# Supplementary material for: Real-time Smartphone Activity Classification Using Inertial Sensors—Recognition of Scrolling, Typing, and Watching Videos While Sitting or Walking
Source: Sensors (Basel). 2020 Jan 24;20(3):655. doi: 10.3390/s20030655 (PMC7038357; doi:10.3390/s20030655)
Supplement: Supplementary file 1 [file sensors-20-00655-s001.zip › sensors-668083-supplementary/5Hz_data/2933/2019_09_10_12_09_33_Sitting_Watch.csv]

time	accX	accY	accZ	rotX	rotY	rotZ	graX	graY	graZ	activity
12:19:03.726	6.483696	-0.21069619	7.3815494	0.17118521	0.13391632	-0.12611924	6.5130615	-0.038877428	7.3313594	Sitting_Watch
12:19:03.746	6.483696	-0.21069619	7.3815494	0.17118521	0.13391632	-0.12611924	6.5130615	-0.038877428	7.3313594	Sitting_Watch
12:19:03.810	6.483696	-0.21069619	7.3815494	0.17118521	0.13391632	-0.12611924	6.5130615	-0.038877428	7.3313594	Sitting_Watch
12:19:03.877	6.095824	0.37111259	7.2785954	0.04901216	0.36848858	-0.08885646	6.351695	0.13018881	7.4705663	Sitting_Watch
12:19:03.898	6.095824	0.37111259	7.2785954	0.04901216	0.36848858	-0.08885646	6.351695	0.13018881	7.4705663	Sitting_Watch
12:19:03.918	6.095824	0.37111259	7.2785954	0.04901216	0.36848858	-0.08885646	6.351695	0.13018881	7.4705663	Sitting_Watch
12:19:03.938	6.095824	0.37111259	7.2785954	0.04901216	0.36848858	-0.08885646	6.351695	0.13018881	7.4705663	Sitting_Watch
12:19:03.959	6.095824	0.37111259	7.2785954	0.04901216	0.36848858	-0.08885646	6.351695	0.13018881	7.4705663	Sitting_Watch
12:19:03.980	6.095824	0.37111259	7.2785954	0.04901216	0.36848858	-0.08885646	6.351695	0.13018881	7.4705663	Sitting_Watch
12:19:04.011	6.095824	0.37111259	7.2785954	0.04901216	0.36848858	-0.08885646	6.351695	0.13018881	7.4705663	Sitting_Watch
12:19:04.031	6.095824	0.37111259	7.2785954	0.04901216	0.36848858	-0.08885646	6.351695	0.13018881	7.4705663	Sitting_Watch
12:19:04.052	5.5882373	0.23942748	7.3743663	-0.13485828	0.16812477	-0.010054842	6.0954213	0.04158552	7.6820836	Sitting_Watch
12:19:04.072	5.5882373	0.23942748	7.3743663	-0.13485828	0.16812477	-0.010054842	6.0954213	0.04158552	7.6820836	Sitting_Watch
12:19:04.093	5.5882373	0.23942748	7.3743663	-0.13485828	0.16812477	-0.010054842	6.0954213	0.04158552	7.6820836	Sitting_Watch
12:19:04.113	5.5882373	0.23942748	7.3743663	-0.13485828	0.16812477	-0.010054842	6.0954213	0.04158552	7.6820836	Sitting_Watch
12:19:04.134	5.5882373	0.23942748	7.3743663	-0.13485828	0.16812477	-0.010054842	6.0954213	0.04158552	7.6820836	Sitting_Watch
12:19:04.154	5.5882373	0.23942748	7.3743663	-0.13485828	0.16812477	-0.010054842	6.0954213	0.04158552	7.6820836	Sitting_Watch
12:19:04.175	5.5882373	0.23942748	7.3743663	-0.13485828	0.16812477	-0.010054842	6.0954213	0.04158552	7.6820836	Sitting_Watch
12:19:04.195	5.5882373	0.23942748	7.3743663	-0.13485828	0.16812477	-0.010054842	6.0954213	0.04158552	7.6820836	Sitting_Watch
12:19:04.216	5.5882373	0.23942748	7.3743663	-0.13485828	0.16812477	-0.010054842	6.0954213	0.04158552	7.6820836	Sitting_Watch
12:19:04.236	5.913859	-0.076616794	7.2426815	-0.0676631	-0.06339315	0.052864276	6.0972486	-0.07967603	7.680335	Sitting_Watch
12:19:04.257	5.913859	-0.076616794	7.2426815	-0.0676631	-0.06339315	0.052864276	6.0972486	-0.07967603	7.680335	Sitting_Watch
12:19:04.277	5.913859	-0.076616794	7.2426815	-0.0676631	-0.06339315	0.052864276	6.0972486	-0.07967603	7.680335	Sitting_Watch
12:19:04.298	5.913859	-0.076616794	7.2426815	-0.0676631	-0.06339315	0.052864276	6.0972486	-0.07967603	7.680335	Sitting_Watch
12:19:04.318	5.913859	-0.076616794	7.2426815	-0.0676631	-0.06339315	0.052864276	6.0972486	-0.07967603	7.680335	Sitting_Watch
12:19:04.339	5.913859	-0.076616794	7.2426815	-0.0676631	-0.06339315	0.052864276	6.0972486	-0.07967603	7.680335	Sitting_Watch
12:19:04.359	5.913859	-0.076616794	7.2426815	-0.0676631	-0.06339315	0.052864276	6.0972486	-0.07967603	7.680335	Sitting_Watch
12:19:04.380	5.913859	-0.076616794	7.2426815	-0.0676631	-0.06339315	0.052864276	6.0972486	-0.07967603	7.680335	Sitting_Watch
12:19:04.400	5.889916	-0.052674048	7.7071705	-0.16295809	0.17240083	-0.041819837	5.9928517	-0.19663054	7.7599883	Sitting_Watch
12:19:04.421	5.889916	-0.052674048	7.7071705	-0.16295809	0.17240083	-0.041819837	5.9928517	-0.19663054	7.7599883	Sitting_Watch
12:19:04.441	5.889916	-0.052674048	7.7071705	-0.16295809	0.17240083	-0.041819837	5.9928517	-0.19663054	7.7599883	Sitting_Watch
12:19:04.462	5.889916	-0.052674048	7.7071705	-0.16295809	0.17240083	-0.041819837	5.9928517	-0.19663054	7.7599883	Sitting_Watch
12:19:04.482	5.889916	-0.052674048	7.7071705	-0.16295809	0.17240083	-0.041819837	5.9928517	-0.19663054	7.7599883	Sitting_Watch
12:19:04.503	5.889916	-0.052674048	7.7071705	-0.16295809	0.17240083	-0.041819837	5.9928517	-0.19663054	7.7599883	Sitting_Watch
12:19:04.523	5.889916	-0.052674048	7.7071705	-0.16295809	0.17240083	-0.041819837	5.9928517	-0.19663054	7.7599883	Sitting_Watch
12:19:04.543	5.889916	-0.052674048	7.7071705	-0.16295809	0.17240083	-0.041819837	5.9928517	-0.19663054	7.7599883	Sitting_Watch
12:19:04.564	5.889916	-0.052674048	7.7071705	-0.16295809	0.17240083	-0.041819837	5.9928517	-0.19663054	7.7599883	Sitting_Watch
12:19:04.587	5.506832	-0.2561874	8.4781275	-0.18800355	0.20966361	-0.05892406	5.5469613	-0.27832156	8.082334	Sitting_Watch
12:19:04.611	5.506832	-0.2561874	8.4781275	-0.18800355	0.20966361	-0.05892406	5.5469613	-0.27832156	8.082334	Sitting_Watch
12:19:04.633	5.506832	-0.2561874	8.4781275	-0.18800355	0.20966361	-0.05892406	5.5469613	-0.27832156	8.082334	Sitting_Watch
12:19:04.654	5.506832	-0.2561874	8.4781275	-0.18800355	0.20966361	-0.05892406	5.5469613	-0.27832156	8.082334	Sitting_Watch
12:19:04.675	5.506832	-0.2561874	8.4781275	-0.18800355	0.20966361	-0.05892406	5.5469613	-0.27832156	8.082334	Sitting_Watch
12:19:04.697	5.506832	-0.2561874	8.4781275	-0.18800355	0.20966361	-0.05892406	5.5469613	-0.27832156	8.082334	Sitting_Watch
12:19:04.720	5.506832	-0.2561874	8.4781275	-0.18800355	0.20966361	-0.05892406	5.5469613	-0.27832156	8.082334	Sitting_Watch
12:19:04.742	5.506832	-0.2561874	8.4781275	-0.18800355	0.20966361	-0.05892406	5.5469613	-0.27832156	8.082334	Sitting_Watch
12:19:04.766	5.114171	-0.2657645	7.9944835	-0.15990375	0.09482095	0.024153613	5.4670234	-0.22887175	8.138157	Sitting_Watch
12:19:04.787	5.114171	-0.2657645	7.9944835	-0.15990375	0.09482095	0.024153613	5.4670234	-0.22887175	8.138157	Sitting_Watch
12:19:04.809	5.114171	-0.2657645	7.9944835	-0.15990375	0.09482095	0.024153613	5.4670234	-0.22887175	8.138157	Sitting_Watch
12:19:04.831	5.114171	-0.2657645	7.9944835	-0.15990375	0.09482095	0.024153613	5.4670234	-0.22887175	8.138157	Sitting_Watch
12:19:04.853	5.114171	-0.2657645	7.9944835	-0.15990375	0.09482095	0.024153613	5.4670234	-0.22887175	8.138157	Sitting_Watch
12:19:04.875	5.114171	-0.2657645	7.9944835	-0.15990375	0.09482095	0.024153613	5.4670234	-0.22887175	8.138157	Sitting_Watch
12:19:04.896	5.114171	-0.2657645	7.9944835	-0.15990375	0.09482095	0.024153613	5.4670234	-0.22887175	8.138157	Sitting_Watch
12:19:04.917	5.114171	-0.2657645	7.9944835	-0.15990375	0.09482095	0.024153613	5.4670234	-0.22887175	8.138157	Sitting_Watch
12:19:04.938	5.2937417	-0.35674694	7.563514	-0.15990375	0.09482095	0.024153613	5.4670234	-0.22887175	8.138157	Sitting_Watch
12:19:04.960	5.2937417	-0.35674694	7.563514	0.083220616	0.033123557	0.052864276	5.535671	-0.26517624	8.090511	Sitting_Watch
12:19:04.983	5.2937417	-0.35674694	7.563514	0.083220616	0.033123557	0.052864276	5.535671	-0.26517624	8.090511	Sitting_Watch
12:19:05.005	5.2937417	-0.35674694	7.563514	0.083220616	0.033123557	0.052864276	5.535671	-0.26517624	8.090511	Sitting_Watch
12:19:05.026	5.2937417	-0.35674694	7.563514	0.083220616	0.033123557	0.052864276	5.535671	-0.26517624	8.090511	Sitting_Watch
12:19:05.048	5.2937417	-0.35674694	7.563514	0.083220616	0.033123557	0.052864276	5.535671	-0.26517624	8.090511	Sitting_Watch
12:19:05.070	5.2937417	-0.35674694	7.563514	0.083220616	0.033123557	0.052864276	5.535671	-0.26517624	8.090511	Sitting_Watch
12:19:05.092	5.2937417	-0.35674694	7.563514	0.083220616	0.033123557	0.052864276	5.535671	-0.26517624	8.090511	Sitting_Watch
12:19:05.114	5.2937417	-0.35674694	7.563514	0.083220616	0.033123557	0.052864276	5.535671	-0.26517624	8.090511	Sitting_Watch
12:19:05.136	4.992063	-0.31365	8.262642	0.19012204	0.14246842	-0.1444452	5.3216968	-0.34470966	8.229889	Sitting_Watch
12:19:05.158	4.992063	-0.31365	8.262642	0.19012204	0.14246842	-0.1444452	5.3216968	-0.34470966	8.229889	Sitting_Watch
12:19:05.181	4.992063	-0.31365	8.262642	0.19012204	0.14246842	-0.1444452	5.3216968	-0.34470966	8.229889	Sitting_Watch
12:19:05.204	4.992063	-0.31365	8.262642	0.19012204	0.14246842	-0.1444452	5.3216968	-0.34470966	8.229889	Sitting_Watch
12:19:05.226	4.992063	-0.31365	8.262642	0.19012204	0.14246842	-0.1444452	5.3216968	-0.34470966	8.229889	Sitting_Watch
12:19:05.248	4.992063	-0.31365	8.262642	0.19012204	0.14246842	-0.1444452	5.3216968	-0.34470966	8.229889	Sitting_Watch
12:19:05.270	4.992063	-0.31365	8.262642	0.19012204	0.14246842	-0.1444452	5.3216968	-0.34470966	8.229889	Sitting_Watch
12:19:05.291	4.992063	-0.31365	8.262642	0.19012204	0.14246842	-0.1444452	5.3216968	-0.34470966	8.229889	Sitting_Watch
12:19:05.315	4.8938975	-0.1699935	7.9609637	0.045957837	-0.02613037	-0.066254444	5.1665154	-0.14941359	8.333975	Sitting_Watch
12:19:05.337	4.8938975	-0.1699935	7.9609637	0.045957837	-0.02613037	-0.066254444	5.1665154	-0.14941359	8.333975	Sitting_Watch
12:19:05.358	4.8938975	-0.1699935	7.9609637	0.045957837	-0.02613037	-0.066254444	5.1665154	-0.14941359	8.333975	Sitting_Watch
12:19:05.380	4.8938975	-0.1699935	7.9609637	0.045957837	-0.02613037	-0.066254444	5.1665154	-0.14941359	8.333975	Sitting_Watch
12:19:05.401	4.8938975	-0.1699935	7.9609637	0.045957837	-0.02613037	-0.066254444	5.1665154	-0.14941359	8.333975	Sitting_Watch
12:19:05.424	4.8938975	-0.1699935	7.9609637	0.045957837	-0.02613037	-0.066254444	5.1665154	-0.14941359	8.333975	Sitting_Watch
12:19:05.447	4.8938975	-0.1699935	7.9609637	0.045957837	-0.02613037	-0.066254444	5.1665154	-0.14941359	8.333975	Sitting_Watch
12:19:05.470	4.8938975	-0.1699935	7.9609637	0.045957837	-0.02613037	-0.066254444	5.1665154	-0.14941359	8.333975	Sitting_Watch
12:19:05.493	4.7262983	0.22027329	8.080677	0.06550553	0.0019694294	-0.0039461893	5.232346	-0.14384851	8.2929	Sitting_Watch
12:19:05.516	4.7262983	0.22027329	8.080677	0.06550553	0.0019694294	-0.0039461893	5.232346	-0.14384851	8.2929	Sitting_Watch
12:19:05.539	4.7262983	0.22027329	8.080677	0.06550553	0.0019694294	-0.0039461893	5.232346	-0.14384851	8.2929	Sitting_Watch
12:19:05.560	4.7262983	0.22027329	8.080677	0.06550553	0.0019694294	-0.0039461893	5.232346	-0.14384851	8.2929	Sitting_Watch
12:19:05.582	4.7262983	0.22027329	8.080677	0.06550553	0.0019694294	-0.0039461893	5.232346	-0.14384851	8.2929	Sitting_Watch
12:19:05.604	4.7262983	0.22027329	8.080677	0.06550553	0.0019694294	-0.0039461893	5.232346	-0.14384851	8.2929	Sitting_Watch
12:19:05.625	4.7262983	0.22027329	8.080677	0.06550553	0.0019694294	-0.0039461893	5.232346	-0.14384851	8.2929	Sitting_Watch
12:19:05.648	4.7262983	0.22027329	8.080677	0.06550553	0.0019694294	-0.0039461893	5.232346	-0.14384851	8.2929	Sitting_Watch
12:19:05.671	4.9202347	-0.08140534	7.7502675	-0.018793881	-0.13608612	-0.008222247	5.1945853	-0.12835647	8.316861	Sitting_Watch
12:19:05.692	4.9202347	-0.08140534	7.7502675	-0.018793881	-0.13608612	-0.008222247	5.1945853	-0.12835647	8.316861	Sitting_Watch
12:19:05.715	4.9202347	-0.08140534	7.7502675	-0.018793881	-0.13608612	-0.008222247	5.1945853	-0.12835647	8.316861	Sitting_Watch
12:19:05.737	4.9202347	-0.08140534	7.7502675	-0.018793881	-0.13608612	-0.008222247	5.1945853	-0.12835647	8.316861	Sitting_Watch
12:19:05.761	4.9202347	-0.08140534	7.7502675	-0.018793881	-0.13608612	-0.008222247	5.1945853	-0.12835647	8.316861	Sitting_Watch
12:19:05.782	4.9202347	-0.08140534	7.7502675	-0.018793881	-0.13608612	-0.008222247	5.1945853	-0.12835647	8.316861	Sitting_Watch
12:19:05.805	4.9202347	-0.08140534	7.7502675	-0.018793881	-0.13608612	-0.008222247	5.1945853	-0.12835647	8.316861	Sitting_Watch
12:19:05.827	4.9202347	-0.08140534	7.7502675	-0.018793881	-0.13608612	-0.008222247	5.1945853	-0.12835647	8.316861	Sitting_Watch
12:19:05.850	5.4230323	-0.31365	8.114198	0.15224838	-0.20267043	0.0736337	5.222474	-0.22100437	8.297424	Sitting_Watch
12:19:05.871	5.4230323	-0.31365	8.114198	0.15224838	-0.20267043	0.0736337	5.222474	-0.22100437	8.297424	Sitting_Watch
12:19:05.893	5.4230323	-0.31365	8.114198	0.15224838	-0.20267043	0.0736337	5.222474	-0.22100437	8.297424	Sitting_Watch
12:19:05.915	5.4230323	-0.31365	8.114198	0.15224838	-0.20267043	0.0736337	5.222474	-0.22100437	8.297424	Sitting_Watch
12:19:05.937	5.4230323	-0.31365	8.114198	0.15224838	-0.20267043	0.0736337	5.222474	-0.22100437	8.297424	Sitting_Watch
12:19:05.960	5.4230323	-0.31365	8.114198	0.15224838	-0.20267043	0.0736337	5.222474	-0.22100437	8.297424	Sitting_Watch
12:19:05.984	5.4230323	-0.31365	8.114198	0.15224838	-0.20267043	0.0736337	5.222474	-0.22100437	8.297424	Sitting_Watch
12:19:06.005	5.4230323	-0.31365	8.114198	0.15224838	-0.20267043	0.0736337	5.222474	-0.22100437	8.297424	Sitting_Watch
12:19:06.028	5.095017	-0.36392978	8.27222	0.022744957	0.15102056	-0.16216029	5.2279816	-0.15161622	8.295517	Sitting_Watch
12:19:06.051	5.095017	-0.36392978	8.27222	0.022744957	0.15102056	-0.16216029	5.2279816	-0.15161622	8.295517	Sitting_Watch
12:19:06.074	5.095017	-0.36392978	8.27222	0.022744957	0.15102056	-0.16216029	5.2279816	-0.15161622	8.295517	Sitting_Watch
12:19:06.098	5.095017	-0.36392978	8.27222	0.022744957	0.15102056	-0.16216029	5.2279816	-0.15161622	8.295517	Sitting_Watch
12:19:06.120	5.095017	-0.36392978	8.27222	0.022744957	0.15102056	-0.16216029	5.2279816	-0.15161622	8.295517	Sitting_Watch
12:19:06.142	5.095017	-0.36392978	8.27222	0.022744957	0.15102056	-0.16216029	5.2279816	-0.15161622	8.295517	Sitting_Watch
12:19:06.164	5.095017	-0.36392978	8.27222	0.022744957	0.15102056	-0.16216029	5.2279816	-0.15161622	8.295517	Sitting_Watch
12:19:06.186	5.095017	-0.36392978	8.27222	0.022744957	0.15102056	-0.16216029	5.2279816	-0.15161622	8.295517	Sitting_Watch
12:19:06.208	4.9346004	0.12929083	8.047157	-0.04322849	-0.00963701	0.04614476	5.2399216	-0.05241145	8.289199	Sitting_Watch
12:19:06.229	4.9346004	0.12929083	8.047157	-0.04322849	-0.00963701	0.04614476	5.2399216	-0.05241145	8.289199	Sitting_Watch
12:19:06.251	4.9346004	0.12929083	8.047157	-0.04322849	-0.00963701	0.04614476	5.2399216	-0.05241145	8.289199	Sitting_Watch
12:19:06.272	4.9346004	0.12929083	8.047157	-0.04322849	-0.00963701	0.04614476	5.2399216	-0.05241145	8.289199	Sitting_Watch
12:19:06.294	4.9346004	0.12929083	8.047157	-0.04322849	-0.00963701	0.04614476	5.2399216	-0.05241145	8.289199	Sitting_Watch
12:19:06.316	4.9346004	0.12929083	8.047157	-0.04322849	-0.00963701	0.04614476	5.2399216	-0.05241145	8.289199	Sitting_Watch
12:19:06.339	4.9346004	0.12929083	8.047157	-0.04322849	-0.00963701	0.04614476	5.2399216	-0.05241145	8.289199	Sitting_Watch
12:19:06.362	4.9346004	0.12929083	8.047157	-0.04322849	-0.00963701	0.04614476	5.2399216	-0.05241145	8.289199	Sitting_Watch
12:19:06.383	4.697567	0.25139886	7.822096	0.051455624	0.04656259	-0.04670676	5.229099	0.0020287293	8.296194	Sitting_Watch
12:19:06.405	4.697567	0.25139886	7.822096	0.051455624	0.04656259	-0.04670676	5.229099	0.0020287293	8.296194	Sitting_Watch
12:19:06.427	4.697567	0.25139886	7.822096	0.051455624	0.04656259	-0.04670676	5.229099	0.0020287293	8.296194	Sitting_Watch
12:19:06.449	4.697567	0.25139886	7.822096	0.051455624	0.04656259	-0.04670676	5.229099	0.0020287293	8.296194	Sitting_Watch
12:19:06.472	4.697567	0.25139886	7.822096	0.051455624	0.04656259	-0.04670676	5.229099	0.0020287293	8.296194	Sitting_Watch
12:19:06.495	4.697567	0.25139886	7.822096	0.051455624	0.04656259	-0.04670676	5.229099	0.0020287293	8.296194	Sitting_Watch
12:19:06.517	4.697567	0.25139886	7.822096	0.051455624	0.04656259	-0.04670676	5.229099	0.0020287293	8.296194	Sitting_Watch
12:19:06.541	4.697567	0.25139886	7.822096	0.051455624	0.04656259	-0.04670676	5.229099	0.0020287293	8.296194	Sitting_Watch
12:19:06.564	4.8412237	0.21309046	8.0711	0.081998885	0.20172237	0.03209486	5.1151786	0.088617906	8.3664465	Sitting_Watch
12:19:06.586	4.8412237	0.21309046	8.0711	0.081998885	0.20172237	0.03209486	5.1151786	0.088617906	8.3664465	Sitting_Watch
12:19:06.609	4.8412237	0.21309046	8.0711	0.081998885	0.20172237	0.03209486	5.1151786	0.088617906	8.3664465	Sitting_Watch
12:19:06.631	4.8412237	0.21309046	8.0711	0.081998885	0.20172237	0.03209486	5.1151786	0.088617906	8.3664465	Sitting_Watch
12:19:06.654	4.8412237	0.21309046	8.0711	0.081998885	0.20172237	0.03209486	5.1151786	0.088617906	8.3664465	Sitting_Watch
12:19:06.675	4.8412237	0.21309046	8.0711	0.081998885	0.20172237	0.03209486	5.1151786	0.088617906	8.3664465	Sitting_Watch
12:19:06.697	4.8412237	0.21309046	8.0711	0.081998885	0.20172237	0.03209486	5.1151786	0.088617906	8.3664465	Sitting_Watch
12:19:06.719	4.8412237	0.21309046	8.0711	0.081998885	0.20172237	0.03209486	5.1151786	0.088617906	8.3664465	Sitting_Watch
12:19:06.742	4.7095385	0.083799616	8.109408	0.050233893	0.21516141	0.098068304	4.9205995	0.14262846	8.481609	Sitting_Watch
12:19:06.765	4.7095385	0.083799616	8.109408	0.050233893	0.21516141	0.098068304	4.9205995	0.14262846	8.481609	Sitting_Watch
12:19:06.787	4.7095385	0.083799616	8.109408	0.050233893	0.21516141	0.098068304	4.9205995	0.14262846	8.481609	Sitting_Watch
12:19:06.809	4.7095385	0.083799616	8.109408	0.050233893	0.21516141	0.098068304	4.9205995	0.14262846	8.481609	Sitting_Watch
12:19:06.832	4.7095385	0.083799616	8.109408	0.050233893	0.21516141	0.098068304	4.9205995	0.14262846	8.481609	Sitting_Watch
12:19:06.854	4.7095385	0.083799616	8.109408	0.050233893	0.21516141	0.098068304	4.9205995	0.14262846	8.481609	Sitting_Watch
12:19:06.877	4.7095385	0.083799616	8.109408	0.050233893	0.21516141	0.098068304	4.9205995	0.14262846	8.481609	Sitting_Watch
12:19:06.899	4.7095385	0.083799616	8.109408	0.050233893	0.21516141	0.098068304	4.9205995	0.14262846	8.481609	Sitting_Watch
12:19:06.923	4.7789726	0.08619389	8.470944	0.083220616	-0.013302201	-0.009443976	4.673301	0.19305275	8.619359	Sitting_Watch
12:19:06.945	4.7789726	0.08619389	8.470944	0.083220616	-0.013302201	-0.009443976	4.673301	0.19305275	8.619359	Sitting_Watch
12:19:06.966	4.7789726	0.08619389	8.470944	0.083220616	-0.013302201	-0.009443976	4.673301	0.19305275	8.619359	Sitting_Watch
12:19:06.989	4.7789726	0.08619389	8.470944	0.083220616	-0.013302201	-0.009443976	4.673301	0.19305275	8.619359	Sitting_Watch
12:19:07.012	4.7789726	0.08619389	8.470944	0.083220616	-0.013302201	-0.009443976	4.673301	0.19305275	8.619359	Sitting_Watch
12:19:07.033	4.7789726	0.08619389	8.470944	0.083220616	-0.013302201	-0.009443976	4.673301	0.19305275	8.619359	Sitting_Watch
12:19:07.055	4.7789726	0.08619389	8.470944	0.083220616	-0.013302201	-0.009443976	4.673301	0.19305275	8.619359	Sitting_Watch
12:19:07.078	4.7789726	0.08619389	8.470944	0.083220616	-0.013302201	-0.009443976	4.673301	0.19305275	8.619359	Sitting_Watch
12:19:07.100	4.3887057	0.12450229	8.430242	0.083220616	-0.013302201	-0.009443976	4.673301	0.19305275	8.619359	Sitting_Watch
12:19:07.124	4.3887057	0.12450229	8.430242	-0.053613197	-0.0029174923	0.109674744	4.6192536	0.2755893	8.646208	Sitting_Watch
12:19:07.147	4.3887057	0.12450229	8.430242	-0.053613197	-0.0029174923	0.109674744	4.6192536	0.2755893	8.646208	Sitting_Watch
12:19:07.170	4.3887057	0.12450229	8.430242	-0.053613197	-0.0029174923	0.109674744	4.6192536	0.2755893	8.646208	Sitting_Watch
12:19:07.192	4.3887057	0.12450229	8.430242	-0.053613197	-0.0029174923	0.109674744	4.6192536	0.2755893	8.646208	Sitting_Watch
12:19:07.213	4.3887057	0.12450229	8.430242	-0.053613197	-0.0029174923	0.109674744	4.6192536	0.2755893	8.646208	Sitting_Watch
12:19:07.235	4.3887057	0.12450229	8.430242	-0.053613197	-0.0029174923	0.109674744	4.6192536	0.2755893	8.646208	Sitting_Watch
12:19:07.257	4.3887057	0.12450229	8.430242	-0.053613197	-0.0029174923	0.109674744	4.6192536	0.2755893	8.646208	Sitting_Watch
12:19:07.278	4.565882	0.2370332	8.356019	-0.053613197	-0.0029174923	0.109674744	4.6192536	0.2755893	8.646208	Sitting_Watch
12:19:07.299	4.565882	0.2370332	8.356019	-0.033454645	-0.056673635	-0.0033353243	4.6596055	0.18232086	8.627003	Sitting_Watch
12:19:07.323	4.565882	0.2370332	8.356019	-0.033454645	-0.056673635	-0.0033353243	4.6596055	0.18232086	8.627003	Sitting_Watch
12:19:07.344	4.565882	0.2370332	8.356019	-0.033454645	-0.056673635	-0.0033353243	4.6596055	0.18232086	8.627003	Sitting_Watch
12:19:07.367	4.565882	0.2370332	8.356019	-0.033454645	-0.056673635	-0.0033353243	4.6596055	0.18232086	8.627003	Sitting_Watch
12:19:07.390	4.565882	0.2370332	8.356019	-0.033454645	-0.056673635	-0.0033353243	4.6596055	0.18232086	8.627003	Sitting_Watch
12:19:07.411	4.565882	0.2370332	8.356019	-0.033454645	-0.056673635	-0.0033353243	4.6596055	0.18232086	8.627003	Sitting_Watch
12:19:07.435	4.565882	0.2370332	8.356019	-0.033454645	-0.056673635	-0.0033353243	4.6596055	0.18232086	8.627003	Sitting_Watch
12:19:07.458	4.565882	0.2370332	8.356019	-0.033454645	-0.056673635	-0.0033353243	4.6596055	0.18232086	8.627003	Sitting_Watch
12:19:07.480	4.3863115	0.03351985	8.475733	-0.013296093	0.04656259	0.0577512	4.6052647	0.18976715	8.6559725	Sitting_Watch
12:19:07.502	4.3863115	0.03351985	8.475733	-0.013296093	0.04656259	0.0577512	4.6052647	0.18976715	8.6559725	Sitting_Watch
12:19:07.525	4.3863115	0.03351985	8.475733	-0.013296093	0.04656259	0.0577512	4.6052647	0.18976715	8.6559725	Sitting_Watch
12:19:07.547	4.3863115	0.03351985	8.475733	-0.013296093	0.04656259	0.0577512	4.6052647	0.18976715	8.6559725	Sitting_Watch
12:19:07.570	4.3863115	0.03351985	8.475733	-0.013296093	0.04656259	0.0577512	4.6052647	0.18976715	8.6559725	Sitting_Watch
12:19:07.593	4.3863115	0.03351985	8.475733	-0.013296093	0.04656259	0.0577512	4.6052647	0.18976715	8.6559725	Sitting_Watch
12:19:07.616	4.3863115	0.03351985	8.475733	-0.013296093	0.04656259	0.0577512	4.6052647	0.18976715	8.6559725	Sitting_Watch
12:19:07.639	4.3863115	0.03351985	8.475733	-0.013296093	0.04656259	0.0577512	4.6052647	0.18976715	8.6559725	Sitting_Watch
12:19:07.662	4.209135	-0.14126222	8.973742	-0.0517806	-0.012691337	-0.011887438	4.383044	0.06516316	8.772402	Sitting_Watch
12:19:07.685	4.209135	-0.14126222	8.973742	-0.0517806	-0.012691337	-0.011887438	4.383044	0.06516316	8.772402	Sitting_Watch
12:19:07.708	4.209135	-0.14126222	8.973742	-0.0517806	-0.012691337	-0.011887438	4.383044	0.06516316	8.772402	Sitting_Watch
12:19:07.731	4.209135	-0.14126222	8.973742	-0.0517806	-0.012691337	-0.011887438	4.383044	0.06516316	8.772402	Sitting_Watch
12:19:07.752	4.209135	-0.14126222	8.973742	-0.0517806	-0.012691337	-0.011887438	4.383044	0.06516316	8.772402	Sitting_Watch
12:19:07.775	4.209135	-0.14126222	8.973742	-0.0517806	-0.012691337	-0.011887438	4.383044	0.06516316	8.772402	Sitting_Watch
12:19:07.796	4.209135	-0.14126222	8.973742	-0.0517806	-0.012691337	-0.011887438	4.383044	0.06516316	8.772402	Sitting_Watch
12:19:07.820	4.304906	0.10055954	8.284191	-0.0517806	-0.012691337	-0.011887438	4.5534678	0.108414784	8.684731	Sitting_Watch
12:19:07.843	4.304906	0.10055954	8.284191	-0.10492588	0.05328211	0.013158037	4.5534678	0.108414784	8.684731	Sitting_Watch
12:19:07.866	4.304906	0.10055954	8.284191	-0.10492588	0.05328211	0.013158037	4.5534678	0.108414784	8.684731	Sitting_Watch
12:19:07.888	4.304906	0.10055954	8.284191	-0.10492588	0.05328211	0.013158037	4.5534678	0.108414784	8.684731	Sitting_Watch
12:19:07.912	4.304906	0.10055954	8.284191	-0.10492588	0.05328211	0.013158037	4.5534678	0.108414784	8.684731	Sitting_Watch
12:19:07.933	4.304906	0.10055954	8.284191	-0.10492588	0.05328211	0.013158037	4.5534678	0.108414784	8.684731	Sitting_Watch
12:19:07.956	4.304906	0.10055954	8.284191	-0.10492588	0.05328211	0.013158037	4.5534678	0.108414784	8.684731	Sitting_Watch
12:19:07.979	4.304906	0.10055954	8.284191	-0.10492588	0.05328211	0.013158037	4.5534678	0.108414784	8.684731	Sitting_Watch
12:19:08.001	4.443774	0.03351985	8.023215	-0.07499348	-0.030406429	-0.033878587	4.486708	-0.0017428981	8.720081	Sitting_Watch
12:19:08.023	4.443774	0.03351985	8.023215	-0.07499348	-0.030406429	-0.033878587	4.486708	-0.0017428981	8.720081	Sitting_Watch
12:19:08.045	4.443774	0.03351985	8.023215	-0.07499348	-0.030406429	-0.033878587	4.486708	-0.0017428981	8.720081	Sitting_Watch
12:19:08.067	4.443774	0.03351985	8.023215	-0.07499348	-0.030406429	-0.033878587	4.486708	-0.0017428981	8.720081	Sitting_Watch
12:19:08.089	4.443774	0.03351985	8.023215	-0.07499348	-0.030406429	-0.033878587	4.486708	-0.0017428981	8.720081	Sitting_Watch
12:19:08.113	4.443774	0.03351985	8.023215	-0.07499348	-0.030406429	-0.033878587	4.486708	-0.0017428981	8.720081	Sitting_Watch
12:19:08.135	4.443774	0.03351985	8.023215	-0.07499348	-0.030406429	-0.033878587	4.486708	-0.0017428981	8.720081	Sitting_Watch
12:19:08.157	4.443774	0.03351985	8.023215	-0.07499348	-0.030406429	-0.033878587	4.486708	-0.0017428981	8.720081	Sitting_Watch
12:19:08.180	4.4389853	-0.15323359	8.28898	-0.07499348	-0.030406429	-0.033878587	4.532692	-0.11088497	8.695559	Sitting_Watch
12:19:08.203	4.4389853	-0.15323359	8.28898	-0.032232914	-0.031017294	-0.0021135937	4.532692	-0.11088497	8.695559	Sitting_Watch
12:19:08.227	4.4389853	-0.15323359	8.28898	-0.032232914	-0.031017294	-0.0021135937	4.532692	-0.11088497	8.695559	Sitting_Watch
12:19:08.250	4.4389853	-0.15323359	8.28898	-0.032232914	-0.031017294	-0.0021135937	4.532692	-0.11088497	8.695559	Sitting_Watch
12:19:08.272	4.4389853	-0.15323359	8.28898	-0.032232914	-0.031017294	-0.0021135937	4.532692	-0.11088497	8.695559	Sitting_Watch
12:19:08.295	4.4389853	-0.15323359	8.28898	-0.032232914	-0.031017294	-0.0021135937	4.532692	-0.11088497	8.695559	Sitting_Watch
12:19:08.318	4.4389853	-0.15323359	8.28898	-0.032232914	-0.031017294	-0.0021135937	4.532692	-0.11088497	8.695559	Sitting_Watch
12:19:08.341	4.4389853	-0.15323359	8.28898	-0.032232914	-0.031017294	-0.0021135937	4.532692	-0.11088497	8.695559	Sitting_Watch
12:19:08.365	4.37434	-0.10774237	8.363202	-0.0798804	0.008078082	0.0009407325	4.522224	-0.18212943	8.69981	Sitting_Watch
12:19:08.388	4.37434	-0.10774237	8.363202	-0.0798804	0.008078082	0.0009407325	4.522224	-0.18212943	8.69981	Sitting_Watch
12:19:08.411	4.37434	-0.10774237	8.363202	-0.0798804	0.008078082	0.0009407325	4.522224	-0.18212943	8.69981	Sitting_Watch
12:19:08.433	4.37434	-0.10774237	8.363202	-0.0798804	0.008078082	0.0009407325	4.522224	-0.18212943	8.69981	Sitting_Watch
12:19:08.457	4.37434	-0.10774237	8.363202	-0.0798804	0.008078082	0.0009407325	4.522224	-0.18212943	8.69981	Sitting_Watch
12:19:08.480	4.37434	-0.10774237	8.363202	-0.0798804	0.008078082	0.0009407325	4.522224	-0.18212943	8.69981	Sitting_Watch
12:19:08.503	4.37434	-0.10774237	8.363202	-0.0798804	0.008078082	0.0009407325	4.522224	-0.18212943	8.69981	Sitting_Watch
12:19:08.525	4.37434	-0.10774237	8.363202	-0.0798804	0.008078082	0.0009407325	4.522224	-0.18212943	8.69981	Sitting_Watch
12:19:08.548	4.3456087	-0.17238778	8.415876	0.0038081338	-0.007193549	-0.021661282	4.4733043	-0.21409035	8.724338	Sitting_Watch
12:19:08.570	4.3456087	-0.17238778	8.415876	0.0038081338	-0.007193549	-0.021661282	4.4733043	-0.21409035	8.724338	Sitting_Watch
12:19:08.591	4.3456087	-0.17238778	8.415876	0.0038081338	-0.007193549	-0.021661282	4.4733043	-0.21409035	8.724338	Sitting_Watch
12:19:08.613	4.3456087	-0.17238778	8.415876	0.0038081338	-0.007193549	-0.021661282	4.4733043	-0.21409035	8.724338	Sitting_Watch
12:19:08.635	4.3456087	-0.17238778	8.415876	0.0038081338	-0.007193549	-0.021661282	4.4733043	-0.21409035	8.724338	Sitting_Watch
12:19:08.658	4.3456087	-0.17238778	8.415876	0.0038081338	-0.007193549	-0.021661282	4.4733043	-0.21409035	8.724338	Sitting_Watch
12:19:08.682	4.3456087	-0.17238778	8.415876	0.0038081338	-0.007193549	-0.021661282	4.4733043	-0.21409035	8.724338	Sitting_Watch
12:19:08.703	4.3456087	-0.17238778	8.415876	0.0038081338	-0.007193549	-0.021661282	4.4733043	-0.21409035	8.724338	Sitting_Watch
12:19:08.726	4.242655	-0.1340794	8.4230585	0.036794856	0.071608074	0.022931881	4.440004	-0.19781068	8.741715	Sitting_Watch
12:19:08.749	4.242655	-0.1340794	8.4230585	0.036794856	0.071608074	0.022931881	4.440004	-0.19781068	8.741715	Sitting_Watch
12:19:08.771	4.242655	-0.1340794	8.4230585	0.036794856	0.071608074	0.022931881	4.440004	-0.19781068	8.741715	Sitting_Watch
12:19:08.796	4.242655	-0.1340794	8.4230585	0.036794856	0.071608074	0.022931881	4.440004	-0.19781068	8.741715	Sitting_Watch
12:19:08.817	4.242655	-0.1340794	8.4230585	0.036794856	0.071608074	0.022931881	4.440004	-0.19781068	8.741715	Sitting_Watch
12:19:08.839	4.242655	-0.1340794	8.4230585	0.036794856	0.071608074	0.022931881	4.440004	-0.19781068	8.741715	Sitting_Watch
12:19:08.861	4.242655	-0.1340794	8.4230585	0.036794856	0.071608074	0.022931881	4.440004	-0.19781068	8.741715	Sitting_Watch
12:19:08.884	4.242655	-0.1340794	8.4230585	0.036794856	0.071608074	0.022931881	4.440004	-0.19781068	8.741715	Sitting_Watch
12:19:08.907	4.242655	-0.102953814	8.607418	0.041681778	-0.055451903	-0.055869736	4.388834	-0.19316374	8.767622	Sitting_Watch
12:19:08.930	4.242655	-0.102953814	8.607418	0.041681778	-0.055451903	-0.055869736	4.388834	-0.19316374	8.767622	Sitting_Watch
12:19:08.953	4.242655	-0.102953814	8.607418	0.041681778	-0.055451903	-0.055869736	4.388834	-0.19316374	8.767622	Sitting_Watch
12:19:08.974	4.242655	-0.102953814	8.607418	0.041681778	-0.055451903	-0.055869736	4.388834	-0.19316374	8.767622	Sitting_Watch
12:19:08.997	4.242655	-0.102953814	8.607418	0.041681778	-0.055451903	-0.055869736	4.388834	-0.19316374	8.767622	Sitting_Watch
12:19:09.019	4.242655	-0.102953814	8.607418	0.041681778	-0.055451903	-0.055869736	4.388834	-0.19316374	8.767622	Sitting_Watch
12:19:09.041	4.242655	-0.102953814	8.607418	0.041681778	-0.055451903	-0.055869736	4.388834	-0.19316374	8.767622	Sitting_Watch
12:19:09.062	4.242655	-0.102953814	8.607418	0.041681778	-0.055451903	-0.055869736	4.388834	-0.19316374	8.767622	Sitting_Watch
12:19:09.085	4.2594147	-0.16281068	8.46855	-0.015128689	0.012354138	0.0064385193	4.4316883	-0.20752178	8.745709	Sitting_Watch
12:19:09.107	4.2594147	-0.16281068	8.46855	-0.015128689	0.012354138	0.0064385193	4.4316883	-0.20752178	8.745709	Sitting_Watch
12:19:09.129	4.2594147	-0.16281068	8.46855	-0.015128689	0.012354138	0.0064385193	4.4316883	-0.20752178	8.745709	Sitting_Watch
12:19:09.151	4.2594147	-0.16281068	8.46855	-0.015128689	0.012354138	0.0064385193	4.4316883	-0.20752178	8.745709	Sitting_Watch
12:19:09.173	4.2594147	-0.16281068	8.46855	-0.015128689	0.012354138	0.0064385193	4.4316883	-0.20752178	8.745709	Sitting_Watch
12:19:09.195	4.2594147	-0.16281068	8.46855	-0.015128689	0.012354138	0.0064385193	4.4316883	-0.20752178	8.745709	Sitting_Watch
12:19:09.218	4.2594147	-0.16281068	8.46855	-0.015128689	0.012354138	0.0064385193	4.4316883	-0.20752178	8.745709	Sitting_Watch
12:19:09.241	4.2594147	-0.16281068	8.46855	-0.015128689	0.012354138	0.0064385193	4.4316883	-0.20752178	8.745709	Sitting_Watch
12:19:09.264	4.216318	-0.16520496	8.540379	-0.03040032	-0.062171422	0.039425243	4.389487	-0.19504385	8.767252	Sitting_Watch
12:19:09.286	4.216318	-0.16520496	8.540379	-0.03040032	-0.062171422	0.039425243	4.389487	-0.19504385	8.767252	Sitting_Watch
12:19:09.309	4.216318	-0.16520496	8.540379	-0.03040032	-0.062171422	0.039425243	4.389487	-0.19504385	8.767252	Sitting_Watch
12:19:09.332	4.216318	-0.16520496	8.540379	-0.03040032	-0.062171422	0.039425243	4.389487	-0.19504385	8.767252	Sitting_Watch
12:19:09.354	4.216318	-0.16520496	8.540379	-0.03040032	-0.062171422	0.039425243	4.389487	-0.19504385	8.767252	Sitting_Watch
12:19:09.376	4.216318	-0.16520496	8.540379	-0.03040032	-0.062171422	0.039425243	4.389487	-0.19504385	8.767252	Sitting_Watch
12:19:09.398	4.216318	-0.16520496	8.540379	-0.03040032	-0.062171422	0.039425243	4.389487	-0.19504385	8.767252	Sitting_Watch
12:19:09.421	4.216318	-0.16520496	8.540379	-0.03040032	-0.062171422	0.039425243	4.389487	-0.19504385	8.767252	Sitting_Watch
12:19:09.443	4.314483	-0.2466103	8.305739	0.021523226	-0.012691337	0.035760053	4.504201	-0.13429274	8.710024	Sitting_Watch
12:19:09.467	4.314483	-0.2466103	8.305739	0.021523226	-0.012691337	0.035760053	4.504201	-0.13429274	8.710024	Sitting_Watch
12:19:09.489	4.314483	-0.2466103	8.305739	0.021523226	-0.012691337	0.035760053	4.504201	-0.13429274	8.710024	Sitting_Watch
12:19:09.513	4.314483	-0.2466103	8.305739	0.021523226	-0.012691337	0.035760053	4.504201	-0.13429274	8.710024	Sitting_Watch
12:19:09.536	4.314483	-0.2466103	8.305739	0.021523226	-0.012691337	0.035760053	4.504201	-0.13429274	8.710024	Sitting_Watch
12:19:09.558	4.314483	-0.2466103	8.305739	0.021523226	-0.012691337	0.035760053	4.504201	-0.13429274	8.710024	Sitting_Watch
12:19:09.580	4.314483	-0.2466103	8.305739	0.021523226	-0.012691337	0.035760053	4.504201	-0.13429274	8.710024	Sitting_Watch
12:19:09.603	4.314483	-0.2466103	8.305739	0.021523226	-0.012691337	0.035760053	4.504201	-0.13429274	8.710024	Sitting_Watch
12:19:09.625	4.3264546	-0.05506832	8.377567	0.009305921	0.010521542	0.010714577	4.508125	-0.12129881	8.708184	Sitting_Watch
12:19:09.646	4.3264546	-0.05506832	8.377567	0.009305921	0.010521542	0.010714577	4.508125	-0.12129881	8.708184	Sitting_Watch
12:19:09.667	4.3264546	-0.05506832	8.377567	0.009305921	0.010521542	0.010714577	4.508125	-0.12129881	8.708184	Sitting_Watch
12:19:09.691	4.3264546	-0.05506832	8.377567	0.009305921	0.010521542	0.010714577	4.508125	-0.12129881	8.708184	Sitting_Watch
12:19:09.713	4.3264546	-0.05506832	8.377567	0.009305921	0.010521542	0.010714577	4.508125	-0.12129881	8.708184	Sitting_Watch
12:19:09.736	4.3264546	-0.05506832	8.377567	0.009305921	0.010521542	0.010714577	4.508125	-0.12129881	8.708184	Sitting_Watch
12:19:09.759	4.3264546	-0.05506832	8.377567	0.009305921	0.010521542	0.010714577	4.508125	-0.12129881	8.708184	Sitting_Watch
12:19:09.780	4.3264546	-0.05506832	8.377567	0.009305921	0.010521542	0.010714577	4.508125	-0.12129881	8.708184	Sitting_Watch
12:19:09.804	4.4294086	-0.18914771	8.463761	0.02091236	-0.027962968	0.03209486	4.5013022	-0.1023397	8.711955	Sitting_Watch
12:19:09.826	4.4294086	-0.18914771	8.463761	0.02091236	-0.027962968	0.03209486	4.5013022	-0.1023397	8.711955	Sitting_Watch
12:19:09.848	4.4294086	-0.18914771	8.463761	0.02091236	-0.027962968	0.03209486	4.5013022	-0.1023397	8.711955	Sitting_Watch
12:19:09.871	4.4294086	-0.18914771	8.463761	0.02091236	-0.027962968	0.03209486	4.5013022	-0.1023397	8.711955	Sitting_Watch
12:19:09.892	4.4294086	-0.18914771	8.463761	0.02091236	-0.027962968	0.03209486	4.5013022	-0.1023397	8.711955	Sitting_Watch
12:19:09.914	4.4294086	-0.18914771	8.463761	0.02091236	-0.027962968	0.03209486	4.5013022	-0.1023397	8.711955	Sitting_Watch
12:19:09.936	4.4294086	-0.18914771	8.463761	0.02091236	-0.027962968	0.03209486	4.5013022	-0.1023397	8.711955	Sitting_Watch
12:19:09.957	4.4294086	-0.18914771	8.463761	0.02091236	-0.027962968	0.03209486	4.5013022	-0.1023397	8.711955	Sitting_Watch
12:19:09.979	4.4294086	-0.18914771	8.463761	0.02091236	-0.027962968	0.03209486	4.5013022	-0.1023397	8.711955	Sitting_Watch
12:19:10.002	4.417437	-0.09337672	8.403905	0.006251595	-0.031628158	0.008881981	4.516059	-0.092759386	8.704423	Sitting_Watch
12:19:10.025	4.417437	-0.09337672	8.403905	0.006251595	-0.031628158	0.008881981	4.516059	-0.092759386	8.704423	Sitting_Watch
12:19:10.047	4.417437	-0.09337672	8.403905	0.006251595	-0.031628158	0.008881981	4.516059	-0.092759386	8.704423	Sitting_Watch
12:19:10.069	4.417437	-0.09337672	8.403905	0.006251595	-0.031628158	0.008881981	4.516059	-0.092759386	8.704423	Sitting_Watch
12:19:10.091	4.417437	-0.09337672	8.403905	0.006251595	-0.031628158	0.008881981	4.516059	-0.092759386	8.704423	Sitting_Watch
12:19:10.114	4.417437	-0.09337672	8.403905	0.006251595	-0.031628158	0.008881981	4.516059	-0.092759386	8.704423	Sitting_Watch
12:19:10.138	4.417437	-0.09337672	8.403905	0.006251595	-0.031628158	0.008881981	4.516059	-0.092759386	8.704423	Sitting_Watch
12:19:10.159	4.348003	-0.13886794	8.370385	-0.003522249	-0.0047500883	0.008271115	4.5249195	-0.10556743	8.699675	Sitting_Watch
12:19:10.180	4.348003	-0.13886794	8.370385	-0.003522249	-0.0047500883	0.008271115	4.5249195	-0.10556743	8.699675	Sitting_Watch
12:19:10.202	4.348003	-0.13886794	8.370385	-0.003522249	-0.0047500883	0.008271115	4.5249195	-0.10556743	8.699675	Sitting_Watch
12:19:10.225	4.348003	-0.13886794	8.370385	-0.003522249	-0.0047500883	0.008271115	4.5249195	-0.10556743	8.699675	Sitting_Watch
12:19:10.251	4.348003	-0.13886794	8.370385	-0.003522249	-0.0047500883	0.008271115	4.5249195	-0.10556743	8.699675	Sitting_Watch
12:19:10.273	4.348003	-0.13886794	8.370385	-0.003522249	-0.0047500883	0.008271115	4.5249195	-0.10556743	8.699675	Sitting_Watch
12:19:10.295	4.348003	-0.13886794	8.370385	-0.003522249	-0.0047500883	0.008271115	4.5249195	-0.10556743	8.699675	Sitting_Watch
12:19:10.318	4.348003	-0.13886794	8.370385	-0.003522249	-0.0047500883	0.008271115	4.5249195	-0.10556743	8.699675	Sitting_Watch
12:19:10.340	4.352792	0.045491222	8.370385	0.02091236	-0.0047500883	0.010103711	4.525867	-0.09243688	8.699329	Sitting_Watch
12:19:10.362	4.352792	0.045491222	8.370385	0.02091236	-0.0047500883	0.010103711	4.525867	-0.09243688	8.699329	Sitting_Watch
12:19:10.385	4.352792	0.045491222	8.370385	0.02091236	-0.0047500883	0.010103711	4.525867	-0.09243688	8.699329	Sitting_Watch
12:19:10.408	4.352792	0.045491222	8.370385	0.02091236	-0.0047500883	0.010103711	4.525867	-0.09243688	8.699329	Sitting_Watch
12:19:10.430	4.352792	0.045491222	8.370385	0.02091236	-0.0047500883	0.010103711	4.525867	-0.09243688	8.699329	Sitting_Watch
12:19:10.451	4.352792	0.045491222	8.370385	0.02091236	-0.0047500883	0.010103711	4.525867	-0.09243688	8.699329	Sitting_Watch
12:19:10.474	4.352792	0.045491222	8.370385	0.02091236	-0.0047500883	0.010103711	4.525867	-0.09243688	8.699329	Sitting_Watch
12:19:10.496	4.352792	0.045491222	8.370385	0.02091236	-0.0047500883	0.010103711	4.525867	-0.09243688	8.699329	Sitting_Watch
12:19:10.517	4.352792	0.045491222	8.370385	0.02091236	-0.0047500883	0.010103711	4.525867	-0.09243688	8.699329	Sitting_Watch
12:19:10.541	4.3432145	-0.24421602	8.430242	-0.035898104	0.020906253	-0.0008918633	4.53467	-0.09531638	8.694713	Sitting_Watch
12:19:10.562	4.3432145	-0.24421602	8.430242	-0.035898104	0.020906253	-0.0008918633	4.53467	-0.09531638	8.694713	Sitting_Watch
12:19:10.584	4.3432145	-0.24421602	8.430242	-0.035898104	0.020906253	-0.0008918633	4.53467	-0.09531638	8.694713	Sitting_Watch
12:19:10.607	4.3432145	-0.24421602	8.430242	-0.035898104	0.020906253	-0.0008918633	4.53467	-0.09531638	8.694713	Sitting_Watch
12:19:10.629	4.3432145	-0.24421602	8.430242	-0.035898104	0.020906253	-0.0008918633	4.53467	-0.09531638	8.694713	Sitting_Watch
12:19:10.652	4.3432145	-0.24421602	8.430242	-0.035898104	0.020906253	-0.0008918633	4.53467	-0.09531638	8.694713	Sitting_Watch
12:19:10.673	4.3432145	-0.24421602	8.430242	-0.035898104	0.020906253	-0.0008918633	4.53467	-0.09531638	8.694713	Sitting_Watch
12:19:11.148	4.37434	-0.05985687	8.365596	0.009916786	0.00013683381	0.00032986724	4.5507174	-0.1558572	8.68545	Sitting_Watch
12:19:11.171	4.37434	-0.05985687	8.365596	0.009916786	0.00013683381	0.00032986724	4.5507174	-0.1558572	8.68545	Sitting_Watch
12:19:11.193	4.37434	-0.05985687	8.365596	0.009916786	0.00013683381	0.00032986724	4.5507174	-0.1558572	8.68545	Sitting_Watch
12:19:11.216	4.37434	-0.05985687	8.365596	0.009916786	0.00013683381	0.00032986724	4.5507174	-0.1558572	8.68545	Sitting_Watch
12:19:11.237	4.477294	-0.19154198	8.466156	0.031907935	0.00319116	0.0046059242	4.54378	-0.13882366	8.689371	Sitting_Watch
12:19:11.259	4.477294	-0.19154198	8.466156	0.031907935	0.00319116	0.0046059242	4.54378	-0.13882366	8.689371	Sitting_Watch
12:19:11.281	4.477294	-0.19154198	8.466156	0.031907935	0.00319116	0.0046059242	4.54378	-0.13882366	8.689371	Sitting_Watch
12:19:11.304	4.477294	-0.19154198	8.466156	0.031907935	0.00319116	0.0046059242	4.54378	-0.13882366	8.689371	Sitting_Watch
12:19:11.325	4.477294	-0.19154198	8.466156	0.031907935	0.00319116	0.0046059242	4.54378	-0.13882366	8.689371	Sitting_Watch
12:19:11.348	4.477294	-0.19154198	8.466156	0.031907935	0.00319116	0.0046059242	4.54378	-0.13882366	8.689371	Sitting_Watch
12:19:11.371	4.477294	-0.19154198	8.466156	0.031907935	0.00319116	0.0046059242	4.54378	-0.13882366	8.689371	Sitting_Watch
12:19:11.392	4.477294	-0.19154198	8.466156	0.031907935	0.00319116	0.0046059242	4.54378	-0.13882366	8.689371	Sitting_Watch
12:19:11.415	4.477294	-0.19154198	8.466156	0.031907935	0.00319116	0.0046059242	4.54378	-0.13882366	8.689371	Sitting_Watch
12:19:11.438	4.455745	0.0047885496	8.439818	0.016025439	-0.019410854	-0.01921782	4.5621514	-0.1414822	8.679693	Sitting_Watch
12:19:11.460	4.455745	0.0047885496	8.439818	0.016025439	-0.019410854	-0.01921782	4.5621514	-0.1414822	8.679693	Sitting_Watch
12:19:11.483	4.455745	0.0047885496	8.439818	0.016025439	-0.019410854	-0.01921782	4.5621514	-0.1414822	8.679693	Sitting_Watch
12:19:11.506	4.455745	0.0047885496	8.439818	0.016025439	-0.019410854	-0.01921782	4.5621514	-0.1414822	8.679693	Sitting_Watch
12:19:11.528	4.455745	0.0047885496	8.439818	0.016025439	-0.019410854	-0.01921782	4.5621514	-0.1414822	8.679693	Sitting_Watch
12:19:11.550	4.455745	0.0047885496	8.439818	0.016025439	-0.019410854	-0.01921782	4.5621514	-0.1414822	8.679693	Sitting_Watch
12:19:11.572	4.455745	0.0047885496	8.439818	0.016025439	-0.019410854	-0.01921782	4.5621514	-0.1414822	8.679693	Sitting_Watch
12:19:11.596	4.455745	0.0047885496	8.439818	0.016025439	-0.019410854	-0.01921782	4.5621514	-0.1414822	8.679693	Sitting_Watch
12:19:11.620	4.434197	-0.28731298	8.391933	0.012360248	-0.0023066273	0.05164255	4.5732613	-0.114712134	8.674242	Sitting_Watch
12:19:11.642	4.434197	-0.28731298	8.391933	0.012360248	-0.0023066273	0.05164255	4.5732613	-0.114712134	8.674242	Sitting_Watch
12:19:11.665	4.434197	-0.28731298	8.391933	0.012360248	-0.0023066273	0.05164255	4.5732613	-0.114712134	8.674242	Sitting_Watch
12:19:11.686	4.434197	-0.28731298	8.391933	0.012360248	-0.0023066273	0.05164255	4.5732613	-0.114712134	8.674242	Sitting_Watch
12:19:11.712	4.434197	-0.28731298	8.391933	0.012360248	-0.0023066273	0.05164255	4.5732613	-0.114712134	8.674242	Sitting_Watch
12:19:11.735	4.434197	-0.28731298	8.391933	0.012360248	-0.0023066273	0.05164255	4.5732613	-0.114712134	8.674242	Sitting_Watch
12:19:11.757	4.434197	-0.28731298	8.391933	0.012360248	-0.0023066273	0.05164255	4.5732613	-0.114712134	8.674242	Sitting_Watch
12:19:11.779	4.3887057	0.0	8.183631	0.027631877	-0.00963701	0.023542747	4.595147	-0.121568576	8.662576	Sitting_Watch
12:19:11.801	4.3887057	0.0	8.183631	0.027631877	-0.00963701	0.023542747	4.595147	-0.121568576	8.662576	Sitting_Watch
12:19:11.825	4.3887057	0.0	8.183631	0.027631877	-0.00963701	0.023542747	4.595147	-0.121568576	8.662576	Sitting_Watch
12:19:11.847	4.3887057	0.0	8.183631	0.027631877	-0.00963701	0.023542747	4.595147	-0.121568576	8.662576	Sitting_Watch
12:19:11.871	4.3887057	0.0	8.183631	0.027631877	-0.00963701	0.023542747	4.595147	-0.121568576	8.662576	Sitting_Watch
12:19:11.893	4.3887057	0.0	8.183631	0.027631877	-0.00963701	0.023542747	4.595147	-0.121568576	8.662576	Sitting_Watch
12:19:11.916	4.3887057	0.0	8.183631	0.027631877	-0.00963701	0.023542747	4.595147	-0.121568576	8.662576	Sitting_Watch
12:19:11.938	4.3887057	0.0	8.183631	0.027631877	-0.00963701	0.023542747	4.595147	-0.121568576	8.662576	Sitting_Watch
12:19:11.961	4.4318027	-0.30886146	8.245882	-0.014517823	0.00319116	0.041868705	4.5733404	-0.113042295	8.674221	Sitting_Watch
12:19:11.984	4.4318027	-0.30886146	8.245882	-0.014517823	0.00319116	0.041868705	4.5733404	-0.113042295	8.674221	Sitting_Watch
12:19:12.006	4.4318027	-0.30886146	8.245882	-0.014517823	0.00319116	0.041868705	4.5733404	-0.113042295	8.674221	Sitting_Watch
12:19:12.028	4.4318027	-0.30886146	8.245882	-0.014517823	0.00319116	0.041868705	4.5733404	-0.113042295	8.674221	Sitting_Watch
12:19:12.049	4.4318027	-0.30886146	8.245882	-0.014517823	0.00319116	0.041868705	4.5733404	-0.113042295	8.674221	Sitting_Watch
12:19:12.070	4.4318027	-0.30886146	8.245882	-0.014517823	0.00319116	0.041868705	4.5733404	-0.113042295	8.674221	Sitting_Watch
12:19:12.092	4.4318027	-0.30886146	8.245882	-0.014517823	0.00319116	0.041868705	4.5733404	-0.113042295	8.674221	Sitting_Watch
12:19:12.115	4.4318027	-0.30886146	8.245882	-0.014517823	0.00319116	0.041868705	4.5733404	-0.113042295	8.674221	Sitting_Watch
12:19:12.138	4.4318027	-0.30886146	8.245882	-0.014517823	0.00319116	0.041868705	4.5733404	-0.113042295	8.674221	Sitting_Watch
12:19:12.163	4.4294086	-0.05027977	8.458973	-0.0023005186	0.041064803	0.019877557	4.5753036	-0.09584888	8.673393	Sitting_Watch
12:19:12.184	4.4294086	-0.05027977	8.458973	-0.0023005186	0.041064803	0.019877557	4.5753036	-0.09584888	8.673393	Sitting_Watch
12:19:12.207	4.4294086	-0.05027977	8.458973	-0.0023005186	0.041064803	0.019877557	4.5753036	-0.09584888	8.673393	Sitting_Watch
12:19:12.230	4.4294086	-0.05027977	8.458973	-0.0023005186	0.041064803	0.019877557	4.5753036	-0.09584888	8.673393	Sitting_Watch
12:19:12.253	4.4294086	-0.05027977	8.458973	-0.0023005186	0.041064803	0.019877557	4.5753036	-0.09584888	8.673393	Sitting_Watch
12:19:12.277	4.4294086	-0.05027977	8.458973	-0.0023005186	0.041064803	0.019877557	4.5753036	-0.09584888	8.673393	Sitting_Watch
12:19:12.301	4.4294086	-0.05027977	8.458973	-0.0023005186	0.041064803	0.019877557	4.5753036	-0.09584888	8.673393	Sitting_Watch
12:19:12.322	4.479688	-0.019154198	8.425453	-0.00046792277	-0.026741238	0.0052167894	4.5757613	-0.100827836	8.673097	Sitting_Watch
12:19:12.344	4.479688	-0.019154198	8.425453	-0.00046792277	-0.026741238	0.0052167894	4.5757613	-0.100827836	8.673097	Sitting_Watch
12:19:12.366	4.479688	-0.019154198	8.425453	-0.00046792277	-0.026741238	0.0052167894	4.5757613	-0.100827836	8.673097	Sitting_Watch
12:19:12.388	4.479688	-0.019154198	8.425453	-0.00046792277	-0.026741238	0.0052167894	4.5757613	-0.100827836	8.673097	Sitting_Watch
12:19:12.410	4.479688	-0.019154198	8.425453	-0.00046792277	-0.026741238	0.0052167894	4.5757613	-0.100827836	8.673097	Sitting_Watch
12:19:12.432	4.479688	-0.019154198	8.425453	-0.00046792277	-0.026741238	0.0052167894	4.5757613	-0.100827836	8.673097	Sitting_Watch
12:19:12.454	4.479688	-0.019154198	8.425453	-0.00046792277	-0.026741238	0.0052167894	4.5757613	-0.100827836	8.673097	Sitting_Watch
12:19:12.476	4.479688	-0.019154198	8.425453	-0.00046792277	-0.026741238	0.0052167894	4.5757613	-0.100827836	8.673097	Sitting_Watch
12:19:12.498	4.3839173	-0.062251143	8.308133	-0.00046792277	-0.026741238	0.0052167894	4.5757613	-0.100827836	8.673097	Sitting_Watch
12:19:12.521	4.3839173	-0.062251143	8.308133	-0.04139589	0.02396058	-0.000280998	4.596753	-0.07825214	8.662223	Sitting_Watch
12:19:12.543	4.3839173	-0.062251143	8.308133	-0.04139589	0.02396058	-0.000280998	4.596753	-0.07825214	8.662223	Sitting_Watch
12:19:12.565	4.3839173	-0.062251143	8.308133	-0.04139589	0.02396058	-0.000280998	4.596753	-0.07825214	8.662223	Sitting_Watch
12:19:12.587	4.3839173	-0.062251143	8.308133	-0.04139589	0.02396058	-0.000280998	4.596753	-0.07825214	8.662223	Sitting_Watch
12:19:12.609	4.3839173	-0.062251143	8.308133	-0.04139589	0.02396058	-0.000280998	4.596753	-0.07825214	8.662223	Sitting_Watch
12:19:12.632	4.3839173	-0.062251143	8.308133	-0.04139589	0.02396058	-0.000280998	4.596753	-0.07825214	8.662223	Sitting_Watch
12:19:12.655	4.3839173	-0.062251143	8.308133	-0.04139589	0.02396058	-0.000280998	4.596753	-0.07825214	8.662223	Sitting_Watch
12:19:12.677	4.3839173	-0.062251143	8.308133	-0.04139589	0.02396058	-0.000280998	4.596753	-0.07825214	8.662223	Sitting_Watch
12:19:12.701	4.477294	-0.016759925	8.504464	-0.0016896533	0.016630195	0.0015515977	4.5824537	-0.09016221	8.66968	Sitting_Watch
12:19:12.724	4.477294	-0.016759925	8.504464	-0.0016896533	0.016630195	0.0015515977	4.5824537	-0.09016221	8.66968	Sitting_Watch
12:19:12.747	4.477294	-0.016759925	8.504464	-0.0016896533	0.016630195	0.0015515977	4.5824537	-0.09016221	8.66968	Sitting_Watch
12:19:12.770	4.477294	-0.016759925	8.504464	-0.0016896533	0.016630195	0.0015515977	4.5824537	-0.09016221	8.66968	Sitting_Watch
12:19:12.791	4.477294	-0.016759925	8.504464	-0.0016896533	0.016630195	0.0015515977	4.5824537	-0.09016221	8.66968	Sitting_Watch
12:19:12.814	4.477294	-0.016759925	8.504464	-0.0016896533	0.016630195	0.0015515977	4.5824537	-0.09016221	8.66968	Sitting_Watch
12:19:12.836	4.477294	-0.016759925	8.504464	-0.0016896533	0.016630195	0.0015515977	4.5824537	-0.09016221	8.66968	Sitting_Watch
12:19:12.857	4.470111	-0.12210801	8.458973	-0.0120743625	0.012965004	0.0015515977	4.5843873	-0.07159867	8.66883	Sitting_Watch
12:19:12.879	4.470111	-0.12210801	8.458973	-0.0120743625	0.012965004	0.0015515977	4.5843873	-0.07159867	8.66883	Sitting_Watch
12:19:12.900	4.470111	-0.12210801	8.458973	-0.0120743625	0.012965004	0.0015515977	4.5843873	-0.07159867	8.66883	Sitting_Watch
12:19:12.922	4.470111	-0.12210801	8.458973	-0.0120743625	0.012965004	0.0015515977	4.5843873	-0.07159867	8.66883	Sitting_Watch
12:19:12.945	4.470111	-0.12210801	8.458973	-0.0120743625	0.012965004	0.0015515977	4.5843873	-0.07159867	8.66883	Sitting_Watch
12:19:12.968	4.470111	-0.12210801	8.458973	-0.0120743625	0.012965004	0.0015515977	4.5843873	-0.07159867	8.66883	Sitting_Watch
12:19:12.989	4.470111	-0.12210801	8.458973	-0.0120743625	0.012965004	0.0015515977	4.5843873	-0.07159867	8.66883	Sitting_Watch
12:19:13.011	4.470111	-0.12210801	8.458973	-0.0120743625	0.012965004	0.0015515977	4.5843873	-0.07159867	8.66883	Sitting_Watch
12:19:13.034	4.470111	-0.12210801	8.458973	-0.0120743625	0.012965004	0.0015515977	4.5843873	-0.07159867	8.66883	Sitting_Watch
12:19:13.058	4.496448	-0.05506832	8.322499	0.0031972688	-0.021854315	-0.051593676	4.583559	-0.07618921	8.66923	Sitting_Watch
12:19:13.080	4.496448	-0.05506832	8.322499	0.0031972688	-0.021854315	-0.051593676	4.583559	-0.07618921	8.66923	Sitting_Watch
12:19:13.101	4.496448	-0.05506832	8.322499	0.0031972688	-0.021854315	-0.051593676	4.583559	-0.07618921	8.66923	Sitting_Watch
12:19:13.123	4.496448	-0.05506832	8.322499	0.0031972688	-0.021854315	-0.051593676	4.583559	-0.07618921	8.66923	Sitting_Watch
12:19:13.146	4.496448	-0.05506832	8.322499	0.0031972688	-0.021854315	-0.051593676	4.583559	-0.07618921	8.66923	Sitting_Watch
12:19:13.168	4.496448	-0.05506832	8.322499	0.0031972688	-0.021854315	-0.051593676	4.583559	-0.07618921	8.66923	Sitting_Watch
12:19:13.191	4.496448	-0.05506832	8.322499	0.0031972688	-0.021854315	-0.051593676	4.583559	-0.07618921	8.66923	Sitting_Watch
12:19:13.214	4.496448	-0.05506832	8.322499	0.0031972688	-0.021854315	-0.051593676	4.583559	-0.07618921	8.66923	Sitting_Watch
12:19:13.237	4.40786	0.038308397	8.432636	-0.010241767	0.009910678	-0.016163494	4.5774107	-0.061388098	8.672595	Sitting_Watch
12:19:13.259	4.40786	0.038308397	8.432636	-0.010241767	0.009910678	-0.016163494	4.5774107	-0.061388098	8.672595	Sitting_Watch
12:19:13.287	4.40786	0.038308397	8.432636	-0.010241767	0.009910678	-0.016163494	4.5774107	-0.061388098	8.672595	Sitting_Watch
12:19:13.308	4.40786	0.038308397	8.432636	-0.010241767	0.009910678	-0.016163494	4.5774107	-0.061388098	8.672595	Sitting_Watch
12:19:13.330	4.40786	0.038308397	8.432636	-0.010241767	0.009910678	-0.016163494	4.5774107	-0.061388098	8.672595	Sitting_Watch
12:19:13.353	4.40786	0.038308397	8.432636	-0.010241767	0.009910678	-0.016163494	4.5774107	-0.061388098	8.672595	Sitting_Watch
12:19:13.374	4.40786	0.038308397	8.432636	-0.010241767	0.009910678	-0.016163494	4.5774107	-0.061388098	8.672595	Sitting_Watch
12:19:13.397	4.40786	0.038308397	8.432636	-0.010241767	0.009910678	-0.016163494	4.5774107	-0.061388098	8.672595	Sitting_Watch
12:19:13.420	4.4030714	-0.076616794	8.277008	0.006251595	-0.025519507	-0.038154643	4.574255	-0.057607703	8.674285	Sitting_Watch
12:19:13.442	4.4030714	-0.076616794	8.277008	0.006251595	-0.025519507	-0.038154643	4.574255	-0.057607703	8.674285	Sitting_Watch
12:19:13.466	4.4030714	-0.076616794	8.277008	0.006251595	-0.025519507	-0.038154643	4.574255	-0.057607703	8.674285	Sitting_Watch
12:19:13.488	4.4030714	-0.076616794	8.277008	0.006251595	-0.025519507	-0.038154643	4.574255	-0.057607703	8.674285	Sitting_Watch
12:19:13.511	4.4030714	-0.076616794	8.277008	0.006251595	-0.025519507	-0.038154643	4.574255	-0.057607703	8.674285	Sitting_Watch
12:19:13.534	4.4030714	-0.076616794	8.277008	0.006251595	-0.025519507	-0.038154643	4.574255	-0.057607703	8.674285	Sitting_Watch
12:19:13.557	4.4030714	-0.076616794	8.277008	0.006251595	-0.025519507	-0.038154643	4.574255	-0.057607703	8.674285	Sitting_Watch
12:19:13.579	4.348003	0.0023942748	8.358414	-0.10614762	-0.027962968	0.0027733282	4.5675116	-0.08212036	8.67764	Sitting_Watch
12:19:13.602	4.348003	0.0023942748	8.358414	-0.10614762	-0.027962968	0.0027733282	4.5675116	-0.08212036	8.67764	Sitting_Watch
12:19:13.624	4.348003	0.0023942748	8.358414	-0.10614762	-0.027962968	0.0027733282	4.5675116	-0.08212036	8.67764	Sitting_Watch
12:19:13.646	4.348003	0.0023942748	8.358414	-0.10614762	-0.027962968	0.0027733282	4.5675116	-0.08212036	8.67764	Sitting_Watch
12:19:13.668	4.348003	0.0023942748	8.358414	-0.10614762	-0.027962968	0.0027733282	4.5675116	-0.08212036	8.67764	Sitting_Watch
12:19:13.690	4.348003	0.0023942748	8.358414	-0.10614762	-0.027962968	0.0027733282	4.5675116	-0.08212036	8.67764	Sitting_Watch
12:19:13.713	4.348003	0.0023942748	8.358414	-0.10614762	-0.027962968	0.0027733282	4.5675116	-0.08212036	8.67764	Sitting_Watch
12:19:13.739	4.348003	0.0023942748	8.358414	-0.10614762	-0.027962968	0.0027733282	4.5675116	-0.08212036	8.67764	Sitting_Watch
12:19:13.762	4.4892654	-0.12450229	8.482916	0.025188418	0.0019694294	0.0064385193	4.569038	-0.09437618	8.676714	Sitting_Watch
12:19:13.785	4.4892654	-0.12450229	8.482916	0.025188418	0.0019694294	0.0064385193	4.569038	-0.09437618	8.676714	Sitting_Watch
12:19:13.808	4.4892654	-0.12450229	8.482916	0.025188418	0.0019694294	0.0064385193	4.569038	-0.09437618	8.676714	Sitting_Watch
12:19:13.833	4.4892654	-0.12450229	8.482916	0.025188418	0.0019694294	0.0064385193	4.569038	-0.09437618	8.676714	Sitting_Watch
12:19:13.856	4.4892654	-0.12450229	8.482916	0.025188418	0.0019694294	0.0064385193	4.569038	-0.09437618	8.676714	Sitting_Watch
12:19:13.879	4.4892654	-0.12450229	8.482916	0.025188418	0.0019694294	0.0064385193	4.569038	-0.09437618	8.676714	Sitting_Watch
12:19:13.901	4.4892654	-0.12450229	8.482916	0.025188418	0.0019694294	0.0064385193	4.569038	-0.09437618	8.676714	Sitting_Watch
12:19:13.923	4.4892654	-0.12450229	8.482916	0.025188418	0.0019694294	0.0064385193	4.569038	-0.09437618	8.676714	Sitting_Watch
12:19:13.944	4.3887057	0.083799616	8.305739	0.02091236	-0.018189123	0.028429668	4.5651774	-0.036619127	8.67918	Sitting_Watch
12:19:13.968	4.3887057	0.083799616	8.305739	0.02091236	-0.018189123	0.028429668	4.5651774	-0.036619127	8.67918	Sitting_Watch
12:19:13.991	4.3887057	0.083799616	8.305739	0.02091236	-0.018189123	0.028429668	4.5651774	-0.036619127	8.67918	Sitting_Watch
12:19:14.014	4.3887057	0.083799616	8.305739	0.02091236	-0.018189123	0.028429668	4.5651774	-0.036619127	8.67918	Sitting_Watch
12:19:14.036	4.3887057	0.083799616	8.305739	0.02091236	-0.018189123	0.028429668	4.5651774	-0.036619127	8.67918	Sitting_Watch
12:19:14.059	4.3887057	0.083799616	8.305739	0.02091236	-0.018189123	0.028429668	4.5651774	-0.036619127	8.67918	Sitting_Watch
12:19:14.082	4.3887057	0.083799616	8.305739	0.02091236	-0.018189123	0.028429668	4.5651774	-0.036619127	8.67918	Sitting_Watch
12:19:14.105	4.3887057	0.083799616	8.305739	0.02091236	-0.018189123	0.028429668	4.5651774	-0.036619127	8.67918	Sitting_Watch
12:19:14.128	4.537151	0.0023942748	8.425453	0.00686246	-0.008415279	0.013768903	4.593183	-0.016925855	8.664453	Sitting_Watch
12:19:14.151	4.537151	0.0023942748	8.425453	0.00686246	-0.008415279	0.013768903	4.593183	-0.016925855	8.664453	Sitting_Watch
12:19:14.173	4.537151	0.0023942748	8.425453	0.00686246	-0.008415279	0.013768903	4.593183	-0.016925855	8.664453	Sitting_Watch
12:19:14.196	4.537151	0.0023942748	8.425453	0.00686246	-0.008415279	0.013768903	4.593183	-0.016925855	8.664453	Sitting_Watch
12:19:14.218	4.537151	0.0023942748	8.425453	0.00686246	-0.008415279	0.013768903	4.593183	-0.016925855	8.664453	Sitting_Watch
12:19:14.241	4.537151	0.0023942748	8.425453	0.00686246	-0.008415279	0.013768903	4.593183	-0.016925855	8.664453	Sitting_Watch
12:19:14.264	4.537151	0.0023942748	8.425453	0.00686246	-0.008415279	0.013768903	4.593183	-0.016925855	8.664453	Sitting_Watch
12:19:14.286	4.537151	0.0023942748	8.425453	0.00686246	-0.008415279	0.013768903	4.593183	-0.016925855	8.664453	Sitting_Watch
12:19:14.309	4.5060253	-0.13168511	8.267431	-0.0023005186	0.008078082	0.053475145	4.609344	-0.0356345	8.655808	Sitting_Watch
12:19:14.332	4.5060253	-0.13168511	8.267431	-0.0023005186	0.008078082	0.053475145	4.609344	-0.0356345	8.655808	Sitting_Watch
12:19:14.354	4.5060253	-0.13168511	8.267431	-0.0023005186	0.008078082	0.053475145	4.609344	-0.0356345	8.655808	Sitting_Watch
12:19:14.377	4.5060253	-0.13168511	8.267431	-0.0023005186	0.008078082	0.053475145	4.609344	-0.0356345	8.655808	Sitting_Watch
12:19:14.398	4.5060253	-0.13168511	8.267431	-0.0023005186	0.008078082	0.053475145	4.609344	-0.0356345	8.655808	Sitting_Watch
12:19:14.422	4.5060253	-0.13168511	8.267431	-0.0023005186	0.008078082	0.053475145	4.609344	-0.0356345	8.655808	Sitting_Watch
12:19:14.443	4.5060253	-0.13168511	8.267431	-0.0023005186	0.008078082	0.053475145	4.609344	-0.0356345	8.655808	Sitting_Watch
12:19:14.465	4.5060253	-0.13168511	8.267431	-0.0023005186	0.008078082	0.053475145	4.609344	-0.0356345	8.655808	Sitting_Watch
12:19:14.486	4.415043	0.07422252	8.432636	-0.01635042	0.03678875	0.080353215	4.5949435	-0.037711453	8.663452	Sitting_Watch
12:19:14.509	4.415043	0.07422252	8.432636	-0.01635042	0.03678875	0.080353215	4.5949435	-0.037711453	8.663452	Sitting_Watch
12:19:14.536	4.415043	0.07422252	8.432636	-0.01635042	0.03678875	0.080353215	4.5949435	-0.037711453	8.663452	Sitting_Watch
12:19:14.557	4.415043	0.07422252	8.432636	-0.01635042	0.03678875	0.080353215	4.5949435	-0.037711453	8.663452	Sitting_Watch
12:19:14.579	4.415043	0.07422252	8.432636	-0.01635042	0.03678875	0.080353215	4.5949435	-0.037711453	8.663452	Sitting_Watch
12:19:14.601	4.415043	0.07422252	8.432636	-0.01635042	0.03678875	0.080353215	4.5949435	-0.037711453	8.663452	Sitting_Watch
12:19:14.624	4.415043	0.07422252	8.432636	-0.01635042	0.03678875	0.080353215	4.5949435	-0.037711453	8.663452	Sitting_Watch
12:19:14.647	4.415043	0.07422252	8.432636	-0.01635042	0.03678875	0.080353215	4.5949435	-0.037711453	8.663452	Sitting_Watch
12:19:14.670	4.4198313	-0.12450229	8.281796	0.021523226	-0.012080471	0.03637092	4.5935187	-0.071462184	8.663996	Sitting_Watch
12:19:14.691	4.4198313	-0.12450229	8.281796	0.021523226	-0.012080471	0.03637092	4.5935187	-0.071462184	8.663996	Sitting_Watch
12:19:14.713	4.4198313	-0.12450229	8.281796	0.021523226	-0.012080471	0.03637092	4.5935187	-0.071462184	8.663996	Sitting_Watch
12:19:14.735	4.4198313	-0.12450229	8.281796	0.021523226	-0.012080471	0.03637092	4.5935187	-0.071462184	8.663996	Sitting_Watch
12:19:14.758	4.4198313	-0.12450229	8.281796	0.021523226	-0.012080471	0.03637092	4.5935187	-0.071462184	8.663996	Sitting_Watch
12:19:14.779	4.4198313	-0.12450229	8.281796	0.021523226	-0.012080471	0.03637092	4.5935187	-0.071462184	8.663996	Sitting_Watch
12:19:14.802	4.4198313	-0.12450229	8.281796	0.021523226	-0.012080471	0.03637092	4.5935187	-0.071462184	8.663996	Sitting_Watch
12:19:14.824	4.4198313	-0.12450229	8.281796	0.021523226	-0.012080471	0.03637092	4.5935187	-0.071462184	8.663996	Sitting_Watch
12:19:14.846	4.453351	-0.08140534	8.296163	0.0044189994	-0.0047500883	0.00766025	4.6013746	-0.109448075	8.65943	Sitting_Watch
12:19:14.870	4.453351	-0.08140534	8.296163	0.0044189994	-0.0047500883	0.00766025	4.6013746	-0.109448075	8.65943	Sitting_Watch
12:19:14.891	4.453351	-0.08140534	8.296163	0.0044189994	-0.0047500883	0.00766025	4.6013746	-0.109448075	8.65943	Sitting_Watch
12:19:14.914	4.453351	-0.08140534	8.296163	0.0044189994	-0.0047500883	0.00766025	4.6013746	-0.109448075	8.65943	Sitting_Watch
12:19:14.935	4.453351	-0.08140534	8.296163	0.0044189994	-0.0047500883	0.00766025	4.6013746	-0.109448075	8.65943	Sitting_Watch
12:19:14.957	4.453351	-0.08140534	8.296163	0.0044189994	-0.0047500883	0.00766025	4.6013746	-0.109448075	8.65943	Sitting_Watch
12:19:14.979	4.453351	-0.08140534	8.296163	0.0044189994	-0.0047500883	0.00766025	4.6013746	-0.109448075	8.65943	Sitting_Watch
12:19:15.001	4.453351	-0.08140534	8.296163	0.0044189994	-0.0047500883	0.00766025	4.6013746	-0.109448075	8.65943	Sitting_Watch
12:19:15.023	4.4844766	-0.14844504	8.394327	0.0111385165	-0.0029174923	-0.024715608	4.5994463	-0.14381167	8.659951	Sitting_Watch
12:19:15.046	4.4844766	-0.14844504	8.394327	0.0111385165	-0.0029174923	-0.024715608	4.5994463	-0.14381167	8.659951	Sitting_Watch
12:19:15.067	4.4844766	-0.14844504	8.394327	0.0111385165	-0.0029174923	-0.024715608	4.5994463	-0.14381167	8.659951	Sitting_Watch
12:19:15.091	4.4844766	-0.14844504	8.394327	0.0111385165	-0.0029174923	-0.024715608	4.5994463	-0.14381167	8.659951	Sitting_Watch
12:19:15.114	4.4844766	-0.14844504	8.394327	0.0111385165	-0.0029174923	-0.024715608	4.5994463	-0.14381167	8.659951	Sitting_Watch
12:19:15.135	4.4844766	-0.14844504	8.394327	0.0111385165	-0.0029174923	-0.024715608	4.5994463	-0.14381167	8.659951	Sitting_Watch
12:19:15.158	4.4844766	-0.14844504	8.394327	0.0111385165	-0.0029174923	-0.024715608	4.5994463	-0.14381167	8.659951	Sitting_Watch
12:19:15.180	4.4844766	-0.14844504	8.394327	0.0111385165	-0.0029174923	-0.024715608	4.5994463	-0.14381167	8.659951	Sitting_Watch
12:19:15.204	4.513208	0.15083931	8.099832	0.016636305	0.0050237556	0.011936307	4.648956	0.028729398	8.6346245	Sitting_Watch
12:19:15.226	4.513208	0.15083931	8.099832	0.016636305	0.0050237556	0.011936307	4.648956	0.028729398	8.6346245	Sitting_Watch
12:19:15.248	4.513208	0.15083931	8.099832	0.016636305	0.0050237556	0.011936307	4.648956	0.028729398	8.6346245	Sitting_Watch
12:19:15.270	4.513208	0.15083931	8.099832	0.016636305	0.0050237556	0.011936307	4.648956	0.028729398	8.6346245	Sitting_Watch
12:19:15.291	4.513208	0.15083931	8.099832	0.016636305	0.0050237556	0.011936307	4.648956	0.028729398	8.6346245	Sitting_Watch
12:19:15.314	4.513208	0.15083931	8.099832	0.016636305	0.0050237556	0.011936307	4.648956	0.028729398	8.6346245	Sitting_Watch
12:19:15.337	4.513208	0.15083931	8.099832	0.016636305	0.0050237556	0.011936307	4.648956	0.028729398	8.6346245	Sitting_Watch
12:19:15.359	4.513208	0.15083931	8.099832	0.016636305	0.0050237556	0.011936307	4.648956	0.028729398	8.6346245	Sitting_Watch
12:19:15.381	4.5084195	-0.016759925	8.377567	0.012360248	0.0019694294	-0.06808704	4.6406083	0.028044777	8.639114	Sitting_Watch
12:19:15.404	4.5084195	-0.016759925	8.377567	0.012360248	0.0019694294	-0.06808704	4.6406083	0.028044777	8.639114	Sitting_Watch
12:19:15.427	4.5084195	-0.016759925	8.377567	0.012360248	0.0019694294	-0.06808704	4.6406083	0.028044777	8.639114	Sitting_Watch
12:19:15.449	4.5084195	-0.016759925	8.377567	0.012360248	0.0019694294	-0.06808704	4.6406083	0.028044777	8.639114	Sitting_Watch
12:19:15.472	4.5084195	-0.016759925	8.377567	0.012360248	0.0019694294	-0.06808704	4.6406083	0.028044777	8.639114	Sitting_Watch
12:19:15.495	4.5084195	-0.016759925	8.377567	0.012360248	0.0019694294	-0.06808704	4.6406083	0.028044777	8.639114	Sitting_Watch
12:19:15.516	4.5084195	-0.016759925	8.377567	0.012360248	0.0019694294	-0.06808704	4.6406083	0.028044777	8.639114	Sitting_Watch
12:19:15.540	4.5084195	-0.016759925	8.377567	0.012360248	0.0019694294	-0.06808704	4.6406083	0.028044777	8.639114	Sitting_Watch
12:19:15.563	4.5084195	0.20111908	8.118986	0.0038081338	-0.015745662	-0.034489453	4.641515	0.034278847	8.638607	Sitting_Watch
12:19:15.585	4.5084195	0.20111908	8.118986	0.0038081338	-0.015745662	-0.034489453	4.641515	0.034278847	8.638607	Sitting_Watch
12:19:15.608	4.5084195	0.20111908	8.118986	0.0038081338	-0.015745662	-0.034489453	4.641515	0.034278847	8.638607	Sitting_Watch
12:19:15.630	4.5084195	0.20111908	8.118986	0.0038081338	-0.015745662	-0.034489453	4.641515	0.034278847	8.638607	Sitting_Watch
12:19:15.653	4.5084195	0.20111908	8.118986	0.0038081338	-0.015745662	-0.034489453	4.641515	0.034278847	8.638607	Sitting_Watch
12:19:15.676	4.5084195	0.20111908	8.118986	0.0038081338	-0.015745662	-0.034489453	4.641515	0.034278847	8.638607	Sitting_Watch
12:19:15.699	4.5084195	0.20111908	8.118986	0.0038081338	-0.015745662	-0.034489453	4.641515	0.034278847	8.638607	Sitting_Watch
12:19:15.721	4.5084195	0.20111908	8.118986	0.0038081338	-0.015745662	-0.034489453	4.641515	0.034278847	8.638607	Sitting_Watch
12:19:15.743	4.5084195	0.339987	8.442213	0.019079765	-0.032239024	-0.10657155	4.6180663	-0.018392859	8.651211	Sitting_Watch
12:19:15.766	4.5084195	0.339987	8.442213	0.019079765	-0.032239024	-0.10657155	4.6180663	-0.018392859	8.651211	Sitting_Watch
12:19:15.788	4.5084195	0.339987	8.442213	0.019079765	-0.032239024	-0.10657155	4.6180663	-0.018392859	8.651211	Sitting_Watch
12:19:15.810	4.5084195	0.339987	8.442213	0.019079765	-0.032239024	-0.10657155	4.6180663	-0.018392859	8.651211	Sitting_Watch
12:19:15.833	4.5084195	0.339987	8.442213	0.019079765	-0.032239024	-0.10657155	4.6180663	-0.018392859	8.651211	Sitting_Watch
12:19:15.855	4.5084195	0.339987	8.442213	0.019079765	-0.032239024	-0.10657155	4.6180663	-0.018392859	8.651211	Sitting_Watch
12:19:15.879	4.5084195	0.339987	8.442213	0.019079765	-0.032239024	-0.10657155	4.6180663	-0.018392859	8.651211	Sitting_Watch
12:19:15.901	4.5084195	0.339987	8.442213	0.019079765	-0.032239024	-0.10657155	4.6180663	-0.018392859	8.651211	Sitting_Watch
12:19:15.923	4.4413795	-0.028731298	8.229122	-0.053002335	0.03678875	0.03637092	4.6290336	0.097146735	8.644823	Sitting_Watch
12:19:15.946	4.4413795	-0.028731298	8.229122	-0.053002335	0.03678875	0.03637092	4.6290336	0.097146735	8.644823	Sitting_Watch
12:19:15.969	4.4413795	-0.028731298	8.229122	-0.053002335	0.03678875	0.03637092	4.6290336	0.097146735	8.644823	Sitting_Watch
12:19:15.992	4.4413795	-0.028731298	8.229122	-0.053002335	0.03678875	0.03637092	4.6290336	0.097146735	8.644823	Sitting_Watch
12:19:16.015	4.4413795	-0.028731298	8.229122	-0.053002335	0.03678875	0.03637092	4.6290336	0.097146735	8.644823	Sitting_Watch
12:19:16.037	4.4413795	-0.028731298	8.229122	-0.053002335	0.03678875	0.03637092	4.6290336	0.097146735	8.644823	Sitting_Watch
12:19:16.059	4.4413795	-0.028731298	8.229122	-0.053002335	0.03678875	0.03637092	4.6290336	0.097146735	8.644823	Sitting_Watch
12:19:16.081	4.4413795	-0.028731298	8.229122	-0.053002335	0.03678875	0.03637092	4.6290336	0.097146735	8.644823	Sitting_Watch
12:19:16.104	4.5251794	0.13886794	8.339259	0.00808419	0.007467217	0.0009407325	4.6258326	0.09188041	8.646595	Sitting_Watch
12:19:16.127	4.5251794	0.13886794	8.339259	0.00808419	0.007467217	0.0009407325	4.6258326	0.09188041	8.646595	Sitting_Watch
12:19:16.150	4.5251794	0.13886794	8.339259	0.00808419	0.007467217	0.0009407325	4.6258326	0.09188041	8.646595	Sitting_Watch
12:19:16.173	4.5251794	0.13886794	8.339259	0.00808419	0.007467217	0.0009407325	4.6258326	0.09188041	8.646595	Sitting_Watch
12:19:16.194	4.5251794	0.13886794	8.339259	0.00808419	0.007467217	0.0009407325	4.6258326	0.09188041	8.646595	Sitting_Watch
12:19:16.216	4.5251794	0.13886794	8.339259	0.00808419	0.007467217	0.0009407325	4.6258326	0.09188041	8.646595	Sitting_Watch
12:19:16.239	4.5251794	0.13886794	8.339259	0.00808419	0.007467217	0.0009407325	4.6258326	0.09188041	8.646595	Sitting_Watch
12:19:16.262	4.5251794	0.13886794	8.339259	0.00808419	0.007467217	0.0009407325	4.6258326	0.09188041	8.646595	Sitting_Watch
12:19:16.285	4.40786	0.11013664	8.470944	0.006251595	0.009299812	-0.019828686	4.6186614	0.076469496	8.650577	Sitting_Watch
12:19:16.307	4.40786	0.11013664	8.470944	0.006251595	0.009299812	-0.019828686	4.6186614	0.076469496	8.650577	Sitting_Watch
12:19:16.331	4.40786	0.11013664	8.470944	0.006251595	0.009299812	-0.019828686	4.6186614	0.076469496	8.650577	Sitting_Watch
12:19:16.352	4.40786	0.11013664	8.470944	0.006251595	0.009299812	-0.019828686	4.6186614	0.076469496	8.650577	Sitting_Watch
12:19:16.375	4.40786	0.11013664	8.470944	0.006251595	0.009299812	-0.019828686	4.6186614	0.076469496	8.650577	Sitting_Watch
12:19:16.397	4.40786	0.11013664	8.470944	0.006251595	0.009299812	-0.019828686	4.6186614	0.076469496	8.650577	Sitting_Watch
12:19:16.419	4.40786	0.11013664	8.470944	0.006251595	0.009299812	-0.019828686	4.6186614	0.076469496	8.650577	Sitting_Watch
12:19:16.441	4.40786	0.11013664	8.470944	0.006251595	0.009299812	-0.019828686	4.6186614	0.076469496	8.650577	Sitting_Watch
12:19:16.464	4.4629283	0.026337024	8.353624	0.0007538077	-0.019410854	0.022931881	4.619836	0.066802375	8.650028	Sitting_Watch
12:19:16.486	4.4629283	0.026337024	8.353624	0.0007538077	-0.019410854	0.022931881	4.619836	0.066802375	8.650028	Sitting_Watch
12:19:16.509	4.4629283	0.026337024	8.353624	0.0007538077	-0.019410854	0.022931881	4.619836	0.066802375	8.650028	Sitting_Watch
12:19:16.530	4.4629283	0.026337024	8.353624	0.0007538077	-0.019410854	0.022931881	4.619836	0.066802375	8.650028	Sitting_Watch
12:19:16.554	4.4629283	0.026337024	8.353624	0.0007538077	-0.019410854	0.022931881	4.619836	0.066802375	8.650028	Sitting_Watch
12:19:16.575	4.4629283	0.026337024	8.353624	0.0007538077	-0.019410854	0.022931881	4.619836	0.066802375	8.650028	Sitting_Watch
12:19:16.597	4.4629283	0.026337024	8.353624	0.0007538077	-0.019410854	0.022931881	4.619836	0.066802375	8.650028	Sitting_Watch
12:19:16.619	4.4629283	0.026337024	8.353624	0.0007538077	-0.019410854	0.022931881	4.619836	0.066802375	8.650028	Sitting_Watch
12:19:16.641	4.4246197	0.13168511	8.504464	-0.032232914	0.016630195	0.02048842	4.6023297	0.020227527	8.659592	Sitting_Watch
12:19:16.663	4.4246197	0.13168511	8.504464	-0.032232914	0.016630195	0.02048842	4.6023297	0.020227527	8.659592	Sitting_Watch
12:19:16.685	4.4246197	0.13168511	8.504464	-0.032232914	0.016630195	0.02048842	4.6023297	0.020227527	8.659592	Sitting_Watch
12:19:16.708	4.4246197	0.13168511	8.504464	-0.032232914	0.016630195	0.02048842	4.6023297	0.020227527	8.659592	Sitting_Watch
12:19:16.731	4.4246197	0.13168511	8.504464	-0.032232914	0.016630195	0.02048842	4.6023297	0.020227527	8.659592	Sitting_Watch
12:19:16.753	4.4246197	0.13168511	8.504464	-0.032232914	0.016630195	0.02048842	4.6023297	0.020227527	8.659592	Sitting_Watch
12:19:16.778	4.4246197	0.13168511	8.504464	-0.032232914	0.016630195	0.02048842	4.6023297	0.020227527	8.659592	Sitting_Watch
12:19:16.800	4.4246197	0.13168511	8.504464	-0.032232914	0.016630195	0.02048842	4.6023297	0.020227527	8.659592	Sitting_Watch
12:19:16.822	4.400677	0.08619389	8.365596	0.0129711125	0.00013683381	-0.002724459	4.60432	0.030351007	8.658503	Sitting_Watch
12:19:16.845	4.400677	0.08619389	8.365596	0.0129711125	0.00013683381	-0.002724459	4.60432	0.030351007	8.658503	Sitting_Watch
12:19:16.868	4.400677	0.08619389	8.365596	0.0129711125	0.00013683381	-0.002724459	4.60432	0.030351007	8.658503	Sitting_Watch
12:19:16.891	4.400677	0.08619389	8.365596	0.0129711125	0.00013683381	-0.002724459	4.60432	0.030351007	8.658503	Sitting_Watch
12:19:16.914	4.400677	0.08619389	8.365596	0.0129711125	0.00013683381	-0.002724459	4.60432	0.030351007	8.658503	Sitting_Watch
12:19:16.936	4.400677	0.08619389	8.365596	0.0129711125	0.00013683381	-0.002724459	4.60432	0.030351007	8.658503	Sitting_Watch
12:19:16.959	4.400677	0.08619389	8.365596	0.0129711125	0.00013683381	-0.002724459	4.60432	0.030351007	8.658503	Sitting_Watch
12:19:16.981	4.400677	0.08619389	8.365596	0.0129711125	0.00013683381	-0.002724459	4.60432	0.030351007	8.658503	Sitting_Watch
12:19:17.007	4.3192716	0.16759923	8.260248	0.00686246	0.045340862	0.027818805	4.617521	0.06400997	8.651285	Sitting_Watch
12:19:17.028	4.3192716	0.16759923	8.260248	0.00686246	0.045340862	0.027818805	4.617521	0.06400997	8.651285	Sitting_Watch
12:19:17.050	4.3192716	0.16759923	8.260248	0.00686246	0.045340862	0.027818805	4.617521	0.06400997	8.651285	Sitting_Watch
12:19:17.071	4.3192716	0.16759923	8.260248	0.00686246	0.045340862	0.027818805	4.617521	0.06400997	8.651285	Sitting_Watch
12:19:17.093	4.3192716	0.16759923	8.260248	0.00686246	0.045340862	0.027818805	4.617521	0.06400997	8.651285	Sitting_Watch
12:19:17.116	4.3192716	0.16759923	8.260248	0.00686246	0.045340862	0.027818805	4.617521	0.06400997	8.651285	Sitting_Watch
12:19:17.137	4.3192716	0.16759923	8.260248	0.00686246	0.045340862	0.027818805	4.617521	0.06400997	8.651285	Sitting_Watch
12:19:17.160	4.3192716	0.16759923	8.260248	0.00686246	0.045340862	0.027818805	4.617521	0.06400997	8.651285	Sitting_Watch
12:19:17.182	4.496448	0.22266756	8.284191	0.045346968	-0.006582684	0.011936307	4.6211543	0.07903277	8.649222	Sitting_Watch
12:19:17.205	4.496448	0.22266756	8.284191	0.045346968	-0.006582684	0.011936307	4.6211543	0.07903277	8.649222	Sitting_Watch
12:19:17.227	4.496448	0.22266756	8.284191	0.045346968	-0.006582684	0.011936307	4.6211543	0.07903277	8.649222	Sitting_Watch
12:19:17.249	4.496448	0.22266756	8.284191	0.045346968	-0.006582684	0.011936307	4.6211543	0.07903277	8.649222	Sitting_Watch
12:19:17.271	4.496448	0.22266756	8.284191	0.045346968	-0.006582684	0.011936307	4.6211543	0.07903277	8.649222	Sitting_Watch
12:19:17.292	4.496448	0.22266756	8.284191	0.045346968	-0.006582684	0.011936307	4.6211543	0.07903277	8.649222	Sitting_Watch
12:19:17.315	4.496448	0.22266756	8.284191	0.045346968	-0.006582684	0.011936307	4.6211543	0.07903277	8.649222	Sitting_Watch
12:19:17.338	4.496448	0.22266756	8.284191	0.045346968	-0.006582684	0.011936307	4.6211543	0.07903277	8.649222	Sitting_Watch
12:19:17.361	4.460534	0.076616794	8.425453	0.03374053	-0.0047500883	0.021710152	4.6281595	0.08773681	8.645392	Sitting_Watch
12:19:17.382	4.460534	0.076616794	8.425453	0.03374053	-0.0047500883	0.021710152	4.6281595	0.08773681	8.645392	Sitting_Watch
12:19:17.404	4.460534	0.076616794	8.425453	0.03374053	-0.0047500883	0.021710152	4.6281595	0.08773681	8.645392	Sitting_Watch
12:19:17.426	4.460534	0.076616794	8.425453	0.03374053	-0.0047500883	0.021710152	4.6281595	0.08773681	8.645392	Sitting_Watch
12:19:17.449	4.460534	0.076616794	8.425453	0.03374053	-0.0047500883	0.021710152	4.6281595	0.08773681	8.645392	Sitting_Watch
12:19:17.471	4.460534	0.076616794	8.425453	0.03374053	-0.0047500883	0.021710152	4.6281595	0.08773681	8.645392	Sitting_Watch
12:19:17.493	4.460534	0.076616794	8.425453	0.03374053	-0.0047500883	0.021710152	4.6281595	0.08773681	8.645392	Sitting_Watch
12:19:17.516	4.460534	0.076616794	8.425453	0.03374053	-0.0047500883	0.021710152	4.6281595	0.08773681	8.645392	Sitting_Watch
12:19:17.538	4.5084195	0.12210801	8.375174	0.0013646729	0.0044128904	0.022321016	4.621399	0.09955197	8.648881	Sitting_Watch
12:19:17.561	4.5084195	0.12210801	8.375174	0.0013646729	0.0044128904	0.022321016	4.621399	0.09955197	8.648881	Sitting_Watch
12:19:17.584	4.5084195	0.12210801	8.375174	0.0013646729	0.0044128904	0.022321016	4.621399	0.09955197	8.648881	Sitting_Watch
12:19:17.606	4.5084195	0.12210801	8.375174	0.0013646729	0.0044128904	0.022321016	4.621399	0.09955197	8.648881	Sitting_Watch
12:19:17.627	4.5084195	0.12210801	8.375174	0.0013646729	0.0044128904	0.022321016	4.621399	0.09955197	8.648881	Sitting_Watch
12:19:17.649	4.5084195	0.12210801	8.375174	0.0013646729	0.0044128904	0.022321016	4.621399	0.09955197	8.648881	Sitting_Watch
12:19:17.672	4.5084195	0.12210801	8.375174	0.0013646729	0.0044128904	0.022321016	4.621399	0.09955197	8.648881	Sitting_Watch
12:19:17.693	4.5084195	0.12210801	8.375174	0.0013646729	0.0044128904	0.022321016	4.621399	0.09955197	8.648881	Sitting_Watch
12:19:17.714	4.5084195	0.12210801	8.375174	0.0013646729	0.0044128904	0.022321016	4.621399	0.09955197	8.648881	Sitting_Watch
12:19:17.737	4.513208	0.043096945	8.382356	0.016636305	-0.0023066273	-0.02043955	4.6305537	0.0876183	8.644111	Sitting_Watch
12:19:17.759	4.513208	0.043096945	8.382356	0.016636305	-0.0023066273	-0.02043955	4.6305537	0.0876183	8.644111	Sitting_Watch
12:19:17.782	4.513208	0.043096945	8.382356	0.016636305	-0.0023066273	-0.02043955	4.6305537	0.0876183	8.644111	Sitting_Watch
12:19:17.805	4.513208	0.043096945	8.382356	0.016636305	-0.0023066273	-0.02043955	4.6305537	0.0876183	8.644111	Sitting_Watch
12:19:17.827	4.513208	0.043096945	8.382356	0.016636305	-0.0023066273	-0.02043955	4.6305537	0.0876183	8.644111	Sitting_Watch
12:19:17.849	4.513208	0.043096945	8.382356	0.016636305	-0.0023066273	-0.02043955	4.6305537	0.0876183	8.644111	Sitting_Watch
12:19:17.872	4.513208	0.043096945	8.382356	0.016636305	-0.0023066273	-0.02043955	4.6305537	0.0876183	8.644111	Sitting_Watch
12:19:17.895	4.537151	0.05506832	8.379962	0.016636305	-0.0023066273	-0.02043955	4.6305537	0.0876183	8.644111	Sitting_Watch
12:19:17.918	4.537151	0.05506832	8.379962	-0.009630902	-0.029184697	0.0052167894	4.630906	0.07514124	8.64404	Sitting_Watch
12:19:17.940	4.537151	0.05506832	8.379962	-0.009630902	-0.029184697	0.0052167894	4.630906	0.07514124	8.64404	Sitting_Watch
12:19:17.962	4.537151	0.05506832	8.379962	-0.009630902	-0.029184697	0.0052167894	4.630906	0.07514124	8.64404	Sitting_Watch
12:19:17.985	4.537151	0.05506832	8.379962	-0.009630902	-0.029184697	0.0052167894	4.630906	0.07514124	8.64404	Sitting_Watch
12:19:18.008	4.537151	0.05506832	8.379962	-0.009630902	-0.029184697	0.0052167894	4.630906	0.07514124	8.64404	Sitting_Watch
12:19:18.031	4.537151	0.05506832	8.379962	-0.009630902	-0.029184697	0.0052167894	4.630906	0.07514124	8.64404	Sitting_Watch
12:19:18.053	4.537151	0.05506832	8.379962	-0.009630902	-0.029184697	0.0052167894	4.630906	0.07514124	8.64404	Sitting_Watch
12:19:18.077	4.537151	0.05506832	8.379962	-0.009630902	-0.029184697	0.0052167894	4.630906	0.07514124	8.64404	Sitting_Watch
12:19:18.100	4.470111	0.117319465	8.437425	-0.010241767	0.008688948	-0.0039461893	4.6277666	0.07212386	8.645746	Sitting_Watch
12:19:18.123	4.470111	0.117319465	8.437425	-0.010241767	0.008688948	-0.0039461893	4.6277666	0.07212386	8.645746	Sitting_Watch
12:19:18.145	4.470111	0.117319465	8.437425	-0.010241767	0.008688948	-0.0039461893	4.6277666	0.07212386	8.645746	Sitting_Watch
12:19:18.168	4.470111	0.117319465	8.437425	-0.010241767	0.008688948	-0.0039461893	4.6277666	0.07212386	8.645746	Sitting_Watch
12:19:18.191	4.470111	0.117319465	8.437425	-0.010241767	0.008688948	-0.0039461893	4.6277666	0.07212386	8.645746	Sitting_Watch
12:19:18.213	4.470111	0.117319465	8.437425	-0.010241767	0.008688948	-0.0039461893	4.6277666	0.07212386	8.645746	Sitting_Watch
12:19:18.236	4.470111	0.117319465	8.437425	-0.010241767	0.008688948	-0.0039461893	4.6277666	0.07212386	8.645746	Sitting_Watch
12:19:18.257	4.45814	0.117319465	8.339259	-0.010241767	0.008688948	-0.0039461893	4.6277666	0.07212386	8.645746	Sitting_Watch
12:19:18.280	4.45814	0.117319465	8.339259	-0.026124263	0.007467217	-0.014941764	4.6276093	0.050895054	8.645982	Sitting_Watch
12:19:18.303	4.45814	0.117319465	8.339259	-0.026124263	0.007467217	-0.014941764	4.6276093	0.050895054	8.645982	Sitting_Watch
12:19:18.324	4.45814	0.117319465	8.339259	-0.026124263	0.007467217	-0.014941764	4.6276093	0.050895054	8.645982	Sitting_Watch
12:19:18.347	4.45814	0.117319465	8.339259	-0.026124263	0.007467217	-0.014941764	4.6276093	0.050895054	8.645982	Sitting_Watch
12:19:18.369	4.45814	0.117319465	8.339259	-0.026124263	0.007467217	-0.014941764	4.6276093	0.050895054	8.645982	Sitting_Watch
12:19:18.392	4.45814	0.117319465	8.339259	-0.026124263	0.007467217	-0.014941764	4.6276093	0.050895054	8.645982	Sitting_Watch
12:19:18.416	4.45814	0.117319465	8.339259	-0.026124263	0.007467217	-0.014941764	4.6276093	0.050895054	8.645982	Sitting_Watch
12:19:18.438	4.45814	0.117319465	8.339259	-0.026124263	0.007467217	-0.014941764	4.6276093	0.050895054	8.645982	Sitting_Watch
12:19:18.461	4.4749	0.026337024	8.40151	-0.0047439793	0.010521542	-0.0723631	4.6156297	0.040528994	8.652438	Sitting_Watch
12:19:18.483	4.4749	0.026337024	8.40151	-0.0047439793	0.010521542	-0.0723631	4.6156297	0.040528994	8.652438	Sitting_Watch
12:19:18.504	4.4749	0.026337024	8.40151	-0.0047439793	0.010521542	-0.0723631	4.6156297	0.040528994	8.652438	Sitting_Watch
12:19:18.526	4.4749	0.026337024	8.40151	-0.0047439793	0.010521542	-0.0723631	4.6156297	0.040528994	8.652438	Sitting_Watch
12:19:18.549	4.4749	0.026337024	8.40151	-0.0047439793	0.010521542	-0.0723631	4.6156297	0.040528994	8.652438	Sitting_Watch
12:19:18.572	4.4749	0.026337024	8.40151	-0.0047439793	0.010521542	-0.0723631	4.6156297	0.040528994	8.652438	Sitting_Watch
12:19:18.595	4.4749	0.026337024	8.40151	-0.0047439793	0.010521542	-0.0723631	4.6156297	0.040528994	8.652438	Sitting_Watch
12:19:18.616	4.4749	0.026337024	8.40151	-0.0047439793	0.010521542	-0.0723631	4.614698	0.06984247	8.652746	Sitting_Watch
12:19:18.639	4.529968	-0.023942748	8.341654	-0.02001561	-0.011469605	0.011325441	4.614698	0.06984247	8.652746	Sitting_Watch
12:19:18.662	4.529968	-0.023942748	8.341654	-0.02001561	-0.011469605	0.011325441	4.614698	0.06984247	8.652746	Sitting_Watch
12:19:18.685	4.529968	-0.023942748	8.341654	-0.02001561	-0.011469605	0.011325441	4.614698	0.06984247	8.652746	Sitting_Watch
12:19:18.706	4.529968	-0.023942748	8.341654	-0.02001561	-0.011469605	0.011325441	4.614698	0.06984247	8.652746	Sitting_Watch
12:19:18.728	4.529968	-0.023942748	8.341654	-0.02001561	-0.011469605	0.011325441	4.614698	0.06984247	8.652746	Sitting_Watch
12:19:18.750	4.529968	-0.023942748	8.341654	-0.02001561	-0.011469605	0.011325441	4.614698	0.06984247	8.652746	Sitting_Watch
12:19:18.773	4.529968	-0.023942748	8.341654	-0.02001561	-0.011469605	0.011325441	4.614698	0.06984247	8.652746	Sitting_Watch
12:19:18.796	4.529968	-0.023942748	8.341654	-0.02001561	-0.011469605	0.011325441	4.614698	0.06984247	8.652746	Sitting_Watch
12:19:18.818	4.537151	0.028731298	8.45179	-0.022459073	0.0056346213	-0.027769934	4.6142874	0.04890578	8.6531105	Sitting_Watch
12:19:18.840	4.537151	0.028731298	8.45179	-0.022459073	0.0056346213	-0.027769934	4.6142874	0.04890578	8.6531105	Sitting_Watch
12:19:18.862	4.537151	0.028731298	8.45179	-0.022459073	0.0056346213	-0.027769934	4.6142874	0.04890578	8.6531105	Sitting_Watch
12:19:18.885	4.537151	0.028731298	8.45179	-0.022459073	0.0056346213	-0.027769934	4.6142874	0.04890578	8.6531105	Sitting_Watch
12:19:18.908	4.537151	0.028731298	8.45179	-0.022459073	0.0056346213	-0.027769934	4.6142874	0.04890578	8.6531105	Sitting_Watch
12:19:18.931	4.537151	0.028731298	8.45179	-0.022459073	0.0056346213	-0.027769934	4.6142874	0.04890578	8.6531105	Sitting_Watch
12:19:18.952	4.537151	0.028731298	8.45179	-0.022459073	0.0056346213	-0.027769934	4.6142874	0.04890578	8.6531105	Sitting_Watch
12:19:18.974	4.537151	0.028731298	8.45179	-0.022459073	0.0056346213	-0.027769934	4.6142874	0.04890578	8.6531105	Sitting_Watch
12:19:18.997	4.479688	0.083799616	8.248277	-0.0053548445	-0.011469605	0.024764476	4.6170845	0.04344766	8.651647	Sitting_Watch
12:19:19.019	4.479688	0.083799616	8.248277	-0.0053548445	-0.011469605	0.024764476	4.6170845	0.04344766	8.651647	Sitting_Watch
12:19:19.041	4.479688	0.083799616	8.248277	-0.0053548445	-0.011469605	0.024764476	4.6170845	0.04344766	8.651647	Sitting_Watch
12:19:19.064	4.479688	0.083799616	8.248277	-0.0053548445	-0.011469605	0.024764476	4.6170845	0.04344766	8.651647	Sitting_Watch
12:19:19.087	4.479688	0.083799616	8.248277	-0.0053548445	-0.011469605	0.024764476	4.6170845	0.04344766	8.651647	Sitting_Watch
12:19:19.110	4.479688	0.083799616	8.248277	-0.0053548445	-0.011469605	0.024764476	4.6170845	0.04344766	8.651647	Sitting_Watch
12:19:19.133	4.479688	0.083799616	8.248277	-0.0053548445	-0.011469605	0.024764476	4.6170845	0.04344766	8.651647	Sitting_Watch
12:19:19.155	4.479688	0.083799616	8.248277	-0.0053548445	-0.011469605	0.024764476	4.603339	0.027241936	8.659035	Sitting_Watch
12:19:19.178	4.3671575	0.15562786	8.346442	-0.026124263	0.011132408	0.035149187	4.603339	0.027241936	8.659035	Sitting_Watch
12:19:19.200	4.3671575	0.15562786	8.346442	-0.026124263	0.011132408	0.035149187	4.603339	0.027241936	8.659035	Sitting_Watch
12:19:19.223	4.3671575	0.15562786	8.346442	-0.026124263	0.011132408	0.035149187	4.603339	0.027241936	8.659035	Sitting_Watch
12:19:19.247	4.3671575	0.15562786	8.346442	-0.026124263	0.011132408	0.035149187	4.603339	0.027241936	8.659035	Sitting_Watch
12:19:19.270	4.3671575	0.15562786	8.346442	-0.026124263	0.011132408	0.035149187	4.603339	0.027241936	8.659035	Sitting_Watch
12:19:19.292	4.3671575	0.15562786	8.346442	-0.026124263	0.011132408	0.035149187	4.603339	0.027241936	8.659035	Sitting_Watch
12:19:19.314	4.3671575	0.15562786	8.346442	-0.026124263	0.011132408	0.035149187	4.603339	0.027241936	8.659035	Sitting_Watch
12:19:19.337	4.398283	0.083799616	8.353624	-0.026124263	0.011132408	0.035149187	4.603339	0.027241936	8.659035	Sitting_Watch
12:19:19.360	4.398283	0.083799616	8.353624	-0.00596571	0.008078082	0.017434094	4.5974393	0.0019147476	8.66221	Sitting_Watch
12:19:19.383	4.398283	0.083799616	8.353624	-0.00596571	0.008078082	0.017434094	4.5974393	0.0019147476	8.66221	Sitting_Watch
12:19:19.405	4.398283	0.083799616	8.353624	-0.00596571	0.008078082	0.017434094	4.5974393	0.0019147476	8.66221	Sitting_Watch
12:19:19.428	4.398283	0.083799616	8.353624	-0.00596571	0.008078082	0.017434094	4.5974393	0.0019147476	8.66221	Sitting_Watch
12:19:19.450	4.398283	0.083799616	8.353624	-0.00596571	0.008078082	0.017434094	4.5974393	0.0019147476	8.66221	Sitting_Watch
12:19:19.478	4.398283	0.083799616	8.353624	-0.00596571	0.008078082	0.017434094	4.5974393	0.0019147476	8.66221	Sitting_Watch
12:19:19.501	4.398283	0.083799616	8.353624	-0.00596571	0.008078082	0.017434094	4.5974393	0.0019147476	8.66221	Sitting_Watch
12:19:19.522	4.3911	0.019154198	8.303345	0.019079765	0.0019694294	0.011325441	4.5912185	0.001981237	8.665511	Sitting_Watch
12:19:19.546	4.3911	0.019154198	8.303345	0.019079765	0.0019694294	0.011325441	4.5912185	0.001981237	8.665511	Sitting_Watch
12:19:19.568	4.3911	0.019154198	8.303345	0.019079765	0.0019694294	0.011325441	4.5912185	0.001981237	8.665511	Sitting_Watch
12:19:19.591	4.3911	0.019154198	8.303345	0.019079765	0.0019694294	0.011325441	4.5912185	0.001981237	8.665511	Sitting_Watch
12:19:19.613	4.3911	0.019154198	8.303345	0.019079765	0.0019694294	0.011325441	4.5912185	0.001981237	8.665511	Sitting_Watch
12:19:19.635	4.3911	0.019154198	8.303345	0.019079765	0.0019694294	0.011325441	4.5912185	0.001981237	8.665511	Sitting_Watch
12:19:19.658	4.3911	0.019154198	8.303345	0.019079765	0.0019694294	0.011325441	4.5912185	0.001981237	8.665511	Sitting_Watch
12:19:19.681	4.3911	0.019154198	8.303345	0.019079765	0.0019694294	0.011325441	4.5912185	0.001981237	8.665511	Sitting_Watch
12:19:19.705	4.381523	0.11253092	8.379962	0.05450995	-0.015745662	0.014990633	4.589202	0.022182606	8.666549	Sitting_Watch
12:19:19.726	4.381523	0.11253092	8.379962	0.05450995	-0.015745662	0.014990633	4.589202	0.022182606	8.666549	Sitting_Watch
12:19:19.748	4.381523	0.11253092	8.379962	0.05450995	-0.015745662	0.014990633	4.589202	0.022182606	8.666549	Sitting_Watch
12:19:19.770	4.381523	0.11253092	8.379962	0.05450995	-0.015745662	0.014990633	4.589202	0.022182606	8.666549	Sitting_Watch
12:19:19.792	4.381523	0.11253092	8.379962	0.05450995	-0.015745662	0.014990633	4.589202	0.022182606	8.666549	Sitting_Watch
12:19:19.814	4.381523	0.11253092	8.379962	0.05450995	-0.015745662	0.014990633	4.589202	0.022182606	8.666549	Sitting_Watch
12:19:19.837	4.381523	0.11253092	8.379962	0.05450995	-0.015745662	0.014990633	4.589202	0.022182606	8.666549	Sitting_Watch
12:19:19.859	4.381523	0.11253092	8.379962	0.05450995	-0.015745662	0.014990633	4.589202	0.022182606	8.666549	Sitting_Watch
12:19:19.882	4.4677167	-0.038308397	8.375174	0.0038081338	0.028236635	0.010714577	4.589009	0.035984047	8.666606	Sitting_Watch
12:19:19.904	4.4677167	-0.038308397	8.375174	0.0038081338	0.028236635	0.010714577	4.589009	0.035984047	8.666606	Sitting_Watch
12:19:19.928	4.4677167	-0.038308397	8.375174	0.0038081338	0.028236635	0.010714577	4.589009	0.035984047	8.666606	Sitting_Watch
12:19:19.951	4.4677167	-0.038308397	8.375174	0.0038081338	0.028236635	0.010714577	4.589009	0.035984047	8.666606	Sitting_Watch
12:19:19.973	4.4677167	-0.038308397	8.375174	0.0038081338	0.028236635	0.010714577	4.589009	0.035984047	8.666606	Sitting_Watch
12:19:19.996	4.4677167	-0.038308397	8.375174	0.0038081338	0.028236635	0.010714577	4.589009	0.035984047	8.666606	Sitting_Watch
12:19:20.017	4.4677167	-0.038308397	8.375174	0.0038081338	0.028236635	0.010714577	4.589009	0.035984047	8.666606	Sitting_Watch
12:19:20.041	4.4677167	-0.038308397	8.375174	0.0038081338	0.028236635	0.010714577	4.589009	0.035984047	8.666606	Sitting_Watch
12:19:20.062	4.417437	0.12450229	8.267431	0.05695341	-0.012080471	-0.010665707	4.5610423	0.09066139	8.680958	Sitting_Watch
12:19:20.084	4.417437	0.12450229	8.267431	0.05695341	-0.012080471	-0.010665707	4.5610423	0.09066139	8.680958	Sitting_Watch
12:19:20.106	4.417437	0.12450229	8.267431	0.05695341	-0.012080471	-0.010665707	4.5610423	0.09066139	8.680958	Sitting_Watch
12:19:20.129	4.417437	0.12450229	8.267431	0.05695341	-0.012080471	-0.010665707	4.5610423	0.09066139	8.680958	Sitting_Watch
12:19:20.152	4.417437	0.12450229	8.267431	0.05695341	-0.012080471	-0.010665707	4.5610423	0.09066139	8.680958	Sitting_Watch
12:19:20.178	4.417437	0.12450229	8.267431	0.05695341	-0.012080471	-0.010665707	4.5610423	0.09066139	8.680958	Sitting_Watch
12:19:20.200	4.417437	0.12450229	8.267431	0.05695341	-0.012080471	-0.010665707	4.5610423	0.09066139	8.680958	Sitting_Watch
12:19:20.223	4.417437	0.12450229	8.267431	0.05695341	-0.012080471	-0.010665707	4.5610423	0.09066139	8.680958	Sitting_Watch
12:19:20.250	4.400677	0.1340794	8.406299	-0.004133114	-0.0035283577	0.007049385	4.568033	0.09783559	8.677203	Sitting_Watch
12:19:20.273	4.400677	0.1340794	8.406299	-0.004133114	-0.0035283577	0.007049385	4.568033	0.09783559	8.677203	Sitting_Watch
12:19:20.296	4.400677	0.1340794	8.406299	-0.004133114	-0.0035283577	0.007049385	4.568033	0.09783559	8.677203	Sitting_Watch
12:19:20.318	4.400677	0.1340794	8.406299	-0.004133114	-0.0035283577	0.007049385	4.568033	0.09783559	8.677203	Sitting_Watch
12:19:20.339	4.400677	0.1340794	8.406299	-0.004133114	-0.0035283577	0.007049385	4.568033	0.09783559	8.677203	Sitting_Watch
12:19:20.362	4.400677	0.1340794	8.406299	-0.004133114	-0.0035283577	0.007049385	4.568033	0.09783559	8.677203	Sitting_Watch
12:19:20.385	4.400677	0.1340794	8.406299	-0.004133114	-0.0035283577	0.007049385	4.568033	0.09783559	8.677203	Sitting_Watch
12:19:20.406	4.400677	0.1340794	8.406299	-0.004133114	-0.0035283577	0.007049385	4.568033	0.09783559	8.677203	Sitting_Watch
12:19:20.430	4.3025117	0.102953814	8.564321	0.107044354	0.074662395	-0.14200173	4.5295167	0.123416245	8.697046	Sitting_Watch
12:19:20.453	4.3025117	0.102953814	8.564321	0.107044354	0.074662395	-0.14200173	4.5295167	0.123416245	8.697046	Sitting_Watch
12:19:20.475	4.3025117	0.102953814	8.564321	0.107044354	0.074662395	-0.14200173	4.5295167	0.123416245	8.697046	Sitting_Watch
12:19:20.498	4.3025117	0.102953814	8.564321	0.107044354	0.074662395	-0.14200173	4.5295167	0.123416245	8.697046	Sitting_Watch
12:19:20.520	4.3025117	0.102953814	8.564321	0.107044354	0.074662395	-0.14200173	4.5295167	0.123416245	8.697046	Sitting_Watch
12:19:20.542	4.3025117	0.102953814	8.564321	0.107044354	0.074662395	-0.14200173	4.5295167	0.123416245	8.697046	Sitting_Watch
12:19:20.565	4.3025117	0.102953814	8.564321	0.107044354	0.074662395	-0.14200173	4.5295167	0.123416245	8.697046	Sitting_Watch
12:19:20.587	4.3025117	0.102953814	8.564321	0.107044354	0.074662395	-0.14200173	4.5295167	0.123416245	8.697046	Sitting_Watch
12:19:20.609	4.352792	0.19393626	8.487704	-0.01635042	-0.027352102	0.024153613	4.5252533	0.1717009	8.698447	Sitting_Watch
12:19:20.630	4.352792	0.19393626	8.487704	-0.01635042	-0.027352102	0.024153613	4.5252533	0.1717009	8.698447	Sitting_Watch
12:19:20.653	4.352792	0.19393626	8.487704	-0.01635042	-0.027352102	0.024153613	4.5252533	0.1717009	8.698447	Sitting_Watch
12:19:20.675	4.352792	0.19393626	8.487704	-0.01635042	-0.027352102	0.024153613	4.5252533	0.1717009	8.698447	Sitting_Watch
12:19:20.697	4.352792	0.19393626	8.487704	-0.01635042	-0.027352102	0.024153613	4.5252533	0.1717009	8.698447	Sitting_Watch
12:19:20.721	4.352792	0.19393626	8.487704	-0.01635042	-0.027352102	0.024153613	4.5252533	0.1717009	8.698447	Sitting_Watch
12:19:20.743	4.352792	0.19393626	8.487704	-0.01635042	-0.027352102	0.024153613	4.5252533	0.1717009	8.698447	Sitting_Watch
12:19:20.766	4.352792	0.19393626	8.487704	-0.01635042	-0.027352102	0.024153613	4.5252533	0.1717009	8.698447	Sitting_Watch
12:19:20.789	4.3887057	0.102953814	8.336864	-0.0047439793	-0.0047500883	0.024764476	4.560954	0.16714981	8.679869	Sitting_Watch
12:19:20.811	4.3887057	0.102953814	8.336864	-0.0047439793	-0.0047500883	0.024764476	4.560954	0.16714981	8.679869	Sitting_Watch
12:19:20.835	4.3887057	0.102953814	8.336864	-0.0047439793	-0.0047500883	0.024764476	4.560954	0.16714981	8.679869	Sitting_Watch
12:19:20.856	4.3887057	0.102953814	8.336864	-0.0047439793	-0.0047500883	0.024764476	4.560954	0.16714981	8.679869	Sitting_Watch
12:19:20.878	4.3887057	0.102953814	8.336864	-0.0047439793	-0.0047500883	0.024764476	4.560954	0.16714981	8.679869	Sitting_Watch
12:19:20.900	4.3887057	0.102953814	8.336864	-0.0047439793	-0.0047500883	0.024764476	4.560954	0.16714981	8.679869	Sitting_Watch
12:19:20.922	4.3887057	0.102953814	8.336864	-0.0047439793	-0.0047500883	0.024764476	4.560954	0.16714981	8.679869	Sitting_Watch
12:19:20.946	4.3887057	0.102953814	8.336864	-0.0047439793	-0.0047500883	0.024764476	4.560954	0.16714981	8.679869	Sitting_Watch
12:19:20.967	4.5275736	0.014365649	8.415876	-0.008409171	0.009910678	-0.008833112	4.570371	0.16124022	8.675025	Sitting_Watch
12:19:20.990	4.5275736	0.014365649	8.415876	-0.008409171	0.009910678	-0.008833112	4.570371	0.16124022	8.675025	Sitting_Watch
12:19:21.013	4.5275736	0.014365649	8.415876	-0.008409171	0.009910678	-0.008833112	4.570371	0.16124022	8.675025	Sitting_Watch
12:19:21.035	4.5275736	0.014365649	8.415876	-0.008409171	0.009910678	-0.008833112	4.570371	0.16124022	8.675025	Sitting_Watch
12:19:21.059	4.5275736	0.014365649	8.415876	-0.008409171	0.009910678	-0.008833112	4.570371	0.16124022	8.675025	Sitting_Watch
12:19:21.082	4.5275736	0.014365649	8.415876	-0.008409171	0.009910678	-0.008833112	4.570371	0.16124022	8.675025	Sitting_Watch
12:19:21.104	4.5275736	0.014365649	8.415876	-0.008409171	0.009910678	-0.008833112	4.570371	0.16124022	8.675025	Sitting_Watch
12:19:21.127	4.5275736	0.014365649	8.415876	-0.008409171	0.009910678	-0.008833112	4.570371	0.16124022	8.675025	Sitting_Watch
12:19:21.150	4.4318027	0.16281068	8.413482	0.0031972688	-0.0035283577	0.022931881	4.5736003	0.17261794	8.673105	Sitting_Watch
12:19:21.179	4.4318027	0.16281068	8.413482	0.0031972688	-0.0035283577	0.022931881	4.5736003	0.17261794	8.673105	Sitting_Watch
12:19:21.201	4.4318027	0.16281068	8.413482	0.0031972688	-0.0035283577	0.022931881	4.5736003	0.17261794	8.673105	Sitting_Watch
12:19:21.224	4.4318027	0.16281068	8.413482	0.0031972688	-0.0035283577	0.022931881	4.5736003	0.17261794	8.673105	Sitting_Watch
12:19:21.247	4.4318027	0.16281068	8.413482	0.0031972688	-0.0035283577	0.022931881	4.5736003	0.17261794	8.673105	Sitting_Watch
12:19:21.269	4.4318027	0.16281068	8.413482	0.0031972688	-0.0035283577	0.022931881	4.5736003	0.17261794	8.673105	Sitting_Watch
12:19:21.293	4.4318027	0.16281068	8.413482	0.0031972688	-0.0035283577	0.022931881	4.5736003	0.17261794	8.673105	Sitting_Watch
12:19:21.316	4.4318027	0.16281068	8.413482	0.0031972688	-0.0035283577	0.022931881	4.5736003	0.17261794	8.673105	Sitting_Watch
12:19:21.338	4.5467277	-0.062251143	8.224334	-0.0053548445	0.04045394	0.07729889	4.5489745	0.17765775	8.685945	Sitting_Watch
12:19:21.361	4.5467277	-0.062251143	8.224334	-0.0053548445	0.04045394	0.07729889	4.5489745	0.17765775	8.685945	Sitting_Watch
12:19:21.384	4.5467277	-0.062251143	8.224334	-0.0053548445	0.04045394	0.07729889	4.5489745	0.17765775	8.685945	Sitting_Watch
12:19:21.406	4.5467277	-0.062251143	8.224334	-0.0053548445	0.04045394	0.07729889	4.5489745	0.17765775	8.685945	Sitting_Watch
12:19:21.427	4.5467277	-0.062251143	8.224334	-0.0053548445	0.04045394	0.07729889	4.5489745	0.17765775	8.685945	Sitting_Watch
12:19:21.450	4.5467277	-0.062251143	8.224334	-0.0053548445	0.04045394	0.07729889	4.5489745	0.17765775	8.685945	Sitting_Watch
12:19:21.471	4.5467277	-0.062251143	8.224334	-0.0053548445	0.04045394	0.07729889	4.5489745	0.17765775	8.685945	Sitting_Watch
12:19:21.494	4.5467277	-0.062251143	8.224334	-0.0053548445	0.04045394	0.07729889	4.5489745	0.17765775	8.685945	Sitting_Watch
12:19:21.517	4.4054656	0.13168511	8.40151	-0.004133114	0.01357587	0.03637092	4.558381	0.1609644	8.681336	Sitting_Watch
12:19:21.540	4.4054656	0.13168511	8.40151	-0.004133114	0.01357587	0.03637092	4.558381	0.1609644	8.681336	Sitting_Watch
12:19:21.562	4.4054656	0.13168511	8.40151	-0.004133114	0.01357587	0.03637092	4.558381	0.1609644	8.681336	Sitting_Watch
12:19:21.584	4.4054656	0.13168511	8.40151	-0.004133114	0.01357587	0.03637092	4.558381	0.1609644	8.681336	Sitting_Watch
12:19:21.606	4.4054656	0.13168511	8.40151	-0.004133114	0.01357587	0.03637092	4.558381	0.1609644	8.681336	Sitting_Watch
12:19:21.628	4.4054656	0.13168511	8.40151	-0.004133114	0.01357587	0.03637092	4.558381	0.1609644	8.681336	Sitting_Watch
12:19:21.653	4.4054656	0.13168511	8.40151	-0.004133114	0.01357587	0.03637092	4.558381	0.1609644	8.681336	Sitting_Watch
12:19:21.675	4.4054656	0.13168511	8.40151	-0.004133114	0.01357587	0.03637092	4.558381	0.1609644	8.681336	Sitting_Watch
12:19:21.696	4.40786	0.16759923	8.293768	-0.0016896533	-0.010858741	0.031483997	4.566299	0.1499924	8.677372	Sitting_Watch
12:19:21.718	4.40786	0.16759923	8.293768	-0.0016896533	-0.010858741	0.031483997	4.566299	0.1499924	8.677372	Sitting_Watch
12:19:21.741	4.40786	0.16759923	8.293768	-0.0016896533	-0.010858741	0.031483997	4.566299	0.1499924	8.677372	Sitting_Watch
12:19:21.764	4.40786	0.16759923	8.293768	-0.0016896533	-0.010858741	0.031483997	4.566299	0.1499924	8.677372	Sitting_Watch
12:19:21.786	4.40786	0.16759923	8.293768	-0.0016896533	-0.010858741	0.031483997	4.566299	0.1499924	8.677372	Sitting_Watch
12:19:21.808	4.40786	0.16759923	8.293768	-0.0016896533	-0.010858741	0.031483997	4.566299	0.1499924	8.677372	Sitting_Watch
12:19:21.831	4.40786	0.16759923	8.293768	-0.0016896533	-0.010858741	0.031483997	4.566299	0.1499924	8.677372	Sitting_Watch
12:19:21.854	4.40786	0.16759923	8.293768	-0.0016896533	-0.010858741	0.031483997	4.566299	0.1499924	8.677372	Sitting_Watch
12:19:21.877	4.436591	0.21069619	8.38475	-0.003522249	0.00319116	0.016823228	4.5763025	0.12701932	8.672467	Sitting_Watch
12:19:21.900	4.436591	0.21069619	8.38475	-0.003522249	0.00319116	0.016823228	4.5763025	0.12701932	8.672467	Sitting_Watch
12:19:21.922	4.436591	0.21069619	8.38475	-0.003522249	0.00319116	0.016823228	4.5763025	0.12701932	8.672467	Sitting_Watch
12:19:21.945	4.436591	0.21069619	8.38475	-0.003522249	0.00319116	0.016823228	4.5763025	0.12701932	8.672467	Sitting_Watch
12:19:21.970	4.436591	0.21069619	8.38475	-0.003522249	0.00319116	0.016823228	4.5763025	0.12701932	8.672467	Sitting_Watch
12:19:21.995	4.436591	0.21069619	8.38475	-0.003522249	0.00319116	0.016823228	4.5763025	0.12701932	8.672467	Sitting_Watch
12:19:22.019	4.436591	0.21069619	8.38475	-0.003522249	0.00319116	0.016823228	4.5763025	0.12701932	8.672467	Sitting_Watch
12:19:22.041	4.4749	-0.009577099	8.28898	-0.01757215	0.019073656	0.029040532	4.579552	0.10855792	8.671001	Sitting_Watch
12:19:22.063	4.4749	-0.009577099	8.28898	-0.01757215	0.019073656	0.029040532	4.579552	0.10855792	8.671001	Sitting_Watch
12:19:22.086	4.4749	-0.009577099	8.28898	-0.01757215	0.019073656	0.029040532	4.579552	0.10855792	8.671001	Sitting_Watch
12:19:22.113	4.4749	-0.009577099	8.28898	-0.01757215	0.019073656	0.029040532	4.579552	0.10855792	8.671001	Sitting_Watch
12:19:22.137	4.4749	-0.009577099	8.28898	-0.01757215	0.019073656	0.029040532	4.579552	0.10855792	8.671001	Sitting_Watch
12:19:22.160	4.4749	-0.009577099	8.28898	-0.01757215	0.019073656	0.029040532	4.579552	0.10855792	8.671001	Sitting_Watch
12:19:22.184	4.4749	-0.009577099	8.28898	-0.01757215	0.019073656	0.029040532	4.579552	0.10855792	8.671001	Sitting_Watch
12:19:22.206	4.4749	-0.009577099	8.28898	-0.01757215	0.019073656	0.029040532	4.579552	0.10855792	8.671001	Sitting_Watch
12:19:22.227	4.400677	0.08619389	8.447001	-0.0016896533	0.0019694294	0.03698178	4.572234	0.077133216	8.675199	Sitting_Watch
12:19:22.249	4.400677	0.08619389	8.447001	-0.0016896533	0.0019694294	0.03698178	4.572234	0.077133216	8.675199	Sitting_Watch
12:19:22.272	4.400677	0.08619389	8.447001	-0.0016896533	0.0019694294	0.03698178	4.572234	0.077133216	8.675199	Sitting_Watch
12:19:22.295	4.400677	0.08619389	8.447001	-0.0016896533	0.0019694294	0.03698178	4.572234	0.077133216	8.675199	Sitting_Watch
12:19:22.318	4.400677	0.08619389	8.447001	-0.0016896533	0.0019694294	0.03698178	4.572234	0.077133216	8.675199	Sitting_Watch
12:19:22.341	4.400677	0.08619389	8.447001	-0.0016896533	0.0019694294	0.03698178	4.572234	0.077133216	8.675199	Sitting_Watch
12:19:22.362	4.400677	0.08619389	8.447001	-0.0016896533	0.0019694294	0.03698178	4.572234	0.077133216	8.675199	Sitting_Watch
12:19:22.385	4.400677	0.08619389	8.447001	-0.0016896533	0.0019694294	0.03698178	4.572234	0.077133216	8.675199	Sitting_Watch
12:19:22.408	4.4270144	0.06943397	8.3679905	0.00014294247	-0.0035283577	0.016212365	4.580368	0.07119316	8.670958	Sitting_Watch
12:19:22.431	4.4270144	0.06943397	8.3679905	0.00014294247	-0.0035283577	0.016212365	4.580368	0.07119316	8.670958	Sitting_Watch
12:19:22.454	4.4270144	0.06943397	8.3679905	0.00014294247	-0.0035283577	0.016212365	4.580368	0.07119316	8.670958	Sitting_Watch
12:19:22.475	4.4270144	0.06943397	8.3679905	0.00014294247	-0.0035283577	0.016212365	4.580368	0.07119316	8.670958	Sitting_Watch
12:19:22.498	4.4270144	0.06943397	8.3679905	0.00014294247	-0.0035283577	0.016212365	4.580368	0.07119316	8.670958	Sitting_Watch
12:19:22.520	4.4270144	0.06943397	8.3679905	0.00014294247	-0.0035283577	0.016212365	4.580368	0.07119316	8.670958	Sitting_Watch
12:19:22.544	4.4270144	0.06943397	8.3679905	0.00014294247	-0.0035283577	0.016212365	4.580368	0.07119316	8.670958	Sitting_Watch
12:19:22.567	4.4270144	0.06943397	8.3679905	0.00014294247	-0.0035283577	0.016212365	4.580368	0.07119316	8.670958	Sitting_Watch
12:19:22.590	4.5060253	0.014365649	8.449396	-0.0029113838	-0.0078044143	0.029040532	4.5842576	0.06341419	8.668963	Sitting_Watch
12:19:22.612	4.5060253	0.014365649	8.449396	-0.0029113838	-0.0078044143	0.029040532	4.5842576	0.06341419	8.668963	Sitting_Watch
12:19:22.634	4.5060253	0.014365649	8.449396	-0.0029113838	-0.0078044143	0.029040532	4.5842576	0.06341419	8.668963	Sitting_Watch
12:19:22.656	4.5060253	0.014365649	8.449396	-0.0029113838	-0.0078044143	0.029040532	4.5842576	0.06341419	8.668963	Sitting_Watch
12:19:22.678	4.5060253	0.014365649	8.449396	-0.0029113838	-0.0078044143	0.029040532	4.5842576	0.06341419	8.668963	Sitting_Watch
12:19:22.699	4.5060253	0.014365649	8.449396	-0.0029113838	-0.0078044143	0.029040532	4.5842576	0.06341419	8.668963	Sitting_Watch
12:19:22.722	4.5060253	0.014365649	8.449396	-0.0029113838	-0.0078044143	0.029040532	4.5842576	0.06341419	8.668963	Sitting_Watch
12:19:22.743	4.5060253	0.014365649	8.449396	-0.0029113838	-0.0078044143	0.029040532	4.5842576	0.06341419	8.668963	Sitting_Watch
12:19:22.765	4.4318027	0.083799616	8.3679905	-0.0053548445	-0.004139223	0.012547173	4.5883718	0.060811467	8.666803	Sitting_Watch
12:19:22.787	4.4318027	0.083799616	8.3679905	-0.0053548445	-0.004139223	0.012547173	4.5883718	0.060811467	8.666803	Sitting_Watch
12:19:22.810	4.4318027	0.083799616	8.3679905	-0.0053548445	-0.004139223	0.012547173	4.5883718	0.060811467	8.666803	Sitting_Watch
12:19:22.833	4.4318027	0.083799616	8.3679905	-0.0053548445	-0.004139223	0.012547173	4.5883718	0.060811467	8.666803	Sitting_Watch
12:19:22.857	4.4318027	0.083799616	8.3679905	-0.0053548445	-0.004139223	0.012547173	4.5883718	0.060811467	8.666803	Sitting_Watch
12:19:22.880	4.4318027	0.083799616	8.3679905	-0.0053548445	-0.004139223	0.012547173	4.5883718	0.060811467	8.666803	Sitting_Watch
12:19:22.903	4.4318027	0.083799616	8.3679905	-0.0053548445	-0.004139223	0.012547173	4.5883718	0.060811467	8.666803	Sitting_Watch
12:19:22.924	4.4318027	0.083799616	8.3679905	-0.0053548445	-0.004139223	0.012547173	4.5883718	0.060811467	8.666803	Sitting_Watch
12:19:22.946	4.4126487	0.0047885496	8.3679905	-0.003522249	-0.0023066273	0.011936307	4.5926833	0.060455784	8.664523	Sitting_Watch
12:19:22.968	4.4126487	0.0047885496	8.3679905	-0.003522249	-0.0023066273	0.011936307	4.5926833	0.060455784	8.664523	Sitting_Watch
12:19:22.992	4.4126487	0.0047885496	8.3679905	-0.003522249	-0.0023066273	0.011936307	4.5926833	0.060455784	8.664523	Sitting_Watch
12:19:23.013	4.4126487	0.0047885496	8.3679905	-0.003522249	-0.0023066273	0.011936307	4.5926833	0.060455784	8.664523	Sitting_Watch
12:19:23.034	4.4126487	0.0047885496	8.3679905	-0.003522249	-0.0023066273	0.011936307	4.5926833	0.060455784	8.664523	Sitting_Watch
12:19:23.057	4.4126487	0.0047885496	8.3679905	-0.003522249	-0.0023066273	0.011936307	4.5926833	0.060455784	8.664523	Sitting_Watch
12:19:23.078	4.4126487	0.0047885496	8.3679905	-0.003522249	-0.0023066273	0.011936307	4.5926833	0.060455784	8.664523	Sitting_Watch
12:19:23.101	4.4126487	0.0047885496	8.3679905	-0.003522249	-0.0023066273	0.011936307	4.5926833	0.060455784	8.664523	Sitting_Watch
12:19:23.124	4.4461684	0.083799616	8.449396	0.0038081338	-0.007193549	-0.027159069	4.5945916	0.043861356	8.663611	Sitting_Watch
12:19:23.146	4.4461684	0.083799616	8.449396	0.0038081338	-0.007193549	-0.027159069	4.5945916	0.043861356	8.663611	Sitting_Watch
12:19:23.169	4.4461684	0.083799616	8.449396	0.0038081338	-0.007193549	-0.027159069	4.5945916	0.043861356	8.663611	Sitting_Watch
12:19:23.192	4.4461684	0.083799616	8.449396	0.0038081338	-0.007193549	-0.027159069	4.5945916	0.043861356	8.663611	Sitting_Watch
12:19:23.215	4.4461684	0.083799616	8.449396	0.0038081338	-0.007193549	-0.027159069	4.5945916	0.043861356	8.663611	Sitting_Watch
12:19:23.238	4.4461684	0.083799616	8.449396	0.0038081338	-0.007193549	-0.027159069	4.5945916	0.043861356	8.663611	Sitting_Watch
12:19:23.261	4.4461684	0.083799616	8.449396	0.0038081338	-0.007193549	-0.027159069	4.5945916	0.043861356	8.663611	Sitting_Watch
12:19:23.282	4.4461684	0.083799616	8.449396	0.0038081338	-0.007193549	-0.027159069	4.5945916	0.043861356	8.663611	Sitting_Watch
12:19:23.305	4.4389853	0.1699935	8.363202	0.00686246	-0.010247875	-0.00516792	4.604275	0.052896015	8.65842	Sitting_Watch
12:19:23.327	4.4389853	0.1699935	8.363202	0.00686246	-0.010247875	-0.00516792	4.604275	0.052896015	8.65842	Sitting_Watch
12:19:23.350	4.4389853	0.1699935	8.363202	0.00686246	-0.010247875	-0.00516792	4.604275	0.052896015	8.65842	Sitting_Watch
12:19:23.373	4.4389853	0.1699935	8.363202	0.00686246	-0.010247875	-0.00516792	4.604275	0.052896015	8.65842	Sitting_Watch
12:19:23.395	4.4389853	0.1699935	8.363202	0.00686246	-0.010247875	-0.00516792	4.604275	0.052896015	8.65842	Sitting_Watch
12:19:23.418	4.4389853	0.1699935	8.363202	0.00686246	-0.010247875	-0.00516792	4.604275	0.052896015	8.65842	Sitting_Watch
12:19:23.442	4.4389853	0.1699935	8.363202	0.00686246	-0.010247875	-0.00516792	4.604275	0.052896015	8.65842	Sitting_Watch
12:19:23.465	4.4389853	0.1699935	8.363202	0.00686246	-0.010247875	-0.00516792	4.604275	0.052896015	8.65842	Sitting_Watch
12:19:23.487	4.4294086	0.1699935	8.286585	0.0044189994	-0.0029174923	0.013768903	4.6069603	0.07184023	8.656854	Sitting_Watch
12:19:23.509	4.4294086	0.1699935	8.286585	0.0044189994	-0.0029174923	0.013768903	4.6069603	0.07184023	8.656854	Sitting_Watch
12:19:23.533	4.4294086	0.1699935	8.286585	0.0044189994	-0.0029174923	0.013768903	4.6069603	0.07184023	8.656854	Sitting_Watch
12:19:23.555	4.4294086	0.1699935	8.286585	0.0044189994	-0.0029174923	0.013768903	4.6069603	0.07184023	8.656854	Sitting_Watch
12:19:23.577	4.4294086	0.1699935	8.286585	0.0044189994	-0.0029174923	0.013768903	4.6069603	0.07184023	8.656854	Sitting_Watch
12:19:23.599	4.4294086	0.1699935	8.286585	0.0044189994	-0.0029174923	0.013768903	4.6069603	0.07184023	8.656854	Sitting_Watch
12:19:23.621	4.4294086	0.1699935	8.286585	0.0044189994	-0.0029174923	0.013768903	4.6069603	0.07184023	8.656854	Sitting_Watch
12:19:23.643	4.4294086	0.1699935	8.286585	0.0044189994	-0.0029174923	0.013768903	4.6069603	0.07184023	8.656854	Sitting_Watch
12:19:23.664	4.4030714	0.08619389	8.506859	-0.02795686	0.010521542	-0.011276572	4.6056156	0.07669044	8.657528	Sitting_Watch
12:19:23.686	4.4030714	0.08619389	8.506859	-0.02795686	0.010521542	-0.011276572	4.6056156	0.07669044	8.657528	Sitting_Watch
12:19:23.708	4.4030714	0.08619389	8.506859	-0.02795686	0.010521542	-0.011276572	4.6056156	0.07669044	8.657528	Sitting_Watch
12:19:23.730	4.4030714	0.08619389	8.506859	-0.02795686	0.010521542	-0.011276572	4.6056156	0.07669044	8.657528	Sitting_Watch
12:19:23.752	4.4030714	0.08619389	8.506859	-0.02795686	0.010521542	-0.011276572	4.6056156	0.07669044	8.657528	Sitting_Watch
12:19:23.775	4.4030714	0.08619389	8.506859	-0.02795686	0.010521542	-0.011276572	4.6056156	0.07669044	8.657528	Sitting_Watch
12:19:23.797	4.4030714	0.08619389	8.506859	-0.02795686	0.010521542	-0.011276572	4.6056156	0.07669044	8.657528	Sitting_Watch
12:19:23.819	4.4030714	0.08619389	8.506859	-0.02795686	0.010521542	-0.011276572	4.6056156	0.07669044	8.657528	Sitting_Watch
12:19:23.840	4.4892654	0.12929083	8.475733	-0.0395633	0.036177885	-0.010665707	4.617385	0.08859949	8.651143	Sitting_Watch
12:19:23.862	4.4892654	0.12929083	8.475733	-0.0395633	0.036177885	-0.010665707	4.617385	0.08859949	8.651143	Sitting_Watch
12:19:23.883	4.4892654	0.12929083	8.475733	-0.0395633	0.036177885	-0.010665707	4.617385	0.08859949	8.651143	Sitting_Watch
12:19:23.906	4.4892654	0.12929083	8.475733	-0.0395633	0.036177885	-0.010665707	4.617385	0.08859949	8.651143	Sitting_Watch
12:19:23.929	4.4892654	0.12929083	8.475733	-0.0395633	0.036177885	-0.010665707	4.617385	0.08859949	8.651143	Sitting_Watch
12:19:23.951	4.4892654	0.12929083	8.475733	-0.0395633	0.036177885	-0.010665707	4.617385	0.08859949	8.651143	Sitting_Watch
12:19:23.974	4.4892654	0.12929083	8.475733	-0.0395633	0.036177885	-0.010665707	4.617385	0.08859949	8.651143	Sitting_Watch
12:19:23.998	4.4892654	0.12929083	8.475733	-0.0395633	0.036177885	-0.010665707	4.617385	0.08859949	8.651143	Sitting_Watch
12:19:24.021	4.477294	0.11013664	8.40151	0.0025864034	-0.00963701	-0.007611381	4.6125455	0.06295096	8.653949	Sitting_Watch
12:19:24.044	4.477294	0.11013664	8.40151	0.0025864034	-0.00963701	-0.007611381	4.6125455	0.06295096	8.653949	Sitting_Watch
12:19:24.066	4.477294	0.11013664	8.40151	0.0025864034	-0.00963701	-0.007611381	4.6125455	0.06295096	8.653949	Sitting_Watch
12:19:24.087	4.477294	0.11013664	8.40151	0.0025864034	-0.00963701	-0.007611381	4.6125455	0.06295096	8.653949	Sitting_Watch
12:19:24.110	4.477294	0.11013664	8.40151	0.0025864034	-0.00963701	-0.007611381	4.6125455	0.06295096	8.653949	Sitting_Watch
12:19:24.133	4.477294	0.11013664	8.40151	0.0025864034	-0.00963701	-0.007611381	4.6125455	0.06295096	8.653949	Sitting_Watch
12:19:24.155	4.477294	0.11013664	8.40151	0.0025864034	-0.00963701	-0.007611381	4.6125455	0.06295096	8.653949	Sitting_Watch
12:19:24.178	4.477294	0.11013664	8.40151	0.0025864034	-0.00963701	-0.007611381	4.6125455	0.06295096	8.653949	Sitting_Watch
12:19:24.201	4.3767343	0.22985038	8.296163	0.0025864034	-0.00963701	-0.007611381	4.6125455	0.06295096	8.653949	Sitting_Watch
12:19:24.223	4.3767343	0.22985038	8.296163	-0.014517823	0.011743274	0.00032986724	4.6081247	0.08106939	8.656153	Sitting_Watch
12:19:24.246	4.3767343	0.22985038	8.296163	-0.014517823	0.011743274	0.00032986724	4.6081247	0.08106939	8.656153	Sitting_Watch
12:19:24.268	4.3767343	0.22985038	8.296163	-0.014517823	0.011743274	0.00032986724	4.6081247	0.08106939	8.656153	Sitting_Watch
12:19:24.289	4.3767343	0.22985038	8.296163	-0.014517823	0.011743274	0.00032986724	4.6081247	0.08106939	8.656153	Sitting_Watch
12:19:24.312	4.3767343	0.22985038	8.296163	-0.014517823	0.011743274	0.00032986724	4.6081247	0.08106939	8.656153	Sitting_Watch
12:19:24.334	4.3767343	0.22985038	8.296163	-0.014517823	0.011743274	0.00032986724	4.6081247	0.08106939	8.656153	Sitting_Watch
12:19:24.356	4.3767343	0.22985038	8.296163	-0.014517823	0.011743274	0.00032986724	4.6081247	0.08106939	8.656153	Sitting_Watch
12:19:24.379	4.450957	0.08140534	8.329682	-0.012685227	0.008078082	0.024764476	4.608084	0.0814996	8.65617	Sitting_Watch
12:19:24.401	4.450957	0.08140534	8.329682	-0.012685227	0.008078082	0.024764476	4.608084	0.0814996	8.65617	Sitting_Watch
12:19:24.424	4.450957	0.08140534	8.329682	-0.012685227	0.008078082	0.024764476	4.608084	0.0814996	8.65617	Sitting_Watch
12:19:24.449	4.450957	0.08140534	8.329682	-0.012685227	0.008078082	0.024764476	4.608084	0.0814996	8.65617	Sitting_Watch
12:19:24.473	4.450957	0.08140534	8.329682	-0.012685227	0.008078082	0.024764476	4.608084	0.0814996	8.65617	Sitting_Watch
12:19:24.494	4.450957	0.08140534	8.329682	-0.012685227	0.008078082	0.024764476	4.608084	0.0814996	8.65617	Sitting_Watch
12:19:24.517	4.450957	0.08140534	8.329682	-0.012685227	0.008078082	0.024764476	4.608084	0.0814996	8.65617	Sitting_Watch
12:19:24.539	4.450957	0.08140534	8.329682	-0.012685227	0.008078082	0.024764476	4.608084	0.0814996	8.65617	Sitting_Watch
12:19:24.562	4.477294	0.076616794	8.356019	-0.0236808	-0.012691337	0.03209486	4.6090693	0.077827334	8.655678	Sitting_Watch
12:19:24.584	4.477294	0.076616794	8.356019	-0.0236808	-0.012691337	0.03209486	4.6090693	0.077827334	8.655678	Sitting_Watch
12:19:24.606	4.477294	0.076616794	8.356019	-0.0236808	-0.012691337	0.03209486	4.6090693	0.077827334	8.655678	Sitting_Watch
12:19:24.627	4.477294	0.076616794	8.356019	-0.0236808	-0.012691337	0.03209486	4.6090693	0.077827334	8.655678	Sitting_Watch
12:19:24.649	4.477294	0.076616794	8.356019	-0.0236808	-0.012691337	0.03209486	4.6090693	0.077827334	8.655678	Sitting_Watch
12:19:24.672	4.477294	0.076616794	8.356019	-0.0236808	-0.012691337	0.03209486	4.6090693	0.077827334	8.655678	Sitting_Watch
12:19:24.694	4.477294	0.076616794	8.356019	-0.0236808	-0.012691337	0.03209486	4.6090693	0.077827334	8.655678	Sitting_Watch
12:19:24.716	4.477294	0.076616794	8.356019	-0.0236808	-0.012691337	0.03209486	4.6090693	0.077827334	8.655678	Sitting_Watch
12:19:24.738	4.453351	0.026337024	8.406299	0.014192844	-0.0047500883	0.019877557	4.605618	0.07457725	8.657546	Sitting_Watch
12:19:24.761	4.453351	0.026337024	8.406299	0.014192844	-0.0047500883	0.019877557	4.605618	0.07457725	8.657546	Sitting_Watch
12:19:24.784	4.453351	0.026337024	8.406299	0.014192844	-0.0047500883	0.019877557	4.605618	0.07457725	8.657546	Sitting_Watch
12:19:24.807	4.453351	0.026337024	8.406299	0.014192844	-0.0047500883	0.019877557	4.605618	0.07457725	8.657546	Sitting_Watch
12:19:24.831	4.453351	0.026337024	8.406299	0.014192844	-0.0047500883	0.019877557	4.605618	0.07457725	8.657546	Sitting_Watch
12:19:24.853	4.453351	0.026337024	8.406299	0.014192844	-0.0047500883	0.019877557	4.605618	0.07457725	8.657546	Sitting_Watch
12:19:24.875	4.453351	0.026337024	8.406299	0.014192844	-0.0047500883	0.019877557	4.605618	0.07457725	8.657546	Sitting_Watch
12:19:24.898	4.453351	0.026337024	8.406299	0.014192844	-0.0047500883	0.019877557	4.605618	0.07457725	8.657546	Sitting_Watch
12:19:24.919	4.4749	0.19154198	8.382356	-0.003522249	-0.006582684	0.01804496	4.607781	0.081250295	8.656333	Sitting_Watch
12:19:24.942	4.4749	0.19154198	8.382356	-0.003522249	-0.006582684	0.01804496	4.607781	0.081250295	8.656333	Sitting_Watch
12:19:24.966	4.4749	0.19154198	8.382356	-0.003522249	-0.006582684	0.01804496	4.607781	0.081250295	8.656333	Sitting_Watch
12:19:24.989	4.4749	0.19154198	8.382356	-0.003522249	-0.006582684	0.01804496	4.607781	0.081250295	8.656333	Sitting_Watch
12:19:25.017	4.4749	0.19154198	8.382356	-0.003522249	-0.006582684	0.01804496	4.607781	0.081250295	8.656333	Sitting_Watch
12:19:25.039	4.4749	0.19154198	8.382356	-0.003522249	-0.006582684	0.01804496	4.607781	0.081250295	8.656333	Sitting_Watch
12:19:25.062	4.4749	0.19154198	8.382356	-0.003522249	-0.006582684	0.01804496	4.607781	0.081250295	8.656333	Sitting_Watch
12:19:25.084	4.4749	0.19154198	8.382356	-0.003522249	-0.006582684	0.01804496	4.607781	0.081250295	8.656333	Sitting_Watch
12:19:25.107	4.4270144	0.18435916	8.458973	-0.011463497	0.006856351	-0.022272145	4.6040974	0.08969854	8.658211	Sitting_Watch
12:19:25.129	4.4270144	0.18435916	8.458973	-0.011463497	0.006856351	-0.022272145	4.6040974	0.08969854	8.658211	Sitting_Watch
12:19:25.151	4.4270144	0.18435916	8.458973	-0.011463497	0.006856351	-0.022272145	4.6040974	0.08969854	8.658211	Sitting_Watch
12:19:25.173	4.4270144	0.18435916	8.458973	-0.011463497	0.006856351	-0.022272145	4.6040974	0.08969854	8.658211	Sitting_Watch
12:19:25.195	4.4270144	0.18435916	8.458973	-0.011463497	0.006856351	-0.022272145	4.6040974	0.08969854	8.658211	Sitting_Watch
12:19:25.216	4.4270144	0.18435916	8.458973	-0.011463497	0.006856351	-0.022272145	4.6040974	0.08969854	8.658211	Sitting_Watch
12:19:25.239	4.4270144	0.18435916	8.458973	-0.011463497	0.006856351	-0.022272145	4.6040974	0.08969854	8.658211	Sitting_Watch
12:19:25.262	4.4270144	0.18435916	8.458973	-0.011463497	0.006856351	-0.022272145	4.6040974	0.08969854	8.658211	Sitting_Watch
12:19:25.284	4.40786	0.13647367	8.279403	0.0111385165	0.0019694294	-0.007611381	4.6074996	0.1142467	8.65611	Sitting_Watch
12:19:25.306	4.40786	0.13647367	8.279403	0.0111385165	0.0019694294	-0.007611381	4.6074996	0.1142467	8.65611	Sitting_Watch
12:19:25.329	4.40786	0.13647367	8.279403	0.0111385165	0.0019694294	-0.007611381	4.6074996	0.1142467	8.65611	Sitting_Watch
12:19:25.352	4.40786	0.13647367	8.279403	0.0111385165	0.0019694294	-0.007611381	4.6074996	0.1142467	8.65611	Sitting_Watch
12:19:25.375	4.40786	0.13647367	8.279403	0.0111385165	0.0019694294	-0.007611381	4.6074996	0.1142467	8.65611	Sitting_Watch
12:19:25.397	4.40786	0.13647367	8.279403	0.0111385165	0.0019694294	-0.007611381	4.6074996	0.1142467	8.65611	Sitting_Watch
12:19:25.419	4.40786	0.13647367	8.279403	0.0111385165	0.0019694294	-0.007611381	4.6074996	0.1142467	8.65611	Sitting_Watch
12:19:25.440	4.40786	0.13647367	8.279403	0.0111385165	0.0019694294	-0.007611381	4.6074996	0.1142467	8.65611	Sitting_Watch
12:19:25.463	4.470111	0.1340794	8.28898	0.013581978	0.00013683381	0.013158037	4.6088285	0.109529175	8.655465	Sitting_Watch
12:19:25.485	4.470111	0.1340794	8.28898	0.013581978	0.00013683381	0.013158037	4.6088285	0.109529175	8.655465	Sitting_Watch
12:19:25.507	4.470111	0.1340794	8.28898	0.013581978	0.00013683381	0.013158037	4.6088285	0.109529175	8.655465	Sitting_Watch
12:19:25.529	4.470111	0.1340794	8.28898	0.013581978	0.00013683381	0.013158037	4.6088285	0.109529175	8.655465	Sitting_Watch
12:19:25.552	4.470111	0.1340794	8.28898	0.013581978	0.00013683381	0.013158037	4.6088285	0.109529175	8.655465	Sitting_Watch
12:19:25.575	4.470111	0.1340794	8.28898	0.013581978	0.00013683381	0.013158037	4.6088285	0.109529175	8.655465	Sitting_Watch
12:19:25.598	4.470111	0.1340794	8.28898	0.013581978	0.00013683381	0.013158037	4.6088285	0.109529175	8.655465	Sitting_Watch
12:19:25.621	4.470111	0.1340794	8.28898	0.013581978	0.00013683381	0.013158037	4.6088285	0.109529175	8.655465	Sitting_Watch
12:19:25.642	4.4054656	0.23463893	8.430242	0.013581978	0.0062454864	0.0046059242	4.602215	0.11229689	8.658947	Sitting_Watch
12:19:25.665	4.4054656	0.23463893	8.430242	0.013581978	0.0062454864	0.0046059242	4.602215	0.11229689	8.658947	Sitting_Watch
12:19:25.688	4.4054656	0.23463893	8.430242	0.013581978	0.0062454864	0.0046059242	4.602215	0.11229689	8.658947	Sitting_Watch
12:19:25.711	4.4054656	0.23463893	8.430242	0.013581978	0.0062454864	0.0046059242	4.602215	0.11229689	8.658947	Sitting_Watch
12:19:25.733	4.4054656	0.23463893	8.430242	0.013581978	0.0062454864	0.0046059242	4.602215	0.11229689	8.658947	Sitting_Watch
12:19:25.758	4.4054656	0.23463893	8.430242	0.013581978	0.0062454864	0.0046059242	4.602215	0.11229689	8.658947	Sitting_Watch
12:19:25.779	4.4054656	0.23463893	8.430242	0.013581978	0.0062454864	0.0046059242	4.602215	0.11229689	8.658947	Sitting_Watch
12:19:25.803	4.4054656	0.23463893	8.430242	0.013581978	0.0062454864	0.0046059242	4.602215	0.11229689	8.658947	Sitting_Watch
12:19:25.826	4.5060253	0.10055954	8.305739	0.00014294247	-0.0016957619	0.013768903	4.608171	0.115914635	8.65573	Sitting_Watch
12:19:25.849	4.5060253	0.10055954	8.305739	0.00014294247	-0.0016957619	0.013768903	4.608171	0.115914635	8.65573	Sitting_Watch
12:19:25.872	4.5060253	0.10055954	8.305739	0.00014294247	-0.0016957619	0.013768903	4.608171	0.115914635	8.65573	Sitting_Watch
12:19:25.893	4.5060253	0.10055954	8.305739	0.00014294247	-0.0016957619	0.013768903	4.608171	0.115914635	8.65573	Sitting_Watch
12:19:25.917	4.5060253	0.10055954	8.305739	0.00014294247	-0.0016957619	0.013768903	4.608171	0.115914635	8.65573	Sitting_Watch
12:19:25.938	4.5060253	0.10055954	8.305739	0.00014294247	-0.0016957619	0.013768903	4.608171	0.115914635	8.65573	Sitting_Watch
12:19:25.960	4.5060253	0.10055954	8.305739	0.00014294247	-0.0016957619	0.013768903	4.608171	0.115914635	8.65573	Sitting_Watch
12:19:25.982	4.5060253	0.10055954	8.305739	0.00014294247	-0.0016957619	0.013768903	4.608171	0.115914635	8.65573	Sitting_Watch
12:19:26.004	4.4126487	0.17957062	8.375174	0.016636305	-0.015745662	0.023542747	4.609357	0.11705555	8.655085	Sitting_Watch
12:19:26.027	4.4126487	0.17957062	8.375174	0.016636305	-0.015745662	0.023542747	4.609357	0.11705555	8.655085	Sitting_Watch
12:19:26.049	4.4126487	0.17957062	8.375174	0.016636305	-0.015745662	0.023542747	4.609357	0.11705555	8.655085	Sitting_Watch
12:19:26.072	4.4126487	0.17957062	8.375174	0.016636305	-0.015745662	0.023542747	4.609357	0.11705555	8.655085	Sitting_Watch
12:19:26.096	4.4126487	0.17957062	8.375174	0.016636305	-0.015745662	0.023542747	4.609357	0.11705555	8.655085	Sitting_Watch
12:19:26.118	4.4126487	0.17957062	8.375174	0.016636305	-0.015745662	0.023542747	4.609357	0.11705555	8.655085	Sitting_Watch
12:19:26.141	4.4126487	0.17957062	8.375174	0.016636305	-0.015745662	0.023542747	4.609357	0.11705555	8.655085	Sitting_Watch
12:19:26.164	4.4126487	0.17957062	8.375174	0.016636305	-0.015745662	0.023542747	4.609357	0.11705555	8.655085	Sitting_Watch
12:19:26.190	4.4820824	0.11013664	8.358414	-0.0120743625	0.009910678	0.037592646	4.6174684	0.11664763	8.650764	Sitting_Watch
12:19:26.212	4.4820824	0.11013664	8.358414	-0.0120743625	0.009910678	0.037592646	4.6174684	0.11664763	8.650764	Sitting_Watch
12:19:26.234	4.4820824	0.11013664	8.358414	-0.0120743625	0.009910678	0.037592646	4.6174684	0.11664763	8.650764	Sitting_Watch
12:19:26.257	4.4820824	0.11013664	8.358414	-0.0120743625	0.009910678	0.037592646	4.6174684	0.11664763	8.650764	Sitting_Watch
12:19:26.280	4.4820824	0.11013664	8.358414	-0.0120743625	0.009910678	0.037592646	4.6174684	0.11664763	8.650764	Sitting_Watch
12:19:26.303	4.4820824	0.11013664	8.358414	-0.0120743625	0.009910678	0.037592646	4.6174684	0.11664763	8.650764	Sitting_Watch
12:19:26.325	4.4820824	0.11013664	8.358414	-0.0120743625	0.009910678	0.037592646	4.6174684	0.11664763	8.650764	Sitting_Watch
12:19:26.347	4.4820824	0.11013664	8.358414	-0.0120743625	0.009910678	0.037592646	4.6174684	0.11664763	8.650764	Sitting_Watch
12:19:26.376	4.4892654	0.05506832	8.437425	-0.015739553	0.0013585642	0.00032986724	4.62089	0.09962014	8.64915	Sitting_Watch
12:19:26.399	4.4892654	0.05506832	8.437425	-0.015739553	0.0013585642	0.00032986724	4.62089	0.09962014	8.64915	Sitting_Watch
12:19:26.422	4.4892654	0.05506832	8.437425	-0.015739553	0.0013585642	0.00032986724	4.62089	0.09962014	8.64915	Sitting_Watch
12:19:26.444	4.4892654	0.05506832	8.437425	-0.015739553	0.0013585642	0.00032986724	4.62089	0.09962014	8.64915	Sitting_Watch
12:19:26.467	4.4892654	0.05506832	8.437425	-0.015739553	0.0013585642	0.00032986724	4.62089	0.09962014	8.64915	Sitting_Watch
12:19:26.489	4.4892654	0.05506832	8.437425	-0.015739553	0.0013585642	0.00032986724	4.62089	0.09962014	8.64915	Sitting_Watch
12:19:26.510	4.4892654	0.05506832	8.437425	-0.015739553	0.0013585642	0.00032986724	4.62089	0.09962014	8.64915	Sitting_Watch
12:19:26.535	4.4892654	0.05506832	8.437425	-0.015739553	0.0013585642	0.00032986724	4.62089	0.09962014	8.64915	Sitting_Watch
12:19:26.557	4.520391	0.11971374	8.3679905	0.020301497	-0.035904218	0.002162463	4.62011	0.076066904	8.649807	Sitting_Watch
12:19:26.580	4.520391	0.11971374	8.3679905	0.020301497	-0.035904218	0.002162463	4.62011	0.076066904	8.649807	Sitting_Watch
12:19:26.604	4.520391	0.11971374	8.3679905	0.020301497	-0.035904218	0.002162463	4.62011	0.076066904	8.649807	Sitting_Watch
12:19:26.626	4.520391	0.11971374	8.3679905	0.020301497	-0.035904218	0.002162463	4.62011	0.076066904	8.649807	Sitting_Watch
12:19:26.649	4.520391	0.11971374	8.3679905	0.020301497	-0.035904218	0.002162463	4.62011	0.076066904	8.649807	Sitting_Watch
12:19:26.672	4.520391	0.11971374	8.3679905	0.020301497	-0.035904218	0.002162463	4.62011	0.076066904	8.649807	Sitting_Watch
12:19:26.695	4.520391	0.11971374	8.3679905	0.020301497	-0.035904218	0.002162463	4.62011	0.076066904	8.649807	Sitting_Watch
12:19:26.717	4.450957	0.102953814	8.332076	-0.009020036	0.0025802949	-0.012498302	4.6287255	0.08338132	8.645131	Sitting_Watch
12:19:26.739	4.450957	0.102953814	8.332076	-0.009020036	0.0025802949	-0.012498302	4.6287255	0.08338132	8.645131	Sitting_Watch
12:19:26.760	4.450957	0.102953814	8.332076	-0.009020036	0.0025802949	-0.012498302	4.6287255	0.08338132	8.645131	Sitting_Watch
12:19:26.782	4.450957	0.102953814	8.332076	-0.009020036	0.0025802949	-0.012498302	4.6287255	0.08338132	8.645131	Sitting_Watch
12:19:26.803	4.450957	0.102953814	8.332076	-0.009020036	0.0025802949	-0.012498302	4.6287255	0.08338132	8.645131	Sitting_Watch
12:19:26.826	4.450957	0.102953814	8.332076	-0.009020036	0.0025802949	-0.012498302	4.6287255	0.08338132	8.645131	Sitting_Watch
12:19:26.849	4.450957	0.102953814	8.332076	-0.009020036	0.0025802949	-0.012498302	4.6287255	0.08338132	8.645131	Sitting_Watch
12:19:26.870	4.450957	0.102953814	8.332076	-0.009020036	0.0025802949	-0.012498302	4.6287255	0.08338132	8.645131	Sitting_Watch
12:19:26.893	4.450957	0.102953814	8.332076	-0.009020036	0.0025802949	-0.012498302	4.6287255	0.08338132	8.645131	Sitting_Watch
12:19:26.916	4.515602	0.009577099	8.291373	0.019079765	-0.011469605	0.0027733282	4.62704	0.09720804	8.645889	Sitting_Watch
12:19:26.948	4.515602	0.009577099	8.291373	0.019079765	-0.011469605	0.0027733282	4.62704	0.09720804	8.645889	Sitting_Watch
12:19:26.973	4.515602	0.009577099	8.291373	0.019079765	-0.011469605	0.0027733282	4.62704	0.09720804	8.645889	Sitting_Watch
12:19:26.996	4.515602	0.009577099	8.291373	0.019079765	-0.011469605	0.0027733282	4.62704	0.09720804	8.645889	Sitting_Watch
12:19:27.017	4.515602	0.009577099	8.291373	0.019079765	-0.011469605	0.0027733282	4.62704	0.09720804	8.645889	Sitting_Watch
12:19:27.043	4.515602	0.009577099	8.291373	0.019079765	-0.011469605	0.0027733282	4.62704	0.09720804	8.645889	Sitting_Watch
12:19:27.066	4.515602	0.009577099	8.291373	0.019079765	-0.011469605	0.0027733282	4.62704	0.09720804	8.645889	Sitting_Watch
12:19:27.089	4.4629283	0.11253092	8.391933	-0.003522249	-0.00047403143	0.00032986724	4.6354213	0.11305947	8.641207	Sitting_Watch
12:19:27.111	4.4629283	0.11253092	8.391933	-0.003522249	-0.00047403143	0.00032986724	4.6354213	0.11305947	8.641207	Sitting_Watch
12:19:27.134	4.4629283	0.11253092	8.391933	-0.003522249	-0.00047403143	0.00032986724	4.6354213	0.11305947	8.641207	Sitting_Watch
12:19:27.157	4.4629283	0.11253092	8.391933	-0.003522249	-0.00047403143	0.00032986724	4.6354213	0.11305947	8.641207	Sitting_Watch
12:19:27.180	4.4629283	0.11253092	8.391933	-0.003522249	-0.00047403143	0.00032986724	4.6354213	0.11305947	8.641207	Sitting_Watch
12:19:27.203	4.4629283	0.11253092	8.391933	-0.003522249	-0.00047403143	0.00032986724	4.6354213	0.11305947	8.641207	Sitting_Watch
12:19:27.225	4.4629283	0.11253092	8.391933	-0.003522249	-0.00047403143	0.00032986724	4.6354213	0.11305947	8.641207	Sitting_Watch
12:19:27.248	4.4629283	0.11253092	8.391933	-0.003522249	-0.00047403143	0.00032986724	4.6354213	0.11305947	8.641207	Sitting_Watch
12:19:27.270	4.4413795	0.2466103	8.341654	0.0038081338	-0.006582684	0.0033841934	4.644115	0.11726678	8.63648	Sitting_Watch
12:19:27.292	4.4413795	0.2466103	8.341654	0.0038081338	-0.006582684	0.0033841934	4.644115	0.11726678	8.63648	Sitting_Watch
12:19:27.314	4.4413795	0.2466103	8.341654	0.0038081338	-0.006582684	0.0033841934	4.644115	0.11726678	8.63648	Sitting_Watch
12:19:27.337	4.4413795	0.2466103	8.341654	0.0038081338	-0.006582684	0.0033841934	4.644115	0.11726678	8.63648	Sitting_Watch
12:19:27.360	4.4413795	0.2466103	8.341654	0.0038081338	-0.006582684	0.0033841934	4.644115	0.11726678	8.63648	Sitting_Watch
12:19:27.381	4.4413795	0.2466103	8.341654	0.0038081338	-0.006582684	0.0033841934	4.644115	0.11726678	8.63648	Sitting_Watch
12:19:27.404	4.4413795	0.2466103	8.341654	0.0038081338	-0.006582684	0.0033841934	4.644115	0.11726678	8.63648	Sitting_Watch
12:19:27.427	4.4413795	0.2466103	8.341654	0.0038081338	-0.006582684	0.0033841934	4.644115	0.11726678	8.63648	Sitting_Watch
12:19:27.450	4.455745	0.09337672	8.3129225	-0.014517823	0.012354138	0.012547173	4.649987	0.111883335	8.633392	Sitting_Watch
12:19:27.472	4.455745	0.09337672	8.3129225	-0.014517823	0.012354138	0.012547173	4.649987	0.111883335	8.633392	Sitting_Watch
12:19:27.495	4.455745	0.09337672	8.3129225	-0.014517823	0.012354138	0.012547173	4.649987	0.111883335	8.633392	Sitting_Watch
12:19:27.520	4.455745	0.09337672	8.3129225	-0.014517823	0.012354138	0.012547173	4.649987	0.111883335	8.633392	Sitting_Watch
12:19:27.542	4.455745	0.09337672	8.3129225	-0.014517823	0.012354138	0.012547173	4.649987	0.111883335	8.633392	Sitting_Watch
12:19:27.563	4.455745	0.09337672	8.3129225	-0.014517823	0.012354138	0.012547173	4.649987	0.111883335	8.633392	Sitting_Watch
12:19:27.585	4.455745	0.09337672	8.3129225	-0.014517823	0.012354138	0.012547173	4.649987	0.111883335	8.633392	Sitting_Watch
12:19:27.607	4.455745	0.09337672	8.3129225	-0.014517823	0.012354138	0.012547173	4.649987	0.111883335	8.633392	Sitting_Watch
12:19:27.630	4.573065	0.0071828244	8.253065	0.00808419	-0.0035283577	0.021099284	4.652884	0.114263214	8.631801	Sitting_Watch
12:19:27.652	4.573065	0.0071828244	8.253065	0.00808419	-0.0035283577	0.021099284	4.652884	0.114263214	8.631801	Sitting_Watch
12:19:27.675	4.573065	0.0071828244	8.253065	0.00808419	-0.0035283577	0.021099284	4.652884	0.114263214	8.631801	Sitting_Watch
12:19:27.696	4.573065	0.0071828244	8.253065	0.00808419	-0.0035283577	0.021099284	4.652884	0.114263214	8.631801	Sitting_Watch
12:19:27.718	4.573065	0.0071828244	8.253065	0.00808419	-0.0035283577	0.021099284	4.652884	0.114263214	8.631801	Sitting_Watch
12:19:27.742	4.573065	0.0071828244	8.253065	0.00808419	-0.0035283577	0.021099284	4.652884	0.114263214	8.631801	Sitting_Watch
12:19:27.765	4.573065	0.0071828244	8.253065	0.00808419	-0.0035283577	0.021099284	4.652884	0.114263214	8.631801	Sitting_Watch
12:19:27.788	4.573065	0.0071828244	8.253065	0.00808419	-0.0035283577	0.021099284	4.652884	0.114263214	8.631801	Sitting_Watch
12:19:27.811	4.529968	0.15802214	8.324894	0.006251595	-0.0078044143	0.010103711	4.6592426	0.12074045	8.628282	Sitting_Watch
12:19:27.833	4.529968	0.15802214	8.324894	0.006251595	-0.0078044143	0.010103711	4.6592426	0.12074045	8.628282	Sitting_Watch
12:19:27.855	4.529968	0.15802214	8.324894	0.006251595	-0.0078044143	0.010103711	4.6592426	0.12074045	8.628282	Sitting_Watch
12:19:27.876	4.529968	0.15802214	8.324894	0.006251595	-0.0078044143	0.010103711	4.6592426	0.12074045	8.628282	Sitting_Watch
12:19:27.898	4.529968	0.15802214	8.324894	0.006251595	-0.0078044143	0.010103711	4.6592426	0.12074045	8.628282	Sitting_Watch
12:19:27.921	4.529968	0.15802214	8.324894	0.006251595	-0.0078044143	0.010103711	4.6592426	0.12074045	8.628282	Sitting_Watch
12:19:27.944	4.529968	0.15802214	8.324894	0.006251595	-0.0078044143	0.010103711	4.6592426	0.12074045	8.628282	Sitting_Watch
12:19:27.967	4.529968	0.15802214	8.324894	0.006251595	-0.0078044143	0.010103711	4.6592426	0.12074045	8.628282	Sitting_Watch
12:19:27.989	4.503631	0.12689656	8.346442	0.0007538077	0.006856351	0.00032986724	4.663503	0.12588154	8.625905	Sitting_Watch
12:19:28.012	4.503631	0.12689656	8.346442	0.0007538077	0.006856351	0.00032986724	4.663503	0.12588154	8.625905	Sitting_Watch
12:19:28.034	4.503631	0.12689656	8.346442	0.0007538077	0.006856351	0.00032986724	4.663503	0.12588154	8.625905	Sitting_Watch
12:19:28.056	4.503631	0.12689656	8.346442	0.0007538077	0.006856351	0.00032986724	4.663503	0.12588154	8.625905	Sitting_Watch
12:19:28.079	4.503631	0.12689656	8.346442	0.0007538077	0.006856351	0.00032986724	4.663503	0.12588154	8.625905	Sitting_Watch
12:19:28.102	4.503631	0.12689656	8.346442	0.0007538077	0.006856351	0.00032986724	4.663503	0.12588154	8.625905	Sitting_Watch
12:19:28.124	4.503631	0.12689656	8.346442	0.0007538077	0.006856351	0.00032986724	4.663503	0.12588154	8.625905	Sitting_Watch
12:19:28.146	4.503631	0.12689656	8.346442	0.0007538077	0.006856351	0.00032986724	4.663503	0.12588154	8.625905	Sitting_Watch
12:19:28.169	4.5108137	0.14126222	8.250671	0.029464474	-0.0078044143	0.0064385193	4.6683497	0.1427515	8.623019	Sitting_Watch
12:19:28.192	4.5108137	0.14126222	8.250671	0.029464474	-0.0078044143	0.0064385193	4.6683497	0.1427515	8.623019	Sitting_Watch
12:19:28.214	4.5108137	0.14126222	8.250671	0.029464474	-0.0078044143	0.0064385193	4.6683497	0.1427515	8.623019	Sitting_Watch
12:19:28.237	4.5108137	0.14126222	8.250671	0.029464474	-0.0078044143	0.0064385193	4.6683497	0.1427515	8.623019	Sitting_Watch
12:19:28.260	4.5108137	0.14126222	8.250671	0.029464474	-0.0078044143	0.0064385193	4.6683497	0.1427515	8.623019	Sitting_Watch
12:19:28.282	4.5108137	0.14126222	8.250671	0.029464474	-0.0078044143	0.0064385193	4.6683497	0.1427515	8.623019	Sitting_Watch
12:19:28.306	4.5108137	0.14126222	8.250671	0.029464474	-0.0078044143	0.0064385193	4.6683497	0.1427515	8.623019	Sitting_Watch
12:19:28.329	4.5108137	0.14126222	8.250671	0.029464474	-0.0078044143	0.0064385193	4.6683497	0.1427515	8.623019	Sitting_Watch
12:19:28.351	4.5491223	0.15562786	8.382356	-0.014517823	0.008688948	0.00766025	4.6711617	0.1564551	8.621261	Sitting_Watch
12:19:28.372	4.5491223	0.15562786	8.382356	-0.014517823	0.008688948	0.00766025	4.6711617	0.1564551	8.621261	Sitting_Watch
12:19:28.394	4.5491223	0.15562786	8.382356	-0.014517823	0.008688948	0.00766025	4.6711617	0.1564551	8.621261	Sitting_Watch
12:19:28.416	4.5491223	0.15562786	8.382356	-0.014517823	0.008688948	0.00766025	4.6711617	0.1564551	8.621261	Sitting_Watch
12:19:28.439	4.5491223	0.15562786	8.382356	-0.014517823	0.008688948	0.00766025	4.6711617	0.1564551	8.621261	Sitting_Watch
12:19:28.461	4.5491223	0.15562786	8.382356	-0.014517823	0.008688948	0.00766025	4.6711617	0.1564551	8.621261	Sitting_Watch
12:19:28.484	4.5491223	0.15562786	8.382356	-0.014517823	0.008688948	0.00766025	4.6711617	0.1564551	8.621261	Sitting_Watch
12:19:28.506	4.5491223	0.15562786	8.382356	-0.014517823	0.008688948	0.00766025	4.6711617	0.1564551	8.621261	Sitting_Watch
12:19:28.529	4.496448	0.2466103	8.286585	-0.009630902	0.006856351	-0.000280998	4.6770287	0.16718028	8.617878	Sitting_Watch
12:19:28.552	4.496448	0.2466103	8.286585	-0.009630902	0.006856351	-0.000280998	4.6770287	0.16718028	8.617878	Sitting_Watch
12:19:28.575	4.496448	0.2466103	8.286585	-0.009630902	0.006856351	-0.000280998	4.6770287	0.16718028	8.617878	Sitting_Watch
12:19:28.597	4.496448	0.2466103	8.286585	-0.009630902	0.006856351	-0.000280998	4.6770287	0.16718028	8.617878	Sitting_Watch
12:19:28.619	4.496448	0.2466103	8.286585	-0.009630902	0.006856351	-0.000280998	4.6770287	0.16718028	8.617878	Sitting_Watch
12:19:28.641	4.496448	0.2466103	8.286585	-0.009630902	0.006856351	-0.000280998	4.6770287	0.16718028	8.617878	Sitting_Watch
12:19:28.663	4.496448	0.2466103	8.286585	-0.009630902	0.006856351	-0.000280998	4.6770287	0.16718028	8.617878	Sitting_Watch
12:19:28.686	4.496448	0.2466103	8.286585	-0.009630902	0.006856351	-0.000280998	4.6770287	0.16718028	8.617878	Sitting_Watch
12:19:28.709	4.563488	0.14844504	8.245882	-0.004133114	-0.010247875	0.03087313	4.680581	0.15849707	8.616114	Sitting_Watch
12:19:28.730	4.563488	0.14844504	8.245882	-0.004133114	-0.010247875	0.03087313	4.680581	0.15849707	8.616114	Sitting_Watch
12:19:28.752	4.563488	0.14844504	8.245882	-0.004133114	-0.010247875	0.03087313	4.680581	0.15849707	8.616114	Sitting_Watch
12:19:28.776	4.563488	0.14844504	8.245882	-0.004133114	-0.010247875	0.03087313	4.680581	0.15849707	8.616114	Sitting_Watch
12:19:28.801	4.563488	0.14844504	8.245882	-0.004133114	-0.010247875	0.03087313	4.680581	0.15849707	8.616114	Sitting_Watch
12:19:28.824	4.563488	0.14844504	8.245882	-0.004133114	-0.010247875	0.03087313	4.680581	0.15849707	8.616114	Sitting_Watch
12:19:28.847	4.563488	0.14844504	8.245882	-0.004133114	-0.010247875	0.03087313	4.680581	0.15849707	8.616114	Sitting_Watch
12:19:28.870	4.563488	0.14844504	8.245882	-0.004133114	-0.010247875	0.03087313	4.680581	0.15849707	8.616114	Sitting_Watch
12:19:28.893	4.515602	0.15802214	8.305739	-0.0071874405	-0.0047500883	0.02048842	4.6864223	0.13138291	8.613393	Sitting_Watch
12:19:28.914	4.515602	0.15802214	8.305739	-0.0071874405	-0.0047500883	0.02048842	4.6864223	0.13138291	8.613393	Sitting_Watch
12:19:28.936	4.515602	0.15802214	8.305739	-0.0071874405	-0.0047500883	0.02048842	4.6864223	0.13138291	8.613393	Sitting_Watch
12:19:28.958	4.515602	0.15802214	8.305739	-0.0071874405	-0.0047500883	0.02048842	4.6864223	0.13138291	8.613393	Sitting_Watch
12:19:28.979	4.515602	0.15802214	8.305739	-0.0071874405	-0.0047500883	0.02048842	4.6864223	0.13138291	8.613393	Sitting_Watch
12:19:29.001	4.515602	0.15802214	8.305739	-0.0071874405	-0.0047500883	0.02048842	4.6864223	0.13138291	8.613393	Sitting_Watch
12:19:29.022	4.515602	0.15802214	8.305739	-0.0071874405	-0.0047500883	0.02048842	4.6864223	0.13138291	8.613393	Sitting_Watch
12:19:29.044	4.515602	0.15802214	8.305739	-0.0071874405	-0.0047500883	0.02048842	4.6864223	0.13138291	8.613393	Sitting_Watch
12:19:29.066	4.5347567	0.083799616	8.399116	-0.0053548445	0.006856351	-0.014330898	4.6808214	0.10901399	8.61675	Sitting_Watch
12:19:29.091	4.5347567	0.083799616	8.399116	-0.0053548445	0.006856351	-0.014330898	4.6808214	0.10901399	8.61675	Sitting_Watch
12:19:29.114	4.5347567	0.083799616	8.399116	-0.0053548445	0.006856351	-0.014330898	4.6808214	0.10901399	8.61675	Sitting_Watch
12:19:29.136	4.5347567	0.083799616	8.399116	-0.0053548445	0.006856351	-0.014330898	4.6808214	0.10901399	8.61675	Sitting_Watch
12:19:29.159	4.5347567	0.083799616	8.399116	-0.0053548445	0.006856351	-0.014330898	4.6808214	0.10901399	8.61675	Sitting_Watch
12:19:29.181	4.5347567	0.083799616	8.399116	-0.0053548445	0.006856351	-0.014330898	4.6808214	0.10901399	8.61675	Sitting_Watch
12:19:29.203	4.5347567	0.083799616	8.399116	-0.0053548445	0.006856351	-0.014330898	4.6808214	0.10901399	8.61675	Sitting_Watch
12:19:29.226	4.5347567	0.083799616	8.399116	-0.0053548445	0.006856351	-0.014330898	4.6808214	0.10901399	8.61675	Sitting_Watch
12:19:29.247	4.4629283	0.19393626	8.353624	-0.003522249	-0.004139223	-0.021661282	4.6788983	0.107739806	8.617809	Sitting_Watch
12:19:29.270	4.4629283	0.19393626	8.353624	-0.003522249	-0.004139223	-0.021661282	4.6788983	0.107739806	8.617809	Sitting_Watch
12:19:29.293	4.4629283	0.19393626	8.353624	-0.003522249	-0.004139223	-0.021661282	4.6788983	0.107739806	8.617809	Sitting_Watch
12:19:29.316	4.4629283	0.19393626	8.353624	-0.003522249	-0.004139223	-0.021661282	4.6788983	0.107739806	8.617809	Sitting_Watch
12:19:29.338	4.4629283	0.19393626	8.353624	-0.003522249	-0.004139223	-0.021661282	4.6788983	0.107739806	8.617809	Sitting_Watch
12:19:29.359	4.4629283	0.19393626	8.353624	-0.003522249	-0.004139223	-0.021661282	4.6788983	0.107739806	8.617809	Sitting_Watch
12:19:29.382	4.4629283	0.19393626	8.353624	-0.003522249	-0.004139223	-0.021661282	4.6788983	0.107739806	8.617809	Sitting_Watch
12:19:29.405	4.4629283	0.19393626	8.353624	-0.003522249	-0.004139223	-0.021661282	4.6788983	0.107739806	8.617809	Sitting_Watch
12:19:29.428	4.5060253	0.15802214	8.3129225	-0.0120743625	0.0038020252	-0.014941764	4.6704473	0.09546909	8.622539	Sitting_Watch
12:19:29.450	4.5060253	0.15802214	8.3129225	-0.0120743625	0.0038020252	-0.014941764	4.6704473	0.09546909	8.622539	Sitting_Watch
12:19:29.473	4.5060253	0.15802214	8.3129225	-0.0120743625	0.0038020252	-0.014941764	4.6704473	0.09546909	8.622539	Sitting_Watch
12:19:29.495	4.5060253	0.15802214	8.3129225	-0.0120743625	0.0038020252	-0.014941764	4.6704473	0.09546909	8.622539	Sitting_Watch
12:19:29.517	4.5060253	0.15802214	8.3129225	-0.0120743625	0.0038020252	-0.014941764	4.6704473	0.09546909	8.622539	Sitting_Watch
12:19:29.542	4.5060253	0.15802214	8.3129225	-0.0120743625	0.0038020252	-0.014941764	4.6704473	0.09546909	8.622539	Sitting_Watch
12:19:29.564	4.5060253	0.15802214	8.3129225	-0.0120743625	0.0038020252	-0.014941764	4.6704473	0.09546909	8.622539	Sitting_Watch
12:19:29.587	4.5060253	0.15802214	8.3129225	-0.0120743625	0.0038020252	-0.014941764	4.6704473	0.09546909	8.622539	Sitting_Watch
12:19:29.610	4.4988422	0.1987248	8.339259	-0.0016896533	-0.013913067	0.012547173	4.673994	0.1120565	8.620416	Sitting_Watch
12:19:29.633	4.4988422	0.1987248	8.339259	-0.0016896533	-0.013913067	0.012547173	4.673994	0.1120565	8.620416	Sitting_Watch
12:19:29.656	4.4988422	0.1987248	8.339259	-0.0016896533	-0.013913067	0.012547173	4.673994	0.1120565	8.620416	Sitting_Watch
12:19:29.678	4.4988422	0.1987248	8.339259	-0.0016896533	-0.013913067	0.012547173	4.673994	0.1120565	8.620416	Sitting_Watch
12:19:29.699	4.4988422	0.1987248	8.339259	-0.0016896533	-0.013913067	0.012547173	4.673994	0.1120565	8.620416	Sitting_Watch
12:19:29.721	4.4988422	0.1987248	8.339259	-0.0016896533	-0.013913067	0.012547173	4.673994	0.1120565	8.620416	Sitting_Watch
12:19:29.743	4.4988422	0.1987248	8.339259	-0.0016896533	-0.013913067	0.012547173	4.673994	0.1120565	8.620416	Sitting_Watch
12:19:29.765	4.4988422	0.1987248	8.339259	-0.0016896533	-0.013913067	0.012547173	4.673994	0.1120565	8.620416	Sitting_Watch
12:19:29.786	4.520391	0.2561874	8.310528	0.0013646729	-0.02368691	-0.007000516	4.679575	0.10591347	8.617465	Sitting_Watch
12:19:29.809	4.520391	0.2561874	8.310528	0.0013646729	-0.02368691	-0.007000516	4.679575	0.10591347	8.617465	Sitting_Watch
12:19:29.832	4.520391	0.2561874	8.310528	0.0013646729	-0.02368691	-0.007000516	4.679575	0.10591347	8.617465	Sitting_Watch
12:19:29.853	4.520391	0.2561874	8.310528	0.0013646729	-0.02368691	-0.007000516	4.679575	0.10591347	8.617465	Sitting_Watch
12:19:29.876	4.520391	0.2561874	8.310528	0.0013646729	-0.02368691	-0.007000516	4.679575	0.10591347	8.617465	Sitting_Watch
12:19:29.900	4.520391	0.2561874	8.310528	0.0013646729	-0.02368691	-0.007000516	4.679575	0.10591347	8.617465	Sitting_Watch
12:19:29.921	4.520391	0.2561874	8.310528	0.0013646729	-0.02368691	-0.007000516	4.679575	0.10591347	8.617465	Sitting_Watch
12:19:29.944	4.520391	0.2561874	8.310528	0.0013646729	-0.02368691	-0.007000516	4.679575	0.10591347	8.617465	Sitting_Watch
12:19:29.966	4.537151	0.14365649	8.320105	0.0044189994	0.0050237556	-0.0045570545	4.6770782	0.08673268	8.619038	Sitting_Watch
12:19:29.988	4.537151	0.14365649	8.320105	0.0044189994	0.0050237556	-0.0045570545	4.6770782	0.08673268	8.619038	Sitting_Watch
12:19:30.010	4.537151	0.14365649	8.320105	0.0044189994	0.0050237556	-0.0045570545	4.6770782	0.08673268	8.619038	Sitting_Watch
12:19:30.035	4.537151	0.14365649	8.320105	0.0044189994	0.0050237556	-0.0045570545	4.6770782	0.08673268	8.619038	Sitting_Watch
12:19:30.058	4.537151	0.14365649	8.320105	0.0044189994	0.0050237556	-0.0045570545	4.6770782	0.08673268	8.619038	Sitting_Watch
12:19:30.081	4.537151	0.14365649	8.320105	0.0044189994	0.0050237556	-0.0045570545	4.6770782	0.08673268	8.619038	Sitting_Watch
12:19:30.103	4.537151	0.14365649	8.320105	0.0044189994	0.0050237556	-0.0045570545	4.6770782	0.08673268	8.619038	Sitting_Watch
12:19:30.126	4.537151	0.14365649	8.320105	0.0044189994	0.0050237556	-0.0045570545	4.6770782	0.08673268	8.619038	Sitting_Watch
12:19:30.153	4.5539107	0.05506832	8.377567	0.00014294247	0.023349712	0.043090437	4.661222	0.05722791	8.627867	Sitting_Watch
12:19:30.176	4.5539107	0.05506832	8.377567	0.00014294247	0.023349712	0.043090437	4.661222	0.05722791	8.627867	Sitting_Watch
12:19:30.198	4.5539107	0.05506832	8.377567	0.00014294247	0.023349712	0.043090437	4.661222	0.05722791	8.627867	Sitting_Watch
12:19:30.222	4.5539107	0.05506832	8.377567	0.00014294247	0.023349712	0.043090437	4.661222	0.05722791	8.627867	Sitting_Watch
12:19:30.244	4.5539107	0.05506832	8.377567	0.00014294247	0.023349712	0.043090437	4.661222	0.05722791	8.627867	Sitting_Watch
12:19:30.266	4.5539107	0.05506832	8.377567	0.00014294247	0.023349712	0.043090437	4.661222	0.05722791	8.627867	Sitting_Watch
12:19:30.289	4.5539107	0.05506832	8.377567	0.00014294247	0.023349712	0.043090437	4.661222	0.05722791	8.627867	Sitting_Watch
12:19:30.312	4.5539107	0.05506832	8.377567	0.00014294247	0.023349712	0.043090437	4.661222	0.05722791	8.627867	Sitting_Watch
12:19:30.338	4.513208	0.083799616	8.399116	-0.0047439793	0.0013585642	0.008881981	4.660869	0.028089639	8.628201	Sitting_Watch
12:19:30.361	4.513208	0.083799616	8.399116	-0.0047439793	0.0013585642	0.008881981	4.660869	0.028089639	8.628201	Sitting_Watch
12:19:30.384	4.513208	0.083799616	8.399116	-0.0047439793	0.0013585642	0.008881981	4.660869	0.028089639	8.628201	Sitting_Watch
12:19:30.406	4.513208	0.083799616	8.399116	-0.0047439793	0.0013585642	0.008881981	4.660869	0.028089639	8.628201	Sitting_Watch
12:19:30.429	4.513208	0.083799616	8.399116	-0.0047439793	0.0013585642	0.008881981	4.660869	0.028089639	8.628201	Sitting_Watch
12:19:30.452	4.513208	0.083799616	8.399116	-0.0047439793	0.0013585642	0.008881981	4.660869	0.028089639	8.628201	Sitting_Watch
12:19:30.475	4.513208	0.083799616	8.399116	-0.0047439793	0.0013585642	0.008881981	4.660869	0.028089639	8.628201	Sitting_Watch
12:19:30.497	4.503631	-0.0023942748	8.315316	-0.0023005186	0.023349712	0.017434094	4.661205	0.0089838095	8.62806	Sitting_Watch
12:19:30.519	4.503631	-0.0023942748	8.315316	-0.0023005186	0.023349712	0.017434094	4.661205	0.0089838095	8.62806	Sitting_Watch
12:19:30.545	4.503631	-0.0023942748	8.315316	-0.0023005186	0.023349712	0.017434094	4.661205	0.0089838095	8.62806	Sitting_Watch
12:19:30.569	4.503631	-0.0023942748	8.315316	-0.0023005186	0.023349712	0.017434094	4.661205	0.0089838095	8.62806	Sitting_Watch
12:19:30.592	4.503631	-0.0023942748	8.315316	-0.0023005186	0.023349712	0.017434094	4.661205	0.0089838095	8.62806	Sitting_Watch
12:19:30.614	4.503631	-0.0023942748	8.315316	-0.0023005186	0.023349712	0.017434094	4.661205	0.0089838095	8.62806	Sitting_Watch
12:19:30.637	4.503631	-0.0023942748	8.315316	-0.0023005186	0.023349712	0.017434094	4.661205	0.0089838095	8.62806	Sitting_Watch
12:19:30.660	4.503631	-0.0023942748	8.315316	-0.0023005186	0.023349712	0.017434094	4.661205	0.0089838095	8.62806	Sitting_Watch
12:19:30.683	4.470111	0.057462595	8.363202	0.008695056	-0.010858741	0.011936307	4.6596622	-0.0043435823	8.628899	Sitting_Watch
12:19:30.706	4.470111	0.057462595	8.363202	0.008695056	-0.010858741	0.011936307	4.6596622	-0.0043435823	8.628899	Sitting_Watch
12:19:30.729	4.470111	0.057462595	8.363202	0.008695056	-0.010858741	0.011936307	4.6596622	-0.0043435823	8.628899	Sitting_Watch
12:19:30.751	4.470111	0.057462595	8.363202	0.008695056	-0.010858741	0.011936307	4.6596622	-0.0043435823	8.628899	Sitting_Watch
12:19:30.773	4.470111	0.057462595	8.363202	0.008695056	-0.010858741	0.011936307	4.6596622	-0.0043435823	8.628899	Sitting_Watch
12:19:30.795	4.470111	0.057462595	8.363202	0.008695056	-0.010858741	0.011936307	4.6596622	-0.0043435823	8.628899	Sitting_Watch
12:19:30.818	4.470111	0.057462595	8.363202	0.008695056	-0.010858741	0.011936307	4.6596622	-0.0043435823	8.628899	Sitting_Watch
12:19:30.840	4.470111	0.057462595	8.363202	0.008695056	-0.010858741	0.011936307	4.6596622	-0.0043435823	8.628899	Sitting_Watch
12:19:30.862	4.5012364	0.05027977	8.279403	0.017858034	0.007467217	0.00766025	4.671989	-4.8076927e-05	8.6222315	Sitting_Watch
12:19:30.884	4.5012364	0.05027977	8.279403	0.017858034	0.007467217	0.00766025	4.671989	-4.8076927e-05	8.6222315	Sitting_Watch
12:19:30.907	4.5012364	0.05027977	8.279403	0.017858034	0.007467217	0.00766025	4.671989	-4.8076927e-05	8.6222315	Sitting_Watch
12:19:30.930	4.5012364	0.05027977	8.279403	0.017858034	0.007467217	0.00766025	4.671989	-4.8076927e-05	8.6222315	Sitting_Watch
12:19:30.951	4.5012364	0.05027977	8.279403	0.017858034	0.007467217	0.00766025	4.671989	-4.8076927e-05	8.6222315	Sitting_Watch
12:19:30.974	4.5012364	0.05027977	8.279403	0.017858034	0.007467217	0.00766025	4.671989	-4.8076927e-05	8.6222315	Sitting_Watch
12:19:30.997	4.5012364	0.05027977	8.279403	0.017858034	0.007467217	0.00766025	4.671989	-4.8076927e-05	8.6222315	Sitting_Watch
12:19:31.019	4.5012364	0.05027977	8.279403	0.017858034	0.007467217	0.00766025	4.671989	-4.8076927e-05	8.6222315	Sitting_Watch
12:19:31.041	4.517997	0.019154198	8.286585	0.0111385165	-0.008415279	0.014990633	4.67698	0.015561434	8.61951	Sitting_Watch
12:19:31.063	4.517997	0.019154198	8.286585	0.0111385165	-0.008415279	0.014990633	4.67698	0.015561434	8.61951	Sitting_Watch
12:19:31.085	4.517997	0.019154198	8.286585	0.0111385165	-0.008415279	0.014990633	4.67698	0.015561434	8.61951	Sitting_Watch
12:19:31.108	4.517997	0.019154198	8.286585	0.0111385165	-0.008415279	0.014990633	4.67698	0.015561434	8.61951	Sitting_Watch
12:19:31.132	4.517997	0.019154198	8.286585	0.0111385165	-0.008415279	0.014990633	4.67698	0.015561434	8.61951	Sitting_Watch
12:19:31.154	4.517997	0.019154198	8.286585	0.0111385165	-0.008415279	0.014990633	4.67698	0.015561434	8.61951	Sitting_Watch
12:19:31.176	4.517997	0.019154198	8.286585	0.0111385165	-0.008415279	0.014990633	4.67698	0.015561434	8.61951	Sitting_Watch
12:19:31.198	4.517997	0.019154198	8.286585	0.0111385165	-0.008415279	0.014990633	4.67698	0.015561434	8.61951	Sitting_Watch
12:19:31.222	4.563488	-0.04070267	8.394327	0.00686246	0.0062454864	0.016212365	4.67519	0.038599487	8.620409	Sitting_Watch
12:19:31.245	4.563488	-0.04070267	8.394327	0.00686246	0.0062454864	0.016212365	4.67519	0.038599487	8.620409	Sitting_Watch
12:19:31.266	4.563488	-0.04070267	8.394327	0.00686246	0.0062454864	0.016212365	4.67519	0.038599487	8.620409	Sitting_Watch
12:19:31.288	4.563488	-0.04070267	8.394327	0.00686246	0.0062454864	0.016212365	4.67519	0.038599487	8.620409	Sitting_Watch
12:19:31.310	4.563488	-0.04070267	8.394327	0.00686246	0.0062454864	0.016212365	4.67519	0.038599487	8.620409	Sitting_Watch
12:19:31.332	4.563488	-0.04070267	8.394327	0.00686246	0.0062454864	0.016212365	4.67519	0.038599487	8.620409	Sitting_Watch
12:19:31.356	4.563488	-0.04070267	8.394327	0.00686246	0.0062454864	0.016212365	4.67519	0.038599487	8.620409	Sitting_Watch
12:19:31.377	4.563488	-0.04070267	8.394327	0.00686246	0.0062454864	0.016212365	4.67519	0.038599487	8.620409	Sitting_Watch
12:19:31.399	4.537151	0.043096945	8.22194	0.018468902	-0.012691337	-0.0057787853	4.691098	0.05840923	8.611651	Sitting_Watch
12:19:31.421	4.537151	0.043096945	8.22194	0.018468902	-0.012691337	-0.0057787853	4.691098	0.05840923	8.611651	Sitting_Watch
12:19:31.444	4.537151	0.043096945	8.22194	0.018468902	-0.012691337	-0.0057787853	4.691098	0.05840923	8.611651	Sitting_Watch
12:19:31.467	4.537151	0.043096945	8.22194	0.018468902	-0.012691337	-0.0057787853	4.691098	0.05840923	8.611651	Sitting_Watch
12:19:31.488	4.537151	0.043096945	8.22194	0.018468902	-0.012691337	-0.0057787853	4.691098	0.05840923	8.611651	Sitting_Watch
12:19:31.511	4.537151	0.043096945	8.22194	0.018468902	-0.012691337	-0.0057787853	4.691098	0.05840923	8.611651	Sitting_Watch
12:19:31.533	4.537151	0.043096945	8.22194	0.018468902	-0.012691337	-0.0057787853	4.691098	0.05840923	8.611651	Sitting_Watch
12:19:31.555	4.537151	0.043096945	8.22194	0.018468902	-0.012691337	-0.0057787853	4.691098	0.05840923	8.611651	Sitting_Watch
12:19:31.576	4.5539107	0.11253092	8.317711	-0.01635042	-0.006582684	-0.008833112	4.6990533	0.069646955	8.60723	Sitting_Watch
12:19:31.598	4.5539107	0.11253092	8.317711	-0.01635042	-0.006582684	-0.008833112	4.6990533	0.069646955	8.60723	Sitting_Watch
12:19:31.619	4.5539107	0.11253092	8.317711	-0.01635042	-0.006582684	-0.008833112	4.6990533	0.069646955	8.60723	Sitting_Watch
12:19:31.642	4.5539107	0.11253092	8.317711	-0.01635042	-0.006582684	-0.008833112	4.6990533	0.069646955	8.60723	Sitting_Watch
12:19:31.665	4.5539107	0.11253092	8.317711	-0.01635042	-0.006582684	-0.008833112	4.6990533	0.069646955	8.60723	Sitting_Watch
12:19:31.688	4.5539107	0.11253092	8.317711	-0.01635042	-0.006582684	-0.008833112	4.6990533	0.069646955	8.60723	Sitting_Watch
12:19:31.711	4.5539107	0.11253092	8.317711	-0.01635042	-0.006582684	-0.008833112	4.6990533	0.069646955	8.60723	Sitting_Watch
12:19:31.734	4.5539107	0.11253092	8.317711	-0.01635042	-0.006582684	-0.008833112	4.6990533	0.069646955	8.60723	Sitting_Watch
12:19:31.756	4.5706706	0.10055954	8.339259	-0.01635042	-0.006582684	-0.008833112	4.703218	0.0803928	8.604862	Sitting_Watch
12:19:31.779	4.5706706	0.10055954	8.339259	-0.00596571	0.0013585642	0.00032986724	4.703218	0.0803928	8.604862	Sitting_Watch
12:19:31.802	4.5706706	0.10055954	8.339259	-0.00596571	0.0013585642	0.00032986724	4.703218	0.0803928	8.604862	Sitting_Watch
12:19:31.824	4.5706706	0.10055954	8.339259	-0.00596571	0.0013585642	0.00032986724	4.703218	0.0803928	8.604862	Sitting_Watch
12:19:31.846	4.5706706	0.10055954	8.339259	-0.00596571	0.0013585642	0.00032986724	4.703218	0.0803928	8.604862	Sitting_Watch
12:19:31.867	4.5706706	0.10055954	8.339259	-0.00596571	0.0013585642	0.00032986724	4.703218	0.0803928	8.604862	Sitting_Watch
12:19:31.890	4.5706706	0.10055954	8.339259	-0.00596571	0.0013585642	0.00032986724	4.703218	0.0803928	8.604862	Sitting_Watch
12:19:31.912	4.5706706	0.10055954	8.339259	-0.00596571	0.0013585642	0.00032986724	4.703218	0.0803928	8.604862	Sitting_Watch
12:19:31.935	4.5706706	0.10055954	8.339259	-0.00596571	0.0013585642	0.00032986724	4.703218	0.0803928	8.604862	Sitting_Watch
12:19:31.957	4.577853	0.026337024	8.296163	-0.0047439793	0.0050237556	-0.008833112	4.707073	0.08046207	8.602753	Sitting_Watch
12:19:31.980	4.577853	0.026337024	8.296163	-0.0047439793	0.0050237556	-0.008833112	4.707073	0.08046207	8.602753	Sitting_Watch
12:19:32.002	4.577853	0.026337024	8.296163	-0.0047439793	0.0050237556	-0.008833112	4.707073	0.08046207	8.602753	Sitting_Watch
12:19:32.026	4.577853	0.026337024	8.296163	-0.0047439793	0.0050237556	-0.008833112	4.707073	0.08046207	8.602753	Sitting_Watch
12:19:32.049	4.577853	0.026337024	8.296163	-0.0047439793	0.0050237556	-0.008833112	4.707073	0.08046207	8.602753	Sitting_Watch
12:19:32.070	4.577853	0.026337024	8.296163	-0.0047439793	0.0050237556	-0.008833112	4.707073	0.08046207	8.602753	Sitting_Watch
12:19:32.093	4.577853	0.026337024	8.296163	-0.0047439793	0.0050237556	-0.008833112	4.707073	0.08046207	8.602753	Sitting_Watch
12:19:32.116	4.537151	0.083799616	8.339259	-0.0016896533	-0.008415279	-0.034489453	4.7100058	0.07505933	8.601196	Sitting_Watch
12:19:32.138	4.537151	0.083799616	8.339259	-0.0016896533	-0.008415279	-0.034489453	4.7100058	0.07505933	8.601196	Sitting_Watch
12:19:32.160	4.537151	0.083799616	8.339259	-0.0016896533	-0.008415279	-0.034489453	4.7100058	0.07505933	8.601196	Sitting_Watch
12:19:32.182	4.537151	0.083799616	8.339259	-0.0016896533	-0.008415279	-0.034489453	4.7100058	0.07505933	8.601196	Sitting_Watch
12:19:32.204	4.537151	0.083799616	8.339259	-0.0016896533	-0.008415279	-0.034489453	4.7100058	0.07505933	8.601196	Sitting_Watch
12:19:32.226	4.537151	0.083799616	8.339259	-0.0016896533	-0.008415279	-0.034489453	4.7100058	0.07505933	8.601196	Sitting_Watch
12:19:32.250	4.537151	0.083799616	8.339259	-0.0016896533	-0.008415279	-0.034489453	4.7100058	0.07505933	8.601196	Sitting_Watch
12:19:32.272	4.537151	0.083799616	8.339259	-0.0016896533	-0.008415279	-0.034489453	4.7100058	0.07505933	8.601196	Sitting_Watch
12:19:32.299	4.517997	0.16281068	8.310528	0.0074733254	0.012354138	-0.01555263	4.7148747	0.10146818	8.598255	Sitting_Watch
12:19:32.322	4.517997	0.16281068	8.310528	0.0074733254	0.012354138	-0.01555263	4.7148747	0.10146818	8.598255	Sitting_Watch
12:19:32.344	4.517997	0.16281068	8.310528	0.0074733254	0.012354138	-0.01555263	4.7148747	0.10146818	8.598255	Sitting_Watch
12:19:32.368	4.517997	0.16281068	8.310528	0.0074733254	0.012354138	-0.01555263	4.7148747	0.10146818	8.598255	Sitting_Watch
12:19:32.389	4.517997	0.16281068	8.310528	0.0074733254	0.012354138	-0.01555263	4.7148747	0.10146818	8.598255	Sitting_Watch
12:19:32.411	4.517997	0.16281068	8.310528	0.0074733254	0.012354138	-0.01555263	4.7148747	0.10146818	8.598255	Sitting_Watch
12:19:32.433	4.517997	0.16281068	8.310528	0.0074733254	0.012354138	-0.01555263	4.7148747	0.10146818	8.598255	Sitting_Watch
12:19:32.456	4.517997	0.16281068	8.310528	0.0074733254	0.012354138	-0.01555263	4.7148747	0.10146818	8.598255	Sitting_Watch
12:19:32.479	4.558699	0.24182175	8.315316	-0.0010787881	0.010521542	0.002162463	4.718672	0.13365875	8.595733	Sitting_Watch
12:19:32.501	4.558699	0.24182175	8.315316	-0.0010787881	0.010521542	0.002162463	4.718672	0.13365875	8.595733	Sitting_Watch
12:19:32.524	4.558699	0.24182175	8.315316	-0.0010787881	0.010521542	0.002162463	4.718672	0.13365875	8.595733	Sitting_Watch
12:19:32.555	4.558699	0.24182175	8.315316	-0.0010787881	0.010521542	0.002162463	4.718672	0.13365875	8.595733	Sitting_Watch
12:19:32.579	4.558699	0.24182175	8.315316	-0.0010787881	0.010521542	0.002162463	4.718672	0.13365875	8.595733	Sitting_Watch
12:19:32.602	4.558699	0.24182175	8.315316	-0.0010787881	0.010521542	0.002162463	4.718672	0.13365875	8.595733	Sitting_Watch
12:19:32.625	4.558699	0.24182175	8.315316	-0.0010787881	0.010521542	0.002162463	4.718672	0.13365875	8.595733	Sitting_Watch
12:19:32.647	4.558699	0.24182175	8.315316	-0.0010787881	0.010521542	0.002162463	4.718672	0.13365875	8.595733	Sitting_Watch
12:19:32.669	4.563488	0.22266756	8.298556	0.011749382	-0.007193549	-0.007611381	4.725537	0.16017479	8.591508	Sitting_Watch
12:19:32.690	4.563488	0.22266756	8.298556	0.011749382	-0.007193549	-0.007611381	4.725537	0.16017479	8.591508	Sitting_Watch
12:19:32.712	4.563488	0.22266756	8.298556	0.011749382	-0.007193549	-0.007611381	4.725537	0.16017479	8.591508	Sitting_Watch
12:19:32.734	4.563488	0.22266756	8.298556	0.011749382	-0.007193549	-0.007611381	4.725537	0.16017479	8.591508	Sitting_Watch
12:19:32.756	4.563488	0.22266756	8.298556	0.011749382	-0.007193549	-0.007611381	4.725537	0.16017479	8.591508	Sitting_Watch
12:19:32.778	4.563488	0.22266756	8.298556	0.011749382	-0.007193549	-0.007611381	4.725537	0.16017479	8.591508	Sitting_Watch
12:19:32.801	4.563488	0.22266756	8.298556	0.011749382	-0.007193549	-0.007611381	4.725537	0.16017479	8.591508	Sitting_Watch
12:19:32.823	4.563488	0.22266756	8.298556	0.011749382	-0.007193549	-0.007611381	4.725537	0.16017479	8.591508	Sitting_Watch
12:19:32.846	4.539545	0.22266756	8.2387	0.0007538077	-0.0016957619	-0.010054842	4.729438	0.19207339	8.588706	Sitting_Watch
12:19:32.868	4.539545	0.22266756	8.2387	0.0007538077	-0.0016957619	-0.010054842	4.729438	0.19207339	8.588706	Sitting_Watch
12:19:32.891	4.539545	0.22266756	8.2387	0.0007538077	-0.0016957619	-0.010054842	4.729438	0.19207339	8.588706	Sitting_Watch
12:19:32.912	4.539545	0.22266756	8.2387	0.0007538077	-0.0016957619	-0.010054842	4.729438	0.19207339	8.588706	Sitting_Watch
12:19:32.934	4.539545	0.22266756	8.2387	0.0007538077	-0.0016957619	-0.010054842	4.729438	0.19207339	8.588706	Sitting_Watch
12:19:32.956	4.539545	0.22266756	8.2387	0.0007538077	-0.0016957619	-0.010054842	4.729438	0.19207339	8.588706	Sitting_Watch
12:19:32.979	4.539545	0.22266756	8.2387	0.0007538077	-0.0016957619	-0.010054842	4.729438	0.19207339	8.588706	Sitting_Watch
12:19:33.002	4.539545	0.22266756	8.2387	0.0007538077	-0.0016957619	-0.010054842	4.729438	0.19207339	8.588706	Sitting_Watch
12:19:33.024	4.6137676	0.29210153	8.25546	-0.02001561	0.017851926	0.027207937	4.7316284	0.19556364	8.587421	Sitting_Watch
12:19:33.047	4.6137676	0.29210153	8.25546	-0.02001561	0.017851926	0.027207937	4.7316284	0.19556364	8.587421	Sitting_Watch
12:19:33.070	4.6137676	0.29210153	8.25546	-0.02001561	0.017851926	0.027207937	4.7316284	0.19556364	8.587421	Sitting_Watch
12:19:33.093	4.6137676	0.29210153	8.25546	-0.02001561	0.017851926	0.027207937	4.7316284	0.19556364	8.587421	Sitting_Watch
12:19:33.115	4.6137676	0.29210153	8.25546	-0.02001561	0.017851926	0.027207937	4.7316284	0.19556364	8.587421	Sitting_Watch
12:19:33.138	4.6137676	0.29210153	8.25546	-0.02001561	0.017851926	0.027207937	4.7316284	0.19556364	8.587421	Sitting_Watch
12:19:33.161	4.6137676	0.29210153	8.25546	-0.02001561	0.017851926	0.027207937	4.7316284	0.19556364	8.587421	Sitting_Watch
12:19:33.183	4.6137676	0.29210153	8.25546	-0.02001561	0.017851926	0.027207937	4.7316284	0.19556364	8.587421	Sitting_Watch
12:19:33.205	4.618556	0.09337672	8.521224	0.00014294247	-0.020632584	0.027207937	4.7261047	0.18640491	8.590667	Sitting_Watch
12:19:33.227	4.618556	0.09337672	8.521224	0.00014294247	-0.020632584	0.027207937	4.7261047	0.18640491	8.590667	Sitting_Watch
12:19:33.250	4.618556	0.09337672	8.521224	0.00014294247	-0.020632584	0.027207937	4.7261047	0.18640491	8.590667	Sitting_Watch
12:19:33.273	4.618556	0.09337672	8.521224	0.00014294247	-0.020632584	0.027207937	4.7261047	0.18640491	8.590667	Sitting_Watch
12:19:33.296	4.618556	0.09337672	8.521224	0.00014294247	-0.020632584	0.027207937	4.7261047	0.18640491	8.590667	Sitting_Watch
12:19:33.319	4.618556	0.09337672	8.521224	0.00014294247	-0.020632584	0.027207937	4.7261047	0.18640491	8.590667	Sitting_Watch
12:19:33.342	4.618556	0.09337672	8.521224	0.00014294247	-0.020632584	0.027207937	4.7261047	0.18640491	8.590667	Sitting_Watch
12:19:33.363	4.618556	0.09337672	8.521224	0.00014294247	-0.020632584	0.027207937	4.7261047	0.18640491	8.590667	Sitting_Watch
12:19:33.386	4.618556	0.46209505	8.305739	-0.045061085	0.016019331	0.049199086	4.752409	0.2574306	8.574305	Sitting_Watch
12:19:33.409	4.618556	0.46209505	8.305739	-0.045061085	0.016019331	0.049199086	4.752409	0.2574306	8.574305	Sitting_Watch
12:19:33.434	4.618556	0.46209505	8.305739	-0.045061085	0.016019331	0.049199086	4.752409	0.2574306	8.574305	Sitting_Watch
12:19:33.455	4.618556	0.46209505	8.305739	-0.045061085	0.016019331	0.049199086	4.752409	0.2574306	8.574305	Sitting_Watch
12:19:33.476	4.618556	0.46209505	8.305739	-0.045061085	0.016019331	0.049199086	4.752409	0.2574306	8.574305	Sitting_Watch
12:19:33.498	4.618556	0.46209505	8.305739	-0.045061085	0.016019331	0.049199086	4.752409	0.2574306	8.574305	Sitting_Watch
12:19:33.521	4.618556	0.46209505	8.305739	-0.045061085	0.016019331	0.049199086	4.752409	0.2574306	8.574305	Sitting_Watch
12:19:33.542	4.618556	0.46209505	8.305739	-0.045061085	0.016019331	0.049199086	4.752409	0.2574306	8.574305	Sitting_Watch
12:19:33.565	4.63771	0.16520496	8.27222	-0.035287242	0.0050237556	0.065692455	4.7472014	0.22250922	8.578166	Sitting_Watch
12:19:33.589	4.63771	0.16520496	8.27222	-0.035287242	0.0050237556	0.065692455	4.7472014	0.22250922	8.578166	Sitting_Watch
12:19:33.612	4.63771	0.16520496	8.27222	-0.035287242	0.0050237556	0.065692455	4.7472014	0.22250922	8.578166	Sitting_Watch
12:19:33.634	4.63771	0.16520496	8.27222	-0.035287242	0.0050237556	0.065692455	4.7472014	0.22250922	8.578166	Sitting_Watch
12:19:33.655	4.63771	0.16520496	8.27222	-0.035287242	0.0050237556	0.065692455	4.7472014	0.22250922	8.578166	Sitting_Watch
12:19:33.678	4.63771	0.16520496	8.27222	-0.035287242	0.0050237556	0.065692455	4.7472014	0.22250922	8.578166	Sitting_Watch
12:19:33.700	4.63771	0.16520496	8.27222	-0.035287242	0.0050237556	0.065692455	4.7472014	0.22250922	8.578166	Sitting_Watch
12:19:33.722	4.63771	0.16520496	8.27222	-0.035287242	0.0050237556	0.065692455	4.7472014	0.22250922	8.578166	Sitting_Watch
12:19:33.744	4.532362	0.25379312	8.310528	0.0031972688	-0.0047500883	0.046755627	4.739904	0.17592064	8.5832815	Sitting_Watch
12:19:33.765	4.532362	0.25379312	8.310528	0.0031972688	-0.0047500883	0.046755627	4.739904	0.17592064	8.5832815	Sitting_Watch
12:19:33.787	4.532362	0.25379312	8.310528	0.0031972688	-0.0047500883	0.046755627	4.739904	0.17592064	8.5832815	Sitting_Watch
12:19:33.809	4.532362	0.25379312	8.310528	0.0031972688	-0.0047500883	0.046755627	4.739904	0.17592064	8.5832815	Sitting_Watch
12:19:33.832	4.532362	0.25379312	8.310528	0.0031972688	-0.0047500883	0.046755627	4.739904	0.17592064	8.5832815	Sitting_Watch
12:19:33.855	4.532362	0.25379312	8.310528	0.0031972688	-0.0047500883	0.046755627	4.739904	0.17592064	8.5832815	Sitting_Watch
12:19:33.877	4.532362	0.25379312	8.310528	0.0031972688	-0.0047500883	0.046755627	4.739904	0.17592064	8.5832815	Sitting_Watch
12:19:33.901	4.532362	0.25379312	8.310528	0.0031972688	-0.0047500883	0.046755627	4.739904	0.17592064	8.5832815	Sitting_Watch
12:19:33.923	4.4318027	0.25379312	8.197997	0.06917071	-0.027962968	-0.03204599	4.747107	0.16565825	8.579504	Sitting_Watch
12:19:33.946	4.4318027	0.25379312	8.197997	0.06917071	-0.027962968	-0.03204599	4.747107	0.16565825	8.579504	Sitting_Watch
12:19:33.968	4.4318027	0.25379312	8.197997	0.06917071	-0.027962968	-0.03204599	4.747107	0.16565825	8.579504	Sitting_Watch
12:19:33.991	4.4318027	0.25379312	8.197997	0.06917071	-0.027962968	-0.03204599	4.747107	0.16565825	8.579504	Sitting_Watch
12:19:34.012	4.4318027	0.25379312	8.197997	0.06917071	-0.027962968	-0.03204599	4.747107	0.16565825	8.579504	Sitting_Watch
12:19:34.035	4.4318027	0.25379312	8.197997	0.06917071	-0.027962968	-0.03204599	4.747107	0.16565825	8.579504	Sitting_Watch
12:19:34.058	4.4318027	0.25379312	8.197997	0.06917071	-0.027962968	-0.03204599	4.747107	0.16565825	8.579504	Sitting_Watch
12:19:34.081	4.4318027	0.25379312	8.197997	0.06917071	-0.027962968	-0.03204599	4.747107	0.16565825	8.579504	Sitting_Watch
12:19:34.104	4.601796	0.090982445	8.197997	-0.024902532	0.011132408	0.01804496	4.7534003	0.12707974	8.576677	Sitting_Watch
12:19:34.127	4.601796	0.090982445	8.197997	-0.024902532	0.011132408	0.01804496	4.7534003	0.12707974	8.576677	Sitting_Watch
12:19:34.149	4.601796	0.090982445	8.197997	-0.024902532	0.011132408	0.01804496	4.7534003	0.12707974	8.576677	Sitting_Watch
12:19:34.173	4.601796	0.090982445	8.197997	-0.024902532	0.011132408	0.01804496	4.7534003	0.12707974	8.576677	Sitting_Watch
12:19:34.195	4.601796	0.090982445	8.197997	-0.024902532	0.011132408	0.01804496	4.7534003	0.12707974	8.576677	Sitting_Watch
12:19:34.218	4.601796	0.090982445	8.197997	-0.024902532	0.011132408	0.01804496	4.7534003	0.12707974	8.576677	Sitting_Watch
12:19:34.241	4.601796	0.090982445	8.197997	-0.024902532	0.011132408	0.01804496	4.7534003	0.12707974	8.576677	Sitting_Watch
12:19:34.262	4.601796	0.090982445	8.197997	-0.024902532	0.011132408	0.01804496	4.7534003	0.12707974	8.576677	Sitting_Watch
12:19:34.285	4.563488	0.08140534	8.2387	0.00808419	-0.0078044143	-0.010054842	4.7581544	0.08838819	8.574527	Sitting_Watch
12:19:34.307	4.563488	0.08140534	8.2387	0.00808419	-0.0078044143	-0.010054842	4.7581544	0.08838819	8.574527	Sitting_Watch
12:19:34.329	4.563488	0.08140534	8.2387	0.00808419	-0.0078044143	-0.010054842	4.7581544	0.08838819	8.574527	Sitting_Watch
12:19:34.352	4.563488	0.08140534	8.2387	0.00808419	-0.0078044143	-0.010054842	4.7581544	0.08838819	8.574527	Sitting_Watch
12:19:34.375	4.563488	0.08140534	8.2387	0.00808419	-0.0078044143	-0.010054842	4.7581544	0.08838819	8.574527	Sitting_Watch
12:19:34.399	4.563488	0.08140534	8.2387	0.00808419	-0.0078044143	-0.010054842	4.7581544	0.08838819	8.574527	Sitting_Watch
12:19:34.420	4.563488	0.08140534	8.2387	0.00808419	-0.0078044143	-0.010054842	4.7581544	0.08838819	8.574527	Sitting_Watch
12:19:34.443	4.563488	0.08140534	8.2387	0.00808419	-0.0078044143	-0.010054842	4.7581544	0.08838819	8.574527	Sitting_Watch
12:19:34.465	4.580248	0.16281068	8.269825	-0.0047439793	-0.0029174923	-0.01555263	4.763652	0.09611864	8.571391	Sitting_Watch
12:19:34.488	4.580248	0.16281068	8.269825	-0.0047439793	-0.0029174923	-0.01555263	4.763652	0.09611864	8.571391	Sitting_Watch
12:19:34.511	4.580248	0.16281068	8.269825	-0.0047439793	-0.0029174923	-0.01555263	4.763652	0.09611864	8.571391	Sitting_Watch
12:19:34.533	4.580248	0.16281068	8.269825	-0.0047439793	-0.0029174923	-0.01555263	4.763652	0.09611864	8.571391	Sitting_Watch
12:19:34.555	4.580248	0.16281068	8.269825	-0.0047439793	-0.0029174923	-0.01555263	4.763652	0.09611864	8.571391	Sitting_Watch
12:19:34.579	4.580248	0.16281068	8.269825	-0.0047439793	-0.0029174923	-0.01555263	4.763652	0.09611864	8.571391	Sitting_Watch
12:19:34.602	4.580248	0.16281068	8.269825	-0.0047439793	-0.0029174923	-0.01555263	4.763652	0.09611864	8.571391	Sitting_Watch
12:19:34.625	4.580248	0.16281068	8.269825	-0.0047439793	-0.0029174923	-0.01555263	4.763652	0.09611864	8.571391	Sitting_Watch
12:19:34.648	4.608979	0.083799616	8.2387	-0.011463497	-0.00047403143	-0.021050418	4.766144	0.10046251	8.569956	Sitting_Watch
12:19:34.675	4.608979	0.083799616	8.2387	-0.011463497	-0.00047403143	-0.021050418	4.766144	0.10046251	8.569956	Sitting_Watch
12:19:34.696	4.608979	0.083799616	8.2387	-0.011463497	-0.00047403143	-0.021050418	4.766144	0.10046251	8.569956	Sitting_Watch
12:19:34.719	4.608979	0.083799616	8.2387	-0.011463497	-0.00047403143	-0.021050418	4.766144	0.10046251	8.569956	Sitting_Watch
12:19:34.742	4.608979	0.083799616	8.2387	-0.011463497	-0.00047403143	-0.021050418	4.766144	0.10046251	8.569956	Sitting_Watch
12:19:34.765	4.608979	0.083799616	8.2387	-0.011463497	-0.00047403143	-0.021050418	4.766144	0.10046251	8.569956	Sitting_Watch
12:19:34.787	4.608979	0.083799616	8.2387	-0.011463497	-0.00047403143	-0.021050418	4.766144	0.10046251	8.569956	Sitting_Watch
12:19:34.810	4.608979	0.083799616	8.2387	-0.011463497	-0.00047403143	-0.021050418	4.766144	0.10046251	8.569956	Sitting_Watch
12:19:34.834	4.5515165	0.24900457	8.353624	-0.009020036	0.0062454864	-0.022272145	4.7585664	0.110181645	8.574045	Sitting_Watch
12:19:34.858	4.5515165	0.24900457	8.353624	-0.009020036	0.0062454864	-0.022272145	4.7585664	0.110181645	8.574045	Sitting_Watch
12:19:34.880	4.5515165	0.24900457	8.353624	-0.009020036	0.0062454864	-0.022272145	4.7585664	0.110181645	8.574045	Sitting_Watch
12:19:34.904	4.5515165	0.24900457	8.353624	-0.009020036	0.0062454864	-0.022272145	4.7585664	0.110181645	8.574045	Sitting_Watch
12:19:34.925	4.5515165	0.24900457	8.353624	-0.009020036	0.0062454864	-0.022272145	4.7585664	0.110181645	8.574045	Sitting_Watch
12:19:34.948	4.5515165	0.24900457	8.353624	-0.009020036	0.0062454864	-0.022272145	4.7585664	0.110181645	8.574045	Sitting_Watch
12:19:34.970	4.5515165	0.24900457	8.353624	-0.009020036	0.0062454864	-0.022272145	4.7585664	0.110181645	8.574045	Sitting_Watch
12:19:34.993	4.5515165	0.24900457	8.353624	-0.009020036	0.0062454864	-0.022272145	4.7585664	0.110181645	8.574045	Sitting_Watch
12:19:35.016	4.539545	0.26097596	8.231517	-0.038952436	-0.007193549	-0.041819837	4.761274	0.11539061	8.572474	Sitting_Watch
12:19:35.039	4.539545	0.26097596	8.231517	-0.038952436	-0.007193549	-0.041819837	4.761274	0.11539061	8.572474	Sitting_Watch
12:19:35.061	4.539545	0.26097596	8.231517	-0.038952436	-0.007193549	-0.041819837	4.761274	0.11539061	8.572474	Sitting_Watch
12:19:35.084	4.539545	0.26097596	8.231517	-0.038952436	-0.007193549	-0.041819837	4.761274	0.11539061	8.572474	Sitting_Watch
12:19:35.106	4.539545	0.26097596	8.231517	-0.038952436	-0.007193549	-0.041819837	4.761274	0.11539061	8.572474	Sitting_Watch
12:19:35.128	4.539545	0.26097596	8.231517	-0.038952436	-0.007193549	-0.041819837	4.761274	0.11539061	8.572474	Sitting_Watch
12:19:35.150	4.539545	0.26097596	8.231517	-0.038952436	-0.007193549	-0.041819837	4.761274	0.11539061	8.572474	Sitting_Watch
12:19:35.172	4.539545	0.26097596	8.231517	-0.038952436	-0.007193549	-0.041819837	4.761274	0.11539061	8.572474	Sitting_Watch
12:19:35.195	4.62095	0.1987248	8.231517	-0.0016896533	-0.010858741	-0.024104742	4.763732	0.14064634	8.570731	Sitting_Watch
12:19:35.218	4.62095	0.1987248	8.231517	-0.0016896533	-0.010858741	-0.024104742	4.763732	0.14064634	8.570731	Sitting_Watch
12:19:35.241	4.62095	0.1987248	8.231517	-0.0016896533	-0.010858741	-0.024104742	4.763732	0.14064634	8.570731	Sitting_Watch
12:19:35.263	4.62095	0.1987248	8.231517	-0.0016896533	-0.010858741	-0.024104742	4.763732	0.14064634	8.570731	Sitting_Watch
12:19:35.285	4.62095	0.1987248	8.231517	-0.0016896533	-0.010858741	-0.024104742	4.763732	0.14064634	8.570731	Sitting_Watch
12:19:35.308	4.62095	0.1987248	8.231517	-0.0016896533	-0.010858741	-0.024104742	4.763732	0.14064634	8.570731	Sitting_Watch
12:19:35.331	4.62095	0.1987248	8.231517	-0.0016896533	-0.010858741	-0.024104742	4.763732	0.14064634	8.570731	Sitting_Watch
12:19:35.353	4.577853	0.28970724	8.2387	0.0013646729	-0.0016957619	-0.0021135937	4.765202	0.16154446	8.569545	Sitting_Watch
12:19:35.375	4.577853	0.28970724	8.2387	0.0013646729	-0.0016957619	-0.0021135937	4.765202	0.16154446	8.569545	Sitting_Watch
12:19:35.397	4.577853	0.28970724	8.2387	0.0013646729	-0.0016957619	-0.0021135937	4.765202	0.16154446	8.569545	Sitting_Watch
12:19:35.419	4.577853	0.28970724	8.2387	0.0013646729	-0.0016957619	-0.0021135937	4.765202	0.16154446	8.569545	Sitting_Watch
12:19:35.442	4.577853	0.28970724	8.2387	0.0013646729	-0.0016957619	-0.0021135937	4.765202	0.16154446	8.569545	Sitting_Watch
12:19:35.464	4.577853	0.28970724	8.2387	0.0013646729	-0.0016957619	-0.0021135937	4.765202	0.16154446	8.569545	Sitting_Watch
12:19:35.487	4.577853	0.28970724	8.2387	0.0013646729	-0.0016957619	-0.0021135937	4.765202	0.16154446	8.569545	Sitting_Watch
12:19:35.510	4.577853	0.28970724	8.2387	0.0013646729	-0.0016957619	-0.0021135937	4.765202	0.16154446	8.569545	Sitting_Watch
12:19:35.533	4.577853	0.28970724	8.2387	0.0013646729	-0.0016957619	-0.0021135937	4.765202	0.16154446	8.569545	Sitting_Watch
12:19:35.559	4.580248	0.22745611	8.262642	-0.0071874405	0.006856351	-0.011276572	4.7655277	0.17035992	8.569192	Sitting_Watch
12:19:35.582	4.580248	0.22745611	8.262642	-0.0071874405	0.006856351	-0.011276572	4.7655277	0.17035992	8.569192	Sitting_Watch
12:19:35.604	4.580248	0.22745611	8.262642	-0.0071874405	0.006856351	-0.011276572	4.7655277	0.17035992	8.569192	Sitting_Watch
12:19:35.626	4.580248	0.22745611	8.262642	-0.0071874405	0.006856351	-0.011276572	4.7655277	0.17035992	8.569192	Sitting_Watch
12:19:35.647	4.580248	0.22745611	8.262642	-0.0071874405	0.006856351	-0.011276572	4.7655277	0.17035992	8.569192	Sitting_Watch
12:19:35.669	4.580248	0.22745611	8.262642	-0.0071874405	0.006856351	-0.011276572	4.7655277	0.17035992	8.569192	Sitting_Watch
12:19:35.691	4.580248	0.22745611	8.262642	-0.0071874405	0.006856351	-0.011276572	4.7655277	0.17035992	8.569192	Sitting_Watch
12:19:35.714	4.580248	0.22745611	8.262642	-0.0071874405	0.006856351	-0.011276572	4.7655277	0.17035992	8.569192	Sitting_Watch
12:19:35.736	4.618556	0.23224466	8.262642	-0.0016896533	-0.0023066273	0.017434094	4.768658	0.19108284	8.567017	Sitting_Watch
12:19:35.759	4.618556	0.23224466	8.262642	-0.0016896533	-0.0023066273	0.017434094	4.768658	0.19108284	8.567017	Sitting_Watch
12:19:35.782	4.618556	0.23224466	8.262642	-0.0016896533	-0.0023066273	0.017434094	4.768658	0.19108284	8.567017	Sitting_Watch
12:19:35.804	4.618556	0.23224466	8.262642	-0.0016896533	-0.0023066273	0.017434094	4.768658	0.19108284	8.567017	Sitting_Watch
12:19:35.827	4.618556	0.23224466	8.262642	-0.0016896533	-0.0023066273	0.017434094	4.768658	0.19108284	8.567017	Sitting_Watch
12:19:35.850	4.618556	0.23224466	8.262642	-0.0016896533	-0.0023066273	0.017434094	4.768658	0.19108284	8.567017	Sitting_Watch
12:19:35.873	4.618556	0.23224466	8.262642	-0.0016896533	-0.0023066273	0.017434094	4.768658	0.19108284	8.567017	Sitting_Watch
12:19:35.895	4.608979	0.18196489	8.363202	-0.0065765753	0.009910678	0.0027733282	4.767579	0.18715894	8.567701	Sitting_Watch
12:19:35.917	4.608979	0.18196489	8.363202	-0.0065765753	0.009910678	0.0027733282	4.767579	0.18715894	8.567701	Sitting_Watch
12:19:35.938	4.608979	0.18196489	8.363202	-0.0065765753	0.009910678	0.0027733282	4.767579	0.18715894	8.567701	Sitting_Watch
12:19:35.959	4.608979	0.18196489	8.363202	-0.0065765753	0.009910678	0.0027733282	4.767579	0.18715894	8.567701	Sitting_Watch
12:19:35.981	4.608979	0.18196489	8.363202	-0.0065765753	0.009910678	0.0027733282	4.767579	0.18715894	8.567701	Sitting_Watch
12:19:36.004	4.608979	0.18196489	8.363202	-0.0065765753	0.009910678	0.0027733282	4.767579	0.18715894	8.567701	Sitting_Watch
12:19:36.027	4.608979	0.18196489	8.363202	-0.0065765753	0.009910678	0.0027733282	4.767579	0.18715894	8.567701	Sitting_Watch
12:19:36.050	4.608979	0.18196489	8.363202	-0.0065765753	0.009910678	0.0027733282	4.767579	0.18715894	8.567701	Sitting_Watch
12:19:36.072	4.608979	0.18196489	8.363202	-0.0065765753	0.009910678	0.0027733282	4.767579	0.18715894	8.567701	Sitting_Watch
12:19:36.097	4.5850363	0.20590763	8.236305	-0.0053548445	-0.0053609535	0.0039950586	4.7678	0.17947672	8.567743	Sitting_Watch
12:19:36.120	4.5850363	0.20590763	8.236305	-0.0053548445	-0.0053609535	0.0039950586	4.7678	0.17947672	8.567743	Sitting_Watch
12:19:36.142	4.5850363	0.20590763	8.236305	-0.0053548445	-0.0053609535	0.0039950586	4.7678	0.17947672	8.567743	Sitting_Watch
12:19:36.163	4.5850363	0.20590763	8.236305	-0.0053548445	-0.0053609535	0.0039950586	4.7678	0.17947672	8.567743	Sitting_Watch
12:19:36.185	4.5850363	0.20590763	8.236305	-0.0053548445	-0.0053609535	0.0039950586	4.7678	0.17947672	8.567743	Sitting_Watch
12:19:36.208	4.5850363	0.20590763	8.236305	-0.0053548445	-0.0053609535	0.0039950586	4.7678	0.17947672	8.567743	Sitting_Watch
12:19:36.230	4.5850363	0.20590763	8.236305	-0.0053548445	-0.0053609535	0.0039950586	4.7678	0.17947672	8.567743	Sitting_Watch
12:19:36.253	4.5850363	0.20590763	8.236305	-0.0053548445	-0.0053609535	0.0039950586	4.7678	0.17947672	8.567743	Sitting_Watch
12:19:36.278	4.63771	0.15562786	8.437425	0.0038081338	-0.006582684	0.010714577	4.7538404	0.18308073	8.57542	Sitting_Watch
12:19:36.301	4.63771	0.15562786	8.437425	0.0038081338	-0.006582684	0.010714577	4.7538404	0.18308073	8.57542	Sitting_Watch
12:19:36.324	4.63771	0.15562786	8.437425	0.0038081338	-0.006582684	0.010714577	4.7538404	0.18308073	8.57542	Sitting_Watch
12:19:36.346	4.63771	0.15562786	8.437425	0.0038081338	-0.006582684	0.010714577	4.7538404	0.18308073	8.57542	Sitting_Watch
12:19:36.368	4.63771	0.15562786	8.437425	0.0038081338	-0.006582684	0.010714577	4.7538404	0.18308073	8.57542	Sitting_Watch
12:19:36.391	4.63771	0.15562786	8.437425	0.0038081338	-0.006582684	0.010714577	4.7538404	0.18308073	8.57542	Sitting_Watch
12:19:36.412	4.63771	0.15562786	8.437425	0.0038081338	-0.006582684	0.010714577	4.7538404	0.18308073	8.57542	Sitting_Watch
12:19:36.434	4.5874305	0.21787901	8.291373	0.0019755382	0.011743274	0.017434094	4.7646413	0.18743615	8.569329	Sitting_Watch
12:19:36.456	4.5874305	0.21787901	8.291373	0.0019755382	0.011743274	0.017434094	4.7646413	0.18743615	8.569329	Sitting_Watch
12:19:36.479	4.5874305	0.21787901	8.291373	0.0019755382	0.011743274	0.017434094	4.7646413	0.18743615	8.569329	Sitting_Watch
12:19:36.501	4.5874305	0.21787901	8.291373	0.0019755382	0.011743274	0.017434094	4.7646413	0.18743615	8.569329	Sitting_Watch
12:19:36.524	4.5874305	0.21787901	8.291373	0.0019755382	0.011743274	0.017434094	4.7646413	0.18743615	8.569329	Sitting_Watch
12:19:36.548	4.5874305	0.21787901	8.291373	0.0019755382	0.011743274	0.017434094	4.7646413	0.18743615	8.569329	Sitting_Watch
12:19:36.571	4.5874305	0.21787901	8.291373	0.0019755382	0.011743274	0.017434094	4.7646413	0.18743615	8.569329	Sitting_Watch
12:19:36.592	4.5874305	0.21787901	8.291373	0.0019755382	0.011743274	0.017434094	4.7646413	0.18743615	8.569329	Sitting_Watch
12:19:36.614	4.5682764	0.18914771	8.353624	-0.025513398	0.0062454864	0.03331659	4.76168	0.1789036	8.5711565	Sitting_Watch
12:19:36.635	4.5682764	0.18914771	8.353624	-0.025513398	0.0062454864	0.03331659	4.76168	0.1789036	8.5711565	Sitting_Watch
12:19:36.658	4.5682764	0.18914771	8.353624	-0.025513398	0.0062454864	0.03331659	4.76168	0.1789036	8.5711565	Sitting_Watch
12:19:36.680	4.5682764	0.18914771	8.353624	-0.025513398	0.0062454864	0.03331659	4.76168	0.1789036	8.5711565	Sitting_Watch
12:19:36.702	4.5682764	0.18914771	8.353624	-0.025513398	0.0062454864	0.03331659	4.76168	0.1789036	8.5711565	Sitting_Watch
12:19:36.724	4.5682764	0.18914771	8.353624	-0.025513398	0.0062454864	0.03331659	4.76168	0.1789036	8.5711565	Sitting_Watch
12:19:36.746	4.5682764	0.18914771	8.353624	-0.025513398	0.0062454864	0.03331659	4.76168	0.1789036	8.5711565	Sitting_Watch
12:19:36.770	4.5682764	0.18914771	8.353624	-0.025513398	0.0062454864	0.03331659	4.76168	0.1789036	8.5711565	Sitting_Watch
12:19:36.793	4.5682764	0.18914771	8.353624	-0.025513398	0.0062454864	0.03331659	4.76168	0.1789036	8.5711565	Sitting_Watch
12:19:36.816	4.625739	0.15562786	8.341654	-0.0029113838	0.010521542	0.051031683	4.7595496	0.16800752	8.57256	Sitting_Watch
12:19:36.838	4.625739	0.15562786	8.341654	-0.0029113838	0.010521542	0.051031683	4.7595496	0.16800752	8.57256	Sitting_Watch
12:19:36.860	4.625739	0.15562786	8.341654	-0.0029113838	0.010521542	0.051031683	4.7595496	0.16800752	8.57256	Sitting_Watch
12:19:36.885	4.625739	0.15562786	8.341654	-0.0029113838	0.010521542	0.051031683	4.7595496	0.16800752	8.57256	Sitting_Watch
12:19:36.909	4.625739	0.15562786	8.341654	-0.0029113838	0.010521542	0.051031683	4.7595496	0.16800752	8.57256	Sitting_Watch
12:19:36.932	4.625739	0.15562786	8.341654	-0.0029113838	0.010521542	0.051031683	4.7595496	0.16800752	8.57256	Sitting_Watch
12:19:36.953	4.625739	0.15562786	8.341654	-0.0029113838	0.010521542	0.051031683	4.7595496	0.16800752	8.57256	Sitting_Watch
12:19:36.975	4.618556	0.22506183	8.415876	0.025188418	-0.007193549	0.035760053	4.755243	0.15921865	8.575119	Sitting_Watch
12:19:36.997	4.618556	0.22506183	8.415876	0.025188418	-0.007193549	0.035760053	4.755243	0.15921865	8.575119	Sitting_Watch
12:19:37.019	4.618556	0.22506183	8.415876	0.025188418	-0.007193549	0.035760053	4.755243	0.15921865	8.575119	Sitting_Watch
12:19:37.041	4.618556	0.22506183	8.415876	0.025188418	-0.007193549	0.035760053	4.755243	0.15921865	8.575119	Sitting_Watch
12:19:37.063	4.618556	0.22506183	8.415876	0.025188418	-0.007193549	0.035760053	4.755243	0.15921865	8.575119	Sitting_Watch
12:19:37.084	4.618556	0.22506183	8.415876	0.025188418	-0.007193549	0.035760053	4.755243	0.15921865	8.575119	Sitting_Watch
12:19:37.107	4.618556	0.22506183	8.415876	0.025188418	-0.007193549	0.035760053	4.755243	0.15921865	8.575119	Sitting_Watch
12:19:37.129	4.618556	0.22506183	8.415876	0.025188418	-0.007193549	0.035760053	4.755243	0.15921865	8.575119	Sitting_Watch
12:19:37.152	4.618556	0.22506183	8.415876	0.025188418	-0.007193549	0.035760053	4.755243	0.15921865	8.575119	Sitting_Watch
12:19:37.175	4.608979	0.16759923	8.183631	0.030686205	-0.013302201	0.031483997	4.7615895	0.15821546	8.571615	Sitting_Watch
12:19:37.196	4.608979	0.16759923	8.183631	0.030686205	-0.013302201	0.031483997	4.7615895	0.15821546	8.571615	Sitting_Watch
12:19:37.219	4.608979	0.16759923	8.183631	0.030686205	-0.013302201	0.031483997	4.7615895	0.15821546	8.571615	Sitting_Watch
12:19:37.241	4.608979	0.16759923	8.183631	0.030686205	-0.013302201	0.031483997	4.7615895	0.15821546	8.571615	Sitting_Watch
12:19:37.262	4.608979	0.16759923	8.183631	0.030686205	-0.013302201	0.031483997	4.7615895	0.15821546	8.571615	Sitting_Watch
12:19:37.285	4.608979	0.16759923	8.183631	0.030686205	-0.013302201	0.031483997	4.7615895	0.15821546	8.571615	Sitting_Watch
12:19:37.307	4.608979	0.16759923	8.183631	0.030686205	-0.013302201	0.031483997	4.7615895	0.15821546	8.571615	Sitting_Watch
12:19:37.331	4.608979	0.16759923	8.183631	0.030686205	-0.013302201	0.031483997	4.7615895	0.15821546	8.571615	Sitting_Watch
12:19:37.354	4.5682764	0.14605077	8.305739	-0.0016896533	-0.0016957619	0.038203515	4.7574883	0.13108356	8.57435	Sitting_Watch
12:19:37.376	4.5682764	0.14605077	8.305739	-0.0016896533	-0.0016957619	0.038203515	4.7574883	0.13108356	8.57435	Sitting_Watch
12:19:37.400	4.5682764	0.14605077	8.305739	-0.0016896533	-0.0016957619	0.038203515	4.7574883	0.13108356	8.57435	Sitting_Watch
12:19:37.422	4.5682764	0.14605077	8.305739	-0.0016896533	-0.0016957619	0.038203515	4.7574883	0.13108356	8.57435	Sitting_Watch
12:19:37.445	4.5682764	0.14605077	8.305739	-0.0016896533	-0.0016957619	0.038203515	4.7574883	0.13108356	8.57435	Sitting_Watch
12:19:37.466	4.5682764	0.14605077	8.305739	-0.0016896533	-0.0016957619	0.038203515	4.7574883	0.13108356	8.57435	Sitting_Watch
12:19:37.488	4.5682764	0.14605077	8.305739	-0.0016896533	-0.0016957619	0.038203515	4.7574883	0.13108356	8.57435	Sitting_Watch
12:19:37.510	4.5682764	0.14605077	8.305739	-0.0016896533	-0.0016957619	0.038203515	4.7574883	0.13108356	8.57435	Sitting_Watch
12:19:37.531	4.5443335	0.20351335	8.28898	-0.0016896533	0.00319116	0.025375342	4.7583804	0.09530746	8.574326	Sitting_Watch
12:19:37.554	4.5443335	0.20351335	8.28898	-0.0016896533	0.00319116	0.025375342	4.7583804	0.09530746	8.574326	Sitting_Watch
12:19:37.576	4.5443335	0.20351335	8.28898	-0.0016896533	0.00319116	0.025375342	4.7583804	0.09530746	8.574326	Sitting_Watch
12:19:37.598	4.5443335	0.20351335	8.28898	-0.0016896533	0.00319116	0.025375342	4.7583804	0.09530746	8.574326	Sitting_Watch
12:19:37.620	4.5443335	0.20351335	8.28898	-0.0016896533	0.00319116	0.025375342	4.7583804	0.09530746	8.574326	Sitting_Watch
12:19:37.642	4.5443335	0.20351335	8.28898	-0.0016896533	0.00319116	0.025375342	4.7583804	0.09530746	8.574326	Sitting_Watch
12:19:37.663	4.5443335	0.20351335	8.28898	-0.0016896533	0.00319116	0.025375342	4.7583804	0.09530746	8.574326	Sitting_Watch
12:19:37.686	4.5443335	0.20351335	8.28898	-0.0016896533	0.00319116	0.025375342	4.7583804	0.09530746	8.574326	Sitting_Watch
12:19:37.708	4.5610933	-0.026337024	8.159689	-0.03406551	0.030680096	-0.000280998	4.7596745	0.06302914	8.573905	Sitting_Watch
12:19:37.731	4.5610933	-0.026337024	8.159689	-0.03406551	0.030680096	-0.000280998	4.7596745	0.06302914	8.573905	Sitting_Watch
12:19:37.752	4.5610933	-0.026337024	8.159689	-0.03406551	0.030680096	-0.000280998	4.7596745	0.06302914	8.573905	Sitting_Watch
12:19:37.775	4.5610933	-0.026337024	8.159689	-0.03406551	0.030680096	-0.000280998	4.7596745	0.06302914	8.573905	Sitting_Watch
12:19:37.796	4.5610933	-0.026337024	8.159689	-0.03406551	0.030680096	-0.000280998	4.7596745	0.06302914	8.573905	Sitting_Watch
12:19:37.819	4.5610933	-0.026337024	8.159689	-0.03406551	0.030680096	-0.000280998	4.7596745	0.06302914	8.573905	Sitting_Watch
12:19:37.844	4.5610933	-0.026337024	8.159689	-0.03406551	0.030680096	-0.000280998	4.7596745	0.06302914	8.573905	Sitting_Watch
12:19:37.867	4.5610933	-0.026337024	8.159689	-0.03406551	0.030680096	-0.000280998	4.7596745	0.06302914	8.573905	Sitting_Watch
12:19:37.890	4.6329217	-0.10055954	8.394327	-0.07255002	0.064277686	-0.037543777	4.7508316	0.000580138	8.579041	Sitting_Watch
12:19:37.911	4.6329217	-0.10055954	8.394327	-0.07255002	0.064277686	-0.037543777	4.7508316	0.000580138	8.579041	Sitting_Watch
12:19:37.934	4.6329217	-0.10055954	8.394327	-0.07255002	0.064277686	-0.037543777	4.7508316	0.000580138	8.579041	Sitting_Watch
12:19:37.956	4.6329217	-0.10055954	8.394327	-0.07255002	0.064277686	-0.037543777	4.7508316	0.000580138	8.579041	Sitting_Watch
12:19:37.978	4.6329217	-0.10055954	8.394327	-0.07255002	0.064277686	-0.037543777	4.7508316	0.000580138	8.579041	Sitting_Watch
12:19:38.001	4.6329217	-0.10055954	8.394327	-0.07255002	0.064277686	-0.037543777	4.7508316	0.000580138	8.579041	Sitting_Watch
12:19:38.024	4.6329217	-0.10055954	8.394327	-0.07255002	0.064277686	-0.037543777	4.7508316	0.000580138	8.579041	Sitting_Watch
12:19:38.046	4.6329217	-0.10055954	8.394327	-0.07255002	0.064277686	-0.037543777	4.7508316	0.000580138	8.579041	Sitting_Watch
12:19:38.067	4.592219	0.026337024	8.324894	0.0074733254	-0.021854315	-0.07847175	4.732825	0.00932897	8.588983	Sitting_Watch
12:19:38.090	4.592219	0.026337024	8.324894	0.0074733254	-0.021854315	-0.07847175	4.732825	0.00932897	8.588983	Sitting_Watch
12:19:38.114	4.592219	0.026337024	8.324894	0.0074733254	-0.021854315	-0.07847175	4.732825	0.00932897	8.588983	Sitting_Watch
12:19:38.136	4.592219	0.026337024	8.324894	0.0074733254	-0.021854315	-0.07847175	4.732825	0.00932897	8.588983	Sitting_Watch
12:19:38.159	4.592219	0.026337024	8.324894	0.0074733254	-0.021854315	-0.07847175	4.732825	0.00932897	8.588983	Sitting_Watch
12:19:38.182	4.592219	0.026337024	8.324894	0.0074733254	-0.021854315	-0.07847175	4.732825	0.00932897	8.588983	Sitting_Watch
12:19:38.205	4.592219	0.026337024	8.324894	0.0074733254	-0.021854315	-0.07847175	4.732825	0.00932897	8.588983	Sitting_Watch
12:19:38.229	4.592219	0.026337024	8.324894	0.0074733254	-0.021854315	-0.07847175	4.732825	0.00932897	8.588983	Sitting_Watch
12:19:38.252	4.5491223	0.20590763	8.265037	0.019079765	-0.009026145	-0.08519127	4.73416	0.09611995	8.587714	Sitting_Watch
12:19:38.275	4.5491223	0.20590763	8.265037	0.019079765	-0.009026145	-0.08519127	4.73416	0.09611995	8.587714	Sitting_Watch
12:19:38.296	4.5491223	0.20590763	8.265037	0.019079765	-0.009026145	-0.08519127	4.73416	0.09611995	8.587714	Sitting_Watch
12:19:38.318	4.5491223	0.20590763	8.265037	0.019079765	-0.009026145	-0.08519127	4.73416	0.09611995	8.587714	Sitting_Watch
12:19:38.342	4.5491223	0.20590763	8.265037	0.019079765	-0.009026145	-0.08519127	4.73416	0.09611995	8.587714	Sitting_Watch
12:19:38.364	4.5491223	0.20590763	8.265037	0.019079765	-0.009026145	-0.08519127	4.73416	0.09611995	8.587714	Sitting_Watch
12:19:38.391	4.5491223	0.20590763	8.265037	0.019079765	-0.009026145	-0.08519127	4.73416	0.09611995	8.587714	Sitting_Watch
12:19:38.414	4.5491223	0.20590763	8.265037	0.019079765	-0.009026145	-0.08519127	4.73416	0.09611995	8.587714	Sitting_Watch
12:19:38.437	4.5874305	0.339987	8.209969	-0.0029113838	-0.018189123	-0.024715608	4.7359934	0.1859253	8.58523	Sitting_Watch
12:19:38.460	4.5874305	0.339987	8.209969	-0.0029113838	-0.018189123	-0.024715608	4.7359934	0.1859253	8.58523	Sitting_Watch
12:19:38.482	4.5874305	0.339987	8.209969	-0.0029113838	-0.018189123	-0.024715608	4.7359934	0.1859253	8.58523	Sitting_Watch
12:19:38.505	4.5874305	0.339987	8.209969	-0.0029113838	-0.018189123	-0.024715608	4.7359934	0.1859253	8.58523	Sitting_Watch
12:19:38.528	4.5874305	0.339987	8.209969	-0.0029113838	-0.018189123	-0.024715608	4.7359934	0.1859253	8.58523	Sitting_Watch
12:19:38.550	4.5874305	0.339987	8.209969	-0.0029113838	-0.018189123	-0.024715608	4.7359934	0.1859253	8.58523	Sitting_Watch
12:19:38.573	4.5874305	0.339987	8.209969	-0.0029113838	-0.018189123	-0.024715608	4.7359934	0.1859253	8.58523	Sitting_Watch
12:19:38.596	4.5970078	0.3328042	8.356019	0.0019755382	0.0025802949	-0.034489453	4.740863	0.23233314	8.581409	Sitting_Watch
12:19:38.618	4.5970078	0.3328042	8.356019	0.0019755382	0.0025802949	-0.034489453	4.740863	0.23233314	8.581409	Sitting_Watch
12:19:38.640	4.5970078	0.3328042	8.356019	0.0019755382	0.0025802949	-0.034489453	4.740863	0.23233314	8.581409	Sitting_Watch
12:19:38.663	4.5970078	0.3328042	8.356019	0.0019755382	0.0025802949	-0.034489453	4.740863	0.23233314	8.581409	Sitting_Watch
12:19:38.686	4.5970078	0.3328042	8.356019	0.0019755382	0.0025802949	-0.034489453	4.740863	0.23233314	8.581409	Sitting_Watch
12:19:38.709	4.5970078	0.3328042	8.356019	0.0019755382	0.0025802949	-0.034489453	4.740863	0.23233314	8.581409	Sitting_Watch
12:19:38.732	4.5970078	0.3328042	8.356019	0.0019755382	0.0025802949	-0.034489453	4.740863	0.23233314	8.581409	Sitting_Watch
12:19:38.754	4.5970078	0.3328042	8.356019	0.0019755382	0.0025802949	-0.034489453	4.740863	0.23233314	8.581409	Sitting_Watch
12:19:38.777	4.608979	0.26097596	8.250671	0.010527652	-0.021854315	-0.019828686	4.743579	0.26297984	8.579023	Sitting_Watch
12:19:38.801	4.608979	0.26097596	8.250671	0.010527652	-0.021854315	-0.019828686	4.743579	0.26297984	8.579023	Sitting_Watch
12:19:38.823	4.608979	0.26097596	8.250671	0.010527652	-0.021854315	-0.019828686	4.743579	0.26297984	8.579023	Sitting_Watch
12:19:38.845	4.608979	0.26097596	8.250671	0.010527652	-0.021854315	-0.019828686	4.743579	0.26297984	8.579023	Sitting_Watch
12:19:38.867	4.608979	0.26097596	8.250671	0.010527652	-0.021854315	-0.019828686	4.743579	0.26297984	8.579023	Sitting_Watch
12:19:38.889	4.608979	0.26097596	8.250671	0.010527652	-0.021854315	-0.019828686	4.743579	0.26297984	8.579023	Sitting_Watch
12:19:38.912	4.608979	0.26097596	8.250671	0.010527652	-0.021854315	-0.019828686	4.743579	0.26297984	8.579023	Sitting_Watch
12:19:38.935	4.608979	0.26097596	8.250671	0.010527652	-0.021854315	-0.019828686	4.743579	0.26297984	8.579023	Sitting_Watch
12:19:38.956	4.5610933	0.32801566	8.327288	0.0013646729	-0.00047403143	0.027207937	4.745736	0.260496	8.577908	Sitting_Watch
12:19:38.979	4.5610933	0.32801566	8.327288	0.0013646729	-0.00047403143	0.027207937	4.745736	0.260496	8.577908	Sitting_Watch
12:19:39.001	4.5610933	0.32801566	8.327288	0.0013646729	-0.00047403143	0.027207937	4.745736	0.260496	8.577908	Sitting_Watch
12:19:39.025	4.5610933	0.32801566	8.327288	0.0013646729	-0.00047403143	0.027207937	4.745736	0.260496	8.577908	Sitting_Watch
12:19:39.047	4.5610933	0.32801566	8.327288	0.0013646729	-0.00047403143	0.027207937	4.745736	0.260496	8.577908	Sitting_Watch
12:19:39.071	4.5610933	0.32801566	8.327288	0.0013646729	-0.00047403143	0.027207937	4.745736	0.260496	8.577908	Sitting_Watch
12:19:39.093	4.5610933	0.32801566	8.327288	0.0013646729	-0.00047403143	0.027207937	4.745736	0.260496	8.577908	Sitting_Watch
12:19:39.115	4.5610933	0.32801566	8.327288	0.0013646729	-0.00047403143	0.027207937	4.745736	0.260496	8.577908	Sitting_Watch
12:19:39.137	4.6329217	0.22985038	8.358414	-0.016961284	0.0147976	0.008881981	4.7397556	0.23693742	8.581897	Sitting_Watch
12:19:39.159	4.6329217	0.22985038	8.358414	-0.016961284	0.0147976	0.008881981	4.7397556	0.23693742	8.581897	Sitting_Watch
12:19:39.180	4.6329217	0.22985038	8.358414	-0.016961284	0.0147976	0.008881981	4.7397556	0.23693742	8.581897	Sitting_Watch
12:19:39.201	4.6329217	0.22985038	8.358414	-0.016961284	0.0147976	0.008881981	4.7397556	0.23693742	8.581897	Sitting_Watch
12:19:39.226	4.6329217	0.22985038	8.358414	-0.016961284	0.0147976	0.008881981	4.7397556	0.23693742	8.581897	Sitting_Watch
12:19:39.249	4.6329217	0.22985038	8.358414	-0.016961284	0.0147976	0.008881981	4.7397556	0.23693742	8.581897	Sitting_Watch
12:19:39.272	4.6329217	0.22985038	8.358414	-0.016961284	0.0147976	0.008881981	4.7397556	0.23693742	8.581897	Sitting_Watch
12:19:39.294	4.6329217	0.22985038	8.358414	-0.016961284	0.0147976	0.008881981	4.7397556	0.23693742	8.581897	Sitting_Watch
12:19:39.316	4.599402	0.19154198	8.341654	-0.011463497	-0.004139223	0.013158037	4.734504	0.22022593	8.585238	Sitting_Watch
12:19:39.339	4.599402	0.19154198	8.341654	-0.011463497	-0.004139223	0.013158037	4.734504	0.22022593	8.585238	Sitting_Watch
12:19:39.362	4.599402	0.19154198	8.341654	-0.011463497	-0.004139223	0.013158037	4.734504	0.22022593	8.585238	Sitting_Watch
12:19:39.383	4.599402	0.19154198	8.341654	-0.011463497	-0.004139223	0.013158037	4.734504	0.22022593	8.585238	Sitting_Watch
12:19:39.404	4.599402	0.19154198	8.341654	-0.011463497	-0.004139223	0.013158037	4.734504	0.22022593	8.585238	Sitting_Watch
12:19:39.426	4.599402	0.19154198	8.341654	-0.011463497	-0.004139223	0.013158037	4.734504	0.22022593	8.585238	Sitting_Watch
12:19:39.448	4.599402	0.19154198	8.341654	-0.011463497	-0.004139223	0.013158037	4.734504	0.22022593	8.585238	Sitting_Watch
12:19:39.470	4.599402	0.19154198	8.341654	-0.011463497	-0.004139223	0.013158037	4.734504	0.22022593	8.585238	Sitting_Watch
12:19:39.493	4.573065	0.3040729	8.293768	-0.011463497	-0.004139223	0.013158037	4.734504	0.22022593	8.585238	Sitting_Watch
12:19:39.516	4.573065	0.3040729	8.293768	0.00808419	-0.0029174923	0.005827654	4.7375197	0.20278525	8.584005	Sitting_Watch
12:19:39.539	4.573065	0.3040729	8.293768	0.00808419	-0.0029174923	0.005827654	4.7375197	0.20278525	8.584005	Sitting_Watch
12:19:39.561	4.573065	0.3040729	8.293768	0.00808419	-0.0029174923	0.005827654	4.7375197	0.20278525	8.584005	Sitting_Watch
12:19:39.585	4.573065	0.3040729	8.293768	0.00808419	-0.0029174923	0.005827654	4.7375197	0.20278525	8.584005	Sitting_Watch
12:19:39.606	4.573065	0.3040729	8.293768	0.00808419	-0.0029174923	0.005827654	4.7375197	0.20278525	8.584005	Sitting_Watch
12:19:39.628	4.573065	0.3040729	8.293768	0.00808419	-0.0029174923	0.005827654	4.7375197	0.20278525	8.584005	Sitting_Watch
12:19:39.649	4.573065	0.3040729	8.293768	0.00808419	-0.0029174923	0.005827654	4.7375197	0.20278525	8.584005	Sitting_Watch
12:19:39.671	4.573065	0.3040729	8.293768	0.00808419	-0.0029174923	0.005827654	4.7375197	0.20278525	8.584005	Sitting_Watch
12:19:39.692	4.577853	0.24182175	8.329682	0.009305921	-0.0016957619	0.027207937	4.7420077	0.20273602	8.581529	Sitting_Watch
12:19:39.714	4.577853	0.24182175	8.329682	0.009305921	-0.0016957619	0.027207937	4.7420077	0.20273602	8.581529	Sitting_Watch
12:19:39.737	4.577853	0.24182175	8.329682	0.009305921	-0.0016957619	0.027207937	4.7420077	0.20273602	8.581529	Sitting_Watch
12:19:39.759	4.577853	0.24182175	8.329682	0.009305921	-0.0016957619	0.027207937	4.7420077	0.20273602	8.581529	Sitting_Watch
12:19:39.782	4.577853	0.24182175	8.329682	0.009305921	-0.0016957619	0.027207937	4.7420077	0.20273602	8.581529	Sitting_Watch
12:19:39.804	4.577853	0.24182175	8.329682	0.009305921	-0.0016957619	0.027207937	4.7420077	0.20273602	8.581529	Sitting_Watch
12:19:39.827	4.577853	0.24182175	8.329682	0.009305921	-0.0016957619	0.027207937	4.7420077	0.20273602	8.581529	Sitting_Watch
12:19:39.850	4.577853	0.24182175	8.329682	0.009305921	-0.0016957619	0.027207937	4.7420077	0.20273602	8.581529	Sitting_Watch
12:19:39.872	4.599402	0.1987248	8.329682	0.0044189994	0.010521542	0.0015515977	4.7442703	0.2008331	8.580321	Sitting_Watch
12:19:39.894	4.599402	0.1987248	8.329682	0.0044189994	0.010521542	0.0015515977	4.7442703	0.2008331	8.580321	Sitting_Watch
12:19:39.917	4.599402	0.1987248	8.329682	0.0044189994	0.010521542	0.0015515977	4.7442703	0.2008331	8.580321	Sitting_Watch
12:19:39.939	4.599402	0.1987248	8.329682	0.0044189994	0.010521542	0.0015515977	4.7442703	0.2008331	8.580321	Sitting_Watch
12:19:39.960	4.599402	0.1987248	8.329682	0.0044189994	0.010521542	0.0015515977	4.7442703	0.2008331	8.580321	Sitting_Watch
12:19:39.983	4.599402	0.1987248	8.329682	0.0044189994	0.010521542	0.0015515977	4.7442703	0.2008331	8.580321	Sitting_Watch
12:19:40.006	4.599402	0.1987248	8.329682	0.0044189994	0.010521542	0.0015515977	4.7442703	0.2008331	8.580321	Sitting_Watch
12:19:40.029	4.599402	0.1987248	8.329682	0.0044189994	0.010521542	0.0015515977	4.7442703	0.2008331	8.580321	Sitting_Watch
12:19:40.052	4.6233444	0.11971374	8.3129225	-0.011463497	0.0050237556	0.03209486	4.747984	0.21356896	8.577959	Sitting_Watch
12:19:40.074	4.6233444	0.11971374	8.3129225	-0.011463497	0.0050237556	0.03209486	4.747984	0.21356896	8.577959	Sitting_Watch
12:19:40.097	4.6233444	0.11971374	8.3129225	-0.011463497	0.0050237556	0.03209486	4.747984	0.21356896	8.577959	Sitting_Watch
12:19:40.120	4.6233444	0.11971374	8.3129225	-0.011463497	0.0050237556	0.03209486	4.747984	0.21356896	8.577959	Sitting_Watch
12:19:40.142	4.6233444	0.11971374	8.3129225	-0.011463497	0.0050237556	0.03209486	4.747984	0.21356896	8.577959	Sitting_Watch
12:19:40.168	4.6233444	0.11971374	8.3129225	-0.011463497	0.0050237556	0.03209486	4.747984	0.21356896	8.577959	Sitting_Watch
12:19:40.189	4.6233444	0.11971374	8.3129225	-0.011463497	0.0050237556	0.03209486	4.747984	0.21356896	8.577959	Sitting_Watch
12:19:40.211	4.6233444	0.11971374	8.3129225	-0.011463497	0.0050237556	0.03209486	4.747984	0.21356896	8.577959	Sitting_Watch
12:19:40.234	4.608979	0.20351335	8.334471	-0.00596571	0.009299812	0.041868705	4.747028	0.20153132	8.578781	Sitting_Watch
12:19:40.256	4.608979	0.20351335	8.334471	-0.00596571	0.009299812	0.041868705	4.747028	0.20153132	8.578781	Sitting_Watch
12:19:40.278	4.608979	0.20351335	8.334471	-0.00596571	0.009299812	0.041868705	4.747028	0.20153132	8.578781	Sitting_Watch
12:19:40.300	4.608979	0.20351335	8.334471	-0.00596571	0.009299812	0.041868705	4.747028	0.20153132	8.578781	Sitting_Watch
12:19:40.323	4.608979	0.20351335	8.334471	-0.00596571	0.009299812	0.041868705	4.747028	0.20153132	8.578781	Sitting_Watch
12:19:40.346	4.608979	0.20351335	8.334471	-0.00596571	0.009299812	0.041868705	4.747028	0.20153132	8.578781	Sitting_Watch
12:19:40.369	4.608979	0.20351335	8.334471	-0.00596571	0.009299812	0.041868705	4.747028	0.20153132	8.578781	Sitting_Watch
12:19:40.392	4.608979	0.20351335	8.334471	-0.00596571	0.009299812	0.041868705	4.747028	0.20153132	8.578781	Sitting_Watch
12:19:40.414	4.618556	0.13886794	8.248277	0.016025439	-0.010858741	0.03209486	4.7546763	0.1927366	8.574745	Sitting_Watch
12:19:40.435	4.618556	0.13886794	8.248277	0.016025439	-0.010858741	0.03209486	4.7546763	0.1927366	8.574745	Sitting_Watch
12:19:40.457	4.618556	0.13886794	8.248277	0.016025439	-0.010858741	0.03209486	4.7546763	0.1927366	8.574745	Sitting_Watch
12:19:40.480	4.618556	0.13886794	8.248277	0.016025439	-0.010858741	0.03209486	4.7546763	0.1927366	8.574745	Sitting_Watch
12:19:40.502	4.618556	0.13886794	8.248277	0.016025439	-0.010858741	0.03209486	4.7546763	0.1927366	8.574745	Sitting_Watch
12:19:40.524	4.618556	0.13886794	8.248277	0.016025439	-0.010858741	0.03209486	4.7546763	0.1927366	8.574745	Sitting_Watch
12:19:40.546	4.618556	0.13886794	8.248277	0.016025439	-0.010858741	0.03209486	4.7546763	0.1927366	8.574745	Sitting_Watch
12:19:40.569	4.618556	0.13886794	8.248277	0.016025439	-0.010858741	0.03209486	4.7546763	0.1927366	8.574745	Sitting_Watch
12:19:40.593	4.5874305	0.2777359	8.274613	0.0013646729	-0.010858741	0.047977354	4.748424	0.18507658	8.578379	Sitting_Watch
12:19:40.615	4.5874305	0.2777359	8.274613	0.0013646729	-0.010858741	0.047977354	4.748424	0.18507658	8.578379	Sitting_Watch
12:19:40.636	4.5874305	0.2777359	8.274613	0.0013646729	-0.010858741	0.047977354	4.748424	0.18507658	8.578379	Sitting_Watch
12:19:40.659	4.5874305	0.2777359	8.274613	0.0013646729	-0.010858741	0.047977354	4.748424	0.18507658	8.578379	Sitting_Watch
12:19:40.681	4.5874305	0.2777359	8.274613	0.0013646729	-0.010858741	0.047977354	4.748424	0.18507658	8.578379	Sitting_Watch
12:19:40.703	4.5874305	0.2777359	8.274613	0.0013646729	-0.010858741	0.047977354	4.748424	0.18507658	8.578379	Sitting_Watch
12:19:40.724	4.5874305	0.2777359	8.274613	0.0013646729	-0.010858741	0.047977354	4.748424	0.18507658	8.578379	Sitting_Watch
12:19:40.746	4.5874305	0.2777359	8.274613	0.0013646729	-0.010858741	0.047977354	4.748424	0.18507658	8.578379	Sitting_Watch
12:19:40.768	4.6137676	0.102953814	8.377567	-0.009020036	0.0038020252	0.031483997	4.75109	0.17161183	8.577183	Sitting_Watch
12:19:40.790	4.6137676	0.102953814	8.377567	-0.009020036	0.0038020252	0.031483997	4.75109	0.17161183	8.577183	Sitting_Watch
12:19:40.813	4.6137676	0.102953814	8.377567	-0.009020036	0.0038020252	0.031483997	4.75109	0.17161183	8.577183	Sitting_Watch
12:19:40.835	4.6137676	0.102953814	8.377567	-0.009020036	0.0038020252	0.031483997	4.75109	0.17161183	8.577183	Sitting_Watch
12:19:40.858	4.6137676	0.102953814	8.377567	-0.009020036	0.0038020252	0.031483997	4.75109	0.17161183	8.577183	Sitting_Watch
12:19:40.882	4.6137676	0.102953814	8.377567	-0.009020036	0.0038020252	0.031483997	4.75109	0.17161183	8.577183	Sitting_Watch
12:19:40.905	4.6137676	0.102953814	8.377567	-0.009020036	0.0038020252	0.031483997	4.75109	0.17161183	8.577183	Sitting_Watch
12:19:40.928	4.6137676	0.102953814	8.377567	-0.009020036	0.0038020252	0.031483997	4.75109	0.17161183	8.577183	Sitting_Watch
12:19:40.950	4.6065845	0.14365649	8.269825	0.0013646729	-0.0035283577	0.030262263	4.7510147	0.15323344	8.577572	Sitting_Watch
12:19:40.972	4.6065845	0.14365649	8.269825	0.0013646729	-0.0035283577	0.030262263	4.7510147	0.15323344	8.577572	Sitting_Watch
12:19:40.993	4.6065845	0.14365649	8.269825	0.0013646729	-0.0035283577	0.030262263	4.7510147	0.15323344	8.577572	Sitting_Watch
12:19:41.016	4.6065845	0.14365649	8.269825	0.0013646729	-0.0035283577	0.030262263	4.7510147	0.15323344	8.577572	Sitting_Watch
12:19:41.038	4.6065845	0.14365649	8.269825	0.0013646729	-0.0035283577	0.030262263	4.7510147	0.15323344	8.577572	Sitting_Watch
12:19:41.061	4.6065845	0.14365649	8.269825	0.0013646729	-0.0035283577	0.030262263	4.7510147	0.15323344	8.577572	Sitting_Watch
12:19:41.084	4.6065845	0.14365649	8.269825	0.0013646729	-0.0035283577	0.030262263	4.7510147	0.15323344	8.577572	Sitting_Watch
12:19:41.106	4.6065845	0.14365649	8.269825	0.0013646729	-0.0035283577	0.030262263	4.7510147	0.15323344	8.577572	Sitting_Watch
12:19:41.128	4.5898247	0.13647367	8.253065	-0.008409171	0.00319116	0.031483997	4.7472324	0.12709142	8.580093	Sitting_Watch
12:19:41.151	4.5898247	0.13647367	8.253065	-0.008409171	0.00319116	0.031483997	4.7472324	0.12709142	8.580093	Sitting_Watch
12:19:41.174	4.5898247	0.13647367	8.253065	-0.008409171	0.00319116	0.031483997	4.7472324	0.12709142	8.580093	Sitting_Watch
12:19:41.197	4.5898247	0.13647367	8.253065	-0.008409171	0.00319116	0.031483997	4.7472324	0.12709142	8.580093	Sitting_Watch
12:19:41.219	4.5898247	0.13647367	8.253065	-0.008409171	0.00319116	0.031483997	4.7472324	0.12709142	8.580093	Sitting_Watch
12:19:41.241	4.5898247	0.13647367	8.253065	-0.008409171	0.00319116	0.031483997	4.7472324	0.12709142	8.580093	Sitting_Watch
12:19:41.263	4.5898247	0.13647367	8.253065	-0.008409171	0.00319116	0.031483997	4.7472324	0.12709142	8.580093	Sitting_Watch
12:19:41.285	4.5898247	0.13647367	8.253065	-0.008409171	0.00319116	0.031483997	4.7472324	0.12709142	8.580093	Sitting_Watch
12:19:41.308	4.537151	0.12450229	8.277008	-0.019404745	-0.00047403143	0.012547173	4.74085	0.08416297	8.58415	Sitting_Watch
12:19:41.330	4.537151	0.12450229	8.277008	-0.019404745	-0.00047403143	0.012547173	4.74085	0.08416297	8.58415	Sitting_Watch
12:19:41.352	4.537151	0.12450229	8.277008	-0.019404745	-0.00047403143	0.012547173	4.74085	0.08416297	8.58415	Sitting_Watch
12:19:41.376	4.537151	0.12450229	8.277008	-0.019404745	-0.00047403143	0.012547173	4.74085	0.08416297	8.58415	Sitting_Watch
12:19:41.399	4.537151	0.12450229	8.277008	-0.019404745	-0.00047403143	0.012547173	4.74085	0.08416297	8.58415	Sitting_Watch
12:19:41.421	4.537151	0.12450229	8.277008	-0.019404745	-0.00047403143	0.012547173	4.74085	0.08416297	8.58415	Sitting_Watch
12:19:41.444	4.537151	0.12450229	8.277008	-0.019404745	-0.00047403143	0.012547173	4.74085	0.08416297	8.58415	Sitting_Watch
12:19:41.467	4.537151	0.12450229	8.277008	-0.019404745	-0.00047403143	0.012547173	4.74085	0.08416297	8.58415	Sitting_Watch
12:19:41.491	4.5275736	0.09337672	8.27222	-0.0047439793	0.0013585642	0.012547173	4.743553	0.07355551	8.582754	Sitting_Watch
12:19:41.513	4.5275736	0.09337672	8.27222	-0.0047439793	0.0013585642	0.012547173	4.743553	0.07355551	8.582754	Sitting_Watch
12:19:41.535	4.5275736	0.09337672	8.27222	-0.0047439793	0.0013585642	0.012547173	4.743553	0.07355551	8.582754	Sitting_Watch
12:19:41.557	4.5275736	0.09337672	8.27222	-0.0047439793	0.0013585642	0.012547173	4.743553	0.07355551	8.582754	Sitting_Watch
12:19:41.579	4.5275736	0.09337672	8.27222	-0.0047439793	0.0013585642	0.012547173	4.743553	0.07355551	8.582754	Sitting_Watch
12:19:41.601	4.5275736	0.09337672	8.27222	-0.0047439793	0.0013585642	0.012547173	4.743553	0.07355551	8.582754	Sitting_Watch
12:19:41.623	4.5275736	0.09337672	8.27222	-0.0047439793	0.0013585642	0.012547173	4.743553	0.07355551	8.582754	Sitting_Watch
12:19:41.645	4.5275736	0.09337672	8.27222	-0.0047439793	0.0013585642	0.012547173	4.743553	0.07355551	8.582754	Sitting_Watch
12:19:41.667	4.5970078	0.083799616	8.279403	0.00808419	0.009910678	0.0039950586	4.746558	0.07177403	8.581106	Sitting_Watch
12:19:41.688	4.5970078	0.083799616	8.279403	0.00808419	0.009910678	0.0039950586	4.746558	0.07177403	8.581106	Sitting_Watch
12:19:41.710	4.5970078	0.083799616	8.279403	0.00808419	0.009910678	0.0039950586	4.746558	0.07177403	8.581106	Sitting_Watch
12:19:41.731	4.5970078	0.083799616	8.279403	0.00808419	0.009910678	0.0039950586	4.746558	0.07177403	8.581106	Sitting_Watch
12:19:41.754	4.5970078	0.083799616	8.279403	0.00808419	0.009910678	0.0039950586	4.746558	0.07177403	8.581106	Sitting_Watch
12:19:41.776	4.5970078	0.083799616	8.279403	0.00808419	0.009910678	0.0039950586	4.746558	0.07177403	8.581106	Sitting_Watch
12:19:41.798	4.5970078	0.083799616	8.279403	0.00808419	0.009910678	0.0039950586	4.746558	0.07177403	8.581106	Sitting_Watch
12:19:41.820	4.5970078	0.083799616	8.279403	0.00808419	0.009910678	0.0039950586	4.746558	0.07177403	8.581106	Sitting_Watch
12:19:41.842	4.6065845	0.062251143	8.358414	0.0031972688	0.006856351	-0.032656856	4.7470675	0.0813786	8.580739	Sitting_Watch
12:19:41.863	4.6065845	0.062251143	8.358414	0.0031972688	0.006856351	-0.032656856	4.7470675	0.0813786	8.580739	Sitting_Watch
12:19:41.885	4.6065845	0.062251143	8.358414	0.0031972688	0.006856351	-0.032656856	4.7470675	0.0813786	8.580739	Sitting_Watch
12:19:41.907	4.6065845	0.062251143	8.358414	0.0031972688	0.006856351	-0.032656856	4.7470675	0.0813786	8.580739	Sitting_Watch
12:19:41.931	4.6065845	0.062251143	8.358414	0.0031972688	0.006856351	-0.032656856	4.7470675	0.0813786	8.580739	Sitting_Watch
12:19:41.953	4.6065845	0.062251143	8.358414	0.0031972688	0.006856351	-0.032656856	4.7470675	0.0813786	8.580739	Sitting_Watch
12:19:41.976	4.6065845	0.062251143	8.358414	0.0031972688	0.006856351	-0.032656856	4.7470675	0.0813786	8.580739	Sitting_Watch
12:19:41.999	4.6065845	0.062251143	8.358414	0.0031972688	0.006856351	-0.032656856	4.7470675	0.0813786	8.580739	Sitting_Watch
12:19:42.021	4.556305	0.10055954	8.260248	-0.004133114	-0.006582684	-0.008833112	4.750007	0.08912892	8.579036	Sitting_Watch
12:19:42.044	4.556305	0.10055954	8.260248	-0.004133114	-0.006582684	-0.008833112	4.750007	0.08912892	8.579036	Sitting_Watch
12:19:42.065	4.556305	0.10055954	8.260248	-0.004133114	-0.006582684	-0.008833112	4.750007	0.08912892	8.579036	Sitting_Watch
12:19:42.086	4.556305	0.10055954	8.260248	-0.004133114	-0.006582684	-0.008833112	4.750007	0.08912892	8.579036	Sitting_Watch
12:19:42.108	4.556305	0.10055954	8.260248	-0.004133114	-0.006582684	-0.008833112	4.750007	0.08912892	8.579036	Sitting_Watch
12:19:42.130	4.556305	0.10055954	8.260248	-0.004133114	-0.006582684	-0.008833112	4.750007	0.08912892	8.579036	Sitting_Watch
12:19:42.153	4.556305	0.10055954	8.260248	-0.004133114	-0.006582684	-0.008833112	4.750007	0.08912892	8.579036	Sitting_Watch
12:19:42.175	4.556305	0.10055954	8.260248	-0.004133114	-0.006582684	-0.008833112	4.750007	0.08912892	8.579036	Sitting_Watch
12:19:42.197	4.608979	0.12689656	8.346442	-0.036508974	0.022738848	-0.027769934	4.743688	0.08538155	8.582569	Sitting_Watch
12:19:42.219	4.608979	0.12689656	8.346442	-0.036508974	0.022738848	-0.027769934	4.743688	0.08538155	8.582569	Sitting_Watch
12:19:42.242	4.608979	0.12689656	8.346442	-0.036508974	0.022738848	-0.027769934	4.743688	0.08538155	8.582569	Sitting_Watch
12:19:42.265	4.608979	0.12689656	8.346442	-0.036508974	0.022738848	-0.027769934	4.743688	0.08538155	8.582569	Sitting_Watch
12:19:42.288	4.608979	0.12689656	8.346442	-0.036508974	0.022738848	-0.027769934	4.743688	0.08538155	8.582569	Sitting_Watch
12:19:42.311	4.608979	0.12689656	8.346442	-0.036508974	0.022738848	-0.027769934	4.743688	0.08538155	8.582569	Sitting_Watch
12:19:42.333	4.608979	0.12689656	8.346442	-0.036508974	0.022738848	-0.027769934	4.743688	0.08538155	8.582569	Sitting_Watch
12:19:42.355	4.608979	0.12689656	8.346442	-0.036508974	0.022738848	-0.027769934	4.743688	0.08538155	8.582569	Sitting_Watch
12:19:42.378	4.5970078	0.15323359	8.212362	0.013581978	-0.0078044143	-0.0039461893	4.744789	0.102569416	8.581772	Sitting_Watch
12:19:42.402	4.5970078	0.15323359	8.212362	0.013581978	-0.0078044143	-0.0039461893	4.744789	0.102569416	8.581772	Sitting_Watch
12:19:42.423	4.5970078	0.15323359	8.212362	0.013581978	-0.0078044143	-0.0039461893	4.744789	0.102569416	8.581772	Sitting_Watch
12:19:42.447	4.5970078	0.15323359	8.212362	0.013581978	-0.0078044143	-0.0039461893	4.744789	0.102569416	8.581772	Sitting_Watch
12:19:42.470	4.5970078	0.15323359	8.212362	0.013581978	-0.0078044143	-0.0039461893	4.744789	0.102569416	8.581772	Sitting_Watch
12:19:42.493	4.5970078	0.15323359	8.212362	0.013581978	-0.0078044143	-0.0039461893	4.744789	0.102569416	8.581772	Sitting_Watch
12:19:42.516	4.5970078	0.15323359	8.212362	0.013581978	-0.0078044143	-0.0039461893	4.744789	0.102569416	8.581772	Sitting_Watch
12:19:42.538	4.5970078	0.15323359	8.212362	0.013581978	-0.0078044143	-0.0039461893	4.744789	0.102569416	8.581772	Sitting_Watch
12:19:42.563	4.5610933	0.16759923	8.250671	0.014192844	0.00074769906	0.0039950586	4.7468557	0.12617432	8.580315	Sitting_Watch
12:19:42.588	4.5610933	0.16759923	8.250671	0.014192844	0.00074769906	0.0039950586	4.7468557	0.12617432	8.580315	Sitting_Watch
12:19:42.610	4.5610933	0.16759923	8.250671	0.014192844	0.00074769906	0.0039950586	4.7468557	0.12617432	8.580315	Sitting_Watch
12:19:42.632	4.5610933	0.16759923	8.250671	0.014192844	0.00074769906	0.0039950586	4.7468557	0.12617432	8.580315	Sitting_Watch
12:19:42.654	4.5610933	0.16759923	8.250671	0.014192844	0.00074769906	0.0039950586	4.7468557	0.12617432	8.580315	Sitting_Watch
12:19:42.675	4.5610933	0.16759923	8.250671	0.014192844	0.00074769906	0.0039950586	4.7468557	0.12617432	8.580315	Sitting_Watch
12:19:42.698	4.5610933	0.16759923	8.250671	0.014192844	0.00074769906	0.0039950586	4.7468557	0.12617432	8.580315	Sitting_Watch
12:19:42.720	4.5610933	0.16759923	8.250671	0.014192844	0.00074769906	0.0039950586	4.7468557	0.12617432	8.580315	Sitting_Watch
12:19:42.743	4.6664414	0.12689656	8.279403	0.009305921	0.009910678	0.012547173	4.7480917	0.13659166	8.579471	Sitting_Watch
12:19:42.765	4.6664414	0.12689656	8.279403	0.009305921	0.009910678	0.012547173	4.7480917	0.13659166	8.579471	Sitting_Watch
12:19:42.790	4.6664414	0.12689656	8.279403	0.009305921	0.009910678	0.012547173	4.7480917	0.13659166	8.579471	Sitting_Watch
12:19:42.812	4.6664414	0.12689656	8.279403	0.009305921	0.009910678	0.012547173	4.7480917	0.13659166	8.579471	Sitting_Watch
12:19:42.836	4.6664414	0.12689656	8.279403	0.009305921	0.009910678	0.012547173	4.7480917	0.13659166	8.579471	Sitting_Watch
12:19:42.858	4.6664414	0.12689656	8.279403	0.009305921	0.009910678	0.012547173	4.7480917	0.13659166	8.579471	Sitting_Watch
12:19:42.880	4.6664414	0.12689656	8.279403	0.009305921	0.009910678	0.012547173	4.7480917	0.13659166	8.579471	Sitting_Watch
12:19:42.902	4.6664414	0.12689656	8.279403	0.009305921	0.009910678	0.012547173	4.7480917	0.13659166	8.579471	Sitting_Watch
12:19:42.923	4.6281333	0.2083019	8.269825	0.0044189994	0.00013683381	0.0027733282	4.750089	0.13063407	8.578456	Sitting_Watch
12:19:42.946	4.6281333	0.2083019	8.269825	0.0044189994	0.00013683381	0.0027733282	4.750089	0.13063407	8.578456	Sitting_Watch
12:19:42.970	4.6281333	0.2083019	8.269825	0.0044189994	0.00013683381	0.0027733282	4.750089	0.13063407	8.578456	Sitting_Watch
12:19:42.992	4.6281333	0.2083019	8.269825	0.0044189994	0.00013683381	0.0027733282	4.750089	0.13063407	8.578456	Sitting_Watch
12:19:43.015	4.6281333	0.2083019	8.269825	0.0044189994	0.00013683381	0.0027733282	4.750089	0.13063407	8.578456	Sitting_Watch
12:19:43.037	4.6281333	0.2083019	8.269825	0.0044189994	0.00013683381	0.0027733282	4.750089	0.13063407	8.578456	Sitting_Watch
12:19:43.062	4.6281333	0.2083019	8.269825	0.0044189994	0.00013683381	0.0027733282	4.750089	0.13063407	8.578456	Sitting_Watch
12:19:43.084	4.6281333	0.2083019	8.269825	0.0044189994	0.00013683381	0.0027733282	4.750089	0.13063407	8.578456	Sitting_Watch
12:19:43.107	4.5970078	0.083799616	8.324894	-0.009630902	0.0062454864	0.03453832	4.7454557	0.120998666	8.581162	Sitting_Watch
12:19:43.129	4.5970078	0.083799616	8.324894	-0.009630902	0.0062454864	0.03453832	4.7454557	0.120998666	8.581162	Sitting_Watch
12:19:43.151	4.5970078	0.083799616	8.324894	-0.009630902	0.0062454864	0.03453832	4.7454557	0.120998666	8.581162	Sitting_Watch
12:19:43.173	4.5970078	0.083799616	8.324894	-0.009630902	0.0062454864	0.03453832	4.7454557	0.120998666	8.581162	Sitting_Watch
12:19:43.196	4.5970078	0.083799616	8.324894	-0.009630902	0.0062454864	0.03453832	4.7454557	0.120998666	8.581162	Sitting_Watch
12:19:43.218	4.5970078	0.083799616	8.324894	-0.009630902	0.0062454864	0.03453832	4.7454557	0.120998666	8.581162	Sitting_Watch
12:19:43.241	4.5970078	0.083799616	8.324894	-0.009630902	0.0062454864	0.03453832	4.7454557	0.120998666	8.581162	Sitting_Watch
12:19:43.263	4.5970078	0.083799616	8.324894	-0.009630902	0.0062454864	0.03453832	4.7454557	0.120998666	8.581162	Sitting_Watch
12:19:43.287	4.5874305	0.14126222	8.317711	0.0031972688	-0.00047403143	0.0052167894	4.7426877	0.11023381	8.58284	Sitting_Watch
12:19:43.310	4.5874305	0.14126222	8.317711	0.0031972688	-0.00047403143	0.0052167894	4.7426877	0.11023381	8.58284	Sitting_Watch
12:19:43.333	4.5874305	0.14126222	8.317711	0.0031972688	-0.00047403143	0.0052167894	4.7426877	0.11023381	8.58284	Sitting_Watch
12:19:43.355	4.5874305	0.14126222	8.317711	0.0031972688	-0.00047403143	0.0052167894	4.7426877	0.11023381	8.58284	Sitting_Watch
12:19:43.378	4.5874305	0.14126222	8.317711	0.0031972688	-0.00047403143	0.0052167894	4.7426877	0.11023381	8.58284	Sitting_Watch
12:19:43.401	4.5874305	0.14126222	8.317711	0.0031972688	-0.00047403143	0.0052167894	4.7426877	0.11023381	8.58284	Sitting_Watch
12:19:43.423	4.5874305	0.14126222	8.317711	0.0031972688	-0.00047403143	0.0052167894	4.7426877	0.11023381	8.58284	Sitting_Watch
12:19:43.444	4.5874305	0.14126222	8.317711	0.0031972688	-0.00047403143	0.0052167894	4.7426877	0.11023381	8.58284	Sitting_Watch
12:19:43.467	4.5682764	0.10774237	8.41827	-0.009630902	-0.007193549	0.016212365	4.7489896	0.10499445	8.579418	Sitting_Watch
12:19:43.489	4.5682764	0.10774237	8.41827	-0.009630902	-0.007193549	0.016212365	4.7489896	0.10499445	8.579418	Sitting_Watch
12:19:43.512	4.5682764	0.10774237	8.41827	-0.009630902	-0.007193549	0.016212365	4.7489896	0.10499445	8.579418	Sitting_Watch
12:19:43.534	4.5682764	0.10774237	8.41827	-0.009630902	-0.007193549	0.016212365	4.7489896	0.10499445	8.579418	Sitting_Watch
12:19:43.556	4.5682764	0.10774237	8.41827	-0.009630902	-0.007193549	0.016212365	4.7489896	0.10499445	8.579418	Sitting_Watch
12:19:43.577	4.5682764	0.10774237	8.41827	-0.009630902	-0.007193549	0.016212365	4.7489896	0.10499445	8.579418	Sitting_Watch
12:19:43.599	4.5682764	0.10774237	8.41827	-0.009630902	-0.007193549	0.016212365	4.7489896	0.10499445	8.579418	Sitting_Watch
12:19:43.621	4.5682764	0.10774237	8.41827	-0.009630902	-0.007193549	0.016212365	4.7489896	0.10499445	8.579418	Sitting_Watch
12:19:43.643	4.5850363	0.1340794	8.135746	0.0038081338	-0.0047500883	0.0033841934	4.758605	0.11442484	8.573969	Sitting_Watch
12:19:43.664	4.5850363	0.1340794	8.135746	0.0038081338	-0.0047500883	0.0033841934	4.758605	0.11442484	8.573969	Sitting_Watch
12:19:43.685	4.5850363	0.1340794	8.135746	0.0038081338	-0.0047500883	0.0033841934	4.758605	0.11442484	8.573969	Sitting_Watch
12:19:43.707	4.5850363	0.1340794	8.135746	0.0038081338	-0.0047500883	0.0033841934	4.758605	0.11442484	8.573969	Sitting_Watch
12:19:43.729	4.5850363	0.1340794	8.135746	0.0038081338	-0.0047500883	0.0033841934	4.758605	0.11442484	8.573969	Sitting_Watch
12:19:43.751	4.5850363	0.1340794	8.135746	0.0038081338	-0.0047500883	0.0033841934	4.758605	0.11442484	8.573969	Sitting_Watch
12:19:43.774	4.5850363	0.1340794	8.135746	0.0038081338	-0.0047500883	0.0033841934	4.758605	0.11442484	8.573969	Sitting_Watch
12:19:43.796	4.5850363	0.1340794	8.135746	0.0038081338	-0.0047500883	0.0033841934	4.758605	0.11442484	8.573969	Sitting_Watch
12:19:43.819	4.5443335	0.15083931	8.27222	-0.010241767	-0.010247875	0.011936307	4.7560897	0.109554894	8.575428	Sitting_Watch
12:19:43.842	4.5443335	0.15083931	8.27222	-0.010241767	-0.010247875	0.011936307	4.7560897	0.109554894	8.575428	Sitting_Watch
12:19:43.864	4.5443335	0.15083931	8.27222	-0.010241767	-0.010247875	0.011936307	4.7560897	0.109554894	8.575428	Sitting_Watch
12:19:43.887	4.5443335	0.15083931	8.27222	-0.010241767	-0.010247875	0.011936307	4.7560897	0.109554894	8.575428	Sitting_Watch
12:19:43.910	4.5443335	0.15083931	8.27222	-0.010241767	-0.010247875	0.011936307	4.7560897	0.109554894	8.575428	Sitting_Watch
12:19:43.932	4.5443335	0.15083931	8.27222	-0.010241767	-0.010247875	0.011936307	4.7560897	0.109554894	8.575428	Sitting_Watch
12:19:43.954	4.5443335	0.15083931	8.27222	-0.010241767	-0.010247875	0.011936307	4.7560897	0.109554894	8.575428	Sitting_Watch
12:19:43.976	4.5443335	0.15083931	8.27222	-0.010241767	-0.010247875	0.011936307	4.7560897	0.109554894	8.575428	Sitting_Watch
12:19:43.998	4.680807	0.011971374	8.365596	0.006251595	0.007467217	0.005827654	4.756292	0.10964681	8.575315	Sitting_Watch
12:19:44.021	4.680807	0.011971374	8.365596	0.006251595	0.007467217	0.005827654	4.756292	0.10964681	8.575315	Sitting_Watch
12:19:44.044	4.680807	0.011971374	8.365596	0.006251595	0.007467217	0.005827654	4.756292	0.10964681	8.575315	Sitting_Watch
12:19:44.067	4.680807	0.011971374	8.365596	0.006251595	0.007467217	0.005827654	4.756292	0.10964681	8.575315	Sitting_Watch
12:19:44.090	4.680807	0.011971374	8.365596	0.006251595	0.007467217	0.005827654	4.756292	0.10964681	8.575315	Sitting_Watch
12:19:44.113	4.680807	0.011971374	8.365596	0.006251595	0.007467217	0.005827654	4.756292	0.10964681	8.575315	Sitting_Watch
12:19:44.135	4.680807	0.011971374	8.365596	0.006251595	0.007467217	0.005827654	4.756292	0.10964681	8.575315	Sitting_Watch
12:19:44.158	4.680807	0.011971374	8.365596	0.006251595	0.007467217	0.005827654	4.756292	0.10964681	8.575315	Sitting_Watch
12:19:44.181	4.575459	0.16281068	8.236305	0.0038081338	-0.0047500883	0.005827654	4.760108	0.11676336	8.573103	Sitting_Watch
12:19:44.203	4.575459	0.16281068	8.236305	0.0038081338	-0.0047500883	0.005827654	4.760108	0.11676336	8.573103	Sitting_Watch
12:19:44.224	4.575459	0.16281068	8.236305	0.0038081338	-0.0047500883	0.005827654	4.760108	0.11676336	8.573103	Sitting_Watch
12:19:44.246	4.575459	0.16281068	8.236305	0.0038081338	-0.0047500883	0.005827654	4.760108	0.11676336	8.573103	Sitting_Watch
12:19:44.268	4.575459	0.16281068	8.236305	0.0038081338	-0.0047500883	0.005827654	4.760108	0.11676336	8.573103	Sitting_Watch
12:19:44.290	4.575459	0.16281068	8.236305	0.0038081338	-0.0047500883	0.005827654	4.760108	0.11676336	8.573103	Sitting_Watch
12:19:44.313	4.575459	0.16281068	8.236305	0.0038081338	-0.0047500883	0.005827654	4.760108	0.11676336	8.573103	Sitting_Watch
12:19:44.335	4.575459	0.16281068	8.236305	0.0038081338	-0.0047500883	0.005827654	4.760108	0.11676336	8.573103	Sitting_Watch
12:19:44.358	4.582642	0.12689656	8.214757	-0.028567724	-0.0078044143	0.002162463	4.7573576	0.10624197	8.574764	Sitting_Watch
12:19:44.381	4.582642	0.12689656	8.214757	-0.028567724	-0.0078044143	0.002162463	4.7573576	0.10624197	8.574764	Sitting_Watch
12:19:44.404	4.582642	0.12689656	8.214757	-0.028567724	-0.0078044143	0.002162463	4.7573576	0.10624197	8.574764	Sitting_Watch
12:19:44.428	4.582642	0.12689656	8.214757	-0.028567724	-0.0078044143	0.002162463	4.7573576	0.10624197	8.574764	Sitting_Watch
12:19:44.450	4.582642	0.12689656	8.214757	-0.028567724	-0.0078044143	0.002162463	4.7573576	0.10624197	8.574764	Sitting_Watch
12:19:44.471	4.582642	0.12689656	8.214757	-0.028567724	-0.0078044143	0.002162463	4.7573576	0.10624197	8.574764	Sitting_Watch
12:19:44.493	4.582642	0.12689656	8.214757	-0.028567724	-0.0078044143	0.002162463	4.7573576	0.10624197	8.574764	Sitting_Watch
12:19:44.516	4.582642	0.12689656	8.214757	-0.028567724	-0.0078044143	0.002162463	4.7573576	0.10624197	8.574764	Sitting_Watch
12:19:44.538	4.563488	0.10774237	8.425453	-0.036508974	0.011743274	0.025375342	4.751395	0.08436244	8.578315	Sitting_Watch
12:19:44.560	4.563488	0.10774237	8.425453	-0.036508974	0.011743274	0.025375342	4.751395	0.08436244	8.578315	Sitting_Watch
12:19:44.581	4.563488	0.10774237	8.425453	-0.036508974	0.011743274	0.025375342	4.751395	0.08436244	8.578315	Sitting_Watch
12:19:44.604	4.563488	0.10774237	8.425453	-0.036508974	0.011743274	0.025375342	4.751395	0.08436244	8.578315	Sitting_Watch
12:19:44.627	4.563488	0.10774237	8.425453	-0.036508974	0.011743274	0.025375342	4.751395	0.08436244	8.578315	Sitting_Watch
12:19:44.650	4.563488	0.10774237	8.425453	-0.036508974	0.011743274	0.025375342	4.751395	0.08436244	8.578315	Sitting_Watch
12:19:44.672	4.563488	0.10774237	8.425453	-0.036508974	0.011743274	0.025375342	4.751395	0.08436244	8.578315	Sitting_Watch
12:19:44.694	4.563488	0.10774237	8.425453	-0.036508974	0.011743274	0.025375342	4.751395	0.08436244	8.578315	Sitting_Watch
12:19:44.715	4.616162	0.090982445	8.332076	-0.036508974	0.011743274	0.025375342	4.751395	0.08436244	8.578315	Sitting_Watch
12:19:44.738	4.616162	0.090982445	8.332076	0.00808419	0.0013585642	-0.016163494	4.746434	0.0634668	8.581241	Sitting_Watch
12:19:44.760	4.616162	0.090982445	8.332076	0.00808419	0.0013585642	-0.016163494	4.746434	0.0634668	8.581241	Sitting_Watch
12:19:44.782	4.616162	0.090982445	8.332076	0.00808419	0.0013585642	-0.016163494	4.746434	0.0634668	8.581241	Sitting_Watch
12:19:44.805	4.616162	0.090982445	8.332076	0.00808419	0.0013585642	-0.016163494	4.746434	0.0634668	8.581241	Sitting_Watch
12:19:44.826	4.616162	0.090982445	8.332076	0.00808419	0.0013585642	-0.016163494	4.746434	0.0634668	8.581241	Sitting_Watch
12:19:44.850	4.616162	0.090982445	8.332076	0.00808419	0.0013585642	-0.016163494	4.746434	0.0634668	8.581241	Sitting_Watch
12:19:44.873	4.616162	0.090982445	8.332076	0.00808419	0.0013585642	-0.016163494	4.746434	0.0634668	8.581241	Sitting_Watch
12:19:44.895	4.5419393	0.07901107	8.241094	0.00808419	0.0013585642	-0.016163494	4.746434	0.0634668	8.581241	Sitting_Watch
12:19:44.917	4.5419393	0.07901107	8.241094	0.00686246	-0.01757826	-0.008222247	4.7449875	0.07145254	8.581979	Sitting_Watch
12:19:44.938	4.5419393	0.07901107	8.241094	0.00686246	-0.01757826	-0.008222247	4.7449875	0.07145254	8.581979	Sitting_Watch
12:19:44.962	4.5419393	0.07901107	8.241094	0.00686246	-0.01757826	-0.008222247	4.7449875	0.07145254	8.581979	Sitting_Watch
12:19:44.983	4.5419393	0.07901107	8.241094	0.00686246	-0.01757826	-0.008222247	4.7449875	0.07145254	8.581979	Sitting_Watch
12:19:45.005	4.5419393	0.07901107	8.241094	0.00686246	-0.01757826	-0.008222247	4.7449875	0.07145254	8.581979	Sitting_Watch
12:19:45.026	4.5419393	0.07901107	8.241094	0.00686246	-0.01757826	-0.008222247	4.7449875	0.07145254	8.581979	Sitting_Watch
12:19:45.048	4.5419393	0.07901107	8.241094	0.00686246	-0.01757826	-0.008222247	4.7449875	0.07145254	8.581979	Sitting_Watch
12:19:45.072	4.5419393	0.07901107	8.241094	0.00686246	-0.01757826	-0.008222247	4.7449875	0.07145254	8.581979	Sitting_Watch
12:19:45.094	4.625739	0.12210801	8.308133	0.0013646729	0.0025802949	-0.008833112	4.7433496	0.07799217	8.582826	Sitting_Watch
12:19:45.117	4.625739	0.12210801	8.308133	0.0013646729	0.0025802949	-0.008833112	4.7433496	0.07799217	8.582826	Sitting_Watch
12:19:45.140	4.625739	0.12210801	8.308133	0.0013646729	0.0025802949	-0.008833112	4.7433496	0.07799217	8.582826	Sitting_Watch
12:19:45.161	4.625739	0.12210801	8.308133	0.0013646729	0.0025802949	-0.008833112	4.7433496	0.07799217	8.582826	Sitting_Watch
12:19:45.189	4.625739	0.12210801	8.308133	0.0013646729	0.0025802949	-0.008833112	4.7433496	0.07799217	8.582826	Sitting_Watch
12:19:45.210	4.625739	0.12210801	8.308133	0.0013646729	0.0025802949	-0.008833112	4.7433496	0.07799217	8.582826	Sitting_Watch
12:19:45.233	4.625739	0.12210801	8.308133	0.0013646729	0.0025802949	-0.008833112	4.7433496	0.07799217	8.582826	Sitting_Watch
12:19:45.254	4.5682764	0.12689656	8.209969	0.063062064	-0.028573833	-0.027769934	4.748185	0.099155664	8.579933	Sitting_Watch
12:19:45.276	4.5682764	0.12689656	8.209969	0.063062064	-0.028573833	-0.027769934	4.748185	0.099155664	8.579933	Sitting_Watch
12:19:45.298	4.5682764	0.12689656	8.209969	0.063062064	-0.028573833	-0.027769934	4.748185	0.099155664	8.579933	Sitting_Watch
12:19:45.321	4.5682764	0.12689656	8.209969	0.063062064	-0.028573833	-0.027769934	4.748185	0.099155664	8.579933	Sitting_Watch
12:19:45.343	4.5682764	0.12689656	8.209969	0.063062064	-0.028573833	-0.027769934	4.748185	0.099155664	8.579933	Sitting_Watch
12:19:45.366	4.5682764	0.12689656	8.209969	0.063062064	-0.028573833	-0.027769934	4.748185	0.099155664	8.579933	Sitting_Watch
12:19:45.389	4.5682764	0.12689656	8.209969	0.063062064	-0.028573833	-0.027769934	4.748185	0.099155664	8.579933	Sitting_Watch
12:19:45.412	4.5682764	0.12689656	8.209969	0.063062064	-0.028573833	-0.027769934	4.748185	0.099155664	8.579933	Sitting_Watch
12:19:45.434	4.558699	0.2657645	8.279403	0.063062064	-0.028573833	-0.027769934	4.748185	0.099155664	8.579933	Sitting_Watch
12:19:45.456	4.558699	0.2657645	8.279403	-0.0016896533	0.011743274	-0.013109168	4.7535877	0.10129867	8.576916	Sitting_Watch
12:19:45.478	4.558699	0.2657645	8.279403	-0.0016896533	0.011743274	-0.013109168	4.7535877	0.10129867	8.576916	Sitting_Watch
12:19:45.500	4.558699	0.2657645	8.279403	-0.0016896533	0.011743274	-0.013109168	4.7535877	0.10129867	8.576916	Sitting_Watch
12:19:45.523	4.558699	0.2657645	8.279403	-0.0016896533	0.011743274	-0.013109168	4.7535877	0.10129867	8.576916	Sitting_Watch
12:19:45.544	4.558699	0.2657645	8.279403	-0.0016896533	0.011743274	-0.013109168	4.7535877	0.10129867	8.576916	Sitting_Watch
12:19:45.567	4.558699	0.2657645	8.279403	-0.0016896533	0.011743274	-0.013109168	4.7535877	0.10129867	8.576916	Sitting_Watch
12:19:45.593	4.558699	0.2657645	8.279403	-0.0016896533	0.011743274	-0.013109168	4.7535877	0.10129867	8.576916	Sitting_Watch
12:19:45.616	4.532362	0.30886146	8.291373	0.027021013	-0.008415279	0.0009407325	4.7517047	0.11484394	8.57779	Sitting_Watch
12:19:45.639	4.532362	0.30886146	8.291373	0.027021013	-0.008415279	0.0009407325	4.7517047	0.11484394	8.57779	Sitting_Watch
12:19:45.662	4.532362	0.30886146	8.291373	0.027021013	-0.008415279	0.0009407325	4.7517047	0.11484394	8.57779	Sitting_Watch
12:19:45.685	4.532362	0.30886146	8.291373	0.027021013	-0.008415279	0.0009407325	4.7517047	0.11484394	8.57779	Sitting_Watch
12:19:45.707	4.532362	0.30886146	8.291373	0.027021013	-0.008415279	0.0009407325	4.7517047	0.11484394	8.57779	Sitting_Watch
12:19:45.729	4.532362	0.30886146	8.291373	0.027021013	-0.008415279	0.0009407325	4.7517047	0.11484394	8.57779	Sitting_Watch
12:19:45.751	4.532362	0.30886146	8.291373	0.027021013	-0.008415279	0.0009407325	4.7517047	0.11484394	8.57779	Sitting_Watch
12:19:45.774	4.532362	0.30886146	8.291373	0.027021013	-0.008415279	0.0009407325	4.7517047	0.11484394	8.57779	Sitting_Watch
12:19:45.795	4.5946136	0.102953814	8.327288	-0.015739553	0.006856351	0.016212365	4.7553596	0.13343787	8.575493	Sitting_Watch
12:19:45.817	4.5946136	0.102953814	8.327288	-0.015739553	0.006856351	0.016212365	4.7553596	0.13343787	8.575493	Sitting_Watch
12:19:45.839	4.5946136	0.102953814	8.327288	-0.015739553	0.006856351	0.016212365	4.7553596	0.13343787	8.575493	Sitting_Watch
12:19:45.861	4.5946136	0.102953814	8.327288	-0.015739553	0.006856351	0.016212365	4.7553596	0.13343787	8.575493	Sitting_Watch
12:19:45.884	4.5946136	0.102953814	8.327288	-0.015739553	0.006856351	0.016212365	4.7553596	0.13343787	8.575493	Sitting_Watch
12:19:45.907	4.5946136	0.102953814	8.327288	-0.015739553	0.006856351	0.016212365	4.7553596	0.13343787	8.575493	Sitting_Watch
12:19:45.930	4.5946136	0.102953814	8.327288	-0.015739553	0.006856351	0.016212365	4.7553596	0.13343787	8.575493	Sitting_Watch
12:19:45.951	4.5946136	0.102953814	8.327288	-0.015739553	0.006856351	0.016212365	4.7553596	0.13343787	8.575493	Sitting_Watch
12:19:45.974	4.618556	0.14365649	8.28898	-0.00046792277	0.007467217	0.014379768	4.75657	0.13253888	8.574837	Sitting_Watch
12:19:45.996	4.618556	0.14365649	8.28898	-0.00046792277	0.007467217	0.014379768	4.75657	0.13253888	8.574837	Sitting_Watch
12:19:46.018	4.618556	0.14365649	8.28898	-0.00046792277	0.007467217	0.014379768	4.75657	0.13253888	8.574837	Sitting_Watch
12:19:46.041	4.618556	0.14365649	8.28898	-0.00046792277	0.007467217	0.014379768	4.75657	0.13253888	8.574837	Sitting_Watch
12:19:46.062	4.618556	0.14365649	8.28898	-0.00046792277	0.007467217	0.014379768	4.75657	0.13253888	8.574837	Sitting_Watch
12:19:46.085	4.618556	0.14365649	8.28898	-0.00046792277	0.007467217	0.014379768	4.75657	0.13253888	8.574837	Sitting_Watch
12:19:46.107	4.618556	0.14365649	8.28898	-0.00046792277	0.007467217	0.014379768	4.75657	0.13253888	8.574837	Sitting_Watch
12:19:46.129	4.618556	0.14365649	8.28898	-0.00046792277	0.007467217	0.014379768	4.75657	0.13253888	8.574837	Sitting_Watch
12:19:46.153	4.532362	0.14365649	8.27222	-0.00046792277	0.007467217	0.014379768	4.75657	0.13253888	8.574837	Sitting_Watch
12:19:46.176	4.532362	0.14365649	8.27222	-0.008409171	0.006856351	0.021710152	4.7540965	0.12712826	8.57629	Sitting_Watch
12:19:46.199	4.532362	0.14365649	8.27222	-0.008409171	0.006856351	0.021710152	4.7540965	0.12712826	8.57629	Sitting_Watch
12:19:46.221	4.532362	0.14365649	8.27222	-0.008409171	0.006856351	0.021710152	4.7540965	0.12712826	8.57629	Sitting_Watch
12:19:46.243	4.532362	0.14365649	8.27222	-0.008409171	0.006856351	0.021710152	4.7540965	0.12712826	8.57629	Sitting_Watch
12:19:46.266	4.532362	0.14365649	8.27222	-0.008409171	0.006856351	0.021710152	4.7540965	0.12712826	8.57629	Sitting_Watch
12:19:46.289	4.532362	0.14365649	8.27222	-0.008409171	0.006856351	0.021710152	4.7540965	0.12712826	8.57629	Sitting_Watch
12:19:46.313	4.532362	0.14365649	8.27222	-0.008409171	0.006856351	0.021710152	4.7540965	0.12712826	8.57629	Sitting_Watch
12:19:46.336	4.640105	0.083799616	8.3679905	-0.0071874405	0.009910678	0.017434094	4.7489934	0.11440394	8.579295	Sitting_Watch
12:19:46.357	4.640105	0.083799616	8.3679905	-0.0071874405	0.009910678	0.017434094	4.7489934	0.11440394	8.579295	Sitting_Watch
12:19:46.379	4.640105	0.083799616	8.3679905	-0.0071874405	0.009910678	0.017434094	4.7489934	0.11440394	8.579295	Sitting_Watch
12:19:46.401	4.640105	0.083799616	8.3679905	-0.0071874405	0.009910678	0.017434094	4.7489934	0.11440394	8.579295	Sitting_Watch
12:19:46.424	4.640105	0.083799616	8.3679905	-0.0071874405	0.009910678	0.017434094	4.7489934	0.11440394	8.579295	Sitting_Watch
12:19:46.448	4.640105	0.083799616	8.3679905	-0.0071874405	0.009910678	0.017434094	4.7489934	0.11440394	8.579295	Sitting_Watch
12:19:46.470	4.640105	0.083799616	8.3679905	-0.0071874405	0.009910678	0.017434094	4.7489934	0.11440394	8.579295	Sitting_Watch
12:19:46.491	4.640105	0.083799616	8.3679905	-0.0071874405	0.009910678	0.017434094	4.7489934	0.11440394	8.579295	Sitting_Watch
12:19:46.512	4.575459	0.083799616	8.265037	0.030686205	-0.0047500883	0.013768903	4.74746	0.11965134	8.580074	Sitting_Watch
12:19:46.534	4.575459	0.083799616	8.265037	0.030686205	-0.0047500883	0.013768903	4.74746	0.11965134	8.580074	Sitting_Watch
12:19:46.555	4.575459	0.083799616	8.265037	0.030686205	-0.0047500883	0.013768903	4.74746	0.11965134	8.580074	Sitting_Watch
12:19:46.577	4.575459	0.083799616	8.265037	0.030686205	-0.0047500883	0.013768903	4.74746	0.11965134	8.580074	Sitting_Watch
12:19:46.599	4.575459	0.083799616	8.265037	0.030686205	-0.0047500883	0.013768903	4.74746	0.11965134	8.580074	Sitting_Watch
12:19:46.621	4.575459	0.083799616	8.265037	0.030686205	-0.0047500883	0.013768903	4.74746	0.11965134	8.580074	Sitting_Watch
12:19:46.643	4.575459	0.083799616	8.265037	0.030686205	-0.0047500883	0.013768903	4.74746	0.11965134	8.580074	Sitting_Watch
12:19:46.666	4.575459	0.083799616	8.265037	0.030686205	-0.0047500883	0.013768903	4.74746	0.11965134	8.580074	Sitting_Watch
12:19:46.687	4.575459	0.083799616	8.265037	0.030686205	-0.0047500883	0.013768903	4.74746	0.11965134	8.580074	Sitting_Watch
12:19:46.710	4.5850363	0.21309046	8.128563	0.0044189994	0.0013585642	0.010103711	4.7545395	0.1309028	8.575989	Sitting_Watch
12:19:46.732	4.5850363	0.21309046	8.128563	0.0044189994	0.0013585642	0.010103711	4.7545395	0.1309028	8.575989	Sitting_Watch
12:19:46.754	4.5850363	0.21309046	8.128563	0.0044189994	0.0013585642	0.010103711	4.7545395	0.1309028	8.575989	Sitting_Watch
12:19:46.776	4.5850363	0.21309046	8.128563	0.0044189994	0.0013585642	0.010103711	4.7545395	0.1309028	8.575989	Sitting_Watch
12:19:46.799	4.5850363	0.21309046	8.128563	0.0044189994	0.0013585642	0.010103711	4.7545395	0.1309028	8.575989	Sitting_Watch
12:19:46.822	4.5850363	0.21309046	8.128563	0.0044189994	0.0013585642	0.010103711	4.7545395	0.1309028	8.575989	Sitting_Watch
12:19:46.843	4.5850363	0.21309046	8.128563	0.0044189994	0.0013585642	0.010103711	4.7545395	0.1309028	8.575989	Sitting_Watch
12:19:46.865	4.5850363	0.21309046	8.128563	0.0044189994	0.0013585642	0.010103711	4.7545395	0.1309028	8.575989	Sitting_Watch
12:19:46.888	4.5443335	0.102953814	8.3129225	0.0007538077	-0.011469605	0.012547173	4.7472863	0.1331158	8.579972	Sitting_Watch
12:19:46.910	4.5443335	0.102953814	8.3129225	0.0007538077	-0.011469605	0.012547173	4.7472863	0.1331158	8.579972	Sitting_Watch
12:19:46.934	4.5443335	0.102953814	8.3129225	0.0007538077	-0.011469605	0.012547173	4.7472863	0.1331158	8.579972	Sitting_Watch
12:19:46.958	4.5443335	0.102953814	8.3129225	0.0007538077	-0.011469605	0.012547173	4.7472863	0.1331158	8.579972	Sitting_Watch
12:19:46.981	4.5443335	0.102953814	8.3129225	0.0007538077	-0.011469605	0.012547173	4.7472863	0.1331158	8.579972	Sitting_Watch
12:19:47.004	4.5443335	0.102953814	8.3129225	0.0007538077	-0.011469605	0.012547173	4.7472863	0.1331158	8.579972	Sitting_Watch
12:19:47.027	4.5443335	0.102953814	8.3129225	0.0007538077	-0.011469605	0.012547173	4.7472863	0.1331158	8.579972	Sitting_Watch
12:19:47.049	4.5443335	0.102953814	8.3129225	0.0007538077	-0.011469605	0.012547173	4.7472863	0.1331158	8.579972	Sitting_Watch
12:19:47.072	4.5419393	0.18435916	8.253065	-0.00046792277	0.0025802949	0.010714577	4.7529697	0.12323534	8.57697	Sitting_Watch
12:19:47.095	4.5419393	0.18435916	8.253065	-0.00046792277	0.0025802949	0.010714577	4.7529697	0.12323534	8.57697	Sitting_Watch
12:19:47.116	4.5419393	0.18435916	8.253065	-0.00046792277	0.0025802949	0.010714577	4.7529697	0.12323534	8.57697	Sitting_Watch
12:19:47.138	4.5419393	0.18435916	8.253065	-0.00046792277	0.0025802949	0.010714577	4.7529697	0.12323534	8.57697	Sitting_Watch
12:19:47.160	4.5419393	0.18435916	8.253065	-0.00046792277	0.0025802949	0.010714577	4.7529697	0.12323534	8.57697	Sitting_Watch
12:19:47.183	4.5419393	0.18435916	8.253065	-0.00046792277	0.0025802949	0.010714577	4.7529697	0.12323534	8.57697	Sitting_Watch
12:19:47.205	4.5419393	0.18435916	8.253065	-0.00046792277	0.0025802949	0.010714577	4.7529697	0.12323534	8.57697	Sitting_Watch
12:19:47.228	4.5419393	0.18435916	8.253065	-0.00046792277	0.0025802949	0.010714577	4.7529697	0.12323534	8.57697	Sitting_Watch
12:19:47.250	4.601796	0.098165266	8.248277	-0.010241767	0.011743274	0.009492845	4.752927	0.09525968	8.577353	Sitting_Watch
12:19:47.273	4.601796	0.098165266	8.248277	-0.010241767	0.011743274	0.009492845	4.752927	0.09525968	8.577353	Sitting_Watch
12:19:47.295	4.601796	0.098165266	8.248277	-0.010241767	0.011743274	0.009492845	4.752927	0.09525968	8.577353	Sitting_Watch
12:19:47.319	4.601796	0.098165266	8.248277	-0.010241767	0.011743274	0.009492845	4.752927	0.09525968	8.577353	Sitting_Watch
12:19:47.341	4.601796	0.098165266	8.248277	-0.010241767	0.011743274	0.009492845	4.752927	0.09525968	8.577353	Sitting_Watch
12:19:47.364	4.601796	0.098165266	8.248277	-0.010241767	0.011743274	0.009492845	4.752927	0.09525968	8.577353	Sitting_Watch
12:19:47.385	4.601796	0.098165266	8.248277	-0.010241767	0.011743274	0.009492845	4.752927	0.09525968	8.577353	Sitting_Watch
12:19:47.407	4.601796	0.098165266	8.248277	-0.010241767	0.011743274	0.009492845	4.752927	0.09525968	8.577353	Sitting_Watch
12:19:47.429	4.6137676	0.13886794	8.298556	-0.010241767	0.0062454864	0.022321016	4.747231	0.07974238	8.580664	Sitting_Watch
12:19:47.451	4.6137676	0.13886794	8.298556	-0.010241767	0.0062454864	0.022321016	4.747231	0.07974238	8.580664	Sitting_Watch
12:19:47.472	4.6137676	0.13886794	8.298556	-0.010241767	0.0062454864	0.022321016	4.747231	0.07974238	8.580664	Sitting_Watch
12:19:47.495	4.6137676	0.13886794	8.298556	-0.010241767	0.0062454864	0.022321016	4.747231	0.07974238	8.580664	Sitting_Watch
12:19:47.518	4.6137676	0.13886794	8.298556	-0.010241767	0.0062454864	0.022321016	4.747231	0.07974238	8.580664	Sitting_Watch
12:19:47.541	4.6137676	0.13886794	8.298556	-0.010241767	0.0062454864	0.022321016	4.747231	0.07974238	8.580664	Sitting_Watch
12:19:47.564	4.6137676	0.13886794	8.298556	-0.010241767	0.0062454864	0.022321016	4.747231	0.07974238	8.580664	Sitting_Watch
12:19:47.587	4.6137676	0.13886794	8.298556	-0.010241767	0.0062454864	0.022321016	4.747231	0.07974238	8.580664	Sitting_Watch
12:19:47.608	4.6041903	0.20111908	8.363202	-0.0016896533	-0.006582684	0.021710152	4.7462554	0.08335487	8.581167	Sitting_Watch
12:19:47.631	4.6041903	0.20111908	8.363202	-0.0016896533	-0.006582684	0.021710152	4.7462554	0.08335487	8.581167	Sitting_Watch
12:19:47.654	4.6041903	0.20111908	8.363202	-0.0016896533	-0.006582684	0.021710152	4.7462554	0.08335487	8.581167	Sitting_Watch
12:19:47.676	4.6041903	0.20111908	8.363202	-0.0016896533	-0.006582684	0.021710152	4.7462554	0.08335487	8.581167	Sitting_Watch
12:19:47.698	4.6041903	0.20111908	8.363202	-0.0016896533	-0.006582684	0.021710152	4.7462554	0.08335487	8.581167	Sitting_Watch
12:19:47.720	4.6041903	0.20111908	8.363202	-0.0016896533	-0.006582684	0.021710152	4.7462554	0.08335487	8.581167	Sitting_Watch
12:19:47.743	4.6041903	0.20111908	8.363202	-0.0016896533	-0.006582684	0.021710152	4.7462554	0.08335487	8.581167	Sitting_Watch
12:19:47.764	4.6041903	0.20111908	8.363202	-0.0016896533	-0.006582684	0.021710152	4.7462554	0.08335487	8.581167	Sitting_Watch
12:19:47.788	4.6041903	0.062251143	8.356019	-0.018793881	0.020906253	0.0046059242	4.755756	0.09130977	8.575826	Sitting_Watch
12:19:47.810	4.6041903	0.062251143	8.356019	-0.018793881	0.020906253	0.0046059242	4.755756	0.09130977	8.575826	Sitting_Watch
12:19:47.833	4.6041903	0.062251143	8.356019	-0.018793881	0.020906253	0.0046059242	4.755756	0.09130977	8.575826	Sitting_Watch
12:19:47.855	4.6041903	0.062251143	8.356019	-0.018793881	0.020906253	0.0046059242	4.755756	0.09130977	8.575826	Sitting_Watch
12:19:47.878	4.6041903	0.062251143	8.356019	-0.018793881	0.020906253	0.0046059242	4.755756	0.09130977	8.575826	Sitting_Watch
12:19:47.902	4.6041903	0.062251143	8.356019	-0.018793881	0.020906253	0.0046059242	4.755756	0.09130977	8.575826	Sitting_Watch
12:19:47.924	4.6041903	0.062251143	8.356019	-0.018793881	0.020906253	0.0046059242	4.755756	0.09130977	8.575826	Sitting_Watch
12:19:47.946	4.6041903	0.062251143	8.356019	-0.018793881	0.020906253	0.0046059242	4.755756	0.09130977	8.575826	Sitting_Watch
12:19:47.968	4.62095	0.09337672	8.356019	0.0038081338	-0.011469605	-0.0021135937	4.755839	0.09088001	8.575785	Sitting_Watch
12:19:47.991	4.62095	0.09337672	8.356019	0.0038081338	-0.011469605	-0.0021135937	4.755839	0.09088001	8.575785	Sitting_Watch
12:19:48.013	4.62095	0.09337672	8.356019	0.0038081338	-0.011469605	-0.0021135937	4.755839	0.09088001	8.575785	Sitting_Watch
12:19:48.034	4.62095	0.09337672	8.356019	0.0038081338	-0.011469605	-0.0021135937	4.755839	0.09088001	8.575785	Sitting_Watch
12:19:48.055	4.62095	0.09337672	8.356019	0.0038081338	-0.011469605	-0.0021135937	4.755839	0.09088001	8.575785	Sitting_Watch
12:19:48.077	4.62095	0.09337672	8.356019	0.0038081338	-0.011469605	-0.0021135937	4.755839	0.09088001	8.575785	Sitting_Watch
12:19:48.099	4.62095	0.09337672	8.356019	0.0038081338	-0.011469605	-0.0021135937	4.755839	0.09088001	8.575785	Sitting_Watch
12:19:48.122	4.62095	0.09337672	8.356019	0.0038081338	-0.011469605	-0.0021135937	4.755839	0.09088001	8.575785	Sitting_Watch
12:19:48.146	4.616162	0.18914771	8.341654	0.020301497	0.007467217	0.0033841934	4.7508626	0.102669224	8.578409	Sitting_Watch
12:19:48.168	4.616162	0.18914771	8.341654	0.020301497	0.007467217	0.0033841934	4.7508626	0.102669224	8.578409	Sitting_Watch
12:19:48.189	4.616162	0.18914771	8.341654	0.020301497	0.007467217	0.0033841934	4.7508626	0.102669224	8.578409	Sitting_Watch
12:19:48.211	4.616162	0.18914771	8.341654	0.020301497	0.007467217	0.0033841934	4.7508626	0.102669224	8.578409	Sitting_Watch
12:19:48.233	4.616162	0.18914771	8.341654	0.020301497	0.007467217	0.0033841934	4.7508626	0.102669224	8.578409	Sitting_Watch
12:19:48.255	4.616162	0.18914771	8.341654	0.020301497	0.007467217	0.0033841934	4.7508626	0.102669224	8.578409	Sitting_Watch
12:19:48.277	4.616162	0.18914771	8.341654	0.020301497	0.007467217	0.0033841934	4.7508626	0.102669224	8.578409	Sitting_Watch
12:19:48.298	4.616162	0.18914771	8.341654	0.020301497	0.007467217	0.0033841934	4.7508626	0.102669224	8.578409	Sitting_Watch
12:19:48.322	4.5443335	0.17238778	8.243488	0.0007538077	0.00013683381	-0.008833112	4.7590957	0.11141864	8.573737	Sitting_Watch
12:19:48.345	4.5443335	0.17238778	8.243488	0.0007538077	0.00013683381	-0.008833112	4.7590957	0.11141864	8.573737	Sitting_Watch
12:19:48.368	4.5443335	0.17238778	8.243488	0.0007538077	0.00013683381	-0.008833112	4.7590957	0.11141864	8.573737	Sitting_Watch
12:19:48.390	4.5443335	0.17238778	8.243488	0.0007538077	0.00013683381	-0.008833112	4.7590957	0.11141864	8.573737	Sitting_Watch
12:19:48.413	4.5443335	0.17238778	8.243488	0.0007538077	0.00013683381	-0.008833112	4.7590957	0.11141864	8.573737	Sitting_Watch
12:19:48.437	4.5443335	0.17238778	8.243488	0.0007538077	0.00013683381	-0.008833112	4.7590957	0.11141864	8.573737	Sitting_Watch
12:19:48.459	4.5443335	0.17238778	8.243488	0.0007538077	0.00013683381	-0.008833112	4.7590957	0.11141864	8.573737	Sitting_Watch
12:19:48.481	4.5443335	0.17238778	8.243488	0.0007538077	0.00013683381	-0.008833112	4.7590957	0.11141864	8.573737	Sitting_Watch
12:19:48.502	4.5467277	0.18435916	8.3129225	-0.023069937	0.0013585642	0.016212365	4.7490497	0.11543314	8.57925	Sitting_Watch
12:19:48.523	4.5467277	0.18435916	8.3129225	-0.023069937	0.0013585642	0.016212365	4.7490497	0.11543314	8.57925	Sitting_Watch
12:19:48.547	4.5467277	0.18435916	8.3129225	-0.023069937	0.0013585642	0.016212365	4.7490497	0.11543314	8.57925	Sitting_Watch
12:19:48.569	4.5467277	0.18435916	8.3129225	-0.023069937	0.0013585642	0.016212365	4.7490497	0.11543314	8.57925	Sitting_Watch
12:19:48.593	4.5467277	0.18435916	8.3129225	-0.023069937	0.0013585642	0.016212365	4.7490497	0.11543314	8.57925	Sitting_Watch
12:19:48.616	4.5467277	0.18435916	8.3129225	-0.023069937	0.0013585642	0.016212365	4.7490497	0.11543314	8.57925	Sitting_Watch
12:19:48.638	4.5467277	0.18435916	8.3129225	-0.023069937	0.0013585642	0.016212365	4.7490497	0.11543314	8.57925	Sitting_Watch
12:19:48.662	4.5467277	0.18435916	8.3129225	-0.023069937	0.0013585642	0.016212365	4.7490497	0.11543314	8.57925	Sitting_Watch
12:19:48.688	4.580248	0.10774237	8.212362	-0.0065765753	0.00319116	0.014990633	4.74918	0.10622385	8.579297	Sitting_Watch
12:19:48.711	4.580248	0.10774237	8.212362	-0.0065765753	0.00319116	0.014990633	4.74918	0.10622385	8.579297	Sitting_Watch
12:19:48.733	4.580248	0.10774237	8.212362	-0.0065765753	0.00319116	0.014990633	4.74918	0.10622385	8.579297	Sitting_Watch
12:19:48.755	4.580248	0.10774237	8.212362	-0.0065765753	0.00319116	0.014990633	4.74918	0.10622385	8.579297	Sitting_Watch
12:19:48.777	4.580248	0.10774237	8.212362	-0.0065765753	0.00319116	0.014990633	4.74918	0.10622385	8.579297	Sitting_Watch
12:19:48.800	4.580248	0.10774237	8.212362	-0.0065765753	0.00319116	0.014990633	4.74918	0.10622385	8.579297	Sitting_Watch
12:19:48.822	4.580248	0.10774237	8.212362	-0.0065765753	0.00319116	0.014990633	4.74918	0.10622385	8.579297	Sitting_Watch
12:19:48.845	4.580248	0.10774237	8.212362	-0.0065765753	0.00319116	0.014990633	4.74918	0.10622385	8.579297	Sitting_Watch
12:19:48.868	4.5706706	0.11492519	8.262642	-0.010852631	0.01724106	0.016212365	4.7406893	0.10331819	8.584027	Sitting_Watch
12:19:48.891	4.5706706	0.11492519	8.262642	-0.010852631	0.01724106	0.016212365	4.7406893	0.10331819	8.584027	Sitting_Watch
12:19:48.915	4.5706706	0.11492519	8.262642	-0.010852631	0.01724106	0.016212365	4.7406893	0.10331819	8.584027	Sitting_Watch
12:19:48.938	4.5706706	0.11492519	8.262642	-0.010852631	0.01724106	0.016212365	4.7406893	0.10331819	8.584027	Sitting_Watch
12:19:48.964	4.5706706	0.11492519	8.262642	-0.010852631	0.01724106	0.016212365	4.7406893	0.10331819	8.584027	Sitting_Watch
12:19:48.987	4.5706706	0.11492519	8.262642	-0.010852631	0.01724106	0.016212365	4.7406893	0.10331819	8.584027	Sitting_Watch
12:19:49.009	4.5706706	0.11492519	8.262642	-0.010852631	0.01724106	0.016212365	4.7406893	0.10331819	8.584027	Sitting_Watch
12:19:49.031	4.5706706	0.11492519	8.262642	-0.010852631	0.01724106	0.016212365	4.7406893	0.10331819	8.584027	Sitting_Watch
12:19:49.055	4.5491223	0.10055954	8.322499	0.009305921	-0.005971818	-0.0015027284	4.736196	0.10403657	8.5865	Sitting_Watch
12:19:49.077	4.5491223	0.10055954	8.322499	0.009305921	-0.005971818	-0.0015027284	4.736196	0.10403657	8.5865	Sitting_Watch
12:19:49.101	4.5491223	0.10055954	8.322499	0.009305921	-0.005971818	-0.0015027284	4.736196	0.10403657	8.5865	Sitting_Watch
12:19:49.124	4.5491223	0.10055954	8.322499	0.009305921	-0.005971818	-0.0015027284	4.736196	0.10403657	8.5865	Sitting_Watch
12:19:49.147	4.5491223	0.10055954	8.322499	0.009305921	-0.005971818	-0.0015027284	4.736196	0.10403657	8.5865	Sitting_Watch
12:19:49.169	4.5491223	0.10055954	8.322499	0.009305921	-0.005971818	-0.0015027284	4.736196	0.10403657	8.5865	Sitting_Watch
12:19:49.193	4.5491223	0.10055954	8.322499	0.009305921	-0.005971818	-0.0015027284	4.736196	0.10403657	8.5865	Sitting_Watch
[truncated: 3,326 more rows]
