# Supplementary material for: Real-time Smartphone Activity Classification Using Inertial Sensors—Recognition of Scrolling, Typing, and Watching Videos While Sitting or Walking
Source: Sensors (Basel). 2020 Jan 24;20(3):655. doi: 10.3390/s20030655 (PMC7038357; doi:10.3390/s20030655)
Supplement: Supplementary file 1 [file sensors-20-00655-s001.zip › sensors-668083-supplementary/5Hz_data/2933/2019_09_10_12_09_33_Multitasking_Watch.csv]

time	accX	accY	accZ	rotX	rotY	rotZ	graX	graY	graZ	activity
12:39:22.381	5.437398	0.27055305	7.8268843	0.11437474	-0.17579235	0.048588224	5.6199026	0.2414888	8.032976	Multitasking_Watch
12:39:22.426	5.437398	0.27055305	7.8268843	0.11437474	-0.17579235	0.048588224	5.6199026	0.2414888	8.032976	Multitasking_Watch
12:39:22.458	5.5140147	0.39266106	7.065505	0.022744957	0.044119135	-0.01921782	5.920144	0.33469418	7.810903	Multitasking_Watch
12:39:22.478	5.5140147	0.39266106	7.065505	0.022744957	0.044119135	-0.01921782	5.920144	0.33469418	7.810903	Multitasking_Watch
12:39:22.498	5.5140147	0.39266106	7.065505	0.022744957	0.044119135	-0.01921782	5.920144	0.33469418	7.810903	Multitasking_Watch
12:39:22.519	5.5140147	0.39266106	7.065505	0.022744957	0.044119135	-0.01921782	5.920144	0.33469418	7.810903	Multitasking_Watch
12:39:22.540	5.5140147	0.39266106	7.065505	0.022744957	0.044119135	-0.01921782	5.920144	0.33469418	7.810903	Multitasking_Watch
12:39:22.561	5.5140147	0.39266106	7.065505	0.022744957	0.044119135	-0.01921782	5.920144	0.33469418	7.810903	Multitasking_Watch
12:39:22.581	5.5140147	0.39266106	7.065505	0.022744957	0.044119135	-0.01921782	5.920144	0.33469418	7.810903	Multitasking_Watch
12:39:22.601	5.5140147	0.39266106	7.065505	0.022744957	0.044119135	-0.01921782	5.920144	0.33469418	7.810903	Multitasking_Watch
12:39:22.628	5.5140147	0.39266106	7.065505	0.022744957	0.044119135	-0.01921782	5.920144	0.33469418	7.810903	Multitasking_Watch
12:39:22.649	5.5738716	0.045491222	7.580274	-0.2136599	0.0887123	-0.02043955	5.844352	0.036753275	7.874804	Multitasking_Watch
12:39:22.671	5.5738716	0.045491222	7.580274	-0.2136599	0.0887123	-0.02043955	5.844352	0.036753275	7.874804	Multitasking_Watch
12:39:22.692	5.5738716	0.045491222	7.580274	-0.2136599	0.0887123	-0.02043955	5.844352	0.036753275	7.874804	Multitasking_Watch
12:39:22.713	5.5738716	0.045491222	7.580274	-0.2136599	0.0887123	-0.02043955	5.844352	0.036753275	7.874804	Multitasking_Watch
12:39:22.734	5.5738716	0.045491222	7.580274	-0.2136599	0.0887123	-0.02043955	5.844352	0.036753275	7.874804	Multitasking_Watch
12:39:22.756	5.5738716	0.045491222	7.580274	-0.2136599	0.0887123	-0.02043955	5.844352	0.036753275	7.874804	Multitasking_Watch
12:39:22.777	5.5738716	0.045491222	7.580274	-0.2136599	0.0887123	-0.02043955	5.844352	0.036753275	7.874804	Multitasking_Watch
12:39:22.798	5.5738716	0.045491222	7.580274	-0.2136599	0.0887123	-0.02043955	5.844352	0.036753275	7.874804	Multitasking_Watch
12:39:22.819	4.95136	-0.44294083	8.267431	-0.25642046	0.28663263	0.11639427	5.549271	-0.2735922	8.080908	Multitasking_Watch
12:39:22.841	4.95136	-0.44294083	8.267431	-0.25642046	0.28663263	0.11639427	5.549271	-0.2735922	8.080908	Multitasking_Watch
12:39:22.862	4.95136	-0.44294083	8.267431	-0.25642046	0.28663263	0.11639427	5.549271	-0.2735922	8.080908	Multitasking_Watch
12:39:22.883	4.95136	-0.44294083	8.267431	-0.25642046	0.28663263	0.11639427	5.549271	-0.2735922	8.080908	Multitasking_Watch
12:39:22.905	4.95136	-0.44294083	8.267431	-0.25642046	0.28663263	0.11639427	5.549271	-0.2735922	8.080908	Multitasking_Watch
12:39:22.926	4.95136	-0.44294083	8.267431	-0.25642046	0.28663263	0.11639427	5.549271	-0.2735922	8.080908	Multitasking_Watch
12:39:22.949	4.95136	-0.44294083	8.267431	-0.25642046	0.28663263	0.11639427	5.549271	-0.2735922	8.080908	Multitasking_Watch
12:39:22.971	4.95136	-0.44294083	8.267431	-0.25642046	0.28663263	0.11639427	5.549271	-0.2735922	8.080908	Multitasking_Watch
12:39:22.993	4.95136	-0.44294083	8.267431	-0.25642046	0.28663263	0.11639427	5.549271	-0.2735922	8.080908	Multitasking_Watch
12:39:23.015	5.255433	-0.6368771	8.157294	-0.13974519	0.22860043	-0.04487416	5.407384	-0.56711996	8.1614275	Multitasking_Watch
12:39:23.037	5.255433	-0.6368771	8.157294	-0.13974519	0.22860043	-0.04487416	5.407384	-0.56711996	8.1614275	Multitasking_Watch
12:39:23.062	5.255433	-0.6368771	8.157294	-0.13974519	0.22860043	-0.04487416	5.407384	-0.56711996	8.1614275	Multitasking_Watch
12:39:23.084	5.255433	-0.6368771	8.157294	-0.13974519	0.22860043	-0.04487416	5.407384	-0.56711996	8.1614275	Multitasking_Watch
12:39:23.105	5.255433	-0.6368771	8.157294	-0.13974519	0.22860043	-0.04487416	5.407384	-0.56711996	8.1614275	Multitasking_Watch
12:39:23.126	5.255433	-0.6368771	8.157294	-0.13974519	0.22860043	-0.04487416	5.407384	-0.56711996	8.1614275	Multitasking_Watch
12:39:23.148	5.255433	-0.6368771	8.157294	-0.13974519	0.22860043	-0.04487416	5.407384	-0.56711996	8.1614275	Multitasking_Watch
12:39:23.171	5.255433	-0.6368771	8.157294	-0.13974519	0.22860043	-0.04487416	5.407384	-0.56711996	8.1614275	Multitasking_Watch
12:39:23.194	5.2745876	-0.6273	8.059129	-0.14890817	0.3825385	-0.07541742	5.2768936	-0.5577878	8.247035	Multitasking_Watch
12:39:23.215	5.2745876	-0.6273	8.059129	-0.14890817	0.3825385	-0.07541742	5.2768936	-0.5577878	8.247035	Multitasking_Watch
12:39:23.237	5.2745876	-0.6273	8.059129	-0.14890817	0.3825385	-0.07541742	5.2768936	-0.5577878	8.247035	Multitasking_Watch
12:39:23.258	5.2745876	-0.6273	8.059129	-0.14890817	0.3825385	-0.07541742	5.2768936	-0.5577878	8.247035	Multitasking_Watch
12:39:23.280	5.2745876	-0.6273	8.059129	-0.14890817	0.3825385	-0.07541742	5.2768936	-0.5577878	8.247035	Multitasking_Watch
12:39:23.306	5.2745876	-0.6273	8.059129	-0.14890817	0.3825385	-0.07541742	5.2768936	-0.5577878	8.247035	Multitasking_Watch
12:39:23.328	5.2745876	-0.6273	8.059129	-0.14890817	0.3825385	-0.07541742	5.2768936	-0.5577878	8.247035	Multitasking_Watch
12:39:23.350	5.2745876	-0.6273	8.059129	-0.14890817	0.3825385	-0.07541742	5.2768936	-0.5577878	8.247035	Multitasking_Watch
12:39:23.371	4.9537544	-0.81644773	7.8891354	0.041070916	-0.10065593	-0.031435125	5.052097	-0.70862937	8.375232	Multitasking_Watch
12:39:23.392	4.9537544	-0.81644773	7.8891354	0.041070916	-0.10065593	-0.031435125	5.052097	-0.70862937	8.375232	Multitasking_Watch
12:39:23.413	4.9537544	-0.81644773	7.8891354	0.041070916	-0.10065593	-0.031435125	5.052097	-0.70862937	8.375232	Multitasking_Watch
12:39:23.435	4.9537544	-0.81644773	7.8891354	0.041070916	-0.10065593	-0.031435125	5.052097	-0.70862937	8.375232	Multitasking_Watch
12:39:23.458	4.9537544	-0.81644773	7.8891354	0.041070916	-0.10065593	-0.031435125	5.052097	-0.70862937	8.375232	Multitasking_Watch
12:39:23.481	4.9537544	-0.81644773	7.8891354	0.041070916	-0.10065593	-0.031435125	5.052097	-0.70862937	8.375232	Multitasking_Watch
12:39:23.504	4.9537544	-0.81644773	7.8891354	0.041070916	-0.10065593	-0.031435125	5.052097	-0.70862937	8.375232	Multitasking_Watch
12:39:23.526	4.9537544	-0.81644773	7.8891354	0.041070916	-0.10065593	-0.031435125	5.052097	-0.70862937	8.375232	Multitasking_Watch
12:39:23.549	4.539545	-0.51955765	7.982512	-0.03284378	0.23226562	-0.030213393	4.9522514	-0.7352796	8.432371	Multitasking_Watch
12:39:23.571	4.539545	-0.51955765	7.982512	-0.03284378	0.23226562	-0.030213393	4.9522514	-0.7352796	8.432371	Multitasking_Watch
12:39:23.595	4.539545	-0.51955765	7.982512	-0.03284378	0.23226562	-0.030213393	4.9522514	-0.7352796	8.432371	Multitasking_Watch
12:39:23.618	4.539545	-0.51955765	7.982512	-0.03284378	0.23226562	-0.030213393	4.9522514	-0.7352796	8.432371	Multitasking_Watch
12:39:23.640	4.539545	-0.51955765	7.982512	-0.03284378	0.23226562	-0.030213393	4.9522514	-0.7352796	8.432371	Multitasking_Watch
12:39:23.662	4.539545	-0.51955765	7.982512	-0.03284378	0.23226562	-0.030213393	4.9522514	-0.7352796	8.432371	Multitasking_Watch
12:39:23.684	4.539545	-0.51955765	7.982512	-0.03284378	0.23226562	-0.030213393	4.9522514	-0.7352796	8.432371	Multitasking_Watch
12:39:23.706	4.539545	-0.51955765	7.982512	-0.03284378	0.23226562	-0.030213393	4.9522514	-0.7352796	8.432371	Multitasking_Watch
12:39:23.729	4.625739	-0.7805336	8.348836	-0.081713	0.038621344	0.008271115	4.8200884	-0.7969523	8.503056	Multitasking_Watch
12:39:23.751	4.625739	-0.7805336	8.348836	-0.081713	0.038621344	0.008271115	4.8200884	-0.7969523	8.503056	Multitasking_Watch
12:39:23.773	4.625739	-0.7805336	8.348836	-0.081713	0.038621344	0.008271115	4.8200884	-0.7969523	8.503056	Multitasking_Watch
12:39:23.795	4.625739	-0.7805336	8.348836	-0.081713	0.038621344	0.008271115	4.8200884	-0.7969523	8.503056	Multitasking_Watch
12:39:23.817	4.625739	-0.7805336	8.348836	-0.081713	0.038621344	0.008271115	4.8200884	-0.7969523	8.503056	Multitasking_Watch
12:39:23.841	4.625739	-0.7805336	8.348836	-0.081713	0.038621344	0.008271115	4.8200884	-0.7969523	8.503056	Multitasking_Watch
12:39:23.862	4.625739	-0.7805336	8.348836	-0.081713	0.038621344	0.008271115	4.8200884	-0.7969523	8.503056	Multitasking_Watch
12:39:23.884	4.625739	-0.7805336	8.348836	-0.081713	0.038621344	0.008271115	4.8200884	-0.7969523	8.503056	Multitasking_Watch
12:39:23.905	4.767001	-0.80208206	8.013638	0.055120815	-0.15441208	-0.009443976	4.911188	-0.7982497	8.4506445	Multitasking_Watch
12:39:23.927	4.767001	-0.80208206	8.013638	0.055120815	-0.15441208	-0.009443976	4.911188	-0.7982497	8.4506445	Multitasking_Watch
12:39:23.950	4.767001	-0.80208206	8.013638	0.055120815	-0.15441208	-0.009443976	4.911188	-0.7982497	8.4506445	Multitasking_Watch
12:39:23.973	4.767001	-0.80208206	8.013638	0.055120815	-0.15441208	-0.009443976	4.911188	-0.7982497	8.4506445	Multitasking_Watch
12:39:23.995	4.767001	-0.80208206	8.013638	0.055120815	-0.15441208	-0.009443976	4.911188	-0.7982497	8.4506445	Multitasking_Watch
12:39:24.017	4.767001	-0.80208206	8.013638	0.055120815	-0.15441208	-0.009443976	4.911188	-0.7982497	8.4506445	Multitasking_Watch
12:39:24.040	4.767001	-0.80208206	8.013638	0.055120815	-0.15441208	-0.009443976	4.911188	-0.7982497	8.4506445	Multitasking_Watch
12:39:24.064	4.767001	-0.80208206	8.013638	0.055120815	-0.15441208	-0.009443976	4.911188	-0.7982497	8.4506445	Multitasking_Watch
12:39:24.087	4.7622128	-0.65124273	7.9944835	0.0148037085	0.045340862	0.01804496	4.969826	-0.72811455	8.42265	Multitasking_Watch
12:39:24.109	4.7622128	-0.65124273	7.9944835	0.0148037085	0.045340862	0.01804496	4.969826	-0.72811455	8.42265	Multitasking_Watch
12:39:24.132	4.7622128	-0.65124273	7.9944835	0.0148037085	0.045340862	0.01804496	4.969826	-0.72811455	8.42265	Multitasking_Watch
12:39:24.154	4.7622128	-0.65124273	7.9944835	0.0148037085	0.045340862	0.01804496	4.969826	-0.72811455	8.42265	Multitasking_Watch
12:39:24.177	4.7622128	-0.65124273	7.9944835	0.0148037085	0.045340862	0.01804496	4.969826	-0.72811455	8.42265	Multitasking_Watch
12:39:24.198	4.7622128	-0.65124273	7.9944835	0.0148037085	0.045340862	0.01804496	4.969826	-0.72811455	8.42265	Multitasking_Watch
12:39:24.220	4.7622128	-0.65124273	7.9944835	0.0148037085	0.045340862	0.01804496	4.969826	-0.72811455	8.42265	Multitasking_Watch
12:39:24.242	4.7622128	-0.65124273	7.9944835	0.0148037085	0.045340862	0.01804496	4.969826	-0.72811455	8.42265	Multitasking_Watch
12:39:24.264	4.7167215	-0.7541966	8.310528	-0.0071874405	0.048395187	0.065692455	4.8870106	-0.7955517	8.464901	Multitasking_Watch
12:39:24.287	4.7167215	-0.7541966	8.310528	-0.0071874405	0.048395187	0.065692455	4.8870106	-0.7955517	8.464901	Multitasking_Watch
12:39:24.309	4.7167215	-0.7541966	8.310528	-0.0071874405	0.048395187	0.065692455	4.8870106	-0.7955517	8.464901	Multitasking_Watch
12:39:24.331	4.7167215	-0.7541966	8.310528	-0.0071874405	0.048395187	0.065692455	4.8870106	-0.7955517	8.464901	Multitasking_Watch
12:39:24.353	4.7167215	-0.7541966	8.310528	-0.0071874405	0.048395187	0.065692455	4.8870106	-0.7955517	8.464901	Multitasking_Watch
12:39:24.376	4.7167215	-0.7541966	8.310528	-0.0071874405	0.048395187	0.065692455	4.8870106	-0.7955517	8.464901	Multitasking_Watch
12:39:24.400	4.7167215	-0.7541966	8.310528	-0.0071874405	0.048395187	0.065692455	4.8870106	-0.7955517	8.464901	Multitasking_Watch
12:39:24.422	4.7167215	-0.7541966	8.310528	-0.0071874405	0.048395187	0.065692455	4.8870106	-0.7955517	8.464901	Multitasking_Watch
12:39:24.443	4.6496816	-0.9194015	7.937021	0.075890236	-0.019410854	-0.030213393	4.8562007	-0.89857084	8.472322	Multitasking_Watch
12:39:24.464	4.6496816	-0.9194015	7.937021	0.075890236	-0.019410854	-0.030213393	4.8562007	-0.89857084	8.472322	Multitasking_Watch
12:39:24.486	4.6496816	-0.9194015	7.937021	0.075890236	-0.019410854	-0.030213393	4.8562007	-0.89857084	8.472322	Multitasking_Watch
12:39:24.509	4.6496816	-0.9194015	7.937021	0.075890236	-0.019410854	-0.030213393	4.8562007	-0.89857084	8.472322	Multitasking_Watch
12:39:24.531	4.6496816	-0.9194015	7.937021	0.075890236	-0.019410854	-0.030213393	4.8562007	-0.89857084	8.472322	Multitasking_Watch
12:39:24.552	4.6496816	-0.9194015	7.937021	0.075890236	-0.019410854	-0.030213393	4.8562007	-0.89857084	8.472322	Multitasking_Watch
12:39:24.575	4.6496816	-0.9194015	7.937021	0.075890236	-0.019410854	-0.030213393	4.8562007	-0.89857084	8.472322	Multitasking_Watch
12:39:24.597	4.6496816	-0.9194015	7.937021	0.075890236	-0.019410854	-0.030213393	4.8562007	-0.89857084	8.472322	Multitasking_Watch
12:39:24.621	4.5539107	-0.6656084	8.45179	0.075890236	-0.019410854	-0.030213393	4.8562007	-0.89857084	8.472322	Multitasking_Watch
12:39:24.644	4.5539107	-0.6656084	8.45179	-0.020626476	-0.013913067	-0.05037195	4.88788	-0.70773965	8.472194	Multitasking_Watch
12:39:24.665	4.5539107	-0.6656084	8.45179	-0.020626476	-0.013913067	-0.05037195	4.88788	-0.70773965	8.472194	Multitasking_Watch
12:39:24.687	4.5539107	-0.6656084	8.45179	-0.020626476	-0.013913067	-0.05037195	4.88788	-0.70773965	8.472194	Multitasking_Watch
12:39:24.710	4.5539107	-0.6656084	8.45179	-0.020626476	-0.013913067	-0.05037195	4.88788	-0.70773965	8.472194	Multitasking_Watch
12:39:24.731	4.5539107	-0.6656084	8.45179	-0.020626476	-0.013913067	-0.05037195	4.88788	-0.70773965	8.472194	Multitasking_Watch
12:39:24.752	4.5539107	-0.6656084	8.45179	-0.020626476	-0.013913067	-0.05037195	4.88788	-0.70773965	8.472194	Multitasking_Watch
12:39:24.774	4.5539107	-0.6656084	8.45179	-0.020626476	-0.013913067	-0.05037195	4.88788	-0.70773965	8.472194	Multitasking_Watch
12:39:24.796	4.5539107	-0.6656084	8.45179	-0.020626476	-0.013913067	-0.05037195	4.88788	-0.70773965	8.472194	Multitasking_Watch
12:39:24.817	4.905869	-0.5650489	8.035186	0.11437474	-0.10859718	0.005827654	5.015331	-0.63843906	8.402926	Multitasking_Watch
12:39:24.840	4.905869	-0.5650489	8.035186	0.11437474	-0.10859718	0.005827654	5.015331	-0.63843906	8.402926	Multitasking_Watch
12:39:24.863	4.905869	-0.5650489	8.035186	0.11437474	-0.10859718	0.005827654	5.015331	-0.63843906	8.402926	Multitasking_Watch
12:39:24.886	4.905869	-0.5650489	8.035186	0.11437474	-0.10859718	0.005827654	5.015331	-0.63843906	8.402926	Multitasking_Watch
12:39:24.907	4.905869	-0.5650489	8.035186	0.11437474	-0.10859718	0.005827654	5.015331	-0.63843906	8.402926	Multitasking_Watch
12:39:24.930	4.905869	-0.5650489	8.035186	0.11437474	-0.10859718	0.005827654	5.015331	-0.63843906	8.402926	Multitasking_Watch
12:39:24.953	4.905869	-0.5650489	8.035186	0.11437474	-0.10859718	0.005827654	5.015331	-0.63843906	8.402926	Multitasking_Watch
12:39:24.974	4.905869	-0.5650489	8.035186	0.11437474	-0.10859718	0.005827654	5.015331	-0.63843906	8.402926	Multitasking_Watch
12:39:24.996	4.826858	-0.52674043	7.8627987	0.08994013	-0.09393641	0.037592646	5.0963974	-0.5007593	8.36339	Multitasking_Watch
12:39:25.017	4.826858	-0.52674043	7.8627987	0.08994013	-0.09393641	0.037592646	5.0963974	-0.5007593	8.36339	Multitasking_Watch
12:39:25.039	4.826858	-0.52674043	7.8627987	0.08994013	-0.09393641	0.037592646	5.0963974	-0.5007593	8.36339	Multitasking_Watch
12:39:25.063	4.826858	-0.52674043	7.8627987	0.08994013	-0.09393641	0.037592646	5.0963974	-0.5007593	8.36339	Multitasking_Watch
12:39:25.084	4.826858	-0.52674043	7.8627987	0.08994013	-0.09393641	0.037592646	5.0963974	-0.5007593	8.36339	Multitasking_Watch
12:39:25.106	4.826858	-0.52674043	7.8627987	0.08994013	-0.09393641	0.037592646	5.0963974	-0.5007593	8.36339	Multitasking_Watch
12:39:25.129	4.826858	-0.52674043	7.8627987	0.08994013	-0.09393641	0.037592646	5.0963974	-0.5007593	8.36339	Multitasking_Watch
12:39:25.151	4.826858	-0.52674043	7.8627987	0.08994013	-0.09393641	0.037592646	5.0963974	-0.5007593	8.36339	Multitasking_Watch
12:39:25.175	4.992063	-0.5411061	8.0687065	0.04901216	-0.04018027	0.009492845	5.1443596	-0.41444883	8.338715	Multitasking_Watch
12:39:25.197	4.992063	-0.5411061	8.0687065	0.04901216	-0.04018027	0.009492845	5.1443596	-0.41444883	8.338715	Multitasking_Watch
12:39:25.220	4.992063	-0.5411061	8.0687065	0.04901216	-0.04018027	0.009492845	5.1443596	-0.41444883	8.338715	Multitasking_Watch
12:39:25.242	4.992063	-0.5411061	8.0687065	0.04901216	-0.04018027	0.009492845	5.1443596	-0.41444883	8.338715	Multitasking_Watch
12:39:25.264	4.992063	-0.5411061	8.0687065	0.04901216	-0.04018027	0.009492845	5.1443596	-0.41444883	8.338715	Multitasking_Watch
12:39:25.287	4.992063	-0.5411061	8.0687065	0.04901216	-0.04018027	0.009492845	5.1443596	-0.41444883	8.338715	Multitasking_Watch
12:39:25.310	4.992063	-0.5411061	8.0687065	0.04901216	-0.04018027	0.009492845	5.1443596	-0.41444883	8.338715	Multitasking_Watch
12:39:25.332	4.992063	-0.5411061	8.0687065	0.04901216	-0.04018027	0.009492845	5.1443596	-0.41444883	8.338715	Multitasking_Watch
12:39:25.354	5.154874	-0.21548474	7.6449194	0.00014294247	-0.07988651	-0.03082426	5.262568	-0.454412	8.262519	Multitasking_Watch
12:39:25.377	5.154874	-0.21548474	7.6449194	0.00014294247	-0.07988651	-0.03082426	5.262568	-0.454412	8.262519	Multitasking_Watch
12:39:25.399	5.154874	-0.21548474	7.6449194	0.00014294247	-0.07988651	-0.03082426	5.262568	-0.454412	8.262519	Multitasking_Watch
12:39:25.422	5.154874	-0.21548474	7.6449194	0.00014294247	-0.07988651	-0.03082426	5.262568	-0.454412	8.262519	Multitasking_Watch
12:39:25.445	5.154874	-0.21548474	7.6449194	0.00014294247	-0.07988651	-0.03082426	5.262568	-0.454412	8.262519	Multitasking_Watch
12:39:25.466	5.154874	-0.21548474	7.6449194	0.00014294247	-0.07988651	-0.03082426	5.262568	-0.454412	8.262519	Multitasking_Watch
12:39:25.489	5.154874	-0.21548474	7.6449194	0.00014294247	-0.07988651	-0.03082426	5.262568	-0.454412	8.262519	Multitasking_Watch
12:39:25.512	5.154874	-0.21548474	7.6449194	0.00014294247	-0.07988651	-0.03082426	5.262568	-0.454412	8.262519	Multitasking_Watch
12:39:25.534	5.1859994	-0.9241901	8.174054	-0.112256266	0.051449515	-0.041208968	5.2301464	-0.50299966	8.2802725	Multitasking_Watch
12:39:25.556	5.1859994	-0.9241901	8.174054	-0.112256266	0.051449515	-0.041208968	5.2301464	-0.50299966	8.2802725	Multitasking_Watch
12:39:25.578	5.1859994	-0.9241901	8.174054	-0.112256266	0.051449515	-0.041208968	5.2301464	-0.50299966	8.2802725	Multitasking_Watch
12:39:25.600	5.1859994	-0.9241901	8.174054	-0.112256266	0.051449515	-0.041208968	5.2301464	-0.50299966	8.2802725	Multitasking_Watch
12:39:25.623	5.1859994	-0.9241901	8.174054	-0.112256266	0.051449515	-0.041208968	5.2301464	-0.50299966	8.2802725	Multitasking_Watch
12:39:25.646	5.1859994	-0.9241901	8.174054	-0.112256266	0.051449515	-0.041208968	5.2301464	-0.50299966	8.2802725	Multitasking_Watch
12:39:25.668	5.1859994	-0.9241901	8.174054	-0.112256266	0.051449515	-0.041208968	5.2301464	-0.50299966	8.2802725	Multitasking_Watch
12:39:25.691	5.1859994	-0.9241901	8.174054	-0.112256266	0.051449515	-0.041208968	5.2301464	-0.50299966	8.2802725	Multitasking_Watch
12:39:25.713	5.00164	-0.6153286	8.12138	-0.028567724	0.08565797	0.0046059242	5.2333264	-0.56225103	8.274448	Multitasking_Watch
12:39:25.736	5.00164	-0.6153286	8.12138	-0.028567724	0.08565797	0.0046059242	5.2333264	-0.56225103	8.274448	Multitasking_Watch
12:39:25.759	5.00164	-0.6153286	8.12138	-0.028567724	0.08565797	0.0046059242	5.2333264	-0.56225103	8.274448	Multitasking_Watch
12:39:25.780	5.00164	-0.6153286	8.12138	-0.028567724	0.08565797	0.0046059242	5.2333264	-0.56225103	8.274448	Multitasking_Watch
12:39:25.802	5.00164	-0.6153286	8.12138	-0.028567724	0.08565797	0.0046059242	5.2333264	-0.56225103	8.274448	Multitasking_Watch
12:39:25.824	5.00164	-0.6153286	8.12138	-0.028567724	0.08565797	0.0046059242	5.2333264	-0.56225103	8.274448	Multitasking_Watch
12:39:25.848	5.00164	-0.6153286	8.12138	-0.028567724	0.08565797	0.0046059242	5.2333264	-0.56225103	8.274448	Multitasking_Watch
12:39:25.871	5.00164	-0.6153286	8.12138	-0.028567724	0.08565797	0.0046059242	5.2333264	-0.56225103	8.274448	Multitasking_Watch
12:39:25.893	5.358387	-0.6057515	8.025609	-0.057889257	-0.067669205	-0.14994298	5.1910057	-0.62516266	8.296563	Multitasking_Watch
12:39:25.915	5.358387	-0.6057515	8.025609	-0.057889257	-0.067669205	-0.14994298	5.1910057	-0.62516266	8.296563	Multitasking_Watch
12:39:25.938	5.358387	-0.6057515	8.025609	-0.057889257	-0.067669205	-0.14994298	5.1910057	-0.62516266	8.296563	Multitasking_Watch
12:39:25.961	5.358387	-0.6057515	8.025609	-0.057889257	-0.067669205	-0.14994298	5.1910057	-0.62516266	8.296563	Multitasking_Watch
12:39:25.984	5.358387	-0.6057515	8.025609	-0.057889257	-0.067669205	-0.14994298	5.1910057	-0.62516266	8.296563	Multitasking_Watch
12:39:26.005	5.358387	-0.6057515	8.025609	-0.057889257	-0.067669205	-0.14994298	5.1910057	-0.62516266	8.296563	Multitasking_Watch
12:39:26.028	5.358387	-0.6057515	8.025609	-0.057889257	-0.067669205	-0.14994298	5.1910057	-0.62516266	8.296563	Multitasking_Watch
12:39:26.050	5.358387	-0.6057515	8.025609	-0.057889257	-0.067669205	-0.14994298	5.1910057	-0.62516266	8.296563	Multitasking_Watch
12:39:26.072	4.965726	-0.25379312	7.980118	0.17423953	-0.052397575	-0.035100315	5.2488523	-0.46633232	8.2705765	Multitasking_Watch
12:39:26.094	4.965726	-0.25379312	7.980118	0.17423953	-0.052397575	-0.035100315	5.2488523	-0.46633232	8.2705765	Multitasking_Watch
12:39:26.116	4.965726	-0.25379312	7.980118	0.17423953	-0.052397575	-0.035100315	5.2488523	-0.46633232	8.2705765	Multitasking_Watch
12:39:26.139	4.965726	-0.25379312	7.980118	0.17423953	-0.052397575	-0.035100315	5.2488523	-0.46633232	8.2705765	Multitasking_Watch
12:39:26.162	4.965726	-0.25379312	7.980118	0.17423953	-0.052397575	-0.035100315	5.2488523	-0.46633232	8.2705765	Multitasking_Watch
12:39:26.186	4.965726	-0.25379312	7.980118	0.17423953	-0.052397575	-0.035100315	5.2488523	-0.46633232	8.2705765	Multitasking_Watch
12:39:26.208	4.965726	-0.25379312	7.980118	0.17423953	-0.052397575	-0.035100315	5.2488523	-0.46633232	8.2705765	Multitasking_Watch
12:39:26.231	4.965726	-0.25379312	7.980118	0.17423953	-0.052397575	-0.035100315	5.2488523	-0.46633232	8.2705765	Multitasking_Watch
12:39:26.253	5.0040345	-0.38308397	8.097438	-0.0957629	0.064277686	-0.035100315	5.2258143	-0.43414062	8.2869005	Multitasking_Watch
12:39:26.276	5.0040345	-0.38308397	8.097438	-0.0957629	0.064277686	-0.035100315	5.2258143	-0.43414062	8.2869005	Multitasking_Watch
12:39:26.299	5.0040345	-0.38308397	8.097438	-0.0957629	0.064277686	-0.035100315	5.2258143	-0.43414062	8.2869005	Multitasking_Watch
12:39:26.320	5.0040345	-0.38308397	8.097438	-0.0957629	0.064277686	-0.035100315	5.2258143	-0.43414062	8.2869005	Multitasking_Watch
12:39:26.342	5.0040345	-0.38308397	8.097438	-0.0957629	0.064277686	-0.035100315	5.2258143	-0.43414062	8.2869005	Multitasking_Watch
12:39:26.364	5.0040345	-0.38308397	8.097438	-0.0957629	0.064277686	-0.035100315	5.2258143	-0.43414062	8.2869005	Multitasking_Watch
12:39:26.386	5.0040345	-0.38308397	8.097438	-0.0957629	0.064277686	-0.035100315	5.2258143	-0.43414062	8.2869005	Multitasking_Watch
12:39:26.409	5.0040345	-0.38308397	8.097438	-0.0957629	0.064277686	-0.035100315	5.2258143	-0.43414062	8.2869005	Multitasking_Watch
12:39:26.431	4.975303	-0.3232271	7.8197017	0.023355821	0.0025802949	0.060805526	5.2240796	-0.36250338	8.291435	Multitasking_Watch
12:39:26.453	4.975303	-0.3232271	7.8197017	0.023355821	0.0025802949	0.060805526	5.2240796	-0.36250338	8.291435	Multitasking_Watch
12:39:26.475	4.975303	-0.3232271	7.8197017	0.023355821	0.0025802949	0.060805526	5.2240796	-0.36250338	8.291435	Multitasking_Watch
12:39:26.497	4.975303	-0.3232271	7.8197017	0.023355821	0.0025802949	0.060805526	5.2240796	-0.36250338	8.291435	Multitasking_Watch
12:39:26.521	4.975303	-0.3232271	7.8197017	0.023355821	0.0025802949	0.060805526	5.2240796	-0.36250338	8.291435	Multitasking_Watch
12:39:26.543	4.975303	-0.3232271	7.8197017	0.023355821	0.0025802949	0.060805526	5.2240796	-0.36250338	8.291435	Multitasking_Watch
12:39:26.565	4.975303	-0.3232271	7.8197017	0.023355821	0.0025802949	0.060805526	5.2240796	-0.36250338	8.291435	Multitasking_Watch
12:39:26.587	4.975303	-0.3232271	7.8197017	0.023355821	0.0025802949	0.060805526	5.2240796	-0.36250338	8.291435	Multitasking_Watch
12:39:26.610	5.0495257	-0.36632404	8.142929	0.0038081338	0.011132408	0.018655825	5.2094917	-0.4082548	8.298484	Multitasking_Watch
12:39:26.633	5.0495257	-0.36632404	8.142929	0.0038081338	0.011132408	0.018655825	5.2094917	-0.4082548	8.298484	Multitasking_Watch
12:39:26.656	5.0495257	-0.36632404	8.142929	0.0038081338	0.011132408	0.018655825	5.2094917	-0.4082548	8.298484	Multitasking_Watch
12:39:26.677	5.0495257	-0.36632404	8.142929	0.0038081338	0.011132408	0.018655825	5.2094917	-0.4082548	8.298484	Multitasking_Watch
12:39:26.700	5.0495257	-0.36632404	8.142929	0.0038081338	0.011132408	0.018655825	5.2094917	-0.4082548	8.298484	Multitasking_Watch
12:39:26.724	5.0495257	-0.36632404	8.142929	0.0038081338	0.011132408	0.018655825	5.2094917	-0.4082548	8.298484	Multitasking_Watch
12:39:26.746	5.0495257	-0.36632404	8.142929	0.0038081338	0.011132408	0.018655825	5.2094917	-0.4082548	8.298484	Multitasking_Watch
12:39:26.768	5.0495257	-0.36632404	8.142929	0.0038081338	0.011132408	0.018655825	5.2094917	-0.4082548	8.298484	Multitasking_Watch
12:39:26.790	4.9944572	-0.3998439	7.80773	-0.02795686	-0.0078044143	0.035760053	5.2073536	-0.41560587	8.299461	Multitasking_Watch
12:39:26.811	4.9944572	-0.3998439	7.80773	-0.02795686	-0.0078044143	0.035760053	5.2073536	-0.41560587	8.299461	Multitasking_Watch
12:39:26.833	4.9944572	-0.3998439	7.80773	-0.02795686	-0.0078044143	0.035760053	5.2073536	-0.41560587	8.299461	Multitasking_Watch
12:39:26.856	4.9944572	-0.3998439	7.80773	-0.02795686	-0.0078044143	0.035760053	5.2073536	-0.41560587	8.299461	Multitasking_Watch
12:39:26.876	4.9944572	-0.3998439	7.80773	-0.02795686	-0.0078044143	0.035760053	5.2073536	-0.41560587	8.299461	Multitasking_Watch
12:39:26.899	4.9944572	-0.3998439	7.80773	-0.02795686	-0.0078044143	0.035760053	5.2073536	-0.41560587	8.299461	Multitasking_Watch
12:39:26.922	4.9944572	-0.3998439	7.80773	-0.02795686	-0.0078044143	0.035760053	5.2073536	-0.41560587	8.299461	Multitasking_Watch
12:39:26.943	4.9944572	-0.3998439	7.80773	-0.02795686	-0.0078044143	0.035760053	5.2073536	-0.41560587	8.299461	Multitasking_Watch
12:39:26.967	5.0064287	-0.59378016	8.1549	0.01969063	0.019073656	0.054696873	5.183914	-0.464947	8.311511	Multitasking_Watch
12:39:26.989	5.0064287	-0.59378016	8.1549	0.01969063	0.019073656	0.054696873	5.183914	-0.464947	8.311511	Multitasking_Watch
12:39:27.012	5.0064287	-0.59378016	8.1549	0.01969063	0.019073656	0.054696873	5.183914	-0.464947	8.311511	Multitasking_Watch
12:39:27.034	5.0064287	-0.59378016	8.1549	0.01969063	0.019073656	0.054696873	5.183914	-0.464947	8.311511	Multitasking_Watch
12:39:27.057	5.0064287	-0.59378016	8.1549	0.01969063	0.019073656	0.054696873	5.183914	-0.464947	8.311511	Multitasking_Watch
12:39:27.079	5.0064287	-0.59378016	8.1549	0.01969063	0.019073656	0.054696873	5.183914	-0.464947	8.311511	Multitasking_Watch
12:39:27.102	5.0064287	-0.59378016	8.1549	0.01969063	0.019073656	0.054696873	5.183914	-0.464947	8.311511	Multitasking_Watch
12:39:27.124	5.0064287	-0.59378016	8.1549	0.01969063	0.019073656	0.054696873	5.183914	-0.464947	8.311511	Multitasking_Watch
12:39:27.146	4.98488	-0.50998056	8.0926485	0.012360248	0.0050237556	0.02048842	5.172191	-0.5306364	8.314879	Multitasking_Watch
12:39:27.167	4.98488	-0.50998056	8.0926485	0.012360248	0.0050237556	0.02048842	5.172191	-0.5306364	8.314879	Multitasking_Watch
12:39:27.191	4.98488	-0.50998056	8.0926485	0.012360248	0.0050237556	0.02048842	5.172191	-0.5306364	8.314879	Multitasking_Watch
12:39:27.214	4.98488	-0.50998056	8.0926485	0.012360248	0.0050237556	0.02048842	5.172191	-0.5306364	8.314879	Multitasking_Watch
12:39:27.235	4.98488	-0.50998056	8.0926485	0.012360248	0.0050237556	0.02048842	5.172191	-0.5306364	8.314879	Multitasking_Watch
12:39:27.257	4.98488	-0.50998056	8.0926485	0.012360248	0.0050237556	0.02048842	5.172191	-0.5306364	8.314879	Multitasking_Watch
12:39:27.280	4.98488	-0.50998056	8.0926485	0.012360248	0.0050237556	0.02048842	5.172191	-0.5306364	8.314879	Multitasking_Watch
12:39:27.303	4.98488	-0.50998056	8.0926485	0.012360248	0.0050237556	0.02048842	5.172191	-0.5306364	8.314879	Multitasking_Watch
12:39:27.324	4.9872746	-0.65363705	8.030397	-0.0010787881	-0.006582684	-0.01799609	5.174168	-0.5855821	8.3099575	Multitasking_Watch
12:39:27.347	4.9872746	-0.65363705	8.030397	-0.0010787881	-0.006582684	-0.01799609	5.174168	-0.5855821	8.3099575	Multitasking_Watch
12:39:27.370	4.9872746	-0.65363705	8.030397	-0.0010787881	-0.006582684	-0.01799609	5.174168	-0.5855821	8.3099575	Multitasking_Watch
12:39:27.392	4.9872746	-0.65363705	8.030397	-0.0010787881	-0.006582684	-0.01799609	5.174168	-0.5855821	8.3099575	Multitasking_Watch
12:39:27.414	4.9872746	-0.65363705	8.030397	-0.0010787881	-0.006582684	-0.01799609	5.174168	-0.5855821	8.3099575	Multitasking_Watch
12:39:27.436	4.9872746	-0.65363705	8.030397	-0.0010787881	-0.006582684	-0.01799609	5.174168	-0.5855821	8.3099575	Multitasking_Watch
12:39:27.457	4.9872746	-0.65363705	8.030397	-0.0010787881	-0.006582684	-0.01799609	5.174168	-0.5855821	8.3099575	Multitasking_Watch
12:39:27.479	4.9872746	-0.65363705	8.030397	-0.0010787881	-0.006582684	-0.01799609	5.174168	-0.5855821	8.3099575	Multitasking_Watch
12:39:27.501	5.071074	-0.50758624	7.800547	-0.056667525	0.01724106	-0.038154643	5.181408	-0.5354884	8.308829	Multitasking_Watch
12:39:27.524	5.071074	-0.50758624	7.800547	-0.056667525	0.01724106	-0.038154643	5.181408	-0.5354884	8.308829	Multitasking_Watch
12:39:27.545	5.071074	-0.50758624	7.800547	-0.056667525	0.01724106	-0.038154643	5.181408	-0.5354884	8.308829	Multitasking_Watch
12:39:27.567	5.071074	-0.50758624	7.800547	-0.056667525	0.01724106	-0.038154643	5.181408	-0.5354884	8.308829	Multitasking_Watch
12:39:27.590	5.071074	-0.50758624	7.800547	-0.056667525	0.01724106	-0.038154643	5.181408	-0.5354884	8.308829	Multitasking_Watch
12:39:27.612	5.071074	-0.50758624	7.800547	-0.056667525	0.01724106	-0.038154643	5.181408	-0.5354884	8.308829	Multitasking_Watch
12:39:27.635	5.071074	-0.50758624	7.800547	-0.056667525	0.01724106	-0.038154643	5.181408	-0.5354884	8.308829	Multitasking_Watch
12:39:27.658	5.071074	-0.50758624	7.800547	-0.056667525	0.01724106	-0.038154643	5.181408	-0.5354884	8.308829	Multitasking_Watch
12:39:27.680	4.7119327	-1.1971374	8.209969	0.1290355	0.016630195	-0.053426273	5.048074	-0.65512556	8.382011	Multitasking_Watch
12:39:27.702	4.7119327	-1.1971374	8.209969	0.1290355	0.016630195	-0.053426273	5.048074	-0.65512556	8.382011	Multitasking_Watch
12:39:27.724	4.7119327	-1.1971374	8.209969	0.1290355	0.016630195	-0.053426273	5.048074	-0.65512556	8.382011	Multitasking_Watch
12:39:27.747	4.7119327	-1.1971374	8.209969	0.1290355	0.016630195	-0.053426273	5.048074	-0.65512556	8.382011	Multitasking_Watch
12:39:27.769	4.7119327	-1.1971374	8.209969	0.1290355	0.016630195	-0.053426273	5.048074	-0.65512556	8.382011	Multitasking_Watch
12:39:27.791	4.7119327	-1.1971374	8.209969	0.1290355	0.016630195	-0.053426273	5.048074	-0.65512556	8.382011	Multitasking_Watch
12:39:27.813	4.7119327	-1.1971374	8.209969	0.1290355	0.016630195	-0.053426273	5.048074	-0.65512556	8.382011	Multitasking_Watch
12:39:27.835	4.7119327	-1.1971374	8.209969	0.1290355	0.016630195	-0.053426273	5.048074	-0.65512556	8.382011	Multitasking_Watch
12:39:27.859	4.7119327	-1.1971374	8.209969	0.1290355	0.016630195	-0.053426273	5.048074	-0.65512556	8.382011	Multitasking_Watch
12:39:27.881	4.520391	-1.0582695	8.22194	0.14369628	-0.033460755	-0.01921782	4.90464	-0.77811074	8.456323	Multitasking_Watch
12:39:27.903	4.520391	-1.0582695	8.22194	0.14369628	-0.033460755	-0.01921782	4.90464	-0.77811074	8.456323	Multitasking_Watch
12:39:27.924	4.520391	-1.0582695	8.22194	0.14369628	-0.033460755	-0.01921782	4.90464	-0.77811074	8.456323	Multitasking_Watch
12:39:27.947	4.520391	-1.0582695	8.22194	0.14369628	-0.033460755	-0.01921782	4.90464	-0.77811074	8.456323	Multitasking_Watch
12:39:27.970	4.520391	-1.0582695	8.22194	0.14369628	-0.033460755	-0.01921782	4.90464	-0.77811074	8.456323	Multitasking_Watch
12:39:27.993	4.520391	-1.0582695	8.22194	0.14369628	-0.033460755	-0.01921782	4.90464	-0.77811074	8.456323	Multitasking_Watch
12:39:28.014	4.520391	-1.0582695	8.22194	0.14369628	-0.033460755	-0.01921782	4.90464	-0.77811074	8.456323	Multitasking_Watch
12:39:28.035	4.520391	-1.0582695	8.22194	0.14369628	-0.033460755	-0.01921782	4.90464	-0.77811074	8.456323	Multitasking_Watch
12:39:28.057	4.6832013	0.026337024	7.980118	0.021523226	-0.09760161	-0.080915205	4.9243026	-0.6771901	8.453579	Multitasking_Watch
12:39:28.079	4.6832013	0.026337024	7.980118	0.021523226	-0.09760161	-0.080915205	4.9243026	-0.6771901	8.453579	Multitasking_Watch
12:39:28.101	4.6832013	0.026337024	7.980118	0.021523226	-0.09760161	-0.080915205	4.9243026	-0.6771901	8.453579	Multitasking_Watch
12:39:28.124	4.6832013	0.026337024	7.980118	0.021523226	-0.09760161	-0.080915205	4.9243026	-0.6771901	8.453579	Multitasking_Watch
12:39:28.153	4.6832013	0.026337024	7.980118	0.021523226	-0.09760161	-0.080915205	4.9243026	-0.6771901	8.453579	Multitasking_Watch
12:39:28.175	4.6832013	0.026337024	7.980118	0.021523226	-0.09760161	-0.080915205	4.9243026	-0.6771901	8.453579	Multitasking_Watch
12:39:28.198	4.6832013	0.026337024	7.980118	0.021523226	-0.09760161	-0.080915205	4.9243026	-0.6771901	8.453579	Multitasking_Watch
12:39:28.219	4.7957325	-0.4285752	7.927444	-0.0395633	0.11864469	0.09318138	4.8380556	-0.59244025	8.509558	Multitasking_Watch
12:39:28.241	4.7957325	-0.4285752	7.927444	-0.0395633	0.11864469	0.09318138	4.8380556	-0.59244025	8.509558	Multitasking_Watch
12:39:28.262	4.7957325	-0.4285752	7.927444	-0.0395633	0.11864469	0.09318138	4.8380556	-0.59244025	8.509558	Multitasking_Watch
12:39:28.284	4.7957325	-0.4285752	7.927444	-0.0395633	0.11864469	0.09318138	4.8380556	-0.59244025	8.509558	Multitasking_Watch
12:39:28.306	4.7957325	-0.4285752	7.927444	-0.0395633	0.11864469	0.09318138	4.8380556	-0.59244025	8.509558	Multitasking_Watch
12:39:28.329	4.7957325	-0.4285752	7.927444	-0.0395633	0.11864469	0.09318138	4.8380556	-0.59244025	8.509558	Multitasking_Watch
12:39:28.352	4.7957325	-0.4285752	7.927444	-0.0395633	0.11864469	0.09318138	4.8380556	-0.59244025	8.509558	Multitasking_Watch
12:39:28.374	4.7957325	-0.4285752	7.927444	-0.0395633	0.11864469	0.09318138	4.8380556	-0.59244025	8.509558	Multitasking_Watch
12:39:28.397	4.7957325	-0.4285752	7.927444	-0.0395633	0.11864469	0.09318138	4.8380556	-0.59244025	8.509558	Multitasking_Watch
12:39:28.421	4.170827	-1.5634614	8.403905	0.22433048	-0.037125945	0.042479567	4.590171	-0.857429	8.623543	Multitasking_Watch
12:39:28.443	4.170827	-1.5634614	8.403905	0.22433048	-0.037125945	0.042479567	4.590171	-0.857429	8.623543	Multitasking_Watch
12:39:28.465	4.170827	-1.5634614	8.403905	0.22433048	-0.037125945	0.042479567	4.590171	-0.857429	8.623543	Multitasking_Watch
12:39:28.487	4.170827	-1.5634614	8.403905	0.22433048	-0.037125945	0.042479567	4.590171	-0.857429	8.623543	Multitasking_Watch
12:39:28.510	4.170827	-1.5634614	8.403905	0.22433048	-0.037125945	0.042479567	4.590171	-0.857429	8.623543	Multitasking_Watch
12:39:28.533	4.170827	-1.5634614	8.403905	0.22433048	-0.037125945	0.042479567	4.590171	-0.857429	8.623543	Multitasking_Watch
12:39:28.555	4.170827	-1.5634614	8.403905	0.22433048	-0.037125945	0.042479567	4.590171	-0.857429	8.623543	Multitasking_Watch
12:39:28.578	4.170827	-1.5634614	8.403905	0.22433048	-0.037125945	0.042479567	4.590171	-0.857429	8.623543	Multitasking_Watch
12:39:28.601	4.6305275	-0.84996754	8.518829	0.15163752	-0.25520483	-0.13161702	4.6823244	-0.8290047	8.576651	Multitasking_Watch
12:39:28.624	4.6305275	-0.84996754	8.518829	0.15163752	-0.25520483	-0.13161702	4.6823244	-0.8290047	8.576651	Multitasking_Watch
12:39:28.647	4.6305275	-0.84996754	8.518829	0.15163752	-0.25520483	-0.13161702	4.6823244	-0.8290047	8.576651	Multitasking_Watch
12:39:28.669	4.6305275	-0.84996754	8.518829	0.15163752	-0.25520483	-0.13161702	4.6823244	-0.8290047	8.576651	Multitasking_Watch
12:39:28.691	4.6305275	-0.84996754	8.518829	0.15163752	-0.25520483	-0.13161702	4.6823244	-0.8290047	8.576651	Multitasking_Watch
12:39:28.713	4.6305275	-0.84996754	8.518829	0.15163752	-0.25520483	-0.13161702	4.6823244	-0.8290047	8.576651	Multitasking_Watch
12:39:28.733	4.6305275	-0.84996754	8.518829	0.15163752	-0.25520483	-0.13161702	4.6823244	-0.8290047	8.576651	Multitasking_Watch
12:39:28.754	4.6305275	-0.84996754	8.518829	0.15163752	-0.25520483	-0.13161702	4.6823244	-0.8290047	8.576651	Multitasking_Watch
12:39:28.776	4.6903844	-0.76616794	8.147717	0.28541702	-0.15807727	0.0064385193	4.881242	-0.6384471	8.4815235	Multitasking_Watch
12:39:28.797	4.6903844	-0.76616794	8.147717	0.28541702	-0.15807727	0.0064385193	4.881242	-0.6384471	8.4815235	Multitasking_Watch
12:39:28.818	4.6903844	-0.76616794	8.147717	0.28541702	-0.15807727	0.0064385193	4.881242	-0.6384471	8.4815235	Multitasking_Watch
12:39:28.840	4.6903844	-0.76616794	8.147717	0.28541702	-0.15807727	0.0064385193	4.881242	-0.6384471	8.4815235	Multitasking_Watch
12:39:28.862	4.6903844	-0.76616794	8.147717	0.28541702	-0.15807727	0.0064385193	4.881242	-0.6384471	8.4815235	Multitasking_Watch
12:39:28.885	4.6903844	-0.76616794	8.147717	0.28541702	-0.15807727	0.0064385193	4.881242	-0.6384471	8.4815235	Multitasking_Watch
12:39:28.908	4.6903844	-0.76616794	8.147717	0.28541702	-0.15807727	0.0064385193	4.881242	-0.6384471	8.4815235	Multitasking_Watch
12:39:28.929	4.6903844	-0.76616794	8.147717	0.28541702	-0.15807727	0.0064385193	4.881242	-0.6384471	8.4815235	Multitasking_Watch
12:39:28.951	4.743058	-0.43096948	8.197997	0.20783713	-0.0853843	0.03698178	5.019177	-0.38409957	8.416095	Multitasking_Watch
12:39:28.975	4.743058	-0.43096948	8.197997	0.20783713	-0.0853843	0.03698178	5.019177	-0.38409957	8.416095	Multitasking_Watch
12:39:28.997	4.743058	-0.43096948	8.197997	0.20783713	-0.0853843	0.03698178	5.019177	-0.38409957	8.416095	Multitasking_Watch
12:39:29.019	4.743058	-0.43096948	8.197997	0.20783713	-0.0853843	0.03698178	5.019177	-0.38409957	8.416095	Multitasking_Watch
12:39:29.041	4.743058	-0.43096948	8.197997	0.20783713	-0.0853843	0.03698178	5.019177	-0.38409957	8.416095	Multitasking_Watch
12:39:29.062	4.743058	-0.43096948	8.197997	0.20783713	-0.0853843	0.03698178	5.019177	-0.38409957	8.416095	Multitasking_Watch
12:39:29.085	4.743058	-0.43096948	8.197997	0.20783713	-0.0853843	0.03698178	5.019177	-0.38409957	8.416095	Multitasking_Watch
12:39:29.107	4.743058	-0.43096948	8.197997	0.20783713	-0.0853843	0.03698178	5.019177	-0.38409957	8.416095	Multitasking_Watch
12:39:29.130	4.8579836	-0.44533512	8.006455	-0.064608775	0.022127982	0.019877557	5.0291142	-0.4037151	8.409242	Multitasking_Watch
12:39:29.153	4.8579836	-0.44533512	8.006455	-0.064608775	0.022127982	0.019877557	5.0291142	-0.4037151	8.409242	Multitasking_Watch
12:39:29.175	4.8579836	-0.44533512	8.006455	-0.064608775	0.022127982	0.019877557	5.0291142	-0.4037151	8.409242	Multitasking_Watch
12:39:29.198	4.8579836	-0.44533512	8.006455	-0.064608775	0.022127982	0.019877557	5.0291142	-0.4037151	8.409242	Multitasking_Watch
12:39:29.221	4.8579836	-0.44533512	8.006455	-0.064608775	0.022127982	0.019877557	5.0291142	-0.4037151	8.409242	Multitasking_Watch
12:39:29.244	4.8579836	-0.44533512	8.006455	-0.064608775	0.022127982	0.019877557	5.0291142	-0.4037151	8.409242	Multitasking_Watch
12:39:29.266	4.8579836	-0.44533512	8.006455	-0.064608775	0.022127982	0.019877557	5.0291142	-0.4037151	8.409242	Multitasking_Watch
12:39:29.288	4.8579836	-0.44533512	8.006455	-0.064608775	0.022127982	0.019877557	5.0291142	-0.4037151	8.409242	Multitasking_Watch
12:39:29.310	4.819675	-0.51955765	8.164477	-0.06705223	0.008078082	-0.007000516	4.983889	-0.42510933	8.435074	Multitasking_Watch
12:39:29.332	4.819675	-0.51955765	8.164477	-0.06705223	0.008078082	-0.007000516	4.983889	-0.42510933	8.435074	Multitasking_Watch
12:39:29.353	4.819675	-0.51955765	8.164477	-0.06705223	0.008078082	-0.007000516	4.983889	-0.42510933	8.435074	Multitasking_Watch
12:39:29.376	4.819675	-0.51955765	8.164477	-0.06705223	0.008078082	-0.007000516	4.983889	-0.42510933	8.435074	Multitasking_Watch
12:39:29.398	4.819675	-0.51955765	8.164477	-0.06705223	0.008078082	-0.007000516	4.983889	-0.42510933	8.435074	Multitasking_Watch
12:39:29.422	4.819675	-0.51955765	8.164477	-0.06705223	0.008078082	-0.007000516	4.983889	-0.42510933	8.435074	Multitasking_Watch
12:39:29.444	4.819675	-0.51955765	8.164477	-0.06705223	0.008078082	-0.007000516	4.983889	-0.42510933	8.435074	Multitasking_Watch
12:39:29.467	4.819675	-0.51955765	8.164477	-0.06705223	0.008078082	-0.007000516	4.983889	-0.42510933	8.435074	Multitasking_Watch
12:39:29.490	4.853195	-0.4644893	8.13814	0.038016587	-0.0047500883	-0.0015027284	4.984261	-0.47214407	8.432351	Multitasking_Watch
12:39:29.514	4.853195	-0.4644893	8.13814	0.038016587	-0.0047500883	-0.0015027284	4.984261	-0.47214407	8.432351	Multitasking_Watch
12:39:29.536	4.853195	-0.4644893	8.13814	0.038016587	-0.0047500883	-0.0015027284	4.984261	-0.47214407	8.432351	Multitasking_Watch
12:39:29.558	4.853195	-0.4644893	8.13814	0.038016587	-0.0047500883	-0.0015027284	4.984261	-0.47214407	8.432351	Multitasking_Watch
12:39:29.579	4.853195	-0.4644893	8.13814	0.038016587	-0.0047500883	-0.0015027284	4.984261	-0.47214407	8.432351	Multitasking_Watch
12:39:29.601	4.853195	-0.4644893	8.13814	0.038016587	-0.0047500883	-0.0015027284	4.984261	-0.47214407	8.432351	Multitasking_Watch
12:39:29.623	4.853195	-0.4644893	8.13814	0.038016587	-0.0047500883	-0.0015027284	4.984261	-0.47214407	8.432351	Multitasking_Watch
12:39:29.646	4.853195	-0.4644893	8.13814	0.038016587	-0.0047500883	-0.0015027284	4.984261	-0.47214407	8.432351	Multitasking_Watch
12:39:29.667	4.819675	-0.4860378	8.166871	-0.004133114	0.024571443	-0.011276572	4.9606657	-0.46054876	8.446895	Multitasking_Watch
12:39:29.688	4.819675	-0.4860378	8.166871	-0.004133114	0.024571443	-0.011276572	4.9606657	-0.46054876	8.446895	Multitasking_Watch
12:39:29.710	4.819675	-0.4860378	8.166871	-0.004133114	0.024571443	-0.011276572	4.9606657	-0.46054876	8.446895	Multitasking_Watch
12:39:29.733	4.819675	-0.4860378	8.166871	-0.004133114	0.024571443	-0.011276572	4.9606657	-0.46054876	8.446895	Multitasking_Watch
12:39:29.756	4.819675	-0.4860378	8.166871	-0.004133114	0.024571443	-0.011276572	4.9606657	-0.46054876	8.446895	Multitasking_Watch
12:39:29.779	4.819675	-0.4860378	8.166871	-0.004133114	0.024571443	-0.011276572	4.9606657	-0.46054876	8.446895	Multitasking_Watch
12:39:29.802	4.819675	-0.4860378	8.166871	-0.004133114	0.024571443	-0.011276572	4.9606657	-0.46054876	8.446895	Multitasking_Watch
12:39:29.823	4.819675	-0.4860378	8.166871	-0.004133114	0.024571443	-0.011276572	4.9606657	-0.46054876	8.446895	Multitasking_Watch
12:39:29.846	4.786155	-0.505192	8.209969	-0.043839354	0.03251269	0.012547173	4.9556456	-0.46775416	8.449447	Multitasking_Watch
12:39:29.869	4.786155	-0.505192	8.209969	-0.043839354	0.03251269	0.012547173	4.9556456	-0.46775416	8.449447	Multitasking_Watch
12:39:29.890	4.786155	-0.505192	8.209969	-0.043839354	0.03251269	0.012547173	4.9556456	-0.46775416	8.449447	Multitasking_Watch
12:39:29.913	4.786155	-0.505192	8.209969	-0.043839354	0.03251269	0.012547173	4.9556456	-0.46775416	8.449447	Multitasking_Watch
12:39:29.935	4.786155	-0.505192	8.209969	-0.043839354	0.03251269	0.012547173	4.9556456	-0.46775416	8.449447	Multitasking_Watch
12:39:29.958	4.786155	-0.505192	8.209969	-0.043839354	0.03251269	0.012547173	4.9556456	-0.46775416	8.449447	Multitasking_Watch
12:39:29.984	4.786155	-0.505192	8.209969	-0.043839354	0.03251269	0.012547173	4.9556456	-0.46775416	8.449447	Multitasking_Watch
12:39:30.005	4.786155	-0.505192	8.209969	-0.043839354	0.03251269	0.012547173	4.9556456	-0.46775416	8.449447	Multitasking_Watch
12:39:30.028	4.817281	-0.48124924	8.150111	-0.062165312	0.0013585642	0.008271115	4.9654856	-0.4999255	8.441823	Multitasking_Watch
12:39:30.050	4.817281	-0.48124924	8.150111	-0.062165312	0.0013585642	0.008271115	4.9654856	-0.4999255	8.441823	Multitasking_Watch
12:39:30.073	4.817281	-0.48124924	8.150111	-0.062165312	0.0013585642	0.008271115	4.9654856	-0.4999255	8.441823	Multitasking_Watch
12:39:30.095	4.817281	-0.48124924	8.150111	-0.062165312	0.0013585642	0.008271115	4.9654856	-0.4999255	8.441823	Multitasking_Watch
12:39:30.116	4.817281	-0.48124924	8.150111	-0.062165312	0.0013585642	0.008271115	4.9654856	-0.4999255	8.441823	Multitasking_Watch
12:39:30.139	4.817281	-0.48124924	8.150111	-0.062165312	0.0013585642	0.008271115	4.9654856	-0.4999255	8.441823	Multitasking_Watch
12:39:30.162	4.817281	-0.48124924	8.150111	-0.062165312	0.0013585642	0.008271115	4.9654856	-0.4999255	8.441823	Multitasking_Watch
12:39:30.185	4.817281	-0.48124924	8.150111	-0.062165312	0.0013585642	0.008271115	4.9654856	-0.4999255	8.441823	Multitasking_Watch
12:39:30.207	4.7765784	-0.58420306	8.281796	-0.0071874405	0.0019694294	-0.017385226	4.976236	-0.5494558	8.43241	Multitasking_Watch
12:39:30.230	4.7765784	-0.58420306	8.281796	-0.0071874405	0.0019694294	-0.017385226	4.976236	-0.5494558	8.43241	Multitasking_Watch
12:39:30.252	4.7765784	-0.58420306	8.281796	-0.0071874405	0.0019694294	-0.017385226	4.976236	-0.5494558	8.43241	Multitasking_Watch
12:39:30.275	4.7765784	-0.58420306	8.281796	-0.0071874405	0.0019694294	-0.017385226	4.976236	-0.5494558	8.43241	Multitasking_Watch
12:39:30.297	4.7765784	-0.58420306	8.281796	-0.0071874405	0.0019694294	-0.017385226	4.976236	-0.5494558	8.43241	Multitasking_Watch
12:39:30.321	4.7765784	-0.58420306	8.281796	-0.0071874405	0.0019694294	-0.017385226	4.976236	-0.5494558	8.43241	Multitasking_Watch
12:39:30.343	4.7765784	-0.58420306	8.281796	-0.0071874405	0.0019694294	-0.017385226	4.976236	-0.5494558	8.43241	Multitasking_Watch
12:39:30.365	4.7765784	-0.58420306	8.281796	-0.0071874405	0.0019694294	-0.017385226	4.976236	-0.5494558	8.43241	Multitasking_Watch
12:39:30.387	4.790944	-0.35914123	8.152506	0.018468902	0.061223358	0.007049385	4.9677744	-0.54005617	8.438004	Multitasking_Watch
12:39:30.408	4.790944	-0.35914123	8.152506	0.018468902	0.061223358	0.007049385	4.9677744	-0.54005617	8.438004	Multitasking_Watch
12:39:30.430	4.790944	-0.35914123	8.152506	0.018468902	0.061223358	0.007049385	4.9677744	-0.54005617	8.438004	Multitasking_Watch
12:39:30.453	4.790944	-0.35914123	8.152506	0.018468902	0.061223358	0.007049385	4.9677744	-0.54005617	8.438004	Multitasking_Watch
12:39:30.475	4.790944	-0.35914123	8.152506	0.018468902	0.061223358	0.007049385	4.9677744	-0.54005617	8.438004	Multitasking_Watch
12:39:30.497	4.790944	-0.35914123	8.152506	0.018468902	0.061223358	0.007049385	4.9677744	-0.54005617	8.438004	Multitasking_Watch
12:39:30.520	4.790944	-0.35914123	8.152506	0.018468902	0.061223358	0.007049385	4.9677744	-0.54005617	8.438004	Multitasking_Watch
12:39:30.542	4.790944	-0.35914123	8.152506	0.018468902	0.061223358	0.007049385	4.9677744	-0.54005617	8.438004	Multitasking_Watch
12:39:30.566	4.810098	-0.38787252	8.265037	0.011749382	0.020295387	0.013768903	4.901541	-0.48017818	8.480253	Multitasking_Watch
12:39:30.589	4.810098	-0.38787252	8.265037	0.011749382	0.020295387	0.013768903	4.901541	-0.48017818	8.480253	Multitasking_Watch
12:39:30.611	4.810098	-0.38787252	8.265037	0.011749382	0.020295387	0.013768903	4.901541	-0.48017818	8.480253	Multitasking_Watch
12:39:30.633	4.810098	-0.38787252	8.265037	0.011749382	0.020295387	0.013768903	4.901541	-0.48017818	8.480253	Multitasking_Watch
12:39:30.656	4.810098	-0.38787252	8.265037	0.011749382	0.020295387	0.013768903	4.901541	-0.48017818	8.480253	Multitasking_Watch
12:39:30.679	4.810098	-0.38787252	8.265037	0.011749382	0.020295387	0.013768903	4.901541	-0.48017818	8.480253	Multitasking_Watch
12:39:30.700	4.810098	-0.38787252	8.265037	0.011749382	0.020295387	0.013768903	4.901541	-0.48017818	8.480253	Multitasking_Watch
12:39:30.723	4.810098	-0.38787252	8.265037	0.011749382	0.020295387	0.013768903	4.901541	-0.48017818	8.480253	Multitasking_Watch
12:39:30.746	4.685596	-0.41420954	8.200391	-0.0047439793	0.0056346213	-0.002724459	4.882721	-0.45628086	8.492418	Multitasking_Watch
12:39:30.770	4.685596	-0.41420954	8.200391	-0.0047439793	0.0056346213	-0.002724459	4.882721	-0.45628086	8.492418	Multitasking_Watch
12:39:30.795	4.685596	-0.41420954	8.200391	-0.0047439793	0.0056346213	-0.002724459	4.882721	-0.45628086	8.492418	Multitasking_Watch
12:39:30.816	4.685596	-0.41420954	8.200391	-0.0047439793	0.0056346213	-0.002724459	4.882721	-0.45628086	8.492418	Multitasking_Watch
12:39:30.843	4.685596	-0.41420954	8.200391	-0.0047439793	0.0056346213	-0.002724459	4.882721	-0.45628086	8.492418	Multitasking_Watch
12:39:30.865	4.685596	-0.41420954	8.200391	-0.0047439793	0.0056346213	-0.002724459	4.882721	-0.45628086	8.492418	Multitasking_Watch
12:39:30.888	4.685596	-0.41420954	8.200391	-0.0047439793	0.0056346213	-0.002724459	4.882721	-0.45628086	8.492418	Multitasking_Watch
12:39:30.910	4.685596	-0.41420954	8.200391	-0.0047439793	0.0056346213	-0.002724459	4.882721	-0.45628086	8.492418	Multitasking_Watch
12:39:30.932	4.680807	-0.36632404	8.25546	0.05084476	0.044119135	0.021099284	4.8545218	-0.43919355	8.50947	Multitasking_Watch
12:39:30.954	4.680807	-0.36632404	8.25546	0.05084476	0.044119135	0.021099284	4.8545218	-0.43919355	8.50947	Multitasking_Watch
12:39:30.976	4.680807	-0.36632404	8.25546	0.05084476	0.044119135	0.021099284	4.8545218	-0.43919355	8.50947	Multitasking_Watch
12:39:31.000	4.680807	-0.36632404	8.25546	0.05084476	0.044119135	0.021099284	4.8545218	-0.43919355	8.50947	Multitasking_Watch
12:39:31.023	4.680807	-0.36632404	8.25546	0.05084476	0.044119135	0.021099284	4.8545218	-0.43919355	8.50947	Multitasking_Watch
12:39:31.047	4.680807	-0.36632404	8.25546	0.05084476	0.044119135	0.021099284	4.8545218	-0.43919355	8.50947	Multitasking_Watch
12:39:31.069	4.680807	-0.36632404	8.25546	0.05084476	0.044119135	0.021099284	4.8545218	-0.43919355	8.50947	Multitasking_Watch
12:39:31.092	4.680807	-0.36632404	8.25546	0.05084476	0.044119135	0.021099284	4.8545218	-0.43919355	8.50947	Multitasking_Watch
12:39:31.116	4.6305275	-0.37350687	8.28898	-0.014517823	0.01724106	0.035760053	4.8129563	-0.4391861	8.53305	Multitasking_Watch
12:39:31.138	4.6305275	-0.37350687	8.28898	-0.014517823	0.01724106	0.035760053	4.8129563	-0.4391861	8.53305	Multitasking_Watch
12:39:31.159	4.6305275	-0.37350687	8.28898	-0.014517823	0.01724106	0.035760053	4.8129563	-0.4391861	8.53305	Multitasking_Watch
12:39:31.181	4.6305275	-0.37350687	8.28898	-0.014517823	0.01724106	0.035760053	4.8129563	-0.4391861	8.53305	Multitasking_Watch
12:39:31.205	4.6305275	-0.37350687	8.28898	-0.014517823	0.01724106	0.035760053	4.8129563	-0.4391861	8.53305	Multitasking_Watch
12:39:31.231	4.6305275	-0.37350687	8.28898	-0.014517823	0.01724106	0.035760053	4.8129563	-0.4391861	8.53305	Multitasking_Watch
12:39:31.253	4.6305275	-0.37350687	8.28898	-0.014517823	0.01724106	0.035760053	4.8129563	-0.4391861	8.53305	Multitasking_Watch
12:39:31.275	4.6305275	-0.37350687	8.28898	-0.014517823	0.01724106	0.035760053	4.8129563	-0.4391861	8.53305	Multitasking_Watch
12:39:31.296	4.5515165	-0.59378016	8.109408	-0.06094358	-0.005971818	0.035760053	4.784632	-0.54044664	8.543158	Multitasking_Watch
12:39:31.318	4.5515165	-0.59378016	8.109408	-0.06094358	-0.005971818	0.035760053	4.784632	-0.54044664	8.543158	Multitasking_Watch
12:39:31.340	4.5515165	-0.59378016	8.109408	-0.06094358	-0.005971818	0.035760053	4.784632	-0.54044664	8.543158	Multitasking_Watch
12:39:31.363	4.5515165	-0.59378016	8.109408	-0.06094358	-0.005971818	0.035760053	4.784632	-0.54044664	8.543158	Multitasking_Watch
12:39:31.385	4.5515165	-0.59378016	8.109408	-0.06094358	-0.005971818	0.035760053	4.784632	-0.54044664	8.543158	Multitasking_Watch
12:39:31.408	4.5515165	-0.59378016	8.109408	-0.06094358	-0.005971818	0.035760053	4.784632	-0.54044664	8.543158	Multitasking_Watch
12:39:31.430	4.5515165	-0.59378016	8.109408	-0.06094358	-0.005971818	0.035760053	4.784632	-0.54044664	8.543158	Multitasking_Watch
12:39:31.452	4.5515165	-0.59378016	8.109408	-0.06094358	-0.005971818	0.035760053	4.784632	-0.54044664	8.543158	Multitasking_Watch
12:39:31.474	4.63771	-0.6895511	8.327288	-0.053613197	0.023349712	-0.0057787853	4.7659883	-0.6785491	8.543727	Multitasking_Watch
12:39:31.495	4.63771	-0.6895511	8.327288	-0.053613197	0.023349712	-0.0057787853	4.7659883	-0.6785491	8.543727	Multitasking_Watch
12:39:31.517	4.63771	-0.6895511	8.327288	-0.053613197	0.023349712	-0.0057787853	4.7659883	-0.6785491	8.543727	Multitasking_Watch
12:39:31.539	4.63771	-0.6895511	8.327288	-0.053613197	0.023349712	-0.0057787853	4.7659883	-0.6785491	8.543727	Multitasking_Watch
12:39:31.562	4.63771	-0.6895511	8.327288	-0.053613197	0.023349712	-0.0057787853	4.7659883	-0.6785491	8.543727	Multitasking_Watch
12:39:31.585	4.63771	-0.6895511	8.327288	-0.053613197	0.023349712	-0.0057787853	4.7659883	-0.6785491	8.543727	Multitasking_Watch
12:39:31.608	4.63771	-0.6895511	8.327288	-0.053613197	0.023349712	-0.0057787853	4.7659883	-0.6785491	8.543727	Multitasking_Watch
12:39:31.631	4.63771	-0.6895511	8.327288	-0.053613197	0.023349712	-0.0057787853	4.7659883	-0.6785491	8.543727	Multitasking_Watch
12:39:31.653	4.5874305	-0.7781393	8.370385	0.005029864	-0.004139223	-0.05037195	4.7449584	-0.7267128	8.551467	Multitasking_Watch
12:39:31.676	4.5874305	-0.7781393	8.370385	0.005029864	-0.004139223	-0.05037195	4.7449584	-0.7267128	8.551467	Multitasking_Watch
12:39:31.698	4.5874305	-0.7781393	8.370385	0.005029864	-0.004139223	-0.05037195	4.7449584	-0.7267128	8.551467	Multitasking_Watch
12:39:31.720	4.5874305	-0.7781393	8.370385	0.005029864	-0.004139223	-0.05037195	4.7449584	-0.7267128	8.551467	Multitasking_Watch
12:39:31.742	4.5874305	-0.7781393	8.370385	0.005029864	-0.004139223	-0.05037195	4.7449584	-0.7267128	8.551467	Multitasking_Watch
12:39:31.763	4.5874305	-0.7781393	8.370385	0.005029864	-0.004139223	-0.05037195	4.7449584	-0.7267128	8.551467	Multitasking_Watch
12:39:31.785	4.5874305	-0.7781393	8.370385	0.005029864	-0.004139223	-0.05037195	4.7449584	-0.7267128	8.551467	Multitasking_Watch
12:39:31.808	4.5874305	-0.7781393	8.370385	0.005029864	-0.004139223	-0.05037195	4.7449584	-0.7267128	8.551467	Multitasking_Watch
12:39:31.831	4.563488	-0.6608198	8.023215	0.022744957	-0.030406429	-0.017385226	4.804487	-0.6677419	8.52299	Multitasking_Watch
12:39:31.853	4.563488	-0.6608198	8.023215	0.022744957	-0.030406429	-0.017385226	4.804487	-0.6677419	8.52299	Multitasking_Watch
12:39:31.875	4.563488	-0.6608198	8.023215	0.022744957	-0.030406429	-0.017385226	4.804487	-0.6677419	8.52299	Multitasking_Watch
12:39:31.898	4.563488	-0.6608198	8.023215	0.022744957	-0.030406429	-0.017385226	4.804487	-0.6677419	8.52299	Multitasking_Watch
12:39:31.921	4.563488	-0.6608198	8.023215	0.022744957	-0.030406429	-0.017385226	4.804487	-0.6677419	8.52299	Multitasking_Watch
12:39:31.943	4.563488	-0.6608198	8.023215	0.022744957	-0.030406429	-0.017385226	4.804487	-0.6677419	8.52299	Multitasking_Watch
12:39:31.964	4.563488	-0.6608198	8.023215	0.022744957	-0.030406429	-0.017385226	4.804487	-0.6677419	8.52299	Multitasking_Watch
12:39:31.985	4.563488	-0.6608198	8.023215	0.022744957	-0.030406429	-0.017385226	4.804487	-0.6677419	8.52299	Multitasking_Watch
12:39:32.008	4.635316	-0.52913475	8.291373	0.005029864	-0.01757826	0.01804496	4.8252196	-0.62406975	8.514585	Multitasking_Watch
12:39:32.030	4.635316	-0.52913475	8.291373	0.005029864	-0.01757826	0.01804496	4.8252196	-0.62406975	8.514585	Multitasking_Watch
12:39:32.052	4.635316	-0.52913475	8.291373	0.005029864	-0.01757826	0.01804496	4.8252196	-0.62406975	8.514585	Multitasking_Watch
12:39:32.073	4.635316	-0.52913475	8.291373	0.005029864	-0.01757826	0.01804496	4.8252196	-0.62406975	8.514585	Multitasking_Watch
12:39:32.095	4.635316	-0.52913475	8.291373	0.005029864	-0.01757826	0.01804496	4.8252196	-0.62406975	8.514585	Multitasking_Watch
12:39:32.117	4.635316	-0.52913475	8.291373	0.005029864	-0.01757826	0.01804496	4.8252196	-0.62406975	8.514585	Multitasking_Watch
12:39:32.139	4.635316	-0.52913475	8.291373	0.005029864	-0.01757826	0.01804496	4.8252196	-0.62406975	8.514585	Multitasking_Watch
12:39:32.162	4.635316	-0.52913475	8.291373	0.005029864	-0.01757826	0.01804496	4.8252196	-0.62406975	8.514585	Multitasking_Watch
12:39:32.185	4.6903844	-0.56265455	8.166871	-0.036508974	-0.00047403143	-0.038154643	4.8261595	-0.64553636	8.512451	Multitasking_Watch
12:39:32.207	4.6903844	-0.56265455	8.166871	-0.036508974	-0.00047403143	-0.038154643	4.8261595	-0.64553636	8.512451	Multitasking_Watch
12:39:32.230	4.6903844	-0.56265455	8.166871	-0.036508974	-0.00047403143	-0.038154643	4.8261595	-0.64553636	8.512451	Multitasking_Watch
12:39:32.252	4.6903844	-0.56265455	8.166871	-0.036508974	-0.00047403143	-0.038154643	4.8261595	-0.64553636	8.512451	Multitasking_Watch
12:39:32.273	4.6903844	-0.56265455	8.166871	-0.036508974	-0.00047403143	-0.038154643	4.8261595	-0.64553636	8.512451	Multitasking_Watch
12:39:32.295	4.6903844	-0.56265455	8.166871	-0.036508974	-0.00047403143	-0.038154643	4.8261595	-0.64553636	8.512451	Multitasking_Watch
12:39:32.317	4.6903844	-0.56265455	8.166871	-0.036508974	-0.00047403143	-0.038154643	4.8261595	-0.64553636	8.512451	Multitasking_Watch
12:39:32.340	4.6903844	-0.56265455	8.166871	-0.036508974	-0.00047403143	-0.038154643	4.8261595	-0.64553636	8.512451	Multitasking_Watch
12:39:32.361	4.6736245	-0.44533512	8.142929	0.036794856	-0.03407162	-0.01799609	4.8232512	-0.6036666	8.517169	Multitasking_Watch
12:39:32.384	4.6736245	-0.44533512	8.142929	0.036794856	-0.03407162	-0.01799609	4.8232512	-0.6036666	8.517169	Multitasking_Watch
12:39:32.406	4.6736245	-0.44533512	8.142929	0.036794856	-0.03407162	-0.01799609	4.8232512	-0.6036666	8.517169	Multitasking_Watch
12:39:32.431	4.6736245	-0.44533512	8.142929	0.036794856	-0.03407162	-0.01799609	4.8232512	-0.6036666	8.517169	Multitasking_Watch
12:39:32.455	4.6736245	-0.44533512	8.142929	0.036794856	-0.03407162	-0.01799609	4.8232512	-0.6036666	8.517169	Multitasking_Watch
12:39:32.477	4.6736245	-0.44533512	8.142929	0.036794856	-0.03407162	-0.01799609	4.8232512	-0.6036666	8.517169	Multitasking_Watch
12:39:32.499	4.6736245	-0.44533512	8.142929	0.036794856	-0.03407162	-0.01799609	4.8232512	-0.6036666	8.517169	Multitasking_Watch
12:39:32.521	4.6736245	-0.44533512	8.142929	0.036794856	-0.03407162	-0.01799609	4.8232512	-0.6036666	8.517169	Multitasking_Watch
12:39:32.543	4.731087	-0.51716334	7.9394155	-0.043839354	0.020295387	-0.01555263	4.851306	-0.5501074	8.504855	Multitasking_Watch
12:39:32.568	4.731087	-0.51716334	7.9394155	-0.043839354	0.020295387	-0.01555263	4.851306	-0.5501074	8.504855	Multitasking_Watch
12:39:32.591	4.731087	-0.51716334	7.9394155	-0.043839354	0.020295387	-0.01555263	4.851306	-0.5501074	8.504855	Multitasking_Watch
12:39:32.612	4.731087	-0.51716334	7.9394155	-0.043839354	0.020295387	-0.01555263	4.851306	-0.5501074	8.504855	Multitasking_Watch
12:39:32.635	4.731087	-0.51716334	7.9394155	-0.043839354	0.020295387	-0.01555263	4.851306	-0.5501074	8.504855	Multitasking_Watch
12:39:32.658	4.731087	-0.51716334	7.9394155	-0.043839354	0.020295387	-0.01555263	4.851306	-0.5501074	8.504855	Multitasking_Watch
12:39:32.681	4.731087	-0.51716334	7.9394155	-0.043839354	0.020295387	-0.01555263	4.851306	-0.5501074	8.504855	Multitasking_Watch
12:39:32.703	4.731087	-0.51716334	7.9394155	-0.043839354	0.020295387	-0.01555263	4.851306	-0.5501074	8.504855	Multitasking_Watch
12:39:32.724	4.6999617	-0.44772938	8.284191	0.102157444	-0.027352102	0.0009407325	4.7996716	-0.55593324	8.533724	Multitasking_Watch
12:39:32.745	4.6999617	-0.44772938	8.284191	0.102157444	-0.027352102	0.0009407325	4.7996716	-0.55593324	8.533724	Multitasking_Watch
12:39:32.767	4.6999617	-0.44772938	8.284191	0.102157444	-0.027352102	0.0009407325	4.7996716	-0.55593324	8.533724	Multitasking_Watch
12:39:32.789	4.6999617	-0.44772938	8.284191	0.102157444	-0.027352102	0.0009407325	4.7996716	-0.55593324	8.533724	Multitasking_Watch
12:39:32.811	4.6999617	-0.44772938	8.284191	0.102157444	-0.027352102	0.0009407325	4.7996716	-0.55593324	8.533724	Multitasking_Watch
12:39:32.834	4.6999617	-0.44772938	8.284191	0.102157444	-0.027352102	0.0009407325	4.7996716	-0.55593324	8.533724	Multitasking_Watch
12:39:32.857	4.6999617	-0.44772938	8.284191	0.102157444	-0.027352102	0.0009407325	4.7996716	-0.55593324	8.533724	Multitasking_Watch
12:39:32.878	4.6999617	-0.44772938	8.284191	0.102157444	-0.027352102	0.0009407325	4.7996716	-0.55593324	8.533724	Multitasking_Watch
12:39:32.902	4.616162	-0.38547826	8.310528	-0.04994801	0.061834224	0.011325441	4.733176	-0.5377898	8.571941	Multitasking_Watch
12:39:32.926	4.616162	-0.38547826	8.310528	-0.04994801	0.061834224	0.011325441	4.733176	-0.5377898	8.571941	Multitasking_Watch
12:39:32.948	4.616162	-0.38547826	8.310528	-0.04994801	0.061834224	0.011325441	4.733176	-0.5377898	8.571941	Multitasking_Watch
12:39:32.971	4.616162	-0.38547826	8.310528	-0.04994801	0.061834224	0.011325441	4.733176	-0.5377898	8.571941	Multitasking_Watch
12:39:32.995	4.616162	-0.38547826	8.310528	-0.04994801	0.061834224	0.011325441	4.733176	-0.5377898	8.571941	Multitasking_Watch
12:39:33.018	4.616162	-0.38547826	8.310528	-0.04994801	0.061834224	0.011325441	4.733176	-0.5377898	8.571941	Multitasking_Watch
12:39:33.040	4.616162	-0.38547826	8.310528	-0.04994801	0.061834224	0.011325441	4.733176	-0.5377898	8.571941	Multitasking_Watch
12:39:33.063	4.616162	-0.38547826	8.310528	-0.04994801	0.061834224	0.011325441	4.733176	-0.5377898	8.571941	Multitasking_Watch
12:39:33.086	4.3264546	-0.50998056	8.55235	0.1662983	0.04961692	-0.013720034	4.607185	-0.46220952	8.644683	Multitasking_Watch
12:39:33.108	4.3264546	-0.50998056	8.55235	0.1662983	0.04961692	-0.013720034	4.607185	-0.46220952	8.644683	Multitasking_Watch
12:39:33.131	4.3264546	-0.50998056	8.55235	0.1662983	0.04961692	-0.013720034	4.607185	-0.46220952	8.644683	Multitasking_Watch
12:39:33.154	4.3264546	-0.50998056	8.55235	0.1662983	0.04961692	-0.013720034	4.607185	-0.46220952	8.644683	Multitasking_Watch
12:39:33.177	4.3264546	-0.50998056	8.55235	0.1662983	0.04961692	-0.013720034	4.607185	-0.46220952	8.644683	Multitasking_Watch
12:39:33.199	4.3264546	-0.50998056	8.55235	0.1662983	0.04961692	-0.013720034	4.607185	-0.46220952	8.644683	Multitasking_Watch
12:39:33.222	4.3264546	-0.50998056	8.55235	0.1662983	0.04961692	-0.013720034	4.607185	-0.46220952	8.644683	Multitasking_Watch
12:39:33.245	4.3264546	-0.50998056	8.55235	0.1662983	0.04961692	-0.013720034	4.607185	-0.46220952	8.644683	Multitasking_Watch
12:39:33.268	4.697567	-0.27055305	8.308133	0.03007534	-0.012691337	0.018655825	4.6798167	-0.351715	8.610806	Multitasking_Watch
12:39:33.290	4.697567	-0.27055305	8.308133	0.03007534	-0.012691337	0.018655825	4.6798167	-0.351715	8.610806	Multitasking_Watch
12:39:33.312	4.697567	-0.27055305	8.308133	0.03007534	-0.012691337	0.018655825	4.6798167	-0.351715	8.610806	Multitasking_Watch
12:39:33.333	4.697567	-0.27055305	8.308133	0.03007534	-0.012691337	0.018655825	4.6798167	-0.351715	8.610806	Multitasking_Watch
12:39:33.355	4.697567	-0.27055305	8.308133	0.03007534	-0.012691337	0.018655825	4.6798167	-0.351715	8.610806	Multitasking_Watch
12:39:33.376	4.697567	-0.27055305	8.308133	0.03007534	-0.012691337	0.018655825	4.6798167	-0.351715	8.610806	Multitasking_Watch
12:39:33.397	4.697567	-0.27055305	8.308133	0.03007534	-0.012691337	0.018655825	4.6798167	-0.351715	8.610806	Multitasking_Watch
12:39:33.419	4.697567	-0.27055305	8.308133	0.03007534	-0.012691337	0.018655825	4.6798167	-0.351715	8.610806	Multitasking_Watch
12:39:33.439	4.5251794	-0.50758624	8.327288	-0.031011185	-0.08294084	-0.014330898	4.7205157	-0.38805416	8.586995	Multitasking_Watch
12:39:33.462	4.5251794	-0.50758624	8.327288	-0.031011185	-0.08294084	-0.014330898	4.7205157	-0.38805416	8.586995	Multitasking_Watch
12:39:33.485	4.5251794	-0.50758624	8.327288	-0.031011185	-0.08294084	-0.014330898	4.7205157	-0.38805416	8.586995	Multitasking_Watch
12:39:33.506	4.5251794	-0.50758624	8.327288	-0.031011185	-0.08294084	-0.014330898	4.7205157	-0.38805416	8.586995	Multitasking_Watch
12:39:33.529	4.5251794	-0.50758624	8.327288	-0.031011185	-0.08294084	-0.014330898	4.7205157	-0.38805416	8.586995	Multitasking_Watch
12:39:33.551	4.5251794	-0.50758624	8.327288	-0.031011185	-0.08294084	-0.014330898	4.7205157	-0.38805416	8.586995	Multitasking_Watch
12:39:33.574	4.5251794	-0.50758624	8.327288	-0.031011185	-0.08294084	-0.014330898	4.7205157	-0.38805416	8.586995	Multitasking_Watch
12:39:33.596	4.5251794	-0.50758624	8.327288	-0.031011185	-0.08294084	-0.014330898	4.7205157	-0.38805416	8.586995	Multitasking_Watch
12:39:33.618	4.7765784	-0.5889916	8.224334	-0.14951904	-0.15990986	0.043090437	4.8976	-0.5361834	8.479173	Multitasking_Watch
12:39:33.640	4.7765784	-0.5889916	8.224334	-0.14951904	-0.15990986	0.043090437	4.8976	-0.5361834	8.479173	Multitasking_Watch
12:39:33.661	4.7765784	-0.5889916	8.224334	-0.14951904	-0.15990986	0.043090437	4.8976	-0.5361834	8.479173	Multitasking_Watch
12:39:33.684	4.7765784	-0.5889916	8.224334	-0.14951904	-0.15990986	0.043090437	4.8976	-0.5361834	8.479173	Multitasking_Watch
12:39:33.705	4.7765784	-0.5889916	8.224334	-0.14951904	-0.15990986	0.043090437	4.8976	-0.5361834	8.479173	Multitasking_Watch
12:39:33.727	4.7765784	-0.5889916	8.224334	-0.14951904	-0.15990986	0.043090437	4.8976	-0.5361834	8.479173	Multitasking_Watch
12:39:33.748	4.7765784	-0.5889916	8.224334	-0.14951904	-0.15990986	0.043090437	4.8976	-0.5361834	8.479173	Multitasking_Watch
12:39:33.771	4.7765784	-0.5889916	8.224334	-0.14951904	-0.15990986	0.043090437	4.8976	-0.5361834	8.479173	Multitasking_Watch
12:39:33.796	4.7765784	-0.5889916	8.224334	-0.14951904	-0.15990986	0.043090437	4.8976	-0.5361834	8.479173	Multitasking_Watch
12:39:33.818	4.905869	-0.61293435	8.025609	0.009305921	-0.058506228	-0.039376374	5.079396	-0.66133773	8.362577	Multitasking_Watch
12:39:33.839	4.905869	-0.61293435	8.025609	0.009305921	-0.058506228	-0.039376374	5.079396	-0.66133773	8.362577	Multitasking_Watch
12:39:33.861	4.905869	-0.61293435	8.025609	0.009305921	-0.058506228	-0.039376374	5.079396	-0.66133773	8.362577	Multitasking_Watch
12:39:33.882	4.905869	-0.61293435	8.025609	0.009305921	-0.058506228	-0.039376374	5.079396	-0.66133773	8.362577	Multitasking_Watch
12:39:33.906	4.905869	-0.61293435	8.025609	0.009305921	-0.058506228	-0.039376374	5.079396	-0.66133773	8.362577	Multitasking_Watch
12:39:33.929	4.905869	-0.61293435	8.025609	0.009305921	-0.058506228	-0.039376374	5.079396	-0.66133773	8.362577	Multitasking_Watch
12:39:33.951	4.905869	-0.61293435	8.025609	0.009305921	-0.058506228	-0.039376374	5.079396	-0.66133773	8.362577	Multitasking_Watch
12:39:33.974	4.905869	-0.61293435	8.025609	0.009305921	-0.058506228	-0.039376374	5.079396	-0.66133773	8.362577	Multitasking_Watch
12:39:33.997	4.9561486	-0.65842557	8.008849	-0.014517823	-0.034682482	-0.038765505	5.1381254	-0.6743011	8.325582	Multitasking_Watch
12:39:34.021	4.9561486	-0.65842557	8.008849	-0.014517823	-0.034682482	-0.038765505	5.1381254	-0.6743011	8.325582	Multitasking_Watch
12:39:34.044	4.9561486	-0.65842557	8.008849	-0.014517823	-0.034682482	-0.038765505	5.1381254	-0.6743011	8.325582	Multitasking_Watch
12:39:34.066	4.9561486	-0.65842557	8.008849	-0.014517823	-0.034682482	-0.038765505	5.1381254	-0.6743011	8.325582	Multitasking_Watch
12:39:34.088	4.9561486	-0.65842557	8.008849	-0.014517823	-0.034682482	-0.038765505	5.1381254	-0.6743011	8.325582	Multitasking_Watch
12:39:34.110	4.9561486	-0.65842557	8.008849	-0.014517823	-0.034682482	-0.038765505	5.1381254	-0.6743011	8.325582	Multitasking_Watch
12:39:34.132	4.9561486	-0.65842557	8.008849	-0.014517823	-0.034682482	-0.038765505	5.1381254	-0.6743011	8.325582	Multitasking_Watch
12:39:34.155	4.9561486	-0.65842557	8.008849	-0.014517823	-0.034682482	-0.038765505	5.1381254	-0.6743011	8.325582	Multitasking_Watch
12:39:34.179	4.989669	-0.73743665	8.241094	-0.10798021	-0.14036217	-0.07114136	5.2258554	-0.707089	8.26806	Multitasking_Watch
12:39:34.202	4.989669	-0.73743665	8.241094	-0.10798021	-0.14036217	-0.07114136	5.2258554	-0.707089	8.26806	Multitasking_Watch
12:39:34.227	4.989669	-0.73743665	8.241094	-0.10798021	-0.14036217	-0.07114136	5.2258554	-0.707089	8.26806	Multitasking_Watch
12:39:34.250	4.989669	-0.73743665	8.241094	-0.10798021	-0.14036217	-0.07114136	5.2258554	-0.707089	8.26806	Multitasking_Watch
12:39:34.273	4.989669	-0.73743665	8.241094	-0.10798021	-0.14036217	-0.07114136	5.2258554	-0.707089	8.26806	Multitasking_Watch
12:39:34.295	4.989669	-0.73743665	8.241094	-0.10798021	-0.14036217	-0.07114136	5.2258554	-0.707089	8.26806	Multitasking_Watch
12:39:34.317	4.989669	-0.73743665	8.241094	-0.10798021	-0.14036217	-0.07114136	5.2258554	-0.707089	8.26806	Multitasking_Watch
12:39:34.338	4.989669	-0.73743665	8.241094	-0.10798021	-0.14036217	-0.07114136	5.2258554	-0.707089	8.26806	Multitasking_Watch
12:39:34.361	5.31529	-0.83081335	7.3216925	-0.18128404	-0.056062765	-0.11329107	5.50914	-1.0384197	8.046204	Multitasking_Watch
12:39:34.382	5.31529	-0.83081335	7.3216925	-0.18128404	-0.056062765	-0.11329107	5.50914	-1.0384197	8.046204	Multitasking_Watch
12:39:34.404	5.31529	-0.83081335	7.3216925	-0.18128404	-0.056062765	-0.11329107	5.50914	-1.0384197	8.046204	Multitasking_Watch
12:39:34.425	5.31529	-0.83081335	7.3216925	-0.18128404	-0.056062765	-0.11329107	5.50914	-1.0384197	8.046204	Multitasking_Watch
12:39:34.448	5.31529	-0.83081335	7.3216925	-0.18128404	-0.056062765	-0.11329107	5.50914	-1.0384197	8.046204	Multitasking_Watch
12:39:34.471	5.31529	-0.83081335	7.3216925	-0.18128404	-0.056062765	-0.11329107	5.50914	-1.0384197	8.046204	Multitasking_Watch
12:39:34.494	5.31529	-0.83081335	7.3216925	-0.18128404	-0.056062765	-0.11329107	5.50914	-1.0384197	8.046204	Multitasking_Watch
12:39:34.516	5.31529	-0.83081335	7.3216925	-0.18128404	-0.056062765	-0.11329107	5.50914	-1.0384197	8.046204	Multitasking_Watch
12:39:34.539	5.339233	-0.9529214	7.987301	0.15469185	0.2450938	0.10600955	5.3858075	-0.89918363	8.145851	Multitasking_Watch
12:39:34.560	5.339233	-0.9529214	7.987301	0.15469185	0.2450938	0.10600955	5.3858075	-0.89918363	8.145851	Multitasking_Watch
12:39:34.582	5.339233	-0.9529214	7.987301	0.15469185	0.2450938	0.10600955	5.3858075	-0.89918363	8.145851	Multitasking_Watch
12:39:34.605	5.339233	-0.9529214	7.987301	0.15469185	0.2450938	0.10600955	5.3858075	-0.89918363	8.145851	Multitasking_Watch
12:39:34.627	5.339233	-0.9529214	7.987301	0.15469185	0.2450938	0.10600955	5.3858075	-0.89918363	8.145851	Multitasking_Watch
12:39:34.649	5.339233	-0.9529214	7.987301	0.15469185	0.2450938	0.10600955	5.3858075	-0.89918363	8.145851	Multitasking_Watch
12:39:34.670	5.339233	-0.9529214	7.987301	0.15469185	0.2450938	0.10600955	5.3858075	-0.89918363	8.145851	Multitasking_Watch
12:39:34.692	5.339233	-0.9529214	7.987301	0.15469185	0.2450938	0.10600955	5.3858075	-0.89918363	8.145851	Multitasking_Watch
12:39:34.713	4.992063	-0.749408	8.190814	0.20417194	0.06733201	0.097457446	5.1215434	-0.7776348	8.326792	Multitasking_Watch
12:39:34.735	4.992063	-0.749408	8.190814	0.20417194	0.06733201	0.097457446	5.1215434	-0.7776348	8.326792	Multitasking_Watch
12:39:34.756	4.992063	-0.749408	8.190814	0.20417194	0.06733201	0.097457446	5.1215434	-0.7776348	8.326792	Multitasking_Watch
12:39:34.779	4.992063	-0.749408	8.190814	0.20417194	0.06733201	0.097457446	5.1215434	-0.7776348	8.326792	Multitasking_Watch
12:39:34.802	4.992063	-0.749408	8.190814	0.20417194	0.06733201	0.097457446	5.1215434	-0.7776348	8.326792	Multitasking_Watch
12:39:34.825	4.992063	-0.749408	8.190814	0.20417194	0.06733201	0.097457446	5.1215434	-0.7776348	8.326792	Multitasking_Watch
12:39:34.847	4.992063	-0.749408	8.190814	0.20417194	0.06733201	0.097457446	5.1215434	-0.7776348	8.326792	Multitasking_Watch
12:39:34.869	4.992063	-0.749408	8.190814	0.20417194	0.06733201	0.097457446	5.1215434	-0.7776348	8.326792	Multitasking_Watch
12:39:34.891	4.7789726	-0.84278476	8.126168	-0.021848205	0.09176662	0.040646974	4.9786735	-0.7063611	8.419275	Multitasking_Watch
12:39:34.914	4.7789726	-0.84278476	8.126168	-0.021848205	0.09176662	0.040646974	4.9786735	-0.7063611	8.419275	Multitasking_Watch
12:39:34.936	4.7789726	-0.84278476	8.126168	-0.021848205	0.09176662	0.040646974	4.9786735	-0.7063611	8.419275	Multitasking_Watch
12:39:34.957	4.7789726	-0.84278476	8.126168	-0.021848205	0.09176662	0.040646974	4.9786735	-0.7063611	8.419275	Multitasking_Watch
12:39:34.979	4.7789726	-0.84278476	8.126168	-0.021848205	0.09176662	0.040646974	4.9786735	-0.7063611	8.419275	Multitasking_Watch
12:39:35.002	4.7789726	-0.84278476	8.126168	-0.021848205	0.09176662	0.040646974	4.9786735	-0.7063611	8.419275	Multitasking_Watch
12:39:35.025	4.7789726	-0.84278476	8.126168	-0.021848205	0.09176662	0.040646974	4.9786735	-0.7063611	8.419275	Multitasking_Watch
12:39:35.048	4.7789726	-0.84278476	8.126168	-0.021848205	0.09176662	0.040646974	4.9786735	-0.7063611	8.419275	Multitasking_Watch
12:39:35.070	4.9346004	-0.07422252	8.197997	0.16874175	0.116812095	0.085851	5.0147414	-0.5158125	8.411698	Multitasking_Watch
12:39:35.093	4.9346004	-0.07422252	8.197997	0.16874175	0.116812095	0.085851	5.0147414	-0.5158125	8.411698	Multitasking_Watch
12:39:35.115	4.9346004	-0.07422252	8.197997	0.16874175	0.116812095	0.085851	5.0147414	-0.5158125	8.411698	Multitasking_Watch
12:39:35.139	4.9346004	-0.07422252	8.197997	0.16874175	0.116812095	0.085851	5.0147414	-0.5158125	8.411698	Multitasking_Watch
12:39:35.160	4.9346004	-0.07422252	8.197997	0.16874175	0.116812095	0.085851	5.0147414	-0.5158125	8.411698	Multitasking_Watch
12:39:35.182	4.9346004	-0.07422252	8.197997	0.16874175	0.116812095	0.085851	5.0147414	-0.5158125	8.411698	Multitasking_Watch
12:39:35.203	4.9346004	-0.07422252	8.197997	0.16874175	0.116812095	0.085851	5.0147414	-0.5158125	8.411698	Multitasking_Watch
12:39:35.224	4.9346004	-0.07422252	8.197997	0.16874175	0.116812095	0.085851	5.0147414	-0.5158125	8.411698	Multitasking_Watch
12:39:35.247	4.625739	-0.31843856	8.346442	0.024577552	0.037399612	-0.007611381	4.8098645	-0.422734	8.535622	Multitasking_Watch
12:39:35.269	4.625739	-0.31843856	8.346442	0.024577552	0.037399612	-0.007611381	4.8098645	-0.422734	8.535622	Multitasking_Watch
12:39:35.291	4.625739	-0.31843856	8.346442	0.024577552	0.037399612	-0.007611381	4.8098645	-0.422734	8.535622	Multitasking_Watch
12:39:35.312	4.625739	-0.31843856	8.346442	0.024577552	0.037399612	-0.007611381	4.8098645	-0.422734	8.535622	Multitasking_Watch
12:39:35.335	4.625739	-0.31843856	8.346442	0.024577552	0.037399612	-0.007611381	4.8098645	-0.422734	8.535622	Multitasking_Watch
12:39:35.358	4.625739	-0.31843856	8.346442	0.024577552	0.037399612	-0.007611381	4.8098645	-0.422734	8.535622	Multitasking_Watch
12:39:35.380	4.625739	-0.31843856	8.346442	0.024577552	0.037399612	-0.007611381	4.8098645	-0.422734	8.535622	Multitasking_Watch
12:39:35.402	4.625739	-0.31843856	8.346442	0.024577552	0.037399612	-0.007611381	4.8098645	-0.422734	8.535622	Multitasking_Watch
12:39:35.424	4.642499	-0.30886146	8.432636	0.06917071	0.03678875	0.013158037	4.7454414	-0.40235493	8.572586	Multitasking_Watch
12:39:35.445	4.642499	-0.30886146	8.432636	0.06917071	0.03678875	0.013158037	4.7454414	-0.40235493	8.572586	Multitasking_Watch
12:39:35.467	4.642499	-0.30886146	8.432636	0.06917071	0.03678875	0.013158037	4.7454414	-0.40235493	8.572586	Multitasking_Watch
12:39:35.490	4.642499	-0.30886146	8.432636	0.06917071	0.03678875	0.013158037	4.7454414	-0.40235493	8.572586	Multitasking_Watch
12:39:35.513	4.642499	-0.30886146	8.432636	0.06917071	0.03678875	0.013158037	4.7454414	-0.40235493	8.572586	Multitasking_Watch
12:39:35.536	4.642499	-0.30886146	8.432636	0.06917071	0.03678875	0.013158037	4.7454414	-0.40235493	8.572586	Multitasking_Watch
12:39:35.559	4.642499	-0.30886146	8.432636	0.06917071	0.03678875	0.013158037	4.7454414	-0.40235493	8.572586	Multitasking_Watch
12:39:35.582	4.642499	-0.30886146	8.432636	0.06917071	0.03678875	0.013158037	4.7454414	-0.40235493	8.572586	Multitasking_Watch
12:39:35.605	4.7933383	-0.1987248	7.8723755	0.2102806	-0.20083784	-0.010665707	5.010747	-0.21599793	8.427105	Multitasking_Watch
12:39:35.627	4.7933383	-0.1987248	7.8723755	0.2102806	-0.20083784	-0.010665707	5.010747	-0.21599793	8.427105	Multitasking_Watch
12:39:35.648	4.7933383	-0.1987248	7.8723755	0.2102806	-0.20083784	-0.010665707	5.010747	-0.21599793	8.427105	Multitasking_Watch
12:39:35.670	4.7933383	-0.1987248	7.8723755	0.2102806	-0.20083784	-0.010665707	5.010747	-0.21599793	8.427105	Multitasking_Watch
12:39:35.692	4.7933383	-0.1987248	7.8723755	0.2102806	-0.20083784	-0.010665707	5.010747	-0.21599793	8.427105	Multitasking_Watch
12:39:35.714	4.7933383	-0.1987248	7.8723755	0.2102806	-0.20083784	-0.010665707	5.010747	-0.21599793	8.427105	Multitasking_Watch
12:39:35.735	4.7933383	-0.1987248	7.8723755	0.2102806	-0.20083784	-0.010665707	5.010747	-0.21599793	8.427105	Multitasking_Watch
12:39:35.758	4.7933383	-0.1987248	7.8723755	0.2102806	-0.20083784	-0.010665707	5.010747	-0.21599793	8.427105	Multitasking_Watch
12:39:35.781	5.00164	-0.25139886	8.391933	-0.04078503	0.06672115	0.03637092	5.079257	-0.11178543	8.388027	Multitasking_Watch
12:39:35.806	5.00164	-0.25139886	8.391933	-0.04078503	0.06672115	0.03637092	5.079257	-0.11178543	8.388027	Multitasking_Watch
12:39:35.833	5.00164	-0.25139886	8.391933	-0.04078503	0.06672115	0.03637092	5.079257	-0.11178543	8.388027	Multitasking_Watch
12:39:35.857	5.00164	-0.25139886	8.391933	-0.04078503	0.06672115	0.03637092	5.079257	-0.11178543	8.388027	Multitasking_Watch
12:39:35.879	5.00164	-0.25139886	8.391933	-0.04078503	0.06672115	0.03637092	5.079257	-0.11178543	8.388027	Multitasking_Watch
12:39:35.900	5.00164	-0.25139886	8.391933	-0.04078503	0.06672115	0.03637092	5.079257	-0.11178543	8.388027	Multitasking_Watch
12:39:35.922	5.00164	-0.25139886	8.391933	-0.04078503	0.06672115	0.03637092	5.079257	-0.11178543	8.388027	Multitasking_Watch
12:39:35.943	5.00164	-0.25139886	8.391933	-0.04078503	0.06672115	0.03637092	5.079257	-0.11178543	8.388027	Multitasking_Watch
12:39:35.965	4.6832013	-0.81644773	7.623371	-0.21854681	0.027625771	0.01804496	5.103439	-0.57241964	8.354495	Multitasking_Watch
12:39:35.989	4.6832013	-0.81644773	7.623371	-0.21854681	0.027625771	0.01804496	5.103439	-0.57241964	8.354495	Multitasking_Watch
12:39:36.012	4.6832013	-0.81644773	7.623371	-0.21854681	0.027625771	0.01804496	5.103439	-0.57241964	8.354495	Multitasking_Watch
12:39:36.034	4.6832013	-0.81644773	7.623371	-0.21854681	0.027625771	0.01804496	5.103439	-0.57241964	8.354495	Multitasking_Watch
12:39:36.056	4.6832013	-0.81644773	7.623371	-0.21854681	0.027625771	0.01804496	5.103439	-0.57241964	8.354495	Multitasking_Watch
12:39:36.079	4.6832013	-0.81644773	7.623371	-0.21854681	0.027625771	0.01804496	5.103439	-0.57241964	8.354495	Multitasking_Watch
12:39:36.101	4.6832013	-0.81644773	7.623371	-0.21854681	0.027625771	0.01804496	5.103439	-0.57241964	8.354495	Multitasking_Watch
12:39:36.130	4.6832013	-0.81644773	7.623371	-0.21854681	0.027625771	0.01804496	5.103439	-0.57241964	8.354495	Multitasking_Watch
12:39:36.153	4.6113734	-0.6488485	8.348836	0.03374053	0.1803421	-0.09007818	4.9365306	-0.521369	8.457494	Multitasking_Watch
12:39:36.175	4.6113734	-0.6488485	8.348836	0.03374053	0.1803421	-0.09007818	4.9365306	-0.521369	8.457494	Multitasking_Watch
12:39:36.196	4.6113734	-0.6488485	8.348836	0.03374053	0.1803421	-0.09007818	4.9365306	-0.521369	8.457494	Multitasking_Watch
12:39:36.217	4.6113734	-0.6488485	8.348836	0.03374053	0.1803421	-0.09007818	4.9365306	-0.521369	8.457494	Multitasking_Watch
12:39:36.239	4.6113734	-0.6488485	8.348836	0.03374053	0.1803421	-0.09007818	4.9365306	-0.521369	8.457494	Multitasking_Watch
12:39:36.262	4.6113734	-0.6488485	8.348836	0.03374053	0.1803421	-0.09007818	4.9365306	-0.521369	8.457494	Multitasking_Watch
12:39:36.285	4.6113734	-0.6488485	8.348836	0.03374053	0.1803421	-0.09007818	4.9365306	-0.521369	8.457494	Multitasking_Watch
12:39:36.307	4.6113734	-0.6488485	8.348836	0.03374053	0.1803421	-0.09007818	4.9365306	-0.521369	8.457494	Multitasking_Watch
12:39:36.329	4.513208	-0.37590113	8.114198	-0.06094358	0.100929596	0.07424456	4.775543	-0.4888256	8.551351	Multitasking_Watch
12:39:36.355	4.513208	-0.37590113	8.114198	-0.06094358	0.100929596	0.07424456	4.775543	-0.4888256	8.551351	Multitasking_Watch
12:39:36.379	4.513208	-0.37590113	8.114198	-0.06094358	0.100929596	0.07424456	4.775543	-0.4888256	8.551351	Multitasking_Watch
12:39:36.400	4.513208	-0.37590113	8.114198	-0.06094358	0.100929596	0.07424456	4.775543	-0.4888256	8.551351	Multitasking_Watch
12:39:36.422	4.513208	-0.37590113	8.114198	-0.06094358	0.100929596	0.07424456	4.775543	-0.4888256	8.551351	Multitasking_Watch
12:39:36.444	4.513208	-0.37590113	8.114198	-0.06094358	0.100929596	0.07424456	4.775543	-0.4888256	8.551351	Multitasking_Watch
12:39:36.467	4.513208	-0.37590113	8.114198	-0.06094358	0.100929596	0.07424456	4.775543	-0.4888256	8.551351	Multitasking_Watch
12:39:36.489	4.513208	-0.37590113	8.114198	-0.06094358	0.100929596	0.07424456	4.775543	-0.4888256	8.551351	Multitasking_Watch
12:39:36.510	4.618556	-0.57462597	8.375174	-0.05116974	0.015408466	-0.010054842	4.7572	-0.5008683	8.560871	Multitasking_Watch
12:39:36.532	4.618556	-0.57462597	8.375174	-0.05116974	0.015408466	-0.010054842	4.7572	-0.5008683	8.560871	Multitasking_Watch
12:39:36.554	4.618556	-0.57462597	8.375174	-0.05116974	0.015408466	-0.010054842	4.7572	-0.5008683	8.560871	Multitasking_Watch
12:39:36.576	4.618556	-0.57462597	8.375174	-0.05116974	0.015408466	-0.010054842	4.7572	-0.5008683	8.560871	Multitasking_Watch
12:39:36.600	4.618556	-0.57462597	8.375174	-0.05116974	0.015408466	-0.010054842	4.7572	-0.5008683	8.560871	Multitasking_Watch
12:39:36.623	4.618556	-0.57462597	8.375174	-0.05116974	0.015408466	-0.010054842	4.7572	-0.5008683	8.560871	Multitasking_Watch
12:39:36.644	4.618556	-0.57462597	8.375174	-0.05116974	0.015408466	-0.010054842	4.7572	-0.5008683	8.560871	Multitasking_Watch
12:39:36.667	4.618556	-0.57462597	8.375174	-0.05116974	0.015408466	-0.010054842	4.7572	-0.5008683	8.560871	Multitasking_Watch
12:39:36.690	4.364763	-0.87151605	8.494887	-0.021237342	0.016630195	-0.016163494	4.6702886	-0.632829	8.5999	Multitasking_Watch
12:39:36.712	4.364763	-0.87151605	8.494887	-0.021237342	0.016630195	-0.016163494	4.6702886	-0.632829	8.5999	Multitasking_Watch
12:39:36.735	4.364763	-0.87151605	8.494887	-0.021237342	0.016630195	-0.016163494	4.6702886	-0.632829	8.5999	Multitasking_Watch
12:39:36.756	4.364763	-0.87151605	8.494887	-0.021237342	0.016630195	-0.016163494	4.6702886	-0.632829	8.5999	Multitasking_Watch
12:39:36.777	4.364763	-0.87151605	8.494887	-0.021237342	0.016630195	-0.016163494	4.6702886	-0.632829	8.5999	Multitasking_Watch
12:39:36.798	4.364763	-0.87151605	8.494887	-0.021237342	0.016630195	-0.016163494	4.6702886	-0.632829	8.5999	Multitasking_Watch
12:39:36.821	4.364763	-0.87151605	8.494887	-0.021237342	0.016630195	-0.016163494	4.6702886	-0.632829	8.5999	Multitasking_Watch
12:39:36.843	4.364763	-0.87151605	8.494887	-0.021237342	0.016630195	-0.016163494	4.6702886	-0.632829	8.5999	Multitasking_Watch
12:39:36.866	4.4725056	-0.6847626	8.2339115	-0.033454645	0.036177885	-0.028380798	4.7084165	-0.6914444	8.57456	Multitasking_Watch
12:39:36.889	4.4725056	-0.6847626	8.2339115	-0.033454645	0.036177885	-0.028380798	4.7084165	-0.6914444	8.57456	Multitasking_Watch
12:39:36.912	4.4725056	-0.6847626	8.2339115	-0.033454645	0.036177885	-0.028380798	4.7084165	-0.6914444	8.57456	Multitasking_Watch
12:39:36.935	4.4725056	-0.6847626	8.2339115	-0.033454645	0.036177885	-0.028380798	4.7084165	-0.6914444	8.57456	Multitasking_Watch
12:39:36.958	4.4725056	-0.6847626	8.2339115	-0.033454645	0.036177885	-0.028380798	4.7084165	-0.6914444	8.57456	Multitasking_Watch
12:39:36.981	4.4725056	-0.6847626	8.2339115	-0.033454645	0.036177885	-0.028380798	4.7084165	-0.6914444	8.57456	Multitasking_Watch
12:39:37.004	4.4725056	-0.6847626	8.2339115	-0.033454645	0.036177885	-0.028380798	4.7084165	-0.6914444	8.57456	Multitasking_Watch
12:39:37.026	4.4725056	-0.6847626	8.2339115	-0.033454645	0.036177885	-0.028380798	4.7084165	-0.6914444	8.57456	Multitasking_Watch
12:39:37.049	4.565882	-0.3998439	8.475733	0.07527936	-0.0695018	0.037592646	4.5754647	-0.47010818	8.661091	Multitasking_Watch
12:39:37.072	4.565882	-0.3998439	8.475733	0.07527936	-0.0695018	0.037592646	4.5754647	-0.47010818	8.661091	Multitasking_Watch
12:39:37.095	4.565882	-0.3998439	8.475733	0.07527936	-0.0695018	0.037592646	4.5754647	-0.47010818	8.661091	Multitasking_Watch
12:39:37.117	4.565882	-0.3998439	8.475733	0.07527936	-0.0695018	0.037592646	4.5754647	-0.47010818	8.661091	Multitasking_Watch
12:39:37.140	4.565882	-0.3998439	8.475733	0.07527936	-0.0695018	0.037592646	4.5754647	-0.47010818	8.661091	Multitasking_Watch
12:39:37.163	4.565882	-0.3998439	8.475733	0.07527936	-0.0695018	0.037592646	4.5754647	-0.47010818	8.661091	Multitasking_Watch
12:39:37.186	4.565882	-0.3998439	8.475733	0.07527936	-0.0695018	0.037592646	4.5754647	-0.47010818	8.661091	Multitasking_Watch
12:39:37.208	4.565882	-0.3998439	8.475733	0.07527936	-0.0695018	0.037592646	4.5754647	-0.47010818	8.661091	Multitasking_Watch
12:39:37.231	4.398283	-0.5794145	8.2578535	0.041681778	0.006856351	0.035760053	4.632473	-0.43428412	8.63261	Multitasking_Watch
12:39:37.254	4.398283	-0.5794145	8.2578535	0.041681778	0.006856351	0.035760053	4.632473	-0.43428412	8.63261	Multitasking_Watch
12:39:37.276	4.398283	-0.5794145	8.2578535	0.041681778	0.006856351	0.035760053	4.632473	-0.43428412	8.63261	Multitasking_Watch
12:39:37.297	4.398283	-0.5794145	8.2578535	0.041681778	0.006856351	0.035760053	4.632473	-0.43428412	8.63261	Multitasking_Watch
12:39:37.320	4.398283	-0.5794145	8.2578535	0.041681778	0.006856351	0.035760053	4.632473	-0.43428412	8.63261	Multitasking_Watch
12:39:37.342	4.398283	-0.5794145	8.2578535	0.041681778	0.006856351	0.035760053	4.632473	-0.43428412	8.63261	Multitasking_Watch
12:39:37.364	4.398283	-0.5794145	8.2578535	0.041681778	0.006856351	0.035760053	4.632473	-0.43428412	8.63261	Multitasking_Watch
12:39:37.390	4.398283	-0.5794145	8.2578535	0.041681778	0.006856351	0.035760053	4.632473	-0.43428412	8.63261	Multitasking_Watch
12:39:37.412	4.417437	-0.74701375	8.3129225	-0.1519625	0.0569473	0.10478783	4.6158085	-0.5163143	8.637018	Multitasking_Watch
12:39:37.464	4.417437	-0.74701375	8.3129225	-0.1519625	0.0569473	0.10478783	4.6158085	-0.5163143	8.637018	Multitasking_Watch
12:39:37.531	4.417437	-0.74701375	8.3129225	-0.1519625	0.0569473	0.10478783	4.6158085	-0.5163143	8.637018	Multitasking_Watch
12:39:37.553	4.417437	-0.74701375	8.3129225	-0.1519625	0.0569473	0.10478783	4.6158085	-0.5163143	8.637018	Multitasking_Watch
12:39:37.574	4.417437	-0.74701375	8.3129225	-0.1519625	0.0569473	0.10478783	4.6158085	-0.5163143	8.637018	Multitasking_Watch
12:39:37.597	4.4820824	-0.7446195	8.274613	-0.054224063	0.00319116	0.043090437	4.576394	-0.57445085	8.6543045	Multitasking_Watch
12:39:37.618	4.4820824	-0.7446195	8.274613	-0.054224063	0.00319116	0.043090437	4.576394	-0.57445085	8.6543045	Multitasking_Watch
12:39:37.640	4.4820824	-0.7446195	8.274613	-0.054224063	0.00319116	0.043090437	4.576394	-0.57445085	8.6543045	Multitasking_Watch
12:39:37.661	4.4820824	-0.7446195	8.274613	-0.054224063	0.00319116	0.043090437	4.576394	-0.57445085	8.6543045	Multitasking_Watch
12:39:37.683	4.4820824	-0.7446195	8.274613	-0.054224063	0.00319116	0.043090437	4.576394	-0.57445085	8.6543045	Multitasking_Watch
12:39:37.704	4.4820824	-0.7446195	8.274613	-0.054224063	0.00319116	0.043090437	4.576394	-0.57445085	8.6543045	Multitasking_Watch
12:39:37.725	4.4820824	-0.7446195	8.274613	-0.054224063	0.00319116	0.043090437	4.576394	-0.57445085	8.6543045	Multitasking_Watch
12:39:37.746	4.4820824	-0.7446195	8.274613	-0.054224063	0.00319116	0.043090437	4.576394	-0.57445085	8.6543045	Multitasking_Watch
12:39:37.767	4.309695	-0.73743665	8.399116	0.017858034	0.016019331	0.035760053	4.5438833	-0.6370427	8.667045	Multitasking_Watch
12:39:37.788	4.309695	-0.73743665	8.399116	0.017858034	0.016019331	0.035760053	4.5438833	-0.6370427	8.667045	Multitasking_Watch
12:39:37.809	4.309695	-0.73743665	8.399116	0.017858034	0.016019331	0.035760053	4.5438833	-0.6370427	8.667045	Multitasking_Watch
12:39:37.831	4.309695	-0.73743665	8.399116	0.017858034	0.016019331	0.035760053	4.5438833	-0.6370427	8.667045	Multitasking_Watch
12:39:37.854	4.309695	-0.73743665	8.399116	0.017858034	0.016019331	0.035760053	4.5438833	-0.6370427	8.667045	Multitasking_Watch
12:39:37.876	4.309695	-0.73743665	8.399116	0.017858034	0.016019331	0.035760053	4.5438833	-0.6370427	8.667045	Multitasking_Watch
12:39:37.900	4.309695	-0.73743665	8.399116	0.017858034	0.016019331	0.035760053	4.5438833	-0.6370427	8.667045	Multitasking_Watch
12:39:37.923	4.309695	-0.73743665	8.399116	0.017858034	0.016019331	0.035760053	4.5438833	-0.6370427	8.667045	Multitasking_Watch
12:39:37.945	4.37434	-0.7134939	8.260248	-0.009630902	0.00319116	0.028429668	4.557338	-0.6774775	8.656907	Multitasking_Watch
12:39:37.968	4.37434	-0.7134939	8.260248	-0.009630902	0.00319116	0.028429668	4.557338	-0.6774775	8.656907	Multitasking_Watch
12:39:37.991	4.37434	-0.7134939	8.260248	-0.009630902	0.00319116	0.028429668	4.557338	-0.6774775	8.656907	Multitasking_Watch
12:39:38.014	4.37434	-0.7134939	8.260248	-0.009630902	0.00319116	0.028429668	4.557338	-0.6774775	8.656907	Multitasking_Watch
12:39:38.036	4.37434	-0.7134939	8.260248	-0.009630902	0.00319116	0.028429668	4.557338	-0.6774775	8.656907	Multitasking_Watch
12:39:38.058	4.37434	-0.7134939	8.260248	-0.009630902	0.00319116	0.028429668	4.557338	-0.6774775	8.656907	Multitasking_Watch
12:39:38.080	4.37434	-0.7134939	8.260248	-0.009630902	0.00319116	0.028429668	4.557338	-0.6774775	8.656907	Multitasking_Watch
12:39:38.102	4.37434	-0.7134939	8.260248	-0.009630902	0.00319116	0.028429668	4.557338	-0.6774775	8.656907	Multitasking_Watch
12:39:38.126	4.4485626	-0.65363705	8.377567	-0.015128689	0.0147976	-0.010665707	4.543448	-0.6874044	8.6634245	Multitasking_Watch
12:39:38.149	4.4485626	-0.65363705	8.377567	-0.015128689	0.0147976	-0.010665707	4.543448	-0.6874044	8.6634245	Multitasking_Watch
12:39:38.171	4.4485626	-0.65363705	8.377567	-0.015128689	0.0147976	-0.010665707	4.543448	-0.6874044	8.6634245	Multitasking_Watch
12:39:38.194	4.4485626	-0.65363705	8.377567	-0.015128689	0.0147976	-0.010665707	4.543448	-0.6874044	8.6634245	Multitasking_Watch
12:39:38.217	4.4485626	-0.65363705	8.377567	-0.015128689	0.0147976	-0.010665707	4.543448	-0.6874044	8.6634245	Multitasking_Watch
12:39:38.239	4.4485626	-0.65363705	8.377567	-0.015128689	0.0147976	-0.010665707	4.543448	-0.6874044	8.6634245	Multitasking_Watch
12:39:38.262	4.4485626	-0.65363705	8.377567	-0.015128689	0.0147976	-0.010665707	4.543448	-0.6874044	8.6634245	Multitasking_Watch
12:39:38.284	4.4485626	-0.65363705	8.377567	-0.015128689	0.0147976	-0.010665707	4.543448	-0.6874044	8.6634245	Multitasking_Watch
12:39:38.306	4.371946	-0.6153286	8.329682	-0.0047439793	-0.013913067	-0.037543777	4.525364	-0.64400166	8.676214	Multitasking_Watch
12:39:38.329	4.371946	-0.6153286	8.329682	-0.0047439793	-0.013913067	-0.037543777	4.525364	-0.64400166	8.676214	Multitasking_Watch
12:39:38.351	4.371946	-0.6153286	8.329682	-0.0047439793	-0.013913067	-0.037543777	4.525364	-0.64400166	8.676214	Multitasking_Watch
12:39:38.373	4.371946	-0.6153286	8.329682	-0.0047439793	-0.013913067	-0.037543777	4.525364	-0.64400166	8.676214	Multitasking_Watch
12:39:38.395	4.371946	-0.6153286	8.329682	-0.0047439793	-0.013913067	-0.037543777	4.525364	-0.64400166	8.676214	Multitasking_Watch
12:39:38.416	4.371946	-0.6153286	8.329682	-0.0047439793	-0.013913067	-0.037543777	4.525364	-0.64400166	8.676214	Multitasking_Watch
12:39:38.439	4.371946	-0.6153286	8.329682	-0.0047439793	-0.013913067	-0.037543777	4.525364	-0.64400166	8.676214	Multitasking_Watch
12:39:38.462	4.371946	-0.6153286	8.329682	-0.0047439793	-0.013913067	-0.037543777	4.525364	-0.64400166	8.676214	Multitasking_Watch
12:39:38.485	4.3695517	-0.6464542	8.470944	0.01969063	-0.018189123	-0.03998724	4.522776	-0.6356184	8.678182	Multitasking_Watch
12:39:38.507	4.3695517	-0.6464542	8.470944	0.01969063	-0.018189123	-0.03998724	4.522776	-0.6356184	8.678182	Multitasking_Watch
12:39:38.529	4.3695517	-0.6464542	8.470944	0.01969063	-0.018189123	-0.03998724	4.522776	-0.6356184	8.678182	Multitasking_Watch
12:39:38.552	4.3695517	-0.6464542	8.470944	0.01969063	-0.018189123	-0.03998724	4.522776	-0.6356184	8.678182	Multitasking_Watch
12:39:38.575	4.3695517	-0.6464542	8.470944	0.01969063	-0.018189123	-0.03998724	4.522776	-0.6356184	8.678182	Multitasking_Watch
12:39:38.597	4.3695517	-0.6464542	8.470944	0.01969063	-0.018189123	-0.03998724	4.522776	-0.6356184	8.678182	Multitasking_Watch
12:39:38.618	4.3695517	-0.6464542	8.470944	0.01969063	-0.018189123	-0.03998724	4.522776	-0.6356184	8.678182	Multitasking_Watch
12:39:38.641	4.3695517	-0.6464542	8.470944	0.01969063	-0.018189123	-0.03998724	4.522776	-0.6356184	8.678182	Multitasking_Watch
12:39:38.662	4.37434	-0.531529	8.403905	-0.0120743625	0.029458366	-0.038765505	4.5370407	-0.6159599	8.672151	Multitasking_Watch
12:39:38.684	4.37434	-0.531529	8.403905	-0.0120743625	0.029458366	-0.038765505	4.5370407	-0.6159599	8.672151	Multitasking_Watch
12:39:38.706	4.37434	-0.531529	8.403905	-0.0120743625	0.029458366	-0.038765505	4.5370407	-0.6159599	8.672151	Multitasking_Watch
12:39:38.728	4.37434	-0.531529	8.403905	-0.0120743625	0.029458366	-0.038765505	4.5370407	-0.6159599	8.672151	Multitasking_Watch
12:39:38.749	4.37434	-0.531529	8.403905	-0.0120743625	0.029458366	-0.038765505	4.5370407	-0.6159599	8.672151	Multitasking_Watch
12:39:38.771	4.37434	-0.531529	8.403905	-0.0120743625	0.029458366	-0.038765505	4.5370407	-0.6159599	8.672151	Multitasking_Watch
12:39:38.792	4.37434	-0.531529	8.403905	-0.0120743625	0.029458366	-0.038765505	4.5370407	-0.6159599	8.672151	Multitasking_Watch
12:39:38.814	4.37434	-0.531529	8.403905	-0.0120743625	0.029458366	-0.038765505	4.5370407	-0.6159599	8.672151	Multitasking_Watch
12:39:38.838	4.37434	-0.531529	8.403905	-0.0120743625	0.029458366	-0.038765505	4.5370407	-0.6159599	8.672151	Multitasking_Watch
12:39:38.863	4.314483	-0.42378664	8.334471	0.013581978	0.017851926	-0.022272145	4.5341344	-0.58820564	8.675596	Multitasking_Watch
12:39:38.884	4.314483	-0.42378664	8.334471	0.013581978	0.017851926	-0.022272145	4.5341344	-0.58820564	8.675596	Multitasking_Watch
12:39:38.906	4.314483	-0.42378664	8.334471	0.013581978	0.017851926	-0.022272145	4.5341344	-0.58820564	8.675596	Multitasking_Watch
12:39:38.927	4.314483	-0.42378664	8.334471	0.013581978	0.017851926	-0.022272145	4.5341344	-0.58820564	8.675596	Multitasking_Watch
12:39:38.950	4.314483	-0.42378664	8.334471	0.013581978	0.017851926	-0.022272145	4.5341344	-0.58820564	8.675596	Multitasking_Watch
12:39:38.973	4.314483	-0.42378664	8.334471	0.013581978	0.017851926	-0.022272145	4.5341344	-0.58820564	8.675596	Multitasking_Watch
12:39:38.996	4.314483	-0.42378664	8.334471	0.013581978	0.017851926	-0.022272145	4.5341344	-0.58820564	8.675596	Multitasking_Watch
12:39:39.019	4.3671575	-0.5411061	8.315316	-0.022459073	0.0428974	-0.008833112	4.5239615	-0.5422	8.683901	Multitasking_Watch
12:39:39.041	4.3671575	-0.5411061	8.315316	-0.022459073	0.0428974	-0.008833112	4.5239615	-0.5422	8.683901	Multitasking_Watch
12:39:39.064	4.3671575	-0.5411061	8.315316	-0.022459073	0.0428974	-0.008833112	4.5239615	-0.5422	8.683901	Multitasking_Watch
12:39:39.087	4.3671575	-0.5411061	8.315316	-0.022459073	0.0428974	-0.008833112	4.5239615	-0.5422	8.683901	Multitasking_Watch
12:39:39.110	4.3671575	-0.5411061	8.315316	-0.022459073	0.0428974	-0.008833112	4.5239615	-0.5422	8.683901	Multitasking_Watch
12:39:39.132	4.3671575	-0.5411061	8.315316	-0.022459073	0.0428974	-0.008833112	4.5239615	-0.5422	8.683901	Multitasking_Watch
12:39:39.154	4.3671575	-0.5411061	8.315316	-0.022459073	0.0428974	-0.008833112	4.5239615	-0.5422	8.683901	Multitasking_Watch
12:39:39.176	4.3671575	-0.5411061	8.315316	-0.022459073	0.0428974	-0.008833112	4.5239615	-0.5422	8.683901	Multitasking_Watch
12:39:39.197	4.3025117	-0.50040346	8.3129225	-0.031011185	-0.021854315	-0.05403714	4.5189767	-0.5415348	8.686539	Multitasking_Watch
12:39:39.218	4.3025117	-0.50040346	8.3129225	-0.031011185	-0.021854315	-0.05403714	4.5189767	-0.5415348	8.686539	Multitasking_Watch
12:39:39.241	4.3025117	-0.50040346	8.3129225	-0.031011185	-0.021854315	-0.05403714	4.5189767	-0.5415348	8.686539	Multitasking_Watch
12:39:39.264	4.3025117	-0.50040346	8.3129225	-0.031011185	-0.021854315	-0.05403714	4.5189767	-0.5415348	8.686539	Multitasking_Watch
12:39:39.287	4.3025117	-0.50040346	8.3129225	-0.031011185	-0.021854315	-0.05403714	4.5189767	-0.5415348	8.686539	Multitasking_Watch
12:39:39.309	4.3025117	-0.50040346	8.3129225	-0.031011185	-0.021854315	-0.05403714	4.5189767	-0.5415348	8.686539	Multitasking_Watch
12:39:39.332	4.3025117	-0.50040346	8.3129225	-0.031011185	-0.021854315	-0.05403714	4.5189767	-0.5415348	8.686539	Multitasking_Watch
12:39:39.354	4.3025117	-0.50040346	8.3129225	-0.031011185	-0.021854315	-0.05403714	4.5189767	-0.5415348	8.686539	Multitasking_Watch
12:39:39.377	4.3863115	-0.46209505	8.43503	-0.031011185	-0.021854315	-0.05403714	4.5189767	-0.5415348	8.686539	Multitasking_Watch
12:39:39.398	4.3863115	-0.46209505	8.43503	-0.0010787881	-0.016356528	-0.027769934	4.5195613	-0.5401862	8.686318	Multitasking_Watch
12:39:39.419	4.3863115	-0.46209505	8.43503	-0.0010787881	-0.016356528	-0.027769934	4.5195613	-0.5401862	8.686318	Multitasking_Watch
12:39:39.441	4.3863115	-0.46209505	8.43503	-0.0010787881	-0.016356528	-0.027769934	4.5195613	-0.5401862	8.686318	Multitasking_Watch
12:39:39.464	4.3863115	-0.46209505	8.43503	-0.0010787881	-0.016356528	-0.027769934	4.5195613	-0.5401862	8.686318	Multitasking_Watch
12:39:39.487	4.3863115	-0.46209505	8.43503	-0.0010787881	-0.016356528	-0.027769934	4.5195613	-0.5401862	8.686318	Multitasking_Watch
12:39:39.511	4.3863115	-0.46209505	8.43503	-0.0010787881	-0.016356528	-0.027769934	4.5195613	-0.5401862	8.686318	Multitasking_Watch
12:39:39.535	4.3863115	-0.46209505	8.43503	-0.0010787881	-0.016356528	-0.027769934	4.5195613	-0.5401862	8.686318	Multitasking_Watch
12:39:39.557	4.3264546	-0.42378664	8.382356	0.038627453	-0.007193549	-0.00516792	4.5247493	-0.487734	8.68672	Multitasking_Watch
12:39:39.581	4.3264546	-0.42378664	8.382356	0.038627453	-0.007193549	-0.00516792	4.5247493	-0.487734	8.68672	Multitasking_Watch
12:39:39.603	4.3264546	-0.42378664	8.382356	0.038627453	-0.007193549	-0.00516792	4.5247493	-0.487734	8.68672	Multitasking_Watch
12:39:39.626	4.3264546	-0.42378664	8.382356	0.038627453	-0.007193549	-0.00516792	4.5247493	-0.487734	8.68672	Multitasking_Watch
12:39:39.650	4.3264546	-0.42378664	8.382356	0.038627453	-0.007193549	-0.00516792	4.5247493	-0.487734	8.68672	Multitasking_Watch
12:39:39.672	4.3264546	-0.42378664	8.382356	0.038627453	-0.007193549	-0.00516792	4.5247493	-0.487734	8.68672	Multitasking_Watch
12:39:39.694	4.3264546	-0.42378664	8.382356	0.038627453	-0.007193549	-0.00516792	4.5247493	-0.487734	8.68672	Multitasking_Watch
12:39:39.716	4.3264546	-0.42378664	8.382356	0.038627453	-0.007193549	-0.00516792	4.5247493	-0.487734	8.68672	Multitasking_Watch
12:39:39.739	4.328849	-0.45012367	8.344048	-0.018793881	0.0038020252	0.035149187	4.5234623	-0.41335875	8.691248	Multitasking_Watch
12:39:39.761	4.328849	-0.45012367	8.344048	-0.018793881	0.0038020252	0.035149187	4.5234623	-0.41335875	8.691248	Multitasking_Watch
12:39:39.784	4.328849	-0.45012367	8.344048	-0.018793881	0.0038020252	0.035149187	4.5234623	-0.41335875	8.691248	Multitasking_Watch
12:39:39.807	4.328849	-0.45012367	8.344048	-0.018793881	0.0038020252	0.035149187	4.5234623	-0.41335875	8.691248	Multitasking_Watch
12:39:39.830	4.328849	-0.45012367	8.344048	-0.018793881	0.0038020252	0.035149187	4.5234623	-0.41335875	8.691248	Multitasking_Watch
12:39:39.852	4.328849	-0.45012367	8.344048	-0.018793881	0.0038020252	0.035149187	4.5234623	-0.41335875	8.691248	Multitasking_Watch
12:39:39.875	4.328849	-0.45012367	8.344048	-0.018793881	0.0038020252	0.035149187	4.5234623	-0.41335875	8.691248	Multitasking_Watch
12:39:39.898	4.328849	-0.45012367	8.344048	-0.018793881	0.0038020252	0.035149187	4.5234623	-0.41335875	8.691248	Multitasking_Watch
12:39:39.920	4.3432145	-0.34716985	8.284191	0.01724717	0.012965004	0.002162463	4.504044	-0.42771617	8.700633	Multitasking_Watch
12:39:39.942	4.3432145	-0.34716985	8.284191	0.01724717	0.012965004	0.002162463	4.504044	-0.42771617	8.700633	Multitasking_Watch
12:39:39.963	4.3432145	-0.34716985	8.284191	0.01724717	0.012965004	0.002162463	4.504044	-0.42771617	8.700633	Multitasking_Watch
12:39:39.985	4.3432145	-0.34716985	8.284191	0.01724717	0.012965004	0.002162463	4.504044	-0.42771617	8.700633	Multitasking_Watch
12:39:40.007	4.3432145	-0.34716985	8.284191	0.01724717	0.012965004	0.002162463	4.504044	-0.42771617	8.700633	Multitasking_Watch
12:39:40.030	4.3432145	-0.34716985	8.284191	0.01724717	0.012965004	0.002162463	4.504044	-0.42771617	8.700633	Multitasking_Watch
12:39:40.052	4.3432145	-0.34716985	8.284191	0.01724717	0.012965004	0.002162463	4.504044	-0.42771617	8.700633	Multitasking_Watch
12:39:40.074	4.3432145	-0.34716985	8.284191	0.01724717	0.012965004	0.002162463	4.504044	-0.42771617	8.700633	Multitasking_Watch
12:39:40.096	4.2642035	-0.22985038	8.526012	0.01724717	0.012965004	0.002162463	4.504044	-0.42771617	8.700633	Multitasking_Watch
12:39:40.119	4.2642035	-0.22985038	8.526012	0.10399003	0.1711791	0.10478783	4.395844	-0.37355268	8.758274	Multitasking_Watch
12:39:40.142	4.2642035	-0.22985038	8.526012	0.10399003	0.1711791	0.10478783	4.395844	-0.37355268	8.758274	Multitasking_Watch
12:39:40.165	4.2642035	-0.22985038	8.526012	0.10399003	0.1711791	0.10478783	4.395844	-0.37355268	8.758274	Multitasking_Watch
12:39:40.188	4.2642035	-0.22985038	8.526012	0.10399003	0.1711791	0.10478783	4.395844	-0.37355268	8.758274	Multitasking_Watch
12:39:40.210	4.2642035	-0.22985038	8.526012	0.10399003	0.1711791	0.10478783	4.395844	-0.37355268	8.758274	Multitasking_Watch
12:39:40.232	4.2642035	-0.22985038	8.526012	0.10399003	0.1711791	0.10478783	4.395844	-0.37355268	8.758274	Multitasking_Watch
12:39:40.254	4.2642035	-0.22985038	8.526012	0.10399003	0.1711791	0.10478783	4.395844	-0.37355268	8.758274	Multitasking_Watch
12:39:40.275	4.242655	-0.3232271	8.277008	0.10399003	0.1711791	0.10478783	4.395844	-0.37355268	8.758274	Multitasking_Watch
12:39:40.298	4.242655	-0.3232271	8.277008	-0.083545595	-0.084773436	-0.035100315	4.3704896	-0.36399508	8.771356	Multitasking_Watch
12:39:40.320	4.242655	-0.3232271	8.277008	-0.083545595	-0.084773436	-0.035100315	4.3704896	-0.36399508	8.771356	Multitasking_Watch
12:39:40.342	4.242655	-0.3232271	8.277008	-0.083545595	-0.084773436	-0.035100315	4.3704896	-0.36399508	8.771356	Multitasking_Watch
12:39:40.366	4.242655	-0.3232271	8.277008	-0.083545595	-0.084773436	-0.035100315	4.3704896	-0.36399508	8.771356	Multitasking_Watch
12:39:40.388	4.242655	-0.3232271	8.277008	-0.083545595	-0.084773436	-0.035100315	4.3704896	-0.36399508	8.771356	Multitasking_Watch
12:39:40.411	4.242655	-0.3232271	8.277008	-0.083545595	-0.084773436	-0.035100315	4.3704896	-0.36399508	8.771356	Multitasking_Watch
12:39:40.433	4.242655	-0.3232271	8.277008	-0.083545595	-0.084773436	-0.035100315	4.3704896	-0.36399508	8.771356	Multitasking_Watch
12:39:40.455	4.209135	-0.50758624	8.576292	-0.083545595	-0.084773436	-0.035100315	4.3704896	-0.36399508	8.771356	Multitasking_Watch
12:39:40.476	4.209135	-0.50758624	8.576292	-0.032232914	-0.023076046	-0.008833112	4.3921213	-0.40154082	8.758904	Multitasking_Watch
12:39:40.498	4.209135	-0.50758624	8.576292	-0.032232914	-0.023076046	-0.008833112	4.3921213	-0.40154082	8.758904	Multitasking_Watch
12:39:40.519	4.209135	-0.50758624	8.576292	-0.032232914	-0.023076046	-0.008833112	4.3921213	-0.40154082	8.758904	Multitasking_Watch
12:39:40.542	4.209135	-0.50758624	8.576292	-0.032232914	-0.023076046	-0.008833112	4.3921213	-0.40154082	8.758904	Multitasking_Watch
12:39:40.565	4.209135	-0.50758624	8.576292	-0.032232914	-0.023076046	-0.008833112	4.3921213	-0.40154082	8.758904	Multitasking_Watch
12:39:40.588	4.209135	-0.50758624	8.576292	-0.032232914	-0.023076046	-0.008833112	4.3921213	-0.40154082	8.758904	Multitasking_Watch
12:39:40.611	4.209135	-0.50758624	8.576292	-0.032232914	-0.023076046	-0.008833112	4.3921213	-0.40154082	8.758904	Multitasking_Watch
12:39:40.634	4.209135	-0.50758624	8.576292	-0.032232914	-0.023076046	-0.008833112	4.3921213	-0.40154082	8.758904	Multitasking_Watch
12:39:40.661	4.309695	-0.4740664	8.43503	-0.04078503	0.00013683381	-0.016774358	4.42484	-0.44332558	8.740401	Multitasking_Watch
12:39:40.689	4.309695	-0.4740664	8.43503	-0.04078503	0.00013683381	-0.016774358	4.42484	-0.44332558	8.740401	Multitasking_Watch
12:39:40.712	4.309695	-0.4740664	8.43503	-0.04078503	0.00013683381	-0.016774358	4.42484	-0.44332558	8.740401	Multitasking_Watch
12:39:40.735	4.309695	-0.4740664	8.43503	-0.04078503	0.00013683381	-0.016774358	4.42484	-0.44332558	8.740401	Multitasking_Watch
12:39:40.756	4.309695	-0.4740664	8.43503	-0.04078503	0.00013683381	-0.016774358	4.42484	-0.44332558	8.740401	Multitasking_Watch
12:39:40.778	4.309695	-0.4740664	8.43503	-0.04078503	0.00013683381	-0.016774358	4.42484	-0.44332558	8.740401	Multitasking_Watch
12:39:40.800	4.309695	-0.4740664	8.43503	-0.04078503	0.00013683381	-0.016774358	4.42484	-0.44332558	8.740401	Multitasking_Watch
12:39:40.822	4.2737803	-0.43815228	8.346442	-0.07499348	-0.032239024	-0.057091463	4.431613	-0.47514945	8.735297	Multitasking_Watch
12:39:40.844	4.2737803	-0.43815228	8.346442	-0.07499348	-0.032239024	-0.057091463	4.431613	-0.47514945	8.735297	Multitasking_Watch
12:39:40.866	4.2737803	-0.43815228	8.346442	-0.07499348	-0.032239024	-0.057091463	4.431613	-0.47514945	8.735297	Multitasking_Watch
12:39:40.887	4.2737803	-0.43815228	8.346442	-0.07499348	-0.032239024	-0.057091463	4.431613	-0.47514945	8.735297	Multitasking_Watch
12:39:40.910	4.2737803	-0.43815228	8.346442	-0.07499348	-0.032239024	-0.057091463	4.431613	-0.47514945	8.735297	Multitasking_Watch
12:39:40.932	4.2737803	-0.43815228	8.346442	-0.07499348	-0.032239024	-0.057091463	4.431613	-0.47514945	8.735297	Multitasking_Watch
12:39:40.955	4.2737803	-0.43815228	8.346442	-0.07499348	-0.032239024	-0.057091463	4.431613	-0.47514945	8.735297	Multitasking_Watch
12:39:40.976	4.2737803	-0.43815228	8.346442	-0.07499348	-0.032239024	-0.057091463	4.431613	-0.47514945	8.735297	Multitasking_Watch
12:39:40.999	4.242655	-0.43575802	8.48531	-0.0023005186	0.019684521	-0.0015027284	4.4322405	-0.5095172	8.733041	Multitasking_Watch
12:39:41.022	4.242655	-0.43575802	8.48531	-0.0023005186	0.019684521	-0.0015027284	4.4322405	-0.5095172	8.733041	Multitasking_Watch
12:39:41.045	4.242655	-0.43575802	8.48531	-0.0023005186	0.019684521	-0.0015027284	4.4322405	-0.5095172	8.733041	Multitasking_Watch
12:39:41.067	4.242655	-0.43575802	8.48531	-0.0023005186	0.019684521	-0.0015027284	4.4322405	-0.5095172	8.733041	Multitasking_Watch
12:39:41.089	4.242655	-0.43575802	8.48531	-0.0023005186	0.019684521	-0.0015027284	4.4322405	-0.5095172	8.733041	Multitasking_Watch
12:39:41.112	4.242655	-0.43575802	8.48531	-0.0023005186	0.019684521	-0.0015027284	4.4322405	-0.5095172	8.733041	Multitasking_Watch
12:39:41.134	4.242655	-0.43575802	8.48531	-0.0023005186	0.019684521	-0.0015027284	4.4322405	-0.5095172	8.733041	Multitasking_Watch
12:39:41.157	4.242655	-0.43575802	8.48531	-0.0023005186	0.019684521	-0.0015027284	4.4322405	-0.5095172	8.733041	Multitasking_Watch
12:39:41.180	4.2115293	-0.5243462	8.420665	-0.048726276	0.057558168	-0.04365243	4.3977795	-0.54835063	8.748097	Multitasking_Watch
12:39:41.203	4.2115293	-0.5243462	8.420665	-0.048726276	0.057558168	-0.04365243	4.3977795	-0.54835063	8.748097	Multitasking_Watch
12:39:41.224	4.2115293	-0.5243462	8.420665	-0.048726276	0.057558168	-0.04365243	4.3977795	-0.54835063	8.748097	Multitasking_Watch
12:39:41.247	4.2115293	-0.5243462	8.420665	-0.048726276	0.057558168	-0.04365243	4.3977795	-0.54835063	8.748097	Multitasking_Watch
12:39:41.270	4.2115293	-0.5243462	8.420665	-0.048726276	0.057558168	-0.04365243	4.3977795	-0.54835063	8.748097	Multitasking_Watch
12:39:41.292	4.2115293	-0.5243462	8.420665	-0.048726276	0.057558168	-0.04365243	4.3977795	-0.54835063	8.748097	Multitasking_Watch
12:39:41.314	4.2115293	-0.5243462	8.420665	-0.048726276	0.057558168	-0.04365243	4.3977795	-0.54835063	8.748097	Multitasking_Watch
12:39:41.336	4.2115293	-0.5243462	8.420665	-0.048726276	0.057558168	-0.04365243	4.3977795	-0.54835063	8.748097	Multitasking_Watch
12:39:41.359	4.228289	-0.44054657	8.56911	-0.0023005186	0.00074769906	-0.035100315	4.3351846	-0.52654684	8.780619	Multitasking_Watch
12:39:41.382	4.228289	-0.44054657	8.56911	-0.0023005186	0.00074769906	-0.035100315	4.3351846	-0.52654684	8.780619	Multitasking_Watch
12:39:41.406	4.228289	-0.44054657	8.56911	-0.0023005186	0.00074769906	-0.035100315	4.3351846	-0.52654684	8.780619	Multitasking_Watch
12:39:41.428	4.228289	-0.44054657	8.56911	-0.0023005186	0.00074769906	-0.035100315	4.3351846	-0.52654684	8.780619	Multitasking_Watch
12:39:41.451	4.228289	-0.44054657	8.56911	-0.0023005186	0.00074769906	-0.035100315	4.3351846	-0.52654684	8.780619	Multitasking_Watch
12:39:41.474	4.228289	-0.44054657	8.56911	-0.0023005186	0.00074769906	-0.035100315	4.3351846	-0.52654684	8.780619	Multitasking_Watch
12:39:41.496	4.228289	-0.44054657	8.56911	-0.0023005186	0.00074769906	-0.035100315	4.3351846	-0.52654684	8.780619	Multitasking_Watch
12:39:41.519	4.228289	-0.44054657	8.56911	-0.0023005186	0.00074769906	-0.035100315	4.3351846	-0.52654684	8.780619	Multitasking_Watch
12:39:41.541	4.1516724	-0.4764607	8.4781275	0.038016587	0.012965004	-0.011887438	4.344839	-0.48682928	8.778138	Multitasking_Watch
12:39:41.564	4.1516724	-0.4764607	8.4781275	0.038016587	0.012965004	-0.011887438	4.344839	-0.48682928	8.778138	Multitasking_Watch
12:39:41.586	4.1516724	-0.4764607	8.4781275	0.038016587	0.012965004	-0.011887438	4.344839	-0.48682928	8.778138	Multitasking_Watch
12:39:41.609	4.1516724	-0.4764607	8.4781275	0.038016587	0.012965004	-0.011887438	4.344839	-0.48682928	8.778138	Multitasking_Watch
12:39:41.630	4.1516724	-0.4764607	8.4781275	0.038016587	0.012965004	-0.011887438	4.344839	-0.48682928	8.778138	Multitasking_Watch
12:39:41.653	4.1516724	-0.4764607	8.4781275	0.038016587	0.012965004	-0.011887438	4.344839	-0.48682928	8.778138	Multitasking_Watch
12:39:41.675	4.1516724	-0.4764607	8.4781275	0.038016587	0.012965004	-0.011887438	4.344839	-0.48682928	8.778138	Multitasking_Watch
12:39:41.697	4.1516724	-0.4764607	8.4781275	0.038016587	0.012965004	-0.011887438	4.344839	-0.48682928	8.778138	Multitasking_Watch
12:39:41.721	4.1588554	-0.4189981	8.382356	-0.0065765753	-0.016967393	-0.022272145	4.3572826	-0.45312217	8.773773	Multitasking_Watch
12:39:41.742	4.1588554	-0.4189981	8.382356	-0.0065765753	-0.016967393	-0.022272145	4.3572826	-0.45312217	8.773773	Multitasking_Watch
12:39:41.764	4.1588554	-0.4189981	8.382356	-0.0065765753	-0.016967393	-0.022272145	4.3572826	-0.45312217	8.773773	Multitasking_Watch
12:39:41.785	4.1588554	-0.4189981	8.382356	-0.0065765753	-0.016967393	-0.022272145	4.3572826	-0.45312217	8.773773	Multitasking_Watch
12:39:41.807	4.1588554	-0.4189981	8.382356	-0.0065765753	-0.016967393	-0.022272145	4.3572826	-0.45312217	8.773773	Multitasking_Watch
12:39:41.829	4.1588554	-0.4189981	8.382356	-0.0065765753	-0.016967393	-0.022272145	4.3572826	-0.45312217	8.773773	Multitasking_Watch
12:39:41.851	4.1588554	-0.4189981	8.382356	-0.0065765753	-0.016967393	-0.022272145	4.3572826	-0.45312217	8.773773	Multitasking_Watch
12:39:41.873	4.1588554	-0.4189981	8.382356	-0.0065765753	-0.016967393	-0.022272145	4.3572826	-0.45312217	8.773773	Multitasking_Watch
12:39:41.896	4.192375	-0.38547826	8.516436	-0.003522249	0.016019331	0.007049385	4.3181233	-0.40904617	8.795274	Multitasking_Watch
12:39:41.918	4.192375	-0.38547826	8.516436	-0.003522249	0.016019331	0.007049385	4.3181233	-0.40904617	8.795274	Multitasking_Watch
12:39:41.940	4.192375	-0.38547826	8.516436	-0.003522249	0.016019331	0.007049385	4.3181233	-0.40904617	8.795274	Multitasking_Watch
12:39:41.963	4.192375	-0.38547826	8.516436	-0.003522249	0.016019331	0.007049385	4.3181233	-0.40904617	8.795274	Multitasking_Watch
12:39:41.986	4.192375	-0.38547826	8.516436	-0.003522249	0.016019331	0.007049385	4.3181233	-0.40904617	8.795274	Multitasking_Watch
12:39:42.009	4.192375	-0.38547826	8.516436	-0.003522249	0.016019331	0.007049385	4.3181233	-0.40904617	8.795274	Multitasking_Watch
12:39:42.032	4.192375	-0.38547826	8.516436	-0.003522249	0.016019331	0.007049385	4.3181233	-0.40904617	8.795274	Multitasking_Watch
12:39:42.055	4.192375	-0.38547826	8.516436	-0.003522249	0.016019331	0.007049385	4.3181233	-0.40904617	8.795274	Multitasking_Watch
12:39:42.076	4.1851926	-0.38787252	8.48531	0.05084476	-0.035904218	0.032705728	4.3246784	-0.3948083	8.792703	Multitasking_Watch
12:39:42.099	4.1851926	-0.38787252	8.48531	0.05084476	-0.035904218	0.032705728	4.3246784	-0.3948083	8.792703	Multitasking_Watch
12:39:42.121	4.1851926	-0.38787252	8.48531	0.05084476	-0.035904218	0.032705728	4.3246784	-0.3948083	8.792703	Multitasking_Watch
12:39:42.144	4.1851926	-0.38787252	8.48531	0.05084476	-0.035904218	0.032705728	4.3246784	-0.3948083	8.792703	Multitasking_Watch
12:39:42.167	4.1851926	-0.38787252	8.48531	0.05084476	-0.035904218	0.032705728	4.3246784	-0.3948083	8.792703	Multitasking_Watch
12:39:42.190	4.1851926	-0.38787252	8.48531	0.05084476	-0.035904218	0.032705728	4.3246784	-0.3948083	8.792703	Multitasking_Watch
12:39:42.211	4.1851926	-0.38787252	8.48531	0.05084476	-0.035904218	0.032705728	4.3246784	-0.3948083	8.792703	Multitasking_Watch
12:39:42.234	4.1851926	-0.38787252	8.48531	0.05084476	-0.035904218	0.032705728	4.3246784	-0.3948083	8.792703	Multitasking_Watch
12:39:42.256	4.1253357	-0.20351335	8.377567	0.03129707	0.020906253	0.023542747	4.349866	-0.36422327	8.781592	Multitasking_Watch
12:39:42.278	4.1253357	-0.20351335	8.377567	0.03129707	0.020906253	0.023542747	4.349866	-0.36422327	8.781592	Multitasking_Watch
12:39:42.302	4.1253357	-0.20351335	8.377567	0.03129707	0.020906253	0.023542747	4.349866	-0.36422327	8.781592	Multitasking_Watch
12:39:42.324	4.1253357	-0.20351335	8.377567	0.03129707	0.020906253	0.023542747	4.349866	-0.36422327	8.781592	Multitasking_Watch
12:39:42.346	4.1253357	-0.20351335	8.377567	0.03129707	0.020906253	0.023542747	4.349866	-0.36422327	8.781592	Multitasking_Watch
12:39:42.368	4.1253357	-0.20351335	8.377567	0.03129707	0.020906253	0.023542747	4.349866	-0.36422327	8.781592	Multitasking_Watch
12:39:42.391	4.1253357	-0.20351335	8.377567	0.03129707	0.020906253	0.023542747	4.349866	-0.36422327	8.781592	Multitasking_Watch
12:39:42.413	4.1253357	-0.20351335	8.377567	0.03129707	0.020906253	0.023542747	4.349866	-0.36422327	8.781592	Multitasking_Watch
12:39:42.434	4.1253357	-0.20351335	8.377567	0.03129707	0.020906253	0.023542747	4.349866	-0.36422327	8.781592	Multitasking_Watch
12:39:42.456	4.149278	-0.5411061	8.403905	-0.0139069585	0.043508265	0.014379768	4.3138905	-0.37670302	8.798794	Multitasking_Watch
12:39:42.479	4.149278	-0.5411061	8.403905	-0.0139069585	0.043508265	0.014379768	4.3138905	-0.37670302	8.798794	Multitasking_Watch
12:39:42.502	4.149278	-0.5411061	8.403905	-0.0139069585	0.043508265	0.014379768	4.3138905	-0.37670302	8.798794	Multitasking_Watch
12:39:42.525	4.149278	-0.5411061	8.403905	-0.0139069585	0.043508265	0.014379768	4.3138905	-0.37670302	8.798794	Multitasking_Watch
12:39:42.547	4.149278	-0.5411061	8.403905	-0.0139069585	0.043508265	0.014379768	4.3138905	-0.37670302	8.798794	Multitasking_Watch
12:39:42.569	4.149278	-0.5411061	8.403905	-0.0139069585	0.043508265	0.014379768	4.3138905	-0.37670302	8.798794	Multitasking_Watch
12:39:42.592	4.149278	-0.5411061	8.403905	-0.0139069585	0.043508265	0.014379768	4.3138905	-0.37670302	8.798794	Multitasking_Watch
12:39:42.614	3.9960446	-0.2561874	8.466156	-0.0139069585	0.043508265	0.014379768	4.3138905	-0.37670302	8.798794	Multitasking_Watch
12:39:42.635	3.9960446	-0.2561874	8.466156	0.06672726	-0.030406429	0.008881981	4.2709546	-0.38210636	8.819486	Multitasking_Watch
12:39:42.657	3.9960446	-0.2561874	8.466156	0.06672726	-0.030406429	0.008881981	4.2709546	-0.38210636	8.819486	Multitasking_Watch
12:39:42.679	3.9960446	-0.2561874	8.466156	0.06672726	-0.030406429	0.008881981	4.2709546	-0.38210636	8.819486	Multitasking_Watch
12:39:42.701	3.9960446	-0.2561874	8.466156	0.06672726	-0.030406429	0.008881981	4.2709546	-0.38210636	8.819486	Multitasking_Watch
12:39:42.723	3.9960446	-0.2561874	8.466156	0.06672726	-0.030406429	0.008881981	4.2709546	-0.38210636	8.819486	Multitasking_Watch
12:39:42.745	3.9960446	-0.2561874	8.466156	0.06672726	-0.030406429	0.008881981	4.2709546	-0.38210636	8.819486	Multitasking_Watch
12:39:42.768	3.9960446	-0.2561874	8.466156	0.06672726	-0.030406429	0.008881981	4.2709546	-0.38210636	8.819486	Multitasking_Watch
12:39:42.790	3.9960446	-0.2561874	8.466156	0.06672726	-0.030406429	0.008881981	4.2709546	-0.38210636	8.819486	Multitasking_Watch
12:39:42.813	4.1851926	-0.41420954	8.645726	0.005029864	0.00013683381	-0.000280998	4.2694182	-0.39229193	8.81978	Multitasking_Watch
12:39:42.836	4.1851926	-0.41420954	8.645726	0.005029864	0.00013683381	-0.000280998	4.2694182	-0.39229193	8.81978	Multitasking_Watch
12:39:42.859	4.1851926	-0.41420954	8.645726	0.005029864	0.00013683381	-0.000280998	4.2694182	-0.39229193	8.81978	Multitasking_Watch
12:39:42.881	4.1851926	-0.41420954	8.645726	0.005029864	0.00013683381	-0.000280998	4.2694182	-0.39229193	8.81978	Multitasking_Watch
12:39:42.902	4.1851926	-0.41420954	8.645726	0.005029864	0.00013683381	-0.000280998	4.2694182	-0.39229193	8.81978	Multitasking_Watch
12:39:42.924	4.1851926	-0.41420954	8.645726	0.005029864	0.00013683381	-0.000280998	4.2694182	-0.39229193	8.81978	Multitasking_Watch
12:39:42.947	4.1851926	-0.41420954	8.645726	0.005029864	0.00013683381	-0.000280998	4.2694182	-0.39229193	8.81978	Multitasking_Watch
12:39:42.968	4.1851926	-0.41420954	8.645726	0.005029864	0.00013683381	-0.000280998	4.2694182	-0.39229193	8.81978	Multitasking_Watch
12:39:42.991	4.0151987	-0.0670397	8.415876	0.112542145	-0.15868813	-0.022883013	4.2800717	-0.37348005	8.815433	Multitasking_Watch
12:39:43.013	4.0151987	-0.0670397	8.415876	0.112542145	-0.15868813	-0.022883013	4.2800717	-0.37348005	8.815433	Multitasking_Watch
12:39:43.035	4.0151987	-0.0670397	8.415876	0.112542145	-0.15868813	-0.022883013	4.2800717	-0.37348005	8.815433	Multitasking_Watch
12:39:43.059	4.0151987	-0.0670397	8.415876	0.112542145	-0.15868813	-0.022883013	4.2800717	-0.37348005	8.815433	Multitasking_Watch
12:39:43.081	4.0151987	-0.0670397	8.415876	0.112542145	-0.15868813	-0.022883013	4.2800717	-0.37348005	8.815433	Multitasking_Watch
12:39:43.104	4.0151987	-0.0670397	8.415876	0.112542145	-0.15868813	-0.022883013	4.2800717	-0.37348005	8.815433	Multitasking_Watch
12:39:43.127	4.0151987	-0.0670397	8.415876	0.112542145	-0.15868813	-0.022883013	4.2800717	-0.37348005	8.815433	Multitasking_Watch
12:39:43.148	4.0151987	-0.0670397	8.415876	0.112542145	-0.15868813	-0.022883013	4.2800717	-0.37348005	8.815433	Multitasking_Watch
12:39:43.171	4.2977233	-0.44533512	8.703189	0.04046005	-0.02368691	0.010103711	4.332702	-0.34966964	8.790664	Multitasking_Watch
12:39:43.193	4.2977233	-0.44533512	8.703189	0.04046005	-0.02368691	0.010103711	4.332702	-0.34966964	8.790664	Multitasking_Watch
12:39:43.216	4.2977233	-0.44533512	8.703189	0.04046005	-0.02368691	0.010103711	4.332702	-0.34966964	8.790664	Multitasking_Watch
12:39:43.239	4.2977233	-0.44533512	8.703189	0.04046005	-0.02368691	0.010103711	4.332702	-0.34966964	8.790664	Multitasking_Watch
12:39:43.262	4.2977233	-0.44533512	8.703189	0.04046005	-0.02368691	0.010103711	4.332702	-0.34966964	8.790664	Multitasking_Watch
12:39:43.285	4.2977233	-0.44533512	8.703189	0.04046005	-0.02368691	0.010103711	4.332702	-0.34966964	8.790664	Multitasking_Watch
12:39:43.308	4.2977233	-0.44533512	8.703189	0.04046005	-0.02368691	0.010103711	4.332702	-0.34966964	8.790664	Multitasking_Watch
12:39:43.331	4.2977233	-0.44533512	8.703189	0.04046005	-0.02368691	0.010103711	4.332702	-0.34966964	8.790664	Multitasking_Watch
12:39:43.353	4.3192716	-0.07422252	8.549955	0.09788138	-0.04812152	0.044312164	4.4348745	-0.2263637	8.743626	Multitasking_Watch
12:39:43.374	4.3192716	-0.07422252	8.549955	0.09788138	-0.04812152	0.044312164	4.4348745	-0.2263637	8.743626	Multitasking_Watch
12:39:43.397	4.3192716	-0.07422252	8.549955	0.09788138	-0.04812152	0.044312164	4.4348745	-0.2263637	8.743626	Multitasking_Watch
12:39:43.419	4.3192716	-0.07422252	8.549955	0.09788138	-0.04812152	0.044312164	4.4348745	-0.2263637	8.743626	Multitasking_Watch
12:39:43.441	4.3192716	-0.07422252	8.549955	0.09788138	-0.04812152	0.044312164	4.4348745	-0.2263637	8.743626	Multitasking_Watch
12:39:43.463	4.3192716	-0.07422252	8.549955	0.09788138	-0.04812152	0.044312164	4.4348745	-0.2263637	8.743626	Multitasking_Watch
12:39:43.484	4.3192716	-0.07422252	8.549955	0.09788138	-0.04812152	0.044312164	4.4348745	-0.2263637	8.743626	Multitasking_Watch
12:39:43.507	4.3192716	-0.07422252	8.549955	0.09788138	-0.04812152	0.044312164	4.4348745	-0.2263637	8.743626	Multitasking_Watch
12:39:43.530	4.398283	-0.038308397	8.296163	0.023966687	-0.013302201	-0.0033353243	4.5192657	-0.20289676	8.700887	Multitasking_Watch
12:39:43.552	4.398283	-0.038308397	8.296163	0.023966687	-0.013302201	-0.0033353243	4.5192657	-0.20289676	8.700887	Multitasking_Watch
12:39:43.575	4.398283	-0.038308397	8.296163	0.023966687	-0.013302201	-0.0033353243	4.5192657	-0.20289676	8.700887	Multitasking_Watch
12:39:43.597	4.398283	-0.038308397	8.296163	0.023966687	-0.013302201	-0.0033353243	4.5192657	-0.20289676	8.700887	Multitasking_Watch
12:39:43.621	4.398283	-0.038308397	8.296163	0.023966687	-0.013302201	-0.0033353243	4.5192657	-0.20289676	8.700887	Multitasking_Watch
12:39:43.644	4.398283	-0.038308397	8.296163	0.023966687	-0.013302201	-0.0033353243	4.5192657	-0.20289676	8.700887	Multitasking_Watch
12:39:43.665	4.398283	-0.038308397	8.296163	0.023966687	-0.013302201	-0.0033353243	4.5192657	-0.20289676	8.700887	Multitasking_Watch
12:39:43.686	4.398283	-0.038308397	8.296163	0.023966687	-0.013302201	-0.0033353243	4.5192657	-0.20289676	8.700887	Multitasking_Watch
12:39:43.709	4.3839173	-0.33519846	8.432636	-0.027345993	-0.039569408	-0.043041565	4.51907	-0.24192996	8.699989	Multitasking_Watch
12:39:43.731	4.3839173	-0.33519846	8.432636	-0.027345993	-0.039569408	-0.043041565	4.51907	-0.24192996	8.699989	Multitasking_Watch
12:39:43.754	4.3839173	-0.33519846	8.432636	-0.027345993	-0.039569408	-0.043041565	4.51907	-0.24192996	8.699989	Multitasking_Watch
12:39:43.777	4.3839173	-0.33519846	8.432636	-0.027345993	-0.039569408	-0.043041565	4.51907	-0.24192996	8.699989	Multitasking_Watch
12:39:43.800	4.3839173	-0.33519846	8.432636	-0.027345993	-0.039569408	-0.043041565	4.51907	-0.24192996	8.699989	Multitasking_Watch
12:39:43.822	4.3839173	-0.33519846	8.432636	-0.027345993	-0.039569408	-0.043041565	4.51907	-0.24192996	8.699989	Multitasking_Watch
12:39:43.845	4.3839173	-0.33519846	8.432636	-0.027345993	-0.039569408	-0.043041565	4.51907	-0.24192996	8.699989	Multitasking_Watch
12:39:43.866	4.3839173	-0.33519846	8.432636	-0.027345993	-0.039569408	-0.043041565	4.51907	-0.24192996	8.699989	Multitasking_Watch
12:39:43.889	4.3623686	-0.2849187	8.305739	-0.04567195	-0.0035283577	0.0009407325	4.5710125	-0.24671939	8.672678	Multitasking_Watch
12:39:43.912	4.3623686	-0.2849187	8.305739	-0.04567195	-0.0035283577	0.0009407325	4.5710125	-0.24671939	8.672678	Multitasking_Watch
12:39:43.933	4.3623686	-0.2849187	8.305739	-0.04567195	-0.0035283577	0.0009407325	4.5710125	-0.24671939	8.672678	Multitasking_Watch
12:39:43.956	4.3623686	-0.2849187	8.305739	-0.04567195	-0.0035283577	0.0009407325	4.5710125	-0.24671939	8.672678	Multitasking_Watch
12:39:43.978	4.3623686	-0.2849187	8.305739	-0.04567195	-0.0035283577	0.0009407325	4.5710125	-0.24671939	8.672678	Multitasking_Watch
12:39:44.001	4.3623686	-0.2849187	8.305739	-0.04567195	-0.0035283577	0.0009407325	4.5710125	-0.24671939	8.672678	Multitasking_Watch
12:39:44.024	4.3623686	-0.2849187	8.305739	-0.04567195	-0.0035283577	0.0009407325	4.5710125	-0.24671939	8.672678	Multitasking_Watch
12:39:44.047	4.3623686	-0.2849187	8.305739	-0.04567195	-0.0035283577	0.0009407325	4.5710125	-0.24671939	8.672678	Multitasking_Watch
12:39:44.070	4.453351	-0.2681588	8.38475	0.0111385165	0.089323156	0.067525044	4.5865707	-0.26408523	8.663946	Multitasking_Watch
12:39:44.091	4.453351	-0.2681588	8.38475	0.0111385165	0.089323156	0.067525044	4.5865707	-0.26408523	8.663946	Multitasking_Watch
12:39:44.114	4.453351	-0.2681588	8.38475	0.0111385165	0.089323156	0.067525044	4.5865707	-0.26408523	8.663946	Multitasking_Watch
12:39:44.137	4.453351	-0.2681588	8.38475	0.0111385165	0.089323156	0.067525044	4.5865707	-0.26408523	8.663946	Multitasking_Watch
12:39:44.158	4.453351	-0.2681588	8.38475	0.0111385165	0.089323156	0.067525044	4.5865707	-0.26408523	8.663946	Multitasking_Watch
12:39:44.181	4.453351	-0.2681588	8.38475	0.0111385165	0.089323156	0.067525044	4.5865707	-0.26408523	8.663946	Multitasking_Watch
12:39:44.204	4.453351	-0.2681588	8.38475	0.0111385165	0.089323156	0.067525044	4.5865707	-0.26408523	8.663946	Multitasking_Watch
12:39:44.226	4.453351	-0.2681588	8.38475	0.0111385165	0.089323156	0.067525044	4.5865707	-0.26408523	8.663946	Multitasking_Watch
12:39:44.248	4.3168774	-0.2753416	8.482916	0.10399003	0.07405153	0.09867917	4.479192	-0.2516627	8.720313	Multitasking_Watch
12:39:44.270	4.3168774	-0.2753416	8.482916	0.10399003	0.07405153	0.09867917	4.479192	-0.2516627	8.720313	Multitasking_Watch
12:39:44.293	4.3168774	-0.2753416	8.482916	0.10399003	0.07405153	0.09867917	4.479192	-0.2516627	8.720313	Multitasking_Watch
12:39:44.316	4.3168774	-0.2753416	8.482916	0.10399003	0.07405153	0.09867917	4.479192	-0.2516627	8.720313	Multitasking_Watch
12:39:44.339	4.3168774	-0.2753416	8.482916	0.10399003	0.07405153	0.09867917	4.479192	-0.2516627	8.720313	Multitasking_Watch
12:39:44.362	4.3168774	-0.2753416	8.482916	0.10399003	0.07405153	0.09867917	4.479192	-0.2516627	8.720313	Multitasking_Watch
12:39:44.384	4.3168774	-0.2753416	8.482916	0.10399003	0.07405153	0.09867917	4.479192	-0.2516627	8.720313	Multitasking_Watch
12:39:44.408	4.3168774	-0.2753416	8.482916	0.10399003	0.07405153	0.09867917	4.479192	-0.2516627	8.720313	Multitasking_Watch
12:39:44.433	4.3623686	-0.31365	8.351231	-0.06399791	-0.013913067	0.015601499	4.4790244	-0.28638798	8.719328	Multitasking_Watch
12:39:44.456	4.3623686	-0.31365	8.351231	-0.06399791	-0.013913067	0.015601499	4.4790244	-0.28638798	8.719328	Multitasking_Watch
12:39:44.477	4.3623686	-0.31365	8.351231	-0.06399791	-0.013913067	0.015601499	4.4790244	-0.28638798	8.719328	Multitasking_Watch
12:39:44.499	4.3623686	-0.31365	8.351231	-0.06399791	-0.013913067	0.015601499	4.4790244	-0.28638798	8.719328	Multitasking_Watch
12:39:44.522	4.3623686	-0.31365	8.351231	-0.06399791	-0.013913067	0.015601499	4.4790244	-0.28638798	8.719328	Multitasking_Watch
12:39:44.544	4.3623686	-0.31365	8.351231	-0.06399791	-0.013913067	0.015601499	4.4790244	-0.28638798	8.719328	Multitasking_Watch
12:39:44.567	4.3623686	-0.31365	8.351231	-0.06399791	-0.013913067	0.015601499	4.4790244	-0.28638798	8.719328	Multitasking_Watch
12:39:44.590	4.3623686	-0.31365	8.351231	-0.06399791	-0.013913067	0.015601499	4.4790244	-0.28638798	8.719328	Multitasking_Watch
12:39:44.612	4.338426	-0.2083019	8.1549	0.02091236	-0.124479674	-0.0063896505	4.5302863	-0.304993	8.692171	Multitasking_Watch
12:39:44.635	4.338426	-0.2083019	8.1549	0.02091236	-0.124479674	-0.0063896505	4.5302863	-0.304993	8.692171	Multitasking_Watch
12:39:44.658	4.338426	-0.2083019	8.1549	0.02091236	-0.124479674	-0.0063896505	4.5302863	-0.304993	8.692171	Multitasking_Watch
12:39:44.679	4.338426	-0.2083019	8.1549	0.02091236	-0.124479674	-0.0063896505	4.5302863	-0.304993	8.692171	Multitasking_Watch
12:39:44.702	4.338426	-0.2083019	8.1549	0.02091236	-0.124479674	-0.0063896505	4.5302863	-0.304993	8.692171	Multitasking_Watch
12:39:44.725	4.338426	-0.2083019	8.1549	0.02091236	-0.124479674	-0.0063896505	4.5302863	-0.304993	8.692171	Multitasking_Watch
12:39:44.747	4.338426	-0.2083019	8.1549	0.02091236	-0.124479674	-0.0063896505	4.5302863	-0.304993	8.692171	Multitasking_Watch
12:39:44.769	4.338426	-0.2083019	8.1549	0.02091236	-0.124479674	-0.0063896505	4.5302863	-0.304993	8.692171	Multitasking_Watch
12:39:44.791	4.479688	-0.32083282	8.490098	0.01969063	0.022127982	0.011936307	4.59011	-0.31322044	8.660436	Multitasking_Watch
12:39:44.813	4.479688	-0.32083282	8.490098	0.01969063	0.022127982	0.011936307	4.59011	-0.31322044	8.660436	Multitasking_Watch
12:39:44.836	4.479688	-0.32083282	8.490098	0.01969063	0.022127982	0.011936307	4.59011	-0.31322044	8.660436	Multitasking_Watch
12:39:44.859	4.479688	-0.32083282	8.490098	0.01969063	0.022127982	0.011936307	4.59011	-0.31322044	8.660436	Multitasking_Watch
12:39:44.882	4.479688	-0.32083282	8.490098	0.01969063	0.022127982	0.011936307	4.59011	-0.31322044	8.660436	Multitasking_Watch
12:39:44.903	4.479688	-0.32083282	8.490098	0.01969063	0.022127982	0.011936307	4.59011	-0.31322044	8.660436	Multitasking_Watch
12:39:44.926	4.479688	-0.32083282	8.490098	0.01969063	0.022127982	0.011936307	4.59011	-0.31322044	8.660436	Multitasking_Watch
12:39:44.949	4.479688	-0.32083282	8.490098	0.01969063	0.022127982	0.011936307	4.59011	-0.31322044	8.660436	Multitasking_Watch
12:39:44.973	4.4916596	-0.35914123	8.20518	-0.10614762	0.036177885	0.024764476	4.5824347	-0.31765288	8.664338	Multitasking_Watch
12:39:44.995	4.4916596	-0.35914123	8.20518	-0.10614762	0.036177885	0.024764476	4.5824347	-0.31765288	8.664338	Multitasking_Watch
12:39:45.016	4.4916596	-0.35914123	8.20518	-0.10614762	0.036177885	0.024764476	4.5824347	-0.31765288	8.664338	Multitasking_Watch
12:39:45.038	4.4916596	-0.35914123	8.20518	-0.10614762	0.036177885	0.024764476	4.5824347	-0.31765288	8.664338	Multitasking_Watch
12:39:45.059	4.4916596	-0.35914123	8.20518	-0.10614762	0.036177885	0.024764476	4.5824347	-0.31765288	8.664338	Multitasking_Watch
12:39:45.083	4.4916596	-0.35914123	8.20518	-0.10614762	0.036177885	0.024764476	4.5824347	-0.31765288	8.664338	Multitasking_Watch
12:39:45.105	4.4916596	-0.35914123	8.20518	-0.10614762	0.036177885	0.024764476	4.5824347	-0.31765288	8.664338	Multitasking_Watch
12:39:45.128	4.4916596	-0.35914123	8.20518	-0.10614762	0.036177885	0.024764476	4.5824347	-0.31765288	8.664338	Multitasking_Watch
12:39:45.150	4.3863115	-0.3232271	8.566715	-0.02917859	-0.045067195	-0.039376374	4.5704565	-0.36396307	8.66884	Multitasking_Watch
12:39:45.173	4.3863115	-0.3232271	8.566715	-0.02917859	-0.045067195	-0.039376374	4.5704565	-0.36396307	8.66884	Multitasking_Watch
12:39:45.196	4.3863115	-0.3232271	8.566715	-0.02917859	-0.045067195	-0.039376374	4.5704565	-0.36396307	8.66884	Multitasking_Watch
12:39:45.219	4.3863115	-0.3232271	8.566715	-0.02917859	-0.045067195	-0.039376374	4.5704565	-0.36396307	8.66884	Multitasking_Watch
12:39:45.241	4.3863115	-0.3232271	8.566715	-0.02917859	-0.045067195	-0.039376374	4.5704565	-0.36396307	8.66884	Multitasking_Watch
12:39:45.264	4.3863115	-0.3232271	8.566715	-0.02917859	-0.045067195	-0.039376374	4.5704565	-0.36396307	8.66884	Multitasking_Watch
12:39:45.286	4.3863115	-0.3232271	8.566715	-0.02917859	-0.045067195	-0.039376374	4.5704565	-0.36396307	8.66884	Multitasking_Watch
12:39:45.308	4.3863115	-0.3232271	8.566715	-0.02917859	-0.045067195	-0.039376374	4.5704565	-0.36396307	8.66884	Multitasking_Watch
12:39:45.330	4.455745	-0.4836435	8.530801	-0.04322849	0.023349712	-0.03204599	4.5818915	-0.41948915	8.660291	Multitasking_Watch
12:39:45.352	4.455745	-0.4836435	8.530801	-0.04322849	0.023349712	-0.03204599	4.5818915	-0.41948915	8.660291	Multitasking_Watch
12:39:45.375	4.455745	-0.4836435	8.530801	-0.04322849	0.023349712	-0.03204599	4.5818915	-0.41948915	8.660291	Multitasking_Watch
12:39:45.397	4.455745	-0.4836435	8.530801	-0.04322849	0.023349712	-0.03204599	4.5818915	-0.41948915	8.660291	Multitasking_Watch
12:39:45.420	4.455745	-0.4836435	8.530801	-0.04322849	0.023349712	-0.03204599	4.5818915	-0.41948915	8.660291	Multitasking_Watch
12:39:45.442	4.455745	-0.4836435	8.530801	-0.04322849	0.023349712	-0.03204599	4.5818915	-0.41948915	8.660291	Multitasking_Watch
12:39:45.465	4.455745	-0.4836435	8.530801	-0.04322849	0.023349712	-0.03204599	4.5818915	-0.41948915	8.660291	Multitasking_Watch
12:39:45.488	4.455745	-0.4836435	8.530801	-0.04322849	0.023349712	-0.03204599	4.5818915	-0.41948915	8.660291	Multitasking_Watch
12:39:45.511	4.3863115	-0.34956414	8.274613	0.012360248	-0.03651508	-0.028991666	4.5825033	-0.43328592	8.659291	Multitasking_Watch
12:39:45.534	4.3863115	-0.34956414	8.274613	0.012360248	-0.03651508	-0.028991666	4.5825033	-0.43328592	8.659291	Multitasking_Watch
12:39:45.556	4.3863115	-0.34956414	8.274613	0.012360248	-0.03651508	-0.028991666	4.5825033	-0.43328592	8.659291	Multitasking_Watch
12:39:45.577	4.3863115	-0.34956414	8.274613	0.012360248	-0.03651508	-0.028991666	4.5825033	-0.43328592	8.659291	Multitasking_Watch
12:39:45.601	4.3863115	-0.34956414	8.274613	0.012360248	-0.03651508	-0.028991666	4.5825033	-0.43328592	8.659291	Multitasking_Watch
12:39:45.624	4.3863115	-0.34956414	8.274613	0.012360248	-0.03651508	-0.028991666	4.5825033	-0.43328592	8.659291	Multitasking_Watch
12:39:45.647	4.3863115	-0.34956414	8.274613	0.012360248	-0.03651508	-0.028991666	4.5825033	-0.43328592	8.659291	Multitasking_Watch
12:39:45.670	4.3863115	-0.34956414	8.274613	0.012360248	-0.03651508	-0.028991666	4.5825033	-0.43328592	8.659291	Multitasking_Watch
12:39:45.693	4.515602	-0.34956414	8.291373	0.033129666	-0.028573833	-0.010054842	4.5925655	-0.42330185	8.6544485	Multitasking_Watch
12:39:45.714	4.515602	-0.34956414	8.291373	0.033129666	-0.028573833	-0.010054842	4.5925655	-0.42330185	8.6544485	Multitasking_Watch
12:39:45.735	4.515602	-0.34956414	8.291373	0.033129666	-0.028573833	-0.010054842	4.5925655	-0.42330185	8.6544485	Multitasking_Watch
12:39:45.757	4.515602	-0.34956414	8.291373	0.033129666	-0.028573833	-0.010054842	4.5925655	-0.42330185	8.6544485	Multitasking_Watch
12:39:45.780	4.515602	-0.34956414	8.291373	0.033129666	-0.028573833	-0.010054842	4.5925655	-0.42330185	8.6544485	Multitasking_Watch
12:39:45.803	4.515602	-0.34956414	8.291373	0.033129666	-0.028573833	-0.010054842	4.5925655	-0.42330185	8.6544485	Multitasking_Watch
12:39:45.825	4.515602	-0.34956414	8.291373	0.033129666	-0.028573833	-0.010054842	4.5925655	-0.42330185	8.6544485	Multitasking_Watch
12:39:45.847	4.515602	-0.34956414	8.291373	0.033129666	-0.028573833	-0.010054842	4.5925655	-0.42330185	8.6544485	Multitasking_Watch
12:39:45.870	4.338426	-0.5865973	8.406299	-0.20632951	0.054503843	-0.000280998	4.5754304	-0.46462008	8.661404	Multitasking_Watch
12:39:45.892	4.338426	-0.5865973	8.406299	-0.20632951	0.054503843	-0.000280998	4.5754304	-0.46462008	8.661404	Multitasking_Watch
12:39:45.913	4.338426	-0.5865973	8.406299	-0.20632951	0.054503843	-0.000280998	4.5754304	-0.46462008	8.661404	Multitasking_Watch
12:39:45.935	4.338426	-0.5865973	8.406299	-0.20632951	0.054503843	-0.000280998	4.5754304	-0.46462008	8.661404	Multitasking_Watch
12:39:45.957	4.338426	-0.5865973	8.406299	-0.20632951	0.054503843	-0.000280998	4.5754304	-0.46462008	8.661404	Multitasking_Watch
12:39:45.980	4.338426	-0.5865973	8.406299	-0.20632951	0.054503843	-0.000280998	4.5754304	-0.46462008	8.661404	Multitasking_Watch
12:39:46.003	4.338426	-0.5865973	8.406299	-0.20632951	0.054503843	-0.000280998	4.5754304	-0.46462008	8.661404	Multitasking_Watch
12:39:46.026	4.338426	-0.5865973	8.406299	-0.20632951	0.054503843	-0.000280998	4.5754304	-0.46462008	8.661404	Multitasking_Watch
12:39:46.048	4.4294086	-0.44772938	8.356019	0.0038081338	-0.015134797	-0.013109168	4.571173	-0.5717792	8.65724	Multitasking_Watch
12:39:46.070	4.4294086	-0.44772938	8.356019	0.0038081338	-0.015134797	-0.013109168	4.571173	-0.5717792	8.65724	Multitasking_Watch
12:39:46.092	4.4294086	-0.44772938	8.356019	0.0038081338	-0.015134797	-0.013109168	4.571173	-0.5717792	8.65724	Multitasking_Watch
12:39:46.114	4.4294086	-0.44772938	8.356019	0.0038081338	-0.015134797	-0.013109168	4.571173	-0.5717792	8.65724	Multitasking_Watch
12:39:46.137	4.4294086	-0.44772938	8.356019	0.0038081338	-0.015134797	-0.013109168	4.571173	-0.5717792	8.65724	Multitasking_Watch
12:39:46.164	4.4294086	-0.44772938	8.356019	0.0038081338	-0.015134797	-0.013109168	4.571173	-0.5717792	8.65724	Multitasking_Watch
12:39:46.187	4.4294086	-0.44772938	8.356019	0.0038081338	-0.015134797	-0.013109168	4.571173	-0.5717792	8.65724	Multitasking_Watch
12:39:46.212	4.4294086	-0.44772938	8.356019	0.0038081338	-0.015134797	-0.013109168	4.571173	-0.5717792	8.65724	Multitasking_Watch
12:39:46.236	4.400677	-0.55786604	8.339259	0.0025864034	0.0044128904	-0.0045570545	4.596212	-0.62438875	8.64033	Multitasking_Watch
12:39:46.258	4.400677	-0.55786604	8.339259	0.0025864034	0.0044128904	-0.0045570545	4.596212	-0.62438875	8.64033	Multitasking_Watch
12:39:46.281	4.400677	-0.55786604	8.339259	0.0025864034	0.0044128904	-0.0045570545	4.596212	-0.62438875	8.64033	Multitasking_Watch
12:39:46.304	4.400677	-0.55786604	8.339259	0.0025864034	0.0044128904	-0.0045570545	4.596212	-0.62438875	8.64033	Multitasking_Watch
12:39:46.326	4.400677	-0.55786604	8.339259	0.0025864034	0.0044128904	-0.0045570545	4.596212	-0.62438875	8.64033	Multitasking_Watch
12:39:46.348	4.400677	-0.55786604	8.339259	0.0025864034	0.0044128904	-0.0045570545	4.596212	-0.62438875	8.64033	Multitasking_Watch
12:39:46.370	4.400677	-0.55786604	8.339259	0.0025864034	0.0044128904	-0.0045570545	4.596212	-0.62438875	8.64033	Multitasking_Watch
12:39:46.392	4.400677	-0.55786604	8.339259	0.0025864034	0.0044128904	-0.0045570545	4.596212	-0.62438875	8.64033	Multitasking_Watch
12:39:46.416	4.443774	-0.6344828	8.315316	-0.0016896533	0.0025802949	-0.010054842	4.5950985	-0.66171795	8.6381445	Multitasking_Watch
12:39:46.439	4.443774	-0.6344828	8.315316	-0.0016896533	0.0025802949	-0.010054842	4.5950985	-0.66171795	8.6381445	Multitasking_Watch
12:39:46.466	4.443774	-0.6344828	8.315316	-0.0016896533	0.0025802949	-0.010054842	4.5950985	-0.66171795	8.6381445	Multitasking_Watch
12:39:46.489	4.443774	-0.6344828	8.315316	-0.0016896533	0.0025802949	-0.010054842	4.5950985	-0.66171795	8.6381445	Multitasking_Watch
12:39:46.511	4.443774	-0.6344828	8.315316	-0.0016896533	0.0025802949	-0.010054842	4.5950985	-0.66171795	8.6381445	Multitasking_Watch
12:39:46.534	4.443774	-0.6344828	8.315316	-0.0016896533	0.0025802949	-0.010054842	4.5950985	-0.66171795	8.6381445	Multitasking_Watch
12:39:46.556	4.443774	-0.6344828	8.315316	-0.0016896533	0.0025802949	-0.010054842	4.5950985	-0.66171795	8.6381445	Multitasking_Watch
12:39:46.580	4.515602	-0.69673395	8.542772	-0.018183015	0.018462792	-0.010665707	4.605137	-0.7111371	8.628867	Multitasking_Watch
12:39:46.602	4.515602	-0.69673395	8.542772	-0.018183015	0.018462792	-0.010665707	4.605137	-0.7111371	8.628867	Multitasking_Watch
12:39:46.624	4.515602	-0.69673395	8.542772	-0.018183015	0.018462792	-0.010665707	4.605137	-0.7111371	8.628867	Multitasking_Watch
12:39:46.646	4.515602	-0.69673395	8.542772	-0.018183015	0.018462792	-0.010665707	4.605137	-0.7111371	8.628867	Multitasking_Watch
12:39:46.669	4.515602	-0.69673395	8.542772	-0.018183015	0.018462792	-0.010665707	4.605137	-0.7111371	8.628867	Multitasking_Watch
12:39:46.692	4.515602	-0.69673395	8.542772	-0.018183015	0.018462792	-0.010665707	4.605137	-0.7111371	8.628867	Multitasking_Watch
12:39:46.714	4.515602	-0.69673395	8.542772	-0.018183015	0.018462792	-0.010665707	4.605137	-0.7111371	8.628867	Multitasking_Watch
12:39:46.736	4.515602	-0.69673395	8.542772	-0.018183015	0.018462792	-0.010665707	4.605137	-0.7111371	8.628867	Multitasking_Watch
12:39:46.758	5.276982	-0.9505271	8.595447	0.070392445	-0.15013602	0.015601499	4.6834154	-0.73109907	8.584955	Multitasking_Watch
12:39:46.779	5.276982	-0.9505271	8.595447	0.070392445	-0.15013602	0.015601499	4.6834154	-0.73109907	8.584955	Multitasking_Watch
12:39:46.801	5.276982	-0.9505271	8.595447	0.070392445	-0.15013602	0.015601499	4.6834154	-0.73109907	8.584955	Multitasking_Watch
12:39:46.822	5.276982	-0.9505271	8.595447	0.070392445	-0.15013602	0.015601499	4.6834154	-0.73109907	8.584955	Multitasking_Watch
12:39:46.844	5.276982	-0.9505271	8.595447	0.070392445	-0.15013602	0.015601499	4.6834154	-0.73109907	8.584955	Multitasking_Watch
12:39:46.867	5.276982	-0.9505271	8.595447	0.070392445	-0.15013602	0.015601499	4.6834154	-0.73109907	8.584955	Multitasking_Watch
12:39:46.889	5.276982	-0.9505271	8.595447	0.070392445	-0.15013602	0.015601499	4.6834154	-0.73109907	8.584955	Multitasking_Watch
12:39:46.911	5.276982	-0.9505271	8.595447	0.070392445	-0.15013602	0.015601499	4.6834154	-0.73109907	8.584955	Multitasking_Watch
12:39:46.934	5.276982	-0.9505271	8.595447	0.070392445	-0.15013602	0.015601499	4.6834154	-0.73109907	8.584955	Multitasking_Watch
12:39:46.957	4.558699	-0.6703969	7.7095647	-0.03406551	0.045951728	-0.0033353243	4.8367305	-0.8390749	8.489542	Multitasking_Watch
12:39:46.981	4.558699	-0.6703969	7.7095647	-0.03406551	0.045951728	-0.0033353243	4.8367305	-0.8390749	8.489542	Multitasking_Watch
12:39:47.004	4.558699	-0.6703969	7.7095647	-0.03406551	0.045951728	-0.0033353243	4.8367305	-0.8390749	8.489542	Multitasking_Watch
12:39:47.026	4.558699	-0.6703969	7.7095647	-0.03406551	0.045951728	-0.0033353243	4.8367305	-0.8390749	8.489542	Multitasking_Watch
12:39:47.047	4.558699	-0.6703969	7.7095647	-0.03406551	0.045951728	-0.0033353243	4.8367305	-0.8390749	8.489542	Multitasking_Watch
12:39:47.069	4.558699	-0.6703969	7.7095647	-0.03406551	0.045951728	-0.0033353243	4.8367305	-0.8390749	8.489542	Multitasking_Watch
12:39:47.090	4.558699	-0.6703969	7.7095647	-0.03406551	0.045951728	-0.0033353243	4.8367305	-0.8390749	8.489542	Multitasking_Watch
12:39:47.113	4.640105	-0.9194015	8.277008	-0.03406551	0.045951728	-0.0033353243	4.8367305	-0.8390749	8.489542	Multitasking_Watch
12:39:47.136	4.640105	-0.9194015	8.277008	0.0019755382	0.06794288	0.064470716	4.758433	-0.7371096	8.543086	Multitasking_Watch
12:39:47.157	4.640105	-0.9194015	8.277008	0.0019755382	0.06794288	0.064470716	4.758433	-0.7371096	8.543086	Multitasking_Watch
12:39:47.178	4.640105	-0.9194015	8.277008	0.0019755382	0.06794288	0.064470716	4.758433	-0.7371096	8.543086	Multitasking_Watch
12:39:47.200	4.640105	-0.9194015	8.277008	0.0019755382	0.06794288	0.064470716	4.758433	-0.7371096	8.543086	Multitasking_Watch
12:39:47.222	4.640105	-0.9194015	8.277008	0.0019755382	0.06794288	0.064470716	4.758433	-0.7371096	8.543086	Multitasking_Watch
12:39:47.244	4.640105	-0.9194015	8.277008	0.0019755382	0.06794288	0.064470716	4.758433	-0.7371096	8.543086	Multitasking_Watch
12:39:47.266	4.640105	-0.9194015	8.277008	0.0019755382	0.06794288	0.064470716	4.758433	-0.7371096	8.543086	Multitasking_Watch
12:39:47.289	4.640105	-0.9194015	8.277008	0.0019755382	0.06794288	0.064470716	4.758433	-0.7371096	8.543086	Multitasking_Watch
12:39:47.312	4.5347567	-0.87630457	8.40151	-0.035898104	0.022127982	0.018655825	4.7118683	-0.77357906	8.565643	Multitasking_Watch
12:39:47.335	4.5347567	-0.87630457	8.40151	-0.035898104	0.022127982	0.018655825	4.7118683	-0.77357906	8.565643	Multitasking_Watch
12:39:47.358	4.5347567	-0.87630457	8.40151	-0.035898104	0.022127982	0.018655825	4.7118683	-0.77357906	8.565643	Multitasking_Watch
12:39:47.382	4.5347567	-0.87630457	8.40151	-0.035898104	0.022127982	0.018655825	4.7118683	-0.77357906	8.565643	Multitasking_Watch
12:39:47.405	4.5347567	-0.87630457	8.40151	-0.035898104	0.022127982	0.018655825	4.7118683	-0.77357906	8.565643	Multitasking_Watch
12:39:47.426	4.5347567	-0.87630457	8.40151	-0.035898104	0.022127982	0.018655825	4.7118683	-0.77357906	8.565643	Multitasking_Watch
12:39:47.449	4.5347567	-0.87630457	8.40151	-0.035898104	0.022127982	0.018655825	4.7118683	-0.77357906	8.565643	Multitasking_Watch
12:39:47.471	4.5347567	-0.87630457	8.40151	-0.035898104	0.022127982	0.018655825	4.7118683	-0.77357906	8.565643	Multitasking_Watch
12:39:47.494	4.517997	-0.90024734	7.937021	-0.1415778	-0.0053609535	-0.09985203	4.7601743	-0.9207941	8.524271	Multitasking_Watch
12:39:47.516	4.517997	-0.90024734	7.937021	-0.1415778	-0.0053609535	-0.09985203	4.7601743	-0.9207941	8.524271	Multitasking_Watch
12:39:47.538	4.517997	-0.90024734	7.937021	-0.1415778	-0.0053609535	-0.09985203	4.7601743	-0.9207941	8.524271	Multitasking_Watch
12:39:47.562	4.517997	-0.90024734	7.937021	-0.1415778	-0.0053609535	-0.09985203	4.7601743	-0.9207941	8.524271	Multitasking_Watch
12:39:47.588	4.517997	-0.90024734	7.937021	-0.1415778	-0.0053609535	-0.09985203	4.7601743	-0.9207941	8.524271	Multitasking_Watch
12:39:47.611	4.517997	-0.90024734	7.937021	-0.1415778	-0.0053609535	-0.09985203	4.7601743	-0.9207941	8.524271	Multitasking_Watch
12:39:47.633	4.517997	-0.90024734	7.937021	-0.1415778	-0.0053609535	-0.09985203	4.7601743	-0.9207941	8.524271	Multitasking_Watch
12:39:47.654	4.644893	-0.888276	8.387145	0.26525846	-0.06828008	0.09623571	4.6867795	-0.80561864	8.5764475	Multitasking_Watch
12:39:47.676	4.644893	-0.888276	8.387145	0.26525846	-0.06828008	0.09623571	4.6867795	-0.80561864	8.5764475	Multitasking_Watch
12:39:47.698	4.644893	-0.888276	8.387145	0.26525846	-0.06828008	0.09623571	4.6867795	-0.80561864	8.5764475	Multitasking_Watch
12:39:47.720	4.644893	-0.888276	8.387145	0.26525846	-0.06828008	0.09623571	4.6867795	-0.80561864	8.5764475	Multitasking_Watch
12:39:47.742	4.644893	-0.888276	8.387145	0.26525846	-0.06828008	0.09623571	4.6867795	-0.80561864	8.5764475	Multitasking_Watch
12:39:47.764	4.644893	-0.888276	8.387145	0.26525846	-0.06828008	0.09623571	4.6867795	-0.80561864	8.5764475	Multitasking_Watch
12:39:47.787	4.644893	-0.888276	8.387145	0.26525846	-0.06828008	0.09623571	4.6867795	-0.80561864	8.5764475	Multitasking_Watch
12:39:47.809	4.644893	-0.888276	8.387145	0.26525846	-0.06828008	0.09623571	4.6867795	-0.80561864	8.5764475	Multitasking_Watch
12:39:47.832	4.644893	-0.888276	8.387145	0.26525846	-0.06828008	0.09623571	4.6867795	-0.80561864	8.5764475	Multitasking_Watch
12:39:47.855	4.6712303	-0.3040729	8.253065	0.051455624	0.031290963	-0.007611381	4.611681	-0.7529811	8.621819	Multitasking_Watch
12:39:47.877	4.6712303	-0.3040729	8.253065	0.051455624	0.031290963	-0.007611381	4.611681	-0.7529811	8.621819	Multitasking_Watch
12:39:47.905	4.6712303	-0.3040729	8.253065	0.051455624	0.031290963	-0.007611381	4.611681	-0.7529811	8.621819	Multitasking_Watch
12:39:47.930	4.6712303	-0.3040729	8.253065	0.051455624	0.031290963	-0.007611381	4.611681	-0.7529811	8.621819	Multitasking_Watch
12:39:47.952	4.6712303	-0.3040729	8.253065	0.051455624	0.031290963	-0.007611381	4.611681	-0.7529811	8.621819	Multitasking_Watch
12:39:47.973	4.6712303	-0.3040729	8.253065	0.051455624	0.031290963	-0.007611381	4.611681	-0.7529811	8.621819	Multitasking_Watch
12:39:47.995	4.6712303	-0.3040729	8.253065	0.051455624	0.031290963	-0.007611381	4.611681	-0.7529811	8.621819	Multitasking_Watch
12:39:48.016	4.4294086	-0.45251793	8.358414	-0.0023005186	-0.010247875	-0.07114136	4.56657	-0.69361836	8.650762	Multitasking_Watch
12:39:48.038	4.4294086	-0.45251793	8.358414	-0.0023005186	-0.010247875	-0.07114136	4.56657	-0.69361836	8.650762	Multitasking_Watch
12:39:48.060	4.4294086	-0.45251793	8.358414	-0.0023005186	-0.010247875	-0.07114136	4.56657	-0.69361836	8.650762	Multitasking_Watch
12:39:48.082	4.4294086	-0.45251793	8.358414	-0.0023005186	-0.010247875	-0.07114136	4.56657	-0.69361836	8.650762	Multitasking_Watch
12:39:48.104	4.4294086	-0.45251793	8.358414	-0.0023005186	-0.010247875	-0.07114136	4.56657	-0.69361836	8.650762	Multitasking_Watch
12:39:48.126	4.4294086	-0.45251793	8.358414	-0.0023005186	-0.010247875	-0.07114136	4.56657	-0.69361836	8.650762	Multitasking_Watch
12:39:48.148	4.4294086	-0.45251793	8.358414	-0.0023005186	-0.010247875	-0.07114136	4.56657	-0.69361836	8.650762	Multitasking_Watch
12:39:48.171	4.4294086	-0.45251793	8.358414	-0.0023005186	-0.010247875	-0.07114136	4.56657	-0.69361836	8.650762	Multitasking_Watch
12:39:48.195	4.355186	-0.82123625	8.461368	0.01969063	-0.014523933	0.008271115	4.5379725	-0.736586	8.662252	Multitasking_Watch
12:39:48.216	4.355186	-0.82123625	8.461368	0.01969063	-0.014523933	0.008271115	4.5379725	-0.736586	8.662252	Multitasking_Watch
12:39:48.239	4.355186	-0.82123625	8.461368	0.01969063	-0.014523933	0.008271115	4.5379725	-0.736586	8.662252	Multitasking_Watch
12:39:48.261	4.355186	-0.82123625	8.461368	0.01969063	-0.014523933	0.008271115	4.5379725	-0.736586	8.662252	Multitasking_Watch
12:39:48.284	4.355186	-0.82123625	8.461368	0.01969063	-0.014523933	0.008271115	4.5379725	-0.736586	8.662252	Multitasking_Watch
12:39:48.305	4.355186	-0.82123625	8.461368	0.01969063	-0.014523933	0.008271115	4.5379725	-0.736586	8.662252	Multitasking_Watch
12:39:48.328	4.355186	-0.82123625	8.461368	0.01969063	-0.014523933	0.008271115	4.5379725	-0.736586	8.662252	Multitasking_Watch
12:39:48.351	4.355186	-0.82123625	8.461368	0.01969063	-0.014523933	0.008271115	4.5379725	-0.736586	8.662252	Multitasking_Watch
12:39:48.375	4.338426	-0.6368771	8.537984	0.08383148	0.010521542	0.018655825	4.5296173	-0.7339735	8.666844	Multitasking_Watch
12:39:48.397	4.338426	-0.6368771	8.537984	0.08383148	0.010521542	0.018655825	4.5296173	-0.7339735	8.666844	Multitasking_Watch
12:39:48.421	4.338426	-0.6368771	8.537984	0.08383148	0.010521542	0.018655825	4.5296173	-0.7339735	8.666844	Multitasking_Watch
12:39:48.443	4.338426	-0.6368771	8.537984	0.08383148	0.010521542	0.018655825	4.5296173	-0.7339735	8.666844	Multitasking_Watch
12:39:48.471	4.338426	-0.6368771	8.537984	0.08383148	0.010521542	0.018655825	4.5296173	-0.7339735	8.666844	Multitasking_Watch
12:39:48.492	4.338426	-0.6368771	8.537984	0.08383148	0.010521542	0.018655825	4.5296173	-0.7339735	8.666844	Multitasking_Watch
12:39:48.514	4.338426	-0.6368771	8.537984	0.08383148	0.010521542	0.018655825	4.5296173	-0.7339735	8.666844	Multitasking_Watch
12:39:48.536	4.338426	-0.6368771	8.537984	0.08383148	0.010521542	0.018655825	4.5296173	-0.7339735	8.666844	Multitasking_Watch
12:39:48.558	4.4653225	-0.62251145	8.090255	-0.019404745	0.041675672	0.051031683	4.5417104	-0.72744936	8.661063	Multitasking_Watch
12:39:48.580	4.4653225	-0.62251145	8.090255	-0.019404745	0.041675672	0.051031683	4.5417104	-0.72744936	8.661063	Multitasking_Watch
12:39:48.603	4.4653225	-0.62251145	8.090255	-0.019404745	0.041675672	0.051031683	4.5417104	-0.72744936	8.661063	Multitasking_Watch
12:39:48.625	4.4653225	-0.62251145	8.090255	-0.019404745	0.041675672	0.051031683	4.5417104	-0.72744936	8.661063	Multitasking_Watch
12:39:48.647	4.4653225	-0.62251145	8.090255	-0.019404745	0.041675672	0.051031683	4.5417104	-0.72744936	8.661063	Multitasking_Watch
12:39:48.674	4.4653225	-0.62251145	8.090255	-0.019404745	0.041675672	0.051031683	4.5417104	-0.72744936	8.661063	Multitasking_Watch
12:39:48.700	4.4653225	-0.62251145	8.090255	-0.019404745	0.041675672	0.051031683	4.5417104	-0.72744936	8.661063	Multitasking_Watch
12:39:48.722	4.4653225	-0.62251145	8.090255	-0.019404745	0.041675672	0.051031683	4.5417104	-0.72744936	8.661063	Multitasking_Watch
12:39:48.745	4.1971636	-0.818842	8.396722	-0.04139589	-0.049954116	0.028429668	4.450818	-0.7758971	8.7039385	Multitasking_Watch
12:39:48.767	4.1971636	-0.818842	8.396722	-0.04139589	-0.049954116	0.028429668	4.450818	-0.7758971	8.7039385	Multitasking_Watch
12:39:48.788	4.1971636	-0.818842	8.396722	-0.04139589	-0.049954116	0.028429668	4.450818	-0.7758971	8.7039385	Multitasking_Watch
12:39:48.810	4.1971636	-0.818842	8.396722	-0.04139589	-0.049954116	0.028429668	4.450818	-0.7758971	8.7039385	Multitasking_Watch
12:39:48.831	4.1971636	-0.818842	8.396722	-0.04139589	-0.049954116	0.028429668	4.450818	-0.7758971	8.7039385	Multitasking_Watch
12:39:48.854	4.1971636	-0.818842	8.396722	-0.04139589	-0.049954116	0.028429668	4.450818	-0.7758971	8.7039385	Multitasking_Watch
12:39:48.877	4.1971636	-0.818842	8.396722	-0.04139589	-0.049954116	0.028429668	4.450818	-0.7758971	8.7039385	Multitasking_Watch
12:39:48.900	4.1971636	-0.818842	8.396722	-0.04139589	-0.049954116	0.028429668	4.450818	-0.7758971	8.7039385	Multitasking_Watch
12:39:48.923	4.436591	-0.88109314	8.336864	-0.043839354	0.033123557	0.031483997	4.487676	-0.83720607	8.679297	Multitasking_Watch
12:39:48.944	4.436591	-0.88109314	8.336864	-0.043839354	0.033123557	0.031483997	4.487676	-0.83720607	8.679297	Multitasking_Watch
12:39:48.967	4.436591	-0.88109314	8.336864	-0.043839354	0.033123557	0.031483997	4.487676	-0.83720607	8.679297	Multitasking_Watch
12:39:48.990	4.436591	-0.88109314	8.336864	-0.043839354	0.033123557	0.031483997	4.487676	-0.83720607	8.679297	Multitasking_Watch
12:39:49.012	4.436591	-0.88109314	8.336864	-0.043839354	0.033123557	0.031483997	4.487676	-0.83720607	8.679297	Multitasking_Watch
12:39:49.034	4.436591	-0.88109314	8.336864	-0.043839354	0.033123557	0.031483997	4.487676	-0.83720607	8.679297	Multitasking_Watch
12:39:49.056	4.436591	-0.88109314	8.336864	-0.043839354	0.033123557	0.031483997	4.487676	-0.83720607	8.679297	Multitasking_Watch
12:39:49.079	4.436591	-0.88109314	8.336864	-0.043839354	0.033123557	0.031483997	4.487676	-0.83720607	8.679297	Multitasking_Watch
12:39:49.100	4.3695517	-0.90982443	8.76544	-0.046282817	-0.012080471	-0.03326772	4.4442058	-0.7979531	8.705323	Multitasking_Watch
12:39:49.123	4.3695517	-0.90982443	8.76544	-0.046282817	-0.012080471	-0.03326772	4.4442058	-0.7979531	8.705323	Multitasking_Watch
12:39:49.146	4.3695517	-0.90982443	8.76544	-0.046282817	-0.012080471	-0.03326772	4.4442058	-0.7979531	8.705323	Multitasking_Watch
12:39:49.169	4.3695517	-0.90982443	8.76544	-0.046282817	-0.012080471	-0.03326772	4.4442058	-0.7979531	8.705323	Multitasking_Watch
12:39:49.190	4.3695517	-0.90982443	8.76544	-0.046282817	-0.012080471	-0.03326772	4.4442058	-0.7979531	8.705323	Multitasking_Watch
12:39:49.213	4.3695517	-0.90982443	8.76544	-0.046282817	-0.012080471	-0.03326772	4.4442058	-0.7979531	8.705323	Multitasking_Watch
12:39:49.236	4.3695517	-0.90982443	8.76544	-0.046282817	-0.012080471	-0.03326772	4.4442058	-0.7979531	8.705323	Multitasking_Watch
12:39:49.259	4.3695517	-0.90982443	8.76544	-0.046282817	-0.012080471	-0.03326772	4.4442058	-0.7979531	8.705323	Multitasking_Watch
12:39:49.281	4.400677	-0.67279124	8.317711	0.07405764	0.01724106	-0.0045570545	4.5100393	-0.8425062	8.667184	Multitasking_Watch
12:39:49.303	4.400677	-0.67279124	8.317711	0.07405764	0.01724106	-0.0045570545	4.5100393	-0.8425062	8.667184	Multitasking_Watch
12:39:49.325	4.400677	-0.67279124	8.317711	0.07405764	0.01724106	-0.0045570545	4.5100393	-0.8425062	8.667184	Multitasking_Watch
12:39:49.347	4.400677	-0.67279124	8.317711	0.07405764	0.01724106	-0.0045570545	4.5100393	-0.8425062	8.667184	Multitasking_Watch
12:39:49.370	4.400677	-0.67279124	8.317711	0.07405764	0.01724106	-0.0045570545	4.5100393	-0.8425062	8.667184	Multitasking_Watch
12:39:49.393	4.400677	-0.67279124	8.317711	0.07405764	0.01724106	-0.0045570545	4.5100393	-0.8425062	8.667184	Multitasking_Watch
12:39:49.415	4.400677	-0.67279124	8.317711	0.07405764	0.01724106	-0.0045570545	4.5100393	-0.8425062	8.667184	Multitasking_Watch
12:39:49.438	4.400677	-0.67279124	8.317711	0.07405764	0.01724106	-0.0045570545	4.5100393	-0.8425062	8.667184	Multitasking_Watch
12:39:49.461	4.3863115	-0.63208854	8.25546	0.0111385165	-0.02002172	-0.014330898	4.5148263	-0.7422301	8.673858	Multitasking_Watch
12:39:49.484	4.3863115	-0.63208854	8.25546	0.0111385165	-0.02002172	-0.014330898	4.5148263	-0.7422301	8.673858	Multitasking_Watch
12:39:49.506	4.3863115	-0.63208854	8.25546	0.0111385165	-0.02002172	-0.014330898	4.5148263	-0.7422301	8.673858	Multitasking_Watch
12:39:49.529	4.3863115	-0.63208854	8.25546	0.0111385165	-0.02002172	-0.014330898	4.5148263	-0.7422301	8.673858	Multitasking_Watch
12:39:49.552	4.3863115	-0.63208854	8.25546	0.0111385165	-0.02002172	-0.014330898	4.5148263	-0.7422301	8.673858	Multitasking_Watch
12:39:49.574	4.3863115	-0.63208854	8.25546	0.0111385165	-0.02002172	-0.014330898	4.5148263	-0.7422301	8.673858	Multitasking_Watch
12:39:49.596	4.3863115	-0.63208854	8.25546	0.0111385165	-0.02002172	-0.014330898	4.5148263	-0.7422301	8.673858	Multitasking_Watch
12:39:49.617	4.3863115	-0.63208854	8.25546	0.0111385165	-0.02002172	-0.014330898	4.5148263	-0.7422301	8.673858	Multitasking_Watch
12:39:49.639	4.252232	-0.4285752	8.245882	0.075890236	0.16690305	0.04553389	4.4410133	-0.6709081	8.717661	Multitasking_Watch
12:39:49.661	4.252232	-0.4285752	8.245882	0.075890236	0.16690305	0.04553389	4.4410133	-0.6709081	8.717661	Multitasking_Watch
12:39:49.683	4.252232	-0.4285752	8.245882	0.075890236	0.16690305	0.04553389	4.4410133	-0.6709081	8.717661	Multitasking_Watch
12:39:49.706	4.252232	-0.4285752	8.245882	0.075890236	0.16690305	0.04553389	4.4410133	-0.6709081	8.717661	Multitasking_Watch
12:39:49.728	4.252232	-0.4285752	8.245882	0.075890236	0.16690305	0.04553389	4.4410133	-0.6709081	8.717661	Multitasking_Watch
12:39:49.750	4.252232	-0.4285752	8.245882	0.075890236	0.16690305	0.04553389	4.4410133	-0.6709081	8.717661	Multitasking_Watch
12:39:49.772	4.252232	-0.4285752	8.245882	0.075890236	0.16690305	0.04553389	4.4410133	-0.6709081	8.717661	Multitasking_Watch
12:39:49.793	4.252232	-0.4285752	8.245882	0.075890236	0.16690305	0.04553389	4.4410133	-0.6709081	8.717661	Multitasking_Watch
12:39:49.817	4.166038	-0.43575802	8.415876	-0.048115414	-0.10065593	-0.022883013	4.3433447	-0.5264467	8.776591	Multitasking_Watch
12:39:49.838	4.166038	-0.43575802	8.415876	-0.048115414	-0.10065593	-0.022883013	4.3433447	-0.5264467	8.776591	Multitasking_Watch
12:39:49.860	4.166038	-0.43575802	8.415876	-0.048115414	-0.10065593	-0.022883013	4.3433447	-0.5264467	8.776591	Multitasking_Watch
12:39:49.882	4.166038	-0.43575802	8.415876	-0.048115414	-0.10065593	-0.022883013	4.3433447	-0.5264467	8.776591	Multitasking_Watch
12:39:49.903	4.166038	-0.43575802	8.415876	-0.048115414	-0.10065593	-0.022883013	4.3433447	-0.5264467	8.776591	Multitasking_Watch
12:39:49.926	4.166038	-0.43575802	8.415876	-0.048115414	-0.10065593	-0.022883013	4.3433447	-0.5264467	8.776591	Multitasking_Watch
12:39:49.948	4.166038	-0.43575802	8.415876	-0.048115414	-0.10065593	-0.022883013	4.3433447	-0.5264467	8.776591	Multitasking_Watch
12:39:49.970	4.166038	-0.43575802	8.415876	-0.048115414	-0.10065593	-0.022883013	4.3433447	-0.5264467	8.776591	Multitasking_Watch
12:39:49.992	4.166038	-0.43575802	8.415876	-0.048115414	-0.10065593	-0.022883013	4.3433447	-0.5264467	8.776591	Multitasking_Watch
12:39:50.017	4.189981	-0.41181526	8.475733	0.021523226	-0.01757826	0.026597073	4.390547	-0.525782	8.753116	Multitasking_Watch
12:39:50.039	4.189981	-0.41181526	8.475733	0.021523226	-0.01757826	0.026597073	4.390547	-0.525782	8.753116	Multitasking_Watch
12:39:50.062	4.189981	-0.41181526	8.475733	0.021523226	-0.01757826	0.026597073	4.390547	-0.525782	8.753116	Multitasking_Watch
12:39:50.084	4.189981	-0.41181526	8.475733	0.021523226	-0.01757826	0.026597073	4.390547	-0.525782	8.753116	Multitasking_Watch
12:39:50.106	4.189981	-0.41181526	8.475733	0.021523226	-0.01757826	0.026597073	4.390547	-0.525782	8.753116	Multitasking_Watch
12:39:50.127	4.189981	-0.41181526	8.475733	0.021523226	-0.01757826	0.026597073	4.390547	-0.525782	8.753116	Multitasking_Watch
12:39:50.150	4.189981	-0.41181526	8.475733	0.021523226	-0.01757826	0.026597073	4.390547	-0.525782	8.753116	Multitasking_Watch
12:39:50.172	4.189981	-0.41181526	8.475733	0.021523226	-0.01757826	0.026597073	4.390547	-0.525782	8.753116	Multitasking_Watch
12:39:50.198	4.2474437	-0.50040346	8.521224	0.042903513	-0.008415279	0.053475145	4.416348	-0.49801734	8.74175	Multitasking_Watch
12:39:50.221	4.2474437	-0.50040346	8.521224	0.042903513	-0.008415279	0.053475145	4.416348	-0.49801734	8.74175	Multitasking_Watch
12:39:50.242	4.2474437	-0.50040346	8.521224	0.042903513	-0.008415279	0.053475145	4.416348	-0.49801734	8.74175	Multitasking_Watch
12:39:50.266	4.2474437	-0.50040346	8.521224	0.042903513	-0.008415279	0.053475145	4.416348	-0.49801734	8.74175	Multitasking_Watch
12:39:50.289	4.2474437	-0.50040346	8.521224	0.042903513	-0.008415279	0.053475145	4.416348	-0.49801734	8.74175	Multitasking_Watch
12:39:50.312	4.2474437	-0.50040346	8.521224	0.042903513	-0.008415279	0.053475145	4.416348	-0.49801734	8.74175	Multitasking_Watch
12:39:50.334	4.2474437	-0.50040346	8.521224	0.042903513	-0.008415279	0.053475145	4.416348	-0.49801734	8.74175	Multitasking_Watch
12:39:50.355	4.230684	-0.36871833	8.042369	0.018468902	0.045951728	0.082185805	4.4701014	-0.4282801	8.718092	Multitasking_Watch
12:39:50.377	4.230684	-0.36871833	8.042369	0.018468902	0.045951728	0.082185805	4.4701014	-0.4282801	8.718092	Multitasking_Watch
12:39:50.398	4.230684	-0.36871833	8.042369	0.018468902	0.045951728	0.082185805	4.4701014	-0.4282801	8.718092	Multitasking_Watch
12:39:50.420	4.230684	-0.36871833	8.042369	0.018468902	0.045951728	0.082185805	4.4701014	-0.4282801	8.718092	Multitasking_Watch
12:39:50.442	4.230684	-0.36871833	8.042369	0.018468902	0.045951728	0.082185805	4.4701014	-0.4282801	8.718092	Multitasking_Watch
12:39:50.465	4.230684	-0.36871833	8.042369	0.018468902	0.045951728	0.082185805	4.4701014	-0.4282801	8.718092	Multitasking_Watch
12:39:50.488	4.230684	-0.36871833	8.042369	0.018468902	0.045951728	0.082185805	4.4701014	-0.4282801	8.718092	Multitasking_Watch
12:39:50.511	4.230684	-0.36871833	8.042369	0.018468902	0.045951728	0.082185805	4.4701014	-0.4282801	8.718092	Multitasking_Watch
12:39:50.532	4.230684	-0.36871833	8.042369	0.018468902	0.045951728	0.082185805	4.4701014	-0.4282801	8.718092	Multitasking_Watch
12:39:50.555	4.249838	-0.45970076	8.439818	0.041681778	-0.08660603	0.025375342	4.425015	-0.43183798	8.740888	Multitasking_Watch
12:39:50.576	4.249838	-0.45970076	8.439818	0.041681778	-0.08660603	0.025375342	4.425015	-0.43183798	8.740888	Multitasking_Watch
12:39:50.600	4.249838	-0.45970076	8.439818	0.041681778	-0.08660603	0.025375342	4.425015	-0.43183798	8.740888	Multitasking_Watch
12:39:50.622	4.249838	-0.45970076	8.439818	0.041681778	-0.08660603	0.025375342	4.425015	-0.43183798	8.740888	Multitasking_Watch
12:39:50.645	4.249838	-0.45970076	8.439818	0.041681778	-0.08660603	0.025375342	4.425015	-0.43183798	8.740888	Multitasking_Watch
12:39:50.667	4.249838	-0.45970076	8.439818	0.041681778	-0.08660603	0.025375342	4.425015	-0.43183798	8.740888	Multitasking_Watch
12:39:50.689	4.249838	-0.45970076	8.439818	0.041681778	-0.08660603	0.025375342	4.425015	-0.43183798	8.740888	Multitasking_Watch
12:39:50.712	4.249838	-0.45970076	8.439818	0.041681778	-0.08660603	0.025375342	4.4337873	-0.49972385	8.732822	Multitasking_Watch
12:39:50.735	4.235472	-0.5961744	8.60263	-0.09026511	0.058169033	0.05530774	4.4337873	-0.49972385	8.732822	Multitasking_Watch
12:39:50.757	4.235472	-0.5961744	8.60263	-0.09026511	0.058169033	0.05530774	4.4337873	-0.49972385	8.732822	Multitasking_Watch
12:39:50.779	4.235472	-0.5961744	8.60263	-0.09026511	0.058169033	0.05530774	4.4337873	-0.49972385	8.732822	Multitasking_Watch
12:39:50.802	4.235472	-0.5961744	8.60263	-0.09026511	0.058169033	0.05530774	4.4337873	-0.49972385	8.732822	Multitasking_Watch
12:39:50.825	4.235472	-0.5961744	8.60263	-0.09026511	0.058169033	0.05530774	4.4337873	-0.49972385	8.732822	Multitasking_Watch
12:39:50.848	4.235472	-0.5961744	8.60263	-0.09026511	0.058169033	0.05530774	4.4337873	-0.49972385	8.732822	Multitasking_Watch
12:39:50.870	4.235472	-0.5961744	8.60263	-0.09026511	0.058169033	0.05530774	4.4337873	-0.49972385	8.732822	Multitasking_Watch
12:39:50.892	4.235472	-0.5961744	8.60263	-0.09026511	0.058169033	0.05530774	4.394568	-0.57128274	8.748243	Multitasking_Watch
12:39:50.914	4.285752	-0.49082634	8.308133	-0.05116974	0.07832758	0.03698178	4.394568	-0.57128274	8.748243	Multitasking_Watch
12:39:50.936	4.285752	-0.49082634	8.308133	-0.05116974	0.07832758	0.03698178	4.394568	-0.57128274	8.748243	Multitasking_Watch
12:39:50.961	4.285752	-0.49082634	8.308133	-0.05116974	0.07832758	0.03698178	4.394568	-0.57128274	8.748243	Multitasking_Watch
12:39:50.984	4.285752	-0.49082634	8.308133	-0.05116974	0.07832758	0.03698178	4.394568	-0.57128274	8.748243	Multitasking_Watch
12:39:51.006	4.285752	-0.49082634	8.308133	-0.05116974	0.07832758	0.03698178	4.394568	-0.57128274	8.748243	Multitasking_Watch
12:39:51.027	4.285752	-0.49082634	8.308133	-0.05116974	0.07832758	0.03698178	4.394568	-0.57128274	8.748243	Multitasking_Watch
12:39:51.051	4.285752	-0.49082634	8.308133	-0.05116974	0.07832758	0.03698178	4.394568	-0.57128274	8.748243	Multitasking_Watch
12:39:51.072	4.285752	-0.49082634	8.308133	-0.05116974	0.07832758	0.03698178	4.394568	-0.57128274	8.748243	Multitasking_Watch
12:39:51.095	4.2211065	-0.4764607	8.664881	0.051455624	-0.051786713	-0.013109168	4.329903	-0.57201093	8.78038	Multitasking_Watch
12:39:51.116	4.2211065	-0.4764607	8.664881	0.051455624	-0.051786713	-0.013109168	4.329903	-0.57201093	8.78038	Multitasking_Watch
12:39:51.138	4.2211065	-0.4764607	8.664881	0.051455624	-0.051786713	-0.013109168	4.329903	-0.57201093	8.78038	Multitasking_Watch
12:39:51.161	4.2211065	-0.4764607	8.664881	0.051455624	-0.051786713	-0.013109168	4.329903	-0.57201093	8.78038	Multitasking_Watch
12:39:51.183	4.2211065	-0.4764607	8.664881	0.051455624	-0.051786713	-0.013109168	4.329903	-0.57201093	8.78038	Multitasking_Watch
12:39:51.205	4.2211065	-0.4764607	8.664881	0.051455624	-0.051786713	-0.013109168	4.329903	-0.57201093	8.78038	Multitasking_Watch
12:39:51.227	4.2211065	-0.4764607	8.664881	0.051455624	-0.051786713	-0.013109168	4.329903	-0.57201093	8.78038	Multitasking_Watch
12:39:51.249	4.2211065	-0.4764607	8.664881	0.051455624	-0.051786713	-0.013109168	4.329903	-0.57201093	8.78038	Multitasking_Watch
12:39:51.271	4.1851926	-0.60335726	8.379962	-0.046893682	0.029458366	0.014379768	4.369704	-0.58870494	8.759537	Multitasking_Watch
12:39:51.294	4.1851926	-0.60335726	8.379962	-0.046893682	0.029458366	0.014379768	4.369704	-0.58870494	8.759537	Multitasking_Watch
12:39:51.316	4.1851926	-0.60335726	8.379962	-0.046893682	0.029458366	0.014379768	4.369704	-0.58870494	8.759537	Multitasking_Watch
12:39:51.338	4.1851926	-0.60335726	8.379962	-0.046893682	0.029458366	0.014379768	4.369704	-0.58870494	8.759537	Multitasking_Watch
12:39:51.360	4.1851926	-0.60335726	8.379962	-0.046893682	0.029458366	0.014379768	4.369704	-0.58870494	8.759537	Multitasking_Watch
12:39:51.386	4.1851926	-0.60335726	8.379962	-0.046893682	0.029458366	0.014379768	4.369704	-0.58870494	8.759537	Multitasking_Watch
12:39:51.409	4.1851926	-0.60335726	8.379962	-0.046893682	0.029458366	0.014379768	4.369704	-0.58870494	8.759537	Multitasking_Watch
12:39:51.431	4.1851926	-0.60335726	8.379962	-0.046893682	0.029458366	0.014379768	4.369704	-0.58870494	8.759537	Multitasking_Watch
12:39:51.453	4.2139235	-0.39266106	8.463761	0.070392445	0.016630195	0.007049385	4.342754	-0.56858426	8.774254	Multitasking_Watch
12:39:51.474	4.2139235	-0.39266106	8.463761	0.070392445	0.016630195	0.007049385	4.342754	-0.56858426	8.774254	Multitasking_Watch
12:39:51.497	4.2139235	-0.39266106	8.463761	0.070392445	0.016630195	0.007049385	4.342754	-0.56858426	8.774254	Multitasking_Watch
12:39:51.518	4.2139235	-0.39266106	8.463761	0.070392445	0.016630195	0.007049385	4.342754	-0.56858426	8.774254	Multitasking_Watch
12:39:51.541	4.2139235	-0.39266106	8.463761	0.070392445	0.016630195	0.007049385	4.342754	-0.56858426	8.774254	Multitasking_Watch
12:39:51.564	4.2139235	-0.39266106	8.463761	0.070392445	0.016630195	0.007049385	4.342754	-0.56858426	8.774254	Multitasking_Watch
12:39:51.586	4.2139235	-0.39266106	8.463761	0.070392445	0.016630195	0.007049385	4.342754	-0.56858426	8.774254	Multitasking_Watch
12:39:51.609	4.2139235	-0.39266106	8.463761	0.070392445	0.016630195	0.007049385	4.342754	-0.56858426	8.774254	Multitasking_Watch
12:39:51.632	4.350397	-0.5506832	8.449396	-0.04139589	0.015408466	-0.011276572	4.35364	-0.56695765	8.768966	Multitasking_Watch
12:39:51.655	4.350397	-0.5506832	8.449396	-0.04139589	0.015408466	-0.011276572	4.35364	-0.56695765	8.768966	Multitasking_Watch
12:39:51.678	4.350397	-0.5506832	8.449396	-0.04139589	0.015408466	-0.011276572	4.35364	-0.56695765	8.768966	Multitasking_Watch
12:39:51.701	4.350397	-0.5506832	8.449396	-0.04139589	0.015408466	-0.011276572	4.35364	-0.56695765	8.768966	Multitasking_Watch
12:39:51.723	4.350397	-0.5506832	8.449396	-0.04139589	0.015408466	-0.011276572	4.35364	-0.56695765	8.768966	Multitasking_Watch
12:39:51.745	4.350397	-0.5506832	8.449396	-0.04139589	0.015408466	-0.011276572	4.35364	-0.56695765	8.768966	Multitasking_Watch
12:39:51.765	4.350397	-0.5506832	8.449396	-0.04139589	0.015408466	-0.011276572	4.35364	-0.56695765	8.768966	Multitasking_Watch
12:39:51.786	4.350397	-0.5506832	8.449396	-0.04139589	0.015408466	-0.011276572	4.35364	-0.56695765	8.768966	Multitasking_Watch
12:39:51.807	4.12773	-0.5243462	8.509253	0.0044189994	-0.051786713	-0.0564806	4.3304873	-0.5605977	8.78083	Multitasking_Watch
12:39:51.829	4.12773	-0.5243462	8.509253	0.0044189994	-0.051786713	-0.0564806	4.3304873	-0.5605977	8.78083	Multitasking_Watch
12:39:51.850	4.12773	-0.5243462	8.509253	0.0044189994	-0.051786713	-0.0564806	4.3304873	-0.5605977	8.78083	Multitasking_Watch
12:39:51.873	4.12773	-0.5243462	8.509253	0.0044189994	-0.051786713	-0.0564806	4.3304873	-0.5605977	8.78083	Multitasking_Watch
12:39:51.895	4.12773	-0.5243462	8.509253	0.0044189994	-0.051786713	-0.0564806	4.3304873	-0.5605977	8.78083	Multitasking_Watch
12:39:51.918	4.12773	-0.5243462	8.509253	0.0044189994	-0.051786713	-0.0564806	4.3304873	-0.5605977	8.78083	Multitasking_Watch
12:39:51.941	4.12773	-0.5243462	8.509253	0.0044189994	-0.051786713	-0.0564806	4.3304873	-0.5605977	8.78083	Multitasking_Watch
12:39:51.964	4.12773	-0.5243462	8.509253	0.0044189994	-0.051786713	-0.0564806	4.3304873	-0.5605977	8.78083	Multitasking_Watch
12:39:51.986	4.271386	-0.6608198	8.511647	-0.063387044	0.105205655	-0.04670676	4.3256164	-0.57626486	8.782215	Multitasking_Watch
12:39:52.007	4.271386	-0.6608198	8.511647	-0.063387044	0.105205655	-0.04670676	4.3256164	-0.57626486	8.782215	Multitasking_Watch
12:39:52.029	4.271386	-0.6608198	8.511647	-0.063387044	0.105205655	-0.04670676	4.3256164	-0.57626486	8.782215	Multitasking_Watch
12:39:52.052	4.271386	-0.6608198	8.511647	-0.063387044	0.105205655	-0.04670676	4.3256164	-0.57626486	8.782215	Multitasking_Watch
12:39:52.073	4.271386	-0.6608198	8.511647	-0.063387044	0.105205655	-0.04670676	4.3256164	-0.57626486	8.782215	Multitasking_Watch
12:39:52.096	4.271386	-0.6608198	8.511647	-0.063387044	0.105205655	-0.04670676	4.3256164	-0.57626486	8.782215	Multitasking_Watch
12:39:52.119	4.271386	-0.6608198	8.511647	-0.063387044	0.105205655	-0.04670676	4.3256164	-0.57626486	8.782215	Multitasking_Watch
12:39:52.140	4.271386	-0.6608198	8.511647	-0.063387044	0.105205655	-0.04670676	4.3256164	-0.57626486	8.782215	Multitasking_Watch
12:39:52.164	4.122941	-0.5889916	8.360807	-0.064608775	-0.031628158	-0.007611381	4.323585	-0.5465046	8.785119	Multitasking_Watch
12:39:52.187	4.122941	-0.5889916	8.360807	-0.064608775	-0.031628158	-0.007611381	4.323585	-0.5465046	8.785119	Multitasking_Watch
12:39:52.209	4.122941	-0.5889916	8.360807	-0.064608775	-0.031628158	-0.007611381	4.323585	-0.5465046	8.785119	Multitasking_Watch
12:39:52.232	4.122941	-0.5889916	8.360807	-0.064608775	-0.031628158	-0.007611381	4.323585	-0.5465046	8.785119	Multitasking_Watch
12:39:52.254	4.122941	-0.5889916	8.360807	-0.064608775	-0.031628158	-0.007611381	4.323585	-0.5465046	8.785119	Multitasking_Watch
12:39:52.276	4.122941	-0.5889916	8.360807	-0.064608775	-0.031628158	-0.007611381	4.323585	-0.5465046	8.785119	Multitasking_Watch
12:39:52.297	4.122941	-0.5889916	8.360807	-0.064608775	-0.031628158	-0.007611381	4.323585	-0.5465046	8.785119	Multitasking_Watch
12:39:52.319	4.122941	-0.5889916	8.360807	-0.064608775	-0.031628158	-0.007611381	4.323585	-0.5465046	8.785119	Multitasking_Watch
12:39:52.341	4.4126487	0.14605077	8.482916	0.09849225	-0.028573833	0.00032986724	4.3620124	-0.35786945	8.775826	Multitasking_Watch
12:39:52.364	4.4126487	0.14605077	8.482916	0.09849225	-0.028573833	0.00032986724	4.3620124	-0.35786945	8.775826	Multitasking_Watch
12:39:52.386	4.4126487	0.14605077	8.482916	0.09849225	-0.028573833	0.00032986724	4.3620124	-0.35786945	8.775826	Multitasking_Watch
12:39:52.408	4.4126487	0.14605077	8.482916	0.09849225	-0.028573833	0.00032986724	4.3620124	-0.35786945	8.775826	Multitasking_Watch
12:39:52.476	4.4126487	0.14605077	8.482916	0.09849225	-0.028573833	0.00032986724	4.3620124	-0.35786945	8.775826	Multitasking_Watch
12:39:52.533	4.333637	-0.05506832	8.45179	0.05450995	-0.078053914	-0.025326474	4.3886514	-0.30069852	8.764684	Multitasking_Watch
12:39:52.555	4.333637	-0.05506832	8.45179	0.05450995	-0.078053914	-0.025326474	4.3886514	-0.30069852	8.764684	Multitasking_Watch
12:39:52.576	4.333637	-0.05506832	8.45179	0.05450995	-0.078053914	-0.025326474	4.3886514	-0.30069852	8.764684	Multitasking_Watch
12:39:52.598	4.333637	-0.05506832	8.45179	0.05450995	-0.078053914	-0.025326474	4.3886514	-0.30069852	8.764684	Multitasking_Watch
12:39:52.620	4.333637	-0.05506832	8.45179	0.05450995	-0.078053914	-0.025326474	4.3886514	-0.30069852	8.764684	Multitasking_Watch
12:39:52.642	4.333637	-0.05506832	8.45179	0.05450995	-0.078053914	-0.025326474	4.3886514	-0.30069852	8.764684	Multitasking_Watch
12:39:52.663	4.333637	-0.05506832	8.45179	0.05450995	-0.078053914	-0.025326474	4.3886514	-0.30069852	8.764684	Multitasking_Watch
12:39:52.685	4.333637	-0.05506832	8.45179	0.05450995	-0.078053914	-0.025326474	4.3886514	-0.30069852	8.764684	Multitasking_Watch
12:39:52.707	4.3671575	-0.20111908	8.504464	-0.018793881	0.041064803	0.039425243	4.4115176	-0.28833887	8.7536125	Multitasking_Watch
12:39:52.728	4.3671575	-0.20111908	8.504464	-0.018793881	0.041064803	0.039425243	4.4115176	-0.28833887	8.7536125	Multitasking_Watch
12:39:52.750	4.3671575	-0.20111908	8.504464	-0.018793881	0.041064803	0.039425243	4.4115176	-0.28833887	8.7536125	Multitasking_Watch
12:39:52.770	4.3671575	-0.20111908	8.504464	-0.018793881	0.041064803	0.039425243	4.4115176	-0.28833887	8.7536125	Multitasking_Watch
12:39:52.791	4.3671575	-0.20111908	8.504464	-0.018793881	0.041064803	0.039425243	4.4115176	-0.28833887	8.7536125	Multitasking_Watch
12:39:52.813	4.3671575	-0.20111908	8.504464	-0.018793881	0.041064803	0.039425243	4.4115176	-0.28833887	8.7536125	Multitasking_Watch
12:39:52.835	4.3671575	-0.20111908	8.504464	-0.018793881	0.041064803	0.039425243	4.4115176	-0.28833887	8.7536125	Multitasking_Watch
12:39:52.858	4.3671575	-0.20111908	8.504464	-0.018793881	0.041064803	0.039425243	4.4115176	-0.28833887	8.7536125	Multitasking_Watch
12:39:52.880	4.331243	-0.17957062	8.58587	0.047179565	-0.023076046	0.0296514	4.408065	-0.31600073	8.754396	Multitasking_Watch
12:39:52.903	4.331243	-0.17957062	8.58587	0.047179565	-0.023076046	0.0296514	4.408065	-0.31600073	8.754396	Multitasking_Watch
12:39:52.925	4.331243	-0.17957062	8.58587	0.047179565	-0.023076046	0.0296514	4.408065	-0.31600073	8.754396	Multitasking_Watch
12:39:52.948	4.331243	-0.17957062	8.58587	0.047179565	-0.023076046	0.0296514	4.408065	-0.31600073	8.754396	Multitasking_Watch
12:39:52.971	4.331243	-0.17957062	8.58587	0.047179565	-0.023076046	0.0296514	4.408065	-0.31600073	8.754396	Multitasking_Watch
12:39:52.993	4.331243	-0.17957062	8.58587	0.047179565	-0.023076046	0.0296514	4.408065	-0.31600073	8.754396	Multitasking_Watch
12:39:53.017	4.331243	-0.17957062	8.58587	0.047179565	-0.023076046	0.0296514	4.408065	-0.31600073	8.754396	Multitasking_Watch
12:39:53.038	4.331243	-0.17957062	8.58587	0.047179565	-0.023076046	0.0296514	4.408065	-0.31600073	8.754396	Multitasking_Watch
12:39:53.061	4.216318	-0.42618093	8.375174	-0.050558873	0.031290963	0.06385985	4.4445024	-0.39374417	8.732795	Multitasking_Watch
12:39:53.083	4.216318	-0.42618093	8.375174	-0.050558873	0.031290963	0.06385985	4.4445024	-0.39374417	8.732795	Multitasking_Watch
12:39:53.104	4.216318	-0.42618093	8.375174	-0.050558873	0.031290963	0.06385985	4.4445024	-0.39374417	8.732795	Multitasking_Watch
12:39:53.127	4.216318	-0.42618093	8.375174	-0.050558873	0.031290963	0.06385985	4.4445024	-0.39374417	8.732795	Multitasking_Watch
12:39:53.148	4.216318	-0.42618093	8.375174	-0.050558873	0.031290963	0.06385985	4.4445024	-0.39374417	8.732795	Multitasking_Watch
12:39:53.169	4.216318	-0.42618093	8.375174	-0.050558873	0.031290963	0.06385985	4.4445024	-0.39374417	8.732795	Multitasking_Watch
12:39:53.191	4.216318	-0.42618093	8.375174	-0.050558873	0.031290963	0.06385985	4.4445024	-0.39374417	8.732795	Multitasking_Watch
12:39:53.213	4.216318	-0.42618093	8.375174	-0.050558873	0.031290963	0.06385985	4.4445024	-0.39374417	8.732795	Multitasking_Watch
12:39:53.237	4.292935	-0.3040729	8.329682	0.028242745	-0.052397575	0.03698178	4.4344563	-0.42206207	8.736579	Multitasking_Watch
12:39:53.260	4.292935	-0.3040729	8.329682	0.028242745	-0.052397575	0.03698178	4.4344563	-0.42206207	8.736579	Multitasking_Watch
12:39:53.281	4.292935	-0.3040729	8.329682	0.028242745	-0.052397575	0.03698178	4.4344563	-0.42206207	8.736579	Multitasking_Watch
12:39:53.303	4.292935	-0.3040729	8.329682	0.028242745	-0.052397575	0.03698178	4.4344563	-0.42206207	8.736579	Multitasking_Watch
12:39:53.325	4.292935	-0.3040729	8.329682	0.028242745	-0.052397575	0.03698178	4.4344563	-0.42206207	8.736579	Multitasking_Watch
12:39:53.347	4.292935	-0.3040729	8.329682	0.028242745	-0.052397575	0.03698178	4.4344563	-0.42206207	8.736579	Multitasking_Watch
12:39:53.369	4.292935	-0.3040729	8.329682	0.028242745	-0.052397575	0.03698178	4.4344563	-0.42206207	8.736579	Multitasking_Watch
12:39:53.390	4.292935	-0.3040729	8.329682	0.028242745	-0.052397575	0.03698178	4.4344563	-0.42206207	8.736579	Multitasking_Watch
12:39:53.412	4.2665977	-0.5913859	8.437425	-0.053002335	0.04045394	0.060805526	4.4303885	-0.49978134	8.734543	Multitasking_Watch
12:39:53.434	4.2665977	-0.5913859	8.437425	-0.053002335	0.04045394	0.060805526	4.4303885	-0.49978134	8.734543	Multitasking_Watch
12:39:53.456	4.2665977	-0.5913859	8.437425	-0.053002335	0.04045394	0.060805526	4.4303885	-0.49978134	8.734543	Multitasking_Watch
12:39:53.478	4.2665977	-0.5913859	8.437425	-0.053002335	0.04045394	0.060805526	4.4303885	-0.49978134	8.734543	Multitasking_Watch
12:39:53.500	4.2665977	-0.5913859	8.437425	-0.053002335	0.04045394	0.060805526	4.4303885	-0.49978134	8.734543	Multitasking_Watch
12:39:53.521	4.2665977	-0.5913859	8.437425	-0.053002335	0.04045394	0.060805526	4.4303885	-0.49978134	8.734543	Multitasking_Watch
12:39:53.544	4.2665977	-0.5913859	8.437425	-0.053002335	0.04045394	0.060805526	4.4303885	-0.49978134	8.734543	Multitasking_Watch
12:39:53.566	4.2665977	-0.5913859	8.437425	-0.053002335	0.04045394	0.060805526	4.4303885	-0.49978134	8.734543	Multitasking_Watch
12:39:53.587	4.2665977	-0.5913859	8.437425	-0.053002335	0.04045394	0.060805526	4.4303885	-0.49978134	8.734543	Multitasking_Watch
12:39:53.609	4.276175	-0.71828246	8.162083	-0.07377175	0.011743274	0.04125784	4.4157214	-0.6130886	8.734752	Multitasking_Watch
12:39:53.631	4.276175	-0.71828246	8.162083	-0.07377175	0.011743274	0.04125784	4.4157214	-0.6130886	8.734752	Multitasking_Watch
12:39:53.654	4.276175	-0.71828246	8.162083	-0.07377175	0.011743274	0.04125784	4.4157214	-0.6130886	8.734752	Multitasking_Watch
12:39:53.678	4.276175	-0.71828246	8.162083	-0.07377175	0.011743274	0.04125784	4.4157214	-0.6130886	8.734752	Multitasking_Watch
12:39:53.705	4.276175	-0.71828246	8.162083	-0.07377175	0.011743274	0.04125784	4.4157214	-0.6130886	8.734752	Multitasking_Watch
12:39:53.726	4.276175	-0.71828246	8.162083	-0.07377175	0.011743274	0.04125784	4.4157214	-0.6130886	8.734752	Multitasking_Watch
12:39:53.747	4.276175	-0.71828246	8.162083	-0.07377175	0.011743274	0.04125784	4.4157214	-0.6130886	8.734752	Multitasking_Watch
12:39:53.769	4.276175	-0.71828246	8.162083	-0.07377175	0.011743274	0.04125784	4.4157214	-0.6130886	8.734752	Multitasking_Watch
12:39:53.793	4.1756153	-0.81165916	8.48531	-0.026124263	0.014186734	0.009492845	4.37624	-0.7089871	8.747355	Multitasking_Watch
12:39:53.815	4.1756153	-0.81165916	8.48531	-0.026124263	0.014186734	0.009492845	4.37624	-0.7089871	8.747355	Multitasking_Watch
12:39:53.836	4.1756153	-0.81165916	8.48531	-0.026124263	0.014186734	0.009492845	4.37624	-0.7089871	8.747355	Multitasking_Watch
12:39:53.857	4.1756153	-0.81165916	8.48531	-0.026124263	0.014186734	0.009492845	4.37624	-0.7089871	8.747355	Multitasking_Watch
12:39:53.880	4.1756153	-0.81165916	8.48531	-0.026124263	0.014186734	0.009492845	4.37624	-0.7089871	8.747355	Multitasking_Watch
12:39:53.903	4.1756153	-0.81165916	8.48531	-0.026124263	0.014186734	0.009492845	4.37624	-0.7089871	8.747355	Multitasking_Watch
12:39:53.926	4.1756153	-0.81165916	8.48531	-0.026124263	0.014186734	0.009492845	4.37624	-0.7089871	8.747355	Multitasking_Watch
12:39:53.948	4.1756153	-0.81165916	8.48531	-0.026124263	0.014186734	0.009492845	4.37624	-0.7089871	8.747355	Multitasking_Watch
12:39:53.970	4.187587	-0.7134939	8.394327	-0.0023005186	0.019073656	0.0009407325	4.373623	-0.7252813	8.747328	Multitasking_Watch
12:39:53.993	4.187587	-0.7134939	8.394327	-0.0023005186	0.019073656	0.0009407325	4.373623	-0.7252813	8.747328	Multitasking_Watch
12:39:54.016	4.187587	-0.7134939	8.394327	-0.0023005186	0.019073656	0.0009407325	4.373623	-0.7252813	8.747328	Multitasking_Watch
12:39:54.037	4.187587	-0.7134939	8.394327	-0.0023005186	0.019073656	0.0009407325	4.373623	-0.7252813	8.747328	Multitasking_Watch
12:39:54.060	4.187587	-0.7134939	8.394327	-0.0023005186	0.019073656	0.0009407325	4.373623	-0.7252813	8.747328	Multitasking_Watch
12:39:54.082	4.187587	-0.7134939	8.394327	-0.0023005186	0.019073656	0.0009407325	4.373623	-0.7252813	8.747328	Multitasking_Watch
12:39:54.105	4.187587	-0.7134939	8.394327	-0.0023005186	0.019073656	0.0009407325	4.373623	-0.7252813	8.747328	Multitasking_Watch
12:39:54.127	4.187587	-0.7134939	8.394327	-0.0023005186	0.019073656	0.0009407325	4.373623	-0.7252813	8.747328	Multitasking_Watch
12:39:54.150	4.2642035	-0.62251145	8.372779	0.021523226	-0.013302201	-0.024715608	4.3705797	-0.69912255	8.750978	Multitasking_Watch
12:39:54.173	4.2642035	-0.62251145	8.372779	0.021523226	-0.013302201	-0.024715608	4.3705797	-0.69912255	8.750978	Multitasking_Watch
12:39:54.196	4.2642035	-0.62251145	8.372779	0.021523226	-0.013302201	-0.024715608	4.3705797	-0.69912255	8.750978	Multitasking_Watch
12:39:54.218	4.2642035	-0.62251145	8.372779	0.021523226	-0.013302201	-0.024715608	4.3705797	-0.69912255	8.750978	Multitasking_Watch
12:39:54.241	4.2642035	-0.62251145	8.372779	0.021523226	-0.013302201	-0.024715608	4.3705797	-0.69912255	8.750978	Multitasking_Watch
12:39:54.263	4.2642035	-0.62251145	8.372779	0.021523226	-0.013302201	-0.024715608	4.3705797	-0.69912255	8.750978	Multitasking_Watch
12:39:54.285	4.2642035	-0.62251145	8.372779	0.021523226	-0.013302201	-0.024715608	4.3705797	-0.69912255	8.750978	Multitasking_Watch
12:39:54.307	4.2642035	-0.62251145	8.372779	0.021523226	-0.013302201	-0.024715608	4.3705797	-0.69912255	8.750978	Multitasking_Watch
12:39:54.331	4.233078	-0.6751855	8.45179	-0.0071874405	-0.004139223	-0.027769934	4.385504	-0.67792594	8.745178	Multitasking_Watch
12:39:54.354	4.233078	-0.6751855	8.45179	-0.0071874405	-0.004139223	-0.027769934	4.385504	-0.67792594	8.745178	Multitasking_Watch
12:39:54.376	4.233078	-0.6751855	8.45179	-0.0071874405	-0.004139223	-0.027769934	4.385504	-0.67792594	8.745178	Multitasking_Watch
12:39:54.397	4.233078	-0.6751855	8.45179	-0.0071874405	-0.004139223	-0.027769934	4.385504	-0.67792594	8.745178	Multitasking_Watch
12:39:54.419	4.233078	-0.6751855	8.45179	-0.0071874405	-0.004139223	-0.027769934	4.385504	-0.67792594	8.745178	Multitasking_Watch
12:39:54.442	4.233078	-0.6751855	8.45179	-0.0071874405	-0.004139223	-0.027769934	4.385504	-0.67792594	8.745178	Multitasking_Watch
12:39:54.465	4.233078	-0.6751855	8.45179	-0.0071874405	-0.004139223	-0.027769934	4.385504	-0.67792594	8.745178	Multitasking_Watch
12:39:54.488	4.233078	-0.6751855	8.45179	-0.0071874405	-0.004139223	-0.027769934	4.385504	-0.67792594	8.745178	Multitasking_Watch
12:39:54.510	4.2043467	-0.6608198	8.480521	0.00686246	-0.031017294	-0.02960253	4.408801	-0.6505445	8.735538	Multitasking_Watch
12:39:54.533	4.2043467	-0.6608198	8.480521	0.00686246	-0.031017294	-0.02960253	4.408801	-0.6505445	8.735538	Multitasking_Watch
12:39:54.555	4.2043467	-0.6608198	8.480521	0.00686246	-0.031017294	-0.02960253	4.408801	-0.6505445	8.735538	Multitasking_Watch
12:39:54.579	4.2043467	-0.6608198	8.480521	0.00686246	-0.031017294	-0.02960253	4.408801	-0.6505445	8.735538	Multitasking_Watch
12:39:54.602	4.2043467	-0.6608198	8.480521	0.00686246	-0.031017294	-0.02960253	4.408801	-0.6505445	8.735538	Multitasking_Watch
12:39:54.625	4.2043467	-0.6608198	8.480521	0.00686246	-0.031017294	-0.02960253	4.408801	-0.6505445	8.735538	Multitasking_Watch
12:39:54.647	4.2043467	-0.6608198	8.480521	0.00686246	-0.031017294	-0.02960253	4.408801	-0.6505445	8.735538	Multitasking_Watch
12:39:54.669	4.2043467	-0.6608198	8.480521	0.00686246	-0.031017294	-0.02960253	4.408801	-0.6505445	8.735538	Multitasking_Watch
12:39:54.690	4.3791285	-0.43815228	8.375174	0.068559855	-0.0023066273	0.01804496	4.496988	-0.5216912	8.699155	Multitasking_Watch
12:39:54.712	4.3791285	-0.43815228	8.375174	0.068559855	-0.0023066273	0.01804496	4.496988	-0.5216912	8.699155	Multitasking_Watch
12:39:54.734	4.3791285	-0.43815228	8.375174	0.068559855	-0.0023066273	0.01804496	4.496988	-0.5216912	8.699155	Multitasking_Watch
12:39:54.755	4.3791285	-0.43815228	8.375174	0.068559855	-0.0023066273	0.01804496	4.496988	-0.5216912	8.699155	Multitasking_Watch
12:39:54.777	4.3791285	-0.43815228	8.375174	0.068559855	-0.0023066273	0.01804496	4.496988	-0.5216912	8.699155	Multitasking_Watch
12:39:54.801	4.3791285	-0.43815228	8.375174	0.068559855	-0.0023066273	0.01804496	4.496988	-0.5216912	8.699155	Multitasking_Watch
12:39:54.822	4.3791285	-0.43815228	8.375174	0.068559855	-0.0023066273	0.01804496	4.496988	-0.5216912	8.699155	Multitasking_Watch
12:39:54.845	4.3791285	-0.43815228	8.375174	0.068559855	-0.0023066273	0.01804496	4.496988	-0.5216912	8.699155	Multitasking_Watch
12:39:54.868	4.4054656	-0.41420954	8.353624	-0.023069937	-0.0029174923	-0.07297396	4.489137	-0.5241452	8.703061	Multitasking_Watch
12:39:54.891	4.4054656	-0.41420954	8.353624	-0.023069937	-0.0029174923	-0.07297396	4.489137	-0.5241452	8.703061	Multitasking_Watch
12:39:54.913	4.4054656	-0.41420954	8.353624	-0.023069937	-0.0029174923	-0.07297396	4.489137	-0.5241452	8.703061	Multitasking_Watch
12:39:54.935	4.4054656	-0.41420954	8.353624	-0.023069937	-0.0029174923	-0.07297396	4.489137	-0.5241452	8.703061	Multitasking_Watch
12:39:54.956	4.4054656	-0.41420954	8.353624	-0.023069937	-0.0029174923	-0.07297396	4.489137	-0.5241452	8.703061	Multitasking_Watch
12:39:54.979	4.4054656	-0.41420954	8.353624	-0.023069937	-0.0029174923	-0.07297396	4.489137	-0.5241452	8.703061	Multitasking_Watch
12:39:55.000	4.4054656	-0.41420954	8.353624	-0.023069937	-0.0029174923	-0.07297396	4.489137	-0.5241452	8.703061	Multitasking_Watch
12:39:55.023	4.4054656	-0.41420954	8.353624	-0.023069937	-0.0029174923	-0.07297396	4.489137	-0.5241452	8.703061	Multitasking_Watch
12:39:55.045	4.285752	-0.45012367	8.411087	0.016636305	-0.0016957619	-0.04365243	4.4879403	-0.51339316	8.70432	Multitasking_Watch
12:39:55.068	4.285752	-0.45012367	8.411087	0.016636305	-0.0016957619	-0.04365243	4.4879403	-0.51339316	8.70432	Multitasking_Watch
12:39:55.091	4.285752	-0.45012367	8.411087	0.016636305	-0.0016957619	-0.04365243	4.4879403	-0.51339316	8.70432	Multitasking_Watch
12:39:55.113	4.285752	-0.45012367	8.411087	0.016636305	-0.0016957619	-0.04365243	4.4879403	-0.51339316	8.70432	Multitasking_Watch
12:39:55.137	4.285752	-0.45012367	8.411087	0.016636305	-0.0016957619	-0.04365243	4.4879403	-0.51339316	8.70432	Multitasking_Watch
12:39:55.159	4.285752	-0.45012367	8.411087	0.016636305	-0.0016957619	-0.04365243	4.4879403	-0.51339316	8.70432	Multitasking_Watch
12:39:55.181	4.285752	-0.45012367	8.411087	0.016636305	-0.0016957619	-0.04365243	4.4879403	-0.51339316	8.70432	Multitasking_Watch
12:39:55.203	4.285752	-0.45012367	8.411087	0.016636305	-0.0016957619	-0.04365243	4.4879403	-0.51339316	8.70432	Multitasking_Watch
12:39:55.225	4.381523	-0.4189981	8.336864	0.02641015	-0.031017294	-0.00516792	4.5065513	-0.46946284	8.69718	Multitasking_Watch
12:39:55.248	4.381523	-0.4189981	8.336864	0.02641015	-0.031017294	-0.00516792	4.5065513	-0.46946284	8.69718	Multitasking_Watch
12:39:55.271	4.381523	-0.4189981	8.336864	0.02641015	-0.031017294	-0.00516792	4.5065513	-0.46946284	8.69718	Multitasking_Watch
12:39:55.294	4.381523	-0.4189981	8.336864	0.02641015	-0.031017294	-0.00516792	4.5065513	-0.46946284	8.69718	Multitasking_Watch
12:39:55.315	4.381523	-0.4189981	8.336864	0.02641015	-0.031017294	-0.00516792	4.5065513	-0.46946284	8.69718	Multitasking_Watch
12:39:55.338	4.381523	-0.4189981	8.336864	0.02641015	-0.031017294	-0.00516792	4.5065513	-0.46946284	8.69718	Multitasking_Watch
12:39:55.360	4.381523	-0.4189981	8.336864	0.02641015	-0.031017294	-0.00516792	4.5065513	-0.46946284	8.69718	Multitasking_Watch
12:39:55.384	4.381523	-0.4189981	8.336864	0.02641015	-0.031017294	-0.00516792	4.5065513	-0.46946284	8.69718	Multitasking_Watch
12:39:55.407	4.400677	-0.48124924	8.351231	-0.010852631	-0.012691337	-0.03693291	4.5293903	-0.43133098	8.687286	Multitasking_Watch
12:39:55.430	4.400677	-0.48124924	8.351231	-0.010852631	-0.012691337	-0.03693291	4.5293903	-0.43133098	8.687286	Multitasking_Watch
12:39:55.451	4.400677	-0.48124924	8.351231	-0.010852631	-0.012691337	-0.03693291	4.5293903	-0.43133098	8.687286	Multitasking_Watch
12:39:55.474	4.400677	-0.48124924	8.351231	-0.010852631	-0.012691337	-0.03693291	4.5293903	-0.43133098	8.687286	Multitasking_Watch
12:39:55.496	4.400677	-0.48124924	8.351231	-0.010852631	-0.012691337	-0.03693291	4.5293903	-0.43133098	8.687286	Multitasking_Watch
12:39:55.518	4.400677	-0.48124924	8.351231	-0.010852631	-0.012691337	-0.03693291	4.5293903	-0.43133098	8.687286	Multitasking_Watch
12:39:55.541	4.400677	-0.48124924	8.351231	-0.010852631	-0.012691337	-0.03693291	4.5293903	-0.43133098	8.687286	Multitasking_Watch
12:39:55.564	4.400677	-0.48124924	8.351231	-0.010852631	-0.012691337	-0.03693291	4.5293903	-0.43133098	8.687286	Multitasking_Watch
12:39:55.586	4.4318027	-0.20351335	8.566715	0.05450995	0.033734422	-0.011276572	4.524588	-0.3964261	8.691451	Multitasking_Watch
12:39:55.609	4.4318027	-0.20351335	8.566715	0.05450995	0.033734422	-0.011276572	4.524588	-0.3964261	8.691451	Multitasking_Watch
12:39:55.631	4.4318027	-0.20351335	8.566715	0.05450995	0.033734422	-0.011276572	4.524588	-0.3964261	8.691451	Multitasking_Watch
12:39:55.654	4.4318027	-0.20351335	8.566715	0.05450995	0.033734422	-0.011276572	4.524588	-0.3964261	8.691451	Multitasking_Watch
12:39:55.677	4.4318027	-0.20351335	8.566715	0.05450995	0.033734422	-0.011276572	4.524588	-0.3964261	8.691451	Multitasking_Watch
12:39:55.700	4.4318027	-0.20351335	8.566715	0.05450995	0.033734422	-0.011276572	4.524588	-0.3964261	8.691451	Multitasking_Watch
12:39:55.722	4.4318027	-0.20351335	8.566715	0.05450995	0.033734422	-0.011276572	4.524588	-0.3964261	8.691451	Multitasking_Watch
12:39:55.745	4.4318027	-0.20351335	8.566715	0.05450995	0.033734422	-0.011276572	4.524588	-0.3964261	8.691451	Multitasking_Watch
12:39:55.767	4.381523	-0.15802214	8.3679905	-0.01635042	-0.016356528	-0.026548205	4.5019917	-0.36443663	8.704576	Multitasking_Watch
12:39:55.788	4.381523	-0.15802214	8.3679905	-0.01635042	-0.016356528	-0.026548205	4.5019917	-0.36443663	8.704576	Multitasking_Watch
12:39:55.810	4.381523	-0.15802214	8.3679905	-0.01635042	-0.016356528	-0.026548205	4.5019917	-0.36443663	8.704576	Multitasking_Watch
12:39:55.832	4.381523	-0.15802214	8.3679905	-0.01635042	-0.016356528	-0.026548205	4.5019917	-0.36443663	8.704576	Multitasking_Watch
12:39:55.854	4.381523	-0.15802214	8.3679905	-0.01635042	-0.016356528	-0.026548205	4.5019917	-0.36443663	8.704576	Multitasking_Watch
12:39:55.875	4.381523	-0.15802214	8.3679905	-0.01635042	-0.016356528	-0.026548205	4.5019917	-0.36443663	8.704576	Multitasking_Watch
12:39:55.899	4.381523	-0.15802214	8.3679905	-0.01635042	-0.016356528	-0.026548205	4.5019917	-0.36443663	8.704576	Multitasking_Watch
12:39:55.921	4.381523	-0.15802214	8.3679905	-0.01635042	-0.016356528	-0.026548205	4.5019917	-0.36443663	8.704576	Multitasking_Watch
12:39:55.944	4.40786	-0.32562137	8.461368	0.02091236	-0.007193549	0.013768903	4.517395	-0.36957273	8.696373	Multitasking_Watch
12:39:55.965	4.40786	-0.32562137	8.461368	0.02091236	-0.007193549	0.013768903	4.517395	-0.36957273	8.696373	Multitasking_Watch
12:39:55.987	4.40786	-0.32562137	8.461368	0.02091236	-0.007193549	0.013768903	4.517395	-0.36957273	8.696373	Multitasking_Watch
12:39:56.009	4.40786	-0.32562137	8.461368	0.02091236	-0.007193549	0.013768903	4.517395	-0.36957273	8.696373	Multitasking_Watch
12:39:56.030	4.40786	-0.32562137	8.461368	0.02091236	-0.007193549	0.013768903	4.517395	-0.36957273	8.696373	Multitasking_Watch
12:39:56.053	4.40786	-0.32562137	8.461368	0.02091236	-0.007193549	0.013768903	4.517395	-0.36957273	8.696373	Multitasking_Watch
12:39:56.074	4.40786	-0.32562137	8.461368	0.02091236	-0.007193549	0.013768903	4.517395	-0.36957273	8.696373	Multitasking_Watch
12:39:56.097	4.40786	-0.32562137	8.461368	0.02091236	-0.007193549	0.013768903	4.517395	-0.36957273	8.696373	Multitasking_Watch
12:39:56.119	4.4246197	-0.41420954	8.526012	-0.11592145	0.058779895	0.03331659	4.498237	-0.45209438	8.702405	Multitasking_Watch
12:39:56.143	4.4246197	-0.41420954	8.526012	-0.11592145	0.058779895	0.03331659	4.498237	-0.45209438	8.702405	Multitasking_Watch
12:39:56.165	4.4246197	-0.41420954	8.526012	-0.11592145	0.058779895	0.03331659	4.498237	-0.45209438	8.702405	Multitasking_Watch
12:39:56.187	4.4246197	-0.41420954	8.526012	-0.11592145	0.058779895	0.03331659	4.498237	-0.45209438	8.702405	Multitasking_Watch
12:39:56.210	4.4246197	-0.41420954	8.526012	-0.11592145	0.058779895	0.03331659	4.498237	-0.45209438	8.702405	Multitasking_Watch
12:39:56.232	4.4246197	-0.41420954	8.526012	-0.11592145	0.058779895	0.03331659	4.498237	-0.45209438	8.702405	Multitasking_Watch
12:39:56.255	4.4246197	-0.41420954	8.526012	-0.11592145	0.058779895	0.03331659	4.498237	-0.45209438	8.702405	Multitasking_Watch
12:39:56.276	4.4246197	-0.41420954	8.526012	-0.11592145	0.058779895	0.03331659	4.498237	-0.45209438	8.702405	Multitasking_Watch
12:39:56.298	4.381523	-0.4764607	8.415876	-0.080491275	0.130862	0.095013976	4.456713	-0.52340794	8.719754	Multitasking_Watch
12:39:56.321	4.381523	-0.4764607	8.415876	-0.080491275	0.130862	0.095013976	4.456713	-0.52340794	8.719754	Multitasking_Watch
12:39:56.343	4.381523	-0.4764607	8.415876	-0.080491275	0.130862	0.095013976	4.456713	-0.52340794	8.719754	Multitasking_Watch
12:39:56.366	4.381523	-0.4764607	8.415876	-0.080491275	0.130862	0.095013976	4.456713	-0.52340794	8.719754	Multitasking_Watch
12:39:56.388	4.381523	-0.4764607	8.415876	-0.080491275	0.130862	0.095013976	4.456713	-0.52340794	8.719754	Multitasking_Watch
12:39:56.411	4.381523	-0.4764607	8.415876	-0.080491275	0.130862	0.095013976	4.456713	-0.52340794	8.719754	Multitasking_Watch
12:39:56.433	4.381523	-0.4764607	8.415876	-0.080491275	0.130862	0.095013976	4.456713	-0.52340794	8.719754	Multitasking_Watch
12:39:56.456	4.381523	-0.4764607	8.415876	-0.080491275	0.130862	0.095013976	4.456713	-0.52340794	8.719754	Multitasking_Watch
12:39:56.479	4.233078	-0.6464542	8.449396	0.07894456	-0.020632584	0.040646974	4.3953676	-0.62977195	8.743825	Multitasking_Watch
12:39:56.502	4.233078	-0.6464542	8.449396	0.07894456	-0.020632584	0.040646974	4.3953676	-0.62977195	8.743825	Multitasking_Watch
12:39:56.524	4.233078	-0.6464542	8.449396	0.07894456	-0.020632584	0.040646974	4.3953676	-0.62977195	8.743825	Multitasking_Watch
12:39:56.545	4.233078	-0.6464542	8.449396	0.07894456	-0.020632584	0.040646974	4.3953676	-0.62977195	8.743825	Multitasking_Watch
12:39:56.567	4.233078	-0.6464542	8.449396	0.07894456	-0.020632584	0.040646974	4.3953676	-0.62977195	8.743825	Multitasking_Watch
12:39:56.590	4.233078	-0.6464542	8.449396	0.07894456	-0.020632584	0.040646974	4.3953676	-0.62977195	8.743825	Multitasking_Watch
12:39:56.612	4.233078	-0.6464542	8.449396	0.07894456	-0.020632584	0.040646974	4.3953676	-0.62977195	8.743825	Multitasking_Watch
12:39:56.635	4.233078	-0.6464542	8.449396	0.07894456	-0.020632584	0.040646974	4.3953676	-0.62977195	8.743825	Multitasking_Watch
12:39:56.658	4.314483	-0.71588814	8.425453	0.066116385	-0.033460755	0.009492845	4.427883	-0.62020636	8.728088	Multitasking_Watch
12:39:56.680	4.314483	-0.71588814	8.425453	0.066116385	-0.033460755	0.009492845	4.427883	-0.62020636	8.728088	Multitasking_Watch
12:39:56.703	4.314483	-0.71588814	8.425453	0.066116385	-0.033460755	0.009492845	4.427883	-0.62020636	8.728088	Multitasking_Watch
12:39:56.726	4.314483	-0.71588814	8.425453	0.066116385	-0.033460755	0.009492845	4.427883	-0.62020636	8.728088	Multitasking_Watch
12:39:56.750	4.314483	-0.71588814	8.425453	0.066116385	-0.033460755	0.009492845	4.427883	-0.62020636	8.728088	Multitasking_Watch
12:39:56.772	4.314483	-0.71588814	8.425453	0.066116385	-0.033460755	0.009492845	4.427883	-0.62020636	8.728088	Multitasking_Watch
12:39:56.794	4.314483	-0.71588814	8.425453	0.066116385	-0.033460755	0.009492845	4.427883	-0.62020636	8.728088	Multitasking_Watch
12:39:56.816	4.314483	-0.71588814	8.425453	0.066116385	-0.033460755	0.009492845	4.427883	-0.62020636	8.728088	Multitasking_Watch
12:39:56.839	4.3168774	-0.6081458	8.334471	0.0038081338	-0.016967393	-0.00516792	4.452284	-0.64484406	8.71388	Multitasking_Watch
12:39:56.862	4.3168774	-0.6081458	8.334471	0.0038081338	-0.016967393	-0.00516792	4.452284	-0.64484406	8.71388	Multitasking_Watch
12:39:56.884	4.3168774	-0.6081458	8.334471	0.0038081338	-0.016967393	-0.00516792	4.452284	-0.64484406	8.71388	Multitasking_Watch
12:39:56.909	4.3168774	-0.6081458	8.334471	0.0038081338	-0.016967393	-0.00516792	4.452284	-0.64484406	8.71388	Multitasking_Watch
12:39:56.931	4.3168774	-0.6081458	8.334471	0.0038081338	-0.016967393	-0.00516792	4.452284	-0.64484406	8.71388	Multitasking_Watch
12:39:56.954	4.3168774	-0.6081458	8.334471	0.0038081338	-0.016967393	-0.00516792	4.452284	-0.64484406	8.71388	Multitasking_Watch
12:39:56.977	4.3168774	-0.6081458	8.334471	0.0038081338	-0.016967393	-0.00516792	4.452284	-0.64484406	8.71388	Multitasking_Watch
12:39:57.000	4.3168774	-0.6081458	8.334471	0.0038081338	-0.016967393	-0.00516792	4.452284	-0.64484406	8.71388	Multitasking_Watch
12:39:57.026	4.3001175	-0.58420306	8.286585	-0.011463497	-0.029184697	-0.01921782	4.4851723	-0.60651904	8.699755	Multitasking_Watch
12:39:57.050	4.3001175	-0.58420306	8.286585	-0.011463497	-0.029184697	-0.01921782	4.4851723	-0.60651904	8.699755	Multitasking_Watch
12:39:57.072	4.3001175	-0.58420306	8.286585	-0.011463497	-0.029184697	-0.01921782	4.4851723	-0.60651904	8.699755	Multitasking_Watch
12:39:57.094	4.3001175	-0.58420306	8.286585	-0.011463497	-0.029184697	-0.01921782	4.4851723	-0.60651904	8.699755	Multitasking_Watch
12:39:57.115	4.3001175	-0.58420306	8.286585	-0.011463497	-0.029184697	-0.01921782	4.4851723	-0.60651904	8.699755	Multitasking_Watch
12:39:57.136	4.3001175	-0.58420306	8.286585	-0.011463497	-0.029184697	-0.01921782	4.4851723	-0.60651904	8.699755	Multitasking_Watch
12:39:57.160	4.3001175	-0.58420306	8.286585	-0.011463497	-0.029184697	-0.01921782	4.4851723	-0.60651904	8.699755	Multitasking_Watch
12:39:57.183	4.3001175	-0.58420306	8.286585	-0.011463497	-0.029184697	-0.01921782	4.4851723	-0.60651904	8.699755	Multitasking_Watch
12:39:57.205	4.2977233	-0.7948992	8.633755	-0.12019751	0.027014904	-0.08152608	4.4379573	-0.65907055	8.720121	Multitasking_Watch
12:39:57.227	4.2977233	-0.7948992	8.633755	-0.12019751	0.027014904	-0.08152608	4.4379573	-0.65907055	8.720121	Multitasking_Watch
12:39:57.249	4.2977233	-0.7948992	8.633755	-0.12019751	0.027014904	-0.08152608	4.4379573	-0.65907055	8.720121	Multitasking_Watch
12:39:57.272	4.2977233	-0.7948992	8.633755	-0.12019751	0.027014904	-0.08152608	4.4379573	-0.65907055	8.720121	Multitasking_Watch
12:39:57.295	4.2977233	-0.7948992	8.633755	-0.12019751	0.027014904	-0.08152608	4.4379573	-0.65907055	8.720121	Multitasking_Watch
12:39:57.317	4.2977233	-0.7948992	8.633755	-0.12019751	0.027014904	-0.08152608	4.4379573	-0.65907055	8.720121	Multitasking_Watch
12:39:57.339	4.2977233	-0.7948992	8.633755	-0.12019751	0.027014904	-0.08152608	4.4379573	-0.65907055	8.720121	Multitasking_Watch
12:39:57.361	4.2977233	-0.7948992	8.633755	-0.12019751	0.027014904	-0.08152608	4.4379573	-0.65907055	8.720121	Multitasking_Watch
12:39:57.385	4.249838	-0.45730647	8.353624	0.027631877	-0.029184697	-0.07663915	4.456226	-0.650461	8.711448	Multitasking_Watch
12:39:57.408	4.249838	-0.45730647	8.353624	0.027631877	-0.029184697	-0.07663915	4.456226	-0.650461	8.711448	Multitasking_Watch
12:39:57.431	4.249838	-0.45730647	8.353624	0.027631877	-0.029184697	-0.07663915	4.456226	-0.650461	8.711448	Multitasking_Watch
12:39:57.453	4.249838	-0.45730647	8.353624	0.027631877	-0.029184697	-0.07663915	4.456226	-0.650461	8.711448	Multitasking_Watch
12:39:57.480	4.249838	-0.45730647	8.353624	0.027631877	-0.029184697	-0.07663915	4.456226	-0.650461	8.711448	Multitasking_Watch
12:39:57.502	4.249838	-0.45730647	8.353624	0.027631877	-0.029184697	-0.07663915	4.456226	-0.650461	8.711448	Multitasking_Watch
12:39:57.525	4.249838	-0.45730647	8.353624	0.027631877	-0.029184697	-0.07663915	4.456226	-0.650461	8.711448	Multitasking_Watch
12:39:57.548	4.249838	-0.45730647	8.353624	0.027631877	-0.029184697	-0.07663915	4.456226	-0.650461	8.711448	Multitasking_Watch
12:39:57.571	4.3791285	-0.4740664	8.535589	0.044736106	-0.01879999	0.010103711	4.502413	-0.49990314	8.697627	Multitasking_Watch
12:39:57.593	4.3791285	-0.4740664	8.535589	0.044736106	-0.01879999	0.010103711	4.502413	-0.49990314	8.697627	Multitasking_Watch
12:39:57.615	4.3791285	-0.4740664	8.535589	0.044736106	-0.01879999	0.010103711	4.502413	-0.49990314	8.697627	Multitasking_Watch
12:39:57.637	4.3791285	-0.4740664	8.535589	0.044736106	-0.01879999	0.010103711	4.502413	-0.49990314	8.697627	Multitasking_Watch
12:39:57.659	4.3791285	-0.4740664	8.535589	0.044736106	-0.01879999	0.010103711	4.502413	-0.49990314	8.697627	Multitasking_Watch
12:39:57.680	4.3791285	-0.4740664	8.535589	0.044736106	-0.01879999	0.010103711	4.502413	-0.49990314	8.697627	Multitasking_Watch
12:39:57.702	4.3791285	-0.4740664	8.535589	0.044736106	-0.01879999	0.010103711	4.502413	-0.49990314	8.697627	Multitasking_Watch
12:39:57.725	4.3791285	-0.4740664	8.535589	0.044736106	-0.01879999	0.010103711	4.502413	-0.49990314	8.697627	Multitasking_Watch
12:39:57.746	4.450957	-0.36871833	8.4781275	0.00564073	-0.0016957619	0.011936307	4.5569468	-0.42911908	8.672973	Multitasking_Watch
12:39:57.768	4.450957	-0.36871833	8.4781275	0.00564073	-0.0016957619	0.011936307	4.5569468	-0.42911908	8.672973	Multitasking_Watch
12:39:57.789	4.450957	-0.36871833	8.4781275	0.00564073	-0.0016957619	0.011936307	4.5569468	-0.42911908	8.672973	Multitasking_Watch
12:39:57.810	4.450957	-0.36871833	8.4781275	0.00564073	-0.0016957619	0.011936307	4.5569468	-0.42911908	8.672973	Multitasking_Watch
12:39:57.832	4.450957	-0.36871833	8.4781275	0.00564073	-0.0016957619	0.011936307	4.5569468	-0.42911908	8.672973	Multitasking_Watch
12:39:57.853	4.450957	-0.36871833	8.4781275	0.00564073	-0.0016957619	0.011936307	4.5569468	-0.42911908	8.672973	Multitasking_Watch
12:39:57.875	4.450957	-0.36871833	8.4781275	0.00564073	-0.0016957619	0.011936307	4.5569468	-0.42911908	8.672973	Multitasking_Watch
12:39:57.897	4.450957	-0.36871833	8.4781275	0.00564073	-0.0016957619	0.011936307	4.5569468	-0.42911908	8.672973	Multitasking_Watch
12:39:57.919	4.37434	-0.45730647	8.375174	0.0111385165	0.021517117	0.028429668	4.563001	-0.4446401	8.669006	Multitasking_Watch
12:39:57.942	4.37434	-0.45730647	8.375174	0.0111385165	0.021517117	0.028429668	4.563001	-0.4446401	8.669006	Multitasking_Watch
12:39:57.965	4.37434	-0.45730647	8.375174	0.0111385165	0.021517117	0.028429668	4.563001	-0.4446401	8.669006	Multitasking_Watch
12:39:57.987	4.37434	-0.45730647	8.375174	0.0111385165	0.021517117	0.028429668	4.563001	-0.4446401	8.669006	Multitasking_Watch
12:39:58.009	4.37434	-0.45730647	8.375174	0.0111385165	0.021517117	0.028429668	4.563001	-0.4446401	8.669006	Multitasking_Watch
12:39:58.032	4.37434	-0.45730647	8.375174	0.0111385165	0.021517117	0.028429668	4.563001	-0.4446401	8.669006	Multitasking_Watch
12:39:58.055	4.37434	-0.45730647	8.375174	0.0111385165	0.021517117	0.028429668	4.563001	-0.4446401	8.669006	Multitasking_Watch
12:39:58.078	4.37434	-0.45730647	8.375174	0.0111385165	0.021517117	0.028429668	4.563001	-0.4446401	8.669006	Multitasking_Watch
12:39:58.100	4.4389853	-0.33759275	8.339259	-0.07132829	0.022127982	0.024153613	4.525009	-0.4537259	8.688429	Multitasking_Watch
12:39:58.122	4.4389853	-0.33759275	8.339259	-0.07132829	0.022127982	0.024153613	4.525009	-0.4537259	8.688429	Multitasking_Watch
12:39:58.144	4.4389853	-0.33759275	8.339259	-0.07132829	0.022127982	0.024153613	4.525009	-0.4537259	8.688429	Multitasking_Watch
12:39:58.166	4.4389853	-0.33759275	8.339259	-0.07132829	0.022127982	0.024153613	4.525009	-0.4537259	8.688429	Multitasking_Watch
12:39:58.189	4.4389853	-0.33759275	8.339259	-0.07132829	0.022127982	0.024153613	4.525009	-0.4537259	8.688429	Multitasking_Watch
12:39:58.212	4.4389853	-0.33759275	8.339259	-0.07132829	0.022127982	0.024153613	4.525009	-0.4537259	8.688429	Multitasking_Watch
12:39:58.234	4.4389853	-0.33759275	8.339259	-0.07132829	0.022127982	0.024153613	4.525009	-0.4537259	8.688429	Multitasking_Watch
12:39:58.257	4.4389853	-0.33759275	8.339259	-0.07132829	0.022127982	0.024153613	4.525009	-0.4537259	8.688429	Multitasking_Watch
12:39:58.284	4.295329	-0.5147691	8.609812	0.033129666	0.031290963	0.04492303	4.461463	-0.52562296	8.717192	Multitasking_Watch
12:39:58.307	4.295329	-0.5147691	8.609812	0.033129666	0.031290963	0.04492303	4.461463	-0.52562296	8.717192	Multitasking_Watch
12:39:58.330	4.295329	-0.5147691	8.609812	0.033129666	0.031290963	0.04492303	4.461463	-0.52562296	8.717192	Multitasking_Watch
12:39:58.353	4.295329	-0.5147691	8.609812	0.033129666	0.031290963	0.04492303	4.461463	-0.52562296	8.717192	Multitasking_Watch
12:39:58.376	4.295329	-0.5147691	8.609812	0.033129666	0.031290963	0.04492303	4.461463	-0.52562296	8.717192	Multitasking_Watch
12:39:58.398	4.295329	-0.5147691	8.609812	0.033129666	0.031290963	0.04492303	4.461463	-0.52562296	8.717192	Multitasking_Watch
12:39:58.419	4.295329	-0.5147691	8.609812	0.033129666	0.031290963	0.04492303	4.461463	-0.52562296	8.717192	Multitasking_Watch
12:39:58.441	4.295329	-0.5147691	8.609812	0.033129666	0.031290963	0.04492303	4.461463	-0.52562296	8.717192	Multitasking_Watch
12:39:58.463	4.3671575	-0.5123748	8.250671	-0.027345993	0.006856351	0.035149187	4.457499	-0.56559235	8.716718	Multitasking_Watch
12:39:58.486	4.3671575	-0.5123748	8.250671	-0.027345993	0.006856351	0.035149187	4.457499	-0.56559235	8.716718	Multitasking_Watch
12:39:58.510	4.3671575	-0.5123748	8.250671	-0.027345993	0.006856351	0.035149187	4.457499	-0.56559235	8.716718	Multitasking_Watch
12:39:58.532	4.3671575	-0.5123748	8.250671	-0.027345993	0.006856351	0.035149187	4.457499	-0.56559235	8.716718	Multitasking_Watch
12:39:58.555	4.3671575	-0.5123748	8.250671	-0.027345993	0.006856351	0.035149187	4.457499	-0.56559235	8.716718	Multitasking_Watch
12:39:58.577	4.3671575	-0.5123748	8.250671	-0.027345993	0.006856351	0.035149187	4.457499	-0.56559235	8.716718	Multitasking_Watch
12:39:58.600	4.3671575	-0.5123748	8.250671	-0.027345993	0.006856351	0.035149187	4.457499	-0.56559235	8.716718	Multitasking_Watch
12:39:58.623	4.3671575	-0.5123748	8.250671	-0.027345993	0.006856351	0.035149187	4.457499	-0.56559235	8.716718	Multitasking_Watch
12:39:58.644	4.2235007	-0.6081458	8.475733	-0.0016896533	-0.018189123	0.011936307	4.444266	-0.5793968	8.722566	Multitasking_Watch
12:39:58.666	4.2235007	-0.6081458	8.475733	-0.0016896533	-0.018189123	0.011936307	4.444266	-0.5793968	8.722566	Multitasking_Watch
12:39:58.687	4.2235007	-0.6081458	8.475733	-0.0016896533	-0.018189123	0.011936307	4.444266	-0.5793968	8.722566	Multitasking_Watch
12:39:58.709	4.2235007	-0.6081458	8.475733	-0.0016896533	-0.018189123	0.011936307	4.444266	-0.5793968	8.722566	Multitasking_Watch
12:39:58.732	4.2235007	-0.6081458	8.475733	-0.0016896533	-0.018189123	0.011936307	4.444266	-0.5793968	8.722566	Multitasking_Watch
12:39:58.753	4.2235007	-0.6081458	8.475733	-0.0016896533	-0.018189123	0.011936307	4.444266	-0.5793968	8.722566	Multitasking_Watch
12:39:58.775	4.2235007	-0.6081458	8.475733	-0.0016896533	-0.018189123	0.011936307	4.444266	-0.5793968	8.722566	Multitasking_Watch
12:39:58.798	4.2235007	-0.6081458	8.475733	-0.0016896533	-0.018189123	0.011936307	4.444266	-0.5793968	8.722566	Multitasking_Watch
12:39:58.821	4.3025117	-0.5411061	8.490098	-0.0065765753	0.012965004	0.019877557	4.429488	-0.569758	8.730715	Multitasking_Watch
12:39:58.845	4.3025117	-0.5411061	8.490098	-0.0065765753	0.012965004	0.019877557	4.429488	-0.569758	8.730715	Multitasking_Watch
12:39:58.868	4.3025117	-0.5411061	8.490098	-0.0065765753	0.012965004	0.019877557	4.429488	-0.569758	8.730715	Multitasking_Watch
12:39:58.891	4.3025117	-0.5411061	8.490098	-0.0065765753	0.012965004	0.019877557	4.429488	-0.569758	8.730715	Multitasking_Watch
12:39:58.913	4.3025117	-0.5411061	8.490098	-0.0065765753	0.012965004	0.019877557	4.429488	-0.569758	8.730715	Multitasking_Watch
12:39:58.934	4.3025117	-0.5411061	8.490098	-0.0065765753	0.012965004	0.019877557	4.429488	-0.569758	8.730715	Multitasking_Watch
12:39:58.957	4.3025117	-0.5411061	8.490098	-0.0065765753	0.012965004	0.019877557	4.429488	-0.569758	8.730715	Multitasking_Watch
12:39:58.979	4.3025117	-0.5411061	8.490098	-0.0065765753	0.012965004	0.019877557	4.429488	-0.569758	8.730715	Multitasking_Watch
12:39:59.001	4.2977233	-0.6249057	8.48531	0.05695341	0.01357587	0.019877557	4.4303107	-0.5978352	8.72842	Multitasking_Watch
12:39:59.024	4.2977233	-0.6249057	8.48531	0.05695341	0.01357587	0.019877557	4.4303107	-0.5978352	8.72842	Multitasking_Watch
12:39:59.046	4.2977233	-0.6249057	8.48531	0.05695341	0.01357587	0.019877557	4.4303107	-0.5978352	8.72842	Multitasking_Watch
12:39:59.069	4.2977233	-0.6249057	8.48531	0.05695341	0.01357587	0.019877557	4.4303107	-0.5978352	8.72842	Multitasking_Watch
12:39:59.092	4.2977233	-0.6249057	8.48531	0.05695341	0.01357587	0.019877557	4.4303107	-0.5978352	8.72842	Multitasking_Watch
12:39:59.119	4.2977233	-0.6249057	8.48531	0.05695341	0.01357587	0.019877557	4.4303107	-0.5978352	8.72842	Multitasking_Watch
12:39:59.141	4.2977233	-0.6249057	8.48531	0.05695341	0.01357587	0.019877557	4.4303107	-0.5978352	8.72842	Multitasking_Watch
12:39:59.164	4.2977233	-0.6249057	8.48531	0.05695341	0.01357587	0.019877557	4.4303107	-0.5978352	8.72842	Multitasking_Watch
12:39:59.186	4.225895	-0.5411061	8.403905	-0.036508974	0.041064803	-0.002724459	4.4123826	-0.61275166	8.736462	Multitasking_Watch
12:39:59.209	4.225895	-0.5411061	8.403905	-0.036508974	0.041064803	-0.002724459	4.4123826	-0.61275166	8.736462	Multitasking_Watch
12:39:59.231	4.225895	-0.5411061	8.403905	-0.036508974	0.041064803	-0.002724459	4.4123826	-0.61275166	8.736462	Multitasking_Watch
12:39:59.253	4.225895	-0.5411061	8.403905	-0.036508974	0.041064803	-0.002724459	4.4123826	-0.61275166	8.736462	Multitasking_Watch
12:39:59.275	4.225895	-0.5411061	8.403905	-0.036508974	0.041064803	-0.002724459	4.4123826	-0.61275166	8.736462	Multitasking_Watch
12:39:59.297	4.225895	-0.5411061	8.403905	-0.036508974	0.041064803	-0.002724459	4.4123826	-0.61275166	8.736462	Multitasking_Watch
12:39:59.319	4.225895	-0.5411061	8.403905	-0.036508974	0.041064803	-0.002724459	4.4123826	-0.61275166	8.736462	Multitasking_Watch
12:39:59.341	4.225895	-0.5411061	8.403905	-0.036508974	0.041064803	-0.002724459	4.4123826	-0.61275166	8.736462	Multitasking_Watch
12:39:59.364	4.166038	-0.9313729	8.564321	0.07955543	0.0019694294	0.008881981	4.348468	-0.72809696	8.759625	Multitasking_Watch
12:39:59.387	4.166038	-0.9313729	8.564321	0.07955543	0.0019694294	0.008881981	4.348468	-0.72809696	8.759625	Multitasking_Watch
12:39:59.410	4.166038	-0.9313729	8.564321	0.07955543	0.0019694294	0.008881981	4.348468	-0.72809696	8.759625	Multitasking_Watch
12:39:59.432	4.166038	-0.9313729	8.564321	0.07955543	0.0019694294	0.008881981	4.348468	-0.72809696	8.759625	Multitasking_Watch
12:39:59.454	4.166038	-0.9313729	8.564321	0.07955543	0.0019694294	0.008881981	4.348468	-0.72809696	8.759625	Multitasking_Watch
12:39:59.476	4.166038	-0.9313729	8.564321	0.07955543	0.0019694294	0.008881981	4.348468	-0.72809696	8.759625	Multitasking_Watch
12:39:59.499	4.166038	-0.9313729	8.564321	0.07955543	0.0019694294	0.008881981	4.348468	-0.72809696	8.759625	Multitasking_Watch
12:39:59.522	4.166038	-0.9313729	8.564321	0.07955543	0.0019694294	0.008881981	4.348468	-0.72809696	8.759625	Multitasking_Watch
12:39:59.544	4.0104103	-1.1300977	8.300951	-0.15929289	0.042286538	-0.007000516	4.380201	-0.76905084	8.740294	Multitasking_Watch
12:39:59.566	4.0104103	-1.1300977	8.300951	-0.15929289	0.042286538	-0.007000516	4.380201	-0.76905084	8.740294	Multitasking_Watch
12:39:59.589	4.0104103	-1.1300977	8.300951	-0.15929289	0.042286538	-0.007000516	4.380201	-0.76905084	8.740294	Multitasking_Watch
12:39:59.612	4.0104103	-1.1300977	8.300951	-0.15929289	0.042286538	-0.007000516	4.380201	-0.76905084	8.740294	Multitasking_Watch
12:39:59.635	4.0104103	-1.1300977	8.300951	-0.15929289	0.042286538	-0.007000516	4.380201	-0.76905084	8.740294	Multitasking_Watch
12:39:59.657	4.0104103	-1.1300977	8.300951	-0.15929289	0.042286538	-0.007000516	4.380201	-0.76905084	8.740294	Multitasking_Watch
12:39:59.679	4.0104103	-1.1300977	8.300951	-0.15929289	0.042286538	-0.007000516	4.380201	-0.76905084	8.740294	Multitasking_Watch
12:39:59.702	4.0104103	-1.1300977	8.300951	-0.15929289	0.042286538	-0.007000516	4.380201	-0.76905084	8.740294	Multitasking_Watch
12:39:59.723	4.120547	-0.6392714	8.415876	-0.00046792277	-0.045067195	0.002162463	4.376127	-0.77617544	8.741706	Multitasking_Watch
12:39:59.746	4.120547	-0.6392714	8.415876	-0.00046792277	-0.045067195	0.002162463	4.376127	-0.77617544	8.741706	Multitasking_Watch
12:39:59.768	4.120547	-0.6392714	8.415876	-0.00046792277	-0.045067195	0.002162463	4.376127	-0.77617544	8.741706	Multitasking_Watch
12:39:59.790	4.120547	-0.6392714	8.415876	-0.00046792277	-0.045067195	0.002162463	4.376127	-0.77617544	8.741706	Multitasking_Watch
12:39:59.812	4.120547	-0.6392714	8.415876	-0.00046792277	-0.045067195	0.002162463	4.376127	-0.77617544	8.741706	Multitasking_Watch
12:39:59.835	4.120547	-0.6392714	8.415876	-0.00046792277	-0.045067195	0.002162463	4.376127	-0.77617544	8.741706	Multitasking_Watch
12:39:59.857	4.120547	-0.6392714	8.415876	-0.00046792277	-0.045067195	0.002162463	4.376127	-0.77617544	8.741706	Multitasking_Watch
12:39:59.880	4.120547	-0.6392714	8.415876	-0.00046792277	-0.045067195	0.002162463	4.376127	-0.77617544	8.741706	Multitasking_Watch
12:39:59.902	4.07745	-0.82123625	8.497281	-0.003522249	-0.0029174923	-0.03326772	4.3828692	-0.76263505	8.739521	Multitasking_Watch
12:39:59.924	4.07745	-0.82123625	8.497281	-0.003522249	-0.0029174923	-0.03326772	4.3828692	-0.76263505	8.739521	Multitasking_Watch
12:39:59.947	4.07745	-0.82123625	8.497281	-0.003522249	-0.0029174923	-0.03326772	4.3828692	-0.76263505	8.739521	Multitasking_Watch
12:39:59.970	4.07745	-0.82123625	8.497281	-0.003522249	-0.0029174923	-0.03326772	4.3828692	-0.76263505	8.739521	Multitasking_Watch
12:39:59.992	4.07745	-0.82123625	8.497281	-0.003522249	-0.0029174923	-0.03326772	4.3828692	-0.76263505	8.739521	Multitasking_Watch
12:40:00.013	4.07745	-0.82123625	8.497281	-0.003522249	-0.0029174923	-0.03326772	4.3828692	-0.76263505	8.739521	Multitasking_Watch
12:40:00.035	4.07745	-0.82123625	8.497281	-0.003522249	-0.0029174923	-0.03326772	4.3828692	-0.76263505	8.739521	Multitasking_Watch
12:40:00.057	4.07745	-0.82123625	8.497281	-0.003522249	-0.0029174923	-0.03326772	4.3828692	-0.76263505	8.739521	Multitasking_Watch
12:40:00.079	4.2594147	-0.57462597	8.463761	0.03740572	0.006856351	-0.002724459	4.3789454	-0.73148406	8.744147	Multitasking_Watch
12:40:00.100	4.2594147	-0.57462597	8.463761	0.03740572	0.006856351	-0.002724459	4.3789454	-0.73148406	8.744147	Multitasking_Watch
12:40:00.121	4.2594147	-0.57462597	8.463761	0.03740572	0.006856351	-0.002724459	4.3789454	-0.73148406	8.744147	Multitasking_Watch
12:40:00.143	4.2594147	-0.57462597	8.463761	0.03740572	0.006856351	-0.002724459	4.3789454	-0.73148406	8.744147	Multitasking_Watch
12:40:00.164	4.2594147	-0.57462597	8.463761	0.03740572	0.006856351	-0.002724459	4.3789454	-0.73148406	8.744147	Multitasking_Watch
12:40:00.186	4.2594147	-0.57462597	8.463761	0.03740572	0.006856351	-0.002724459	4.3789454	-0.73148406	8.744147	Multitasking_Watch
12:40:00.206	4.2594147	-0.57462597	8.463761	0.03740572	0.006856351	-0.002724459	4.3789454	-0.73148406	8.744147	Multitasking_Watch
12:40:00.227	4.2594147	-0.57462597	8.463761	0.03740572	0.006856351	-0.002724459	4.3789454	-0.73148406	8.744147	Multitasking_Watch
12:40:00.251	4.3192716	-0.5147691	8.286585	0.03740572	0.006856351	-0.002724459	4.3789454	-0.73148406	8.744147	Multitasking_Watch
12:40:00.273	4.3192716	-0.5147691	8.286585	0.07955543	0.034956153	0.030262263	4.3658023	-0.69942653	8.753339	Multitasking_Watch
12:40:00.295	4.3192716	-0.5147691	8.286585	0.07955543	0.034956153	0.030262263	4.3658023	-0.69942653	8.753339	Multitasking_Watch
12:40:00.317	4.3192716	-0.5147691	8.286585	0.07955543	0.034956153	0.030262263	4.3658023	-0.69942653	8.753339	Multitasking_Watch
12:40:00.339	4.3192716	-0.5147691	8.286585	0.07955543	0.034956153	0.030262263	4.3658023	-0.69942653	8.753339	Multitasking_Watch
12:40:00.362	4.3192716	-0.5147691	8.286585	0.07955543	0.034956153	0.030262263	4.3658023	-0.69942653	8.753339	Multitasking_Watch
12:40:00.385	4.3192716	-0.5147691	8.286585	0.07955543	0.034956153	0.030262263	4.3658023	-0.69942653	8.753339	Multitasking_Watch
12:40:00.407	4.3192716	-0.5147691	8.286585	0.07955543	0.034956153	0.030262263	4.3658023	-0.69942653	8.753339	Multitasking_Watch
12:40:00.429	4.3192716	-0.5147691	8.286585	0.07955543	0.034956153	0.030262263	4.3658023	-0.69942653	8.753339	Multitasking_Watch
12:40:00.451	4.2211065	-0.4932206	8.41827	-0.046282817	-0.033460755	-0.052204546	4.351864	-0.661125	8.763248	Multitasking_Watch
12:40:00.473	4.2211065	-0.4932206	8.41827	-0.046282817	-0.033460755	-0.052204546	4.351864	-0.661125	8.763248	Multitasking_Watch
12:40:00.495	4.2211065	-0.4932206	8.41827	-0.046282817	-0.033460755	-0.052204546	4.351864	-0.661125	8.763248	Multitasking_Watch
12:40:00.519	4.2211065	-0.4932206	8.41827	-0.046282817	-0.033460755	-0.052204546	4.351864	-0.661125	8.763248	Multitasking_Watch
12:40:00.540	4.2211065	-0.4932206	8.41827	-0.046282817	-0.033460755	-0.052204546	4.351864	-0.661125	8.763248	Multitasking_Watch
12:40:00.562	4.2211065	-0.4932206	8.41827	-0.046282817	-0.033460755	-0.052204546	4.351864	-0.661125	8.763248	Multitasking_Watch
12:40:00.584	4.2211065	-0.4932206	8.41827	-0.046282817	-0.033460755	-0.052204546	4.351864	-0.661125	8.763248	Multitasking_Watch
12:40:00.606	4.2211065	-0.4932206	8.41827	-0.046282817	-0.033460755	-0.052204546	4.351864	-0.661125	8.763248	Multitasking_Watch
12:40:00.628	4.163644	-0.44772938	8.571504	0.034351394	0.04045394	0.014379768	4.330985	-0.6177065	8.7767515	Multitasking_Watch
12:40:00.651	4.163644	-0.44772938	8.571504	0.034351394	0.04045394	0.014379768	4.330985	-0.6177065	8.7767515	Multitasking_Watch
12:40:00.673	4.163644	-0.44772938	8.571504	0.034351394	0.04045394	0.014379768	4.330985	-0.6177065	8.7767515	Multitasking_Watch
12:40:00.695	4.163644	-0.44772938	8.571504	0.034351394	0.04045394	0.014379768	4.330985	-0.6177065	8.7767515	Multitasking_Watch
12:40:00.718	4.163644	-0.44772938	8.571504	0.034351394	0.04045394	0.014379768	4.330985	-0.6177065	8.7767515	Multitasking_Watch
12:40:00.741	4.163644	-0.44772938	8.571504	0.034351394	0.04045394	0.014379768	4.330985	-0.6177065	8.7767515	Multitasking_Watch
12:40:00.763	4.163644	-0.44772938	8.571504	0.034351394	0.04045394	0.014379768	4.330985	-0.6177065	8.7767515	Multitasking_Watch
12:40:00.785	4.163644	-0.44772938	8.571504	0.034351394	0.04045394	0.014379768	4.330985	-0.6177065	8.7767515	Multitasking_Watch
12:40:00.808	4.1851926	-0.62251145	8.5331955	0.036794856	-0.046288926	-0.016774358	4.297285	-0.6302328	8.792413	Multitasking_Watch
12:40:00.830	4.1851926	-0.62251145	8.5331955	0.036794856	-0.046288926	-0.016774358	4.297285	-0.6302328	8.792413	Multitasking_Watch
12:40:00.852	4.1851926	-0.62251145	8.5331955	0.036794856	-0.046288926	-0.016774358	4.297285	-0.6302328	8.792413	Multitasking_Watch
12:40:00.875	4.1851926	-0.62251145	8.5331955	0.036794856	-0.046288926	-0.016774358	4.297285	-0.6302328	8.792413	Multitasking_Watch
12:40:00.897	4.1851926	-0.62251145	8.5331955	0.036794856	-0.046288926	-0.016774358	4.297285	-0.6302328	8.792413	Multitasking_Watch
12:40:00.920	4.1851926	-0.62251145	8.5331955	0.036794856	-0.046288926	-0.016774358	4.297285	-0.6302328	8.792413	Multitasking_Watch
12:40:00.943	4.1851926	-0.62251145	8.5331955	0.036794856	-0.046288926	-0.016774358	4.297285	-0.6302328	8.792413	Multitasking_Watch
12:40:00.966	4.1851926	-0.62251145	8.5331955	0.036794856	-0.046288926	-0.016774358	4.297285	-0.6302328	8.792413	Multitasking_Watch
12:40:00.988	4.11097	-0.531529	8.480521	-0.0077983057	0.00074769906	-0.0021135937	4.331703	-0.6158779	8.7765255	Multitasking_Watch
12:40:01.011	4.11097	-0.531529	8.480521	-0.0077983057	0.00074769906	-0.0021135937	4.331703	-0.6158779	8.7765255	Multitasking_Watch
12:40:01.034	4.11097	-0.531529	8.480521	-0.0077983057	0.00074769906	-0.0021135937	4.331703	-0.6158779	8.7765255	Multitasking_Watch
12:40:01.055	4.11097	-0.531529	8.480521	-0.0077983057	0.00074769906	-0.0021135937	4.331703	-0.6158779	8.7765255	Multitasking_Watch
12:40:01.078	4.11097	-0.531529	8.480521	-0.0077983057	0.00074769906	-0.0021135937	4.331703	-0.6158779	8.7765255	Multitasking_Watch
12:40:01.099	4.11097	-0.531529	8.480521	-0.0077983057	0.00074769906	-0.0021135937	4.331703	-0.6158779	8.7765255	Multitasking_Watch
12:40:01.121	4.11097	-0.531529	8.480521	-0.0077983057	0.00074769906	-0.0021135937	4.331703	-0.6158779	8.7765255	Multitasking_Watch
12:40:01.144	4.11097	-0.531529	8.480521	-0.0077983057	0.00074769906	-0.0021135937	4.331703	-0.6158779	8.7765255	Multitasking_Watch
12:40:01.167	4.1540666	-0.57462597	8.686429	-0.047504548	-0.042623732	0.022321016	4.3007455	-0.5274891	8.7974825	Multitasking_Watch
12:40:01.190	4.1540666	-0.57462597	8.686429	-0.047504548	-0.042623732	0.022321016	4.3007455	-0.5274891	8.7974825	Multitasking_Watch
12:40:01.213	4.1540666	-0.57462597	8.686429	-0.047504548	-0.042623732	0.022321016	4.3007455	-0.5274891	8.7974825	Multitasking_Watch
12:40:01.236	4.1540666	-0.57462597	8.686429	-0.047504548	-0.042623732	0.022321016	4.3007455	-0.5274891	8.7974825	Multitasking_Watch
12:40:01.257	4.1540666	-0.57462597	8.686429	-0.047504548	-0.042623732	0.022321016	4.3007455	-0.5274891	8.7974825	Multitasking_Watch
12:40:01.279	4.1540666	-0.57462597	8.686429	-0.047504548	-0.042623732	0.022321016	4.3007455	-0.5274891	8.7974825	Multitasking_Watch
12:40:01.302	4.1540666	-0.57462597	8.686429	-0.047504548	-0.042623732	0.022321016	4.3007455	-0.5274891	8.7974825	Multitasking_Watch
12:40:01.325	4.1540666	-0.57462597	8.686429	-0.047504548	-0.042623732	0.022321016	4.3007455	-0.5274891	8.7974825	Multitasking_Watch
12:40:01.346	4.0750556	-0.5794145	8.614601	0.03557313	0.042286538	0.03698178	4.3366	-0.57199156	8.777078	Multitasking_Watch
12:40:01.367	4.0750556	-0.5794145	8.614601	0.03557313	0.042286538	0.03698178	4.3366	-0.57199156	8.777078	Multitasking_Watch
12:40:01.390	4.0750556	-0.5794145	8.614601	0.03557313	0.042286538	0.03698178	4.3366	-0.57199156	8.777078	Multitasking_Watch
12:40:01.413	4.0750556	-0.5794145	8.614601	0.03557313	0.042286538	0.03698178	4.3366	-0.57199156	8.777078	Multitasking_Watch
12:40:01.436	4.0750556	-0.5794145	8.614601	0.03557313	0.042286538	0.03698178	4.3366	-0.57199156	8.777078	Multitasking_Watch
12:40:01.458	4.0750556	-0.5794145	8.614601	0.03557313	0.042286538	0.03698178	4.3366	-0.57199156	8.777078	Multitasking_Watch
12:40:01.481	4.0750556	-0.5794145	8.614601	0.03557313	0.042286538	0.03698178	4.3366	-0.57199156	8.777078	Multitasking_Watch
12:40:01.504	4.0750556	-0.5794145	8.614601	0.03557313	0.042286538	0.03698178	4.3366	-0.57199156	8.777078	Multitasking_Watch
12:40:01.526	4.1085753	-0.7015225	8.523619	0.005029864	0.064277686	0.057140335	4.339686	-0.5982314	8.773803	Multitasking_Watch
12:40:01.549	4.1085753	-0.7015225	8.523619	0.005029864	0.064277686	0.057140335	4.339686	-0.5982314	8.773803	Multitasking_Watch
12:40:01.571	4.1085753	-0.7015225	8.523619	0.005029864	0.064277686	0.057140335	4.339686	-0.5982314	8.773803	Multitasking_Watch
12:40:01.593	4.1085753	-0.7015225	8.523619	0.005029864	0.064277686	0.057140335	4.339686	-0.5982314	8.773803	Multitasking_Watch
12:40:01.615	4.1085753	-0.7015225	8.523619	0.005029864	0.064277686	0.057140335	4.339686	-0.5982314	8.773803	Multitasking_Watch
12:40:01.638	4.1085753	-0.7015225	8.523619	0.005029864	0.064277686	0.057140335	4.339686	-0.5982314	8.773803	Multitasking_Watch
12:40:01.660	4.1085753	-0.7015225	8.523619	0.005029864	0.064277686	0.057140335	4.339686	-0.5982314	8.773803	Multitasking_Watch
12:40:01.683	4.1085753	-0.7015225	8.523619	0.005029864	0.064277686	0.057140335	4.339686	-0.5982314	8.773803	Multitasking_Watch
12:40:01.705	4.1804037	-0.5243462	8.308133	0.0025864034	-0.0047500883	0.014990633	4.3248196	-0.63574904	8.778504	Multitasking_Watch
12:40:01.727	4.1804037	-0.5243462	8.308133	0.0025864034	-0.0047500883	0.014990633	4.3248196	-0.63574904	8.778504	Multitasking_Watch
12:40:01.749	4.1804037	-0.5243462	8.308133	0.0025864034	-0.0047500883	0.014990633	4.3248196	-0.63574904	8.778504	Multitasking_Watch
12:40:01.771	4.1804037	-0.5243462	8.308133	0.0025864034	-0.0047500883	0.014990633	4.3248196	-0.63574904	8.778504	Multitasking_Watch
12:40:01.792	4.1804037	-0.5243462	8.308133	0.0025864034	-0.0047500883	0.014990633	4.3248196	-0.63574904	8.778504	Multitasking_Watch
12:40:01.814	4.1804037	-0.5243462	8.308133	0.0025864034	-0.0047500883	0.014990633	4.3248196	-0.63574904	8.778504	Multitasking_Watch
12:40:01.836	4.1804037	-0.5243462	8.308133	0.0025864034	-0.0047500883	0.014990633	4.3248196	-0.63574904	8.778504	Multitasking_Watch
12:40:01.858	4.1804037	-0.5243462	8.308133	0.0025864034	-0.0047500883	0.014990633	4.3248196	-0.63574904	8.778504	Multitasking_Watch
12:40:01.880	4.2115293	-0.7972935	8.566715	-0.14585385	0.031901825	0.035760053	4.31139	-0.58851004	8.788398	Multitasking_Watch
12:40:01.902	4.2115293	-0.7972935	8.566715	-0.14585385	0.031901825	0.035760053	4.31139	-0.58851004	8.788398	Multitasking_Watch
12:40:01.924	4.2115293	-0.7972935	8.566715	-0.14585385	0.031901825	0.035760053	4.31139	-0.58851004	8.788398	Multitasking_Watch
12:40:01.947	4.2115293	-0.7972935	8.566715	-0.14585385	0.031901825	0.035760053	4.31139	-0.58851004	8.788398	Multitasking_Watch
12:40:01.969	4.2115293	-0.7972935	8.566715	-0.14585385	0.031901825	0.035760053	4.31139	-0.58851004	8.788398	Multitasking_Watch
12:40:01.991	4.2115293	-0.7972935	8.566715	-0.14585385	0.031901825	0.035760053	4.31139	-0.58851004	8.788398	Multitasking_Watch
12:40:02.014	4.2115293	-0.7972935	8.566715	-0.14585385	0.031901825	0.035760053	4.31139	-0.58851004	8.788398	Multitasking_Watch
12:40:02.036	4.2115293	-0.7972935	8.566715	-0.14585385	0.031901825	0.035760053	4.31139	-0.58851004	8.788398	Multitasking_Watch
12:40:02.058	4.1588554	-0.8044763	8.554744	-0.012685227	0.022738848	0.03087313	4.300935	-0.6289887	8.790716	Multitasking_Watch
12:40:02.082	4.1588554	-0.8044763	8.554744	-0.012685227	0.022738848	0.03087313	4.300935	-0.6289887	8.790716	Multitasking_Watch
12:40:02.104	4.1588554	-0.8044763	8.554744	-0.012685227	0.022738848	0.03087313	4.300935	-0.6289887	8.790716	Multitasking_Watch
12:40:02.125	4.1588554	-0.8044763	8.554744	-0.012685227	0.022738848	0.03087313	4.300935	-0.6289887	8.790716	Multitasking_Watch
12:40:02.146	4.1588554	-0.8044763	8.554744	-0.012685227	0.022738848	0.03087313	4.300935	-0.6289887	8.790716	Multitasking_Watch
12:40:02.169	4.1588554	-0.8044763	8.554744	-0.012685227	0.022738848	0.03087313	4.300935	-0.6289887	8.790716	Multitasking_Watch
12:40:02.193	4.1588554	-0.8044763	8.554744	-0.012685227	0.022738848	0.03087313	4.300935	-0.6289887	8.790716	Multitasking_Watch
12:40:02.214	4.1588554	-0.8044763	8.554744	-0.012685227	0.022738848	0.03087313	4.300935	-0.6289887	8.790716	Multitasking_Watch
12:40:02.237	4.206741	-0.6608198	8.447001	-0.028567724	0.024571443	0.023542747	4.2900767	-0.67509687	8.792602	Multitasking_Watch
12:40:02.260	4.206741	-0.6608198	8.447001	-0.028567724	0.024571443	0.023542747	4.2900767	-0.67509687	8.792602	Multitasking_Watch
12:40:02.283	4.206741	-0.6608198	8.447001	-0.028567724	0.024571443	0.023542747	4.2900767	-0.67509687	8.792602	Multitasking_Watch
12:40:02.306	4.206741	-0.6608198	8.447001	-0.028567724	0.024571443	0.023542747	4.2900767	-0.67509687	8.792602	Multitasking_Watch
12:40:02.329	4.206741	-0.6608198	8.447001	-0.028567724	0.024571443	0.023542747	4.2900767	-0.67509687	8.792602	Multitasking_Watch
12:40:02.350	4.206741	-0.6608198	8.447001	-0.028567724	0.024571443	0.023542747	4.2900767	-0.67509687	8.792602	Multitasking_Watch
12:40:02.373	4.206741	-0.6608198	8.447001	-0.028567724	0.024571443	0.023542747	4.2900767	-0.67509687	8.792602	Multitasking_Watch
12:40:02.395	4.206741	-0.6608198	8.447001	-0.028567724	0.024571443	0.023542747	4.2900767	-0.67509687	8.792602	Multitasking_Watch
12:40:02.417	4.1253357	-0.66800267	8.470944	-0.061554447	0.012354138	-0.002724459	4.270029	-0.69162565	8.801072	Multitasking_Watch
12:40:02.439	4.1253357	-0.66800267	8.470944	-0.061554447	0.012354138	-0.002724459	4.270029	-0.69162565	8.801072	Multitasking_Watch
12:40:02.460	4.1253357	-0.66800267	8.470944	-0.061554447	0.012354138	-0.002724459	4.270029	-0.69162565	8.801072	Multitasking_Watch
12:40:02.482	4.1253357	-0.66800267	8.470944	-0.061554447	0.012354138	-0.002724459	4.270029	-0.69162565	8.801072	Multitasking_Watch
12:40:02.505	4.1253357	-0.66800267	8.470944	-0.061554447	0.012354138	-0.002724459	4.270029	-0.69162565	8.801072	Multitasking_Watch
12:40:02.528	4.1253357	-0.66800267	8.470944	-0.061554447	0.012354138	-0.002724459	4.270029	-0.69162565	8.801072	Multitasking_Watch
12:40:02.550	4.1253357	-0.66800267	8.470944	-0.061554447	0.012354138	-0.002724459	4.270029	-0.69162565	8.801072	Multitasking_Watch
12:40:02.573	4.1253357	-0.66800267	8.470944	-0.061554447	0.012354138	-0.002724459	4.270029	-0.69162565	8.801072	Multitasking_Watch
12:40:02.596	4.173221	-0.600963	8.504464	0.016025439	-0.02368691	-0.021050418	4.2609186	-0.7238306	8.8028965	Multitasking_Watch
12:40:02.619	4.173221	-0.600963	8.504464	0.016025439	-0.02368691	-0.021050418	4.2609186	-0.7238306	8.8028965	Multitasking_Watch
12:40:02.643	4.173221	-0.600963	8.504464	0.016025439	-0.02368691	-0.021050418	4.2609186	-0.7238306	8.8028965	Multitasking_Watch
12:40:02.664	4.173221	-0.600963	8.504464	0.016025439	-0.02368691	-0.021050418	4.2609186	-0.7238306	8.8028965	Multitasking_Watch
12:40:02.686	4.173221	-0.600963	8.504464	0.016025439	-0.02368691	-0.021050418	4.2609186	-0.7238306	8.8028965	Multitasking_Watch
12:40:02.709	4.173221	-0.600963	8.504464	0.016025439	-0.02368691	-0.021050418	4.2609186	-0.7238306	8.8028965	Multitasking_Watch
12:40:02.731	4.173221	-0.600963	8.504464	0.016025439	-0.02368691	-0.021050418	4.2609186	-0.7238306	8.8028965	Multitasking_Watch
12:40:02.754	4.173221	-0.600963	8.504464	0.016025439	-0.02368691	-0.021050418	4.2609186	-0.7238306	8.8028965	Multitasking_Watch
12:40:02.775	4.0966043	-0.749408	8.56911	-0.0139069585	0.014186734	-0.041819837	4.2595367	-0.7248602	8.803481	Multitasking_Watch
12:40:02.797	4.0966043	-0.749408	8.56911	-0.0139069585	0.014186734	-0.041819837	4.2595367	-0.7248602	8.803481	Multitasking_Watch
12:40:02.817	4.0966043	-0.749408	8.56911	-0.0139069585	0.014186734	-0.041819837	4.2595367	-0.7248602	8.803481	Multitasking_Watch
12:40:02.839	4.0966043	-0.749408	8.56911	-0.0139069585	0.014186734	-0.041819837	4.2595367	-0.7248602	8.803481	Multitasking_Watch
12:40:02.862	4.0966043	-0.749408	8.56911	-0.0139069585	0.014186734	-0.041819837	4.2595367	-0.7248602	8.803481	Multitasking_Watch
12:40:02.885	4.0966043	-0.749408	8.56911	-0.0139069585	0.014186734	-0.041819837	4.2595367	-0.7248602	8.803481	Multitasking_Watch
12:40:02.907	4.0966043	-0.749408	8.56911	-0.0139069585	0.014186734	-0.041819837	4.2595367	-0.7248602	8.803481	Multitasking_Watch
12:40:02.929	4.0966043	-0.749408	8.56911	-0.0139069585	0.014186734	-0.041819837	4.2595367	-0.7248602	8.803481	Multitasking_Watch
12:40:02.951	4.0966043	-0.749408	8.56911	-0.0139069585	0.014186734	-0.041819837	4.2455516	-0.702786	8.812022	Multitasking_Watch
12:40:02.974	4.1397014	-0.45251793	8.492493	-0.026735129	-0.013913067	-0.031435125	4.2455516	-0.702786	8.812022	Multitasking_Watch
12:40:02.995	4.1397014	-0.45251793	8.492493	-0.026735129	-0.013913067	-0.031435125	4.2455516	-0.702786	8.812022	Multitasking_Watch
12:40:03.018	4.1397014	-0.45251793	8.492493	-0.026735129	-0.013913067	-0.031435125	4.2455516	-0.702786	8.812022	Multitasking_Watch
12:40:03.039	4.1397014	-0.45251793	8.492493	-0.026735129	-0.013913067	-0.031435125	4.2455516	-0.702786	8.812022	Multitasking_Watch
12:40:03.062	4.1397014	-0.45251793	8.492493	-0.026735129	-0.013913067	-0.031435125	4.2455516	-0.702786	8.812022	Multitasking_Watch
12:40:03.086	4.1397014	-0.45251793	8.492493	-0.026735129	-0.013913067	-0.031435125	4.2455516	-0.702786	8.812022	Multitasking_Watch
12:40:03.108	4.1397014	-0.45251793	8.492493	-0.026735129	-0.013913067	-0.031435125	4.2455516	-0.702786	8.812022	Multitasking_Watch
12:40:03.130	4.1397014	-0.45251793	8.492493	-0.026735129	-0.013913067	-0.031435125	4.2492914	-0.68304217	8.811773	Multitasking_Watch
12:40:03.154	4.048719	-0.6081458	8.406299	-0.0395633	0.03006923	0.014379768	4.2492914	-0.68304217	8.811773	Multitasking_Watch
12:40:03.176	4.048719	-0.6081458	8.406299	-0.0395633	0.03006923	0.014379768	4.2492914	-0.68304217	8.811773	Multitasking_Watch
12:40:03.199	4.048719	-0.6081458	8.406299	-0.0395633	0.03006923	0.014379768	4.2492914	-0.68304217	8.811773	Multitasking_Watch
12:40:03.221	4.048719	-0.6081458	8.406299	-0.0395633	0.03006923	0.014379768	4.2492914	-0.68304217	8.811773	Multitasking_Watch
12:40:03.242	4.048719	-0.6081458	8.406299	-0.0395633	0.03006923	0.014379768	4.2492914	-0.68304217	8.811773	Multitasking_Watch
12:40:03.265	4.048719	-0.6081458	8.406299	-0.0395633	0.03006923	0.014379768	4.2492914	-0.68304217	8.811773	Multitasking_Watch
12:40:03.288	4.048719	-0.6081458	8.406299	-0.0395633	0.03006923	0.014379768	4.2492914	-0.68304217	8.811773	Multitasking_Watch
12:40:03.311	3.9984388	-0.7781393	8.58587	-0.0395633	0.03006923	0.014379768	4.2492914	-0.68304217	8.811773	Multitasking_Watch
12:40:03.332	3.9984388	-0.7781393	8.58587	-0.10126069	0.041064803	-0.0008918633	4.193881	-0.7519685	8.832682	Multitasking_Watch
12:40:03.354	3.9984388	-0.7781393	8.58587	-0.10126069	0.041064803	-0.0008918633	4.193881	-0.7519685	8.832682	Multitasking_Watch
12:40:03.376	3.9984388	-0.7781393	8.58587	-0.10126069	0.041064803	-0.0008918633	4.193881	-0.7519685	8.832682	Multitasking_Watch
12:40:03.397	3.9984388	-0.7781393	8.58587	-0.10126069	0.041064803	-0.0008918633	4.193881	-0.7519685	8.832682	Multitasking_Watch
12:40:03.419	3.9984388	-0.7781393	8.58587	-0.10126069	0.041064803	-0.0008918633	4.193881	-0.7519685	8.832682	Multitasking_Watch
12:40:03.440	3.9984388	-0.7781393	8.58587	-0.10126069	0.041064803	-0.0008918633	4.193881	-0.7519685	8.832682	Multitasking_Watch
12:40:03.462	3.9984388	-0.7781393	8.58587	-0.10126069	0.041064803	-0.0008918633	4.193881	-0.7519685	8.832682	Multitasking_Watch
12:40:03.483	3.9984388	-0.7781393	8.58587	-0.10126069	0.041064803	-0.0008918633	4.193881	-0.7519685	8.832682	Multitasking_Watch
12:40:03.505	4.0582957	-0.749408	8.514041	0.04412524	-0.024297776	0.017434094	4.1898904	-0.77599907	8.832498	Multitasking_Watch
12:40:03.528	4.0582957	-0.749408	8.514041	0.04412524	-0.024297776	0.017434094	4.1898904	-0.77599907	8.832498	Multitasking_Watch
12:40:03.552	4.0582957	-0.749408	8.514041	0.04412524	-0.024297776	0.017434094	4.1898904	-0.77599907	8.832498	Multitasking_Watch
12:40:03.574	4.0582957	-0.749408	8.514041	0.04412524	-0.024297776	0.017434094	4.1898904	-0.77599907	8.832498	Multitasking_Watch
12:40:03.597	4.0582957	-0.749408	8.514041	0.04412524	-0.024297776	0.017434094	4.1898904	-0.77599907	8.832498	Multitasking_Watch
12:40:03.620	4.0582957	-0.749408	8.514041	0.04412524	-0.024297776	0.017434094	4.1898904	-0.77599907	8.832498	Multitasking_Watch
12:40:03.643	4.0582957	-0.749408	8.514041	0.04412524	-0.024297776	0.017434094	4.1898904	-0.77599907	8.832498	Multitasking_Watch
12:40:03.665	4.0582957	-0.749408	8.514041	0.04412524	-0.024297776	0.017434094	4.1898904	-0.77599907	8.832498	Multitasking_Watch
12:40:03.688	4.120547	-0.58420306	8.648121	0.010527652	0.008078082	0.013158037	4.2334256	-0.7283313	8.815783	Multitasking_Watch
12:40:03.710	4.120547	-0.58420306	8.648121	0.010527652	0.008078082	0.013158037	4.2334256	-0.7283313	8.815783	Multitasking_Watch
12:40:03.731	4.120547	-0.58420306	8.648121	0.010527652	0.008078082	0.013158037	4.2334256	-0.7283313	8.815783	Multitasking_Watch
12:40:03.754	4.120547	-0.58420306	8.648121	0.010527652	0.008078082	0.013158037	4.2334256	-0.7283313	8.815783	Multitasking_Watch
12:40:03.776	4.120547	-0.58420306	8.648121	0.010527652	0.008078082	0.013158037	4.2334256	-0.7283313	8.815783	Multitasking_Watch
12:40:03.798	4.120547	-0.58420306	8.648121	0.010527652	0.008078082	0.013158037	4.2334256	-0.7283313	8.815783	Multitasking_Watch
12:40:03.819	4.120547	-0.58420306	8.648121	0.010527652	0.008078082	0.013158037	4.2334256	-0.7283313	8.815783	Multitasking_Watch
12:40:03.840	4.120547	-0.58420306	8.648121	0.010527652	0.008078082	0.013158037	4.2334256	-0.7283313	8.815783	Multitasking_Watch
12:40:03.863	4.130124	-0.6488485	8.430242	0.011749382	0.010521542	0.014990633	4.251855	-0.70832783	8.808538	Multitasking_Watch
12:40:03.885	4.130124	-0.6488485	8.430242	0.011749382	0.010521542	0.014990633	4.251855	-0.70832783	8.808538	Multitasking_Watch
12:40:03.908	4.130124	-0.6488485	8.430242	0.011749382	0.010521542	0.014990633	4.251855	-0.70832783	8.808538	Multitasking_Watch
12:40:03.931	4.130124	-0.6488485	8.430242	0.011749382	0.010521542	0.014990633	4.251855	-0.70832783	8.808538	Multitasking_Watch
12:40:03.954	4.130124	-0.6488485	8.430242	0.011749382	0.010521542	0.014990633	4.251855	-0.70832783	8.808538	Multitasking_Watch
12:40:03.976	4.130124	-0.6488485	8.430242	0.011749382	0.010521542	0.014990633	4.251855	-0.70832783	8.808538	Multitasking_Watch
12:40:03.998	4.130124	-0.6488485	8.430242	0.011749382	0.010521542	0.014990633	4.251855	-0.70832783	8.808538	Multitasking_Watch
12:40:04.020	4.130124	-0.6488485	8.430242	0.011749382	0.010521542	0.014990633	4.251855	-0.70832783	8.808538	Multitasking_Watch
12:40:04.042	4.1373067	-0.5458947	8.537984	-0.034676377	0.00013683381	0.02048842	4.275796	-0.63456374	8.802572	Multitasking_Watch
12:40:04.064	4.1373067	-0.5458947	8.537984	-0.034676377	0.00013683381	0.02048842	4.275796	-0.63456374	8.802572	Multitasking_Watch
12:40:04.087	4.1373067	-0.5458947	8.537984	-0.034676377	0.00013683381	0.02048842	4.275796	-0.63456374	8.802572	Multitasking_Watch
12:40:04.110	4.1373067	-0.5458947	8.537984	-0.034676377	0.00013683381	0.02048842	4.275796	-0.63456374	8.802572	Multitasking_Watch
12:40:04.132	4.1373067	-0.5458947	8.537984	-0.034676377	0.00013683381	0.02048842	4.275796	-0.63456374	8.802572	Multitasking_Watch
12:40:04.155	4.1373067	-0.5458947	8.537984	-0.034676377	0.00013683381	0.02048842	4.275796	-0.63456374	8.802572	Multitasking_Watch
12:40:04.178	4.1373067	-0.5458947	8.537984	-0.034676377	0.00013683381	0.02048842	4.275796	-0.63456374	8.802572	Multitasking_Watch
12:40:04.201	4.1373067	-0.5458947	8.537984	-0.034676377	0.00013683381	0.02048842	4.275796	-0.63456374	8.802572	Multitasking_Watch
12:40:04.222	4.12773	-0.5698374	8.461368	-0.033454645	0.04045394	0.03087313	4.2475767	-0.68000025	8.812835	Multitasking_Watch
12:40:04.244	4.12773	-0.5698374	8.461368	-0.033454645	0.04045394	0.03087313	4.2475767	-0.68000025	8.812835	Multitasking_Watch
12:40:04.265	4.12773	-0.5698374	8.461368	-0.033454645	0.04045394	0.03087313	4.2475767	-0.68000025	8.812835	Multitasking_Watch
12:40:04.287	4.12773	-0.5698374	8.461368	-0.033454645	0.04045394	0.03087313	4.2475767	-0.68000025	8.812835	Multitasking_Watch
12:40:04.309	4.12773	-0.5698374	8.461368	-0.033454645	0.04045394	0.03087313	4.2475767	-0.68000025	8.812835	Multitasking_Watch
12:40:04.332	4.12773	-0.5698374	8.461368	-0.033454645	0.04045394	0.03087313	4.2475767	-0.68000025	8.812835	Multitasking_Watch
12:40:04.354	4.12773	-0.5698374	8.461368	-0.033454645	0.04045394	0.03087313	4.2475767	-0.68000025	8.812835	Multitasking_Watch
12:40:04.377	4.12773	-0.5698374	8.461368	-0.033454645	0.04045394	0.03087313	4.2475767	-0.68000025	8.812835	Multitasking_Watch
12:40:04.400	4.0822387	-0.7302538	8.461368	-0.016961284	0.0025802949	0.014379768	4.247919	-0.7081002	8.810454	Multitasking_Watch
12:40:04.423	4.0822387	-0.7302538	8.461368	-0.016961284	0.0025802949	0.014379768	4.247919	-0.7081002	8.810454	Multitasking_Watch
12:40:04.446	4.0822387	-0.7302538	8.461368	-0.016961284	0.0025802949	0.014379768	4.247919	-0.7081002	8.810454	Multitasking_Watch
12:40:04.469	4.0822387	-0.7302538	8.461368	-0.016961284	0.0025802949	0.014379768	4.247919	-0.7081002	8.810454	Multitasking_Watch
12:40:04.491	4.0822387	-0.7302538	8.461368	-0.016961284	0.0025802949	0.014379768	4.247919	-0.7081002	8.810454	Multitasking_Watch
12:40:04.514	4.0822387	-0.7302538	8.461368	-0.016961284	0.0025802949	0.014379768	4.247919	-0.7081002	8.810454	Multitasking_Watch
12:40:04.536	4.0822387	-0.7302538	8.461368	-0.016961284	0.0025802949	0.014379768	4.247919	-0.7081002	8.810454	Multitasking_Watch
12:40:04.559	4.0822387	-0.7302538	8.461368	-0.016961284	0.0025802949	0.014379768	4.247919	-0.7081002	8.810454	Multitasking_Watch
12:40:04.581	4.1420956	-0.6392714	8.425453	0.053288218	-0.06094969	-0.026548205	4.265857	-0.74289984	8.798916	Multitasking_Watch
12:40:04.603	4.1420956	-0.6392714	8.425453	0.053288218	-0.06094969	-0.026548205	4.265857	-0.74289984	8.798916	Multitasking_Watch
12:40:04.626	4.1420956	-0.6392714	8.425453	0.053288218	-0.06094969	-0.026548205	4.265857	-0.74289984	8.798916	Multitasking_Watch
12:40:04.649	4.1420956	-0.6392714	8.425453	0.053288218	-0.06094969	-0.026548205	4.265857	-0.74289984	8.798916	Multitasking_Watch
12:40:04.672	4.1420956	-0.6392714	8.425453	0.053288218	-0.06094969	-0.026548205	4.265857	-0.74289984	8.798916	Multitasking_Watch
12:40:04.694	4.1420956	-0.6392714	8.425453	0.053288218	-0.06094969	-0.026548205	4.265857	-0.74289984	8.798916	Multitasking_Watch
12:40:04.720	4.1420956	-0.6392714	8.425453	0.053288218	-0.06094969	-0.026548205	4.265857	-0.74289984	8.798916	Multitasking_Watch
12:40:04.742	4.1420956	-0.6392714	8.425453	0.053288218	-0.06094969	-0.026548205	4.265857	-0.74289984	8.798916	Multitasking_Watch
12:40:04.765	4.1349125	-0.7972935	8.411087	0.019079765	-0.010247875	0.005827654	4.2850714	-0.75773615	8.788307	Multitasking_Watch
12:40:04.787	4.1349125	-0.7972935	8.411087	0.019079765	-0.010247875	0.005827654	4.2850714	-0.75773615	8.788307	Multitasking_Watch
12:40:04.808	4.1349125	-0.7972935	8.411087	0.019079765	-0.010247875	0.005827654	4.2850714	-0.75773615	8.788307	Multitasking_Watch
12:40:04.830	4.1349125	-0.7972935	8.411087	0.019079765	-0.010247875	0.005827654	4.2850714	-0.75773615	8.788307	Multitasking_Watch
12:40:04.851	4.1349125	-0.7972935	8.411087	0.019079765	-0.010247875	0.005827654	4.2850714	-0.75773615	8.788307	Multitasking_Watch
12:40:04.874	4.1349125	-0.7972935	8.411087	0.019079765	-0.010247875	0.005827654	4.2850714	-0.75773615	8.788307	Multitasking_Watch
12:40:04.895	4.1349125	-0.7972935	8.411087	0.019079765	-0.010247875	0.005827654	4.2850714	-0.75773615	8.788307	Multitasking_Watch
12:40:04.919	4.1349125	-0.7972935	8.411087	0.019079765	-0.010247875	0.005827654	4.2850714	-0.75773615	8.788307	Multitasking_Watch
12:40:04.942	4.0894213	-0.7901107	8.612206	0.016636305	0.008688948	-0.016774358	4.2143884	-0.80280566	8.818436	Multitasking_Watch
12:40:04.964	4.0894213	-0.7901107	8.612206	0.016636305	0.008688948	-0.016774358	4.2143884	-0.80280566	8.818436	Multitasking_Watch
12:40:04.987	4.0894213	-0.7901107	8.612206	0.016636305	0.008688948	-0.016774358	4.2143884	-0.80280566	8.818436	Multitasking_Watch
12:40:05.011	4.0894213	-0.7901107	8.612206	0.016636305	0.008688948	-0.016774358	4.2143884	-0.80280566	8.818436	Multitasking_Watch
12:40:05.034	4.0894213	-0.7901107	8.612206	0.016636305	0.008688948	-0.016774358	4.2143884	-0.80280566	8.818436	Multitasking_Watch
12:40:05.056	4.0894213	-0.7901107	8.612206	0.016636305	0.008688948	-0.016774358	4.2143884	-0.80280566	8.818436	Multitasking_Watch
12:40:05.077	4.0894213	-0.7901107	8.612206	0.016636305	0.008688948	-0.016774358	4.2143884	-0.80280566	8.818436	Multitasking_Watch
12:40:05.100	4.0894213	-0.7901107	8.612206	0.016636305	0.008688948	-0.016774358	4.2143884	-0.80280566	8.818436	Multitasking_Watch
12:40:05.122	4.067873	-0.79250497	8.583475	0.021523226	0.016630195	-0.000280998	4.276986	-0.7905723	8.789354	Multitasking_Watch
12:40:05.143	4.067873	-0.79250497	8.583475	0.021523226	0.016630195	-0.000280998	4.276986	-0.7905723	8.789354	Multitasking_Watch
12:40:05.166	4.067873	-0.79250497	8.583475	0.021523226	0.016630195	-0.000280998	4.276986	-0.7905723	8.789354	Multitasking_Watch
12:40:05.190	4.067873	-0.79250497	8.583475	0.021523226	0.016630195	-0.000280998	4.276986	-0.7905723	8.789354	Multitasking_Watch
12:40:05.212	4.067873	-0.79250497	8.583475	0.021523226	0.016630195	-0.000280998	4.276986	-0.7905723	8.789354	Multitasking_Watch
12:40:05.234	4.067873	-0.79250497	8.583475	0.021523226	0.016630195	-0.000280998	4.276986	-0.7905723	8.789354	Multitasking_Watch
12:40:05.256	4.067873	-0.79250497	8.583475	0.021523226	0.016630195	-0.000280998	4.276986	-0.7905723	8.789354	Multitasking_Watch
12:40:05.279	4.067873	-0.79250497	8.583475	0.021523226	0.016630195	-0.000280998	4.276986	-0.7905723	8.789354	Multitasking_Watch
12:40:05.301	4.2115293	-0.77574503	8.372779	-0.03162205	-0.0047500883	-0.028991666	4.302405	-0.7768361	8.778167	Multitasking_Watch
12:40:05.323	4.2115293	-0.77574503	8.372779	-0.03162205	-0.0047500883	-0.028991666	4.302405	-0.7768361	8.778167	Multitasking_Watch
12:40:05.345	4.2115293	-0.77574503	8.372779	-0.03162205	-0.0047500883	-0.028991666	4.302405	-0.7768361	8.778167	Multitasking_Watch
12:40:05.367	4.2115293	-0.77574503	8.372779	-0.03162205	-0.0047500883	-0.028991666	4.302405	-0.7768361	8.778167	Multitasking_Watch
12:40:05.388	4.2115293	-0.77574503	8.372779	-0.03162205	-0.0047500883	-0.028991666	4.302405	-0.7768361	8.778167	Multitasking_Watch
12:40:05.410	4.2115293	-0.77574503	8.372779	-0.03162205	-0.0047500883	-0.028991666	4.302405	-0.7768361	8.778167	Multitasking_Watch
12:40:05.432	4.2115293	-0.77574503	8.372779	-0.03162205	-0.0047500883	-0.028991666	4.302405	-0.7768361	8.778167	Multitasking_Watch
12:40:05.454	4.2115293	-0.77574503	8.372779	-0.03162205	-0.0047500883	-0.028991666	4.302405	-0.7768361	8.778167	Multitasking_Watch
12:40:05.476	4.1540666	-0.7685622	8.48531	0.0148037085	0.019073656	-0.0033353243	4.315887	-0.7817711	8.771107	Multitasking_Watch
12:40:05.499	4.1540666	-0.7685622	8.48531	0.0148037085	0.019073656	-0.0033353243	4.315887	-0.7817711	8.771107	Multitasking_Watch
12:40:05.521	4.1540666	-0.7685622	8.48531	0.0148037085	0.019073656	-0.0033353243	4.315887	-0.7817711	8.771107	Multitasking_Watch
12:40:05.545	4.1540666	-0.7685622	8.48531	0.0148037085	0.019073656	-0.0033353243	4.315887	-0.7817711	8.771107	Multitasking_Watch
12:40:05.566	4.1540666	-0.7685622	8.48531	0.0148037085	0.019073656	-0.0033353243	4.315887	-0.7817711	8.771107	Multitasking_Watch
12:40:05.588	4.1540666	-0.7685622	8.48531	0.0148037085	0.019073656	-0.0033353243	4.315887	-0.7817711	8.771107	Multitasking_Watch
12:40:05.610	4.1540666	-0.7685622	8.48531	0.0148037085	0.019073656	-0.0033353243	4.315887	-0.7817711	8.771107	Multitasking_Watch
12:40:05.631	4.1540666	-0.7685622	8.48531	0.0148037085	0.019073656	-0.0033353243	4.315887	-0.7817711	8.771107	Multitasking_Watch
12:40:05.655	4.166038	-0.6153286	8.442213	0.025799282	0.012354138	0.0009407325	4.3210797	-0.75980216	8.770481	Multitasking_Watch
12:40:05.678	4.166038	-0.6153286	8.442213	0.025799282	0.012354138	0.0009407325	4.3210797	-0.75980216	8.770481	Multitasking_Watch
12:40:05.703	4.166038	-0.6153286	8.442213	0.025799282	0.012354138	0.0009407325	4.3210797	-0.75980216	8.770481	Multitasking_Watch
12:40:05.728	4.166038	-0.6153286	8.442213	0.025799282	0.012354138	0.0009407325	4.3210797	-0.75980216	8.770481	Multitasking_Watch
12:40:05.749	4.166038	-0.6153286	8.442213	0.025799282	0.012354138	0.0009407325	4.3210797	-0.75980216	8.770481	Multitasking_Watch
12:40:05.772	4.166038	-0.6153286	8.442213	0.025799282	0.012354138	0.0009407325	4.3210797	-0.75980216	8.770481	Multitasking_Watch
12:40:05.796	4.166038	-0.6153286	8.442213	0.025799282	0.012354138	0.0009407325	4.3210797	-0.75980216	8.770481	Multitasking_Watch
12:40:05.817	4.166038	-0.6153286	8.442213	0.025799282	0.012354138	0.0009407325	4.3210797	-0.75980216	8.770481	Multitasking_Watch
12:40:05.840	4.228289	-0.64166564	8.549955	-0.0077983057	0.04045394	0.00766025	4.311013	-0.7396261	8.777158	Multitasking_Watch
12:40:05.862	4.228289	-0.64166564	8.549955	-0.0077983057	0.04045394	0.00766025	4.311013	-0.7396261	8.777158	Multitasking_Watch
12:40:05.884	4.228289	-0.64166564	8.549955	-0.0077983057	0.04045394	0.00766025	4.311013	-0.7396261	8.777158	Multitasking_Watch
12:40:05.905	4.228289	-0.64166564	8.549955	-0.0077983057	0.04045394	0.00766025	4.311013	-0.7396261	8.777158	Multitasking_Watch
12:40:05.927	4.228289	-0.64166564	8.549955	-0.0077983057	0.04045394	0.00766025	4.311013	-0.7396261	8.777158	Multitasking_Watch
12:40:05.950	4.228289	-0.64166564	8.549955	-0.0077983057	0.04045394	0.00766025	4.311013	-0.7396261	8.777158	Multitasking_Watch
12:40:05.971	4.228289	-0.64166564	8.549955	-0.0077983057	0.04045394	0.00766025	4.311013	-0.7396261	8.777158	Multitasking_Watch
12:40:05.995	4.228289	-0.64166564	8.549955	-0.0077983057	0.04045394	0.00766025	4.311013	-0.7396261	8.777158	Multitasking_Watch
12:40:06.016	4.2019525	-0.58420306	8.415876	0.0019755382	-0.019410854	-0.0008918633	4.3155174	-0.732795	8.7755165	Multitasking_Watch
12:40:06.039	4.2019525	-0.58420306	8.415876	0.0019755382	-0.019410854	-0.0008918633	4.3155174	-0.732795	8.7755165	Multitasking_Watch
12:40:06.064	4.2019525	-0.58420306	8.415876	0.0019755382	-0.019410854	-0.0008918633	4.3155174	-0.732795	8.7755165	Multitasking_Watch
12:40:06.087	4.2019525	-0.58420306	8.415876	0.0019755382	-0.019410854	-0.0008918633	4.3155174	-0.732795	8.7755165	Multitasking_Watch
12:40:06.113	4.2019525	-0.58420306	8.415876	0.0019755382	-0.019410854	-0.0008918633	4.3155174	-0.732795	8.7755165	Multitasking_Watch
12:40:06.135	4.2019525	-0.58420306	8.415876	0.0019755382	-0.019410854	-0.0008918633	4.3155174	-0.732795	8.7755165	Multitasking_Watch
12:40:06.157	4.2019525	-0.58420306	8.415876	0.0019755382	-0.019410854	-0.0008918633	4.3155174	-0.732795	8.7755165	Multitasking_Watch
12:40:06.178	4.2019525	-0.58420306	8.415876	0.0019755382	-0.019410854	-0.0008918633	4.3155174	-0.732795	8.7755165	Multitasking_Watch
12:40:06.200	4.2043467	-0.59378016	8.387145	0.008695056	-0.02613037	0.0027733282	4.325508	-0.7149252	8.772071	Multitasking_Watch
12:40:06.223	4.2043467	-0.59378016	8.387145	0.008695056	-0.02613037	0.0027733282	4.325508	-0.7149252	8.772071	Multitasking_Watch
12:40:06.246	4.2043467	-0.59378016	8.387145	0.008695056	-0.02613037	0.0027733282	4.325508	-0.7149252	8.772071	Multitasking_Watch
12:40:06.268	4.2043467	-0.59378016	8.387145	0.008695056	-0.02613037	0.0027733282	4.325508	-0.7149252	8.772071	Multitasking_Watch
12:40:06.291	4.2043467	-0.59378016	8.387145	0.008695056	-0.02613037	0.0027733282	4.325508	-0.7149252	8.772071	Multitasking_Watch
12:40:06.314	4.2043467	-0.59378016	8.387145	0.008695056	-0.02613037	0.0027733282	4.325508	-0.7149252	8.772071	Multitasking_Watch
12:40:06.337	4.2043467	-0.59378016	8.387145	0.008695056	-0.02613037	0.0027733282	4.325508	-0.7149252	8.772071	Multitasking_Watch
12:40:06.360	4.2043467	-0.59378016	8.387145	0.008695056	-0.02613037	0.0027733282	4.325508	-0.7149252	8.772071	Multitasking_Watch
12:40:06.383	4.1516724	-0.7948992	8.521224	-0.0053548445	-0.00047403143	0.023542747	4.302888	-0.6810838	8.785877	Multitasking_Watch
12:40:06.405	4.1516724	-0.7948992	8.521224	-0.0053548445	-0.00047403143	0.023542747	4.302888	-0.6810838	8.785877	Multitasking_Watch
12:40:06.426	4.1516724	-0.7948992	8.521224	-0.0053548445	-0.00047403143	0.023542747	4.302888	-0.6810838	8.785877	Multitasking_Watch
12:40:06.452	4.1516724	-0.7948992	8.521224	-0.0053548445	-0.00047403143	0.023542747	4.302888	-0.6810838	8.785877	Multitasking_Watch
12:40:06.474	4.1516724	-0.7948992	8.521224	-0.0053548445	-0.00047403143	0.023542747	4.302888	-0.6810838	8.785877	Multitasking_Watch
12:40:06.496	4.1516724	-0.7948992	8.521224	-0.0053548445	-0.00047403143	0.023542747	4.302888	-0.6810838	8.785877	Multitasking_Watch
12:40:06.517	4.1516724	-0.7948992	8.521224	-0.0053548445	-0.00047403143	0.023542747	4.302888	-0.6810838	8.785877	Multitasking_Watch
12:40:06.539	4.1516724	-0.7948992	8.521224	-0.0053548445	-0.00047403143	0.023542747	4.302888	-0.6810838	8.785877	Multitasking_Watch
12:40:06.563	4.2211065	-0.6057515	8.461368	0.0325188	-0.018189123	0.013768903	4.325998	-0.69863284	8.773142	Multitasking_Watch
12:40:06.585	4.2211065	-0.6057515	8.461368	0.0325188	-0.018189123	0.013768903	4.325998	-0.69863284	8.773142	Multitasking_Watch
12:40:06.608	4.2211065	-0.6057515	8.461368	0.0325188	-0.018189123	0.013768903	4.325998	-0.69863284	8.773142	Multitasking_Watch
12:40:06.631	4.2211065	-0.6057515	8.461368	0.0325188	-0.018189123	0.013768903	4.325998	-0.69863284	8.773142	Multitasking_Watch
12:40:06.652	4.2211065	-0.6057515	8.461368	0.0325188	-0.018189123	0.013768903	4.325998	-0.69863284	8.773142	Multitasking_Watch
12:40:06.675	4.2211065	-0.6057515	8.461368	0.0325188	-0.018189123	0.013768903	4.325998	-0.69863284	8.773142	Multitasking_Watch
12:40:06.698	4.2211065	-0.6057515	8.461368	0.0325188	-0.018189123	0.013768903	4.325998	-0.69863284	8.773142	Multitasking_Watch
12:40:06.721	4.2211065	-0.6057515	8.461368	0.0325188	-0.018189123	0.013768903	4.325998	-0.69863284	8.773142	Multitasking_Watch
12:40:06.743	4.103787	-0.67757976	8.351231	-0.015739553	0.0288475	0.04492303	4.330405	-0.7184622	8.769363	Multitasking_Watch
12:40:06.766	4.103787	-0.67757976	8.351231	-0.015739553	0.0288475	0.04492303	4.330405	-0.7184622	8.769363	Multitasking_Watch
12:40:06.788	4.103787	-0.67757976	8.351231	-0.015739553	0.0288475	0.04492303	4.330405	-0.7184622	8.769363	Multitasking_Watch
12:40:06.811	4.103787	-0.67757976	8.351231	-0.015739553	0.0288475	0.04492303	4.330405	-0.7184622	8.769363	Multitasking_Watch
12:40:06.834	4.103787	-0.67757976	8.351231	-0.015739553	0.0288475	0.04492303	4.330405	-0.7184622	8.769363	Multitasking_Watch
12:40:06.855	4.103787	-0.67757976	8.351231	-0.015739553	0.0288475	0.04492303	4.330405	-0.7184622	8.769363	Multitasking_Watch
12:40:06.878	4.103787	-0.67757976	8.351231	-0.015739553	0.0288475	0.04492303	4.330405	-0.7184622	8.769363	Multitasking_Watch
12:40:06.900	4.103787	-0.67757976	8.351231	-0.015739553	0.0288475	0.04492303	4.330405	-0.7184622	8.769363	Multitasking_Watch
12:40:06.923	4.209135	-0.749408	8.442213	0.02213409	-0.038347676	0.016212365	4.312611	-0.7638679	8.774296	Multitasking_Watch
12:40:06.944	4.209135	-0.749408	8.442213	0.02213409	-0.038347676	0.016212365	4.312611	-0.7638679	8.774296	Multitasking_Watch
12:40:06.965	4.209135	-0.749408	8.442213	0.02213409	-0.038347676	0.016212365	4.312611	-0.7638679	8.774296	Multitasking_Watch
12:40:06.987	4.209135	-0.749408	8.442213	0.02213409	-0.038347676	0.016212365	4.312611	-0.7638679	8.774296	Multitasking_Watch
12:40:07.011	4.209135	-0.749408	8.442213	0.02213409	-0.038347676	0.016212365	4.312611	-0.7638679	8.774296	Multitasking_Watch
12:40:07.034	4.209135	-0.749408	8.442213	0.02213409	-0.038347676	0.016212365	4.312611	-0.7638679	8.774296	Multitasking_Watch
12:40:07.056	4.209135	-0.749408	8.442213	0.02213409	-0.038347676	0.016212365	4.312611	-0.7638679	8.774296	Multitasking_Watch
12:40:07.079	4.209135	-0.749408	8.442213	0.02213409	-0.038347676	0.016212365	4.312611	-0.7638679	8.774296	Multitasking_Watch
12:40:07.102	4.1564612	-0.80208206	8.48531	-0.04933714	0.020295387	0.03209486	4.316782	-0.7903231	8.7699	Multitasking_Watch
12:40:07.125	4.1564612	-0.80208206	8.48531	-0.04933714	0.020295387	0.03209486	4.316782	-0.7903231	8.7699	Multitasking_Watch
12:40:07.147	4.1564612	-0.80208206	8.48531	-0.04933714	0.020295387	0.03209486	4.316782	-0.7903231	8.7699	Multitasking_Watch
12:40:07.170	4.1564612	-0.80208206	8.48531	-0.04933714	0.020295387	0.03209486	4.316782	-0.7903231	8.7699	Multitasking_Watch
12:40:07.193	4.1564612	-0.80208206	8.48531	-0.04933714	0.020295387	0.03209486	4.316782	-0.7903231	8.7699	Multitasking_Watch
12:40:07.214	4.1564612	-0.80208206	8.48531	-0.04933714	0.020295387	0.03209486	4.316782	-0.7903231	8.7699	Multitasking_Watch
12:40:07.236	4.1564612	-0.80208206	8.48531	-0.04933714	0.020295387	0.03209486	4.316782	-0.7903231	8.7699	Multitasking_Watch
12:40:07.258	4.1564612	-0.80208206	8.48531	-0.04933714	0.020295387	0.03209486	4.316782	-0.7903231	8.7699	Multitasking_Watch
12:40:07.280	4.1804037	-0.8547561	8.719949	-0.008409171	-0.10615372	-0.024104742	4.3197656	-0.8479091	8.763049	Multitasking_Watch
12:40:07.303	4.1804037	-0.8547561	8.719949	-0.008409171	-0.10615372	-0.024104742	4.3197656	-0.8479091	8.763049	Multitasking_Watch
[truncated: 3,331 more rows]
