# Supplementary material for: Real-time Smartphone Activity Classification Using Inertial Sensors—Recognition of Scrolling, Typing, and Watching Videos While Sitting or Walking
Source: Sensors (Basel). 2020 Jan 24;20(3):655. doi: 10.3390/s20030655 (PMC7038357; doi:10.3390/s20030655)
Supplement: Supplementary file 1 [file sensors-20-00655-s001.zip › sensors-668083-supplementary/5Hz_data/2933/2019_09_10_12_09_33_Walking_Scroll.csv]

time	accX	accY	accZ	rotX	rotY	rotZ	graX	graY	graZ	activity
12:29:34.246	-0.8092649	2.631308	8.178843	0.38315547	-0.10432112	-0.016774358	-0.9327808	2.62616	9.402318	Walking_Scroll
12:29:34.267	-0.8092649	2.631308	8.178843	0.38315547	-0.10432112	-0.016774358	-0.9327808	2.62616	9.402318	Walking_Scroll
12:29:34.289	-0.8092649	2.631308	8.178843	0.38315547	-0.10432112	-0.016774358	-0.9327808	2.62616	9.402318	Walking_Scroll
12:29:34.309	-0.8092649	2.631308	8.178843	0.38315547	-0.10432112	-0.016774358	-0.9327808	2.62616	9.402318	Walking_Scroll
12:29:34.331	-0.6249057	2.8707354	8.458973	0.2982452	-0.18678793	-0.09191078	-0.3064164	2.7242532	9.415675	Walking_Scroll
12:29:34.353	-0.6249057	2.8707354	8.458973	0.2982452	-0.18678793	-0.09191078	-0.3064164	2.7242532	9.415675	Walking_Scroll
12:29:34.374	-0.6249057	2.8707354	8.458973	0.2982452	-0.18678793	-0.09191078	-0.3064164	2.7242532	9.415675	Walking_Scroll
12:29:34.395	-0.6249057	2.8707354	8.458973	0.2982452	-0.18678793	-0.09191078	-0.3064164	2.7242532	9.415675	Walking_Scroll
12:29:34.416	-0.6249057	2.8707354	8.458973	0.2982452	-0.18678793	-0.09191078	-0.3064164	2.7242532	9.415675	Walking_Scroll
12:29:34.438	-0.6249057	2.8707354	8.458973	0.2982452	-0.18678793	-0.09191078	-0.3064164	2.7242532	9.415675	Walking_Scroll
12:29:34.459	-0.6249057	2.8707354	8.458973	0.2982452	-0.18678793	-0.09191078	-0.3064164	2.7242532	9.415675	Walking_Scroll
12:29:34.480	-0.6249057	2.8707354	8.458973	0.2982452	-0.18678793	-0.09191078	-0.3064164	2.7242532	9.415675	Walking_Scroll
12:29:34.501	-0.91461295	2.8874955	8.696006	-0.16540153	0.16140527	-0.13650395	-0.4914341	2.5910757	9.44538	Walking_Scroll
12:29:34.523	-0.91461295	2.8874955	8.696006	-0.16540153	0.16140527	-0.13650395	-0.4914341	2.5910757	9.44538	Walking_Scroll
12:29:34.544	-0.91461295	2.8874955	8.696006	-0.16540153	0.16140527	-0.13650395	-0.4914341	2.5910757	9.44538	Walking_Scroll
12:29:34.565	-0.91461295	2.8874955	8.696006	-0.16540153	0.16140527	-0.13650395	-0.4914341	2.5910757	9.44538	Walking_Scroll
12:29:34.587	-0.91461295	2.8874955	8.696006	-0.16540153	0.16140527	-0.13650395	-0.4914341	2.5910757	9.44538	Walking_Scroll
12:29:34.608	-0.91461295	2.8874955	8.696006	-0.16540153	0.16140527	-0.13650395	-0.4914341	2.5910757	9.44538	Walking_Scroll
12:29:34.629	-0.91461295	2.8874955	8.696006	-0.16540153	0.16140527	-0.13650395	-0.4914341	2.5910757	9.44538	Walking_Scroll
12:29:34.651	-0.91461295	2.8874955	8.696006	-0.16540153	0.16140527	-0.13650395	-0.4914341	2.5910757	9.44538	Walking_Scroll
12:29:34.675	-0.91461295	2.8874955	8.696006	-0.16540153	0.16140527	-0.13650395	-0.4914341	2.5910757	9.44538	Walking_Scroll
12:29:34.698	-1.2234744	3.0239692	9.431048	0.02091236	0.1552966	-0.57082915	-0.8247385	2.3134189	9.494119	Walking_Scroll
12:29:34.721	-1.2234744	3.0239692	9.431048	0.02091236	0.1552966	-0.57082915	-0.8247385	2.3134189	9.494119	Walking_Scroll
12:29:34.744	-1.2234744	3.0239692	9.431048	0.02091236	0.1552966	-0.57082915	-0.8247385	2.3134189	9.494119	Walking_Scroll
12:29:34.767	-1.2234744	3.0239692	9.431048	0.02091236	0.1552966	-0.57082915	-0.8247385	2.3134189	9.494119	Walking_Scroll
12:29:34.791	-1.2234744	3.0239692	9.431048	0.02091236	0.1552966	-0.57082915	-0.8247385	2.3134189	9.494119	Walking_Scroll
12:29:34.813	-1.2234744	3.0239692	9.431048	0.02091236	0.1552966	-0.57082915	-0.8247385	2.3134189	9.494119	Walking_Scroll
12:29:34.835	-1.2234744	3.0239692	9.431048	0.02091236	0.1552966	-0.57082915	-0.8247385	2.3134189	9.494119	Walking_Scroll
12:29:34.859	-0.72785956	3.4884584	10.269045	-0.43418226	0.14796622	-0.22935547	-0.7536351	2.3439226	9.492547	Walking_Scroll
12:29:34.884	-0.72785956	3.4884584	10.269045	-0.43418226	0.14796622	-0.22935547	-0.7536351	2.3439226	9.492547	Walking_Scroll
12:29:34.907	-0.72785956	3.4884584	10.269045	-0.43418226	0.14796622	-0.22935547	-0.7536351	2.3439226	9.492547	Walking_Scroll
12:29:34.930	-0.72785956	3.4884584	10.269045	-0.43418226	0.14796622	-0.22935547	-0.7536351	2.3439226	9.492547	Walking_Scroll
12:29:34.953	-0.72785956	3.4884584	10.269045	-0.43418226	0.14796622	-0.22935547	-0.7536351	2.3439226	9.492547	Walking_Scroll
12:29:34.976	-0.72785956	3.4884584	10.269045	-0.43418226	0.14796622	-0.22935547	-0.7536351	2.3439226	9.492547	Walking_Scroll
12:29:34.999	-0.72785956	3.4884584	10.269045	-0.43418226	0.14796622	-0.22935547	-0.7536351	2.3439226	9.492547	Walking_Scroll
12:29:35.023	-0.72785956	3.4884584	10.269045	-0.43418226	0.14796622	-0.22935547	-0.7536351	2.3439226	9.492547	Walking_Scroll
12:29:35.046	0.37590113	1.9537282	9.483723	0.042903513	-0.66326284	-0.30388102	-0.1543106	2.5971673	9.455226	Walking_Scroll
12:29:35.069	0.37590113	1.9537282	9.483723	0.042903513	-0.66326284	-0.30388102	-0.1543106	2.5971673	9.455226	Walking_Scroll
12:29:35.092	0.37590113	1.9537282	9.483723	0.042903513	-0.66326284	-0.30388102	-0.1543106	2.5971673	9.455226	Walking_Scroll
12:29:35.114	0.37590113	1.9537282	9.483723	0.042903513	-0.66326284	-0.30388102	-0.1543106	2.5971673	9.455226	Walking_Scroll
12:29:35.136	0.37590113	1.9537282	9.483723	0.042903513	-0.66326284	-0.30388102	-0.1543106	2.5971673	9.455226	Walking_Scroll
12:29:35.156	0.37590113	1.9537282	9.483723	0.042903513	-0.66326284	-0.30388102	-0.1543106	2.5971673	9.455226	Walking_Scroll
12:29:35.177	0.37590113	1.9537282	9.483723	0.042903513	-0.66326284	-0.30388102	-0.1543106	2.5971673	9.455226	Walking_Scroll
12:29:35.198	0.37590113	1.9537282	9.483723	0.042903513	-0.66326284	-0.30388102	-0.1543106	2.5971673	9.455226	Walking_Scroll
12:29:35.220	0.14365649	1.9585168	7.987301	0.5700802	-0.331563	-0.12917356	-0.098952144	3.1051297	9.301545	Walking_Scroll
12:29:35.241	0.14365649	1.9585168	7.987301	0.5700802	-0.331563	-0.12917356	-0.098952144	3.1051297	9.301545	Walking_Scroll
12:29:35.263	0.14365649	1.9585168	7.987301	0.5700802	-0.331563	-0.12917356	-0.098952144	3.1051297	9.301545	Walking_Scroll
12:29:35.283	0.14365649	1.9585168	7.987301	0.5700802	-0.331563	-0.12917356	-0.098952144	3.1051297	9.301545	Walking_Scroll
12:29:35.306	0.14365649	1.9585168	7.987301	0.5700802	-0.331563	-0.12917356	-0.098952144	3.1051297	9.301545	Walking_Scroll
12:29:35.339	0.14365649	1.9585168	7.987301	0.5700802	-0.331563	-0.12917356	-0.098952144	3.1051297	9.301545	Walking_Scroll
12:29:35.372	0.14365649	1.9585168	7.987301	0.5700802	-0.331563	-0.12917356	-0.098952144	3.1051297	9.301545	Walking_Scroll
12:29:35.406	-0.05027977	2.6935592	8.224334	-0.33888727	0.357493	-0.0723631	-0.055634137	3.0416102	9.322869	Walking_Scroll
12:29:35.440	-0.05027977	2.6935592	8.224334	-0.33888727	0.357493	-0.0723631	-0.055634137	3.0416102	9.322869	Walking_Scroll
12:29:35.473	-0.05027977	2.6935592	8.224334	-0.33888727	0.357493	-0.0723631	-0.055634137	3.0416102	9.322869	Walking_Scroll
12:29:35.507	-0.05027977	2.6935592	8.224334	-0.33888727	0.357493	-0.0723631	-0.055634137	3.0416102	9.322869	Walking_Scroll
12:29:35.540	-0.05027977	2.6935592	8.224334	-0.33888727	0.357493	-0.0723631	-0.055634137	3.0416102	9.322869	Walking_Scroll
12:29:35.573	-0.05027977	2.6935592	8.224334	-0.33888727	0.357493	-0.0723631	-0.055634137	3.0416102	9.322869	Walking_Scroll
12:29:35.607	-0.5794145	3.4549387	10.079897	-0.3278917	0.26891753	-0.07114136	-0.4790514	2.4803479	9.475694	Walking_Scroll
12:29:35.641	-0.5794145	3.4549387	10.079897	-0.3278917	0.26891753	-0.07114136	-0.4790514	2.4803479	9.475694	Walking_Scroll
12:29:35.674	-0.5794145	3.4549387	10.079897	-0.3278917	0.26891753	-0.07114136	-0.4790514	2.4803479	9.475694	Walking_Scroll
12:29:35.707	-0.5794145	3.4549387	10.079897	-0.3278917	0.26891753	-0.07114136	-0.4790514	2.4803479	9.475694	Walking_Scroll
12:29:35.741	-0.5794145	3.4549387	10.079897	-0.3278917	0.26891753	-0.07114136	-0.4790514	2.4803479	9.475694	Walking_Scroll
12:29:35.774	-0.5889916	2.9689007	9.364009	0.33184278	0.18583988	0.04553389	-0.49961665	2.7749243	9.392579	Walking_Scroll
12:29:35.809	-0.5889916	2.9689007	9.364009	0.33184278	0.18583988	0.04553389	-0.49961665	2.7749243	9.392579	Walking_Scroll
12:29:35.842	-0.5889916	2.9689007	9.364009	0.33184278	0.18583988	0.04553389	-0.49961665	2.7749243	9.392579	Walking_Scroll
12:29:35.875	-0.5889916	2.9689007	9.364009	0.33184278	0.18583988	0.04553389	-0.49961665	2.7749243	9.392579	Walking_Scroll
12:29:35.909	-0.5889916	2.9689007	9.364009	0.33184278	0.18583988	0.04553389	-0.49961665	2.7749243	9.392579	Walking_Scroll
12:29:35.942	0.48843205	2.0087965	8.327288	0.20722626	0.09176662	-0.313044	-0.46888715	3.1698663	9.268358	Walking_Scroll
12:29:35.975	0.48843205	2.0087965	8.327288	0.20722626	0.09176662	-0.313044	-0.46888715	3.1698663	9.268358	Walking_Scroll
12:29:36.012	0.48843205	2.0087965	8.327288	0.20722626	0.09176662	-0.313044	-0.46888715	3.1698663	9.268358	Walking_Scroll
12:29:36.043	0.48843205	2.0087965	8.327288	0.20722626	0.09176662	-0.313044	-0.46888715	3.1698663	9.268358	Walking_Scroll
12:29:36.076	0.48843205	2.0087965	8.327288	0.20722626	0.09176662	-0.313044	-0.46888715	3.1698663	9.268358	Walking_Scroll
12:29:36.109	0.48843205	2.0087965	8.327288	0.20722626	0.09176662	-0.313044	-0.46888715	3.1698663	9.268358	Walking_Scroll
12:29:36.143	-0.5363176	2.4517374	8.502069	-0.24481402	-0.25031793	-0.34725246	-0.69207215	2.805594	9.371236	Walking_Scroll
12:29:36.176	-0.5363176	2.4517374	8.502069	-0.24481402	-0.25031793	-0.34725246	-0.69207215	2.805594	9.371236	Walking_Scroll
12:29:36.210	-0.5363176	2.4517374	8.502069	-0.24481402	-0.25031793	-0.34725246	-0.69207215	2.805594	9.371236	Walking_Scroll
12:29:36.243	-0.5363176	2.4517374	8.502069	-0.24481402	-0.25031793	-0.34725246	-0.69207215	2.805594	9.371236	Walking_Scroll
12:29:36.277	-0.5363176	2.4517374	8.502069	-0.24481402	-0.25031793	-0.34725246	-0.69207215	2.805594	9.371236	Walking_Scroll
12:29:36.311	-0.53392327	3.057489	8.593052	0.074668504	0.5230375	0.053475145	-0.32592213	2.725624	9.414623	Walking_Scroll
12:29:36.344	-0.53392327	3.057489	8.593052	0.074668504	0.5230375	0.053475145	-0.32592213	2.725624	9.414623	Walking_Scroll
12:29:36.377	-0.53392327	3.057489	8.593052	0.074668504	0.5230375	0.053475145	-0.32592213	2.725624	9.414623	Walking_Scroll
12:29:36.411	-0.53392327	3.057489	8.593052	0.074668504	0.5230375	0.053475145	-0.32592213	2.725624	9.414623	Walking_Scroll
12:29:36.444	-0.53392327	3.057489	8.593052	0.074668504	0.5230375	0.053475145	-0.32592213	2.725624	9.414623	Walking_Scroll
12:29:36.478	-0.531529	3.3256476	10.360027	0.28602785	-0.3230109	-0.16154942	-0.4071666	2.9809663	9.333725	Walking_Scroll
12:29:36.511	-0.531529	3.3256476	10.360027	0.28602785	-0.3230109	-0.16154942	-0.4071666	2.9809663	9.333725	Walking_Scroll
12:29:36.545	-0.531529	3.3256476	10.360027	0.28602785	-0.3230109	-0.16154942	-0.4071666	2.9809663	9.333725	Walking_Scroll
12:29:36.579	-0.531529	3.3256476	10.360027	0.28602785	-0.3230109	-0.16154942	-0.4071666	2.9809663	9.333725	Walking_Scroll
12:29:36.611	-0.531529	3.3256476	10.360027	0.28602785	-0.3230109	-0.16154942	-0.4071666	2.9809663	9.333725	Walking_Scroll
12:29:36.632	-0.531529	3.3256476	10.360027	0.28602785	-0.3230109	-0.16154942	-0.4071666	2.9809663	9.333725	Walking_Scroll
12:29:36.662	0.3902668	2.6337023	8.885154	0.07894456	-0.21305513	-0.3979543	0.050856255	3.1198924	9.296992	Walking_Scroll
12:29:36.695	0.3902668	2.6337023	8.885154	0.07894456	-0.21305513	-0.3979543	0.050856255	3.1198924	9.296992	Walking_Scroll
12:29:36.729	0.3902668	2.6337023	8.885154	0.07894456	-0.21305513	-0.3979543	0.050856255	3.1198924	9.296992	Walking_Scroll
12:29:36.765	0.3902668	2.6337023	8.885154	0.07894456	-0.21305513	-0.3979543	0.050856255	3.1198924	9.296992	Walking_Scroll
12:29:36.786	0.3902668	2.6337023	8.885154	0.07894456	-0.21305513	-0.3979543	0.050856255	3.1198924	9.296992	Walking_Scroll
12:29:36.806	0.3902668	2.6337023	8.885154	0.07894456	-0.21305513	-0.3979543	0.050856255	3.1198924	9.296992	Walking_Scroll
12:29:36.827	0.3902668	2.6337023	8.885154	0.07894456	-0.21305513	-0.3979543	0.050856255	3.1198924	9.296992	Walking_Scroll
12:29:36.848	0.71828246	2.7749646	8.523619	-0.105536744	0.10276219	-0.14933212	0.13459662	3.167387	9.280081	Walking_Scroll
12:29:36.868	0.71828246	2.7749646	8.523619	-0.105536744	0.10276219	-0.14933212	0.13459662	3.167387	9.280081	Walking_Scroll
12:29:36.890	0.71828246	2.7749646	8.523619	-0.105536744	0.10276219	-0.14933212	0.13459662	3.167387	9.280081	Walking_Scroll
12:29:36.911	0.71828246	2.7749646	8.523619	-0.105536744	0.10276219	-0.14933212	0.13459662	3.167387	9.280081	Walking_Scroll
12:29:36.933	0.71828246	2.7749646	8.523619	-0.105536744	0.10276219	-0.14933212	0.13459662	3.167387	9.280081	Walking_Scroll
12:29:36.954	0.71828246	2.7749646	8.523619	-0.105536744	0.10276219	-0.14933212	0.13459662	3.167387	9.280081	Walking_Scroll
12:29:36.975	0.71828246	2.7749646	8.523619	-0.105536744	0.10276219	-0.14933212	0.13459662	3.167387	9.280081	Walking_Scroll
12:29:36.998	0.71828246	2.7749646	8.523619	-0.105536744	0.10276219	-0.14933212	0.13459662	3.167387	9.280081	Walking_Scroll
12:29:37.019	1.0295382	3.0167863	8.214757	-0.24542488	0.012354138	-0.1285627	0.56933844	3.0790086	9.293327	Walking_Scroll
12:29:37.042	1.0295382	3.0167863	8.214757	-0.24542488	0.012354138	-0.1285627	0.56933844	3.0790086	9.293327	Walking_Scroll
12:29:37.063	1.0295382	3.0167863	8.214757	-0.24542488	0.012354138	-0.1285627	0.56933844	3.0790086	9.293327	Walking_Scroll
12:29:37.084	1.0295382	3.0167863	8.214757	-0.24542488	0.012354138	-0.1285627	0.56933844	3.0790086	9.293327	Walking_Scroll
12:29:37.106	1.0295382	3.0167863	8.214757	-0.24542488	0.012354138	-0.1285627	0.56933844	3.0790086	9.293327	Walking_Scroll
12:29:37.127	1.0295382	3.0167863	8.214757	-0.24542488	0.012354138	-0.1285627	0.56933844	3.0790086	9.293327	Walking_Scroll
12:29:37.149	1.0295382	3.0167863	8.214757	-0.24542488	0.012354138	-0.1285627	0.56933844	3.0790086	9.293327	Walking_Scroll
12:29:37.169	1.0295382	3.0167863	8.214757	-0.24542488	0.012354138	-0.1285627	0.56933844	3.0790086	9.293327	Walking_Scroll
12:29:37.190	1.0295382	3.0167863	8.214757	-0.24542488	0.012354138	-0.1285627	0.56933844	3.0790086	9.293327	Walking_Scroll
12:29:37.212	0.45012367	3.5554981	9.361614	-0.18433836	0.23898514	-0.045485027	0.3171876	2.7266967	9.414611	Walking_Scroll
12:29:37.233	0.45012367	3.5554981	9.361614	-0.18433836	0.23898514	-0.045485027	0.3171876	2.7266967	9.414611	Walking_Scroll
12:29:37.255	0.45012367	3.5554981	9.361614	-0.18433836	0.23898514	-0.045485027	0.3171876	2.7266967	9.414611	Walking_Scroll
12:29:37.276	0.45012367	3.5554981	9.361614	-0.18433836	0.23898514	-0.045485027	0.3171876	2.7266967	9.414611	Walking_Scroll
12:29:37.297	0.45012367	3.5554981	9.361614	-0.18433836	0.23898514	-0.045485027	0.3171876	2.7266967	9.414611	Walking_Scroll
12:29:37.319	0.45012367	3.5554981	9.361614	-0.18433836	0.23898514	-0.045485027	0.3171876	2.7266967	9.414611	Walking_Scroll
12:29:37.339	0.45012367	3.5554981	9.361614	-0.18433836	0.23898514	-0.045485027	0.3171876	2.7266967	9.414611	Walking_Scroll
12:29:37.361	0.45012367	3.5554981	9.361614	-0.18433836	0.23898514	-0.045485027	0.3171876	2.7266967	9.414611	Walking_Scroll
12:29:37.382	0.076616794	3.4166303	9.119793	0.18156992	0.39047974	-0.19697961	-0.07475063	2.7939427	9.399929	Walking_Scroll
12:29:37.403	0.076616794	3.4166303	9.119793	0.18156992	0.39047974	-0.19697961	-0.07475063	2.7939427	9.399929	Walking_Scroll
12:29:37.432	0.076616794	3.4166303	9.119793	0.18156992	0.39047974	-0.19697961	-0.07475063	2.7939427	9.399929	Walking_Scroll
12:29:37.466	0.076616794	3.4166303	9.119793	0.18156992	0.39047974	-0.19697961	-0.07475063	2.7939427	9.399929	Walking_Scroll
12:29:37.499	0.076616794	3.4166303	9.119793	0.18156992	0.39047974	-0.19697961	-0.07475063	2.7939427	9.399929	Walking_Scroll
12:29:37.534	0.076616794	3.4166303	9.119793	0.18156992	0.39047974	-0.19697961	-0.07475063	2.7939427	9.399929	Walking_Scroll
12:29:37.568	0.73743665	1.8435916	9.050359	0.3929293	0.66598	-0.03632205	-0.2771721	2.779968	9.400284	Walking_Scroll
12:29:37.602	0.73743665	1.8435916	9.050359	0.3929293	0.66598	-0.03632205	-0.2771721	2.779968	9.400284	Walking_Scroll
12:29:37.635	0.73743665	1.8435916	9.050359	0.3929293	0.66598	-0.03632205	-0.2771721	2.779968	9.400284	Walking_Scroll
12:29:37.669	0.73743665	1.8435916	9.050359	0.3929293	0.66598	-0.03632205	-0.2771721	2.779968	9.400284	Walking_Scroll
12:29:37.702	0.73743665	1.8435916	9.050359	0.3929293	0.66598	-0.03632205	-0.2771721	2.779968	9.400284	Walking_Scroll
12:29:37.725	0.73743665	1.8435916	9.050359	0.3929293	0.66598	-0.03632205	-0.2771721	2.779968	9.400284	Walking_Scroll
12:29:37.748	-0.8284191	2.4972286	8.41827	0.19378723	0.1992789	-0.88603556	-0.5225825	2.730983	9.4042015	Walking_Scroll
12:29:37.771	-0.8284191	2.4972286	8.41827	0.19378723	0.1992789	-0.88603556	-0.5225825	2.730983	9.4042015	Walking_Scroll
12:29:37.795	-0.8284191	2.4972286	8.41827	0.19378723	0.1992789	-0.88603556	-0.5225825	2.730983	9.4042015	Walking_Scroll
12:29:37.818	-0.8284191	2.4972286	8.41827	0.19378723	0.1992789	-0.88603556	-0.5225825	2.730983	9.4042015	Walking_Scroll
12:29:37.841	-0.8284191	2.4972286	8.41827	0.19378723	0.1992789	-0.88603556	-0.5225825	2.730983	9.4042015	Walking_Scroll
12:29:37.864	-0.8284191	2.4972286	8.41827	0.19378723	0.1992789	-0.88603556	-0.5225825	2.730983	9.4042015	Walking_Scroll
12:29:37.887	-0.8284191	2.4972286	8.41827	0.19378723	0.1992789	-0.88603556	-0.5225825	2.730983	9.4042015	Walking_Scroll
12:29:37.911	-0.8284191	2.4972286	8.41827	0.19378723	0.1992789	-0.88603556	-0.5225825	2.730983	9.4042015	Walking_Scroll
12:29:37.934	-1.1444633	3.1388943	8.676852	0.061840333	-0.25825915	-0.3441981	-0.5441778	2.6068704	9.438139	Walking_Scroll
12:29:37.957	-1.1444633	3.1388943	8.676852	0.061840333	-0.25825915	-0.3441981	-0.5441778	2.6068704	9.438139	Walking_Scroll
12:29:37.980	-1.1444633	3.1388943	8.676852	0.061840333	-0.25825915	-0.3441981	-0.5441778	2.6068704	9.438139	Walking_Scroll
12:29:38.003	-1.1444633	3.1388943	8.676852	0.061840333	-0.25825915	-0.3441981	-0.5441778	2.6068704	9.438139	Walking_Scroll
12:29:38.026	-1.1444633	3.1388943	8.676852	0.061840333	-0.25825915	-0.3441981	-0.5441778	2.6068704	9.438139	Walking_Scroll
12:29:38.048	-1.1444633	3.1388943	8.676852	0.061840333	-0.25825915	-0.3441981	-0.5441778	2.6068704	9.438139	Walking_Scroll
12:29:38.071	-1.1444633	3.1388943	8.676852	0.061840333	-0.25825915	-0.3441981	-0.5441778	2.6068704	9.438139	Walking_Scroll
12:29:38.094	-1.1444633	3.1388943	8.676852	0.061840333	-0.25825915	-0.3441981	-0.5441778	2.6068704	9.438139	Walking_Scroll
12:29:38.118	-0.8739103	2.5427198	10.788602	-0.13302568	-0.5667461	-0.82617086	-0.320762	2.7107258	9.419101	Walking_Scroll
12:29:38.142	-0.8739103	2.5427198	10.788602	-0.13302568	-0.5667461	-0.82617086	-0.320762	2.7107258	9.419101	Walking_Scroll
12:29:38.165	-0.8739103	2.5427198	10.788602	-0.13302568	-0.5667461	-0.82617086	-0.320762	2.7107258	9.419101	Walking_Scroll
12:29:38.188	-0.8739103	2.5427198	10.788602	-0.13302568	-0.5667461	-0.82617086	-0.320762	2.7107258	9.419101	Walking_Scroll
12:29:38.211	-0.8739103	2.5427198	10.788602	-0.13302568	-0.5667461	-0.82617086	-0.320762	2.7107258	9.419101	Walking_Scroll
12:29:38.234	-0.8739103	2.5427198	10.788602	-0.13302568	-0.5667461	-0.82617086	-0.320762	2.7107258	9.419101	Walking_Scroll
12:29:38.257	-0.8739103	2.5427198	10.788602	-0.13302568	-0.5667461	-0.82617086	-0.320762	2.7107258	9.419101	Walking_Scroll
12:29:38.281	0.63208854	2.2793496	8.935433	0.23043913	-0.34255856	-0.31915265	-0.007661767	2.886271	9.372287	Walking_Scroll
12:29:38.304	0.63208854	2.2793496	8.935433	0.23043913	-0.34255856	-0.31915265	-0.007661767	2.886271	9.372287	Walking_Scroll
12:29:38.327	0.63208854	2.2793496	8.935433	0.23043913	-0.34255856	-0.31915265	-0.007661767	2.886271	9.372287	Walking_Scroll
12:29:38.350	0.63208854	2.2793496	8.935433	0.23043913	-0.34255856	-0.31915265	-0.007661767	2.886271	9.372287	Walking_Scroll
12:29:38.374	0.63208854	2.2793496	8.935433	0.23043913	-0.34255856	-0.31915265	-0.007661767	2.886271	9.372287	Walking_Scroll
12:29:38.396	0.63208854	2.2793496	8.935433	0.23043913	-0.34255856	-0.31915265	-0.007661767	2.886271	9.372287	Walking_Scroll
12:29:38.418	0.63208854	2.2793496	8.935433	0.23043913	-0.34255856	-0.31915265	-0.007661767	2.886271	9.372287	Walking_Scroll
12:29:38.440	0.63208854	2.2793496	8.935433	0.23043913	-0.34255856	-0.31915265	-0.007661767	2.886271	9.372287	Walking_Scroll
12:29:38.463	0.8834874	1.8819	9.0838785	-0.093930304	-0.20389216	-0.5793812	0.6451987	2.8500137	9.361171	Walking_Scroll
12:29:38.486	0.8834874	1.8819	9.0838785	-0.093930304	-0.20389216	-0.5793812	0.6451987	2.8500137	9.361171	Walking_Scroll
12:29:38.509	0.8834874	1.8819	9.0838785	-0.093930304	-0.20389216	-0.5793812	0.6451987	2.8500137	9.361171	Walking_Scroll
12:29:38.532	0.8834874	1.8819	9.0838785	-0.093930304	-0.20389216	-0.5793812	0.6451987	2.8500137	9.361171	Walking_Scroll
12:29:38.555	0.8834874	1.8819	9.0838785	-0.093930304	-0.20389216	-0.5793812	0.6451987	2.8500137	9.361171	Walking_Scroll
12:29:38.578	0.8834874	1.8819	9.0838785	-0.093930304	-0.20389216	-0.5793812	0.6451987	2.8500137	9.361171	Walking_Scroll
12:29:38.602	0.8834874	1.8819	9.0838785	-0.093930304	-0.20389216	-0.5793812	0.6451987	2.8500137	9.361171	Walking_Scroll
12:29:38.625	0.8834874	1.8819	9.0838785	-0.093930304	-0.20389216	-0.5793812	0.6451987	2.8500137	9.361171	Walking_Scroll
12:29:38.648	0.9720756	2.6600394	9.323306	-0.12997136	-0.08171911	-0.8377772	0.7732791	2.7222185	9.38946	Walking_Scroll
12:29:38.671	0.9720756	2.6600394	9.323306	-0.12997136	-0.08171911	-0.8377772	0.7732791	2.7222185	9.38946	Walking_Scroll
12:29:38.694	0.9720756	2.6600394	9.323306	-0.12997136	-0.08171911	-0.8377772	0.7732791	2.7222185	9.38946	Walking_Scroll
12:29:38.717	0.9720756	2.6600394	9.323306	-0.12997136	-0.08171911	-0.8377772	0.7732791	2.7222185	9.38946	Walking_Scroll
12:29:38.740	0.9720756	2.6600394	9.323306	-0.12997136	-0.08171911	-0.8377772	0.7732791	2.7222185	9.38946	Walking_Scroll
12:29:38.763	0.9720756	2.6600394	9.323306	-0.12997136	-0.08171911	-0.8377772	0.7732791	2.7222185	9.38946	Walking_Scroll
12:29:38.786	0.9720756	2.6600394	9.323306	-0.12997136	-0.08171911	-0.8377772	0.7732791	2.7222185	9.38946	Walking_Scroll
12:29:38.809	0.9720756	2.6600394	9.323306	-0.12997136	-0.08171911	-0.8377772	0.7732791	2.7222185	9.38946	Walking_Scroll
12:29:38.833	-0.009577099	3.632115	7.4701376	0.4839482	0.14369017	-0.15116473	0.2373511	2.8264685	9.387498	Walking_Scroll
12:29:38.856	-0.009577099	3.632115	7.4701376	0.4839482	0.14369017	-0.15116473	0.2373511	2.8264685	9.387498	Walking_Scroll
12:29:38.879	-0.009577099	3.632115	7.4701376	0.4839482	0.14369017	-0.15116473	0.2373511	2.8264685	9.387498	Walking_Scroll
12:29:38.902	-0.009577099	3.632115	7.4701376	0.4839482	0.14369017	-0.15116473	0.2373511	2.8264685	9.387498	Walking_Scroll
12:29:38.925	-0.009577099	3.632115	7.4701376	0.4839482	0.14369017	-0.15116473	0.2373511	2.8264685	9.387498	Walking_Scroll
12:29:38.948	-0.009577099	3.632115	7.4701376	0.4839482	0.14369017	-0.15116473	0.2373511	2.8264685	9.387498	Walking_Scroll
12:29:38.971	-0.009577099	3.632115	7.4701376	0.4839482	0.14369017	-0.15116473	0.2373511	2.8264685	9.387498	Walking_Scroll
12:29:38.994	-0.009577099	3.632115	7.4701376	0.4839482	0.14369017	-0.15116473	0.2373511	2.8264685	9.387498	Walking_Scroll
12:29:39.016	-0.41420954	2.8491871	9.8787775	0.25487375	0.6836951	0.09623571	0.43313155	2.8190973	9.382722	Walking_Scroll
12:29:39.040	-0.41420954	2.8491871	9.8787775	0.25487375	0.6836951	0.09623571	0.43313155	2.8190973	9.382722	Walking_Scroll
12:29:39.064	-0.41420954	2.8491871	9.8787775	0.25487375	0.6836951	0.09623571	0.43313155	2.8190973	9.382722	Walking_Scroll
12:29:39.087	-0.41420954	2.8491871	9.8787775	0.25487375	0.6836951	0.09623571	0.43313155	2.8190973	9.382722	Walking_Scroll
12:29:39.110	-0.41420954	2.8491871	9.8787775	0.25487375	0.6836951	0.09623571	0.43313155	2.8190973	9.382722	Walking_Scroll
12:29:39.134	-0.41420954	2.8491871	9.8787775	0.25487375	0.6836951	0.09623571	0.43313155	2.8190973	9.382722	Walking_Scroll
12:29:39.157	-0.41420954	2.8491871	9.8787775	0.25487375	0.6836951	0.09623571	0.43313155	2.8190973	9.382722	Walking_Scroll
12:29:39.181	-0.32801566	2.6073654	7.9968777	0.3452818	0.0044128904	-0.3637458	-0.18884398	3.3319678	9.221317	Walking_Scroll
12:29:39.205	-0.32801566	2.6073654	7.9968777	0.3452818	0.0044128904	-0.3637458	-0.18884398	3.3319678	9.221317	Walking_Scroll
12:29:39.226	-0.32801566	2.6073654	7.9968777	0.3452818	0.0044128904	-0.3637458	-0.18884398	3.3319678	9.221317	Walking_Scroll
12:29:39.247	-0.32801566	2.6073654	7.9968777	0.3452818	0.0044128904	-0.3637458	-0.18884398	3.3319678	9.221317	Walking_Scroll
12:29:39.267	-0.32801566	2.6073654	7.9968777	0.3452818	0.0044128904	-0.3637458	-0.18884398	3.3319678	9.221317	Walking_Scroll
12:29:39.288	-0.32801566	2.6073654	7.9968777	0.3452818	0.0044128904	-0.3637458	-0.18884398	3.3319678	9.221317	Walking_Scroll
12:29:39.308	-0.32801566	2.6073654	7.9968777	0.3452818	0.0044128904	-0.3637458	-0.18884398	3.3319678	9.221317	Walking_Scroll
12:29:39.328	-0.32801566	2.6073654	7.9968777	0.3452818	0.0044128904	-0.3637458	-0.18884398	3.3319678	9.221317	Walking_Scroll
12:29:39.351	-0.32801566	2.6073654	7.9968777	0.3452818	0.0044128904	-0.3637458	-0.18884398	3.3319678	9.221317	Walking_Scroll
12:29:39.372	-0.9241901	2.7869358	9.699207	-0.3663762	0.16201612	-0.2391293	-0.2906807	3.3871717	9.198529	Walking_Scroll
12:29:39.393	-0.9241901	2.7869358	9.699207	-0.3663762	0.16201612	-0.2391293	-0.2906807	3.3871717	9.198529	Walking_Scroll
12:29:39.416	-0.9241901	2.7869358	9.699207	-0.3663762	0.16201612	-0.2391293	-0.2906807	3.3871717	9.198529	Walking_Scroll
12:29:39.437	-0.9241901	2.7869358	9.699207	-0.3663762	0.16201612	-0.2391293	-0.2906807	3.3871717	9.198529	Walking_Scroll
12:29:39.458	-0.9241901	2.7869358	9.699207	-0.3663762	0.16201612	-0.2391293	-0.2906807	3.3871717	9.198529	Walking_Scroll
12:29:39.479	-0.9241901	2.7869358	9.699207	-0.3663762	0.16201612	-0.2391293	-0.2906807	3.3871717	9.198529	Walking_Scroll
12:29:39.500	-0.9241901	2.7869358	9.699207	-0.3663762	0.16201612	-0.2391293	-0.2906807	3.3871717	9.198529	Walking_Scroll
12:29:39.524	-0.9241901	2.7869358	9.699207	-0.3663762	0.16201612	-0.2391293	-0.2906807	3.3871717	9.198529	Walking_Scroll
12:29:39.557	-1.2186859	3.4238129	8.286585	-0.34438506	-0.02124345	-0.11329107	-0.4694411	3.2442508	9.242556	Walking_Scroll
12:29:39.591	-1.2186859	3.4238129	8.286585	-0.34438506	-0.02124345	-0.11329107	-0.4694411	3.2442508	9.242556	Walking_Scroll
12:29:39.624	-1.2186859	3.4238129	8.286585	-0.34438506	-0.02124345	-0.11329107	-0.4694411	3.2442508	9.242556	Walking_Scroll
12:29:39.657	-1.2186859	3.4238129	8.286585	-0.34438506	-0.02124345	-0.11329107	-0.4694411	3.2442508	9.242556	Walking_Scroll
12:29:39.691	-1.2186859	3.4238129	8.286585	-0.34438506	-0.02124345	-0.11329107	-0.4694411	3.2442508	9.242556	Walking_Scroll
12:29:39.724	-0.74222517	3.727886	9.500483	0.074668504	-0.050564982	-0.20186654	-0.2665671	3.133374	9.288772	Walking_Scroll
12:29:39.758	-0.74222517	3.727886	9.500483	0.074668504	-0.050564982	-0.20186654	-0.2665671	3.133374	9.288772	Walking_Scroll
12:29:39.792	-0.74222517	3.727886	9.500483	0.074668504	-0.050564982	-0.20186654	-0.2665671	3.133374	9.288772	Walking_Scroll
12:29:39.825	-0.74222517	3.727886	9.500483	0.074668504	-0.050564982	-0.20186654	-0.2665671	3.133374	9.288772	Walking_Scroll
12:29:39.859	-0.74222517	3.727886	9.500483	0.074668504	-0.050564982	-0.20186654	-0.2665671	3.133374	9.288772	Walking_Scroll
12:29:39.892	-0.74222517	3.727886	9.500483	0.074668504	-0.050564982	-0.20186654	-0.2665671	3.133374	9.288772	Walking_Scroll
12:29:39.925	-0.6656084	2.2434354	10.302565	0.014192844	-0.029795563	0.1017335	-0.19372605	3.036788	9.322594	Walking_Scroll
12:29:39.960	-0.6656084	2.2434354	10.302565	0.014192844	-0.029795563	0.1017335	-0.19372605	3.036788	9.322594	Walking_Scroll
12:29:39.993	-0.6656084	2.2434354	10.302565	0.014192844	-0.029795563	0.1017335	-0.19372605	3.036788	9.322594	Walking_Scroll
12:29:40.013	-0.6656084	2.2434354	10.302565	0.014192844	-0.029795563	0.1017335	-0.19372605	3.036788	9.322594	Walking_Scroll
12:29:40.043	-0.6656084	2.2434354	10.302565	0.014192844	-0.029795563	0.1017335	-0.19372605	3.036788	9.322594	Walking_Scroll
12:29:40.076	0.18435916	2.2194927	8.566715	0.09910311	0.13208373	-0.15055385	0.007536241	3.2393959	9.256166	Walking_Scroll
12:29:40.096	0.18435916	2.2194927	8.566715	0.09910311	0.13208373	-0.15055385	0.007536241	3.2393959	9.256166	Walking_Scroll
12:29:40.126	0.18435916	2.2194927	8.566715	0.09910311	0.13208373	-0.15055385	0.007536241	3.2393959	9.256166	Walking_Scroll
12:29:40.147	0.18435916	2.2194927	8.566715	0.09910311	0.13208373	-0.15055385	0.007536241	3.2393959	9.256166	Walking_Scroll
12:29:40.168	0.18435916	2.2194927	8.566715	0.09910311	0.13208373	-0.15055385	0.007536241	3.2393959	9.256166	Walking_Scroll
12:29:40.189	0.18435916	2.2194927	8.566715	0.09910311	0.13208373	-0.15055385	0.007536241	3.2393959	9.256166	Walking_Scroll
12:29:40.210	0.18435916	2.2194927	8.566715	0.09910311	0.13208373	-0.15055385	0.007536241	3.2393959	9.256166	Walking_Scroll
12:29:40.231	0.18435916	2.2194927	8.566715	0.09910311	0.13208373	-0.15055385	0.007536241	3.2393959	9.256166	Walking_Scroll
12:29:40.253	0.18435916	2.2194927	8.566715	0.09910311	0.13208373	-0.15055385	0.007536241	3.2393959	9.256166	Walking_Scroll
12:29:40.278	0.35914123	3.0048149	8.91628	-0.39997378	-0.12631227	-0.0015027284	-0.05452157	3.159214	9.283683	Walking_Scroll
12:29:40.311	0.35914123	3.0048149	8.91628	-0.39997378	-0.12631227	-0.0015027284	-0.05452157	3.159214	9.283683	Walking_Scroll
12:29:40.344	0.35914123	3.0048149	8.91628	-0.39997378	-0.12631227	-0.0015027284	-0.05452157	3.159214	9.283683	Walking_Scroll
12:29:40.377	0.35914123	3.0048149	8.91628	-0.39997378	-0.12631227	-0.0015027284	-0.05452157	3.159214	9.283683	Walking_Scroll
12:29:40.411	0.35914123	3.0048149	8.91628	-0.39997378	-0.12631227	-0.0015027284	-0.05452157	3.159214	9.283683	Walking_Scroll
12:29:40.444	0.3423813	3.641692	9.531608	0.17179608	-0.11714929	0.012547173	0.10923545	2.7540047	9.41137	Walking_Scroll
12:29:40.477	0.3423813	3.641692	9.531608	0.17179608	-0.11714929	0.012547173	0.10923545	2.7540047	9.41137	Walking_Scroll
12:29:40.511	0.3423813	3.641692	9.531608	0.17179608	-0.11714929	0.012547173	0.10923545	2.7540047	9.41137	Walking_Scroll
12:29:40.545	0.3423813	3.641692	9.531608	0.17179608	-0.11714929	0.012547173	0.10923545	2.7540047	9.41137	Walking_Scroll
12:29:40.578	0.3423813	3.641692	9.531608	0.17179608	-0.11714929	0.012547173	0.10923545	2.7540047	9.41137	Walking_Scroll
12:29:40.612	0.3423813	3.641692	9.531608	0.17179608	-0.11714929	0.012547173	0.10923545	2.7540047	9.41137	Walking_Scroll
12:29:40.645	-0.37590113	3.440573	9.550762	0.22371963	0.16568132	-0.07969348	-0.14286022	3.2247062	9.260196	Walking_Scroll
12:29:40.679	-0.37590113	3.440573	9.550762	0.22371963	0.16568132	-0.07969348	-0.14286022	3.2247062	9.260196	Walking_Scroll
12:29:40.712	-0.37590113	3.440573	9.550762	0.22371963	0.16568132	-0.07969348	-0.14286022	3.2247062	9.260196	Walking_Scroll
12:29:40.745	-0.37590113	3.440573	9.550762	0.22371963	0.16568132	-0.07969348	-0.14286022	3.2247062	9.260196	Walking_Scroll
12:29:40.779	-0.37590113	3.440573	9.550762	0.22371963	0.16568132	-0.07969348	-0.14286022	3.2247062	9.260196	Walking_Scroll
12:29:40.813	-0.117319465	2.2338583	8.399116	0.16996348	-0.16907285	-0.1688798	-0.5640625	3.3304715	9.206528	Walking_Scroll
12:29:40.846	-0.117319465	2.2338583	8.399116	0.16996348	-0.16907285	-0.1688798	-0.5640625	3.3304715	9.206528	Walking_Scroll
12:29:40.867	-0.117319465	2.2338583	8.399116	0.16996348	-0.16907285	-0.1688798	-0.5640625	3.3304715	9.206528	Walking_Scroll
12:29:40.888	-0.117319465	2.2338583	8.399116	0.16996348	-0.16907285	-0.1688798	-0.5640625	3.3304715	9.206528	Walking_Scroll
12:29:40.909	-0.117319465	2.2338583	8.399116	0.16996348	-0.16907285	-0.1688798	-0.5640625	3.3304715	9.206528	Walking_Scroll
12:29:40.930	-0.117319465	2.2338583	8.399116	0.16996348	-0.16907285	-0.1688798	-0.5640625	3.3304715	9.206528	Walking_Scroll
12:29:40.950	-0.117319465	2.2338583	8.399116	0.16996348	-0.16907285	-0.1688798	-0.5640625	3.3304715	9.206528	Walking_Scroll
12:29:40.972	-0.117319465	2.2338583	8.399116	0.16996348	-0.16907285	-0.1688798	-0.5640625	3.3304715	9.206528	Walking_Scroll
12:29:40.993	-0.82123625	3.1077688	8.1549	-0.08598906	0.011132408	-0.14322346	-0.7900597	3.2949803	9.202679	Walking_Scroll
12:29:41.014	-0.82123625	3.1077688	8.1549	-0.08598906	0.011132408	-0.14322346	-0.7900597	3.2949803	9.202679	Walking_Scroll
12:29:41.047	-0.82123625	3.1077688	8.1549	-0.08598906	0.011132408	-0.14322346	-0.7900597	3.2949803	9.202679	Walking_Scroll
12:29:41.080	-0.82123625	3.1077688	8.1549	-0.08598906	0.011132408	-0.14322346	-0.7900597	3.2949803	9.202679	Walking_Scroll
12:29:41.114	-0.82123625	3.1077688	8.1549	-0.08598906	0.011132408	-0.14322346	-0.7900597	3.2949803	9.202679	Walking_Scroll
12:29:41.147	-0.82123625	3.1077688	8.1549	-0.08598906	0.011132408	-0.14322346	-0.7900597	3.2949803	9.202679	Walking_Scroll
12:29:41.181	-1.0008069	3.615355	8.499676	-0.19166875	-0.08110824	-0.23974018	-0.627171	3.0647721	9.294311	Walking_Scroll
12:29:41.214	-1.0008069	3.615355	8.499676	-0.19166875	-0.08110824	-0.23974018	-0.627171	3.0647721	9.294311	Walking_Scroll
12:29:41.248	-1.0008069	3.615355	8.499676	-0.19166875	-0.08110824	-0.23974018	-0.627171	3.0647721	9.294311	Walking_Scroll
12:29:41.282	-1.0008069	3.615355	8.499676	-0.19166875	-0.08110824	-0.23974018	-0.627171	3.0647721	9.294311	Walking_Scroll
12:29:41.315	-1.0008069	3.615355	8.499676	-0.19166875	-0.08110824	-0.23974018	-0.627171	3.0647721	9.294311	Walking_Scroll
12:29:41.349	-0.43575802	3.46691	9.907509	-0.021237342	-0.48244673	-0.27700296	-0.30766603	3.0004754	9.3312845	Walking_Scroll
12:29:41.382	-0.43575802	3.46691	9.907509	-0.021237342	-0.48244673	-0.27700296	-0.30766603	3.0004754	9.3312845	Walking_Scroll
12:29:41.415	-0.43575802	3.46691	9.907509	-0.021237342	-0.48244673	-0.27700296	-0.30766603	3.0004754	9.3312845	Walking_Scroll
12:29:41.450	-0.43575802	3.46691	9.907509	-0.021237342	-0.48244673	-0.27700296	-0.30766603	3.0004754	9.3312845	Walking_Scroll
12:29:41.482	-0.43575802	3.46691	9.907509	-0.021237342	-0.48244673	-0.27700296	-0.30766603	3.0004754	9.3312845	Walking_Scroll
12:29:41.504	-0.43575802	3.46691	9.907509	-0.021237342	-0.48244673	-0.27700296	-0.30766603	3.0004754	9.3312845	Walking_Scroll
12:29:41.533	0.8547561	2.5427198	9.198804	0.23166087	-0.24604185	-0.313044	0.15393881	2.922145	9.359901	Walking_Scroll
12:29:41.555	0.8547561	2.5427198	9.198804	0.23166087	-0.24604185	-0.313044	0.15393881	2.922145	9.359901	Walking_Scroll
12:29:41.577	0.8547561	2.5427198	9.198804	0.23166087	-0.24604185	-0.313044	0.15393881	2.922145	9.359901	Walking_Scroll
12:29:41.603	0.8547561	2.5427198	9.198804	0.23166087	-0.24604185	-0.313044	0.15393881	2.922145	9.359901	Walking_Scroll
12:29:41.625	0.8547561	2.5427198	9.198804	0.23166087	-0.24604185	-0.313044	0.15393881	2.922145	9.359901	Walking_Scroll
12:29:41.648	0.8547561	2.5427198	9.198804	0.23166087	-0.24604185	-0.313044	0.15393881	2.922145	9.359901	Walking_Scroll
12:29:41.671	0.8547561	2.5427198	9.198804	0.23166087	-0.24604185	-0.313044	0.15393881	2.922145	9.359901	Walking_Scroll
12:29:41.694	0.8547561	2.5427198	9.198804	0.23166087	-0.24604185	-0.313044	0.15393881	2.922145	9.359901	Walking_Scroll
12:29:41.717	0.25858167	2.1045675	8.652909	0.15224838	-0.13547525	-0.548838	0.45873696	2.8923821	9.35917	Walking_Scroll
12:29:41.740	0.25858167	2.1045675	8.652909	0.15224838	-0.13547525	-0.548838	0.45873696	2.8923821	9.35917	Walking_Scroll
12:29:41.763	0.25858167	2.1045675	8.652909	0.15224838	-0.13547525	-0.548838	0.45873696	2.8923821	9.35917	Walking_Scroll
12:29:41.786	0.25858167	2.1045675	8.652909	0.15224838	-0.13547525	-0.548838	0.45873696	2.8923821	9.35917	Walking_Scroll
12:29:41.810	0.25858167	2.1045675	8.652909	0.15224838	-0.13547525	-0.548838	0.45873696	2.8923821	9.35917	Walking_Scroll
12:29:41.833	0.25858167	2.1045675	8.652909	0.15224838	-0.13547525	-0.548838	0.45873696	2.8923821	9.35917	Walking_Scroll
12:29:41.856	0.25858167	2.1045675	8.652909	0.15224838	-0.13547525	-0.548838	0.45873696	2.8923821	9.35917	Walking_Scroll
12:29:41.879	0.43815228	2.6504622	8.581081	-0.40974766	0.19378111	-0.2763921	0.32981464	2.7716749	9.401032	Walking_Scroll
12:29:41.902	0.43815228	2.6504622	8.581081	-0.40974766	0.19378111	-0.2763921	0.32981464	2.7716749	9.401032	Walking_Scroll
12:29:41.925	0.43815228	2.6504622	8.581081	-0.40974766	0.19378111	-0.2763921	0.32981464	2.7716749	9.401032	Walking_Scroll
12:29:41.948	0.43815228	2.6504622	8.581081	-0.40974766	0.19378111	-0.2763921	0.32981464	2.7716749	9.401032	Walking_Scroll
12:29:41.971	0.43815228	2.6504622	8.581081	-0.40974766	0.19378111	-0.2763921	0.32981464	2.7716749	9.401032	Walking_Scroll
12:29:41.994	0.43815228	2.6504622	8.581081	-0.40974766	0.19378111	-0.2763921	0.32981464	2.7716749	9.401032	Walking_Scroll
12:29:42.021	0.43815228	2.6504622	8.581081	-0.40974766	0.19378111	-0.2763921	0.32981464	2.7716749	9.401032	Walking_Scroll
12:29:42.055	0.43815228	2.6504622	8.581081	-0.40974766	0.19378111	-0.2763921	0.32981464	2.7716749	9.401032	Walking_Scroll
12:29:42.089	0.07901107	3.2370596	9.979338	0.2224979	-0.016356528	-0.23607498	-0.106082104	2.6155562	9.450819	Walking_Scroll
12:29:42.126	0.07901107	3.2370596	9.979338	0.2224979	-0.016356528	-0.23607498	-0.106082104	2.6155562	9.450819	Walking_Scroll
12:29:42.155	0.07901107	3.2370596	9.979338	0.2224979	-0.016356528	-0.23607498	-0.106082104	2.6155562	9.450819	Walking_Scroll
12:29:42.189	0.07901107	3.2370596	9.979338	0.2224979	-0.016356528	-0.23607498	-0.106082104	2.6155562	9.450819	Walking_Scroll
12:29:42.223	0.07901107	3.2370596	9.979338	0.2224979	-0.016356528	-0.23607498	-0.106082104	2.6155562	9.450819	Walking_Scroll
12:29:42.259	-0.46209505	2.4900458	9.75667	0.317182	0.103373066	-0.43216273	-0.49772224	3.0775673	9.297915	Walking_Scroll
12:29:42.279	-0.46209505	2.4900458	9.75667	0.317182	0.103373066	-0.43216273	-0.49772224	3.0775673	9.297915	Walking_Scroll
12:29:42.301	-0.46209505	2.4900458	9.75667	0.317182	0.103373066	-0.43216273	-0.49772224	3.0775673	9.297915	Walking_Scroll
12:29:42.321	-0.46209505	2.4900458	9.75667	0.317182	0.103373066	-0.43216273	-0.49772224	3.0775673	9.297915	Walking_Scroll
12:29:42.342	-0.46209505	2.4900458	9.75667	0.317182	0.103373066	-0.43216273	-0.49772224	3.0775673	9.297915	Walking_Scroll
12:29:42.363	-0.46209505	2.4900458	9.75667	0.317182	0.103373066	-0.43216273	-0.49772224	3.0775673	9.297915	Walking_Scroll
12:29:42.384	-0.46209505	2.4900458	9.75667	0.317182	0.103373066	-0.43216273	-0.49772224	3.0775673	9.297915	Walking_Scroll
12:29:42.405	-0.46209505	2.4900458	9.75667	0.317182	0.103373066	-0.43216273	-0.49772224	3.0775673	9.297915	Walking_Scroll
12:29:42.426	-0.14605077	2.0590763	8.372779	0.28297353	-0.35233238	-0.3637458	-0.558933	3.5135803	9.13853	Walking_Scroll
12:29:42.452	-0.14605077	2.0590763	8.372779	0.28297353	-0.35233238	-0.3637458	-0.558933	3.5135803	9.13853	Walking_Scroll
12:29:42.472	-0.14605077	2.0590763	8.372779	0.28297353	-0.35233238	-0.3637458	-0.558933	3.5135803	9.13853	Walking_Scroll
12:29:42.493	-0.14605077	2.0590763	8.372779	0.28297353	-0.35233238	-0.3637458	-0.558933	3.5135803	9.13853	Walking_Scroll
12:29:42.514	-0.14605077	2.0590763	8.372779	0.28297353	-0.35233238	-0.3637458	-0.558933	3.5135803	9.13853	Walking_Scroll
12:29:42.535	-0.14605077	2.0590763	8.372779	0.28297353	-0.35233238	-0.3637458	-0.558933	3.5135803	9.13853	Walking_Scroll
12:29:42.557	-0.14605077	2.0590763	8.372779	0.28297353	-0.35233238	-0.3637458	-0.558933	3.5135803	9.13853	Walking_Scroll
12:29:42.578	-0.14605077	2.0590763	8.372779	0.28297353	-0.35233238	-0.3637458	-0.558933	3.5135803	9.13853	Walking_Scroll
12:29:42.598	-0.24421602	3.6273263	7.5036573	-0.0975955	-0.21916379	-0.54700536	-0.45631433	3.4840848	9.155506	Walking_Scroll
12:29:42.619	-0.24421602	3.6273263	7.5036573	-0.0975955	-0.21916379	-0.54700536	-0.45631433	3.4840848	9.155506	Walking_Scroll
12:29:42.640	-0.24421602	3.6273263	7.5036573	-0.0975955	-0.21916379	-0.54700536	-0.45631433	3.4840848	9.155506	Walking_Scroll
12:29:42.662	-0.24421602	3.6273263	7.5036573	-0.0975955	-0.21916379	-0.54700536	-0.45631433	3.4840848	9.155506	Walking_Scroll
12:29:42.683	-0.24421602	3.6273263	7.5036573	-0.0975955	-0.21916379	-0.54700536	-0.45631433	3.4840848	9.155506	Walking_Scroll
12:29:42.704	-0.24421602	3.6273263	7.5036573	-0.0975955	-0.21916379	-0.54700536	-0.45631433	3.4840848	9.155506	Walking_Scroll
12:29:42.726	-0.24421602	3.6273263	7.5036573	-0.0975955	-0.21916379	-0.54700536	-0.45631433	3.4840848	9.155506	Walking_Scroll
12:29:42.747	-0.24421602	3.6273263	7.5036573	-0.0975955	-0.21916379	-0.54700536	-0.45631433	3.4840848	9.155506	Walking_Scroll
12:29:42.768	-0.24421602	3.6273263	7.5036573	-0.0975955	-0.21916379	-0.54700536	-0.45631433	3.4840848	9.155506	Walking_Scroll
12:29:42.789	-0.9122187	3.5602865	8.7534685	-0.20266432	-0.4928314	-0.56472045	-0.3908098	3.2887943	9.230465	Walking_Scroll
12:29:42.810	-0.9122187	3.5602865	8.7534685	-0.20266432	-0.4928314	-0.56472045	-0.3908098	3.2887943	9.230465	Walking_Scroll
12:29:42.831	-0.9122187	3.5602865	8.7534685	-0.20266432	-0.4928314	-0.56472045	-0.3908098	3.2887943	9.230465	Walking_Scroll
12:29:42.856	-0.9122187	3.5602865	8.7534685	-0.20266432	-0.4928314	-0.56472045	-0.3908098	3.2887943	9.230465	Walking_Scroll
12:29:42.889	-0.9122187	3.5602865	8.7534685	-0.20266432	-0.4928314	-0.56472045	-0.3908098	3.2887943	9.230465	Walking_Scroll
12:29:42.922	-0.9122187	3.5602865	8.7534685	-0.20266432	-0.4928314	-0.56472045	-0.3908098	3.2887943	9.230465	Walking_Scroll
12:29:42.959	0.9481328	2.6791935	10.228342	-0.41646716	-0.53986806	-0.8585467	0.3405353	3.187754	9.267829	Walking_Scroll
12:29:42.991	0.9481328	2.6791935	10.228342	-0.41646716	-0.53986806	-0.8585467	0.3405353	3.187754	9.267829	Walking_Scroll
12:29:43.025	0.9481328	2.6791935	10.228342	-0.41646716	-0.53986806	-0.8585467	0.3405353	3.187754	9.267829	Walking_Scroll
12:29:43.058	0.9481328	2.6791935	10.228342	-0.41646716	-0.53986806	-0.8585467	0.3405353	3.187754	9.267829	Walking_Scroll
12:29:43.092	0.9481328	2.6791935	10.228342	-0.41646716	-0.53986806	-0.8585467	0.3405353	3.187754	9.267829	Walking_Scroll
12:29:43.125	0.9481328	2.6791935	10.228342	-0.41646716	-0.53986806	-0.8585467	0.3405353	3.187754	9.267829	Walking_Scroll
12:29:43.148	1.9992194	2.248224	7.877164	-0.113478	0.44118154	-0.88603556	0.11555077	2.933976	9.356751	Walking_Scroll
12:29:43.170	1.9992194	2.248224	7.877164	-0.113478	0.44118154	-0.88603556	0.11555077	2.933976	9.356751	Walking_Scroll
12:29:43.195	1.9992194	2.248224	7.877164	-0.113478	0.44118154	-0.88603556	0.11555077	2.933976	9.356751	Walking_Scroll
12:29:43.217	1.9992194	2.248224	7.877164	-0.113478	0.44118154	-0.88603556	0.11555077	2.933976	9.356751	Walking_Scroll
12:29:43.241	1.9992194	2.248224	7.877164	-0.113478	0.44118154	-0.88603556	0.11555077	2.933976	9.356751	Walking_Scroll
12:29:43.264	1.9992194	2.248224	7.877164	-0.113478	0.44118154	-0.88603556	0.11555077	2.933976	9.356751	Walking_Scroll
12:29:43.287	1.9992194	2.248224	7.877164	-0.113478	0.44118154	-0.88603556	0.11555077	2.933976	9.356751	Walking_Scroll
12:29:43.309	1.9992194	2.248224	7.877164	-0.113478	0.44118154	-0.88603556	0.11555077	2.933976	9.356751	Walking_Scroll
12:29:43.332	0.6703969	2.640885	8.549955	-0.034676377	0.1394141	-0.3692436	0.5809925	2.7700973	9.389323	Walking_Scroll
12:29:43.356	0.6703969	2.640885	8.549955	-0.034676377	0.1394141	-0.3692436	0.5809925	2.7700973	9.389323	Walking_Scroll
12:29:43.377	0.6703969	2.640885	8.549955	-0.034676377	0.1394141	-0.3692436	0.5809925	2.7700973	9.389323	Walking_Scroll
12:29:43.397	0.6703969	2.640885	8.549955	-0.034676377	0.1394141	-0.3692436	0.5809925	2.7700973	9.389323	Walking_Scroll
12:29:43.418	0.6703969	2.640885	8.549955	-0.034676377	0.1394141	-0.3692436	0.5809925	2.7700973	9.389323	Walking_Scroll
12:29:43.439	0.6703969	2.640885	8.549955	-0.034676377	0.1394141	-0.3692436	0.5809925	2.7700973	9.389323	Walking_Scroll
12:29:43.461	0.6703969	2.640885	8.549955	-0.034676377	0.1394141	-0.3692436	0.5809925	2.7700973	9.389323	Walking_Scroll
12:29:43.483	0.6703969	2.640885	8.549955	-0.034676377	0.1394141	-0.3692436	0.5809925	2.7700973	9.389323	Walking_Scroll
12:29:43.503	0.52674043	3.397476	9.136553	-0.05972185	0.03923221	-0.41383675	0.517878	2.8543699	9.367751	Walking_Scroll
12:29:43.526	0.52674043	3.397476	9.136553	-0.05972185	0.03923221	-0.41383675	0.517878	2.8543699	9.367751	Walking_Scroll
12:29:43.558	0.52674043	3.397476	9.136553	-0.05972185	0.03923221	-0.41383675	0.517878	2.8543699	9.367751	Walking_Scroll
12:29:43.592	0.52674043	3.397476	9.136553	-0.05972185	0.03923221	-0.41383675	0.517878	2.8543699	9.367751	Walking_Scroll
12:29:43.625	0.52674043	3.397476	9.136553	-0.05972185	0.03923221	-0.41383675	0.517878	2.8543699	9.367751	Walking_Scroll
12:29:43.659	0.52674043	3.397476	9.136553	-0.05972185	0.03923221	-0.41383675	0.517878	2.8543699	9.367751	Walking_Scroll
12:29:43.692	-0.16520496	4.163644	9.440625	0.4912786	0.54930466	0.098068304	0.08410353	2.9654777	9.347153	Walking_Scroll
12:29:43.725	-0.16520496	4.163644	9.440625	0.4912786	0.54930466	0.098068304	0.08410353	2.9654777	9.347153	Walking_Scroll
12:29:43.759	-0.16520496	4.163644	9.440625	0.4912786	0.54930466	0.098068304	0.08410353	2.9654777	9.347153	Walking_Scroll
12:29:43.792	-0.16520496	4.163644	9.440625	0.4912786	0.54930466	0.098068304	0.08410353	2.9654777	9.347153	Walking_Scroll
12:29:43.826	-0.16520496	4.163644	9.440625	0.4912786	0.54930466	0.098068304	0.08410353	2.9654777	9.347153	Walking_Scroll
12:29:43.860	0.08619389	2.4780743	7.6616793	0.27197796	0.30740204	0.082185805	-0.1703379	3.3689802	9.2082205	Walking_Scroll
12:29:43.893	0.08619389	2.4780743	7.6616793	0.27197796	0.30740204	0.082185805	-0.1703379	3.3689802	9.2082205	Walking_Scroll
12:29:43.926	0.08619389	2.4780743	7.6616793	0.27197796	0.30740204	0.082185805	-0.1703379	3.3689802	9.2082205	Walking_Scroll
12:29:43.960	0.08619389	2.4780743	7.6616793	0.27197796	0.30740204	0.082185805	-0.1703379	3.3689802	9.2082205	Walking_Scroll
12:29:43.980	0.08619389	2.4780743	7.6616793	0.27197796	0.30740204	0.082185805	-0.1703379	3.3689802	9.2082205	Walking_Scroll
12:29:44.010	0.08619389	2.4780743	7.6616793	0.27197796	0.30740204	0.082185805	-0.1703379	3.3689802	9.2082205	Walking_Scroll
12:29:44.030	0.08619389	2.4780743	7.6616793	0.27197796	0.30740204	0.082185805	-0.1703379	3.3689802	9.2082205	Walking_Scroll
12:29:44.060	-0.9194015	2.5331428	8.626573	-0.13119309	-0.20450301	-0.007611381	0.13823919	3.1331613	9.291639	Walking_Scroll
12:29:44.093	-0.9194015	2.5331428	8.626573	-0.13119309	-0.20450301	-0.007611381	0.13823919	3.1331613	9.291639	Walking_Scroll
12:29:44.114	-0.9194015	2.5331428	8.626573	-0.13119309	-0.20450301	-0.007611381	0.13823919	3.1331613	9.291639	Walking_Scroll
12:29:44.144	-0.9194015	2.5331428	8.626573	-0.13119309	-0.20450301	-0.007611381	0.13823919	3.1331613	9.291639	Walking_Scroll
12:29:44.164	-0.9194015	2.5331428	8.626573	-0.13119309	-0.20450301	-0.007611381	0.13823919	3.1331613	9.291639	Walking_Scroll
12:29:44.185	-0.9194015	2.5331428	8.626573	-0.13119309	-0.20450301	-0.007611381	0.13823919	3.1331613	9.291639	Walking_Scroll
12:29:44.207	-0.9194015	2.5331428	8.626573	-0.13119309	-0.20450301	-0.007611381	0.13823919	3.1331613	9.291639	Walking_Scroll
12:29:44.230	-0.28731298	3.301705	8.461368	0.03618399	-0.16601852	0.07668803	0.38389954	2.9589744	9.341706	Walking_Scroll
12:29:44.254	-0.28731298	3.301705	8.461368	0.03618399	-0.16601852	0.07668803	0.38389954	2.9589744	9.341706	Walking_Scroll
12:29:44.277	-0.28731298	3.301705	8.461368	0.03618399	-0.16601852	0.07668803	0.38389954	2.9589744	9.341706	Walking_Scroll
12:29:44.300	-0.28731298	3.301705	8.461368	0.03618399	-0.16601852	0.07668803	0.38389954	2.9589744	9.341706	Walking_Scroll
12:29:44.323	-0.28731298	3.301705	8.461368	0.03618399	-0.16601852	0.07668803	0.38389954	2.9589744	9.341706	Walking_Scroll
12:29:44.346	-0.28731298	3.301705	8.461368	0.03618399	-0.16601852	0.07668803	0.38389954	2.9589744	9.341706	Walking_Scroll
12:29:44.369	-0.28731298	3.301705	8.461368	0.03618399	-0.16601852	0.07668803	0.38389954	2.9589744	9.341706	Walking_Scroll
12:29:44.392	-0.28731298	3.301705	8.461368	0.03618399	-0.16601852	0.07668803	0.38389954	2.9589744	9.341706	Walking_Scroll
12:29:44.415	1.4652961	3.634509	10.134965	0.051455624	-0.22527245	-0.16521461	0.34102294	3.1835628	9.269251	Walking_Scroll
12:29:44.436	1.4652961	3.634509	10.134965	0.051455624	-0.22527245	-0.16521461	0.34102294	3.1835628	9.269251	Walking_Scroll
12:29:44.460	1.4652961	3.634509	10.134965	0.051455624	-0.22527245	-0.16521461	0.34102294	3.1835628	9.269251	Walking_Scroll
12:29:44.483	1.4652961	3.634509	10.134965	0.051455624	-0.22527245	-0.16521461	0.34102294	3.1835628	9.269251	Walking_Scroll
12:29:44.506	1.4652961	3.634509	10.134965	0.051455624	-0.22527245	-0.16521461	0.34102294	3.1835628	9.269251	Walking_Scroll
12:29:44.529	1.4652961	3.634509	10.134965	0.051455624	-0.22527245	-0.16521461	0.34102294	3.1835628	9.269251	Walking_Scroll
12:29:44.552	1.4652961	3.634509	10.134965	0.051455624	-0.22527245	-0.16521461	0.34102294	3.1835628	9.269251	Walking_Scroll
12:29:44.576	1.4652961	3.634509	10.134965	0.051455624	-0.22527245	-0.16521461	0.34102294	3.1835628	9.269251	Walking_Scroll
12:29:44.603	1.1827718	1.4772675	8.837268	0.15347013	-0.36699316	-0.18415144	0.5137969	2.8584085	9.366744	Walking_Scroll
12:29:44.632	1.1827718	1.4772675	8.837268	0.15347013	-0.36699316	-0.18415144	0.5137969	2.8584085	9.366744	Walking_Scroll
12:29:44.666	1.1827718	1.4772675	8.837268	0.15347013	-0.36699316	-0.18415144	0.5137969	2.8584085	9.366744	Walking_Scroll
12:29:44.701	1.1827718	1.4772675	8.837268	0.15347013	-0.36699316	-0.18415144	0.5137969	2.8584085	9.366744	Walking_Scroll
12:29:44.742	1.1827718	1.4772675	8.837268	0.15347013	-0.36699316	-0.18415144	0.5137969	2.8584085	9.366744	Walking_Scroll
12:29:44.764	0.60335726	2.2985039	8.633755	-0.04200676	-0.096379876	-0.13528222	0.7239656	2.5742762	9.435007	Walking_Scroll
12:29:44.797	0.60335726	2.2985039	8.633755	-0.04200676	-0.096379876	-0.13528222	0.7239656	2.5742762	9.435007	Walking_Scroll
12:29:44.831	0.60335726	2.2985039	8.633755	-0.04200676	-0.096379876	-0.13528222	0.7239656	2.5742762	9.435007	Walking_Scroll
12:29:44.864	0.60335726	2.2985039	8.633755	-0.04200676	-0.096379876	-0.13528222	0.7239656	2.5742762	9.435007	Walking_Scroll
12:29:44.885	0.60335726	2.2985039	8.633755	-0.04200676	-0.096379876	-0.13528222	0.7239656	2.5742762	9.435007	Walking_Scroll
12:29:44.907	0.60335726	2.2985039	8.633755	-0.04200676	-0.096379876	-0.13528222	0.7239656	2.5742762	9.435007	Walking_Scroll
12:29:44.928	0.60335726	2.2985039	8.633755	-0.04200676	-0.096379876	-0.13528222	0.7239656	2.5742762	9.435007	Walking_Scroll
12:29:44.949	-0.79250497	2.3799093	8.296163	-0.2802442	0.24875899	-0.10473895	0.05382588	2.03586	9.59285	Walking_Scroll
12:29:44.972	-0.79250497	2.3799093	8.296163	-0.2802442	0.24875899	-0.10473895	0.05382588	2.03586	9.59285	Walking_Scroll
12:29:44.994	-0.79250497	2.3799093	8.296163	-0.2802442	0.24875899	-0.10473895	0.05382588	2.03586	9.59285	Walking_Scroll
12:29:45.018	-0.79250497	2.3799093	8.296163	-0.2802442	0.24875899	-0.10473895	0.05382588	2.03586	9.59285	Walking_Scroll
12:29:45.041	-0.79250497	2.3799093	8.296163	-0.2802442	0.24875899	-0.10473895	0.05382588	2.03586	9.59285	Walking_Scroll
12:29:45.064	-0.79250497	2.3799093	8.296163	-0.2802442	0.24875899	-0.10473895	0.05382588	2.03586	9.59285	Walking_Scroll
12:29:45.087	-0.79250497	2.3799093	8.296163	-0.2802442	0.24875899	-0.10473895	0.05382588	2.03586	9.59285	Walking_Scroll
12:29:45.110	-0.79250497	2.3799093	8.296163	-0.2802442	0.24875899	-0.10473895	0.05382588	2.03586	9.59285	Walking_Scroll
12:29:45.134	0.5411061	3.1317115	10.683254	0.29885605	-0.03529335	-0.016774358	0.10999022	2.069463	9.585176	Walking_Scroll
12:29:45.157	0.5411061	3.1317115	10.683254	0.29885605	-0.03529335	-0.016774358	0.10999022	2.069463	9.585176	Walking_Scroll
12:29:45.180	0.5411061	3.1317115	10.683254	0.29885605	-0.03529335	-0.016774358	0.10999022	2.069463	9.585176	Walking_Scroll
12:29:45.202	0.5411061	3.1317115	10.683254	0.29885605	-0.03529335	-0.016774358	0.10999022	2.069463	9.585176	Walking_Scroll
12:29:45.224	0.5411061	3.1317115	10.683254	0.29885605	-0.03529335	-0.016774358	0.10999022	2.069463	9.585176	Walking_Scroll
12:29:45.247	0.5411061	3.1317115	10.683254	0.29885605	-0.03529335	-0.016774358	0.10999022	2.069463	9.585176	Walking_Scroll
12:29:45.271	0.5411061	3.1317115	10.683254	0.29885605	-0.03529335	-0.016774358	0.10999022	2.069463	9.585176	Walking_Scroll
12:29:45.292	0.5411061	3.1317115	10.683254	0.29885605	-0.03529335	-0.016774358	0.10999022	2.069463	9.585176	Walking_Scroll
12:29:45.315	-0.52913475	0.9601042	10.582695	0.43080294	0.070386335	-0.021050418	0.15586473	2.544228	9.469583	Walking_Scroll
12:29:45.338	-0.52913475	0.9601042	10.582695	0.43080294	0.070386335	-0.021050418	0.15586473	2.544228	9.469583	Walking_Scroll
12:29:45.361	-0.52913475	0.9601042	10.582695	0.43080294	0.070386335	-0.021050418	0.15586473	2.544228	9.469583	Walking_Scroll
12:29:45.383	-0.52913475	0.9601042	10.582695	0.43080294	0.070386335	-0.021050418	0.15586473	2.544228	9.469583	Walking_Scroll
12:29:45.406	-0.52913475	0.9601042	10.582695	0.43080294	0.070386335	-0.021050418	0.15586473	2.544228	9.469583	Walking_Scroll
12:29:45.430	-0.52913475	0.9601042	10.582695	0.43080294	0.070386335	-0.021050418	0.15586473	2.544228	9.469583	Walking_Scroll
12:29:45.453	-0.52913475	0.9601042	10.582695	0.43080294	0.070386335	-0.021050418	0.15586473	2.544228	9.469583	Walking_Scroll
12:29:45.477	-0.58420306	2.1644244	7.513234	-0.04200676	-0.17823583	-0.02043955	0.023106297	2.7612238	9.409862	Walking_Scroll
12:29:45.500	-0.58420306	2.1644244	7.513234	-0.04200676	-0.17823583	-0.02043955	0.023106297	2.7612238	9.409862	Walking_Scroll
12:29:45.523	-0.58420306	2.1644244	7.513234	-0.04200676	-0.17823583	-0.02043955	0.023106297	2.7612238	9.409862	Walking_Scroll
12:29:45.546	-0.58420306	2.1644244	7.513234	-0.04200676	-0.17823583	-0.02043955	0.023106297	2.7612238	9.409862	Walking_Scroll
12:29:45.569	-0.58420306	2.1644244	7.513234	-0.04200676	-0.17823583	-0.02043955	0.023106297	2.7612238	9.409862	Walking_Scroll
12:29:45.593	-0.58420306	2.1644244	7.513234	-0.04200676	-0.17823583	-0.02043955	0.023106297	2.7612238	9.409862	Walking_Scroll
12:29:45.616	-0.58420306	2.1644244	7.513234	-0.04200676	-0.17823583	-0.02043955	0.023106297	2.7612238	9.409862	Walking_Scroll
12:29:45.639	-0.58420306	2.1644244	7.513234	-0.04200676	-0.17823583	-0.02043955	0.023106297	2.7612238	9.409862	Walking_Scroll
12:29:45.662	-0.0047885496	3.0957973	8.537984	-0.1782297	0.06977548	-0.11939972	-0.044577613	2.6414115	9.444117	Walking_Scroll
12:29:45.685	-0.0047885496	3.0957973	8.537984	-0.1782297	0.06977548	-0.11939972	-0.044577613	2.6414115	9.444117	Walking_Scroll
12:29:45.709	-0.0047885496	3.0957973	8.537984	-0.1782297	0.06977548	-0.11939972	-0.044577613	2.6414115	9.444117	Walking_Scroll
12:29:45.732	-0.0047885496	3.0957973	8.537984	-0.1782297	0.06977548	-0.11939972	-0.044577613	2.6414115	9.444117	Walking_Scroll
12:29:45.755	-0.0047885496	3.0957973	8.537984	-0.1782297	0.06977548	-0.11939972	-0.044577613	2.6414115	9.444117	Walking_Scroll
12:29:45.777	-0.0047885496	3.0957973	8.537984	-0.1782297	0.06977548	-0.11939972	-0.044577613	2.6414115	9.444117	Walking_Scroll
12:29:45.801	-0.0047885496	3.0957973	8.537984	-0.1782297	0.06977548	-0.11939972	-0.044577613	2.6414115	9.444117	Walking_Scroll
12:29:45.824	-0.0047885496	3.0957973	8.537984	-0.1782297	0.06977548	-0.11939972	-0.044577613	2.6414115	9.444117	Walking_Scroll
12:29:45.846	-0.1699935	2.7294734	10.024829	-0.011463497	-0.32362172	-0.050982814	0.0878912	2.8725	9.376107	Walking_Scroll
12:29:45.870	-0.1699935	2.7294734	10.024829	-0.011463497	-0.32362172	-0.050982814	0.0878912	2.8725	9.376107	Walking_Scroll
12:29:45.891	-0.1699935	2.7294734	10.024829	-0.011463497	-0.32362172	-0.050982814	0.0878912	2.8725	9.376107	Walking_Scroll
12:29:45.914	-0.1699935	2.7294734	10.024829	-0.011463497	-0.32362172	-0.050982814	0.0878912	2.8725	9.376107	Walking_Scroll
12:29:45.938	-0.1699935	2.7294734	10.024829	-0.011463497	-0.32362172	-0.050982814	0.0878912	2.8725	9.376107	Walking_Scroll
12:29:45.961	-0.1699935	2.7294734	10.024829	-0.011463497	-0.32362172	-0.050982814	0.0878912	2.8725	9.376107	Walking_Scroll
12:29:45.984	-0.1699935	2.7294734	10.024829	-0.011463497	-0.32362172	-0.050982814	0.0878912	2.8725	9.376107	Walking_Scroll
12:29:46.007	-0.1699935	2.7294734	10.024829	-0.011463497	-0.32362172	-0.050982814	0.0878912	2.8725	9.376107	Walking_Scroll
12:29:46.029	1.934574	2.0064023	9.933846	0.4472963	-0.49405316	-0.019828686	0.9948395	2.8570306	9.328346	Walking_Scroll
12:29:46.053	1.934574	2.0064023	9.933846	0.4472963	-0.49405316	-0.019828686	0.9948395	2.8570306	9.328346	Walking_Scroll
12:29:46.076	1.934574	2.0064023	9.933846	0.4472963	-0.49405316	-0.019828686	0.9948395	2.8570306	9.328346	Walking_Scroll
12:29:46.099	1.934574	2.0064023	9.933846	0.4472963	-0.49405316	-0.019828686	0.9948395	2.8570306	9.328346	Walking_Scroll
12:29:46.122	1.934574	2.0064023	9.933846	0.4472963	-0.49405316	-0.019828686	0.9948395	2.8570306	9.328346	Walking_Scroll
12:29:46.145	1.934574	2.0064023	9.933846	0.4472963	-0.49405316	-0.019828686	0.9948395	2.8570306	9.328346	Walking_Scroll
12:29:46.168	1.934574	2.0064023	9.933846	0.4472963	-0.49405316	-0.019828686	0.9948395	2.8570306	9.328346	Walking_Scroll
12:29:46.191	1.934574	2.0064023	9.933846	0.4472963	-0.49405316	-0.019828686	0.9948395	2.8570306	9.328346	Walking_Scroll
12:29:46.214	1.0989721	2.2458298	7.8364615	-0.14768645	0.27258274	-0.24462709	0.9496848	3.036047	9.276362	Walking_Scroll
12:29:46.235	1.0989721	2.2458298	7.8364615	-0.14768645	0.27258274	-0.24462709	0.9496848	3.036047	9.276362	Walking_Scroll
12:29:46.258	1.0989721	2.2458298	7.8364615	-0.14768645	0.27258274	-0.24462709	0.9496848	3.036047	9.276362	Walking_Scroll
12:29:46.282	1.0989721	2.2458298	7.8364615	-0.14768645	0.27258274	-0.24462709	0.9496848	3.036047	9.276362	Walking_Scroll
12:29:46.305	1.0989721	2.2458298	7.8364615	-0.14768645	0.27258274	-0.24462709	0.9496848	3.036047	9.276362	Walking_Scroll
12:29:46.328	1.0989721	2.2458298	7.8364615	-0.14768645	0.27258274	-0.24462709	0.9496848	3.036047	9.276362	Walking_Scroll
12:29:46.351	1.0989721	2.2458298	7.8364615	-0.14768645	0.27258274	-0.24462709	0.9496848	3.036047	9.276362	Walking_Scroll
12:29:46.372	1.0989721	2.2458298	7.8364615	-0.14768645	0.27258274	-0.24462709	0.9496848	3.036047	9.276362	Walking_Scroll
12:29:46.396	1.4006507	3.2011454	7.5467544	-0.22160113	0.1992789	-0.25012487	0.50998527	2.7956958	9.38586	Walking_Scroll
12:29:46.419	1.4006507	3.2011454	7.5467544	-0.22160113	0.1992789	-0.25012487	0.50998527	2.7956958	9.38586	Walking_Scroll
12:29:46.442	1.4006507	3.2011454	7.5467544	-0.22160113	0.1992789	-0.25012487	0.50998527	2.7956958	9.38586	Walking_Scroll
12:29:46.465	1.4006507	3.2011454	7.5467544	-0.22160113	0.1992789	-0.25012487	0.50998527	2.7956958	9.38586	Walking_Scroll
12:29:46.488	1.4006507	3.2011454	7.5467544	-0.22160113	0.1992789	-0.25012487	0.50998527	2.7956958	9.38586	Walking_Scroll
12:29:46.512	1.4006507	3.2011454	7.5467544	-0.22160113	0.1992789	-0.25012487	0.50998527	2.7956958	9.38586	Walking_Scroll
12:29:46.535	1.4006507	3.2011454	7.5467544	-0.22160113	0.1992789	-0.25012487	0.50998527	2.7956958	9.38586	Walking_Scroll
12:29:46.556	-0.7326481	3.3567734	9.596253	0.08016629	0.38070586	-0.04609589	0.124620505	2.9029412	9.36631	Walking_Scroll
12:29:46.580	-0.7326481	3.3567734	9.596253	0.08016629	0.38070586	-0.04609589	0.124620505	2.9029412	9.36631	Walking_Scroll
12:29:46.603	-0.7326481	3.3567734	9.596253	0.08016629	0.38070586	-0.04609589	0.124620505	2.9029412	9.36631	Walking_Scroll
12:29:46.626	-0.7326481	3.3567734	9.596253	0.08016629	0.38070586	-0.04609589	0.124620505	2.9029412	9.36631	Walking_Scroll
12:29:46.649	-0.7326481	3.3567734	9.596253	0.08016629	0.38070586	-0.04609589	0.124620505	2.9029412	9.36631	Walking_Scroll
12:29:46.672	-0.7326481	3.3567734	9.596253	0.08016629	0.38070586	-0.04609589	0.124620505	2.9029412	9.36631	Walking_Scroll
12:29:46.695	-0.7326481	3.3567734	9.596253	0.08016629	0.38070586	-0.04609589	0.124620505	2.9029412	9.36631	Walking_Scroll
12:29:46.718	-0.7326481	3.3567734	9.596253	0.08016629	0.38070586	-0.04609589	0.124620505	2.9029412	9.36631	Walking_Scroll
12:29:46.741	-0.44533512	2.9689007	7.910684	0.09299446	0.18950507	0.0296514	-0.49724358	3.1048696	9.288859	Walking_Scroll
12:29:46.764	-0.44533512	2.9689007	7.910684	0.09299446	0.18950507	0.0296514	-0.49724358	3.1048696	9.288859	Walking_Scroll
12:29:46.787	-0.44533512	2.9689007	7.910684	0.09299446	0.18950507	0.0296514	-0.49724358	3.1048696	9.288859	Walking_Scroll
12:29:46.810	-0.44533512	2.9689007	7.910684	0.09299446	0.18950507	0.0296514	-0.49724358	3.1048696	9.288859	Walking_Scroll
12:29:46.833	-0.44533512	2.9689007	7.910684	0.09299446	0.18950507	0.0296514	-0.49724358	3.1048696	9.288859	Walking_Scroll
12:29:46.857	-0.44533512	2.9689007	7.910684	0.09299446	0.18950507	0.0296514	-0.49724358	3.1048696	9.288859	Walking_Scroll
12:29:46.881	-0.44533512	2.9689007	7.910684	0.09299446	0.18950507	0.0296514	-0.49724358	3.1048696	9.288859	Walking_Scroll
12:29:46.904	-0.44533512	2.9689007	7.910684	0.09299446	0.18950507	0.0296514	-0.49724358	3.1048696	9.288859	Walking_Scroll
12:29:46.925	-0.045491222	2.2889266	8.511647	0.2273848	-0.13730785	0.22390655	-0.20609592	2.663418	9.435788	Walking_Scroll
12:29:46.948	-0.045491222	2.2889266	8.511647	0.2273848	-0.13730785	0.22390655	-0.20609592	2.663418	9.435788	Walking_Scroll
12:29:46.971	-0.045491222	2.2889266	8.511647	0.2273848	-0.13730785	0.22390655	-0.20609592	2.663418	9.435788	Walking_Scroll
12:29:46.994	-0.045491222	2.2889266	8.511647	0.2273848	-0.13730785	0.22390655	-0.20609592	2.663418	9.435788	Walking_Scroll
12:29:47.017	-0.045491222	2.2889266	8.511647	0.2273848	-0.13730785	0.22390655	-0.20609592	2.663418	9.435788	Walking_Scroll
12:29:47.040	-0.045491222	2.2889266	8.511647	0.2273848	-0.13730785	0.22390655	-0.20609592	2.663418	9.435788	Walking_Scroll
12:29:47.063	-0.045491222	2.2889266	8.511647	0.2273848	-0.13730785	0.22390655	-0.20609592	2.663418	9.435788	Walking_Scroll
12:29:47.087	-0.045491222	2.2889266	8.511647	0.2273848	-0.13730785	0.22390655	-0.20609592	2.663418	9.435788	Walking_Scroll
12:29:47.110	-0.505192	3.4573328	9.014444	0.0025864034	-0.23260283	0.043090437	-0.35941586	2.5965555	9.44982	Walking_Scroll
12:29:47.133	-0.505192	3.4573328	9.014444	0.0025864034	-0.23260283	0.043090437	-0.35941586	2.5965555	9.44982	Walking_Scroll
12:29:47.156	-0.505192	3.4573328	9.014444	0.0025864034	-0.23260283	0.043090437	-0.35941586	2.5965555	9.44982	Walking_Scroll
12:29:47.179	-0.505192	3.4573328	9.014444	0.0025864034	-0.23260283	0.043090437	-0.35941586	2.5965555	9.44982	Walking_Scroll
12:29:47.203	-0.505192	3.4573328	9.014444	0.0025864034	-0.23260283	0.043090437	-0.35941586	2.5965555	9.44982	Walking_Scroll
12:29:47.224	-0.505192	3.4573328	9.014444	0.0025864034	-0.23260283	0.043090437	-0.35941586	2.5965555	9.44982	Walking_Scroll
12:29:47.247	-0.505192	3.4573328	9.014444	0.0025864034	-0.23260283	0.043090437	-0.35941586	2.5965555	9.44982	Walking_Scroll
12:29:47.269	-0.505192	3.4573328	9.014444	0.0025864034	-0.23260283	0.043090437	-0.35941586	2.5965555	9.44982	Walking_Scroll
12:29:47.292	0.021548472	2.8156672	9.488511	0.3452818	-0.53681374	-0.10657155	0.045623686	2.8989437	9.368267	Walking_Scroll
12:29:47.316	0.021548472	2.8156672	9.488511	0.3452818	-0.53681374	-0.10657155	0.045623686	2.8989437	9.368267	Walking_Scroll
12:29:47.339	0.021548472	2.8156672	9.488511	0.3452818	-0.53681374	-0.10657155	0.045623686	2.8989437	9.368267	Walking_Scroll
12:29:47.359	0.021548472	2.8156672	9.488511	0.3452818	-0.53681374	-0.10657155	0.045623686	2.8989437	9.368267	Walking_Scroll
12:29:47.380	0.021548472	2.8156672	9.488511	0.3452818	-0.53681374	-0.10657155	0.045623686	2.8989437	9.368267	Walking_Scroll
12:29:47.401	0.021548472	2.8156672	9.488511	0.3452818	-0.53681374	-0.10657155	0.045623686	2.8989437	9.368267	Walking_Scroll
12:29:47.422	0.021548472	2.8156672	9.488511	0.3452818	-0.53681374	-0.10657155	0.045623686	2.8989437	9.368267	Walking_Scroll
12:29:47.443	0.021548472	2.8156672	9.488511	0.3452818	-0.53681374	-0.10657155	0.045623686	2.8989437	9.368267	Walking_Scroll
12:29:47.463	0.45491222	1.6544439	8.844451	0.047179565	0.10581652	0.06630331	0.57023245	3.0538518	9.301569	Walking_Scroll
12:29:47.486	0.45491222	1.6544439	8.844451	0.047179565	0.10581652	0.06630331	0.57023245	3.0538518	9.301569	Walking_Scroll
12:29:47.506	0.45491222	1.6544439	8.844451	0.047179565	0.10581652	0.06630331	0.57023245	3.0538518	9.301569	Walking_Scroll
12:29:47.542	0.45491222	1.6544439	8.844451	0.047179565	0.10581652	0.06630331	0.57023245	3.0538518	9.301569	Walking_Scroll
12:29:47.575	0.45491222	1.6544439	8.844451	0.047179565	0.10581652	0.06630331	0.57023245	3.0538518	9.301569	Walking_Scroll
12:29:47.609	0.45491222	1.6544439	8.844451	0.047179565	0.10581652	0.06630331	0.57023245	3.0538518	9.301569	Walking_Scroll
12:29:47.629	0.45491222	1.6544439	8.844451	0.047179565	0.10581652	0.06630331	0.57023245	3.0538518	9.301569	Walking_Scroll
12:29:47.659	0.8236305	2.7222905	8.217151	-0.21182731	0.18339641	0.1298333	0.28772703	2.7416053	9.411227	Walking_Scroll
12:29:47.680	0.8236305	2.7222905	8.217151	-0.21182731	0.18339641	0.1298333	0.28772703	2.7416053	9.411227	Walking_Scroll
12:29:47.701	0.8236305	2.7222905	8.217151	-0.21182731	0.18339641	0.1298333	0.28772703	2.7416053	9.411227	Walking_Scroll
12:29:47.722	0.8236305	2.7222905	8.217151	-0.21182731	0.18339641	0.1298333	0.28772703	2.7416053	9.411227	Walking_Scroll
12:29:47.743	0.8236305	2.7222905	8.217151	-0.21182731	0.18339641	0.1298333	0.28772703	2.7416053	9.411227	Walking_Scroll
12:29:47.763	0.8236305	2.7222905	8.217151	-0.21182731	0.18339641	0.1298333	0.28772703	2.7416053	9.411227	Walking_Scroll
12:29:47.784	0.8236305	2.7222905	8.217151	-0.21182731	0.18339641	0.1298333	0.28772703	2.7416053	9.411227	Walking_Scroll
12:29:47.805	0.8236305	2.7222905	8.217151	-0.21182731	0.18339641	0.1298333	0.28772703	2.7416053	9.411227	Walking_Scroll
12:29:47.826	0.08858817	3.162837	9.744699	-0.37798265	0.5077658	0.043090437	0.02084091	2.269987	9.540289	Walking_Scroll
12:29:47.846	0.08858817	3.162837	9.744699	-0.37798265	0.5077658	0.043090437	0.02084091	2.269987	9.540289	Walking_Scroll
12:29:47.867	0.08858817	3.162837	9.744699	-0.37798265	0.5077658	0.043090437	0.02084091	2.269987	9.540289	Walking_Scroll
12:29:47.889	0.08858817	3.162837	9.744699	-0.37798265	0.5077658	0.043090437	0.02084091	2.269987	9.540289	Walking_Scroll
12:29:47.909	0.08858817	3.162837	9.744699	-0.37798265	0.5077658	0.043090437	0.02084091	2.269987	9.540289	Walking_Scroll
12:29:47.930	0.08858817	3.162837	9.744699	-0.37798265	0.5077658	0.043090437	0.02084091	2.269987	9.540289	Walking_Scroll
12:29:47.951	0.08858817	3.162837	9.744699	-0.37798265	0.5077658	0.043090437	0.02084091	2.269987	9.540289	Walking_Scroll
12:29:47.973	0.08858817	3.162837	9.744699	-0.37798265	0.5077658	0.043090437	0.02084091	2.269987	9.540289	Walking_Scroll
12:29:47.994	0.5219519	2.2625897	9.962578	-0.37798265	0.5077658	0.043090437	-0.5474246	2.3325963	9.509453	Walking_Scroll
12:29:48.014	0.5219519	2.2625897	9.962578	0.1662983	-0.15807727	0.17809166	-0.5474246	2.3325963	9.509453	Walking_Scroll
12:29:48.036	0.5219519	2.2625897	9.962578	0.1662983	-0.15807727	0.17809166	-0.5474246	2.3325963	9.509453	Walking_Scroll
12:29:48.059	0.5219519	2.2625897	9.962578	0.1662983	-0.15807727	0.17809166	-0.5474246	2.3325963	9.509453	Walking_Scroll
12:29:48.082	0.5219519	2.2625897	9.962578	0.1662983	-0.15807727	0.17809166	-0.5474246	2.3325963	9.509453	Walking_Scroll
12:29:48.105	0.5219519	2.2625897	9.962578	0.1662983	-0.15807727	0.17809166	-0.5474246	2.3325963	9.509453	Walking_Scroll
12:29:48.128	0.5219519	2.2625897	9.962578	0.1662983	-0.15807727	0.17809166	-0.5474246	2.3325963	9.509453	Walking_Scroll
12:29:48.151	0.5219519	2.2625897	9.962578	0.1662983	-0.15807727	0.17809166	-0.5474246	2.3325963	9.509453	Walking_Scroll
12:29:48.174	0.5219519	2.2625897	9.962578	0.1662983	-0.15807727	0.17809166	-0.5474246	2.3325963	9.509453	Walking_Scroll
12:29:48.198	-0.46927786	1.9752767	7.082265	0.24693249	-0.054841038	0.030262263	-0.7556481	2.7628024	9.379035	Walking_Scroll
12:29:48.231	-0.46927786	1.9752767	7.082265	0.24693249	-0.054841038	0.030262263	-0.7556481	2.7628024	9.379035	Walking_Scroll
12:29:48.264	-0.46927786	1.9752767	7.082265	0.24693249	-0.054841038	0.030262263	-0.7556481	2.7628024	9.379035	Walking_Scroll
12:29:48.297	-0.46927786	1.9752767	7.082265	0.24693249	-0.054841038	0.030262263	-0.7556481	2.7628024	9.379035	Walking_Scroll
12:29:48.331	-0.46927786	1.9752767	7.082265	0.24693249	-0.054841038	0.030262263	-0.7556481	2.7628024	9.379035	Walking_Scroll
12:29:48.365	-1.2354459	2.4996228	8.518829	-0.11897577	0.006856351	0.0052167894	-0.8454221	2.3786993	9.4761505	Walking_Scroll
12:29:48.397	-1.2354459	2.4996228	8.518829	-0.11897577	0.006856351	0.0052167894	-0.8454221	2.3786993	9.4761505	Walking_Scroll
12:29:48.431	-1.2354459	2.4996228	8.518829	-0.11897577	0.006856351	0.0052167894	-0.8454221	2.3786993	9.4761505	Walking_Scroll
12:29:48.465	-1.2354459	2.4996228	8.518829	-0.11897577	0.006856351	0.0052167894	-0.8454221	2.3786993	9.4761505	Walking_Scroll
12:29:48.487	-1.2354459	2.4996228	8.518829	-0.11897577	0.006856351	0.0052167894	-0.8454221	2.3786993	9.4761505	Walking_Scroll
12:29:48.511	-1.2354459	2.4996228	8.518829	-0.11897577	0.006856351	0.0052167894	-0.8454221	2.3786993	9.4761505	Walking_Scroll
12:29:48.534	-1.2354459	2.4996228	8.518829	-0.11897577	0.006856351	0.0052167894	-0.8454221	2.3786993	9.4761505	Walking_Scroll
12:29:48.557	-1.3407938	3.1748085	9.387952	1.0844287	-0.17701408	-0.010054842	-0.99819785	2.722605	9.368106	Walking_Scroll
12:29:48.580	-1.3407938	3.1748085	9.387952	1.0844287	-0.17701408	-0.010054842	-0.99819785	2.722605	9.368106	Walking_Scroll
12:29:48.603	-1.3407938	3.1748085	9.387952	1.0844287	-0.17701408	-0.010054842	-0.99819785	2.722605	9.368106	Walking_Scroll
12:29:48.626	-1.3407938	3.1748085	9.387952	1.0844287	-0.17701408	-0.010054842	-0.99819785	2.722605	9.368106	Walking_Scroll
12:29:48.650	-1.3407938	3.1748085	9.387952	1.0844287	-0.17701408	-0.010054842	-0.99819785	2.722605	9.368106	Walking_Scroll
12:29:48.672	-1.3407938	3.1748085	9.387952	1.0844287	-0.17701408	-0.010054842	-0.99819785	2.722605	9.368106	Walking_Scroll
12:29:48.694	-1.3407938	3.1748085	9.387952	1.0844287	-0.17701408	-0.010054842	-0.99819785	2.722605	9.368106	Walking_Scroll
12:29:48.717	0.071828246	2.0710478	11.054367	-0.1733428	-1.0065691	0.13410936	-0.589072	2.785561	9.384243	Walking_Scroll
12:29:48.740	0.071828246	2.0710478	11.054367	-0.1733428	-1.0065691	0.13410936	-0.589072	2.785561	9.384243	Walking_Scroll
12:29:48.764	0.071828246	2.0710478	11.054367	-0.1733428	-1.0065691	0.13410936	-0.589072	2.785561	9.384243	Walking_Scroll
12:29:48.787	0.071828246	2.0710478	11.054367	-0.1733428	-1.0065691	0.13410936	-0.589072	2.785561	9.384243	Walking_Scroll
12:29:48.810	0.071828246	2.0710478	11.054367	-0.1733428	-1.0065691	0.13410936	-0.589072	2.785561	9.384243	Walking_Scroll
12:29:48.833	0.071828246	2.0710478	11.054367	-0.1733428	-1.0065691	0.13410936	-0.589072	2.785561	9.384243	Walking_Scroll
12:29:48.856	0.071828246	2.0710478	11.054367	-0.1733428	-1.0065691	0.13410936	-0.589072	2.785561	9.384243	Walking_Scroll
12:29:48.880	0.071828246	2.0710478	11.054367	-0.1733428	-1.0065691	0.13410936	-0.589072	2.785561	9.384243	Walking_Scroll
12:29:48.903	-0.5961744	1.7693691	8.729526	-0.48793837	0.24936986	-0.36618927	-0.21318625	2.687712	9.42874	Walking_Scroll
12:29:48.924	-0.5961744	1.7693691	8.729526	-0.48793837	0.24936986	-0.36618927	-0.21318625	2.687712	9.42874	Walking_Scroll
12:29:48.946	-0.5961744	1.7693691	8.729526	-0.48793837	0.24936986	-0.36618927	-0.21318625	2.687712	9.42874	Walking_Scroll
12:29:48.968	-0.5961744	1.7693691	8.729526	-0.48793837	0.24936986	-0.36618927	-0.21318625	2.687712	9.42874	Walking_Scroll
12:29:48.992	-0.5961744	1.7693691	8.729526	-0.48793837	0.24936986	-0.36618927	-0.21318625	2.687712	9.42874	Walking_Scroll
12:29:49.015	-0.5961744	1.7693691	8.729526	-0.48793837	0.24936986	-0.36618927	-0.21318625	2.687712	9.42874	Walking_Scroll
12:29:49.038	-0.5961744	1.7693691	8.729526	-0.48793837	0.24936986	-0.36618927	-0.21318625	2.687712	9.42874	Walking_Scroll
12:29:49.061	-0.5961744	1.7693691	8.729526	-0.48793837	0.24936986	-0.36618927	-0.21318625	2.687712	9.42874	Walking_Scroll
12:29:49.084	-0.3040729	1.8914771	9.25866	0.066116385	0.34588656	0.16709608	-0.7475099	1.9306047	9.585634	Walking_Scroll
12:29:49.107	-0.3040729	1.8914771	9.25866	0.066116385	0.34588656	0.16709608	-0.7475099	1.9306047	9.585634	Walking_Scroll
12:29:49.130	-0.3040729	1.8914771	9.25866	0.066116385	0.34588656	0.16709608	-0.7475099	1.9306047	9.585634	Walking_Scroll
12:29:49.153	-0.3040729	1.8914771	9.25866	0.066116385	0.34588656	0.16709608	-0.7475099	1.9306047	9.585634	Walking_Scroll
12:29:49.176	-0.3040729	1.8914771	9.25866	0.066116385	0.34588656	0.16709608	-0.7475099	1.9306047	9.585634	Walking_Scroll
12:29:49.198	-0.3040729	1.8914771	9.25866	0.066116385	0.34588656	0.16709608	-0.7475099	1.9306047	9.585634	Walking_Scroll
12:29:49.222	-0.3040729	1.8914771	9.25866	0.066116385	0.34588656	0.16709608	-0.7475099	1.9306047	9.585634	Walking_Scroll
12:29:49.245	-0.3040729	1.8914771	9.25866	0.066116385	0.34588656	0.16709608	-0.7475099	1.9306047	9.585634	Walking_Scroll
12:29:49.268	-0.35674694	3.7254915	9.727939	0.46867657	-0.07438873	0.33264056	-0.73927575	2.4866865	9.457285	Walking_Scroll
12:29:49.291	-0.35674694	3.7254915	9.727939	0.46867657	-0.07438873	0.33264056	-0.73927575	2.4866865	9.457285	Walking_Scroll
12:29:49.314	-0.35674694	3.7254915	9.727939	0.46867657	-0.07438873	0.33264056	-0.73927575	2.4866865	9.457285	Walking_Scroll
12:29:49.337	-0.35674694	3.7254915	9.727939	0.46867657	-0.07438873	0.33264056	-0.73927575	2.4866865	9.457285	Walking_Scroll
12:29:49.359	-0.35674694	3.7254915	9.727939	0.46867657	-0.07438873	0.33264056	-0.73927575	2.4866865	9.457285	Walking_Scroll
12:29:49.382	-0.35674694	3.7254915	9.727939	0.46867657	-0.07438873	0.33264056	-0.73927575	2.4866865	9.457285	Walking_Scroll
12:29:49.405	-0.35674694	3.7254915	9.727939	0.46867657	-0.07438873	0.33264056	-0.73927575	2.4866865	9.457285	Walking_Scroll
12:29:49.428	-0.35674694	3.7254915	9.727939	0.46867657	-0.07438873	0.33264056	-0.73927575	2.4866865	9.457285	Walking_Scroll
12:29:49.452	-0.3615355	2.7031362	9.754275	-0.10248242	-0.041402005	-0.016774358	-0.76100653	3.4805422	9.136579	Walking_Scroll
12:29:49.475	-0.3615355	2.7031362	9.754275	-0.10248242	-0.041402005	-0.016774358	-0.76100653	3.4805422	9.136579	Walking_Scroll
12:29:49.498	-0.3615355	2.7031362	9.754275	-0.10248242	-0.041402005	-0.016774358	-0.76100653	3.4805422	9.136579	Walking_Scroll
12:29:49.521	-0.3615355	2.7031362	9.754275	-0.10248242	-0.041402005	-0.016774358	-0.76100653	3.4805422	9.136579	Walking_Scroll
12:29:49.544	-0.3615355	2.7031362	9.754275	-0.10248242	-0.041402005	-0.016774358	-0.76100653	3.4805422	9.136579	Walking_Scroll
12:29:49.567	-0.3615355	2.7031362	9.754275	-0.10248242	-0.041402005	-0.016774358	-0.76100653	3.4805422	9.136579	Walking_Scroll
12:29:49.589	-0.3615355	2.7031362	9.754275	-0.10248242	-0.041402005	-0.016774358	-0.76100653	3.4805422	9.136579	Walking_Scroll
12:29:49.612	-0.3615355	2.7031362	9.754275	-0.10248242	-0.041402005	-0.016774358	-0.76100653	3.4805422	9.136579	Walking_Scroll
12:29:49.635	-1.1923488	2.6983478	7.120573	0.3648295	0.20172237	0.16587435	-1.1370647	3.7480485	8.990526	Walking_Scroll
12:29:49.658	-1.1923488	2.6983478	7.120573	0.3648295	0.20172237	0.16587435	-1.1370647	3.7480485	8.990526	Walking_Scroll
12:29:49.680	-1.1923488	2.6983478	7.120573	0.3648295	0.20172237	0.16587435	-1.1370647	3.7480485	8.990526	Walking_Scroll
12:29:49.702	-1.1923488	2.6983478	7.120573	0.3648295	0.20172237	0.16587435	-1.1370647	3.7480485	8.990526	Walking_Scroll
12:29:49.724	-1.1923488	2.6983478	7.120573	0.3648295	0.20172237	0.16587435	-1.1370647	3.7480485	8.990526	Walking_Scroll
12:29:49.747	-1.1923488	2.6983478	7.120573	0.3648295	0.20172237	0.16587435	-1.1370647	3.7480485	8.990526	Walking_Scroll
12:29:49.769	-1.1923488	2.6983478	7.120573	0.3648295	0.20172237	0.16587435	-1.1370647	3.7480485	8.990526	Walking_Scroll
12:29:49.793	-1.1923488	2.6983478	7.120573	0.3648295	0.20172237	0.16587435	-1.1370647	3.7480485	8.990526	Walking_Scroll
12:29:49.817	-0.505192	3.4980354	7.982512	0.19134377	-0.2240507	0.1634309	-0.3720319	3.4317114	9.1790695	Walking_Scroll
12:29:49.840	-0.505192	3.4980354	7.982512	0.19134377	-0.2240507	0.1634309	-0.3720319	3.4317114	9.1790695	Walking_Scroll
12:29:49.862	-0.505192	3.4980354	7.982512	0.19134377	-0.2240507	0.1634309	-0.3720319	3.4317114	9.1790695	Walking_Scroll
12:29:49.884	-0.505192	3.4980354	7.982512	0.19134377	-0.2240507	0.1634309	-0.3720319	3.4317114	9.1790695	Walking_Scroll
12:29:49.904	-0.505192	3.4980354	7.982512	0.19134377	-0.2240507	0.1634309	-0.3720319	3.4317114	9.1790695	Walking_Scroll
12:29:49.925	-0.505192	3.4980354	7.982512	0.19134377	-0.2240507	0.1634309	-0.3720319	3.4317114	9.1790695	Walking_Scroll
12:29:49.945	-0.505192	3.4980354	7.982512	0.19134377	-0.2240507	0.1634309	-0.3720319	3.4317114	9.1790695	Walking_Scroll
12:29:49.966	-0.505192	3.4980354	7.982512	0.19134377	-0.2240507	0.1634309	-0.3720319	3.4317114	9.1790695	Walking_Scroll
12:29:49.987	-0.6656084	3.8571768	9.019233	-0.055445794	-0.3682149	-0.12734097	-0.73071504	3.271375	9.215993	Walking_Scroll
12:29:50.008	-0.6656084	3.8571768	9.019233	-0.055445794	-0.3682149	-0.12734097	-0.73071504	3.271375	9.215993	Walking_Scroll
12:29:50.031	-0.6656084	3.8571768	9.019233	-0.055445794	-0.3682149	-0.12734097	-0.73071504	3.271375	9.215993	Walking_Scroll
12:29:50.052	-0.6656084	3.8571768	9.019233	-0.055445794	-0.3682149	-0.12734097	-0.73071504	3.271375	9.215993	Walking_Scroll
12:29:50.086	-0.6656084	3.8571768	9.019233	-0.055445794	-0.3682149	-0.12734097	-0.73071504	3.271375	9.215993	Walking_Scroll
12:29:50.120	-0.6656084	3.8571768	9.019233	-0.055445794	-0.3682149	-0.12734097	-0.73071504	3.271375	9.215993	Walking_Scroll
12:29:50.153	-0.6656084	3.8571768	9.019233	-0.055445794	-0.3682149	-0.12734097	-0.73071504	3.271375	9.215993	Walking_Scroll
12:29:50.173	-0.23224466	1.9800652	12.711205	-0.46228203	-0.35721934	-0.52929026	0.12343809	2.8881595	9.370895	Walking_Scroll
12:29:50.193	-0.23224466	1.9800652	12.711205	-0.46228203	-0.35721934	-0.52929026	0.12343809	2.8881595	9.370895	Walking_Scroll
12:29:50.214	-0.23224466	1.9800652	12.711205	-0.46228203	-0.35721934	-0.52929026	0.12343809	2.8881595	9.370895	Walking_Scroll
12:29:50.236	-0.23224466	1.9800652	12.711205	-0.46228203	-0.35721934	-0.52929026	0.12343809	2.8881595	9.370895	Walking_Scroll
12:29:50.257	-0.23224466	1.9800652	12.711205	-0.46228203	-0.35721934	-0.52929026	0.12343809	2.8881595	9.370895	Walking_Scroll
12:29:50.278	-0.23224466	1.9800652	12.711205	-0.46228203	-0.35721934	-0.52929026	0.12343809	2.8881595	9.370895	Walking_Scroll
12:29:50.299	-0.23224466	1.9800652	12.711205	-0.46228203	-0.35721934	-0.52929026	0.12343809	2.8881595	9.370895	Walking_Scroll
12:29:50.320	-0.23224466	1.9800652	12.711205	-0.46228203	-0.35721934	-0.52929026	0.12343809	2.8881595	9.370895	Walking_Scroll
12:29:50.341	-0.18914771	2.0949905	9.021627	0.03007534	-0.077443056	-0.047928486	0.1344198	2.8624415	9.378632	Walking_Scroll
12:29:50.362	-0.18914771	2.0949905	9.021627	0.03007534	-0.077443056	-0.047928486	0.1344198	2.8624415	9.378632	Walking_Scroll
12:29:50.383	-0.18914771	2.0949905	9.021627	0.03007534	-0.077443056	-0.047928486	0.1344198	2.8624415	9.378632	Walking_Scroll
12:29:50.403	-0.18914771	2.0949905	9.021627	0.03007534	-0.077443056	-0.047928486	0.1344198	2.8624415	9.378632	Walking_Scroll
12:29:50.424	-0.18914771	2.0949905	9.021627	0.03007534	-0.077443056	-0.047928486	0.1344198	2.8624415	9.378632	Walking_Scroll
12:29:50.446	-0.18914771	2.0949905	9.021627	0.03007534	-0.077443056	-0.047928486	0.1344198	2.8624415	9.378632	Walking_Scroll
12:29:50.467	-0.18914771	2.0949905	9.021627	0.03007534	-0.077443056	-0.047928486	0.1344198	2.8624415	9.378632	Walking_Scroll
12:29:50.487	-0.18914771	2.0949905	9.021627	0.03007534	-0.077443056	-0.047928486	0.1344198	2.8624415	9.378632	Walking_Scroll
12:29:50.508	-0.18914771	2.0949905	9.021627	0.03007534	-0.077443056	-0.047928486	0.1344198	2.8624415	9.378632	Walking_Scroll
12:29:50.529	0.54350036	3.241848	8.353624	-0.21121643	-0.08049738	0.04125784	0.2961372	2.9788475	9.338583	Walking_Scroll
12:29:50.551	0.54350036	3.241848	8.353624	-0.21121643	-0.08049738	0.04125784	0.2961372	2.9788475	9.338583	Walking_Scroll
12:29:50.575	0.54350036	3.241848	8.353624	-0.21121643	-0.08049738	0.04125784	0.2961372	2.9788475	9.338583	Walking_Scroll
12:29:50.598	0.54350036	3.241848	8.353624	-0.21121643	-0.08049738	0.04125784	0.2961372	2.9788475	9.338583	Walking_Scroll
12:29:50.621	0.54350036	3.241848	8.353624	-0.21121643	-0.08049738	0.04125784	0.2961372	2.9788475	9.338583	Walking_Scroll
12:29:50.644	0.54350036	3.241848	8.353624	-0.21121643	-0.08049738	0.04125784	0.2961372	2.9788475	9.338583	Walking_Scroll
12:29:50.667	0.54350036	3.241848	8.353624	-0.21121643	-0.08049738	0.04125784	0.2961372	2.9788475	9.338583	Walking_Scroll
12:29:50.691	0.54350036	3.241848	8.353624	-0.21121643	-0.08049738	0.04125784	0.2961372	2.9788475	9.338583	Walking_Scroll
12:29:50.725	1.0582695	3.6369035	10.000886	-0.0694957	0.14246842	-0.07541742	0.28409672	3.0638041	9.311432	Walking_Scroll
12:29:50.758	1.0582695	3.6369035	10.000886	-0.0694957	0.14246842	-0.07541742	0.28409672	3.0638041	9.311432	Walking_Scroll
12:29:50.792	1.0582695	3.6369035	10.000886	-0.0694957	0.14246842	-0.07541742	0.28409672	3.0638041	9.311432	Walking_Scroll
12:29:50.825	1.0582695	3.6369035	10.000886	-0.0694957	0.14246842	-0.07541742	0.28409672	3.0638041	9.311432	Walking_Scroll
12:29:50.858	1.0582695	3.6369035	10.000886	-0.0694957	0.14246842	-0.07541742	0.28409672	3.0638041	9.311432	Walking_Scroll
12:29:50.892	-0.36871833	2.169213	8.327288	0.28236267	0.22065918	0.3039299	-0.1105122	3.2351193	9.257006	Walking_Scroll
12:29:50.925	-0.36871833	2.169213	8.327288	0.28236267	0.22065918	0.3039299	-0.1105122	3.2351193	9.257006	Walking_Scroll
12:29:50.959	-0.36871833	2.169213	8.327288	0.28236267	0.22065918	0.3039299	-0.1105122	3.2351193	9.257006	Walking_Scroll
12:29:50.981	-0.36871833	2.169213	8.327288	0.28236267	0.22065918	0.3039299	-0.1105122	3.2351193	9.257006	Walking_Scroll
12:29:51.005	-0.36871833	2.169213	8.327288	0.28236267	0.22065918	0.3039299	-0.1105122	3.2351193	9.257006	Walking_Scroll
12:29:51.028	-0.36871833	2.169213	8.327288	0.28236267	0.22065918	0.3039299	-0.1105122	3.2351193	9.257006	Walking_Scroll
12:29:51.051	-0.36871833	2.169213	8.327288	0.28236267	0.22065918	0.3039299	-0.1105122	3.2351193	9.257006	Walking_Scroll
12:29:51.074	-0.40223816	2.221887	9.399923	-0.06705223	-0.24115494	-0.034489453	-0.09992884	2.9230232	9.360359	Walking_Scroll
12:29:51.097	-0.40223816	2.221887	9.399923	-0.06705223	-0.24115494	-0.034489453	-0.09992884	2.9230232	9.360359	Walking_Scroll
12:29:51.121	-0.40223816	2.221887	9.399923	-0.06705223	-0.24115494	-0.034489453	-0.09992884	2.9230232	9.360359	Walking_Scroll
12:29:51.142	-0.40223816	2.221887	9.399923	-0.06705223	-0.24115494	-0.034489453	-0.09992884	2.9230232	9.360359	Walking_Scroll
12:29:51.164	-0.40223816	2.221887	9.399923	-0.06705223	-0.24115494	-0.034489453	-0.09992884	2.9230232	9.360359	Walking_Scroll
12:29:51.187	-0.40223816	2.221887	9.399923	-0.06705223	-0.24115494	-0.034489453	-0.09992884	2.9230232	9.360359	Walking_Scroll
12:29:51.215	-0.40223816	2.221887	9.399923	-0.06705223	-0.24115494	-0.034489453	-0.09992884	2.9230232	9.360359	Walking_Scroll
12:29:51.237	-0.04070267	3.4740927	9.172467	-0.55574447	0.19439198	0.10600955	0.5500047	3.1426282	9.273174	Walking_Scroll
12:29:51.260	-0.04070267	3.4740927	9.172467	-0.55574447	0.19439198	0.10600955	0.5500047	3.1426282	9.273174	Walking_Scroll
12:29:51.283	-0.04070267	3.4740927	9.172467	-0.55574447	0.19439198	0.10600955	0.5500047	3.1426282	9.273174	Walking_Scroll
12:29:51.306	-0.04070267	3.4740927	9.172467	-0.55574447	0.19439198	0.10600955	0.5500047	3.1426282	9.273174	Walking_Scroll
12:29:51.329	-0.04070267	3.4740927	9.172467	-0.55574447	0.19439198	0.10600955	0.5500047	3.1426282	9.273174	Walking_Scroll
12:29:51.356	-0.04070267	3.4740927	9.172467	-0.55574447	0.19439198	0.10600955	0.5500047	3.1426282	9.273174	Walking_Scroll
12:29:51.378	-0.04070267	3.4740927	9.172467	-0.55574447	0.19439198	0.10600955	0.5500047	3.1426282	9.273174	Walking_Scroll
12:29:51.401	-0.04070267	3.4740927	9.172467	-0.55574447	0.19439198	0.10600955	0.5500047	3.1426282	9.273174	Walking_Scroll
12:29:51.424	0.45012367	3.8667538	9.445415	-0.19166875	-0.15196861	-0.13161702	0.3658492	3.0665898	9.307661	Walking_Scroll
12:29:51.447	0.45012367	3.8667538	9.445415	-0.19166875	-0.15196861	-0.13161702	0.3658492	3.0665898	9.307661	Walking_Scroll
12:29:51.470	0.45012367	3.8667538	9.445415	-0.19166875	-0.15196861	-0.13161702	0.3658492	3.0665898	9.307661	Walking_Scroll
12:29:51.493	0.45012367	3.8667538	9.445415	-0.19166875	-0.15196861	-0.13161702	0.3658492	3.0665898	9.307661	Walking_Scroll
12:29:51.515	0.45012367	3.8667538	9.445415	-0.19166875	-0.15196861	-0.13161702	0.3658492	3.0665898	9.307661	Walking_Scroll
12:29:51.538	0.45012367	3.8667538	9.445415	-0.19166875	-0.15196861	-0.13161702	0.3658492	3.0665898	9.307661	Walking_Scroll
12:29:51.562	0.45012367	3.8667538	9.445415	-0.19166875	-0.15196861	-0.13161702	0.3658492	3.0665898	9.307661	Walking_Scroll
12:29:51.585	0.45012367	3.8667538	9.445415	-0.19166875	-0.15196861	-0.13161702	0.3658492	3.0665898	9.307661	Walking_Scroll
12:29:51.608	1.3838909	2.0902019	9.004868	0.44607458	0.31595415	0.15182444	0.37947053	2.7742176	9.398409	Walking_Scroll
12:29:51.631	1.3838909	2.0902019	9.004868	0.44607458	0.31595415	0.15182444	0.37947053	2.7742176	9.398409	Walking_Scroll
12:29:51.654	1.3838909	2.0902019	9.004868	0.44607458	0.31595415	0.15182444	0.37947053	2.7742176	9.398409	Walking_Scroll
12:29:51.677	1.3838909	2.0902019	9.004868	0.44607458	0.31595415	0.15182444	0.37947053	2.7742176	9.398409	Walking_Scroll
12:29:51.701	1.3838909	2.0902019	9.004868	0.44607458	0.31595415	0.15182444	0.37947053	2.7742176	9.398409	Walking_Scroll
12:29:51.722	1.3838909	2.0902019	9.004868	0.44607458	0.31595415	0.15182444	0.37947053	2.7742176	9.398409	Walking_Scroll
12:29:51.745	1.3838909	2.0902019	9.004868	0.44607458	0.31595415	0.15182444	0.37947053	2.7742176	9.398409	Walking_Scroll
12:29:51.768	1.3838909	2.0902019	9.004868	0.44607458	0.31595415	0.15182444	0.37947053	2.7742176	9.398409	Walking_Scroll
12:29:51.791	0.5650489	2.6600394	6.9553685	0.16568743	0.07527326	-0.080915205	0.28402212	2.9901104	9.335361	Walking_Scroll
12:29:51.815	0.5650489	2.6600394	6.9553685	0.16568743	0.07527326	-0.080915205	0.28402212	2.9901104	9.335361	Walking_Scroll
12:29:51.836	0.5650489	2.6600394	6.9553685	0.16568743	0.07527326	-0.080915205	0.28402212	2.9901104	9.335361	Walking_Scroll
12:29:51.859	0.5650489	2.6600394	6.9553685	0.16568743	0.07527326	-0.080915205	0.28402212	2.9901104	9.335361	Walking_Scroll
12:29:51.881	0.5650489	2.6600394	6.9553685	0.16568743	0.07527326	-0.080915205	0.28402212	2.9901104	9.335361	Walking_Scroll
12:29:51.904	0.5650489	2.6600394	6.9553685	0.16568743	0.07527326	-0.080915205	0.28402212	2.9901104	9.335361	Walking_Scroll
12:29:51.928	0.5650489	2.6600394	6.9553685	0.16568743	0.07527326	-0.080915205	0.28402212	2.9901104	9.335361	Walking_Scroll
12:29:51.951	0.5650489	2.6600394	6.9553685	0.16568743	0.07527326	-0.080915205	0.28402212	2.9901104	9.335361	Walking_Scroll
12:29:51.974	-0.27055305	3.2969165	10.340873	-0.5252012	0.12536421	-0.080915205	0.15667233	2.940264	9.354179	Walking_Scroll
12:29:51.997	-0.27055305	3.2969165	10.340873	-0.5252012	0.12536421	-0.080915205	0.15667233	2.940264	9.354179	Walking_Scroll
12:29:52.020	-0.27055305	3.2969165	10.340873	-0.5252012	0.12536421	-0.080915205	0.15667233	2.940264	9.354179	Walking_Scroll
12:29:52.043	-0.27055305	3.2969165	10.340873	-0.5252012	0.12536421	-0.080915205	0.15667233	2.940264	9.354179	Walking_Scroll
12:29:52.066	-0.27055305	3.2969165	10.340873	-0.5252012	0.12536421	-0.080915205	0.15667233	2.940264	9.354179	Walking_Scroll
12:29:52.088	-0.27055305	3.2969165	10.340873	-0.5252012	0.12536421	-0.080915205	0.15667233	2.940264	9.354179	Walking_Scroll
12:29:52.111	-0.27055305	3.2969165	10.340873	-0.5252012	0.12536421	-0.080915205	0.15667233	2.940264	9.354179	Walking_Scroll
12:29:52.134	-0.27055305	3.2969165	10.340873	-0.5252012	0.12536421	-0.080915205	0.15667233	2.940264	9.354179	Walking_Scroll
12:29:52.158	-0.38308397	3.284945	10.477346	-0.09881723	0.334891	0.0840184	0.07264446	2.8494148	9.38328	Walking_Scroll
12:29:52.181	-0.38308397	3.284945	10.477346	-0.09881723	0.334891	0.0840184	0.07264446	2.8494148	9.38328	Walking_Scroll
12:29:52.204	-0.38308397	3.284945	10.477346	-0.09881723	0.334891	0.0840184	0.07264446	2.8494148	9.38328	Walking_Scroll
12:29:52.227	-0.38308397	3.284945	10.477346	-0.09881723	0.334891	0.0840184	0.07264446	2.8494148	9.38328	Walking_Scroll
12:29:52.250	-0.38308397	3.284945	10.477346	-0.09881723	0.334891	0.0840184	0.07264446	2.8494148	9.38328	Walking_Scroll
12:29:52.274	-0.38308397	3.284945	10.477346	-0.09881723	0.334891	0.0840184	0.07264446	2.8494148	9.38328	Walking_Scroll
12:29:52.297	-0.38308397	3.284945	10.477346	-0.09881723	0.334891	0.0840184	0.07264446	2.8494148	9.38328	Walking_Scroll
12:29:52.320	-0.5770202	1.9633054	8.820508	0.18584597	-0.04079114	0.18114598	-0.12651391	2.9069	9.365057	Walking_Scroll
12:29:52.341	-0.5770202	1.9633054	8.820508	0.18584597	-0.04079114	0.18114598	-0.12651391	2.9069	9.365057	Walking_Scroll
12:29:52.364	-0.5770202	1.9633054	8.820508	0.18584597	-0.04079114	0.18114598	-0.12651391	2.9069	9.365057	Walking_Scroll
12:29:52.388	-0.5770202	1.9633054	8.820508	0.18584597	-0.04079114	0.18114598	-0.12651391	2.9069	9.365057	Walking_Scroll
12:29:52.411	-0.5770202	1.9633054	8.820508	0.18584597	-0.04079114	0.18114598	-0.12651391	2.9069	9.365057	Walking_Scroll
12:29:52.434	-0.5770202	1.9633054	8.820508	0.18584597	-0.04079114	0.18114598	-0.12651391	2.9069	9.365057	Walking_Scroll
12:29:52.457	-0.5770202	1.9633054	8.820508	0.18584597	-0.04079114	0.18114598	-0.12651391	2.9069	9.365057	Walking_Scroll
12:29:52.480	-0.5770202	1.9633054	8.820508	0.18584597	-0.04079114	0.18114598	-0.12651391	2.9069	9.365057	Walking_Scroll
12:29:52.503	-0.40223816	3.2897336	6.591439	0.4876134	0.03251269	0.47680476	0.108488284	3.2163947	9.263553	Walking_Scroll
12:29:52.526	-0.40223816	3.2897336	6.591439	0.4876134	0.03251269	0.47680476	0.108488284	3.2163947	9.263553	Walking_Scroll
12:29:52.549	-0.40223816	3.2897336	6.591439	0.4876134	0.03251269	0.47680476	0.108488284	3.2163947	9.263553	Walking_Scroll
12:29:52.571	-0.40223816	3.2897336	6.591439	0.4876134	0.03251269	0.47680476	0.108488284	3.2163947	9.263553	Walking_Scroll
12:29:52.593	-0.40223816	3.2897336	6.591439	0.4876134	0.03251269	0.47680476	0.108488284	3.2163947	9.263553	Walking_Scroll
12:29:52.617	-0.40223816	3.2897336	6.591439	0.4876134	0.03251269	0.47680476	0.108488284	3.2163947	9.263553	Walking_Scroll
12:29:52.640	-0.40223816	3.2897336	6.591439	0.4876134	0.03251269	0.47680476	0.108488284	3.2163947	9.263553	Walking_Scroll
12:29:52.663	-0.40223816	3.2897336	6.591439	0.4876134	0.03251269	0.47680476	0.108488284	3.2163947	9.263553	Walking_Scroll
12:29:52.686	0.14605077	3.756617	9.601042	-0.112256266	-0.191064	-0.064421855	0.13579729	2.9929316	9.337789	Walking_Scroll
12:29:52.708	0.14605077	3.756617	9.601042	-0.112256266	-0.191064	-0.064421855	0.13579729	2.9929316	9.337789	Walking_Scroll
12:29:52.732	0.14605077	3.756617	9.601042	-0.112256266	-0.191064	-0.064421855	0.13579729	2.9929316	9.337789	Walking_Scroll
12:29:52.754	0.14605077	3.756617	9.601042	-0.112256266	-0.191064	-0.064421855	0.13579729	2.9929316	9.337789	Walking_Scroll
12:29:52.776	0.14605077	3.756617	9.601042	-0.112256266	-0.191064	-0.064421855	0.13579729	2.9929316	9.337789	Walking_Scroll
12:29:52.799	0.14605077	3.756617	9.601042	-0.112256266	-0.191064	-0.064421855	0.13579729	2.9929316	9.337789	Walking_Scroll
12:29:52.821	0.14605077	3.756617	9.601042	-0.112256266	-0.191064	-0.064421855	0.13579729	2.9929316	9.337789	Walking_Scroll
12:29:52.845	0.14605077	3.756617	9.601042	-0.112256266	-0.191064	-0.064421855	0.13579729	2.9929316	9.337789	Walking_Scroll
12:29:52.868	2.013585	2.2242813	11.506885	-0.4152454	-0.6559324	-0.027159069	0.5570851	2.8047392	9.380484	Walking_Scroll
12:29:52.891	2.013585	2.2242813	11.506885	-0.4152454	-0.6559324	-0.027159069	0.5570851	2.8047392	9.380484	Walking_Scroll
12:29:52.912	2.013585	2.2242813	11.506885	-0.4152454	-0.6559324	-0.027159069	0.5570851	2.8047392	9.380484	Walking_Scroll
12:29:52.934	2.013585	2.2242813	11.506885	-0.4152454	-0.6559324	-0.027159069	0.5570851	2.8047392	9.380484	Walking_Scroll
12:29:52.958	2.013585	2.2242813	11.506885	-0.4152454	-0.6559324	-0.027159069	0.5570851	2.8047392	9.380484	Walking_Scroll
12:29:52.981	2.013585	2.2242813	11.506885	-0.4152454	-0.6559324	-0.027159069	0.5570851	2.8047392	9.380484	Walking_Scroll
12:29:53.004	2.013585	2.2242813	11.506885	-0.4152454	-0.6559324	-0.027159069	0.5570851	2.8047392	9.380484	Walking_Scroll
12:29:53.027	2.013585	2.2242813	11.506885	-0.4152454	-0.6559324	-0.027159069	0.5570851	2.8047392	9.380484	Walking_Scroll
12:29:53.050	0.52913475	1.8292259	7.1229677	0.15285926	0.12108815	-0.42666495	0.68198335	2.9438522	9.32947	Walking_Scroll
12:29:53.073	0.52913475	1.8292259	7.1229677	0.15285926	0.12108815	-0.42666495	0.68198335	2.9438522	9.32947	Walking_Scroll
12:29:53.096	0.52913475	1.8292259	7.1229677	0.15285926	0.12108815	-0.42666495	0.68198335	2.9438522	9.32947	Walking_Scroll
12:29:53.119	0.52913475	1.8292259	7.1229677	0.15285926	0.12108815	-0.42666495	0.68198335	2.9438522	9.32947	Walking_Scroll
12:29:53.142	0.52913475	1.8292259	7.1229677	0.15285926	0.12108815	-0.42666495	0.68198335	2.9438522	9.32947	Walking_Scroll
12:29:53.165	0.52913475	1.8292259	7.1229677	0.15285926	0.12108815	-0.42666495	0.68198335	2.9438522	9.32947	Walking_Scroll
12:29:53.189	0.52913475	1.8292259	7.1229677	0.15285926	0.12108815	-0.42666495	0.68198335	2.9438522	9.32947	Walking_Scroll
12:29:53.211	0.52913475	1.8292259	7.1229677	0.15285926	0.12108815	-0.42666495	0.68198335	2.9438522	9.32947	Walking_Scroll
12:29:53.235	0.61293435	2.5499027	8.320105	-0.0957629	0.1394141	-0.06258925	0.6418547	2.6628327	9.416354	Walking_Scroll
12:29:53.257	0.61293435	2.5499027	8.320105	-0.0957629	0.1394141	-0.06258925	0.6418547	2.6628327	9.416354	Walking_Scroll
12:29:53.281	0.61293435	2.5499027	8.320105	-0.0957629	0.1394141	-0.06258925	0.6418547	2.6628327	9.416354	Walking_Scroll
12:29:53.304	0.61293435	2.5499027	8.320105	-0.0957629	0.1394141	-0.06258925	0.6418547	2.6628327	9.416354	Walking_Scroll
12:29:53.327	0.61293435	2.5499027	8.320105	-0.0957629	0.1394141	-0.06258925	0.6418547	2.6628327	9.416354	Walking_Scroll
12:29:53.350	0.61293435	2.5499027	8.320105	-0.0957629	0.1394141	-0.06258925	0.6418547	2.6628327	9.416354	Walking_Scroll
12:29:53.373	0.61293435	2.5499027	8.320105	-0.0957629	0.1394141	-0.06258925	0.6418547	2.6628327	9.416354	Walking_Scroll
12:29:53.396	1.0223553	2.7390504	8.942616	0.20478281	-0.11287324	0.26178017	0.61854905	2.7491026	9.393094	Walking_Scroll
12:29:53.420	1.0223553	2.7390504	8.942616	0.20478281	-0.11287324	0.26178017	0.61854905	2.7491026	9.393094	Walking_Scroll
12:29:53.443	1.0223553	2.7390504	8.942616	0.20478281	-0.11287324	0.26178017	0.61854905	2.7491026	9.393094	Walking_Scroll
12:29:53.466	1.0223553	2.7390504	8.942616	0.20478281	-0.11287324	0.26178017	0.61854905	2.7491026	9.393094	Walking_Scroll
12:29:53.489	1.0223553	2.7390504	8.942616	0.20478281	-0.11287324	0.26178017	0.61854905	2.7491026	9.393094	Walking_Scroll
12:29:53.512	1.0223553	2.7390504	8.942616	0.20478281	-0.11287324	0.26178017	0.61854905	2.7491026	9.393094	Walking_Scroll
12:29:53.535	1.0223553	2.7390504	8.942616	0.20478281	-0.11287324	0.26178017	0.61854905	2.7491026	9.393094	Walking_Scroll
12:29:53.558	1.0223553	2.7390504	8.942616	0.20478281	-0.11287324	0.26178017	0.61854905	2.7491026	9.393094	Walking_Scroll
12:29:53.581	0.3998439	2.516383	10.07032	0.08444235	0.10459479	-0.13528222	0.7571496	2.8917155	9.339972	Walking_Scroll
12:29:53.604	0.3998439	2.516383	10.07032	0.08444235	0.10459479	-0.13528222	0.7571496	2.8917155	9.339972	Walking_Scroll
12:29:53.627	0.3998439	2.516383	10.07032	0.08444235	0.10459479	-0.13528222	0.7571496	2.8917155	9.339972	Walking_Scroll
12:29:53.651	0.3998439	2.516383	10.07032	0.08444235	0.10459479	-0.13528222	0.7571496	2.8917155	9.339972	Walking_Scroll
12:29:53.674	0.3998439	2.516383	10.07032	0.08444235	0.10459479	-0.13528222	0.7571496	2.8917155	9.339972	Walking_Scroll
12:29:53.697	0.3998439	2.516383	10.07032	0.08444235	0.10459479	-0.13528222	0.7571496	2.8917155	9.339972	Walking_Scroll
12:29:53.720	0.3998439	2.516383	10.07032	0.08444235	0.10459479	-0.13528222	0.7571496	2.8917155	9.339972	Walking_Scroll
12:29:53.743	0.3998439	2.516383	10.07032	0.08444235	0.10459479	-0.13528222	0.7571496	2.8917155	9.339972	Walking_Scroll
12:29:53.767	-0.6608198	2.257801	6.9912825	0.1046009	0.26952842	-0.1810971	0.34705302	3.0167494	9.324653	Walking_Scroll
12:29:53.790	-0.6608198	2.257801	6.9912825	0.1046009	0.26952842	-0.1810971	0.34705302	3.0167494	9.324653	Walking_Scroll
12:29:53.813	-0.6608198	2.257801	6.9912825	0.1046009	0.26952842	-0.1810971	0.34705302	3.0167494	9.324653	Walking_Scroll
12:29:53.839	-0.6608198	2.257801	6.9912825	0.1046009	0.26952842	-0.1810971	0.34705302	3.0167494	9.324653	Walking_Scroll
12:29:53.861	-0.6608198	2.257801	6.9912825	0.1046009	0.26952842	-0.1810971	0.34705302	3.0167494	9.324653	Walking_Scroll
12:29:53.883	-0.6608198	2.257801	6.9912825	0.1046009	0.26952842	-0.1810971	0.34705302	3.0167494	9.324653	Walking_Scroll
12:29:53.904	-0.6608198	2.257801	6.9912825	0.1046009	0.26952842	-0.1810971	0.34705302	3.0167494	9.324653	Walking_Scroll
12:29:53.926	-0.6608198	2.257801	6.9912825	0.1046009	0.26952842	-0.1810971	0.34705302	3.0167494	9.324653	Walking_Scroll
12:29:53.947	0.019154198	2.7845416	7.6018224	0.14858319	0.07405153	0.28926915	0.10937157	2.7091258	9.424386	Walking_Scroll
12:29:53.968	0.019154198	2.7845416	7.6018224	0.14858319	0.07405153	0.28926915	0.10937157	2.7091258	9.424386	Walking_Scroll
12:29:53.992	0.019154198	2.7845416	7.6018224	0.14858319	0.07405153	0.28926915	0.10937157	2.7091258	9.424386	Walking_Scroll
12:29:54.015	0.019154198	2.7845416	7.6018224	0.14858319	0.07405153	0.28926915	0.10937157	2.7091258	9.424386	Walking_Scroll
12:29:54.038	0.019154198	2.7845416	7.6018224	0.14858319	0.07405153	0.28926915	0.10937157	2.7091258	9.424386	Walking_Scroll
12:29:54.061	0.019154198	2.7845416	7.6018224	0.14858319	0.07405153	0.28926915	0.10937157	2.7091258	9.424386	Walking_Scroll
12:29:54.084	0.019154198	2.7845416	7.6018224	0.14858319	0.07405153	0.28926915	0.10937157	2.7091258	9.424386	Walking_Scroll
12:29:54.107	0.019154198	2.7845416	7.6018224	0.14858319	0.07405153	0.28926915	0.10937157	2.7091258	9.424386	Walking_Scroll
12:29:54.130	0.12689656	3.2394538	11.231544	-0.6156092	-0.17212717	-0.2898311	0.42047948	2.7459111	9.404974	Walking_Scroll
12:29:54.153	0.12689656	3.2394538	11.231544	-0.6156092	-0.17212717	-0.2898311	0.42047948	2.7459111	9.404974	Walking_Scroll
12:29:54.176	0.12689656	3.2394538	11.231544	-0.6156092	-0.17212717	-0.2898311	0.42047948	2.7459111	9.404974	Walking_Scroll
12:29:54.199	0.12689656	3.2394538	11.231544	-0.6156092	-0.17212717	-0.2898311	0.42047948	2.7459111	9.404974	Walking_Scroll
12:29:54.221	0.12689656	3.2394538	11.231544	-0.6156092	-0.17212717	-0.2898311	0.42047948	2.7459111	9.404974	Walking_Scroll
12:29:54.244	0.12689656	3.2394538	11.231544	-0.6156092	-0.17212717	-0.2898311	0.42047948	2.7459111	9.404974	Walking_Scroll
12:29:54.266	0.12689656	3.2394538	11.231544	-0.6156092	-0.17212717	-0.2898311	0.42047948	2.7459111	9.404974	Walking_Scroll
12:29:54.288	0.12689656	3.2394538	11.231544	-0.6156092	-0.17212717	-0.2898311	0.42047948	2.7459111	9.404974	Walking_Scroll
12:29:54.311	0.52674043	1.5179702	9.397529	0.13942021	0.61588895	0.20680232	0.31632456	2.54441	9.465532	Walking_Scroll
12:29:54.334	0.52674043	1.5179702	9.397529	0.13942021	0.61588895	0.20680232	0.31632456	2.54441	9.465532	Walking_Scroll
12:29:54.357	0.52674043	1.5179702	9.397529	0.13942021	0.61588895	0.20680232	0.31632456	2.54441	9.465532	Walking_Scroll
12:29:54.380	0.52674043	1.5179702	9.397529	0.13942021	0.61588895	0.20680232	0.31632456	2.54441	9.465532	Walking_Scroll
12:29:54.403	0.52674043	1.5179702	9.397529	0.13942021	0.61588895	0.20680232	0.31632456	2.54441	9.465532	Walking_Scroll
12:29:54.426	0.52674043	1.5179702	9.397529	0.13942021	0.61588895	0.20680232	0.31632456	2.54441	9.465532	Walking_Scroll
12:29:54.450	0.52674043	1.5179702	9.397529	0.13942021	0.61588895	0.20680232	0.31632456	2.54441	9.465532	Walking_Scroll
12:29:54.473	0.52674043	1.5179702	9.397529	0.13942021	0.61588895	0.20680232	0.31632456	2.54441	9.465532	Walking_Scroll
12:29:54.496	-0.2561874	1.5467016	9.069513	-0.13363655	-0.058506228	-0.5231816	0.44443208	2.6683044	9.4261875	Walking_Scroll
12:29:54.518	-0.2561874	1.5467016	9.069513	-0.13363655	-0.058506228	-0.5231816	0.44443208	2.6683044	9.4261875	Walking_Scroll
12:29:54.541	-0.2561874	1.5467016	9.069513	-0.13363655	-0.058506228	-0.5231816	0.44443208	2.6683044	9.4261875	Walking_Scroll
12:29:54.563	-0.2561874	1.5467016	9.069513	-0.13363655	-0.058506228	-0.5231816	0.44443208	2.6683044	9.4261875	Walking_Scroll
12:29:54.586	-0.2561874	1.5467016	9.069513	-0.13363655	-0.058506228	-0.5231816	0.44443208	2.6683044	9.4261875	Walking_Scroll
12:29:54.608	-0.2561874	1.5467016	9.069513	-0.13363655	-0.058506228	-0.5231816	0.44443208	2.6683044	9.4261875	Walking_Scroll
12:29:54.630	-0.2561874	1.5467016	9.069513	-0.13363655	-0.058506228	-0.5231816	0.44443208	2.6683044	9.4261875	Walking_Scroll
12:29:54.652	-0.2561874	1.5467016	9.069513	-0.13363655	-0.058506228	-0.5231816	0.44443208	2.6683044	9.4261875	Walking_Scroll
12:29:54.677	0.12450229	2.8252442	9.404712	-0.24909008	0.090544894	0.117616	0.2672251	2.6689358	9.432695	Walking_Scroll
12:29:54.700	0.12450229	2.8252442	9.404712	-0.24909008	0.090544894	0.117616	0.2672251	2.6689358	9.432695	Walking_Scroll
12:29:54.723	0.12450229	2.8252442	9.404712	-0.24909008	0.090544894	0.117616	0.2672251	2.6689358	9.432695	Walking_Scroll
12:29:54.746	0.12450229	2.8252442	9.404712	-0.24909008	0.090544894	0.117616	0.2672251	2.6689358	9.432695	Walking_Scroll
12:29:54.769	0.12450229	2.8252442	9.404712	-0.24909008	0.090544894	0.117616	0.2672251	2.6689358	9.432695	Walking_Scroll
12:29:54.791	0.12450229	2.8252442	9.404712	-0.24909008	0.090544894	0.117616	0.2672251	2.6689358	9.432695	Walking_Scroll
12:29:54.813	0.12450229	2.8252442	9.404712	-0.24909008	0.090544894	0.117616	0.2672251	2.6689358	9.432695	Walking_Scroll
12:29:54.836	-0.019154198	3.337619	9.210775	0.35627738	0.45339882	0.18725464	0.037654024	2.9035757	9.366868	Walking_Scroll
12:29:54.859	-0.019154198	3.337619	9.210775	0.35627738	0.45339882	0.18725464	0.037654024	2.9035757	9.366868	Walking_Scroll
12:29:54.882	-0.019154198	3.337619	9.210775	0.35627738	0.45339882	0.18725464	0.037654024	2.9035757	9.366868	Walking_Scroll
12:29:54.905	-0.019154198	3.337619	9.210775	0.35627738	0.45339882	0.18725464	0.037654024	2.9035757	9.366868	Walking_Scroll
12:29:54.928	-0.019154198	3.337619	9.210775	0.35627738	0.45339882	0.18725464	0.037654024	2.9035757	9.366868	Walking_Scroll
12:29:54.951	-0.019154198	3.337619	9.210775	0.35627738	0.45339882	0.18725464	0.037654024	2.9035757	9.366868	Walking_Scroll
12:29:54.974	-0.019154198	3.337619	9.210775	0.35627738	0.45339882	0.18725464	0.037654024	2.9035757	9.366868	Walking_Scroll
12:29:54.997	-0.019154198	3.337619	9.210775	0.35627738	0.45339882	0.18725464	0.037654024	2.9035757	9.366868	Walking_Scroll
12:29:55.021	-0.32083282	3.2562137	9.069513	0.20050675	0.4088057	0.11211821	-0.38031632	3.1113534	9.292213	Walking_Scroll
12:29:55.044	-0.32083282	3.2562137	9.069513	0.20050675	0.4088057	0.11211821	-0.38031632	3.1113534	9.292213	Walking_Scroll
12:29:55.067	-0.32083282	3.2562137	9.069513	0.20050675	0.4088057	0.11211821	-0.38031632	3.1113534	9.292213	Walking_Scroll
12:29:55.090	-0.32083282	3.2562137	9.069513	0.20050675	0.4088057	0.11211821	-0.38031632	3.1113534	9.292213	Walking_Scroll
12:29:55.113	-0.32083282	3.2562137	9.069513	0.20050675	0.4088057	0.11211821	-0.38031632	3.1113534	9.292213	Walking_Scroll
12:29:55.136	-0.32083282	3.2562137	9.069513	0.20050675	0.4088057	0.11211821	-0.38031632	3.1113534	9.292213	Walking_Scroll
12:29:55.158	-0.32083282	3.2562137	9.069513	0.20050675	0.4088057	0.11211821	-0.38031632	3.1113534	9.292213	Walking_Scroll
12:29:55.180	-0.32083282	3.2562137	9.069513	0.20050675	0.4088057	0.11211821	-0.38031632	3.1113534	9.292213	Walking_Scroll
12:29:55.203	-0.9289786	2.5929997	6.811712	0.52793056	-0.17701408	0.14571579	-0.6303155	3.1961572	9.249738	Walking_Scroll
12:29:55.226	-0.9289786	2.5929997	6.811712	0.52793056	-0.17701408	0.14571579	-0.6303155	3.1961572	9.249738	Walking_Scroll
12:29:55.250	-0.9289786	2.5929997	6.811712	0.52793056	-0.17701408	0.14571579	-0.6303155	3.1961572	9.249738	Walking_Scroll
12:29:55.273	-0.9289786	2.5929997	6.811712	0.52793056	-0.17701408	0.14571579	-0.6303155	3.1961572	9.249738	Walking_Scroll
12:29:55.296	-0.9289786	2.5929997	6.811712	0.52793056	-0.17701408	0.14571579	-0.6303155	3.1961572	9.249738	Walking_Scroll
12:29:55.319	-0.9289786	2.5929997	6.811712	0.52793056	-0.17701408	0.14571579	-0.6303155	3.1961572	9.249738	Walking_Scroll
12:29:55.342	-0.9289786	2.5929997	6.811712	0.52793056	-0.17701408	0.14571579	-0.6303155	3.1961572	9.249738	Walking_Scroll
12:29:55.365	-0.9289786	2.5929997	6.811712	0.52793056	-0.17701408	0.14571579	-0.6303155	3.1961572	9.249738	Walking_Scroll
12:29:55.386	-0.7829279	3.1963568	11.102252	-0.07255002	-0.3065175	0.06324899	-0.24909736	2.9664948	9.343887	Walking_Scroll
12:29:55.408	-0.7829279	3.1963568	11.102252	-0.07255002	-0.3065175	0.06324899	-0.24909736	2.9664948	9.343887	Walking_Scroll
12:29:55.431	-0.7829279	3.1963568	11.102252	-0.07255002	-0.3065175	0.06324899	-0.24909736	2.9664948	9.343887	Walking_Scroll
12:29:55.454	-0.7829279	3.1963568	11.102252	-0.07255002	-0.3065175	0.06324899	-0.24909736	2.9664948	9.343887	Walking_Scroll
12:29:55.477	-0.7829279	3.1963568	11.102252	-0.07255002	-0.3065175	0.06324899	-0.24909736	2.9664948	9.343887	Walking_Scroll
12:29:55.501	-0.7829279	3.1963568	11.102252	-0.07255002	-0.3065175	0.06324899	-0.24909736	2.9664948	9.343887	Walking_Scroll
12:29:55.524	-0.7829279	3.1963568	11.102252	-0.07255002	-0.3065175	0.06324899	-0.24909736	2.9664948	9.343887	Walking_Scroll
12:29:55.546	-0.7829279	3.1963568	11.102252	-0.07255002	-0.3065175	0.06324899	-0.24909736	2.9664948	9.343887	Walking_Scroll
12:29:55.568	-0.24421602	2.9138324	8.7534685	-0.42929533	-0.0872169	-0.6264179	-0.22067718	3.2872424	9.23665	Walking_Scroll
12:29:55.592	-0.24421602	2.9138324	8.7534685	-0.42929533	-0.0872169	-0.6264179	-0.22067718	3.2872424	9.23665	Walking_Scroll
12:29:55.615	-0.24421602	2.9138324	8.7534685	-0.42929533	-0.0872169	-0.6264179	-0.22067718	3.2872424	9.23665	Walking_Scroll
12:29:55.638	-0.24421602	2.9138324	8.7534685	-0.42929533	-0.0872169	-0.6264179	-0.22067718	3.2872424	9.23665	Walking_Scroll
12:29:55.661	-0.24421602	2.9138324	8.7534685	-0.42929533	-0.0872169	-0.6264179	-0.22067718	3.2872424	9.23665	Walking_Scroll
12:29:55.684	-0.24421602	2.9138324	8.7534685	-0.42929533	-0.0872169	-0.6264179	-0.22067718	3.2872424	9.23665	Walking_Scroll
12:29:55.707	-0.24421602	2.9138324	8.7534685	-0.42929533	-0.0872169	-0.6264179	-0.22067718	3.2872424	9.23665	Walking_Scroll
12:29:55.730	-0.24421602	2.9138324	8.7534685	-0.42929533	-0.0872169	-0.6264179	-0.22067718	3.2872424	9.23665	Walking_Scroll
12:29:55.753	0.07901107	2.6456738	7.022408	1.7423306	-0.8007075	0.052253414	0.3400541	3.004363	9.328908	Walking_Scroll
12:29:55.776	0.07901107	2.6456738	7.022408	1.7423306	-0.8007075	0.052253414	0.3400541	3.004363	9.328908	Walking_Scroll
12:29:55.799	0.07901107	2.6456738	7.022408	1.7423306	-0.8007075	0.052253414	0.3400541	3.004363	9.328908	Walking_Scroll
12:29:55.822	0.07901107	2.6456738	7.022408	1.7423306	-0.8007075	0.052253414	0.3400541	3.004363	9.328908	Walking_Scroll
12:29:55.844	0.07901107	2.6456738	7.022408	1.7423306	-0.8007075	0.052253414	0.3400541	3.004363	9.328908	Walking_Scroll
12:29:55.866	0.07901107	2.6456738	7.022408	1.7423306	-0.8007075	0.052253414	0.3400541	3.004363	9.328908	Walking_Scroll
12:29:55.890	0.07901107	2.6456738	7.022408	1.7423306	-0.8007075	0.052253414	0.3400541	3.004363	9.328908	Walking_Scroll
12:29:55.911	0.07901107	2.6456738	7.022408	1.7423306	-0.8007075	0.052253414	0.3400541	3.004363	9.328908	Walking_Scroll
12:29:55.937	0.91700727	3.3088877	7.3432407	0.11009869	0.03923221	-0.1847623	0.59379387	3.7011266	9.061977	Walking_Scroll
12:29:55.960	0.91700727	3.3088877	7.3432407	0.11009869	0.03923221	-0.1847623	0.59379387	3.7011266	9.061977	Walking_Scroll
12:29:55.983	0.91700727	3.3088877	7.3432407	0.11009869	0.03923221	-0.1847623	0.59379387	3.7011266	9.061977	Walking_Scroll
12:29:56.006	0.91700727	3.3088877	7.3432407	0.11009869	0.03923221	-0.1847623	0.59379387	3.7011266	9.061977	Walking_Scroll
12:29:56.029	0.91700727	3.3088877	7.3432407	0.11009869	0.03923221	-0.1847623	0.59379387	3.7011266	9.061977	Walking_Scroll
12:29:56.053	0.91700727	3.3088877	7.3432407	0.11009869	0.03923221	-0.1847623	0.59379387	3.7011266	9.061977	Walking_Scroll
12:29:56.076	0.91700727	3.3088877	7.3432407	0.11009869	0.03923221	-0.1847623	0.59379387	3.7011266	9.061977	Walking_Scroll
12:29:56.099	0.8547561	4.8484063	8.300951	0.3104625	0.34588656	0.11517253	0.36819956	3.7404528	9.057804	Walking_Scroll
12:29:56.122	0.8547561	4.8484063	8.300951	0.3104625	0.34588656	0.11517253	0.36819956	3.7404528	9.057804	Walking_Scroll
12:29:56.145	0.8547561	4.8484063	8.300951	0.3104625	0.34588656	0.11517253	0.36819956	3.7404528	9.057804	Walking_Scroll
12:29:56.168	0.8547561	4.8484063	8.300951	0.3104625	0.34588656	0.11517253	0.36819956	3.7404528	9.057804	Walking_Scroll
12:29:56.191	0.8547561	4.8484063	8.300951	0.3104625	0.34588656	0.11517253	0.36819956	3.7404528	9.057804	Walking_Scroll
12:29:56.214	0.8547561	4.8484063	8.300951	0.3104625	0.34588656	0.11517253	0.36819956	3.7404528	9.057804	Walking_Scroll
12:29:56.236	0.8547561	4.8484063	8.300951	0.3104625	0.34588656	0.11517253	0.36819956	3.7404528	9.057804	Walking_Scroll
12:29:56.258	0.8547561	4.8484063	8.300951	0.3104625	0.34588656	0.11517253	0.36819956	3.7404528	9.057804	Walking_Scroll
12:29:56.281	-0.8786988	2.7246847	10.28341	-0.1941122	0.22676784	-0.3270939	-0.062020697	3.4833004	9.16696	Walking_Scroll
12:29:56.304	-0.8786988	2.7246847	10.28341	-0.1941122	0.22676784	-0.3270939	-0.062020697	3.4833004	9.16696	Walking_Scroll
12:29:56.327	-0.8786988	2.7246847	10.28341	-0.1941122	0.22676784	-0.3270939	-0.062020697	3.4833004	9.16696	Walking_Scroll
12:29:56.350	-0.8786988	2.7246847	10.28341	-0.1941122	0.22676784	-0.3270939	-0.062020697	3.4833004	9.16696	Walking_Scroll
12:29:56.373	-0.8786988	2.7246847	10.28341	-0.1941122	0.22676784	-0.3270939	-0.062020697	3.4833004	9.16696	Walking_Scroll
12:29:56.396	-0.8786988	2.7246847	10.28341	-0.1941122	0.22676784	-0.3270939	-0.062020697	3.4833004	9.16696	Walking_Scroll
12:29:56.418	-0.8786988	2.7246847	10.28341	-0.1941122	0.22676784	-0.3270939	-0.062020697	3.4833004	9.16696	Walking_Scroll
12:29:56.441	-0.8786988	2.7246847	10.28341	-0.1941122	0.22676784	-0.3270939	-0.062020697	3.4833004	9.16696	Walking_Scroll
12:29:56.464	-0.22985038	2.5906053	7.5922456	-0.13546915	0.074662395	-0.007611381	-0.5189641	3.6196606	9.099401	Walking_Scroll
12:29:56.487	-0.22985038	2.5906053	7.5922456	-0.13546915	0.074662395	-0.007611381	-0.5189641	3.6196606	9.099401	Walking_Scroll
12:29:56.511	-0.22985038	2.5906053	7.5922456	-0.13546915	0.074662395	-0.007611381	-0.5189641	3.6196606	9.099401	Walking_Scroll
12:29:56.533	-0.22985038	2.5906053	7.5922456	-0.13546915	0.074662395	-0.007611381	-0.5189641	3.6196606	9.099401	Walking_Scroll
12:29:56.556	-0.22985038	2.5906053	7.5922456	-0.13546915	0.074662395	-0.007611381	-0.5189641	3.6196606	9.099401	Walking_Scroll
12:29:56.580	-0.22985038	2.5906053	7.5922456	-0.13546915	0.074662395	-0.007611381	-0.5189641	3.6196606	9.099401	Walking_Scroll
12:29:56.601	-0.22985038	2.5906053	7.5922456	-0.13546915	0.074662395	-0.007611381	-0.5189641	3.6196606	9.099401	Walking_Scroll
12:29:56.625	-0.22985038	2.5906053	7.5922456	-0.13546915	0.074662395	-0.007611381	-0.5189641	3.6196606	9.099401	Walking_Scroll
12:29:56.648	-0.409421	4.0295644	7.702382	-0.20694037	-0.19595091	-0.012498302	-0.66912735	3.2869513	9.215128	Walking_Scroll
12:29:56.671	-0.409421	4.0295644	7.702382	-0.20694037	-0.19595091	-0.012498302	-0.66912735	3.2869513	9.215128	Walking_Scroll
12:29:56.694	-0.409421	4.0295644	7.702382	-0.20694037	-0.19595091	-0.012498302	-0.66912735	3.2869513	9.215128	Walking_Scroll
12:29:56.717	-0.409421	4.0295644	7.702382	-0.20694037	-0.19595091	-0.012498302	-0.66912735	3.2869513	9.215128	Walking_Scroll
12:29:56.741	-0.409421	4.0295644	7.702382	-0.20694037	-0.19595091	-0.012498302	-0.66912735	3.2869513	9.215128	Walking_Scroll
12:29:56.764	-0.409421	4.0295644	7.702382	-0.20694037	-0.19595091	-0.012498302	-0.66912735	3.2869513	9.215128	Walking_Scroll
12:29:56.786	-0.409421	4.0295644	7.702382	-0.20694037	-0.19595091	-0.012498302	-0.66912735	3.2869513	9.215128	Walking_Scroll
12:29:56.808	-0.409421	4.0295644	7.702382	-0.20694037	-0.19595091	-0.012498302	-0.66912735	3.2869513	9.215128	Walking_Scroll
12:29:56.831	-0.6440599	3.9864676	9.167678	0.11315302	-0.10920805	0.03453832	-0.6037702	3.3508437	9.196612	Walking_Scroll
12:29:56.853	-0.6440599	3.9864676	9.167678	0.11315302	-0.10920805	0.03453832	-0.6037702	3.3508437	9.196612	Walking_Scroll
12:29:56.876	-0.6440599	3.9864676	9.167678	0.11315302	-0.10920805	0.03453832	-0.6037702	3.3508437	9.196612	Walking_Scroll
12:29:56.898	-0.6440599	3.9864676	9.167678	0.11315302	-0.10920805	0.03453832	-0.6037702	3.3508437	9.196612	Walking_Scroll
12:29:56.921	-0.6440599	3.9864676	9.167678	0.11315302	-0.10920805	0.03453832	-0.6037702	3.3508437	9.196612	Walking_Scroll
12:29:56.944	-0.6440599	3.9864676	9.167678	0.11315302	-0.10920805	0.03453832	-0.6037702	3.3508437	9.196612	Walking_Scroll
12:29:56.968	-0.6440599	3.9864676	9.167678	0.11315302	-0.10920805	0.03453832	-0.6037702	3.3508437	9.196612	Walking_Scroll
12:29:56.991	-0.6440599	3.9864676	9.167678	0.11315302	-0.10920805	0.03453832	-0.6037702	3.3508437	9.196612	Walking_Scroll
12:29:57.015	0.5698374	2.535537	9.895537	0.3782685	0.2676958	-0.20858604	0.035462942	3.3041954	9.23317	Walking_Scroll
12:29:57.039	0.5698374	2.535537	9.895537	0.3782685	0.2676958	-0.20858604	0.035462942	3.3041954	9.23317	Walking_Scroll
12:29:57.060	0.5698374	2.535537	9.895537	0.3782685	0.2676958	-0.20858604	0.035462942	3.3041954	9.23317	Walking_Scroll
12:29:57.084	0.5698374	2.535537	9.895537	0.3782685	0.2676958	-0.20858604	0.035462942	3.3041954	9.23317	Walking_Scroll
12:29:57.107	0.5698374	2.535537	9.895537	0.3782685	0.2676958	-0.20858604	0.035462942	3.3041954	9.23317	Walking_Scroll
12:29:57.130	0.5698374	2.535537	9.895537	0.3782685	0.2676958	-0.20858604	0.035462942	3.3041954	9.23317	Walking_Scroll
12:29:57.153	0.5698374	2.535537	9.895537	0.3782685	0.2676958	-0.20858604	0.035462942	3.3041954	9.23317	Walking_Scroll
12:29:57.175	-1.0941836	3.6105664	6.1077952	0.49188948	-0.35844108	-0.15971683	-0.39607146	3.7413862	9.056242	Walking_Scroll
12:29:57.199	-1.0941836	3.6105664	6.1077952	0.49188948	-0.35844108	-0.15971683	-0.39607146	3.7413862	9.056242	Walking_Scroll
12:29:57.222	-1.0941836	3.6105664	6.1077952	0.49188948	-0.35844108	-0.15971683	-0.39607146	3.7413862	9.056242	Walking_Scroll
12:29:57.245	-1.0941836	3.6105664	6.1077952	0.49188948	-0.35844108	-0.15971683	-0.39607146	3.7413862	9.056242	Walking_Scroll
12:29:57.270	-1.0941836	3.6105664	6.1077952	0.49188948	-0.35844108	-0.15971683	-0.39607146	3.7413862	9.056242	Walking_Scroll
12:29:57.294	-1.0941836	3.6105664	6.1077952	0.49188948	-0.35844108	-0.15971683	-0.39607146	3.7413862	9.056242	Walking_Scroll
12:29:57.318	-1.0941836	3.6105664	6.1077952	0.49188948	-0.35844108	-0.15971683	-0.39607146	3.7413862	9.056242	Walking_Scroll
12:29:57.341	-1.0941836	3.6105664	6.1077952	0.49188948	-0.35844108	-0.15971683	-0.39607146	3.7413862	9.056242	Walking_Scroll
12:29:57.364	0.076616794	4.130124	9.067119	-0.28452027	0.44729018	0.33630577	0.11958923	3.5966237	9.1225195	Walking_Scroll
12:29:57.387	0.076616794	4.130124	9.067119	-0.28452027	0.44729018	0.33630577	0.11958923	3.5966237	9.1225195	Walking_Scroll
12:29:57.410	0.076616794	4.130124	9.067119	-0.28452027	0.44729018	0.33630577	0.11958923	3.5966237	9.1225195	Walking_Scroll
12:29:57.434	0.076616794	4.130124	9.067119	-0.28452027	0.44729018	0.33630577	0.11958923	3.5966237	9.1225195	Walking_Scroll
12:29:57.457	0.076616794	4.130124	9.067119	-0.28452027	0.44729018	0.33630577	0.11958923	3.5966237	9.1225195	Walking_Scroll
12:29:57.480	0.076616794	4.130124	9.067119	-0.28452027	0.44729018	0.33630577	0.11958923	3.5966237	9.1225195	Walking_Scroll
12:29:57.503	0.076616794	4.130124	9.067119	-0.28452027	0.44729018	0.33630577	0.11958923	3.5966237	9.1225195	Walking_Scroll
12:29:57.526	0.076616794	4.130124	9.067119	-0.28452027	0.44729018	0.33630577	0.11958923	3.5966237	9.1225195	Walking_Scroll
12:29:57.549	-0.2849187	4.7262983	10.719169	0.37032726	0.48394212	0.50490457	-0.2425877	3.809639	9.03317	Walking_Scroll
12:29:57.572	-0.2849187	4.7262983	10.719169	0.37032726	0.48394212	0.50490457	-0.2425877	3.809639	9.03317	Walking_Scroll
12:29:57.595	-0.2849187	4.7262983	10.719169	0.37032726	0.48394212	0.50490457	-0.2425877	3.809639	9.03317	Walking_Scroll
12:29:57.616	-0.2849187	4.7262983	10.719169	0.37032726	0.48394212	0.50490457	-0.2425877	3.809639	9.03317	Walking_Scroll
12:29:57.640	-0.2849187	4.7262983	10.719169	0.37032726	0.48394212	0.50490457	-0.2425877	3.809639	9.03317	Walking_Scroll
12:29:57.663	-0.2849187	4.7262983	10.719169	0.37032726	0.48394212	0.50490457	-0.2425877	3.809639	9.03317	Walking_Scroll
12:29:57.686	-0.2849187	4.7262983	10.719169	0.37032726	0.48394212	0.50490457	-0.2425877	3.809639	9.03317	Walking_Scroll
12:29:57.709	-0.2849187	4.7262983	10.719169	0.37032726	0.48394212	0.50490457	-0.2425877	3.809639	9.03317	Walking_Scroll
12:29:57.732	-0.56265455	3.833234	6.6225643	0.11926167	0.015408466	0.31553635	-0.5089901	4.3086224	8.794717	Walking_Scroll
12:29:57.755	-0.56265455	3.833234	6.6225643	0.11926167	0.015408466	0.31553635	-0.5089901	4.3086224	8.794717	Walking_Scroll
12:29:57.779	-0.56265455	3.833234	6.6225643	0.11926167	0.015408466	0.31553635	-0.5089901	4.3086224	8.794717	Walking_Scroll
12:29:57.802	-0.56265455	3.833234	6.6225643	0.11926167	0.015408466	0.31553635	-0.5089901	4.3086224	8.794717	Walking_Scroll
12:29:57.825	-0.56265455	3.833234	6.6225643	0.11926167	0.015408466	0.31553635	-0.5089901	4.3086224	8.794717	Walking_Scroll
12:29:57.848	-0.56265455	3.833234	6.6225643	0.11926167	0.015408466	0.31553635	-0.5089901	4.3086224	8.794717	Walking_Scroll
12:29:57.871	-0.56265455	3.833234	6.6225643	0.11926167	0.015408466	0.31553635	-0.5089901	4.3086224	8.794717	Walking_Scroll
12:29:57.893	-0.56265455	3.833234	6.6225643	0.11926167	0.015408466	0.31553635	-0.5089901	4.3086224	8.794717	Walking_Scroll
12:29:57.917	-0.9313729	3.519584	8.267431	0.10826609	0.31473243	0.548276	-0.57010394	3.5440018	9.126083	Walking_Scroll
12:29:57.939	-0.9313729	3.519584	8.267431	0.10826609	0.31473243	0.548276	-0.57010394	3.5440018	9.126083	Walking_Scroll
12:29:57.961	-0.9313729	3.519584	8.267431	0.10826609	0.31473243	0.548276	-0.57010394	3.5440018	9.126083	Walking_Scroll
12:29:57.984	-0.9313729	3.519584	8.267431	0.10826609	0.31473243	0.548276	-0.57010394	3.5440018	9.126083	Walking_Scroll
12:29:58.008	-0.9313729	3.519584	8.267431	0.10826609	0.31473243	0.548276	-0.57010394	3.5440018	9.126083	Walking_Scroll
12:29:58.031	-0.9313729	3.519584	8.267431	0.10826609	0.31473243	0.548276	-0.57010394	3.5440018	9.126083	Walking_Scroll
12:29:58.054	-0.9313729	3.519584	8.267431	0.10826609	0.31473243	0.548276	-0.57010394	3.5440018	9.126083	Walking_Scroll
12:29:58.077	-0.019154198	4.6712303	9.299363	-0.0010787881	-0.27536342	0.12922242	-0.3230784	3.7482378	9.056307	Walking_Scroll
12:29:58.099	-0.019154198	4.6712303	9.299363	-0.0010787881	-0.27536342	0.12922242	-0.3230784	3.7482378	9.056307	Walking_Scroll
12:29:58.123	-0.019154198	4.6712303	9.299363	-0.0010787881	-0.27536342	0.12922242	-0.3230784	3.7482378	9.056307	Walking_Scroll
12:29:58.146	-0.019154198	4.6712303	9.299363	-0.0010787881	-0.27536342	0.12922242	-0.3230784	3.7482378	9.056307	Walking_Scroll
12:29:58.169	-0.019154198	4.6712303	9.299363	-0.0010787881	-0.27536342	0.12922242	-0.3230784	3.7482378	9.056307	Walking_Scroll
12:29:58.192	-0.019154198	4.6712303	9.299363	-0.0010787881	-0.27536342	0.12922242	-0.3230784	3.7482378	9.056307	Walking_Scroll
12:29:58.215	-0.019154198	4.6712303	9.299363	-0.0010787881	-0.27536342	0.12922242	-0.3230784	3.7482378	9.056307	Walking_Scroll
12:29:58.239	-0.019154198	4.6712303	9.299363	-0.0010787881	-0.27536342	0.12922242	-0.3230784	3.7482378	9.056307	Walking_Scroll
12:29:58.262	0.34477556	2.6767993	10.676071	-0.6974651	-0.5508636	-0.20797518	0.10843641	3.3589284	9.212829	Walking_Scroll
12:29:58.285	0.34477556	2.6767993	10.676071	-0.6974651	-0.5508636	-0.20797518	0.10843641	3.3589284	9.212829	Walking_Scroll
12:29:58.308	0.34477556	2.6767993	10.676071	-0.6974651	-0.5508636	-0.20797518	0.10843641	3.3589284	9.212829	Walking_Scroll
12:29:58.330	0.34477556	2.6767993	10.676071	-0.6974651	-0.5508636	-0.20797518	0.10843641	3.3589284	9.212829	Walking_Scroll
12:29:58.354	0.34477556	2.6767993	10.676071	-0.6974651	-0.5508636	-0.20797518	0.10843641	3.3589284	9.212829	Walking_Scroll
12:29:58.377	0.34477556	2.6767993	10.676071	-0.6974651	-0.5508636	-0.20797518	0.10843641	3.3589284	9.212829	Walking_Scroll
12:29:58.400	0.34477556	2.6767993	10.676071	-0.6974651	-0.5508636	-0.20797518	0.10843641	3.3589284	9.212829	Walking_Scroll
12:29:58.423	0.34477556	2.6767993	10.676071	-0.6974651	-0.5508636	-0.20797518	0.10843641	3.3589284	9.212829	Walking_Scroll
12:29:58.446	1.0606637	2.0423164	8.016032	-0.015739553	0.23043303	-0.19148183	0.30666342	3.158234	9.27911	Walking_Scroll
12:29:58.470	1.0606637	2.0423164	8.016032	-0.015739553	0.23043303	-0.19148183	0.30666342	3.158234	9.27911	Walking_Scroll
12:29:58.493	1.0606637	2.0423164	8.016032	-0.015739553	0.23043303	-0.19148183	0.30666342	3.158234	9.27911	Walking_Scroll
12:29:58.516	1.0606637	2.0423164	8.016032	-0.015739553	0.23043303	-0.19148183	0.30666342	3.158234	9.27911	Walking_Scroll
12:29:58.539	1.0606637	2.0423164	8.016032	-0.015739553	0.23043303	-0.19148183	0.30666342	3.158234	9.27911	Walking_Scroll
12:29:58.562	1.0606637	2.0423164	8.016032	-0.015739553	0.23043303	-0.19148183	0.30666342	3.158234	9.27911	Walking_Scroll
12:29:58.585	1.0606637	2.0423164	8.016032	-0.015739553	0.23043303	-0.19148183	0.30666342	3.158234	9.27911	Walking_Scroll
12:29:58.608	1.0606637	2.0423164	8.016032	-0.015739553	0.23043303	-0.19148183	0.30666342	3.158234	9.27911	Walking_Scroll
12:29:58.631	0.48124924	3.059883	8.265037	-0.1574603	0.07344066	-0.11878885	0.16915713	2.967332	9.345411	Walking_Scroll
12:29:58.653	0.48124924	3.059883	8.265037	-0.1574603	0.07344066	-0.11878885	0.16915713	2.967332	9.345411	Walking_Scroll
12:29:58.676	0.48124924	3.059883	8.265037	-0.1574603	0.07344066	-0.11878885	0.16915713	2.967332	9.345411	Walking_Scroll
12:29:58.700	0.48124924	3.059883	8.265037	-0.1574603	0.07344066	-0.11878885	0.16915713	2.967332	9.345411	Walking_Scroll
12:29:58.723	0.48124924	3.059883	8.265037	-0.1574603	0.07344066	-0.11878885	0.16915713	2.967332	9.345411	Walking_Scroll
12:29:58.746	0.48124924	3.059883	8.265037	-0.1574603	0.07344066	-0.11878885	0.16915713	2.967332	9.345411	Walking_Scroll
12:29:58.769	0.48124924	3.059883	8.265037	-0.1574603	0.07344066	-0.11878885	0.16915713	2.967332	9.345411	Walking_Scroll
12:29:58.792	0.48124924	3.059883	8.265037	-0.1574603	0.07344066	-0.11878885	0.16915713	2.967332	9.345411	Walking_Scroll
12:29:58.816	0.14126222	3.387899	9.390346	-0.00046792277	0.11192517	0.078520626	-0.062662646	2.8927457	9.370084	Walking_Scroll
12:29:58.838	0.14126222	3.387899	9.390346	-0.00046792277	0.11192517	0.078520626	-0.062662646	2.8927457	9.370084	Walking_Scroll
12:29:58.861	0.14126222	3.387899	9.390346	-0.00046792277	0.11192517	0.078520626	-0.062662646	2.8927457	9.370084	Walking_Scroll
12:29:58.884	0.14126222	3.387899	9.390346	-0.00046792277	0.11192517	0.078520626	-0.062662646	2.8927457	9.370084	Walking_Scroll
12:29:58.907	0.14126222	3.387899	9.390346	-0.00046792277	0.11192517	0.078520626	-0.062662646	2.8927457	9.370084	Walking_Scroll
12:29:58.931	0.14126222	3.387899	9.390346	-0.00046792277	0.11192517	0.078520626	-0.062662646	2.8927457	9.370084	Walking_Scroll
12:29:58.954	0.14126222	3.387899	9.390346	-0.00046792277	0.11192517	0.078520626	-0.062662646	2.8927457	9.370084	Walking_Scroll
12:29:58.977	0.46927786	2.3679378	10.518049	0.30924076	0.13452719	-0.102906354	0.24969848	2.7979028	9.395731	Walking_Scroll
12:29:59.000	0.46927786	2.3679378	10.518049	0.30924076	0.13452719	-0.102906354	0.24969848	2.7979028	9.395731	Walking_Scroll
12:29:59.023	0.46927786	2.3679378	10.518049	0.30924076	0.13452719	-0.102906354	0.24969848	2.7979028	9.395731	Walking_Scroll
12:29:59.047	0.46927786	2.3679378	10.518049	0.30924076	0.13452719	-0.102906354	0.24969848	2.7979028	9.395731	Walking_Scroll
12:29:59.070	0.46927786	2.3679378	10.518049	0.30924076	0.13452719	-0.102906354	0.24969848	2.7979028	9.395731	Walking_Scroll
12:29:59.093	0.46927786	2.3679378	10.518049	0.30924076	0.13452719	-0.102906354	0.24969848	2.7979028	9.395731	Walking_Scroll
12:29:59.116	0.46927786	2.3679378	10.518049	0.30924076	0.13452719	-0.102906354	0.24969848	2.7979028	9.395731	Walking_Scroll
12:29:59.139	0.46927786	2.3679378	10.518049	0.30924076	0.13452719	-0.102906354	0.24969848	2.7979028	9.395731	Walking_Scroll
12:29:59.162	-0.57223165	2.1404817	7.5299945	0.113763876	0.153464	-0.25073576	-0.28052258	3.050894	9.315779	Walking_Scroll
12:29:59.184	-0.57223165	2.1404817	7.5299945	0.113763876	0.153464	-0.25073576	-0.28052258	3.050894	9.315779	Walking_Scroll
12:29:59.206	-0.57223165	2.1404817	7.5299945	0.113763876	0.153464	-0.25073576	-0.28052258	3.050894	9.315779	Walking_Scroll
12:29:59.228	-0.57223165	2.1404817	7.5299945	0.113763876	0.153464	-0.25073576	-0.28052258	3.050894	9.315779	Walking_Scroll
12:29:59.249	-0.57223165	2.1404817	7.5299945	0.113763876	0.153464	-0.25073576	-0.28052258	3.050894	9.315779	Walking_Scroll
12:29:59.271	-0.57223165	2.1404817	7.5299945	0.113763876	0.153464	-0.25073576	-0.28052258	3.050894	9.315779	Walking_Scroll
12:29:59.293	-0.57223165	2.1404817	7.5299945	0.113763876	0.153464	-0.25073576	-0.28052258	3.050894	9.315779	Walking_Scroll
12:29:59.315	-0.57223165	2.1404817	7.5299945	0.113763876	0.153464	-0.25073576	-0.28052258	3.050894	9.315779	Walking_Scroll
12:29:59.338	-0.0047885496	3.8140798	9.380769	-0.2906289	-0.11776015	0.46825266	-0.2080553	2.9051404	9.364146	Walking_Scroll
12:29:59.361	-0.0047885496	3.8140798	9.380769	-0.2906289	-0.11776015	0.46825266	-0.2080553	2.9051404	9.364146	Walking_Scroll
12:29:59.383	-0.0047885496	3.8140798	9.380769	-0.2906289	-0.11776015	0.46825266	-0.2080553	2.9051404	9.364146	Walking_Scroll
12:29:59.406	-0.0047885496	3.8140798	9.380769	-0.2906289	-0.11776015	0.46825266	-0.2080553	2.9051404	9.364146	Walking_Scroll
12:29:59.428	-0.0047885496	3.8140798	9.380769	-0.2906289	-0.11776015	0.46825266	-0.2080553	2.9051404	9.364146	Walking_Scroll
12:29:59.451	-0.0047885496	3.8140798	9.380769	-0.2906289	-0.11776015	0.46825266	-0.2080553	2.9051404	9.364146	Walking_Scroll
12:29:59.474	-0.0047885496	3.8140798	9.380769	-0.2906289	-0.11776015	0.46825266	-0.2080553	2.9051404	9.364146	Walking_Scroll
12:29:59.498	-0.0047885496	3.8140798	9.380769	-0.2906289	-0.11776015	0.46825266	-0.2080553	2.9051404	9.364146	Walking_Scroll
12:29:59.521	0.031125572	3.2394538	9.771035	0.12414859	-0.2277159	0.14571579	0.20925285	3.3815153	9.202823	Walking_Scroll
12:29:59.544	0.031125572	3.2394538	9.771035	0.12414859	-0.2277159	0.14571579	0.20925285	3.3815153	9.202823	Walking_Scroll
12:29:59.567	0.031125572	3.2394538	9.771035	0.12414859	-0.2277159	0.14571579	0.20925285	3.3815153	9.202823	Walking_Scroll
12:29:59.590	0.031125572	3.2394538	9.771035	0.12414859	-0.2277159	0.14571579	0.20925285	3.3815153	9.202823	Walking_Scroll
12:29:59.614	0.031125572	3.2394538	9.771035	0.12414859	-0.2277159	0.14571579	0.20925285	3.3815153	9.202823	Walking_Scroll
12:29:59.635	0.031125572	3.2394538	9.771035	0.12414859	-0.2277159	0.14571579	0.20925285	3.3815153	9.202823	Walking_Scroll
12:29:59.658	0.031125572	3.2394538	9.771035	0.12414859	-0.2277159	0.14571579	0.20925285	3.3815153	9.202823	Walking_Scroll
12:29:59.681	0.031125572	3.2394538	9.771035	0.12414859	-0.2277159	0.14571579	0.20925285	3.3815153	9.202823	Walking_Scroll
12:29:59.704	1.359948	2.3152637	6.8524146	0.42469427	0.51631796	-0.11084761	0.7182638	3.2393405	9.22828	Walking_Scroll
12:29:59.726	1.359948	2.3152637	6.8524146	0.42469427	0.51631796	-0.11084761	0.7182638	3.2393405	9.22828	Walking_Scroll
12:29:59.749	1.359948	2.3152637	6.8524146	0.42469427	0.51631796	-0.11084761	0.7182638	3.2393405	9.22828	Walking_Scroll
12:29:59.771	1.359948	2.3152637	6.8524146	0.42469427	0.51631796	-0.11084761	0.7182638	3.2393405	9.22828	Walking_Scroll
12:29:59.794	1.359948	2.3152637	6.8524146	0.42469427	0.51631796	-0.11084761	0.7182638	3.2393405	9.22828	Walking_Scroll
12:29:59.817	1.359948	2.3152637	6.8524146	0.42469427	0.51631796	-0.11084761	0.7182638	3.2393405	9.22828	Walking_Scroll
12:29:59.841	1.359948	2.3152637	6.8524146	0.42469427	0.51631796	-0.11084761	0.7182638	3.2393405	9.22828	Walking_Scroll
12:29:59.864	1.359948	2.3152637	6.8524146	0.42469427	0.51631796	-0.11084761	0.7182638	3.2393405	9.22828	Walking_Scroll
12:29:59.885	0.80208206	2.832427	8.482916	-0.05239147	0.027014904	-0.038154643	0.30145702	2.798066	9.394165	Walking_Scroll
12:29:59.908	0.80208206	2.832427	8.482916	-0.05239147	0.027014904	-0.038154643	0.30145702	2.798066	9.394165	Walking_Scroll
12:29:59.931	0.80208206	2.832427	8.482916	-0.05239147	0.027014904	-0.038154643	0.30145702	2.798066	9.394165	Walking_Scroll
12:29:59.954	0.80208206	2.832427	8.482916	-0.05239147	0.027014904	-0.038154643	0.30145702	2.798066	9.394165	Walking_Scroll
12:29:59.977	0.80208206	2.832427	8.482916	-0.05239147	0.027014904	-0.038154643	0.30145702	2.798066	9.394165	Walking_Scroll
12:29:59.999	0.80208206	2.832427	8.482916	-0.05239147	0.027014904	-0.038154643	0.30145702	2.798066	9.394165	Walking_Scroll
12:30:00.022	0.80208206	2.832427	8.482916	-0.05239147	0.027014904	-0.038154643	0.30145702	2.798066	9.394165	Walking_Scroll
12:30:00.046	0.80208206	2.832427	8.482916	-0.05239147	0.027014904	-0.038154643	0.30145702	2.798066	9.394165	Walking_Scroll
12:30:00.068	-0.4764607	3.869148	9.316123	0.8162589	0.47905517	0.18725464	-0.16048297	2.7854853	9.401366	Walking_Scroll
12:30:00.090	-0.4764607	3.869148	9.316123	0.8162589	0.47905517	0.18725464	-0.16048297	2.7854853	9.401366	Walking_Scroll
12:30:00.111	-0.4764607	3.869148	9.316123	0.8162589	0.47905517	0.18725464	-0.16048297	2.7854853	9.401366	Walking_Scroll
12:30:00.133	-0.4764607	3.869148	9.316123	0.8162589	0.47905517	0.18725464	-0.16048297	2.7854853	9.401366	Walking_Scroll
12:30:00.155	-0.4764607	3.869148	9.316123	0.8162589	0.47905517	0.18725464	-0.16048297	2.7854853	9.401366	Walking_Scroll
12:30:00.178	-0.4764607	3.869148	9.316123	0.8162589	0.47905517	0.18725464	-0.16048297	2.7854853	9.401366	Walking_Scroll
12:30:00.201	-0.4764607	3.869148	9.316123	0.8162589	0.47905517	0.18725464	-0.16048297	2.7854853	9.401366	Walking_Scroll
12:30:00.224	-0.4764607	3.869148	9.316123	0.8162589	0.47905517	0.18725464	-0.16048297	2.7854853	9.401366	Walking_Scroll
12:30:00.247	-1.9297855	1.7238779	11.535616	-0.9833501	0.5334222	0.047977354	-0.7805651	2.563139	9.433526	Walking_Scroll
12:30:00.270	-1.9297855	1.7238779	11.535616	-0.9833501	0.5334222	0.047977354	-0.7805651	2.563139	9.433526	Walking_Scroll
12:30:00.294	-1.9297855	1.7238779	11.535616	-0.9833501	0.5334222	0.047977354	-0.7805651	2.563139	9.433526	Walking_Scroll
12:30:00.316	-1.9297855	1.7238779	11.535616	-0.9833501	0.5334222	0.047977354	-0.7805651	2.563139	9.433526	Walking_Scroll
12:30:00.339	-1.9297855	1.7238779	11.535616	-0.9833501	0.5334222	0.047977354	-0.7805651	2.563139	9.433526	Walking_Scroll
12:30:00.362	-1.9297855	1.7238779	11.535616	-0.9833501	0.5334222	0.047977354	-0.7805651	2.563139	9.433526	Walking_Scroll
12:30:00.383	-1.9297855	1.7238779	11.535616	-0.9833501	0.5334222	0.047977354	-0.7805651	2.563139	9.433526	Walking_Scroll
12:30:00.405	-1.9297855	1.7238779	11.535616	-0.9833501	0.5334222	0.047977354	-0.7805651	2.563139	9.433526	Walking_Scroll
12:30:00.427	-0.72546524	2.1907616	8.45179	-0.1275279	-0.4213602	-0.12550837	-0.6571214	2.8372371	9.364223	Walking_Scroll
12:30:00.448	-0.72546524	2.1907616	8.45179	-0.1275279	-0.4213602	-0.12550837	-0.6571214	2.8372371	9.364223	Walking_Scroll
12:30:00.471	-0.72546524	2.1907616	8.45179	-0.1275279	-0.4213602	-0.12550837	-0.6571214	2.8372371	9.364223	Walking_Scroll
12:30:00.494	-0.72546524	2.1907616	8.45179	-0.1275279	-0.4213602	-0.12550837	-0.6571214	2.8372371	9.364223	Walking_Scroll
12:30:00.516	-0.72546524	2.1907616	8.45179	-0.1275279	-0.4213602	-0.12550837	-0.6571214	2.8372371	9.364223	Walking_Scroll
12:30:00.540	-0.72546524	2.1907616	8.45179	-0.1275279	-0.4213602	-0.12550837	-0.6571214	2.8372371	9.364223	Walking_Scroll
12:30:00.563	-0.72546524	2.1907616	8.45179	-0.1275279	-0.4213602	-0.12550837	-0.6571214	2.8372371	9.364223	Walking_Scroll
12:30:00.584	-0.72546524	2.1907616	8.45179	-0.1275279	-0.4213602	-0.12550837	-0.6571214	2.8372371	9.364223	Walking_Scroll
12:30:00.607	-1.9297855	3.040729	8.511647	0.43568984	-0.019410854	0.078520626	-0.73734295	2.7084267	9.396336	Walking_Scroll
12:30:00.631	-1.9297855	3.040729	8.511647	0.43568984	-0.019410854	0.078520626	-0.73734295	2.7084267	9.396336	Walking_Scroll
12:30:00.652	-1.9297855	3.040729	8.511647	0.43568984	-0.019410854	0.078520626	-0.73734295	2.7084267	9.396336	Walking_Scroll
12:30:00.675	-1.9297855	3.040729	8.511647	0.43568984	-0.019410854	0.078520626	-0.73734295	2.7084267	9.396336	Walking_Scroll
12:30:00.698	-1.9297855	3.040729	8.511647	0.43568984	-0.019410854	0.078520626	-0.73734295	2.7084267	9.396336	Walking_Scroll
12:30:00.721	-1.9297855	3.040729	8.511647	0.43568984	-0.019410854	0.078520626	-0.73734295	2.7084267	9.396336	Walking_Scroll
12:30:00.745	-1.9297855	3.040729	8.511647	0.43568984	-0.019410854	0.078520626	-0.73734295	2.7084267	9.396336	Walking_Scroll
12:30:00.767	-1.9297855	3.040729	8.511647	0.43568984	-0.019410854	0.078520626	-0.73734295	2.7084267	9.396336	Walking_Scroll
12:30:00.791	-0.17957062	4.233078	10.091868	-0.34682852	-0.45923382	-0.3344243	-0.28985125	3.2815027	9.236779	Walking_Scroll
12:30:00.814	-0.17957062	4.233078	10.091868	-0.34682852	-0.45923382	-0.3344243	-0.28985125	3.2815027	9.236779	Walking_Scroll
12:30:00.837	-0.17957062	4.233078	10.091868	-0.34682852	-0.45923382	-0.3344243	-0.28985125	3.2815027	9.236779	Walking_Scroll
12:30:00.860	-0.17957062	4.233078	10.091868	-0.34682852	-0.45923382	-0.3344243	-0.28985125	3.2815027	9.236779	Walking_Scroll
12:30:00.883	-0.17957062	4.233078	10.091868	-0.34682852	-0.45923382	-0.3344243	-0.28985125	3.2815027	9.236779	Walking_Scroll
12:30:00.906	-0.17957062	4.233078	10.091868	-0.34682852	-0.45923382	-0.3344243	-0.28985125	3.2815027	9.236779	Walking_Scroll
12:30:00.929	-0.17957062	4.233078	10.091868	-0.34682852	-0.45923382	-0.3344243	-0.28985125	3.2815027	9.236779	Walking_Scroll
12:30:00.952	-0.17957062	4.233078	10.091868	-0.34682852	-0.45923382	-0.3344243	-0.28985125	3.2815027	9.236779	Walking_Scroll
12:30:00.976	0.40223816	2.4637089	9.340066	-0.30284622	-0.29552194	0.19336328	0.22345352	3.1428745	9.286699	Walking_Scroll
12:30:00.998	0.40223816	2.4637089	9.340066	-0.30284622	-0.29552194	0.19336328	0.22345352	3.1428745	9.286699	Walking_Scroll
12:30:01.021	0.40223816	2.4637089	9.340066	-0.30284622	-0.29552194	0.19336328	0.22345352	3.1428745	9.286699	Walking_Scroll
12:30:01.042	0.40223816	2.4637089	9.340066	-0.30284622	-0.29552194	0.19336328	0.22345352	3.1428745	9.286699	Walking_Scroll
12:30:01.065	0.40223816	2.4637089	9.340066	-0.30284622	-0.29552194	0.19336328	0.22345352	3.1428745	9.286699	Walking_Scroll
12:30:01.089	0.40223816	2.4637089	9.340066	-0.30284622	-0.29552194	0.19336328	0.22345352	3.1428745	9.286699	Walking_Scroll
12:30:01.111	0.40223816	2.4637089	9.340066	-0.30284622	-0.29552194	0.19336328	0.22345352	3.1428745	9.286699	Walking_Scroll
12:30:01.134	-0.3998439	1.5131817	7.49408	-0.6956326	0.74172723	-0.19697961	0.23351534	2.6710901	9.4329815	Walking_Scroll
12:30:01.157	-0.3998439	1.5131817	7.49408	-0.6956326	0.74172723	-0.19697961	0.23351534	2.6710901	9.4329815	Walking_Scroll
12:30:01.180	-0.3998439	1.5131817	7.49408	-0.6956326	0.74172723	-0.19697961	0.23351534	2.6710901	9.4329815	Walking_Scroll
12:30:01.203	-0.3998439	1.5131817	7.49408	-0.6956326	0.74172723	-0.19697961	0.23351534	2.6710901	9.4329815	Walking_Scroll
12:30:01.226	-0.3998439	1.5131817	7.49408	-0.6956326	0.74172723	-0.19697961	0.23351534	2.6710901	9.4329815	Walking_Scroll
12:30:01.249	-0.3998439	1.5131817	7.49408	-0.6956326	0.74172723	-0.19697961	0.23351534	2.6710901	9.4329815	Walking_Scroll
12:30:01.272	-0.3998439	1.5131817	7.49408	-0.6956326	0.74172723	-0.19697961	0.23351534	2.6710901	9.4329815	Walking_Scroll
12:30:01.295	-0.3998439	1.5131817	7.49408	-0.6956326	0.74172723	-0.19697961	0.23351534	2.6710901	9.4329815	Walking_Scroll
12:30:01.319	0.5913859	2.8994668	9.890749	-0.21610335	-0.09454728	0.3582969	-0.13557117	1.9830409	9.603101	Walking_Scroll
12:30:01.342	0.5913859	2.8994668	9.890749	-0.21610335	-0.09454728	0.3582969	-0.13557117	1.9830409	9.603101	Walking_Scroll
12:30:01.365	0.5913859	2.8994668	9.890749	-0.21610335	-0.09454728	0.3582969	-0.13557117	1.9830409	9.603101	Walking_Scroll
12:30:01.388	0.5913859	2.8994668	9.890749	-0.21610335	-0.09454728	0.3582969	-0.13557117	1.9830409	9.603101	Walking_Scroll
12:30:01.411	0.5913859	2.8994668	9.890749	-0.21610335	-0.09454728	0.3582969	-0.13557117	1.9830409	9.603101	Walking_Scroll
12:30:01.434	0.5913859	2.8994668	9.890749	-0.21610335	-0.09454728	0.3582969	-0.13557117	1.9830409	9.603101	Walking_Scroll
12:30:01.456	0.5913859	2.8994668	9.890749	-0.21610335	-0.09454728	0.3582969	-0.13557117	1.9830409	9.603101	Walking_Scroll
12:30:01.480	0.5913859	2.8994668	9.890749	-0.21610335	-0.09454728	0.3582969	-0.13557117	1.9830409	9.603101	Walking_Scroll
12:30:01.501	0.2466103	3.3663504	11.822929	0.038627453	0.30923465	-0.115734525	0.2836516	2.1994615	9.552607	Walking_Scroll
12:30:01.524	0.2466103	3.3663504	11.822929	0.038627453	0.30923465	-0.115734525	0.2836516	2.1994615	9.552607	Walking_Scroll
12:30:01.548	0.2466103	3.3663504	11.822929	0.038627453	0.30923465	-0.115734525	0.2836516	2.1994615	9.552607	Walking_Scroll
12:30:01.571	0.2466103	3.3663504	11.822929	0.038627453	0.30923465	-0.115734525	0.2836516	2.1994615	9.552607	Walking_Scroll
12:30:01.594	0.2466103	3.3663504	11.822929	0.038627453	0.30923465	-0.115734525	0.2836516	2.1994615	9.552607	Walking_Scroll
12:30:01.617	0.2466103	3.3663504	11.822929	0.038627453	0.30923465	-0.115734525	0.2836516	2.1994615	9.552607	Walking_Scroll
12:30:01.640	0.2466103	3.3663504	11.822929	0.038627453	0.30923465	-0.115734525	0.2836516	2.1994615	9.552607	Walking_Scroll
12:30:01.663	0.2466103	3.3663504	11.822929	0.038627453	0.30923465	-0.115734525	0.2836516	2.1994615	9.552607	Walking_Scroll
12:30:01.686	-0.46209505	1.6041641	8.46855	0.37093815	-0.27841774	-0.11084761	-0.14758806	2.5713348	9.462391	Walking_Scroll
12:30:01.709	-0.46209505	1.6041641	8.46855	0.37093815	-0.27841774	-0.11084761	-0.14758806	2.5713348	9.462391	Walking_Scroll
12:30:01.732	-0.46209505	1.6041641	8.46855	0.37093815	-0.27841774	-0.11084761	-0.14758806	2.5713348	9.462391	Walking_Scroll
12:30:01.755	-0.46209505	1.6041641	8.46855	0.37093815	-0.27841774	-0.11084761	-0.14758806	2.5713348	9.462391	Walking_Scroll
12:30:01.778	-0.46209505	1.6041641	8.46855	0.37093815	-0.27841774	-0.11084761	-0.14758806	2.5713348	9.462391	Walking_Scroll
12:30:01.801	-0.46209505	1.6041641	8.46855	0.37093815	-0.27841774	-0.11084761	-0.14758806	2.5713348	9.462391	Walking_Scroll
12:30:01.824	-0.46209505	1.6041641	8.46855	0.37093815	-0.27841774	-0.11084761	-0.14758806	2.5713348	9.462391	Walking_Scroll
12:30:01.846	-0.46209505	1.6041641	8.46855	0.37093815	-0.27841774	-0.11084761	-0.14758806	2.5713348	9.462391	Walking_Scroll
12:30:01.869	-0.31843856	2.3487835	8.011244	0.19928502	-0.13058834	-0.20308825	0.017488457	2.8669977	9.378187	Walking_Scroll
12:30:01.893	-0.31843856	2.3487835	8.011244	0.19928502	-0.13058834	-0.20308825	0.017488457	2.8669977	9.378187	Walking_Scroll
12:30:01.916	-0.31843856	2.3487835	8.011244	0.19928502	-0.13058834	-0.20308825	0.017488457	2.8669977	9.378187	Walking_Scroll
12:30:01.939	-0.31843856	2.3487835	8.011244	0.19928502	-0.13058834	-0.20308825	0.017488457	2.8669977	9.378187	Walking_Scroll
12:30:01.962	-0.31843856	2.3487835	8.011244	0.19928502	-0.13058834	-0.20308825	0.017488457	2.8669977	9.378187	Walking_Scroll
12:30:01.985	-0.31843856	2.3487835	8.011244	0.19928502	-0.13058834	-0.20308825	0.017488457	2.8669977	9.378187	Walking_Scroll
12:30:02.008	-0.31843856	2.3487835	8.011244	0.19928502	-0.13058834	-0.20308825	0.017488457	2.8669977	9.378187	Walking_Scroll
12:30:02.031	-0.31843856	2.3487835	8.011244	0.19928502	-0.13058834	-0.20308825	0.017488457	2.8669977	9.378187	Walking_Scroll
12:30:02.054	0.6105401	3.8811195	8.964165	0.105211765	-0.29124588	-0.17376672	0.033668898	3.0926144	9.30618	Walking_Scroll
12:30:02.077	0.6105401	3.8811195	8.964165	0.105211765	-0.29124588	-0.17376672	0.033668898	3.0926144	9.30618	Walking_Scroll
12:30:02.100	0.6105401	3.8811195	8.964165	0.105211765	-0.29124588	-0.17376672	0.033668898	3.0926144	9.30618	Walking_Scroll
12:30:02.124	0.6105401	3.8811195	8.964165	0.105211765	-0.29124588	-0.17376672	0.033668898	3.0926144	9.30618	Walking_Scroll
12:30:02.147	0.6105401	3.8811195	8.964165	0.105211765	-0.29124588	-0.17376672	0.033668898	3.0926144	9.30618	Walking_Scroll
12:30:02.170	0.6105401	3.8811195	8.964165	0.105211765	-0.29124588	-0.17376672	0.033668898	3.0926144	9.30618	Walking_Scroll
12:30:02.193	0.6105401	3.8811195	8.964165	0.105211765	-0.29124588	-0.17376672	0.033668898	3.0926144	9.30618	Walking_Scroll
12:30:02.216	1.1277034	2.5379312	9.26345	-0.15012991	-0.8233095	-0.45781907	0.482639	3.1711462	9.267215	Walking_Scroll
12:30:02.240	1.1277034	2.5379312	9.26345	-0.15012991	-0.8233095	-0.45781907	0.482639	3.1711462	9.267215	Walking_Scroll
12:30:02.263	1.1277034	2.5379312	9.26345	-0.15012991	-0.8233095	-0.45781907	0.482639	3.1711462	9.267215	Walking_Scroll
12:30:02.286	1.1277034	2.5379312	9.26345	-0.15012991	-0.8233095	-0.45781907	0.482639	3.1711462	9.267215	Walking_Scroll
12:30:02.309	1.1277034	2.5379312	9.26345	-0.15012991	-0.8233095	-0.45781907	0.482639	3.1711462	9.267215	Walking_Scroll
12:30:02.330	1.1277034	2.5379312	9.26345	-0.15012991	-0.8233095	-0.45781907	0.482639	3.1711462	9.267215	Walking_Scroll
12:30:02.353	1.1277034	2.5379312	9.26345	-0.15012991	-0.8233095	-0.45781907	0.482639	3.1711462	9.267215	Walking_Scroll
12:30:02.376	1.1277034	2.5379312	9.26345	-0.15012991	-0.8233095	-0.45781907	0.482639	3.1711462	9.267215	Walking_Scroll
12:30:02.399	0.72546524	2.4182177	8.152506	-0.1733428	0.2310439	-0.077860884	0.41361427	3.0097687	9.324193	Walking_Scroll
12:30:02.420	0.72546524	2.4182177	8.152506	-0.1733428	0.2310439	-0.077860884	0.41361427	3.0097687	9.324193	Walking_Scroll
12:30:02.443	0.72546524	2.4182177	8.152506	-0.1733428	0.2310439	-0.077860884	0.41361427	3.0097687	9.324193	Walking_Scroll
12:30:02.467	0.72546524	2.4182177	8.152506	-0.1733428	0.2310439	-0.077860884	0.41361427	3.0097687	9.324193	Walking_Scroll
12:30:02.490	0.72546524	2.4182177	8.152506	-0.1733428	0.2310439	-0.077860884	0.41361427	3.0097687	9.324193	Walking_Scroll
12:30:02.513	0.72546524	2.4182177	8.152506	-0.1733428	0.2310439	-0.077860884	0.41361427	3.0097687	9.324193	Walking_Scroll
12:30:02.536	0.72546524	2.4182177	8.152506	-0.1733428	0.2310439	-0.077860884	0.41361427	3.0097687	9.324193	Walking_Scroll
12:30:02.559	0.72546524	2.4182177	8.152506	-0.1733428	0.2310439	-0.077860884	0.41361427	3.0097687	9.324193	Walking_Scroll
12:30:02.582	0.6488485	3.2179053	8.41827	0.031907935	-0.096990734	0.25139546	0.2639356	2.8020775	9.394097	Walking_Scroll
12:30:02.605	0.6488485	3.2179053	8.41827	0.031907935	-0.096990734	0.25139546	0.2639356	2.8020775	9.394097	Walking_Scroll
12:30:02.627	0.6488485	3.2179053	8.41827	0.031907935	-0.096990734	0.25139546	0.2639356	2.8020775	9.394097	Walking_Scroll
12:30:02.650	0.6488485	3.2179053	8.41827	0.031907935	-0.096990734	0.25139546	0.2639356	2.8020775	9.394097	Walking_Scroll
12:30:02.671	0.6488485	3.2179053	8.41827	0.031907935	-0.096990734	0.25139546	0.2639356	2.8020775	9.394097	Walking_Scroll
12:30:02.695	0.6488485	3.2179053	8.41827	0.031907935	-0.096990734	0.25139546	0.2639356	2.8020775	9.394097	Walking_Scroll
12:30:02.718	0.6488485	3.2179053	8.41827	0.031907935	-0.096990734	0.25139546	0.2639356	2.8020775	9.394097	Walking_Scroll
12:30:02.741	0.6488485	3.2179053	8.41827	0.031907935	-0.096990734	0.25139546	0.2639356	2.8020775	9.394097	Walking_Scroll
12:30:02.764	0.6105401	3.5770466	9.565128	0.012360248	0.18645073	0.22024135	0.29791978	2.9370506	9.351756	Walking_Scroll
12:30:02.785	0.6105401	3.5770466	9.565128	0.012360248	0.18645073	0.22024135	0.29791978	2.9370506	9.351756	Walking_Scroll
12:30:02.809	0.6105401	3.5770466	9.565128	0.012360248	0.18645073	0.22024135	0.29791978	2.9370506	9.351756	Walking_Scroll
12:30:02.832	0.6105401	3.5770466	9.565128	0.012360248	0.18645073	0.22024135	0.29791978	2.9370506	9.351756	Walking_Scroll
12:30:02.855	0.6105401	3.5770466	9.565128	0.012360248	0.18645073	0.22024135	0.29791978	2.9370506	9.351756	Walking_Scroll
12:30:02.878	0.6105401	3.5770466	9.565128	0.012360248	0.18645073	0.22024135	0.29791978	2.9370506	9.351756	Walking_Scroll
12:30:02.901	0.6105401	3.5770466	9.565128	0.012360248	0.18645073	0.22024135	0.29791978	2.9370506	9.351756	Walking_Scroll
12:30:02.924	0.6105401	3.5770466	9.565128	0.012360248	0.18645073	0.22024135	0.29791978	2.9370506	9.351756	Walking_Scroll
12:30:02.947	-0.7637737	2.0925963	9.557945	0.19623068	0.4155252	0.038203515	0.06074951	3.2965696	9.235763	Walking_Scroll
12:30:02.970	-0.7637737	2.0925963	9.557945	0.19623068	0.4155252	0.038203515	0.06074951	3.2965696	9.235763	Walking_Scroll
12:30:02.993	-0.7637737	2.0925963	9.557945	0.19623068	0.4155252	0.038203515	0.06074951	3.2965696	9.235763	Walking_Scroll
12:30:03.016	-0.7637737	2.0925963	9.557945	0.19623068	0.4155252	0.038203515	0.06074951	3.2965696	9.235763	Walking_Scroll
12:30:03.040	-0.7637737	2.0925963	9.557945	0.19623068	0.4155252	0.038203515	0.06074951	3.2965696	9.235763	Walking_Scroll
12:30:03.063	-0.7637737	2.0925963	9.557945	0.19623068	0.4155252	0.038203515	0.06074951	3.2965696	9.235763	Walking_Scroll
12:30:03.086	-0.7637737	2.0925963	9.557945	0.19623068	0.4155252	0.038203515	0.06074951	3.2965696	9.235763	Walking_Scroll
12:30:03.108	-0.7637737	2.0925963	9.557945	0.19623068	0.4155252	0.038203515	0.06074951	3.2965696	9.235763	Walking_Scroll
12:30:03.131	-0.4644893	2.6241252	8.703189	-0.22282287	0.12536421	0.15548964	-0.1927683	3.2914271	9.2357855	Walking_Scroll
12:30:03.154	-0.4644893	2.6241252	8.703189	-0.22282287	0.12536421	0.15548964	-0.1927683	3.2914271	9.2357855	Walking_Scroll
12:30:03.177	-0.4644893	2.6241252	8.703189	-0.22282287	0.12536421	0.15548964	-0.1927683	3.2914271	9.2357855	Walking_Scroll
12:30:03.200	-0.4644893	2.6241252	8.703189	-0.22282287	0.12536421	0.15548964	-0.1927683	3.2914271	9.2357855	Walking_Scroll
12:30:03.223	-0.4644893	2.6241252	8.703189	-0.22282287	0.12536421	0.15548964	-0.1927683	3.2914271	9.2357855	Walking_Scroll
12:30:03.246	-0.4644893	2.6241252	8.703189	-0.22282287	0.12536421	0.15548964	-0.1927683	3.2914271	9.2357855	Walking_Scroll
12:30:03.270	-0.4644893	2.6241252	8.703189	-0.22282287	0.12536421	0.15548964	-0.1927683	3.2914271	9.2357855	Walking_Scroll
12:30:03.293	-0.019154198	3.9266107	8.281796	-0.02001561	-0.010247875	0.13472022	-0.15680414	3.239587	9.254775	Walking_Scroll
12:30:03.315	-0.019154198	3.9266107	8.281796	-0.02001561	-0.010247875	0.13472022	-0.15680414	3.239587	9.254775	Walking_Scroll
12:30:03.338	-0.019154198	3.9266107	8.281796	-0.02001561	-0.010247875	0.13472022	-0.15680414	3.239587	9.254775	Walking_Scroll
12:30:03.361	-0.019154198	3.9266107	8.281796	-0.02001561	-0.010247875	0.13472022	-0.15680414	3.239587	9.254775	Walking_Scroll
12:30:03.385	-0.019154198	3.9266107	8.281796	-0.02001561	-0.010247875	0.13472022	-0.15680414	3.239587	9.254775	Walking_Scroll
12:30:03.408	-0.019154198	3.9266107	8.281796	-0.02001561	-0.010247875	0.13472022	-0.15680414	3.239587	9.254775	Walking_Scroll
12:30:03.431	-0.019154198	3.9266107	8.281796	-0.02001561	-0.010247875	0.13472022	-0.15680414	3.239587	9.254775	Walking_Scroll
12:30:03.453	-0.019154198	3.9266107	8.281796	-0.02001561	-0.010247875	0.13472022	-0.15680414	3.239587	9.254775	Walking_Scroll
12:30:03.473	-0.083799616	3.4022646	11.564347	-0.1116454	-0.14585996	-0.14749953	-0.088774994	3.32549	9.225162	Walking_Scroll
12:30:03.494	-0.083799616	3.4022646	11.564347	-0.1116454	-0.14585996	-0.14749953	-0.088774994	3.32549	9.225162	Walking_Scroll
12:30:03.516	-0.083799616	3.4022646	11.564347	-0.1116454	-0.14585996	-0.14749953	-0.088774994	3.32549	9.225162	Walking_Scroll
12:30:03.539	-0.083799616	3.4022646	11.564347	-0.1116454	-0.14585996	-0.14749953	-0.088774994	3.32549	9.225162	Walking_Scroll
12:30:03.562	-0.083799616	3.4022646	11.564347	-0.1116454	-0.14585996	-0.14749953	-0.088774994	3.32549	9.225162	Walking_Scroll
12:30:03.585	-0.083799616	3.4022646	11.564347	-0.1116454	-0.14585996	-0.14749953	-0.088774994	3.32549	9.225162	Walking_Scroll
12:30:03.608	-0.083799616	3.4022646	11.564347	-0.1116454	-0.14585996	-0.14749953	-0.088774994	3.32549	9.225162	Walking_Scroll
12:30:03.631	-0.083799616	3.4022646	11.564347	-0.1116454	-0.14585996	-0.14749953	-0.088774994	3.32549	9.225162	Walking_Scroll
12:30:03.654	0.58420306	2.5283542	8.535589	0.20295021	-0.6742584	-0.4327736	0.13068959	3.3230438	9.225544	Walking_Scroll
12:30:03.677	0.58420306	2.5283542	8.535589	0.20295021	-0.6742584	-0.4327736	0.13068959	3.3230438	9.225544	Walking_Scroll
12:30:03.700	0.58420306	2.5283542	8.535589	0.20295021	-0.6742584	-0.4327736	0.13068959	3.3230438	9.225544	Walking_Scroll
12:30:03.723	0.58420306	2.5283542	8.535589	0.20295021	-0.6742584	-0.4327736	0.13068959	3.3230438	9.225544	Walking_Scroll
12:30:03.746	0.58420306	2.5283542	8.535589	0.20295021	-0.6742584	-0.4327736	0.13068959	3.3230438	9.225544	Walking_Scroll
12:30:03.768	0.58420306	2.5283542	8.535589	0.20295021	-0.6742584	-0.4327736	0.13068959	3.3230438	9.225544	Walking_Scroll
12:30:03.791	0.58420306	2.5283542	8.535589	0.20295021	-0.6742584	-0.4327736	0.13068959	3.3230438	9.225544	Walking_Scroll
12:30:03.814	0.58420306	2.5283542	8.535589	0.20295021	-0.6742584	-0.4327736	0.13068959	3.3230438	9.225544	Walking_Scroll
12:30:03.838	-0.38787252	2.6648278	7.448589	0.4509615	-0.12570141	-0.08519127	-0.07296339	3.198884	9.269962	Walking_Scroll
12:30:03.861	-0.38787252	2.6648278	7.448589	0.4509615	-0.12570141	-0.08519127	-0.07296339	3.198884	9.269962	Walking_Scroll
12:30:03.884	-0.38787252	2.6648278	7.448589	0.4509615	-0.12570141	-0.08519127	-0.07296339	3.198884	9.269962	Walking_Scroll
12:30:03.907	-0.38787252	2.6648278	7.448589	0.4509615	-0.12570141	-0.08519127	-0.07296339	3.198884	9.269962	Walking_Scroll
12:30:03.930	-0.38787252	2.6648278	7.448589	0.4509615	-0.12570141	-0.08519127	-0.07296339	3.198884	9.269962	Walking_Scroll
12:30:03.954	-0.38787252	2.6648278	7.448589	0.4509615	-0.12570141	-0.08519127	-0.07296339	3.198884	9.269962	Walking_Scroll
12:30:03.977	-0.38787252	2.6648278	7.448589	0.4509615	-0.12570141	-0.08519127	-0.07296339	3.198884	9.269962	Walking_Scroll
12:30:03.999	-0.38787252	2.6648278	7.448589	0.4509615	-0.12570141	-0.08519127	-0.07296339	3.198884	9.269962	Walking_Scroll
12:30:04.021	-0.6105401	4.067873	9.217958	0.010527652	0.2676958	0.18236771	-0.23071942	3.2675257	9.243399	Walking_Scroll
12:30:04.042	-0.6105401	4.067873	9.217958	0.010527652	0.2676958	0.18236771	-0.23071942	3.2675257	9.243399	Walking_Scroll
12:30:04.064	-0.6105401	4.067873	9.217958	0.010527652	0.2676958	0.18236771	-0.23071942	3.2675257	9.243399	Walking_Scroll
12:30:04.087	-0.6105401	4.067873	9.217958	0.010527652	0.2676958	0.18236771	-0.23071942	3.2675257	9.243399	Walking_Scroll
12:30:04.109	-0.6105401	4.067873	9.217958	0.010527652	0.2676958	0.18236771	-0.23071942	3.2675257	9.243399	Walking_Scroll
12:30:04.131	-0.6105401	4.067873	9.217958	0.010527652	0.2676958	0.18236771	-0.23071942	3.2675257	9.243399	Walking_Scroll
12:30:04.154	-0.6105401	4.067873	9.217958	0.010527652	0.2676958	0.18236771	-0.23071942	3.2675257	9.243399	Walking_Scroll
12:30:04.178	-0.6105401	4.067873	9.217958	0.010527652	0.2676958	0.18236771	-0.23071942	3.2675257	9.243399	Walking_Scroll
12:30:04.201	-0.009577099	3.7183087	9.73991	0.055120815	0.26708496	0.18969809	-0.6061484	3.4515858	9.159121	Walking_Scroll
12:30:04.224	-0.009577099	3.7183087	9.73991	0.055120815	0.26708496	0.18969809	-0.6061484	3.4515858	9.159121	Walking_Scroll
12:30:04.247	-0.009577099	3.7183087	9.73991	0.055120815	0.26708496	0.18969809	-0.6061484	3.4515858	9.159121	Walking_Scroll
12:30:04.270	-0.009577099	3.7183087	9.73991	0.055120815	0.26708496	0.18969809	-0.6061484	3.4515858	9.159121	Walking_Scroll
12:30:04.294	-0.009577099	3.7183087	9.73991	0.055120815	0.26708496	0.18969809	-0.6061484	3.4515858	9.159121	Walking_Scroll
12:30:04.317	-0.009577099	3.7183087	9.73991	0.055120815	0.26708496	0.18969809	-0.6061484	3.4515858	9.159121	Walking_Scroll
12:30:04.340	-0.009577099	3.7183087	9.73991	0.055120815	0.26708496	0.18969809	-0.6061484	3.4515858	9.159121	Walking_Scroll
12:30:04.363	-0.009577099	3.7183087	9.73991	0.055120815	0.26708496	0.18969809	-0.6061484	3.4515858	9.159121	Walking_Scroll
12:30:04.386	-1.1803775	2.8156672	7.613794	0.3208472	0.0062454864	0.02048842	-0.85366946	3.4680877	9.133126	Walking_Scroll
12:30:04.410	-1.1803775	2.8156672	7.613794	0.3208472	0.0062454864	0.02048842	-0.85366946	3.4680877	9.133126	Walking_Scroll
12:30:04.433	-1.1803775	2.8156672	7.613794	0.3208472	0.0062454864	0.02048842	-0.85366946	3.4680877	9.133126	Walking_Scroll
12:30:04.456	-1.1803775	2.8156672	7.613794	0.3208472	0.0062454864	0.02048842	-0.85366946	3.4680877	9.133126	Walking_Scroll
12:30:04.479	-1.1803775	2.8156672	7.613794	0.3208472	0.0062454864	0.02048842	-0.85366946	3.4680877	9.133126	Walking_Scroll
12:30:04.502	-1.1803775	2.8156672	7.613794	0.3208472	0.0062454864	0.02048842	-0.85366946	3.4680877	9.133126	Walking_Scroll
12:30:04.525	-1.1803775	2.8156672	7.613794	0.3208472	0.0062454864	0.02048842	-0.85366946	3.4680877	9.133126	Walking_Scroll
12:30:04.548	-1.1803775	2.8156672	7.613794	0.3208472	0.0062454864	0.02048842	-0.85366946	3.4680877	9.133126	Walking_Scroll
12:30:04.571	-1.4676905	2.918621	8.267431	-0.24481402	-0.23565716	0.19458503	-0.7337905	3.3037584	9.204189	Walking_Scroll
12:30:04.593	-1.4676905	2.918621	8.267431	-0.24481402	-0.23565716	0.19458503	-0.7337905	3.3037584	9.204189	Walking_Scroll
12:30:04.616	-1.4676905	2.918621	8.267431	-0.24481402	-0.23565716	0.19458503	-0.7337905	3.3037584	9.204189	Walking_Scroll
12:30:04.640	-1.4676905	2.918621	8.267431	-0.24481402	-0.23565716	0.19458503	-0.7337905	3.3037584	9.204189	Walking_Scroll
12:30:04.663	-1.4676905	2.918621	8.267431	-0.24481402	-0.23565716	0.19458503	-0.7337905	3.3037584	9.204189	Walking_Scroll
12:30:04.686	-1.4676905	2.918621	8.267431	-0.24481402	-0.23565716	0.19458503	-0.7337905	3.3037584	9.204189	Walking_Scroll
12:30:04.709	-1.4676905	2.918621	8.267431	-0.24481402	-0.23565716	0.19458503	-0.7337905	3.3037584	9.204189	Walking_Scroll
12:30:04.733	-1.4676905	2.918621	8.267431	-0.24481402	-0.23565716	0.19458503	-0.7337905	3.3037584	9.204189	Walking_Scroll
12:30:04.757	-0.23463893	3.5962007	8.494887	0.11742907	-0.23687887	0.019877557	-0.40101767	3.4472752	9.172014	Walking_Scroll
12:30:04.779	-0.23463893	3.5962007	8.494887	0.11742907	-0.23687887	0.019877557	-0.40101767	3.4472752	9.172014	Walking_Scroll
12:30:04.801	-0.23463893	3.5962007	8.494887	0.11742907	-0.23687887	0.019877557	-0.40101767	3.4472752	9.172014	Walking_Scroll
12:30:04.823	-0.23463893	3.5962007	8.494887	0.11742907	-0.23687887	0.019877557	-0.40101767	3.4472752	9.172014	Walking_Scroll
12:30:04.844	-0.23463893	3.5962007	8.494887	0.11742907	-0.23687887	0.019877557	-0.40101767	3.4472752	9.172014	Walking_Scroll
12:30:04.865	-0.23463893	3.5962007	8.494887	0.11742907	-0.23687887	0.019877557	-0.40101767	3.4472752	9.172014	Walking_Scroll
12:30:04.886	-0.23463893	3.5962007	8.494887	0.11742907	-0.23687887	0.019877557	-0.40101767	3.4472752	9.172014	Walking_Scroll
12:30:04.908	-0.23463893	3.5962007	8.494887	0.11742907	-0.23687887	0.019877557	-0.40101767	3.4472752	9.172014	Walking_Scroll
12:30:04.928	-0.17957062	2.1189332	11.356046	-0.5508575	0.34222138	0.0999009	0.00011164368	2.861443	9.3799	Walking_Scroll
12:30:04.950	-0.17957062	2.1189332	11.356046	-0.5508575	0.34222138	0.0999009	0.00011164368	2.861443	9.3799	Walking_Scroll
12:30:04.971	-0.17957062	2.1189332	11.356046	-0.5508575	0.34222138	0.0999009	0.00011164368	2.861443	9.3799	Walking_Scroll
12:30:04.993	-0.17957062	2.1189332	11.356046	-0.5508575	0.34222138	0.0999009	0.00011164368	2.861443	9.3799	Walking_Scroll
12:30:05.015	-0.17957062	2.1189332	11.356046	-0.5508575	0.34222138	0.0999009	0.00011164368	2.861443	9.3799	Walking_Scroll
12:30:05.038	-0.17957062	2.1189332	11.356046	-0.5508575	0.34222138	0.0999009	0.00011164368	2.861443	9.3799	Walking_Scroll
12:30:05.061	-0.17957062	2.1189332	11.356046	-0.5508575	0.34222138	0.0999009	0.00011164368	2.861443	9.3799	Walking_Scroll
12:30:05.084	-0.17957062	2.1189332	11.356046	-0.5508575	0.34222138	0.0999009	0.00011164368	2.861443	9.3799	Walking_Scroll
12:30:05.107	0.083799616	2.2099156	8.542772	-0.04567195	-0.039569408	-0.26967257	0.048593424	2.6994417	9.427673	Walking_Scroll
12:30:05.130	0.083799616	2.2099156	8.542772	-0.04567195	-0.039569408	-0.26967257	0.048593424	2.6994417	9.427673	Walking_Scroll
12:30:05.153	0.083799616	2.2099156	8.542772	-0.04567195	-0.039569408	-0.26967257	0.048593424	2.6994417	9.427673	Walking_Scroll
12:30:05.176	0.083799616	2.2099156	8.542772	-0.04567195	-0.039569408	-0.26967257	0.048593424	2.6994417	9.427673	Walking_Scroll
12:30:05.199	0.083799616	2.2099156	8.542772	-0.04567195	-0.039569408	-0.26967257	0.048593424	2.6994417	9.427673	Walking_Scroll
12:30:05.221	0.083799616	2.2099156	8.542772	-0.04567195	-0.039569408	-0.26967257	0.048593424	2.6994417	9.427673	Walking_Scroll
12:30:05.244	0.083799616	2.2099156	8.542772	-0.04567195	-0.039569408	-0.26967257	0.048593424	2.6994417	9.427673	Walking_Scroll
12:30:05.267	0.083799616	2.2099156	8.542772	-0.04567195	-0.039569408	-0.26967257	0.048593424	2.6994417	9.427673	Walking_Scroll
12:30:05.291	0.047885496	3.0096035	8.988108	-0.098206356	0.0428974	0.09012706	-0.01120112	2.5611331	9.466301	Walking_Scroll
12:30:05.314	0.047885496	3.0096035	8.988108	-0.098206356	0.0428974	0.09012706	-0.01120112	2.5611331	9.466301	Walking_Scroll
12:30:05.337	0.047885496	3.0096035	8.988108	-0.098206356	0.0428974	0.09012706	-0.01120112	2.5611331	9.466301	Walking_Scroll
12:30:05.360	0.047885496	3.0096035	8.988108	-0.098206356	0.0428974	0.09012706	-0.01120112	2.5611331	9.466301	Walking_Scroll
12:30:05.383	0.047885496	3.0096035	8.988108	-0.098206356	0.0428974	0.09012706	-0.01120112	2.5611331	9.466301	Walking_Scroll
12:30:05.406	0.047885496	3.0096035	8.988108	-0.098206356	0.0428974	0.09012706	-0.01120112	2.5611331	9.466301	Walking_Scroll
12:30:05.430	0.047885496	3.0096035	8.988108	-0.098206356	0.0428974	0.09012706	-0.01120112	2.5611331	9.466301	Walking_Scroll
12:30:05.453	0.047885496	3.0096035	8.988108	-0.098206356	0.0428974	0.09012706	-0.01120112	2.5611331	9.466301	Walking_Scroll
12:30:05.477	-0.7039168	3.8667538	9.61062	0.28297353	0.20477669	0.23368038	0.0006801643	2.9499154	9.352452	Walking_Scroll
12:30:05.500	-0.7039168	3.8667538	9.61062	0.28297353	0.20477669	0.23368038	0.0006801643	2.9499154	9.352452	Walking_Scroll
12:30:05.523	-0.7039168	3.8667538	9.61062	0.28297353	0.20477669	0.23368038	0.0006801643	2.9499154	9.352452	Walking_Scroll
12:30:05.545	-0.7039168	3.8667538	9.61062	0.28297353	0.20477669	0.23368038	0.0006801643	2.9499154	9.352452	Walking_Scroll
12:30:05.568	-0.7039168	3.8667538	9.61062	0.28297353	0.20477669	0.23368038	0.0006801643	2.9499154	9.352452	Walking_Scroll
12:30:05.591	-0.7039168	3.8667538	9.61062	0.28297353	0.20477669	0.23368038	0.0006801643	2.9499154	9.352452	Walking_Scroll
12:30:05.614	-0.7039168	3.8667538	9.61062	0.28297353	0.20477669	0.23368038	0.0006801643	2.9499154	9.352452	Walking_Scroll
12:30:05.636	-0.1699935	1.8292259	8.722343	0.51815665	0.21882659	0.36807075	-0.08075418	2.9958723	9.337483	Walking_Scroll
12:30:05.660	-0.1699935	1.8292259	8.722343	0.51815665	0.21882659	0.36807075	-0.08075418	2.9958723	9.337483	Walking_Scroll
12:30:05.683	-0.1699935	1.8292259	8.722343	0.51815665	0.21882659	0.36807075	-0.08075418	2.9958723	9.337483	Walking_Scroll
12:30:05.706	-0.1699935	1.8292259	8.722343	0.51815665	0.21882659	0.36807075	-0.08075418	2.9958723	9.337483	Walking_Scroll
12:30:05.729	-0.1699935	1.8292259	8.722343	0.51815665	0.21882659	0.36807075	-0.08075418	2.9958723	9.337483	Walking_Scroll
12:30:05.752	-0.1699935	1.8292259	8.722343	0.51815665	0.21882659	0.36807075	-0.08075418	2.9958723	9.337483	Walking_Scroll
12:30:05.774	-0.1699935	1.8292259	8.722343	0.51815665	0.21882659	0.36807075	-0.08075418	2.9958723	9.337483	Walking_Scroll
12:30:05.797	-0.1699935	1.8292259	8.722343	0.51815665	0.21882659	0.36807075	-0.08075418	2.9958723	9.337483	Walking_Scroll
12:30:05.819	-0.69673395	2.5666625	8.13814	-0.12691703	-0.0078044143	0.312482	0.020408437	2.9559524	9.350525	Walking_Scroll
12:30:05.841	-0.69673395	2.5666625	8.13814	-0.12691703	-0.0078044143	0.312482	0.020408437	2.9559524	9.350525	Walking_Scroll
12:30:05.863	-0.69673395	2.5666625	8.13814	-0.12691703	-0.0078044143	0.312482	0.020408437	2.9559524	9.350525	Walking_Scroll
12:30:05.887	-0.69673395	2.5666625	8.13814	-0.12691703	-0.0078044143	0.312482	0.020408437	2.9559524	9.350525	Walking_Scroll
12:30:05.910	-0.69673395	2.5666625	8.13814	-0.12691703	-0.0078044143	0.312482	0.020408437	2.9559524	9.350525	Walking_Scroll
12:30:05.933	-0.69673395	2.5666625	8.13814	-0.12691703	-0.0078044143	0.312482	0.020408437	2.9559524	9.350525	Walking_Scroll
12:30:05.956	-0.69673395	2.5666625	8.13814	-0.12691703	-0.0078044143	0.312482	0.020408437	2.9559524	9.350525	Walking_Scroll
12:30:05.979	-0.69673395	2.5666625	8.13814	-0.12691703	-0.0078044143	0.312482	0.020408437	2.9559524	9.350525	Walking_Scroll
12:30:06.003	0.083799616	3.624932	9.869201	0.13331157	0.011743274	0.13533108	0.06393106	2.9474204	9.353022	Walking_Scroll
12:30:06.026	0.083799616	3.624932	9.869201	0.13331157	0.011743274	0.13533108	0.06393106	2.9474204	9.353022	Walking_Scroll
12:30:06.049	0.083799616	3.624932	9.869201	0.13331157	0.011743274	0.13533108	0.06393106	2.9474204	9.353022	Walking_Scroll
12:30:06.072	0.083799616	3.624932	9.869201	0.13331157	0.011743274	0.13533108	0.06393106	2.9474204	9.353022	Walking_Scroll
12:30:06.095	0.083799616	3.624932	9.869201	0.13331157	0.011743274	0.13533108	0.06393106	2.9474204	9.353022	Walking_Scroll
12:30:06.119	0.083799616	3.624932	9.869201	0.13331157	0.011743274	0.13533108	0.06393106	2.9474204	9.353022	Walking_Scroll
12:30:06.142	0.083799616	3.624932	9.869201	0.13331157	0.011743274	0.13533108	0.06393106	2.9474204	9.353022	Walking_Scroll
12:30:06.165	0.083799616	3.624932	9.869201	0.13331157	0.011743274	0.13533108	0.06393106	2.9474204	9.353022	Walking_Scroll
12:30:06.187	0.83081335	2.1716073	10.161303	-0.46594724	-0.6009546	-0.3307591	0.20576808	3.0536327	9.316833	Walking_Scroll
12:30:06.209	0.83081335	2.1716073	10.161303	-0.46594724	-0.6009546	-0.3307591	0.20576808	3.0536327	9.316833	Walking_Scroll
12:30:06.233	0.83081335	2.1716073	10.161303	-0.46594724	-0.6009546	-0.3307591	0.20576808	3.0536327	9.316833	Walking_Scroll
12:30:06.256	0.83081335	2.1716073	10.161303	-0.46594724	-0.6009546	-0.3307591	0.20576808	3.0536327	9.316833	Walking_Scroll
12:30:06.279	0.83081335	2.1716073	10.161303	-0.46594724	-0.6009546	-0.3307591	0.20576808	3.0536327	9.316833	Walking_Scroll
12:30:06.302	0.83081335	2.1716073	10.161303	-0.46594724	-0.6009546	-0.3307591	0.20576808	3.0536327	9.316833	Walking_Scroll
12:30:06.325	0.83081335	2.1716073	10.161303	-0.46594724	-0.6009546	-0.3307591	0.20576808	3.0536327	9.316833	Walking_Scroll
12:30:06.348	0.83081335	2.1716073	10.161303	-0.46594724	-0.6009546	-0.3307591	0.20576808	3.0536327	9.316833	Walking_Scroll
12:30:06.371	0.9792584	1.9178141	7.989695	0.04779043	0.2640306	-0.2024774	0.2846165	2.7887163	9.3974695	Walking_Scroll
12:30:06.394	0.9792584	1.9178141	7.989695	0.04779043	0.2640306	-0.2024774	0.2846165	2.7887163	9.3974695	Walking_Scroll
12:30:06.417	0.9792584	1.9178141	7.989695	0.04779043	0.2640306	-0.2024774	0.2846165	2.7887163	9.3974695	Walking_Scroll
12:30:06.440	0.9792584	1.9178141	7.989695	0.04779043	0.2640306	-0.2024774	0.2846165	2.7887163	9.3974695	Walking_Scroll
12:30:06.464	0.9792584	1.9178141	7.989695	0.04779043	0.2640306	-0.2024774	0.2846165	2.7887163	9.3974695	Walking_Scroll
12:30:06.487	0.9792584	1.9178141	7.989695	0.04779043	0.2640306	-0.2024774	0.2846165	2.7887163	9.3974695	Walking_Scroll
12:30:06.510	0.9792584	1.9178141	7.989695	0.04779043	0.2640306	-0.2024774	0.2846165	2.7887163	9.3974695	Walking_Scroll
12:30:06.533	0.9792584	1.9178141	7.989695	0.04779043	0.2640306	-0.2024774	0.2846165	2.7887163	9.3974695	Walking_Scroll
12:30:06.556	0.44772938	2.7941186	8.164477	-0.09270857	-0.118371025	-0.1884275	0.27586877	2.7424812	9.411327	Walking_Scroll
12:30:06.580	0.44772938	2.7941186	8.164477	-0.09270857	-0.118371025	-0.1884275	0.27586877	2.7424812	9.411327	Walking_Scroll
12:30:06.603	0.44772938	2.7941186	8.164477	-0.09270857	-0.118371025	-0.1884275	0.27586877	2.7424812	9.411327	Walking_Scroll
12:30:06.626	0.44772938	2.7941186	8.164477	-0.09270857	-0.118371025	-0.1884275	0.27586877	2.7424812	9.411327	Walking_Scroll
12:30:06.649	0.44772938	2.7941186	8.164477	-0.09270857	-0.118371025	-0.1884275	0.27586877	2.7424812	9.411327	Walking_Scroll
12:30:06.672	0.44772938	2.7941186	8.164477	-0.09270857	-0.118371025	-0.1884275	0.27586877	2.7424812	9.411327	Walking_Scroll
12:30:06.694	0.44772938	2.7941186	8.164477	-0.09270857	-0.118371025	-0.1884275	0.27586877	2.7424812	9.411327	Walking_Scroll
12:30:06.717	-0.043096945	3.7398572	10.269045	0.061840333	0.10764912	-0.15788423	0.1488938	2.7859168	9.401429	Walking_Scroll
12:30:06.740	-0.043096945	3.7398572	10.269045	0.061840333	0.10764912	-0.15788423	0.1488938	2.7859168	9.401429	Walking_Scroll
12:30:06.763	-0.043096945	3.7398572	10.269045	0.061840333	0.10764912	-0.15788423	0.1488938	2.7859168	9.401429	Walking_Scroll
12:30:06.786	-0.043096945	3.7398572	10.269045	0.061840333	0.10764912	-0.15788423	0.1488938	2.7859168	9.401429	Walking_Scroll
12:30:06.810	-0.043096945	3.7398572	10.269045	0.061840333	0.10764912	-0.15788423	0.1488938	2.7859168	9.401429	Walking_Scroll
12:30:06.833	-0.043096945	3.7398572	10.269045	0.061840333	0.10764912	-0.15788423	0.1488938	2.7859168	9.401429	Walking_Scroll
12:30:06.856	-0.043096945	3.7398572	10.269045	0.061840333	0.10764912	-0.15788423	0.1488938	2.7859168	9.401429	Walking_Scroll
12:30:06.878	-0.043096945	3.7398572	10.269045	0.061840333	0.10764912	-0.15788423	0.1488938	2.7859168	9.401429	Walking_Scroll
12:30:06.901	-1.2138973	1.7358493	9.294575	0.42469427	0.38864714	0.41938344	-0.43182936	2.8680203	9.367944	Walking_Scroll
12:30:06.924	-1.2138973	1.7358493	9.294575	0.42469427	0.38864714	0.41938344	-0.43182936	2.8680203	9.367944	Walking_Scroll
12:30:06.946	-1.2138973	1.7358493	9.294575	0.42469427	0.38864714	0.41938344	-0.43182936	2.8680203	9.367944	Walking_Scroll
12:30:06.970	-1.2138973	1.7358493	9.294575	0.42469427	0.38864714	0.41938344	-0.43182936	2.8680203	9.367944	Walking_Scroll
12:30:06.993	-1.2138973	1.7358493	9.294575	0.42469427	0.38864714	0.41938344	-0.43182936	2.8680203	9.367944	Walking_Scroll
12:30:07.014	-1.2138973	1.7358493	9.294575	0.42469427	0.38864714	0.41938344	-0.43182936	2.8680203	9.367944	Walking_Scroll
12:30:07.038	-1.2138973	1.7358493	9.294575	0.42469427	0.38864714	0.41938344	-0.43182936	2.8680203	9.367944	Walking_Scroll
12:30:07.061	-1.2138973	1.7358493	9.294575	0.42469427	0.38864714	0.41938344	-0.43182936	2.8680203	9.367944	Walking_Scroll
12:30:07.084	-0.5458947	2.5906053	8.142929	-0.057278387	0.00074769906	0.06385985	-0.47973612	3.082671	9.29717	Walking_Scroll
12:30:07.107	-0.5458947	2.5906053	8.142929	-0.057278387	0.00074769906	0.06385985	-0.47973612	3.082671	9.29717	Walking_Scroll
12:30:07.130	-0.5458947	2.5906053	8.142929	-0.057278387	0.00074769906	0.06385985	-0.47973612	3.082671	9.29717	Walking_Scroll
12:30:07.154	-0.5458947	2.5906053	8.142929	-0.057278387	0.00074769906	0.06385985	-0.47973612	3.082671	9.29717	Walking_Scroll
12:30:07.177	-0.5458947	2.5906053	8.142929	-0.057278387	0.00074769906	0.06385985	-0.47973612	3.082671	9.29717	Walking_Scroll
12:30:07.200	-0.5458947	2.5906053	8.142929	-0.057278387	0.00074769906	0.06385985	-0.47973612	3.082671	9.29717	Walking_Scroll
12:30:07.223	-0.5458947	2.5906053	8.142929	-0.057278387	0.00074769906	0.06385985	-0.47973612	3.082671	9.29717	Walking_Scroll
12:30:07.244	-0.5458947	2.5906053	8.142929	-0.057278387	0.00074769906	0.06385985	-0.47973612	3.082671	9.29717	Walking_Scroll
12:30:07.268	-0.52913475	3.703943	7.4198575	0.07772283	0.063055955	0.34974477	-0.5440793	2.9708006	9.329989	Walking_Scroll
12:30:07.291	-0.52913475	3.703943	7.4198575	0.07772283	0.063055955	0.34974477	-0.5440793	2.9708006	9.329989	Walking_Scroll
12:30:07.314	-0.52913475	3.703943	7.4198575	0.07772283	0.063055955	0.34974477	-0.5440793	2.9708006	9.329989	Walking_Scroll
12:30:07.336	-0.52913475	3.703943	7.4198575	0.07772283	0.063055955	0.34974477	-0.5440793	2.9708006	9.329989	Walking_Scroll
12:30:07.360	-0.52913475	3.703943	7.4198575	0.07772283	0.063055955	0.34974477	-0.5440793	2.9708006	9.329989	Walking_Scroll
12:30:07.383	-0.52913475	3.703943	7.4198575	0.07772283	0.063055955	0.34974477	-0.5440793	2.9708006	9.329989	Walking_Scroll
12:30:07.406	-0.52913475	3.703943	7.4198575	0.07772283	0.063055955	0.34974477	-0.5440793	2.9708006	9.329989	Walking_Scroll
12:30:07.429	-0.52913475	3.703943	7.4198575	0.07772283	0.063055955	0.34974477	-0.5440793	2.9708006	9.329989	Walking_Scroll
12:30:07.452	-0.6368771	3.2011454	11.506885	-0.15135165	-0.046288926	0.13716368	0.047397565	3.2637832	9.247478	Walking_Scroll
12:30:07.475	-0.6368771	3.2011454	11.506885	-0.15135165	-0.046288926	0.13716368	0.047397565	3.2637832	9.247478	Walking_Scroll
12:30:07.498	-0.6368771	3.2011454	11.506885	-0.15135165	-0.046288926	0.13716368	0.047397565	3.2637832	9.247478	Walking_Scroll
12:30:07.521	-0.6368771	3.2011454	11.506885	-0.15135165	-0.046288926	0.13716368	0.047397565	3.2637832	9.247478	Walking_Scroll
12:30:07.544	-0.6368771	3.2011454	11.506885	-0.15135165	-0.046288926	0.13716368	0.047397565	3.2637832	9.247478	Walking_Scroll
12:30:07.567	-0.6368771	3.2011454	11.506885	-0.15135165	-0.046288926	0.13716368	0.047397565	3.2637832	9.247478	Walking_Scroll
12:30:07.590	-0.6368771	3.2011454	11.506885	-0.15135165	-0.046288926	0.13716368	0.047397565	3.2637832	9.247478	Walking_Scroll
12:30:07.613	0.3615355	2.430189	8.284191	0.3929293	0.006856351	-0.11206934	0.16731822	3.265119	9.245612	Walking_Scroll
12:30:07.634	0.3615355	2.430189	8.284191	0.3929293	0.006856351	-0.11206934	0.16731822	3.265119	9.245612	Walking_Scroll
12:30:07.654	0.3615355	2.430189	8.284191	0.3929293	0.006856351	-0.11206934	0.16731822	3.265119	9.245612	Walking_Scroll
12:30:07.675	0.3615355	2.430189	8.284191	0.3929293	0.006856351	-0.11206934	0.16731822	3.265119	9.245612	Walking_Scroll
12:30:07.696	0.3615355	2.430189	8.284191	0.3929293	0.006856351	-0.11206934	0.16731822	3.265119	9.245612	Walking_Scroll
12:30:07.716	0.3615355	2.430189	8.284191	0.3929293	0.006856351	-0.11206934	0.16731822	3.265119	9.245612	Walking_Scroll
12:30:07.738	0.3615355	2.430189	8.284191	0.3929293	0.006856351	-0.11206934	0.16731822	3.265119	9.245612	Walking_Scroll
12:30:07.759	0.3615355	2.430189	8.284191	0.3929293	0.006856351	-0.11206934	0.16731822	3.265119	9.245612	Walking_Scroll
12:30:07.780	0.3615355	2.430189	8.284191	0.3929293	0.006856351	-0.11206934	0.16731822	3.265119	9.245612	Walking_Scroll
12:30:07.813	0.36632404	3.3352249	6.8859344	0.09604878	-0.23748975	-0.0564806	-0.12770766	3.4412296	9.182157	Walking_Scroll
12:30:07.847	0.36632404	3.3352249	6.8859344	0.09604878	-0.23748975	-0.0564806	-0.12770766	3.4412296	9.182157	Walking_Scroll
12:30:07.881	0.36632404	3.3352249	6.8859344	0.09604878	-0.23748975	-0.0564806	-0.12770766	3.4412296	9.182157	Walking_Scroll
12:30:07.914	0.36632404	3.3352249	6.8859344	0.09604878	-0.23748975	-0.0564806	-0.12770766	3.4412296	9.182157	Walking_Scroll
12:30:07.947	0.36632404	3.3352249	6.8859344	0.09604878	-0.23748975	-0.0564806	-0.12770766	3.4412296	9.182157	Walking_Scroll
12:30:07.981	1.0391153	4.4294086	8.518829	-0.0236808	0.3446648	0.21413271	0.21410511	3.3183627	9.225671	Walking_Scroll
12:30:08.014	1.0391153	4.4294086	8.518829	-0.0236808	0.3446648	0.21413271	0.21410511	3.3183627	9.225671	Walking_Scroll
12:30:08.048	1.0391153	4.4294086	8.518829	-0.0236808	0.3446648	0.21413271	0.21410511	3.3183627	9.225671	Walking_Scroll
12:30:08.082	1.0391153	4.4294086	8.518829	-0.0236808	0.3446648	0.21413271	0.21410511	3.3183627	9.225671	Walking_Scroll
12:30:08.115	1.0391153	4.4294086	8.518829	-0.0236808	0.3446648	0.21413271	0.21410511	3.3183627	9.225671	Walking_Scroll
12:30:08.149	1.0391153	4.4294086	8.518829	-0.0236808	0.3446648	0.21413271	0.21410511	3.3183627	9.225671	Walking_Scroll
12:30:08.182	-0.48124924	2.2147043	10.963385	-0.16112548	-0.09760161	-0.20003393	-0.255503	3.0971022	9.30124	Walking_Scroll
12:30:08.216	-0.48124924	2.2147043	10.963385	-0.16112548	-0.09760161	-0.20003393	-0.255503	3.0971022	9.30124	Walking_Scroll
12:30:08.251	-0.48124924	2.2147043	10.963385	-0.16112548	-0.09760161	-0.20003393	-0.255503	3.0971022	9.30124	Walking_Scroll
12:30:08.283	-0.48124924	2.2147043	10.963385	-0.16112548	-0.09760161	-0.20003393	-0.255503	3.0971022	9.30124	Walking_Scroll
12:30:08.317	-0.48124924	2.2147043	10.963385	-0.16112548	-0.09760161	-0.20003393	-0.255503	3.0971022	9.30124	Walking_Scroll
12:30:08.350	-0.5411061	2.7366562	7.6904106	-0.090875976	-0.16113159	0.1017335	-0.3364129	3.1875656	9.2680435	Walking_Scroll
12:30:08.384	-0.5411061	2.7366562	7.6904106	-0.090875976	-0.16113159	0.1017335	-0.3364129	3.1875656	9.2680435	Walking_Scroll
12:30:08.417	-0.5411061	2.7366562	7.6904106	-0.090875976	-0.16113159	0.1017335	-0.3364129	3.1875656	9.2680435	Walking_Scroll
12:30:08.451	-0.5411061	2.7366562	7.6904106	-0.090875976	-0.16113159	0.1017335	-0.3364129	3.1875656	9.2680435	Walking_Scroll
12:30:08.484	-0.5411061	2.7366562	7.6904106	-0.090875976	-0.16113159	0.1017335	-0.3364129	3.1875656	9.2680435	Walking_Scroll
12:30:08.517	-0.48124924	3.1676257	8.229122	-0.17578626	-0.19472918	-0.0033353243	-0.33573708	2.9954693	9.331925	Walking_Scroll
12:30:08.552	-0.48124924	3.1676257	8.229122	-0.17578626	-0.19472918	-0.0033353243	-0.33573708	2.9954693	9.331925	Walking_Scroll
12:30:08.584	-0.48124924	3.1676257	8.229122	-0.17578626	-0.19472918	-0.0033353243	-0.33573708	2.9954693	9.331925	Walking_Scroll
12:30:08.604	-0.48124924	3.1676257	8.229122	-0.17578626	-0.19472918	-0.0033353243	-0.33573708	2.9954693	9.331925	Walking_Scroll
12:30:08.626	-0.48124924	3.1676257	8.229122	-0.17578626	-0.19472918	-0.0033353243	-0.33573708	2.9954693	9.331925	Walking_Scroll
12:30:08.647	-0.48124924	3.1676257	8.229122	-0.17578626	-0.19472918	-0.0033353243	-0.33573708	2.9954693	9.331925	Walking_Scroll
12:30:08.668	-0.48124924	3.1676257	8.229122	-0.17578626	-0.19472918	-0.0033353243	-0.33573708	2.9954693	9.331925	Walking_Scroll
12:30:08.689	-0.48124924	3.1676257	8.229122	-0.17578626	-0.19472918	-0.0033353243	-0.33573708	2.9954693	9.331925	Walking_Scroll
12:30:08.709	-0.91461295	3.3400133	10.237919	0.22188702	-0.40059075	-0.066254444	-0.15146585	3.1818078	9.274887	Walking_Scroll
12:30:08.730	-0.91461295	3.3400133	10.237919	0.22188702	-0.40059075	-0.066254444	-0.15146585	3.1818078	9.274887	Walking_Scroll
12:30:08.753	-0.91461295	3.3400133	10.237919	0.22188702	-0.40059075	-0.066254444	-0.15146585	3.1818078	9.274887	Walking_Scroll
12:30:08.774	-0.91461295	3.3400133	10.237919	0.22188702	-0.40059075	-0.066254444	-0.15146585	3.1818078	9.274887	Walking_Scroll
12:30:08.795	-0.91461295	3.3400133	10.237919	0.22188702	-0.40059075	-0.066254444	-0.15146585	3.1818078	9.274887	Walking_Scroll
12:30:08.816	-0.91461295	3.3400133	10.237919	0.22188702	-0.40059075	-0.066254444	-0.15146585	3.1818078	9.274887	Walking_Scroll
12:30:08.837	-0.91461295	3.3400133	10.237919	0.22188702	-0.40059075	-0.066254444	-0.15146585	3.1818078	9.274887	Walking_Scroll
12:30:08.858	-0.91461295	3.3400133	10.237919	0.22188702	-0.40059075	-0.066254444	-0.15146585	3.1818078	9.274887	Walking_Scroll
12:30:08.879	0.4860378	2.6193366	8.74868	0.21516751	0.034956153	0.14143974	0.20704561	3.1346934	9.2898445	Walking_Scroll
12:30:08.901	0.4860378	2.6193366	8.74868	0.21516751	0.034956153	0.14143974	0.20704561	3.1346934	9.2898445	Walking_Scroll
12:30:08.923	0.4860378	2.6193366	8.74868	0.21516751	0.034956153	0.14143974	0.20704561	3.1346934	9.2898445	Walking_Scroll
12:30:08.945	0.4860378	2.6193366	8.74868	0.21516751	0.034956153	0.14143974	0.20704561	3.1346934	9.2898445	Walking_Scroll
12:30:08.966	0.4860378	2.6193366	8.74868	0.21516751	0.034956153	0.14143974	0.20704561	3.1346934	9.2898445	Walking_Scroll
12:30:08.987	0.4860378	2.6193366	8.74868	0.21516751	0.034956153	0.14143974	0.20704561	3.1346934	9.2898445	Walking_Scroll
12:30:09.008	0.4860378	2.6193366	8.74868	0.21516751	0.034956153	0.14143974	0.20704561	3.1346934	9.2898445	Walking_Scroll
12:30:09.029	0.4860378	2.6193366	8.74868	0.21516751	0.034956153	0.14143974	0.20704561	3.1346934	9.2898445	Walking_Scroll
12:30:09.050	0.21787901	2.7414446	7.9394155	0.14369628	0.14063583	0.12433551	0.19744126	2.9789643	9.341154	Walking_Scroll
12:30:09.072	0.21787901	2.7414446	7.9394155	0.14369628	0.14063583	0.12433551	0.19744126	2.9789643	9.341154	Walking_Scroll
12:30:09.094	0.21787901	2.7414446	7.9394155	0.14369628	0.14063583	0.12433551	0.19744126	2.9789643	9.341154	Walking_Scroll
12:30:09.114	0.21787901	2.7414446	7.9394155	0.14369628	0.14063583	0.12433551	0.19744126	2.9789643	9.341154	Walking_Scroll
12:30:09.135	0.21787901	2.7414446	7.9394155	0.14369628	0.14063583	0.12433551	0.19744126	2.9789643	9.341154	Walking_Scroll
12:30:09.156	0.21787901	2.7414446	7.9394155	0.14369628	0.14063583	0.12433551	0.19744126	2.9789643	9.341154	Walking_Scroll
12:30:09.179	0.21787901	2.7414446	7.9394155	0.14369628	0.14063583	0.12433551	0.19744126	2.9789643	9.341154	Walking_Scroll
12:30:09.199	0.21787901	2.7414446	7.9394155	0.14369628	0.14063583	0.12433551	0.19744126	2.9789643	9.341154	Walking_Scroll
12:30:09.221	0.21787901	2.7414446	7.9394155	0.14369628	0.14063583	0.12433551	0.19744126	2.9789643	9.341154	Walking_Scroll
12:30:09.243	0.22266756	3.3495905	9.2419	-0.13180396	0.027014904	0.19030896	0.29057467	3.1304824	9.289027	Walking_Scroll
12:30:09.264	0.22266756	3.3495905	9.2419	-0.13180396	0.027014904	0.19030896	0.29057467	3.1304824	9.289027	Walking_Scroll
12:30:09.285	0.22266756	3.3495905	9.2419	-0.13180396	0.027014904	0.19030896	0.29057467	3.1304824	9.289027	Walking_Scroll
12:30:09.308	0.22266756	3.3495905	9.2419	-0.13180396	0.027014904	0.19030896	0.29057467	3.1304824	9.289027	Walking_Scroll
12:30:09.337	0.22266756	3.3495905	9.2419	-0.13180396	0.027014904	0.19030896	0.29057467	3.1304824	9.289027	Walking_Scroll
12:30:09.370	0.22266756	3.3495905	9.2419	-0.13180396	0.027014904	0.19030896	0.29057467	3.1304824	9.289027	Walking_Scroll
12:30:09.404	0.22266756	3.3495905	9.2419	-0.13180396	0.027014904	0.19030896	0.29057467	3.1304824	9.289027	Walking_Scroll
12:30:09.437	0.600963	3.9146392	9.660899	0.19500896	0.32939318	-0.0033353243	0.343079	3.418517	9.185119	Walking_Scroll
12:30:09.471	0.600963	3.9146392	9.660899	0.19500896	0.32939318	-0.0033353243	0.343079	3.418517	9.185119	Walking_Scroll
12:30:09.504	0.600963	3.9146392	9.660899	0.19500896	0.32939318	-0.0033353243	0.343079	3.418517	9.185119	Walking_Scroll
12:30:09.538	0.600963	3.9146392	9.660899	0.19500896	0.32939318	-0.0033353243	0.343079	3.418517	9.185119	Walking_Scroll
12:30:09.572	0.600963	3.9146392	9.660899	0.19500896	0.32939318	-0.0033353243	0.343079	3.418517	9.185119	Walking_Scroll
12:30:09.605	-0.26097596	2.4445546	8.684034	0.43446815	-0.029795563	-0.27394864	-0.06626922	3.7598217	9.057025	Walking_Scroll
12:30:09.639	-0.26097596	2.4445546	8.684034	0.43446815	-0.029795563	-0.27394864	-0.06626922	3.7598217	9.057025	Walking_Scroll
12:30:09.672	-0.26097596	2.4445546	8.684034	0.43446815	-0.029795563	-0.27394864	-0.06626922	3.7598217	9.057025	Walking_Scroll
12:30:09.705	-0.26097596	2.4445546	8.684034	0.43446815	-0.029795563	-0.27394864	-0.06626922	3.7598217	9.057025	Walking_Scroll
12:30:09.740	-0.26097596	2.4445546	8.684034	0.43446815	-0.029795563	-0.27394864	-0.06626922	3.7598217	9.057025	Walking_Scroll
12:30:09.773	-0.9074302	3.1293173	6.9936767	-0.038952436	0.103983924	-0.009443976	-0.29206195	3.6531756	9.096119	Walking_Scroll
12:30:09.806	-0.9074302	3.1293173	6.9936767	-0.038952436	0.103983924	-0.009443976	-0.29206195	3.6531756	9.096119	Walking_Scroll
12:30:09.840	-0.9074302	3.1293173	6.9936767	-0.038952436	0.103983924	-0.009443976	-0.29206195	3.6531756	9.096119	Walking_Scroll
12:30:09.873	-0.9074302	3.1293173	6.9936767	-0.038952436	0.103983924	-0.009443976	-0.29206195	3.6531756	9.096119	Walking_Scroll
12:30:09.906	-0.9074302	3.1293173	6.9936767	-0.038952436	0.103983924	-0.009443976	-0.29206195	3.6531756	9.096119	Walking_Scroll
12:30:09.940	-0.9074302	3.1293173	6.9936767	-0.038952436	0.103983924	-0.009443976	-0.29206195	3.6531756	9.096119	Walking_Scroll
12:30:09.973	-0.69673395	4.3408203	8.427847	0.0148037085	-0.13425353	0.2947669	-0.7008407	3.6487963	9.075543	Walking_Scroll
12:30:10.007	-0.69673395	4.3408203	8.427847	0.0148037085	-0.13425353	0.2947669	-0.7008407	3.6487963	9.075543	Walking_Scroll
12:30:10.041	-0.69673395	4.3408203	8.427847	0.0148037085	-0.13425353	0.2947669	-0.7008407	3.6487963	9.075543	Walking_Scroll
12:30:10.074	-0.69673395	4.3408203	8.427847	0.0148037085	-0.13425353	0.2947669	-0.7008407	3.6487963	9.075543	Walking_Scroll
12:30:10.107	-0.69673395	4.3408203	8.427847	0.0148037085	-0.13425353	0.2947669	-0.7008407	3.6487963	9.075543	Walking_Scroll
12:30:10.141	0.057462595	2.2410412	10.31693	-0.5600205	-0.6137827	-0.16765808	-0.29058406	3.4611294	9.17096	Walking_Scroll
12:30:10.174	0.057462595	2.2410412	10.31693	-0.5600205	-0.6137827	-0.16765808	-0.29058406	3.4611294	9.17096	Walking_Scroll
12:30:10.208	0.057462595	2.2410412	10.31693	-0.5600205	-0.6137827	-0.16765808	-0.29058406	3.4611294	9.17096	Walking_Scroll
12:30:10.241	0.057462595	2.2410412	10.31693	-0.5600205	-0.6137827	-0.16765808	-0.29058406	3.4611294	9.17096	Walking_Scroll
12:30:10.275	0.057462595	2.2410412	10.31693	-0.5600205	-0.6137827	-0.16765808	-0.29058406	3.4611294	9.17096	Walking_Scroll
12:30:10.296	0.057462595	2.2410412	10.31693	-0.5600205	-0.6137827	-0.16765808	-0.29058406	3.4611294	9.17096	Walking_Scroll
12:30:10.316	0.076616794	2.0854135	8.710372	-0.10859107	-0.06339315	-0.13955827	-0.06514087	3.2159226	9.264123	Walking_Scroll
12:30:10.337	0.076616794	2.0854135	8.710372	-0.10859107	-0.06339315	-0.13955827	-0.06514087	3.2159226	9.264123	Walking_Scroll
12:30:10.359	0.076616794	2.0854135	8.710372	-0.10859107	-0.06339315	-0.13955827	-0.06514087	3.2159226	9.264123	Walking_Scroll
12:30:10.380	0.076616794	2.0854135	8.710372	-0.10859107	-0.06339315	-0.13955827	-0.06514087	3.2159226	9.264123	Walking_Scroll
12:30:10.402	0.076616794	2.0854135	8.710372	-0.10859107	-0.06339315	-0.13955827	-0.06514087	3.2159226	9.264123	Walking_Scroll
12:30:10.423	0.076616794	2.0854135	8.710372	-0.10859107	-0.06339315	-0.13955827	-0.06514087	3.2159226	9.264123	Walking_Scroll
12:30:10.445	0.076616794	2.0854135	8.710372	-0.10859107	-0.06339315	-0.13955827	-0.06514087	3.2159226	9.264123	Walking_Scroll
12:30:10.467	0.076616794	2.0854135	8.710372	-0.10859107	-0.06339315	-0.13955827	-0.06514087	3.2159226	9.264123	Walking_Scroll
12:30:10.488	0.076616794	2.0854135	8.710372	-0.10859107	-0.06339315	-0.13955827	-0.06514087	3.2159226	9.264123	Walking_Scroll
12:30:10.511	0.6249057	2.82285	7.9322324	-0.17089932	0.0569473	0.029040532	0.00984123	3.0340989	9.325477	Walking_Scroll
12:30:10.533	0.6249057	2.82285	7.9322324	-0.17089932	0.0569473	0.029040532	0.00984123	3.0340989	9.325477	Walking_Scroll
12:30:10.557	0.6249057	2.82285	7.9322324	-0.17089932	0.0569473	0.029040532	0.00984123	3.0340989	9.325477	Walking_Scroll
12:30:10.593	0.6249057	2.82285	7.9322324	-0.17089932	0.0569473	0.029040532	0.00984123	3.0340989	9.325477	Walking_Scroll
12:30:10.626	0.6249057	2.82285	7.9322324	-0.17089932	0.0569473	0.029040532	0.00984123	3.0340989	9.325477	Walking_Scroll
12:30:10.660	0.6249057	2.82285	7.9322324	-0.17089932	0.0569473	0.029040532	0.00984123	3.0340989	9.325477	Walking_Scroll
12:30:10.693	0.3998439	3.902668	9.737515	0.18279165	-0.08782776	0.04125784	0.08549846	2.862624	9.379149	Walking_Scroll
12:30:10.727	0.3998439	3.902668	9.737515	0.18279165	-0.08782776	0.04125784	0.08549846	2.862624	9.379149	Walking_Scroll
12:30:10.760	0.3998439	3.902668	9.737515	0.18279165	-0.08782776	0.04125784	0.08549846	2.862624	9.379149	Walking_Scroll
12:30:10.794	0.3998439	3.902668	9.737515	0.18279165	-0.08782776	0.04125784	0.08549846	2.862624	9.379149	Walking_Scroll
12:30:10.827	0.3998439	3.902668	9.737515	0.18279165	-0.08782776	0.04125784	0.08549846	2.862624	9.379149	Walking_Scroll
12:30:10.861	0.6057515	2.1117504	11.506885	0.42163995	-0.7897119	0.17137213	0.41722158	3.2487683	9.243474	Walking_Scroll
12:30:10.882	0.6057515	2.1117504	11.506885	0.42163995	-0.7897119	0.17137213	0.41722158	3.2487683	9.243474	Walking_Scroll
12:30:10.911	0.6057515	2.1117504	11.506885	0.42163995	-0.7897119	0.17137213	0.41722158	3.2487683	9.243474	Walking_Scroll
12:30:10.932	0.6057515	2.1117504	11.506885	0.42163995	-0.7897119	0.17137213	0.41722158	3.2487683	9.243474	Walking_Scroll
12:30:10.953	0.6057515	2.1117504	11.506885	0.42163995	-0.7897119	0.17137213	0.41722158	3.2487683	9.243474	Walking_Scroll
12:30:10.978	0.6057515	2.1117504	11.506885	0.42163995	-0.7897119	0.17137213	0.41722158	3.2487683	9.243474	Walking_Scroll
12:30:10.999	0.6057515	2.1117504	11.506885	0.42163995	-0.7897119	0.17137213	0.41722158	3.2487683	9.243474	Walking_Scroll
12:30:11.020	0.6057515	2.1117504	11.506885	0.42163995	-0.7897119	0.17137213	0.41722158	3.2487683	9.243474	Walking_Scroll
12:30:11.040	-0.25379312	2.317658	7.755056	-0.0975955	-0.3419477	-0.2959398	-0.014398893	3.4591105	9.176312	Walking_Scroll
12:30:11.060	-0.25379312	2.317658	7.755056	-0.0975955	-0.3419477	-0.2959398	-0.014398893	3.4591105	9.176312	Walking_Scroll
12:30:11.082	-0.25379312	2.317658	7.755056	-0.0975955	-0.3419477	-0.2959398	-0.014398893	3.4591105	9.176312	Walking_Scroll
12:30:11.107	-0.25379312	2.317658	7.755056	-0.0975955	-0.3419477	-0.2959398	-0.014398893	3.4591105	9.176312	Walking_Scroll
12:30:11.130	-0.25379312	2.317658	7.755056	-0.0975955	-0.3419477	-0.2959398	-0.014398893	3.4591105	9.176312	Walking_Scroll
12:30:11.154	-0.25379312	2.317658	7.755056	-0.0975955	-0.3419477	-0.2959398	-0.014398893	3.4591105	9.176312	Walking_Scroll
12:30:11.177	-0.25379312	2.317658	7.755056	-0.0975955	-0.3419477	-0.2959398	-0.014398893	3.4591105	9.176312	Walking_Scroll
12:30:11.200	-0.25379312	2.317658	7.755056	-0.0975955	-0.3419477	-0.2959398	-0.014398893	3.4591105	9.176312	Walking_Scroll
12:30:11.223	-0.21309046	3.6392977	7.7766047	-0.3278917	0.0288475	0.06630331	0.049253862	3.004272	9.335004	Walking_Scroll
12:30:11.246	-0.21309046	3.6392977	7.7766047	-0.3278917	0.0288475	0.06630331	0.049253862	3.004272	9.335004	Walking_Scroll
12:30:11.269	-0.21309046	3.6392977	7.7766047	-0.3278917	0.0288475	0.06630331	0.049253862	3.004272	9.335004	Walking_Scroll
12:30:11.291	-0.21309046	3.6392977	7.7766047	-0.3278917	0.0288475	0.06630331	0.049253862	3.004272	9.335004	Walking_Scroll
12:30:11.313	-0.21309046	3.6392977	7.7766047	-0.3278917	0.0288475	0.06630331	0.049253862	3.004272	9.335004	Walking_Scroll
12:30:11.336	-0.21309046	3.6392977	7.7766047	-0.3278917	0.0288475	0.06630331	0.049253862	3.004272	9.335004	Walking_Scroll
12:30:11.358	-0.21309046	3.6392977	7.7766047	-0.3278917	0.0288475	0.06630331	0.049253862	3.004272	9.335004	Walking_Scroll
12:30:11.382	-0.21309046	3.6392977	7.7766047	-0.3278917	0.0288475	0.06630331	0.049253862	3.004272	9.335004	Walking_Scroll
12:30:11.405	-0.28731298	3.2370596	10.3743925	-0.08293473	-0.1892314	0.07241196	0.4103975	2.9100752	9.355929	Walking_Scroll
12:30:11.428	-0.28731298	3.2370596	10.3743925	-0.08293473	-0.1892314	0.07241196	0.4103975	2.9100752	9.355929	Walking_Scroll
12:30:11.466	-0.28731298	3.2370596	10.3743925	-0.08293473	-0.1892314	0.07241196	0.4103975	2.9100752	9.355929	Walking_Scroll
12:30:11.500	-0.28731298	3.2370596	10.3743925	-0.08293473	-0.1892314	0.07241196	0.4103975	2.9100752	9.355929	Walking_Scroll
12:30:11.533	-0.28731298	3.2370596	10.3743925	-0.08293473	-0.1892314	0.07241196	0.4103975	2.9100752	9.355929	Walking_Scroll
12:30:11.567	-0.28731298	3.2370596	10.3743925	-0.08293473	-0.1892314	0.07241196	0.4103975	2.9100752	9.355929	Walking_Scroll
12:30:11.600	0.93616146	1.9178141	8.4781275	0.00564073	0.2255461	0.22268482	0.7842377	2.6297996	9.414855	Walking_Scroll
12:30:11.634	0.93616146	1.9178141	8.4781275	0.00564073	0.2255461	0.22268482	0.7842377	2.6297996	9.414855	Walking_Scroll
12:30:11.667	0.93616146	1.9178141	8.4781275	0.00564073	0.2255461	0.22268482	0.7842377	2.6297996	9.414855	Walking_Scroll
12:30:11.700	0.93616146	1.9178141	8.4781275	0.00564073	0.2255461	0.22268482	0.7842377	2.6297996	9.414855	Walking_Scroll
12:30:11.722	0.93616146	1.9178141	8.4781275	0.00564073	0.2255461	0.22268482	0.7842377	2.6297996	9.414855	Walking_Scroll
12:30:11.744	0.93616146	1.9178141	8.4781275	0.00564073	0.2255461	0.22268482	0.7842377	2.6297996	9.414855	Walking_Scroll
12:30:11.765	0.5698374	2.2601955	8.236305	0.046568703	0.17789862	0.15304618	0.72257715	2.3486693	9.493789	Walking_Scroll
12:30:11.787	0.5698374	2.2601955	8.236305	0.046568703	0.17789862	0.15304618	0.72257715	2.3486693	9.493789	Walking_Scroll
12:30:11.809	0.5698374	2.2601955	8.236305	0.046568703	0.17789862	0.15304618	0.72257715	2.3486693	9.493789	Walking_Scroll
12:30:11.830	0.5698374	2.2601955	8.236305	0.046568703	0.17789862	0.15304618	0.72257715	2.3486693	9.493789	Walking_Scroll
12:30:11.850	0.5698374	2.2601955	8.236305	0.046568703	0.17789862	0.15304618	0.72257715	2.3486693	9.493789	Walking_Scroll
12:30:11.872	0.5698374	2.2601955	8.236305	0.046568703	0.17789862	0.15304618	0.72257715	2.3486693	9.493789	Walking_Scroll
12:30:11.894	0.5698374	2.2601955	8.236305	0.046568703	0.17789862	0.15304618	0.72257715	2.3486693	9.493789	Walking_Scroll
12:30:11.918	0.5698374	2.2601955	8.236305	0.046568703	0.17789862	0.15304618	0.72257715	2.3486693	9.493789	Walking_Scroll
12:30:11.941	1.3431882	2.7749646	8.480521	-0.023069937	0.153464	0.1261681	0.5770824	2.3283951	9.508729	Walking_Scroll
12:30:11.964	1.3431882	2.7749646	8.480521	-0.023069937	0.153464	0.1261681	0.5770824	2.3283951	9.508729	Walking_Scroll
12:30:11.987	1.3431882	2.7749646	8.480521	-0.023069937	0.153464	0.1261681	0.5770824	2.3283951	9.508729	Walking_Scroll
12:30:12.010	1.3431882	2.7749646	8.480521	-0.023069937	0.153464	0.1261681	0.5770824	2.3283951	9.508729	Walking_Scroll
12:30:12.034	1.3431882	2.7749646	8.480521	-0.023069937	0.153464	0.1261681	0.5770824	2.3283951	9.508729	Walking_Scroll
12:30:12.057	1.3431882	2.7749646	8.480521	-0.023069937	0.153464	0.1261681	0.5770824	2.3283951	9.508729	Walking_Scroll
12:30:12.080	1.3431882	2.7749646	8.480521	-0.023069937	0.153464	0.1261681	0.5770824	2.3283951	9.508729	Walking_Scroll
12:30:12.103	1.3431882	2.7749646	8.480521	-0.023069937	0.153464	0.1261681	0.5770824	2.3283951	9.508729	Walking_Scroll
12:30:12.125	-0.4836435	2.6193366	10.235525	0.043514375	0.8003703	0.011936307	0.3233836	2.4751132	9.48365	Walking_Scroll
12:30:12.149	-0.4836435	2.6193366	10.235525	0.043514375	0.8003703	0.011936307	0.3233836	2.4751132	9.48365	Walking_Scroll
12:30:12.172	-0.4836435	2.6193366	10.235525	0.043514375	0.8003703	0.011936307	0.3233836	2.4751132	9.48365	Walking_Scroll
12:30:12.195	-0.4836435	2.6193366	10.235525	0.043514375	0.8003703	0.011936307	0.3233836	2.4751132	9.48365	Walking_Scroll
12:30:12.218	-0.4836435	2.6193366	10.235525	0.043514375	0.8003703	0.011936307	0.3233836	2.4751132	9.48365	Walking_Scroll
12:30:12.241	-0.4836435	2.6193366	10.235525	0.043514375	0.8003703	0.011936307	0.3233836	2.4751132	9.48365	Walking_Scroll
12:30:12.264	-0.4836435	2.6193366	10.235525	0.043514375	0.8003703	0.011936307	0.3233836	2.4751132	9.48365	Walking_Scroll
12:30:12.287	-0.4836435	2.6193366	10.235525	0.043514375	0.8003703	0.011936307	0.3233836	2.4751132	9.48365	Walking_Scroll
12:30:12.309	0.08858817	1.5754328	8.526012	0.6189495	0.22860043	0.2770518	-0.09035123	2.307874	9.530789	Walking_Scroll
12:30:12.331	0.08858817	1.5754328	8.526012	0.6189495	0.22860043	0.2770518	-0.09035123	2.307874	9.530789	Walking_Scroll
12:30:12.354	0.08858817	1.5754328	8.526012	0.6189495	0.22860043	0.2770518	-0.09035123	2.307874	9.530789	Walking_Scroll
12:30:12.378	0.08858817	1.5754328	8.526012	0.6189495	0.22860043	0.2770518	-0.09035123	2.307874	9.530789	Walking_Scroll
12:30:12.401	0.08858817	1.5754328	8.526012	0.6189495	0.22860043	0.2770518	-0.09035123	2.307874	9.530789	Walking_Scroll
12:30:12.424	0.08858817	1.5754328	8.526012	0.6189495	0.22860043	0.2770518	-0.09035123	2.307874	9.530789	Walking_Scroll
12:30:12.447	0.08858817	1.5754328	8.526012	0.6189495	0.22860043	0.2770518	-0.09035123	2.307874	9.530789	Walking_Scroll
12:30:12.470	0.08858817	1.5754328	8.526012	0.6189495	0.22860043	0.2770518	-0.09035123	2.307874	9.530789	Walking_Scroll
12:30:12.494	-0.34956414	2.4493432	7.8795586	0.16568743	-0.011469605	-0.11756712	0.24126734	2.5305378	9.471459	Walking_Scroll
12:30:12.517	-0.34956414	2.4493432	7.8795586	0.16568743	-0.011469605	-0.11756712	0.24126734	2.5305378	9.471459	Walking_Scroll
12:30:12.539	-0.34956414	2.4493432	7.8795586	0.16568743	-0.011469605	-0.11756712	0.24126734	2.5305378	9.471459	Walking_Scroll
12:30:12.562	-0.34956414	2.4493432	7.8795586	0.16568743	-0.011469605	-0.11756712	0.24126734	2.5305378	9.471459	Walking_Scroll
12:30:12.585	-0.34956414	2.4493432	7.8795586	0.16568743	-0.011469605	-0.11756712	0.24126734	2.5305378	9.471459	Walking_Scroll
12:30:12.609	-0.34956414	2.4493432	7.8795586	0.16568743	-0.011469605	-0.11756712	0.24126734	2.5305378	9.471459	Walking_Scroll
12:30:12.632	-0.34956414	2.4493432	7.8795586	0.16568743	-0.011469605	-0.11756712	0.24126734	2.5305378	9.471459	Walking_Scroll
12:30:12.655	0.2849187	3.7326744	9.742304	0.26037157	-0.31018272	-0.2391293	0.2894673	2.6341088	9.441824	Walking_Scroll
12:30:12.678	0.2849187	3.7326744	9.742304	0.26037157	-0.31018272	-0.2391293	0.2894673	2.6341088	9.441824	Walking_Scroll
12:30:12.701	0.2849187	3.7326744	9.742304	0.26037157	-0.31018272	-0.2391293	0.2894673	2.6341088	9.441824	Walking_Scroll
12:30:12.723	0.2849187	3.7326744	9.742304	0.26037157	-0.31018272	-0.2391293	0.2894673	2.6341088	9.441824	Walking_Scroll
12:30:12.746	0.2849187	3.7326744	9.742304	0.26037157	-0.31018272	-0.2391293	0.2894673	2.6341088	9.441824	Walking_Scroll
12:30:12.768	0.2849187	3.7326744	9.742304	0.26037157	-0.31018272	-0.2391293	0.2894673	2.6341088	9.441824	Walking_Scroll
12:30:12.791	0.2849187	3.7326744	9.742304	0.26037157	-0.31018272	-0.2391293	0.2894673	2.6341088	9.441824	Walking_Scroll
12:30:12.814	0.2849187	3.7326744	9.742304	0.26037157	-0.31018272	-0.2391293	0.2894673	2.6341088	9.441824	Walking_Scroll
12:30:12.838	1.5610672	1.8938714	9.273026	-0.05239147	-0.9308218	-0.344809	0.9655619	2.9947722	9.288133	Walking_Scroll
12:30:12.861	1.5610672	1.8938714	9.273026	-0.05239147	-0.9308218	-0.344809	0.9655619	2.9947722	9.288133	Walking_Scroll
12:30:12.884	1.5610672	1.8938714	9.273026	-0.05239147	-0.9308218	-0.344809	0.9655619	2.9947722	9.288133	Walking_Scroll
12:30:12.907	1.5610672	1.8938714	9.273026	-0.05239147	-0.9308218	-0.344809	0.9655619	2.9947722	9.288133	Walking_Scroll
12:30:12.930	1.5610672	1.8938714	9.273026	-0.05239147	-0.9308218	-0.344809	0.9655619	2.9947722	9.288133	Walking_Scroll
12:30:12.953	1.5610672	1.8938714	9.273026	-0.05239147	-0.9308218	-0.344809	0.9655619	2.9947722	9.288133	Walking_Scroll
12:30:12.976	1.5610672	1.8938714	9.273026	-0.05239147	-0.9308218	-0.344809	0.9655619	2.9947722	9.288133	Walking_Scroll
12:30:12.998	1.5610672	1.8938714	9.273026	-0.05239147	-0.9308218	-0.344809	0.9655619	2.9947722	9.288133	Walking_Scroll
12:30:13.021	1.1779832	1.6759924	8.961771	-0.10003895	0.15835093	-0.06258925	1.3599817	2.6592596	9.340725	Walking_Scroll
12:30:13.044	1.1779832	1.6759924	8.961771	-0.10003895	0.15835093	-0.06258925	1.3599817	2.6592596	9.340725	Walking_Scroll
12:30:13.067	1.1779832	1.6759924	8.961771	-0.10003895	0.15835093	-0.06258925	1.3599817	2.6592596	9.340725	Walking_Scroll
12:30:13.089	1.1779832	1.6759924	8.961771	-0.10003895	0.15835093	-0.06258925	1.3599817	2.6592596	9.340725	Walking_Scroll
12:30:13.112	1.1779832	1.6759924	8.961771	-0.10003895	0.15835093	-0.06258925	1.3599817	2.6592596	9.340725	Walking_Scroll
12:30:13.135	1.1779832	1.6759924	8.961771	-0.10003895	0.15835093	-0.06258925	1.3599817	2.6592596	9.340725	Walking_Scroll
12:30:13.158	1.1779832	1.6759924	8.961771	-0.10003895	0.15835093	-0.06258925	1.3599817	2.6592596	9.340725	Walking_Scroll
12:30:13.182	1.1779832	1.6759924	8.961771	-0.10003895	0.15835093	-0.06258925	1.3599817	2.6592596	9.340725	Walking_Scroll
12:30:13.205	0.7733508	2.4373717	8.741497	-0.43112794	0.23837428	0.0296514	0.9879591	2.510859	9.428144	Walking_Scroll
12:30:13.228	0.7733508	2.4373717	8.741497	-0.43112794	0.23837428	0.0296514	0.9879591	2.510859	9.428144	Walking_Scroll
12:30:13.251	0.7733508	2.4373717	8.741497	-0.43112794	0.23837428	0.0296514	0.9879591	2.510859	9.428144	Walking_Scroll
12:30:13.274	0.7733508	2.4373717	8.741497	-0.43112794	0.23837428	0.0296514	0.9879591	2.510859	9.428144	Walking_Scroll
12:30:13.297	0.7733508	2.4373717	8.741497	-0.43112794	0.23837428	0.0296514	0.9879591	2.510859	9.428144	Walking_Scroll
12:30:13.319	0.7733508	2.4373717	8.741497	-0.43112794	0.23837428	0.0296514	0.9879591	2.510859	9.428144	Walking_Scroll
12:30:13.342	0.7733508	2.4373717	8.741497	-0.43112794	0.23837428	0.0296514	0.9879591	2.510859	9.428144	Walking_Scroll
12:30:13.365	0.7733508	2.4373717	8.741497	-0.43112794	0.23837428	0.0296514	0.9879591	2.510859	9.428144	Walking_Scroll
12:30:13.388	1.3623424	3.5985951	9.519637	0.17362867	0.093599215	0.20802405	0.7545025	2.3353844	9.494582	Walking_Scroll
12:30:13.410	1.3623424	3.5985951	9.519637	0.17362867	0.093599215	0.20802405	0.7545025	2.3353844	9.494582	Walking_Scroll
12:30:13.432	1.3623424	3.5985951	9.519637	0.17362867	0.093599215	0.20802405	0.7545025	2.3353844	9.494582	Walking_Scroll
12:30:13.455	1.3623424	3.5985951	9.519637	0.17362867	0.093599215	0.20802405	0.7545025	2.3353844	9.494582	Walking_Scroll
12:30:13.478	1.3623424	3.5985951	9.519637	0.17362867	0.093599215	0.20802405	0.7545025	2.3353844	9.494582	Walking_Scroll
12:30:13.501	1.3623424	3.5985951	9.519637	0.17362867	0.093599215	0.20802405	0.7545025	2.3353844	9.494582	Walking_Scroll
12:30:13.524	1.3623424	3.5985951	9.519637	0.17362867	0.093599215	0.20802405	0.7545025	2.3353844	9.494582	Walking_Scroll
12:30:13.546	1.3623424	3.5985951	9.519637	0.17362867	0.093599215	0.20802405	0.7545025	2.3353844	9.494582	Walking_Scroll
12:30:13.570	0.87151605	0.57462597	12.538817	-0.42563012	-0.18190102	-0.45659736	0.59822774	2.5240033	9.457374	Walking_Scroll
12:30:13.593	0.87151605	0.57462597	12.538817	-0.42563012	-0.18190102	-0.45659736	0.59822774	2.5240033	9.457374	Walking_Scroll
12:30:13.616	0.87151605	0.57462597	12.538817	-0.42563012	-0.18190102	-0.45659736	0.59822774	2.5240033	9.457374	Walking_Scroll
12:30:13.640	0.87151605	0.57462597	12.538817	-0.42563012	-0.18190102	-0.45659736	0.59822774	2.5240033	9.457374	Walking_Scroll
12:30:13.661	0.87151605	0.57462597	12.538817	-0.42563012	-0.18190102	-0.45659736	0.59822774	2.5240033	9.457374	Walking_Scroll
12:30:13.684	0.87151605	0.57462597	12.538817	-0.42563012	-0.18190102	-0.45659736	0.59822774	2.5240033	9.457374	Walking_Scroll
12:30:13.710	0.87151605	0.57462597	12.538817	-0.42563012	-0.18190102	-0.45659736	0.59822774	2.5240033	9.457374	Walking_Scroll
12:30:13.732	-0.102953814	1.8172545	8.942616	0.0765011	-0.24298753	-0.14139087	0.32102162	2.4673152	9.485762	Walking_Scroll
12:30:13.754	-0.102953814	1.8172545	8.942616	0.0765011	-0.24298753	-0.14139087	0.32102162	2.4673152	9.485762	Walking_Scroll
12:30:13.775	-0.102953814	1.8172545	8.942616	0.0765011	-0.24298753	-0.14139087	0.32102162	2.4673152	9.485762	Walking_Scroll
12:30:13.797	-0.102953814	1.8172545	8.942616	0.0765011	-0.24298753	-0.14139087	0.32102162	2.4673152	9.485762	Walking_Scroll
12:30:13.819	-0.102953814	1.8172545	8.942616	0.0765011	-0.24298753	-0.14139087	0.32102162	2.4673152	9.485762	Walking_Scroll
12:30:13.841	-0.102953814	1.8172545	8.942616	0.0765011	-0.24298753	-0.14139087	0.32102162	2.4673152	9.485762	Walking_Scroll
12:30:13.863	-0.102953814	1.8172545	8.942616	0.0765011	-0.24298753	-0.14139087	0.32102162	2.4673152	9.485762	Walking_Scroll
12:30:13.886	-0.102953814	1.8172545	8.942616	0.0765011	-0.24298753	-0.14139087	0.32102162	2.4673152	9.485762	Walking_Scroll
12:30:13.909	-0.102953814	1.8172545	8.942616	0.0765011	-0.24298753	-0.14139087	0.32102162	2.4673152	9.485762	Walking_Scroll
12:30:13.933	-0.31604427	3.093403	8.743892	-0.12325184	-0.16052072	0.040646974	0.45744544	2.5006647	9.47142	Walking_Scroll
12:30:13.956	-0.31604427	3.093403	8.743892	-0.12325184	-0.16052072	0.040646974	0.45744544	2.5006647	9.47142	Walking_Scroll
12:30:13.980	-0.31604427	3.093403	8.743892	-0.12325184	-0.16052072	0.040646974	0.45744544	2.5006647	9.47142	Walking_Scroll
12:30:14.003	-0.31604427	3.093403	8.743892	-0.12325184	-0.16052072	0.040646974	0.45744544	2.5006647	9.47142	Walking_Scroll
12:30:14.025	-0.31604427	3.093403	8.743892	-0.12325184	-0.16052072	0.040646974	0.45744544	2.5006647	9.47142	Walking_Scroll
12:30:14.048	-0.31604427	3.093403	8.743892	-0.12325184	-0.16052072	0.040646974	0.45744544	2.5006647	9.47142	Walking_Scroll
12:30:14.071	-0.31604427	3.093403	8.743892	-0.12325184	-0.16052072	0.040646974	0.45744544	2.5006647	9.47142	Walking_Scroll
12:30:14.093	0.37590113	2.8779182	10.867614	0.15469185	-0.3156805	0.17931339	0.5268415	2.8841937	9.358111	Walking_Scroll
12:30:14.116	0.37590113	2.8779182	10.867614	0.15469185	-0.3156805	0.17931339	0.5268415	2.8841937	9.358111	Walking_Scroll
12:30:14.139	0.37590113	2.8779182	10.867614	0.15469185	-0.3156805	0.17931339	0.5268415	2.8841937	9.358111	Walking_Scroll
12:30:14.162	0.37590113	2.8779182	10.867614	0.15469185	-0.3156805	0.17931339	0.5268415	2.8841937	9.358111	Walking_Scroll
12:30:14.185	0.37590113	2.8779182	10.867614	0.15469185	-0.3156805	0.17931339	0.5268415	2.8841937	9.358111	Walking_Scroll
12:30:14.209	0.37590113	2.8779182	10.867614	0.15469185	-0.3156805	0.17931339	0.5268415	2.8841937	9.358111	Walking_Scroll
12:30:14.231	0.37590113	2.8779182	10.867614	0.15469185	-0.3156805	0.17931339	0.5268415	2.8841937	9.358111	Walking_Scroll
12:30:14.254	0.37590113	2.8779182	10.867614	0.15469185	-0.3156805	0.17931339	0.5268415	2.8841937	9.358111	Walking_Scroll
12:30:14.277	2.1332989	1.8962656	7.953781	0.07955543	0.31900847	0.31553635	1.120721	3.0457253	9.254076	Walking_Scroll
12:30:14.300	2.1332989	1.8962656	7.953781	0.07955543	0.31900847	0.31553635	1.120721	3.0457253	9.254076	Walking_Scroll
12:30:14.324	2.1332989	1.8962656	7.953781	0.07955543	0.31900847	0.31553635	1.120721	3.0457253	9.254076	Walking_Scroll
12:30:14.347	2.1332989	1.8962656	7.953781	0.07955543	0.31900847	0.31553635	1.120721	3.0457253	9.254076	Walking_Scroll
12:30:14.370	2.1332989	1.8962656	7.953781	0.07955543	0.31900847	0.31553635	1.120721	3.0457253	9.254076	Walking_Scroll
12:30:14.393	2.1332989	1.8962656	7.953781	0.07955543	0.31900847	0.31553635	1.120721	3.0457253	9.254076	Walking_Scroll
12:30:14.416	2.1332989	1.8962656	7.953781	0.07955543	0.31900847	0.31553635	1.120721	3.0457253	9.254076	Walking_Scroll
12:30:14.440	2.1332989	1.8962656	7.953781	0.07955543	0.31900847	0.31553635	1.120721	3.0457253	9.254076	Walking_Scroll
12:30:14.462	1.776552	2.5115943	8.197997	0.020301497	0.1449119	0.109674744	1.0767381	2.4901283	9.423921	Walking_Scroll
12:30:14.483	1.776552	2.5115943	8.197997	0.020301497	0.1449119	0.109674744	1.0767381	2.4901283	9.423921	Walking_Scroll
12:30:14.504	1.776552	2.5115943	8.197997	0.020301497	0.1449119	0.109674744	1.0767381	2.4901283	9.423921	Walking_Scroll
12:30:14.526	1.776552	2.5115943	8.197997	0.020301497	0.1449119	0.109674744	1.0767381	2.4901283	9.423921	Walking_Scroll
12:30:14.550	1.776552	2.5115943	8.197997	0.020301497	0.1449119	0.109674744	1.0767381	2.4901283	9.423921	Walking_Scroll
12:30:14.573	1.776552	2.5115943	8.197997	0.020301497	0.1449119	0.109674744	1.0767381	2.4901283	9.423921	Walking_Scroll
12:30:14.596	1.776552	2.5115943	8.197997	0.020301497	0.1449119	0.109674744	1.0767381	2.4901283	9.423921	Walking_Scroll
12:30:14.619	1.776552	2.5115943	8.197997	0.020301497	0.1449119	0.109674744	1.0767381	2.4901283	9.423921	Walking_Scroll
12:30:14.642	0.6368771	1.8076775	9.253872	-0.21121643	0.06977548	0.09318138	1.1588995	2.337346	9.453261	Walking_Scroll
12:30:14.666	0.6368771	1.8076775	9.253872	-0.21121643	0.06977548	0.09318138	1.1588995	2.337346	9.453261	Walking_Scroll
12:30:14.689	0.6368771	1.8076775	9.253872	-0.21121643	0.06977548	0.09318138	1.1588995	2.337346	9.453261	Walking_Scroll
12:30:14.712	0.6368771	1.8076775	9.253872	-0.21121643	0.06977548	0.09318138	1.1588995	2.337346	9.453261	Walking_Scroll
12:30:14.735	0.6368771	1.8076775	9.253872	-0.21121643	0.06977548	0.09318138	1.1588995	2.337346	9.453261	Walking_Scroll
12:30:14.758	0.6368771	1.8076775	9.253872	-0.21121643	0.06977548	0.09318138	1.1588995	2.337346	9.453261	Walking_Scroll
12:30:14.780	0.6368771	1.8076775	9.253872	-0.21121643	0.06977548	0.09318138	1.1588995	2.337346	9.453261	Walking_Scroll
12:30:14.803	0.6368771	1.8076775	9.253872	-0.21121643	0.06977548	0.09318138	1.1588995	2.337346	9.453261	Walking_Scroll
12:30:14.825	0.7877164	3.2777622	10.35045	0.0129711125	-0.051175848	-0.3619132	0.9087262	2.5926244	9.413973	Walking_Scroll
12:30:14.848	0.7877164	3.2777622	10.35045	0.0129711125	-0.051175848	-0.3619132	0.9087262	2.5926244	9.413973	Walking_Scroll
12:30:14.871	0.7877164	3.2777622	10.35045	0.0129711125	-0.051175848	-0.3619132	0.9087262	2.5926244	9.413973	Walking_Scroll
12:30:14.895	0.7877164	3.2777622	10.35045	0.0129711125	-0.051175848	-0.3619132	0.9087262	2.5926244	9.413973	Walking_Scroll
12:30:14.918	0.7877164	3.2777622	10.35045	0.0129711125	-0.051175848	-0.3619132	0.9087262	2.5926244	9.413973	Walking_Scroll
12:30:14.941	0.7877164	3.2777622	10.35045	0.0129711125	-0.051175848	-0.3619132	0.9087262	2.5926244	9.413973	Walking_Scroll
12:30:14.964	0.7877164	3.2777622	10.35045	0.0129711125	-0.051175848	-0.3619132	0.9087262	2.5926244	9.413973	Walking_Scroll
12:30:14.987	0.7877164	3.2777622	10.35045	0.0129711125	-0.051175848	-0.3619132	0.9087262	2.5926244	9.413973	Walking_Scroll
12:30:15.011	0.2753416	1.3455825	8.150111	0.7692223	0.6268846	0.027818805	0.40259567	2.5766494	9.453527	Walking_Scroll
12:30:15.034	0.2753416	1.3455825	8.150111	0.7692223	0.6268846	0.027818805	0.40259567	2.5766494	9.453527	Walking_Scroll
12:30:15.056	0.2753416	1.3455825	8.150111	0.7692223	0.6268846	0.027818805	0.40259567	2.5766494	9.453527	Walking_Scroll
12:30:15.078	0.2753416	1.3455825	8.150111	0.7692223	0.6268846	0.027818805	0.40259567	2.5766494	9.453527	Walking_Scroll
12:30:15.101	0.2753416	1.3455825	8.150111	0.7692223	0.6268846	0.027818805	0.40259567	2.5766494	9.453527	Walking_Scroll
12:30:15.124	0.2753416	1.3455825	8.150111	0.7692223	0.6268846	0.027818805	0.40259567	2.5766494	9.453527	Walking_Scroll
12:30:15.147	0.2753416	1.3455825	8.150111	0.7692223	0.6268846	0.027818805	0.40259567	2.5766494	9.453527	Walking_Scroll
12:30:15.170	0.2753416	1.3455825	8.150111	0.7692223	0.6268846	0.027818805	0.40259567	2.5766494	9.453527	Walking_Scroll
12:30:15.192	0.04070267	2.3727264	8.786988	0.07894456	0.09298835	-0.035100315	0.30193895	2.5276206	9.470499	Walking_Scroll
12:30:15.215	0.04070267	2.3727264	8.786988	0.07894456	0.09298835	-0.035100315	0.30193895	2.5276206	9.470499	Walking_Scroll
12:30:15.239	0.04070267	2.3727264	8.786988	0.07894456	0.09298835	-0.035100315	0.30193895	2.5276206	9.470499	Walking_Scroll
12:30:15.262	0.04070267	2.3727264	8.786988	0.07894456	0.09298835	-0.035100315	0.30193895	2.5276206	9.470499	Walking_Scroll
12:30:15.285	0.04070267	2.3727264	8.786988	0.07894456	0.09298835	-0.035100315	0.30193895	2.5276206	9.470499	Walking_Scroll
12:30:15.308	0.04070267	2.3727264	8.786988	0.07894456	0.09298835	-0.035100315	0.30193895	2.5276206	9.470499	Walking_Scroll
12:30:15.331	0.04070267	2.3727264	8.786988	0.07894456	0.09298835	-0.035100315	0.30193895	2.5276206	9.470499	Walking_Scroll
12:30:15.353	-0.5818088	2.9665065	9.411894	0.25365204	-0.03773681	-0.28250074	0.2946922	2.5973382	9.451844	Walking_Scroll
12:30:15.376	-0.5818088	2.9665065	9.411894	0.25365204	-0.03773681	-0.28250074	0.2946922	2.5973382	9.451844	Walking_Scroll
12:30:15.398	-0.5818088	2.9665065	9.411894	0.25365204	-0.03773681	-0.28250074	0.2946922	2.5973382	9.451844	Walking_Scroll
12:30:15.421	-0.5818088	2.9665065	9.411894	0.25365204	-0.03773681	-0.28250074	0.2946922	2.5973382	9.451844	Walking_Scroll
12:30:15.444	-0.5818088	2.9665065	9.411894	0.25365204	-0.03773681	-0.28250074	0.2946922	2.5973382	9.451844	Walking_Scroll
12:30:15.468	-0.5818088	2.9665065	9.411894	0.25365204	-0.03773681	-0.28250074	0.2946922	2.5973382	9.451844	Walking_Scroll
12:30:15.491	-0.5818088	2.9665065	9.411894	0.25365204	-0.03773681	-0.28250074	0.2946922	2.5973382	9.451844	Walking_Scroll
12:30:15.514	-0.5818088	2.9665065	9.411894	0.25365204	-0.03773681	-0.28250074	0.2946922	2.5973382	9.451844	Walking_Scroll
12:30:15.537	-0.038308397	3.756617	9.881172	0.35810998	-0.27047646	-0.13772568	0.3956487	2.9902952	9.331236	Walking_Scroll
12:30:15.560	-0.038308397	3.756617	9.881172	0.35810998	-0.27047646	-0.13772568	0.3956487	2.9902952	9.331236	Walking_Scroll
12:30:15.582	-0.038308397	3.756617	9.881172	0.35810998	-0.27047646	-0.13772568	0.3956487	2.9902952	9.331236	Walking_Scroll
12:30:15.604	-0.038308397	3.756617	9.881172	0.35810998	-0.27047646	-0.13772568	0.3956487	2.9902952	9.331236	Walking_Scroll
12:30:15.627	-0.038308397	3.756617	9.881172	0.35810998	-0.27047646	-0.13772568	0.3956487	2.9902952	9.331236	Walking_Scroll
12:30:15.649	-0.038308397	3.756617	9.881172	0.35810998	-0.27047646	-0.13772568	0.3956487	2.9902952	9.331236	Walking_Scroll
12:30:15.672	-0.038308397	3.756617	9.881172	0.35810998	-0.27047646	-0.13772568	0.3956487	2.9902952	9.331236	Walking_Scroll
12:30:15.694	-0.038308397	3.756617	9.881172	0.35810998	-0.27047646	-0.13772568	0.3956487	2.9902952	9.331236	Walking_Scroll
12:30:15.718	1.812466	1.7238779	9.601042	0.16385482	-0.5319268	-0.41261506	0.9869729	2.992402	9.286646	Walking_Scroll
12:30:15.741	1.812466	1.7238779	9.601042	0.16385482	-0.5319268	-0.41261506	0.9869729	2.992402	9.286646	Walking_Scroll
12:30:15.764	1.812466	1.7238779	9.601042	0.16385482	-0.5319268	-0.41261506	0.9869729	2.992402	9.286646	Walking_Scroll
12:30:15.787	1.812466	1.7238779	9.601042	0.16385482	-0.5319268	-0.41261506	0.9869729	2.992402	9.286646	Walking_Scroll
12:30:15.811	1.812466	1.7238779	9.601042	0.16385482	-0.5319268	-0.41261506	0.9869729	2.992402	9.286646	Walking_Scroll
12:30:15.834	1.812466	1.7238779	9.601042	0.16385482	-0.5319268	-0.41261506	0.9869729	2.992402	9.286646	Walking_Scroll
12:30:15.857	1.812466	1.7238779	9.601042	0.16385482	-0.5319268	-0.41261506	0.9869729	2.992402	9.286646	Walking_Scroll
12:30:15.880	1.812466	1.7238779	9.601042	0.16385482	-0.5319268	-0.41261506	0.9869729	2.992402	9.286646	Walking_Scroll
12:30:15.903	0.6392714	2.413429	8.281796	0.15408097	-0.04873239	-0.24218364	1.2716683	2.856506	9.294816	Walking_Scroll
12:30:15.927	0.6392714	2.413429	8.281796	0.15408097	-0.04873239	-0.24218364	1.2716683	2.856506	9.294816	Walking_Scroll
12:30:15.950	0.6392714	2.413429	8.281796	0.15408097	-0.04873239	-0.24218364	1.2716683	2.856506	9.294816	Walking_Scroll
12:30:15.973	0.6392714	2.413429	8.281796	0.15408097	-0.04873239	-0.24218364	1.2716683	2.856506	9.294816	Walking_Scroll
12:30:15.994	0.6392714	2.413429	8.281796	0.15408097	-0.04873239	-0.24218364	1.2716683	2.856506	9.294816	Walking_Scroll
12:30:16.017	0.6392714	2.413429	8.281796	0.15408097	-0.04873239	-0.24218364	1.2716683	2.856506	9.294816	Walking_Scroll
12:30:16.041	0.6392714	2.413429	8.281796	0.15408097	-0.04873239	-0.24218364	1.2716683	2.856506	9.294816	Walking_Scroll
12:30:16.064	0.6392714	2.413429	8.281796	0.15408097	-0.04873239	-0.24218364	1.2716683	2.856506	9.294816	Walking_Scroll
12:30:16.087	1.1181264	3.100586	9.100638	0.12964638	-0.08599516	-0.25012487	1.239436	2.7938132	9.318196	Walking_Scroll
12:30:16.110	1.1181264	3.100586	9.100638	0.12964638	-0.08599516	-0.25012487	1.239436	2.7938132	9.318196	Walking_Scroll
12:30:16.133	1.1181264	3.100586	9.100638	0.12964638	-0.08599516	-0.25012487	1.239436	2.7938132	9.318196	Walking_Scroll
12:30:16.156	1.1181264	3.100586	9.100638	0.12964638	-0.08599516	-0.25012487	1.239436	2.7938132	9.318196	Walking_Scroll
12:30:16.178	1.1181264	3.100586	9.100638	0.12964638	-0.08599516	-0.25012487	1.239436	2.7938132	9.318196	Walking_Scroll
12:30:16.201	1.1181264	3.100586	9.100638	0.12964638	-0.08599516	-0.25012487	1.239436	2.7938132	9.318196	Walking_Scroll
12:30:16.224	1.1181264	3.100586	9.100638	0.12964638	-0.08599516	-0.25012487	1.239436	2.7938132	9.318196	Walking_Scroll
12:30:16.245	1.1181264	3.100586	9.100638	0.12964638	-0.08599516	-0.25012487	1.239436	2.7938132	9.318196	Walking_Scroll
12:30:16.268	0.12450229	4.09421	9.897932	-0.26314	0.3593256	-0.06808704	0.86349314	2.9726856	9.305262	Walking_Scroll
12:30:16.291	0.12450229	4.09421	9.897932	-0.26314	0.3593256	-0.06808704	0.86349314	2.9726856	9.305262	Walking_Scroll
12:30:16.314	0.12450229	4.09421	9.897932	-0.26314	0.3593256	-0.06808704	0.86349314	2.9726856	9.305262	Walking_Scroll
12:30:16.337	0.12450229	4.09421	9.897932	-0.26314	0.3593256	-0.06808704	0.86349314	2.9726856	9.305262	Walking_Scroll
12:30:16.360	0.12450229	4.09421	9.897932	-0.26314	0.3593256	-0.06808704	0.86349314	2.9726856	9.305262	Walking_Scroll
12:30:16.384	0.12450229	4.09421	9.897932	-0.26314	0.3593256	-0.06808704	0.86349314	2.9726856	9.305262	Walking_Scroll
12:30:16.407	0.12450229	4.09421	9.897932	-0.26314	0.3593256	-0.06808704	0.86349314	2.9726856	9.305262	Walking_Scroll
12:30:16.430	0.12450229	4.09421	9.897932	-0.26314	0.3593256	-0.06808704	0.86349314	2.9726856	9.305262	Walking_Scroll
12:30:16.452	1.2546	1.7119064	10.783813	0.012360248	-0.37798873	-0.121232316	0.37797466	2.8589633	9.373038	Walking_Scroll
12:30:16.474	1.2546	1.7119064	10.783813	0.012360248	-0.37798873	-0.121232316	0.37797466	2.8589633	9.373038	Walking_Scroll
12:30:16.498	1.2546	1.7119064	10.783813	0.012360248	-0.37798873	-0.121232316	0.37797466	2.8589633	9.373038	Walking_Scroll
12:30:16.521	1.2546	1.7119064	10.783813	0.012360248	-0.37798873	-0.121232316	0.37797466	2.8589633	9.373038	Walking_Scroll
12:30:16.544	1.2546	1.7119064	10.783813	0.012360248	-0.37798873	-0.121232316	0.37797466	2.8589633	9.373038	Walking_Scroll
12:30:16.567	1.2546	1.7119064	10.783813	0.012360248	-0.37798873	-0.121232316	0.37797466	2.8589633	9.373038	Walking_Scroll
12:30:16.590	1.2546	1.7119064	10.783813	0.012360248	-0.37798873	-0.121232316	0.37797466	2.8589633	9.373038	Walking_Scroll
12:30:16.612	1.2546	1.7119064	10.783813	-0.0071874405	0.08321451	0.0296514	0.39279726	3.054833	9.310429	Walking_Scroll
12:30:16.635	0.2777359	3.083826	8.006455	-0.0071874405	0.08321451	0.0296514	0.39279726	3.054833	9.310429	Walking_Scroll
12:30:16.656	0.2777359	3.083826	8.006455	-0.0071874405	0.08321451	0.0296514	0.39279726	3.054833	9.310429	Walking_Scroll
12:30:16.680	0.2777359	3.083826	8.006455	-0.0071874405	0.08321451	0.0296514	0.39279726	3.054833	9.310429	Walking_Scroll
12:30:16.701	0.2777359	3.083826	8.006455	-0.0071874405	0.08321451	0.0296514	0.39279726	3.054833	9.310429	Walking_Scroll
12:30:16.725	0.2777359	3.083826	8.006455	-0.0071874405	0.08321451	0.0296514	0.39279726	3.054833	9.310429	Walking_Scroll
12:30:16.748	0.2777359	3.083826	8.006455	-0.0071874405	0.08321451	0.0296514	0.39279726	3.054833	9.310429	Walking_Scroll
12:30:16.771	0.2777359	3.083826	8.006455	-0.0071874405	0.08321451	0.0296514	0.39279726	3.054833	9.310429	Walking_Scroll
12:30:16.794	-0.6847626	3.5770466	9.380769	-0.13608	0.03006923	-0.27761382	0.19696459	3.1671693	9.279042	Walking_Scroll
12:30:16.815	-0.6847626	3.5770466	9.380769	-0.13608	0.03006923	-0.27761382	0.19696459	3.1671693	9.279042	Walking_Scroll
12:30:16.839	-0.6847626	3.5770466	9.380769	-0.13608	0.03006923	-0.27761382	0.19696459	3.1671693	9.279042	Walking_Scroll
12:30:16.862	-0.6847626	3.5770466	9.380769	-0.13608	0.03006923	-0.27761382	0.19696459	3.1671693	9.279042	Walking_Scroll
12:30:16.885	-0.6847626	3.5770466	9.380769	-0.13608	0.03006923	-0.27761382	0.19696459	3.1671693	9.279042	Walking_Scroll
12:30:16.908	-0.6847626	3.5770466	9.380769	-0.13608	0.03006923	-0.27761382	0.19696459	3.1671693	9.279042	Walking_Scroll
12:30:16.931	-0.6847626	3.5770466	9.380769	-0.13608	0.03006923	-0.27761382	0.19696459	3.1671693	9.279042	Walking_Scroll
12:30:16.954	-0.6847626	3.5770466	9.380769	-0.13608	0.03006923	-0.27761382	0.19696459	3.1671693	9.279042	Walking_Scroll
12:30:16.977	0.13168511	3.6512692	9.347249	0.1027683	-0.29246762	-0.38451523	0.005415157	3.3970904	9.199464	Walking_Scroll
12:30:16.999	0.13168511	3.6512692	9.347249	0.1027683	-0.29246762	-0.38451523	0.005415157	3.3970904	9.199464	Walking_Scroll
12:30:17.022	0.13168511	3.6512692	9.347249	0.1027683	-0.29246762	-0.38451523	0.005415157	3.3970904	9.199464	Walking_Scroll
12:30:17.045	0.13168511	3.6512692	9.347249	0.1027683	-0.29246762	-0.38451523	0.005415157	3.3970904	9.199464	Walking_Scroll
12:30:17.069	0.13168511	3.6512692	9.347249	0.1027683	-0.29246762	-0.38451523	0.005415157	3.3970904	9.199464	Walking_Scroll
12:30:17.092	0.13168511	3.6512692	9.347249	0.1027683	-0.29246762	-0.38451523	0.005415157	3.3970904	9.199464	Walking_Scroll
12:30:17.115	0.13168511	3.6512692	9.347249	0.1027683	-0.29246762	-0.38451523	0.005415157	3.3970904	9.199464	Walking_Scroll
12:30:17.138	0.13168511	3.6512692	9.347249	0.1027683	-0.29246762	-0.38451523	0.005415157	3.3970904	9.199464	Walking_Scroll
12:30:17.161	0.5458947	2.4589202	10.271439	0.45462668	-1.0297819	-0.6477982	0.509311	3.090769	9.292906	Walking_Scroll
12:30:17.185	0.5458947	2.4589202	10.271439	0.45462668	-1.0297819	-0.6477982	0.509311	3.090769	9.292906	Walking_Scroll
12:30:17.208	0.5458947	2.4589202	10.271439	0.45462668	-1.0297819	-0.6477982	0.509311	3.090769	9.292906	Walking_Scroll
12:30:17.230	0.5458947	2.4589202	10.271439	0.45462668	-1.0297819	-0.6477982	0.509311	3.090769	9.292906	Walking_Scroll
12:30:17.252	0.5458947	2.4589202	10.271439	0.45462668	-1.0297819	-0.6477982	0.509311	3.090769	9.292906	Walking_Scroll
12:30:17.275	0.5458947	2.4589202	10.271439	0.45462668	-1.0297819	-0.6477982	0.509311	3.090769	9.292906	Walking_Scroll
12:30:17.299	0.5458947	2.4589202	10.271439	0.45462668	-1.0297819	-0.6477982	0.509311	3.090769	9.292906	Walking_Scroll
12:30:17.322	0.5458947	2.4589202	10.271439	0.45462668	-1.0297819	-0.6477982	0.509311	3.090769	9.292906	Walking_Scroll
12:30:17.345	0.9505271	2.7773588	8.504464	-0.23015326	0.17178996	-0.5189056	0.68575215	3.2989013	9.209634	Walking_Scroll
12:30:17.367	0.9505271	2.7773588	8.504464	-0.23015326	0.17178996	-0.5189056	0.68575215	3.2989013	9.209634	Walking_Scroll
12:30:17.390	0.9505271	2.7773588	8.504464	-0.23015326	0.17178996	-0.5189056	0.68575215	3.2989013	9.209634	Walking_Scroll
12:30:17.414	0.9505271	2.7773588	8.504464	-0.23015326	0.17178996	-0.5189056	0.68575215	3.2989013	9.209634	Walking_Scroll
12:30:17.437	0.9505271	2.7773588	8.504464	-0.23015326	0.17178996	-0.5189056	0.68575215	3.2989013	9.209634	Walking_Scroll
12:30:17.460	0.9505271	2.7773588	8.504464	-0.23015326	0.17178996	-0.5189056	0.68575215	3.2989013	9.209634	Walking_Scroll
12:30:17.483	0.9505271	2.7773588	8.504464	-0.23015326	0.17178996	-0.5189056	0.68575215	3.2989013	9.209634	Walking_Scroll
12:30:17.506	0.9505271	2.7773588	8.504464	-0.23015326	0.17178996	-0.5189056	0.68575215	3.2989013	9.209634	Walking_Scroll
12:30:17.529	0.15562786	3.2394538	8.990502	-0.28390938	0.02640404	-0.24829228	0.5641	3.1319406	9.275942	Walking_Scroll
12:30:17.552	0.15562786	3.2394538	8.990502	-0.28390938	0.02640404	-0.24829228	0.5641	3.1319406	9.275942	Walking_Scroll
12:30:17.575	0.15562786	3.2394538	8.990502	-0.28390938	0.02640404	-0.24829228	0.5641	3.1319406	9.275942	Walking_Scroll
12:30:17.598	0.15562786	3.2394538	8.990502	-0.28390938	0.02640404	-0.24829228	0.5641	3.1319406	9.275942	Walking_Scroll
12:30:17.621	0.15562786	3.2394538	8.990502	-0.28390938	0.02640404	-0.24829228	0.5641	3.1319406	9.275942	Walking_Scroll
12:30:17.643	0.15562786	3.2394538	8.990502	-0.28390938	0.02640404	-0.24829228	0.5641	3.1319406	9.275942	Walking_Scroll
12:30:17.666	0.15562786	3.2394538	8.990502	-0.28390938	0.02640404	-0.24829228	0.5641	3.1319406	9.275942	Walking_Scroll
12:30:17.690	0.15562786	3.2394538	8.990502	-0.28390938	0.02640404	-0.24829228	0.5641	3.1319406	9.275942	Walking_Scroll
12:30:17.714	0.56744313	2.6744049	10.094262	0.6384971	0.4081948	-0.112680204	-0.27006125	3.1610882	9.279276	Walking_Scroll
12:30:17.735	0.56744313	2.6744049	10.094262	0.6384971	0.4081948	-0.112680204	-0.27006125	3.1610882	9.279276	Walking_Scroll
12:30:17.759	0.56744313	2.6744049	10.094262	0.6384971	0.4081948	-0.112680204	-0.27006125	3.1610882	9.279276	Walking_Scroll
12:30:17.782	0.56744313	2.6744049	10.094262	0.6384971	0.4081948	-0.112680204	-0.27006125	3.1610882	9.279276	Walking_Scroll
12:30:17.803	0.56744313	2.6744049	10.094262	0.6384971	0.4081948	-0.112680204	-0.27006125	3.1610882	9.279276	Walking_Scroll
12:30:17.825	0.56744313	2.6744049	10.094262	0.6384971	0.4081948	-0.112680204	-0.27006125	3.1610882	9.279276	Walking_Scroll
12:30:17.848	0.56744313	2.6744049	10.094262	0.6384971	0.4081948	-0.112680204	-0.27006125	3.1610882	9.279276	Walking_Scroll
12:30:17.871	-1.036721	2.6504622	9.593859	0.6384971	0.4081948	-0.112680204	-0.27006125	3.1610882	9.279276	Walking_Scroll
12:30:17.893	-1.036721	2.6504622	9.593859	-0.0236808	-0.104931995	-0.45598647	-0.30806407	3.628249	9.105562	Walking_Scroll
12:30:17.916	-1.036721	2.6504622	9.593859	-0.0236808	-0.104931995	-0.45598647	-0.30806407	3.628249	9.105562	Walking_Scroll
12:30:17.939	-1.036721	2.6504622	9.593859	-0.0236808	-0.104931995	-0.45598647	-0.30806407	3.628249	9.105562	Walking_Scroll
12:30:17.962	-1.036721	2.6504622	9.593859	-0.0236808	-0.104931995	-0.45598647	-0.30806407	3.628249	9.105562	Walking_Scroll
12:30:17.985	-1.036721	2.6504622	9.593859	-0.0236808	-0.104931995	-0.45598647	-0.30806407	3.628249	9.105562	Walking_Scroll
12:30:18.009	-1.036721	2.6504622	9.593859	-0.0236808	-0.104931995	-0.45598647	-0.30806407	3.628249	9.105562	Walking_Scroll
12:30:18.032	-1.036721	2.6504622	9.593859	-0.0236808	-0.104931995	-0.45598647	-0.30806407	3.628249	9.105562	Walking_Scroll
12:30:18.055	0.05985687	2.238647	9.033599	-0.14279953	-0.4384644	-1.0320324	0.2122494	3.9183853	8.9873	Walking_Scroll
12:30:18.078	0.05985687	2.238647	9.033599	-0.14279953	-0.4384644	-1.0320324	0.2122494	3.9183853	8.9873	Walking_Scroll
12:30:18.102	0.05985687	2.238647	9.033599	-0.14279953	-0.4384644	-1.0320324	0.2122494	3.9183853	8.9873	Walking_Scroll
12:30:18.124	0.05985687	2.238647	9.033599	-0.14279953	-0.4384644	-1.0320324	0.2122494	3.9183853	8.9873	Walking_Scroll
12:30:18.146	0.05985687	2.238647	9.033599	-0.14279953	-0.4384644	-1.0320324	0.2122494	3.9183853	8.9873	Walking_Scroll
12:30:18.168	0.05985687	2.238647	9.033599	-0.14279953	-0.4384644	-1.0320324	0.2122494	3.9183853	8.9873	Walking_Scroll
12:30:18.191	0.05985687	2.238647	9.033599	-0.14279953	-0.4384644	-1.0320324	0.2122494	3.9183853	8.9873	Walking_Scroll
12:30:18.215	0.05985687	2.238647	9.033599	-0.14279953	-0.4384644	-1.0320324	0.2122494	3.9183853	8.9873	Walking_Scroll
12:30:18.238	-0.20590763	3.8188684	8.444607	-0.080491275	-0.51665515	-0.76630604	0.3735542	3.8897302	8.994489	Walking_Scroll
12:30:18.261	-0.20590763	3.8188684	8.444607	-0.080491275	-0.51665515	-0.76630604	0.3735542	3.8897302	8.994489	Walking_Scroll
12:30:18.284	-0.20590763	3.8188684	8.444607	-0.080491275	-0.51665515	-0.76630604	0.3735542	3.8897302	8.994489	Walking_Scroll
12:30:18.307	-0.20590763	3.8188684	8.444607	-0.080491275	-0.51665515	-0.76630604	0.3735542	3.8897302	8.994489	Walking_Scroll
12:30:18.331	-0.20590763	3.8188684	8.444607	-0.080491275	-0.51665515	-0.76630604	0.3735542	3.8897302	8.994489	Walking_Scroll
12:30:18.354	-0.20590763	3.8188684	8.444607	-0.080491275	-0.51665515	-0.76630604	0.3735542	3.8897302	8.994489	Walking_Scroll
12:30:18.377	-0.20590763	3.8188684	8.444607	-0.080491275	-0.51665515	-0.76630604	0.3735542	3.8897302	8.994489	Walking_Scroll
12:30:18.400	-0.20590763	3.8188684	8.444607	-0.080491275	-0.51665515	-0.76630604	0.3735542	3.8897302	8.994489	Walking_Scroll
12:30:18.423	-0.7589851	4.503631	8.9498	0.051455624	-0.20877908	-0.6343591	0.19788083	3.8909426	8.999543	Walking_Scroll
12:30:18.447	-0.7589851	4.503631	8.9498	0.051455624	-0.20877908	-0.6343591	0.19788083	3.8909426	8.999543	Walking_Scroll
12:30:18.470	-0.7589851	4.503631	8.9498	0.051455624	-0.20877908	-0.6343591	0.19788083	3.8909426	8.999543	Walking_Scroll
12:30:18.493	-0.7589851	4.503631	8.9498	0.051455624	-0.20877908	-0.6343591	0.19788083	3.8909426	8.999543	Walking_Scroll
12:30:18.514	-0.7589851	4.503631	8.9498	0.051455624	-0.20877908	-0.6343591	0.19788083	3.8909426	8.999543	Walking_Scroll
12:30:18.536	-0.7589851	4.503631	8.9498	0.051455624	-0.20877908	-0.6343591	0.19788083	3.8909426	8.999543	Walking_Scroll
12:30:18.559	-0.7589851	4.503631	8.9498	0.051455624	-0.20877908	-0.6343591	0.19788083	3.8909426	8.999543	Walking_Scroll
12:30:18.580	-0.7589851	4.503631	8.9498	0.051455624	-0.20877908	-0.6343591	0.19788083	3.8909426	8.999543	Walking_Scroll
12:30:18.603	-0.3519584	4.7167215	8.159689	0.15163752	-0.41708413	-0.7021652	0.19307372	4.143556	8.886172	Walking_Scroll
12:30:18.626	-0.3519584	4.7167215	8.159689	0.15163752	-0.41708413	-0.7021652	0.19307372	4.143556	8.886172	Walking_Scroll
12:30:18.649	-0.3519584	4.7167215	8.159689	0.15163752	-0.41708413	-0.7021652	0.19307372	4.143556	8.886172	Walking_Scroll
12:30:18.671	-0.3519584	4.7167215	8.159689	0.15163752	-0.41708413	-0.7021652	0.19307372	4.143556	8.886172	Walking_Scroll
12:30:18.694	-0.3519584	4.7167215	8.159689	0.15163752	-0.41708413	-0.7021652	0.19307372	4.143556	8.886172	Walking_Scroll
12:30:18.717	-0.3519584	4.7167215	8.159689	0.15163752	-0.41708413	-0.7021652	0.19307372	4.143556	8.886172	Walking_Scroll
12:30:18.740	-0.3519584	4.7167215	8.159689	0.15163752	-0.41708413	-0.7021652	0.19307372	4.143556	8.886172	Walking_Scroll
12:30:18.763	-0.3519584	4.7167215	8.159689	0.15163752	-0.41708413	-0.7021652	0.19307372	4.143556	8.886172	Walking_Scroll
12:30:18.787	1.6783867	2.7941186	9.210775	-0.07743695	-0.245431	-0.68628263	0.58429575	3.8077288	9.018323	Walking_Scroll
12:30:18.810	1.6783867	2.7941186	9.210775	-0.07743695	-0.245431	-0.68628263	0.58429575	3.8077288	9.018323	Walking_Scroll
12:30:18.833	1.6783867	2.7941186	9.210775	-0.07743695	-0.245431	-0.68628263	0.58429575	3.8077288	9.018323	Walking_Scroll
12:30:18.856	1.6783867	2.7941186	9.210775	-0.07743695	-0.245431	-0.68628263	0.58429575	3.8077288	9.018323	Walking_Scroll
12:30:18.879	1.6783867	2.7941186	9.210775	-0.07743695	-0.245431	-0.68628263	0.58429575	3.8077288	9.018323	Walking_Scroll
12:30:18.902	1.6783867	2.7941186	9.210775	-0.07743695	-0.245431	-0.68628263	0.58429575	3.8077288	9.018323	Walking_Scroll
12:30:18.924	1.6783867	2.7941186	9.210775	-0.07743695	-0.245431	-0.68628263	0.58429575	3.8077288	9.018323	Walking_Scroll
12:30:18.946	1.6783867	2.7941186	9.210775	-0.07743695	-0.245431	-0.68628263	0.58429575	3.8077288	9.018323	Walking_Scroll
12:30:18.970	1.4174107	3.4884584	7.273807	0.12598118	-0.32484347	-0.54700536	0.8330254	3.6346326	9.070054	Walking_Scroll
12:30:18.993	1.4174107	3.4884584	7.273807	0.12598118	-0.32484347	-0.54700536	0.8330254	3.6346326	9.070054	Walking_Scroll
12:30:19.015	1.4174107	3.4884584	7.273807	0.12598118	-0.32484347	-0.54700536	0.8330254	3.6346326	9.070054	Walking_Scroll
12:30:19.039	1.4174107	3.4884584	7.273807	0.12598118	-0.32484347	-0.54700536	0.8330254	3.6346326	9.070054	Walking_Scroll
12:30:19.062	1.4174107	3.4884584	7.273807	0.12598118	-0.32484347	-0.54700536	0.8330254	3.6346326	9.070054	Walking_Scroll
12:30:19.085	1.4174107	3.4884584	7.273807	0.12598118	-0.32484347	-0.54700536	0.8330254	3.6346326	9.070054	Walking_Scroll
12:30:19.108	1.4174107	3.4884584	7.273807	0.12598118	-0.32484347	-0.54700536	0.8330254	3.6346326	9.070054	Walking_Scroll
12:30:19.131	0.12450229	3.991256	9.124581	0.12598118	-0.32484347	-0.54700536	0.8330254	3.6346326	9.070054	Walking_Scroll
12:30:19.154	0.12450229	3.991256	9.124581	-0.28329852	-0.18434447	-0.59037685	0.9836121	3.483704	9.114092	Walking_Scroll
12:30:19.177	0.12450229	3.991256	9.124581	-0.28329852	-0.18434447	-0.59037685	0.9836121	3.483704	9.114092	Walking_Scroll
12:30:19.199	0.12450229	3.991256	9.124581	-0.28329852	-0.18434447	-0.59037685	0.9836121	3.483704	9.114092	Walking_Scroll
12:30:19.222	0.12450229	3.991256	9.124581	-0.28329852	-0.18434447	-0.59037685	0.9836121	3.483704	9.114092	Walking_Scroll
12:30:19.245	0.12450229	3.991256	9.124581	-0.28329852	-0.18434447	-0.59037685	0.9836121	3.483704	9.114092	Walking_Scroll
12:30:19.268	0.12450229	3.991256	9.124581	-0.28329852	-0.18434447	-0.59037685	0.9836121	3.483704	9.114092	Walking_Scroll
12:30:19.291	0.12450229	3.991256	9.124581	-0.28329852	-0.18434447	-0.59037685	0.9836121	3.483704	9.114092	Walking_Scroll
12:30:19.314	0.20351335	4.697567	8.674458	0.2768649	0.42529905	-0.010054842	0.3266117	3.742171	9.058689	Walking_Scroll
12:30:19.337	0.20351335	4.697567	8.674458	0.2768649	0.42529905	-0.010054842	0.3266117	3.742171	9.058689	Walking_Scroll
12:30:19.361	0.20351335	4.697567	8.674458	0.2768649	0.42529905	-0.010054842	0.3266117	3.742171	9.058689	Walking_Scroll
12:30:19.384	0.20351335	4.697567	8.674458	0.2768649	0.42529905	-0.010054842	0.3266117	3.742171	9.058689	Walking_Scroll
12:30:19.406	0.20351335	4.697567	8.674458	0.2768649	0.42529905	-0.010054842	0.3266117	3.742171	9.058689	Walking_Scroll
12:30:19.429	0.20351335	4.697567	8.674458	0.2768649	0.42529905	-0.010054842	0.3266117	3.742171	9.058689	Walking_Scroll
12:30:19.450	0.20351335	4.697567	8.674458	0.2768649	0.42529905	-0.010054842	0.3266117	3.742171	9.058689	Walking_Scroll
12:30:19.473	0.20351335	4.697567	8.674458	0.2768649	0.42529905	-0.010054842	0.3266117	3.742171	9.058689	Walking_Scroll
12:30:19.496	0.45970076	2.6624336	8.760652	0.29213655	0.071608074	0.10051177	0.10555055	3.752891	9.059527	Walking_Scroll
12:30:19.519	0.45970076	2.6624336	8.760652	0.29213655	0.071608074	0.10051177	0.10555055	3.752891	9.059527	Walking_Scroll
12:30:19.542	0.45970076	2.6624336	8.760652	0.29213655	0.071608074	0.10051177	0.10555055	3.752891	9.059527	Walking_Scroll
12:30:19.564	0.45970076	2.6624336	8.760652	0.29213655	0.071608074	0.10051177	0.10555055	3.752891	9.059527	Walking_Scroll
12:30:19.588	0.45970076	2.6624336	8.760652	0.29213655	0.071608074	0.10051177	0.10555055	3.752891	9.059527	Walking_Scroll
12:30:19.611	0.45970076	2.6624336	8.760652	0.29213655	0.071608074	0.10051177	0.10555055	3.752891	9.059527	Walking_Scroll
12:30:19.634	0.45970076	2.6624336	8.760652	0.29213655	0.071608074	0.10051177	0.10555055	3.752891	9.059527	Walking_Scroll
12:30:19.658	0.45970076	2.6624336	8.760652	0.29213655	0.071608074	0.10051177	0.10555055	3.752891	9.059527	Walking_Scroll
12:30:19.681	-0.13647367	3.083826	7.972935	0.012360248	0.019684521	-0.14383434	0.015508754	3.6802645	9.089872	Walking_Scroll
12:30:19.705	-0.13647367	3.083826	7.972935	0.012360248	0.019684521	-0.14383434	0.015508754	3.6802645	9.089872	Walking_Scroll
12:30:19.727	-0.13647367	3.083826	7.972935	0.012360248	0.019684521	-0.14383434	0.015508754	3.6802645	9.089872	Walking_Scroll
12:30:19.751	-0.13647367	3.083826	7.972935	0.012360248	0.019684521	-0.14383434	0.015508754	3.6802645	9.089872	Walking_Scroll
12:30:19.772	-0.13647367	3.083826	7.972935	0.012360248	0.019684521	-0.14383434	0.015508754	3.6802645	9.089872	Walking_Scroll
12:30:19.795	-0.13647367	3.083826	7.972935	0.012360248	0.019684521	-0.14383434	0.015508754	3.6802645	9.089872	Walking_Scroll
12:30:19.819	-0.13647367	3.083826	7.972935	0.012360248	0.019684521	-0.14383434	0.015508754	3.6802645	9.089872	Walking_Scroll
12:30:19.842	-0.13647367	3.083826	7.972935	0.012360248	0.019684521	-0.14383434	0.015508754	3.6802645	9.089872	Walking_Scroll
12:30:19.865	-0.39505535	3.7638	8.947405	-0.20022085	-0.015134797	-0.18292971	0.004597411	3.402427	9.197491	Walking_Scroll
12:30:19.888	-0.39505535	3.7638	8.947405	-0.20022085	-0.015134797	-0.18292971	0.004597411	3.402427	9.197491	Walking_Scroll
12:30:19.911	-0.39505535	3.7638	8.947405	-0.20022085	-0.015134797	-0.18292971	0.004597411	3.402427	9.197491	Walking_Scroll
12:30:19.935	-0.39505535	3.7638	8.947405	-0.20022085	-0.015134797	-0.18292971	0.004597411	3.402427	9.197491	Walking_Scroll
12:30:19.958	-0.39505535	3.7638	8.947405	-0.20022085	-0.015134797	-0.18292971	0.004597411	3.402427	9.197491	Walking_Scroll
12:30:19.981	-0.39505535	3.7638	8.947405	-0.20022085	-0.015134797	-0.18292971	0.004597411	3.402427	9.197491	Walking_Scroll
12:30:20.004	-0.39505535	3.7638	8.947405	-0.20022085	-0.015134797	-0.18292971	0.004597411	3.402427	9.197491	Walking_Scroll
12:30:20.027	-0.39505535	3.7638	8.947405	-0.20022085	-0.015134797	-0.18292971	0.004597411	3.402427	9.197491	Walking_Scroll
12:30:20.050	0.21069619	3.790137	10.08708	-0.031011185	-0.20755734	-0.6184766	-0.022757629	3.4148786	9.192849	Walking_Scroll
12:30:20.072	0.21069619	3.790137	10.08708	-0.031011185	-0.20755734	-0.6184766	-0.022757629	3.4148786	9.192849	Walking_Scroll
12:30:20.095	0.21069619	3.790137	10.08708	-0.031011185	-0.20755734	-0.6184766	-0.022757629	3.4148786	9.192849	Walking_Scroll
12:30:20.118	0.21069619	3.790137	10.08708	-0.031011185	-0.20755734	-0.6184766	-0.022757629	3.4148786	9.192849	Walking_Scroll
12:30:20.141	0.21069619	3.790137	10.08708	-0.031011185	-0.20755734	-0.6184766	-0.022757629	3.4148786	9.192849	Walking_Scroll
12:30:20.164	0.21069619	3.790137	10.08708	-0.031011185	-0.20755734	-0.6184766	-0.022757629	3.4148786	9.192849	Walking_Scroll
12:30:20.186	0.21069619	3.790137	10.08708	-0.031011185	-0.20755734	-0.6184766	-0.022757629	3.4148786	9.192849	Walking_Scroll
12:30:20.211	0.21069619	3.790137	10.08708	-0.031011185	-0.20755734	-0.6184766	-0.022757629	3.4148786	9.192849	Walking_Scroll
12:30:20.234	0.88588166	2.0686533	10.027223	0.25792807	-0.6143936	-0.7375953	0.501867	3.5397604	9.131736	Walking_Scroll
12:30:20.257	0.88588166	2.0686533	10.027223	0.25792807	-0.6143936	-0.7375953	0.501867	3.5397604	9.131736	Walking_Scroll
12:30:20.279	0.88588166	2.0686533	10.027223	0.25792807	-0.6143936	-0.7375953	0.501867	3.5397604	9.131736	Walking_Scroll
12:30:20.302	0.88588166	2.0686533	10.027223	0.25792807	-0.6143936	-0.7375953	0.501867	3.5397604	9.131736	Walking_Scroll
12:30:20.325	0.88588166	2.0686533	10.027223	0.25792807	-0.6143936	-0.7375953	0.501867	3.5397604	9.131736	Walking_Scroll
12:30:20.348	0.88588166	2.0686533	10.027223	0.25792807	-0.6143936	-0.7375953	0.501867	3.5397604	9.131736	Walking_Scroll
12:30:20.371	0.88588166	2.0686533	10.027223	0.25792807	-0.6143936	-0.7375953	0.501867	3.5397604	9.131736	Walking_Scroll
12:30:20.393	0.083799616	2.82285	8.27222	-0.3315569	-0.20755734	-0.65818286	0.35956874	3.469924	9.165191	Walking_Scroll
12:30:20.416	0.083799616	2.82285	8.27222	-0.3315569	-0.20755734	-0.65818286	0.35956874	3.469924	9.165191	Walking_Scroll
12:30:20.439	0.083799616	2.82285	8.27222	-0.3315569	-0.20755734	-0.65818286	0.35956874	3.469924	9.165191	Walking_Scroll
12:30:20.462	0.083799616	2.82285	8.27222	-0.3315569	-0.20755734	-0.65818286	0.35956874	3.469924	9.165191	Walking_Scroll
12:30:20.485	0.083799616	2.82285	8.27222	-0.3315569	-0.20755734	-0.65818286	0.35956874	3.469924	9.165191	Walking_Scroll
12:30:20.508	0.083799616	2.82285	8.27222	-0.3315569	-0.20755734	-0.65818286	0.35956874	3.469924	9.165191	Walking_Scroll
12:30:20.531	0.083799616	2.82285	8.27222	-0.3315569	-0.20755734	-0.65818286	0.35956874	3.469924	9.165191	Walking_Scroll
12:30:20.555	0.083799616	2.82285	8.27222	-0.3315569	-0.20755734	-0.65818286	0.35956874	3.469924	9.165191	Walking_Scroll
12:30:20.578	1.3671309	3.572258	7.2019787	-0.014517823	0.0288475	-0.6771197	0.37467253	3.2742589	9.2362995	Walking_Scroll
12:30:20.601	1.3671309	3.572258	7.2019787	-0.014517823	0.0288475	-0.6771197	0.37467253	3.2742589	9.2362995	Walking_Scroll
12:30:20.624	1.3671309	3.572258	7.2019787	-0.014517823	0.0288475	-0.6771197	0.37467253	3.2742589	9.2362995	Walking_Scroll
12:30:20.647	1.3671309	3.572258	7.2019787	-0.014517823	0.0288475	-0.6771197	0.37467253	3.2742589	9.2362995	Walking_Scroll
12:30:20.670	1.3671309	3.572258	7.2019787	-0.014517823	0.0288475	-0.6771197	0.37467253	3.2742589	9.2362995	Walking_Scroll
12:30:20.692	1.3671309	3.572258	7.2019787	-0.014517823	0.0288475	-0.6771197	0.37467253	3.2742589	9.2362995	Walking_Scroll
12:30:20.714	1.3671309	3.572258	7.2019787	-0.014517823	0.0288475	-0.6771197	0.37467253	3.2742589	9.2362995	Walking_Scroll
12:30:20.738	1.3671309	3.572258	7.2019787	-0.014517823	0.0288475	-0.6771197	0.37467253	3.2742589	9.2362995	Walking_Scroll
12:30:20.762	0.17238778	3.5554981	8.959376	0.15408097	-0.077443056	-0.30143756	0.26484084	3.2263744	9.256929	Walking_Scroll
12:30:20.785	0.17238778	3.5554981	8.959376	0.15408097	-0.077443056	-0.30143756	0.26484084	3.2263744	9.256929	Walking_Scroll
12:30:20.808	0.17238778	3.5554981	8.959376	0.15408097	-0.077443056	-0.30143756	0.26484084	3.2263744	9.256929	Walking_Scroll
12:30:20.831	0.17238778	3.5554981	8.959376	0.15408097	-0.077443056	-0.30143756	0.26484084	3.2263744	9.256929	Walking_Scroll
12:30:20.854	0.17238778	3.5554981	8.959376	0.15408097	-0.077443056	-0.30143756	0.26484084	3.2263744	9.256929	Walking_Scroll
12:30:20.877	0.17238778	3.5554981	8.959376	0.15408097	-0.077443056	-0.30143756	0.26484084	3.2263744	9.256929	Walking_Scroll
12:30:20.900	0.17238778	3.5554981	8.959376	0.15408097	-0.077443056	-0.30143756	0.26484084	3.2263744	9.256929	Walking_Scroll
12:30:20.923	0.17238778	3.5554981	8.959376	0.15408097	-0.077443056	-0.30143756	0.26484084	3.2263744	9.256929	Walking_Scroll
12:30:20.946	0.17478207	2.9210153	9.601042	0.09971397	-0.111040644	-0.6771197	0.16927749	3.7007904	9.07997	Walking_Scroll
12:30:20.968	0.17478207	2.9210153	9.601042	0.09971397	-0.111040644	-0.6771197	0.16927749	3.7007904	9.07997	Walking_Scroll
12:30:20.990	0.17478207	2.9210153	9.601042	0.09971397	-0.111040644	-0.6771197	0.16927749	3.7007904	9.07997	Walking_Scroll
12:30:21.013	0.17478207	2.9210153	9.601042	0.09971397	-0.111040644	-0.6771197	0.16927749	3.7007904	9.07997	Walking_Scroll
12:30:21.036	0.17478207	2.9210153	9.601042	0.09971397	-0.111040644	-0.6771197	0.16927749	3.7007904	9.07997	Walking_Scroll
12:30:21.057	0.17478207	2.9210153	9.601042	0.09971397	-0.111040644	-0.6771197	0.16927749	3.7007904	9.07997	Walking_Scroll
12:30:21.079	0.17478207	2.9210153	9.601042	0.09971397	-0.111040644	-0.6771197	0.16927749	3.7007904	9.07997	Walking_Scroll
12:30:21.100	0.17478207	2.9210153	9.601042	0.09971397	-0.111040644	-0.6771197	0.16927749	3.7007904	9.07997	Walking_Scroll
12:30:21.120	-0.47885495	2.8252442	7.623371	-0.013296093	-0.35355413	-0.49691442	-0.008200038	3.978517	8.963353	Walking_Scroll
12:30:21.141	-0.47885495	2.8252442	7.623371	-0.013296093	-0.35355413	-0.49691442	-0.008200038	3.978517	8.963353	Walking_Scroll
12:30:21.162	-0.47885495	2.8252442	7.623371	-0.013296093	-0.35355413	-0.49691442	-0.008200038	3.978517	8.963353	Walking_Scroll
12:30:21.188	-0.47885495	2.8252442	7.623371	-0.013296093	-0.35355413	-0.49691442	-0.008200038	3.978517	8.963353	Walking_Scroll
12:30:21.223	-0.47885495	2.8252442	7.623371	-0.013296093	-0.35355413	-0.49691442	-0.008200038	3.978517	8.963353	Walking_Scroll
12:30:21.256	-0.47885495	2.8252442	7.623371	-0.013296093	-0.35355413	-0.49691442	-0.008200038	3.978517	8.963353	Walking_Scroll
12:30:21.290	-0.36871833	3.677606	8.873182	-0.27841163	-0.21061169	-0.32220697	-0.07516565	3.63347	9.108381	Walking_Scroll
12:30:21.323	-0.36871833	3.677606	8.873182	-0.27841163	-0.21061169	-0.32220697	-0.07516565	3.63347	9.108381	Walking_Scroll
12:30:21.357	-0.36871833	3.677606	8.873182	-0.27841163	-0.21061169	-0.32220697	-0.07516565	3.63347	9.108381	Walking_Scroll
12:30:21.391	-0.36871833	3.677606	8.873182	-0.27841163	-0.21061169	-0.32220697	-0.07516565	3.63347	9.108381	Walking_Scroll
12:30:21.424	-0.36871833	3.677606	8.873182	-0.27841163	-0.21061169	-0.32220697	-0.07516565	3.63347	9.108381	Walking_Scroll
12:30:21.457	-0.36871833	3.677606	8.873182	-0.27841163	-0.21061169	-0.32220697	-0.07516565	3.63347	9.108381	Walking_Scroll
12:30:21.491	-0.5027977	4.182798	8.789383	-0.024291668	-0.19595091	-0.37290877	-0.114963226	3.5031254	9.15889	Walking_Scroll
12:30:21.524	-0.5027977	4.182798	8.789383	-0.024291668	-0.19595091	-0.37290877	-0.114963226	3.5031254	9.15889	Walking_Scroll
12:30:21.559	-0.5027977	4.182798	8.789383	-0.024291668	-0.19595091	-0.37290877	-0.114963226	3.5031254	9.15889	Walking_Scroll
12:30:21.591	-0.5027977	4.182798	8.789383	-0.024291668	-0.19595091	-0.37290877	-0.114963226	3.5031254	9.15889	Walking_Scroll
12:30:21.625	-0.5027977	4.182798	8.789383	-0.024291668	-0.19595091	-0.37290877	-0.114963226	3.5031254	9.15889	Walking_Scroll
12:30:21.658	0.062251143	3.0527003	9.8237095	-0.08843252	-0.30468494	-0.21469471	-0.08016625	3.4636745	9.174253	Walking_Scroll
12:30:21.691	0.062251143	3.0527003	9.8237095	-0.08843252	-0.30468494	-0.21469471	-0.08016625	3.4636745	9.174253	Walking_Scroll
12:30:21.725	0.062251143	3.0527003	9.8237095	-0.08843252	-0.30468494	-0.21469471	-0.08016625	3.4636745	9.174253	Walking_Scroll
12:30:21.759	0.062251143	3.0527003	9.8237095	-0.08843252	-0.30468494	-0.21469471	-0.08016625	3.4636745	9.174253	Walking_Scroll
12:30:21.792	0.062251143	3.0527003	9.8237095	-0.08843252	-0.30468494	-0.21469471	-0.08016625	3.4636745	9.174253	Walking_Scroll
12:30:21.826	0.062251143	3.0527003	9.8237095	-0.08843252	-0.30468494	-0.21469471	-0.08016625	3.4636745	9.174253	Walking_Scroll
12:30:21.860	0.51955765	2.1716073	9.371192	-0.23870537	0.029458366	-0.5543358	0.18138047	3.2295668	9.257828	Walking_Scroll
12:30:21.892	0.51955765	2.1716073	9.371192	-0.23870537	0.029458366	-0.5543358	0.18138047	3.2295668	9.257828	Walking_Scroll
12:30:21.926	0.51955765	2.1716073	9.371192	-0.23870537	0.029458366	-0.5543358	0.18138047	3.2295668	9.257828	Walking_Scroll
12:30:21.960	0.51955765	2.1716073	9.371192	-0.23870537	0.029458366	-0.5543358	0.18138047	3.2295668	9.257828	Walking_Scroll
12:30:21.993	0.51955765	2.1716073	9.371192	-0.23870537	0.029458366	-0.5543358	0.18138047	3.2295668	9.257828	Walking_Scroll
12:30:22.026	0.24421602	2.7366562	8.181237	-0.1733428	-0.056062765	-0.44682348	0.07041116	2.99977	9.336316	Walking_Scroll
12:30:22.060	0.24421602	2.7366562	8.181237	-0.1733428	-0.056062765	-0.44682348	0.07041116	2.99977	9.336316	Walking_Scroll
12:30:22.093	0.24421602	2.7366562	8.181237	-0.1733428	-0.056062765	-0.44682348	0.07041116	2.99977	9.336316	Walking_Scroll
12:30:22.127	0.24421602	2.7366562	8.181237	-0.1733428	-0.056062765	-0.44682348	0.07041116	2.99977	9.336316	Walking_Scroll
12:30:22.160	0.24421602	2.7366562	8.181237	-0.1733428	-0.056062765	-0.44682348	0.07041116	2.99977	9.336316	Walking_Scroll
12:30:22.194	0.24182175	3.1843855	9.1628895	-0.038341567	-0.034682482	0.05164255	0.03803018	2.801936	9.39777	Walking_Scroll
12:30:22.215	0.24182175	3.1843855	9.1628895	-0.038341567	-0.034682482	0.05164255	0.03803018	2.801936	9.39777	Walking_Scroll
12:30:22.236	0.24182175	3.1843855	9.1628895	-0.038341567	-0.034682482	0.05164255	0.03803018	2.801936	9.39777	Walking_Scroll
12:30:22.258	0.24182175	3.1843855	9.1628895	-0.038341567	-0.034682482	0.05164255	0.03803018	2.801936	9.39777	Walking_Scroll
12:30:22.278	0.24182175	3.1843855	9.1628895	-0.038341567	-0.034682482	0.05164255	0.03803018	2.801936	9.39777	Walking_Scroll
12:30:22.299	0.24182175	3.1843855	9.1628895	-0.038341567	-0.034682482	0.05164255	0.03803018	2.801936	9.39777	Walking_Scroll
12:30:22.320	0.24182175	3.1843855	9.1628895	-0.038341567	-0.034682482	0.05164255	0.03803018	2.801936	9.39777	Walking_Scroll
12:30:22.343	0.24182175	3.1843855	9.1628895	-0.038341567	-0.034682482	0.05164255	0.03803018	2.801936	9.39777	Walking_Scroll
12:30:22.377	-0.16041641	3.4381785	9.701602	0.045957837	0.12902941	-0.0063896505	0.053852186	2.9895363	9.339707	Walking_Scroll
[truncated: 2,851 more rows]
