# Supplementary material for: Real-time Smartphone Activity Classification Using Inertial Sensors—Recognition of Scrolling, Typing, and Watching Videos While Sitting or Walking
Source: Sensors (Basel). 2020 Jan 24;20(3):655. doi: 10.3390/s20030655 (PMC7038357; doi:10.3390/s20030655)
Supplement: Supplementary file 1 [file sensors-20-00655-s001.zip › sensors-668083-supplementary/5Hz_data/2933/2019_09_10_12_09_33_Walking_Read.csv]

time	accX	accY	accZ	rotX	rotY	rotZ	graX	graY	graZ	activity
12:31:41.448	0.09577099	2.3631492	8.822903	0.40025967	-0.1715163	-0.0021135937	-0.76164687	2.387538	9.48103	Walking_Read
12:31:41.468	0.09577099	2.3631492	8.822903	0.40025967	-0.1715163	-0.0021135937	-0.76164687	2.387538	9.48103	Walking_Read
12:31:41.489	0.09577099	2.3631492	8.822903	0.40025967	-0.1715163	-0.0021135937	-0.76164687	2.387538	9.48103	Walking_Read
12:31:41.510	0.09577099	2.3631492	8.822903	0.40025967	-0.1715163	-0.0021135937	-0.76164687	2.387538	9.48103	Walking_Read
12:31:41.532	0.09577099	2.3631492	8.822903	0.40025967	-0.1715163	-0.0021135937	-0.76164687	2.387538	9.48103	Walking_Read
12:31:41.554	-0.40463245	2.6504622	10.204399	-0.16112548	-0.20877908	-0.16949068	-0.4456422	2.5721085	9.452832	Walking_Read
12:31:41.575	-0.40463245	2.6504622	10.204399	-0.16112548	-0.20877908	-0.16949068	-0.4456422	2.5721085	9.452832	Walking_Read
12:31:41.596	-0.40463245	2.6504622	10.204399	-0.16112548	-0.20877908	-0.16949068	-0.4456422	2.5721085	9.452832	Walking_Read
12:31:41.618	-0.40463245	2.6504622	10.204399	-0.16112548	-0.20877908	-0.16949068	-0.4456422	2.5721085	9.452832	Walking_Read
12:31:41.639	-0.40463245	2.6504622	10.204399	-0.16112548	-0.20877908	-0.16949068	-0.4456422	2.5721085	9.452832	Walking_Read
12:31:41.661	-0.40463245	2.6504622	10.204399	-0.16112548	-0.20877908	-0.16949068	-0.4456422	2.5721085	9.452832	Walking_Read
12:31:41.682	-0.40463245	2.6504622	10.204399	-0.16112548	-0.20877908	-0.16949068	-0.4456422	2.5721085	9.452832	Walking_Read
12:31:41.703	-0.40463245	2.6504622	10.204399	-0.16112548	-0.20877908	-0.16949068	-0.4456422	2.5721085	9.452832	Walking_Read
12:31:41.724	-0.40463245	2.6504622	10.204399	-0.16112548	-0.20877908	-0.16949068	-0.4456422	2.5721085	9.452832	Walking_Read
12:31:41.746	-0.84039044	2.7486274	8.339259	0.19684155	0.13208373	-0.16826893	-0.5152658	2.8138306	9.380151	Walking_Read
12:31:41.767	-0.84039044	2.7486274	8.339259	0.19684155	0.13208373	-0.16826893	-0.5152658	2.8138306	9.380151	Walking_Read
12:31:41.788	-0.84039044	2.7486274	8.339259	0.19684155	0.13208373	-0.16826893	-0.5152658	2.8138306	9.380151	Walking_Read
12:31:41.810	-0.84039044	2.7486274	8.339259	0.19684155	0.13208373	-0.16826893	-0.5152658	2.8138306	9.380151	Walking_Read
12:31:41.831	-0.84039044	2.7486274	8.339259	0.19684155	0.13208373	-0.16826893	-0.5152658	2.8138306	9.380151	Walking_Read
12:31:41.852	-0.84039044	2.7486274	8.339259	0.19684155	0.13208373	-0.16826893	-0.5152658	2.8138306	9.380151	Walking_Read
12:31:41.874	-0.84039044	2.7486274	8.339259	0.19684155	0.13208373	-0.16826893	-0.5152658	2.8138306	9.380151	Walking_Read
12:31:41.895	-0.84039044	2.7486274	8.339259	0.19684155	0.13208373	-0.16826893	-0.5152658	2.8138306	9.380151	Walking_Read
12:31:41.917	-0.52674043	2.8827069	7.8723755	-0.07621521	0.016630195	-0.5201273	-0.63194263	2.918204	9.341044	Walking_Read
12:31:41.940	-0.52674043	2.8827069	7.8723755	-0.07621521	0.016630195	-0.5201273	-0.63194263	2.918204	9.341044	Walking_Read
12:31:41.963	-0.52674043	2.8827069	7.8723755	-0.07621521	0.016630195	-0.5201273	-0.63194263	2.918204	9.341044	Walking_Read
12:31:41.987	-0.52674043	2.8827069	7.8723755	-0.07621521	0.016630195	-0.5201273	-0.63194263	2.918204	9.341044	Walking_Read
12:31:42.010	-0.52674043	2.8827069	7.8723755	-0.07621521	0.016630195	-0.5201273	-0.63194263	2.918204	9.341044	Walking_Read
12:31:42.033	-0.52674043	2.8827069	7.8723755	-0.07621521	0.016630195	-0.5201273	-0.63194263	2.918204	9.341044	Walking_Read
12:31:42.056	-0.52674043	2.8827069	7.8723755	-0.07621521	0.016630195	-0.5201273	-0.63194263	2.918204	9.341044	Walking_Read
12:31:42.079	-0.52674043	2.8827069	7.8723755	-0.07621521	0.016630195	-0.5201273	-0.63194263	2.918204	9.341044	Walking_Read
12:31:42.103	-0.71588814	2.6887705	9.873989	-0.46839067	-0.1715163	-0.6068702	-0.58193153	2.508703	9.46246	Walking_Read
12:31:42.126	-0.71588814	2.6887705	9.873989	-0.46839067	-0.1715163	-0.6068702	-0.58193153	2.508703	9.46246	Walking_Read
12:31:42.149	-0.71588814	2.6887705	9.873989	-0.46839067	-0.1715163	-0.6068702	-0.58193153	2.508703	9.46246	Walking_Read
12:31:42.172	-0.71588814	2.6887705	9.873989	-0.46839067	-0.1715163	-0.6068702	-0.58193153	2.508703	9.46246	Walking_Read
12:31:42.195	-0.71588814	2.6887705	9.873989	-0.46839067	-0.1715163	-0.6068702	-0.58193153	2.508703	9.46246	Walking_Read
12:31:42.219	-0.71588814	2.6887705	9.873989	-0.46839067	-0.1715163	-0.6068702	-0.58193153	2.508703	9.46246	Walking_Read
12:31:42.242	-0.71588814	2.6887705	9.873989	-0.46839067	-0.1715163	-0.6068702	-0.58193153	2.508703	9.46246	Walking_Read
12:31:42.265	-0.71588814	2.6887705	9.873989	-0.46839067	-0.1715163	-0.6068702	-0.58193153	2.508703	9.46246	Walking_Read
12:31:42.287	0.46927786	2.6025767	9.850046	0.053899083	-0.5331485	-0.35580456	0.1731744	2.3542056	9.518304	Walking_Read
12:31:42.310	0.46927786	2.6025767	9.850046	0.053899083	-0.5331485	-0.35580456	0.1731744	2.3542056	9.518304	Walking_Read
12:31:42.333	0.46927786	2.6025767	9.850046	0.053899083	-0.5331485	-0.35580456	0.1731744	2.3542056	9.518304	Walking_Read
12:31:42.354	0.46927786	2.6025767	9.850046	0.053899083	-0.5331485	-0.35580456	0.1731744	2.3542056	9.518304	Walking_Read
12:31:42.377	0.46927786	2.6025767	9.850046	0.053899083	-0.5331485	-0.35580456	0.1731744	2.3542056	9.518304	Walking_Read
12:31:42.399	0.46927786	2.6025767	9.850046	0.053899083	-0.5331485	-0.35580456	0.1731744	2.3542056	9.518304	Walking_Read
12:31:42.421	0.46927786	2.6025767	9.850046	0.053899083	-0.5331485	-0.35580456	0.1731744	2.3542056	9.518304	Walking_Read
12:31:42.445	0.46927786	2.6025767	9.850046	0.053899083	-0.5331485	-0.35580456	0.1731744	2.3542056	9.518304	Walking_Read
12:31:42.468	1.7981004	1.7023294	8.813326	0.51876754	-0.49588573	-0.8768726	0.6566357	2.4738953	9.466734	Walking_Read
12:31:42.491	1.7981004	1.7023294	8.813326	0.51876754	-0.49588573	-0.8768726	0.6566357	2.4738953	9.466734	Walking_Read
12:31:42.514	1.7981004	1.7023294	8.813326	0.51876754	-0.49588573	-0.8768726	0.6566357	2.4738953	9.466734	Walking_Read
12:31:42.537	1.7981004	1.7023294	8.813326	0.51876754	-0.49588573	-0.8768726	0.6566357	2.4738953	9.466734	Walking_Read
12:31:42.560	1.7981004	1.7023294	8.813326	0.51876754	-0.49588573	-0.8768726	0.6566357	2.4738953	9.466734	Walking_Read
12:31:42.582	1.7981004	1.7023294	8.813326	0.51876754	-0.49588573	-0.8768726	0.6566357	2.4738953	9.466734	Walking_Read
12:31:42.605	1.7981004	1.7023294	8.813326	0.51876754	-0.49588573	-0.8768726	0.6566357	2.4738953	9.466734	Walking_Read
12:31:42.628	1.7981004	1.7023294	8.813326	0.51876754	-0.49588573	-0.8768726	0.6566357	2.4738953	9.466734	Walking_Read
12:31:42.650	0.69194543	2.545114	8.494887	0.17912647	0.048395187	-0.5995398	0.4282197	2.7058127	9.41624	Walking_Read
12:31:42.674	0.69194543	2.545114	8.494887	0.17912647	0.048395187	-0.5995398	0.4282197	2.7058127	9.41624	Walking_Read
12:31:42.697	0.69194543	2.545114	8.494887	0.17912647	0.048395187	-0.5995398	0.4282197	2.7058127	9.41624	Walking_Read
12:31:42.720	0.69194543	2.545114	8.494887	0.17912647	0.048395187	-0.5995398	0.4282197	2.7058127	9.41624	Walking_Read
12:31:42.743	0.69194543	2.545114	8.494887	0.17912647	0.048395187	-0.5995398	0.4282197	2.7058127	9.41624	Walking_Read
12:31:42.766	0.69194543	2.545114	8.494887	0.17912647	0.048395187	-0.5995398	0.4282197	2.7058127	9.41624	Walking_Read
12:31:42.790	0.69194543	2.545114	8.494887	0.17912647	0.048395187	-0.5995398	0.4282197	2.7058127	9.41624	Walking_Read
12:31:42.813	0.69194543	2.545114	8.494887	0.17912647	0.048395187	-0.5995398	0.4282197	2.7058127	9.41624	Walking_Read
12:31:42.837	0.74222517	3.4980354	8.0375805	0.36421862	0.17606603	-0.35641545	0.25920206	3.1756794	9.274602	Walking_Read
12:31:42.859	0.74222517	3.4980354	8.0375805	0.36421862	0.17606603	-0.35641545	0.25920206	3.1756794	9.274602	Walking_Read
12:31:42.881	0.74222517	3.4980354	8.0375805	0.36421862	0.17606603	-0.35641545	0.25920206	3.1756794	9.274602	Walking_Read
12:31:42.905	0.74222517	3.4980354	8.0375805	0.36421862	0.17606603	-0.35641545	0.25920206	3.1756794	9.274602	Walking_Read
12:31:42.928	0.74222517	3.4980354	8.0375805	0.36421862	0.17606603	-0.35641545	0.25920206	3.1756794	9.274602	Walking_Read
12:31:42.951	0.74222517	3.4980354	8.0375805	0.36421862	0.17606603	-0.35641545	0.25920206	3.1756794	9.274602	Walking_Read
12:31:42.974	0.74222517	3.4980354	8.0375805	0.36421862	0.17606603	-0.35641545	0.25920206	3.1756794	9.274602	Walking_Read
12:31:42.995	0.5243462	4.1780095	9.62259	0.31962547	0.057558168	-0.17559932	-0.049884707	3.6189206	9.1143465	Walking_Read
12:31:43.019	0.5243462	4.1780095	9.62259	0.31962547	0.057558168	-0.17559932	-0.049884707	3.6189206	9.1143465	Walking_Read
12:31:43.056	0.5243462	4.1780095	9.62259	0.31962547	0.057558168	-0.17559932	-0.049884707	3.6189206	9.1143465	Walking_Read
12:31:43.086	0.5243462	4.1780095	9.62259	0.31962547	0.057558168	-0.17559932	-0.049884707	3.6189206	9.1143465	Walking_Read
12:31:43.120	0.5243462	4.1780095	9.62259	0.31962547	0.057558168	-0.17559932	-0.049884707	3.6189206	9.1143465	Walking_Read
12:31:43.154	0.5243462	4.1780095	9.62259	0.31962547	0.057558168	-0.17559932	-0.049884707	3.6189206	9.1143465	Walking_Read
12:31:43.186	-0.61293435	2.7821474	7.678439	0.3648295	0.31595415	-0.23974018	-0.43950436	3.775404	9.040107	Walking_Read
12:31:43.220	-0.61293435	2.7821474	7.678439	0.3648295	0.31595415	-0.23974018	-0.43950436	3.775404	9.040107	Walking_Read
12:31:43.253	-0.61293435	2.7821474	7.678439	0.3648295	0.31595415	-0.23974018	-0.43950436	3.775404	9.040107	Walking_Read
12:31:43.287	-0.61293435	2.7821474	7.678439	0.3648295	0.31595415	-0.23974018	-0.43950436	3.775404	9.040107	Walking_Read
12:31:43.310	-0.61293435	2.7821474	7.678439	0.3648295	0.31595415	-0.23974018	-0.43950436	3.775404	9.040107	Walking_Read
12:31:43.332	-0.61293435	2.7821474	7.678439	0.3648295	0.31595415	-0.23974018	-0.43950436	3.775404	9.040107	Walking_Read
12:31:43.356	-0.7637737	3.059883	9.253872	-0.19533394	-0.13303179	-0.38207176	-0.6598628	3.7842386	9.022998	Walking_Read
12:31:43.379	-0.7637737	3.059883	9.253872	-0.19533394	-0.13303179	-0.38207176	-0.6598628	3.7842386	9.022998	Walking_Read
12:31:43.402	-0.7637737	3.059883	9.253872	-0.19533394	-0.13303179	-0.38207176	-0.6598628	3.7842386	9.022998	Walking_Read
12:31:43.424	-0.7637737	3.059883	9.253872	-0.19533394	-0.13303179	-0.38207176	-0.6598628	3.7842386	9.022998	Walking_Read
12:31:43.448	-0.7637737	3.059883	9.253872	-0.19533394	-0.13303179	-0.38207176	-0.6598628	3.7842386	9.022998	Walking_Read
12:31:43.471	-0.7637737	3.059883	9.253872	-0.19533394	-0.13303179	-0.38207176	-0.6598628	3.7842386	9.022998	Walking_Read
12:31:43.493	-0.7637737	3.059883	9.253872	-0.19533394	-0.13303179	-0.38207176	-0.6598628	3.7842386	9.022998	Walking_Read
12:31:43.514	-0.7637737	3.059883	9.253872	-0.19533394	-0.13303179	-0.38207176	-0.6598628	3.7842386	9.022998	Walking_Read
12:31:43.535	-0.84039044	4.07745	7.9346266	-0.20694037	-0.70113647	-0.5867116	-0.6140853	3.8546052	8.996403	Walking_Read
12:31:43.557	-0.84039044	4.07745	7.9346266	-0.20694037	-0.70113647	-0.5867116	-0.6140853	3.8546052	8.996403	Walking_Read
12:31:43.579	-0.84039044	4.07745	7.9346266	-0.20694037	-0.70113647	-0.5867116	-0.6140853	3.8546052	8.996403	Walking_Read
12:31:43.600	-0.84039044	4.07745	7.9346266	-0.20694037	-0.70113647	-0.5867116	-0.6140853	3.8546052	8.996403	Walking_Read
12:31:43.623	-0.84039044	4.07745	7.9346266	-0.20694037	-0.70113647	-0.5867116	-0.6140853	3.8546052	8.996403	Walking_Read
12:31:43.646	-0.84039044	4.07745	7.9346266	-0.20694037	-0.70113647	-0.5867116	-0.6140853	3.8546052	8.996403	Walking_Read
12:31:43.672	-0.84039044	4.07745	7.9346266	-0.20694037	-0.70113647	-0.5867116	-0.6140853	3.8546052	8.996403	Walking_Read
12:31:43.695	-0.84039044	4.07745	7.9346266	-0.20694037	-0.70113647	-0.5867116	-0.6140853	3.8546052	8.996403	Walking_Read
12:31:43.718	-0.16041641	4.235472	9.103033	0.18645684	-0.440297	-0.33198082	-0.22087826	3.6880229	9.084055	Walking_Read
12:31:43.741	-0.16041641	4.235472	9.103033	0.18645684	-0.440297	-0.33198082	-0.22087826	3.6880229	9.084055	Walking_Read
12:31:43.763	-0.16041641	4.235472	9.103033	0.18645684	-0.440297	-0.33198082	-0.22087826	3.6880229	9.084055	Walking_Read
12:31:43.786	-0.16041641	4.235472	9.103033	0.18645684	-0.440297	-0.33198082	-0.22087826	3.6880229	9.084055	Walking_Read
12:31:43.808	-0.16041641	4.235472	9.103033	0.18645684	-0.440297	-0.33198082	-0.22087826	3.6880229	9.084055	Walking_Read
12:31:43.831	-0.16041641	4.235472	9.103033	0.18645684	-0.440297	-0.33198082	-0.22087826	3.6880229	9.084055	Walking_Read
12:31:43.854	-0.16041641	4.235472	9.103033	0.18645684	-0.440297	-0.33198082	-0.22087826	3.6880229	9.084055	Walking_Read
12:31:43.876	-0.16041641	4.235472	9.103033	0.18645684	-0.440297	-0.33198082	-0.22087826	3.6880229	9.084055	Walking_Read
12:31:43.900	0.38547826	2.3487835	9.945818	-0.37370658	-0.24420926	-0.67284364	0.11679157	3.6241417	9.111659	Walking_Read
12:31:43.923	0.38547826	2.3487835	9.945818	-0.37370658	-0.24420926	-0.67284364	0.11679157	3.6241417	9.111659	Walking_Read
12:31:43.946	0.38547826	2.3487835	9.945818	-0.37370658	-0.24420926	-0.67284364	0.11679157	3.6241417	9.111659	Walking_Read
12:31:43.969	0.38547826	2.3487835	9.945818	-0.37370658	-0.24420926	-0.67284364	0.11679157	3.6241417	9.111659	Walking_Read
12:31:43.992	0.38547826	2.3487835	9.945818	-0.37370658	-0.24420926	-0.67284364	0.11679157	3.6241417	9.111659	Walking_Read
12:31:44.015	0.38547826	2.3487835	9.945818	-0.37370658	-0.24420926	-0.67284364	0.11679157	3.6241417	9.111659	Walking_Read
12:31:44.039	0.38547826	2.3487835	9.945818	-0.37370658	-0.24420926	-0.67284364	0.11679157	3.6241417	9.111659	Walking_Read
12:31:44.060	0.38547826	2.3487835	9.945818	-0.37370658	-0.24420926	-0.67284364	0.11679157	3.6241417	9.111659	Walking_Read
12:31:44.080	1.5107874	2.6600394	8.303345	0.083220616	-0.46595335	-0.71071726	0.39969432	3.4354463	9.176509	Walking_Read
12:31:44.102	1.5107874	2.6600394	8.303345	0.083220616	-0.46595335	-0.71071726	0.39969432	3.4354463	9.176509	Walking_Read
12:31:44.123	1.5107874	2.6600394	8.303345	0.083220616	-0.46595335	-0.71071726	0.39969432	3.4354463	9.176509	Walking_Read
12:31:44.144	1.5107874	2.6600394	8.303345	0.083220616	-0.46595335	-0.71071726	0.39969432	3.4354463	9.176509	Walking_Read
12:31:44.165	1.5107874	2.6600394	8.303345	0.083220616	-0.46595335	-0.71071726	0.39969432	3.4354463	9.176509	Walking_Read
12:31:44.186	1.5107874	2.6600394	8.303345	0.083220616	-0.46595335	-0.71071726	0.39969432	3.4354463	9.176509	Walking_Read
12:31:44.208	1.5107874	2.6600394	8.303345	0.083220616	-0.46595335	-0.71071726	0.39969432	3.4354463	9.176509	Walking_Read
12:31:44.229	1.5107874	2.6600394	8.303345	0.083220616	-0.46595335	-0.71071726	0.39969432	3.4354463	9.176509	Walking_Read
12:31:44.250	1.5107874	2.6600394	8.303345	0.083220616	-0.46595335	-0.71071726	0.39969432	3.4354463	9.176509	Walking_Read
12:31:44.273	0.39505535	2.7342618	8.842057	-0.09698463	-0.5227638	-0.7742472	0.40722808	3.067241	9.305728	Walking_Read
12:31:44.294	0.39505535	2.7342618	8.842057	-0.09698463	-0.5227638	-0.7742472	0.40722808	3.067241	9.305728	Walking_Read
12:31:44.316	0.39505535	2.7342618	8.842057	-0.09698463	-0.5227638	-0.7742472	0.40722808	3.067241	9.305728	Walking_Read
12:31:44.337	0.39505535	2.7342618	8.842057	-0.09698463	-0.5227638	-0.7742472	0.40722808	3.067241	9.305728	Walking_Read
12:31:44.359	0.39505535	2.7342618	8.842057	-0.09698463	-0.5227638	-0.7742472	0.40722808	3.067241	9.305728	Walking_Read
12:31:44.381	0.39505535	2.7342618	8.842057	-0.09698463	-0.5227638	-0.7742472	0.40722808	3.067241	9.305728	Walking_Read
12:31:44.402	0.39505535	2.7342618	8.842057	-0.09698463	-0.5227638	-0.7742472	0.40722808	3.067241	9.305728	Walking_Read
12:31:44.423	0.39505535	2.7342618	8.842057	-0.09698463	-0.5227638	-0.7742472	0.40722808	3.067241	9.305728	Walking_Read
12:31:44.444	0.50998056	3.529161	8.822903	0.011749382	0.23348735	-0.3393112	0.24677996	2.9012563	9.36441	Walking_Read
12:31:44.465	0.50998056	3.529161	8.822903	0.011749382	0.23348735	-0.3393112	0.24677996	2.9012563	9.36441	Walking_Read
12:31:44.487	0.50998056	3.529161	8.822903	0.011749382	0.23348735	-0.3393112	0.24677996	2.9012563	9.36441	Walking_Read
12:31:44.508	0.50998056	3.529161	8.822903	0.011749382	0.23348735	-0.3393112	0.24677996	2.9012563	9.36441	Walking_Read
12:31:44.529	0.50998056	3.529161	8.822903	0.011749382	0.23348735	-0.3393112	0.24677996	2.9012563	9.36441	Walking_Read
12:31:44.551	0.50998056	3.529161	8.822903	0.011749382	0.23348735	-0.3393112	0.24677996	2.9012563	9.36441	Walking_Read
12:31:44.572	0.50998056	3.529161	8.822903	0.011749382	0.23348735	-0.3393112	0.24677996	2.9012563	9.36441	Walking_Read
12:31:44.594	0.50998056	3.529161	8.822903	0.011749382	0.23348735	-0.3393112	0.24677996	2.9012563	9.36441	Walking_Read
12:31:44.615	0.339987	3.842811	8.770228	0.2328826	0.12597507	-0.36741102	-0.09778262	3.2449238	9.253717	Walking_Read
12:31:44.636	0.339987	3.842811	8.770228	0.2328826	0.12597507	-0.36741102	-0.09778262	3.2449238	9.253717	Walking_Read
12:31:44.658	0.339987	3.842811	8.770228	0.2328826	0.12597507	-0.36741102	-0.09778262	3.2449238	9.253717	Walking_Read
12:31:44.679	0.339987	3.842811	8.770228	0.2328826	0.12597507	-0.36741102	-0.09778262	3.2449238	9.253717	Walking_Read
12:31:44.701	0.339987	3.842811	8.770228	0.2328826	0.12597507	-0.36741102	-0.09778262	3.2449238	9.253717	Walking_Read
12:31:44.722	0.339987	3.842811	8.770228	0.2328826	0.12597507	-0.36741102	-0.09778262	3.2449238	9.253717	Walking_Read
12:31:44.743	0.339987	3.842811	8.770228	0.2328826	0.12597507	-0.36741102	-0.09778262	3.2449238	9.253717	Walking_Read
12:31:44.765	0.339987	3.842811	8.770228	0.2328826	0.12597507	-0.36741102	-0.09778262	3.2449238	9.253717	Walking_Read
12:31:44.786	0.339987	3.842811	8.770228	0.2328826	0.12597507	-0.36741102	-0.09778262	3.2449238	9.253717	Walking_Read
12:31:44.815	0.07901107	2.7486274	8.573898	0.32573414	-0.29002416	-0.5659422	-0.25198567	3.3304205	9.220367	Walking_Read
12:31:44.836	0.07901107	2.7486274	8.573898	0.32573414	-0.29002416	-0.5659422	-0.25198567	3.3304205	9.220367	Walking_Read
12:31:44.857	0.07901107	2.7486274	8.573898	0.32573414	-0.29002416	-0.5659422	-0.25198567	3.3304205	9.220367	Walking_Read
12:31:44.877	0.07901107	2.7486274	8.573898	0.32573414	-0.29002416	-0.5659422	-0.25198567	3.3304205	9.220367	Walking_Read
12:31:44.898	0.07901107	2.7486274	8.573898	0.32573414	-0.29002416	-0.5659422	-0.25198567	3.3304205	9.220367	Walking_Read
12:31:44.919	0.07901107	2.7486274	8.573898	0.32573414	-0.29002416	-0.5659422	-0.25198567	3.3304205	9.220367	Walking_Read
12:31:44.940	0.07901107	2.7486274	8.573898	0.32573414	-0.29002416	-0.5659422	-0.25198567	3.3304205	9.220367	Walking_Read
12:31:44.960	0.07901107	2.7486274	8.573898	0.32573414	-0.29002416	-0.5659422	-0.25198567	3.3304205	9.220367	Walking_Read
12:31:44.981	-0.23224466	3.0096035	9.287392	0.105211765	-0.25520483	-0.6355809	-0.07617381	3.36052	9.212572	Walking_Read
12:31:45.002	-0.23224466	3.0096035	9.287392	0.105211765	-0.25520483	-0.6355809	-0.07617381	3.36052	9.212572	Walking_Read
12:31:45.022	-0.23224466	3.0096035	9.287392	0.105211765	-0.25520483	-0.6355809	-0.07617381	3.36052	9.212572	Walking_Read
12:31:45.042	-0.23224466	3.0096035	9.287392	0.105211765	-0.25520483	-0.6355809	-0.07617381	3.36052	9.212572	Walking_Read
12:31:45.062	-0.23224466	3.0096035	9.287392	0.105211765	-0.25520483	-0.6355809	-0.07617381	3.36052	9.212572	Walking_Read
12:31:45.083	-0.23224466	3.0096035	9.287392	0.105211765	-0.25520483	-0.6355809	-0.07617381	3.36052	9.212572	Walking_Read
12:31:45.103	-0.23224466	3.0096035	9.287392	0.105211765	-0.25520483	-0.6355809	-0.07617381	3.36052	9.212572	Walking_Read
12:31:45.124	-0.23224466	3.0096035	9.287392	0.105211765	-0.25520483	-0.6355809	-0.07617381	3.36052	9.212572	Walking_Read
12:31:45.146	-0.23224466	3.0096035	9.287392	0.105211765	-0.25520483	-0.6355809	-0.07617381	3.36052	9.212572	Walking_Read
12:31:45.166	-0.36871833	3.6871831	8.327288	-0.04567195	-0.3504998	-0.7601974	0.046363007	3.5633993	9.136213	Walking_Read
12:31:45.187	-0.36871833	3.6871831	8.327288	-0.04567195	-0.3504998	-0.7601974	0.046363007	3.5633993	9.136213	Walking_Read
12:31:45.210	-0.36871833	3.6871831	8.327288	-0.04567195	-0.3504998	-0.7601974	0.046363007	3.5633993	9.136213	Walking_Read
12:31:45.243	-0.36871833	3.6871831	8.327288	-0.04567195	-0.3504998	-0.7601974	0.046363007	3.5633993	9.136213	Walking_Read
12:31:45.277	-0.36871833	3.6871831	8.327288	-0.04567195	-0.3504998	-0.7601974	0.046363007	3.5633993	9.136213	Walking_Read
12:31:45.310	-0.36871833	3.6871831	8.327288	-0.04567195	-0.3504998	-0.7601974	0.046363007	3.5633993	9.136213	Walking_Read
12:31:45.344	-0.7302538	4.0104103	8.492493	-0.31872872	-0.37249097	-0.3551937	0.10812305	3.4437623	9.181459	Walking_Read
12:31:45.380	-0.7302538	4.0104103	8.492493	-0.31872872	-0.37249097	-0.3551937	0.10812305	3.4437623	9.181459	Walking_Read
12:31:45.413	-0.7302538	4.0104103	8.492493	-0.31872872	-0.37249097	-0.3551937	0.10812305	3.4437623	9.181459	Walking_Read
12:31:45.447	-0.7302538	4.0104103	8.492493	-0.31872872	-0.37249097	-0.3551937	0.10812305	3.4437623	9.181459	Walking_Read
12:31:45.479	-0.7302538	4.0104103	8.492493	-0.31872872	-0.37249097	-0.3551937	0.10812305	3.4437623	9.181459	Walking_Read
12:31:45.503	-0.7302538	4.0104103	8.492493	-0.31872872	-0.37249097	-0.3551937	0.10812305	3.4437623	9.181459	Walking_Read
12:31:45.526	-0.052674048	2.9760835	9.763853	-0.38470215	0.85351557	-0.050982814	-0.053404935	3.1353564	9.291775	Walking_Read
12:31:45.549	-0.052674048	2.9760835	9.763853	-0.38470215	0.85351557	-0.050982814	-0.053404935	3.1353564	9.291775	Walking_Read
12:31:45.572	-0.052674048	2.9760835	9.763853	-0.38470215	0.85351557	-0.050982814	-0.053404935	3.1353564	9.291775	Walking_Read
12:31:45.595	-0.052674048	2.9760835	9.763853	-0.38470215	0.85351557	-0.050982814	-0.053404935	3.1353564	9.291775	Walking_Read
12:31:45.618	-0.052674048	2.9760835	9.763853	-0.38470215	0.85351557	-0.050982814	-0.053404935	3.1353564	9.291775	Walking_Read
12:31:45.641	-0.052674048	2.9760835	9.763853	-0.38470215	0.85351557	-0.050982814	-0.053404935	3.1353564	9.291775	Walking_Read
12:31:45.664	-0.052674048	2.9760835	9.763853	-0.38470215	0.85351557	-0.050982814	-0.053404935	3.1353564	9.291775	Walking_Read
12:31:45.687	-0.052674048	2.9760835	9.763853	-0.38470215	0.85351557	-0.050982814	-0.053404935	3.1353564	9.291775	Walking_Read
12:31:45.710	0.7302538	1.4413534	9.787795	0.00014294247	-0.3944821	-0.5818247	0.18522742	2.9548619	9.349056	Walking_Read
12:31:45.734	0.7302538	1.4413534	9.787795	0.00014294247	-0.3944821	-0.5818247	0.18522742	2.9548619	9.349056	Walking_Read
12:31:45.755	0.7302538	1.4413534	9.787795	0.00014294247	-0.3944821	-0.5818247	0.18522742	2.9548619	9.349056	Walking_Read
12:31:45.778	0.7302538	1.4413534	9.787795	0.00014294247	-0.3944821	-0.5818247	0.18522742	2.9548619	9.349056	Walking_Read
12:31:45.801	0.7302538	1.4413534	9.787795	0.00014294247	-0.3944821	-0.5818247	0.18522742	2.9548619	9.349056	Walking_Read
12:31:45.824	0.7302538	1.4413534	9.787795	0.00014294247	-0.3944821	-0.5818247	0.18522742	2.9548619	9.349056	Walking_Read
12:31:45.848	0.7302538	1.4413534	9.787795	0.00014294247	-0.3944821	-0.5818247	0.18522742	2.9548619	9.349056	Walking_Read
12:31:45.871	0.7302538	1.4413534	9.787795	0.00014294247	-0.3944821	-0.5818247	0.18522742	2.9548619	9.349056	Walking_Read
12:31:45.894	0.4166038	2.7989073	8.657698	-0.18250577	-0.035904218	-0.47064725	0.1768358	2.655371	9.43865	Walking_Read
12:31:45.917	0.4166038	2.7989073	8.657698	-0.18250577	-0.035904218	-0.47064725	0.1768358	2.655371	9.43865	Walking_Read
12:31:45.940	0.4166038	2.7989073	8.657698	-0.18250577	-0.035904218	-0.47064725	0.1768358	2.655371	9.43865	Walking_Read
12:31:45.964	0.4166038	2.7989073	8.657698	-0.18250577	-0.035904218	-0.47064725	0.1768358	2.655371	9.43865	Walking_Read
12:31:45.987	0.4166038	2.7989073	8.657698	-0.18250577	-0.035904218	-0.47064725	0.1768358	2.655371	9.43865	Walking_Read
12:31:46.010	0.4166038	2.7989073	8.657698	-0.18250577	-0.035904218	-0.47064725	0.1768358	2.655371	9.43865	Walking_Read
12:31:46.033	0.4166038	2.7989073	8.657698	-0.18250577	-0.035904218	-0.47064725	0.1768358	2.655371	9.43865	Walking_Read
12:31:46.056	0.3232271	3.1915684	8.684034	0.09543792	0.044729996	-0.12184319	0.24529213	2.6545696	9.437345	Walking_Read
12:31:46.080	0.3232271	3.1915684	8.684034	0.09543792	0.044729996	-0.12184319	0.24529213	2.6545696	9.437345	Walking_Read
12:31:46.103	0.3232271	3.1915684	8.684034	0.09543792	0.044729996	-0.12184319	0.24529213	2.6545696	9.437345	Walking_Read
12:31:46.126	0.3232271	3.1915684	8.684034	0.09543792	0.044729996	-0.12184319	0.24529213	2.6545696	9.437345	Walking_Read
12:31:46.149	0.3232271	3.1915684	8.684034	0.09543792	0.044729996	-0.12184319	0.24529213	2.6545696	9.437345	Walking_Read
12:31:46.172	0.3232271	3.1915684	8.684034	0.09543792	0.044729996	-0.12184319	0.24529213	2.6545696	9.437345	Walking_Read
12:31:46.194	0.3232271	3.1915684	8.684034	0.09543792	0.044729996	-0.12184319	0.24529213	2.6545696	9.437345	Walking_Read
12:31:46.216	0.3232271	3.1915684	8.684034	0.09543792	0.044729996	-0.12184319	0.24529213	2.6545696	9.437345	Walking_Read
12:31:46.239	0.6057515	4.017593	8.56911	0.4405768	-0.009026145	-0.033878587	0.15717955	3.3421931	9.218211	Walking_Read
12:31:46.262	0.6057515	4.017593	8.56911	0.4405768	-0.009026145	-0.033878587	0.15717955	3.3421931	9.218211	Walking_Read
12:31:46.285	0.6057515	4.017593	8.56911	0.4405768	-0.009026145	-0.033878587	0.15717955	3.3421931	9.218211	Walking_Read
12:31:46.309	0.6057515	4.017593	8.56911	0.4405768	-0.009026145	-0.033878587	0.15717955	3.3421931	9.218211	Walking_Read
12:31:46.332	0.6057515	4.017593	8.56911	0.4405768	-0.009026145	-0.033878587	0.15717955	3.3421931	9.218211	Walking_Read
12:31:46.355	0.6057515	4.017593	8.56911	0.4405768	-0.009026145	-0.033878587	0.15717955	3.3421931	9.218211	Walking_Read
12:31:46.378	0.6057515	4.017593	8.56911	0.4405768	-0.009026145	-0.033878587	0.15717955	3.3421931	9.218211	Walking_Read
12:31:46.401	0.6057515	4.017593	8.56911	0.4405768	-0.009026145	-0.033878587	0.15717955	3.3421931	9.218211	Walking_Read
12:31:46.424	-1.0989721	2.1644244	9.373586	0.075890236	0.37032115	0.019877557	-0.2052569	3.01079	9.330776	Walking_Read
12:31:46.447	-1.0989721	2.1644244	9.373586	0.075890236	0.37032115	0.019877557	-0.2052569	3.01079	9.330776	Walking_Read
12:31:46.470	-1.0989721	2.1644244	9.373586	0.075890236	0.37032115	0.019877557	-0.2052569	3.01079	9.330776	Walking_Read
12:31:46.493	-1.0989721	2.1644244	9.373586	0.075890236	0.37032115	0.019877557	-0.2052569	3.01079	9.330776	Walking_Read
12:31:46.516	-1.0989721	2.1644244	9.373586	0.075890236	0.37032115	0.019877557	-0.2052569	3.01079	9.330776	Walking_Read
12:31:46.540	-1.0989721	2.1644244	9.373586	0.075890236	0.37032115	0.019877557	-0.2052569	3.01079	9.330776	Walking_Read
12:31:46.563	-1.0989721	2.1644244	9.373586	0.075890236	0.37032115	0.019877557	-0.2052569	3.01079	9.330776	Walking_Read
12:31:46.586	-1.0989721	2.1644244	9.373586	0.075890236	0.37032115	0.019877557	-0.2052569	3.01079	9.330776	Walking_Read
12:31:46.609	-1.3575538	2.5475085	9.196409	-0.026735129	0.11620123	0.17076127	-0.4026305	3.1878464	9.2653055	Walking_Read
12:31:46.632	-1.3575538	2.5475085	9.196409	-0.026735129	0.11620123	0.17076127	-0.4026305	3.1878464	9.2653055	Walking_Read
12:31:46.654	-1.3575538	2.5475085	9.196409	-0.026735129	0.11620123	0.17076127	-0.4026305	3.1878464	9.2653055	Walking_Read
12:31:46.677	-1.3575538	2.5475085	9.196409	-0.026735129	0.11620123	0.17076127	-0.4026305	3.1878464	9.2653055	Walking_Read
12:31:46.699	-1.3575538	2.5475085	9.196409	-0.026735129	0.11620123	0.17076127	-0.4026305	3.1878464	9.2653055	Walking_Read
12:31:46.722	-1.3575538	2.5475085	9.196409	-0.026735129	0.11620123	0.17076127	-0.4026305	3.1878464	9.2653055	Walking_Read
12:31:46.745	-1.3575538	2.5475085	9.196409	-0.026735129	0.11620123	0.17076127	-0.4026305	3.1878464	9.2653055	Walking_Read
12:31:46.769	-1.3575538	2.5475085	9.196409	-0.026735129	0.11620123	0.17076127	-0.4026305	3.1878464	9.2653055	Walking_Read
12:31:46.792	-0.18435916	3.7661943	8.719949	-0.054834932	-0.13364266	0.10662042	-0.31431863	3.2743948	9.2385025	Walking_Read
12:31:46.815	-0.18435916	3.7661943	8.719949	-0.054834932	-0.13364266	0.10662042	-0.31431863	3.2743948	9.2385025	Walking_Read
12:31:46.838	-0.18435916	3.7661943	8.719949	-0.054834932	-0.13364266	0.10662042	-0.31431863	3.2743948	9.2385025	Walking_Read
12:31:46.861	-0.18435916	3.7661943	8.719949	-0.054834932	-0.13364266	0.10662042	-0.31431863	3.2743948	9.2385025	Walking_Read
12:31:46.885	-0.18435916	3.7661943	8.719949	-0.054834932	-0.13364266	0.10662042	-0.31431863	3.2743948	9.2385025	Walking_Read
12:31:46.908	-0.18435916	3.7661943	8.719949	-0.054834932	-0.13364266	0.10662042	-0.31431863	3.2743948	9.2385025	Walking_Read
12:31:46.931	-0.18435916	3.7661943	8.719949	-0.054834932	-0.13364266	0.10662042	-0.31431863	3.2743948	9.2385025	Walking_Read
12:31:46.954	-0.34956414	3.7159145	9.653716	-0.054834932	-0.13364266	0.10662042	0.042928457	3.3644514	9.21135	Walking_Read
12:31:46.976	-0.34956414	3.7159145	9.653716	0.0031972688	-0.26803303	-0.059534926	0.042928457	3.3644514	9.21135	Walking_Read
12:31:47.000	-0.34956414	3.7159145	9.653716	0.0031972688	-0.26803303	-0.059534926	0.042928457	3.3644514	9.21135	Walking_Read
12:31:47.023	-0.34956414	3.7159145	9.653716	0.0031972688	-0.26803303	-0.059534926	0.042928457	3.3644514	9.21135	Walking_Read
12:31:47.046	-0.34956414	3.7159145	9.653716	0.0031972688	-0.26803303	-0.059534926	0.042928457	3.3644514	9.21135	Walking_Read
12:31:47.068	-0.34956414	3.7159145	9.653716	0.0031972688	-0.26803303	-0.059534926	0.042928457	3.3644514	9.21135	Walking_Read
12:31:47.091	-0.34956414	3.7159145	9.653716	0.0031972688	-0.26803303	-0.059534926	0.042928457	3.3644514	9.21135	Walking_Read
12:31:47.115	-0.34956414	3.7159145	9.653716	0.0031972688	-0.26803303	-0.059534926	0.042928457	3.3644514	9.21135	Walking_Read
12:31:47.138	0.90503585	2.578634	9.019233	0.11498561	-0.63027614	-0.067476176	0.68112344	3.2493174	9.227588	Walking_Read
12:31:47.161	0.90503585	2.578634	9.019233	0.11498561	-0.63027614	-0.067476176	0.68112344	3.2493174	9.227588	Walking_Read
12:31:47.184	0.90503585	2.578634	9.019233	0.11498561	-0.63027614	-0.067476176	0.68112344	3.2493174	9.227588	Walking_Read
12:31:47.207	0.90503585	2.578634	9.019233	0.11498561	-0.63027614	-0.067476176	0.68112344	3.2493174	9.227588	Walking_Read
12:31:47.229	0.90503585	2.578634	9.019233	0.11498561	-0.63027614	-0.067476176	0.68112344	3.2493174	9.227588	Walking_Read
12:31:47.252	0.90503585	2.578634	9.019233	0.11498561	-0.63027614	-0.067476176	0.68112344	3.2493174	9.227588	Walking_Read
12:31:47.275	0.90503585	2.578634	9.019233	0.11498561	-0.63027614	-0.067476176	0.68112344	3.2493174	9.227588	Walking_Read
12:31:47.298	0.90503585	2.578634	9.019233	0.11498561	-0.63027614	-0.067476176	0.68112344	3.2493174	9.227588	Walking_Read
12:31:47.321	0.6560313	2.7486274	8.28898	-0.07682608	0.14918795	-0.2305772	0.90774566	3.1420977	9.245193	Walking_Read
12:31:47.344	0.6560313	2.7486274	8.28898	-0.07682608	0.14918795	-0.2305772	0.90774566	3.1420977	9.245193	Walking_Read
12:31:47.366	0.6560313	2.7486274	8.28898	-0.07682608	0.14918795	-0.2305772	0.90774566	3.1420977	9.245193	Walking_Read
12:31:47.388	0.6560313	2.7486274	8.28898	-0.07682608	0.14918795	-0.2305772	0.90774566	3.1420977	9.245193	Walking_Read
12:31:47.411	0.6560313	2.7486274	8.28898	-0.07682608	0.14918795	-0.2305772	0.90774566	3.1420977	9.245193	Walking_Read
12:31:47.434	0.6560313	2.7486274	8.28898	-0.07682608	0.14918795	-0.2305772	0.90774566	3.1420977	9.245193	Walking_Read
12:31:47.458	0.6560313	2.7486274	8.28898	-0.07682608	0.14918795	-0.2305772	0.90774566	3.1420977	9.245193	Walking_Read
12:31:47.481	0.6560313	2.7486274	8.28898	-0.07682608	0.14918795	-0.2305772	0.90774566	3.1420977	9.245193	Walking_Read
12:31:47.504	0.54350036	3.1077688	9.337671	-0.21121643	0.16690305	-0.067476176	0.5835881	3.0029242	9.317308	Walking_Read
12:31:47.527	0.54350036	3.1077688	9.337671	-0.21121643	0.16690305	-0.067476176	0.5835881	3.0029242	9.317308	Walking_Read
12:31:47.550	0.54350036	3.1077688	9.337671	-0.21121643	0.16690305	-0.067476176	0.5835881	3.0029242	9.317308	Walking_Read
12:31:47.573	0.54350036	3.1077688	9.337671	-0.21121643	0.16690305	-0.067476176	0.5835881	3.0029242	9.317308	Walking_Read
12:31:47.596	0.54350036	3.1077688	9.337671	-0.21121643	0.16690305	-0.067476176	0.5835881	3.0029242	9.317308	Walking_Read
12:31:47.619	0.54350036	3.1077688	9.337671	-0.21121643	0.16690305	-0.067476176	0.5835881	3.0029242	9.317308	Walking_Read
12:31:47.642	0.54350036	3.1077688	9.337671	-0.21121643	0.16690305	-0.067476176	0.5835881	3.0029242	9.317308	Walking_Read
12:31:47.664	0.54350036	3.1077688	9.337671	-0.21121643	0.16690305	-0.067476176	0.5835881	3.0029242	9.317308	Walking_Read
12:31:47.687	0.51955765	3.7087317	9.826104	0.107044354	0.19011591	0.10662042	0.2741927	3.1647224	9.277916	Walking_Read
12:31:47.709	0.51955765	3.7087317	9.826104	0.107044354	0.19011591	0.10662042	0.2741927	3.1647224	9.277916	Walking_Read
12:31:47.731	0.51955765	3.7087317	9.826104	0.107044354	0.19011591	0.10662042	0.2741927	3.1647224	9.277916	Walking_Read
12:31:47.754	0.51955765	3.7087317	9.826104	0.107044354	0.19011591	0.10662042	0.2741927	3.1647224	9.277916	Walking_Read
12:31:47.777	0.51955765	3.7087317	9.826104	0.107044354	0.19011591	0.10662042	0.2741927	3.1647224	9.277916	Walking_Read
12:31:47.799	0.51955765	3.7087317	9.826104	0.107044354	0.19011591	0.10662042	0.2741927	3.1647224	9.277916	Walking_Read
12:31:47.822	0.51955765	3.7087317	9.826104	0.107044354	0.19011591	0.10662042	0.2741927	3.1647224	9.277916	Walking_Read
12:31:47.845	0.51955765	3.7087317	9.826104	0.107044354	0.19011591	0.10662042	0.2741927	3.1647224	9.277916	Walking_Read
12:31:47.868	-0.9313729	2.1404817	10.371999	-0.01635042	0.51265275	0.113950804	-0.19163129	3.3803046	9.20365	Walking_Read
12:31:47.891	-0.9313729	2.1404817	10.371999	-0.01635042	0.51265275	0.113950804	-0.19163129	3.3803046	9.20365	Walking_Read
12:31:47.915	-0.9313729	2.1404817	10.371999	-0.01635042	0.51265275	0.113950804	-0.19163129	3.3803046	9.20365	Walking_Read
12:31:47.937	-0.9313729	2.1404817	10.371999	-0.01635042	0.51265275	0.113950804	-0.19163129	3.3803046	9.20365	Walking_Read
12:31:47.961	-0.9313729	2.1404817	10.371999	-0.01635042	0.51265275	0.113950804	-0.19163129	3.3803046	9.20365	Walking_Read
12:31:47.982	-0.9313729	2.1404817	10.371999	-0.01635042	0.51265275	0.113950804	-0.19163129	3.3803046	9.20365	Walking_Read
12:31:48.004	-0.9313729	2.1404817	10.371999	-0.01635042	0.51265275	0.113950804	-0.19163129	3.3803046	9.20365	Walking_Read
12:31:48.028	-0.9313729	2.1404817	10.371999	-0.01635042	0.51265275	0.113950804	-0.19163129	3.3803046	9.20365	Walking_Read
12:31:48.051	-0.72785956	3.067066	8.147717	-0.046282817	0.009299812	-0.008833112	-0.57986283	3.4942245	9.144645	Walking_Read
12:31:48.074	-0.72785956	3.067066	8.147717	-0.046282817	0.009299812	-0.008833112	-0.57986283	3.4942245	9.144645	Walking_Read
12:31:48.097	-0.72785956	3.067066	8.147717	-0.046282817	0.009299812	-0.008833112	-0.57986283	3.4942245	9.144645	Walking_Read
12:31:48.120	-0.72785956	3.067066	8.147717	-0.046282817	0.009299812	-0.008833112	-0.57986283	3.4942245	9.144645	Walking_Read
12:31:48.144	-0.72785956	3.067066	8.147717	-0.046282817	0.009299812	-0.008833112	-0.57986283	3.4942245	9.144645	Walking_Read
12:31:48.167	-0.72785956	3.067066	8.147717	-0.046282817	0.009299812	-0.008833112	-0.57986283	3.4942245	9.144645	Walking_Read
12:31:48.190	-0.72785956	3.067066	8.147717	-0.046282817	0.009299812	-0.008833112	-0.57986283	3.4942245	9.144645	Walking_Read
12:31:48.214	-0.72785956	3.067066	8.147717	-0.046282817	0.009299812	-0.008833112	-0.57986283	3.4942245	9.144645	Walking_Read
12:31:48.237	-1.0247496	3.519584	8.387145	-0.0798804	0.0147976	0.23306952	-0.67663205	3.355087	9.189991	Walking_Read
12:31:48.259	-1.0247496	3.519584	8.387145	-0.0798804	0.0147976	0.23306952	-0.67663205	3.355087	9.189991	Walking_Read
12:31:48.282	-1.0247496	3.519584	8.387145	-0.0798804	0.0147976	0.23306952	-0.67663205	3.355087	9.189991	Walking_Read
12:31:48.305	-1.0247496	3.519584	8.387145	-0.0798804	0.0147976	0.23306952	-0.67663205	3.355087	9.189991	Walking_Read
12:31:48.328	-1.0247496	3.519584	8.387145	-0.0798804	0.0147976	0.23306952	-0.67663205	3.355087	9.189991	Walking_Read
12:31:48.351	-1.0247496	3.519584	8.387145	-0.0798804	0.0147976	0.23306952	-0.67663205	3.355087	9.189991	Walking_Read
12:31:48.375	-1.0247496	3.519584	8.387145	-0.0798804	0.0147976	0.23306952	-0.67663205	3.355087	9.189991	Walking_Read
12:31:48.397	-0.40223816	3.6560576	9.703996	-0.2942941	-0.45801207	-0.22141421	-0.46369115	3.4489372	9.168435	Walking_Read
12:31:48.420	-0.40223816	3.6560576	9.703996	-0.2942941	-0.45801207	-0.22141421	-0.46369115	3.4489372	9.168435	Walking_Read
12:31:48.443	-0.40223816	3.6560576	9.703996	-0.2942941	-0.45801207	-0.22141421	-0.46369115	3.4489372	9.168435	Walking_Read
12:31:48.464	-0.40223816	3.6560576	9.703996	-0.2942941	-0.45801207	-0.22141421	-0.46369115	3.4489372	9.168435	Walking_Read
12:31:48.488	-0.40223816	3.6560576	9.703996	-0.2942941	-0.45801207	-0.22141421	-0.46369115	3.4489372	9.168435	Walking_Read
12:31:48.511	-0.40223816	3.6560576	9.703996	-0.2942941	-0.45801207	-0.22141421	-0.46369115	3.4489372	9.168435	Walking_Read
12:31:48.534	-0.40223816	3.6560576	9.703996	-0.2942941	-0.45801207	-0.22141421	-0.46369115	3.4489372	9.168435	Walking_Read
12:31:48.557	-0.40223816	3.6560576	9.703996	-0.2942941	-0.45801207	-0.22141421	-0.46369115	3.4489372	9.168435	Walking_Read
12:31:48.580	-0.021548472	2.3775148	9.304152	0.022744957	-0.058506228	0.053475145	0.08368023	3.398409	9.198597	Walking_Read
12:31:48.604	-0.021548472	2.3775148	9.304152	0.022744957	-0.058506228	0.053475145	0.08368023	3.398409	9.198597	Walking_Read
12:31:48.627	-0.021548472	2.3775148	9.304152	0.022744957	-0.058506228	0.053475145	0.08368023	3.398409	9.198597	Walking_Read
12:31:48.650	-0.021548472	2.3775148	9.304152	0.022744957	-0.058506228	0.053475145	0.08368023	3.398409	9.198597	Walking_Read
12:31:48.673	-0.021548472	2.3775148	9.304152	0.022744957	-0.058506228	0.053475145	0.08368023	3.398409	9.198597	Walking_Read
12:31:48.696	-0.021548472	2.3775148	9.304152	0.022744957	-0.058506228	0.053475145	0.08368023	3.398409	9.198597	Walking_Read
12:31:48.720	-0.021548472	2.3775148	9.304152	0.022744957	-0.058506228	0.053475145	0.08368023	3.398409	9.198597	Walking_Read
12:31:48.743	-0.021548472	2.3775148	9.304152	0.022744957	-0.058506228	0.053475145	0.08368023	3.398409	9.198597	Walking_Read
12:31:48.766	1.1827718	2.6145482	8.470944	0.005029864	0.12841853	-0.17498846	0.32564515	3.1709776	9.2741165	Walking_Read
12:31:48.789	1.1827718	2.6145482	8.470944	0.005029864	0.12841853	-0.17498846	0.32564515	3.1709776	9.2741165	Walking_Read
12:31:48.812	1.1827718	2.6145482	8.470944	0.005029864	0.12841853	-0.17498846	0.32564515	3.1709776	9.2741165	Walking_Read
12:31:48.835	1.1827718	2.6145482	8.470944	0.005029864	0.12841853	-0.17498846	0.32564515	3.1709776	9.2741165	Walking_Read
12:31:48.858	1.1827718	2.6145482	8.470944	0.005029864	0.12841853	-0.17498846	0.32564515	3.1709776	9.2741165	Walking_Read
12:31:48.881	1.1827718	2.6145482	8.470944	0.005029864	0.12841853	-0.17498846	0.32564515	3.1709776	9.2741165	Walking_Read
12:31:48.904	1.1827718	2.6145482	8.470944	0.005029864	0.12841853	-0.17498846	0.32564515	3.1709776	9.2741165	Walking_Read
12:31:48.927	1.1827718	2.6145482	8.470944	0.005029864	0.12841853	-0.17498846	0.32564515	3.1709776	9.2741165	Walking_Read
12:31:48.952	-0.045491222	3.1245286	7.9322324	-0.016961284	0.08993403	0.054696873	0.1050645	3.0520246	9.319038	Walking_Read
12:31:48.973	-0.045491222	3.1245286	7.9322324	-0.016961284	0.08993403	0.054696873	0.1050645	3.0520246	9.319038	Walking_Read
12:31:48.995	-0.045491222	3.1245286	7.9322324	-0.016961284	0.08993403	0.054696873	0.1050645	3.0520246	9.319038	Walking_Read
12:31:49.016	-0.045491222	3.1245286	7.9322324	-0.016961284	0.08993403	0.054696873	0.1050645	3.0520246	9.319038	Walking_Read
12:31:49.038	-0.045491222	3.1245286	7.9322324	-0.016961284	0.08993403	0.054696873	0.1050645	3.0520246	9.319038	Walking_Read
12:31:49.062	-0.045491222	3.1245286	7.9322324	-0.016961284	0.08993403	0.054696873	0.1050645	3.0520246	9.319038	Walking_Read
12:31:49.085	-0.045491222	3.1245286	7.9322324	-0.016961284	0.08993403	0.054696873	0.1050645	3.0520246	9.319038	Walking_Read
12:31:49.108	-0.045491222	3.1245286	7.9322324	-0.016961284	0.08993403	0.054696873	0.1050645	3.0520246	9.319038	Walking_Read
12:31:49.131	0.7637737	3.9936504	9.505271	0.13819848	-0.02368691	0.025375342	0.3511751	3.2855177	9.233224	Walking_Read
12:31:49.154	0.7637737	3.9936504	9.505271	0.13819848	-0.02368691	0.025375342	0.3511751	3.2855177	9.233224	Walking_Read
12:31:49.176	0.7637737	3.9936504	9.505271	0.13819848	-0.02368691	0.025375342	0.3511751	3.2855177	9.233224	Walking_Read
12:31:49.200	0.7637737	3.9936504	9.505271	0.13819848	-0.02368691	0.025375342	0.3511751	3.2855177	9.233224	Walking_Read
12:31:49.222	0.7637737	3.9936504	9.505271	0.13819848	-0.02368691	0.025375342	0.3511751	3.2855177	9.233224	Walking_Read
12:31:49.244	0.7637737	3.9936504	9.505271	0.13819848	-0.02368691	0.025375342	0.3511751	3.2855177	9.233224	Walking_Read
12:31:49.266	0.7637737	3.9936504	9.505271	0.13819848	-0.02368691	0.025375342	0.3511751	3.2855177	9.233224	Walking_Read
12:31:49.290	0.7637737	3.9936504	9.505271	0.13819848	-0.02368691	0.025375342	0.3511751	3.2855177	9.233224	Walking_Read
12:31:49.313	0.11013664	2.291321	10.309748	-0.10431502	-0.13486437	-0.13283876	0.16970947	3.5421045	9.143033	Walking_Read
12:31:49.336	0.11013664	2.291321	10.309748	-0.10431502	-0.13486437	-0.13283876	0.16970947	3.5421045	9.143033	Walking_Read
12:31:49.359	0.11013664	2.291321	10.309748	-0.10431502	-0.13486437	-0.13283876	0.16970947	3.5421045	9.143033	Walking_Read
12:31:49.382	0.11013664	2.291321	10.309748	-0.10431502	-0.13486437	-0.13283876	0.16970947	3.5421045	9.143033	Walking_Read
12:31:49.406	0.11013664	2.291321	10.309748	-0.10431502	-0.13486437	-0.13283876	0.16970947	3.5421045	9.143033	Walking_Read
12:31:49.429	0.11013664	2.291321	10.309748	-0.10431502	-0.13486437	-0.13283876	0.16970947	3.5421045	9.143033	Walking_Read
12:31:49.452	0.11013664	2.291321	10.309748	-0.10431502	-0.13486437	-0.13283876	0.16970947	3.5421045	9.143033	Walking_Read
12:31:49.475	-0.46209505	2.5283542	7.738296	-0.11958665	0.1412467	-0.034489453	-0.34315324	3.5411296	9.138546	Walking_Read
12:31:49.498	-0.46209505	2.5283542	7.738296	-0.11958665	0.1412467	-0.034489453	-0.34315324	3.5411296	9.138546	Walking_Read
12:31:49.522	-0.46209505	2.5283542	7.738296	-0.11958665	0.1412467	-0.034489453	-0.34315324	3.5411296	9.138546	Walking_Read
12:31:49.544	-0.46209505	2.5283542	7.738296	-0.11958665	0.1412467	-0.034489453	-0.34315324	3.5411296	9.138546	Walking_Read
12:31:49.567	-0.46209505	2.5283542	7.738296	-0.11958665	0.1412467	-0.034489453	-0.34315324	3.5411296	9.138546	Walking_Read
12:31:49.589	-0.46209505	2.5283542	7.738296	-0.11958665	0.1412467	-0.034489453	-0.34315324	3.5411296	9.138546	Walking_Read
12:31:49.610	-0.46209505	2.5283542	7.738296	-0.11958665	0.1412467	-0.034489453	-0.34315324	3.5411296	9.138546	Walking_Read
12:31:49.632	-0.46209505	2.5283542	7.738296	-0.11958665	0.1412467	-0.034489453	-0.34315324	3.5411296	9.138546	Walking_Read
12:31:49.653	-1.0606637	3.2466366	7.800547	-0.093319446	-0.06094969	-0.040598102	-0.54585385	3.3119268	9.2143135	Walking_Read
12:31:49.675	-1.0606637	3.2466366	7.800547	-0.093319446	-0.06094969	-0.040598102	-0.54585385	3.3119268	9.2143135	Walking_Read
12:31:49.698	-1.0606637	3.2466366	7.800547	-0.093319446	-0.06094969	-0.040598102	-0.54585385	3.3119268	9.2143135	Walking_Read
12:31:49.721	-1.0606637	3.2466366	7.800547	-0.093319446	-0.06094969	-0.040598102	-0.54585385	3.3119268	9.2143135	Walking_Read
12:31:49.744	-1.0606637	3.2466366	7.800547	-0.093319446	-0.06094969	-0.040598102	-0.54585385	3.3119268	9.2143135	Walking_Read
12:31:49.766	-1.0606637	3.2466366	7.800547	-0.093319446	-0.06094969	-0.040598102	-0.54585385	3.3119268	9.2143135	Walking_Read
12:31:49.790	-1.0606637	3.2466366	7.800547	-0.093319446	-0.06094969	-0.040598102	-0.54585385	3.3119268	9.2143135	Walking_Read
12:31:49.813	-1.0606637	3.2466366	7.800547	-0.093319446	-0.06094969	-0.040598102	-0.54585385	3.3119268	9.2143135	Walking_Read
12:31:49.834	-1.0606637	3.2466366	7.800547	-0.093319446	-0.06094969	-0.040598102	-0.54585385	3.3119268	9.2143135	Walking_Read
12:31:49.860	-0.4285752	4.192375	8.6433325	0.30618644	0.08077105	0.3051516	-0.2992609	3.5354035	9.142304	Walking_Read
12:31:49.882	-0.4285752	4.192375	8.6433325	0.30618644	0.08077105	0.3051516	-0.2992609	3.5354035	9.142304	Walking_Read
12:31:49.904	-0.4285752	4.192375	8.6433325	0.30618644	0.08077105	0.3051516	-0.2992609	3.5354035	9.142304	Walking_Read
12:31:49.925	-0.4285752	4.192375	8.6433325	0.30618644	0.08077105	0.3051516	-0.2992609	3.5354035	9.142304	Walking_Read
12:31:49.948	-0.4285752	4.192375	8.6433325	0.30618644	0.08077105	0.3051516	-0.2992609	3.5354035	9.142304	Walking_Read
12:31:49.972	-0.4285752	4.192375	8.6433325	0.30618644	0.08077105	0.3051516	-0.2992609	3.5354035	9.142304	Walking_Read
12:31:49.995	-0.4285752	4.192375	8.6433325	0.30618644	0.08077105	0.3051516	-0.2992609	3.5354035	9.142304	Walking_Read
12:31:50.018	0.9481328	2.743839	10.0200405	-0.3242265	-0.7414535	0.090737924	0.079866625	3.4616818	9.175007	Walking_Read
12:31:50.041	0.9481328	2.743839	10.0200405	-0.3242265	-0.7414535	0.090737924	0.079866625	3.4616818	9.175007	Walking_Read
12:31:50.064	0.9481328	2.743839	10.0200405	-0.3242265	-0.7414535	0.090737924	0.079866625	3.4616818	9.175007	Walking_Read
12:31:50.087	0.9481328	2.743839	10.0200405	-0.3242265	-0.7414535	0.090737924	0.079866625	3.4616818	9.175007	Walking_Read
12:31:50.109	0.9481328	2.743839	10.0200405	-0.3242265	-0.7414535	0.090737924	0.079866625	3.4616818	9.175007	Walking_Read
12:31:50.132	0.9481328	2.743839	10.0200405	-0.3242265	-0.7414535	0.090737924	0.079866625	3.4616818	9.175007	Walking_Read
12:31:50.155	0.9481328	2.743839	10.0200405	-0.3242265	-0.7414535	0.090737924	0.079866625	3.4616818	9.175007	Walking_Read
12:31:50.178	0.9481328	2.743839	10.0200405	-0.3242265	-0.7414535	0.090737924	0.079866625	3.4616818	9.175007	Walking_Read
12:31:50.202	1.0319325	1.9585168	8.437425	0.061840333	0.16873564	-0.37596312	0.6404154	3.0584288	9.295496	Walking_Read
12:31:50.225	1.0319325	1.9585168	8.437425	0.061840333	0.16873564	-0.37596312	0.6404154	3.0584288	9.295496	Walking_Read
12:31:50.248	1.0319325	1.9585168	8.437425	0.061840333	0.16873564	-0.37596312	0.6404154	3.0584288	9.295496	Walking_Read
12:31:50.271	1.0319325	1.9585168	8.437425	0.061840333	0.16873564	-0.37596312	0.6404154	3.0584288	9.295496	Walking_Read
12:31:50.294	1.0319325	1.9585168	8.437425	0.061840333	0.16873564	-0.37596312	0.6404154	3.0584288	9.295496	Walking_Read
12:31:50.317	1.0319325	1.9585168	8.437425	0.061840333	0.16873564	-0.37596312	0.6404154	3.0584288	9.295496	Walking_Read
12:31:50.340	1.0319325	1.9585168	8.437425	0.061840333	0.16873564	-0.37596312	0.6404154	3.0584288	9.295496	Walking_Read
12:31:50.362	1.0319325	1.9585168	8.437425	0.061840333	0.16873564	-0.37596312	0.6404154	3.0584288	9.295496	Walking_Read
12:31:50.385	0.749408	2.638491	7.8556156	-0.06094358	0.087490566	-0.12917356	0.38572213	2.824423	9.383188	Walking_Read
12:31:50.408	0.749408	2.638491	7.8556156	-0.06094358	0.087490566	-0.12917356	0.38572213	2.824423	9.383188	Walking_Read
12:31:50.432	0.749408	2.638491	7.8556156	-0.06094358	0.087490566	-0.12917356	0.38572213	2.824423	9.383188	Walking_Read
12:31:50.453	0.749408	2.638491	7.8556156	-0.06094358	0.087490566	-0.12917356	0.38572213	2.824423	9.383188	Walking_Read
12:31:50.475	0.749408	2.638491	7.8556156	-0.06094358	0.087490566	-0.12917356	0.38572213	2.824423	9.383188	Walking_Read
12:31:50.498	0.749408	2.638491	7.8556156	-0.06094358	0.087490566	-0.12917356	0.38572213	2.824423	9.383188	Walking_Read
12:31:50.521	0.749408	2.638491	7.8556156	-0.06094358	0.087490566	-0.12917356	0.38572213	2.824423	9.383188	Walking_Read
12:31:50.545	0.749408	2.638491	7.8556156	-0.06094358	0.087490566	-0.12917356	0.38572213	2.824423	9.383188	Walking_Read
12:31:50.568	0.73743665	3.1221344	9.974549	-0.07438261	0.24753726	0.070579365	0.24582402	2.48429	9.483579	Walking_Read
12:31:50.591	0.73743665	3.1221344	9.974549	-0.07438261	0.24753726	0.070579365	0.24582402	2.48429	9.483579	Walking_Read
12:31:50.614	0.73743665	3.1221344	9.974549	-0.07438261	0.24753726	0.070579365	0.24582402	2.48429	9.483579	Walking_Read
12:31:50.637	0.73743665	3.1221344	9.974549	-0.07438261	0.24753726	0.070579365	0.24582402	2.48429	9.483579	Walking_Read
12:31:50.661	0.73743665	3.1221344	9.974549	-0.07438261	0.24753726	0.070579365	0.24582402	2.48429	9.483579	Walking_Read
12:31:50.684	0.73743665	3.1221344	9.974549	-0.07438261	0.24753726	0.070579365	0.24582402	2.48429	9.483579	Walking_Read
12:31:50.707	0.73743665	3.1221344	9.974549	-0.07438261	0.24753726	0.070579365	0.24582402	2.48429	9.483579	Walking_Read
12:31:50.730	0.73743665	3.1221344	9.974549	-0.07438261	0.24753726	0.070579365	0.24582402	2.48429	9.483579	Walking_Read
12:31:50.753	-0.22027329	3.5746522	10.144543	0.15469185	0.043508265	0.10051177	-0.16066244	2.7850866	9.401483	Walking_Read
12:31:50.775	-0.22027329	3.5746522	10.144543	0.15469185	0.043508265	0.10051177	-0.16066244	2.7850866	9.401483	Walking_Read
12:31:50.798	-0.22027329	3.5746522	10.144543	0.15469185	0.043508265	0.10051177	-0.16066244	2.7850866	9.401483	Walking_Read
12:31:50.821	-0.22027329	3.5746522	10.144543	0.15469185	0.043508265	0.10051177	-0.16066244	2.7850866	9.401483	Walking_Read
12:31:50.844	-0.22027329	3.5746522	10.144543	0.15469185	0.043508265	0.10051177	-0.16066244	2.7850866	9.401483	Walking_Read
12:31:50.867	-0.22027329	3.5746522	10.144543	0.15469185	0.043508265	0.10051177	-0.16066244	2.7850866	9.401483	Walking_Read
12:31:50.891	-0.22027329	3.5746522	10.144543	0.15469185	0.043508265	0.10051177	-0.16066244	2.7850866	9.401483	Walking_Read
12:31:50.913	-0.7350424	2.1309047	7.573091	0.36727294	0.325728	-0.01921782	-0.71019244	3.1223238	9.269148	Walking_Read
12:31:50.936	-0.7350424	2.1309047	7.573091	0.36727294	0.325728	-0.01921782	-0.71019244	3.1223238	9.269148	Walking_Read
12:31:50.958	-0.7350424	2.1309047	7.573091	0.36727294	0.325728	-0.01921782	-0.71019244	3.1223238	9.269148	Walking_Read
12:31:50.980	-0.7350424	2.1309047	7.573091	0.36727294	0.325728	-0.01921782	-0.71019244	3.1223238	9.269148	Walking_Read
12:31:51.004	-0.7350424	2.1309047	7.573091	0.36727294	0.325728	-0.01921782	-0.71019244	3.1223238	9.269148	Walking_Read
12:31:51.027	-0.7350424	2.1309047	7.573091	0.36727294	0.325728	-0.01921782	-0.71019244	3.1223238	9.269148	Walking_Read
12:31:51.050	-0.7350424	2.1309047	7.573091	0.36727294	0.325728	-0.01921782	-0.71019244	3.1223238	9.269148	Walking_Read
12:31:51.073	-0.7350424	2.1309047	7.573091	0.36727294	0.325728	-0.01921782	-0.71019244	3.1223238	9.269148	Walking_Read
12:31:51.096	-0.62251145	3.1580484	8.303345	-0.20144258	-0.191064	0.18603289	-0.5683206	3.0909474	9.289426	Walking_Read
12:31:51.120	-0.62251145	3.1580484	8.303345	-0.20144258	-0.191064	0.18603289	-0.5683206	3.0909474	9.289426	Walking_Read
12:31:51.143	-0.62251145	3.1580484	8.303345	-0.20144258	-0.191064	0.18603289	-0.5683206	3.0909474	9.289426	Walking_Read
12:31:51.165	-0.62251145	3.1580484	8.303345	-0.20144258	-0.191064	0.18603289	-0.5683206	3.0909474	9.289426	Walking_Read
12:31:51.188	-0.62251145	3.1580484	8.303345	-0.20144258	-0.191064	0.18603289	-0.5683206	3.0909474	9.289426	Walking_Read
12:31:51.211	-0.62251145	3.1580484	8.303345	-0.20144258	-0.191064	0.18603289	-0.5683206	3.0909474	9.289426	Walking_Read
12:31:51.233	-0.62251145	3.1580484	8.303345	-0.20144258	-0.191064	0.18603289	-0.5683206	3.0909474	9.289426	Walking_Read
12:31:51.255	-0.62251145	3.1580484	8.303345	-0.20144258	-0.191064	0.18603289	-0.5683206	3.0909474	9.289426	Walking_Read
12:31:51.278	-0.5698374	3.5674694	9.562734	0.066116385	-0.3260652	-0.066254444	-0.44531173	3.0168421	9.320447	Walking_Read
12:31:51.301	-0.5698374	3.5674694	9.562734	0.066116385	-0.3260652	-0.066254444	-0.44531173	3.0168421	9.320447	Walking_Read
12:31:51.324	-0.5698374	3.5674694	9.562734	0.066116385	-0.3260652	-0.066254444	-0.44531173	3.0168421	9.320447	Walking_Read
12:31:51.346	-0.5698374	3.5674694	9.562734	0.066116385	-0.3260652	-0.066254444	-0.44531173	3.0168421	9.320447	Walking_Read
12:31:51.370	-0.5698374	3.5674694	9.562734	0.066116385	-0.3260652	-0.066254444	-0.44531173	3.0168421	9.320447	Walking_Read
12:31:51.392	-0.5698374	3.5674694	9.562734	0.066116385	-0.3260652	-0.066254444	-0.44531173	3.0168421	9.320447	Walking_Read
12:31:51.414	-0.5698374	3.5674694	9.562734	0.066116385	-0.3260652	-0.066254444	-0.44531173	3.0168421	9.320447	Walking_Read
12:31:51.436	-0.5698374	3.5674694	9.562734	0.066116385	-0.3260652	-0.066254444	-0.44531173	3.0168421	9.320447	Walking_Read
12:31:51.460	0.19154198	1.759792	11.43745	-0.49954483	-0.078053914	-0.36863276	0.20847069	3.0156698	9.329129	Walking_Read
12:31:51.483	0.19154198	1.759792	11.43745	-0.49954483	-0.078053914	-0.36863276	0.20847069	3.0156698	9.329129	Walking_Read
12:31:51.506	0.19154198	1.759792	11.43745	-0.49954483	-0.078053914	-0.36863276	0.20847069	3.0156698	9.329129	Walking_Read
12:31:51.529	0.19154198	1.759792	11.43745	-0.49954483	-0.078053914	-0.36863276	0.20847069	3.0156698	9.329129	Walking_Read
12:31:51.552	0.19154198	1.759792	11.43745	-0.49954483	-0.078053914	-0.36863276	0.20847069	3.0156698	9.329129	Walking_Read
12:31:51.576	0.19154198	1.759792	11.43745	-0.49954483	-0.078053914	-0.36863276	0.20847069	3.0156698	9.329129	Walking_Read
12:31:51.599	0.19154198	1.759792	11.43745	-0.49954483	-0.078053914	-0.36863276	0.20847069	3.0156698	9.329129	Walking_Read
12:31:51.622	0.19154198	1.759792	11.43745	-0.49954483	-0.078053914	-0.36863276	0.20847069	3.0156698	9.329129	Walking_Read
12:31:51.644	0.20590763	2.4373717	8.274613	-0.12080837	-0.106764585	-0.31854177	0.38406458	2.9835515	9.3338785	Walking_Read
12:31:51.667	0.20590763	2.4373717	8.274613	-0.12080837	-0.106764585	-0.31854177	0.38406458	2.9835515	9.3338785	Walking_Read
12:31:51.691	0.20590763	2.4373717	8.274613	-0.12080837	-0.106764585	-0.31854177	0.38406458	2.9835515	9.3338785	Walking_Read
12:31:51.714	0.20590763	2.4373717	8.274613	-0.12080837	-0.106764585	-0.31854177	0.38406458	2.9835515	9.3338785	Walking_Read
12:31:51.737	0.20590763	2.4373717	8.274613	-0.12080837	-0.106764585	-0.31854177	0.38406458	2.9835515	9.3338785	Walking_Read
12:31:51.760	0.20590763	2.4373717	8.274613	-0.12080837	-0.106764585	-0.31854177	0.38406458	2.9835515	9.3338785	Walking_Read
12:31:51.783	0.20590763	2.4373717	8.274613	-0.12080837	-0.106764585	-0.31854177	0.38406458	2.9835515	9.3338785	Walking_Read
12:31:51.805	0.20590763	2.4373717	8.274613	-0.12080837	-0.106764585	-0.31854177	0.38406458	2.9835515	9.3338785	Walking_Read
12:31:51.829	0.2083019	2.8420043	8.358414	0.11498561	0.09604268	-0.16277115	0.48979166	2.9540794	9.338303	Walking_Read
12:31:51.852	0.2083019	2.8420043	8.358414	0.11498561	0.09604268	-0.16277115	0.48979166	2.9540794	9.338303	Walking_Read
12:31:51.875	0.2083019	2.8420043	8.358414	0.11498561	0.09604268	-0.16277115	0.48979166	2.9540794	9.338303	Walking_Read
12:31:51.898	0.2083019	2.8420043	8.358414	0.11498561	0.09604268	-0.16277115	0.48979166	2.9540794	9.338303	Walking_Read
12:31:51.922	0.2083019	2.8420043	8.358414	0.11498561	0.09604268	-0.16277115	0.48979166	2.9540794	9.338303	Walking_Read
12:31:51.945	0.2083019	2.8420043	8.358414	0.11498561	0.09604268	-0.16277115	0.48979166	2.9540794	9.338303	Walking_Read
12:31:51.967	0.2083019	2.8420043	8.358414	0.11498561	0.09604268	-0.16277115	0.48979166	2.9540794	9.338303	Walking_Read
12:31:51.991	0.2083019	2.8420043	8.358414	0.11498561	0.09604268	-0.16277115	0.48979166	2.9540794	9.338303	Walking_Read
12:31:52.013	0.69912827	3.8236568	10.151725	0.15224838	0.008688948	0.15854396	0.3934237	3.137452	9.2828865	Walking_Read
12:31:52.037	0.69912827	3.8236568	10.151725	0.15224838	0.008688948	0.15854396	0.3934237	3.137452	9.2828865	Walking_Read
12:31:52.060	0.69912827	3.8236568	10.151725	0.15224838	0.008688948	0.15854396	0.3934237	3.137452	9.2828865	Walking_Read
12:31:52.083	0.69912827	3.8236568	10.151725	0.15224838	0.008688948	0.15854396	0.3934237	3.137452	9.2828865	Walking_Read
12:31:52.106	0.69912827	3.8236568	10.151725	0.15224838	0.008688948	0.15854396	0.3934237	3.137452	9.2828865	Walking_Read
12:31:52.129	0.69912827	3.8236568	10.151725	0.15224838	0.008688948	0.15854396	0.3934237	3.137452	9.2828865	Walking_Read
12:31:52.153	0.69912827	3.8236568	10.151725	0.15224838	0.008688948	0.15854396	0.3934237	3.137452	9.2828865	Walking_Read
12:31:52.176	-0.8571504	2.5570855	10.041589	0.061840333	0.31595415	0.09257052	0.14188568	3.432652	9.18516	Walking_Read
12:31:52.200	-0.8571504	2.5570855	10.041589	0.061840333	0.31595415	0.09257052	0.14188568	3.432652	9.18516	Walking_Read
12:31:52.221	-0.8571504	2.5570855	10.041589	0.061840333	0.31595415	0.09257052	0.14188568	3.432652	9.18516	Walking_Read
12:31:52.244	-0.8571504	2.5570855	10.041589	0.061840333	0.31595415	0.09257052	0.14188568	3.432652	9.18516	Walking_Read
12:31:52.268	-0.8571504	2.5570855	10.041589	0.061840333	0.31595415	0.09257052	0.14188568	3.432652	9.18516	Walking_Read
12:31:52.291	-0.8571504	2.5570855	10.041589	0.061840333	0.31595415	0.09257052	0.14188568	3.432652	9.18516	Walking_Read
12:31:52.314	-0.8571504	2.5570855	10.041589	0.061840333	0.31595415	0.09257052	0.14188568	3.432652	9.18516	Walking_Read
12:31:52.337	-0.8571504	2.5570855	10.041589	0.061840333	0.31595415	0.09257052	0.14188568	3.432652	9.18516	Walking_Read
12:31:52.360	-0.61293435	2.8372157	8.308133	-0.362711	0.051449515	0.20496973	-0.16084011	3.445609	9.179995	Walking_Read
12:31:52.383	-0.61293435	2.8372157	8.308133	-0.362711	0.051449515	0.20496973	-0.16084011	3.445609	9.179995	Walking_Read
12:31:52.405	-0.61293435	2.8372157	8.308133	-0.362711	0.051449515	0.20496973	-0.16084011	3.445609	9.179995	Walking_Read
12:31:52.428	-0.61293435	2.8372157	8.308133	-0.362711	0.051449515	0.20496973	-0.16084011	3.445609	9.179995	Walking_Read
12:31:52.451	-0.61293435	2.8372157	8.308133	-0.362711	0.051449515	0.20496973	-0.16084011	3.445609	9.179995	Walking_Read
12:31:52.474	-0.61293435	2.8372157	8.308133	-0.362711	0.051449515	0.20496973	-0.16084011	3.445609	9.179995	Walking_Read
12:31:52.497	-0.61293435	2.8372157	8.308133	-0.362711	0.051449515	0.20496973	-0.16084011	3.445609	9.179995	Walking_Read
12:31:52.520	-0.61293435	2.8372157	8.308133	-0.362711	0.051449515	0.20496973	-0.16084011	3.445609	9.179995	Walking_Read
12:31:52.543	-0.29210153	3.7063375	8.971348	-0.17578626	0.01724106	0.34485787	-0.17818709	3.1837747	9.273738	Walking_Read
12:31:52.566	-0.29210153	3.7063375	8.971348	-0.17578626	0.01724106	0.34485787	-0.17818709	3.1837747	9.273738	Walking_Read
12:31:52.589	-0.29210153	3.7063375	8.971348	-0.17578626	0.01724106	0.34485787	-0.17818709	3.1837747	9.273738	Walking_Read
12:31:52.612	-0.29210153	3.7063375	8.971348	-0.17578626	0.01724106	0.34485787	-0.17818709	3.1837747	9.273738	Walking_Read
12:31:52.634	-0.29210153	3.7063375	8.971348	-0.17578626	0.01724106	0.34485787	-0.17818709	3.1837747	9.273738	Walking_Read
12:31:52.656	-0.29210153	3.7063375	8.971348	-0.17578626	0.01724106	0.34485787	-0.17818709	3.1837747	9.273738	Walking_Read
12:31:52.677	-0.29210153	3.7063375	8.971348	-0.17578626	0.01724106	0.34485787	-0.17818709	3.1837747	9.273738	Walking_Read
12:31:52.698	-0.29210153	3.7063375	8.971348	-0.17578626	0.01724106	0.34485787	-0.17818709	3.1837747	9.273738	Walking_Read
12:31:52.719	0.679974	4.410254	10.522838	0.28663874	-0.13486437	-0.33808947	0.13819537	3.4113371	9.193152	Walking_Read
12:31:52.741	0.679974	4.410254	10.522838	0.28663874	-0.13486437	-0.33808947	0.13819537	3.4113371	9.193152	Walking_Read
12:31:52.763	0.679974	4.410254	10.522838	0.28663874	-0.13486437	-0.33808947	0.13819537	3.4113371	9.193152	Walking_Read
12:31:52.784	0.679974	4.410254	10.522838	0.28663874	-0.13486437	-0.33808947	0.13819537	3.4113371	9.193152	Walking_Read
12:31:52.806	0.679974	4.410254	10.522838	0.28663874	-0.13486437	-0.33808947	0.13819537	3.4113371	9.193152	Walking_Read
12:31:52.829	0.679974	4.410254	10.522838	0.28663874	-0.13486437	-0.33808947	0.13819537	3.4113371	9.193152	Walking_Read
12:31:52.851	0.679974	4.410254	10.522838	0.28663874	-0.13486437	-0.33808947	0.13819537	3.4113371	9.193152	Walking_Read
12:31:52.873	0.679974	4.410254	10.522838	0.28663874	-0.13486437	-0.33808947	0.13819537	3.4113371	9.193152	Walking_Read
12:31:52.896	2.0782306	2.901861	7.4366174	0.36910555	-0.5019944	0.060805526	0.4693025	3.5269117	9.138436	Walking_Read
12:31:52.918	2.0782306	2.901861	7.4366174	0.36910555	-0.5019944	0.060805526	0.4693025	3.5269117	9.138436	Walking_Read
12:31:52.940	2.0782306	2.901861	7.4366174	0.36910555	-0.5019944	0.060805526	0.4693025	3.5269117	9.138436	Walking_Read
12:31:52.962	2.0782306	2.901861	7.4366174	0.36910555	-0.5019944	0.060805526	0.4693025	3.5269117	9.138436	Walking_Read
12:31:52.984	2.0782306	2.901861	7.4366174	0.36910555	-0.5019944	0.060805526	0.4693025	3.5269117	9.138436	Walking_Read
12:31:53.007	2.0782306	2.901861	7.4366174	0.36910555	-0.5019944	0.060805526	0.4693025	3.5269117	9.138436	Walking_Read
12:31:53.029	2.0782306	2.901861	7.4366174	0.36910555	-0.5019944	0.060805526	0.4693025	3.5269117	9.138436	Walking_Read
12:31:53.053	2.0782306	2.901861	7.4366174	0.36910555	-0.5019944	0.060805526	0.4693025	3.5269117	9.138436	Walking_Read
12:31:53.076	0.46927786	3.0957973	6.794952	-0.12019751	0.16690305	-0.4572082	0.5880329	3.4792614	9.149827	Walking_Read
12:31:53.099	0.46927786	3.0957973	6.794952	-0.12019751	0.16690305	-0.4572082	0.5880329	3.4792614	9.149827	Walking_Read
12:31:53.122	0.46927786	3.0957973	6.794952	-0.12019751	0.16690305	-0.4572082	0.5880329	3.4792614	9.149827	Walking_Read
12:31:53.145	0.46927786	3.0957973	6.794952	-0.12019751	0.16690305	-0.4572082	0.5880329	3.4792614	9.149827	Walking_Read
12:31:53.168	0.46927786	3.0957973	6.794952	-0.12019751	0.16690305	-0.4572082	0.5880329	3.4792614	9.149827	Walking_Read
12:31:53.191	0.46927786	3.0957973	6.794952	-0.12019751	0.16690305	-0.4572082	0.5880329	3.4792614	9.149827	Walking_Read
12:31:53.214	0.46927786	3.0957973	6.794952	-0.12019751	0.16690305	-0.4572082	0.5880329	3.4792614	9.149827	Walking_Read
12:31:53.237	0.46927786	3.0957973	6.794952	-0.12019751	0.16690305	-0.4572082	0.5880329	3.4792614	9.149827	Walking_Read
12:31:53.259	1.4916332	4.3767343	9.5483675	-0.12019751	0.42957512	-0.2690617	0.28132492	3.1600606	9.279291	Walking_Read
12:31:53.283	1.4916332	4.3767343	9.5483675	-0.12019751	0.42957512	-0.2690617	0.28132492	3.1600606	9.279291	Walking_Read
12:31:53.306	1.4916332	4.3767343	9.5483675	-0.12019751	0.42957512	-0.2690617	0.28132492	3.1600606	9.279291	Walking_Read
12:31:53.329	1.4916332	4.3767343	9.5483675	-0.12019751	0.42957512	-0.2690617	0.28132492	3.1600606	9.279291	Walking_Read
12:31:53.352	1.4916332	4.3767343	9.5483675	-0.12019751	0.42957512	-0.2690617	0.28132492	3.1600606	9.279291	Walking_Read
12:31:53.375	1.4916332	4.3767343	9.5483675	-0.12019751	0.42957512	-0.2690617	0.28132492	3.1600606	9.279291	Walking_Read
12:31:53.398	1.4916332	4.3767343	9.5483675	-0.12019751	0.42957512	-0.2690617	0.28132492	3.1600606	9.279291	Walking_Read
12:31:53.421	1.4916332	4.3767343	9.5483675	-0.12019751	0.42957512	-0.2690617	0.28132492	3.1600606	9.279291	Walking_Read
12:31:53.443	-1.1540405	3.9074564	8.645726	0.35627738	0.122920744	0.059583798	0.14382406	3.6770859	9.0900345	Walking_Read
12:31:53.465	-1.1540405	3.9074564	8.645726	0.35627738	0.122920744	0.059583798	0.14382406	3.6770859	9.0900345	Walking_Read
12:31:53.487	-1.1540405	3.9074564	8.645726	0.35627738	0.122920744	0.059583798	0.14382406	3.6770859	9.0900345	Walking_Read
12:31:53.511	-1.1540405	3.9074564	8.645726	0.35627738	0.122920744	0.059583798	0.14382406	3.6770859	9.0900345	Walking_Read
12:31:53.533	-1.1540405	3.9074564	8.645726	0.35627738	0.122920744	0.059583798	0.14382406	3.6770859	9.0900345	Walking_Read
12:31:53.556	-1.1540405	3.9074564	8.645726	0.35627738	0.122920744	0.059583798	0.14382406	3.6770859	9.0900345	Walking_Read
12:31:53.578	-1.1540405	3.9074564	8.645726	0.35627738	0.122920744	0.059583798	0.14382406	3.6770859	9.0900345	Walking_Read
12:31:53.600	-1.1540405	3.9074564	8.645726	0.35627738	0.122920744	0.059583798	0.14382406	3.6770859	9.0900345	Walking_Read
12:31:53.624	-0.65842557	2.8683412	7.8197017	0.0038081338	-0.041402005	0.18603289	-0.1524994	3.7426465	9.063095	Walking_Read
12:31:53.647	-0.65842557	2.8683412	7.8197017	0.0038081338	-0.041402005	0.18603289	-0.1524994	3.7426465	9.063095	Walking_Read
12:31:53.670	-0.65842557	2.8683412	7.8197017	0.0038081338	-0.041402005	0.18603289	-0.1524994	3.7426465	9.063095	Walking_Read
12:31:53.693	-0.65842557	2.8683412	7.8197017	0.0038081338	-0.041402005	0.18603289	-0.1524994	3.7426465	9.063095	Walking_Read
12:31:53.716	-0.65842557	2.8683412	7.8197017	0.0038081338	-0.041402005	0.18603289	-0.1524994	3.7426465	9.063095	Walking_Read
12:31:53.738	-0.65842557	2.8683412	7.8197017	0.0038081338	-0.041402005	0.18603289	-0.1524994	3.7426465	9.063095	Walking_Read
12:31:53.761	-0.65842557	2.8683412	7.8197017	0.0038081338	-0.041402005	0.18603289	-0.1524994	3.7426465	9.063095	Walking_Read
12:31:53.784	-0.65842557	2.8683412	7.8197017	0.0038081338	-0.041402005	0.18603289	-0.1524994	3.7426465	9.063095	Walking_Read
12:31:53.807	0.6895511	3.5938065	7.1732473	0.087496676	-0.016356528	0.26788884	-0.05438041	3.5191917	9.153289	Walking_Read
12:31:53.830	0.6895511	3.5938065	7.1732473	0.087496676	-0.016356528	0.26788884	-0.05438041	3.5191917	9.153289	Walking_Read
12:31:53.854	0.6895511	3.5938065	7.1732473	0.087496676	-0.016356528	0.26788884	-0.05438041	3.5191917	9.153289	Walking_Read
12:31:53.877	0.6895511	3.5938065	7.1732473	0.087496676	-0.016356528	0.26788884	-0.05438041	3.5191917	9.153289	Walking_Read
12:31:53.900	0.6895511	3.5938065	7.1732473	0.087496676	-0.016356528	0.26788884	-0.05438041	3.5191917	9.153289	Walking_Read
12:31:53.923	0.6895511	3.5938065	7.1732473	0.087496676	-0.016356528	0.26788884	-0.05438041	3.5191917	9.153289	Walking_Read
12:31:53.945	0.6895511	3.5938065	7.1732473	0.087496676	-0.016356528	0.26788884	-0.05438041	3.5191917	9.153289	Walking_Read
12:31:53.968	0.6895511	3.5938065	7.1732473	0.087496676	-0.016356528	0.26788884	-0.05438041	3.5191917	9.153289	Walking_Read
12:31:53.991	2.0710478	5.734288	9.318518	-0.2606965	0.4088057	0.32408845	0.30388647	3.6227603	9.107888	Walking_Read
12:31:54.014	2.0710478	5.734288	9.318518	-0.2606965	0.4088057	0.32408845	0.30388647	3.6227603	9.107888	Walking_Read
12:31:54.037	2.0710478	5.734288	9.318518	-0.2606965	0.4088057	0.32408845	0.30388647	3.6227603	9.107888	Walking_Read
12:31:54.060	2.0710478	5.734288	9.318518	-0.2606965	0.4088057	0.32408845	0.30388647	3.6227603	9.107888	Walking_Read
12:31:54.082	2.0710478	5.734288	9.318518	-0.2606965	0.4088057	0.32408845	0.30388647	3.6227603	9.107888	Walking_Read
12:31:54.105	2.0710478	5.734288	9.318518	-0.2606965	0.4088057	0.32408845	0.30388647	3.6227603	9.107888	Walking_Read
12:31:54.128	2.0710478	5.734288	9.318518	-0.2606965	0.4088057	0.32408845	0.30388647	3.6227603	9.107888	Walking_Read
12:31:54.151	2.0710478	5.734288	9.318518	-0.2606965	0.4088057	0.32408845	0.30388647	3.6227603	9.107888	Walking_Read
12:31:54.174	-0.32562137	1.0917894	11.595473	-0.4066933	-0.59179157	-0.49996877	0.73205966	3.2749507	9.214616	Walking_Read
12:31:54.197	-0.32562137	1.0917894	11.595473	-0.4066933	-0.59179157	-0.49996877	0.73205966	3.2749507	9.214616	Walking_Read
12:31:54.220	-0.32562137	1.0917894	11.595473	-0.4066933	-0.59179157	-0.49996877	0.73205966	3.2749507	9.214616	Walking_Read
12:31:54.241	-0.32562137	1.0917894	11.595473	-0.4066933	-0.59179157	-0.49996877	0.73205966	3.2749507	9.214616	Walking_Read
12:31:54.263	-0.32562137	1.0917894	11.595473	-0.4066933	-0.59179157	-0.49996877	0.73205966	3.2749507	9.214616	Walking_Read
12:31:54.285	-0.32562137	1.0917894	11.595473	-0.4066933	-0.59179157	-0.49996877	0.73205966	3.2749507	9.214616	Walking_Read
12:31:54.307	-0.32562137	1.0917894	11.595473	-0.4066933	-0.59179157	-0.49996877	0.73205966	3.2749507	9.214616	Walking_Read
12:31:54.330	-0.32562137	1.0917894	11.595473	-0.4066933	-0.59179157	-0.49996877	0.73205966	3.2749507	9.214616	Walking_Read
12:31:54.353	1.541913	2.8683412	7.685622	-0.5025992	0.53586566	-0.1847623	0.75287753	3.0524294	9.289038	Walking_Read
12:31:54.376	1.541913	2.8683412	7.685622	-0.5025992	0.53586566	-0.1847623	0.75287753	3.0524294	9.289038	Walking_Read
12:31:54.398	1.541913	2.8683412	7.685622	-0.5025992	0.53586566	-0.1847623	0.75287753	3.0524294	9.289038	Walking_Read
12:31:54.421	1.541913	2.8683412	7.685622	-0.5025992	0.53586566	-0.1847623	0.75287753	3.0524294	9.289038	Walking_Read
12:31:54.444	1.541913	2.8683412	7.685622	-0.5025992	0.53586566	-0.1847623	0.75287753	3.0524294	9.289038	Walking_Read
12:31:54.467	1.541913	2.8683412	7.685622	-0.5025992	0.53586566	-0.1847623	0.75287753	3.0524294	9.289038	Walking_Read
12:31:54.490	1.541913	2.8683412	7.685622	-0.5025992	0.53586566	-0.1847623	0.75287753	3.0524294	9.289038	Walking_Read
12:31:54.512	1.541913	2.8683412	7.685622	-0.090875976	-0.18678793	-0.07114136	0.6030971	2.7362685	9.397844	Walking_Read
12:31:54.536	0.3304099	2.7414446	9.014444	-0.090875976	-0.18678793	-0.07114136	0.6030971	2.7362685	9.397844	Walking_Read
12:31:54.558	0.3304099	2.7414446	9.014444	-0.090875976	-0.18678793	-0.07114136	0.6030971	2.7362685	9.397844	Walking_Read
12:31:54.580	0.3304099	2.7414446	9.014444	-0.090875976	-0.18678793	-0.07114136	0.6030971	2.7362685	9.397844	Walking_Read
12:31:54.603	0.3304099	2.7414446	9.014444	-0.090875976	-0.18678793	-0.07114136	0.6030971	2.7362685	9.397844	Walking_Read
12:31:54.626	0.3304099	2.7414446	9.014444	-0.090875976	-0.18678793	-0.07114136	0.6030971	2.7362685	9.397844	Walking_Read
12:31:54.650	0.3304099	2.7414446	9.014444	-0.090875976	-0.18678793	-0.07114136	0.6030971	2.7362685	9.397844	Walking_Read
12:31:54.673	0.3304099	2.7414446	9.014444	-0.090875976	-0.18678793	-0.07114136	0.6030971	2.7362685	9.397844	Walking_Read
12:31:54.696	0.6703969	3.624932	10.4294615	-0.15012991	0.32023022	-0.21041864	0.4109525	2.8010228	9.389131	Walking_Read
12:31:54.719	0.6703969	3.624932	10.4294615	-0.15012991	0.32023022	-0.21041864	0.4109525	2.8010228	9.389131	Walking_Read
12:31:54.742	0.6703969	3.624932	10.4294615	-0.15012991	0.32023022	-0.21041864	0.4109525	2.8010228	9.389131	Walking_Read
12:31:54.766	0.6703969	3.624932	10.4294615	-0.15012991	0.32023022	-0.21041864	0.4109525	2.8010228	9.389131	Walking_Read
12:31:54.789	0.6703969	3.624932	10.4294615	-0.15012991	0.32023022	-0.21041864	0.4109525	2.8010228	9.389131	Walking_Read
12:31:54.812	0.6703969	3.624932	10.4294615	-0.15012991	0.32023022	-0.21041864	0.4109525	2.8010228	9.389131	Walking_Read
12:31:54.833	0.6703969	3.624932	10.4294615	-0.15012991	0.32023022	-0.21041864	0.4109525	2.8010228	9.389131	Walking_Read
12:31:54.856	0.6703969	3.624932	10.4294615	-0.15012991	0.32023022	-0.21041864	0.4109525	2.8010228	9.389131	Walking_Read
12:31:54.879	-0.24182175	1.9561225	9.038387	0.47173092	0.27869138	0.18481117	0.09192692	3.131621	9.292732	Walking_Read
12:31:54.902	-0.24182175	1.9561225	9.038387	0.47173092	0.27869138	0.18481117	0.09192692	3.131621	9.292732	Walking_Read
12:31:54.925	-0.24182175	1.9561225	9.038387	0.47173092	0.27869138	0.18481117	0.09192692	3.131621	9.292732	Walking_Read
12:31:54.948	-0.24182175	1.9561225	9.038387	0.47173092	0.27869138	0.18481117	0.09192692	3.131621	9.292732	Walking_Read
12:31:54.971	-0.24182175	1.9561225	9.038387	0.47173092	0.27869138	0.18481117	0.09192692	3.131621	9.292732	Walking_Read
12:31:54.993	-0.24182175	1.9561225	9.038387	0.47173092	0.27869138	0.18481117	0.09192692	3.131621	9.292732	Walking_Read
12:31:55.016	-0.24182175	1.9561225	9.038387	0.47173092	0.27869138	0.18481117	0.09192692	3.131621	9.292732	Walking_Read
12:31:55.038	-0.24182175	1.9561225	9.038387	0.47173092	0.27869138	0.18481117	0.09192692	3.131621	9.292732	Walking_Read
12:31:55.061	-0.90503585	2.578634	8.688824	0.08077715	0.14613362	0.12189205	-0.18727538	3.2516673	9.249971	Walking_Read
12:31:55.084	-0.90503585	2.578634	8.688824	0.08077715	0.14613362	0.12189205	-0.18727538	3.2516673	9.249971	Walking_Read
12:31:55.108	-0.90503585	2.578634	8.688824	0.08077715	0.14613362	0.12189205	-0.18727538	3.2516673	9.249971	Walking_Read
12:31:55.131	-0.90503585	2.578634	8.688824	0.08077715	0.14613362	0.12189205	-0.18727538	3.2516673	9.249971	Walking_Read
12:31:55.154	-0.90503585	2.578634	8.688824	0.08077715	0.14613362	0.12189205	-0.18727538	3.2516673	9.249971	Walking_Read
12:31:55.176	-0.90503585	2.578634	8.688824	0.08077715	0.14613362	0.12189205	-0.18727538	3.2516673	9.249971	Walking_Read
12:31:55.200	-0.90503585	2.578634	8.688824	0.08077715	0.14613362	0.12189205	-0.18727538	3.2516673	9.249971	Walking_Read
12:31:55.223	-0.90503585	2.578634	8.688824	0.08077715	0.14613362	0.12189205	-0.18727538	3.2516673	9.249971	Walking_Read
12:31:55.246	-0.26097596	4.1181526	8.001666	-0.03406551	0.12047729	0.1420506	-0.24692143	3.5021691	9.156649	Walking_Read
12:31:55.269	-0.26097596	4.1181526	8.001666	-0.03406551	0.12047729	0.1420506	-0.24692143	3.5021691	9.156649	Walking_Read
12:31:55.292	-0.26097596	4.1181526	8.001666	-0.03406551	0.12047729	0.1420506	-0.24692143	3.5021691	9.156649	Walking_Read
12:31:55.315	-0.26097596	4.1181526	8.001666	-0.03406551	0.12047729	0.1420506	-0.24692143	3.5021691	9.156649	Walking_Read
12:31:55.339	-0.26097596	4.1181526	8.001666	-0.03406551	0.12047729	0.1420506	-0.24692143	3.5021691	9.156649	Walking_Read
12:31:55.362	-0.26097596	4.1181526	8.001666	-0.03406551	0.12047729	0.1420506	-0.24692143	3.5021691	9.156649	Walking_Read
12:31:55.385	-0.26097596	4.1181526	8.001666	-0.03406551	0.12047729	0.1420506	-0.24692143	3.5021691	9.156649	Walking_Read
12:31:55.408	-0.26097596	4.1181526	8.001666	-0.03406551	0.12047729	0.1420506	-0.24692143	3.5021691	9.156649	Walking_Read
12:31:55.431	-0.25139886	4.084633	9.512454	0.144918	-0.35172155	-0.06258925	-0.05765143	3.4620728	9.175026	Walking_Read
12:31:55.455	-0.25139886	4.084633	9.512454	0.144918	-0.35172155	-0.06258925	-0.05765143	3.4620728	9.175026	Walking_Read
12:31:55.476	-0.25139886	4.084633	9.512454	0.144918	-0.35172155	-0.06258925	-0.05765143	3.4620728	9.175026	Walking_Read
12:31:55.500	-0.25139886	4.084633	9.512454	0.144918	-0.35172155	-0.06258925	-0.05765143	3.4620728	9.175026	Walking_Read
12:31:55.523	-0.25139886	4.084633	9.512454	0.144918	-0.35172155	-0.06258925	-0.05765143	3.4620728	9.175026	Walking_Read
12:31:55.544	-0.25139886	4.084633	9.512454	0.144918	-0.35172155	-0.06258925	-0.05765143	3.4620728	9.175026	Walking_Read
12:31:55.568	-0.25139886	4.084633	9.512454	0.144918	-0.35172155	-0.06258925	-0.05765143	3.4620728	9.175026	Walking_Read
12:31:55.591	-0.25139886	4.084633	9.512454	0.144918	-0.35172155	-0.06258925	-0.05765143	3.4620728	9.175026	Walking_Read
12:31:55.614	-0.009577099	1.7286664	9.179649	-0.27108124	0.18645073	-0.20980777	0.37990156	3.2718453	9.236941	Walking_Read
12:31:55.635	-0.009577099	1.7286664	9.179649	-0.27108124	0.18645073	-0.20980777	0.37990156	3.2718453	9.236941	Walking_Read
12:31:55.658	-0.009577099	1.7286664	9.179649	-0.27108124	0.18645073	-0.20980777	0.37990156	3.2718453	9.236941	Walking_Read
12:31:55.681	-0.009577099	1.7286664	9.179649	-0.27108124	0.18645073	-0.20980777	0.37990156	3.2718453	9.236941	Walking_Read
12:31:55.704	-0.009577099	1.7286664	9.179649	-0.27108124	0.18645073	-0.20980777	0.37990156	3.2718453	9.236941	Walking_Read
12:31:55.727	-0.009577099	1.7286664	9.179649	-0.27108124	0.18645073	-0.20980777	0.37990156	3.2718453	9.236941	Walking_Read
12:31:55.750	-0.009577099	1.7286664	9.179649	-0.27108124	0.18645073	-0.20980777	0.37990156	3.2718453	9.236941	Walking_Read
12:31:55.772	0.014365649	2.8707354	8.078283	-0.0957629	0.023349712	0.27888444	0.14980873	3.1733544	9.27781	Walking_Read
12:31:55.796	0.014365649	2.8707354	8.078283	-0.0957629	0.023349712	0.27888444	0.14980873	3.1733544	9.27781	Walking_Read
12:31:55.819	0.014365649	2.8707354	8.078283	-0.0957629	0.023349712	0.27888444	0.14980873	3.1733544	9.27781	Walking_Read
12:31:55.842	0.014365649	2.8707354	8.078283	-0.0957629	0.023349712	0.27888444	0.14980873	3.1733544	9.27781	Walking_Read
12:31:55.865	0.014365649	2.8707354	8.078283	-0.0957629	0.023349712	0.27888444	0.14980873	3.1733544	9.27781	Walking_Read
12:31:55.888	0.014365649	2.8707354	8.078283	-0.0957629	0.023349712	0.27888444	0.14980873	3.1733544	9.27781	Walking_Read
12:31:55.912	0.014365649	2.8707354	8.078283	-0.0957629	0.023349712	0.27888444	0.14980873	3.1733544	9.27781	Walking_Read
12:31:55.933	0.014365649	2.8707354	8.078283	-0.0957629	0.023349712	0.27888444	0.14980873	3.1733544	9.27781	Walking_Read
12:31:55.956	0.6153286	4.3432145	8.652909	-0.057889257	0.33855617	0.33630577	0.17797446	3.0028894	9.333882	Walking_Read
12:31:55.979	0.6153286	4.3432145	8.652909	-0.057889257	0.33855617	0.33630577	0.17797446	3.0028894	9.333882	Walking_Read
12:31:56.002	0.6153286	4.3432145	8.652909	-0.057889257	0.33855617	0.33630577	0.17797446	3.0028894	9.333882	Walking_Read
12:31:56.026	0.6153286	4.3432145	8.652909	-0.057889257	0.33855617	0.33630577	0.17797446	3.0028894	9.333882	Walking_Read
12:31:56.049	0.6153286	4.3432145	8.652909	-0.057889257	0.33855617	0.33630577	0.17797446	3.0028894	9.333882	Walking_Read
12:31:56.072	0.6153286	4.3432145	8.652909	-0.057889257	0.33855617	0.33630577	0.17797446	3.0028894	9.333882	Walking_Read
12:31:56.095	0.6153286	4.3432145	8.652909	-0.057889257	0.33855617	0.33630577	0.17797446	3.0028894	9.333882	Walking_Read
12:31:56.118	0.6153286	4.3432145	8.652909	-0.057889257	0.33855617	0.33630577	0.17797446	3.0028894	9.333882	Walking_Read
12:31:56.141	0.071828246	4.0726614	9.620196	0.1608005	0.31473243	0.2953778	0.15340976	3.2956722	9.235009	Walking_Read
12:31:56.164	0.071828246	4.0726614	9.620196	0.1608005	0.31473243	0.2953778	0.15340976	3.2956722	9.235009	Walking_Read
12:31:56.185	0.071828246	4.0726614	9.620196	0.1608005	0.31473243	0.2953778	0.15340976	3.2956722	9.235009	Walking_Read
12:31:56.208	0.071828246	4.0726614	9.620196	0.1608005	0.31473243	0.2953778	0.15340976	3.2956722	9.235009	Walking_Read
12:31:56.231	0.071828246	4.0726614	9.620196	0.1608005	0.31473243	0.2953778	0.15340976	3.2956722	9.235009	Walking_Read
12:31:56.254	0.071828246	4.0726614	9.620196	0.1608005	0.31473243	0.2953778	0.15340976	3.2956722	9.235009	Walking_Read
12:31:56.277	0.071828246	4.0726614	9.620196	0.1608005	0.31473243	0.2953778	0.15340976	3.2956722	9.235009	Walking_Read
12:31:56.299	0.071828246	4.0726614	9.620196	0.1608005	0.31473243	0.2953778	0.15340976	3.2956722	9.235009	Walking_Read
12:31:56.322	-0.8044763	2.3942747	8.097438	0.32329065	-0.47694892	-0.12917356	-0.1576552	3.5508983	9.139838	Walking_Read
12:31:56.345	-0.8044763	2.3942747	8.097438	0.32329065	-0.47694892	-0.12917356	-0.1576552	3.5508983	9.139838	Walking_Read
12:31:56.369	-0.8044763	2.3942747	8.097438	0.32329065	-0.47694892	-0.12917356	-0.1576552	3.5508983	9.139838	Walking_Read
12:31:56.392	-0.8044763	2.3942747	8.097438	0.32329065	-0.47694892	-0.12917356	-0.1576552	3.5508983	9.139838	Walking_Read
12:31:56.414	-0.8044763	2.3942747	8.097438	0.32329065	-0.47694892	-0.12917356	-0.1576552	3.5508983	9.139838	Walking_Read
12:31:56.435	-0.8044763	2.3942747	8.097438	0.32329065	-0.47694892	-0.12917356	-0.1576552	3.5508983	9.139838	Walking_Read
12:31:56.458	-0.8044763	2.3942747	8.097438	0.32329065	-0.47694892	-0.12917356	-0.1576552	3.5508983	9.139838	Walking_Read
12:31:56.482	-0.8044763	2.3942747	8.097438	0.32329065	-0.47694892	-0.12917356	-0.1576552	3.5508983	9.139838	Walking_Read
12:31:56.505	-0.06464542	3.9170337	6.814106	-0.0395633	0.17178996	0.31920153	-0.12513997	3.3589828	9.212597	Walking_Read
12:31:56.528	-0.06464542	3.9170337	6.814106	-0.0395633	0.17178996	0.31920153	-0.12513997	3.3589828	9.212597	Walking_Read
12:31:56.551	-0.06464542	3.9170337	6.814106	-0.0395633	0.17178996	0.31920153	-0.12513997	3.3589828	9.212597	Walking_Read
12:31:56.574	-0.06464542	3.9170337	6.814106	-0.0395633	0.17178996	0.31920153	-0.12513997	3.3589828	9.212597	Walking_Read
12:31:56.597	-0.06464542	3.9170337	6.814106	-0.0395633	0.17178996	0.31920153	-0.12513997	3.3589828	9.212597	Walking_Read
12:31:56.619	-0.06464542	3.9170337	6.814106	-0.0395633	0.17178996	0.31920153	-0.12513997	3.3589828	9.212597	Walking_Read
12:31:56.642	-0.06464542	3.9170337	6.814106	-0.0395633	0.17178996	0.31920153	-0.12513997	3.3589828	9.212597	Walking_Read
12:31:56.665	-0.06464542	3.9170337	6.814106	-0.0395633	0.17178996	0.31920153	-0.12513997	3.3589828	9.212597	Walking_Read
12:31:56.688	-0.3615355	4.1157584	8.693612	-0.0016896533	-0.054841038	-0.10657155	-0.14500323	3.295216	9.235307	Walking_Read
12:31:56.712	-0.3615355	4.1157584	8.693612	-0.0016896533	-0.054841038	-0.10657155	-0.14500323	3.295216	9.235307	Walking_Read
12:31:56.735	-0.3615355	4.1157584	8.693612	-0.0016896533	-0.054841038	-0.10657155	-0.14500323	3.295216	9.235307	Walking_Read
12:31:56.758	-0.3615355	4.1157584	8.693612	-0.0016896533	-0.054841038	-0.10657155	-0.14500323	3.295216	9.235307	Walking_Read
12:31:56.781	-0.3615355	4.1157584	8.693612	-0.0016896533	-0.054841038	-0.10657155	-0.14500323	3.295216	9.235307	Walking_Read
12:31:56.804	-0.3615355	4.1157584	8.693612	-0.0016896533	-0.054841038	-0.10657155	-0.14500323	3.295216	9.235307	Walking_Read
12:31:56.827	-0.3615355	4.1157584	8.693612	-0.0016896533	-0.054841038	-0.10657155	-0.14500323	3.295216	9.235307	Walking_Read
12:31:56.850	-0.3615355	4.1157584	8.693612	-0.0016896533	-0.054841038	-0.10657155	-0.14500323	3.295216	9.235307	Walking_Read
12:31:56.874	1.5826156	1.611347	11.535616	-0.3101766	-1.2582456	-0.52867943	0.3984028	3.0789816	9.302233	Walking_Read
12:31:56.896	1.5826156	1.611347	11.535616	-0.3101766	-1.2582456	-0.52867943	0.3984028	3.0789816	9.302233	Walking_Read
12:31:56.920	1.5826156	1.611347	11.535616	-0.3101766	-1.2582456	-0.52867943	0.3984028	3.0789816	9.302233	Walking_Read
12:31:56.943	1.5826156	1.611347	11.535616	-0.3101766	-1.2582456	-0.52867943	0.3984028	3.0789816	9.302233	Walking_Read
12:31:56.966	1.5826156	1.611347	11.535616	-0.3101766	-1.2582456	-0.52867943	0.3984028	3.0789816	9.302233	Walking_Read
12:31:56.989	1.5826156	1.611347	11.535616	-0.3101766	-1.2582456	-0.52867943	0.3984028	3.0789816	9.302233	Walking_Read
12:31:57.012	1.5826156	1.611347	11.535616	-0.3101766	-1.2582456	-0.52867943	0.3984028	3.0789816	9.302233	Walking_Read
12:31:57.034	0.4740664	2.308081	7.2354984	-0.15440597	0.43507287	-0.07969348	0.11769215	2.9149566	9.362668	Walking_Read
12:31:57.058	0.4740664	2.308081	7.2354984	-0.15440597	0.43507287	-0.07969348	0.11769215	2.9149566	9.362668	Walking_Read
12:31:57.081	0.4740664	2.308081	7.2354984	-0.15440597	0.43507287	-0.07969348	0.11769215	2.9149566	9.362668	Walking_Read
12:31:57.104	0.4740664	2.308081	7.2354984	-0.15440597	0.43507287	-0.07969348	0.11769215	2.9149566	9.362668	Walking_Read
12:31:57.127	0.4740664	2.308081	7.2354984	-0.15440597	0.43507287	-0.07969348	0.11769215	2.9149566	9.362668	Walking_Read
12:31:57.150	0.4740664	2.308081	7.2354984	-0.15440597	0.43507287	-0.07969348	0.11769215	2.9149566	9.362668	Walking_Read
12:31:57.172	0.4740664	2.308081	7.2354984	-0.15440597	0.43507287	-0.07969348	0.11769215	2.9149566	9.362668	Walking_Read
12:31:57.194	0.4740664	2.308081	7.2354984	-0.15440597	0.43507287	-0.07969348	0.11769215	2.9149566	9.362668	Walking_Read
12:31:57.217	0.28970724	2.6025767	8.839663	-0.26130736	-0.18862052	-0.025326474	0.1301624	2.8093722	9.394725	Walking_Read
12:31:57.240	0.28970724	2.6025767	8.839663	-0.26130736	-0.18862052	-0.025326474	0.1301624	2.8093722	9.394725	Walking_Read
12:31:57.263	0.28970724	2.6025767	8.839663	-0.26130736	-0.18862052	-0.025326474	0.1301624	2.8093722	9.394725	Walking_Read
12:31:57.286	0.28970724	2.6025767	8.839663	-0.26130736	-0.18862052	-0.025326474	0.1301624	2.8093722	9.394725	Walking_Read
12:31:57.309	0.28970724	2.6025767	8.839663	-0.26130736	-0.18862052	-0.025326474	0.1301624	2.8093722	9.394725	Walking_Read
12:31:57.332	0.28970724	2.6025767	8.839663	-0.26130736	-0.18862052	-0.025326474	0.1301624	2.8093722	9.394725	Walking_Read
12:31:57.355	0.28970724	2.6025767	8.839663	-0.26130736	-0.18862052	-0.025326474	0.1301624	2.8093722	9.394725	Walking_Read
12:31:57.376	0.28970724	2.6025767	8.839663	-0.26130736	-0.18862052	-0.025326474	0.1301624	2.8093722	9.394725	Walking_Read
12:31:57.400	0.043096945	3.7925313	9.751882	0.74478763	-0.096379876	0.140218	-0.54419637	2.524256	9.460568	Walking_Read
12:31:57.423	0.043096945	3.7925313	9.751882	0.74478763	-0.096379876	0.140218	-0.54419637	2.524256	9.460568	Walking_Read
12:31:57.446	0.043096945	3.7925313	9.751882	0.74478763	-0.096379876	0.140218	-0.54419637	2.524256	9.460568	Walking_Read
12:31:57.469	0.043096945	3.7925313	9.751882	0.74478763	-0.096379876	0.140218	-0.54419637	2.524256	9.460568	Walking_Read
12:31:57.492	0.043096945	3.7925313	9.751882	0.74478763	-0.096379876	0.140218	-0.54419637	2.524256	9.460568	Walking_Read
12:31:57.516	0.043096945	3.7925313	9.751882	0.74478763	-0.096379876	0.140218	-0.54419637	2.524256	9.460568	Walking_Read
12:31:57.539	0.043096945	3.7925313	9.751882	0.74478763	-0.096379876	0.140218	-0.54419637	2.524256	9.460568	Walking_Read
12:31:57.562	0.043096945	3.7925313	9.751882	0.74478763	-0.096379876	0.140218	-0.54419637	2.524256	9.460568	Walking_Read
12:31:57.585	-1.0486923	1.6831752	11.552376	0.01724717	-0.05361931	-0.30388102	-0.39167392	3.0344539	9.317137	Walking_Read
12:31:57.608	-1.0486923	1.6831752	11.552376	0.01724717	-0.05361931	-0.30388102	-0.39167392	3.0344539	9.317137	Walking_Read
12:31:57.632	-1.0486923	1.6831752	11.552376	0.01724717	-0.05361931	-0.30388102	-0.39167392	3.0344539	9.317137	Walking_Read
12:31:57.655	-1.0486923	1.6831752	11.552376	0.01724717	-0.05361931	-0.30388102	-0.39167392	3.0344539	9.317137	Walking_Read
12:31:57.676	-1.0486923	1.6831752	11.552376	0.01724717	-0.05361931	-0.30388102	-0.39167392	3.0344539	9.317137	Walking_Read
12:31:57.700	-1.0486923	1.6831752	11.552376	0.01724717	-0.05361931	-0.30388102	-0.39167392	3.0344539	9.317137	Walking_Read
12:31:57.721	-1.0486923	1.6831752	11.552376	0.01724717	-0.05361931	-0.30388102	-0.39167392	3.0344539	9.317137	Walking_Read
12:31:57.745	-1.0486923	1.6831752	11.552376	0.01724717	-0.05361931	-0.30388102	-0.39167392	3.0344539	9.317137	Walking_Read
12:31:57.768	-0.845179	2.413429	7.877164	-0.04994801	0.11192517	-0.09740857	-0.5640361	3.315015	9.212106	Walking_Read
12:31:57.791	-0.845179	2.413429	7.877164	-0.04994801	0.11192517	-0.09740857	-0.5640361	3.315015	9.212106	Walking_Read
12:31:57.814	-0.845179	2.413429	7.877164	-0.04994801	0.11192517	-0.09740857	-0.5640361	3.315015	9.212106	Walking_Read
12:31:57.836	-0.845179	2.413429	7.877164	-0.04994801	0.11192517	-0.09740857	-0.5640361	3.315015	9.212106	Walking_Read
12:31:57.859	-0.845179	2.413429	7.877164	-0.04994801	0.11192517	-0.09740857	-0.5640361	3.315015	9.212106	Walking_Read
12:31:57.882	-0.845179	2.413429	7.877164	-0.04994801	0.11192517	-0.09740857	-0.5640361	3.315015	9.212106	Walking_Read
12:31:57.905	-0.845179	2.413429	7.877164	-0.04994801	0.11192517	-0.09740857	-0.5640361	3.315015	9.212106	Walking_Read
12:31:57.928	-0.845179	2.413429	7.877164	-0.04994801	0.11192517	-0.09740857	-0.5640361	3.315015	9.212106	Walking_Read
12:31:57.951	-1.211503	3.5387383	8.710372	0.01969063	0.055114705	-0.13833655	-0.82034	3.229365	9.223265	Walking_Read
12:31:57.975	-1.211503	3.5387383	8.710372	0.01969063	0.055114705	-0.13833655	-0.82034	3.229365	9.223265	Walking_Read
12:31:57.998	-1.211503	3.5387383	8.710372	0.01969063	0.055114705	-0.13833655	-0.82034	3.229365	9.223265	Walking_Read
12:31:58.021	-1.211503	3.5387383	8.710372	0.01969063	0.055114705	-0.13833655	-0.82034	3.229365	9.223265	Walking_Read
12:31:58.044	-1.211503	3.5387383	8.710372	0.01969063	0.055114705	-0.13833655	-0.82034	3.229365	9.223265	Walking_Read
12:31:58.067	-1.211503	3.5387383	8.710372	0.01969063	0.055114705	-0.13833655	-0.82034	3.229365	9.223265	Walking_Read
12:31:58.089	-1.211503	3.5387383	8.710372	0.01969063	0.055114705	-0.13833655	-0.82034	3.229365	9.223265	Walking_Read
12:31:58.112	-0.505192	3.6800003	10.388759	0.01969063	0.055114705	-0.13833655	-0.65823466	3.5810575	9.105664	Walking_Read
12:31:58.134	-0.505192	3.6800003	10.388759	0.016636305	-0.23687887	0.00032986724	-0.65823466	3.5810575	9.105664	Walking_Read
12:31:58.156	-0.505192	3.6800003	10.388759	0.016636305	-0.23687887	0.00032986724	-0.65823466	3.5810575	9.105664	Walking_Read
12:31:58.176	-0.505192	3.6800003	10.388759	0.016636305	-0.23687887	0.00032986724	-0.65823466	3.5810575	9.105664	Walking_Read
12:31:58.198	-0.505192	3.6800003	10.388759	0.016636305	-0.23687887	0.00032986724	-0.65823466	3.5810575	9.105664	Walking_Read
12:31:58.219	-0.505192	3.6800003	10.388759	0.016636305	-0.23687887	0.00032986724	-0.65823466	3.5810575	9.105664	Walking_Read
12:31:58.240	-0.505192	3.6800003	10.388759	0.016636305	-0.23687887	0.00032986724	-0.65823466	3.5810575	9.105664	Walking_Read
12:31:58.260	-0.505192	3.6800003	10.388759	0.016636305	-0.23687887	0.00032986724	-0.65823466	3.5810575	9.105664	Walking_Read
12:31:58.283	-0.505192	3.6800003	10.388759	0.016636305	-0.23687887	0.00032986724	-0.65823466	3.5810575	9.105664	Walking_Read
12:31:58.305	0.46209505	3.067066	8.557138	0.2994669	-0.277196	-0.064421855	-0.21492732	3.665507	9.093307	Walking_Read
12:31:58.327	0.46209505	3.067066	8.557138	0.2994669	-0.277196	-0.064421855	-0.21492732	3.665507	9.093307	Walking_Read
12:31:58.349	0.46209505	3.067066	8.557138	0.2994669	-0.277196	-0.064421855	-0.21492732	3.665507	9.093307	Walking_Read
12:31:58.371	0.46209505	3.067066	8.557138	0.2994669	-0.277196	-0.064421855	-0.21492732	3.665507	9.093307	Walking_Read
12:31:58.393	0.46209505	3.067066	8.557138	0.2994669	-0.277196	-0.064421855	-0.21492732	3.665507	9.093307	Walking_Read
12:31:58.414	0.46209505	3.067066	8.557138	0.2994669	-0.277196	-0.064421855	-0.21492732	3.665507	9.093307	Walking_Read
12:31:58.437	0.46209505	3.067066	8.557138	0.2994669	-0.277196	-0.064421855	-0.21492732	3.665507	9.093307	Walking_Read
12:31:58.459	0.46209505	3.067066	8.557138	0.2994669	-0.277196	-0.064421855	-0.21492732	3.665507	9.093307	Walking_Read
12:31:58.480	-0.37111259	2.9401696	7.599428	-0.12813877	0.3220628	-0.19514702	-0.08752941	3.5961893	9.123055	Walking_Read
12:31:58.501	-0.37111259	2.9401696	7.599428	-0.12813877	0.3220628	-0.19514702	-0.08752941	3.5961893	9.123055	Walking_Read
12:31:58.522	-0.37111259	2.9401696	7.599428	-0.12813877	0.3220628	-0.19514702	-0.08752941	3.5961893	9.123055	Walking_Read
12:31:58.543	-0.37111259	2.9401696	7.599428	-0.12813877	0.3220628	-0.19514702	-0.08752941	3.5961893	9.123055	Walking_Read
12:31:58.564	-0.37111259	2.9401696	7.599428	-0.12813877	0.3220628	-0.19514702	-0.08752941	3.5961893	9.123055	Walking_Read
12:31:58.585	-0.37111259	2.9401696	7.599428	-0.12813877	0.3220628	-0.19514702	-0.08752941	3.5961893	9.123055	Walking_Read
12:31:58.606	-0.37111259	2.9401696	7.599428	-0.12813877	0.3220628	-0.19514702	-0.08752941	3.5961893	9.123055	Walking_Read
12:31:58.627	-0.37111259	2.9401696	7.599428	-0.12813877	0.3220628	-0.19514702	-0.08752941	3.5961893	9.123055	Walking_Read
12:31:58.648	0.36871833	3.7326744	8.719949	-0.12813877	0.3220628	-0.19514702	-0.112183414	3.3545408	9.214382	Walking_Read
12:31:58.669	0.36871833	3.7326744	8.719949	-0.24970095	-0.1030994	0.08890533	-0.112183414	3.3545408	9.214382	Walking_Read
12:31:58.690	0.36871833	3.7326744	8.719949	-0.24970095	-0.1030994	0.08890533	-0.112183414	3.3545408	9.214382	Walking_Read
12:31:58.711	0.36871833	3.7326744	8.719949	-0.24970095	-0.1030994	0.08890533	-0.112183414	3.3545408	9.214382	Walking_Read
12:31:58.732	0.36871833	3.7326744	8.719949	-0.24970095	-0.1030994	0.08890533	-0.112183414	3.3545408	9.214382	Walking_Read
12:31:58.753	0.36871833	3.7326744	8.719949	-0.24970095	-0.1030994	0.08890533	-0.112183414	3.3545408	9.214382	Walking_Read
12:31:58.774	0.36871833	3.7326744	8.719949	-0.24970095	-0.1030994	0.08890533	-0.112183414	3.3545408	9.214382	Walking_Read
12:31:58.796	0.36871833	3.7326744	8.719949	-0.24970095	-0.1030994	0.08890533	-0.112183414	3.3545408	9.214382	Walking_Read
12:31:58.817	0.36871833	3.7326744	8.719949	-0.24970095	-0.1030994	0.08890533	-0.112183414	3.3545408	9.214382	Walking_Read
12:31:58.838	-0.2681588	3.8715425	9.696813	0.061840333	0.5047115	-0.047317624	-0.020850262	3.3331292	9.222808	Walking_Read
12:31:58.859	-0.2681588	3.8715425	9.696813	0.061840333	0.5047115	-0.047317624	-0.020850262	3.3331292	9.222808	Walking_Read
12:31:58.888	-0.2681588	3.8715425	9.696813	0.061840333	0.5047115	-0.047317624	-0.020850262	3.3331292	9.222808	Walking_Read
12:31:58.922	-0.2681588	3.8715425	9.696813	0.061840333	0.5047115	-0.047317624	-0.020850262	3.3331292	9.222808	Walking_Read
12:31:58.955	-0.2681588	3.8715425	9.696813	0.061840333	0.5047115	-0.047317624	-0.020850262	3.3331292	9.222808	Walking_Read
12:31:58.991	-0.2681588	3.8715425	9.696813	0.061840333	0.5047115	-0.047317624	-0.020850262	3.3331292	9.222808	Walking_Read
12:31:59.025	-0.65842557	2.875524	7.84125	0.27625403	0.26097628	0.1579331	-0.569042	3.3869166	9.185606	Walking_Read
12:31:59.058	-0.65842557	2.875524	7.84125	0.27625403	0.26097628	0.1579331	-0.569042	3.3869166	9.185606	Walking_Read
12:31:59.092	-0.65842557	2.875524	7.84125	0.27625403	0.26097628	0.1579331	-0.569042	3.3869166	9.185606	Walking_Read
12:31:59.125	-0.65842557	2.875524	7.84125	0.27625403	0.26097628	0.1579331	-0.569042	3.3869166	9.185606	Walking_Read
12:31:59.147	-0.65842557	2.875524	7.84125	0.27625403	0.26097628	0.1579331	-0.569042	3.3869166	9.185606	Walking_Read
12:31:59.169	-0.65842557	2.875524	7.84125	0.27625403	0.26097628	0.1579331	-0.569042	3.3869166	9.185606	Walking_Read
12:31:59.193	-1.2354459	2.9641123	7.9489923	-0.034676377	0.06549941	0.13472022	-0.65158975	3.329504	9.2010975	Walking_Read
12:31:59.215	-1.2354459	2.9641123	7.9489923	-0.034676377	0.06549941	0.13472022	-0.65158975	3.329504	9.2010975	Walking_Read
12:31:59.237	-1.2354459	2.9641123	7.9489923	-0.034676377	0.06549941	0.13472022	-0.65158975	3.329504	9.2010975	Walking_Read
12:31:59.259	-1.2354459	2.9641123	7.9489923	-0.034676377	0.06549941	0.13472022	-0.65158975	3.329504	9.2010975	Walking_Read
12:31:59.282	-1.2354459	2.9641123	7.9489923	-0.034676377	0.06549941	0.13472022	-0.65158975	3.329504	9.2010975	Walking_Read
12:31:59.305	-1.2354459	2.9641123	7.9489923	-0.034676377	0.06549941	0.13472022	-0.65158975	3.329504	9.2010975	Walking_Read
12:31:59.328	-1.2354459	2.9641123	7.9489923	-0.034676377	0.06549941	0.13472022	-0.65158975	3.329504	9.2010975	Walking_Read
12:31:59.351	-1.2354459	2.9641123	7.9489923	-0.034676377	0.06549941	0.13472022	-0.65158975	3.329504	9.2010975	Walking_Read
12:31:59.375	-0.6392714	3.9840732	8.91149	0.28908223	0.01357587	0.25139546	-0.7388499	3.4595292	9.146373	Walking_Read
12:31:59.398	-0.6392714	3.9840732	8.91149	0.28908223	0.01357587	0.25139546	-0.7388499	3.4595292	9.146373	Walking_Read
12:31:59.421	-0.6392714	3.9840732	8.91149	0.28908223	0.01357587	0.25139546	-0.7388499	3.4595292	9.146373	Walking_Read
12:31:59.444	-0.6392714	3.9840732	8.91149	0.28908223	0.01357587	0.25139546	-0.7388499	3.4595292	9.146373	Walking_Read
12:31:59.467	-0.6392714	3.9840732	8.91149	0.28908223	0.01357587	0.25139546	-0.7388499	3.4595292	9.146373	Walking_Read
12:31:59.491	-0.6392714	3.9840732	8.91149	0.28908223	0.01357587	0.25139546	-0.7388499	3.4595292	9.146373	Walking_Read
12:31:59.514	-0.6392714	3.9840732	8.91149	0.28908223	0.01357587	0.25139546	-0.7388499	3.4595292	9.146373	Walking_Read
12:31:59.536	-0.6392714	3.9840732	8.91149	0.28908223	0.01357587	0.25139546	-0.7388499	3.4595292	9.146373	Walking_Read
12:31:59.559	0.8643332	2.753416	10.45101	-0.31567436	-0.60950667	-0.25806612	-0.27103868	3.6423411	9.101113	Walking_Read
12:31:59.581	0.8643332	2.753416	10.45101	-0.31567436	-0.60950667	-0.25806612	-0.27103868	3.6423411	9.101113	Walking_Read
12:31:59.603	0.8643332	2.753416	10.45101	-0.31567436	-0.60950667	-0.25806612	-0.27103868	3.6423411	9.101113	Walking_Read
12:31:59.626	0.8643332	2.753416	10.45101	-0.31567436	-0.60950667	-0.25806612	-0.27103868	3.6423411	9.101113	Walking_Read
12:31:59.648	0.8643332	2.753416	10.45101	-0.31567436	-0.60950667	-0.25806612	-0.27103868	3.6423411	9.101113	Walking_Read
12:31:59.670	0.8643332	2.753416	10.45101	-0.31567436	-0.60950667	-0.25806612	-0.27103868	3.6423411	9.101113	Walking_Read
12:31:59.696	0.8643332	2.753416	10.45101	-0.31567436	-0.60950667	-0.25806612	-0.27103868	3.6423411	9.101113	Walking_Read
12:31:59.718	0.8643332	2.753416	10.45101	-0.31567436	-0.60950667	-0.25806612	-0.27103868	3.6423411	9.101113	Walking_Read
12:31:59.743	0.43575802	2.803696	7.9178667	-0.032232914	0.12169902	-0.08213694	-0.12712379	3.4400845	9.182594	Walking_Read
12:31:59.766	0.43575802	2.803696	7.9178667	-0.032232914	0.12169902	-0.08213694	-0.12712379	3.4400845	9.182594	Walking_Read
12:31:59.789	0.43575802	2.803696	7.9178667	-0.032232914	0.12169902	-0.08213694	-0.12712379	3.4400845	9.182594	Walking_Read
12:31:59.812	0.43575802	2.803696	7.9178667	-0.032232914	0.12169902	-0.08213694	-0.12712379	3.4400845	9.182594	Walking_Read
12:31:59.836	0.43575802	2.803696	7.9178667	-0.032232914	0.12169902	-0.08213694	-0.12712379	3.4400845	9.182594	Walking_Read
12:31:59.859	0.43575802	2.803696	7.9178667	-0.032232914	0.12169902	-0.08213694	-0.12712379	3.4400845	9.182594	Walking_Read
12:31:59.882	0.43575802	2.803696	7.9178667	-0.032232914	0.12169902	-0.08213694	-0.12712379	3.4400845	9.182594	Walking_Read
12:31:59.905	0.43575802	2.803696	7.9178667	-0.032232914	0.12169902	-0.08213694	-0.12712379	3.4400845	9.182594	Walking_Read
12:31:59.928	0.26337022	3.0239692	9.751882	-0.41158023	0.034345288	-0.4132259	0.32442203	3.2934268	9.231385	Walking_Read
12:31:59.952	0.26337022	3.0239692	9.751882	-0.41158023	0.034345288	-0.4132259	0.32442203	3.2934268	9.231385	Walking_Read
12:31:59.975	0.26337022	3.0239692	9.751882	-0.41158023	0.034345288	-0.4132259	0.32442203	3.2934268	9.231385	Walking_Read
12:31:59.997	0.26337022	3.0239692	9.751882	-0.41158023	0.034345288	-0.4132259	0.32442203	3.2934268	9.231385	Walking_Read
12:32:00.021	0.26337022	3.0239692	9.751882	-0.41158023	0.034345288	-0.4132259	0.32442203	3.2934268	9.231385	Walking_Read
12:32:00.044	0.26337022	3.0239692	9.751882	-0.41158023	0.034345288	-0.4132259	0.32442203	3.2934268	9.231385	Walking_Read
12:32:00.066	0.26337022	3.0239692	9.751882	-0.41158023	0.034345288	-0.4132259	0.32442203	3.2934268	9.231385	Walking_Read
12:32:00.087	0.26337022	3.0239692	9.751882	-0.41158023	0.034345288	-0.4132259	0.32442203	3.2934268	9.231385	Walking_Read
12:32:00.110	0.20351335	4.187587	8.365596	-0.045061085	0.13574892	-0.15971683	-0.052723985	3.3842864	9.204032	Walking_Read
12:32:00.131	0.20351335	4.187587	8.365596	-0.045061085	0.13574892	-0.15971683	-0.052723985	3.3842864	9.204032	Walking_Read
12:32:00.152	0.20351335	4.187587	8.365596	-0.045061085	0.13574892	-0.15971683	-0.052723985	3.3842864	9.204032	Walking_Read
12:32:00.174	0.20351335	4.187587	8.365596	-0.045061085	0.13574892	-0.15971683	-0.052723985	3.3842864	9.204032	Walking_Read
12:32:00.196	0.20351335	4.187587	8.365596	-0.045061085	0.13574892	-0.15971683	-0.052723985	3.3842864	9.204032	Walking_Read
12:32:00.220	0.20351335	4.187587	8.365596	-0.045061085	0.13574892	-0.15971683	-0.052723985	3.3842864	9.204032	Walking_Read
12:32:00.243	0.20351335	4.187587	8.365596	-0.045061085	0.13574892	-0.15971683	-0.052723985	3.3842864	9.204032	Walking_Read
12:32:00.264	0.20351335	4.187587	8.365596	-0.045061085	0.13574892	-0.15971683	-0.052723985	3.3842864	9.204032	Walking_Read
12:32:00.288	-0.5243462	1.6496553	13.1733	-0.3242265	-0.8178117	-0.5897659	-0.14141636	3.306574	9.231301	Walking_Read
12:32:00.311	-0.5243462	1.6496553	13.1733	-0.3242265	-0.8178117	-0.5897659	-0.14141636	3.306574	9.231301	Walking_Read
12:32:00.334	-0.5243462	1.6496553	13.1733	-0.3242265	-0.8178117	-0.5897659	-0.14141636	3.306574	9.231301	Walking_Read
12:32:00.357	-0.5243462	1.6496553	13.1733	-0.3242265	-0.8178117	-0.5897659	-0.14141636	3.306574	9.231301	Walking_Read
12:32:00.380	-0.5243462	1.6496553	13.1733	-0.3242265	-0.8178117	-0.5897659	-0.14141636	3.306574	9.231301	Walking_Read
12:32:00.404	-0.5243462	1.6496553	13.1733	-0.3242265	-0.8178117	-0.5897659	-0.14141636	3.306574	9.231301	Walking_Read
12:32:00.428	-0.5243462	1.6496553	13.1733	-0.3242265	-0.8178117	-0.5897659	-0.14141636	3.306574	9.231301	Walking_Read
12:32:00.451	-0.5243462	1.6496553	13.1733	-0.3242265	-0.8178117	-0.5897659	-0.14141636	3.306574	9.231301	Walking_Read
12:32:00.473	-0.3040729	2.4996228	7.695199	-0.16479068	-0.09454728	-0.024104742	-0.5764925	3.326156	9.207319	Walking_Read
12:32:00.495	-0.3040729	2.4996228	7.695199	-0.16479068	-0.09454728	-0.024104742	-0.5764925	3.326156	9.207319	Walking_Read
12:32:00.519	-0.3040729	2.4996228	7.695199	-0.16479068	-0.09454728	-0.024104742	-0.5764925	3.326156	9.207319	Walking_Read
12:32:00.542	-0.3040729	2.4996228	7.695199	-0.16479068	-0.09454728	-0.024104742	-0.5764925	3.326156	9.207319	Walking_Read
12:32:00.565	-0.3040729	2.4996228	7.695199	-0.16479068	-0.09454728	-0.024104742	-0.5764925	3.326156	9.207319	Walking_Read
12:32:00.588	-0.3040729	2.4996228	7.695199	-0.16479068	-0.09454728	-0.024104742	-0.5764925	3.326156	9.207319	Walking_Read
12:32:00.611	-0.3040729	2.4996228	7.695199	-0.16479068	-0.09454728	-0.024104742	-0.5764925	3.326156	9.207319	Walking_Read
12:32:00.635	-0.4740664	3.6105664	9.466963	0.13819848	-0.3437803	-0.08213694	-0.53735006	3.1206186	9.281345	Walking_Read
12:32:00.657	-0.4740664	3.6105664	9.466963	0.13819848	-0.3437803	-0.08213694	-0.53735006	3.1206186	9.281345	Walking_Read
12:32:00.680	-0.4740664	3.6105664	9.466963	0.13819848	-0.3437803	-0.08213694	-0.53735006	3.1206186	9.281345	Walking_Read
12:32:00.703	-0.4740664	3.6105664	9.466963	0.13819848	-0.3437803	-0.08213694	-0.53735006	3.1206186	9.281345	Walking_Read
12:32:00.725	-0.4740664	3.6105664	9.466963	0.13819848	-0.3437803	-0.08213694	-0.53735006	3.1206186	9.281345	Walking_Read
12:32:00.749	-0.4740664	3.6105664	9.466963	0.13819848	-0.3437803	-0.08213694	-0.53735006	3.1206186	9.281345	Walking_Read
12:32:00.772	-0.4740664	3.6105664	9.466963	0.13819848	-0.3437803	-0.08213694	-0.53735006	3.1206186	9.281345	Walking_Read
12:32:00.795	-0.4740664	3.6105664	9.466963	0.13819848	-0.3437803	-0.08213694	-0.53735006	3.1206186	9.281345	Walking_Read
12:32:00.818	-0.2561874	4.1516724	9.792584	0.06917071	-0.36332798	-0.24707055	-0.4163317	3.5690672	9.124626	Walking_Read
12:32:00.841	-0.2561874	4.1516724	9.792584	0.06917071	-0.36332798	-0.24707055	-0.4163317	3.5690672	9.124626	Walking_Read
12:32:00.864	-0.2561874	4.1516724	9.792584	0.06917071	-0.36332798	-0.24707055	-0.4163317	3.5690672	9.124626	Walking_Read
12:32:00.887	-0.2561874	4.1516724	9.792584	0.06917071	-0.36332798	-0.24707055	-0.4163317	3.5690672	9.124626	Walking_Read
12:32:00.911	-0.2561874	4.1516724	9.792584	0.06917071	-0.36332798	-0.24707055	-0.4163317	3.5690672	9.124626	Walking_Read
12:32:00.932	-0.2561874	4.1516724	9.792584	0.06917071	-0.36332798	-0.24707055	-0.4163317	3.5690672	9.124626	Walking_Read
12:32:00.955	-0.2561874	4.1516724	9.792584	0.06917071	-0.36332798	-0.24707055	-0.4163317	3.5690672	9.124626	Walking_Read
12:32:00.979	-0.2561874	4.1516724	9.792584	0.06917071	-0.36332798	-0.24707055	-0.4163317	3.5690672	9.124626	Walking_Read
12:32:01.001	0.44054657	2.4062462	9.5483675	0.28480616	-0.038958542	-0.15971683	-0.14613092	3.3849132	9.202792	Walking_Read
12:32:01.023	0.44054657	2.4062462	9.5483675	0.28480616	-0.038958542	-0.15971683	-0.14613092	3.3849132	9.202792	Walking_Read
12:32:01.046	0.44054657	2.4062462	9.5483675	0.28480616	-0.038958542	-0.15971683	-0.14613092	3.3849132	9.202792	Walking_Read
12:32:01.068	0.44054657	2.4062462	9.5483675	0.28480616	-0.038958542	-0.15971683	-0.14613092	3.3849132	9.202792	Walking_Read
12:32:01.092	0.44054657	2.4062462	9.5483675	0.28480616	-0.038958542	-0.15971683	-0.14613092	3.3849132	9.202792	Walking_Read
12:32:01.115	0.44054657	2.4062462	9.5483675	0.28480616	-0.038958542	-0.15971683	-0.14613092	3.3849132	9.202792	Walking_Read
12:32:01.137	0.44054657	2.4062462	9.5483675	0.28480616	-0.038958542	-0.15971683	-0.14613092	3.3849132	9.202792	Walking_Read
12:32:01.161	0.44054657	2.4062462	9.5483675	0.28480616	-0.038958542	-0.15971683	-0.14613092	3.3849132	9.202792	Walking_Read
12:32:01.183	-1.2881198	2.8491871	8.10462	-0.14524297	-0.0432346	-0.25928786	-0.2731183	3.3313954	9.219415	Walking_Read
12:32:01.206	-1.2881198	2.8491871	8.10462	-0.14524297	-0.0432346	-0.25928786	-0.2731183	3.3313954	9.219415	Walking_Read
12:32:01.228	-1.2881198	2.8491871	8.10462	-0.14524297	-0.0432346	-0.25928786	-0.2731183	3.3313954	9.219415	Walking_Read
12:32:01.250	-1.2881198	2.8491871	8.10462	-0.14524297	-0.0432346	-0.25928786	-0.2731183	3.3313954	9.219415	Walking_Read
12:32:01.273	-1.2881198	2.8491871	8.10462	-0.14524297	-0.0432346	-0.25928786	-0.2731183	3.3313954	9.219415	Walking_Read
12:32:01.296	-1.2881198	2.8491871	8.10462	-0.14524297	-0.0432346	-0.25928786	-0.2731183	3.3313954	9.219415	Walking_Read
12:32:01.320	-1.2881198	2.8491871	8.10462	-0.14524297	-0.0432346	-0.25928786	-0.2731183	3.3313954	9.219415	Walking_Read
12:32:01.343	-1.2881198	2.8491871	8.10462	-0.14524297	-0.0432346	-0.25928786	-0.2731183	3.3313954	9.219415	Walking_Read
12:32:01.366	-0.2681588	3.6177492	8.760652	-0.09148685	0.15651834	0.20252626	-0.11145145	3.2365913	9.25648	Walking_Read
12:32:01.389	-0.2681588	3.6177492	8.760652	-0.09148685	0.15651834	0.20252626	-0.11145145	3.2365913	9.25648	Walking_Read
12:32:01.412	-0.2681588	3.6177492	8.760652	-0.09148685	0.15651834	0.20252626	-0.11145145	3.2365913	9.25648	Walking_Read
12:32:01.435	-0.2681588	3.6177492	8.760652	-0.09148685	0.15651834	0.20252626	-0.11145145	3.2365913	9.25648	Walking_Read
12:32:01.458	-0.2681588	3.6177492	8.760652	-0.09148685	0.15651834	0.20252626	-0.11145145	3.2365913	9.25648	Walking_Read
12:32:01.480	-0.2681588	3.6177492	8.760652	-0.09148685	0.15651834	0.20252626	-0.11145145	3.2365913	9.25648	Walking_Read
12:32:01.502	-0.2681588	3.6177492	8.760652	-0.09148685	0.15651834	0.20252626	-0.11145145	3.2365913	9.25648	Walking_Read
12:32:01.525	-0.2681588	3.6177492	8.760652	-0.09148685	0.15651834	0.20252626	-0.11145145	3.2365913	9.25648	Walking_Read
12:32:01.549	-0.9984126	4.0367475	10.26665	0.11437474	0.5743502	0.097457446	-0.23593158	3.436988	9.1816025	Walking_Read
12:32:01.572	-0.9984126	4.0367475	10.26665	0.11437474	0.5743502	0.097457446	-0.23593158	3.436988	9.1816025	Walking_Read
12:32:01.595	-0.9984126	4.0367475	10.26665	0.11437474	0.5743502	0.097457446	-0.23593158	3.436988	9.1816025	Walking_Read
12:32:01.618	-0.9984126	4.0367475	10.26665	0.11437474	0.5743502	0.097457446	-0.23593158	3.436988	9.1816025	Walking_Read
12:32:01.641	-0.9984126	4.0367475	10.26665	0.11437474	0.5743502	0.097457446	-0.23593158	3.436988	9.1816025	Walking_Read
12:32:01.665	-0.9984126	4.0367475	10.26665	0.11437474	0.5743502	0.097457446	-0.23593158	3.436988	9.1816025	Walking_Read
12:32:01.688	-0.9984126	4.0367475	10.26665	0.11437474	0.5743502	0.097457446	-0.23593158	3.436988	9.1816025	Walking_Read
12:32:01.711	-0.42618093	2.8611584	7.7047763	0.22921741	0.0288475	0.24895203	-0.56187916	3.624361	9.09498	Walking_Read
12:32:01.734	-0.42618093	2.8611584	7.7047763	0.22921741	0.0288475	0.24895203	-0.56187916	3.624361	9.09498	Walking_Read
12:32:01.757	-0.42618093	2.8611584	7.7047763	0.22921741	0.0288475	0.24895203	-0.56187916	3.624361	9.09498	Walking_Read
12:32:01.783	-0.42618093	2.8611584	7.7047763	0.22921741	0.0288475	0.24895203	-0.56187916	3.624361	9.09498	Walking_Read
12:32:01.805	-0.42618093	2.8611584	7.7047763	0.22921741	0.0288475	0.24895203	-0.56187916	3.624361	9.09498	Walking_Read
12:32:01.827	-0.42618093	2.8611584	7.7047763	0.22921741	0.0288475	0.24895203	-0.56187916	3.624361	9.09498	Walking_Read
12:32:01.849	-0.42618093	2.8611584	7.7047763	0.22921741	0.0288475	0.24895203	-0.56187916	3.624361	9.09498	Walking_Read
12:32:01.870	-0.42618093	2.8611584	7.7047763	0.22921741	0.0288475	0.24895203	-0.56187916	3.624361	9.09498	Walking_Read
12:32:01.894	-1.0702409	3.0646718	8.408693	0.047179565	0.14246842	0.3283645	-0.6525594	3.570015	9.110408	Walking_Read
12:32:01.915	-1.0702409	3.0646718	8.408693	0.047179565	0.14246842	0.3283645	-0.6525594	3.570015	9.110408	Walking_Read
12:32:01.938	-1.0702409	3.0646718	8.408693	0.047179565	0.14246842	0.3283645	-0.6525594	3.570015	9.110408	Walking_Read
12:32:01.961	-1.0702409	3.0646718	8.408693	0.047179565	0.14246842	0.3283645	-0.6525594	3.570015	9.110408	Walking_Read
12:32:01.984	-1.0702409	3.0646718	8.408693	0.047179565	0.14246842	0.3283645	-0.6525594	3.570015	9.110408	Walking_Read
12:32:02.006	-1.0702409	3.0646718	8.408693	0.047179565	0.14246842	0.3283645	-0.6525594	3.570015	9.110408	Walking_Read
12:32:02.028	-1.0702409	3.0646718	8.408693	0.047179565	0.14246842	0.3283645	-0.6525594	3.570015	9.110408	Walking_Read
12:32:02.051	-1.0702409	3.0646718	8.408693	0.047179565	0.14246842	0.3283645	-0.6525594	3.570015	9.110408	Walking_Read
12:32:02.074	-0.723071	4.304906	8.039975	0.013581978	0.0050237556	0.3741794	-0.6431182	3.5918145	9.102507	Walking_Read
12:32:02.097	-0.723071	4.304906	8.039975	0.013581978	0.0050237556	0.3741794	-0.6431182	3.5918145	9.102507	Walking_Read
12:32:02.120	-0.723071	4.304906	8.039975	0.013581978	0.0050237556	0.3741794	-0.6431182	3.5918145	9.102507	Walking_Read
12:32:02.142	-0.723071	4.304906	8.039975	0.013581978	0.0050237556	0.3741794	-0.6431182	3.5918145	9.102507	Walking_Read
12:32:02.164	-0.723071	4.304906	8.039975	0.013581978	0.0050237556	0.3741794	-0.6431182	3.5918145	9.102507	Walking_Read
12:32:02.187	-0.723071	4.304906	8.039975	0.013581978	0.0050237556	0.3741794	-0.6431182	3.5918145	9.102507	Walking_Read
12:32:02.210	-0.723071	4.304906	8.039975	0.013581978	0.0050237556	0.3741794	-0.6431182	3.5918145	9.102507	Walking_Read
12:32:02.234	-0.723071	4.304906	8.039975	0.013581978	0.0050237556	0.3741794	-0.6431182	3.5918145	9.102507	Walking_Read
12:32:02.257	0.4070267	3.912245	10.223554	-0.25764218	-0.31751308	0.17992425	-0.17964809	3.4704158	9.170295	Walking_Read
12:32:02.280	0.4070267	3.912245	10.223554	-0.25764218	-0.31751308	0.17992425	-0.17964809	3.4704158	9.170295	Walking_Read
12:32:02.303	0.4070267	3.912245	10.223554	-0.25764218	-0.31751308	0.17992425	-0.17964809	3.4704158	9.170295	Walking_Read
12:32:02.324	0.4070267	3.912245	10.223554	-0.25764218	-0.31751308	0.17992425	-0.17964809	3.4704158	9.170295	Walking_Read
12:32:02.348	0.4070267	3.912245	10.223554	-0.25764218	-0.31751308	0.17992425	-0.17964809	3.4704158	9.170295	Walking_Read
12:32:02.371	0.4070267	3.912245	10.223554	-0.25764218	-0.31751308	0.17992425	-0.17964809	3.4704158	9.170295	Walking_Read
12:32:02.394	0.4070267	3.912245	10.223554	-0.25764218	-0.31751308	0.17992425	-0.17964809	3.4704158	9.170295	Walking_Read
12:32:02.417	0.4070267	3.912245	10.223554	-0.25764218	-0.31751308	0.17992425	-0.17964809	3.4704158	9.170295	Walking_Read
12:32:02.440	0.66321415	1.9585168	9.25866	-0.17700797	-0.16907285	-0.14627779	0.2833999	3.148158	9.283273	Walking_Read
12:32:02.464	0.66321415	1.9585168	9.25866	-0.17700797	-0.16907285	-0.14627779	0.2833999	3.148158	9.283273	Walking_Read
12:32:02.487	0.66321415	1.9585168	9.25866	-0.17700797	-0.16907285	-0.14627779	0.2833999	3.148158	9.283273	Walking_Read
12:32:02.510	0.66321415	1.9585168	9.25866	-0.17700797	-0.16907285	-0.14627779	0.2833999	3.148158	9.283273	Walking_Read
12:32:02.533	0.66321415	1.9585168	9.25866	-0.17700797	-0.16907285	-0.14627779	0.2833999	3.148158	9.283273	Walking_Read
12:32:02.556	0.66321415	1.9585168	9.25866	-0.17700797	-0.16907285	-0.14627779	0.2833999	3.148158	9.283273	Walking_Read
12:32:02.578	0.66321415	1.9585168	9.25866	-0.17700797	-0.16907285	-0.14627779	0.2833999	3.148158	9.283273	Walking_Read
12:32:02.599	0.66321415	1.9585168	9.25866	-0.17700797	-0.16907285	-0.14627779	0.2833999	3.148158	9.283273	Walking_Read
12:32:02.619	0.44054657	2.9569294	7.989695	-0.02001561	-0.10859718	0.13594195	0.31370562	2.8982368	9.363343	Walking_Read
12:32:02.640	0.44054657	2.9569294	7.989695	-0.02001561	-0.10859718	0.13594195	0.31370562	2.8982368	9.363343	Walking_Read
12:32:02.661	0.44054657	2.9569294	7.989695	-0.02001561	-0.10859718	0.13594195	0.31370562	2.8982368	9.363343	Walking_Read
12:32:02.683	0.44054657	2.9569294	7.989695	-0.02001561	-0.10859718	0.13594195	0.31370562	2.8982368	9.363343	Walking_Read
12:32:02.703	0.44054657	2.9569294	7.989695	-0.02001561	-0.10859718	0.13594195	0.31370562	2.8982368	9.363343	Walking_Read
12:32:02.724	0.44054657	2.9569294	7.989695	-0.02001561	-0.10859718	0.13594195	0.31370562	2.8982368	9.363343	Walking_Read
12:32:02.746	0.44054657	2.9569294	7.989695	-0.02001561	-0.10859718	0.13594195	0.31370562	2.8982368	9.363343	Walking_Read
12:32:02.767	0.44054657	2.9569294	7.989695	-0.02001561	-0.10859718	0.13594195	0.31370562	2.8982368	9.363343	Walking_Read
12:32:02.790	1.211503	3.3950818	8.842057	-0.045061085	0.07771672	0.1756482	0.4214654	2.699383	9.418389	Walking_Read
12:32:02.811	1.211503	3.3950818	8.842057	-0.045061085	0.07771672	0.1756482	0.4214654	2.699383	9.418389	Walking_Read
12:32:02.833	1.211503	3.3950818	8.842057	-0.045061085	0.07771672	0.1756482	0.4214654	2.699383	9.418389	Walking_Read
12:32:02.854	1.211503	3.3950818	8.842057	-0.045061085	0.07771672	0.1756482	0.4214654	2.699383	9.418389	Walking_Read
12:32:02.876	1.211503	3.3950818	8.842057	-0.045061085	0.07771672	0.1756482	0.4214654	2.699383	9.418389	Walking_Read
12:32:02.898	1.211503	3.3950818	8.842057	-0.045061085	0.07771672	0.1756482	0.4214654	2.699383	9.418389	Walking_Read
12:32:02.919	1.211503	3.3950818	8.842057	-0.045061085	0.07771672	0.1756482	0.4214654	2.699383	9.418389	Walking_Read
12:32:02.941	1.211503	3.3950818	8.842057	-0.045061085	0.07771672	0.1756482	0.4214654	2.699383	9.418389	Walking_Read
12:32:02.963	1.211503	3.3950818	8.842057	-0.045061085	0.07771672	0.1756482	0.4214654	2.699383	9.418389	Walking_Read
12:32:02.985	-0.20111908	3.6608462	9.577099	0.14980493	0.42774248	-0.010665707	0.2959042	2.8599517	9.375687	Walking_Read
12:32:03.008	-0.20111908	3.6608462	9.577099	0.14980493	0.42774248	-0.010665707	0.2959042	2.8599517	9.375687	Walking_Read
12:32:03.031	-0.20111908	3.6608462	9.577099	0.14980493	0.42774248	-0.010665707	0.2959042	2.8599517	9.375687	Walking_Read
12:32:03.053	-0.20111908	3.6608462	9.577099	0.14980493	0.42774248	-0.010665707	0.2959042	2.8599517	9.375687	Walking_Read
12:32:03.075	-0.20111908	3.6608462	9.577099	0.14980493	0.42774248	-0.010665707	0.2959042	2.8599517	9.375687	Walking_Read
12:32:03.096	-0.20111908	3.6608462	9.577099	0.14980493	0.42774248	-0.010665707	0.2959042	2.8599517	9.375687	Walking_Read
12:32:03.121	-0.20111908	3.6608462	9.577099	0.14980493	0.42774248	-0.010665707	0.2959042	2.8599517	9.375687	Walking_Read
12:32:03.143	-0.20111908	3.6608462	9.577099	0.14980493	0.42774248	-0.010665707	0.2959042	2.8599517	9.375687	Walking_Read
12:32:03.165	-0.0670397	1.7885233	7.1924014	0.42163995	-0.37065837	0.10051177	-0.1489104	3.0108178	9.331838	Walking_Read
12:32:03.186	-0.0670397	1.7885233	7.1924014	0.42163995	-0.37065837	0.10051177	-0.1489104	3.0108178	9.331838	Walking_Read
12:32:03.207	-0.0670397	1.7885233	7.1924014	0.42163995	-0.37065837	0.10051177	-0.1489104	3.0108178	9.331838	Walking_Read
12:32:03.229	-0.0670397	1.7885233	7.1924014	0.42163995	-0.37065837	0.10051177	-0.1489104	3.0108178	9.331838	Walking_Read
12:32:03.250	-0.0670397	1.7885233	7.1924014	0.42163995	-0.37065837	0.10051177	-0.1489104	3.0108178	9.331838	Walking_Read
12:32:03.272	-0.0670397	1.7885233	7.1924014	0.42163995	-0.37065837	0.10051177	-0.1489104	3.0108178	9.331838	Walking_Read
12:32:03.293	-0.0670397	1.7885233	7.1924014	0.42163995	-0.37065837	0.10051177	-0.1489104	3.0108178	9.331838	Walking_Read
12:32:03.314	-0.0670397	1.7885233	7.1924014	0.42163995	-0.37065837	0.10051177	-0.1489104	3.0108178	9.331838	Walking_Read
12:32:03.336	0.17478207	2.753416	8.339259	0.0025864034	0.29579562	0.23306952	0.087231055	2.7743518	9.4056225	Walking_Read
12:32:03.357	0.17478207	2.753416	8.339259	0.0025864034	0.29579562	0.23306952	0.087231055	2.7743518	9.4056225	Walking_Read
12:32:03.378	0.17478207	2.753416	8.339259	0.0025864034	0.29579562	0.23306952	0.087231055	2.7743518	9.4056225	Walking_Read
12:32:03.399	0.17478207	2.753416	8.339259	0.0025864034	0.29579562	0.23306952	0.087231055	2.7743518	9.4056225	Walking_Read
12:32:03.421	0.17478207	2.753416	8.339259	0.0025864034	0.29579562	0.23306952	0.087231055	2.7743518	9.4056225	Walking_Read
12:32:03.442	0.17478207	2.753416	8.339259	0.0025864034	0.29579562	0.23306952	0.087231055	2.7743518	9.4056225	Walking_Read
12:32:03.464	0.17478207	2.753416	8.339259	0.0025864034	0.29579562	0.23306952	0.087231055	2.7743518	9.4056225	Walking_Read
12:32:03.484	0.17478207	2.753416	8.339259	0.0025864034	0.29579562	0.23306952	0.087231055	2.7743518	9.4056225	Walking_Read
12:32:03.505	0.17478207	2.753416	8.339259	0.0025864034	0.29579562	0.23306952	0.087231055	2.7743518	9.4056225	Walking_Read
12:32:03.543	-0.19633053	3.6009893	8.870789	-0.0236808	0.048395187	-0.17804278	-0.19683601	2.796668	9.397354	Walking_Read
12:32:03.576	-0.19633053	3.6009893	8.870789	-0.0236808	0.048395187	-0.17804278	-0.19683601	2.796668	9.397354	Walking_Read
12:32:03.613	-0.19633053	3.6009893	8.870789	-0.0236808	0.048395187	-0.17804278	-0.19683601	2.796668	9.397354	Walking_Read
12:32:03.645	-0.19633053	3.6009893	8.870789	-0.0236808	0.048395187	-0.17804278	-0.19683601	2.796668	9.397354	Walking_Read
12:32:03.679	-0.19633053	3.6009893	8.870789	-0.0236808	0.048395187	-0.17804278	-0.19683601	2.796668	9.397354	Walking_Read
12:32:03.712	-0.80208206	3.397476	10.759871	0.29030392	-0.60889584	-0.34786332	0.10100926	2.97476	9.344034	Walking_Read
12:32:03.746	-0.80208206	3.397476	10.759871	0.29030392	-0.60889584	-0.34786332	0.10100926	2.97476	9.344034	Walking_Read
12:32:03.780	-0.80208206	3.397476	10.759871	0.29030392	-0.60889584	-0.34786332	0.10100926	2.97476	9.344034	Walking_Read
12:32:03.803	-0.80208206	3.397476	10.759871	0.29030392	-0.60889584	-0.34786332	0.10100926	2.97476	9.344034	Walking_Read
12:32:03.826	-0.80208206	3.397476	10.759871	0.29030392	-0.60889584	-0.34786332	0.10100926	2.97476	9.344034	Walking_Read
12:32:03.848	-0.80208206	3.397476	10.759871	0.29030392	-0.60889584	-0.34786332	0.10100926	2.97476	9.344034	Walking_Read
12:32:03.872	0.44294083	1.8675344	7.2977495	0.24754336	-0.2295485	-0.1145128	0.34167525	3.0093715	9.327235	Walking_Read
12:32:03.895	0.44294083	1.8675344	7.2977495	0.24754336	-0.2295485	-0.1145128	0.34167525	3.0093715	9.327235	Walking_Read
12:32:03.918	0.44294083	1.8675344	7.2977495	0.24754336	-0.2295485	-0.1145128	0.34167525	3.0093715	9.327235	Walking_Read
12:32:03.940	0.44294083	1.8675344	7.2977495	0.24754336	-0.2295485	-0.1145128	0.34167525	3.0093715	9.327235	Walking_Read
12:32:03.962	0.44294083	1.8675344	7.2977495	0.24754336	-0.2295485	-0.1145128	0.34167525	3.0093715	9.327235	Walking_Read
12:32:03.986	0.44294083	1.8675344	7.2977495	0.24754336	-0.2295485	-0.1145128	0.34167525	3.0093715	9.327235	Walking_Read
12:32:04.009	0.44294083	1.8675344	7.2977495	0.24754336	-0.2295485	-0.1145128	0.34167525	3.0093715	9.327235	Walking_Read
12:32:04.032	0.44294083	1.8675344	7.2977495	0.24754336	-0.2295485	-0.1145128	0.34167525	3.0093715	9.327235	Walking_Read
12:32:04.055	0.46927786	2.8683412	8.741497	-0.10187155	0.14369017	0.19458503	0.2931774	2.8173647	9.388658	Walking_Read
12:32:04.078	0.46927786	2.8683412	8.741497	-0.10187155	0.14369017	0.19458503	0.2931774	2.8173647	9.388658	Walking_Read
12:32:04.101	0.46927786	2.8683412	8.741497	-0.10187155	0.14369017	0.19458503	0.2931774	2.8173647	9.388658	Walking_Read
12:32:04.123	0.46927786	2.8683412	8.741497	-0.10187155	0.14369017	0.19458503	0.2931774	2.8173647	9.388658	Walking_Read
12:32:04.146	0.46927786	2.8683412	8.741497	-0.10187155	0.14369017	0.19458503	0.2931774	2.8173647	9.388658	Walking_Read
12:32:04.168	0.46927786	2.8683412	8.741497	-0.10187155	0.14369017	0.19458503	0.2931774	2.8173647	9.388658	Walking_Read
12:32:04.191	0.46927786	2.8683412	8.741497	-0.10187155	0.14369017	0.19458503	0.2931774	2.8173647	9.388658	Walking_Read
12:32:04.215	0.46927786	2.8683412	8.741497	-0.10187155	0.14369017	0.19458503	0.2931774	2.8173647	9.388658	Walking_Read
12:32:04.237	0.92658436	3.668029	8.897125	0.14430715	0.11864469	0.24284337	0.27760002	2.9146962	9.359373	Walking_Read
12:32:04.260	0.92658436	3.668029	8.897125	0.14430715	0.11864469	0.24284337	0.27760002	2.9146962	9.359373	Walking_Read
12:32:04.283	0.92658436	3.668029	8.897125	0.14430715	0.11864469	0.24284337	0.27760002	2.9146962	9.359373	Walking_Read
12:32:04.305	0.92658436	3.668029	8.897125	0.14430715	0.11864469	0.24284337	0.27760002	2.9146962	9.359373	Walking_Read
12:32:04.329	0.92658436	3.668029	8.897125	0.14430715	0.11864469	0.24284337	0.27760002	2.9146962	9.359373	Walking_Read
12:32:04.352	0.92658436	3.668029	8.897125	0.14430715	0.11864469	0.24284337	0.27760002	2.9146962	9.359373	Walking_Read
12:32:04.375	0.92658436	3.668029	8.897125	0.14430715	0.11864469	0.24284337	0.27760002	2.9146962	9.359373	Walking_Read
12:32:04.398	0.92658436	3.668029	8.897125	0.14430715	0.11864469	0.24284337	0.27760002	2.9146962	9.359373	Walking_Read
12:32:04.421	-0.026337024	3.624932	9.057542	0.33734053	0.30556947	0.19397415	0.09697417	3.413393	9.192918	Walking_Read
12:32:04.444	-0.026337024	3.624932	9.057542	0.33734053	0.30556947	0.19397415	0.09697417	3.413393	9.192918	Walking_Read
12:32:04.468	-0.026337024	3.624932	9.057542	0.33734053	0.30556947	0.19397415	0.09697417	3.413393	9.192918	Walking_Read
12:32:04.490	-0.026337024	3.624932	9.057542	0.33734053	0.30556947	0.19397415	0.09697417	3.413393	9.192918	Walking_Read
12:32:04.511	-0.026337024	3.624932	9.057542	0.33734053	0.30556947	0.19397415	0.09697417	3.413393	9.192918	Walking_Read
12:32:04.533	-0.026337024	3.624932	9.057542	0.33734053	0.30556947	0.19397415	0.09697417	3.413393	9.192918	Walking_Read
12:32:04.555	-0.026337024	3.624932	9.057542	0.33734053	0.30556947	0.19397415	0.09697417	3.413393	9.192918	Walking_Read
12:32:04.578	-0.026337024	3.624932	9.057542	0.33734053	0.30556947	0.19397415	0.09697417	3.413393	9.192918	Walking_Read
12:32:04.600	0.0	2.7486274	7.798153	0.116818205	-0.1629642	-0.04609589	-0.48622045	3.5464363	9.129992	Walking_Read
12:32:04.622	0.0	2.7486274	7.798153	0.116818205	-0.1629642	-0.04609589	-0.48622045	3.5464363	9.129992	Walking_Read
12:32:04.644	0.0	2.7486274	7.798153	0.116818205	-0.1629642	-0.04609589	-0.48622045	3.5464363	9.129992	Walking_Read
12:32:04.668	0.0	2.7486274	7.798153	0.116818205	-0.1629642	-0.04609589	-0.48622045	3.5464363	9.129992	Walking_Read
12:32:04.690	0.0	2.7486274	7.798153	0.116818205	-0.1629642	-0.04609589	-0.48622045	3.5464363	9.129992	Walking_Read
12:32:04.711	0.0	2.7486274	7.798153	0.116818205	-0.1629642	-0.04609589	-0.48622045	3.5464363	9.129992	Walking_Read
12:32:04.734	0.0	2.7486274	7.798153	0.116818205	-0.1629642	-0.04609589	-0.48622045	3.5464363	9.129992	Walking_Read
12:32:04.755	0.0	2.7486274	7.798153	0.116818205	-0.1629642	-0.04609589	-0.48622045	3.5464363	9.129992	Walking_Read
12:32:04.778	-0.4860378	3.5315554	7.8795586	0.16324396	0.11986642	0.03698178	-0.4179235	3.2873733	9.229782	Walking_Read
12:32:04.800	-0.4860378	3.5315554	7.8795586	0.16324396	0.11986642	0.03698178	-0.4179235	3.2873733	9.229782	Walking_Read
12:32:04.823	-0.4860378	3.5315554	7.8795586	0.16324396	0.11986642	0.03698178	-0.4179235	3.2873733	9.229782	Walking_Read
12:32:04.846	-0.4860378	3.5315554	7.8795586	0.16324396	0.11986642	0.03698178	-0.4179235	3.2873733	9.229782	Walking_Read
12:32:04.869	-0.4860378	3.5315554	7.8795586	0.16324396	0.11986642	0.03698178	-0.4179235	3.2873733	9.229782	Walking_Read
12:32:04.891	-0.4860378	3.5315554	7.8795586	0.16324396	0.11986642	0.03698178	-0.4179235	3.2873733	9.229782	Walking_Read
12:32:04.914	-0.4860378	3.5315554	7.8795586	0.16324396	0.11986642	0.03698178	-0.4179235	3.2873733	9.229782	Walking_Read
12:32:04.937	-0.4860378	3.5315554	7.8795586	0.16324396	0.11986642	0.03698178	-0.4179235	3.2873733	9.229782	Walking_Read
12:32:04.960	-1.0582695	4.314483	8.964165	0.00564073	-0.054841038	-0.037543777	-0.579129	3.2781324	9.22436	Walking_Read
12:32:04.982	-1.0582695	4.314483	8.964165	0.00564073	-0.054841038	-0.037543777	-0.579129	3.2781324	9.22436	Walking_Read
12:32:05.004	-1.0582695	4.314483	8.964165	0.00564073	-0.054841038	-0.037543777	-0.579129	3.2781324	9.22436	Walking_Read
12:32:05.026	-1.0582695	4.314483	8.964165	0.00564073	-0.054841038	-0.037543777	-0.579129	3.2781324	9.22436	Walking_Read
12:32:05.047	-1.0582695	4.314483	8.964165	0.00564073	-0.054841038	-0.037543777	-0.579129	3.2781324	9.22436	Walking_Read
12:32:05.069	-1.0582695	4.314483	8.964165	0.00564073	-0.054841038	-0.037543777	-0.579129	3.2781324	9.22436	Walking_Read
12:32:05.090	-1.0582695	4.314483	8.964165	0.00564073	-0.054841038	-0.037543777	-0.579129	3.2781324	9.22436	Walking_Read
12:32:05.111	-1.0582695	4.314483	8.964165	0.00564073	-0.054841038	-0.037543777	-0.579129	3.2781324	9.22436	Walking_Read
12:32:05.133	-0.46927786	3.9170337	9.431048	0.12598118	-0.3853191	0.10662042	-0.21018074	3.5346901	9.145063	Walking_Read
12:32:05.156	-0.46927786	3.9170337	9.431048	0.12598118	-0.3853191	0.10662042	-0.21018074	3.5346901	9.145063	Walking_Read
12:32:05.178	-0.46927786	3.9170337	9.431048	0.12598118	-0.3853191	0.10662042	-0.21018074	3.5346901	9.145063	Walking_Read
12:32:05.201	-0.46927786	3.9170337	9.431048	0.12598118	-0.3853191	0.10662042	-0.21018074	3.5346901	9.145063	Walking_Read
12:32:05.224	-0.46927786	3.9170337	9.431048	0.12598118	-0.3853191	0.10662042	-0.21018074	3.5346901	9.145063	Walking_Read
12:32:05.247	-0.46927786	3.9170337	9.431048	0.12598118	-0.3853191	0.10662042	-0.21018074	3.5346901	9.145063	Walking_Read
12:32:05.270	-0.46927786	3.9170337	9.431048	0.12598118	-0.3853191	0.10662042	-0.21018074	3.5346901	9.145063	Walking_Read
12:32:05.293	-0.46927786	3.9170337	9.431048	0.12598118	-0.3853191	0.10662042	-0.21018074	3.5346901	9.145063	Walking_Read
12:32:05.316	0.7039168	2.0590763	8.260248	-0.053002335	0.334891	-0.14933212	0.21146812	3.5106792	9.154278	Walking_Read
12:32:05.340	0.7039168	2.0590763	8.260248	-0.053002335	0.334891	-0.14933212	0.21146812	3.5106792	9.154278	Walking_Read
12:32:05.363	0.7039168	2.0590763	8.260248	-0.053002335	0.334891	-0.14933212	0.21146812	3.5106792	9.154278	Walking_Read
12:32:05.386	0.7039168	2.0590763	8.260248	-0.053002335	0.334891	-0.14933212	0.21146812	3.5106792	9.154278	Walking_Read
12:32:05.409	0.7039168	2.0590763	8.260248	-0.053002335	0.334891	-0.14933212	0.21146812	3.5106792	9.154278	Walking_Read
12:32:05.432	0.7039168	2.0590763	8.260248	-0.053002335	0.334891	-0.14933212	0.21146812	3.5106792	9.154278	Walking_Read
12:32:05.455	0.7039168	2.0590763	8.260248	-0.053002335	0.334891	-0.14933212	0.21146812	3.5106792	9.154278	Walking_Read
12:32:05.478	0.7039168	2.0590763	8.260248	-0.053002335	0.334891	-0.14933212	0.21146812	3.5106792	9.154278	Walking_Read
12:32:05.500	0.3519584	3.1843855	7.80773	0.030686205	0.2292113	0.2599476	-0.15797016	3.2605362	9.247396	Walking_Read
12:32:05.523	0.3519584	3.1843855	7.80773	0.030686205	0.2292113	0.2599476	-0.15797016	3.2605362	9.247396	Walking_Read
12:32:05.546	0.3519584	3.1843855	7.80773	0.030686205	0.2292113	0.2599476	-0.15797016	3.2605362	9.247396	Walking_Read
12:32:05.570	0.3519584	3.1843855	7.80773	0.030686205	0.2292113	0.2599476	-0.15797016	3.2605362	9.247396	Walking_Read
12:32:05.593	0.3519584	3.1843855	7.80773	0.030686205	0.2292113	0.2599476	-0.15797016	3.2605362	9.247396	Walking_Read
12:32:05.616	0.3519584	3.1843855	7.80773	0.030686205	0.2292113	0.2599476	-0.15797016	3.2605362	9.247396	Walking_Read
12:32:05.639	0.3519584	3.1843855	7.80773	0.030686205	0.2292113	0.2599476	-0.15797016	3.2605362	9.247396	Walking_Read
12:32:05.662	0.3519584	3.1843855	7.80773	0.030686205	0.2292113	0.2599476	-0.15797016	3.2605362	9.247396	Walking_Read
12:32:05.686	-0.42618093	4.364763	8.91628	-0.12080837	0.20233324	-0.057702333	-0.34796157	3.3358305	9.215287	Walking_Read
12:32:05.708	-0.42618093	4.364763	8.91628	-0.12080837	0.20233324	-0.057702333	-0.34796157	3.3358305	9.215287	Walking_Read
12:32:05.731	-0.42618093	4.364763	8.91628	-0.12080837	0.20233324	-0.057702333	-0.34796157	3.3358305	9.215287	Walking_Read
12:32:05.754	-0.42618093	4.364763	8.91628	-0.12080837	0.20233324	-0.057702333	-0.34796157	3.3358305	9.215287	Walking_Read
12:32:05.777	-0.42618093	4.364763	8.91628	-0.12080837	0.20233324	-0.057702333	-0.34796157	3.3358305	9.215287	Walking_Read
12:32:05.801	-0.42618093	4.364763	8.91628	-0.12080837	0.20233324	-0.057702333	-0.34796157	3.3358305	9.215287	Walking_Read
12:32:05.824	-0.42618093	4.364763	8.91628	-0.12080837	0.20233324	-0.057702333	-0.34796157	3.3358305	9.215287	Walking_Read
12:32:05.847	-0.42618093	4.364763	8.91628	-0.12080837	0.20233324	-0.057702333	-0.34796157	3.3358305	9.215287	Walking_Read
12:32:05.870	-0.4166038	4.2977233	9.416683	0.5682476	0.36726683	0.28071702	-0.5731232	3.648167	9.084756	Walking_Read
12:32:05.893	-0.4166038	4.2977233	9.416683	0.5682476	0.36726683	0.28071702	-0.5731232	3.648167	9.084756	Walking_Read
12:32:05.917	-0.4166038	4.2977233	9.416683	0.5682476	0.36726683	0.28071702	-0.5731232	3.648167	9.084756	Walking_Read
12:32:05.940	-0.4166038	4.2977233	9.416683	0.5682476	0.36726683	0.28071702	-0.5731232	3.648167	9.084756	Walking_Read
12:32:05.963	-0.4166038	4.2977233	9.416683	0.5682476	0.36726683	0.28071702	-0.5731232	3.648167	9.084756	Walking_Read
12:32:05.986	-0.4166038	4.2977233	9.416683	0.5682476	0.36726683	0.28071702	-0.5731232	3.648167	9.084756	Walking_Read
12:32:06.009	-0.4166038	4.2977233	9.416683	0.5682476	0.36726683	0.28071702	-0.5731232	3.648167	9.084756	Walking_Read
12:32:06.031	-0.9984126	2.7342618	8.111803	0.20478281	0.3471083	-0.124286644	-0.7308336	3.7983534	9.011591	Walking_Read
12:32:06.054	-0.9984126	2.7342618	8.111803	0.20478281	0.3471083	-0.124286644	-0.7308336	3.7983534	9.011591	Walking_Read
12:32:06.077	-0.9984126	2.7342618	8.111803	0.20478281	0.3471083	-0.124286644	-0.7308336	3.7983534	9.011591	Walking_Read
12:32:06.100	-0.9984126	2.7342618	8.111803	0.20478281	0.3471083	-0.124286644	-0.7308336	3.7983534	9.011591	Walking_Read
12:32:06.123	-0.9984126	2.7342618	8.111803	0.20478281	0.3471083	-0.124286644	-0.7308336	3.7983534	9.011591	Walking_Read
12:32:06.145	-0.9984126	2.7342618	8.111803	0.20478281	0.3471083	-0.124286644	-0.7308336	3.7983534	9.011591	Walking_Read
12:32:06.168	-0.9984126	2.7342618	8.111803	0.20478281	0.3471083	-0.124286644	-0.7308336	3.7983534	9.011591	Walking_Read
12:32:06.190	-0.9984126	2.7342618	8.111803	0.20478281	0.3471083	-0.124286644	-0.7308336	3.7983534	9.011591	Walking_Read
12:32:06.213	-0.967287	3.6129606	7.6281595	-0.13302568	0.14735536	0.29415604	-1.0305467	3.6393974	9.047825	Walking_Read
12:32:06.234	-0.967287	3.6129606	7.6281595	-0.13302568	0.14735536	0.29415604	-1.0305467	3.6393974	9.047825	Walking_Read
12:32:06.258	-0.967287	3.6129606	7.6281595	-0.13302568	0.14735536	0.29415604	-1.0305467	3.6393974	9.047825	Walking_Read
12:32:06.281	-0.967287	3.6129606	7.6281595	-0.13302568	0.14735536	0.29415604	-1.0305467	3.6393974	9.047825	Walking_Read
12:32:06.304	-0.967287	3.6129606	7.6281595	-0.13302568	0.14735536	0.29415604	-1.0305467	3.6393974	9.047825	Walking_Read
12:32:06.327	-0.967287	3.6129606	7.6281595	-0.13302568	0.14735536	0.29415604	-1.0305467	3.6393974	9.047825	Walking_Read
12:32:06.350	-0.967287	3.6129606	7.6281595	-0.13302568	0.14735536	0.29415604	-1.0305467	3.6393974	9.047825	Walking_Read
12:32:06.372	-0.967287	3.6129606	7.6281595	-0.13302568	0.14735536	0.29415604	-1.0305467	3.6393974	9.047825	Walking_Read
12:32:06.395	-0.79250497	4.2618093	9.007262	-0.12141924	-0.18373361	0.10539869	-0.8147313	3.4299648	9.151063	Walking_Read
12:32:06.417	-0.79250497	4.2618093	9.007262	-0.12141924	-0.18373361	0.10539869	-0.8147313	3.4299648	9.151063	Walking_Read
12:32:06.440	-0.79250497	4.2618093	9.007262	-0.12141924	-0.18373361	0.10539869	-0.8147313	3.4299648	9.151063	Walking_Read
12:32:06.463	-0.79250497	4.2618093	9.007262	-0.12141924	-0.18373361	0.10539869	-0.8147313	3.4299648	9.151063	Walking_Read
12:32:06.486	-0.79250497	4.2618093	9.007262	-0.12141924	-0.18373361	0.10539869	-0.8147313	3.4299648	9.151063	Walking_Read
12:32:06.509	-0.79250497	4.2618093	9.007262	-0.12141924	-0.18373361	0.10539869	-0.8147313	3.4299648	9.151063	Walking_Read
12:32:06.532	-0.79250497	4.2618093	9.007262	-0.12141924	-0.18373361	0.10539869	-0.8147313	3.4299648	9.151063	Walking_Read
12:32:06.555	-0.79250497	4.2618093	9.007262	-0.12141924	-0.18373361	0.10539869	-0.8147313	3.4299648	9.151063	Walking_Read
12:32:06.577	0.45012367	3.2011454	10.118205	0.04046005	-0.50627047	0.033927456	-0.36506218	3.3328066	9.215721	Walking_Read
12:32:06.601	0.45012367	3.2011454	10.118205	0.04046005	-0.50627047	0.033927456	-0.36506218	3.3328066	9.215721	Walking_Read
12:32:06.624	0.45012367	3.2011454	10.118205	0.04046005	-0.50627047	0.033927456	-0.36506218	3.3328066	9.215721	Walking_Read
12:32:06.647	0.45012367	3.2011454	10.118205	0.04046005	-0.50627047	0.033927456	-0.36506218	3.3328066	9.215721	Walking_Read
12:32:06.670	0.45012367	3.2011454	10.118205	0.04046005	-0.50627047	0.033927456	-0.36506218	3.3328066	9.215721	Walking_Read
12:32:06.693	0.45012367	3.2011454	10.118205	0.04046005	-0.50627047	0.033927456	-0.36506218	3.3328066	9.215721	Walking_Read
12:32:06.717	0.45012367	3.2011454	10.118205	0.04046005	-0.50627047	0.033927456	-0.36506218	3.3328066	9.215721	Walking_Read
12:32:06.740	0.45012367	3.2011454	10.118205	0.04046005	-0.50627047	0.033927456	-0.36506218	3.3328066	9.215721	Walking_Read
12:32:06.763	0.74701375	1.951334	8.420665	-0.4225758	-0.26558954	-0.08763473	0.07588313	3.1548834	9.285006	Walking_Read
12:32:06.786	0.74701375	1.951334	8.420665	-0.4225758	-0.26558954	-0.08763473	0.07588313	3.1548834	9.285006	Walking_Read
12:32:06.809	0.74701375	1.951334	8.420665	-0.4225758	-0.26558954	-0.08763473	0.07588313	3.1548834	9.285006	Walking_Read
12:32:06.833	0.74701375	1.951334	8.420665	-0.4225758	-0.26558954	-0.08763473	0.07588313	3.1548834	9.285006	Walking_Read
12:32:06.856	0.74701375	1.951334	8.420665	-0.4225758	-0.26558954	-0.08763473	0.07588313	3.1548834	9.285006	Walking_Read
12:32:06.879	0.74701375	1.951334	8.420665	-0.4225758	-0.26558954	-0.08763473	0.07588313	3.1548834	9.285006	Walking_Read
12:32:06.902	0.74701375	1.951334	8.420665	-0.4225758	-0.26558954	-0.08763473	0.07588313	3.1548834	9.285006	Walking_Read
12:32:06.924	0.74701375	1.951334	8.420665	-0.4225758	-0.26558954	-0.08763473	0.07588313	3.1548834	9.285006	Walking_Read
12:32:06.948	0.13168511	2.2673783	8.830086	-0.12874962	0.0056346213	0.171983	0.05503634	2.5945823	9.457034	Walking_Read
12:32:06.971	0.13168511	2.2673783	8.830086	-0.12874962	0.0056346213	0.171983	0.05503634	2.5945823	9.457034	Walking_Read
12:32:06.994	0.13168511	2.2673783	8.830086	-0.12874962	0.0056346213	0.171983	0.05503634	2.5945823	9.457034	Walking_Read
12:32:07.017	0.13168511	2.2673783	8.830086	-0.12874962	0.0056346213	0.171983	0.05503634	2.5945823	9.457034	Walking_Read
12:32:07.040	0.13168511	2.2673783	8.830086	-0.12874962	0.0056346213	0.171983	0.05503634	2.5945823	9.457034	Walking_Read
12:32:07.062	0.13168511	2.2673783	8.830086	-0.12874962	0.0056346213	0.171983	0.05503634	2.5945823	9.457034	Walking_Read
12:32:07.085	0.13168511	2.2673783	8.830086	-0.12874962	0.0056346213	0.171983	0.05503634	2.5945823	9.457034	Walking_Read
12:32:07.108	0.13168511	2.2673783	8.830086	-0.12874962	0.0056346213	0.171983	0.05503634	2.5945823	9.457034	Walking_Read
12:32:07.131	0.7972935	3.3926873	8.89952	-0.15623856	0.11253604	-0.022883013	0.08269622	2.4637866	9.491749	Walking_Read
12:32:07.154	0.7972935	3.3926873	8.89952	-0.15623856	0.11253604	-0.022883013	0.08269622	2.4637866	9.491749	Walking_Read
12:32:07.176	0.7972935	3.3926873	8.89952	-0.15623856	0.11253604	-0.022883013	0.08269622	2.4637866	9.491749	Walking_Read
12:32:07.200	0.7972935	3.3926873	8.89952	-0.15623856	0.11253604	-0.022883013	0.08269622	2.4637866	9.491749	Walking_Read
12:32:07.221	0.7972935	3.3926873	8.89952	-0.15623856	0.11253604	-0.022883013	0.08269622	2.4637866	9.491749	Walking_Read
12:32:07.244	0.7972935	3.3926873	8.89952	-0.15623856	0.11253604	-0.022883013	0.08269622	2.4637866	9.491749	Walking_Read
12:32:07.267	0.7972935	3.3926873	8.89952	-0.15623856	0.11253604	-0.022883013	0.08269622	2.4637866	9.491749	Walking_Read
12:32:07.290	0.7398309	3.031152	10.970567	-0.1818949	0.086268835	-0.14688866	-0.0825618	2.4120092	9.50504	Walking_Read
12:32:07.312	0.7398309	3.031152	10.970567	-0.1818949	0.086268835	-0.14688866	-0.0825618	2.4120092	9.50504	Walking_Read
12:32:07.335	0.7398309	3.031152	10.970567	-0.1818949	0.086268835	-0.14688866	-0.0825618	2.4120092	9.50504	Walking_Read
12:32:07.358	0.7398309	3.031152	10.970567	-0.1818949	0.086268835	-0.14688866	-0.0825618	2.4120092	9.50504	Walking_Read
12:32:07.381	0.7398309	3.031152	10.970567	-0.1818949	0.086268835	-0.14688866	-0.0825618	2.4120092	9.50504	Walking_Read
12:32:07.405	0.7398309	3.031152	10.970567	-0.1818949	0.086268835	-0.14688866	-0.0825618	2.4120092	9.50504	Walking_Read
12:32:07.426	0.7398309	3.031152	10.970567	-0.1818949	0.086268835	-0.14688866	-0.0825618	2.4120092	9.50504	Walking_Read
12:32:07.450	0.7398309	3.031152	10.970567	-0.1818949	0.086268835	-0.14688866	-0.0825618	2.4120092	9.50504	Walking_Read
12:32:07.473	-0.8140534	1.6185298	8.229122	0.49005684	0.08016018	-0.34908506	-0.44609293	2.6880975	9.420484	Walking_Read
12:32:07.495	-0.8140534	1.6185298	8.229122	0.49005684	0.08016018	-0.34908506	-0.44609293	2.6880975	9.420484	Walking_Read
12:32:07.519	-0.8140534	1.6185298	8.229122	0.49005684	0.08016018	-0.34908506	-0.44609293	2.6880975	9.420484	Walking_Read
12:32:07.542	-0.8140534	1.6185298	8.229122	0.49005684	0.08016018	-0.34908506	-0.44609293	2.6880975	9.420484	Walking_Read
12:32:07.565	-0.8140534	1.6185298	8.229122	0.49005684	0.08016018	-0.34908506	-0.44609293	2.6880975	9.420484	Walking_Read
12:32:07.588	-0.8140534	1.6185298	8.229122	0.49005684	0.08016018	-0.34908506	-0.44609293	2.6880975	9.420484	Walking_Read
12:32:07.611	-0.8140534	1.6185298	8.229122	0.49005684	0.08016018	-0.34908506	-0.44609293	2.6880975	9.420484	Walking_Read
12:32:07.634	-0.8140534	1.6185298	8.229122	0.49005684	0.08016018	-0.34908506	-0.44609293	2.6880975	9.420484	Walking_Read
12:32:07.657	-0.38068968	2.954535	7.1373334	0.11315302	-0.019410854	0.08524013	-0.58472496	2.7467625	9.395944	Walking_Read
12:32:07.680	-0.38068968	2.954535	7.1373334	0.11315302	-0.019410854	0.08524013	-0.58472496	2.7467625	9.395944	Walking_Read
12:32:07.703	-0.38068968	2.954535	7.1373334	0.11315302	-0.019410854	0.08524013	-0.58472496	2.7467625	9.395944	Walking_Read
12:32:07.726	-0.38068968	2.954535	7.1373334	0.11315302	-0.019410854	0.08524013	-0.58472496	2.7467625	9.395944	Walking_Read
12:32:07.750	-0.38068968	2.954535	7.1373334	0.11315302	-0.019410854	0.08524013	-0.58472496	2.7467625	9.395944	Walking_Read
12:32:07.773	-0.38068968	2.954535	7.1373334	0.11315302	-0.019410854	0.08524013	-0.58472496	2.7467625	9.395944	Walking_Read
12:32:07.796	-0.38068968	2.954535	7.1373334	0.11315302	-0.019410854	0.08524013	-0.58472496	2.7467625	9.395944	Walking_Read
12:32:07.819	-0.38068968	2.954535	7.1373334	0.11315302	-0.019410854	0.08524013	-0.58472496	2.7467625	9.395944	Walking_Read
12:32:07.842	-0.9289786	3.991256	9.522031	0.26586932	-0.1678511	-0.15788423	-0.5671541	2.6838307	9.415188	Walking_Read
12:32:07.866	-0.9289786	3.991256	9.522031	0.26586932	-0.1678511	-0.15788423	-0.5671541	2.6838307	9.415188	Walking_Read
12:32:07.888	-0.9289786	3.991256	9.522031	0.26586932	-0.1678511	-0.15788423	-0.5671541	2.6838307	9.415188	Walking_Read
12:32:07.911	-0.9289786	3.991256	9.522031	0.26586932	-0.1678511	-0.15788423	-0.5671541	2.6838307	9.415188	Walking_Read
12:32:07.934	-0.9289786	3.991256	9.522031	0.26586932	-0.1678511	-0.15788423	-0.5671541	2.6838307	9.415188	Walking_Read
12:32:07.957	-0.9289786	3.991256	9.522031	0.26586932	-0.1678511	-0.15788423	-0.5671541	2.6838307	9.415188	Walking_Read
12:32:07.979	-0.9289786	3.991256	9.522031	0.26586932	-0.1678511	-0.15788423	-0.5671541	2.6838307	9.415188	Walking_Read
12:32:08.002	-0.9289786	3.991256	9.522031	0.26586932	-0.1678511	-0.15788423	-0.5671541	2.6838307	9.415188	Walking_Read
12:32:08.024	0.5027977	2.6265194	10.446221	-0.2277098	-0.62538916	0.11822686	-0.030108782	2.9366002	9.356594	Walking_Read
12:32:08.046	0.5027977	2.6265194	10.446221	-0.2277098	-0.62538916	0.11822686	-0.030108782	2.9366002	9.356594	Walking_Read
12:32:08.069	0.5027977	2.6265194	10.446221	-0.2277098	-0.62538916	0.11822686	-0.030108782	2.9366002	9.356594	Walking_Read
12:32:08.092	0.5027977	2.6265194	10.446221	-0.2277098	-0.62538916	0.11822686	-0.030108782	2.9366002	9.356594	Walking_Read
12:32:08.115	0.5027977	2.6265194	10.446221	-0.2277098	-0.62538916	0.11822686	-0.030108782	2.9366002	9.356594	Walking_Read
12:32:08.138	0.5027977	2.6265194	10.446221	-0.2277098	-0.62538916	0.11822686	-0.030108782	2.9366002	9.356594	Walking_Read
12:32:08.161	0.5027977	2.6265194	10.446221	-0.2277098	-0.62538916	0.11822686	-0.030108782	2.9366002	9.356594	Walking_Read
12:32:08.184	0.5027977	2.6265194	10.446221	-0.2277098	-0.62538916	0.11822686	-0.030108782	2.9366002	9.356594	Walking_Read
12:32:08.208	0.6201172	1.6807809	8.140534	-0.21488163	0.47844434	-0.3393112	0.4861519	2.8171797	9.3807	Walking_Read
12:32:08.231	0.6201172	1.6807809	8.140534	-0.21488163	0.47844434	-0.3393112	0.4861519	2.8171797	9.3807	Walking_Read
12:32:08.254	0.6201172	1.6807809	8.140534	-0.21488163	0.47844434	-0.3393112	0.4861519	2.8171797	9.3807	Walking_Read
12:32:08.275	0.6201172	1.6807809	8.140534	-0.21488163	0.47844434	-0.3393112	0.4861519	2.8171797	9.3807	Walking_Read
12:32:08.298	0.6201172	1.6807809	8.140534	-0.21488163	0.47844434	-0.3393112	0.4861519	2.8171797	9.3807	Walking_Read
12:32:08.322	0.6201172	1.6807809	8.140534	-0.21488163	0.47844434	-0.3393112	0.4861519	2.8171797	9.3807	Walking_Read
12:32:08.345	0.6201172	1.6807809	8.140534	-0.21488163	0.47844434	-0.3393112	0.4861519	2.8171797	9.3807	Walking_Read
12:32:08.368	0.6201172	1.6807809	8.140534	-0.21488163	0.47844434	-0.3393112	0.4861519	2.8171797	9.3807	Walking_Read
12:32:08.391	0.5889916	2.545114	8.511647	-0.113478	-0.09454728	-0.10473895	0.3845704	2.784397	9.395191	Walking_Read
12:32:08.414	0.5889916	2.545114	8.511647	-0.113478	-0.09454728	-0.10473895	0.3845704	2.784397	9.395191	Walking_Read
12:32:08.437	0.5889916	2.545114	8.511647	-0.113478	-0.09454728	-0.10473895	0.3845704	2.784397	9.395191	Walking_Read
12:32:08.460	0.5889916	2.545114	8.511647	-0.113478	-0.09454728	-0.10473895	0.3845704	2.784397	9.395191	Walking_Read
12:32:08.483	0.5889916	2.545114	8.511647	-0.113478	-0.09454728	-0.10473895	0.3845704	2.784397	9.395191	Walking_Read
12:32:08.506	0.5889916	2.545114	8.511647	-0.113478	-0.09454728	-0.10473895	0.3845704	2.784397	9.395191	Walking_Read
12:32:08.529	0.5889916	2.545114	8.511647	-0.113478	-0.09454728	-0.10473895	0.3845704	2.784397	9.395191	Walking_Read
12:32:08.553	0.16281068	3.9768906	8.755863	-0.16356894	0.33366925	0.11272907	0.22880304	2.8012793	9.395258	Walking_Read
12:32:08.576	0.16281068	3.9768906	8.755863	-0.16356894	0.33366925	0.11272907	0.22880304	2.8012793	9.395258	Walking_Read
12:32:08.599	0.16281068	3.9768906	8.755863	-0.16356894	0.33366925	0.11272907	0.22880304	2.8012793	9.395258	Walking_Read
12:32:08.622	0.16281068	3.9768906	8.755863	-0.16356894	0.33366925	0.11272907	0.22880304	2.8012793	9.395258	Walking_Read
12:32:08.645	0.16281068	3.9768906	8.755863	-0.16356894	0.33366925	0.11272907	0.22880304	2.8012793	9.395258	Walking_Read
12:32:08.669	0.16281068	3.9768906	8.755863	-0.16356894	0.33366925	0.11272907	0.22880304	2.8012793	9.395258	Walking_Read
12:32:08.691	0.16281068	3.9768906	8.755863	-0.16356894	0.33366925	0.11272907	0.22880304	2.8012793	9.395258	Walking_Read
12:32:08.713	0.16281068	3.9768906	8.755863	-0.16356894	0.33366925	0.11272907	0.22880304	2.8012793	9.395258	Walking_Read
12:32:08.734	-0.12689656	2.3966691	11.344074	0.18156992	-0.34316942	0.014379768	-0.08581121	2.879304	9.374041	Walking_Read
12:32:08.754	-0.12689656	2.3966691	11.344074	0.18156992	-0.34316942	0.014379768	-0.08581121	2.879304	9.374041	Walking_Read
12:32:08.775	-0.12689656	2.3966691	11.344074	0.18156992	-0.34316942	0.014379768	-0.08581121	2.879304	9.374041	Walking_Read
12:32:08.796	-0.12689656	2.3966691	11.344074	0.18156992	-0.34316942	0.014379768	-0.08581121	2.879304	9.374041	Walking_Read
12:32:08.817	-0.12689656	2.3966691	11.344074	0.18156992	-0.34316942	0.014379768	-0.08581121	2.879304	9.374041	Walking_Read
12:32:08.838	-0.12689656	2.3966691	11.344074	0.18156992	-0.34316942	0.014379768	-0.08581121	2.879304	9.374041	Walking_Read
12:32:08.859	-0.12689656	2.3966691	11.344074	0.18156992	-0.34316942	0.014379768	-0.08581121	2.879304	9.374041	Walking_Read
12:32:08.881	-0.12689656	2.3966691	11.344074	0.18156992	-0.34316942	0.014379768	-0.08581121	2.879304	9.374041	Walking_Read
12:32:08.902	-0.12689656	2.3966691	11.344074	0.18156992	-0.34316942	0.014379768	-0.08581121	2.879304	9.374041	Walking_Read
12:32:08.924	-0.48843205	2.3559663	7.5419655	0.03129707	0.0044128904	0.010103711	-0.383203	3.1663427	9.2735	Walking_Read
12:32:08.945	-0.48843205	2.3559663	7.5419655	0.03129707	0.0044128904	0.010103711	-0.383203	3.1663427	9.2735	Walking_Read
12:32:08.968	-0.48843205	2.3559663	7.5419655	0.03129707	0.0044128904	0.010103711	-0.383203	3.1663427	9.2735	Walking_Read
12:32:08.990	-0.48843205	2.3559663	7.5419655	0.03129707	0.0044128904	0.010103711	-0.383203	3.1663427	9.2735	Walking_Read
12:32:09.012	-0.48843205	2.3559663	7.5419655	0.03129707	0.0044128904	0.010103711	-0.383203	3.1663427	9.2735	Walking_Read
12:32:09.032	-0.48843205	2.3559663	7.5419655	0.03129707	0.0044128904	0.010103711	-0.383203	3.1663427	9.2735	Walking_Read
12:32:09.054	-0.48843205	2.3559663	7.5419655	0.03129707	0.0044128904	0.010103711	-0.383203	3.1663427	9.2735	Walking_Read
12:32:09.075	-0.48843205	2.3559663	7.5419655	0.03129707	0.0044128904	0.010103711	-0.383203	3.1663427	9.2735	Walking_Read
12:32:09.097	-0.679974	2.988055	8.226728	-0.035287242	-0.08294084	0.18297857	-0.40948546	3.0880833	9.298734	Walking_Read
12:32:09.119	-0.679974	2.988055	8.226728	-0.035287242	-0.08294084	0.18297857	-0.40948546	3.0880833	9.298734	Walking_Read
12:32:09.141	-0.679974	2.988055	8.226728	-0.035287242	-0.08294084	0.18297857	-0.40948546	3.0880833	9.298734	Walking_Read
12:32:09.163	-0.679974	2.988055	8.226728	-0.035287242	-0.08294084	0.18297857	-0.40948546	3.0880833	9.298734	Walking_Read
12:32:09.183	-0.679974	2.988055	8.226728	-0.035287242	-0.08294084	0.18297857	-0.40948546	3.0880833	9.298734	Walking_Read
12:32:09.204	-0.679974	2.988055	8.226728	-0.035287242	-0.08294084	0.18297857	-0.40948546	3.0880833	9.298734	Walking_Read
12:32:09.226	-0.679974	2.988055	8.226728	-0.035287242	-0.08294084	0.18297857	-0.40948546	3.0880833	9.298734	Walking_Read
12:32:09.247	-0.679974	2.988055	8.226728	-0.035287242	-0.08294084	0.18297857	-0.40948546	3.0880833	9.298734	Walking_Read
12:32:09.269	0.038308397	3.581835	9.90272	-0.22648807	-0.15257949	0.06630331	-0.31060588	3.0597553	9.311917	Walking_Read
12:32:09.290	0.038308397	3.581835	9.90272	-0.22648807	-0.15257949	0.06630331	-0.31060588	3.0597553	9.311917	Walking_Read
12:32:09.312	0.038308397	3.581835	9.90272	-0.22648807	-0.15257949	0.06630331	-0.31060588	3.0597553	9.311917	Walking_Read
12:32:09.332	0.038308397	3.581835	9.90272	-0.22648807	-0.15257949	0.06630331	-0.31060588	3.0597553	9.311917	Walking_Read
12:32:09.353	0.038308397	3.581835	9.90272	-0.22648807	-0.15257949	0.06630331	-0.31060588	3.0597553	9.311917	Walking_Read
12:32:09.375	0.038308397	3.581835	9.90272	-0.22648807	-0.15257949	0.06630331	-0.31060588	3.0597553	9.311917	Walking_Read
12:32:09.396	0.038308397	3.581835	9.90272	-0.22648807	-0.15257949	0.06630331	-0.31060588	3.0597553	9.311917	Walking_Read
12:32:09.417	0.038308397	3.581835	9.90272	-0.22648807	-0.15257949	0.06630331	-0.31060588	3.0597553	9.311917	Walking_Read
12:32:09.439	0.038308397	3.581835	9.90272	-0.22648807	-0.15257949	0.06630331	-0.31060588	3.0597553	9.311917	Walking_Read
12:32:09.460	0.37590113	1.6544439	10.89395	-0.4598386	-0.0029174923	-0.18903837	0.14015071	2.73311	9.41705	Walking_Read
12:32:09.481	0.37590113	1.6544439	10.89395	-0.4598386	-0.0029174923	-0.18903837	0.14015071	2.73311	9.41705	Walking_Read
12:32:09.503	0.37590113	1.6544439	10.89395	-0.4598386	-0.0029174923	-0.18903837	0.14015071	2.73311	9.41705	Walking_Read
12:32:09.524	0.37590113	1.6544439	10.89395	-0.4598386	-0.0029174923	-0.18903837	0.14015071	2.73311	9.41705	Walking_Read
12:32:09.546	0.37590113	1.6544439	10.89395	-0.4598386	-0.0029174923	-0.18903837	0.14015071	2.73311	9.41705	Walking_Read
12:32:09.570	0.37590113	1.6544439	10.89395	-0.4598386	-0.0029174923	-0.18903837	0.14015071	2.73311	9.41705	Walking_Read
12:32:09.603	0.37590113	1.6544439	10.89395	-0.4598386	-0.0029174923	-0.18903837	0.14015071	2.73311	9.41705	Walking_Read
12:32:09.637	0.50998056	1.9537282	8.336864	-0.10614762	-0.118371025	-0.14688866	0.16180228	2.4739735	9.488079	Walking_Read
12:32:09.671	0.50998056	1.9537282	8.336864	-0.10614762	-0.118371025	-0.14688866	0.16180228	2.4739735	9.488079	Walking_Read
12:32:09.704	0.50998056	1.9537282	8.336864	-0.10614762	-0.118371025	-0.14688866	0.16180228	2.4739735	9.488079	Walking_Read
12:32:09.742	0.50998056	1.9537282	8.336864	-0.10614762	-0.118371025	-0.14688866	0.16180228	2.4739735	9.488079	Walking_Read
12:32:09.771	0.50998056	1.9537282	8.336864	-0.10614762	-0.118371025	-0.14688866	0.16180228	2.4739735	9.488079	Walking_Read
12:32:09.804	0.50998056	1.9537282	8.336864	-0.10614762	-0.118371025	-0.14688866	0.16180228	2.4739735	9.488079	Walking_Read
12:32:09.827	0.53392327	2.535537	8.940222	-0.043839354	0.07771672	-0.0021135937	0.23834461	2.3405628	9.52026	Walking_Read
12:32:09.848	0.53392327	2.535537	8.940222	-0.043839354	0.07771672	-0.0021135937	0.23834461	2.3405628	9.52026	Walking_Read
12:32:09.870	0.53392327	2.535537	8.940222	-0.043839354	0.07771672	-0.0021135937	0.23834461	2.3405628	9.52026	Walking_Read
12:32:09.891	0.53392327	2.535537	8.940222	-0.043839354	0.07771672	-0.0021135937	0.23834461	2.3405628	9.52026	Walking_Read
12:32:09.912	0.53392327	2.535537	8.940222	-0.043839354	0.07771672	-0.0021135937	0.23834461	2.3405628	9.52026	Walking_Read
12:32:09.934	0.53392327	2.535537	8.940222	-0.043839354	0.07771672	-0.0021135937	0.23834461	2.3405628	9.52026	Walking_Read
12:32:09.955	0.53392327	2.535537	8.940222	-0.043839354	0.07771672	-0.0021135937	0.23834461	2.3405628	9.52026	Walking_Read
12:32:09.977	0.53392327	2.535537	8.940222	-0.043839354	0.07771672	-0.0021135937	0.23834461	2.3405628	9.52026	Walking_Read
12:32:09.998	0.25139886	2.7893302	10.122993	0.15469185	-0.056062765	0.062027257	0.35622233	2.7521565	9.405803	Walking_Read
12:32:10.021	0.25139886	2.7893302	10.122993	0.15469185	-0.056062765	0.062027257	0.35622233	2.7521565	9.405803	Walking_Read
12:32:10.044	0.25139886	2.7893302	10.122993	0.15469185	-0.056062765	0.062027257	0.35622233	2.7521565	9.405803	Walking_Read
12:32:10.066	0.25139886	2.7893302	10.122993	0.15469185	-0.056062765	0.062027257	0.35622233	2.7521565	9.405803	Walking_Read
12:32:10.090	0.25139886	2.7893302	10.122993	0.15469185	-0.056062765	0.062027257	0.35622233	2.7521565	9.405803	Walking_Read
12:32:10.113	0.25139886	2.7893302	10.122993	0.15469185	-0.056062765	0.062027257	0.35622233	2.7521565	9.405803	Walking_Read
12:32:10.134	0.25139886	2.7893302	10.122993	0.15469185	-0.056062765	0.062027257	0.35622233	2.7521565	9.405803	Walking_Read
12:32:10.158	0.25139886	2.7893302	10.122993	0.15469185	-0.056062765	0.062027257	0.35622233	2.7521565	9.405803	Walking_Read
12:32:10.181	-0.7853221	1.403045	8.942616	0.20600453	0.53769827	0.20435886	0.052713636	2.647842	9.442274	Walking_Read
12:32:10.204	-0.7853221	1.403045	8.942616	0.20600453	0.53769827	0.20435886	0.052713636	2.647842	9.442274	Walking_Read
12:32:10.228	-0.7853221	1.403045	8.942616	0.20600453	0.53769827	0.20435886	0.052713636	2.647842	9.442274	Walking_Read
12:32:10.250	-0.7853221	1.403045	8.942616	0.20600453	0.53769827	0.20435886	0.052713636	2.647842	9.442274	Walking_Read
12:32:10.272	-0.7853221	1.403045	8.942616	0.20600453	0.53769827	0.20435886	0.052713636	2.647842	9.442274	Walking_Read
12:32:10.293	-0.7853221	1.403045	8.942616	0.20600453	0.53769827	0.20435886	0.052713636	2.647842	9.442274	Walking_Read
12:32:10.315	-0.7853221	1.403045	8.942616	0.20600453	0.53769827	0.20435886	0.052713636	2.647842	9.442274	Walking_Read
12:32:10.337	-0.7853221	1.403045	8.942616	0.20600453	0.53769827	0.20435886	0.052713636	2.647842	9.442274	Walking_Read
12:32:10.360	-0.52913475	1.8196489	9.043176	-0.1959448	0.08138191	0.07241196	-0.16503596	2.6216033	9.448298	Walking_Read
12:32:10.384	-0.52913475	1.8196489	9.043176	-0.1959448	0.08138191	0.07241196	-0.16503596	2.6216033	9.448298	Walking_Read
12:32:10.407	-0.52913475	1.8196489	9.043176	-0.1959448	0.08138191	0.07241196	-0.16503596	2.6216033	9.448298	Walking_Read
12:32:10.430	-0.52913475	1.8196489	9.043176	-0.1959448	0.08138191	0.07241196	-0.16503596	2.6216033	9.448298	Walking_Read
12:32:10.453	-0.52913475	1.8196489	9.043176	-0.1959448	0.08138191	0.07241196	-0.16503596	2.6216033	9.448298	Walking_Read
12:32:10.476	-0.52913475	1.8196489	9.043176	-0.1959448	0.08138191	0.07241196	-0.16503596	2.6216033	9.448298	Walking_Read
12:32:10.500	-0.52913475	1.8196489	9.043176	-0.1959448	0.08138191	0.07241196	-0.16503596	2.6216033	9.448298	Walking_Read
12:32:10.523	-0.52913475	1.8196489	9.043176	-0.1959448	0.08138191	0.07241196	-0.16503596	2.6216033	9.448298	Walking_Read
12:32:10.546	-0.6392714	3.1149516	9.004868	-0.1275279	-0.051175848	0.090737924	-0.2829773	2.4377935	9.494602	Walking_Read
12:32:10.569	-0.6392714	3.1149516	9.004868	-0.1275279	-0.051175848	0.090737924	-0.2829773	2.4377935	9.494602	Walking_Read
12:32:10.592	-0.6392714	3.1149516	9.004868	-0.1275279	-0.051175848	0.090737924	-0.2829773	2.4377935	9.494602	Walking_Read
12:32:10.615	-0.6392714	3.1149516	9.004868	-0.1275279	-0.051175848	0.090737924	-0.2829773	2.4377935	9.494602	Walking_Read
12:32:10.638	-0.6392714	3.1149516	9.004868	-0.1275279	-0.051175848	0.090737924	-0.2829773	2.4377935	9.494602	Walking_Read
12:32:10.660	-0.6392714	3.1149516	9.004868	-0.1275279	-0.051175848	0.090737924	-0.2829773	2.4377935	9.494602	Walking_Read
12:32:10.682	-0.6392714	3.1149516	9.004868	-0.1275279	-0.051175848	0.090737924	-0.2829773	2.4377935	9.494602	Walking_Read
12:32:10.704	-0.6392714	3.1149516	9.004868	-0.1275279	-0.051175848	0.090737924	-0.2829773	2.4377935	9.494602	Walking_Read
12:32:10.727	-0.44772938	2.8635526	9.8548355	-0.0047439793	-0.04873239	0.12189205	-0.19903807	2.5483167	9.467673	Walking_Read
12:32:10.750	-0.44772938	2.8635526	9.8548355	-0.0047439793	-0.04873239	0.12189205	-0.19903807	2.5483167	9.467673	Walking_Read
12:32:10.773	-0.44772938	2.8635526	9.8548355	-0.0047439793	-0.04873239	0.12189205	-0.19903807	2.5483167	9.467673	Walking_Read
12:32:10.796	-0.44772938	2.8635526	9.8548355	-0.0047439793	-0.04873239	0.12189205	-0.19903807	2.5483167	9.467673	Walking_Read
12:32:10.819	-0.44772938	2.8635526	9.8548355	-0.0047439793	-0.04873239	0.12189205	-0.19903807	2.5483167	9.467673	Walking_Read
12:32:10.843	-0.44772938	2.8635526	9.8548355	-0.0047439793	-0.04873239	0.12189205	-0.19903807	2.5483167	9.467673	Walking_Read
12:32:10.866	-0.44772938	2.8635526	9.8548355	-0.0047439793	-0.04873239	0.12189205	-0.19903807	2.5483167	9.467673	Walking_Read
12:32:10.889	-0.44772938	2.8635526	9.8548355	-0.0047439793	-0.04873239	0.12189205	-0.19903807	2.5483167	9.467673	Walking_Read
12:32:10.912	0.70631105	1.3551595	9.050359	0.5151023	-0.36638233	-0.07297396	0.12603793	2.4389815	9.497677	Walking_Read
12:32:10.935	0.70631105	1.3551595	9.050359	0.5151023	-0.36638233	-0.07297396	0.12603793	2.4389815	9.497677	Walking_Read
12:32:10.959	0.70631105	1.3551595	9.050359	0.5151023	-0.36638233	-0.07297396	0.12603793	2.4389815	9.497677	Walking_Read
12:32:10.980	0.70631105	1.3551595	9.050359	0.5151023	-0.36638233	-0.07297396	0.12603793	2.4389815	9.497677	Walking_Read
12:32:11.002	0.70631105	1.3551595	9.050359	0.5151023	-0.36638233	-0.07297396	0.12603793	2.4389815	9.497677	Walking_Read
12:32:11.025	0.70631105	1.3551595	9.050359	0.5151023	-0.36638233	-0.07297396	0.12603793	2.4389815	9.497677	Walking_Read
12:32:11.048	0.70631105	1.3551595	9.050359	0.5151023	-0.36638233	-0.07297396	0.12603793	2.4389815	9.497677	Walking_Read
12:32:11.072	0.08140534	2.257801	7.9513865	0.1644657	0.04717346	-0.027769934	0.23230237	2.5983326	9.453311	Walking_Read
12:32:11.095	0.08140534	2.257801	7.9513865	0.1644657	0.04717346	-0.027769934	0.23230237	2.5983326	9.453311	Walking_Read
12:32:11.118	0.08140534	2.257801	7.9513865	0.1644657	0.04717346	-0.027769934	0.23230237	2.5983326	9.453311	Walking_Read
12:32:11.141	0.08140534	2.257801	7.9513865	0.1644657	0.04717346	-0.027769934	0.23230237	2.5983326	9.453311	Walking_Read
12:32:11.164	0.08140534	2.257801	7.9513865	0.1644657	0.04717346	-0.027769934	0.23230237	2.5983326	9.453311	Walking_Read
12:32:11.186	0.08140534	2.257801	7.9513865	0.1644657	0.04717346	-0.027769934	0.23230237	2.5983326	9.453311	Walking_Read
12:32:11.210	0.08140534	2.257801	7.9513865	0.1644657	0.04717346	-0.027769934	0.23230237	2.5983326	9.453311	Walking_Read
12:32:11.233	0.08140534	2.257801	7.9513865	0.1644657	0.04717346	-0.027769934	0.23230237	2.5983326	9.453311	Walking_Read
12:32:11.255	0.5650489	2.892284	8.897125	-0.034676377	0.08993403	0.053475145	0.27603385	2.6280663	9.443911	Walking_Read
12:32:11.278	0.5650489	2.892284	8.897125	-0.034676377	0.08993403	0.053475145	0.27603385	2.6280663	9.443911	Walking_Read
12:32:11.302	0.5650489	2.892284	8.897125	-0.034676377	0.08993403	0.053475145	0.27603385	2.6280663	9.443911	Walking_Read
12:32:11.325	0.5650489	2.892284	8.897125	-0.034676377	0.08993403	0.053475145	0.27603385	2.6280663	9.443911	Walking_Read
12:32:11.348	0.5650489	2.892284	8.897125	-0.034676377	0.08993403	0.053475145	0.27603385	2.6280663	9.443911	Walking_Read
12:32:11.371	0.5650489	2.892284	8.897125	-0.034676377	0.08993403	0.053475145	0.27603385	2.6280663	9.443911	Walking_Read
12:32:11.394	0.5650489	2.892284	8.897125	-0.034676377	0.08993403	0.053475145	0.27603385	2.6280663	9.443911	Walking_Read
12:32:11.417	0.5650489	2.892284	8.897125	-0.034676377	0.08993403	0.053475145	0.27603385	2.6280663	9.443911	Walking_Read
12:32:11.440	0.019154198	3.380716	10.391152	0.11132042	0.36909947	0.08890533	0.13334903	2.8915644	9.369708	Walking_Read
12:32:11.463	0.019154198	3.380716	10.391152	0.11132042	0.36909947	0.08890533	0.13334903	2.8915644	9.369708	Walking_Read
12:32:11.486	0.019154198	3.380716	10.391152	0.11132042	0.36909947	0.08890533	0.13334903	2.8915644	9.369708	Walking_Read
12:32:11.509	0.019154198	3.380716	10.391152	0.11132042	0.36909947	0.08890533	0.13334903	2.8915644	9.369708	Walking_Read
12:32:11.532	0.019154198	3.380716	10.391152	0.11132042	0.36909947	0.08890533	0.13334903	2.8915644	9.369708	Walking_Read
12:32:11.555	0.019154198	3.380716	10.391152	0.11132042	0.36909947	0.08890533	0.13334903	2.8915644	9.369708	Walking_Read
12:32:11.578	0.019154198	3.380716	10.391152	0.11132042	0.36909947	0.08890533	0.13334903	2.8915644	9.369708	Walking_Read
12:32:11.601	0.019154198	3.380716	10.391152	0.11132042	0.36909947	0.08890533	0.13334903	2.8915644	9.369708	Walking_Read
12:32:11.623	-0.888276	1.620924	8.810931	0.39048585	0.30495858	0.22085223	-0.28154713	3.1421204	9.285375	Walking_Read
12:32:11.647	-0.888276	1.620924	8.810931	0.39048585	0.30495858	0.22085223	-0.28154713	3.1421204	9.285375	Walking_Read
12:32:11.670	-0.888276	1.620924	8.810931	0.39048585	0.30495858	0.22085223	-0.28154713	3.1421204	9.285375	Walking_Read
12:32:11.693	-0.888276	1.620924	8.810931	0.39048585	0.30495858	0.22085223	-0.28154713	3.1421204	9.285375	Walking_Read
12:32:11.716	-0.888276	1.620924	8.810931	0.39048585	0.30495858	0.22085223	-0.28154713	3.1421204	9.285375	Walking_Read
12:32:11.739	-0.888276	1.620924	8.810931	0.39048585	0.30495858	0.22085223	-0.28154713	3.1421204	9.285375	Walking_Read
12:32:11.761	-0.888276	1.620924	8.810931	0.39048585	0.30495858	0.22085223	-0.28154713	3.1421204	9.285375	Walking_Read
12:32:11.784	-0.888276	1.620924	8.810931	0.39048585	0.30495858	0.22085223	-0.28154713	3.1421204	9.285375	Walking_Read
12:32:11.807	-0.7948992	1.9561225	8.796566	-0.09026511	0.2573111	0.22085223	-0.34272885	2.8995605	9.361916	Walking_Read
12:32:11.830	-0.7948992	1.9561225	8.796566	-0.09026511	0.2573111	0.22085223	-0.34272885	2.8995605	9.361916	Walking_Read
12:32:11.853	-0.7948992	1.9561225	8.796566	-0.09026511	0.2573111	0.22085223	-0.34272885	2.8995605	9.361916	Walking_Read
12:32:11.875	-0.7948992	1.9561225	8.796566	-0.09026511	0.2573111	0.22085223	-0.34272885	2.8995605	9.361916	Walking_Read
12:32:11.898	-0.7948992	1.9561225	8.796566	-0.09026511	0.2573111	0.22085223	-0.34272885	2.8995605	9.361916	Walking_Read
12:32:11.921	-0.7948992	1.9561225	8.796566	-0.09026511	0.2573111	0.22085223	-0.34272885	2.8995605	9.361916	Walking_Read
12:32:11.944	-0.7948992	1.9561225	8.796566	-0.09026511	0.2573111	0.22085223	-0.34272885	2.8995605	9.361916	Walking_Read
12:32:11.967	-0.7948992	1.9561225	8.796566	-0.09026511	0.2573111	0.22085223	-0.34272885	2.8995605	9.361916	Walking_Read
12:32:11.991	0.11253092	2.8300328	8.504464	-0.11042367	-0.13058834	0.07241196	-0.27044955	2.6241226	9.4451685	Walking_Read
12:32:12.014	0.11253092	2.8300328	8.504464	-0.11042367	-0.13058834	0.07241196	-0.27044955	2.6241226	9.4451685	Walking_Read
12:32:12.037	0.11253092	2.8300328	8.504464	-0.11042367	-0.13058834	0.07241196	-0.27044955	2.6241226	9.4451685	Walking_Read
12:32:12.060	0.11253092	2.8300328	8.504464	-0.11042367	-0.13058834	0.07241196	-0.27044955	2.6241226	9.4451685	Walking_Read
12:32:12.083	0.11253092	2.8300328	8.504464	-0.11042367	-0.13058834	0.07241196	-0.27044955	2.6241226	9.4451685	Walking_Read
12:32:12.107	0.11253092	2.8300328	8.504464	-0.11042367	-0.13058834	0.07241196	-0.27044955	2.6241226	9.4451685	Walking_Read
12:32:12.130	0.11253092	2.8300328	8.504464	-0.11042367	-0.13058834	0.07241196	-0.27044955	2.6241226	9.4451685	Walking_Read
12:32:12.153	-0.26097596	3.0646718	9.840469	-0.15012991	-0.04445633	-0.0723631	-0.16046356	2.3554714	9.518213	Walking_Read
12:32:12.176	-0.26097596	3.0646718	9.840469	-0.15012991	-0.04445633	-0.0723631	-0.16046356	2.3554714	9.518213	Walking_Read
12:32:12.199	-0.26097596	3.0646718	9.840469	-0.15012991	-0.04445633	-0.0723631	-0.16046356	2.3554714	9.518213	Walking_Read
12:32:12.221	-0.26097596	3.0646718	9.840469	-0.15012991	-0.04445633	-0.0723631	-0.16046356	2.3554714	9.518213	Walking_Read
12:32:12.243	-0.26097596	3.0646718	9.840469	-0.15012991	-0.04445633	-0.0723631	-0.16046356	2.3554714	9.518213	Walking_Read
12:32:12.266	-0.26097596	3.0646718	9.840469	-0.15012991	-0.04445633	-0.0723631	-0.16046356	2.3554714	9.518213	Walking_Read
12:32:12.289	-0.26097596	3.0646718	9.840469	-0.15012991	-0.04445633	-0.0723631	-0.16046356	2.3554714	9.518213	Walking_Read
12:32:12.312	-0.26097596	3.0646718	9.840469	-0.15012991	-0.04445633	-0.0723631	-0.16046356	2.3554714	9.518213	Walking_Read
12:32:12.336	0.29689008	3.2801564	8.964165	0.016636305	-0.29124588	-0.09129992	0.12370825	2.6832554	9.431607	Walking_Read
12:32:12.359	0.29689008	3.2801564	8.964165	0.016636305	-0.29124588	-0.09129992	0.12370825	2.6832554	9.431607	Walking_Read
12:32:12.382	0.29689008	3.2801564	8.964165	0.016636305	-0.29124588	-0.09129992	0.12370825	2.6832554	9.431607	Walking_Read
12:32:12.405	0.29689008	3.2801564	8.964165	0.016636305	-0.29124588	-0.09129992	0.12370825	2.6832554	9.431607	Walking_Read
12:32:12.428	0.29689008	3.2801564	8.964165	0.016636305	-0.29124588	-0.09129992	0.12370825	2.6832554	9.431607	Walking_Read
12:32:12.452	0.29689008	3.2801564	8.964165	0.016636305	-0.29124588	-0.09129992	0.12370825	2.6832554	9.431607	Walking_Read
12:32:12.475	0.29689008	3.2801564	8.964165	0.016636305	-0.29124588	-0.09129992	0.12370825	2.6832554	9.431607	Walking_Read
12:32:12.498	0.29689008	3.2801564	8.964165	0.016636305	-0.29124588	-0.09129992	0.12370825	2.6832554	9.431607	Walking_Read
12:32:12.521	-0.05985687	1.2689656	9.26345	0.12170512	-0.037125945	0.095013976	0.7331705	2.622504	9.421004	Walking_Read
12:32:12.544	-0.05985687	1.2689656	9.26345	0.12170512	-0.037125945	0.095013976	0.7331705	2.622504	9.421004	Walking_Read
12:32:12.568	-0.05985687	1.2689656	9.26345	0.12170512	-0.037125945	0.095013976	0.7331705	2.622504	9.421004	Walking_Read
12:32:12.591	-0.05985687	1.2689656	9.26345	0.12170512	-0.037125945	0.095013976	0.7331705	2.622504	9.421004	Walking_Read
12:32:12.614	-0.05985687	1.2689656	9.26345	0.12170512	-0.037125945	0.095013976	0.7331705	2.622504	9.421004	Walking_Read
12:32:12.635	-0.05985687	1.2689656	9.26345	0.12170512	-0.037125945	0.095013976	0.7331705	2.622504	9.421004	Walking_Read
12:32:12.658	-0.05985687	1.2689656	9.26345	0.12170512	-0.037125945	0.095013976	0.7331705	2.622504	9.421004	Walking_Read
12:32:12.682	-0.05985687	1.2689656	9.26345	0.12170512	-0.037125945	0.095013976	0.7331705	2.622504	9.421004	Walking_Read
12:32:12.705	0.5889916	2.116539	8.760652	0.05878601	-0.057895362	0.11150734	0.73907834	2.3850558	9.48344	Walking_Read
12:32:12.728	0.5889916	2.116539	8.760652	0.05878601	-0.057895362	0.11150734	0.73907834	2.3850558	9.48344	Walking_Read
12:32:12.751	0.5889916	2.116539	8.760652	0.05878601	-0.057895362	0.11150734	0.73907834	2.3850558	9.48344	Walking_Read
12:32:12.774	0.5889916	2.116539	8.760652	0.05878601	-0.057895362	0.11150734	0.73907834	2.3850558	9.48344	Walking_Read
12:32:12.797	0.5889916	2.116539	8.760652	0.05878601	-0.057895362	0.11150734	0.73907834	2.3850558	9.48344	Walking_Read
12:32:12.820	0.5889916	2.116539	8.760652	0.05878601	-0.057895362	0.11150734	0.73907834	2.3850558	9.48344	Walking_Read
12:32:12.843	0.5889916	2.116539	8.760652	0.05878601	-0.057895362	0.11150734	0.73907834	2.3850558	9.48344	Walking_Read
12:32:12.866	0.5889916	2.116539	8.760652	0.05878601	-0.057895362	0.11150734	0.73907834	2.3850558	9.48344	Walking_Read
12:32:12.890	0.94573855	2.7677817	8.253065	-0.11897577	0.099097	0.11456167	0.66441715	2.2874131	9.512974	Walking_Read
12:32:12.912	0.94573855	2.7677817	8.253065	-0.11897577	0.099097	0.11456167	0.66441715	2.2874131	9.512974	Walking_Read
12:32:12.935	0.94573855	2.7677817	8.253065	-0.11897577	0.099097	0.11456167	0.66441715	2.2874131	9.512974	Walking_Read
12:32:12.958	0.94573855	2.7677817	8.253065	-0.11897577	0.099097	0.11456167	0.66441715	2.2874131	9.512974	Walking_Read
12:32:12.981	0.94573855	2.7677817	8.253065	-0.11897577	0.099097	0.11456167	0.66441715	2.2874131	9.512974	Walking_Read
12:32:13.004	0.94573855	2.7677817	8.253065	-0.11897577	0.099097	0.11456167	0.66441715	2.2874131	9.512974	Walking_Read
12:32:13.028	0.94573855	2.7677817	8.253065	-0.11897577	0.099097	0.11456167	0.66441715	2.2874131	9.512974	Walking_Read
12:32:13.051	0.7829279	3.1604428	9.318518	0.025799282	0.27502617	0.09318138	0.678971	2.5137239	9.4546585	Walking_Read
12:32:13.074	0.7829279	3.1604428	9.318518	0.025799282	0.27502617	0.09318138	0.678971	2.5137239	9.4546585	Walking_Read
12:32:13.096	0.7829279	3.1604428	9.318518	0.025799282	0.27502617	0.09318138	0.678971	2.5137239	9.4546585	Walking_Read
12:32:13.120	0.7829279	3.1604428	9.318518	0.025799282	0.27502617	0.09318138	0.678971	2.5137239	9.4546585	Walking_Read
12:32:13.143	0.7829279	3.1604428	9.318518	0.025799282	0.27502617	0.09318138	0.678971	2.5137239	9.4546585	Walking_Read
12:32:13.166	0.7829279	3.1604428	9.318518	0.025799282	0.27502617	0.09318138	0.678971	2.5137239	9.4546585	Walking_Read
12:32:13.189	0.7829279	3.1604428	9.318518	0.025799282	0.27502617	0.09318138	0.678971	2.5137239	9.4546585	Walking_Read
12:32:13.212	0.7829279	3.1604428	9.318518	0.025799282	0.27502617	0.09318138	0.678971	2.5137239	9.4546585	Walking_Read
12:32:13.235	0.15802214	3.3256476	9.924269	0.10826609	0.4399598	0.15548964	0.28256294	2.7406642	9.411657	Walking_Read
12:32:13.259	0.15802214	3.3256476	9.924269	0.10826609	0.4399598	0.15548964	0.28256294	2.7406642	9.411657	Walking_Read
12:32:13.282	0.15802214	3.3256476	9.924269	0.10826609	0.4399598	0.15548964	0.28256294	2.7406642	9.411657	Walking_Read
12:32:13.305	0.15802214	3.3256476	9.924269	0.10826609	0.4399598	0.15548964	0.28256294	2.7406642	9.411657	Walking_Read
12:32:13.328	0.15802214	3.3256476	9.924269	0.10826609	0.4399598	0.15548964	0.28256294	2.7406642	9.411657	Walking_Read
12:32:13.351	0.15802214	3.3256476	9.924269	0.10826609	0.4399598	0.15548964	0.28256294	2.7406642	9.411657	Walking_Read
12:32:13.374	0.15802214	3.3256476	9.924269	0.10826609	0.4399598	0.15548964	0.28256294	2.7406642	9.411657	Walking_Read
12:32:13.397	0.15802214	3.3256476	9.924269	0.10826609	0.4399598	0.15548964	0.28256294	2.7406642	9.411657	Walking_Read
12:32:13.420	-1.3407938	1.4389591	8.025609	0.3012995	0.58717835	0.13777456	-0.24448188	2.8436325	9.38213	Walking_Read
12:32:13.443	-1.3407938	1.4389591	8.025609	0.3012995	0.58717835	0.13777456	-0.24448188	2.8436325	9.38213	Walking_Read
12:32:13.466	-1.3407938	1.4389591	8.025609	0.3012995	0.58717835	0.13777456	-0.24448188	2.8436325	9.38213	Walking_Read
12:32:13.490	-1.3407938	1.4389591	8.025609	0.3012995	0.58717835	0.13777456	-0.24448188	2.8436325	9.38213	Walking_Read
12:32:13.512	-1.3407938	1.4389591	8.025609	0.3012995	0.58717835	0.13777456	-0.24448188	2.8436325	9.38213	Walking_Read
12:32:13.534	-1.3407938	1.4389591	8.025609	0.3012995	0.58717835	0.13777456	-0.24448188	2.8436325	9.38213	Walking_Read
12:32:13.557	-1.3407938	1.4389591	8.025609	0.3012995	0.58717835	0.13777456	-0.24448188	2.8436325	9.38213	Walking_Read
12:32:13.580	-1.3407938	1.4389591	8.025609	0.3012995	0.58717835	0.13777456	-0.24448188	2.8436325	9.38213	Walking_Read
12:32:13.604	-0.7685622	2.0614705	9.265843	-0.14585385	-0.08171911	0.059583798	-0.44188663	2.7620547	9.399264	Walking_Read
12:32:13.627	-0.7685622	2.0614705	9.265843	-0.14585385	-0.08171911	0.059583798	-0.44188663	2.7620547	9.399264	Walking_Read
12:32:13.650	-0.7685622	2.0614705	9.265843	-0.14585385	-0.08171911	0.059583798	-0.44188663	2.7620547	9.399264	Walking_Read
12:32:13.673	-0.7685622	2.0614705	9.265843	-0.14585385	-0.08171911	0.059583798	-0.44188663	2.7620547	9.399264	Walking_Read
12:32:13.696	-0.7685622	2.0614705	9.265843	-0.14585385	-0.08171911	0.059583798	-0.44188663	2.7620547	9.399264	Walking_Read
12:32:13.720	-0.7685622	2.0614705	9.265843	-0.14585385	-0.08171911	0.059583798	-0.44188663	2.7620547	9.399264	Walking_Read
12:32:13.743	-0.7685622	2.0614705	9.265843	-0.14585385	-0.08171911	0.059583798	-0.44188663	2.7620547	9.399264	Walking_Read
12:32:13.766	-0.7685622	2.0614705	9.265843	-0.14585385	-0.08171911	0.059583798	-0.44188663	2.7620547	9.399264	Walking_Read
12:32:13.789	-0.37829542	3.4860642	8.887548	-0.06399791	-0.14585996	-0.18903837	-0.32640973	2.8207324	9.386549	Walking_Read
12:32:13.812	-0.37829542	3.4860642	8.887548	-0.06399791	-0.14585996	-0.18903837	-0.32640973	2.8207324	9.386549	Walking_Read
12:32:13.836	-0.37829542	3.4860642	8.887548	-0.06399791	-0.14585996	-0.18903837	-0.32640973	2.8207324	9.386549	Walking_Read
12:32:13.859	-0.37829542	3.4860642	8.887548	-0.06399791	-0.14585996	-0.18903837	-0.32640973	2.8207324	9.386549	Walking_Read
12:32:13.882	-0.37829542	3.4860642	8.887548	-0.06399791	-0.14585996	-0.18903837	-0.32640973	2.8207324	9.386549	Walking_Read
12:32:13.903	-0.37829542	3.4860642	8.887548	-0.06399791	-0.14585996	-0.18903837	-0.32640973	2.8207324	9.386549	Walking_Read
12:32:13.926	-0.37829542	3.4860642	8.887548	-0.06399791	-0.14585996	-0.18903837	-0.32640973	2.8207324	9.386549	Walking_Read
12:32:13.948	-0.18435916	3.2394538	9.550762	-0.06399791	-0.14585996	-0.18903837	-0.32640973	2.8207324	9.386549	Walking_Read
12:32:13.971	-0.18435916	3.2394538	9.550762	0.3538339	-0.39753643	-0.083358675	-0.024629926	3.1024573	9.302932	Walking_Read
12:32:13.994	-0.18435916	3.2394538	9.550762	0.3538339	-0.39753643	-0.083358675	-0.024629926	3.1024573	9.302932	Walking_Read
12:32:14.017	-0.18435916	3.2394538	9.550762	0.3538339	-0.39753643	-0.083358675	-0.024629926	3.1024573	9.302932	Walking_Read
12:32:14.040	-0.18435916	3.2394538	9.550762	0.3538339	-0.39753643	-0.083358675	-0.024629926	3.1024573	9.302932	Walking_Read
12:32:14.064	-0.18435916	3.2394538	9.550762	0.3538339	-0.39753643	-0.083358675	-0.024629926	3.1024573	9.302932	Walking_Read
12:32:14.086	-0.18435916	3.2394538	9.550762	0.3538339	-0.39753643	-0.083358675	-0.024629926	3.1024573	9.302932	Walking_Read
12:32:14.110	-0.18435916	3.2394538	9.550762	0.3538339	-0.39753643	-0.083358675	-0.024629926	3.1024573	9.302932	Walking_Read
12:32:14.133	0.44054657	1.9034485	7.901107	0.16202223	-0.19839436	-0.27700296	0.45390633	3.1313157	9.282198	Walking_Read
12:32:14.156	0.44054657	1.9034485	7.901107	0.16202223	-0.19839436	-0.27700296	0.45390633	3.1313157	9.282198	Walking_Read
12:32:14.180	0.44054657	1.9034485	7.901107	0.16202223	-0.19839436	-0.27700296	0.45390633	3.1313157	9.282198	Walking_Read
12:32:14.203	0.44054657	1.9034485	7.901107	0.16202223	-0.19839436	-0.27700296	0.45390633	3.1313157	9.282198	Walking_Read
12:32:14.226	0.44054657	1.9034485	7.901107	0.16202223	-0.19839436	-0.27700296	0.45390633	3.1313157	9.282198	Walking_Read
12:32:14.249	0.44054657	1.9034485	7.901107	0.16202223	-0.19839436	-0.27700296	0.45390633	3.1313157	9.282198	Walking_Read
12:32:14.270	0.44054657	1.9034485	7.901107	0.16202223	-0.19839436	-0.27700296	0.45390633	3.1313157	9.282198	Walking_Read
12:32:14.294	0.44054657	1.9034485	7.901107	0.16202223	-0.19839436	-0.27700296	0.45390633	3.1313157	9.282198	Walking_Read
12:32:14.316	0.28013015	2.8084843	8.492493	0.006251595	0.070386335	-0.03204599	0.3010248	2.9525282	9.346783	Walking_Read
12:32:14.340	0.28013015	2.8084843	8.492493	0.006251595	0.070386335	-0.03204599	0.3010248	2.9525282	9.346783	Walking_Read
12:32:14.361	0.28013015	2.8084843	8.492493	0.006251595	0.070386335	-0.03204599	0.3010248	2.9525282	9.346783	Walking_Read
12:32:14.384	0.28013015	2.8084843	8.492493	0.006251595	0.070386335	-0.03204599	0.3010248	2.9525282	9.346783	Walking_Read
12:32:14.408	0.28013015	2.8084843	8.492493	0.006251595	0.070386335	-0.03204599	0.3010248	2.9525282	9.346783	Walking_Read
12:32:14.431	0.28013015	2.8084843	8.492493	0.006251595	0.070386335	-0.03204599	0.3010248	2.9525282	9.346783	Walking_Read
12:32:14.454	0.28013015	2.8084843	8.492493	0.006251595	0.070386335	-0.03204599	0.3010248	2.9525282	9.346783	Walking_Read
12:32:14.477	0.28013015	2.8084843	8.492493	0.006251595	0.070386335	-0.03204599	0.3010248	2.9525282	9.346783	Walking_Read
12:32:14.500	0.74701375	3.9050622	9.141341	0.16202223	0.16384873	0.06385985	0.231149	3.036806	9.321735	Walking_Read
12:32:14.523	0.74701375	3.9050622	9.141341	0.16202223	0.16384873	0.06385985	0.231149	3.036806	9.321735	Walking_Read
12:32:14.546	0.74701375	3.9050622	9.141341	0.16202223	0.16384873	0.06385985	0.231149	3.036806	9.321735	Walking_Read
12:32:14.569	0.74701375	3.9050622	9.141341	0.16202223	0.16384873	0.06385985	0.231149	3.036806	9.321735	Walking_Read
12:32:14.592	0.74701375	3.9050622	9.141341	0.16202223	0.16384873	0.06385985	0.231149	3.036806	9.321735	Walking_Read
12:32:14.615	0.74701375	3.9050622	9.141341	0.16202223	0.16384873	0.06385985	0.231149	3.036806	9.321735	Walking_Read
12:32:14.639	0.74701375	3.9050622	9.141341	0.16202223	0.16384873	0.06385985	0.231149	3.036806	9.321735	Walking_Read
12:32:14.662	0.74701375	3.9050622	9.141341	0.16202223	0.16384873	0.06385985	0.231149	3.036806	9.321735	Walking_Read
12:32:14.685	-0.32562137	4.024776	8.827691	0.24571078	0.22798957	-0.25989872	0.031994537	3.6302207	9.109931	Walking_Read
12:32:14.708	-0.32562137	4.024776	8.827691	0.24571078	0.22798957	-0.25989872	0.031994537	3.6302207	9.109931	Walking_Read
12:32:14.731	-0.32562137	4.024776	8.827691	0.24571078	0.22798957	-0.25989872	0.031994537	3.6302207	9.109931	Walking_Read
12:32:14.755	-0.32562137	4.024776	8.827691	0.24571078	0.22798957	-0.25989872	0.031994537	3.6302207	9.109931	Walking_Read
12:32:14.777	-0.32562137	4.024776	8.827691	0.24571078	0.22798957	-0.25989872	0.031994537	3.6302207	9.109931	Walking_Read
12:32:14.800	-0.32562137	4.024776	8.827691	0.24571078	0.22798957	-0.25989872	0.031994537	3.6302207	9.109931	Walking_Read
12:32:14.823	-0.32562137	4.024776	8.827691	0.24571078	0.22798957	-0.25989872	0.031994537	3.6302207	9.109931	Walking_Read
12:32:14.846	-0.32562137	4.024776	8.827691	0.24571078	0.22798957	-0.25989872	0.031994537	3.6302207	9.109931	Walking_Read
12:32:14.870	-0.90024734	2.604971	8.039975	0.3611643	0.06977548	0.12189205	-0.37377837	3.7063727	9.071574	Walking_Read
12:32:14.893	-0.90024734	2.604971	8.039975	0.3611643	0.06977548	0.12189205	-0.37377837	3.7063727	9.071574	Walking_Read
12:32:14.916	-0.90024734	2.604971	8.039975	0.3611643	0.06977548	0.12189205	-0.37377837	3.7063727	9.071574	Walking_Read
12:32:14.939	-0.90024734	2.604971	8.039975	0.3611643	0.06977548	0.12189205	-0.37377837	3.7063727	9.071574	Walking_Read
12:32:14.962	-0.90024734	2.604971	8.039975	0.3611643	0.06977548	0.12189205	-0.37377837	3.7063727	9.071574	Walking_Read
12:32:14.984	-0.90024734	2.604971	8.039975	0.3611643	0.06977548	0.12189205	-0.37377837	3.7063727	9.071574	Walking_Read
12:32:15.006	-0.90024734	2.604971	8.039975	0.3611643	0.06977548	0.12189205	-0.37377837	3.7063727	9.071574	Walking_Read
12:32:15.030	-1.0702409	3.2873392	7.4988685	0.038016587	0.12780768	0.26178017	-0.44609016	3.6656463	9.084845	Walking_Read
12:32:15.053	-1.0702409	3.2873392	7.4988685	0.038016587	0.12780768	0.26178017	-0.44609016	3.6656463	9.084845	Walking_Read
12:32:15.076	-1.0702409	3.2873392	7.4988685	0.038016587	0.12780768	0.26178017	-0.44609016	3.6656463	9.084845	Walking_Read
12:32:15.100	-1.0702409	3.2873392	7.4988685	0.038016587	0.12780768	0.26178017	-0.44609016	3.6656463	9.084845	Walking_Read
12:32:15.123	-1.0702409	3.2873392	7.4988685	0.038016587	0.12780768	0.26178017	-0.44609016	3.6656463	9.084845	Walking_Read
12:32:15.146	-1.0702409	3.2873392	7.4988685	0.038016587	0.12780768	0.26178017	-0.44609016	3.6656463	9.084845	Walking_Read
12:32:15.169	-1.0702409	3.2873392	7.4988685	0.038016587	0.12780768	0.26178017	-0.44609016	3.6656463	9.084845	Walking_Read
12:32:15.191	-1.0702409	3.2873392	7.4988685	0.038016587	0.12780768	0.26178017	-0.44609016	3.6656463	9.084845	Walking_Read
12:32:15.215	-0.29689008	4.4294086	7.903501	0.1327007	-0.032239024	0.13044417	-0.5891789	3.7216773	9.053859	Walking_Read
12:32:15.236	-0.29689008	4.4294086	7.903501	0.1327007	-0.032239024	0.13044417	-0.5891789	3.7216773	9.053859	Walking_Read
12:32:15.258	-0.29689008	4.4294086	7.903501	0.1327007	-0.032239024	0.13044417	-0.5891789	3.7216773	9.053859	Walking_Read
12:32:15.279	-0.29689008	4.4294086	7.903501	0.1327007	-0.032239024	0.13044417	-0.5891789	3.7216773	9.053859	Walking_Read
12:32:15.301	-0.29689008	4.4294086	7.903501	0.1327007	-0.032239024	0.13044417	-0.5891789	3.7216773	9.053859	Walking_Read
12:32:15.323	-0.29689008	4.4294086	7.903501	0.1327007	-0.032239024	0.13044417	-0.5891789	3.7216773	9.053859	Walking_Read
12:32:15.346	-0.29689008	4.4294086	7.903501	0.1327007	-0.032239024	0.13044417	-0.5891789	3.7216773	9.053859	Walking_Read
12:32:15.368	-0.29689008	4.4294086	7.903501	0.1327007	-0.032239024	0.13044417	-0.5891789	3.7216773	9.053859	Walking_Read
12:32:15.391	0.10774237	4.8915033	9.203592	-0.025513398	-0.07377786	0.20069367	-0.43914983	3.835933	9.014606	Walking_Read
12:32:15.412	0.10774237	4.8915033	9.203592	-0.025513398	-0.07377786	0.20069367	-0.43914983	3.835933	9.014606	Walking_Read
12:32:15.436	0.10774237	4.8915033	9.203592	-0.025513398	-0.07377786	0.20069367	-0.43914983	3.835933	9.014606	Walking_Read
12:32:15.459	0.10774237	4.8915033	9.203592	-0.025513398	-0.07377786	0.20069367	-0.43914983	3.835933	9.014606	Walking_Read
12:32:15.482	0.10774237	4.8915033	9.203592	-0.025513398	-0.07377786	0.20069367	-0.43914983	3.835933	9.014606	Walking_Read
12:32:15.505	0.10774237	4.8915033	9.203592	-0.025513398	-0.07377786	0.20069367	-0.43914983	3.835933	9.014606	Walking_Read
12:32:15.528	0.10774237	4.8915033	9.203592	-0.025513398	-0.07377786	0.20069367	-0.43914983	3.835933	9.014606	Walking_Read
12:32:15.552	0.10774237	4.8915033	9.203592	-0.025513398	-0.07377786	0.20069367	-0.43914983	3.835933	9.014606	Walking_Read
12:32:15.574	0.7637737	2.482863	7.491686	0.03923832	-0.25887004	-0.057702333	0.14650255	4.059568	8.925738	Walking_Read
12:32:15.597	0.7637737	2.482863	7.491686	0.03923832	-0.25887004	-0.057702333	0.14650255	4.059568	8.925738	Walking_Read
12:32:15.620	0.7637737	2.482863	7.491686	0.03923832	-0.25887004	-0.057702333	0.14650255	4.059568	8.925738	Walking_Read
12:32:15.642	0.7637737	2.482863	7.491686	0.03923832	-0.25887004	-0.057702333	0.14650255	4.059568	8.925738	Walking_Read
12:32:15.666	0.7637737	2.482863	7.491686	0.03923832	-0.25887004	-0.057702333	0.14650255	4.059568	8.925738	Walking_Read
12:32:15.689	0.7637737	2.482863	7.491686	0.03923832	-0.25887004	-0.057702333	0.14650255	4.059568	8.925738	Walking_Read
12:32:15.712	0.7637737	2.482863	7.491686	0.03923832	-0.25887004	-0.057702333	0.14650255	4.059568	8.925738	Walking_Read
12:32:15.735	0.7637737	2.482863	7.491686	0.03923832	-0.25887004	-0.057702333	0.14650255	4.059568	8.925738	Walking_Read
12:32:15.758	0.10774237	3.4022646	8.142929	-0.0798804	0.070386335	0.005827654	-0.0057230173	3.4936771	9.163218	Walking_Read
12:32:15.782	0.10774237	3.4022646	8.142929	-0.0798804	0.070386335	0.005827654	-0.0057230173	3.4936771	9.163218	Walking_Read
12:32:15.805	0.10774237	3.4022646	8.142929	-0.0798804	0.070386335	0.005827654	-0.0057230173	3.4936771	9.163218	Walking_Read
12:32:15.828	0.10774237	3.4022646	8.142929	-0.0798804	0.070386335	0.005827654	-0.0057230173	3.4936771	9.163218	Walking_Read
12:32:15.851	0.10774237	3.4022646	8.142929	-0.0798804	0.070386335	0.005827654	-0.0057230173	3.4936771	9.163218	Walking_Read
12:32:15.874	0.10774237	3.4022646	8.142929	-0.0798804	0.070386335	0.005827654	-0.0057230173	3.4936771	9.163218	Walking_Read
12:32:15.896	0.10774237	3.4022646	8.142929	-0.0798804	0.070386335	0.005827654	-0.0057230173	3.4936771	9.163218	Walking_Read
12:32:15.920	0.10774237	3.4022646	8.142929	-0.0798804	0.070386335	0.005827654	-0.0057230173	3.4936771	9.163218	Walking_Read
12:32:15.943	0.7972935	4.106181	8.909097	-0.013296093	0.078938454	0.09318138	0.01865688	3.447245	9.180771	Walking_Read
12:32:15.966	0.7972935	4.106181	8.909097	-0.013296093	0.078938454	0.09318138	0.01865688	3.447245	9.180771	Walking_Read
12:32:15.988	0.7972935	4.106181	8.909097	-0.013296093	0.078938454	0.09318138	0.01865688	3.447245	9.180771	Walking_Read
12:32:16.012	0.7972935	4.106181	8.909097	-0.013296093	0.078938454	0.09318138	0.01865688	3.447245	9.180771	Walking_Read
12:32:16.035	0.7972935	4.106181	8.909097	-0.013296093	0.078938454	0.09318138	0.01865688	3.447245	9.180771	Walking_Read
12:32:16.058	0.7972935	4.106181	8.909097	-0.013296093	0.078938454	0.09318138	0.01865688	3.447245	9.180771	Walking_Read
12:32:16.081	0.7972935	4.106181	8.909097	-0.013296093	0.078938454	0.09318138	0.01865688	3.447245	9.180771	Walking_Read
12:32:16.104	0.7972935	4.106181	8.909097	-0.013296093	0.078938454	0.09318138	0.01865688	3.447245	9.180771	Walking_Read
12:32:16.127	-0.72546524	4.1253357	9.440625	0.25181943	0.4259099	0.009492845	0.048006017	3.8618515	9.01411	Walking_Read
12:32:16.150	-0.72546524	4.1253357	9.440625	0.25181943	0.4259099	0.009492845	0.048006017	3.8618515	9.01411	Walking_Read
12:32:16.173	-0.72546524	4.1253357	9.440625	0.25181943	0.4259099	0.009492845	0.048006017	3.8618515	9.01411	Walking_Read
12:32:16.196	-0.72546524	4.1253357	9.440625	0.25181943	0.4259099	0.009492845	0.048006017	3.8618515	9.01411	Walking_Read
12:32:16.219	-0.72546524	4.1253357	9.440625	0.25181943	0.4259099	0.009492845	0.048006017	3.8618515	9.01411	Walking_Read
12:32:16.241	-0.72546524	4.1253357	9.440625	0.25181943	0.4259099	0.009492845	0.048006017	3.8618515	9.01411	Walking_Read
12:32:16.264	-0.72546524	4.1253357	9.440625	0.25181943	0.4259099	0.009492845	0.048006017	3.8618515	9.01411	Walking_Read
12:32:16.287	-0.72546524	4.1253357	9.440625	0.25181943	0.4259099	0.009492845	0.048006017	3.8618515	9.01411	Walking_Read
12:32:16.310	-0.8834874	2.9377751	8.212362	0.25792807	0.11009257	0.070579365	-0.30270723	3.9771986	8.958829	Walking_Read
12:32:16.333	-0.8834874	2.9377751	8.212362	0.25792807	0.11009257	0.070579365	-0.30270723	3.9771986	8.958829	Walking_Read
12:32:16.357	-0.8834874	2.9377751	8.212362	0.25792807	0.11009257	0.070579365	-0.30270723	3.9771986	8.958829	Walking_Read
12:32:16.380	-0.8834874	2.9377751	8.212362	0.25792807	0.11009257	0.070579365	-0.30270723	3.9771986	8.958829	Walking_Read
12:32:16.403	-0.8834874	2.9377751	8.212362	0.25792807	0.11009257	0.070579365	-0.30270723	3.9771986	8.958829	Walking_Read
12:32:16.426	-0.8834874	2.9377751	8.212362	0.25792807	0.11009257	0.070579365	-0.30270723	3.9771986	8.958829	Walking_Read
12:32:16.449	-0.8834874	2.9377751	8.212362	0.25792807	0.11009257	0.070579365	-0.30270723	3.9771986	8.958829	Walking_Read
12:32:16.472	-1.2809371	3.347196	8.090255	0.14736147	0.081992775	0.28071702	-0.4644978	3.878874	8.994941	Walking_Read
12:32:16.495	-1.2809371	3.347196	8.090255	0.14736147	0.081992775	0.28071702	-0.4644978	3.878874	8.994941	Walking_Read
12:32:16.518	-1.2809371	3.347196	8.090255	0.14736147	0.081992775	0.28071702	-0.4644978	3.878874	8.994941	Walking_Read
12:32:16.541	-1.2809371	3.347196	8.090255	0.14736147	0.081992775	0.28071702	-0.4644978	3.878874	8.994941	Walking_Read
12:32:16.564	-1.2809371	3.347196	8.090255	0.14736147	0.081992775	0.28071702	-0.4644978	3.878874	8.994941	Walking_Read
12:32:16.587	-1.2809371	3.347196	8.090255	0.14736147	0.081992775	0.28071702	-0.4644978	3.878874	8.994941	Walking_Read
12:32:16.609	-1.2809371	3.347196	8.090255	0.14736147	0.081992775	0.28071702	-0.4644978	3.878874	8.994941	Walking_Read
12:32:16.632	-1.2809371	3.347196	8.090255	0.14736147	0.081992775	0.28071702	-0.4644978	3.878874	8.994941	Walking_Read
12:32:16.655	-0.59378016	4.3623686	8.487704	0.1662983	-0.16724025	0.024153613	-0.4275942	3.975463	8.954507	Walking_Read
12:32:16.678	-0.59378016	4.3623686	8.487704	0.1662983	-0.16724025	0.024153613	-0.4275942	3.975463	8.954507	Walking_Read
12:32:16.702	-0.59378016	4.3623686	8.487704	0.1662983	-0.16724025	0.024153613	-0.4275942	3.975463	8.954507	Walking_Read
12:32:16.725	-0.59378016	4.3623686	8.487704	0.1662983	-0.16724025	0.024153613	-0.4275942	3.975463	8.954507	Walking_Read
12:32:16.747	-0.59378016	4.3623686	8.487704	0.1662983	-0.16724025	0.024153613	-0.4275942	3.975463	8.954507	Walking_Read
12:32:16.770	-0.59378016	4.3623686	8.487704	0.1662983	-0.16724025	0.024153613	-0.4275942	3.975463	8.954507	Walking_Read
12:32:16.792	-0.59378016	4.3623686	8.487704	0.1662983	-0.16724025	0.024153613	-0.4275942	3.975463	8.954507	Walking_Read
12:32:16.816	-0.59378016	4.3623686	8.487704	0.1662983	-0.16724025	0.024153613	-0.4275942	3.975463	8.954507	Walking_Read
12:32:16.838	0.45970076	4.06069	9.811738	-0.17273192	-0.40242338	-0.067476176	-0.09815213	4.016382	8.945915	Walking_Read
12:32:16.861	0.45970076	4.06069	9.811738	-0.17273192	-0.40242338	-0.067476176	-0.09815213	4.016382	8.945915	Walking_Read
12:32:16.884	0.45970076	4.06069	9.811738	-0.17273192	-0.40242338	-0.067476176	-0.09815213	4.016382	8.945915	Walking_Read
12:32:16.907	0.45970076	4.06069	9.811738	-0.17273192	-0.40242338	-0.067476176	-0.09815213	4.016382	8.945915	Walking_Read
12:32:16.931	0.45970076	4.06069	9.811738	-0.17273192	-0.40242338	-0.067476176	-0.09815213	4.016382	8.945915	Walking_Read
12:32:16.954	0.45970076	4.06069	9.811738	-0.17273192	-0.40242338	-0.067476176	-0.09815213	4.016382	8.945915	Walking_Read
12:32:16.977	0.45970076	4.06069	9.811738	-0.17273192	-0.40242338	-0.067476176	-0.09815213	4.016382	8.945915	Walking_Read
12:32:17.000	0.45970076	4.06069	9.811738	-0.17273192	-0.40242338	-0.067476176	-0.09815213	4.016382	8.945915	Walking_Read
12:32:17.023	0.38068968	2.6720107	8.265037	0.07222504	-0.12020362	-0.3533611	0.08915767	4.0054784	8.950897	Walking_Read
12:32:17.046	0.38068968	2.6720107	8.265037	0.07222504	-0.12020362	-0.3533611	0.08915767	4.0054784	8.950897	Walking_Read
12:32:17.069	0.38068968	2.6720107	8.265037	0.07222504	-0.12020362	-0.3533611	0.08915767	4.0054784	8.950897	Walking_Read
12:32:17.092	0.38068968	2.6720107	8.265037	0.07222504	-0.12020362	-0.3533611	0.08915767	4.0054784	8.950897	Walking_Read
12:32:17.115	0.38068968	2.6720107	8.265037	0.07222504	-0.12020362	-0.3533611	0.08915767	4.0054784	8.950897	Walking_Read
12:32:17.138	0.38068968	2.6720107	8.265037	0.07222504	-0.12020362	-0.3533611	0.08915767	4.0054784	8.950897	Walking_Read
12:32:17.160	0.38068968	2.6720107	8.265037	0.07222504	-0.12020362	-0.3533611	0.08915767	4.0054784	8.950897	Walking_Read
12:32:17.182	0.38068968	2.6720107	8.265037	0.07222504	-0.12020362	-0.3533611	0.08915767	4.0054784	8.950897	Walking_Read
12:32:17.205	0.2753416	3.6632404	7.90829	-0.18617097	0.05939076	-0.109625876	-0.04795962	3.8498302	9.019251	Walking_Read
12:32:17.228	0.2753416	3.6632404	7.90829	-0.18617097	0.05939076	-0.109625876	-0.04795962	3.8498302	9.019251	Walking_Read
12:32:17.250	0.2753416	3.6632404	7.90829	-0.18617097	0.05939076	-0.109625876	-0.04795962	3.8498302	9.019251	Walking_Read
12:32:17.272	0.2753416	3.6632404	7.90829	-0.18617097	0.05939076	-0.109625876	-0.04795962	3.8498302	9.019251	Walking_Read
12:32:17.292	0.2753416	3.6632404	7.90829	-0.18617097	0.05939076	-0.109625876	-0.04795962	3.8498302	9.019251	Walking_Read
12:32:17.313	0.2753416	3.6632404	7.90829	-0.18617097	0.05939076	-0.109625876	-0.04795962	3.8498302	9.019251	Walking_Read
12:32:17.334	0.2753416	3.6632404	7.90829	-0.18617097	0.05939076	-0.109625876	-0.04795962	3.8498302	9.019251	Walking_Read
12:32:17.356	0.2753416	3.6632404	7.90829	-0.18617097	0.05939076	-0.109625876	-0.04795962	3.8498302	9.019251	Walking_Read
12:32:17.376	0.117319465	4.242655	9.531608	-0.087821655	0.13513805	0.047977354	-0.10739654	3.5151489	9.154374	Walking_Read
12:32:17.397	0.117319465	4.242655	9.531608	-0.087821655	0.13513805	0.047977354	-0.10739654	3.5151489	9.154374	Walking_Read
12:32:17.418	0.117319465	4.242655	9.531608	-0.087821655	0.13513805	0.047977354	-0.10739654	3.5151489	9.154374	Walking_Read
12:32:17.439	0.117319465	4.242655	9.531608	-0.087821655	0.13513805	0.047977354	-0.10739654	3.5151489	9.154374	Walking_Read
12:32:17.460	0.117319465	4.242655	9.531608	-0.087821655	0.13513805	0.047977354	-0.10739654	3.5151489	9.154374	Walking_Read
12:32:17.482	0.117319465	4.242655	9.531608	-0.087821655	0.13513805	0.047977354	-0.10739654	3.5151489	9.154374	Walking_Read
12:32:17.504	0.117319465	4.242655	9.531608	-0.087821655	0.13513805	0.047977354	-0.10739654	3.5151489	9.154374	Walking_Read
12:32:17.526	0.117319465	4.242655	9.531608	-0.087821655	0.13513805	0.047977354	-0.10739654	3.5151489	9.154374	Walking_Read
12:32:17.547	-0.34956414	4.285752	9.191621	0.15285926	0.042286538	0.052253414	-0.31074595	3.75395	9.054374	Walking_Read
12:32:17.569	-0.34956414	4.285752	9.191621	0.15285926	0.042286538	0.052253414	-0.31074595	3.75395	9.054374	Walking_Read
12:32:17.590	-0.34956414	4.285752	9.191621	0.15285926	0.042286538	0.052253414	-0.31074595	3.75395	9.054374	Walking_Read
12:32:17.612	-0.34956414	4.285752	9.191621	0.15285926	0.042286538	0.052253414	-0.31074595	3.75395	9.054374	Walking_Read
12:32:17.633	-0.34956414	4.285752	9.191621	0.15285926	0.042286538	0.052253414	-0.31074595	3.75395	9.054374	Walking_Read
12:32:17.654	-0.34956414	4.285752	9.191621	0.15285926	0.042286538	0.052253414	-0.31074595	3.75395	9.054374	Walking_Read
12:32:17.676	-0.34956414	4.285752	9.191621	0.15285926	0.042286538	0.052253414	-0.31074595	3.75395	9.054374	Walking_Read
12:32:17.697	-0.34956414	4.285752	9.191621	0.15285926	0.042286538	0.052253414	-0.31074595	3.75395	9.054374	Walking_Read
12:32:17.718	-0.34956414	4.285752	9.191621	0.15285926	0.042286538	0.052253414	-0.31074595	3.75395	9.054374	Walking_Read
12:32:17.740	-1.0989721	2.6337023	7.905895	0.055731677	0.075884126	0.083407536	-0.49599147	3.8732877	8.995666	Walking_Read
12:32:17.761	-1.0989721	2.6337023	7.905895	0.055731677	0.075884126	0.083407536	-0.49599147	3.8732877	8.995666	Walking_Read
12:32:17.783	-1.0989721	2.6337023	7.905895	0.055731677	0.075884126	0.083407536	-0.49599147	3.8732877	8.995666	Walking_Read
12:32:17.805	-1.0989721	2.6337023	7.905895	0.055731677	0.075884126	0.083407536	-0.49599147	3.8732877	8.995666	Walking_Read
12:32:17.827	-1.0989721	2.6337023	7.905895	0.055731677	0.075884126	0.083407536	-0.49599147	3.8732877	8.995666	Walking_Read
12:32:17.849	-1.0989721	2.6337023	7.905895	0.055731677	0.075884126	0.083407536	-0.49599147	3.8732877	8.995666	Walking_Read
12:32:17.871	-1.0989721	2.6337023	7.905895	0.055731677	0.075884126	0.083407536	-0.49599147	3.8732877	8.995666	Walking_Read
12:32:17.893	-1.0989721	2.6337023	7.905895	0.055731677	0.075884126	0.083407536	-0.49599147	3.8732877	8.995666	Walking_Read
12:32:17.915	-0.72546524	3.5147953	8.339259	-0.22282287	-0.0047500883	0.14754839	-0.4839766	3.5169523	9.141509	Walking_Read
12:32:17.937	-0.72546524	3.5147953	8.339259	-0.22282287	-0.0047500883	0.14754839	-0.4839766	3.5169523	9.141509	Walking_Read
12:32:17.958	-0.72546524	3.5147953	8.339259	-0.22282287	-0.0047500883	0.14754839	-0.4839766	3.5169523	9.141509	Walking_Read
12:32:17.980	-0.72546524	3.5147953	8.339259	-0.22282287	-0.0047500883	0.14754839	-0.4839766	3.5169523	9.141509	Walking_Read
12:32:18.001	-0.72546524	3.5147953	8.339259	-0.22282287	-0.0047500883	0.14754839	-0.4839766	3.5169523	9.141509	Walking_Read
12:32:18.023	-0.72546524	3.5147953	8.339259	-0.22282287	-0.0047500883	0.14754839	-0.4839766	3.5169523	9.141509	Walking_Read
12:32:18.043	-0.72546524	3.5147953	8.339259	-0.22282287	-0.0047500883	0.14754839	-0.4839766	3.5169523	9.141509	Walking_Read
12:32:18.064	-0.72546524	3.5147953	8.339259	-0.22282287	-0.0047500883	0.14754839	-0.4839766	3.5169523	9.141509	Walking_Read
12:32:18.085	-0.45970076	4.06069	8.839663	-0.07377175	-0.07927565	0.014990633	-0.44888136	3.3100038	9.220236	Walking_Read
12:32:18.106	-0.45970076	4.06069	8.839663	-0.07377175	-0.07927565	0.014990633	-0.44888136	3.3100038	9.220236	Walking_Read
12:32:18.127	-0.45970076	4.06069	8.839663	-0.07377175	-0.07927565	0.014990633	-0.44888136	3.3100038	9.220236	Walking_Read
12:32:18.148	-0.45970076	4.06069	8.839663	-0.07377175	-0.07927565	0.014990633	-0.44888136	3.3100038	9.220236	Walking_Read
12:32:18.169	-0.45970076	4.06069	8.839663	-0.07377175	-0.07927565	0.014990633	-0.44888136	3.3100038	9.220236	Walking_Read
12:32:18.193	-0.45970076	4.06069	8.839663	-0.07377175	-0.07927565	0.014990633	-0.44888136	3.3100038	9.220236	Walking_Read
12:32:18.214	-0.45970076	4.06069	8.839663	-0.07377175	-0.07927565	0.014990633	-0.44888136	3.3100038	9.220236	Walking_Read
12:32:18.235	-0.45970076	4.06069	8.839663	-0.07377175	-0.07927565	0.014990633	-0.44888136	3.3100038	9.220236	Walking_Read
12:32:18.260	-0.45970076	4.06069	8.839663	-0.07377175	-0.07927565	0.014990633	-0.44888136	3.3100038	9.220236	Walking_Read
12:32:18.280	0.10774237	3.318465	9.601042	0.13331157	-0.49588573	-0.08702386	-0.29497185	3.5076349	9.153134	Walking_Read
12:32:18.302	0.10774237	3.318465	9.601042	0.13331157	-0.49588573	-0.08702386	-0.29497185	3.5076349	9.153134	Walking_Read
12:32:18.324	0.10774237	3.318465	9.601042	0.13331157	-0.49588573	-0.08702386	-0.29497185	3.5076349	9.153134	Walking_Read
12:32:18.346	0.10774237	3.318465	9.601042	0.13331157	-0.49588573	-0.08702386	-0.29497185	3.5076349	9.153134	Walking_Read
12:32:18.367	0.10774237	3.318465	9.601042	0.13331157	-0.49588573	-0.08702386	-0.29497185	3.5076349	9.153134	Walking_Read
12:32:18.388	0.10774237	3.318465	9.601042	0.13331157	-0.49588573	-0.08702386	-0.29497185	3.5076349	9.153134	Walking_Read
12:32:18.410	0.10774237	3.318465	9.601042	0.13331157	-0.49588573	-0.08702386	-0.29497185	3.5076349	9.153134	Walking_Read
12:32:18.431	0.10774237	3.318465	9.601042	0.13331157	-0.49588573	-0.08702386	-0.29497185	3.5076349	9.153134	Walking_Read
12:32:18.453	0.18914771	2.439766	8.341654	-0.2344293	0.10703825	-0.23851845	0.040848218	3.5538635	9.139955	Walking_Read
12:32:18.475	0.18914771	2.439766	8.341654	-0.2344293	0.10703825	-0.23851845	0.040848218	3.5538635	9.139955	Walking_Read
12:32:18.495	0.18914771	2.439766	8.341654	-0.2344293	0.10703825	-0.23851845	0.040848218	3.5538635	9.139955	Walking_Read
12:32:18.517	0.18914771	2.439766	8.341654	-0.2344293	0.10703825	-0.23851845	0.040848218	3.5538635	9.139955	Walking_Read
12:32:18.538	0.18914771	2.439766	8.341654	-0.2344293	0.10703825	-0.23851845	0.040848218	3.5538635	9.139955	Walking_Read
12:32:18.561	0.18914771	2.439766	8.341654	-0.2344293	0.10703825	-0.23851845	0.040848218	3.5538635	9.139955	Walking_Read
12:32:18.582	0.18914771	2.439766	8.341654	-0.2344293	0.10703825	-0.23851845	0.040848218	3.5538635	9.139955	Walking_Read
12:32:18.604	0.18914771	2.439766	8.341654	-0.2344293	0.10703825	-0.23851845	0.040848218	3.5538635	9.139955	Walking_Read
12:32:18.624	0.34956414	3.059883	8.025609	-0.2344293	0.10703825	-0.23851845	0.040848218	3.5538635	9.139955	Walking_Read
12:32:18.645	0.34956414	3.059883	8.025609	-0.055445794	0.054503843	-0.060145795	-0.07276317	3.287329	9.238969	Walking_Read
12:32:18.668	0.34956414	3.059883	8.025609	-0.055445794	0.054503843	-0.060145795	-0.07276317	3.287329	9.238969	Walking_Read
12:32:18.688	0.34956414	3.059883	8.025609	-0.055445794	0.054503843	-0.060145795	-0.07276317	3.287329	9.238969	Walking_Read
12:32:18.711	0.34956414	3.059883	8.025609	-0.055445794	0.054503843	-0.060145795	-0.07276317	3.287329	9.238969	Walking_Read
12:32:18.732	0.34956414	3.059883	8.025609	-0.055445794	0.054503843	-0.060145795	-0.07276317	3.287329	9.238969	Walking_Read
12:32:18.753	0.34956414	3.059883	8.025609	-0.055445794	0.054503843	-0.060145795	-0.07276317	3.287329	9.238969	Walking_Read
12:32:18.775	0.34956414	3.059883	8.025609	-0.055445794	0.054503843	-0.060145795	-0.07276317	3.287329	9.238969	Walking_Read
12:32:18.796	0.34956414	3.059883	8.025609	-0.055445794	0.054503843	-0.060145795	-0.07276317	3.287329	9.238969	Walking_Read
12:32:18.817	0.39505535	3.921822	9.126976	0.009305921	0.17545515	0.03637092	-0.113995284	3.2883031	9.238205	Walking_Read
12:32:18.838	0.39505535	3.921822	9.126976	0.009305921	0.17545515	0.03637092	-0.113995284	3.2883031	9.238205	Walking_Read
12:32:18.859	0.39505535	3.921822	9.126976	0.009305921	0.17545515	0.03637092	-0.113995284	3.2883031	9.238205	Walking_Read
12:32:18.881	0.39505535	3.921822	9.126976	0.009305921	0.17545515	0.03637092	-0.113995284	3.2883031	9.238205	Walking_Read
12:32:18.903	0.39505535	3.921822	9.126976	0.009305921	0.17545515	0.03637092	-0.113995284	3.2883031	9.238205	Walking_Read
12:32:18.923	0.39505535	3.921822	9.126976	0.009305921	0.17545515	0.03637092	-0.113995284	3.2883031	9.238205	Walking_Read
12:32:18.944	0.39505535	3.921822	9.126976	0.009305921	0.17545515	0.03637092	-0.113995284	3.2883031	9.238205	Walking_Read
12:32:18.965	0.39505535	3.921822	9.126976	0.009305921	0.17545515	0.03637092	-0.113995284	3.2883031	9.238205	Walking_Read
12:32:18.986	-0.28013015	4.477294	9.110215	0.25914982	0.1571292	0.08890533	-0.3192827	3.5882823	9.121001	Walking_Read
12:32:19.008	-0.28013015	4.477294	9.110215	0.25914982	0.1571292	0.08890533	-0.3192827	3.5882823	9.121001	Walking_Read
12:32:19.030	-0.28013015	4.477294	9.110215	0.25914982	0.1571292	0.08890533	-0.3192827	3.5882823	9.121001	Walking_Read
12:32:19.051	-0.28013015	4.477294	9.110215	0.25914982	0.1571292	0.08890533	-0.3192827	3.5882823	9.121001	Walking_Read
12:32:19.072	-0.28013015	4.477294	9.110215	0.25914982	0.1571292	0.08890533	-0.3192827	3.5882823	9.121001	Walking_Read
12:32:19.096	-0.28013015	4.477294	9.110215	0.25914982	0.1571292	0.08890533	-0.3192827	3.5882823	9.121001	Walking_Read
12:32:19.117	-0.28013015	4.477294	9.110215	0.25914982	0.1571292	0.08890533	-0.3192827	3.5882823	9.121001	Walking_Read
12:32:19.138	-0.28013015	4.477294	9.110215	0.25914982	0.1571292	0.08890533	-0.3192827	3.5882823	9.121001	Walking_Read
12:32:19.159	-0.28013015	4.477294	9.110215	0.25914982	0.1571292	0.08890533	-0.3192827	3.5882823	9.121001	Walking_Read
12:32:19.180	-0.7134939	2.7055306	7.257047	0.061229464	0.13025112	0.11517253	-0.6316854	3.7357767	9.045182	Walking_Read
12:32:19.202	-0.7134939	2.7055306	7.257047	0.061229464	0.13025112	0.11517253	-0.6316854	3.7357767	9.045182	Walking_Read
12:32:19.224	-0.7134939	2.7055306	7.257047	0.061229464	0.13025112	0.11517253	-0.6316854	3.7357767	9.045182	Walking_Read
12:32:19.245	-0.7134939	2.7055306	7.257047	0.061229464	0.13025112	0.11517253	-0.6316854	3.7357767	9.045182	Walking_Read
12:32:19.267	-0.7134939	2.7055306	7.257047	0.061229464	0.13025112	0.11517253	-0.6316854	3.7357767	9.045182	Walking_Read
12:32:19.287	-0.7134939	2.7055306	7.257047	0.061229464	0.13025112	0.11517253	-0.6316854	3.7357767	9.045182	Walking_Read
12:32:19.309	-0.7134939	2.7055306	7.257047	0.061229464	0.13025112	0.11517253	-0.6316854	3.7357767	9.045182	Walking_Read
12:32:19.331	-0.7134939	2.7055306	7.257047	0.061229464	0.13025112	0.11517253	-0.6316854	3.7357767	9.045182	Walking_Read
12:32:19.353	-0.74701375	3.3160706	7.9322324	-0.036508974	0.09482095	0.22390655	-0.66424716	3.4241016	9.165406	Walking_Read
12:32:19.375	-0.74701375	3.3160706	7.9322324	-0.036508974	0.09482095	0.22390655	-0.66424716	3.4241016	9.165406	Walking_Read
12:32:19.398	-0.74701375	3.3160706	7.9322324	-0.036508974	0.09482095	0.22390655	-0.66424716	3.4241016	9.165406	Walking_Read
12:32:19.420	-0.74701375	3.3160706	7.9322324	-0.036508974	0.09482095	0.22390655	-0.66424716	3.4241016	9.165406	Walking_Read
12:32:19.441	-0.74701375	3.3160706	7.9322324	-0.036508974	0.09482095	0.22390655	-0.66424716	3.4241016	9.165406	Walking_Read
12:32:19.463	-0.74701375	3.3160706	7.9322324	-0.036508974	0.09482095	0.22390655	-0.66424716	3.4241016	9.165406	Walking_Read
12:32:19.483	-0.74701375	3.3160706	7.9322324	-0.036508974	0.09482095	0.22390655	-0.66424716	3.4241016	9.165406	Walking_Read
12:32:19.504	-0.74701375	3.3160706	7.9322324	-0.036508974	0.09482095	0.22390655	-0.66424716	3.4241016	9.165406	Walking_Read
12:32:19.526	-0.5985687	4.1373067	8.554744	0.034351394	-0.049954116	0.0999009	-0.66671085	3.5172007	9.129905	Walking_Read
12:32:19.547	-0.5985687	4.1373067	8.554744	0.034351394	-0.049954116	0.0999009	-0.66671085	3.5172007	9.129905	Walking_Read
12:32:19.568	-0.5985687	4.1373067	8.554744	0.034351394	-0.049954116	0.0999009	-0.66671085	3.5172007	9.129905	Walking_Read
12:32:19.589	-0.5985687	4.1373067	8.554744	0.034351394	-0.049954116	0.0999009	-0.66671085	3.5172007	9.129905	Walking_Read
12:32:19.611	-0.5985687	4.1373067	8.554744	0.034351394	-0.049954116	0.0999009	-0.66671085	3.5172007	9.129905	Walking_Read
12:32:19.632	-0.5985687	4.1373067	8.554744	0.034351394	-0.049954116	0.0999009	-0.66671085	3.5172007	9.129905	Walking_Read
12:32:19.654	-0.5985687	4.1373067	8.554744	0.034351394	-0.049954116	0.0999009	-0.66671085	3.5172007	9.129905	Walking_Read
12:32:19.675	-0.5985687	4.1373067	8.554744	0.034351394	-0.049954116	0.0999009	-0.66671085	3.5172007	9.129905	Walking_Read
12:32:19.697	-0.5985687	4.1373067	8.554744	0.034351394	-0.049954116	0.0999009	-0.66671085	3.5172007	9.129905	Walking_Read
12:32:19.718	0.33759275	3.2346652	9.1628895	0.041070916	-0.5282616	-0.14200173	-0.37133595	3.7983398	9.033554	Walking_Read
12:32:19.739	0.33759275	3.2346652	9.1628895	0.041070916	-0.5282616	-0.14200173	-0.37133595	3.7983398	9.033554	Walking_Read
12:32:19.760	0.33759275	3.2346652	9.1628895	0.041070916	-0.5282616	-0.14200173	-0.37133595	3.7983398	9.033554	Walking_Read
12:32:19.781	0.33759275	3.2346652	9.1628895	0.041070916	-0.5282616	-0.14200173	-0.37133595	3.7983398	9.033554	Walking_Read
12:32:19.803	0.33759275	3.2346652	9.1628895	0.041070916	-0.5282616	-0.14200173	-0.37133595	3.7983398	9.033554	Walking_Read
12:32:19.823	0.33759275	3.2346652	9.1628895	0.041070916	-0.5282616	-0.14200173	-0.37133595	3.7983398	9.033554	Walking_Read
12:32:19.844	0.33759275	3.2346652	9.1628895	0.041070916	-0.5282616	-0.14200173	-0.37133595	3.7983398	9.033554	Walking_Read
12:32:19.867	0.33759275	3.2346652	9.1628895	0.041070916	-0.5282616	-0.14200173	-0.37133595	3.7983398	9.033554	Walking_Read
12:32:19.889	0.22027329	2.7151077	8.265037	0.00014294247	0.021517117	-0.13711481	-0.17251684	3.7125957	9.0750885	Walking_Read
12:32:19.909	0.22027329	2.7151077	8.265037	0.00014294247	0.021517117	-0.13711481	-0.17251684	3.7125957	9.0750885	Walking_Read
12:32:19.930	0.22027329	2.7151077	8.265037	0.00014294247	0.021517117	-0.13711481	-0.17251684	3.7125957	9.0750885	Walking_Read
12:32:19.952	0.22027329	2.7151077	8.265037	0.00014294247	0.021517117	-0.13711481	-0.17251684	3.7125957	9.0750885	Walking_Read
12:32:19.973	0.22027329	2.7151077	8.265037	0.00014294247	0.021517117	-0.13711481	-0.17251684	3.7125957	9.0750885	Walking_Read
12:32:19.994	0.22027329	2.7151077	8.265037	0.00014294247	0.021517117	-0.13711481	-0.17251684	3.7125957	9.0750885	Walking_Read
12:32:20.017	0.22027329	2.7151077	8.265037	0.00014294247	0.021517117	-0.13711481	-0.17251684	3.7125957	9.0750885	Walking_Read
12:32:20.039	0.22027329	2.7151077	8.265037	0.00014294247	0.021517117	-0.13711481	-0.17251684	3.7125957	9.0750885	Walking_Read
12:32:20.060	0.22027329	2.7151077	8.265037	0.00014294247	0.021517117	-0.13711481	-0.17251684	3.7125957	9.0750885	Walking_Read
12:32:20.082	0.026337024	3.3424077	7.8292785	-0.10248242	-0.029795563	-0.0424307	-0.21806647	3.4652624	9.1714115	Walking_Read
12:32:20.103	0.026337024	3.3424077	7.8292785	-0.10248242	-0.029795563	-0.0424307	-0.21806647	3.4652624	9.1714115	Walking_Read
12:32:20.125	0.026337024	3.3424077	7.8292785	-0.10248242	-0.029795563	-0.0424307	-0.21806647	3.4652624	9.1714115	Walking_Read
12:32:20.146	0.026337024	3.3424077	7.8292785	-0.10248242	-0.029795563	-0.0424307	-0.21806647	3.4652624	9.1714115	Walking_Read
12:32:20.169	0.026337024	3.3424077	7.8292785	-0.10248242	-0.029795563	-0.0424307	-0.21806647	3.4652624	9.1714115	Walking_Read
12:32:20.189	0.026337024	3.3424077	7.8292785	-0.10248242	-0.029795563	-0.0424307	-0.21806647	3.4652624	9.1714115	Walking_Read
12:32:20.211	0.026337024	3.3424077	7.8292785	-0.10248242	-0.029795563	-0.0424307	-0.21806647	3.4652624	9.1714115	Walking_Read
12:32:20.233	0.026337024	3.3424077	7.8292785	-0.10248242	-0.029795563	-0.0424307	-0.21806647	3.4652624	9.1714115	Walking_Read
12:32:20.254	0.17478207	4.192375	8.5882635	0.23410432	-0.0035283577	0.24406509	-0.26322687	3.4405944	9.179509	Walking_Read
12:32:20.276	0.17478207	4.192375	8.5882635	0.23410432	-0.0035283577	0.24406509	-0.26322687	3.4405944	9.179509	Walking_Read
12:32:20.297	0.17478207	4.192375	8.5882635	0.23410432	-0.0035283577	0.24406509	-0.26322687	3.4405944	9.179509	Walking_Read
12:32:20.318	0.17478207	4.192375	8.5882635	0.23410432	-0.0035283577	0.24406509	-0.26322687	3.4405944	9.179509	Walking_Read
12:32:20.340	0.17478207	4.192375	8.5882635	0.23410432	-0.0035283577	0.24406509	-0.26322687	3.4405944	9.179509	Walking_Read
12:32:20.361	0.17478207	4.192375	8.5882635	0.23410432	-0.0035283577	0.24406509	-0.26322687	3.4405944	9.179509	Walking_Read
12:32:20.383	0.17478207	4.192375	8.5882635	0.23410432	-0.0035283577	0.24406509	-0.26322687	3.4405944	9.179509	Walking_Read
12:32:20.405	0.17478207	4.192375	8.5882635	0.23410432	-0.0035283577	0.24406509	-0.26322687	3.4405944	9.179509	Walking_Read
12:32:20.425	-0.5147691	3.929005	9.170073	0.08566408	0.2450938	-0.102906354	-0.09145514	3.8809981	9.005547	Walking_Read
12:32:20.447	-0.5147691	3.929005	9.170073	0.08566408	0.2450938	-0.102906354	-0.09145514	3.8809981	9.005547	Walking_Read
12:32:20.467	-0.5147691	3.929005	9.170073	0.08566408	0.2450938	-0.102906354	-0.09145514	3.8809981	9.005547	Walking_Read
12:32:20.489	-0.5147691	3.929005	9.170073	0.08566408	0.2450938	-0.102906354	-0.09145514	3.8809981	9.005547	Walking_Read
12:32:20.511	-0.5147691	3.929005	9.170073	0.08566408	0.2450938	-0.102906354	-0.09145514	3.8809981	9.005547	Walking_Read
12:32:20.532	-0.5147691	3.929005	9.170073	0.08566408	0.2450938	-0.102906354	-0.09145514	3.8809981	9.005547	Walking_Read
12:32:20.553	-0.5147691	3.929005	9.170073	0.08566408	0.2450938	-0.102906354	-0.09145514	3.8809981	9.005547	Walking_Read
12:32:20.574	-0.5147691	3.929005	9.170073	0.08566408	0.2450938	-0.102906354	-0.09145514	3.8809981	9.005547	Walking_Read
12:32:20.595	-0.5147691	3.929005	9.170073	0.08566408	0.2450938	-0.102906354	-0.09145514	3.8809981	9.005547	Walking_Read
12:32:20.616	-0.9074302	2.6935592	8.145323	-0.010852631	-0.13058834	-0.12245405	-0.6037713	3.9362411	8.961687	Walking_Read
12:32:20.637	-0.9074302	2.6935592	8.145323	-0.010852631	-0.13058834	-0.12245405	-0.6037713	3.9362411	8.961687	Walking_Read
12:32:20.659	-0.9074302	2.6935592	8.145323	-0.010852631	-0.13058834	-0.12245405	-0.6037713	3.9362411	8.961687	Walking_Read
12:32:20.680	-0.9074302	2.6935592	8.145323	-0.010852631	-0.13058834	-0.12245405	-0.6037713	3.9362411	8.961687	Walking_Read
12:32:20.701	-0.9074302	2.6935592	8.145323	-0.010852631	-0.13058834	-0.12245405	-0.6037713	3.9362411	8.961687	Walking_Read
12:32:20.723	-0.9074302	2.6935592	8.145323	-0.010852631	-0.13058834	-0.12245405	-0.6037713	3.9362411	8.961687	Walking_Read
12:32:20.743	-0.9074302	2.6935592	8.145323	-0.010852631	-0.13058834	-0.12245405	-0.6037713	3.9362411	8.961687	Walking_Read
12:32:20.764	-0.9074302	2.6935592	8.145323	-0.010852631	-0.13058834	-0.12245405	-0.6037713	3.9362411	8.961687	Walking_Read
12:32:20.787	-0.8930645	3.8116856	7.7718163	-0.10431502	-0.057895362	0.19030896	-0.74759066	3.6012902	9.090775	Walking_Read
12:32:20.809	-0.8930645	3.8116856	7.7718163	-0.10431502	-0.057895362	0.19030896	-0.74759066	3.6012902	9.090775	Walking_Read
12:32:20.830	-0.8930645	3.8116856	7.7718163	-0.10431502	-0.057895362	0.19030896	-0.74759066	3.6012902	9.090775	Walking_Read
12:32:20.851	-0.8930645	3.8116856	7.7718163	-0.10431502	-0.057895362	0.19030896	-0.74759066	3.6012902	9.090775	Walking_Read
12:32:20.872	-0.8930645	3.8116856	7.7718163	-0.10431502	-0.057895362	0.19030896	-0.74759066	3.6012902	9.090775	Walking_Read
12:32:20.894	-0.8930645	3.8116856	7.7718163	-0.10431502	-0.057895362	0.19030896	-0.74759066	3.6012902	9.090775	Walking_Read
12:32:20.916	-0.8930645	3.8116856	7.7718163	-0.10431502	-0.057895362	0.19030896	-0.74759066	3.6012902	9.090775	Walking_Read
12:32:20.939	-0.8930645	3.8116856	7.7718163	-0.10431502	-0.057895362	0.19030896	-0.74759066	3.6012902	9.090775	Walking_Read
12:32:20.959	-0.8930645	3.8116856	7.7718163	-0.10431502	-0.057895362	0.19030896	-0.74759066	3.6012902	9.090775	Walking_Read
12:32:20.980	-0.5554718	4.288146	9.06233	0.05939687	-0.39692557	-0.28677678	-0.47470537	3.9033885	8.983795	Walking_Read
12:32:21.002	-0.5554718	4.288146	9.06233	0.05939687	-0.39692557	-0.28677678	-0.47470537	3.9033885	8.983795	Walking_Read
12:32:21.024	-0.5554718	4.288146	9.06233	0.05939687	-0.39692557	-0.28677678	-0.47470537	3.9033885	8.983795	Walking_Read
12:32:21.046	-0.5554718	4.288146	9.06233	0.05939687	-0.39692557	-0.28677678	-0.47470537	3.9033885	8.983795	Walking_Read
12:32:21.067	-0.5554718	4.288146	9.06233	0.05939687	-0.39692557	-0.28677678	-0.47470537	3.9033885	8.983795	Walking_Read
12:32:21.089	-0.5554718	4.288146	9.06233	0.05939687	-0.39692557	-0.28677678	-0.47470537	3.9033885	8.983795	Walking_Read
12:32:21.111	-0.5554718	4.288146	9.06233	0.05939687	-0.39692557	-0.28677678	-0.47470537	3.9033885	8.983795	Walking_Read
12:32:21.133	-0.5554718	4.288146	9.06233	0.05939687	-0.39692557	-0.28677678	-0.47470537	3.9033885	8.983795	Walking_Read
12:32:21.153	0.7637737	3.0718546	9.754275	-0.23870537	-0.38165393	-0.43338445	-0.08683708	3.861524	9.013959	Walking_Read
12:32:21.174	0.7637737	3.0718546	9.754275	-0.23870537	-0.38165393	-0.43338445	-0.08683708	3.861524	9.013959	Walking_Read
12:32:21.196	0.7637737	3.0718546	9.754275	-0.23870537	-0.38165393	-0.43338445	-0.08683708	3.861524	9.013959	Walking_Read
12:32:21.217	0.7637737	3.0718546	9.754275	-0.23870537	-0.38165393	-0.43338445	-0.08683708	3.861524	9.013959	Walking_Read
12:32:21.240	0.7637737	3.0718546	9.754275	-0.23870537	-0.38165393	-0.43338445	-0.08683708	3.861524	9.013959	Walking_Read
12:32:21.261	0.7637737	3.0718546	9.754275	-0.23870537	-0.38165393	-0.43338445	-0.08683708	3.861524	9.013959	Walking_Read
12:32:21.282	0.7637737	3.0718546	9.754275	-0.23870537	-0.38165393	-0.43338445	-0.08683708	3.861524	9.013959	Walking_Read
12:32:21.303	0.7637737	3.0718546	9.754275	-0.23870537	-0.38165393	-0.43338445	-0.08683708	3.861524	9.013959	Walking_Read
12:32:21.324	1.3575538	2.4972286	8.638543	-0.0517806	-0.2539831	-0.3374786	0.2515387	3.5729346	9.129142	Walking_Read
12:32:21.345	1.3575538	2.4972286	8.638543	-0.0517806	-0.2539831	-0.3374786	0.2515387	3.5729346	9.129142	Walking_Read
12:32:21.367	1.3575538	2.4972286	8.638543	-0.0517806	-0.2539831	-0.3374786	0.2515387	3.5729346	9.129142	Walking_Read
12:32:21.388	1.3575538	2.4972286	8.638543	-0.0517806	-0.2539831	-0.3374786	0.2515387	3.5729346	9.129142	Walking_Read
12:32:21.409	1.3575538	2.4972286	8.638543	-0.0517806	-0.2539831	-0.3374786	0.2515387	3.5729346	9.129142	Walking_Read
12:32:21.430	1.3575538	2.4972286	8.638543	-0.0517806	-0.2539831	-0.3374786	0.2515387	3.5729346	9.129142	Walking_Read
12:32:21.451	1.3575538	2.4972286	8.638543	-0.0517806	-0.2539831	-0.3374786	0.2515387	3.5729346	9.129142	Walking_Read
12:32:21.472	1.3575538	2.4972286	8.638543	-0.0517806	-0.2539831	-0.3374786	0.2515387	3.5729346	9.129142	Walking_Read
12:32:21.494	1.3575538	2.4972286	8.638543	-0.0517806	-0.2539831	-0.3374786	0.2515387	3.5729346	9.129142	Walking_Read
12:32:21.516	0.3615355	3.2969165	8.408693	-0.23381846	0.058779895	-0.4260541	0.2515653	3.360549	9.20944	Walking_Read
12:32:21.537	0.3615355	3.2969165	8.408693	-0.23381846	0.058779895	-0.4260541	0.2515653	3.360549	9.20944	Walking_Read
12:32:21.558	0.3615355	3.2969165	8.408693	-0.23381846	0.058779895	-0.4260541	0.2515653	3.360549	9.20944	Walking_Read
12:32:21.579	0.3615355	3.2969165	8.408693	-0.23381846	0.058779895	-0.4260541	0.2515653	3.360549	9.20944	Walking_Read
12:32:21.600	0.3615355	3.2969165	8.408693	-0.23381846	0.058779895	-0.4260541	0.2515653	3.360549	9.20944	Walking_Read
12:32:21.621	0.3615355	3.2969165	8.408693	-0.23381846	0.058779895	-0.4260541	0.2515653	3.360549	9.20944	Walking_Read
12:32:21.642	0.3615355	3.2969165	8.408693	-0.23381846	0.058779895	-0.4260541	0.2515653	3.360549	9.20944	Walking_Read
12:32:21.664	0.3615355	3.2969165	8.408693	-0.23381846	0.058779895	-0.4260541	0.2515653	3.360549	9.20944	Walking_Read
12:32:21.686	1.1229149	3.6967604	9.277815	0.20233934	-0.004139223	-0.1639929	0.15150954	3.3636863	9.210485	Walking_Read
12:32:21.709	1.1229149	3.6967604	9.277815	0.20233934	-0.004139223	-0.1639929	0.15150954	3.3636863	9.210485	Walking_Read
12:32:21.729	1.1229149	3.6967604	9.277815	0.20233934	-0.004139223	-0.1639929	0.15150954	3.3636863	9.210485	Walking_Read
12:32:21.750	1.1229149	3.6967604	9.277815	0.20233934	-0.004139223	-0.1639929	0.15150954	3.3636863	9.210485	Walking_Read
12:32:21.771	1.1229149	3.6967604	9.277815	0.20233934	-0.004139223	-0.1639929	0.15150954	3.3636863	9.210485	Walking_Read
12:32:21.792	1.1229149	3.6967604	9.277815	0.20233934	-0.004139223	-0.1639929	0.15150954	3.3636863	9.210485	Walking_Read
12:32:21.813	1.1229149	3.6967604	9.277815	0.20233934	-0.004139223	-0.1639929	0.15150954	3.3636863	9.210485	Walking_Read
12:32:21.834	1.1229149	3.6967604	9.277815	0.20233934	-0.004139223	-0.1639929	0.15150954	3.3636863	9.210485	Walking_Read
12:32:21.856	1.1229149	3.6967604	9.277815	0.20233934	-0.004139223	-0.1639929	0.15150954	3.3636863	9.210485	Walking_Read
12:32:21.878	-0.2849187	2.7845416	10.848459	-0.038341567	-0.051175848	-0.6276396	-0.010400398	3.5324965	9.148319	Walking_Read
12:32:21.899	-0.2849187	2.7845416	10.848459	-0.038341567	-0.051175848	-0.6276396	-0.010400398	3.5324965	9.148319	Walking_Read
12:32:21.920	-0.2849187	2.7845416	10.848459	-0.038341567	-0.051175848	-0.6276396	-0.010400398	3.5324965	9.148319	Walking_Read
12:32:21.941	-0.2849187	2.7845416	10.848459	-0.038341567	-0.051175848	-0.6276396	-0.010400398	3.5324965	9.148319	Walking_Read
12:32:21.963	-0.2849187	2.7845416	10.848459	-0.038341567	-0.051175848	-0.6276396	-0.010400398	3.5324965	9.148319	Walking_Read
12:32:21.984	-0.2849187	2.7845416	10.848459	-0.038341567	-0.051175848	-0.6276396	-0.010400398	3.5324965	9.148319	Walking_Read
12:32:22.006	-0.2849187	2.7845416	10.848459	-0.038341567	-0.051175848	-0.6276396	-0.010400398	3.5324965	9.148319	Walking_Read
12:32:22.027	-0.2849187	2.7845416	10.848459	-0.038341567	-0.051175848	-0.6276396	-0.010400398	3.5324965	9.148319	Walking_Read
12:32:22.048	0.08140534	2.423006	7.929838	0.0148037085	-0.102488525	-0.7412606	-0.27484542	3.6148834	9.11194	Walking_Read
12:32:22.069	0.08140534	2.423006	7.929838	0.0148037085	-0.102488525	-0.7412606	-0.27484542	3.6148834	9.11194	Walking_Read
12:32:22.091	0.08140534	2.423006	7.929838	0.0148037085	-0.102488525	-0.7412606	-0.27484542	3.6148834	9.11194	Walking_Read
12:32:22.113	0.08140534	2.423006	7.929838	0.0148037085	-0.102488525	-0.7412606	-0.27484542	3.6148834	9.11194	Walking_Read
12:32:22.135	0.08140534	2.423006	7.929838	0.0148037085	-0.102488525	-0.7412606	-0.27484542	3.6148834	9.11194	Walking_Read
12:32:22.157	0.08140534	2.423006	7.929838	0.0148037085	-0.102488525	-0.7412606	-0.27484542	3.6148834	9.11194	Walking_Read
12:32:22.179	0.08140534	2.423006	7.929838	0.0148037085	-0.102488525	-0.7412606	-0.27484542	3.6148834	9.11194	Walking_Read
12:32:22.201	0.08140534	2.423006	7.929838	0.0148037085	-0.102488525	-0.7412606	-0.27484542	3.6148834	9.11194	Walking_Read
12:32:22.221	0.08140534	2.423006	7.929838	0.0148037085	-0.102488525	-0.7412606	-0.27484542	3.6148834	9.11194	Walking_Read
12:32:22.243	0.37111259	3.2514253	8.688824	-0.24603575	0.009910678	-1.088232	-0.4707632	3.2159734	9.252365	Walking_Read
12:32:22.264	0.37111259	3.2514253	8.688824	-0.24603575	0.009910678	-1.088232	-0.4707632	3.2159734	9.252365	Walking_Read
12:32:22.286	0.37111259	3.2514253	8.688824	-0.24603575	0.009910678	-1.088232	-0.4707632	3.2159734	9.252365	Walking_Read
12:32:22.307	0.37111259	3.2514253	8.688824	-0.24603575	0.009910678	-1.088232	-0.4707632	3.2159734	9.252365	Walking_Read
12:32:22.328	0.37111259	3.2514253	8.688824	-0.24603575	0.009910678	-1.088232	-0.4707632	3.2159734	9.252365	Walking_Read
12:32:22.349	0.37111259	3.2514253	8.688824	-0.24603575	0.009910678	-1.088232	-0.4707632	3.2159734	9.252365	Walking_Read
12:32:22.370	0.37111259	3.2514253	8.688824	-0.24603575	0.009910678	-1.088232	-0.4707632	3.2159734	9.252365	Walking_Read
12:32:22.391	0.37111259	3.2514253	8.688824	-0.24603575	0.009910678	-1.088232	-0.4707632	3.2159734	9.252365	Walking_Read
12:32:22.414	-1.201926	3.2825508	8.810931	0.28602785	-0.7640556	-0.8603793	-0.8952966	2.9853795	9.298189	Walking_Read
12:32:22.435	-1.201926	3.2825508	8.810931	0.28602785	-0.7640556	-0.8603793	-0.8952966	2.9853795	9.298189	Walking_Read
12:32:22.456	-1.201926	3.2825508	8.810931	0.28602785	-0.7640556	-0.8603793	-0.8952966	2.9853795	9.298189	Walking_Read
12:32:22.478	-1.201926	3.2825508	8.810931	0.28602785	-0.7640556	-0.8603793	-0.8952966	2.9853795	9.298189	Walking_Read
12:32:22.499	-1.201926	3.2825508	8.810931	0.28602785	-0.7640556	-0.8603793	-0.8952966	2.9853795	9.298189	Walking_Read
12:32:22.520	-1.201926	3.2825508	8.810931	0.28602785	-0.7640556	-0.8603793	-0.8952966	2.9853795	9.298189	Walking_Read
12:32:22.542	-1.201926	3.2825508	8.810931	0.28602785	-0.7640556	-0.8603793	-0.8952966	2.9853795	9.298189	Walking_Read
12:32:22.564	-1.201926	3.2825508	8.810931	0.28602785	-0.7640556	-0.8603793	-0.8952966	2.9853795	9.298189	Walking_Read
12:32:22.585	0.4956149	2.5618742	9.945818	-0.25764218	-1.138516	-0.60259414	0.02930062	2.9531028	9.351401	Walking_Read
12:32:22.606	0.4956149	2.5618742	9.945818	-0.25764218	-1.138516	-0.60259414	0.02930062	2.9531028	9.351401	Walking_Read
12:32:22.629	0.4956149	2.5618742	9.945818	-0.25764218	-1.138516	-0.60259414	0.02930062	2.9531028	9.351401	Walking_Read
12:32:22.650	0.4956149	2.5618742	9.945818	-0.25764218	-1.138516	-0.60259414	0.02930062	2.9531028	9.351401	Walking_Read
12:32:22.672	0.4956149	2.5618742	9.945818	-0.25764218	-1.138516	-0.60259414	0.02930062	2.9531028	9.351401	Walking_Read
12:32:22.693	0.4956149	2.5618742	9.945818	-0.25764218	-1.138516	-0.60259414	0.02930062	2.9531028	9.351401	Walking_Read
12:32:22.715	0.4956149	2.5618742	9.945818	-0.25764218	-1.138516	-0.60259414	0.02930062	2.9531028	9.351401	Walking_Read
12:32:22.737	0.4956149	2.5618742	9.945818	-0.25764218	-1.138516	-0.60259414	0.02930062	2.9531028	9.351401	Walking_Read
12:32:22.758	0.4956149	2.5618742	9.945818	-0.25764218	-1.138516	-0.60259414	0.02930062	2.9531028	9.351401	Walking_Read
12:32:22.781	1.3168511	1.4198049	9.356826	-0.27902246	-0.33217385	-0.80479056	0.8887688	2.613779	9.4100275	Walking_Read
12:32:22.803	1.3168511	1.4198049	9.356826	-0.27902246	-0.33217385	-0.80479056	0.8887688	2.613779	9.4100275	Walking_Read
12:32:22.825	1.3168511	1.4198049	9.356826	-0.27902246	-0.33217385	-0.80479056	0.8887688	2.613779	9.4100275	Walking_Read
12:32:22.847	1.3168511	1.4198049	9.356826	-0.27902246	-0.33217385	-0.80479056	0.8887688	2.613779	9.4100275	Walking_Read
12:32:22.868	1.3168511	1.4198049	9.356826	-0.27902246	-0.33217385	-0.80479056	0.8887688	2.613779	9.4100275	Walking_Read
12:32:22.889	1.3168511	1.4198049	9.356826	-0.27902246	-0.33217385	-0.80479056	0.8887688	2.613779	9.4100275	Walking_Read
12:32:22.910	1.3168511	1.4198049	9.356826	-0.27902246	-0.33217385	-0.80479056	0.8887688	2.613779	9.4100275	Walking_Read
12:32:22.932	1.3168511	1.4198049	9.356826	-0.27902246	-0.33217385	-0.80479056	0.8887688	2.613779	9.4100275	Walking_Read
12:32:22.953	0.6847626	1.9824595	8.56911	0.27808663	-0.25520483	-0.7388171	0.33199996	2.0467105	9.584943	Walking_Read
12:32:22.975	0.6847626	1.9824595	8.56911	0.27808663	-0.25520483	-0.7388171	0.33199996	2.0467105	9.584943	Walking_Read
12:32:22.996	0.6847626	1.9824595	8.56911	0.27808663	-0.25520483	-0.7388171	0.33199996	2.0467105	9.584943	Walking_Read
12:32:23.017	0.6847626	1.9824595	8.56911	0.27808663	-0.25520483	-0.7388171	0.33199996	2.0467105	9.584943	Walking_Read
12:32:23.039	0.6847626	1.9824595	8.56911	0.27808663	-0.25520483	-0.7388171	0.33199996	2.0467105	9.584943	Walking_Read
12:32:23.060	0.6847626	1.9824595	8.56911	0.27808663	-0.25520483	-0.7388171	0.33199996	2.0467105	9.584943	Walking_Read
12:32:23.082	0.6847626	1.9824595	8.56911	0.27808663	-0.25520483	-0.7388171	0.33199996	2.0467105	9.584943	Walking_Read
12:32:23.103	0.6847626	1.9824595	8.56911	0.27808663	-0.25520483	-0.7388171	0.33199996	2.0467105	9.584943	Walking_Read
12:32:23.124	0.43336374	3.0024207	9.735122	0.014192844	0.031290963	-0.4260541	0.43327928	2.1695614	9.553829	Walking_Read
12:32:23.146	0.43336374	3.0024207	9.735122	0.014192844	0.031290963	-0.4260541	0.43327928	2.1695614	9.553829	Walking_Read
12:32:23.167	0.43336374	3.0024207	9.735122	0.014192844	0.031290963	-0.4260541	0.43327928	2.1695614	9.553829	Walking_Read
12:32:23.188	0.43336374	3.0024207	9.735122	0.014192844	0.031290963	-0.4260541	0.43327928	2.1695614	9.553829	Walking_Read
12:32:23.209	0.43336374	3.0024207	9.735122	0.014192844	0.031290963	-0.4260541	0.43327928	2.1695614	9.553829	Walking_Read
12:32:23.232	0.43336374	3.0024207	9.735122	0.014192844	0.031290963	-0.4260541	0.43327928	2.1695614	9.553829	Walking_Read
12:32:23.253	0.43336374	3.0024207	9.735122	0.014192844	0.031290963	-0.4260541	0.43327928	2.1695614	9.553829	Walking_Read
12:32:23.275	0.43336374	3.0024207	9.735122	0.014192844	0.031290963	-0.4260541	0.43327928	2.1695614	9.553829	Walking_Read
12:32:23.296	0.43336374	3.0024207	9.735122	0.014192844	0.031290963	-0.4260541	0.43327928	2.1695614	9.553829	Walking_Read
12:32:23.317	-0.35674694	3.2897336	8.952193	0.22799568	0.25975457	-0.035100315	0.07001316	2.614259	9.451514	Walking_Read
12:32:23.339	-0.35674694	3.2897336	8.952193	0.22799568	0.25975457	-0.035100315	0.07001316	2.614259	9.451514	Walking_Read
12:32:23.360	-0.35674694	3.2897336	8.952193	0.22799568	0.25975457	-0.035100315	0.07001316	2.614259	9.451514	Walking_Read
12:32:23.383	-0.35674694	3.2897336	8.952193	0.22799568	0.25975457	-0.035100315	0.07001316	2.614259	9.451514	Walking_Read
12:32:23.405	-0.35674694	3.2897336	8.952193	0.22799568	0.25975457	-0.035100315	0.07001316	2.614259	9.451514	Walking_Read
12:32:23.425	-0.35674694	3.2897336	8.952193	0.22799568	0.25975457	-0.035100315	0.07001316	2.614259	9.451514	Walking_Read
12:32:23.446	-0.35674694	3.2897336	8.952193	0.22799568	0.25975457	-0.035100315	0.07001316	2.614259	9.451514	Walking_Read
12:32:23.468	-0.35674694	3.2897336	8.952193	0.22799568	0.25975457	-0.035100315	0.07001316	2.614259	9.451514	Walking_Read
12:32:23.489	-0.7685622	1.7095122	8.035186	0.41308787	-0.021854315	-0.18598405	-0.15970892	2.9265373	9.358432	Walking_Read
12:32:23.510	-0.7685622	1.7095122	8.035186	0.41308787	-0.021854315	-0.18598405	-0.15970892	2.9265373	9.358432	Walking_Read
12:32:23.532	-0.7685622	1.7095122	8.035186	0.41308787	-0.021854315	-0.18598405	-0.15970892	2.9265373	9.358432	Walking_Read
12:32:23.552	-0.7685622	1.7095122	8.035186	0.41308787	-0.021854315	-0.18598405	-0.15970892	2.9265373	9.358432	Walking_Read
12:32:23.573	-0.7685622	1.7095122	8.035186	0.41308787	-0.021854315	-0.18598405	-0.15970892	2.9265373	9.358432	Walking_Read
12:32:23.595	-0.7685622	1.7095122	8.035186	0.41308787	-0.021854315	-0.18598405	-0.15970892	2.9265373	9.358432	Walking_Read
12:32:23.617	-0.7685622	1.7095122	8.035186	0.41308787	-0.021854315	-0.18598405	-0.15970892	2.9265373	9.358432	Walking_Read
12:32:23.638	-0.7685622	1.7095122	8.035186	0.41308787	-0.021854315	-0.18598405	-0.15970892	2.9265373	9.358432	Walking_Read
12:32:23.660	-0.7685622	1.7095122	8.035186	0.41308787	-0.021854315	-0.18598405	-0.15970892	2.9265373	9.358432	Walking_Read
12:32:23.681	-0.79250497	2.569057	8.324894	-0.043839354	0.021517117	-0.08580213	-0.31384426	2.8543406	9.376813	Walking_Read
12:32:23.702	-0.79250497	2.569057	8.324894	-0.043839354	0.021517117	-0.08580213	-0.31384426	2.8543406	9.376813	Walking_Read
12:32:23.724	-0.79250497	2.569057	8.324894	-0.043839354	0.021517117	-0.08580213	-0.31384426	2.8543406	9.376813	Walking_Read
12:32:23.746	-0.79250497	2.569057	8.324894	-0.043839354	0.021517117	-0.08580213	-0.31384426	2.8543406	9.376813	Walking_Read
12:32:23.768	-0.79250497	2.569057	8.324894	-0.043839354	0.021517117	-0.08580213	-0.31384426	2.8543406	9.376813	Walking_Read
12:32:23.789	-0.79250497	2.569057	8.324894	-0.043839354	0.021517117	-0.08580213	-0.31384426	2.8543406	9.376813	Walking_Read
12:32:23.811	-0.79250497	2.569057	8.324894	-0.043839354	0.021517117	-0.08580213	-0.31384426	2.8543406	9.376813	Walking_Read
12:32:23.833	-0.79250497	2.569057	8.324894	-0.043839354	0.021517117	-0.08580213	-0.31384426	2.8543406	9.376813	Walking_Read
12:32:23.853	-0.65842557	3.3160706	8.590658	-0.064608775	0.019073656	-0.31243312	-0.47778046	2.8937464	9.357795	Walking_Read
12:32:23.875	-0.65842557	3.3160706	8.590658	-0.064608775	0.019073656	-0.31243312	-0.47778046	2.8937464	9.357795	Walking_Read
12:32:23.897	-0.65842557	3.3160706	8.590658	-0.064608775	0.019073656	-0.31243312	-0.47778046	2.8937464	9.357795	Walking_Read
12:32:23.919	-0.65842557	3.3160706	8.590658	-0.064608775	0.019073656	-0.31243312	-0.47778046	2.8937464	9.357795	Walking_Read
12:32:23.940	-0.65842557	3.3160706	8.590658	-0.064608775	0.019073656	-0.31243312	-0.47778046	2.8937464	9.357795	Walking_Read
12:32:23.961	-0.65842557	3.3160706	8.590658	-0.064608775	0.019073656	-0.31243312	-0.47778046	2.8937464	9.357795	Walking_Read
12:32:23.983	-0.65842557	3.3160706	8.590658	-0.064608775	0.019073656	-0.31243312	-0.47778046	2.8937464	9.357795	Walking_Read
12:32:24.004	-0.65842557	3.3160706	8.590658	-0.064608775	0.019073656	-0.31243312	-0.47778046	2.8937464	9.357795	Walking_Read
12:32:24.025	-0.9074302	3.5674694	9.064724	0.05450995	-0.36638233	-0.26112044	-0.29860067	2.9649568	9.342924	Walking_Read
12:32:24.047	-0.9074302	3.5674694	9.064724	0.05450995	-0.36638233	-0.26112044	-0.29860067	2.9649568	9.342924	Walking_Read
12:32:24.069	-0.9074302	3.5674694	9.064724	0.05450995	-0.36638233	-0.26112044	-0.29860067	2.9649568	9.342924	Walking_Read
12:32:24.091	-0.9074302	3.5674694	9.064724	0.05450995	-0.36638233	-0.26112044	-0.29860067	2.9649568	9.342924	Walking_Read
12:32:24.112	-0.9074302	3.5674694	9.064724	0.05450995	-0.36638233	-0.26112044	-0.29860067	2.9649568	9.342924	Walking_Read
12:32:24.136	-0.9074302	3.5674694	9.064724	0.05450995	-0.36638233	-0.26112044	-0.29860067	2.9649568	9.342924	Walking_Read
12:32:24.158	-0.9074302	3.5674694	9.064724	0.05450995	-0.36638233	-0.26112044	-0.29860067	2.9649568	9.342924	Walking_Read
12:32:24.180	-0.9074302	3.5674694	9.064724	0.05450995	-0.36638233	-0.26112044	-0.29860067	2.9649568	9.342924	Walking_Read
12:32:24.204	-0.9074302	3.5674694	9.064724	0.05450995	-0.36638233	-0.26112044	-0.29860067	2.9649568	9.342924	Walking_Read
12:32:24.225	0.71828246	1.6951466	8.61939	0.23776951	-0.22343984	-0.4553756	0.038307518	2.9386523	9.35592	Walking_Read
12:32:24.247	0.71828246	1.6951466	8.61939	0.23776951	-0.22343984	-0.4553756	0.038307518	2.9386523	9.35592	Walking_Read
12:32:24.270	0.71828246	1.6951466	8.61939	0.23776951	-0.22343984	-0.4553756	0.038307518	2.9386523	9.35592	Walking_Read
12:32:24.291	0.71828246	1.6951466	8.61939	0.23776951	-0.22343984	-0.4553756	0.038307518	2.9386523	9.35592	Walking_Read
12:32:24.312	0.71828246	1.6951466	8.61939	0.23776951	-0.22343984	-0.4553756	0.038307518	2.9386523	9.35592	Walking_Read
12:32:24.334	0.71828246	1.6951466	8.61939	0.23776951	-0.22343984	-0.4553756	0.038307518	2.9386523	9.35592	Walking_Read
12:32:24.355	0.71828246	1.6951466	8.61939	0.23776951	-0.22343984	-0.4553756	0.038307518	2.9386523	9.35592	Walking_Read
12:32:24.377	0.71828246	1.6951466	8.61939	0.23776951	-0.22343984	-0.4553756	0.038307518	2.9386523	9.35592	Walking_Read
12:32:24.398	0.5794145	2.6839821	8.511647	0.046568703	-0.07561046	-0.13406049	-0.00020166005	2.7281158	9.419541	Walking_Read
12:32:24.421	0.5794145	2.6839821	8.511647	0.046568703	-0.07561046	-0.13406049	-0.00020166005	2.7281158	9.419541	Walking_Read
12:32:24.442	0.5794145	2.6839821	8.511647	0.046568703	-0.07561046	-0.13406049	-0.00020166005	2.7281158	9.419541	Walking_Read
12:32:24.464	0.5794145	2.6839821	8.511647	0.046568703	-0.07561046	-0.13406049	-0.00020166005	2.7281158	9.419541	Walking_Read
12:32:24.484	0.5794145	2.6839821	8.511647	0.046568703	-0.07561046	-0.13406049	-0.00020166005	2.7281158	9.419541	Walking_Read
12:32:24.505	0.5794145	2.6839821	8.511647	0.046568703	-0.07561046	-0.13406049	-0.00020166005	2.7281158	9.419541	Walking_Read
12:32:24.526	0.5794145	2.6839821	8.511647	0.046568703	-0.07561046	-0.13406049	-0.00020166005	2.7281158	9.419541	Walking_Read
12:32:24.548	0.5794145	2.6839821	8.511647	0.046568703	-0.07561046	-0.13406049	-0.00020166005	2.7281158	9.419541	Walking_Read
12:32:24.572	0.25139886	2.638491	9.021627	-0.222212	0.05206038	-0.16521461	0.030856911	2.6270714	9.44817	Walking_Read
12:32:24.593	0.25139886	2.638491	9.021627	-0.222212	0.05206038	-0.16521461	0.030856911	2.6270714	9.44817	Walking_Read
12:32:24.615	0.25139886	2.638491	9.021627	-0.222212	0.05206038	-0.16521461	0.030856911	2.6270714	9.44817	Walking_Read
12:32:24.635	0.25139886	2.638491	9.021627	-0.222212	0.05206038	-0.16521461	0.030856911	2.6270714	9.44817	Walking_Read
12:32:24.656	0.25139886	2.638491	9.021627	-0.222212	0.05206038	-0.16521461	0.030856911	2.6270714	9.44817	Walking_Read
12:32:24.678	0.25139886	2.638491	9.021627	-0.222212	0.05206038	-0.16521461	0.030856911	2.6270714	9.44817	Walking_Read
12:32:24.699	0.25139886	2.638491	9.021627	-0.222212	0.05206038	-0.16521461	0.030856911	2.6270714	9.44817	Walking_Read
12:32:24.720	0.25139886	2.638491	9.021627	-0.222212	0.05206038	-0.16521461	0.030856911	2.6270714	9.44817	Walking_Read
12:32:24.742	0.25139886	2.638491	9.021627	-0.222212	0.05206038	-0.16521461	0.030856911	2.6270714	9.44817	Walking_Read
12:32:24.762	1.2881198	3.562681	8.473338	0.6342211	0.045340862	0.12189205	0.14275034	2.776141	9.404415	Walking_Read
12:32:24.784	1.2881198	3.562681	8.473338	0.6342211	0.045340862	0.12189205	0.14275034	2.776141	9.404415	Walking_Read
12:32:24.805	1.2881198	3.562681	8.473338	0.6342211	0.045340862	0.12189205	0.14275034	2.776141	9.404415	Walking_Read
12:32:24.827	1.2881198	3.562681	8.473338	0.6342211	0.045340862	0.12189205	0.14275034	2.776141	9.404415	Walking_Read
12:32:24.855	1.2881198	3.562681	8.473338	0.6342211	0.045340862	0.12189205	0.14275034	2.776141	9.404415	Walking_Read
12:32:24.889	1.2881198	3.562681	8.473338	0.6342211	0.045340862	0.12189205	0.14275034	2.776141	9.404415	Walking_Read
12:32:24.922	1.2881198	3.562681	8.473338	0.6342211	0.045340862	0.12189205	0.14275034	2.776141	9.404415	Walking_Read
12:32:24.956	-2.1069617	1.1947432	11.542799	-0.12813877	0.22371352	-0.48530802	-0.065017104	2.8603315	9.3800125	Walking_Read
12:32:24.989	-2.1069617	1.1947432	11.542799	-0.12813877	0.22371352	-0.48530802	-0.065017104	2.8603315	9.3800125	Walking_Read
12:32:25.023	-2.1069617	1.1947432	11.542799	-0.12813877	0.22371352	-0.48530802	-0.065017104	2.8603315	9.3800125	Walking_Read
12:32:25.056	-2.1069617	1.1947432	11.542799	-0.12813877	0.22371352	-0.48530802	-0.065017104	2.8603315	9.3800125	Walking_Read
12:32:25.092	-2.1069617	1.1947432	11.542799	-0.12813877	0.22371352	-0.48530802	-0.065017104	2.8603315	9.3800125	Walking_Read
12:32:25.115	-0.090982445	1.3144568	6.5818615	-0.36698705	-0.16235332	-0.08519127	-0.598807	2.9762082	9.324912	Walking_Read
12:32:25.138	-0.090982445	1.3144568	6.5818615	-0.36698705	-0.16235332	-0.08519127	-0.598807	2.9762082	9.324912	Walking_Read
12:32:25.161	-0.090982445	1.3144568	6.5818615	-0.36698705	-0.16235332	-0.08519127	-0.598807	2.9762082	9.324912	Walking_Read
12:32:25.184	-0.090982445	1.3144568	6.5818615	-0.36698705	-0.16235332	-0.08519127	-0.598807	2.9762082	9.324912	Walking_Read
12:32:25.207	-0.090982445	1.3144568	6.5818615	-0.36698705	-0.16235332	-0.08519127	-0.598807	2.9762082	9.324912	Walking_Read
12:32:25.229	-0.090982445	1.3144568	6.5818615	-0.36698705	-0.16235332	-0.08519127	-0.598807	2.9762082	9.324912	Walking_Read
12:32:25.251	-0.090982445	1.3144568	6.5818615	-0.36698705	-0.16235332	-0.08519127	-0.598807	2.9762082	9.324912	Walking_Read
12:32:25.274	-0.090982445	1.3144568	6.5818615	-0.36698705	-0.16235332	-0.08519127	-0.598807	2.9762082	9.324912	Walking_Read
12:32:25.298	-0.531529	2.6265194	9.522031	0.06489466	-0.13608612	0.30820596	-0.40942246	2.3236723	9.518576	Walking_Read
12:32:25.320	-0.531529	2.6265194	9.522031	0.06489466	-0.13608612	0.30820596	-0.40942246	2.3236723	9.518576	Walking_Read
12:32:25.342	-0.531529	2.6265194	9.522031	0.06489466	-0.13608612	0.30820596	-0.40942246	2.3236723	9.518576	Walking_Read
12:32:25.365	-0.531529	2.6265194	9.522031	0.06489466	-0.13608612	0.30820596	-0.40942246	2.3236723	9.518576	Walking_Read
12:32:25.388	-0.531529	2.6265194	9.522031	0.06489466	-0.13608612	0.30820596	-0.40942246	2.3236723	9.518576	Walking_Read
12:32:25.411	-0.531529	2.6265194	9.522031	0.06489466	-0.13608612	0.30820596	-0.40942246	2.3236723	9.518576	Walking_Read
12:32:25.434	-0.531529	2.6265194	9.522031	0.06489466	-0.13608612	0.30820596	-0.40942246	2.3236723	9.518576	Walking_Read
12:32:25.457	-0.531529	2.6265194	9.522031	0.06489466	-0.13608612	0.30820596	-0.40942246	2.3236723	9.518576	Walking_Read
12:32:25.481	-0.2657645	3.1269228	10.144543	0.18523511	-0.09393641	-0.3075462	-0.25105873	2.5812607	9.457507	Walking_Read
12:32:25.504	-0.2657645	3.1269228	10.144543	0.18523511	-0.09393641	-0.3075462	-0.25105873	2.5812607	9.457507	Walking_Read
12:32:25.527	-0.2657645	3.1269228	10.144543	0.18523511	-0.09393641	-0.3075462	-0.25105873	2.5812607	9.457507	Walking_Read
12:32:25.551	-0.2657645	3.1269228	10.144543	0.18523511	-0.09393641	-0.3075462	-0.25105873	2.5812607	9.457507	Walking_Read
12:32:25.574	-0.2657645	3.1269228	10.144543	0.18523511	-0.09393641	-0.3075462	-0.25105873	2.5812607	9.457507	Walking_Read
12:32:25.597	-0.2657645	3.1269228	10.144543	0.18523511	-0.09393641	-0.3075462	-0.25105873	2.5812607	9.457507	Walking_Read
12:32:25.620	-0.2657645	3.1269228	10.144543	0.18523511	-0.09393641	-0.3075462	-0.25105873	2.5812607	9.457507	Walking_Read
12:32:25.643	-0.2657645	3.1269228	10.144543	0.18523511	-0.09393641	-0.3075462	-0.25105873	2.5812607	9.457507	Walking_Read
12:32:25.669	0.6751855	1.9992194	10.113417	0.107044354	-0.28208292	-0.40711725	0.07126871	2.7727206	9.406238	Walking_Read
12:32:25.692	0.6751855	1.9992194	10.113417	0.107044354	-0.28208292	-0.40711725	0.07126871	2.7727206	9.406238	Walking_Read
12:32:25.713	0.6751855	1.9992194	10.113417	0.107044354	-0.28208292	-0.40711725	0.07126871	2.7727206	9.406238	Walking_Read
12:32:25.735	0.6751855	1.9992194	10.113417	0.107044354	-0.28208292	-0.40711725	0.07126871	2.7727206	9.406238	Walking_Read
12:32:25.758	0.6751855	1.9992194	10.113417	0.107044354	-0.28208292	-0.40711725	0.07126871	2.7727206	9.406238	Walking_Read
12:32:25.780	0.6751855	1.9992194	10.113417	0.107044354	-0.28208292	-0.40711725	0.07126871	2.7727206	9.406238	Walking_Read
12:32:25.803	0.6751855	1.9992194	10.113417	0.107044354	-0.28208292	-0.40711725	0.07126871	2.7727206	9.406238	Walking_Read
12:32:25.826	0.6751855	1.9992194	10.113417	-0.010241767	-0.1452491	-0.60748106	0.18179084	2.9439752	9.352558	Walking_Read
12:32:25.850	-0.2681588	1.7454263	8.655303	-0.010241767	-0.1452491	-0.60748106	0.18179084	2.9439752	9.352558	Walking_Read
12:32:25.873	-0.2681588	1.7454263	8.655303	-0.010241767	-0.1452491	-0.60748106	0.18179084	2.9439752	9.352558	Walking_Read
12:32:25.895	-0.2681588	1.7454263	8.655303	-0.010241767	-0.1452491	-0.60748106	0.18179084	2.9439752	9.352558	Walking_Read
12:32:25.918	-0.2681588	1.7454263	8.655303	-0.010241767	-0.1452491	-0.60748106	0.18179084	2.9439752	9.352558	Walking_Read
12:32:25.941	-0.2681588	1.7454263	8.655303	-0.010241767	-0.1452491	-0.60748106	0.18179084	2.9439752	9.352558	Walking_Read
12:32:25.964	-0.2681588	1.7454263	8.655303	-0.010241767	-0.1452491	-0.60748106	0.18179084	2.9439752	9.352558	Walking_Read
12:32:25.987	-0.2681588	1.7454263	8.655303	-0.010241767	-0.1452491	-0.60748106	0.18179084	2.9439752	9.352558	Walking_Read
12:32:26.011	0.102953814	2.743839	8.58587	-0.1256953	0.0062454864	0.021099284	0.12010259	2.800281	9.397573	Walking_Read
12:32:26.034	0.102953814	2.743839	8.58587	-0.1256953	0.0062454864	0.021099284	0.12010259	2.800281	9.397573	Walking_Read
12:32:26.057	0.102953814	2.743839	8.58587	-0.1256953	0.0062454864	0.021099284	0.12010259	2.800281	9.397573	Walking_Read
12:32:26.080	0.102953814	2.743839	8.58587	-0.1256953	0.0062454864	0.021099284	0.12010259	2.800281	9.397573	Walking_Read
12:32:26.103	0.102953814	2.743839	8.58587	-0.1256953	0.0062454864	0.021099284	0.12010259	2.800281	9.397573	Walking_Read
12:32:26.127	0.102953814	2.743839	8.58587	-0.1256953	0.0062454864	0.021099284	0.12010259	2.800281	9.397573	Walking_Read
12:32:26.150	0.102953814	2.743839	8.58587	-0.1256953	0.0062454864	0.021099284	0.12010259	2.800281	9.397573	Walking_Read
12:32:26.173	0.102953814	2.743839	8.58587	-0.1256953	0.0062454864	0.021099284	0.12010259	2.800281	9.397573	Walking_Read
12:32:26.196	0.5554718	3.5219781	9.304152	-0.03162205	0.10031873	-0.032656856	0.07762992	2.823867	9.390959	Walking_Read
12:32:26.218	0.5554718	3.5219781	9.304152	-0.03162205	0.10031873	-0.032656856	0.07762992	2.823867	9.390959	Walking_Read
12:32:26.242	0.5554718	3.5219781	9.304152	-0.03162205	0.10031873	-0.032656856	0.07762992	2.823867	9.390959	Walking_Read
12:32:26.265	0.5554718	3.5219781	9.304152	-0.03162205	0.10031873	-0.032656856	0.07762992	2.823867	9.390959	Walking_Read
12:32:26.288	0.5554718	3.5219781	9.304152	-0.03162205	0.10031873	-0.032656856	0.07762992	2.823867	9.390959	Walking_Read
12:32:26.311	0.5554718	3.5219781	9.304152	-0.03162205	0.10031873	-0.032656856	0.07762992	2.823867	9.390959	Walking_Read
12:32:26.334	0.5554718	3.5219781	9.304152	-0.03162205	0.10031873	-0.032656856	0.07762992	2.823867	9.390959	Walking_Read
12:32:26.357	0.5554718	3.5219781	9.304152	-0.03162205	0.10031873	-0.032656856	0.07762992	2.823867	9.390959	Walking_Read
12:32:26.380	0.32562137	4.3025117	8.966559	0.1308681	-0.07927565	-0.12062145	0.12460224	3.353519	9.214595	Walking_Read
12:32:26.403	0.32562137	4.3025117	8.966559	0.1308681	-0.07927565	-0.12062145	0.12460224	3.353519	9.214595	Walking_Read
12:32:26.426	0.32562137	4.3025117	8.966559	0.1308681	-0.07927565	-0.12062145	0.12460224	3.353519	9.214595	Walking_Read
12:32:26.449	0.32562137	4.3025117	8.966559	0.1308681	-0.07927565	-0.12062145	0.12460224	3.353519	9.214595	Walking_Read
12:32:26.473	0.32562137	4.3025117	8.966559	0.1308681	-0.07927565	-0.12062145	0.12460224	3.353519	9.214595	Walking_Read
12:32:26.496	0.32562137	4.3025117	8.966559	0.1308681	-0.07927565	-0.12062145	0.12460224	3.353519	9.214595	Walking_Read
12:32:26.518	0.32562137	4.3025117	8.966559	0.1308681	-0.07927565	-0.12062145	0.12460224	3.353519	9.214595	Walking_Read
12:32:26.541	0.32562137	4.3025117	8.966559	0.1308681	-0.07927565	-0.12062145	0.12460224	3.353519	9.214595	Walking_Read
12:32:26.564	0.035914123	2.248224	7.8268843	0.6427732	0.21943745	-0.10412809	0.03190189	3.6683831	9.094631	Walking_Read
12:32:26.588	0.035914123	2.248224	7.8268843	0.6427732	0.21943745	-0.10412809	0.03190189	3.6683831	9.094631	Walking_Read
12:32:26.611	0.035914123	2.248224	7.8268843	0.6427732	0.21943745	-0.10412809	0.03190189	3.6683831	9.094631	Walking_Read
12:32:26.634	0.035914123	2.248224	7.8268843	0.6427732	0.21943745	-0.10412809	0.03190189	3.6683831	9.094631	Walking_Read
12:32:26.657	0.035914123	2.248224	7.8268843	0.6427732	0.21943745	-0.10412809	0.03190189	3.6683831	9.094631	Walking_Read
12:32:26.680	0.035914123	2.248224	7.8268843	0.6427732	0.21943745	-0.10412809	0.03190189	3.6683831	9.094631	Walking_Read
12:32:26.703	0.035914123	2.248224	7.8268843	0.6427732	0.21943745	-0.10412809	0.03190189	3.6683831	9.094631	Walking_Read
12:32:26.725	0.035914123	2.248224	7.8268843	0.015414573	0.06244509	-0.2708943	-0.013510785	3.5377312	9.146291	Walking_Read
12:32:26.748	0.22745611	2.9760835	8.317711	0.015414573	0.06244509	-0.2708943	-0.013510785	3.5377312	9.146291	Walking_Read
12:32:26.771	0.22745611	2.9760835	8.317711	0.015414573	0.06244509	-0.2708943	-0.013510785	3.5377312	9.146291	Walking_Read
12:32:26.794	0.22745611	2.9760835	8.317711	0.015414573	0.06244509	-0.2708943	-0.013510785	3.5377312	9.146291	Walking_Read
12:32:26.817	0.22745611	2.9760835	8.317711	0.015414573	0.06244509	-0.2708943	-0.013510785	3.5377312	9.146291	Walking_Read
12:32:26.840	0.22745611	2.9760835	8.317711	0.015414573	0.06244509	-0.2708943	-0.013510785	3.5377312	9.146291	Walking_Read
12:32:26.862	0.22745611	2.9760835	8.317711	0.015414573	0.06244509	-0.2708943	-0.013510785	3.5377312	9.146291	Walking_Read
12:32:26.883	0.22745611	2.9760835	8.317711	0.015414573	0.06244509	-0.2708943	-0.013510785	3.5377312	9.146291	Walking_Read
[truncated: 3,246 more rows]
