# Supplementary material for: Real-time Smartphone Activity Classification Using Inertial Sensors—Recognition of Scrolling, Typing, and Watching Videos While Sitting or Walking
Source: Sensors (Basel). 2020 Jan 24;20(3):655. doi: 10.3390/s20030655 (PMC7038357; doi:10.3390/s20030655)
Supplement: Supplementary file 1 [file sensors-20-00655-s001.zip › sensors-668083-supplementary/5Hz_data/2933/2019_09_10_12_09_33_Multitasking_Read.csv]

time	accX	accY	accZ	rotX	rotY	rotZ	graX	graY	graZ	activity
12:36:41.018	-0.08619389	3.2825508	8.844451	0.14430715	0.06733201	-0.07602829	-0.2620967	3.4800959	9.1646385	Multitasking_Read
12:36:41.039	-0.32083282	3.3950818	8.825297	0.023355821	-0.027352102	-0.0986303	-0.27853286	3.489359	9.160631	Multitasking_Read
12:36:41.060	-0.32083282	3.3950818	8.825297	0.023355821	-0.027352102	-0.0986303	-0.27853286	3.489359	9.160631	Multitasking_Read
12:36:41.082	-0.32083282	3.3950818	8.825297	0.023355821	-0.027352102	-0.0986303	-0.27853286	3.489359	9.160631	Multitasking_Read
12:36:41.103	-0.32083282	3.3950818	8.825297	0.023355821	-0.027352102	-0.0986303	-0.27853286	3.489359	9.160631	Multitasking_Read
12:36:41.124	-0.32083282	3.3950818	8.825297	0.023355821	-0.027352102	-0.0986303	-0.27853286	3.489359	9.160631	Multitasking_Read
12:36:41.146	-0.32083282	3.3950818	8.825297	0.023355821	-0.027352102	-0.0986303	-0.27853286	3.489359	9.160631	Multitasking_Read
12:36:41.167	-0.32083282	3.3950818	8.825297	0.023355821	-0.027352102	-0.0986303	-0.27853286	3.489359	9.160631	Multitasking_Read
12:36:41.188	-0.32083282	3.3950818	8.825297	0.023355821	-0.027352102	-0.0986303	-0.27853286	3.489359	9.160631	Multitasking_Read
12:36:41.209	-0.24421602	3.380716	8.846846	-0.0053548445	-0.04934325	-0.12795183	-0.27880424	3.497935	9.1573515	Multitasking_Read
12:36:41.231	-0.24421602	3.380716	8.846846	-0.0053548445	-0.04934325	-0.12795183	-0.27880424	3.497935	9.1573515	Multitasking_Read
12:36:41.252	-0.24421602	3.380716	8.846846	-0.0053548445	-0.04934325	-0.12795183	-0.27880424	3.497935	9.1573515	Multitasking_Read
12:36:41.273	-0.24421602	3.380716	8.846846	-0.0053548445	-0.04934325	-0.12795183	-0.27880424	3.497935	9.1573515	Multitasking_Read
12:36:41.295	-0.24421602	3.380716	8.846846	-0.0053548445	-0.04934325	-0.12795183	-0.27880424	3.497935	9.1573515	Multitasking_Read
12:36:41.317	-0.24421602	3.380716	8.846846	-0.0053548445	-0.04934325	-0.12795183	-0.27880424	3.497935	9.1573515	Multitasking_Read
12:36:41.341	-0.24421602	3.380716	8.846846	-0.0053548445	-0.04934325	-0.12795183	-0.27880424	3.497935	9.1573515	Multitasking_Read
12:36:41.363	-0.24421602	3.380716	8.846846	-0.0053548445	-0.04934325	-0.12795183	-0.27880424	3.497935	9.1573515	Multitasking_Read
12:36:41.384	-0.24421602	3.380716	8.846846	-0.0053548445	-0.04934325	-0.12795183	-0.27880424	3.497935	9.1573515	Multitasking_Read
12:36:41.406	-0.35914123	3.1843855	9.026416	0.11620734	0.009299812	-0.14811037	-0.3117197	3.5425065	9.139138	Multitasking_Read
12:36:41.427	-0.35914123	3.1843855	9.026416	0.11620734	0.009299812	-0.14811037	-0.3117197	3.5425065	9.139138	Multitasking_Read
12:36:41.451	-0.35914123	3.1843855	9.026416	0.11620734	0.009299812	-0.14811037	-0.3117197	3.5425065	9.139138	Multitasking_Read
12:36:41.472	-0.35914123	3.1843855	9.026416	0.11620734	0.009299812	-0.14811037	-0.3117197	3.5425065	9.139138	Multitasking_Read
12:36:41.494	-0.35914123	3.1843855	9.026416	0.11620734	0.009299812	-0.14811037	-0.3117197	3.5425065	9.139138	Multitasking_Read
12:36:41.516	-0.35914123	3.1843855	9.026416	0.11620734	0.009299812	-0.14811037	-0.3117197	3.5425065	9.139138	Multitasking_Read
12:36:41.537	-0.35914123	3.1843855	9.026416	0.11620734	0.009299812	-0.14811037	-0.3117197	3.5425065	9.139138	Multitasking_Read
12:36:41.559	-0.35914123	3.1843855	9.026416	0.11620734	0.009299812	-0.14811037	-0.3117197	3.5425065	9.139138	Multitasking_Read
12:36:41.580	-1.1803775	3.9888618	8.865999	0.16813089	0.022738848	-0.031435125	-0.64269686	3.8993068	8.975116	Multitasking_Read
12:36:41.603	-1.1803775	3.9888618	8.865999	0.16813089	0.022738848	-0.031435125	-0.64269686	3.8993068	8.975116	Multitasking_Read
12:36:41.624	-1.1803775	3.9888618	8.865999	0.16813089	0.022738848	-0.031435125	-0.64269686	3.8993068	8.975116	Multitasking_Read
12:36:41.646	-1.1803775	3.9888618	8.865999	0.16813089	0.022738848	-0.031435125	-0.64269686	3.8993068	8.975116	Multitasking_Read
12:36:41.670	-1.1803775	3.9888618	8.865999	0.16813089	0.022738848	-0.031435125	-0.64269686	3.8993068	8.975116	Multitasking_Read
12:36:41.792	-1.0846065	4.3911	9.993703	-0.22465548	-0.1452491	-0.14566693	-0.5850249	4.062081	8.906604	Multitasking_Read
12:36:41.813	-1.0846065	4.3911	9.993703	-0.22465548	-0.1452491	-0.14566693	-0.5850249	4.062081	8.906604	Multitasking_Read
12:36:41.835	-1.0846065	4.3911	9.993703	-0.22465548	-0.1452491	-0.14566693	-0.5850249	4.062081	8.906604	Multitasking_Read
12:36:41.855	-1.0846065	4.3911	9.993703	-0.22465548	-0.1452491	-0.14566693	-0.5850249	4.062081	8.906604	Multitasking_Read
12:36:41.877	-1.0846065	4.3911	9.993703	-0.22465548	-0.1452491	-0.14566693	-0.5850249	4.062081	8.906604	Multitasking_Read
12:36:41.898	-1.0846065	4.3911	9.993703	-0.22465548	-0.1452491	-0.14566693	-0.5850249	4.062081	8.906604	Multitasking_Read
12:36:41.919	-1.0846065	4.3911	9.993703	-0.22465548	-0.1452491	-0.14566693	-0.5850249	4.062081	8.906604	Multitasking_Read
12:36:41.941	-0.84039044	4.04393	8.961771	0.028853608	-0.10920805	-0.08824559	-0.59049135	4.1379576	8.871245	Multitasking_Read
12:36:41.962	-0.84039044	4.04393	8.961771	0.028853608	-0.10920805	-0.08824559	-0.59049135	4.1379576	8.871245	Multitasking_Read
12:36:41.983	-0.84039044	4.04393	8.961771	0.028853608	-0.10920805	-0.08824559	-0.59049135	4.1379576	8.871245	Multitasking_Read
12:36:42.005	-0.84039044	4.04393	8.961771	0.028853608	-0.10920805	-0.08824559	-0.59049135	4.1379576	8.871245	Multitasking_Read
12:36:42.026	-0.84039044	4.04393	8.961771	0.028853608	-0.10920805	-0.08824559	-0.59049135	4.1379576	8.871245	Multitasking_Read
12:36:42.047	-0.84039044	4.04393	8.961771	0.028853608	-0.10920805	-0.08824559	-0.59049135	4.1379576	8.871245	Multitasking_Read
12:36:42.068	-0.84039044	4.04393	8.961771	0.028853608	-0.10920805	-0.08824559	-0.59049135	4.1379576	8.871245	Multitasking_Read
12:36:42.090	-0.84039044	4.04393	8.961771	0.028853608	-0.10920805	-0.08824559	-0.59049135	4.1379576	8.871245	Multitasking_Read
12:36:42.110	-0.81644773	4.0798445	8.770228	-0.015739553	0.0019694294	-0.03693291	-0.6410424	4.214722	8.83151	Multitasking_Read
12:36:42.131	-0.81644773	4.0798445	8.770228	-0.015739553	0.0019694294	-0.03693291	-0.6410424	4.214722	8.83151	Multitasking_Read
12:36:42.153	-0.81644773	4.0798445	8.770228	-0.015739553	0.0019694294	-0.03693291	-0.6410424	4.214722	8.83151	Multitasking_Read
12:36:42.174	-0.81644773	4.0798445	8.770228	-0.015739553	0.0019694294	-0.03693291	-0.6410424	4.214722	8.83151	Multitasking_Read
12:36:42.195	-0.81644773	4.0798445	8.770228	-0.015739553	0.0019694294	-0.03693291	-0.6410424	4.214722	8.83151	Multitasking_Read
12:36:42.216	-0.81644773	4.0798445	8.770228	-0.015739553	0.0019694294	-0.03693291	-0.6410424	4.214722	8.83151	Multitasking_Read
12:36:42.238	-0.81644773	4.0798445	8.770228	-0.015739553	0.0019694294	-0.03693291	-0.6410424	4.214722	8.83151	Multitasking_Read
12:36:42.259	-0.81644773	4.0798445	8.770228	-0.015739553	0.0019694294	-0.03693291	-0.6410424	4.214722	8.83151	Multitasking_Read
12:36:42.280	-0.81644773	4.0798445	8.770228	-0.015739553	0.0019694294	-0.03693291	-0.6410424	4.214722	8.83151	Multitasking_Read
12:36:42.302	-0.7015225	4.0798445	8.624178	-0.004133114	0.008688948	-0.031435125	-0.6960057	4.2039237	8.832496	Multitasking_Read
12:36:42.323	-0.7015225	4.0798445	8.624178	-0.004133114	0.008688948	-0.031435125	-0.6960057	4.2039237	8.832496	Multitasking_Read
12:36:42.344	-0.7015225	4.0798445	8.624178	-0.004133114	0.008688948	-0.031435125	-0.6960057	4.2039237	8.832496	Multitasking_Read
12:36:42.366	-0.7015225	4.0798445	8.624178	-0.004133114	0.008688948	-0.031435125	-0.6960057	4.2039237	8.832496	Multitasking_Read
12:36:42.387	-0.7015225	4.0798445	8.624178	-0.004133114	0.008688948	-0.031435125	-0.6960057	4.2039237	8.832496	Multitasking_Read
12:36:42.408	-0.7015225	4.0798445	8.624178	-0.004133114	0.008688948	-0.031435125	-0.6960057	4.2039237	8.832496	Multitasking_Read
12:36:42.430	-0.7015225	4.0798445	8.624178	-0.004133114	0.008688948	-0.031435125	-0.6960057	4.2039237	8.832496	Multitasking_Read
12:36:42.451	-0.7015225	4.0798445	8.624178	-0.004133114	0.008688948	-0.031435125	-0.6960057	4.2039237	8.832496	Multitasking_Read
12:36:42.476	-0.8092649	4.07745	8.447001	-0.022459073	0.010521542	-0.0039461893	-0.72694564	4.1972833	8.833159	Multitasking_Read
12:36:42.509	-0.8092649	4.07745	8.447001	-0.022459073	0.010521542	-0.0039461893	-0.72694564	4.1972833	8.833159	Multitasking_Read
12:36:42.543	-0.8092649	4.07745	8.447001	-0.022459073	0.010521542	-0.0039461893	-0.72694564	4.1972833	8.833159	Multitasking_Read
12:36:42.577	-0.8092649	4.07745	8.447001	-0.022459073	0.010521542	-0.0039461893	-0.72694564	4.1972833	8.833159	Multitasking_Read
12:36:42.610	-0.8092649	4.07745	8.447001	-0.022459073	0.010521542	-0.0039461893	-0.72694564	4.1972833	8.833159	Multitasking_Read
12:36:42.643	-0.8092649	4.07745	8.447001	-0.022459073	0.010521542	-0.0039461893	-0.72694564	4.1972833	8.833159	Multitasking_Read
12:36:42.676	-0.6895511	3.9337935	8.365596	-0.1324148	-0.0035283577	0.00766025	-0.74658394	4.124642	8.865682	Multitasking_Read
12:36:42.710	-0.6895511	3.9337935	8.365596	-0.1324148	-0.0035283577	0.00766025	-0.74658394	4.124642	8.865682	Multitasking_Read
12:36:42.743	-0.6895511	3.9337935	8.365596	-0.1324148	-0.0035283577	0.00766025	-0.74658394	4.124642	8.865682	Multitasking_Read
12:36:42.764	-0.6895511	3.9337935	8.365596	-0.1324148	-0.0035283577	0.00766025	-0.74658394	4.124642	8.865682	Multitasking_Read
12:36:42.786	-0.6895511	3.9337935	8.365596	-0.1324148	-0.0035283577	0.00766025	-0.74658394	4.124642	8.865682	Multitasking_Read
12:36:42.808	-0.6895511	3.9337935	8.365596	-0.1324148	-0.0035283577	0.00766025	-0.74658394	4.124642	8.865682	Multitasking_Read
12:36:42.831	-0.7709565	3.8643596	8.645726	-0.01757215	0.01724106	0.038814377	-0.7459461	4.032086	8.90821	Multitasking_Read
12:36:42.854	-0.7709565	3.8643596	8.645726	-0.01757215	0.01724106	0.038814377	-0.7459461	4.032086	8.90821	Multitasking_Read
12:36:42.877	-0.7709565	3.8643596	8.645726	-0.01757215	0.01724106	0.038814377	-0.7459461	4.032086	8.90821	Multitasking_Read
12:36:42.900	-0.7709565	3.8643596	8.645726	-0.01757215	0.01724106	0.038814377	-0.7459461	4.032086	8.90821	Multitasking_Read
12:36:42.921	-0.7709565	3.8643596	8.645726	-0.01757215	0.01724106	0.038814377	-0.7459461	4.032086	8.90821	Multitasking_Read
12:36:42.945	-0.7709565	3.8643596	8.645726	-0.01757215	0.01724106	0.038814377	-0.7459461	4.032086	8.90821	Multitasking_Read
12:36:42.966	-0.7709565	3.8643596	8.645726	-0.01757215	0.01724106	0.038814377	-0.7459461	4.032086	8.90821	Multitasking_Read
12:36:42.989	-0.7709565	3.8643596	8.645726	-0.01757215	0.01724106	0.038814377	-0.7459461	4.032086	8.90821	Multitasking_Read
12:36:43.011	-0.7709565	3.9170337	8.540379	-0.03284378	0.018462792	0.057140335	-0.7374283	4.019608	8.914556	Multitasking_Read
12:36:43.034	-0.7709565	3.9170337	8.540379	-0.03284378	0.018462792	0.057140335	-0.7374283	4.019608	8.914556	Multitasking_Read
12:36:43.057	-0.7709565	3.9170337	8.540379	-0.03284378	0.018462792	0.057140335	-0.7374283	4.019608	8.914556	Multitasking_Read
12:36:43.080	-0.7709565	3.9170337	8.540379	-0.03284378	0.018462792	0.057140335	-0.7374283	4.019608	8.914556	Multitasking_Read
12:36:43.105	-0.7709565	3.9170337	8.540379	-0.03284378	0.018462792	0.057140335	-0.7374283	4.019608	8.914556	Multitasking_Read
12:36:43.126	-0.7709565	3.9170337	8.540379	-0.03284378	0.018462792	0.057140335	-0.7374283	4.019608	8.914556	Multitasking_Read
12:36:43.148	-0.7709565	3.9170337	8.540379	-0.03284378	0.018462792	0.057140335	-0.7374283	4.019608	8.914556	Multitasking_Read
12:36:43.172	-0.7709565	3.9170337	8.540379	-0.03284378	0.018462792	0.057140335	-0.7374283	4.019608	8.914556	Multitasking_Read
12:36:43.194	-0.5913859	3.8380225	8.645726	-0.010852631	-0.012080471	0.043090437	-0.67685884	3.9873729	8.933818	Multitasking_Read
12:36:43.216	-0.5913859	3.8380225	8.645726	-0.010852631	-0.012080471	0.043090437	-0.67685884	3.9873729	8.933818	Multitasking_Read
12:36:43.239	-0.5913859	3.8380225	8.645726	-0.010852631	-0.012080471	0.043090437	-0.67685884	3.9873729	8.933818	Multitasking_Read
12:36:43.262	-0.5913859	3.8380225	8.645726	-0.010852631	-0.012080471	0.043090437	-0.67685884	3.9873729	8.933818	Multitasking_Read
12:36:43.285	-0.5913859	3.8380225	8.645726	-0.010852631	-0.012080471	0.043090437	-0.67685884	3.9873729	8.933818	Multitasking_Read
12:36:43.308	-0.5913859	3.8380225	8.645726	-0.010852631	-0.012080471	0.043090437	-0.67685884	3.9873729	8.933818	Multitasking_Read
12:36:43.331	-0.5913859	3.8380225	8.645726	-0.010852631	-0.012080471	0.043090437	-0.67685884	3.9873729	8.933818	Multitasking_Read
12:36:43.353	-0.5913859	3.8380225	8.645726	-0.010852631	-0.012080471	0.043090437	-0.67685884	3.9873729	8.933818	Multitasking_Read
12:36:43.376	-0.57462597	3.790137	8.638543	-0.03284378	0.015408466	0.04736649	-0.64718	3.9683492	8.94448	Multitasking_Read
12:36:43.399	-0.57462597	3.790137	8.638543	-0.03284378	0.015408466	0.04736649	-0.64718	3.9683492	8.94448	Multitasking_Read
12:36:43.426	-0.57462597	3.790137	8.638543	-0.03284378	0.015408466	0.04736649	-0.64718	3.9683492	8.94448	Multitasking_Read
12:36:43.448	-0.57462597	3.790137	8.638543	-0.03284378	0.015408466	0.04736649	-0.64718	3.9683492	8.94448	Multitasking_Read
12:36:43.471	-0.57462597	3.790137	8.638543	-0.03284378	0.015408466	0.04736649	-0.64718	3.9683492	8.94448	Multitasking_Read
12:36:43.493	-0.57462597	3.790137	8.638543	-0.03284378	0.015408466	0.04736649	-0.64718	3.9683492	8.94448	Multitasking_Read
12:36:43.516	-0.57462597	3.790137	8.638543	-0.03284378	0.015408466	0.04736649	-0.64718	3.9683492	8.94448	Multitasking_Read
12:36:43.539	-0.57462597	3.790137	8.638543	-0.03284378	0.015408466	0.04736649	-0.64718	3.9683492	8.94448	Multitasking_Read
12:36:43.562	-0.5602603	3.7422516	8.722343	-0.025513398	0.011743274	0.04003611	-0.61066014	3.9140124	8.970951	Multitasking_Read
12:36:43.584	-0.5602603	3.7422516	8.722343	-0.025513398	0.011743274	0.04003611	-0.61066014	3.9140124	8.970951	Multitasking_Read
12:36:43.606	-0.5602603	3.7422516	8.722343	-0.025513398	0.011743274	0.04003611	-0.61066014	3.9140124	8.970951	Multitasking_Read
12:36:43.630	-0.5602603	3.7422516	8.722343	-0.025513398	0.011743274	0.04003611	-0.61066014	3.9140124	8.970951	Multitasking_Read
12:36:43.653	-0.5602603	3.7422516	8.722343	-0.025513398	0.011743274	0.04003611	-0.61066014	3.9140124	8.970951	Multitasking_Read
12:36:43.676	-0.5602603	3.7422516	8.722343	-0.025513398	0.011743274	0.04003611	-0.61066014	3.9140124	8.970951	Multitasking_Read
12:36:43.698	-0.5602603	3.7422516	8.722343	-0.025513398	0.011743274	0.04003611	-0.61066014	3.9140124	8.970951	Multitasking_Read
12:36:43.721	-0.5602603	3.7422516	8.722343	-0.025513398	0.011743274	0.04003611	-0.61066014	3.9140124	8.970951	Multitasking_Read
12:36:43.744	-0.39266106	3.7087317	8.710372	0.0031972688	-0.022465179	0.029040532	-0.56518984	3.898502	8.980679	Multitasking_Read
12:36:43.765	-0.39266106	3.7087317	8.710372	0.0031972688	-0.022465179	0.029040532	-0.56518984	3.898502	8.980679	Multitasking_Read
12:36:43.788	-0.39266106	3.7087317	8.710372	0.0031972688	-0.022465179	0.029040532	-0.56518984	3.898502	8.980679	Multitasking_Read
12:36:43.811	-0.39266106	3.7087317	8.710372	0.0031972688	-0.022465179	0.029040532	-0.56518984	3.898502	8.980679	Multitasking_Read
12:36:43.832	-0.39266106	3.7087317	8.710372	0.0031972688	-0.022465179	0.029040532	-0.56518984	3.898502	8.980679	Multitasking_Read
12:36:43.856	-0.39266106	3.7087317	8.710372	0.0031972688	-0.022465179	0.029040532	-0.56518984	3.898502	8.980679	Multitasking_Read
12:36:43.878	-0.39266106	3.7087317	8.710372	0.0031972688	-0.022465179	0.029040532	-0.56518984	3.898502	8.980679	Multitasking_Read
12:36:43.901	-0.39266106	3.7087317	8.710372	0.0031972688	-0.022465179	0.029040532	-0.56518984	3.898502	8.980679	Multitasking_Read
12:36:43.923	-0.4956149	3.78056	8.650515	0.0038081338	-0.016967393	0.009492845	-0.5229307	3.9061022	8.979938	Multitasking_Read
12:36:43.946	-0.4956149	3.78056	8.650515	0.0038081338	-0.016967393	0.009492845	-0.5229307	3.9061022	8.979938	Multitasking_Read
12:36:43.969	-0.4956149	3.78056	8.650515	0.0038081338	-0.016967393	0.009492845	-0.5229307	3.9061022	8.979938	Multitasking_Read
12:36:43.993	-0.4956149	3.78056	8.650515	0.0038081338	-0.016967393	0.009492845	-0.5229307	3.9061022	8.979938	Multitasking_Read
12:36:44.014	-0.4956149	3.78056	8.650515	0.0038081338	-0.016967393	0.009492845	-0.5229307	3.9061022	8.979938	Multitasking_Read
12:36:44.037	-0.4956149	3.78056	8.650515	0.0038081338	-0.016967393	0.009492845	-0.5229307	3.9061022	8.979938	Multitasking_Read
12:36:44.060	-0.4956149	3.78056	8.650515	0.0038081338	-0.016967393	0.009492845	-0.5229307	3.9061022	8.979938	Multitasking_Read
12:36:44.084	-0.4956149	3.78056	8.650515	0.0038081338	-0.016967393	0.009492845	-0.5229307	3.9061022	8.979938	Multitasking_Read
12:36:44.106	-0.47885495	3.7709827	8.650515	0.016025439	-0.0029174923	-0.0021135937	-0.49500793	3.9180515	8.976314	Multitasking_Read
12:36:44.128	-0.47885495	3.7709827	8.650515	0.016025439	-0.0029174923	-0.0021135937	-0.49500793	3.9180515	8.976314	Multitasking_Read
12:36:44.151	-0.47885495	3.7709827	8.650515	0.016025439	-0.0029174923	-0.0021135937	-0.49500793	3.9180515	8.976314	Multitasking_Read
12:36:44.174	-0.47885495	3.7709827	8.650515	0.016025439	-0.0029174923	-0.0021135937	-0.49500793	3.9180515	8.976314	Multitasking_Read
12:36:44.197	-0.47885495	3.7709827	8.650515	0.016025439	-0.0029174923	-0.0021135937	-0.49500793	3.9180515	8.976314	Multitasking_Read
12:36:44.220	-0.47885495	3.7709827	8.650515	0.016025439	-0.0029174923	-0.0021135937	-0.49500793	3.9180515	8.976314	Multitasking_Read
12:36:44.241	-0.47885495	3.7709827	8.650515	0.016025439	-0.0029174923	-0.0021135937	-0.49500793	3.9180515	8.976314	Multitasking_Read
12:36:44.264	-0.47885495	3.7709827	8.650515	0.016025439	-0.0029174923	-0.0021135937	-0.49500793	3.9180515	8.976314	Multitasking_Read
12:36:44.287	-0.44294083	3.7949257	8.571504	0.0019755382	-0.026741238	-0.01555263	-0.4822037	3.931696	8.971043	Multitasking_Read
12:36:44.310	-0.44294083	3.7949257	8.571504	0.0019755382	-0.026741238	-0.01555263	-0.4822037	3.931696	8.971043	Multitasking_Read
12:36:44.334	-0.44294083	3.7949257	8.571504	0.0019755382	-0.026741238	-0.01555263	-0.4822037	3.931696	8.971043	Multitasking_Read
12:36:44.355	-0.44294083	3.7949257	8.571504	0.0019755382	-0.026741238	-0.01555263	-0.4822037	3.931696	8.971043	Multitasking_Read
12:36:44.378	-0.44294083	3.7949257	8.571504	0.0019755382	-0.026741238	-0.01555263	-0.4822037	3.931696	8.971043	Multitasking_Read
12:36:44.401	-0.44294083	3.7949257	8.571504	0.0019755382	-0.026741238	-0.01555263	-0.4822037	3.931696	8.971043	Multitasking_Read
12:36:44.424	-0.44294083	3.7949257	8.571504	0.0019755382	-0.026741238	-0.01555263	-0.4822037	3.931696	8.971043	Multitasking_Read
12:36:44.447	-0.36392978	3.7925313	8.686429	0.0074733254	-0.024908641	-0.041819837	-0.45367274	3.9335957	8.971699	Multitasking_Read
12:36:44.470	-0.36392978	3.7925313	8.686429	0.0074733254	-0.024908641	-0.041819837	-0.45367274	3.9335957	8.971699	Multitasking_Read
12:36:44.492	-0.36392978	3.7925313	8.686429	0.0074733254	-0.024908641	-0.041819837	-0.45367274	3.9335957	8.971699	Multitasking_Read
12:36:44.515	-0.36392978	3.7925313	8.686429	0.0074733254	-0.024908641	-0.041819837	-0.45367274	3.9335957	8.971699	Multitasking_Read
12:36:44.539	-0.36392978	3.7925313	8.686429	0.0074733254	-0.024908641	-0.041819837	-0.45367274	3.9335957	8.971699	Multitasking_Read
12:36:44.561	-0.36392978	3.7925313	8.686429	0.0074733254	-0.024908641	-0.041819837	-0.45367274	3.9335957	8.971699	Multitasking_Read
12:36:44.584	-0.36392978	3.7925313	8.686429	0.0074733254	-0.024908641	-0.041819837	-0.45367274	3.9335957	8.971699	Multitasking_Read
12:36:44.606	-0.36392978	3.7925313	8.686429	0.0074733254	-0.024908641	-0.041819837	-0.45367274	3.9335957	8.971699	Multitasking_Read
12:36:44.629	-0.4070267	3.7853484	8.650515	0.00686246	-0.025519507	-0.057091463	-0.43747094	3.9418986	8.968857	Multitasking_Read
12:36:44.652	-0.4070267	3.7853484	8.650515	0.00686246	-0.025519507	-0.057091463	-0.43747094	3.9418986	8.968857	Multitasking_Read
12:36:44.675	-0.4070267	3.7853484	8.650515	0.00686246	-0.025519507	-0.057091463	-0.43747094	3.9418986	8.968857	Multitasking_Read
12:36:44.697	-0.4070267	3.7853484	8.650515	0.00686246	-0.025519507	-0.057091463	-0.43747094	3.9418986	8.968857	Multitasking_Read
12:36:44.720	-0.4070267	3.7853484	8.650515	0.00686246	-0.025519507	-0.057091463	-0.43747094	3.9418986	8.968857	Multitasking_Read
12:36:44.743	-0.4070267	3.7853484	8.650515	0.00686246	-0.025519507	-0.057091463	-0.43747094	3.9418986	8.968857	Multitasking_Read
12:36:44.765	-0.4070267	3.7853484	8.650515	0.00686246	-0.025519507	-0.057091463	-0.43747094	3.9418986	8.968857	Multitasking_Read
12:36:44.788	-0.4070267	3.7853484	8.650515	0.00686246	-0.025519507	-0.057091463	-0.43747094	3.9418986	8.968857	Multitasking_Read
12:36:44.811	-0.50998056	3.7877429	8.655303	0.009305921	-0.0053609535	-0.05281541	-0.4485057	3.947439	8.965877	Multitasking_Read
12:36:44.834	-0.50998056	3.7877429	8.655303	0.009305921	-0.0053609535	-0.05281541	-0.4485057	3.947439	8.965877	Multitasking_Read
12:36:44.856	-0.50998056	3.7877429	8.655303	0.009305921	-0.0053609535	-0.05281541	-0.4485057	3.947439	8.965877	Multitasking_Read
12:36:44.880	-0.50998056	3.7877429	8.655303	0.009305921	-0.0053609535	-0.05281541	-0.4485057	3.947439	8.965877	Multitasking_Read
12:36:44.903	-0.50998056	3.7877429	8.655303	0.009305921	-0.0053609535	-0.05281541	-0.4485057	3.947439	8.965877	Multitasking_Read
12:36:44.926	-0.50998056	3.7877429	8.655303	0.009305921	-0.0053609535	-0.05281541	-0.4485057	3.947439	8.965877	Multitasking_Read
12:36:44.947	-0.50998056	3.7877429	8.655303	0.009305921	-0.0053609535	-0.05281541	-0.4485057	3.947439	8.965877	Multitasking_Read
12:36:44.970	-0.50998056	3.7877429	8.655303	0.009305921	-0.0053609535	-0.05281541	-0.4485057	3.947439	8.965877	Multitasking_Read
12:36:44.994	-0.44294083	3.7733772	8.691217	0.00808419	-0.021854315	-0.053426273	-0.46548066	3.946775	8.965302	Multitasking_Read
12:36:45.016	-0.44294083	3.7733772	8.691217	0.00808419	-0.021854315	-0.053426273	-0.46548066	3.946775	8.965302	Multitasking_Read
12:36:45.040	-0.44294083	3.7733772	8.691217	0.00808419	-0.021854315	-0.053426273	-0.46548066	3.946775	8.965302	Multitasking_Read
12:36:45.062	-0.44294083	3.7733772	8.691217	0.00808419	-0.021854315	-0.053426273	-0.46548066	3.946775	8.965302	Multitasking_Read
12:36:45.085	-0.44294083	3.7733772	8.691217	0.00808419	-0.021854315	-0.053426273	-0.46548066	3.946775	8.965302	Multitasking_Read
12:36:45.108	-0.44294083	3.7733772	8.691217	0.00808419	-0.021854315	-0.053426273	-0.46548066	3.946775	8.965302	Multitasking_Read
12:36:45.130	-0.44294083	3.7733772	8.691217	0.00808419	-0.021854315	-0.053426273	-0.46548066	3.946775	8.965302	Multitasking_Read
12:36:45.153	-0.44294083	3.7733772	8.691217	0.00808419	-0.021854315	-0.053426273	-0.46548066	3.946775	8.965302	Multitasking_Read
12:36:45.175	-0.47885495	3.8475995	8.593052	0.0025864034	-0.015745662	-0.061367523	-0.46714815	3.9492106	8.964143	Multitasking_Read
12:36:45.197	-0.47885495	3.8475995	8.593052	0.0025864034	-0.015745662	-0.061367523	-0.46714815	3.9492106	8.964143	Multitasking_Read
12:36:45.221	-0.47885495	3.8475995	8.593052	0.0025864034	-0.015745662	-0.061367523	-0.46714815	3.9492106	8.964143	Multitasking_Read
12:36:45.243	-0.47885495	3.8475995	8.593052	0.0025864034	-0.015745662	-0.061367523	-0.46714815	3.9492106	8.964143	Multitasking_Read
12:36:45.266	-0.47885495	3.8475995	8.593052	0.0025864034	-0.015745662	-0.061367523	-0.46714815	3.9492106	8.964143	Multitasking_Read
12:36:45.289	-0.47885495	3.8475995	8.593052	0.0025864034	-0.015745662	-0.061367523	-0.46714815	3.9492106	8.964143	Multitasking_Read
12:36:45.311	-0.47885495	3.8475995	8.593052	0.0025864034	-0.015745662	-0.061367523	-0.46714815	3.9492106	8.964143	Multitasking_Read
12:36:45.335	-0.47885495	3.8475995	8.593052	0.0025864034	-0.015745662	-0.061367523	-0.46714815	3.9492106	8.964143	Multitasking_Read
12:36:45.358	-0.45970076	3.8116856	8.681641	0.00564073	-0.025519507	-0.0424307	-0.47348583	3.9495845	8.963646	Multitasking_Read
12:36:45.381	-0.45970076	3.8116856	8.681641	0.00564073	-0.025519507	-0.0424307	-0.47348583	3.9495845	8.963646	Multitasking_Read
12:36:45.404	-0.45970076	3.8116856	8.681641	0.00564073	-0.025519507	-0.0424307	-0.47348583	3.9495845	8.963646	Multitasking_Read
12:36:45.426	-0.45970076	3.8116856	8.681641	0.00564073	-0.025519507	-0.0424307	-0.47348583	3.9495845	8.963646	Multitasking_Read
12:36:45.449	-0.45970076	3.8116856	8.681641	0.00564073	-0.025519507	-0.0424307	-0.47348583	3.9495845	8.963646	Multitasking_Read
12:36:45.472	-0.45970076	3.8116856	8.681641	0.00564073	-0.025519507	-0.0424307	-0.47348583	3.9495845	8.963646	Multitasking_Read
12:36:45.495	-0.45970076	3.8116856	8.681641	0.00564073	-0.025519507	-0.0424307	-0.47348583	3.9495845	8.963646	Multitasking_Read
12:36:45.516	-0.45970076	3.8116856	8.681641	0.00564073	-0.025519507	-0.0424307	-0.47348583	3.9495845	8.963646	Multitasking_Read
12:36:45.539	-0.54828894	3.8140798	8.676852	0.00564073	-0.0016957619	-0.0424307	-0.49647245	3.955704	8.959703	Multitasking_Read
12:36:45.562	-0.54828894	3.8140798	8.676852	0.00564073	-0.0016957619	-0.0424307	-0.49647245	3.955704	8.959703	Multitasking_Read
12:36:45.585	-0.54828894	3.8140798	8.676852	0.00564073	-0.0016957619	-0.0424307	-0.49647245	3.955704	8.959703	Multitasking_Read
12:36:45.606	-0.54828894	3.8140798	8.676852	0.00564073	-0.0016957619	-0.0424307	-0.49647245	3.955704	8.959703	Multitasking_Read
12:36:45.629	-0.54828894	3.8140798	8.676852	0.00564073	-0.0016957619	-0.0424307	-0.49647245	3.955704	8.959703	Multitasking_Read
12:36:45.651	-0.54828894	3.8140798	8.676852	0.00564073	-0.0016957619	-0.0424307	-0.49647245	3.955704	8.959703	Multitasking_Read
12:36:45.675	-0.54828894	3.8140798	8.676852	0.00564073	-0.0016957619	-0.0424307	-0.49647245	3.955704	8.959703	Multitasking_Read
12:36:45.697	-0.54828894	3.8140798	8.676852	0.00564073	-0.0016957619	-0.0424307	-0.49647245	3.955704	8.959703	Multitasking_Read
12:36:45.721	-0.5458947	3.806897	8.6433325	0.025799282	0.011743274	-0.007000516	-0.53607553	3.9719121	8.950247	Multitasking_Read
12:36:45.744	-0.5458947	3.806897	8.6433325	0.025799282	0.011743274	-0.007000516	-0.53607553	3.9719121	8.950247	Multitasking_Read
12:36:45.765	-0.5458947	3.806897	8.6433325	0.025799282	0.011743274	-0.007000516	-0.53607553	3.9719121	8.950247	Multitasking_Read
12:36:45.789	-0.5458947	3.806897	8.6433325	0.025799282	0.011743274	-0.007000516	-0.53607553	3.9719121	8.950247	Multitasking_Read
12:36:45.812	-0.5458947	3.806897	8.6433325	0.025799282	0.011743274	-0.007000516	-0.53607553	3.9719121	8.950247	Multitasking_Read
12:36:45.835	-0.5458947	3.806897	8.6433325	0.025799282	0.011743274	-0.007000516	-0.53607553	3.9719121	8.950247	Multitasking_Read
12:36:45.856	-0.5458947	3.806897	8.6433325	0.025799282	0.011743274	-0.007000516	-0.53607553	3.9719121	8.950247	Multitasking_Read
12:36:45.879	-0.5458947	3.806897	8.6433325	0.025799282	0.011743274	-0.007000516	-0.53607553	3.9719121	8.950247	Multitasking_Read
12:36:45.902	-0.6177229	3.842811	8.628966	0.0038081338	0.014186734	0.010714577	-0.5763561	3.9843333	8.942218	Multitasking_Read
12:36:45.925	-0.6177229	3.842811	8.628966	0.0038081338	0.014186734	0.010714577	-0.5763561	3.9843333	8.942218	Multitasking_Read
12:36:45.948	-0.6177229	3.842811	8.628966	0.0038081338	0.014186734	0.010714577	-0.5763561	3.9843333	8.942218	Multitasking_Read
12:36:45.970	-0.6177229	3.842811	8.628966	0.0038081338	0.014186734	0.010714577	-0.5763561	3.9843333	8.942218	Multitasking_Read
12:36:45.992	-0.6177229	3.842811	8.628966	0.0038081338	0.014186734	0.010714577	-0.5763561	3.9843333	8.942218	Multitasking_Read
12:36:46.016	-0.6177229	3.842811	8.628966	0.0038081338	0.014186734	0.010714577	-0.5763561	3.9843333	8.942218	Multitasking_Read
12:36:46.038	-0.6177229	3.842811	8.628966	0.0038081338	0.014186734	0.010714577	-0.5763561	3.9843333	8.942218	Multitasking_Read
12:36:46.061	-0.6177229	3.842811	8.628966	0.0038081338	0.014186734	0.010714577	-0.5763561	3.9843333	8.942218	Multitasking_Read
12:36:46.084	-0.58420306	3.8452053	8.672064	-0.0023005186	0.0147976	0.026597073	-0.58271325	3.9886546	8.939879	Multitasking_Read
12:36:46.105	-0.58420306	3.8452053	8.672064	-0.0023005186	0.0147976	0.026597073	-0.58271325	3.9886546	8.939879	Multitasking_Read
12:36:46.129	-0.58420306	3.8452053	8.672064	-0.0023005186	0.0147976	0.026597073	-0.58271325	3.9886546	8.939879	Multitasking_Read
12:36:46.151	-0.58420306	3.8452053	8.672064	-0.0023005186	0.0147976	0.026597073	-0.58271325	3.9886546	8.939879	Multitasking_Read
12:36:46.174	-0.58420306	3.8452053	8.672064	-0.0023005186	0.0147976	0.026597073	-0.58271325	3.9886546	8.939879	Multitasking_Read
12:36:46.195	-0.58420306	3.8452053	8.672064	-0.0023005186	0.0147976	0.026597073	-0.58271325	3.9886546	8.939879	Multitasking_Read
12:36:46.218	-0.58420306	3.8452053	8.672064	-0.0023005186	0.0147976	0.026597073	-0.58271325	3.9886546	8.939879	Multitasking_Read
12:36:46.242	-0.58420306	3.8452053	8.672064	-0.0023005186	0.0147976	0.026597073	-0.58271325	3.9886546	8.939879	Multitasking_Read
12:36:46.264	-0.53392327	3.8092911	8.662486	0.0013646729	0.008078082	0.047977354	-0.583415	3.9942837	8.937319	Multitasking_Read
12:36:46.287	-0.53392327	3.8092911	8.662486	0.0013646729	0.008078082	0.047977354	-0.583415	3.9942837	8.937319	Multitasking_Read
12:36:46.310	-0.53392327	3.8092911	8.662486	0.0013646729	0.008078082	0.047977354	-0.583415	3.9942837	8.937319	Multitasking_Read
12:36:46.332	-0.53392327	3.8092911	8.662486	0.0013646729	0.008078082	0.047977354	-0.583415	3.9942837	8.937319	Multitasking_Read
12:36:46.357	-0.53392327	3.8092911	8.662486	0.0013646729	0.008078082	0.047977354	-0.583415	3.9942837	8.937319	Multitasking_Read
12:36:46.379	-0.53392327	3.8092911	8.662486	0.0013646729	0.008078082	0.047977354	-0.583415	3.9942837	8.937319	Multitasking_Read
12:36:46.402	-0.53392327	3.8092911	8.662486	0.0013646729	0.008078082	0.047977354	-0.583415	3.9942837	8.937319	Multitasking_Read
12:36:46.425	-0.53392327	3.8092911	8.662486	0.0013646729	0.008078082	0.047977354	-0.583415	3.9942837	8.937319	Multitasking_Read
12:36:46.448	-0.56744313	3.849994	8.61939	-0.0047439793	0.010521542	0.058972932	-0.57522815	4.000987	8.934851	Multitasking_Read
12:36:46.471	-0.56744313	3.849994	8.61939	-0.0047439793	0.010521542	0.058972932	-0.57522815	4.000987	8.934851	Multitasking_Read
12:36:46.494	-0.56744313	3.849994	8.61939	-0.0047439793	0.010521542	0.058972932	-0.57522815	4.000987	8.934851	Multitasking_Read
12:36:46.517	-0.56744313	3.849994	8.61939	-0.0047439793	0.010521542	0.058972932	-0.57522815	4.000987	8.934851	Multitasking_Read
12:36:46.540	-0.56744313	3.849994	8.61939	-0.0047439793	0.010521542	0.058972932	-0.57522815	4.000987	8.934851	Multitasking_Read
12:36:46.563	-0.56744313	3.849994	8.61939	-0.0047439793	0.010521542	0.058972932	-0.57522815	4.000987	8.934851	Multitasking_Read
12:36:46.586	-0.56744313	3.849994	8.61939	-0.0047439793	0.010521542	0.058972932	-0.57522815	4.000987	8.934851	Multitasking_Read
12:36:46.609	-0.5363176	3.8452053	8.557138	0.0013646729	0.018462792	0.06324899	-0.56204015	4.00488	8.933947	Multitasking_Read
12:36:46.631	-0.5363176	3.8452053	8.557138	0.0013646729	0.018462792	0.06324899	-0.56204015	4.00488	8.933947	Multitasking_Read
12:36:46.654	-0.5363176	3.8452053	8.557138	0.0013646729	0.018462792	0.06324899	-0.56204015	4.00488	8.933947	Multitasking_Read
12:36:46.677	-0.5363176	3.8452053	8.557138	0.0013646729	0.018462792	0.06324899	-0.56204015	4.00488	8.933947	Multitasking_Read
12:36:46.699	-0.5363176	3.8452053	8.557138	0.0013646729	0.018462792	0.06324899	-0.56204015	4.00488	8.933947	Multitasking_Read
12:36:46.722	-0.5363176	3.8452053	8.557138	0.0013646729	0.018462792	0.06324899	-0.56204015	4.00488	8.933947	Multitasking_Read
12:36:46.745	-0.5363176	3.8452053	8.557138	0.0013646729	0.018462792	0.06324899	-0.56204015	4.00488	8.933947	Multitasking_Read
12:36:46.767	-0.5363176	3.8452053	8.557138	0.0013646729	0.018462792	0.06324899	-0.56204015	4.00488	8.933947	Multitasking_Read
12:36:46.790	-0.43096948	3.9313993	8.593052	-0.0023005186	-0.0029174923	0.03637092	-0.50990343	4.0072913	8.935994	Multitasking_Read
12:36:46.813	-0.43096948	3.9313993	8.593052	-0.0023005186	-0.0029174923	0.03637092	-0.50990343	4.0072913	8.935994	Multitasking_Read
12:36:46.836	-0.43096948	3.9313993	8.593052	-0.0023005186	-0.0029174923	0.03637092	-0.50990343	4.0072913	8.935994	Multitasking_Read
12:36:46.859	-0.43096948	3.9313993	8.593052	-0.0023005186	-0.0029174923	0.03637092	-0.50990343	4.0072913	8.935994	Multitasking_Read
12:36:46.880	-0.43096948	3.9313993	8.593052	-0.0023005186	-0.0029174923	0.03637092	-0.50990343	4.0072913	8.935994	Multitasking_Read
12:36:46.903	-0.43096948	3.9313993	8.593052	-0.0023005186	-0.0029174923	0.03637092	-0.50990343	4.0072913	8.935994	Multitasking_Read
12:36:46.927	-0.43096948	3.9313993	8.593052	-0.0023005186	-0.0029174923	0.03637092	-0.50990343	4.0072913	8.935994	Multitasking_Read
12:36:46.949	-0.43096948	3.9313993	8.593052	-0.0023005186	-0.0029174923	0.03637092	-0.50990343	4.0072913	8.935994	Multitasking_Read
12:36:46.972	-0.33519846	3.8811195	8.655303	-0.011463497	-0.023076046	0.00032986724	-0.45420113	4.0016217	8.941536	Multitasking_Read
12:36:46.993	-0.33519846	3.8811195	8.655303	-0.011463497	-0.023076046	0.00032986724	-0.45420113	4.0016217	8.941536	Multitasking_Read
12:36:47.016	-0.33519846	3.8811195	8.655303	-0.011463497	-0.023076046	0.00032986724	-0.45420113	4.0016217	8.941536	Multitasking_Read
12:36:47.038	-0.33519846	3.8811195	8.655303	-0.011463497	-0.023076046	0.00032986724	-0.45420113	4.0016217	8.941536	Multitasking_Read
12:36:47.061	-0.33519846	3.8811195	8.655303	-0.011463497	-0.023076046	0.00032986724	-0.45420113	4.0016217	8.941536	Multitasking_Read
12:36:47.083	-0.33519846	3.8811195	8.655303	-0.011463497	-0.023076046	0.00032986724	-0.45420113	4.0016217	8.941536	Multitasking_Read
12:36:47.106	-0.33519846	3.8811195	8.655303	-0.011463497	-0.023076046	0.00032986724	-0.45420113	4.0016217	8.941536	Multitasking_Read
12:36:47.128	-0.33519846	3.8811195	8.655303	-0.011463497	-0.023076046	0.00032986724	-0.45420113	4.0016217	8.941536	Multitasking_Read
12:36:47.152	-0.34956414	3.8116856	8.657698	-0.0010787881	-0.00963701	-0.021661282	-0.41429874	3.9917614	8.947881	Multitasking_Read
12:36:47.173	-0.34956414	3.8116856	8.657698	-0.0010787881	-0.00963701	-0.021661282	-0.41429874	3.9917614	8.947881	Multitasking_Read
12:36:47.194	-0.34956414	3.8116856	8.657698	-0.0010787881	-0.00963701	-0.021661282	-0.41429874	3.9917614	8.947881	Multitasking_Read
12:36:47.216	-0.34956414	3.8116856	8.657698	-0.0010787881	-0.00963701	-0.021661282	-0.41429874	3.9917614	8.947881	Multitasking_Read
12:36:47.236	-0.34956414	3.8116856	8.657698	-0.0010787881	-0.00963701	-0.021661282	-0.41429874	3.9917614	8.947881	Multitasking_Read
12:36:47.257	-0.34956414	3.8116856	8.657698	-0.0010787881	-0.00963701	-0.021661282	-0.41429874	3.9917614	8.947881	Multitasking_Read
12:36:47.279	-0.34956414	3.8116856	8.657698	-0.0010787881	-0.00963701	-0.021661282	-0.41429874	3.9917614	8.947881	Multitasking_Read
12:36:47.302	-0.34956414	3.8116856	8.657698	-0.0010787881	-0.00963701	-0.021661282	-0.41429874	3.9917614	8.947881	Multitasking_Read
12:36:47.326	-0.34956414	3.8116856	8.657698	-0.0010787881	-0.00963701	-0.021661282	-0.41429874	3.9917614	8.947881	Multitasking_Read
12:36:47.348	-0.31365	3.8571768	8.681641	-0.0023005186	-0.027352102	-0.043041565	-0.3961888	3.9847338	8.951833	Multitasking_Read
12:36:47.373	-0.31365	3.8571768	8.681641	-0.0023005186	-0.027352102	-0.043041565	-0.3961888	3.9847338	8.951833	Multitasking_Read
12:36:47.396	-0.31365	3.8571768	8.681641	-0.0023005186	-0.027352102	-0.043041565	-0.3961888	3.9847338	8.951833	Multitasking_Read
12:36:47.419	-0.31365	3.8571768	8.681641	-0.0023005186	-0.027352102	-0.043041565	-0.3961888	3.9847338	8.951833	Multitasking_Read
12:36:47.442	-0.31365	3.8571768	8.681641	-0.0023005186	-0.027352102	-0.043041565	-0.3961888	3.9847338	8.951833	Multitasking_Read
12:36:47.465	-0.31365	3.8571768	8.681641	-0.0023005186	-0.027352102	-0.043041565	-0.3961888	3.9847338	8.951833	Multitasking_Read
12:36:47.488	-0.31365	3.8571768	8.681641	-0.0023005186	-0.027352102	-0.043041565	-0.3961888	3.9847338	8.951833	Multitasking_Read
12:36:47.511	-0.35914123	3.816474	8.679246	-0.04078503	-0.055451903	-0.05281541	-0.4006937	3.9772162	8.954973	Multitasking_Read
12:36:47.533	-0.35914123	3.816474	8.679246	-0.04078503	-0.055451903	-0.05281541	-0.4006937	3.9772162	8.954973	Multitasking_Read
12:36:47.556	-0.35914123	3.816474	8.679246	-0.04078503	-0.055451903	-0.05281541	-0.4006937	3.9772162	8.954973	Multitasking_Read
12:36:47.579	-0.35914123	3.816474	8.679246	-0.04078503	-0.055451903	-0.05281541	-0.4006937	3.9772162	8.954973	Multitasking_Read
12:36:47.603	-0.35914123	3.816474	8.679246	-0.04078503	-0.055451903	-0.05281541	-0.4006937	3.9772162	8.954973	Multitasking_Read
12:36:47.626	-0.35914123	3.816474	8.679246	-0.04078503	-0.055451903	-0.05281541	-0.4006937	3.9772162	8.954973	Multitasking_Read
12:36:47.649	-0.35914123	3.816474	8.679246	-0.04078503	-0.055451903	-0.05281541	-0.4006937	3.9772162	8.954973	Multitasking_Read
12:36:47.671	-0.35914123	3.816474	8.679246	-0.04078503	-0.055451903	-0.05281541	-0.4006937	3.9772162	8.954973	Multitasking_Read
12:36:47.694	-0.4668836	3.6033835	8.846846	0.0148037085	-0.034682482	-0.06930877	-0.3691735	3.9485753	8.968993	Multitasking_Read
12:36:47.717	-0.4668836	3.6033835	8.846846	0.0148037085	-0.034682482	-0.06930877	-0.3691735	3.9485753	8.968993	Multitasking_Read
12:36:47.739	-0.4668836	3.6033835	8.846846	0.0148037085	-0.034682482	-0.06930877	-0.3691735	3.9485753	8.968993	Multitasking_Read
12:36:47.761	-0.4668836	3.6033835	8.846846	0.0148037085	-0.034682482	-0.06930877	-0.3691735	3.9485753	8.968993	Multitasking_Read
12:36:47.784	-0.4668836	3.6033835	8.846846	0.0148037085	-0.034682482	-0.06930877	-0.3691735	3.9485753	8.968993	Multitasking_Read
12:36:47.807	-0.4668836	3.6033835	8.846846	0.0148037085	-0.034682482	-0.06930877	-0.3691735	3.9485753	8.968993	Multitasking_Read
12:36:47.831	-0.4668836	3.6033835	8.846846	0.0148037085	-0.034682482	-0.06930877	-0.3691735	3.9485753	8.968993	Multitasking_Read
12:36:47.854	-0.4668836	3.6033835	8.846846	0.0148037085	-0.034682482	-0.06930877	-0.3691735	3.9485753	8.968993	Multitasking_Read
12:36:47.877	-0.48124924	3.8380225	8.686429	-0.0010787881	-0.004139223	-0.080915205	-0.3947798	3.941596	8.970971	Multitasking_Read
12:36:47.900	-0.48124924	3.8380225	8.686429	-0.0010787881	-0.004139223	-0.080915205	-0.3947798	3.941596	8.970971	Multitasking_Read
12:36:47.923	-0.48124924	3.8380225	8.686429	-0.0010787881	-0.004139223	-0.080915205	-0.3947798	3.941596	8.970971	Multitasking_Read
12:36:47.947	-0.48124924	3.8380225	8.686429	-0.0010787881	-0.004139223	-0.080915205	-0.3947798	3.941596	8.970971	Multitasking_Read
12:36:47.970	-0.48124924	3.8380225	8.686429	-0.0010787881	-0.004139223	-0.080915205	-0.3947798	3.941596	8.970971	Multitasking_Read
12:36:47.993	-0.48124924	3.8380225	8.686429	-0.0010787881	-0.004139223	-0.080915205	-0.3947798	3.941596	8.970971	Multitasking_Read
12:36:48.016	-0.48124924	3.8380225	8.686429	-0.0010787881	-0.004139223	-0.080915205	-0.3947798	3.941596	8.970971	Multitasking_Read
12:36:48.039	-0.48124924	3.8380225	8.686429	-0.0010787881	-0.004139223	-0.080915205	-0.3947798	3.941596	8.970971	Multitasking_Read
12:36:48.063	-0.44294083	3.7422516	8.889942	0.0025864034	0.027625771	-0.06503271	-0.45511517	3.9705229	8.955343	Multitasking_Read
12:36:48.086	-0.44294083	3.7422516	8.889942	0.0025864034	0.027625771	-0.06503271	-0.45511517	3.9705229	8.955343	Multitasking_Read
12:36:48.109	-0.44294083	3.7422516	8.889942	0.0025864034	0.027625771	-0.06503271	-0.45511517	3.9705229	8.955343	Multitasking_Read
12:36:48.132	-0.44294083	3.7422516	8.889942	0.0025864034	0.027625771	-0.06503271	-0.45511517	3.9705229	8.955343	Multitasking_Read
12:36:48.155	-0.44294083	3.7422516	8.889942	0.0025864034	0.027625771	-0.06503271	-0.45511517	3.9705229	8.955343	Multitasking_Read
12:36:48.178	-0.44294083	3.7422516	8.889942	0.0025864034	0.027625771	-0.06503271	-0.45511517	3.9705229	8.955343	Multitasking_Read
12:36:48.201	-0.44294083	3.7422516	8.889942	0.0025864034	0.027625771	-0.06503271	-0.45511517	3.9705229	8.955343	Multitasking_Read
12:36:48.224	-0.44294083	3.7422516	8.889942	0.0025864034	0.027625771	-0.06503271	-0.45511517	3.9705229	8.955343	Multitasking_Read
12:36:48.248	-0.6703969	3.8092911	8.590658	0.00808419	0.025182309	-0.012498302	-0.5810101	3.9905999	8.939121	Multitasking_Read
12:36:48.271	-0.6703969	3.8092911	8.590658	0.00808419	0.025182309	-0.012498302	-0.5810101	3.9905999	8.939121	Multitasking_Read
12:36:48.293	-0.6703969	3.8092911	8.590658	0.00808419	0.025182309	-0.012498302	-0.5810101	3.9905999	8.939121	Multitasking_Read
12:36:48.315	-0.6703969	3.8092911	8.590658	0.00808419	0.025182309	-0.012498302	-0.5810101	3.9905999	8.939121	Multitasking_Read
12:36:48.338	-0.6703969	3.8092911	8.590658	0.00808419	0.025182309	-0.012498302	-0.5810101	3.9905999	8.939121	Multitasking_Read
12:36:48.361	-0.6703969	3.8092911	8.590658	0.00808419	0.025182309	-0.012498302	-0.5810101	3.9905999	8.939121	Multitasking_Read
12:36:48.384	-0.6703969	3.8092911	8.590658	0.00808419	0.025182309	-0.012498302	-0.5810101	3.9905999	8.939121	Multitasking_Read
12:36:48.407	-0.75180227	3.840417	8.61939	-0.0010787881	0.023349712	0.0033841934	-0.62906086	3.990244	8.9360285	Multitasking_Read
12:36:48.431	-0.75180227	3.840417	8.61939	-0.0010787881	0.023349712	0.0033841934	-0.62906086	3.990244	8.9360285	Multitasking_Read
12:36:48.454	-0.75180227	3.840417	8.61939	-0.0010787881	0.023349712	0.0033841934	-0.62906086	3.990244	8.9360285	Multitasking_Read
12:36:48.475	-0.75180227	3.840417	8.61939	-0.0010787881	0.023349712	0.0033841934	-0.62906086	3.990244	8.9360285	Multitasking_Read
12:36:48.498	-0.75180227	3.840417	8.61939	-0.0010787881	0.023349712	0.0033841934	-0.62906086	3.990244	8.9360285	Multitasking_Read
12:36:48.521	-0.75180227	3.840417	8.61939	-0.0010787881	0.023349712	0.0033841934	-0.62906086	3.990244	8.9360285	Multitasking_Read
12:36:48.544	-0.75180227	3.840417	8.61939	-0.0010787881	0.023349712	0.0033841934	-0.62906086	3.990244	8.9360285	Multitasking_Read
12:36:48.567	-0.75180227	3.840417	8.61939	-0.0010787881	0.023349712	0.0033841934	-0.62906086	3.990244	8.9360285	Multitasking_Read
12:36:48.590	0.9577099	2.832427	11.214784	-0.48182973	-1.1843309	0.20069367	0.20130393	3.4313147	9.184548	Multitasking_Read
12:36:48.613	0.9577099	2.832427	11.214784	-0.48182973	-1.1843309	0.20069367	0.20130393	3.4313147	9.184548	Multitasking_Read
12:36:48.636	0.9577099	2.832427	11.214784	-0.48182973	-1.1843309	0.20069367	0.20130393	3.4313147	9.184548	Multitasking_Read
12:36:48.659	0.9577099	2.832427	11.214784	-0.48182973	-1.1843309	0.20069367	0.20130393	3.4313147	9.184548	Multitasking_Read
12:36:48.682	0.9577099	2.832427	11.214784	-0.48182973	-1.1843309	0.20069367	0.20130393	3.4313147	9.184548	Multitasking_Read
12:36:48.705	0.9577099	2.832427	11.214784	-0.48182973	-1.1843309	0.20069367	0.20130393	3.4313147	9.184548	Multitasking_Read
12:36:48.728	0.9577099	2.832427	11.214784	-0.48182973	-1.1843309	0.20069367	0.20130393	3.4313147	9.184548	Multitasking_Read
12:36:48.752	0.9577099	2.832427	11.214784	-0.48182973	-1.1843309	0.20069367	0.20130393	3.4313147	9.184548	Multitasking_Read
12:36:48.774	-0.25379312	3.476487	5.8611846	-0.31872872	-0.17762496	-0.03082426	0.49127364	3.5947194	9.110818	Multitasking_Read
12:36:48.797	-0.25379312	3.476487	5.8611846	-0.31872872	-0.17762496	-0.03082426	0.49127364	3.5947194	9.110818	Multitasking_Read
12:36:48.820	-0.25379312	3.476487	5.8611846	-0.31872872	-0.17762496	-0.03082426	0.49127364	3.5947194	9.110818	Multitasking_Read
12:36:48.843	-0.25379312	3.476487	5.8611846	-0.31872872	-0.17762496	-0.03082426	0.49127364	3.5947194	9.110818	Multitasking_Read
12:36:48.865	-0.25379312	3.476487	5.8611846	-0.31872872	-0.17762496	-0.03082426	0.49127364	3.5947194	9.110818	Multitasking_Read
12:36:48.888	-0.25379312	3.476487	5.8611846	-0.31872872	-0.17762496	-0.03082426	0.49127364	3.5947194	9.110818	Multitasking_Read
12:36:48.911	-0.25379312	3.476487	5.8611846	-0.31872872	-0.17762496	-0.03082426	0.49127364	3.5947194	9.110818	Multitasking_Read
12:36:48.934	-0.25379312	3.476487	5.8611846	-0.31872872	-0.17762496	-0.03082426	0.49127364	3.5947194	9.110818	Multitasking_Read
12:36:48.957	-0.77574503	2.7390504	9.411894	-0.20877296	-1.3688121	0.024764476	-0.005807152	2.409647	9.505996	Multitasking_Read
12:36:48.981	-0.77574503	2.7390504	9.411894	-0.20877296	-1.3688121	0.024764476	-0.005807152	2.409647	9.505996	Multitasking_Read
12:36:49.004	-0.77574503	2.7390504	9.411894	-0.20877296	-1.3688121	0.024764476	-0.005807152	2.409647	9.505996	Multitasking_Read
12:36:49.027	-0.77574503	2.7390504	9.411894	-0.20877296	-1.3688121	0.024764476	-0.005807152	2.409647	9.505996	Multitasking_Read
12:36:49.050	-0.77574503	2.7390504	9.411894	-0.20877296	-1.3688121	0.024764476	-0.005807152	2.409647	9.505996	Multitasking_Read
12:36:49.073	-0.77574503	2.7390504	9.411894	-0.20877296	-1.3688121	0.024764476	-0.005807152	2.409647	9.505996	Multitasking_Read
12:36:49.096	-0.77574503	2.7390504	9.411894	-0.20877296	-1.3688121	0.024764476	-0.005807152	2.409647	9.505996	Multitasking_Read
12:36:49.120	-0.77574503	2.7390504	9.411894	-0.20877296	-1.3688121	0.024764476	-0.005807152	2.409647	9.505996	Multitasking_Read
12:36:49.142	-0.22266756	2.631308	9.385557	0.53831524	0.15468575	0.18481117	-0.20138438	2.87113	9.374777	Multitasking_Read
12:36:49.165	-0.22266756	2.631308	9.385557	0.53831524	0.15468575	0.18481117	-0.20138438	2.87113	9.374777	Multitasking_Read
12:36:49.188	-0.22266756	2.631308	9.385557	0.53831524	0.15468575	0.18481117	-0.20138438	2.87113	9.374777	Multitasking_Read
12:36:49.211	-0.22266756	2.631308	9.385557	0.53831524	0.15468575	0.18481117	-0.20138438	2.87113	9.374777	Multitasking_Read
12:36:49.233	-0.22266756	2.631308	9.385557	0.53831524	0.15468575	0.18481117	-0.20138438	2.87113	9.374777	Multitasking_Read
12:36:49.255	-0.22266756	2.631308	9.385557	0.53831524	0.15468575	0.18481117	-0.20138438	2.87113	9.374777	Multitasking_Read
12:36:49.278	-0.22266756	2.631308	9.385557	0.53831524	0.15468575	0.18481117	-0.20138438	2.87113	9.374777	Multitasking_Read
12:36:49.301	-0.22266756	2.631308	9.385557	0.53831524	0.15468575	0.18481117	-0.20138438	2.87113	9.374777	Multitasking_Read
12:36:49.325	0.014365649	2.8515813	8.557138	0.13880935	-0.0432346	0.0437013	-0.16126171	3.4446192	9.180357	Multitasking_Read
12:36:49.348	0.014365649	2.8515813	8.557138	0.13880935	-0.0432346	0.0437013	-0.16126171	3.4446192	9.180357	Multitasking_Read
12:36:49.371	0.014365649	2.8515813	8.557138	0.13880935	-0.0432346	0.0437013	-0.16126171	3.4446192	9.180357	Multitasking_Read
12:36:49.394	0.014365649	2.8515813	8.557138	0.13880935	-0.0432346	0.0437013	-0.16126171	3.4446192	9.180357	Multitasking_Read
12:36:49.417	0.014365649	2.8515813	8.557138	0.13880935	-0.0432346	0.0437013	-0.16126171	3.4446192	9.180357	Multitasking_Read
12:36:49.441	0.014365649	2.8515813	8.557138	0.13880935	-0.0432346	0.0437013	-0.16126171	3.4446192	9.180357	Multitasking_Read
12:36:49.462	0.014365649	2.8515813	8.557138	0.13880935	-0.0432346	0.0437013	-0.16126171	3.4446192	9.180357	Multitasking_Read
12:36:49.484	0.014365649	2.8515813	8.557138	0.13880935	-0.0432346	0.0437013	-0.16126171	3.4446192	9.180357	Multitasking_Read
12:36:49.508	-0.7350424	3.806897	8.444607	0.28969306	0.20783103	-0.0063896505	-0.45534226	3.7945676	9.031294	Multitasking_Read
12:36:49.531	-0.7350424	3.806897	8.444607	0.28969306	0.20783103	-0.0063896505	-0.45534226	3.7945676	9.031294	Multitasking_Read
12:36:49.555	-0.7350424	3.806897	8.444607	0.28969306	0.20783103	-0.0063896505	-0.45534226	3.7945676	9.031294	Multitasking_Read
12:36:49.578	-0.7350424	3.806897	8.444607	0.28969306	0.20783103	-0.0063896505	-0.45534226	3.7945676	9.031294	Multitasking_Read
12:36:49.601	-0.7350424	3.806897	8.444607	0.28969306	0.20783103	-0.0063896505	-0.45534226	3.7945676	9.031294	Multitasking_Read
12:36:49.624	-0.7350424	3.806897	8.444607	0.28969306	0.20783103	-0.0063896505	-0.45534226	3.7945676	9.031294	Multitasking_Read
12:36:49.647	-0.7350424	3.806897	8.444607	0.28969306	0.20783103	-0.0063896505	-0.45534226	3.7945676	9.031294	Multitasking_Read
12:36:49.670	-0.29928434	3.7087317	8.873182	0.1504158	0.08443624	-0.124286644	-0.361039	3.9302404	8.977373	Multitasking_Read
12:36:49.693	-0.29928434	3.7087317	8.873182	0.1504158	0.08443624	-0.124286644	-0.361039	3.9302404	8.977373	Multitasking_Read
12:36:49.716	-0.29928434	3.7087317	8.873182	0.1504158	0.08443624	-0.124286644	-0.361039	3.9302404	8.977373	Multitasking_Read
12:36:49.738	-0.29928434	3.7087317	8.873182	0.1504158	0.08443624	-0.124286644	-0.361039	3.9302404	8.977373	Multitasking_Read
12:36:49.761	-0.29928434	3.7087317	8.873182	0.1504158	0.08443624	-0.124286644	-0.361039	3.9302404	8.977373	Multitasking_Read
12:36:49.785	-0.29928434	3.7087317	8.873182	0.1504158	0.08443624	-0.124286644	-0.361039	3.9302404	8.977373	Multitasking_Read
12:36:49.808	-0.29928434	3.7087317	8.873182	0.1504158	0.08443624	-0.124286644	-0.361039	3.9302404	8.977373	Multitasking_Read
12:36:49.831	-0.29928434	3.7087317	8.873182	0.1504158	0.08443624	-0.124286644	-0.361039	3.9302404	8.977373	Multitasking_Read
12:36:49.854	-0.9601042	4.063084	8.186026	0.11315302	0.12964025	-0.03998724	-0.685343	4.122893	8.871438	Multitasking_Read
12:36:49.877	-0.9601042	4.063084	8.186026	0.11315302	0.12964025	-0.03998724	-0.685343	4.122893	8.871438	Multitasking_Read
12:36:49.900	-0.9601042	4.063084	8.186026	0.11315302	0.12964025	-0.03998724	-0.685343	4.122893	8.871438	Multitasking_Read
12:36:49.923	-0.9601042	4.063084	8.186026	0.11315302	0.12964025	-0.03998724	-0.685343	4.122893	8.871438	Multitasking_Read
12:36:49.946	-0.9601042	4.063084	8.186026	0.11315302	0.12964025	-0.03998724	-0.685343	4.122893	8.871438	Multitasking_Read
12:36:49.969	-0.9601042	4.063084	8.186026	0.11315302	0.12964025	-0.03998724	-0.685343	4.122893	8.871438	Multitasking_Read
12:36:49.992	-0.9601042	4.063084	8.186026	0.11315302	0.12964025	-0.03998724	-0.685343	4.122893	8.871438	Multitasking_Read
12:36:50.014	-0.9601042	4.063084	8.186026	0.11315302	0.12964025	-0.03998724	-0.685343	4.122893	8.871438	Multitasking_Read
12:36:50.037	-0.9385557	3.849994	8.669669	0.0025864034	0.075884126	-0.05464801	-0.79090005	4.0161686	8.911523	Multitasking_Read
12:36:50.060	-0.9385557	3.849994	8.669669	0.0025864034	0.075884126	-0.05464801	-0.79090005	4.0161686	8.911523	Multitasking_Read
12:36:50.083	-0.9385557	3.849994	8.669669	0.0025864034	0.075884126	-0.05464801	-0.79090005	4.0161686	8.911523	Multitasking_Read
12:36:50.106	-0.9385557	3.849994	8.669669	0.0025864034	0.075884126	-0.05464801	-0.79090005	4.0161686	8.911523	Multitasking_Read
12:36:50.129	-0.9385557	3.849994	8.669669	0.0025864034	0.075884126	-0.05464801	-0.79090005	4.0161686	8.911523	Multitasking_Read
12:36:50.151	-0.9385557	3.849994	8.669669	0.0025864034	0.075884126	-0.05464801	-0.79090005	4.0161686	8.911523	Multitasking_Read
12:36:50.173	-0.9385557	3.849994	8.669669	0.0025864034	0.075884126	-0.05464801	-0.79090005	4.0161686	8.911523	Multitasking_Read
12:36:50.195	-0.9385557	3.849994	8.669669	0.0025864034	0.075884126	-0.05464801	-0.79090005	4.0161686	8.911523	Multitasking_Read
12:36:50.218	-0.5650489	3.842811	8.523619	-0.08659992	-0.058506228	0.07241196	-0.8621581	3.9265375	8.944795	Multitasking_Read
12:36:50.241	-0.5650489	3.842811	8.523619	-0.08659992	-0.058506228	0.07241196	-0.8621581	3.9265375	8.944795	Multitasking_Read
12:36:50.264	-0.5650489	3.842811	8.523619	-0.08659992	-0.058506228	0.07241196	-0.8621581	3.9265375	8.944795	Multitasking_Read
12:36:50.287	-0.5650489	3.842811	8.523619	-0.08659992	-0.058506228	0.07241196	-0.8621581	3.9265375	8.944795	Multitasking_Read
12:36:50.310	-0.5650489	3.842811	8.523619	-0.08659992	-0.058506228	0.07241196	-0.8621581	3.9265375	8.944795	Multitasking_Read
12:36:50.333	-0.5650489	3.842811	8.523619	-0.08659992	-0.058506228	0.07241196	-0.8621581	3.9265375	8.944795	Multitasking_Read
12:36:50.357	-0.5650489	3.842811	8.523619	-0.08659992	-0.058506228	0.07241196	-0.8621581	3.9265375	8.944795	Multitasking_Read
12:36:50.381	-0.5650489	3.842811	8.523619	-0.08659992	-0.058506228	0.07241196	-0.8621581	3.9265375	8.944795	Multitasking_Read
12:36:50.404	-0.8284191	3.7590115	8.6433325	-0.04078503	-0.00963701	0.010714577	-0.67778003	3.7889984	9.019671	Multitasking_Read
12:36:50.427	-0.8284191	3.7590115	8.6433325	-0.04078503	-0.00963701	0.010714577	-0.67778003	3.7889984	9.019671	Multitasking_Read
12:36:50.450	-0.8284191	3.7590115	8.6433325	-0.04078503	-0.00963701	0.010714577	-0.67778003	3.7889984	9.019671	Multitasking_Read
12:36:50.474	-0.8284191	3.7590115	8.6433325	-0.04078503	-0.00963701	0.010714577	-0.67778003	3.7889984	9.019671	Multitasking_Read
12:36:50.497	-0.8284191	3.7590115	8.6433325	-0.04078503	-0.00963701	0.010714577	-0.67778003	3.7889984	9.019671	Multitasking_Read
12:36:50.520	-0.8284191	3.7590115	8.6433325	-0.04078503	-0.00963701	0.010714577	-0.67778003	3.7889984	9.019671	Multitasking_Read
12:36:50.543	-0.8284191	3.7590115	8.6433325	-0.04078503	-0.00963701	0.010714577	-0.67778003	3.7889984	9.019671	Multitasking_Read
12:36:50.564	-0.8284191	3.7590115	8.6433325	-0.04078503	-0.00963701	0.010714577	-0.67778003	3.7889984	9.019671	Multitasking_Read
12:36:50.588	-0.090982445	3.11974	8.906702	0.05939687	0.2011115	0.087683596	-0.39519614	3.4958413	9.153867	Multitasking_Read
12:36:50.611	-0.090982445	3.11974	8.906702	0.05939687	0.2011115	0.087683596	-0.39519614	3.4958413	9.153867	Multitasking_Read
12:36:50.634	-0.090982445	3.11974	8.906702	0.05939687	0.2011115	0.087683596	-0.39519614	3.4958413	9.153867	Multitasking_Read
12:36:50.657	-0.090982445	3.11974	8.906702	0.05939687	0.2011115	0.087683596	-0.39519614	3.4958413	9.153867	Multitasking_Read
12:36:50.680	-0.090982445	3.11974	8.906702	0.05939687	0.2011115	0.087683596	-0.39519614	3.4958413	9.153867	Multitasking_Read
12:36:50.704	-0.090982445	3.11974	8.906702	0.05939687	0.2011115	0.087683596	-0.39519614	3.4958413	9.153867	Multitasking_Read
12:36:50.727	-0.090982445	3.11974	8.906702	0.05939687	0.2011115	0.087683596	-0.39519614	3.4958413	9.153867	Multitasking_Read
12:36:50.747	-0.1340794	3.3639562	9.332883	0.11132042	0.597563	-0.080915205	-0.5561679	3.6209085	9.096706	Multitasking_Read
12:36:50.767	-0.1340794	3.3639562	9.332883	0.11132042	0.597563	-0.080915205	-0.5561679	3.6209085	9.096706	Multitasking_Read
12:36:50.787	-0.1340794	3.3639562	9.332883	0.11132042	0.597563	-0.080915205	-0.5561679	3.6209085	9.096706	Multitasking_Read
12:36:50.807	-0.1340794	3.3639562	9.332883	0.11132042	0.597563	-0.080915205	-0.5561679	3.6209085	9.096706	Multitasking_Read
12:36:50.828	-0.1340794	3.3639562	9.332883	0.11132042	0.597563	-0.080915205	-0.5561679	3.6209085	9.096706	Multitasking_Read
12:36:50.850	-0.1340794	3.3639562	9.332883	0.11132042	0.597563	-0.080915205	-0.5561679	3.6209085	9.096706	Multitasking_Read
12:36:50.872	-0.1340794	3.3639562	9.332883	0.11132042	0.597563	-0.080915205	-0.5561679	3.6209085	9.096706	Multitasking_Read
12:36:50.893	-0.1340794	3.3639562	9.332883	0.11132042	0.597563	-0.080915205	-0.5561679	3.6209085	9.096706	Multitasking_Read
12:36:50.916	-0.1340794	3.3639562	9.332883	0.11132042	0.597563	-0.080915205	-0.5561679	3.6209085	9.096706	Multitasking_Read
12:36:50.937	-0.5961744	3.5866237	8.514041	-0.020626476	-0.04079114	-0.0583132	-0.7488401	3.7125278	9.0458145	Multitasking_Read
12:36:50.958	-0.5961744	3.5866237	8.514041	-0.020626476	-0.04079114	-0.0583132	-0.7488401	3.7125278	9.0458145	Multitasking_Read
12:36:50.981	-0.5961744	3.5866237	8.514041	-0.020626476	-0.04079114	-0.0583132	-0.7488401	3.7125278	9.0458145	Multitasking_Read
12:36:51.002	-0.5961744	3.5866237	8.514041	-0.020626476	-0.04079114	-0.0583132	-0.7488401	3.7125278	9.0458145	Multitasking_Read
12:36:51.024	-0.5961744	3.5866237	8.514041	-0.020626476	-0.04079114	-0.0583132	-0.7488401	3.7125278	9.0458145	Multitasking_Read
12:36:51.045	-0.5961744	3.5866237	8.514041	-0.020626476	-0.04079114	-0.0583132	-0.7488401	3.7125278	9.0458145	Multitasking_Read
12:36:51.067	-0.5961744	3.5866237	8.514041	-0.020626476	-0.04079114	-0.0583132	-0.7488401	3.7125278	9.0458145	Multitasking_Read
12:36:51.087	-0.5961744	3.5866237	8.514041	-0.020626476	-0.04079114	-0.0583132	-0.7488401	3.7125278	9.0458145	Multitasking_Read
12:36:51.108	-0.8356019	3.493247	8.758257	-0.045061085	-0.0010848967	-0.007611381	-0.7551605	3.6054556	9.088498	Multitasking_Read
12:36:51.129	-0.8356019	3.493247	8.758257	-0.045061085	-0.0010848967	-0.007611381	-0.7551605	3.6054556	9.088498	Multitasking_Read
12:36:51.150	-0.8356019	3.493247	8.758257	-0.045061085	-0.0010848967	-0.007611381	-0.7551605	3.6054556	9.088498	Multitasking_Read
12:36:51.171	-0.8356019	3.493247	8.758257	-0.045061085	-0.0010848967	-0.007611381	-0.7551605	3.6054556	9.088498	Multitasking_Read
12:36:51.193	-0.8356019	3.493247	8.758257	-0.045061085	-0.0010848967	-0.007611381	-0.7551605	3.6054556	9.088498	Multitasking_Read
12:36:51.216	-0.8356019	3.493247	8.758257	-0.045061085	-0.0010848967	-0.007611381	-0.7551605	3.6054556	9.088498	Multitasking_Read
12:36:51.238	-0.8356019	3.493247	8.758257	-0.045061085	-0.0010848967	-0.007611381	-0.7551605	3.6054556	9.088498	Multitasking_Read
12:36:51.260	-0.8356019	3.493247	8.758257	-0.045061085	-0.0010848967	-0.007611381	-0.7551605	3.6054556	9.088498	Multitasking_Read
12:36:51.283	-0.8356019	3.493247	8.758257	-0.045061085	-0.0010848967	-0.007611381	-0.7551605	3.6054556	9.088498	Multitasking_Read
12:36:51.304	-0.8140534	3.337619	8.92825	-0.048115414	-0.032239024	0.014379768	-0.79310983	3.533573	9.113463	Multitasking_Read
12:36:51.326	-0.8140534	3.337619	8.92825	-0.048115414	-0.032239024	0.014379768	-0.79310983	3.533573	9.113463	Multitasking_Read
12:36:51.347	-0.8140534	3.337619	8.92825	-0.048115414	-0.032239024	0.014379768	-0.79310983	3.533573	9.113463	Multitasking_Read
12:36:51.371	-0.8140534	3.337619	8.92825	-0.048115414	-0.032239024	0.014379768	-0.79310983	3.533573	9.113463	Multitasking_Read
12:36:51.392	-0.8140534	3.337619	8.92825	-0.048115414	-0.032239024	0.014379768	-0.79310983	3.533573	9.113463	Multitasking_Read
12:36:51.413	-0.8140534	3.337619	8.92825	-0.048115414	-0.032239024	0.014379768	-0.79310983	3.533573	9.113463	Multitasking_Read
12:36:51.434	-0.8140534	3.337619	8.92825	-0.048115414	-0.032239024	0.014379768	-0.79310983	3.533573	9.113463	Multitasking_Read
12:36:51.456	-0.8140534	3.337619	8.92825	-0.048115414	-0.032239024	0.014379768	-0.79310983	3.533573	9.113463	Multitasking_Read
12:36:51.476	-0.7446195	3.2562137	8.945011	0.041681778	0.021517117	-0.041208968	-0.6981984	3.4267924	9.161877	Multitasking_Read
12:36:51.498	-0.7446195	3.2562137	8.945011	0.041681778	0.021517117	-0.041208968	-0.6981984	3.4267924	9.161877	Multitasking_Read
12:36:51.520	-0.7446195	3.2562137	8.945011	0.041681778	0.021517117	-0.041208968	-0.6981984	3.4267924	9.161877	Multitasking_Read
12:36:51.541	-0.7446195	3.2562137	8.945011	0.041681778	0.021517117	-0.041208968	-0.6981984	3.4267924	9.161877	Multitasking_Read
12:36:51.562	-0.7446195	3.2562137	8.945011	0.041681778	0.021517117	-0.041208968	-0.6981984	3.4267924	9.161877	Multitasking_Read
12:36:51.583	-0.7446195	3.2562137	8.945011	0.041681778	0.021517117	-0.041208968	-0.6981984	3.4267924	9.161877	Multitasking_Read
12:36:51.604	-0.7446195	3.2562137	8.945011	0.041681778	0.021517117	-0.041208968	-0.6981984	3.4267924	9.161877	Multitasking_Read
12:36:51.630	-0.7446195	3.2562137	8.945011	0.041681778	0.021517117	-0.041208968	-0.6981984	3.4267924	9.161877	Multitasking_Read
12:36:51.650	0.19154198	3.301705	8.5882635	0.105211765	0.078938454	-0.1285627	-0.5872516	3.4297833	9.168538	Multitasking_Read
12:36:51.674	0.19154198	3.301705	8.5882635	0.105211765	0.078938454	-0.1285627	-0.5872516	3.4297833	9.168538	Multitasking_Read
12:36:51.695	0.19154198	3.301705	8.5882635	0.105211765	0.078938454	-0.1285627	-0.5872516	3.4297833	9.168538	Multitasking_Read
12:36:51.717	0.19154198	3.301705	8.5882635	0.105211765	0.078938454	-0.1285627	-0.5872516	3.4297833	9.168538	Multitasking_Read
12:36:51.738	0.19154198	3.301705	8.5882635	0.105211765	0.078938454	-0.1285627	-0.5872516	3.4297833	9.168538	Multitasking_Read
12:36:51.759	0.19154198	3.301705	8.5882635	0.105211765	0.078938454	-0.1285627	-0.5872516	3.4297833	9.168538	Multitasking_Read
12:36:51.780	0.19154198	3.301705	8.5882635	0.105211765	0.078938454	-0.1285627	-0.5872516	3.4297833	9.168538	Multitasking_Read
12:36:51.801	0.19154198	3.301705	8.5882635	0.105211765	0.078938454	-0.1285627	-0.5872516	3.4297833	9.168538	Multitasking_Read
12:36:51.823	-0.6105401	3.5219781	8.490098	0.105211765	0.078938454	-0.1285627	-0.5872516	3.4297833	9.168538	Multitasking_Read
12:36:51.845	-0.6105401	3.5219781	8.490098	0.09665965	0.116812095	0.0009407325	-0.69707453	3.5706189	9.106873	Multitasking_Read
12:36:51.866	-0.6105401	3.5219781	8.490098	0.09665965	0.116812095	0.0009407325	-0.69707453	3.5706189	9.106873	Multitasking_Read
12:36:51.888	-0.6105401	3.5219781	8.490098	0.09665965	0.116812095	0.0009407325	-0.69707453	3.5706189	9.106873	Multitasking_Read
12:36:51.910	-0.6105401	3.5219781	8.490098	0.09665965	0.116812095	0.0009407325	-0.69707453	3.5706189	9.106873	Multitasking_Read
12:36:51.930	-0.6105401	3.5219781	8.490098	0.09665965	0.116812095	0.0009407325	-0.69707453	3.5706189	9.106873	Multitasking_Read
12:36:51.952	-0.6105401	3.5219781	8.490098	0.09665965	0.116812095	0.0009407325	-0.69707453	3.5706189	9.106873	Multitasking_Read
12:36:51.974	-0.6105401	3.5219781	8.490098	0.09665965	0.116812095	0.0009407325	-0.69707453	3.5706189	9.106873	Multitasking_Read
12:36:51.995	-0.6105401	3.5219781	8.490098	0.09665965	0.116812095	0.0009407325	-0.69707453	3.5706189	9.106873	Multitasking_Read
12:36:52.016	-0.73743665	3.4980354	8.849239	0.038627453	-0.055451903	0.06691418	-0.7228119	3.6263025	9.082831	Multitasking_Read
12:36:52.052	-0.73743665	3.4980354	8.849239	0.038627453	-0.055451903	0.06691418	-0.7228119	3.6263025	9.082831	Multitasking_Read
12:36:52.086	-0.73743665	3.4980354	8.849239	0.038627453	-0.055451903	0.06691418	-0.7228119	3.6263025	9.082831	Multitasking_Read
12:36:52.123	-0.73743665	3.4980354	8.849239	0.038627453	-0.055451903	0.06691418	-0.7228119	3.6263025	9.082831	Multitasking_Read
12:36:52.155	-0.73743665	3.4980354	8.849239	0.038627453	-0.055451903	0.06691418	-0.7228119	3.6263025	9.082831	Multitasking_Read
12:36:52.189	-0.55786604	3.4788814	8.818114	0.009305921	-0.0016957619	0.027818805	-0.6649692	3.6321824	9.084901	Multitasking_Read
12:36:52.222	-0.55786604	3.4788814	8.818114	0.009305921	-0.0016957619	0.027818805	-0.6649692	3.6321824	9.084901	Multitasking_Read
12:36:52.255	-0.55786604	3.4788814	8.818114	0.009305921	-0.0016957619	0.027818805	-0.6649692	3.6321824	9.084901	Multitasking_Read
12:36:52.289	-0.55786604	3.4788814	8.818114	0.009305921	-0.0016957619	0.027818805	-0.6649692	3.6321824	9.084901	Multitasking_Read
12:36:52.312	-0.55786604	3.4788814	8.818114	0.009305921	-0.0016957619	0.027818805	-0.6649692	3.6321824	9.084901	Multitasking_Read
12:36:52.335	-0.55786604	3.4788814	8.818114	0.009305921	-0.0016957619	0.027818805	-0.6649692	3.6321824	9.084901	Multitasking_Read
12:36:52.357	-0.55786604	3.4788814	8.818114	0.009305921	-0.0016957619	0.027818805	-0.6649692	3.6321824	9.084901	Multitasking_Read
12:36:52.383	-0.6153286	3.529161	8.746285	0.02091236	-0.0023066273	0.002162463	-0.6303841	3.635847	9.085902	Multitasking_Read
12:36:52.406	-0.6153286	3.529161	8.746285	0.02091236	-0.0023066273	0.002162463	-0.6303841	3.635847	9.085902	Multitasking_Read
12:36:52.430	-0.6153286	3.529161	8.746285	0.02091236	-0.0023066273	0.002162463	-0.6303841	3.635847	9.085902	Multitasking_Read
12:36:52.453	-0.6153286	3.529161	8.746285	0.02091236	-0.0023066273	0.002162463	-0.6303841	3.635847	9.085902	Multitasking_Read
12:36:52.476	-0.6153286	3.529161	8.746285	0.02091236	-0.0023066273	0.002162463	-0.6303841	3.635847	9.085902	Multitasking_Read
12:36:52.499	-0.6153286	3.529161	8.746285	0.02091236	-0.0023066273	0.002162463	-0.6303841	3.635847	9.085902	Multitasking_Read
12:36:52.522	-0.6153286	3.529161	8.746285	0.02091236	-0.0023066273	0.002162463	-0.6303841	3.635847	9.085902	Multitasking_Read
12:36:52.545	-0.6153286	3.529161	8.746285	0.02091236	-0.0023066273	0.002162463	-0.6303841	3.635847	9.085902	Multitasking_Read
12:36:52.568	-0.5889916	3.5171897	8.722343	0.034351394	0.020906253	0.005827654	-0.62522364	3.6533449	9.079235	Multitasking_Read
12:36:52.591	-0.5889916	3.5171897	8.722343	0.034351394	0.020906253	0.005827654	-0.62522364	3.6533449	9.079235	Multitasking_Read
12:36:52.614	-0.5889916	3.5171897	8.722343	0.034351394	0.020906253	0.005827654	-0.62522364	3.6533449	9.079235	Multitasking_Read
12:36:52.637	-0.5889916	3.5171897	8.722343	0.034351394	0.020906253	0.005827654	-0.62522364	3.6533449	9.079235	Multitasking_Read
12:36:52.659	-0.5889916	3.5171897	8.722343	0.034351394	0.020906253	0.005827654	-0.62522364	3.6533449	9.079235	Multitasking_Read
12:36:52.682	-0.5889916	3.5171897	8.722343	0.034351394	0.020906253	0.005827654	-0.62522364	3.6533449	9.079235	Multitasking_Read
12:36:52.705	-0.5889916	3.5171897	8.722343	0.034351394	0.020906253	0.005827654	-0.62522364	3.6533449	9.079235	Multitasking_Read
12:36:52.728	-0.6943397	3.6201434	8.7822	-0.0029113838	0.027014904	0.009492845	-0.62749565	3.6768184	9.069599	Multitasking_Read
12:36:52.751	-0.6943397	3.6201434	8.7822	-0.0029113838	0.027014904	0.009492845	-0.62749565	3.6768184	9.069599	Multitasking_Read
12:36:52.776	-0.6943397	3.6201434	8.7822	-0.0029113838	0.027014904	0.009492845	-0.62749565	3.6768184	9.069599	Multitasking_Read
12:36:52.801	-0.6943397	3.6201434	8.7822	-0.0029113838	0.027014904	0.009492845	-0.62749565	3.6768184	9.069599	Multitasking_Read
12:36:52.824	-0.6943397	3.6201434	8.7822	-0.0029113838	0.027014904	0.009492845	-0.62749565	3.6768184	9.069599	Multitasking_Read
12:36:52.847	-0.6943397	3.6201434	8.7822	-0.0029113838	0.027014904	0.009492845	-0.62749565	3.6768184	9.069599	Multitasking_Read
12:36:52.870	-0.6943397	3.6201434	8.7822	-0.0029113838	0.027014904	0.009492845	-0.62749565	3.6768184	9.069599	Multitasking_Read
12:36:52.894	-0.6943397	3.6201434	8.7822	-0.0029113838	0.027014904	0.009492845	-0.62749565	3.6768184	9.069599	Multitasking_Read
12:36:52.917	-0.5818088	3.5674694	8.775017	-0.015128689	-0.005971818	0.014379768	-0.6017067	3.6705327	9.073892	Multitasking_Read
12:36:52.939	-0.5818088	3.5674694	8.775017	-0.015128689	-0.005971818	0.014379768	-0.6017067	3.6705327	9.073892	Multitasking_Read
12:36:52.962	-0.5818088	3.5674694	8.775017	-0.015128689	-0.005971818	0.014379768	-0.6017067	3.6705327	9.073892	Multitasking_Read
12:36:52.985	-0.5818088	3.5674694	8.775017	-0.015128689	-0.005971818	0.014379768	-0.6017067	3.6705327	9.073892	Multitasking_Read
12:36:53.009	-0.5818088	3.5674694	8.775017	-0.015128689	-0.005971818	0.014379768	-0.6017067	3.6705327	9.073892	Multitasking_Read
12:36:53.032	-0.5818088	3.5674694	8.775017	-0.015128689	-0.005971818	0.014379768	-0.6017067	3.6705327	9.073892	Multitasking_Read
12:36:53.054	-0.5818088	3.5674694	8.775017	-0.015128689	-0.005971818	0.014379768	-0.6017067	3.6705327	9.073892	Multitasking_Read
12:36:53.076	-0.5818088	3.5674694	8.775017	-0.015128689	-0.005971818	0.014379768	-0.6017067	3.6705327	9.073892	Multitasking_Read
12:36:53.099	-0.5554718	3.5411325	8.822903	-0.03711984	-0.03407162	0.016823228	-0.58897406	3.6619444	9.078197	Multitasking_Read
12:36:53.122	-0.5554718	3.5411325	8.822903	-0.03711984	-0.03407162	0.016823228	-0.58897406	3.6619444	9.078197	Multitasking_Read
12:36:53.145	-0.5554718	3.5411325	8.822903	-0.03711984	-0.03407162	0.016823228	-0.58897406	3.6619444	9.078197	Multitasking_Read
12:36:53.168	-0.5554718	3.5411325	8.822903	-0.03711984	-0.03407162	0.016823228	-0.58897406	3.6619444	9.078197	Multitasking_Read
12:36:53.191	-0.5554718	3.5411325	8.822903	-0.03711984	-0.03407162	0.016823228	-0.58897406	3.6619444	9.078197	Multitasking_Read
12:36:53.214	-0.5554718	3.5411325	8.822903	-0.03711984	-0.03407162	0.016823228	-0.58897406	3.6619444	9.078197	Multitasking_Read
12:36:53.236	-0.5554718	3.5411325	8.822903	-0.03711984	-0.03407162	0.016823228	-0.58897406	3.6619444	9.078197	Multitasking_Read
12:36:53.260	-0.5554718	3.5411325	8.822903	-0.03711984	-0.03407162	0.016823228	-0.58897406	3.6619444	9.078197	Multitasking_Read
12:36:53.281	-0.49082634	3.5411325	8.820508	-0.0023005186	-0.016967393	0.0052167894	-0.55319035	3.6443164	9.087535	Multitasking_Read
12:36:53.303	-0.49082634	3.5411325	8.820508	-0.0023005186	-0.016967393	0.0052167894	-0.55319035	3.6443164	9.087535	Multitasking_Read
12:36:53.325	-0.49082634	3.5411325	8.820508	-0.0023005186	-0.016967393	0.0052167894	-0.55319035	3.6443164	9.087535	Multitasking_Read
12:36:53.349	-0.49082634	3.5411325	8.820508	-0.0023005186	-0.016967393	0.0052167894	-0.55319035	3.6443164	9.087535	Multitasking_Read
12:36:53.372	-0.49082634	3.5411325	8.820508	-0.0023005186	-0.016967393	0.0052167894	-0.55319035	3.6443164	9.087535	Multitasking_Read
12:36:53.395	-0.49082634	3.5411325	8.820508	-0.0023005186	-0.016967393	0.0052167894	-0.55319035	3.6443164	9.087535	Multitasking_Read
12:36:53.418	-0.49082634	3.5411325	8.820508	-0.0023005186	-0.016967393	0.0052167894	-0.55319035	3.6443164	9.087535	Multitasking_Read
12:36:53.441	-0.49082634	3.5411325	8.820508	-0.0023005186	-0.016967393	0.0052167894	-0.55319035	3.6443164	9.087535	Multitasking_Read
12:36:53.465	-0.40463245	3.4812756	8.693612	0.031907935	0.00013683381	0.014379768	-0.5414093	3.6453602	9.087827	Multitasking_Read
12:36:53.488	-0.40463245	3.4812756	8.693612	0.031907935	0.00013683381	0.014379768	-0.5414093	3.6453602	9.087827	Multitasking_Read
12:36:53.511	-0.40463245	3.4812756	8.693612	0.031907935	0.00013683381	0.014379768	-0.5414093	3.6453602	9.087827	Multitasking_Read
12:36:53.534	-0.40463245	3.4812756	8.693612	0.031907935	0.00013683381	0.014379768	-0.5414093	3.6453602	9.087827	Multitasking_Read
12:36:53.557	-0.40463245	3.4812756	8.693612	0.031907935	0.00013683381	0.014379768	-0.5414093	3.6453602	9.087827	Multitasking_Read
12:36:53.581	-0.40463245	3.4812756	8.693612	0.031907935	0.00013683381	0.014379768	-0.5414093	3.6453602	9.087827	Multitasking_Read
12:36:53.604	-0.40463245	3.4812756	8.693612	0.031907935	0.00013683381	0.014379768	-0.5414093	3.6453602	9.087827	Multitasking_Read
12:36:53.626	-0.5123748	3.5219781	8.770228	0.031907935	0.00013683381	0.014379768	-0.5414093	3.6453602	9.087827	Multitasking_Read
12:36:53.649	-0.5123748	3.5219781	8.770228	0.022744957	0.020295387	-0.03632205	-0.52788305	3.6478434	9.087626	Multitasking_Read
12:36:53.672	-0.5123748	3.5219781	8.770228	0.022744957	0.020295387	-0.03632205	-0.52788305	3.6478434	9.087626	Multitasking_Read
12:36:53.695	-0.5123748	3.5219781	8.770228	0.022744957	0.020295387	-0.03632205	-0.52788305	3.6478434	9.087626	Multitasking_Read
12:36:53.718	-0.5123748	3.5219781	8.770228	0.022744957	0.020295387	-0.03632205	-0.52788305	3.6478434	9.087626	Multitasking_Read
12:36:53.741	-0.5123748	3.5219781	8.770228	0.022744957	0.020295387	-0.03632205	-0.52788305	3.6478434	9.087626	Multitasking_Read
12:36:53.764	-0.5123748	3.5219781	8.770228	0.022744957	0.020295387	-0.03632205	-0.52788305	3.6478434	9.087626	Multitasking_Read
12:36:53.787	-0.5123748	3.5219781	8.770228	0.022744957	0.020295387	-0.03632205	-0.52788305	3.6478434	9.087626	Multitasking_Read
12:36:53.811	-0.51955765	3.510007	8.73192	-0.0016896533	-0.028573833	-0.02043955	-0.53450423	3.6604223	9.082179	Multitasking_Read
12:36:53.834	-0.51955765	3.510007	8.73192	-0.0016896533	-0.028573833	-0.02043955	-0.53450423	3.6604223	9.082179	Multitasking_Read
12:36:53.857	-0.51955765	3.510007	8.73192	-0.0016896533	-0.028573833	-0.02043955	-0.53450423	3.6604223	9.082179	Multitasking_Read
12:36:53.880	-0.51955765	3.510007	8.73192	-0.0016896533	-0.028573833	-0.02043955	-0.53450423	3.6604223	9.082179	Multitasking_Read
12:36:53.902	-0.51955765	3.510007	8.73192	-0.0016896533	-0.028573833	-0.02043955	-0.53450423	3.6604223	9.082179	Multitasking_Read
12:36:53.925	-0.51955765	3.510007	8.73192	-0.0016896533	-0.028573833	-0.02043955	-0.53450423	3.6604223	9.082179	Multitasking_Read
12:36:53.946	-0.51955765	3.510007	8.73192	-0.0016896533	-0.028573833	-0.02043955	-0.53450423	3.6604223	9.082179	Multitasking_Read
12:36:53.968	-0.51955765	3.510007	8.73192	-0.0016896533	-0.028573833	-0.02043955	-0.53450423	3.6604223	9.082179	Multitasking_Read
12:36:53.991	-0.49800915	3.4716985	8.779806	-0.043839354	-0.045678057	-0.028991666	-0.52050245	3.6378253	9.092068	Multitasking_Read
12:36:54.013	-0.49800915	3.4716985	8.779806	-0.043839354	-0.045678057	-0.028991666	-0.52050245	3.6378253	9.092068	Multitasking_Read
12:36:54.036	-0.49800915	3.4716985	8.779806	-0.043839354	-0.045678057	-0.028991666	-0.52050245	3.6378253	9.092068	Multitasking_Read
12:36:54.058	-0.49800915	3.4716985	8.779806	-0.043839354	-0.045678057	-0.028991666	-0.52050245	3.6378253	9.092068	Multitasking_Read
12:36:54.080	-0.49800915	3.4716985	8.779806	-0.043839354	-0.045678057	-0.028991666	-0.52050245	3.6378253	9.092068	Multitasking_Read
12:36:54.103	-0.49800915	3.4716985	8.779806	-0.043839354	-0.045678057	-0.028991666	-0.52050245	3.6378253	9.092068	Multitasking_Read
12:36:54.126	-0.49800915	3.4716985	8.779806	-0.043839354	-0.045678057	-0.028991666	-0.52050245	3.6378253	9.092068	Multitasking_Read
12:36:54.149	-0.49800915	3.4716985	8.779806	-0.043839354	-0.045678057	-0.028991666	-0.52050245	3.6378253	9.092068	Multitasking_Read
12:36:54.172	-0.53871185	3.4836698	8.660092	0.019079765	0.011743274	-0.028991666	-0.52425975	3.608469	9.103541	Multitasking_Read
12:36:54.195	-0.53871185	3.4836698	8.660092	0.019079765	0.011743274	-0.028991666	-0.52425975	3.608469	9.103541	Multitasking_Read
12:36:54.218	-0.53871185	3.4836698	8.660092	0.019079765	0.011743274	-0.028991666	-0.52425975	3.608469	9.103541	Multitasking_Read
12:36:54.241	-0.53871185	3.4836698	8.660092	0.019079765	0.011743274	-0.028991666	-0.52425975	3.608469	9.103541	Multitasking_Read
12:36:54.264	-0.53871185	3.4836698	8.660092	0.019079765	0.011743274	-0.028991666	-0.52425975	3.608469	9.103541	Multitasking_Read
12:36:54.288	-0.53871185	3.4836698	8.660092	0.019079765	0.011743274	-0.028991666	-0.52425975	3.608469	9.103541	Multitasking_Read
12:36:54.311	-0.53871185	3.4836698	8.660092	0.019079765	0.011743274	-0.028991666	-0.52425975	3.608469	9.103541	Multitasking_Read
12:36:54.332	-0.53871185	3.4836698	8.660092	0.019079765	0.011743274	-0.028991666	-0.52425975	3.608469	9.103541	Multitasking_Read
12:36:54.355	-0.56265455	3.5219781	8.530801	0.014192844	0.018462792	-0.031435125	-0.53165746	3.6030526	9.105257	Multitasking_Read
12:36:54.378	-0.56265455	3.5219781	8.530801	0.014192844	0.018462792	-0.031435125	-0.53165746	3.6030526	9.105257	Multitasking_Read
12:36:54.401	-0.56265455	3.5219781	8.530801	0.014192844	0.018462792	-0.031435125	-0.53165746	3.6030526	9.105257	Multitasking_Read
12:36:54.424	-0.56265455	3.5219781	8.530801	0.014192844	0.018462792	-0.031435125	-0.53165746	3.6030526	9.105257	Multitasking_Read
12:36:54.447	-0.56265455	3.5219781	8.530801	0.014192844	0.018462792	-0.031435125	-0.53165746	3.6030526	9.105257	Multitasking_Read
12:36:54.470	-0.56265455	3.5219781	8.530801	0.014192844	0.018462792	-0.031435125	-0.53165746	3.6030526	9.105257	Multitasking_Read
12:36:54.494	-0.56265455	3.5219781	8.530801	0.014192844	0.018462792	-0.031435125	-0.53165746	3.6030526	9.105257	Multitasking_Read
12:36:54.515	-0.56265455	3.5219781	8.530801	0.014192844	0.018462792	-0.031435125	-0.53165746	3.6030526	9.105257	Multitasking_Read
12:36:54.538	-0.57462597	3.4716985	8.684034	0.0007538077	0.014186734	0.0009407325	-0.54826885	3.6004217	9.105313	Multitasking_Read
12:36:54.561	-0.57462597	3.4716985	8.684034	0.0007538077	0.014186734	0.0009407325	-0.54826885	3.6004217	9.105313	Multitasking_Read
12:36:54.584	-0.57462597	3.4716985	8.684034	0.0007538077	0.014186734	0.0009407325	-0.54826885	3.6004217	9.105313	Multitasking_Read
12:36:54.608	-0.57462597	3.4716985	8.684034	0.0007538077	0.014186734	0.0009407325	-0.54826885	3.6004217	9.105313	Multitasking_Read
12:36:54.631	-0.57462597	3.4716985	8.684034	0.0007538077	0.014186734	0.0009407325	-0.54826885	3.6004217	9.105313	Multitasking_Read
12:36:54.654	-0.57462597	3.4716985	8.684034	0.0007538077	0.014186734	0.0009407325	-0.54826885	3.6004217	9.105313	Multitasking_Read
12:36:54.675	-0.57462597	3.4716985	8.684034	0.0007538077	0.014186734	0.0009407325	-0.54826885	3.6004217	9.105313	Multitasking_Read
12:36:54.698	-0.57462597	3.4716985	8.684034	0.0007538077	0.014186734	0.0009407325	-0.54826885	3.6004217	9.105313	Multitasking_Read
12:36:54.722	-0.6081458	3.5890179	8.669669	0.028853608	0.061223358	0.005827654	-0.564641	3.6047847	9.102587	Multitasking_Read
12:36:54.745	-0.6081458	3.5890179	8.669669	0.028853608	0.061223358	0.005827654	-0.564641	3.6047847	9.102587	Multitasking_Read
12:36:54.768	-0.6081458	3.5890179	8.669669	0.028853608	0.061223358	0.005827654	-0.564641	3.6047847	9.102587	Multitasking_Read
12:36:54.791	-0.6081458	3.5890179	8.669669	0.028853608	0.061223358	0.005827654	-0.564641	3.6047847	9.102587	Multitasking_Read
12:36:54.814	-0.6081458	3.5890179	8.669669	0.028853608	0.061223358	0.005827654	-0.564641	3.6047847	9.102587	Multitasking_Read
12:36:54.837	-0.6081458	3.5890179	8.669669	0.028853608	0.061223358	0.005827654	-0.564641	3.6047847	9.102587	Multitasking_Read
12:36:54.859	-0.6081458	3.5890179	8.669669	0.028853608	0.061223358	0.005827654	-0.564641	3.6047847	9.102587	Multitasking_Read
12:36:54.881	-0.6081458	3.5890179	8.669669	0.028853608	0.061223358	0.005827654	-0.564641	3.6047847	9.102587	Multitasking_Read
12:36:54.904	-0.5770202	3.4836698	8.822903	-0.0029113838	0.016630195	0.017434094	-0.5819905	3.613332	9.098104	Multitasking_Read
12:36:54.927	-0.5770202	3.4836698	8.822903	-0.0029113838	0.016630195	0.017434094	-0.5819905	3.613332	9.098104	Multitasking_Read
12:36:54.951	-0.5770202	3.4836698	8.822903	-0.0029113838	0.016630195	0.017434094	-0.5819905	3.613332	9.098104	Multitasking_Read
12:36:54.972	-0.5770202	3.4836698	8.822903	-0.0029113838	0.016630195	0.017434094	-0.5819905	3.613332	9.098104	Multitasking_Read
12:36:54.994	-0.5770202	3.4836698	8.822903	-0.0029113838	0.016630195	0.017434094	-0.5819905	3.613332	9.098104	Multitasking_Read
12:36:55.017	-0.5770202	3.4836698	8.822903	-0.0029113838	0.016630195	0.017434094	-0.5819905	3.613332	9.098104	Multitasking_Read
12:36:55.039	-0.5770202	3.4836698	8.822903	-0.0029113838	0.016630195	0.017434094	-0.5819905	3.613332	9.098104	Multitasking_Read
12:36:55.063	-0.5770202	3.4836698	8.822903	-0.0029113838	0.016630195	0.017434094	-0.5819905	3.613332	9.098104	Multitasking_Read
12:36:55.087	-0.57223165	3.459727	8.880365	-0.0377307	-0.022465179	0.0296514	-0.5793254	3.6160176	9.097206	Multitasking_Read
12:36:55.110	-0.57223165	3.459727	8.880365	-0.0377307	-0.022465179	0.0296514	-0.5793254	3.6160176	9.097206	Multitasking_Read
12:36:55.131	-0.57223165	3.459727	8.880365	-0.0377307	-0.022465179	0.0296514	-0.5793254	3.6160176	9.097206	Multitasking_Read
12:36:55.154	-0.57223165	3.459727	8.880365	-0.0377307	-0.022465179	0.0296514	-0.5793254	3.6160176	9.097206	Multitasking_Read
12:36:55.178	-0.57223165	3.459727	8.880365	-0.0377307	-0.022465179	0.0296514	-0.5793254	3.6160176	9.097206	Multitasking_Read
12:36:55.201	-0.57223165	3.459727	8.880365	-0.0377307	-0.022465179	0.0296514	-0.5793254	3.6160176	9.097206	Multitasking_Read
12:36:55.224	-0.57223165	3.459727	8.880365	-0.0377307	-0.022465179	0.0296514	-0.5793254	3.6160176	9.097206	Multitasking_Read
12:36:55.246	-0.5458947	3.4812756	8.76544	-0.01757215	-0.0029174923	0.03698178	-0.57458997	3.6071477	9.1010275	Multitasking_Read
12:36:55.269	-0.5458947	3.4812756	8.76544	-0.01757215	-0.0029174923	0.03698178	-0.57458997	3.6071477	9.1010275	Multitasking_Read
12:36:55.293	-0.5458947	3.4812756	8.76544	-0.01757215	-0.0029174923	0.03698178	-0.57458997	3.6071477	9.1010275	Multitasking_Read
12:36:55.316	-0.5458947	3.4812756	8.76544	-0.01757215	-0.0029174923	0.03698178	-0.57458997	3.6071477	9.1010275	Multitasking_Read
12:36:55.338	-0.5458947	3.4812756	8.76544	-0.01757215	-0.0029174923	0.03698178	-0.57458997	3.6071477	9.1010275	Multitasking_Read
12:36:55.361	-0.5458947	3.4812756	8.76544	-0.01757215	-0.0029174923	0.03698178	-0.57458997	3.6071477	9.1010275	Multitasking_Read
12:36:55.384	-0.5458947	3.4812756	8.76544	-0.01757215	-0.0029174923	0.03698178	-0.57458997	3.6071477	9.1010275	Multitasking_Read
12:36:55.407	-0.5458947	3.4812756	8.76544	-0.01757215	-0.0029174923	0.03698178	-0.57458997	3.6071477	9.1010275	Multitasking_Read
12:36:55.430	-0.43575802	3.4357843	8.909097	-0.00596571	-0.0053609535	0.037592646	-0.54940337	3.5947244	9.107496	Multitasking_Read
12:36:55.453	-0.43575802	3.4357843	8.909097	-0.00596571	-0.0053609535	0.037592646	-0.54940337	3.5947244	9.107496	Multitasking_Read
12:36:55.475	-0.43575802	3.4357843	8.909097	-0.00596571	-0.0053609535	0.037592646	-0.54940337	3.5947244	9.107496	Multitasking_Read
12:36:55.498	-0.43575802	3.4357843	8.909097	-0.00596571	-0.0053609535	0.037592646	-0.54940337	3.5947244	9.107496	Multitasking_Read
12:36:55.522	-0.43575802	3.4357843	8.909097	-0.00596571	-0.0053609535	0.037592646	-0.54940337	3.5947244	9.107496	Multitasking_Read
12:36:55.544	-0.43575802	3.4357843	8.909097	-0.00596571	-0.0053609535	0.037592646	-0.54940337	3.5947244	9.107496	Multitasking_Read
12:36:55.569	-0.43575802	3.4357843	8.909097	-0.00596571	-0.0053609535	0.037592646	-0.54940337	3.5947244	9.107496	Multitasking_Read
12:36:55.592	-0.43575802	3.4357843	8.909097	-0.00596571	-0.0053609535	0.037592646	-0.54940337	3.5947244	9.107496	Multitasking_Read
12:36:55.614	-0.51716334	3.512401	8.775017	0.005029864	0.0050237556	0.021099284	-0.52415717	3.59619	9.108405	Multitasking_Read
12:36:55.637	-0.51716334	3.512401	8.775017	0.005029864	0.0050237556	0.021099284	-0.52415717	3.59619	9.108405	Multitasking_Read
12:36:55.658	-0.51716334	3.512401	8.775017	0.005029864	0.0050237556	0.021099284	-0.52415717	3.59619	9.108405	Multitasking_Read
12:36:55.680	-0.51716334	3.512401	8.775017	0.005029864	0.0050237556	0.021099284	-0.52415717	3.59619	9.108405	Multitasking_Read
12:36:55.702	-0.51716334	3.512401	8.775017	0.005029864	0.0050237556	0.021099284	-0.52415717	3.59619	9.108405	Multitasking_Read
12:36:55.725	-0.51716334	3.512401	8.775017	0.005029864	0.0050237556	0.021099284	-0.52415717	3.59619	9.108405	Multitasking_Read
12:36:55.748	-0.51716334	3.512401	8.775017	0.005029864	0.0050237556	0.021099284	-0.52415717	3.59619	9.108405	Multitasking_Read
12:36:55.771	-0.51716334	3.512401	8.775017	0.005029864	0.0050237556	0.021099284	-0.52415717	3.59619	9.108405	Multitasking_Read
12:36:55.794	-0.43096948	3.4573328	8.827691	0.011749382	0.0147976	0.022321016	-0.50466335	3.593554	9.110546	Multitasking_Read
12:36:55.817	-0.43096948	3.4573328	8.827691	0.011749382	0.0147976	0.022321016	-0.50466335	3.593554	9.110546	Multitasking_Read
12:36:55.840	-0.43096948	3.4573328	8.827691	0.011749382	0.0147976	0.022321016	-0.50466335	3.593554	9.110546	Multitasking_Read
12:36:55.864	-0.43096948	3.4573328	8.827691	0.011749382	0.0147976	0.022321016	-0.50466335	3.593554	9.110546	Multitasking_Read
12:36:55.924	-0.43096948	3.4573328	8.827691	0.011749382	0.0147976	0.022321016	-0.50466335	3.593554	9.110546	Multitasking_Read
12:36:55.982	-0.38787252	3.4980354	8.74868	0.00808419	-0.0016957619	0.0009407325	-0.49559024	3.6038451	9.106978	Multitasking_Read
12:36:56.003	-0.38787252	3.4980354	8.74868	0.00808419	-0.0016957619	0.0009407325	-0.49559024	3.6038451	9.106978	Multitasking_Read
12:36:56.025	-0.38787252	3.4980354	8.74868	0.00808419	-0.0016957619	0.0009407325	-0.49559024	3.6038451	9.106978	Multitasking_Read
12:36:56.047	-0.38787252	3.4980354	8.74868	0.00808419	-0.0016957619	0.0009407325	-0.49559024	3.6038451	9.106978	Multitasking_Read
12:36:56.069	-0.38787252	3.4980354	8.74868	0.00808419	-0.0016957619	0.0009407325	-0.49559024	3.6038451	9.106978	Multitasking_Read
12:36:56.092	-0.38787252	3.4980354	8.74868	0.00808419	-0.0016957619	0.0009407325	-0.49559024	3.6038451	9.106978	Multitasking_Read
12:36:56.113	-0.38787252	3.4980354	8.74868	0.00808419	-0.0016957619	0.0009407325	-0.49559024	3.6038451	9.106978	Multitasking_Read
12:36:56.135	-0.38787252	3.4980354	8.74868	0.00808419	-0.0016957619	0.0009407325	-0.49559024	3.6038451	9.106978	Multitasking_Read
12:36:56.157	-0.44294083	3.4621215	8.784595	0.00014294247	-0.012080471	-0.007611381	-0.47412822	3.600724	9.109355	Multitasking_Read
12:36:56.179	-0.44294083	3.4621215	8.784595	0.00014294247	-0.012080471	-0.007611381	-0.47412822	3.600724	9.109355	Multitasking_Read
12:36:56.200	-0.44294083	3.4621215	8.784595	0.00014294247	-0.012080471	-0.007611381	-0.47412822	3.600724	9.109355	Multitasking_Read
12:36:56.222	-0.44294083	3.4621215	8.784595	0.00014294247	-0.012080471	-0.007611381	-0.47412822	3.600724	9.109355	Multitasking_Read
12:36:56.243	-0.44294083	3.4621215	8.784595	0.00014294247	-0.012080471	-0.007611381	-0.47412822	3.600724	9.109355	Multitasking_Read
12:36:56.264	-0.44294083	3.4621215	8.784595	0.00014294247	-0.012080471	-0.007611381	-0.47412822	3.600724	9.109355	Multitasking_Read
12:36:56.286	-0.44294083	3.4621215	8.784595	0.00014294247	-0.012080471	-0.007611381	-0.47412822	3.600724	9.109355	Multitasking_Read
12:36:56.309	-0.44294083	3.4621215	8.784595	0.00014294247	-0.012080471	-0.007611381	-0.47412822	3.600724	9.109355	Multitasking_Read
12:36:56.331	-0.46927786	3.440573	8.784595	-0.015128689	-0.01879999	0.002162463	-0.47177726	3.603584	9.108346	Multitasking_Read
12:36:56.354	-0.46927786	3.440573	8.784595	-0.015128689	-0.01879999	0.002162463	-0.47177726	3.603584	9.108346	Multitasking_Read
12:36:56.379	-0.46927786	3.440573	8.784595	-0.015128689	-0.01879999	0.002162463	-0.47177726	3.603584	9.108346	Multitasking_Read
12:36:56.401	-0.46927786	3.440573	8.784595	-0.015128689	-0.01879999	0.002162463	-0.47177726	3.603584	9.108346	Multitasking_Read
12:36:56.422	-0.46927786	3.440573	8.784595	-0.015128689	-0.01879999	0.002162463	-0.47177726	3.603584	9.108346	Multitasking_Read
12:36:56.443	-0.46927786	3.440573	8.784595	-0.015128689	-0.01879999	0.002162463	-0.47177726	3.603584	9.108346	Multitasking_Read
12:36:56.465	-0.46927786	3.440573	8.784595	-0.015128689	-0.01879999	0.002162463	-0.47177726	3.603584	9.108346	Multitasking_Read
12:36:56.488	-0.46927786	3.440573	8.784595	-0.015128689	-0.01879999	0.002162463	-0.47177726	3.603584	9.108346	Multitasking_Read
12:36:56.511	-0.43815228	3.476487	8.74868	0.018468902	0.011132408	-0.01799609	-0.45600906	3.5892565	9.114804	Multitasking_Read
12:36:56.532	-0.43815228	3.476487	8.74868	0.018468902	0.011132408	-0.01799609	-0.45600906	3.5892565	9.114804	Multitasking_Read
12:36:56.555	-0.43815228	3.476487	8.74868	0.018468902	0.011132408	-0.01799609	-0.45600906	3.5892565	9.114804	Multitasking_Read
12:36:56.577	-0.43815228	3.476487	8.74868	0.018468902	0.011132408	-0.01799609	-0.45600906	3.5892565	9.114804	Multitasking_Read
12:36:56.601	-0.43815228	3.476487	8.74868	0.018468902	0.011132408	-0.01799609	-0.45600906	3.5892565	9.114804	Multitasking_Read
12:36:56.622	-0.43815228	3.476487	8.74868	0.018468902	0.011132408	-0.01799609	-0.45600906	3.5892565	9.114804	Multitasking_Read
12:36:56.645	-0.43815228	3.476487	8.74868	0.018468902	0.011132408	-0.01799609	-0.45600906	3.5892565	9.114804	Multitasking_Read
12:36:56.668	-0.43815228	3.476487	8.74868	0.018468902	0.011132408	-0.01799609	-0.45600906	3.5892565	9.114804	Multitasking_Read
12:36:56.690	-0.50040346	3.512401	8.605023	0.0013646729	0.011132408	-0.013720034	-0.46392772	3.5941563	9.1124735	Multitasking_Read
12:36:56.714	-0.50040346	3.512401	8.605023	0.0013646729	0.011132408	-0.013720034	-0.46392772	3.5941563	9.1124735	Multitasking_Read
12:36:56.736	-0.50040346	3.512401	8.605023	0.0013646729	0.011132408	-0.013720034	-0.46392772	3.5941563	9.1124735	Multitasking_Read
12:36:56.759	-0.50040346	3.512401	8.605023	0.0013646729	0.011132408	-0.013720034	-0.46392772	3.5941563	9.1124735	Multitasking_Read
12:36:56.782	-0.50040346	3.512401	8.605023	0.0013646729	0.011132408	-0.013720034	-0.46392772	3.5941563	9.1124735	Multitasking_Read
12:36:56.804	-0.50040346	3.512401	8.605023	0.0013646729	0.011132408	-0.013720034	-0.46392772	3.5941563	9.1124735	Multitasking_Read
12:36:56.828	-0.50040346	3.512401	8.605023	0.0013646729	0.011132408	-0.013720034	-0.46392772	3.5941563	9.1124735	Multitasking_Read
12:36:56.851	-0.50040346	3.512401	8.605023	0.0013646729	0.011132408	-0.013720034	-0.46392772	3.5941563	9.1124735	Multitasking_Read
12:36:56.873	-0.40463245	3.4309957	8.755863	-0.057278387	-0.046288926	-0.019828686	-0.44768137	3.5695536	9.122951	Multitasking_Read
12:36:56.896	-0.40463245	3.4309957	8.755863	-0.057278387	-0.046288926	-0.019828686	-0.44768137	3.5695536	9.122951	Multitasking_Read
12:36:56.918	-0.40463245	3.4309957	8.755863	-0.057278387	-0.046288926	-0.019828686	-0.44768137	3.5695536	9.122951	Multitasking_Read
12:36:56.942	-0.40463245	3.4309957	8.755863	-0.057278387	-0.046288926	-0.019828686	-0.44768137	3.5695536	9.122951	Multitasking_Read
12:36:56.965	-0.40463245	3.4309957	8.755863	-0.057278387	-0.046288926	-0.019828686	-0.44768137	3.5695536	9.122951	Multitasking_Read
12:36:56.987	-0.40463245	3.4309957	8.755863	-0.057278387	-0.046288926	-0.019828686	-0.44768137	3.5695536	9.122951	Multitasking_Read
12:36:57.010	-0.40463245	3.4309957	8.755863	-0.057278387	-0.046288926	-0.019828686	-0.44768137	3.5695536	9.122951	Multitasking_Read
12:36:57.032	-0.40463245	3.4309957	8.755863	-0.057278387	-0.046288926	-0.019828686	-0.44768137	3.5695536	9.122951	Multitasking_Read
12:36:57.055	-0.09577099	3.1700199	9.04557	-0.09148685	-0.104931995	0.00032986724	-0.25993046	3.3796875	9.202201	Multitasking_Read
12:36:57.078	-0.09577099	3.1700199	9.04557	-0.09148685	-0.104931995	0.00032986724	-0.25993046	3.3796875	9.202201	Multitasking_Read
12:36:57.101	-0.09577099	3.1700199	9.04557	-0.09148685	-0.104931995	0.00032986724	-0.25993046	3.3796875	9.202201	Multitasking_Read
12:36:57.123	-0.09577099	3.1700199	9.04557	-0.09148685	-0.104931995	0.00032986724	-0.25993046	3.3796875	9.202201	Multitasking_Read
12:36:57.146	-0.09577099	3.1700199	9.04557	-0.09148685	-0.104931995	0.00032986724	-0.25993046	3.3796875	9.202201	Multitasking_Read
12:36:57.170	-0.09577099	3.1700199	9.04557	-0.09148685	-0.104931995	0.00032986724	-0.25993046	3.3796875	9.202201	Multitasking_Read
12:36:57.193	-0.09577099	3.1700199	9.04557	-0.09148685	-0.104931995	0.00032986724	-0.25993046	3.3796875	9.202201	Multitasking_Read
12:36:57.214	-0.09577099	3.1700199	9.04557	-0.09148685	-0.104931995	0.00032986724	-0.25993046	3.3796875	9.202201	Multitasking_Read
12:36:57.237	-0.17478207	3.2202997	8.818114	0.009916786	0.009299812	-0.01555263	-0.24762467	3.3462744	9.214744	Multitasking_Read
12:36:57.260	-0.17478207	3.2202997	8.818114	0.009916786	0.009299812	-0.01555263	-0.24762467	3.3462744	9.214744	Multitasking_Read
12:36:57.283	-0.17478207	3.2202997	8.818114	0.009916786	0.009299812	-0.01555263	-0.24762467	3.3462744	9.214744	Multitasking_Read
12:36:57.306	-0.17478207	3.2202997	8.818114	0.009916786	0.009299812	-0.01555263	-0.24762467	3.3462744	9.214744	Multitasking_Read
12:36:57.327	-0.17478207	3.2202997	8.818114	0.009916786	0.009299812	-0.01555263	-0.24762467	3.3462744	9.214744	Multitasking_Read
12:36:57.350	-0.17478207	3.2202997	8.818114	0.009916786	0.009299812	-0.01555263	-0.24762467	3.3462744	9.214744	Multitasking_Read
12:36:57.372	-0.17478207	3.2202997	8.818114	0.009916786	0.009299812	-0.01555263	-0.24762467	3.3462744	9.214744	Multitasking_Read
12:36:57.396	-0.17478207	3.2202997	8.818114	0.009916786	0.009299812	-0.01555263	-0.24762467	3.3462744	9.214744	Multitasking_Read
12:36:57.419	-0.2681588	3.265791	8.79896	0.00564073	0.020906253	-0.021661282	-0.28008565	3.350688	9.21221	Multitasking_Read
12:36:57.442	-0.2681588	3.265791	8.79896	0.00564073	0.020906253	-0.021661282	-0.28008565	3.350688	9.21221	Multitasking_Read
12:36:57.463	-0.2681588	3.265791	8.79896	0.00564073	0.020906253	-0.021661282	-0.28008565	3.350688	9.21221	Multitasking_Read
12:36:57.486	-0.2681588	3.265791	8.79896	0.00564073	0.020906253	-0.021661282	-0.28008565	3.350688	9.21221	Multitasking_Read
12:36:57.509	-0.2681588	3.265791	8.79896	0.00564073	0.020906253	-0.021661282	-0.28008565	3.350688	9.21221	Multitasking_Read
12:36:57.532	-0.2681588	3.265791	8.79896	0.00564073	0.020906253	-0.021661282	-0.28008565	3.350688	9.21221	Multitasking_Read
12:36:57.555	-0.2681588	3.265791	8.79896	0.00564073	0.020906253	-0.021661282	-0.28008565	3.350688	9.21221	Multitasking_Read
12:36:57.576	-0.2681588	3.265791	8.79896	0.00564073	0.020906253	-0.021661282	-0.28008565	3.350688	9.21221	Multitasking_Read
12:36:57.599	-0.35914123	3.215511	8.8636055	0.022744957	0.03251269	-0.019828686	-0.30915743	3.3474295	9.212465	Multitasking_Read
12:36:57.621	-0.35914123	3.215511	8.8636055	0.022744957	0.03251269	-0.019828686	-0.30915743	3.3474295	9.212465	Multitasking_Read
12:36:57.643	-0.35914123	3.215511	8.8636055	0.022744957	0.03251269	-0.019828686	-0.30915743	3.3474295	9.212465	Multitasking_Read
12:36:57.665	-0.35914123	3.215511	8.8636055	0.022744957	0.03251269	-0.019828686	-0.30915743	3.3474295	9.212465	Multitasking_Read
12:36:57.688	-0.35914123	3.215511	8.8636055	0.022744957	0.03251269	-0.019828686	-0.30915743	3.3474295	9.212465	Multitasking_Read
12:36:57.711	-0.35914123	3.215511	8.8636055	0.022744957	0.03251269	-0.019828686	-0.30915743	3.3474295	9.212465	Multitasking_Read
12:36:57.735	-0.35914123	3.215511	8.8636055	0.022744957	0.03251269	-0.019828686	-0.30915743	3.3474295	9.212465	Multitasking_Read
12:36:57.757	-0.35914123	3.215511	8.8636055	0.022744957	0.03251269	-0.019828686	-0.30915743	3.3474295	9.212465	Multitasking_Read
12:36:57.780	-0.30167863	3.2274826	8.825297	0.011749382	0.00013683381	-0.01799609	-0.32090136	3.3494692	9.211322	Multitasking_Read
12:36:57.803	-0.30167863	3.2274826	8.825297	0.011749382	0.00013683381	-0.01799609	-0.32090136	3.3494692	9.211322	Multitasking_Read
12:36:57.826	-0.30167863	3.2274826	8.825297	0.011749382	0.00013683381	-0.01799609	-0.32090136	3.3494692	9.211322	Multitasking_Read
12:36:57.848	-0.30167863	3.2274826	8.825297	0.011749382	0.00013683381	-0.01799609	-0.32090136	3.3494692	9.211322	Multitasking_Read
12:36:57.871	-0.30167863	3.2274826	8.825297	0.011749382	0.00013683381	-0.01799609	-0.32090136	3.3494692	9.211322	Multitasking_Read
12:36:57.894	-0.30167863	3.2274826	8.825297	0.011749382	0.00013683381	-0.01799609	-0.32090136	3.3494692	9.211322	Multitasking_Read
12:36:57.916	-0.30167863	3.2274826	8.825297	0.011749382	0.00013683381	-0.01799609	-0.32090136	3.3494692	9.211322	Multitasking_Read
12:36:57.939	-0.30167863	3.2274826	8.825297	0.011749382	0.00013683381	-0.01799609	-0.32090136	3.3494692	9.211322	Multitasking_Read
12:36:57.962	-0.3304099	3.222694	8.901914	-0.0071874405	-0.012080471	-0.0033353243	-0.30875644	3.3421652	9.214389	Multitasking_Read
12:36:57.985	-0.3304099	3.222694	8.901914	-0.0071874405	-0.012080471	-0.0033353243	-0.30875644	3.3421652	9.214389	Multitasking_Read
12:36:58.006	-0.3304099	3.222694	8.901914	-0.0071874405	-0.012080471	-0.0033353243	-0.30875644	3.3421652	9.214389	Multitasking_Read
12:36:58.029	-0.3304099	3.222694	8.901914	-0.0071874405	-0.012080471	-0.0033353243	-0.30875644	3.3421652	9.214389	Multitasking_Read
12:36:58.052	-0.3304099	3.222694	8.901914	-0.0071874405	-0.012080471	-0.0033353243	-0.30875644	3.3421652	9.214389	Multitasking_Read
12:36:58.075	-0.3304099	3.222694	8.901914	-0.0071874405	-0.012080471	-0.0033353243	-0.30875644	3.3421652	9.214389	Multitasking_Read
12:36:58.098	-0.3304099	3.222694	8.901914	-0.0071874405	-0.012080471	-0.0033353243	-0.30875644	3.3421652	9.214389	Multitasking_Read
12:36:58.121	-0.3304099	3.222694	8.901914	-0.0071874405	-0.012080471	-0.0033353243	-0.30875644	3.3421652	9.214389	Multitasking_Read
12:36:58.145	-0.24421602	3.1388943	9.002473	-0.008409171	-0.013913067	-0.009443976	-0.294444	3.323678	9.221542	Multitasking_Read
12:36:58.167	-0.24421602	3.1388943	9.002473	-0.008409171	-0.013913067	-0.009443976	-0.294444	3.323678	9.221542	Multitasking_Read
12:36:58.193	-0.24421602	3.1388943	9.002473	-0.008409171	-0.013913067	-0.009443976	-0.294444	3.323678	9.221542	Multitasking_Read
12:36:58.216	-0.24421602	3.1388943	9.002473	-0.008409171	-0.013913067	-0.009443976	-0.294444	3.323678	9.221542	Multitasking_Read
12:36:58.238	-0.24421602	3.1388943	9.002473	-0.008409171	-0.013913067	-0.009443976	-0.294444	3.323678	9.221542	Multitasking_Read
12:36:58.261	-0.24421602	3.1388943	9.002473	-0.008409171	-0.013913067	-0.009443976	-0.294444	3.323678	9.221542	Multitasking_Read
12:36:58.283	-0.24421602	3.1388943	9.002473	-0.008409171	-0.013913067	-0.009443976	-0.294444	3.323678	9.221542	Multitasking_Read
12:36:58.307	-0.29210153	3.2250881	8.937828	-0.0010787881	-0.0078044143	-0.025937337	-0.28941447	3.3141713	9.2251215	Multitasking_Read
12:36:58.330	-0.29210153	3.2250881	8.937828	-0.0010787881	-0.0078044143	-0.025937337	-0.28941447	3.3141713	9.2251215	Multitasking_Read
12:36:58.353	-0.29210153	3.2250881	8.937828	-0.0010787881	-0.0078044143	-0.025937337	-0.28941447	3.3141713	9.2251215	Multitasking_Read
12:36:58.374	-0.29210153	3.2250881	8.937828	-0.0010787881	-0.0078044143	-0.025937337	-0.28941447	3.3141713	9.2251215	Multitasking_Read
12:36:58.397	-0.29210153	3.2250881	8.937828	-0.0010787881	-0.0078044143	-0.025937337	-0.28941447	3.3141713	9.2251215	Multitasking_Read
12:36:58.421	-0.29210153	3.2250881	8.937828	-0.0010787881	-0.0078044143	-0.025937337	-0.28941447	3.3141713	9.2251215	Multitasking_Read
12:36:58.443	-0.29210153	3.2250881	8.937828	-0.0010787881	-0.0078044143	-0.025937337	-0.28941447	3.3141713	9.2251215	Multitasking_Read
12:36:58.466	-0.29210153	3.2250881	8.937828	-0.0010787881	-0.0078044143	-0.025937337	-0.28941447	3.3141713	9.2251215	Multitasking_Read
12:36:58.489	-0.26097596	3.2083282	8.894731	0.023355821	0.01724106	-0.027159069	-0.29917	3.3165147	9.2239685	Multitasking_Read
12:36:58.512	-0.26097596	3.2083282	8.894731	0.023355821	0.01724106	-0.027159069	-0.29917	3.3165147	9.2239685	Multitasking_Read
12:36:58.535	-0.26097596	3.2083282	8.894731	0.023355821	0.01724106	-0.027159069	-0.29917	3.3165147	9.2239685	Multitasking_Read
12:36:58.558	-0.26097596	3.2083282	8.894731	0.023355821	0.01724106	-0.027159069	-0.29917	3.3165147	9.2239685	Multitasking_Read
12:36:58.579	-0.26097596	3.2083282	8.894731	0.023355821	0.01724106	-0.027159069	-0.29917	3.3165147	9.2239685	Multitasking_Read
12:36:58.602	-0.26097596	3.2083282	8.894731	0.023355821	0.01724106	-0.027159069	-0.29917	3.3165147	9.2239685	Multitasking_Read
12:36:58.625	-0.26097596	3.2083282	8.894731	0.023355821	0.01724106	-0.027159069	-0.29917	3.3165147	9.2239685	Multitasking_Read
12:36:58.648	-0.26097596	3.2083282	8.894731	0.023355821	0.01724106	-0.027159069	-0.29917	3.3165147	9.2239685	Multitasking_Read
12:36:58.670	-0.37350687	3.2705793	8.803748	0.009305921	0.031901825	-0.031435125	-0.33265653	3.3332846	9.216774	Multitasking_Read
12:36:58.693	-0.37350687	3.2705793	8.803748	0.009305921	0.031901825	-0.031435125	-0.33265653	3.3332846	9.216774	Multitasking_Read
12:36:58.716	-0.37350687	3.2705793	8.803748	0.009305921	0.031901825	-0.031435125	-0.33265653	3.3332846	9.216774	Multitasking_Read
12:36:58.739	-0.37350687	3.2705793	8.803748	0.009305921	0.031901825	-0.031435125	-0.33265653	3.3332846	9.216774	Multitasking_Read
12:36:58.762	-0.37350687	3.2705793	8.803748	0.009305921	0.031901825	-0.031435125	-0.33265653	3.3332846	9.216774	Multitasking_Read
12:36:58.785	-0.37350687	3.2705793	8.803748	0.009305921	0.031901825	-0.031435125	-0.33265653	3.3332846	9.216774	Multitasking_Read
12:36:58.807	-0.37350687	3.2705793	8.803748	0.009305921	0.031901825	-0.031435125	-0.33265653	3.3332846	9.216774	Multitasking_Read
12:36:58.830	-0.37350687	3.2705793	8.803748	0.009305921	0.031901825	-0.031435125	-0.33265653	3.3332846	9.216774	Multitasking_Read
12:36:58.853	-0.46927786	3.1987512	8.9186735	-0.0047439793	0.0025802949	-0.008833112	-0.37350905	3.3407717	9.212498	Multitasking_Read
12:36:58.876	-0.46927786	3.1987512	8.9186735	-0.0047439793	0.0025802949	-0.008833112	-0.37350905	3.3407717	9.212498	Multitasking_Read
12:36:58.899	-0.46927786	3.1987512	8.9186735	-0.0047439793	0.0025802949	-0.008833112	-0.37350905	3.3407717	9.212498	Multitasking_Read
12:36:58.921	-0.46927786	3.1987512	8.9186735	-0.0047439793	0.0025802949	-0.008833112	-0.37350905	3.3407717	9.212498	Multitasking_Read
12:36:58.944	-0.46927786	3.1987512	8.9186735	-0.0047439793	0.0025802949	-0.008833112	-0.37350905	3.3407717	9.212498	Multitasking_Read
12:36:58.966	-0.46927786	3.1987512	8.9186735	-0.0047439793	0.0025802949	-0.008833112	-0.37350905	3.3407717	9.212498	Multitasking_Read
12:36:58.990	-0.46927786	3.1987512	8.9186735	-0.0047439793	0.0025802949	-0.008833112	-0.37350905	3.3407717	9.212498	Multitasking_Read
12:36:59.013	-0.46927786	3.1987512	8.9186735	-0.0047439793	0.0025802949	-0.008833112	-0.37350905	3.3407717	9.212498	Multitasking_Read
12:36:59.036	-0.3519584	3.1772027	8.858817	0.0025864034	-0.00047403143	0.0015515977	-0.39113063	3.3338747	9.214264	Multitasking_Read
12:36:59.058	-0.3519584	3.1772027	8.858817	0.0025864034	-0.00047403143	0.0015515977	-0.39113063	3.3338747	9.214264	Multitasking_Read
12:36:59.080	-0.3519584	3.1772027	8.858817	0.0025864034	-0.00047403143	0.0015515977	-0.39113063	3.3338747	9.214264	Multitasking_Read
12:36:59.104	-0.3519584	3.1772027	8.858817	0.0025864034	-0.00047403143	0.0015515977	-0.39113063	3.3338747	9.214264	Multitasking_Read
12:36:59.126	-0.3519584	3.1772027	8.858817	0.0025864034	-0.00047403143	0.0015515977	-0.39113063	3.3338747	9.214264	Multitasking_Read
12:36:59.149	-0.3519584	3.1772027	8.858817	0.0025864034	-0.00047403143	0.0015515977	-0.39113063	3.3338747	9.214264	Multitasking_Read
12:36:59.170	-0.3519584	3.1772027	8.858817	0.0025864034	-0.00047403143	0.0015515977	-0.39113063	3.3338747	9.214264	Multitasking_Read
12:36:59.193	-0.3519584	3.1772027	8.858817	0.0025864034	-0.00047403143	0.0015515977	-0.39113063	3.3338747	9.214264	Multitasking_Read
12:36:59.216	-0.4166038	3.2107224	8.93304	-0.0010787881	-0.004139223	-0.008833112	-0.3973051	3.3331347	9.214268	Multitasking_Read
12:36:59.239	-0.4166038	3.2107224	8.93304	-0.0010787881	-0.004139223	-0.008833112	-0.3973051	3.3331347	9.214268	Multitasking_Read
12:36:59.262	-0.4166038	3.2107224	8.93304	-0.0010787881	-0.004139223	-0.008833112	-0.3973051	3.3331347	9.214268	Multitasking_Read
12:36:59.283	-0.4166038	3.2107224	8.93304	-0.0010787881	-0.004139223	-0.008833112	-0.3973051	3.3331347	9.214268	Multitasking_Read
12:36:59.306	-0.4166038	3.2107224	8.93304	-0.0010787881	-0.004139223	-0.008833112	-0.3973051	3.3331347	9.214268	Multitasking_Read
12:36:59.329	-0.4166038	3.2107224	8.93304	-0.0010787881	-0.004139223	-0.008833112	-0.3973051	3.3331347	9.214268	Multitasking_Read
12:36:59.351	-0.4166038	3.2107224	8.93304	-0.0010787881	-0.004139223	-0.008833112	-0.3973051	3.3331347	9.214268	Multitasking_Read
12:36:59.376	-0.4166038	3.2107224	8.93304	-0.0010787881	-0.004139223	-0.008833112	-0.3973051	3.3331347	9.214268	Multitasking_Read
12:36:59.400	-0.38308397	3.2298768	8.794171	0.005029864	0.016630195	-0.0033353243	-0.40719506	3.3424222	9.210471	Multitasking_Read
12:36:59.423	-0.38308397	3.2298768	8.794171	0.005029864	0.016630195	-0.0033353243	-0.40719506	3.3424222	9.210471	Multitasking_Read
12:36:59.446	-0.38308397	3.2298768	8.794171	0.005029864	0.016630195	-0.0033353243	-0.40719506	3.3424222	9.210471	Multitasking_Read
12:36:59.468	-0.38308397	3.2298768	8.794171	0.005029864	0.016630195	-0.0033353243	-0.40719506	3.3424222	9.210471	Multitasking_Read
12:36:59.490	-0.38308397	3.2298768	8.794171	0.005029864	0.016630195	-0.0033353243	-0.40719506	3.3424222	9.210471	Multitasking_Read
12:36:59.513	-0.38308397	3.2298768	8.794171	0.005029864	0.016630195	-0.0033353243	-0.40719506	3.3424222	9.210471	Multitasking_Read
12:36:59.535	-0.38308397	3.2298768	8.794171	0.005029864	0.016630195	-0.0033353243	-0.40719506	3.3424222	9.210471	Multitasking_Read
12:36:59.557	-0.38308397	3.2298768	8.794171	0.005029864	0.016630195	-0.0033353243	-0.40719506	3.3424222	9.210471	Multitasking_Read
12:36:59.580	-0.49800915	3.2921278	8.7534685	0.0025864034	0.041064803	0.0046059242	-0.4486473	3.367585	9.199373	Multitasking_Read
12:36:59.601	-0.49800915	3.2921278	8.7534685	0.0025864034	0.041064803	0.0046059242	-0.4486473	3.367585	9.199373	Multitasking_Read
12:36:59.624	-0.49800915	3.2921278	8.7534685	0.0025864034	0.041064803	0.0046059242	-0.4486473	3.367585	9.199373	Multitasking_Read
12:36:59.647	-0.49800915	3.2921278	8.7534685	0.0025864034	0.041064803	0.0046059242	-0.4486473	3.367585	9.199373	Multitasking_Read
12:36:59.670	-0.49800915	3.2921278	8.7534685	0.0025864034	0.041064803	0.0046059242	-0.4486473	3.367585	9.199373	Multitasking_Read
12:36:59.693	-0.49800915	3.2921278	8.7534685	0.0025864034	0.041064803	0.0046059242	-0.4486473	3.367585	9.199373	Multitasking_Read
12:36:59.716	-0.49800915	3.2921278	8.7534685	0.0025864034	0.041064803	0.0046059242	-0.4486473	3.367585	9.199373	Multitasking_Read
12:36:59.739	-0.49800915	3.2921278	8.7534685	0.0025864034	0.041064803	0.0046059242	-0.4486473	3.367585	9.199373	Multitasking_Read
12:36:59.761	-0.45251793	3.2346652	9.0288105	-0.029789455	-0.02613037	0.013158037	-0.45116162	3.3653812	9.200057	Multitasking_Read
12:36:59.784	-0.45251793	3.2346652	9.0288105	-0.029789455	-0.02613037	0.013158037	-0.45116162	3.3653812	9.200057	Multitasking_Read
12:36:59.806	-0.45251793	3.2346652	9.0288105	-0.029789455	-0.02613037	0.013158037	-0.45116162	3.3653812	9.200057	Multitasking_Read
12:36:59.828	-0.45251793	3.2346652	9.0288105	-0.029789455	-0.02613037	0.013158037	-0.45116162	3.3653812	9.200057	Multitasking_Read
12:36:59.851	-0.45251793	3.2346652	9.0288105	-0.029789455	-0.02613037	0.013158037	-0.45116162	3.3653812	9.200057	Multitasking_Read
12:36:59.874	-0.45251793	3.2346652	9.0288105	-0.029789455	-0.02613037	0.013158037	-0.45116162	3.3653812	9.200057	Multitasking_Read
12:36:59.897	-0.45251793	3.2346652	9.0288105	-0.029789455	-0.02613037	0.013158037	-0.45116162	3.3653812	9.200057	Multitasking_Read
12:36:59.920	-0.45251793	3.2346652	9.0288105	-0.029789455	-0.02613037	0.013158037	-0.45116162	3.3653812	9.200057	Multitasking_Read
12:36:59.943	-0.26337022	3.1819913	8.983319	-0.03162205	-0.026741238	0.022321016	-0.44966626	3.364411	9.200484	Multitasking_Read
12:36:59.965	-0.26337022	3.1819913	8.983319	-0.03162205	-0.026741238	0.022321016	-0.44966626	3.364411	9.200484	Multitasking_Read
12:36:59.988	-0.26337022	3.1819913	8.983319	-0.03162205	-0.026741238	0.022321016	-0.44966626	3.364411	9.200484	Multitasking_Read
12:37:00.010	-0.26337022	3.1819913	8.983319	-0.03162205	-0.026741238	0.022321016	-0.44966626	3.364411	9.200484	Multitasking_Read
12:37:00.033	-0.26337022	3.1819913	8.983319	-0.03162205	-0.026741238	0.022321016	-0.44966626	3.364411	9.200484	Multitasking_Read
12:37:00.063	-0.26337022	3.1819913	8.983319	-0.03162205	-0.026741238	0.022321016	-0.44966626	3.364411	9.200484	Multitasking_Read
12:37:00.085	-0.26337022	3.1819913	8.983319	-0.03162205	-0.026741238	0.022321016	-0.44966626	3.364411	9.200484	Multitasking_Read
12:37:00.106	-0.4764607	3.284945	9.012051	0.0129711125	0.028236635	-0.011276572	-0.44815937	3.360208	9.202094	Multitasking_Read
12:37:00.127	-0.4764607	3.284945	9.012051	0.0129711125	0.028236635	-0.011276572	-0.44815937	3.360208	9.202094	Multitasking_Read
12:37:00.149	-0.4764607	3.284945	9.012051	0.0129711125	0.028236635	-0.011276572	-0.44815937	3.360208	9.202094	Multitasking_Read
12:37:00.171	-0.4764607	3.284945	9.012051	0.0129711125	0.028236635	-0.011276572	-0.44815937	3.360208	9.202094	Multitasking_Read
12:37:00.194	-0.4764607	3.284945	9.012051	0.0129711125	0.028236635	-0.011276572	-0.44815937	3.360208	9.202094	Multitasking_Read
12:37:00.216	-0.4764607	3.284945	9.012051	0.0129711125	0.028236635	-0.011276572	-0.44815937	3.360208	9.202094	Multitasking_Read
12:37:00.240	-0.4764607	3.284945	9.012051	0.0129711125	0.028236635	-0.011276572	-0.44815937	3.360208	9.202094	Multitasking_Read
12:37:00.262	-0.4764607	3.284945	9.012051	0.0129711125	0.028236635	-0.011276572	-0.44815937	3.360208	9.202094	Multitasking_Read
12:37:00.283	-0.4764607	3.284945	9.012051	0.0129711125	0.028236635	-0.011276572	-0.44815937	3.360208	9.202094	Multitasking_Read
12:37:00.306	-0.3615355	3.1652312	9.021627	-0.0120743625	-0.033460755	0.016212365	-0.4363956	3.3704	9.198931	Multitasking_Read
12:37:00.328	-0.3615355	3.1652312	9.021627	-0.0120743625	-0.033460755	0.016212365	-0.4363956	3.3704	9.198931	Multitasking_Read
12:37:00.350	-0.3615355	3.1652312	9.021627	-0.0120743625	-0.033460755	0.016212365	-0.4363956	3.3704	9.198931	Multitasking_Read
12:37:00.372	-0.3615355	3.1652312	9.021627	-0.0120743625	-0.033460755	0.016212365	-0.4363956	3.3704	9.198931	Multitasking_Read
12:37:00.396	-0.3615355	3.1652312	9.021627	-0.0120743625	-0.033460755	0.016212365	-0.4363956	3.3704	9.198931	Multitasking_Read
12:37:00.418	-0.3615355	3.1652312	9.021627	-0.0120743625	-0.033460755	0.016212365	-0.4363956	3.3704	9.198931	Multitasking_Read
12:37:00.440	-0.3615355	3.1652312	9.021627	-0.0120743625	-0.033460755	0.016212365	-0.4363956	3.3704	9.198931	Multitasking_Read
12:37:00.462	-0.3615355	3.1652312	9.021627	-0.0120743625	-0.033460755	0.016212365	-0.4363956	3.3704	9.198931	Multitasking_Read
12:37:00.486	-0.2370332	3.258608	8.810931	-0.0077983057	-0.012691337	0.002162463	-0.39953634	3.363342	9.203188	Multitasking_Read
12:37:00.509	-0.2370332	3.258608	8.810931	-0.0077983057	-0.012691337	0.002162463	-0.39953634	3.363342	9.203188	Multitasking_Read
12:37:00.531	-0.2370332	3.258608	8.810931	-0.0077983057	-0.012691337	0.002162463	-0.39953634	3.363342	9.203188	Multitasking_Read
12:37:00.554	-0.2370332	3.258608	8.810931	-0.0077983057	-0.012691337	0.002162463	-0.39953634	3.363342	9.203188	Multitasking_Read
12:37:00.577	-0.2370332	3.258608	8.810931	-0.0077983057	-0.012691337	0.002162463	-0.39953634	3.363342	9.203188	Multitasking_Read
12:37:00.600	-0.2370332	3.258608	8.810931	-0.0077983057	-0.012691337	0.002162463	-0.39953634	3.363342	9.203188	Multitasking_Read
12:37:00.623	-0.2370332	3.258608	8.810931	-0.0077983057	-0.012691337	0.002162463	-0.39953634	3.363342	9.203188	Multitasking_Read
12:37:00.645	-0.2777359	3.1939626	8.791777	-0.025513398	-0.029795563	-0.019828686	-0.36039588	3.3395133	9.213475	Multitasking_Read
12:37:00.667	-0.2777359	3.1939626	8.791777	-0.025513398	-0.029795563	-0.019828686	-0.36039588	3.3395133	9.213475	Multitasking_Read
12:37:00.691	-0.2777359	3.1939626	8.791777	-0.025513398	-0.029795563	-0.019828686	-0.36039588	3.3395133	9.213475	Multitasking_Read
12:37:00.714	-0.2777359	3.1939626	8.791777	-0.025513398	-0.029795563	-0.019828686	-0.36039588	3.3395133	9.213475	Multitasking_Read
12:37:00.735	-0.2777359	3.1939626	8.791777	-0.025513398	-0.029795563	-0.019828686	-0.36039588	3.3395133	9.213475	Multitasking_Read
12:37:00.758	-0.2777359	3.1939626	8.791777	-0.025513398	-0.029795563	-0.019828686	-0.36039588	3.3395133	9.213475	Multitasking_Read
12:37:00.781	-0.2777359	3.1939626	8.791777	-0.025513398	-0.029795563	-0.019828686	-0.36039588	3.3395133	9.213475	Multitasking_Read
12:37:00.804	-0.2777359	3.1939626	8.791777	-0.025513398	-0.029795563	-0.019828686	-0.36039588	3.3395133	9.213475	Multitasking_Read
12:37:00.827	-0.105348095	3.189174	8.856422	-0.036508974	-0.106764585	0.025986208	-0.32850423	3.321835	9.221056	Multitasking_Read
12:37:00.850	-0.105348095	3.189174	8.856422	-0.036508974	-0.106764585	0.025986208	-0.32850423	3.321835	9.221056	Multitasking_Read
12:37:00.871	-0.105348095	3.189174	8.856422	-0.036508974	-0.106764585	0.025986208	-0.32850423	3.321835	9.221056	Multitasking_Read
12:37:00.894	-0.105348095	3.189174	8.856422	-0.036508974	-0.106764585	0.025986208	-0.32850423	3.321835	9.221056	Multitasking_Read
12:37:00.917	-0.105348095	3.189174	8.856422	-0.036508974	-0.106764585	0.025986208	-0.32850423	3.321835	9.221056	Multitasking_Read
12:37:00.940	-0.105348095	3.189174	8.856422	-0.036508974	-0.106764585	0.025986208	-0.32850423	3.321835	9.221056	Multitasking_Read
12:37:00.962	-0.105348095	3.189174	8.856422	-0.036508974	-0.106764585	0.025986208	-0.32850423	3.321835	9.221056	Multitasking_Read
12:37:00.985	-0.105348095	3.189174	8.856422	-0.036508974	-0.106764585	0.025986208	-0.32850423	3.321835	9.221056	Multitasking_Read
12:37:01.008	-0.031125572	3.1987512	8.791777	-0.046893682	-0.0853843	-0.008833112	-0.27329496	3.2867424	9.235421	Multitasking_Read
12:37:01.031	-0.031125572	3.1987512	8.791777	-0.046893682	-0.0853843	-0.008833112	-0.27329496	3.2867424	9.235421	Multitasking_Read
12:37:01.054	-0.031125572	3.1987512	8.791777	-0.046893682	-0.0853843	-0.008833112	-0.27329496	3.2867424	9.235421	Multitasking_Read
12:37:01.077	-0.031125572	3.1987512	8.791777	-0.046893682	-0.0853843	-0.008833112	-0.27329496	3.2867424	9.235421	Multitasking_Read
12:37:01.099	-0.031125572	3.1987512	8.791777	-0.046893682	-0.0853843	-0.008833112	-0.27329496	3.2867424	9.235421	Multitasking_Read
12:37:01.121	-0.031125572	3.1987512	8.791777	-0.046893682	-0.0853843	-0.008833112	-0.27329496	3.2867424	9.235421	Multitasking_Read
12:37:01.143	-0.031125572	3.1987512	8.791777	-0.046893682	-0.0853843	-0.008833112	-0.27329496	3.2867424	9.235421	Multitasking_Read
12:37:01.166	-0.031125572	3.1987512	8.791777	-0.046893682	-0.0853843	-0.008833112	-0.27329496	3.2867424	9.235421	Multitasking_Read
12:37:01.189	-0.105348095	2.9138324	9.052753	-0.13363655	-0.18129015	0.008271115	-0.14154051	3.18277	9.2747135	Multitasking_Read
12:37:01.211	-0.105348095	2.9138324	9.052753	-0.13363655	-0.18129015	0.008271115	-0.14154051	3.18277	9.2747135	Multitasking_Read
12:37:01.234	-0.105348095	2.9138324	9.052753	-0.13363655	-0.18129015	0.008271115	-0.14154051	3.18277	9.2747135	Multitasking_Read
12:37:01.257	-0.105348095	2.9138324	9.052753	-0.13363655	-0.18129015	0.008271115	-0.14154051	3.18277	9.2747135	Multitasking_Read
12:37:01.280	-0.105348095	2.9138324	9.052753	-0.13363655	-0.18129015	0.008271115	-0.14154051	3.18277	9.2747135	Multitasking_Read
12:37:01.303	-0.105348095	2.9138324	9.052753	-0.13363655	-0.18129015	0.008271115	-0.14154051	3.18277	9.2747135	Multitasking_Read
12:37:01.326	-0.105348095	2.9138324	9.052753	-0.13363655	-0.18129015	0.008271115	-0.14154051	3.18277	9.2747135	Multitasking_Read
12:37:01.347	-0.105348095	2.9138324	9.052753	-0.13363655	-0.18129015	0.008271115	-0.14154051	3.18277	9.2747135	Multitasking_Read
12:37:01.370	-0.35435268	2.6839821	9.134158	-0.06888483	0.4259099	-0.09007818	-0.24033567	3.05363	9.316006	Multitasking_Read
12:37:01.390	-0.35435268	2.6839821	9.134158	-0.06888483	0.4259099	-0.09007818	-0.24033567	3.05363	9.316006	Multitasking_Read
12:37:01.411	-0.35435268	2.6839821	9.134158	-0.06888483	0.4259099	-0.09007818	-0.24033567	3.05363	9.316006	Multitasking_Read
12:37:01.431	-0.35435268	2.6839821	9.134158	-0.06888483	0.4259099	-0.09007818	-0.24033567	3.05363	9.316006	Multitasking_Read
12:37:01.452	-0.35435268	2.6839821	9.134158	-0.06888483	0.4259099	-0.09007818	-0.24033567	3.05363	9.316006	Multitasking_Read
12:37:01.473	-0.35435268	2.6839821	9.134158	-0.06888483	0.4259099	-0.09007818	-0.24033567	3.05363	9.316006	Multitasking_Read
12:37:01.495	-0.35435268	2.6839821	9.134158	-0.06888483	0.4259099	-0.09007818	-0.24033567	3.05363	9.316006	Multitasking_Read
12:37:01.516	-0.35435268	2.6839821	9.134158	-0.06888483	0.4259099	-0.09007818	-0.24033567	3.05363	9.316006	Multitasking_Read
12:37:01.538	-0.35435268	2.6839821	9.134158	-0.06888483	0.4259099	-0.09007818	-0.24033567	3.05363	9.316006	Multitasking_Read
12:37:01.560	-0.24421602	2.8994668	9.122187	0.03129707	-0.02124345	-0.0015027284	-0.40866482	3.05043	9.311189	Multitasking_Read
12:37:01.581	-0.24421602	2.8994668	9.122187	0.03129707	-0.02124345	-0.0015027284	-0.40866482	3.05043	9.311189	Multitasking_Read
12:37:01.603	-0.24421602	2.8994668	9.122187	0.03129707	-0.02124345	-0.0015027284	-0.40866482	3.05043	9.311189	Multitasking_Read
12:37:01.624	-0.24421602	2.8994668	9.122187	0.03129707	-0.02124345	-0.0015027284	-0.40866482	3.05043	9.311189	Multitasking_Read
12:37:01.649	-0.24421602	2.8994668	9.122187	0.03129707	-0.02124345	-0.0015027284	-0.40866482	3.05043	9.311189	Multitasking_Read
12:37:01.671	-0.24421602	2.8994668	9.122187	0.03129707	-0.02124345	-0.0015027284	-0.40866482	3.05043	9.311189	Multitasking_Read
12:37:01.692	-0.24421602	2.8994668	9.122187	0.03129707	-0.02124345	-0.0015027284	-0.40866482	3.05043	9.311189	Multitasking_Read
12:37:01.713	-0.24421602	2.8994668	9.122187	0.03129707	-0.02124345	-0.0015027284	-0.40866482	3.05043	9.311189	Multitasking_Read
12:37:01.735	-0.42618093	2.9760835	9.052753	0.066116385	-0.015745662	-0.0583132	-0.42495254	3.140292	9.280536	Multitasking_Read
12:37:01.756	-0.42618093	2.9760835	9.052753	0.066116385	-0.015745662	-0.0583132	-0.42495254	3.140292	9.280536	Multitasking_Read
12:37:01.780	-0.42618093	2.9760835	9.052753	0.066116385	-0.015745662	-0.0583132	-0.42495254	3.140292	9.280536	Multitasking_Read
12:37:01.802	-0.42618093	2.9760835	9.052753	0.066116385	-0.015745662	-0.0583132	-0.42495254	3.140292	9.280536	Multitasking_Read
12:37:01.823	-0.42618093	2.9760835	9.052753	0.066116385	-0.015745662	-0.0583132	-0.42495254	3.140292	9.280536	Multitasking_Read
12:37:01.846	-0.42618093	2.9760835	9.052753	0.066116385	-0.015745662	-0.0583132	-0.42495254	3.140292	9.280536	Multitasking_Read
12:37:01.869	-0.42618093	2.9760835	9.052753	0.066116385	-0.015745662	-0.0583132	-0.42495254	3.140292	9.280536	Multitasking_Read
12:37:01.890	-0.42618093	2.9760835	9.052753	0.066116385	-0.015745662	-0.0583132	-0.42495254	3.140292	9.280536	Multitasking_Read
12:37:01.911	-0.6488485	3.4429672	9.234718	0.07772283	-0.3266761	0.06508158	-0.45731854	3.200385	9.258443	Multitasking_Read
12:37:01.933	-0.6488485	3.4429672	9.234718	0.07772283	-0.3266761	0.06508158	-0.45731854	3.200385	9.258443	Multitasking_Read
12:37:01.954	-0.6488485	3.4429672	9.234718	0.07772283	-0.3266761	0.06508158	-0.45731854	3.200385	9.258443	Multitasking_Read
12:37:01.975	-0.6488485	3.4429672	9.234718	0.07772283	-0.3266761	0.06508158	-0.45731854	3.200385	9.258443	Multitasking_Read
12:37:01.996	-0.6488485	3.4429672	9.234718	0.07772283	-0.3266761	0.06508158	-0.45731854	3.200385	9.258443	Multitasking_Read
12:37:02.018	-0.6488485	3.4429672	9.234718	0.07772283	-0.3266761	0.06508158	-0.45731854	3.200385	9.258443	Multitasking_Read
12:37:02.038	-0.6488485	3.4429672	9.234718	0.07772283	-0.3266761	0.06508158	-0.45731854	3.200385	9.258443	Multitasking_Read
12:37:02.059	-0.6488485	3.4429672	9.234718	0.07772283	-0.3266761	0.06508158	-0.45731854	3.200385	9.258443	Multitasking_Read
12:37:02.081	-0.6488485	3.4429672	9.234718	0.07772283	-0.3266761	0.06508158	-0.45731854	3.200385	9.258443	Multitasking_Read
12:37:02.102	-0.31604427	3.1819913	8.9498	0.00014294247	-0.07377786	-0.014330898	-0.36412266	3.199408	9.262914	Multitasking_Read
12:37:02.122	-0.31604427	3.1819913	8.9498	0.00014294247	-0.07377786	-0.014330898	-0.36412266	3.199408	9.262914	Multitasking_Read
12:37:02.142	-0.31604427	3.1819913	8.9498	0.00014294247	-0.07377786	-0.014330898	-0.36412266	3.199408	9.262914	Multitasking_Read
12:37:02.163	-0.31604427	3.1819913	8.9498	0.00014294247	-0.07377786	-0.014330898	-0.36412266	3.199408	9.262914	Multitasking_Read
12:37:02.184	-0.31604427	3.1819913	8.9498	0.00014294247	-0.07377786	-0.014330898	-0.36412266	3.199408	9.262914	Multitasking_Read
12:37:02.205	-0.31604427	3.1819913	8.9498	0.00014294247	-0.07377786	-0.014330898	-0.36412266	3.199408	9.262914	Multitasking_Read
12:37:02.226	-0.31604427	3.1819913	8.9498	0.00014294247	-0.07377786	-0.014330898	-0.36412266	3.199408	9.262914	Multitasking_Read
12:37:02.247	-0.31604427	3.1819913	8.9498	0.00014294247	-0.07377786	-0.014330898	-0.36412266	3.199408	9.262914	Multitasking_Read
12:37:02.269	-0.66321415	4.2378664	9.170073	0.088107534	0.67331034	0.13899627	-0.40660366	3.2400703	9.246999	Multitasking_Read
12:37:02.289	-0.66321415	4.2378664	9.170073	0.088107534	0.67331034	0.13899627	-0.40660366	3.2400703	9.246999	Multitasking_Read
12:37:02.309	-0.66321415	4.2378664	9.170073	0.088107534	0.67331034	0.13899627	-0.40660366	3.2400703	9.246999	Multitasking_Read
12:37:02.331	-0.66321415	4.2378664	9.170073	0.088107534	0.67331034	0.13899627	-0.40660366	3.2400703	9.246999	Multitasking_Read
12:37:02.364	-0.66321415	4.2378664	9.170073	0.088107534	0.67331034	0.13899627	-0.40660366	3.2400703	9.246999	Multitasking_Read
12:37:02.398	-0.66321415	4.2378664	9.170073	0.088107534	0.67331034	0.13899627	-0.40660366	3.2400703	9.246999	Multitasking_Read
12:37:02.432	-0.66321415	4.2378664	9.170073	0.088107534	0.67331034	0.13899627	-0.40660366	3.2400703	9.246999	Multitasking_Read
12:37:02.466	-0.72785956	4.333637	7.4222517	0.61222994	-0.8819526	0.1157834	-0.8321777	3.8540168	8.979109	Multitasking_Read
12:37:02.500	-0.72785956	4.333637	7.4222517	0.61222994	-0.8819526	0.1157834	-0.8321777	3.8540168	8.979109	Multitasking_Read
12:37:02.535	-0.72785956	4.333637	7.4222517	0.61222994	-0.8819526	0.1157834	-0.8321777	3.8540168	8.979109	Multitasking_Read
12:37:02.568	-0.72785956	4.333637	7.4222517	0.61222994	-0.8819526	0.1157834	-0.8321777	3.8540168	8.979109	Multitasking_Read
12:37:02.591	-0.72785956	4.333637	7.4222517	0.61222994	-0.8819526	0.1157834	-0.8321777	3.8540168	8.979109	Multitasking_Read
12:37:02.614	-0.72785956	4.333637	7.4222517	0.61222994	-0.8819526	0.1157834	-0.8321777	3.8540168	8.979109	Multitasking_Read
12:37:02.638	-1.5562786	4.6903844	8.0926485	0.6507144	1.8596106	-0.2568444	-1.4554921	4.830378	8.40948	Multitasking_Read
12:37:02.661	-1.5562786	4.6903844	8.0926485	0.6507144	1.8596106	-0.2568444	-1.4554921	4.830378	8.40948	Multitasking_Read
12:37:02.684	-1.5562786	4.6903844	8.0926485	0.6507144	1.8596106	-0.2568444	-1.4554921	4.830378	8.40948	Multitasking_Read
12:37:02.707	-1.5562786	4.6903844	8.0926485	0.6507144	1.8596106	-0.2568444	-1.4554921	4.830378	8.40948	Multitasking_Read
12:37:02.730	-1.5562786	4.6903844	8.0926485	0.6507144	1.8596106	-0.2568444	-1.4554921	4.830378	8.40948	Multitasking_Read
12:37:02.754	-1.5562786	4.6903844	8.0926485	0.6507144	1.8596106	-0.2568444	-1.4554921	4.830378	8.40948	Multitasking_Read
12:37:02.775	-1.5562786	4.6903844	8.0926485	0.6507144	1.8596106	-0.2568444	-1.4554921	4.830378	8.40948	Multitasking_Read
12:37:02.799	-1.5562786	4.6903844	8.0926485	0.6507144	1.8596106	-0.2568444	-1.4554921	4.830378	8.40948	Multitasking_Read
12:37:02.821	0.6440599	2.281744	5.305713	0.90788865	-1.7426617	-0.31548744	-0.040355682	5.087996	8.383378	Multitasking_Read
12:37:02.844	0.6440599	2.281744	5.305713	0.90788865	-1.7426617	-0.31548744	-0.040355682	5.087996	8.383378	Multitasking_Read
12:37:02.867	0.6440599	2.281744	5.305713	0.90788865	-1.7426617	-0.31548744	-0.040355682	5.087996	8.383378	Multitasking_Read
12:37:02.891	0.6440599	2.281744	5.305713	0.90788865	-1.7426617	-0.31548744	-0.040355682	5.087996	8.383378	Multitasking_Read
12:37:02.914	0.6440599	2.281744	5.305713	0.90788865	-1.7426617	-0.31548744	-0.040355682	5.087996	8.383378	Multitasking_Read
12:37:02.936	0.6440599	2.281744	5.305713	0.90788865	-1.7426617	-0.31548744	-0.040355682	5.087996	8.383378	Multitasking_Read
12:37:02.960	0.6440599	2.281744	5.305713	0.90788865	-1.7426617	-0.31548744	-0.040355682	5.087996	8.383378	Multitasking_Read
12:37:02.983	0.6440599	2.281744	5.305713	0.90788865	-1.7426617	-0.31548744	-0.040355682	5.087996	8.383378	Multitasking_Read
12:37:03.006	1.324034	4.37434	7.4821086	-0.9693002	0.105205655	0.30026472	-0.26581863	4.865487	8.510389	Multitasking_Read
12:37:03.028	1.324034	4.37434	7.4821086	-0.9693002	0.105205655	0.30026472	-0.26581863	4.865487	8.510389	Multitasking_Read
12:37:03.051	1.324034	4.37434	7.4821086	-0.9693002	0.105205655	0.30026472	-0.26581863	4.865487	8.510389	Multitasking_Read
12:37:03.072	1.324034	4.37434	7.4821086	-0.9693002	0.105205655	0.30026472	-0.26581863	4.865487	8.510389	Multitasking_Read
12:37:03.095	1.324034	4.37434	7.4821086	-0.9693002	0.105205655	0.30026472	-0.26581863	4.865487	8.510389	Multitasking_Read
12:37:03.118	1.324034	4.37434	7.4821086	-0.9693002	0.105205655	0.30026472	-0.26581863	4.865487	8.510389	Multitasking_Read
12:37:03.141	1.324034	4.37434	7.4821086	-0.9693002	0.105205655	0.30026472	-0.26581863	4.865487	8.510389	Multitasking_Read
12:37:03.163	1.324034	4.37434	7.4821086	-0.9693002	0.105205655	0.30026472	-0.26581863	4.865487	8.510389	Multitasking_Read
12:37:03.186	-1.8747171	4.4222255	8.743892	0.3367297	-1.6608058	0.13960715	-0.46627063	4.161818	8.86748	Multitasking_Read
12:37:03.210	-1.8747171	4.4222255	8.743892	0.3367297	-1.6608058	0.13960715	-0.46627063	4.161818	8.86748	Multitasking_Read
12:37:03.233	-1.8747171	4.4222255	8.743892	0.3367297	-1.6608058	0.13960715	-0.46627063	4.161818	8.86748	Multitasking_Read
12:37:03.256	-1.8747171	4.4222255	8.743892	0.3367297	-1.6608058	0.13960715	-0.46627063	4.161818	8.86748	Multitasking_Read
12:37:03.279	-1.8747171	4.4222255	8.743892	0.3367297	-1.6608058	0.13960715	-0.46627063	4.161818	8.86748	Multitasking_Read
12:37:03.302	-1.8747171	4.4222255	8.743892	0.3367297	-1.6608058	0.13960715	-0.46627063	4.161818	8.86748	Multitasking_Read
12:37:03.324	-1.8747171	4.4222255	8.743892	0.3367297	-1.6608058	0.13960715	-0.46627063	4.161818	8.86748	Multitasking_Read
12:37:03.346	0.70870537	4.170827	9.093455	0.42713776	-0.7109103	0.49085465	0.12193492	4.130765	8.893384	Multitasking_Read
12:37:03.369	0.70870537	4.170827	9.093455	0.42713776	-0.7109103	0.49085465	0.12193492	4.130765	8.893384	Multitasking_Read
12:37:03.392	0.70870537	4.170827	9.093455	0.42713776	-0.7109103	0.49085465	0.12193492	4.130765	8.893384	Multitasking_Read
12:37:03.415	0.70870537	4.170827	9.093455	0.42713776	-0.7109103	0.49085465	0.12193492	4.130765	8.893384	Multitasking_Read
12:37:03.438	0.70870537	4.170827	9.093455	0.42713776	-0.7109103	0.49085465	0.12193492	4.130765	8.893384	Multitasking_Read
12:37:03.461	0.70870537	4.170827	9.093455	0.42713776	-0.7109103	0.49085465	0.12193492	4.130765	8.893384	Multitasking_Read
12:37:03.484	0.70870537	4.170827	9.093455	0.42713776	-0.7109103	0.49085465	0.12193492	4.130765	8.893384	Multitasking_Read
12:37:03.509	0.70870537	4.170827	9.093455	0.42713776	-0.7109103	0.49085465	0.12193492	4.130765	8.893384	Multitasking_Read
12:37:03.532	0.35435268	3.7733772	7.656891	-0.054224063	0.21638313	-0.14994298	0.45616263	4.2827697	8.81023	Multitasking_Read
12:37:03.554	0.35435268	3.7733772	7.656891	-0.054224063	0.21638313	-0.14994298	0.45616263	4.2827697	8.81023	Multitasking_Read
12:37:03.574	0.35435268	3.7733772	7.656891	-0.054224063	0.21638313	-0.14994298	0.45616263	4.2827697	8.81023	Multitasking_Read
12:37:03.599	0.35435268	3.7733772	7.656891	-0.054224063	0.21638313	-0.14994298	0.45616263	4.2827697	8.81023	Multitasking_Read
12:37:03.622	0.35435268	3.7733772	7.656891	-0.054224063	0.21638313	-0.14994298	0.45616263	4.2827697	8.81023	Multitasking_Read
12:37:03.645	0.35435268	3.7733772	7.656891	-0.054224063	0.21638313	-0.14994298	0.45616263	4.2827697	8.81023	Multitasking_Read
12:37:03.668	0.35435268	3.7733772	7.656891	-0.054224063	0.21638313	-0.14994298	0.45616263	4.2827697	8.81023	Multitasking_Read
12:37:03.691	0.35435268	3.7733772	7.656891	-0.054224063	0.21638313	-0.14994298	0.45616263	4.2827697	8.81023	Multitasking_Read
12:37:03.713	-0.07422252	4.051113	9.5244255	-0.37370658	0.28480005	-0.18170798	-0.1042036	3.9990993	8.953587	Multitasking_Read
12:37:03.735	-0.07422252	4.051113	9.5244255	-0.37370658	0.28480005	-0.18170798	-0.1042036	3.9990993	8.953587	Multitasking_Read
12:37:03.758	-0.07422252	4.051113	9.5244255	-0.37370658	0.28480005	-0.18170798	-0.1042036	3.9990993	8.953587	Multitasking_Read
12:37:03.782	-0.07422252	4.051113	9.5244255	-0.37370658	0.28480005	-0.18170798	-0.1042036	3.9990993	8.953587	Multitasking_Read
12:37:03.805	-0.07422252	4.051113	9.5244255	-0.37370658	0.28480005	-0.18170798	-0.1042036	3.9990993	8.953587	Multitasking_Read
12:37:03.828	-0.07422252	4.051113	9.5244255	-0.37370658	0.28480005	-0.18170798	-0.1042036	3.9990993	8.953587	Multitasking_Read
12:37:03.851	-0.07422252	4.051113	9.5244255	-0.37370658	0.28480005	-0.18170798	-0.1042036	3.9990993	8.953587	Multitasking_Read
12:37:03.874	-0.07422252	4.051113	9.5244255	-0.37370658	0.28480005	-0.18170798	-0.1042036	3.9990993	8.953587	Multitasking_Read
12:37:03.897	0.24900457	4.2546263	8.887548	0.15652445	0.086268835	-0.22630113	-0.30151275	3.861875	9.009182	Multitasking_Read
12:37:03.920	0.24900457	4.2546263	8.887548	0.15652445	0.086268835	-0.22630113	-0.30151275	3.861875	9.009182	Multitasking_Read
12:37:03.943	0.24900457	4.2546263	8.887548	0.15652445	0.086268835	-0.22630113	-0.30151275	3.861875	9.009182	Multitasking_Read
12:37:03.966	0.24900457	4.2546263	8.887548	0.15652445	0.086268835	-0.22630113	-0.30151275	3.861875	9.009182	Multitasking_Read
12:37:03.989	0.24900457	4.2546263	8.887548	0.15652445	0.086268835	-0.22630113	-0.30151275	3.861875	9.009182	Multitasking_Read
12:37:04.013	0.24900457	4.2546263	8.887548	0.15652445	0.086268835	-0.22630113	-0.30151275	3.861875	9.009182	Multitasking_Read
12:37:04.035	0.24900457	4.2546263	8.887548	0.15652445	0.086268835	-0.22630113	-0.30151275	3.861875	9.009182	Multitasking_Read
12:37:04.057	0.24900457	4.2546263	8.887548	0.15652445	0.086268835	-0.22630113	-0.30151275	3.861875	9.009182	Multitasking_Read
12:37:04.080	0.023942748	3.964919	8.320105	-0.19777739	0.031290963	0.035760053	-0.37123016	3.9379663	8.973572	Multitasking_Read
12:37:04.103	0.023942748	3.964919	8.320105	-0.19777739	0.031290963	0.035760053	-0.37123016	3.9379663	8.973572	Multitasking_Read
12:37:04.127	0.023942748	3.964919	8.320105	-0.19777739	0.031290963	0.035760053	-0.37123016	3.9379663	8.973572	Multitasking_Read
12:37:04.150	0.023942748	3.964919	8.320105	-0.19777739	0.031290963	0.035760053	-0.37123016	3.9379663	8.973572	Multitasking_Read
12:37:04.173	0.023942748	3.964919	8.320105	-0.19777739	0.031290963	0.035760053	-0.37123016	3.9379663	8.973572	Multitasking_Read
12:37:04.196	0.023942748	3.964919	8.320105	-0.19777739	0.031290963	0.035760053	-0.37123016	3.9379663	8.973572	Multitasking_Read
12:37:04.219	0.023942748	3.964919	8.320105	-0.19777739	0.031290963	0.035760053	-0.37123016	3.9379663	8.973572	Multitasking_Read
12:37:04.243	0.023942748	3.964919	8.320105	-0.19777739	0.031290963	0.035760053	-0.37123016	3.9379663	8.973572	Multitasking_Read
12:37:04.263	-0.9816527	3.8284454	8.638543	0.24265645	0.4155252	-0.07969348	-0.59184754	3.903724	8.976693	Multitasking_Read
12:37:04.283	-0.9816527	3.8284454	8.638543	0.24265645	0.4155252	-0.07969348	-0.59184754	3.903724	8.976693	Multitasking_Read
12:37:04.303	-0.9816527	3.8284454	8.638543	0.24265645	0.4155252	-0.07969348	-0.59184754	3.903724	8.976693	Multitasking_Read
12:37:04.325	-0.9816527	3.8284454	8.638543	0.24265645	0.4155252	-0.07969348	-0.59184754	3.903724	8.976693	Multitasking_Read
12:37:04.345	-0.9816527	3.8284454	8.638543	0.24265645	0.4155252	-0.07969348	-0.59184754	3.903724	8.976693	Multitasking_Read
12:37:04.366	-0.9816527	3.8284454	8.638543	0.24265645	0.4155252	-0.07969348	-0.59184754	3.903724	8.976693	Multitasking_Read
12:37:04.387	-0.9816527	3.8284454	8.638543	0.24265645	0.4155252	-0.07969348	-0.59184754	3.903724	8.976693	Multitasking_Read
12:37:04.409	-0.9816527	3.8284454	8.638543	0.24265645	0.4155252	-0.07969348	-0.59184754	3.903724	8.976693	Multitasking_Read
12:37:04.430	-0.25139886	3.955342	9.165284	-0.01757215	-0.15807727	-0.086412996	-0.41718832	4.0449944	8.923808	Multitasking_Read
12:37:04.454	-0.25139886	3.955342	9.165284	-0.01757215	-0.15807727	-0.086412996	-0.41718832	4.0449944	8.923808	Multitasking_Read
12:37:04.475	-0.25139886	3.955342	9.165284	-0.01757215	-0.15807727	-0.086412996	-0.41718832	4.0449944	8.923808	Multitasking_Read
12:37:04.497	-0.25139886	3.955342	9.165284	-0.01757215	-0.15807727	-0.086412996	-0.41718832	4.0449944	8.923808	Multitasking_Read
12:37:04.518	-0.25139886	3.955342	9.165284	-0.01757215	-0.15807727	-0.086412996	-0.41718832	4.0449944	8.923808	Multitasking_Read
12:37:04.539	-0.25139886	3.955342	9.165284	-0.01757215	-0.15807727	-0.086412996	-0.41718832	4.0449944	8.923808	Multitasking_Read
12:37:04.561	-0.25139886	3.955342	9.165284	-0.01757215	-0.15807727	-0.086412996	-0.41718832	4.0449944	8.923808	Multitasking_Read
12:37:04.582	-0.25139886	3.955342	9.165284	-0.01757215	-0.15807727	-0.086412996	-0.41718832	4.0449944	8.923808	Multitasking_Read
12:37:04.603	-0.94573855	3.756617	8.652909	0.041070916	0.13819239	-0.07663915	-0.63939434	4.0796695	8.89482	Multitasking_Read
12:37:04.641	-0.94573855	3.756617	8.652909	0.041070916	0.13819239	-0.07663915	-0.63939434	4.0796695	8.89482	Multitasking_Read
12:37:04.675	-0.94573855	3.756617	8.652909	0.041070916	0.13819239	-0.07663915	-0.63939434	4.0796695	8.89482	Multitasking_Read
12:37:04.707	-0.94573855	3.756617	8.652909	0.041070916	0.13819239	-0.07663915	-0.63939434	4.0796695	8.89482	Multitasking_Read
12:37:04.741	-0.94573855	3.756617	8.652909	0.041070916	0.13819239	-0.07663915	-0.63939434	4.0796695	8.89482	Multitasking_Read
12:37:04.775	-0.94573855	3.756617	8.652909	0.041070916	0.13819239	-0.07663915	-0.63939434	4.0796695	8.89482	Multitasking_Read
12:37:04.808	-0.50758624	3.8667538	8.794171	-0.1574603	-0.16479678	-0.03571118	-0.5582583	4.008622	8.932506	Multitasking_Read
12:37:04.842	-0.50758624	3.8667538	8.794171	-0.1574603	-0.16479678	-0.03571118	-0.5582583	4.008622	8.932506	Multitasking_Read
12:37:04.875	-0.50758624	3.8667538	8.794171	-0.1574603	-0.16479678	-0.03571118	-0.5582583	4.008622	8.932506	Multitasking_Read
12:37:04.909	-0.50758624	3.8667538	8.794171	-0.1574603	-0.16479678	-0.03571118	-0.5582583	4.008622	8.932506	Multitasking_Read
12:37:04.942	-0.50758624	3.8667538	8.794171	-0.1574603	-0.16479678	-0.03571118	-0.5582583	4.008622	8.932506	Multitasking_Read
12:37:04.964	-0.64166564	3.7135203	8.394327	0.023966687	-0.009026145	0.060805526	-0.6796536	3.8689797	8.985513	Multitasking_Read
12:37:04.993	-0.64166564	3.7135203	8.394327	0.023966687	-0.009026145	0.060805526	-0.6796536	3.8689797	8.985513	Multitasking_Read
12:37:05.013	-0.64166564	3.7135203	8.394327	0.023966687	-0.009026145	0.060805526	-0.6796536	3.8689797	8.985513	Multitasking_Read
12:37:05.034	-0.64166564	3.7135203	8.394327	0.023966687	-0.009026145	0.060805526	-0.6796536	3.8689797	8.985513	Multitasking_Read
12:37:05.055	-0.64166564	3.7135203	8.394327	0.023966687	-0.009026145	0.060805526	-0.6796536	3.8689797	8.985513	Multitasking_Read
12:37:05.077	-0.64166564	3.7135203	8.394327	0.023966687	-0.009026145	0.060805526	-0.6796536	3.8689797	8.985513	Multitasking_Read
12:37:05.097	-0.64166564	3.7135203	8.394327	0.023966687	-0.009026145	0.060805526	-0.6796536	3.8689797	8.985513	Multitasking_Read
12:37:05.119	-0.64166564	3.7135203	8.394327	0.023966687	-0.009026145	0.060805526	-0.6796536	3.8689797	8.985513	Multitasking_Read
12:37:05.142	-0.64166564	3.7135203	8.394327	0.023966687	-0.009026145	0.060805526	-0.6796536	3.8689797	8.985513	Multitasking_Read
12:37:05.164	-0.117319465	3.8571768	8.382356	0.16568743	-0.1751815	-0.010054842	-0.35137716	3.93384	8.976179	Multitasking_Read
12:37:05.187	-0.117319465	3.8571768	8.382356	0.16568743	-0.1751815	-0.010054842	-0.35137716	3.93384	8.976179	Multitasking_Read
12:37:05.214	-0.117319465	3.8571768	8.382356	0.16568743	-0.1751815	-0.010054842	-0.35137716	3.93384	8.976179	Multitasking_Read
12:37:05.236	-0.117319465	3.8571768	8.382356	0.16568743	-0.1751815	-0.010054842	-0.35137716	3.93384	8.976179	Multitasking_Read
12:37:05.259	-0.117319465	3.8571768	8.382356	0.16568743	-0.1751815	-0.010054842	-0.35137716	3.93384	8.976179	Multitasking_Read
12:37:05.282	-0.117319465	3.8571768	8.382356	0.16568743	-0.1751815	-0.010054842	-0.35137716	3.93384	8.976179	Multitasking_Read
12:37:05.305	-0.117319465	3.8571768	8.382356	0.16568743	-0.1751815	-0.010054842	-0.35137716	3.93384	8.976179	Multitasking_Read
12:37:05.325	-0.18914771	3.9457648	8.5882635	-0.054224063	0.076494984	-0.008222247	-0.2585707	4.0188503	8.941607	Multitasking_Read
12:37:05.346	-0.18914771	3.9457648	8.5882635	-0.054224063	0.076494984	-0.008222247	-0.2585707	4.0188503	8.941607	Multitasking_Read
12:37:05.366	-0.18914771	3.9457648	8.5882635	-0.054224063	0.076494984	-0.008222247	-0.2585707	4.0188503	8.941607	Multitasking_Read
12:37:05.387	-0.18914771	3.9457648	8.5882635	-0.054224063	0.076494984	-0.008222247	-0.2585707	4.0188503	8.941607	Multitasking_Read
12:37:05.408	-0.18914771	3.9457648	8.5882635	-0.054224063	0.076494984	-0.008222247	-0.2585707	4.0188503	8.941607	Multitasking_Read
12:37:05.429	-0.18914771	3.9457648	8.5882635	-0.054224063	0.076494984	-0.008222247	-0.2585707	4.0188503	8.941607	Multitasking_Read
12:37:05.450	-0.18914771	3.9457648	8.5882635	-0.054224063	0.076494984	-0.008222247	-0.2585707	4.0188503	8.941607	Multitasking_Read
12:37:05.470	-0.18914771	3.9457648	8.5882635	-0.054224063	0.076494984	-0.008222247	-0.2585707	4.0188503	8.941607	Multitasking_Read
12:37:05.491	-0.18914771	3.9457648	8.5882635	-0.054224063	0.076494984	-0.008222247	-0.2585707	4.0188503	8.941607	Multitasking_Read
12:37:05.511	-0.28970724	3.7757714	8.389539	-0.03711984	0.08565797	-0.0021135937	-0.40890536	3.8971307	8.989746	Multitasking_Read
12:37:05.532	-0.28970724	3.7757714	8.389539	-0.03711984	0.08565797	-0.0021135937	-0.40890536	3.8971307	8.989746	Multitasking_Read
12:37:05.553	-0.28970724	3.7757714	8.389539	-0.03711984	0.08565797	-0.0021135937	-0.40890536	3.8971307	8.989746	Multitasking_Read
12:37:05.574	-0.28970724	3.7757714	8.389539	-0.03711984	0.08565797	-0.0021135937	-0.40890536	3.8971307	8.989746	Multitasking_Read
12:37:05.596	-0.28970724	3.7757714	8.389539	-0.03711984	0.08565797	-0.0021135937	-0.40890536	3.8971307	8.989746	Multitasking_Read
12:37:05.616	-0.28970724	3.7757714	8.389539	-0.03711984	0.08565797	-0.0021135937	-0.40890536	3.8971307	8.989746	Multitasking_Read
12:37:05.637	-0.28970724	3.7757714	8.389539	-0.03711984	0.08565797	-0.0021135937	-0.40890536	3.8971307	8.989746	Multitasking_Read
12:37:05.658	-0.28970724	3.7757714	8.389539	-0.03711984	0.08565797	-0.0021135937	-0.40890536	3.8971307	8.989746	Multitasking_Read
12:37:05.678	-0.28970724	3.7757714	8.389539	-0.03711984	0.08565797	-0.0021135937	-0.40890536	3.8971307	8.989746	Multitasking_Read
12:37:05.699	-0.0047885496	3.6608462	8.518829	-0.0029113838	-0.009026145	-0.028991666	-0.32474503	3.862263	9.008209	Multitasking_Read
12:37:05.720	-0.0047885496	3.6608462	8.518829	-0.0029113838	-0.009026145	-0.028991666	-0.32474503	3.862263	9.008209	Multitasking_Read
12:37:05.741	-0.0047885496	3.6608462	8.518829	-0.0029113838	-0.009026145	-0.028991666	-0.32474503	3.862263	9.008209	Multitasking_Read
12:37:05.763	-0.0047885496	3.6608462	8.518829	-0.0029113838	-0.009026145	-0.028991666	-0.32474503	3.862263	9.008209	Multitasking_Read
12:37:05.784	-0.0047885496	3.6608462	8.518829	-0.0029113838	-0.009026145	-0.028991666	-0.32474503	3.862263	9.008209	Multitasking_Read
12:37:05.805	-0.0047885496	3.6608462	8.518829	-0.0029113838	-0.009026145	-0.028991666	-0.32474503	3.862263	9.008209	Multitasking_Read
12:37:05.830	-0.0047885496	3.6608462	8.518829	-0.0029113838	-0.009026145	-0.028991666	-0.32474503	3.862263	9.008209	Multitasking_Read
12:37:05.863	-0.2466103	3.2993107	8.145323	-0.5190925	0.0044128904	-0.05892406	-0.37122327	3.6247733	9.10459	Multitasking_Read
12:37:05.896	-0.2466103	3.2993107	8.145323	-0.5190925	0.0044128904	-0.05892406	-0.37122327	3.6247733	9.10459	Multitasking_Read
12:37:05.930	-0.2466103	3.2993107	8.145323	-0.5190925	0.0044128904	-0.05892406	-0.37122327	3.6247733	9.10459	Multitasking_Read
12:37:05.964	-0.2466103	3.2993107	8.145323	-0.5190925	0.0044128904	-0.05892406	-0.37122327	3.6247733	9.10459	Multitasking_Read
12:37:05.997	-0.2466103	3.2993107	8.145323	-0.5190925	0.0044128904	-0.05892406	-0.37122327	3.6247733	9.10459	Multitasking_Read
12:37:06.031	-0.2466103	3.2993107	8.145323	-0.5190925	0.0044128904	-0.05892406	-0.37122327	3.6247733	9.10459	Multitasking_Read
12:37:06.064	-0.2370332	2.9689007	9.208381	0.20722626	0.070386335	0.031483997	-0.33258477	3.1121528	9.293775	Multitasking_Read
12:37:06.085	-0.2370332	2.9689007	9.208381	0.20722626	0.070386335	0.031483997	-0.33258477	3.1121528	9.293775	Multitasking_Read
12:37:06.106	-0.2370332	2.9689007	9.208381	0.20722626	0.070386335	0.031483997	-0.33258477	3.1121528	9.293775	Multitasking_Read
12:37:06.127	-0.2370332	2.9689007	9.208381	0.20722626	0.070386335	0.031483997	-0.33258477	3.1121528	9.293775	Multitasking_Read
12:37:06.149	-0.2370332	2.9689007	9.208381	0.20722626	0.070386335	0.031483997	-0.33258477	3.1121528	9.293775	Multitasking_Read
12:37:06.172	-0.2370332	2.9689007	9.208381	0.20722626	0.070386335	0.031483997	-0.33258477	3.1121528	9.293775	Multitasking_Read
12:37:06.195	-0.2370332	2.9689007	9.208381	0.20722626	0.070386335	0.031483997	-0.33258477	3.1121528	9.293775	Multitasking_Read
12:37:06.218	-0.2370332	2.9689007	9.208381	0.20722626	0.070386335	0.031483997	-0.33258477	3.1121528	9.293775	Multitasking_Read
12:37:06.241	-0.34716985	3.1819913	8.889942	0.13514416	0.00319116	0.0064385193	-0.3613988	3.3574617	9.206911	Multitasking_Read
12:37:06.264	-0.34716985	3.1819913	8.889942	0.13514416	0.00319116	0.0064385193	-0.3613988	3.3574617	9.206911	Multitasking_Read
12:37:06.287	-0.34716985	3.1819913	8.889942	0.13514416	0.00319116	0.0064385193	-0.3613988	3.3574617	9.206911	Multitasking_Read
12:37:06.309	-0.34716985	3.1819913	8.889942	0.13514416	0.00319116	0.0064385193	-0.3613988	3.3574617	9.206911	Multitasking_Read
12:37:06.332	-0.34716985	3.1819913	8.889942	0.13514416	0.00319116	0.0064385193	-0.3613988	3.3574617	9.206911	Multitasking_Read
12:37:06.355	-0.34716985	3.1819913	8.889942	0.13514416	0.00319116	0.0064385193	-0.3613988	3.3574617	9.206911	Multitasking_Read
12:37:06.378	-0.34716985	3.1819913	8.889942	0.13514416	0.00319116	0.0064385193	-0.3613988	3.3574617	9.206911	Multitasking_Read
12:37:06.401	-0.34716985	3.1819913	8.889942	0.13514416	0.00319116	0.0064385193	-0.3613988	3.3574617	9.206911	Multitasking_Read
12:37:06.425	-0.4189981	3.265791	8.873182	-0.0029113838	-0.0053609535	0.0046059242	-0.38077846	3.4468477	9.173038	Multitasking_Read
12:37:06.448	-0.4189981	3.265791	8.873182	-0.0029113838	-0.0053609535	0.0046059242	-0.38077846	3.4468477	9.173038	Multitasking_Read
12:37:06.471	-0.4189981	3.265791	8.873182	-0.0029113838	-0.0053609535	0.0046059242	-0.38077846	3.4468477	9.173038	Multitasking_Read
12:37:06.494	-0.4189981	3.265791	8.873182	-0.0029113838	-0.0053609535	0.0046059242	-0.38077846	3.4468477	9.173038	Multitasking_Read
12:37:06.517	-0.4189981	3.265791	8.873182	-0.0029113838	-0.0053609535	0.0046059242	-0.38077846	3.4468477	9.173038	Multitasking_Read
12:37:06.539	-0.4189981	3.265791	8.873182	-0.0029113838	-0.0053609535	0.0046059242	-0.38077846	3.4468477	9.173038	Multitasking_Read
12:37:06.562	-0.4189981	3.265791	8.873182	-0.0029113838	-0.0053609535	0.0046059242	-0.38077846	3.4468477	9.173038	Multitasking_Read
12:37:06.585	-0.41181526	3.4286015	9.002473	0.045346968	0.06672115	-0.0039461893	-0.3914942	3.4841123	9.158497	Multitasking_Read
12:37:06.606	-0.41181526	3.4286015	9.002473	0.045346968	0.06672115	-0.0039461893	-0.3914942	3.4841123	9.158497	Multitasking_Read
12:37:06.630	-0.41181526	3.4286015	9.002473	0.045346968	0.06672115	-0.0039461893	-0.3914942	3.4841123	9.158497	Multitasking_Read
12:37:06.653	-0.41181526	3.4286015	9.002473	0.045346968	0.06672115	-0.0039461893	-0.3914942	3.4841123	9.158497	Multitasking_Read
12:37:06.675	-0.41181526	3.4286015	9.002473	0.045346968	0.06672115	-0.0039461893	-0.3914942	3.4841123	9.158497	Multitasking_Read
12:37:06.700	-0.41181526	3.4286015	9.002473	0.045346968	0.06672115	-0.0039461893	-0.3914942	3.4841123	9.158497	Multitasking_Read
12:37:06.722	-0.41181526	3.4286015	9.002473	0.045346968	0.06672115	-0.0039461893	-0.3914942	3.4841123	9.158497	Multitasking_Read
12:37:06.746	-0.41181526	3.4286015	9.002473	0.045346968	0.06672115	-0.0039461893	-0.3914942	3.4841123	9.158497	Multitasking_Read
12:37:06.769	-0.33759275	3.4525442	8.746285	0.09910311	-0.012691337	0.013158037	-0.37546515	3.5979204	9.115062	Multitasking_Read
12:37:06.792	-0.33759275	3.4525442	8.746285	0.09910311	-0.012691337	0.013158037	-0.37546515	3.5979204	9.115062	Multitasking_Read
12:37:06.815	-0.33759275	3.4525442	8.746285	0.09910311	-0.012691337	0.013158037	-0.37546515	3.5979204	9.115062	Multitasking_Read
12:37:06.836	-0.33759275	3.4525442	8.746285	0.09910311	-0.012691337	0.013158037	-0.37546515	3.5979204	9.115062	Multitasking_Read
12:37:06.860	-0.33759275	3.4525442	8.746285	0.09910311	-0.012691337	0.013158037	-0.37546515	3.5979204	9.115062	Multitasking_Read
12:37:06.884	-0.33759275	3.4525442	8.746285	0.09910311	-0.012691337	0.013158037	-0.37546515	3.5979204	9.115062	Multitasking_Read
12:37:06.905	-0.33759275	3.4525442	8.746285	0.09910311	-0.012691337	0.013158037	-0.37546515	3.5979204	9.115062	Multitasking_Read
12:37:06.928	-0.33759275	3.4525442	8.746285	0.09910311	-0.012691337	0.013158037	-0.37546515	3.5979204	9.115062	Multitasking_Read
12:37:06.951	-0.3328042	3.5387383	8.775017	0.03557313	0.011743274	0.018655825	-0.39393386	3.694921	9.075392	Multitasking_Read
12:37:06.974	-0.3328042	3.5387383	8.775017	0.03557313	0.011743274	0.018655825	-0.39393386	3.694921	9.075392	Multitasking_Read
12:37:06.997	-0.3328042	3.5387383	8.775017	0.03557313	0.011743274	0.018655825	-0.39393386	3.694921	9.075392	Multitasking_Read
12:37:07.020	-0.3328042	3.5387383	8.775017	0.03557313	0.011743274	0.018655825	-0.39393386	3.694921	9.075392	Multitasking_Read
12:37:07.043	-0.3328042	3.5387383	8.775017	0.03557313	0.011743274	0.018655825	-0.39393386	3.694921	9.075392	Multitasking_Read
12:37:07.066	-0.3328042	3.5387383	8.775017	0.03557313	0.011743274	0.018655825	-0.39393386	3.694921	9.075392	Multitasking_Read
12:37:07.090	-0.3328042	3.5387383	8.775017	0.03557313	0.011743274	0.018655825	-0.39393386	3.694921	9.075392	Multitasking_Read
12:37:07.113	-0.3328042	3.5387383	8.775017	0.03557313	0.011743274	0.018655825	-0.39393386	3.694921	9.075392	Multitasking_Read
12:37:07.136	-0.33519846	3.615355	8.696006	0.025188418	-0.004139223	0.008881981	-0.38006914	3.7468374	9.054674	Multitasking_Read
12:37:07.159	-0.33519846	3.615355	8.696006	0.025188418	-0.004139223	0.008881981	-0.38006914	3.7468374	9.054674	Multitasking_Read
12:37:07.182	-0.33519846	3.615355	8.696006	0.025188418	-0.004139223	0.008881981	-0.38006914	3.7468374	9.054674	Multitasking_Read
12:37:07.206	-0.33519846	3.615355	8.696006	0.025188418	-0.004139223	0.008881981	-0.38006914	3.7468374	9.054674	Multitasking_Read
12:37:07.228	-0.33519846	3.615355	8.696006	0.025188418	-0.004139223	0.008881981	-0.38006914	3.7468374	9.054674	Multitasking_Read
12:37:07.251	-0.33519846	3.615355	8.696006	0.025188418	-0.004139223	0.008881981	-0.38006914	3.7468374	9.054674	Multitasking_Read
12:37:07.272	-0.33519846	3.615355	8.696006	0.025188418	-0.004139223	0.008881981	-0.38006914	3.7468374	9.054674	Multitasking_Read
12:37:07.295	-0.33519846	3.615355	8.696006	0.025188418	-0.004139223	0.008881981	-0.38006914	3.7468374	9.054674	Multitasking_Read
12:37:07.319	-0.30646718	3.6728175	8.693612	0.027631877	-0.006582684	0.014379768	-0.3653845	3.7823403	9.040506	Multitasking_Read
12:37:07.343	-0.30646718	3.6728175	8.693612	0.027631877	-0.006582684	0.014379768	-0.3653845	3.7823403	9.040506	Multitasking_Read
12:37:07.366	-0.30646718	3.6728175	8.693612	0.027631877	-0.006582684	0.014379768	-0.3653845	3.7823403	9.040506	Multitasking_Read
12:37:07.389	-0.30646718	3.6728175	8.693612	0.027631877	-0.006582684	0.014379768	-0.3653845	3.7823403	9.040506	Multitasking_Read
12:37:07.412	-0.30646718	3.6728175	8.693612	0.027631877	-0.006582684	0.014379768	-0.3653845	3.7823403	9.040506	Multitasking_Read
12:37:07.435	-0.30646718	3.6728175	8.693612	0.027631877	-0.006582684	0.014379768	-0.3653845	3.7823403	9.040506	Multitasking_Read
12:37:07.456	-0.30646718	3.6728175	8.693612	0.027631877	-0.006582684	0.014379768	-0.3653845	3.7823403	9.040506	Multitasking_Read
12:37:07.477	-0.30646718	3.6728175	8.693612	0.027631877	-0.006582684	0.014379768	-0.3653845	3.7823403	9.040506	Multitasking_Read
12:37:07.499	-0.35435268	3.677606	8.722343	-0.0023005186	0.0062454864	0.008271115	-0.3586565	3.7736065	9.044426	Multitasking_Read
12:37:07.521	-0.35435268	3.677606	8.722343	-0.0023005186	0.0062454864	0.008271115	-0.3586565	3.7736065	9.044426	Multitasking_Read
12:37:07.544	-0.35435268	3.677606	8.722343	-0.0023005186	0.0062454864	0.008271115	-0.3586565	3.7736065	9.044426	Multitasking_Read
12:37:07.567	-0.35435268	3.677606	8.722343	-0.0023005186	0.0062454864	0.008271115	-0.3586565	3.7736065	9.044426	Multitasking_Read
12:37:07.590	-0.35435268	3.677606	8.722343	-0.0023005186	0.0062454864	0.008271115	-0.3586565	3.7736065	9.044426	Multitasking_Read
12:37:07.613	-0.35435268	3.677606	8.722343	-0.0023005186	0.0062454864	0.008271115	-0.3586565	3.7736065	9.044426	Multitasking_Read
12:37:07.636	-0.35435268	3.677606	8.722343	-0.0023005186	0.0062454864	0.008271115	-0.3586565	3.7736065	9.044426	Multitasking_Read
12:37:07.660	-0.35435268	3.677606	8.722343	-0.0023005186	0.0062454864	0.008271115	-0.3586565	3.7736065	9.044426	Multitasking_Read
12:37:07.683	-0.3615355	3.5890179	8.6984005	0.0074733254	-0.022465179	0.010714577	-0.3388472	3.7702475	9.046591	Multitasking_Read
12:37:07.705	-0.3615355	3.5890179	8.6984005	0.0074733254	-0.022465179	0.010714577	-0.3388472	3.7702475	9.046591	Multitasking_Read
12:37:07.726	-0.3615355	3.5890179	8.6984005	0.0074733254	-0.022465179	0.010714577	-0.3388472	3.7702475	9.046591	Multitasking_Read
12:37:07.747	-0.3615355	3.5890179	8.6984005	0.0074733254	-0.022465179	0.010714577	-0.3388472	3.7702475	9.046591	Multitasking_Read
12:37:07.770	-0.3615355	3.5890179	8.6984005	0.0074733254	-0.022465179	0.010714577	-0.3388472	3.7702475	9.046591	Multitasking_Read
12:37:07.793	-0.3615355	3.5890179	8.6984005	0.0074733254	-0.022465179	0.010714577	-0.3388472	3.7702475	9.046591	Multitasking_Read
12:37:07.816	-0.3615355	3.5890179	8.6984005	0.0074733254	-0.022465179	0.010714577	-0.3388472	3.7702475	9.046591	Multitasking_Read
12:37:07.839	-0.3615355	3.5890179	8.6984005	0.0074733254	-0.022465179	0.010714577	-0.3388472	3.7702475	9.046591	Multitasking_Read
12:37:07.862	-0.25379312	3.615355	8.679246	-0.09148685	0.0038020252	-0.027159069	-0.3281877	3.7757187	9.044702	Multitasking_Read
12:37:07.886	-0.25379312	3.615355	8.679246	-0.09148685	0.0038020252	-0.027159069	-0.3281877	3.7757187	9.044702	Multitasking_Read
12:37:07.908	-0.25379312	3.615355	8.679246	-0.09148685	0.0038020252	-0.027159069	-0.3281877	3.7757187	9.044702	Multitasking_Read
12:37:07.930	-0.25379312	3.615355	8.679246	-0.09148685	0.0038020252	-0.027159069	-0.3281877	3.7757187	9.044702	Multitasking_Read
12:37:07.953	-0.25379312	3.615355	8.679246	-0.09148685	0.0038020252	-0.027159069	-0.3281877	3.7757187	9.044702	Multitasking_Read
12:37:07.976	-0.25379312	3.615355	8.679246	-0.09148685	0.0038020252	-0.027159069	-0.3281877	3.7757187	9.044702	Multitasking_Read
12:37:08.000	-0.25379312	3.615355	8.679246	-0.09148685	0.0038020252	-0.027159069	-0.3281877	3.7757187	9.044702	Multitasking_Read
12:37:08.023	-0.25379312	3.615355	8.679246	-0.09148685	0.0038020252	-0.027159069	-0.3281877	3.7757187	9.044702	Multitasking_Read
12:37:08.046	-0.29210153	3.6225379	8.616995	0.0484013	0.009299812	0.0039950586	-0.3719893	3.757554	9.050568	Multitasking_Read
12:37:08.068	-0.29210153	3.6225379	8.616995	0.0484013	0.009299812	0.0039950586	-0.3719893	3.757554	9.050568	Multitasking_Read
12:37:08.091	-0.29210153	3.6225379	8.616995	0.0484013	0.009299812	0.0039950586	-0.3719893	3.757554	9.050568	Multitasking_Read
12:37:08.115	-0.29210153	3.6225379	8.616995	0.0484013	0.009299812	0.0039950586	-0.3719893	3.757554	9.050568	Multitasking_Read
12:37:08.137	-0.29210153	3.6225379	8.616995	0.0484013	0.009299812	0.0039950586	-0.3719893	3.757554	9.050568	Multitasking_Read
12:37:08.159	-0.29210153	3.6225379	8.616995	0.0484013	0.009299812	0.0039950586	-0.3719893	3.757554	9.050568	Multitasking_Read
12:37:08.182	-0.29210153	3.6225379	8.616995	0.0484013	0.009299812	0.0039950586	-0.3719893	3.757554	9.050568	Multitasking_Read
12:37:08.205	-0.34716985	3.605778	8.751075	0.023966687	0.00074769906	-0.0063896505	-0.38525677	3.763382	9.047591	Multitasking_Read
12:37:08.229	-0.34716985	3.605778	8.751075	0.023966687	0.00074769906	-0.0063896505	-0.38525677	3.763382	9.047591	Multitasking_Read
12:37:08.252	-0.34716985	3.605778	8.751075	0.023966687	0.00074769906	-0.0063896505	-0.38525677	3.763382	9.047591	Multitasking_Read
12:37:08.275	-0.34716985	3.605778	8.751075	0.023966687	0.00074769906	-0.0063896505	-0.38525677	3.763382	9.047591	Multitasking_Read
12:37:08.298	-0.34716985	3.605778	8.751075	0.023966687	0.00074769906	-0.0063896505	-0.38525677	3.763382	9.047591	Multitasking_Read
12:37:08.321	-0.34716985	3.605778	8.751075	0.023966687	0.00074769906	-0.0063896505	-0.38525677	3.763382	9.047591	Multitasking_Read
12:37:08.344	-0.34716985	3.605778	8.751075	0.023966687	0.00074769906	-0.0063896505	-0.38525677	3.763382	9.047591	Multitasking_Read
12:37:08.367	-0.34716985	3.605778	8.751075	0.023966687	0.00074769906	-0.0063896505	-0.38525677	3.763382	9.047591	Multitasking_Read
12:37:08.391	-0.4189981	3.615355	8.660092	-0.098206356	-0.026741238	0.035760053	-0.4040626	3.7835283	9.0383625	Multitasking_Read
12:37:08.414	-0.4189981	3.615355	8.660092	-0.098206356	-0.026741238	0.035760053	-0.4040626	3.7835283	9.0383625	Multitasking_Read
12:37:08.436	-0.4189981	3.615355	8.660092	-0.098206356	-0.026741238	0.035760053	-0.4040626	3.7835283	9.0383625	Multitasking_Read
12:37:08.458	-0.4189981	3.615355	8.660092	-0.098206356	-0.026741238	0.035760053	-0.4040626	3.7835283	9.0383625	Multitasking_Read
12:37:08.480	-0.4189981	3.615355	8.660092	-0.098206356	-0.026741238	0.035760053	-0.4040626	3.7835283	9.0383625	Multitasking_Read
12:37:08.501	-0.4189981	3.615355	8.660092	-0.098206356	-0.026741238	0.035760053	-0.4040626	3.7835283	9.0383625	Multitasking_Read
12:37:08.523	-0.4189981	3.615355	8.660092	-0.098206356	-0.026741238	0.035760053	-0.4040626	3.7835283	9.0383625	Multitasking_Read
12:37:08.545	-0.4189981	3.615355	8.660092	-0.098206356	-0.026741238	0.035760053	-0.4040626	3.7835283	9.0383625	Multitasking_Read
12:37:08.567	-0.42139238	3.677606	8.889942	-0.098206356	-0.026741238	0.035760053	-0.4040626	3.7835283	9.0383625	Multitasking_Read
12:37:08.590	-0.42139238	3.677606	8.889942	0.02641015	-0.005971818	0.024153613	-0.36276013	3.7584085	9.050588	Multitasking_Read
12:37:08.613	-0.42139238	3.677606	8.889942	0.02641015	-0.005971818	0.024153613	-0.36276013	3.7584085	9.050588	Multitasking_Read
12:37:08.636	-0.42139238	3.677606	8.889942	0.02641015	-0.005971818	0.024153613	-0.36276013	3.7584085	9.050588	Multitasking_Read
12:37:08.659	-0.42139238	3.677606	8.889942	0.02641015	-0.005971818	0.024153613	-0.36276013	3.7584085	9.050588	Multitasking_Read
12:37:08.681	-0.42139238	3.677606	8.889942	0.02641015	-0.005971818	0.024153613	-0.36276013	3.7584085	9.050588	Multitasking_Read
12:37:08.704	-0.42139238	3.677606	8.889942	0.02641015	-0.005971818	0.024153613	-0.36276013	3.7584085	9.050588	Multitasking_Read
12:37:08.727	-0.42139238	3.677606	8.889942	0.02641015	-0.005971818	0.024153613	-0.36276013	3.7584085	9.050588	Multitasking_Read
12:37:08.750	-0.25139886	3.7063375	8.770228	0.02641015	0.033123557	-0.019828686	-0.34267786	3.869174	9.004578	Multitasking_Read
12:37:08.773	-0.25139886	3.7063375	8.770228	0.02641015	0.033123557	-0.019828686	-0.34267786	3.869174	9.004578	Multitasking_Read
12:37:08.793	-0.25139886	3.7063375	8.770228	0.02641015	0.033123557	-0.019828686	-0.34267786	3.869174	9.004578	Multitasking_Read
12:37:08.813	-0.25139886	3.7063375	8.770228	0.02641015	0.033123557	-0.019828686	-0.34267786	3.869174	9.004578	Multitasking_Read
12:37:08.834	-0.25139886	3.7063375	8.770228	0.02641015	0.033123557	-0.019828686	-0.34267786	3.869174	9.004578	Multitasking_Read
12:37:08.855	-0.25139886	3.7063375	8.770228	0.02641015	0.033123557	-0.019828686	-0.34267786	3.869174	9.004578	Multitasking_Read
12:37:08.875	-0.25139886	3.7063375	8.770228	0.02641015	0.033123557	-0.019828686	-0.34267786	3.869174	9.004578	Multitasking_Read
12:37:08.895	-0.25139886	3.7063375	8.770228	0.02641015	0.033123557	-0.019828686	-0.34267786	3.869174	9.004578	Multitasking_Read
12:37:08.916	-0.25139886	3.7063375	8.770228	0.02641015	0.033123557	-0.019828686	-0.34267786	3.869174	9.004578	Multitasking_Read
12:37:08.937	-0.38787252	3.7183087	8.638543	-0.0139069585	0.00013683381	-0.0021135937	-0.3692384	3.859625	9.007627	Multitasking_Read
12:37:08.958	-0.38787252	3.7183087	8.638543	-0.0139069585	0.00013683381	-0.0021135937	-0.3692384	3.859625	9.007627	Multitasking_Read
12:37:08.980	-0.38787252	3.7183087	8.638543	-0.0139069585	0.00013683381	-0.0021135937	-0.3692384	3.859625	9.007627	Multitasking_Read
12:37:09.001	-0.38787252	3.7183087	8.638543	-0.0139069585	0.00013683381	-0.0021135937	-0.3692384	3.859625	9.007627	Multitasking_Read
12:37:09.022	-0.38787252	3.7183087	8.638543	-0.0139069585	0.00013683381	-0.0021135937	-0.3692384	3.859625	9.007627	Multitasking_Read
12:37:09.045	-0.38787252	3.7183087	8.638543	-0.0139069585	0.00013683381	-0.0021135937	-0.3692384	3.859625	9.007627	Multitasking_Read
12:37:09.066	-0.38787252	3.7183087	8.638543	-0.0139069585	0.00013683381	-0.0021135937	-0.3692384	3.859625	9.007627	Multitasking_Read
12:37:09.088	-0.38787252	3.7183087	8.638543	-0.0139069585	0.00013683381	-0.0021135937	-0.3692384	3.859625	9.007627	Multitasking_Read
12:37:09.110	-0.17238778	3.938582	8.942616	0.0031972688	-0.013913067	0.04614476	-0.3720799	3.8777144	8.999736	Multitasking_Read
12:37:09.144	-0.17238778	3.938582	8.942616	0.0031972688	-0.013913067	0.04614476	-0.3720799	3.8777144	8.999736	Multitasking_Read
12:37:09.178	-0.17238778	3.938582	8.942616	0.0031972688	-0.013913067	0.04614476	-0.3720799	3.8777144	8.999736	Multitasking_Read
12:37:09.211	-0.17238778	3.938582	8.942616	0.0031972688	-0.013913067	0.04614476	-0.3720799	3.8777144	8.999736	Multitasking_Read
12:37:09.245	-0.17238778	3.938582	8.942616	0.0031972688	-0.013913067	0.04614476	-0.3720799	3.8777144	8.999736	Multitasking_Read
12:37:09.280	-0.43336374	3.7757714	8.834874	-0.020626476	-0.0023066273	-0.007000516	-0.32082054	3.8754387	9.002688	Multitasking_Read
12:37:09.300	-0.43336374	3.7757714	8.834874	-0.020626476	-0.0023066273	-0.007000516	-0.32082054	3.8754387	9.002688	Multitasking_Read
12:37:09.321	-0.43336374	3.7757714	8.834874	-0.020626476	-0.0023066273	-0.007000516	-0.32082054	3.8754387	9.002688	Multitasking_Read
12:37:09.342	-0.43336374	3.7757714	8.834874	-0.020626476	-0.0023066273	-0.007000516	-0.32082054	3.8754387	9.002688	Multitasking_Read
12:37:09.362	-0.43336374	3.7757714	8.834874	-0.020626476	-0.0023066273	-0.007000516	-0.32082054	3.8754387	9.002688	Multitasking_Read
12:37:09.383	-0.43336374	3.7757714	8.834874	-0.020626476	-0.0023066273	-0.007000516	-0.32082054	3.8754387	9.002688	Multitasking_Read
12:37:09.404	-0.43336374	3.7757714	8.834874	-0.020626476	-0.0023066273	-0.007000516	-0.32082054	3.8754387	9.002688	Multitasking_Read
12:37:09.425	-0.43336374	3.7757714	8.834874	-0.020626476	-0.0023066273	-0.007000516	-0.32082054	3.8754387	9.002688	Multitasking_Read
12:37:09.446	-0.43336374	3.7757714	8.834874	-0.020626476	-0.0023066273	-0.007000516	-0.32082054	3.8754387	9.002688	Multitasking_Read
12:37:09.467	-0.34477556	3.6919718	8.79896	-0.03284378	0.0025802949	0.008271115	-0.30936933	3.8476715	9.014992	Multitasking_Read
12:37:09.487	-0.34477556	3.6919718	8.79896	-0.03284378	0.0025802949	0.008271115	-0.30936933	3.8476715	9.014992	Multitasking_Read
12:37:09.507	-0.34477556	3.6919718	8.79896	-0.03284378	0.0025802949	0.008271115	-0.30936933	3.8476715	9.014992	Multitasking_Read
12:37:09.528	-0.34477556	3.6919718	8.79896	-0.03284378	0.0025802949	0.008271115	-0.30936933	3.8476715	9.014992	Multitasking_Read
12:37:09.548	-0.34477556	3.6919718	8.79896	-0.03284378	0.0025802949	0.008271115	-0.30936933	3.8476715	9.014992	Multitasking_Read
12:37:09.569	-0.34477556	3.6919718	8.79896	-0.03284378	0.0025802949	0.008271115	-0.30936933	3.8476715	9.014992	Multitasking_Read
12:37:09.591	-0.34477556	3.6919718	8.79896	-0.03284378	0.0025802949	0.008271115	-0.30936933	3.8476715	9.014992	Multitasking_Read
12:37:09.612	-0.34477556	3.6919718	8.79896	-0.03284378	0.0025802949	0.008271115	-0.30936933	3.8476715	9.014992	Multitasking_Read
12:37:09.632	-0.34477556	3.6919718	8.79896	-0.03284378	0.0025802949	0.008271115	-0.30936933	3.8476715	9.014992	Multitasking_Read
12:37:09.654	-0.20590763	3.6273263	8.707977	-0.06583051	-0.04018027	0.01804496	-0.27819312	3.7987473	9.03673	Multitasking_Read
12:37:09.674	-0.20590763	3.6273263	8.707977	-0.06583051	-0.04018027	0.01804496	-0.27819312	3.7987473	9.03673	Multitasking_Read
12:37:09.697	-0.20590763	3.6273263	8.707977	-0.06583051	-0.04018027	0.01804496	-0.27819312	3.7987473	9.03673	Multitasking_Read
12:37:09.731	-0.20590763	3.6273263	8.707977	-0.06583051	-0.04018027	0.01804496	-0.27819312	3.7987473	9.03673	Multitasking_Read
12:37:09.764	-0.20590763	3.6273263	8.707977	-0.06583051	-0.04018027	0.01804496	-0.27819312	3.7987473	9.03673	Multitasking_Read
12:37:09.798	-0.20590763	3.6273263	8.707977	-0.06583051	-0.04018027	0.01804496	-0.27819312	3.7987473	9.03673	Multitasking_Read
12:37:09.831	-0.2849187	3.5052183	8.921068	-0.009020036	-0.007193549	0.01926669	-0.23876025	3.7019079	9.077953	Multitasking_Read
12:37:09.867	-0.2849187	3.5052183	8.921068	-0.009020036	-0.007193549	0.01926669	-0.23876025	3.7019079	9.077953	Multitasking_Read
12:37:09.901	-0.2849187	3.5052183	8.921068	-0.009020036	-0.007193549	0.01926669	-0.23876025	3.7019079	9.077953	Multitasking_Read
12:37:09.934	-0.2849187	3.5052183	8.921068	-0.009020036	-0.007193549	0.01926669	-0.23876025	3.7019079	9.077953	Multitasking_Read
12:37:09.956	-0.2849187	3.5052183	8.921068	-0.009020036	-0.007193549	0.01926669	-0.23876025	3.7019079	9.077953	Multitasking_Read
12:37:09.980	-0.2849187	3.5052183	8.921068	-0.009020036	-0.007193549	0.01926669	-0.23876025	3.7019079	9.077953	Multitasking_Read
12:37:10.002	-0.2849187	3.5052183	8.921068	-0.009020036	-0.007193549	0.01926669	-0.28622913	3.7662733	9.050062	Multitasking_Read
12:37:10.025	-0.42378664	3.74704	8.593052	0.06428379	0.0062454864	0.0064385193	-0.28622913	3.7662733	9.050062	Multitasking_Read
12:37:10.046	-0.42378664	3.74704	8.593052	0.06428379	0.0062454864	0.0064385193	-0.28622913	3.7662733	9.050062	Multitasking_Read
12:37:10.070	-0.42378664	3.74704	8.593052	0.06428379	0.0062454864	0.0064385193	-0.28622913	3.7662733	9.050062	Multitasking_Read
12:37:10.091	-0.42378664	3.74704	8.593052	0.06428379	0.0062454864	0.0064385193	-0.28622913	3.7662733	9.050062	Multitasking_Read
12:37:10.112	-0.42378664	3.74704	8.593052	0.06428379	0.0062454864	0.0064385193	-0.28622913	3.7662733	9.050062	Multitasking_Read
12:37:10.133	-0.42378664	3.74704	8.593052	0.06428379	0.0062454864	0.0064385193	-0.28622913	3.7662733	9.050062	Multitasking_Read
12:37:10.154	-0.42378664	3.74704	8.593052	0.06428379	0.0062454864	0.0064385193	-0.28622913	3.7662733	9.050062	Multitasking_Read
12:37:10.174	-0.42378664	3.74704	8.593052	0.06428379	0.0062454864	0.0064385193	-0.28622913	3.7662733	9.050062	Multitasking_Read
12:37:10.194	-0.18675344	3.572258	8.913885	-0.035898104	0.024571443	0.030262263	-0.3048568	3.8057344	9.032929	Multitasking_Read
12:37:10.217	-0.18675344	3.572258	8.913885	-0.035898104	0.024571443	0.030262263	-0.3048568	3.8057344	9.032929	Multitasking_Read
12:37:10.238	-0.18675344	3.572258	8.913885	-0.035898104	0.024571443	0.030262263	-0.3048568	3.8057344	9.032929	Multitasking_Read
12:37:10.260	-0.18675344	3.572258	8.913885	-0.035898104	0.024571443	0.030262263	-0.3048568	3.8057344	9.032929	Multitasking_Read
12:37:10.281	-0.18675344	3.572258	8.913885	-0.035898104	0.024571443	0.030262263	-0.3048568	3.8057344	9.032929	Multitasking_Read
12:37:10.316	-0.18675344	3.572258	8.913885	-0.035898104	0.024571443	0.030262263	-0.3048568	3.8057344	9.032929	Multitasking_Read
12:37:10.350	-0.18675344	3.572258	8.913885	-0.035898104	0.024571443	0.030262263	-0.3048568	3.8057344	9.032929	Multitasking_Read
12:37:10.383	-0.045491222	3.641692	8.351231	-0.03162205	0.03251269	0.027207937	-0.27041444	3.8603468	9.010825	Multitasking_Read
12:37:10.405	-0.045491222	3.641692	8.351231	-0.03162205	0.03251269	0.027207937	-0.27041444	3.8603468	9.010825	Multitasking_Read
12:37:10.425	-0.045491222	3.641692	8.351231	-0.03162205	0.03251269	0.027207937	-0.27041444	3.8603468	9.010825	Multitasking_Read
12:37:10.450	-0.045491222	3.641692	8.351231	-0.03162205	0.03251269	0.027207937	-0.27041444	3.8603468	9.010825	Multitasking_Read
12:37:10.471	-0.045491222	3.641692	8.351231	-0.03162205	0.03251269	0.027207937	-0.27041444	3.8603468	9.010825	Multitasking_Read
12:37:10.492	-0.045491222	3.641692	8.351231	-0.03162205	0.03251269	0.027207937	-0.27041444	3.8603468	9.010825	Multitasking_Read
12:37:10.514	-0.045491222	3.641692	8.351231	-0.03162205	0.03251269	0.027207937	-0.27041444	3.8603468	9.010825	Multitasking_Read
12:37:10.534	-0.045491222	3.641692	8.351231	-0.03162205	0.03251269	0.027207937	-0.27041444	3.8603468	9.010825	Multitasking_Read
12:37:10.554	-0.15083931	3.6823947	8.722343	-0.05239147	-0.0078044143	-0.002724459	-0.23223814	3.8076112	9.034297	Multitasking_Read
12:37:10.575	-0.15083931	3.6823947	8.722343	-0.05239147	-0.0078044143	-0.002724459	-0.23223814	3.8076112	9.034297	Multitasking_Read
12:37:10.596	-0.15083931	3.6823947	8.722343	-0.05239147	-0.0078044143	-0.002724459	-0.23223814	3.8076112	9.034297	Multitasking_Read
12:37:10.617	-0.15083931	3.6823947	8.722343	-0.05239147	-0.0078044143	-0.002724459	-0.23223814	3.8076112	9.034297	Multitasking_Read
12:37:10.637	-0.15083931	3.6823947	8.722343	-0.05239147	-0.0078044143	-0.002724459	-0.23223814	3.8076112	9.034297	Multitasking_Read
12:37:10.659	-0.15083931	3.6823947	8.722343	-0.05239147	-0.0078044143	-0.002724459	-0.23223814	3.8076112	9.034297	Multitasking_Read
12:37:10.680	-0.15083931	3.6823947	8.722343	-0.05239147	-0.0078044143	-0.002724459	-0.23223814	3.8076112	9.034297	Multitasking_Read
12:37:10.701	-0.15083931	3.6823947	8.722343	-0.05239147	-0.0078044143	-0.002724459	-0.23223814	3.8076112	9.034297	Multitasking_Read
12:37:10.721	-0.21309046	3.703943	8.894731	-0.0139069585	-0.0047500883	-0.000280998	-0.19497254	3.7945113	9.040688	Multitasking_Read
12:37:10.742	-0.21309046	3.703943	8.894731	-0.0139069585	-0.0047500883	-0.000280998	-0.19497254	3.7945113	9.040688	Multitasking_Read
12:37:10.763	-0.21309046	3.703943	8.894731	-0.0139069585	-0.0047500883	-0.000280998	-0.19497254	3.7945113	9.040688	Multitasking_Read
12:37:10.784	-0.21309046	3.703943	8.894731	-0.0139069585	-0.0047500883	-0.000280998	-0.19497254	3.7945113	9.040688	Multitasking_Read
12:37:10.806	-0.21309046	3.703943	8.894731	-0.0139069585	-0.0047500883	-0.000280998	-0.19497254	3.7945113	9.040688	Multitasking_Read
12:37:10.829	-0.21309046	3.703943	8.894731	-0.0139069585	-0.0047500883	-0.000280998	-0.19497254	3.7945113	9.040688	Multitasking_Read
12:37:10.852	-0.21309046	3.703943	8.894731	-0.0139069585	-0.0047500883	-0.000280998	-0.19497254	3.7945113	9.040688	Multitasking_Read
12:37:10.930	-0.08619389	3.6656346	8.545167	0.0031972688	-0.02613037	-0.0021135937	-0.19419877	3.823998	9.028273	Multitasking_Read
12:37:11.005	-0.08619389	3.6656346	8.545167	0.0031972688	-0.02613037	-0.0021135937	-0.19419877	3.823998	9.028273	Multitasking_Read
12:37:11.037	-0.08619389	3.6656346	8.545167	0.0031972688	-0.02613037	-0.0021135937	-0.19419877	3.823998	9.028273	Multitasking_Read
12:37:11.070	-0.08619389	3.6656346	8.545167	0.0031972688	-0.02613037	-0.0021135937	-0.19419877	3.823998	9.028273	Multitasking_Read
12:37:11.092	-0.20351335	3.7518287	8.755863	-0.021237342	-0.012080471	-0.038765505	-0.18492125	3.8224797	9.029109	Multitasking_Read
12:37:11.112	-0.20351335	3.7518287	8.755863	-0.021237342	-0.012080471	-0.038765505	-0.18492125	3.8224797	9.029109	Multitasking_Read
12:37:11.134	-0.20351335	3.7518287	8.755863	-0.021237342	-0.012080471	-0.038765505	-0.18492125	3.8224797	9.029109	Multitasking_Read
12:37:11.155	-0.20351335	3.7518287	8.755863	-0.021237342	-0.012080471	-0.038765505	-0.18492125	3.8224797	9.029109	Multitasking_Read
12:37:11.176	-0.20351335	3.7518287	8.755863	-0.021237342	-0.012080471	-0.038765505	-0.18492125	3.8224797	9.029109	Multitasking_Read
12:37:11.198	-0.20351335	3.7518287	8.755863	-0.021237342	-0.012080471	-0.038765505	-0.18492125	3.8224797	9.029109	Multitasking_Read
12:37:11.223	-0.20351335	3.7518287	8.755863	-0.021237342	-0.012080471	-0.038765505	-0.18492125	3.8224797	9.029109	Multitasking_Read
12:37:11.245	-0.20351335	3.7518287	8.755863	-0.021237342	-0.012080471	-0.038765505	-0.18492125	3.8224797	9.029109	Multitasking_Read
12:37:11.265	-0.23463893	3.6464806	8.547561	0.044736106	-0.026741238	-0.0033353243	-0.1863716	3.8625205	9.012022	Multitasking_Read
12:37:11.286	-0.23463893	3.6464806	8.547561	0.044736106	-0.026741238	-0.0033353243	-0.1863716	3.8625205	9.012022	Multitasking_Read
12:37:11.308	-0.23463893	3.6464806	8.547561	0.044736106	-0.026741238	-0.0033353243	-0.1863716	3.8625205	9.012022	Multitasking_Read
12:37:11.328	-0.23463893	3.6464806	8.547561	0.044736106	-0.026741238	-0.0033353243	-0.1863716	3.8625205	9.012022	Multitasking_Read
12:37:11.350	-0.23463893	3.6464806	8.547561	0.044736106	-0.026741238	-0.0033353243	-0.1863716	3.8625205	9.012022	Multitasking_Read
12:37:11.371	-0.23463893	3.6464806	8.547561	0.044736106	-0.026741238	-0.0033353243	-0.1863716	3.8625205	9.012022	Multitasking_Read
12:37:11.392	-0.23463893	3.6464806	8.547561	0.044736106	-0.026741238	-0.0033353243	-0.1863716	3.8625205	9.012022	Multitasking_Read
12:37:11.414	-0.23463893	3.6464806	8.547561	0.044736106	-0.026741238	-0.0033353243	-0.1863716	3.8625205	9.012022	Multitasking_Read
12:37:11.435	-0.23463893	3.6464806	8.547561	0.044736106	-0.026741238	-0.0033353243	-0.1863716	3.8625205	9.012022	Multitasking_Read
12:37:11.456	-0.16041641	3.7111259	8.506859	-0.011463497	-0.0078044143	-0.04609589	-0.20300286	3.8712394	9.007922	Multitasking_Read
12:37:11.477	-0.16041641	3.7111259	8.506859	-0.011463497	-0.0078044143	-0.04609589	-0.20300286	3.8712394	9.007922	Multitasking_Read
12:37:11.499	-0.16041641	3.7111259	8.506859	-0.011463497	-0.0078044143	-0.04609589	-0.20300286	3.8712394	9.007922	Multitasking_Read
12:37:11.519	-0.16041641	3.7111259	8.506859	-0.011463497	-0.0078044143	-0.04609589	-0.20300286	3.8712394	9.007922	Multitasking_Read
12:37:11.540	-0.16041641	3.7111259	8.506859	-0.011463497	-0.0078044143	-0.04609589	-0.20300286	3.8712394	9.007922	Multitasking_Read
12:37:11.561	-0.16041641	3.7111259	8.506859	-0.011463497	-0.0078044143	-0.04609589	-0.20300286	3.8712394	9.007922	Multitasking_Read
12:37:11.582	-0.16041641	3.7111259	8.506859	-0.011463497	-0.0078044143	-0.04609589	-0.20300286	3.8712394	9.007922	Multitasking_Read
12:37:11.604	-0.16041641	3.7111259	8.506859	-0.011463497	-0.0078044143	-0.04609589	-0.20300286	3.8712394	9.007922	Multitasking_Read
12:37:11.639	-0.24421602	3.6800003	8.877971	0.0013646729	0.01724106	-0.044263296	-0.20788258	3.8279443	9.026295	Multitasking_Read
12:37:11.673	-0.24421602	3.6800003	8.877971	0.0013646729	0.01724106	-0.044263296	-0.20788258	3.8279443	9.026295	Multitasking_Read
12:37:11.706	-0.24421602	3.6800003	8.877971	0.0013646729	0.01724106	-0.044263296	-0.20788258	3.8279443	9.026295	Multitasking_Read
12:37:11.742	-0.24421602	3.6800003	8.877971	0.0013646729	0.01724106	-0.044263296	-0.20788258	3.8279443	9.026295	Multitasking_Read
12:37:11.775	-0.24421602	3.6800003	8.877971	0.0013646729	0.01724106	-0.044263296	-0.20788258	3.8279443	9.026295	Multitasking_Read
12:37:11.808	-0.3304099	3.6177492	8.717555	-0.06033272	-0.011469605	-0.03204599	-0.26654974	3.8051639	9.034381	Multitasking_Read
12:37:11.842	-0.3304099	3.6177492	8.717555	-0.06033272	-0.011469605	-0.03204599	-0.26654974	3.8051639	9.034381	Multitasking_Read
12:37:11.875	-0.3304099	3.6177492	8.717555	-0.06033272	-0.011469605	-0.03204599	-0.26654974	3.8051639	9.034381	Multitasking_Read
12:37:11.898	-0.3304099	3.6177492	8.717555	-0.06033272	-0.011469605	-0.03204599	-0.26654974	3.8051639	9.034381	Multitasking_Read
12:37:11.919	-0.3304099	3.6177492	8.717555	-0.06033272	-0.011469605	-0.03204599	-0.26654974	3.8051639	9.034381	Multitasking_Read
12:37:11.941	-0.3304099	3.6177492	8.717555	-0.06033272	-0.011469605	-0.03204599	-0.26654974	3.8051639	9.034381	Multitasking_Read
12:37:11.964	-0.3304099	3.6177492	8.717555	-0.06033272	-0.011469605	-0.03204599	-0.26654974	3.8051639	9.034381	Multitasking_Read
12:37:11.987	-0.28252444	3.5985951	8.877971	-0.028567724	-0.004139223	-0.0008918633	-0.29522052	3.7547822	9.054546	Multitasking_Read
12:37:12.009	-0.28252444	3.5985951	8.877971	-0.028567724	-0.004139223	-0.0008918633	-0.29522052	3.7547822	9.054546	Multitasking_Read
12:37:12.032	-0.28252444	3.5985951	8.877971	-0.028567724	-0.004139223	-0.0008918633	-0.29522052	3.7547822	9.054546	Multitasking_Read
12:37:12.055	-0.28252444	3.5985951	8.877971	-0.028567724	-0.004139223	-0.0008918633	-0.29522052	3.7547822	9.054546	Multitasking_Read
12:37:12.077	-0.28252444	3.5985951	8.877971	-0.028567724	-0.004139223	-0.0008918633	-0.29522052	3.7547822	9.054546	Multitasking_Read
12:37:12.101	-0.28252444	3.5985951	8.877971	-0.028567724	-0.004139223	-0.0008918633	-0.29522052	3.7547822	9.054546	Multitasking_Read
12:37:12.123	-0.28252444	3.5985951	8.877971	-0.028567724	-0.004139223	-0.0008918633	-0.29522052	3.7547822	9.054546	Multitasking_Read
12:37:12.146	-0.28252444	3.5985951	8.877971	-0.028567724	-0.004139223	-0.0008918633	-0.29522052	3.7547822	9.054546	Multitasking_Read
12:37:12.169	-0.31125572	3.6201434	8.870789	-0.036508974	-0.013913067	0.0046059242	-0.2915021	3.7266817	9.06627	Multitasking_Read
12:37:12.192	-0.31125572	3.6201434	8.870789	-0.036508974	-0.013913067	0.0046059242	-0.2915021	3.7266817	9.06627	Multitasking_Read
12:37:12.215	-0.31125572	3.6201434	8.870789	-0.036508974	-0.013913067	0.0046059242	-0.2915021	3.7266817	9.06627	Multitasking_Read
12:37:12.236	-0.31125572	3.6201434	8.870789	-0.036508974	-0.013913067	0.0046059242	-0.2915021	3.7266817	9.06627	Multitasking_Read
12:37:12.258	-0.31125572	3.6201434	8.870789	-0.036508974	-0.013913067	0.0046059242	-0.2915021	3.7266817	9.06627	Multitasking_Read
12:37:12.281	-0.31125572	3.6201434	8.870789	-0.036508974	-0.013913067	0.0046059242	-0.2915021	3.7266817	9.06627	Multitasking_Read
12:37:12.303	-0.31125572	3.6201434	8.870789	-0.036508974	-0.013913067	0.0046059242	-0.2915021	3.7266817	9.06627	Multitasking_Read
12:37:12.326	-0.31125572	3.6201434	8.870789	-0.036508974	-0.013913067	0.0046059242	-0.2915021	3.7266817	9.06627	Multitasking_Read
12:37:12.348	-0.32801566	3.624932	8.909097	-0.0071874405	-0.0010848967	0.010714577	-0.2845847	3.7094526	9.073551	Multitasking_Read
12:37:12.371	-0.32801566	3.624932	8.909097	-0.0071874405	-0.0010848967	0.010714577	-0.2845847	3.7094526	9.073551	Multitasking_Read
12:37:12.394	-0.32801566	3.624932	8.909097	-0.0071874405	-0.0010848967	0.010714577	-0.2845847	3.7094526	9.073551	Multitasking_Read
12:37:12.415	-0.32801566	3.624932	8.909097	-0.0071874405	-0.0010848967	0.010714577	-0.2845847	3.7094526	9.073551	Multitasking_Read
12:37:12.439	-0.32801566	3.624932	8.909097	-0.0071874405	-0.0010848967	0.010714577	-0.2845847	3.7094526	9.073551	Multitasking_Read
12:37:12.461	-0.32801566	3.624932	8.909097	-0.0071874405	-0.0010848967	0.010714577	-0.2845847	3.7094526	9.073551	Multitasking_Read
12:37:12.484	-0.32801566	3.624932	8.909097	-0.0071874405	-0.0010848967	0.010714577	-0.2845847	3.7094526	9.073551	Multitasking_Read
12:37:12.507	-0.32801566	3.624932	8.909097	-0.0071874405	-0.0010848967	0.010714577	-0.2845847	3.7094526	9.073551	Multitasking_Read
12:37:12.530	-0.29689008	3.5746522	8.825297	-0.00046792277	-0.010858741	0.013158037	-0.27358124	3.7103987	9.0735035	Multitasking_Read
12:37:12.553	-0.29689008	3.5746522	8.825297	-0.00046792277	-0.010858741	0.013158037	-0.27358124	3.7103987	9.0735035	Multitasking_Read
12:37:12.576	-0.29689008	3.5746522	8.825297	-0.00046792277	-0.010858741	0.013158037	-0.27358124	3.7103987	9.0735035	Multitasking_Read
12:37:12.598	-0.29689008	3.5746522	8.825297	-0.00046792277	-0.010858741	0.013158037	-0.27358124	3.7103987	9.0735035	Multitasking_Read
12:37:12.621	-0.29689008	3.5746522	8.825297	-0.00046792277	-0.010858741	0.013158037	-0.27358124	3.7103987	9.0735035	Multitasking_Read
12:37:12.644	-0.29689008	3.5746522	8.825297	-0.00046792277	-0.010858741	0.013158037	-0.27358124	3.7103987	9.0735035	Multitasking_Read
12:37:12.667	-0.29689008	3.5746522	8.825297	-0.00046792277	-0.010858741	0.013158037	-0.27358124	3.7103987	9.0735035	Multitasking_Read
12:37:12.690	-0.29689008	3.5746522	8.825297	-0.00046792277	-0.010858741	0.013158037	-0.27358124	3.7103987	9.0735035	Multitasking_Read
12:37:12.712	-0.25379312	3.605778	8.681641	0.009305921	0.00013683381	0.011936307	-0.26084566	3.7055573	9.075856	Multitasking_Read
12:37:12.734	-0.25379312	3.605778	8.681641	0.009305921	0.00013683381	0.011936307	-0.26084566	3.7055573	9.075856	Multitasking_Read
12:37:12.757	-0.25379312	3.605778	8.681641	0.009305921	0.00013683381	0.011936307	-0.26084566	3.7055573	9.075856	Multitasking_Read
12:37:12.779	-0.25379312	3.605778	8.681641	0.009305921	0.00013683381	0.011936307	-0.26084566	3.7055573	9.075856	Multitasking_Read
12:37:12.802	-0.25379312	3.605778	8.681641	0.009305921	0.00013683381	0.011936307	-0.26084566	3.7055573	9.075856	Multitasking_Read
12:37:12.825	-0.25379312	3.605778	8.681641	0.009305921	0.00013683381	0.011936307	-0.26084566	3.7055573	9.075856	Multitasking_Read
12:37:12.847	-0.25379312	3.605778	8.681641	0.009305921	0.00013683381	0.011936307	-0.26084566	3.7055573	9.075856	Multitasking_Read
12:37:12.870	-0.25379312	3.605778	8.681641	0.009305921	0.00013683381	0.011936307	-0.26084566	3.7055573	9.075856	Multitasking_Read
12:37:12.893	-0.18196489	3.510007	8.6433325	-0.0071874405	0.0038020252	0.010103711	-0.24094051	3.696312	9.080175	Multitasking_Read
12:37:12.916	-0.18196489	3.510007	8.6433325	-0.0071874405	0.0038020252	0.010103711	-0.24094051	3.696312	9.080175	Multitasking_Read
12:37:12.939	-0.18196489	3.510007	8.6433325	-0.0071874405	0.0038020252	0.010103711	-0.24094051	3.696312	9.080175	Multitasking_Read
12:37:12.960	-0.18196489	3.510007	8.6433325	-0.0071874405	0.0038020252	0.010103711	-0.24094051	3.696312	9.080175	Multitasking_Read
12:37:12.983	-0.18196489	3.510007	8.6433325	-0.0071874405	0.0038020252	0.010103711	-0.24094051	3.696312	9.080175	Multitasking_Read
12:37:13.006	-0.18196489	3.510007	8.6433325	-0.0071874405	0.0038020252	0.010103711	-0.24094051	3.696312	9.080175	Multitasking_Read
12:37:13.028	-0.18196489	3.510007	8.6433325	-0.0071874405	0.0038020252	0.010103711	-0.24094051	3.696312	9.080175	Multitasking_Read
12:37:13.051	-0.18196489	3.510007	8.6433325	-0.0071874405	0.0038020252	0.010103711	-0.24094051	3.696312	9.080175	Multitasking_Read
12:37:13.074	-0.23942748	3.5411325	8.877971	-0.026735129	-0.008415279	0.008271115	-0.23363838	3.6856737	9.08469	Multitasking_Read
12:37:13.097	-0.23942748	3.5411325	8.877971	-0.026735129	-0.008415279	0.008271115	-0.23363838	3.6856737	9.08469	Multitasking_Read
12:37:13.120	-0.23942748	3.5411325	8.877971	-0.026735129	-0.008415279	0.008271115	-0.23363838	3.6856737	9.08469	Multitasking_Read
12:37:13.143	-0.23942748	3.5411325	8.877971	-0.026735129	-0.008415279	0.008271115	-0.23363838	3.6856737	9.08469	Multitasking_Read
12:37:13.166	-0.23942748	3.5411325	8.877971	-0.026735129	-0.008415279	0.008271115	-0.23363838	3.6856737	9.08469	Multitasking_Read
12:37:13.189	-0.23942748	3.5411325	8.877971	-0.026735129	-0.008415279	0.008271115	-0.23363838	3.6856737	9.08469	Multitasking_Read
12:37:13.211	-0.23942748	3.5411325	8.877971	-0.026735129	-0.008415279	0.008271115	-0.23363838	3.6856737	9.08469	Multitasking_Read
12:37:13.235	-0.23942748	3.5411325	8.877971	-0.026735129	-0.008415279	0.008271115	-0.23363838	3.6856737	9.08469	Multitasking_Read
12:37:13.257	-0.16520496	3.553104	8.76544	0.00686246	-0.0029174923	0.0064385193	-0.2171398	3.6747332	9.08953	Multitasking_Read
12:37:13.280	-0.16520496	3.553104	8.76544	0.00686246	-0.0029174923	0.0064385193	-0.2171398	3.6747332	9.08953	Multitasking_Read
12:37:13.303	-0.16520496	3.553104	8.76544	0.00686246	-0.0029174923	0.0064385193	-0.2171398	3.6747332	9.08953	Multitasking_Read
12:37:13.324	-0.16520496	3.553104	8.76544	0.00686246	-0.0029174923	0.0064385193	-0.2171398	3.6747332	9.08953	Multitasking_Read
12:37:13.347	-0.16520496	3.553104	8.76544	0.00686246	-0.0029174923	0.0064385193	-0.2171398	3.6747332	9.08953	Multitasking_Read
12:37:13.369	-0.16520496	3.553104	8.76544	0.00686246	-0.0029174923	0.0064385193	-0.2171398	3.6747332	9.08953	Multitasking_Read
12:37:13.395	-0.16520496	3.553104	8.76544	0.00686246	-0.0029174923	0.0064385193	-0.2171398	3.6747332	9.08953	Multitasking_Read
12:37:13.418	-0.16520496	3.553104	8.76544	0.00686246	-0.0029174923	0.0064385193	-0.2171398	3.6747332	9.08953	Multitasking_Read
12:37:13.441	-0.2083019	3.5315554	8.739103	0.01724717	0.0056346213	0.00032986724	-0.20209523	3.6706712	9.091518	Multitasking_Read
12:37:13.464	-0.2083019	3.5315554	8.739103	0.01724717	0.0056346213	0.00032986724	-0.20209523	3.6706712	9.091518	Multitasking_Read
12:37:13.487	-0.2083019	3.5315554	8.739103	0.01724717	0.0056346213	0.00032986724	-0.20209523	3.6706712	9.091518	Multitasking_Read
12:37:13.509	-0.2083019	3.5315554	8.739103	0.01724717	0.0056346213	0.00032986724	-0.20209523	3.6706712	9.091518	Multitasking_Read
12:37:13.532	-0.2083019	3.5315554	8.739103	0.01724717	0.0056346213	0.00032986724	-0.20209523	3.6706712	9.091518	Multitasking_Read
12:37:13.554	-0.2083019	3.5315554	8.739103	0.01724717	0.0056346213	0.00032986724	-0.20209523	3.6706712	9.091518	Multitasking_Read
12:37:13.576	-0.2083019	3.5315554	8.739103	0.01724717	0.0056346213	0.00032986724	-0.20209523	3.6706712	9.091518	Multitasking_Read
12:37:13.599	-0.2083019	3.5315554	8.739103	0.01724717	0.0056346213	0.00032986724	-0.20209523	3.6706712	9.091518	Multitasking_Read
12:37:13.622	-0.1340794	3.5052183	8.650515	-0.0029113838	-0.0047500883	-0.0015027284	-0.20109512	3.669737	9.091918	Multitasking_Read
12:37:13.645	-0.1340794	3.5052183	8.650515	-0.0029113838	-0.0047500883	-0.0015027284	-0.20109512	3.669737	9.091918	Multitasking_Read
12:37:13.668	-0.1340794	3.5052183	8.650515	-0.0029113838	-0.0047500883	-0.0015027284	-0.20109512	3.669737	9.091918	Multitasking_Read
12:37:13.691	-0.1340794	3.5052183	8.650515	-0.0029113838	-0.0047500883	-0.0015027284	-0.20109512	3.669737	9.091918	Multitasking_Read
12:37:13.714	-0.1340794	3.5052183	8.650515	-0.0029113838	-0.0047500883	-0.0015027284	-0.20109512	3.669737	9.091918	Multitasking_Read
12:37:13.737	-0.1340794	3.5052183	8.650515	-0.0029113838	-0.0047500883	-0.0015027284	-0.20109512	3.669737	9.091918	Multitasking_Read
12:37:13.759	-0.1340794	3.5052183	8.650515	-0.0029113838	-0.0047500883	-0.0015027284	-0.20109512	3.669737	9.091918	Multitasking_Read
12:37:13.782	-0.1340794	3.5052183	8.650515	-0.0029113838	-0.0047500883	-0.0015027284	-0.19316943	3.6555376	9.097807	Multitasking_Read
12:37:13.806	-0.17957062	3.5435266	8.74868	0.008695056	-0.00047403143	-0.0039461893	-0.19316943	3.6555376	9.097807	Multitasking_Read
12:37:13.829	-0.17957062	3.5435266	8.74868	0.008695056	-0.00047403143	-0.0039461893	-0.19316943	3.6555376	9.097807	Multitasking_Read
12:37:13.852	-0.17957062	3.5435266	8.74868	0.008695056	-0.00047403143	-0.0039461893	-0.19316943	3.6555376	9.097807	Multitasking_Read
12:37:13.874	-0.17957062	3.5435266	8.74868	0.008695056	-0.00047403143	-0.0039461893	-0.19316943	3.6555376	9.097807	Multitasking_Read
12:37:13.897	-0.17957062	3.5435266	8.74868	0.008695056	-0.00047403143	-0.0039461893	-0.19316943	3.6555376	9.097807	Multitasking_Read
12:37:13.920	-0.17957062	3.5435266	8.74868	0.008695056	-0.00047403143	-0.0039461893	-0.19316943	3.6555376	9.097807	Multitasking_Read
12:37:13.943	-0.17957062	3.5435266	8.74868	0.008695056	-0.00047403143	-0.0039461893	-0.19316943	3.6555376	9.097807	Multitasking_Read
12:37:13.966	-0.16520496	3.502824	8.691217	0.0019755382	-0.005971818	-0.002724459	-0.19086759	3.650716	9.099792	Multitasking_Read
12:37:13.987	-0.16520496	3.502824	8.691217	0.0019755382	-0.005971818	-0.002724459	-0.19086759	3.650716	9.099792	Multitasking_Read
12:37:14.009	-0.16520496	3.502824	8.691217	0.0019755382	-0.005971818	-0.002724459	-0.19086759	3.650716	9.099792	Multitasking_Read
12:37:14.032	-0.16520496	3.502824	8.691217	0.0019755382	-0.005971818	-0.002724459	-0.19086759	3.650716	9.099792	Multitasking_Read
12:37:14.055	-0.16520496	3.502824	8.691217	0.0019755382	-0.005971818	-0.002724459	-0.19086759	3.650716	9.099792	Multitasking_Read
12:37:14.078	-0.16520496	3.502824	8.691217	0.0019755382	-0.005971818	-0.002724459	-0.19086759	3.650716	9.099792	Multitasking_Read
12:37:14.101	-0.16520496	3.502824	8.691217	0.0019755382	-0.005971818	-0.002724459	-0.19086759	3.650716	9.099792	Multitasking_Read
12:37:14.123	-0.16520496	3.502824	8.691217	0.0019755382	-0.005971818	-0.002724459	-0.19086759	3.650716	9.099792	Multitasking_Read
12:37:14.147	-0.16759923	3.46691	8.710372	-0.0016896533	-0.005971818	-0.0063896505	-0.18560864	3.6544993	9.098381	Multitasking_Read
12:37:14.168	-0.16759923	3.46691	8.710372	-0.0016896533	-0.005971818	-0.0063896505	-0.18560864	3.6544993	9.098381	Multitasking_Read
12:37:14.191	-0.16759923	3.46691	8.710372	-0.0016896533	-0.005971818	-0.0063896505	-0.18560864	3.6544993	9.098381	Multitasking_Read
12:37:14.214	-0.16759923	3.46691	8.710372	-0.0016896533	-0.005971818	-0.0063896505	-0.18560864	3.6544993	9.098381	Multitasking_Read
12:37:14.235	-0.16759923	3.46691	8.710372	-0.0016896533	-0.005971818	-0.0063896505	-0.18560864	3.6544993	9.098381	Multitasking_Read
12:37:14.259	-0.16759923	3.46691	8.710372	-0.0016896533	-0.005971818	-0.0063896505	-0.18560864	3.6544993	9.098381	Multitasking_Read
12:37:14.281	-0.16759923	3.46691	8.710372	-0.0016896533	-0.005971818	-0.0063896505	-0.18560864	3.6544993	9.098381	Multitasking_Read
12:37:14.304	-0.16759923	3.46691	8.710372	-0.0016896533	-0.005971818	-0.0063896505	-0.18560864	3.6544993	9.098381	Multitasking_Read
12:37:14.327	-0.17238778	3.5554981	8.844451	-0.004133114	-0.006582684	-0.0045570545	-0.1897795	3.659509	9.096282	Multitasking_Read
12:37:14.350	-0.17238778	3.5554981	8.844451	-0.004133114	-0.006582684	-0.0045570545	-0.1897795	3.659509	9.096282	Multitasking_Read
12:37:14.373	-0.17238778	3.5554981	8.844451	-0.004133114	-0.006582684	-0.0045570545	-0.1897795	3.659509	9.096282	Multitasking_Read
12:37:14.397	-0.17238778	3.5554981	8.844451	-0.004133114	-0.006582684	-0.0045570545	-0.1897795	3.659509	9.096282	Multitasking_Read
12:37:14.420	-0.17238778	3.5554981	8.844451	-0.004133114	-0.006582684	-0.0045570545	-0.1897795	3.659509	9.096282	Multitasking_Read
12:37:14.443	-0.17238778	3.5554981	8.844451	-0.004133114	-0.006582684	-0.0045570545	-0.1897795	3.659509	9.096282	Multitasking_Read
12:37:14.466	-0.17238778	3.5554981	8.844451	-0.004133114	-0.006582684	-0.0045570545	-0.1897795	3.659509	9.096282	Multitasking_Read
12:37:14.489	-0.17238778	3.5554981	8.844451	-0.004133114	-0.006582684	-0.0045570545	-0.1897795	3.659509	9.096282	Multitasking_Read
12:37:14.512	-0.098165266	3.4908526	8.74868	0.006251595	0.0044128904	-0.0008918633	-0.1846214	3.6629586	9.095	Multitasking_Read
12:37:14.535	-0.098165266	3.4908526	8.74868	0.006251595	0.0044128904	-0.0008918633	-0.1846214	3.6629586	9.095	Multitasking_Read
12:37:14.557	-0.098165266	3.4908526	8.74868	0.006251595	0.0044128904	-0.0008918633	-0.1846214	3.6629586	9.095	Multitasking_Read
12:37:14.580	-0.098165266	3.4908526	8.74868	0.006251595	0.0044128904	-0.0008918633	-0.1846214	3.6629586	9.095	Multitasking_Read
12:37:14.603	-0.098165266	3.4908526	8.74868	0.006251595	0.0044128904	-0.0008918633	-0.1846214	3.6629586	9.095	Multitasking_Read
12:37:14.626	-0.098165266	3.4908526	8.74868	0.006251595	0.0044128904	-0.0008918633	-0.1846214	3.6629586	9.095	Multitasking_Read
12:37:14.649	-0.098165266	3.4908526	8.74868	0.006251595	0.0044128904	-0.0008918633	-0.1846214	3.6629586	9.095	Multitasking_Read
12:37:14.672	-0.098165266	3.4908526	8.74868	0.006251595	0.0044128904	-0.0008918633	-0.1846214	3.6629586	9.095	Multitasking_Read
12:37:14.694	-0.23463893	3.5315554	8.755863	0.00808419	0.007467217	0.0027733282	-0.18956089	3.6565094	9.097493	Multitasking_Read
12:37:14.717	-0.23463893	3.5315554	8.755863	0.00808419	0.007467217	0.0027733282	-0.18956089	3.6565094	9.097493	Multitasking_Read
12:37:14.740	-0.23463893	3.5315554	8.755863	0.00808419	0.007467217	0.0027733282	-0.18956089	3.6565094	9.097493	Multitasking_Read
12:37:14.763	-0.23463893	3.5315554	8.755863	0.00808419	0.007467217	0.0027733282	-0.18956089	3.6565094	9.097493	Multitasking_Read
12:37:14.785	-0.23463893	3.5315554	8.755863	0.00808419	0.007467217	0.0027733282	-0.18956089	3.6565094	9.097493	Multitasking_Read
12:37:14.808	-0.23463893	3.5315554	8.755863	0.00808419	0.007467217	0.0027733282	-0.18956089	3.6565094	9.097493	Multitasking_Read
12:37:14.830	-0.23463893	3.5315554	8.755863	0.00808419	0.007467217	0.0027733282	-0.18956089	3.6565094	9.097493	Multitasking_Read
12:37:14.853	-0.23463893	3.5315554	8.755863	0.00808419	0.007467217	0.0027733282	-0.18956089	3.6565094	9.097493	Multitasking_Read
12:37:14.875	-0.15323359	3.5052183	8.789383	-0.003522249	-0.008415279	-0.011276572	-0.18505906	3.6516473	9.099538	Multitasking_Read
12:37:14.898	-0.15323359	3.5052183	8.789383	-0.003522249	-0.008415279	-0.011276572	-0.18505906	3.6516473	9.099538	Multitasking_Read
12:37:14.921	-0.15323359	3.5052183	8.789383	-0.003522249	-0.008415279	-0.011276572	-0.18505906	3.6516473	9.099538	Multitasking_Read
12:37:14.944	-0.15323359	3.5052183	8.789383	-0.003522249	-0.008415279	-0.011276572	-0.18505906	3.6516473	9.099538	Multitasking_Read
12:37:14.967	-0.15323359	3.5052183	8.789383	-0.003522249	-0.008415279	-0.011276572	-0.18505906	3.6516473	9.099538	Multitasking_Read
12:37:14.990	-0.15323359	3.5052183	8.789383	-0.003522249	-0.008415279	-0.011276572	-0.18505906	3.6516473	9.099538	Multitasking_Read
12:37:15.011	-0.15323359	3.5052183	8.789383	-0.003522249	-0.008415279	-0.011276572	-0.18505906	3.6516473	9.099538	Multitasking_Read
12:37:15.034	-0.15323359	3.5052183	8.789383	-0.003522249	-0.008415279	-0.011276572	-0.18505906	3.6516473	9.099538	Multitasking_Read
12:37:15.056	-0.21548474	3.5243726	8.839663	-0.0023005186	-0.0035283577	-0.008833112	-0.18599838	3.6523054	9.099255	Multitasking_Read
12:37:15.079	-0.21548474	3.5243726	8.839663	-0.0023005186	-0.0035283577	-0.008833112	-0.18599838	3.6523054	9.099255	Multitasking_Read
12:37:15.102	-0.21548474	3.5243726	8.839663	-0.0023005186	-0.0035283577	-0.008833112	-0.18599838	3.6523054	9.099255	Multitasking_Read
12:37:15.125	-0.21548474	3.5243726	8.839663	-0.0023005186	-0.0035283577	-0.008833112	-0.18599838	3.6523054	9.099255	Multitasking_Read
12:37:15.146	-0.21548474	3.5243726	8.839663	-0.0023005186	-0.0035283577	-0.008833112	-0.18599838	3.6523054	9.099255	Multitasking_Read
12:37:15.169	-0.21548474	3.5243726	8.839663	-0.0023005186	-0.0035283577	-0.008833112	-0.18599838	3.6523054	9.099255	Multitasking_Read
12:37:15.192	-0.21548474	3.5243726	8.839663	-0.0023005186	-0.0035283577	-0.008833112	-0.18599838	3.6523054	9.099255	Multitasking_Read
12:37:15.214	-0.21548474	3.5243726	8.839663	-0.0023005186	-0.0035283577	-0.008833112	-0.18599838	3.6523054	9.099255	Multitasking_Read
12:37:15.237	-0.16759923	3.4980354	8.8324795	0.0013646729	-0.009026145	-0.0063896505	-0.19320612	3.6519105	9.099262	Multitasking_Read
12:37:15.259	-0.16759923	3.4980354	8.8324795	0.0013646729	-0.009026145	-0.0063896505	-0.19320612	3.6519105	9.099262	Multitasking_Read
12:37:15.283	-0.16759923	3.4980354	8.8324795	0.0013646729	-0.009026145	-0.0063896505	-0.19320612	3.6519105	9.099262	Multitasking_Read
12:37:15.304	-0.16759923	3.4980354	8.8324795	0.0013646729	-0.009026145	-0.0063896505	-0.19320612	3.6519105	9.099262	Multitasking_Read
12:37:15.327	-0.16759923	3.4980354	8.8324795	0.0013646729	-0.009026145	-0.0063896505	-0.19320612	3.6519105	9.099262	Multitasking_Read
12:37:15.350	-0.16759923	3.4980354	8.8324795	0.0013646729	-0.009026145	-0.0063896505	-0.19320612	3.6519105	9.099262	Multitasking_Read
12:37:15.373	-0.16759923	3.4980354	8.8324795	0.0013646729	-0.009026145	-0.0063896505	-0.19320612	3.6519105	9.099262	Multitasking_Read
12:37:15.396	-0.16759923	3.4980354	8.8324795	0.0013646729	-0.009026145	-0.0063896505	-0.19320612	3.6519105	9.099262	Multitasking_Read
12:37:15.418	-0.2681588	3.5602865	8.837268	0.005029864	0.0019694294	-0.00516792	-0.19459684	3.6550744	9.097963	Multitasking_Read
12:37:15.441	-0.2681588	3.5602865	8.837268	0.005029864	0.0019694294	-0.00516792	-0.19459684	3.6550744	9.097963	Multitasking_Read
12:37:15.462	-0.2681588	3.5602865	8.837268	0.005029864	0.0019694294	-0.00516792	-0.19459684	3.6550744	9.097963	Multitasking_Read
12:37:15.484	-0.2681588	3.5602865	8.837268	0.005029864	0.0019694294	-0.00516792	-0.19459684	3.6550744	9.097963	Multitasking_Read
12:37:15.506	-0.2681588	3.5602865	8.837268	0.005029864	0.0019694294	-0.00516792	-0.19459684	3.6550744	9.097963	Multitasking_Read
12:37:15.527	-0.2681588	3.5602865	8.837268	0.005029864	0.0019694294	-0.00516792	-0.19459684	3.6550744	9.097963	Multitasking_Read
12:37:15.549	-0.2681588	3.5602865	8.837268	0.005029864	0.0019694294	-0.00516792	-0.19459684	3.6550744	9.097963	Multitasking_Read
12:37:15.571	-0.2681588	3.5602865	8.837268	0.005029864	0.0019694294	-0.00516792	-0.19459684	3.6550744	9.097963	Multitasking_Read
12:37:15.592	-0.11253092	3.4812756	8.837268	-0.0010787881	0.012965004	0.0052167894	-0.20475218	3.6567526	9.097066	Multitasking_Read
12:37:15.614	-0.11253092	3.4812756	8.837268	-0.0010787881	0.012965004	0.0052167894	-0.20475218	3.6567526	9.097066	Multitasking_Read
12:37:15.635	-0.11253092	3.4812756	8.837268	-0.0010787881	0.012965004	0.0052167894	-0.20475218	3.6567526	9.097066	Multitasking_Read
12:37:15.656	-0.11253092	3.4812756	8.837268	-0.0010787881	0.012965004	0.0052167894	-0.20475218	3.6567526	9.097066	Multitasking_Read
12:37:15.678	-0.11253092	3.4812756	8.837268	-0.0010787881	0.012965004	0.0052167894	-0.20475218	3.6567526	9.097066	Multitasking_Read
12:37:15.699	-0.11253092	3.4812756	8.837268	-0.0010787881	0.012965004	0.0052167894	-0.20475218	3.6567526	9.097066	Multitasking_Read
12:37:15.721	-0.11253092	3.4812756	8.837268	-0.0010787881	0.012965004	0.0052167894	-0.20475218	3.6567526	9.097066	Multitasking_Read
12:37:15.741	-0.11253092	3.4812756	8.837268	-0.0010787881	0.012965004	0.0052167894	-0.20475218	3.6567526	9.097066	Multitasking_Read
12:37:15.763	-0.22985038	3.4812756	8.717555	-0.0053548445	-0.015134797	-0.0008918633	-0.21759704	3.6465287	9.100871	Multitasking_Read
12:37:15.783	-0.22985038	3.4812756	8.717555	-0.0053548445	-0.015134797	-0.0008918633	-0.21759704	3.6465287	9.100871	Multitasking_Read
12:37:15.804	-0.22985038	3.4812756	8.717555	-0.0053548445	-0.015134797	-0.0008918633	-0.21759704	3.6465287	9.100871	Multitasking_Read
12:37:15.826	-0.22985038	3.4812756	8.717555	-0.0053548445	-0.015134797	-0.0008918633	-0.21759704	3.6465287	9.100871	Multitasking_Read
12:37:15.847	-0.22985038	3.4812756	8.717555	-0.0053548445	-0.015134797	-0.0008918633	-0.21759704	3.6465287	9.100871	Multitasking_Read
12:37:15.869	-0.22985038	3.4812756	8.717555	-0.0053548445	-0.015134797	-0.0008918633	-0.21759704	3.6465287	9.100871	Multitasking_Read
12:37:15.891	-0.22985038	3.4812756	8.717555	-0.0053548445	-0.015134797	-0.0008918633	-0.21759704	3.6465287	9.100871	Multitasking_Read
12:37:15.912	-0.22985038	3.4812756	8.717555	-0.0053548445	-0.015134797	-0.0008918633	-0.21759704	3.6465287	9.100871	Multitasking_Read
12:37:15.935	-0.22985038	3.4812756	8.717555	-0.0053548445	-0.015134797	-0.0008918633	-0.21759704	3.6465287	9.100871	Multitasking_Read
12:37:15.957	-0.20351335	3.4956412	8.789383	0.00564073	0.00074769906	0.00766025	-0.21519028	3.6471205	9.10069	Multitasking_Read
12:37:15.978	-0.20351335	3.4956412	8.789383	0.00564073	0.00074769906	0.00766025	-0.21519028	3.6471205	9.10069	Multitasking_Read
12:37:16.001	-0.20351335	3.4956412	8.789383	0.00564073	0.00074769906	0.00766025	-0.21519028	3.6471205	9.10069	Multitasking_Read
12:37:16.024	-0.20351335	3.4956412	8.789383	0.00564073	0.00074769906	0.00766025	-0.21519028	3.6471205	9.10069	Multitasking_Read
12:37:16.047	-0.20351335	3.4956412	8.789383	0.00564073	0.00074769906	0.00766025	-0.21519028	3.6471205	9.10069	Multitasking_Read
12:37:16.070	-0.20351335	3.4956412	8.789383	0.00564073	0.00074769906	0.00766025	-0.21519028	3.6471205	9.10069	Multitasking_Read
12:37:16.091	-0.20351335	3.4956412	8.789383	0.00564073	0.00074769906	0.00766025	-0.21519028	3.6471205	9.10069	Multitasking_Read
12:37:16.114	-0.20351335	3.4956412	8.789383	0.00564073	0.00074769906	0.00766025	-0.21519028	3.6471205	9.10069	Multitasking_Read
12:37:16.137	-0.14365649	3.5052183	8.717555	-0.003522249	-0.0078044143	0.018655825	-0.21901715	3.6486623	9.099981	Multitasking_Read
12:37:16.159	-0.14365649	3.5052183	8.717555	-0.003522249	-0.0078044143	0.018655825	-0.21901715	3.6486623	9.099981	Multitasking_Read
12:37:16.182	-0.14365649	3.5052183	8.717555	-0.003522249	-0.0078044143	0.018655825	-0.21901715	3.6486623	9.099981	Multitasking_Read
12:37:16.204	-0.14365649	3.5052183	8.717555	-0.003522249	-0.0078044143	0.018655825	-0.21901715	3.6486623	9.099981	Multitasking_Read
12:37:16.227	-0.14365649	3.5052183	8.717555	-0.003522249	-0.0078044143	0.018655825	-0.21901715	3.6486623	9.099981	Multitasking_Read
12:37:16.250	-0.14365649	3.5052183	8.717555	-0.003522249	-0.0078044143	0.018655825	-0.21901715	3.6486623	9.099981	Multitasking_Read
12:37:16.273	-0.14365649	3.5052183	8.717555	-0.003522249	-0.0078044143	0.018655825	-0.21901715	3.6486623	9.099981	Multitasking_Read
12:37:16.296	-0.14365649	3.5052183	8.717555	-0.003522249	-0.0078044143	0.018655825	-0.21901715	3.6486623	9.099981	Multitasking_Read
12:37:16.319	-0.10774237	3.5052183	8.657698	-0.015128689	-0.010858741	0.0052167894	-0.20499898	3.6497061	9.09989	Multitasking_Read
12:37:16.342	-0.10774237	3.5052183	8.657698	-0.015128689	-0.010858741	0.0052167894	-0.20499898	3.6497061	9.09989	Multitasking_Read
12:37:16.363	-0.10774237	3.5052183	8.657698	-0.015128689	-0.010858741	0.0052167894	-0.20499898	3.6497061	9.09989	Multitasking_Read
12:37:16.387	-0.10774237	3.5052183	8.657698	-0.015128689	-0.010858741	0.0052167894	-0.20499898	3.6497061	9.09989	Multitasking_Read
12:37:16.409	-0.10774237	3.5052183	8.657698	-0.015128689	-0.010858741	0.0052167894	-0.20499898	3.6497061	9.09989	Multitasking_Read
12:37:16.432	-0.10774237	3.5052183	8.657698	-0.015128689	-0.010858741	0.0052167894	-0.20499898	3.6497061	9.09989	Multitasking_Read
12:37:16.455	-0.10774237	3.5052183	8.657698	-0.015128689	-0.010858741	0.0052167894	-0.20499898	3.6497061	9.09989	Multitasking_Read
12:37:16.478	-0.10774237	3.5052183	8.657698	-0.015128689	-0.010858741	0.0052167894	-0.20499898	3.6497061	9.09989	Multitasking_Read
12:37:16.502	-0.22027329	3.4357843	8.717555	-0.01635042	-0.012691337	-0.000280998	-0.19090967	3.6487546	9.100577	Multitasking_Read
12:37:16.524	-0.22027329	3.4357843	8.717555	-0.01635042	-0.012691337	-0.000280998	-0.19090967	3.6487546	9.100577	Multitasking_Read
12:37:16.547	-0.22027329	3.4357843	8.717555	-0.01635042	-0.012691337	-0.000280998	-0.19090967	3.6487546	9.100577	Multitasking_Read
12:37:16.570	-0.22027329	3.4357843	8.717555	-0.01635042	-0.012691337	-0.000280998	-0.19090967	3.6487546	9.100577	Multitasking_Read
12:37:16.593	-0.22027329	3.4357843	8.717555	-0.01635042	-0.012691337	-0.000280998	-0.19090967	3.6487546	9.100577	Multitasking_Read
12:37:16.615	-0.22027329	3.4357843	8.717555	-0.01635042	-0.012691337	-0.000280998	-0.19090967	3.6487546	9.100577	Multitasking_Read
12:37:16.637	-0.22027329	3.4357843	8.717555	-0.01635042	-0.012691337	-0.000280998	-0.19090967	3.6487546	9.100577	Multitasking_Read
12:37:16.658	-0.17717634	3.5052183	8.827691	-0.01635042	-0.012691337	-0.000280998	-0.19090967	3.6487546	9.100577	Multitasking_Read
12:37:16.679	-0.17717634	3.5052183	8.827691	-0.015739553	-0.0035283577	0.008881981	-0.18832068	3.642909	9.102974	Multitasking_Read
12:37:16.701	-0.17717634	3.5052183	8.827691	-0.015739553	-0.0035283577	0.008881981	-0.18832068	3.642909	9.102974	Multitasking_Read
12:37:16.724	-0.17717634	3.5052183	8.827691	-0.015739553	-0.0035283577	0.008881981	-0.18832068	3.642909	9.102974	Multitasking_Read
12:37:16.747	-0.17717634	3.5052183	8.827691	-0.015739553	-0.0035283577	0.008881981	-0.18832068	3.642909	9.102974	Multitasking_Read
12:37:16.770	-0.17717634	3.5052183	8.827691	-0.015739553	-0.0035283577	0.008881981	-0.18832068	3.642909	9.102974	Multitasking_Read
12:37:16.792	-0.17717634	3.5052183	8.827691	-0.015739553	-0.0035283577	0.008881981	-0.18832068	3.642909	9.102974	Multitasking_Read
12:37:16.815	-0.17717634	3.5052183	8.827691	-0.015739553	-0.0035283577	0.008881981	-0.18832068	3.642909	9.102974	Multitasking_Read
12:37:16.839	-0.17717634	3.5052183	8.827691	-0.015739553	-0.0035283577	0.008881981	-0.18832068	3.642909	9.102974	Multitasking_Read
12:37:16.862	-0.22745611	3.5171897	8.791777	0.011749382	0.007467217	0.00032986724	-0.18235987	3.641634	9.103604	Multitasking_Read
12:37:16.885	-0.22745611	3.5171897	8.791777	0.011749382	0.007467217	0.00032986724	-0.18235987	3.641634	9.103604	Multitasking_Read
12:37:16.908	-0.22745611	3.5171897	8.791777	0.011749382	0.007467217	0.00032986724	-0.18235987	3.641634	9.103604	Multitasking_Read
12:37:16.931	-0.22745611	3.5171897	8.791777	0.011749382	0.007467217	0.00032986724	-0.18235987	3.641634	9.103604	Multitasking_Read
12:37:16.954	-0.22745611	3.5171897	8.791777	0.011749382	0.007467217	0.00032986724	-0.18235987	3.641634	9.103604	Multitasking_Read
12:37:16.976	-0.22745611	3.5171897	8.791777	0.011749382	0.007467217	0.00032986724	-0.18235987	3.641634	9.103604	Multitasking_Read
12:37:16.999	-0.22745611	3.5171897	8.791777	0.011749382	0.007467217	0.00032986724	-0.18235987	3.641634	9.103604	Multitasking_Read
12:37:17.021	-0.22745611	3.5171897	8.791777	0.011749382	0.007467217	0.00032986724	-0.18235987	3.641634	9.103604	Multitasking_Read
12:37:17.044	-0.13168511	3.4860642	8.667274	0.027631877	0.012354138	-0.000280998	-0.183705	3.6431742	9.102962	Multitasking_Read
12:37:17.067	-0.13168511	3.4860642	8.667274	0.027631877	0.012354138	-0.000280998	-0.183705	3.6431742	9.102962	Multitasking_Read
12:37:17.091	-0.13168511	3.4860642	8.667274	0.027631877	0.012354138	-0.000280998	-0.183705	3.6431742	9.102962	Multitasking_Read
12:37:17.112	-0.13168511	3.4860642	8.667274	0.027631877	0.012354138	-0.000280998	-0.183705	3.6431742	9.102962	Multitasking_Read
12:37:17.135	-0.13168511	3.4860642	8.667274	0.027631877	0.012354138	-0.000280998	-0.183705	3.6431742	9.102962	Multitasking_Read
12:37:17.158	-0.13168511	3.4860642	8.667274	0.027631877	0.012354138	-0.000280998	-0.183705	3.6431742	9.102962	Multitasking_Read
12:37:17.180	-0.13168511	3.4860642	8.667274	0.027631877	0.012354138	-0.000280998	-0.183705	3.6431742	9.102962	Multitasking_Read
12:37:17.202	-0.19393626	3.519584	8.722343	-0.0016896533	0.0056346213	0.002162463	-0.18849838	3.644818	9.102205	Multitasking_Read
12:37:17.224	-0.19393626	3.519584	8.722343	-0.0016896533	0.0056346213	0.002162463	-0.18849838	3.644818	9.102205	Multitasking_Read
12:37:17.247	-0.19393626	3.519584	8.722343	-0.0016896533	0.0056346213	0.002162463	-0.18849838	3.644818	9.102205	Multitasking_Read
12:37:17.269	-0.19393626	3.519584	8.722343	-0.0016896533	0.0056346213	0.002162463	-0.18849838	3.644818	9.102205	Multitasking_Read
12:37:17.293	-0.19393626	3.519584	8.722343	-0.0016896533	0.0056346213	0.002162463	-0.18849838	3.644818	9.102205	Multitasking_Read
12:37:17.316	-0.19393626	3.519584	8.722343	-0.0016896533	0.0056346213	0.002162463	-0.18849838	3.644818	9.102205	Multitasking_Read
12:37:17.339	-0.19393626	3.519584	8.722343	-0.0016896533	0.0056346213	0.002162463	-0.18849838	3.644818	9.102205	Multitasking_Read
12:37:17.362	-0.19393626	3.519584	8.722343	-0.0016896533	0.0056346213	0.002162463	-0.18849838	3.644818	9.102205	Multitasking_Read
12:37:17.385	-0.11971374	3.5147953	8.827691	-0.011463497	-0.012080471	-0.0015027284	-0.18132497	3.6407526	9.103977	Multitasking_Read
12:37:17.412	-0.11971374	3.5147953	8.827691	-0.011463497	-0.012080471	-0.0015027284	-0.18132497	3.6407526	9.103977	Multitasking_Read
12:37:17.436	-0.11971374	3.5147953	8.827691	-0.011463497	-0.012080471	-0.0015027284	-0.18132497	3.6407526	9.103977	Multitasking_Read
12:37:17.458	-0.11971374	3.5147953	8.827691	-0.011463497	-0.012080471	-0.0015027284	-0.18132497	3.6407526	9.103977	Multitasking_Read
12:37:17.480	-0.11971374	3.5147953	8.827691	-0.011463497	-0.012080471	-0.0015027284	-0.18132497	3.6407526	9.103977	Multitasking_Read
12:37:17.501	-0.11971374	3.5147953	8.827691	-0.011463497	-0.012080471	-0.0015027284	-0.18132497	3.6407526	9.103977	Multitasking_Read
12:37:17.522	-0.11971374	3.5147953	8.827691	-0.011463497	-0.012080471	-0.0015027284	-0.18132497	3.6407526	9.103977	Multitasking_Read
12:37:17.545	-0.11971374	3.5147953	8.827691	-0.011463497	-0.012080471	-0.0015027284	-0.18132497	3.6407526	9.103977	Multitasking_Read
12:37:17.568	-0.14605077	3.4788814	8.791777	0.00808419	0.0013585642	-0.009443976	-0.17613837	3.6413352	9.103847	Multitasking_Read
12:37:17.591	-0.14605077	3.4788814	8.791777	0.00808419	0.0013585642	-0.009443976	-0.17613837	3.6413352	9.103847	Multitasking_Read
12:37:17.614	-0.14605077	3.4788814	8.791777	0.00808419	0.0013585642	-0.009443976	-0.17613837	3.6413352	9.103847	Multitasking_Read
12:37:17.637	-0.14605077	3.4788814	8.791777	0.00808419	0.0013585642	-0.009443976	-0.17613837	3.6413352	9.103847	Multitasking_Read
12:37:17.660	-0.14605077	3.4788814	8.791777	0.00808419	0.0013585642	-0.009443976	-0.17613837	3.6413352	9.103847	Multitasking_Read
12:37:17.683	-0.14605077	3.4788814	8.791777	0.00808419	0.0013585642	-0.009443976	-0.17613837	3.6413352	9.103847	Multitasking_Read
12:37:17.706	-0.14605077	3.4788814	8.791777	0.00808419	0.0013585642	-0.009443976	-0.17613837	3.6413352	9.103847	Multitasking_Read
12:37:17.729	-0.14605077	3.4788814	8.791777	0.00808419	0.0013585642	-0.009443976	-0.17613837	3.6413352	9.103847	Multitasking_Read
12:37:17.753	-0.18914771	3.562681	8.834874	0.009916786	0.018462792	-0.007000516	-0.18325785	3.6380754	9.105009	Multitasking_Read
12:37:17.776	-0.18914771	3.562681	8.834874	0.009916786	0.018462792	-0.007000516	-0.18325785	3.6380754	9.105009	Multitasking_Read
12:37:17.799	-0.18914771	3.562681	8.834874	0.009916786	0.018462792	-0.007000516	-0.18325785	3.6380754	9.105009	Multitasking_Read
12:37:17.822	-0.18914771	3.562681	8.834874	0.009916786	0.018462792	-0.007000516	-0.18325785	3.6380754	9.105009	Multitasking_Read
12:37:17.844	-0.18914771	3.562681	8.834874	0.009916786	0.018462792	-0.007000516	-0.18325785	3.6380754	9.105009	Multitasking_Read
12:37:17.868	-0.18914771	3.562681	8.834874	0.009916786	0.018462792	-0.007000516	-0.18325785	3.6380754	9.105009	Multitasking_Read
12:37:17.891	-0.18914771	3.562681	8.834874	0.009916786	0.018462792	-0.007000516	-0.18325785	3.6380754	9.105009	Multitasking_Read
12:37:17.914	-0.18914771	3.562681	8.834874	0.009916786	0.018462792	-0.007000516	-0.18325785	3.6380754	9.105009	Multitasking_Read
12:37:17.936	-0.15562786	3.5171897	8.837268	-0.0065765753	-0.0053609535	-0.008833112	-0.1884487	3.6372547	9.105231	Multitasking_Read
12:37:17.959	-0.15562786	3.5171897	8.837268	-0.0065765753	-0.0053609535	-0.008833112	-0.1884487	3.6372547	9.105231	Multitasking_Read
12:37:17.983	-0.15562786	3.5171897	8.837268	-0.0065765753	-0.0053609535	-0.008833112	-0.1884487	3.6372547	9.105231	Multitasking_Read
12:37:18.006	-0.15562786	3.5171897	8.837268	-0.0065765753	-0.0053609535	-0.008833112	-0.1884487	3.6372547	9.105231	Multitasking_Read
12:37:18.029	-0.15562786	3.5171897	8.837268	-0.0065765753	-0.0053609535	-0.008833112	-0.1884487	3.6372547	9.105231	Multitasking_Read
12:37:18.052	-0.15562786	3.5171897	8.837268	-0.0065765753	-0.0053609535	-0.008833112	-0.1884487	3.6372547	9.105231	Multitasking_Read
12:37:18.075	-0.15562786	3.5171897	8.837268	-0.0065765753	-0.0053609535	-0.008833112	-0.1884487	3.6372547	9.105231	Multitasking_Read
12:37:18.097	-0.15562786	3.5171897	8.837268	-0.0065765753	-0.0053609535	-0.008833112	-0.1884487	3.6372547	9.105231	Multitasking_Read
12:37:18.120	-0.1987248	3.5578923	8.8085375	0.008695056	-0.0016957619	-0.010665707	-0.18844971	3.6372342	9.105239	Multitasking_Read
12:37:18.142	-0.1987248	3.5578923	8.8085375	0.008695056	-0.0016957619	-0.010665707	-0.18844971	3.6372342	9.105239	Multitasking_Read
12:37:18.165	-0.1987248	3.5578923	8.8085375	0.008695056	-0.0016957619	-0.010665707	-0.18844971	3.6372342	9.105239	Multitasking_Read
12:37:18.188	-0.1987248	3.5578923	8.8085375	0.008695056	-0.0016957619	-0.010665707	-0.18844971	3.6372342	9.105239	Multitasking_Read
12:37:18.212	-0.1987248	3.5578923	8.8085375	0.008695056	-0.0016957619	-0.010665707	-0.18844971	3.6372342	9.105239	Multitasking_Read
12:37:18.235	-0.1987248	3.5578923	8.8085375	0.008695056	-0.0016957619	-0.010665707	-0.18844971	3.6372342	9.105239	Multitasking_Read
12:37:18.258	-0.1987248	3.5578923	8.8085375	0.008695056	-0.0016957619	-0.010665707	-0.18844971	3.6372342	9.105239	Multitasking_Read
12:37:18.282	-0.1987248	3.5578923	8.8085375	0.0044189994	-0.0023066273	-0.013720034	-0.19162644	3.6385775	9.104636	Multitasking_Read
12:37:18.305	-0.18914771	3.5052183	8.674458	0.0044189994	-0.0023066273	-0.013720034	-0.19162644	3.6385775	9.104636	Multitasking_Read
12:37:18.329	-0.18914771	3.5052183	8.674458	0.0044189994	-0.0023066273	-0.013720034	-0.19162644	3.6385775	9.104636	Multitasking_Read
12:37:18.352	-0.18914771	3.5052183	8.674458	0.0044189994	-0.0023066273	-0.013720034	-0.19162644	3.6385775	9.104636	Multitasking_Read
12:37:18.375	-0.18914771	3.5052183	8.674458	0.0044189994	-0.0023066273	-0.013720034	-0.19162644	3.6385775	9.104636	Multitasking_Read
12:37:18.396	-0.18914771	3.5052183	8.674458	0.0044189994	-0.0023066273	-0.013720034	-0.19162644	3.6385775	9.104636	Multitasking_Read
12:37:18.420	-0.18914771	3.5052183	8.674458	0.0044189994	-0.0023066273	-0.013720034	-0.19162644	3.6385775	9.104636	Multitasking_Read
12:37:18.443	-0.18914771	3.5052183	8.674458	0.0044189994	-0.0023066273	-0.013720034	-0.19162644	3.6385775	9.104636	Multitasking_Read
12:37:18.466	-0.1987248	3.4956412	8.739103	-0.0029113838	0.0019694294	-0.013720034	-0.20050767	3.6354742	9.105684	Multitasking_Read
12:37:18.489	-0.1987248	3.4956412	8.739103	-0.0029113838	0.0019694294	-0.013720034	-0.20050767	3.6354742	9.105684	Multitasking_Read
12:37:18.512	-0.1987248	3.4956412	8.739103	-0.0029113838	0.0019694294	-0.013720034	-0.20050767	3.6354742	9.105684	Multitasking_Read
12:37:18.535	-0.1987248	3.4956412	8.739103	-0.0029113838	0.0019694294	-0.013720034	-0.20050767	3.6354742	9.105684	Multitasking_Read
12:37:18.558	-0.1987248	3.4956412	8.739103	-0.0029113838	0.0019694294	-0.013720034	-0.20050767	3.6354742	9.105684	Multitasking_Read
12:37:18.581	-0.1987248	3.4956412	8.739103	-0.0029113838	0.0019694294	-0.013720034	-0.20050767	3.6354742	9.105684	Multitasking_Read
12:37:18.604	-0.1987248	3.4956412	8.739103	-0.0029113838	0.0019694294	-0.013720034	-0.20050767	3.6354742	9.105684	Multitasking_Read
12:37:18.627	-0.1987248	3.4956412	8.739103	-0.0029113838	0.0019694294	-0.013720034	-0.20050767	3.6354742	9.105684	Multitasking_Read
12:37:18.650	-0.25379312	3.5243726	8.925857	-0.010241767	0.006856351	-0.011887438	-0.2100722	3.6303446	9.107516	Multitasking_Read
12:37:18.674	-0.25379312	3.5243726	8.925857	-0.010241767	0.006856351	-0.011887438	-0.2100722	3.6303446	9.107516	Multitasking_Read
12:37:18.695	-0.25379312	3.5243726	8.925857	-0.010241767	0.006856351	-0.011887438	-0.2100722	3.6303446	9.107516	Multitasking_Read
12:37:18.718	-0.25379312	3.5243726	8.925857	-0.010241767	0.006856351	-0.011887438	-0.2100722	3.6303446	9.107516	Multitasking_Read
12:37:18.741	-0.25379312	3.5243726	8.925857	-0.010241767	0.006856351	-0.011887438	-0.2100722	3.6303446	9.107516	Multitasking_Read
12:37:18.764	-0.25379312	3.5243726	8.925857	-0.010241767	0.006856351	-0.011887438	-0.2100722	3.6303446	9.107516	Multitasking_Read
12:37:18.788	-0.25379312	3.5243726	8.925857	-0.010241767	0.006856351	-0.011887438	-0.2100722	3.6303446	9.107516	Multitasking_Read
12:37:18.811	-0.25379312	3.5243726	8.925857	-0.010241767	0.006856351	-0.011887438	-0.2100722	3.6303446	9.107516	Multitasking_Read
12:37:18.834	-0.21548474	3.5052183	8.851634	-0.022459073	-0.007193549	-0.000280998	-0.23927374	3.6329138	9.105771	Multitasking_Read
12:37:18.857	-0.21548474	3.5052183	8.851634	-0.022459073	-0.007193549	-0.000280998	-0.23927374	3.6329138	9.105771	Multitasking_Read
12:37:18.880	-0.21548474	3.5052183	8.851634	-0.022459073	-0.007193549	-0.000280998	-0.23927374	3.6329138	9.105771	Multitasking_Read
12:37:18.904	-0.21548474	3.5052183	8.851634	-0.022459073	-0.007193549	-0.000280998	-0.23927374	3.6329138	9.105771	Multitasking_Read
12:37:18.927	-0.21548474	3.5052183	8.851634	-0.022459073	-0.007193549	-0.000280998	-0.23927374	3.6329138	9.105771	Multitasking_Read
12:37:18.950	-0.21548474	3.5052183	8.851634	-0.022459073	-0.007193549	-0.000280998	-0.23927374	3.6329138	9.105771	Multitasking_Read
12:37:18.972	-0.21548474	3.5052183	8.851634	-0.022459073	-0.007193549	-0.000280998	-0.23927374	3.6329138	9.105771	Multitasking_Read
12:37:18.994	-0.21548474	3.5052183	8.851634	-0.022459073	-0.007193549	-0.000280998	-0.23927374	3.6329138	9.105771	Multitasking_Read
12:37:19.018	-0.25858167	3.5507095	8.921068	-0.0139069585	0.007467217	0.005827654	-0.2532837	3.632225	9.105666	Multitasking_Read
12:37:19.041	-0.25858167	3.5507095	8.921068	-0.0139069585	0.007467217	0.005827654	-0.2532837	3.632225	9.105666	Multitasking_Read
12:37:19.064	-0.25858167	3.5507095	8.921068	-0.0139069585	0.007467217	0.005827654	-0.2532837	3.632225	9.105666	Multitasking_Read
12:37:19.086	-0.25858167	3.5507095	8.921068	-0.0139069585	0.007467217	0.005827654	-0.2532837	3.632225	9.105666	Multitasking_Read
12:37:19.109	-0.25858167	3.5507095	8.921068	-0.0139069585	0.007467217	0.005827654	-0.2532837	3.632225	9.105666	Multitasking_Read
12:37:19.133	-0.25858167	3.5507095	8.921068	-0.0139069585	0.007467217	0.005827654	-0.2532837	3.632225	9.105666	Multitasking_Read
12:37:19.156	-0.25858167	3.5507095	8.921068	-0.0139069585	0.007467217	0.005827654	-0.2532837	3.632225	9.105666	Multitasking_Read
12:37:19.179	-0.25858167	3.5507095	8.921068	-0.0139069585	0.007467217	0.005827654	-0.2532837	3.632225	9.105666	Multitasking_Read
12:37:19.202	-0.3423813	3.5171897	8.968953	-0.009630902	0.009910678	0.013158037	-0.2625275	3.628893	9.106732	Multitasking_Read
12:37:19.224	-0.3423813	3.5171897	8.968953	-0.009630902	0.009910678	0.013158037	-0.2625275	3.628893	9.106732	Multitasking_Read
12:37:19.248	-0.3423813	3.5171897	8.968953	-0.009630902	0.009910678	0.013158037	-0.2625275	3.628893	9.106732	Multitasking_Read
12:37:19.271	-0.3423813	3.5171897	8.968953	-0.009630902	0.009910678	0.013158037	-0.2625275	3.628893	9.106732	Multitasking_Read
12:37:19.294	-0.3423813	3.5171897	8.968953	-0.009630902	0.009910678	0.013158037	-0.2625275	3.628893	9.106732	Multitasking_Read
12:37:19.317	-0.3423813	3.5171897	8.968953	-0.009630902	0.009910678	0.013158037	-0.2625275	3.628893	9.106732	Multitasking_Read
12:37:19.340	-0.3423813	3.5171897	8.968953	-0.009630902	0.009910678	0.013158037	-0.2625275	3.628893	9.106732	Multitasking_Read
12:37:19.364	-0.31843856	3.5243726	8.810931	0.024577552	0.01724106	0.027207937	-0.27057707	3.6411982	9.101584	Multitasking_Read
12:37:19.386	-0.31843856	3.5243726	8.810931	0.024577552	0.01724106	0.027207937	-0.27057707	3.6411982	9.101584	Multitasking_Read
12:37:19.408	-0.31843856	3.5243726	8.810931	0.024577552	0.01724106	0.027207937	-0.27057707	3.6411982	9.101584	Multitasking_Read
12:37:19.431	-0.31843856	3.5243726	8.810931	0.024577552	0.01724106	0.027207937	-0.27057707	3.6411982	9.101584	Multitasking_Read
12:37:19.454	-0.31843856	3.5243726	8.810931	0.024577552	0.01724106	0.027207937	-0.27057707	3.6411982	9.101584	Multitasking_Read
12:37:19.476	-0.31843856	3.5243726	8.810931	0.024577552	0.01724106	0.027207937	-0.27057707	3.6411982	9.101584	Multitasking_Read
12:37:19.497	-0.31843856	3.5243726	8.810931	0.024577552	0.01724106	0.027207937	-0.27057707	3.6411982	9.101584	Multitasking_Read
12:37:19.517	-0.31843856	3.5243726	8.810931	0.024577552	0.01724106	0.027207937	-0.27057707	3.6411982	9.101584	Multitasking_Read
12:37:19.537	-0.31843856	3.5243726	8.810931	0.024577552	0.01724106	0.027207937	-0.27057707	3.6411982	9.101584	Multitasking_Read
12:37:19.559	-0.26337022	3.5219781	8.652909	0.012360248	-0.0078044143	0.022321016	-0.26273018	3.6546052	9.096439	Multitasking_Read
12:37:19.579	-0.26337022	3.5219781	8.652909	0.012360248	-0.0078044143	0.022321016	-0.26273018	3.6546052	9.096439	Multitasking_Read
12:37:19.600	-0.26337022	3.5219781	8.652909	0.012360248	-0.0078044143	0.022321016	-0.26273018	3.6546052	9.096439	Multitasking_Read
12:37:19.621	-0.26337022	3.5219781	8.652909	0.012360248	-0.0078044143	0.022321016	-0.26273018	3.6546052	9.096439	Multitasking_Read
12:37:19.643	-0.26337022	3.5219781	8.652909	0.012360248	-0.0078044143	0.022321016	-0.26273018	3.6546052	9.096439	Multitasking_Read
12:37:19.664	-0.26337022	3.5219781	8.652909	0.012360248	-0.0078044143	0.022321016	-0.26273018	3.6546052	9.096439	Multitasking_Read
12:37:19.685	-0.26337022	3.5219781	8.652909	0.012360248	-0.0078044143	0.022321016	-0.26273018	3.6546052	9.096439	Multitasking_Read
12:37:19.707	-0.26337022	3.5219781	8.652909	0.012360248	-0.0078044143	0.022321016	-0.26273018	3.6546052	9.096439	Multitasking_Read
12:37:19.728	-0.27294734	3.5770466	8.839663	0.027631877	0.019684521	0.005827654	-0.24903993	3.6646109	9.092798	Multitasking_Read
12:37:19.750	-0.27294734	3.5770466	8.839663	0.027631877	0.019684521	0.005827654	-0.24903993	3.6646109	9.092798	Multitasking_Read
12:37:19.770	-0.27294734	3.5770466	8.839663	0.027631877	0.019684521	0.005827654	-0.24903993	3.6646109	9.092798	Multitasking_Read
12:37:19.793	-0.27294734	3.5770466	8.839663	0.027631877	0.019684521	0.005827654	-0.24903993	3.6646109	9.092798	Multitasking_Read
12:37:19.815	-0.27294734	3.5770466	8.839663	0.027631877	0.019684521	0.005827654	-0.24903993	3.6646109	9.092798	Multitasking_Read
12:37:19.836	-0.27294734	3.5770466	8.839663	0.027631877	0.019684521	0.005827654	-0.24903993	3.6646109	9.092798	Multitasking_Read
12:37:19.859	-0.27294734	3.5770466	8.839663	0.027631877	0.019684521	0.005827654	-0.24903993	3.6646109	9.092798	Multitasking_Read
12:37:19.892	-0.27294734	3.5770466	8.839663	0.027631877	0.019684521	0.005827654	-0.24903993	3.6646109	9.092798	Multitasking_Read
12:37:19.925	0.09577099	3.5315554	8.123775	0.053288218	-0.00963701	0.04736649	-0.22875848	3.7298489	9.066767	Multitasking_Read
12:37:19.959	0.09577099	3.5315554	8.123775	0.053288218	-0.00963701	0.04736649	-0.22875848	3.7298489	9.066767	Multitasking_Read
12:37:19.993	0.09577099	3.5315554	8.123775	0.053288218	-0.00963701	0.04736649	-0.22875848	3.7298489	9.066767	Multitasking_Read
12:37:20.026	0.09577099	3.5315554	8.123775	0.053288218	-0.00963701	0.04736649	-0.22875848	3.7298489	9.066767	Multitasking_Read
12:37:20.060	0.09577099	3.5315554	8.123775	0.053288218	-0.00963701	0.04736649	-0.22875848	3.7298489	9.066767	Multitasking_Read
12:37:20.093	-0.12450229	3.615355	8.605023	0.016025439	-0.0053609535	0.002162463	-0.20684199	3.7077012	9.076372	Multitasking_Read
12:37:20.126	-0.12450229	3.615355	8.605023	0.016025439	-0.0053609535	0.002162463	-0.20684199	3.7077012	9.076372	Multitasking_Read
12:37:20.147	-0.12450229	3.615355	8.605023	0.016025439	-0.0053609535	0.002162463	-0.20684199	3.7077012	9.076372	Multitasking_Read
12:37:20.177	-0.12450229	3.615355	8.605023	0.016025439	-0.0053609535	0.002162463	-0.20684199	3.7077012	9.076372	Multitasking_Read
12:37:20.198	-0.12450229	3.615355	8.605023	0.016025439	-0.0053609535	0.002162463	-0.20684199	3.7077012	9.076372	Multitasking_Read
12:37:20.218	-0.12450229	3.615355	8.605023	0.016025439	-0.0053609535	0.002162463	-0.20684199	3.7077012	9.076372	Multitasking_Read
12:37:20.243	-0.12450229	3.615355	8.605023	0.016025439	-0.0053609535	0.002162463	-0.20684199	3.7077012	9.076372	Multitasking_Read
12:37:20.264	-0.14126222	3.5267668	8.693612	0.008695056	-0.007193549	0.0052167894	-0.1903931	3.7011642	9.079399	Multitasking_Read
12:37:20.285	-0.14126222	3.5267668	8.693612	0.008695056	-0.007193549	0.0052167894	-0.1903931	3.7011642	9.079399	Multitasking_Read
12:37:20.306	-0.14126222	3.5267668	8.693612	0.008695056	-0.007193549	0.0052167894	-0.1903931	3.7011642	9.079399	Multitasking_Read
12:37:20.327	-0.14126222	3.5267668	8.693612	0.008695056	-0.007193549	0.0052167894	-0.1903931	3.7011642	9.079399	Multitasking_Read
12:37:20.349	-0.14126222	3.5267668	8.693612	0.008695056	-0.007193549	0.0052167894	-0.1903931	3.7011642	9.079399	Multitasking_Read
12:37:20.370	-0.14126222	3.5267668	8.693612	0.008695056	-0.007193549	0.0052167894	-0.1903931	3.7011642	9.079399	Multitasking_Read
12:37:20.393	-0.14126222	3.5267668	8.693612	0.008695056	-0.007193549	0.0052167894	-0.1903931	3.7011642	9.079399	Multitasking_Read
12:37:20.416	-0.14126222	3.5267668	8.693612	0.008695056	-0.007193549	0.0052167894	-0.1903931	3.7011642	9.079399	Multitasking_Read
12:37:20.439	-0.14126222	3.5267668	8.693612	0.008695056	-0.007193549	0.0052167894	-0.18863209	3.7086763	9.07637	Multitasking_Read
12:37:20.463	-0.12450229	3.5746522	8.719949	0.042292643	0.017851926	-0.021661282	-0.18863209	3.7086763	9.07637	Multitasking_Read
12:37:20.486	-0.12450229	3.5746522	8.719949	0.042292643	0.017851926	-0.021661282	-0.18863209	3.7086763	9.07637	Multitasking_Read
12:37:20.509	-0.12450229	3.5746522	8.719949	0.042292643	0.017851926	-0.021661282	-0.18863209	3.7086763	9.07637	Multitasking_Read
12:37:20.532	-0.12450229	3.5746522	8.719949	0.042292643	0.017851926	-0.021661282	-0.18863209	3.7086763	9.07637	Multitasking_Read
12:37:20.556	-0.12450229	3.5746522	8.719949	0.042292643	0.017851926	-0.021661282	-0.18863209	3.7086763	9.07637	Multitasking_Read
12:37:20.576	-0.12450229	3.5746522	8.719949	0.042292643	0.017851926	-0.021661282	-0.18863209	3.7086763	9.07637	Multitasking_Read
12:37:20.596	-0.12450229	3.5746522	8.719949	0.042292643	0.017851926	-0.021661282	-0.18863209	3.7086763	9.07637	Multitasking_Read
12:37:20.616	-0.12450229	3.5746522	8.719949	0.042292643	0.017851926	-0.021661282	-0.18863209	3.7086763	9.07637	Multitasking_Read
12:37:20.637	-0.2944958	3.5554981	8.818114	-0.015128689	0.019684521	-0.032656856	-0.199674	3.7184827	9.07212	Multitasking_Read
12:37:20.658	-0.2944958	3.5554981	8.818114	-0.015128689	0.019684521	-0.032656856	-0.199674	3.7184827	9.07212	Multitasking_Read
12:37:20.682	-0.2944958	3.5554981	8.818114	-0.015128689	0.019684521	-0.032656856	-0.199674	3.7184827	9.07212	Multitasking_Read
12:37:20.704	-0.2944958	3.5554981	8.818114	-0.015128689	0.019684521	-0.032656856	-0.199674	3.7184827	9.07212	Multitasking_Read
12:37:20.726	-0.2944958	3.5554981	8.818114	-0.015128689	0.019684521	-0.032656856	-0.199674	3.7184827	9.07212	Multitasking_Read
12:37:20.746	-0.2944958	3.5554981	8.818114	-0.015128689	0.019684521	-0.032656856	-0.199674	3.7184827	9.07212	Multitasking_Read
12:37:20.767	-0.2944958	3.5554981	8.818114	-0.015128689	0.019684521	-0.032656856	-0.199674	3.7184827	9.07212	Multitasking_Read
12:37:20.789	-0.2944958	3.5554981	8.818114	-0.015128689	0.019684521	-0.032656856	-0.199674	3.7184827	9.07212	Multitasking_Read
12:37:20.810	-0.08619389	3.5578923	8.432636	-0.038341567	-0.0035283577	-0.031435125	-0.19196898	3.7505877	9.059062	Multitasking_Read
12:37:20.831	-0.08619389	3.5578923	8.432636	-0.038341567	-0.0035283577	-0.031435125	-0.19196898	3.7505877	9.059062	Multitasking_Read
12:37:20.852	-0.08619389	3.5578923	8.432636	-0.038341567	-0.0035283577	-0.031435125	-0.19196898	3.7505877	9.059062	Multitasking_Read
12:37:20.874	-0.08619389	3.5578923	8.432636	-0.038341567	-0.0035283577	-0.031435125	-0.19196898	3.7505877	9.059062	Multitasking_Read
12:37:20.895	-0.08619389	3.5578923	8.432636	-0.038341567	-0.0035283577	-0.031435125	-0.19196898	3.7505877	9.059062	Multitasking_Read
12:37:20.916	-0.08619389	3.5578923	8.432636	-0.038341567	-0.0035283577	-0.031435125	-0.19196898	3.7505877	9.059062	Multitasking_Read
12:37:20.937	-0.08619389	3.5578923	8.432636	-0.038341567	-0.0035283577	-0.031435125	-0.19196898	3.7505877	9.059062	Multitasking_Read
12:37:20.958	-0.08619389	3.5578923	8.432636	-0.038341567	-0.0035283577	-0.031435125	-0.19196898	3.7505877	9.059062	Multitasking_Read
12:37:20.979	-0.23942748	3.5938065	8.688824	0.0074733254	0.0044128904	-0.019828686	-0.1990541	3.714657	9.073701	Multitasking_Read
12:37:21.000	-0.23942748	3.5938065	8.688824	0.0074733254	0.0044128904	-0.019828686	-0.1990541	3.714657	9.073701	Multitasking_Read
12:37:21.021	-0.23942748	3.5938065	8.688824	0.0074733254	0.0044128904	-0.019828686	-0.1990541	3.714657	9.073701	Multitasking_Read
12:37:21.042	-0.23942748	3.5938065	8.688824	0.0074733254	0.0044128904	-0.019828686	-0.1990541	3.714657	9.073701	Multitasking_Read
12:37:21.064	-0.23942748	3.5938065	8.688824	0.0074733254	0.0044128904	-0.019828686	-0.1990541	3.714657	9.073701	Multitasking_Read
12:37:21.085	-0.23942748	3.5938065	8.688824	0.0074733254	0.0044128904	-0.019828686	-0.1990541	3.714657	9.073701	Multitasking_Read
12:37:21.114	-0.23942748	3.5938065	8.688824	0.0074733254	0.0044128904	-0.019828686	-0.1990541	3.714657	9.073701	Multitasking_Read
12:37:21.148	-0.23942748	3.5938065	8.688824	0.0074733254	0.0044128904	-0.019828686	-0.1990541	3.714657	9.073701	Multitasking_Read
12:37:21.182	-0.2944958	3.5602865	8.734315	0.00686246	0.00074769906	-0.007000516	-0.23742607	3.721842	9.069833	Multitasking_Read
12:37:21.217	-0.2944958	3.5602865	8.734315	0.00686246	0.00074769906	-0.007000516	-0.23742607	3.721842	9.069833	Multitasking_Read
12:37:21.252	-0.2944958	3.5602865	8.734315	0.00686246	0.00074769906	-0.007000516	-0.23742607	3.721842	9.069833	Multitasking_Read
12:37:21.284	-0.2944958	3.5602865	8.734315	0.00686246	0.00074769906	-0.007000516	-0.23742607	3.721842	9.069833	Multitasking_Read
12:37:21.318	-0.2944958	3.5602865	8.734315	0.00686246	0.00074769906	-0.007000516	-0.23742607	3.721842	9.069833	Multitasking_Read
12:37:21.349	-0.33519846	3.6201434	8.564321	-0.024291668	0.018462792	-0.012498302	-0.2628155	3.7425172	9.06062	Multitasking_Read
12:37:21.369	-0.33519846	3.6201434	8.564321	-0.024291668	0.018462792	-0.012498302	-0.2628155	3.7425172	9.06062	Multitasking_Read
12:37:21.390	-0.33519846	3.6201434	8.564321	-0.024291668	0.018462792	-0.012498302	-0.2628155	3.7425172	9.06062	Multitasking_Read
12:37:21.411	-0.33519846	3.6201434	8.564321	-0.024291668	0.018462792	-0.012498302	-0.2628155	3.7425172	9.06062	Multitasking_Read
12:37:21.432	-0.33519846	3.6201434	8.564321	-0.024291668	0.018462792	-0.012498302	-0.2628155	3.7425172	9.06062	Multitasking_Read
12:37:21.453	-0.33519846	3.6201434	8.564321	-0.024291668	0.018462792	-0.012498302	-0.2628155	3.7425172	9.06062	Multitasking_Read
12:37:21.474	-0.33519846	3.6201434	8.564321	-0.024291668	0.018462792	-0.012498302	-0.2628155	3.7425172	9.06062	Multitasking_Read
12:37:21.499	-0.33519846	3.6201434	8.564321	-0.024291668	0.018462792	-0.012498302	-0.2628155	3.7425172	9.06062	Multitasking_Read
12:37:21.532	-0.11971374	3.4621215	8.973742	-0.00046792277	-0.010247875	0.024764476	-0.27484995	3.7456353	9.058976	Multitasking_Read
12:37:21.566	-0.11971374	3.4621215	8.973742	-0.00046792277	-0.010247875	0.024764476	-0.27484995	3.7456353	9.058976	Multitasking_Read
12:37:21.600	-0.11971374	3.4621215	8.973742	-0.00046792277	-0.010247875	0.024764476	-0.27484995	3.7456353	9.058976	Multitasking_Read
12:37:21.633	-0.11971374	3.4621215	8.973742	-0.00046792277	-0.010247875	0.024764476	-0.27484995	3.7456353	9.058976	Multitasking_Read
12:37:21.666	-0.11971374	3.4621215	8.973742	-0.00046792277	-0.010247875	0.024764476	-0.27484995	3.7456353	9.058976	Multitasking_Read
12:37:21.700	-0.23224466	3.5650752	8.710372	0.02641015	0.031901825	-0.0015027284	-0.2849572	3.744437	9.059159	Multitasking_Read
12:37:21.733	-0.23224466	3.5650752	8.710372	0.02641015	0.031901825	-0.0015027284	-0.2849572	3.744437	9.059159	Multitasking_Read
12:37:21.767	-0.23224466	3.5650752	8.710372	0.02641015	0.031901825	-0.0015027284	-0.2849572	3.744437	9.059159	Multitasking_Read
12:37:21.801	-0.23224466	3.5650752	8.710372	0.02641015	0.031901825	-0.0015027284	-0.2849572	3.744437	9.059159	Multitasking_Read
12:37:21.834	-0.23224466	3.5650752	8.710372	0.02641015	0.031901825	-0.0015027284	-0.2849572	3.744437	9.059159	Multitasking_Read
12:37:21.867	-0.23224466	3.5650752	8.710372	0.02641015	0.031901825	-0.0015027284	-0.2849572	3.744437	9.059159	Multitasking_Read
12:37:21.901	-0.30646718	3.6823947	8.722343	0.011749382	0.00074769906	0.013158037	-0.30818304	3.7729943	9.046541	Multitasking_Read
12:37:21.921	-0.30646718	3.6823947	8.722343	0.011749382	0.00074769906	0.013158037	-0.30818304	3.7729943	9.046541	Multitasking_Read
12:37:21.942	-0.30646718	3.6823947	8.722343	0.011749382	0.00074769906	0.013158037	-0.30818304	3.7729943	9.046541	Multitasking_Read
12:37:21.964	-0.30646718	3.6823947	8.722343	0.011749382	0.00074769906	0.013158037	-0.30818304	3.7729943	9.046541	Multitasking_Read
12:37:21.984	-0.30646718	3.6823947	8.722343	0.011749382	0.00074769906	0.013158037	-0.30818304	3.7729943	9.046541	Multitasking_Read
12:37:22.004	-0.30646718	3.6823947	8.722343	0.011749382	0.00074769906	0.013158037	-0.30818304	3.7729943	9.046541	Multitasking_Read
12:37:22.026	-0.30646718	3.6823947	8.722343	0.011749382	0.00074769906	0.013158037	-0.30818304	3.7729943	9.046541	Multitasking_Read
12:37:22.047	-0.30646718	3.6823947	8.722343	0.011749382	0.00074769906	0.013158037	-0.30818304	3.7729943	9.046541	Multitasking_Read
12:37:22.068	-0.65363705	3.8236568	8.966559	0.050233893	-0.06828008	0.06385985	-0.26655644	3.7527735	9.056269	Multitasking_Read
12:37:22.103	-0.65363705	3.8236568	8.966559	0.050233893	-0.06828008	0.06385985	-0.26655644	3.7527735	9.056269	Multitasking_Read
12:37:22.136	-0.65363705	3.8236568	8.966559	0.050233893	-0.06828008	0.06385985	-0.26655644	3.7527735	9.056269	Multitasking_Read
12:37:22.170	-0.65363705	3.8236568	8.966559	0.050233893	-0.06828008	0.06385985	-0.26655644	3.7527735	9.056269	Multitasking_Read
12:37:22.203	-0.65363705	3.8236568	8.966559	0.050233893	-0.06828008	0.06385985	-0.26655644	3.7527735	9.056269	Multitasking_Read
12:37:22.237	-0.65363705	3.8236568	8.966559	0.050233893	-0.06828008	0.06385985	-0.26655644	3.7527735	9.056269	Multitasking_Read
12:37:22.257	-0.2777359	3.6201434	8.8636055	-0.009630902	0.007467217	0.0033841934	-0.1932612	3.7350335	9.065459	Multitasking_Read
12:37:22.278	-0.2777359	3.6201434	8.8636055	-0.009630902	0.007467217	0.0033841934	-0.1932612	3.7350335	9.065459	Multitasking_Read
12:37:22.300	-0.2777359	3.6201434	8.8636055	-0.009630902	0.007467217	0.0033841934	-0.1932612	3.7350335	9.065459	Multitasking_Read
12:37:22.320	-0.2777359	3.6201434	8.8636055	-0.009630902	0.007467217	0.0033841934	-0.1932612	3.7350335	9.065459	Multitasking_Read
12:37:22.341	-0.2777359	3.6201434	8.8636055	-0.009630902	0.007467217	0.0033841934	-0.1932612	3.7350335	9.065459	Multitasking_Read
12:37:22.362	-0.2777359	3.6201434	8.8636055	-0.009630902	0.007467217	0.0033841934	-0.1932612	3.7350335	9.065459	Multitasking_Read
12:37:22.384	-0.2777359	3.6201434	8.8636055	-0.009630902	0.007467217	0.0033841934	-0.1932612	3.7350335	9.065459	Multitasking_Read
12:37:22.404	-0.2777359	3.6201434	8.8636055	-0.009630902	0.007467217	0.0033841934	-0.1932612	3.7350335	9.065459	Multitasking_Read
12:37:22.425	-0.19154198	3.6033835	8.801354	0.008695056	0.008078082	0.005827654	-0.20647344	3.73763	9.064096	Multitasking_Read
12:37:22.447	-0.19154198	3.6033835	8.801354	0.008695056	0.008078082	0.005827654	-0.20647344	3.73763	9.064096	Multitasking_Read
12:37:22.468	-0.19154198	3.6033835	8.801354	0.008695056	0.008078082	0.005827654	-0.20647344	3.73763	9.064096	Multitasking_Read
12:37:22.488	-0.19154198	3.6033835	8.801354	0.008695056	0.008078082	0.005827654	-0.20647344	3.73763	9.064096	Multitasking_Read
12:37:22.509	-0.19154198	3.6033835	8.801354	0.008695056	0.008078082	0.005827654	-0.20647344	3.73763	9.064096	Multitasking_Read
12:37:22.529	-0.19154198	3.6033835	8.801354	0.008695056	0.008078082	0.005827654	-0.20647344	3.73763	9.064096	Multitasking_Read
12:37:22.550	-0.19154198	3.6033835	8.801354	0.008695056	0.008078082	0.005827654	-0.20647344	3.73763	9.064096	Multitasking_Read
12:37:22.571	-0.19154198	3.6033835	8.801354	0.008695056	0.008078082	0.005827654	-0.20647344	3.73763	9.064096	Multitasking_Read
12:37:22.591	-0.19154198	3.6033835	8.801354	0.008695056	0.008078082	0.005827654	-0.20647344	3.73763	9.064096	Multitasking_Read
12:37:22.613	-0.17238778	3.6488748	8.734315	0.038016587	0.01357587	0.0009407325	-0.21628143	3.7886865	9.042645	Multitasking_Read
12:37:22.634	-0.17238778	3.6488748	8.734315	0.038016587	0.01357587	0.0009407325	-0.21628143	3.7886865	9.042645	Multitasking_Read
12:37:22.671	-0.17238778	3.6488748	8.734315	0.038016587	0.01357587	0.0009407325	-0.21628143	3.7886865	9.042645	Multitasking_Read
12:37:22.705	-0.17238778	3.6488748	8.734315	0.038016587	0.01357587	0.0009407325	-0.21628143	3.7886865	9.042645	Multitasking_Read
12:37:22.740	-0.17238778	3.6488748	8.734315	0.038016587	0.01357587	0.0009407325	-0.21628143	3.7886865	9.042645	Multitasking_Read
12:37:22.772	-0.17238778	3.6488748	8.734315	0.038016587	0.01357587	0.0009407325	-0.21628143	3.7886865	9.042645	Multitasking_Read
12:37:22.805	-0.27294734	3.74704	8.724737	0.03374053	-0.0016957619	0.008271115	-0.22463264	3.8427792	9.0195875	Multitasking_Read
12:37:22.840	-0.27294734	3.74704	8.724737	0.03374053	-0.0016957619	0.008271115	-0.22463264	3.8427792	9.0195875	Multitasking_Read
12:37:22.872	-0.27294734	3.74704	8.724737	0.03374053	-0.0016957619	0.008271115	-0.22463264	3.8427792	9.0195875	Multitasking_Read
12:37:22.905	-0.27294734	3.74704	8.724737	0.03374053	-0.0016957619	0.008271115	-0.22463264	3.8427792	9.0195875	Multitasking_Read
12:37:22.926	-0.27294734	3.74704	8.724737	0.03374053	-0.0016957619	0.008271115	-0.22463264	3.8427792	9.0195875	Multitasking_Read
12:37:22.948	-0.27294734	3.74704	8.724737	0.03374053	-0.0016957619	0.008271115	-0.22463264	3.8427792	9.0195875	Multitasking_Read
12:37:22.970	-0.25858167	3.7757714	8.684034	-0.0010787881	-0.0035283577	0.0033841934	-0.2195432	3.875583	9.005667	Multitasking_Read
12:37:22.991	-0.25858167	3.7757714	8.684034	-0.0010787881	-0.0035283577	0.0033841934	-0.2195432	3.875583	9.005667	Multitasking_Read
12:37:23.012	-0.25858167	3.7757714	8.684034	-0.0010787881	-0.0035283577	0.0033841934	-0.2195432	3.875583	9.005667	Multitasking_Read
12:37:23.033	-0.25858167	3.7757714	8.684034	-0.0010787881	-0.0035283577	0.0033841934	-0.2195432	3.875583	9.005667	Multitasking_Read
12:37:23.054	-0.25858167	3.7757714	8.684034	-0.0010787881	-0.0035283577	0.0033841934	-0.2195432	3.875583	9.005667	Multitasking_Read
12:37:23.075	-0.25858167	3.7757714	8.684034	-0.0010787881	-0.0035283577	0.0033841934	-0.2195432	3.875583	9.005667	Multitasking_Read
12:37:23.096	-0.25858167	3.7757714	8.684034	-0.0010787881	-0.0035283577	0.0033841934	-0.2195432	3.875583	9.005667	Multitasking_Read
12:37:23.117	-0.25858167	3.7757714	8.684034	-0.0010787881	-0.0035283577	0.0033841934	-0.2195432	3.875583	9.005667	Multitasking_Read
12:37:23.138	-0.25858167	3.74704	8.739103	-0.021848205	0.014186734	-0.0063896505	-0.24723406	3.8820329	9.002171	Multitasking_Read
12:37:23.159	-0.25858167	3.74704	8.739103	-0.021848205	0.014186734	-0.0063896505	-0.24723406	3.8820329	9.002171	Multitasking_Read
12:37:23.180	-0.25858167	3.74704	8.739103	-0.021848205	0.014186734	-0.0063896505	-0.24723406	3.8820329	9.002171	Multitasking_Read
12:37:23.200	-0.25858167	3.74704	8.739103	-0.021848205	0.014186734	-0.0063896505	-0.24723406	3.8820329	9.002171	Multitasking_Read
12:37:23.221	-0.25858167	3.74704	8.739103	-0.021848205	0.014186734	-0.0063896505	-0.24723406	3.8820329	9.002171	Multitasking_Read
12:37:23.257	-0.25858167	3.74704	8.739103	-0.021848205	0.014186734	-0.0063896505	-0.24723406	3.8820329	9.002171	Multitasking_Read
12:37:23.290	-0.25858167	3.74704	8.739103	-0.021848205	0.014186734	-0.0063896505	-0.24723406	3.8820329	9.002171	Multitasking_Read
12:37:23.324	-0.2466103	3.737463	8.743892	-0.047504548	-0.027962968	0.008271115	-0.24437618	3.89164	8.998098	Multitasking_Read
12:37:23.357	-0.2466103	3.737463	8.743892	-0.047504548	-0.027962968	0.008271115	-0.24437618	3.89164	8.998098	Multitasking_Read
12:37:23.391	-0.2466103	3.737463	8.743892	-0.047504548	-0.027962968	0.008271115	-0.24437618	3.89164	8.998098	Multitasking_Read
12:37:23.424	-0.2466103	3.737463	8.743892	-0.047504548	-0.027962968	0.008271115	-0.24437618	3.89164	8.998098	Multitasking_Read
12:37:23.458	-0.2466103	3.737463	8.743892	-0.047504548	-0.027962968	0.008271115	-0.24437618	3.89164	8.998098	Multitasking_Read
12:37:23.492	-0.2466103	3.737463	8.743892	-0.047504548	-0.027962968	0.008271115	-0.24437618	3.89164	8.998098	Multitasking_Read
12:37:23.525	-0.24182175	3.737463	8.662486	0.025188418	0.029458366	0.0009407325	-0.250153	3.8590136	9.011981	Multitasking_Read
12:37:23.558	-0.24182175	3.737463	8.662486	0.025188418	0.029458366	0.0009407325	-0.250153	3.8590136	9.011981	Multitasking_Read
12:37:23.592	-0.24182175	3.737463	8.662486	0.025188418	0.029458366	0.0009407325	-0.250153	3.8590136	9.011981	Multitasking_Read
12:37:23.625	-0.24182175	3.737463	8.662486	0.025188418	0.029458366	0.0009407325	-0.250153	3.8590136	9.011981	Multitasking_Read
12:37:23.661	-0.24182175	3.737463	8.662486	0.025188418	0.029458366	0.0009407325	-0.250153	3.8590136	9.011981	Multitasking_Read
12:37:23.682	-0.45491222	3.8452053	8.703189	-0.009630902	0.022127982	-0.021050418	-0.26533508	3.880635	9.002257	Multitasking_Read
12:37:23.703	-0.45491222	3.8452053	8.703189	-0.009630902	0.022127982	-0.021050418	-0.26533508	3.880635	9.002257	Multitasking_Read
12:37:23.723	-0.45491222	3.8452053	8.703189	-0.009630902	0.022127982	-0.021050418	-0.26533508	3.880635	9.002257	Multitasking_Read
12:37:23.745	-0.45491222	3.8452053	8.703189	-0.009630902	0.022127982	-0.021050418	-0.26533508	3.880635	9.002257	Multitasking_Read
12:37:23.765	-0.45491222	3.8452053	8.703189	-0.009630902	0.022127982	-0.021050418	-0.26533508	3.880635	9.002257	Multitasking_Read
12:37:23.786	-0.45491222	3.8452053	8.703189	-0.009630902	0.022127982	-0.021050418	-0.26533508	3.880635	9.002257	Multitasking_Read
12:37:23.810	-0.45491222	3.8452053	8.703189	-0.009630902	0.022127982	-0.021050418	-0.26533508	3.880635	9.002257	Multitasking_Read
12:37:23.843	-0.45491222	3.8452053	8.703189	-0.009630902	0.022127982	-0.021050418	-0.26533508	3.880635	9.002257	Multitasking_Read
12:37:23.876	0.37829542	3.4238129	8.150111	0.0019755382	-0.02124345	0.027207937	-0.19316477	3.8853922	9.002044	Multitasking_Read
12:37:23.911	0.37829542	3.4238129	8.150111	0.0019755382	-0.02124345	0.027207937	-0.19316477	3.8853922	9.002044	Multitasking_Read
12:37:23.944	0.37829542	3.4238129	8.150111	0.0019755382	-0.02124345	0.027207937	-0.19316477	3.8853922	9.002044	Multitasking_Read
12:37:23.977	0.37829542	3.4238129	8.150111	0.0019755382	-0.02124345	0.027207937	-0.19316477	3.8853922	9.002044	Multitasking_Read
12:37:23.997	0.37829542	3.4238129	8.150111	0.0019755382	-0.02124345	0.027207937	-0.19316477	3.8853922	9.002044	Multitasking_Read
12:37:24.018	0.37829542	3.4238129	8.150111	0.0019755382	-0.02124345	0.027207937	-0.19316477	3.8853922	9.002044	Multitasking_Read
12:37:24.039	-0.098165266	3.6632404	8.755863	-0.0010787881	0.009910678	0.0052167894	-0.19780762	3.7887144	9.043057	Multitasking_Read
12:37:24.059	-0.098165266	3.6632404	8.755863	-0.0010787881	0.009910678	0.0052167894	-0.19780762	3.7887144	9.043057	Multitasking_Read
12:37:24.079	-0.098165266	3.6632404	8.755863	-0.0010787881	0.009910678	0.0052167894	-0.19780762	3.7887144	9.043057	Multitasking_Read
12:37:24.100	-0.098165266	3.6632404	8.755863	-0.0010787881	0.009910678	0.0052167894	-0.19780762	3.7887144	9.043057	Multitasking_Read
12:37:24.122	-0.098165266	3.6632404	8.755863	-0.0010787881	0.009910678	0.0052167894	-0.19780762	3.7887144	9.043057	Multitasking_Read
12:37:24.143	-0.098165266	3.6632404	8.755863	-0.0010787881	0.009910678	0.0052167894	-0.19780762	3.7887144	9.043057	Multitasking_Read
12:37:24.163	-0.098165266	3.6632404	8.755863	-0.0010787881	0.009910678	0.0052167894	-0.19780762	3.7887144	9.043057	Multitasking_Read
12:37:24.184	-0.098165266	3.6632404	8.755863	-0.0010787881	0.009910678	0.0052167894	-0.19780762	3.7887144	9.043057	Multitasking_Read
12:37:24.205	-0.098165266	3.6632404	8.755863	-0.0010787881	0.009910678	0.0052167894	-0.19780762	3.7887144	9.043057	Multitasking_Read
12:37:24.227	-0.2370332	3.6991546	8.894731	0.017858034	-0.019410854	0.014990633	-0.19438334	3.778863	9.047252	Multitasking_Read
12:37:24.247	-0.2370332	3.6991546	8.894731	0.017858034	-0.019410854	0.014990633	-0.19438334	3.778863	9.047252	Multitasking_Read
12:37:24.267	-0.2370332	3.6991546	8.894731	0.017858034	-0.019410854	0.014990633	-0.19438334	3.778863	9.047252	Multitasking_Read
12:37:24.288	-0.2370332	3.6991546	8.894731	0.017858034	-0.019410854	0.014990633	-0.19438334	3.778863	9.047252	Multitasking_Read
12:37:24.308	-0.2370332	3.6991546	8.894731	0.017858034	-0.019410854	0.014990633	-0.19438334	3.778863	9.047252	Multitasking_Read
12:37:24.329	-0.2370332	3.6991546	8.894731	0.017858034	-0.019410854	0.014990633	-0.19438334	3.778863	9.047252	Multitasking_Read
12:37:24.351	-0.2370332	3.6991546	8.894731	0.017858034	-0.019410854	0.014990633	-0.19438334	3.778863	9.047252	Multitasking_Read
12:37:24.372	-0.2370332	3.6991546	8.894731	0.017858034	-0.019410854	0.014990633	-0.19438334	3.778863	9.047252	Multitasking_Read
12:37:24.393	-0.2370332	3.6991546	8.894731	0.017858034	-0.019410854	0.014990633	-0.19438334	3.778863	9.047252	Multitasking_Read
12:37:24.431	-0.0047885496	3.6632404	8.573898	0.0074733254	-0.039569408	-0.007611381	-0.14418241	3.8290973	9.027046	Multitasking_Read
12:37:24.463	-0.0047885496	3.6632404	8.573898	0.0074733254	-0.039569408	-0.007611381	-0.14418241	3.8290973	9.027046	Multitasking_Read
12:37:24.496	-0.0047885496	3.6632404	8.573898	0.0074733254	-0.039569408	-0.007611381	-0.14418241	3.8290973	9.027046	Multitasking_Read
12:37:24.530	-0.0047885496	3.6632404	8.573898	0.0074733254	-0.039569408	-0.007611381	-0.14418241	3.8290973	9.027046	Multitasking_Read
12:37:24.551	-0.0047885496	3.6632404	8.573898	0.0074733254	-0.039569408	-0.007611381	-0.14418241	3.8290973	9.027046	Multitasking_Read
12:37:24.571	-0.0047885496	3.6632404	8.573898	0.0074733254	-0.039569408	-0.007611381	-0.14418241	3.8290973	9.027046	Multitasking_Read
12:37:24.593	-0.15802214	3.4525442	8.93304	0.07955543	-0.016967393	-0.03082426	-0.13218437	3.821347	9.030515	Multitasking_Read
12:37:24.630	-0.15802214	3.4525442	8.93304	0.07955543	-0.016967393	-0.03082426	-0.13218437	3.821347	9.030515	Multitasking_Read
12:37:24.663	-0.15802214	3.4525442	8.93304	0.07955543	-0.016967393	-0.03082426	-0.13218437	3.821347	9.030515	Multitasking_Read
12:37:24.697	-0.15802214	3.4525442	8.93304	0.07955543	-0.016967393	-0.03082426	-0.13218437	3.821347	9.030515	Multitasking_Read
12:37:24.731	-0.15802214	3.4525442	8.93304	0.07955543	-0.016967393	-0.03082426	-0.13218437	3.821347	9.030515	Multitasking_Read
12:37:24.764	-0.11492519	3.6656346	8.545167	-0.02001561	-0.005971818	-0.04853935	-0.12645444	3.8343756	9.025073	Multitasking_Read
12:37:24.797	-0.11492519	3.6656346	8.545167	-0.02001561	-0.005971818	-0.04853935	-0.12645444	3.8343756	9.025073	Multitasking_Read
12:37:24.831	-0.11492519	3.6656346	8.545167	-0.02001561	-0.005971818	-0.04853935	-0.12645444	3.8343756	9.025073	Multitasking_Read
12:37:24.864	-0.11492519	3.6656346	8.545167	-0.02001561	-0.005971818	-0.04853935	-0.12645444	3.8343756	9.025073	Multitasking_Read
12:37:24.898	-0.11492519	3.6656346	8.545167	-0.02001561	-0.005971818	-0.04853935	-0.12645444	3.8343756	9.025073	Multitasking_Read
12:37:24.931	-0.11492519	3.6656346	8.545167	-0.02001561	-0.005971818	-0.04853935	-0.12645444	3.8343756	9.025073	Multitasking_Read
12:37:24.965	-0.2944958	3.6536634	8.839663	-0.015128689	0.027625771	-0.060756657	-0.16739012	3.7877338	9.044082	Multitasking_Read
12:37:24.998	-0.2944958	3.6536634	8.839663	-0.015128689	0.027625771	-0.060756657	-0.16739012	3.7877338	9.044082	Multitasking_Read
12:37:25.032	-0.2944958	3.6536634	8.839663	-0.015128689	0.027625771	-0.060756657	-0.16739012	3.7877338	9.044082	Multitasking_Read
12:37:25.065	-0.2944958	3.6536634	8.839663	-0.015128689	0.027625771	-0.060756657	-0.16739012	3.7877338	9.044082	Multitasking_Read
12:37:25.099	-0.2944958	3.6536634	8.839663	-0.015128689	0.027625771	-0.060756657	-0.16739012	3.7877338	9.044082	Multitasking_Read
12:37:25.133	-0.2777359	3.624932	8.976136	-0.035898104	0.019684521	-0.034489453	-0.25276056	3.7611492	9.053189	Multitasking_Read
12:37:25.166	-0.2777359	3.624932	8.976136	-0.035898104	0.019684521	-0.034489453	-0.25276056	3.7611492	9.053189	Multitasking_Read
12:37:25.200	-0.2777359	3.624932	8.976136	-0.035898104	0.019684521	-0.034489453	-0.25276056	3.7611492	9.053189	Multitasking_Read
12:37:25.233	-0.2777359	3.624932	8.976136	-0.035898104	0.019684521	-0.034489453	-0.25276056	3.7611492	9.053189	Multitasking_Read
12:37:25.266	-0.2777359	3.624932	8.976136	-0.035898104	0.019684521	-0.034489453	-0.25276056	3.7611492	9.053189	Multitasking_Read
12:37:25.300	-0.3232271	3.6440864	8.968953	-0.032232914	-0.00963701	-0.0015027284	-0.27751756	3.743289	9.059864	Multitasking_Read
12:37:25.333	-0.3232271	3.6440864	8.968953	-0.032232914	-0.00963701	-0.0015027284	-0.27751756	3.743289	9.059864	Multitasking_Read
12:37:25.367	-0.3232271	3.6440864	8.968953	-0.032232914	-0.00963701	-0.0015027284	-0.27751756	3.743289	9.059864	Multitasking_Read
12:37:25.401	-0.3232271	3.6440864	8.968953	-0.032232914	-0.00963701	-0.0015027284	-0.27751756	3.743289	9.059864	Multitasking_Read
12:37:25.434	-0.3232271	3.6440864	8.968953	-0.032232914	-0.00963701	-0.0015027284	-0.27751756	3.743289	9.059864	Multitasking_Read
12:37:25.468	-0.3232271	3.6440864	8.968953	-0.032232914	-0.00963701	-0.0015027284	-0.27751756	3.743289	9.059864	Multitasking_Read
12:37:25.489	-0.27055305	3.6800003	8.865999	0.012360248	-0.010247875	0.013158037	-0.29953095	3.747561	9.057397	Multitasking_Read
12:37:25.510	-0.27055305	3.6800003	8.865999	0.012360248	-0.010247875	0.013158037	-0.29953095	3.747561	9.057397	Multitasking_Read
12:37:25.532	-0.27055305	3.6800003	8.865999	0.012360248	-0.010247875	0.013158037	-0.29953095	3.747561	9.057397	Multitasking_Read
12:37:25.552	-0.27055305	3.6800003	8.865999	0.012360248	-0.010247875	0.013158037	-0.29953095	3.747561	9.057397	Multitasking_Read
12:37:25.573	-0.27055305	3.6800003	8.865999	0.012360248	-0.010247875	0.013158037	-0.29953095	3.747561	9.057397	Multitasking_Read
12:37:25.594	-0.27055305	3.6800003	8.865999	0.012360248	-0.010247875	0.013158037	-0.29953095	3.747561	9.057397	Multitasking_Read
12:37:25.614	-0.27055305	3.6800003	8.865999	0.012360248	-0.010247875	0.013158037	-0.29953095	3.747561	9.057397	Multitasking_Read
12:37:25.636	-0.27055305	3.6800003	8.865999	0.012360248	-0.010247875	0.013158037	-0.29953095	3.747561	9.057397	Multitasking_Read
12:37:25.656	-0.27055305	3.6800003	8.865999	0.012360248	-0.010247875	0.013158037	-0.29953095	3.747561	9.057397	Multitasking_Read
12:37:25.677	-0.3974496	3.6823947	8.609812	0.005029864	0.011132408	0.016823228	-0.30544266	3.7574658	9.053095	Multitasking_Read
12:37:25.698	-0.3974496	3.6823947	8.609812	0.005029864	0.011132408	0.016823228	-0.30544266	3.7574658	9.053095	Multitasking_Read
12:37:25.719	-0.3974496	3.6823947	8.609812	0.005029864	0.011132408	0.016823228	-0.30544266	3.7574658	9.053095	Multitasking_Read
12:37:25.740	-0.3974496	3.6823947	8.609812	0.005029864	0.011132408	0.016823228	-0.30544266	3.7574658	9.053095	Multitasking_Read
12:37:25.761	-0.3974496	3.6823947	8.609812	0.005029864	0.011132408	0.016823228	-0.30544266	3.7574658	9.053095	Multitasking_Read
12:37:25.782	-0.3974496	3.6823947	8.609812	0.005029864	0.011132408	0.016823228	-0.30544266	3.7574658	9.053095	Multitasking_Read
12:37:25.804	-0.3974496	3.6823947	8.609812	0.005029864	0.011132408	0.016823228	-0.30544266	3.7574658	9.053095	Multitasking_Read
12:37:25.825	-0.3974496	3.6823947	8.609812	0.005029864	0.011132408	0.016823228	-0.30544266	3.7574658	9.053095	Multitasking_Read
12:37:25.845	-0.26097596	3.7111259	8.684034	0.024577552	0.0025802949	0.029040532	-0.28073463	3.7389412	9.06156	Multitasking_Read
12:37:25.865	-0.26097596	3.7111259	8.684034	0.024577552	0.0025802949	0.029040532	-0.28073463	3.7389412	9.06156	Multitasking_Read
12:37:25.887	-0.26097596	3.7111259	8.684034	0.024577552	0.0025802949	0.029040532	-0.28073463	3.7389412	9.06156	Multitasking_Read
12:37:25.923	-0.26097596	3.7111259	8.684034	0.024577552	0.0025802949	0.029040532	-0.28073463	3.7389412	9.06156	Multitasking_Read
12:37:25.952	-0.26097596	3.7111259	8.684034	0.024577552	0.0025802949	0.029040532	-0.28073463	3.7389412	9.06156	Multitasking_Read
12:37:25.985	-0.26097596	3.7111259	8.684034	0.024577552	0.0025802949	0.029040532	-0.28073463	3.7389412	9.06156	Multitasking_Read
12:37:26.019	-0.06464542	3.5842295	8.473338	-0.046282817	-0.0023066273	0.0039950586	-0.19812384	3.7907717	9.042188	Multitasking_Read
12:37:26.052	-0.06464542	3.5842295	8.473338	-0.046282817	-0.0023066273	0.0039950586	-0.19812384	3.7907717	9.042188	Multitasking_Read
12:37:26.086	-0.06464542	3.5842295	8.473338	-0.046282817	-0.0023066273	0.0039950586	-0.19812384	3.7907717	9.042188	Multitasking_Read
12:37:26.119	-0.06464542	3.5842295	8.473338	-0.046282817	-0.0023066273	0.0039950586	-0.19812384	3.7907717	9.042188	Multitasking_Read
12:37:26.152	-0.06464542	3.5842295	8.473338	-0.046282817	-0.0023066273	0.0039950586	-0.19812384	3.7907717	9.042188	Multitasking_Read
12:37:26.186	-0.06464542	3.5842295	8.473338	-0.046282817	-0.0023066273	0.0039950586	-0.19812384	3.7907717	9.042188	Multitasking_Read
12:37:26.220	-0.13886794	3.6081722	8.739103	-0.0047439793	0.019073656	0.00032986724	-0.19303134	3.7402236	9.063324	Multitasking_Read
12:37:26.253	-0.13886794	3.6081722	8.739103	-0.0047439793	0.019073656	0.00032986724	-0.19303134	3.7402236	9.063324	Multitasking_Read
12:37:26.287	-0.13886794	3.6081722	8.739103	-0.0047439793	0.019073656	0.00032986724	-0.19303134	3.7402236	9.063324	Multitasking_Read
12:37:26.320	-0.13886794	3.6081722	8.739103	-0.0047439793	0.019073656	0.00032986724	-0.19303134	3.7402236	9.063324	Multitasking_Read
12:37:26.354	-0.13886794	3.6081722	8.739103	-0.0047439793	0.019073656	0.00032986724	-0.19303134	3.7402236	9.063324	Multitasking_Read
12:37:26.387	-0.17478207	3.5435266	8.691217	-0.009020036	-0.006582684	0.009492845	-0.212895	3.743007	9.061729	Multitasking_Read
12:37:26.421	-0.17478207	3.5435266	8.691217	-0.009020036	-0.006582684	0.009492845	-0.212895	3.743007	9.061729	Multitasking_Read
12:37:26.454	-0.17478207	3.5435266	8.691217	-0.009020036	-0.006582684	0.009492845	-0.212895	3.743007	9.061729	Multitasking_Read
12:37:26.488	-0.17478207	3.5435266	8.691217	-0.009020036	-0.006582684	0.009492845	-0.212895	3.743007	9.061729	Multitasking_Read
12:37:26.522	-0.17478207	3.5435266	8.691217	-0.009020036	-0.006582684	0.009492845	-0.212895	3.743007	9.061729	Multitasking_Read
12:37:26.555	-0.17478207	3.5435266	8.691217	-0.009020036	-0.006582684	0.009492845	-0.212895	3.743007	9.061729	Multitasking_Read
12:37:26.589	-0.2083019	3.675212	8.91149	-0.0139069585	0.008688948	0.010103711	-0.20115459	3.7188501	9.071938	Multitasking_Read
12:37:26.622	-0.2083019	3.675212	8.91149	-0.0139069585	0.008688948	0.010103711	-0.20115459	3.7188501	9.071938	Multitasking_Read
12:37:26.643	-0.2083019	3.675212	8.91149	-0.0139069585	0.008688948	0.010103711	-0.20115459	3.7188501	9.071938	Multitasking_Read
12:37:26.665	-0.2083019	3.675212	8.91149	-0.0139069585	0.008688948	0.010103711	-0.20115459	3.7188501	9.071938	Multitasking_Read
12:37:26.685	-0.2083019	3.675212	8.91149	-0.0139069585	0.008688948	0.010103711	-0.20115459	3.7188501	9.071938	Multitasking_Read
12:37:26.707	-0.2083019	3.675212	8.91149	-0.0139069585	0.008688948	0.010103711	-0.20115459	3.7188501	9.071938	Multitasking_Read
12:37:26.728	-0.2083019	3.675212	8.91149	-0.0139069585	0.008688948	0.010103711	-0.20115459	3.7188501	9.071938	Multitasking_Read
12:37:26.749	-0.21309046	3.5770466	8.930645	-0.0120743625	-0.0078044143	0.0039950586	-0.1895001	3.7191358	9.072073	Multitasking_Read
12:37:26.770	-0.21309046	3.5770466	8.930645	-0.0120743625	-0.0078044143	0.0039950586	-0.1895001	3.7191358	9.072073	Multitasking_Read
12:37:26.792	-0.21309046	3.5770466	8.930645	-0.0120743625	-0.0078044143	0.0039950586	-0.1895001	3.7191358	9.072073	Multitasking_Read
12:37:26.812	-0.21309046	3.5770466	8.930645	-0.0120743625	-0.0078044143	0.0039950586	-0.1895001	3.7191358	9.072073	Multitasking_Read
12:37:26.834	-0.21309046	3.5770466	8.930645	-0.0120743625	-0.0078044143	0.0039950586	-0.1895001	3.7191358	9.072073	Multitasking_Read
12:37:26.855	-0.21309046	3.5770466	8.930645	-0.0120743625	-0.0078044143	0.0039950586	-0.1895001	3.7191358	9.072073	Multitasking_Read
12:37:26.876	-0.21309046	3.5770466	8.930645	-0.0120743625	-0.0078044143	0.0039950586	-0.1895001	3.7191358	9.072073	Multitasking_Read
12:37:26.896	-0.21309046	3.5770466	8.930645	-0.0120743625	-0.0078044143	0.0039950586	-0.1895001	3.7191358	9.072073	Multitasking_Read
12:37:26.917	-0.22506183	3.634509	8.758257	-0.0120743625	-0.0078044143	0.0039950586	-0.1895001	3.7191358	9.072073	Multitasking_Read
12:37:26.937	-0.22506183	3.634509	8.758257	0.0031972688	0.0019694294	0.016212365	-0.1976251	3.7236109	9.070063	Multitasking_Read
12:37:26.958	-0.22506183	3.634509	8.758257	0.0031972688	0.0019694294	0.016212365	-0.1976251	3.7236109	9.070063	Multitasking_Read
12:37:26.979	-0.22506183	3.634509	8.758257	0.0031972688	0.0019694294	0.016212365	-0.1976251	3.7236109	9.070063	Multitasking_Read
12:37:27.000	-0.22506183	3.634509	8.758257	0.0031972688	0.0019694294	0.016212365	-0.1976251	3.7236109	9.070063	Multitasking_Read
12:37:27.024	-0.22506183	3.634509	8.758257	0.0031972688	0.0019694294	0.016212365	-0.1976251	3.7236109	9.070063	Multitasking_Read
12:37:27.058	-0.22506183	3.634509	8.758257	0.0031972688	0.0019694294	0.016212365	-0.1976251	3.7236109	9.070063	Multitasking_Read
12:37:27.092	-0.22506183	3.634509	8.758257	0.0031972688	0.0019694294	0.016212365	-0.1976251	3.7236109	9.070063	Multitasking_Read
12:37:27.125	-0.14126222	3.5938065	8.667274	0.024577552	-0.0023066273	0.019877557	-0.20341873	3.7224834	9.070398	Multitasking_Read
12:37:27.158	-0.14126222	3.5938065	8.667274	0.024577552	-0.0023066273	0.019877557	-0.20341873	3.7224834	9.070398	Multitasking_Read
12:37:27.192	-0.14126222	3.5938065	8.667274	0.024577552	-0.0023066273	0.019877557	-0.20341873	3.7224834	9.070398	Multitasking_Read
12:37:27.225	-0.14126222	3.5938065	8.667274	0.024577552	-0.0023066273	0.019877557	-0.20341873	3.7224834	9.070398	Multitasking_Read
12:37:27.261	-0.14126222	3.5938065	8.667274	0.024577552	-0.0023066273	0.019877557	-0.20341873	3.7224834	9.070398	Multitasking_Read
12:37:27.292	-0.19633053	3.5914123	8.696006	-0.018793881	-0.019410854	0.011936307	-0.1887617	3.7273903	9.068698	Multitasking_Read
12:37:27.316	-0.19633053	3.5914123	8.696006	-0.018793881	-0.019410854	0.011936307	-0.1887617	3.7273903	9.068698	Multitasking_Read
12:37:27.337	-0.19633053	3.5914123	8.696006	-0.018793881	-0.019410854	0.011936307	-0.1887617	3.7273903	9.068698	Multitasking_Read
12:37:27.359	-0.19633053	3.5914123	8.696006	-0.018793881	-0.019410854	0.011936307	-0.1887617	3.7273903	9.068698	Multitasking_Read
12:37:27.382	-0.19633053	3.5914123	8.696006	-0.018793881	-0.019410854	0.011936307	-0.1887617	3.7273903	9.068698	Multitasking_Read
12:37:27.404	-0.19633053	3.5914123	8.696006	-0.018793881	-0.019410854	0.011936307	-0.1887617	3.7273903	9.068698	Multitasking_Read
12:37:27.427	-0.19633053	3.5914123	8.696006	-0.018793881	-0.019410854	0.011936307	-0.1887617	3.7273903	9.068698	Multitasking_Read
12:37:27.451	-0.19633053	3.5914123	8.696006	-0.018793881	-0.019410854	0.011936307	-0.1887617	3.7273903	9.068698	Multitasking_Read
12:37:27.473	-0.16281068	3.5578923	8.849239	-0.045061085	0.0050237556	0.009492845	-0.17467487	3.6882856	9.084954	Multitasking_Read
12:37:27.496	-0.16281068	3.5578923	8.849239	-0.045061085	0.0050237556	0.009492845	-0.17467487	3.6882856	9.084954	Multitasking_Read
12:37:27.519	-0.16281068	3.5578923	8.849239	-0.045061085	0.0050237556	0.009492845	-0.17467487	3.6882856	9.084954	Multitasking_Read
12:37:27.541	-0.16281068	3.5578923	8.849239	-0.045061085	0.0050237556	0.009492845	-0.17467487	3.6882856	9.084954	Multitasking_Read
12:37:27.564	-0.16281068	3.5578923	8.849239	-0.045061085	0.0050237556	0.009492845	-0.17467487	3.6882856	9.084954	Multitasking_Read
12:37:27.587	-0.16281068	3.5578923	8.849239	-0.045061085	0.0050237556	0.009492845	-0.17467487	3.6882856	9.084954	Multitasking_Read
12:37:27.610	-0.16281068	3.5578923	8.849239	-0.045061085	0.0050237556	0.009492845	-0.17467487	3.6882856	9.084954	Multitasking_Read
12:37:27.632	-0.16281068	3.5578923	8.849239	-0.045061085	0.0050237556	0.009492845	-0.17467487	3.6882856	9.084954	Multitasking_Read
12:37:27.656	-0.18675344	3.5363438	8.897125	-0.0120743625	0.01357587	0.010103711	-0.18269348	3.6699674	9.092213	Multitasking_Read
12:37:27.678	-0.18675344	3.5363438	8.897125	-0.0120743625	0.01357587	0.010103711	-0.18269348	3.6699674	9.092213	Multitasking_Read
12:37:27.701	-0.18675344	3.5363438	8.897125	-0.0120743625	0.01357587	0.010103711	-0.18269348	3.6699674	9.092213	Multitasking_Read
12:37:27.724	-0.18675344	3.5363438	8.897125	-0.0120743625	0.01357587	0.010103711	-0.18269348	3.6699674	9.092213	Multitasking_Read
12:37:27.745	-0.18675344	3.5363438	8.897125	-0.0120743625	0.01357587	0.010103711	-0.18269348	3.6699674	9.092213	Multitasking_Read
12:37:27.769	-0.18675344	3.5363438	8.897125	-0.0120743625	0.01357587	0.010103711	-0.18269348	3.6699674	9.092213	Multitasking_Read
12:37:27.792	-0.18675344	3.5363438	8.897125	-0.0120743625	0.01357587	0.010103711	-0.18269348	3.6699674	9.092213	Multitasking_Read
12:37:27.815	-0.18675344	3.5363438	8.897125	-0.0120743625	0.01357587	0.010103711	-0.18269348	3.6699674	9.092213	Multitasking_Read
12:37:27.838	-0.31365	3.5602865	8.882759	0.006251595	0.008688948	0.0064385193	-0.18492241	3.6704097	9.0919895	Multitasking_Read
12:37:27.861	-0.31365	3.5602865	8.882759	0.006251595	0.008688948	0.0064385193	-0.18492241	3.6704097	9.0919895	Multitasking_Read
12:37:27.885	-0.31365	3.5602865	8.882759	0.006251595	0.008688948	0.0064385193	-0.18492241	3.6704097	9.0919895	Multitasking_Read
12:37:27.907	-0.31365	3.5602865	8.882759	0.006251595	0.008688948	0.0064385193	-0.18492241	3.6704097	9.0919895	Multitasking_Read
12:37:27.930	-0.31365	3.5602865	8.882759	0.006251595	0.008688948	0.0064385193	-0.18492241	3.6704097	9.0919895	Multitasking_Read
12:37:27.953	-0.31365	3.5602865	8.882759	0.006251595	0.008688948	0.0064385193	-0.18492241	3.6704097	9.0919895	Multitasking_Read
12:37:27.975	-0.31365	3.5602865	8.882759	0.006251595	0.008688948	0.0064385193	-0.18492241	3.6704097	9.0919895	Multitasking_Read
12:37:27.999	-0.31365	3.5602865	8.882759	0.006251595	0.008688948	0.0064385193	-0.18492241	3.6704097	9.0919895	Multitasking_Read
12:37:28.022	-0.22027329	3.5554981	8.921068	0.0031972688	0.0013585642	0.027207937	-0.18195407	3.6645916	9.094395	Multitasking_Read
12:37:28.045	-0.22027329	3.5554981	8.921068	0.0031972688	0.0013585642	0.027207937	-0.18195407	3.6645916	9.094395	Multitasking_Read
12:37:28.066	-0.22027329	3.5554981	8.921068	0.0031972688	0.0013585642	0.027207937	-0.18195407	3.6645916	9.094395	Multitasking_Read
[truncated: 3,031 more rows]
