# Supplementary material for: Real-time Smartphone Activity Classification Using Inertial Sensors—Recognition of Scrolling, Typing, and Watching Videos While Sitting or Walking
Source: Sensors (Basel). 2020 Jan 24;20(3):655. doi: 10.3390/s20030655 (PMC7038357; doi:10.3390/s20030655)
Supplement: Supplementary file 1 [file sensors-20-00655-s001.zip › sensors-668083-supplementary/5Hz_data/2933/2019_09_10_12_09_33_Sitting_Idle.csv]

time	accX	accY	accZ	rotX	rotY	rotZ	graX	graY	graZ	activity
12:10:02.493	-0.023942748	2.9593236	9.002473	0.022744957	0.04961692	-0.030213393	0.011242256	3.0525575	9.31945	Sitting_Idle
12:10:02.513	-0.14365649	2.8396099	8.901914	-0.1660124	-0.034682482	0.054696873	-0.023456717	3.065812	9.315075	Sitting_Idle
12:10:02.535	-0.14365649	2.8396099	8.901914	-0.1660124	-0.034682482	0.054696873	-0.023456717	3.065812	9.315075	Sitting_Idle
12:10:02.556	-0.14365649	2.8396099	8.901914	-0.1660124	-0.034682482	0.054696873	-0.023456717	3.065812	9.315075	Sitting_Idle
12:10:02.578	-0.14365649	2.8396099	8.901914	-0.1660124	-0.034682482	0.054696873	-0.023456717	3.065812	9.315075	Sitting_Idle
12:10:02.599	-0.14365649	2.8396099	8.901914	-0.1660124	-0.034682482	0.054696873	-0.023456717	3.065812	9.315075	Sitting_Idle
12:10:02.621	-0.14365649	2.8396099	8.901914	-0.1660124	-0.034682482	0.054696873	-0.023456717	3.065812	9.315075	Sitting_Idle
12:10:02.642	-0.14365649	2.8396099	8.901914	-0.1660124	-0.034682482	0.054696873	-0.023456717	3.065812	9.315075	Sitting_Idle
12:10:02.663	-0.14365649	2.8396099	8.901914	-0.1660124	-0.034682482	0.054696873	-0.023456717	3.065812	9.315075	Sitting_Idle
12:10:02.684	-0.105348095	3.1772027	8.801354	0.053288218	0.006856351	-0.002724459	-0.006999796	3.088934	9.30746	Sitting_Idle
12:10:02.706	-0.105348095	3.1772027	8.801354	0.053288218	0.006856351	-0.002724459	-0.006999796	3.088934	9.30746	Sitting_Idle
12:10:02.727	-0.105348095	3.1772027	8.801354	0.053288218	0.006856351	-0.002724459	-0.006999796	3.088934	9.30746	Sitting_Idle
12:10:02.749	-0.105348095	3.1772027	8.801354	0.053288218	0.006856351	-0.002724459	-0.006999796	3.088934	9.30746	Sitting_Idle
12:10:02.770	-0.105348095	3.1772027	8.801354	0.053288218	0.006856351	-0.002724459	-0.006999796	3.088934	9.30746	Sitting_Idle
12:10:02.791	-0.105348095	3.1772027	8.801354	0.053288218	0.006856351	-0.002724459	-0.006999796	3.088934	9.30746	Sitting_Idle
12:10:02.813	-0.105348095	3.1772027	8.801354	0.053288218	0.006856351	-0.002724459	-0.006999796	3.088934	9.30746	Sitting_Idle
12:10:02.834	-0.105348095	3.1772027	8.801354	0.053288218	0.006856351	-0.002724459	-0.006999796	3.088934	9.30746	Sitting_Idle
12:10:02.856	-0.06464542	3.083826	8.882759	0.015414573	0.020906253	0.04492303	-0.0073151453	3.0892773	9.307345	Sitting_Idle
12:10:02.877	-0.06464542	3.083826	8.882759	0.015414573	0.020906253	0.04492303	-0.0073151453	3.0892773	9.307345	Sitting_Idle
12:10:02.898	-0.06464542	3.083826	8.882759	0.015414573	0.020906253	0.04492303	-0.0073151453	3.0892773	9.307345	Sitting_Idle
12:10:02.919	-0.06464542	3.083826	8.882759	0.015414573	0.020906253	0.04492303	-0.0073151453	3.0892773	9.307345	Sitting_Idle
12:10:02.940	-0.06464542	3.083826	8.882759	0.015414573	0.020906253	0.04492303	-0.0073151453	3.0892773	9.307345	Sitting_Idle
12:10:02.961	-0.06464542	3.083826	8.882759	0.015414573	0.020906253	0.04492303	-0.0073151453	3.0892773	9.307345	Sitting_Idle
12:10:02.983	-0.06464542	3.083826	8.882759	0.015414573	0.020906253	0.04492303	-0.0073151453	3.0892773	9.307345	Sitting_Idle
12:10:03.006	-0.06464542	3.083826	8.882759	0.015414573	0.020906253	0.04492303	-0.0073151453	3.0892773	9.307345	Sitting_Idle
12:10:03.030	-0.06464542	3.083826	8.882759	0.015414573	0.020906253	0.04492303	-0.0073151453	3.0892773	9.307345	Sitting_Idle
12:10:03.054	0.083799616	2.9904492	8.954588	-0.0010787881	-0.026741238	0.05164255	0.021356968	3.0950437	9.3054085	Sitting_Idle
12:10:03.077	0.083799616	2.9904492	8.954588	-0.0010787881	-0.026741238	0.05164255	0.021356968	3.0950437	9.3054085	Sitting_Idle
12:10:03.100	0.083799616	2.9904492	8.954588	-0.0010787881	-0.026741238	0.05164255	0.021356968	3.0950437	9.3054085	Sitting_Idle
12:10:03.123	0.083799616	2.9904492	8.954588	-0.0010787881	-0.026741238	0.05164255	0.021356968	3.0950437	9.3054085	Sitting_Idle
12:10:03.147	0.083799616	2.9904492	8.954588	-0.0010787881	-0.026741238	0.05164255	0.021356968	3.0950437	9.3054085	Sitting_Idle
12:10:03.170	0.083799616	2.9904492	8.954588	-0.0010787881	-0.026741238	0.05164255	0.021356968	3.0950437	9.3054085	Sitting_Idle
12:10:03.193	0.083799616	2.9904492	8.954588	-0.0010787881	-0.026741238	0.05164255	0.021356968	3.0950437	9.3054085	Sitting_Idle
12:10:03.215	0.12210801	2.9593236	8.964165	-0.008409171	-0.010247875	0.017434094	0.06437325	3.0973597	9.30444	Sitting_Idle
12:10:03.236	0.12210801	2.9593236	8.964165	-0.008409171	-0.010247875	0.017434094	0.06437325	3.0973597	9.30444	Sitting_Idle
12:10:03.259	0.12210801	2.9593236	8.964165	-0.008409171	-0.010247875	0.017434094	0.06437325	3.0973597	9.30444	Sitting_Idle
12:10:03.281	0.12210801	2.9593236	8.964165	-0.008409171	-0.010247875	0.017434094	0.06437325	3.0973597	9.30444	Sitting_Idle
12:10:03.303	0.12210801	2.9593236	8.964165	-0.008409171	-0.010247875	0.017434094	0.06437325	3.0973597	9.30444	Sitting_Idle
12:10:03.325	0.12210801	2.9593236	8.964165	-0.008409171	-0.010247875	0.017434094	0.06437325	3.0973597	9.30444	Sitting_Idle
12:10:03.347	0.12210801	2.9593236	8.964165	-0.008409171	-0.010247875	0.017434094	0.06437325	3.0973597	9.30444	Sitting_Idle
12:10:03.371	0.12210801	2.9593236	8.964165	-0.008409171	-0.010247875	0.017434094	0.06437325	3.0973597	9.30444	Sitting_Idle
12:10:03.394	0.07422252	3.0622776	8.892337	0.012360248	0.0062454864	0.0015515977	0.07765856	3.0992322	9.303714	Sitting_Idle
12:10:03.417	0.07422252	3.0622776	8.892337	0.012360248	0.0062454864	0.0015515977	0.07765856	3.0992322	9.303714	Sitting_Idle
12:10:03.440	0.07422252	3.0622776	8.892337	0.012360248	0.0062454864	0.0015515977	0.07765856	3.0992322	9.303714	Sitting_Idle
12:10:03.462	0.07422252	3.0622776	8.892337	0.012360248	0.0062454864	0.0015515977	0.07765856	3.0992322	9.303714	Sitting_Idle
12:10:03.486	0.07422252	3.0622776	8.892337	0.012360248	0.0062454864	0.0015515977	0.07765856	3.0992322	9.303714	Sitting_Idle
12:10:03.509	0.07422252	3.0622776	8.892337	0.012360248	0.0062454864	0.0015515977	0.07765856	3.0992322	9.303714	Sitting_Idle
12:10:03.532	0.07422252	3.0622776	8.892337	0.012360248	0.0062454864	0.0015515977	0.07765856	3.0992322	9.303714	Sitting_Idle
12:10:03.556	0.07422252	3.0622776	8.892337	0.012360248	0.0062454864	0.0015515977	0.07765856	3.0992322	9.303714	Sitting_Idle
12:10:03.580	0.083799616	2.9736893	9.000079	0.009305921	0.01724106	-0.007000516	0.07706629	3.1010523	9.303113	Sitting_Idle
12:10:03.602	0.083799616	2.9736893	9.000079	0.009305921	0.01724106	-0.007000516	0.07706629	3.1010523	9.303113	Sitting_Idle
12:10:03.625	0.083799616	2.9736893	9.000079	0.009305921	0.01724106	-0.007000516	0.07706629	3.1010523	9.303113	Sitting_Idle
12:10:03.648	0.083799616	2.9736893	9.000079	0.009305921	0.01724106	-0.007000516	0.07706629	3.1010523	9.303113	Sitting_Idle
12:10:03.671	0.083799616	2.9736893	9.000079	0.009305921	0.01724106	-0.007000516	0.07706629	3.1010523	9.303113	Sitting_Idle
12:10:03.694	0.083799616	2.9736893	9.000079	0.009305921	0.01724106	-0.007000516	0.07706629	3.1010523	9.303113	Sitting_Idle
12:10:03.718	0.083799616	2.9736893	9.000079	0.009305921	0.01724106	-0.007000516	0.07706629	3.1010523	9.303113	Sitting_Idle
12:10:03.741	0.083799616	2.9736893	9.000079	0.009305921	0.01724106	-0.007000516	0.07706629	3.1010523	9.303113	Sitting_Idle
12:10:03.764	0.023942748	3.0119977	8.968953	0.018468902	-0.0053609535	-0.007611381	0.074244946	3.1018882	9.302856	Sitting_Idle
12:10:03.787	0.023942748	3.0119977	8.968953	0.018468902	-0.0053609535	-0.007611381	0.074244946	3.1018882	9.302856	Sitting_Idle
12:10:03.810	0.023942748	3.0119977	8.968953	0.018468902	-0.0053609535	-0.007611381	0.074244946	3.1018882	9.302856	Sitting_Idle
12:10:03.834	0.023942748	3.0119977	8.968953	0.018468902	-0.0053609535	-0.007611381	0.074244946	3.1018882	9.302856	Sitting_Idle
12:10:03.857	0.023942748	3.0119977	8.968953	0.018468902	-0.0053609535	-0.007611381	0.074244946	3.1018882	9.302856	Sitting_Idle
12:10:03.880	0.023942748	3.0119977	8.968953	0.018468902	-0.0053609535	-0.007611381	0.074244946	3.1018882	9.302856	Sitting_Idle
12:10:03.902	0.023942748	3.0119977	8.968953	0.018468902	-0.0053609535	-0.007611381	0.074244946	3.1018882	9.302856	Sitting_Idle
12:10:03.924	0.023942748	3.0119977	8.968953	0.018468902	-0.0053609535	-0.007611381	0.074244946	3.1018882	9.302856	Sitting_Idle
12:10:03.948	0.038308397	2.9760835	8.921068	-0.010241767	0.00074769906	0.0039950586	0.07629516	3.1025696	9.302613	Sitting_Idle
12:10:03.971	0.038308397	2.9760835	8.921068	-0.010241767	0.00074769906	0.0039950586	0.07629516	3.1025696	9.302613	Sitting_Idle
12:10:03.994	0.038308397	2.9760835	8.921068	-0.010241767	0.00074769906	0.0039950586	0.07629516	3.1025696	9.302613	Sitting_Idle
12:10:04.017	0.038308397	2.9760835	8.921068	-0.010241767	0.00074769906	0.0039950586	0.07629516	3.1025696	9.302613	Sitting_Idle
12:10:04.040	0.038308397	2.9760835	8.921068	-0.010241767	0.00074769906	0.0039950586	0.07629516	3.1025696	9.302613	Sitting_Idle
12:10:04.064	0.038308397	2.9760835	8.921068	-0.010241767	0.00074769906	0.0039950586	0.07629516	3.1025696	9.302613	Sitting_Idle
12:10:04.087	0.038308397	2.9760835	8.921068	-0.010241767	0.00074769906	0.0039950586	0.07629516	3.1025696	9.302613	Sitting_Idle
12:10:04.110	0.038308397	2.9760835	8.921068	-0.010241767	0.00074769906	0.0039950586	0.07629516	3.1025696	9.302613	Sitting_Idle
12:10:04.132	0.05027977	3.050306	8.964165	0.0007538077	-0.00047403143	0.00766025	0.07521073	3.1006498	9.303263	Sitting_Idle
12:10:04.155	0.05027977	3.050306	8.964165	0.0007538077	-0.00047403143	0.00766025	0.07521073	3.1006498	9.303263	Sitting_Idle
12:10:04.178	0.05027977	3.050306	8.964165	0.0007538077	-0.00047403143	0.00766025	0.07521073	3.1006498	9.303263	Sitting_Idle
12:10:04.200	0.05027977	3.050306	8.964165	0.0007538077	-0.00047403143	0.00766025	0.07521073	3.1006498	9.303263	Sitting_Idle
12:10:04.223	0.05027977	3.050306	8.964165	0.0007538077	-0.00047403143	0.00766025	0.07521073	3.1006498	9.303263	Sitting_Idle
12:10:04.246	0.05027977	3.050306	8.964165	0.0007538077	-0.00047403143	0.00766025	0.07521073	3.1006498	9.303263	Sitting_Idle
12:10:04.268	0.05027977	3.050306	8.964165	0.0007538077	-0.00047403143	0.00766025	0.07521073	3.1006498	9.303263	Sitting_Idle
12:10:04.292	0.05027977	3.050306	8.964165	0.0007538077	-0.00047403143	0.00766025	0.07521073	3.1006498	9.303263	Sitting_Idle
12:10:04.315	0.098165266	2.9736893	9.055147	-0.00046792277	-0.02124345	0.013768903	0.07373919	3.0946913	9.305258	Sitting_Idle
12:10:04.337	0.098165266	2.9736893	9.055147	-0.00046792277	-0.02124345	0.013768903	0.07373919	3.0946913	9.305258	Sitting_Idle
12:10:04.360	0.098165266	2.9736893	9.055147	-0.00046792277	-0.02124345	0.013768903	0.07373919	3.0946913	9.305258	Sitting_Idle
12:10:04.382	0.098165266	2.9736893	9.055147	-0.00046792277	-0.02124345	0.013768903	0.07373919	3.0946913	9.305258	Sitting_Idle
12:10:04.406	0.098165266	2.9736893	9.055147	-0.00046792277	-0.02124345	0.013768903	0.07373919	3.0946913	9.305258	Sitting_Idle
12:10:04.429	0.098165266	2.9736893	9.055147	-0.00046792277	-0.02124345	0.013768903	0.07373919	3.0946913	9.305258	Sitting_Idle
12:10:04.451	0.098165266	2.9736893	9.055147	-0.00046792277	-0.02124345	0.013768903	0.07373919	3.0946913	9.305258	Sitting_Idle
12:10:04.473	0.098165266	2.9736893	9.055147	-0.004133114	0.020906253	0.009492845	0.078368604	3.0964375	9.304639	Sitting_Idle
12:10:04.495	0.043096945	2.988055	8.954588	-0.004133114	0.020906253	0.009492845	0.078368604	3.0964375	9.304639	Sitting_Idle
12:10:04.518	0.043096945	2.988055	8.954588	-0.004133114	0.020906253	0.009492845	0.078368604	3.0964375	9.304639	Sitting_Idle
12:10:04.541	0.043096945	2.988055	8.954588	-0.004133114	0.020906253	0.009492845	0.078368604	3.0964375	9.304639	Sitting_Idle
12:10:04.564	0.043096945	2.988055	8.954588	-0.004133114	0.020906253	0.009492845	0.078368604	3.0964375	9.304639	Sitting_Idle
12:10:04.587	0.043096945	2.988055	8.954588	-0.004133114	0.020906253	0.009492845	0.078368604	3.0964375	9.304639	Sitting_Idle
12:10:04.610	0.043096945	2.988055	8.954588	-0.004133114	0.020906253	0.009492845	0.078368604	3.0964375	9.304639	Sitting_Idle
12:10:04.634	0.043096945	2.988055	8.954588	-0.004133114	0.020906253	0.009492845	0.078368604	3.0964375	9.304639	Sitting_Idle
12:10:04.657	0.071828246	2.997632	8.937828	0.00686246	0.00319116	0.011936307	0.0809161	3.0918994	9.306127	Sitting_Idle
12:10:04.680	0.071828246	2.997632	8.937828	0.00686246	0.00319116	0.011936307	0.0809161	3.0918994	9.306127	Sitting_Idle
12:10:04.703	0.071828246	2.997632	8.937828	0.00686246	0.00319116	0.011936307	0.0809161	3.0918994	9.306127	Sitting_Idle
12:10:04.726	0.071828246	2.997632	8.937828	0.00686246	0.00319116	0.011936307	0.0809161	3.0918994	9.306127	Sitting_Idle
12:10:04.750	0.071828246	2.997632	8.937828	0.00686246	0.00319116	0.011936307	0.0809161	3.0918994	9.306127	Sitting_Idle
12:10:04.773	0.071828246	2.997632	8.937828	0.00686246	0.00319116	0.011936307	0.0809161	3.0918994	9.306127	Sitting_Idle
12:10:04.796	0.071828246	2.997632	8.937828	0.00686246	0.00319116	0.011936307	0.0809161	3.0918994	9.306127	Sitting_Idle
12:10:04.819	0.071828246	2.997632	8.937828	0.00686246	0.00319116	0.011936307	0.0809161	3.0918994	9.306127	Sitting_Idle
12:10:04.842	0.090982445	2.9401696	9.014444	-0.004133114	0.012354138	0.022931881	0.08317659	3.084352	9.308611	Sitting_Idle
12:10:04.866	0.090982445	2.9401696	9.014444	-0.004133114	0.012354138	0.022931881	0.08317659	3.084352	9.308611	Sitting_Idle
12:10:04.889	0.090982445	2.9401696	9.014444	-0.004133114	0.012354138	0.022931881	0.08317659	3.084352	9.308611	Sitting_Idle
12:10:04.912	0.090982445	2.9401696	9.014444	-0.004133114	0.012354138	0.022931881	0.08317659	3.084352	9.308611	Sitting_Idle
12:10:04.935	0.090982445	2.9401696	9.014444	-0.004133114	0.012354138	0.022931881	0.08317659	3.084352	9.308611	Sitting_Idle
12:10:04.958	0.090982445	2.9401696	9.014444	-0.004133114	0.012354138	0.022931881	0.08317659	3.084352	9.308611	Sitting_Idle
12:10:04.982	0.090982445	2.9401696	9.014444	-0.004133114	0.012354138	0.022931881	0.08317659	3.084352	9.308611	Sitting_Idle
12:10:05.005	0.090982445	2.9401696	9.014444	-0.004133114	0.012354138	0.022931881	0.08317659	3.084352	9.308611	Sitting_Idle
12:10:05.027	0.08140534	3.0359404	8.971348	0.014192844	0.00013683381	0.010103711	0.0808217	3.0875785	9.307562	Sitting_Idle
12:10:05.051	0.08140534	3.0359404	8.971348	0.014192844	0.00013683381	0.010103711	0.0808217	3.0875785	9.307562	Sitting_Idle
12:10:05.072	0.08140534	3.0359404	8.971348	0.014192844	0.00013683381	0.010103711	0.0808217	3.0875785	9.307562	Sitting_Idle
12:10:05.096	0.08140534	3.0359404	8.971348	0.014192844	0.00013683381	0.010103711	0.0808217	3.0875785	9.307562	Sitting_Idle
12:10:05.119	0.08140534	3.0359404	8.971348	0.014192844	0.00013683381	0.010103711	0.0808217	3.0875785	9.307562	Sitting_Idle
12:10:05.142	0.08140534	3.0359404	8.971348	0.014192844	0.00013683381	0.010103711	0.0808217	3.0875785	9.307562	Sitting_Idle
12:10:05.165	0.08140534	3.0359404	8.971348	0.014192844	0.00013683381	0.010103711	0.0808217	3.0875785	9.307562	Sitting_Idle
12:10:05.188	0.08140534	3.0359404	8.971348	0.014192844	0.00013683381	0.010103711	0.0808217	3.0875785	9.307562	Sitting_Idle
12:10:05.211	0.11492519	2.9689007	8.976136	0.0013646729	-0.004139223	0.00032986724	0.08802228	3.0896606	9.306805	Sitting_Idle
12:10:05.233	0.11492519	2.9689007	8.976136	0.0013646729	-0.004139223	0.00032986724	0.08802228	3.0896606	9.306805	Sitting_Idle
12:10:05.255	0.11492519	2.9689007	8.976136	0.0013646729	-0.004139223	0.00032986724	0.08802228	3.0896606	9.306805	Sitting_Idle
12:10:05.278	0.11492519	2.9689007	8.976136	0.0013646729	-0.004139223	0.00032986724	0.08802228	3.0896606	9.306805	Sitting_Idle
12:10:05.301	0.11492519	2.9689007	8.976136	0.0013646729	-0.004139223	0.00032986724	0.08802228	3.0896606	9.306805	Sitting_Idle
12:10:05.325	0.11492519	2.9689007	8.976136	0.0013646729	-0.004139223	0.00032986724	0.08802228	3.0896606	9.306805	Sitting_Idle
12:10:05.348	0.11492519	2.9689007	8.976136	0.0013646729	-0.004139223	0.00032986724	0.08802228	3.0896606	9.306805	Sitting_Idle
12:10:05.371	0.11492519	2.9689007	8.976136	0.0013646729	-0.004139223	0.00032986724	0.08802228	3.0896606	9.306805	Sitting_Idle
12:10:05.395	0.0670397	2.9617178	8.935433	0.013581978	0.0013585642	-0.024715608	0.10631094	3.0954561	9.3046875	Sitting_Idle
12:10:05.418	0.0670397	2.9617178	8.935433	0.013581978	0.0013585642	-0.024715608	0.10631094	3.0954561	9.3046875	Sitting_Idle
12:10:05.442	0.0670397	2.9617178	8.935433	0.013581978	0.0013585642	-0.024715608	0.10631094	3.0954561	9.3046875	Sitting_Idle
12:10:05.463	0.0670397	2.9617178	8.935433	0.013581978	0.0013585642	-0.024715608	0.10631094	3.0954561	9.3046875	Sitting_Idle
12:10:05.485	0.0670397	2.9617178	8.935433	0.013581978	0.0013585642	-0.024715608	0.10631094	3.0954561	9.3046875	Sitting_Idle
12:10:05.508	0.0670397	2.9617178	8.935433	0.013581978	0.0013585642	-0.024715608	0.10631094	3.0954561	9.3046875	Sitting_Idle
12:10:05.531	0.0670397	2.9617178	8.935433	0.013581978	0.0013585642	-0.024715608	0.10631094	3.0954561	9.3046875	Sitting_Idle
12:10:05.556	0.07422252	2.9473522	8.9976845	-0.018793881	-0.01879999	-0.011887438	0.10220687	3.0914328	9.306071	Sitting_Idle
12:10:05.579	0.07422252	2.9473522	8.9976845	-0.018793881	-0.01879999	-0.011887438	0.10220687	3.0914328	9.306071	Sitting_Idle
12:10:05.602	0.07422252	2.9473522	8.9976845	-0.018793881	-0.01879999	-0.011887438	0.10220687	3.0914328	9.306071	Sitting_Idle
12:10:05.625	0.07422252	2.9473522	8.9976845	-0.018793881	-0.01879999	-0.011887438	0.10220687	3.0914328	9.306071	Sitting_Idle
12:10:05.648	0.07422252	2.9473522	8.9976845	-0.018793881	-0.01879999	-0.011887438	0.10220687	3.0914328	9.306071	Sitting_Idle
12:10:05.672	0.07422252	2.9473522	8.9976845	-0.018793881	-0.01879999	-0.011887438	0.10220687	3.0914328	9.306071	Sitting_Idle
12:10:05.695	0.07422252	2.9473522	8.9976845	-0.018793881	-0.01879999	-0.011887438	0.10220687	3.0914328	9.306071	Sitting_Idle
12:10:05.718	0.07422252	2.9473522	8.9976845	-0.018793881	-0.01879999	-0.011887438	0.10220687	3.0914328	9.306071	Sitting_Idle
12:10:05.740	0.019154198	2.9736893	9.004868	0.006251595	0.015408466	-0.008222247	0.08387962	3.076175	9.31131	Sitting_Idle
12:10:05.762	0.019154198	2.9736893	9.004868	0.006251595	0.015408466	-0.008222247	0.08387962	3.076175	9.31131	Sitting_Idle
12:10:05.786	0.019154198	2.9736893	9.004868	0.006251595	0.015408466	-0.008222247	0.08387962	3.076175	9.31131	Sitting_Idle
12:10:05.808	0.019154198	2.9736893	9.004868	0.006251595	0.015408466	-0.008222247	0.08387962	3.076175	9.31131	Sitting_Idle
12:10:05.831	0.019154198	2.9736893	9.004868	0.006251595	0.015408466	-0.008222247	0.08387962	3.076175	9.31131	Sitting_Idle
12:10:05.854	0.019154198	2.9736893	9.004868	0.006251595	0.015408466	-0.008222247	0.08387962	3.076175	9.31131	Sitting_Idle
12:10:05.878	0.019154198	2.9736893	9.004868	0.006251595	0.015408466	-0.008222247	0.08387962	3.076175	9.31131	Sitting_Idle
12:10:05.902	0.019154198	2.9736893	9.004868	0.006251595	0.015408466	-0.008222247	0.08387962	3.076175	9.31131	Sitting_Idle
12:10:05.924	-0.009577099	2.9329867	9.093455	0.0007538077	0.011132408	0.011325441	0.0582932	3.0572019	9.317751	Sitting_Idle
12:10:05.946	-0.009577099	2.9329867	9.093455	0.0007538077	0.011132408	0.011325441	0.0582932	3.0572019	9.317751	Sitting_Idle
12:10:05.970	-0.009577099	2.9329867	9.093455	0.0007538077	0.011132408	0.011325441	0.0582932	3.0572019	9.317751	Sitting_Idle
12:10:05.991	-0.009577099	2.9329867	9.093455	0.0007538077	0.011132408	0.011325441	0.0582932	3.0572019	9.317751	Sitting_Idle
12:10:06.015	-0.009577099	2.9329867	9.093455	0.0007538077	0.011132408	0.011325441	0.0582932	3.0572019	9.317751	Sitting_Idle
12:10:06.038	-0.009577099	2.9329867	9.093455	0.0007538077	0.011132408	0.011325441	0.0582932	3.0572019	9.317751	Sitting_Idle
12:10:06.061	-0.009577099	2.9329867	9.093455	0.0007538077	0.011132408	0.011325441	0.0582932	3.0572019	9.317751	Sitting_Idle
12:10:06.084	-0.009577099	2.9329867	9.093455	0.0007538077	0.011132408	0.011325441	0.0582932	3.0572019	9.317751	Sitting_Idle
12:10:06.106	-0.057462595	2.8539755	9.25866	-0.079269536	-0.022465179	0.07974235	0.0491675	3.0103495	9.333047	Sitting_Idle
12:10:06.130	-0.057462595	2.8539755	9.25866	-0.079269536	-0.022465179	0.07974235	0.0491675	3.0103495	9.333047	Sitting_Idle
12:10:06.152	-0.057462595	2.8539755	9.25866	-0.079269536	-0.022465179	0.07974235	0.0491675	3.0103495	9.333047	Sitting_Idle
12:10:06.174	-0.057462595	2.8539755	9.25866	-0.079269536	-0.022465179	0.07974235	0.0491675	3.0103495	9.333047	Sitting_Idle
12:10:06.197	-0.057462595	2.8539755	9.25866	-0.079269536	-0.022465179	0.07974235	0.0491675	3.0103495	9.333047	Sitting_Idle
12:10:06.220	-0.057462595	2.8539755	9.25866	-0.079269536	-0.022465179	0.07974235	0.0491675	3.0103495	9.333047	Sitting_Idle
12:10:06.244	-0.057462595	2.8539755	9.25866	-0.079269536	-0.022465179	0.07974235	0.0491675	3.0103495	9.333047	Sitting_Idle
12:10:06.267	-0.057462595	2.8539755	9.25866	-0.079269536	-0.022465179	0.07974235	0.0491675	3.0103495	9.333047	Sitting_Idle
12:10:06.290	0.05027977	2.7917244	9.076695	0.052677352	0.09298835	0.11211821	0.070985146	2.9538496	9.350942	Sitting_Idle
12:10:06.313	0.05027977	2.7917244	9.076695	0.052677352	0.09298835	0.11211821	0.070985146	2.9538496	9.350942	Sitting_Idle
12:10:06.335	0.05027977	2.7917244	9.076695	0.052677352	0.09298835	0.11211821	0.070985146	2.9538496	9.350942	Sitting_Idle
12:10:06.358	0.05027977	2.7917244	9.076695	0.052677352	0.09298835	0.11211821	0.070985146	2.9538496	9.350942	Sitting_Idle
12:10:06.381	0.05027977	2.7917244	9.076695	0.052677352	0.09298835	0.11211821	0.070985146	2.9538496	9.350942	Sitting_Idle
12:10:06.404	0.05027977	2.7917244	9.076695	0.052677352	0.09298835	0.11211821	0.070985146	2.9538496	9.350942	Sitting_Idle
12:10:06.427	0.05027977	2.7917244	9.076695	0.052677352	0.09298835	0.11211821	0.070985146	2.9538496	9.350942	Sitting_Idle
12:10:06.451	0.05027977	2.7917244	9.076695	0.052677352	0.09298835	0.11211821	0.070985146	2.9538496	9.350942	Sitting_Idle
12:10:06.475	-0.14365649	3.0646718	8.961771	0.05084476	0.0972644	0.15915483	-0.049313042	3.0484667	9.320664	Sitting_Idle
12:10:06.498	-0.14365649	3.0646718	8.961771	0.05084476	0.0972644	0.15915483	-0.049313042	3.0484667	9.320664	Sitting_Idle
12:10:06.521	-0.14365649	3.0646718	8.961771	0.05084476	0.0972644	0.15915483	-0.049313042	3.0484667	9.320664	Sitting_Idle
12:10:06.544	-0.14365649	3.0646718	8.961771	0.05084476	0.0972644	0.15915483	-0.049313042	3.0484667	9.320664	Sitting_Idle
12:10:06.567	-0.14365649	3.0646718	8.961771	0.05084476	0.0972644	0.15915483	-0.049313042	3.0484667	9.320664	Sitting_Idle
12:10:06.590	-0.14365649	3.0646718	8.961771	0.05084476	0.0972644	0.15915483	-0.049313042	3.0484667	9.320664	Sitting_Idle
12:10:06.612	-0.14365649	3.0646718	8.961771	0.05084476	0.0972644	0.15915483	-0.049313042	3.0484667	9.320664	Sitting_Idle
12:10:06.634	0.14126222	2.9401696	8.990502	-0.09881723	-0.07988651	0.17870252	0.023450142	3.0373197	9.324404	Sitting_Idle
12:10:06.657	0.14126222	2.9401696	8.990502	-0.09881723	-0.07988651	0.17870252	0.023450142	3.0373197	9.324404	Sitting_Idle
12:10:06.679	0.14126222	2.9401696	8.990502	-0.09881723	-0.07988651	0.17870252	0.023450142	3.0373197	9.324404	Sitting_Idle
12:10:06.703	0.14126222	2.9401696	8.990502	-0.09881723	-0.07988651	0.17870252	0.023450142	3.0373197	9.324404	Sitting_Idle
12:10:06.726	0.14126222	2.9401696	8.990502	-0.09881723	-0.07988651	0.17870252	0.023450142	3.0373197	9.324404	Sitting_Idle
12:10:06.748	0.14126222	2.9401696	8.990502	-0.09881723	-0.07988651	0.17870252	0.023450142	3.0373197	9.324404	Sitting_Idle
12:10:06.771	0.14126222	2.9401696	8.990502	-0.09881723	-0.07988651	0.17870252	0.023450142	3.0373197	9.324404	Sitting_Idle
12:10:06.794	0.14126222	2.9401696	8.990502	-0.09881723	-0.07988651	0.17870252	0.023450142	3.0373197	9.324404	Sitting_Idle
12:10:06.818	0.8475733	2.6360965	9.141341	0.14430715	0.087490566	-0.032656856	0.30836013	2.9108982	9.3595915	Sitting_Idle
12:10:06.841	0.8475733	2.6360965	9.141341	0.14430715	0.087490566	-0.032656856	0.30836013	2.9108982	9.3595915	Sitting_Idle
12:10:06.864	0.8475733	2.6360965	9.141341	0.14430715	0.087490566	-0.032656856	0.30836013	2.9108982	9.3595915	Sitting_Idle
12:10:06.887	0.8475733	2.6360965	9.141341	0.14430715	0.087490566	-0.032656856	0.30836013	2.9108982	9.3595915	Sitting_Idle
12:10:06.910	0.8475733	2.6360965	9.141341	0.14430715	0.087490566	-0.032656856	0.30836013	2.9108982	9.3595915	Sitting_Idle
12:10:06.934	0.8475733	2.6360965	9.141341	0.14430715	0.087490566	-0.032656856	0.30836013	2.9108982	9.3595915	Sitting_Idle
12:10:06.957	0.8475733	2.6360965	9.141341	0.14430715	0.087490566	-0.032656856	0.30836013	2.9108982	9.3595915	Sitting_Idle
12:10:06.980	0.8475733	2.6360965	9.141341	0.14430715	0.087490566	-0.032656856	0.30836013	2.9108982	9.3595915	Sitting_Idle
12:10:07.002	0.29928434	3.0886145	8.889942	-0.047504548	-0.0432346	-0.1444452	0.34636408	3.085589	9.302126	Sitting_Idle
12:10:07.025	0.29928434	3.0886145	8.889942	-0.047504548	-0.0432346	-0.1444452	0.34636408	3.085589	9.302126	Sitting_Idle
12:10:07.048	0.29928434	3.0886145	8.889942	-0.047504548	-0.0432346	-0.1444452	0.34636408	3.085589	9.302126	Sitting_Idle
12:10:07.071	0.29928434	3.0886145	8.889942	-0.047504548	-0.0432346	-0.1444452	0.34636408	3.085589	9.302126	Sitting_Idle
12:10:07.094	0.29928434	3.0886145	8.889942	-0.047504548	-0.0432346	-0.1444452	0.34636408	3.085589	9.302126	Sitting_Idle
12:10:07.117	0.29928434	3.0886145	8.889942	-0.047504548	-0.0432346	-0.1444452	0.34636408	3.085589	9.302126	Sitting_Idle
12:10:07.140	0.29928434	3.0886145	8.889942	-0.047504548	-0.0432346	-0.1444452	0.34636408	3.085589	9.302126	Sitting_Idle
12:10:07.164	0.29928434	3.0886145	8.889942	-0.047504548	-0.0432346	-0.1444452	0.34636408	3.085589	9.302126	Sitting_Idle
12:10:07.188	0.25858167	2.7342618	9.07909	0.005029864	-0.07072353	-0.19270355	0.37464806	3.028625	9.319734	Sitting_Idle
12:10:07.211	0.25858167	2.7342618	9.07909	0.005029864	-0.07072353	-0.19270355	0.37464806	3.028625	9.319734	Sitting_Idle
12:10:07.233	0.25858167	2.7342618	9.07909	0.005029864	-0.07072353	-0.19270355	0.37464806	3.028625	9.319734	Sitting_Idle
12:10:07.255	0.25858167	2.7342618	9.07909	0.005029864	-0.07072353	-0.19270355	0.37464806	3.028625	9.319734	Sitting_Idle
12:10:07.278	0.25858167	2.7342618	9.07909	0.005029864	-0.07072353	-0.19270355	0.37464806	3.028625	9.319734	Sitting_Idle
12:10:07.301	0.25858167	2.7342618	9.07909	0.005029864	-0.07072353	-0.19270355	0.37464806	3.028625	9.319734	Sitting_Idle
12:10:07.324	0.25858167	2.7342618	9.07909	0.005029864	-0.07072353	-0.19270355	0.37464806	3.028625	9.319734	Sitting_Idle
12:10:07.347	0.25858167	2.7342618	9.07909	0.005029864	-0.07072353	-0.19270355	0.37464806	3.028625	9.319734	Sitting_Idle
12:10:07.370	0.08619389	2.954535	8.791777	0.03007534	0.0428974	-0.19636874	0.30234468	3.038317	9.319205	Sitting_Idle
12:10:07.394	0.08619389	2.954535	8.791777	0.03007534	0.0428974	-0.19636874	0.30234468	3.038317	9.319205	Sitting_Idle
12:10:07.417	0.08619389	2.954535	8.791777	0.03007534	0.0428974	-0.19636874	0.30234468	3.038317	9.319205	Sitting_Idle
12:10:07.440	0.08619389	2.954535	8.791777	0.03007534	0.0428974	-0.19636874	0.30234468	3.038317	9.319205	Sitting_Idle
12:10:07.463	0.08619389	2.954535	8.791777	0.03007534	0.0428974	-0.19636874	0.30234468	3.038317	9.319205	Sitting_Idle
12:10:07.486	0.08619389	2.954535	8.791777	0.03007534	0.0428974	-0.19636874	0.30234468	3.038317	9.319205	Sitting_Idle
12:10:07.510	0.08619389	2.954535	8.791777	0.03007534	0.0428974	-0.19636874	0.30234468	3.038317	9.319205	Sitting_Idle
12:10:07.533	-0.32083282	3.0287576	8.880365	-0.019404745	-0.01879999	-0.10718242	0.07067747	3.0682893	9.31402	Sitting_Idle
12:10:07.556	-0.32083282	3.0287576	8.880365	-0.019404745	-0.01879999	-0.10718242	0.07067747	3.0682893	9.31402	Sitting_Idle
12:10:07.580	-0.32083282	3.0287576	8.880365	-0.019404745	-0.01879999	-0.10718242	0.07067747	3.0682893	9.31402	Sitting_Idle
12:10:07.603	-0.32083282	3.0287576	8.880365	-0.019404745	-0.01879999	-0.10718242	0.07067747	3.0682893	9.31402	Sitting_Idle
12:10:07.627	-0.32083282	3.0287576	8.880365	-0.019404745	-0.01879999	-0.10718242	0.07067747	3.0682893	9.31402	Sitting_Idle
12:10:07.650	-0.32083282	3.0287576	8.880365	-0.019404745	-0.01879999	-0.10718242	0.07067747	3.0682893	9.31402	Sitting_Idle
12:10:07.673	-0.32083282	3.0287576	8.880365	-0.019404745	-0.01879999	-0.10718242	0.07067747	3.0682893	9.31402	Sitting_Idle
12:10:07.696	-0.32083282	3.0287576	8.880365	-0.019404745	-0.01879999	-0.10718242	0.07067747	3.0682893	9.31402	Sitting_Idle
12:10:07.719	-0.08140534	2.8467927	9.052753	0.016025439	0.008688948	-0.038765505	-0.010318711	3.020281	9.32996	Sitting_Idle
12:10:07.743	-0.08140534	2.8467927	9.052753	0.016025439	0.008688948	-0.038765505	-0.010318711	3.020281	9.32996	Sitting_Idle
12:10:07.766	-0.08140534	2.8467927	9.052753	0.016025439	0.008688948	-0.038765505	-0.010318711	3.020281	9.32996	Sitting_Idle
12:10:07.789	-0.08140534	2.8467927	9.052753	0.016025439	0.008688948	-0.038765505	-0.010318711	3.020281	9.32996	Sitting_Idle
12:10:07.812	-0.08140534	2.8467927	9.052753	0.016025439	0.008688948	-0.038765505	-0.010318711	3.020281	9.32996	Sitting_Idle
12:10:07.835	-0.08140534	2.8467927	9.052753	0.016025439	0.008688948	-0.038765505	-0.010318711	3.020281	9.32996	Sitting_Idle
12:10:07.859	-0.08140534	2.8467927	9.052753	0.016025439	0.008688948	-0.038765505	-0.010318711	3.020281	9.32996	Sitting_Idle
12:10:07.882	-0.08140534	2.8467927	9.052753	0.016025439	0.008688948	-0.038765505	-0.010318711	3.020281	9.32996	Sitting_Idle
12:10:07.903	-0.12450229	2.8348215	9.038387	0.008695056	0.009910678	0.019877557	-0.06616861	3.0354638	9.324804	Sitting_Idle
12:10:07.926	-0.12450229	2.8348215	9.038387	0.008695056	0.009910678	0.019877557	-0.06616861	3.0354638	9.324804	Sitting_Idle
12:10:07.950	-0.12450229	2.8348215	9.038387	0.008695056	0.009910678	0.019877557	-0.06616861	3.0354638	9.324804	Sitting_Idle
12:10:07.973	-0.12450229	2.8348215	9.038387	0.008695056	0.009910678	0.019877557	-0.06616861	3.0354638	9.324804	Sitting_Idle
12:10:07.996	-0.12450229	2.8348215	9.038387	0.008695056	0.009910678	0.019877557	-0.06616861	3.0354638	9.324804	Sitting_Idle
12:10:08.020	-0.12450229	2.8348215	9.038387	0.008695056	0.009910678	0.019877557	-0.06616861	3.0354638	9.324804	Sitting_Idle
12:10:08.041	-0.12450229	2.8348215	9.038387	0.008695056	0.009910678	0.019877557	-0.06616861	3.0354638	9.324804	Sitting_Idle
12:10:08.063	-0.12450229	2.8348215	9.038387	0.008695056	0.009910678	0.019877557	-0.06616861	3.0354638	9.324804	Sitting_Idle
12:10:08.086	-0.13886794	2.9210153	8.992896	-0.0957629	-0.029184697	0.10295523	-0.078329735	3.0476923	9.320719	Sitting_Idle
12:10:08.109	-0.13886794	2.9210153	8.992896	-0.0957629	-0.029184697	0.10295523	-0.078329735	3.0476923	9.320719	Sitting_Idle
12:10:08.131	-0.13886794	2.9210153	8.992896	-0.0957629	-0.029184697	0.10295523	-0.078329735	3.0476923	9.320719	Sitting_Idle
12:10:08.154	-0.13886794	2.9210153	8.992896	-0.0957629	-0.029184697	0.10295523	-0.078329735	3.0476923	9.320719	Sitting_Idle
12:10:08.177	-0.13886794	2.9210153	8.992896	-0.0957629	-0.029184697	0.10295523	-0.078329735	3.0476923	9.320719	Sitting_Idle
12:10:08.204	-0.13886794	2.9210153	8.992896	-0.0957629	-0.029184697	0.10295523	-0.078329735	3.0476923	9.320719	Sitting_Idle
12:10:08.227	-0.13886794	2.9210153	8.992896	-0.0957629	-0.029184697	0.10295523	-0.078329735	3.0476923	9.320719	Sitting_Idle
12:10:08.248	-0.13886794	2.9210153	8.992896	-0.0957629	-0.029184697	0.10295523	-0.078329735	3.0476923	9.320719	Sitting_Idle
12:10:08.269	-0.10055954	3.1365	8.822903	0.06672726	0.050227784	0.10784215	-0.022472966	2.9985716	9.33694	Sitting_Idle
12:10:08.292	-0.10055954	3.1365	8.822903	0.06672726	0.050227784	0.10784215	-0.022472966	2.9985716	9.33694	Sitting_Idle
12:10:08.316	-0.10055954	3.1365	8.822903	0.06672726	0.050227784	0.10784215	-0.022472966	2.9985716	9.33694	Sitting_Idle
12:10:08.339	-0.10055954	3.1365	8.822903	0.06672726	0.050227784	0.10784215	-0.022472966	2.9985716	9.33694	Sitting_Idle
12:10:08.362	-0.10055954	3.1365	8.822903	0.06672726	0.050227784	0.10784215	-0.022472966	2.9985716	9.33694	Sitting_Idle
12:10:08.385	-0.10055954	3.1365	8.822903	0.06672726	0.050227784	0.10784215	-0.022472966	2.9985716	9.33694	Sitting_Idle
12:10:08.408	-0.10055954	3.1365	8.822903	0.06672726	0.050227784	0.10784215	-0.022472966	2.9985716	9.33694	Sitting_Idle
12:10:08.431	0.14605077	2.7151077	9.115005	-0.06888483	-0.0572845	0.17992425	-0.0015709026	3.041538	9.323058	Sitting_Idle
12:10:08.454	0.14605077	2.7151077	9.115005	-0.06888483	-0.0572845	0.17992425	-0.0015709026	3.041538	9.323058	Sitting_Idle
12:10:08.477	0.14605077	2.7151077	9.115005	-0.06888483	-0.0572845	0.17992425	-0.0015709026	3.041538	9.323058	Sitting_Idle
12:10:08.500	0.14605077	2.7151077	9.115005	-0.06888483	-0.0572845	0.17992425	-0.0015709026	3.041538	9.323058	Sitting_Idle
12:10:08.523	0.14605077	2.7151077	9.115005	-0.06888483	-0.0572845	0.17992425	-0.0015709026	3.041538	9.323058	Sitting_Idle
12:10:08.547	0.14605077	2.7151077	9.115005	-0.06888483	-0.0572845	0.17992425	-0.0015709026	3.041538	9.323058	Sitting_Idle
12:10:08.570	0.14605077	2.7151077	9.115005	-0.06888483	-0.0572845	0.17992425	-0.0015709026	3.041538	9.323058	Sitting_Idle
12:10:08.593	0.14605077	2.7151077	9.115005	-0.06888483	-0.0572845	0.17992425	-0.0015709026	3.041538	9.323058	Sitting_Idle
12:10:08.616	0.08619389	2.9521408	8.973742	0.04412524	0.044729996	0.1701504	0.06187033	3.009195	9.333343	Sitting_Idle
12:10:08.638	0.08619389	2.9521408	8.973742	0.04412524	0.044729996	0.1701504	0.06187033	3.009195	9.333343	Sitting_Idle
12:10:08.662	0.08619389	2.9521408	8.973742	0.04412524	0.044729996	0.1701504	0.06187033	3.009195	9.333343	Sitting_Idle
12:10:08.684	0.08619389	2.9521408	8.973742	0.04412524	0.044729996	0.1701504	0.06187033	3.009195	9.333343	Sitting_Idle
12:10:08.705	0.08619389	2.9521408	8.973742	0.04412524	0.044729996	0.1701504	0.06187033	3.009195	9.333343	Sitting_Idle
12:10:08.728	0.08619389	2.9521408	8.973742	0.04412524	0.044729996	0.1701504	0.06187033	3.009195	9.333343	Sitting_Idle
12:10:08.751	0.08619389	2.9521408	8.973742	0.04412524	0.044729996	0.1701504	0.06187033	3.009195	9.333343	Sitting_Idle
12:10:08.775	0.08619389	2.9521408	8.973742	0.04412524	0.044729996	0.1701504	0.06187033	3.009195	9.333343	Sitting_Idle
12:10:08.798	0.36392978	2.892284	9.055147	-0.035898104	0.016019331	0.171983	0.13705139	3.0296762	9.325913	Sitting_Idle
12:10:08.821	0.36392978	2.892284	9.055147	-0.035898104	0.016019331	0.171983	0.13705139	3.0296762	9.325913	Sitting_Idle
12:10:08.842	0.36392978	2.892284	9.055147	-0.035898104	0.016019331	0.171983	0.13705139	3.0296762	9.325913	Sitting_Idle
12:10:08.865	0.36392978	2.892284	9.055147	-0.035898104	0.016019331	0.171983	0.13705139	3.0296762	9.325913	Sitting_Idle
12:10:08.888	0.36392978	2.892284	9.055147	-0.035898104	0.016019331	0.171983	0.13705139	3.0296762	9.325913	Sitting_Idle
12:10:08.911	0.36392978	2.892284	9.055147	-0.035898104	0.016019331	0.171983	0.13705139	3.0296762	9.325913	Sitting_Idle
12:10:08.934	0.36392978	2.892284	9.055147	-0.035898104	0.016019331	0.171983	0.13705139	3.0296762	9.325913	Sitting_Idle
12:10:08.957	0.36392978	2.892284	9.055147	-0.035898104	0.016019331	0.171983	0.13705139	3.0296762	9.325913	Sitting_Idle
12:10:08.980	0.31125572	2.8707354	8.913885	0.075890236	0.057558168	0.083407536	0.2313271	3.0103061	9.330322	Sitting_Idle
12:10:09.003	0.31125572	2.8707354	8.913885	0.075890236	0.057558168	0.083407536	0.2313271	3.0103061	9.330322	Sitting_Idle
12:10:09.026	0.31125572	2.8707354	8.913885	0.075890236	0.057558168	0.083407536	0.2313271	3.0103061	9.330322	Sitting_Idle
12:10:09.050	0.31125572	2.8707354	8.913885	0.075890236	0.057558168	0.083407536	0.2313271	3.0103061	9.330322	Sitting_Idle
12:10:09.071	0.31125572	2.8707354	8.913885	0.075890236	0.057558168	0.083407536	0.2313271	3.0103061	9.330322	Sitting_Idle
12:10:09.094	0.31125572	2.8707354	8.913885	0.075890236	0.057558168	0.083407536	0.2313271	3.0103061	9.330322	Sitting_Idle
12:10:09.118	0.31125572	2.8707354	8.913885	0.075890236	0.057558168	0.083407536	0.2313271	3.0103061	9.330322	Sitting_Idle
12:10:09.141	0.31125572	2.8707354	8.913885	0.075890236	0.057558168	0.083407536	0.2313271	3.0103061	9.330322	Sitting_Idle
12:10:09.164	0.48124924	2.9521408	8.973742	-0.020626476	-0.014523933	0.013768903	0.32054865	3.0287046	9.321726	Sitting_Idle
12:10:09.187	0.48124924	2.9521408	8.973742	-0.020626476	-0.014523933	0.013768903	0.32054865	3.0287046	9.321726	Sitting_Idle
12:10:09.210	0.48124924	2.9521408	8.973742	-0.020626476	-0.014523933	0.013768903	0.32054865	3.0287046	9.321726	Sitting_Idle
12:10:09.234	0.48124924	2.9521408	8.973742	-0.020626476	-0.014523933	0.013768903	0.32054865	3.0287046	9.321726	Sitting_Idle
12:10:09.255	0.48124924	2.9521408	8.973742	-0.020626476	-0.014523933	0.013768903	0.32054865	3.0287046	9.321726	Sitting_Idle
12:10:09.278	0.48124924	2.9521408	8.973742	-0.020626476	-0.014523933	0.013768903	0.32054865	3.0287046	9.321726	Sitting_Idle
12:10:09.301	0.48124924	2.9521408	8.973742	-0.020626476	-0.014523933	0.013768903	0.32054865	3.0287046	9.321726	Sitting_Idle
12:10:09.324	0.48124924	2.9521408	8.973742	-0.020626476	-0.014523933	0.013768903	0.32054865	3.0287046	9.321726	Sitting_Idle
12:10:09.348	0.5961744	3.1652312	8.691217	-0.027345993	-0.083551705	-0.06869791	0.43800592	3.0043738	9.32482	Sitting_Idle
12:10:09.371	0.5961744	3.1652312	8.691217	-0.027345993	-0.083551705	-0.06869791	0.43800592	3.0043738	9.32482	Sitting_Idle
12:10:09.392	0.5961744	3.1652312	8.691217	-0.027345993	-0.083551705	-0.06869791	0.43800592	3.0043738	9.32482	Sitting_Idle
12:10:09.415	0.5961744	3.1652312	8.691217	-0.027345993	-0.083551705	-0.06869791	0.43800592	3.0043738	9.32482	Sitting_Idle
12:10:09.439	0.5961744	3.1652312	8.691217	-0.027345993	-0.083551705	-0.06869791	0.43800592	3.0043738	9.32482	Sitting_Idle
12:10:09.461	0.5961744	3.1652312	8.691217	-0.027345993	-0.083551705	-0.06869791	0.43800592	3.0043738	9.32482	Sitting_Idle
12:10:09.483	0.5961744	3.1652312	8.691217	-0.027345993	-0.083551705	-0.06869791	0.43800592	3.0043738	9.32482	Sitting_Idle
12:10:09.506	0.5961744	3.1652312	8.691217	-0.027345993	-0.083551705	-0.06869791	0.43800592	3.0043738	9.32482	Sitting_Idle
12:10:09.530	0.44054657	2.9138324	8.940222	0.03557313	-0.08904949	-0.17682105	0.4669364	3.011558	9.321097	Sitting_Idle
12:10:09.553	0.44054657	2.9138324	8.940222	0.03557313	-0.08904949	-0.17682105	0.4669364	3.011558	9.321097	Sitting_Idle
12:10:09.576	0.44054657	2.9138324	8.940222	0.03557313	-0.08904949	-0.17682105	0.4669364	3.011558	9.321097	Sitting_Idle
12:10:09.598	0.44054657	2.9138324	8.940222	0.03557313	-0.08904949	-0.17682105	0.4669364	3.011558	9.321097	Sitting_Idle
12:10:09.620	0.44054657	2.9138324	8.940222	0.03557313	-0.08904949	-0.17682105	0.4669364	3.011558	9.321097	Sitting_Idle
12:10:09.643	0.44054657	2.9138324	8.940222	0.03557313	-0.08904949	-0.17682105	0.4669364	3.011558	9.321097	Sitting_Idle
12:10:09.666	0.44054657	2.9138324	8.940222	0.03557313	-0.08904949	-0.17682105	0.4669364	3.011558	9.321097	Sitting_Idle
12:10:09.690	0.44054657	2.9138324	8.940222	0.03557313	-0.08904949	-0.17682105	0.4669364	3.011558	9.321097	Sitting_Idle
12:10:09.713	0.2849187	2.8156672	9.074302	-0.06827396	-0.064614885	-0.11329107	0.4080009	3.0165954	9.322234	Sitting_Idle
12:10:09.736	0.2849187	2.8156672	9.074302	-0.06827396	-0.064614885	-0.11329107	0.4080009	3.0165954	9.322234	Sitting_Idle
12:10:09.759	0.2849187	2.8156672	9.074302	-0.06827396	-0.064614885	-0.11329107	0.4080009	3.0165954	9.322234	Sitting_Idle
12:10:09.782	0.2849187	2.8156672	9.074302	-0.06827396	-0.064614885	-0.11329107	0.4080009	3.0165954	9.322234	Sitting_Idle
12:10:09.806	0.2849187	2.8156672	9.074302	-0.06827396	-0.064614885	-0.11329107	0.4080009	3.0165954	9.322234	Sitting_Idle
12:10:09.829	0.2849187	2.8156672	9.074302	-0.06827396	-0.064614885	-0.11329107	0.4080009	3.0165954	9.322234	Sitting_Idle
12:10:09.852	0.2849187	2.8156672	9.074302	-0.06827396	-0.064614885	-0.11329107	0.4080009	3.0165954	9.322234	Sitting_Idle
12:10:09.874	0.5650489	2.7246847	9.349643	-0.21121643	-0.17884669	0.13655281	0.478219	2.9223728	9.348872	Sitting_Idle
12:10:09.896	0.5650489	2.7246847	9.349643	-0.21121643	-0.17884669	0.13655281	0.478219	2.9223728	9.348872	Sitting_Idle
12:10:09.919	0.5650489	2.7246847	9.349643	-0.21121643	-0.17884669	0.13655281	0.478219	2.9223728	9.348872	Sitting_Idle
12:10:09.941	0.5650489	2.7246847	9.349643	-0.21121643	-0.17884669	0.13655281	0.478219	2.9223728	9.348872	Sitting_Idle
12:10:09.964	0.5650489	2.7246847	9.349643	-0.21121643	-0.17884669	0.13655281	0.478219	2.9223728	9.348872	Sitting_Idle
12:10:09.987	0.5650489	2.7246847	9.349643	-0.21121643	-0.17884669	0.13655281	0.478219	2.9223728	9.348872	Sitting_Idle
12:10:10.010	0.5650489	2.7246847	9.349643	-0.21121643	-0.17884669	0.13655281	0.478219	2.9223728	9.348872	Sitting_Idle
12:10:10.034	0.5650489	2.7246847	9.349643	-0.21121643	-0.17884669	0.13655281	0.478219	2.9223728	9.348872	Sitting_Idle
12:10:10.057	0.22745611	2.8300328	8.930645	-0.03284378	0.024571443	-0.083358675	0.3820045	2.9166138	9.355095	Sitting_Idle
12:10:10.080	0.22745611	2.8300328	8.930645	-0.03284378	0.024571443	-0.083358675	0.3820045	2.9166138	9.355095	Sitting_Idle
12:10:10.103	0.22745611	2.8300328	8.930645	-0.03284378	0.024571443	-0.083358675	0.3820045	2.9166138	9.355095	Sitting_Idle
12:10:10.126	0.22745611	2.8300328	8.930645	-0.03284378	0.024571443	-0.083358675	0.3820045	2.9166138	9.355095	Sitting_Idle
12:10:10.150	0.22745611	2.8300328	8.930645	-0.03284378	0.024571443	-0.083358675	0.3820045	2.9166138	9.355095	Sitting_Idle
12:10:10.173	0.22745611	2.8300328	8.930645	-0.03284378	0.024571443	-0.083358675	0.3820045	2.9166138	9.355095	Sitting_Idle
12:10:10.196	0.22745611	2.8300328	8.930645	-0.03284378	0.024571443	-0.083358675	0.3820045	2.9166138	9.355095	Sitting_Idle
12:10:10.219	0.22745611	2.8300328	8.930645	-0.03284378	0.024571443	-0.083358675	0.3820045	2.9166138	9.355095	Sitting_Idle
12:10:10.241	0.18914771	2.796513	9.047964	0.042292643	0.051449515	-0.057091463	0.31722164	2.8935764	9.364666	Sitting_Idle
12:10:10.265	0.18914771	2.796513	9.047964	0.042292643	0.051449515	-0.057091463	0.31722164	2.8935764	9.364666	Sitting_Idle
12:10:10.288	0.18914771	2.796513	9.047964	0.042292643	0.051449515	-0.057091463	0.31722164	2.8935764	9.364666	Sitting_Idle
12:10:10.311	0.18914771	2.796513	9.047964	0.042292643	0.051449515	-0.057091463	0.31722164	2.8935764	9.364666	Sitting_Idle
12:10:10.334	0.18914771	2.796513	9.047964	0.042292643	0.051449515	-0.057091463	0.31722164	2.8935764	9.364666	Sitting_Idle
12:10:10.357	0.18914771	2.796513	9.047964	0.042292643	0.051449515	-0.057091463	0.31722164	2.8935764	9.364666	Sitting_Idle
12:10:10.381	0.18914771	2.796513	9.047964	0.042292643	0.051449515	-0.057091463	0.31722164	2.8935764	9.364666	Sitting_Idle
12:10:10.404	0.18914771	2.796513	9.047964	0.042292643	0.051449515	-0.057091463	0.31722164	2.8935764	9.364666	Sitting_Idle
12:10:10.427	0.090982445	2.7893302	9.052753	-0.01757215	-0.0053609535	0.0437013	0.2388146	2.9101868	9.361845	Sitting_Idle
12:10:10.450	0.090982445	2.7893302	9.052753	-0.01757215	-0.0053609535	0.0437013	0.2388146	2.9101868	9.361845	Sitting_Idle
12:10:10.472	0.090982445	2.7893302	9.052753	-0.01757215	-0.0053609535	0.0437013	0.2388146	2.9101868	9.361845	Sitting_Idle
12:10:10.496	0.090982445	2.7893302	9.052753	-0.01757215	-0.0053609535	0.0437013	0.2388146	2.9101868	9.361845	Sitting_Idle
12:10:10.519	0.090982445	2.7893302	9.052753	-0.01757215	-0.0053609535	0.0437013	0.2388146	2.9101868	9.361845	Sitting_Idle
12:10:10.541	0.090982445	2.7893302	9.052753	-0.01757215	-0.0053609535	0.0437013	0.2388146	2.9101868	9.361845	Sitting_Idle
12:10:10.565	0.090982445	2.7893302	9.052753	-0.01757215	-0.0053609535	0.0437013	0.2388146	2.9101868	9.361845	Sitting_Idle
12:10:10.590	0.090982445	2.7893302	9.052753	-0.01757215	-0.0053609535	0.0437013	0.2388146	2.9101868	9.361845	Sitting_Idle
12:10:10.614	0.31365	2.8180614	9.064724	0.010527652	0.009299812	0.011325441	0.27330375	2.8934832	9.366078	Sitting_Idle
12:10:10.636	0.31365	2.8180614	9.064724	0.010527652	0.009299812	0.011325441	0.27330375	2.8934832	9.366078	Sitting_Idle
12:10:10.658	0.31365	2.8180614	9.064724	0.010527652	0.009299812	0.011325441	0.27330375	2.8934832	9.366078	Sitting_Idle
12:10:10.681	0.31365	2.8180614	9.064724	0.010527652	0.009299812	0.011325441	0.27330375	2.8934832	9.366078	Sitting_Idle
12:10:10.704	0.31365	2.8180614	9.064724	0.010527652	0.009299812	0.011325441	0.27330375	2.8934832	9.366078	Sitting_Idle
12:10:10.726	0.31365	2.8180614	9.064724	0.010527652	0.009299812	0.011325441	0.27330375	2.8934832	9.366078	Sitting_Idle
12:10:10.750	0.31365	2.8180614	9.064724	0.010527652	0.009299812	0.011325441	0.27330375	2.8934832	9.366078	Sitting_Idle
12:10:10.772	0.28013015	2.7821474	8.985713	0.015414573	0.02640404	0.051031683	0.2755478	2.9018157	9.363434	Sitting_Idle
12:10:10.795	0.28013015	2.7821474	8.985713	0.015414573	0.02640404	0.051031683	0.2755478	2.9018157	9.363434	Sitting_Idle
12:10:10.818	0.28013015	2.7821474	8.985713	0.015414573	0.02640404	0.051031683	0.2755478	2.9018157	9.363434	Sitting_Idle
12:10:10.842	0.28013015	2.7821474	8.985713	0.015414573	0.02640404	0.051031683	0.2755478	2.9018157	9.363434	Sitting_Idle
12:10:10.865	0.28013015	2.7821474	8.985713	0.015414573	0.02640404	0.051031683	0.2755478	2.9018157	9.363434	Sitting_Idle
12:10:10.886	0.28013015	2.7821474	8.985713	0.015414573	0.02640404	0.051031683	0.2755478	2.9018157	9.363434	Sitting_Idle
12:10:10.910	0.28013015	2.7821474	8.985713	0.015414573	0.02640404	0.051031683	0.2755478	2.9018157	9.363434	Sitting_Idle
12:10:10.933	0.28013015	2.7821474	8.985713	0.015414573	0.02640404	0.051031683	0.2755478	2.9018157	9.363434	Sitting_Idle
12:10:10.957	0.25379312	2.8420043	9.009656	0.01724717	0.025182309	0.05530774	0.27949968	2.9166152	9.358718	Sitting_Idle
12:10:10.980	0.25379312	2.8420043	9.009656	0.01724717	0.025182309	0.05530774	0.27949968	2.9166152	9.358718	Sitting_Idle
12:10:11.003	0.25379312	2.8420043	9.009656	0.01724717	0.025182309	0.05530774	0.27949968	2.9166152	9.358718	Sitting_Idle
12:10:11.026	0.25379312	2.8420043	9.009656	0.01724717	0.025182309	0.05530774	0.27949968	2.9166152	9.358718	Sitting_Idle
12:10:11.049	0.25379312	2.8420043	9.009656	0.01724717	0.025182309	0.05530774	0.27949968	2.9166152	9.358718	Sitting_Idle
12:10:11.073	0.25379312	2.8420043	9.009656	0.01724717	0.025182309	0.05530774	0.27949968	2.9166152	9.358718	Sitting_Idle
12:10:11.094	0.25379312	2.8420043	9.009656	0.01724717	0.025182309	0.05530774	0.27949968	2.9166152	9.358718	Sitting_Idle
12:10:11.116	0.25379312	2.8420043	9.009656	0.01724717	0.025182309	0.05530774	0.27949968	2.9166152	9.358718	Sitting_Idle
12:10:11.140	0.15323359	2.8372157	8.935433	0.030686205	0.04656259	0.078520626	0.27775976	2.9167128	9.358741	Sitting_Idle
12:10:11.163	0.15323359	2.8372157	8.935433	0.030686205	0.04656259	0.078520626	0.27775976	2.9167128	9.358741	Sitting_Idle
12:10:11.187	0.15323359	2.8372157	8.935433	0.030686205	0.04656259	0.078520626	0.27775976	2.9167128	9.358741	Sitting_Idle
12:10:11.210	0.15323359	2.8372157	8.935433	0.030686205	0.04656259	0.078520626	0.27775976	2.9167128	9.358741	Sitting_Idle
12:10:11.233	0.15323359	2.8372157	8.935433	0.030686205	0.04656259	0.078520626	0.27775976	2.9167128	9.358741	Sitting_Idle
12:10:11.256	0.15323359	2.8372157	8.935433	0.030686205	0.04656259	0.078520626	0.27775976	2.9167128	9.358741	Sitting_Idle
12:10:11.279	0.15323359	2.8372157	8.935433	0.030686205	0.04656259	0.078520626	0.27775976	2.9167128	9.358741	Sitting_Idle
12:10:11.303	0.15323359	2.8372157	8.935433	0.030686205	0.04656259	0.078520626	0.27775976	2.9167128	9.358741	Sitting_Idle
12:10:11.325	0.3519584	2.7510219	9.002473	-0.0023005186	0.0288475	0.12372465	0.3004534	2.912209	9.359441	Sitting_Idle
12:10:11.348	0.3519584	2.7510219	9.002473	-0.0023005186	0.0288475	0.12372465	0.3004534	2.912209	9.359441	Sitting_Idle
12:10:11.371	0.3519584	2.7510219	9.002473	-0.0023005186	0.0288475	0.12372465	0.3004534	2.912209	9.359441	Sitting_Idle
12:10:11.393	0.3519584	2.7510219	9.002473	-0.0023005186	0.0288475	0.12372465	0.3004534	2.912209	9.359441	Sitting_Idle
12:10:11.417	0.3519584	2.7510219	9.002473	-0.0023005186	0.0288475	0.12372465	0.3004534	2.912209	9.359441	Sitting_Idle
12:10:11.441	0.3519584	2.7510219	9.002473	-0.0023005186	0.0288475	0.12372465	0.3004534	2.912209	9.359441	Sitting_Idle
12:10:11.462	0.3519584	2.7510219	9.002473	-0.0023005186	0.0288475	0.12372465	0.3004534	2.912209	9.359441	Sitting_Idle
12:10:11.485	0.3519584	2.7510219	9.002473	-0.0023005186	0.0288475	0.12372465	0.3004534	2.912209	9.359441	Sitting_Idle
12:10:11.508	0.5027977	2.832427	8.990502	-0.0047439793	0.00074769906	0.078520626	0.34274787	2.9083025	9.359202	Sitting_Idle
12:10:11.532	0.5027977	2.832427	8.990502	-0.0047439793	0.00074769906	0.078520626	0.34274787	2.9083025	9.359202	Sitting_Idle
12:10:11.555	0.5027977	2.832427	8.990502	-0.0047439793	0.00074769906	0.078520626	0.34274787	2.9083025	9.359202	Sitting_Idle
12:10:11.578	0.5027977	2.832427	8.990502	-0.0047439793	0.00074769906	0.078520626	0.34274787	2.9083025	9.359202	Sitting_Idle
12:10:11.601	0.5027977	2.832427	8.990502	-0.0047439793	0.00074769906	0.078520626	0.34274787	2.9083025	9.359202	Sitting_Idle
12:10:11.624	0.5027977	2.832427	8.990502	-0.0047439793	0.00074769906	0.078520626	0.34274787	2.9083025	9.359202	Sitting_Idle
12:10:11.648	0.5027977	2.832427	8.990502	-0.0047439793	0.00074769906	0.078520626	0.34274787	2.9083025	9.359202	Sitting_Idle
12:10:11.670	0.5554718	2.7725701	9.059936	-0.0047439793	0.00074769906	0.078520626	0.34274787	2.9083025	9.359202	Sitting_Idle
12:10:11.694	0.5554718	2.7725701	9.059936	0.0038081338	-0.0016957619	0.0052167894	0.42126787	2.9127946	9.3546	Sitting_Idle
12:10:11.717	0.5554718	2.7725701	9.059936	0.0038081338	-0.0016957619	0.0052167894	0.42126787	2.9127946	9.3546	Sitting_Idle
12:10:11.740	0.5554718	2.7725701	9.059936	0.0038081338	-0.0016957619	0.0052167894	0.42126787	2.9127946	9.3546	Sitting_Idle
12:10:11.764	0.5554718	2.7725701	9.059936	0.0038081338	-0.0016957619	0.0052167894	0.42126787	2.9127946	9.3546	Sitting_Idle
12:10:11.787	0.5554718	2.7725701	9.059936	0.0038081338	-0.0016957619	0.0052167894	0.42126787	2.9127946	9.3546	Sitting_Idle
12:10:11.810	0.5554718	2.7725701	9.059936	0.0038081338	-0.0016957619	0.0052167894	0.42126787	2.9127946	9.3546	Sitting_Idle
12:10:11.833	0.5554718	2.7725701	9.059936	0.0038081338	-0.0016957619	0.0052167894	0.42126787	2.9127946	9.3546	Sitting_Idle
12:10:11.856	0.5243462	2.8204558	8.93304	0.02641015	-0.0016957619	-0.060756657	0.45782122	2.9270544	9.34843	Sitting_Idle
12:10:11.880	0.5243462	2.8204558	8.93304	0.02641015	-0.0016957619	-0.060756657	0.45782122	2.9270544	9.34843	Sitting_Idle
12:10:11.903	0.5243462	2.8204558	8.93304	0.02641015	-0.0016957619	-0.060756657	0.45782122	2.9270544	9.34843	Sitting_Idle
12:10:11.926	0.5243462	2.8204558	8.93304	0.02641015	-0.0016957619	-0.060756657	0.45782122	2.9270544	9.34843	Sitting_Idle
12:10:11.949	0.5243462	2.8204558	8.93304	0.02641015	-0.0016957619	-0.060756657	0.45782122	2.9270544	9.34843	Sitting_Idle
12:10:11.972	0.5243462	2.8204558	8.93304	0.02641015	-0.0016957619	-0.060756657	0.45782122	2.9270544	9.34843	Sitting_Idle
12:10:11.996	0.5243462	2.8204558	8.93304	0.02641015	-0.0016957619	-0.060756657	0.45782122	2.9270544	9.34843	Sitting_Idle
12:10:12.019	0.5243462	2.8204558	8.93304	0.02641015	-0.0016957619	-0.060756657	0.45782122	2.9270544	9.34843	Sitting_Idle
12:10:12.042	0.45970076	2.8898897	8.990502	-0.022459073	-0.049954116	-0.11084761	0.47537032	2.9351356	9.345018	Sitting_Idle
12:10:12.065	0.45970076	2.8898897	8.990502	-0.022459073	-0.049954116	-0.11084761	0.47537032	2.9351356	9.345018	Sitting_Idle
12:10:12.088	0.45970076	2.8898897	8.990502	-0.022459073	-0.049954116	-0.11084761	0.47537032	2.9351356	9.345018	Sitting_Idle
12:10:12.112	0.45970076	2.8898897	8.990502	-0.022459073	-0.049954116	-0.11084761	0.47537032	2.9351356	9.345018	Sitting_Idle
12:10:12.135	0.45970076	2.8898897	8.990502	-0.022459073	-0.049954116	-0.11084761	0.47537032	2.9351356	9.345018	Sitting_Idle
12:10:12.156	0.45970076	2.8898897	8.990502	-0.022459073	-0.049954116	-0.11084761	0.47537032	2.9351356	9.345018	Sitting_Idle
12:10:12.180	0.45970076	2.8898897	8.990502	-0.022459073	-0.049954116	-0.11084761	0.47537032	2.9351356	9.345018	Sitting_Idle
12:10:12.201	0.45970076	2.8898897	8.990502	-0.022459073	-0.049954116	-0.11084761	0.47537032	2.9351356	9.345018	Sitting_Idle
12:10:12.225	0.23942748	2.7749646	9.088667	0.020301497	0.00074769906	-0.11329107	0.4454824	2.9240344	9.349971	Sitting_Idle
12:10:12.248	0.23942748	2.7749646	9.088667	0.020301497	0.00074769906	-0.11329107	0.4454824	2.9240344	9.349971	Sitting_Idle
12:10:12.271	0.23942748	2.7749646	9.088667	0.020301497	0.00074769906	-0.11329107	0.4454824	2.9240344	9.349971	Sitting_Idle
12:10:12.294	0.23942748	2.7749646	9.088667	0.020301497	0.00074769906	-0.11329107	0.4454824	2.9240344	9.349971	Sitting_Idle
12:10:12.317	0.23942748	2.7749646	9.088667	0.020301497	0.00074769906	-0.11329107	0.4454824	2.9240344	9.349971	Sitting_Idle
12:10:12.341	0.23942748	2.7749646	9.088667	0.020301497	0.00074769906	-0.11329107	0.4454824	2.9240344	9.349971	Sitting_Idle
12:10:12.363	0.23942748	2.7749646	9.088667	0.020301497	0.00074769906	-0.11329107	0.4454824	2.9240344	9.349971	Sitting_Idle
12:10:12.385	0.23942748	2.7749646	9.088667	0.020301497	0.00074769906	-0.11329107	0.4454824	2.9240344	9.349971	Sitting_Idle
12:10:12.408	0.2370332	2.8348215	8.942616	-0.0047439793	-0.02002172	-0.06686531	0.37385523	2.9301262	9.351201	Sitting_Idle
12:10:12.431	0.2370332	2.8348215	8.942616	-0.0047439793	-0.02002172	-0.06686531	0.37385523	2.9301262	9.351201	Sitting_Idle
12:10:12.453	0.2370332	2.8348215	8.942616	-0.0047439793	-0.02002172	-0.06686531	0.37385523	2.9301262	9.351201	Sitting_Idle
12:10:12.476	0.2370332	2.8348215	8.942616	-0.0047439793	-0.02002172	-0.06686531	0.37385523	2.9301262	9.351201	Sitting_Idle
12:10:12.498	0.2370332	2.8348215	8.942616	-0.0047439793	-0.02002172	-0.06686531	0.37385523	2.9301262	9.351201	Sitting_Idle
12:10:12.521	0.2370332	2.8348215	8.942616	-0.0047439793	-0.02002172	-0.06686531	0.37385523	2.9301262	9.351201	Sitting_Idle
12:10:12.544	0.2370332	2.8348215	8.942616	-0.0047439793	-0.02002172	-0.06686531	0.37385523	2.9301262	9.351201	Sitting_Idle
12:10:12.568	0.2370332	2.8348215	8.942616	-0.0047439793	-0.02002172	-0.06686531	0.37385523	2.9301262	9.351201	Sitting_Idle
12:10:12.592	0.24421602	2.82285	9.043176	-0.010241767	0.0050237556	-0.03693291	0.31474203	2.9273727	9.354239	Sitting_Idle
12:10:12.615	0.24421602	2.82285	9.043176	-0.010241767	0.0050237556	-0.03693291	0.31474203	2.9273727	9.354239	Sitting_Idle
12:10:12.638	0.24421602	2.82285	9.043176	-0.010241767	0.0050237556	-0.03693291	0.31474203	2.9273727	9.354239	Sitting_Idle
12:10:12.661	0.24421602	2.82285	9.043176	-0.010241767	0.0050237556	-0.03693291	0.31474203	2.9273727	9.354239	Sitting_Idle
12:10:12.685	0.24421602	2.82285	9.043176	-0.010241767	0.0050237556	-0.03693291	0.31474203	2.9273727	9.354239	Sitting_Idle
12:10:12.706	0.24421602	2.82285	9.043176	-0.010241767	0.0050237556	-0.03693291	0.31474203	2.9273727	9.354239	Sitting_Idle
12:10:12.730	0.24421602	2.82285	9.043176	-0.010241767	0.0050237556	-0.03693291	0.31474203	2.9273727	9.354239	Sitting_Idle
12:10:12.753	0.12450229	2.8515813	9.012051	0.01969063	0.016630195	0.008271115	0.27476686	2.9336014	9.353547	Sitting_Idle
12:10:12.774	0.12450229	2.8515813	9.012051	0.01969063	0.016630195	0.008271115	0.27476686	2.9336014	9.353547	Sitting_Idle
12:10:12.798	0.12450229	2.8515813	9.012051	0.01969063	0.016630195	0.008271115	0.27476686	2.9336014	9.353547	Sitting_Idle
12:10:12.821	0.12450229	2.8515813	9.012051	0.01969063	0.016630195	0.008271115	0.27476686	2.9336014	9.353547	Sitting_Idle
12:10:12.844	0.12450229	2.8515813	9.012051	0.01969063	0.016630195	0.008271115	0.27476686	2.9336014	9.353547	Sitting_Idle
12:10:12.867	0.12450229	2.8515813	9.012051	0.01969063	0.016630195	0.008271115	0.27476686	2.9336014	9.353547	Sitting_Idle
12:10:12.890	0.12450229	2.8515813	9.012051	0.01969063	0.016630195	0.008271115	0.27476686	2.9336014	9.353547	Sitting_Idle
12:10:12.914	0.12450229	2.8515813	9.012051	0.01969063	0.016630195	0.008271115	0.27476686	2.9336014	9.353547	Sitting_Idle
12:10:12.937	0.24182175	2.796513	9.119793	-0.07621521	-0.054230172	0.0736337	0.27430707	2.9208877	9.35754	Sitting_Idle
12:10:12.960	0.24182175	2.796513	9.119793	-0.07621521	-0.054230172	0.0736337	0.27430707	2.9208877	9.35754	Sitting_Idle
12:10:12.983	0.24182175	2.796513	9.119793	-0.07621521	-0.054230172	0.0736337	0.27430707	2.9208877	9.35754	Sitting_Idle
12:10:13.006	0.24182175	2.796513	9.119793	-0.07621521	-0.054230172	0.0736337	0.27430707	2.9208877	9.35754	Sitting_Idle
12:10:13.030	0.24182175	2.796513	9.119793	-0.07621521	-0.054230172	0.0736337	0.27430707	2.9208877	9.35754	Sitting_Idle
12:10:13.053	0.24182175	2.796513	9.119793	-0.07621521	-0.054230172	0.0736337	0.27430707	2.9208877	9.35754	Sitting_Idle
12:10:13.076	0.24182175	2.796513	9.119793	-0.07621521	-0.054230172	0.0736337	0.27430707	2.9208877	9.35754	Sitting_Idle
12:10:13.099	0.24182175	2.796513	9.119793	-0.07621521	-0.054230172	0.0736337	0.27430707	2.9208877	9.35754	Sitting_Idle
12:10:13.122	0.2753416	2.9042554	8.954588	0.14980493	0.18278554	0.01926669	0.2777607	2.9551888	9.346662	Sitting_Idle
12:10:13.145	0.2753416	2.9042554	8.954588	0.14980493	0.18278554	0.01926669	0.2777607	2.9551888	9.346662	Sitting_Idle
12:10:13.168	0.2753416	2.9042554	8.954588	0.14980493	0.18278554	0.01926669	0.2777607	2.9551888	9.346662	Sitting_Idle
12:10:13.191	0.2753416	2.9042554	8.954588	0.14980493	0.18278554	0.01926669	0.2777607	2.9551888	9.346662	Sitting_Idle
12:10:13.214	0.2753416	2.9042554	8.954588	0.14980493	0.18278554	0.01926669	0.2777607	2.9551888	9.346662	Sitting_Idle
12:10:13.237	0.2753416	2.9042554	8.954588	0.14980493	0.18278554	0.01926669	0.2777607	2.9551888	9.346662	Sitting_Idle
12:10:13.261	0.2753416	2.9042554	8.954588	0.14980493	0.18278554	0.01926669	0.2777607	2.9551888	9.346662	Sitting_Idle
12:10:13.284	0.2753416	2.9042554	8.954588	0.14980493	0.18278554	0.01926669	0.2777607	2.9551888	9.346662	Sitting_Idle
12:10:13.307	0.29928434	2.9042554	8.990502	-0.02001561	-0.030406429	0.079131484	0.22922377	3.017751	9.32797	Sitting_Idle
12:10:13.332	0.29928434	2.9042554	8.990502	-0.02001561	-0.030406429	0.079131484	0.22922377	3.017751	9.32797	Sitting_Idle
12:10:13.355	0.29928434	2.9042554	8.990502	-0.02001561	-0.030406429	0.079131484	0.22922377	3.017751	9.32797	Sitting_Idle
12:10:13.377	0.29928434	2.9042554	8.990502	-0.02001561	-0.030406429	0.079131484	0.22922377	3.017751	9.32797	Sitting_Idle
12:10:13.400	0.29928434	2.9042554	8.990502	-0.02001561	-0.030406429	0.079131484	0.22922377	3.017751	9.32797	Sitting_Idle
12:10:13.422	0.29928434	2.9042554	8.990502	-0.02001561	-0.030406429	0.079131484	0.22922377	3.017751	9.32797	Sitting_Idle
12:10:13.445	0.29928434	2.9042554	8.990502	-0.02001561	-0.030406429	0.079131484	0.22922377	3.017751	9.32797	Sitting_Idle
12:10:13.468	0.29928434	2.9042554	8.990502	-0.02001561	-0.030406429	0.079131484	0.22922377	3.017751	9.32797	Sitting_Idle
12:10:13.492	0.24182175	2.9641123	8.904308	-0.03284378	-0.04689979	0.07790975	0.25781786	3.035534	9.32145	Sitting_Idle
12:10:13.514	0.24182175	2.9641123	8.904308	-0.03284378	-0.04689979	0.07790975	0.25781786	3.035534	9.32145	Sitting_Idle
12:10:13.537	0.24182175	2.9641123	8.904308	-0.03284378	-0.04689979	0.07790975	0.25781786	3.035534	9.32145	Sitting_Idle
12:10:13.560	0.24182175	2.9641123	8.904308	-0.03284378	-0.04689979	0.07790975	0.25781786	3.035534	9.32145	Sitting_Idle
12:10:13.583	0.24182175	2.9641123	8.904308	-0.03284378	-0.04689979	0.07790975	0.25781786	3.035534	9.32145	Sitting_Idle
12:10:13.607	0.24182175	2.9641123	8.904308	-0.03284378	-0.04689979	0.07790975	0.25781786	3.035534	9.32145	Sitting_Idle
12:10:13.630	0.24182175	2.9641123	8.904308	-0.03284378	-0.04689979	0.07790975	0.25781786	3.035534	9.32145	Sitting_Idle
12:10:13.652	0.4285752	2.865947	9.057542	-0.046282817	-0.05972796	0.0437013	0.371138	2.9702327	9.338648	Sitting_Idle
12:10:13.675	0.4285752	2.865947	9.057542	-0.046282817	-0.05972796	0.0437013	0.371138	2.9702327	9.338648	Sitting_Idle
12:10:13.698	0.4285752	2.865947	9.057542	-0.046282817	-0.05972796	0.0437013	0.371138	2.9702327	9.338648	Sitting_Idle
12:10:13.722	0.4285752	2.865947	9.057542	-0.046282817	-0.05972796	0.0437013	0.371138	2.9702327	9.338648	Sitting_Idle
12:10:13.745	0.4285752	2.865947	9.057542	-0.046282817	-0.05972796	0.0437013	0.371138	2.9702327	9.338648	Sitting_Idle
12:10:13.768	0.4285752	2.865947	9.057542	-0.046282817	-0.05972796	0.0437013	0.371138	2.9702327	9.338648	Sitting_Idle
12:10:13.791	0.4285752	2.865947	9.057542	-0.046282817	-0.05972796	0.0437013	0.371138	2.9702327	9.338648	Sitting_Idle
12:10:13.812	0.4285752	2.865947	9.057542	-0.046282817	-0.05972796	0.0437013	0.371138	2.9702327	9.338648	Sitting_Idle
12:10:13.836	0.48124924	2.7845416	9.06233	-0.046893682	-0.054230172	0.026597073	0.45370385	2.9242754	9.349501	Sitting_Idle
12:10:13.858	0.48124924	2.7845416	9.06233	-0.046893682	-0.054230172	0.026597073	0.45370385	2.9242754	9.349501	Sitting_Idle
12:10:13.881	0.48124924	2.7845416	9.06233	-0.046893682	-0.054230172	0.026597073	0.45370385	2.9242754	9.349501	Sitting_Idle
12:10:13.904	0.48124924	2.7845416	9.06233	-0.046893682	-0.054230172	0.026597073	0.45370385	2.9242754	9.349501	Sitting_Idle
12:10:13.927	0.48124924	2.7845416	9.06233	-0.046893682	-0.054230172	0.026597073	0.45370385	2.9242754	9.349501	Sitting_Idle
12:10:13.951	0.48124924	2.7845416	9.06233	-0.046893682	-0.054230172	0.026597073	0.45370385	2.9242754	9.349501	Sitting_Idle
12:10:13.974	0.48124924	2.7845416	9.06233	-0.046893682	-0.054230172	0.026597073	0.45370385	2.9242754	9.349501	Sitting_Idle
12:10:13.997	0.48124924	2.7845416	9.06233	-0.046893682	-0.054230172	0.026597073	0.45370385	2.9242754	9.349501	Sitting_Idle
12:10:14.020	0.5411061	2.803696	9.043176	0.02641015	0.031901825	-0.031435125	0.47736785	2.9086373	9.353199	Sitting_Idle
12:10:14.043	0.5411061	2.803696	9.043176	0.02641015	0.031901825	-0.031435125	0.47736785	2.9086373	9.353199	Sitting_Idle
12:10:14.067	0.5411061	2.803696	9.043176	0.02641015	0.031901825	-0.031435125	0.47736785	2.9086373	9.353199	Sitting_Idle
12:10:14.090	0.5411061	2.803696	9.043176	0.02641015	0.031901825	-0.031435125	0.47736785	2.9086373	9.353199	Sitting_Idle
12:10:14.113	0.5411061	2.803696	9.043176	0.02641015	0.031901825	-0.031435125	0.47736785	2.9086373	9.353199	Sitting_Idle
12:10:14.136	0.5411061	2.803696	9.043176	0.02641015	0.031901825	-0.031435125	0.47736785	2.9086373	9.353199	Sitting_Idle
12:10:14.159	0.5411061	2.803696	9.043176	0.02641015	0.031901825	-0.031435125	0.47736785	2.9086373	9.353199	Sitting_Idle
12:10:14.183	0.5411061	2.803696	9.043176	0.02641015	0.031901825	-0.031435125	0.47736785	2.9086373	9.353199	Sitting_Idle
12:10:14.205	0.56265455	2.8515813	9.057542	-0.0029113838	-0.019410854	-0.060145795	0.4475729	2.9254918	9.349415	Sitting_Idle
12:10:14.228	0.56265455	2.8515813	9.057542	-0.0029113838	-0.019410854	-0.060145795	0.4475729	2.9254918	9.349415	Sitting_Idle
12:10:14.251	0.56265455	2.8515813	9.057542	-0.0029113838	-0.019410854	-0.060145795	0.4475729	2.9254918	9.349415	Sitting_Idle
12:10:14.274	0.56265455	2.8515813	9.057542	-0.0029113838	-0.019410854	-0.060145795	0.4475729	2.9254918	9.349415	Sitting_Idle
12:10:14.298	0.56265455	2.8515813	9.057542	-0.0029113838	-0.019410854	-0.060145795	0.4475729	2.9254918	9.349415	Sitting_Idle
12:10:14.321	0.56265455	2.8515813	9.057542	-0.0029113838	-0.019410854	-0.060145795	0.4475729	2.9254918	9.349415	Sitting_Idle
12:10:14.344	0.56265455	2.8515813	9.057542	-0.0029113838	-0.019410854	-0.060145795	0.4475729	2.9254918	9.349415	Sitting_Idle
12:10:14.367	0.56265455	2.8515813	9.057542	-0.0029113838	-0.019410854	-0.060145795	0.4475729	2.9254918	9.349415	Sitting_Idle
12:10:14.391	0.3902668	2.8443985	8.983319	-0.014517823	-0.027352102	-0.071752235	0.42054194	2.9392402	9.346357	Sitting_Idle
12:10:14.414	0.3902668	2.8443985	8.983319	-0.014517823	-0.027352102	-0.071752235	0.42054194	2.9392402	9.346357	Sitting_Idle
12:10:14.437	0.3902668	2.8443985	8.983319	-0.014517823	-0.027352102	-0.071752235	0.42054194	2.9392402	9.346357	Sitting_Idle
12:10:14.460	0.3902668	2.8443985	8.983319	-0.014517823	-0.027352102	-0.071752235	0.42054194	2.9392402	9.346357	Sitting_Idle
12:10:14.483	0.3902668	2.8443985	8.983319	-0.014517823	-0.027352102	-0.071752235	0.42054194	2.9392402	9.346357	Sitting_Idle
12:10:14.506	0.3902668	2.8443985	8.983319	-0.014517823	-0.027352102	-0.071752235	0.42054194	2.9392402	9.346357	Sitting_Idle
12:10:14.530	0.3902668	2.8443985	8.983319	-0.014517823	-0.027352102	-0.071752235	0.42054194	2.9392402	9.346357	Sitting_Idle
12:10:14.553	0.3974496	2.762993	9.050359	0.029464474	0.025182309	-0.06930877	0.46631682	2.8739867	9.364461	Sitting_Idle
12:10:14.579	0.3974496	2.762993	9.050359	0.029464474	0.025182309	-0.06930877	0.46631682	2.8739867	9.364461	Sitting_Idle
12:10:14.602	0.3974496	2.762993	9.050359	0.029464474	0.025182309	-0.06930877	0.46631682	2.8739867	9.364461	Sitting_Idle
12:10:14.625	0.3974496	2.762993	9.050359	0.029464474	0.025182309	-0.06930877	0.46631682	2.8739867	9.364461	Sitting_Idle
12:10:14.649	0.3974496	2.762993	9.050359	0.029464474	0.025182309	-0.06930877	0.46631682	2.8739867	9.364461	Sitting_Idle
12:10:14.672	0.3974496	2.762993	9.050359	0.029464474	0.025182309	-0.06930877	0.46631682	2.8739867	9.364461	Sitting_Idle
12:10:14.694	0.3974496	2.762993	9.050359	0.029464474	0.025182309	-0.06930877	0.46631682	2.8739867	9.364461	Sitting_Idle
12:10:14.716	0.3974496	2.762993	9.050359	0.029464474	0.025182309	-0.06930877	0.46631682	2.8739867	9.364461	Sitting_Idle
12:10:14.739	0.2777359	2.8276386	8.971348	0.0013646729	-0.02124345	-0.06564358	0.40906566	2.8910096	9.3618965	Sitting_Idle
12:10:14.763	0.2777359	2.8276386	8.971348	0.0013646729	-0.02124345	-0.06564358	0.40906566	2.8910096	9.3618965	Sitting_Idle
12:10:14.786	0.2777359	2.8276386	8.971348	0.0013646729	-0.02124345	-0.06564358	0.40906566	2.8910096	9.3618965	Sitting_Idle
12:10:14.809	0.2777359	2.8276386	8.971348	0.0013646729	-0.02124345	-0.06564358	0.40906566	2.8910096	9.3618965	Sitting_Idle
12:10:14.832	0.2777359	2.8276386	8.971348	0.0013646729	-0.02124345	-0.06564358	0.40906566	2.8910096	9.3618965	Sitting_Idle
12:10:14.855	0.2777359	2.8276386	8.971348	0.0013646729	-0.02124345	-0.06564358	0.40906566	2.8910096	9.3618965	Sitting_Idle
12:10:14.879	0.2777359	2.8276386	8.971348	0.0013646729	-0.02124345	-0.06564358	0.40906566	2.8910096	9.3618965	Sitting_Idle
12:10:14.902	0.2777359	2.8276386	8.971348	0.0013646729	-0.02124345	-0.06564358	0.40906566	2.8910096	9.3618965	Sitting_Idle
12:10:14.924	0.30167863	2.753416	9.067119	-0.00046792277	0.0056346213	-0.043041565	0.37663296	2.8929234	9.362666	Sitting_Idle
12:10:14.947	0.30167863	2.753416	9.067119	-0.00046792277	0.0056346213	-0.043041565	0.37663296	2.8929234	9.362666	Sitting_Idle
12:10:14.969	0.30167863	2.753416	9.067119	-0.00046792277	0.0056346213	-0.043041565	0.37663296	2.8929234	9.362666	Sitting_Idle
12:10:14.993	0.30167863	2.753416	9.067119	-0.00046792277	0.0056346213	-0.043041565	0.37663296	2.8929234	9.362666	Sitting_Idle
12:10:15.016	0.30167863	2.753416	9.067119	-0.00046792277	0.0056346213	-0.043041565	0.37663296	2.8929234	9.362666	Sitting_Idle
12:10:15.039	0.30167863	2.753416	9.067119	-0.00046792277	0.0056346213	-0.043041565	0.37663296	2.8929234	9.362666	Sitting_Idle
12:10:15.062	0.30167863	2.753416	9.067119	-0.00046792277	0.0056346213	-0.043041565	0.37663296	2.8929234	9.362666	Sitting_Idle
12:10:15.085	0.30167863	2.753416	9.067119	-0.00046792277	0.0056346213	-0.043041565	0.37663296	2.8929234	9.362666	Sitting_Idle
12:10:15.109	0.22745611	2.8683412	8.964165	0.013581978	0.020295387	-0.022272145	0.32433775	2.9115136	9.35886	Sitting_Idle
12:10:15.132	0.22745611	2.8683412	8.964165	0.013581978	0.020295387	-0.022272145	0.32433775	2.9115136	9.35886	Sitting_Idle
12:10:15.154	0.22745611	2.8683412	8.964165	0.013581978	0.020295387	-0.022272145	0.32433775	2.9115136	9.35886	Sitting_Idle
12:10:15.176	0.22745611	2.8683412	8.964165	0.013581978	0.020295387	-0.022272145	0.32433775	2.9115136	9.35886	Sitting_Idle
12:10:15.199	0.22745611	2.8683412	8.964165	0.013581978	0.020295387	-0.022272145	0.32433775	2.9115136	9.35886	Sitting_Idle
12:10:15.223	0.22745611	2.8683412	8.964165	0.013581978	0.020295387	-0.022272145	0.32433775	2.9115136	9.35886	Sitting_Idle
12:10:15.246	0.22745611	2.8683412	8.964165	0.013581978	0.020295387	-0.022272145	0.32433775	2.9115136	9.35886	Sitting_Idle
12:10:15.268	0.22745611	2.8683412	8.964165	0.013581978	0.020295387	-0.022272145	0.32433775	2.9115136	9.35886	Sitting_Idle
12:10:15.292	0.24421602	2.8300328	9.009656	-0.0010787881	0.00074769906	0.015601499	0.3000071	2.9158804	9.358313	Sitting_Idle
12:10:15.315	0.24421602	2.8300328	9.009656	-0.0010787881	0.00074769906	0.015601499	0.3000071	2.9158804	9.358313	Sitting_Idle
12:10:15.340	0.24421602	2.8300328	9.009656	-0.0010787881	0.00074769906	0.015601499	0.3000071	2.9158804	9.358313	Sitting_Idle
12:10:15.365	0.24421602	2.8300328	9.009656	-0.0010787881	0.00074769906	0.015601499	0.3000071	2.9158804	9.358313	Sitting_Idle
12:10:15.388	0.24421602	2.8300328	9.009656	-0.0010787881	0.00074769906	0.015601499	0.3000071	2.9158804	9.358313	Sitting_Idle
12:10:15.411	0.24421602	2.8300328	9.009656	-0.0010787881	0.00074769906	0.015601499	0.3000071	2.9158804	9.358313	Sitting_Idle
12:10:15.434	0.24421602	2.8300328	9.009656	-0.0010787881	0.00074769906	0.015601499	0.3000071	2.9158804	9.358313	Sitting_Idle
12:10:15.457	0.26337022	2.82285	9.057542	0.00014294247	-0.008415279	0.04492303	0.2858158	2.9167795	9.358477	Sitting_Idle
12:10:15.481	0.26337022	2.82285	9.057542	0.00014294247	-0.008415279	0.04492303	0.2858158	2.9167795	9.358477	Sitting_Idle
12:10:15.502	0.26337022	2.82285	9.057542	0.00014294247	-0.008415279	0.04492303	0.2858158	2.9167795	9.358477	Sitting_Idle
12:10:15.524	0.26337022	2.82285	9.057542	0.00014294247	-0.008415279	0.04492303	0.2858158	2.9167795	9.358477	Sitting_Idle
12:10:15.547	0.26337022	2.82285	9.057542	0.00014294247	-0.008415279	0.04492303	0.2858158	2.9167795	9.358477	Sitting_Idle
12:10:15.573	0.26337022	2.82285	9.057542	0.00014294247	-0.008415279	0.04492303	0.2858158	2.9167795	9.358477	Sitting_Idle
12:10:15.596	0.26337022	2.82285	9.057542	0.00014294247	-0.008415279	0.04492303	0.2858158	2.9167795	9.358477	Sitting_Idle
12:10:15.619	0.26337022	2.82285	9.057542	0.00014294247	-0.008415279	0.04492303	0.2858158	2.9167795	9.358477	Sitting_Idle
12:10:15.642	0.2561874	2.8252442	8.942616	0.015414573	-0.029795563	0.062027257	0.29321337	2.9223952	9.356495	Sitting_Idle
12:10:15.665	0.2561874	2.8252442	8.942616	0.015414573	-0.029795563	0.062027257	0.29321337	2.9223952	9.356495	Sitting_Idle
12:10:16.153	0.36871833	2.8276386	9.033599	0.016025439	0.027014904	0.0437013	0.34823024	2.9319372	9.351624	Sitting_Idle
12:10:16.176	0.15562786	2.8707354	9.009656	-0.010241767	0.009299812	0.06263812	0.33780047	2.940363	9.3493595	Sitting_Idle
12:10:16.198	0.15562786	2.8707354	9.009656	-0.010241767	0.009299812	0.06263812	0.33780047	2.940363	9.3493595	Sitting_Idle
12:10:16.221	0.15562786	2.8707354	9.009656	-0.010241767	0.009299812	0.06263812	0.33780047	2.940363	9.3493595	Sitting_Idle
12:10:16.243	0.15562786	2.8707354	9.009656	-0.010241767	0.009299812	0.06263812	0.33780047	2.940363	9.3493595	Sitting_Idle
12:10:16.265	0.15562786	2.8707354	9.009656	-0.010241767	0.009299812	0.06263812	0.33780047	2.940363	9.3493595	Sitting_Idle
12:10:16.288	0.15562786	2.8707354	9.009656	-0.010241767	0.009299812	0.06263812	0.33780047	2.940363	9.3493595	Sitting_Idle
12:10:16.312	0.15562786	2.8707354	9.009656	-0.010241767	0.009299812	0.06263812	0.33780047	2.940363	9.3493595	Sitting_Idle
12:10:16.335	0.15562786	2.8707354	9.009656	-0.010241767	0.009299812	0.06263812	0.33780047	2.940363	9.3493595	Sitting_Idle
12:10:16.357	0.35674694	2.8013015	9.040782	-0.010852631	0.016630195	0.064470716	0.3263623	2.9362102	9.351071	Sitting_Idle
12:10:16.381	0.35674694	2.8013015	9.040782	-0.010852631	0.016630195	0.064470716	0.3263623	2.9362102	9.351071	Sitting_Idle
12:10:16.404	0.35674694	2.8013015	9.040782	-0.010852631	0.016630195	0.064470716	0.3263623	2.9362102	9.351071	Sitting_Idle
12:10:16.427	0.35674694	2.8013015	9.040782	-0.010852631	0.016630195	0.064470716	0.3263623	2.9362102	9.351071	Sitting_Idle
12:10:16.450	0.35674694	2.8013015	9.040782	-0.010852631	0.016630195	0.064470716	0.3263623	2.9362102	9.351071	Sitting_Idle
12:10:16.473	0.35674694	2.8013015	9.040782	-0.010852631	0.016630195	0.064470716	0.3263623	2.9362102	9.351071	Sitting_Idle
12:10:16.497	0.35674694	2.8013015	9.040782	-0.010852631	0.016630195	0.064470716	0.3263623	2.9362102	9.351071	Sitting_Idle
12:10:16.520	0.35674694	2.8013015	9.040782	-0.010852631	0.016630195	0.064470716	0.3263623	2.9362102	9.351071	Sitting_Idle
12:10:16.542	0.21787901	2.8013015	8.992896	-0.093319446	-0.059117097	0.07424456	0.3640678	2.9126668	9.35704	Sitting_Idle
12:10:16.565	0.21787901	2.8013015	8.992896	-0.093319446	-0.059117097	0.07424456	0.3640678	2.9126668	9.35704	Sitting_Idle
12:10:16.588	0.21787901	2.8013015	8.992896	-0.093319446	-0.059117097	0.07424456	0.3640678	2.9126668	9.35704	Sitting_Idle
12:10:16.612	0.21787901	2.8013015	8.992896	-0.093319446	-0.059117097	0.07424456	0.3640678	2.9126668	9.35704	Sitting_Idle
12:10:16.635	0.21787901	2.8013015	8.992896	-0.093319446	-0.059117097	0.07424456	0.3640678	2.9126668	9.35704	Sitting_Idle
12:10:16.658	0.21787901	2.8013015	8.992896	-0.093319446	-0.059117097	0.07424456	0.3640678	2.9126668	9.35704	Sitting_Idle
12:10:16.681	0.21787901	2.8013015	8.992896	-0.093319446	-0.059117097	0.07424456	0.3640678	2.9126668	9.35704	Sitting_Idle
12:10:16.704	0.21787901	2.8013015	8.992896	-0.093319446	-0.059117097	0.07424456	0.3640678	2.9126668	9.35704	Sitting_Idle
12:10:16.727	0.5243462	2.7318676	9.136553	0.012360248	0.04961692	0.05530774	0.41379884	2.8564715	9.372284	Sitting_Idle
12:10:16.750	0.5243462	2.7318676	9.136553	0.012360248	0.04961692	0.05530774	0.41379884	2.8564715	9.372284	Sitting_Idle
12:10:16.773	0.5243462	2.7318676	9.136553	0.012360248	0.04961692	0.05530774	0.41379884	2.8564715	9.372284	Sitting_Idle
12:10:16.796	0.5243462	2.7318676	9.136553	0.012360248	0.04961692	0.05530774	0.41379884	2.8564715	9.372284	Sitting_Idle
12:10:16.819	0.5243462	2.7318676	9.136553	0.012360248	0.04961692	0.05530774	0.41379884	2.8564715	9.372284	Sitting_Idle
12:10:16.843	0.5243462	2.7318676	9.136553	0.012360248	0.04961692	0.05530774	0.41379884	2.8564715	9.372284	Sitting_Idle
12:10:16.869	0.5243462	2.7318676	9.136553	0.012360248	0.04961692	0.05530774	0.41379884	2.8564715	9.372284	Sitting_Idle
12:10:16.894	0.3423813	2.7845416	9.184438	-0.02795686	-0.0016957619	-0.0015027284	0.3759058	2.856652	9.373826	Sitting_Idle
12:10:16.916	0.3423813	2.7845416	9.184438	-0.02795686	-0.0016957619	-0.0015027284	0.3759058	2.856652	9.373826	Sitting_Idle
12:10:16.938	0.3423813	2.7845416	9.184438	-0.02795686	-0.0016957619	-0.0015027284	0.3759058	2.856652	9.373826	Sitting_Idle
12:10:16.961	0.3423813	2.7845416	9.184438	-0.02795686	-0.0016957619	-0.0015027284	0.3759058	2.856652	9.373826	Sitting_Idle
12:10:16.984	0.3423813	2.7845416	9.184438	-0.02795686	-0.0016957619	-0.0015027284	0.3759058	2.856652	9.373826	Sitting_Idle
12:10:17.007	0.3423813	2.7845416	9.184438	-0.02795686	-0.0016957619	-0.0015027284	0.3759058	2.856652	9.373826	Sitting_Idle
12:10:17.030	0.3423813	2.7845416	9.184438	-0.02795686	-0.0016957619	-0.0015027284	0.3759058	2.856652	9.373826	Sitting_Idle
12:10:17.053	0.3423813	2.7845416	9.184438	-0.02795686	-0.0016957619	-0.0015027284	0.3759058	2.856652	9.373826	Sitting_Idle
12:10:17.077	0.37111259	2.6887705	9.0838785	-0.032232914	-0.05300844	-0.01921782	0.43914765	2.8316438	9.378663	Sitting_Idle
12:10:17.100	0.37111259	2.6887705	9.0838785	-0.032232914	-0.05300844	-0.01921782	0.43914765	2.8316438	9.378663	Sitting_Idle
12:10:17.123	0.37111259	2.6887705	9.0838785	-0.032232914	-0.05300844	-0.01921782	0.43914765	2.8316438	9.378663	Sitting_Idle
12:10:17.145	0.37111259	2.6887705	9.0838785	-0.032232914	-0.05300844	-0.01921782	0.43914765	2.8316438	9.378663	Sitting_Idle
12:10:17.168	0.37111259	2.6887705	9.0838785	-0.032232914	-0.05300844	-0.01921782	0.43914765	2.8316438	9.378663	Sitting_Idle
12:10:17.192	0.37111259	2.6887705	9.0838785	-0.032232914	-0.05300844	-0.01921782	0.43914765	2.8316438	9.378663	Sitting_Idle
12:10:17.214	0.37111259	2.6887705	9.0838785	-0.032232914	-0.05300844	-0.01921782	0.43914765	2.8316438	9.378663	Sitting_Idle
12:10:17.237	0.37111259	2.6887705	9.0838785	-0.032232914	-0.05300844	-0.01921782	0.43914765	2.8316438	9.378663	Sitting_Idle
12:10:17.260	0.5698374	2.6839821	9.014444	0.015414573	-0.0023066273	-0.101073764	0.46203423	2.8450778	9.373496	Sitting_Idle
12:10:17.282	0.5698374	2.6839821	9.014444	0.015414573	-0.0023066273	-0.101073764	0.46203423	2.8450778	9.373496	Sitting_Idle
12:10:17.305	0.5698374	2.6839821	9.014444	0.015414573	-0.0023066273	-0.101073764	0.46203423	2.8450778	9.373496	Sitting_Idle
12:10:17.328	0.5698374	2.6839821	9.014444	0.015414573	-0.0023066273	-0.101073764	0.46203423	2.8450778	9.373496	Sitting_Idle
12:10:17.351	0.5698374	2.6839821	9.014444	0.015414573	-0.0023066273	-0.101073764	0.46203423	2.8450778	9.373496	Sitting_Idle
12:10:17.374	0.5698374	2.6839821	9.014444	0.015414573	-0.0023066273	-0.101073764	0.46203423	2.8450778	9.373496	Sitting_Idle
12:10:17.397	0.5698374	2.6839821	9.014444	0.015414573	-0.0023066273	-0.101073764	0.46203423	2.8450778	9.373496	Sitting_Idle
12:10:17.421	0.5698374	2.6839821	9.014444	0.015414573	-0.0023066273	-0.101073764	0.46203423	2.8450778	9.373496	Sitting_Idle
12:10:17.443	0.18914771	2.7558103	8.9976845	0.033129666	0.0038020252	-0.118177995	0.41154456	2.863409	9.370266	Sitting_Idle
12:10:17.465	0.18914771	2.7558103	8.9976845	0.033129666	0.0038020252	-0.118177995	0.41154456	2.863409	9.370266	Sitting_Idle
12:10:17.488	0.18914771	2.7558103	8.9976845	0.033129666	0.0038020252	-0.118177995	0.41154456	2.863409	9.370266	Sitting_Idle
12:10:17.511	0.18914771	2.7558103	8.9976845	0.033129666	0.0038020252	-0.118177995	0.41154456	2.863409	9.370266	Sitting_Idle
12:10:17.533	0.18914771	2.7558103	8.9976845	0.033129666	0.0038020252	-0.118177995	0.41154456	2.863409	9.370266	Sitting_Idle
12:10:17.555	0.18914771	2.7558103	8.9976845	0.033129666	0.0038020252	-0.118177995	0.41154456	2.863409	9.370266	Sitting_Idle
12:10:17.579	0.18914771	2.7558103	8.9976845	0.033129666	0.0038020252	-0.118177995	0.41154456	2.863409	9.370266	Sitting_Idle
12:10:17.602	0.18914771	2.7558103	8.9976845	0.033129666	0.0038020252	-0.118177995	0.41154456	2.863409	9.370266	Sitting_Idle
12:10:17.624	0.2083019	2.796513	8.992896	0.0074733254	-0.03529335	-0.089467324	0.35368	2.8738136	9.369444	Sitting_Idle
12:10:17.648	0.2083019	2.796513	8.992896	0.0074733254	-0.03529335	-0.089467324	0.35368	2.8738136	9.369444	Sitting_Idle
12:10:17.671	0.2083019	2.796513	8.992896	0.0074733254	-0.03529335	-0.089467324	0.35368	2.8738136	9.369444	Sitting_Idle
12:10:17.694	0.2083019	2.796513	8.992896	0.0074733254	-0.03529335	-0.089467324	0.35368	2.8738136	9.369444	Sitting_Idle
12:10:17.717	0.2083019	2.796513	8.992896	0.0074733254	-0.03529335	-0.089467324	0.35368	2.8738136	9.369444	Sitting_Idle
12:10:17.740	0.2083019	2.796513	8.992896	0.0074733254	-0.03529335	-0.089467324	0.35368	2.8738136	9.369444	Sitting_Idle
12:10:17.764	0.2083019	2.796513	8.992896	0.0074733254	-0.03529335	-0.089467324	0.35368	2.8738136	9.369444	Sitting_Idle
12:10:17.787	0.2083019	2.796513	8.992896	0.0074733254	-0.03529335	-0.089467324	0.35368	2.8738136	9.369444	Sitting_Idle
12:10:17.810	0.16041641	2.796513	9.047964	-0.018183015	-0.014523933	-0.041208968	0.3003785	2.8878286	9.366995	Sitting_Idle
12:10:17.833	0.16041641	2.796513	9.047964	-0.018183015	-0.014523933	-0.041208968	0.3003785	2.8878286	9.366995	Sitting_Idle
12:10:17.855	0.16041641	2.796513	9.047964	-0.018183015	-0.014523933	-0.041208968	0.3003785	2.8878286	9.366995	Sitting_Idle
12:10:17.878	0.16041641	2.796513	9.047964	-0.018183015	-0.014523933	-0.041208968	0.3003785	2.8878286	9.366995	Sitting_Idle
12:10:17.901	0.16041641	2.796513	9.047964	-0.018183015	-0.014523933	-0.041208968	0.3003785	2.8878286	9.366995	Sitting_Idle
12:10:17.924	0.16041641	2.796513	9.047964	-0.018183015	-0.014523933	-0.041208968	0.3003785	2.8878286	9.366995	Sitting_Idle
12:10:17.947	0.16041641	2.796513	9.047964	-0.018183015	-0.014523933	-0.041208968	0.3003785	2.8878286	9.366995	Sitting_Idle
12:10:17.970	0.20351335	2.770176	9.055147	0.011749382	0.020295387	-0.0063896505	0.3003785	2.8878286	9.366995	Sitting_Idle
12:10:17.994	0.20351335	2.770176	9.055147	0.011749382	0.020295387	-0.0063896505	0.26396352	2.8801925	9.370442	Sitting_Idle
12:10:18.017	0.20351335	2.770176	9.055147	0.011749382	0.020295387	-0.0063896505	0.26396352	2.8801925	9.370442	Sitting_Idle
12:10:18.040	0.20351335	2.770176	9.055147	0.011749382	0.020295387	-0.0063896505	0.26396352	2.8801925	9.370442	Sitting_Idle
12:10:18.063	0.20351335	2.770176	9.055147	0.011749382	0.020295387	-0.0063896505	0.26396352	2.8801925	9.370442	Sitting_Idle
12:10:18.086	0.20351335	2.770176	9.055147	0.011749382	0.020295387	-0.0063896505	0.26396352	2.8801925	9.370442	Sitting_Idle
12:10:18.110	0.20351335	2.770176	9.055147	0.011749382	0.020295387	-0.0063896505	0.26396352	2.8801925	9.370442	Sitting_Idle
12:10:18.133	0.20351335	2.770176	9.055147	0.011749382	0.020295387	-0.0063896505	0.26396352	2.8801925	9.370442	Sitting_Idle
12:10:18.156	0.16041641	2.7941186	9.067119	-0.009630902	-0.0023066273	0.030262263	0.24783845	2.89093	9.367576	Sitting_Idle
12:10:18.179	0.16041641	2.7941186	9.067119	-0.009630902	-0.0023066273	0.030262263	0.24783845	2.89093	9.367576	Sitting_Idle
12:10:18.202	0.16041641	2.7941186	9.067119	-0.009630902	-0.0023066273	0.030262263	0.24783845	2.89093	9.367576	Sitting_Idle
12:10:18.226	0.16041641	2.7941186	9.067119	-0.009630902	-0.0023066273	0.030262263	0.24783845	2.89093	9.367576	Sitting_Idle
12:10:18.249	0.16041641	2.7941186	9.067119	-0.009630902	-0.0023066273	0.030262263	0.24783845	2.89093	9.367576	Sitting_Idle
12:10:18.272	0.16041641	2.7941186	9.067119	-0.009630902	-0.0023066273	0.030262263	0.24783845	2.89093	9.367576	Sitting_Idle
12:10:18.295	0.16041641	2.7941186	9.067119	-0.009630902	-0.0023066273	0.030262263	0.24783845	2.89093	9.367576	Sitting_Idle
12:10:18.317	0.16041641	2.7941186	9.067119	-0.009630902	-0.0023066273	0.030262263	0.24783845	2.89093	9.367576	Sitting_Idle
12:10:18.342	0.2083019	2.779753	9.067119	-0.008409171	-0.028573833	0.05652947	0.24282661	2.8904889	9.367843	Sitting_Idle
12:10:18.365	0.2083019	2.779753	9.067119	-0.008409171	-0.028573833	0.05652947	0.24282661	2.8904889	9.367843	Sitting_Idle
12:10:18.387	0.2083019	2.779753	9.067119	-0.008409171	-0.028573833	0.05652947	0.24282661	2.8904889	9.367843	Sitting_Idle
12:10:18.409	0.2083019	2.779753	9.067119	-0.008409171	-0.028573833	0.05652947	0.24282661	2.8904889	9.367843	Sitting_Idle
12:10:18.431	0.2083019	2.779753	9.067119	-0.008409171	-0.028573833	0.05652947	0.24282661	2.8904889	9.367843	Sitting_Idle
12:10:18.455	0.2083019	2.779753	9.067119	-0.008409171	-0.028573833	0.05652947	0.24282661	2.8904889	9.367843	Sitting_Idle
12:10:18.477	0.2083019	2.779753	9.067119	-0.008409171	-0.028573833	0.05652947	0.24282661	2.8904889	9.367843	Sitting_Idle
12:10:18.501	0.2083019	2.779753	9.067119	-0.008409171	-0.028573833	0.05652947	0.24282661	2.8904889	9.367843	Sitting_Idle
12:10:18.523	0.28013015	2.7941186	9.031204	0.0019755382	0.00319116	0.070579365	0.26818997	2.8956878	9.365546	Sitting_Idle
12:10:18.546	0.28013015	2.7941186	9.031204	0.0019755382	0.00319116	0.070579365	0.26818997	2.8956878	9.365546	Sitting_Idle
12:10:18.570	0.28013015	2.7941186	9.031204	0.0019755382	0.00319116	0.070579365	0.26818997	2.8956878	9.365546	Sitting_Idle
12:10:18.593	0.28013015	2.7941186	9.031204	0.0019755382	0.00319116	0.070579365	0.26818997	2.8956878	9.365546	Sitting_Idle
12:10:18.616	0.28013015	2.7941186	9.031204	0.0019755382	0.00319116	0.070579365	0.26818997	2.8956878	9.365546	Sitting_Idle
12:10:18.639	0.28013015	2.7941186	9.031204	0.0019755382	0.00319116	0.070579365	0.26818997	2.8956878	9.365546	Sitting_Idle
12:10:18.662	0.28013015	2.7941186	9.031204	0.0019755382	0.00319116	0.070579365	0.26818997	2.8956878	9.365546	Sitting_Idle
12:10:18.686	0.28013015	2.7941186	9.031204	0.0019755382	0.00319116	0.070579365	0.26818997	2.8956878	9.365546	Sitting_Idle
12:10:18.710	0.29928434	2.7893302	9.009656	0.00686246	0.012965004	0.078520626	0.28802666	2.9052174	9.362004	Sitting_Idle
12:10:18.733	0.29928434	2.7893302	9.009656	0.00686246	0.012965004	0.078520626	0.28802666	2.9052174	9.362004	Sitting_Idle
12:10:18.756	0.29928434	2.7893302	9.009656	0.00686246	0.012965004	0.078520626	0.28802666	2.9052174	9.362004	Sitting_Idle
12:10:18.779	0.29928434	2.7893302	9.009656	0.00686246	0.012965004	0.078520626	0.28802666	2.9052174	9.362004	Sitting_Idle
12:10:18.803	0.29928434	2.7893302	9.009656	0.00686246	0.012965004	0.078520626	0.28802666	2.9052174	9.362004	Sitting_Idle
12:10:18.826	0.29928434	2.7893302	9.009656	0.00686246	0.012965004	0.078520626	0.28802666	2.9052174	9.362004	Sitting_Idle
12:10:18.849	0.29928434	2.7893302	9.009656	0.00686246	0.012965004	0.078520626	0.28802666	2.9052174	9.362004	Sitting_Idle
12:10:18.871	0.32562137	2.796513	9.014444	0.0074733254	0.019073656	0.085851	0.31110433	2.916659	9.357707	Sitting_Idle
12:10:18.893	0.32562137	2.796513	9.014444	0.0074733254	0.019073656	0.085851	0.31110433	2.916659	9.357707	Sitting_Idle
12:10:18.918	0.32562137	2.796513	9.014444	0.0074733254	0.019073656	0.085851	0.31110433	2.916659	9.357707	Sitting_Idle
12:10:18.941	0.32562137	2.796513	9.014444	0.0074733254	0.019073656	0.085851	0.31110433	2.916659	9.357707	Sitting_Idle
12:10:18.964	0.32562137	2.796513	9.014444	0.0074733254	0.019073656	0.085851	0.31110433	2.916659	9.357707	Sitting_Idle
12:10:18.987	0.32562137	2.796513	9.014444	0.0074733254	0.019073656	0.085851	0.31110433	2.916659	9.357707	Sitting_Idle
12:10:19.010	0.32562137	2.796513	9.014444	0.0074733254	0.019073656	0.085851	0.31110433	2.916659	9.357707	Sitting_Idle
12:10:19.034	0.32562137	2.796513	9.014444	0.0074733254	0.019073656	0.085851	0.31110433	2.916659	9.357707	Sitting_Idle
12:10:19.057	0.3423813	2.8707354	8.870789	-0.0016896533	0.03006923	0.07790975	0.31198302	2.9372368	9.351239	Sitting_Idle
12:10:19.080	0.3423813	2.8707354	8.870789	-0.0016896533	0.03006923	0.07790975	0.31198302	2.9372368	9.351239	Sitting_Idle
12:10:19.103	0.3423813	2.8707354	8.870789	-0.0016896533	0.03006923	0.07790975	0.31198302	2.9372368	9.351239	Sitting_Idle
12:10:19.126	0.3423813	2.8707354	8.870789	-0.0016896533	0.03006923	0.07790975	0.31198302	2.9372368	9.351239	Sitting_Idle
12:10:19.150	0.3423813	2.8707354	8.870789	-0.0016896533	0.03006923	0.07790975	0.31198302	2.9372368	9.351239	Sitting_Idle
12:10:19.173	0.3423813	2.8707354	8.870789	-0.0016896533	0.03006923	0.07790975	0.31198302	2.9372368	9.351239	Sitting_Idle
12:10:19.196	0.3423813	2.8707354	8.870789	-0.0016896533	0.03006923	0.07790975	0.31198302	2.9372368	9.351239	Sitting_Idle
12:10:19.219	0.3423813	2.8707354	8.870789	-0.0016896533	0.03006923	0.07790975	0.31198302	2.9372368	9.351239	Sitting_Idle
12:10:19.242	0.4764607	2.8013015	9.160496	-0.018793881	-0.0035283577	0.03209486	0.35435507	2.938631	9.349292	Sitting_Idle
12:10:19.266	0.4764607	2.8013015	9.160496	-0.018793881	-0.0035283577	0.03209486	0.35435507	2.938631	9.349292	Sitting_Idle
12:10:19.289	0.4764607	2.8013015	9.160496	-0.018793881	-0.0035283577	0.03209486	0.35435507	2.938631	9.349292	Sitting_Idle
12:10:19.312	0.4764607	2.8013015	9.160496	-0.018793881	-0.0035283577	0.03209486	0.35435507	2.938631	9.349292	Sitting_Idle
12:10:19.335	0.4764607	2.8013015	9.160496	-0.018793881	-0.0035283577	0.03209486	0.35435507	2.938631	9.349292	Sitting_Idle
12:10:19.358	0.4764607	2.8013015	9.160496	-0.018793881	-0.0035283577	0.03209486	0.35435507	2.938631	9.349292	Sitting_Idle
12:10:19.382	0.4764607	2.8013015	9.160496	-0.018793881	-0.0035283577	0.03209486	0.35435507	2.938631	9.349292	Sitting_Idle
12:10:19.406	0.4764607	2.8013015	9.160496	-0.018793881	-0.0035283577	0.03209486	0.35435507	2.938631	9.349292	Sitting_Idle
12:10:19.430	0.48843205	2.82285	8.892337	0.02213409	0.012354138	-0.016163494	0.3893307	2.9478266	9.345005	Sitting_Idle
12:10:19.453	0.48843205	2.82285	8.892337	0.02213409	0.012354138	-0.016163494	0.3893307	2.9478266	9.345005	Sitting_Idle
12:10:19.476	0.48843205	2.82285	8.892337	0.02213409	0.012354138	-0.016163494	0.3893307	2.9478266	9.345005	Sitting_Idle
12:10:19.500	0.48843205	2.82285	8.892337	0.02213409	0.012354138	-0.016163494	0.3893307	2.9478266	9.345005	Sitting_Idle
12:10:19.523	0.48843205	2.82285	8.892337	0.02213409	0.012354138	-0.016163494	0.3893307	2.9478266	9.345005	Sitting_Idle
12:10:19.546	0.48843205	2.82285	8.892337	0.02213409	0.012354138	-0.016163494	0.3893307	2.9478266	9.345005	Sitting_Idle
12:10:19.569	0.48843205	2.82285	8.892337	0.02213409	0.012354138	-0.016163494	0.3893307	2.9478266	9.345005	Sitting_Idle
12:10:19.593	0.43096948	2.8563697	9.016839	-0.02001561	-0.038347676	-0.039376374	0.39901635	2.9565182	9.34185	Sitting_Idle
12:10:19.617	0.43096948	2.8563697	9.016839	-0.02001561	-0.038347676	-0.039376374	0.39901635	2.9565182	9.34185	Sitting_Idle
12:10:19.639	0.43096948	2.8563697	9.016839	-0.02001561	-0.038347676	-0.039376374	0.39901635	2.9565182	9.34185	Sitting_Idle
12:10:19.662	0.43096948	2.8563697	9.016839	-0.02001561	-0.038347676	-0.039376374	0.39901635	2.9565182	9.34185	Sitting_Idle
12:10:19.685	0.43096948	2.8563697	9.016839	-0.02001561	-0.038347676	-0.039376374	0.39901635	2.9565182	9.34185	Sitting_Idle
12:10:19.708	0.43096948	2.8563697	9.016839	-0.02001561	-0.038347676	-0.039376374	0.39901635	2.9565182	9.34185	Sitting_Idle
12:10:19.732	0.43096948	2.8563697	9.016839	-0.02001561	-0.038347676	-0.039376374	0.39901635	2.9565182	9.34185	Sitting_Idle
12:10:19.755	0.43096948	2.8563697	9.016839	-0.02001561	-0.038347676	-0.039376374	0.39901635	2.9565182	9.34185	Sitting_Idle
12:10:19.778	0.3615355	2.9090438	8.89952	-0.0010787881	-0.013913067	-0.07725002	0.40219024	2.964563	9.339164	Sitting_Idle
12:10:19.801	0.3615355	2.9090438	8.89952	-0.0010787881	-0.013913067	-0.07725002	0.40219024	2.964563	9.339164	Sitting_Idle
12:10:19.824	0.3615355	2.9090438	8.89952	-0.0010787881	-0.013913067	-0.07725002	0.40219024	2.964563	9.339164	Sitting_Idle
12:10:19.848	0.3615355	2.9090438	8.89952	-0.0010787881	-0.013913067	-0.07725002	0.40219024	2.964563	9.339164	Sitting_Idle
12:10:19.871	0.3615355	2.9090438	8.89952	-0.0010787881	-0.013913067	-0.07725002	0.40219024	2.964563	9.339164	Sitting_Idle
12:10:19.894	0.3615355	2.9090438	8.89952	-0.0010787881	-0.013913067	-0.07725002	0.40219024	2.964563	9.339164	Sitting_Idle
12:10:19.915	0.3615355	2.9090438	8.89952	-0.0010787881	-0.013913067	-0.07725002	0.40219024	2.964563	9.339164	Sitting_Idle
12:10:19.938	0.3615355	2.9090438	8.89952	-0.0010787881	-0.013913067	-0.07725002	0.40219024	2.964563	9.339164	Sitting_Idle
12:10:19.962	0.33519846	2.8156672	9.035994	-0.0120743625	-0.024297776	-0.07602829	0.3852469	2.9475982	9.345246	Sitting_Idle
12:10:19.985	0.33519846	2.8156672	9.035994	-0.0120743625	-0.024297776	-0.07602829	0.3852469	2.9475982	9.345246	Sitting_Idle
12:10:20.008	0.33519846	2.8156672	9.035994	-0.0120743625	-0.024297776	-0.07602829	0.3852469	2.9475982	9.345246	Sitting_Idle
12:10:20.031	0.33519846	2.8156672	9.035994	-0.0120743625	-0.024297776	-0.07602829	0.3852469	2.9475982	9.345246	Sitting_Idle
12:10:20.054	0.33519846	2.8156672	9.035994	-0.0120743625	-0.024297776	-0.07602829	0.3852469	2.9475982	9.345246	Sitting_Idle
12:10:20.078	0.33519846	2.8156672	9.035994	-0.0120743625	-0.024297776	-0.07602829	0.3852469	2.9475982	9.345246	Sitting_Idle
12:10:20.101	0.33519846	2.8156672	9.035994	-0.0120743625	-0.024297776	-0.07602829	0.3852469	2.9475982	9.345246	Sitting_Idle
12:10:20.124	0.33519846	2.8156672	9.035994	-0.0120743625	-0.024297776	-0.07602829	0.3852469	2.9475982	9.345246	Sitting_Idle
12:10:20.147	0.20351335	2.8515813	8.964165	-0.0120743625	-0.016967393	-0.061367523	0.3552448	2.932929	9.351048	Sitting_Idle
12:10:20.170	0.20351335	2.8515813	8.964165	-0.0120743625	-0.016967393	-0.061367523	0.3552448	2.932929	9.351048	Sitting_Idle
12:10:20.194	0.20351335	2.8515813	8.964165	-0.0120743625	-0.016967393	-0.061367523	0.3552448	2.932929	9.351048	Sitting_Idle
12:10:20.217	0.20351335	2.8515813	8.964165	-0.0120743625	-0.016967393	-0.061367523	0.3552448	2.932929	9.351048	Sitting_Idle
12:10:20.240	0.20351335	2.8515813	8.964165	-0.0120743625	-0.016967393	-0.061367523	0.3552448	2.932929	9.351048	Sitting_Idle
12:10:20.263	0.20351335	2.8515813	8.964165	-0.0120743625	-0.016967393	-0.061367523	0.3552448	2.932929	9.351048	Sitting_Idle
12:10:20.286	0.20351335	2.8515813	8.964165	-0.0120743625	-0.016967393	-0.061367523	0.3552448	2.932929	9.351048	Sitting_Idle
12:10:20.311	0.21069619	2.8108785	9.024022	-0.016961284	-0.012080471	-0.021050418	0.3117817	2.9242105	9.355328	Sitting_Idle
12:10:20.334	0.21069619	2.8108785	9.024022	-0.016961284	-0.012080471	-0.021050418	0.3117817	2.9242105	9.355328	Sitting_Idle
12:10:20.356	0.21069619	2.8108785	9.024022	-0.016961284	-0.012080471	-0.021050418	0.3117817	2.9242105	9.355328	Sitting_Idle
12:10:20.380	0.21069619	2.8108785	9.024022	-0.016961284	-0.012080471	-0.021050418	0.3117817	2.9242105	9.355328	Sitting_Idle
12:10:20.403	0.21069619	2.8108785	9.024022	-0.016961284	-0.012080471	-0.021050418	0.3117817	2.9242105	9.355328	Sitting_Idle
12:10:20.426	0.21069619	2.8108785	9.024022	-0.016961284	-0.012080471	-0.021050418	0.3117817	2.9242105	9.355328	Sitting_Idle
12:10:20.448	0.21069619	2.8108785	9.024022	-0.016961284	-0.012080471	-0.021050418	0.3117817	2.9242105	9.355328	Sitting_Idle
12:10:20.471	0.21069619	2.8108785	9.024022	-0.016961284	-0.012080471	-0.021050418	0.3117817	2.9242105	9.355328	Sitting_Idle
12:10:20.494	0.17717634	2.8587642	9.0288105	0.0031972688	-0.027352102	0.015601499	0.28936282	2.9247296	9.355885	Sitting_Idle
12:10:20.516	0.17717634	2.8587642	9.0288105	0.0031972688	-0.027352102	0.015601499	0.28936282	2.9247296	9.355885	Sitting_Idle
12:10:20.540	0.17717634	2.8587642	9.0288105	0.0031972688	-0.027352102	0.015601499	0.28936282	2.9247296	9.355885	Sitting_Idle
12:10:20.562	0.17717634	2.8587642	9.0288105	0.0031972688	-0.027352102	0.015601499	0.28936282	2.9247296	9.355885	Sitting_Idle
12:10:20.584	0.17717634	2.8587642	9.0288105	0.0031972688	-0.027352102	0.015601499	0.28936282	2.9247296	9.355885	Sitting_Idle
12:10:20.607	0.17717634	2.8587642	9.0288105	0.0031972688	-0.027352102	0.015601499	0.28936282	2.9247296	9.355885	Sitting_Idle
12:10:20.629	0.17717634	2.8587642	9.0288105	0.0031972688	-0.027352102	0.015601499	0.28936282	2.9247296	9.355885	Sitting_Idle
12:10:20.653	0.17717634	2.8587642	9.0288105	0.0031972688	-0.027352102	0.015601499	0.28936282	2.9247296	9.355885	Sitting_Idle
12:10:20.676	0.21309046	2.8276386	9.047964	-0.0053548445	0.011743274	0.06996851	0.26299855	2.9351244	9.353409	Sitting_Idle
12:10:20.699	0.21309046	2.8276386	9.047964	-0.0053548445	0.011743274	0.06996851	0.26299855	2.9351244	9.353409	Sitting_Idle
12:10:20.722	0.21309046	2.8276386	9.047964	-0.0053548445	0.011743274	0.06996851	0.26299855	2.9351244	9.353409	Sitting_Idle
12:10:20.743	0.21309046	2.8276386	9.047964	-0.0053548445	0.011743274	0.06996851	0.26299855	2.9351244	9.353409	Sitting_Idle
12:10:20.767	0.21309046	2.8276386	9.047964	-0.0053548445	0.011743274	0.06996851	0.26299855	2.9351244	9.353409	Sitting_Idle
12:10:20.790	0.21309046	2.8276386	9.047964	-0.0053548445	0.011743274	0.06996851	0.26299855	2.9351244	9.353409	Sitting_Idle
12:10:20.813	0.21309046	2.8276386	9.047964	-0.0053548445	0.011743274	0.06996851	0.26299855	2.9351244	9.353409	Sitting_Idle
12:10:20.836	0.21309046	2.8276386	9.047964	-0.0053548445	0.011743274	0.06996851	0.26299855	2.9351244	9.353409	Sitting_Idle
12:10:20.860	0.17717634	2.8348215	8.956982	0.024577552	0.03678875	0.10845302	0.25629503	2.9408848	9.351785	Sitting_Idle
12:10:20.884	0.17717634	2.8348215	8.956982	0.024577552	0.03678875	0.10845302	0.25629503	2.9408848	9.351785	Sitting_Idle
12:10:20.907	0.17717634	2.8348215	8.956982	0.024577552	0.03678875	0.10845302	0.25629503	2.9408848	9.351785	Sitting_Idle
12:10:20.930	0.17717634	2.8348215	8.956982	0.024577552	0.03678875	0.10845302	0.25629503	2.9408848	9.351785	Sitting_Idle
12:10:20.953	0.17717634	2.8348215	8.956982	0.024577552	0.03678875	0.10845302	0.25629503	2.9408848	9.351785	Sitting_Idle
12:10:20.976	0.17717634	2.8348215	8.956982	0.024577552	0.03678875	0.10845302	0.25629503	2.9408848	9.351785	Sitting_Idle
12:10:21.000	0.17717634	2.8348215	8.956982	0.024577552	0.03678875	0.10845302	0.25629503	2.9408848	9.351785	Sitting_Idle
12:10:21.021	0.17717634	2.8348215	8.956982	0.024577552	0.03678875	0.10845302	0.25629503	2.9408848	9.351785	Sitting_Idle
12:10:21.044	0.34477556	2.8803127	9.086273	-0.016961284	0.0013585642	0.13655281	0.28662083	2.945093	9.349581	Sitting_Idle
12:10:21.067	0.34477556	2.8803127	9.086273	-0.016961284	0.0013585642	0.13655281	0.28662083	2.945093	9.349581	Sitting_Idle
12:10:21.090	0.34477556	2.8803127	9.086273	-0.016961284	0.0013585642	0.13655281	0.28662083	2.945093	9.349581	Sitting_Idle
12:10:21.114	0.34477556	2.8803127	9.086273	-0.016961284	0.0013585642	0.13655281	0.28662083	2.945093	9.349581	Sitting_Idle
12:10:21.136	0.34477556	2.8803127	9.086273	-0.016961284	0.0013585642	0.13655281	0.28662083	2.945093	9.349581	Sitting_Idle
12:10:21.158	0.34477556	2.8803127	9.086273	-0.016961284	0.0013585642	0.13655281	0.28662083	2.945093	9.349581	Sitting_Idle
12:10:21.181	0.34477556	2.8803127	9.086273	-0.016961284	0.0013585642	0.13655281	0.28662083	2.945093	9.349581	Sitting_Idle
12:10:21.204	0.34477556	2.8803127	9.086273	-0.016961284	0.0013585642	0.13655281	0.28662083	2.945093	9.349581	Sitting_Idle
12:10:21.228	0.49082634	2.9162266	8.858817	0.055731677	0.052671246	0.09134878	0.35902488	2.9551723	9.343898	Sitting_Idle
12:10:21.251	0.49082634	2.9162266	8.858817	0.055731677	0.052671246	0.09134878	0.35902488	2.9551723	9.343898	Sitting_Idle
12:10:21.272	0.49082634	2.9162266	8.858817	0.055731677	0.052671246	0.09134878	0.35902488	2.9551723	9.343898	Sitting_Idle
12:10:21.295	0.49082634	2.9162266	8.858817	0.055731677	0.052671246	0.09134878	0.35902488	2.9551723	9.343898	Sitting_Idle
12:10:21.318	0.49082634	2.9162266	8.858817	0.055731677	0.052671246	0.09134878	0.35902488	2.9551723	9.343898	Sitting_Idle
12:10:21.342	0.49082634	2.9162266	8.858817	0.055731677	0.052671246	0.09134878	0.35902488	2.9551723	9.343898	Sitting_Idle
12:10:21.365	0.49082634	2.9162266	8.858817	0.055731677	0.052671246	0.09134878	0.35902488	2.9551723	9.343898	Sitting_Idle
12:10:21.389	0.49082634	2.9162266	8.858817	0.055731677	0.052671246	0.09134878	0.35902488	2.9551723	9.343898	Sitting_Idle
12:10:21.412	0.66321415	2.753416	9.026416	-0.040174164	-0.052397575	0.012547173	0.44989794	2.9568949	9.339419	Sitting_Idle
12:10:21.434	0.66321415	2.753416	9.026416	-0.040174164	-0.052397575	0.012547173	0.44989794	2.9568949	9.339419	Sitting_Idle
12:10:21.458	0.66321415	2.753416	9.026416	-0.040174164	-0.052397575	0.012547173	0.44989794	2.9568949	9.339419	Sitting_Idle
12:10:21.481	0.66321415	2.753416	9.026416	-0.040174164	-0.052397575	0.012547173	0.44989794	2.9568949	9.339419	Sitting_Idle
12:10:21.504	0.66321415	2.753416	9.026416	-0.040174164	-0.052397575	0.012547173	0.44989794	2.9568949	9.339419	Sitting_Idle
12:10:21.527	0.66321415	2.753416	9.026416	-0.040174164	-0.052397575	0.012547173	0.44989794	2.9568949	9.339419	Sitting_Idle
12:10:21.550	0.66321415	2.753416	9.026416	-0.040174164	-0.052397575	0.012547173	0.44989794	2.9568949	9.339419	Sitting_Idle
12:10:21.574	0.7110996	2.8467927	8.978531	0.03923832	-0.018189123	-0.11206934	0.5360004	2.94085	9.33994	Sitting_Idle
12:10:21.597	0.7110996	2.8467927	8.978531	0.03923832	-0.018189123	-0.11206934	0.5360004	2.94085	9.33994	Sitting_Idle
12:10:21.619	0.7110996	2.8467927	8.978531	0.03923832	-0.018189123	-0.11206934	0.5360004	2.94085	9.33994	Sitting_Idle
12:10:21.641	0.7110996	2.8467927	8.978531	0.03923832	-0.018189123	-0.11206934	0.5360004	2.94085	9.33994	Sitting_Idle
12:10:21.664	0.7110996	2.8467927	8.978531	0.03923832	-0.018189123	-0.11206934	0.5360004	2.94085	9.33994	Sitting_Idle
12:10:21.688	0.7110996	2.8467927	8.978531	0.03923832	-0.018189123	-0.11206934	0.5360004	2.94085	9.33994	Sitting_Idle
12:10:21.711	0.7110996	2.8467927	8.978531	0.03923832	-0.018189123	-0.11206934	0.5360004	2.94085	9.33994	Sitting_Idle
12:10:21.734	0.7110996	2.8467927	8.978531	0.03923832	-0.018189123	-0.11206934	0.5360004	2.94085	9.33994	Sitting_Idle
12:10:21.757	0.35435268	2.8420043	8.940222	-0.009630902	-0.024908641	-0.1444452	0.52227706	2.9710183	9.331165	Sitting_Idle
12:10:21.780	0.35435268	2.8420043	8.940222	-0.009630902	-0.024908641	-0.1444452	0.52227706	2.9710183	9.331165	Sitting_Idle
12:10:21.802	0.35435268	2.8420043	8.940222	-0.009630902	-0.024908641	-0.1444452	0.52227706	2.9710183	9.331165	Sitting_Idle
12:10:21.825	0.35435268	2.8420043	8.940222	-0.009630902	-0.024908641	-0.1444452	0.52227706	2.9710183	9.331165	Sitting_Idle
12:10:21.848	0.35435268	2.8420043	8.940222	-0.009630902	-0.024908641	-0.1444452	0.52227706	2.9710183	9.331165	Sitting_Idle
12:10:21.871	0.35435268	2.8420043	8.940222	-0.009630902	-0.024908641	-0.1444452	0.52227706	2.9710183	9.331165	Sitting_Idle
12:10:21.894	0.35435268	2.8420043	8.940222	-0.009630902	-0.024908641	-0.1444452	0.52227706	2.9710183	9.331165	Sitting_Idle
12:10:21.916	0.35435268	2.8420043	8.940222	-0.009630902	-0.024908641	-0.1444452	0.52227706	2.9710183	9.331165	Sitting_Idle
12:10:21.938	0.22506183	2.8611584	9.000079	-0.0010787881	-0.016967393	-0.12734097	0.45915306	2.9576216	9.338738	Sitting_Idle
12:10:21.960	0.22506183	2.8611584	9.000079	-0.0010787881	-0.016967393	-0.12734097	0.45915306	2.9576216	9.338738	Sitting_Idle
12:10:21.983	0.22506183	2.8611584	9.000079	-0.0010787881	-0.016967393	-0.12734097	0.45915306	2.9576216	9.338738	Sitting_Idle
12:10:22.006	0.22506183	2.8611584	9.000079	-0.0010787881	-0.016967393	-0.12734097	0.45915306	2.9576216	9.338738	Sitting_Idle
12:10:22.030	0.22506183	2.8611584	9.000079	-0.0010787881	-0.016967393	-0.12734097	0.45915306	2.9576216	9.338738	Sitting_Idle
12:10:22.053	0.22506183	2.8611584	9.000079	-0.0010787881	-0.016967393	-0.12734097	0.45915306	2.9576216	9.338738	Sitting_Idle
12:10:22.076	0.22506183	2.8611584	9.000079	-0.0010787881	-0.016967393	-0.12734097	0.45915306	2.9576216	9.338738	Sitting_Idle
12:10:22.099	0.22506183	2.8611584	9.000079	-0.0010787881	-0.016967393	-0.12734097	0.45915306	2.9576216	9.338738	Sitting_Idle
12:10:22.122	0.21309046	2.7893302	9.024022	-0.0029113838	0.010521542	-0.080915205	0.35281157	2.9654305	9.340884	Sitting_Idle
12:10:22.144	0.21309046	2.7893302	9.024022	-0.0029113838	0.010521542	-0.080915205	0.35281157	2.9654305	9.340884	Sitting_Idle
12:10:22.166	0.21309046	2.7893302	9.024022	-0.0029113838	0.010521542	-0.080915205	0.35281157	2.9654305	9.340884	Sitting_Idle
12:10:22.189	0.21309046	2.7893302	9.024022	-0.0029113838	0.010521542	-0.080915205	0.35281157	2.9654305	9.340884	Sitting_Idle
12:10:22.211	0.21309046	2.7893302	9.024022	-0.0029113838	0.010521542	-0.080915205	0.35281157	2.9654305	9.340884	Sitting_Idle
12:10:22.234	0.21309046	2.7893302	9.024022	-0.0029113838	0.010521542	-0.080915205	0.35281157	2.9654305	9.340884	Sitting_Idle
12:10:22.258	0.21309046	2.7893302	9.024022	-0.0029113838	0.010521542	-0.080915205	0.35281157	2.9654305	9.340884	Sitting_Idle
12:10:22.281	0.21309046	2.7893302	9.024022	-0.0029113838	0.010521542	-0.080915205	0.35281157	2.9654305	9.340884	Sitting_Idle
12:10:22.303	0.14126222	2.8994668	8.964165	-0.003522249	-0.006582684	-0.032656856	0.28342706	2.9627202	9.344108	Sitting_Idle
12:10:22.325	0.14126222	2.8994668	8.964165	-0.003522249	-0.006582684	-0.032656856	0.28342706	2.9627202	9.344108	Sitting_Idle
12:10:22.346	0.14126222	2.8994668	8.964165	-0.003522249	-0.006582684	-0.032656856	0.28342706	2.9627202	9.344108	Sitting_Idle
12:10:22.369	0.14126222	2.8994668	8.964165	-0.003522249	-0.006582684	-0.032656856	0.28342706	2.9627202	9.344108	Sitting_Idle
12:10:22.392	0.14126222	2.8994668	8.964165	-0.003522249	-0.006582684	-0.032656856	0.28342706	2.9627202	9.344108	Sitting_Idle
12:10:22.415	0.14126222	2.8994668	8.964165	-0.003522249	-0.006582684	-0.032656856	0.28342706	2.9627202	9.344108	Sitting_Idle
12:10:22.438	0.14126222	2.8994668	8.964165	-0.003522249	-0.006582684	-0.032656856	0.28342706	2.9627202	9.344108	Sitting_Idle
12:10:22.461	0.14126222	2.8994668	8.964165	-0.003522249	-0.006582684	-0.032656856	0.28342706	2.9627202	9.344108	Sitting_Idle
12:10:22.484	0.18196489	2.82285	9.007262	-0.0120743625	-0.0029174923	0.025375342	0.25534546	2.9498944	9.348973	Sitting_Idle
12:10:22.507	0.18196489	2.82285	9.007262	-0.0120743625	-0.0029174923	0.025375342	0.25534546	2.9498944	9.348973	Sitting_Idle
12:10:22.530	0.18196489	2.82285	9.007262	-0.0120743625	-0.0029174923	0.025375342	0.25534546	2.9498944	9.348973	Sitting_Idle
12:10:22.553	0.18196489	2.82285	9.007262	-0.0120743625	-0.0029174923	0.025375342	0.25534546	2.9498944	9.348973	Sitting_Idle
12:10:22.576	0.18196489	2.82285	9.007262	-0.0120743625	-0.0029174923	0.025375342	0.25534546	2.9498944	9.348973	Sitting_Idle
12:10:22.600	0.18196489	2.82285	9.007262	-0.0120743625	-0.0029174923	0.025375342	0.25534546	2.9498944	9.348973	Sitting_Idle
12:10:22.621	0.18196489	2.82285	9.007262	-0.0120743625	-0.0029174923	0.025375342	0.25534546	2.9498944	9.348973	Sitting_Idle
12:10:22.643	0.18196489	2.82285	9.007262	-0.0120743625	-0.0029174923	0.025375342	0.25534546	2.9498944	9.348973	Sitting_Idle
12:10:22.666	0.17478207	2.8013015	9.067119	0.0111385165	0.03006923	0.059583798	0.24787258	2.9335866	9.354304	Sitting_Idle
12:10:22.689	0.17478207	2.8013015	9.067119	0.0111385165	0.03006923	0.059583798	0.24787258	2.9335866	9.354304	Sitting_Idle
12:10:22.713	0.17478207	2.8013015	9.067119	0.0111385165	0.03006923	0.059583798	0.24787258	2.9335866	9.354304	Sitting_Idle
12:10:22.736	0.17478207	2.8013015	9.067119	0.0111385165	0.03006923	0.059583798	0.24787258	2.9335866	9.354304	Sitting_Idle
12:10:22.759	0.17478207	2.8013015	9.067119	0.0111385165	0.03006923	0.059583798	0.24787258	2.9335866	9.354304	Sitting_Idle
12:10:22.782	0.17478207	2.8013015	9.067119	0.0111385165	0.03006923	0.059583798	0.24787258	2.9335866	9.354304	Sitting_Idle
12:10:22.804	0.17478207	2.8013015	9.067119	0.0111385165	0.03006923	0.059583798	0.24787258	2.9335866	9.354304	Sitting_Idle
12:10:22.828	0.39266106	2.7246847	9.498088	0.0111385165	0.03006923	0.059583798	0.24787258	2.9335866	9.354304	Sitting_Idle
12:10:22.851	0.39266106	2.7246847	9.498088	0.049623027	0.0868797	0.10600955	0.23752324	2.9376018	9.3533125	Sitting_Idle
12:10:22.874	0.39266106	2.7246847	9.498088	0.049623027	0.0868797	0.10600955	0.23752324	2.9376018	9.3533125	Sitting_Idle
12:10:22.897	0.39266106	2.7246847	9.498088	0.049623027	0.0868797	0.10600955	0.23752324	2.9376018	9.3533125	Sitting_Idle
12:10:22.920	0.39266106	2.7246847	9.498088	0.049623027	0.0868797	0.10600955	0.23752324	2.9376018	9.3533125	Sitting_Idle
12:10:22.942	0.39266106	2.7246847	9.498088	0.049623027	0.0868797	0.10600955	0.23752324	2.9376018	9.3533125	Sitting_Idle
12:10:22.965	0.39266106	2.7246847	9.498088	0.049623027	0.0868797	0.10600955	0.23752324	2.9376018	9.3533125	Sitting_Idle
12:10:22.989	0.39266106	2.7246847	9.498088	0.049623027	0.0868797	0.10600955	0.23752324	2.9376018	9.3533125	Sitting_Idle
12:10:23.012	0.6751855	2.8946784	9.126976	-0.07560435	-0.159299	0.11822686	0.16481778	2.996328	9.336231	Sitting_Idle
12:10:23.034	0.6751855	2.8946784	9.126976	-0.07560435	-0.159299	0.11822686	0.16481778	2.996328	9.336231	Sitting_Idle
12:10:23.055	0.6751855	2.8946784	9.126976	-0.07560435	-0.159299	0.11822686	0.16481778	2.996328	9.336231	Sitting_Idle
12:10:23.077	0.6751855	2.8946784	9.126976	-0.07560435	-0.159299	0.11822686	0.16481778	2.996328	9.336231	Sitting_Idle
12:10:23.097	0.6751855	2.8946784	9.126976	-0.07560435	-0.159299	0.11822686	0.16481778	2.996328	9.336231	Sitting_Idle
12:10:23.118	0.6751855	2.8946784	9.126976	-0.07560435	-0.159299	0.11822686	0.16481778	2.996328	9.336231	Sitting_Idle
12:10:23.140	0.6751855	2.8946784	9.126976	-0.07560435	-0.159299	0.11822686	0.16481778	2.996328	9.336231	Sitting_Idle
12:10:23.162	0.6751855	2.8946784	9.126976	-0.07560435	-0.159299	0.11822686	0.16481778	2.996328	9.336231	Sitting_Idle
12:10:23.183	0.6751855	2.8946784	9.126976	-0.07560435	-0.159299	0.11822686	0.16481778	2.996328	9.336231	Sitting_Idle
12:10:23.206	0.18675344	2.918621	8.889942	0.046568703	0.0013585642	0.07790975	0.24067587	2.979075	9.340105	Sitting_Idle
12:10:23.229	0.18675344	2.918621	8.889942	0.046568703	0.0013585642	0.07790975	0.24067587	2.979075	9.340105	Sitting_Idle
12:10:23.252	0.18675344	2.918621	8.889942	0.046568703	0.0013585642	0.07790975	0.24067587	2.979075	9.340105	Sitting_Idle
12:10:23.274	0.18675344	2.918621	8.889942	0.046568703	0.0013585642	0.07790975	0.24067587	2.979075	9.340105	Sitting_Idle
12:10:23.297	0.18675344	2.918621	8.889942	0.046568703	0.0013585642	0.07790975	0.24067587	2.979075	9.340105	Sitting_Idle
12:10:23.319	0.18675344	2.918621	8.889942	0.046568703	0.0013585642	0.07790975	0.24067587	2.979075	9.340105	Sitting_Idle
12:10:23.342	0.18675344	2.918621	8.889942	0.046568703	0.0013585642	0.07790975	0.24067587	2.979075	9.340105	Sitting_Idle
12:10:23.365	0.18675344	2.918621	8.889942	0.046568703	0.0013585642	0.07790975	0.24067587	2.979075	9.340105	Sitting_Idle
12:10:23.386	-0.062251143	2.944958	8.93304	0.045346968	0.0887123	0.1280007	0.22175723	2.9961293	9.335117	Sitting_Idle
12:10:23.408	-0.062251143	2.944958	8.93304	0.045346968	0.0887123	0.1280007	0.22175723	2.9961293	9.335117	Sitting_Idle
12:10:23.430	-0.062251143	2.944958	8.93304	0.045346968	0.0887123	0.1280007	0.22175723	2.9961293	9.335117	Sitting_Idle
12:10:23.453	-0.062251143	2.944958	8.93304	0.045346968	0.0887123	0.1280007	0.22175723	2.9961293	9.335117	Sitting_Idle
12:10:23.474	-0.062251143	2.944958	8.93304	0.045346968	0.0887123	0.1280007	0.22175723	2.9961293	9.335117	Sitting_Idle
12:10:23.498	-0.062251143	2.944958	8.93304	0.045346968	0.0887123	0.1280007	0.22175723	2.9961293	9.335117	Sitting_Idle
12:10:23.521	-0.062251143	2.944958	8.93304	0.045346968	0.0887123	0.1280007	0.22175723	2.9961293	9.335117	Sitting_Idle
12:10:23.544	-0.062251143	2.944958	8.93304	0.045346968	0.0887123	0.1280007	0.22175723	2.9961293	9.335117	Sitting_Idle
12:10:23.568	0.43336374	2.779753	9.115005	-0.04567195	0.018462792	0.18236771	0.24896315	3.0006096	9.332992	Sitting_Idle
12:10:23.591	0.43336374	2.779753	9.115005	-0.04567195	0.018462792	0.18236771	0.24896315	3.0006096	9.332992	Sitting_Idle
12:10:23.615	0.43336374	2.779753	9.115005	-0.04567195	0.018462792	0.18236771	0.24896315	3.0006096	9.332992	Sitting_Idle
12:10:23.638	0.43336374	2.779753	9.115005	-0.04567195	0.018462792	0.18236771	0.24896315	3.0006096	9.332992	Sitting_Idle
12:10:23.661	0.43336374	2.779753	9.115005	-0.04567195	0.018462792	0.18236771	0.24896315	3.0006096	9.332992	Sitting_Idle
12:10:23.684	0.43336374	2.779753	9.115005	-0.04567195	0.018462792	0.18236771	0.24896315	3.0006096	9.332992	Sitting_Idle
12:10:23.707	0.43336374	2.779753	9.115005	-0.04567195	0.018462792	0.18236771	0.24896315	3.0006096	9.332992	Sitting_Idle
12:10:23.731	0.44772938	2.9377751	8.894731	0.00014294247	-0.008415279	0.07790975	0.29906273	2.9836743	9.336949	Sitting_Idle
12:10:23.754	0.44772938	2.9377751	8.894731	0.00014294247	-0.008415279	0.07790975	0.29906273	2.9836743	9.336949	Sitting_Idle
12:10:23.777	0.44772938	2.9377751	8.894731	0.00014294247	-0.008415279	0.07790975	0.29906273	2.9836743	9.336949	Sitting_Idle
12:10:23.800	0.44772938	2.9377751	8.894731	0.00014294247	-0.008415279	0.07790975	0.29906273	2.9836743	9.336949	Sitting_Idle
12:10:23.823	0.44772938	2.9377751	8.894731	0.00014294247	-0.008415279	0.07790975	0.29906273	2.9836743	9.336949	Sitting_Idle
12:10:23.845	0.44772938	2.9377751	8.894731	0.00014294247	-0.008415279	0.07790975	0.29906273	2.9836743	9.336949	Sitting_Idle
12:10:23.868	0.44772938	2.9377751	8.894731	0.00014294247	-0.008415279	0.07790975	0.29906273	2.9836743	9.336949	Sitting_Idle
12:10:23.891	0.44772938	2.9377751	8.894731	0.00014294247	-0.008415279	0.07790975	0.29906273	2.9836743	9.336949	Sitting_Idle
12:10:23.914	0.36632404	2.8300328	9.110215	-0.015739553	0.0038020252	0.09379225	0.30958253	2.9845228	9.336335	Sitting_Idle
12:10:23.935	0.36632404	2.8300328	9.110215	-0.015739553	0.0038020252	0.09379225	0.30958253	2.9845228	9.336335	Sitting_Idle
12:10:23.959	0.36632404	2.8300328	9.110215	-0.015739553	0.0038020252	0.09379225	0.30958253	2.9845228	9.336335	Sitting_Idle
12:10:23.982	0.36632404	2.8300328	9.110215	-0.015739553	0.0038020252	0.09379225	0.30958253	2.9845228	9.336335	Sitting_Idle
12:10:24.005	0.36632404	2.8300328	9.110215	-0.015739553	0.0038020252	0.09379225	0.30958253	2.9845228	9.336335	Sitting_Idle
12:10:24.028	0.36632404	2.8300328	9.110215	-0.015739553	0.0038020252	0.09379225	0.30958253	2.9845228	9.336335	Sitting_Idle
12:10:24.051	0.36632404	2.8300328	9.110215	-0.015739553	0.0038020252	0.09379225	0.30958253	2.9845228	9.336335	Sitting_Idle
12:10:24.075	0.36632404	2.8300328	9.110215	-0.015739553	0.0038020252	0.09379225	0.30958253	2.9845228	9.336335	Sitting_Idle
12:10:24.098	0.5554718	2.8803127	9.0288105	-0.048726276	-0.050564982	0.053475145	0.31058726	2.975819	9.33908	Sitting_Idle
12:10:24.121	0.5554718	2.8803127	9.0288105	-0.048726276	-0.050564982	0.053475145	0.31058726	2.975819	9.33908	Sitting_Idle
12:10:24.144	0.5554718	2.8803127	9.0288105	-0.048726276	-0.050564982	0.053475145	0.31058726	2.975819	9.33908	Sitting_Idle
12:10:24.167	0.5554718	2.8803127	9.0288105	-0.048726276	-0.050564982	0.053475145	0.31058726	2.975819	9.33908	Sitting_Idle
12:10:24.191	0.5554718	2.8803127	9.0288105	-0.048726276	-0.050564982	0.053475145	0.31058726	2.975819	9.33908	Sitting_Idle
12:10:24.213	0.5554718	2.8803127	9.0288105	-0.048726276	-0.050564982	0.053475145	0.31058726	2.975819	9.33908	Sitting_Idle
12:10:24.235	0.5554718	2.8803127	9.0288105	-0.048726276	-0.050564982	0.053475145	0.31058726	2.975819	9.33908	Sitting_Idle
12:10:24.258	0.5554718	2.8803127	9.0288105	-0.048726276	-0.050564982	0.053475145	0.31058726	2.975819	9.33908	Sitting_Idle
12:10:24.281	0.4860378	2.8539755	8.937828	0.010527652	-0.02124345	-0.031435125	0.37320212	2.9751656	9.336995	Sitting_Idle
12:10:24.305	0.4860378	2.8539755	8.937828	0.010527652	-0.02124345	-0.031435125	0.37320212	2.9751656	9.336995	Sitting_Idle
12:10:24.328	0.4860378	2.8539755	8.937828	0.010527652	-0.02124345	-0.031435125	0.37320212	2.9751656	9.336995	Sitting_Idle
12:10:24.351	0.4860378	2.8539755	8.937828	0.010527652	-0.02124345	-0.031435125	0.37320212	2.9751656	9.336995	Sitting_Idle
12:10:24.374	0.4860378	2.8539755	8.937828	0.010527652	-0.02124345	-0.031435125	0.37320212	2.9751656	9.336995	Sitting_Idle
12:10:24.395	0.4860378	2.8539755	8.937828	0.010527652	-0.02124345	-0.031435125	0.37320212	2.9751656	9.336995	Sitting_Idle
12:10:24.419	0.4860378	2.8539755	8.937828	0.010527652	-0.02124345	-0.031435125	0.37320212	2.9751656	9.336995	Sitting_Idle
12:10:24.442	0.4860378	2.8539755	8.937828	0.010527652	-0.02124345	-0.031435125	0.37320212	2.9751656	9.336995	Sitting_Idle
12:10:24.465	0.49082634	2.82285	9.024022	-0.022459073	-0.0432346	-0.086412996	0.4442083	2.9817188	9.331796	Sitting_Idle
12:10:24.488	0.49082634	2.82285	9.024022	-0.022459073	-0.0432346	-0.086412996	0.4442083	2.9817188	9.331796	Sitting_Idle
12:10:24.511	0.49082634	2.82285	9.024022	-0.022459073	-0.0432346	-0.086412996	0.4442083	2.9817188	9.331796	Sitting_Idle
12:10:24.535	0.49082634	2.82285	9.024022	-0.022459073	-0.0432346	-0.086412996	0.4442083	2.9817188	9.331796	Sitting_Idle
12:10:24.558	0.49082634	2.82285	9.024022	-0.022459073	-0.0432346	-0.086412996	0.4442083	2.9817188	9.331796	Sitting_Idle
12:10:24.581	0.49082634	2.82285	9.024022	-0.022459073	-0.0432346	-0.086412996	0.4442083	2.9817188	9.331796	Sitting_Idle
12:10:24.604	0.49082634	2.82285	9.024022	-0.022459073	-0.0432346	-0.086412996	0.4442083	2.9817188	9.331796	Sitting_Idle
12:10:24.627	0.49082634	2.82285	9.024022	-0.022459073	-0.0432346	-0.086412996	0.4442083	2.9817188	9.331796	Sitting_Idle
12:10:24.650	0.4836435	2.8515813	8.959376	0.00564073	-0.03529335	-0.16216029	0.46170655	2.9755278	9.332921	Sitting_Idle
12:10:24.672	0.4836435	2.8515813	8.959376	0.00564073	-0.03529335	-0.16216029	0.46170655	2.9755278	9.332921	Sitting_Idle
12:10:24.695	0.4836435	2.8515813	8.959376	0.00564073	-0.03529335	-0.16216029	0.46170655	2.9755278	9.332921	Sitting_Idle
12:10:24.718	0.4836435	2.8515813	8.959376	0.00564073	-0.03529335	-0.16216029	0.46170655	2.9755278	9.332921	Sitting_Idle
12:10:24.741	0.4836435	2.8515813	8.959376	0.00564073	-0.03529335	-0.16216029	0.46170655	2.9755278	9.332921	Sitting_Idle
12:10:24.764	0.4836435	2.8515813	8.959376	0.00564073	-0.03529335	-0.16216029	0.46170655	2.9755278	9.332921	Sitting_Idle
12:10:24.787	0.4836435	2.8515813	8.959376	0.00564073	-0.03529335	-0.16216029	0.46170655	2.9755278	9.332921	Sitting_Idle
12:10:24.810	0.11492519	2.7510219	8.858817	0.04412524	0.039843075	-0.18354057	0.41415423	2.960887	9.3398075	Sitting_Idle
12:10:24.833	0.11492519	2.7510219	8.858817	0.04412524	0.039843075	-0.18354057	0.41415423	2.960887	9.3398075	Sitting_Idle
12:10:24.854	0.11492519	2.7510219	8.858817	0.04412524	0.039843075	-0.18354057	0.41415423	2.960887	9.3398075	Sitting_Idle
12:10:24.878	0.11492519	2.7510219	8.858817	0.04412524	0.039843075	-0.18354057	0.41415423	2.960887	9.3398075	Sitting_Idle
12:10:24.901	0.11492519	2.7510219	8.858817	0.04412524	0.039843075	-0.18354057	0.41415423	2.960887	9.3398075	Sitting_Idle
12:10:24.924	0.11492519	2.7510219	8.858817	0.04412524	0.039843075	-0.18354057	0.41415423	2.960887	9.3398075	Sitting_Idle
12:10:24.947	0.11492519	2.7510219	8.858817	0.04412524	0.039843075	-0.18354057	0.41415423	2.960887	9.3398075	Sitting_Idle
12:10:24.970	0.11492519	2.7510219	8.858817	0.04412524	0.039843075	-0.18354057	0.41415423	2.960887	9.3398075	Sitting_Idle
12:10:24.994	0.19633053	2.8348215	9.11261	-0.021237342	-0.050564982	-0.10901502	0.34890032	2.9347775	9.350707	Sitting_Idle
12:10:25.017	0.19633053	2.8348215	9.11261	-0.021237342	-0.050564982	-0.10901502	0.34890032	2.9347775	9.350707	Sitting_Idle
12:10:25.040	0.19633053	2.8348215	9.11261	-0.021237342	-0.050564982	-0.10901502	0.34890032	2.9347775	9.350707	Sitting_Idle
12:10:25.063	0.19633053	2.8348215	9.11261	-0.021237342	-0.050564982	-0.10901502	0.34890032	2.9347775	9.350707	Sitting_Idle
12:10:25.086	0.19633053	2.8348215	9.11261	-0.021237342	-0.050564982	-0.10901502	0.34890032	2.9347775	9.350707	Sitting_Idle
12:10:25.109	0.19633053	2.8348215	9.11261	-0.021237342	-0.050564982	-0.10901502	0.34890032	2.9347775	9.350707	Sitting_Idle
12:10:25.131	0.19633053	2.8348215	9.11261	-0.021237342	-0.050564982	-0.10901502	0.34890032	2.9347775	9.350707	Sitting_Idle
12:10:25.153	0.19633053	2.8348215	9.11261	-0.021237342	-0.050564982	-0.10901502	0.34890032	2.9347775	9.350707	Sitting_Idle
12:10:25.175	0.045491222	2.8252442	9.012051	0.0013646729	0.009299812	-0.047928486	0.26864246	2.9366617	9.352765	Sitting_Idle
12:10:25.196	0.045491222	2.8252442	9.012051	0.0013646729	0.009299812	-0.047928486	0.26864246	2.9366617	9.352765	Sitting_Idle
12:10:25.218	0.045491222	2.8252442	9.012051	0.0013646729	0.009299812	-0.047928486	0.26864246	2.9366617	9.352765	Sitting_Idle
12:10:25.239	0.045491222	2.8252442	9.012051	0.0013646729	0.009299812	-0.047928486	0.26864246	2.9366617	9.352765	Sitting_Idle
12:10:25.262	0.045491222	2.8252442	9.012051	0.0013646729	0.009299812	-0.047928486	0.26864246	2.9366617	9.352765	Sitting_Idle
12:10:25.285	0.045491222	2.8252442	9.012051	0.0013646729	0.009299812	-0.047928486	0.26864246	2.9366617	9.352765	Sitting_Idle
12:10:25.308	0.045491222	2.8252442	9.012051	0.0013646729	0.009299812	-0.047928486	0.26864246	2.9366617	9.352765	Sitting_Idle
12:10:25.332	0.045491222	2.8252442	9.012051	0.0013646729	0.009299812	-0.047928486	0.26864246	2.9366617	9.352765	Sitting_Idle
12:10:25.355	0.14126222	2.875524	8.995291	-0.015739553	-0.016967393	0.027207937	0.21493235	2.9416547	9.352584	Sitting_Idle
12:10:25.377	0.14126222	2.875524	8.995291	-0.015739553	-0.016967393	0.027207937	0.21493235	2.9416547	9.352584	Sitting_Idle
12:10:25.401	0.14126222	2.875524	8.995291	-0.015739553	-0.016967393	0.027207937	0.21493235	2.9416547	9.352584	Sitting_Idle
12:10:25.424	0.14126222	2.875524	8.995291	-0.015739553	-0.016967393	0.027207937	0.21493235	2.9416547	9.352584	Sitting_Idle
12:10:25.447	0.14126222	2.875524	8.995291	-0.015739553	-0.016967393	0.027207937	0.21493235	2.9416547	9.352584	Sitting_Idle
12:10:25.469	0.14126222	2.875524	8.995291	-0.015739553	-0.016967393	0.027207937	0.21493235	2.9416547	9.352584	Sitting_Idle
12:10:25.492	0.14126222	2.875524	8.995291	-0.015739553	-0.016967393	0.027207937	0.21493235	2.9416547	9.352584	Sitting_Idle
12:10:25.515	0.14126222	2.875524	8.995291	-0.015739553	-0.016967393	0.027207937	0.21493235	2.9416547	9.352584	Sitting_Idle
12:10:25.538	0.14844504	2.8252442	9.019233	0.0111385165	0.025793174	0.07668803	0.20382096	2.9432733	9.3523245	Sitting_Idle
12:10:25.562	0.14844504	2.8252442	9.019233	0.0111385165	0.025793174	0.07668803	0.20382096	2.9432733	9.3523245	Sitting_Idle
12:10:25.585	0.14844504	2.8252442	9.019233	0.0111385165	0.025793174	0.07668803	0.20382096	2.9432733	9.3523245	Sitting_Idle
12:10:25.608	0.14844504	2.8252442	9.019233	0.0111385165	0.025793174	0.07668803	0.20382096	2.9432733	9.3523245	Sitting_Idle
12:10:25.631	0.14844504	2.8252442	9.019233	0.0111385165	0.025793174	0.07668803	0.20382096	2.9432733	9.3523245	Sitting_Idle
12:10:25.654	0.14844504	2.8252442	9.019233	0.0111385165	0.025793174	0.07668803	0.20382096	2.9432733	9.3523245	Sitting_Idle
12:10:25.677	0.14844504	2.8252442	9.019233	0.0111385165	0.025793174	0.07668803	0.20382096	2.9432733	9.3523245	Sitting_Idle
12:10:25.699	0.14844504	2.8252442	9.019233	0.0111385165	0.025793174	0.07668803	0.20382096	2.9432733	9.3523245	Sitting_Idle
12:10:25.722	0.22027329	2.8348215	8.925857	0.016025439	0.011132408	0.11150734	0.21887013	2.9541895	9.348542	Sitting_Idle
12:10:25.745	0.22027329	2.8348215	8.925857	0.016025439	0.011132408	0.11150734	0.21887013	2.9541895	9.348542	Sitting_Idle
12:10:25.768	0.22027329	2.8348215	8.925857	0.016025439	0.011132408	0.11150734	0.21887013	2.9541895	9.348542	Sitting_Idle
12:10:25.792	0.22027329	2.8348215	8.925857	0.016025439	0.011132408	0.11150734	0.21887013	2.9541895	9.348542	Sitting_Idle
12:10:25.815	0.22027329	2.8348215	8.925857	0.016025439	0.011132408	0.11150734	0.21887013	2.9541895	9.348542	Sitting_Idle
12:10:25.838	0.22027329	2.8348215	8.925857	0.016025439	0.011132408	0.11150734	0.21887013	2.9541895	9.348542	Sitting_Idle
12:10:25.861	0.22027329	2.8348215	8.925857	0.016025439	0.011132408	0.11150734	0.21887013	2.9541895	9.348542	Sitting_Idle
12:10:25.884	0.22027329	2.8348215	8.925857	0.016025439	0.011132408	0.11150734	0.21887013	2.9541895	9.348542	Sitting_Idle
12:10:25.909	0.34956414	2.8898897	8.985713	0.023355821	0.025182309	0.11517253	0.26751068	2.9613519	9.34501	Sitting_Idle
12:10:25.932	0.34956414	2.8898897	8.985713	0.023355821	0.025182309	0.11517253	0.26751068	2.9613519	9.34501	Sitting_Idle
12:10:25.955	0.34956414	2.8898897	8.985713	0.023355821	0.025182309	0.11517253	0.26751068	2.9613519	9.34501	Sitting_Idle
12:10:25.978	0.34956414	2.8898897	8.985713	0.023355821	0.025182309	0.11517253	0.26751068	2.9613519	9.34501	Sitting_Idle
12:10:26.001	0.34956414	2.8898897	8.985713	0.023355821	0.025182309	0.11517253	0.26751068	2.9613519	9.34501	Sitting_Idle
12:10:26.023	0.34956414	2.8898897	8.985713	0.023355821	0.025182309	0.11517253	0.26751068	2.9613519	9.34501	Sitting_Idle
12:10:26.045	0.34956414	2.8898897	8.985713	0.023355821	0.025182309	0.11517253	0.26751068	2.9613519	9.34501	Sitting_Idle
12:10:26.068	0.34956414	2.8898897	8.985713	0.00686246	0.014186734	0.09012706	0.33263716	2.9663398	9.341335	Sitting_Idle
12:10:26.091	0.3974496	2.9162266	8.942616	0.00686246	0.014186734	0.09012706	0.33263716	2.9663398	9.341335	Sitting_Idle
12:10:26.114	0.3974496	2.9162266	8.942616	0.00686246	0.014186734	0.09012706	0.33263716	2.9663398	9.341335	Sitting_Idle
12:10:26.138	0.3974496	2.9162266	8.942616	0.00686246	0.014186734	0.09012706	0.33263716	2.9663398	9.341335	Sitting_Idle
12:10:26.161	0.3974496	2.9162266	8.942616	0.00686246	0.014186734	0.09012706	0.33263716	2.9663398	9.341335	Sitting_Idle
12:10:26.184	0.3974496	2.9162266	8.942616	0.00686246	0.014186734	0.09012706	0.33263716	2.9663398	9.341335	Sitting_Idle
12:10:26.207	0.3974496	2.9162266	8.942616	0.00686246	0.014186734	0.09012706	0.33263716	2.9663398	9.341335	Sitting_Idle
12:10:26.230	0.3974496	2.9162266	8.942616	0.00686246	0.014186734	0.09012706	0.33263716	2.9663398	9.341335	Sitting_Idle
12:10:26.254	0.36632404	2.8635526	8.968953	0.02641015	0.03678875	0.091959655	0.35295567	2.9694831	9.339591	Sitting_Idle
12:10:26.277	0.36632404	2.8635526	8.968953	0.02641015	0.03678875	0.091959655	0.35295567	2.9694831	9.339591	Sitting_Idle
12:10:26.300	0.36632404	2.8635526	8.968953	0.02641015	0.03678875	0.091959655	0.35295567	2.9694831	9.339591	Sitting_Idle
12:10:26.323	0.36632404	2.8635526	8.968953	0.02641015	0.03678875	0.091959655	0.35295567	2.9694831	9.339591	Sitting_Idle
12:10:26.345	0.36632404	2.8635526	8.968953	0.02641015	0.03678875	0.091959655	0.35295567	2.9694831	9.339591	Sitting_Idle
12:10:26.368	0.36632404	2.8635526	8.968953	0.02641015	0.03678875	0.091959655	0.35295567	2.9694831	9.339591	Sitting_Idle
12:10:26.391	0.36632404	2.8635526	8.968953	0.02641015	0.03678875	0.091959655	0.35295567	2.9694831	9.339591	Sitting_Idle
12:10:26.414	0.36632404	2.8635526	8.968953	0.02641015	0.03678875	0.091959655	0.35295567	2.9694831	9.339591	Sitting_Idle
12:10:26.437	0.4189981	2.8779182	9.014444	-0.025513398	0.00013683381	0.08890533	0.37702218	2.9685678	9.338942	Sitting_Idle
12:10:26.460	0.4189981	2.8779182	9.014444	-0.025513398	0.00013683381	0.08890533	0.37702218	2.9685678	9.338942	Sitting_Idle
12:10:26.482	0.4189981	2.8779182	9.014444	-0.025513398	0.00013683381	0.08890533	0.37702218	2.9685678	9.338942	Sitting_Idle
12:10:26.505	0.4189981	2.8779182	9.014444	-0.025513398	0.00013683381	0.08890533	0.37702218	2.9685678	9.338942	Sitting_Idle
12:10:26.528	0.4189981	2.8779182	9.014444	-0.025513398	0.00013683381	0.08890533	0.37702218	2.9685678	9.338942	Sitting_Idle
12:10:26.551	0.4189981	2.8779182	9.014444	-0.025513398	0.00013683381	0.08890533	0.37702218	2.9685678	9.338942	Sitting_Idle
12:10:26.574	0.4189981	2.8779182	9.014444	-0.025513398	0.00013683381	0.08890533	0.37702218	2.9685678	9.338942	Sitting_Idle
12:10:26.598	0.4189981	2.8779182	9.014444	-0.025513398	0.00013683381	0.08890533	0.37702218	2.9685678	9.338942	Sitting_Idle
12:10:26.621	0.5027977	2.6983478	9.131764	0.05939687	0.028236635	0.05530774	0.4177774	2.9520044	9.342458	Sitting_Idle
12:10:26.644	0.5027977	2.6983478	9.131764	0.05939687	0.028236635	0.05530774	0.4177774	2.9520044	9.342458	Sitting_Idle
12:10:26.665	0.5027977	2.6983478	9.131764	0.05939687	0.028236635	0.05530774	0.4177774	2.9520044	9.342458	Sitting_Idle
12:10:26.688	0.5027977	2.6983478	9.131764	0.05939687	0.028236635	0.05530774	0.4177774	2.9520044	9.342458	Sitting_Idle
12:10:26.712	0.5027977	2.6983478	9.131764	0.05939687	0.028236635	0.05530774	0.4177774	2.9520044	9.342458	Sitting_Idle
12:10:26.735	0.5027977	2.6983478	9.131764	0.05939687	0.028236635	0.05530774	0.4177774	2.9520044	9.342458	Sitting_Idle
12:10:26.758	0.5027977	2.6983478	9.131764	0.05939687	0.028236635	0.05530774	0.4177774	2.9520044	9.342458	Sitting_Idle
12:10:26.781	0.5027977	2.6983478	9.131764	0.05939687	0.028236635	0.05530774	0.4177774	2.9520044	9.342458	Sitting_Idle
12:10:26.804	0.6943397	2.82285	9.06233	0.030686205	0.034956153	-0.01555263	0.47172782	2.9424698	9.342896	Sitting_Idle
12:10:26.826	0.6943397	2.82285	9.06233	0.030686205	0.034956153	-0.01555263	0.47172782	2.9424698	9.342896	Sitting_Idle
12:10:26.849	0.6943397	2.82285	9.06233	0.030686205	0.034956153	-0.01555263	0.47172782	2.9424698	9.342896	Sitting_Idle
12:10:26.872	0.6943397	2.82285	9.06233	0.030686205	0.034956153	-0.01555263	0.47172782	2.9424698	9.342896	Sitting_Idle
12:10:26.895	0.6943397	2.82285	9.06233	0.030686205	0.034956153	-0.01555263	0.47172782	2.9424698	9.342896	Sitting_Idle
12:10:26.918	0.6943397	2.82285	9.06233	0.030686205	0.034956153	-0.01555263	0.47172782	2.9424698	9.342896	Sitting_Idle
12:10:26.942	0.6943397	2.82285	9.06233	0.030686205	0.034956153	-0.01555263	0.47172782	2.9424698	9.342896	Sitting_Idle
12:10:26.965	0.6943397	2.82285	9.06233	0.030686205	0.034956153	-0.01555263	0.47172782	2.9424698	9.342896	Sitting_Idle
12:10:26.988	0.69673395	2.8946784	8.954588	-0.020626476	-0.03407162	-0.124286644	0.5255859	2.9752915	9.329618	Sitting_Idle
12:10:27.011	0.69673395	2.8946784	8.954588	-0.020626476	-0.03407162	-0.124286644	0.5255859	2.9752915	9.329618	Sitting_Idle
12:10:27.034	0.69673395	2.8946784	8.954588	-0.020626476	-0.03407162	-0.124286644	0.5255859	2.9752915	9.329618	Sitting_Idle
12:10:27.058	0.69673395	2.8946784	8.954588	-0.020626476	-0.03407162	-0.124286644	0.5255859	2.9752915	9.329618	Sitting_Idle
12:10:27.081	0.69673395	2.8946784	8.954588	-0.020626476	-0.03407162	-0.124286644	0.5255859	2.9752915	9.329618	Sitting_Idle
12:10:27.104	0.69673395	2.8946784	8.954588	-0.020626476	-0.03407162	-0.124286644	0.5255859	2.9752915	9.329618	Sitting_Idle
12:10:27.125	0.69673395	2.8946784	8.954588	-0.020626476	-0.03407162	-0.124286644	0.5255859	2.9752915	9.329618	Sitting_Idle
12:10:27.148	0.4644893	2.9162266	9.105427	-0.04200676	-0.067669205	-0.19514702	0.5327951	2.979884	9.327743	Sitting_Idle
12:10:27.172	0.4644893	2.9162266	9.105427	-0.04200676	-0.067669205	-0.19514702	0.5327951	2.979884	9.327743	Sitting_Idle
12:10:27.194	0.4644893	2.9162266	9.105427	-0.04200676	-0.067669205	-0.19514702	0.5327951	2.979884	9.327743	Sitting_Idle
12:10:27.216	0.4644893	2.9162266	9.105427	-0.04200676	-0.067669205	-0.19514702	0.5327951	2.979884	9.327743	Sitting_Idle
12:10:27.240	0.4644893	2.9162266	9.105427	-0.04200676	-0.067669205	-0.19514702	0.5327951	2.979884	9.327743	Sitting_Idle
12:10:27.261	0.4644893	2.9162266	9.105427	-0.04200676	-0.067669205	-0.19514702	0.5327951	2.979884	9.327743	Sitting_Idle
12:10:27.285	0.4644893	2.9162266	9.105427	-0.04200676	-0.067669205	-0.19514702	0.5327951	2.979884	9.327743	Sitting_Idle
12:10:27.308	0.4644893	2.9162266	9.105427	-0.04200676	-0.067669205	-0.19514702	0.5327951	2.979884	9.327743	Sitting_Idle
12:10:27.331	0.2083019	2.8467927	9.019233	0.013581978	-0.028573833	-0.23179892	0.48948434	2.9789755	9.330406	Sitting_Idle
12:10:27.354	0.2083019	2.8467927	9.019233	0.013581978	-0.028573833	-0.23179892	0.48948434	2.9789755	9.330406	Sitting_Idle
12:10:27.375	0.2083019	2.8467927	9.019233	0.013581978	-0.028573833	-0.23179892	0.48948434	2.9789755	9.330406	Sitting_Idle
12:10:27.399	0.2083019	2.8467927	9.019233	0.013581978	-0.028573833	-0.23179892	0.48948434	2.9789755	9.330406	Sitting_Idle
12:10:27.422	0.2083019	2.8467927	9.019233	0.013581978	-0.028573833	-0.23179892	0.48948434	2.9789755	9.330406	Sitting_Idle
12:10:27.445	0.2083019	2.8467927	9.019233	0.013581978	-0.028573833	-0.23179892	0.48948434	2.9789755	9.330406	Sitting_Idle
12:10:27.468	0.2083019	2.8467927	9.019233	0.013581978	-0.028573833	-0.23179892	0.48948434	2.9789755	9.330406	Sitting_Idle
12:10:27.491	0.2083019	2.8467927	9.019233	0.013581978	-0.028573833	-0.23179892	0.48948434	2.9789755	9.330406	Sitting_Idle
12:10:27.515	0.15083931	2.8443985	9.000079	-0.02001561	-0.03773681	-0.16765808	0.4381129	2.9768503	9.333637	Sitting_Idle
12:10:27.538	0.15083931	2.8443985	9.000079	-0.02001561	-0.03773681	-0.16765808	0.4381129	2.9768503	9.333637	Sitting_Idle
12:10:27.561	0.15083931	2.8443985	9.000079	-0.02001561	-0.03773681	-0.16765808	0.4381129	2.9768503	9.333637	Sitting_Idle
12:10:27.584	0.15083931	2.8443985	9.000079	-0.02001561	-0.03773681	-0.16765808	0.4381129	2.9768503	9.333637	Sitting_Idle
12:10:27.607	0.15083931	2.8443985	9.000079	-0.02001561	-0.03773681	-0.16765808	0.4381129	2.9768503	9.333637	Sitting_Idle
12:10:27.631	0.15083931	2.8443985	9.000079	-0.02001561	-0.03773681	-0.16765808	0.4381129	2.9768503	9.333637	Sitting_Idle
12:10:27.654	0.15083931	2.8443985	9.000079	-0.02001561	-0.03773681	-0.16765808	0.4381129	2.9768503	9.333637	Sitting_Idle
12:10:27.677	0.15083931	2.8443985	9.000079	-0.02001561	-0.03773681	-0.16765808	0.4381129	2.9768503	9.333637	Sitting_Idle
12:10:27.700	0.08858817	2.7725701	9.131764	-0.00046792277	-0.010858741	-0.09374338	0.30129802	2.9601603	9.344359	Sitting_Idle
12:10:27.723	0.08858817	2.7725701	9.131764	-0.00046792277	-0.010858741	-0.09374338	0.30129802	2.9601603	9.344359	Sitting_Idle
12:10:27.747	0.08858817	2.7725701	9.131764	-0.00046792277	-0.010858741	-0.09374338	0.30129802	2.9601603	9.344359	Sitting_Idle
12:10:27.770	0.08858817	2.7725701	9.131764	-0.00046792277	-0.010858741	-0.09374338	0.30129802	2.9601603	9.344359	Sitting_Idle
12:10:27.793	0.08858817	2.7725701	9.131764	-0.00046792277	-0.010858741	-0.09374338	0.30129802	2.9601603	9.344359	Sitting_Idle
12:10:27.816	0.08858817	2.7725701	9.131764	-0.00046792277	-0.010858741	-0.09374338	0.30129802	2.9601603	9.344359	Sitting_Idle
12:10:27.839	0.08858817	2.7725701	9.131764	-0.00046792277	-0.010858741	-0.09374338	0.30129802	2.9601603	9.344359	Sitting_Idle
12:10:27.863	0.08858817	2.7725701	9.131764	-0.00046792277	-0.010858741	-0.09374338	0.30129802	2.9601603	9.344359	Sitting_Idle
12:10:27.887	0.13647367	2.9952378	8.988108	-0.063387044	-0.029184697	0.0064385193	0.22077948	2.9546752	9.348344	Sitting_Idle
12:10:27.910	0.13647367	2.9952378	8.988108	-0.063387044	-0.029184697	0.0064385193	0.22077948	2.9546752	9.348344	Sitting_Idle
12:10:27.933	0.13647367	2.9952378	8.988108	-0.063387044	-0.029184697	0.0064385193	0.22077948	2.9546752	9.348344	Sitting_Idle
12:10:27.956	0.13647367	2.9952378	8.988108	-0.063387044	-0.029184697	0.0064385193	0.22077948	2.9546752	9.348344	Sitting_Idle
12:10:27.978	0.13647367	2.9952378	8.988108	-0.063387044	-0.029184697	0.0064385193	0.22077948	2.9546752	9.348344	Sitting_Idle
12:10:28.001	0.13647367	2.9952378	8.988108	-0.063387044	-0.029184697	0.0064385193	0.22077948	2.9546752	9.348344	Sitting_Idle
12:10:28.024	0.13647367	2.9952378	8.988108	-0.063387044	-0.029184697	0.0064385193	0.22077948	2.9546752	9.348344	Sitting_Idle
12:10:28.047	0.06943397	2.875524	9.035994	0.0325188	0.03006923	0.046755627	0.17406675	2.9272587	9.35795	Sitting_Idle
12:10:28.070	0.06943397	2.875524	9.035994	0.0325188	0.03006923	0.046755627	0.17406675	2.9272587	9.35795	Sitting_Idle
12:10:28.094	0.06943397	2.875524	9.035994	0.0325188	0.03006923	0.046755627	0.17406675	2.9272587	9.35795	Sitting_Idle
12:10:28.117	0.06943397	2.875524	9.035994	0.0325188	0.03006923	0.046755627	0.17406675	2.9272587	9.35795	Sitting_Idle
12:10:28.140	0.06943397	2.875524	9.035994	0.0325188	0.03006923	0.046755627	0.17406675	2.9272587	9.35795	Sitting_Idle
12:10:28.163	0.06943397	2.875524	9.035994	0.0325188	0.03006923	0.046755627	0.17406675	2.9272587	9.35795	Sitting_Idle
12:10:28.186	0.06943397	2.875524	9.035994	0.0325188	0.03006923	0.046755627	0.17406675	2.9272587	9.35795	Sitting_Idle
12:10:28.210	0.06943397	2.875524	9.035994	0.0325188	0.03006923	0.046755627	0.17406675	2.9272587	9.35795	Sitting_Idle
12:10:28.233	0.12929083	2.8635526	8.983319	-0.038341567	0.0044128904	0.1298333	0.13893713	2.9655893	9.346462	Sitting_Idle
12:10:28.256	0.12929083	2.8635526	8.983319	-0.038341567	0.0044128904	0.1298333	0.13893713	2.9655893	9.346462	Sitting_Idle
12:10:28.278	0.12929083	2.8635526	8.983319	-0.038341567	0.0044128904	0.1298333	0.13893713	2.9655893	9.346462	Sitting_Idle
12:10:28.301	0.12929083	2.8635526	8.983319	-0.038341567	0.0044128904	0.1298333	0.13893713	2.9655893	9.346462	Sitting_Idle
12:10:28.323	0.12929083	2.8635526	8.983319	-0.038341567	0.0044128904	0.1298333	0.13893713	2.9655893	9.346462	Sitting_Idle
12:10:28.346	0.12929083	2.8635526	8.983319	-0.038341567	0.0044128904	0.1298333	0.13893713	2.9655893	9.346462	Sitting_Idle
12:10:28.369	0.12929083	2.8635526	8.983319	-0.038341567	0.0044128904	0.1298333	0.13893713	2.9655893	9.346462	Sitting_Idle
12:10:28.391	0.12929083	2.8635526	8.983319	-0.038341567	0.0044128904	0.1298333	0.13893713	2.9655893	9.346462	Sitting_Idle
12:10:28.417	0.23224466	2.8084843	9.024022	0.0013646729	0.020906253	0.15487877	0.17965938	2.949042	9.351002	Sitting_Idle
12:10:28.441	0.23224466	2.8084843	9.024022	0.0013646729	0.020906253	0.15487877	0.17965938	2.949042	9.351002	Sitting_Idle
12:10:28.463	0.23224466	2.8084843	9.024022	0.0013646729	0.020906253	0.15487877	0.17965938	2.949042	9.351002	Sitting_Idle
12:10:28.485	0.23224466	2.8084843	9.024022	0.0013646729	0.020906253	0.15487877	0.17965938	2.949042	9.351002	Sitting_Idle
12:10:28.508	0.23224466	2.8084843	9.024022	0.0013646729	0.020906253	0.15487877	0.17965938	2.949042	9.351002	Sitting_Idle
12:10:28.531	0.23224466	2.8084843	9.024022	0.0013646729	0.020906253	0.15487877	0.17965938	2.949042	9.351002	Sitting_Idle
12:10:28.555	0.23224466	2.8084843	9.024022	0.0013646729	0.020906253	0.15487877	0.17965938	2.949042	9.351002	Sitting_Idle
12:10:28.578	0.23224466	2.8084843	9.024022	0.0013646729	0.020906253	0.15487877	0.17965938	2.949042	9.351002	Sitting_Idle
12:10:28.601	0.24421602	2.8467927	9.009656	-0.004133114	0.022738848	0.16220915	0.22453101	2.9592264	9.346814	Sitting_Idle
12:10:28.624	0.24421602	2.8467927	9.009656	-0.004133114	0.022738848	0.16220915	0.22453101	2.9592264	9.346814	Sitting_Idle
12:10:28.647	0.24421602	2.8467927	9.009656	-0.004133114	0.022738848	0.16220915	0.22453101	2.9592264	9.346814	Sitting_Idle
12:10:28.670	0.24421602	2.8467927	9.009656	-0.004133114	0.022738848	0.16220915	0.22453101	2.9592264	9.346814	Sitting_Idle
12:10:28.692	0.24421602	2.8467927	9.009656	-0.004133114	0.022738848	0.16220915	0.22453101	2.9592264	9.346814	Sitting_Idle
12:10:28.715	0.24421602	2.8467927	9.009656	-0.004133114	0.022738848	0.16220915	0.22453101	2.9592264	9.346814	Sitting_Idle
12:10:28.738	0.24421602	2.8467927	9.009656	-0.004133114	0.022738848	0.16220915	0.22453101	2.9592264	9.346814	Sitting_Idle
12:10:28.761	0.24421602	2.8467927	9.009656	-0.004133114	0.022738848	0.16220915	0.22453101	2.9592264	9.346814	Sitting_Idle
12:10:28.785	0.44533512	2.796513	9.033599	0.00808419	0.03251269	0.17076127	0.28028023	2.9653442	9.3433695	Sitting_Idle
12:10:28.810	0.44533512	2.796513	9.033599	0.00808419	0.03251269	0.17076127	0.28028023	2.9653442	9.3433695	Sitting_Idle
12:10:28.831	0.44533512	2.796513	9.033599	0.00808419	0.03251269	0.17076127	0.28028023	2.9653442	9.3433695	Sitting_Idle
12:10:28.854	0.44533512	2.796513	9.033599	0.00808419	0.03251269	0.17076127	0.28028023	2.9653442	9.3433695	Sitting_Idle
12:10:28.877	0.44533512	2.796513	9.033599	0.00808419	0.03251269	0.17076127	0.28028023	2.9653442	9.3433695	Sitting_Idle
12:10:28.901	0.44533512	2.796513	9.033599	0.00808419	0.03251269	0.17076127	0.28028023	2.9653442	9.3433695	Sitting_Idle
12:10:28.924	0.44533512	2.796513	9.033599	0.00808419	0.03251269	0.17076127	0.28028023	2.9653442	9.3433695	Sitting_Idle
12:10:28.945	0.44533512	2.796513	9.033599	0.00808419	0.03251269	0.17076127	0.28028023	2.9653442	9.3433695	Sitting_Idle
12:10:28.969	0.65842557	2.8683412	8.935433	0.00686246	0.0062454864	0.109674744	0.37373835	2.9620705	9.341136	Sitting_Idle
12:10:28.992	0.65842557	2.8683412	8.935433	0.00686246	0.0062454864	0.109674744	0.37373835	2.9620705	9.341136	Sitting_Idle
12:10:29.014	0.65842557	2.8683412	8.935433	0.00686246	0.0062454864	0.109674744	0.37373835	2.9620705	9.341136	Sitting_Idle
12:10:29.036	0.65842557	2.8683412	8.935433	0.00686246	0.0062454864	0.109674744	0.37373835	2.9620705	9.341136	Sitting_Idle
12:10:29.060	0.65842557	2.8683412	8.935433	0.00686246	0.0062454864	0.109674744	0.37373835	2.9620705	9.341136	Sitting_Idle
12:10:29.082	0.65842557	2.8683412	8.935433	0.00686246	0.0062454864	0.109674744	0.37373835	2.9620705	9.341136	Sitting_Idle
12:10:29.105	0.65842557	2.8683412	8.935433	0.00686246	0.0062454864	0.109674744	0.37373835	2.9620705	9.341136	Sitting_Idle
12:10:29.129	0.79250497	2.8611584	8.968953	0.0025864034	-0.010858741	0.0052167894	0.49440038	2.9805999	9.329629	Sitting_Idle
12:10:29.152	0.79250497	2.8611584	8.968953	0.0025864034	-0.010858741	0.0052167894	0.49440038	2.9805999	9.329629	Sitting_Idle
12:10:29.175	0.79250497	2.8611584	8.968953	0.0025864034	-0.010858741	0.0052167894	0.49440038	2.9805999	9.329629	Sitting_Idle
12:10:29.198	0.79250497	2.8611584	8.968953	0.0025864034	-0.010858741	0.0052167894	0.49440038	2.9805999	9.329629	Sitting_Idle
12:10:29.221	0.79250497	2.8611584	8.968953	0.0025864034	-0.010858741	0.0052167894	0.49440038	2.9805999	9.329629	Sitting_Idle
12:10:29.245	0.79250497	2.8611584	8.968953	0.0025864034	-0.010858741	0.0052167894	0.49440038	2.9805999	9.329629	Sitting_Idle
12:10:29.268	0.79250497	2.8611584	8.968953	0.0025864034	-0.010858741	0.0052167894	0.49440038	2.9805999	9.329629	Sitting_Idle
12:10:29.291	0.79250497	2.8611584	8.968953	0.0025864034	-0.010858741	0.0052167894	0.49440038	2.9805999	9.329629	Sitting_Idle
12:10:29.314	0.6249057	2.8587642	9.057542	0.01969063	-0.013913067	-0.12489751	0.57989436	2.9840572	9.323599	Sitting_Idle
12:10:29.336	0.6249057	2.8587642	9.057542	0.01969063	-0.013913067	-0.12489751	0.57989436	2.9840572	9.323599	Sitting_Idle
12:10:29.359	0.6249057	2.8587642	9.057542	0.01969063	-0.013913067	-0.12489751	0.57989436	2.9840572	9.323599	Sitting_Idle
12:10:29.382	0.6249057	2.8587642	9.057542	0.01969063	-0.013913067	-0.12489751	0.57989436	2.9840572	9.323599	Sitting_Idle
12:10:29.405	0.6249057	2.8587642	9.057542	0.01969063	-0.013913067	-0.12489751	0.57989436	2.9840572	9.323599	Sitting_Idle
12:10:29.428	0.6249057	2.8587642	9.057542	0.01969063	-0.013913067	-0.12489751	0.57989436	2.9840572	9.323599	Sitting_Idle
12:10:29.451	0.6249057	2.8587642	9.057542	0.01969063	-0.013913067	-0.12489751	0.57989436	2.9840572	9.323599	Sitting_Idle
12:10:29.473	0.6249057	2.8587642	9.057542	0.01969063	-0.013913067	-0.12489751	0.57989436	2.9840572	9.323599	Sitting_Idle
12:10:29.496	0.37829542	2.928198	8.942616	0.024577552	-0.024297776	-0.17865366	0.5692179	2.9913995	9.321904	Sitting_Idle
12:10:29.519	0.37829542	2.928198	8.942616	0.024577552	-0.024297776	-0.17865366	0.5692179	2.9913995	9.321904	Sitting_Idle
12:10:29.542	0.37829542	2.928198	8.942616	0.024577552	-0.024297776	-0.17865366	0.5692179	2.9913995	9.321904	Sitting_Idle
12:10:29.565	0.37829542	2.928198	8.942616	0.024577552	-0.024297776	-0.17865366	0.5692179	2.9913995	9.321904	Sitting_Idle
12:10:29.588	0.37829542	2.928198	8.942616	0.024577552	-0.024297776	-0.17865366	0.5692179	2.9913995	9.321904	Sitting_Idle
12:10:29.611	0.37829542	2.928198	8.942616	0.024577552	-0.024297776	-0.17865366	0.5692179	2.9913995	9.321904	Sitting_Idle
12:10:29.634	0.37829542	2.928198	8.942616	0.024577552	-0.024297776	-0.17865366	0.5692179	2.9913995	9.321904	Sitting_Idle
12:10:29.657	0.37829542	2.928198	8.942616	0.024577552	-0.024297776	-0.17865366	0.5692179	2.9913995	9.321904	Sitting_Idle
12:10:29.680	0.3423813	2.8372157	9.033599	-0.033454645	-0.05361931	-0.15727337	0.50626594	2.9944267	9.324563	Sitting_Idle
12:10:29.703	0.3423813	2.8372157	9.033599	-0.033454645	-0.05361931	-0.15727337	0.50626594	2.9944267	9.324563	Sitting_Idle
12:10:29.726	0.3423813	2.8372157	9.033599	-0.033454645	-0.05361931	-0.15727337	0.50626594	2.9944267	9.324563	Sitting_Idle
12:10:29.749	0.3423813	2.8372157	9.033599	-0.033454645	-0.05361931	-0.15727337	0.50626594	2.9944267	9.324563	Sitting_Idle
12:10:29.772	0.3423813	2.8372157	9.033599	-0.033454645	-0.05361931	-0.15727337	0.50626594	2.9944267	9.324563	Sitting_Idle
12:10:29.795	0.3423813	2.8372157	9.033599	-0.033454645	-0.05361931	-0.15727337	0.50626594	2.9944267	9.324563	Sitting_Idle
12:10:29.819	0.3423813	2.8372157	9.033599	-0.033454645	-0.05361931	-0.15727337	0.50626594	2.9944267	9.324563	Sitting_Idle
12:10:29.842	0.3423813	2.8372157	9.033599	-0.033454645	-0.05361931	-0.15727337	0.50626594	2.9944267	9.324563	Sitting_Idle
12:10:29.865	0.2681588	2.9425638	8.91149	-0.003522249	-0.032239024	-0.13589308	0.40157384	2.991783	9.330506	Sitting_Idle
12:10:29.888	0.2681588	2.9425638	8.91149	-0.003522249	-0.032239024	-0.13589308	0.40157384	2.991783	9.330506	Sitting_Idle
12:10:29.911	0.2681588	2.9425638	8.91149	-0.003522249	-0.032239024	-0.13589308	0.40157384	2.991783	9.330506	Sitting_Idle
12:10:29.933	0.2681588	2.9425638	8.91149	-0.003522249	-0.032239024	-0.13589308	0.40157384	2.991783	9.330506	Sitting_Idle
12:10:29.956	0.2681588	2.9425638	8.91149	-0.003522249	-0.032239024	-0.13589308	0.40157384	2.991783	9.330506	Sitting_Idle
12:10:29.978	0.2681588	2.9425638	8.91149	-0.003522249	-0.032239024	-0.13589308	0.40157384	2.991783	9.330506	Sitting_Idle
12:10:30.001	0.2681588	2.9425638	8.91149	-0.003522249	-0.032239024	-0.13589308	0.40157384	2.991783	9.330506	Sitting_Idle
12:10:30.024	0.2681588	2.9425638	8.91149	-0.003522249	-0.032239024	-0.13589308	0.40157384	2.991783	9.330506	Sitting_Idle
12:10:30.049	0.12689656	2.9617178	8.897125	-0.04322849	-0.06278229	-0.09740857	0.3110315	3.0007524	9.331083	Sitting_Idle
12:10:30.071	0.12689656	2.9617178	8.897125	-0.04322849	-0.06278229	-0.09740857	0.3110315	3.0007524	9.331083	Sitting_Idle
12:10:30.093	0.12689656	2.9617178	8.897125	-0.04322849	-0.06278229	-0.09740857	0.3110315	3.0007524	9.331083	Sitting_Idle
12:10:30.116	0.12689656	2.9617178	8.897125	-0.04322849	-0.06278229	-0.09740857	0.3110315	3.0007524	9.331083	Sitting_Idle
12:10:30.138	0.12689656	2.9617178	8.897125	-0.04322849	-0.06278229	-0.09740857	0.3110315	3.0007524	9.331083	Sitting_Idle
12:10:30.162	0.12689656	2.9617178	8.897125	-0.04322849	-0.06278229	-0.09740857	0.3110315	3.0007524	9.331083	Sitting_Idle
12:10:30.185	0.12689656	2.9617178	8.897125	-0.04322849	-0.06278229	-0.09740857	0.3110315	3.0007524	9.331083	Sitting_Idle
12:10:30.206	0.117319465	2.8803127	9.033599	0.011749382	-0.011469605	-0.03571118	0.26056233	2.9813938	9.33883	Sitting_Idle
12:10:30.228	0.117319465	2.8803127	9.033599	0.011749382	-0.011469605	-0.03571118	0.26056233	2.9813938	9.33883	Sitting_Idle
12:10:30.250	0.117319465	2.8803127	9.033599	0.011749382	-0.011469605	-0.03571118	0.26056233	2.9813938	9.33883	Sitting_Idle
12:10:30.274	0.117319465	2.8803127	9.033599	0.011749382	-0.011469605	-0.03571118	0.26056233	2.9813938	9.33883	Sitting_Idle
12:10:30.298	0.117319465	2.8803127	9.033599	0.011749382	-0.011469605	-0.03571118	0.26056233	2.9813938	9.33883	Sitting_Idle
12:10:30.321	0.117319465	2.8803127	9.033599	0.011749382	-0.011469605	-0.03571118	0.26056233	2.9813938	9.33883	Sitting_Idle
12:10:30.343	0.117319465	2.8803127	9.033599	0.011749382	-0.011469605	-0.03571118	0.26056233	2.9813938	9.33883	Sitting_Idle
12:10:30.365	0.117319465	2.8803127	9.033599	0.011749382	-0.011469605	-0.03571118	0.26056233	2.9813938	9.33883	Sitting_Idle
12:10:30.388	0.117319465	2.8803127	9.033599	-0.009020036	0.0019694294	0.017434094	0.22931014	2.9803278	9.339992	Sitting_Idle
12:10:30.411	0.18435916	2.885101	9.057542	-0.009020036	0.0019694294	0.017434094	0.22931014	2.9803278	9.339992	Sitting_Idle
12:10:30.434	0.18435916	2.885101	9.057542	-0.009020036	0.0019694294	0.017434094	0.22931014	2.9803278	9.339992	Sitting_Idle
12:10:30.455	0.18435916	2.885101	9.057542	-0.009020036	0.0019694294	0.017434094	0.22931014	2.9803278	9.339992	Sitting_Idle
12:10:30.478	0.18435916	2.885101	9.057542	-0.009020036	0.0019694294	0.017434094	0.22931014	2.9803278	9.339992	Sitting_Idle
12:10:30.502	0.18435916	2.885101	9.057542	-0.009020036	0.0019694294	0.017434094	0.22931014	2.9803278	9.339992	Sitting_Idle
12:10:30.525	0.18435916	2.885101	9.057542	-0.009020036	0.0019694294	0.017434094	0.22931014	2.9803278	9.339992	Sitting_Idle
12:10:30.548	0.18435916	2.885101	9.057542	-0.009020036	0.0019694294	0.017434094	0.22931014	2.9803278	9.339992	Sitting_Idle
12:10:30.571	0.09577099	2.9377751	8.92825	0.017858034	0.01724106	0.06324899	0.21344723	2.9857774	9.338626	Sitting_Idle
12:10:30.594	0.09577099	2.9377751	8.92825	0.017858034	0.01724106	0.06324899	0.21344723	2.9857774	9.338626	Sitting_Idle
12:10:30.616	0.09577099	2.9377751	8.92825	0.017858034	0.01724106	0.06324899	0.21344723	2.9857774	9.338626	Sitting_Idle
12:10:30.640	0.09577099	2.9377751	8.92825	0.017858034	0.01724106	0.06324899	0.21344723	2.9857774	9.338626	Sitting_Idle
12:10:30.661	0.09577099	2.9377751	8.92825	0.017858034	0.01724106	0.06324899	0.21344723	2.9857774	9.338626	Sitting_Idle
12:10:30.683	0.09577099	2.9377751	8.92825	0.017858034	0.01724106	0.06324899	0.21344723	2.9857774	9.338626	Sitting_Idle
12:10:30.706	0.09577099	2.9377751	8.92825	0.017858034	0.01724106	0.06324899	0.21344723	2.9857774	9.338626	Sitting_Idle
12:10:30.730	0.09577099	2.9377751	8.92825	0.017858034	0.01724106	0.06324899	0.21344723	2.9857774	9.338626	Sitting_Idle
12:10:30.753	0.31125572	2.8252442	9.040782	-0.004133114	0.0038020252	0.091959655	0.23447986	2.9834538	9.338864	Sitting_Idle
12:10:30.776	0.31125572	2.8252442	9.040782	-0.004133114	0.0038020252	0.091959655	0.23447986	2.9834538	9.338864	Sitting_Idle
12:10:30.799	0.31125572	2.8252442	9.040782	-0.004133114	0.0038020252	0.091959655	0.23447986	2.9834538	9.338864	Sitting_Idle
12:10:30.822	0.31125572	2.8252442	9.040782	-0.004133114	0.0038020252	0.091959655	0.23447986	2.9834538	9.338864	Sitting_Idle
12:10:30.846	0.31125572	2.8252442	9.040782	-0.004133114	0.0038020252	0.091959655	0.23447986	2.9834538	9.338864	Sitting_Idle
12:10:30.869	0.31125572	2.8252442	9.040782	-0.004133114	0.0038020252	0.091959655	0.23447986	2.9834538	9.338864	Sitting_Idle
12:10:30.892	0.31125572	2.8252442	9.040782	-0.004133114	0.0038020252	0.091959655	0.23447986	2.9834538	9.338864	Sitting_Idle
12:10:30.915	0.31125572	2.8252442	9.040782	-0.004133114	0.0038020252	0.091959655	0.23447986	2.9834538	9.338864	Sitting_Idle
12:10:30.938	0.31125572	2.8803127	9.004868	0.016636305	0.028236635	0.058972932	0.27942404	2.9874463	9.336352	Sitting_Idle
12:10:30.960	0.31125572	2.8803127	9.004868	0.016636305	0.028236635	0.058972932	0.27942404	2.9874463	9.336352	Sitting_Idle
12:10:30.983	0.31125572	2.8803127	9.004868	0.016636305	0.028236635	0.058972932	0.27942404	2.9874463	9.336352	Sitting_Idle
12:10:31.006	0.31125572	2.8803127	9.004868	0.016636305	0.028236635	0.058972932	0.27942404	2.9874463	9.336352	Sitting_Idle
12:10:31.028	0.31125572	2.8803127	9.004868	0.016636305	0.028236635	0.058972932	0.27942404	2.9874463	9.336352	Sitting_Idle
12:10:31.051	0.31125572	2.8803127	9.004868	0.016636305	0.028236635	0.058972932	0.27942404	2.9874463	9.336352	Sitting_Idle
12:10:31.075	0.31125572	2.8803127	9.004868	0.016636305	0.028236635	0.058972932	0.27942404	2.9874463	9.336352	Sitting_Idle
12:10:31.098	0.31125572	2.8803127	9.004868	0.016636305	0.028236635	0.058972932	0.27942404	2.9874463	9.336352	Sitting_Idle
12:10:31.121	0.18675344	2.9162266	8.904308	0.0074733254	0.035567015	0.07668803	0.29839376	2.988124	9.335547	Sitting_Idle
12:10:31.144	0.18675344	2.9162266	8.904308	0.0074733254	0.035567015	0.07668803	0.29839376	2.988124	9.335547	Sitting_Idle
12:10:31.167	0.18675344	2.9162266	8.904308	0.0074733254	0.035567015	0.07668803	0.29839376	2.988124	9.335547	Sitting_Idle
12:10:31.190	0.18675344	2.9162266	8.904308	0.0074733254	0.035567015	0.07668803	0.29839376	2.988124	9.335547	Sitting_Idle
12:10:31.211	0.18675344	2.9162266	8.904308	0.0074733254	0.035567015	0.07668803	0.29839376	2.988124	9.335547	Sitting_Idle
12:10:31.233	0.18675344	2.9162266	8.904308	0.0074733254	0.035567015	0.07668803	0.29839376	2.988124	9.335547	Sitting_Idle
12:10:31.254	0.18675344	2.9162266	8.904308	0.0074733254	0.035567015	0.07668803	0.29839376	2.988124	9.335547	Sitting_Idle
12:10:31.276	0.18675344	2.9162266	8.904308	0.0074733254	0.035567015	0.07668803	0.29839376	2.988124	9.335547	Sitting_Idle
12:10:31.297	0.30646718	2.8803127	8.961771	-0.00596571	0.0013585642	0.10295523	0.31601453	2.9837523	9.336366	Sitting_Idle
12:10:31.319	0.30646718	2.8803127	8.961771	-0.00596571	0.0013585642	0.10295523	0.31601453	2.9837523	9.336366	Sitting_Idle
12:10:31.339	0.30646718	2.8803127	8.961771	-0.00596571	0.0013585642	0.10295523	0.31601453	2.9837523	9.336366	Sitting_Idle
12:10:31.360	0.30646718	2.8803127	8.961771	-0.00596571	0.0013585642	0.10295523	0.31601453	2.9837523	9.336366	Sitting_Idle
12:10:31.382	0.30646718	2.8803127	8.961771	-0.00596571	0.0013585642	0.10295523	0.31601453	2.9837523	9.336366	Sitting_Idle
12:10:31.405	0.30646718	2.8803127	8.961771	-0.00596571	0.0013585642	0.10295523	0.31601453	2.9837523	9.336366	Sitting_Idle
12:10:31.428	0.30646718	2.8803127	8.961771	-0.00596571	0.0013585642	0.10295523	0.31601453	2.9837523	9.336366	Sitting_Idle
12:10:31.451	0.30646718	2.8803127	8.961771	-0.00596571	0.0013585642	0.10295523	0.31601453	2.9837523	9.336366	Sitting_Idle
12:10:31.473	0.33759275	2.813273	9.014444	-0.015739553	0.019073656	0.10600955	0.3424562	2.9768116	9.337649	Sitting_Idle
12:10:31.496	0.33759275	2.813273	9.014444	-0.015739553	0.019073656	0.10600955	0.3424562	2.9768116	9.337649	Sitting_Idle
12:10:31.520	0.33759275	2.813273	9.014444	-0.015739553	0.019073656	0.10600955	0.3424562	2.9768116	9.337649	Sitting_Idle
12:10:31.543	0.33759275	2.813273	9.014444	-0.015739553	0.019073656	0.10600955	0.3424562	2.9768116	9.337649	Sitting_Idle
12:10:31.566	0.33759275	2.813273	9.014444	-0.015739553	0.019073656	0.10600955	0.3424562	2.9768116	9.337649	Sitting_Idle
12:10:31.589	0.33759275	2.813273	9.014444	-0.015739553	0.019073656	0.10600955	0.3424562	2.9768116	9.337649	Sitting_Idle
12:10:31.613	0.33759275	2.813273	9.014444	-0.015739553	0.019073656	0.10600955	0.3424562	2.9768116	9.337649	Sitting_Idle
12:10:31.637	0.33759275	2.813273	9.014444	-0.015739553	0.019073656	0.10600955	0.3424562	2.9768116	9.337649	Sitting_Idle
12:10:31.660	0.44533512	2.9090438	8.988108	0.033129666	0.021517117	0.079131484	0.38118595	2.97116	9.337949	Sitting_Idle
12:10:31.683	0.44533512	2.9090438	8.988108	0.033129666	0.021517117	0.079131484	0.38118595	2.97116	9.337949	Sitting_Idle
12:10:31.706	0.44533512	2.9090438	8.988108	0.033129666	0.021517117	0.079131484	0.38118595	2.97116	9.337949	Sitting_Idle
12:10:31.729	0.44533512	2.9090438	8.988108	0.033129666	0.021517117	0.079131484	0.38118595	2.97116	9.337949	Sitting_Idle
12:10:31.751	0.44533512	2.9090438	8.988108	0.033129666	0.021517117	0.079131484	0.38118595	2.97116	9.337949	Sitting_Idle
12:10:31.774	0.44533512	2.9090438	8.988108	0.033129666	0.021517117	0.079131484	0.38118595	2.97116	9.337949	Sitting_Idle
12:10:31.797	0.44533512	2.9090438	8.988108	0.033129666	0.021517117	0.079131484	0.38118595	2.97116	9.337949	Sitting_Idle
12:10:31.819	0.44533512	2.9090438	8.988108	0.033129666	0.021517117	0.079131484	0.38118595	2.97116	9.337949	Sitting_Idle
12:10:31.842	0.6943397	2.8300328	9.050359	0.0074733254	0.0013585642	0.022931881	0.44521615	2.982676	9.331442	Sitting_Idle
12:10:31.864	0.6943397	2.8300328	9.050359	0.0074733254	0.0013585642	0.022931881	0.44521615	2.982676	9.331442	Sitting_Idle
12:10:31.886	0.6943397	2.8300328	9.050359	0.0074733254	0.0013585642	0.022931881	0.44521615	2.982676	9.331442	Sitting_Idle
12:10:31.910	0.6943397	2.8300328	9.050359	0.0074733254	0.0013585642	0.022931881	0.44521615	2.982676	9.331442	Sitting_Idle
12:10:31.931	0.6943397	2.8300328	9.050359	0.0074733254	0.0013585642	0.022931881	0.44521615	2.982676	9.331442	Sitting_Idle
12:10:31.953	0.6943397	2.8300328	9.050359	0.0074733254	0.0013585642	0.022931881	0.44521615	2.982676	9.331442	Sitting_Idle
12:10:31.977	0.6943397	2.8300328	9.050359	0.0074733254	0.0013585642	0.022931881	0.44521615	2.982676	9.331442	Sitting_Idle
12:10:32.000	0.6943397	2.8300328	9.050359	0.0074733254	0.0013585642	0.022931881	0.44521615	2.982676	9.331442	Sitting_Idle
12:10:32.023	0.5554718	2.928198	8.882759	0.011749382	-0.006582684	-0.07419569	0.52910507	2.998904	9.321856	Sitting_Idle
12:10:32.046	0.5554718	2.928198	8.882759	0.011749382	-0.006582684	-0.07419569	0.52910507	2.998904	9.321856	Sitting_Idle
12:10:32.069	0.5554718	2.928198	8.882759	0.011749382	-0.006582684	-0.07419569	0.52910507	2.998904	9.321856	Sitting_Idle
12:10:32.093	0.5554718	2.928198	8.882759	0.011749382	-0.006582684	-0.07419569	0.52910507	2.998904	9.321856	Sitting_Idle
12:10:32.116	0.5554718	2.928198	8.882759	0.011749382	-0.006582684	-0.07419569	0.52910507	2.998904	9.321856	Sitting_Idle
12:10:32.139	0.5554718	2.928198	8.882759	0.011749382	-0.006582684	-0.07419569	0.52910507	2.998904	9.321856	Sitting_Idle
12:10:32.162	0.5554718	2.928198	8.882759	0.011749382	-0.006582684	-0.07419569	0.52910507	2.998904	9.321856	Sitting_Idle
12:10:32.184	0.5554718	2.928198	8.882759	0.011749382	-0.006582684	-0.07419569	0.52910507	2.998904	9.321856	Sitting_Idle
12:10:32.207	0.51955765	2.832427	9.057542	0.012360248	0.0044128904	-0.14688866	0.5374983	2.9954019	9.322501	Sitting_Idle
12:10:32.229	0.51955765	2.832427	9.057542	0.012360248	0.0044128904	-0.14688866	0.5374983	2.9954019	9.322501	Sitting_Idle
12:10:32.251	0.51955765	2.832427	9.057542	0.012360248	0.0044128904	-0.14688866	0.5374983	2.9954019	9.322501	Sitting_Idle
12:10:32.274	0.51955765	2.832427	9.057542	0.012360248	0.0044128904	-0.14688866	0.5374983	2.9954019	9.322501	Sitting_Idle
12:10:32.297	0.51955765	2.832427	9.057542	0.012360248	0.0044128904	-0.14688866	0.5374983	2.9954019	9.322501	Sitting_Idle
12:10:32.321	0.51955765	2.832427	9.057542	0.012360248	0.0044128904	-0.14688866	0.5374983	2.9954019	9.322501	Sitting_Idle
12:10:32.344	0.51955765	2.832427	9.057542	0.012360248	0.0044128904	-0.14688866	0.5374983	2.9954019	9.322501	Sitting_Idle
12:10:32.367	0.14126222	2.935381	8.794171	0.0129711125	-0.0035283577	-0.14322346	0.4447768	3.0098321	9.322739	Sitting_Idle
12:10:32.390	0.14126222	2.935381	8.794171	0.0129711125	-0.0035283577	-0.14322346	0.4447768	3.0098321	9.322739	Sitting_Idle
12:10:32.413	0.14126222	2.935381	8.794171	0.0129711125	-0.0035283577	-0.14322346	0.4447768	3.0098321	9.322739	Sitting_Idle
12:10:32.436	0.14126222	2.935381	8.794171	0.0129711125	-0.0035283577	-0.14322346	0.4447768	3.0098321	9.322739	Sitting_Idle
12:10:32.460	0.14126222	2.935381	8.794171	0.0129711125	-0.0035283577	-0.14322346	0.4447768	3.0098321	9.322739	Sitting_Idle
12:10:32.483	0.14126222	2.935381	8.794171	0.0129711125	-0.0035283577	-0.14322346	0.4447768	3.0098321	9.322739	Sitting_Idle
12:10:32.506	0.14126222	2.935381	8.794171	0.0129711125	-0.0035283577	-0.14322346	0.4447768	3.0098321	9.322739	Sitting_Idle
12:10:32.529	0.14126222	2.935381	8.794171	0.0129711125	-0.0035283577	-0.14322346	0.4447768	3.0098321	9.322739	Sitting_Idle
12:10:32.552	0.15323359	2.9210153	8.990502	-0.02795686	-0.045678057	-0.039376374	0.34204075	2.9909027	9.33316	Sitting_Idle
12:10:32.575	0.15323359	2.9210153	8.990502	-0.02795686	-0.045678057	-0.039376374	0.34204075	2.9909027	9.33316	Sitting_Idle
12:10:32.598	0.15323359	2.9210153	8.990502	-0.02795686	-0.045678057	-0.039376374	0.34204075	2.9909027	9.33316	Sitting_Idle
12:10:32.621	0.15323359	2.9210153	8.990502	-0.02795686	-0.045678057	-0.039376374	0.34204075	2.9909027	9.33316	Sitting_Idle
12:10:32.644	0.15323359	2.9210153	8.990502	-0.02795686	-0.045678057	-0.039376374	0.34204075	2.9909027	9.33316	Sitting_Idle
12:10:32.668	0.15323359	2.9210153	8.990502	-0.02795686	-0.045678057	-0.039376374	0.34204075	2.9909027	9.33316	Sitting_Idle
12:10:32.691	0.15323359	2.9210153	8.990502	-0.02795686	-0.045678057	-0.039376374	0.34204075	2.9909027	9.33316	Sitting_Idle
12:10:32.714	0.15323359	2.9210153	8.990502	-0.02795686	-0.045678057	-0.039376374	0.34204075	2.9909027	9.33316	Sitting_Idle
12:10:32.737	0.18196489	2.8683412	9.026416	0.0111385165	0.0056346213	0.012547173	0.28094557	2.9935577	9.334349	Sitting_Idle
12:10:32.760	0.18196489	2.8683412	9.026416	0.0111385165	0.0056346213	0.012547173	0.28094557	2.9935577	9.334349	Sitting_Idle
12:10:32.783	0.18196489	2.8683412	9.026416	0.0111385165	0.0056346213	0.012547173	0.28094557	2.9935577	9.334349	Sitting_Idle
12:10:32.806	0.18196489	2.8683412	9.026416	0.0111385165	0.0056346213	0.012547173	0.28094557	2.9935577	9.334349	Sitting_Idle
12:10:32.828	0.18196489	2.8683412	9.026416	0.0111385165	0.0056346213	0.012547173	0.28094557	2.9935577	9.334349	Sitting_Idle
12:10:32.851	0.18196489	2.8683412	9.026416	0.0111385165	0.0056346213	0.012547173	0.28094557	2.9935577	9.334349	Sitting_Idle
12:10:32.874	0.18196489	2.8683412	9.026416	0.0111385165	0.0056346213	0.012547173	0.28094557	2.9935577	9.334349	Sitting_Idle
12:10:32.898	0.18196489	2.8683412	9.026416	0.0111385165	0.0056346213	0.012547173	0.28094557	2.9935577	9.334349	Sitting_Idle
12:10:32.921	0.1987248	2.9138324	8.988108	0.010527652	0.008688948	0.06691418	0.25441155	3.006095	9.3310795	Sitting_Idle
12:10:32.944	0.1987248	2.9138324	8.988108	0.010527652	0.008688948	0.06691418	0.25441155	3.006095	9.3310795	Sitting_Idle
12:10:32.967	0.1987248	2.9138324	8.988108	0.010527652	0.008688948	0.06691418	0.25441155	3.006095	9.3310795	Sitting_Idle
12:10:32.990	0.1987248	2.9138324	8.988108	0.010527652	0.008688948	0.06691418	0.25441155	3.006095	9.3310795	Sitting_Idle
12:10:33.012	0.1987248	2.9138324	8.988108	0.010527652	0.008688948	0.06691418	0.25441155	3.006095	9.3310795	Sitting_Idle
12:10:33.035	0.1987248	2.9138324	8.988108	0.010527652	0.008688948	0.06691418	0.25441155	3.006095	9.3310795	Sitting_Idle
12:10:33.058	0.1987248	2.9138324	8.988108	0.010527652	0.008688948	0.06691418	0.25441155	3.006095	9.3310795	Sitting_Idle
12:10:33.081	0.1987248	2.9138324	8.988108	0.010527652	0.008688948	0.06691418	0.25441155	3.006095	9.3310795	Sitting_Idle
12:10:33.104	0.25858167	2.8779182	9.033599	-0.013296093	0.00074769906	0.10051177	0.26411638	3.003743	9.331567	Sitting_Idle
12:10:33.128	0.25858167	2.8779182	9.033599	-0.013296093	0.00074769906	0.10051177	0.26411638	3.003743	9.331567	Sitting_Idle
12:10:33.151	0.25858167	2.8779182	9.033599	-0.013296093	0.00074769906	0.10051177	0.26411638	3.003743	9.331567	Sitting_Idle
12:10:33.174	0.25858167	2.8779182	9.033599	-0.013296093	0.00074769906	0.10051177	0.26411638	3.003743	9.331567	Sitting_Idle
12:10:33.197	0.25858167	2.8779182	9.033599	-0.013296093	0.00074769906	0.10051177	0.26411638	3.003743	9.331567	Sitting_Idle
12:10:33.220	0.25858167	2.8779182	9.033599	-0.013296093	0.00074769906	0.10051177	0.26411638	3.003743	9.331567	Sitting_Idle
12:10:33.242	0.25858167	2.8779182	9.033599	-0.013296093	0.00074769906	0.10051177	0.26411638	3.003743	9.331567	Sitting_Idle
12:10:33.264	0.25858167	2.8779182	9.033599	-0.013296093	0.00074769906	0.10051177	0.26411638	3.003743	9.331567	Sitting_Idle
12:10:33.287	0.44294083	2.82285	8.870789	0.02091236	0.022738848	0.095013976	0.30425856	2.9836073	9.3368025	Sitting_Idle
12:10:33.310	0.44294083	2.82285	8.870789	0.02091236	0.022738848	0.095013976	0.30425856	2.9836073	9.3368025	Sitting_Idle
12:10:33.333	0.44294083	2.82285	8.870789	0.02091236	0.022738848	0.095013976	0.30425856	2.9836073	9.3368025	Sitting_Idle
12:10:33.357	0.44294083	2.82285	8.870789	0.02091236	0.022738848	0.095013976	0.30425856	2.9836073	9.3368025	Sitting_Idle
12:10:33.380	0.44294083	2.82285	8.870789	0.02091236	0.022738848	0.095013976	0.30425856	2.9836073	9.3368025	Sitting_Idle
12:10:33.403	0.44294083	2.82285	8.870789	0.02091236	0.022738848	0.095013976	0.30425856	2.9836073	9.3368025	Sitting_Idle
12:10:33.426	0.44294083	2.82285	8.870789	0.02091236	0.022738848	0.095013976	0.30425856	2.9836073	9.3368025	Sitting_Idle
12:10:33.449	0.57223165	2.8348215	9.057542	-0.015128689	-0.008415279	0.07546629	0.35361397	2.9781458	9.336808	Sitting_Idle
12:10:33.472	0.57223165	2.8348215	9.057542	-0.015128689	-0.008415279	0.07546629	0.35361397	2.9781458	9.336808	Sitting_Idle
12:10:33.494	0.57223165	2.8348215	9.057542	-0.015128689	-0.008415279	0.07546629	0.35361397	2.9781458	9.336808	Sitting_Idle
12:10:33.516	0.57223165	2.8348215	9.057542	-0.015128689	-0.008415279	0.07546629	0.35361397	2.9781458	9.336808	Sitting_Idle
12:10:33.538	0.57223165	2.8348215	9.057542	-0.015128689	-0.008415279	0.07546629	0.35361397	2.9781458	9.336808	Sitting_Idle
12:10:33.560	0.57223165	2.8348215	9.057542	-0.015128689	-0.008415279	0.07546629	0.35361397	2.9781458	9.336808	Sitting_Idle
12:10:33.582	0.57223165	2.8348215	9.057542	-0.015128689	-0.008415279	0.07546629	0.35361397	2.9781458	9.336808	Sitting_Idle
12:10:33.605	0.57223165	2.8348215	9.057542	-0.015128689	-0.008415279	0.07546629	0.35361397	2.9781458	9.336808	Sitting_Idle
12:10:33.628	0.5818088	2.9090438	8.9186735	0.0111385165	0.011132408	0.0064385193	0.41639352	2.9803083	9.3335285	Sitting_Idle
12:10:33.650	0.5818088	2.9090438	8.9186735	0.0111385165	0.011132408	0.0064385193	0.41639352	2.9803083	9.3335285	Sitting_Idle
12:10:33.672	0.5818088	2.9090438	8.9186735	0.0111385165	0.011132408	0.0064385193	0.41639352	2.9803083	9.3335285	Sitting_Idle
12:10:33.696	0.5818088	2.9090438	8.9186735	0.0111385165	0.011132408	0.0064385193	0.41639352	2.9803083	9.3335285	Sitting_Idle
12:10:33.719	0.5818088	2.9090438	8.9186735	0.0111385165	0.011132408	0.0064385193	0.41639352	2.9803083	9.3335285	Sitting_Idle
12:10:33.742	0.5818088	2.9090438	8.9186735	0.0111385165	0.011132408	0.0064385193	0.41639352	2.9803083	9.3335285	Sitting_Idle
12:10:33.765	0.5818088	2.9090438	8.9186735	0.0111385165	0.011132408	0.0064385193	0.41639352	2.9803083	9.3335285	Sitting_Idle
12:10:33.787	0.5818088	2.9090438	8.9186735	0.0111385165	0.011132408	0.0064385193	0.41639352	2.9803083	9.3335285	Sitting_Idle
12:10:33.811	0.49082634	2.925804	9.024022	-0.013296093	-0.019410854	-0.04670676	0.46350357	2.9844947	9.32997	Sitting_Idle
12:10:33.834	0.49082634	2.925804	9.024022	-0.013296093	-0.019410854	-0.04670676	0.46350357	2.9844947	9.32997	Sitting_Idle
12:10:33.857	0.49082634	2.925804	9.024022	-0.013296093	-0.019410854	-0.04670676	0.46350357	2.9844947	9.32997	Sitting_Idle
12:10:33.880	0.49082634	2.925804	9.024022	-0.013296093	-0.019410854	-0.04670676	0.46350357	2.9844947	9.32997	Sitting_Idle
12:10:33.903	0.49082634	2.925804	9.024022	-0.013296093	-0.019410854	-0.04670676	0.46350357	2.9844947	9.32997	Sitting_Idle
12:10:33.927	0.49082634	2.925804	9.024022	-0.013296093	-0.019410854	-0.04670676	0.46350357	2.9844947	9.32997	Sitting_Idle
12:10:33.950	0.49082634	2.925804	9.024022	-0.013296093	-0.019410854	-0.04670676	0.46350357	2.9844947	9.32997	Sitting_Idle
12:10:33.973	0.49082634	2.925804	9.024022	-0.013296093	-0.019410854	-0.04670676	0.46350357	2.9844947	9.32997	Sitting_Idle
12:10:33.995	0.44294083	2.8084843	9.024022	0.005029864	-0.013913067	-0.0827478	0.47415307	2.98145	9.330408	Sitting_Idle
12:10:34.018	0.44294083	2.8084843	9.024022	0.005029864	-0.013913067	-0.0827478	0.47415307	2.98145	9.330408	Sitting_Idle
12:10:34.042	0.44294083	2.8084843	9.024022	0.005029864	-0.013913067	-0.0827478	0.47415307	2.98145	9.330408	Sitting_Idle
12:10:34.065	0.44294083	2.8084843	9.024022	0.005029864	-0.013913067	-0.0827478	0.47415307	2.98145	9.330408	Sitting_Idle
12:10:34.087	0.44294083	2.8084843	9.024022	0.005029864	-0.013913067	-0.0827478	0.47415307	2.98145	9.330408	Sitting_Idle
12:10:34.111	0.44294083	2.8084843	9.024022	0.005029864	-0.013913067	-0.0827478	0.47415307	2.98145	9.330408	Sitting_Idle
12:10:34.132	0.44294083	2.8084843	9.024022	0.005029864	-0.013913067	-0.0827478	0.47415307	2.98145	9.330408	Sitting_Idle
12:10:34.156	0.44294083	2.8084843	9.024022	0.005029864	-0.013913067	-0.0827478	0.47415307	2.98145	9.330408	Sitting_Idle
12:10:34.179	0.37111259	2.885101	8.992896	-0.024291668	-0.015134797	-0.071752235	0.4554545	2.9856064	9.33001	Sitting_Idle
12:10:34.201	0.37111259	2.885101	8.992896	-0.024291668	-0.015134797	-0.071752235	0.4554545	2.9856064	9.33001	Sitting_Idle
12:10:34.224	0.37111259	2.885101	8.992896	-0.024291668	-0.015134797	-0.071752235	0.4554545	2.9856064	9.33001	Sitting_Idle
12:10:34.247	0.37111259	2.885101	8.992896	-0.024291668	-0.015134797	-0.071752235	0.4554545	2.9856064	9.33001	Sitting_Idle
12:10:34.271	0.37111259	2.885101	8.992896	-0.024291668	-0.015134797	-0.071752235	0.4554545	2.9856064	9.33001	Sitting_Idle
12:10:34.294	0.37111259	2.885101	8.992896	-0.024291668	-0.015134797	-0.071752235	0.4554545	2.9856064	9.33001	Sitting_Idle
12:10:34.317	0.37111259	2.885101	8.992896	-0.024291668	-0.015134797	-0.071752235	0.4554545	2.9856064	9.33001	Sitting_Idle
12:10:34.340	0.37111259	2.885101	8.992896	-0.024291668	-0.015134797	-0.071752235	0.4554545	2.9856064	9.33001	Sitting_Idle
12:10:34.363	0.28731298	2.885101	9.007262	-0.0023005186	0.018462792	-0.063200116	0.39814842	2.994047	9.3299265	Sitting_Idle
12:10:34.387	0.28731298	2.885101	9.007262	-0.0023005186	0.018462792	-0.063200116	0.39814842	2.994047	9.3299265	Sitting_Idle
12:10:34.411	0.28731298	2.885101	9.007262	-0.0023005186	0.018462792	-0.063200116	0.39814842	2.994047	9.3299265	Sitting_Idle
12:10:34.434	0.28731298	2.885101	9.007262	-0.0023005186	0.018462792	-0.063200116	0.39814842	2.994047	9.3299265	Sitting_Idle
12:10:34.457	0.28731298	2.885101	9.007262	-0.0023005186	0.018462792	-0.063200116	0.39814842	2.994047	9.3299265	Sitting_Idle
12:10:34.480	0.28731298	2.885101	9.007262	-0.0023005186	0.018462792	-0.063200116	0.39814842	2.994047	9.3299265	Sitting_Idle
12:10:34.502	0.28731298	2.885101	9.007262	-0.0023005186	0.018462792	-0.063200116	0.39814842	2.994047	9.3299265	Sitting_Idle
12:10:34.525	0.28731298	2.885101	9.007262	-0.0023005186	0.018462792	-0.063200116	0.39814842	2.994047	9.3299265	Sitting_Idle
12:10:34.548	0.19154198	2.8874955	9.069513	0.00808419	0.008688948	-0.033878587	0.33357117	3.010405	9.327195	Sitting_Idle
12:10:34.571	0.19154198	2.8874955	9.069513	0.00808419	0.008688948	-0.033878587	0.33357117	3.010405	9.327195	Sitting_Idle
12:10:34.594	0.19154198	2.8874955	9.069513	0.00808419	0.008688948	-0.033878587	0.33357117	3.010405	9.327195	Sitting_Idle
12:10:34.620	0.19154198	2.8874955	9.069513	0.00808419	0.008688948	-0.033878587	0.33357117	3.010405	9.327195	Sitting_Idle
12:10:34.642	0.19154198	2.8874955	9.069513	0.00808419	0.008688948	-0.033878587	0.33357117	3.010405	9.327195	Sitting_Idle
12:10:34.664	0.19154198	2.8874955	9.069513	0.00808419	0.008688948	-0.033878587	0.33357117	3.010405	9.327195	Sitting_Idle
12:10:34.687	0.19154198	2.8874955	9.069513	0.00808419	0.008688948	-0.033878587	0.33357117	3.010405	9.327195	Sitting_Idle
12:10:34.710	0.18196489	2.9305923	9.002473	0.012360248	0.039843075	-0.0033353243	0.28062406	3.0219314	9.325211	Sitting_Idle
12:10:34.734	0.18196489	2.9305923	9.002473	0.012360248	0.039843075	-0.0033353243	0.28062406	3.0219314	9.325211	Sitting_Idle
12:10:34.757	0.18196489	2.9305923	9.002473	0.012360248	0.039843075	-0.0033353243	0.28062406	3.0219314	9.325211	Sitting_Idle
12:10:34.780	0.18196489	2.9305923	9.002473	0.012360248	0.039843075	-0.0033353243	0.28062406	3.0219314	9.325211	Sitting_Idle
12:10:34.803	0.18196489	2.9305923	9.002473	0.012360248	0.039843075	-0.0033353243	0.28062406	3.0219314	9.325211	Sitting_Idle
12:10:34.826	0.18196489	2.9305923	9.002473	0.012360248	0.039843075	-0.0033353243	0.28062406	3.0219314	9.325211	Sitting_Idle
12:10:34.849	0.18196489	2.9305923	9.002473	0.012360248	0.039843075	-0.0033353243	0.28062406	3.0219314	9.325211	Sitting_Idle
12:10:34.871	0.18196489	2.9305923	9.002473	0.012360248	0.039843075	-0.0033353243	0.28062406	3.0219314	9.325211	Sitting_Idle
12:10:34.894	0.22985038	2.8827069	9.014444	0.010527652	0.034345288	0.025986208	0.25222945	3.014657	9.328376	Sitting_Idle
12:10:34.917	0.22985038	2.8827069	9.014444	0.010527652	0.034345288	0.025986208	0.25222945	3.014657	9.328376	Sitting_Idle
12:10:34.940	0.22985038	2.8827069	9.014444	0.010527652	0.034345288	0.025986208	0.25222945	3.014657	9.328376	Sitting_Idle
12:10:34.964	0.22985038	2.8827069	9.014444	0.010527652	0.034345288	0.025986208	0.25222945	3.014657	9.328376	Sitting_Idle
12:10:34.987	0.22985038	2.8827069	9.014444	0.010527652	0.034345288	0.025986208	0.25222945	3.014657	9.328376	Sitting_Idle
12:10:35.010	0.22985038	2.8827069	9.014444	0.010527652	0.034345288	0.025986208	0.25222945	3.014657	9.328376	Sitting_Idle
12:10:35.033	0.22985038	2.8827069	9.014444	0.010527652	0.034345288	0.025986208	0.25222945	3.014657	9.328376	Sitting_Idle
12:10:35.056	0.22985038	2.8827069	9.014444	0.010527652	0.034345288	0.025986208	0.25222945	3.014657	9.328376	Sitting_Idle
12:10:35.080	0.20590763	2.8874955	8.990502	0.014192844	0.031901825	0.057140335	0.2322006	3.019563	9.327309	Sitting_Idle
12:10:35.103	0.20590763	2.8874955	8.990502	0.014192844	0.031901825	0.057140335	0.2322006	3.019563	9.327309	Sitting_Idle
12:10:35.126	0.20590763	2.8874955	8.990502	0.014192844	0.031901825	0.057140335	0.2322006	3.019563	9.327309	Sitting_Idle
12:10:35.149	0.20590763	2.8874955	8.990502	0.014192844	0.031901825	0.057140335	0.2322006	3.019563	9.327309	Sitting_Idle
12:10:35.172	0.20590763	2.8874955	8.990502	0.014192844	0.031901825	0.057140335	0.2322006	3.019563	9.327309	Sitting_Idle
12:10:35.195	0.20590763	2.8874955	8.990502	0.014192844	0.031901825	0.057140335	0.2322006	3.019563	9.327309	Sitting_Idle
12:10:35.218	0.20590763	2.8874955	8.990502	0.014192844	0.031901825	0.057140335	0.2322006	3.019563	9.327309	Sitting_Idle
12:10:35.241	0.20590763	2.8874955	8.990502	0.014192844	0.031901825	0.057140335	0.2322006	3.019563	9.327309	Sitting_Idle
12:10:35.264	0.17717634	2.9401696	9.024022	0.03374053	0.053892974	0.053475145	0.20771898	3.033195	9.3234625	Sitting_Idle
12:10:35.286	0.17717634	2.9401696	9.024022	0.03374053	0.053892974	0.053475145	0.20771898	3.033195	9.3234625	Sitting_Idle
12:10:35.309	0.17717634	2.9401696	9.024022	0.03374053	0.053892974	0.053475145	0.20771898	3.033195	9.3234625	Sitting_Idle
12:10:35.332	0.17717634	2.9401696	9.024022	0.03374053	0.053892974	0.053475145	0.20771898	3.033195	9.3234625	Sitting_Idle
12:10:35.355	0.17717634	2.9401696	9.024022	0.03374053	0.053892974	0.053475145	0.20771898	3.033195	9.3234625	Sitting_Idle
12:10:35.378	0.17717634	2.9401696	9.024022	0.03374053	0.053892974	0.053475145	0.20771898	3.033195	9.3234625	Sitting_Idle
12:10:35.401	0.17717634	2.9401696	9.024022	0.03374053	0.053892974	0.053475145	0.20771898	3.033195	9.3234625	Sitting_Idle
12:10:35.423	0.17717634	2.9401696	9.024022	0.03374053	0.053892974	0.053475145	0.20771898	3.033195	9.3234625	Sitting_Idle
12:10:35.446	0.2777359	2.9329867	9.081485	-0.042617626	-0.0023066273	0.08096408	0.21595548	3.0367193	9.322128	Sitting_Idle
12:10:35.469	0.2777359	2.9329867	9.081485	-0.042617626	-0.0023066273	0.08096408	0.21595548	3.0367193	9.322128	Sitting_Idle
12:10:35.492	0.2777359	2.9329867	9.081485	-0.042617626	-0.0023066273	0.08096408	0.21595548	3.0367193	9.322128	Sitting_Idle
12:10:35.515	0.2777359	2.9329867	9.081485	-0.042617626	-0.0023066273	0.08096408	0.21595548	3.0367193	9.322128	Sitting_Idle
12:10:35.539	0.2777359	2.9329867	9.081485	-0.042617626	-0.0023066273	0.08096408	0.21595548	3.0367193	9.322128	Sitting_Idle
12:10:35.561	0.2777359	2.9329867	9.081485	-0.042617626	-0.0023066273	0.08096408	0.21595548	3.0367193	9.322128	Sitting_Idle
12:10:35.582	0.2777359	2.9329867	9.081485	-0.042617626	-0.0023066273	0.08096408	0.21595548	3.0367193	9.322128	Sitting_Idle
12:10:35.604	0.39266106	2.901861	9.004868	-0.042617626	-0.0023066273	0.08096408	0.2643767	3.0230882	9.325311	Sitting_Idle
12:10:35.625	0.39266106	2.901861	9.004868	0.00014294247	-0.0016957619	0.047977354	0.2643767	3.0230882	9.325311	Sitting_Idle
12:10:35.647	0.39266106	2.901861	9.004868	0.00014294247	-0.0016957619	0.047977354	0.2643767	3.0230882	9.325311	Sitting_Idle
12:10:35.668	0.39266106	2.901861	9.004868	0.00014294247	-0.0016957619	0.047977354	0.2643767	3.0230882	9.325311	Sitting_Idle
12:10:35.689	0.39266106	2.901861	9.004868	0.00014294247	-0.0016957619	0.047977354	0.2643767	3.0230882	9.325311	Sitting_Idle
12:10:35.711	0.39266106	2.901861	9.004868	0.00014294247	-0.0016957619	0.047977354	0.2643767	3.0230882	9.325311	Sitting_Idle
12:10:35.732	0.39266106	2.901861	9.004868	0.00014294247	-0.0016957619	0.047977354	0.2643767	3.0230882	9.325311	Sitting_Idle
12:10:35.753	0.39266106	2.901861	9.004868	0.00014294247	-0.0016957619	0.047977354	0.2643767	3.0230882	9.325311	Sitting_Idle
12:10:35.775	0.39266106	2.901861	9.004868	0.00014294247	-0.0016957619	0.047977354	0.2643767	3.0230882	9.325311	Sitting_Idle
12:10:35.796	0.3974496	2.885101	9.038387	0.00014294247	0.008688948	-0.0021135937	0.3016877	3.024791	9.323626	Sitting_Idle
12:10:35.819	0.3974496	2.885101	9.038387	0.00014294247	0.008688948	-0.0021135937	0.3016877	3.024791	9.323626	Sitting_Idle
12:10:35.842	0.3974496	2.885101	9.038387	0.00014294247	0.008688948	-0.0021135937	0.3016877	3.024791	9.323626	Sitting_Idle
12:10:35.866	0.3974496	2.885101	9.038387	0.00014294247	0.008688948	-0.0021135937	0.3016877	3.024791	9.323626	Sitting_Idle
12:10:35.889	0.3974496	2.885101	9.038387	0.00014294247	0.008688948	-0.0021135937	0.3016877	3.024791	9.323626	Sitting_Idle
12:10:35.912	0.3974496	2.885101	9.038387	0.00014294247	0.008688948	-0.0021135937	0.3016877	3.024791	9.323626	Sitting_Idle
12:10:35.935	0.3974496	2.885101	9.038387	0.00014294247	0.008688948	-0.0021135937	0.3016877	3.024791	9.323626	Sitting_Idle
12:10:35.958	0.3974496	2.885101	9.038387	0.00014294247	0.008688948	-0.0021135937	0.3016877	3.024791	9.323626	Sitting_Idle
12:10:35.981	0.36871833	2.82285	8.913885	0.0074733254	-0.0023066273	-0.021050418	0.3424874	3.0084813	9.327493	Sitting_Idle
12:10:36.004	0.36871833	2.82285	8.913885	0.0074733254	-0.0023066273	-0.021050418	0.3424874	3.0084813	9.327493	Sitting_Idle
12:10:36.027	0.36871833	2.82285	8.913885	0.0074733254	-0.0023066273	-0.021050418	0.3424874	3.0084813	9.327493	Sitting_Idle
12:10:36.050	0.36871833	2.82285	8.913885	0.0074733254	-0.0023066273	-0.021050418	0.3424874	3.0084813	9.327493	Sitting_Idle
12:10:36.073	0.36871833	2.82285	8.913885	0.0074733254	-0.0023066273	-0.021050418	0.3424874	3.0084813	9.327493	Sitting_Idle
12:10:36.095	0.36871833	2.82285	8.913885	0.0074733254	-0.0023066273	-0.021050418	0.3424874	3.0084813	9.327493	Sitting_Idle
12:10:36.118	0.36871833	2.82285	8.913885	0.0074733254	-0.0023066273	-0.021050418	0.3424874	3.0084813	9.327493	Sitting_Idle
12:10:36.141	0.36871833	2.82285	8.913885	0.0074733254	-0.0023066273	-0.021050418	0.3424874	3.0084813	9.327493	Sitting_Idle
12:10:36.164	0.49082634	2.82285	9.122187	-0.026735129	-0.013302201	-0.030213393	0.4616817	2.9293263	9.3475275	Sitting_Idle
12:10:36.187	0.49082634	2.82285	9.122187	-0.026735129	-0.013302201	-0.030213393	0.4616817	2.9293263	9.3475275	Sitting_Idle
12:10:36.209	0.49082634	2.82285	9.122187	-0.026735129	-0.013302201	-0.030213393	0.4616817	2.9293263	9.3475275	Sitting_Idle
12:10:36.231	0.49082634	2.82285	9.122187	-0.026735129	-0.013302201	-0.030213393	0.4616817	2.9293263	9.3475275	Sitting_Idle
12:10:36.254	0.49082634	2.82285	9.122187	-0.026735129	-0.013302201	-0.030213393	0.4616817	2.9293263	9.3475275	Sitting_Idle
12:10:36.277	0.49082634	2.82285	9.122187	-0.026735129	-0.013302201	-0.030213393	0.4616817	2.9293263	9.3475275	Sitting_Idle
12:10:36.301	0.49082634	2.82285	9.122187	-0.026735129	-0.013302201	-0.030213393	0.4616817	2.9293263	9.3475275	Sitting_Idle
12:10:36.325	0.49082634	2.82285	9.122187	-0.026735129	-0.013302201	-0.030213393	0.4616817	2.9293263	9.3475275	Sitting_Idle
12:10:36.348	-0.019154198	2.779753	8.849239	-0.03406551	-0.0029174923	-0.03571118	0.40930444	2.9274607	9.350552	Sitting_Idle
12:10:36.370	-0.019154198	2.779753	8.849239	-0.03406551	-0.0029174923	-0.03571118	0.40930444	2.9274607	9.350552	Sitting_Idle
12:10:36.393	-0.019154198	2.779753	8.849239	-0.03406551	-0.0029174923	-0.03571118	0.40930444	2.9274607	9.350552	Sitting_Idle
12:10:36.416	-0.019154198	2.779753	8.849239	-0.03406551	-0.0029174923	-0.03571118	0.40930444	2.9274607	9.350552	Sitting_Idle
12:10:36.440	-0.019154198	2.779753	8.849239	-0.03406551	-0.0029174923	-0.03571118	0.40930444	2.9274607	9.350552	Sitting_Idle
12:10:36.463	-0.019154198	2.779753	8.849239	-0.03406551	-0.0029174923	-0.03571118	0.40930444	2.9274607	9.350552	Sitting_Idle
12:10:36.486	-0.019154198	2.779753	8.849239	-0.03406551	-0.0029174923	-0.03571118	0.40930444	2.9274607	9.350552	Sitting_Idle
12:10:36.509	0.22745611	2.7151077	9.117398	-0.03406551	-0.0029174923	-0.03571118	0.40930444	2.9274607	9.350552	Sitting_Idle
12:10:36.532	0.22745611	2.7151077	9.117398	0.071614176	0.044119135	-0.008222247	0.3839004	2.9022024	9.359499	Sitting_Idle
12:10:36.556	0.22745611	2.7151077	9.117398	0.071614176	0.044119135	-0.008222247	0.3839004	2.9022024	9.359499	Sitting_Idle
12:10:36.579	0.22745611	2.7151077	9.117398	0.071614176	0.044119135	-0.008222247	0.3839004	2.9022024	9.359499	Sitting_Idle
12:10:36.601	0.22745611	2.7151077	9.117398	0.071614176	0.044119135	-0.008222247	0.3839004	2.9022024	9.359499	Sitting_Idle
12:10:36.624	0.22745611	2.7151077	9.117398	0.071614176	0.044119135	-0.008222247	0.3839004	2.9022024	9.359499	Sitting_Idle
12:10:36.649	0.22745611	2.7151077	9.117398	0.071614176	0.044119135	-0.008222247	0.3839004	2.9022024	9.359499	Sitting_Idle
12:10:36.672	0.22745611	2.7151077	9.117398	0.071614176	0.044119135	-0.008222247	0.3839004	2.9022024	9.359499	Sitting_Idle
12:10:36.695	0.4668836	2.8779182	8.842057	-0.12141924	-0.018189123	-0.07969348	0.33974662	2.9399002	9.349436	Sitting_Idle
12:10:36.718	0.4668836	2.8779182	8.842057	-0.12141924	-0.018189123	-0.07969348	0.33974662	2.9399002	9.349436	Sitting_Idle
12:10:36.741	0.4668836	2.8779182	8.842057	-0.12141924	-0.018189123	-0.07969348	0.33974662	2.9399002	9.349436	Sitting_Idle
12:10:36.762	0.4668836	2.8779182	8.842057	-0.12141924	-0.018189123	-0.07969348	0.33974662	2.9399002	9.349436	Sitting_Idle
12:10:36.786	0.4668836	2.8779182	8.842057	-0.12141924	-0.018189123	-0.07969348	0.33974662	2.9399002	9.349436	Sitting_Idle
12:10:36.809	0.4668836	2.8779182	8.842057	-0.12141924	-0.018189123	-0.07969348	0.33974662	2.9399002	9.349436	Sitting_Idle
12:10:36.832	0.4668836	2.8779182	8.842057	-0.12141924	-0.018189123	-0.07969348	0.33974662	2.9399002	9.349436	Sitting_Idle
12:10:36.855	0.4668836	2.8779182	8.842057	-0.12141924	-0.018189123	-0.07969348	0.33974662	2.9399002	9.349436	Sitting_Idle
12:10:36.878	0.17717634	2.8563697	8.89952	0.029464474	-0.02368691	0.046755627	0.32369536	2.8834457	9.367568	Sitting_Idle
12:10:36.902	0.17717634	2.8563697	8.89952	0.029464474	-0.02368691	0.046755627	0.32369536	2.8834457	9.367568	Sitting_Idle
12:10:36.923	0.17717634	2.8563697	8.89952	0.029464474	-0.02368691	0.046755627	0.32369536	2.8834457	9.367568	Sitting_Idle
12:10:36.945	0.17717634	2.8563697	8.89952	0.029464474	-0.02368691	0.046755627	0.32369536	2.8834457	9.367568	Sitting_Idle
12:10:36.968	0.17717634	2.8563697	8.89952	0.029464474	-0.02368691	0.046755627	0.32369536	2.8834457	9.367568	Sitting_Idle
12:10:36.991	0.17717634	2.8563697	8.89952	0.029464474	-0.02368691	0.046755627	0.32369536	2.8834457	9.367568	Sitting_Idle
12:10:37.015	0.17717634	2.8563697	8.89952	0.029464474	-0.02368691	0.046755627	0.32369536	2.8834457	9.367568	Sitting_Idle
12:10:37.036	0.17717634	2.8563697	8.89952	0.029464474	-0.02368691	0.046755627	0.32369536	2.8834457	9.367568	Sitting_Idle
12:10:37.060	0.34477556	2.719896	9.016839	-0.0395633	-0.016967393	0.06385985	0.33057284	2.8837318	9.36724	Sitting_Idle
12:10:37.083	0.34477556	2.719896	9.016839	-0.0395633	-0.016967393	0.06385985	0.33057284	2.8837318	9.36724	Sitting_Idle
12:10:37.106	0.34477556	2.719896	9.016839	-0.0395633	-0.016967393	0.06385985	0.33057284	2.8837318	9.36724	Sitting_Idle
12:10:37.128	0.34477556	2.719896	9.016839	-0.0395633	-0.016967393	0.06385985	0.33057284	2.8837318	9.36724	Sitting_Idle
12:10:37.151	0.34477556	2.719896	9.016839	-0.0395633	-0.016967393	0.06385985	0.33057284	2.8837318	9.36724	Sitting_Idle
12:10:37.174	0.34477556	2.719896	9.016839	-0.0395633	-0.016967393	0.06385985	0.33057284	2.8837318	9.36724	Sitting_Idle
12:10:37.197	0.34477556	2.719896	9.016839	-0.0395633	-0.016967393	0.06385985	0.33057284	2.8837318	9.36724	Sitting_Idle
12:10:37.220	0.34477556	2.719896	9.016839	-0.0395633	-0.016967393	0.06385985	0.33057284	2.8837318	9.36724	Sitting_Idle
12:10:37.244	0.32562137	2.80609	8.992896	0.025188418	0.04961692	0.041868705	0.32656625	2.8772056	9.369388	Sitting_Idle
12:10:37.267	0.32562137	2.80609	8.992896	0.025188418	0.04961692	0.041868705	0.32656625	2.8772056	9.369388	Sitting_Idle
12:10:37.290	0.32562137	2.80609	8.992896	0.025188418	0.04961692	0.041868705	0.32656625	2.8772056	9.369388	Sitting_Idle
12:10:37.313	0.32562137	2.80609	8.992896	0.025188418	0.04961692	0.041868705	0.32656625	2.8772056	9.369388	Sitting_Idle
12:10:37.335	0.32562137	2.80609	8.992896	0.025188418	0.04961692	0.041868705	0.32656625	2.8772056	9.369388	Sitting_Idle
12:10:37.358	0.32562137	2.80609	8.992896	0.025188418	0.04961692	0.041868705	0.32656625	2.8772056	9.369388	Sitting_Idle
12:10:37.381	0.32562137	2.80609	8.992896	0.025188418	0.04961692	0.041868705	0.32656625	2.8772056	9.369388	Sitting_Idle
12:10:37.404	0.32562137	2.80609	8.992896	0.025188418	0.04961692	0.041868705	0.32656625	2.8772056	9.369388	Sitting_Idle
12:10:37.428	0.34956414	2.7773588	8.858817	0.021523226	0.031290963	0.05652947	0.309479	2.8940513	9.364778	Sitting_Idle
12:10:37.451	0.34956414	2.7773588	8.858817	0.021523226	0.031290963	0.05652947	0.309479	2.8940513	9.364778	Sitting_Idle
12:10:37.473	0.34956414	2.7773588	8.858817	0.021523226	0.031290963	0.05652947	0.309479	2.8940513	9.364778	Sitting_Idle
12:10:37.496	0.34956414	2.7773588	8.858817	0.021523226	0.031290963	0.05652947	0.309479	2.8940513	9.364778	Sitting_Idle
12:10:37.520	0.34956414	2.7773588	8.858817	0.021523226	0.031290963	0.05652947	0.309479	2.8940513	9.364778	Sitting_Idle
12:10:37.541	0.34956414	2.7773588	8.858817	0.021523226	0.031290963	0.05652947	0.309479	2.8940513	9.364778	Sitting_Idle
12:10:37.564	0.34956414	2.7773588	8.858817	0.021523226	0.031290963	0.05652947	0.309479	2.8940513	9.364778	Sitting_Idle
12:10:37.587	0.58420306	2.7079248	9.134158	-0.021848205	-0.02368691	0.031483997	0.32882434	2.8928661	9.364485	Sitting_Idle
12:10:37.610	0.58420306	2.7079248	9.134158	-0.021848205	-0.02368691	0.031483997	0.32882434	2.8928661	9.364485	Sitting_Idle
12:10:37.633	0.58420306	2.7079248	9.134158	-0.021848205	-0.02368691	0.031483997	0.32882434	2.8928661	9.364485	Sitting_Idle
12:10:37.656	0.58420306	2.7079248	9.134158	-0.021848205	-0.02368691	0.031483997	0.32882434	2.8928661	9.364485	Sitting_Idle
12:10:37.679	0.58420306	2.7079248	9.134158	-0.021848205	-0.02368691	0.031483997	0.32882434	2.8928661	9.364485	Sitting_Idle
12:10:37.702	0.58420306	2.7079248	9.134158	-0.021848205	-0.02368691	0.031483997	0.32882434	2.8928661	9.364485	Sitting_Idle
12:10:37.725	0.58420306	2.7079248	9.134158	-0.021848205	-0.02368691	0.031483997	0.32882434	2.8928661	9.364485	Sitting_Idle
12:10:37.748	0.58420306	2.7079248	9.134158	-0.021848205	-0.02368691	0.031483997	0.32882434	2.8928661	9.364485	Sitting_Idle
12:10:37.770	0.5506832	2.80609	8.990502	-0.00046792277	-0.0078044143	-0.06564358	0.39965245	2.8925483	9.361827	Sitting_Idle
12:10:37.793	0.5506832	2.80609	8.990502	-0.00046792277	-0.0078044143	-0.06564358	0.39965245	2.8925483	9.361827	Sitting_Idle
12:10:37.817	0.5506832	2.80609	8.990502	-0.00046792277	-0.0078044143	-0.06564358	0.39965245	2.8925483	9.361827	Sitting_Idle
12:10:37.841	0.5506832	2.80609	8.990502	-0.00046792277	-0.0078044143	-0.06564358	0.39965245	2.8925483	9.361827	Sitting_Idle
12:10:37.864	0.5506832	2.80609	8.990502	-0.00046792277	-0.0078044143	-0.06564358	0.39965245	2.8925483	9.361827	Sitting_Idle
12:10:37.887	0.5506832	2.80609	8.990502	-0.00046792277	-0.0078044143	-0.06564358	0.39965245	2.8925483	9.361827	Sitting_Idle
12:10:37.910	0.5506832	2.80609	8.990502	-0.00046792277	-0.0078044143	-0.06564358	0.39965245	2.8925483	9.361827	Sitting_Idle
12:10:37.932	0.5506832	2.80609	8.990502	-0.00046792277	-0.0078044143	-0.06564358	0.39965245	2.8925483	9.361827	Sitting_Idle
12:10:37.955	0.43096948	2.8443985	9.016839	0.00808419	-0.006582684	-0.11939972	0.42666876	2.882146	9.363844	Sitting_Idle
12:10:37.978	0.43096948	2.8443985	9.016839	0.00808419	-0.006582684	-0.11939972	0.42666876	2.882146	9.363844	Sitting_Idle
12:10:38.001	0.43096948	2.8443985	9.016839	0.00808419	-0.006582684	-0.11939972	0.42666876	2.882146	9.363844	Sitting_Idle
12:10:38.024	0.43096948	2.8443985	9.016839	0.00808419	-0.006582684	-0.11939972	0.42666876	2.882146	9.363844	Sitting_Idle
12:10:38.048	0.43096948	2.8443985	9.016839	0.00808419	-0.006582684	-0.11939972	0.42666876	2.882146	9.363844	Sitting_Idle
12:10:38.072	0.43096948	2.8443985	9.016839	0.00808419	-0.006582684	-0.11939972	0.42666876	2.882146	9.363844	Sitting_Idle
12:10:38.095	0.43096948	2.8443985	9.016839	0.00808419	-0.006582684	-0.11939972	0.42666876	2.882146	9.363844	Sitting_Idle
12:10:38.118	0.43096948	2.8443985	9.016839	0.00808419	-0.006582684	-0.11939972	0.42666876	2.882146	9.363844	Sitting_Idle
12:10:38.141	0.31125572	2.648068	9.09585	-0.00596571	-0.029795563	-0.16460374	0.39881644	2.8751464	9.367223	Sitting_Idle
12:10:38.165	0.31125572	2.648068	9.09585	-0.00596571	-0.029795563	-0.16460374	0.39881644	2.8751464	9.367223	Sitting_Idle
12:10:38.188	0.31125572	2.648068	9.09585	-0.00596571	-0.029795563	-0.16460374	0.39881644	2.8751464	9.367223	Sitting_Idle
12:10:38.211	0.31125572	2.648068	9.09585	-0.00596571	-0.029795563	-0.16460374	0.39881644	2.8751464	9.367223	Sitting_Idle
12:10:38.234	0.31125572	2.648068	9.09585	-0.00596571	-0.029795563	-0.16460374	0.39881644	2.8751464	9.367223	Sitting_Idle
12:10:38.255	0.31125572	2.648068	9.09585	-0.00596571	-0.029795563	-0.16460374	0.39881644	2.8751464	9.367223	Sitting_Idle
12:10:38.279	0.31125572	2.648068	9.09585	-0.00596571	-0.029795563	-0.16460374	0.39881644	2.8751464	9.367223	Sitting_Idle
12:10:38.303	0.31125572	2.648068	9.09585	-0.00596571	-0.029795563	-0.16460374	0.39881644	2.8751464	9.367223	Sitting_Idle
12:10:38.326	-0.090982445	3.110163	8.834874	0.034351394	0.09665354	-0.12917356	0.2548758	2.9344726	9.353837	Sitting_Idle
12:10:38.349	-0.090982445	3.110163	8.834874	0.034351394	0.09665354	-0.12917356	0.2548758	2.9344726	9.353837	Sitting_Idle
12:10:38.372	-0.090982445	3.110163	8.834874	0.034351394	0.09665354	-0.12917356	0.2548758	2.9344726	9.353837	Sitting_Idle
12:10:38.396	-0.090982445	3.110163	8.834874	0.034351394	0.09665354	-0.12917356	0.2548758	2.9344726	9.353837	Sitting_Idle
12:10:38.419	-0.090982445	3.110163	8.834874	0.034351394	0.09665354	-0.12917356	0.2548758	2.9344726	9.353837	Sitting_Idle
12:10:38.442	-0.090982445	3.110163	8.834874	0.034351394	0.09665354	-0.12917356	0.2548758	2.9344726	9.353837	Sitting_Idle
12:10:38.464	-0.090982445	3.110163	8.834874	0.034351394	0.09665354	-0.12917356	0.2548758	2.9344726	9.353837	Sitting_Idle
12:10:38.487	-0.023942748	2.52596	9.122187	-0.042617626	-0.057895362	-0.037543777	0.1354495	2.9278238	9.358412	Sitting_Idle
12:10:38.511	-0.023942748	2.52596	9.122187	-0.042617626	-0.057895362	-0.037543777	0.1354495	2.9278238	9.358412	Sitting_Idle
12:10:38.533	-0.023942748	2.52596	9.122187	-0.042617626	-0.057895362	-0.037543777	0.1354495	2.9278238	9.358412	Sitting_Idle
12:10:38.553	-0.023942748	2.52596	9.122187	-0.042617626	-0.057895362	-0.037543777	0.1354495	2.9278238	9.358412	Sitting_Idle
12:10:38.576	-0.023942748	2.52596	9.122187	-0.042617626	-0.057895362	-0.037543777	0.1354495	2.9278238	9.358412	Sitting_Idle
12:10:38.599	-0.023942748	2.52596	9.122187	-0.042617626	-0.057895362	-0.037543777	0.1354495	2.9278238	9.358412	Sitting_Idle
12:10:38.623	-0.023942748	2.52596	9.122187	-0.042617626	-0.057895362	-0.037543777	0.1354495	2.9278238	9.358412	Sitting_Idle
12:10:38.646	-0.023942748	2.52596	9.122187	-0.042617626	-0.057895362	-0.037543777	0.1354495	2.9278238	9.358412	Sitting_Idle
12:10:38.668	-0.047885496	3.0287576	8.947405	0.008695056	0.019073656	0.052864276	0.07997407	2.9125724	9.363809	Sitting_Idle
12:10:38.691	-0.047885496	3.0287576	8.947405	0.008695056	0.019073656	0.052864276	0.07997407	2.9125724	9.363809	Sitting_Idle
12:10:38.714	-0.047885496	3.0287576	8.947405	0.008695056	0.019073656	0.052864276	0.07997407	2.9125724	9.363809	Sitting_Idle
12:10:38.737	-0.047885496	3.0287576	8.947405	0.008695056	0.019073656	0.052864276	0.07997407	2.9125724	9.363809	Sitting_Idle
12:10:38.760	-0.047885496	3.0287576	8.947405	0.008695056	0.019073656	0.052864276	0.07997407	2.9125724	9.363809	Sitting_Idle
12:10:38.782	-0.047885496	3.0287576	8.947405	0.008695056	0.019073656	0.052864276	0.07997407	2.9125724	9.363809	Sitting_Idle
12:10:38.804	-0.047885496	3.0287576	8.947405	0.008695056	0.019073656	0.052864276	0.07997407	2.9125724	9.363809	Sitting_Idle
12:10:38.827	-0.047885496	3.0287576	8.947405	0.008695056	0.019073656	0.052864276	0.07997407	2.9125724	9.363809	Sitting_Idle
12:10:38.851	-0.047885496	2.6241252	9.158101	-0.012685227	0.0013585642	0.12189205	0.04978541	2.9120317	9.364185	Sitting_Idle
12:10:38.874	-0.047885496	2.6241252	9.158101	-0.012685227	0.0013585642	0.12189205	0.04978541	2.9120317	9.364185	Sitting_Idle
12:10:38.897	-0.047885496	2.6241252	9.158101	-0.012685227	0.0013585642	0.12189205	0.04978541	2.9120317	9.364185	Sitting_Idle
12:10:38.920	-0.047885496	2.6241252	9.158101	-0.012685227	0.0013585642	0.12189205	0.04978541	2.9120317	9.364185	Sitting_Idle
12:10:38.943	-0.047885496	2.6241252	9.158101	-0.012685227	0.0013585642	0.12189205	0.04978541	2.9120317	9.364185	Sitting_Idle
12:10:38.966	-0.047885496	2.6241252	9.158101	-0.012685227	0.0013585642	0.12189205	0.04978541	2.9120317	9.364185	Sitting_Idle
12:10:38.988	-0.047885496	2.6241252	9.158101	-0.012685227	0.0013585642	0.12189205	0.04978541	2.9120317	9.364185	Sitting_Idle
12:10:39.011	-0.047885496	2.6241252	9.158101	-0.012685227	0.0013585642	0.12189205	0.04978541	2.9120317	9.364185	Sitting_Idle
12:10:39.034	0.083799616	2.9641123	8.954588	0.006251595	0.054503843	0.17992425	0.031599984	2.948738	9.352771	Sitting_Idle
12:10:39.057	0.083799616	2.9641123	8.954588	0.006251595	0.054503843	0.17992425	0.031599984	2.948738	9.352771	Sitting_Idle
12:10:39.081	0.083799616	2.9641123	8.954588	0.006251595	0.054503843	0.17992425	0.031599984	2.948738	9.352771	Sitting_Idle
12:10:39.104	0.083799616	2.9641123	8.954588	0.006251595	0.054503843	0.17992425	0.031599984	2.948738	9.352771	Sitting_Idle
12:10:39.127	0.083799616	2.9641123	8.954588	0.006251595	0.054503843	0.17992425	0.031599984	2.948738	9.352771	Sitting_Idle
12:10:39.150	0.083799616	2.9641123	8.954588	0.006251595	0.054503843	0.17992425	0.031599984	2.948738	9.352771	Sitting_Idle
12:10:39.173	0.083799616	2.9641123	8.954588	0.006251595	0.054503843	0.17992425	0.031599984	2.948738	9.352771	Sitting_Idle
12:10:39.196	0.083799616	2.9641123	8.954588	0.006251595	0.054503843	0.17992425	0.031599984	2.948738	9.352771	Sitting_Idle
12:10:39.219	0.20111908	2.6767993	9.024022	-0.027345993	0.03251269	0.23062606	0.054530047	2.9304605	9.358408	Sitting_Idle
12:10:39.242	0.20111908	2.6767993	9.024022	-0.027345993	0.03251269	0.23062606	0.054530047	2.9304605	9.358408	Sitting_Idle
12:10:39.265	0.20111908	2.6767993	9.024022	-0.027345993	0.03251269	0.23062606	0.054530047	2.9304605	9.358408	Sitting_Idle
12:10:39.286	0.20111908	2.6767993	9.024022	-0.027345993	0.03251269	0.23062606	0.054530047	2.9304605	9.358408	Sitting_Idle
12:10:39.309	0.20111908	2.6767993	9.024022	-0.027345993	0.03251269	0.23062606	0.054530047	2.9304605	9.358408	Sitting_Idle
12:10:39.332	0.20111908	2.6767993	9.024022	-0.027345993	0.03251269	0.23062606	0.054530047	2.9304605	9.358408	Sitting_Idle
12:10:39.355	0.20111908	2.6767993	9.024022	-0.027345993	0.03251269	0.23062606	0.054530047	2.9304605	9.358408	Sitting_Idle
12:10:39.378	0.20111908	2.6767993	9.024022	-0.027345993	0.03251269	0.23062606	0.054530047	2.9304605	9.358408	Sitting_Idle
12:10:39.401	0.409421	2.6983478	9.155706	-0.010852631	-0.0078044143	0.17503732	0.14457528	2.9088216	9.3642	Sitting_Idle
12:10:39.425	0.409421	2.6983478	9.155706	-0.010852631	-0.0078044143	0.17503732	0.14457528	2.9088216	9.3642	Sitting_Idle
12:10:39.448	0.409421	2.6983478	9.155706	-0.010852631	-0.0078044143	0.17503732	0.14457528	2.9088216	9.3642	Sitting_Idle
12:10:39.471	0.409421	2.6983478	9.155706	-0.010852631	-0.0078044143	0.17503732	0.14457528	2.9088216	9.3642	Sitting_Idle
12:10:39.492	0.409421	2.6983478	9.155706	-0.010852631	-0.0078044143	0.17503732	0.14457528	2.9088216	9.3642	Sitting_Idle
12:10:39.515	0.409421	2.6983478	9.155706	-0.010852631	-0.0078044143	0.17503732	0.14457528	2.9088216	9.3642	Sitting_Idle
12:10:39.768	0.52913475	2.743839	9.088667	-0.0071874405	-0.03407162	0.08157495	0.36722362	2.8946393	9.36251	Sitting_Idle
12:10:39.791	0.52913475	2.743839	9.088667	-0.0071874405	-0.03407162	0.08157495	0.36722362	2.8946393	9.36251	Sitting_Idle
12:10:39.814	0.52913475	2.743839	9.088667	-0.0071874405	-0.03407162	0.08157495	0.36722362	2.8946393	9.36251	Sitting_Idle
12:10:39.837	0.52913475	2.743839	9.088667	-0.0071874405	-0.03407162	0.08157495	0.36722362	2.8946393	9.36251	Sitting_Idle
12:10:39.860	0.52913475	2.743839	9.088667	-0.0071874405	-0.03407162	0.08157495	0.36722362	2.8946393	9.36251	Sitting_Idle
12:10:40.225	0.17478207	2.8970726	8.940222	0.0765011	0.07710586	-0.15238644	0.5229624	2.929618	9.344209	Sitting_Idle
12:10:40.248	0.17478207	2.8970726	8.940222	0.0765011	0.07710586	-0.15238644	0.5229624	2.929618	9.344209	Sitting_Idle
12:10:40.271	0.17478207	2.8970726	8.940222	0.0765011	0.07710586	-0.15238644	0.5229624	2.929618	9.344209	Sitting_Idle
12:10:40.294	0.43815228	2.832427	8.940222	-0.01757215	0.00319116	-0.15116473	0.48236778	2.948066	9.34059	Sitting_Idle
12:10:40.317	0.43815228	2.832427	8.940222	-0.01757215	0.00319116	-0.15116473	0.48236778	2.948066	9.34059	Sitting_Idle
12:10:40.340	0.43815228	2.832427	8.940222	-0.01757215	0.00319116	-0.15116473	0.48236778	2.948066	9.34059	Sitting_Idle
12:10:40.362	0.43815228	2.832427	8.940222	-0.01757215	0.00319116	-0.15116473	0.48236778	2.948066	9.34059	Sitting_Idle
12:10:40.385	0.43815228	2.832427	8.940222	-0.01757215	0.00319116	-0.15116473	0.48236778	2.948066	9.34059	Sitting_Idle
12:10:40.408	0.43815228	2.832427	8.940222	-0.01757215	0.00319116	-0.15116473	0.48236778	2.948066	9.34059	Sitting_Idle
12:10:40.431	0.43815228	2.832427	8.940222	-0.01757215	0.00319116	-0.15116473	0.48236778	2.948066	9.34059	Sitting_Idle
12:10:40.455	0.43815228	2.832427	8.940222	-0.01757215	0.00319116	-0.15116473	0.48236778	2.948066	9.34059	Sitting_Idle
12:10:40.478	0.3615355	2.8013015	9.198804	-0.08537819	-0.060338825	-0.041819837	0.29308358	2.961253	9.3442745	Sitting_Idle
12:10:40.501	0.3615355	2.8013015	9.198804	-0.08537819	-0.060338825	-0.041819837	0.29308358	2.961253	9.3442745	Sitting_Idle
12:10:40.524	0.3615355	2.8013015	9.198804	-0.08537819	-0.060338825	-0.041819837	0.29308358	2.961253	9.3442745	Sitting_Idle
12:10:40.546	0.3615355	2.8013015	9.198804	-0.08537819	-0.060338825	-0.041819837	0.29308358	2.961253	9.3442745	Sitting_Idle
12:10:40.569	0.3615355	2.8013015	9.198804	-0.08537819	-0.060338825	-0.041819837	0.29308358	2.961253	9.3442745	Sitting_Idle
12:10:40.592	0.3615355	2.8013015	9.198804	-0.08537819	-0.060338825	-0.041819837	0.29308358	2.961253	9.3442745	Sitting_Idle
12:10:40.615	0.3615355	2.8013015	9.198804	-0.08537819	-0.060338825	-0.041819837	0.29308358	2.961253	9.3442745	Sitting_Idle
12:10:40.638	0.3615355	2.8013015	9.198804	-0.08537819	-0.060338825	-0.041819837	0.29308358	2.961253	9.3442745	Sitting_Idle
12:10:40.661	0.083799616	2.892284	9.040782	0.03007534	0.043508265	-0.12978442	0.26946884	2.895869	9.365452	Sitting_Idle
12:10:40.685	0.083799616	2.892284	9.040782	0.03007534	0.043508265	-0.12978442	0.26946884	2.895869	9.365452	Sitting_Idle
12:10:40.708	0.083799616	2.892284	9.040782	0.03007534	0.043508265	-0.12978442	0.26946884	2.895869	9.365452	Sitting_Idle
12:10:40.731	0.083799616	2.892284	9.040782	0.03007534	0.043508265	-0.12978442	0.26946884	2.895869	9.365452	Sitting_Idle
12:10:40.754	0.083799616	2.892284	9.040782	0.03007534	0.043508265	-0.12978442	0.26946884	2.895869	9.365452	Sitting_Idle
12:10:40.775	0.083799616	2.892284	9.040782	0.03007534	0.043508265	-0.12978442	0.26946884	2.895869	9.365452	Sitting_Idle
12:10:40.799	0.083799616	2.892284	9.040782	0.03007534	0.043508265	-0.12978442	0.26946884	2.895869	9.365452	Sitting_Idle
12:10:40.822	0.083799616	2.892284	9.040782	0.03007534	0.043508265	-0.12978442	0.26946884	2.895869	9.365452	Sitting_Idle
12:10:40.846	0.11013664	2.9162266	8.858817	-0.013296093	-0.04812152	-0.12306491	0.22341092	2.9281027	9.356638	Sitting_Idle
12:10:40.869	0.11013664	2.9162266	8.858817	-0.013296093	-0.04812152	-0.12306491	0.22341092	2.9281027	9.356638	Sitting_Idle
12:10:40.892	0.11013664	2.9162266	8.858817	-0.013296093	-0.04812152	-0.12306491	0.22341092	2.9281027	9.356638	Sitting_Idle
12:10:40.915	0.11013664	2.9162266	8.858817	-0.013296093	-0.04812152	-0.12306491	0.22341092	2.9281027	9.356638	Sitting_Idle
12:10:40.939	0.11013664	2.9162266	8.858817	-0.013296093	-0.04812152	-0.12306491	0.22341092	2.9281027	9.356638	Sitting_Idle
12:10:40.962	0.11013664	2.9162266	8.858817	-0.013296093	-0.04812152	-0.12306491	0.22341092	2.9281027	9.356638	Sitting_Idle
12:10:40.984	0.11013664	2.9162266	8.858817	-0.013296093	-0.04812152	-0.12306491	0.22341092	2.9281027	9.356638	Sitting_Idle
12:10:41.006	0.05027977	2.7151077	8.973742	-0.028567724	-0.027352102	-0.061978385	0.18507117	2.9026308	9.365407	Sitting_Idle
12:10:41.030	0.05027977	2.7151077	8.973742	-0.028567724	-0.027352102	-0.061978385	0.18507117	2.9026308	9.365407	Sitting_Idle
12:10:41.053	0.05027977	2.7151077	8.973742	-0.028567724	-0.027352102	-0.061978385	0.18507117	2.9026308	9.365407	Sitting_Idle
12:10:41.076	0.05027977	2.7151077	8.973742	-0.028567724	-0.027352102	-0.061978385	0.18507117	2.9026308	9.365407	Sitting_Idle
12:10:41.099	0.05027977	2.7151077	8.973742	-0.028567724	-0.027352102	-0.061978385	0.18507117	2.9026308	9.365407	Sitting_Idle
12:10:41.122	0.05027977	2.7151077	8.973742	-0.028567724	-0.027352102	-0.061978385	0.18507117	2.9026308	9.365407	Sitting_Idle
12:10:41.146	0.05027977	2.7151077	8.973742	-0.028567724	-0.027352102	-0.061978385	0.18507117	2.9026308	9.365407	Sitting_Idle
12:10:41.168	0.05027977	2.7151077	8.973742	-0.028567724	-0.027352102	-0.061978385	0.18507117	2.9026308	9.365407	Sitting_Idle
12:10:41.191	0.045491222	2.8587642	8.973742	-0.009020036	-0.045678057	-0.03326772	0.1370082	2.903124	9.366081	Sitting_Idle
12:10:41.214	0.045491222	2.8587642	8.973742	-0.009020036	-0.045678057	-0.03326772	0.1370082	2.903124	9.366081	Sitting_Idle
12:10:41.237	0.045491222	2.8587642	8.973742	-0.009020036	-0.045678057	-0.03326772	0.1370082	2.903124	9.366081	Sitting_Idle
12:10:41.261	0.045491222	2.8587642	8.973742	-0.009020036	-0.045678057	-0.03326772	0.1370082	2.903124	9.366081	Sitting_Idle
12:10:41.284	0.045491222	2.8587642	8.973742	-0.009020036	-0.045678057	-0.03326772	0.1370082	2.903124	9.366081	Sitting_Idle
12:10:41.307	0.045491222	2.8587642	8.973742	-0.009020036	-0.045678057	-0.03326772	0.1370082	2.903124	9.366081	Sitting_Idle
12:10:41.330	0.045491222	2.8587642	8.973742	-0.009020036	-0.045678057	-0.03326772	0.1370082	2.903124	9.366081	Sitting_Idle
12:10:41.353	0.045491222	2.8587642	8.973742	-0.009020036	-0.045678057	-0.03326772	0.1370082	2.903124	9.366081	Sitting_Idle
12:10:41.376	0.18196489	2.6767993	9.107821	-0.004133114	-0.0023066273	0.0052167894	0.16569267	2.8925412	9.368891	Sitting_Idle
12:10:41.398	0.18196489	2.6767993	9.107821	-0.004133114	-0.0023066273	0.0052167894	0.16569267	2.8925412	9.368891	Sitting_Idle
12:10:41.420	0.18196489	2.6767993	9.107821	-0.004133114	-0.0023066273	0.0052167894	0.16569267	2.8925412	9.368891	Sitting_Idle
12:10:41.442	0.18196489	2.6767993	9.107821	-0.004133114	-0.0023066273	0.0052167894	0.16569267	2.8925412	9.368891	Sitting_Idle
12:10:41.465	0.18196489	2.6767993	9.107821	-0.004133114	-0.0023066273	0.0052167894	0.16569267	2.8925412	9.368891	Sitting_Idle
12:10:41.489	0.18196489	2.6767993	9.107821	-0.004133114	-0.0023066273	0.0052167894	0.16569267	2.8925412	9.368891	Sitting_Idle
12:10:41.512	0.18196489	2.6767993	9.107821	-0.004133114	-0.0023066273	0.0052167894	0.16569267	2.8925412	9.368891	Sitting_Idle
12:10:41.535	0.18196489	2.6767993	9.107821	-0.004133114	-0.0023066273	0.0052167894	0.16569267	2.8925412	9.368891	Sitting_Idle
12:10:41.558	-0.021548472	2.6863763	9.088667	0.02091236	0.069164604	0.076077156	0.14109693	2.915971	9.362028	Sitting_Idle
12:10:41.581	-0.021548472	2.6863763	9.088667	0.02091236	0.069164604	0.076077156	0.14109693	2.915971	9.362028	Sitting_Idle
12:10:41.605	-0.021548472	2.6863763	9.088667	0.02091236	0.069164604	0.076077156	0.14109693	2.915971	9.362028	Sitting_Idle
12:10:41.628	-0.021548472	2.6863763	9.088667	0.02091236	0.069164604	0.076077156	0.14109693	2.915971	9.362028	Sitting_Idle
12:10:41.651	-0.021548472	2.6863763	9.088667	0.02091236	0.069164604	0.076077156	0.14109693	2.915971	9.362028	Sitting_Idle
12:10:41.674	-0.021548472	2.6863763	9.088667	0.02091236	0.069164604	0.076077156	0.14109693	2.915971	9.362028	Sitting_Idle
12:10:41.697	-0.021548472	2.6863763	9.088667	0.02091236	0.069164604	0.076077156	0.14109693	2.915971	9.362028	Sitting_Idle
12:10:41.721	-0.021548472	2.6863763	9.088667	0.02091236	0.069164604	0.076077156	0.14109693	2.915971	9.362028	Sitting_Idle
12:10:41.744	0.026337024	2.8276386	8.980925	-0.0047439793	0.03006923	0.13960715	0.10240269	2.9217122	9.360742	Sitting_Idle
12:10:41.765	0.026337024	2.8276386	8.980925	-0.0047439793	0.03006923	0.13960715	0.10240269	2.9217122	9.360742	Sitting_Idle
12:10:41.788	0.026337024	2.8276386	8.980925	-0.0047439793	0.03006923	0.13960715	0.10240269	2.9217122	9.360742	Sitting_Idle
12:10:41.811	0.026337024	2.8276386	8.980925	-0.0047439793	0.03006923	0.13960715	0.10240269	2.9217122	9.360742	Sitting_Idle
12:10:41.835	0.026337024	2.8276386	8.980925	-0.0047439793	0.03006923	0.13960715	0.10240269	2.9217122	9.360742	Sitting_Idle
12:10:41.861	0.026337024	2.8276386	8.980925	-0.0047439793	0.03006923	0.13960715	0.10240269	2.9217122	9.360742	Sitting_Idle
12:10:41.884	0.026337024	2.8276386	8.980925	-0.0047439793	0.03006923	0.13960715	0.10240269	2.9217122	9.360742	Sitting_Idle
12:10:41.907	0.1340794	2.8204558	9.004868	-0.0029113838	0.025793174	0.17625907	0.13761604	2.916767	9.361833	Sitting_Idle
12:10:41.930	0.1340794	2.8204558	9.004868	-0.0029113838	0.025793174	0.17625907	0.13761604	2.916767	9.361833	Sitting_Idle
12:10:41.954	0.1340794	2.8204558	9.004868	-0.0029113838	0.025793174	0.17625907	0.13761604	2.916767	9.361833	Sitting_Idle
12:10:41.976	0.1340794	2.8204558	9.004868	-0.0029113838	0.025793174	0.17625907	0.13761604	2.916767	9.361833	Sitting_Idle
12:10:42.000	0.1340794	2.8204558	9.004868	-0.0029113838	0.025793174	0.17625907	0.13761604	2.916767	9.361833	Sitting_Idle
12:10:42.023	0.1340794	2.8204558	9.004868	-0.0029113838	0.025793174	0.17625907	0.13761604	2.916767	9.361833	Sitting_Idle
12:10:42.044	0.1340794	2.8204558	9.004868	-0.0029113838	0.025793174	0.17625907	0.13761604	2.916767	9.361833	Sitting_Idle
12:10:42.068	0.1340794	2.8204558	9.004868	-0.0029113838	0.025793174	0.17625907	0.13761604	2.916767	9.361833	Sitting_Idle
12:10:42.091	0.2681588	2.8372157	8.988108	0.006251595	0.024571443	0.17686991	0.19628999	2.9131687	9.361907	Sitting_Idle
12:10:42.114	0.2681588	2.8372157	8.988108	0.006251595	0.024571443	0.17686991	0.19628999	2.9131687	9.361907	Sitting_Idle
12:10:42.137	0.2681588	2.8372157	8.988108	0.006251595	0.024571443	0.17686991	0.19628999	2.9131687	9.361907	Sitting_Idle
12:10:42.160	0.2681588	2.8372157	8.988108	0.006251595	0.024571443	0.17686991	0.19628999	2.9131687	9.361907	Sitting_Idle
12:10:42.184	0.2681588	2.8372157	8.988108	0.006251595	0.024571443	0.17686991	0.19628999	2.9131687	9.361907	Sitting_Idle
12:10:42.205	0.2681588	2.8372157	8.988108	0.006251595	0.024571443	0.17686991	0.19628999	2.9131687	9.361907	Sitting_Idle
12:10:42.228	0.2681588	2.8372157	8.988108	0.006251595	0.024571443	0.17686991	0.19628999	2.9131687	9.361907	Sitting_Idle
12:10:42.251	0.2681588	2.8372157	8.988108	0.006251595	0.024571443	0.17686991	0.19628999	2.9131687	9.361907	Sitting_Idle
12:10:42.273	0.38547826	2.8252442	9.038387	0.0148037085	0.029458366	0.13899627	0.27455527	2.9131882	9.359932	Sitting_Idle
12:10:42.297	0.38547826	2.8252442	9.038387	0.0148037085	0.029458366	0.13899627	0.27455527	2.9131882	9.359932	Sitting_Idle
12:10:42.320	0.38547826	2.8252442	9.038387	0.0148037085	0.029458366	0.13899627	0.27455527	2.9131882	9.359932	Sitting_Idle
12:10:42.343	0.38547826	2.8252442	9.038387	0.0148037085	0.029458366	0.13899627	0.27455527	2.9131882	9.359932	Sitting_Idle
12:10:42.366	0.38547826	2.8252442	9.038387	0.0148037085	0.029458366	0.13899627	0.27455527	2.9131882	9.359932	Sitting_Idle
12:10:42.389	0.38547826	2.8252442	9.038387	0.0148037085	0.029458366	0.13899627	0.27455527	2.9131882	9.359932	Sitting_Idle
12:10:42.412	0.38547826	2.8252442	9.038387	0.0148037085	0.029458366	0.13899627	0.27455527	2.9131882	9.359932	Sitting_Idle
12:10:42.434	0.38547826	2.8252442	9.038387	0.0148037085	0.029458366	0.13899627	0.27455527	2.9131882	9.359932	Sitting_Idle
12:10:42.457	0.723071	2.7845416	9.191621	0.0074733254	0.011132408	0.05408601	0.3834358	2.905127	9.35861	Sitting_Idle
12:10:42.480	0.723071	2.7845416	9.191621	0.0074733254	0.011132408	0.05408601	0.3834358	2.905127	9.35861	Sitting_Idle
12:10:42.503	0.723071	2.7845416	9.191621	0.0074733254	0.011132408	0.05408601	0.3834358	2.905127	9.35861	Sitting_Idle
12:10:42.527	0.723071	2.7845416	9.191621	0.0074733254	0.011132408	0.05408601	0.3834358	2.905127	9.35861	Sitting_Idle
12:10:42.550	0.723071	2.7845416	9.191621	0.0074733254	0.011132408	0.05408601	0.3834358	2.905127	9.35861	Sitting_Idle
12:10:42.573	0.723071	2.7845416	9.191621	0.0074733254	0.011132408	0.05408601	0.3834358	2.905127	9.35861	Sitting_Idle
12:10:42.595	0.723071	2.7845416	9.191621	0.0074733254	0.011132408	0.05408601	0.3834358	2.905127	9.35861	Sitting_Idle
12:10:42.616	0.723071	2.7845416	9.191621	0.0074733254	0.011132408	0.05408601	0.3834358	2.905127	9.35861	Sitting_Idle
12:10:42.639	0.65842557	2.865947	9.217958	-0.063387044	-0.04079114	-0.057702333	0.492871	2.9302218	9.345654	Sitting_Idle
12:10:42.663	0.65842557	2.865947	9.217958	-0.063387044	-0.04079114	-0.057702333	0.492871	2.9302218	9.345654	Sitting_Idle
12:10:42.686	0.65842557	2.865947	9.217958	-0.063387044	-0.04079114	-0.057702333	0.492871	2.9302218	9.345654	Sitting_Idle
12:10:42.709	0.65842557	2.865947	9.217958	-0.063387044	-0.04079114	-0.057702333	0.492871	2.9302218	9.345654	Sitting_Idle
12:10:42.732	0.65842557	2.865947	9.217958	-0.063387044	-0.04079114	-0.057702333	0.492871	2.9302218	9.345654	Sitting_Idle
12:10:42.755	0.65842557	2.865947	9.217958	-0.063387044	-0.04079114	-0.057702333	0.492871	2.9302218	9.345654	Sitting_Idle
12:10:42.778	0.65842557	2.865947	9.217958	-0.063387044	-0.04079114	-0.057702333	0.492871	2.9302218	9.345654	Sitting_Idle
12:10:42.801	0.65842557	2.865947	9.217958	-0.063387044	-0.04079114	-0.057702333	0.492871	2.9302218	9.345654	Sitting_Idle
12:10:42.824	0.43096948	2.7869358	8.995291	0.0148037085	-0.00047403143	-0.17315587	0.5043423	2.9236684	9.347095	Sitting_Idle
12:10:42.847	0.43096948	2.7869358	8.995291	0.0148037085	-0.00047403143	-0.17315587	0.5043423	2.9236684	9.347095	Sitting_Idle
12:10:42.871	0.43096948	2.7869358	8.995291	0.0148037085	-0.00047403143	-0.17315587	0.5043423	2.9236684	9.347095	Sitting_Idle
12:10:42.894	0.43096948	2.7869358	8.995291	0.0148037085	-0.00047403143	-0.17315587	0.5043423	2.9236684	9.347095	Sitting_Idle
12:10:42.915	0.43096948	2.7869358	8.995291	0.0148037085	-0.00047403143	-0.17315587	0.5043423	2.9236684	9.347095	Sitting_Idle
12:10:42.938	0.43096948	2.7869358	8.995291	0.0148037085	-0.00047403143	-0.17315587	0.5043423	2.9236684	9.347095	Sitting_Idle
12:10:42.961	0.43096948	2.7869358	8.995291	0.0148037085	-0.00047403143	-0.17315587	0.5043423	2.9236684	9.347095	Sitting_Idle
12:10:42.984	0.43096948	2.7869358	8.995291	0.0148037085	-0.00047403143	-0.17315587	0.5043423	2.9236684	9.347095	Sitting_Idle
12:10:43.007	0.23942748	2.7342618	9.098245	-0.018793881	-0.033460755	-0.18720576	0.45364577	2.9164991	9.351932	Sitting_Idle
12:10:43.030	0.23942748	2.7342618	9.098245	-0.018793881	-0.033460755	-0.18720576	0.45364577	2.9164991	9.351932	Sitting_Idle
12:10:43.053	0.23942748	2.7342618	9.098245	-0.018793881	-0.033460755	-0.18720576	0.45364577	2.9164991	9.351932	Sitting_Idle
12:10:43.076	0.23942748	2.7342618	9.098245	-0.018793881	-0.033460755	-0.18720576	0.45364577	2.9164991	9.351932	Sitting_Idle
12:10:43.100	0.23942748	2.7342618	9.098245	-0.018793881	-0.033460755	-0.18720576	0.45364577	2.9164991	9.351932	Sitting_Idle
12:10:43.123	0.23942748	2.7342618	9.098245	-0.018793881	-0.033460755	-0.18720576	0.45364577	2.9164991	9.351932	Sitting_Idle
12:10:43.146	0.23942748	2.7342618	9.098245	-0.018793881	-0.033460755	-0.18720576	0.45364577	2.9164991	9.351932	Sitting_Idle
12:10:43.169	0.090982445	2.7749646	8.846846	0.02091236	-0.019410854	-0.22752288	0.37955338	2.893068	9.362504	Sitting_Idle
12:10:43.192	0.090982445	2.7749646	8.846846	0.02091236	-0.019410854	-0.22752288	0.37955338	2.893068	9.362504	Sitting_Idle
12:10:43.215	0.090982445	2.7749646	8.846846	0.02091236	-0.019410854	-0.22752288	0.37955338	2.893068	9.362504	Sitting_Idle
12:10:43.238	0.090982445	2.7749646	8.846846	0.02091236	-0.019410854	-0.22752288	0.37955338	2.893068	9.362504	Sitting_Idle
12:10:43.261	0.090982445	2.7749646	8.846846	0.02091236	-0.019410854	-0.22752288	0.37955338	2.893068	9.362504	Sitting_Idle
12:10:43.284	0.090982445	2.7749646	8.846846	0.02091236	-0.019410854	-0.22752288	0.37955338	2.893068	9.362504	Sitting_Idle
12:10:43.307	0.090982445	2.7749646	8.846846	0.02091236	-0.019410854	-0.22752288	0.37955338	2.893068	9.362504	Sitting_Idle
12:10:43.331	0.090982445	2.7749646	8.846846	0.02091236	-0.019410854	-0.22752288	0.37955338	2.893068	9.362504	Sitting_Idle
12:10:43.353	0.09337672	3.0718546	9.318518	0.045346968	0.0428974	0.10295523	0.16877574	2.8633027	9.377813	Sitting_Idle
12:10:43.376	0.09337672	3.0718546	9.318518	0.045346968	0.0428974	0.10295523	0.16877574	2.8633027	9.377813	Sitting_Idle
12:10:43.399	0.09337672	3.0718546	9.318518	0.045346968	0.0428974	0.10295523	0.16877574	2.8633027	9.377813	Sitting_Idle
12:10:43.422	0.09337672	3.0718546	9.318518	0.045346968	0.0428974	0.10295523	0.16877574	2.8633027	9.377813	Sitting_Idle
12:10:43.445	0.09337672	3.0718546	9.318518	0.045346968	0.0428974	0.10295523	0.16877574	2.8633027	9.377813	Sitting_Idle
12:10:43.468	0.09337672	3.0718546	9.318518	0.045346968	0.0428974	0.10295523	0.16877574	2.8633027	9.377813	Sitting_Idle
12:10:43.491	0.09337672	3.0718546	9.318518	0.045346968	0.0428974	0.10295523	0.16877574	2.8633027	9.377813	Sitting_Idle
12:10:43.514	0.09337672	3.0718546	9.318518	0.045346968	0.0428974	0.10295523	0.16877574	2.8633027	9.377813	Sitting_Idle
12:10:43.537	0.117319465	2.743839	9.107821	0.006251595	0.007467217	-0.03204599	0.14147271	2.8705728	9.376042	Sitting_Idle
12:10:43.561	0.117319465	2.743839	9.107821	0.006251595	0.007467217	-0.03204599	0.14147271	2.8705728	9.376042	Sitting_Idle
12:10:43.583	0.117319465	2.743839	9.107821	0.006251595	0.007467217	-0.03204599	0.14147271	2.8705728	9.376042	Sitting_Idle
12:10:43.604	0.117319465	2.743839	9.107821	0.006251595	0.007467217	-0.03204599	0.14147271	2.8705728	9.376042	Sitting_Idle
12:10:43.628	0.117319465	2.743839	9.107821	0.006251595	0.007467217	-0.03204599	0.14147271	2.8705728	9.376042	Sitting_Idle
12:10:43.649	0.117319465	2.743839	9.107821	0.006251595	0.007467217	-0.03204599	0.14147271	2.8705728	9.376042	Sitting_Idle
12:10:43.673	0.117319465	2.743839	9.107821	0.006251595	0.007467217	-0.03204599	0.14147271	2.8705728	9.376042	Sitting_Idle
12:10:43.696	0.117319465	2.743839	9.107821	0.006251595	0.007467217	-0.03204599	0.14147271	2.8705728	9.376042	Sitting_Idle
12:10:43.719	0.016759925	2.7893302	9.093455	-0.0139069585	0.028236635	0.008881981	0.09377828	2.8924265	9.369923	Sitting_Idle
12:10:43.742	0.016759925	2.7893302	9.093455	-0.0139069585	0.028236635	0.008881981	0.09377828	2.8924265	9.369923	Sitting_Idle
12:10:43.765	0.016759925	2.7893302	9.093455	-0.0139069585	0.028236635	0.008881981	0.09377828	2.8924265	9.369923	Sitting_Idle
12:10:43.788	0.016759925	2.7893302	9.093455	-0.0139069585	0.028236635	0.008881981	0.09377828	2.8924265	9.369923	Sitting_Idle
12:10:43.811	0.016759925	2.7893302	9.093455	-0.0139069585	0.028236635	0.008881981	0.09377828	2.8924265	9.369923	Sitting_Idle
12:10:43.834	0.016759925	2.7893302	9.093455	-0.0139069585	0.028236635	0.008881981	0.09377828	2.8924265	9.369923	Sitting_Idle
12:10:43.857	0.016759925	2.7893302	9.093455	-0.0139069585	0.028236635	0.008881981	0.09377828	2.8924265	9.369923	Sitting_Idle
12:10:43.880	0.016759925	2.7893302	9.093455	-0.0139069585	0.028236635	0.008881981	0.09377828	2.8924265	9.369923	Sitting_Idle
12:10:43.904	0.15083931	2.80609	8.976136	-0.004133114	0.019684521	0.08707273	0.09205548	2.8801458	9.373722	Sitting_Idle
12:10:43.927	0.15083931	2.80609	8.976136	-0.004133114	0.019684521	0.08707273	0.09205548	2.8801458	9.373722	Sitting_Idle
12:10:43.950	0.15083931	2.80609	8.976136	-0.004133114	0.019684521	0.08707273	0.09205548	2.8801458	9.373722	Sitting_Idle
12:10:43.973	0.15083931	2.80609	8.976136	-0.004133114	0.019684521	0.08707273	0.09205548	2.8801458	9.373722	Sitting_Idle
12:10:43.996	0.15083931	2.80609	8.976136	-0.004133114	0.019684521	0.08707273	0.09205548	2.8801458	9.373722	Sitting_Idle
12:10:44.020	0.15083931	2.80609	8.976136	-0.004133114	0.019684521	0.08707273	0.09205548	2.8801458	9.373722	Sitting_Idle
12:10:44.043	0.15083931	2.80609	8.976136	-0.004133114	0.019684521	0.08707273	0.09205548	2.8801458	9.373722	Sitting_Idle
12:10:44.066	0.15083931	2.80609	8.976136	-0.004133114	0.019684521	0.08707273	0.09205548	2.8801458	9.373722	Sitting_Idle
12:10:44.089	0.2777359	2.7486274	9.06233	-0.00596571	0.007467217	0.084629275	0.13513824	2.8658495	9.377581	Sitting_Idle
12:10:44.111	0.2777359	2.7486274	9.06233	-0.00596571	0.007467217	0.084629275	0.13513824	2.8658495	9.377581	Sitting_Idle
12:10:44.135	0.2777359	2.7486274	9.06233	-0.00596571	0.007467217	0.084629275	0.13513824	2.8658495	9.377581	Sitting_Idle
12:10:44.158	0.2777359	2.7486274	9.06233	-0.00596571	0.007467217	0.084629275	0.13513824	2.8658495	9.377581	Sitting_Idle
12:10:44.181	0.2777359	2.7486274	9.06233	-0.00596571	0.007467217	0.084629275	0.13513824	2.8658495	9.377581	Sitting_Idle
12:10:44.204	0.2777359	2.7486274	9.06233	-0.00596571	0.007467217	0.084629275	0.13513824	2.8658495	9.377581	Sitting_Idle
12:10:44.227	0.2777359	2.7486274	9.06233	-0.00596571	0.007467217	0.084629275	0.13513824	2.8658495	9.377581	Sitting_Idle
12:10:44.250	0.38308397	2.6791935	9.033599	-0.02917859	-0.009026145	0.04614476	0.21063678	2.8498657	9.38106	Sitting_Idle
12:10:44.272	0.38308397	2.6791935	9.033599	-0.02917859	-0.009026145	0.04614476	0.21063678	2.8498657	9.38106	Sitting_Idle
12:10:44.294	0.38308397	2.6791935	9.033599	-0.02917859	-0.009026145	0.04614476	0.21063678	2.8498657	9.38106	Sitting_Idle
12:10:44.317	0.38308397	2.6791935	9.033599	-0.02917859	-0.009026145	0.04614476	0.21063678	2.8498657	9.38106	Sitting_Idle
12:10:44.339	0.38308397	2.6791935	9.033599	-0.02917859	-0.009026145	0.04614476	0.21063678	2.8498657	9.38106	Sitting_Idle
12:10:44.363	0.38308397	2.6791935	9.033599	-0.02917859	-0.009026145	0.04614476	0.21063678	2.8498657	9.38106	Sitting_Idle
12:10:44.386	0.38308397	2.6791935	9.033599	-0.02917859	-0.009026145	0.04614476	0.21063678	2.8498657	9.38106	Sitting_Idle
12:10:44.409	0.38308397	2.6791935	9.033599	-0.02917859	-0.009026145	0.04614476	0.21063678	2.8498657	9.38106	Sitting_Idle
12:10:44.432	0.47167215	2.5522969	9.232324	-0.047504548	-0.042012867	0.002162463	0.2937012	2.8172154	9.388685	Sitting_Idle
12:10:44.455	0.47167215	2.5522969	9.232324	-0.047504548	-0.042012867	0.002162463	0.2937012	2.8172154	9.388685	Sitting_Idle
12:10:44.478	0.47167215	2.5522969	9.232324	-0.047504548	-0.042012867	0.002162463	0.2937012	2.8172154	9.388685	Sitting_Idle
12:10:44.500	0.47167215	2.5522969	9.232324	-0.047504548	-0.042012867	0.002162463	0.2937012	2.8172154	9.388685	Sitting_Idle
12:10:44.522	0.47167215	2.5522969	9.232324	-0.047504548	-0.042012867	0.002162463	0.2937012	2.8172154	9.388685	Sitting_Idle
12:10:44.545	0.47167215	2.5522969	9.232324	-0.047504548	-0.042012867	0.002162463	0.2937012	2.8172154	9.388685	Sitting_Idle
12:10:44.568	0.47167215	2.5522969	9.232324	-0.047504548	-0.042012867	0.002162463	0.2937012	2.8172154	9.388685	Sitting_Idle
12:10:44.592	0.47167215	2.5522969	9.232324	-0.047504548	-0.042012867	0.002162463	0.2937012	2.8172154	9.388685	Sitting_Idle
12:10:44.615	0.29689008	2.7941186	9.019233	0.06672726	0.06672115	-0.050982814	0.2789836	2.8418775	9.3817	Sitting_Idle
12:10:44.636	0.29689008	2.7941186	9.019233	0.06672726	0.06672115	-0.050982814	0.2789836	2.8418775	9.3817	Sitting_Idle
12:10:44.662	0.29689008	2.7941186	9.019233	0.06672726	0.06672115	-0.050982814	0.2789836	2.8418775	9.3817	Sitting_Idle
12:10:44.685	0.29689008	2.7941186	9.019233	0.06672726	0.06672115	-0.050982814	0.2789836	2.8418775	9.3817	Sitting_Idle
12:10:44.708	0.29689008	2.7941186	9.019233	0.06672726	0.06672115	-0.050982814	0.2789836	2.8418775	9.3817	Sitting_Idle
12:10:44.731	0.29689008	2.7941186	9.019233	0.06672726	0.06672115	-0.050982814	0.2789836	2.8418775	9.3817	Sitting_Idle
12:10:44.754	0.29689008	2.7941186	9.019233	0.06672726	0.06672115	-0.050982814	0.2789836	2.8418775	9.3817	Sitting_Idle
12:10:44.777	0.29689008	2.7941186	9.019233	0.06672726	0.06672115	-0.050982814	0.2789836	2.8418775	9.3817	Sitting_Idle
12:10:44.800	0.14844504	2.7079248	9.11261	-0.02917859	-0.039569408	-0.070530504	0.24875097	2.8766599	9.371943	Sitting_Idle
12:10:44.823	0.14844504	2.7079248	9.11261	-0.02917859	-0.039569408	-0.070530504	0.24875097	2.8766599	9.371943	Sitting_Idle
12:10:44.846	0.14844504	2.7079248	9.11261	-0.02917859	-0.039569408	-0.070530504	0.24875097	2.8766599	9.371943	Sitting_Idle
12:10:44.868	0.14844504	2.7079248	9.11261	-0.02917859	-0.039569408	-0.070530504	0.24875097	2.8766599	9.371943	Sitting_Idle
12:10:44.891	0.14844504	2.7079248	9.11261	-0.02917859	-0.039569408	-0.070530504	0.24875097	2.8766599	9.371943	Sitting_Idle
12:10:44.914	0.14844504	2.7079248	9.11261	-0.02917859	-0.039569408	-0.070530504	0.24875097	2.8766599	9.371943	Sitting_Idle
12:10:44.938	0.14844504	2.7079248	9.11261	-0.02917859	-0.039569408	-0.070530504	0.24875097	2.8766599	9.371943	Sitting_Idle
12:10:44.961	0.14844504	2.7079248	9.11261	-0.02917859	-0.039569408	-0.070530504	0.24875097	2.8766599	9.371943	Sitting_Idle
12:10:44.984	0.1340794	2.925804	8.856422	0.07894456	0.037399612	-0.061367523	0.231734	2.8880274	9.368883	Sitting_Idle
12:10:45.007	0.1340794	2.925804	8.856422	0.07894456	0.037399612	-0.061367523	0.231734	2.8880274	9.368883	Sitting_Idle
12:10:45.030	0.1340794	2.925804	8.856422	0.07894456	0.037399612	-0.061367523	0.231734	2.8880274	9.368883	Sitting_Idle
12:10:45.053	0.1340794	2.925804	8.856422	0.07894456	0.037399612	-0.061367523	0.231734	2.8880274	9.368883	Sitting_Idle
12:10:45.076	0.1340794	2.925804	8.856422	0.07894456	0.037399612	-0.061367523	0.231734	2.8880274	9.368883	Sitting_Idle
12:10:45.098	0.1340794	2.925804	8.856422	0.07894456	0.037399612	-0.061367523	0.231734	2.8880274	9.368883	Sitting_Idle
12:10:45.121	0.1340794	2.925804	8.856422	0.07894456	0.037399612	-0.061367523	0.231734	2.8880274	9.368883	Sitting_Idle
12:10:45.145	0.19154198	2.6504622	9.155706	0.07894456	0.037399612	-0.061367523	0.18860775	2.9110987	9.362709	Sitting_Idle
12:10:45.168	0.19154198	2.6504622	9.155706	-0.09148685	-0.07561046	0.0027733282	0.18860775	2.9110987	9.362709	Sitting_Idle
12:10:45.191	0.19154198	2.6504622	9.155706	-0.09148685	-0.07561046	0.0027733282	0.18860775	2.9110987	9.362709	Sitting_Idle
12:10:45.214	0.19154198	2.6504622	9.155706	-0.09148685	-0.07561046	0.0027733282	0.18860775	2.9110987	9.362709	Sitting_Idle
12:10:45.237	0.19154198	2.6504622	9.155706	-0.09148685	-0.07561046	0.0027733282	0.18860775	2.9110987	9.362709	Sitting_Idle
12:10:45.260	0.19154198	2.6504622	9.155706	-0.09148685	-0.07561046	0.0027733282	0.18860775	2.9110987	9.362709	Sitting_Idle
12:10:45.282	0.19154198	2.6504622	9.155706	-0.09148685	-0.07561046	0.0027733282	0.18860775	2.9110987	9.362709	Sitting_Idle
12:10:45.305	0.19154198	2.6504622	9.155706	-0.09148685	-0.07561046	0.0027733282	0.18860775	2.9110987	9.362709	Sitting_Idle
12:10:45.328	0.090982445	2.9042554	8.961771	0.00014294247	0.024571443	0.013158037	0.18073387	2.8894954	9.369554	Sitting_Idle
12:10:45.351	0.090982445	2.9042554	8.961771	0.00014294247	0.024571443	0.013158037	0.18073387	2.8894954	9.369554	Sitting_Idle
12:10:45.374	0.090982445	2.9042554	8.961771	0.00014294247	0.024571443	0.013158037	0.18073387	2.8894954	9.369554	Sitting_Idle
12:10:45.397	0.090982445	2.9042554	8.961771	0.00014294247	0.024571443	0.013158037	0.18073387	2.8894954	9.369554	Sitting_Idle
12:10:45.421	0.090982445	2.9042554	8.961771	0.00014294247	0.024571443	0.013158037	0.18073387	2.8894954	9.369554	Sitting_Idle
12:10:45.444	0.090982445	2.9042554	8.961771	0.00014294247	0.024571443	0.013158037	0.18073387	2.8894954	9.369554	Sitting_Idle
12:10:45.467	0.090982445	2.9042554	8.961771	0.00014294247	0.024571443	0.013158037	0.18073387	2.8894954	9.369554	Sitting_Idle
12:10:45.490	0.090982445	2.9042554	8.961771	0.00014294247	0.024571443	0.013158037	0.18073387	2.8894954	9.369554	Sitting_Idle
12:10:45.513	0.07901107	2.7893302	9.105427	-0.03284378	-0.037125945	0.06263812	0.16757286	2.8768086	9.373701	Sitting_Idle
12:10:45.536	0.07901107	2.7893302	9.105427	-0.03284378	-0.037125945	0.06263812	0.16757286	2.8768086	9.373701	Sitting_Idle
12:10:45.559	0.07901107	2.7893302	9.105427	-0.03284378	-0.037125945	0.06263812	0.16757286	2.8768086	9.373701	Sitting_Idle
12:10:45.582	0.07901107	2.7893302	9.105427	-0.03284378	-0.037125945	0.06263812	0.16757286	2.8768086	9.373701	Sitting_Idle
12:10:45.605	0.07901107	2.7893302	9.105427	-0.03284378	-0.037125945	0.06263812	0.16757286	2.8768086	9.373701	Sitting_Idle
12:10:45.629	0.07901107	2.7893302	9.105427	-0.03284378	-0.037125945	0.06263812	0.16757286	2.8768086	9.373701	Sitting_Idle
12:10:45.651	0.07901107	2.7893302	9.105427	-0.03284378	-0.037125945	0.06263812	0.16757286	2.8768086	9.373701	Sitting_Idle
12:10:45.672	0.07901107	2.7893302	9.105427	-0.03284378	-0.037125945	0.06263812	0.16757286	2.8768086	9.373701	Sitting_Idle
12:10:45.695	0.076616794	2.7773588	9.004868	0.0013646729	0.022738848	0.10478783	0.1610102	2.8875866	9.3705015	Sitting_Idle
12:10:45.718	0.076616794	2.7773588	9.004868	0.0013646729	0.022738848	0.10478783	0.1610102	2.8875866	9.3705015	Sitting_Idle
12:10:45.742	0.076616794	2.7773588	9.004868	0.0013646729	0.022738848	0.10478783	0.1610102	2.8875866	9.3705015	Sitting_Idle
12:10:45.765	0.076616794	2.7773588	9.004868	0.0013646729	0.022738848	0.10478783	0.1610102	2.8875866	9.3705015	Sitting_Idle
12:10:45.788	0.076616794	2.7773588	9.004868	0.0013646729	0.022738848	0.10478783	0.1610102	2.8875866	9.3705015	Sitting_Idle
12:10:45.811	0.076616794	2.7773588	9.004868	0.0013646729	0.022738848	0.10478783	0.1610102	2.8875866	9.3705015	Sitting_Idle
12:10:45.834	0.076616794	2.7773588	9.004868	0.0013646729	0.022738848	0.10478783	0.1610102	2.8875866	9.3705015	Sitting_Idle
12:10:45.857	0.076616794	2.7773588	9.004868	0.0013646729	0.022738848	0.10478783	0.1610102	2.8875866	9.3705015	Sitting_Idle
12:10:45.881	0.12689656	2.7366562	8.983319	0.00808419	-0.0029174923	0.1280007	0.15320289	2.9034314	9.365735	Sitting_Idle
12:10:45.904	0.12689656	2.7366562	8.983319	0.00808419	-0.0029174923	0.1280007	0.15320289	2.9034314	9.365735	Sitting_Idle
12:10:45.927	0.12689656	2.7366562	8.983319	0.00808419	-0.0029174923	0.1280007	0.15320289	2.9034314	9.365735	Sitting_Idle
12:10:45.950	0.12689656	2.7366562	8.983319	0.00808419	-0.0029174923	0.1280007	0.15320289	2.9034314	9.365735	Sitting_Idle
12:10:45.974	0.12689656	2.7366562	8.983319	0.00808419	-0.0029174923	0.1280007	0.15320289	2.9034314	9.365735	Sitting_Idle
12:10:45.997	0.12689656	2.7366562	8.983319	0.00808419	-0.0029174923	0.1280007	0.15320289	2.9034314	9.365735	Sitting_Idle
12:10:46.020	0.12689656	2.7366562	8.983319	0.00808419	-0.0029174923	0.1280007	0.15320289	2.9034314	9.365735	Sitting_Idle
12:10:46.043	0.12689656	2.7366562	8.983319	0.00808419	-0.0029174923	0.1280007	0.15320289	2.9034314	9.365735	Sitting_Idle
12:10:46.065	0.39505535	2.8515813	9.117398	-0.00596571	0.0013585642	0.09012706	0.20842268	2.9112341	9.3622465	Sitting_Idle
12:10:46.089	0.39505535	2.8515813	9.117398	-0.00596571	0.0013585642	0.09012706	0.20842268	2.9112341	9.3622465	Sitting_Idle
12:10:46.112	0.39505535	2.8515813	9.117398	-0.00596571	0.0013585642	0.09012706	0.20842268	2.9112341	9.3622465	Sitting_Idle
12:10:46.135	0.39505535	2.8515813	9.117398	-0.00596571	0.0013585642	0.09012706	0.20842268	2.9112341	9.3622465	Sitting_Idle
12:10:46.158	0.39505535	2.8515813	9.117398	-0.00596571	0.0013585642	0.09012706	0.20842268	2.9112341	9.3622465	Sitting_Idle
12:10:46.181	0.39505535	2.8515813	9.117398	-0.00596571	0.0013585642	0.09012706	0.20842268	2.9112341	9.3622465	Sitting_Idle
12:10:46.203	0.39505535	2.8515813	9.117398	-0.00596571	0.0013585642	0.09012706	0.20842268	2.9112341	9.3622465	Sitting_Idle
12:10:46.226	0.43336374	2.8396099	8.961771	-0.0010787881	0.007467217	0.027207937	0.26884937	2.917198	9.358849	Sitting_Idle
12:10:46.249	0.43336374	2.8396099	8.961771	-0.0010787881	0.007467217	0.027207937	0.26884937	2.917198	9.358849	Sitting_Idle
12:10:46.272	0.43336374	2.8396099	8.961771	-0.0010787881	0.007467217	0.027207937	0.26884937	2.917198	9.358849	Sitting_Idle
12:10:46.295	0.43336374	2.8396099	8.961771	-0.0010787881	0.007467217	0.027207937	0.26884937	2.917198	9.358849	Sitting_Idle
12:10:46.319	0.43336374	2.8396099	8.961771	-0.0010787881	0.007467217	0.027207937	0.26884937	2.917198	9.358849	Sitting_Idle
12:10:46.340	0.43336374	2.8396099	8.961771	-0.0010787881	0.007467217	0.027207937	0.26884937	2.917198	9.358849	Sitting_Idle
12:10:46.362	0.43336374	2.8396099	8.961771	-0.0010787881	0.007467217	0.027207937	0.26884937	2.917198	9.358849	Sitting_Idle
12:10:46.385	0.43336374	2.8396099	8.961771	-0.0010787881	0.007467217	0.027207937	0.26884937	2.917198	9.358849	Sitting_Idle
12:10:46.408	0.38787252	2.7677817	9.016839	-0.009630902	-0.011469605	-0.04365243	0.324544	2.9084618	9.359802	Sitting_Idle
12:10:46.432	0.38787252	2.7677817	9.016839	-0.009630902	-0.011469605	-0.04365243	0.324544	2.9084618	9.359802	Sitting_Idle
12:10:46.455	0.38787252	2.7677817	9.016839	-0.009630902	-0.011469605	-0.04365243	0.324544	2.9084618	9.359802	Sitting_Idle
12:10:46.478	0.38787252	2.7677817	9.016839	-0.009630902	-0.011469605	-0.04365243	0.324544	2.9084618	9.359802	Sitting_Idle
12:10:46.501	0.38787252	2.7677817	9.016839	-0.009630902	-0.011469605	-0.04365243	0.324544	2.9084618	9.359802	Sitting_Idle
12:10:46.524	0.38787252	2.7677817	9.016839	-0.009630902	-0.011469605	-0.04365243	0.324544	2.9084618	9.359802	Sitting_Idle
12:10:46.547	0.38787252	2.7677817	9.016839	-0.009630902	-0.011469605	-0.04365243	0.324544	2.9084618	9.359802	Sitting_Idle
12:10:46.569	0.38787252	2.7677817	9.016839	-0.009630902	-0.011469605	-0.04365243	0.324544	2.9084618	9.359802	Sitting_Idle
12:10:46.592	0.43815228	2.710319	9.0838785	-0.02001561	-0.09027123	-0.112680204	0.35094264	2.8854728	9.365963	Sitting_Idle
12:10:46.615	0.43815228	2.710319	9.0838785	-0.02001561	-0.09027123	-0.112680204	0.35094264	2.8854728	9.365963	Sitting_Idle
12:10:46.638	0.43815228	2.710319	9.0838785	-0.02001561	-0.09027123	-0.112680204	0.35094264	2.8854728	9.365963	Sitting_Idle
12:10:46.665	0.43815228	2.710319	9.0838785	-0.02001561	-0.09027123	-0.112680204	0.35094264	2.8854728	9.365963	Sitting_Idle
12:10:46.688	0.43815228	2.710319	9.0838785	-0.02001561	-0.09027123	-0.112680204	0.35094264	2.8854728	9.365963	Sitting_Idle
12:10:46.711	0.43815228	2.710319	9.0838785	-0.02001561	-0.09027123	-0.112680204	0.35094264	2.8854728	9.365963	Sitting_Idle
12:10:46.734	0.43815228	2.710319	9.0838785	-0.02001561	-0.09027123	-0.112680204	0.35094264	2.8854728	9.365963	Sitting_Idle
12:10:46.757	0.43815228	2.710319	9.0838785	-0.02001561	-0.09027123	-0.112680204	0.35094264	2.8854728	9.365963	Sitting_Idle
12:10:46.781	0.3304099	2.7246847	9.0288105	0.02641015	0.008078082	-0.14933212	0.37240037	2.8862803	9.364885	Sitting_Idle
12:10:46.804	0.3304099	2.7246847	9.0288105	0.02641015	0.008078082	-0.14933212	0.37240037	2.8862803	9.364885	Sitting_Idle
12:10:46.827	0.3304099	2.7246847	9.0288105	0.02641015	0.008078082	-0.14933212	0.37240037	2.8862803	9.364885	Sitting_Idle
12:10:46.850	0.3304099	2.7246847	9.0288105	0.02641015	0.008078082	-0.14933212	0.37240037	2.8862803	9.364885	Sitting_Idle
12:10:46.873	0.3304099	2.7246847	9.0288105	0.02641015	0.008078082	-0.14933212	0.37240037	2.8862803	9.364885	Sitting_Idle
12:10:46.897	0.3304099	2.7246847	9.0288105	0.02641015	0.008078082	-0.14933212	0.37240037	2.8862803	9.364885	Sitting_Idle
12:10:46.920	0.3304099	2.7246847	9.0288105	0.02641015	0.008078082	-0.14933212	0.37240037	2.8862803	9.364885	Sitting_Idle
12:10:46.944	0.3304099	2.7246847	9.0288105	0.02641015	0.008078082	-0.14933212	0.37240037	2.8862803	9.364885	Sitting_Idle
12:10:46.967	-0.03351985	2.760599	8.988108	0.0325188	0.0147976	-0.1639929	0.28724328	2.8929017	9.365842	Sitting_Idle
12:10:46.990	-0.03351985	2.760599	8.988108	0.0325188	0.0147976	-0.1639929	0.28724328	2.8929017	9.365842	Sitting_Idle
12:10:47.014	-0.03351985	2.760599	8.988108	0.0325188	0.0147976	-0.1639929	0.28724328	2.8929017	9.365842	Sitting_Idle
12:10:47.037	-0.03351985	2.760599	8.988108	0.0325188	0.0147976	-0.1639929	0.28724328	2.8929017	9.365842	Sitting_Idle
12:10:47.060	-0.03351985	2.760599	8.988108	0.0325188	0.0147976	-0.1639929	0.28724328	2.8929017	9.365842	Sitting_Idle
12:10:47.083	-0.03351985	2.760599	8.988108	0.0325188	0.0147976	-0.1639929	0.28724328	2.8929017	9.365842	Sitting_Idle
12:10:47.106	-0.03351985	2.760599	8.988108	0.0325188	0.0147976	-0.1639929	0.28724328	2.8929017	9.365842	Sitting_Idle
12:10:47.130	-0.03351985	2.8779182	8.983319	0.0013646729	-0.02613037	-0.09435425	0.19266988	2.8947303	9.367699	Sitting_Idle
12:10:47.153	-0.03351985	2.8779182	8.983319	0.0013646729	-0.02613037	-0.09435425	0.19266988	2.8947303	9.367699	Sitting_Idle
12:10:47.176	-0.03351985	2.8779182	8.983319	0.0013646729	-0.02613037	-0.09435425	0.19266988	2.8947303	9.367699	Sitting_Idle
12:10:47.199	-0.03351985	2.8779182	8.983319	0.0013646729	-0.02613037	-0.09435425	0.19266988	2.8947303	9.367699	Sitting_Idle
12:10:47.222	-0.03351985	2.8779182	8.983319	0.0013646729	-0.02613037	-0.09435425	0.19266988	2.8947303	9.367699	Sitting_Idle
12:10:47.474	0.03351985	2.7749646	9.0288105	-0.0016896533	-0.009026145	-0.044263296	0.15592867	2.8957	9.368083	Sitting_Idle
12:10:47.497	-0.11971374	2.8515813	9.067119	0.011749382	0.022738848	0.030262263	0.10744711	2.8988101	9.367804	Sitting_Idle
12:10:47.519	-0.11971374	2.8515813	9.067119	0.011749382	0.022738848	0.030262263	0.10744711	2.8988101	9.367804	Sitting_Idle
12:10:47.542	-0.11971374	2.8515813	9.067119	0.011749382	0.022738848	0.030262263	0.10744711	2.8988101	9.367804	Sitting_Idle
12:10:47.565	-0.11971374	2.8515813	9.067119	0.011749382	0.022738848	0.030262263	0.10744711	2.8988101	9.367804	Sitting_Idle
12:10:47.589	-0.11971374	2.8515813	9.067119	0.011749382	0.022738848	0.030262263	0.10744711	2.8988101	9.367804	Sitting_Idle
12:10:47.612	-0.11971374	2.8515813	9.067119	0.011749382	0.022738848	0.030262263	0.10744711	2.8988101	9.367804	Sitting_Idle
12:10:47.637	-0.11971374	2.8515813	9.067119	0.011749382	0.022738848	0.030262263	0.10744711	2.8988101	9.367804	Sitting_Idle
12:10:47.661	-0.11971374	2.8515813	9.067119	0.011749382	0.022738848	0.030262263	0.10744711	2.8988101	9.367804	Sitting_Idle
12:10:47.684	0.0071828244	2.7558103	9.052753	0.00014294247	0.03006923	0.122502916	0.03533216	2.9186177	9.362201	Sitting_Idle
12:10:47.707	0.0071828244	2.7558103	9.052753	0.00014294247	0.03006923	0.122502916	0.03533216	2.9186177	9.362201	Sitting_Idle
12:10:47.731	0.0071828244	2.7558103	9.052753	0.00014294247	0.03006923	0.122502916	0.03533216	2.9186177	9.362201	Sitting_Idle
12:10:47.754	0.0071828244	2.7558103	9.052753	0.00014294247	0.03006923	0.122502916	0.03533216	2.9186177	9.362201	Sitting_Idle
12:10:47.775	0.0071828244	2.7558103	9.052753	0.00014294247	0.03006923	0.122502916	0.03533216	2.9186177	9.362201	Sitting_Idle
12:10:47.799	0.0071828244	2.7558103	9.052753	0.00014294247	0.03006923	0.122502916	0.03533216	2.9186177	9.362201	Sitting_Idle
12:10:47.822	0.0071828244	2.7558103	9.052753	0.00014294247	0.03006923	0.122502916	0.03533216	2.9186177	9.362201	Sitting_Idle
12:10:47.844	0.2466103	2.885101	8.868394	0.03129707	0.05939076	0.18603289	0.072238214	2.9313097	9.358022	Sitting_Idle
12:10:47.867	0.2466103	2.885101	8.868394	0.03129707	0.05939076	0.18603289	0.072238214	2.9313097	9.358022	Sitting_Idle
12:10:47.889	0.2466103	2.885101	8.868394	0.03129707	0.05939076	0.18603289	0.072238214	2.9313097	9.358022	Sitting_Idle
12:10:47.912	0.2466103	2.885101	8.868394	0.03129707	0.05939076	0.18603289	0.072238214	2.9313097	9.358022	Sitting_Idle
12:10:47.936	0.2466103	2.885101	8.868394	0.03129707	0.05939076	0.18603289	0.072238214	2.9313097	9.358022	Sitting_Idle
12:10:47.959	0.2466103	2.885101	8.868394	0.03129707	0.05939076	0.18603289	0.072238214	2.9313097	9.358022	Sitting_Idle
12:10:47.982	0.2466103	2.885101	8.868394	0.03129707	0.05939076	0.18603289	0.072238214	2.9313097	9.358022	Sitting_Idle
12:10:48.003	0.2466103	2.885101	8.868394	0.03129707	0.05939076	0.18603289	0.072238214	2.9313097	9.358022	Sitting_Idle
12:10:48.025	0.117319465	2.7869358	9.091062	-0.013296093	0.03006923	0.20008281	0.07175591	2.9331121	9.357461	Sitting_Idle
12:10:48.049	0.117319465	2.7869358	9.091062	-0.013296093	0.03006923	0.20008281	0.07175591	2.9331121	9.357461	Sitting_Idle
12:10:48.072	0.117319465	2.7869358	9.091062	-0.013296093	0.03006923	0.20008281	0.07175591	2.9331121	9.357461	Sitting_Idle
12:10:48.095	0.117319465	2.7869358	9.091062	-0.013296093	0.03006923	0.20008281	0.07175591	2.9331121	9.357461	Sitting_Idle
12:10:48.118	0.117319465	2.7869358	9.091062	-0.013296093	0.03006923	0.20008281	0.07175591	2.9331121	9.357461	Sitting_Idle
12:10:48.141	0.117319465	2.7869358	9.091062	-0.013296093	0.03006923	0.20008281	0.07175591	2.9331121	9.357461	Sitting_Idle
12:10:48.165	0.117319465	2.7869358	9.091062	-0.013296093	0.03006923	0.20008281	0.07175591	2.9331121	9.357461	Sitting_Idle
12:10:48.187	0.117319465	2.7869358	9.091062	-0.013296093	0.03006923	0.20008281	0.07175591	2.9331121	9.357461	Sitting_Idle
12:10:48.211	0.2466103	2.8467927	9.059936	0.0111385165	0.03006923	0.19458503	0.13140294	2.9577506	9.349053	Sitting_Idle
12:10:48.234	0.2466103	2.8467927	9.059936	0.0111385165	0.03006923	0.19458503	0.13140294	2.9577506	9.349053	Sitting_Idle
12:10:48.257	0.2466103	2.8467927	9.059936	0.0111385165	0.03006923	0.19458503	0.13140294	2.9577506	9.349053	Sitting_Idle
12:10:48.281	0.2466103	2.8467927	9.059936	0.0111385165	0.03006923	0.19458503	0.13140294	2.9577506	9.349053	Sitting_Idle
12:10:48.304	0.2466103	2.8467927	9.059936	0.0111385165	0.03006923	0.19458503	0.13140294	2.9577506	9.349053	Sitting_Idle
12:10:48.327	0.2466103	2.8467927	9.059936	0.0111385165	0.03006923	0.19458503	0.13140294	2.9577506	9.349053	Sitting_Idle
12:10:48.350	0.2466103	2.8467927	9.059936	0.0111385165	0.03006923	0.19458503	0.13140294	2.9577506	9.349053	Sitting_Idle
12:10:48.373	0.2466103	2.8467927	9.059936	0.0111385165	0.03006923	0.19458503	0.13140294	2.9577506	9.349053	Sitting_Idle
12:10:48.396	0.55307746	2.8683412	9.081485	0.02213409	-0.01757826	0.083407536	0.28504437	2.96661	9.342823	Sitting_Idle
12:10:48.419	0.55307746	2.8683412	9.081485	0.02213409	-0.01757826	0.083407536	0.28504437	2.96661	9.342823	Sitting_Idle
12:10:48.442	0.55307746	2.8683412	9.081485	0.02213409	-0.01757826	0.083407536	0.28504437	2.96661	9.342823	Sitting_Idle
12:10:48.465	0.55307746	2.8683412	9.081485	0.02213409	-0.01757826	0.083407536	0.28504437	2.96661	9.342823	Sitting_Idle
12:10:48.488	0.55307746	2.8683412	9.081485	0.02213409	-0.01757826	0.083407536	0.28504437	2.96661	9.342823	Sitting_Idle
12:10:48.512	0.55307746	2.8683412	9.081485	0.02213409	-0.01757826	0.083407536	0.28504437	2.96661	9.342823	Sitting_Idle
12:10:48.533	0.55307746	2.8683412	9.081485	0.02213409	-0.01757826	0.083407536	0.28504437	2.96661	9.342823	Sitting_Idle
12:10:48.555	0.55307746	2.8683412	9.081485	0.02213409	-0.01757826	0.083407536	0.28504437	2.96661	9.342823	Sitting_Idle
12:10:48.578	0.7589851	2.865947	8.93304	-0.01757215	-0.055451903	-0.039376374	0.44916934	2.9866521	9.32998	Sitting_Idle
12:10:48.601	0.7589851	2.865947	8.93304	-0.01757215	-0.055451903	-0.039376374	0.44916934	2.9866521	9.32998	Sitting_Idle
12:10:48.625	0.7589851	2.865947	8.93304	-0.01757215	-0.055451903	-0.039376374	0.44916934	2.9866521	9.32998	Sitting_Idle
12:10:48.647	0.7589851	2.865947	8.93304	-0.01757215	-0.055451903	-0.039376374	0.44916934	2.9866521	9.32998	Sitting_Idle
12:10:48.669	0.7589851	2.865947	8.93304	-0.01757215	-0.055451903	-0.039376374	0.44916934	2.9866521	9.32998	Sitting_Idle
12:10:48.690	0.7589851	2.865947	8.93304	-0.01757215	-0.055451903	-0.039376374	0.44916934	2.9866521	9.32998	Sitting_Idle
12:10:48.712	0.7589851	2.865947	8.93304	-0.01757215	-0.055451903	-0.039376374	0.44916934	2.9866521	9.32998	Sitting_Idle
12:10:48.734	0.7589851	2.865947	8.93304	-0.01757215	-0.055451903	-0.039376374	0.44916934	2.9866521	9.32998	Sitting_Idle
12:10:48.757	0.18196489	2.7510219	8.947405	-0.016961284	0.00074769906	-0.20492086	0.5355137	2.9838274	9.326326	Sitting_Idle
12:10:48.780	0.18196489	2.7510219	8.947405	-0.016961284	0.00074769906	-0.20492086	0.5355137	2.9838274	9.326326	Sitting_Idle
12:10:48.803	0.18196489	2.7510219	8.947405	-0.016961284	0.00074769906	-0.20492086	0.5355137	2.9838274	9.326326	Sitting_Idle
12:10:48.826	0.18196489	2.7510219	8.947405	-0.016961284	0.00074769906	-0.20492086	0.5355137	2.9838274	9.326326	Sitting_Idle
12:10:48.850	0.18196489	2.7510219	8.947405	-0.016961284	0.00074769906	-0.20492086	0.5355137	2.9838274	9.326326	Sitting_Idle
12:10:48.873	0.18196489	2.7510219	8.947405	-0.016961284	0.00074769906	-0.20492086	0.5355137	2.9838274	9.326326	Sitting_Idle
12:10:48.896	0.18196489	2.7510219	8.947405	-0.016961284	0.00074769906	-0.20492086	0.5355137	2.9838274	9.326326	Sitting_Idle
12:10:48.919	0.18196489	2.7510219	8.947405	-0.016961284	0.00074769906	-0.20492086	0.5355137	2.9838274	9.326326	Sitting_Idle
12:10:48.941	0.16759923	2.885101	9.126976	-0.057889257	-0.050564982	-0.098019436	0.32547152	3.0294719	9.321306	Sitting_Idle
12:10:48.965	0.16759923	2.885101	9.126976	-0.057889257	-0.050564982	-0.098019436	0.32547152	3.0294719	9.321306	Sitting_Idle
12:10:48.988	0.16759923	2.885101	9.126976	-0.057889257	-0.050564982	-0.098019436	0.32547152	3.0294719	9.321306	Sitting_Idle
12:10:49.011	0.16759923	2.885101	9.126976	-0.057889257	-0.050564982	-0.098019436	0.32547152	3.0294719	9.321306	Sitting_Idle
12:10:49.034	0.16759923	2.885101	9.126976	-0.057889257	-0.050564982	-0.098019436	0.32547152	3.0294719	9.321306	Sitting_Idle
12:10:49.057	0.16759923	2.885101	9.126976	-0.057889257	-0.050564982	-0.098019436	0.32547152	3.0294719	9.321306	Sitting_Idle
12:10:49.080	0.16759923	2.885101	9.126976	-0.057889257	-0.050564982	-0.098019436	0.32547152	3.0294719	9.321306	Sitting_Idle
12:10:49.102	0.16759923	2.885101	9.126976	-0.057889257	-0.050564982	-0.098019436	0.32547152	3.0294719	9.321306	Sitting_Idle
12:10:49.125	0.17957062	2.892284	8.966559	-0.012685227	-0.0023066273	-0.112680204	0.28383425	2.977548	9.33938	Sitting_Idle
12:10:49.148	0.17957062	2.892284	8.966559	-0.012685227	-0.0023066273	-0.112680204	0.28383425	2.977548	9.33938	Sitting_Idle
12:10:49.171	0.17957062	2.892284	8.966559	-0.012685227	-0.0023066273	-0.112680204	0.28383425	2.977548	9.33938	Sitting_Idle
12:10:49.194	0.17957062	2.892284	8.966559	-0.012685227	-0.0023066273	-0.112680204	0.28383425	2.977548	9.33938	Sitting_Idle
12:10:49.217	0.17957062	2.892284	8.966559	-0.012685227	-0.0023066273	-0.112680204	0.28383425	2.977548	9.33938	Sitting_Idle
12:10:49.240	0.17957062	2.892284	8.966559	-0.012685227	-0.0023066273	-0.112680204	0.28383425	2.977548	9.33938	Sitting_Idle
12:10:49.263	0.17957062	2.892284	8.966559	-0.012685227	-0.0023066273	-0.112680204	0.28383425	2.977548	9.33938	Sitting_Idle
12:10:49.286	0.13168511	2.8300328	8.976136	0.013581978	0.021517117	-0.13833655	0.20937501	2.965538	9.345166	Sitting_Idle
12:10:49.310	0.13168511	2.8300328	8.976136	0.013581978	0.021517117	-0.13833655	0.20937501	2.965538	9.345166	Sitting_Idle
12:10:49.333	0.13168511	2.8300328	8.976136	0.013581978	0.021517117	-0.13833655	0.20937501	2.965538	9.345166	Sitting_Idle
12:10:49.356	0.13168511	2.8300328	8.976136	0.013581978	0.021517117	-0.13833655	0.20937501	2.965538	9.345166	Sitting_Idle
12:10:49.379	0.13168511	2.8300328	8.976136	0.013581978	0.021517117	-0.13833655	0.20937501	2.965538	9.345166	Sitting_Idle
12:10:49.402	0.13168511	2.8300328	8.976136	0.013581978	0.021517117	-0.13833655	0.20937501	2.965538	9.345166	Sitting_Idle
12:10:49.425	0.13168511	2.8300328	8.976136	0.013581978	0.021517117	-0.13833655	0.20937501	2.965538	9.345166	Sitting_Idle
12:10:49.448	0.13168511	2.8300328	8.976136	0.013581978	0.021517117	-0.13833655	0.20937501	2.965538	9.345166	Sitting_Idle
12:10:49.470	-0.026337024	2.9138324	9.021627	-0.035287242	-0.02124345	-0.06991964	0.116945736	2.9610524	9.348201	Sitting_Idle
12:10:49.493	-0.026337024	2.9138324	9.021627	-0.035287242	-0.02124345	-0.06991964	0.116945736	2.9610524	9.348201	Sitting_Idle
12:10:49.516	-0.026337024	2.9138324	9.021627	-0.035287242	-0.02124345	-0.06991964	0.116945736	2.9610524	9.348201	Sitting_Idle
12:10:49.540	-0.026337024	2.9138324	9.021627	-0.035287242	-0.02124345	-0.06991964	0.116945736	2.9610524	9.348201	Sitting_Idle
12:10:49.563	-0.026337024	2.9138324	9.021627	-0.035287242	-0.02124345	-0.06991964	0.116945736	2.9610524	9.348201	Sitting_Idle
12:10:49.584	-0.026337024	2.9138324	9.021627	-0.035287242	-0.02124345	-0.06991964	0.116945736	2.9610524	9.348201	Sitting_Idle
12:10:49.607	-0.026337024	2.9138324	9.021627	-0.035287242	-0.02124345	-0.06991964	0.116945736	2.9610524	9.348201	Sitting_Idle
[truncated: 3,136 more rows]
