# Supplementary material for: Real-time Smartphone Activity Classification Using Inertial Sensors—Recognition of Scrolling, Typing, and Watching Videos While Sitting or Walking
Source: Sensors (Basel). 2020 Jan 24;20(3):655. doi: 10.3390/s20030655 (PMC7038357; doi:10.3390/s20030655)
Supplement: Supplementary file 1 [file sensors-20-00655-s001.zip › sensors-668083-supplementary/5Hz_data/5166/2019_09_14_14_19_43_Walking_Watch.csv]

time	accX	accY	accZ	rotX	rotY	rotZ	graX	graY	graZ	activity
14:50:38.114	8.394327	0.7829279	6.423839	-0.0040439283	0.08990715	-0.014083498	7.60699	0.644959	6.1553206	Walking_Watch
14:50:38.135	8.394327	0.7829279	6.423839	-0.0040439283	0.08990715	-0.014083498	7.60699	0.644959	6.1553206	Walking_Watch
14:50:38.155	6.818895	0.87630457	5.7390766	0.20731544	0.3049317	0.18933463	7.885584	0.67954427	5.7901654	Walking_Watch
14:50:38.178	6.818895	0.87630457	5.7390766	0.20731544	0.3049317	0.18933463	7.885584	0.67954427	5.7901654	Walking_Watch
14:50:38.210	6.818895	0.87630457	5.7390766	0.20731544	0.3049317	0.18933463	7.885584	0.67954427	5.7901654	Walking_Watch
14:50:38.241	6.818895	0.87630457	5.7390766	0.20731544	0.3049317	0.18933463	7.885584	0.67954427	5.7901654	Walking_Watch
14:50:38.262	6.818895	0.87630457	5.7390766	0.20731544	0.3049317	0.18933463	7.885584	0.67954427	5.7901654	Walking_Watch
14:50:38.283	6.818895	0.87630457	5.7390766	0.20731544	0.3049317	0.18933463	7.885584	0.67954427	5.7901654	Walking_Watch
14:50:38.319	6.818895	0.87630457	5.7390766	0.20731544	0.3049317	0.18933463	7.885584	0.67954427	5.7901654	Walking_Watch
14:50:38.340	6.411868	0.33519846	6.6704497	-0.52022505	1.1027217	-0.2162799	7.6689386	0.44217327	6.096076	Walking_Watch
14:50:38.359	6.411868	0.33519846	6.6704497	-0.52022505	1.1027217	-0.2162799	7.6689386	0.44217327	6.096076	Walking_Watch
14:50:38.380	6.411868	0.33519846	6.6704497	-0.52022505	1.1027217	-0.2162799	7.6689386	0.44217327	6.096076	Walking_Watch
14:50:38.400	6.411868	0.33519846	6.6704497	-0.52022505	1.1027217	-0.2162799	7.6689386	0.44217327	6.096076	Walking_Watch
14:50:38.419	6.411868	0.33519846	6.6704497	-0.52022505	1.1027217	-0.2162799	7.6689386	0.44217327	6.096076	Walking_Watch
14:50:38.440	6.411868	0.33519846	6.6704497	-0.52022505	1.1027217	-0.2162799	7.6689386	0.44217327	6.096076	Walking_Watch
14:50:38.461	6.411868	0.33519846	6.6704497	-0.52022505	1.1027217	-0.2162799	7.6689386	0.44217327	6.096076	Walking_Watch
14:50:38.482	6.411868	0.33519846	6.6704497	-0.52022505	1.1027217	-0.2162799	7.6689386	0.44217327	6.096076	Walking_Watch
14:50:38.502	6.8356547	-0.47167215	6.672844	-0.18669264	0.43871123	-0.0049205194	6.992722	0.086941056	6.874926	Walking_Watch
14:50:38.523	6.8356547	-0.47167215	6.672844	-0.18669264	0.43871123	-0.0049205194	6.992722	0.086941056	6.874926	Walking_Watch
14:50:38.543	6.8356547	-0.47167215	6.672844	-0.18669264	0.43871123	-0.0049205194	6.992722	0.086941056	6.874926	Walking_Watch
14:50:38.564	6.8356547	-0.47167215	6.672844	-0.18669264	0.43871123	-0.0049205194	6.992722	0.086941056	6.874926	Walking_Watch
14:50:38.584	6.8356547	-0.47167215	6.672844	-0.18669264	0.43871123	-0.0049205194	6.992722	0.086941056	6.874926	Walking_Watch
14:50:38.605	6.8356547	-0.47167215	6.672844	-0.18669264	0.43871123	-0.0049205194	6.992722	0.086941056	6.874926	Walking_Watch
14:50:38.625	6.8356547	-0.47167215	6.672844	-0.18669264	0.43871123	-0.0049205194	6.992722	0.086941056	6.874926	Walking_Watch
14:50:38.646	6.8356547	-0.47167215	6.672844	-0.18669264	0.43871123	-0.0049205194	6.992722	0.086941056	6.874926	Walking_Watch
14:50:38.666	6.8356547	-0.47167215	6.672844	-0.18669264	0.43871123	-0.0049205194	6.992722	0.086941056	6.874926	Walking_Watch
14:50:38.687	7.6185822	-0.8236305	6.2059603	-0.040695842	0.13694377	-0.035463784	6.8391747	-0.0016993512	7.028226	Walking_Watch
14:50:38.707	7.6185822	-0.8236305	6.2059603	-0.040695842	0.13694377	-0.035463784	6.8391747	-0.0016993512	7.028226	Walking_Watch
14:50:38.727	7.6185822	-0.8236305	6.2059603	-0.040695842	0.13694377	-0.035463784	6.8391747	-0.0016993512	7.028226	Walking_Watch
14:50:38.748	7.6185822	-0.8236305	6.2059603	-0.040695842	0.13694377	-0.035463784	6.8391747	-0.0016993512	7.028226	Walking_Watch
14:50:38.768	7.6185822	-0.8236305	6.2059603	-0.040695842	0.13694377	-0.035463784	6.8391747	-0.0016993512	7.028226	Walking_Watch
14:50:38.789	7.6185822	-0.8236305	6.2059603	-0.040695842	0.13694377	-0.035463784	6.8391747	-0.0016993512	7.028226	Walking_Watch
14:50:38.809	7.6185822	-0.8236305	6.2059603	-0.040695842	0.13694377	-0.035463784	6.8391747	-0.0016993512	7.028226	Walking_Watch
14:50:38.830	7.6185822	-0.8236305	6.2059603	-0.040695842	0.13694377	-0.035463784	6.8391747	-0.0016993512	7.028226	Walking_Watch
14:50:38.850	7.6185822	-0.8236305	6.2059603	-0.040695842	0.13694377	-0.035463784	6.8391747	-0.0016993512	7.028226	Walking_Watch
14:50:38.871	7.3049326	0.2944958	7.637737	0.16211142	-0.16971059	-0.0061422503	6.977718	-0.16575843	6.888704	Walking_Watch
14:50:38.891	7.3049326	0.2944958	7.637737	0.16211142	-0.16971059	-0.0061422503	6.977718	-0.16575843	6.888704	Walking_Watch
14:50:38.912	7.3049326	0.2944958	7.637737	0.16211142	-0.16971059	-0.0061422503	6.977718	-0.16575843	6.888704	Walking_Watch
14:50:38.932	7.3049326	0.2944958	7.637737	0.16211142	-0.16971059	-0.0061422503	6.977718	-0.16575843	6.888704	Walking_Watch
14:50:38.953	7.3049326	0.2944958	7.637737	0.16211142	-0.16971059	-0.0061422503	6.977718	-0.16575843	6.888704	Walking_Watch
14:50:38.973	7.3049326	0.2944958	7.637737	0.16211142	-0.16971059	-0.0061422503	6.977718	-0.16575843	6.888704	Walking_Watch
14:50:38.994	7.3049326	0.2944958	7.637737	0.16211142	-0.16971059	-0.0061422503	6.977718	-0.16575843	6.888704	Walking_Watch
14:50:39.014	7.3049326	0.2944958	7.637737	0.16211142	-0.16971059	-0.0061422503	6.977718	-0.16575843	6.888704	Walking_Watch
14:50:39.035	7.3049326	0.2944958	7.637737	0.16211142	-0.16971059	-0.0061422503	6.977718	-0.16575843	6.888704	Walking_Watch
14:50:39.056	5.1883936	0.25139886	5.482889	0.4473855	-0.70055246	0.65481395	7.188675	0.091072164	6.6697063	Walking_Watch
14:50:39.078	5.1883936	0.25139886	5.482889	0.4473855	-0.70055246	0.65481395	7.188675	0.091072164	6.6697063	Walking_Watch
14:50:39.101	5.1883936	0.25139886	5.482889	0.4473855	-0.70055246	0.65481395	7.188675	0.091072164	6.6697063	Walking_Watch
14:50:39.122	5.1883936	0.25139886	5.482889	0.4473855	-0.70055246	0.65481395	7.188675	0.091072164	6.6697063	Walking_Watch
14:50:39.144	5.1883936	0.25139886	5.482889	0.4473855	-0.70055246	0.65481395	7.188675	0.091072164	6.6697063	Walking_Watch
14:50:39.165	5.1883936	0.25139886	5.482889	0.4473855	-0.70055246	0.65481395	7.188675	0.091072164	6.6697063	Walking_Watch
14:50:39.187	5.1883936	0.25139886	5.482889	0.4473855	-0.70055246	0.65481395	7.188675	0.091072164	6.6697063	Walking_Watch
14:50:39.210	5.1883936	0.25139886	5.482889	0.4473855	-0.70055246	0.65481395	7.188675	0.091072164	6.6697063	Walking_Watch
14:50:39.232	6.0407553	1.3479767	8.877971	-0.13049303	0.35319006	-0.17657365	6.2491417	-0.10453144	7.556961	Walking_Watch
14:50:39.255	6.0407553	1.3479767	8.877971	-0.13049303	0.35319006	-0.17657365	6.2491417	-0.10453144	7.556961	Walking_Watch
14:50:39.277	6.0407553	1.3479767	8.877971	-0.13049303	0.35319006	-0.17657365	6.2491417	-0.10453144	7.556961	Walking_Watch
14:50:39.303	6.0407553	1.3479767	8.877971	-0.13049303	0.35319006	-0.17657365	6.2491417	-0.10453144	7.556961	Walking_Watch
14:50:39.329	6.0407553	1.3479767	8.877971	-0.13049303	0.35319006	-0.17657365	6.2491417	-0.10453144	7.556961	Walking_Watch
14:50:39.350	6.0407553	1.3479767	8.877971	-0.13049303	0.35319006	-0.17657365	6.2491417	-0.10453144	7.556961	Walking_Watch
14:50:39.371	6.0407553	1.3479767	8.877971	-0.13049303	0.35319006	-0.17657365	6.2491417	-0.10453144	7.556961	Walking_Watch
14:50:39.393	6.0407553	1.3479767	8.877971	-0.13049303	0.35319006	-0.17657365	6.2491417	-0.10453144	7.556961	Walking_Watch
14:50:39.416	7.0870533	0.42618093	7.352818	0.15600276	-0.36030054	0.4287938	6.4357433	0.24621202	7.3953266	Walking_Watch
14:50:39.438	7.0870533	0.42618093	7.352818	0.15600276	-0.36030054	0.4287938	6.4357433	0.24621202	7.3953266	Walking_Watch
14:50:39.462	7.0870533	0.42618093	7.352818	0.15600276	-0.36030054	0.4287938	6.4357433	0.24621202	7.3953266	Walking_Watch
14:50:39.484	7.0870533	0.42618093	7.352818	0.15600276	-0.36030054	0.4287938	6.4357433	0.24621202	7.3953266	Walking_Watch
14:50:39.506	7.0870533	0.42618093	7.352818	0.15600276	-0.36030054	0.4287938	6.4357433	0.24621202	7.3953266	Walking_Watch
14:50:39.529	7.0870533	0.42618093	7.352818	0.15600276	-0.36030054	0.4287938	6.4357433	0.24621202	7.3953266	Walking_Watch
14:50:39.552	7.0870533	0.42618093	7.352818	0.15600276	-0.36030054	0.4287938	6.4357433	0.24621202	7.3953266	Walking_Watch
14:50:39.574	7.0870533	0.42618093	7.352818	0.15600276	-0.36030054	0.4287938	6.4357433	0.24621202	7.3953266	Walking_Watch
14:50:39.598	7.6042166	-0.6895511	8.0687065	-0.15920371	-0.56005347	-0.2211668	6.784858	-0.39275268	7.0697765	Walking_Watch
14:50:39.620	7.6042166	-0.6895511	8.0687065	-0.15920371	-0.56005347	-0.2211668	6.784858	-0.39275268	7.0697765	Walking_Watch
14:50:39.641	7.6042166	-0.6895511	8.0687065	-0.15920371	-0.56005347	-0.2211668	6.784858	-0.39275268	7.0697765	Walking_Watch
14:50:39.663	7.6042166	-0.6895511	8.0687065	-0.15920371	-0.56005347	-0.2211668	6.784858	-0.39275268	7.0697765	Walking_Watch
14:50:39.684	7.6042166	-0.6895511	8.0687065	-0.15920371	-0.56005347	-0.2211668	6.784858	-0.39275268	7.0697765	Walking_Watch
14:50:39.706	7.6042166	-0.6895511	8.0687065	-0.15920371	-0.56005347	-0.2211668	6.784858	-0.39275268	7.0697765	Walking_Watch
14:50:39.727	7.6042166	-0.6895511	8.0687065	-0.15920371	-0.56005347	-0.2211668	6.784858	-0.39275268	7.0697765	Walking_Watch
14:50:39.748	7.6042166	-0.6895511	8.0687065	-0.15920371	-0.56005347	-0.2211668	6.784858	-0.39275268	7.0697765	Walking_Watch
14:50:39.770	6.6273527	-0.75180227	4.2043467	0.25007603	-0.15566067	-0.028133398	7.644485	0.4623273	6.1252265	Walking_Watch
14:50:39.793	6.6273527	-0.75180227	4.2043467	0.25007603	-0.15566067	-0.028133398	7.644485	0.4623273	6.1252265	Walking_Watch
14:50:39.814	6.6273527	-0.75180227	4.2043467	0.25007603	-0.15566067	-0.028133398	7.644485	0.4623273	6.1252265	Walking_Watch
14:50:39.836	6.6273527	-0.75180227	4.2043467	0.25007603	-0.15566067	-0.028133398	7.644485	0.4623273	6.1252265	Walking_Watch
14:50:39.858	6.6273527	-0.75180227	4.2043467	0.25007603	-0.15566067	-0.028133398	7.644485	0.4623273	6.1252265	Walking_Watch
14:50:39.880	6.6273527	-0.75180227	4.2043467	0.25007603	-0.15566067	-0.028133398	7.644485	0.4623273	6.1252265	Walking_Watch
14:50:39.901	6.6273527	-0.75180227	4.2043467	0.25007603	-0.15566067	-0.028133398	7.644485	0.4623273	6.1252265	Walking_Watch
14:50:39.923	6.6273527	-0.75180227	4.2043467	0.25007603	-0.15566067	-0.028133398	7.644485	0.4623273	6.1252265	Walking_Watch
14:50:39.944	7.003254	-0.88588166	5.916253	-0.21601418	-0.33830938	0.08670927	6.939038	-0.16120303	6.927776	Walking_Watch
14:50:39.967	7.003254	-0.88588166	5.916253	-0.21601418	-0.33830938	0.08670927	6.939038	-0.16120303	6.927776	Walking_Watch
14:50:39.989	7.003254	-0.88588166	5.916253	-0.21601418	-0.33830938	0.08670927	6.939038	-0.16120303	6.927776	Walking_Watch
14:50:40.011	7.003254	-0.88588166	5.916253	-0.21601418	-0.33830938	0.08670927	6.939038	-0.16120303	6.927776	Walking_Watch
14:50:40.034	7.003254	-0.88588166	5.916253	-0.21601418	-0.33830938	0.08670927	6.939038	-0.16120303	6.927776	Walking_Watch
14:50:40.056	7.003254	-0.88588166	5.916253	-0.21601418	-0.33830938	0.08670927	6.939038	-0.16120303	6.927776	Walking_Watch
14:50:40.080	7.003254	-0.88588166	5.916253	-0.21601418	-0.33830938	0.08670927	6.939038	-0.16120303	6.927776	Walking_Watch
14:50:40.103	7.003254	-0.88588166	5.916253	-0.21601418	-0.33830938	0.08670927	6.939038	-0.16120303	6.927776	Walking_Watch
14:50:40.125	7.5659084	-0.86912173	6.9098773	0.0411601	-0.20514077	-0.070893966	6.965101	-0.3176875	6.896139	Walking_Watch
14:50:40.147	7.5659084	-0.86912173	6.9098773	0.0411601	-0.20514077	-0.070893966	6.965101	-0.3176875	6.896139	Walking_Watch
14:50:40.169	7.5659084	-0.86912173	6.9098773	0.0411601	-0.20514077	-0.070893966	6.965101	-0.3176875	6.896139	Walking_Watch
14:50:40.191	7.5659084	-0.86912173	6.9098773	0.0411601	-0.20514077	-0.070893966	6.965101	-0.3176875	6.896139	Walking_Watch
14:50:40.213	7.5659084	-0.86912173	6.9098773	0.0411601	-0.20514077	-0.070893966	6.965101	-0.3176875	6.896139	Walking_Watch
14:50:40.235	7.5659084	-0.86912173	6.9098773	0.0411601	-0.20514077	-0.070893966	6.965101	-0.3176875	6.896139	Walking_Watch
14:50:40.258	7.5659084	-0.86912173	6.9098773	0.0411601	-0.20514077	-0.070893966	6.965101	-0.3176875	6.896139	Walking_Watch
14:50:40.280	7.5659084	-0.86912173	6.9098773	0.0411601	-0.20514077	-0.070893966	6.965101	-0.3176875	6.896139	Walking_Watch
14:50:40.303	5.1093826	1.3096683	8.506859	-0.22151195	0.5511104	-0.41358936	7.004564	-0.2843134	6.857521	Walking_Watch
14:50:40.325	5.1093826	1.3096683	8.506859	-0.22151195	0.5511104	-0.41358936	7.004564	-0.2843134	6.857521	Walking_Watch
14:50:40.347	5.1093826	1.3096683	8.506859	-0.22151195	0.5511104	-0.41358936	7.004564	-0.2843134	6.857521	Walking_Watch
14:50:40.369	5.1093826	1.3096683	8.506859	-0.22151195	0.5511104	-0.41358936	7.004564	-0.2843134	6.857521	Walking_Watch
14:50:40.391	5.1093826	1.3096683	8.506859	-0.22151195	0.5511104	-0.41358936	7.004564	-0.2843134	6.857521	Walking_Watch
14:50:40.415	5.1093826	1.3096683	8.506859	-0.22151195	0.5511104	-0.41358936	7.004564	-0.2843134	6.857521	Walking_Watch
14:50:40.437	5.1093826	1.3096683	8.506859	-0.22151195	0.5511104	-0.41358936	7.004564	-0.2843134	6.857521	Walking_Watch
14:50:40.459	5.1093826	1.3096683	8.506859	-0.22151195	0.5511104	-0.41358936	7.004564	-0.2843134	6.857521	Walking_Watch
14:50:40.482	5.1093826	1.3096683	8.506859	-0.22151195	0.5511104	-0.41358936	7.004564	-0.2843134	6.857521	Walking_Watch
14:50:40.504	6.471725	-0.08619389	6.4597535	-0.26366165	1.3605069	0.20766059	6.889175	-0.24583498	6.9748936	Walking_Watch
14:50:40.527	6.471725	-0.08619389	6.4597535	-0.26366165	1.3605069	0.20766059	6.889175	-0.24583498	6.9748936	Walking_Watch
14:50:40.549	6.471725	-0.08619389	6.4597535	-0.26366165	1.3605069	0.20766059	6.889175	-0.24583498	6.9748936	Walking_Watch
14:50:40.571	6.471725	-0.08619389	6.4597535	-0.26366165	1.3605069	0.20766059	6.889175	-0.24583498	6.9748936	Walking_Watch
14:50:40.594	6.471725	-0.08619389	6.4597535	-0.26366165	1.3605069	0.20766059	6.889175	-0.24583498	6.9748936	Walking_Watch
14:50:40.617	6.471725	-0.08619389	6.4597535	-0.26366165	1.3605069	0.20766059	6.889175	-0.24583498	6.9748936	Walking_Watch
14:50:40.639	6.471725	-0.08619389	6.4597535	-0.26366165	1.3605069	0.20766059	6.889175	-0.24583498	6.9748936	Walking_Watch
14:50:40.662	6.471725	-0.08619389	6.4597535	-0.26366165	1.3605069	0.20766059	6.889175	-0.24583498	6.9748936	Walking_Watch
14:50:40.685	7.266624	-0.29928434	5.5786605	-0.22395541	-0.12389569	0.13680021	6.851388	-0.40721256	7.0044956	Walking_Watch
14:50:40.709	7.266624	-0.29928434	5.5786605	-0.22395541	-0.12389569	0.13680021	6.851388	-0.40721256	7.0044956	Walking_Watch
14:50:40.730	7.266624	-0.29928434	5.5786605	-0.22395541	-0.12389569	0.13680021	6.851388	-0.40721256	7.0044956	Walking_Watch
14:50:40.752	7.266624	-0.29928434	5.5786605	-0.22395541	-0.12389569	0.13680021	6.851388	-0.40721256	7.0044956	Walking_Watch
14:50:40.774	7.266624	-0.29928434	5.5786605	-0.22395541	-0.12389569	0.13680021	6.851388	-0.40721256	7.0044956	Walking_Watch
14:50:40.796	7.266624	-0.29928434	5.5786605	-0.22395541	-0.12389569	0.13680021	6.851388	-0.40721256	7.0044956	Walking_Watch
14:50:40.818	7.266624	-0.29928434	5.5786605	-0.22395541	-0.12389569	0.13680021	6.851388	-0.40721256	7.0044956	Walking_Watch
14:50:40.840	7.266624	-0.29928434	5.5786605	-0.22395541	-0.12389569	0.13680021	6.851388	-0.40721256	7.0044956	Walking_Watch
14:50:40.863	8.55235	-1.3024855	7.74069	-0.5000665	-0.13183695	0.026233608	7.01796	-0.46842518	6.833679	Walking_Watch
14:50:40.885	8.55235	-1.3024855	7.74069	-0.5000665	-0.13183695	0.026233608	7.01796	-0.46842518	6.833679	Walking_Watch
14:50:40.908	8.55235	-1.3024855	7.74069	-0.5000665	-0.13183695	0.026233608	7.01796	-0.46842518	6.833679	Walking_Watch
14:50:40.930	8.55235	-1.3024855	7.74069	-0.5000665	-0.13183695	0.026233608	7.01796	-0.46842518	6.833679	Walking_Watch
14:50:40.955	8.55235	-1.3024855	7.74069	-0.5000665	-0.13183695	0.026233608	7.01796	-0.46842518	6.833679	Walking_Watch
14:50:40.977	8.55235	-1.3024855	7.74069	-0.5000665	-0.13183695	0.026233608	7.01796	-0.46842518	6.833679	Walking_Watch
14:50:40.999	8.55235	-1.3024855	7.74069	-0.5000665	-0.13183695	0.026233608	7.01796	-0.46842518	6.833679	Walking_Watch
14:50:41.020	8.55235	-1.3024855	7.74069	-0.5000665	-0.13183695	0.026233608	7.01796	-0.46842518	6.833679	Walking_Watch
14:50:41.042	6.203566	-1.7526091	4.592219	0.32154724	-1.3499023	0.0054641897	7.1468544	-0.7499177	6.6731052	Walking_Watch
14:50:41.065	6.203566	-1.7526091	4.592219	0.32154724	-1.3499023	0.0054641897	7.1468544	-0.7499177	6.6731052	Walking_Watch
14:50:41.087	6.203566	-1.7526091	4.592219	0.32154724	-1.3499023	0.0054641897	7.1468544	-0.7499177	6.6731052	Walking_Watch
14:50:41.111	6.203566	-1.7526091	4.592219	0.32154724	-1.3499023	0.0054641897	7.1468544	-0.7499177	6.6731052	Walking_Watch
14:50:41.134	6.203566	-1.7526091	4.592219	0.32154724	-1.3499023	0.0054641897	7.1468544	-0.7499177	6.6731052	Walking_Watch
14:50:41.156	6.203566	-1.7526091	4.592219	0.32154724	-1.3499023	0.0054641897	7.1468544	-0.7499177	6.6731052	Walking_Watch
14:50:41.179	6.203566	-1.7526091	4.592219	0.32154724	-1.3499023	0.0054641897	7.1468544	-0.7499177	6.6731052	Walking_Watch
14:50:41.203	6.203566	-1.7526091	4.592219	0.32154724	-1.3499023	0.0054641897	7.1468544	-0.7499177	6.6731052	Walking_Watch
14:50:41.225	6.0670924	-0.6751855	6.55313	0.0729251	-0.30532268	0.0158489	6.769077	-0.7514929	7.0558605	Walking_Watch
14:50:41.248	6.0670924	-0.6751855	6.55313	0.0729251	-0.30532268	0.0158489	6.769077	-0.7514929	7.0558605	Walking_Watch
14:50:41.270	6.0670924	-0.6751855	6.55313	0.0729251	-0.30532268	0.0158489	6.769077	-0.7514929	7.0558605	Walking_Watch
14:50:41.291	6.0670924	-0.6751855	6.55313	0.0729251	-0.30532268	0.0158489	6.769077	-0.7514929	7.0558605	Walking_Watch
14:50:41.313	6.0670924	-0.6751855	6.55313	0.0729251	-0.30532268	0.0158489	6.769077	-0.7514929	7.0558605	Walking_Watch
14:50:41.335	6.0670924	-0.6751855	6.55313	0.0729251	-0.30532268	0.0158489	6.769077	-0.7514929	7.0558605	Walking_Watch
14:50:41.357	6.0670924	-0.6751855	6.55313	0.0729251	-0.30532268	0.0158489	6.769077	-0.7514929	7.0558605	Walking_Watch
14:50:41.380	6.0670924	-0.6751855	6.55313	0.0729251	-0.30532268	0.0158489	6.769077	-0.7514929	7.0558605	Walking_Watch
14:50:41.405	7.666468	-1.1660118	6.237086	0.19998506	0.262782	0.16306743	7.020964	-0.6458412	6.8161054	Walking_Watch
14:50:41.428	7.666468	-1.1660118	6.237086	0.19998506	0.262782	0.16306743	7.020964	-0.6458412	6.8161054	Walking_Watch
14:50:41.449	7.666468	-1.1660118	6.237086	0.19998506	0.262782	0.16306743	7.020964	-0.6458412	6.8161054	Walking_Watch
14:50:41.471	7.666468	-1.1660118	6.237086	0.19998506	0.262782	0.16306743	7.020964	-0.6458412	6.8161054	Walking_Watch
14:50:41.494	7.666468	-1.1660118	6.237086	0.19998506	0.262782	0.16306743	7.020964	-0.6458412	6.8161054	Walking_Watch
14:50:41.516	7.666468	-1.1660118	6.237086	0.19998506	0.262782	0.16306743	7.020964	-0.6458412	6.8161054	Walking_Watch
14:50:41.539	7.666468	-1.1660118	6.237086	0.19998506	0.262782	0.16306743	7.020964	-0.6458412	6.8161054	Walking_Watch
14:50:41.562	7.666468	-1.1660118	6.237086	0.19998506	0.262782	0.16306743	7.020964	-0.6458412	6.8161054	Walking_Watch
14:50:41.583	6.325674	-0.45970076	8.126168	0.057042595	0.036761872	0.022568416	6.8993335	-0.6570661	6.9381404	Walking_Watch
14:50:41.606	6.325674	-0.45970076	8.126168	0.057042595	0.036761872	0.022568416	6.8993335	-0.6570661	6.9381404	Walking_Watch
14:50:41.628	6.325674	-0.45970076	8.126168	0.057042595	0.036761872	0.022568416	6.8993335	-0.6570661	6.9381404	Walking_Watch
14:50:41.652	6.325674	-0.45970076	8.126168	0.057042595	0.036761872	0.022568416	6.8993335	-0.6570661	6.9381404	Walking_Watch
14:50:41.674	6.325674	-0.45970076	8.126168	0.057042595	0.036761872	0.022568416	6.8993335	-0.6570661	6.9381404	Walking_Watch
14:50:41.696	6.325674	-0.45970076	8.126168	0.057042595	0.036761872	0.022568416	6.8993335	-0.6570661	6.9381404	Walking_Watch
14:50:41.718	6.325674	-0.45970076	8.126168	0.057042595	0.036761872	0.022568416	6.8993335	-0.6570661	6.9381404	Walking_Watch
14:50:41.740	6.325674	-0.45970076	8.126168	0.057042595	0.036761872	0.022568416	6.8993335	-0.6570661	6.9381404	Walking_Watch
14:50:41.763	6.4334164	-0.08858817	6.0407553	-0.118275724	0.63724244	-0.0006444628	7.0333514	-0.45311826	6.8188686	Walking_Watch
14:50:41.786	6.4334164	-0.08858817	6.0407553	-0.118275724	0.63724244	-0.0006444628	7.0333514	-0.45311826	6.8188686	Walking_Watch
14:50:41.807	6.4334164	-0.08858817	6.0407553	-0.118275724	0.63724244	-0.0006444628	7.0333514	-0.45311826	6.8188686	Walking_Watch
14:50:41.829	6.4334164	-0.08858817	6.0407553	-0.118275724	0.63724244	-0.0006444628	7.0333514	-0.45311826	6.8188686	Walking_Watch
14:50:41.851	6.4334164	-0.08858817	6.0407553	-0.118275724	0.63724244	-0.0006444628	7.0333514	-0.45311826	6.8188686	Walking_Watch
14:50:41.873	6.4334164	-0.08858817	6.0407553	-0.118275724	0.63724244	-0.0006444628	7.0333514	-0.45311826	6.8188686	Walking_Watch
14:50:41.896	6.4334164	-0.08858817	6.0407553	-0.118275724	0.63724244	-0.0006444628	7.0333514	-0.45311826	6.8188686	Walking_Watch
14:50:41.918	6.4334164	-0.08858817	6.0407553	-0.118275724	0.63724244	-0.0006444628	7.0333514	-0.45311826	6.8188686	Walking_Watch
14:50:41.940	7.0271964	-0.19393626	6.117372	-0.20746206	0.065472536	-0.046459354	6.8632464	-0.6921784	6.970439	Walking_Watch
14:50:41.962	7.0271964	-0.19393626	6.117372	-0.20746206	0.065472536	-0.046459354	6.8632464	-0.6921784	6.970439	Walking_Watch
14:50:41.985	7.0271964	-0.19393626	6.117372	-0.20746206	0.065472536	-0.046459354	6.8632464	-0.6921784	6.970439	Walking_Watch
14:50:42.008	7.0271964	-0.19393626	6.117372	-0.20746206	0.065472536	-0.046459354	6.8632464	-0.6921784	6.970439	Walking_Watch
14:50:42.030	7.0271964	-0.19393626	6.117372	-0.20746206	0.065472536	-0.046459354	6.8632464	-0.6921784	6.970439	Walking_Watch
14:50:42.055	7.0271964	-0.19393626	6.117372	-0.20746206	0.065472536	-0.046459354	6.8632464	-0.6921784	6.970439	Walking_Watch
14:50:42.078	7.0271964	-0.19393626	6.117372	-0.20746206	0.065472536	-0.046459354	6.8632464	-0.6921784	6.970439	Walking_Watch
14:50:42.100	7.0271964	-0.19393626	6.117372	-0.20746206	0.065472536	-0.046459354	6.8632464	-0.6921784	6.970439	Walking_Watch
14:50:42.122	8.662486	-1.5227587	6.411868	-0.30947655	-0.14405425	-3.359759e-05	7.198442	-0.45491904	6.644231	Walking_Watch
14:50:42.144	8.662486	-1.5227587	6.411868	-0.30947655	-0.14405425	-3.359759e-05	7.198442	-0.45491904	6.644231	Walking_Watch
14:50:42.166	8.662486	-1.5227587	6.411868	-0.30947655	-0.14405425	-3.359759e-05	7.198442	-0.45491904	6.644231	Walking_Watch
14:50:42.189	8.662486	-1.5227587	6.411868	-0.30947655	-0.14405425	-3.359759e-05	7.198442	-0.45491904	6.644231	Walking_Watch
14:50:42.212	8.662486	-1.5227587	6.411868	-0.30947655	-0.14405425	-3.359759e-05	7.198442	-0.45491904	6.644231	Walking_Watch
14:50:42.234	8.662486	-1.5227587	6.411868	-0.30947655	-0.14405425	-3.359759e-05	7.198442	-0.45491904	6.644231	Walking_Watch
14:50:42.256	8.662486	-1.5227587	6.411868	-0.30947655	-0.14405425	-3.359759e-05	7.198442	-0.45491904	6.644231	Walking_Watch
14:50:42.278	8.662486	-1.5227587	6.411868	-0.30947655	-0.14405425	-3.359759e-05	7.198442	-0.45491904	6.644231	Walking_Watch
14:50:42.301	5.767808	-1.3264283	7.3839436	-0.26366165	-0.5673838	-0.20100828	7.151047	-0.6086853	6.6829863	Walking_Watch
14:50:42.325	5.767808	-1.3264283	7.3839436	-0.26366165	-0.5673838	-0.20100828	7.151047	-0.6086853	6.6829863	Walking_Watch
14:50:42.347	5.767808	-1.3264283	7.3839436	-0.26366165	-0.5673838	-0.20100828	7.151047	-0.6086853	6.6829863	Walking_Watch
14:50:42.369	5.767808	-1.3264283	7.3839436	-0.26366165	-0.5673838	-0.20100828	7.151047	-0.6086853	6.6829863	Walking_Watch
14:50:42.390	5.767808	-1.3264283	7.3839436	-0.26366165	-0.5673838	-0.20100828	7.151047	-0.6086853	6.6829863	Walking_Watch
14:50:42.412	5.767808	-1.3264283	7.3839436	-0.26366165	-0.5673838	-0.20100828	7.151047	-0.6086853	6.6829863	Walking_Watch
14:50:42.435	5.767808	-1.3264283	7.3839436	-0.26366165	-0.5673838	-0.20100828	7.151047	-0.6086853	6.6829863	Walking_Watch
14:50:42.457	5.767808	-1.3264283	7.3839436	-0.26366165	-0.5673838	-0.20100828	7.151047	-0.6086853	6.6829863	Walking_Watch
14:50:42.479	5.935407	-0.56744313	6.7446723	-0.013817772	0.27316672	-0.04340503	6.984562	-0.6271285	6.855139	Walking_Watch
14:50:42.502	5.935407	-0.56744313	6.7446723	-0.013817772	0.27316672	-0.04340503	6.984562	-0.6271285	6.855139	Walking_Watch
14:50:42.525	5.935407	-0.56744313	6.7446723	-0.013817772	0.27316672	-0.04340503	6.984562	-0.6271285	6.855139	Walking_Watch
14:50:42.548	5.935407	-0.56744313	6.7446723	-0.013817772	0.27316672	-0.04340503	6.984562	-0.6271285	6.855139	Walking_Watch
14:50:42.570	5.935407	-0.56744313	6.7446723	-0.013817772	0.27316672	-0.04340503	6.984562	-0.6271285	6.855139	Walking_Watch
14:50:42.594	5.935407	-0.56744313	6.7446723	-0.013817772	0.27316672	-0.04340503	6.984562	-0.6271285	6.855139	Walking_Watch
14:50:42.616	5.935407	-0.56744313	6.7446723	-0.013817772	0.27316672	-0.04340503	6.984562	-0.6271285	6.855139	Walking_Watch
14:50:42.638	5.935407	-0.56744313	6.7446723	-0.013817772	0.27316672	-0.04340503	6.984562	-0.6271285	6.855139	Walking_Watch
14:50:42.661	7.5898514	-0.679974	6.2921543	0.0991923	-0.13977818	-0.07333743	6.9636164	-0.23156668	6.9010696	Walking_Watch
14:50:42.683	7.5898514	-0.679974	6.2921543	0.0991923	-0.13977818	-0.07333743	6.9636164	-0.23156668	6.9010696	Walking_Watch
14:50:42.705	7.5898514	-0.679974	6.2921543	0.0991923	-0.13977818	-0.07333743	6.9636164	-0.23156668	6.9010696	Walking_Watch
14:50:42.726	7.5898514	-0.679974	6.2921543	0.0991923	-0.13977818	-0.07333743	6.9636164	-0.23156668	6.9010696	Walking_Watch
14:50:42.749	7.5898514	-0.679974	6.2921543	0.0991923	-0.13977818	-0.07333743	6.9636164	-0.23156668	6.9010696	Walking_Watch
14:50:42.772	7.5898514	-0.679974	6.2921543	0.0991923	-0.13977818	-0.07333743	6.9636164	-0.23156668	6.9010696	Walking_Watch
14:50:42.794	7.5898514	-0.679974	6.2921543	0.0991923	-0.13977818	-0.07333743	6.9636164	-0.23156668	6.9010696	Walking_Watch
14:50:42.816	7.5898514	-0.679974	6.2921543	0.0991923	-0.13977818	-0.07333743	6.9636164	-0.23156668	6.9010696	Walking_Watch
14:50:42.839	6.735095	0.48843205	7.369578	0.21953274	-0.026157249	0.04639216	6.8581686	-0.28623277	7.0038466	Walking_Watch
14:50:42.861	6.735095	0.48843205	7.369578	0.21953274	-0.026157249	0.04639216	6.8581686	-0.28623277	7.0038466	Walking_Watch
14:50:42.884	6.735095	0.48843205	7.369578	0.21953274	-0.026157249	0.04639216	6.8581686	-0.28623277	7.0038466	Walking_Watch
14:50:42.906	6.735095	0.48843205	7.369578	0.21953274	-0.026157249	0.04639216	6.8581686	-0.28623277	7.0038466	Walking_Watch
14:50:42.928	6.735095	0.48843205	7.369578	0.21953274	-0.026157249	0.04639216	6.8581686	-0.28623277	7.0038466	Walking_Watch
14:50:42.951	6.735095	0.48843205	7.369578	0.21953274	-0.026157249	0.04639216	6.8581686	-0.28623277	7.0038466	Walking_Watch
14:50:42.974	6.735095	0.48843205	7.369578	0.21953274	-0.026157249	0.04639216	6.8581686	-0.28623277	7.0038466	Walking_Watch
14:50:42.997	6.735095	0.48843205	7.369578	0.21953274	-0.026157249	0.04639216	6.8581686	-0.28623277	7.0038466	Walking_Watch
14:50:43.020	7.3743663	-0.8092649	5.7582307	0.10957701	-0.26805988	-0.11670886	7.0836987	-0.23482244	6.7776365	Walking_Watch
14:50:43.043	7.3743663	-0.8092649	5.7582307	0.10957701	-0.26805988	-0.11670886	7.0836987	-0.23482244	6.7776365	Walking_Watch
14:50:43.065	7.3743663	-0.8092649	5.7582307	0.10957701	-0.26805988	-0.11670886	7.0836987	-0.23482244	6.7776365	Walking_Watch
14:50:43.088	7.3743663	-0.8092649	5.7582307	0.10957701	-0.26805988	-0.11670886	7.0836987	-0.23482244	6.7776365	Walking_Watch
14:50:43.114	7.3743663	-0.8092649	5.7582307	0.10957701	-0.26805988	-0.11670886	7.0836987	-0.23482244	6.7776365	Walking_Watch
14:50:43.136	7.3743663	-0.8092649	5.7582307	0.10957701	-0.26805988	-0.11670886	7.0836987	-0.23482244	6.7776365	Walking_Watch
14:50:43.157	7.3743663	-0.8092649	5.7582307	0.10957701	-0.26805988	-0.11670886	7.0836987	-0.23482244	6.7776365	Walking_Watch
14:50:43.179	7.3743663	-0.8092649	5.7582307	0.10957701	-0.26805988	-0.11670886	7.0836987	-0.23482244	6.7776365	Walking_Watch
14:50:43.203	5.97611	0.6273	4.989669	-0.014428638	-0.24240355	0.21926703	6.9501414	-0.21886365	6.915053	Walking_Watch
14:50:43.226	5.97611	0.6273	4.989669	-0.014428638	-0.24240355	0.21926703	6.9501414	-0.21886365	6.915053	Walking_Watch
14:50:43.248	5.97611	0.6273	4.989669	-0.014428638	-0.24240355	0.21926703	6.9501414	-0.21886365	6.915053	Walking_Watch
14:50:43.270	5.97611	0.6273	4.989669	-0.014428638	-0.24240355	0.21926703	6.9501414	-0.21886365	6.915053	Walking_Watch
14:50:43.292	5.97611	0.6273	4.989669	-0.014428638	-0.24240355	0.21926703	6.9501414	-0.21886365	6.915053	Walking_Watch
14:50:43.314	5.97611	0.6273	4.989669	-0.014428638	-0.24240355	0.21926703	6.9501414	-0.21886365	6.915053	Walking_Watch
14:50:43.337	5.97611	0.6273	4.989669	-0.014428638	-0.24240355	0.21926703	6.9501414	-0.21886365	6.915053	Walking_Watch
14:50:43.359	5.97611	0.6273	4.989669	-0.014428638	-0.24240355	0.21926703	6.9501414	-0.21886365	6.915053	Walking_Watch
14:50:43.383	7.74069	0.61293435	7.520417	-0.16836669	0.33425322	-0.40625897	6.9075956	-0.3719048	6.951052	Walking_Watch
14:50:43.405	7.74069	0.61293435	7.520417	-0.16836669	0.33425322	-0.40625897	6.9075956	-0.3719048	6.951052	Walking_Watch
14:50:43.427	7.74069	0.61293435	7.520417	-0.16836669	0.33425322	-0.40625897	6.9075956	-0.3719048	6.951052	Walking_Watch
14:50:43.449	7.74069	0.61293435	7.520417	-0.16836669	0.33425322	-0.40625897	6.9075956	-0.3719048	6.951052	Walking_Watch
14:50:43.472	7.74069	0.61293435	7.520417	-0.16836669	0.33425322	-0.40625897	6.9075956	-0.3719048	6.951052	Walking_Watch
14:50:43.495	7.74069	0.61293435	7.520417	-0.16836669	0.33425322	-0.40625897	6.9075956	-0.3719048	6.951052	Walking_Watch
14:50:43.517	7.74069	0.61293435	7.520417	-0.16836669	0.33425322	-0.40625897	6.9075956	-0.3719048	6.951052	Walking_Watch
14:50:43.540	7.74069	0.61293435	7.520417	-0.16836669	0.33425322	-0.40625897	6.9075956	-0.3719048	6.951052	Walking_Watch
14:50:43.563	5.150085	-0.12929083	7.407886	-0.016261233	-0.048759263	-0.30852053	6.8542833	-0.084928386	7.012984	Walking_Watch
14:50:43.586	5.150085	-0.12929083	7.407886	-0.016261233	-0.048759263	-0.30852053	6.8542833	-0.084928386	7.012984	Walking_Watch
14:50:43.609	5.150085	-0.12929083	7.407886	-0.016261233	-0.048759263	-0.30852053	6.8542833	-0.084928386	7.012984	Walking_Watch
14:50:43.631	5.150085	-0.12929083	7.407886	-0.016261233	-0.048759263	-0.30852053	6.8542833	-0.084928386	7.012984	Walking_Watch
14:50:43.653	5.150085	-0.12929083	7.407886	-0.016261233	-0.048759263	-0.30852053	6.8542833	-0.084928386	7.012984	Walking_Watch
14:50:43.677	5.150085	-0.12929083	7.407886	-0.016261233	-0.048759263	-0.30852053	6.8542833	-0.084928386	7.012984	Walking_Watch
14:50:43.698	5.150085	-0.12929083	7.407886	-0.016261233	-0.048759263	-0.30852053	6.8542833	-0.084928386	7.012984	Walking_Watch
14:50:43.720	5.150085	-0.12929083	7.407886	-0.016261233	-0.048759263	-0.30852053	6.8542833	-0.084928386	7.012984	Walking_Watch
14:50:43.744	6.091035	-0.46927786	6.8500204	-0.17997311	0.466811	0.062274657	6.798266	-0.0875009	7.0672684	Walking_Watch
14:50:43.768	6.091035	-0.46927786	6.8500204	-0.17997311	0.466811	0.062274657	6.798266	-0.0875009	7.0672684	Walking_Watch
14:50:43.790	6.091035	-0.46927786	6.8500204	-0.17997311	0.466811	0.062274657	6.798266	-0.0875009	7.0672684	Walking_Watch
14:50:43.814	6.091035	-0.46927786	6.8500204	-0.17997311	0.466811	0.062274657	6.798266	-0.0875009	7.0672684	Walking_Watch
14:50:43.837	6.091035	-0.46927786	6.8500204	-0.17997311	0.466811	0.062274657	6.798266	-0.0875009	7.0672684	Walking_Watch
14:50:43.860	6.091035	-0.46927786	6.8500204	-0.17997311	0.466811	0.062274657	6.798266	-0.0875009	7.0672684	Walking_Watch
14:50:43.882	6.091035	-0.46927786	6.8500204	-0.17997311	0.466811	0.062274657	6.798266	-0.0875009	7.0672684	Walking_Watch
14:50:43.905	6.902694	0.17478207	6.241874	0.049712215	0.12900251	-0.03851811	6.7590313	0.07732655	7.104917	Walking_Watch
14:50:43.927	6.902694	0.17478207	6.241874	0.049712215	0.12900251	-0.03851811	6.7590313	0.07732655	7.104917	Walking_Watch
14:50:43.950	6.902694	0.17478207	6.241874	0.049712215	0.12900251	-0.03851811	6.7590313	0.07732655	7.104917	Walking_Watch
14:50:43.971	6.902694	0.17478207	6.241874	0.049712215	0.12900251	-0.03851811	6.7590313	0.07732655	7.104917	Walking_Watch
14:50:43.993	6.902694	0.17478207	6.241874	0.049712215	0.12900251	-0.03851811	6.7590313	0.07732655	7.104917	Walking_Watch
14:50:44.015	6.902694	0.17478207	6.241874	0.049712215	0.12900251	-0.03851811	6.7590313	0.07732655	7.104917	Walking_Watch
14:50:44.038	6.902694	0.17478207	6.241874	0.049712215	0.12900251	-0.03851811	6.7590313	0.07732655	7.104917	Walking_Watch
14:50:44.060	6.902694	0.17478207	6.241874	0.049712215	0.12900251	-0.03851811	6.7590313	0.07732655	7.104917	Walking_Watch
14:50:44.082	6.902694	0.17478207	6.241874	0.26168245	-0.013329079	0.09220705	6.7590313	0.07732655	7.104917	Walking_Watch
14:50:44.104	7.0343795	0.50040346	8.399116	0.26168245	-0.013329079	0.09220705	6.7987623	0.14105526	7.0659227	Walking_Watch
14:50:44.127	7.0343795	0.50040346	8.399116	0.26168245	-0.013329079	0.09220705	6.7987623	0.14105526	7.0659227	Walking_Watch
14:50:44.150	7.0343795	0.50040346	8.399116	0.26168245	-0.013329079	0.09220705	6.7987623	0.14105526	7.0659227	Walking_Watch
14:50:44.173	7.0343795	0.50040346	8.399116	0.26168245	-0.013329079	0.09220705	6.7987623	0.14105526	7.0659227	Walking_Watch
14:50:44.195	7.0343795	0.50040346	8.399116	0.26168245	-0.013329079	0.09220705	6.7987623	0.14105526	7.0659227	Walking_Watch
14:50:44.218	7.0343795	0.50040346	8.399116	0.26168245	-0.013329079	0.09220705	6.7987623	0.14105526	7.0659227	Walking_Watch
14:50:44.240	7.0343795	0.50040346	8.399116	0.26168245	-0.013329079	0.09220705	6.7987623	0.14105526	7.0659227	Walking_Watch
14:50:44.261	6.4334164	0.0670397	5.6672482	0.3349863	-0.39450902	0.36098775	6.966273	0.16391046	6.900321	Walking_Watch
14:50:44.283	6.4334164	0.0670397	5.6672482	0.3349863	-0.39450902	0.36098775	6.966273	0.16391046	6.900321	Walking_Watch
14:50:44.304	6.4334164	0.0670397	5.6672482	0.3349863	-0.39450902	0.36098775	6.966273	0.16391046	6.900321	Walking_Watch
14:50:44.326	6.4334164	0.0670397	5.6672482	0.3349863	-0.39450902	0.36098775	6.966273	0.16391046	6.900321	Walking_Watch
14:50:44.349	6.4334164	0.0670397	5.6672482	0.3349863	-0.39450902	0.36098775	6.966273	0.16391046	6.900321	Walking_Watch
14:50:44.371	6.4334164	0.0670397	5.6672482	0.3349863	-0.39450902	0.36098775	6.966273	0.16391046	6.900321	Walking_Watch
14:50:44.393	6.4334164	0.0670397	5.6672482	0.3349863	-0.39450902	0.36098775	6.966273	0.16391046	6.900321	Walking_Watch
14:50:44.416	6.4334164	0.0670397	5.6672482	0.3349863	-0.39450902	0.36098775	6.966273	0.16391046	6.900321	Walking_Watch
14:50:44.439	6.4334164	0.0670397	5.6672482	0.3349863	-0.39450902	0.36098775	6.966273	0.16391046	6.900321	Walking_Watch
14:50:44.461	6.629747	0.1987248	5.106988	0.27451062	-0.42505226	0.0024098635	6.6869483	0.16920133	7.1712193	Walking_Watch
14:50:44.484	6.629747	0.1987248	5.106988	0.27451062	-0.42505226	0.0024098635	6.6869483	0.16920133	7.1712193	Walking_Watch
14:50:44.506	6.629747	0.1987248	5.106988	0.27451062	-0.42505226	0.0024098635	6.6869483	0.16920133	7.1712193	Walking_Watch
14:50:44.528	6.629747	0.1987248	5.106988	0.27451062	-0.42505226	0.0024098635	6.6869483	0.16920133	7.1712193	Walking_Watch
14:50:44.549	6.629747	0.1987248	5.106988	0.27451062	-0.42505226	0.0024098635	6.6869483	0.16920133	7.1712193	Walking_Watch
14:50:44.571	6.629747	0.1987248	5.106988	0.27451062	-0.42505226	0.0024098635	6.6869483	0.16920133	7.1712193	Walking_Watch
14:50:44.593	6.629747	0.1987248	5.106988	0.27451062	-0.42505226	0.0024098635	6.6869483	0.16920133	7.1712193	Walking_Watch
14:50:44.615	6.629747	0.1987248	5.106988	0.27451062	-0.42505226	0.0024098635	6.6869483	0.16920133	7.1712193	Walking_Watch
14:50:44.638	6.986494	1.0846065	7.448589	0.099803165	0.19375424	0.28951654	6.777173	0.3251348	7.080571	Walking_Watch
14:50:44.660	6.986494	1.0846065	7.448589	0.099803165	0.19375424	0.28951654	6.777173	0.3251348	7.080571	Walking_Watch
14:50:44.684	6.986494	1.0846065	7.448589	0.099803165	0.19375424	0.28951654	6.777173	0.3251348	7.080571	Walking_Watch
14:50:44.707	6.986494	1.0846065	7.448589	0.099803165	0.19375424	0.28951654	6.777173	0.3251348	7.080571	Walking_Watch
14:50:44.729	6.986494	1.0846065	7.448589	0.099803165	0.19375424	0.28951654	6.777173	0.3251348	7.080571	Walking_Watch
14:50:44.753	6.986494	1.0846065	7.448589	0.099803165	0.19375424	0.28951654	6.777173	0.3251348	7.080571	Walking_Watch
14:50:44.775	6.986494	1.0846065	7.448589	0.099803165	0.19375424	0.28951654	6.777173	0.3251348	7.080571	Walking_Watch
14:50:44.797	6.986494	1.0846065	7.448589	0.099803165	0.19375424	0.28951654	6.777173	0.3251348	7.080571	Walking_Watch
14:50:44.818	6.488485	0.57223165	7.345635	0.21647842	0.31959248	-0.34700507	6.8245554	0.36236623	7.0330925	Walking_Watch
14:50:44.839	6.488485	0.57223165	7.345635	0.21647842	0.31959248	-0.34700507	6.8245554	0.36236623	7.0330925	Walking_Watch
14:50:44.860	6.488485	0.57223165	7.345635	0.21647842	0.31959248	-0.34700507	6.8245554	0.36236623	7.0330925	Walking_Watch
14:50:44.881	6.488485	0.57223165	7.345635	0.21647842	0.31959248	-0.34700507	6.8245554	0.36236623	7.0330925	Walking_Watch
14:50:44.903	6.488485	0.57223165	7.345635	0.21647842	0.31959248	-0.34700507	6.8245554	0.36236623	7.0330925	Walking_Watch
14:50:44.925	6.488485	0.57223165	7.345635	0.21647842	0.31959248	-0.34700507	6.8245554	0.36236623	7.0330925	Walking_Watch
14:50:44.947	6.488485	0.57223165	7.345635	0.21647842	0.31959248	-0.34700507	6.8245554	0.36236623	7.0330925	Walking_Watch
14:50:44.970	6.488485	0.57223165	7.345635	0.21647842	0.31959248	-0.34700507	6.8245554	0.36236623	7.0330925	Walking_Watch
14:50:44.993	5.2290964	0.52674043	7.5060515	-0.1433212	0.38190073	-0.18023884	6.7324147	0.78848904	7.086835	Walking_Watch
14:50:45.016	5.2290964	0.52674043	7.5060515	-0.1433212	0.38190073	-0.18023884	6.7324147	0.78848904	7.086835	Walking_Watch
14:50:45.037	5.2290964	0.52674043	7.5060515	-0.1433212	0.38190073	-0.18023884	6.7324147	0.78848904	7.086835	Walking_Watch
14:50:45.059	5.2290964	0.52674043	7.5060515	-0.1433212	0.38190073	-0.18023884	6.7324147	0.78848904	7.086835	Walking_Watch
14:50:45.081	5.2290964	0.52674043	7.5060515	-0.1433212	0.38190073	-0.18023884	6.7324147	0.78848904	7.086835	Walking_Watch
14:50:45.103	5.2290964	0.52674043	7.5060515	-0.1433212	0.38190073	-0.18023884	6.7324147	0.78848904	7.086835	Walking_Watch
14:50:45.125	5.2290964	0.52674043	7.5060515	-0.1433212	0.38190073	-0.18023884	6.7324147	0.78848904	7.086835	Walking_Watch
14:50:45.146	5.2290964	0.52674043	7.5060515	-0.1433212	0.38190073	-0.18023884	6.7324147	0.78848904	7.086835	Walking_Watch
14:50:45.168	7.3743663	0.19154198	6.1101894	-0.20868379	0.02149024	-0.09471771	6.730664	0.6621117	7.10141	Walking_Watch
14:50:45.190	7.3743663	0.19154198	6.1101894	-0.20868379	0.02149024	-0.09471771	6.730664	0.6621117	7.10141	Walking_Watch
14:50:45.213	7.3743663	0.19154198	6.1101894	-0.20868379	0.02149024	-0.09471771	6.730664	0.6621117	7.10141	Walking_Watch
14:50:45.237	7.3743663	0.19154198	6.1101894	-0.20868379	0.02149024	-0.09471771	6.730664	0.6621117	7.10141	Walking_Watch
14:50:45.260	7.3743663	0.19154198	6.1101894	-0.20868379	0.02149024	-0.09471771	6.730664	0.6621117	7.10141	Walking_Watch
14:50:45.286	7.3743663	0.19154198	6.1101894	-0.20868379	0.02149024	-0.09471771	6.730664	0.6621117	7.10141	Walking_Watch
14:50:45.308	7.3743663	0.19154198	6.1101894	-0.20868379	0.02149024	-0.09471771	6.730664	0.6621117	7.10141	Walking_Watch
14:50:45.330	7.3743663	0.19154198	6.1101894	-0.20868379	0.02149024	-0.09471771	6.730664	0.6621117	7.10141	Walking_Watch
14:50:45.352	6.943397	1.8507744	7.326481	0.19143295	-0.06464176	-0.1020481	6.885176	0.7522211	6.9425416	Walking_Watch
14:50:45.374	6.943397	1.8507744	7.326481	0.19143295	-0.06464176	-0.1020481	6.885176	0.7522211	6.9425416	Walking_Watch
14:50:45.396	6.943397	1.8507744	7.326481	0.19143295	-0.06464176	-0.1020481	6.885176	0.7522211	6.9425416	Walking_Watch
14:50:45.419	6.943397	1.8507744	7.326481	0.19143295	-0.06464176	-0.1020481	6.885176	0.7522211	6.9425416	Walking_Watch
14:50:45.442	6.943397	1.8507744	7.326481	0.19143295	-0.06464176	-0.1020481	6.885176	0.7522211	6.9425416	Walking_Watch
14:50:45.465	6.943397	1.8507744	7.326481	0.19143295	-0.06464176	-0.1020481	6.885176	0.7522211	6.9425416	Walking_Watch
14:50:45.487	6.943397	1.8507744	7.326481	0.19143295	-0.06464176	-0.1020481	6.885176	0.7522211	6.9425416	Walking_Watch
14:50:45.510	6.943397	1.8507744	7.326481	0.19143295	-0.06464176	-0.1020481	6.885176	0.7522211	6.9425416	Walking_Watch
14:50:45.533	6.079064	1.4868447	5.339233	0.66118836	-1.0279762	0.28585136	6.701755	0.98898154	7.0907464	Walking_Watch
14:50:45.555	6.079064	1.4868447	5.339233	0.66118836	-1.0279762	0.28585136	6.701755	0.98898154	7.0907464	Walking_Watch
14:50:45.579	6.079064	1.4868447	5.339233	0.66118836	-1.0279762	0.28585136	6.701755	0.98898154	7.0907464	Walking_Watch
14:50:45.601	6.079064	1.4868447	5.339233	0.66118836	-1.0279762	0.28585136	6.701755	0.98898154	7.0907464	Walking_Watch
14:50:45.622	6.079064	1.4868447	5.339233	0.66118836	-1.0279762	0.28585136	6.701755	0.98898154	7.0907464	Walking_Watch
14:50:45.644	6.079064	1.4868447	5.339233	0.66118836	-1.0279762	0.28585136	6.701755	0.98898154	7.0907464	Walking_Watch
14:50:45.668	6.079064	1.4868447	5.339233	0.66118836	-1.0279762	0.28585136	6.701755	0.98898154	7.0907464	Walking_Watch
14:50:45.691	6.079064	1.4868447	5.339233	0.66118836	-1.0279762	0.28585136	6.701755	0.98898154	7.0907464	Walking_Watch
14:50:45.713	7.2618356	0.6201172	7.161276	0.18288085	0.07341379	0.3163946	6.5409636	0.7996058	7.262696	Walking_Watch
14:50:45.735	7.2618356	0.6201172	7.161276	0.18288085	0.07341379	0.3163946	6.5409636	0.7996058	7.262696	Walking_Watch
14:50:45.757	7.2618356	0.6201172	7.161276	0.18288085	0.07341379	0.3163946	6.5409636	0.7996058	7.262696	Walking_Watch
14:50:45.779	7.2618356	0.6201172	7.161276	0.18288085	0.07341379	0.3163946	6.5409636	0.7996058	7.262696	Walking_Watch
14:50:45.802	7.2618356	0.6201172	7.161276	0.18288085	0.07341379	0.3163946	6.5409636	0.7996058	7.262696	Walking_Watch
14:50:45.824	7.2618356	0.6201172	7.161276	0.18288085	0.07341379	0.3163946	6.5409636	0.7996058	7.262696	Walking_Watch
14:50:45.846	7.2618356	0.6201172	7.161276	0.18288085	0.07341379	0.3163946	6.5409636	0.7996058	7.262696	Walking_Watch
14:50:45.869	7.2618356	0.6201172	7.161276	0.18288085	0.07341379	0.3163946	6.5409636	0.7996058	7.262696	Walking_Watch
14:50:45.891	7.1732473	0.7206767	7.5276	0.15783536	-0.42932832	0.16917607	6.9154944	0.7786193	6.909413	Walking_Watch
14:50:45.913	7.1732473	0.7206767	7.5276	0.15783536	-0.42932832	0.16917607	6.9154944	0.7786193	6.909413	Walking_Watch
14:50:45.935	7.1732473	0.7206767	7.5276	0.15783536	-0.42932832	0.16917607	6.9154944	0.7786193	6.909413	Walking_Watch
14:50:45.957	7.1732473	0.7206767	7.5276	0.15783536	-0.42932832	0.16917607	6.9154944	0.7786193	6.909413	Walking_Watch
14:50:45.980	7.1732473	0.7206767	7.5276	0.15783536	-0.42932832	0.16917607	6.9154944	0.7786193	6.909413	Walking_Watch
14:50:46.002	7.1732473	0.7206767	7.5276	0.15783536	-0.42932832	0.16917607	6.9154944	0.7786193	6.909413	Walking_Watch
14:50:46.025	7.1732473	0.7206767	7.5276	0.15783536	-0.42932832	0.16917607	6.9154944	0.7786193	6.909413	Walking_Watch
14:50:46.047	7.1732473	0.7206767	7.5276	0.15783536	-0.42932832	0.16917607	6.9154944	0.7786193	6.909413	Walking_Watch
14:50:46.075	6.122161	-0.08140534	8.250671	-0.35712406	0.3562444	-0.31340748	7.1460953	0.6170808	6.6875134	Walking_Watch
14:50:46.099	6.122161	-0.08140534	8.250671	-0.35712406	0.3562444	-0.31340748	7.1460953	0.6170808	6.6875134	Walking_Watch
14:50:46.120	6.122161	-0.08140534	8.250671	-0.35712406	0.3562444	-0.31340748	7.1460953	0.6170808	6.6875134	Walking_Watch
14:50:46.142	6.122161	-0.08140534	8.250671	-0.35712406	0.3562444	-0.31340748	7.1460953	0.6170808	6.6875134	Walking_Watch
14:50:46.163	6.122161	-0.08140534	8.250671	-0.35712406	0.3562444	-0.31340748	7.1460953	0.6170808	6.6875134	Walking_Watch
14:50:46.185	6.122161	-0.08140534	8.250671	-0.35712406	0.3562444	-0.31340748	7.1460953	0.6170808	6.6875134	Walking_Watch
14:50:46.208	6.122161	-0.08140534	8.250671	-0.35712406	0.3562444	-0.31340748	7.1460953	0.6170808	6.6875134	Walking_Watch
14:50:46.230	6.122161	-0.08140534	8.250671	-0.35712406	0.3562444	-0.31340748	7.1460953	0.6170808	6.6875134	Walking_Watch
14:50:46.253	6.2682114	0.5770202	6.074275	-0.19280128	0.36968344	-0.0721157	7.24039	0.65830344	6.5813155	Walking_Watch
14:50:46.275	6.2682114	0.5770202	6.074275	-0.19280128	0.36968344	-0.0721157	7.24039	0.65830344	6.5813155	Walking_Watch
14:50:46.297	6.2682114	0.5770202	6.074275	-0.19280128	0.36968344	-0.0721157	7.24039	0.65830344	6.5813155	Walking_Watch
14:50:46.319	6.2682114	0.5770202	6.074275	-0.19280128	0.36968344	-0.0721157	7.24039	0.65830344	6.5813155	Walking_Watch
14:50:46.341	6.2682114	0.5770202	6.074275	-0.19280128	0.36968344	-0.0721157	7.24039	0.65830344	6.5813155	Walking_Watch
14:50:46.365	6.2682114	0.5770202	6.074275	-0.19280128	0.36968344	-0.0721157	7.24039	0.65830344	6.5813155	Walking_Watch
14:50:46.386	6.2682114	0.5770202	6.074275	-0.19280128	0.36968344	-0.0721157	7.24039	0.65830344	6.5813155	Walking_Watch
14:50:46.408	6.2682114	0.5770202	6.074275	-0.19280128	0.36968344	-0.0721157	7.24039	0.65830344	6.5813155	Walking_Watch
14:50:46.431	7.613794	0.0071828244	6.0335727	0.0973597	-0.124506555	0.084265806	7.222599	0.5419226	6.611404	Walking_Watch
14:50:46.453	7.613794	0.0071828244	6.0335727	0.0973597	-0.124506555	0.084265806	7.222599	0.5419226	6.611404	Walking_Watch
14:50:46.475	7.613794	0.0071828244	6.0335727	0.0973597	-0.124506555	0.084265806	7.222599	0.5419226	6.611404	Walking_Watch
14:50:46.497	7.613794	0.0071828244	6.0335727	0.0973597	-0.124506555	0.084265806	7.222599	0.5419226	6.611404	Walking_Watch
14:50:46.520	7.613794	0.0071828244	6.0335727	0.0973597	-0.124506555	0.084265806	7.222599	0.5419226	6.611404	Walking_Watch
14:50:46.542	7.613794	0.0071828244	6.0335727	0.0973597	-0.124506555	0.084265806	7.222599	0.5419226	6.611404	Walking_Watch
14:50:46.563	7.613794	0.0071828244	6.0335727	0.0973597	-0.124506555	0.084265806	7.222599	0.5419226	6.611404	Walking_Watch
14:50:46.585	7.613794	0.0071828244	6.0335727	0.0973597	-0.124506555	0.084265806	7.222599	0.5419226	6.611404	Walking_Watch
14:50:46.607	7.0080423	1.403045	5.949773	0.28672794	-0.37251785	0.16245656	7.3956246	0.4614688	6.423555	Walking_Watch
14:50:46.630	7.0080423	1.403045	5.949773	0.28672794	-0.37251785	0.16245656	7.3956246	0.4614688	6.423555	Walking_Watch
14:50:46.651	7.0080423	1.403045	5.949773	0.28672794	-0.37251785	0.16245656	7.3956246	0.4614688	6.423555	Walking_Watch
14:50:46.673	7.0080423	1.403045	5.949773	0.28672794	-0.37251785	0.16245656	7.3956246	0.4614688	6.423555	Walking_Watch
14:50:46.695	7.0080423	1.403045	5.949773	0.28672794	-0.37251785	0.16245656	7.3956246	0.4614688	6.423555	Walking_Watch
14:50:46.717	7.0080423	1.403045	5.949773	0.28672794	-0.37251785	0.16245656	7.3956246	0.4614688	6.423555	Walking_Watch
14:50:46.739	7.0080423	1.403045	5.949773	0.28672794	-0.37251785	0.16245656	7.3956246	0.4614688	6.423555	Walking_Watch
14:50:46.761	7.0080423	1.403045	5.949773	0.28672794	-0.37251785	0.16245656	7.3956246	0.4614688	6.423555	Walking_Watch
14:50:46.784	6.464542	1.1181264	5.377541	0.060096923	0.59570354	0.1881129	7.3860264	0.5014497	6.431599	Walking_Watch
14:50:46.807	6.464542	1.1181264	5.377541	0.060096923	0.59570354	0.1881129	7.3860264	0.5014497	6.431599	Walking_Watch
14:50:46.829	6.464542	1.1181264	5.377541	0.060096923	0.59570354	0.1881129	7.3860264	0.5014497	6.431599	Walking_Watch
14:50:46.852	6.464542	1.1181264	5.377541	0.060096923	0.59570354	0.1881129	7.3860264	0.5014497	6.431599	Walking_Watch
14:50:46.875	6.464542	1.1181264	5.377541	0.060096923	0.59570354	0.1881129	7.3860264	0.5014497	6.431599	Walking_Watch
14:50:46.897	6.464542	1.1181264	5.377541	0.060096923	0.59570354	0.1881129	7.3860264	0.5014497	6.431599	Walking_Watch
14:50:46.919	6.464542	1.1181264	5.377541	0.060096923	0.59570354	0.1881129	7.3860264	0.5014497	6.431599	Walking_Watch
14:50:46.942	6.464542	1.1181264	5.377541	0.060096923	0.59570354	0.1881129	7.3860264	0.5014497	6.431599	Walking_Watch
14:50:46.965	7.26423	0.6847626	6.0479383	-0.18669264	0.32386854	0.10992215	7.200544	0.38949296	6.6461086	Walking_Watch
14:50:46.989	7.26423	0.6847626	6.0479383	-0.18669264	0.32386854	0.10992215	7.200544	0.38949296	6.6461086	Walking_Watch
14:50:47.011	7.26423	0.6847626	6.0479383	-0.18669264	0.32386854	0.10992215	7.200544	0.38949296	6.6461086	Walking_Watch
14:50:47.034	7.26423	0.6847626	6.0479383	-0.18669264	0.32386854	0.10992215	7.200544	0.38949296	6.6461086	Walking_Watch
14:50:47.056	7.26423	0.6847626	6.0479383	-0.18669264	0.32386854	0.10992215	7.200544	0.38949296	6.6461086	Walking_Watch
14:50:47.077	7.26423	0.6847626	6.0479383	-0.18669264	0.32386854	0.10992215	7.200544	0.38949296	6.6461086	Walking_Watch
14:50:47.100	7.26423	0.6847626	6.0479383	-0.18669264	0.32386854	0.10992215	7.200544	0.38949296	6.6461086	Walking_Watch
14:50:47.121	7.26423	0.6847626	6.0479383	-0.18669264	0.32386854	0.10992215	7.200544	0.38949296	6.6461086	Walking_Watch
14:50:47.145	7.762239	0.6943397	7.2378926	-0.0889542	-0.0762482	0.17772819	7.2848334	0.5372315	6.5431557	Walking_Watch
14:50:47.168	7.762239	0.6943397	7.2378926	-0.0889542	-0.0762482	0.17772819	7.2848334	0.5372315	6.5431557	Walking_Watch
14:50:47.189	7.762239	0.6943397	7.2378926	-0.0889542	-0.0762482	0.17772819	7.2848334	0.5372315	6.5431557	Walking_Watch
14:50:47.211	7.762239	0.6943397	7.2378926	-0.0889542	-0.0762482	0.17772819	7.2848334	0.5372315	6.5431557	Walking_Watch
14:50:47.233	7.762239	0.6943397	7.2378926	-0.0889542	-0.0762482	0.17772819	7.2848334	0.5372315	6.5431557	Walking_Watch
14:50:47.256	7.762239	0.6943397	7.2378926	-0.0889542	-0.0762482	0.17772819	7.2848334	0.5372315	6.5431557	Walking_Watch
14:50:47.279	7.762239	0.6943397	7.2378926	-0.0889542	-0.0762482	0.17772819	7.2848334	0.5372315	6.5431557	Walking_Watch
14:50:47.302	7.762239	0.6943397	7.2378926	-0.0889542	-0.0762482	0.17772819	7.2848334	0.5372315	6.5431557	Walking_Watch
14:50:47.324	5.9904757	-0.44533512	7.2522583	0.16577661	-0.45559552	-0.09960463	7.1362677	0.3007558	6.7196355	Walking_Watch
14:50:47.346	5.9904757	-0.44533512	7.2522583	0.16577661	-0.45559552	-0.09960463	7.1362677	0.3007558	6.7196355	Walking_Watch
14:50:47.370	5.9904757	-0.44533512	7.2522583	0.16577661	-0.45559552	-0.09960463	7.1362677	0.3007558	6.7196355	Walking_Watch
14:50:47.392	5.9904757	-0.44533512	7.2522583	0.16577661	-0.45559552	-0.09960463	7.1362677	0.3007558	6.7196355	Walking_Watch
14:50:47.414	5.9904757	-0.44533512	7.2522583	0.16577661	-0.45559552	-0.09960463	7.1362677	0.3007558	6.7196355	Walking_Watch
14:50:47.437	5.9904757	-0.44533512	7.2522583	0.16577661	-0.45559552	-0.09960463	7.1362677	0.3007558	6.7196355	Walking_Watch
14:50:47.459	5.9904757	-0.44533512	7.2522583	0.16577661	-0.45559552	-0.09960463	7.1362677	0.3007558	6.7196355	Walking_Watch
14:50:47.482	5.9904757	-0.44533512	7.2522583	0.16577661	-0.45559552	-0.09960463	7.1362677	0.3007558	6.7196355	Walking_Watch
14:50:47.506	6.596227	-0.2370332	5.8947043	0.061318655	0.018435912	-0.0861656	7.006542	0.1832737	6.858945	Walking_Watch
14:50:47.527	6.596227	-0.2370332	5.8947043	0.061318655	0.018435912	-0.0861656	7.006542	0.1832737	6.858945	Walking_Watch
14:50:47.550	6.596227	-0.2370332	5.8947043	0.061318655	0.018435912	-0.0861656	7.006542	0.1832737	6.858945	Walking_Watch
14:50:47.572	6.596227	-0.2370332	5.8947043	0.061318655	0.018435912	-0.0861656	7.006542	0.1832737	6.858945	Walking_Watch
14:50:47.595	6.596227	-0.2370332	5.8947043	0.061318655	0.018435912	-0.0861656	7.006542	0.1832737	6.858945	Walking_Watch
14:50:47.618	6.596227	-0.2370332	5.8947043	0.061318655	0.018435912	-0.0861656	7.006542	0.1832737	6.858945	Walking_Watch
14:50:47.640	6.596227	-0.2370332	5.8947043	0.061318655	0.018435912	-0.0861656	7.006542	0.1832737	6.858945	Walking_Watch
14:50:47.663	6.596227	-0.2370332	5.8947043	0.061318655	0.018435912	-0.0861656	7.006542	0.1832737	6.858945	Walking_Watch
14:50:47.687	7.84125	-0.28970724	6.2155375	0.046657886	-0.012107349	0.0024098635	7.2279887	0.15722938	6.6258397	Walking_Watch
14:50:47.709	7.84125	-0.28970724	6.2155375	0.046657886	-0.012107349	0.0024098635	7.2279887	0.15722938	6.6258397	Walking_Watch
14:50:47.731	7.84125	-0.28970724	6.2155375	0.046657886	-0.012107349	0.0024098635	7.2279887	0.15722938	6.6258397	Walking_Watch
14:50:47.754	7.84125	-0.28970724	6.2155375	0.046657886	-0.012107349	0.0024098635	7.2279887	0.15722938	6.6258397	Walking_Watch
14:50:47.776	7.84125	-0.28970724	6.2155375	0.046657886	-0.012107349	0.0024098635	7.2279887	0.15722938	6.6258397	Walking_Watch
14:50:47.797	7.84125	-0.28970724	6.2155375	0.046657886	-0.012107349	0.0024098635	7.2279887	0.15722938	6.6258397	Walking_Watch
14:50:47.819	7.84125	-0.28970724	6.2155375	0.046657886	-0.012107349	0.0024098635	7.2279887	0.15722938	6.6258397	Walking_Watch
14:50:47.843	7.84125	-0.28970724	6.2155375	0.046657886	-0.012107349	0.0024098635	7.2279887	0.15722938	6.6258397	Walking_Watch
14:50:47.864	7.84125	-0.28970724	6.2155375	0.046657886	-0.012107349	0.0024098635	7.2279887	0.15722938	6.6258397	Walking_Watch
14:50:47.887	7.7861814	0.65363705	6.318491	0.13828768	-0.32364863	0.00057726767	7.4157944	0.17320472	6.414539	Walking_Watch
14:50:47.909	7.7861814	0.65363705	6.318491	0.13828768	-0.32364863	0.00057726767	7.4157944	0.17320472	6.414539	Walking_Watch
14:50:47.934	7.7861814	0.65363705	6.318491	0.13828768	-0.32364863	0.00057726767	7.4157944	0.17320472	6.414539	Walking_Watch
14:50:47.956	7.7861814	0.65363705	6.318491	0.13828768	-0.32364863	0.00057726767	7.4157944	0.17320472	6.414539	Walking_Watch
14:50:47.979	7.7861814	0.65363705	6.318491	0.13828768	-0.32364863	0.00057726767	7.4157944	0.17320472	6.414539	Walking_Watch
14:50:48.001	7.7861814	0.65363705	6.318491	0.13828768	-0.32364863	0.00057726767	7.4157944	0.17320472	6.414539	Walking_Watch
14:50:48.022	7.7861814	0.65363705	6.318491	0.13828768	-0.32364863	0.00057726767	7.4157944	0.17320472	6.414539	Walking_Watch
14:50:48.044	6.395108	0.33519846	4.4413795	0.27267805	-0.17887357	0.29318172	7.400332	-0.08968955	6.434076	Walking_Watch
14:50:48.066	6.395108	0.33519846	4.4413795	0.27267805	-0.17887357	0.29318172	7.400332	-0.08968955	6.434076	Walking_Watch
14:50:48.088	6.395108	0.33519846	4.4413795	0.27267805	-0.17887357	0.29318172	7.400332	-0.08968955	6.434076	Walking_Watch
14:50:48.110	6.395108	0.33519846	4.4413795	0.27267805	-0.17887357	0.29318172	7.400332	-0.08968955	6.434076	Walking_Watch
14:50:48.132	6.395108	0.33519846	4.4413795	0.27267805	-0.17887357	0.29318172	7.400332	-0.08968955	6.434076	Walking_Watch
14:50:48.154	6.395108	0.33519846	4.4413795	0.27267805	-0.17887357	0.29318172	7.400332	-0.08968955	6.434076	Walking_Watch
14:50:48.176	6.395108	0.33519846	4.4413795	0.27267805	-0.17887357	0.29318172	7.400332	-0.08968955	6.434076	Walking_Watch
14:50:48.199	6.395108	0.33519846	4.4413795	0.27267805	-0.17887357	0.29318172	7.400332	-0.08968955	6.434076	Walking_Watch
14:50:48.221	6.395108	0.33519846	4.4413795	0.27267805	-0.17887357	0.29318172	7.040013	-0.056796238	6.8268056	Walking_Watch
14:50:48.243	6.9553685	0.84278476	5.1883936	0.16638748	-0.101293676	-0.10754588	7.040013	-0.056796238	6.8268056	Walking_Watch
14:50:48.265	6.9553685	0.84278476	5.1883936	0.16638748	-0.101293676	-0.10754588	7.040013	-0.056796238	6.8268056	Walking_Watch
14:50:48.288	6.9553685	0.84278476	5.1883936	0.16638748	-0.101293676	-0.10754588	7.040013	-0.056796238	6.8268056	Walking_Watch
14:50:48.310	6.9553685	0.84278476	5.1883936	0.16638748	-0.101293676	-0.10754588	7.040013	-0.056796238	6.8268056	Walking_Watch
14:50:48.334	6.9553685	0.84278476	5.1883936	0.16638748	-0.101293676	-0.10754588	7.040013	-0.056796238	6.8268056	Walking_Watch
14:50:48.356	6.9553685	0.84278476	5.1883936	0.16638748	-0.101293676	-0.10754588	7.040013	-0.056796238	6.8268056	Walking_Watch
14:50:48.379	6.9553685	0.84278476	5.1883936	0.16638748	-0.101293676	-0.10754588	7.040013	-0.056796238	6.8268056	Walking_Watch
14:50:48.402	7.355212	0.35674694	8.044764	0.16638748	-0.101293676	-0.10754588	7.040013	-0.056796238	6.8268056	Walking_Watch
14:50:48.425	7.355212	0.35674694	8.044764	0.048490483	-0.25095567	0.00790765	6.982649	-0.12536012	6.8845663	Walking_Watch
14:50:48.448	7.355212	0.35674694	8.044764	0.048490483	-0.25095567	0.00790765	6.982649	-0.12536012	6.8845663	Walking_Watch
14:50:48.470	7.355212	0.35674694	8.044764	0.048490483	-0.25095567	0.00790765	6.982649	-0.12536012	6.8845663	Walking_Watch
14:50:48.494	7.355212	0.35674694	8.044764	0.048490483	-0.25095567	0.00790765	6.982649	-0.12536012	6.8845663	Walking_Watch
14:50:48.515	7.355212	0.35674694	8.044764	0.048490483	-0.25095567	0.00790765	6.982649	-0.12536012	6.8845663	Walking_Watch
14:50:48.537	7.355212	0.35674694	8.044764	0.048490483	-0.25095567	0.00790765	6.982649	-0.12536012	6.8845663	Walking_Watch
14:50:48.560	7.355212	0.35674694	8.044764	0.048490483	-0.25095567	0.00790765	6.982649	-0.12536012	6.8845663	Walking_Watch
14:50:48.582	7.355212	0.35674694	8.044764	0.048490483	-0.25095567	0.00790765	6.982649	-0.12536012	6.8845663	Walking_Watch
14:50:48.604	5.8204823	-0.10774237	7.7167478	-0.27954414	0.67083997	-0.10693501	7.2591124	-0.17438027	6.5912957	Walking_Watch
14:50:48.626	5.8204823	-0.10774237	7.7167478	-0.27954414	0.67083997	-0.10693501	7.2591124	-0.17438027	6.5912957	Walking_Watch
14:50:48.648	5.8204823	-0.10774237	7.7167478	-0.27954414	0.67083997	-0.10693501	7.2591124	-0.17438027	6.5912957	Walking_Watch
14:50:48.670	5.8204823	-0.10774237	7.7167478	-0.27954414	0.67083997	-0.10693501	7.2591124	-0.17438027	6.5912957	Walking_Watch
14:50:48.693	5.8204823	-0.10774237	7.7167478	-0.27954414	0.67083997	-0.10693501	7.2591124	-0.17438027	6.5912957	Walking_Watch
14:50:48.716	5.8204823	-0.10774237	7.7167478	-0.27954414	0.67083997	-0.10693501	7.2591124	-0.17438027	6.5912957	Walking_Watch
14:50:48.739	5.8204823	-0.10774237	7.7167478	-0.27954414	0.67083997	-0.10693501	7.2591124	-0.17438027	6.5912957	Walking_Watch
14:50:48.761	5.8204823	-0.10774237	7.7167478	-0.27954414	0.67083997	-0.10693501	7.2591124	-0.17438027	6.5912957	Walking_Watch
14:50:48.786	5.4086666	0.06464542	7.7957587	-0.32291558	1.0104811	-0.07761349	7.1054163	-0.27647883	6.7532926	Walking_Watch
14:50:48.807	5.4086666	0.06464542	7.7957587	-0.32291558	1.0104811	-0.07761349	7.1054163	-0.27647883	6.7532926	Walking_Watch
14:50:48.829	5.4086666	0.06464542	7.7957587	-0.32291558	1.0104811	-0.07761349	7.1054163	-0.27647883	6.7532926	Walking_Watch
14:50:48.851	5.4086666	0.06464542	7.7957587	-0.32291558	1.0104811	-0.07761349	7.1054163	-0.27647883	6.7532926	Walking_Watch
14:50:48.873	5.4086666	0.06464542	7.7957587	-0.32291558	1.0104811	-0.07761349	7.1054163	-0.27647883	6.7532926	Walking_Watch
14:50:48.895	5.4086666	0.06464542	7.7957587	-0.32291558	1.0104811	-0.07761349	7.1054163	-0.27647883	6.7532926	Walking_Watch
14:50:48.917	5.4086666	0.06464542	7.7957587	-0.32291558	1.0104811	-0.07761349	7.1054163	-0.27647883	6.7532926	Walking_Watch
14:50:48.941	5.4086666	0.06464542	7.7957587	-0.32291558	1.0104811	-0.07761349	7.1054163	-0.27647883	6.7532926	Walking_Watch
14:50:48.963	7.5395713	-0.30646718	5.31529	0.2641259	-0.066474356	0.03845091	7.0217233	-0.06399583	6.845558	Walking_Watch
14:50:48.987	7.5395713	-0.30646718	5.31529	0.2641259	-0.066474356	0.03845091	7.0217233	-0.06399583	6.845558	Walking_Watch
14:50:49.010	7.5395713	-0.30646718	5.31529	0.2641259	-0.066474356	0.03845091	7.0217233	-0.06399583	6.845558	Walking_Watch
14:50:49.033	7.5395713	-0.30646718	5.31529	0.2641259	-0.066474356	0.03845091	7.0217233	-0.06399583	6.845558	Walking_Watch
14:50:49.056	7.5395713	-0.30646718	5.31529	0.2641259	-0.066474356	0.03845091	7.0217233	-0.06399583	6.845558	Walking_Watch
14:50:49.077	7.5395713	-0.30646718	5.31529	0.2641259	-0.066474356	0.03845091	7.0217233	-0.06399583	6.845558	Walking_Watch
14:50:49.099	7.5395713	-0.30646718	5.31529	0.2641259	-0.066474356	0.03845091	7.0217233	-0.06399583	6.845558	Walking_Watch
14:50:49.121	7.4461946	-0.6560313	8.499676	-0.052913148	0.020879373	-0.21689077	6.999982	-0.22499998	6.8643966	Walking_Watch
14:50:49.144	7.4461946	-0.6560313	8.499676	-0.052913148	0.020879373	-0.21689077	6.999982	-0.22499998	6.8643966	Walking_Watch
14:50:49.166	7.4461946	-0.6560313	8.499676	-0.052913148	0.020879373	-0.21689077	6.999982	-0.22499998	6.8643966	Walking_Watch
14:50:49.189	7.4461946	-0.6560313	8.499676	-0.052913148	0.020879373	-0.21689077	6.999982	-0.22499998	6.8643966	Walking_Watch
14:50:49.211	7.4461946	-0.6560313	8.499676	-0.052913148	0.020879373	-0.21689077	6.999982	-0.22499998	6.8643966	Walking_Watch
14:50:49.234	7.4461946	-0.6560313	8.499676	-0.052913148	0.020879373	-0.21689077	6.999982	-0.22499998	6.8643966	Walking_Watch
14:50:49.257	7.4461946	-0.6560313	8.499676	-0.052913148	0.020879373	-0.21689077	6.999982	-0.22499998	6.8643966	Walking_Watch
14:50:49.279	7.4461946	-0.6560313	8.499676	-0.052913148	0.020879373	-0.21689077	6.999982	-0.22499998	6.8643966	Walking_Watch
14:50:49.302	5.913859	0.12450229	7.7143536	0.13889855	-0.37801564	0.15573704	6.9562216	-0.080959916	6.9119225	Walking_Watch
14:50:49.330	5.913859	0.12450229	7.7143536	0.13889855	-0.37801564	0.15573704	6.9562216	-0.080959916	6.9119225	Walking_Watch
14:50:49.354	5.913859	0.12450229	7.7143536	0.13889855	-0.37801564	0.15573704	6.9562216	-0.080959916	6.9119225	Walking_Watch
14:50:49.376	5.913859	0.12450229	7.7143536	0.13889855	-0.37801564	0.15573704	6.9562216	-0.080959916	6.9119225	Walking_Watch
14:50:49.400	5.913859	0.12450229	7.7143536	0.13889855	-0.37801564	0.15573704	6.9562216	-0.080959916	6.9119225	Walking_Watch
14:50:49.422	5.913859	0.12450229	7.7143536	0.13889855	-0.37801564	0.15573704	6.9562216	-0.080959916	6.9119225	Walking_Watch
14:50:49.445	5.913859	0.12450229	7.7143536	0.13889855	-0.37801564	0.15573704	6.9562216	-0.080959916	6.9119225	Walking_Watch
14:50:49.467	5.913859	0.12450229	7.7143536	0.13889855	-0.37801564	0.15573704	6.9562216	-0.080959916	6.9119225	Walking_Watch
14:50:49.489	6.524399	0.16281068	5.28177	0.101635754	-0.5050756	0.01829236	6.8431926	-0.08906517	7.023754	Walking_Watch
14:50:49.512	6.524399	0.16281068	5.28177	0.101635754	-0.5050756	0.01829236	6.8431926	-0.08906517	7.023754	Walking_Watch
14:50:49.534	6.524399	0.16281068	5.28177	0.101635754	-0.5050756	0.01829236	6.8431926	-0.08906517	7.023754	Walking_Watch
14:50:49.559	6.524399	0.16281068	5.28177	0.101635754	-0.5050756	0.01829236	6.8431926	-0.08906517	7.023754	Walking_Watch
14:50:49.581	6.524399	0.16281068	5.28177	0.101635754	-0.5050756	0.01829236	6.8431926	-0.08906517	7.023754	Walking_Watch
14:50:49.603	6.524399	0.16281068	5.28177	0.101635754	-0.5050756	0.01829236	6.8431926	-0.08906517	7.023754	Walking_Watch
14:50:49.625	6.524399	0.16281068	5.28177	0.101635754	-0.5050756	0.01829236	6.8431926	-0.08906517	7.023754	Walking_Watch
14:50:49.647	6.524399	0.16281068	5.28177	0.101635754	-0.5050756	0.01829236	6.8431926	-0.08906517	7.023754	Walking_Watch
14:50:49.668	7.4892917	1.1061549	6.0335727	0.13034642	-0.12756088	-0.32440305	7.0337415	0.079787076	6.833041	Walking_Watch
14:50:49.690	7.4892917	1.1061549	6.0335727	0.13034642	-0.12756088	-0.32440305	7.0337415	0.079787076	6.833041	Walking_Watch
14:50:49.711	7.4892917	1.1061549	6.0335727	0.13034642	-0.12756088	-0.32440305	7.0337415	0.079787076	6.833041	Walking_Watch
14:50:49.733	7.4892917	1.1061549	6.0335727	0.13034642	-0.12756088	-0.32440305	7.0337415	0.079787076	6.833041	Walking_Watch
14:50:49.756	7.4892917	1.1061549	6.0335727	0.13034642	-0.12756088	-0.32440305	7.0337415	0.079787076	6.833041	Walking_Watch
14:50:49.777	7.4892917	1.1061549	6.0335727	0.13034642	-0.12756088	-0.32440305	7.0337415	0.079787076	6.833041	Walking_Watch
14:50:49.799	7.4892917	1.1061549	6.0335727	0.13034642	-0.12756088	-0.32440305	7.0337415	0.079787076	6.833041	Walking_Watch
14:50:49.820	7.4892917	1.1061549	6.0335727	0.13034642	-0.12756088	-0.32440305	7.0337415	0.079787076	6.833041	Walking_Watch
14:50:49.841	8.557138	-0.55307746	6.447782	-0.2105164	-0.1923126	0.111754745	7.2267704	0.14161657	6.6275163	Walking_Watch
14:50:49.863	8.557138	-0.55307746	6.447782	-0.2105164	-0.1923126	0.111754745	7.2267704	0.14161657	6.6275163	Walking_Watch
14:50:49.884	8.557138	-0.55307746	6.447782	-0.2105164	-0.1923126	0.111754745	7.2267704	0.14161657	6.6275163	Walking_Watch
14:50:49.905	8.557138	-0.55307746	6.447782	-0.2105164	-0.1923126	0.111754745	7.2267704	0.14161657	6.6275163	Walking_Watch
14:50:49.927	8.557138	-0.55307746	6.447782	-0.2105164	-0.1923126	0.111754745	7.2267704	0.14161657	6.6275163	Walking_Watch
14:50:49.948	8.557138	-0.55307746	6.447782	-0.2105164	-0.1923126	0.111754745	7.2267704	0.14161657	6.6275163	Walking_Watch
14:50:49.970	8.557138	-0.55307746	6.447782	-0.2105164	-0.1923126	0.111754745	7.2267704	0.14161657	6.6275163	Walking_Watch
14:50:49.992	8.557138	-0.55307746	6.447782	-0.2105164	-0.1923126	0.111754745	7.2267704	0.14161657	6.6275163	Walking_Watch
14:50:50.013	8.557138	-0.55307746	6.447782	-0.2105164	-0.1923126	0.111754745	7.2267704	0.14161657	6.6275163	Walking_Watch
14:50:50.035	6.7734036	-0.38068968	4.7334814	0.32337984	-0.276612	-0.0049205194	7.330756	0.2285093	6.509844	Walking_Watch
14:50:50.057	6.7734036	-0.38068968	4.7334814	0.32337984	-0.276612	-0.0049205194	7.330756	0.2285093	6.509844	Walking_Watch
14:50:50.079	6.7734036	-0.38068968	4.7334814	0.32337984	-0.276612	-0.0049205194	7.330756	0.2285093	6.509844	Walking_Watch
14:50:50.100	6.7734036	-0.38068968	4.7334814	0.32337984	-0.276612	-0.0049205194	7.330756	0.2285093	6.509844	Walking_Watch
14:50:50.122	6.7734036	-0.38068968	4.7334814	0.32337984	-0.276612	-0.0049205194	7.330756	0.2285093	6.509844	Walking_Watch
14:50:50.143	6.7734036	-0.38068968	4.7334814	0.32337984	-0.276612	-0.0049205194	7.330756	0.2285093	6.509844	Walking_Watch
14:50:50.165	6.7734036	-0.38068968	4.7334814	0.32337984	-0.276612	-0.0049205194	7.330756	0.2285093	6.509844	Walking_Watch
14:50:50.187	6.7734036	-0.38068968	4.7334814	0.32337984	-0.276612	-0.0049205194	7.330756	0.2285093	6.509844	Walking_Watch
14:50:50.209	6.675238	0.531529	5.652883	0.26046073	-0.2100277	-0.3408964	6.9418945	0.46966904	6.9108467	Walking_Watch
14:50:50.232	6.675238	0.531529	5.652883	0.26046073	-0.2100277	-0.3408964	6.9418945	0.46966904	6.9108467	Walking_Watch
14:50:50.254	6.675238	0.531529	5.652883	0.26046073	-0.2100277	-0.3408964	6.9418945	0.46966904	6.9108467	Walking_Watch
14:50:50.278	6.675238	0.531529	5.652883	0.26046073	-0.2100277	-0.3408964	6.9418945	0.46966904	6.9108467	Walking_Watch
14:50:50.300	6.675238	0.531529	5.652883	0.26046073	-0.2100277	-0.3408964	6.9418945	0.46966904	6.9108467	Walking_Watch
14:50:50.322	6.675238	0.531529	5.652883	0.26046073	-0.2100277	-0.3408964	6.9418945	0.46966904	6.9108467	Walking_Watch
14:50:50.345	6.675238	0.531529	5.652883	0.26046073	-0.2100277	-0.3408964	6.9418945	0.46966904	6.9108467	Walking_Watch
14:50:50.368	6.675238	0.531529	5.652883	0.26046073	-0.2100277	-0.3408964	6.9418945	0.46966904	6.9108467	Walking_Watch
14:50:50.391	7.637737	0.045491222	6.8500204	0.006340781	0.24751037	0.26996884	7.0726433	0.55824435	6.7702603	Walking_Watch
14:50:50.413	7.637737	0.045491222	6.8500204	0.006340781	0.24751037	0.26996884	7.0726433	0.55824435	6.7702603	Walking_Watch
14:50:50.434	7.637737	0.045491222	6.8500204	0.006340781	0.24751037	0.26996884	7.0726433	0.55824435	6.7702603	Walking_Watch
14:50:50.456	7.637737	0.045491222	6.8500204	0.006340781	0.24751037	0.26996884	7.0726433	0.55824435	6.7702603	Walking_Watch
14:50:50.478	7.637737	0.045491222	6.8500204	0.006340781	0.24751037	0.26996884	7.0726433	0.55824435	6.7702603	Walking_Watch
14:50:50.500	7.637737	0.045491222	6.8500204	0.006340781	0.24751037	0.26996884	7.0726433	0.55824435	6.7702603	Walking_Watch
14:50:50.523	7.637737	0.045491222	6.8500204	0.006340781	0.24751037	0.26996884	7.0726433	0.55824435	6.7702603	Walking_Watch
14:50:50.546	7.637737	0.045491222	6.8500204	0.006340781	0.24751037	0.26996884	7.0726433	0.55824435	6.7702603	Walking_Watch
14:50:50.568	7.379155	1.2450229	6.3328567	0.058875192	-0.058533106	0.2088823	7.335526	0.6962797	6.4711323	Walking_Watch
14:50:50.591	7.379155	1.2450229	6.3328567	0.058875192	-0.058533106	0.2088823	7.335526	0.6962797	6.4711323	Walking_Watch
14:50:50.615	7.379155	1.2450229	6.3328567	0.058875192	-0.058533106	0.2088823	7.335526	0.6962797	6.4711323	Walking_Watch
14:50:50.638	7.379155	1.2450229	6.3328567	0.058875192	-0.058533106	0.2088823	7.335526	0.6962797	6.4711323	Walking_Watch
14:50:50.661	7.379155	1.2450229	6.3328567	0.058875192	-0.058533106	0.2088823	7.335526	0.6962797	6.4711323	Walking_Watch
14:50:50.682	7.379155	1.2450229	6.3328567	0.058875192	-0.058533106	0.2088823	7.335526	0.6962797	6.4711323	Walking_Watch
14:50:50.705	7.379155	1.2450229	6.3328567	0.058875192	-0.058533106	0.2088823	7.335526	0.6962797	6.4711323	Walking_Watch
14:50:50.728	7.379155	1.2450229	6.3328567	0.058875192	-0.058533106	0.2088823	7.335526	0.6962797	6.4711323	Walking_Watch
14:50:50.751	6.751855	0.20590763	5.3512044	-0.32169384	0.5773776	0.11358734	7.5687933	0.42886958	6.2209144	Walking_Watch
14:50:50.783	6.751855	0.20590763	5.3512044	-0.32169384	0.5773776	0.11358734	7.5687933	0.42886958	6.2209144	Walking_Watch
14:50:50.804	6.751855	0.20590763	5.3512044	-0.32169384	0.5773776	0.11358734	7.5687933	0.42886958	6.2209144	Walking_Watch
14:50:50.826	6.751855	0.20590763	5.3512044	-0.32169384	0.5773776	0.11358734	7.5687933	0.42886958	6.2209144	Walking_Watch
14:50:50.847	6.751855	0.20590763	5.3512044	-0.32169384	0.5773776	0.11358734	7.5687933	0.42886958	6.2209144	Walking_Watch
14:50:50.869	6.751855	0.20590763	5.3512044	-0.32169384	0.5773776	0.11358734	7.5687933	0.42886958	6.2209144	Walking_Watch
14:50:50.890	6.751855	0.20590763	5.3512044	-0.32169384	0.5773776	0.11358734	7.5687933	0.42886958	6.2209144	Walking_Watch
14:50:50.912	6.751855	0.20590763	5.3512044	-0.32169384	0.5773776	0.11358734	7.5687933	0.42886958	6.2209144	Walking_Watch
14:50:50.934	7.395915	0.39266106	5.2937417	-0.31863952	-0.12572828	-0.12159578	7.36932	0.20119251	6.4670615	Walking_Watch
14:50:50.956	7.395915	0.39266106	5.2937417	-0.31863952	-0.12572828	-0.12159578	7.36932	0.20119251	6.4670615	Walking_Watch
14:50:50.978	7.395915	0.39266106	5.2937417	-0.31863952	-0.12572828	-0.12159578	7.36932	0.20119251	6.4670615	Walking_Watch
14:50:51.000	7.395915	0.39266106	5.2937417	-0.31863952	-0.12572828	-0.12159578	7.36932	0.20119251	6.4670615	Walking_Watch
14:50:51.022	7.395915	0.39266106	5.2937417	-0.31863952	-0.12572828	-0.12159578	7.36932	0.20119251	6.4670615	Walking_Watch
14:50:51.045	7.395915	0.39266106	5.2937417	-0.31863952	-0.12572828	-0.12159578	7.36932	0.20119251	6.4670615	Walking_Watch
14:50:51.068	7.395915	0.39266106	5.2937417	-0.31863952	-0.12572828	-0.12159578	7.36932	0.20119251	6.4670615	Walking_Watch
14:50:51.090	7.395915	0.39266106	5.2937417	-0.31863952	-0.12572828	-0.12159578	7.36932	0.20119251	6.4670615	Walking_Watch
14:50:51.113	8.379962	0.5027977	6.3998966	-0.117664866	-0.24301441	-0.035463784	7.613645	0.19293855	6.177819	Walking_Watch
14:50:51.135	8.379962	0.5027977	6.3998966	-0.117664866	-0.24301441	-0.035463784	7.613645	0.19293855	6.177819	Walking_Watch
14:50:51.158	8.379962	0.5027977	6.3998966	-0.117664866	-0.24301441	-0.035463784	7.613645	0.19293855	6.177819	Walking_Watch
14:50:51.181	8.379962	0.5027977	6.3998966	-0.117664866	-0.24301441	-0.035463784	7.613645	0.19293855	6.177819	Walking_Watch
14:50:51.203	8.379962	0.5027977	6.3998966	-0.117664866	-0.24301441	-0.035463784	7.613645	0.19293855	6.177819	Walking_Watch
14:50:51.225	8.379962	0.5027977	6.3998966	-0.117664866	-0.24301441	-0.035463784	7.613645	0.19293855	6.177819	Walking_Watch
14:50:51.247	8.379962	0.5027977	6.3998966	-0.117664866	-0.24301441	-0.035463784	7.613645	0.19293855	6.177819	Walking_Watch
14:50:51.269	8.379962	0.5027977	6.3998966	-0.117664866	-0.24301441	-0.035463784	7.613645	0.19293855	6.177819	Walking_Watch
14:50:51.291	6.7063637	-0.89545876	6.926637	-0.6540046	0.24140173	-0.1600803	7.729249	-0.18624103	6.0327716	Walking_Watch
14:50:51.313	6.7063637	-0.89545876	6.926637	-0.6540046	0.24140173	-0.1600803	7.729249	-0.18624103	6.0327716	Walking_Watch
14:50:51.336	6.7063637	-0.89545876	6.926637	-0.6540046	0.24140173	-0.1600803	7.729249	-0.18624103	6.0327716	Walking_Watch
14:50:51.358	6.7063637	-0.89545876	6.926637	-0.6540046	0.24140173	-0.1600803	7.729249	-0.18624103	6.0327716	Walking_Watch
14:50:51.381	6.7063637	-0.89545876	6.926637	-0.6540046	0.24140173	-0.1600803	7.729249	-0.18624103	6.0327716	Walking_Watch
14:50:51.404	6.7063637	-0.89545876	6.926637	-0.6540046	0.24140173	-0.1600803	7.729249	-0.18624103	6.0327716	Walking_Watch
14:50:51.426	6.7063637	-0.89545876	6.926637	-0.6540046	0.24140173	-0.1600803	7.729249	-0.18624103	6.0327716	Walking_Watch
14:50:51.449	6.7063637	-0.89545876	6.926637	-0.6540046	0.24140173	-0.1600803	7.729249	-0.18624103	6.0327716	Walking_Watch
14:50:51.471	6.1293435	-0.12210801	6.466936	-0.32902423	0.29332528	-0.25965133	7.4624233	-0.39879897	6.350076	Walking_Watch
14:50:51.493	6.1293435	-0.12210801	6.466936	-0.32902423	0.29332528	-0.25965133	7.4624233	-0.39879897	6.350076	Walking_Watch
14:50:51.516	6.1293435	-0.12210801	6.466936	-0.32902423	0.29332528	-0.25965133	7.4624233	-0.39879897	6.350076	Walking_Watch
14:50:51.538	6.1293435	-0.12210801	6.466936	-0.32902423	0.29332528	-0.25965133	7.4624233	-0.39879897	6.350076	Walking_Watch
14:50:51.559	6.1293435	-0.12210801	6.466936	-0.32902423	0.29332528	-0.25965133	7.4624233	-0.39879897	6.350076	Walking_Watch
14:50:51.581	6.1293435	-0.12210801	6.466936	-0.32902423	0.29332528	-0.25965133	7.4624233	-0.39879897	6.350076	Walking_Watch
14:50:51.603	6.1293435	-0.12210801	6.466936	-0.32902423	0.29332528	-0.25965133	7.4624233	-0.39879897	6.350076	Walking_Watch
14:50:51.625	6.1293435	-0.12210801	6.466936	-0.32902423	0.29332528	-0.25965133	7.4624233	-0.39879897	6.350076	Walking_Watch
14:50:51.647	7.9394155	0.052674048	5.5355635	0.14439633	-0.19658865	0.01951409	7.4604955	-0.03374043	6.364755	Walking_Watch
14:50:51.669	7.9394155	0.052674048	5.5355635	0.14439633	-0.19658865	0.01951409	7.4604955	-0.03374043	6.364755	Walking_Watch
14:50:51.692	7.9394155	0.052674048	5.5355635	0.14439633	-0.19658865	0.01951409	7.4604955	-0.03374043	6.364755	Walking_Watch
14:50:51.714	7.9394155	0.052674048	5.5355635	0.14439633	-0.19658865	0.01951409	7.4604955	-0.03374043	6.364755	Walking_Watch
14:50:51.737	7.9394155	0.052674048	5.5355635	0.14439633	-0.19658865	0.01951409	7.4604955	-0.03374043	6.364755	Walking_Watch
14:50:51.759	7.9394155	0.052674048	5.5355635	0.14439633	-0.19658865	0.01951409	7.4604955	-0.03374043	6.364755	Walking_Watch
14:50:51.781	7.9394155	0.052674048	5.5355635	0.14439633	-0.19658865	0.01951409	7.4604955	-0.03374043	6.364755	Walking_Watch
14:50:51.803	7.9394155	0.052674048	5.5355635	0.14439633	-0.19658865	0.01951409	7.4604955	-0.03374043	6.364755	Walking_Watch
14:50:51.824	7.762239	-0.023942748	7.307327	0.31421685	-0.19536693	-0.23949277	7.5214543	-0.014535964	6.2926774	Walking_Watch
14:50:51.848	7.762239	-0.023942748	7.307327	0.31421685	-0.19536693	-0.23949277	7.5214543	-0.014535964	6.2926774	Walking_Watch
14:50:51.870	7.762239	-0.023942748	7.307327	0.31421685	-0.19536693	-0.23949277	7.5214543	-0.014535964	6.2926774	Walking_Watch
14:50:51.893	7.762239	-0.023942748	7.307327	0.31421685	-0.19536693	-0.23949277	7.5214543	-0.014535964	6.2926774	Walking_Watch
14:50:51.915	7.762239	-0.023942748	7.307327	0.31421685	-0.19536693	-0.23949277	7.5214543	-0.014535964	6.2926774	Walking_Watch
14:50:51.938	7.762239	-0.023942748	7.307327	0.31421685	-0.19536693	-0.23949277	7.5214543	-0.014535964	6.2926774	Walking_Watch
14:50:51.960	7.762239	-0.023942748	7.307327	0.31421685	-0.19536693	-0.23949277	7.5214543	-0.014535964	6.2926774	Walking_Watch
14:50:51.981	7.762239	-0.023942748	7.307327	0.31421685	-0.19536693	-0.23949277	7.5214543	-0.014535964	6.2926774	Walking_Watch
14:50:52.004	7.020014	0.0071828244	5.446975	0.41500965	-0.36702004	0.20277366	7.606033	0.26167154	6.184664	Walking_Watch
14:50:52.025	7.020014	0.0071828244	5.446975	0.41500965	-0.36702004	0.20277366	7.606033	0.26167154	6.184664	Walking_Watch
14:50:52.046	7.020014	0.0071828244	5.446975	0.41500965	-0.36702004	0.20277366	7.606033	0.26167154	6.184664	Walking_Watch
14:50:52.069	7.020014	0.0071828244	5.446975	0.41500965	-0.36702004	0.20277366	7.606033	0.26167154	6.184664	Walking_Watch
14:50:52.092	7.020014	0.0071828244	5.446975	0.41500965	-0.36702004	0.20277366	7.606033	0.26167154	6.184664	Walking_Watch
14:50:52.115	7.020014	0.0071828244	5.446975	0.41500965	-0.36702004	0.20277366	7.606033	0.26167154	6.184664	Walking_Watch
14:50:52.136	7.020014	0.0071828244	5.446975	0.41500965	-0.36702004	0.20277366	7.606033	0.26167154	6.184664	Walking_Watch
14:50:52.159	7.020014	0.0071828244	5.446975	0.41500965	-0.36702004	0.20277366	7.606033	0.26167154	6.184664	Walking_Watch
14:50:52.183	7.099025	0.8547561	4.6760187	0.46876577	-0.59731627	0.056166004	7.185931	0.35793647	6.6636724	Walking_Watch
14:50:52.205	7.099025	0.8547561	4.6760187	0.46876577	-0.59731627	0.056166004	7.185931	0.35793647	6.6636724	Walking_Watch
14:50:52.228	7.099025	0.8547561	4.6760187	0.46876577	-0.59731627	0.056166004	7.185931	0.35793647	6.6636724	Walking_Watch
14:50:52.251	7.099025	0.8547561	4.6760187	0.46876577	-0.59731627	0.056166004	7.185931	0.35793647	6.6636724	Walking_Watch
14:50:52.273	7.099025	0.8547561	4.6760187	0.46876577	-0.59731627	0.056166004	7.185931	0.35793647	6.6636724	Walking_Watch
14:50:52.295	7.099025	0.8547561	4.6760187	0.46876577	-0.59731627	0.056166004	7.185931	0.35793647	6.6636724	Walking_Watch
14:50:52.316	7.099025	0.8547561	4.6760187	0.46876577	-0.59731627	0.056166004	7.185931	0.35793647	6.6636724	Walking_Watch
14:50:52.338	7.099025	0.8547561	4.6760187	0.46876577	-0.59731627	0.056166004	7.185931	0.35793647	6.6636724	Walking_Watch
14:50:52.361	8.387145	0.7948992	6.2777886	0.46876577	-0.59731627	0.056166004	7.185931	0.35793647	6.6636724	Walking_Watch
14:50:52.384	8.387145	0.7948992	6.2777886	0.006340781	0.12106127	0.0024098635	7.302917	0.4034669	6.532606	Walking_Watch
14:50:52.406	8.387145	0.7948992	6.2777886	0.006340781	0.12106127	0.0024098635	7.302917	0.4034669	6.532606	Walking_Watch
14:50:52.429	8.387145	0.7948992	6.2777886	0.006340781	0.12106127	0.0024098635	7.302917	0.4034669	6.532606	Walking_Watch
14:50:52.450	8.387145	0.7948992	6.2777886	0.006340781	0.12106127	0.0024098635	7.302917	0.4034669	6.532606	Walking_Watch
14:50:52.472	8.387145	0.7948992	6.2777886	0.006340781	0.12106127	0.0024098635	7.302917	0.4034669	6.532606	Walking_Watch
14:50:52.495	8.387145	0.7948992	6.2777886	0.006340781	0.12106127	0.0024098635	7.302917	0.4034669	6.532606	Walking_Watch
14:50:52.518	8.387145	0.7948992	6.2777886	0.006340781	0.12106127	0.0024098635	7.302917	0.4034669	6.532606	Walking_Watch
14:50:52.540	7.233104	-0.54350036	6.7494607	0.15294844	-0.041428883	0.12763724	7.3639064	0.4710708	6.459201	Walking_Watch
14:50:52.561	7.233104	-0.54350036	6.7494607	0.15294844	-0.041428883	0.12763724	7.3639064	0.4710708	6.459201	Walking_Watch
14:50:52.583	7.233104	-0.54350036	6.7494607	0.15294844	-0.041428883	0.12763724	7.3639064	0.4710708	6.459201	Walking_Watch
14:50:52.604	7.233104	-0.54350036	6.7494607	0.15294844	-0.041428883	0.12763724	7.3639064	0.4710708	6.459201	Walking_Watch
14:50:52.626	7.233104	-0.54350036	6.7494607	0.15294844	-0.041428883	0.12763724	7.3639064	0.4710708	6.459201	Walking_Watch
14:50:52.648	7.233104	-0.54350036	6.7494607	0.15294844	-0.041428883	0.12763724	7.3639064	0.4710708	6.459201	Walking_Watch
14:50:52.670	7.233104	-0.54350036	6.7494607	0.15294844	-0.041428883	0.12763724	7.3639064	0.4710708	6.459201	Walking_Watch
14:50:52.692	7.233104	-0.54350036	6.7494607	0.15294844	-0.041428883	0.12763724	7.3639064	0.4710708	6.459201	Walking_Watch
14:50:52.715	7.233104	-0.54350036	6.7494607	0.15294844	-0.041428883	0.12763724	7.3639064	0.4710708	6.459201	Walking_Watch
14:50:52.738	6.3831367	-0.019154198	6.529187	-0.17386447	0.684279	-0.33478776	7.2475276	0.57464546	6.581297	Walking_Watch
14:50:52.760	6.3831367	-0.019154198	6.529187	-0.17386447	0.684279	-0.33478776	7.2475276	0.57464546	6.581297	Walking_Watch
14:50:52.782	6.3831367	-0.019154198	6.529187	-0.17386447	0.684279	-0.33478776	7.2475276	0.57464546	6.581297	Walking_Watch
14:50:52.804	6.3831367	-0.019154198	6.529187	-0.17386447	0.684279	-0.33478776	7.2475276	0.57464546	6.581297	Walking_Watch
14:50:52.826	6.3831367	-0.019154198	6.529187	-0.17386447	0.684279	-0.33478776	7.2475276	0.57464546	6.581297	Walking_Watch
14:50:52.849	6.3831367	-0.019154198	6.529187	-0.17386447	0.684279	-0.33478776	7.2475276	0.57464546	6.581297	Walking_Watch
14:50:52.870	6.3831367	-0.019154198	6.529187	-0.17386447	0.684279	-0.33478776	7.2475276	0.57464546	6.581297	Walking_Watch
14:50:52.892	6.3831367	-0.019154198	6.529187	-0.17386447	0.684279	-0.33478776	7.2475276	0.57464546	6.581297	Walking_Watch
14:50:52.915	6.960157	1.063058	5.585843	0.4504398	-0.21980153	-0.3793809	7.122313	1.1886648	6.6355085	Walking_Watch
14:50:52.936	6.960157	1.063058	5.585843	0.4504398	-0.21980153	-0.3793809	7.122313	1.1886648	6.6355085	Walking_Watch
14:50:52.958	6.960157	1.063058	5.585843	0.4504398	-0.21980153	-0.3793809	7.122313	1.1886648	6.6355085	Walking_Watch
14:50:52.981	6.960157	1.063058	5.585843	0.4504398	-0.21980153	-0.3793809	7.122313	1.1886648	6.6355085	Walking_Watch
14:50:53.004	6.960157	1.063058	5.585843	0.4504398	-0.21980153	-0.3793809	7.122313	1.1886648	6.6355085	Walking_Watch
14:50:53.026	6.960157	1.063058	5.585843	0.4504398	-0.21980153	-0.3793809	7.122313	1.1886648	6.6355085	Walking_Watch
14:50:53.049	6.960157	1.063058	5.585843	0.4504398	-0.21980153	-0.3793809	7.122313	1.1886648	6.6355085	Walking_Watch
14:50:53.072	6.960157	1.063058	5.585843	0.4504398	-0.21980153	-0.3793809	7.122313	1.1886648	6.6355085	Walking_Watch
14:50:53.094	8.28898	1.333611	6.8356547	0.1254595	-0.19903211	0.012183707	7.4258943	1.6153239	6.198157	Walking_Watch
14:50:53.116	8.28898	1.333611	6.8356547	0.1254595	-0.19903211	0.012183707	7.4258943	1.6153239	6.198157	Walking_Watch
14:50:53.137	8.28898	1.333611	6.8356547	0.1254595	-0.19903211	0.012183707	7.4258943	1.6153239	6.198157	Walking_Watch
14:50:53.159	8.28898	1.333611	6.8356547	0.1254595	-0.19903211	0.012183707	7.4258943	1.6153239	6.198157	Walking_Watch
14:50:53.181	8.28898	1.333611	6.8356547	0.1254595	-0.19903211	0.012183707	7.4258943	1.6153239	6.198157	Walking_Watch
14:50:53.203	8.28898	1.333611	6.8356547	0.1254595	-0.19903211	0.012183707	7.4258943	1.6153239	6.198157	Walking_Watch
14:50:53.225	8.28898	1.333611	6.8356547	0.1254595	-0.19903211	0.012183707	7.4258943	1.6153239	6.198157	Walking_Watch
14:50:53.248	8.28898	1.333611	6.8356547	0.1254595	-0.19903211	0.012183707	7.4258943	1.6153239	6.198157	Walking_Watch
14:50:53.271	6.0407553	2.4086404	7.336058	-0.33818722	0.6183056	0.1758956	7.3440204	1.4647421	6.331678	Walking_Watch
14:50:53.294	6.0407553	2.4086404	7.336058	-0.33818722	0.6183056	0.1758956	7.3440204	1.4647421	6.331678	Walking_Watch
14:50:53.316	6.0407553	2.4086404	7.336058	-0.33818722	0.6183056	0.1758956	7.3440204	1.4647421	6.331678	Walking_Watch
14:50:53.339	6.0407553	2.4086404	7.336058	-0.33818722	0.6183056	0.1758956	7.3440204	1.4647421	6.331678	Walking_Watch
14:50:53.361	6.0407553	2.4086404	7.336058	-0.33818722	0.6183056	0.1758956	7.3440204	1.4647421	6.331678	Walking_Watch
14:50:53.384	6.0407553	2.4086404	7.336058	-0.33818722	0.6183056	0.1758956	7.3440204	1.4647421	6.331678	Walking_Watch
14:50:53.406	6.0407553	2.4086404	7.336058	-0.33818722	0.6183056	0.1758956	7.3440204	1.4647421	6.331678	Walking_Watch
14:50:53.429	6.0407553	2.4086404	7.336058	-0.33818722	0.6183056	0.1758956	7.3440204	1.4647421	6.331678	Walking_Watch
14:50:53.452	6.261029	1.4916332	5.3440213	0.22258708	-0.11351098	0.09770484	6.954043	1.417509	6.7677364	Walking_Watch
14:50:53.475	6.261029	1.4916332	5.3440213	0.22258708	-0.11351098	0.09770484	6.954043	1.417509	6.7677364	Walking_Watch
14:50:53.497	6.261029	1.4916332	5.3440213	0.22258708	-0.11351098	0.09770484	6.954043	1.417509	6.7677364	Walking_Watch
14:50:53.521	6.261029	1.4916332	5.3440213	0.22258708	-0.11351098	0.09770484	6.954043	1.417509	6.7677364	Walking_Watch
14:50:53.544	6.261029	1.4916332	5.3440213	0.22258708	-0.11351098	0.09770484	6.954043	1.417509	6.7677364	Walking_Watch
14:50:53.566	6.261029	1.4916332	5.3440213	0.22258708	-0.11351098	0.09770484	6.954043	1.417509	6.7677364	Walking_Watch
14:50:53.589	6.261029	1.4916332	5.3440213	0.22258708	-0.11351098	0.09770484	6.954043	1.417509	6.7677364	Walking_Watch
14:50:53.612	6.261029	1.4916332	5.3440213	0.22258708	-0.11351098	0.09770484	6.954043	1.417509	6.7677364	Walking_Watch
14:50:53.635	7.5395713	1.9321798	6.7662206	0.101635754	-0.18070616	0.19971934	6.8355336	1.425656	6.8857293	Walking_Watch
14:50:53.656	7.5395713	1.9321798	6.7662206	0.101635754	-0.18070616	0.19971934	6.8355336	1.425656	6.8857293	Walking_Watch
14:50:53.678	7.5395713	1.9321798	6.7662206	0.101635754	-0.18070616	0.19971934	6.8355336	1.425656	6.8857293	Walking_Watch
14:50:53.700	7.5395713	1.9321798	6.7662206	0.101635754	-0.18070616	0.19971934	6.8355336	1.425656	6.8857293	Walking_Watch
14:50:53.722	7.5395713	1.9321798	6.7662206	0.101635754	-0.18070616	0.19971934	6.8355336	1.425656	6.8857293	Walking_Watch
14:50:53.745	7.5395713	1.9321798	6.7662206	0.101635754	-0.18070616	0.19971934	6.8355336	1.425656	6.8857293	Walking_Watch
14:50:53.767	7.5395713	1.9321798	6.7662206	0.101635754	-0.18070616	0.19971934	6.8355336	1.425656	6.8857293	Walking_Watch
14:50:53.791	7.5395713	1.9321798	6.7662206	0.101635754	-0.18070616	0.19971934	6.8355336	1.425656	6.8857293	Walking_Watch
14:50:53.813	7.781393	0.9337672	6.6010156	-0.15981457	0.05630956	0.117863394	7.10723	1.2877749	6.6331873	Walking_Watch
14:50:53.836	7.781393	0.9337672	6.6010156	-0.15981457	0.05630956	0.117863394	7.10723	1.2877749	6.6331873	Walking_Watch
14:50:53.859	7.781393	0.9337672	6.6010156	-0.15981457	0.05630956	0.117863394	7.10723	1.2877749	6.6331873	Walking_Watch
14:50:53.881	7.781393	0.9337672	6.6010156	-0.15981457	0.05630956	0.117863394	7.10723	1.2877749	6.6331873	Walking_Watch
14:50:53.903	7.781393	0.9337672	6.6010156	-0.15981457	0.05630956	0.117863394	7.10723	1.2877749	6.6331873	Walking_Watch
14:50:53.925	7.781393	0.9337672	6.6010156	-0.15981457	0.05630956	0.117863394	7.10723	1.2877749	6.6331873	Walking_Watch
14:50:53.946	7.781393	0.9337672	6.6010156	-0.15981457	0.05630956	0.117863394	7.10723	1.2877749	6.6331873	Walking_Watch
14:50:53.968	7.781393	0.9337672	6.6010156	-0.15981457	0.05630956	0.117863394	7.10723	1.2877749	6.6331873	Walking_Watch
14:50:53.989	5.652883	0.65842557	7.518023	-0.5403836	0.7862935	-0.20772779	6.7086987	0.89482915	7.0966816	Walking_Watch
14:50:54.010	5.652883	0.65842557	7.518023	-0.5403836	0.7862935	-0.20772779	6.7086987	0.89482915	7.0966816	Walking_Watch
14:50:54.032	5.652883	0.65842557	7.518023	-0.5403836	0.7862935	-0.20772779	6.7086987	0.89482915	7.0966816	Walking_Watch
14:50:54.055	5.652883	0.65842557	7.518023	-0.5403836	0.7862935	-0.20772779	6.7086987	0.89482915	7.0966816	Walking_Watch
14:50:54.078	5.652883	0.65842557	7.518023	-0.5403836	0.7862935	-0.20772779	6.7086987	0.89482915	7.0966816	Walking_Watch
14:50:54.101	5.652883	0.65842557	7.518023	-0.5403836	0.7862935	-0.20772779	6.7086987	0.89482915	7.0966816	Walking_Watch
14:50:54.123	5.652883	0.65842557	7.518023	-0.5403836	0.7862935	-0.20772779	6.7086987	0.89482915	7.0966816	Walking_Watch
14:50:54.146	5.652883	0.65842557	7.518023	-0.5403836	0.7862935	-0.20772779	6.7086987	0.89482915	7.0966816	Walking_Watch
14:50:54.167	5.940196	1.5179702	6.8691745	0.19693074	-0.39756334	-0.1881801	6.1891193	0.9706784	7.544727	Walking_Watch
14:50:54.189	5.940196	1.5179702	6.8691745	0.19693074	-0.39756334	-0.1881801	6.1891193	0.9706784	7.544727	Walking_Watch
14:50:54.210	5.940196	1.5179702	6.8691745	0.19693074	-0.39756334	-0.1881801	6.1891193	0.9706784	7.544727	Walking_Watch
14:50:54.231	5.940196	1.5179702	6.8691745	0.19693074	-0.39756334	-0.1881801	6.1891193	0.9706784	7.544727	Walking_Watch
14:50:54.253	5.940196	1.5179702	6.8691745	0.19693074	-0.39756334	-0.1881801	6.1891193	0.9706784	7.544727	Walking_Watch
14:50:54.277	5.940196	1.5179702	6.8691745	0.19693074	-0.39756334	-0.1881801	6.1891193	0.9706784	7.544727	Walking_Watch
14:50:54.301	5.940196	1.5179702	6.8691745	0.19693074	-0.39756334	-0.1881801	6.1891193	0.9706784	7.544727	Walking_Watch
14:50:54.324	5.940196	1.5179702	6.8691745	0.19693074	-0.39756334	-0.1881801	6.1891193	0.9706784	7.544727	Walking_Watch
14:50:54.345	7.3480296	1.1516461	7.9992723	0.19265468	-0.19170174	0.27607748	6.502407	1.3396246	7.217646	Walking_Watch
14:50:54.367	7.3480296	1.1516461	7.9992723	0.19265468	-0.19170174	0.27607748	6.502407	1.3396246	7.217646	Walking_Watch
14:50:54.390	7.3480296	1.1516461	7.9992723	0.19265468	-0.19170174	0.27607748	6.502407	1.3396246	7.217646	Walking_Watch
14:50:54.412	7.3480296	1.1516461	7.9992723	0.19265468	-0.19170174	0.27607748	6.502407	1.3396246	7.217646	Walking_Watch
14:50:54.433	7.3480296	1.1516461	7.9992723	0.19265468	-0.19170174	0.27607748	6.502407	1.3396246	7.217646	Walking_Watch
14:50:54.455	7.3480296	1.1516461	7.9992723	0.19265468	-0.19170174	0.27607748	6.502407	1.3396246	7.217646	Walking_Watch
14:50:54.476	7.3480296	1.1516461	7.9992723	0.19265468	-0.19170174	0.27607748	6.502407	1.3396246	7.217646	Walking_Watch
14:50:54.499	7.3480296	1.1516461	7.9992723	0.19265468	-0.19170174	0.27607748	6.502407	1.3396246	7.217646	Walking_Watch
14:50:54.521	4.0989985	1.6831752	7.9130783	-0.19035783	0.6360207	0.26019502	6.6019874	1.3136878	7.131499	Walking_Watch
14:50:54.543	4.0989985	1.6831752	7.9130783	-0.19035783	0.6360207	0.26019502	6.6019874	1.3136878	7.131499	Walking_Watch
14:50:54.565	4.0989985	1.6831752	7.9130783	-0.19035783	0.6360207	0.26019502	6.6019874	1.3136878	7.131499	Walking_Watch
14:50:54.587	4.0989985	1.6831752	7.9130783	-0.19035783	0.6360207	0.26019502	6.6019874	1.3136878	7.131499	Walking_Watch
14:50:54.609	4.0989985	1.6831752	7.9130783	-0.19035783	0.6360207	0.26019502	6.6019874	1.3136878	7.131499	Walking_Watch
14:50:54.631	4.0989985	1.6831752	7.9130783	-0.19035783	0.6360207	0.26019502	6.6019874	1.3136878	7.131499	Walking_Watch
14:50:54.653	4.0989985	1.6831752	7.9130783	-0.19035783	0.6360207	0.26019502	6.6019874	1.3136878	7.131499	Walking_Watch
14:50:54.674	4.0989985	1.6831752	7.9130783	-0.19035783	0.6360207	0.26019502	6.6019874	1.3136878	7.131499	Walking_Watch
14:50:54.697	4.0989985	1.6831752	7.9130783	-0.19035783	0.6360207	0.26019502	6.6019874	1.3136878	7.131499	Walking_Watch
14:50:54.719	5.7462597	0.85954463	7.5850625	-0.5275554	0.68794423	0.63526624	6.460862	1.0310129	7.30511	Walking_Watch
14:50:54.741	5.7462597	0.85954463	7.5850625	-0.5275554	0.68794423	0.63526624	6.460862	1.0310129	7.30511	Walking_Watch
14:50:54.763	5.7462597	0.85954463	7.5850625	-0.5275554	0.68794423	0.63526624	6.460862	1.0310129	7.30511	Walking_Watch
14:50:54.784	5.7462597	0.85954463	7.5850625	-0.5275554	0.68794423	0.63526624	6.460862	1.0310129	7.30511	Walking_Watch
14:50:54.806	5.7462597	0.85954463	7.5850625	-0.5275554	0.68794423	0.63526624	6.460862	1.0310129	7.30511	Walking_Watch
14:50:54.828	5.7462597	0.85954463	7.5850625	-0.5275554	0.68794423	0.63526624	6.460862	1.0310129	7.30511	Walking_Watch
14:50:54.851	5.7462597	0.85954463	7.5850625	-0.5275554	0.68794423	0.63526624	6.460862	1.0310129	7.30511	Walking_Watch
14:50:54.874	5.7462597	0.85954463	7.5850625	-0.5275554	0.68794423	0.63526624	6.460862	1.0310129	7.30511	Walking_Watch
14:50:54.896	6.936214	0.4932206	6.6273527	0.009395108	-0.0029443705	0.16856521	6.437581	0.52077353	7.3794765	Walking_Watch
14:50:54.919	6.936214	0.4932206	6.6273527	0.009395108	-0.0029443705	0.16856521	6.437581	0.52077353	7.3794765	Walking_Watch
14:50:54.941	6.936214	0.4932206	6.6273527	0.009395108	-0.0029443705	0.16856521	6.437581	0.52077353	7.3794765	Walking_Watch
14:50:54.964	6.936214	0.4932206	6.6273527	0.009395108	-0.0029443705	0.16856521	6.437581	0.52077353	7.3794765	Walking_Watch
14:50:54.985	6.936214	0.4932206	6.6273527	0.009395108	-0.0029443705	0.16856521	6.437581	0.52077353	7.3794765	Walking_Watch
14:50:55.006	6.936214	0.4932206	6.6273527	0.009395108	-0.0029443705	0.16856521	6.437581	0.52077353	7.3794765	Walking_Watch
14:50:55.027	6.936214	0.4932206	6.6273527	0.009395108	-0.0029443705	0.16856521	6.437581	0.52077353	7.3794765	Walking_Watch
14:50:55.050	6.936214	0.4932206	6.6273527	0.009395108	-0.0029443705	0.16856521	6.437581	0.52077353	7.3794765	Walking_Watch
14:50:55.074	7.8292785	-0.019154198	7.659285	-0.049247954	-0.489804	0.19361068	6.6423483	0.5045921	7.1968703	Walking_Watch
14:50:55.096	7.8292785	-0.019154198	7.659285	-0.049247954	-0.489804	0.19361068	6.6423483	0.5045921	7.1968703	Walking_Watch
14:50:55.119	7.8292785	-0.019154198	7.659285	-0.049247954	-0.489804	0.19361068	6.6423483	0.5045921	7.1968703	Walking_Watch
14:50:55.141	7.8292785	-0.019154198	7.659285	-0.049247954	-0.489804	0.19361068	6.6423483	0.5045921	7.1968703	Walking_Watch
14:50:55.163	7.8292785	-0.019154198	7.659285	-0.049247954	-0.489804	0.19361068	6.6423483	0.5045921	7.1968703	Walking_Watch
14:50:55.186	7.8292785	-0.019154198	7.659285	-0.049247954	-0.489804	0.19361068	6.6423483	0.5045921	7.1968703	Walking_Watch
14:50:55.208	7.8292785	-0.019154198	7.659285	-0.049247954	-0.489804	0.19361068	6.6423483	0.5045921	7.1968703	Walking_Watch
14:50:55.230	7.8292785	-0.019154198	7.659285	-0.049247954	-0.489804	0.19361068	6.6423483	0.5045921	7.1968703	Walking_Watch
14:50:55.251	5.8611846	-0.43336374	5.0207944	0.35392308	-1.1452624	-0.07761349	6.7569866	0.22325741	7.103772	Walking_Watch
14:50:55.273	5.8611846	-0.43336374	5.0207944	0.35392308	-1.1452624	-0.07761349	6.7569866	0.22325741	7.103772	Walking_Watch
14:50:55.295	5.8611846	-0.43336374	5.0207944	0.35392308	-1.1452624	-0.07761349	6.7569866	0.22325741	7.103772	Walking_Watch
14:50:55.317	5.8611846	-0.43336374	5.0207944	0.35392308	-1.1452624	-0.07761349	6.7569866	0.22325741	7.103772	Walking_Watch
14:50:55.339	5.8611846	-0.43336374	5.0207944	0.35392308	-1.1452624	-0.07761349	6.7569866	0.22325741	7.103772	Walking_Watch
14:50:55.362	5.8611846	-0.43336374	5.0207944	0.35392308	-1.1452624	-0.07761349	6.7569866	0.22325741	7.103772	Walking_Watch
14:50:55.385	5.8611846	-0.43336374	5.0207944	0.35392308	-1.1452624	-0.07761349	6.7569866	0.22325741	7.103772	Walking_Watch
14:50:55.408	5.8611846	-0.43336374	5.0207944	0.35392308	-1.1452624	-0.07761349	6.7569866	0.22325741	7.103772	Walking_Watch
14:50:55.430	6.3304625	-0.1699935	6.366377	0.03749491	-0.120230496	0.008518515	6.566316	0.15176314	7.282222	Walking_Watch
14:50:55.452	6.3304625	-0.1699935	6.366377	0.03749491	-0.120230496	0.008518515	6.566316	0.15176314	7.282222	Walking_Watch
14:50:55.475	6.3304625	-0.1699935	6.366377	0.03749491	-0.120230496	0.008518515	6.566316	0.15176314	7.282222	Walking_Watch
14:50:55.498	6.3304625	-0.1699935	6.366377	0.03749491	-0.120230496	0.008518515	6.566316	0.15176314	7.282222	Walking_Watch
14:50:55.520	6.3304625	-0.1699935	6.366377	0.03749491	-0.120230496	0.008518515	6.566316	0.15176314	7.282222	Walking_Watch
14:50:55.542	6.3304625	-0.1699935	6.366377	0.03749491	-0.120230496	0.008518515	6.566316	0.15176314	7.282222	Walking_Watch
14:50:55.563	6.3304625	-0.1699935	6.366377	0.03749491	-0.120230496	0.008518515	6.566316	0.15176314	7.282222	Walking_Watch
14:50:55.585	6.3304625	-0.1699935	6.366377	0.03749491	-0.120230496	0.008518515	6.566316	0.15176314	7.282222	Walking_Watch
14:50:55.607	7.6305537	-0.93616146	6.273	0.031997122	-0.07930253	0.09770484	6.898854	-0.025661608	6.9696145	Walking_Watch
14:50:55.630	7.6305537	-0.93616146	6.273	0.031997122	-0.07930253	0.09770484	6.898854	-0.025661608	6.9696145	Walking_Watch
14:50:55.652	7.6305537	-0.93616146	6.273	0.031997122	-0.07930253	0.09770484	6.898854	-0.025661608	6.9696145	Walking_Watch
14:50:55.674	7.6305537	-0.93616146	6.273	0.031997122	-0.07930253	0.09770484	6.898854	-0.025661608	6.9696145	Walking_Watch
14:50:55.697	7.6305537	-0.93616146	6.273	0.031997122	-0.07930253	0.09770484	6.898854	-0.025661608	6.9696145	Walking_Watch
14:50:55.719	7.6305537	-0.93616146	6.273	0.031997122	-0.07930253	0.09770484	6.898854	-0.025661608	6.9696145	Walking_Watch
14:50:55.742	7.6305537	-0.93616146	6.273	0.031997122	-0.07930253	0.09770484	6.898854	-0.025661608	6.9696145	Walking_Watch
14:50:55.764	7.6305537	-0.93616146	6.273	0.031997122	-0.07930253	0.09770484	6.898854	-0.025661608	6.9696145	Walking_Watch
14:50:55.786	7.0104365	1.3360053	6.742278	0.36125347	-0.707272	-0.38854387	7.32619	0.19043833	6.516203	Walking_Watch
14:50:55.807	7.0104365	1.3360053	6.742278	0.36125347	-0.707272	-0.38854387	7.32619	0.19043833	6.516203	Walking_Watch
14:50:55.831	7.0104365	1.3360053	6.742278	0.36125347	-0.707272	-0.38854387	7.32619	0.19043833	6.516203	Walking_Watch
14:50:55.854	7.0104365	1.3360053	6.742278	0.36125347	-0.707272	-0.38854387	7.32619	0.19043833	6.516203	Walking_Watch
14:50:55.877	7.0104365	1.3360053	6.742278	0.36125347	-0.707272	-0.38854387	7.32619	0.19043833	6.516203	Walking_Watch
14:50:55.900	7.0104365	1.3360053	6.742278	0.36125347	-0.707272	-0.38854387	7.32619	0.19043833	6.516203	Walking_Watch
14:50:55.923	7.0104365	1.3360053	6.742278	0.36125347	-0.707272	-0.38854387	7.32619	0.19043833	6.516203	Walking_Watch
14:50:55.945	7.0104365	1.3360053	6.742278	0.36125347	-0.707272	-0.38854387	7.32619	0.19043833	6.516203	Walking_Watch
14:50:55.968	6.1987777	0.6177229	4.9417834	0.021001548	0.12961338	0.1844477	7.3054366	0.25158903	6.5373993	Walking_Watch
14:50:55.990	6.1987777	0.6177229	4.9417834	0.021001548	0.12961338	0.1844477	7.3054366	0.25158903	6.5373993	Walking_Watch
14:50:56.013	6.1987777	0.6177229	4.9417834	0.021001548	0.12961338	0.1844477	7.3054366	0.25158903	6.5373993	Walking_Watch
14:50:56.035	6.1987777	0.6177229	4.9417834	0.021001548	0.12961338	0.1844477	7.3054366	0.25158903	6.5373993	Walking_Watch
14:50:56.057	6.1987777	0.6177229	4.9417834	0.021001548	0.12961338	0.1844477	7.3054366	0.25158903	6.5373993	Walking_Watch
14:50:56.079	6.1987777	0.6177229	4.9417834	0.021001548	0.12961338	0.1844477	7.3054366	0.25158903	6.5373993	Walking_Watch
14:50:56.101	6.1987777	0.6177229	4.9417834	0.021001548	0.12961338	0.1844477	7.3054366	0.25158903	6.5373993	Walking_Watch
14:50:56.123	6.1987777	0.6177229	4.9417834	0.021001548	0.12961338	0.1844477	7.3054366	0.25158903	6.5373993	Walking_Watch
14:50:56.146	6.308914	0.57223165	4.644893	0.021001548	0.41855264	-0.10265896	6.7242646	0.14815664	7.136713	Walking_Watch
14:50:56.169	6.308914	0.57223165	4.644893	0.021001548	0.41855264	-0.10265896	6.7242646	0.14815664	7.136713	Walking_Watch
14:50:56.192	6.308914	0.57223165	4.644893	0.021001548	0.41855264	-0.10265896	6.7242646	0.14815664	7.136713	Walking_Watch
14:50:56.214	6.308914	0.57223165	4.644893	0.021001548	0.41855264	-0.10265896	6.7242646	0.14815664	7.136713	Walking_Watch
14:50:56.236	6.308914	0.57223165	4.644893	0.021001548	0.41855264	-0.10265896	6.7242646	0.14815664	7.136713	Walking_Watch
14:50:56.259	6.308914	0.57223165	4.644893	0.021001548	0.41855264	-0.10265896	6.7242646	0.14815664	7.136713	Walking_Watch
14:50:56.282	6.308914	0.57223165	4.644893	0.021001548	0.41855264	-0.10265896	6.7242646	0.14815664	7.136713	Walking_Watch
14:50:56.305	6.308914	0.57223165	4.644893	0.021001548	0.41855264	-0.10265896	6.7242646	0.14815664	7.136713	Walking_Watch
14:50:56.327	6.062304	1.3383996	9.648928	-0.47074497	0.7264287	-0.44413263	6.028622	0.30531445	7.728701	Walking_Watch
14:50:56.348	6.062304	1.3383996	9.648928	-0.47074497	0.7264287	-0.44413263	6.028622	0.30531445	7.728701	Walking_Watch
14:50:56.369	6.062304	1.3383996	9.648928	-0.47074497	0.7264287	-0.44413263	6.028622	0.30531445	7.728701	Walking_Watch
14:50:56.391	6.062304	1.3383996	9.648928	-0.47074497	0.7264287	-0.44413263	6.028622	0.30531445	7.728701	Walking_Watch
14:50:56.414	6.062304	1.3383996	9.648928	-0.47074497	0.7264287	-0.44413263	6.028622	0.30531445	7.728701	Walking_Watch
14:50:56.435	6.062304	1.3383996	9.648928	-0.47074497	0.7264287	-0.44413263	6.028622	0.30531445	7.728701	Walking_Watch
14:50:56.457	6.062304	1.3383996	9.648928	-0.47074497	0.7264287	-0.44413263	6.028622	0.30531445	7.728701	Walking_Watch
14:50:56.479	6.062304	1.3383996	9.648928	-0.47074497	0.7264287	-0.44413263	6.028622	0.30531445	7.728701	Walking_Watch
14:50:56.502	6.062304	1.3383996	9.648928	-0.47074497	0.7264287	-0.44413263	5.382771	0.80625147	8.15758	Walking_Watch
14:50:56.526	4.35758	0.89067024	7.7526617	0.07048163	0.80034345	-0.094106846	5.382771	0.80625147	8.15758	Walking_Watch
14:50:56.547	4.35758	0.89067024	7.7526617	0.07048163	0.80034345	-0.094106846	5.382771	0.80625147	8.15758	Walking_Watch
14:50:56.570	4.35758	0.89067024	7.7526617	0.07048163	0.80034345	-0.094106846	5.382771	0.80625147	8.15758	Walking_Watch
14:50:56.591	4.35758	0.89067024	7.7526617	0.07048163	0.80034345	-0.094106846	5.382771	0.80625147	8.15758	Walking_Watch
14:50:56.613	4.35758	0.89067024	7.7526617	0.07048163	0.80034345	-0.094106846	5.382771	0.80625147	8.15758	Walking_Watch
14:50:56.635	4.35758	0.89067024	7.7526617	0.07048163	0.80034345	-0.094106846	5.382771	0.80625147	8.15758	Walking_Watch
14:50:56.657	4.35758	0.89067024	7.7526617	0.07048163	0.80034345	-0.094106846	5.382771	0.80625147	8.15758	Walking_Watch
14:50:56.680	4.35758	0.89067024	7.7526617	-0.05046969	-0.53561884	-0.20100828	4.5356226	1.1465355	8.618812	Walking_Watch
14:50:56.702	3.2394538	0.9720756	10.005674	-0.05046969	-0.53561884	-0.20100828	4.5356226	1.1465355	8.618812	Walking_Watch
14:50:56.725	3.2394538	0.9720756	10.005674	-0.05046969	-0.53561884	-0.20100828	4.5356226	1.1465355	8.618812	Walking_Watch
14:50:56.748	3.2394538	0.9720756	10.005674	-0.05046969	-0.53561884	-0.20100828	4.5356226	1.1465355	8.618812	Walking_Watch
14:50:56.771	3.2394538	0.9720756	10.005674	-0.05046969	-0.53561884	-0.20100828	4.5356226	1.1465355	8.618812	Walking_Watch
14:50:56.793	3.2394538	0.9720756	10.005674	-0.05046969	-0.53561884	-0.20100828	4.5356226	1.1465355	8.618812	Walking_Watch
14:50:56.814	3.2394538	0.9720756	10.005674	-0.05046969	-0.53561884	-0.20100828	4.5356226	1.1465355	8.618812	Walking_Watch
14:50:56.836	3.2394538	0.9720756	10.005674	-0.05046969	-0.53561884	-0.20100828	4.5356226	1.1465355	8.618812	Walking_Watch
14:50:56.857	3.2394538	0.9720756	10.005674	-0.05046969	-0.53561884	-0.20100828	5.3355556	0.82186484	8.186985	Walking_Watch
14:50:56.879	5.212336	0.30167863	7.003254	-0.48723835	0.98787904	-0.028133398	5.3355556	0.82186484	8.186985	Walking_Watch
14:50:56.900	5.212336	0.30167863	7.003254	-0.48723835	0.98787904	-0.028133398	5.3355556	0.82186484	8.186985	Walking_Watch
14:50:56.921	5.212336	0.30167863	7.003254	-0.48723835	0.98787904	-0.028133398	5.3355556	0.82186484	8.186985	Walking_Watch
14:50:56.943	5.212336	0.30167863	7.003254	-0.48723835	0.98787904	-0.028133398	5.3355556	0.82186484	8.186985	Walking_Watch
14:50:56.966	5.212336	0.30167863	7.003254	-0.48723835	0.98787904	-0.028133398	5.3355556	0.82186484	8.186985	Walking_Watch
14:50:56.989	5.212336	0.30167863	7.003254	-0.48723835	0.98787904	-0.028133398	5.3355556	0.82186484	8.186985	Walking_Watch
14:50:57.012	5.212336	0.30167863	7.003254	-0.48723835	0.98787904	-0.028133398	5.3355556	0.82186484	8.186985	Walking_Watch
14:50:57.033	5.212336	0.30167863	7.003254	-0.48723835	0.98787904	-0.028133398	5.3355556	0.82186484	8.186985	Walking_Watch
14:50:57.054	4.678413	1.8747171	10.604243	-0.038863245	0.7398678	-0.46490204	5.0976396	0.06256339	8.377382	Walking_Watch
14:50:57.077	4.678413	1.8747171	10.604243	-0.038863245	0.7398678	-0.46490204	5.0976396	0.06256339	8.377382	Walking_Watch
14:50:57.100	4.678413	1.8747171	10.604243	-0.038863245	0.7398678	-0.46490204	5.0976396	0.06256339	8.377382	Walking_Watch
14:50:57.122	4.678413	1.8747171	10.604243	-0.038863245	0.7398678	-0.46490204	5.0976396	0.06256339	8.377382	Walking_Watch
14:50:57.144	4.678413	1.8747171	10.604243	-0.038863245	0.7398678	-0.46490204	5.0976396	0.06256339	8.377382	Walking_Watch
14:50:57.165	4.678413	1.8747171	10.604243	-0.038863245	0.7398678	-0.46490204	5.0976396	0.06256339	8.377382	Walking_Watch
14:50:57.187	4.678413	1.8747171	10.604243	-0.038863245	0.7398678	-0.46490204	5.0976396	0.06256339	8.377382	Walking_Watch
14:50:57.209	4.678413	1.8747171	10.604243	-0.038863245	0.7398678	-0.46490204	5.0976396	0.06256339	8.377382	Walking_Watch
14:50:57.235	3.4788814	1.647261	7.7670274	0.082088076	0.59570354	0.5130932	4.905313	0.8995636	8.443876	Walking_Watch
14:50:57.258	3.4788814	1.647261	7.7670274	0.082088076	0.59570354	0.5130932	4.905313	0.8995636	8.443876	Walking_Watch
14:50:57.279	3.4788814	1.647261	7.7670274	0.082088076	0.59570354	0.5130932	4.905313	0.8995636	8.443876	Walking_Watch
14:50:57.301	3.4788814	1.647261	7.7670274	0.082088076	0.59570354	0.5130932	4.905313	0.8995636	8.443876	Walking_Watch
14:50:57.322	3.4788814	1.647261	7.7670274	0.082088076	0.59570354	0.5130932	4.905313	0.8995636	8.443876	Walking_Watch
14:50:57.343	3.4788814	1.647261	7.7670274	0.082088076	0.59570354	0.5130932	4.905313	0.8995636	8.443876	Walking_Watch
14:50:57.364	3.4788814	1.647261	7.7670274	0.082088076	0.59570354	0.5130932	4.905313	0.8995636	8.443876	Walking_Watch
14:50:57.386	3.4788814	1.647261	7.7670274	0.082088076	0.59570354	0.5130932	4.905313	0.8995636	8.443876	Walking_Watch
14:50:57.407	4.199558	0.44054657	8.095043	0.17677219	0.32142508	0.117252536	4.4068475	1.1494489	8.684976	Walking_Watch
14:50:57.429	4.199558	0.44054657	8.095043	0.17677219	0.32142508	0.117252536	4.4068475	1.1494489	8.684976	Walking_Watch
14:50:57.450	4.199558	0.44054657	8.095043	0.17677219	0.32142508	0.117252536	4.4068475	1.1494489	8.684976	Walking_Watch
14:50:57.471	4.199558	0.44054657	8.095043	0.17677219	0.32142508	0.117252536	4.4068475	1.1494489	8.684976	Walking_Watch
14:50:57.492	4.199558	0.44054657	8.095043	0.17677219	0.32142508	0.117252536	4.4068475	1.1494489	8.684976	Walking_Watch
14:50:57.513	4.199558	0.44054657	8.095043	0.17677219	0.32142508	0.117252536	4.4068475	1.1494489	8.684976	Walking_Watch
14:50:57.535	4.199558	0.44054657	8.095043	0.17677219	0.32142508	0.117252536	4.4068475	1.1494489	8.684976	Walking_Watch
14:50:57.556	4.199558	0.44054657	8.095043	0.17677219	0.32142508	0.117252536	4.4068475	1.1494489	8.684976	Walking_Watch
14:50:57.578	4.199558	0.44054657	8.095043	0.17677219	0.32142508	0.117252536	4.4068475	1.1494489	8.684976	Walking_Watch
14:50:57.600	6.5555243	1.498816	10.486923	-0.068795644	0.27499932	0.6615335	4.55412	1.3226529	8.583761	Walking_Watch
14:50:57.623	6.5555243	1.498816	10.486923	-0.068795644	0.27499932	0.6615335	4.55412	1.3226529	8.583761	Walking_Watch
14:50:57.645	6.5555243	1.498816	10.486923	-0.068795644	0.27499932	0.6615335	4.55412	1.3226529	8.583761	Walking_Watch
14:50:57.666	6.5555243	1.498816	10.486923	-0.068795644	0.27499932	0.6615335	4.55412	1.3226529	8.583761	Walking_Watch
14:50:57.688	6.5555243	1.498816	10.486923	-0.068795644	0.27499932	0.6615335	4.55412	1.3226529	8.583761	Walking_Watch
14:50:57.710	6.5555243	1.498816	10.486923	-0.068795644	0.27499932	0.6615335	4.55412	1.3226529	8.583761	Walking_Watch
14:50:57.733	6.5555243	1.498816	10.486923	-0.068795644	0.27499932	0.6615335	4.55412	1.3226529	8.583761	Walking_Watch
14:50:57.754	6.5555243	1.498816	10.486923	-0.068795644	0.27499932	0.6615335	4.55412	1.3226529	8.583761	Walking_Watch
14:50:57.776	3.7829542	0.5698374	7.5491486	0.29344743	-0.26805988	-0.0061422503	4.8138475	0.91862714	8.494314	Walking_Watch
14:50:57.797	3.7829542	0.5698374	7.5491486	0.29344743	-0.26805988	-0.0061422503	4.8138475	0.91862714	8.494314	Walking_Watch
14:50:57.818	3.7829542	0.5698374	7.5491486	0.29344743	-0.26805988	-0.0061422503	4.8138475	0.91862714	8.494314	Walking_Watch
14:50:57.840	3.7829542	0.5698374	7.5491486	0.29344743	-0.26805988	-0.0061422503	4.8138475	0.91862714	8.494314	Walking_Watch
14:50:57.861	3.7829542	0.5698374	7.5491486	0.29344743	-0.26805988	-0.0061422503	4.8138475	0.91862714	8.494314	Walking_Watch
14:50:57.883	3.7829542	0.5698374	7.5491486	0.29344743	-0.26805988	-0.0061422503	4.8138475	0.91862714	8.494314	Walking_Watch
14:50:57.906	3.7829542	0.5698374	7.5491486	0.29344743	-0.26805988	-0.0061422503	4.8138475	0.91862714	8.494314	Walking_Watch
14:50:57.927	3.7829542	0.5698374	7.5491486	0.29344743	-0.26805988	-0.0061422503	4.8138475	0.91862714	8.494314	Walking_Watch
14:50:57.949	4.4677167	0.3902668	5.2865586	0.007562512	-0.42505226	0.037840046	4.8259377	0.71998733	8.506602	Walking_Watch
14:50:57.971	4.4677167	0.3902668	5.2865586	0.007562512	-0.42505226	0.037840046	4.8259377	0.71998733	8.506602	Walking_Watch
14:50:57.994	4.4677167	0.3902668	5.2865586	0.007562512	-0.42505226	0.037840046	4.8259377	0.71998733	8.506602	Walking_Watch
14:50:58.016	4.4677167	0.3902668	5.2865586	0.007562512	-0.42505226	0.037840046	4.8259377	0.71998733	8.506602	Walking_Watch
14:50:58.038	4.4677167	0.3902668	5.2865586	0.007562512	-0.42505226	0.037840046	4.8259377	0.71998733	8.506602	Walking_Watch
14:50:58.062	4.4677167	0.3902668	5.2865586	0.007562512	-0.42505226	0.037840046	4.8259377	0.71998733	8.506602	Walking_Watch
14:50:58.083	4.4677167	0.3902668	5.2865586	0.007562512	-0.42505226	0.037840046	4.8259377	0.71998733	8.506602	Walking_Watch
14:50:58.105	4.4677167	0.3902668	5.2865586	0.007562512	-0.42505226	0.037840046	4.8259377	0.71998733	8.506602	Walking_Watch
14:50:58.128	5.3966956	-0.16041641	11.717581	0.024666738	0.06669427	-0.22238855	4.4580297	0.40596107	8.725338	Walking_Watch
14:50:58.153	5.3966956	-0.16041641	11.717581	0.024666738	0.06669427	-0.22238855	4.4580297	0.40596107	8.725338	Walking_Watch
14:50:58.176	5.3966956	-0.16041641	11.717581	0.024666738	0.06669427	-0.22238855	4.4580297	0.40596107	8.725338	Walking_Watch
14:50:58.198	5.3966956	-0.16041641	11.717581	0.024666738	0.06669427	-0.22238855	4.4580297	0.40596107	8.725338	Walking_Watch
14:50:58.219	5.3966956	-0.16041641	11.717581	0.024666738	0.06669427	-0.22238855	4.4580297	0.40596107	8.725338	Walking_Watch
14:50:58.241	5.3966956	-0.16041641	11.717581	0.024666738	0.06669427	-0.22238855	4.4580297	0.40596107	8.725338	Walking_Watch
14:50:58.264	5.3966956	-0.16041641	11.717581	0.024666738	0.06669427	-0.22238855	4.4580297	0.40596107	8.725338	Walking_Watch
14:50:58.287	5.3966956	-0.16041641	11.717581	0.024666738	0.06669427	-0.22238855	4.4580297	0.40596107	8.725338	Walking_Watch
14:50:58.310	2.1620302	0.7709565	10.331296	-0.5135056	0.45337197	-0.2584296	4.7347283	0.90449715	8.5401745	Walking_Watch
14:50:58.333	2.1620302	0.7709565	10.331296	-0.5135056	0.45337197	-0.2584296	4.7347283	0.90449715	8.5401745	Walking_Watch
14:50:58.356	2.1620302	0.7709565	10.331296	-0.5135056	0.45337197	-0.2584296	4.7347283	0.90449715	8.5401745	Walking_Watch
14:50:58.378	2.1620302	0.7709565	10.331296	-0.5135056	0.45337197	-0.2584296	4.7347283	0.90449715	8.5401745	Walking_Watch
14:50:58.402	2.1620302	0.7709565	10.331296	-0.5135056	0.45337197	-0.2584296	4.7347283	0.90449715	8.5401745	Walking_Watch
14:50:58.425	2.1620302	0.7709565	10.331296	-0.5135056	0.45337197	-0.2584296	4.7347283	0.90449715	8.5401745	Walking_Watch
14:50:58.447	2.1620302	0.7709565	10.331296	-0.5135056	0.45337197	-0.2584296	4.7347283	0.90449715	8.5401745	Walking_Watch
14:50:58.469	2.1620302	0.7709565	10.331296	-0.5135056	0.45337197	-0.2584296	4.7347283	0.90449715	8.5401745	Walking_Watch
14:50:58.492	3.929005	0.5554718	9.1940155	-0.56481826	1.881575	-0.13259135	4.648863	1.1468962	8.558217	Walking_Watch
14:50:58.513	3.929005	0.5554718	9.1940155	-0.56481826	1.881575	-0.13259135	4.648863	1.1468962	8.558217	Walking_Watch
14:50:58.535	3.929005	0.5554718	9.1940155	-0.56481826	1.881575	-0.13259135	4.648863	1.1468962	8.558217	Walking_Watch
14:50:58.558	3.929005	0.5554718	9.1940155	-0.56481826	1.881575	-0.13259135	4.648863	1.1468962	8.558217	Walking_Watch
14:50:58.581	3.929005	0.5554718	9.1940155	-0.56481826	1.881575	-0.13259135	4.648863	1.1468962	8.558217	Walking_Watch
14:50:58.604	3.929005	0.5554718	9.1940155	-0.56481826	1.881575	-0.13259135	4.648863	1.1468962	8.558217	Walking_Watch
14:50:58.629	3.929005	0.5554718	9.1940155	-0.56481826	1.881575	-0.13259135	4.648863	1.1468962	8.558217	Walking_Watch
14:50:58.651	3.929005	0.5554718	9.1940155	-0.56481826	1.881575	-0.13259135	4.648863	1.1468962	8.558217	Walking_Watch
14:50:58.674	5.5714774	2.6959534	10.831699	-0.12988217	-0.59181845	-0.33967468	4.4117627	1.42116	8.642164	Walking_Watch
14:50:58.697	5.5714774	2.6959534	10.831699	-0.12988217	-0.59181845	-0.33967468	4.4117627	1.42116	8.642164	Walking_Watch
14:50:58.718	5.5714774	2.6959534	10.831699	-0.12988217	-0.59181845	-0.33967468	4.4117627	1.42116	8.642164	Walking_Watch
14:50:58.740	5.5714774	2.6959534	10.831699	-0.12988217	-0.59181845	-0.33967468	4.4117627	1.42116	8.642164	Walking_Watch
14:50:58.762	5.5714774	2.6959534	10.831699	-0.12988217	-0.59181845	-0.33967468	4.4117627	1.42116	8.642164	Walking_Watch
14:50:58.785	5.5714774	2.6959534	10.831699	-0.12988217	-0.59181845	-0.33967468	4.4117627	1.42116	8.642164	Walking_Watch
14:50:58.807	5.5714774	2.6959534	10.831699	-0.12988217	-0.59181845	-0.33967468	4.4117627	1.42116	8.642164	Walking_Watch
14:50:58.830	5.5714774	2.6959534	10.831699	-0.12988217	-0.59181845	-0.33967468	4.4117627	1.42116	8.642164	Walking_Watch
14:50:58.853	6.58665	0.021548472	6.7207294	-0.36689788	-1.5850853	0.43917853	6.194575	0.6507519	7.5745673	Walking_Watch
14:50:58.875	6.58665	0.021548472	6.7207294	-0.36689788	-1.5850853	0.43917853	6.194575	0.6507519	7.5745673	Walking_Watch
14:50:58.898	6.58665	0.021548472	6.7207294	-0.36689788	-1.5850853	0.43917853	6.194575	0.6507519	7.5745673	Walking_Watch
14:50:58.921	6.58665	0.021548472	6.7207294	-0.36689788	-1.5850853	0.43917853	6.194575	0.6507519	7.5745673	Walking_Watch
14:50:58.943	6.58665	0.021548472	6.7207294	-0.36689788	-1.5850853	0.43917853	6.194575	0.6507519	7.5745673	Walking_Watch
14:50:58.967	6.58665	0.021548472	6.7207294	-0.36689788	-1.5850853	0.43917853	6.194575	0.6507519	7.5745673	Walking_Watch
14:50:58.989	6.58665	0.021548472	6.7207294	-0.36689788	-1.5850853	0.43917853	6.194575	0.6507519	7.5745673	Walking_Watch
14:50:59.011	6.58665	0.021548472	6.7207294	-0.36689788	-1.5850853	0.43917853	6.194575	0.6507519	7.5745673	Walking_Watch
14:50:59.033	4.4246197	0.19393626	6.2131433	-0.2612182	-0.03470936	-0.059287526	6.62467	0.26968697	7.225743	Walking_Watch
14:50:59.055	4.4246197	0.19393626	6.2131433	-0.2612182	-0.03470936	-0.059287526	6.62467	0.26968697	7.225743	Walking_Watch
14:50:59.077	4.4246197	0.19393626	6.2131433	-0.2612182	-0.03470936	-0.059287526	6.62467	0.26968697	7.225743	Walking_Watch
14:50:59.101	4.4246197	0.19393626	6.2131433	-0.2612182	-0.03470936	-0.059287526	6.62467	0.26968697	7.225743	Walking_Watch
14:50:59.124	4.4246197	0.19393626	6.2131433	-0.2612182	-0.03470936	-0.059287526	6.62467	0.26968697	7.225743	Walking_Watch
14:50:59.146	4.4246197	0.19393626	6.2131433	-0.2612182	-0.03470936	-0.059287526	6.62467	0.26968697	7.225743	Walking_Watch
14:50:59.170	4.4246197	0.19393626	6.2131433	-0.2612182	-0.03470936	-0.059287526	6.62467	0.26968697	7.225743	Walking_Watch
14:50:59.194	4.4246197	0.19393626	6.2131433	-0.2612182	-0.03470936	-0.059287526	6.62467	0.26968697	7.225743	Walking_Watch
14:50:59.217	7.266624	-0.18675344	6.2322974	0.009395108	-0.017605137	0.014016303	6.527553	0.018239325	7.3185444	Walking_Watch
14:50:59.240	7.266624	-0.18675344	6.2322974	0.009395108	-0.017605137	0.014016303	6.527553	0.018239325	7.3185444	Walking_Watch
14:50:59.262	7.266624	-0.18675344	6.2322974	0.009395108	-0.017605137	0.014016303	6.527553	0.018239325	7.3185444	Walking_Watch
14:50:59.283	7.266624	-0.18675344	6.2322974	0.009395108	-0.017605137	0.014016303	6.527553	0.018239325	7.3185444	Walking_Watch
14:50:59.305	7.266624	-0.18675344	6.2322974	0.009395108	-0.017605137	0.014016303	6.527553	0.018239325	7.3185444	Walking_Watch
14:50:59.326	7.266624	-0.18675344	6.2322974	0.009395108	-0.017605137	0.014016303	6.527553	0.018239325	7.3185444	Walking_Watch
14:50:59.348	7.266624	-0.18675344	6.2322974	0.009395108	-0.017605137	0.014016303	6.527553	0.018239325	7.3185444	Walking_Watch
14:50:59.370	7.266624	-0.18675344	6.2322974	0.009395108	-0.017605137	0.014016303	6.527553	0.018239325	7.3185444	Walking_Watch
14:50:59.392	7.7574506	0.05027977	7.3192983	0.1150748	-0.07197215	-0.11793059	7.1434503	0.09555817	6.71806	Walking_Watch
14:50:59.416	7.7574506	0.05027977	7.3192983	0.1150748	-0.07197215	-0.11793059	7.1434503	0.09555817	6.71806	Walking_Watch
14:50:59.439	7.7574506	0.05027977	7.3192983	0.1150748	-0.07197215	-0.11793059	7.1434503	0.09555817	6.71806	Walking_Watch
14:50:59.461	7.7574506	0.05027977	7.3192983	0.1150748	-0.07197215	-0.11793059	7.1434503	0.09555817	6.71806	Walking_Watch
14:50:59.483	7.7574506	0.05027977	7.3192983	0.1150748	-0.07197215	-0.11793059	7.1434503	0.09555817	6.71806	Walking_Watch
14:50:59.506	7.7574506	0.05027977	7.3192983	0.1150748	-0.07197215	-0.11793059	7.1434503	0.09555817	6.71806	Walking_Watch
14:50:59.528	7.7574506	0.05027977	7.3192983	0.1150748	-0.07197215	-0.11793059	7.1434503	0.09555817	6.71806	Walking_Watch
14:50:59.550	7.7574506	0.05027977	7.3192983	0.1150748	-0.07197215	-0.11793059	7.1434503	0.09555817	6.71806	Walking_Watch
14:50:59.571	6.404685	0.6656084	5.078257	0.044214427	-0.30410093	0.3622095	7.251	-0.07044258	6.6021442	Walking_Watch
14:50:59.592	6.404685	0.6656084	5.078257	0.044214427	-0.30410093	0.3622095	7.251	-0.07044258	6.6021442	Walking_Watch
14:50:59.615	6.404685	0.6656084	5.078257	0.044214427	-0.30410093	0.3622095	7.251	-0.07044258	6.6021442	Walking_Watch
14:50:59.638	6.404685	0.6656084	5.078257	0.044214427	-0.30410093	0.3622095	7.251	-0.07044258	6.6021442	Walking_Watch
14:50:59.660	6.404685	0.6656084	5.078257	0.044214427	-0.30410093	0.3622095	7.251	-0.07044258	6.6021442	Walking_Watch
14:50:59.682	6.404685	0.6656084	5.078257	0.044214427	-0.30410093	0.3622095	7.251	-0.07044258	6.6021442	Walking_Watch
14:50:59.703	6.404685	0.6656084	5.078257	0.044214427	-0.30410093	0.3622095	7.251	-0.07044258	6.6021442	Walking_Watch
14:50:59.725	6.404685	0.6656084	5.078257	0.044214427	-0.30410093	0.3622095	7.251	-0.07044258	6.6021442	Walking_Watch
14:50:59.747	7.4030976	-1.2450229	5.1596622	0.11751825	-0.11595444	0.04028351	6.8548627	-0.22136964	7.0094323	Walking_Watch
14:50:59.770	7.4030976	-1.2450229	5.1596622	0.11751825	-0.11595444	0.04028351	6.8548627	-0.22136964	7.0094323	Walking_Watch
14:50:59.791	7.4030976	-1.2450229	5.1596622	0.11751825	-0.11595444	0.04028351	6.8548627	-0.22136964	7.0094323	Walking_Watch
14:50:59.813	7.4030976	-1.2450229	5.1596622	0.11751825	-0.11595444	0.04028351	6.8548627	-0.22136964	7.0094323	Walking_Watch
14:50:59.834	7.4030976	-1.2450229	5.1596622	0.11751825	-0.11595444	0.04028351	6.8548627	-0.22136964	7.0094323	Walking_Watch
14:50:59.856	7.4030976	-1.2450229	5.1596622	0.11751825	-0.11595444	0.04028351	6.8548627	-0.22136964	7.0094323	Walking_Watch
14:50:59.877	7.4030976	-1.2450229	5.1596622	0.11751825	-0.11595444	0.04028351	6.8548627	-0.22136964	7.0094323	Walking_Watch
14:50:59.899	7.4030976	-1.2450229	5.1596622	0.11751825	-0.11595444	0.04028351	6.8548627	-0.22136964	7.0094323	Walking_Watch
14:50:59.920	7.82449	0.42618093	7.8125186	-0.15126245	-0.11412184	0.037840046	6.8988047	-0.55038434	6.947942	Walking_Watch
14:50:59.942	7.82449	0.42618093	7.8125186	-0.15126245	-0.11412184	0.037840046	6.8988047	-0.55038434	6.947942	Walking_Watch
14:50:59.965	7.82449	0.42618093	7.8125186	-0.15126245	-0.11412184	0.037840046	6.8988047	-0.55038434	6.947942	Walking_Watch
14:50:59.987	7.82449	0.42618093	7.8125186	-0.15126245	-0.11412184	0.037840046	6.8988047	-0.55038434	6.947942	Walking_Watch
14:51:00.009	7.82449	0.42618093	7.8125186	-0.15126245	-0.11412184	0.037840046	6.8988047	-0.55038434	6.947942	Walking_Watch
14:51:00.031	7.82449	0.42618093	7.8125186	-0.15126245	-0.11412184	0.037840046	6.8988047	-0.55038434	6.947942	Walking_Watch
14:51:00.053	7.82449	0.42618093	7.8125186	-0.15126245	-0.11412184	0.037840046	6.8988047	-0.55038434	6.947942	Walking_Watch
14:51:00.075	7.82449	0.42618093	7.8125186	-0.15126245	-0.11412184	0.037840046	6.8988047	-0.55038434	6.947942	Walking_Watch
14:51:00.097	5.9186473	-2.3823035	6.5004563	-0.15126245	-0.11412184	0.037840046	6.8988047	-0.55038434	6.947942	Walking_Watch
14:51:00.118	5.9186473	-2.3823035	6.5004563	-0.22273369	-0.6040358	-0.07455916	6.777698	-0.7242473	7.0504313	Walking_Watch
14:51:00.140	5.9186473	-2.3823035	6.5004563	-0.22273369	-0.6040358	-0.07455916	6.777698	-0.7242473	7.0504313	Walking_Watch
14:51:00.161	5.9186473	-2.3823035	6.5004563	-0.22273369	-0.6040358	-0.07455916	6.777698	-0.7242473	7.0504313	Walking_Watch
14:51:00.183	5.9186473	-2.3823035	6.5004563	-0.22273369	-0.6040358	-0.07455916	6.777698	-0.7242473	7.0504313	Walking_Watch
14:51:00.204	5.9186473	-2.3823035	6.5004563	-0.22273369	-0.6040358	-0.07455916	6.777698	-0.7242473	7.0504313	Walking_Watch
14:51:00.226	5.9186473	-2.3823035	6.5004563	-0.22273369	-0.6040358	-0.07455916	6.777698	-0.7242473	7.0504313	Walking_Watch
14:51:00.248	5.9186473	-2.3823035	6.5004563	-0.22273369	-0.6040358	-0.07455916	6.777698	-0.7242473	7.0504313	Walking_Watch
14:51:00.271	5.9186473	-2.3823035	6.5004563	-0.22273369	-0.6040358	-0.07455916	6.777698	-0.7242473	7.0504313	Walking_Watch
14:51:00.293	6.1317377	-0.72546524	7.0271964	0.0814772	-0.4158893	0.0017989981	6.4360776	-0.6893702	7.366951	Walking_Watch
14:51:00.316	6.1317377	-0.72546524	7.0271964	0.0814772	-0.4158893	0.0017989981	6.4360776	-0.6893702	7.366951	Walking_Watch
14:51:00.339	6.1317377	-0.72546524	7.0271964	0.0814772	-0.4158893	0.0017989981	6.4360776	-0.6893702	7.366951	Walking_Watch
14:51:00.361	6.1317377	-0.72546524	7.0271964	0.0814772	-0.4158893	0.0017989981	6.4360776	-0.6893702	7.366951	Walking_Watch
14:51:00.382	6.1317377	-0.72546524	7.0271964	0.0814772	-0.4158893	0.0017989981	6.4360776	-0.6893702	7.366951	Walking_Watch
14:51:00.405	6.1317377	-0.72546524	7.0271964	0.0814772	-0.4158893	0.0017989981	6.4360776	-0.6893702	7.366951	Walking_Watch
14:51:00.426	6.1317377	-0.72546524	7.0271964	0.0814772	-0.4158893	0.0017989981	6.4360776	-0.6893702	7.366951	Walking_Watch
14:51:00.448	6.1317377	-0.72546524	7.0271964	0.0814772	-0.4158893	0.0017989981	6.4360776	-0.6893702	7.366951	Walking_Watch
14:51:00.470	6.804529	-1.4341706	7.4270406	0.08697499	-0.13672386	0.11358734	6.796129	-0.81257164	7.0230103	Walking_Watch
14:51:00.492	6.804529	-1.4341706	7.4270406	0.08697499	-0.13672386	0.11358734	6.796129	-0.81257164	7.0230103	Walking_Watch
14:51:00.515	6.804529	-1.4341706	7.4270406	0.08697499	-0.13672386	0.11358734	6.796129	-0.81257164	7.0230103	Walking_Watch
14:51:00.537	6.804529	-1.4341706	7.4270406	0.08697499	-0.13672386	0.11358734	6.796129	-0.81257164	7.0230103	Walking_Watch
14:51:00.559	6.804529	-1.4341706	7.4270406	0.08697499	-0.13672386	0.11358734	6.796129	-0.81257164	7.0230103	Walking_Watch
14:51:00.582	6.804529	-1.4341706	7.4270406	0.08697499	-0.13672386	0.11358734	6.796129	-0.81257164	7.0230103	Walking_Watch
14:51:00.604	6.804529	-1.4341706	7.4270406	0.08697499	-0.13672386	0.11358734	6.796129	-0.81257164	7.0230103	Walking_Watch
14:51:00.626	6.804529	-1.4341706	7.4270406	0.08697499	-0.13672386	0.11358734	6.796129	-0.81257164	7.0230103	Walking_Watch
14:51:00.647	4.7885494	1.1468576	10.060742	-0.2948158	0.47230878	-0.0421833	6.7769523	-0.6900865	7.0545726	Walking_Watch
14:51:00.669	4.7885494	1.1468576	10.060742	-0.2948158	0.47230878	-0.0421833	6.7769523	-0.6900865	7.0545726	Walking_Watch
14:51:00.690	4.7885494	1.1468576	10.060742	-0.2948158	0.47230878	-0.0421833	6.7769523	-0.6900865	7.0545726	Walking_Watch
14:51:00.712	4.7885494	1.1468576	10.060742	-0.2948158	0.47230878	-0.0421833	6.7769523	-0.6900865	7.0545726	Walking_Watch
14:51:00.735	4.7885494	1.1468576	10.060742	-0.2948158	0.47230878	-0.0421833	6.7769523	-0.6900865	7.0545726	Walking_Watch
14:51:00.757	4.7885494	1.1468576	10.060742	-0.2948158	0.47230878	-0.0421833	6.7769523	-0.6900865	7.0545726	Walking_Watch
14:51:00.778	4.7885494	1.1468576	10.060742	-0.2948158	0.47230878	-0.0421833	6.7769523	-0.6900865	7.0545726	Walking_Watch
14:51:00.800	4.7885494	1.1468576	10.060742	-0.2948158	0.47230878	-0.0421833	6.7769523	-0.6900865	7.0545726	Walking_Watch
14:51:00.821	6.2107487	-0.36871833	6.361588	-0.02175902	0.015381587	0.04272697	7.0813203	-0.49604347	6.766027	Walking_Watch
14:51:00.845	6.2107487	-0.36871833	6.361588	-0.02175902	0.015381587	0.04272697	7.0813203	-0.49604347	6.766027	Walking_Watch
14:51:00.867	6.2107487	-0.36871833	6.361588	-0.02175902	0.015381587	0.04272697	7.0813203	-0.49604347	6.766027	Walking_Watch
14:51:00.888	6.2107487	-0.36871833	6.361588	-0.02175902	0.015381587	0.04272697	7.0813203	-0.49604347	6.766027	Walking_Watch
14:51:00.909	6.2107487	-0.36871833	6.361588	-0.02175902	0.015381587	0.04272697	7.0813203	-0.49604347	6.766027	Walking_Watch
14:51:00.930	6.2107487	-0.36871833	6.361588	-0.02175902	0.015381587	0.04272697	7.0813203	-0.49604347	6.766027	Walking_Watch
14:51:00.952	6.2107487	-0.36871833	6.361588	-0.02175902	0.015381587	0.04272697	7.0813203	-0.49604347	6.766027	Walking_Watch
14:51:00.973	6.2107487	-0.36871833	6.361588	-0.02175902	0.015381587	0.04272697	7.0813203	-0.49604347	6.766027	Walking_Watch
14:51:00.994	6.2107487	-0.36871833	6.361588	-0.02175902	0.015381587	0.04272697	7.0813203	-0.49604347	6.766027	Walking_Watch
14:51:01.015	8.097438	0.14605077	6.0862465	-0.21295984	0.2804971	-0.23643845	7.364692	-0.28332758	6.4692664	Walking_Watch
14:51:01.037	8.097438	0.14605077	6.0862465	-0.21295984	0.2804971	-0.23643845	7.364692	-0.28332758	6.4692664	Walking_Watch
14:51:01.059	8.097438	0.14605077	6.0862465	-0.21295984	0.2804971	-0.23643845	7.364692	-0.28332758	6.4692664	Walking_Watch
14:51:01.080	8.097438	0.14605077	6.0862465	-0.21295984	0.2804971	-0.23643845	7.364692	-0.28332758	6.4692664	Walking_Watch
14:51:01.101	8.097438	0.14605077	6.0862465	-0.21295984	0.2804971	-0.23643845	7.364692	-0.28332758	6.4692664	Walking_Watch
14:51:01.123	8.097438	0.14605077	6.0862465	-0.21295984	0.2804971	-0.23643845	7.364692	-0.28332758	6.4692664	Walking_Watch
14:51:01.144	8.097438	0.14605077	6.0862465	-0.21295984	0.2804971	-0.23643845	7.364692	-0.28332758	6.4692664	Walking_Watch
14:51:01.165	8.097438	0.14605077	6.0862465	-0.21295984	0.2804971	-0.23643845	7.364692	-0.28332758	6.4692664	Walking_Watch
14:51:01.186	9.268238	-1.7693691	6.8667803	-0.38461298	0.0660834	0.0983157	7.503855	-0.46662733	6.296402	Walking_Watch
14:51:01.207	9.268238	-1.7693691	6.8667803	-0.38461298	0.0660834	0.0983157	7.503855	-0.46662733	6.296402	Walking_Watch
14:51:01.229	9.268238	-1.7693691	6.8667803	-0.38461298	0.0660834	0.0983157	7.503855	-0.46662733	6.296402	Walking_Watch
14:51:01.250	9.268238	-1.7693691	6.8667803	-0.38461298	0.0660834	0.0983157	7.503855	-0.46662733	6.296402	Walking_Watch
14:51:01.272	9.268238	-1.7693691	6.8667803	-0.38461298	0.0660834	0.0983157	7.503855	-0.46662733	6.296402	Walking_Watch
14:51:01.293	9.268238	-1.7693691	6.8667803	-0.38461298	0.0660834	0.0983157	7.503855	-0.46662733	6.296402	Walking_Watch
14:51:01.314	9.268238	-1.7693691	6.8667803	-0.38461298	0.0660834	0.0983157	7.503855	-0.46662733	6.296402	Walking_Watch
14:51:01.337	9.268238	-1.7693691	6.8667803	-0.38461298	0.0660834	0.0983157	7.503855	-0.46662733	6.296402	Walking_Watch
14:51:01.359	9.268238	-1.7693691	6.8667803	-0.38461298	0.0660834	0.0983157	7.503855	-0.46662733	6.296402	Walking_Watch
14:51:01.381	6.6632667	-0.9505271	4.3073006	0.01916895	-0.25095567	-0.10510242	7.7712755	-0.5817693	5.9530783	Walking_Watch
14:51:01.403	6.6632667	-0.9505271	4.3073006	0.01916895	-0.25095567	-0.10510242	7.7712755	-0.5817693	5.9530783	Walking_Watch
14:51:01.424	6.6632667	-0.9505271	4.3073006	0.01916895	-0.25095567	-0.10510242	7.7712755	-0.5817693	5.9530783	Walking_Watch
14:51:01.445	6.6632667	-0.9505271	4.3073006	0.01916895	-0.25095567	-0.10510242	7.7712755	-0.5817693	5.9530783	Walking_Watch
14:51:01.468	6.6632667	-0.9505271	4.3073006	0.01916895	-0.25095567	-0.10510242	7.7712755	-0.5817693	5.9530783	Walking_Watch
14:51:01.491	6.6632667	-0.9505271	4.3073006	0.01916895	-0.25095567	-0.10510242	7.7712755	-0.5817693	5.9530783	Walking_Watch
14:51:01.513	6.6632667	-0.9505271	4.3073006	0.01916895	-0.25095567	-0.10510242	7.7712755	-0.5817693	5.9530783	Walking_Watch
14:51:01.535	6.6632667	-0.9505271	4.3073006	0.01916895	-0.25095567	-0.10510242	7.7712755	-0.5817693	5.9530783	Walking_Watch
14:51:01.557	6.8955116	0.339987	4.922629	0.34414926	-0.12511742	-0.52232337	7.3076024	-0.49932852	6.5207324	Walking_Watch
14:51:01.579	6.8955116	0.339987	4.922629	0.34414926	-0.12511742	-0.52232337	7.3076024	-0.49932852	6.5207324	Walking_Watch
14:51:01.602	6.8955116	0.339987	4.922629	0.34414926	-0.12511742	-0.52232337	7.3076024	-0.49932852	6.5207324	Walking_Watch
14:51:01.625	6.8955116	0.339987	4.922629	0.34414926	-0.12511742	-0.52232337	7.3076024	-0.49932852	6.5207324	Walking_Watch
14:51:01.647	6.8955116	0.339987	4.922629	0.34414926	-0.12511742	-0.52232337	7.3076024	-0.49932852	6.5207324	Walking_Watch
14:51:01.668	6.8955116	0.339987	4.922629	0.34414926	-0.12511742	-0.52232337	7.3076024	-0.49932852	6.5207324	Walking_Watch
14:51:01.692	6.8955116	0.339987	4.922629	0.34414926	-0.12511742	-0.52232337	7.3076024	-0.49932852	6.5207324	Walking_Watch
14:51:01.714	6.8955116	0.339987	4.922629	0.34414926	-0.12511742	-0.52232337	7.3076024	-0.49932852	6.5207324	Walking_Watch
14:51:01.736	8.447001	-0.6296943	6.629747	0.000842994	0.12533733	-0.023857342	7.375301	-0.19973595	6.4602904	Walking_Watch
14:51:01.757	8.447001	-0.6296943	6.629747	0.000842994	0.12533733	-0.023857342	7.375301	-0.19973595	6.4602904	Walking_Watch
14:51:01.778	8.447001	-0.6296943	6.629747	0.000842994	0.12533733	-0.023857342	7.375301	-0.19973595	6.4602904	Walking_Watch
14:51:01.801	8.447001	-0.6296943	6.629747	0.000842994	0.12533733	-0.023857342	7.375301	-0.19973595	6.4602904	Walking_Watch
14:51:01.823	8.447001	-0.6296943	6.629747	0.000842994	0.12533733	-0.023857342	7.375301	-0.19973595	6.4602904	Walking_Watch
14:51:01.845	8.447001	-0.6296943	6.629747	0.000842994	0.12533733	-0.023857342	7.375301	-0.19973595	6.4602904	Walking_Watch
14:51:01.868	8.447001	-0.6296943	6.629747	0.000842994	0.12533733	-0.023857342	7.375301	-0.19973595	6.4602904	Walking_Watch
14:51:01.894	8.447001	-0.6296943	6.629747	0.000842994	0.12533733	-0.023857342	7.375301	-0.19973595	6.4602904	Walking_Watch
14:51:01.919	5.540352	1.4581133	8.605023	0.27451062	0.9658879	-0.4954453	7.394698	0.19635701	6.4381847	Walking_Watch
14:51:01.941	5.540352	1.4581133	8.605023	0.27451062	0.9658879	-0.4954453	7.394698	0.19635701	6.4381847	Walking_Watch
14:51:01.962	5.540352	1.4581133	8.605023	0.27451062	0.9658879	-0.4954453	7.394698	0.19635701	6.4381847	Walking_Watch
14:51:01.984	5.540352	1.4581133	8.605023	0.27451062	0.9658879	-0.4954453	7.394698	0.19635701	6.4381847	Walking_Watch
14:51:02.005	5.540352	1.4581133	8.605023	0.27451062	0.9658879	-0.4954453	7.394698	0.19635701	6.4381847	Walking_Watch
14:51:02.027	5.540352	1.4581133	8.605023	0.27451062	0.9658879	-0.4954453	7.394698	0.19635701	6.4381847	Walking_Watch
14:51:02.049	5.540352	1.4581133	8.605023	0.27451062	0.9658879	-0.4954453	7.394698	0.19635701	6.4381847	Walking_Watch
14:51:02.071	5.540352	1.4581133	8.605023	0.27451062	0.9658879	-0.4954453	7.394698	0.19635701	6.4381847	Walking_Watch
14:51:02.094	6.6608725	-0.2083019	6.158075	-0.44569948	1.5248296	0.3762594	7.449886	0.49204183	6.3582554	Walking_Watch
14:51:02.115	6.6608725	-0.2083019	6.158075	-0.44569948	1.5248296	0.3762594	7.449886	0.49204183	6.3582554	Walking_Watch
14:51:02.137	6.6608725	-0.2083019	6.158075	-0.44569948	1.5248296	0.3762594	7.449886	0.49204183	6.3582554	Walking_Watch
14:51:02.160	6.6608725	-0.2083019	6.158075	-0.44569948	1.5248296	0.3762594	7.449886	0.49204183	6.3582554	Walking_Watch
14:51:02.182	6.6608725	-0.2083019	6.158075	-0.44569948	1.5248296	0.3762594	7.449886	0.49204183	6.3582554	Walking_Watch
14:51:02.204	6.6608725	-0.2083019	6.158075	-0.44569948	1.5248296	0.3762594	7.449886	0.49204183	6.3582554	Walking_Watch
14:51:02.226	6.6608725	-0.2083019	6.158075	-0.44569948	1.5248296	0.3762594	7.449886	0.49204183	6.3582554	Walking_Watch
14:51:02.249	6.6608725	-0.2083019	6.158075	-0.44569948	1.5248296	0.3762594	7.449886	0.49204183	6.3582554	Walking_Watch
14:51:02.271	7.2953553	0.40223816	6.304126	-0.3968303	0.047757447	-0.105713286	7.2373757	0.0799217	6.616974	Walking_Watch
14:51:02.294	7.2953553	0.40223816	6.304126	-0.3968303	0.047757447	-0.105713286	7.2373757	0.0799217	6.616974	Walking_Watch
14:51:02.317	7.2953553	0.40223816	6.304126	-0.3968303	0.047757447	-0.105713286	7.2373757	0.0799217	6.616974	Walking_Watch
14:51:02.339	7.2953553	0.40223816	6.304126	-0.3968303	0.047757447	-0.105713286	7.2373757	0.0799217	6.616974	Walking_Watch
14:51:02.362	7.2953553	0.40223816	6.304126	-0.3968303	0.047757447	-0.105713286	7.2373757	0.0799217	6.616974	Walking_Watch
14:51:02.383	7.2953553	0.40223816	6.304126	-0.3968303	0.047757447	-0.105713286	7.2373757	0.0799217	6.616974	Walking_Watch
14:51:02.404	7.2953553	0.40223816	6.304126	-0.3968303	0.047757447	-0.105713286	7.2373757	0.0799217	6.616974	Walking_Watch
14:51:02.425	7.2953553	0.40223816	6.304126	-0.3968303	0.047757447	-0.105713286	7.2373757	0.0799217	6.616974	Walking_Watch
14:51:02.446	8.530801	-0.60335726	6.5746784	-0.17264274	-0.12939347	0.12091772	7.4719696	-0.11559525	6.3503284	Walking_Watch
14:51:02.468	8.530801	-0.60335726	6.5746784	-0.17264274	-0.12939347	0.12091772	7.4719696	-0.11559525	6.3503284	Walking_Watch
14:51:02.490	8.530801	-0.60335726	6.5746784	-0.17264274	-0.12939347	0.12091772	7.4719696	-0.11559525	6.3503284	Walking_Watch
14:51:02.511	8.530801	-0.60335726	6.5746784	-0.17264274	-0.12939347	0.12091772	7.4719696	-0.11559525	6.3503284	Walking_Watch
14:51:02.533	8.530801	-0.60335726	6.5746784	-0.17264274	-0.12939347	0.12091772	7.4719696	-0.11559525	6.3503284	Walking_Watch
14:51:02.555	8.530801	-0.60335726	6.5746784	-0.17264274	-0.12939347	0.12091772	7.4719696	-0.11559525	6.3503284	Walking_Watch
14:51:02.578	8.530801	-0.60335726	6.5746784	-0.17264274	-0.12939347	0.12091772	7.4719696	-0.11559525	6.3503284	Walking_Watch
14:51:02.601	8.530801	-0.60335726	6.5746784	-0.17264274	-0.12939347	0.12091772	7.4719696	-0.11559525	6.3503284	Walking_Watch
14:51:02.625	6.2251143	-0.52674043	4.5491223	0.23480438	-0.18253876	-0.16374548	7.4105415	-0.18194582	6.420361	Walking_Watch
14:51:02.648	6.2251143	-0.52674043	4.5491223	0.23480438	-0.18253876	-0.16374548	7.4105415	-0.18194582	6.420361	Walking_Watch
14:51:02.670	6.2251143	-0.52674043	4.5491223	0.23480438	-0.18253876	-0.16374548	7.4105415	-0.18194582	6.420361	Walking_Watch
14:51:02.693	6.2251143	-0.52674043	4.5491223	0.23480438	-0.18253876	-0.16374548	7.4105415	-0.18194582	6.420361	Walking_Watch
14:51:02.716	6.2251143	-0.52674043	4.5491223	0.23480438	-0.18253876	-0.16374548	7.4105415	-0.18194582	6.420361	Walking_Watch
14:51:02.738	6.2251143	-0.52674043	4.5491223	0.23480438	-0.18253876	-0.16374548	7.4105415	-0.18194582	6.420361	Walking_Watch
14:51:02.760	6.2251143	-0.52674043	4.5491223	0.23480438	-0.18253876	-0.16374548	7.4105415	-0.18194582	6.420361	Walking_Watch
14:51:02.782	6.2251143	-0.52674043	4.5491223	0.23480438	-0.18253876	-0.16374548	7.4105415	-0.18194582	6.420361	Walking_Watch
14:51:02.804	6.771009	-1.1827718	7.5874567	-0.41271278	0.530341	-0.11670886	6.7845263	-0.48945472	7.0640607	Walking_Watch
14:51:02.828	6.771009	-1.1827718	7.5874567	-0.41271278	0.530341	-0.11670886	6.7845263	-0.48945472	7.0640607	Walking_Watch
14:51:02.850	6.771009	-1.1827718	7.5874567	-0.41271278	0.530341	-0.11670886	6.7845263	-0.48945472	7.0640607	Walking_Watch
14:51:02.873	6.771009	-1.1827718	7.5874567	-0.41271278	0.530341	-0.11670886	6.7845263	-0.48945472	7.0640607	Walking_Watch
14:51:02.895	6.771009	-1.1827718	7.5874567	-0.41271278	0.530341	-0.11670886	6.7845263	-0.48945472	7.0640607	Walking_Watch
14:51:02.918	6.771009	-1.1827718	7.5874567	-0.41271278	0.530341	-0.11670886	6.7845263	-0.48945472	7.0640607	Walking_Watch
14:51:02.941	6.771009	-1.1827718	7.5874567	-0.41271278	0.530341	-0.11670886	6.7845263	-0.48945472	7.0640607	Walking_Watch
14:51:02.964	6.771009	-1.1827718	7.5874567	-0.41271278	0.530341	-0.11670886	6.7845263	-0.48945472	7.0640607	Walking_Watch
14:51:02.986	7.9968777	-1.228263	6.737489	0.112631336	0.059363883	-0.053178877	6.942221	-0.5016739	6.9082665	Walking_Watch
14:51:03.007	7.9968777	-1.228263	6.737489	0.112631336	0.059363883	-0.053178877	6.942221	-0.5016739	6.9082665	Walking_Watch
14:51:03.028	7.9968777	-1.228263	6.737489	0.112631336	0.059363883	-0.053178877	6.942221	-0.5016739	6.9082665	Walking_Watch
14:51:03.049	7.9968777	-1.228263	6.737489	0.112631336	0.059363883	-0.053178877	6.942221	-0.5016739	6.9082665	Walking_Watch
14:51:03.071	7.9968777	-1.228263	6.737489	0.112631336	0.059363883	-0.053178877	6.942221	-0.5016739	6.9082665	Walking_Watch
14:51:03.092	7.9968777	-1.228263	6.737489	0.112631336	0.059363883	-0.053178877	6.942221	-0.5016739	6.9082665	Walking_Watch
14:51:03.113	7.9968777	-1.228263	6.737489	0.112631336	0.059363883	-0.053178877	6.942221	-0.5016739	6.9082665	Walking_Watch
14:51:03.135	7.9968777	-1.228263	6.737489	0.112631336	0.059363883	-0.053178877	6.942221	-0.5016739	6.9082665	Walking_Watch
14:51:03.159	7.9968777	-1.228263	6.737489	0.112631336	0.059363883	-0.053178877	7.214091	0.0414811	6.642703	Walking_Watch
14:51:03.182	5.480495	1.2258687	6.7494607	0.37041646	0.036761872	-0.09777203	7.214091	0.0414811	6.642703	Walking_Watch
14:51:03.205	5.480495	1.2258687	6.7494607	0.37041646	0.036761872	-0.09777203	7.214091	0.0414811	6.642703	Walking_Watch
14:51:03.228	5.480495	1.2258687	6.7494607	0.37041646	0.036761872	-0.09777203	7.214091	0.0414811	6.642703	Walking_Watch
14:51:03.250	5.480495	1.2258687	6.7494607	0.37041646	0.036761872	-0.09777203	7.214091	0.0414811	6.642703	Walking_Watch
14:51:03.272	5.480495	1.2258687	6.7494607	0.37041646	0.036761872	-0.09777203	7.214091	0.0414811	6.642703	Walking_Watch
14:51:03.294	5.480495	1.2258687	6.7494607	0.37041646	0.036761872	-0.09777203	7.214091	0.0414811	6.642703	Walking_Watch
14:51:03.315	5.480495	1.2258687	6.7494607	0.37041646	0.036761872	-0.09777203	7.214091	0.0414811	6.642703	Walking_Watch
14:51:03.337	5.480495	1.2258687	6.7494607	0.37041646	0.036761872	-0.09777203	7.214091	0.0414811	6.642703	Walking_Watch
14:51:03.359	6.342434	0.07422252	6.141315	-0.048026226	0.38373333	0.25591895	6.8903046	0.16329452	6.9761963	Walking_Watch
14:51:03.382	6.342434	0.07422252	6.141315	-0.048026226	0.38373333	0.25591895	6.8903046	0.16329452	6.9761963	Walking_Watch
14:51:03.404	6.342434	0.07422252	6.141315	-0.048026226	0.38373333	0.25591895	6.8903046	0.16329452	6.9761963	Walking_Watch
14:51:03.426	6.342434	0.07422252	6.141315	-0.048026226	0.38373333	0.25591895	6.8903046	0.16329452	6.9761963	Walking_Watch
14:51:03.453	6.342434	0.07422252	6.141315	-0.048026226	0.38373333	0.25591895	6.8903046	0.16329452	6.9761963	Walking_Watch
14:51:03.476	6.342434	0.07422252	6.141315	-0.048026226	0.38373333	0.25591895	6.8903046	0.16329452	6.9761963	Walking_Watch
14:51:03.499	6.342434	0.07422252	6.141315	-0.048026226	0.38373333	0.25591895	6.8903046	0.16329452	6.9761963	Walking_Watch
14:51:03.521	6.9505796	0.409421	6.531582	-0.16592322	-0.13305867	0.0042424593	6.5474696	-0.26447973	7.2959604	Walking_Watch
14:51:03.543	6.9505796	0.409421	6.531582	-0.16592322	-0.13305867	0.0042424593	6.5474696	-0.26447973	7.2959604	Walking_Watch
14:51:03.565	6.9505796	0.409421	6.531582	-0.16592322	-0.13305867	0.0042424593	6.5474696	-0.26447973	7.2959604	Walking_Watch
14:51:03.587	6.9505796	0.409421	6.531582	-0.16592322	-0.13305867	0.0042424593	6.5474696	-0.26447973	7.2959604	Walking_Watch
14:51:03.610	6.9505796	0.409421	6.531582	-0.16592322	-0.13305867	0.0042424593	6.5474696	-0.26447973	7.2959604	Walking_Watch
14:51:03.632	6.9505796	0.409421	6.531582	-0.16592322	-0.13305867	0.0042424593	6.5474696	-0.26447973	7.2959604	Walking_Watch
14:51:03.654	6.9505796	0.409421	6.531582	-0.16592322	-0.13305867	0.0042424593	6.5474696	-0.26447973	7.2959604	Walking_Watch
14:51:03.676	6.9505796	0.409421	6.531582	-0.16592322	-0.13305867	0.0042424593	6.5474696	-0.26447973	7.2959604	Walking_Watch
14:51:03.699	6.9505796	0.409421	6.531582	-0.16592322	-0.13305867	0.0042424593	6.5474696	-0.26447973	7.2959604	Walking_Watch
14:51:03.723	8.353624	-1.5874043	6.079064	0.0020647245	-0.5099625	0.20521712	6.8550878	-0.061125647	7.0124416	Walking_Watch
14:51:03.745	8.353624	-1.5874043	6.079064	0.0020647245	-0.5099625	0.20521712	6.8550878	-0.061125647	7.0124416	Walking_Watch
14:51:03.768	8.353624	-1.5874043	6.079064	0.0020647245	-0.5099625	0.20521712	6.8550878	-0.061125647	7.0124416	Walking_Watch
14:51:03.790	8.353624	-1.5874043	6.079064	0.0020647245	-0.5099625	0.20521712	6.8550878	-0.061125647	7.0124416	Walking_Watch
14:51:03.812	8.353624	-1.5874043	6.079064	0.0020647245	-0.5099625	0.20521712	6.8550878	-0.061125647	7.0124416	Walking_Watch
14:51:03.834	8.353624	-1.5874043	6.079064	0.0020647245	-0.5099625	0.20521712	6.8550878	-0.061125647	7.0124416	Walking_Watch
14:51:03.856	8.353624	-1.5874043	6.079064	0.0020647245	-0.5099625	0.20521712	6.8550878	-0.061125647	7.0124416	Walking_Watch
14:51:03.881	6.261029	-1.5371244	5.7630196	0.08758586	-0.48491704	-0.07578089	6.781439	-0.46759948	7.0685077	Walking_Watch
14:51:03.903	6.261029	-1.5371244	5.7630196	0.08758586	-0.48491704	-0.07578089	6.781439	-0.46759948	7.0685077	Walking_Watch
14:51:03.926	6.261029	-1.5371244	5.7630196	0.08758586	-0.48491704	-0.07578089	6.781439	-0.46759948	7.0685077	Walking_Watch
14:51:03.949	6.261029	-1.5371244	5.7630196	0.08758586	-0.48491704	-0.07578089	6.781439	-0.46759948	7.0685077	Walking_Watch
14:51:03.973	6.261029	-1.5371244	5.7630196	0.08758586	-0.48491704	-0.07578089	6.781439	-0.46759948	7.0685077	Walking_Watch
14:51:03.996	6.261029	-1.5371244	5.7630196	0.08758586	-0.48491704	-0.07578089	6.781439	-0.46759948	7.0685077	Walking_Watch
14:51:04.018	6.261029	-1.5371244	5.7630196	0.08758586	-0.48491704	-0.07578089	6.781439	-0.46759948	7.0685077	Walking_Watch
14:51:04.041	6.261029	-1.5371244	5.7630196	0.08758586	-0.48491704	-0.07578089	6.781439	-0.46759948	7.0685077	Walking_Watch
14:51:04.063	6.1892004	-0.18196489	5.2243075	0.10224663	0.092961475	-0.44291088	6.487312	-0.38873303	7.3439775	Walking_Watch
14:51:04.084	6.1892004	-0.18196489	5.2243075	0.10224663	0.092961475	-0.44291088	6.487312	-0.38873303	7.3439775	Walking_Watch
14:51:04.105	6.1892004	-0.18196489	5.2243075	0.10224663	0.092961475	-0.44291088	6.487312	-0.38873303	7.3439775	Walking_Watch
14:51:04.127	6.1892004	-0.18196489	5.2243075	0.10224663	0.092961475	-0.44291088	6.487312	-0.38873303	7.3439775	Walking_Watch
14:51:04.149	6.1892004	-0.18196489	5.2243075	0.10224663	0.092961475	-0.44291088	6.487312	-0.38873303	7.3439775	Walking_Watch
14:51:04.171	6.1892004	-0.18196489	5.2243075	0.10224663	0.092961475	-0.44291088	6.487312	-0.38873303	7.3439775	Walking_Watch
14:51:04.193	6.1892004	-0.18196489	5.2243075	0.10224663	0.092961475	-0.44291088	6.487312	-0.38873303	7.3439775	Walking_Watch
14:51:04.215	6.1892004	-0.18196489	5.2243075	0.10224663	0.092961475	-0.44291088	6.487312	-0.38873303	7.3439775	Walking_Watch
14:51:04.238	6.1892004	-0.18196489	5.2243075	0.10224663	0.092961475	-0.44291088	6.487312	-0.38873303	7.3439775	Walking_Watch
14:51:04.261	7.0726876	0.045491222	8.298556	0.5225219	-0.1886474	-0.07822435	6.0949945	0.24277908	7.678703	Walking_Watch
14:51:04.287	7.0726876	0.045491222	8.298556	0.5225219	-0.1886474	-0.07822435	6.0949945	0.24277908	7.678703	Walking_Watch
14:51:04.313	7.0726876	0.045491222	8.298556	0.5225219	-0.1886474	-0.07822435	6.0949945	0.24277908	7.678703	Walking_Watch
14:51:04.335	7.0726876	0.045491222	8.298556	0.5225219	-0.1886474	-0.07822435	6.0949945	0.24277908	7.678703	Walking_Watch
14:51:04.357	7.0726876	0.045491222	8.298556	0.5225219	-0.1886474	-0.07822435	6.0949945	0.24277908	7.678703	Walking_Watch
14:51:04.379	7.0726876	0.045491222	8.298556	0.5225219	-0.1886474	-0.07822435	6.0949945	0.24277908	7.678703	Walking_Watch
14:51:04.402	7.0726876	0.045491222	8.298556	0.5225219	-0.1886474	-0.07822435	6.0949945	0.24277908	7.678703	Walking_Watch
14:51:04.425	5.487678	1.4174107	8.48531	0.23297179	0.35746613	-0.29569238	6.301856	0.78278023	7.472896	Walking_Watch
14:51:04.447	5.487678	1.4174107	8.48531	0.23297179	0.35746613	-0.29569238	6.301856	0.78278023	7.472896	Walking_Watch
14:51:04.471	5.487678	1.4174107	8.48531	0.23297179	0.35746613	-0.29569238	6.301856	0.78278023	7.472896	Walking_Watch
14:51:04.493	5.487678	1.4174107	8.48531	0.23297179	0.35746613	-0.29569238	6.301856	0.78278023	7.472896	Walking_Watch
14:51:04.516	5.487678	1.4174107	8.48531	0.23297179	0.35746613	-0.29569238	6.301856	0.78278023	7.472896	Walking_Watch
14:51:04.539	5.487678	1.4174107	8.48531	0.23297179	0.35746613	-0.29569238	6.301856	0.78278023	7.472896	Walking_Watch
14:51:04.565	5.487678	1.4174107	8.48531	0.23297179	0.35746613	-0.29569238	6.301856	0.78278023	7.472896	Walking_Watch
14:51:04.587	5.487678	1.4174107	8.48531	0.23297179	0.35746613	-0.29569238	6.301856	0.78278023	7.472896	Walking_Watch
14:51:04.609	6.2322974	0.08619389	5.1189594	-0.6937108	1.0782871	-0.22544287	6.794102	0.85521674	7.019912	Walking_Watch
14:51:04.631	6.2322974	0.08619389	5.1189594	-0.6937108	1.0782871	-0.22544287	6.794102	0.85521674	7.019912	Walking_Watch
14:51:04.653	6.2322974	0.08619389	5.1189594	-0.6937108	1.0782871	-0.22544287	6.794102	0.85521674	7.019912	Walking_Watch
14:51:04.675	6.2322974	0.08619389	5.1189594	-0.6937108	1.0782871	-0.22544287	6.794102	0.85521674	7.019912	Walking_Watch
14:51:04.696	6.2322974	0.08619389	5.1189594	-0.6937108	1.0782871	-0.22544287	6.794102	0.85521674	7.019912	Walking_Watch
14:51:04.719	6.2322974	0.08619389	5.1189594	-0.6937108	1.0782871	-0.22544287	6.794102	0.85521674	7.019912	Walking_Watch
14:51:04.742	6.2322974	0.08619389	5.1189594	-0.6937108	1.0782871	-0.22544287	6.794102	0.85521674	7.019912	Walking_Watch
14:51:04.765	6.2322974	0.08619389	5.1189594	-0.6937108	1.0782871	-0.22544287	6.794102	0.85521674	7.019912	Walking_Watch
14:51:04.787	4.8723493	0.4740664	7.1947956	-0.84398365	-0.06464176	-0.9169423	5.855166	-0.1559133	7.8653092	Walking_Watch
14:51:04.810	4.8723493	0.4740664	7.1947956	-0.84398365	-0.06464176	-0.9169423	5.855166	-0.1559133	7.8653092	Walking_Watch
14:51:04.843	4.8723493	0.4740664	7.1947956	-0.84398365	-0.06464176	-0.9169423	5.855166	-0.1559133	7.8653092	Walking_Watch
14:51:04.865	4.8723493	0.4740664	7.1947956	-0.84398365	-0.06464176	-0.9169423	5.855166	-0.1559133	7.8653092	Walking_Watch
14:51:04.887	4.8723493	0.4740664	7.1947956	-0.84398365	-0.06464176	-0.9169423	5.855166	-0.1559133	7.8653092	Walking_Watch
14:51:04.908	4.8723493	0.4740664	7.1947956	-0.84398365	-0.06464176	-0.9169423	5.855166	-0.1559133	7.8653092	Walking_Watch
14:51:04.930	4.8723493	0.4740664	7.1947956	-0.84398365	-0.06464176	-0.9169423	5.855166	-0.1559133	7.8653092	Walking_Watch
14:51:04.952	4.8723493	0.4740664	7.1947956	-0.84398365	-0.06464176	-0.9169423	5.855166	-0.1559133	7.8653092	Walking_Watch
14:51:04.975	5.585843	2.2434354	7.9968777	-0.4145454	-0.13855645	-0.41542196	5.4379263	0.16324578	8.159206	Walking_Watch
14:51:04.997	5.585843	2.2434354	7.9968777	-0.4145454	-0.13855645	-0.41542196	5.4379263	0.16324578	8.159206	Walking_Watch
14:51:05.020	5.585843	2.2434354	7.9968777	-0.4145454	-0.13855645	-0.41542196	5.4379263	0.16324578	8.159206	Walking_Watch
14:51:05.043	5.585843	2.2434354	7.9968777	-0.4145454	-0.13855645	-0.41542196	5.4379263	0.16324578	8.159206	Walking_Watch
14:51:05.065	5.585843	2.2434354	7.9968777	-0.4145454	-0.13855645	-0.41542196	5.4379263	0.16324578	8.159206	Walking_Watch
14:51:05.089	5.585843	2.2434354	7.9968777	-0.4145454	-0.13855645	-0.41542196	5.4379263	0.16324578	8.159206	Walking_Watch
14:51:05.111	5.585843	2.2434354	7.9968777	-0.4145454	-0.13855645	-0.41542196	5.4379263	0.16324578	8.159206	Walking_Watch
14:51:05.133	5.585843	2.2434354	7.9968777	-0.4145454	-0.13855645	-0.41542196	5.4379263	0.16324578	8.159206	Walking_Watch
14:51:05.155	4.2546263	-1.5874043	10.628186	0.5426805	0.30798605	-0.84180593	5.054738	0.47842497	8.389939	Walking_Watch
14:51:05.176	4.2546263	-1.5874043	10.628186	0.5426805	0.30798605	-0.84180593	5.054738	0.47842497	8.389939	Walking_Watch
14:51:05.200	4.2546263	-1.5874043	10.628186	0.5426805	0.30798605	-0.84180593	5.054738	0.47842497	8.389939	Walking_Watch
14:51:05.222	4.2546263	-1.5874043	10.628186	0.5426805	0.30798605	-0.84180593	5.054738	0.47842497	8.389939	Walking_Watch
14:51:05.244	4.2546263	-1.5874043	10.628186	0.5426805	0.30798605	-0.84180593	5.054738	0.47842497	8.389939	Walking_Watch
14:51:05.267	4.2546263	-1.5874043	10.628186	0.5426805	0.30798605	-0.84180593	5.054738	0.47842497	8.389939	Walking_Watch
14:51:05.289	4.2546263	-1.5874043	10.628186	0.5426805	0.30798605	-0.84180593	5.054738	0.47842497	8.389939	Walking_Watch
14:51:05.312	4.2546263	-1.5874043	10.628186	0.5426805	0.30798605	-0.84180593	5.054738	0.47842497	8.389939	Walking_Watch
14:51:05.335	4.166038	-0.9792584	8.171659	-0.59597236	0.78385	-0.89434034	5.22856	0.45496902	8.284053	Walking_Watch
14:51:05.362	4.166038	-0.9792584	8.171659	-0.59597236	0.78385	-0.89434034	5.22856	0.45496902	8.284053	Walking_Watch
14:51:05.384	4.166038	-0.9792584	8.171659	-0.59597236	0.78385	-0.89434034	5.22856	0.45496902	8.284053	Walking_Watch
14:51:05.406	4.166038	-0.9792584	8.171659	-0.59597236	0.78385	-0.89434034	5.22856	0.45496902	8.284053	Walking_Watch
14:51:05.428	4.166038	-0.9792584	8.171659	-0.59597236	0.78385	-0.89434034	5.22856	0.45496902	8.284053	Walking_Watch
14:51:05.450	4.166038	-0.9792584	8.171659	-0.59597236	0.78385	-0.89434034	5.22856	0.45496902	8.284053	Walking_Watch
14:51:05.473	4.166038	-0.9792584	8.171659	-0.59597236	0.78385	-0.89434034	5.22856	0.45496902	8.284053	Walking_Watch
14:51:05.496	4.166038	-0.9792584	8.171659	-0.59597236	0.78385	-0.89434034	5.22856	0.45496902	8.284053	Walking_Watch
14:51:05.517	5.724711	0.2944958	7.0008597	-0.7059281	-0.17765182	-0.80637574	4.898558	-0.19552776	8.493305	Walking_Watch
14:51:05.539	5.724711	0.2944958	7.0008597	-0.7059281	-0.17765182	-0.80637574	4.898558	-0.19552776	8.493305	Walking_Watch
14:51:05.560	5.724711	0.2944958	7.0008597	-0.7059281	-0.17765182	-0.80637574	4.898558	-0.19552776	8.493305	Walking_Watch
14:51:05.582	5.724711	0.2944958	7.0008597	-0.7059281	-0.17765182	-0.80637574	4.898558	-0.19552776	8.493305	Walking_Watch
14:51:05.605	5.724711	0.2944958	7.0008597	-0.7059281	-0.17765182	-0.80637574	4.898558	-0.19552776	8.493305	Walking_Watch
14:51:05.628	5.724711	0.2944958	7.0008597	-0.7059281	-0.17765182	-0.80637574	4.898558	-0.19552776	8.493305	Walking_Watch
14:51:05.650	5.724711	0.2944958	7.0008597	-0.7059281	-0.17765182	-0.80637574	4.898558	-0.19552776	8.493305	Walking_Watch
14:51:05.671	5.724711	0.2944958	7.0008597	-0.7059281	-0.17765182	-0.80637574	4.898558	-0.19552776	8.493305	Walking_Watch
14:51:05.692	5.8252707	1.3288225	9.680053	-0.018704696	-0.8557123	-0.36960706	5.26449	0.0234725	8.273751	Walking_Watch
14:51:05.714	5.8252707	1.3288225	9.680053	-0.018704696	-0.8557123	-0.36960706	5.26449	0.0234725	8.273751	Walking_Watch
14:51:05.736	5.8252707	1.3288225	9.680053	-0.018704696	-0.8557123	-0.36960706	5.26449	0.0234725	8.273751	Walking_Watch
14:51:05.758	5.8252707	1.3288225	9.680053	-0.018704696	-0.8557123	-0.36960706	5.26449	0.0234725	8.273751	Walking_Watch
14:51:05.780	5.8252707	1.3288225	9.680053	-0.018704696	-0.8557123	-0.36960706	5.26449	0.0234725	8.273751	Walking_Watch
14:51:05.802	5.8252707	1.3288225	9.680053	-0.018704696	-0.8557123	-0.36960706	5.26449	0.0234725	8.273751	Walking_Watch
14:51:05.825	5.8252707	1.3288225	9.680053	-0.018704696	-0.8557123	-0.36960706	5.26449	0.0234725	8.273751	Walking_Watch
14:51:05.847	5.8252707	1.3288225	9.680053	-0.018704696	-0.8557123	-0.36960706	5.26449	0.0234725	8.273751	Walking_Watch
14:51:05.870	3.9457648	0.8044763	8.679246	-0.25694215	-0.66512233	0.1264155	6.0417237	0.63686687	7.6982	Walking_Watch
14:51:05.892	3.9457648	0.8044763	8.679246	-0.25694215	-0.66512233	0.1264155	6.0417237	0.63686687	7.6982	Walking_Watch
14:51:05.914	3.9457648	0.8044763	8.679246	-0.25694215	-0.66512233	0.1264155	6.0417237	0.63686687	7.6982	Walking_Watch
14:51:05.936	3.9457648	0.8044763	8.679246	-0.25694215	-0.66512233	0.1264155	6.0417237	0.63686687	7.6982	Walking_Watch
14:51:05.957	3.9457648	0.8044763	8.679246	-0.25694215	-0.66512233	0.1264155	6.0417237	0.63686687	7.6982	Walking_Watch
14:51:05.979	3.9457648	0.8044763	8.679246	-0.25694215	-0.66512233	0.1264155	6.0417237	0.63686687	7.6982	Walking_Watch
14:51:06.002	3.9457648	0.8044763	8.679246	-0.25694215	-0.66512233	0.1264155	6.0417237	0.63686687	7.6982	Walking_Watch
14:51:06.024	3.9457648	0.8044763	8.679246	-0.25694215	-0.66512233	0.1264155	6.0417237	0.63686687	7.6982	Walking_Watch
14:51:06.046	4.846012	-0.5219519	7.328875	-0.59169626	-0.3242595	0.36343122	6.296974	0.20916086	7.514964	Walking_Watch
14:51:06.069	4.846012	-0.5219519	7.328875	-0.59169626	-0.3242595	0.36343122	6.296974	0.20916086	7.514964	Walking_Watch
14:51:06.093	4.846012	-0.5219519	7.328875	-0.59169626	-0.3242595	0.36343122	6.296974	0.20916086	7.514964	Walking_Watch
14:51:06.115	4.846012	-0.5219519	7.328875	-0.59169626	-0.3242595	0.36343122	6.296974	0.20916086	7.514964	Walking_Watch
14:51:06.138	4.846012	-0.5219519	7.328875	-0.59169626	-0.3242595	0.36343122	6.296974	0.20916086	7.514964	Walking_Watch
14:51:06.160	4.846012	-0.5219519	7.328875	-0.59169626	-0.3242595	0.36343122	6.296974	0.20916086	7.514964	Walking_Watch
14:51:06.182	4.846012	-0.5219519	7.328875	-0.59169626	-0.3242595	0.36343122	6.296974	0.20916086	7.514964	Walking_Watch
14:51:06.204	4.846012	-0.5219519	7.328875	-0.59169626	-0.3242595	0.36343122	6.296974	0.20916086	7.514964	Walking_Watch
14:51:06.225	6.8524146	0.3328042	6.689604	-0.41332364	-0.031044172	-0.047681086	6.7061825	-0.4134677	7.1432815	Walking_Watch
14:51:06.246	6.8524146	0.3328042	6.689604	-0.41332364	-0.031044172	-0.047681086	6.7061825	-0.4134677	7.1432815	Walking_Watch
14:51:06.268	6.8524146	0.3328042	6.689604	-0.41332364	-0.031044172	-0.047681086	6.7061825	-0.4134677	7.1432815	Walking_Watch
14:51:06.290	6.8524146	0.3328042	6.689604	-0.41332364	-0.031044172	-0.047681086	6.7061825	-0.4134677	7.1432815	Walking_Watch
14:51:06.312	6.8524146	0.3328042	6.689604	-0.41332364	-0.031044172	-0.047681086	6.7061825	-0.4134677	7.1432815	Walking_Watch
14:51:06.334	6.8524146	0.3328042	6.689604	-0.41332364	-0.031044172	-0.047681086	6.7061825	-0.4134677	7.1432815	Walking_Watch
14:51:06.355	6.8524146	0.3328042	6.689604	-0.41332364	-0.031044172	-0.047681086	6.7061825	-0.4134677	7.1432815	Walking_Watch
14:51:06.376	6.8524146	0.3328042	6.689604	-0.41332364	-0.031044172	-0.047681086	6.7061825	-0.4134677	7.1432815	Walking_Watch
14:51:06.398	6.8524146	0.3328042	6.689604	-0.41332364	-0.031044172	-0.047681086	6.7061825	-0.4134677	7.1432815	Walking_Watch
14:51:06.421	7.699988	-0.85954463	7.4007034	-0.4249301	-0.3590788	-0.26087305	6.886303	-0.7084948	6.9460187	Walking_Watch
14:51:06.443	7.699988	-0.85954463	7.4007034	-0.4249301	-0.3590788	-0.26087305	6.886303	-0.7084948	6.9460187	Walking_Watch
14:51:06.465	7.699988	-0.85954463	7.4007034	-0.4249301	-0.3590788	-0.26087305	6.886303	-0.7084948	6.9460187	Walking_Watch
14:51:06.487	7.699988	-0.85954463	7.4007034	-0.4249301	-0.3590788	-0.26087305	6.886303	-0.7084948	6.9460187	Walking_Watch
14:51:06.509	7.699988	-0.85954463	7.4007034	-0.4249301	-0.3590788	-0.26087305	6.886303	-0.7084948	6.9460187	Walking_Watch
14:51:06.532	7.699988	-0.85954463	7.4007034	-0.4249301	-0.3590788	-0.26087305	6.886303	-0.7084948	6.9460187	Walking_Watch
14:51:06.554	7.699988	-0.85954463	7.4007034	-0.4249301	-0.3590788	-0.26087305	6.886303	-0.7084948	6.9460187	Walking_Watch
14:51:06.576	7.699988	-0.85954463	7.4007034	-0.4249301	-0.3590788	-0.26087305	6.886303	-0.7084948	6.9460187	Walking_Watch
14:51:06.599	5.9258304	-1.0870007	6.471725	-0.1152214	-0.6559593	-0.3940417	7.006354	-0.6735196	6.828448	Walking_Watch
14:51:06.622	5.9258304	-1.0870007	6.471725	-0.1152214	-0.6559593	-0.3940417	7.006354	-0.6735196	6.828448	Walking_Watch
14:51:06.645	5.9258304	-1.0870007	6.471725	-0.1152214	-0.6559593	-0.3940417	7.006354	-0.6735196	6.828448	Walking_Watch
14:51:06.668	5.9258304	-1.0870007	6.471725	-0.1152214	-0.6559593	-0.3940417	7.006354	-0.6735196	6.828448	Walking_Watch
14:51:06.690	5.9258304	-1.0870007	6.471725	-0.1152214	-0.6559593	-0.3940417	7.006354	-0.6735196	6.828448	Walking_Watch
14:51:06.716	5.9258304	-1.0870007	6.471725	-0.1152214	-0.6559593	-0.3940417	7.006354	-0.6735196	6.828448	Walking_Watch
14:51:06.738	5.9258304	-1.0870007	6.471725	-0.1152214	-0.6559593	-0.3940417	7.006354	-0.6735196	6.828448	Walking_Watch
14:51:06.760	5.734288	-0.74222517	7.762239	-0.39621943	0.058142155	-0.10265896	6.671215	-0.7004615	7.153638	Walking_Watch
14:51:06.783	5.734288	-0.74222517	7.762239	-0.39621943	0.058142155	-0.10265896	6.671215	-0.7004615	7.153638	Walking_Watch
14:51:06.805	5.734288	-0.74222517	7.762239	-0.39621943	0.058142155	-0.10265896	6.671215	-0.7004615	7.153638	Walking_Watch
14:51:06.827	5.734288	-0.74222517	7.762239	-0.39621943	0.058142155	-0.10265896	6.671215	-0.7004615	7.153638	Walking_Watch
14:51:06.849	5.734288	-0.74222517	7.762239	-0.39621943	0.058142155	-0.10265896	6.671215	-0.7004615	7.153638	Walking_Watch
14:51:06.872	5.734288	-0.74222517	7.762239	-0.39621943	0.058142155	-0.10265896	6.671215	-0.7004615	7.153638	Walking_Watch
14:51:06.895	5.734288	-0.74222517	7.762239	-0.39621943	0.058142155	-0.10265896	6.671215	-0.7004615	7.153638	Walking_Watch
14:51:06.917	5.734288	-0.74222517	7.762239	-0.39621943	0.058142155	-0.10265896	6.671215	-0.7004615	7.153638	Walking_Watch
14:51:06.939	7.225921	-1.2258687	6.064698	-0.040695842	0.06486167	0.024401013	6.7874675	-0.84522045	7.0275326	Walking_Watch
14:51:06.961	7.225921	-1.2258687	6.064698	-0.040695842	0.06486167	0.024401013	6.7874675	-0.84522045	7.0275326	Walking_Watch
14:51:06.984	7.225921	-1.2258687	6.064698	-0.040695842	0.06486167	0.024401013	6.7874675	-0.84522045	7.0275326	Walking_Watch
14:51:07.006	7.225921	-1.2258687	6.064698	-0.040695842	0.06486167	0.024401013	6.7874675	-0.84522045	7.0275326	Walking_Watch
14:51:07.028	7.225921	-1.2258687	6.064698	-0.040695842	0.06486167	0.024401013	6.7874675	-0.84522045	7.0275326	Walking_Watch
14:51:07.050	7.225921	-1.2258687	6.064698	-0.040695842	0.06486167	0.024401013	6.7874675	-0.84522045	7.0275326	Walking_Watch
14:51:07.073	7.225921	-1.2258687	6.064698	-0.040695842	0.06486167	0.024401013	6.7874675	-0.84522045	7.0275326	Walking_Watch
14:51:07.096	7.225921	-1.2258687	6.064698	-0.040695842	0.06486167	0.024401013	6.7874675	-0.84522045	7.0275326	Walking_Watch
14:51:07.118	7.185219	-0.77574503	6.902694	0.11079874	-0.26867074	-0.1460304	6.7834735	-0.82606447	7.03366	Walking_Watch
14:51:07.141	7.185219	-0.77574503	6.902694	0.11079874	-0.26867074	-0.1460304	6.7834735	-0.82606447	7.03366	Walking_Watch
14:51:07.165	7.185219	-0.77574503	6.902694	0.11079874	-0.26867074	-0.1460304	6.7834735	-0.82606447	7.03366	Walking_Watch
14:51:07.188	7.185219	-0.77574503	6.902694	0.11079874	-0.26867074	-0.1460304	6.7834735	-0.82606447	7.03366	Walking_Watch
14:51:07.213	7.185219	-0.77574503	6.902694	0.11079874	-0.26867074	-0.1460304	6.7834735	-0.82606447	7.03366	Walking_Watch
14:51:07.236	7.185219	-0.77574503	6.902694	0.11079874	-0.26867074	-0.1460304	6.7834735	-0.82606447	7.03366	Walking_Watch
14:51:07.258	7.185219	-0.77574503	6.902694	0.11079874	-0.26867074	-0.1460304	6.7834735	-0.82606447	7.03366	Walking_Watch
14:51:07.280	7.185219	-0.77574503	6.902694	0.11079874	-0.26867074	-0.1460304	6.7834735	-0.82606447	7.03366	Walking_Watch
14:51:07.301	6.691998	-0.25858167	5.7223167	0.3099408	-0.3890112	0.0579986	6.7343183	-0.4083584	7.117061	Walking_Watch
14:51:07.323	6.691998	-0.25858167	5.7223167	0.3099408	-0.3890112	0.0579986	6.7343183	-0.4083584	7.117061	Walking_Watch
14:51:07.345	6.691998	-0.25858167	5.7223167	0.3099408	-0.3890112	0.0579986	6.7343183	-0.4083584	7.117061	Walking_Watch
14:51:07.368	6.691998	-0.25858167	5.7223167	0.3099408	-0.3890112	0.0579986	6.7343183	-0.4083584	7.117061	Walking_Watch
14:51:07.390	6.691998	-0.25858167	5.7223167	0.3099408	-0.3890112	0.0579986	6.7343183	-0.4083584	7.117061	Walking_Watch
14:51:07.413	6.691998	-0.25858167	5.7223167	0.3099408	-0.3890112	0.0579986	6.7343183	-0.4083584	7.117061	Walking_Watch
14:51:07.436	6.691998	-0.25858167	5.7223167	0.3099408	-0.3890112	0.0579986	6.7343183	-0.4083584	7.117061	Walking_Watch
14:51:07.460	6.691998	-0.25858167	5.7223167	0.3099408	-0.3890112	0.0579986	6.7343183	-0.4083584	7.117061	Walking_Watch
14:51:07.482	6.5603127	-0.41181526	5.648094	-0.03458719	-0.17948443	-0.44963044	6.2939987	-0.6820758	7.4893684	Walking_Watch
14:51:07.505	6.5603127	-0.41181526	5.648094	-0.03458719	-0.17948443	-0.44963044	6.2939987	-0.6820758	7.4893684	Walking_Watch
14:51:07.527	6.5603127	-0.41181526	5.648094	-0.03458719	-0.17948443	-0.44963044	6.2939987	-0.6820758	7.4893684	Walking_Watch
14:51:07.549	6.5603127	-0.41181526	5.648094	-0.03458719	-0.17948443	-0.44963044	6.2939987	-0.6820758	7.4893684	Walking_Watch
14:51:07.571	6.5603127	-0.41181526	5.648094	-0.03458719	-0.17948443	-0.44963044	6.2939987	-0.6820758	7.4893684	Walking_Watch
14:51:07.592	6.5603127	-0.41181526	5.648094	-0.03458719	-0.17948443	-0.44963044	6.2939987	-0.6820758	7.4893684	Walking_Watch
14:51:07.614	6.5603127	-0.41181526	5.648094	-0.03458719	-0.17948443	-0.44963044	6.2939987	-0.6820758	7.4893684	Walking_Watch
14:51:07.636	6.5603127	-0.41181526	5.648094	-0.03458719	-0.17948443	-0.44963044	6.2939987	-0.6820758	7.4893684	Walking_Watch
14:51:07.658	7.2019787	0.19393626	7.1924014	-0.13660169	0.04592485	-0.11121108	6.3882933	-0.56057066	7.419285	Walking_Watch
14:51:07.679	7.2019787	0.19393626	7.1924014	-0.13660169	0.04592485	-0.11121108	6.3882933	-0.56057066	7.419285	Walking_Watch
14:51:07.702	7.2019787	0.19393626	7.1924014	-0.13660169	0.04592485	-0.11121108	6.3882933	-0.56057066	7.419285	Walking_Watch
14:51:07.724	7.2019787	0.19393626	7.1924014	-0.13660169	0.04592485	-0.11121108	6.3882933	-0.56057066	7.419285	Walking_Watch
14:51:07.746	7.2019787	0.19393626	7.1924014	-0.13660169	0.04592485	-0.11121108	6.3882933	-0.56057066	7.419285	Walking_Watch
14:51:07.770	7.2019787	0.19393626	7.1924014	-0.13660169	0.04592485	-0.11121108	6.3882933	-0.56057066	7.419285	Walking_Watch
14:51:07.793	7.2019787	0.19393626	7.1924014	-0.13660169	0.04592485	-0.11121108	6.3882933	-0.56057066	7.419285	Walking_Watch
14:51:07.815	7.2019787	0.19393626	7.1924014	-0.13660169	0.04592485	-0.11121108	6.3882933	-0.56057066	7.419285	Walking_Watch
14:51:07.838	6.23948	-1.3575538	8.813326	-0.24228138	0.5596625	0.035396587	6.407368	-0.9514165	7.3627944	Walking_Watch
14:51:07.859	6.23948	-1.3575538	8.813326	-0.24228138	0.5596625	0.035396587	6.407368	-0.9514165	7.3627944	Walking_Watch
14:51:07.882	6.23948	-1.3575538	8.813326	-0.24228138	0.5596625	0.035396587	6.407368	-0.9514165	7.3627944	Walking_Watch
14:51:07.903	6.23948	-1.3575538	8.813326	-0.24228138	0.5596625	0.035396587	6.407368	-0.9514165	7.3627944	Walking_Watch
14:51:07.925	6.23948	-1.3575538	8.813326	-0.24228138	0.5596625	0.035396587	6.407368	-0.9514165	7.3627944	Walking_Watch
14:51:07.947	6.23948	-1.3575538	8.813326	-0.24228138	0.5596625	0.035396587	6.407368	-0.9514165	7.3627944	Walking_Watch
14:51:07.969	6.23948	-1.3575538	8.813326	-0.24228138	0.5596625	0.035396587	6.407368	-0.9514165	7.3627944	Walking_Watch
14:51:07.991	6.23948	-1.3575538	8.813326	-0.24228138	0.5596625	0.035396587	6.407368	-0.9514165	7.3627944	Walking_Watch
14:51:08.012	6.23948	-1.3575538	8.813326	-0.24228138	0.5596625	0.035396587	6.407368	-0.9514165	7.3627944	Walking_Watch
14:51:08.034	5.731894	-0.75659084	5.8013277	-0.05046969	0.24384518	-0.45024127	6.7531843	-0.8517466	7.0596995	Walking_Watch
14:51:08.055	5.731894	-0.75659084	5.8013277	-0.05046969	0.24384518	-0.45024127	6.7531843	-0.8517466	7.0596995	Walking_Watch
14:51:08.077	5.731894	-0.75659084	5.8013277	-0.05046969	0.24384518	-0.45024127	6.7531843	-0.8517466	7.0596995	Walking_Watch
14:51:08.099	5.731894	-0.75659084	5.8013277	-0.05046969	0.24384518	-0.45024127	6.7531843	-0.8517466	7.0596995	Walking_Watch
14:51:08.120	5.731894	-0.75659084	5.8013277	-0.05046969	0.24384518	-0.45024127	6.7531843	-0.8517466	7.0596995	Walking_Watch
14:51:08.144	5.731894	-0.75659084	5.8013277	-0.05046969	0.24384518	-0.45024127	6.7531843	-0.8517466	7.0596995	Walking_Watch
14:51:08.167	5.731894	-0.75659084	5.8013277	-0.05046969	0.24384518	-0.45024127	6.7531843	-0.8517466	7.0596995	Walking_Watch
14:51:08.190	5.731894	-0.75659084	5.8013277	-0.05046969	0.24384518	-0.45024127	6.7531843	-0.8517466	7.0596995	Walking_Watch
14:51:08.212	6.447782	-0.8356019	5.3105016	-0.048637092	0.044092253	0.2339278	6.3466277	-0.98175275	7.411258	Walking_Watch
14:51:08.235	6.447782	-0.8356019	5.3105016	-0.048637092	0.044092253	0.2339278	6.3466277	-0.98175275	7.411258	Walking_Watch
14:51:08.259	6.447782	-0.8356019	5.3105016	-0.048637092	0.044092253	0.2339278	6.3466277	-0.98175275	7.411258	Walking_Watch
14:51:08.282	6.447782	-0.8356019	5.3105016	-0.048637092	0.044092253	0.2339278	6.3466277	-0.98175275	7.411258	Walking_Watch
14:51:08.304	6.447782	-0.8356019	5.3105016	-0.048637092	0.044092253	0.2339278	6.3466277	-0.98175275	7.411258	Walking_Watch
14:51:08.327	6.447782	-0.8356019	5.3105016	-0.048637092	0.044092253	0.2339278	6.3466277	-0.98175275	7.411258	Walking_Watch
14:51:08.348	6.447782	-0.8356019	5.3105016	-0.048637092	0.044092253	0.2339278	6.3466277	-0.98175275	7.411258	Walking_Watch
14:51:08.370	6.447782	-0.8356019	5.3105016	-0.048637092	0.044092253	0.2339278	6.3466277	-0.98175275	7.411258	Walking_Watch
14:51:08.391	7.5754857	-1.664021	6.751855	-0.3100874	0.37395948	-0.03668551	6.2154746	-1.2070885	7.4887333	Walking_Watch
14:51:08.413	7.5754857	-1.664021	6.751855	-0.3100874	0.37395948	-0.03668551	6.2154746	-1.2070885	7.4887333	Walking_Watch
14:51:08.436	7.5754857	-1.664021	6.751855	-0.3100874	0.37395948	-0.03668551	6.2154746	-1.2070885	7.4887333	Walking_Watch
14:51:08.458	7.5754857	-1.664021	6.751855	-0.3100874	0.37395948	-0.03668551	6.2154746	-1.2070885	7.4887333	Walking_Watch
14:51:08.481	7.5754857	-1.664021	6.751855	-0.3100874	0.37395948	-0.03668551	6.2154746	-1.2070885	7.4887333	Walking_Watch
14:51:08.503	7.5754857	-1.664021	6.751855	-0.3100874	0.37395948	-0.03668551	6.2154746	-1.2070885	7.4887333	Walking_Watch
14:51:08.526	7.5754857	-1.664021	6.751855	-0.3100874	0.37395948	-0.03668551	6.2154746	-1.2070885	7.4887333	Walking_Watch
14:51:08.549	7.5754857	-1.664021	6.751855	-0.3100874	0.37395948	-0.03668551	6.2154746	-1.2070885	7.4887333	Walking_Watch
14:51:08.571	3.7829542	-0.17478207	8.614601	-0.19402303	0.8143933	-0.48811492	6.121673	-1.0382355	7.59062	Walking_Watch
14:51:08.593	3.7829542	-0.17478207	8.614601	-0.19402303	0.8143933	-0.48811492	6.121673	-1.0382355	7.59062	Walking_Watch
14:51:08.615	3.7829542	-0.17478207	8.614601	-0.19402303	0.8143933	-0.48811492	6.121673	-1.0382355	7.59062	Walking_Watch
14:51:08.636	3.7829542	-0.17478207	8.614601	-0.19402303	0.8143933	-0.48811492	6.121673	-1.0382355	7.59062	Walking_Watch
14:51:08.658	3.7829542	-0.17478207	8.614601	-0.19402303	0.8143933	-0.48811492	6.121673	-1.0382355	7.59062	Walking_Watch
14:51:08.680	3.7829542	-0.17478207	8.614601	-0.19402303	0.8143933	-0.48811492	6.121673	-1.0382355	7.59062	Walking_Watch
14:51:08.702	3.7829542	-0.17478207	8.614601	-0.19402303	0.8143933	-0.48811492	6.121673	-1.0382355	7.59062	Walking_Watch
14:51:08.724	3.7829542	-0.17478207	8.614601	-0.19402303	0.8143933	-0.48811492	6.121673	-1.0382355	7.59062	Walking_Watch
14:51:08.746	5.152479	0.23224466	7.659285	-0.049247954	1.174193	-0.06295272	6.24417	-0.40574047	7.5508947	Walking_Watch
14:51:08.769	5.152479	0.23224466	7.659285	-0.049247954	1.174193	-0.06295272	6.24417	-0.40574047	7.5508947	Walking_Watch
14:51:08.792	5.152479	0.23224466	7.659285	-0.049247954	1.174193	-0.06295272	6.24417	-0.40574047	7.5508947	Walking_Watch
14:51:08.815	5.152479	0.23224466	7.659285	-0.049247954	1.174193	-0.06295272	6.24417	-0.40574047	7.5508947	Walking_Watch
14:51:08.838	5.152479	0.23224466	7.659285	-0.049247954	1.174193	-0.06295272	6.24417	-0.40574047	7.5508947	Walking_Watch
14:51:08.861	5.152479	0.23224466	7.659285	-0.049247954	1.174193	-0.06295272	6.24417	-0.40574047	7.5508947	Walking_Watch
14:51:08.883	5.152479	0.23224466	7.659285	-0.049247954	1.174193	-0.06295272	6.24417	-0.40574047	7.5508947	Walking_Watch
14:51:08.906	5.152479	0.23224466	7.659285	-0.049247954	1.174193	-0.06295272	6.24417	-0.40574047	7.5508947	Walking_Watch
14:51:08.928	6.2873654	0.14365649	6.8691745	-0.19952081	-0.05731138	-0.040350705	6.070225	-0.39871305	7.691794	Walking_Watch
14:51:08.950	6.2873654	0.14365649	6.8691745	-0.19952081	-0.05731138	-0.040350705	6.070225	-0.39871305	7.691794	Walking_Watch
14:51:08.973	6.2873654	0.14365649	6.8691745	-0.19952081	-0.05731138	-0.040350705	6.070225	-0.39871305	7.691794	Walking_Watch
14:51:08.996	6.2873654	0.14365649	6.8691745	-0.19952081	-0.05731138	-0.040350705	6.070225	-0.39871305	7.691794	Walking_Watch
14:51:09.019	6.2873654	0.14365649	6.8691745	-0.19952081	-0.05731138	-0.040350705	6.070225	-0.39871305	7.691794	Walking_Watch
14:51:09.042	6.2873654	0.14365649	6.8691745	-0.19952081	-0.05731138	-0.040350705	6.070225	-0.39871305	7.691794	Walking_Watch
14:51:09.064	6.2873654	0.14365649	6.8691745	-0.19952081	-0.05731138	-0.040350705	6.070225	-0.39871305	7.691794	Walking_Watch
14:51:09.087	6.2873654	0.14365649	6.8691745	-0.19952081	-0.05731138	-0.040350705	6.070225	-0.39871305	7.691794	Walking_Watch
14:51:09.111	7.1971903	-1.6137413	7.8388557	-0.34673932	-0.48797137	-0.14358693	6.1892056	-0.7226453	7.5724425	Walking_Watch
14:51:09.133	7.1971903	-1.6137413	7.8388557	-0.34673932	-0.48797137	-0.14358693	6.1892056	-0.7226453	7.5724425	Walking_Watch
14:51:09.154	7.1971903	-1.6137413	7.8388557	-0.34673932	-0.48797137	-0.14358693	6.1892056	-0.7226453	7.5724425	Walking_Watch
14:51:09.175	7.1971903	-1.6137413	7.8388557	-0.34673932	-0.48797137	-0.14358693	6.1892056	-0.7226453	7.5724425	Walking_Watch
14:51:09.196	7.1971903	-1.6137413	7.8388557	-0.34673932	-0.48797137	-0.14358693	6.1892056	-0.7226453	7.5724425	Walking_Watch
14:51:09.219	7.1971903	-1.6137413	7.8388557	-0.34673932	-0.48797137	-0.14358693	6.1892056	-0.7226453	7.5724425	Walking_Watch
14:51:09.242	7.1971903	-1.6137413	7.8388557	-0.34673932	-0.48797137	-0.14358693	6.1892056	-0.7226453	7.5724425	Walking_Watch
14:51:09.264	7.1971903	-1.6137413	7.8388557	-0.34673932	-0.48797137	-0.14358693	6.1892056	-0.7226453	7.5724425	Walking_Watch
14:51:09.286	4.96812	-2.6001825	5.973716	-0.05046969	-0.041428883	-0.79049325	5.9567947	-1.1443752	7.705667	Walking_Watch
14:51:09.309	4.96812	-2.6001825	5.973716	-0.05046969	-0.041428883	-0.79049325	5.9567947	-1.1443752	7.705667	Walking_Watch
14:51:09.333	4.96812	-2.6001825	5.973716	-0.05046969	-0.041428883	-0.79049325	5.9567947	-1.1443752	7.705667	Walking_Watch
14:51:09.355	4.96812	-2.6001825	5.973716	-0.05046969	-0.041428883	-0.79049325	5.9567947	-1.1443752	7.705667	Walking_Watch
14:51:09.380	4.96812	-2.6001825	5.973716	-0.05046969	-0.041428883	-0.79049325	5.9567947	-1.1443752	7.705667	Walking_Watch
14:51:09.407	4.96812	-2.6001825	5.973716	-0.05046969	-0.041428883	-0.79049325	5.9567947	-1.1443752	7.705667	Walking_Watch
14:51:09.429	4.96812	-2.6001825	5.973716	-0.05046969	-0.041428883	-0.79049325	5.9567947	-1.1443752	7.705667	Walking_Watch
14:51:09.451	4.96812	-2.6001825	5.973716	-0.05046969	-0.041428883	-0.79049325	5.9567947	-1.1443752	7.705667	Walking_Watch
14:51:09.473	5.62894	-1.4317763	6.3280683	-0.44692123	-0.4665911	-0.75200874	5.369993	-1.192533	8.118582	Walking_Watch
14:51:09.495	5.62894	-1.4317763	6.3280683	-0.44692123	-0.4665911	-0.75200874	5.369993	-1.192533	8.118582	Walking_Watch
14:51:09.518	5.62894	-1.4317763	6.3280683	-0.44692123	-0.4665911	-0.75200874	5.369993	-1.192533	8.118582	Walking_Watch
14:51:09.540	5.62894	-1.4317763	6.3280683	-0.44692123	-0.4665911	-0.75200874	5.369993	-1.192533	8.118582	Walking_Watch
14:51:09.563	5.62894	-1.4317763	6.3280683	-0.44692123	-0.4665911	-0.75200874	5.369993	-1.192533	8.118582	Walking_Watch
14:51:09.585	5.62894	-1.4317763	6.3280683	-0.44692123	-0.4665911	-0.75200874	5.369993	-1.192533	8.118582	Walking_Watch
14:51:09.607	5.62894	-1.4317763	6.3280683	-0.44692123	-0.4665911	-0.75200874	5.369993	-1.192533	8.118582	Walking_Watch
14:51:09.630	5.62894	-1.4317763	6.3280683	-0.44692123	-0.4665911	-0.75200874	5.369993	-1.192533	8.118582	Walking_Watch
14:51:09.653	6.3807425	-0.6656084	7.4868975	-0.018093828	-0.07930253	-0.51499295	5.492523	-1.0395377	8.057411	Walking_Watch
14:51:09.675	6.3807425	-0.6656084	7.4868975	-0.018093828	-0.07930253	-0.51499295	5.492523	-1.0395377	8.057411	Walking_Watch
14:51:09.696	6.3807425	-0.6656084	7.4868975	-0.018093828	-0.07930253	-0.51499295	5.492523	-1.0395377	8.057411	Walking_Watch
14:51:09.718	6.3807425	-0.6656084	7.4868975	-0.018093828	-0.07930253	-0.51499295	5.492523	-1.0395377	8.057411	Walking_Watch
14:51:09.740	6.3807425	-0.6656084	7.4868975	-0.018093828	-0.07930253	-0.51499295	5.492523	-1.0395377	8.057411	Walking_Watch
14:51:09.761	6.3807425	-0.6656084	7.4868975	-0.018093828	-0.07930253	-0.51499295	5.492523	-1.0395377	8.057411	Walking_Watch
14:51:09.785	6.3807425	-0.6656084	7.4868975	-0.018093828	-0.07930253	-0.51499295	5.492523	-1.0395377	8.057411	Walking_Watch
14:51:09.813	6.3807425	-0.6656084	7.4868975	-0.018093828	-0.07930253	-0.51499295	5.492523	-1.0395377	8.057411	Walking_Watch
14:51:09.835	6.071881	-0.7134939	7.597034	0.17616132	-0.27844462	-0.4355805	5.8581815	-0.5132051	7.8478436	Walking_Watch
14:51:09.857	6.071881	-0.7134939	7.597034	0.17616132	-0.27844462	-0.4355805	5.8581815	-0.5132051	7.8478436	Walking_Watch
14:51:09.879	6.071881	-0.7134939	7.597034	0.17616132	-0.27844462	-0.4355805	5.8581815	-0.5132051	7.8478436	Walking_Watch
14:51:09.902	6.071881	-0.7134939	7.597034	0.17616132	-0.27844462	-0.4355805	5.8581815	-0.5132051	7.8478436	Walking_Watch
14:51:09.924	6.071881	-0.7134939	7.597034	0.17616132	-0.27844462	-0.4355805	5.8581815	-0.5132051	7.8478436	Walking_Watch
14:51:09.946	6.071881	-0.7134939	7.597034	0.17616132	-0.27844462	-0.4355805	5.8581815	-0.5132051	7.8478436	Walking_Watch
14:51:09.968	6.071881	-0.7134939	7.597034	0.17616132	-0.27844462	-0.4355805	5.8581815	-0.5132051	7.8478436	Walking_Watch
14:51:09.989	6.071881	-0.7134939	7.597034	0.17616132	-0.27844462	-0.4355805	5.8581815	-0.5132051	7.8478436	Walking_Watch
14:51:10.012	5.593026	-0.5818088	6.694392	-0.5073969	0.4967434	-0.71780026	6.2262764	-0.24431759	7.57259	Walking_Watch
14:51:10.035	5.593026	-0.5818088	6.694392	-0.5073969	0.4967434	-0.71780026	6.2262764	-0.24431759	7.57259	Walking_Watch
14:51:10.057	5.593026	-0.5818088	6.694392	-0.5073969	0.4967434	-0.71780026	6.2262764	-0.24431759	7.57259	Walking_Watch
14:51:10.080	5.593026	-0.5818088	6.694392	-0.5073969	0.4967434	-0.71780026	6.2262764	-0.24431759	7.57259	Walking_Watch
14:51:10.103	5.593026	-0.5818088	6.694392	-0.5073969	0.4967434	-0.71780026	6.2262764	-0.24431759	7.57259	Walking_Watch
14:51:10.125	5.593026	-0.5818088	6.694392	-0.5073969	0.4967434	-0.71780026	6.2262764	-0.24431759	7.57259	Walking_Watch
14:51:10.148	5.593026	-0.5818088	6.694392	-0.5073969	0.4967434	-0.71780026	6.2262764	-0.24431759	7.57259	Walking_Watch
14:51:10.170	5.593026	-0.5818088	6.694392	-0.5073969	0.4967434	-0.71780026	6.2262764	-0.24431759	7.57259	Walking_Watch
14:51:10.193	5.8420305	0.62251145	7.0607166	-0.7089824	0.14610675	-0.84241676	5.728596	-0.4573406	7.946341	Walking_Watch
14:51:10.215	5.8420305	0.62251145	7.0607166	-0.7089824	0.14610675	-0.84241676	5.728596	-0.4573406	7.946341	Walking_Watch
14:51:10.238	5.8420305	0.62251145	7.0607166	-0.7089824	0.14610675	-0.84241676	5.728596	-0.4573406	7.946341	Walking_Watch
14:51:10.260	5.8420305	0.62251145	7.0607166	-0.7089824	0.14610675	-0.84241676	5.728596	-0.4573406	7.946341	Walking_Watch
14:51:10.282	5.8420305	0.62251145	7.0607166	-0.7089824	0.14610675	-0.84241676	5.728596	-0.4573406	7.946341	Walking_Watch
14:51:10.304	5.8420305	0.62251145	7.0607166	-0.7089824	0.14610675	-0.84241676	5.728596	-0.4573406	7.946341	Walking_Watch
14:51:10.326	5.8420305	0.62251145	7.0607166	-0.7089824	0.14610675	-0.84241676	5.728596	-0.4573406	7.946341	Walking_Watch
14:51:10.349	5.8420305	0.62251145	7.0607166	-0.7089824	0.14610675	-0.84241676	5.728596	-0.4573406	7.946341	Walking_Watch
14:51:10.371	5.810905	-0.34716985	6.2514515	-0.27343547	-0.100071944	0.050668217	5.857503	-0.17505701	7.863164	Walking_Watch
14:51:10.393	5.810905	-0.34716985	6.2514515	-0.27343547	-0.100071944	0.050668217	5.857503	-0.17505701	7.863164	Walking_Watch
14:51:10.416	5.810905	-0.34716985	6.2514515	-0.27343547	-0.100071944	0.050668217	5.857503	-0.17505701	7.863164	Walking_Watch
14:51:10.438	5.810905	-0.34716985	6.2514515	-0.27343547	-0.100071944	0.050668217	5.857503	-0.17505701	7.863164	Walking_Watch
14:51:10.462	5.810905	-0.34716985	6.2514515	-0.27343547	-0.100071944	0.050668217	5.857503	-0.17505701	7.863164	Walking_Watch
14:51:10.484	5.810905	-0.34716985	6.2514515	-0.27343547	-0.100071944	0.050668217	5.857503	-0.17505701	7.863164	Walking_Watch
14:51:10.505	5.810905	-0.34716985	6.2514515	-0.27343547	-0.100071944	0.050668217	5.857503	-0.17505701	7.863164	Walking_Watch
14:51:10.527	5.810905	-0.34716985	6.2514515	-0.27343547	-0.100071944	0.050668217	5.857503	-0.17505701	7.863164	Walking_Watch
14:51:10.548	8.224334	-2.5762396	8.279403	-0.7902275	-0.8013453	-0.95176166	6.156039	-0.42609483	7.621809	Walking_Watch
14:51:10.571	8.224334	-2.5762396	8.279403	-0.7902275	-0.8013453	-0.95176166	6.156039	-0.42609483	7.621809	Walking_Watch
14:51:10.593	8.224334	-2.5762396	8.279403	-0.7902275	-0.8013453	-0.95176166	6.156039	-0.42609483	7.621809	Walking_Watch
14:51:10.616	8.224334	-2.5762396	8.279403	-0.7902275	-0.8013453	-0.95176166	6.156039	-0.42609483	7.621809	Walking_Watch
14:51:10.639	8.224334	-2.5762396	8.279403	-0.7902275	-0.8013453	-0.95176166	6.156039	-0.42609483	7.621809	Walking_Watch
14:51:10.660	8.224334	-2.5762396	8.279403	-0.7902275	-0.8013453	-0.95176166	6.156039	-0.42609483	7.621809	Walking_Watch
14:51:10.683	8.224334	-2.5762396	8.279403	-0.7902275	-0.8013453	-0.95176166	6.156039	-0.42609483	7.621809	Walking_Watch
14:51:10.705	8.224334	-2.5762396	8.279403	-0.7902275	-0.8013453	-0.95176166	6.156039	-0.42609483	7.621809	Walking_Watch
14:51:10.728	5.272193	0.009577099	5.583449	-0.062076125	-0.15688242	-0.5265994	6.393614	-0.27159402	7.4308968	Walking_Watch
14:51:10.749	5.272193	0.009577099	5.583449	-0.062076125	-0.15688242	-0.5265994	6.393614	-0.27159402	7.4308968	Walking_Watch
14:51:10.770	5.272193	0.009577099	5.583449	-0.062076125	-0.15688242	-0.5265994	6.393614	-0.27159402	7.4308968	Walking_Watch
14:51:10.795	5.272193	0.009577099	5.583449	-0.062076125	-0.15688242	-0.5265994	6.393614	-0.27159402	7.4308968	Walking_Watch
14:51:10.817	5.272193	0.009577099	5.583449	-0.062076125	-0.15688242	-0.5265994	6.393614	-0.27159402	7.4308968	Walking_Watch
14:51:10.839	5.272193	0.009577099	5.583449	-0.062076125	-0.15688242	-0.5265994	6.393614	-0.27159402	7.4308968	Walking_Watch
14:51:10.860	5.272193	0.009577099	5.583449	-0.062076125	-0.15688242	-0.5265994	6.393614	-0.27159402	7.4308968	Walking_Watch
14:51:10.882	5.272193	0.009577099	5.583449	-0.062076125	-0.15688242	-0.5265994	6.393614	-0.27159402	7.4308968	Walking_Watch
14:51:10.905	5.9880815	-0.52913475	6.038361	-0.06635218	-0.036541957	-0.29019457	5.766479	-0.2370327	7.9285483	Walking_Watch
14:51:10.927	5.9880815	-0.52913475	6.038361	-0.06635218	-0.036541957	-0.29019457	5.766479	-0.2370327	7.9285483	Walking_Watch
14:51:10.950	5.9880815	-0.52913475	6.038361	-0.06635218	-0.036541957	-0.29019457	5.766479	-0.2370327	7.9285483	Walking_Watch
14:51:10.972	5.9880815	-0.52913475	6.038361	-0.06635218	-0.036541957	-0.29019457	5.766479	-0.2370327	7.9285483	Walking_Watch
14:51:10.994	5.9880815	-0.52913475	6.038361	-0.06635218	-0.036541957	-0.29019457	5.766479	-0.2370327	7.9285483	Walking_Watch
14:51:11.016	5.9880815	-0.52913475	6.038361	-0.06635218	-0.036541957	-0.29019457	5.766479	-0.2370327	7.9285483	Walking_Watch
14:51:11.038	5.9880815	-0.52913475	6.038361	-0.06635218	-0.036541957	-0.29019457	5.766479	-0.2370327	7.9285483	Walking_Watch
14:51:11.059	5.9880815	-0.52913475	6.038361	-0.06635218	-0.036541957	-0.29019457	5.766479	-0.2370327	7.9285483	Walking_Watch
14:51:11.081	5.7462597	0.38547826	9.507666	0.31177342	0.3067643	-0.10632415	5.6338973	0.17413959	8.024909	Walking_Watch
14:51:11.103	5.7462597	0.38547826	9.507666	0.31177342	0.3067643	-0.10632415	5.6338973	0.17413959	8.024909	Walking_Watch
14:51:11.126	5.7462597	0.38547826	9.507666	0.31177342	0.3067643	-0.10632415	5.6338973	0.17413959	8.024909	Walking_Watch
14:51:11.148	5.7462597	0.38547826	9.507666	0.31177342	0.3067643	-0.10632415	5.6338973	0.17413959	8.024909	Walking_Watch
14:51:11.171	5.7462597	0.38547826	9.507666	0.31177342	0.3067643	-0.10632415	5.6338973	0.17413959	8.024909	Walking_Watch
14:51:11.193	5.7462597	0.38547826	9.507666	0.31177342	0.3067643	-0.10632415	5.6338973	0.17413959	8.024909	Walking_Watch
14:51:11.215	5.7462597	0.38547826	9.507666	0.31177342	0.3067643	-0.10632415	5.6338973	0.17413959	8.024909	Walking_Watch
14:51:11.237	5.7462597	0.38547826	9.507666	0.31177342	0.3067643	-0.10632415	5.6338973	0.17413959	8.024909	Walking_Watch
14:51:11.259	4.98488	1.4389591	8.497281	-0.17081013	0.57798845	0.23331693	5.997637	0.68517745	7.7284646	Walking_Watch
14:51:11.280	4.98488	1.4389591	8.497281	-0.17081013	0.57798845	0.23331693	5.997637	0.68517745	7.7284646	Walking_Watch
14:51:11.301	4.98488	1.4389591	8.497281	-0.17081013	0.57798845	0.23331693	5.997637	0.68517745	7.7284646	Walking_Watch
14:51:11.323	4.98488	1.4389591	8.497281	-0.17081013	0.57798845	0.23331693	5.997637	0.68517745	7.7284646	Walking_Watch
14:51:11.345	4.98488	1.4389591	8.497281	-0.17081013	0.57798845	0.23331693	5.997637	0.68517745	7.7284646	Walking_Watch
14:51:11.366	4.98488	1.4389591	8.497281	-0.17081013	0.57798845	0.23331693	5.997637	0.68517745	7.7284646	Walking_Watch
14:51:11.388	4.98488	1.4389591	8.497281	-0.17081013	0.57798845	0.23331693	5.997637	0.68517745	7.7284646	Walking_Watch
14:51:11.411	4.98488	1.4389591	8.497281	-0.17081013	0.57798845	0.23331693	5.997637	0.68517745	7.7284646	Walking_Watch
14:51:11.433	4.98488	1.4389591	8.497281	-0.17081013	0.57798845	0.23331693	5.997637	0.68517745	7.7284646	Walking_Watch
14:51:11.456	5.0854397	0.48124924	7.7047763	-0.013817772	-0.07563733	0.48804772	5.3775153	0.48838922	8.186216	Walking_Watch
14:51:11.478	5.0854397	0.48124924	7.7047763	-0.013817772	-0.07563733	0.48804772	5.3775153	0.48838922	8.186216	Walking_Watch
14:51:11.501	5.0854397	0.48124924	7.7047763	-0.013817772	-0.07563733	0.48804772	5.3775153	0.48838922	8.186216	Walking_Watch
14:51:11.524	5.0854397	0.48124924	7.7047763	-0.013817772	-0.07563733	0.48804772	5.3775153	0.48838922	8.186216	Walking_Watch
14:51:11.545	5.0854397	0.48124924	7.7047763	-0.013817772	-0.07563733	0.48804772	5.3775153	0.48838922	8.186216	Walking_Watch
14:51:11.568	5.0854397	0.48124924	7.7047763	-0.013817772	-0.07563733	0.48804772	5.3775153	0.48838922	8.186216	Walking_Watch
14:51:11.591	5.0854397	0.48124924	7.7047763	-0.013817772	-0.07563733	0.48804772	5.3775153	0.48838922	8.186216	Walking_Watch
14:51:11.615	5.0854397	0.48124924	7.7047763	-0.013817772	-0.07563733	0.48804772	5.3775153	0.48838922	8.186216	Walking_Watch
14:51:11.637	6.0311785	0.2466103	7.788576	0.0973597	-0.13305867	0.3182272	5.541362	0.14888766	8.089591	Walking_Watch
14:51:11.659	6.0311785	0.2466103	7.788576	0.0973597	-0.13305867	0.3182272	5.541362	0.14888766	8.089591	Walking_Watch
14:51:11.681	6.0311785	0.2466103	7.788576	0.0973597	-0.13305867	0.3182272	5.541362	0.14888766	8.089591	Walking_Watch
14:51:11.704	6.0311785	0.2466103	7.788576	0.0973597	-0.13305867	0.3182272	5.541362	0.14888766	8.089591	Walking_Watch
14:51:11.726	6.0311785	0.2466103	7.788576	0.0973597	-0.13305867	0.3182272	5.541362	0.14888766	8.089591	Walking_Watch
14:51:11.749	6.0311785	0.2466103	7.788576	0.0973597	-0.13305867	0.3182272	5.541362	0.14888766	8.089591	Walking_Watch
14:51:11.771	6.0311785	0.2466103	7.788576	0.0973597	-0.13305867	0.3182272	5.541362	0.14888766	8.089591	Walking_Watch
14:51:11.795	6.0311785	0.2466103	7.788576	0.0973597	-0.13305867	0.3182272	5.541362	0.14888766	8.089591	Walking_Watch
14:51:11.816	5.7654138	0.083799616	6.981705	0.42661607	0.31898162	-0.032409456	5.8029313	0.12153146	7.9045286	Walking_Watch
14:51:11.837	5.7654138	0.083799616	6.981705	0.42661607	0.31898162	-0.032409456	5.8029313	0.12153146	7.9045286	Walking_Watch
14:51:11.858	5.7654138	0.083799616	6.981705	0.42661607	0.31898162	-0.032409456	5.8029313	0.12153146	7.9045286	Walking_Watch
14:51:11.879	5.7654138	0.083799616	6.981705	0.42661607	0.31898162	-0.032409456	5.8029313	0.12153146	7.9045286	Walking_Watch
14:51:11.903	5.7654138	0.083799616	6.981705	0.42661607	0.31898162	-0.032409456	5.8029313	0.12153146	7.9045286	Walking_Watch
14:51:11.924	5.7654138	0.083799616	6.981705	0.42661607	0.31898162	-0.032409456	5.8029313	0.12153146	7.9045286	Walking_Watch
14:51:11.946	5.7654138	0.083799616	6.981705	0.42661607	0.31898162	-0.032409456	5.8029313	0.12153146	7.9045286	Walking_Watch
14:51:11.971	5.7654138	0.083799616	6.981705	0.42661607	0.31898162	-0.032409456	5.8029313	0.12153146	7.9045286	Walking_Watch
14:51:11.994	4.352792	0.11013664	9.72315	-0.26060733	0.7514742	-0.2162799	5.389472	0.6045333	8.170587	Walking_Watch
14:51:12.016	4.352792	0.11013664	9.72315	-0.26060733	0.7514742	-0.2162799	5.389472	0.6045333	8.170587	Walking_Watch
14:51:12.039	4.352792	0.11013664	9.72315	-0.26060733	0.7514742	-0.2162799	5.389472	0.6045333	8.170587	Walking_Watch
14:51:12.061	4.352792	0.11013664	9.72315	-0.26060733	0.7514742	-0.2162799	5.389472	0.6045333	8.170587	Walking_Watch
14:51:12.083	4.352792	0.11013664	9.72315	-0.26060733	0.7514742	-0.2162799	5.389472	0.6045333	8.170587	Walking_Watch
14:51:12.106	4.352792	0.11013664	9.72315	-0.26060733	0.7514742	-0.2162799	5.389472	0.6045333	8.170587	Walking_Watch
14:51:12.129	4.352792	0.11013664	9.72315	-0.26060733	0.7514742	-0.2162799	5.389472	0.6045333	8.170587	Walking_Watch
14:51:12.152	4.352792	0.11013664	9.72315	-0.26060733	0.7514742	-0.2162799	5.389472	0.6045333	8.170587	Walking_Watch
14:51:12.174	5.150085	0.5243462	7.5467544	-0.21295984	0.1803152	-0.28897288	5.3284807	0.6288842	8.208662	Walking_Watch
14:51:12.197	5.150085	0.5243462	7.5467544	-0.21295984	0.1803152	-0.28897288	5.3284807	0.6288842	8.208662	Walking_Watch
14:51:12.220	5.150085	0.5243462	7.5467544	-0.21295984	0.1803152	-0.28897288	5.3284807	0.6288842	8.208662	Walking_Watch
14:51:12.243	5.150085	0.5243462	7.5467544	-0.21295984	0.1803152	-0.28897288	5.3284807	0.6288842	8.208662	Walking_Watch
14:51:12.265	5.150085	0.5243462	7.5467544	-0.21295984	0.1803152	-0.28897288	5.3284807	0.6288842	8.208662	Walking_Watch
14:51:12.288	5.150085	0.5243462	7.5467544	-0.21295984	0.1803152	-0.28897288	5.3284807	0.6288842	8.208662	Walking_Watch
14:51:12.311	5.150085	0.5243462	7.5467544	-0.21295984	0.1803152	-0.28897288	5.3284807	0.6288842	8.208662	Walking_Watch
14:51:12.332	5.150085	0.5243462	7.5467544	-0.21295984	0.1803152	-0.28897288	5.3284807	0.6288842	8.208662	Walking_Watch
14:51:12.355	6.7063637	-0.4860378	8.346442	-0.040084977	-0.12145223	-0.34028554	5.4086485	0.30587053	8.17455	Walking_Watch
14:51:12.376	6.7063637	-0.4860378	8.346442	-0.040084977	-0.12145223	-0.34028554	5.4086485	0.30587053	8.17455	Walking_Watch
14:51:12.398	6.7063637	-0.4860378	8.346442	-0.040084977	-0.12145223	-0.34028554	5.4086485	0.30587053	8.17455	Walking_Watch
14:51:12.419	6.7063637	-0.4860378	8.346442	-0.040084977	-0.12145223	-0.34028554	5.4086485	0.30587053	8.17455	Walking_Watch
14:51:12.441	6.7063637	-0.4860378	8.346442	-0.040084977	-0.12145223	-0.34028554	5.4086485	0.30587053	8.17455	Walking_Watch
14:51:12.463	6.7063637	-0.4860378	8.346442	-0.040084977	-0.12145223	-0.34028554	5.4086485	0.30587053	8.17455	Walking_Watch
14:51:12.485	6.7063637	-0.4860378	8.346442	-0.040084977	-0.12145223	-0.34028554	5.4086485	0.30587053	8.17455	Walking_Watch
14:51:12.508	6.7063637	-0.4860378	8.346442	-0.040084977	-0.12145223	-0.34028554	5.4086485	0.30587053	8.17455	Walking_Watch
14:51:12.530	3.1652312	1.0055954	8.638543	-0.4249301	-0.7427022	-0.3182944	5.5156865	0.3767666	8.099729	Walking_Watch
14:51:12.553	3.1652312	1.0055954	8.638543	-0.4249301	-0.7427022	-0.3182944	5.5156865	0.3767666	8.099729	Walking_Watch
14:51:12.576	3.1652312	1.0055954	8.638543	-0.4249301	-0.7427022	-0.3182944	5.5156865	0.3767666	8.099729	Walking_Watch
14:51:12.599	3.1652312	1.0055954	8.638543	-0.4249301	-0.7427022	-0.3182944	5.5156865	0.3767666	8.099729	Walking_Watch
14:51:12.620	3.1652312	1.0055954	8.638543	-0.4249301	-0.7427022	-0.3182944	5.5156865	0.3767666	8.099729	Walking_Watch
14:51:12.642	3.1652312	1.0055954	8.638543	-0.4249301	-0.7427022	-0.3182944	5.5156865	0.3767666	8.099729	Walking_Watch
14:51:12.664	3.1652312	1.0055954	8.638543	-0.4249301	-0.7427022	-0.3182944	5.5156865	0.3767666	8.099729	Walking_Watch
14:51:12.686	3.1652312	1.0055954	8.638543	-0.4249301	-0.7427022	-0.3182944	5.5156865	0.3767666	8.099729	Walking_Watch
14:51:12.709	4.608979	0.65842557	8.652909	-0.46036026	-0.14222164	-0.1020481	5.3305078	0.6579846	8.205065	Walking_Watch
14:51:12.731	4.608979	0.65842557	8.652909	-0.46036026	-0.14222164	-0.1020481	5.3305078	0.6579846	8.205065	Walking_Watch
14:51:12.754	4.608979	0.65842557	8.652909	-0.46036026	-0.14222164	-0.1020481	5.3305078	0.6579846	8.205065	Walking_Watch
14:51:12.776	4.608979	0.65842557	8.652909	-0.46036026	-0.14222164	-0.1020481	5.3305078	0.6579846	8.205065	Walking_Watch
14:51:12.800	4.608979	0.65842557	8.652909	-0.46036026	-0.14222164	-0.1020481	5.3305078	0.6579846	8.205065	Walking_Watch
14:51:12.823	4.608979	0.65842557	8.652909	-0.46036026	-0.14222164	-0.1020481	5.3305078	0.6579846	8.205065	Walking_Watch
14:51:12.844	4.608979	0.65842557	8.652909	-0.46036026	-0.14222164	-0.1020481	5.3305078	0.6579846	8.205065	Walking_Watch
14:51:12.867	4.608979	0.65842557	8.652909	-0.46036026	-0.14222164	-0.1020481	5.3305078	0.6579846	8.205065	Walking_Watch
14:51:12.890	6.4980617	1.2474172	8.049552	-0.15370592	-0.019437732	-0.06661791	5.7826266	0.58621323	7.8986025	Walking_Watch
14:51:12.914	6.4980617	1.2474172	8.049552	-0.15370592	-0.019437732	-0.06661791	5.7826266	0.58621323	7.8986025	Walking_Watch
14:51:12.935	6.4980617	1.2474172	8.049552	-0.15370592	-0.019437732	-0.06661791	5.7826266	0.58621323	7.8986025	Walking_Watch
14:51:12.956	6.4980617	1.2474172	8.049552	-0.15370592	-0.019437732	-0.06661791	5.7826266	0.58621323	7.8986025	Walking_Watch
14:51:12.977	6.4980617	1.2474172	8.049552	-0.15370592	-0.019437732	-0.06661791	5.7826266	0.58621323	7.8986025	Walking_Watch
14:51:12.998	6.4980617	1.2474172	8.049552	-0.15370592	-0.019437732	-0.06661791	5.7826266	0.58621323	7.8986025	Walking_Watch
14:51:13.022	6.4980617	1.2474172	8.049552	-0.15370592	-0.019437732	-0.06661791	5.7826266	0.58621323	7.8986025	Walking_Watch
14:51:13.044	6.4980617	1.2474172	8.049552	-0.15370592	-0.019437732	-0.06661791	5.7826266	0.58621323	7.8986025	Walking_Watch
14:51:13.066	6.572284	0.03351985	6.91706	-0.015650367	-0.021881193	-0.014083498	6.1456585	0.50674456	7.6252494	Walking_Watch
14:51:13.089	6.572284	0.03351985	6.91706	-0.015650367	-0.021881193	-0.014083498	6.1456585	0.50674456	7.6252494	Walking_Watch
14:51:13.111	6.572284	0.03351985	6.91706	-0.015650367	-0.021881193	-0.014083498	6.1456585	0.50674456	7.6252494	Walking_Watch
14:51:13.133	6.572284	0.03351985	6.91706	-0.015650367	-0.021881193	-0.014083498	6.1456585	0.50674456	7.6252494	Walking_Watch
14:51:13.155	6.572284	0.03351985	6.91706	-0.015650367	-0.021881193	-0.014083498	6.1456585	0.50674456	7.6252494	Walking_Watch
14:51:13.176	6.572284	0.03351985	6.91706	-0.015650367	-0.021881193	-0.014083498	6.1456585	0.50674456	7.6252494	Walking_Watch
14:51:13.198	6.572284	0.03351985	6.91706	-0.015650367	-0.021881193	-0.014083498	6.1456585	0.50674456	7.6252494	Walking_Watch
14:51:13.220	6.572284	0.03351985	6.91706	-0.015650367	-0.021881193	-0.014083498	6.1456585	0.50674456	7.6252494	Walking_Watch
14:51:13.244	5.377541	-0.69673395	6.366377	-0.20624033	0.36968344	-0.097161174	6.346338	0.26974428	7.4713836	Walking_Watch
14:51:13.266	5.377541	-0.69673395	6.366377	-0.20624033	0.36968344	-0.097161174	6.346338	0.26974428	7.4713836	Walking_Watch
14:51:13.288	5.377541	-0.69673395	6.366377	-0.20624033	0.36968344	-0.097161174	6.346338	0.26974428	7.4713836	Walking_Watch
14:51:13.310	5.377541	-0.69673395	6.366377	-0.20624033	0.36968344	-0.097161174	6.346338	0.26974428	7.4713836	Walking_Watch
14:51:13.332	5.377541	-0.69673395	6.366377	-0.20624033	0.36968344	-0.097161174	6.346338	0.26974428	7.4713836	Walking_Watch
14:51:13.355	5.377541	-0.69673395	6.366377	-0.20624033	0.36968344	-0.097161174	6.346338	0.26974428	7.4713836	Walking_Watch
14:51:13.378	5.377541	-0.69673395	6.366377	-0.20624033	0.36968344	-0.097161174	6.346338	0.26974428	7.4713836	Walking_Watch
14:51:13.400	5.377541	-0.69673395	6.366377	-0.20624033	0.36968344	-0.097161174	6.346338	0.26974428	7.4713836	Walking_Watch
14:51:13.422	5.317684	-0.57462597	6.2490573	-0.040084977	-0.35724622	-0.17351933	5.466215	0.060097035	8.141697	Walking_Watch
14:51:13.444	5.317684	-0.57462597	6.2490573	-0.040084977	-0.35724622	-0.17351933	5.466215	0.060097035	8.141697	Walking_Watch
14:51:13.466	5.317684	-0.57462597	6.2490573	-0.040084977	-0.35724622	-0.17351933	5.466215	0.060097035	8.141697	Walking_Watch
14:51:13.488	5.317684	-0.57462597	6.2490573	-0.040084977	-0.35724622	-0.17351933	5.466215	0.060097035	8.141697	Walking_Watch
14:51:13.511	5.317684	-0.57462597	6.2490573	-0.040084977	-0.35724622	-0.17351933	5.466215	0.060097035	8.141697	Walking_Watch
14:51:13.533	5.317684	-0.57462597	6.2490573	-0.040084977	-0.35724622	-0.17351933	5.466215	0.060097035	8.141697	Walking_Watch
14:51:13.556	5.317684	-0.57462597	6.2490573	-0.040084977	-0.35724622	-0.17351933	5.466215	0.060097035	8.141697	Walking_Watch
14:51:13.579	5.317684	-0.57462597	6.2490573	-0.040084977	-0.35724622	-0.17351933	5.466215	0.060097035	8.141697	Walking_Watch
14:51:13.602	6.6632667	-1.7023294	6.797346	-0.2331184	0.24689952	-0.0562332	5.5931306	0.14506459	8.053955	Walking_Watch
14:51:13.624	6.6632667	-1.7023294	6.797346	-0.2331184	0.24689952	-0.0562332	5.5931306	0.14506459	8.053955	Walking_Watch
14:51:13.647	6.6632667	-1.7023294	6.797346	-0.2331184	0.24689952	-0.0562332	5.5931306	0.14506459	8.053955	Walking_Watch
14:51:13.668	6.6632667	-1.7023294	6.797346	-0.2331184	0.24689952	-0.0562332	5.5931306	0.14506459	8.053955	Walking_Watch
14:51:13.690	6.6632667	-1.7023294	6.797346	-0.2331184	0.24689952	-0.0562332	5.5931306	0.14506459	8.053955	Walking_Watch
14:51:13.711	6.6632667	-1.7023294	6.797346	-0.2331184	0.24689952	-0.0562332	5.5931306	0.14506459	8.053955	Walking_Watch
14:51:13.733	6.6632667	-1.7023294	6.797346	-0.2331184	0.24689952	-0.0562332	5.5931306	0.14506459	8.053955	Walking_Watch
14:51:13.755	6.6632667	-1.7023294	6.797346	-0.2331184	0.24689952	-0.0562332	5.5931306	0.14506459	8.053955	Walking_Watch
14:51:13.778	6.6632667	-1.7023294	6.797346	-0.2331184	0.24689952	-0.0562332	5.5931306	0.14506459	8.053955	Walking_Watch
14:51:13.802	5.621757	2.0710478	7.14691	0.24152389	-0.8013453	-0.17718452	5.654767	0.35372812	8.0043	Walking_Watch
14:51:13.824	5.621757	2.0710478	7.14691	0.24152389	-0.8013453	-0.17718452	5.654767	0.35372812	8.0043	Walking_Watch
14:51:13.847	5.621757	2.0710478	7.14691	0.24152389	-0.8013453	-0.17718452	5.654767	0.35372812	8.0043	Walking_Watch
14:51:13.870	5.621757	2.0710478	7.14691	0.24152389	-0.8013453	-0.17718452	5.654767	0.35372812	8.0043	Walking_Watch
14:51:13.892	5.621757	2.0710478	7.14691	0.24152389	-0.8013453	-0.17718452	5.654767	0.35372812	8.0043	Walking_Watch
14:51:13.915	5.621757	2.0710478	7.14691	0.24152389	-0.8013453	-0.17718452	5.654767	0.35372812	8.0043	Walking_Watch
14:51:13.938	5.621757	2.0710478	7.14691	0.24152389	-0.8013453	-0.17718452	5.654767	0.35372812	8.0043	Walking_Watch
14:51:13.959	3.9409764	0.117319465	11.322526	-0.298481	0.07158119	0.05311168	5.3151984	0.25849634	8.237244	Walking_Watch
14:51:13.980	3.9409764	0.117319465	11.322526	-0.298481	0.07158119	0.05311168	5.3151984	0.25849634	8.237244	Walking_Watch
14:51:14.003	3.9409764	0.117319465	11.322526	-0.298481	0.07158119	0.05311168	5.3151984	0.25849634	8.237244	Walking_Watch
14:51:14.026	3.9409764	0.117319465	11.322526	-0.298481	0.07158119	0.05311168	5.3151984	0.25849634	8.237244	Walking_Watch
14:51:14.049	3.9409764	0.117319465	11.322526	-0.298481	0.07158119	0.05311168	5.3151984	0.25849634	8.237244	Walking_Watch
14:51:14.072	3.9409764	0.117319465	11.322526	-0.298481	0.07158119	0.05311168	5.3151984	0.25849634	8.237244	Walking_Watch
14:51:14.094	3.9409764	0.117319465	11.322526	-0.298481	0.07158119	0.05311168	5.3151984	0.25849634	8.237244	Walking_Watch
14:51:14.117	3.9409764	0.117319465	11.322526	-0.298481	0.07158119	0.05311168	5.3151984	0.25849634	8.237244	Walking_Watch
14:51:14.141	4.9872746	0.9792584	5.9282246	0.17799391	-0.54478186	0.1795608	5.3385153	0.57355714	8.206194	Walking_Watch
14:51:14.166	4.9872746	0.9792584	5.9282246	0.17799391	-0.54478186	0.1795608	5.3385153	0.57355714	8.206194	Walking_Watch
14:51:14.189	4.9872746	0.9792584	5.9282246	0.17799391	-0.54478186	0.1795608	5.3385153	0.57355714	8.206194	Walking_Watch
14:51:14.210	4.9872746	0.9792584	5.9282246	0.17799391	-0.54478186	0.1795608	5.3385153	0.57355714	8.206194	Walking_Watch
14:51:14.235	4.9872746	0.9792584	5.9282246	0.17799391	-0.54478186	0.1795608	5.3385153	0.57355714	8.206194	Walking_Watch
14:51:14.258	4.9872746	0.9792584	5.9282246	0.17799391	-0.54478186	0.1795608	5.3385153	0.57355714	8.206194	Walking_Watch
14:51:14.281	4.9872746	0.9792584	5.9282246	0.17799391	-0.54478186	0.1795608	5.3385153	0.57355714	8.206194	Walking_Watch
14:51:14.303	4.9872746	0.9792584	5.9282246	0.17799391	-0.54478186	0.1795608	5.3385153	0.57355714	8.206194	Walking_Watch
14:51:14.325	5.767808	1.1636176	8.722343	0.050323077	-0.458039	-0.08494386	5.406699	0.8920089	8.132789	Walking_Watch
14:51:14.347	5.767808	1.1636176	8.722343	0.050323077	-0.458039	-0.08494386	5.406699	0.8920089	8.132789	Walking_Watch
14:51:14.370	5.767808	1.1636176	8.722343	0.050323077	-0.458039	-0.08494386	5.406699	0.8920089	8.132789	Walking_Watch
14:51:14.392	5.767808	1.1636176	8.722343	0.050323077	-0.458039	-0.08494386	5.406699	0.8920089	8.132789	Walking_Watch
14:51:14.415	5.767808	1.1636176	8.722343	0.050323077	-0.458039	-0.08494386	5.406699	0.8920089	8.132789	Walking_Watch
14:51:14.437	5.767808	1.1636176	8.722343	0.050323077	-0.458039	-0.08494386	5.406699	0.8920089	8.132789	Walking_Watch
14:51:14.460	5.767808	1.1636176	8.722343	0.050323077	-0.458039	-0.08494386	5.406699	0.8920089	8.132789	Walking_Watch
14:51:14.482	5.767808	1.1636176	8.722343	0.050323077	-0.458039	-0.08494386	5.406699	0.8920089	8.132789	Walking_Watch
14:51:14.504	7.24747	1.7143008	6.3998966	0.3948511	-0.4519303	0.39580706	6.325507	1.0653224	7.4177756	Walking_Watch
14:51:14.526	7.24747	1.7143008	6.3998966	0.3948511	-0.4519303	0.39580706	6.325507	1.0653224	7.4177756	Walking_Watch
14:51:14.548	7.24747	1.7143008	6.3998966	0.3948511	-0.4519303	0.39580706	6.325507	1.0653224	7.4177756	Walking_Watch
14:51:14.569	7.24747	1.7143008	6.3998966	0.3948511	-0.4519303	0.39580706	6.325507	1.0653224	7.4177756	Walking_Watch
14:51:14.591	7.24747	1.7143008	6.3998966	0.3948511	-0.4519303	0.39580706	6.325507	1.0653224	7.4177756	Walking_Watch
14:51:14.613	7.24747	1.7143008	6.3998966	0.3948511	-0.4519303	0.39580706	6.325507	1.0653224	7.4177756	Walking_Watch
14:51:14.635	7.24747	1.7143008	6.3998966	0.3948511	-0.4519303	0.39580706	6.325507	1.0653224	7.4177756	Walking_Watch
14:51:14.656	7.24747	1.7143008	6.3998966	0.3948511	-0.4519303	0.39580706	6.325507	1.0653224	7.4177756	Walking_Watch
14:51:14.677	4.5275736	1.7502149	8.274613	0.061318655	0.38128987	0.017681494	6.1353774	0.8336475	7.604771	Walking_Watch
14:51:14.699	4.5275736	1.7502149	8.274613	0.061318655	0.38128987	0.017681494	6.1353774	0.8336475	7.604771	Walking_Watch
14:51:14.721	4.5275736	1.7502149	8.274613	0.061318655	0.38128987	0.017681494	6.1353774	0.8336475	7.604771	Walking_Watch
14:51:14.743	4.5275736	1.7502149	8.274613	0.061318655	0.38128987	0.017681494	6.1353774	0.8336475	7.604771	Walking_Watch
14:51:14.765	4.5275736	1.7502149	8.274613	0.061318655	0.38128987	0.017681494	6.1353774	0.8336475	7.604771	Walking_Watch
14:51:14.786	4.5275736	1.7502149	8.274613	0.061318655	0.38128987	0.017681494	6.1353774	0.8336475	7.604771	Walking_Watch
14:51:14.810	4.5275736	1.7502149	8.274613	0.061318655	0.38128987	0.017681494	6.1353774	0.8336475	7.604771	Walking_Watch
14:51:14.834	4.5275736	1.7502149	8.274613	0.061318655	0.38128987	0.017681494	6.1353774	0.8336475	7.604771	Walking_Watch
14:51:14.856	6.2490573	2.0351336	5.5738716	0.28428444	-0.40245023	0.13863282	6.0140367	1.0034138	7.680812	Walking_Watch
14:51:14.878	6.2490573	2.0351336	5.5738716	0.28428444	-0.40245023	0.13863282	6.0140367	1.0034138	7.680812	Walking_Watch
14:51:14.901	6.2490573	2.0351336	5.5738716	0.28428444	-0.40245023	0.13863282	6.0140367	1.0034138	7.680812	Walking_Watch
14:51:14.923	6.2490573	2.0351336	5.5738716	0.28428444	-0.40245023	0.13863282	6.0140367	1.0034138	7.680812	Walking_Watch
14:51:14.945	6.2490573	2.0351336	5.5738716	0.28428444	-0.40245023	0.13863282	6.0140367	1.0034138	7.680812	Walking_Watch
14:51:14.967	6.2490573	2.0351336	5.5738716	0.28428444	-0.40245023	0.13863282	6.0140367	1.0034138	7.680812	Walking_Watch
14:51:14.989	6.2490573	2.0351336	5.5738716	0.28428444	-0.40245023	0.13863282	6.0140367	1.0034138	7.680812	Walking_Watch
14:51:15.011	6.2490573	2.0351336	5.5738716	0.28428444	-0.40245023	0.13863282	6.0140367	1.0034138	7.680812	Walking_Watch
14:51:15.033	6.2490573	2.0351336	5.5738716	0.28428444	-0.40245023	0.13863282	6.0140367	1.0034138	7.680812	Walking_Watch
14:51:15.055	6.768615	-0.7829279	7.448589	0.032607988	0.75819373	0.3695399	6.415189	0.81269586	7.372596	Walking_Watch
14:51:15.077	6.768615	-0.7829279	7.448589	0.032607988	0.75819373	0.3695399	6.415189	0.81269586	7.372596	Walking_Watch
14:51:15.100	6.768615	-0.7829279	7.448589	0.032607988	0.75819373	0.3695399	6.415189	0.81269586	7.372596	Walking_Watch
14:51:15.122	6.768615	-0.7829279	7.448589	0.032607988	0.75819373	0.3695399	6.415189	0.81269586	7.372596	Walking_Watch
14:51:15.146	6.768615	-0.7829279	7.448589	0.032607988	0.75819373	0.3695399	6.415189	0.81269586	7.372596	Walking_Watch
14:51:15.167	6.768615	-0.7829279	7.448589	0.032607988	0.75819373	0.3695399	6.415189	0.81269586	7.372596	Walking_Watch
14:51:15.189	6.768615	-0.7829279	7.448589	0.032607988	0.75819373	0.3695399	6.415189	0.81269586	7.372596	Walking_Watch
14:51:15.212	6.768615	-0.7829279	7.448589	0.032607988	0.75819373	0.3695399	6.415189	0.81269586	7.372596	Walking_Watch
14:51:15.235	7.4174633	0.9217958	7.8101244	0.38141206	-0.86243176	-0.037907243	6.4571023	0.7010279	7.3474274	Walking_Watch
14:51:15.259	7.4174633	0.9217958	7.8101244	0.38141206	-0.86243176	-0.037907243	6.4571023	0.7010279	7.3474274	Walking_Watch
14:51:15.281	7.4174633	0.9217958	7.8101244	0.38141206	-0.86243176	-0.037907243	6.4571023	0.7010279	7.3474274	Walking_Watch
14:51:15.303	7.4174633	0.9217958	7.8101244	0.38141206	-0.86243176	-0.037907243	6.4571023	0.7010279	7.3474274	Walking_Watch
14:51:15.324	7.4174633	0.9217958	7.8101244	0.38141206	-0.86243176	-0.037907243	6.4571023	0.7010279	7.3474274	Walking_Watch
14:51:15.345	7.4174633	0.9217958	7.8101244	0.38141206	-0.86243176	-0.037907243	6.4571023	0.7010279	7.3474274	Walking_Watch
14:51:15.367	7.4174633	0.9217958	7.8101244	0.38141206	-0.86243176	-0.037907243	6.4571023	0.7010279	7.3474274	Walking_Watch
14:51:15.389	7.4174633	0.9217958	7.8101244	0.38141206	-0.86243176	-0.037907243	6.4571023	0.7010279	7.3474274	Walking_Watch
14:51:15.412	5.4230323	0.82602483	5.334444	0.74304426	-0.8508253	0.07876802	6.667649	1.2048018	7.089515	Walking_Watch
14:51:15.435	5.4230323	0.82602483	5.334444	0.74304426	-0.8508253	0.07876802	6.667649	1.2048018	7.089515	Walking_Watch
14:51:15.457	5.4230323	0.82602483	5.334444	0.74304426	-0.8508253	0.07876802	6.667649	1.2048018	7.089515	Walking_Watch
14:51:15.480	5.4230323	0.82602483	5.334444	0.74304426	-0.8508253	0.07876802	6.667649	1.2048018	7.089515	Walking_Watch
14:51:15.502	5.4230323	0.82602483	5.334444	0.74304426	-0.8508253	0.07876802	6.667649	1.2048018	7.089515	Walking_Watch
14:51:15.524	5.4230323	0.82602483	5.334444	0.74304426	-0.8508253	0.07876802	6.667649	1.2048018	7.089515	Walking_Watch
14:51:15.546	5.4230323	0.82602483	5.334444	0.74304426	-0.8508253	0.07876802	6.667649	1.2048018	7.089515	Walking_Watch
14:51:15.568	5.4230323	0.82602483	5.334444	0.74304426	-0.8508253	0.07876802	6.667649	1.2048018	7.089515	Walking_Watch
14:51:15.589	7.2522583	-0.6464542	4.8986864	-0.3491828	0.23346049	0.032953124	6.513092	0.83185136	7.2840886	Walking_Watch
14:51:15.612	7.2522583	-0.6464542	4.8986864	-0.3491828	0.23346049	0.032953124	6.513092	0.83185136	7.2840886	Walking_Watch
14:51:15.635	7.2522583	-0.6464542	4.8986864	-0.3491828	0.23346049	0.032953124	6.513092	0.83185136	7.2840886	Walking_Watch
14:51:15.657	7.2522583	-0.6464542	4.8986864	-0.3491828	0.23346049	0.032953124	6.513092	0.83185136	7.2840886	Walking_Watch
14:51:15.680	7.2522583	-0.6464542	4.8986864	-0.3491828	0.23346049	0.032953124	6.513092	0.83185136	7.2840886	Walking_Watch
14:51:15.707	7.2522583	-0.6464542	4.8986864	-0.3491828	0.23346049	0.032953124	6.513092	0.83185136	7.2840886	Walking_Watch
14:51:15.730	7.2522583	-0.6464542	4.8986864	-0.3491828	0.23346049	0.032953124	6.513092	0.83185136	7.2840886	Walking_Watch
14:51:15.752	7.2522583	-0.6464542	4.8986864	-0.3491828	0.23346049	0.032953124	6.513092	0.83185136	7.2840886	Walking_Watch
14:51:15.777	6.9745226	1.1875603	7.142122	-0.23739445	-0.1324478	-0.29141632	6.552383	0.3468211	7.2880917	Walking_Watch
14:51:15.801	6.9745226	1.1875603	7.142122	-0.23739445	-0.1324478	-0.29141632	6.552383	0.3468211	7.2880917	Walking_Watch
14:51:15.826	6.9745226	1.1875603	7.142122	-0.23739445	-0.1324478	-0.29141632	6.552383	0.3468211	7.2880917	Walking_Watch
14:51:15.847	6.9745226	1.1875603	7.142122	-0.23739445	-0.1324478	-0.29141632	6.552383	0.3468211	7.2880917	Walking_Watch
14:51:15.869	6.9745226	1.1875603	7.142122	-0.23739445	-0.1324478	-0.29141632	6.552383	0.3468211	7.2880917	Walking_Watch
14:51:15.890	6.9745226	1.1875603	7.142122	-0.23739445	-0.1324478	-0.29141632	6.552383	0.3468211	7.2880917	Walking_Watch
14:51:15.912	6.9745226	1.1875603	7.142122	-0.23739445	-0.1324478	-0.29141632	6.552383	0.3468211	7.2880917	Walking_Watch
14:51:15.933	6.9745226	1.1875603	7.142122	-0.23739445	-0.1324478	-0.29141632	6.552383	0.3468211	7.2880917	Walking_Watch
14:51:15.954	4.017593	1.1660118	11.808563	-0.56726164	0.6280794	-0.2816425	6.108332	0.37541884	7.662746	Walking_Watch
14:51:15.977	4.017593	1.1660118	11.808563	-0.56726164	0.6280794	-0.2816425	6.108332	0.37541884	7.662746	Walking_Watch
14:51:15.999	4.017593	1.1660118	11.808563	-0.56726164	0.6280794	-0.2816425	6.108332	0.37541884	7.662746	Walking_Watch
14:51:16.021	4.017593	1.1660118	11.808563	-0.56726164	0.6280794	-0.2816425	6.108332	0.37541884	7.662746	Walking_Watch
14:51:16.043	4.017593	1.1660118	11.808563	-0.56726164	0.6280794	-0.2816425	6.108332	0.37541884	7.662746	Walking_Watch
14:51:16.064	4.017593	1.1660118	11.808563	-0.56726164	0.6280794	-0.2816425	6.108332	0.37541884	7.662746	Walking_Watch
14:51:16.086	4.017593	1.1660118	11.808563	-0.56726164	0.6280794	-0.2816425	6.108332	0.37541884	7.662746	Walking_Watch
14:51:16.107	4.017593	1.1660118	11.808563	-0.56726164	0.6280794	-0.2816425	6.108332	0.37541884	7.662746	Walking_Watch
14:51:16.129	3.7230973	0.098165266	8.169266	-0.23617272	1.0880609	-0.55958617	6.1440973	0.5485148	7.623613	Walking_Watch
14:51:16.151	3.7230973	0.098165266	8.169266	-0.23617272	1.0880609	-0.55958617	6.1440973	0.5485148	7.623613	Walking_Watch
14:51:16.175	3.7230973	0.098165266	8.169266	-0.23617272	1.0880609	-0.55958617	6.1440973	0.5485148	7.623613	Walking_Watch
14:51:16.197	3.7230973	0.098165266	8.169266	-0.23617272	1.0880609	-0.55958617	6.1440973	0.5485148	7.623613	Walking_Watch
14:51:16.220	3.7230973	0.098165266	8.169266	-0.23617272	1.0880609	-0.55958617	6.1440973	0.5485148	7.623613	Walking_Watch
14:51:16.244	3.7230973	0.098165266	8.169266	-0.23617272	1.0880609	-0.55958617	6.1440973	0.5485148	7.623613	Walking_Watch
14:51:16.266	3.7230973	0.098165266	8.169266	-0.23617272	1.0880609	-0.55958617	6.1440973	0.5485148	7.623613	Walking_Watch
14:51:16.289	3.7230973	0.098165266	8.169266	-0.23617272	1.0880609	-0.55958617	6.1440973	0.5485148	7.623613	Walking_Watch
14:51:16.311	6.0000525	0.3040729	7.046351	-0.13354737	0.09968099	-0.44046745	5.5790462	0.40487057	8.0548525	Walking_Watch
14:51:16.334	6.0000525	0.3040729	7.046351	-0.13354737	0.09968099	-0.44046745	5.5790462	0.40487057	8.0548525	Walking_Watch
14:51:16.356	6.0000525	0.3040729	7.046351	-0.13354737	0.09968099	-0.44046745	5.5790462	0.40487057	8.0548525	Walking_Watch
14:51:16.380	6.0000525	0.3040729	7.046351	-0.13354737	0.09968099	-0.44046745	5.5790462	0.40487057	8.0548525	Walking_Watch
14:51:16.401	6.0000525	0.3040729	7.046351	-0.13354737	0.09968099	-0.44046745	5.5790462	0.40487057	8.0548525	Walking_Watch
14:51:16.423	6.0000525	0.3040729	7.046351	-0.13354737	0.09968099	-0.44046745	5.5790462	0.40487057	8.0548525	Walking_Watch
14:51:16.445	6.0000525	0.3040729	7.046351	-0.13354737	0.09968099	-0.44046745	5.5790462	0.40487057	8.0548525	Walking_Watch
14:51:16.467	6.0000525	0.3040729	7.046351	-0.13354737	0.09968099	-0.44046745	5.5790462	0.40487057	8.0548525	Walking_Watch
14:51:16.491	6.962551	-0.5219519	10.331296	-0.32413733	-0.56921643	-0.41908717	5.578747	0.23148645	8.061905	Walking_Watch
14:51:16.514	6.962551	-0.5219519	10.331296	-0.32413733	-0.56921643	-0.41908717	5.578747	0.23148645	8.061905	Walking_Watch
14:51:16.536	6.962551	-0.5219519	10.331296	-0.32413733	-0.56921643	-0.41908717	5.578747	0.23148645	8.061905	Walking_Watch
14:51:16.558	6.962551	-0.5219519	10.331296	-0.32413733	-0.56921643	-0.41908717	5.578747	0.23148645	8.061905	Walking_Watch
14:51:16.581	6.962551	-0.5219519	10.331296	-0.32413733	-0.56921643	-0.41908717	5.578747	0.23148645	8.061905	Walking_Watch
14:51:16.605	6.962551	-0.5219519	10.331296	-0.32413733	-0.56921643	-0.41908717	5.578747	0.23148645	8.061905	Walking_Watch
14:51:16.627	6.962551	-0.5219519	10.331296	-0.32413733	-0.56921643	-0.41908717	5.578747	0.23148645	8.061905	Walking_Watch
14:51:16.649	6.962551	-0.5219519	10.331296	-0.32413733	-0.56921643	-0.41908717	5.578747	0.23148645	8.061905	Walking_Watch
14:51:16.672	5.2913475	1.3671309	6.0479383	0.022223279	-0.8306667	-0.546758	6.0282946	0.78162766	7.695392	Walking_Watch
14:51:16.693	5.2913475	1.3671309	6.0479383	0.022223279	-0.8306667	-0.546758	6.0282946	0.78162766	7.695392	Walking_Watch
14:51:16.715	5.2913475	1.3671309	6.0479383	0.022223279	-0.8306667	-0.546758	6.0282946	0.78162766	7.695392	Walking_Watch
14:51:16.737	5.2913475	1.3671309	6.0479383	0.022223279	-0.8306667	-0.546758	6.0282946	0.78162766	7.695392	Walking_Watch
14:51:16.759	5.2913475	1.3671309	6.0479383	0.022223279	-0.8306667	-0.546758	6.0282946	0.78162766	7.695392	Walking_Watch
14:51:16.782	5.2913475	1.3671309	6.0479383	0.022223279	-0.8306667	-0.546758	6.0282946	0.78162766	7.695392	Walking_Watch
14:51:16.804	5.2913475	1.3671309	6.0479383	0.022223279	-0.8306667	-0.546758	6.0282946	0.78162766	7.695392	Walking_Watch
14:51:16.828	5.2913475	1.3671309	6.0479383	0.022223279	-0.8306667	-0.546758	6.0282946	0.78162766	7.695392	Walking_Watch
14:51:16.850	6.421445	1.5897985	4.8723493	-0.05657834	-0.22285587	-0.12587184	5.6018953	0.8274515	8.006523	Walking_Watch
14:51:16.872	6.421445	1.5897985	4.8723493	-0.05657834	-0.22285587	-0.12587184	5.6018953	0.8274515	8.006523	Walking_Watch
14:51:16.894	6.421445	1.5897985	4.8723493	-0.05657834	-0.22285587	-0.12587184	5.6018953	0.8274515	8.006523	Walking_Watch
14:51:16.916	6.421445	1.5897985	4.8723493	-0.05657834	-0.22285587	-0.12587184	5.6018953	0.8274515	8.006523	Walking_Watch
14:51:16.944	6.421445	1.5897985	4.8723493	-0.05657834	-0.22285587	-0.12587184	5.6018953	0.8274515	8.006523	Walking_Watch
14:51:16.966	6.421445	1.5897985	4.8723493	-0.05657834	-0.22285587	-0.12587184	5.6018953	0.8274515	8.006523	Walking_Watch
14:51:16.988	6.421445	1.5897985	4.8723493	-0.05657834	-0.22285587	-0.12587184	5.6018953	0.8274515	8.006523	Walking_Watch
14:51:17.010	6.421445	1.5897985	4.8723493	-0.05657834	-0.22285587	-0.12587184	5.6018953	0.8274515	8.006523	Walking_Watch
14:51:17.033	7.161276	2.2554069	9.545974	0.09064018	-0.56921643	-0.015916094	5.8318253	1.2829459	7.7790833	Walking_Watch
14:51:17.056	7.161276	2.2554069	9.545974	0.09064018	-0.56921643	-0.015916094	5.8318253	1.2829459	7.7790833	Walking_Watch
14:51:17.079	7.161276	2.2554069	9.545974	0.09064018	-0.56921643	-0.015916094	5.8318253	1.2829459	7.7790833	Walking_Watch
14:51:17.100	7.161276	2.2554069	9.545974	0.09064018	-0.56921643	-0.015916094	5.8318253	1.2829459	7.7790833	Walking_Watch
14:51:17.122	7.161276	2.2554069	9.545974	0.09064018	-0.56921643	-0.015916094	5.8318253	1.2829459	7.7790833	Walking_Watch
14:51:17.144	7.161276	2.2554069	9.545974	0.09064018	-0.56921643	-0.015916094	5.8318253	1.2829459	7.7790833	Walking_Watch
14:51:17.166	7.161276	2.2554069	9.545974	0.09064018	-0.56921643	-0.015916094	5.8318253	1.2829459	7.7790833	Walking_Watch
14:51:17.188	7.161276	2.2554069	9.545974	0.09064018	-0.56921643	-0.015916094	5.8318253	1.2829459	7.7790833	Walking_Watch
14:51:17.210	5.095017	-1.2737542	6.526793	-0.5324424	-1.3828889	0.11114387	6.3949585	0.8164339	7.3897386	Walking_Watch
14:51:17.233	5.095017	-1.2737542	6.526793	-0.5324424	-1.3828889	0.11114387	6.3949585	0.8164339	7.3897386	Walking_Watch
14:51:17.254	5.095017	-1.2737542	6.526793	-0.5324424	-1.3828889	0.11114387	6.3949585	0.8164339	7.3897386	Walking_Watch
14:51:17.276	5.095017	-1.2737542	6.526793	-0.5324424	-1.3828889	0.11114387	6.3949585	0.8164339	7.3897386	Walking_Watch
14:51:17.299	5.095017	-1.2737542	6.526793	-0.5324424	-1.3828889	0.11114387	6.3949585	0.8164339	7.3897386	Walking_Watch
14:51:17.322	5.095017	-1.2737542	6.526793	-0.5324424	-1.3828889	0.11114387	6.3949585	0.8164339	7.3897386	Walking_Watch
14:51:17.344	5.095017	-1.2737542	6.526793	-0.5324424	-1.3828889	0.11114387	6.3949585	0.8164339	7.3897386	Walking_Watch
14:51:17.367	5.095017	-1.2737542	6.526793	-0.5324424	-1.3828889	0.11114387	6.3949585	0.8164339	7.3897386	Walking_Watch
14:51:17.390	5.626546	0.85236186	8.085466	-0.5367184	0.18642385	0.1300807	6.032287	0.4337062	7.7196965	Walking_Watch
14:51:17.413	5.626546	0.85236186	8.085466	-0.5367184	0.18642385	0.1300807	6.032287	0.4337062	7.7196965	Walking_Watch
14:51:17.434	5.626546	0.85236186	8.085466	-0.5367184	0.18642385	0.1300807	6.032287	0.4337062	7.7196965	Walking_Watch
14:51:17.456	5.626546	0.85236186	8.085466	-0.5367184	0.18642385	0.1300807	6.032287	0.4337062	7.7196965	Walking_Watch
14:51:17.478	5.626546	0.85236186	8.085466	-0.5367184	0.18642385	0.1300807	6.032287	0.4337062	7.7196965	Walking_Watch
14:51:17.500	5.626546	0.85236186	8.085466	-0.5367184	0.18642385	0.1300807	6.032287	0.4337062	7.7196965	Walking_Watch
14:51:17.522	5.626546	0.85236186	8.085466	-0.5367184	0.18642385	0.1300807	6.032287	0.4337062	7.7196965	Walking_Watch
14:51:17.545	5.626546	0.85236186	8.085466	-0.5367184	0.18642385	0.1300807	6.032287	0.4337062	7.7196965	Walking_Watch
14:51:17.568	7.039168	0.22027329	7.099025	0.47243097	-0.58815324	0.2339278	6.4887834	0.7239084	7.3172336	Walking_Watch
14:51:17.590	7.039168	0.22027329	7.099025	0.47243097	-0.58815324	0.2339278	6.4887834	0.7239084	7.3172336	Walking_Watch
14:51:17.614	7.039168	0.22027329	7.099025	0.47243097	-0.58815324	0.2339278	6.4887834	0.7239084	7.3172336	Walking_Watch
14:51:17.635	7.039168	0.22027329	7.099025	0.47243097	-0.58815324	0.2339278	6.4887834	0.7239084	7.3172336	Walking_Watch
14:51:17.657	7.039168	0.22027329	7.099025	0.47243097	-0.58815324	0.2339278	6.4887834	0.7239084	7.3172336	Walking_Watch
14:51:17.679	7.039168	0.22027329	7.099025	0.47243097	-0.58815324	0.2339278	6.4887834	0.7239084	7.3172336	Walking_Watch
14:51:17.701	7.039168	0.22027329	7.099025	0.47243097	-0.58815324	0.2339278	6.4887834	0.7239084	7.3172336	Walking_Watch
14:51:17.723	7.039168	0.22027329	7.099025	0.47243097	-0.58815324	0.2339278	6.4887834	0.7239084	7.3172336	Walking_Watch
14:51:17.745	4.6472874	0.90503585	7.9154725	-0.11277794	-0.27539027	0.38969842	6.808145	0.79987	7.012821	Walking_Watch
14:51:17.767	4.6472874	0.90503585	7.9154725	-0.11277794	-0.27539027	0.38969842	6.808145	0.79987	7.012821	Walking_Watch
14:51:17.788	4.6472874	0.90503585	7.9154725	-0.11277794	-0.27539027	0.38969842	6.808145	0.79987	7.012821	Walking_Watch
14:51:17.813	4.6472874	0.90503585	7.9154725	-0.11277794	-0.27539027	0.38969842	6.808145	0.79987	7.012821	Walking_Watch
14:51:17.838	4.6472874	0.90503585	7.9154725	-0.11277794	-0.27539027	0.38969842	6.808145	0.79987	7.012821	Walking_Watch
14:51:17.861	4.6472874	0.90503585	7.9154725	-0.11277794	-0.27539027	0.38969842	6.808145	0.79987	7.012821	Walking_Watch
14:51:17.883	4.6472874	0.90503585	7.9154725	-0.11277794	-0.27539027	0.38969842	6.808145	0.79987	7.012821	Walking_Watch
14:51:17.906	4.6472874	0.90503585	7.9154725	-0.11277794	-0.27539027	0.38969842	6.808145	0.79987	7.012821	Walking_Watch
14:51:17.928	5.786962	0.9481328	7.439012	0.12179431	0.16321099	0.63587713	6.4122734	0.8518775	7.3707066	Walking_Watch
14:51:17.951	5.786962	0.9481328	7.439012	0.12179431	0.16321099	0.63587713	6.4122734	0.8518775	7.3707066	Walking_Watch
14:51:17.972	5.786962	0.9481328	7.439012	0.12179431	0.16321099	0.63587713	6.4122734	0.8518775	7.3707066	Walking_Watch
14:51:17.994	5.786962	0.9481328	7.439012	0.12179431	0.16321099	0.63587713	6.4122734	0.8518775	7.3707066	Walking_Watch
14:51:18.015	5.786962	0.9481328	7.439012	0.12179431	0.16321099	0.63587713	6.4122734	0.8518775	7.3707066	Walking_Watch
14:51:18.038	5.786962	0.9481328	7.439012	0.12179431	0.16321099	0.63587713	6.4122734	0.8518775	7.3707066	Walking_Watch
14:51:18.061	5.786962	0.9481328	7.439012	0.12179431	0.16321099	0.63587713	6.4122734	0.8518775	7.3707066	Walking_Watch
14:51:18.084	5.786962	0.9481328	7.439012	0.12179431	0.16321099	0.63587713	6.4122734	0.8518775	7.3707066	Walking_Watch
14:51:18.108	7.3600006	0.7685622	6.9457912	0.21098064	-0.4152784	0.22354308	6.64236	0.66660863	7.1836586	Walking_Watch
14:51:18.131	7.3600006	0.7685622	6.9457912	0.21098064	-0.4152784	0.22354308	6.64236	0.66660863	7.1836586	Walking_Watch
14:51:18.153	7.3600006	0.7685622	6.9457912	0.21098064	-0.4152784	0.22354308	6.64236	0.66660863	7.1836586	Walking_Watch
14:51:18.177	7.3600006	0.7685622	6.9457912	0.21098064	-0.4152784	0.22354308	6.64236	0.66660863	7.1836586	Walking_Watch
14:51:18.199	7.3600006	0.7685622	6.9457912	0.21098064	-0.4152784	0.22354308	6.64236	0.66660863	7.1836586	Walking_Watch
14:51:18.221	7.3600006	0.7685622	6.9457912	0.21098064	-0.4152784	0.22354308	6.64236	0.66660863	7.1836586	Walking_Watch
14:51:18.244	7.3600006	0.7685622	6.9457912	0.21098064	-0.4152784	0.22354308	6.64236	0.66660863	7.1836586	Walking_Watch
14:51:18.266	7.3600006	0.7685622	6.9457912	0.21098064	-0.4152784	0.22354308	6.64236	0.66660863	7.1836586	Walking_Watch
14:51:18.290	5.8420305	-0.3902668	8.284191	-0.29237232	0.6262468	0.29623607	6.5710697	0.4343287	7.2665477	Walking_Watch
14:51:18.312	5.8420305	-0.3902668	8.284191	-0.29237232	0.6262468	0.29623607	6.5710697	0.4343287	7.2665477	Walking_Watch
14:51:18.334	5.8420305	-0.3902668	8.284191	-0.29237232	0.6262468	0.29623607	6.5710697	0.4343287	7.2665477	Walking_Watch
14:51:18.356	5.8420305	-0.3902668	8.284191	-0.29237232	0.6262468	0.29623607	6.5710697	0.4343287	7.2665477	Walking_Watch
14:51:18.380	5.8420305	-0.3902668	8.284191	-0.29237232	0.6262468	0.29623607	6.5710697	0.4343287	7.2665477	Walking_Watch
14:51:18.403	5.8420305	-0.3902668	8.284191	-0.29237232	0.6262468	0.29623607	6.5710697	0.4343287	7.2665477	Walking_Watch
14:51:18.425	5.8420305	-0.3902668	8.284191	-0.29237232	0.6262468	0.29623607	6.5710697	0.4343287	7.2665477	Walking_Watch
14:51:18.448	5.8420305	-0.3902668	8.284191	-0.29237232	0.6262468	0.29623607	6.5710697	0.4343287	7.2665477	Walking_Watch
14:51:18.471	5.116565	1.1205206	7.223527	-0.027867671	1.2474968	-0.4991105	6.821708	0.40169075	7.033723	Walking_Watch
14:51:18.493	5.116565	1.1205206	7.223527	-0.027867671	1.2474968	-0.4991105	6.821708	0.40169075	7.033723	Walking_Watch
14:51:18.515	5.116565	1.1205206	7.223527	-0.027867671	1.2474968	-0.4991105	6.821708	0.40169075	7.033723	Walking_Watch
14:51:18.537	5.116565	1.1205206	7.223527	-0.027867671	1.2474968	-0.4991105	6.821708	0.40169075	7.033723	Walking_Watch
14:51:18.559	5.116565	1.1205206	7.223527	-0.027867671	1.2474968	-0.4991105	6.821708	0.40169075	7.033723	Walking_Watch
14:51:18.581	5.116565	1.1205206	7.223527	-0.027867671	1.2474968	-0.4991105	6.821708	0.40169075	7.033723	Walking_Watch
14:51:18.603	5.116565	1.1205206	7.223527	-0.027867671	1.2474968	-0.4991105	6.821708	0.40169075	7.033723	Walking_Watch
14:51:18.626	5.116565	1.1205206	7.223527	-0.027867671	1.2474968	-0.4991105	6.821708	0.40169075	7.033723	Walking_Watch
14:51:18.649	6.3304625	0.69673395	6.308914	-0.030311134	0.1241156	-0.044626758	6.558235	0.5843404	7.267627	Walking_Watch
14:51:18.670	6.3304625	0.69673395	6.308914	-0.030311134	0.1241156	-0.044626758	6.558235	0.5843404	7.267627	Walking_Watch
14:51:18.692	6.3304625	0.69673395	6.308914	-0.030311134	0.1241156	-0.044626758	6.558235	0.5843404	7.267627	Walking_Watch
14:51:18.714	6.3304625	0.69673395	6.308914	-0.030311134	0.1241156	-0.044626758	6.558235	0.5843404	7.267627	Walking_Watch
14:51:18.736	6.3304625	0.69673395	6.308914	-0.030311134	0.1241156	-0.044626758	6.558235	0.5843404	7.267627	Walking_Watch
14:51:18.762	6.3304625	0.69673395	6.308914	-0.030311134	0.1241156	-0.044626758	6.558235	0.5843404	7.267627	Walking_Watch
14:51:18.783	6.3304625	0.69673395	6.308914	-0.030311134	0.1241156	-0.044626758	6.558235	0.5843404	7.267627	Walking_Watch
14:51:18.807	6.3304625	0.69673395	6.308914	-0.030311134	0.1241156	-0.044626758	6.558235	0.5843404	7.267627	Walking_Watch
14:51:18.829	7.18043	1.3982565	7.989695	0.4504398	0.1277808	0.1526827	6.6294856	0.9252762	7.166877	Walking_Watch
14:51:18.851	7.18043	1.3982565	7.989695	0.4504398	0.1277808	0.1526827	6.6294856	0.9252762	7.166877	Walking_Watch
14:51:18.872	7.18043	1.3982565	7.989695	0.4504398	0.1277808	0.1526827	6.6294856	0.9252762	7.166877	Walking_Watch
14:51:18.893	7.18043	1.3982565	7.989695	0.4504398	0.1277808	0.1526827	6.6294856	0.9252762	7.166877	Walking_Watch
14:51:18.914	7.18043	1.3982565	7.989695	0.4504398	0.1277808	0.1526827	6.6294856	0.9252762	7.166877	Walking_Watch
14:51:18.937	7.18043	1.3982565	7.989695	0.4504398	0.1277808	0.1526827	6.6294856	0.9252762	7.166877	Walking_Watch
14:51:18.959	7.18043	1.3982565	7.989695	0.4504398	0.1277808	0.1526827	6.6294856	0.9252762	7.166877	Walking_Watch
14:51:18.981	7.18043	1.3982565	7.989695	0.4504398	0.1277808	0.1526827	6.6294856	0.9252762	7.166877	Walking_Watch
14:51:19.003	5.9880815	2.185973	5.602603	0.27634323	0.6085317	-0.10632415	6.737564	1.2894515	7.008058	Walking_Watch
14:51:19.025	5.9880815	2.185973	5.602603	0.27634323	0.6085317	-0.10632415	6.737564	1.2894515	7.008058	Walking_Watch
14:51:19.047	5.9880815	2.185973	5.602603	0.27634323	0.6085317	-0.10632415	6.737564	1.2894515	7.008058	Walking_Watch
14:51:19.069	5.9880815	2.185973	5.602603	0.27634323	0.6085317	-0.10632415	6.737564	1.2894515	7.008058	Walking_Watch
14:51:19.092	5.9880815	2.185973	5.602603	0.27634323	0.6085317	-0.10632415	6.737564	1.2894515	7.008058	Walking_Watch
14:51:19.115	5.9880815	2.185973	5.602603	0.27634323	0.6085317	-0.10632415	6.737564	1.2894515	7.008058	Walking_Watch
14:51:19.137	5.9880815	2.185973	5.602603	0.27634323	0.6085317	-0.10632415	6.737564	1.2894515	7.008058	Walking_Watch
14:51:19.160	5.9880815	2.185973	5.602603	0.27634323	0.6085317	-0.10632415	6.737564	1.2894515	7.008058	Walking_Watch
14:51:19.182	6.201172	1.5658557	5.2745876	-0.08345641	0.07341379	0.2650819	6.436036	1.0945042	7.3177705	Walking_Watch
14:51:19.205	6.201172	1.5658557	5.2745876	-0.08345641	0.07341379	0.2650819	6.436036	1.0945042	7.3177705	Walking_Watch
14:51:19.227	6.201172	1.5658557	5.2745876	-0.08345641	0.07341379	0.2650819	6.436036	1.0945042	7.3177705	Walking_Watch
14:51:19.251	6.201172	1.5658557	5.2745876	-0.08345641	0.07341379	0.2650819	6.436036	1.0945042	7.3177705	Walking_Watch
14:51:19.273	6.201172	1.5658557	5.2745876	-0.08345641	0.07341379	0.2650819	6.436036	1.0945042	7.3177705	Walking_Watch
14:51:19.296	6.201172	1.5658557	5.2745876	-0.08345641	0.07341379	0.2650819	6.436036	1.0945042	7.3177705	Walking_Watch
14:51:19.318	6.201172	1.5658557	5.2745876	-0.08345641	0.07341379	0.2650819	6.436036	1.0945042	7.3177705	Walking_Watch
14:51:19.340	6.201172	1.5658557	5.2745876	-0.08345641	0.07341379	0.2650819	6.436036	1.0945042	7.3177705	Walking_Watch
14:51:19.362	7.491686	1.525153	9.979338	-0.1469864	0.48758042	-0.2480449	6.333828	0.7495038	7.449239	Walking_Watch
14:51:19.383	7.491686	1.525153	9.979338	-0.1469864	0.48758042	-0.2480449	6.333828	0.7495038	7.449239	Walking_Watch
14:51:19.406	7.491686	1.525153	9.979338	-0.1469864	0.48758042	-0.2480449	6.333828	0.7495038	7.449239	Walking_Watch
14:51:19.427	7.491686	1.525153	9.979338	-0.1469864	0.48758042	-0.2480449	6.333828	0.7495038	7.449239	Walking_Watch
14:51:19.450	7.491686	1.525153	9.979338	-0.1469864	0.48758042	-0.2480449	6.333828	0.7495038	7.449239	Walking_Watch
14:51:19.473	7.491686	1.525153	9.979338	-0.1469864	0.48758042	-0.2480449	6.333828	0.7495038	7.449239	Walking_Watch
14:51:19.496	7.491686	1.525153	9.979338	-0.1469864	0.48758042	-0.2480449	6.333828	0.7495038	7.449239	Walking_Watch
14:51:19.519	7.491686	1.525153	9.979338	-0.1469864	0.48758042	-0.2480449	6.333828	0.7495038	7.449239	Walking_Watch
14:51:19.541	6.2777886	-1.0008069	5.952167	-0.019926423	-0.78912795	-0.1826823	6.6709647	0.5105454	7.1699266	Walking_Watch
14:51:19.562	6.2777886	-1.0008069	5.952167	-0.019926423	-0.78912795	-0.1826823	6.6709647	0.5105454	7.1699266	Walking_Watch
14:51:19.583	6.2777886	-1.0008069	5.952167	-0.019926423	-0.78912795	-0.1826823	6.6709647	0.5105454	7.1699266	Walking_Watch
14:51:19.605	6.2777886	-1.0008069	5.952167	-0.019926423	-0.78912795	-0.1826823	6.6709647	0.5105454	7.1699266	Walking_Watch
14:51:19.627	6.2777886	-1.0008069	5.952167	-0.019926423	-0.78912795	-0.1826823	6.6709647	0.5105454	7.1699266	Walking_Watch
14:51:19.649	6.2777886	-1.0008069	5.952167	-0.019926423	-0.78912795	-0.1826823	6.6709647	0.5105454	7.1699266	Walking_Watch
14:51:19.671	6.2777886	-1.0008069	5.952167	-0.019926423	-0.78912795	-0.1826823	6.6709647	0.5105454	7.1699266	Walking_Watch
14:51:19.693	6.2777886	-1.0008069	5.952167	-0.019926423	-0.78912795	-0.1826823	6.6709647	0.5105454	7.1699266	Walking_Watch
14:51:19.715	4.5491223	0.014365649	7.2019787	-0.019926423	-0.78912795	-0.1826823	6.6709647	0.5105454	7.1699266	Walking_Watch
14:51:19.738	4.5491223	0.014365649	7.2019787	-0.15431677	-0.112900116	-0.045237627	5.9920244	0.3752803	7.754041	Walking_Watch
14:51:19.761	4.5491223	0.014365649	7.2019787	-0.15431677	-0.112900116	-0.045237627	5.9920244	0.3752803	7.754041	Walking_Watch
14:51:19.782	4.5491223	0.014365649	7.2019787	-0.15431677	-0.112900116	-0.045237627	5.9920244	0.3752803	7.754041	Walking_Watch
14:51:19.804	4.5491223	0.014365649	7.2019787	-0.15431677	-0.112900116	-0.045237627	5.9920244	0.3752803	7.754041	Walking_Watch
14:51:19.826	4.5491223	0.014365649	7.2019787	-0.15431677	-0.112900116	-0.045237627	5.9920244	0.3752803	7.754041	Walking_Watch
14:51:19.848	4.5491223	0.014365649	7.2019787	-0.15431677	-0.112900116	-0.045237627	5.9920244	0.3752803	7.754041	Walking_Watch
14:51:19.870	4.5491223	0.014365649	7.2019787	-0.15431677	-0.112900116	-0.045237627	5.9920244	0.3752803	7.754041	Walking_Watch
14:51:19.892	4.5491223	0.014365649	7.2019787	-0.15431677	-0.112900116	-0.045237627	5.9920244	0.3752803	7.754041	Walking_Watch
14:51:19.915	6.8500204	-0.25379312	8.073495	0.06192952	0.5107933	-0.17046499	5.795172	0.61789954	7.8869824	Walking_Watch
14:51:19.938	6.8500204	-0.25379312	8.073495	0.06192952	0.5107933	-0.17046499	5.795172	0.61789954	7.8869824	Walking_Watch
14:51:19.962	6.8500204	-0.25379312	8.073495	0.06192952	0.5107933	-0.17046499	5.795172	0.61789954	7.8869824	Walking_Watch
14:51:19.984	6.8500204	-0.25379312	8.073495	0.06192952	0.5107933	-0.17046499	5.795172	0.61789954	7.8869824	Walking_Watch
14:51:20.007	6.8500204	-0.25379312	8.073495	0.06192952	0.5107933	-0.17046499	5.795172	0.61789954	7.8869824	Walking_Watch
14:51:20.030	6.8500204	-0.25379312	8.073495	0.06192952	0.5107933	-0.17046499	5.795172	0.61789954	7.8869824	Walking_Watch
14:51:20.053	6.8500204	-0.25379312	8.073495	0.06192952	0.5107933	-0.17046499	5.795172	0.61789954	7.8869824	Walking_Watch
14:51:20.075	3.703943	2.0183737	10.012857	0.06192952	0.5107933	-0.17046499	5.795172	0.61789954	7.8869824	Walking_Watch
14:51:20.098	3.703943	2.0183737	10.012857	-0.09384112	-0.15932587	0.059831195	5.0063844	1.0851463	8.362352	Walking_Watch
14:51:20.120	3.703943	2.0183737	10.012857	-0.09384112	-0.15932587	0.059831195	5.0063844	1.0851463	8.362352	Walking_Watch
14:51:20.142	3.703943	2.0183737	10.012857	-0.09384112	-0.15932587	0.059831195	5.0063844	1.0851463	8.362352	Walking_Watch
14:51:20.164	3.703943	2.0183737	10.012857	-0.09384112	-0.15932587	0.059831195	5.0063844	1.0851463	8.362352	Walking_Watch
14:51:20.186	3.703943	2.0183737	10.012857	-0.09384112	-0.15932587	0.059831195	5.0063844	1.0851463	8.362352	Walking_Watch
14:51:20.209	3.703943	2.0183737	10.012857	-0.09384112	-0.15932587	0.059831195	5.0063844	1.0851463	8.362352	Walking_Watch
14:51:20.232	3.703943	2.0183737	10.012857	-0.09384112	-0.15932587	0.059831195	5.0063844	1.0851463	8.362352	Walking_Watch
14:51:20.255	4.12773	1.9369683	9.268238	-0.09384112	-0.15932587	0.059831195	5.0063844	1.0851463	8.362352	Walking_Watch
14:51:20.278	4.12773	1.9369683	9.268238	-0.50128824	1.1314324	0.477663	4.971597	1.4656008	8.324998	Walking_Watch
14:51:20.300	4.12773	1.9369683	9.268238	-0.50128824	1.1314324	0.477663	4.971597	1.4656008	8.324998	Walking_Watch
14:51:20.322	4.12773	1.9369683	9.268238	-0.50128824	1.1314324	0.477663	4.971597	1.4656008	8.324998	Walking_Watch
14:51:20.344	4.12773	1.9369683	9.268238	-0.50128824	1.1314324	0.477663	4.971597	1.4656008	8.324998	Walking_Watch
14:51:20.367	4.12773	1.9369683	9.268238	-0.50128824	1.1314324	0.477663	4.971597	1.4656008	8.324998	Walking_Watch
14:51:20.390	4.12773	1.9369683	9.268238	-0.50128824	1.1314324	0.477663	4.971597	1.4656008	8.324998	Walking_Watch
14:51:20.412	4.12773	1.9369683	9.268238	-0.50128824	1.1314324	0.477663	4.971597	1.4656008	8.324998	Walking_Watch
14:51:20.434	4.12773	1.9369683	9.268238	-0.50128824	1.1314324	0.477663	4.971597	1.4656008	8.324998	Walking_Watch
14:51:20.456	6.2706056	1.2617828	8.686429	0.16577661	-0.66512233	0.52531046	5.5883083	1.286401	7.955271	Walking_Watch
14:51:20.479	6.2706056	1.2617828	8.686429	0.16577661	-0.66512233	0.52531046	5.5883083	1.286401	7.955271	Walking_Watch
14:51:20.502	6.2706056	1.2617828	8.686429	0.16577661	-0.66512233	0.52531046	5.5883083	1.286401	7.955271	Walking_Watch
14:51:20.525	6.2706056	1.2617828	8.686429	0.16577661	-0.66512233	0.52531046	5.5883083	1.286401	7.955271	Walking_Watch
14:51:20.548	6.2706056	1.2617828	8.686429	0.16577661	-0.66512233	0.52531046	5.5883083	1.286401	7.955271	Walking_Watch
14:51:20.570	6.2706056	1.2617828	8.686429	0.16577661	-0.66512233	0.52531046	5.5883083	1.286401	7.955271	Walking_Watch
14:51:20.593	6.2706056	1.2617828	8.686429	0.16577661	-0.66512233	0.52531046	5.5883083	1.286401	7.955271	Walking_Watch
14:51:20.615	4.9872746	0.50758624	7.8268843	-0.4243192	0.29149267	-0.06722877	6.5849624	0.861077	7.215757	Walking_Watch
14:51:20.638	4.9872746	0.50758624	7.8268843	-0.4243192	0.29149267	-0.06722877	6.5849624	0.861077	7.215757	Walking_Watch
14:51:20.660	4.9872746	0.50758624	7.8268843	-0.4243192	0.29149267	-0.06722877	6.5849624	0.861077	7.215757	Walking_Watch
14:51:20.681	4.9872746	0.50758624	7.8268843	-0.4243192	0.29149267	-0.06722877	6.5849624	0.861077	7.215757	Walking_Watch
14:51:20.703	4.9872746	0.50758624	7.8268843	-0.4243192	0.29149267	-0.06722877	6.5849624	0.861077	7.215757	Walking_Watch
14:51:20.725	4.9872746	0.50758624	7.8268843	-0.4243192	0.29149267	-0.06722877	6.5849624	0.861077	7.215757	Walking_Watch
14:51:20.747	4.9872746	0.50758624	7.8268843	-0.4243192	0.29149267	-0.06722877	6.5849624	0.861077	7.215757	Walking_Watch
14:51:20.769	4.9872746	0.50758624	7.8268843	-0.4243192	0.29149267	-0.06722877	6.5849624	0.861077	7.215757	Walking_Watch
14:51:20.791	4.9872746	0.50758624	7.8268843	-0.4243192	0.29149267	-0.06722877	6.5849624	0.861077	7.215757	Walking_Watch
14:51:20.813	5.4350038	0.7110996	6.610593	-0.59841585	0.9298469	-0.51193863	6.909497	0.5407389	6.93807	Walking_Watch
14:51:20.835	5.4350038	0.7110996	6.610593	-0.59841585	0.9298469	-0.51193863	6.909497	0.5407389	6.93807	Walking_Watch
14:51:20.858	5.4350038	0.7110996	6.610593	-0.59841585	0.9298469	-0.51193863	6.909497	0.5407389	6.93807	Walking_Watch
14:51:20.881	5.4350038	0.7110996	6.610593	-0.59841585	0.9298469	-0.51193863	6.909497	0.5407389	6.93807	Walking_Watch
14:51:20.903	5.4350038	0.7110996	6.610593	-0.59841585	0.9298469	-0.51193863	6.909497	0.5407389	6.93807	Walking_Watch
14:51:20.925	5.4350038	0.7110996	6.610593	-0.59841585	0.9298469	-0.51193863	6.909497	0.5407389	6.93807	Walking_Watch
14:51:20.946	5.4350038	0.7110996	6.610593	-0.59841585	0.9298469	-0.51193863	6.909497	0.5407389	6.93807	Walking_Watch
14:51:20.969	5.4350038	0.7110996	6.610593	-0.59841585	0.9298469	-0.51193863	6.909497	0.5407389	6.93807	Walking_Watch
14:51:20.996	6.572284	0.27055305	6.5052447	-0.35162625	0.26950154	-0.0030879239	6.702195	0.33979484	7.1509027	Walking_Watch
14:51:21.018	6.572284	0.27055305	6.5052447	-0.35162625	0.26950154	-0.0030879239	6.702195	0.33979484	7.1509027	Walking_Watch
14:51:21.045	6.572284	0.27055305	6.5052447	-0.35162625	0.26950154	-0.0030879239	6.702195	0.33979484	7.1509027	Walking_Watch
14:51:21.069	6.572284	0.27055305	6.5052447	-0.35162625	0.26950154	-0.0030879239	6.702195	0.33979484	7.1509027	Walking_Watch
14:51:21.092	6.572284	0.27055305	6.5052447	-0.35162625	0.26950154	-0.0030879239	6.702195	0.33979484	7.1509027	Walking_Watch
14:51:21.115	6.572284	0.27055305	6.5052447	-0.35162625	0.26950154	-0.0030879239	6.702195	0.33979484	7.1509027	Walking_Watch
14:51:21.138	6.572284	0.27055305	6.5052447	-0.35162625	0.26950154	-0.0030879239	6.702195	0.33979484	7.1509027	Walking_Watch
14:51:21.160	6.7303066	1.1085492	6.6273527	0.032607988	-0.15871501	0.076935425	6.9258575	0.3196642	6.93546	Walking_Watch
14:51:21.183	6.7303066	1.1085492	6.6273527	0.032607988	-0.15871501	0.076935425	6.9258575	0.3196642	6.93546	Walking_Watch
14:51:21.206	6.7303066	1.1085492	6.6273527	0.032607988	-0.15871501	0.076935425	6.9258575	0.3196642	6.93546	Walking_Watch
14:51:21.227	6.7303066	1.1085492	6.6273527	0.032607988	-0.15871501	0.076935425	6.9258575	0.3196642	6.93546	Walking_Watch
14:51:21.250	6.7303066	1.1085492	6.6273527	0.032607988	-0.15871501	0.076935425	6.9258575	0.3196642	6.93546	Walking_Watch
14:51:21.273	6.7303066	1.1085492	6.6273527	0.032607988	-0.15871501	0.076935425	6.9258575	0.3196642	6.93546	Walking_Watch
14:51:21.295	6.7303066	1.1085492	6.6273527	0.032607988	-0.15871501	0.076935425	6.9258575	0.3196642	6.93546	Walking_Watch
14:51:21.318	6.7303066	1.1085492	6.6273527	0.032607988	-0.15871501	0.076935425	6.9258575	0.3196642	6.93546	Walking_Watch
14:51:21.341	6.055121	1.1731946	5.011217	0.0038973202	0.86265165	0.3023447	6.7524657	0.29900312	7.1052856	Walking_Watch
14:51:21.364	6.055121	1.1731946	5.011217	0.0038973202	0.86265165	0.3023447	6.7524657	0.29900312	7.1052856	Walking_Watch
14:51:21.386	6.055121	1.1731946	5.011217	0.0038973202	0.86265165	0.3023447	6.7524657	0.29900312	7.1052856	Walking_Watch
14:51:21.410	6.055121	1.1731946	5.011217	0.0038973202	0.86265165	0.3023447	6.7524657	0.29900312	7.1052856	Walking_Watch
14:51:21.433	6.055121	1.1731946	5.011217	0.0038973202	0.86265165	0.3023447	6.7524657	0.29900312	7.1052856	Walking_Watch
14:51:21.455	6.055121	1.1731946	5.011217	0.0038973202	0.86265165	0.3023447	6.7524657	0.29900312	7.1052856	Walking_Watch
14:51:21.477	6.055121	1.1731946	5.011217	0.0038973202	0.86265165	0.3023447	6.7524657	0.29900312	7.1052856	Walking_Watch
14:51:21.499	6.055121	1.1731946	5.011217	0.0038973202	0.86265165	0.3023447	6.7524657	0.29900312	7.1052856	Walking_Watch
14:51:21.520	6.122161	1.3312168	5.5906315	0.095527105	0.56577116	-0.14786299	6.2048163	0.42862114	7.582009	Walking_Watch
14:51:21.541	6.122161	1.3312168	5.5906315	0.095527105	0.56577116	-0.14786299	6.2048163	0.42862114	7.582009	Walking_Watch
14:51:21.563	6.122161	1.3312168	5.5906315	0.095527105	0.56577116	-0.14786299	6.2048163	0.42862114	7.582009	Walking_Watch
14:51:21.585	6.122161	1.3312168	5.5906315	0.095527105	0.56577116	-0.14786299	6.2048163	0.42862114	7.582009	Walking_Watch
14:51:21.607	6.122161	1.3312168	5.5906315	0.095527105	0.56577116	-0.14786299	6.2048163	0.42862114	7.582009	Walking_Watch
14:51:21.630	6.122161	1.3312168	5.5906315	0.095527105	0.56577116	-0.14786299	6.2048163	0.42862114	7.582009	Walking_Watch
14:51:21.653	6.122161	1.3312168	5.5906315	0.095527105	0.56577116	-0.14786299	6.2048163	0.42862114	7.582009	Walking_Watch
14:51:21.676	6.122161	1.3312168	5.5906315	0.095527105	0.56577116	-0.14786299	6.2048163	0.42862114	7.582009	Walking_Watch
14:51:21.699	6.960157	0.045491222	9.725544	0.11202047	0.50896066	0.509428	5.603371	0.83704793	8.004496	Walking_Watch
14:51:21.722	6.960157	0.045491222	9.725544	0.11202047	0.50896066	0.509428	5.603371	0.83704793	8.004496	Walking_Watch
14:51:21.744	6.960157	0.045491222	9.725544	0.11202047	0.50896066	0.509428	5.603371	0.83704793	8.004496	Walking_Watch
14:51:21.765	6.960157	0.045491222	9.725544	0.11202047	0.50896066	0.509428	5.603371	0.83704793	8.004496	Walking_Watch
14:51:21.786	6.960157	0.045491222	9.725544	0.11202047	0.50896066	0.509428	5.603371	0.83704793	8.004496	Walking_Watch
14:51:21.812	6.960157	0.045491222	9.725544	0.11202047	0.50896066	0.509428	5.603371	0.83704793	8.004496	Walking_Watch
14:51:21.840	6.960157	0.045491222	9.725544	0.11202047	0.50896066	0.509428	5.603371	0.83704793	8.004496	Walking_Watch
14:51:21.863	6.960157	0.045491222	9.725544	0.11202047	0.50896066	0.509428	5.603371	0.83704793	8.004496	Walking_Watch
14:51:21.886	5.193182	-1.2737542	8.74868	0.26901284	-0.72254366	-0.23155153	5.336754	0.7155726	8.196179	Walking_Watch
14:51:21.908	5.193182	-1.2737542	8.74868	0.26901284	-0.72254366	-0.23155153	5.336754	0.7155726	8.196179	Walking_Watch
14:51:21.931	5.193182	-1.2737542	8.74868	0.26901284	-0.72254366	-0.23155153	5.336754	0.7155726	8.196179	Walking_Watch
14:51:21.953	5.193182	-1.2737542	8.74868	0.26901284	-0.72254366	-0.23155153	5.336754	0.7155726	8.196179	Walking_Watch
14:51:21.976	5.193182	-1.2737542	8.74868	0.26901284	-0.72254366	-0.23155153	5.336754	0.7155726	8.196179	Walking_Watch
14:51:22.000	5.193182	-1.2737542	8.74868	0.26901284	-0.72254366	-0.23155153	5.336754	0.7155726	8.196179	Walking_Watch
14:51:22.021	5.193182	-1.2737542	8.74868	0.26901284	-0.72254366	-0.23155153	5.336754	0.7155726	8.196179	Walking_Watch
14:51:22.043	5.193182	-1.2737542	8.74868	0.26901284	-0.72254366	-0.23155153	5.336754	0.7155726	8.196179	Walking_Watch
14:51:22.066	4.879532	0.20111908	5.89231	0.09369451	-0.7579738	0.09342879	6.005541	0.5938614	7.729883	Walking_Watch
14:51:22.087	4.879532	0.20111908	5.89231	0.09369451	-0.7579738	0.09342879	6.005541	0.5938614	7.729883	Walking_Watch
14:51:22.110	4.879532	0.20111908	5.89231	0.09369451	-0.7579738	0.09342879	6.005541	0.5938614	7.729883	Walking_Watch
14:51:22.132	4.879532	0.20111908	5.89231	0.09369451	-0.7579738	0.09342879	6.005541	0.5938614	7.729883	Walking_Watch
14:51:22.154	4.879532	0.20111908	5.89231	0.09369451	-0.7579738	0.09342879	6.005541	0.5938614	7.729883	Walking_Watch
14:51:22.177	4.879532	0.20111908	5.89231	0.09369451	-0.7579738	0.09342879	6.005541	0.5938614	7.729883	Walking_Watch
14:51:22.200	4.879532	0.20111908	5.89231	0.09369451	-0.7579738	0.09342879	6.005541	0.5938614	7.729883	Walking_Watch
14:51:22.223	4.879532	0.20111908	5.89231	0.09369451	-0.7579738	0.09342879	6.005541	0.5938614	7.729883	Walking_Watch
14:51:22.246	7.352818	0.17238778	7.1109962	-0.036419783	0.26644722	0.012794573	6.3672814	0.4309344	7.445959	Walking_Watch
14:51:22.268	7.352818	0.17238778	7.1109962	-0.036419783	0.26644722	0.012794573	6.3672814	0.4309344	7.445959	Walking_Watch
14:51:22.289	7.352818	0.17238778	7.1109962	-0.036419783	0.26644722	0.012794573	6.3672814	0.4309344	7.445959	Walking_Watch
14:51:22.311	7.352818	0.17238778	7.1109962	-0.036419783	0.26644722	0.012794573	6.3672814	0.4309344	7.445959	Walking_Watch
14:51:22.333	7.352818	0.17238778	7.1109962	-0.036419783	0.26644722	0.012794573	6.3672814	0.4309344	7.445959	Walking_Watch
14:51:22.355	7.352818	0.17238778	7.1109962	-0.036419783	0.26644722	0.012794573	6.3672814	0.4309344	7.445959	Walking_Watch
14:51:22.377	7.352818	0.17238778	7.1109962	-0.036419783	0.26644722	0.012794573	6.3672814	0.4309344	7.445959	Walking_Watch
14:51:22.398	7.352818	0.17238778	7.1109962	-0.036419783	0.26644722	0.012794573	6.3672814	0.4309344	7.445959	Walking_Watch
14:51:22.420	4.889109	0.4189981	9.72315	-0.7065389	0.40877882	-0.07639176	5.8690147	0.08031214	7.856117	Walking_Watch
14:51:22.443	4.889109	0.4189981	9.72315	-0.7065389	0.40877882	-0.07639176	5.8690147	0.08031214	7.856117	Walking_Watch
14:51:22.466	4.889109	0.4189981	9.72315	-0.7065389	0.40877882	-0.07639176	5.8690147	0.08031214	7.856117	Walking_Watch
14:51:22.487	4.889109	0.4189981	9.72315	-0.7065389	0.40877882	-0.07639176	5.8690147	0.08031214	7.856117	Walking_Watch
14:51:22.510	4.889109	0.4189981	9.72315	-0.7065389	0.40877882	-0.07639176	5.8690147	0.08031214	7.856117	Walking_Watch
14:51:22.532	4.889109	0.4189981	9.72315	-0.7065389	0.40877882	-0.07639176	5.8690147	0.08031214	7.856117	Walking_Watch
14:51:22.555	4.889109	0.4189981	9.72315	-0.7065389	0.40877882	-0.07639176	5.8690147	0.08031214	7.856117	Walking_Watch
14:51:22.577	4.889109	0.4189981	9.72315	-0.7065389	0.40877882	-0.07639176	5.8690147	0.08031214	7.856117	Walking_Watch
14:51:22.600	4.850801	-0.2777359	6.4429936	-0.08956506	-0.42749572	0.10503522	5.832134	0.19415392	7.8815517	Walking_Watch
14:51:22.623	4.850801	-0.2777359	6.4429936	-0.08956506	-0.42749572	0.10503522	5.832134	0.19415392	7.8815517	Walking_Watch
14:51:22.645	4.850801	-0.2777359	6.4429936	-0.08956506	-0.42749572	0.10503522	5.832134	0.19415392	7.8815517	Walking_Watch
14:51:22.669	4.850801	-0.2777359	6.4429936	-0.08956506	-0.42749572	0.10503522	5.832134	0.19415392	7.8815517	Walking_Watch
14:51:22.690	4.850801	-0.2777359	6.4429936	-0.08956506	-0.42749572	0.10503522	5.832134	0.19415392	7.8815517	Walking_Watch
14:51:22.713	4.850801	-0.2777359	6.4429936	-0.08956506	-0.42749572	0.10503522	5.832134	0.19415392	7.8815517	Walking_Watch
14:51:22.735	4.850801	-0.2777359	6.4429936	-0.08956506	-0.42749572	0.10503522	5.832134	0.19415392	7.8815517	Walking_Watch
[truncated: 3,366 more rows]
