# Supplementary material for: Real-time Smartphone Activity Classification Using Inertial Sensors—Recognition of Scrolling, Typing, and Watching Videos While Sitting or Walking
Source: Sensors (Basel). 2020 Jan 24;20(3):655. doi: 10.3390/s20030655 (PMC7038357; doi:10.3390/s20030655)
Supplement: Supplementary file 1 [file sensors-20-00655-s001.zip › sensors-668083-supplementary/5Hz_data/5166/2019_09_14_14_19_43_Sitting_Idle.csv]

time	accX	accY	accZ	rotX	rotY	rotZ	graX	graY	graZ	activity
14:21:52.483	1.3671309	5.0591025	7.735902	0.06743341	0.0509651	-0.017380338	1.470322	5.1185594	8.234613	Sitting_Idle
14:21:52.524	1.3671309	5.0591025	7.735902	0.06743341	0.0509651	-0.017380338	1.470322	5.1185594	8.234613	Sitting_Idle
14:21:52.546	1.4174107	4.992063	7.848433	0.13585033	0.036304332	-0.0002761111	1.4763048	5.106639	8.240939	Sitting_Idle
14:21:52.565	1.4174107	4.992063	7.848433	0.13585033	0.036304332	-0.0002761111	1.4763048	5.106639	8.240939	Sitting_Idle
14:21:52.586	1.4174107	4.992063	7.848433	0.13585033	0.036304332	-0.0002761111	1.4763048	5.106639	8.240939	Sitting_Idle
14:21:52.607	1.4174107	4.992063	7.848433	0.13585033	0.036304332	-0.0002761111	1.4763048	5.106639	8.240939	Sitting_Idle
14:21:52.629	1.4174107	4.992063	7.848433	0.13585033	0.036304332	-0.0002761111	1.4763048	5.106639	8.240939	Sitting_Idle
14:21:52.650	1.4174107	4.992063	7.848433	0.13585033	0.036304332	-0.0002761111	1.4763048	5.106639	8.240939	Sitting_Idle
14:21:52.671	1.4174107	4.992063	7.848433	0.13585033	0.036304332	-0.0002761111	1.4763048	5.106639	8.240939	Sitting_Idle
14:21:52.693	1.4174107	4.992063	7.848433	0.13585033	0.036304332	-0.0002761111	1.4763048	5.106639	8.240939	Sitting_Idle
14:21:52.715	1.4940275	4.9393888	7.9561753	-0.02969416	0.016145779	-0.0014978416	1.4864734	5.1311526	8.223869	Sitting_Idle
14:21:52.736	1.4940275	4.9393888	7.9561753	-0.02969416	0.016145779	-0.0014978416	1.4864734	5.1311526	8.223869	Sitting_Idle
14:21:52.757	1.4940275	4.9393888	7.9561753	-0.02969416	0.016145779	-0.0014978416	1.4864734	5.1311526	8.223869	Sitting_Idle
14:21:52.779	1.4940275	4.9393888	7.9561753	-0.02969416	0.016145779	-0.0014978416	1.4864734	5.1311526	8.223869	Sitting_Idle
14:21:52.800	1.4940275	4.9393888	7.9561753	-0.02969416	0.016145779	-0.0014978416	1.4864734	5.1311526	8.223869	Sitting_Idle
14:21:52.822	1.4940275	4.9393888	7.9561753	-0.02969416	0.016145779	-0.0014978416	1.4864734	5.1311526	8.223869	Sitting_Idle
14:21:52.843	1.4940275	4.9393888	7.9561753	-0.02969416	0.016145779	-0.0014978416	1.4864734	5.1311526	8.223869	Sitting_Idle
14:21:52.864	1.4940275	4.9393888	7.9561753	-0.02969416	0.016145779	-0.0014978416	1.4864734	5.1311526	8.223869	Sitting_Idle
14:21:52.887	1.4820561	4.9202347	8.083072	-0.02969416	0.016145779	-0.0014978416	1.4864734	5.1311526	8.223869	Sitting_Idle
14:21:52.908	1.4820561	4.9202347	8.083072	0.039944477	-0.010732291	0.015606386	1.4751376	5.1211634	8.232131	Sitting_Idle
14:21:52.929	1.4820561	4.9202347	8.083072	0.039944477	-0.010732291	0.015606386	1.4751376	5.1211634	8.232131	Sitting_Idle
14:21:52.951	1.4820561	4.9202347	8.083072	0.039944477	-0.010732291	0.015606386	1.4751376	5.1211634	8.232131	Sitting_Idle
14:21:52.972	1.4820561	4.9202347	8.083072	0.039944477	-0.010732291	0.015606386	1.4751376	5.1211634	8.232131	Sitting_Idle
14:21:52.994	1.4820561	4.9202347	8.083072	0.039944477	-0.010732291	0.015606386	1.4751376	5.1211634	8.232131	Sitting_Idle
14:21:53.017	1.4820561	4.9202347	8.083072	0.039944477	-0.010732291	0.015606386	1.4751376	5.1211634	8.232131	Sitting_Idle
14:21:53.041	1.4820561	4.9202347	8.083072	0.039944477	-0.010732291	0.015606386	1.4751376	5.1211634	8.232131	Sitting_Idle
14:21:53.063	1.4820561	4.9202347	8.083072	0.039944477	-0.010732291	0.015606386	1.4751376	5.1211634	8.232131	Sitting_Idle
14:21:53.086	1.3024855	4.9944572	7.738296	-0.013811664	0.029584814	0.0058325413	1.465127	5.145924	8.218467	Sitting_Idle
14:21:53.109	1.3024855	4.9944572	7.738296	-0.013811664	0.029584814	0.0058325413	1.465127	5.145924	8.218467	Sitting_Idle
14:21:53.132	1.3024855	4.9944572	7.738296	-0.013811664	0.029584814	0.0058325413	1.465127	5.145924	8.218467	Sitting_Idle
14:21:53.156	1.3024855	4.9944572	7.738296	-0.013811664	0.029584814	0.0058325413	1.465127	5.145924	8.218467	Sitting_Idle
14:21:53.179	1.3024855	4.9944572	7.738296	-0.013811664	0.029584814	0.0058325413	1.465127	5.145924	8.218467	Sitting_Idle
14:21:53.202	1.3024855	4.9944572	7.738296	-0.013811664	0.029584814	0.0058325413	1.465127	5.145924	8.218467	Sitting_Idle
14:21:53.226	1.3024855	4.9944572	7.738296	-0.013811664	0.029584814	0.0058325413	1.465127	5.145924	8.218467	Sitting_Idle
14:21:53.249	1.333611	5.0207944	7.92505	-0.013811664	0.029584814	0.0058325413	1.465127	5.145924	8.218467	Sitting_Idle
14:21:53.273	1.333611	5.0207944	7.92505	0.023451116	-0.03027998	-0.008828225	1.4612312	5.1260853	8.231549	Sitting_Idle
14:21:53.295	1.333611	5.0207944	7.92505	0.023451116	-0.03027998	-0.008828225	1.4612312	5.1260853	8.231549	Sitting_Idle
14:21:53.317	1.333611	5.0207944	7.92505	0.023451116	-0.03027998	-0.008828225	1.4612312	5.1260853	8.231549	Sitting_Idle
14:21:53.339	1.333611	5.0207944	7.92505	0.023451116	-0.03027998	-0.008828225	1.4612312	5.1260853	8.231549	Sitting_Idle
14:21:53.361	1.333611	5.0207944	7.92505	0.023451116	-0.03027998	-0.008828225	1.4612312	5.1260853	8.231549	Sitting_Idle
14:21:53.385	1.333611	5.0207944	7.92505	0.023451116	-0.03027998	-0.008828225	1.4612312	5.1260853	8.231549	Sitting_Idle
14:21:53.408	1.333611	5.0207944	7.92505	0.023451116	-0.03027998	-0.008828225	1.4612312	5.1260853	8.231549	Sitting_Idle
14:21:53.432	1.0726352	5.2650104	7.4198575	0.49809343	-0.03638863	0.060199548	1.3407717	5.14285	8.241588	Sitting_Idle
14:21:53.455	1.0726352	5.2650104	7.4198575	0.49809343	-0.03638863	0.060199548	1.3407717	5.14285	8.241588	Sitting_Idle
14:21:53.478	1.0726352	5.2650104	7.4198575	0.49809343	-0.03638863	0.060199548	1.3407717	5.14285	8.241588	Sitting_Idle
14:21:53.501	1.0726352	5.2650104	7.4198575	0.49809343	-0.03638863	0.060199548	1.3407717	5.14285	8.241588	Sitting_Idle
14:21:53.524	1.0726352	5.2650104	7.4198575	0.49809343	-0.03638863	0.060199548	1.3407717	5.14285	8.241588	Sitting_Idle
14:21:53.548	1.0726352	5.2650104	7.4198575	0.49809343	-0.03638863	0.060199548	1.3407717	5.14285	8.241588	Sitting_Idle
14:21:53.571	1.0726352	5.2650104	7.4198575	0.49809343	-0.03638863	0.060199548	1.3407717	5.14285	8.241588	Sitting_Idle
14:21:53.593	1.0726352	5.2650104	7.4198575	0.49809343	-0.03638863	0.060199548	1.3407717	5.14285	8.241588	Sitting_Idle
14:21:53.615	0.7589851	5.38233	8.315316	0.3331598	0.36739329	-0.31975862	1.0013257	5.2723923	8.207895	Sitting_Idle
14:21:53.637	0.7589851	5.38233	8.315316	0.3331598	0.36739329	-0.31975862	1.0013257	5.2723923	8.207895	Sitting_Idle
14:21:53.659	0.7589851	5.38233	8.315316	0.3331598	0.36739329	-0.31975862	1.0013257	5.2723923	8.207895	Sitting_Idle
14:21:53.682	0.7589851	5.38233	8.315316	0.3331598	0.36739329	-0.31975862	1.0013257	5.2723923	8.207895	Sitting_Idle
14:21:53.704	0.7589851	5.38233	8.315316	0.3331598	0.36739329	-0.31975862	1.0013257	5.2723923	8.207895	Sitting_Idle
14:21:53.726	0.7589851	5.38233	8.315316	0.3331598	0.36739329	-0.31975862	1.0013257	5.2723923	8.207895	Sitting_Idle
14:21:53.748	0.7589851	5.38233	8.315316	0.3331598	0.36739329	-0.31975862	1.0013257	5.2723923	8.207895	Sitting_Idle
14:21:53.769	0.7589851	5.38233	8.315316	0.3331598	0.36739329	-0.31975862	1.0013257	5.2723923	8.207895	Sitting_Idle
14:21:53.790	0.73743665	4.972909	8.020821	-0.09688933	0.025308758	0.06386474	0.6598634	5.523386	8.076329	Sitting_Idle
14:21:53.811	0.73743665	4.972909	8.020821	-0.09688933	0.025308758	0.06386474	0.6598634	5.523386	8.076329	Sitting_Idle
14:21:53.833	0.73743665	4.972909	8.020821	-0.09688933	0.025308758	0.06386474	0.6598634	5.523386	8.076329	Sitting_Idle
14:21:53.854	0.73743665	4.972909	8.020821	-0.09688933	0.025308758	0.06386474	0.6598634	5.523386	8.076329	Sitting_Idle
14:21:53.876	0.73743665	4.972909	8.020821	-0.09688933	0.025308758	0.06386474	0.6598634	5.523386	8.076329	Sitting_Idle
14:21:53.897	0.73743665	4.972909	8.020821	-0.09688933	0.025308758	0.06386474	0.6598634	5.523386	8.076329	Sitting_Idle
14:21:53.919	0.73743665	4.972909	8.020821	-0.09688933	0.025308758	0.06386474	0.6598634	5.523386	8.076329	Sitting_Idle
14:21:53.940	0.73743665	4.972909	8.020821	-0.09688933	0.025308758	0.06386474	0.6598634	5.523386	8.076329	Sitting_Idle
14:21:53.962	0.73743665	4.972909	8.020821	-0.09688933	0.025308758	0.06386474	0.6598634	5.523386	8.076329	Sitting_Idle
14:21:53.984	0.8667275	5.296136	8.456578	0.05094005	0.025919622	-0.010049955	0.67001116	5.5026026	8.089671	Sitting_Idle
14:21:54.005	0.8667275	5.296136	8.456578	0.05094005	0.025919622	-0.010049955	0.67001116	5.5026026	8.089671	Sitting_Idle
14:21:54.026	0.8667275	5.296136	8.456578	0.05094005	0.025919622	-0.010049955	0.67001116	5.5026026	8.089671	Sitting_Idle
14:21:54.048	0.8667275	5.296136	8.456578	0.05094005	0.025919622	-0.010049955	0.67001116	5.5026026	8.089671	Sitting_Idle
14:21:54.069	0.8667275	5.296136	8.456578	0.05094005	0.025919622	-0.010049955	0.67001116	5.5026026	8.089671	Sitting_Idle
14:21:54.090	0.8667275	5.296136	8.456578	0.05094005	0.025919622	-0.010049955	0.67001116	5.5026026	8.089671	Sitting_Idle
14:21:54.111	0.8667275	5.296136	8.456578	0.05094005	0.025919622	-0.010049955	0.67001116	5.5026026	8.089671	Sitting_Idle
14:21:54.132	0.8667275	5.296136	8.456578	0.05094005	0.025919622	-0.010049955	0.67001116	5.5026026	8.089671	Sitting_Idle
14:21:54.153	0.69912827	7.21395	6.873963	-0.23066883	-0.28867596	-0.2342375	0.6134155	5.789051	7.8918276	Sitting_Idle
14:21:54.175	0.69912827	7.21395	6.873963	-0.23066883	-0.28867596	-0.2342375	0.6134155	5.789051	7.8918276	Sitting_Idle
14:21:54.196	0.69912827	7.21395	6.873963	-0.23066883	-0.28867596	-0.2342375	0.6134155	5.789051	7.8918276	Sitting_Idle
14:21:54.217	0.69912827	7.21395	6.873963	-0.23066883	-0.28867596	-0.2342375	0.6134155	5.789051	7.8918276	Sitting_Idle
14:21:54.238	0.69912827	7.21395	6.873963	-0.23066883	-0.28867596	-0.2342375	0.6134155	5.789051	7.8918276	Sitting_Idle
14:21:54.260	0.69912827	7.21395	6.873963	-0.23066883	-0.28867596	-0.2342375	0.6134155	5.789051	7.8918276	Sitting_Idle
14:21:54.281	0.69912827	7.21395	6.873963	-0.23066883	-0.28867596	-0.2342375	0.6134155	5.789051	7.8918276	Sitting_Idle
14:21:54.302	0.69912827	7.21395	6.873963	-0.23066883	-0.28867596	-0.2342375	0.6134155	5.789051	7.8918276	Sitting_Idle
14:21:54.324	0.69912827	7.21395	6.873963	-0.23066883	-0.28867596	-0.2342375	0.6134155	5.789051	7.8918276	Sitting_Idle
14:21:54.345	-1.6137413	5.2674046	5.8228765	-0.35528535	0.28614822	-0.38634294	-0.22100101	6.1587825	7.628293	Sitting_Idle
14:21:54.366	-1.6137413	5.2674046	5.8228765	-0.35528535	0.28614822	-0.38634294	-0.22100101	6.1587825	7.628293	Sitting_Idle
14:21:54.387	-1.6137413	5.2674046	5.8228765	-0.35528535	0.28614822	-0.38634294	-0.22100101	6.1587825	7.628293	Sitting_Idle
14:21:54.408	-1.6137413	5.2674046	5.8228765	-0.35528535	0.28614822	-0.38634294	-0.22100101	6.1587825	7.628293	Sitting_Idle
14:21:54.429	-1.6137413	5.2674046	5.8228765	-0.35528535	0.28614822	-0.38634294	-0.22100101	6.1587825	7.628293	Sitting_Idle
14:21:54.450	-1.6137413	5.2674046	5.8228765	-0.35528535	0.28614822	-0.38634294	-0.22100101	6.1587825	7.628293	Sitting_Idle
14:21:54.472	-1.6137413	5.2674046	5.8228765	-0.35528535	0.28614822	-0.38634294	-0.22100101	6.1587825	7.628293	Sitting_Idle
14:21:54.493	-1.6137413	5.2674046	5.8228765	-0.35528535	0.28614822	-0.38634294	-0.22100101	6.1587825	7.628293	Sitting_Idle
14:21:54.514	0.021548472	2.6791935	9.79019	-0.8305385	0.036915198	0.2911066	-0.4441917	4.8567953	8.507913	Sitting_Idle
14:21:54.535	0.021548472	2.6791935	9.79019	-0.8305385	0.036915198	0.2911066	-0.4441917	4.8567953	8.507913	Sitting_Idle
14:21:54.557	0.021548472	2.6791935	9.79019	-0.8305385	0.036915198	0.2911066	-0.4441917	4.8567953	8.507913	Sitting_Idle
14:21:54.580	0.021548472	2.6791935	9.79019	-0.8305385	0.036915198	0.2911066	-0.4441917	4.8567953	8.507913	Sitting_Idle
14:21:54.601	0.021548472	2.6791935	9.79019	-0.8305385	0.036915198	0.2911066	-0.4441917	4.8567953	8.507913	Sitting_Idle
14:21:54.623	0.021548472	2.6791935	9.79019	-0.8305385	0.036915198	0.2911066	-0.4441917	4.8567953	8.507913	Sitting_Idle
14:21:54.644	0.021548472	2.6791935	9.79019	-0.8305385	0.036915198	0.2911066	-0.4441917	4.8567953	8.507913	Sitting_Idle
14:21:54.665	0.021548472	2.6791935	9.79019	-0.8305385	0.036915198	0.2911066	-0.4441917	4.8567953	8.507913	Sitting_Idle
14:21:54.686	0.021548472	2.6791935	9.79019	-0.8305385	0.036915198	0.2911066	-0.4441917	4.8567953	8.507913	Sitting_Idle
14:21:54.707	-0.81165916	3.5507095	9.725544	-0.24105352	0.16092084	-0.14199685	-0.08797763	3.7460558	9.062543	Sitting_Idle
14:21:54.729	-0.81165916	3.5507095	9.725544	-0.24105352	0.16092084	-0.14199685	-0.08797763	3.7460558	9.062543	Sitting_Idle
14:21:54.752	-0.81165916	3.5507095	9.725544	-0.24105352	0.16092084	-0.14199685	-0.08797763	3.7460558	9.062543	Sitting_Idle
14:21:54.775	-0.81165916	3.5507095	9.725544	-0.24105352	0.16092084	-0.14199685	-0.08797763	3.7460558	9.062543	Sitting_Idle
14:21:54.800	-0.81165916	3.5507095	9.725544	-0.24105352	0.16092084	-0.14199685	-0.08797763	3.7460558	9.062543	Sitting_Idle
14:21:54.823	-0.81165916	3.5507095	9.725544	-0.24105352	0.16092084	-0.14199685	-0.08797763	3.7460558	9.062543	Sitting_Idle
14:21:54.846	-0.81165916	3.5507095	9.725544	-0.24105352	0.16092084	-0.14199685	-0.08797763	3.7460558	9.062543	Sitting_Idle
14:21:54.868	-0.81165916	3.5507095	9.725544	-0.24105352	0.16092084	-0.14199685	-0.08797763	3.7460558	9.062543	Sitting_Idle
14:21:54.891	0.16520496	3.6392977	8.564321	0.04116621	-0.18910494	0.2171919	0.21798824	3.7753756	9.048171	Sitting_Idle
14:21:54.915	0.16520496	3.6392977	8.564321	0.04116621	-0.18910494	0.2171919	0.21798824	3.7753756	9.048171	Sitting_Idle
14:21:54.938	0.16520496	3.6392977	8.564321	0.04116621	-0.18910494	0.2171919	0.21798824	3.7753756	9.048171	Sitting_Idle
14:21:54.961	0.16520496	3.6392977	8.564321	0.04116621	-0.18910494	0.2171919	0.21798824	3.7753756	9.048171	Sitting_Idle
14:21:54.984	0.16520496	3.6392977	8.564321	0.04116621	-0.18910494	0.2171919	0.21798824	3.7753756	9.048171	Sitting_Idle
14:21:55.006	0.16520496	3.6392977	8.564321	0.04116621	-0.18910494	0.2171919	0.21798824	3.7753756	9.048171	Sitting_Idle
14:21:55.029	0.16520496	3.6392977	8.564321	0.04116621	-0.18910494	0.2171919	0.21798824	3.7753756	9.048171	Sitting_Idle
14:21:55.052	0.8643332	3.7422516	8.669669	-0.046798386	0.023476161	0.12006434	0.5673371	3.732939	9.050616	Sitting_Idle
14:21:55.075	0.8643332	3.7422516	8.669669	-0.046798386	0.023476161	0.12006434	0.5673371	3.732939	9.050616	Sitting_Idle
14:21:55.098	0.8643332	3.7422516	8.669669	-0.046798386	0.023476161	0.12006434	0.5673371	3.732939	9.050616	Sitting_Idle
14:21:55.121	0.8643332	3.7422516	8.669669	-0.046798386	0.023476161	0.12006434	0.5673371	3.732939	9.050616	Sitting_Idle
14:21:55.145	0.8643332	3.7422516	8.669669	-0.046798386	0.023476161	0.12006434	0.5673371	3.732939	9.050616	Sitting_Idle
14:21:55.168	0.8643332	3.7422516	8.669669	-0.046798386	0.023476161	0.12006434	0.5673371	3.732939	9.050616	Sitting_Idle
14:21:55.191	0.8643332	3.7422516	8.669669	-0.046798386	0.023476161	0.12006434	0.5673371	3.732939	9.050616	Sitting_Idle
14:21:55.214	0.8643332	3.7422516	8.669669	-0.046798386	0.023476161	0.12006434	0.5673371	3.732939	9.050616	Sitting_Idle
14:21:55.236	0.4166038	3.938582	8.142929	0.044220537	0.06562586	0.13350338	0.55740803	3.7501621	9.044111	Sitting_Idle
14:21:55.261	0.4166038	3.938582	8.142929	0.044220537	0.06562586	0.13350338	0.55740803	3.7501621	9.044111	Sitting_Idle
14:21:55.284	0.4166038	3.938582	8.142929	0.044220537	0.06562586	0.13350338	0.55740803	3.7501621	9.044111	Sitting_Idle
14:21:55.306	0.4166038	3.938582	8.142929	0.044220537	0.06562586	0.13350338	0.55740803	3.7501621	9.044111	Sitting_Idle
14:21:55.329	0.4166038	3.938582	8.142929	0.044220537	0.06562586	0.13350338	0.55740803	3.7501621	9.044111	Sitting_Idle
14:21:55.352	0.4166038	3.938582	8.142929	0.044220537	0.06562586	0.13350338	0.55740803	3.7501621	9.044111	Sitting_Idle
14:21:55.375	0.4166038	3.938582	8.142929	0.044220537	0.06562586	0.13350338	0.55740803	3.7501621	9.044111	Sitting_Idle
14:21:55.398	0.4166038	3.938582	8.142929	0.044220537	0.06562586	0.13350338	0.55740803	3.7501621	9.044111	Sitting_Idle
14:21:55.421	0.9696813	3.859571	7.8963184	0.25863424	0.047910772	-0.16643146	0.66739774	3.7684433	9.029053	Sitting_Idle
14:21:55.444	0.9696813	3.859571	7.8963184	0.25863424	0.047910772	-0.16643146	0.66739774	3.7684433	9.029053	Sitting_Idle
14:21:55.467	0.9696813	3.859571	7.8963184	0.25863424	0.047910772	-0.16643146	0.66739774	3.7684433	9.029053	Sitting_Idle
14:21:55.491	0.9696813	3.859571	7.8963184	0.25863424	0.047910772	-0.16643146	0.66739774	3.7684433	9.029053	Sitting_Idle
14:21:55.514	0.9696813	3.859571	7.8963184	0.25863424	0.047910772	-0.16643146	0.66739774	3.7684433	9.029053	Sitting_Idle
14:21:55.537	0.9696813	3.859571	7.8963184	0.25863424	0.047910772	-0.16643146	0.66739774	3.7684433	9.029053	Sitting_Idle
14:21:55.559	0.9696813	3.859571	7.8963184	0.25863424	0.047910772	-0.16643146	0.66739774	3.7684433	9.029053	Sitting_Idle
14:21:55.583	0.9696813	3.859571	7.8963184	0.25863424	0.047910772	-0.16643146	0.66739774	3.7684433	9.029053	Sitting_Idle
14:21:55.607	0.04070267	3.4094474	9.035994	0.2995622	0.16397518	-0.12672523	0.39539078	3.894842	8.991342	Sitting_Idle
14:21:55.631	0.04070267	3.4094474	9.035994	0.2995622	0.16397518	-0.12672523	0.39539078	3.894842	8.991342	Sitting_Idle
14:21:55.654	0.04070267	3.4094474	9.035994	0.2995622	0.16397518	-0.12672523	0.39539078	3.894842	8.991342	Sitting_Idle
14:21:55.676	0.04070267	3.4094474	9.035994	0.2995622	0.16397518	-0.12672523	0.39539078	3.894842	8.991342	Sitting_Idle
14:21:55.699	0.04070267	3.4094474	9.035994	0.2995622	0.16397518	-0.12672523	0.39539078	3.894842	8.991342	Sitting_Idle
14:21:55.723	0.04070267	3.4094474	9.035994	0.2995622	0.16397518	-0.12672523	0.39539078	3.894842	8.991342	Sitting_Idle
14:21:55.747	0.04070267	3.4094474	9.035994	0.2995622	0.16397518	-0.12672523	0.39539078	3.894842	8.991342	Sitting_Idle
14:21:55.769	0.04070267	3.4094474	9.035994	0.2995622	0.16397518	-0.12672523	0.39539078	3.894842	8.991342	Sitting_Idle
14:21:55.792	1.8268317	4.5874305	7.1397276	0.8725538	-0.6002172	-0.17131838	0.7323714	4.4483347	8.70898	Sitting_Idle
14:21:55.815	1.8268317	4.5874305	7.1397276	0.8725538	-0.6002172	-0.17131838	0.7323714	4.4483347	8.70898	Sitting_Idle
14:21:55.840	1.8268317	4.5874305	7.1397276	0.8725538	-0.6002172	-0.17131838	0.7323714	4.4483347	8.70898	Sitting_Idle
14:21:55.863	1.8268317	4.5874305	7.1397276	0.8725538	-0.6002172	-0.17131838	0.7323714	4.4483347	8.70898	Sitting_Idle
14:21:55.886	1.8268317	4.5874305	7.1397276	0.8725538	-0.6002172	-0.17131838	0.7323714	4.4483347	8.70898	Sitting_Idle
14:21:55.908	1.8268317	4.5874305	7.1397276	0.8725538	-0.6002172	-0.17131838	0.7323714	4.4483347	8.70898	Sitting_Idle
14:21:55.931	1.8268317	4.5874305	7.1397276	0.8725538	-0.6002172	-0.17131838	0.7323714	4.4483347	8.70898	Sitting_Idle
14:21:55.955	0.08619389	5.8779445	6.079064	0.7082311	-0.14878784	-0.2641699	1.0931135	5.1291113	8.286595	Sitting_Idle
14:21:55.977	0.08619389	5.8779445	6.079064	0.7082311	-0.14878784	-0.2641699	1.0931135	5.1291113	8.286595	Sitting_Idle
14:21:56.000	0.08619389	5.8779445	6.079064	0.7082311	-0.14878784	-0.2641699	1.0931135	5.1291113	8.286595	Sitting_Idle
14:21:56.024	0.08619389	5.8779445	6.079064	0.7082311	-0.14878784	-0.2641699	1.0931135	5.1291113	8.286595	Sitting_Idle
14:21:56.047	0.08619389	5.8779445	6.079064	0.7082311	-0.14878784	-0.2641699	1.0931135	5.1291113	8.286595	Sitting_Idle
14:21:56.071	0.08619389	5.8779445	6.079064	0.7082311	-0.14878784	-0.2641699	1.0931135	5.1291113	8.286595	Sitting_Idle
14:21:56.093	0.08619389	5.8779445	6.079064	0.7082311	-0.14878784	-0.2641699	1.0931135	5.1291113	8.286595	Sitting_Idle
14:21:56.115	0.08619389	5.8779445	6.079064	0.7082311	-0.14878784	-0.2641699	1.0931135	5.1291113	8.286595	Sitting_Idle
14:21:56.138	1.2330515	5.499649	7.893924	0.23542136	0.4883446	-0.1303904	0.77855176	5.8240094	7.851442	Sitting_Idle
14:21:56.161	1.2330515	5.499649	7.893924	0.23542136	0.4883446	-0.1303904	0.77855176	5.8240094	7.851442	Sitting_Idle
14:21:56.184	1.2330515	5.499649	7.893924	0.23542136	0.4883446	-0.1303904	0.77855176	5.8240094	7.851442	Sitting_Idle
14:21:56.209	1.2330515	5.499649	7.893924	0.23542136	0.4883446	-0.1303904	0.77855176	5.8240094	7.851442	Sitting_Idle
14:21:56.231	1.2330515	5.499649	7.893924	0.23542136	0.4883446	-0.1303904	0.77855176	5.8240094	7.851442	Sitting_Idle
14:21:56.254	1.2330515	5.499649	7.893924	0.23542136	0.4883446	-0.1303904	0.77855176	5.8240094	7.851442	Sitting_Idle
14:21:56.275	1.2330515	5.499649	7.893924	0.23542136	0.4883446	-0.1303904	0.77855176	5.8240094	7.851442	Sitting_Idle
14:21:56.298	1.2330515	5.499649	7.893924	0.23542136	0.4883446	-0.1303904	0.77855176	5.8240094	7.851442	Sitting_Idle
14:21:56.320	0.5147691	6.998465	6.7039695	0.46755013	0.036915198	-0.47614014	0.2926539	6.2867494	7.520734	Sitting_Idle
14:21:56.350	0.5147691	6.998465	6.7039695	0.46755013	0.036915198	-0.47614014	0.2926539	6.2867494	7.520734	Sitting_Idle
14:21:56.373	0.5147691	6.998465	6.7039695	0.46755013	0.036915198	-0.47614014	0.2926539	6.2867494	7.520734	Sitting_Idle
14:21:56.396	0.5147691	6.998465	6.7039695	0.46755013	0.036915198	-0.47614014	0.2926539	6.2867494	7.520734	Sitting_Idle
14:21:56.420	0.5147691	6.998465	6.7039695	0.46755013	0.036915198	-0.47614014	0.2926539	6.2867494	7.520734	Sitting_Idle
14:21:56.442	0.5147691	6.998465	6.7039695	0.46755013	0.036915198	-0.47614014	0.2926539	6.2867494	7.520734	Sitting_Idle
14:21:56.464	0.5147691	6.998465	6.7039695	0.46755013	0.036915198	-0.47614014	0.2926539	6.2867494	7.520734	Sitting_Idle
14:21:56.486	0.5147691	6.998465	6.7039695	0.46755013	0.036915198	-0.47614014	0.2926539	6.2867494	7.520734	Sitting_Idle
14:21:56.510	-0.04070267	6.471725	7.2594414	0.2519147	-0.26424137	-0.22996144	0.2003177	6.5285454	7.3149333	Sitting_Idle
14:21:56.534	-0.04070267	6.471725	7.2594414	0.2519147	-0.26424137	-0.22996144	0.2003177	6.5285454	7.3149333	Sitting_Idle
14:21:56.557	-0.04070267	6.471725	7.2594414	0.2519147	-0.26424137	-0.22996144	0.2003177	6.5285454	7.3149333	Sitting_Idle
14:21:56.579	-0.04070267	6.471725	7.2594414	0.2519147	-0.26424137	-0.22996144	0.2003177	6.5285454	7.3149333	Sitting_Idle
14:21:56.602	-0.04070267	6.471725	7.2594414	0.2519147	-0.26424137	-0.22996144	0.2003177	6.5285454	7.3149333	Sitting_Idle
14:21:56.626	-0.04070267	6.471725	7.2594414	0.2519147	-0.26424137	-0.22996144	0.2003177	6.5285454	7.3149333	Sitting_Idle
14:21:56.649	-0.04070267	6.471725	7.2594414	0.2519147	-0.26424137	-0.22996144	0.2003177	6.5285454	7.3149333	Sitting_Idle
14:21:56.671	-0.0071828244	6.7231236	6.531582	0.10591792	-0.3412104	-0.094349355	0.2014375	6.8652472	6.999863	Sitting_Idle
14:21:56.694	-0.0071828244	6.7231236	6.531582	0.10591792	-0.3412104	-0.094349355	0.2014375	6.8652472	6.999863	Sitting_Idle
14:21:56.717	-0.0071828244	6.7231236	6.531582	0.10591792	-0.3412104	-0.094349355	0.2014375	6.8652472	6.999863	Sitting_Idle
14:21:56.739	-0.0071828244	6.7231236	6.531582	0.10591792	-0.3412104	-0.094349355	0.2014375	6.8652472	6.999863	Sitting_Idle
14:21:56.763	-0.0071828244	6.7231236	6.531582	0.10591792	-0.3412104	-0.094349355	0.2014375	6.8652472	6.999863	Sitting_Idle
14:21:56.786	-0.0071828244	6.7231236	6.531582	0.10591792	-0.3412104	-0.094349355	0.2014375	6.8652472	6.999863	Sitting_Idle
14:21:56.809	-0.0071828244	6.7231236	6.531582	0.10591792	-0.3412104	-0.094349355	0.2014375	6.8652472	6.999863	Sitting_Idle
14:21:56.833	-0.0071828244	6.7231236	6.531582	0.10591792	-0.3412104	-0.094349355	0.2014375	6.8652472	6.999863	Sitting_Idle
14:21:56.856	-0.19393626	7.14691	6.2346916	-0.10544145	-0.22025907	-0.1517707	0.13797697	7.069608	6.794991	Sitting_Idle
14:21:56.880	-0.19393626	7.14691	6.2346916	-0.10544145	-0.22025907	-0.1517707	0.13797697	7.069608	6.794991	Sitting_Idle
14:21:56.902	-0.19393626	7.14691	6.2346916	-0.10544145	-0.22025907	-0.1517707	0.13797697	7.069608	6.794991	Sitting_Idle
14:21:56.924	-0.19393626	7.14691	6.2346916	-0.10544145	-0.22025907	-0.1517707	0.13797697	7.069608	6.794991	Sitting_Idle
14:21:56.946	-0.19393626	7.14691	6.2346916	-0.10544145	-0.22025907	-0.1517707	0.13797697	7.069608	6.794991	Sitting_Idle
14:21:56.970	-0.19393626	7.14691	6.2346916	-0.10544145	-0.22025907	-0.1517707	0.13797697	7.069608	6.794991	Sitting_Idle
14:21:56.994	-0.19393626	7.14691	6.2346916	-0.10544145	-0.22025907	-0.1517707	0.13797697	7.069608	6.794991	Sitting_Idle
14:21:57.017	-0.19393626	7.14691	6.2346916	-0.10544145	-0.22025907	-0.1517707	0.13797697	7.069608	6.794991	Sitting_Idle
14:21:57.039	-0.29689008	7.0271964	6.5818615	-0.015033394	-0.020506136	-0.048534464	0.055322953	7.067072	6.798803	Sitting_Idle
14:21:57.063	-0.29689008	7.0271964	6.5818615	-0.015033394	-0.020506136	-0.048534464	0.055322953	7.067072	6.798803	Sitting_Idle
14:21:57.086	-0.29689008	7.0271964	6.5818615	-0.015033394	-0.020506136	-0.048534464	0.055322953	7.067072	6.798803	Sitting_Idle
14:21:57.110	-0.29689008	7.0271964	6.5818615	-0.015033394	-0.020506136	-0.048534464	0.055322953	7.067072	6.798803	Sitting_Idle
14:21:57.133	-0.29689008	7.0271964	6.5818615	-0.015033394	-0.020506136	-0.048534464	0.055322953	7.067072	6.798803	Sitting_Idle
14:21:57.156	-0.29689008	7.0271964	6.5818615	-0.015033394	-0.020506136	-0.048534464	0.055322953	7.067072	6.798803	Sitting_Idle
14:21:57.179	-0.29689008	7.0271964	6.5818615	-0.015033394	-0.020506136	-0.048534464	0.055322953	7.067072	6.798803	Sitting_Idle
14:21:57.202	-0.29689008	7.0271964	6.5818615	-0.015033394	-0.020506136	-0.048534464	0.055322953	7.067072	6.798803	Sitting_Idle
14:21:57.225	0.10055954	6.8619914	6.091035	-0.14942375	0.10655383	0.019271577	0.0025268882	7.047397	6.8194194	Sitting_Idle
14:21:57.249	0.10055954	6.8619914	6.091035	-0.14942375	0.10655383	0.019271577	0.0025268882	7.047397	6.8194194	Sitting_Idle
14:21:57.272	0.10055954	6.8619914	6.091035	-0.14942375	0.10655383	0.019271577	0.0025268882	7.047397	6.8194194	Sitting_Idle
14:21:57.294	0.10055954	6.8619914	6.091035	-0.14942375	0.10655383	0.019271577	0.0025268882	7.047397	6.8194194	Sitting_Idle
14:21:57.316	0.10055954	6.8619914	6.091035	-0.14942375	0.10655383	0.019271577	0.0025268882	7.047397	6.8194194	Sitting_Idle
14:21:57.339	0.10055954	6.8619914	6.091035	-0.14942375	0.10655383	0.019271577	0.0025268882	7.047397	6.8194194	Sitting_Idle
14:21:57.362	0.10055954	6.8619914	6.091035	-0.14942375	0.10655383	0.019271577	0.0025268882	7.047397	6.8194194	Sitting_Idle
14:21:57.385	0.10055954	6.8619914	6.091035	-0.14942375	0.10655383	0.019271577	0.0025268882	7.047397	6.8194194	Sitting_Idle
14:21:57.408	-0.38308397	6.572284	7.266624	-0.032748487	0.16458602	-0.053421386	-0.19372028	6.8034134	7.0601935	Sitting_Idle
14:21:57.431	-0.38308397	6.572284	7.266624	-0.032748487	0.16458602	-0.053421386	-0.19372028	6.8034134	7.0601935	Sitting_Idle
14:21:57.455	-0.38308397	6.572284	7.266624	-0.032748487	0.16458602	-0.053421386	-0.19372028	6.8034134	7.0601935	Sitting_Idle
14:21:57.479	-0.38308397	6.572284	7.266624	-0.032748487	0.16458602	-0.053421386	-0.19372028	6.8034134	7.0601935	Sitting_Idle
14:21:57.502	-0.38308397	6.572284	7.266624	-0.032748487	0.16458602	-0.053421386	-0.19372028	6.8034134	7.0601935	Sitting_Idle
14:21:57.525	-0.38308397	6.572284	7.266624	-0.032748487	0.16458602	-0.053421386	-0.19372028	6.8034134	7.0601935	Sitting_Idle
14:21:57.548	-0.38308397	6.572284	7.266624	-0.032748487	0.16458602	-0.053421386	-0.19372028	6.8034134	7.0601935	Sitting_Idle
14:21:57.572	0.35435268	6.735095	6.768615	-0.18851912	0.040580392	-0.036317162	-0.26021856	6.6504903	7.2023273	Sitting_Idle
14:21:57.595	0.35435268	6.735095	6.768615	-0.18851912	0.040580392	-0.036317162	-0.26021856	6.6504903	7.2023273	Sitting_Idle
14:21:57.618	0.35435268	6.735095	6.768615	-0.18851912	0.040580392	-0.036317162	-0.26021856	6.6504903	7.2023273	Sitting_Idle
14:21:57.641	0.35435268	6.735095	6.768615	-0.18851912	0.040580392	-0.036317162	-0.26021856	6.6504903	7.2023273	Sitting_Idle
14:21:57.665	0.35435268	6.735095	6.768615	-0.18851912	0.040580392	-0.036317162	-0.26021856	6.6504903	7.2023273	Sitting_Idle
14:21:57.689	0.35435268	6.735095	6.768615	-0.18851912	0.040580392	-0.036317162	-0.26021856	6.6504903	7.2023273	Sitting_Idle
14:21:57.712	0.35435268	6.735095	6.768615	-0.18851912	0.040580392	-0.036317162	-0.26021856	6.6504903	7.2023273	Sitting_Idle
14:21:57.735	0.35435268	6.735095	6.768615	-0.18851912	0.040580392	-0.036317162	-0.26021856	6.6504903	7.2023273	Sitting_Idle
14:21:57.758	-0.047885496	6.2107487	7.1756415	0.040555343	-0.0070671	-0.08885157	-0.25584772	6.505211	7.3339696	Sitting_Idle
14:21:57.781	-0.047885496	6.2107487	7.1756415	0.040555343	-0.0070671	-0.08885157	-0.25584772	6.505211	7.3339696	Sitting_Idle
14:21:57.805	-0.047885496	6.2107487	7.1756415	0.040555343	-0.0070671	-0.08885157	-0.25584772	6.505211	7.3339696	Sitting_Idle
14:21:57.828	-0.047885496	6.2107487	7.1756415	0.040555343	-0.0070671	-0.08885157	-0.25584772	6.505211	7.3339696	Sitting_Idle
14:21:57.851	-0.047885496	6.2107487	7.1756415	0.040555343	-0.0070671	-0.08885157	-0.25584772	6.505211	7.3339696	Sitting_Idle
14:21:57.874	-0.047885496	6.2107487	7.1756415	0.040555343	-0.0070671	-0.08885157	-0.25584772	6.505211	7.3339696	Sitting_Idle
14:21:57.897	-0.047885496	6.2107487	7.1756415	0.040555343	-0.0070671	-0.08885157	-0.25584772	6.505211	7.3339696	Sitting_Idle
14:21:57.921	-0.047885496	6.2107487	7.1756415	0.040555343	-0.0070671	-0.08885157	-0.25584772	6.505211	7.3339696	Sitting_Idle
14:21:57.943	-0.6656084	5.5882373	6.873963	-0.36261573	0.44924924	-0.15054896	-0.2444551	6.4201236	7.4089513	Sitting_Idle
14:21:57.966	-0.6656084	5.5882373	6.873963	-0.36261573	0.44924924	-0.15054896	-0.2444551	6.4201236	7.4089513	Sitting_Idle
14:21:57.990	-0.6656084	5.5882373	6.873963	-0.36261573	0.44924924	-0.15054896	-0.2444551	6.4201236	7.4089513	Sitting_Idle
14:21:58.013	-0.6656084	5.5882373	6.873963	-0.36261573	0.44924924	-0.15054896	-0.2444551	6.4201236	7.4089513	Sitting_Idle
14:21:58.036	-0.6656084	5.5882373	6.873963	-0.36261573	0.44924924	-0.15054896	-0.2444551	6.4201236	7.4089513	Sitting_Idle
14:21:58.060	-0.6656084	5.5882373	6.873963	-0.36261573	0.44924924	-0.15054896	-0.2444551	6.4201236	7.4089513	Sitting_Idle
14:21:58.083	-0.6656084	5.5882373	6.873963	-0.36261573	0.44924924	-0.15054896	-0.2444551	6.4201236	7.4089513	Sitting_Idle
14:21:58.106	-0.6656084	5.5882373	6.873963	-0.36261573	0.44924924	-0.15054896	-0.2444551	6.4201236	7.4089513	Sitting_Idle
14:21:58.129	-0.12210801	5.6241517	7.2378926	0.6031622	0.38571924	0.057145223	-0.8677136	6.4433885	7.3416724	Sitting_Idle
14:21:58.152	-0.12210801	5.6241517	7.2378926	0.6031622	0.38571924	0.057145223	-0.8677136	6.4433885	7.3416724	Sitting_Idle
14:21:58.175	-0.12210801	5.6241517	7.2378926	0.6031622	0.38571924	0.057145223	-0.8677136	6.4433885	7.3416724	Sitting_Idle
14:21:58.199	-0.12210801	5.6241517	7.2378926	0.6031622	0.38571924	0.057145223	-0.8677136	6.4433885	7.3416724	Sitting_Idle
14:21:58.222	-0.12210801	5.6241517	7.2378926	0.6031622	0.38571924	0.057145223	-0.8677136	6.4433885	7.3416724	Sitting_Idle
14:21:58.245	-0.12210801	5.6241517	7.2378926	0.6031622	0.38571924	0.057145223	-0.8677136	6.4433885	7.3416724	Sitting_Idle
14:21:58.268	-0.12210801	5.6241517	7.2378926	0.6031622	0.38571924	0.057145223	-0.8677136	6.4433885	7.3416724	Sitting_Idle
14:21:58.291	-2.0542877	5.784568	6.60341	0.5683429	-0.33326915	1.0803444	-0.59625983	6.7540383	7.0850368	Sitting_Idle
14:21:58.313	-2.0542877	5.784568	6.60341	0.5683429	-0.33326915	1.0803444	-0.59625983	6.7540383	7.0850368	Sitting_Idle
14:21:58.334	-2.0542877	5.784568	6.60341	0.5683429	-0.33326915	1.0803444	-0.59625983	6.7540383	7.0850368	Sitting_Idle
14:21:58.356	-2.0542877	5.784568	6.60341	0.5683429	-0.33326915	1.0803444	-0.59625983	6.7540383	7.0850368	Sitting_Idle
14:21:58.378	-2.0542877	5.784568	6.60341	0.5683429	-0.33326915	1.0803444	-0.59625983	6.7540383	7.0850368	Sitting_Idle
14:21:58.401	-2.0542877	5.784568	6.60341	0.5683429	-0.33326915	1.0803444	-0.59625983	6.7540383	7.0850368	Sitting_Idle
14:21:58.423	-2.0542877	5.784568	6.60341	0.5683429	-0.33326915	1.0803444	-0.59625983	6.7540383	7.0850368	Sitting_Idle
14:21:58.446	-2.0542877	5.784568	6.60341	0.5683429	-0.33326915	1.0803444	-0.59625983	6.7540383	7.0850368	Sitting_Idle
14:21:58.469	-2.0542877	5.784568	6.60341	0.5683429	-0.33326915	1.0803444	-0.59625983	6.7540383	7.0850368	Sitting_Idle
14:21:58.493	0.04070267	6.797346	6.8236833	-0.115215294	0.23605727	-0.07663427	-0.12244492	7.021505	6.844978	Sitting_Idle
14:21:58.516	0.04070267	6.797346	6.8236833	-0.115215294	0.23605727	-0.07663427	-0.12244492	7.021505	6.844978	Sitting_Idle
14:21:58.538	0.04070267	6.797346	6.8236833	-0.115215294	0.23605727	-0.07663427	-0.12244492	7.021505	6.844978	Sitting_Idle
14:21:58.561	0.04070267	6.797346	6.8236833	-0.115215294	0.23605727	-0.07663427	-0.12244492	7.021505	6.844978	Sitting_Idle
14:21:58.585	0.04070267	6.797346	6.8236833	-0.115215294	0.23605727	-0.07663427	-0.12244492	7.021505	6.844978	Sitting_Idle
14:21:58.609	0.04070267	6.797346	6.8236833	-0.115215294	0.23605727	-0.07663427	-0.12244492	7.021505	6.844978	Sitting_Idle
14:21:58.632	0.04070267	6.797346	6.8236833	-0.115215294	0.23605727	-0.07663427	-0.12244492	7.021505	6.844978	Sitting_Idle
14:21:58.655	-0.7134939	7.168459	6.0694866	0.00023823744	0.18046853	0.0058325413	-0.4046379	7.062753	6.79147	Sitting_Idle
14:21:58.679	-0.7134939	7.168459	6.0694866	0.00023823744	0.18046853	0.0058325413	-0.4046379	7.062753	6.79147	Sitting_Idle
14:21:58.702	-0.7134939	7.168459	6.0694866	0.00023823744	0.18046853	0.0058325413	-0.4046379	7.062753	6.79147	Sitting_Idle
14:21:58.725	-0.7134939	7.168459	6.0694866	0.00023823744	0.18046853	0.0058325413	-0.4046379	7.062753	6.79147	Sitting_Idle
14:21:58.747	-0.7134939	7.168459	6.0694866	0.00023823744	0.18046853	0.0058325413	-0.4046379	7.062753	6.79147	Sitting_Idle
14:21:58.768	-0.7134939	7.168459	6.0694866	0.00023823744	0.18046853	0.0058325413	-0.4046379	7.062753	6.79147	Sitting_Idle
14:21:58.789	-0.7134939	7.168459	6.0694866	0.00023823744	0.18046853	0.0058325413	-0.4046379	7.062753	6.79147	Sitting_Idle
14:21:58.810	-0.7134939	7.168459	6.0694866	0.00023823744	0.18046853	0.0058325413	-0.4046379	7.062753	6.79147	Sitting_Idle
14:21:58.831	-0.46927786	6.517216	5.375147	-0.22272757	0.038747795	-0.15604675	-0.66785514	7.1590652	6.6687374	Sitting_Idle
14:21:58.852	-0.46927786	6.517216	5.375147	-0.22272757	0.038747795	-0.15604675	-0.66785514	7.1590652	6.6687374	Sitting_Idle
14:21:58.873	-0.46927786	6.517216	5.375147	-0.22272757	0.038747795	-0.15604675	-0.66785514	7.1590652	6.6687374	Sitting_Idle
14:21:58.895	-0.46927786	6.517216	5.375147	-0.22272757	0.038747795	-0.15604675	-0.66785514	7.1590652	6.6687374	Sitting_Idle
14:21:58.918	-0.46927786	6.517216	5.375147	-0.22272757	0.038747795	-0.15604675	-0.66785514	7.1590652	6.6687374	Sitting_Idle
14:21:58.942	-0.46927786	6.517216	5.375147	-0.22272757	0.038747795	-0.15604675	-0.66785514	7.1590652	6.6687374	Sitting_Idle
14:21:58.964	-0.46927786	6.517216	5.375147	-0.22272757	0.038747795	-0.15604675	-0.66785514	7.1590652	6.6687374	Sitting_Idle
14:21:58.987	-0.46927786	6.517216	5.375147	-0.22272757	0.038747795	-0.15604675	-0.66785514	7.1590652	6.6687374	Sitting_Idle
14:21:59.011	0.09577099	6.648901	8.971348	-1.073052	0.16030999	-0.017991204	-0.4933017	6.8165336	7.032913	Sitting_Idle
14:21:59.034	0.09577099	6.648901	8.971348	-1.073052	0.16030999	-0.017991204	-0.4933017	6.8165336	7.032913	Sitting_Idle
14:21:59.058	0.09577099	6.648901	8.971348	-1.073052	0.16030999	-0.017991204	-0.4933017	6.8165336	7.032913	Sitting_Idle
14:21:59.080	0.09577099	6.648901	8.971348	-1.073052	0.16030999	-0.017991204	-0.4933017	6.8165336	7.032913	Sitting_Idle
14:21:59.104	0.09577099	6.648901	8.971348	-1.073052	0.16030999	-0.017991204	-0.4933017	6.8165336	7.032913	Sitting_Idle
14:21:59.127	0.09577099	6.648901	8.971348	-1.073052	0.16030999	-0.017991204	-0.4933017	6.8165336	7.032913	Sitting_Idle
14:21:59.149	0.09577099	6.648901	8.971348	-1.073052	0.16030999	-0.017991204	-0.4933017	6.8165336	7.032913	Sitting_Idle
14:21:59.173	0.09577099	6.648901	8.971348	-1.073052	0.16030999	-0.017991204	-0.4933017	6.8165336	7.032913	Sitting_Idle
14:21:59.195	-1.3695252	5.1644506	7.6090055	-0.14881288	0.22261822	-0.18292482	-0.70408964	6.311258	7.47279	Sitting_Idle
14:21:59.218	-1.3695252	5.1644506	7.6090055	-0.14881288	0.22261822	-0.18292482	-0.70408964	6.311258	7.47279	Sitting_Idle
14:21:59.245	-1.3695252	5.1644506	7.6090055	-0.14881288	0.22261822	-0.18292482	-0.70408964	6.311258	7.47279	Sitting_Idle
14:21:59.270	-1.3695252	5.1644506	7.6090055	-0.14881288	0.22261822	-0.18292482	-0.70408964	6.311258	7.47279	Sitting_Idle
14:21:59.294	-1.3695252	5.1644506	7.6090055	-0.14881288	0.22261822	-0.18292482	-0.70408964	6.311258	7.47279	Sitting_Idle
14:21:59.316	-1.3695252	5.1644506	7.6090055	-0.14881288	0.22261822	-0.18292482	-0.70408964	6.311258	7.47279	Sitting_Idle
14:21:59.340	-1.3695252	5.1644506	7.6090055	-0.14881288	0.22261822	-0.18292482	-0.70408964	6.311258	7.47279	Sitting_Idle
14:21:59.363	-1.3695252	5.1644506	7.6090055	-0.14881288	0.22261822	-0.18292482	-0.70408964	6.311258	7.47279	Sitting_Idle
14:21:59.386	-1.403045	5.4661293	5.4709177	1.8890336	-0.19765706	0.010719463	-0.751421	5.8141007	7.8614225	Sitting_Idle
14:21:59.409	-1.403045	5.4661293	5.4709177	1.8890336	-0.19765706	0.010719463	-0.751421	5.8141007	7.8614225	Sitting_Idle
14:21:59.432	-1.403045	5.4661293	5.4709177	1.8890336	-0.19765706	0.010719463	-0.751421	5.8141007	7.8614225	Sitting_Idle
14:21:59.456	-1.403045	5.4661293	5.4709177	1.8890336	-0.19765706	0.010719463	-0.751421	5.8141007	7.8614225	Sitting_Idle
14:21:59.478	-1.403045	5.4661293	5.4709177	1.8890336	-0.19765706	0.010719463	-0.751421	5.8141007	7.8614225	Sitting_Idle
14:21:59.501	-1.403045	5.4661293	5.4709177	1.8890336	-0.19765706	0.010719463	-0.751421	5.8141007	7.8614225	Sitting_Idle
14:21:59.524	-1.403045	5.4661293	5.4709177	1.8890336	-0.19765706	0.010719463	-0.751421	5.8141007	7.8614225	Sitting_Idle
14:21:59.546	-1.403045	5.4661293	5.4709177	1.8890336	-0.19765706	0.010719463	-0.751421	5.8141007	7.8614225	Sitting_Idle
14:21:59.569	1.1181264	5.691191	7.3480296	-0.09444588	0.45413616	0.3137086	-0.29862645	5.6446233	8.0137	Sitting_Idle
14:21:59.593	1.1181264	5.691191	7.3480296	-0.09444588	0.45413616	0.3137086	-0.29862645	5.6446233	8.0137	Sitting_Idle
14:21:59.616	1.1181264	5.691191	7.3480296	-0.09444588	0.45413616	0.3137086	-0.29862645	5.6446233	8.0137	Sitting_Idle
14:21:59.640	1.1181264	5.691191	7.3480296	-0.09444588	0.45413616	0.3137086	-0.29862645	5.6446233	8.0137	Sitting_Idle
14:21:59.662	1.1181264	5.691191	7.3480296	-0.09444588	0.45413616	0.3137086	-0.29862645	5.6446233	8.0137	Sitting_Idle
14:21:59.684	1.1181264	5.691191	7.3480296	-0.09444588	0.45413616	0.3137086	-0.29862645	5.6446233	8.0137	Sitting_Idle
14:21:59.706	1.1181264	5.691191	7.3480296	-0.09444588	0.45413616	0.3137086	-0.29862645	5.6446233	8.0137	Sitting_Idle
14:21:59.730	0.083799616	4.9872746	8.209969	0.0747638	0.23850073	0.16954443	-0.39835364	5.264399	8.264245	Sitting_Idle
14:21:59.754	0.083799616	4.9872746	8.209969	0.0747638	0.23850073	0.16954443	-0.39835364	5.264399	8.264245	Sitting_Idle
14:21:59.777	0.083799616	4.9872746	8.209969	0.0747638	0.23850073	0.16954443	-0.39835364	5.264399	8.264245	Sitting_Idle
14:21:59.800	0.083799616	4.9872746	8.209969	0.0747638	0.23850073	0.16954443	-0.39835364	5.264399	8.264245	Sitting_Idle
14:21:59.821	0.083799616	4.9872746	8.209969	0.0747638	0.23850073	0.16954443	-0.39835364	5.264399	8.264245	Sitting_Idle
14:21:59.843	0.083799616	4.9872746	8.209969	0.0747638	0.23850073	0.16954443	-0.39835364	5.264399	8.264245	Sitting_Idle
14:21:59.864	0.083799616	4.9872746	8.209969	0.0747638	0.23850073	0.16954443	-0.39835364	5.264399	8.264245	Sitting_Idle
14:21:59.886	0.083799616	4.9872746	8.209969	0.0747638	0.23850073	0.16954443	-0.39835364	5.264399	8.264245	Sitting_Idle
14:21:59.910	-0.6656084	4.905869	8.1549	0.053383514	-0.04555161	-0.027765047	-0.4036167	5.2389565	8.280145	Sitting_Idle
14:21:59.933	-0.6656084	4.905869	8.1549	0.053383514	-0.04555161	-0.027765047	-0.4036167	5.2389565	8.280145	Sitting_Idle
14:21:59.956	-0.6656084	4.905869	8.1549	0.053383514	-0.04555161	-0.027765047	-0.4036167	5.2389565	8.280145	Sitting_Idle
14:21:59.979	-0.6656084	4.905869	8.1549	0.053383514	-0.04555161	-0.027765047	-0.4036167	5.2389565	8.280145	Sitting_Idle
14:22:00.001	-0.6656084	4.905869	8.1549	0.053383514	-0.04555161	-0.027765047	-0.4036167	5.2389565	8.280145	Sitting_Idle
14:22:00.025	-0.6656084	4.905869	8.1549	0.053383514	-0.04555161	-0.027765047	-0.4036167	5.2389565	8.280145	Sitting_Idle
14:22:00.048	-0.6656084	4.905869	8.1549	0.053383514	-0.04555161	-0.027765047	-0.4036167	5.2389565	8.280145	Sitting_Idle
14:22:00.069	-0.6656084	4.905869	8.1549	0.053383514	-0.04555161	-0.027765047	-0.4036167	5.2389565	8.280145	Sitting_Idle
14:22:00.092	-0.531529	4.9800916	8.090255	0.09797668	0.13954055	0.012552059	-0.42284694	5.2724643	8.257883	Sitting_Idle
14:22:00.113	-0.531529	4.9800916	8.090255	0.09797668	0.13954055	0.012552059	-0.42284694	5.2724643	8.257883	Sitting_Idle
14:22:00.135	-0.531529	4.9800916	8.090255	0.09797668	0.13954055	0.012552059	-0.42284694	5.2724643	8.257883	Sitting_Idle
14:22:00.156	-0.531529	4.9800916	8.090255	0.09797668	0.13954055	0.012552059	-0.42284694	5.2724643	8.257883	Sitting_Idle
14:22:00.178	-0.531529	4.9800916	8.090255	0.09797668	0.13954055	0.012552059	-0.42284694	5.2724643	8.257883	Sitting_Idle
14:22:00.200	-0.531529	4.9800916	8.090255	0.09797668	0.13954055	0.012552059	-0.42284694	5.2724643	8.257883	Sitting_Idle
14:22:00.221	-0.531529	4.9800916	8.090255	0.09797668	0.13954055	0.012552059	-0.42284694	5.2724643	8.257883	Sitting_Idle
14:22:00.245	-0.531529	4.9800916	8.090255	0.09797668	0.13954055	0.012552059	-0.42284694	5.2724643	8.257883	Sitting_Idle
14:22:00.268	-0.531529	4.9800916	8.090255	0.09797668	0.13954055	0.012552059	-0.42284694	5.2724643	8.257883	Sitting_Idle
14:22:00.289	-0.60335726	5.3679643	7.910684	0.013677273	0.013091452	0.12861645	-0.55560523	5.433799	8.144659	Sitting_Idle
14:22:00.310	-0.60335726	5.3679643	7.910684	0.013677273	0.013091452	0.12861645	-0.55560523	5.433799	8.144659	Sitting_Idle
14:22:00.331	-0.60335726	5.3679643	7.910684	0.013677273	0.013091452	0.12861645	-0.55560523	5.433799	8.144659	Sitting_Idle
14:22:00.353	-0.60335726	5.3679643	7.910684	0.013677273	0.013091452	0.12861645	-0.55560523	5.433799	8.144659	Sitting_Idle
14:22:00.374	-0.60335726	5.3679643	7.910684	0.013677273	0.013091452	0.12861645	-0.55560523	5.433799	8.144659	Sitting_Idle
14:22:00.396	-0.60335726	5.3679643	7.910684	0.013677273	0.013091452	0.12861645	-0.55560523	5.433799	8.144659	Sitting_Idle
14:22:00.417	-0.60335726	5.3679643	7.910684	0.013677273	0.013091452	0.12861645	-0.55560523	5.433799	8.144659	Sitting_Idle
14:22:00.439	-0.60335726	5.3679643	7.910684	0.013677273	0.013091452	0.12861645	-0.55560523	5.433799	8.144659	Sitting_Idle
14:22:00.460	-0.55786604	5.150085	8.133351	0.046663996	0.010647992	0.078525506	-0.41553012	5.4350734	8.152158	Sitting_Idle
14:22:00.481	-0.55786604	5.150085	8.133351	0.046663996	0.010647992	0.078525506	-0.41553012	5.4350734	8.152158	Sitting_Idle
14:22:00.503	-0.55786604	5.150085	8.133351	0.046663996	0.010647992	0.078525506	-0.41553012	5.4350734	8.152158	Sitting_Idle
14:22:00.525	-0.55786604	5.150085	8.133351	0.046663996	0.010647992	0.078525506	-0.41553012	5.4350734	8.152158	Sitting_Idle
14:22:00.546	-0.55786604	5.150085	8.133351	0.046663996	0.010647992	0.078525506	-0.41553012	5.4350734	8.152158	Sitting_Idle
14:22:00.567	-0.55786604	5.150085	8.133351	0.046663996	0.010647992	0.078525506	-0.41553012	5.4350734	8.152158	Sitting_Idle
14:22:00.588	-0.55786604	5.150085	8.133351	0.046663996	0.010647992	0.078525506	-0.41553012	5.4350734	8.152158	Sitting_Idle
14:22:00.611	-0.55786604	5.150085	8.133351	0.046663996	0.010647992	0.078525506	-0.41553012	5.4350734	8.152158	Sitting_Idle
14:22:00.634	-0.22985038	5.5451403	7.0271964	-0.02969416	0.025919622	0.029045422	-0.4311123	5.634317	8.014921	Sitting_Idle
14:22:00.657	-0.22985038	5.5451403	7.0271964	-0.02969416	0.025919622	0.029045422	-0.4311123	5.634317	8.014921	Sitting_Idle
14:22:00.680	-0.22985038	5.5451403	7.0271964	-0.02969416	0.025919622	0.029045422	-0.4311123	5.634317	8.014921	Sitting_Idle
14:22:00.703	-0.22985038	5.5451403	7.0271964	-0.02969416	0.025919622	0.029045422	-0.4311123	5.634317	8.014921	Sitting_Idle
14:22:00.726	-0.22985038	5.5451403	7.0271964	-0.02969416	0.025919622	0.029045422	-0.4311123	5.634317	8.014921	Sitting_Idle
14:22:00.748	-0.22985038	5.5451403	7.0271964	-0.02969416	0.025919622	0.029045422	-0.4311123	5.634317	8.014921	Sitting_Idle
14:22:00.769	-0.22985038	5.5451403	7.0271964	-0.02969416	0.025919622	0.029045422	-0.4311123	5.634317	8.014921	Sitting_Idle
14:22:00.791	-0.22985038	5.5451403	7.0271964	-0.02969416	0.025919622	0.029045422	-0.4311123	5.634317	8.014921	Sitting_Idle
14:22:00.812	-0.3328042	5.5188036	7.7071705	0.028948905	-0.03883209	-0.047312737	-0.38945794	5.62414	8.024194	Sitting_Idle
14:22:00.834	-0.3328042	5.5188036	7.7071705	0.028948905	-0.03883209	-0.047312737	-0.38945794	5.62414	8.024194	Sitting_Idle
14:22:00.855	-0.3328042	5.5188036	7.7071705	0.028948905	-0.03883209	-0.047312737	-0.38945794	5.62414	8.024194	Sitting_Idle
14:22:00.877	-0.3328042	5.5188036	7.7071705	0.028948905	-0.03883209	-0.047312737	-0.38945794	5.62414	8.024194	Sitting_Idle
14:22:00.900	-0.3328042	5.5188036	7.7071705	0.028948905	-0.03883209	-0.047312737	-0.38945794	5.62414	8.024194	Sitting_Idle
14:22:00.923	-0.3328042	5.5188036	7.7071705	0.028948905	-0.03883209	-0.047312737	-0.38945794	5.62414	8.024194	Sitting_Idle
14:22:00.946	-0.3328042	5.5188036	7.7071705	0.028948905	-0.03883209	-0.047312737	-0.38945794	5.62414	8.024194	Sitting_Idle
14:22:00.970	-0.3328042	5.5188036	7.7071705	0.028948905	-0.03883209	-0.047312737	-0.38945794	5.62414	8.024194	Sitting_Idle
14:22:00.993	-0.46209505	5.4254265	7.798153	-0.03580281	0.003317609	0.00216735	-0.3906175	5.619006	8.027735	Sitting_Idle
14:22:01.015	-0.46209505	5.4254265	7.798153	-0.03580281	0.003317609	0.00216735	-0.3906175	5.619006	8.027735	Sitting_Idle
14:22:01.039	-0.46209505	5.4254265	7.798153	-0.03580281	0.003317609	0.00216735	-0.3906175	5.619006	8.027735	Sitting_Idle
14:22:01.062	-0.46209505	5.4254265	7.798153	-0.03580281	0.003317609	0.00216735	-0.3906175	5.619006	8.027735	Sitting_Idle
14:22:01.086	-0.46209505	5.4254265	7.798153	-0.03580281	0.003317609	0.00216735	-0.3906175	5.619006	8.027735	Sitting_Idle
14:22:01.109	-0.46209505	5.4254265	7.798153	-0.03580281	0.003317609	0.00216735	-0.3906175	5.619006	8.027735	Sitting_Idle
14:22:01.132	-0.46209505	5.4254265	7.798153	-0.03580281	0.003317609	0.00216735	-0.3906175	5.619006	8.027735	Sitting_Idle
14:22:01.155	-0.46209505	5.4254265	7.798153	-0.03580281	0.003317609	0.00216735	-0.3906175	5.619006	8.027735	Sitting_Idle
14:22:01.179	-0.40463245	5.480495	7.6473136	-0.0022052235	0.0014850134	0.014384655	-0.3927561	5.625618	8.022999	Sitting_Idle
14:22:01.203	-0.40463245	5.480495	7.6473136	-0.0022052235	0.0014850134	0.014384655	-0.3927561	5.625618	8.022999	Sitting_Idle
14:22:01.226	-0.40463245	5.480495	7.6473136	-0.0022052235	0.0014850134	0.014384655	-0.3927561	5.625618	8.022999	Sitting_Idle
14:22:01.250	-0.40463245	5.480495	7.6473136	-0.0022052235	0.0014850134	0.014384655	-0.3927561	5.625618	8.022999	Sitting_Idle
14:22:01.273	-0.40463245	5.480495	7.6473136	-0.0022052235	0.0014850134	0.014384655	-0.3927561	5.625618	8.022999	Sitting_Idle
14:22:01.299	-0.40463245	5.480495	7.6473136	-0.0022052235	0.0014850134	0.014384655	-0.3927561	5.625618	8.022999	Sitting_Idle
14:22:01.322	-0.40463245	5.480495	7.6473136	-0.0022052235	0.0014850134	0.014384655	-0.3927561	5.625618	8.022999	Sitting_Idle
14:22:01.344	-0.40463245	5.480495	7.6473136	-0.0022052235	0.0014850134	0.014384655	-0.3927561	5.625618	8.022999	Sitting_Idle
14:22:01.368	-0.38068968	5.487678	7.7909703	0.026505444	0.009426262	0.0009456194	-0.3945164	5.6345234	8.016661	Sitting_Idle
14:22:01.391	-0.38068968	5.487678	7.7909703	0.026505444	0.009426262	0.0009456194	-0.3945164	5.6345234	8.016661	Sitting_Idle
14:22:01.414	-0.38068968	5.487678	7.7909703	0.026505444	0.009426262	0.0009456194	-0.3945164	5.6345234	8.016661	Sitting_Idle
14:22:01.438	-0.38068968	5.487678	7.7909703	0.026505444	0.009426262	0.0009456194	-0.3945164	5.6345234	8.016661	Sitting_Idle
14:22:01.461	-0.38068968	5.487678	7.7909703	0.026505444	0.009426262	0.0009456194	-0.3945164	5.6345234	8.016661	Sitting_Idle
14:22:01.484	-0.38068968	5.487678	7.7909703	0.026505444	0.009426262	0.0009456194	-0.3945164	5.6345234	8.016661	Sitting_Idle
14:22:01.506	-0.38068968	5.487678	7.7909703	0.026505444	0.009426262	0.0009456194	-0.3945164	5.6345234	8.016661	Sitting_Idle
14:22:01.529	-0.4285752	5.4350038	7.74069	-0.023585506	-0.004012774	0.0033890803	-0.39298123	5.65574	8.001782	Sitting_Idle
14:22:01.552	-0.4285752	5.4350038	7.74069	-0.023585506	-0.004012774	0.0033890803	-0.39298123	5.65574	8.001782	Sitting_Idle
14:22:01.574	-0.4285752	5.4350038	7.74069	-0.023585506	-0.004012774	0.0033890803	-0.39298123	5.65574	8.001782	Sitting_Idle
14:22:01.598	-0.4285752	5.4350038	7.74069	-0.023585506	-0.004012774	0.0033890803	-0.39298123	5.65574	8.001782	Sitting_Idle
14:22:01.621	-0.4285752	5.4350038	7.74069	-0.023585506	-0.004012774	0.0033890803	-0.39298123	5.65574	8.001782	Sitting_Idle
14:22:01.644	-0.4285752	5.4350038	7.74069	-0.023585506	-0.004012774	0.0033890803	-0.39298123	5.65574	8.001782	Sitting_Idle
14:22:01.668	-0.4285752	5.4350038	7.74069	-0.023585506	-0.004012774	0.0033890803	-0.39298123	5.65574	8.001782	Sitting_Idle
14:22:01.691	-0.4285752	5.4350038	7.74069	-0.023585506	-0.004012774	0.0033890803	-0.39298123	5.65574	8.001782	Sitting_Idle
14:22:01.713	-0.44772938	5.4685235	7.719142	0.003903429	-0.019895269	0.002778215	-0.3929892	5.662857	7.9967446	Sitting_Idle
14:22:01.735	-0.44772938	5.4685235	7.719142	0.003903429	-0.019895269	0.002778215	-0.3929892	5.662857	7.9967446	Sitting_Idle
14:22:01.758	-0.44772938	5.4685235	7.719142	0.003903429	-0.019895269	0.002778215	-0.3929892	5.662857	7.9967446	Sitting_Idle
14:22:01.781	-0.44772938	5.4685235	7.719142	0.003903429	-0.019895269	0.002778215	-0.3929892	5.662857	7.9967446	Sitting_Idle
14:22:01.803	-0.44772938	5.4685235	7.719142	0.003903429	-0.019895269	0.002778215	-0.3929892	5.662857	7.9967446	Sitting_Idle
14:22:01.825	-0.44772938	5.4685235	7.719142	0.003903429	-0.019895269	0.002778215	-0.3929892	5.662857	7.9967446	Sitting_Idle
14:22:01.849	-0.44772938	5.4685235	7.719142	0.003903429	-0.019895269	0.002778215	-0.3929892	5.662857	7.9967446	Sitting_Idle
14:22:01.872	-0.44772938	5.4685235	7.719142	0.003903429	-0.019895269	0.002778215	-0.3929892	5.662857	7.9967446	Sitting_Idle
14:22:01.895	-0.40463245	5.4924664	7.597034	0.004514294	-0.011954023	0.01377379	-0.39732614	5.673013	7.989329	Sitting_Idle
14:22:01.919	-0.40463245	5.4924664	7.597034	0.004514294	-0.011954023	0.01377379	-0.39732614	5.673013	7.989329	Sitting_Idle
14:22:01.942	-0.40463245	5.4924664	7.597034	0.004514294	-0.011954023	0.01377379	-0.39732614	5.673013	7.989329	Sitting_Idle
14:22:01.965	-0.40463245	5.4924664	7.597034	0.004514294	-0.011954023	0.01377379	-0.39732614	5.673013	7.989329	Sitting_Idle
14:22:01.989	-0.40463245	5.4924664	7.597034	0.004514294	-0.011954023	0.01377379	-0.39732614	5.673013	7.989329	Sitting_Idle
14:22:02.012	-0.40463245	5.4924664	7.597034	0.004514294	-0.011954023	0.01377379	-0.39732614	5.673013	7.989329	Sitting_Idle
14:22:02.036	-0.40463245	5.4924664	7.597034	0.004514294	-0.011954023	0.01377379	-0.39732614	5.673013	7.989329	Sitting_Idle
14:22:02.059	-0.40463245	5.4924664	7.597034	0.004514294	-0.011954023	0.01377379	-0.39732614	5.673013	7.989329	Sitting_Idle
14:22:02.082	-0.6943397	5.4685235	7.328875	-0.07856338	-0.033334304	-0.012493416	-0.4117766	5.709783	7.9623585	Sitting_Idle
14:22:02.105	-0.6943397	5.4685235	7.328875	-0.07856338	-0.033334304	-0.012493416	-0.4117766	5.709783	7.9623585	Sitting_Idle
14:22:02.129	-0.6943397	5.4685235	7.328875	-0.07856338	-0.033334304	-0.012493416	-0.4117766	5.709783	7.9623585	Sitting_Idle
14:22:02.152	-0.6943397	5.4685235	7.328875	-0.07856338	-0.033334304	-0.012493416	-0.4117766	5.709783	7.9623585	Sitting_Idle
14:22:02.175	-0.6943397	5.4685235	7.328875	-0.07856338	-0.033334304	-0.012493416	-0.4117766	5.709783	7.9623585	Sitting_Idle
14:22:02.198	-0.6943397	5.4685235	7.328875	-0.07856338	-0.033334304	-0.012493416	-0.4117766	5.709783	7.9623585	Sitting_Idle
14:22:02.221	-0.6943397	5.4685235	7.328875	-0.07856338	-0.033334304	-0.012493416	-0.4117766	5.709783	7.9623585	Sitting_Idle
14:22:02.245	-0.6943397	5.4685235	7.328875	-0.07856338	-0.033334304	-0.012493416	-0.4117766	5.709783	7.9623585	Sitting_Idle
14:22:02.272	-0.6105401	5.478101	7.8101244	0.024061982	0.0069828006	-0.012493416	-0.4086177	5.665887	7.9938145	Sitting_Idle
14:22:02.294	-0.6105401	5.478101	7.8101244	0.024061982	0.0069828006	-0.012493416	-0.4086177	5.665887	7.9938145	Sitting_Idle
14:22:02.316	-0.6105401	5.478101	7.8101244	0.024061982	0.0069828006	-0.012493416	-0.4086177	5.665887	7.9938145	Sitting_Idle
14:22:02.339	-0.6105401	5.478101	7.8101244	0.024061982	0.0069828006	-0.012493416	-0.4086177	5.665887	7.9938145	Sitting_Idle
14:22:02.363	-0.6105401	5.478101	7.8101244	0.024061982	0.0069828006	-0.012493416	-0.4086177	5.665887	7.9938145	Sitting_Idle
14:22:02.386	-0.6105401	5.478101	7.8101244	0.024061982	0.0069828006	-0.012493416	-0.4086177	5.665887	7.9938145	Sitting_Idle
14:22:02.408	-0.6105401	5.478101	7.8101244	0.024061982	0.0069828006	-0.012493416	-0.4086177	5.665887	7.9938145	Sitting_Idle
14:22:02.430	-0.42378664	5.480495	7.85801	-0.0028160887	-0.018673541	0.011330329	-0.4240523	5.666703	7.9924364	Sitting_Idle
14:22:02.452	-0.42378664	5.480495	7.85801	-0.0028160887	-0.018673541	0.011330329	-0.4240523	5.666703	7.9924364	Sitting_Idle
14:22:02.476	-0.42378664	5.480495	7.85801	-0.0028160887	-0.018673541	0.011330329	-0.4240523	5.666703	7.9924364	Sitting_Idle
14:22:02.498	-0.42378664	5.480495	7.85801	-0.0028160887	-0.018673541	0.011330329	-0.4240523	5.666703	7.9924364	Sitting_Idle
14:22:02.520	-0.42378664	5.480495	7.85801	-0.0028160887	-0.018673541	0.011330329	-0.4240523	5.666703	7.9924364	Sitting_Idle
14:22:02.543	-0.42378664	5.480495	7.85801	-0.0028160887	-0.018673541	0.011330329	-0.4240523	5.666703	7.9924364	Sitting_Idle
14:22:02.567	-0.42378664	5.480495	7.85801	-0.0028160887	-0.018673541	0.011330329	-0.4240523	5.666703	7.9924364	Sitting_Idle
14:22:02.591	-0.42378664	5.480495	7.85801	-0.0028160887	-0.018673541	0.011330329	-0.4240523	5.666703	7.9924364	Sitting_Idle
14:22:02.614	-0.42378664	5.566689	7.728719	0.009401216	0.007593666	-0.006995629	-0.40608907	5.6671977	7.993017	Sitting_Idle
14:22:02.636	-0.42378664	5.566689	7.728719	0.009401216	0.007593666	-0.006995629	-0.40608907	5.6671977	7.993017	Sitting_Idle
14:22:02.660	-0.42378664	5.566689	7.728719	0.009401216	0.007593666	-0.006995629	-0.40608907	5.6671977	7.993017	Sitting_Idle
14:22:02.682	-0.42378664	5.566689	7.728719	0.009401216	0.007593666	-0.006995629	-0.40608907	5.6671977	7.993017	Sitting_Idle
14:22:02.705	-0.42378664	5.566689	7.728719	0.009401216	0.007593666	-0.006995629	-0.40608907	5.6671977	7.993017	Sitting_Idle
14:22:02.728	-0.42378664	5.566689	7.728719	0.009401216	0.007593666	-0.006995629	-0.40608907	5.6671977	7.993017	Sitting_Idle
14:22:02.751	-0.42378664	5.566689	7.728719	0.009401216	0.007593666	-0.006995629	-0.40608907	5.6671977	7.993017	Sitting_Idle
14:22:02.774	-0.42378664	5.566689	7.728719	0.009401216	0.007593666	-0.006995629	-0.40608907	5.6671977	7.993017	Sitting_Idle
14:22:02.797	-0.3998439	5.4900723	7.728719	-0.011979068	-0.004012774	0.010719463	-0.4076224	5.6581397	7.9993505	Sitting_Idle
14:22:02.820	-0.3998439	5.4900723	7.728719	-0.011979068	-0.004012774	0.010719463	-0.4076224	5.6581397	7.9993505	Sitting_Idle
14:22:02.842	-0.3998439	5.4900723	7.728719	-0.011979068	-0.004012774	0.010719463	-0.4076224	5.6581397	7.9993505	Sitting_Idle
14:22:02.866	-0.3998439	5.4900723	7.728719	-0.011979068	-0.004012774	0.010719463	-0.4076224	5.6581397	7.9993505	Sitting_Idle
14:22:02.888	-0.3998439	5.4900723	7.728719	-0.011979068	-0.004012774	0.010719463	-0.4076224	5.6581397	7.9993505	Sitting_Idle
14:22:02.911	-0.3998439	5.4900723	7.728719	-0.011979068	-0.004012774	0.010719463	-0.4076224	5.6581397	7.9993505	Sitting_Idle
14:22:02.933	-0.3998439	5.4900723	7.728719	-0.011979068	-0.004012774	0.010719463	-0.4076224	5.6581397	7.9993505	Sitting_Idle
14:22:02.954	-0.3998439	5.4900723	7.728719	-0.011979068	-0.004012774	0.010719463	-0.4076224	5.6581397	7.9993505	Sitting_Idle
14:22:02.975	-0.38787252	5.480495	7.764633	0.013677273	-0.004623639	-0.002719572	-0.40378517	5.6617146	7.997019	Sitting_Idle
14:22:02.996	-0.38787252	5.480495	7.764633	0.013677273	-0.004623639	-0.002719572	-0.40378517	5.6617146	7.997019	Sitting_Idle
14:22:03.020	-0.38787252	5.480495	7.764633	0.013677273	-0.004623639	-0.002719572	-0.40378517	5.6617146	7.997019	Sitting_Idle
14:22:03.042	-0.38787252	5.480495	7.764633	0.013677273	-0.004623639	-0.002719572	-0.40378517	5.6617146	7.997019	Sitting_Idle
14:22:03.063	-0.38787252	5.480495	7.764633	0.013677273	-0.004623639	-0.002719572	-0.40378517	5.6617146	7.997019	Sitting_Idle
14:22:03.084	-0.38787252	5.480495	7.764633	0.013677273	-0.004623639	-0.002719572	-0.40378517	5.6617146	7.997019	Sitting_Idle
14:22:03.106	-0.38787252	5.480495	7.764633	0.013677273	-0.004623639	-0.002719572	-0.40378517	5.6617146	7.997019	Sitting_Idle
14:22:03.130	-0.38787252	5.480495	7.764633	0.013677273	-0.004623639	-0.002719572	-0.40378517	5.6617146	7.997019	Sitting_Idle
14:22:03.154	-0.42618093	5.5092263	7.6904106	0.0167316	0.013702318	0.0070542716	-0.40830615	5.6685476	7.9919453	Sitting_Idle
14:22:03.177	-0.42618093	5.5092263	7.6904106	0.0167316	0.013702318	0.0070542716	-0.40830615	5.6685476	7.9919453	Sitting_Idle
14:22:03.199	-0.42618093	5.5092263	7.6904106	0.0167316	0.013702318	0.0070542716	-0.40830615	5.6685476	7.9919453	Sitting_Idle
14:22:03.222	-0.42618093	5.5092263	7.6904106	0.0167316	0.013702318	0.0070542716	-0.40830615	5.6685476	7.9919453	Sitting_Idle
14:22:03.244	-0.42618093	5.5092263	7.6904106	0.0167316	0.013702318	0.0070542716	-0.40830615	5.6685476	7.9919453	Sitting_Idle
14:22:03.268	-0.42618093	5.5092263	7.6904106	0.0167316	0.013702318	0.0070542716	-0.40830615	5.6685476	7.9919453	Sitting_Idle
14:22:03.291	-0.42618093	5.5092263	7.6904106	0.0167316	0.013702318	0.0070542716	-0.40830615	5.6685476	7.9919453	Sitting_Idle
14:22:03.314	-0.42618093	5.5092263	7.6904106	0.0167316	0.013702318	0.0070542716	-0.40830615	5.6685476	7.9919453	Sitting_Idle
14:22:03.336	-0.44054657	5.480495	7.8963184	0.0026816984	0.014924048	0.0039999457	-0.4155958	5.6592913	7.9981265	Sitting_Idle
14:22:03.358	-0.44054657	5.480495	7.8963184	0.0026816984	0.014924048	0.0039999457	-0.4155958	5.6592913	7.9981265	Sitting_Idle
14:22:03.382	-0.44054657	5.480495	7.8963184	0.0026816984	0.014924048	0.0039999457	-0.4155958	5.6592913	7.9981265	Sitting_Idle
14:22:03.404	-0.44054657	5.480495	7.8963184	0.0026816984	0.014924048	0.0039999457	-0.4155958	5.6592913	7.9981265	Sitting_Idle
14:22:03.426	-0.44054657	5.480495	7.8963184	0.0026816984	0.014924048	0.0039999457	-0.4155958	5.6592913	7.9981265	Sitting_Idle
14:22:03.450	-0.44054657	5.480495	7.8963184	0.0026816984	0.014924048	0.0039999457	-0.4155958	5.6592913	7.9981265	Sitting_Idle
14:22:03.473	-0.44054657	5.480495	7.8963184	0.0026816984	0.014924048	0.0039999457	-0.4155958	5.6592913	7.9981265	Sitting_Idle
14:22:03.497	-0.44054657	5.480495	7.8963184	0.0026816984	0.014924048	0.0039999457	-0.4155958	5.6592913	7.9981265	Sitting_Idle
14:22:03.520	-0.38547826	5.523592	7.7167478	0.024061982	-0.012564887	-0.013715146	-0.4075997	5.6751375	7.9873056	Sitting_Idle
14:22:03.543	-0.38547826	5.523592	7.7167478	0.024061982	-0.012564887	-0.013715146	-0.4075997	5.6751375	7.9873056	Sitting_Idle
14:22:03.566	-0.38547826	5.523592	7.7167478	0.024061982	-0.012564887	-0.013715146	-0.4075997	5.6751375	7.9873056	Sitting_Idle
14:22:03.588	-0.38547826	5.523592	7.7167478	0.024061982	-0.012564887	-0.013715146	-0.4075997	5.6751375	7.9873056	Sitting_Idle
14:22:03.612	-0.38547826	5.523592	7.7167478	0.024061982	-0.012564887	-0.013715146	-0.4075997	5.6751375	7.9873056	Sitting_Idle
14:22:03.634	-0.38547826	5.523592	7.7167478	0.024061982	-0.012564887	-0.013715146	-0.4075997	5.6751375	7.9873056	Sitting_Idle
14:22:03.658	-0.38547826	5.523592	7.7167478	0.024061982	-0.012564887	-0.013715146	-0.4075997	5.6751375	7.9873056	Sitting_Idle
14:22:03.681	-0.38547826	5.523592	7.7167478	0.024061982	-0.012564887	-0.013715146	-0.4075997	5.6751375	7.9873056	Sitting_Idle
14:22:03.704	-0.44054657	5.6600657	7.4438004	0.060103033	-0.006456235	0.02782369	-0.4146791	5.725088	7.9512115	Sitting_Idle
14:22:03.728	-0.44054657	5.6600657	7.4438004	0.060103033	-0.006456235	0.02782369	-0.4146791	5.725088	7.9512115	Sitting_Idle
14:22:03.751	-0.44054657	5.6600657	7.4438004	0.060103033	-0.006456235	0.02782369	-0.4146791	5.725088	7.9512115	Sitting_Idle
14:22:03.774	-0.44054657	5.6600657	7.4438004	0.060103033	-0.006456235	0.02782369	-0.4146791	5.725088	7.9512115	Sitting_Idle
14:22:03.797	-0.44054657	5.6600657	7.4438004	0.060103033	-0.006456235	0.02782369	-0.4146791	5.725088	7.9512115	Sitting_Idle
14:22:03.820	-0.44054657	5.6600657	7.4438004	0.060103033	-0.006456235	0.02782369	-0.4146791	5.725088	7.9512115	Sitting_Idle
14:22:03.844	-0.44054657	5.6600657	7.4438004	0.060103033	-0.006456235	0.02782369	-0.4146791	5.725088	7.9512115	Sitting_Idle
14:22:03.866	-0.44054657	5.6600657	7.4438004	0.060103033	-0.006456235	0.02782369	-0.4146791	5.725088	7.9512115	Sitting_Idle
14:22:03.890	-0.34477556	5.4852834	8.023215	0.009401216	-0.014397483	-0.013104281	-0.37191784	5.6966944	7.973688	Sitting_Idle
14:22:03.912	-0.34477556	5.4852834	8.023215	0.009401216	-0.014397483	-0.013104281	-0.37191784	5.6966944	7.973688	Sitting_Idle
14:22:03.934	-0.34477556	5.4852834	8.023215	0.009401216	-0.014397483	-0.013104281	-0.37191784	5.6966944	7.973688	Sitting_Idle
14:22:03.958	-0.34477556	5.4852834	8.023215	0.009401216	-0.014397483	-0.013104281	-0.37191784	5.6966944	7.973688	Sitting_Idle
14:22:03.980	-0.34477556	5.4852834	8.023215	0.009401216	-0.014397483	-0.013104281	-0.37191784	5.6966944	7.973688	Sitting_Idle
14:22:04.002	-0.34477556	5.4852834	8.023215	0.009401216	-0.014397483	-0.013104281	-0.37191784	5.6966944	7.973688	Sitting_Idle
14:22:04.024	-0.34477556	5.4852834	8.023215	0.009401216	-0.014397483	-0.013104281	-0.37191784	5.6966944	7.973688	Sitting_Idle
14:22:04.048	-0.41420954	5.516409	7.9920893	0.009401216	-0.014397483	-0.013104281	-0.37191784	5.6966944	7.973688	Sitting_Idle
14:22:04.072	-0.41420954	5.516409	7.9920893	0.025283713	0.017978374	-0.006995629	-0.38194934	5.7231517	7.954245	Sitting_Idle
14:22:04.094	-0.41420954	5.516409	7.9920893	0.025283713	0.017978374	-0.006995629	-0.38194934	5.7231517	7.954245	Sitting_Idle
14:22:04.116	-0.41420954	5.516409	7.9920893	0.025283713	0.017978374	-0.006995629	-0.38194934	5.7231517	7.954245	Sitting_Idle
14:22:04.139	-0.41420954	5.516409	7.9920893	0.025283713	0.017978374	-0.006995629	-0.38194934	5.7231517	7.954245	Sitting_Idle
14:22:04.163	-0.41420954	5.516409	7.9920893	0.025283713	0.017978374	-0.006995629	-0.38194934	5.7231517	7.954245	Sitting_Idle
14:22:04.185	-0.41420954	5.516409	7.9920893	0.025283713	0.017978374	-0.006995629	-0.38194934	5.7231517	7.954245	Sitting_Idle
14:22:04.208	-0.41420954	5.516409	7.9920893	0.025283713	0.017978374	-0.006995629	-0.38194934	5.7231517	7.954245	Sitting_Idle
14:22:04.231	-0.41420954	5.576266	7.678439	0.010622947	0.019200105	0.014384655	-0.39752802	5.74632	7.936758	Sitting_Idle
14:22:04.254	-0.41420954	5.576266	7.678439	0.010622947	0.019200105	0.014384655	-0.39752802	5.74632	7.936758	Sitting_Idle
14:22:04.278	-0.41420954	5.576266	7.678439	0.010622947	0.019200105	0.014384655	-0.39752802	5.74632	7.936758	Sitting_Idle
14:22:04.301	-0.41420954	5.576266	7.678439	0.010622947	0.019200105	0.014384655	-0.39752802	5.74632	7.936758	Sitting_Idle
14:22:04.324	-0.41420954	5.576266	7.678439	0.010622947	0.019200105	0.014384655	-0.39752802	5.74632	7.936758	Sitting_Idle
14:22:04.347	-0.41420954	5.576266	7.678439	0.010622947	0.019200105	0.014384655	-0.39752802	5.74632	7.936758	Sitting_Idle
14:22:04.371	-0.41420954	5.576266	7.678439	0.010622947	0.019200105	0.014384655	-0.39752802	5.74632	7.936758	Sitting_Idle
14:22:04.394	-0.41420954	5.576266	7.678439	0.010622947	0.019200105	0.014384655	-0.39752802	5.74632	7.936758	Sitting_Idle
14:22:04.418	-0.38787252	5.583449	7.695199	-0.015644258	-0.01623008	0.011941194	-0.39683512	5.7289495	7.949339	Sitting_Idle
14:22:04.440	-0.38787252	5.583449	7.695199	-0.015644258	-0.01623008	0.011941194	-0.39683512	5.7289495	7.949339	Sitting_Idle
14:22:04.462	-0.38787252	5.583449	7.695199	-0.015644258	-0.01623008	0.011941194	-0.39683512	5.7289495	7.949339	Sitting_Idle
14:22:04.485	-0.38787252	5.583449	7.695199	-0.015644258	-0.01623008	0.011941194	-0.39683512	5.7289495	7.949339	Sitting_Idle
14:22:04.509	-0.38787252	5.583449	7.695199	-0.015644258	-0.01623008	0.011941194	-0.39683512	5.7289495	7.949339	Sitting_Idle
14:22:04.533	-0.38787252	5.583449	7.695199	-0.015644258	-0.01623008	0.011941194	-0.39683512	5.7289495	7.949339	Sitting_Idle
14:22:04.556	-0.38787252	5.583449	7.695199	-0.015644258	-0.01623008	0.011941194	-0.39683512	5.7289495	7.949339	Sitting_Idle
14:22:04.579	-0.38787252	5.583449	7.695199	-0.015644258	-0.01623008	0.011941194	-0.39683512	5.7289495	7.949339	Sitting_Idle
14:22:04.601	-0.29210153	5.506832	7.7143536	-0.055350497	-0.025393058	-0.005773898	-0.4068716	5.7020903	7.9681244	Sitting_Idle
14:22:04.625	-0.29210153	5.506832	7.7143536	-0.055350497	-0.025393058	-0.005773898	-0.4068716	5.7020903	7.9681244	Sitting_Idle
14:22:04.649	-0.29210153	5.506832	7.7143536	-0.055350497	-0.025393058	-0.005773898	-0.4068716	5.7020903	7.9681244	Sitting_Idle
14:22:04.671	-0.29210153	5.506832	7.7143536	-0.055350497	-0.025393058	-0.005773898	-0.4068716	5.7020903	7.9681244	Sitting_Idle
14:22:04.692	-0.29210153	5.506832	7.7143536	-0.055350497	-0.025393058	-0.005773898	-0.4068716	5.7020903	7.9681244	Sitting_Idle
14:22:04.713	-0.29210153	5.506832	7.7143536	-0.055350497	-0.025393058	-0.005773898	-0.4068716	5.7020903	7.9681244	Sitting_Idle
14:22:04.735	-0.29210153	5.506832	7.7143536	-0.055350497	-0.025393058	-0.005773898	-0.4068716	5.7020903	7.9681244	Sitting_Idle
14:22:04.760	-0.29210153	5.506832	7.7143536	-0.055350497	-0.025393058	-0.005773898	-0.4068716	5.7020903	7.9681244	Sitting_Idle
14:22:04.783	-0.531529	5.542746	7.726325	0.043609668	0.018589241	-0.014326012	-0.45472866	5.6616178	7.9943533	Sitting_Idle
14:22:04.806	-0.531529	5.542746	7.726325	0.043609668	0.018589241	-0.014326012	-0.45472866	5.6616178	7.9943533	Sitting_Idle
14:22:04.829	-0.531529	5.542746	7.726325	0.043609668	0.018589241	-0.014326012	-0.45472866	5.6616178	7.9943533	Sitting_Idle
14:22:04.851	-0.531529	5.542746	7.726325	0.043609668	0.018589241	-0.014326012	-0.45472866	5.6616178	7.9943533	Sitting_Idle
14:22:04.875	-0.531529	5.542746	7.726325	0.043609668	0.018589241	-0.014326012	-0.45472866	5.6616178	7.9943533	Sitting_Idle
14:22:04.898	-0.531529	5.542746	7.726325	0.043609668	0.018589241	-0.014326012	-0.45472866	5.6616178	7.9943533	Sitting_Idle
14:22:04.920	-0.531529	5.542746	7.726325	0.043609668	0.018589241	-0.014326012	-0.45472866	5.6616178	7.9943533	Sitting_Idle
14:22:04.943	-0.531529	5.542746	7.726325	0.043609668	0.018589241	-0.014326012	-0.45472866	5.6616178	7.9943533	Sitting_Idle
14:22:04.966	-0.52913475	5.540352	7.6904106	0.05765957	-0.024782192	0.020493306	-0.45914596	5.690331	7.9736834	Sitting_Idle
14:22:04.991	-0.52913475	5.540352	7.6904106	0.05765957	-0.024782192	0.020493306	-0.45914596	5.690331	7.9736834	Sitting_Idle
14:22:05.014	-0.52913475	5.540352	7.6904106	0.05765957	-0.024782192	0.020493306	-0.45914596	5.690331	7.9736834	Sitting_Idle
14:22:05.037	-0.52913475	5.540352	7.6904106	0.05765957	-0.024782192	0.020493306	-0.45914596	5.690331	7.9736834	Sitting_Idle
14:22:05.060	-0.52913475	5.540352	7.6904106	0.05765957	-0.024782192	0.020493306	-0.45914596	5.690331	7.9736834	Sitting_Idle
14:22:05.082	-0.52913475	5.540352	7.6904106	0.05765957	-0.024782192	0.020493306	-0.45914596	5.690331	7.9736834	Sitting_Idle
14:22:05.106	-0.52913475	5.540352	7.6904106	0.05765957	-0.024782192	0.020493306	-0.45914596	5.690331	7.9736834	Sitting_Idle
14:22:05.129	-0.3902668	5.559506	7.597034	-0.0064812806	-0.025393058	0.011941194	-0.45791167	5.724614	7.9491796	Sitting_Idle
14:22:05.152	-0.3902668	5.559506	7.597034	-0.0064812806	-0.025393058	0.011941194	-0.45791167	5.724614	7.9491796	Sitting_Idle
14:22:05.174	-0.3902668	5.559506	7.597034	-0.0064812806	-0.025393058	0.011941194	-0.45791167	5.724614	7.9491796	Sitting_Idle
14:22:05.198	-0.3902668	5.559506	7.597034	-0.0064812806	-0.025393058	0.011941194	-0.45791167	5.724614	7.9491796	Sitting_Idle
14:22:05.222	-0.3902668	5.559506	7.597034	-0.0064812806	-0.025393058	0.011941194	-0.45791167	5.724614	7.9491796	Sitting_Idle
14:22:05.245	-0.3902668	5.559506	7.597034	-0.0064812806	-0.025393058	0.011941194	-0.45791167	5.724614	7.9491796	Sitting_Idle
14:22:05.269	-0.3902668	5.559506	7.597034	-0.0064812806	-0.025393058	0.011941194	-0.45791167	5.724614	7.9491796	Sitting_Idle
14:22:05.292	-0.3902668	5.559506	7.597034	-0.0064812806	-0.025393058	0.011941194	-0.45791167	5.724614	7.9491796	Sitting_Idle
14:22:05.313	-0.47885495	5.583449	7.738296	0.011844677	-0.0076779653	0.0076651373	-0.45615768	5.7257915	7.948431	Sitting_Idle
14:22:05.335	-0.47885495	5.583449	7.738296	0.011844677	-0.0076779653	0.0076651373	-0.45615768	5.7257915	7.948431	Sitting_Idle
14:22:05.357	-0.47885495	5.583449	7.738296	0.011844677	-0.0076779653	0.0076651373	-0.45615768	5.7257915	7.948431	Sitting_Idle
14:22:05.379	-0.47885495	5.583449	7.738296	0.011844677	-0.0076779653	0.0076651373	-0.45615768	5.7257915	7.948431	Sitting_Idle
14:22:05.402	-0.47885495	5.583449	7.738296	0.011844677	-0.0076779653	0.0076651373	-0.45615768	5.7257915	7.948431	Sitting_Idle
14:22:05.425	-0.47885495	5.583449	7.738296	0.011844677	-0.0076779653	0.0076651373	-0.45615768	5.7257915	7.948431	Sitting_Idle
14:22:05.449	-0.47885495	5.583449	7.738296	0.011844677	-0.0076779653	0.0076651373	-0.45615768	5.7257915	7.948431	Sitting_Idle
14:22:05.472	-0.47885495	5.583449	7.738296	0.011844677	-0.0076779653	0.0076651373	-0.45615768	5.7257915	7.948431	Sitting_Idle
14:22:05.495	-0.48843205	5.540352	7.726325	-0.016255125	-0.015008348	0.004610811	-0.4532493	5.7381277	7.9396973	Sitting_Idle
14:22:05.518	-0.48843205	5.540352	7.726325	-0.016255125	-0.015008348	0.004610811	-0.4532493	5.7381277	7.9396973	Sitting_Idle
14:22:05.540	-0.48843205	5.540352	7.726325	-0.016255125	-0.015008348	0.004610811	-0.4532493	5.7381277	7.9396973	Sitting_Idle
14:22:05.564	-0.48843205	5.540352	7.726325	-0.016255125	-0.015008348	0.004610811	-0.4532493	5.7381277	7.9396973	Sitting_Idle
14:22:05.587	-0.48843205	5.540352	7.726325	-0.016255125	-0.015008348	0.004610811	-0.4532493	5.7381277	7.9396973	Sitting_Idle
14:22:05.610	-0.48843205	5.540352	7.726325	-0.016255125	-0.015008348	0.004610811	-0.4532493	5.7381277	7.9396973	Sitting_Idle
14:22:05.632	-0.48843205	5.540352	7.726325	-0.016255125	-0.015008348	0.004610811	-0.4532493	5.7381277	7.9396973	Sitting_Idle
14:22:05.656	-0.48843205	5.540352	7.726325	-0.016255125	-0.015008348	0.004610811	-0.4532493	5.7381277	7.9396973	Sitting_Idle
14:22:05.680	-0.3998439	5.478101	7.920261	-0.026028968	-0.038221225	-0.00088697637	-0.43284878	5.730826	7.946106	Sitting_Idle
14:22:05.703	-0.3998439	5.478101	7.920261	-0.026028968	-0.038221225	-0.00088697637	-0.43284878	5.730826	7.946106	Sitting_Idle
14:22:05.725	-0.3998439	5.478101	7.920261	-0.026028968	-0.038221225	-0.00088697637	-0.43284878	5.730826	7.946106	Sitting_Idle
14:22:05.748	-0.3998439	5.478101	7.920261	-0.026028968	-0.038221225	-0.00088697637	-0.43284878	5.730826	7.946106	Sitting_Idle
14:22:05.772	-0.3998439	5.478101	7.920261	-0.026028968	-0.038221225	-0.00088697637	-0.43284878	5.730826	7.946106	Sitting_Idle
14:22:05.796	-0.3998439	5.478101	7.920261	-0.026028968	-0.038221225	-0.00088697637	-0.43284878	5.730826	7.946106	Sitting_Idle
14:22:05.820	-0.3998439	5.478101	7.920261	-0.026028968	-0.038221225	-0.00088697637	-0.43284878	5.730826	7.946106	Sitting_Idle
14:22:05.842	-0.3998439	5.478101	7.920261	-0.026028968	-0.038221225	-0.00088697637	-0.43284878	5.730826	7.946106	Sitting_Idle
14:22:05.865	-0.45012367	5.5547175	7.7047763	0.01917506	0.0051502045	0.010719463	-0.42429122	5.740727	7.9394174	Sitting_Idle
14:22:05.887	-0.45012367	5.5547175	7.7047763	0.01917506	0.0051502045	0.010719463	-0.42429122	5.740727	7.9394174	Sitting_Idle
14:22:05.910	-0.45012367	5.5547175	7.7047763	0.01917506	0.0051502045	0.010719463	-0.42429122	5.740727	7.9394174	Sitting_Idle
14:22:05.933	-0.45012367	5.5547175	7.7047763	0.01917506	0.0051502045	0.010719463	-0.42429122	5.740727	7.9394174	Sitting_Idle
14:22:05.955	-0.45012367	5.5547175	7.7047763	0.01917506	0.0051502045	0.010719463	-0.42429122	5.740727	7.9394174	Sitting_Idle
14:22:05.978	-0.45012367	5.5547175	7.7047763	0.01917506	0.0051502045	0.010719463	-0.42429122	5.740727	7.9394174	Sitting_Idle
14:22:06.001	-0.45012367	5.5547175	7.7047763	0.01917506	0.0051502045	0.010719463	-0.42429122	5.740727	7.9394174	Sitting_Idle
14:22:06.025	-0.45012367	5.5547175	7.7047763	0.01917506	0.0051502045	0.010719463	-0.42429122	5.740727	7.9394174	Sitting_Idle
14:22:06.048	-0.57462597	5.559506	7.7119594	-0.065735206	-0.044329878	0.002778215	-0.43243968	5.7754827	7.913729	Sitting_Idle
14:22:06.071	-0.57462597	5.559506	7.7119594	-0.065735206	-0.044329878	0.002778215	-0.43243968	5.7754827	7.913729	Sitting_Idle
14:22:06.093	-0.57462597	5.559506	7.7119594	-0.065735206	-0.044329878	0.002778215	-0.43243968	5.7754827	7.913729	Sitting_Idle
14:22:06.116	-0.57462597	5.559506	7.7119594	-0.065735206	-0.044329878	0.002778215	-0.43243968	5.7754827	7.913729	Sitting_Idle
14:22:06.141	-0.57462597	5.559506	7.7119594	-0.065735206	-0.044329878	0.002778215	-0.43243968	5.7754827	7.913729	Sitting_Idle
14:22:06.164	-0.57462597	5.559506	7.7119594	-0.065735206	-0.044329878	0.002778215	-0.43243968	5.7754827	7.913729	Sitting_Idle
14:22:06.187	-0.57462597	5.559506	7.7119594	-0.065735206	-0.044329878	0.002778215	-0.43243968	5.7754827	7.913729	Sitting_Idle
14:22:06.210	-0.6105401	5.5906315	7.743085	0.010622947	0.024087027	-0.0002761111	-0.4289023	5.7558084	7.928246	Sitting_Idle
14:22:06.233	-0.6105401	5.5906315	7.743085	0.010622947	0.024087027	-0.0002761111	-0.4289023	5.7558084	7.928246	Sitting_Idle
14:22:06.258	-0.6105401	5.5906315	7.743085	0.010622947	0.024087027	-0.0002761111	-0.4289023	5.7558084	7.928246	Sitting_Idle
14:22:06.281	-0.6105401	5.5906315	7.743085	0.010622947	0.024087027	-0.0002761111	-0.4289023	5.7558084	7.928246	Sitting_Idle
14:22:06.304	-0.6105401	5.5906315	7.743085	0.010622947	0.024087027	-0.0002761111	-0.4289023	5.7558084	7.928246	Sitting_Idle
14:22:06.327	-0.6105401	5.5906315	7.743085	0.010622947	0.024087027	-0.0002761111	-0.4289023	5.7558084	7.928246	Sitting_Idle
14:22:06.349	-0.6105401	5.5906315	7.743085	0.010622947	0.024087027	-0.0002761111	-0.4289023	5.7558084	7.928246	Sitting_Idle
14:22:06.372	-0.6105401	5.5906315	7.743085	0.010622947	0.024087027	-0.0002761111	-0.4289023	5.7558084	7.928246	Sitting_Idle
14:22:06.395	-0.52913475	5.5810547	7.8915296	-0.03885714	-0.022949597	0.040651858	-0.43667695	5.7551103	7.928324	Sitting_Idle
14:22:06.418	-0.52913475	5.5810547	7.8915296	-0.03885714	-0.022949597	0.040651858	-0.43667695	5.7551103	7.928324	Sitting_Idle
14:22:06.441	-0.52913475	5.5810547	7.8915296	-0.03885714	-0.022949597	0.040651858	-0.43667695	5.7551103	7.928324	Sitting_Idle
14:22:06.464	-0.52913475	5.5810547	7.8915296	-0.03885714	-0.022949597	0.040651858	-0.43667695	5.7551103	7.928324	Sitting_Idle
14:22:06.488	-0.52913475	5.5810547	7.8915296	-0.03885714	-0.022949597	0.040651858	-0.43667695	5.7551103	7.928324	Sitting_Idle
14:22:06.511	-0.52913475	5.5810547	7.8915296	-0.03885714	-0.022949597	0.040651858	-0.43667695	5.7551103	7.928324	Sitting_Idle
14:22:06.534	-0.52913475	5.5810547	7.8915296	-0.03885714	-0.022949597	0.040651858	-0.43667695	5.7551103	7.928324	Sitting_Idle
14:22:06.557	-0.52913475	5.5810547	7.8915296	-0.03885714	-0.022949597	0.040651858	-0.43667695	5.7551103	7.928324	Sitting_Idle
14:22:06.580	-0.48843205	5.4924664	7.5826683	0.06437909	-0.051049396	-0.0014978416	-0.39387462	5.7544265	7.931064	Sitting_Idle
14:22:06.604	-0.48843205	5.4924664	7.5826683	0.06437909	-0.051049396	-0.0014978416	-0.39387462	5.7544265	7.931064	Sitting_Idle
14:22:06.627	-0.48843205	5.4924664	7.5826683	0.06437909	-0.051049396	-0.0014978416	-0.39387462	5.7544265	7.931064	Sitting_Idle
14:22:06.650	-0.48843205	5.4924664	7.5826683	0.06437909	-0.051049396	-0.0014978416	-0.39387462	5.7544265	7.931064	Sitting_Idle
14:22:06.673	-0.48843205	5.4924664	7.5826683	0.06437909	-0.051049396	-0.0014978416	-0.39387462	5.7544265	7.931064	Sitting_Idle
14:22:06.697	-0.48843205	5.4924664	7.5826683	0.06437909	-0.051049396	-0.0014978416	-0.39387462	5.7544265	7.931064	Sitting_Idle
14:22:06.721	-0.48843205	5.4924664	7.5826683	0.06437909	-0.051049396	-0.0014978416	-0.39387462	5.7544265	7.931064	Sitting_Idle
14:22:06.744	-0.48843205	5.4924664	7.5826683	0.06437909	-0.051049396	-0.0014978416	-0.39387462	5.7544265	7.931064	Sitting_Idle
14:22:06.770	-0.48843205	5.7295	7.59464	0.02161852	0.054019425	-0.025932452	-0.43182594	5.7744584	7.914511	Sitting_Idle
14:22:06.793	-0.48843205	5.7295	7.59464	0.02161852	0.054019425	-0.025932452	-0.43182594	5.7744584	7.914511	Sitting_Idle
14:22:06.815	-0.48843205	5.7295	7.59464	0.02161852	0.054019425	-0.025932452	-0.43182594	5.7744584	7.914511	Sitting_Idle
14:22:06.839	-0.48843205	5.7295	7.59464	0.02161852	0.054019425	-0.025932452	-0.43182594	5.7744584	7.914511	Sitting_Idle
14:22:06.862	-0.48843205	5.7295	7.59464	0.02161852	0.054019425	-0.025932452	-0.43182594	5.7744584	7.914511	Sitting_Idle
14:22:06.885	-0.48843205	5.7295	7.59464	0.02161852	0.054019425	-0.025932452	-0.43182594	5.7744584	7.914511	Sitting_Idle
14:22:06.908	-0.48843205	5.7295	7.59464	0.02161852	0.054019425	-0.025932452	-0.43182594	5.7744584	7.914511	Sitting_Idle
14:22:06.931	-0.52674043	5.609786	7.762239	-0.000983493	-0.033334304	-0.014326012	-0.47373402	5.7935553	7.8981395	Sitting_Idle
14:22:06.955	-0.52674043	5.609786	7.762239	-0.000983493	-0.033334304	-0.014326012	-0.47373402	5.7935553	7.8981395	Sitting_Idle
14:22:06.979	-0.52674043	5.609786	7.762239	-0.000983493	-0.033334304	-0.014326012	-0.47373402	5.7935553	7.8981395	Sitting_Idle
14:22:07.002	-0.52674043	5.609786	7.762239	-0.000983493	-0.033334304	-0.014326012	-0.47373402	5.7935553	7.8981395	Sitting_Idle
14:22:07.025	-0.52674043	5.609786	7.762239	-0.000983493	-0.033334304	-0.014326012	-0.47373402	5.7935553	7.8981395	Sitting_Idle
14:22:07.048	-0.52674043	5.609786	7.762239	-0.000983493	-0.033334304	-0.014326012	-0.47373402	5.7935553	7.8981395	Sitting_Idle
14:22:07.072	-0.52674043	5.609786	7.762239	-0.000983493	-0.033334304	-0.014326012	-0.47373402	5.7935553	7.8981395	Sitting_Idle
14:22:07.095	-0.52674043	5.609786	7.762239	-0.000983493	-0.033334304	-0.014326012	-0.47373402	5.7935553	7.8981395	Sitting_Idle
14:22:07.118	-0.48843205	5.643306	7.534783	0.027116308	0.027752219	0.009497733	-0.48317954	5.8101063	7.885401	Sitting_Idle
14:22:07.141	-0.48843205	5.643306	7.534783	0.027116308	0.027752219	0.009497733	-0.48317954	5.8101063	7.885401	Sitting_Idle
14:22:07.163	-0.48843205	5.643306	7.534783	0.027116308	0.027752219	0.009497733	-0.48317954	5.8101063	7.885401	Sitting_Idle
14:22:07.187	-0.48843205	5.643306	7.534783	0.027116308	0.027752219	0.009497733	-0.48317954	5.8101063	7.885401	Sitting_Idle
14:22:07.211	-0.48843205	5.643306	7.534783	0.027116308	0.027752219	0.009497733	-0.48317954	5.8101063	7.885401	Sitting_Idle
14:22:07.234	-0.48843205	5.643306	7.534783	0.027116308	0.027752219	0.009497733	-0.48317954	5.8101063	7.885401	Sitting_Idle
14:22:07.258	-0.48843205	5.643306	7.534783	0.027116308	0.027752219	0.009497733	-0.48317954	5.8101063	7.885401	Sitting_Idle
14:22:07.281	-0.48843205	5.643306	7.534783	0.027116308	0.027752219	0.009497733	-0.48317954	5.8101063	7.885401	Sitting_Idle
14:22:07.306	-1.8603516	1.1444633	6.8667803	-2.7401032	1.361882	-0.13710992	-0.4935628	5.1121483	8.354201	Sitting_Idle
14:22:07.328	-1.8603516	1.1444633	6.8667803	-2.7401032	1.361882	-0.13710992	-0.4935628	5.1121483	8.354201	Sitting_Idle
14:22:07.350	-1.8603516	1.1444633	6.8667803	-2.7401032	1.361882	-0.13710992	-0.4935628	5.1121483	8.354201	Sitting_Idle
14:22:07.373	-1.8603516	1.1444633	6.8667803	-2.7401032	1.361882	-0.13710992	-0.4935628	5.1121483	8.354201	Sitting_Idle
14:22:07.397	-1.8603516	1.1444633	6.8667803	-2.7401032	1.361882	-0.13710992	-0.4935628	5.1121483	8.354201	Sitting_Idle
14:22:07.420	-1.8603516	1.1444633	6.8667803	-2.7401032	1.361882	-0.13710992	-0.4935628	5.1121483	8.354201	Sitting_Idle
14:22:07.444	-1.8603516	1.1444633	6.8667803	-2.7401032	1.361882	-0.13710992	-0.4935628	5.1121483	8.354201	Sitting_Idle
14:22:07.467	-1.8603516	1.1444633	6.8667803	-2.7401032	1.361882	-0.13710992	-0.4935628	5.1121483	8.354201	Sitting_Idle
14:22:07.490	1.2833313	2.770176	12.471778	-1.7425603	-0.39435565	0.20192029	-0.46896476	2.194651	9.5464115	Sitting_Idle
14:22:07.513	1.2833313	2.770176	12.471778	-1.7425603	-0.39435565	0.20192029	-0.46896476	2.194651	9.5464115	Sitting_Idle
14:22:07.537	1.2833313	2.770176	12.471778	-1.7425603	-0.39435565	0.20192029	-0.46896476	2.194651	9.5464115	Sitting_Idle
14:22:07.561	1.2833313	2.770176	12.471778	-1.7425603	-0.39435565	0.20192029	-0.46896476	2.194651	9.5464115	Sitting_Idle
14:22:07.583	1.2833313	2.770176	12.471778	-1.7425603	-0.39435565	0.20192029	-0.46896476	2.194651	9.5464115	Sitting_Idle
14:22:07.606	1.2833313	2.770176	12.471778	-1.7425603	-0.39435565	0.20192029	-0.46896476	2.194651	9.5464115	Sitting_Idle
14:22:07.630	1.2833313	2.770176	12.471778	-1.7425603	-0.39435565	0.20192029	-0.46896476	2.194651	9.5464115	Sitting_Idle
14:22:07.654	-1.4102279	1.3671309	7.553937	-0.27220768	-0.583113	0.24529172	-0.5412654	1.5364172	9.67041	Sitting_Idle
14:22:07.677	-1.4102279	1.3671309	7.553937	-0.27220768	-0.583113	0.24529172	-0.5412654	1.5364172	9.67041	Sitting_Idle
14:22:07.699	-1.4102279	1.3671309	7.553937	-0.27220768	-0.583113	0.24529172	-0.5412654	1.5364172	9.67041	Sitting_Idle
14:22:07.721	-1.4102279	1.3671309	7.553937	-0.27220768	-0.583113	0.24529172	-0.5412654	1.5364172	9.67041	Sitting_Idle
14:22:07.743	-1.4102279	1.3671309	7.553937	-0.27220768	-0.583113	0.24529172	-0.5412654	1.5364172	9.67041	Sitting_Idle
14:22:07.767	-1.4102279	1.3671309	7.553937	-0.27220768	-0.583113	0.24529172	-0.5412654	1.5364172	9.67041	Sitting_Idle
14:22:07.791	-1.4102279	1.3671309	7.553937	-0.27220768	-0.583113	0.24529172	-0.5412654	1.5364172	9.67041	Sitting_Idle
14:22:07.814	-1.4102279	1.3671309	7.553937	-0.27220768	-0.583113	0.24529172	-0.5412654	1.5364172	9.67041	Sitting_Idle
14:22:07.837	0.6464542	-0.047885496	11.092675	-0.14209338	0.1706947	-0.09801455	0.9468446	0.38143772	9.753378	Sitting_Idle
14:22:07.859	0.6464542	-0.047885496	11.092675	-0.14209338	0.1706947	-0.09801455	0.9468446	0.38143772	9.753378	Sitting_Idle
14:22:07.883	0.6464542	-0.047885496	11.092675	-0.14209338	0.1706947	-0.09801455	0.9468446	0.38143772	9.753378	Sitting_Idle
14:22:07.906	0.6464542	-0.047885496	11.092675	-0.14209338	0.1706947	-0.09801455	0.9468446	0.38143772	9.753378	Sitting_Idle
14:22:07.928	0.6464542	-0.047885496	11.092675	-0.14209338	0.1706947	-0.09801455	0.9468446	0.38143772	9.753378	Sitting_Idle
14:22:07.950	0.6464542	-0.047885496	11.092675	-0.14209338	0.1706947	-0.09801455	0.9468446	0.38143772	9.753378	Sitting_Idle
14:22:07.973	0.6464542	-0.047885496	11.092675	-0.14209338	0.1706947	-0.09801455	0.9468446	0.38143772	9.753378	Sitting_Idle
14:22:07.997	0.6464542	-0.047885496	11.092675	-0.14209338	0.1706947	-0.09801455	0.9468446	0.38143772	9.753378	Sitting_Idle
14:22:08.020	0.76616794	-1.2522057	9.043176	-0.55626	-0.2868434	0.066919066	0.91122395	0.01860683	9.764206	Sitting_Idle
14:22:08.042	0.76616794	-1.2522057	9.043176	-0.55626	-0.2868434	0.066919066	0.91122395	0.01860683	9.764206	Sitting_Idle
14:22:08.064	0.76616794	-1.2522057	9.043176	-0.55626	-0.2868434	0.066919066	0.91122395	0.01860683	9.764206	Sitting_Idle
14:22:08.087	0.76616794	-1.2522057	9.043176	-0.55626	-0.2868434	0.066919066	0.91122395	0.01860683	9.764206	Sitting_Idle
14:22:08.112	0.76616794	-1.2522057	9.043176	-0.55626	-0.2868434	0.066919066	0.91122395	0.01860683	9.764206	Sitting_Idle
14:22:08.135	0.76616794	-1.2522057	9.043176	-0.55626	-0.2868434	0.066919066	0.91122395	0.01860683	9.764206	Sitting_Idle
14:22:08.158	0.76616794	-1.2522057	9.043176	-0.55626	-0.2868434	0.066919066	0.91122395	0.01860683	9.764206	Sitting_Idle
14:22:08.181	0.76616794	-1.2522057	9.043176	-0.55626	-0.2868434	0.066919066	0.91122395	0.01860683	9.764206	Sitting_Idle
14:22:08.204	1.3407938	-0.7446195	9.25866	0.0307815	-0.004623639	0.01621725	1.2257262	-0.2299445	9.72703	Sitting_Idle
14:22:08.229	1.3407938	-0.7446195	9.25866	0.0307815	-0.004623639	0.01621725	1.2257262	-0.2299445	9.72703	Sitting_Idle
14:22:08.252	1.3407938	-0.7446195	9.25866	0.0307815	-0.004623639	0.01621725	1.2257262	-0.2299445	9.72703	Sitting_Idle
14:22:08.275	1.3407938	-0.7446195	9.25866	0.0307815	-0.004623639	0.01621725	1.2257262	-0.2299445	9.72703	Sitting_Idle
14:22:08.298	1.3407938	-0.7446195	9.25866	0.0307815	-0.004623639	0.01621725	1.2257262	-0.2299445	9.72703	Sitting_Idle
14:22:08.321	1.3407938	-0.7446195	9.25866	0.0307815	-0.004623639	0.01621725	1.2257262	-0.2299445	9.72703	Sitting_Idle
14:22:08.344	1.3407938	-0.7446195	9.25866	0.0307815	-0.004623639	0.01621725	1.2257262	-0.2299445	9.72703	Sitting_Idle
14:22:08.366	1.3407938	-0.7446195	9.25866	0.0307815	-0.004623639	0.01621725	1.2257262	-0.2299445	9.72703	Sitting_Idle
14:22:08.390	1.2593886	-0.7781393	10.211582	-0.01686599	0.059517212	0.03454321	1.172243	-0.431351	9.726776	Sitting_Idle
14:22:08.412	1.2593886	-0.7781393	10.211582	-0.01686599	0.059517212	0.03454321	1.172243	-0.431351	9.726776	Sitting_Idle
14:22:08.434	1.2593886	-0.7781393	10.211582	-0.01686599	0.059517212	0.03454321	1.172243	-0.431351	9.726776	Sitting_Idle
14:22:08.456	1.2593886	-0.7781393	10.211582	-0.01686599	0.059517212	0.03454321	1.172243	-0.431351	9.726776	Sitting_Idle
14:22:08.478	1.2593886	-0.7781393	10.211582	-0.01686599	0.059517212	0.03454321	1.172243	-0.431351	9.726776	Sitting_Idle
14:22:08.501	1.2593886	-0.7781393	10.211582	-0.01686599	0.059517212	0.03454321	1.172243	-0.431351	9.726776	Sitting_Idle
14:22:08.524	1.2593886	-0.7781393	10.211582	-0.01686599	0.059517212	0.03454321	1.172243	-0.431351	9.726776	Sitting_Idle
14:22:08.548	0.5458947	-0.4285752	8.559532	-0.320466	-0.76942694	-0.035095427	0.7058202	-0.30984673	9.776308	Sitting_Idle
14:22:08.572	0.5458947	-0.4285752	8.559532	-0.320466	-0.76942694	-0.035095427	0.7058202	-0.30984673	9.776308	Sitting_Idle
14:22:08.595	0.5458947	-0.4285752	8.559532	-0.320466	-0.76942694	-0.035095427	0.7058202	-0.30984673	9.776308	Sitting_Idle
14:22:08.618	0.5458947	-0.4285752	8.559532	-0.320466	-0.76942694	-0.035095427	0.7058202	-0.30984673	9.776308	Sitting_Idle
14:22:08.641	0.5458947	-0.4285752	8.559532	-0.320466	-0.76942694	-0.035095427	0.7058202	-0.30984673	9.776308	Sitting_Idle
14:22:08.664	0.5458947	-0.4285752	8.559532	-0.320466	-0.76942694	-0.035095427	0.7058202	-0.30984673	9.776308	Sitting_Idle
14:22:08.688	0.5458947	-0.4285752	8.559532	-0.320466	-0.76942694	-0.035095427	0.7058202	-0.30984673	9.776308	Sitting_Idle
14:22:08.711	0.5458947	-0.4285752	8.559532	-0.320466	-0.76942694	-0.035095427	0.7058202	-0.30984673	9.776308	Sitting_Idle
14:22:08.734	0.7446195	-1.6448668	12.471778	0.14012638	1.066834	-0.033262834	0.70952636	-0.62793225	9.760772	Sitting_Idle
14:22:08.757	0.7446195	-1.6448668	12.471778	0.14012638	1.066834	-0.033262834	0.70952636	-0.62793225	9.760772	Sitting_Idle
14:22:08.779	0.7446195	-1.6448668	12.471778	0.14012638	1.066834	-0.033262834	0.70952636	-0.62793225	9.760772	Sitting_Idle
14:22:08.803	0.7446195	-1.6448668	12.471778	0.14012638	1.066834	-0.033262834	0.70952636	-0.62793225	9.760772	Sitting_Idle
14:22:08.826	0.7446195	-1.6448668	12.471778	0.14012638	1.066834	-0.033262834	0.70952636	-0.62793225	9.760772	Sitting_Idle
14:22:08.848	0.7446195	-1.6448668	12.471778	0.14012638	1.066834	-0.033262834	0.70952636	-0.62793225	9.760772	Sitting_Idle
14:22:08.871	0.7446195	-1.6448668	12.471778	0.14012638	1.066834	-0.033262834	0.70952636	-0.62793225	9.760772	Sitting_Idle
14:22:08.894	0.7446195	-1.6448668	12.471778	0.14012638	1.066834	-0.033262834	0.70952636	-0.62793225	9.760772	Sitting_Idle
14:22:08.917	0.44054657	-0.85236186	9.77343	-0.0040378193	0.13037758	-0.08213206	0.36406416	-0.4026347	9.7916155	Sitting_Idle
14:22:08.942	0.44054657	-0.85236186	9.77343	-0.0040378193	0.13037758	-0.08213206	0.36406416	-0.4026347	9.7916155	Sitting_Idle
14:22:08.965	0.44054657	-0.85236186	9.77343	-0.0040378193	0.13037758	-0.08213206	0.36406416	-0.4026347	9.7916155	Sitting_Idle
14:22:08.988	0.44054657	-0.85236186	9.77343	-0.0040378193	0.13037758	-0.08213206	0.36406416	-0.4026347	9.7916155	Sitting_Idle
14:22:09.011	0.44054657	-0.85236186	9.77343	-0.0040378193	0.13037758	-0.08213206	0.36406416	-0.4026347	9.7916155	Sitting_Idle
14:22:09.034	0.44054657	-0.85236186	9.77343	-0.0040378193	0.13037758	-0.08213206	0.36406416	-0.4026347	9.7916155	Sitting_Idle
14:22:09.056	0.44054657	-0.85236186	9.77343	-0.0040378193	0.13037758	-0.08213206	0.36406416	-0.4026347	9.7916155	Sitting_Idle
14:22:09.080	0.44054657	-0.85236186	9.77343	-0.0040378193	0.13037758	-0.08213206	0.36406416	-0.4026347	9.7916155	Sitting_Idle
14:22:09.103	0.05506832	-0.8284191	10.216371	0.104085326	0.29592207	-0.00821736	0.059646267	-0.40286344	9.79819	Sitting_Idle
14:22:09.126	0.05506832	-0.8284191	10.216371	0.104085326	0.29592207	-0.00821736	0.059646267	-0.40286344	9.79819	Sitting_Idle
14:22:09.150	0.05506832	-0.8284191	10.216371	0.104085326	0.29592207	-0.00821736	0.059646267	-0.40286344	9.79819	Sitting_Idle
14:22:09.172	0.05506832	-0.8284191	10.216371	0.104085326	0.29592207	-0.00821736	0.059646267	-0.40286344	9.79819	Sitting_Idle
14:22:09.194	0.05506832	-0.8284191	10.216371	0.104085326	0.29592207	-0.00821736	0.059646267	-0.40286344	9.79819	Sitting_Idle
14:22:09.216	0.05506832	-0.8284191	10.216371	0.104085326	0.29592207	-0.00821736	0.059646267	-0.40286344	9.79819	Sitting_Idle
14:22:09.239	0.05506832	-0.8284191	10.216371	0.104085326	0.29592207	-0.00821736	0.059646267	-0.40286344	9.79819	Sitting_Idle
14:22:09.262	0.05506832	-0.8284191	10.216371	0.104085326	0.29592207	-0.00821736	0.059646267	-0.40286344	9.79819	Sitting_Idle
14:22:09.285	-0.009577099	-0.28252444	9.450203	0.00023823744	0.09189307	-0.022878123	0.08910714	-0.27135962	9.80249	Sitting_Idle
14:22:09.309	-0.009577099	-0.28252444	9.450203	0.00023823744	0.09189307	-0.022878123	0.08910714	-0.27135962	9.80249	Sitting_Idle
14:22:09.332	-0.009577099	-0.28252444	9.450203	0.00023823744	0.09189307	-0.022878123	0.08910714	-0.27135962	9.80249	Sitting_Idle
14:22:09.354	-0.009577099	-0.28252444	9.450203	0.00023823744	0.09189307	-0.022878123	0.08910714	-0.27135962	9.80249	Sitting_Idle
14:22:09.378	-0.009577099	-0.28252444	9.450203	0.00023823744	0.09189307	-0.022878123	0.08910714	-0.27135962	9.80249	Sitting_Idle
14:22:09.400	-0.009577099	-0.28252444	9.450203	0.00023823744	0.09189307	-0.022878123	0.08910714	-0.27135962	9.80249	Sitting_Idle
14:22:09.424	-0.009577099	-0.28252444	9.450203	0.00023823744	0.09189307	-0.022878123	0.08910714	-0.27135962	9.80249	Sitting_Idle
14:22:09.446	-0.009577099	-0.28252444	9.450203	0.00023823744	0.09189307	-0.022878123	0.08910714	-0.27135962	9.80249	Sitting_Idle
14:22:09.469	-0.06464542	-0.057462595	9.440625	0.07415293	0.013091452	-0.050977927	-0.055077426	-0.19024171	9.80465	Sitting_Idle
14:22:09.493	-0.06464542	-0.057462595	9.440625	0.07415293	0.013091452	-0.050977927	-0.055077426	-0.19024171	9.80465	Sitting_Idle
14:22:09.516	-0.06464542	-0.057462595	9.440625	0.07415293	0.013091452	-0.050977927	-0.055077426	-0.19024171	9.80465	Sitting_Idle
14:22:09.539	-0.06464542	-0.057462595	9.440625	0.07415293	0.013091452	-0.050977927	-0.055077426	-0.19024171	9.80465	Sitting_Idle
14:22:09.561	-0.06464542	-0.057462595	9.440625	0.07415293	0.013091452	-0.050977927	-0.055077426	-0.19024171	9.80465	Sitting_Idle
14:22:09.584	-0.06464542	-0.057462595	9.440625	0.07415293	0.013091452	-0.050977927	-0.055077426	-0.19024171	9.80465	Sitting_Idle
14:22:09.608	-0.06464542	-0.057462595	9.440625	0.07415293	0.013091452	-0.050977927	-0.055077426	-0.19024171	9.80465	Sitting_Idle
14:22:09.631	-0.2083019	-0.1340794	9.486116	-0.000983493	0.0039284746	0.033321477	-0.20021829	0.039352987	9.804527	Sitting_Idle
14:22:09.654	-0.2083019	-0.1340794	9.486116	-0.000983493	0.0039284746	0.033321477	-0.20021829	0.039352987	9.804527	Sitting_Idle
14:22:09.677	-0.2083019	-0.1340794	9.486116	-0.000983493	0.0039284746	0.033321477	-0.20021829	0.039352987	9.804527	Sitting_Idle
14:22:09.700	-0.2083019	-0.1340794	9.486116	-0.000983493	0.0039284746	0.033321477	-0.20021829	0.039352987	9.804527	Sitting_Idle
14:22:09.723	-0.2083019	-0.1340794	9.486116	-0.000983493	0.0039284746	0.033321477	-0.20021829	0.039352987	9.804527	Sitting_Idle
14:22:09.744	-0.2083019	-0.1340794	9.486116	-0.000983493	0.0039284746	0.033321477	-0.20021829	0.039352987	9.804527	Sitting_Idle
14:22:09.766	-0.2083019	-0.1340794	9.486116	-0.000983493	0.0039284746	0.033321477	-0.20021829	0.039352987	9.804527	Sitting_Idle
14:22:09.788	-0.2083019	-0.1340794	9.486116	-0.000983493	0.0039284746	0.033321477	-0.20021829	0.039352987	9.804527	Sitting_Idle
14:22:09.811	-0.21787901	0.009577099	9.42626	0.0020708332	-0.0021801782	0.008276002	-0.19607028	0.021442857	9.8046665	Sitting_Idle
14:22:09.835	-0.21787901	0.009577099	9.42626	0.0020708332	-0.0021801782	0.008276002	-0.19607028	0.021442857	9.8046665	Sitting_Idle
14:22:09.858	-0.21787901	0.009577099	9.42626	0.0020708332	-0.0021801782	0.008276002	-0.19607028	0.021442857	9.8046665	Sitting_Idle
14:22:09.880	-0.21787901	0.009577099	9.42626	0.0020708332	-0.0021801782	0.008276002	-0.19607028	0.021442857	9.8046665	Sitting_Idle
14:22:09.902	-0.21787901	0.009577099	9.42626	0.0020708332	-0.0021801782	0.008276002	-0.19607028	0.021442857	9.8046665	Sitting_Idle
14:22:09.925	-0.21787901	0.009577099	9.42626	0.0020708332	-0.0021801782	0.008276002	-0.19607028	0.021442857	9.8046665	Sitting_Idle
14:22:09.949	-0.21787901	0.009577099	9.42626	0.0020708332	-0.0021801782	0.008276002	-0.19607028	0.021442857	9.8046665	Sitting_Idle
14:22:09.973	-0.21787901	0.009577099	9.42626	0.0020708332	-0.0021801782	0.008276002	-0.19607028	0.021442857	9.8046665	Sitting_Idle
14:22:09.996	-0.16281068	0.009577099	9.4142885	0.0008491027	-0.0015693128	-0.00088697637	-0.14256029	0.018857015	9.805595	Sitting_Idle
14:22:10.019	-0.16281068	0.009577099	9.4142885	0.0008491027	-0.0015693128	-0.00088697637	-0.14256029	0.018857015	9.805595	Sitting_Idle
14:22:10.042	-0.16281068	0.009577099	9.4142885	0.0008491027	-0.0015693128	-0.00088697637	-0.14256029	0.018857015	9.805595	Sitting_Idle
14:22:10.066	-0.16281068	0.009577099	9.4142885	0.0008491027	-0.0015693128	-0.00088697637	-0.14256029	0.018857015	9.805595	Sitting_Idle
14:22:10.088	-0.16281068	0.009577099	9.4142885	0.0008491027	-0.0015693128	-0.00088697637	-0.14256029	0.018857015	9.805595	Sitting_Idle
14:22:10.111	-0.16281068	0.009577099	9.4142885	0.0008491027	-0.0015693128	-0.00088697637	-0.14256029	0.018857015	9.805595	Sitting_Idle
14:22:10.135	-0.16281068	0.009577099	9.4142885	0.0008491027	-0.0015693128	-0.00088697637	-0.14256029	0.018857015	9.805595	Sitting_Idle
14:22:10.158	-0.16281068	0.009577099	9.4142885	0.0008491027	-0.0015693128	-0.00088697637	-0.14256029	0.018857015	9.805595	Sitting_Idle
14:22:10.183	-0.14365649	0.028731298	9.431048	0.0008491027	0.0002632829	-0.0002761111	-0.14601417	0.017015811	9.805549	Sitting_Idle
14:22:10.206	-0.14365649	0.028731298	9.431048	0.0008491027	0.0002632829	-0.0002761111	-0.14601417	0.017015811	9.805549	Sitting_Idle
14:22:10.228	-0.14365649	0.028731298	9.431048	0.0008491027	0.0002632829	-0.0002761111	-0.14601417	0.017015811	9.805549	Sitting_Idle
14:22:10.249	-0.14365649	0.028731298	9.431048	0.0008491027	0.0002632829	-0.0002761111	-0.14601417	0.017015811	9.805549	Sitting_Idle
14:22:10.273	-0.14365649	0.028731298	9.431048	0.0008491027	0.0002632829	-0.0002761111	-0.14601417	0.017015811	9.805549	Sitting_Idle
14:22:10.296	-0.14365649	0.028731298	9.431048	0.0008491027	0.0002632829	-0.0002761111	-0.14601417	0.017015811	9.805549	Sitting_Idle
14:22:10.319	-0.14365649	0.028731298	9.431048	0.0008491027	0.0002632829	-0.0002761111	-0.14601417	0.017015811	9.805549	Sitting_Idle
14:22:10.342	-0.14365649	0.028731298	9.431048	0.0008491027	0.0002632829	-0.0002761111	-0.14601417	0.017015811	9.805549	Sitting_Idle
14:22:10.365	-0.25858167	-0.009577099	9.4142885	-0.003426954	-0.03150171	-0.17498356	-0.15176891	0.02327013	9.805448	Sitting_Idle
14:22:10.388	-0.25858167	-0.009577099	9.4142885	-0.003426954	-0.03150171	-0.17498356	-0.15176891	0.02327013	9.805448	Sitting_Idle
14:22:10.412	-0.25858167	-0.009577099	9.4142885	-0.003426954	-0.03150171	-0.17498356	-0.15176891	0.02327013	9.805448	Sitting_Idle
14:22:10.435	-0.25858167	-0.009577099	9.4142885	-0.003426954	-0.03150171	-0.17498356	-0.15176891	0.02327013	9.805448	Sitting_Idle
14:22:10.458	-0.25858167	-0.009577099	9.4142885	-0.003426954	-0.03150171	-0.17498356	-0.15176891	0.02327013	9.805448	Sitting_Idle
14:22:10.481	-0.25858167	-0.009577099	9.4142885	-0.003426954	-0.03150171	-0.17498356	-0.15176891	0.02327013	9.805448	Sitting_Idle
14:22:10.504	-0.25858167	-0.009577099	9.4142885	-0.003426954	-0.03150171	-0.17498356	-0.15176891	0.02327013	9.805448	Sitting_Idle
14:22:10.527	-0.17478207	0.13886794	9.452597	0.0026816984	-0.030890845	0.112123094	-0.15612137	0.048631728	9.805286	Sitting_Idle
14:22:10.551	-0.17478207	0.13886794	9.452597	0.0026816984	-0.030890845	0.112123094	-0.15612137	0.048631728	9.805286	Sitting_Idle
14:22:10.574	-0.17478207	0.13886794	9.452597	0.0026816984	-0.030890845	0.112123094	-0.15612137	0.048631728	9.805286	Sitting_Idle
14:22:10.597	-0.17478207	0.13886794	9.452597	0.0026816984	-0.030890845	0.112123094	-0.15612137	0.048631728	9.805286	Sitting_Idle
14:22:10.619	-0.17478207	0.13886794	9.452597	0.0026816984	-0.030890845	0.112123094	-0.15612137	0.048631728	9.805286	Sitting_Idle
14:22:10.643	-0.17478207	0.13886794	9.452597	0.0026816984	-0.030890845	0.112123094	-0.15612137	0.048631728	9.805286	Sitting_Idle
14:22:10.666	-0.17478207	0.13886794	9.452597	0.0026816984	-0.030890845	0.112123094	-0.15612137	0.048631728	9.805286	Sitting_Idle
14:22:10.690	-0.17478207	0.13886794	9.452597	0.0026816984	-0.030890845	0.112123094	-0.15612137	0.048631728	9.805286	Sitting_Idle
14:22:10.713	-0.14844504	-0.25858167	9.407105	-0.000983493	-0.018673541	0.026601959	-0.14601783	0.07862328	9.805248	Sitting_Idle
14:22:10.736	-0.14844504	-0.25858167	9.407105	-0.000983493	-0.018673541	0.026601959	-0.14601783	0.07862328	9.805248	Sitting_Idle
14:22:10.760	-0.14844504	-0.25858167	9.407105	-0.000983493	-0.018673541	0.026601959	-0.14601783	0.07862328	9.805248	Sitting_Idle
14:22:10.783	-0.14844504	-0.25858167	9.407105	-0.000983493	-0.018673541	0.026601959	-0.14601783	0.07862328	9.805248	Sitting_Idle
14:22:10.807	-0.14844504	-0.25858167	9.407105	-0.000983493	-0.018673541	0.026601959	-0.14601783	0.07862328	9.805248	Sitting_Idle
14:22:10.830	-0.14844504	-0.25858167	9.407105	-0.000983493	-0.018673541	0.026601959	-0.14601783	0.07862328	9.805248	Sitting_Idle
14:22:10.853	-0.14844504	-0.25858167	9.407105	-0.000983493	-0.018673541	0.026601959	-0.14601783	0.07862328	9.805248	Sitting_Idle
14:22:10.877	-0.14844504	-0.25858167	9.407105	-0.000983493	-0.018673541	0.026601959	-0.14601783	0.07862328	9.805248	Sitting_Idle
14:22:10.901	-0.11492519	-0.019154198	9.428655	-0.0003726278	0.0014850134	0.0009456194	-0.13032879	-0.0727401	9.805514	Sitting_Idle
14:22:10.923	-0.11492519	-0.019154198	9.428655	-0.0003726278	0.0014850134	0.0009456194	-0.13032879	-0.0727401	9.805514	Sitting_Idle
14:22:10.945	-0.11492519	-0.019154198	9.428655	-0.0003726278	0.0014850134	0.0009456194	-0.13032879	-0.0727401	9.805514	Sitting_Idle
14:22:10.969	-0.11492519	-0.019154198	9.428655	-0.0003726278	0.0014850134	0.0009456194	-0.13032879	-0.0727401	9.805514	Sitting_Idle
14:22:10.993	-0.11492519	-0.019154198	9.428655	-0.0003726278	0.0014850134	0.0009456194	-0.13032879	-0.0727401	9.805514	Sitting_Idle
14:22:11.016	-0.11492519	-0.019154198	9.428655	-0.0003726278	0.0014850134	0.0009456194	-0.13032879	-0.0727401	9.805514	Sitting_Idle
14:22:11.038	-0.11492519	-0.019154198	9.428655	-0.0003726278	0.0014850134	0.0009456194	-0.13032879	-0.0727401	9.805514	Sitting_Idle
14:22:11.060	-0.11492519	-0.019154198	9.428655	-0.0003726278	0.0014850134	0.0009456194	-0.13032879	-0.0727401	9.805514	Sitting_Idle
14:22:11.083	-0.14126222	0.009577099	9.419077	-0.0003726278	-0.0009584476	0.00033475418	-0.13030408	-0.06234485	9.805586	Sitting_Idle
14:22:11.108	-0.14126222	0.009577099	9.419077	-0.0003726278	-0.0009584476	0.00033475418	-0.13030408	-0.06234485	9.805586	Sitting_Idle
14:22:11.131	-0.14126222	0.009577099	9.419077	-0.0003726278	-0.0009584476	0.00033475418	-0.13030408	-0.06234485	9.805586	Sitting_Idle
14:22:11.154	-0.14126222	0.009577099	9.419077	-0.0003726278	-0.0009584476	0.00033475418	-0.13030408	-0.06234485	9.805586	Sitting_Idle
14:22:11.177	-0.14126222	0.009577099	9.419077	-0.0003726278	-0.0009584476	0.00033475418	-0.13030408	-0.06234485	9.805586	Sitting_Idle
14:22:11.200	-0.14126222	0.009577099	9.419077	-0.0003726278	-0.0009584476	0.00033475418	-0.13030408	-0.06234485	9.805586	Sitting_Idle
14:22:11.224	-0.14126222	0.009577099	9.419077	-0.0003726278	-0.0009584476	0.00033475418	-0.13030408	-0.06234485	9.805586	Sitting_Idle
14:22:11.246	-0.15323359	0.014365649	9.433443	-0.0003726278	-0.0009584476	0.00033475418	-0.13030408	-0.06234485	9.805586	Sitting_Idle
14:22:11.269	-0.15323359	0.014365649	9.433443	0.0014599679	0.0008741482	-0.00088697637	-0.13222764	-0.04904545	9.805636	Sitting_Idle
14:22:11.295	-0.15323359	0.014365649	9.433443	0.0014599679	0.0008741482	-0.00088697637	-0.13222764	-0.04904545	9.805636	Sitting_Idle
14:22:11.318	-0.15323359	0.014365649	9.433443	0.0014599679	0.0008741482	-0.00088697637	-0.13222764	-0.04904545	9.805636	Sitting_Idle
14:22:11.342	-0.15323359	0.014365649	9.433443	0.0014599679	0.0008741482	-0.00088697637	-0.13222764	-0.04904545	9.805636	Sitting_Idle
14:22:11.363	-0.15323359	0.014365649	9.433443	0.0014599679	0.0008741482	-0.00088697637	-0.13222764	-0.04904545	9.805636	Sitting_Idle
14:22:11.385	-0.15323359	0.014365649	9.433443	0.0014599679	0.0008741482	-0.00088697637	-0.13222764	-0.04904545	9.805636	Sitting_Idle
14:22:11.408	-0.15323359	0.014365649	9.433443	0.0014599679	0.0008741482	-0.00088697637	-0.13222764	-0.04904545	9.805636	Sitting_Idle
14:22:11.430	-0.105348095	-0.0023942748	9.428655	-0.0003726278	0.0008741482	0.0015564847	-0.13396676	-0.038239725	9.80566	Sitting_Idle
14:22:11.453	-0.105348095	-0.0023942748	9.428655	-0.0003726278	0.0008741482	0.0015564847	-0.13396676	-0.038239725	9.80566	Sitting_Idle
14:22:11.477	-0.105348095	-0.0023942748	9.428655	-0.0003726278	0.0008741482	0.0015564847	-0.13396676	-0.038239725	9.80566	Sitting_Idle
14:22:11.500	-0.105348095	-0.0023942748	9.428655	-0.0003726278	0.0008741482	0.0015564847	-0.13396676	-0.038239725	9.80566	Sitting_Idle
14:22:11.523	-0.105348095	-0.0023942748	9.428655	-0.0003726278	0.0008741482	0.0015564847	-0.13396676	-0.038239725	9.80566	Sitting_Idle
14:22:11.546	-0.105348095	-0.0023942748	9.428655	-0.0003726278	0.0008741482	0.0015564847	-0.13396676	-0.038239725	9.80566	Sitting_Idle
14:22:11.570	-0.105348095	-0.0023942748	9.428655	-0.0003726278	0.0008741482	0.0015564847	-0.13396676	-0.038239725	9.80566	Sitting_Idle
14:22:11.594	-0.105348095	-0.0023942748	9.428655	-0.0003726278	0.0008741482	0.0015564847	-0.13396676	-0.038239725	9.80566	Sitting_Idle
14:22:11.617	-0.14126222	-0.009577099	9.421472	0.0014599679	0.0014850134	0.0015564847	-0.13530008	-0.02864717	9.8056755	Sitting_Idle
14:22:11.641	-0.14126222	-0.009577099	9.421472	0.0014599679	0.0014850134	0.0015564847	-0.13530008	-0.02864717	9.8056755	Sitting_Idle
14:22:11.664	-0.14126222	-0.009577099	9.421472	0.0014599679	0.0014850134	0.0015564847	-0.13530008	-0.02864717	9.8056755	Sitting_Idle
14:22:11.688	-0.14126222	-0.009577099	9.421472	0.0014599679	0.0014850134	0.0015564847	-0.13530008	-0.02864717	9.8056755	Sitting_Idle
14:22:11.711	-0.14126222	-0.009577099	9.421472	0.0014599679	0.0014850134	0.0015564847	-0.13530008	-0.02864717	9.8056755	Sitting_Idle
14:22:11.734	-0.14126222	-0.009577099	9.421472	0.0014599679	0.0014850134	0.0015564847	-0.13530008	-0.02864717	9.8056755	Sitting_Idle
14:22:11.756	-0.14126222	-0.009577099	9.421472	0.0014599679	0.0014850134	0.0015564847	-0.13530008	-0.02864717	9.8056755	Sitting_Idle
14:22:11.780	-0.14126222	-0.009577099	9.421472	0.0014599679	0.0014850134	0.0015564847	-0.13530008	-0.02864717	9.8056755	Sitting_Idle
14:22:11.803	-0.13647367	0.0071828244	9.419077	0.0008491027	-0.0015693128	0.00216735	-0.13628216	-0.021853298	9.805678	Sitting_Idle
14:22:11.826	-0.13647367	0.0071828244	9.419077	0.0008491027	-0.0015693128	0.00216735	-0.13628216	-0.021853298	9.805678	Sitting_Idle
14:22:11.850	-0.13647367	0.0071828244	9.419077	0.0008491027	-0.0015693128	0.00216735	-0.13628216	-0.021853298	9.805678	Sitting_Idle
14:22:11.873	-0.13647367	0.0071828244	9.419077	0.0008491027	-0.0015693128	0.00216735	-0.13628216	-0.021853298	9.805678	Sitting_Idle
14:22:11.895	-0.13647367	0.0071828244	9.419077	0.0008491027	-0.0015693128	0.00216735	-0.13628216	-0.021853298	9.805678	Sitting_Idle
14:22:11.918	-0.13647367	0.0071828244	9.419077	0.0008491027	-0.0015693128	0.00216735	-0.13628216	-0.021853298	9.805678	Sitting_Idle
14:22:11.942	-0.13647367	0.0071828244	9.419077	0.0008491027	-0.0015693128	0.00216735	-0.13628216	-0.021853298	9.805678	Sitting_Idle
14:22:11.965	-0.13647367	0.0071828244	9.419077	0.0008491027	-0.0015693128	0.00216735	-0.13628216	-0.021853298	9.805678	Sitting_Idle
14:22:11.988	-0.12450229	0.011971374	9.438231	0.0014599679	-0.0015693128	0.0015564847	-0.1373	-0.015911594	9.805676	Sitting_Idle
14:22:12.011	-0.12450229	0.011971374	9.438231	0.0014599679	-0.0015693128	0.0015564847	-0.1373	-0.015911594	9.805676	Sitting_Idle
14:22:12.034	-0.12450229	0.011971374	9.438231	0.0014599679	-0.0015693128	0.0015564847	-0.1373	-0.015911594	9.805676	Sitting_Idle
14:22:12.056	-0.12450229	0.011971374	9.438231	0.0014599679	-0.0015693128	0.0015564847	-0.1373	-0.015911594	9.805676	Sitting_Idle
14:22:12.080	-0.12450229	0.011971374	9.438231	0.0014599679	-0.0015693128	0.0015564847	-0.1373	-0.015911594	9.805676	Sitting_Idle
14:22:12.103	-0.12450229	0.011971374	9.438231	0.0014599679	-0.0015693128	0.0015564847	-0.1373	-0.015911594	9.805676	Sitting_Idle
14:22:12.126	-0.12450229	0.011971374	9.438231	0.0014599679	-0.0015693128	0.0015564847	-0.1373	-0.015911594	9.805676	Sitting_Idle
14:22:12.151	-0.12929083	0.014365649	9.445415	-0.0003726278	0.0008741482	0.0009456194	-0.13766807	-0.011772842	9.805676	Sitting_Idle
14:22:12.174	-0.12929083	0.014365649	9.445415	-0.0003726278	0.0008741482	0.0009456194	-0.13766807	-0.011772842	9.805676	Sitting_Idle
14:22:12.196	-0.12929083	0.014365649	9.445415	-0.0003726278	0.0008741482	0.0009456194	-0.13766807	-0.011772842	9.805676	Sitting_Idle
14:22:12.220	-0.12929083	0.014365649	9.445415	-0.0003726278	0.0008741482	0.0009456194	-0.13766807	-0.011772842	9.805676	Sitting_Idle
14:22:12.243	-0.12929083	0.014365649	9.445415	-0.0003726278	0.0008741482	0.0009456194	-0.13766807	-0.011772842	9.805676	Sitting_Idle
14:22:12.268	-0.12929083	0.014365649	9.445415	-0.0003726278	0.0008741482	0.0009456194	-0.13766807	-0.011772842	9.805676	Sitting_Idle
14:22:12.290	-0.12929083	0.014365649	9.445415	-0.0003726278	0.0008741482	0.0009456194	-0.13766807	-0.011772842	9.805676	Sitting_Idle
14:22:12.314	-0.12929083	0.014365649	9.445415	-0.0003726278	0.0008741482	0.0009456194	-0.13766807	-0.011772842	9.805676	Sitting_Idle
14:22:12.337	-0.12689656	-0.011971374	9.411894	0.0032925636	0.0002632829	0.0033890803	-0.13820009	-0.008052552	9.805673	Sitting_Idle
14:22:12.361	-0.12689656	-0.011971374	9.411894	0.0032925636	0.0002632829	0.0033890803	-0.13820009	-0.008052552	9.805673	Sitting_Idle
14:22:12.385	-0.12689656	-0.011971374	9.411894	0.0032925636	0.0002632829	0.0033890803	-0.13820009	-0.008052552	9.805673	Sitting_Idle
14:22:12.408	-0.12689656	-0.011971374	9.411894	0.0032925636	0.0002632829	0.0033890803	-0.13820009	-0.008052552	9.805673	Sitting_Idle
14:22:12.430	-0.12689656	-0.011971374	9.411894	0.0032925636	0.0002632829	0.0033890803	-0.13820009	-0.008052552	9.805673	Sitting_Idle
14:22:12.452	-0.12689656	-0.011971374	9.411894	0.0032925636	0.0002632829	0.0033890803	-0.13820009	-0.008052552	9.805673	Sitting_Idle
14:22:12.474	-0.12689656	-0.011971374	9.411894	0.0032925636	0.0002632829	0.0033890803	-0.13820009	-0.008052552	9.805673	Sitting_Idle
14:22:12.498	-0.12689656	-0.011971374	9.411894	0.0032925636	0.0002632829	0.0033890803	-0.13820009	-0.008052552	9.805673	Sitting_Idle
14:22:12.521	-0.13647367	0.023942748	9.44302	-0.0022052235	-0.0003475823	0.0033890803	-0.13828146	-0.0067263446	9.805673	Sitting_Idle
14:22:12.544	-0.13647367	0.023942748	9.44302	-0.0022052235	-0.0003475823	0.0033890803	-0.13828146	-0.0067263446	9.805673	Sitting_Idle
14:22:12.567	-0.13647367	0.023942748	9.44302	-0.0022052235	-0.0003475823	0.0033890803	-0.13828146	-0.0067263446	9.805673	Sitting_Idle
14:22:12.590	-0.13647367	0.023942748	9.44302	-0.0022052235	-0.0003475823	0.0033890803	-0.13828146	-0.0067263446	9.805673	Sitting_Idle
14:22:12.614	-0.13647367	0.023942748	9.44302	-0.0022052235	-0.0003475823	0.0033890803	-0.13828146	-0.0067263446	9.805673	Sitting_Idle
14:22:12.636	-0.13647367	0.023942748	9.44302	-0.0022052235	-0.0003475823	0.0033890803	-0.13828146	-0.0067263446	9.805673	Sitting_Idle
14:22:12.659	-0.13647367	0.023942748	9.44302	-0.0022052235	-0.0003475823	0.0033890803	-0.13828146	-0.0067263446	9.805673	Sitting_Idle
14:22:12.683	-0.13647367	0.023942748	9.44302	-0.0022052235	-0.0003475823	0.0033890803	-0.13828146	-0.0067263446	9.805673	Sitting_Idle
14:22:12.707	-0.13168511	0.0047885496	9.433443	0.00023823744	0.0002632829	-0.0002761111	-0.13959031	-0.0040429826	9.8056555	Sitting_Idle
14:22:12.731	-0.13168511	0.0047885496	9.433443	0.00023823744	0.0002632829	-0.0002761111	-0.13959031	-0.0040429826	9.8056555	Sitting_Idle
14:22:12.753	-0.13168511	0.0047885496	9.433443	0.00023823744	0.0002632829	-0.0002761111	-0.13959031	-0.0040429826	9.8056555	Sitting_Idle
14:22:12.777	-0.13168511	0.0047885496	9.433443	0.00023823744	0.0002632829	-0.0002761111	-0.13959031	-0.0040429826	9.8056555	Sitting_Idle
14:22:12.799	-0.13168511	0.0047885496	9.433443	0.00023823744	0.0002632829	-0.0002761111	-0.13959031	-0.0040429826	9.8056555	Sitting_Idle
14:22:12.822	-0.13168511	0.0047885496	9.433443	0.00023823744	0.0002632829	-0.0002761111	-0.13959031	-0.0040429826	9.8056555	Sitting_Idle
14:22:12.847	-0.13168511	0.0047885496	9.433443	0.00023823744	0.0002632829	-0.0002761111	-0.13959031	-0.0040429826	9.8056555	Sitting_Idle
14:22:12.869	-0.12929083	-0.0023942748	9.411894	-0.0015943584	-0.0009584476	-0.0002761111	-0.13990667	-0.0014728742	9.805653	Sitting_Idle
14:22:12.892	-0.12929083	-0.0023942748	9.411894	-0.0015943584	-0.0009584476	-0.0002761111	-0.13990667	-0.0014728742	9.805653	Sitting_Idle
14:22:12.915	-0.12929083	-0.0023942748	9.411894	-0.0015943584	-0.0009584476	-0.0002761111	-0.13990667	-0.0014728742	9.805653	Sitting_Idle
14:22:12.939	-0.12929083	-0.0023942748	9.411894	-0.0015943584	-0.0009584476	-0.0002761111	-0.13990667	-0.0014728742	9.805653	Sitting_Idle
14:22:12.963	-0.12929083	-0.0023942748	9.411894	-0.0015943584	-0.0009584476	-0.0002761111	-0.13990667	-0.0014728742	9.805653	Sitting_Idle
14:22:12.985	-0.12929083	-0.0023942748	9.411894	-0.0015943584	-0.0009584476	-0.0002761111	-0.13990667	-0.0014728742	9.805653	Sitting_Idle
14:22:13.009	-0.12929083	-0.0023942748	9.411894	-0.0015943584	-0.0009584476	-0.0002761111	-0.13990667	-0.0014728742	9.805653	Sitting_Idle
14:22:13.032	-0.12929083	-0.0023942748	9.411894	-0.0015943584	-0.0009584476	-0.0002761111	-0.13990667	-0.0014728742	9.805653	Sitting_Idle
14:22:13.054	-0.14605077	0.009577099	9.416683	0.0008491027	-0.0015693128	0.0009456194	-0.13971826	-0.00073900237	9.805655	Sitting_Idle
14:22:13.078	-0.14605077	0.009577099	9.416683	0.0008491027	-0.0015693128	0.0009456194	-0.13971826	-0.00073900237	9.805655	Sitting_Idle
14:22:13.101	-0.14605077	0.009577099	9.416683	0.0008491027	-0.0015693128	0.0009456194	-0.13971826	-0.00073900237	9.805655	Sitting_Idle
14:22:13.124	-0.14605077	0.009577099	9.416683	0.0008491027	-0.0015693128	0.0009456194	-0.13971826	-0.00073900237	9.805655	Sitting_Idle
14:22:13.146	-0.14605077	0.009577099	9.416683	0.0008491027	-0.0015693128	0.0009456194	-0.13971826	-0.00073900237	9.805655	Sitting_Idle
14:22:13.169	-0.14605077	0.009577099	9.416683	0.0008491027	-0.0015693128	0.0009456194	-0.13971826	-0.00073900237	9.805655	Sitting_Idle
14:22:13.192	-0.14605077	0.009577099	9.416683	0.0008491027	-0.0015693128	0.0009456194	-0.13971826	-0.00073900237	9.805655	Sitting_Idle
14:22:13.215	-0.14605077	0.009577099	9.416683	0.0008491027	-0.0015693128	0.0009456194	-0.13971826	-0.00073900237	9.805655	Sitting_Idle
14:22:13.239	-0.15083931	0.0023942748	9.4142885	0.0008491027	-0.0021801782	0.002778215	-0.13986132	-0.00042756635	9.805653	Sitting_Idle
14:22:13.262	-0.15083931	0.0023942748	9.4142885	0.0008491027	-0.0021801782	0.002778215	-0.13986132	-0.00042756635	9.805653	Sitting_Idle
14:22:13.284	-0.15083931	0.0023942748	9.4142885	0.0008491027	-0.0021801782	0.002778215	-0.13986132	-0.00042756635	9.805653	Sitting_Idle
14:22:13.308	-0.15083931	0.0023942748	9.4142885	0.0008491027	-0.0021801782	0.002778215	-0.13986132	-0.00042756635	9.805653	Sitting_Idle
14:22:13.331	-0.15083931	0.0023942748	9.4142885	0.0008491027	-0.0021801782	0.002778215	-0.13986132	-0.00042756635	9.805653	Sitting_Idle
14:22:13.354	-0.15083931	0.0023942748	9.4142885	0.0008491027	-0.0021801782	0.002778215	-0.13986132	-0.00042756635	9.805653	Sitting_Idle
14:22:13.377	-0.15083931	0.0023942748	9.4142885	0.0008491027	-0.0021801782	0.002778215	-0.13986132	-0.00042756635	9.805653	Sitting_Idle
14:22:13.399	-0.15083931	0.0023942748	9.4142885	0.0008491027	-0.0021801782	0.002778215	-0.13986132	-0.00042756635	9.805653	Sitting_Idle
14:22:13.423	-0.13647367	0.014365649	9.419077	-0.0015943584	-0.0003475823	0.0009456194	-0.14077163	0.0011678634	9.80564	Sitting_Idle
14:22:13.446	-0.13647367	0.014365649	9.419077	-0.0015943584	-0.0003475823	0.0009456194	-0.14077163	0.0011678634	9.80564	Sitting_Idle
14:22:13.469	-0.13647367	0.014365649	9.419077	-0.0015943584	-0.0003475823	0.0009456194	-0.14077163	0.0011678634	9.80564	Sitting_Idle
14:22:13.492	-0.13647367	0.014365649	9.419077	-0.0015943584	-0.0003475823	0.0009456194	-0.14077163	0.0011678634	9.80564	Sitting_Idle
14:22:13.514	-0.13647367	0.014365649	9.419077	-0.0015943584	-0.0003475823	0.0009456194	-0.14077163	0.0011678634	9.80564	Sitting_Idle
14:22:13.538	-0.13647367	0.014365649	9.419077	-0.0015943584	-0.0003475823	0.0009456194	-0.14077163	0.0011678634	9.80564	Sitting_Idle
14:22:13.561	-0.13647367	0.014365649	9.419077	-0.0015943584	-0.0003475823	0.0009456194	-0.14077163	0.0011678634	9.80564	Sitting_Idle
14:22:13.584	-0.13647367	0.014365649	9.419077	-0.0015943584	-0.0003475823	0.0009456194	-0.14077163	0.0011678634	9.80564	Sitting_Idle
14:22:13.607	-0.14605077	0.023942748	9.438231	0.0014599679	-0.0003475823	0.002778215	-0.14087152	0.0014661065	9.805638	Sitting_Idle
14:22:13.629	-0.14605077	0.023942748	9.438231	0.0014599679	-0.0003475823	0.002778215	-0.14087152	0.0014661065	9.805638	Sitting_Idle
14:22:13.653	-0.14605077	0.023942748	9.438231	0.0014599679	-0.0003475823	0.002778215	-0.14087152	0.0014661065	9.805638	Sitting_Idle
14:22:13.676	-0.14605077	0.023942748	9.438231	0.0014599679	-0.0003475823	0.002778215	-0.14087152	0.0014661065	9.805638	Sitting_Idle
14:22:13.699	-0.14605077	0.023942748	9.438231	0.0014599679	-0.0003475823	0.002778215	-0.14087152	0.0014661065	9.805638	Sitting_Idle
14:22:13.723	-0.14605077	0.023942748	9.438231	0.0014599679	-0.0003475823	0.002778215	-0.14087152	0.0014661065	9.805638	Sitting_Idle
14:22:13.746	-0.14605077	0.023942748	9.438231	0.0014599679	-0.0003475823	0.002778215	-0.14087152	0.0014661065	9.805638	Sitting_Idle
14:22:13.769	-0.13168511	0.016759925	9.447808	-0.000983493	0.0014850134	0.0009456194	-0.1409465	0.0022761032	9.805636	Sitting_Idle
14:22:13.791	-0.13168511	0.016759925	9.447808	-0.000983493	0.0014850134	0.0009456194	-0.1409465	0.0022761032	9.805636	Sitting_Idle
14:22:13.813	-0.13168511	0.016759925	9.447808	-0.000983493	0.0014850134	0.0009456194	-0.1409465	0.0022761032	9.805636	Sitting_Idle
14:22:13.838	-0.13168511	0.016759925	9.447808	-0.000983493	0.0014850134	0.0009456194	-0.1409465	0.0022761032	9.805636	Sitting_Idle
14:22:13.859	-0.13168511	0.016759925	9.447808	-0.000983493	0.0014850134	0.0009456194	-0.1409465	0.0022761032	9.805636	Sitting_Idle
14:22:13.884	-0.13168511	0.016759925	9.447808	-0.000983493	0.0014850134	0.0009456194	-0.1409465	0.0022761032	9.805636	Sitting_Idle
14:22:13.907	-0.13168511	0.016759925	9.447808	-0.000983493	0.0014850134	0.0009456194	-0.1409465	0.0022761032	9.805636	Sitting_Idle
14:22:13.930	-0.13168511	0.016759925	9.447808	-0.000983493	0.0014850134	0.0009456194	-0.1409465	0.0022761032	9.805636	Sitting_Idle
14:22:13.953	-0.13168511	-0.0023942748	9.42626	0.0014599679	0.0002632829	-0.00088697637	-0.14129914	0.0026082052	9.805632	Sitting_Idle
14:22:13.976	-0.13168511	-0.0023942748	9.42626	0.0014599679	0.0002632829	-0.00088697637	-0.14129914	0.0026082052	9.805632	Sitting_Idle
14:22:14.000	-0.13168511	-0.0023942748	9.42626	0.0014599679	0.0002632829	-0.00088697637	-0.14129914	0.0026082052	9.805632	Sitting_Idle
14:22:14.023	-0.13168511	-0.0023942748	9.42626	0.0014599679	0.0002632829	-0.00088697637	-0.14129914	0.0026082052	9.805632	Sitting_Idle
14:22:14.046	-0.13168511	-0.0023942748	9.42626	0.0014599679	0.0002632829	-0.00088697637	-0.14129914	0.0026082052	9.805632	Sitting_Idle
14:22:14.068	-0.13168511	-0.0023942748	9.42626	0.0014599679	0.0002632829	-0.00088697637	-0.14129914	0.0026082052	9.805632	Sitting_Idle
14:22:14.091	-0.13168511	-0.0023942748	9.42626	0.0014599679	0.0002632829	-0.00088697637	-0.14129914	0.0026082052	9.805632	Sitting_Idle
14:22:14.114	-0.13168511	-0.0023942748	9.42626	0.0014599679	0.0002632829	-0.00088697637	-0.14129914	0.0026082052	9.805632	Sitting_Idle
14:22:14.136	-0.15083931	0.009577099	9.416683	0.0008491027	0.0020958786	0.00216735	-0.14129914	0.0026082052	9.805632	Sitting_Idle
14:22:14.160	-0.15083931	0.009577099	9.416683	0.0008491027	0.0020958786	0.00216735	-0.14129914	0.0026082052	9.805632	Sitting_Idle
14:22:14.183	-0.15083931	0.009577099	9.416683	0.0008491027	0.0020958786	0.00216735	-0.14129914	0.0026082052	9.805632	Sitting_Idle
14:22:14.206	-0.15083931	0.009577099	9.416683	0.0008491027	0.0020958786	0.00216735	-0.14129914	0.0026082052	9.805632	Sitting_Idle
14:22:14.230	-0.15083931	0.009577099	9.416683	0.0008491027	0.0020958786	0.00216735	-0.14129914	0.0026082052	9.805632	Sitting_Idle
14:22:14.252	-0.15083931	0.009577099	9.416683	0.0008491027	0.0020958786	0.00216735	-0.14129914	0.0026082052	9.805632	Sitting_Idle
14:22:14.274	-0.15083931	0.009577099	9.416683	0.0008491027	0.0020958786	0.00216735	-0.14129914	0.0026082052	9.805632	Sitting_Idle
14:22:14.298	-0.15083931	0.009577099	9.416683	0.0008491027	0.0020958786	0.00216735	-0.14129914	0.0026082052	9.805632	Sitting_Idle
14:22:14.320	-0.15083931	0.009577099	9.419077	-0.0003726278	-0.0015693128	0.0015564847	-0.14129914	0.0026082052	9.805632	Sitting_Idle
14:22:14.344	-0.15083931	0.009577099	9.419077	-0.0003726278	-0.0015693128	0.0015564847	-0.14129914	0.0026082052	9.805632	Sitting_Idle
14:22:14.367	-0.15083931	0.009577099	9.419077	-0.0003726278	-0.0015693128	0.0015564847	-0.14129914	0.0026082052	9.805632	Sitting_Idle
14:22:14.390	-0.15083931	0.009577099	9.419077	-0.0003726278	-0.0015693128	0.0015564847	-0.14129914	0.0026082052	9.805632	Sitting_Idle
14:22:14.413	-0.15083931	0.009577099	9.419077	-0.0003726278	-0.0015693128	0.0015564847	-0.14129914	0.0026082052	9.805632	Sitting_Idle
14:22:14.437	-0.15083931	0.009577099	9.419077	-0.0003726278	-0.0015693128	0.0015564847	-0.14129914	0.0026082052	9.805632	Sitting_Idle
14:22:14.461	-0.15083931	0.009577099	9.419077	-0.0003726278	-0.0015693128	0.0015564847	-0.14129914	0.0026082052	9.805632	Sitting_Idle
14:22:14.484	-0.15083931	0.009577099	9.419077	-0.0003726278	-0.0015693128	0.0015564847	-0.14129914	0.0026082052	9.805632	Sitting_Idle
14:22:14.506	-0.13168511	0.0047885496	9.440625	0.0014599679	0.0008741482	0.0015564847	-0.14133212	0.0028836064	9.805632	Sitting_Idle
14:22:14.529	-0.13168511	0.0047885496	9.440625	0.0014599679	0.0008741482	0.0015564847	-0.14133212	0.0028836064	9.805632	Sitting_Idle
14:22:14.553	-0.13168511	0.0047885496	9.440625	0.0014599679	0.0008741482	0.0015564847	-0.14133212	0.0028836064	9.805632	Sitting_Idle
14:22:14.576	-0.13168511	0.0047885496	9.440625	0.0014599679	0.0008741482	0.0015564847	-0.14133212	0.0028836064	9.805632	Sitting_Idle
14:22:14.599	-0.13168511	0.0047885496	9.440625	0.0014599679	0.0008741482	0.0015564847	-0.14133212	0.0028836064	9.805632	Sitting_Idle
14:22:14.623	-0.13168511	0.0047885496	9.440625	0.0014599679	0.0008741482	0.0015564847	-0.14133212	0.0028836064	9.805632	Sitting_Idle
14:22:14.646	-0.13168511	0.0047885496	9.440625	0.0014599679	0.0008741482	0.0015564847	-0.14133212	0.0028836064	9.805632	Sitting_Idle
14:22:14.670	-0.15802214	0.021548472	9.419077	0.0008491027	-0.0009584476	0.00216735	-0.14087722	0.002700626	9.805638	Sitting_Idle
14:22:14.693	-0.15802214	0.021548472	9.419077	0.0008491027	-0.0009584476	0.00216735	-0.14087722	0.002700626	9.805638	Sitting_Idle
14:22:14.715	-0.15802214	0.021548472	9.419077	0.0008491027	-0.0009584476	0.00216735	-0.14087722	0.002700626	9.805638	Sitting_Idle
14:22:14.737	-0.15802214	0.021548472	9.419077	0.0008491027	-0.0009584476	0.00216735	-0.14087722	0.002700626	9.805638	Sitting_Idle
14:22:14.758	-0.15802214	0.021548472	9.419077	0.0008491027	-0.0009584476	0.00216735	-0.14087722	0.002700626	9.805638	Sitting_Idle
14:22:14.782	-0.15802214	0.021548472	9.419077	0.0008491027	-0.0009584476	0.00216735	-0.14087722	0.002700626	9.805638	Sitting_Idle
14:22:14.805	-0.15802214	0.021548472	9.419077	0.0008491027	-0.0009584476	0.00216735	-0.14087722	0.002700626	9.805638	Sitting_Idle
14:22:14.829	-0.15802214	0.021548472	9.419077	0.0008491027	-0.0009584476	0.00216735	-0.14087722	0.002700626	9.805638	Sitting_Idle
14:22:14.851	-0.14605077	0.0047885496	9.423865	0.00023823744	0.0020958786	0.00216735	-0.14087722	0.002700626	9.805638	Sitting_Idle
14:22:14.874	-0.14605077	0.0047885496	9.423865	0.00023823744	0.0020958786	0.00216735	-0.14087722	0.002700626	9.805638	Sitting_Idle
14:22:14.898	-0.14605077	0.0047885496	9.423865	0.00023823744	0.0020958786	0.00216735	-0.14087722	0.002700626	9.805638	Sitting_Idle
14:22:14.922	-0.14605077	0.0047885496	9.423865	0.00023823744	0.0020958786	0.00216735	-0.14087722	0.002700626	9.805638	Sitting_Idle
14:22:14.945	-0.14605077	0.0047885496	9.423865	0.00023823744	0.0020958786	0.00216735	-0.14087722	0.002700626	9.805638	Sitting_Idle
14:22:14.967	-0.14605077	0.0047885496	9.423865	0.00023823744	0.0020958786	0.00216735	-0.14087722	0.002700626	9.805638	Sitting_Idle
14:22:14.991	-0.14605077	0.0047885496	9.423865	0.00023823744	0.0020958786	0.00216735	-0.14087722	0.002700626	9.805638	Sitting_Idle
14:22:15.014	-0.14605077	0.0047885496	9.423865	0.00023823744	0.0020958786	0.00216735	-0.14087722	0.002700626	9.805638	Sitting_Idle
14:22:15.038	-0.11971374	-0.009577099	9.419077	-0.0015943584	0.0002632829	0.00033475418	-0.14124763	0.0032512844	9.805633	Sitting_Idle
14:22:15.061	-0.11971374	-0.009577099	9.419077	-0.0015943584	0.0002632829	0.00033475418	-0.14124763	0.0032512844	9.805633	Sitting_Idle
14:22:15.084	-0.11971374	-0.009577099	9.419077	-0.0015943584	0.0002632829	0.00033475418	-0.14124763	0.0032512844	9.805633	Sitting_Idle
14:22:15.107	-0.11971374	-0.009577099	9.419077	-0.0015943584	0.0002632829	0.00033475418	-0.14124763	0.0032512844	9.805633	Sitting_Idle
14:22:15.129	-0.11971374	-0.009577099	9.419077	-0.0015943584	0.0002632829	0.00033475418	-0.14124763	0.0032512844	9.805633	Sitting_Idle
14:22:15.153	-0.11971374	-0.009577099	9.419077	-0.0015943584	0.0002632829	0.00033475418	-0.14124763	0.0032512844	9.805633	Sitting_Idle
14:22:15.175	-0.11971374	-0.009577099	9.419077	-0.0015943584	0.0002632829	0.00033475418	-0.14124763	0.0032512844	9.805633	Sitting_Idle
14:22:15.199	-0.11971374	-0.009577099	9.419077	-0.0015943584	0.0002632829	0.00033475418	-0.14124763	0.0032512844	9.805633	Sitting_Idle
14:22:15.221	-0.12210801	0.009577099	9.42626	-0.0003726278	-0.0009584476	0.0009456194	-0.14112577	0.004227927	9.805634	Sitting_Idle
14:22:15.244	-0.12210801	0.009577099	9.42626	-0.0003726278	-0.0009584476	0.0009456194	-0.14112577	0.004227927	9.805634	Sitting_Idle
14:22:15.268	-0.12210801	0.009577099	9.42626	-0.0003726278	-0.0009584476	0.0009456194	-0.14112577	0.004227927	9.805634	Sitting_Idle
14:22:15.290	-0.12210801	0.009577099	9.42626	-0.0003726278	-0.0009584476	0.0009456194	-0.14112577	0.004227927	9.805634	Sitting_Idle
14:22:15.312	-0.12210801	0.009577099	9.42626	-0.0003726278	-0.0009584476	0.0009456194	-0.14112577	0.004227927	9.805634	Sitting_Idle
14:22:15.333	-0.12210801	0.009577099	9.42626	-0.0003726278	-0.0009584476	0.0009456194	-0.14112577	0.004227927	9.805634	Sitting_Idle
14:22:15.355	-0.12210801	0.009577099	9.42626	-0.0003726278	-0.0009584476	0.0009456194	-0.14112577	0.004227927	9.805634	Sitting_Idle
14:22:15.379	-0.12210801	0.009577099	9.42626	-0.0003726278	-0.0009584476	0.0009456194	-0.14112577	0.004227927	9.805634	Sitting_Idle
14:22:15.401	-0.14365649	0.0071828244	9.433443	-0.0003726278	-0.0003475823	0.0033890803	-0.14101088	0.0041751326	9.805635	Sitting_Idle
14:22:15.424	-0.14365649	0.0071828244	9.433443	-0.0003726278	-0.0003475823	0.0033890803	-0.14101088	0.0041751326	9.805635	Sitting_Idle
14:22:15.448	-0.14365649	0.0071828244	9.433443	-0.0003726278	-0.0003475823	0.0033890803	-0.14101088	0.0041751326	9.805635	Sitting_Idle
14:22:15.471	-0.14365649	0.0071828244	9.433443	-0.0003726278	-0.0003475823	0.0033890803	-0.14101088	0.0041751326	9.805635	Sitting_Idle
14:22:15.495	-0.14365649	0.0071828244	9.433443	-0.0003726278	-0.0003475823	0.0033890803	-0.14101088	0.0041751326	9.805635	Sitting_Idle
14:22:15.518	-0.14365649	0.0071828244	9.433443	-0.0003726278	-0.0003475823	0.0033890803	-0.14101088	0.0041751326	9.805635	Sitting_Idle
14:22:15.541	-0.14365649	0.0071828244	9.433443	-0.0003726278	-0.0003475823	0.0033890803	-0.14101088	0.0041751326	9.805635	Sitting_Idle
14:22:15.564	-0.14365649	0.0071828244	9.433443	-0.0003726278	-0.0003475823	0.0033890803	-0.14101088	0.0041751326	9.805635	Sitting_Idle
14:22:15.586	-0.14365649	0.009577099	9.435837	0.0008491027	0.0002632829	0.00216735	-0.14106031	0.004281431	9.8056345	Sitting_Idle
14:22:15.610	-0.14365649	0.009577099	9.435837	0.0008491027	0.0002632829	0.00216735	-0.14106031	0.004281431	9.8056345	Sitting_Idle
14:22:15.633	-0.14365649	0.009577099	9.435837	0.0008491027	0.0002632829	0.00216735	-0.14106031	0.004281431	9.8056345	Sitting_Idle
14:22:15.657	-0.14365649	0.009577099	9.435837	0.0008491027	0.0002632829	0.00216735	-0.14106031	0.004281431	9.8056345	Sitting_Idle
14:22:15.680	-0.14365649	0.009577099	9.435837	0.0008491027	0.0002632829	0.00216735	-0.14106031	0.004281431	9.8056345	Sitting_Idle
14:22:15.703	-0.14365649	0.009577099	9.435837	0.0008491027	0.0002632829	0.00216735	-0.14106031	0.004281431	9.8056345	Sitting_Idle
14:22:15.727	-0.14365649	0.009577099	9.435837	0.0008491027	0.0002632829	0.00216735	-0.14106031	0.004281431	9.8056345	Sitting_Idle
14:22:15.750	-0.14605077	0.014365649	9.423865	-0.0003726278	-0.0009584476	-0.0002761111	-0.14117791	0.0044912426	9.805634	Sitting_Idle
14:22:15.773	-0.14605077	0.014365649	9.423865	-0.0003726278	-0.0009584476	-0.0002761111	-0.14117791	0.0044912426	9.805634	Sitting_Idle
14:22:15.796	-0.14605077	0.014365649	9.423865	-0.0003726278	-0.0009584476	-0.0002761111	-0.14117791	0.0044912426	9.805634	Sitting_Idle
14:22:15.818	-0.14605077	0.014365649	9.423865	-0.0003726278	-0.0009584476	-0.0002761111	-0.14117791	0.0044912426	9.805634	Sitting_Idle
14:22:15.842	-0.14605077	0.014365649	9.423865	-0.0003726278	-0.0009584476	-0.0002761111	-0.14117791	0.0044912426	9.805634	Sitting_Idle
14:22:15.865	-0.14605077	0.014365649	9.423865	-0.0003726278	-0.0009584476	-0.0002761111	-0.14117791	0.0044912426	9.805634	Sitting_Idle
14:22:15.888	-0.14605077	0.014365649	9.423865	-0.0003726278	-0.0009584476	-0.0002761111	-0.14117791	0.0044912426	9.805634	Sitting_Idle
14:22:15.910	-0.14605077	0.014365649	9.423865	-0.0003726278	-0.0009584476	-0.0002761111	-0.14117791	0.0044912426	9.805634	Sitting_Idle
14:22:15.933	-0.13886794	0.009577099	9.435837	-0.0015943584	0.0002632829	0.00033475418	-0.14117791	0.0044912426	9.805634	Sitting_Idle
14:22:15.957	-0.13886794	0.009577099	9.435837	-0.0015943584	0.0002632829	0.00033475418	-0.14117791	0.0044912426	9.805634	Sitting_Idle
14:22:15.981	-0.13886794	0.009577099	9.435837	-0.0015943584	0.0002632829	0.00033475418	-0.14117791	0.0044912426	9.805634	Sitting_Idle
14:22:16.004	-0.13886794	0.009577099	9.435837	-0.0015943584	0.0002632829	0.00033475418	-0.14117791	0.0044912426	9.805634	Sitting_Idle
14:22:16.027	-0.13886794	0.009577099	9.435837	-0.0015943584	0.0002632829	0.00033475418	-0.14117791	0.0044912426	9.805634	Sitting_Idle
14:22:16.050	-0.13886794	0.009577099	9.435837	-0.0015943584	0.0002632829	0.00033475418	-0.14117791	0.0044912426	9.805634	Sitting_Idle
14:22:16.074	-0.13886794	0.009577099	9.435837	-0.0015943584	0.0002632829	0.00033475418	-0.14117791	0.0044912426	9.805634	Sitting_Idle
14:22:16.097	-0.13886794	0.009577099	9.435837	-0.0015943584	0.0002632829	0.00033475418	-0.14117791	0.0044912426	9.805634	Sitting_Idle
14:22:16.121	-0.13647367	0.0047885496	9.438231	-0.0003726278	-0.0009584476	0.0015564847	-0.14117791	0.0044912426	9.805634	Sitting_Idle
14:22:16.143	-0.13647367	0.0047885496	9.438231	-0.0003726278	-0.0009584476	0.0015564847	-0.14117791	0.0044912426	9.805634	Sitting_Idle
14:22:16.165	-0.13647367	0.0047885496	9.438231	-0.0003726278	-0.0009584476	0.0015564847	-0.14117791	0.0044912426	9.805634	Sitting_Idle
14:22:16.188	-0.13647367	0.0047885496	9.438231	-0.0003726278	-0.0009584476	0.0015564847	-0.14117791	0.0044912426	9.805634	Sitting_Idle
14:22:16.210	-0.13647367	0.0047885496	9.438231	-0.0003726278	-0.0009584476	0.0015564847	-0.14117791	0.0044912426	9.805634	Sitting_Idle
14:22:16.232	-0.13647367	0.0047885496	9.438231	-0.0003726278	-0.0009584476	0.0015564847	-0.14117791	0.0044912426	9.805634	Sitting_Idle
14:22:16.254	-0.13647367	0.0047885496	9.438231	-0.0003726278	-0.0009584476	0.0015564847	-0.14117791	0.0044912426	9.805634	Sitting_Idle
14:22:16.278	-0.13647367	0.0047885496	9.438231	-0.0003726278	-0.0009584476	0.0015564847	-0.14117791	0.0044912426	9.805634	Sitting_Idle
14:22:16.302	-0.14605077	0.021548472	9.39274	0.0008491027	-0.0003475823	0.0015564847	-0.14117791	0.0044912426	9.805634	Sitting_Idle
14:22:16.325	-0.14605077	0.021548472	9.39274	0.0008491027	-0.0003475823	0.0015564847	-0.14117791	0.0044912426	9.805634	Sitting_Idle
14:22:16.349	-0.14605077	0.021548472	9.39274	0.0008491027	-0.0003475823	0.0015564847	-0.14117791	0.0044912426	9.805634	Sitting_Idle
14:22:16.372	-0.14605077	0.021548472	9.39274	0.0008491027	-0.0003475823	0.0015564847	-0.14117791	0.0044912426	9.805634	Sitting_Idle
14:22:16.394	-0.14605077	0.021548472	9.39274	0.0008491027	-0.0003475823	0.0015564847	-0.14117791	0.0044912426	9.805634	Sitting_Idle
14:22:16.418	-0.14605077	0.021548472	9.39274	0.0008491027	-0.0003475823	0.0015564847	-0.14117791	0.0044912426	9.805634	Sitting_Idle
14:22:16.441	-0.14605077	0.021548472	9.39274	0.0008491027	-0.0003475823	0.0015564847	-0.14117791	0.0044912426	9.805634	Sitting_Idle
14:22:16.464	-0.14605077	0.021548472	9.39274	0.0008491027	-0.0003475823	0.0015564847	-0.14117791	0.0044912426	9.805634	Sitting_Idle
14:22:16.486	-0.15323359	0.016759925	9.423865	-0.0003726278	-0.0021801782	0.0015564847	-0.14117791	0.0044912426	9.805634	Sitting_Idle
14:22:16.510	-0.15323359	0.016759925	9.423865	-0.0003726278	-0.0021801782	0.0015564847	-0.14117791	0.0044912426	9.805634	Sitting_Idle
14:22:16.535	-0.15323359	0.016759925	9.423865	-0.0003726278	-0.0021801782	0.0015564847	-0.14117791	0.0044912426	9.805634	Sitting_Idle
14:22:16.558	-0.15323359	0.016759925	9.423865	-0.0003726278	-0.0021801782	0.0015564847	-0.14117791	0.0044912426	9.805634	Sitting_Idle
14:22:16.581	-0.15323359	0.016759925	9.423865	-0.0003726278	-0.0021801782	0.0015564847	-0.14117791	0.0044912426	9.805634	Sitting_Idle
14:22:16.604	-0.15323359	0.016759925	9.423865	-0.0003726278	-0.0021801782	0.0015564847	-0.14117791	0.0044912426	9.805634	Sitting_Idle
14:22:16.627	-0.15323359	0.016759925	9.423865	-0.0003726278	-0.0021801782	0.0015564847	-0.14117791	0.0044912426	9.805634	Sitting_Idle
14:22:16.651	-0.14365649	0.014365649	9.428655	0.00023823744	-0.0003475823	0.0033890803	-0.14145724	0.0047008027	9.805629	Sitting_Idle
14:22:16.673	-0.14365649	0.014365649	9.428655	0.00023823744	-0.0003475823	0.0033890803	-0.14145724	0.0047008027	9.805629	Sitting_Idle
14:22:16.695	-0.14365649	0.014365649	9.428655	0.00023823744	-0.0003475823	0.0033890803	-0.14145724	0.0047008027	9.805629	Sitting_Idle
14:22:16.717	-0.14365649	0.014365649	9.428655	0.00023823744	-0.0003475823	0.0033890803	-0.14145724	0.0047008027	9.805629	Sitting_Idle
14:22:16.739	-0.14365649	0.014365649	9.428655	0.00023823744	-0.0003475823	0.0033890803	-0.14145724	0.0047008027	9.805629	Sitting_Idle
14:22:16.763	-0.14365649	0.014365649	9.428655	0.00023823744	-0.0003475823	0.0033890803	-0.14145724	0.0047008027	9.805629	Sitting_Idle
14:22:16.787	-0.14365649	0.014365649	9.428655	0.00023823744	-0.0003475823	0.0033890803	-0.14145724	0.0047008027	9.805629	Sitting_Idle
14:22:16.810	-0.14365649	0.014365649	9.428655	0.00023823744	-0.0003475823	0.0033890803	-0.14145724	0.0047008027	9.805629	Sitting_Idle
14:22:16.833	-0.14126222	0.0047885496	9.273026	-0.000983493	0.0020958786	0.00216735	-0.14162244	0.0040249974	9.805627	Sitting_Idle
14:22:16.856	-0.14126222	0.0047885496	9.273026	-0.000983493	0.0020958786	0.00216735	-0.14162244	0.0040249974	9.805627	Sitting_Idle
14:22:16.879	-0.14126222	0.0047885496	9.273026	-0.000983493	0.0020958786	0.00216735	-0.14162244	0.0040249974	9.805627	Sitting_Idle
14:22:16.902	-0.14126222	0.0047885496	9.273026	-0.000983493	0.0020958786	0.00216735	-0.14162244	0.0040249974	9.805627	Sitting_Idle
14:22:16.925	-0.14126222	0.0047885496	9.273026	-0.000983493	0.0020958786	0.00216735	-0.14162244	0.0040249974	9.805627	Sitting_Idle
14:22:16.948	-0.14126222	0.0047885496	9.273026	-0.000983493	0.0020958786	0.00216735	-0.14162244	0.0040249974	9.805627	Sitting_Idle
14:22:16.971	-0.14126222	0.0047885496	9.273026	-0.000983493	0.0020958786	0.00216735	-0.14162244	0.0040249974	9.805627	Sitting_Idle
14:22:16.995	-0.14126222	0.0047885496	9.273026	-0.000983493	0.0020958786	0.00216735	-0.14162244	0.0040249974	9.805627	Sitting_Idle
14:22:17.018	-0.14126222	0.014365649	9.431048	-0.000983493	-0.0021801782	0.0009456194	-0.14177845	0.003401486	9.805624	Sitting_Idle
14:22:17.041	-0.14126222	0.014365649	9.431048	-0.000983493	-0.0021801782	0.0009456194	-0.14177845	0.003401486	9.805624	Sitting_Idle
14:22:17.063	-0.14126222	0.014365649	9.431048	-0.000983493	-0.0021801782	0.0009456194	-0.14177845	0.003401486	9.805624	Sitting_Idle
14:22:17.085	-0.14126222	0.014365649	9.431048	-0.000983493	-0.0021801782	0.0009456194	-0.14177845	0.003401486	9.805624	Sitting_Idle
14:22:17.109	-0.14126222	0.014365649	9.431048	-0.000983493	-0.0021801782	0.0009456194	-0.14177845	0.003401486	9.805624	Sitting_Idle
14:22:17.131	-0.14126222	0.014365649	9.431048	-0.000983493	-0.0021801782	0.0009456194	-0.14177845	0.003401486	9.805624	Sitting_Idle
14:22:17.154	-0.14126222	0.014365649	9.431048	-0.000983493	-0.0021801782	0.0009456194	-0.14177845	0.003401486	9.805624	Sitting_Idle
14:22:17.178	-0.14126222	0.014365649	9.431048	-0.000983493	-0.0021801782	0.0009456194	-0.14177845	0.003401486	9.805624	Sitting_Idle
14:22:17.200	-0.14126222	0.016759925	9.431048	0.0008491027	0.0002632829	0.00216735	-0.14165477	0.0033940172	9.805626	Sitting_Idle
14:22:17.223	-0.14126222	0.016759925	9.431048	0.0008491027	0.0002632829	0.00216735	-0.14165477	0.0033940172	9.805626	Sitting_Idle
14:22:17.245	-0.14126222	0.016759925	9.431048	0.0008491027	0.0002632829	0.00216735	-0.14165477	0.0033940172	9.805626	Sitting_Idle
14:22:17.269	-0.14126222	0.016759925	9.431048	0.0008491027	0.0002632829	0.00216735	-0.14165477	0.0033940172	9.805626	Sitting_Idle
14:22:17.292	-0.14126222	0.016759925	9.431048	0.0008491027	0.0002632829	0.00216735	-0.14165477	0.0033940172	9.805626	Sitting_Idle
14:22:17.315	-0.14126222	0.016759925	9.431048	0.0008491027	0.0002632829	0.00216735	-0.14165477	0.0033940172	9.805626	Sitting_Idle
14:22:17.339	-0.14126222	0.016759925	9.431048	0.0008491027	0.0002632829	0.00216735	-0.14165477	0.0033940172	9.805626	Sitting_Idle
14:22:17.362	-0.14126222	0.016759925	9.431048	0.0008491027	0.0002632829	0.00216735	-0.14165477	0.0033940172	9.805626	Sitting_Idle
14:22:17.387	-0.12929083	0.0023942748	9.421472	-0.0003726278	-0.0015693128	-0.0002761111	-0.14165477	0.0033940172	9.805626	Sitting_Idle
14:22:17.410	-0.12929083	0.0023942748	9.421472	-0.0003726278	-0.0015693128	-0.0002761111	-0.14165477	0.0033940172	9.805626	Sitting_Idle
14:22:17.433	-0.12929083	0.0023942748	9.421472	-0.0003726278	-0.0015693128	-0.0002761111	-0.14165477	0.0033940172	9.805626	Sitting_Idle
14:22:17.456	-0.12929083	0.0023942748	9.421472	-0.0003726278	-0.0015693128	-0.0002761111	-0.14165477	0.0033940172	9.805626	Sitting_Idle
14:22:17.480	-0.12929083	0.0023942748	9.421472	-0.0003726278	-0.0015693128	-0.0002761111	-0.14165477	0.0033940172	9.805626	Sitting_Idle
14:22:17.503	-0.12929083	0.0023942748	9.421472	-0.0003726278	-0.0015693128	-0.0002761111	-0.14165477	0.0033940172	9.805626	Sitting_Idle
14:22:17.526	-0.12929083	0.0023942748	9.421472	-0.0003726278	-0.0015693128	-0.0002761111	-0.14165477	0.0033940172	9.805626	Sitting_Idle
14:22:17.549	-0.14844504	0.016759925	9.428655	-0.0003726278	-0.0003475823	0.00033475418	-0.14165477	0.0033940172	9.805626	Sitting_Idle
14:22:17.572	-0.14844504	0.016759925	9.428655	-0.0003726278	-0.0003475823	0.00033475418	-0.14165477	0.0033940172	9.805626	Sitting_Idle
14:22:17.594	-0.14844504	0.016759925	9.428655	-0.0003726278	-0.0003475823	0.00033475418	-0.14165477	0.0033940172	9.805626	Sitting_Idle
14:22:17.618	-0.14844504	0.016759925	9.428655	-0.0003726278	-0.0003475823	0.00033475418	-0.14165477	0.0033940172	9.805626	Sitting_Idle
14:22:17.641	-0.14844504	0.016759925	9.428655	-0.0003726278	-0.0003475823	0.00033475418	-0.14165477	0.0033940172	9.805626	Sitting_Idle
14:22:17.664	-0.14844504	0.016759925	9.428655	-0.0003726278	-0.0003475823	0.00033475418	-0.14165477	0.0033940172	9.805626	Sitting_Idle
14:22:17.688	-0.14844504	0.016759925	9.428655	-0.0003726278	-0.0003475823	0.00033475418	-0.14165477	0.0033940172	9.805626	Sitting_Idle
14:22:17.711	-0.14844504	0.016759925	9.428655	-0.0003726278	-0.0003475823	0.00033475418	-0.14165477	0.0033940172	9.805626	Sitting_Idle
14:22:17.734	-0.1340794	0.0047885496	9.42626	-0.0003726278	-0.0021801782	0.0015564847	-0.1415449	0.0033623572	9.805628	Sitting_Idle
14:22:17.757	-0.1340794	0.0047885496	9.42626	-0.0003726278	-0.0021801782	0.0015564847	-0.1415449	0.0033623572	9.805628	Sitting_Idle
14:22:17.780	-0.1340794	0.0047885496	9.42626	-0.0003726278	-0.0021801782	0.0015564847	-0.1415449	0.0033623572	9.805628	Sitting_Idle
14:22:17.804	-0.1340794	0.0047885496	9.42626	-0.0003726278	-0.0021801782	0.0015564847	-0.1415449	0.0033623572	9.805628	Sitting_Idle
14:22:17.826	-0.1340794	0.0047885496	9.42626	-0.0003726278	-0.0021801782	0.0015564847	-0.1415449	0.0033623572	9.805628	Sitting_Idle
14:22:17.850	-0.1340794	0.0047885496	9.42626	-0.0003726278	-0.0021801782	0.0015564847	-0.1415449	0.0033623572	9.805628	Sitting_Idle
14:22:17.873	-0.1340794	0.0047885496	9.42626	-0.0003726278	-0.0021801782	0.0015564847	-0.1415449	0.0033623572	9.805628	Sitting_Idle
14:22:17.896	-0.1340794	0.0047885496	9.42626	-0.0003726278	-0.0021801782	0.0015564847	-0.1415449	0.0033623572	9.805628	Sitting_Idle
14:22:17.920	-0.117319465	-0.0023942748	9.44302	0.00023823744	0.0002632829	0.00033475418	-0.1415449	0.0033623572	9.805628	Sitting_Idle
14:22:17.943	-0.117319465	-0.0023942748	9.44302	0.00023823744	0.0002632829	0.00033475418	-0.1415449	0.0033623572	9.805628	Sitting_Idle
14:22:17.966	-0.117319465	-0.0023942748	9.44302	0.00023823744	0.0002632829	0.00033475418	-0.1415449	0.0033623572	9.805628	Sitting_Idle
14:22:17.988	-0.117319465	-0.0023942748	9.44302	0.00023823744	0.0002632829	0.00033475418	-0.1415449	0.0033623572	9.805628	Sitting_Idle
14:22:18.012	-0.117319465	-0.0023942748	9.44302	0.00023823744	0.0002632829	0.00033475418	-0.1415449	0.0033623572	9.805628	Sitting_Idle
14:22:18.035	-0.117319465	-0.0023942748	9.44302	0.00023823744	0.0002632829	0.00033475418	-0.1415449	0.0033623572	9.805628	Sitting_Idle
14:22:18.059	-0.117319465	-0.0023942748	9.44302	0.00023823744	0.0002632829	0.00033475418	-0.1415449	0.0033623572	9.805628	Sitting_Idle
14:22:18.082	-0.117319465	-0.0023942748	9.44302	0.00023823744	0.0002632829	0.00033475418	-0.1415449	0.0033623572	9.805628	Sitting_Idle
14:22:18.105	-0.13886794	0.011971374	9.421472	-0.000983493	0.0014850134	-0.0021087066	-0.1414436	0.0032925366	9.80563	Sitting_Idle
14:22:18.129	-0.13886794	0.011971374	9.421472	-0.000983493	0.0014850134	-0.0021087066	-0.1414436	0.0032925366	9.80563	Sitting_Idle
14:22:18.153	-0.13886794	0.011971374	9.421472	-0.000983493	0.0014850134	-0.0021087066	-0.1414436	0.0032925366	9.80563	Sitting_Idle
14:22:18.176	-0.13886794	0.011971374	9.421472	-0.000983493	0.0014850134	-0.0021087066	-0.1414436	0.0032925366	9.80563	Sitting_Idle
14:22:18.199	-0.13886794	0.011971374	9.421472	-0.000983493	0.0014850134	-0.0021087066	-0.1414436	0.0032925366	9.80563	Sitting_Idle
14:22:18.223	-0.13886794	0.011971374	9.421472	-0.000983493	0.0014850134	-0.0021087066	-0.1414436	0.0032925366	9.80563	Sitting_Idle
14:22:18.246	-0.13886794	0.011971374	9.421472	-0.000983493	0.0014850134	-0.0021087066	-0.1414436	0.0032925366	9.80563	Sitting_Idle
14:22:18.271	-0.11253092	0.0071828244	9.423865	-0.0003726278	-0.0003475823	0.0015564847	-0.1414436	0.0032925366	9.80563	Sitting_Idle
14:22:18.294	-0.11253092	0.0071828244	9.423865	-0.0003726278	-0.0003475823	0.0015564847	-0.1414436	0.0032925366	9.80563	Sitting_Idle
14:22:18.316	-0.11253092	0.0071828244	9.423865	-0.0003726278	-0.0003475823	0.0015564847	-0.1414436	0.0032925366	9.80563	Sitting_Idle
14:22:18.340	-0.11253092	0.0071828244	9.423865	-0.0003726278	-0.0003475823	0.0015564847	-0.1414436	0.0032925366	9.80563	Sitting_Idle
14:22:18.363	-0.11253092	0.0071828244	9.423865	-0.0003726278	-0.0003475823	0.0015564847	-0.1414436	0.0032925366	9.80563	Sitting_Idle
14:22:18.387	-0.11253092	0.0071828244	9.423865	-0.0003726278	-0.0003475823	0.0015564847	-0.1414436	0.0032925366	9.80563	Sitting_Idle
14:22:18.410	-0.11253092	0.0071828244	9.423865	-0.0003726278	-0.0003475823	0.0015564847	-0.1414436	0.0032925366	9.80563	Sitting_Idle
14:22:18.432	-0.11253092	0.0071828244	9.423865	-0.0003726278	-0.0003475823	0.0015564847	-0.1414436	0.0032925366	9.80563	Sitting_Idle
14:22:18.456	-0.14126222	0.019154198	9.431048	-0.0022052235	0.0008741482	0.0015564847	-0.1414436	0.0032925366	9.80563	Sitting_Idle
14:22:18.479	-0.14126222	0.019154198	9.431048	-0.0022052235	0.0008741482	0.0015564847	-0.1414436	0.0032925366	9.80563	Sitting_Idle
14:22:18.503	-0.14126222	0.019154198	9.431048	-0.0022052235	0.0008741482	0.0015564847	-0.1414436	0.0032925366	9.80563	Sitting_Idle
14:22:18.527	-0.14126222	0.019154198	9.431048	-0.0022052235	0.0008741482	0.0015564847	-0.1414436	0.0032925366	9.80563	Sitting_Idle
14:22:18.550	-0.14126222	0.019154198	9.431048	-0.0022052235	0.0008741482	0.0015564847	-0.1414436	0.0032925366	9.80563	Sitting_Idle
14:22:18.573	-0.14126222	0.019154198	9.431048	-0.0022052235	0.0008741482	0.0015564847	-0.1414436	0.0032925366	9.80563	Sitting_Idle
14:22:18.596	-0.14126222	0.019154198	9.431048	-0.0022052235	0.0008741482	0.0015564847	-0.1414436	0.0032925366	9.80563	Sitting_Idle
14:22:18.619	-0.14126222	0.019154198	9.431048	-0.0022052235	0.0008741482	0.0015564847	-0.1414436	0.0032925366	9.80563	Sitting_Idle
14:22:18.642	-0.12689656	0.0023942748	9.433443	-0.0003726278	-0.0009584476	0.0033890803	-0.1414436	0.0032925366	9.80563	Sitting_Idle
14:22:18.665	-0.12689656	0.0023942748	9.433443	-0.0003726278	-0.0009584476	0.0033890803	-0.1414436	0.0032925366	9.80563	Sitting_Idle
14:22:18.690	-0.12689656	0.0023942748	9.433443	-0.0003726278	-0.0009584476	0.0033890803	-0.1414436	0.0032925366	9.80563	Sitting_Idle
14:22:18.714	-0.12689656	0.0023942748	9.433443	-0.0003726278	-0.0009584476	0.0033890803	-0.1414436	0.0032925366	9.80563	Sitting_Idle
14:22:18.736	-0.12689656	0.0023942748	9.433443	-0.0003726278	-0.0009584476	0.0033890803	-0.1414436	0.0032925366	9.80563	Sitting_Idle
14:22:18.760	-0.12689656	0.0023942748	9.433443	-0.0003726278	-0.0009584476	0.0033890803	-0.1414436	0.0032925366	9.80563	Sitting_Idle
14:22:18.783	-0.12689656	0.0023942748	9.433443	-0.0003726278	-0.0009584476	0.0033890803	-0.1414436	0.0032925366	9.80563	Sitting_Idle
14:22:18.805	-0.14126222	0.031125572	9.416683	0.0014599679	-0.0003475823	0.002778215	-0.14188765	0.004574765	9.805622	Sitting_Idle
14:22:18.828	-0.14126222	0.031125572	9.416683	0.0014599679	-0.0003475823	0.002778215	-0.14188765	0.004574765	9.805622	Sitting_Idle
14:22:18.852	-0.14126222	0.031125572	9.416683	0.0014599679	-0.0003475823	0.002778215	-0.14188765	0.004574765	9.805622	Sitting_Idle
14:22:18.875	-0.14126222	0.031125572	9.416683	0.0014599679	-0.0003475823	0.002778215	-0.14188765	0.004574765	9.805622	Sitting_Idle
14:22:18.898	-0.14126222	0.031125572	9.416683	0.0014599679	-0.0003475823	0.002778215	-0.14188765	0.004574765	9.805622	Sitting_Idle
14:22:18.921	-0.14126222	0.031125572	9.416683	0.0014599679	-0.0003475823	0.002778215	-0.14188765	0.004574765	9.805622	Sitting_Idle
14:22:18.945	-0.14126222	0.031125572	9.416683	0.0014599679	-0.0003475823	0.002778215	-0.14188765	0.004574765	9.805622	Sitting_Idle
14:22:18.969	-0.14126222	0.031125572	9.416683	0.0014599679	-0.0003475823	0.002778215	-0.14188765	0.004574765	9.805622	Sitting_Idle
14:22:18.991	-0.15323359	0.0	9.428655	0.00023823744	-0.0015693128	0.00216735	-0.14188765	0.004574765	9.805622	Sitting_Idle
14:22:19.013	-0.15323359	0.0	9.428655	0.00023823744	-0.0015693128	0.00216735	-0.14188765	0.004574765	9.805622	Sitting_Idle
14:22:19.036	-0.15323359	0.0	9.428655	0.00023823744	-0.0015693128	0.00216735	-0.14188765	0.004574765	9.805622	Sitting_Idle
14:22:19.060	-0.15323359	0.0	9.428655	0.00023823744	-0.0015693128	0.00216735	-0.14188765	0.004574765	9.805622	Sitting_Idle
14:22:19.084	-0.15323359	0.0	9.428655	0.00023823744	-0.0015693128	0.00216735	-0.14188765	0.004574765	9.805622	Sitting_Idle
14:22:19.109	-0.15323359	0.0	9.428655	0.00023823744	-0.0015693128	0.00216735	-0.14188765	0.004574765	9.805622	Sitting_Idle
14:22:19.132	-0.15323359	0.0	9.428655	0.00023823744	-0.0015693128	0.00216735	-0.14188765	0.004574765	9.805622	Sitting_Idle
14:22:19.156	-0.15323359	0.0	9.428655	0.00023823744	-0.0015693128	0.00216735	-0.14188765	0.004574765	9.805622	Sitting_Idle
14:22:19.179	-0.12689656	0.0023942748	9.433443	0.0014599679	-0.0003475823	0.0015564847	-0.14188765	0.004574765	9.805622	Sitting_Idle
14:22:19.203	-0.12689656	0.0023942748	9.433443	0.0014599679	-0.0003475823	0.0015564847	-0.14188765	0.004574765	9.805622	Sitting_Idle
14:22:19.225	-0.12689656	0.0023942748	9.433443	0.0014599679	-0.0003475823	0.0015564847	-0.14188765	0.004574765	9.805622	Sitting_Idle
14:22:19.249	-0.12689656	0.0023942748	9.433443	0.0014599679	-0.0003475823	0.0015564847	-0.14188765	0.004574765	9.805622	Sitting_Idle
14:22:19.272	-0.12689656	0.0023942748	9.433443	0.0014599679	-0.0003475823	0.0015564847	-0.14188765	0.004574765	9.805622	Sitting_Idle
14:22:19.295	-0.12689656	0.0023942748	9.433443	0.0014599679	-0.0003475823	0.0015564847	-0.14188765	0.004574765	9.805622	Sitting_Idle
14:22:19.319	-0.12689656	0.0023942748	9.433443	0.0014599679	-0.0003475823	0.0015564847	-0.14188765	0.004574765	9.805622	Sitting_Idle
14:22:19.341	-0.12689656	0.0023942748	9.433443	0.0014599679	-0.0003475823	0.0015564847	-0.14188765	0.004574765	9.805622	Sitting_Idle
14:22:19.365	-0.12689656	-0.0071828244	9.433443	0.00023823744	0.0002632829	0.0033890803	-0.14188765	0.004574765	9.805622	Sitting_Idle
14:22:19.388	-0.12689656	-0.0071828244	9.433443	0.00023823744	0.0002632829	0.0033890803	-0.14188765	0.004574765	9.805622	Sitting_Idle
14:22:19.411	-0.12689656	-0.0071828244	9.433443	0.00023823744	0.0002632829	0.0033890803	-0.14188765	0.004574765	9.805622	Sitting_Idle
14:22:19.435	-0.12689656	-0.0071828244	9.433443	0.00023823744	0.0002632829	0.0033890803	-0.14188765	0.004574765	9.805622	Sitting_Idle
14:22:19.458	-0.12689656	-0.0071828244	9.433443	0.00023823744	0.0002632829	0.0033890803	-0.14188765	0.004574765	9.805622	Sitting_Idle
14:22:19.481	-0.12689656	-0.0071828244	9.433443	0.00023823744	0.0002632829	0.0033890803	-0.14188765	0.004574765	9.805622	Sitting_Idle
14:22:19.503	-0.12689656	-0.0071828244	9.433443	0.00023823744	0.0002632829	0.0033890803	-0.14188765	0.004574765	9.805622	Sitting_Idle
14:22:19.526	-0.14844504	0.014365649	9.440625	0.0008491027	0.0002632829	0.00216735	-0.14188765	0.004574765	9.805622	Sitting_Idle
14:22:19.550	-0.14844504	0.014365649	9.440625	0.0008491027	0.0002632829	0.00216735	-0.14188765	0.004574765	9.805622	Sitting_Idle
14:22:19.574	-0.14844504	0.014365649	9.440625	0.0008491027	0.0002632829	0.00216735	-0.14188765	0.004574765	9.805622	Sitting_Idle
14:22:19.596	-0.14844504	0.014365649	9.440625	0.0008491027	0.0002632829	0.00216735	-0.14188765	0.004574765	9.805622	Sitting_Idle
14:22:19.620	-0.14844504	0.014365649	9.440625	0.0008491027	0.0002632829	0.00216735	-0.14188765	0.004574765	9.805622	Sitting_Idle
14:22:19.642	-0.14844504	0.014365649	9.440625	0.0008491027	0.0002632829	0.00216735	-0.14188765	0.004574765	9.805622	Sitting_Idle
14:22:19.666	-0.14844504	0.014365649	9.440625	0.0008491027	0.0002632829	0.00216735	-0.14188765	0.004574765	9.805622	Sitting_Idle
14:22:19.689	-0.14844504	0.014365649	9.440625	0.0008491027	0.0002632829	0.00216735	-0.14188765	0.004574765	9.805622	Sitting_Idle
14:22:19.711	-0.14365649	0.009577099	9.438231	0.00023823744	-0.0003475823	0.002778215	-0.14188765	0.004574765	9.805622	Sitting_Idle
14:22:19.733	-0.14365649	0.009577099	9.438231	0.00023823744	-0.0003475823	0.002778215	-0.14188765	0.004574765	9.805622	Sitting_Idle
14:22:19.755	-0.14365649	0.009577099	9.438231	0.00023823744	-0.0003475823	0.002778215	-0.14188765	0.004574765	9.805622	Sitting_Idle
14:22:19.779	-0.14365649	0.009577099	9.438231	0.00023823744	-0.0003475823	0.002778215	-0.14188765	0.004574765	9.805622	Sitting_Idle
14:22:19.802	-0.14365649	0.009577099	9.438231	0.00023823744	-0.0003475823	0.002778215	-0.14188765	0.004574765	9.805622	Sitting_Idle
14:22:19.826	-0.14365649	0.009577099	9.438231	0.00023823744	-0.0003475823	0.002778215	-0.14188765	0.004574765	9.805622	Sitting_Idle
14:22:19.849	-0.14365649	0.009577099	9.438231	0.00023823744	-0.0003475823	0.002778215	-0.14188765	0.004574765	9.805622	Sitting_Idle
14:22:19.872	-0.14365649	0.009577099	9.438231	0.00023823744	-0.0003475823	0.002778215	-0.14188765	0.004574765	9.805622	Sitting_Idle
14:22:19.896	-0.14605077	0.014365649	9.42626	0.00023823744	-0.0009584476	-0.00088697637	-0.14188765	0.004574765	9.805622	Sitting_Idle
14:22:19.919	-0.14605077	0.014365649	9.42626	0.00023823744	-0.0009584476	-0.00088697637	-0.14188765	0.004574765	9.805622	Sitting_Idle
14:22:19.942	-0.14605077	0.014365649	9.42626	0.00023823744	-0.0009584476	-0.00088697637	-0.14188765	0.004574765	9.805622	Sitting_Idle
14:22:19.964	-0.14605077	0.014365649	9.42626	0.00023823744	-0.0009584476	-0.00088697637	-0.14188765	0.004574765	9.805622	Sitting_Idle
14:22:19.988	-0.14605077	0.014365649	9.42626	0.00023823744	-0.0009584476	-0.00088697637	-0.14188765	0.004574765	9.805622	Sitting_Idle
14:22:20.012	-0.14605077	0.014365649	9.42626	0.00023823744	-0.0009584476	-0.00088697637	-0.14188765	0.004574765	9.805622	Sitting_Idle
14:22:20.035	-0.14605077	0.014365649	9.42626	0.00023823744	-0.0009584476	-0.00088697637	-0.14188765	0.004574765	9.805622	Sitting_Idle
14:22:20.058	-0.14605077	0.014365649	9.42626	0.00023823744	-0.0009584476	-0.00088697637	-0.14188765	0.004574765	9.805622	Sitting_Idle
14:22:20.081	-0.14126222	-0.0047885496	9.433443	0.0008491027	0.0008741482	0.00216735	-0.14207233	0.0048073134	9.805619	Sitting_Idle
14:22:20.104	-0.14126222	-0.0047885496	9.433443	0.0008491027	0.0008741482	0.00216735	-0.14207233	0.0048073134	9.805619	Sitting_Idle
14:22:20.128	-0.14126222	-0.0047885496	9.433443	0.0008491027	0.0008741482	0.00216735	-0.14207233	0.0048073134	9.805619	Sitting_Idle
14:22:20.151	-0.14126222	-0.0047885496	9.433443	0.0008491027	0.0008741482	0.00216735	-0.14207233	0.0048073134	9.805619	Sitting_Idle
14:22:20.174	-0.14126222	-0.0047885496	9.433443	0.0008491027	0.0008741482	0.00216735	-0.14207233	0.0048073134	9.805619	Sitting_Idle
14:22:20.196	-0.14126222	-0.0047885496	9.433443	0.0008491027	0.0008741482	0.00216735	-0.14207233	0.0048073134	9.805619	Sitting_Idle
14:22:20.220	-0.14126222	-0.0047885496	9.433443	0.0008491027	0.0008741482	0.00216735	-0.14207233	0.0048073134	9.805619	Sitting_Idle
14:22:20.243	-0.14126222	-0.0047885496	9.433443	0.0008491027	0.0008741482	0.00216735	-0.14207233	0.0048073134	9.805619	Sitting_Idle
14:22:20.266	-0.13647367	0.011971374	9.421472	-0.0015943584	-0.0003475823	0.0009456194	-0.14206484	0.0049311295	9.805619	Sitting_Idle
14:22:20.292	-0.13647367	0.011971374	9.421472	-0.0015943584	-0.0003475823	0.0009456194	-0.14206484	0.0049311295	9.805619	Sitting_Idle
14:22:20.314	-0.13647367	0.011971374	9.421472	-0.0015943584	-0.0003475823	0.0009456194	-0.14206484	0.0049311295	9.805619	Sitting_Idle
14:22:20.336	-0.13647367	0.011971374	9.421472	-0.0015943584	-0.0003475823	0.0009456194	-0.14206484	0.0049311295	9.805619	Sitting_Idle
14:22:20.360	-0.13647367	0.011971374	9.421472	-0.0015943584	-0.0003475823	0.0009456194	-0.14206484	0.0049311295	9.805619	Sitting_Idle
14:22:20.383	-0.13647367	0.011971374	9.421472	-0.0015943584	-0.0003475823	0.0009456194	-0.14206484	0.0049311295	9.805619	Sitting_Idle
14:22:20.406	-0.13647367	0.011971374	9.421472	-0.0015943584	-0.0003475823	0.0009456194	-0.14206484	0.0049311295	9.805619	Sitting_Idle
14:22:20.428	-0.13647367	0.0071828244	9.433443	0.0008491027	-0.0009584476	0.002778215	-0.14206484	0.0049311295	9.805619	Sitting_Idle
14:22:20.451	-0.13647367	0.0071828244	9.433443	0.0008491027	-0.0009584476	0.002778215	-0.14206484	0.0049311295	9.805619	Sitting_Idle
14:22:20.475	-0.13647367	0.0071828244	9.433443	0.0008491027	-0.0009584476	0.002778215	-0.14206484	0.0049311295	9.805619	Sitting_Idle
14:22:20.498	-0.13647367	0.0071828244	9.433443	0.0008491027	-0.0009584476	0.002778215	-0.14206484	0.0049311295	9.805619	Sitting_Idle
14:22:20.520	-0.13647367	0.0071828244	9.433443	0.0008491027	-0.0009584476	0.002778215	-0.14206484	0.0049311295	9.805619	Sitting_Idle
14:22:20.543	-0.13647367	0.0071828244	9.433443	0.0008491027	-0.0009584476	0.002778215	-0.14206484	0.0049311295	9.805619	Sitting_Idle
14:22:20.566	-0.13647367	0.0071828244	9.433443	0.0008491027	-0.0009584476	0.002778215	-0.14206484	0.0049311295	9.805619	Sitting_Idle
14:22:20.590	-0.13647367	0.0071828244	9.433443	0.0008491027	-0.0009584476	0.002778215	-0.14206484	0.0049311295	9.805619	Sitting_Idle
14:22:20.614	-0.1340794	0.0	9.440625	0.0008491027	0.0014850134	0.00216735	-0.14206484	0.0049311295	9.805619	Sitting_Idle
14:22:20.636	-0.1340794	0.0	9.440625	0.0008491027	0.0014850134	0.00216735	-0.14206484	0.0049311295	9.805619	Sitting_Idle
14:22:20.659	-0.1340794	0.0	9.440625	0.0008491027	0.0014850134	0.00216735	-0.14206484	0.0049311295	9.805619	Sitting_Idle
14:22:20.682	-0.1340794	0.0	9.440625	0.0008491027	0.0014850134	0.00216735	-0.14206484	0.0049311295	9.805619	Sitting_Idle
14:22:20.705	-0.1340794	0.0	9.440625	0.0008491027	0.0014850134	0.00216735	-0.14206484	0.0049311295	9.805619	Sitting_Idle
14:22:20.728	-0.1340794	0.0	9.440625	0.0008491027	0.0014850134	0.00216735	-0.14206484	0.0049311295	9.805619	Sitting_Idle
14:22:20.751	-0.1340794	0.0	9.440625	0.0008491027	0.0014850134	0.00216735	-0.14206484	0.0049311295	9.805619	Sitting_Idle
14:22:20.774	-0.1340794	0.0	9.440625	0.0008491027	0.0014850134	0.00216735	-0.14206484	0.0049311295	9.805619	Sitting_Idle
14:22:20.797	-0.12929083	-0.009577099	9.416683	-0.000983493	0.0008741482	0.0015564847	-0.14206484	0.0049311295	9.805619	Sitting_Idle
14:22:20.821	-0.12929083	-0.009577099	9.416683	-0.000983493	0.0008741482	0.0015564847	-0.14206484	0.0049311295	9.805619	Sitting_Idle
14:22:20.844	-0.12929083	-0.009577099	9.416683	-0.000983493	0.0008741482	0.0015564847	-0.14206484	0.0049311295	9.805619	Sitting_Idle
14:22:20.867	-0.12929083	-0.009577099	9.416683	-0.000983493	0.0008741482	0.0015564847	-0.14206484	0.0049311295	9.805619	Sitting_Idle
14:22:20.889	-0.12929083	-0.009577099	9.416683	-0.000983493	0.0008741482	0.0015564847	-0.14206484	0.0049311295	9.805619	Sitting_Idle
14:22:20.911	-0.12929083	-0.009577099	9.416683	-0.000983493	0.0008741482	0.0015564847	-0.14206484	0.0049311295	9.805619	Sitting_Idle
14:22:20.934	-0.12929083	-0.009577099	9.416683	-0.000983493	0.0008741482	0.0015564847	-0.14206484	0.0049311295	9.805619	Sitting_Idle
14:22:20.958	-0.12929083	-0.009577099	9.416683	-0.000983493	0.0008741482	0.0015564847	-0.14206484	0.0049311295	9.805619	Sitting_Idle
14:22:20.980	-0.1340794	0.0	9.440625	-0.0003213151	0.00046792277	0.002430022	-0.14206484	0.0049311295	9.805619	Sitting_Idle
14:22:21.003	-0.1340794	0.0	9.440625	-0.0003213151	0.00046792277	0.002430022	-0.14206484	0.0049311295	9.805619	Sitting_Idle
14:22:21.026	-0.1340794	0.0	9.440625	-0.0003213151	0.00046792277	0.002430022	-0.14206484	0.0049311295	9.805619	Sitting_Idle
14:22:21.050	-0.1340794	0.0	9.440625	-0.0003213151	0.00046792277	0.002430022	-0.14206484	0.0049311295	9.805619	Sitting_Idle
14:22:21.074	-0.1340794	0.0	9.440625	-0.0003213151	0.00046792277	0.002430022	-0.14206484	0.0049311295	9.805619	Sitting_Idle
14:22:21.097	-0.1340794	0.0	9.440625	-0.0003213151	0.00046792277	0.002430022	-0.14206484	0.0049311295	9.805619	Sitting_Idle
14:22:21.119	-0.1340794	0.0	9.440625	-0.0003213151	0.00046792277	0.002430022	-0.14206484	0.0049311295	9.805619	Sitting_Idle
14:22:21.142	-0.1340794	0.0	9.440625	-0.0003213151	0.00046792277	0.002430022	-0.14206484	0.0049311295	9.805619	Sitting_Idle
14:22:21.166	-0.13168511	0.023942748	9.4142885	0.0015112807	-0.00014294247	0.00059742626	-0.14206484	0.0049311295	9.805619	Sitting_Idle
14:22:21.189	-0.13168511	0.023942748	9.4142885	0.0015112807	-0.00014294247	0.00059742626	-0.14206484	0.0049311295	9.805619	Sitting_Idle
14:22:21.212	-0.13168511	0.023942748	9.4142885	0.0015112807	-0.00014294247	0.00059742626	-0.14206484	0.0049311295	9.805619	Sitting_Idle
14:22:21.235	-0.13168511	0.023942748	9.4142885	0.0015112807	-0.00014294247	0.00059742626	-0.14206484	0.0049311295	9.805619	Sitting_Idle
14:22:21.258	-0.13168511	0.023942748	9.4142885	0.0015112807	-0.00014294247	0.00059742626	-0.14206484	0.0049311295	9.805619	Sitting_Idle
14:22:21.282	-0.13168511	0.023942748	9.4142885	0.0015112807	-0.00014294247	0.00059742626	-0.14206484	0.0049311295	9.805619	Sitting_Idle
14:22:21.305	-0.13168511	0.023942748	9.4142885	0.0015112807	-0.00014294247	0.00059742626	-0.14206484	0.0049311295	9.805619	Sitting_Idle
14:22:21.329	-0.13886794	0.0071828244	9.435837	0.0015112807	0.00046792277	0.0012082914	-0.14206484	0.0049311295	9.805619	Sitting_Idle
14:22:21.352	-0.13886794	0.0071828244	9.435837	0.0015112807	0.00046792277	0.0012082914	-0.14206484	0.0049311295	9.805619	Sitting_Idle
14:22:21.375	-0.13886794	0.0071828244	9.435837	0.0015112807	0.00046792277	0.0012082914	-0.14206484	0.0049311295	9.805619	Sitting_Idle
14:22:21.398	-0.13886794	0.0071828244	9.435837	0.0015112807	0.00046792277	0.0012082914	-0.14206484	0.0049311295	9.805619	Sitting_Idle
14:22:21.420	-0.13886794	0.0071828244	9.435837	0.0015112807	0.00046792277	0.0012082914	-0.14206484	0.0049311295	9.805619	Sitting_Idle
14:22:21.443	-0.13886794	0.0071828244	9.435837	0.0015112807	0.00046792277	0.0012082914	-0.14206484	0.0049311295	9.805619	Sitting_Idle
14:22:21.465	-0.13886794	0.0071828244	9.435837	0.0015112807	0.00046792277	0.0012082914	-0.14206484	0.0049311295	9.805619	Sitting_Idle
14:22:21.488	-0.13886794	0.0071828244	9.435837	0.0015112807	0.00046792277	0.0012082914	-0.14206484	0.0049311295	9.805619	Sitting_Idle
14:22:21.512	-0.12450229	0.011971374	9.433443	0.00090041535	0.00046792277	0.0018191567	-0.14207627	0.0050498764	9.805619	Sitting_Idle
14:22:21.535	-0.12450229	0.011971374	9.433443	0.00090041535	0.00046792277	0.0018191567	-0.14207627	0.0050498764	9.805619	Sitting_Idle
14:22:21.558	-0.12450229	0.011971374	9.433443	0.00090041535	0.00046792277	0.0018191567	-0.14207627	0.0050498764	9.805619	Sitting_Idle
14:22:21.581	-0.12450229	0.011971374	9.433443	0.00090041535	0.00046792277	0.0018191567	-0.14207627	0.0050498764	9.805619	Sitting_Idle
14:22:21.604	-0.12450229	0.011971374	9.433443	0.00090041535	0.00046792277	0.0018191567	-0.14207627	0.0050498764	9.805619	Sitting_Idle
14:22:21.628	-0.12450229	0.011971374	9.433443	0.00090041535	0.00046792277	0.0018191567	-0.14207627	0.0050498764	9.805619	Sitting_Idle
14:22:21.650	-0.12450229	0.011971374	9.433443	0.00090041535	0.00046792277	0.0018191567	-0.14207627	0.0050498764	9.805619	Sitting_Idle
14:22:21.673	-0.12450229	0.011971374	9.433443	0.00090041535	0.00046792277	0.0018191567	-0.14207627	0.0050498764	9.805619	Sitting_Idle
14:22:21.696	-0.16520496	0.021548472	9.395134	0.0015112807	0.0016896533	0.0048734825	-0.14207627	0.0050498764	9.805619	Sitting_Idle
14:22:21.720	-0.16520496	0.021548472	9.395134	0.0015112807	0.0016896533	0.0048734825	-0.14207627	0.0050498764	9.805619	Sitting_Idle
14:22:21.743	-0.16520496	0.021548472	9.395134	0.0015112807	0.0016896533	0.0048734825	-0.14207627	0.0050498764	9.805619	Sitting_Idle
14:22:21.767	-0.16520496	0.021548472	9.395134	0.0015112807	0.0016896533	0.0048734825	-0.14207627	0.0050498764	9.805619	Sitting_Idle
14:22:21.789	-0.16520496	0.021548472	9.395134	0.0015112807	0.0016896533	0.0048734825	-0.14207627	0.0050498764	9.805619	Sitting_Idle
14:22:21.811	-0.16520496	0.021548472	9.395134	0.0015112807	0.0016896533	0.0048734825	-0.14207627	0.0050498764	9.805619	Sitting_Idle
14:22:21.835	-0.16520496	0.021548472	9.395134	0.0015112807	0.0016896533	0.0048734825	-0.14207627	0.0050498764	9.805619	Sitting_Idle
14:22:21.859	-0.16520496	0.021548472	9.395134	0.0015112807	0.0016896533	0.0048734825	-0.14207627	0.0050498764	9.805619	Sitting_Idle
14:22:21.882	-0.13886794	0.019154198	9.433443	0.00090041535	0.0023005186	0.0012082914	-0.14207627	0.0050498764	9.805619	Sitting_Idle
14:22:21.905	-0.13886794	0.019154198	9.433443	0.00090041535	0.0023005186	0.0012082914	-0.14207627	0.0050498764	9.805619	Sitting_Idle
14:22:21.928	-0.13886794	0.019154198	9.433443	0.00090041535	0.0023005186	0.0012082914	-0.14207627	0.0050498764	9.805619	Sitting_Idle
14:22:21.950	-0.13886794	0.019154198	9.433443	0.00090041535	0.0023005186	0.0012082914	-0.14207627	0.0050498764	9.805619	Sitting_Idle
14:22:21.974	-0.13886794	0.019154198	9.433443	0.00090041535	0.0023005186	0.0012082914	-0.14207627	0.0050498764	9.805619	Sitting_Idle
14:22:21.997	-0.13886794	0.019154198	9.433443	0.00090041535	0.0023005186	0.0012082914	-0.14207627	0.0050498764	9.805619	Sitting_Idle
14:22:22.019	-0.13886794	0.019154198	9.433443	0.00090041535	0.0023005186	0.0012082914	-0.14207627	0.0050498764	9.805619	Sitting_Idle
14:22:22.041	-0.13886794	0.019154198	9.433443	0.00090041535	0.0023005186	0.0012082914	-0.14207627	0.0050498764	9.805619	Sitting_Idle
14:22:22.065	-0.13168511	0.009577099	9.42626	0.00090041535	0.0010787881	0.0018191567	-0.14212081	0.005439303	9.805618	Sitting_Idle
14:22:22.089	-0.13168511	0.009577099	9.42626	0.00090041535	0.0010787881	0.0018191567	-0.14212081	0.005439303	9.805618	Sitting_Idle
14:22:22.112	-0.13168511	0.009577099	9.42626	0.00090041535	0.0010787881	0.0018191567	-0.14212081	0.005439303	9.805618	Sitting_Idle
14:22:22.135	-0.13168511	0.009577099	9.42626	0.00090041535	0.0010787881	0.0018191567	-0.14212081	0.005439303	9.805618	Sitting_Idle
14:22:22.158	-0.13168511	0.009577099	9.42626	0.00090041535	0.0010787881	0.0018191567	-0.14212081	0.005439303	9.805618	Sitting_Idle
14:22:22.180	-0.13168511	0.009577099	9.42626	0.00090041535	0.0010787881	0.0018191567	-0.14212081	0.005439303	9.805618	Sitting_Idle
14:22:22.204	-0.13168511	0.009577099	9.42626	0.00090041535	0.0010787881	0.0018191567	-0.14212081	0.005439303	9.805618	Sitting_Idle
14:22:22.226	-0.13647367	0.011971374	9.428655	-0.0003213151	-0.0007538077	-1.3439035e-05	-0.14212081	0.005439303	9.805618	Sitting_Idle
14:22:22.250	-0.13647367	0.011971374	9.428655	-0.0003213151	-0.0007538077	-1.3439035e-05	-0.14212081	0.005439303	9.805618	Sitting_Idle
14:22:22.273	-0.13647367	0.011971374	9.428655	-0.0003213151	-0.0007538077	-1.3439035e-05	-0.14212081	0.005439303	9.805618	Sitting_Idle
14:22:22.296	-0.13647367	0.011971374	9.428655	-0.0003213151	-0.0007538077	-1.3439035e-05	-0.14212081	0.005439303	9.805618	Sitting_Idle
14:22:22.321	-0.13647367	0.011971374	9.428655	-0.0003213151	-0.0007538077	-1.3439035e-05	-0.14212081	0.005439303	9.805618	Sitting_Idle
14:22:22.344	-0.13647367	0.011971374	9.428655	-0.0003213151	-0.0007538077	-1.3439035e-05	-0.14212081	0.005439303	9.805618	Sitting_Idle
14:22:22.366	-0.13647367	0.011971374	9.428655	-0.0003213151	-0.0007538077	-1.3439035e-05	-0.14212081	0.005439303	9.805618	Sitting_Idle
14:22:22.389	-0.13647367	0.011971374	9.428655	-0.0003213151	-0.0007538077	-1.3439035e-05	-0.14212081	0.005439303	9.805618	Sitting_Idle
14:22:22.413	-0.14126222	0.04070267	9.423865	-0.0003213151	0.0023005186	-1.3439035e-05	-0.14212081	0.005439303	9.805618	Sitting_Idle
14:22:22.437	-0.14126222	0.04070267	9.423865	-0.0003213151	0.0023005186	-1.3439035e-05	-0.14212081	0.005439303	9.805618	Sitting_Idle
14:22:22.460	-0.14126222	0.04070267	9.423865	-0.0003213151	0.0023005186	-1.3439035e-05	-0.14212081	0.005439303	9.805618	Sitting_Idle
14:22:22.483	-0.14126222	0.04070267	9.423865	-0.0003213151	0.0023005186	-1.3439035e-05	-0.14212081	0.005439303	9.805618	Sitting_Idle
14:22:22.507	-0.14126222	0.04070267	9.423865	-0.0003213151	0.0023005186	-1.3439035e-05	-0.14212081	0.005439303	9.805618	Sitting_Idle
14:22:22.530	-0.14126222	0.04070267	9.423865	-0.0003213151	0.0023005186	-1.3439035e-05	-0.14212081	0.005439303	9.805618	Sitting_Idle
14:22:22.554	-0.14126222	0.04070267	9.423865	-0.0003213151	0.0023005186	-1.3439035e-05	-0.14212081	0.005439303	9.805618	Sitting_Idle
14:22:22.577	-0.14126222	0.04070267	9.423865	-0.0003213151	0.0023005186	-1.3439035e-05	-0.14212081	0.005439303	9.805618	Sitting_Idle
14:22:22.599	-0.11013664	-0.0023942748	9.433443	-0.0003213151	-0.00014294247	-0.0030677652	-0.14213225	0.0055580544	9.805618	Sitting_Idle
14:22:22.623	-0.11013664	-0.0023942748	9.433443	-0.0003213151	-0.00014294247	-0.0030677652	-0.14213225	0.0055580544	9.805618	Sitting_Idle
14:22:22.646	-0.11013664	-0.0023942748	9.433443	-0.0003213151	-0.00014294247	-0.0030677652	-0.14213225	0.0055580544	9.805618	Sitting_Idle
14:22:22.669	-0.11013664	-0.0023942748	9.433443	-0.0003213151	-0.00014294247	-0.0030677652	-0.14213225	0.0055580544	9.805618	Sitting_Idle
14:22:22.693	-0.11013664	-0.0023942748	9.433443	-0.0003213151	-0.00014294247	-0.0030677652	-0.14213225	0.0055580544	9.805618	Sitting_Idle
14:22:22.715	-0.11013664	-0.0023942748	9.433443	-0.0003213151	-0.00014294247	-0.0030677652	-0.14213225	0.0055580544	9.805618	Sitting_Idle
14:22:22.739	-0.11013664	-0.0023942748	9.433443	-0.0003213151	-0.00014294247	-0.0030677652	-0.14213225	0.0055580544	9.805618	Sitting_Idle
14:22:22.763	-0.11013664	-0.0023942748	9.433443	-0.0003213151	-0.00014294247	-0.0030677652	-0.14213225	0.0055580544	9.805618	Sitting_Idle
14:22:22.786	-0.12689656	0.011971374	9.423865	0.0015112807	-0.0019755382	0.00059742626	-0.14213225	0.0055580544	9.805618	Sitting_Idle
14:22:22.810	-0.12689656	0.011971374	9.423865	0.0015112807	-0.0019755382	0.00059742626	-0.14213225	0.0055580544	9.805618	Sitting_Idle
14:22:22.833	-0.12689656	0.011971374	9.423865	0.0015112807	-0.0019755382	0.00059742626	-0.14213225	0.0055580544	9.805618	Sitting_Idle
14:22:22.856	-0.12689656	0.011971374	9.423865	0.0015112807	-0.0019755382	0.00059742626	-0.14213225	0.0055580544	9.805618	Sitting_Idle
14:22:22.880	-0.12689656	0.011971374	9.423865	0.0015112807	-0.0019755382	0.00059742626	-0.14213225	0.0055580544	9.805618	Sitting_Idle
14:22:22.904	-0.12689656	0.011971374	9.423865	0.0015112807	-0.0019755382	0.00059742626	-0.14213225	0.0055580544	9.805618	Sitting_Idle
14:22:22.928	-0.12689656	0.011971374	9.423865	0.0015112807	-0.0019755382	0.00059742626	-0.14213225	0.0055580544	9.805618	Sitting_Idle
14:22:22.952	-0.14605077	0.0071828244	9.431048	-0.002153911	-0.0013646729	-1.3439035e-05	-0.14213225	0.0055580544	9.805618	Sitting_Idle
14:22:22.975	-0.14605077	0.0071828244	9.431048	-0.002153911	-0.0013646729	-1.3439035e-05	-0.14213225	0.0055580544	9.805618	Sitting_Idle
14:22:22.998	-0.14605077	0.0071828244	9.431048	-0.002153911	-0.0013646729	-1.3439035e-05	-0.14213225	0.0055580544	9.805618	Sitting_Idle
14:22:23.022	-0.14605077	0.0071828244	9.431048	-0.002153911	-0.0013646729	-1.3439035e-05	-0.14213225	0.0055580544	9.805618	Sitting_Idle
14:22:23.045	-0.14605077	0.0071828244	9.431048	-0.002153911	-0.0013646729	-1.3439035e-05	-0.14213225	0.0055580544	9.805618	Sitting_Idle
14:22:23.068	-0.14605077	0.0071828244	9.431048	-0.002153911	-0.0013646729	-1.3439035e-05	-0.14213225	0.0055580544	9.805618	Sitting_Idle
14:22:23.091	-0.14605077	0.0071828244	9.431048	-0.002153911	-0.0013646729	-1.3439035e-05	-0.14213225	0.0055580544	9.805618	Sitting_Idle
14:22:23.114	-0.14605077	0.0071828244	9.431048	-0.002153911	-0.0013646729	-1.3439035e-05	-0.14213225	0.0055580544	9.805618	Sitting_Idle
14:22:23.138	-0.13168511	-0.0047885496	9.438231	-0.002153911	0.00046792277	-0.0012351695	-0.14213225	0.0055580544	9.805618	Sitting_Idle
14:22:23.160	-0.13168511	-0.0047885496	9.438231	-0.002153911	0.00046792277	-0.0012351695	-0.14213225	0.0055580544	9.805618	Sitting_Idle
14:22:23.182	-0.13168511	-0.0047885496	9.438231	-0.002153911	0.00046792277	-0.0012351695	-0.14213225	0.0055580544	9.805618	Sitting_Idle
14:22:23.205	-0.13168511	-0.0047885496	9.438231	-0.002153911	0.00046792277	-0.0012351695	-0.14213225	0.0055580544	9.805618	Sitting_Idle
14:22:23.229	-0.13168511	-0.0047885496	9.438231	-0.002153911	0.00046792277	-0.0012351695	-0.14213225	0.0055580544	9.805618	Sitting_Idle
14:22:23.252	-0.13168511	-0.0047885496	9.438231	-0.002153911	0.00046792277	-0.0012351695	-0.14213225	0.0055580544	9.805618	Sitting_Idle
14:22:23.275	-0.13168511	-0.0047885496	9.438231	-0.002153911	0.00046792277	-0.0012351695	-0.14213225	0.0055580544	9.805618	Sitting_Idle
14:22:23.299	-0.13168511	-0.0047885496	9.438231	-0.002153911	0.00046792277	-0.0012351695	-0.14213225	0.0055580544	9.805618	Sitting_Idle
14:22:23.321	-0.14126222	0.023942748	9.438231	-0.0009321803	-0.00014294247	-0.0024569002	-0.14213225	0.0055580544	9.805618	Sitting_Idle
14:22:23.343	-0.14126222	0.023942748	9.438231	-0.0009321803	-0.00014294247	-0.0024569002	-0.14213225	0.0055580544	9.805618	Sitting_Idle
14:22:23.366	-0.14126222	0.023942748	9.438231	-0.0009321803	-0.00014294247	-0.0024569002	-0.14213225	0.0055580544	9.805618	Sitting_Idle
14:22:23.390	-0.14126222	0.023942748	9.438231	-0.0009321803	-0.00014294247	-0.0024569002	-0.14213225	0.0055580544	9.805618	Sitting_Idle
14:22:23.413	-0.14126222	0.023942748	9.438231	-0.0009321803	-0.00014294247	-0.0024569002	-0.14213225	0.0055580544	9.805618	Sitting_Idle
14:22:23.436	-0.14126222	0.023942748	9.438231	-0.0009321803	-0.00014294247	-0.0024569002	-0.14213225	0.0055580544	9.805618	Sitting_Idle
14:22:23.460	-0.14126222	0.023942748	9.438231	-0.0009321803	-0.00014294247	-0.0024569002	-0.14213225	0.0055580544	9.805618	Sitting_Idle
14:22:23.483	-0.13647367	0.0071828244	9.4142885	-0.0003213151	0.00046792277	0.00059742626	-0.14213225	0.0055580544	9.805618	Sitting_Idle
14:22:23.505	-0.13647367	0.0071828244	9.4142885	-0.0003213151	0.00046792277	0.00059742626	-0.14213225	0.0055580544	9.805618	Sitting_Idle
14:22:23.529	-0.13647367	0.0071828244	9.4142885	-0.0003213151	0.00046792277	0.00059742626	-0.14213225	0.0055580544	9.805618	Sitting_Idle
14:22:23.552	-0.13647367	0.0071828244	9.4142885	-0.0003213151	0.00046792277	0.00059742626	-0.14213225	0.0055580544	9.805618	Sitting_Idle
14:22:23.575	-0.13647367	0.0071828244	9.4142885	-0.0003213151	0.00046792277	0.00059742626	-0.14213225	0.0055580544	9.805618	Sitting_Idle
14:22:23.599	-0.13647367	0.0071828244	9.4142885	-0.0003213151	0.00046792277	0.00059742626	-0.14213225	0.0055580544	9.805618	Sitting_Idle
14:22:23.622	-0.13647367	0.0071828244	9.4142885	-0.0003213151	0.00046792277	0.00059742626	-0.14213225	0.0055580544	9.805618	Sitting_Idle
14:22:23.644	-0.13647367	0.0071828244	9.4142885	-0.0003213151	0.00046792277	0.00059742626	-0.14213225	0.0055580544	9.805618	Sitting_Idle
14:22:23.668	-0.14605077	0.021548472	9.431048	-0.0009321803	-0.0019755382	-1.3439035e-05	-0.14213225	0.0055580544	9.805618	Sitting_Idle
14:22:23.690	-0.14605077	0.021548472	9.431048	-0.0009321803	-0.0019755382	-1.3439035e-05	-0.14213225	0.0055580544	9.805618	Sitting_Idle
14:22:23.714	-0.14605077	0.021548472	9.431048	-0.0009321803	-0.0019755382	-1.3439035e-05	-0.14213225	0.0055580544	9.805618	Sitting_Idle
14:22:23.737	-0.14605077	0.021548472	9.431048	-0.0009321803	-0.0019755382	-1.3439035e-05	-0.14213225	0.0055580544	9.805618	Sitting_Idle
14:22:23.761	-0.14605077	0.021548472	9.431048	-0.0009321803	-0.0019755382	-1.3439035e-05	-0.14213225	0.0055580544	9.805618	Sitting_Idle
14:22:23.784	-0.14605077	0.021548472	9.431048	-0.0009321803	-0.0019755382	-1.3439035e-05	-0.14213225	0.0055580544	9.805618	Sitting_Idle
14:22:23.807	-0.14605077	0.021548472	9.431048	-0.0009321803	-0.0019755382	-1.3439035e-05	-0.14213225	0.0055580544	9.805618	Sitting_Idle
14:22:23.831	-0.14605077	0.021548472	9.431048	-0.0009321803	-0.0019755382	-1.3439035e-05	-0.14213225	0.0055580544	9.805618	Sitting_Idle
14:22:23.854	-0.12929083	-0.0023942748	9.438231	-0.0003213151	-0.0007538077	0.0012082914	-0.14213225	0.0055580544	9.805618	Sitting_Idle
14:22:23.876	-0.12929083	-0.0023942748	9.438231	-0.0003213151	-0.0007538077	0.0012082914	-0.14213225	0.0055580544	9.805618	Sitting_Idle
14:22:23.900	-0.12929083	-0.0023942748	9.438231	-0.0003213151	-0.0007538077	0.0012082914	-0.14213225	0.0055580544	9.805618	Sitting_Idle
14:22:23.922	-0.12929083	-0.0023942748	9.438231	-0.0003213151	-0.0007538077	0.0012082914	-0.14213225	0.0055580544	9.805618	Sitting_Idle
14:22:23.946	-0.12929083	-0.0023942748	9.438231	-0.0003213151	-0.0007538077	0.0012082914	-0.14213225	0.0055580544	9.805618	Sitting_Idle
14:22:23.969	-0.12929083	-0.0023942748	9.438231	-0.0003213151	-0.0007538077	0.0012082914	-0.14213225	0.0055580544	9.805618	Sitting_Idle
14:22:23.992	-0.12929083	-0.0023942748	9.438231	-0.0003213151	-0.0007538077	0.0012082914	-0.14213225	0.0055580544	9.805618	Sitting_Idle
14:22:24.016	-0.12929083	-0.0023942748	9.438231	-0.0003213151	-0.0007538077	0.0012082914	-0.14213225	0.0055580544	9.805618	Sitting_Idle
14:22:24.038	-0.11971374	0.0047885496	9.423865	-0.0009321803	-0.0007538077	-1.3439035e-05	-0.14213225	0.0055580544	9.805618	Sitting_Idle
14:22:24.062	-0.11971374	0.0047885496	9.423865	-0.0009321803	-0.0007538077	-1.3439035e-05	-0.14213225	0.0055580544	9.805618	Sitting_Idle
14:22:24.084	-0.11971374	0.0047885496	9.423865	-0.0009321803	-0.0007538077	-1.3439035e-05	-0.14213225	0.0055580544	9.805618	Sitting_Idle
14:22:24.107	-0.11971374	0.0047885496	9.423865	-0.0009321803	-0.0007538077	-1.3439035e-05	-0.14213225	0.0055580544	9.805618	Sitting_Idle
14:22:24.131	-0.11971374	0.0047885496	9.423865	-0.0009321803	-0.0007538077	-1.3439035e-05	-0.14213225	0.0055580544	9.805618	Sitting_Idle
14:22:24.154	-0.11971374	0.0047885496	9.423865	-0.0009321803	-0.0007538077	-1.3439035e-05	-0.14213225	0.0055580544	9.805618	Sitting_Idle
14:22:24.177	-0.11971374	0.0047885496	9.423865	-0.0009321803	-0.0007538077	-1.3439035e-05	-0.14213225	0.0055580544	9.805618	Sitting_Idle
14:22:24.201	-0.11971374	0.0047885496	9.423865	-0.0009321803	-0.0007538077	-1.3439035e-05	-0.14213225	0.0055580544	9.805618	Sitting_Idle
14:22:24.224	-0.12689656	0.023942748	9.431048	0.00028955014	-0.00014294247	-1.3439035e-05	-0.14203244	0.0055644247	9.80562	Sitting_Idle
14:22:24.246	-0.12689656	0.023942748	9.431048	0.00028955014	-0.00014294247	-1.3439035e-05	-0.14203244	0.0055644247	9.80562	Sitting_Idle
14:22:24.270	-0.12689656	0.023942748	9.431048	0.00028955014	-0.00014294247	-1.3439035e-05	-0.14203244	0.0055644247	9.80562	Sitting_Idle
14:22:24.293	-0.12689656	0.023942748	9.431048	0.00028955014	-0.00014294247	-1.3439035e-05	-0.14203244	0.0055644247	9.80562	Sitting_Idle
14:22:24.317	-0.12689656	0.023942748	9.431048	0.00028955014	-0.00014294247	-1.3439035e-05	-0.14203244	0.0055644247	9.80562	Sitting_Idle
14:22:24.340	-0.12689656	0.023942748	9.431048	0.00028955014	-0.00014294247	-1.3439035e-05	-0.14203244	0.0055644247	9.80562	Sitting_Idle
14:22:24.362	-0.12689656	0.023942748	9.431048	0.00028955014	-0.00014294247	-1.3439035e-05	-0.14203244	0.0055644247	9.80562	Sitting_Idle
14:22:24.383	-0.15802214	0.019154198	9.435837	0.00028955014	-0.0007538077	0.0012082914	-0.14203244	0.0055644247	9.80562	Sitting_Idle
14:22:24.405	-0.15802214	0.019154198	9.435837	0.00028955014	-0.0007538077	0.0012082914	-0.14203244	0.0055644247	9.80562	Sitting_Idle
14:22:24.426	-0.15802214	0.019154198	9.435837	0.00028955014	-0.0007538077	0.0012082914	-0.14203244	0.0055644247	9.80562	Sitting_Idle
14:22:24.448	-0.15802214	0.019154198	9.435837	0.00028955014	-0.0007538077	0.0012082914	-0.14203244	0.0055644247	9.80562	Sitting_Idle
14:22:24.470	-0.15802214	0.019154198	9.435837	0.00028955014	-0.0007538077	0.0012082914	-0.14203244	0.0055644247	9.80562	Sitting_Idle
14:22:24.494	-0.15802214	0.019154198	9.435837	0.00028955014	-0.0007538077	0.0012082914	-0.14203244	0.0055644247	9.80562	Sitting_Idle
14:22:24.518	-0.15802214	0.019154198	9.435837	0.00028955014	-0.0007538077	0.0012082914	-0.14203244	0.0055644247	9.80562	Sitting_Idle
14:22:24.541	-0.15802214	0.019154198	9.435837	0.00028955014	-0.0007538077	0.0012082914	-0.14203244	0.0055644247	9.80562	Sitting_Idle
14:22:24.563	-0.13886794	0.009577099	9.44302	0.00028955014	-0.0007538077	0.0012082914	-0.14203244	0.0055644247	9.80562	Sitting_Idle
14:22:24.587	-0.13886794	0.009577099	9.44302	-0.0003213151	-0.00014294247	-0.0012351695	-0.14203244	0.0055644247	9.80562	Sitting_Idle
14:22:24.610	-0.13886794	0.009577099	9.44302	-0.0003213151	-0.00014294247	-0.0012351695	-0.14203244	0.0055644247	9.80562	Sitting_Idle
14:22:24.634	-0.13886794	0.009577099	9.44302	-0.0003213151	-0.00014294247	-0.0012351695	-0.14203244	0.0055644247	9.80562	Sitting_Idle
14:22:24.657	-0.13886794	0.009577099	9.44302	-0.0003213151	-0.00014294247	-0.0012351695	-0.14203244	0.0055644247	9.80562	Sitting_Idle
14:22:24.680	-0.13886794	0.009577099	9.44302	-0.0003213151	-0.00014294247	-0.0012351695	-0.14203244	0.0055644247	9.80562	Sitting_Idle
14:22:24.702	-0.13886794	0.009577099	9.44302	-0.0003213151	-0.00014294247	-0.0012351695	-0.14203244	0.0055644247	9.80562	Sitting_Idle
14:22:24.724	-0.13886794	0.009577099	9.44302	-0.0003213151	-0.00014294247	-0.0012351695	-0.14203244	0.0055644247	9.80562	Sitting_Idle
14:22:24.747	-0.16281068	0.0071828244	9.421472	0.00028955014	0.0010787881	0.0012082914	-0.1421285	0.005619959	9.805618	Sitting_Idle
14:22:24.768	-0.16281068	0.0071828244	9.421472	0.00028955014	0.0010787881	0.0012082914	-0.1421285	0.005619959	9.805618	Sitting_Idle
14:22:24.792	-0.16281068	0.0071828244	9.421472	0.00028955014	0.0010787881	0.0012082914	-0.1421285	0.005619959	9.805618	Sitting_Idle
14:22:24.815	-0.16281068	0.0071828244	9.421472	0.00028955014	0.0010787881	0.0012082914	-0.1421285	0.005619959	9.805618	Sitting_Idle
14:22:24.838	-0.16281068	0.0071828244	9.421472	0.00028955014	0.0010787881	0.0012082914	-0.1421285	0.005619959	9.805618	Sitting_Idle
14:22:24.861	-0.16281068	0.0071828244	9.421472	0.00028955014	0.0010787881	0.0012082914	-0.1421285	0.005619959	9.805618	Sitting_Idle
14:22:24.883	-0.16281068	0.0071828244	9.421472	0.00028955014	0.0010787881	0.0012082914	-0.1421285	0.005619959	9.805618	Sitting_Idle
14:22:24.906	-0.16281068	0.0071828244	9.421472	0.00028955014	0.0010787881	0.0012082914	-0.1421285	0.005619959	9.805618	Sitting_Idle
14:22:24.929	-0.13168511	0.019154198	9.428655	0.0021221458	-0.0013646729	0.0012082914	-0.14220311	0.0058234525	9.805617	Sitting_Idle
14:22:24.951	-0.13168511	0.019154198	9.428655	0.0021221458	-0.0013646729	0.0012082914	-0.14220311	0.0058234525	9.805617	Sitting_Idle
14:22:24.975	-0.13168511	0.019154198	9.428655	0.0021221458	-0.0013646729	0.0012082914	-0.14220311	0.0058234525	9.805617	Sitting_Idle
14:22:24.997	-0.13168511	0.019154198	9.428655	0.0021221458	-0.0013646729	0.0012082914	-0.14220311	0.0058234525	9.805617	Sitting_Idle
14:22:25.021	-0.13168511	0.019154198	9.428655	0.0021221458	-0.0013646729	0.0012082914	-0.14220311	0.0058234525	9.805617	Sitting_Idle
14:22:25.044	-0.13168511	0.019154198	9.428655	0.0021221458	-0.0013646729	0.0012082914	-0.14220311	0.0058234525	9.805617	Sitting_Idle
14:22:25.067	-0.13168511	0.019154198	9.428655	0.0021221458	-0.0013646729	0.0012082914	-0.14220311	0.0058234525	9.805617	Sitting_Idle
14:22:25.091	-0.13168511	0.019154198	9.428655	0.0021221458	-0.0013646729	0.0012082914	-0.14220311	0.0058234525	9.805617	Sitting_Idle
14:22:25.113	-0.13886794	0.0071828244	9.440625	-0.00046914452	0.0011166617	0.0008576548	-0.14220311	0.0058234525	9.805617	Sitting_Idle
14:22:25.136	-0.13886794	0.0071828244	9.440625	-0.00046914452	0.0011166617	0.0008576548	-0.14220311	0.0058234525	9.805617	Sitting_Idle
14:22:25.159	-0.13886794	0.0071828244	9.440625	-0.00046914452	0.0011166617	0.0008576548	-0.14220311	0.0058234525	9.805617	Sitting_Idle
14:22:25.182	-0.13886794	0.0071828244	9.440625	-0.00046914452	0.0011166617	0.0008576548	-0.14220311	0.0058234525	9.805617	Sitting_Idle
14:22:25.205	-0.13886794	0.0071828244	9.440625	-0.00046914452	0.0011166617	0.0008576548	-0.14220311	0.0058234525	9.805617	Sitting_Idle
14:22:25.226	-0.13886794	0.0071828244	9.440625	-0.00046914452	0.0011166617	0.0008576548	-0.14220311	0.0058234525	9.805617	Sitting_Idle
14:22:25.248	-0.13886794	0.0071828244	9.440625	-0.00046914452	0.0011166617	0.0008576548	-0.14220311	0.0058234525	9.805617	Sitting_Idle
14:22:25.272	-0.13886794	0.0071828244	9.440625	-0.00046914452	0.0011166617	0.0008576548	-0.14220311	0.0058234525	9.805617	Sitting_Idle
14:22:25.295	-0.12929083	0.0023942748	9.428655	0.000752586	0.00050579646	-0.00036407568	-0.14220311	0.0058234525	9.805617	Sitting_Idle
14:22:25.318	-0.12929083	0.0023942748	9.428655	0.000752586	0.00050579646	-0.00036407568	-0.14220311	0.0058234525	9.805617	Sitting_Idle
14:22:25.340	-0.12929083	0.0023942748	9.428655	0.000752586	0.00050579646	-0.00036407568	-0.14220311	0.0058234525	9.805617	Sitting_Idle
14:22:25.362	-0.12929083	0.0023942748	9.428655	0.000752586	0.00050579646	-0.00036407568	-0.14220311	0.0058234525	9.805617	Sitting_Idle
14:22:25.384	-0.12929083	0.0023942748	9.428655	0.000752586	0.00050579646	-0.00036407568	-0.14220311	0.0058234525	9.805617	Sitting_Idle
14:22:25.406	-0.12929083	0.0023942748	9.428655	0.000752586	0.00050579646	-0.00036407568	-0.14220311	0.0058234525	9.805617	Sitting_Idle
14:22:25.430	-0.12929083	0.0023942748	9.428655	0.000752586	0.00050579646	-0.00036407568	-0.14220311	0.0058234525	9.805617	Sitting_Idle
14:22:25.453	-0.12929083	0.0023942748	9.428655	0.000752586	0.00050579646	-0.00036407568	-0.14220311	0.0058234525	9.805617	Sitting_Idle
14:22:25.477	-0.15323359	0.009577099	9.419077	0.00014172074	0.0011166617	0.00146852	-0.14220311	0.0058234525	9.805617	Sitting_Idle
14:22:25.501	-0.15323359	0.009577099	9.419077	0.00014172074	0.0011166617	0.00146852	-0.14220311	0.0058234525	9.805617	Sitting_Idle
14:22:25.524	-0.15323359	0.009577099	9.419077	0.00014172074	0.0011166617	0.00146852	-0.14220311	0.0058234525	9.805617	Sitting_Idle
14:22:25.548	-0.15323359	0.009577099	9.419077	0.00014172074	0.0011166617	0.00146852	-0.14220311	0.0058234525	9.805617	Sitting_Idle
14:22:25.571	-0.15323359	0.009577099	9.419077	0.00014172074	0.0011166617	0.00146852	-0.14220311	0.0058234525	9.805617	Sitting_Idle
14:22:25.594	-0.15323359	0.009577099	9.419077	0.00014172074	0.0011166617	0.00146852	-0.14220311	0.0058234525	9.805617	Sitting_Idle
14:22:25.618	-0.15323359	0.009577099	9.419077	0.00014172074	0.0011166617	0.00146852	-0.14220311	0.0058234525	9.805617	Sitting_Idle
14:22:25.641	-0.15323359	0.009577099	9.419077	0.00014172074	0.0011166617	0.00146852	-0.14220311	0.0058234525	9.805617	Sitting_Idle
14:22:25.665	-0.14126222	0.019154198	9.419077	-0.00046914452	-0.00071593403	0.0008576548	-0.14224623	0.0061367447	9.805616	Sitting_Idle
14:22:25.689	-0.14126222	0.019154198	9.419077	-0.00046914452	-0.00071593403	0.0008576548	-0.14224623	0.0061367447	9.805616	Sitting_Idle
14:22:25.712	-0.14126222	0.019154198	9.419077	-0.00046914452	-0.00071593403	0.0008576548	-0.14224623	0.0061367447	9.805616	Sitting_Idle
14:22:25.734	-0.14126222	0.019154198	9.419077	-0.00046914452	-0.00071593403	0.0008576548	-0.14224623	0.0061367447	9.805616	Sitting_Idle
14:22:25.757	-0.14126222	0.019154198	9.419077	-0.00046914452	-0.00071593403	0.0008576548	-0.14224623	0.0061367447	9.805616	Sitting_Idle
14:22:25.780	-0.14126222	0.019154198	9.419077	-0.00046914452	-0.00071593403	0.0008576548	-0.14224623	0.0061367447	9.805616	Sitting_Idle
14:22:25.803	-0.14126222	0.019154198	9.419077	-0.00046914452	-0.00071593403	0.0008576548	-0.14224623	0.0061367447	9.805616	Sitting_Idle
14:22:25.826	-0.14605077	0.014365649	9.435837	0.00014172074	-0.00010506882	0.00024678957	-0.1422451	0.006360368	9.805616	Sitting_Idle
14:22:25.849	-0.14605077	0.014365649	9.435837	0.00014172074	-0.00010506882	0.00024678957	-0.1422451	0.006360368	9.805616	Sitting_Idle
14:22:25.872	-0.14605077	0.014365649	9.435837	0.00014172074	-0.00010506882	0.00024678957	-0.1422451	0.006360368	9.805616	Sitting_Idle
14:22:25.895	-0.14605077	0.014365649	9.435837	0.00014172074	-0.00010506882	0.00024678957	-0.1422451	0.006360368	9.805616	Sitting_Idle
14:22:25.920	-0.14605077	0.014365649	9.435837	0.00014172074	-0.00010506882	0.00024678957	-0.1422451	0.006360368	9.805616	Sitting_Idle
14:22:25.943	-0.14605077	0.014365649	9.435837	0.00014172074	-0.00010506882	0.00024678957	-0.1422451	0.006360368	9.805616	Sitting_Idle
14:22:25.966	-0.14605077	0.014365649	9.435837	0.00014172074	-0.00010506882	0.00024678957	-0.1422451	0.006360368	9.805616	Sitting_Idle
14:22:25.990	-0.14605077	0.014365649	9.435837	0.00014172074	-0.00010506882	0.00024678957	-0.1422451	0.006360368	9.805616	Sitting_Idle
14:22:26.013	-0.13886794	0.023942748	9.423865	-0.0010800097	-0.00010506882	0.00146852	-0.14163508	0.0059660003	9.805626	Sitting_Idle
14:22:26.035	-0.13886794	0.023942748	9.423865	-0.0010800097	-0.00010506882	0.00146852	-0.14163508	0.0059660003	9.805626	Sitting_Idle
14:22:26.058	-0.13886794	0.023942748	9.423865	-0.0010800097	-0.00010506882	0.00146852	-0.14163508	0.0059660003	9.805626	Sitting_Idle
14:22:26.081	-0.13886794	0.023942748	9.423865	-0.0010800097	-0.00010506882	0.00146852	-0.14163508	0.0059660003	9.805626	Sitting_Idle
14:22:26.105	-0.13886794	0.023942748	9.423865	-0.0010800097	-0.00010506882	0.00146852	-0.14163508	0.0059660003	9.805626	Sitting_Idle
14:22:26.128	-0.13886794	0.023942748	9.423865	-0.0010800097	-0.00010506882	0.00146852	-0.14163508	0.0059660003	9.805626	Sitting_Idle
14:22:26.151	-0.13886794	0.023942748	9.423865	-0.0010800097	-0.00010506882	0.00146852	-0.14163508	0.0059660003	9.805626	Sitting_Idle
14:22:26.174	-0.13886794	0.023942748	9.423865	-0.0010800097	-0.00010506882	0.00146852	-0.14163508	0.0059660003	9.805626	Sitting_Idle
14:22:26.197	-0.13168511	0.011971374	9.421472	0.00014172074	0.00050579646	0.0008576548	-0.14163508	0.0059660003	9.805626	Sitting_Idle
14:22:26.220	-0.13168511	0.011971374	9.421472	0.00014172074	0.00050579646	0.0008576548	-0.14163508	0.0059660003	9.805626	Sitting_Idle
14:22:26.244	-0.13168511	0.011971374	9.421472	0.00014172074	0.00050579646	0.0008576548	-0.14163508	0.0059660003	9.805626	Sitting_Idle
14:22:26.267	-0.13168511	0.011971374	9.421472	0.00014172074	0.00050579646	0.0008576548	-0.14163508	0.0059660003	9.805626	Sitting_Idle
14:22:26.290	-0.13168511	0.011971374	9.421472	0.00014172074	0.00050579646	0.0008576548	-0.14163508	0.0059660003	9.805626	Sitting_Idle
14:22:26.313	-0.13168511	0.011971374	9.421472	0.00014172074	0.00050579646	0.0008576548	-0.14163508	0.0059660003	9.805626	Sitting_Idle
14:22:26.337	-0.13168511	0.011971374	9.421472	0.00014172074	0.00050579646	0.0008576548	-0.14163508	0.0059660003	9.805626	Sitting_Idle
14:22:26.361	-0.13168511	0.011971374	9.421472	0.00014172074	0.00050579646	0.0008576548	-0.14163508	0.0059660003	9.805626	Sitting_Idle
14:22:26.384	-0.15323359	0.0	9.416683	0.0013634512	0.00050579646	0.00024678957	-0.14163508	0.0059660003	9.805626	Sitting_Idle
14:22:26.406	-0.15323359	0.0	9.416683	0.0013634512	0.00050579646	0.00024678957	-0.14163508	0.0059660003	9.805626	Sitting_Idle
14:22:26.429	-0.15323359	0.0	9.416683	0.0013634512	0.00050579646	0.00024678957	-0.14163508	0.0059660003	9.805626	Sitting_Idle
14:22:26.453	-0.15323359	0.0	9.416683	0.0013634512	0.00050579646	0.00024678957	-0.14163508	0.0059660003	9.805626	Sitting_Idle
14:22:26.476	-0.15323359	0.0	9.416683	0.0013634512	0.00050579646	0.00024678957	-0.14163508	0.0059660003	9.805626	Sitting_Idle
14:22:26.500	-0.15323359	0.0	9.416683	0.0013634512	0.00050579646	0.00024678957	-0.14163508	0.0059660003	9.805626	Sitting_Idle
14:22:26.523	-0.15323359	0.0	9.416683	0.0013634512	0.00050579646	0.00024678957	-0.14163508	0.0059660003	9.805626	Sitting_Idle
14:22:26.546	-0.13886794	0.0071828244	9.416683	-0.00046914452	0.00050579646	0.00024678957	-0.14163508	0.0059660003	9.805626	Sitting_Idle
14:22:26.570	-0.13886794	0.0071828244	9.416683	-0.00046914452	0.00050579646	0.00024678957	-0.14163508	0.0059660003	9.805626	Sitting_Idle
14:22:26.594	-0.13886794	0.0071828244	9.416683	-0.00046914452	0.00050579646	0.00024678957	-0.14163508	0.0059660003	9.805626	Sitting_Idle
14:22:26.617	-0.13886794	0.0071828244	9.416683	-0.00046914452	0.00050579646	0.00024678957	-0.14163508	0.0059660003	9.805626	Sitting_Idle
14:22:26.640	-0.13886794	0.0071828244	9.416683	-0.00046914452	0.00050579646	0.00024678957	-0.14163508	0.0059660003	9.805626	Sitting_Idle
14:22:26.663	-0.13886794	0.0071828244	9.416683	-0.00046914452	0.00050579646	0.00024678957	-0.14163508	0.0059660003	9.805626	Sitting_Idle
14:22:26.686	-0.13886794	0.0071828244	9.416683	-0.00046914452	0.00050579646	0.00024678957	-0.14163508	0.0059660003	9.805626	Sitting_Idle
14:22:26.709	-0.13886794	0.0071828244	9.416683	-0.00046914452	0.00050579646	0.00024678957	-0.14163508	0.0059660003	9.805626	Sitting_Idle
14:22:26.730	-0.14365649	0.014365649	9.428655	0.000752586	0.00050579646	-0.00036407568	-0.14163508	0.0059660003	9.805626	Sitting_Idle
14:22:26.751	-0.14365649	0.014365649	9.428655	0.000752586	0.00050579646	-0.00036407568	-0.14163508	0.0059660003	9.805626	Sitting_Idle
14:22:26.773	-0.14365649	0.014365649	9.428655	0.000752586	0.00050579646	-0.00036407568	-0.14163508	0.0059660003	9.805626	Sitting_Idle
14:22:26.795	-0.14365649	0.014365649	9.428655	0.000752586	0.00050579646	-0.00036407568	-0.14163508	0.0059660003	9.805626	Sitting_Idle
14:22:26.819	-0.14365649	0.014365649	9.428655	0.000752586	0.00050579646	-0.00036407568	-0.14163508	0.0059660003	9.805626	Sitting_Idle
14:22:26.843	-0.14365649	0.014365649	9.428655	0.000752586	0.00050579646	-0.00036407568	-0.14163508	0.0059660003	9.805626	Sitting_Idle
14:22:26.866	-0.14365649	0.014365649	9.428655	0.000752586	0.00050579646	-0.00036407568	-0.14163508	0.0059660003	9.805626	Sitting_Idle
14:22:26.889	-0.14365649	0.014365649	9.428655	0.000752586	0.00050579646	-0.00036407568	-0.14163508	0.0059660003	9.805626	Sitting_Idle
14:22:26.913	-0.13168511	0.011971374	9.440625	-0.00046914452	0.00050579646	0.00146852	-0.14163508	0.0059660003	9.805626	Sitting_Idle
14:22:26.937	-0.13168511	0.011971374	9.440625	-0.00046914452	0.00050579646	0.00146852	-0.14163508	0.0059660003	9.805626	Sitting_Idle
14:22:26.960	-0.13168511	0.011971374	9.440625	-0.00046914452	0.00050579646	0.00146852	-0.14163508	0.0059660003	9.805626	Sitting_Idle
14:22:26.983	-0.13168511	0.011971374	9.440625	-0.00046914452	0.00050579646	0.00146852	-0.14163508	0.0059660003	9.805626	Sitting_Idle
14:22:27.007	-0.13168511	0.011971374	9.440625	-0.00046914452	0.00050579646	0.00146852	-0.14163508	0.0059660003	9.805626	Sitting_Idle
14:22:27.030	-0.13168511	0.011971374	9.440625	-0.00046914452	0.00050579646	0.00146852	-0.14163508	0.0059660003	9.805626	Sitting_Idle
14:22:27.053	-0.13168511	0.011971374	9.440625	-0.00046914452	0.00050579646	0.00146852	-0.14163508	0.0059660003	9.805626	Sitting_Idle
14:22:27.076	-0.13168511	0.011971374	9.440625	-0.00046914452	0.00050579646	0.00146852	-0.14163508	0.0059660003	9.805626	Sitting_Idle
14:22:27.100	-0.13168511	0.026337024	9.450203	0.00014172074	-0.0013267993	0.00146852	-0.1415393	0.0059058084	9.805627	Sitting_Idle
14:22:27.122	-0.13168511	0.026337024	9.450203	0.00014172074	-0.0013267993	0.00146852	-0.1415393	0.0059058084	9.805627	Sitting_Idle
14:22:27.145	-0.13168511	0.026337024	9.450203	0.00014172074	-0.0013267993	0.00146852	-0.1415393	0.0059058084	9.805627	Sitting_Idle
14:22:27.169	-0.13168511	0.026337024	9.450203	0.00014172074	-0.0013267993	0.00146852	-0.1415393	0.0059058084	9.805627	Sitting_Idle
14:22:27.192	-0.13168511	0.026337024	9.450203	0.00014172074	-0.0013267993	0.00146852	-0.1415393	0.0059058084	9.805627	Sitting_Idle
14:22:27.215	-0.13168511	0.026337024	9.450203	0.00014172074	-0.0013267993	0.00146852	-0.1415393	0.0059058084	9.805627	Sitting_Idle
14:22:27.239	-0.13168511	0.026337024	9.450203	0.00014172074	-0.0013267993	0.00146852	-0.1415393	0.0059058084	9.805627	Sitting_Idle
14:22:27.263	-0.14605077	0.028731298	9.438231	0.00014172074	-0.0013267993	0.00146852	-0.1415393	0.0059058084	9.805627	Sitting_Idle
14:22:27.286	-0.14605077	0.028731298	9.438231	0.0013634512	0.00050579646	0.0008576548	-0.1415393	0.0059058084	9.805627	Sitting_Idle
14:22:27.309	-0.14605077	0.028731298	9.438231	0.0013634512	0.00050579646	0.0008576548	-0.1415393	0.0059058084	9.805627	Sitting_Idle
14:22:27.333	-0.14605077	0.028731298	9.438231	0.0013634512	0.00050579646	0.0008576548	-0.1415393	0.0059058084	9.805627	Sitting_Idle
14:22:27.355	-0.14605077	0.028731298	9.438231	0.0013634512	0.00050579646	0.0008576548	-0.1415393	0.0059058084	9.805627	Sitting_Idle
14:22:27.379	-0.14605077	0.028731298	9.438231	0.0013634512	0.00050579646	0.0008576548	-0.1415393	0.0059058084	9.805627	Sitting_Idle
14:22:27.402	-0.14605077	0.028731298	9.438231	0.0013634512	0.00050579646	0.0008576548	-0.1415393	0.0059058084	9.805627	Sitting_Idle
14:22:27.426	-0.14605077	0.028731298	9.438231	0.0013634512	0.00050579646	0.0008576548	-0.1415393	0.0059058084	9.805627	Sitting_Idle
14:22:27.450	-0.14605077	0.021548472	9.428655	-0.00046914452	-0.00010506882	0.0026902505	-0.1415393	0.0059058084	9.805627	Sitting_Idle
14:22:27.473	-0.14605077	0.021548472	9.428655	-0.00046914452	-0.00010506882	0.0026902505	-0.1415393	0.0059058084	9.805627	Sitting_Idle
14:22:27.495	-0.14605077	0.021548472	9.428655	-0.00046914452	-0.00010506882	0.0026902505	-0.1415393	0.0059058084	9.805627	Sitting_Idle
14:22:27.518	-0.14605077	0.021548472	9.428655	-0.00046914452	-0.00010506882	0.0026902505	-0.1415393	0.0059058084	9.805627	Sitting_Idle
14:22:27.542	-0.14605077	0.021548472	9.428655	-0.00046914452	-0.00010506882	0.0026902505	-0.1415393	0.0059058084	9.805627	Sitting_Idle
14:22:27.565	-0.14605077	0.021548472	9.428655	-0.00046914452	-0.00010506882	0.0026902505	-0.1415393	0.0059058084	9.805627	Sitting_Idle
14:22:27.588	-0.14605077	0.021548472	9.428655	-0.00046914452	-0.00010506882	0.0026902505	-0.1415393	0.0059058084	9.805627	Sitting_Idle
14:22:27.611	-0.14605077	0.021548472	9.428655	-0.00046914452	-0.00010506882	0.0026902505	-0.1415393	0.0059058084	9.805627	Sitting_Idle
14:22:27.634	-0.14365649	0.0023942748	9.419077	-0.00046914452	-0.00071593403	-0.00036407568	-0.1415393	0.0059058084	9.805627	Sitting_Idle
14:22:27.658	-0.14365649	0.0023942748	9.419077	-0.00046914452	-0.00071593403	-0.00036407568	-0.1415393	0.0059058084	9.805627	Sitting_Idle
14:22:27.681	-0.14365649	0.0023942748	9.419077	-0.00046914452	-0.00071593403	-0.00036407568	-0.1415393	0.0059058084	9.805627	Sitting_Idle
14:22:27.704	-0.14365649	0.0023942748	9.419077	-0.00046914452	-0.00071593403	-0.00036407568	-0.1415393	0.0059058084	9.805627	Sitting_Idle
14:22:27.727	-0.14365649	0.0023942748	9.419077	-0.00046914452	-0.00071593403	-0.00036407568	-0.1415393	0.0059058084	9.805627	Sitting_Idle
14:22:27.751	-0.14365649	0.0023942748	9.419077	-0.00046914452	-0.00071593403	-0.00036407568	-0.1415393	0.0059058084	9.805627	Sitting_Idle
14:22:27.773	-0.14365649	0.0023942748	9.419077	-0.00046914452	-0.00071593403	-0.00036407568	-0.1415393	0.0059058084	9.805627	Sitting_Idle
14:22:27.795	-0.14365649	0.0023942748	9.419077	-0.00046914452	-0.00071593403	-0.00036407568	-0.1415393	0.0059058084	9.805627	Sitting_Idle
14:22:27.818	-0.13886794	0.016759925	9.433443	0.000752586	0.0017275269	-0.00036407568	-0.14164416	0.005918371	9.805626	Sitting_Idle
14:22:27.840	-0.13886794	0.016759925	9.433443	0.000752586	0.0017275269	-0.00036407568	-0.14164416	0.005918371	9.805626	Sitting_Idle
14:22:27.864	-0.13886794	0.016759925	9.433443	0.000752586	0.0017275269	-0.00036407568	-0.14164416	0.005918371	9.805626	Sitting_Idle
14:22:27.886	-0.13886794	0.016759925	9.433443	0.000752586	0.0017275269	-0.00036407568	-0.14164416	0.005918371	9.805626	Sitting_Idle
14:22:27.910	-0.13886794	0.016759925	9.433443	0.000752586	0.0017275269	-0.00036407568	-0.14164416	0.005918371	9.805626	Sitting_Idle
14:22:27.933	-0.13886794	0.016759925	9.433443	0.000752586	0.0017275269	-0.00036407568	-0.14164416	0.005918371	9.805626	Sitting_Idle
14:22:27.955	-0.13886794	0.016759925	9.433443	0.000752586	0.0017275269	-0.00036407568	-0.14164416	0.005918371	9.805626	Sitting_Idle
14:22:27.980	-0.13886794	0.016759925	9.433443	0.000752586	0.0017275269	-0.00036407568	-0.14164416	0.005918371	9.805626	Sitting_Idle
14:22:28.003	-0.14126222	0.011971374	9.450203	0.00014172074	0.00050579646	-0.0015858061	-0.14167456	0.0060320515	9.805625	Sitting_Idle
14:22:28.027	-0.14126222	0.011971374	9.450203	0.00014172074	0.00050579646	-0.0015858061	-0.14167456	0.0060320515	9.805625	Sitting_Idle
14:22:28.050	-0.14126222	0.011971374	9.450203	0.00014172074	0.00050579646	-0.0015858061	-0.14167456	0.0060320515	9.805625	Sitting_Idle
14:22:28.072	-0.14126222	0.011971374	9.450203	0.00014172074	0.00050579646	-0.0015858061	-0.14167456	0.0060320515	9.805625	Sitting_Idle
14:22:28.095	-0.14126222	0.011971374	9.450203	0.00014172074	0.00050579646	-0.0015858061	-0.14167456	0.0060320515	9.805625	Sitting_Idle
14:22:28.118	-0.14126222	0.011971374	9.450203	0.00014172074	0.00050579646	-0.0015858061	-0.14167456	0.0060320515	9.805625	Sitting_Idle
14:22:28.141	-0.14126222	0.011971374	9.450203	0.00014172074	0.00050579646	-0.0015858061	-0.14167456	0.0060320515	9.805625	Sitting_Idle
14:22:28.163	-0.12929083	-0.0047885496	9.438231	0.000752586	-0.0019376645	-0.00036407568	-0.14167456	0.0060320515	9.805625	Sitting_Idle
14:22:28.186	-0.12929083	-0.0047885496	9.438231	0.000752586	-0.0019376645	-0.00036407568	-0.14167456	0.0060320515	9.805625	Sitting_Idle
14:22:28.210	-0.12929083	-0.0047885496	9.438231	0.000752586	-0.0019376645	-0.00036407568	-0.14167456	0.0060320515	9.805625	Sitting_Idle
14:22:28.232	-0.12929083	-0.0047885496	9.438231	0.000752586	-0.0019376645	-0.00036407568	-0.14167456	0.0060320515	9.805625	Sitting_Idle
14:22:28.254	-0.12929083	-0.0047885496	9.438231	0.000752586	-0.0019376645	-0.00036407568	-0.14167456	0.0060320515	9.805625	Sitting_Idle
14:22:28.276	-0.12929083	-0.0047885496	9.438231	0.000752586	-0.0019376645	-0.00036407568	-0.14167456	0.0060320515	9.805625	Sitting_Idle
14:22:28.300	-0.12929083	-0.0047885496	9.438231	0.000752586	-0.0019376645	-0.00036407568	-0.14167456	0.0060320515	9.805625	Sitting_Idle
14:22:28.324	-0.12929083	-0.0047885496	9.438231	0.000752586	-0.0019376645	-0.00036407568	-0.14167456	0.0060320515	9.805625	Sitting_Idle
14:22:28.347	-0.14844504	0.021548472	9.44302	-0.0010800097	-0.00010506882	-0.00036407568	-0.14167456	0.0060320515	9.805625	Sitting_Idle
14:22:28.369	-0.14844504	0.021548472	9.44302	-0.0010800097	-0.00010506882	-0.00036407568	-0.14167456	0.0060320515	9.805625	Sitting_Idle
14:22:28.392	-0.14844504	0.021548472	9.44302	-0.0010800097	-0.00010506882	-0.00036407568	-0.14167456	0.0060320515	9.805625	Sitting_Idle
14:22:28.414	-0.14844504	0.021548472	9.44302	-0.0010800097	-0.00010506882	-0.00036407568	-0.14167456	0.0060320515	9.805625	Sitting_Idle
14:22:28.438	-0.14844504	0.021548472	9.44302	-0.0010800097	-0.00010506882	-0.00036407568	-0.14167456	0.0060320515	9.805625	Sitting_Idle
14:22:28.461	-0.14844504	0.021548472	9.44302	-0.0010800097	-0.00010506882	-0.00036407568	-0.14167456	0.0060320515	9.805625	Sitting_Idle
14:22:28.483	-0.14844504	0.021548472	9.44302	-0.0010800097	-0.00010506882	-0.00036407568	-0.14167456	0.0060320515	9.805625	Sitting_Idle
14:22:28.506	-0.14844504	0.021548472	9.44302	-0.0010800097	-0.00010506882	-0.00036407568	-0.14167456	0.0060320515	9.805625	Sitting_Idle
14:22:28.529	-0.15323359	0.021548472	9.433443	0.00014172074	-0.00071593403	0.00024678957	-0.14167456	0.0060320515	9.805625	Sitting_Idle
14:22:28.553	-0.15323359	0.021548472	9.433443	0.00014172074	-0.00071593403	0.00024678957	-0.14167456	0.0060320515	9.805625	Sitting_Idle
14:22:28.576	-0.15323359	0.021548472	9.433443	0.00014172074	-0.00071593403	0.00024678957	-0.14167456	0.0060320515	9.805625	Sitting_Idle
14:22:28.599	-0.15323359	0.021548472	9.433443	0.00014172074	-0.00071593403	0.00024678957	-0.14167456	0.0060320515	9.805625	Sitting_Idle
14:22:28.622	-0.15323359	0.021548472	9.433443	0.00014172074	-0.00071593403	0.00024678957	-0.14167456	0.0060320515	9.805625	Sitting_Idle
14:22:28.646	-0.15323359	0.021548472	9.433443	0.00014172074	-0.00071593403	0.00024678957	-0.14167456	0.0060320515	9.805625	Sitting_Idle
14:22:28.670	-0.15323359	0.021548472	9.433443	0.00014172074	-0.00071593403	0.00024678957	-0.14167456	0.0060320515	9.805625	Sitting_Idle
14:22:28.692	-0.15323359	0.021548472	9.433443	0.00014172074	-0.00071593403	0.00024678957	-0.14167456	0.0060320515	9.805625	Sitting_Idle
14:22:28.716	-0.15083931	0.021548472	9.44302	-0.0010800097	-0.00071593403	-0.0021966714	-0.14167456	0.0060320515	9.805625	Sitting_Idle
14:22:28.739	-0.15083931	0.021548472	9.44302	-0.0010800097	-0.00071593403	-0.0021966714	-0.14167456	0.0060320515	9.805625	Sitting_Idle
14:22:28.762	-0.15083931	0.021548472	9.44302	-0.0010800097	-0.00071593403	-0.0021966714	-0.14167456	0.0060320515	9.805625	Sitting_Idle
14:22:28.785	-0.15083931	0.021548472	9.44302	-0.0010800097	-0.00071593403	-0.0021966714	-0.14167456	0.0060320515	9.805625	Sitting_Idle
14:22:28.808	-0.15083931	0.021548472	9.44302	-0.0010800097	-0.00071593403	-0.0021966714	-0.14167456	0.0060320515	9.805625	Sitting_Idle
14:22:28.831	-0.15083931	0.021548472	9.44302	-0.0010800097	-0.00071593403	-0.0021966714	-0.14167456	0.0060320515	9.805625	Sitting_Idle
14:22:28.854	-0.15083931	0.021548472	9.44302	-0.0010800097	-0.00071593403	-0.0021966714	-0.14167456	0.0060320515	9.805625	Sitting_Idle
14:22:28.877	-0.15083931	0.021548472	9.44302	-0.0010800097	-0.00071593403	-0.0021966714	-0.14167456	0.0060320515	9.805625	Sitting_Idle
14:22:28.902	-0.14844504	0.009577099	9.411894	0.00014172074	0.00050579646	0.0008576548	-0.14167456	0.0060320515	9.805625	Sitting_Idle
14:22:28.925	-0.14844504	0.009577099	9.411894	0.00014172074	0.00050579646	0.0008576548	-0.14167456	0.0060320515	9.805625	Sitting_Idle
14:22:28.948	-0.14844504	0.009577099	9.411894	0.00014172074	0.00050579646	0.0008576548	-0.14167456	0.0060320515	9.805625	Sitting_Idle
14:22:28.971	-0.14844504	0.009577099	9.411894	0.00014172074	0.00050579646	0.0008576548	-0.14167456	0.0060320515	9.805625	Sitting_Idle
14:22:28.994	-0.14844504	0.009577099	9.411894	0.00014172074	0.00050579646	0.0008576548	-0.14167456	0.0060320515	9.805625	Sitting_Idle
14:22:29.019	-0.14844504	0.009577099	9.411894	0.00014172074	0.00050579646	0.0008576548	-0.14167456	0.0060320515	9.805625	Sitting_Idle
14:22:29.042	-0.14844504	0.009577099	9.411894	0.00014172074	0.00050579646	0.0008576548	-0.14167456	0.0060320515	9.805625	Sitting_Idle
14:22:29.065	-0.13886794	-0.0047885496	9.423865	0.000752586	-0.00010506882	-0.0028075366	-0.14170507	0.0061435373	9.805624	Sitting_Idle
14:22:29.088	-0.13886794	-0.0047885496	9.423865	0.000752586	-0.00010506882	-0.0028075366	-0.14170507	0.0061435373	9.805624	Sitting_Idle
14:22:29.110	-0.13886794	-0.0047885496	9.423865	0.000752586	-0.00010506882	-0.0028075366	-0.14170507	0.0061435373	9.805624	Sitting_Idle
14:22:29.134	-0.13886794	-0.0047885496	9.423865	0.000752586	-0.00010506882	-0.0028075366	-0.14170507	0.0061435373	9.805624	Sitting_Idle
14:22:29.157	-0.13886794	-0.0047885496	9.423865	0.000752586	-0.00010506882	-0.0028075366	-0.14170507	0.0061435373	9.805624	Sitting_Idle
14:22:29.180	-0.13886794	-0.0047885496	9.423865	0.000752586	-0.00010506882	-0.0028075366	-0.14170507	0.0061435373	9.805624	Sitting_Idle
14:22:29.203	-0.13886794	-0.0047885496	9.423865	0.000752586	-0.00010506882	-0.0028075366	-0.14170507	0.0061435373	9.805624	Sitting_Idle
14:22:29.226	-0.13886794	-0.0047885496	9.423865	0.000752586	-0.00010506882	-0.0028075366	-0.14170507	0.0061435373	9.805624	Sitting_Idle
14:22:29.252	-0.13168511	-0.0023942748	9.435837	0.0001740966	-8.7964596e-05	0.0034061847	-0.14170507	0.0061435373	9.805624	Sitting_Idle
14:22:29.275	-0.13168511	-0.0023942748	9.435837	0.0001740966	-8.7964596e-05	0.0034061847	-0.14170507	0.0061435373	9.805624	Sitting_Idle
14:22:29.299	-0.13168511	-0.0023942748	9.435837	0.0001740966	-8.7964596e-05	0.0034061847	-0.14170507	0.0061435373	9.805624	Sitting_Idle
14:22:29.322	-0.13168511	-0.0023942748	9.435837	0.0001740966	-8.7964596e-05	0.0034061847	-0.14170507	0.0061435373	9.805624	Sitting_Idle
14:22:29.345	-0.13168511	-0.0023942748	9.435837	0.0001740966	-8.7964596e-05	0.0034061847	-0.14170507	0.0061435373	9.805624	Sitting_Idle
14:22:29.369	-0.13168511	-0.0023942748	9.435837	0.0001740966	-8.7964596e-05	0.0034061847	-0.14170507	0.0061435373	9.805624	Sitting_Idle
14:22:29.391	-0.13168511	-0.0023942748	9.435837	0.0001740966	-8.7964596e-05	0.0034061847	-0.14170507	0.0061435373	9.805624	Sitting_Idle
14:22:29.413	-0.13168511	-0.0023942748	9.435837	0.0001740966	-8.7964596e-05	0.0034061847	-0.14170507	0.0061435373	9.805624	Sitting_Idle
14:22:29.437	-0.105348095	-0.014365649	9.419077	-0.0016584991	0.00052290066	-0.0014807374	-0.14170507	0.0061435373	9.805624	Sitting_Idle
14:22:29.460	-0.105348095	-0.014365649	9.419077	-0.0016584991	0.00052290066	-0.0014807374	-0.14170507	0.0061435373	9.805624	Sitting_Idle
14:22:29.484	-0.105348095	-0.014365649	9.419077	-0.0016584991	0.00052290066	-0.0014807374	-0.14170507	0.0061435373	9.805624	Sitting_Idle
14:22:29.507	-0.105348095	-0.014365649	9.419077	-0.0016584991	0.00052290066	-0.0014807374	-0.14170507	0.0061435373	9.805624	Sitting_Idle
14:22:29.530	-0.105348095	-0.014365649	9.419077	-0.0016584991	0.00052290066	-0.0014807374	-0.14170507	0.0061435373	9.805624	Sitting_Idle
14:22:29.553	-0.105348095	-0.014365649	9.419077	-0.0016584991	0.00052290066	-0.0014807374	-0.14170507	0.0061435373	9.805624	Sitting_Idle
14:22:29.575	-0.105348095	-0.014365649	9.419077	-0.0016584991	0.00052290066	-0.0014807374	-0.14170507	0.0061435373	9.805624	Sitting_Idle
14:22:29.600	-0.105348095	-0.014365649	9.419077	-0.0016584991	0.00052290066	-0.0014807374	-0.14170507	0.0061435373	9.805624	Sitting_Idle
14:22:29.623	-0.1340794	0.016759925	9.438231	-0.0010476339	-8.7964596e-05	-0.0027024678	-0.14160033	0.006128646	9.805626	Sitting_Idle
14:22:29.645	-0.1340794	0.016759925	9.438231	-0.0010476339	-8.7964596e-05	-0.0027024678	-0.14160033	0.006128646	9.805626	Sitting_Idle
14:22:29.668	-0.1340794	0.016759925	9.438231	-0.0010476339	-8.7964596e-05	-0.0027024678	-0.14160033	0.006128646	9.805626	Sitting_Idle
14:22:29.689	-0.1340794	0.016759925	9.438231	-0.0010476339	-8.7964596e-05	-0.0027024678	-0.14160033	0.006128646	9.805626	Sitting_Idle
14:22:29.711	-0.1340794	0.016759925	9.438231	-0.0010476339	-8.7964596e-05	-0.0027024678	-0.14160033	0.006128646	9.805626	Sitting_Idle
14:22:29.732	-0.1340794	0.016759925	9.438231	-0.0010476339	-8.7964596e-05	-0.0027024678	-0.14160033	0.006128646	9.805626	Sitting_Idle
14:22:29.754	-0.1340794	0.016759925	9.438231	-0.0010476339	-8.7964596e-05	-0.0027024678	-0.14160033	0.006128646	9.805626	Sitting_Idle
14:22:29.777	-0.1340794	0.016759925	9.438231	-0.0010476339	-8.7964596e-05	-0.0027024678	-0.14160033	0.006128646	9.805626	Sitting_Idle
14:22:29.800	-0.12450229	0.0071828244	9.423865	-0.0010476339	0.00052290066	0.0009627236	-0.14160033	0.006128646	9.805626	Sitting_Idle
14:22:29.824	-0.12450229	0.0071828244	9.423865	-0.0010476339	0.00052290066	0.0009627236	-0.14160033	0.006128646	9.805626	Sitting_Idle
14:22:29.847	-0.12450229	0.0071828244	9.423865	-0.0010476339	0.00052290066	0.0009627236	-0.14160033	0.006128646	9.805626	Sitting_Idle
14:22:29.869	-0.12450229	0.0071828244	9.423865	-0.0010476339	0.00052290066	0.0009627236	-0.14160033	0.006128646	9.805626	Sitting_Idle
14:22:29.891	-0.12450229	0.0071828244	9.423865	-0.0010476339	0.00052290066	0.0009627236	-0.14160033	0.006128646	9.805626	Sitting_Idle
14:22:29.914	-0.12450229	0.0071828244	9.423865	-0.0010476339	0.00052290066	0.0009627236	-0.14160033	0.006128646	9.805626	Sitting_Idle
14:22:29.938	-0.12450229	0.0071828244	9.423865	-0.0010476339	0.00052290066	0.0009627236	-0.14160033	0.006128646	9.805626	Sitting_Idle
14:22:29.962	-0.12450229	-0.0023942748	9.435837	-0.0010476339	0.00052290066	0.0009627236	-0.14160033	0.006128646	9.805626	Sitting_Idle
14:22:29.984	-0.12450229	-0.0023942748	9.435837	0.0001740966	0.00052290066	0.0009627236	-0.14160033	0.006128646	9.805626	Sitting_Idle
14:22:30.006	-0.12450229	-0.0023942748	9.435837	0.0001740966	0.00052290066	0.0009627236	-0.14160033	0.006128646	9.805626	Sitting_Idle
14:22:30.030	-0.12450229	-0.0023942748	9.435837	0.0001740966	0.00052290066	0.0009627236	-0.14160033	0.006128646	9.805626	Sitting_Idle
14:22:30.054	-0.12450229	-0.0023942748	9.435837	0.0001740966	0.00052290066	0.0009627236	-0.14160033	0.006128646	9.805626	Sitting_Idle
14:22:30.077	-0.12450229	-0.0023942748	9.435837	0.0001740966	0.00052290066	0.0009627236	-0.14160033	0.006128646	9.805626	Sitting_Idle
14:22:30.100	-0.12450229	-0.0023942748	9.435837	0.0001740966	0.00052290066	0.0009627236	-0.14160033	0.006128646	9.805626	Sitting_Idle
14:22:30.123	-0.12450229	-0.0023942748	9.435837	0.0001740966	0.00052290066	0.0009627236	-0.14160033	0.006128646	9.805626	Sitting_Idle
14:22:30.146	-0.14844504	0.019154198	9.433443	0.0020066923	-0.0013096951	0.0009627236	-0.14160033	0.006128646	9.805626	Sitting_Idle
14:22:30.169	-0.14844504	0.019154198	9.433443	0.0020066923	-0.0013096951	0.0009627236	-0.14160033	0.006128646	9.805626	Sitting_Idle
14:22:30.192	-0.14844504	0.019154198	9.433443	0.0020066923	-0.0013096951	0.0009627236	-0.14160033	0.006128646	9.805626	Sitting_Idle
14:22:30.215	-0.14844504	0.019154198	9.433443	0.0020066923	-0.0013096951	0.0009627236	-0.14160033	0.006128646	9.805626	Sitting_Idle
14:22:30.239	-0.14844504	0.019154198	9.433443	0.0020066923	-0.0013096951	0.0009627236	-0.14160033	0.006128646	9.805626	Sitting_Idle
14:22:30.262	-0.14844504	0.019154198	9.433443	0.0020066923	-0.0013096951	0.0009627236	-0.14160033	0.006128646	9.805626	Sitting_Idle
14:22:30.286	-0.14844504	0.019154198	9.433443	0.0020066923	-0.0013096951	0.0009627236	-0.14160033	0.006128646	9.805626	Sitting_Idle
14:22:30.309	-0.14844504	0.019154198	9.433443	0.0020066923	-0.0013096951	0.0009627236	-0.14160033	0.006128646	9.805626	Sitting_Idle
14:22:30.333	-0.13886794	0.014365649	9.428655	-0.0010476339	0.0011337659	0.00035185838	-0.14160033	0.006128646	9.805626	Sitting_Idle
14:22:30.356	-0.13886794	0.014365649	9.428655	-0.0010476339	0.0011337659	0.00035185838	-0.14160033	0.006128646	9.805626	Sitting_Idle
14:22:30.379	-0.13886794	0.014365649	9.428655	-0.0010476339	0.0011337659	0.00035185838	-0.14160033	0.006128646	9.805626	Sitting_Idle
14:22:30.403	-0.13886794	0.014365649	9.428655	-0.0010476339	0.0011337659	0.00035185838	-0.14160033	0.006128646	9.805626	Sitting_Idle
14:22:30.426	-0.13886794	0.014365649	9.428655	-0.0010476339	0.0011337659	0.00035185838	-0.14160033	0.006128646	9.805626	Sitting_Idle
14:22:30.449	-0.13886794	0.014365649	9.428655	-0.0010476339	0.0011337659	0.00035185838	-0.14160033	0.006128646	9.805626	Sitting_Idle
14:22:30.472	-0.13886794	0.014365649	9.428655	-0.0010476339	0.0011337659	0.00035185838	-0.14160033	0.006128646	9.805626	Sitting_Idle
14:22:30.494	-0.13886794	0.014365649	9.428655	-0.0010476339	0.0011337659	0.00035185838	-0.14160033	0.006128646	9.805626	Sitting_Idle
14:22:30.518	-0.13168511	0.021548472	9.440625	0.001395827	-0.0013096951	0.00035185838	-0.14160033	0.006128646	9.805626	Sitting_Idle
14:22:30.541	-0.13168511	0.021548472	9.440625	0.001395827	-0.0013096951	0.00035185838	-0.14160033	0.006128646	9.805626	Sitting_Idle
14:22:30.564	-0.13168511	0.021548472	9.440625	0.001395827	-0.0013096951	0.00035185838	-0.14160033	0.006128646	9.805626	Sitting_Idle
14:22:30.587	-0.13168511	0.021548472	9.440625	0.001395827	-0.0013096951	0.00035185838	-0.14160033	0.006128646	9.805626	Sitting_Idle
14:22:30.609	-0.13168511	0.021548472	9.440625	0.001395827	-0.0013096951	0.00035185838	-0.14160033	0.006128646	9.805626	Sitting_Idle
14:22:30.632	-0.13168511	0.021548472	9.440625	0.001395827	-0.0013096951	0.00035185838	-0.14160033	0.006128646	9.805626	Sitting_Idle
14:22:30.656	-0.13168511	0.021548472	9.440625	0.001395827	-0.0013096951	0.00035185838	-0.14160033	0.006128646	9.805626	Sitting_Idle
14:22:30.679	-0.13168511	0.021548472	9.440625	0.001395827	-0.0013096951	0.00035185838	-0.14160033	0.006128646	9.805626	Sitting_Idle
14:22:30.703	-0.14605077	0.0071828244	9.416683	0.0001740966	-0.0013096951	0.00035185838	-0.14160033	0.006128646	9.805626	Sitting_Idle
14:22:30.725	-0.14605077	0.0071828244	9.416683	0.0001740966	-0.0013096951	0.00035185838	-0.14160033	0.006128646	9.805626	Sitting_Idle
14:22:30.748	-0.14605077	0.0071828244	9.416683	0.0001740966	-0.0013096951	0.00035185838	-0.14160033	0.006128646	9.805626	Sitting_Idle
14:22:30.773	-0.14605077	0.0071828244	9.416683	0.0001740966	-0.0013096951	0.00035185838	-0.14160033	0.006128646	9.805626	Sitting_Idle
14:22:30.796	-0.14605077	0.0071828244	9.416683	0.0001740966	-0.0013096951	0.00035185838	-0.14160033	0.006128646	9.805626	Sitting_Idle
14:22:30.818	-0.14605077	0.0071828244	9.416683	0.0001740966	-0.0013096951	0.00035185838	-0.14160033	0.006128646	9.805626	Sitting_Idle
14:22:30.841	-0.14605077	0.0071828244	9.416683	0.0001740966	-0.0013096951	0.00035185838	-0.14160033	0.006128646	9.805626	Sitting_Idle
14:22:30.865	-0.11971374	-0.0071828244	9.411894	0.0007849618	0.00052290066	-0.00025900686	-0.14160033	0.006128646	9.805626	Sitting_Idle
14:22:30.888	-0.11971374	-0.0071828244	9.411894	0.0007849618	0.00052290066	-0.00025900686	-0.14160033	0.006128646	9.805626	Sitting_Idle
14:22:30.911	-0.11971374	-0.0071828244	9.411894	0.0007849618	0.00052290066	-0.00025900686	-0.14160033	0.006128646	9.805626	Sitting_Idle
14:22:30.934	-0.11971374	-0.0071828244	9.411894	0.0007849618	0.00052290066	-0.00025900686	-0.14160033	0.006128646	9.805626	Sitting_Idle
14:22:30.956	-0.11971374	-0.0071828244	9.411894	0.0007849618	0.00052290066	-0.00025900686	-0.14160033	0.006128646	9.805626	Sitting_Idle
14:22:30.979	-0.11971374	-0.0071828244	9.411894	0.0007849618	0.00052290066	-0.00025900686	-0.14160033	0.006128646	9.805626	Sitting_Idle
14:22:31.001	-0.11971374	-0.0071828244	9.411894	0.0007849618	0.00052290066	-0.00025900686	-0.14160033	0.006128646	9.805626	Sitting_Idle
14:22:31.024	-0.11971374	-0.0071828244	9.411894	0.0007849618	0.00052290066	-0.00025900686	-0.14160033	0.006128646	9.805626	Sitting_Idle
14:22:31.048	-0.12689656	0.0023942748	9.42626	0.0020066923	-0.0006988298	0.0009627236	-0.14160033	0.006128646	9.805626	Sitting_Idle
14:22:31.071	-0.12689656	0.0023942748	9.42626	0.0020066923	-0.0006988298	0.0009627236	-0.14160033	0.006128646	9.805626	Sitting_Idle
14:22:31.095	-0.12689656	0.0023942748	9.42626	0.0020066923	-0.0006988298	0.0009627236	-0.14160033	0.006128646	9.805626	Sitting_Idle
14:22:31.118	-0.12689656	0.0023942748	9.42626	0.0020066923	-0.0006988298	0.0009627236	-0.14160033	0.006128646	9.805626	Sitting_Idle
14:22:31.140	-0.12689656	0.0023942748	9.42626	0.0020066923	-0.0006988298	0.0009627236	-0.14160033	0.006128646	9.805626	Sitting_Idle
14:22:31.162	-0.12689656	0.0023942748	9.42626	0.0020066923	-0.0006988298	0.0009627236	-0.14160033	0.006128646	9.805626	Sitting_Idle
14:22:31.186	-0.12689656	0.0023942748	9.42626	0.0020066923	-0.0006988298	0.0009627236	-0.14160033	0.006128646	9.805626	Sitting_Idle
14:22:31.210	-0.12689656	0.0023942748	9.42626	0.0020066923	-0.0006988298	0.0009627236	-0.14160033	0.006128646	9.805626	Sitting_Idle
14:22:31.232	-0.13647367	-0.0023942748	9.4095	-0.00043676866	-8.7964596e-05	0.0009627236	-0.14160033	0.006128646	9.805626	Sitting_Idle
14:22:31.255	-0.13647367	-0.0023942748	9.4095	-0.00043676866	-8.7964596e-05	0.0009627236	-0.14160033	0.006128646	9.805626	Sitting_Idle
14:22:31.279	-0.13647367	-0.0023942748	9.4095	-0.00043676866	-8.7964596e-05	0.0009627236	-0.14160033	0.006128646	9.805626	Sitting_Idle
14:22:31.304	-0.13647367	-0.0023942748	9.4095	-0.00043676866	-8.7964596e-05	0.0009627236	-0.14160033	0.006128646	9.805626	Sitting_Idle
14:22:31.328	-0.13647367	-0.0023942748	9.4095	-0.00043676866	-8.7964596e-05	0.0009627236	-0.14160033	0.006128646	9.805626	Sitting_Idle
14:22:31.351	-0.13647367	-0.0023942748	9.4095	-0.00043676866	-8.7964596e-05	0.0009627236	-0.14160033	0.006128646	9.805626	Sitting_Idle
14:22:31.374	-0.13647367	-0.0023942748	9.4095	-0.00043676866	-8.7964596e-05	0.0009627236	-0.14160033	0.006128646	9.805626	Sitting_Idle
14:22:31.397	-0.13647367	-0.0023942748	9.4095	-0.00043676866	-8.7964596e-05	0.0009627236	-0.14160033	0.006128646	9.805626	Sitting_Idle
14:22:31.421	-0.14126222	0.0047885496	9.416683	0.001395827	-8.7964596e-05	0.0009627236	-0.14160033	0.006128646	9.805626	Sitting_Idle
14:22:31.445	-0.14126222	0.0047885496	9.416683	0.001395827	-8.7964596e-05	0.0009627236	-0.14160033	0.006128646	9.805626	Sitting_Idle
14:22:31.468	-0.14126222	0.0047885496	9.416683	0.001395827	-8.7964596e-05	0.0009627236	-0.14160033	0.006128646	9.805626	Sitting_Idle
14:22:31.490	-0.14126222	0.0047885496	9.416683	0.001395827	-8.7964596e-05	0.0009627236	-0.14160033	0.006128646	9.805626	Sitting_Idle
14:22:31.512	-0.14126222	0.0047885496	9.416683	0.001395827	-8.7964596e-05	0.0009627236	-0.14160033	0.006128646	9.805626	Sitting_Idle
14:22:31.535	-0.14126222	0.0047885496	9.416683	0.001395827	-8.7964596e-05	0.0009627236	-0.14160033	0.006128646	9.805626	Sitting_Idle
14:22:31.559	-0.14126222	0.0047885496	9.416683	0.001395827	-8.7964596e-05	0.0009627236	-0.14160033	0.006128646	9.805626	Sitting_Idle
14:22:31.582	-0.13886794	0.011971374	9.435837	0.001395827	-8.7964596e-05	0.0009627236	-0.14160033	0.006128646	9.805626	Sitting_Idle
14:22:31.606	-0.13886794	0.011971374	9.435837	-0.00043676866	0.00052290066	0.0015735888	-0.14160033	0.006128646	9.805626	Sitting_Idle
14:22:31.629	-0.13886794	0.011971374	9.435837	-0.00043676866	0.00052290066	0.0015735888	-0.14160033	0.006128646	9.805626	Sitting_Idle
14:22:31.652	-0.13886794	0.011971374	9.435837	-0.00043676866	0.00052290066	0.0015735888	-0.14160033	0.006128646	9.805626	Sitting_Idle
14:22:31.676	-0.13886794	0.011971374	9.435837	-0.00043676866	0.00052290066	0.0015735888	-0.14160033	0.006128646	9.805626	Sitting_Idle
14:22:31.699	-0.13886794	0.011971374	9.435837	-0.00043676866	0.00052290066	0.0015735888	-0.14160033	0.006128646	9.805626	Sitting_Idle
14:22:31.723	-0.13886794	0.011971374	9.435837	-0.00043676866	0.00052290066	0.0015735888	-0.14160033	0.006128646	9.805626	Sitting_Idle
14:22:31.746	-0.13886794	0.011971374	9.435837	-0.00043676866	0.00052290066	0.0015735888	-0.14160033	0.006128646	9.805626	Sitting_Idle
14:22:31.768	-0.15323359	0.011971374	9.428655	0.0007849618	-0.0006988298	-0.0008698721	-0.14156376	0.0062196306	9.805627	Sitting_Idle
14:22:31.792	-0.15323359	0.011971374	9.428655	0.0007849618	-0.0006988298	-0.0008698721	-0.14156376	0.0062196306	9.805627	Sitting_Idle
14:22:31.814	-0.15323359	0.011971374	9.428655	0.0007849618	-0.0006988298	-0.0008698721	-0.14156376	0.0062196306	9.805627	Sitting_Idle
14:22:31.836	-0.15323359	0.011971374	9.428655	0.0007849618	-0.0006988298	-0.0008698721	-0.14156376	0.0062196306	9.805627	Sitting_Idle
14:22:31.860	-0.15323359	0.011971374	9.428655	0.0007849618	-0.0006988298	-0.0008698721	-0.14156376	0.0062196306	9.805627	Sitting_Idle
14:22:31.883	-0.15323359	0.011971374	9.428655	0.0007849618	-0.0006988298	-0.0008698721	-0.14156376	0.0062196306	9.805627	Sitting_Idle
14:22:31.906	-0.15323359	0.011971374	9.428655	0.0007849618	-0.0006988298	-0.0008698721	-0.14156376	0.0062196306	9.805627	Sitting_Idle
14:22:31.929	-0.15323359	0.011971374	9.428655	0.0007849618	-0.0006988298	-0.0008698721	-0.14156376	0.0062196306	9.805627	Sitting_Idle
14:22:31.953	-0.1340794	-0.0023942748	9.438231	0.0007849618	0.00052290066	0.00035185838	-0.14112623	0.0056439973	9.805634	Sitting_Idle
14:22:31.976	-0.1340794	-0.0023942748	9.438231	0.0007849618	0.00052290066	0.00035185838	-0.14112623	0.0056439973	9.805634	Sitting_Idle
14:22:31.998	-0.1340794	-0.0023942748	9.438231	0.0007849618	0.00052290066	0.00035185838	-0.14112623	0.0056439973	9.805634	Sitting_Idle
14:22:32.022	-0.1340794	-0.0023942748	9.438231	0.0007849618	0.00052290066	0.00035185838	-0.14112623	0.0056439973	9.805634	Sitting_Idle
14:22:32.046	-0.1340794	-0.0023942748	9.438231	0.0007849618	0.00052290066	0.00035185838	-0.14112623	0.0056439973	9.805634	Sitting_Idle
14:22:32.069	-0.1340794	-0.0023942748	9.438231	0.0007849618	0.00052290066	0.00035185838	-0.14112623	0.0056439973	9.805634	Sitting_Idle
14:22:32.092	-0.1340794	-0.0023942748	9.438231	0.0007849618	0.00052290066	0.00035185838	-0.14112623	0.0056439973	9.805634	Sitting_Idle
14:22:32.115	-0.1340794	-0.0023942748	9.438231	0.0007849618	0.00052290066	0.00035185838	-0.14112623	0.0056439973	9.805634	Sitting_Idle
14:22:32.138	-0.1340794	0.014365649	9.433443	-0.00043676866	-0.0019205604	-0.0014807374	-0.14096056	0.0054040784	9.805635	Sitting_Idle
14:22:32.162	-0.1340794	0.014365649	9.433443	-0.00043676866	-0.0019205604	-0.0014807374	-0.14096056	0.0054040784	9.805635	Sitting_Idle
14:22:32.185	-0.1340794	0.014365649	9.433443	-0.00043676866	-0.0019205604	-0.0014807374	-0.14096056	0.0054040784	9.805635	Sitting_Idle
14:22:32.208	-0.1340794	0.014365649	9.433443	-0.00043676866	-0.0019205604	-0.0014807374	-0.14096056	0.0054040784	9.805635	Sitting_Idle
14:22:32.231	-0.1340794	0.014365649	9.433443	-0.00043676866	-0.0019205604	-0.0014807374	-0.14096056	0.0054040784	9.805635	Sitting_Idle
14:22:32.255	-0.1340794	0.014365649	9.433443	-0.00043676866	-0.0019205604	-0.0014807374	-0.14096056	0.0054040784	9.805635	Sitting_Idle
14:22:32.278	-0.1340794	0.014365649	9.433443	-0.00043676866	-0.0019205604	-0.0014807374	-0.14096056	0.0054040784	9.805635	Sitting_Idle
14:22:32.301	-0.1340794	0.014365649	9.433443	-0.00043676866	-0.0019205604	-0.0014807374	-0.14096056	0.0054040784	9.805635	Sitting_Idle
14:22:32.325	-0.14126222	0.011971374	9.440625	0.0007849618	-0.0006988298	-0.00025900686	-0.14096056	0.0054040784	9.805635	Sitting_Idle
14:22:32.348	-0.14126222	0.011971374	9.440625	0.0007849618	-0.0006988298	-0.00025900686	-0.14096056	0.0054040784	9.805635	Sitting_Idle
14:22:32.372	-0.14126222	0.011971374	9.440625	0.0007849618	-0.0006988298	-0.00025900686	-0.14096056	0.0054040784	9.805635	Sitting_Idle
14:22:32.394	-0.14126222	0.011971374	9.440625	0.0007849618	-0.0006988298	-0.00025900686	-0.14096056	0.0054040784	9.805635	Sitting_Idle
14:22:32.418	-0.14126222	0.011971374	9.440625	0.0007849618	-0.0006988298	-0.00025900686	-0.14096056	0.0054040784	9.805635	Sitting_Idle
14:22:32.441	-0.14126222	0.011971374	9.440625	0.0007849618	-0.0006988298	-0.00025900686	-0.14096056	0.0054040784	9.805635	Sitting_Idle
14:22:32.464	-0.14126222	0.011971374	9.440625	0.0007849618	-0.0006988298	-0.00025900686	-0.14096056	0.0054040784	9.805635	Sitting_Idle
14:22:32.488	-0.14126222	0.011971374	9.44302	0.0001740966	0.00052290066	-0.00025900686	-0.14096056	0.0054040784	9.805635	Sitting_Idle
14:22:32.510	-0.14126222	0.011971374	9.44302	0.0001740966	0.00052290066	-0.00025900686	-0.14096056	0.0054040784	9.805635	Sitting_Idle
14:22:32.532	-0.14126222	0.011971374	9.44302	0.0001740966	0.00052290066	-0.00025900686	-0.14096056	0.0054040784	9.805635	Sitting_Idle
14:22:32.554	-0.14126222	0.011971374	9.44302	0.0001740966	0.00052290066	-0.00025900686	-0.14096056	0.0054040784	9.805635	Sitting_Idle
14:22:32.578	-0.14126222	0.011971374	9.44302	0.0001740966	0.00052290066	-0.00025900686	-0.14096056	0.0054040784	9.805635	Sitting_Idle
14:22:32.601	-0.14126222	0.011971374	9.44302	0.0001740966	0.00052290066	-0.00025900686	-0.14096056	0.0054040784	9.805635	Sitting_Idle
14:22:32.625	-0.14126222	0.011971374	9.44302	0.0001740966	0.00052290066	-0.00025900686	-0.14096056	0.0054040784	9.805635	Sitting_Idle
14:22:32.648	-0.14126222	0.011971374	9.44302	0.0001740966	0.00052290066	-0.00025900686	-0.14096056	0.0054040784	9.805635	Sitting_Idle
14:22:32.671	-0.13886794	0.0023942748	9.42626	-0.0016584991	-8.7964596e-05	-0.0008698721	-0.14130217	0.0059194877	9.80563	Sitting_Idle
14:22:32.693	-0.13886794	0.0023942748	9.42626	-0.0016584991	-8.7964596e-05	-0.0008698721	-0.14130217	0.0059194877	9.80563	Sitting_Idle
14:22:32.717	-0.13886794	0.0023942748	9.42626	-0.0016584991	-8.7964596e-05	-0.0008698721	-0.14130217	0.0059194877	9.80563	Sitting_Idle
14:22:32.739	-0.13886794	0.0023942748	9.42626	-0.0016584991	-8.7964596e-05	-0.0008698721	-0.14130217	0.0059194877	9.80563	Sitting_Idle
14:22:32.761	-0.13886794	0.0023942748	9.42626	-0.0016584991	-8.7964596e-05	-0.0008698721	-0.14130217	0.0059194877	9.80563	Sitting_Idle
14:22:32.784	-0.13886794	0.0023942748	9.42626	-0.0016584991	-8.7964596e-05	-0.0008698721	-0.14130217	0.0059194877	9.80563	Sitting_Idle
14:22:32.808	-0.13886794	0.0023942748	9.42626	-0.0016584991	-8.7964596e-05	-0.0008698721	-0.14130217	0.0059194877	9.80563	Sitting_Idle
14:22:32.831	-0.13886794	0.0023942748	9.42626	-0.0016584991	-8.7964596e-05	-0.0008698721	-0.14130217	0.0059194877	9.80563	Sitting_Idle
14:22:32.855	-0.13886794	0.0023942748	9.44302	-0.00043676866	0.00052290066	-0.0020916027	-0.14130217	0.0059194877	9.80563	Sitting_Idle
14:22:32.878	-0.13886794	0.0023942748	9.44302	-0.00043676866	0.00052290066	-0.0020916027	-0.14130217	0.0059194877	9.80563	Sitting_Idle
14:22:32.901	-0.13886794	0.0023942748	9.44302	-0.00043676866	0.00052290066	-0.0020916027	-0.14130217	0.0059194877	9.80563	Sitting_Idle
14:22:32.924	-0.13886794	0.0023942748	9.44302	-0.00043676866	0.00052290066	-0.0020916027	-0.14130217	0.0059194877	9.80563	Sitting_Idle
14:22:32.948	-0.13886794	0.0023942748	9.44302	-0.00043676866	0.00052290066	-0.0020916027	-0.14130217	0.0059194877	9.80563	Sitting_Idle
14:22:32.971	-0.13886794	0.0023942748	9.44302	-0.00043676866	0.00052290066	-0.0020916027	-0.14130217	0.0059194877	9.80563	Sitting_Idle
14:22:32.994	-0.13886794	0.0023942748	9.44302	-0.00043676866	0.00052290066	-0.0020916027	-0.14130217	0.0059194877	9.80563	Sitting_Idle
14:22:33.017	-0.13886794	0.0023942748	9.44302	-0.00043676866	0.00052290066	-0.0020916027	-0.14130217	0.0059194877	9.80563	Sitting_Idle
14:22:33.040	-0.13647367	0.016759925	9.440625	0.0001740966	0.00052290066	0.00035185838	-0.14130217	0.0059194877	9.80563	Sitting_Idle
14:22:33.064	-0.13647367	0.016759925	9.440625	0.0001740966	0.00052290066	0.00035185838	-0.14130217	0.0059194877	9.80563	Sitting_Idle
14:22:33.085	-0.13647367	0.016759925	9.440625	0.0001740966	0.00052290066	0.00035185838	-0.14130217	0.0059194877	9.80563	Sitting_Idle
14:22:33.107	-0.13647367	0.016759925	9.440625	0.0001740966	0.00052290066	0.00035185838	-0.14130217	0.0059194877	9.80563	Sitting_Idle
14:22:33.129	-0.13647367	0.016759925	9.440625	0.0001740966	0.00052290066	0.00035185838	-0.14130217	0.0059194877	9.80563	Sitting_Idle
14:22:33.152	-0.13647367	0.016759925	9.440625	0.0001740966	0.00052290066	0.00035185838	-0.14130217	0.0059194877	9.80563	Sitting_Idle
14:22:33.175	-0.13647367	0.016759925	9.440625	0.0001740966	0.00052290066	0.00035185838	-0.14130217	0.0059194877	9.80563	Sitting_Idle
14:22:33.199	-0.13647367	0.016759925	9.440625	0.0001740966	0.00052290066	0.00035185838	-0.14130217	0.0059194877	9.80563	Sitting_Idle
14:22:33.222	-0.105348095	-0.016759925	9.42626	0.0007831292	-7.9412486e-05	-0.0015888605	-0.14144178	0.0065904297	9.805628	Sitting_Idle
14:22:33.245	-0.105348095	-0.016759925	9.42626	0.0007831292	-7.9412486e-05	-0.0015888605	-0.14144178	0.0065904297	9.805628	Sitting_Idle
14:22:33.268	-0.105348095	-0.016759925	9.42626	0.0007831292	-7.9412486e-05	-0.0015888605	-0.14144178	0.0065904297	9.805628	Sitting_Idle
14:22:33.292	-0.105348095	-0.016759925	9.42626	0.0007831292	-7.9412486e-05	-0.0015888605	-0.14144178	0.0065904297	9.805628	Sitting_Idle
14:22:33.317	-0.105348095	-0.016759925	9.42626	0.0007831292	-7.9412486e-05	-0.0015888605	-0.14144178	0.0065904297	9.805628	Sitting_Idle
14:22:33.340	-0.105348095	-0.016759925	9.42626	0.0007831292	-7.9412486e-05	-0.0015888605	-0.14144178	0.0065904297	9.805628	Sitting_Idle
14:22:33.363	-0.105348095	-0.016759925	9.42626	0.0007831292	-7.9412486e-05	-0.0015888605	-0.14144178	0.0065904297	9.805628	Sitting_Idle
14:22:33.387	-0.13886794	0.021548472	9.438231	0.0026157252	-0.0006902778	0.0026871962	-0.14066587	0.0059586414	9.805639	Sitting_Idle
14:22:33.410	-0.13886794	0.021548472	9.438231	0.0026157252	-0.0006902778	0.0026871962	-0.14066587	0.0059586414	9.805639	Sitting_Idle
14:22:33.434	-0.13886794	0.021548472	9.438231	0.0026157252	-0.0006902778	0.0026871962	-0.14066587	0.0059586414	9.805639	Sitting_Idle
14:22:33.457	-0.13886794	0.021548472	9.438231	0.0026157252	-0.0006902778	0.0026871962	-0.14066587	0.0059586414	9.805639	Sitting_Idle
14:22:33.480	-0.13886794	0.021548472	9.438231	0.0026157252	-0.0006902778	0.0026871962	-0.14066587	0.0059586414	9.805639	Sitting_Idle
14:22:33.502	-0.13886794	0.021548472	9.438231	0.0026157252	-0.0006902778	0.0026871962	-0.14066587	0.0059586414	9.805639	Sitting_Idle
14:22:33.526	-0.13886794	0.021548472	9.438231	0.0026157252	-0.0006902778	0.0026871962	-0.14066587	0.0059586414	9.805639	Sitting_Idle
14:22:33.548	-0.13886794	0.021548472	9.438231	0.0026157252	-0.0006902778	0.0026871962	-0.14066587	0.0059586414	9.805639	Sitting_Idle
14:22:33.572	-0.13647367	0.019154198	9.423865	0.0007831292	-7.9412486e-05	-0.0046431865	-0.14066587	0.0059586414	9.805639	Sitting_Idle
14:22:33.595	-0.13647367	0.019154198	9.423865	0.0007831292	-7.9412486e-05	-0.0046431865	-0.14066587	0.0059586414	9.805639	Sitting_Idle
14:22:33.617	-0.13647367	0.019154198	9.423865	0.0007831292	-7.9412486e-05	-0.0046431865	-0.14066587	0.0059586414	9.805639	Sitting_Idle
14:22:33.641	-0.13647367	0.019154198	9.423865	0.0007831292	-7.9412486e-05	-0.0046431865	-0.14066587	0.0059586414	9.805639	Sitting_Idle
14:22:33.664	-0.13647367	0.019154198	9.423865	0.0007831292	-7.9412486e-05	-0.0046431865	-0.14066587	0.0059586414	9.805639	Sitting_Idle
14:22:33.688	-0.13647367	0.019154198	9.423865	0.0007831292	-7.9412486e-05	-0.0046431865	-0.14066587	0.0059586414	9.805639	Sitting_Idle
14:22:33.711	-0.13647367	0.019154198	9.423865	0.0007831292	-7.9412486e-05	-0.0046431865	-0.14066587	0.0059586414	9.805639	Sitting_Idle
14:22:33.734	-0.13647367	0.019154198	9.423865	0.0007831292	-7.9412486e-05	-0.0046431865	-0.14066587	0.0059586414	9.805639	Sitting_Idle
14:22:33.757	-0.12689656	0.009577099	9.431048	0.0007831292	0.0023640485	-0.0009779952	-0.14066587	0.0059586414	9.805639	Sitting_Idle
14:22:33.781	-0.12689656	0.009577099	9.431048	0.0007831292	0.0023640485	-0.0009779952	-0.14066587	0.0059586414	9.805639	Sitting_Idle
14:22:33.804	-0.12689656	0.009577099	9.431048	0.0007831292	0.0023640485	-0.0009779952	-0.14066587	0.0059586414	9.805639	Sitting_Idle
14:22:33.827	-0.12689656	0.009577099	9.431048	0.0007831292	0.0023640485	-0.0009779952	-0.14066587	0.0059586414	9.805639	Sitting_Idle
14:22:33.849	-0.12689656	0.009577099	9.431048	0.0007831292	0.0023640485	-0.0009779952	-0.14066587	0.0059586414	9.805639	Sitting_Idle
14:22:33.873	-0.12689656	0.009577099	9.431048	0.0007831292	0.0023640485	-0.0009779952	-0.14066587	0.0059586414	9.805639	Sitting_Idle
14:22:33.896	-0.12689656	0.009577099	9.431048	0.0007831292	0.0023640485	-0.0009779952	-0.14066587	0.0059586414	9.805639	Sitting_Idle
14:22:33.919	-0.12689656	0.009577099	9.431048	0.0007831292	0.0023640485	-0.0009779952	-0.14066587	0.0059586414	9.805639	Sitting_Idle
14:22:33.943	-0.11971374	0.0	9.431048	0.000172264	-7.9412486e-05	0.00024373524	-0.14066587	0.0059586414	9.805639	Sitting_Idle
14:22:33.966	-0.11971374	0.0	9.431048	0.000172264	-7.9412486e-05	0.00024373524	-0.14066587	0.0059586414	9.805639	Sitting_Idle
14:22:33.989	-0.11971374	0.0	9.431048	0.000172264	-7.9412486e-05	0.00024373524	-0.14066587	0.0059586414	9.805639	Sitting_Idle
14:22:34.012	-0.11971374	0.0	9.431048	0.000172264	-7.9412486e-05	0.00024373524	-0.14066587	0.0059586414	9.805639	Sitting_Idle
14:22:34.036	-0.11971374	0.0	9.431048	0.000172264	-7.9412486e-05	0.00024373524	-0.14066587	0.0059586414	9.805639	Sitting_Idle
14:22:34.060	-0.11971374	0.0	9.431048	0.000172264	-7.9412486e-05	0.00024373524	-0.14066587	0.0059586414	9.805639	Sitting_Idle
14:22:34.083	-0.11971374	0.0	9.431048	0.000172264	-7.9412486e-05	0.00024373524	-0.14066587	0.0059586414	9.805639	Sitting_Idle
14:22:34.107	-0.102953814	-0.009577099	9.433443	-0.00043860124	-0.001301143	-0.0015888605	-0.13997947	0.005287295	9.80565	Sitting_Idle
14:22:34.129	-0.102953814	-0.009577099	9.433443	-0.00043860124	-0.001301143	-0.0015888605	-0.13997947	0.005287295	9.80565	Sitting_Idle
14:22:34.152	-0.102953814	-0.009577099	9.433443	-0.00043860124	-0.001301143	-0.0015888605	-0.13997947	0.005287295	9.80565	Sitting_Idle
14:22:34.175	-0.102953814	-0.009577099	9.433443	-0.00043860124	-0.001301143	-0.0015888605	-0.13997947	0.005287295	9.80565	Sitting_Idle
14:22:34.199	-0.102953814	-0.009577099	9.433443	-0.00043860124	-0.001301143	-0.0015888605	-0.13997947	0.005287295	9.80565	Sitting_Idle
14:22:34.222	-0.102953814	-0.009577099	9.433443	-0.00043860124	-0.001301143	-0.0015888605	-0.13997947	0.005287295	9.80565	Sitting_Idle
14:22:34.246	-0.102953814	-0.009577099	9.433443	-0.00043860124	-0.001301143	-0.0015888605	-0.13997947	0.005287295	9.80565	Sitting_Idle
14:22:34.269	-0.102953814	-0.009577099	9.433443	-0.00043860124	-0.001301143	-0.0015888605	-0.13997947	0.005287295	9.80565	Sitting_Idle
14:22:34.292	-0.11971374	-0.0023942748	9.462174	-0.00043860124	0.00053145277	-0.0009779952	-0.1398215	0.005228046	9.805652	Sitting_Idle
14:22:34.315	-0.11971374	-0.0023942748	9.462174	-0.00043860124	0.00053145277	-0.0009779952	-0.1398215	0.005228046	9.805652	Sitting_Idle
14:22:34.339	-0.11971374	-0.0023942748	9.462174	-0.00043860124	0.00053145277	-0.0009779952	-0.1398215	0.005228046	9.805652	Sitting_Idle
14:22:34.362	-0.11971374	-0.0023942748	9.462174	-0.00043860124	0.00053145277	-0.0009779952	-0.1398215	0.005228046	9.805652	Sitting_Idle
14:22:34.385	-0.11971374	-0.0023942748	9.462174	-0.00043860124	0.00053145277	-0.0009779952	-0.1398215	0.005228046	9.805652	Sitting_Idle
14:22:34.408	-0.11971374	-0.0023942748	9.462174	-0.00043860124	0.00053145277	-0.0009779952	-0.1398215	0.005228046	9.805652	Sitting_Idle
14:22:34.430	-0.11971374	-0.0023942748	9.462174	-0.00043860124	0.00053145277	-0.0009779952	-0.1398215	0.005228046	9.805652	Sitting_Idle
14:22:34.454	-0.11971374	-0.0023942748	9.462174	-0.00043860124	0.00053145277	-0.0009779952	-0.1398215	0.005228046	9.805652	Sitting_Idle
14:22:34.477	-0.14365649	0.011971374	9.431048	-0.00043860124	-0.0006902778	-0.0034214563	-0.13985191	0.0053417217	9.805652	Sitting_Idle
14:22:34.499	-0.14365649	0.011971374	9.431048	-0.00043860124	-0.0006902778	-0.0034214563	-0.13985191	0.0053417217	9.805652	Sitting_Idle
14:22:34.521	-0.14365649	0.011971374	9.431048	-0.00043860124	-0.0006902778	-0.0034214563	-0.13985191	0.0053417217	9.805652	Sitting_Idle
14:22:34.544	-0.14365649	0.011971374	9.431048	-0.00043860124	-0.0006902778	-0.0034214563	-0.13985191	0.0053417217	9.805652	Sitting_Idle
14:22:34.568	-0.14365649	0.011971374	9.431048	-0.00043860124	-0.0006902778	-0.0034214563	-0.13985191	0.0053417217	9.805652	Sitting_Idle
14:22:34.591	-0.14365649	0.011971374	9.431048	-0.00043860124	-0.0006902778	-0.0034214563	-0.13985191	0.0053417217	9.805652	Sitting_Idle
14:22:34.614	-0.14365649	0.011971374	9.431048	-0.00043860124	-0.0006902778	-0.0034214563	-0.13985191	0.0053417217	9.805652	Sitting_Idle
14:22:34.639	-0.14365649	0.011971374	9.431048	-0.00043860124	-0.0006902778	-0.0034214563	-0.13985191	0.0053417217	9.805652	Sitting_Idle
14:22:34.662	-0.1340794	0.0047885496	9.421472	-0.00043860124	-0.0006902778	-0.00036713	-0.13985191	0.0053417217	9.805652	Sitting_Idle
14:22:34.687	-0.1340794	0.0047885496	9.421472	-0.00043860124	-0.0006902778	-0.00036713	-0.13985191	0.0053417217	9.805652	Sitting_Idle
14:22:34.709	-0.1340794	0.0047885496	9.421472	-0.00043860124	-0.0006902778	-0.00036713	-0.13985191	0.0053417217	9.805652	Sitting_Idle
14:22:34.732	-0.1340794	0.0047885496	9.421472	-0.00043860124	-0.0006902778	-0.00036713	-0.13985191	0.0053417217	9.805652	Sitting_Idle
14:22:34.755	-0.1340794	0.0047885496	9.421472	-0.00043860124	-0.0006902778	-0.00036713	-0.13985191	0.0053417217	9.805652	Sitting_Idle
14:22:34.778	-0.1340794	0.0047885496	9.421472	-0.00043860124	-0.0006902778	-0.00036713	-0.13985191	0.0053417217	9.805652	Sitting_Idle
14:22:34.801	-0.1340794	0.0047885496	9.421472	-0.00043860124	-0.0006902778	-0.00036713	-0.13985191	0.0053417217	9.805652	Sitting_Idle
14:22:34.824	-0.12689656	0.0	9.428655	0.000172264	0.001142318	-0.0015888605	-0.13985191	0.0053417217	9.805652	Sitting_Idle
14:22:34.848	-0.12689656	0.0	9.428655	0.000172264	0.001142318	-0.0015888605	-0.13985191	0.0053417217	9.805652	Sitting_Idle
14:22:34.871	-0.12689656	0.0	9.428655	0.000172264	0.001142318	-0.0015888605	-0.13985191	0.0053417217	9.805652	Sitting_Idle
14:22:34.894	-0.12689656	0.0	9.428655	0.000172264	0.001142318	-0.0015888605	-0.13985191	0.0053417217	9.805652	Sitting_Idle
14:22:34.918	-0.12689656	0.0	9.428655	0.000172264	0.001142318	-0.0015888605	-0.13985191	0.0053417217	9.805652	Sitting_Idle
14:22:34.941	-0.12689656	0.0	9.428655	0.000172264	0.001142318	-0.0015888605	-0.13985191	0.0053417217	9.805652	Sitting_Idle
14:22:34.964	-0.12689656	0.0	9.428655	0.000172264	0.001142318	-0.0015888605	-0.13985191	0.0053417217	9.805652	Sitting_Idle
14:22:34.988	-0.12689656	0.0	9.428655	0.000172264	0.001142318	-0.0015888605	-0.13985191	0.0053417217	9.805652	Sitting_Idle
14:22:35.012	-0.1340794	0.021548472	9.447808	-0.0010494665	-7.9412486e-05	-0.00036713	-0.13988751	0.005472045	9.805651	Sitting_Idle
14:22:35.034	-0.1340794	0.021548472	9.447808	-0.0010494665	-7.9412486e-05	-0.00036713	-0.13988751	0.005472045	9.805651	Sitting_Idle
14:22:35.056	-0.1340794	0.021548472	9.447808	-0.0010494665	-7.9412486e-05	-0.00036713	-0.13988751	0.005472045	9.805651	Sitting_Idle
14:22:35.078	-0.1340794	0.021548472	9.447808	-0.0010494665	-7.9412486e-05	-0.00036713	-0.13988751	0.005472045	9.805651	Sitting_Idle
14:22:35.099	-0.1340794	0.021548472	9.447808	-0.0010494665	-7.9412486e-05	-0.00036713	-0.13988751	0.005472045	9.805651	Sitting_Idle
14:22:35.122	-0.1340794	0.021548472	9.447808	-0.0010494665	-7.9412486e-05	-0.00036713	-0.13988751	0.005472045	9.805651	Sitting_Idle
14:22:35.146	-0.1340794	0.021548472	9.447808	-0.0010494665	-7.9412486e-05	-0.00036713	-0.13988751	0.005472045	9.805651	Sitting_Idle
14:22:35.169	-0.1340794	0.021548472	9.447808	-0.0010494665	-7.9412486e-05	-0.00036713	-0.13988751	0.005472045	9.805651	Sitting_Idle
14:22:35.192	-0.14605077	0.0047885496	9.407105	-0.0010494665	-7.9412486e-05	-0.002199726	-0.13992321	0.005597843	9.80565	Sitting_Idle
14:22:35.215	-0.14605077	0.0047885496	9.407105	-0.0010494665	-7.9412486e-05	-0.002199726	-0.13992321	0.005597843	9.80565	Sitting_Idle
14:22:35.239	-0.14605077	0.0047885496	9.407105	-0.0010494665	-7.9412486e-05	-0.002199726	-0.13992321	0.005597843	9.80565	Sitting_Idle
14:22:35.263	-0.14605077	0.0047885496	9.407105	-0.0010494665	-7.9412486e-05	-0.002199726	-0.13992321	0.005597843	9.80565	Sitting_Idle
14:22:35.286	-0.14605077	0.0047885496	9.407105	-0.0010494665	-7.9412486e-05	-0.002199726	-0.13992321	0.005597843	9.80565	Sitting_Idle
14:22:35.313	-0.14605077	0.0047885496	9.407105	-0.0010494665	-7.9412486e-05	-0.002199726	-0.13992321	0.005597843	9.80565	Sitting_Idle
14:22:35.338	-0.14605077	0.0047885496	9.407105	-0.0010494665	-7.9412486e-05	-0.002199726	-0.13992321	0.005597843	9.80565	Sitting_Idle
14:22:35.361	-0.14605077	0.0047885496	9.407105	-0.0010494665	-7.9412486e-05	-0.002199726	-0.13992321	0.005597843	9.80565	Sitting_Idle
14:22:35.384	-0.14605077	-0.0071828244	9.423865	0.0007831292	-7.9412486e-05	0.00024373524	-0.1397156	0.005125524	9.805654	Sitting_Idle
14:22:35.406	-0.14605077	-0.0071828244	9.423865	0.0007831292	-7.9412486e-05	0.00024373524	-0.1397156	0.005125524	9.805654	Sitting_Idle
14:22:35.429	-0.14605077	-0.0071828244	9.423865	0.0007831292	-7.9412486e-05	0.00024373524	-0.1397156	0.005125524	9.805654	Sitting_Idle
14:22:35.452	-0.14605077	-0.0071828244	9.423865	0.0007831292	-7.9412486e-05	0.00024373524	-0.1397156	0.005125524	9.805654	Sitting_Idle
14:22:35.475	-0.14605077	-0.0071828244	9.423865	0.0007831292	-7.9412486e-05	0.00024373524	-0.1397156	0.005125524	9.805654	Sitting_Idle
14:22:35.499	-0.14605077	-0.0071828244	9.423865	0.0007831292	-7.9412486e-05	0.00024373524	-0.1397156	0.005125524	9.805654	Sitting_Idle
14:22:35.522	-0.14605077	-0.0071828244	9.423865	0.0007831292	-7.9412486e-05	0.00024373524	-0.1397156	0.005125524	9.805654	Sitting_Idle
14:22:35.545	-0.12929083	0.009577099	9.42626	0.0013939944	-0.0006902778	-0.002199726	-0.13972707	0.005244271	9.805654	Sitting_Idle
14:22:35.568	-0.12929083	0.009577099	9.42626	0.0013939944	-0.0006902778	-0.002199726	-0.13972707	0.005244271	9.805654	Sitting_Idle
14:22:35.590	-0.12929083	0.009577099	9.42626	0.0013939944	-0.0006902778	-0.002199726	-0.13972707	0.005244271	9.805654	Sitting_Idle
14:22:35.613	-0.12929083	0.009577099	9.42626	0.0013939944	-0.0006902778	-0.002199726	-0.13972707	0.005244271	9.805654	Sitting_Idle
14:22:35.635	-0.12929083	0.009577099	9.42626	0.0013939944	-0.0006902778	-0.002199726	-0.13972707	0.005244271	9.805654	Sitting_Idle
14:22:35.658	-0.12929083	0.009577099	9.42626	0.0013939944	-0.0006902778	-0.002199726	-0.13972707	0.005244271	9.805654	Sitting_Idle
14:22:35.681	-0.12929083	0.009577099	9.42626	0.0013939944	-0.0006902778	-0.002199726	-0.13972707	0.005244271	9.805654	Sitting_Idle
14:22:35.704	-0.12929083	0.009577099	9.42626	0.0013939944	-0.0006902778	-0.002199726	-0.13972707	0.005244271	9.805654	Sitting_Idle
14:22:35.728	-0.13886794	0.0023942748	9.428655	-0.00043860124	0.0023640485	-0.002810591	-0.13938858	0.005190477	9.805658	Sitting_Idle
14:22:35.751	-0.13886794	0.0023942748	9.428655	-0.00043860124	0.0023640485	-0.002810591	-0.13938858	0.005190477	9.805658	Sitting_Idle
14:22:35.774	-0.13886794	0.0023942748	9.428655	-0.00043860124	0.0023640485	-0.002810591	-0.13938858	0.005190477	9.805658	Sitting_Idle
14:22:35.797	-0.13886794	0.0023942748	9.428655	-0.00043860124	0.0023640485	-0.002810591	-0.13938858	0.005190477	9.805658	Sitting_Idle
14:22:35.820	-0.13886794	0.0023942748	9.428655	-0.00043860124	0.0023640485	-0.002810591	-0.13938858	0.005190477	9.805658	Sitting_Idle
14:22:35.844	-0.13886794	0.0023942748	9.428655	-0.00043860124	0.0023640485	-0.002810591	-0.13938858	0.005190477	9.805658	Sitting_Idle
14:22:35.867	-0.13886794	0.0023942748	9.428655	-0.00043860124	0.0023640485	-0.002810591	-0.13938858	0.005190477	9.805658	Sitting_Idle
14:22:35.889	-0.13886794	0.0023942748	9.428655	-0.00043860124	0.0023640485	-0.002810591	-0.13938858	0.005190477	9.805658	Sitting_Idle
14:22:35.911	-0.11253092	-0.014365649	9.4095	-0.00043860124	0.00053145277	-0.002810591	-0.1397696	0.005772042	9.805653	Sitting_Idle
14:22:35.934	-0.11253092	-0.014365649	9.4095	-0.00043860124	0.00053145277	-0.002810591	-0.1397696	0.005772042	9.805653	Sitting_Idle
14:22:35.958	-0.11253092	-0.014365649	9.4095	-0.00043860124	0.00053145277	-0.002810591	-0.1397696	0.005772042	9.805653	Sitting_Idle
14:22:35.981	-0.11253092	-0.014365649	9.4095	-0.00043860124	0.00053145277	-0.002810591	-0.1397696	0.005772042	9.805653	Sitting_Idle
14:22:36.003	-0.11253092	-0.014365649	9.4095	-0.00043860124	0.00053145277	-0.002810591	-0.1397696	0.005772042	9.805653	Sitting_Idle
14:22:36.025	-0.11253092	-0.014365649	9.4095	-0.00043860124	0.00053145277	-0.002810591	-0.1397696	0.005772042	9.805653	Sitting_Idle
14:22:36.049	-0.11253092	-0.014365649	9.4095	-0.00043860124	0.00053145277	-0.002810591	-0.1397696	0.005772042	9.805653	Sitting_Idle
14:22:36.072	-0.11253092	-0.014365649	9.4095	-0.00043860124	0.00053145277	-0.002810591	-0.1397696	0.005772042	9.805653	Sitting_Idle
14:22:36.096	-0.12210801	0.0047885496	9.438231	-0.0010494665	-7.9412486e-05	0.00024373524	-0.13921978	0.005310073	9.80566	Sitting_Idle
14:22:36.118	-0.12210801	0.0047885496	9.438231	-0.0010494665	-7.9412486e-05	0.00024373524	-0.13921978	0.005310073	9.80566	Sitting_Idle
14:22:36.141	-0.12210801	0.0047885496	9.438231	-0.0010494665	-7.9412486e-05	0.00024373524	-0.13921978	0.005310073	9.80566	Sitting_Idle
14:22:36.164	-0.12210801	0.0047885496	9.438231	-0.0010494665	-7.9412486e-05	0.00024373524	-0.13921978	0.005310073	9.80566	Sitting_Idle
14:22:36.188	-0.12210801	0.0047885496	9.438231	-0.0010494665	-7.9412486e-05	0.00024373524	-0.13921978	0.005310073	9.80566	Sitting_Idle
14:22:36.211	-0.12210801	0.0047885496	9.438231	-0.0010494665	-7.9412486e-05	0.00024373524	-0.13921978	0.005310073	9.80566	Sitting_Idle
14:22:36.233	-0.12210801	0.0047885496	9.438231	-0.0010494665	-7.9412486e-05	0.00024373524	-0.13921978	0.005310073	9.80566	Sitting_Idle
14:22:36.256	-0.12210801	0.0047885496	9.438231	-0.0010494665	-7.9412486e-05	0.00024373524	-0.13921978	0.005310073	9.80566	Sitting_Idle
14:22:36.281	-0.13647367	-0.0071828244	9.423865	0.0007831292	-0.0006902778	-0.0009779952	-0.13921978	0.005310073	9.80566	Sitting_Idle
14:22:36.305	-0.13647367	-0.0071828244	9.423865	0.0007831292	-0.0006902778	-0.0009779952	-0.13921978	0.005310073	9.80566	Sitting_Idle
14:22:36.328	-0.13647367	-0.0071828244	9.423865	0.0007831292	-0.0006902778	-0.0009779952	-0.13921978	0.005310073	9.80566	Sitting_Idle
14:22:36.351	-0.13647367	-0.0071828244	9.423865	0.0007831292	-0.0006902778	-0.0009779952	-0.13921978	0.005310073	9.80566	Sitting_Idle
14:22:36.374	-0.13647367	-0.0071828244	9.423865	0.0007831292	-0.0006902778	-0.0009779952	-0.13921978	0.005310073	9.80566	Sitting_Idle
14:22:36.396	-0.13647367	-0.0071828244	9.423865	0.0007831292	-0.0006902778	-0.0009779952	-0.13921978	0.005310073	9.80566	Sitting_Idle
14:22:36.420	-0.13647367	-0.0071828244	9.423865	0.0007831292	-0.0006902778	-0.0009779952	-0.13921978	0.005310073	9.80566	Sitting_Idle
14:22:36.443	-0.14126222	0.014365649	9.423865	-0.00043860124	-0.0006902778	0.00024373524	-0.13899356	0.0040125716	9.805665	Sitting_Idle
14:22:36.466	-0.14126222	0.014365649	9.423865	-0.00043860124	-0.0006902778	0.00024373524	-0.13899356	0.0040125716	9.805665	Sitting_Idle
14:22:36.489	-0.14126222	0.014365649	9.423865	-0.00043860124	-0.0006902778	0.00024373524	-0.13899356	0.0040125716	9.805665	Sitting_Idle
14:22:36.512	-0.14126222	0.014365649	9.423865	-0.00043860124	-0.0006902778	0.00024373524	-0.13899356	0.0040125716	9.805665	Sitting_Idle
14:22:36.536	-0.14126222	0.014365649	9.423865	-0.00043860124	-0.0006902778	0.00024373524	-0.13899356	0.0040125716	9.805665	Sitting_Idle
14:22:36.559	-0.14126222	0.014365649	9.423865	-0.00043860124	-0.0006902778	0.00024373524	-0.13899356	0.0040125716	9.805665	Sitting_Idle
14:22:36.582	-0.14126222	0.014365649	9.423865	-0.00043860124	-0.0006902778	0.00024373524	-0.13899356	0.0040125716	9.805665	Sitting_Idle
14:22:36.605	-0.14126222	0.014365649	9.423865	-0.00043860124	-0.0006902778	0.00024373524	-0.13899356	0.0040125716	9.805665	Sitting_Idle
14:22:36.628	-0.13647367	0.023942748	9.4095	0.000172264	0.00053145277	-0.0015888605	-0.13899356	0.0040125716	9.805665	Sitting_Idle
14:22:36.652	-0.13647367	0.023942748	9.4095	0.000172264	0.00053145277	-0.0015888605	-0.13899356	0.0040125716	9.805665	Sitting_Idle
14:22:36.675	-0.13647367	0.023942748	9.4095	0.000172264	0.00053145277	-0.0015888605	-0.13899356	0.0040125716	9.805665	Sitting_Idle
14:22:36.698	-0.13647367	0.023942748	9.4095	0.000172264	0.00053145277	-0.0015888605	-0.13899356	0.0040125716	9.805665	Sitting_Idle
14:22:36.721	-0.13647367	0.023942748	9.4095	0.000172264	0.00053145277	-0.0015888605	-0.13899356	0.0040125716	9.805665	Sitting_Idle
14:22:36.743	-0.13647367	0.023942748	9.4095	0.000172264	0.00053145277	-0.0015888605	-0.13899356	0.0040125716	9.805665	Sitting_Idle
14:22:36.767	-0.13647367	0.023942748	9.4095	0.000172264	0.00053145277	-0.0015888605	-0.13899356	0.0040125716	9.805665	Sitting_Idle
14:22:36.789	-0.13647367	0.023942748	9.4095	0.000172264	0.00053145277	-0.0015888605	-0.13899356	0.0040125716	9.805665	Sitting_Idle
14:22:36.813	-0.15323359	0.021548472	9.435837	-0.00043860124	-0.0006902778	-0.002199726	-0.13899356	0.0040125716	9.805665	Sitting_Idle
14:22:36.836	-0.15323359	0.021548472	9.435837	-0.00043860124	-0.0006902778	-0.002199726	-0.13899356	0.0040125716	9.805665	Sitting_Idle
14:22:36.858	-0.15323359	0.021548472	9.435837	-0.00043860124	-0.0006902778	-0.002199726	-0.13899356	0.0040125716	9.805665	Sitting_Idle
14:22:36.882	-0.15323359	0.021548472	9.435837	-0.00043860124	-0.0006902778	-0.002199726	-0.13899356	0.0040125716	9.805665	Sitting_Idle
14:22:36.905	-0.15323359	0.021548472	9.435837	-0.00043860124	-0.0006902778	-0.002199726	-0.13899356	0.0040125716	9.805665	Sitting_Idle
14:22:36.928	-0.15323359	0.021548472	9.435837	-0.00043860124	-0.0006902778	-0.002199726	-0.13899356	0.0040125716	9.805665	Sitting_Idle
14:22:36.951	-0.15323359	0.021548472	9.435837	-0.00043860124	-0.0006902778	-0.002199726	-0.13899356	0.0040125716	9.805665	Sitting_Idle
14:22:36.974	-0.15323359	0.021548472	9.435837	-0.00043860124	-0.0006902778	-0.002199726	-0.13899356	0.0040125716	9.805665	Sitting_Idle
14:22:36.998	-0.14365649	-0.0023942748	9.431048	-0.00043860124	-0.001301143	-0.0009779952	-0.13909727	0.00425102	9.805663	Sitting_Idle
14:22:37.020	-0.14365649	-0.0023942748	9.431048	-0.00043860124	-0.001301143	-0.0009779952	-0.13909727	0.00425102	9.805663	Sitting_Idle
14:22:37.042	-0.14365649	-0.0023942748	9.431048	-0.00043860124	-0.001301143	-0.0009779952	-0.13909727	0.00425102	9.805663	Sitting_Idle
14:22:37.065	-0.14365649	-0.0023942748	9.431048	-0.00043860124	-0.001301143	-0.0009779952	-0.13909727	0.00425102	9.805663	Sitting_Idle
14:22:37.089	-0.14365649	-0.0023942748	9.431048	-0.00043860124	-0.001301143	-0.0009779952	-0.13909727	0.00425102	9.805663	Sitting_Idle
14:22:37.112	-0.14365649	-0.0023942748	9.431048	-0.00043860124	-0.001301143	-0.0009779952	-0.13909727	0.00425102	9.805663	Sitting_Idle
14:22:37.135	-0.14365649	-0.0023942748	9.431048	-0.00043860124	-0.001301143	-0.0009779952	-0.13909727	0.00425102	9.805663	Sitting_Idle
14:22:37.159	-0.14365649	-0.0023942748	9.431048	-0.00043860124	-0.001301143	-0.0009779952	-0.13909727	0.00425102	9.805663	Sitting_Idle
14:22:37.183	-0.12210801	-0.0023942748	9.411894	-0.00043860124	0.00053145277	0.0026871962	-0.13892676	0.004296656	9.805665	Sitting_Idle
14:22:37.206	-0.12210801	-0.0023942748	9.411894	-0.00043860124	0.00053145277	0.0026871962	-0.13892676	0.004296656	9.805665	Sitting_Idle
14:22:37.230	-0.12210801	-0.0023942748	9.411894	-0.00043860124	0.00053145277	0.0026871962	-0.13892676	0.004296656	9.805665	Sitting_Idle
14:22:37.253	-0.12210801	-0.0023942748	9.411894	-0.00043860124	0.00053145277	0.0026871962	-0.13892676	0.004296656	9.805665	Sitting_Idle
14:22:37.276	-0.12210801	-0.0023942748	9.411894	-0.00043860124	0.00053145277	0.0026871962	-0.13892676	0.004296656	9.805665	Sitting_Idle
14:22:37.298	-0.12210801	-0.0023942748	9.411894	-0.00043860124	0.00053145277	0.0026871962	-0.13892676	0.004296656	9.805665	Sitting_Idle
14:22:37.320	-0.12210801	-0.0023942748	9.411894	-0.00043860124	0.00053145277	0.0026871962	-0.13892676	0.004296656	9.805665	Sitting_Idle
14:22:37.347	-0.15323359	0.0047885496	9.428655	0.0013939944	0.0017531832	0.00024373524	-0.13880427	0.004370039	9.805667	Sitting_Idle
14:22:37.370	-0.15323359	0.0047885496	9.428655	0.0013939944	0.0017531832	0.00024373524	-0.13880427	0.004370039	9.805667	Sitting_Idle
14:22:37.393	-0.15323359	0.0047885496	9.428655	0.0013939944	0.0017531832	0.00024373524	-0.13880427	0.004370039	9.805667	Sitting_Idle
14:22:37.415	-0.15323359	0.0047885496	9.428655	0.0013939944	0.0017531832	0.00024373524	-0.13880427	0.004370039	9.805667	Sitting_Idle
14:22:37.438	-0.15323359	0.0047885496	9.428655	0.0013939944	0.0017531832	0.00024373524	-0.13880427	0.004370039	9.805667	Sitting_Idle
14:22:37.462	-0.15323359	0.0047885496	9.428655	0.0013939944	0.0017531832	0.00024373524	-0.13880427	0.004370039	9.805667	Sitting_Idle
14:22:37.486	-0.15323359	0.0047885496	9.428655	0.0013939944	0.0017531832	0.00024373524	-0.13880427	0.004370039	9.805667	Sitting_Idle
14:22:37.508	-0.15323359	0.0047885496	9.428655	0.0013939944	0.0017531832	0.00024373524	-0.13880427	0.004370039	9.805667	Sitting_Idle
14:22:37.530	-0.13168511	-0.0071828244	9.416683	-0.00043860124	0.00053145277	-0.002810591	-0.13880427	0.004370039	9.805667	Sitting_Idle
14:22:37.554	-0.13168511	-0.0071828244	9.416683	-0.00043860124	0.00053145277	-0.002810591	-0.13880427	0.004370039	9.805667	Sitting_Idle
14:22:37.577	-0.13168511	-0.0071828244	9.416683	-0.00043860124	0.00053145277	-0.002810591	-0.13880427	0.004370039	9.805667	Sitting_Idle
14:22:37.600	-0.13168511	-0.0071828244	9.416683	-0.00043860124	0.00053145277	-0.002810591	-0.13880427	0.004370039	9.805667	Sitting_Idle
14:22:37.624	-0.13168511	-0.0071828244	9.416683	-0.00043860124	0.00053145277	-0.002810591	-0.13880427	0.004370039	9.805667	Sitting_Idle
14:22:37.647	-0.13168511	-0.0071828244	9.416683	-0.00043860124	0.00053145277	-0.002810591	-0.13880427	0.004370039	9.805667	Sitting_Idle
14:22:37.670	-0.13168511	-0.0071828244	9.416683	-0.00043860124	0.00053145277	-0.002810591	-0.13880427	0.004370039	9.805667	Sitting_Idle
14:22:37.694	-0.13168511	-0.0071828244	9.416683	-0.00043860124	0.00053145277	-0.002810591	-0.13880427	0.004370039	9.805667	Sitting_Idle
14:22:37.716	-0.14126222	0.0047885496	9.407105	-0.0010494665	0.00053145277	-0.002199726	-0.13880427	0.004370039	9.805667	Sitting_Idle
14:22:37.740	-0.14126222	0.0047885496	9.407105	-0.0010494665	0.00053145277	-0.002199726	-0.13880427	0.004370039	9.805667	Sitting_Idle
14:22:37.763	-0.14126222	0.0047885496	9.407105	-0.0010494665	0.00053145277	-0.002199726	-0.13880427	0.004370039	9.805667	Sitting_Idle
14:22:37.786	-0.14126222	0.0047885496	9.407105	-0.0010494665	0.00053145277	-0.002199726	-0.13880427	0.004370039	9.805667	Sitting_Idle
14:22:37.810	-0.14126222	0.0047885496	9.407105	-0.0010494665	0.00053145277	-0.002199726	-0.13880427	0.004370039	9.805667	Sitting_Idle
14:22:37.833	-0.14126222	0.0047885496	9.407105	-0.0010494665	0.00053145277	-0.002199726	-0.13880427	0.004370039	9.805667	Sitting_Idle
14:22:37.856	-0.14126222	0.0047885496	9.407105	-0.0010494665	0.00053145277	-0.002199726	-0.13880427	0.004370039	9.805667	Sitting_Idle
14:22:37.879	-0.14126222	0.0047885496	9.407105	-0.0010494665	0.00053145277	-0.002199726	-0.13880427	0.004370039	9.805667	Sitting_Idle
14:22:37.903	-0.13647367	0.028731298	9.416683	-0.00043860124	-7.9412486e-05	-0.002199726	-0.13880427	0.004370039	9.805667	Sitting_Idle
14:22:37.927	-0.13647367	0.028731298	9.416683	-0.00043860124	-7.9412486e-05	-0.002199726	-0.13880427	0.004370039	9.805667	Sitting_Idle
14:22:37.949	-0.13647367	0.028731298	9.416683	-0.00043860124	-7.9412486e-05	-0.002199726	-0.13880427	0.004370039	9.805667	Sitting_Idle
14:22:37.972	-0.13647367	0.028731298	9.416683	-0.00043860124	-7.9412486e-05	-0.002199726	-0.13880427	0.004370039	9.805667	Sitting_Idle
14:22:37.995	-0.13647367	0.028731298	9.416683	-0.00043860124	-7.9412486e-05	-0.002199726	-0.13880427	0.004370039	9.805667	Sitting_Idle
14:22:38.018	-0.13647367	0.028731298	9.416683	-0.00043860124	-7.9412486e-05	-0.002199726	-0.13880427	0.004370039	9.805667	Sitting_Idle
14:22:38.041	-0.13647367	0.028731298	9.416683	-0.00043860124	-7.9412486e-05	-0.002199726	-0.13880427	0.004370039	9.805667	Sitting_Idle
14:22:38.063	-0.15323359	0.009577099	9.407105	-0.00043860124	-7.9412486e-05	-0.00036713	-0.13880427	0.004370039	9.805667	Sitting_Idle
14:22:38.086	-0.15323359	0.009577099	9.407105	-0.00043860124	-7.9412486e-05	-0.00036713	-0.13880427	0.004370039	9.805667	Sitting_Idle
14:22:38.109	-0.15323359	0.009577099	9.407105	-0.00043860124	-7.9412486e-05	-0.00036713	-0.13880427	0.004370039	9.805667	Sitting_Idle
14:22:38.132	-0.15323359	0.009577099	9.407105	-0.00043860124	-7.9412486e-05	-0.00036713	-0.13880427	0.004370039	9.805667	Sitting_Idle
14:22:38.156	-0.15323359	0.009577099	9.407105	-0.00043860124	-7.9412486e-05	-0.00036713	-0.13880427	0.004370039	9.805667	Sitting_Idle
14:22:38.179	-0.15323359	0.009577099	9.407105	-0.00043860124	-7.9412486e-05	-0.00036713	-0.13880427	0.004370039	9.805667	Sitting_Idle
14:22:38.202	-0.15323359	0.009577099	9.407105	-0.00043860124	-7.9412486e-05	-0.00036713	-0.13880427	0.004370039	9.805667	Sitting_Idle
14:22:38.225	-0.15323359	0.009577099	9.407105	-0.00043860124	-7.9412486e-05	-0.00036713	-0.13880427	0.004370039	9.805667	Sitting_Idle
14:22:38.248	-0.11253092	-0.014365649	9.423865	0.0007831292	0.00053145277	0.0014654656	-0.13897374	0.0045480235	9.805664	Sitting_Idle
14:22:38.272	-0.11253092	-0.014365649	9.423865	0.0007831292	0.00053145277	0.0014654656	-0.13897374	0.0045480235	9.805664	Sitting_Idle
14:22:38.295	-0.11253092	-0.014365649	9.423865	0.0007831292	0.00053145277	0.0014654656	-0.13897374	0.0045480235	9.805664	Sitting_Idle
14:22:38.318	-0.11253092	-0.014365649	9.423865	0.0007831292	0.00053145277	0.0014654656	-0.13897374	0.0045480235	9.805664	Sitting_Idle
14:22:38.340	-0.11253092	-0.014365649	9.423865	0.0007831292	0.00053145277	0.0014654656	-0.13897374	0.0045480235	9.805664	Sitting_Idle
14:22:38.363	-0.11253092	-0.014365649	9.423865	0.0007831292	0.00053145277	0.0014654656	-0.13897374	0.0045480235	9.805664	Sitting_Idle
14:22:38.387	-0.11253092	-0.014365649	9.423865	0.0007831292	0.00053145277	0.0014654656	-0.13897374	0.0045480235	9.805664	Sitting_Idle
14:22:38.410	-0.11253092	-0.014365649	9.423865	0.0007831292	0.00053145277	0.0014654656	-0.13897374	0.0045480235	9.805664	Sitting_Idle
14:22:38.434	-0.13168511	0.0047885496	9.42626	0.000172264	-7.9412486e-05	0.0008546005	-0.1390231	0.00465663	9.805663	Sitting_Idle
14:22:38.457	-0.13168511	0.0047885496	9.42626	0.000172264	-7.9412486e-05	0.0008546005	-0.1390231	0.00465663	9.805663	Sitting_Idle
[truncated: 3,231 more rows]
