# Supplementary material for: Real-time Smartphone Activity Classification Using Inertial Sensors—Recognition of Scrolling, Typing, and Watching Videos While Sitting or Walking
Source: Sensors (Basel). 2020 Jan 24;20(3):655. doi: 10.3390/s20030655 (PMC7038357; doi:10.3390/s20030655)
Supplement: Supplementary file 1 [file sensors-20-00655-s001.zip › sensors-668083-supplementary/5Hz_data/5166/2019_09_14_14_19_43_Walking_Scroll.csv]

time	accX	accY	accZ	rotX	rotY	rotZ	graX	graY	graZ	activity
14:52:45.039	0.4668836	7.6975937	7.881953	0.06254038	-0.085411176	-0.042794168	0.045185003	6.6013517	7.251927	Walking_Scroll
14:52:45.061	0.4668836	7.6975937	7.881953	0.06254038	-0.085411176	-0.042794168	0.045185003	6.6013517	7.251927	Walking_Scroll
14:52:45.082	0.4668836	7.6975937	7.881953	0.06254038	-0.085411176	-0.042794168	0.045185003	6.6013517	7.251927	Walking_Scroll
14:52:45.103	0.4668836	7.6975937	7.881953	0.06254038	-0.085411176	-0.042794168	0.045185003	6.6013517	7.251927	Walking_Scroll
14:52:45.124	0.4668836	7.6975937	7.881953	0.06254038	-0.085411176	-0.042794168	0.045185003	6.6013517	7.251927	Walking_Scroll
14:52:45.145	0.4668836	7.6975937	7.881953	0.06254038	-0.085411176	-0.042794168	0.045185003	6.6013517	7.251927	Walking_Scroll
14:52:45.167	0.4668836	7.6975937	7.881953	0.06254038	-0.085411176	-0.042794168	0.045185003	6.6013517	7.251927	Walking_Scroll
14:52:45.188	0.4668836	7.6975937	7.881953	0.06254038	-0.085411176	-0.042794168	0.045185003	6.6013517	7.251927	Walking_Scroll
14:52:45.209	-0.61293435	6.057515	5.0830455	0.16638748	0.12716994	0.14657407	0.14434855	6.5400653	7.305959	Walking_Scroll
14:52:45.231	-0.61293435	6.057515	5.0830455	0.16638748	0.12716994	0.14657407	0.14434855	6.5400653	7.305959	Walking_Scroll
14:52:45.252	-0.61293435	6.057515	5.0830455	0.16638748	0.12716994	0.14657407	0.14434855	6.5400653	7.305959	Walking_Scroll
14:52:45.273	-0.61293435	6.057515	5.0830455	0.16638748	0.12716994	0.14657407	0.14434855	6.5400653	7.305959	Walking_Scroll
14:52:45.294	-0.61293435	6.057515	5.0830455	0.16638748	0.12716994	0.14657407	0.14434855	6.5400653	7.305959	Walking_Scroll
14:52:45.315	-0.61293435	6.057515	5.0830455	0.16638748	0.12716994	0.14657407	0.14434855	6.5400653	7.305959	Walking_Scroll
14:52:45.336	-0.61293435	6.057515	5.0830455	0.16638748	0.12716994	0.14657407	0.14434855	6.5400653	7.305959	Walking_Scroll
14:52:45.358	-0.61293435	6.057515	5.0830455	0.16638748	0.12716994	0.14657407	0.14434855	6.5400653	7.305959	Walking_Scroll
14:52:45.380	0.023942748	6.241874	4.9274178	-0.026035076	-0.086632915	0.24003644	0.4052681	6.1544967	7.6241894	Walking_Scroll
14:52:45.401	0.023942748	6.241874	4.9274178	-0.026035076	-0.086632915	0.24003644	0.4052681	6.1544967	7.6241894	Walking_Scroll
14:52:45.422	0.023942748	6.241874	4.9274178	-0.026035076	-0.086632915	0.24003644	0.4052681	6.1544967	7.6241894	Walking_Scroll
14:52:45.443	0.023942748	6.241874	4.9274178	-0.026035076	-0.086632915	0.24003644	0.4052681	6.1544967	7.6241894	Walking_Scroll
14:52:45.465	0.023942748	6.241874	4.9274178	-0.026035076	-0.086632915	0.24003644	0.4052681	6.1544967	7.6241894	Walking_Scroll
14:52:45.488	0.023942748	6.241874	4.9274178	-0.026035076	-0.086632915	0.24003644	0.4052681	6.1544967	7.6241894	Walking_Scroll
14:52:45.511	0.023942748	6.241874	4.9274178	-0.026035076	-0.086632915	0.24003644	0.4052681	6.1544967	7.6241894	Walking_Scroll
14:52:45.538	0.023942748	6.241874	4.9274178	-0.026035076	-0.086632915	0.24003644	0.4052681	6.1544967	7.6241894	Walking_Scroll
14:52:45.562	0.023942748	6.241874	4.9274178	-0.026035076	-0.086632915	0.24003644	0.4052681	6.1544967	7.6241894	Walking_Scroll
14:52:45.586	-0.023942748	6.428628	8.655303	0.023445006	-0.088465504	0.06166379	0.22331122	6.079677	7.691426	Walking_Scroll
14:52:45.609	-0.023942748	6.428628	8.655303	0.023445006	-0.088465504	0.06166379	0.22331122	6.079677	7.691426	Walking_Scroll
14:52:45.632	-0.023942748	6.428628	8.655303	0.023445006	-0.088465504	0.06166379	0.22331122	6.079677	7.691426	Walking_Scroll
14:52:45.655	-0.023942748	6.428628	8.655303	0.023445006	-0.088465504	0.06166379	0.22331122	6.079677	7.691426	Walking_Scroll
14:52:45.678	-0.023942748	6.428628	8.655303	0.023445006	-0.088465504	0.06166379	0.22331122	6.079677	7.691426	Walking_Scroll
14:52:45.701	-0.023942748	6.428628	8.655303	0.023445006	-0.088465504	0.06166379	0.22331122	6.079677	7.691426	Walking_Scroll
14:52:45.724	-0.023942748	6.428628	8.655303	0.023445006	-0.088465504	0.06166379	0.22331122	6.079677	7.691426	Walking_Scroll
14:52:45.746	1.2546	3.7111259	8.897125	0.13278988	-1.0634065	-0.054400604	0.27953184	5.4553113	8.144433	Walking_Scroll
14:52:45.769	1.2546	3.7111259	8.897125	0.13278988	-1.0634065	-0.054400604	0.27953184	5.4553113	8.144433	Walking_Scroll
14:52:45.791	1.2546	3.7111259	8.897125	0.13278988	-1.0634065	-0.054400604	0.27953184	5.4553113	8.144433	Walking_Scroll
14:52:45.815	1.2546	3.7111259	8.897125	0.13278988	-1.0634065	-0.054400604	0.27953184	5.4553113	8.144433	Walking_Scroll
14:52:45.838	1.2546	3.7111259	8.897125	0.13278988	-1.0634065	-0.054400604	0.27953184	5.4553113	8.144433	Walking_Scroll
14:52:45.860	1.2546	3.7111259	8.897125	0.13278988	-1.0634065	-0.054400604	0.27953184	5.4553113	8.144433	Walking_Scroll
14:52:45.883	1.2546	3.7111259	8.897125	0.13278988	-1.0634065	-0.054400604	0.27953184	5.4553113	8.144433	Walking_Scroll
14:52:45.906	1.2546	3.7111259	8.897125	0.13278988	-1.0634065	-0.054400604	0.27953184	5.4553113	8.144433	Walking_Scroll
14:52:45.930	1.8747171	3.3926873	8.150111	-0.69981945	-0.59365106	0.3848115	1.0846878	5.046709	8.338137	Walking_Scroll
14:52:45.953	1.8747171	3.3926873	8.150111	-0.69981945	-0.59365106	0.3848115	1.0846878	5.046709	8.338137	Walking_Scroll
14:52:45.976	1.8747171	3.3926873	8.150111	-0.69981945	-0.59365106	0.3848115	1.0846878	5.046709	8.338137	Walking_Scroll
14:52:45.999	1.8747171	3.3926873	8.150111	-0.69981945	-0.59365106	0.3848115	1.0846878	5.046709	8.338137	Walking_Scroll
14:52:46.021	1.8747171	3.3926873	8.150111	-0.69981945	-0.59365106	0.3848115	1.0846878	5.046709	8.338137	Walking_Scroll
14:52:46.045	1.8747171	3.3926873	8.150111	-0.69981945	-0.59365106	0.3848115	1.0846878	5.046709	8.338137	Walking_Scroll
14:52:46.068	1.8747171	3.3926873	8.150111	-0.69981945	-0.59365106	0.3848115	1.0846878	5.046709	8.338137	Walking_Scroll
14:52:46.091	1.8747171	3.3926873	8.150111	-0.69981945	-0.59365106	0.3848115	1.0846878	5.046709	8.338137	Walking_Scroll
14:52:46.114	1.3982565	6.124555	9.924269	0.36736214	0.5071281	0.40313745	1.5822775	4.1987324	8.719943	Walking_Scroll
14:52:46.137	1.3982565	6.124555	9.924269	0.36736214	0.5071281	0.40313745	1.5822775	4.1987324	8.719943	Walking_Scroll
14:52:46.161	1.3982565	6.124555	9.924269	0.36736214	0.5071281	0.40313745	1.5822775	4.1987324	8.719943	Walking_Scroll
14:52:46.184	1.3982565	6.124555	9.924269	0.36736214	0.5071281	0.40313745	1.5822775	4.1987324	8.719943	Walking_Scroll
14:52:46.206	1.3982565	6.124555	9.924269	0.36736214	0.5071281	0.40313745	1.5822775	4.1987324	8.719943	Walking_Scroll
14:52:46.229	1.3982565	6.124555	9.924269	0.36736214	0.5071281	0.40313745	1.5822775	4.1987324	8.719943	Walking_Scroll
14:52:46.252	1.3982565	6.124555	9.924269	0.36736214	0.5071281	0.40313745	1.5822775	4.1987324	8.719943	Walking_Scroll
14:52:46.276	1.3982565	6.124555	9.924269	0.36736214	0.5071281	0.40313745	1.5822775	4.1987324	8.719943	Walking_Scroll
14:52:46.299	1.0558752	3.3759274	11.868421	-0.35895663	0.90052533	0.65786827	0.8212039	5.26871	8.230228	Walking_Scroll
14:52:46.321	1.0558752	3.3759274	11.868421	-0.35895663	0.90052533	0.65786827	0.8212039	5.26871	8.230228	Walking_Scroll
14:52:46.344	1.0558752	3.3759274	11.868421	-0.35895663	0.90052533	0.65786827	0.8212039	5.26871	8.230228	Walking_Scroll
14:52:46.368	1.0558752	3.3759274	11.868421	-0.35895663	0.90052533	0.65786827	0.8212039	5.26871	8.230228	Walking_Scroll
14:52:46.391	1.0558752	3.3759274	11.868421	-0.35895663	0.90052533	0.65786827	0.8212039	5.26871	8.230228	Walking_Scroll
14:52:46.414	1.0558752	3.3759274	11.868421	-0.35895663	0.90052533	0.65786827	0.8212039	5.26871	8.230228	Walking_Scroll
14:52:46.436	1.0558752	3.3759274	11.868421	-0.35895663	0.90052533	0.65786827	0.8212039	5.26871	8.230228	Walking_Scroll
14:52:46.459	1.0558752	3.3759274	11.868421	-0.35895663	0.90052533	0.65786827	0.8212039	5.26871	8.230228	Walking_Scroll
14:52:46.482	0.4644893	4.206741	7.800547	0.16883093	0.824778	0.6749725	0.2902319	5.119274	8.359375	Walking_Scroll
14:52:46.505	0.4644893	4.206741	7.800547	0.16883093	0.824778	0.6749725	0.2902319	5.119274	8.359375	Walking_Scroll
14:52:46.528	0.4644893	4.206741	7.800547	0.16883093	0.824778	0.6749725	0.2902319	5.119274	8.359375	Walking_Scroll
14:52:46.550	0.4644893	4.206741	7.800547	0.16883093	0.824778	0.6749725	0.2902319	5.119274	8.359375	Walking_Scroll
14:52:46.573	0.4644893	4.206741	7.800547	0.16883093	0.824778	0.6749725	0.2902319	5.119274	8.359375	Walking_Scroll
14:52:46.597	0.4644893	4.206741	7.800547	0.16883093	0.824778	0.6749725	0.2902319	5.119274	8.359375	Walking_Scroll
14:52:46.630	0.4644893	4.206741	7.800547	0.16883093	0.824778	0.6749725	0.2902319	5.119274	8.359375	Walking_Scroll
14:52:46.664	0.16281068	4.992063	8.408693	0.101024896	0.14793934	-0.4905584	0.48551047	5.063829	8.384049	Walking_Scroll
14:52:46.695	0.16281068	4.992063	8.408693	0.101024896	0.14793934	-0.4905584	0.48551047	5.063829	8.384049	Walking_Scroll
14:52:46.727	0.16281068	4.992063	8.408693	0.101024896	0.14793934	-0.4905584	0.48551047	5.063829	8.384049	Walking_Scroll
14:52:46.748	0.16281068	4.992063	8.408693	0.101024896	0.14793934	-0.4905584	0.48551047	5.063829	8.384049	Walking_Scroll
14:52:46.769	0.16281068	4.992063	8.408693	0.101024896	0.14793934	-0.4905584	0.48551047	5.063829	8.384049	Walking_Scroll
14:52:46.790	0.16281068	4.992063	8.408693	0.101024896	0.14793934	-0.4905584	0.48551047	5.063829	8.384049	Walking_Scroll
14:52:46.814	0.16281068	4.992063	8.408693	0.101024896	0.14793934	-0.4905584	0.48551047	5.063829	8.384049	Walking_Scroll
14:52:46.835	0.9194015	7.1588817	7.563514	0.72777265	0.0098838	-0.05378974	0.067903504	5.591718	8.055956	Walking_Scroll
14:52:46.856	0.9194015	7.1588817	7.563514	0.72777265	0.0098838	-0.05378974	0.067903504	5.591718	8.055956	Walking_Scroll
14:52:46.879	0.9194015	7.1588817	7.563514	0.72777265	0.0098838	-0.05378974	0.067903504	5.591718	8.055956	Walking_Scroll
14:52:46.900	0.9194015	7.1588817	7.563514	0.72777265	0.0098838	-0.05378974	0.067903504	5.591718	8.055956	Walking_Scroll
14:52:46.921	0.9194015	7.1588817	7.563514	0.72777265	0.0098838	-0.05378974	0.067903504	5.591718	8.055956	Walking_Scroll
14:52:46.942	0.9194015	7.1588817	7.563514	0.72777265	0.0098838	-0.05378974	0.067903504	5.591718	8.055956	Walking_Scroll
14:52:46.964	0.9194015	7.1588817	7.563514	0.72777265	0.0098838	-0.05378974	0.067903504	5.591718	8.055956	Walking_Scroll
14:52:46.986	0.9194015	7.1588817	7.563514	0.72777265	0.0098838	-0.05378974	0.067903504	5.591718	8.055956	Walking_Scroll
14:52:47.008	-0.72785956	5.355993	5.3512044	0.40584666	-0.07136127	-0.5846317	-0.61441463	6.062402	7.683756	Walking_Scroll
14:52:47.044	-0.72785956	5.355993	5.3512044	0.40584666	-0.07136127	-0.5846317	-0.61441463	6.062402	7.683756	Walking_Scroll
14:52:47.078	-0.72785956	5.355993	5.3512044	0.40584666	-0.07136127	-0.5846317	-0.61441463	6.062402	7.683756	Walking_Scroll
14:52:47.099	-0.72785956	5.355993	5.3512044	0.40584666	-0.07136127	-0.5846317	-0.61441463	6.062402	7.683756	Walking_Scroll
14:52:47.129	-0.72785956	5.355993	5.3512044	0.40584666	-0.07136127	-0.5846317	-0.61441463	6.062402	7.683756	Walking_Scroll
14:52:47.150	-0.72785956	5.355993	5.3512044	0.40584666	-0.07136127	-0.5846317	-0.61441463	6.062402	7.683756	Walking_Scroll
14:52:47.179	-0.72785956	5.355993	5.3512044	0.40584666	-0.07136127	-0.5846317	-0.61441463	6.062402	7.683756	Walking_Scroll
14:52:47.200	-1.1420691	5.3248672	6.447782	-0.117054	0.11128743	0.00790765	-1.121644	5.73069	7.878543	Walking_Scroll
14:52:47.221	-1.1420691	5.3248672	6.447782	-0.117054	0.11128743	0.00790765	-1.121644	5.73069	7.878543	Walking_Scroll
14:52:47.242	-1.1420691	5.3248672	6.447782	-0.117054	0.11128743	0.00790765	-1.121644	5.73069	7.878543	Walking_Scroll
14:52:47.263	-1.1420691	5.3248672	6.447782	-0.117054	0.11128743	0.00790765	-1.121644	5.73069	7.878543	Walking_Scroll
14:52:47.284	-1.1420691	5.3248672	6.447782	-0.117054	0.11128743	0.00790765	-1.121644	5.73069	7.878543	Walking_Scroll
14:52:47.305	-1.1420691	5.3248672	6.447782	-0.117054	0.11128743	0.00790765	-1.121644	5.73069	7.878543	Walking_Scroll
14:52:47.326	-1.1420691	5.3248672	6.447782	-0.117054	0.11128743	0.00790765	-1.121644	5.73069	7.878543	Walking_Scroll
14:52:47.347	-1.1420691	5.3248672	6.447782	-0.117054	0.11128743	0.00790765	-1.121644	5.73069	7.878543	Walking_Scroll
14:52:47.368	-0.71588814	6.3735595	7.735902	0.05398827	-0.18070616	0.13618934	-0.9840695	5.631211	7.9681516	Walking_Scroll
14:52:47.389	-0.71588814	6.3735595	7.735902	0.05398827	-0.18070616	0.13618934	-0.9840695	5.631211	7.9681516	Walking_Scroll
14:52:47.410	-0.71588814	6.3735595	7.735902	0.05398827	-0.18070616	0.13618934	-0.9840695	5.631211	7.9681516	Walking_Scroll
14:52:47.431	-0.71588814	6.3735595	7.735902	0.05398827	-0.18070616	0.13618934	-0.9840695	5.631211	7.9681516	Walking_Scroll
14:52:47.452	-0.71588814	6.3735595	7.735902	0.05398827	-0.18070616	0.13618934	-0.9840695	5.631211	7.9681516	Walking_Scroll
14:52:47.473	-0.71588814	6.3735595	7.735902	0.05398827	-0.18070616	0.13618934	-0.9840695	5.631211	7.9681516	Walking_Scroll
14:52:47.493	-0.71588814	6.3735595	7.735902	0.05398827	-0.18070616	0.13618934	-0.9840695	5.631211	7.9681516	Walking_Scroll
14:52:47.514	-0.71588814	6.3735595	7.735902	0.05398827	-0.18070616	0.13618934	-0.9840695	5.631211	7.9681516	Walking_Scroll
14:52:47.535	-0.71588814	6.3735595	7.735902	0.05398827	-0.18070616	0.13618934	-0.9840695	5.631211	7.9681516	Walking_Scroll
14:52:47.556	-2.5068057	4.393494	11.142955	-0.001600467	-0.31754	0.12702638	-0.6732353	5.659592	7.980358	Walking_Scroll
14:52:47.578	-2.5068057	4.393494	11.142955	-0.001600467	-0.31754	0.12702638	-0.6732353	5.659592	7.980358	Walking_Scroll
14:52:47.600	-2.5068057	4.393494	11.142955	-0.001600467	-0.31754	0.12702638	-0.6732353	5.659592	7.980358	Walking_Scroll
14:52:47.622	-2.5068057	4.393494	11.142955	-0.001600467	-0.31754	0.12702638	-0.6732353	5.659592	7.980358	Walking_Scroll
14:52:47.643	-2.5068057	4.393494	11.142955	-0.001600467	-0.31754	0.12702638	-0.6732353	5.659592	7.980358	Walking_Scroll
14:52:47.665	-2.5068057	4.393494	11.142955	-0.001600467	-0.31754	0.12702638	-0.6732353	5.659592	7.980358	Walking_Scroll
14:52:47.686	-2.5068057	4.393494	11.142955	-0.001600467	-0.31754	0.12702638	-0.6732353	5.659592	7.980358	Walking_Scroll
14:52:47.707	-2.5068057	4.393494	11.142955	-0.001600467	-0.31754	0.12702638	-0.6732353	5.659592	7.980358	Walking_Scroll
14:52:47.730	-0.3328042	4.6640472	7.7957587	-0.22334455	-0.14099991	0.56562763	-0.41082633	5.7709384	7.9181976	Walking_Scroll
14:52:47.752	-0.3328042	4.6640472	7.7957587	-0.22334455	-0.14099991	0.56562763	-0.41082633	5.7709384	7.9181976	Walking_Scroll
14:52:47.775	-0.3328042	4.6640472	7.7957587	-0.22334455	-0.14099991	0.56562763	-0.41082633	5.7709384	7.9181976	Walking_Scroll
14:52:47.796	-0.3328042	4.6640472	7.7957587	-0.22334455	-0.14099991	0.56562763	-0.41082633	5.7709384	7.9181976	Walking_Scroll
14:52:47.817	-0.3328042	4.6640472	7.7957587	-0.22334455	-0.14099991	0.56562763	-0.41082633	5.7709384	7.9181976	Walking_Scroll
14:52:47.838	-0.3328042	4.6640472	7.7957587	-0.22334455	-0.14099991	0.56562763	-0.41082633	5.7709384	7.9181976	Walking_Scroll
14:52:47.859	-0.3328042	4.6640472	7.7957587	-0.22334455	-0.14099991	0.56562763	-0.41082633	5.7709384	7.9181976	Walking_Scroll
14:52:47.880	-0.3328042	4.6640472	7.7957587	-0.22334455	-0.14099991	0.56562763	-0.41082633	5.7709384	7.9181976	Walking_Scroll
14:52:47.901	-0.47167215	6.6680555	7.362395	0.06498385	-0.105569735	0.059831195	-0.054969646	5.7480493	7.945267	Walking_Scroll
14:52:47.922	-0.47167215	6.6680555	7.362395	0.06498385	-0.105569735	0.059831195	-0.054969646	5.7480493	7.945267	Walking_Scroll
14:52:47.943	-0.47167215	6.6680555	7.362395	0.06498385	-0.105569735	0.059831195	-0.054969646	5.7480493	7.945267	Walking_Scroll
14:52:47.964	-0.47167215	6.6680555	7.362395	0.06498385	-0.105569735	0.059831195	-0.054969646	5.7480493	7.945267	Walking_Scroll
14:52:47.985	-0.47167215	6.6680555	7.362395	0.06498385	-0.105569735	0.059831195	-0.054969646	5.7480493	7.945267	Walking_Scroll
14:52:48.006	-0.47167215	6.6680555	7.362395	0.06498385	-0.105569735	0.059831195	-0.054969646	5.7480493	7.945267	Walking_Scroll
14:52:48.027	-0.47167215	6.6680555	7.362395	0.06498385	-0.105569735	0.059831195	-0.054969646	5.7480493	7.945267	Walking_Scroll
14:52:48.048	-0.47167215	6.6680555	7.362395	0.06498385	-0.105569735	0.059831195	-0.054969646	5.7480493	7.945267	Walking_Scroll
14:52:48.069	-0.47167215	6.6680555	7.362395	0.06498385	-0.105569735	0.059831195	-0.054969646	5.7480493	7.945267	Walking_Scroll
14:52:48.090	1.4078336	7.4438004	9.507666	0.107133545	-0.081135124	-0.04829195	-0.024850875	6.060817	7.709491	Walking_Scroll
14:52:48.111	1.4078336	7.4438004	9.507666	0.107133545	-0.081135124	-0.04829195	-0.024850875	6.060817	7.709491	Walking_Scroll
14:52:48.132	1.4078336	7.4438004	9.507666	0.107133545	-0.081135124	-0.04829195	-0.024850875	6.060817	7.709491	Walking_Scroll
14:52:48.153	1.4078336	7.4438004	9.507666	0.107133545	-0.081135124	-0.04829195	-0.024850875	6.060817	7.709491	Walking_Scroll
14:52:48.174	1.4078336	7.4438004	9.507666	0.107133545	-0.081135124	-0.04829195	-0.024850875	6.060817	7.709491	Walking_Scroll
14:52:48.196	1.4078336	7.4438004	9.507666	0.107133545	-0.081135124	-0.04829195	-0.024850875	6.060817	7.709491	Walking_Scroll
14:52:48.216	1.4078336	7.4438004	9.507666	0.107133545	-0.081135124	-0.04829195	-0.024850875	6.060817	7.709491	Walking_Scroll
14:52:48.237	1.4078336	7.4438004	9.507666	0.107133545	-0.081135124	-0.04829195	-0.024850875	6.060817	7.709491	Walking_Scroll
14:52:48.258	1.4078336	7.4438004	9.507666	0.107133545	-0.081135124	-0.04829195	-0.024850875	6.060817	7.709491	Walking_Scroll
14:52:48.283	0.33519846	5.569083	5.236279	0.37469253	0.16931963	-0.50094306	-0.053947244	6.606087	7.2475495	Walking_Scroll
14:52:48.316	0.33519846	5.569083	5.236279	0.37469253	0.16931963	-0.50094306	-0.053947244	6.606087	7.2475495	Walking_Scroll
14:52:48.350	0.33519846	5.569083	5.236279	0.37469253	0.16931963	-0.50094306	-0.053947244	6.606087	7.2475495	Walking_Scroll
14:52:48.386	0.33519846	5.569083	5.236279	0.37469253	0.16931963	-0.50094306	-0.053947244	6.606087	7.2475495	Walking_Scroll
14:52:48.420	0.33519846	5.569083	5.236279	0.37469253	0.16931963	-0.50094306	-0.053947244	6.606087	7.2475495	Walking_Scroll
14:52:48.453	0.7781393	5.377541	5.873156	-0.21845762	-0.22957538	0.0579986	0.07890823	6.1447086	7.6424227	Walking_Scroll
14:52:48.489	0.7781393	5.377541	5.873156	-0.21845762	-0.22957538	0.0579986	0.07890823	6.1447086	7.6424227	Walking_Scroll
14:52:48.520	0.7781393	5.377541	5.873156	-0.21845762	-0.22957538	0.0579986	0.07890823	6.1447086	7.6424227	Walking_Scroll
14:52:48.553	0.7781393	5.377541	5.873156	-0.21845762	-0.22957538	0.0579986	0.07890823	6.1447086	7.6424227	Walking_Scroll
14:52:48.576	0.7781393	5.377541	5.873156	-0.21845762	-0.22957538	0.0579986	0.07890823	6.1447086	7.6424227	Walking_Scroll
14:52:48.599	0.7781393	5.377541	5.873156	-0.21845762	-0.22957538	0.0579986	0.07890823	6.1447086	7.6424227	Walking_Scroll
14:52:48.624	1.1396748	7.249864	7.953781	-0.08345641	0.008051204	-0.016526958	0.09996274	6.237707	7.5664606	Walking_Scroll
14:52:48.646	1.1396748	7.249864	7.953781	-0.08345641	0.008051204	-0.016526958	0.09996274	6.237707	7.5664606	Walking_Scroll
14:52:48.667	1.1396748	7.249864	7.953781	-0.08345641	0.008051204	-0.016526958	0.09996274	6.237707	7.5664606	Walking_Scroll
14:52:48.690	1.1396748	7.249864	7.953781	-0.08345641	0.008051204	-0.016526958	0.09996274	6.237707	7.5664606	Walking_Scroll
14:52:48.713	1.1396748	7.249864	7.953781	-0.08345641	0.008051204	-0.016526958	0.09996274	6.237707	7.5664606	Walking_Scroll
14:52:48.736	1.1396748	7.249864	7.953781	-0.08345641	0.008051204	-0.016526958	0.09996274	6.237707	7.5664606	Walking_Scroll
14:52:48.759	1.1396748	7.249864	7.953781	-0.08345641	0.008051204	-0.016526958	0.09996274	6.237707	7.5664606	Walking_Scroll
14:52:48.782	1.1396748	7.249864	7.953781	-0.08345641	0.008051204	-0.016526958	0.09996274	6.237707	7.5664606	Walking_Scroll
14:52:48.805	-1.8675344	6.318491	6.742278	0.07903375	0.031874947	-0.37021792	-0.18383677	6.4415393	7.3920994	Walking_Scroll
14:52:48.826	-1.8675344	6.318491	6.742278	0.07903375	0.031874947	-0.37021792	-0.18383677	6.4415393	7.3920994	Walking_Scroll
14:52:48.847	-1.8675344	6.318491	6.742278	0.07903375	0.031874947	-0.37021792	-0.18383677	6.4415393	7.3920994	Walking_Scroll
14:52:48.868	-1.8675344	6.318491	6.742278	0.07903375	0.031874947	-0.37021792	-0.18383677	6.4415393	7.3920994	Walking_Scroll
14:52:48.889	-1.8675344	6.318491	6.742278	0.07903375	0.031874947	-0.37021792	-0.18383677	6.4415393	7.3920994	Walking_Scroll
14:52:48.909	-1.8675344	6.318491	6.742278	0.07903375	0.031874947	-0.37021792	-0.18383677	6.4415393	7.3920994	Walking_Scroll
14:52:48.930	-1.8675344	6.318491	6.742278	0.07903375	0.031874947	-0.37021792	-0.18383677	6.4415393	7.3920994	Walking_Scroll
14:52:48.951	-1.8675344	6.318491	6.742278	0.07903375	0.031874947	-0.37021792	-0.18383677	6.4415393	7.3920994	Walking_Scroll
14:52:48.973	-1.8675344	6.318491	6.742278	0.07903375	0.031874947	-0.37021792	-0.18383677	6.4415393	7.3920994	Walking_Scroll
14:52:48.995	-0.70631105	5.7295	7.091842	-0.3137526	-0.37435043	0.09709398	-0.18286201	6.532862	7.31154	Walking_Scroll
14:52:49.016	-0.70631105	5.7295	7.091842	-0.3137526	-0.37435043	0.09709398	-0.18286201	6.532862	7.31154	Walking_Scroll
14:52:49.038	-0.70631105	5.7295	7.091842	-0.3137526	-0.37435043	0.09709398	-0.18286201	6.532862	7.31154	Walking_Scroll
14:52:49.059	-0.70631105	5.7295	7.091842	-0.3137526	-0.37435043	0.09709398	-0.18286201	6.532862	7.31154	Walking_Scroll
14:52:49.087	-0.70631105	5.7295	7.091842	-0.3137526	-0.37435043	0.09709398	-0.18286201	6.532862	7.31154	Walking_Scroll
14:52:49.120	-0.70631105	5.7295	7.091842	-0.3137526	-0.37435043	0.09709398	-0.18286201	6.532862	7.31154	Walking_Scroll
14:52:49.154	-0.70631105	5.7295	7.091842	-0.3137526	-0.37435043	0.09709398	-0.18286201	6.532862	7.31154	Walking_Scroll
14:52:49.187	-1.3120626	6.9146657	6.689604	-0.123773515	0.05508783	-0.16802154	0.4018972	6.297602	7.506596	Walking_Scroll
14:52:49.223	-1.3120626	6.9146657	6.689604	-0.123773515	0.05508783	-0.16802154	0.4018972	6.297602	7.506596	Walking_Scroll
14:52:49.254	-1.3120626	6.9146657	6.689604	-0.123773515	0.05508783	-0.16802154	0.4018972	6.297602	7.506596	Walking_Scroll
14:52:49.288	-1.3120626	6.9146657	6.689604	-0.123773515	0.05508783	-0.16802154	0.4018972	6.297602	7.506596	Walking_Scroll
14:52:49.321	-1.3120626	6.9146657	6.689604	-0.123773515	0.05508783	-0.16802154	0.4018972	6.297602	7.506596	Walking_Scroll
14:52:49.355	-0.019154198	7.778999	8.447001	0.05398827	-0.1464977	-0.18879095	0.3009471	6.4238596	7.4036326	Walking_Scroll
14:52:49.388	-0.019154198	7.778999	8.447001	0.05398827	-0.1464977	-0.18879095	0.3009471	6.4238596	7.4036326	Walking_Scroll
14:52:49.422	-0.019154198	7.778999	8.447001	0.05398827	-0.1464977	-0.18879095	0.3009471	6.4238596	7.4036326	Walking_Scroll
14:52:49.455	-0.019154198	7.778999	8.447001	0.05398827	-0.1464977	-0.18879095	0.3009471	6.4238596	7.4036326	Walking_Scroll
14:52:49.476	-0.019154198	7.778999	8.447001	0.05398827	-0.1464977	-0.18879095	0.3009471	6.4238596	7.4036326	Walking_Scroll
14:52:49.505	-0.019154198	7.778999	8.447001	0.05398827	-0.1464977	-0.18879095	0.3009471	6.4238596	7.4036326	Walking_Scroll
14:52:49.526	1.2713599	5.4254265	4.96812	0.15600276	-0.4788084	-0.23766017	0.61937124	6.4828014	7.3321223	Walking_Scroll
14:52:49.547	1.2713599	5.4254265	4.96812	0.15600276	-0.4788084	-0.23766017	0.61937124	6.4828014	7.3321223	Walking_Scroll
14:52:49.573	1.2713599	5.4254265	4.96812	0.15600276	-0.4788084	-0.23766017	0.61937124	6.4828014	7.3321223	Walking_Scroll
14:52:49.594	1.2713599	5.4254265	4.96812	0.15600276	-0.4788084	-0.23766017	0.61937124	6.4828014	7.3321223	Walking_Scroll
14:52:49.624	1.2713599	5.4254265	4.96812	0.15600276	-0.4788084	-0.23766017	0.61937124	6.4828014	7.3321223	Walking_Scroll
14:52:49.648	1.2713599	5.4254265	4.96812	0.15600276	-0.4788084	-0.23766017	0.61937124	6.4828014	7.3321223	Walking_Scroll
14:52:49.672	1.2713599	5.4254265	4.96812	0.15600276	-0.4788084	-0.23766017	0.61937124	6.4828014	7.3321223	Walking_Scroll
14:52:49.695	1.2713599	5.4254265	4.96812	0.15600276	-0.4788084	-0.23766017	0.61937124	6.4828014	7.3321223	Walking_Scroll
14:52:49.720	0.35914123	6.229903	6.5220046	-0.1628689	-0.19658865	-0.044626758	0.6970542	6.022387	7.7081323	Walking_Scroll
14:52:49.742	0.35914123	6.229903	6.5220046	-0.1628689	-0.19658865	-0.044626758	0.6970542	6.022387	7.7081323	Walking_Scroll
14:52:49.765	0.35914123	6.229903	6.5220046	-0.1628689	-0.19658865	-0.044626758	0.6970542	6.022387	7.7081323	Walking_Scroll
14:52:49.788	0.35914123	6.229903	6.5220046	-0.1628689	-0.19658865	-0.044626758	0.6970542	6.022387	7.7081323	Walking_Scroll
14:52:49.811	0.35914123	6.229903	6.5220046	-0.1628689	-0.19658865	-0.044626758	0.6970542	6.022387	7.7081323	Walking_Scroll
14:52:49.833	0.35914123	6.229903	6.5220046	-0.1628689	-0.19658865	-0.044626758	0.6970542	6.022387	7.7081323	Walking_Scroll
14:52:49.857	0.35914123	6.229903	6.5220046	-0.1628689	-0.19658865	-0.044626758	0.6970542	6.022387	7.7081323	Walking_Scroll
14:52:49.878	0.35914123	6.229903	6.5220046	-0.1628689	-0.19658865	-0.044626758	0.6970542	6.022387	7.7081323	Walking_Scroll
14:52:49.899	1.0965779	6.5579185	6.7303066	0.4932004	1.1228802	0.19422156	0.48903298	6.214879	7.5701046	Walking_Scroll
14:52:49.920	1.0965779	6.5579185	6.7303066	0.4932004	1.1228802	0.19422156	0.48903298	6.214879	7.5701046	Walking_Scroll
14:52:49.941	1.0965779	6.5579185	6.7303066	0.4932004	1.1228802	0.19422156	0.48903298	6.214879	7.5701046	Walking_Scroll
14:52:49.962	1.0965779	6.5579185	6.7303066	0.4932004	1.1228802	0.19422156	0.48903298	6.214879	7.5701046	Walking_Scroll
14:52:49.983	1.0965779	6.5579185	6.7303066	0.4932004	1.1228802	0.19422156	0.48903298	6.214879	7.5701046	Walking_Scroll
14:52:50.004	1.0965779	6.5579185	6.7303066	0.4932004	1.1228802	0.19422156	0.48903298	6.214879	7.5701046	Walking_Scroll
14:52:50.025	1.0965779	6.5579185	6.7303066	0.4932004	1.1228802	0.19422156	0.48903298	6.214879	7.5701046	Walking_Scroll
14:52:50.046	1.0965779	6.5579185	6.7303066	0.4932004	1.1228802	0.19422156	0.48903298	6.214879	7.5701046	Walking_Scroll
14:52:50.068	-0.76616794	5.1452966	8.992896	0.38507724	-0.19658865	-0.13808914	-0.10329514	6.470817	7.36805	Walking_Scroll
14:52:50.089	-0.76616794	5.1452966	8.992896	0.38507724	-0.19658865	-0.13808914	-0.10329514	6.470817	7.36805	Walking_Scroll
14:52:50.110	-0.76616794	5.1452966	8.992896	0.38507724	-0.19658865	-0.13808914	-0.10329514	6.470817	7.36805	Walking_Scroll
14:52:50.132	-0.76616794	5.1452966	8.992896	0.38507724	-0.19658865	-0.13808914	-0.10329514	6.470817	7.36805	Walking_Scroll
14:52:50.153	-0.76616794	5.1452966	8.992896	0.38507724	-0.19658865	-0.13808914	-0.10329514	6.470817	7.36805	Walking_Scroll
14:52:50.174	-0.76616794	5.1452966	8.992896	0.38507724	-0.19658865	-0.13808914	-0.10329514	6.470817	7.36805	Walking_Scroll
14:52:50.195	-0.76616794	5.1452966	8.992896	0.38507724	-0.19658865	-0.13808914	-0.10329514	6.470817	7.36805	Walking_Scroll
14:52:50.216	-0.76616794	5.1452966	8.992896	0.38507724	-0.19658865	-0.13808914	-0.10329514	6.470817	7.36805	Walking_Scroll
14:52:50.237	-0.76616794	5.1452966	8.992896	0.38507724	-0.19658865	-0.13808914	-0.10329514	6.470817	7.36805	Walking_Scroll
14:52:50.258	0.47167215	5.384724	6.55313	-0.16836669	-0.06403089	0.3670964	-0.12797858	6.3056397	7.5095167	Walking_Scroll
14:52:50.279	0.47167215	5.384724	6.55313	-0.16836669	-0.06403089	0.3670964	-0.12797858	6.3056397	7.5095167	Walking_Scroll
14:52:50.300	0.47167215	5.384724	6.55313	-0.16836669	-0.06403089	0.3670964	-0.12797858	6.3056397	7.5095167	Walking_Scroll
14:52:50.321	0.47167215	5.384724	6.55313	-0.16836669	-0.06403089	0.3670964	-0.12797858	6.3056397	7.5095167	Walking_Scroll
14:52:50.342	0.47167215	5.384724	6.55313	-0.16836669	-0.06403089	0.3670964	-0.12797858	6.3056397	7.5095167	Walking_Scroll
14:52:50.363	0.47167215	5.384724	6.55313	-0.16836669	-0.06403089	0.3670964	-0.12797858	6.3056397	7.5095167	Walking_Scroll
14:52:50.384	0.47167215	5.384724	6.55313	-0.16836669	-0.06403089	0.3670964	-0.12797858	6.3056397	7.5095167	Walking_Scroll
14:52:50.406	0.47167215	5.384724	6.55313	-0.16836669	-0.06403089	0.3670964	-0.12797858	6.3056397	7.5095167	Walking_Scroll
14:52:50.427	0.102953814	6.718335	6.263423	0.23908044	-0.16909972	0.111754745	0.10922931	6.371511	7.4540114	Walking_Scroll
14:52:50.448	0.102953814	6.718335	6.263423	0.23908044	-0.16909972	0.111754745	0.10922931	6.371511	7.4540114	Walking_Scroll
14:52:50.470	0.102953814	6.718335	6.263423	0.23908044	-0.16909972	0.111754745	0.10922931	6.371511	7.4540114	Walking_Scroll
14:52:50.490	0.102953814	6.718335	6.263423	0.23908044	-0.16909972	0.111754745	0.10922931	6.371511	7.4540114	Walking_Scroll
14:52:50.511	0.102953814	6.718335	6.263423	0.23908044	-0.16909972	0.111754745	0.10922931	6.371511	7.4540114	Walking_Scroll
14:52:50.532	0.102953814	6.718335	6.263423	0.23908044	-0.16909972	0.111754745	0.10922931	6.371511	7.4540114	Walking_Scroll
14:52:50.553	0.102953814	6.718335	6.263423	0.23908044	-0.16909972	0.111754745	0.10922931	6.371511	7.4540114	Walking_Scroll
14:52:50.576	0.102953814	6.718335	6.263423	0.23908044	-0.16909972	0.111754745	0.10922931	6.371511	7.4540114	Walking_Scroll
14:52:50.610	1.0606637	7.676045	7.2354984	-0.05474574	-0.30532268	0.35732257	0.25579745	6.5984635	7.2501817	Walking_Scroll
14:52:50.643	1.0606637	7.676045	7.2354984	-0.05474574	-0.30532268	0.35732257	0.25579745	6.5984635	7.2501817	Walking_Scroll
14:52:50.677	1.0606637	7.676045	7.2354984	-0.05474574	-0.30532268	0.35732257	0.25579745	6.5984635	7.2501817	Walking_Scroll
14:52:50.711	1.0606637	7.676045	7.2354984	-0.05474574	-0.30532268	0.35732257	0.25579745	6.5984635	7.2501817	Walking_Scroll
14:52:50.747	1.0606637	7.676045	7.2354984	-0.05474574	-0.30532268	0.35732257	0.25579745	6.5984635	7.2501817	Walking_Scroll
14:52:50.782	0.28731298	5.5092263	5.4757066	0.10285749	0.07830071	-0.3042445	0.3916692	6.6742687	7.1743307	Walking_Scroll
14:52:50.813	0.28731298	5.5092263	5.4757066	0.10285749	0.07830071	-0.3042445	0.3916692	6.6742687	7.1743307	Walking_Scroll
14:52:50.837	0.28731298	5.5092263	5.4757066	0.10285749	0.07830071	-0.3042445	0.3916692	6.6742687	7.1743307	Walking_Scroll
14:52:50.860	0.28731298	5.5092263	5.4757066	0.10285749	0.07830071	-0.3042445	0.3916692	6.6742687	7.1743307	Walking_Scroll
14:52:50.882	0.28731298	5.5092263	5.4757066	0.10285749	0.07830071	-0.3042445	0.3916692	6.6742687	7.1743307	Walking_Scroll
14:52:50.905	0.28731298	5.5092263	5.4757066	0.10285749	0.07830071	-0.3042445	0.3916692	6.6742687	7.1743307	Walking_Scroll
14:52:50.929	0.28731298	5.5092263	5.4757066	0.10285749	0.07830071	-0.3042445	0.3916692	6.6742687	7.1743307	Walking_Scroll
14:52:50.951	0.28731298	5.5092263	5.4757066	0.10285749	0.07830071	-0.3042445	0.3916692	6.6742687	7.1743307	Walking_Scroll
14:52:50.975	-0.6608198	5.4086666	6.021601	-0.21601418	0.25728422	-0.09349598	0.03125994	6.281692	7.5305815	Walking_Scroll
14:52:50.998	-0.6608198	5.4086666	6.021601	-0.21601418	0.25728422	-0.09349598	0.03125994	6.281692	7.5305815	Walking_Scroll
14:52:51.021	-0.6608198	5.4086666	6.021601	-0.21601418	0.25728422	-0.09349598	0.03125994	6.281692	7.5305815	Walking_Scroll
14:52:51.044	-0.6608198	5.4086666	6.021601	-0.21601418	0.25728422	-0.09349598	0.03125994	6.281692	7.5305815	Walking_Scroll
14:52:51.068	-0.6608198	5.4086666	6.021601	-0.21601418	0.25728422	-0.09349598	0.03125994	6.281692	7.5305815	Walking_Scroll
14:52:51.091	-0.6608198	5.4086666	6.021601	-0.21601418	0.25728422	-0.09349598	0.03125994	6.281692	7.5305815	Walking_Scroll
14:52:51.113	-0.6608198	5.4086666	6.021601	-0.21601418	0.25728422	-0.09349598	0.03125994	6.281692	7.5305815	Walking_Scroll
14:52:51.136	-0.6608198	5.4086666	6.021601	-0.21601418	0.25728422	-0.09349598	0.03125994	6.281692	7.5305815	Walking_Scroll
14:52:51.161	-0.37111259	6.160469	10.312141	-0.82382506	0.5639386	0.2724123	-0.3575495	5.7476377	7.937703	Walking_Scroll
14:52:51.184	-0.37111259	6.160469	10.312141	-0.82382506	0.5639386	0.2724123	-0.3575495	5.7476377	7.937703	Walking_Scroll
14:52:51.207	-0.37111259	6.160469	10.312141	-0.82382506	0.5639386	0.2724123	-0.3575495	5.7476377	7.937703	Walking_Scroll
14:52:51.230	-0.37111259	6.160469	10.312141	-0.82382506	0.5639386	0.2724123	-0.3575495	5.7476377	7.937703	Walking_Scroll
14:52:51.253	-0.37111259	6.160469	10.312141	-0.82382506	0.5639386	0.2724123	-0.3575495	5.7476377	7.937703	Walking_Scroll
14:52:51.276	-0.37111259	6.160469	10.312141	-0.82382506	0.5639386	0.2724123	-0.3575495	5.7476377	7.937703	Walking_Scroll
14:52:51.299	-0.37111259	6.160469	10.312141	-0.82382506	0.5639386	0.2724123	-0.3575495	5.7476377	7.937703	Walking_Scroll
14:52:51.323	-0.22027329	5.272193	8.296163	0.3032213	-0.11106752	0.40680265	-0.7981994	5.182308	8.287153	Walking_Scroll
14:52:51.345	-0.22027329	5.272193	8.296163	0.3032213	-0.11106752	0.40680265	-0.7981994	5.182308	8.287153	Walking_Scroll
14:52:51.369	-0.22027329	5.272193	8.296163	0.3032213	-0.11106752	0.40680265	-0.7981994	5.182308	8.287153	Walking_Scroll
14:52:51.392	-0.22027329	5.272193	8.296163	0.3032213	-0.11106752	0.40680265	-0.7981994	5.182308	8.287153	Walking_Scroll
14:52:51.414	-0.22027329	5.272193	8.296163	0.3032213	-0.11106752	0.40680265	-0.7981994	5.182308	8.287153	Walking_Scroll
14:52:51.437	-0.22027329	5.272193	8.296163	0.3032213	-0.11106752	0.40680265	-0.7981994	5.182308	8.287153	Walking_Scroll
14:52:51.461	-0.22027329	5.272193	8.296163	0.3032213	-0.11106752	0.40680265	-0.7981994	5.182308	8.287153	Walking_Scroll
14:52:51.484	-0.22027329	5.272193	8.296163	0.3032213	-0.11106752	0.40680265	-0.7981994	5.182308	8.287153	Walking_Scroll
14:52:51.508	-0.61293435	4.4030714	9.186832	1.1712608	-0.39023295	0.17894992	-0.6245502	5.648672	7.9920444	Walking_Scroll
14:52:51.530	-0.61293435	4.4030714	9.186832	1.1712608	-0.39023295	0.17894992	-0.6245502	5.648672	7.9920444	Walking_Scroll
14:52:51.553	-0.61293435	4.4030714	9.186832	1.1712608	-0.39023295	0.17894992	-0.6245502	5.648672	7.9920444	Walking_Scroll
14:52:51.576	-0.61293435	4.4030714	9.186832	1.1712608	-0.39023295	0.17894992	-0.6245502	5.648672	7.9920444	Walking_Scroll
14:52:51.599	-0.61293435	4.4030714	9.186832	1.1712608	-0.39023295	0.17894992	-0.6245502	5.648672	7.9920444	Walking_Scroll
14:52:51.622	-0.61293435	4.4030714	9.186832	1.1712608	-0.39023295	0.17894992	-0.6245502	5.648672	7.9920444	Walking_Scroll
14:52:51.645	-0.61293435	4.4030714	9.186832	1.1712608	-0.39023295	0.17894992	-0.6245502	5.648672	7.9920444	Walking_Scroll
14:52:51.669	-0.61293435	4.4030714	9.186832	1.1712608	-0.39023295	0.17894992	-0.6245502	5.648672	7.9920444	Walking_Scroll
14:52:51.691	-0.34477556	6.9003	5.3248672	0.3966837	-0.53378624	-0.007974846	0.022907414	6.662782	7.195633	Walking_Scroll
14:52:51.714	-0.34477556	6.9003	5.3248672	0.3966837	-0.53378624	-0.007974846	0.022907414	6.662782	7.195633	Walking_Scroll
14:52:51.738	-0.34477556	6.9003	5.3248672	0.3966837	-0.53378624	-0.007974846	0.022907414	6.662782	7.195633	Walking_Scroll
14:52:51.761	-0.34477556	6.9003	5.3248672	0.3966837	-0.53378624	-0.007974846	0.022907414	6.662782	7.195633	Walking_Scroll
14:52:51.784	-0.34477556	6.9003	5.3248672	0.3966837	-0.53378624	-0.007974846	0.022907414	6.662782	7.195633	Walking_Scroll
14:52:51.806	-0.34477556	6.9003	5.3248672	0.3966837	-0.53378624	-0.007974846	0.022907414	6.662782	7.195633	Walking_Scroll
14:52:51.829	-0.34477556	6.9003	5.3248672	0.3966837	-0.53378624	-0.007974846	0.022907414	6.662782	7.195633	Walking_Scroll
14:52:51.852	-0.34477556	6.9003	5.3248672	0.3966837	-0.53378624	-0.007974846	0.022907414	6.662782	7.195633	Walking_Scroll
14:52:51.874	0.6751855	7.082265	6.002447	-0.03336546	-0.42505226	0.12091772	0.40286857	7.0918684	6.761172	Walking_Scroll
14:52:51.897	0.6751855	7.082265	6.002447	-0.03336546	-0.42505226	0.12091772	0.40286857	7.0918684	6.761172	Walking_Scroll
14:52:51.920	0.6751855	7.082265	6.002447	-0.03336546	-0.42505226	0.12091772	0.40286857	7.0918684	6.761172	Walking_Scroll
14:52:51.943	0.6751855	7.082265	6.002447	-0.03336546	-0.42505226	0.12091772	0.40286857	7.0918684	6.761172	Walking_Scroll
14:52:51.967	0.6751855	7.082265	6.002447	-0.03336546	-0.42505226	0.12091772	0.40286857	7.0918684	6.761172	Walking_Scroll
14:52:51.990	0.6751855	7.082265	6.002447	-0.03336546	-0.42505226	0.12091772	0.40286857	7.0918684	6.761172	Walking_Scroll
14:52:52.012	0.6751855	7.082265	6.002447	-0.03336546	-0.42505226	0.12091772	0.40286857	7.0918684	6.761172	Walking_Scroll
14:52:52.033	0.6751855	7.082265	6.002447	-0.03336546	-0.42505226	0.12091772	0.40286857	7.0918684	6.761172	Walking_Scroll
14:52:52.055	0.5961744	6.201172	7.108602	-0.35712406	0.30065566	0.10137004	0.52709633	7.0336356	6.813254	Walking_Scroll
14:52:52.076	0.5961744	6.201172	7.108602	-0.35712406	0.30065566	0.10137004	0.52709633	7.0336356	6.813254	Walking_Scroll
14:52:52.097	0.5961744	6.201172	7.108602	-0.35712406	0.30065566	0.10137004	0.52709633	7.0336356	6.813254	Walking_Scroll
14:52:52.118	0.5961744	6.201172	7.108602	-0.35712406	0.30065566	0.10137004	0.52709633	7.0336356	6.813254	Walking_Scroll
14:52:52.140	0.5961744	6.201172	7.108602	-0.35712406	0.30065566	0.10137004	0.52709633	7.0336356	6.813254	Walking_Scroll
14:52:52.161	0.5961744	6.201172	7.108602	-0.35712406	0.30065566	0.10137004	0.52709633	7.0336356	6.813254	Walking_Scroll
14:52:52.184	0.5961744	6.201172	7.108602	-0.35712406	0.30065566	0.10137004	0.52709633	7.0336356	6.813254	Walking_Scroll
14:52:52.206	0.5961744	6.201172	7.108602	-0.35712406	0.30065566	0.10137004	0.52709633	7.0336356	6.813254	Walking_Scroll
14:52:52.229	0.63208854	6.7925577	5.973716	-0.004654793	0.14732848	-0.07578089	0.49478558	6.8709903	6.9796124	Walking_Scroll
14:52:52.251	0.63208854	6.7925577	5.973716	-0.004654793	0.14732848	-0.07578089	0.49478558	6.8709903	6.9796124	Walking_Scroll
14:52:52.272	0.63208854	6.7925577	5.973716	-0.004654793	0.14732848	-0.07578089	0.49478558	6.8709903	6.9796124	Walking_Scroll
14:52:52.294	0.63208854	6.7925577	5.973716	-0.004654793	0.14732848	-0.07578089	0.49478558	6.8709903	6.9796124	Walking_Scroll
14:52:52.316	0.63208854	6.7925577	5.973716	-0.004654793	0.14732848	-0.07578089	0.49478558	6.8709903	6.9796124	Walking_Scroll
14:52:52.337	0.63208854	6.7925577	5.973716	-0.004654793	0.14732848	-0.07578089	0.49478558	6.8709903	6.9796124	Walking_Scroll
14:52:52.359	0.63208854	6.7925577	5.973716	-0.004654793	0.14732848	-0.07578089	0.49478558	6.8709903	6.9796124	Walking_Scroll
14:52:52.380	0.63208854	6.7925577	5.973716	-0.004654793	0.14732848	-0.07578089	0.49478558	6.8709903	6.9796124	Walking_Scroll
14:52:52.402	0.7446195	7.970541	7.848433	0.0991923	-0.010885619	0.095872246	0.39337346	6.9812455	6.8758864	Walking_Scroll
14:52:52.424	0.7446195	7.970541	7.848433	0.0991923	-0.010885619	0.095872246	0.39337346	6.9812455	6.8758864	Walking_Scroll
14:52:52.445	0.7446195	7.970541	7.848433	0.0991923	-0.010885619	0.095872246	0.39337346	6.9812455	6.8758864	Walking_Scroll
14:52:52.466	0.7446195	7.970541	7.848433	0.0991923	-0.010885619	0.095872246	0.39337346	6.9812455	6.8758864	Walking_Scroll
14:52:52.488	0.7446195	7.970541	7.848433	0.0991923	-0.010885619	0.095872246	0.39337346	6.9812455	6.8758864	Walking_Scroll
14:52:52.510	0.7446195	7.970541	7.848433	0.0991923	-0.010885619	0.095872246	0.39337346	6.9812455	6.8758864	Walking_Scroll
14:52:52.531	0.7446195	7.970541	7.848433	0.0991923	-0.010885619	0.095872246	0.39337346	6.9812455	6.8758864	Walking_Scroll
14:52:52.552	0.7446195	7.970541	7.848433	0.0991923	-0.010885619	0.095872246	0.39337346	6.9812455	6.8758864	Walking_Scroll
14:52:52.573	0.7446195	7.970541	7.848433	0.0991923	-0.010885619	0.095872246	0.39337346	6.9812455	6.8758864	Walking_Scroll
14:52:52.594	0.679974	5.770202	6.8476257	-0.011374311	-0.08296772	0.14535232	0.68960726	6.684226	7.142537	Walking_Scroll
14:52:52.615	0.679974	5.770202	6.8476257	-0.011374311	-0.08296772	0.14535232	0.68960726	6.684226	7.142537	Walking_Scroll
14:52:52.636	0.679974	5.770202	6.8476257	-0.011374311	-0.08296772	0.14535232	0.68960726	6.684226	7.142537	Walking_Scroll
14:52:52.657	0.679974	5.770202	6.8476257	-0.011374311	-0.08296772	0.14535232	0.68960726	6.684226	7.142537	Walking_Scroll
14:52:52.678	0.679974	5.770202	6.8476257	-0.011374311	-0.08296772	0.14535232	0.68960726	6.684226	7.142537	Walking_Scroll
14:52:52.700	0.679974	5.770202	6.8476257	-0.011374311	-0.08296772	0.14535232	0.68960726	6.684226	7.142537	Walking_Scroll
14:52:52.721	0.679974	5.770202	6.8476257	-0.011374311	-0.08296772	0.14535232	0.68960726	6.684226	7.142537	Walking_Scroll
14:52:52.753	0.679974	5.770202	6.8476257	-0.011374311	-0.08296772	0.14535232	0.68960726	6.684226	7.142537	Walking_Scroll
14:52:52.774	0.76137936	5.7175283	5.89231	-0.12194092	-0.060365703	-0.058065794	0.82656235	6.388457	7.3942385	Walking_Scroll
14:52:52.795	0.76137936	5.7175283	5.89231	-0.12194092	-0.060365703	-0.058065794	0.82656235	6.388457	7.3942385	Walking_Scroll
14:52:52.816	0.76137936	5.7175283	5.89231	-0.12194092	-0.060365703	-0.058065794	0.82656235	6.388457	7.3942385	Walking_Scroll
14:52:52.837	0.76137936	5.7175283	5.89231	-0.12194092	-0.060365703	-0.058065794	0.82656235	6.388457	7.3942385	Walking_Scroll
14:52:52.858	0.76137936	5.7175283	5.89231	-0.12194092	-0.060365703	-0.058065794	0.82656235	6.388457	7.3942385	Walking_Scroll
14:52:52.880	0.76137936	5.7175283	5.89231	-0.12194092	-0.060365703	-0.058065794	0.82656235	6.388457	7.3942385	Walking_Scroll
14:52:52.901	0.76137936	5.7175283	5.89231	-0.12194092	-0.060365703	-0.058065794	0.82656235	6.388457	7.3942385	Walking_Scroll
14:52:52.922	0.76137936	5.7175283	5.89231	-0.12194092	-0.060365703	-0.058065794	0.82656235	6.388457	7.3942385	Walking_Scroll
14:52:52.943	-0.29210153	7.5084457	7.7047763	0.16027883	0.055698693	-0.18146057	0.62208223	6.5100737	7.3076844	Walking_Scroll
14:52:52.965	-0.29210153	7.5084457	7.7047763	0.16027883	0.055698693	-0.18146057	0.62208223	6.5100737	7.3076844	Walking_Scroll
14:52:53.003	-0.29210153	7.5084457	7.7047763	0.16027883	0.055698693	-0.18146057	0.62208223	6.5100737	7.3076844	Walking_Scroll
14:52:53.037	-0.29210153	7.5084457	7.7047763	0.16027883	0.055698693	-0.18146057	0.62208223	6.5100737	7.3076844	Walking_Scroll
14:52:53.070	-0.29210153	7.5084457	7.7047763	0.16027883	0.055698693	-0.18146057	0.62208223	6.5100737	7.3076844	Walking_Scroll
14:52:53.104	-0.29210153	7.5084457	7.7047763	0.16027883	0.055698693	-0.18146057	0.62208223	6.5100737	7.3076844	Walking_Scroll
14:52:53.125	0.51716334	6.751855	7.283384	-0.24777916	0.3049317	0.37503767	0.6136413	7.0150547	6.8251557	Walking_Scroll
14:52:53.146	0.51716334	6.751855	7.283384	-0.24777916	0.3049317	0.37503767	0.6136413	7.0150547	6.8251557	Walking_Scroll
14:52:53.167	0.51716334	6.751855	7.283384	-0.24777916	0.3049317	0.37503767	0.6136413	7.0150547	6.8251557	Walking_Scroll
14:52:53.188	0.51716334	6.751855	7.283384	-0.24777916	0.3049317	0.37503767	0.6136413	7.0150547	6.8251557	Walking_Scroll
14:52:53.209	0.51716334	6.751855	7.283384	-0.24777916	0.3049317	0.37503767	0.6136413	7.0150547	6.8251557	Walking_Scroll
14:52:53.229	0.51716334	6.751855	7.283384	-0.24777916	0.3049317	0.37503767	0.6136413	7.0150547	6.8251557	Walking_Scroll
14:52:53.249	0.51716334	6.751855	7.283384	-0.24777916	0.3049317	0.37503767	0.6136413	7.0150547	6.8251557	Walking_Scroll
14:52:53.270	0.51716334	6.751855	7.283384	-0.24777916	0.3049317	0.37503767	0.6136413	7.0150547	6.8251557	Walking_Scroll
14:52:53.291	0.51716334	6.751855	7.283384	-0.24777916	0.3049317	0.37503767	0.6136413	7.0150547	6.8251557	Walking_Scroll
14:52:53.312	0.41181526	5.8061166	7.1229677	-0.53794014	-0.004166101	-0.16802154	0.80011797	6.8020186	7.0187354	Walking_Scroll
14:52:53.333	0.41181526	5.8061166	7.1229677	-0.53794014	-0.004166101	-0.16802154	0.80011797	6.8020186	7.0187354	Walking_Scroll
14:52:53.354	0.41181526	5.8061166	7.1229677	-0.53794014	-0.004166101	-0.16802154	0.80011797	6.8020186	7.0187354	Walking_Scroll
14:52:53.375	0.41181526	5.8061166	7.1229677	-0.53794014	-0.004166101	-0.16802154	0.80011797	6.8020186	7.0187354	Walking_Scroll
14:52:53.395	0.41181526	5.8061166	7.1229677	-0.53794014	-0.004166101	-0.16802154	0.80011797	6.8020186	7.0187354	Walking_Scroll
14:52:53.416	0.41181526	5.8061166	7.1229677	-0.53794014	-0.004166101	-0.16802154	0.80011797	6.8020186	7.0187354	Walking_Scroll
14:52:53.437	0.41181526	5.8061166	7.1229677	-0.53794014	-0.004166101	-0.16802154	0.80011797	6.8020186	7.0187354	Walking_Scroll
14:52:53.459	0.41181526	5.8061166	7.1229677	-0.53794014	-0.004166101	-0.16802154	0.80011797	6.8020186	7.0187354	Walking_Scroll
14:52:53.480	0.7637737	7.728719	6.715941	-0.041306708	-0.0053878315	-0.027522534	0.7403231	6.498428	7.3070292	Walking_Scroll
14:52:53.503	0.7637737	7.728719	6.715941	-0.041306708	-0.0053878315	-0.027522534	0.7403231	6.498428	7.3070292	Walking_Scroll
14:52:53.527	0.7637737	7.728719	6.715941	-0.041306708	-0.0053878315	-0.027522534	0.7403231	6.498428	7.3070292	Walking_Scroll
14:52:53.550	0.7637737	7.728719	6.715941	-0.041306708	-0.0053878315	-0.027522534	0.7403231	6.498428	7.3070292	Walking_Scroll
14:52:53.575	0.7637737	7.728719	6.715941	-0.041306708	-0.0053878315	-0.027522534	0.7403231	6.498428	7.3070292	Walking_Scroll
14:52:53.598	0.7637737	7.728719	6.715941	-0.041306708	-0.0053878315	-0.027522534	0.7403231	6.498428	7.3070292	Walking_Scroll
14:52:53.621	0.7637737	7.728719	6.715941	-0.041306708	-0.0053878315	-0.027522534	0.7403231	6.498428	7.3070292	Walking_Scroll
14:52:53.644	0.7637737	7.728719	6.715941	-0.041306708	-0.0053878315	-0.027522534	0.7403231	6.498428	7.3070292	Walking_Scroll
14:52:53.667	0.97446984	6.6680555	6.196383	0.7491529	0.41855264	0.08060062	0.746157	6.951512	6.876774	Walking_Scroll
14:52:53.692	0.97446984	6.6680555	6.196383	0.7491529	0.41855264	0.08060062	0.746157	6.951512	6.876774	Walking_Scroll
14:52:53.726	0.97446984	6.6680555	6.196383	0.7491529	0.41855264	0.08060062	0.746157	6.951512	6.876774	Walking_Scroll
14:52:53.760	0.97446984	6.6680555	6.196383	0.7491529	0.41855264	0.08060062	0.746157	6.951512	6.876774	Walking_Scroll
14:52:53.794	0.97446984	6.6680555	6.196383	0.7491529	0.41855264	0.08060062	0.746157	6.951512	6.876774	Walking_Scroll
14:52:53.826	0.97446984	6.6680555	6.196383	0.7491529	0.41855264	0.08060062	0.746157	6.951512	6.876774	Walking_Scroll
14:52:53.861	-0.05506832	5.794145	7.8197017	-0.66377836	-0.17093231	0.24309078	0.17219402	6.8097315	7.054655	Walking_Scroll
14:52:53.894	-0.05506832	5.794145	7.8197017	-0.66377836	-0.17093231	0.24309078	0.17219402	6.8097315	7.054655	Walking_Scroll
14:52:53.928	-0.05506832	5.794145	7.8197017	-0.66377836	-0.17093231	0.24309078	0.17219402	6.8097315	7.054655	Walking_Scroll
14:52:53.951	-0.05506832	5.794145	7.8197017	-0.66377836	-0.17093231	0.24309078	0.17219402	6.8097315	7.054655	Walking_Scroll
14:52:53.973	-0.05506832	5.794145	7.8197017	-0.66377836	-0.17093231	0.24309078	0.17219402	6.8097315	7.054655	Walking_Scroll
14:52:53.995	-0.05506832	5.794145	7.8197017	-0.66377836	-0.17093231	0.24309078	0.17219402	6.8097315	7.054655	Walking_Scroll
14:52:54.019	-0.05506832	5.794145	7.8197017	-0.66377836	-0.17093231	0.24309078	0.17219402	6.8097315	7.054655	Walking_Scroll
14:52:54.041	0.011971374	6.897906	5.8324533	0.14317459	-0.31570736	-0.039739836	0.6403268	6.443743	7.3646755	Walking_Scroll
14:52:54.065	0.011971374	6.897906	5.8324533	0.14317459	-0.31570736	-0.039739836	0.6403268	6.443743	7.3646755	Walking_Scroll
14:52:54.088	0.011971374	6.897906	5.8324533	0.14317459	-0.31570736	-0.039739836	0.6403268	6.443743	7.3646755	Walking_Scroll
14:52:54.110	0.011971374	6.897906	5.8324533	0.14317459	-0.31570736	-0.039739836	0.6403268	6.443743	7.3646755	Walking_Scroll
14:52:54.133	0.011971374	6.897906	5.8324533	0.14317459	-0.31570736	-0.039739836	0.6403268	6.443743	7.3646755	Walking_Scroll
14:52:54.156	0.011971374	6.897906	5.8324533	0.14317459	-0.31570736	-0.039739836	0.6403268	6.443743	7.3646755	Walking_Scroll
14:52:54.180	0.011971374	6.897906	5.8324533	0.14317459	-0.31570736	-0.039739836	0.6403268	6.443743	7.3646755	Walking_Scroll
14:52:54.202	0.0071828244	7.450983	7.8963184	0.06559471	0.21146932	-0.01897042	0.5693709	6.641693	7.192639	Walking_Scroll
14:52:54.225	0.0071828244	7.450983	7.8963184	0.06559471	0.21146932	-0.01897042	0.5693709	6.641693	7.192639	Walking_Scroll
14:52:54.248	0.0071828244	7.450983	7.8963184	0.06559471	0.21146932	-0.01897042	0.5693709	6.641693	7.192639	Walking_Scroll
14:52:54.271	0.0071828244	7.450983	7.8963184	0.06559471	0.21146932	-0.01897042	0.5693709	6.641693	7.192639	Walking_Scroll
14:52:54.294	0.0071828244	7.450983	7.8963184	0.06559471	0.21146932	-0.01897042	0.5693709	6.641693	7.192639	Walking_Scroll
14:52:54.316	0.0071828244	7.450983	7.8963184	0.06559471	0.21146932	-0.01897042	0.5693709	6.641693	7.192639	Walking_Scroll
14:52:54.339	0.0071828244	7.450983	7.8963184	0.06559471	0.21146932	-0.01897042	0.5693709	6.641693	7.192639	Walking_Scroll
14:52:54.361	0.0071828244	7.450983	7.8963184	0.06559471	0.21146932	-0.01897042	0.5693709	6.641693	7.192639	Walking_Scroll
14:52:54.383	1.2138973	6.2107487	5.5547175	0.8420045	0.036151003	-0.2688143	0.26052594	6.7150455	7.142168	Walking_Scroll
14:52:54.409	1.2138973	6.2107487	5.5547175	0.8420045	0.036151003	-0.2688143	0.26052594	6.7150455	7.142168	Walking_Scroll
14:52:54.431	1.2138973	6.2107487	5.5547175	0.8420045	0.036151003	-0.2688143	0.26052594	6.7150455	7.142168	Walking_Scroll
14:52:54.454	1.2138973	6.2107487	5.5547175	0.8420045	0.036151003	-0.2688143	0.26052594	6.7150455	7.142168	Walking_Scroll
14:52:54.477	1.2138973	6.2107487	5.5547175	0.8420045	0.036151003	-0.2688143	0.26052594	6.7150455	7.142168	Walking_Scroll
14:52:54.500	1.2138973	6.2107487	5.5547175	0.8420045	0.036151003	-0.2688143	0.26052594	6.7150455	7.142168	Walking_Scroll
14:52:54.524	1.2138973	6.2107487	5.5547175	0.8420045	0.036151003	-0.2688143	0.26052594	6.7150455	7.142168	Walking_Scroll
14:52:54.546	1.2138973	6.2107487	5.5547175	0.8420045	0.036151003	-0.2688143	0.26052594	6.7150455	7.142168	Walking_Scroll
14:52:54.569	0.86912173	5.995264	5.418244	0.020390682	0.007440339	-0.18329316	0.58607703	6.815568	7.0267224	Walking_Scroll
14:52:54.591	0.86912173	5.995264	5.418244	0.020390682	0.007440339	-0.18329316	0.58607703	6.815568	7.0267224	Walking_Scroll
14:52:54.614	0.86912173	5.995264	5.418244	0.020390682	0.007440339	-0.18329316	0.58607703	6.815568	7.0267224	Walking_Scroll
14:52:54.638	0.86912173	5.995264	5.418244	0.020390682	0.007440339	-0.18329316	0.58607703	6.815568	7.0267224	Walking_Scroll
14:52:54.661	0.86912173	5.995264	5.418244	0.020390682	0.007440339	-0.18329316	0.58607703	6.815568	7.0267224	Walking_Scroll
14:52:54.684	0.86912173	5.995264	5.418244	0.020390682	0.007440339	-0.18329316	0.58607703	6.815568	7.0267224	Walking_Scroll
14:52:54.706	0.86912173	5.995264	5.418244	0.020390682	0.007440339	-0.18329316	0.58607703	6.815568	7.0267224	Walking_Scroll
14:52:54.729	0.86912173	5.995264	5.418244	0.020390682	0.007440339	-0.18329316	0.58607703	6.815568	7.0267224	Walking_Scroll
14:52:54.753	0.50040346	7.7670274	6.2682114	0.080866344	-0.15443894	0.00790765	0.59506816	6.896949	6.9461017	Walking_Scroll
14:52:54.776	0.50040346	7.7670274	6.2682114	0.080866344	-0.15443894	0.00790765	0.59506816	6.896949	6.9461017	Walking_Scroll
14:52:54.799	0.50040346	7.7670274	6.2682114	0.080866344	-0.15443894	0.00790765	0.59506816	6.896949	6.9461017	Walking_Scroll
14:52:54.822	0.50040346	7.7670274	6.2682114	0.080866344	-0.15443894	0.00790765	0.59506816	6.896949	6.9461017	Walking_Scroll
14:52:54.845	0.50040346	7.7670274	6.2682114	0.080866344	-0.15443894	0.00790765	0.59506816	6.896949	6.9461017	Walking_Scroll
14:52:54.868	0.50040346	7.7670274	6.2682114	0.080866344	-0.15443894	0.00790765	0.59506816	6.896949	6.9461017	Walking_Scroll
14:52:54.891	0.50040346	7.7670274	6.2682114	0.080866344	-0.15443894	0.00790765	0.59506816	6.896949	6.9461017	Walking_Scroll
14:52:54.914	0.50040346	7.7670274	6.2682114	0.080866344	-0.15443894	0.00790765	0.59506816	6.896949	6.9461017	Walking_Scroll
14:52:54.937	-0.6153286	5.6744313	9.122187	-0.4579168	0.5376714	0.47705215	0.55925333	7.0461297	6.797766	Walking_Scroll
14:52:54.960	-0.6153286	5.6744313	9.122187	-0.4579168	0.5376714	0.47705215	0.55925333	7.0461297	6.797766	Walking_Scroll
14:52:54.984	-0.6153286	5.6744313	9.122187	-0.4579168	0.5376714	0.47705215	0.55925333	7.0461297	6.797766	Walking_Scroll
14:52:55.007	-0.6153286	5.6744313	9.122187	-0.4579168	0.5376714	0.47705215	0.55925333	7.0461297	6.797766	Walking_Scroll
14:52:55.030	-0.6153286	5.6744313	9.122187	-0.4579168	0.5376714	0.47705215	0.55925333	7.0461297	6.797766	Walking_Scroll
14:52:55.053	-0.6153286	5.6744313	9.122187	-0.4579168	0.5376714	0.47705215	0.55925333	7.0461297	6.797766	Walking_Scroll
14:52:55.076	-0.6153286	5.6744313	9.122187	-0.4579168	0.5376714	0.47705215	0.55925333	7.0461297	6.797766	Walking_Scroll
14:52:55.100	-0.5506832	6.368771	5.913859	-0.4579168	0.5376714	0.47705215	0.55925333	7.0461297	6.797766	Walking_Scroll
14:52:55.122	-0.5506832	6.368771	5.913859	-0.085899875	0.2597277	0.15390445	0.41920784	6.862909	6.992495	Walking_Scroll
14:52:55.145	-0.5506832	6.368771	5.913859	-0.085899875	0.2597277	0.15390445	0.41920784	6.862909	6.992495	Walking_Scroll
14:52:55.168	-0.5506832	6.368771	5.913859	-0.085899875	0.2597277	0.15390445	0.41920784	6.862909	6.992495	Walking_Scroll
14:52:55.191	-0.5506832	6.368771	5.913859	-0.085899875	0.2597277	0.15390445	0.41920784	6.862909	6.992495	Walking_Scroll
14:52:55.214	-0.5506832	6.368771	5.913859	-0.085899875	0.2597277	0.15390445	0.41920784	6.862909	6.992495	Walking_Scroll
14:52:55.237	-0.5506832	6.368771	5.913859	-0.085899875	0.2597277	0.15390445	0.41920784	6.862909	6.992495	Walking_Scroll
14:52:55.260	-0.5506832	6.368771	5.913859	-0.085899875	0.2597277	0.15390445	0.41920784	6.862909	6.992495	Walking_Scroll
14:52:55.284	-0.50758624	6.4597535	6.2921543	-0.04619363	0.11250916	0.117252536	0.4564438	6.7659497	7.0840616	Walking_Scroll
14:52:55.306	-0.50758624	6.4597535	6.2921543	-0.04619363	0.11250916	0.117252536	0.4564438	6.7659497	7.0840616	Walking_Scroll
14:52:55.332	-0.50758624	6.4597535	6.2921543	-0.04619363	0.11250916	0.117252536	0.4564438	6.7659497	7.0840616	Walking_Scroll
14:52:55.355	-0.50758624	6.4597535	6.2921543	-0.04619363	0.11250916	0.117252536	0.4564438	6.7659497	7.0840616	Walking_Scroll
14:52:55.378	-0.50758624	6.4597535	6.2921543	-0.04619363	0.11250916	0.117252536	0.4564438	6.7659497	7.0840616	Walking_Scroll
14:52:55.401	-0.50758624	6.4597535	6.2921543	-0.04619363	0.11250916	0.117252536	0.4564438	6.7659497	7.0840616	Walking_Scroll
14:52:55.424	-0.50758624	6.4597535	6.2921543	-0.04619363	0.11250916	0.117252536	0.4564438	6.7659497	7.0840616	Walking_Scroll
14:52:55.448	-0.50758624	6.4597535	6.2921543	-0.04619363	0.11250916	0.117252536	0.4564438	6.7659497	7.0840616	Walking_Scroll
14:52:55.470	3.7326744	8.109408	7.26423	-0.49945563	0.10578964	0.09526138	0.10751579	6.933832	6.9340243	Walking_Scroll
14:52:55.492	3.7326744	8.109408	7.26423	-0.49945563	0.10578964	0.09526138	0.10751579	6.933832	6.9340243	Walking_Scroll
14:52:55.514	3.7326744	8.109408	7.26423	-0.49945563	0.10578964	0.09526138	0.10751579	6.933832	6.9340243	Walking_Scroll
14:52:55.536	3.7326744	8.109408	7.26423	-0.49945563	0.10578964	0.09526138	0.10751579	6.933832	6.9340243	Walking_Scroll
14:52:55.561	3.7326744	8.109408	7.26423	-0.49945563	0.10578964	0.09526138	0.10751579	6.933832	6.9340243	Walking_Scroll
14:52:55.583	3.7326744	8.109408	7.26423	-0.49945563	0.10578964	0.09526138	0.10751579	6.933832	6.9340243	Walking_Scroll
14:52:55.606	3.7326744	8.109408	7.26423	-0.49945563	0.10578964	0.09526138	0.10751579	6.933832	6.9340243	Walking_Scroll
14:52:55.630	3.7326744	8.109408	7.26423	-0.49945563	0.10578964	0.09526138	0.10751579	6.933832	6.9340243	Walking_Scroll
14:52:55.652	0.47885495	4.975303	8.427847	-0.4420343	-0.30349007	-0.1667998	0.5155239	6.3875227	7.4232135	Walking_Scroll
14:52:55.675	0.47885495	4.975303	8.427847	-0.4420343	-0.30349007	-0.1667998	0.5155239	6.3875227	7.4232135	Walking_Scroll
14:52:55.698	0.47885495	4.975303	8.427847	-0.4420343	-0.30349007	-0.1667998	0.5155239	6.3875227	7.4232135	Walking_Scroll
14:52:55.721	0.47885495	4.975303	8.427847	-0.4420343	-0.30349007	-0.1667998	0.5155239	6.3875227	7.4232135	Walking_Scroll
14:52:55.744	0.47885495	4.975303	8.427847	-0.4420343	-0.30349007	-0.1667998	0.5155239	6.3875227	7.4232135	Walking_Scroll
14:52:55.767	0.47885495	4.975303	8.427847	-0.4420343	-0.30349007	-0.1667998	0.5155239	6.3875227	7.4232135	Walking_Scroll
14:52:55.790	0.47885495	4.975303	8.427847	-0.4420343	-0.30349007	-0.1667998	0.5155239	6.3875227	7.4232135	Walking_Scroll
14:52:55.814	0.47885495	4.975303	8.427847	-0.4420343	-0.30349007	-0.1667998	0.5155239	6.3875227	7.4232135	Walking_Scroll
14:52:55.838	-1.3551595	6.1125836	7.0439563	-0.08956506	0.15465885	-0.23521672	0.08841493	5.9833727	7.769284	Walking_Scroll
14:52:55.861	-1.3551595	6.1125836	7.0439563	-0.08956506	0.15465885	-0.23521672	0.08841493	5.9833727	7.769284	Walking_Scroll
14:52:55.883	-1.3551595	6.1125836	7.0439563	-0.08956506	0.15465885	-0.23521672	0.08841493	5.9833727	7.769284	Walking_Scroll
14:52:55.906	-1.3551595	6.1125836	7.0439563	-0.08956506	0.15465885	-0.23521672	0.08841493	5.9833727	7.769284	Walking_Scroll
14:52:55.929	-1.3551595	6.1125836	7.0439563	-0.08956506	0.15465885	-0.23521672	0.08841493	5.9833727	7.769284	Walking_Scroll
14:52:55.952	-1.3551595	6.1125836	7.0439563	-0.08956506	0.15465885	-0.23521672	0.08841493	5.9833727	7.769284	Walking_Scroll
14:52:55.975	-1.3551595	6.1125836	7.0439563	-0.08956506	0.15465885	-0.23521672	0.08841493	5.9833727	7.769284	Walking_Scroll
14:52:55.999	-1.3551595	6.1125836	7.0439563	-0.08956506	0.15465885	-0.23521672	0.08841493	5.9833727	7.769284	Walking_Scroll
14:52:56.022	1.6400782	9.265843	9.857229	0.839561	-0.28760758	0.008518515	0.53653836	6.4102845	7.402072	Walking_Scroll
14:52:56.045	1.6400782	9.265843	9.857229	0.839561	-0.28760758	0.008518515	0.53653836	6.4102845	7.402072	Walking_Scroll
14:52:56.068	1.6400782	9.265843	9.857229	0.839561	-0.28760758	0.008518515	0.53653836	6.4102845	7.402072	Walking_Scroll
14:52:56.091	1.6400782	9.265843	9.857229	0.839561	-0.28760758	0.008518515	0.53653836	6.4102845	7.402072	Walking_Scroll
14:52:56.114	1.6400782	9.265843	9.857229	0.839561	-0.28760758	0.008518515	0.53653836	6.4102845	7.402072	Walking_Scroll
14:52:56.137	1.6400782	9.265843	9.857229	0.839561	-0.28760758	0.008518515	0.53653836	6.4102845	7.402072	Walking_Scroll
14:52:56.160	1.6400782	9.265843	9.857229	0.839561	-0.28760758	0.008518515	0.53653836	6.4102845	7.402072	Walking_Scroll
14:52:56.184	0.4166038	4.6640472	4.381523	0.4418877	-0.046926666	-0.012250902	0.81659275	7.38896	6.3958387	Walking_Scroll
14:52:56.207	0.4166038	4.6640472	4.381523	0.4418877	-0.046926666	-0.012250902	0.81659275	7.38896	6.3958387	Walking_Scroll
14:52:56.230	0.4166038	4.6640472	4.381523	0.4418877	-0.046926666	-0.012250902	0.81659275	7.38896	6.3958387	Walking_Scroll
14:52:56.253	0.4166038	4.6640472	4.381523	0.4418877	-0.046926666	-0.012250902	0.81659275	7.38896	6.3958387	Walking_Scroll
14:52:56.276	0.4166038	4.6640472	4.381523	0.4418877	-0.046926666	-0.012250902	0.81659275	7.38896	6.3958387	Walking_Scroll
14:52:56.299	0.4166038	4.6640472	4.381523	0.4418877	-0.046926666	-0.012250902	0.81659275	7.38896	6.3958387	Walking_Scroll
14:52:56.322	0.4166038	4.6640472	4.381523	0.4418877	-0.046926666	-0.012250902	0.81659275	7.38896	6.3958387	Walking_Scroll
14:52:56.345	0.4166038	4.6640472	4.381523	0.4418877	-0.046926666	-0.012250902	0.81659275	7.38896	6.3958387	Walking_Scroll
14:52:56.370	0.0023942748	6.304126	5.0040345	-0.18241657	-0.47208887	-0.53698415	1.0438547	7.3745933	6.3793464	Walking_Scroll
14:52:56.392	0.0023942748	6.304126	5.0040345	-0.18241657	-0.47208887	-0.53698415	1.0438547	7.3745933	6.3793464	Walking_Scroll
14:52:56.415	0.0023942748	6.304126	5.0040345	-0.18241657	-0.47208887	-0.53698415	1.0438547	7.3745933	6.3793464	Walking_Scroll
14:52:56.437	0.0023942748	6.304126	5.0040345	-0.18241657	-0.47208887	-0.53698415	1.0438547	7.3745933	6.3793464	Walking_Scroll
14:52:56.459	0.0023942748	6.304126	5.0040345	-0.18241657	-0.47208887	-0.53698415	1.0438547	7.3745933	6.3793464	Walking_Scroll
14:52:56.481	0.0023942748	6.304126	5.0040345	-0.18241657	-0.47208887	-0.53698415	1.0438547	7.3745933	6.3793464	Walking_Scroll
14:52:56.504	0.0023942748	6.304126	5.0040345	-0.18241657	-0.47208887	-0.53698415	1.0438547	7.3745933	6.3793464	Walking_Scroll
14:52:56.527	0.0023942748	6.304126	5.0040345	-0.18241657	-0.47208887	-0.53698415	1.0438547	7.3745933	6.3793464	Walking_Scroll
14:52:56.550	-0.11971374	8.171659	6.466936	0.031386256	-0.21186028	-0.4111459	0.93397117	7.3456774	6.4295387	Walking_Scroll
14:52:56.574	-0.11971374	8.171659	6.466936	0.031386256	-0.21186028	-0.4111459	0.93397117	7.3456774	6.4295387	Walking_Scroll
14:52:56.597	-0.11971374	8.171659	6.466936	0.031386256	-0.21186028	-0.4111459	0.93397117	7.3456774	6.4295387	Walking_Scroll
14:52:56.620	-0.11971374	8.171659	6.466936	0.031386256	-0.21186028	-0.4111459	0.93397117	7.3456774	6.4295387	Walking_Scroll
14:52:56.643	-0.11971374	8.171659	6.466936	0.031386256	-0.21186028	-0.4111459	0.93397117	7.3456774	6.4295387	Walking_Scroll
14:52:56.665	-0.11971374	8.171659	6.466936	0.031386256	-0.21186028	-0.4111459	0.93397117	7.3456774	6.4295387	Walking_Scroll
14:52:56.688	-0.11971374	8.171659	6.466936	0.031386256	-0.21186028	-0.4111459	0.93397117	7.3456774	6.4295387	Walking_Scroll
14:52:56.711	-0.11971374	8.171659	6.466936	0.031386256	-0.21186028	-0.4111459	0.93397117	7.3456774	6.4295387	Walking_Scroll
14:52:56.735	2.1883671	6.694392	7.2594414	-0.38888904	0.28904924	-0.07761349	0.3928025	7.4849286	6.323913	Walking_Scroll
14:52:56.758	2.1883671	6.694392	7.2594414	-0.38888904	0.28904924	-0.07761349	0.3928025	7.4849286	6.323913	Walking_Scroll
14:52:56.781	2.1883671	6.694392	7.2594414	-0.38888904	0.28904924	-0.07761349	0.3928025	7.4849286	6.323913	Walking_Scroll
14:52:56.804	2.1883671	6.694392	7.2594414	-0.38888904	0.28904924	-0.07761349	0.3928025	7.4849286	6.323913	Walking_Scroll
14:52:56.827	2.1883671	6.694392	7.2594414	-0.38888904	0.28904924	-0.07761349	0.3928025	7.4849286	6.323913	Walking_Scroll
14:52:56.851	2.1883671	6.694392	7.2594414	-0.38888904	0.28904924	-0.07761349	0.3928025	7.4849286	6.323913	Walking_Scroll
14:52:56.873	2.1883671	6.694392	7.2594414	-0.38888904	0.28904924	-0.07761349	0.3928025	7.4849286	6.323913	Walking_Scroll
14:52:56.896	2.1883671	6.694392	7.2594414	-0.38888904	0.28904924	-0.07761349	0.3928025	7.4849286	6.323913	Walking_Scroll
14:52:56.920	-0.26337022	6.2251143	5.827665	-0.7120367	-0.007831292	-0.11121108	-0.097418025	7.3813853	6.4556923	Walking_Scroll
14:52:56.943	-0.26337022	6.2251143	5.827665	-0.7120367	-0.007831292	-0.11121108	-0.097418025	7.3813853	6.4556923	Walking_Scroll
14:52:56.965	-0.26337022	6.2251143	5.827665	-0.7120367	-0.007831292	-0.11121108	-0.097418025	7.3813853	6.4556923	Walking_Scroll
14:52:56.988	-0.26337022	6.2251143	5.827665	-0.7120367	-0.007831292	-0.11121108	-0.097418025	7.3813853	6.4556923	Walking_Scroll
14:52:57.011	-0.26337022	6.2251143	5.827665	-0.7120367	-0.007831292	-0.11121108	-0.097418025	7.3813853	6.4556923	Walking_Scroll
14:52:57.034	-0.26337022	6.2251143	5.827665	-0.7120367	-0.007831292	-0.11121108	-0.097418025	7.3813853	6.4556923	Walking_Scroll
14:52:57.057	-0.26337022	6.2251143	5.827665	-0.7120367	-0.007831292	-0.11121108	-0.097418025	7.3813853	6.4556923	Walking_Scroll
14:52:57.085	-0.26337022	6.2251143	5.827665	-0.7120367	-0.007831292	-0.11121108	-0.097418025	7.3813853	6.4556923	Walking_Scroll
14:52:57.106	-0.5554718	7.450983	7.21395	0.3294885	0.02637716	-0.049513683	-0.22609	7.066368	6.796	Walking_Scroll
14:52:57.127	-0.5554718	7.450983	7.21395	0.3294885	0.02637716	-0.049513683	-0.22609	7.066368	6.796	Walking_Scroll
14:52:57.148	-0.5554718	7.450983	7.21395	0.3294885	0.02637716	-0.049513683	-0.22609	7.066368	6.796	Walking_Scroll
14:52:57.169	-0.5554718	7.450983	7.21395	0.3294885	0.02637716	-0.049513683	-0.22609	7.066368	6.796	Walking_Scroll
14:52:57.190	-0.5554718	7.450983	7.21395	0.3294885	0.02637716	-0.049513683	-0.22609	7.066368	6.796	Walking_Scroll
14:52:57.211	-0.5554718	7.450983	7.21395	0.3294885	0.02637716	-0.049513683	-0.22609	7.066368	6.796	Walking_Scroll
14:52:57.232	-0.5554718	7.450983	7.21395	0.3294885	0.02637716	-0.049513683	-0.22609	7.066368	6.796	Walking_Scroll
14:52:57.253	-0.5554718	7.450983	7.21395	0.3294885	0.02637716	-0.049513683	-0.22609	7.066368	6.796	Walking_Scroll
14:52:57.275	-2.020768	6.2179317	8.497281	-0.52572286	0.3928963	0.47033265	-0.17548458	7.3829055	6.4523034	Walking_Scroll
14:52:57.296	-2.020768	6.2179317	8.497281	-0.52572286	0.3928963	0.47033265	-0.17548458	7.3829055	6.4523034	Walking_Scroll
14:52:57.318	-2.020768	6.2179317	8.497281	-0.52572286	0.3928963	0.47033265	-0.17548458	7.3829055	6.4523034	Walking_Scroll
14:52:57.340	-2.020768	6.2179317	8.497281	-0.52572286	0.3928963	0.47033265	-0.17548458	7.3829055	6.4523034	Walking_Scroll
14:52:57.362	-2.020768	6.2179317	8.497281	-0.52572286	0.3928963	0.47033265	-0.17548458	7.3829055	6.4523034	Walking_Scroll
14:52:57.384	-2.020768	6.2179317	8.497281	-0.52572286	0.3928963	0.47033265	-0.17548458	7.3829055	6.4523034	Walking_Scroll
14:52:57.407	-2.020768	6.2179317	8.497281	-0.52572286	0.3928963	0.47033265	-0.17548458	7.3829055	6.4523034	Walking_Scroll
14:52:57.429	-2.020768	6.2179317	8.497281	-0.52572286	0.3928963	0.47033265	-0.17548458	7.3829055	6.4523034	Walking_Scroll
14:52:57.450	-1.1971374	6.229903	5.9210415	-0.44814298	0.2823297	0.6303793	-0.3772044	7.0162187	6.8411064	Walking_Scroll
14:52:57.471	-1.1971374	6.229903	5.9210415	-0.44814298	0.2823297	0.6303793	-0.3772044	7.0162187	6.8411064	Walking_Scroll
14:52:57.492	-1.1971374	6.229903	5.9210415	-0.44814298	0.2823297	0.6303793	-0.3772044	7.0162187	6.8411064	Walking_Scroll
14:52:57.513	-1.1971374	6.229903	5.9210415	-0.44814298	0.2823297	0.6303793	-0.3772044	7.0162187	6.8411064	Walking_Scroll
14:52:57.534	-1.1971374	6.229903	5.9210415	-0.44814298	0.2823297	0.6303793	-0.3772044	7.0162187	6.8411064	Walking_Scroll
14:52:57.555	-1.1971374	6.229903	5.9210415	-0.44814298	0.2823297	0.6303793	-0.3772044	7.0162187	6.8411064	Walking_Scroll
14:52:57.576	-1.1971374	6.229903	5.9210415	-0.44814298	0.2823297	0.6303793	-0.3772044	7.0162187	6.8411064	Walking_Scroll
14:52:57.598	-1.1971374	6.229903	5.9210415	-0.44814298	0.2823297	0.6303793	-0.3772044	7.0162187	6.8411064	Walking_Scroll
14:52:57.619	-0.016759925	6.814106	6.6417184	0.017947221	0.06302907	0.026844474	-0.23041911	6.710907	7.1470942	Walking_Scroll
14:52:57.640	-0.016759925	6.814106	6.6417184	0.017947221	0.06302907	0.026844474	-0.23041911	6.710907	7.1470942	Walking_Scroll
14:52:57.661	-0.016759925	6.814106	6.6417184	0.017947221	0.06302907	0.026844474	-0.23041911	6.710907	7.1470942	Walking_Scroll
14:52:57.682	-0.016759925	6.814106	6.6417184	0.017947221	0.06302907	0.026844474	-0.23041911	6.710907	7.1470942	Walking_Scroll
14:52:57.703	-0.016759925	6.814106	6.6417184	0.017947221	0.06302907	0.026844474	-0.23041911	6.710907	7.1470942	Walking_Scroll
14:52:57.724	-0.016759925	6.814106	6.6417184	0.017947221	0.06302907	0.026844474	-0.23041911	6.710907	7.1470942	Walking_Scroll
14:52:57.745	-0.016759925	6.814106	6.6417184	0.017947221	0.06302907	0.026844474	-0.23041911	6.710907	7.1470942	Walking_Scroll
14:52:57.766	-0.016759925	6.814106	6.6417184	0.017947221	0.06302907	0.026844474	-0.23041911	6.710907	7.1470942	Walking_Scroll
14:52:57.787	-0.016759925	6.814106	6.6417184	0.017947221	0.06302907	0.026844474	-0.23041911	6.710907	7.1470942	Walking_Scroll
14:52:57.809	-0.21787901	8.648121	7.59464	0.6428624	-0.22285587	-0.428861	-0.31456003	6.9426208	6.918912	Walking_Scroll
14:52:57.843	-0.21787901	8.648121	7.59464	0.6428624	-0.22285587	-0.428861	-0.31456003	6.9426208	6.918912	Walking_Scroll
14:52:57.864	-0.21787901	8.648121	7.59464	0.6428624	-0.22285587	-0.428861	-0.31456003	6.9426208	6.918912	Walking_Scroll
14:52:57.885	-0.21787901	8.648121	7.59464	0.6428624	-0.22285587	-0.428861	-0.31456003	6.9426208	6.918912	Walking_Scroll
14:52:57.906	-0.21787901	8.648121	7.59464	0.6428624	-0.22285587	-0.428861	-0.31456003	6.9426208	6.918912	Walking_Scroll
14:52:57.926	-0.21787901	8.648121	7.59464	0.6428624	-0.22285587	-0.428861	-0.31456003	6.9426208	6.918912	Walking_Scroll
14:52:57.948	-0.21787901	8.648121	7.59464	0.6428624	-0.22285587	-0.428861	-0.31456003	6.9426208	6.918912	Walking_Scroll
14:52:57.969	-0.21787901	8.648121	7.59464	0.6428624	-0.22285587	-0.428861	-0.31456003	6.9426208	6.918912	Walking_Scroll
14:52:57.990	-0.85954463	6.646507	4.3671575	0.44494203	-0.19475606	-0.36349842	-0.6330277	7.379768	6.427179	Walking_Scroll
14:52:58.012	-0.85954463	6.646507	4.3671575	0.44494203	-0.19475606	-0.36349842	-0.6330277	7.379768	6.427179	Walking_Scroll
14:52:58.034	-0.85954463	6.646507	4.3671575	0.44494203	-0.19475606	-0.36349842	-0.6330277	7.379768	6.427179	Walking_Scroll
14:52:58.057	-0.85954463	6.646507	4.3671575	0.44494203	-0.19475606	-0.36349842	-0.6330277	7.379768	6.427179	Walking_Scroll
14:52:58.092	-0.85954463	6.646507	4.3671575	0.44494203	-0.19475606	-0.36349842	-0.6330277	7.379768	6.427179	Walking_Scroll
14:52:58.126	-0.85954463	6.646507	4.3671575	0.44494203	-0.19475606	-0.36349842	-0.6330277	7.379768	6.427179	Walking_Scroll
14:52:58.160	-1.0271438	6.201172	6.0479383	-0.33146772	0.32386854	0.10931128	-0.6737946	7.151325	6.6764383	Walking_Scroll
14:52:58.193	-1.0271438	6.201172	6.0479383	-0.33146772	0.32386854	0.10931128	-0.6737946	7.151325	6.6764383	Walking_Scroll
14:52:58.226	-1.0271438	6.201172	6.0479383	-0.33146772	0.32386854	0.10931128	-0.6737946	7.151325	6.6764383	Walking_Scroll
14:52:58.260	-1.0271438	6.201172	6.0479383	-0.33146772	0.32386854	0.10931128	-0.6737946	7.151325	6.6764383	Walking_Scroll
14:52:58.293	-1.0271438	6.201172	6.0479383	-0.33146772	0.32386854	0.10931128	-0.6737946	7.151325	6.6764383	Walking_Scroll
14:52:58.327	-1.0271438	6.201172	6.0479383	-0.33146772	0.32386854	0.10931128	-0.6737946	7.151325	6.6764383	Walking_Scroll
14:52:58.360	-0.7853221	7.8747697	7.161276	-0.044971902	0.41916353	0.09342879	-0.8971207	6.9813957	6.8282924	Walking_Scroll
14:52:58.381	-0.7853221	7.8747697	7.161276	-0.044971902	0.41916353	0.09342879	-0.8971207	6.9813957	6.8282924	Walking_Scroll
14:52:58.402	-0.7853221	7.8747697	7.161276	-0.044971902	0.41916353	0.09342879	-0.8971207	6.9813957	6.8282924	Walking_Scroll
14:52:58.428	-0.7853221	7.8747697	7.161276	-0.044971902	0.41916353	0.09342879	-0.8971207	6.9813957	6.8282924	Walking_Scroll
14:52:58.449	-0.7853221	7.8747697	7.161276	-0.044971902	0.41916353	0.09342879	-0.8971207	6.9813957	6.8282924	Walking_Scroll
14:52:58.469	-0.7853221	7.8747697	7.161276	-0.044971902	0.41916353	0.09342879	-0.8971207	6.9813957	6.8282924	Walking_Scroll
14:52:58.491	-0.7853221	7.8747697	7.161276	-0.044971902	0.41916353	0.09342879	-0.8971207	6.9813957	6.8282924	Walking_Scroll
14:52:58.512	-0.7853221	7.8747697	7.161276	-0.044971902	0.41916353	0.09342879	-0.8971207	6.9813957	6.8282924	Walking_Scroll
14:52:58.533	-1.4509305	7.190007	7.9968777	0.027110199	0.348914	0.12213945	-0.976866	7.1124144	6.680539	Walking_Scroll
14:52:58.554	-1.4509305	7.190007	7.9968777	0.027110199	0.348914	0.12213945	-0.976866	7.1124144	6.680539	Walking_Scroll
14:52:58.576	-1.4509305	7.190007	7.9968777	0.027110199	0.348914	0.12213945	-0.976866	7.1124144	6.680539	Walking_Scroll
14:52:58.600	-1.4509305	7.190007	7.9968777	0.027110199	0.348914	0.12213945	-0.976866	7.1124144	6.680539	Walking_Scroll
14:52:58.623	-1.4509305	7.190007	7.9968777	0.027110199	0.348914	0.12213945	-0.976866	7.1124144	6.680539	Walking_Scroll
14:52:58.645	-1.4509305	7.190007	7.9968777	0.027110199	0.348914	0.12213945	-0.976866	7.1124144	6.680539	Walking_Scroll
14:52:58.669	-1.4509305	7.190007	7.9968777	0.027110199	0.348914	0.12213945	-0.976866	7.1124144	6.680539	Walking_Scroll
14:52:58.693	-1.4509305	7.190007	7.9968777	0.027110199	0.348914	0.12213945	-0.976866	7.1124144	6.680539	Walking_Scroll
14:52:58.714	0.19633053	5.849213	6.488485	0.3502579	-0.05731138	0.2302626	-0.87253547	6.9445043	6.868975	Walking_Scroll
14:52:58.734	0.19633053	5.849213	6.488485	0.3502579	-0.05731138	0.2302626	-0.87253547	6.9445043	6.868975	Walking_Scroll
14:52:58.755	0.19633053	5.849213	6.488485	0.3502579	-0.05731138	0.2302626	-0.87253547	6.9445043	6.868975	Walking_Scroll
14:52:58.776	0.19633053	5.849213	6.488485	0.3502579	-0.05731138	0.2302626	-0.87253547	6.9445043	6.868975	Walking_Scroll
14:52:58.798	0.19633053	5.849213	6.488485	0.3502579	-0.05731138	0.2302626	-0.87253547	6.9445043	6.868975	Walking_Scroll
14:52:58.820	0.19633053	5.849213	6.488485	0.3502579	-0.05731138	0.2302626	-0.87253547	6.9445043	6.868975	Walking_Scroll
14:52:58.841	0.19633053	5.849213	6.488485	0.3502579	-0.05731138	0.2302626	-0.87253547	6.9445043	6.868975	Walking_Scroll
14:52:58.863	0.19633053	5.849213	6.488485	0.3502579	-0.05731138	0.2302626	-0.87253547	6.9445043	6.868975	Walking_Scroll
14:52:58.885	0.2370332	6.646507	5.2578273	-0.08040208	-0.31937256	-0.04829195	-0.26796955	6.922724	6.940773	Walking_Scroll
14:52:58.908	0.2370332	6.646507	5.2578273	-0.08040208	-0.31937256	-0.04829195	-0.26796955	6.922724	6.940773	Walking_Scroll
14:52:58.931	0.2370332	6.646507	5.2578273	-0.08040208	-0.31937256	-0.04829195	-0.26796955	6.922724	6.940773	Walking_Scroll
14:52:58.952	0.2370332	6.646507	5.2578273	-0.08040208	-0.31937256	-0.04829195	-0.26796955	6.922724	6.940773	Walking_Scroll
14:52:58.974	0.2370332	6.646507	5.2578273	-0.08040208	-0.31937256	-0.04829195	-0.26796955	6.922724	6.940773	Walking_Scroll
14:52:58.995	0.2370332	6.646507	5.2578273	-0.08040208	-0.31937256	-0.04829195	-0.26796955	6.922724	6.940773	Walking_Scroll
14:52:59.017	0.2370332	6.646507	5.2578273	-0.08040208	-0.31937256	-0.04829195	-0.26796955	6.922724	6.940773	Walking_Scroll
14:52:59.038	0.2370332	6.646507	5.2578273	-0.08040208	-0.31937256	-0.04829195	-0.26796955	6.922724	6.940773	Walking_Scroll
14:52:59.060	-0.26337022	8.58587	7.352818	0.0814772	-0.27416855	-0.25904047	-0.31269664	7.0060124	6.8548064	Walking_Scroll
14:52:59.081	-0.26337022	8.58587	7.352818	0.0814772	-0.27416855	-0.25904047	-0.31269664	7.0060124	6.8548064	Walking_Scroll
14:52:59.102	-0.26337022	8.58587	7.352818	0.0814772	-0.27416855	-0.25904047	-0.31269664	7.0060124	6.8548064	Walking_Scroll
14:52:59.124	-0.26337022	8.58587	7.352818	0.0814772	-0.27416855	-0.25904047	-0.31269664	7.0060124	6.8548064	Walking_Scroll
14:52:59.145	-0.26337022	8.58587	7.352818	0.0814772	-0.27416855	-0.25904047	-0.31269664	7.0060124	6.8548064	Walking_Scroll
14:52:59.167	-0.26337022	8.58587	7.352818	0.0814772	-0.27416855	-0.25904047	-0.31269664	7.0060124	6.8548064	Walking_Scroll
14:52:59.188	-0.26337022	8.58587	7.352818	0.0814772	-0.27416855	-0.25904047	-0.31269664	7.0060124	6.8548064	Walking_Scroll
14:52:59.209	-0.26337022	8.58587	7.352818	0.0814772	-0.27416855	-0.25904047	-0.31269664	7.0060124	6.8548064	Walking_Scroll
14:52:59.231	-0.26337022	8.58587	7.352818	0.0814772	-0.27416855	-0.25904047	-0.31269664	7.0060124	6.8548064	Walking_Scroll
14:52:59.253	1.1971374	4.5874305	7.9346266	0.44921806	-0.3010466	-0.50583	-0.33670565	6.9963875	6.8634887	Walking_Scroll
14:52:59.274	1.1971374	4.5874305	7.9346266	0.44921806	-0.3010466	-0.50583	-0.33670565	6.9963875	6.8634887	Walking_Scroll
14:52:59.295	1.1971374	4.5874305	7.9346266	0.44921806	-0.3010466	-0.50583	-0.33670565	6.9963875	6.8634887	Walking_Scroll
14:52:59.316	1.1971374	4.5874305	7.9346266	0.44921806	-0.3010466	-0.50583	-0.33670565	6.9963875	6.8634887	Walking_Scroll
14:52:59.338	1.1971374	4.5874305	7.9346266	0.44921806	-0.3010466	-0.50583	-0.33670565	6.9963875	6.8634887	Walking_Scroll
14:52:59.359	1.1971374	4.5874305	7.9346266	0.44921806	-0.3010466	-0.50583	-0.33670565	6.9963875	6.8634887	Walking_Scroll
14:52:59.381	1.1971374	4.5874305	7.9346266	0.44921806	-0.3010466	-0.50583	-0.33670565	6.9963875	6.8634887	Walking_Scroll
14:52:59.416	1.1971374	4.5874305	7.9346266	0.44921806	-0.3010466	-0.50583	-0.33670565	6.9963875	6.8634887	Walking_Scroll
14:52:59.449	-1.1875603	6.2873654	6.447782	-0.4383691	-0.35785708	-0.20589519	-0.38520756	6.9391127	6.9188614	Walking_Scroll
14:52:59.482	-1.1875603	6.2873654	6.447782	-0.4383691	-0.35785708	-0.20589519	-0.38520756	6.9391127	6.9188614	Walking_Scroll
14:52:59.518	-1.1875603	6.2873654	6.447782	-0.4383691	-0.35785708	-0.20589519	-0.38520756	6.9391127	6.9188614	Walking_Scroll
14:52:59.552	-1.1875603	6.2873654	6.447782	-0.4383691	-0.35785708	-0.20589519	-0.38520756	6.9391127	6.9188614	Walking_Scroll
14:52:59.585	-1.1875603	6.2873654	6.447782	-0.4383691	-0.35785708	-0.20589519	-0.38520756	6.9391127	6.9188614	Walking_Scroll
14:52:59.618	-0.43815228	7.0894475	6.517216	-0.07062824	0.1326677	-0.09227425	-0.48940253	6.701812	7.142586	Walking_Scroll
14:52:59.651	-0.43815228	7.0894475	6.517216	-0.07062824	0.1326677	-0.09227425	-0.48940253	6.701812	7.142586	Walking_Scroll
14:52:59.674	-0.43815228	7.0894475	6.517216	-0.07062824	0.1326677	-0.09227425	-0.48940253	6.701812	7.142586	Walking_Scroll
14:52:59.696	-0.43815228	7.0894475	6.517216	-0.07062824	0.1326677	-0.09227425	-0.48940253	6.701812	7.142586	Walking_Scroll
14:52:59.719	-0.43815228	7.0894475	6.517216	-0.07062824	0.1326677	-0.09227425	-0.48940253	6.701812	7.142586	Walking_Scroll
14:52:59.741	-0.43815228	7.0894475	6.517216	-0.07062824	0.1326677	-0.09227425	-0.48940253	6.701812	7.142586	Walking_Scroll
14:52:59.765	-0.43815228	7.0894475	6.517216	-0.07062824	0.1326677	-0.09227425	-0.48940253	6.701812	7.142586	Walking_Scroll
14:52:59.788	-0.7637737	7.6640735	7.5754857	0.022223279	0.4246613	0.07510283	-0.5852676	6.9531903	6.89064	Walking_Scroll
14:52:59.811	-0.7637737	7.6640735	7.5754857	0.022223279	0.4246613	0.07510283	-0.5852676	6.9531903	6.89064	Walking_Scroll
14:52:59.834	-0.7637737	7.6640735	7.5754857	0.022223279	0.4246613	0.07510283	-0.5852676	6.9531903	6.89064	Walking_Scroll
14:52:59.857	-0.7637737	7.6640735	7.5754857	0.022223279	0.4246613	0.07510283	-0.5852676	6.9531903	6.89064	Walking_Scroll
14:52:59.881	-0.7637737	7.6640735	7.5754857	0.022223279	0.4246613	0.07510283	-0.5852676	6.9531903	6.89064	Walking_Scroll
14:52:59.904	-0.7637737	7.6640735	7.5754857	0.022223279	0.4246613	0.07510283	-0.5852676	6.9531903	6.89064	Walking_Scroll
14:52:59.927	-0.7637737	7.6640735	7.5754857	0.022223279	0.4246613	0.07510283	-0.5852676	6.9531903	6.89064	Walking_Scroll
14:52:59.950	-0.7637737	7.6640735	7.5754857	0.022223279	0.4246613	0.07510283	-0.5852676	6.9531903	6.89064	Walking_Scroll
14:52:59.975	-1.3814965	4.7167215	3.902668	-0.19707735	0.539504	-0.049513683	-1.0786678	6.873364	6.9111238	Walking_Scroll
14:53:00.000	-1.3814965	4.7167215	3.902668	-0.19707735	0.539504	-0.049513683	-1.0786678	6.873364	6.9111238	Walking_Scroll
14:53:00.023	-1.3814965	4.7167215	3.902668	-0.19707735	0.539504	-0.049513683	-1.0786678	6.873364	6.9111238	Walking_Scroll
14:53:00.044	-1.3814965	4.7167215	3.902668	-0.19707735	0.539504	-0.049513683	-1.0786678	6.873364	6.9111238	Walking_Scroll
14:53:00.065	-1.3814965	4.7167215	3.902668	-0.19707735	0.539504	-0.049513683	-1.0786678	6.873364	6.9111238	Walking_Scroll
14:53:00.087	-1.3814965	4.7167215	3.902668	-0.19707735	0.539504	-0.049513683	-1.0786678	6.873364	6.9111238	Walking_Scroll
14:53:00.109	-1.3814965	4.7167215	3.902668	-0.19707735	0.539504	-0.049513683	-1.0786678	6.873364	6.9111238	Walking_Scroll
14:53:00.130	-1.3814965	4.7167215	3.902668	-0.19707735	0.539504	-0.049513683	-1.0786678	6.873364	6.9111238	Walking_Scroll
14:53:00.151	0.54828894	4.659259	7.963358	-1.8079289	-0.3413637	0.48254997	-1.5177636	5.3604555	8.070456	Walking_Scroll
14:53:00.173	0.54828894	4.659259	7.963358	-1.8079289	-0.3413637	0.48254997	-1.5177636	5.3604555	8.070456	Walking_Scroll
14:53:00.196	0.54828894	4.659259	7.963358	-1.8079289	-0.3413637	0.48254997	-1.5177636	5.3604555	8.070456	Walking_Scroll
14:53:00.219	0.54828894	4.659259	7.963358	-1.8079289	-0.3413637	0.48254997	-1.5177636	5.3604555	8.070456	Walking_Scroll
14:53:00.242	0.54828894	4.659259	7.963358	-1.8079289	-0.3413637	0.48254997	-1.5177636	5.3604555	8.070456	Walking_Scroll
14:53:00.265	0.54828894	4.659259	7.963358	-1.8079289	-0.3413637	0.48254997	-1.5177636	5.3604555	8.070456	Walking_Scroll
14:53:00.288	0.54828894	4.659259	7.963358	-1.8079289	-0.3413637	0.48254997	-1.5177636	5.3604555	8.070456	Walking_Scroll
14:53:00.311	0.54828894	4.659259	7.963358	-1.8079289	-0.3413637	0.48254997	-1.5177636	5.3604555	8.070456	Walking_Scroll
14:53:00.332	-1.3000913	3.2777622	13.489345	-0.4560842	-0.23751663	-0.46978897	-1.1648748	3.6895385	9.011145	Walking_Scroll
14:53:00.354	-1.3000913	3.2777622	13.489345	-0.4560842	-0.23751663	-0.46978897	-1.1648748	3.6895385	9.011145	Walking_Scroll
14:53:00.376	-1.3000913	3.2777622	13.489345	-0.4560842	-0.23751663	-0.46978897	-1.1648748	3.6895385	9.011145	Walking_Scroll
14:53:00.400	-1.3000913	3.2777622	13.489345	-0.4560842	-0.23751663	-0.46978897	-1.1648748	3.6895385	9.011145	Walking_Scroll
14:53:00.422	-1.3000913	3.2777622	13.489345	-0.4560842	-0.23751663	-0.46978897	-1.1648748	3.6895385	9.011145	Walking_Scroll
14:53:00.446	-1.3000913	3.2777622	13.489345	-0.4560842	-0.23751663	-0.46978897	-1.1648748	3.6895385	9.011145	Walking_Scroll
14:53:00.469	-1.3000913	3.2777622	13.489345	-0.4560842	-0.23751663	-0.46978897	-1.1648748	3.6895385	9.011145	Walking_Scroll
14:53:00.492	-1.3000913	3.2777622	13.489345	-0.4560842	-0.23751663	-0.46978897	-1.1648748	3.6895385	9.011145	Walking_Scroll
14:53:00.514	-0.72546524	2.7558103	9.873989	0.6135408	-0.34075284	-0.2865294	-0.59050906	3.891204	8.982215	Walking_Scroll
14:53:00.536	-0.72546524	2.7558103	9.873989	0.6135408	-0.34075284	-0.2865294	-0.59050906	3.891204	8.982215	Walking_Scroll
14:53:00.560	-0.72546524	2.7558103	9.873989	0.6135408	-0.34075284	-0.2865294	-0.59050906	3.891204	8.982215	Walking_Scroll
14:53:00.583	-0.72546524	2.7558103	9.873989	0.6135408	-0.34075284	-0.2865294	-0.59050906	3.891204	8.982215	Walking_Scroll
14:53:00.606	-0.72546524	2.7558103	9.873989	0.6135408	-0.34075284	-0.2865294	-0.59050906	3.891204	8.982215	Walking_Scroll
14:53:00.629	-0.72546524	2.7558103	9.873989	0.6135408	-0.34075284	-0.2865294	-0.59050906	3.891204	8.982215	Walking_Scroll
14:53:00.652	-0.72546524	2.7558103	9.873989	0.6135408	-0.34075284	-0.2865294	-0.59050906	3.891204	8.982215	Walking_Scroll
14:53:00.676	-0.72546524	2.7558103	9.873989	0.6135408	-0.34075284	-0.2865294	-0.59050906	3.891204	8.982215	Walking_Scroll
14:53:00.701	-1.3455825	0.9768641	13.170906	-0.3821695	0.14610675	-0.49605617	-1.1489708	4.243099	8.766204	Walking_Scroll
14:53:00.724	-1.3455825	0.9768641	13.170906	-0.3821695	0.14610675	-0.49605617	-1.1489708	4.243099	8.766204	Walking_Scroll
14:53:00.747	-1.3455825	0.9768641	13.170906	-0.3821695	0.14610675	-0.49605617	-1.1489708	4.243099	8.766204	Walking_Scroll
14:53:00.770	-1.3455825	0.9768641	13.170906	-0.3821695	0.14610675	-0.49605617	-1.1489708	4.243099	8.766204	Walking_Scroll
14:53:00.793	-1.3455825	0.9768641	13.170906	-0.3821695	0.14610675	-0.49605617	-1.1489708	4.243099	8.766204	Walking_Scroll
14:53:00.816	-1.3455825	0.9768641	13.170906	-0.3821695	0.14610675	-0.49605617	-1.1489708	4.243099	8.766204	Walking_Scroll
14:53:00.841	-1.3455825	0.9768641	13.170906	-0.3821695	0.14610675	-0.49605617	-1.1489708	4.243099	8.766204	Walking_Scroll
14:53:00.863	-0.9289786	7.7861814	9.289786	-0.257553	0.07952244	0.22720827	-0.8365084	3.9731915	8.92661	Walking_Scroll
14:53:00.885	-0.9289786	7.7861814	9.289786	-0.257553	0.07952244	0.22720827	-0.8365084	3.9731915	8.92661	Walking_Scroll
14:53:00.909	-0.9289786	7.7861814	9.289786	-0.257553	0.07952244	0.22720827	-0.8365084	3.9731915	8.92661	Walking_Scroll
14:53:00.932	-0.9289786	7.7861814	9.289786	-0.257553	0.07952244	0.22720827	-0.8365084	3.9731915	8.92661	Walking_Scroll
14:53:00.954	-0.9289786	7.7861814	9.289786	-0.257553	0.07952244	0.22720827	-0.8365084	3.9731915	8.92661	Walking_Scroll
14:53:00.977	-0.9289786	7.7861814	9.289786	-0.257553	0.07952244	0.22720827	-0.8365084	3.9731915	8.92661	Walking_Scroll
14:53:00.999	-0.9289786	7.7861814	9.289786	-0.257553	0.07952244	0.22720827	-0.8365084	3.9731915	8.92661	Walking_Scroll
14:53:01.021	-0.9289786	7.7861814	9.289786	-0.257553	0.07952244	0.22720827	-0.8365084	3.9731915	8.92661	Walking_Scroll
14:53:01.042	-1.0870007	3.8930907	6.3567996	2.2848682	0.17665	0.5778449	-1.2881589	6.115883	7.5569153	Walking_Scroll
14:53:01.064	-1.0870007	3.8930907	6.3567996	2.2848682	0.17665	0.5778449	-1.2881589	6.115883	7.5569153	Walking_Scroll
14:53:01.087	-1.0870007	3.8930907	6.3567996	2.2848682	0.17665	0.5778449	-1.2881589	6.115883	7.5569153	Walking_Scroll
14:53:01.110	-1.0870007	3.8930907	6.3567996	2.2848682	0.17665	0.5778449	-1.2881589	6.115883	7.5569153	Walking_Scroll
14:53:01.133	-1.0870007	3.8930907	6.3567996	2.2848682	0.17665	0.5778449	-1.2881589	6.115883	7.5569153	Walking_Scroll
14:53:01.154	-1.0870007	3.8930907	6.3567996	2.2848682	0.17665	0.5778449	-1.2881589	6.115883	7.5569153	Walking_Scroll
14:53:01.176	-1.0870007	3.8930907	6.3567996	2.2848682	0.17665	0.5778449	-1.2881589	6.115883	7.5569153	Walking_Scroll
14:53:01.198	-1.0870007	3.8930907	6.3567996	2.2848682	0.17665	0.5778449	-1.2881589	6.115883	7.5569153	Walking_Scroll
14:53:01.220	0.28252444	4.479688	5.0184	0.013671164	-0.66328967	-0.13931087	-0.42677537	6.6425967	7.201671	Walking_Scroll
14:53:01.243	0.28252444	4.479688	5.0184	0.013671164	-0.66328967	-0.13931087	-0.42677537	6.6425967	7.201671	Walking_Scroll
14:53:01.264	0.28252444	4.479688	5.0184	0.013671164	-0.66328967	-0.13931087	-0.42677537	6.6425967	7.201671	Walking_Scroll
14:53:01.286	0.28252444	4.479688	5.0184	0.013671164	-0.66328967	-0.13931087	-0.42677537	6.6425967	7.201671	Walking_Scroll
14:53:01.307	0.28252444	4.479688	5.0184	0.013671164	-0.66328967	-0.13931087	-0.42677537	6.6425967	7.201671	Walking_Scroll
14:53:01.329	0.28252444	4.479688	5.0184	0.013671164	-0.66328967	-0.13931087	-0.42677537	6.6425967	7.201671	Walking_Scroll
14:53:01.353	0.28252444	4.479688	5.0184	0.013671164	-0.66328967	-0.13931087	-0.42677537	6.6425967	7.201671	Walking_Scroll
14:53:01.377	0.28252444	4.479688	5.0184	0.013671164	-0.66328967	-0.13931087	-0.42677537	6.6425967	7.201671	Walking_Scroll
14:53:01.399	0.28252444	4.479688	5.0184	0.013671164	-0.66328967	-0.13931087	0.32418168	6.127252	7.649967	Walking_Scroll
14:53:01.421	1.010384	5.9641385	7.5419655	0.14256373	-0.6309138	-0.5748578	0.32418168	6.127252	7.649967	Walking_Scroll
14:53:01.444	1.010384	5.9641385	7.5419655	0.14256373	-0.6309138	-0.5748578	0.32418168	6.127252	7.649967	Walking_Scroll
14:53:01.465	1.010384	5.9641385	7.5419655	0.14256373	-0.6309138	-0.5748578	0.32418168	6.127252	7.649967	Walking_Scroll
14:53:01.486	1.010384	5.9641385	7.5419655	0.14256373	-0.6309138	-0.5748578	0.32418168	6.127252	7.649967	Walking_Scroll
14:53:01.509	1.010384	5.9641385	7.5419655	0.14256373	-0.6309138	-0.5748578	0.32418168	6.127252	7.649967	Walking_Scroll
14:53:01.530	1.010384	5.9641385	7.5419655	0.14256373	-0.6309138	-0.5748578	0.32418168	6.127252	7.649967	Walking_Scroll
14:53:01.551	1.010384	5.9641385	7.5419655	0.14256373	-0.6309138	-0.5748578	0.32418168	6.127252	7.649967	Walking_Scroll
14:53:01.573	1.010384	5.9641385	7.5419655	0.14256373	-0.6309138	-0.5748578	0.32418168	6.127252	7.649967	Walking_Scroll
14:53:01.594	-1.1779832	7.046351	6.438205	0.024666738	-0.4433782	-0.48139542	0.1892768	6.4385643	7.39455	Walking_Scroll
14:53:01.616	-1.1779832	7.046351	6.438205	0.024666738	-0.4433782	-0.48139542	0.1892768	6.4385643	7.39455	Walking_Scroll
14:53:01.637	-1.1779832	7.046351	6.438205	0.024666738	-0.4433782	-0.48139542	0.1892768	6.4385643	7.39455	Walking_Scroll
14:53:01.659	-1.1779832	7.046351	6.438205	0.024666738	-0.4433782	-0.48139542	0.1892768	6.4385643	7.39455	Walking_Scroll
14:53:01.681	-1.1779832	7.046351	6.438205	0.024666738	-0.4433782	-0.48139542	0.1892768	6.4385643	7.39455	Walking_Scroll
14:53:01.703	-1.1779832	7.046351	6.438205	0.024666738	-0.4433782	-0.48139542	0.1892768	6.4385643	7.39455	Walking_Scroll
14:53:01.724	-1.1779832	7.046351	6.438205	0.024666738	-0.4433782	-0.48139542	0.1892768	6.4385643	7.39455	Walking_Scroll
14:53:01.759	-0.17717634	8.171659	7.0511394	0.19509815	-0.25278825	-0.28469682	-0.066741675	6.7534223	7.110355	Walking_Scroll
14:53:01.792	-0.17717634	8.171659	7.0511394	0.19509815	-0.25278825	-0.28469682	-0.066741675	6.7534223	7.110355	Walking_Scroll
14:53:01.825	-0.17717634	8.171659	7.0511394	0.19509815	-0.25278825	-0.28469682	-0.066741675	6.7534223	7.110355	Walking_Scroll
14:53:01.859	-0.17717634	8.171659	7.0511394	0.19509815	-0.25278825	-0.28469682	-0.066741675	6.7534223	7.110355	Walking_Scroll
14:53:01.892	-0.17717634	8.171659	7.0511394	0.19509815	-0.25278825	-0.28469682	-0.066741675	6.7534223	7.110355	Walking_Scroll
14:53:01.926	-0.17717634	8.171659	7.0511394	0.19509815	-0.25278825	-0.28469682	-0.066741675	6.7534223	7.110355	Walking_Scroll
14:53:01.960	0.71588814	4.965726	8.492493	-0.023591615	-0.016383406	-0.07578089	-0.024228469	6.9358416	6.93281	Walking_Scroll
14:53:01.993	0.71588814	4.965726	8.492493	-0.023591615	-0.016383406	-0.07578089	-0.024228469	6.9358416	6.93281	Walking_Scroll
14:53:02.013	0.71588814	4.965726	8.492493	-0.023591615	-0.016383406	-0.07578089	-0.024228469	6.9358416	6.93281	Walking_Scroll
14:53:02.043	0.71588814	4.965726	8.492493	-0.023591615	-0.016383406	-0.07578089	-0.024228469	6.9358416	6.93281	Walking_Scroll
14:53:02.076	0.71588814	4.965726	8.492493	-0.023591615	-0.016383406	-0.07578089	-0.024228469	6.9358416	6.93281	Walking_Scroll
14:53:02.097	0.71588814	4.965726	8.492493	-0.023591615	-0.016383406	-0.07578089	-0.024228469	6.9358416	6.93281	Walking_Scroll
14:53:02.127	0.7709565	5.7725964	7.666468	-0.49762306	-0.34991583	-0.16496721	0.25867242	6.7054386	7.1512585	Walking_Scroll
14:53:02.148	0.7709565	5.7725964	7.666468	-0.49762306	-0.34991583	-0.16496721	0.25867242	6.7054386	7.1512585	Walking_Scroll
14:53:02.168	0.7709565	5.7725964	7.666468	-0.49762306	-0.34991583	-0.16496721	0.25867242	6.7054386	7.1512585	Walking_Scroll
14:53:02.189	0.7709565	5.7725964	7.666468	-0.49762306	-0.34991583	-0.16496721	0.25867242	6.7054386	7.1512585	Walking_Scroll
14:53:02.211	0.7709565	5.7725964	7.666468	-0.49762306	-0.34991583	-0.16496721	0.25867242	6.7054386	7.1512585	Walking_Scroll
14:53:02.232	0.7709565	5.7725964	7.666468	-0.49762306	-0.34991583	-0.16496721	0.25867242	6.7054386	7.1512585	Walking_Scroll
14:53:02.255	0.7709565	5.7725964	7.666468	-0.49762306	-0.34991583	-0.16496721	0.25867242	6.7054386	7.1512585	Walking_Scroll
14:53:02.278	0.7709565	5.7725964	7.666468	-0.49762306	-0.34991583	-0.16496721	0.25867242	6.7054386	7.1512585	Walking_Scroll
14:53:02.302	1.0798179	6.778192	6.261029	-0.027867671	-0.21063855	-0.40809157	0.4565623	6.424893	7.394769	Walking_Scroll
14:53:02.325	1.0798179	6.778192	6.261029	-0.027867671	-0.21063855	-0.40809157	0.4565623	6.424893	7.394769	Walking_Scroll
14:53:02.349	1.0798179	6.778192	6.261029	-0.027867671	-0.21063855	-0.40809157	0.4565623	6.424893	7.394769	Walking_Scroll
14:53:02.372	1.0798179	6.778192	6.261029	-0.027867671	-0.21063855	-0.40809157	0.4565623	6.424893	7.394769	Walking_Scroll
14:53:02.395	1.0798179	6.778192	6.261029	-0.027867671	-0.21063855	-0.40809157	0.4565623	6.424893	7.394769	Walking_Scroll
14:53:02.418	1.0798179	6.778192	6.261029	-0.027867671	-0.21063855	-0.40809157	0.4565623	6.424893	7.394769	Walking_Scroll
14:53:02.441	1.0798179	6.778192	6.261029	-0.027867671	-0.21063855	-0.40809157	0.4565623	6.424893	7.394769	Walking_Scroll
14:53:02.464	1.0798179	6.778192	6.261029	-0.027867671	-0.21063855	-0.40809157	0.4565623	6.424893	7.394769	Walking_Scroll
14:53:02.486	0.5985687	7.084659	6.021601	-0.05046969	-0.4067263	-0.4447435	0.55575436	6.4505253	7.365608	Walking_Scroll
14:53:02.510	0.5985687	7.084659	6.021601	-0.05046969	-0.4067263	-0.4447435	0.55575436	6.4505253	7.365608	Walking_Scroll
14:53:02.533	0.5985687	7.084659	6.021601	-0.05046969	-0.4067263	-0.4447435	0.55575436	6.4505253	7.365608	Walking_Scroll
14:53:02.556	0.5985687	7.084659	6.021601	-0.05046969	-0.4067263	-0.4447435	0.55575436	6.4505253	7.365608	Walking_Scroll
14:53:02.579	0.5985687	7.084659	6.021601	-0.05046969	-0.4067263	-0.4447435	0.55575436	6.4505253	7.365608	Walking_Scroll
14:53:02.603	0.5985687	7.084659	6.021601	-0.05046969	-0.4067263	-0.4447435	0.55575436	6.4505253	7.365608	Walking_Scroll
14:53:02.639	0.5985687	7.084659	6.021601	-0.05046969	-0.4067263	-0.4447435	0.55575436	6.4505253	7.365608	Walking_Scroll
14:53:02.664	-0.2681588	6.2921543	9.344854	0.21647842	-0.23385145	-0.14664125	0.1142904	6.7237406	7.1378226	Walking_Scroll
14:53:02.698	-0.2681588	6.2921543	9.344854	0.21647842	-0.23385145	-0.14664125	0.1142904	6.7237406	7.1378226	Walking_Scroll
14:53:02.730	-0.2681588	6.2921543	9.344854	0.21647842	-0.23385145	-0.14664125	0.1142904	6.7237406	7.1378226	Walking_Scroll
14:53:02.763	-0.2681588	6.2921543	9.344854	0.21647842	-0.23385145	-0.14664125	0.1142904	6.7237406	7.1378226	Walking_Scroll
14:53:02.797	-0.2681588	6.2921543	9.344854	0.21647842	-0.23385145	-0.14664125	0.1142904	6.7237406	7.1378226	Walking_Scroll
14:53:02.830	-0.2681588	6.2921543	9.344854	0.21647842	-0.23385145	-0.14664125	0.1142904	6.7237406	7.1378226	Walking_Scroll
14:53:02.864	0.08858817	6.160469	7.0271964	-0.30947655	-0.68711346	-0.2688143	0.5252993	7.0012736	6.8466425	Walking_Scroll
14:53:02.885	0.08858817	6.160469	7.0271964	-0.30947655	-0.68711346	-0.2688143	0.5252993	7.0012736	6.8466425	Walking_Scroll
14:53:02.906	0.08858817	6.160469	7.0271964	-0.30947655	-0.68711346	-0.2688143	0.5252993	7.0012736	6.8466425	Walking_Scroll
14:53:02.927	0.08858817	6.160469	7.0271964	-0.30947655	-0.68711346	-0.2688143	0.5252993	7.0012736	6.8466425	Walking_Scroll
14:53:02.949	0.08858817	6.160469	7.0271964	-0.30947655	-0.68711346	-0.2688143	0.5252993	7.0012736	6.8466425	Walking_Scroll
14:53:02.971	0.08858817	6.160469	7.0271964	-0.30947655	-0.68711346	-0.2688143	0.5252993	7.0012736	6.8466425	Walking_Scroll
14:53:02.994	0.08858817	6.160469	7.0271964	-0.30947655	-0.68711346	-0.2688143	0.5252993	7.0012736	6.8466425	Walking_Scroll
14:53:03.016	-0.019154198	7.0008597	5.89231	0.12057258	-0.5264559	-0.2895837	0.69663084	6.934426	6.899184	Walking_Scroll
14:53:03.037	-0.019154198	7.0008597	5.89231	0.12057258	-0.5264559	-0.2895837	0.69663084	6.934426	6.899184	Walking_Scroll
14:53:03.058	-0.019154198	7.0008597	5.89231	0.12057258	-0.5264559	-0.2895837	0.69663084	6.934426	6.899184	Walking_Scroll
14:53:03.079	-0.019154198	7.0008597	5.89231	0.12057258	-0.5264559	-0.2895837	0.69663084	6.934426	6.899184	Walking_Scroll
14:53:03.115	-0.019154198	7.0008597	5.89231	0.12057258	-0.5264559	-0.2895837	0.69663084	6.934426	6.899184	Walking_Scroll
14:53:03.147	-0.019154198	7.0008597	5.89231	0.12057258	-0.5264559	-0.2895837	0.69663084	6.934426	6.899184	Walking_Scroll
14:53:03.181	-0.019154198	7.0008597	5.89231	0.12057258	-0.5264559	-0.2895837	0.69663084	6.934426	6.899184	Walking_Scroll
14:53:03.215	0.6656084	7.745479	7.1397276	0.15050498	-0.30165747	-0.21017125	0.79753834	7.1404147	6.674482	Walking_Scroll
14:53:03.249	0.6656084	7.745479	7.1397276	0.15050498	-0.30165747	-0.21017125	0.79753834	7.1404147	6.674482	Walking_Scroll
14:53:03.270	0.6656084	7.745479	7.1397276	0.15050498	-0.30165747	-0.21017125	0.79753834	7.1404147	6.674482	Walking_Scroll
14:53:03.299	0.6656084	7.745479	7.1397276	0.15050498	-0.30165747	-0.21017125	0.79753834	7.1404147	6.674482	Walking_Scroll
14:53:03.320	0.6656084	7.745479	7.1397276	0.15050498	-0.30165747	-0.21017125	0.79753834	7.1404147	6.674482	Walking_Scroll
14:53:03.341	0.6656084	7.745479	7.1397276	0.15050498	-0.30165747	-0.21017125	0.79753834	7.1404147	6.674482	Walking_Scroll
14:53:03.366	0.6656084	7.745479	7.1397276	0.15050498	-0.30165747	-0.21017125	0.79753834	7.1404147	6.674482	Walking_Scroll
14:53:03.387	2.2937152	5.9665327	6.7231236	-0.0034330627	-0.49835607	-0.33295518	0.8965964	7.2960186	6.4911094	Walking_Scroll
14:53:03.408	2.2937152	5.9665327	6.7231236	-0.0034330627	-0.49835607	-0.33295518	0.8965964	7.2960186	6.4911094	Walking_Scroll
14:53:03.428	2.2937152	5.9665327	6.7231236	-0.0034330627	-0.49835607	-0.33295518	0.8965964	7.2960186	6.4911094	Walking_Scroll
14:53:03.450	2.2937152	5.9665327	6.7231236	-0.0034330627	-0.49835607	-0.33295518	0.8965964	7.2960186	6.4911094	Walking_Scroll
14:53:03.471	2.2937152	5.9665327	6.7231236	-0.0034330627	-0.49835607	-0.33295518	0.8965964	7.2960186	6.4911094	Walking_Scroll
14:53:03.493	2.2937152	5.9665327	6.7231236	-0.0034330627	-0.49835607	-0.33295518	0.8965964	7.2960186	6.4911094	Walking_Scroll
14:53:03.514	2.2937152	5.9665327	6.7231236	-0.0034330627	-0.49835607	-0.33295518	0.8965964	7.2960186	6.4911094	Walking_Scroll
14:53:03.535	2.2937152	5.9665327	6.7231236	-0.0034330627	-0.49835607	-0.33295518	0.8965964	7.2960186	6.4911094	Walking_Scroll
14:53:03.555	1.6424725	6.1125836	7.9561753	-0.343685	-0.4965235	-0.29141632	0.8965964	7.2960186	6.4911094	Walking_Scroll
14:53:03.577	1.6424725	6.1125836	7.9561753	-0.343685	-0.4965235	-0.29141632	1.1795969	7.0152564	6.750185	Walking_Scroll
14:53:03.600	1.6424725	6.1125836	7.9561753	-0.343685	-0.4965235	-0.29141632	1.1795969	7.0152564	6.750185	Walking_Scroll
14:53:03.623	1.6424725	6.1125836	7.9561753	-0.343685	-0.4965235	-0.29141632	1.1795969	7.0152564	6.750185	Walking_Scroll
14:53:03.646	1.6424725	6.1125836	7.9561753	-0.343685	-0.4965235	-0.29141632	1.1795969	7.0152564	6.750185	Walking_Scroll
14:53:03.669	1.6424725	6.1125836	7.9561753	-0.343685	-0.4965235	-0.29141632	1.1795969	7.0152564	6.750185	Walking_Scroll
14:53:03.692	1.6424725	6.1125836	7.9561753	-0.343685	-0.4965235	-0.29141632	1.1795969	7.0152564	6.750185	Walking_Scroll
14:53:03.716	1.6424725	6.1125836	7.9561753	-0.343685	-0.4965235	-0.29141632	1.1795969	7.0152564	6.750185	Walking_Scroll
14:53:03.740	1.228263	7.429435	5.8779445	-0.0040439283	-0.23812748	-0.16618896	1.2415159	7.0324144	6.7211614	Walking_Scroll
14:53:03.763	1.228263	7.429435	5.8779445	-0.0040439283	-0.23812748	-0.16618896	1.2415159	7.0324144	6.7211614	Walking_Scroll
14:53:03.785	1.228263	7.429435	5.8779445	-0.0040439283	-0.23812748	-0.16618896	1.2415159	7.0324144	6.7211614	Walking_Scroll
14:53:03.809	1.228263	7.429435	5.8779445	-0.0040439283	-0.23812748	-0.16618896	1.2415159	7.0324144	6.7211614	Walking_Scroll
14:53:03.833	1.228263	7.429435	5.8779445	-0.0040439283	-0.23812748	-0.16618896	1.2415159	7.0324144	6.7211614	Walking_Scroll
14:53:03.871	1.228263	7.429435	5.8779445	-0.0040439283	-0.23812748	-0.16618896	1.2415159	7.0324144	6.7211614	Walking_Scroll
14:53:03.905	1.228263	7.429435	5.8779445	-0.0040439283	-0.23812748	-0.16618896	1.2415159	7.0324144	6.7211614	Walking_Scroll
14:53:03.938	1.3168511	7.1732473	6.8021345	0.12118345	-0.060365703	-0.30974227	1.2138964	7.142718	6.6089554	Walking_Scroll
14:53:03.973	1.3168511	7.1732473	6.8021345	0.12118345	-0.060365703	-0.30974227	1.2138964	7.142718	6.6089554	Walking_Scroll
14:53:04.003	1.3168511	7.1732473	6.8021345	0.12118345	-0.060365703	-0.30974227	1.2138964	7.142718	6.6089554	Walking_Scroll
14:53:04.037	1.3168511	7.1732473	6.8021345	0.12118345	-0.060365703	-0.30974227	1.2138964	7.142718	6.6089554	Walking_Scroll
14:53:04.072	1.3168511	7.1732473	6.8021345	0.12118345	-0.060365703	-0.30974227	1.2138964	7.142718	6.6089554	Walking_Scroll
14:53:04.105	1.23784	5.4757066	8.581081	-0.20440774	0.030042352	-0.07150483	0.9095761	7.467866	6.290784	Walking_Scroll
14:53:04.128	1.23784	5.4757066	8.581081	-0.20440774	0.030042352	-0.07150483	0.9095761	7.467866	6.290784	Walking_Scroll
14:53:04.150	1.23784	5.4757066	8.581081	-0.20440774	0.030042352	-0.07150483	0.9095761	7.467866	6.290784	Walking_Scroll
14:53:04.173	1.23784	5.4757066	8.581081	-0.20440774	0.030042352	-0.07150483	0.9095761	7.467866	6.290784	Walking_Scroll
14:53:04.196	1.23784	5.4757066	8.581081	-0.20440774	0.030042352	-0.07150483	0.9095761	7.467866	6.290784	Walking_Scroll
14:53:04.219	1.23784	5.4757066	8.581081	-0.20440774	0.030042352	-0.07150483	0.9095761	7.467866	6.290784	Walking_Scroll
14:53:04.242	1.23784	5.4757066	8.581081	-0.20440774	0.030042352	-0.07150483	0.9095761	7.467866	6.290784	Walking_Scroll
14:53:04.266	1.23784	5.4757066	8.581081	-0.20440774	0.030042352	-0.07150483	0.9095761	7.467866	6.290784	Walking_Scroll
14:53:04.288	1.4844503	6.3807425	6.3998966	-0.669887	-0.439713	-0.27980986	1.0030724	7.427999	6.3236856	Walking_Scroll
14:53:04.310	1.4844503	6.3807425	6.3998966	-0.669887	-0.439713	-0.27980986	1.0030724	7.427999	6.3236856	Walking_Scroll
14:53:04.332	1.4844503	6.3807425	6.3998966	-0.669887	-0.439713	-0.27980986	1.0030724	7.427999	6.3236856	Walking_Scroll
14:53:04.355	1.4844503	6.3807425	6.3998966	-0.669887	-0.439713	-0.27980986	1.0030724	7.427999	6.3236856	Walking_Scroll
14:53:04.379	1.4844503	6.3807425	6.3998966	-0.669887	-0.439713	-0.27980986	1.0030724	7.427999	6.3236856	Walking_Scroll
14:53:04.402	1.4844503	6.3807425	6.3998966	-0.669887	-0.439713	-0.27980986	1.0030724	7.427999	6.3236856	Walking_Scroll
14:53:04.425	1.4844503	6.3807425	6.3998966	-0.669887	-0.439713	-0.27980986	1.0030724	7.427999	6.3236856	Walking_Scroll
14:53:04.448	1.4844503	6.3807425	6.3998966	-0.669887	-0.439713	-0.27980986	1.0030724	7.427999	6.3236856	Walking_Scroll
14:53:04.471	0.028731298	6.8093176	6.3208857	0.0038973202	-0.53684056	-0.5699709	1.0234278	7.1019897	6.684654	Walking_Scroll
14:53:04.494	0.028731298	6.8093176	6.3208857	0.0038973202	-0.53684056	-0.5699709	1.0234278	7.1019897	6.684654	Walking_Scroll
14:53:04.517	0.028731298	6.8093176	6.3208857	0.0038973202	-0.53684056	-0.5699709	1.0234278	7.1019897	6.684654	Walking_Scroll
14:53:04.540	0.028731298	6.8093176	6.3208857	0.0038973202	-0.53684056	-0.5699709	1.0234278	7.1019897	6.684654	Walking_Scroll
14:53:04.562	0.028731298	6.8093176	6.3208857	0.0038973202	-0.53684056	-0.5699709	1.0234278	7.1019897	6.684654	Walking_Scroll
14:53:04.584	0.028731298	6.8093176	6.3208857	0.0038973202	-0.53684056	-0.5699709	1.0234278	7.1019897	6.684654	Walking_Scroll
14:53:04.608	0.028731298	6.8093176	6.3208857	0.0038973202	-0.53684056	-0.5699709	1.0234278	7.1019897	6.684654	Walking_Scroll
14:53:04.630	0.028731298	6.8093176	6.3208857	0.0038973202	-0.53684056	-0.5699709	1.0234278	7.1019897	6.684654	Walking_Scroll
14:53:04.653	-0.13647367	7.860404	5.4733124	0.17860478	-0.16115846	-0.1826823	0.39220607	7.285189	6.553054	Walking_Scroll
14:53:04.676	-0.13647367	7.860404	5.4733124	0.17860478	-0.16115846	-0.1826823	0.39220607	7.285189	6.553054	Walking_Scroll
14:53:04.699	-0.13647367	7.860404	5.4733124	0.17860478	-0.16115846	-0.1826823	0.39220607	7.285189	6.553054	Walking_Scroll
14:53:04.723	-0.13647367	7.860404	5.4733124	0.17860478	-0.16115846	-0.1826823	0.39220607	7.285189	6.553054	Walking_Scroll
14:53:04.746	-0.13647367	7.860404	5.4733124	0.17860478	-0.16115846	-0.1826823	0.39220607	7.285189	6.553054	Walking_Scroll
14:53:04.769	-0.13647367	7.860404	5.4733124	0.17860478	-0.16115846	-0.1826823	0.39220607	7.285189	6.553054	Walking_Scroll
14:53:04.791	-0.13647367	7.860404	5.4733124	0.17860478	-0.16115846	-0.1826823	0.39220607	7.285189	6.553054	Walking_Scroll
14:53:04.814	-0.13647367	7.860404	5.4733124	0.17860478	-0.16115846	-0.1826823	0.39220607	7.285189	6.553054	Walking_Scroll
14:53:04.838	1.3072741	7.4533772	6.1652575	0.08758586	-0.3541919	-0.2859185	0.48899698	7.399015	6.4176097	Walking_Scroll
14:53:04.861	1.3072741	7.4533772	6.1652575	0.08758586	-0.3541919	-0.2859185	0.48899698	7.399015	6.4176097	Walking_Scroll
14:53:04.884	1.3072741	7.4533772	6.1652575	0.08758586	-0.3541919	-0.2859185	0.48899698	7.399015	6.4176097	Walking_Scroll
14:53:04.907	1.3072741	7.4533772	6.1652575	0.08758586	-0.3541919	-0.2859185	0.48899698	7.399015	6.4176097	Walking_Scroll
14:53:04.930	1.3072741	7.4533772	6.1652575	0.08758586	-0.3541919	-0.2859185	0.48899698	7.399015	6.4176097	Walking_Scroll
14:53:04.953	1.3072741	7.4533772	6.1652575	0.08758586	-0.3541919	-0.2859185	0.48899698	7.399015	6.4176097	Walking_Scroll
14:53:04.976	1.3072741	7.4533772	6.1652575	0.08758586	-0.3541919	-0.2859185	0.48899698	7.399015	6.4176097	Walking_Scroll
14:53:04.999	1.0941836	6.689604	4.618556	0.49808732	-1.1299907	-0.34150726	0.84222627	7.471115	6.2963057	Walking_Scroll
14:53:05.021	1.0941836	6.689604	4.618556	0.49808732	-1.1299907	-0.34150726	0.84222627	7.471115	6.2963057	Walking_Scroll
14:53:05.042	1.0941836	6.689604	4.618556	0.49808732	-1.1299907	-0.34150726	0.84222627	7.471115	6.2963057	Walking_Scroll
14:53:05.064	1.0941836	6.689604	4.618556	0.49808732	-1.1299907	-0.34150726	0.84222627	7.471115	6.2963057	Walking_Scroll
14:53:05.085	1.0941836	6.689604	4.618556	0.49808732	-1.1299907	-0.34150726	0.84222627	7.471115	6.2963057	Walking_Scroll
14:53:05.106	1.0941836	6.689604	4.618556	0.49808732	-1.1299907	-0.34150726	0.84222627	7.471115	6.2963057	Walking_Scroll
14:53:05.129	1.0941836	6.689604	4.618556	0.49808732	-1.1299907	-0.34150726	0.84222627	7.471115	6.2963057	Walking_Scroll
14:53:05.152	1.0941836	6.689604	4.618556	0.49808732	-1.1299907	-0.34150726	0.84222627	7.471115	6.2963057	Walking_Scroll
14:53:05.176	1.0941836	6.689604	4.618556	0.49808732	-1.1299907	-0.34150726	0.84222627	7.471115	6.2963057	Walking_Scroll
14:53:05.200	1.6807809	6.7494607	6.4190507	-0.3351329	-0.50263214	-0.19367789	1.4570038	7.327942	6.352062	Walking_Scroll
14:53:05.222	1.6807809	6.7494607	6.4190507	-0.3351329	-0.50263214	-0.19367789	1.4570038	7.327942	6.352062	Walking_Scroll
14:53:05.245	1.6807809	6.7494607	6.4190507	-0.3351329	-0.50263214	-0.19367789	1.4570038	7.327942	6.352062	Walking_Scroll
14:53:05.268	1.6807809	6.7494607	6.4190507	-0.3351329	-0.50263214	-0.19367789	1.4570038	7.327942	6.352062	Walking_Scroll
14:53:05.291	1.6807809	6.7494607	6.4190507	-0.3351329	-0.50263214	-0.19367789	1.4570038	7.327942	6.352062	Walking_Scroll
14:53:05.314	1.6807809	6.7494607	6.4190507	-0.3351329	-0.50263214	-0.19367789	1.4570038	7.327942	6.352062	Walking_Scroll
14:53:05.337	1.6807809	6.7494607	6.4190507	-0.3351329	-0.50263214	-0.19367789	1.4570038	7.327942	6.352062	Walking_Scroll
14:53:05.360	2.1548474	7.2378926	5.6959796	-0.18608177	-0.20025384	-0.24926661	1.6228265	7.1712255	6.489244	Walking_Scroll
14:53:05.383	2.1548474	7.2378926	5.6959796	-0.18608177	-0.20025384	-0.24926661	1.6228265	7.1712255	6.489244	Walking_Scroll
14:53:05.407	2.1548474	7.2378926	5.6959796	-0.18608177	-0.20025384	-0.24926661	1.6228265	7.1712255	6.489244	Walking_Scroll
14:53:05.431	2.1548474	7.2378926	5.6959796	-0.18608177	-0.20025384	-0.24926661	1.6228265	7.1712255	6.489244	Walking_Scroll
14:53:05.453	2.1548474	7.2378926	5.6959796	-0.18608177	-0.20025384	-0.24926661	1.6228265	7.1712255	6.489244	Walking_Scroll
14:53:05.476	2.1548474	7.2378926	5.6959796	-0.18608177	-0.20025384	-0.24926661	1.6228265	7.1712255	6.489244	Walking_Scroll
14:53:05.500	2.1548474	7.2378926	5.6959796	-0.18608177	-0.20025384	-0.24926661	1.6228265	7.1712255	6.489244	Walking_Scroll
14:53:05.522	2.1548474	7.2378926	5.6959796	-0.18608177	-0.20025384	-0.24926661	1.6228265	7.1712255	6.489244	Walking_Scroll
14:53:05.545	1.3982565	7.7694216	5.4254265	0.04543616	-0.015161675	-0.35738978	1.381696	7.221648	6.4891477	Walking_Scroll
14:53:05.568	1.3982565	7.7694216	5.4254265	0.04543616	-0.015161675	-0.35738978	1.381696	7.221648	6.4891477	Walking_Scroll
14:53:05.591	1.3982565	7.7694216	5.4254265	0.04543616	-0.015161675	-0.35738978	1.381696	7.221648	6.4891477	Walking_Scroll
14:53:05.614	1.3982565	7.7694216	5.4254265	0.04543616	-0.015161675	-0.35738978	1.381696	7.221648	6.4891477	Walking_Scroll
14:53:05.637	1.3982565	7.7694216	5.4254265	0.04543616	-0.015161675	-0.35738978	1.381696	7.221648	6.4891477	Walking_Scroll
14:53:05.660	1.3982565	7.7694216	5.4254265	0.04543616	-0.015161675	-0.35738978	1.381696	7.221648	6.4891477	Walking_Scroll
14:53:05.683	1.3982565	7.7694216	5.4254265	0.04543616	-0.015161675	-0.35738978	1.381696	7.221648	6.4891477	Walking_Scroll
14:53:05.705	1.3982565	7.7694216	5.4254265	0.04543616	-0.015161675	-0.35738978	1.381696	7.221648	6.4891477	Walking_Scroll
14:53:05.727	1.8411974	8.377567	7.283384	0.35514483	-0.22713192	-0.56630564	1.045626	7.4588304	6.280348	Walking_Scroll
14:53:05.751	1.8411974	8.377567	7.283384	0.35514483	-0.22713192	-0.56630564	1.045626	7.4588304	6.280348	Walking_Scroll
14:53:05.774	1.8411974	8.377567	7.283384	0.35514483	-0.22713192	-0.56630564	1.045626	7.4588304	6.280348	Walking_Scroll
14:53:05.798	1.8411974	8.377567	7.283384	0.35514483	-0.22713192	-0.56630564	1.045626	7.4588304	6.280348	Walking_Scroll
14:53:05.821	1.8411974	8.377567	7.283384	0.35514483	-0.22713192	-0.56630564	1.045626	7.4588304	6.280348	Walking_Scroll
14:53:05.844	1.8411974	8.377567	7.283384	0.35514483	-0.22713192	-0.56630564	1.045626	7.4588304	6.280348	Walking_Scroll
14:53:05.868	1.8411974	8.377567	7.283384	0.35514483	-0.22713192	-0.56630564	1.045626	7.4588304	6.280348	Walking_Scroll
14:53:05.892	1.8411974	8.377567	7.283384	0.35514483	-0.22713192	-0.56630564	1.045626	7.4588304	6.280348	Walking_Scroll
14:53:05.914	0.6560313	6.711152	4.2833576	0.053377405	-0.47453234	-0.42947185	0.7488859	7.6253858	6.1206985	Walking_Scroll
14:53:05.936	0.6560313	6.711152	4.2833576	0.053377405	-0.47453234	-0.42947185	0.7488859	7.6253858	6.1206985	Walking_Scroll
14:53:05.959	0.6560313	6.711152	4.2833576	0.053377405	-0.47453234	-0.42947185	0.7488859	7.6253858	6.1206985	Walking_Scroll
14:53:05.983	0.6560313	6.711152	4.2833576	0.053377405	-0.47453234	-0.42947185	0.7488859	7.6253858	6.1206985	Walking_Scroll
14:53:06.006	0.6560313	6.711152	4.2833576	0.053377405	-0.47453234	-0.42947185	0.7488859	7.6253858	6.1206985	Walking_Scroll
14:53:06.028	0.6560313	6.711152	4.2833576	0.053377405	-0.47453234	-0.42947185	0.7488859	7.6253858	6.1206985	Walking_Scroll
14:53:06.051	0.6560313	6.711152	4.2833576	0.053377405	-0.47453234	-0.42947185	0.7488859	7.6253858	6.1206985	Walking_Scroll
14:53:06.074	0.6560313	6.711152	4.2833576	0.053377405	-0.47453234	-0.42947185	0.7488859	7.6253858	6.1206985	Walking_Scroll
14:53:06.098	0.60335726	6.488485	5.7630196	-0.16409062	-0.838608	-0.6035685	0.6362471	7.2724957	6.548001	Walking_Scroll
14:53:06.121	0.60335726	6.488485	5.7630196	-0.16409062	-0.838608	-0.6035685	0.6362471	7.2724957	6.548001	Walking_Scroll
14:53:06.144	0.60335726	6.488485	5.7630196	-0.16409062	-0.838608	-0.6035685	0.6362471	7.2724957	6.548001	Walking_Scroll
14:53:06.166	0.60335726	6.488485	5.7630196	-0.16409062	-0.838608	-0.6035685	0.6362471	7.2724957	6.548001	Walking_Scroll
14:53:06.188	0.60335726	6.488485	5.7630196	-0.16409062	-0.838608	-0.6035685	0.6362471	7.2724957	6.548001	Walking_Scroll
14:53:06.212	0.60335726	6.488485	5.7630196	-0.16409062	-0.838608	-0.6035685	0.6362471	7.2724957	6.548001	Walking_Scroll
14:53:06.235	0.60335726	6.488485	5.7630196	-0.16409062	-0.838608	-0.6035685	0.6362471	7.2724957	6.548001	Walking_Scroll
14:53:06.258	-1.5610672	7.632948	6.567496	-0.32108298	-0.6797831	0.027455337	0.82299924	7.1595416	6.6508527	Walking_Scroll
14:53:06.280	-1.5610672	7.632948	6.567496	-0.32108298	-0.6797831	0.027455337	0.82299924	7.1595416	6.6508527	Walking_Scroll
14:53:06.304	-1.5610672	7.632948	6.567496	-0.32108298	-0.6797831	0.027455337	0.82299924	7.1595416	6.6508527	Walking_Scroll
14:53:06.327	-1.5610672	7.632948	6.567496	-0.32108298	-0.6797831	0.027455337	0.82299924	7.1595416	6.6508527	Walking_Scroll
14:53:06.351	-1.5610672	7.632948	6.567496	-0.32108298	-0.6797831	0.027455337	0.82299924	7.1595416	6.6508527	Walking_Scroll
14:53:06.373	-1.5610672	7.632948	6.567496	-0.32108298	-0.6797831	0.027455337	0.82299924	7.1595416	6.6508527	Walking_Scroll
14:53:06.396	-1.5610672	7.632948	6.567496	-0.32108298	-0.6797831	0.027455337	0.82299924	7.1595416	6.6508527	Walking_Scroll
14:53:06.420	-1.5610672	7.632948	6.567496	-0.32108298	-0.6797831	0.027455337	0.82299924	7.1595416	6.6508527	Walking_Scroll
14:53:06.443	1.089395	7.4821086	5.523592	0.28672794	-0.24973394	-0.13320222	0.96602124	7.1873636	6.6014285	Walking_Scroll
14:53:06.466	1.089395	7.4821086	5.523592	0.28672794	-0.24973394	-0.13320222	0.96602124	7.1873636	6.6014285	Walking_Scroll
14:53:06.489	1.089395	7.4821086	5.523592	0.28672794	-0.24973394	-0.13320222	0.96602124	7.1873636	6.6014285	Walking_Scroll
14:53:06.512	1.089395	7.4821086	5.523592	0.28672794	-0.24973394	-0.13320222	0.96602124	7.1873636	6.6014285	Walking_Scroll
14:53:06.535	1.089395	7.4821086	5.523592	0.28672794	-0.24973394	-0.13320222	0.96602124	7.1873636	6.6014285	Walking_Scroll
14:53:06.559	1.089395	7.4821086	5.523592	0.28672794	-0.24973394	-0.13320222	0.96602124	7.1873636	6.6014285	Walking_Scroll
14:53:06.582	1.089395	7.4821086	5.523592	0.28672794	-0.24973394	-0.13320222	0.96602124	7.1873636	6.6014285	Walking_Scroll
14:53:06.605	1.089395	7.4821086	5.523592	0.28672794	-0.24973394	-0.13320222	0.96602124	7.1873636	6.6014285	Walking_Scroll
14:53:06.628	2.403852	6.5842557	5.7127395	-0.016261233	0.05508783	-0.22605374	0.9051061	7.109756	6.6934595	Walking_Scroll
14:53:06.650	2.403852	6.5842557	5.7127395	-0.016261233	0.05508783	-0.22605374	0.9051061	7.109756	6.6934595	Walking_Scroll
14:53:06.674	2.403852	6.5842557	5.7127395	-0.016261233	0.05508783	-0.22605374	0.9051061	7.109756	6.6934595	Walking_Scroll
14:53:06.695	2.403852	6.5842557	5.7127395	-0.016261233	0.05508783	-0.22605374	0.9051061	7.109756	6.6934595	Walking_Scroll
14:53:06.717	2.403852	6.5842557	5.7127395	-0.016261233	0.05508783	-0.22605374	0.9051061	7.109756	6.6934595	Walking_Scroll
14:53:06.740	2.403852	6.5842557	5.7127395	-0.016261233	0.05508783	-0.22605374	0.9051061	7.109756	6.6934595	Walking_Scroll
14:53:06.764	2.403852	6.5842557	5.7127395	-0.016261233	0.05508783	-0.22605374	0.9051061	7.109756	6.6934595	Walking_Scroll
14:53:06.788	2.403852	6.5842557	5.7127395	-0.016261233	0.05508783	-0.22605374	0.9051061	7.109756	6.6934595	Walking_Scroll
14:53:06.811	1.5227587	6.9577627	5.6576715	-0.029089402	-0.23751663	-0.1460304	1.120687	6.8370557	6.940389	Walking_Scroll
14:53:06.833	1.5227587	6.9577627	5.6576715	-0.029089402	-0.23751663	-0.1460304	1.120687	6.8370557	6.940389	Walking_Scroll
14:53:06.856	1.5227587	6.9577627	5.6576715	-0.029089402	-0.23751663	-0.1460304	1.120687	6.8370557	6.940389	Walking_Scroll
14:53:06.880	1.5227587	6.9577627	5.6576715	-0.029089402	-0.23751663	-0.1460304	1.120687	6.8370557	6.940389	Walking_Scroll
14:53:06.903	1.5227587	6.9577627	5.6576715	-0.029089402	-0.23751663	-0.1460304	1.120687	6.8370557	6.940389	Walking_Scroll
14:53:06.925	1.5227587	6.9577627	5.6576715	-0.029089402	-0.23751663	-0.1460304	1.120687	6.8370557	6.940389	Walking_Scroll
14:53:06.947	1.5227587	6.9577627	5.6576715	-0.029089402	-0.23751663	-0.1460304	1.120687	6.8370557	6.940389	Walking_Scroll
14:53:06.970	1.5227587	6.9577627	5.6576715	-0.029089402	-0.23751663	-0.1460304	1.120687	6.8370557	6.940389	Walking_Scroll
14:53:06.993	2.4517374	6.7877693	5.9473786	-0.07246084	0.09357234	0.12397204	1.3336674	6.7303686	7.0066943	Walking_Scroll
14:53:07.016	2.4517374	6.7877693	5.9473786	-0.07246084	0.09357234	0.12397204	1.3336674	6.7303686	7.0066943	Walking_Scroll
14:53:07.038	2.4517374	6.7877693	5.9473786	-0.07246084	0.09357234	0.12397204	1.3336674	6.7303686	7.0066943	Walking_Scroll
14:53:07.060	2.4517374	6.7877693	5.9473786	-0.07246084	0.09357234	0.12397204	1.3336674	6.7303686	7.0066943	Walking_Scroll
14:53:07.081	2.4517374	6.7877693	5.9473786	-0.07246084	0.09357234	0.12397204	1.3336674	6.7303686	7.0066943	Walking_Scroll
14:53:07.103	2.4517374	6.7877693	5.9473786	-0.07246084	0.09357234	0.12397204	1.3336674	6.7303686	7.0066943	Walking_Scroll
14:53:07.125	2.4517374	6.7877693	5.9473786	-0.07246084	0.09357234	0.12397204	1.3336674	6.7303686	7.0066943	Walking_Scroll
14:53:07.147	2.4517374	6.7877693	5.9473786	-0.07246084	0.09357234	0.12397204	1.3336674	6.7303686	7.0066943	Walking_Scroll
14:53:07.170	1.664021	6.2251143	8.126168	-0.05780007	0.06363994	-0.2443797	1.663271	6.711919	6.953704	Walking_Scroll
14:53:07.193	1.664021	6.2251143	8.126168	-0.05780007	0.06363994	-0.2443797	1.663271	6.711919	6.953704	Walking_Scroll
14:53:07.215	1.664021	6.2251143	8.126168	-0.05780007	0.06363994	-0.2443797	1.663271	6.711919	6.953704	Walking_Scroll
14:53:07.239	1.664021	6.2251143	8.126168	-0.05780007	0.06363994	-0.2443797	1.663271	6.711919	6.953704	Walking_Scroll
14:53:07.262	1.664021	6.2251143	8.126168	-0.05780007	0.06363994	-0.2443797	1.663271	6.711919	6.953704	Walking_Scroll
14:53:07.286	1.664021	6.2251143	8.126168	-0.05780007	0.06363994	-0.2443797	1.663271	6.711919	6.953704	Walking_Scroll
14:53:07.309	1.664021	6.2251143	8.126168	-0.05780007	0.06363994	-0.2443797	1.663271	6.711919	6.953704	Walking_Scroll
14:53:07.332	1.664021	6.2251143	8.126168	-0.05780007	0.06363994	-0.2443797	1.663271	6.711919	6.953704	Walking_Scroll
14:53:07.355	0.35435268	4.73827	9.191621	-0.95210683	-0.1886474	-0.10388069	1.2142583	6.8750033	6.8869615	Walking_Scroll
14:53:07.379	0.35435268	4.73827	9.191621	-0.95210683	-0.1886474	-0.10388069	1.2142583	6.8750033	6.8869615	Walking_Scroll
14:53:07.401	0.35435268	4.73827	9.191621	-0.95210683	-0.1886474	-0.10388069	1.2142583	6.8750033	6.8869615	Walking_Scroll
14:53:07.424	0.35435268	4.73827	9.191621	-0.95210683	-0.1886474	-0.10388069	1.2142583	6.8750033	6.8869615	Walking_Scroll
14:53:07.447	0.35435268	4.73827	9.191621	-0.95210683	-0.1886474	-0.10388069	1.2142583	6.8750033	6.8869615	Walking_Scroll
14:53:07.471	0.35435268	4.73827	9.191621	-0.95210683	-0.1886474	-0.10388069	1.2142583	6.8750033	6.8869615	Walking_Scroll
14:53:07.493	0.35435268	4.73827	9.191621	-0.95210683	-0.1886474	-0.10388069	1.2142583	6.8750033	6.8869615	Walking_Scroll
14:53:07.516	0.35435268	4.73827	9.191621	-0.95210683	-0.1886474	-0.10388069	1.2142583	6.8750033	6.8869615	Walking_Scroll
14:53:07.540	0.70870537	4.7119327	9.265843	-1.0028086	-0.35724622	0.103202626	1.1517766	6.4833183	7.2670703	Walking_Scroll
14:53:07.562	0.70870537	4.7119327	9.265843	-1.0028086	-0.35724622	0.103202626	1.1517766	6.4833183	7.2670703	Walking_Scroll
14:53:07.587	0.70870537	4.7119327	9.265843	-1.0028086	-0.35724622	0.103202626	1.1517766	6.4833183	7.2670703	Walking_Scroll
14:53:07.610	0.70870537	4.7119327	9.265843	-1.0028086	-0.35724622	0.103202626	1.1517766	6.4833183	7.2670703	Walking_Scroll
14:53:07.632	0.70870537	4.7119327	9.265843	-1.0028086	-0.35724622	0.103202626	1.1517766	6.4833183	7.2670703	Walking_Scroll
14:53:07.656	0.70870537	4.7119327	9.265843	-1.0028086	-0.35724622	0.103202626	1.1517766	6.4833183	7.2670703	Walking_Scroll
14:53:07.679	0.70870537	4.7119327	9.265843	-1.0028086	-0.35724622	0.103202626	1.1517766	6.4833183	7.2670703	Walking_Scroll
14:53:07.702	0.4740664	5.5283804	7.702382	0.041770965	-0.30226833	-0.5211016	1.0957785	5.913535	7.745949	Walking_Scroll
14:53:07.725	0.4740664	5.5283804	7.702382	0.041770965	-0.30226833	-0.5211016	1.0957785	5.913535	7.745949	Walking_Scroll
14:53:07.748	0.4740664	5.5283804	7.702382	0.041770965	-0.30226833	-0.5211016	1.0957785	5.913535	7.745949	Walking_Scroll
14:53:07.771	0.4740664	5.5283804	7.702382	0.041770965	-0.30226833	-0.5211016	1.0957785	5.913535	7.745949	Walking_Scroll
14:53:07.793	0.4740664	5.5283804	7.702382	0.041770965	-0.30226833	-0.5211016	1.0957785	5.913535	7.745949	Walking_Scroll
14:53:07.817	0.4740664	5.5283804	7.702382	0.041770965	-0.30226833	-0.5211016	1.0957785	5.913535	7.745949	Walking_Scroll
14:53:07.840	0.4740664	5.5283804	7.702382	0.041770965	-0.30226833	-0.5211016	1.0957785	5.913535	7.745949	Walking_Scroll
14:53:07.863	0.4740664	5.5283804	7.702382	0.041770965	-0.30226833	-0.5211016	1.0957785	5.913535	7.745949	Walking_Scroll
14:53:07.886	0.090982445	6.3567996	7.905895	-0.045582764	-0.112900116	-0.24987748	0.73014766	5.9100413	7.7915745	Walking_Scroll
14:53:07.909	0.090982445	6.3567996	7.905895	-0.045582764	-0.112900116	-0.24987748	0.73014766	5.9100413	7.7915745	Walking_Scroll
14:53:07.932	0.090982445	6.3567996	7.905895	-0.045582764	-0.112900116	-0.24987748	0.73014766	5.9100413	7.7915745	Walking_Scroll
14:53:07.955	0.090982445	6.3567996	7.905895	-0.045582764	-0.112900116	-0.24987748	0.73014766	5.9100413	7.7915745	Walking_Scroll
14:53:07.978	0.090982445	6.3567996	7.905895	-0.045582764	-0.112900116	-0.24987748	0.73014766	5.9100413	7.7915745	Walking_Scroll
14:53:08.000	0.090982445	6.3567996	7.905895	-0.045582764	-0.112900116	-0.24987748	0.73014766	5.9100413	7.7915745	Walking_Scroll
14:53:08.023	0.090982445	6.3567996	7.905895	-0.045582764	-0.112900116	-0.24987748	0.73014766	5.9100413	7.7915745	Walking_Scroll
14:53:08.046	0.090982445	6.3567996	7.905895	-0.045582764	-0.112900116	-0.24987748	0.73014766	5.9100413	7.7915745	Walking_Scroll
14:53:08.070	0.6751855	7.1325445	7.642525	0.27939755	-0.29127276	-0.05562233	0.7193476	6.2361355	7.5341516	Walking_Scroll
14:53:08.093	0.6751855	7.1325445	7.642525	0.27939755	-0.29127276	-0.05562233	0.7193476	6.2361355	7.5341516	Walking_Scroll
14:53:08.116	0.6751855	7.1325445	7.642525	0.27939755	-0.29127276	-0.05562233	0.7193476	6.2361355	7.5341516	Walking_Scroll
14:53:08.139	0.6751855	7.1325445	7.642525	0.27939755	-0.29127276	-0.05562233	0.7193476	6.2361355	7.5341516	Walking_Scroll
14:53:08.162	0.6751855	7.1325445	7.642525	0.27939755	-0.29127276	-0.05562233	0.7193476	6.2361355	7.5341516	Walking_Scroll
14:53:08.184	0.6751855	7.1325445	7.642525	0.27939755	-0.29127276	-0.05562233	0.7193476	6.2361355	7.5341516	Walking_Scroll
14:53:08.206	0.6751855	7.1325445	7.642525	0.27939755	-0.29127276	-0.05562233	0.7193476	6.2361355	7.5341516	Walking_Scroll
14:53:08.229	0.6751855	7.1325445	7.642525	0.27939755	-0.29127276	-0.05562233	0.7193476	6.2361355	7.5341516	Walking_Scroll
14:53:08.253	1.2953026	4.73827	7.2714124	0.2659585	-0.11412184	-0.20284086	1.060585	6.148585	7.5657377	Walking_Scroll
14:53:08.277	1.2953026	4.73827	7.2714124	0.2659585	-0.11412184	-0.20284086	1.060585	6.148585	7.5657377	Walking_Scroll
14:53:08.300	1.2953026	4.73827	7.2714124	0.2659585	-0.11412184	-0.20284086	1.060585	6.148585	7.5657377	Walking_Scroll
14:53:08.323	1.2953026	4.73827	7.2714124	0.2659585	-0.11412184	-0.20284086	1.060585	6.148585	7.5657377	Walking_Scroll
14:53:08.346	1.2953026	4.73827	7.2714124	0.2659585	-0.11412184	-0.20284086	1.060585	6.148585	7.5657377	Walking_Scroll
14:53:08.369	1.2953026	4.73827	7.2714124	0.2659585	-0.11412184	-0.20284086	1.060585	6.148585	7.5657377	Walking_Scroll
14:53:08.393	1.2953026	4.73827	7.2714124	0.2659585	-0.11412184	-0.20284086	1.060585	6.148585	7.5657377	Walking_Scroll
14:53:08.417	1.2953026	4.73827	7.2714124	0.2659585	-0.11412184	-0.20284086	1.060585	6.148585	7.5657377	Walking_Scroll
14:53:08.439	0.84996754	5.2243075	7.273807	-0.087121606	-0.092741564	-0.054400604	0.9868951	5.8537226	7.805786	Walking_Scroll
14:53:08.461	0.84996754	5.2243075	7.273807	-0.087121606	-0.092741564	-0.054400604	0.9868951	5.8537226	7.805786	Walking_Scroll
14:53:08.483	0.84996754	5.2243075	7.273807	-0.087121606	-0.092741564	-0.054400604	0.9868951	5.8537226	7.805786	Walking_Scroll
14:53:08.506	0.84996754	5.2243075	7.273807	-0.087121606	-0.092741564	-0.054400604	0.9868951	5.8537226	7.805786	Walking_Scroll
14:53:08.528	0.84996754	5.2243075	7.273807	-0.087121606	-0.092741564	-0.054400604	0.9868951	5.8537226	7.805786	Walking_Scroll
14:53:08.550	0.84996754	5.2243075	7.273807	-0.087121606	-0.092741564	-0.054400604	0.9868951	5.8537226	7.805786	Walking_Scroll
14:53:08.572	0.84996754	5.2243075	7.273807	-0.087121606	-0.092741564	-0.054400604	0.9868951	5.8537226	7.805786	Walking_Scroll
14:53:08.595	0.84996754	5.2243075	7.273807	-0.087121606	-0.092741564	-0.054400604	0.9868951	5.8537226	7.805786	Walking_Scroll
14:53:08.620	1.3623424	6.1077952	7.4653487	-0.040695842	0.012938126	0.09770484	0.8835243	5.8671784	7.8080664	Walking_Scroll
14:53:08.643	1.3623424	6.1077952	7.4653487	-0.040695842	0.012938126	0.09770484	0.8835243	5.8671784	7.8080664	Walking_Scroll
14:53:08.666	1.3623424	6.1077952	7.4653487	-0.040695842	0.012938126	0.09770484	0.8835243	5.8671784	7.8080664	Walking_Scroll
14:53:08.689	1.3623424	6.1077952	7.4653487	-0.040695842	0.012938126	0.09770484	0.8835243	5.8671784	7.8080664	Walking_Scroll
14:53:08.713	1.3623424	6.1077952	7.4653487	-0.040695842	0.012938126	0.09770484	0.8835243	5.8671784	7.8080664	Walking_Scroll
14:53:08.735	1.3623424	6.1077952	7.4653487	-0.040695842	0.012938126	0.09770484	0.8835243	5.8671784	7.8080664	Walking_Scroll
14:53:08.758	1.3623424	6.1077952	7.4653487	-0.040695842	0.012938126	0.09770484	0.8835243	5.8671784	7.8080664	Walking_Scroll
14:53:08.781	0.25858167	6.818895	8.554744	0.1975416	0.28538403	-0.052568007	0.78567314	6.1780467	7.5752707	Walking_Scroll
14:53:08.804	0.25858167	6.818895	8.554744	0.1975416	0.28538403	-0.052568007	0.78567314	6.1780467	7.5752707	Walking_Scroll
14:53:08.827	0.25858167	6.818895	8.554744	0.1975416	0.28538403	-0.052568007	0.78567314	6.1780467	7.5752707	Walking_Scroll
14:53:08.850	0.25858167	6.818895	8.554744	0.1975416	0.28538403	-0.052568007	0.78567314	6.1780467	7.5752707	Walking_Scroll
14:53:08.873	0.25858167	6.818895	8.554744	0.1975416	0.28538403	-0.052568007	0.78567314	6.1780467	7.5752707	Walking_Scroll
14:53:08.896	0.25858167	6.818895	8.554744	0.1975416	0.28538403	-0.052568007	0.78567314	6.1780467	7.5752707	Walking_Scroll
14:53:08.919	0.25858167	6.818895	8.554744	0.1975416	0.28538403	-0.052568007	0.78567314	6.1780467	7.5752707	Walking_Scroll
14:53:08.942	0.25858167	6.818895	8.554744	0.1975416	0.28538403	-0.052568007	0.78567314	6.1780467	7.5752707	Walking_Scroll
14:53:08.965	-0.13168511	5.4493694	6.529187	0.38507724	0.061807346	0.09526138	0.3402724	6.413007	7.411337	Walking_Scroll
14:53:08.988	-0.13168511	5.4493694	6.529187	0.38507724	0.061807346	0.09526138	0.3402724	6.413007	7.411337	Walking_Scroll
14:53:09.010	-0.13168511	5.4493694	6.529187	0.38507724	0.061807346	0.09526138	0.3402724	6.413007	7.411337	Walking_Scroll
14:53:09.032	-0.13168511	5.4493694	6.529187	0.38507724	0.061807346	0.09526138	0.3402724	6.413007	7.411337	Walking_Scroll
14:53:09.054	-0.13168511	5.4493694	6.529187	0.38507724	0.061807346	0.09526138	0.3402724	6.413007	7.411337	Walking_Scroll
14:53:09.075	-0.13168511	5.4493694	6.529187	0.38507724	0.061807346	0.09526138	0.3402724	6.413007	7.411337	Walking_Scroll
14:53:09.096	-0.13168511	5.4493694	6.529187	0.38507724	0.061807346	0.09526138	0.3402724	6.413007	7.411337	Walking_Scroll
14:53:09.117	-0.13168511	5.4493694	6.529187	0.38507724	0.061807346	0.09526138	0.3402724	6.413007	7.411337	Walking_Scroll
14:53:09.138	0.79250497	5.777385	6.074275	0.10957701	-0.05792224	0.08243321	0.46365753	6.050954	7.7033305	Walking_Scroll
14:53:09.161	0.79250497	5.777385	6.074275	0.10957701	-0.05792224	0.08243321	0.46365753	6.050954	7.7033305	Walking_Scroll
14:53:09.184	0.79250497	5.777385	6.074275	0.10957701	-0.05792224	0.08243321	0.46365753	6.050954	7.7033305	Walking_Scroll
14:53:09.207	0.79250497	5.777385	6.074275	0.10957701	-0.05792224	0.08243321	0.46365753	6.050954	7.7033305	Walking_Scroll
14:53:09.230	0.79250497	5.777385	6.074275	0.10957701	-0.05792224	0.08243321	0.46365753	6.050954	7.7033305	Walking_Scroll
14:53:09.253	0.79250497	5.777385	6.074275	0.10957701	-0.05792224	0.08243321	0.46365753	6.050954	7.7033305	Walking_Scroll
14:53:09.276	0.79250497	5.777385	6.074275	0.10957701	-0.05792224	0.08243321	0.46365753	6.050954	7.7033305	Walking_Scroll
14:53:09.299	0.79250497	5.777385	6.074275	0.10957701	-0.05792224	0.08243321	0.46365753	6.050954	7.7033305	Walking_Scroll
14:53:09.321	-0.057462595	6.526793	7.5515428	-0.035198055	0.0049968776	-0.044015896	0.3807602	6.156213	7.624069	Walking_Scroll
14:53:09.344	-0.057462595	6.526793	7.5515428	-0.035198055	0.0049968776	-0.044015896	0.3807602	6.156213	7.624069	Walking_Scroll
14:53:09.366	-0.057462595	6.526793	7.5515428	-0.035198055	0.0049968776	-0.044015896	0.3807602	6.156213	7.624069	Walking_Scroll
14:53:09.389	-0.057462595	6.526793	7.5515428	-0.035198055	0.0049968776	-0.044015896	0.3807602	6.156213	7.624069	Walking_Scroll
14:53:09.413	-0.057462595	6.526793	7.5515428	-0.035198055	0.0049968776	-0.044015896	0.3807602	6.156213	7.624069	Walking_Scroll
14:53:09.436	-0.057462595	6.526793	7.5515428	-0.035198055	0.0049968776	-0.044015896	0.3807602	6.156213	7.624069	Walking_Scroll
14:53:09.459	-0.057462595	6.526793	7.5515428	-0.035198055	0.0049968776	-0.044015896	0.3807602	6.156213	7.624069	Walking_Scroll
14:53:09.482	-0.057462595	6.526793	7.5515428	-0.035198055	0.0049968776	-0.044015896	0.3807602	6.156213	7.624069	Walking_Scroll
14:53:09.503	0.16759923	7.520417	7.910684	0.33376455	-0.10679147	-0.12953703	0.43901804	6.415184	7.4042554	Walking_Scroll
14:53:09.524	0.16759923	7.520417	7.910684	0.33376455	-0.10679147	-0.12953703	0.43901804	6.415184	7.4042554	Walking_Scroll
14:53:09.545	0.16759923	7.520417	7.910684	0.33376455	-0.10679147	-0.12953703	0.43901804	6.415184	7.4042554	Walking_Scroll
14:53:09.565	0.16759923	7.520417	7.910684	0.33376455	-0.10679147	-0.12953703	0.43901804	6.415184	7.4042554	Walking_Scroll
14:53:09.585	0.16759923	7.520417	7.910684	0.33376455	-0.10679147	-0.12953703	0.43901804	6.415184	7.4042554	Walking_Scroll
14:53:09.606	0.16759923	7.520417	7.910684	0.33376455	-0.10679147	-0.12953703	0.43901804	6.415184	7.4042554	Walking_Scroll
14:53:09.627	0.16759923	7.520417	7.910684	0.33376455	-0.10679147	-0.12953703	0.43901804	6.415184	7.4042554	Walking_Scroll
14:53:09.649	0.16759923	7.520417	7.910684	0.33376455	-0.10679147	-0.12953703	0.43901804	6.415184	7.4042554	Walking_Scroll
14:53:09.670	0.16759923	7.520417	7.910684	0.33376455	-0.10679147	-0.12953703	0.43901804	6.415184	7.4042554	Walking_Scroll
14:53:09.691	-0.24421602	5.705557	5.3966956	0.93485594	-0.36640918	-0.19978653	0.62361383	6.590437	7.23516	Walking_Scroll
14:53:09.713	-0.24421602	5.705557	5.3966956	0.93485594	-0.36640918	-0.19978653	0.62361383	6.590437	7.23516	Walking_Scroll
14:53:09.737	-0.24421602	5.705557	5.3966956	0.93485594	-0.36640918	-0.19978653	0.62361383	6.590437	7.23516	Walking_Scroll
14:53:09.758	-0.24421602	5.705557	5.3966956	0.93485594	-0.36640918	-0.19978653	0.62361383	6.590437	7.23516	Walking_Scroll
14:53:09.781	-0.24421602	5.705557	5.3966956	0.93485594	-0.36640918	-0.19978653	0.62361383	6.590437	7.23516	Walking_Scroll
14:53:09.802	-0.24421602	5.705557	5.3966956	0.93485594	-0.36640918	-0.19978653	0.62361383	6.590437	7.23516	Walking_Scroll
14:53:09.823	-0.24421602	5.705557	5.3966956	0.93485594	-0.36640918	-0.19978653	0.62361383	6.590437	7.23516	Walking_Scroll
14:53:09.845	-0.24421602	5.705557	5.3966956	0.93485594	-0.36640918	-0.19978653	0.62361383	6.590437	7.23516	Walking_Scroll
14:53:09.866	0.86912173	5.66246	6.8667803	-0.15126245	0.12594819	0.08732013	0.72264737	6.4952903	7.3115835	Walking_Scroll
14:53:09.887	0.86912173	5.66246	6.8667803	-0.15126245	0.12594819	0.08732013	0.72264737	6.4952903	7.3115835	Walking_Scroll
14:53:09.908	0.86912173	5.66246	6.8667803	-0.15126245	0.12594819	0.08732013	0.72264737	6.4952903	7.3115835	Walking_Scroll
14:53:09.929	0.86912173	5.66246	6.8667803	-0.15126245	0.12594819	0.08732013	0.72264737	6.4952903	7.3115835	Walking_Scroll
14:53:09.950	0.86912173	5.66246	6.8667803	-0.15126245	0.12594819	0.08732013	0.72264737	6.4952903	7.3115835	Walking_Scroll
14:53:09.972	0.86912173	5.66246	6.8667803	-0.15126245	0.12594819	0.08732013	0.72264737	6.4952903	7.3115835	Walking_Scroll
14:53:09.994	0.86912173	5.66246	6.8667803	-0.15126245	0.12594819	0.08732013	0.72264737	6.4952903	7.3115835	Walking_Scroll
14:53:10.016	0.86912173	5.66246	6.8667803	-0.15126245	0.12594819	0.08732013	0.72264737	6.4952903	7.3115835	Walking_Scroll
14:53:10.037	1.3982565	6.6153812	6.938608	-0.015650367	0.107622236	0.047613893	0.7206169	6.305144	7.4763765	Walking_Scroll
14:53:10.058	1.3982565	6.6153812	6.938608	-0.015650367	0.107622236	0.047613893	0.7206169	6.305144	7.4763765	Walking_Scroll
14:53:10.079	1.3982565	6.6153812	6.938608	-0.015650367	0.107622236	0.047613893	0.7206169	6.305144	7.4763765	Walking_Scroll
14:53:10.101	1.3982565	6.6153812	6.938608	-0.015650367	0.107622236	0.047613893	0.7206169	6.305144	7.4763765	Walking_Scroll
14:53:10.122	1.3982565	6.6153812	6.938608	-0.015650367	0.107622236	0.047613893	0.7206169	6.305144	7.4763765	Walking_Scroll
14:53:10.143	1.3982565	6.6153812	6.938608	-0.015650367	0.107622236	0.047613893	0.7206169	6.305144	7.4763765	Walking_Scroll
14:53:10.165	1.3982565	6.6153812	6.938608	-0.015650367	0.107622236	0.047613893	0.7206169	6.305144	7.4763765	Walking_Scroll
14:53:10.195	1.3982565	6.6153812	6.938608	-0.015650367	0.107622236	0.047613893	0.7206169	6.305144	7.4763765	Walking_Scroll
14:53:10.229	0.031125572	6.7829804	8.638543	0.114463925	-0.08724377	-0.29630324	0.78603536	6.4695177	7.327877	Walking_Scroll
14:53:10.262	0.031125572	6.7829804	8.638543	0.114463925	-0.08724377	-0.29630324	0.78603536	6.4695177	7.327877	Walking_Scroll
14:53:10.298	0.031125572	6.7829804	8.638543	0.114463925	-0.08724377	-0.29630324	0.78603536	6.4695177	7.327877	Walking_Scroll
14:53:10.331	0.031125572	6.7829804	8.638543	0.114463925	-0.08724377	-0.29630324	0.78603536	6.4695177	7.327877	Walking_Scroll
14:53:10.365	0.031125572	6.7829804	8.638543	0.114463925	-0.08724377	-0.29630324	0.78603536	6.4695177	7.327877	Walking_Scroll
14:53:10.400	-0.021548472	5.585843	5.7558365	0.0002321288	0.15038282	0.23881471	0.42653367	6.3450627	7.465154	Walking_Scroll
14:53:10.432	-0.021548472	5.585843	5.7558365	0.0002321288	0.15038282	0.23881471	0.42653367	6.3450627	7.465154	Walking_Scroll
14:53:10.465	-0.021548472	5.585843	5.7558365	0.0002321288	0.15038282	0.23881471	0.42653367	6.3450627	7.465154	Walking_Scroll
14:53:10.489	-0.021548472	5.585843	5.7558365	0.0002321288	0.15038282	0.23881471	0.42653367	6.3450627	7.465154	Walking_Scroll
14:53:10.512	-0.021548472	5.585843	5.7558365	0.0002321288	0.15038282	0.23881471	0.42653367	6.3450627	7.465154	Walking_Scroll
14:53:10.535	-0.021548472	5.585843	5.7558365	0.0002321288	0.15038282	0.23881471	0.42653367	6.3450627	7.465154	Walking_Scroll
14:53:10.558	-0.021548472	5.585843	5.7558365	0.0002321288	0.15038282	0.23881471	0.42653367	6.3450627	7.465154	Walking_Scroll
14:53:10.581	-0.06464542	5.8659735	5.6361227	-0.048026226	-0.0005009095	0.36831814	0.6958109	6.1763654	7.585426	Walking_Scroll
14:53:10.604	-0.06464542	5.8659735	5.6361227	-0.048026226	-0.0005009095	0.36831814	0.6958109	6.1763654	7.585426	Walking_Scroll
14:53:10.626	-0.06464542	5.8659735	5.6361227	-0.048026226	-0.0005009095	0.36831814	0.6958109	6.1763654	7.585426	Walking_Scroll
14:53:10.649	-0.06464542	5.8659735	5.6361227	-0.048026226	-0.0005009095	0.36831814	0.6958109	6.1763654	7.585426	Walking_Scroll
14:53:10.672	-0.06464542	5.8659735	5.6361227	-0.048026226	-0.0005009095	0.36831814	0.6958109	6.1763654	7.585426	Walking_Scroll
14:53:10.694	-0.06464542	5.8659735	5.6361227	-0.048026226	-0.0005009095	0.36831814	0.6958109	6.1763654	7.585426	Walking_Scroll
14:53:10.718	-0.06464542	5.8659735	5.6361227	-0.048026226	-0.0005009095	0.36831814	0.6958109	6.1763654	7.585426	Walking_Scroll
14:53:10.741	-0.06464542	5.8659735	5.6361227	-0.048026226	-0.0005009095	0.36831814	0.6958109	6.1763654	7.585426	Walking_Scroll
14:53:10.763	0.7589851	7.3767605	8.650515	-0.024813347	0.17115222	0.117252536	0.7335342	6.1896267	7.5710464	Walking_Scroll
14:53:10.785	0.7589851	7.3767605	8.650515	-0.024813347	0.17115222	0.117252536	0.7335342	6.1896267	7.5710464	Walking_Scroll
14:53:10.808	0.7589851	7.3767605	8.650515	-0.024813347	0.17115222	0.117252536	0.7335342	6.1896267	7.5710464	Walking_Scroll
14:53:10.832	0.7589851	7.3767605	8.650515	-0.024813347	0.17115222	0.117252536	0.7335342	6.1896267	7.5710464	Walking_Scroll
14:53:10.854	0.7589851	7.3767605	8.650515	-0.024813347	0.17115222	0.117252536	0.7335342	6.1896267	7.5710464	Walking_Scroll
14:53:10.877	0.7589851	7.3767605	8.650515	-0.024813347	0.17115222	0.117252536	0.7335342	6.1896267	7.5710464	Walking_Scroll
14:53:10.899	0.7589851	7.3767605	8.650515	-0.024813347	0.17115222	0.117252536	0.7335342	6.1896267	7.5710464	Walking_Scroll
14:53:10.922	0.7589851	7.3767605	8.650515	-0.024813347	0.17115222	0.117252536	0.7335342	6.1896267	7.5710464	Walking_Scroll
14:53:10.946	2.0494993	4.529968	7.3480296	0.667297	-0.4610933	-0.40503725	0.7168017	5.892785	7.8058715	Walking_Scroll
14:53:10.969	2.0494993	4.529968	7.3480296	0.667297	-0.4610933	-0.40503725	0.7168017	5.892785	7.8058715	Walking_Scroll
14:53:10.992	2.0494993	4.529968	7.3480296	0.667297	-0.4610933	-0.40503725	0.7168017	5.892785	7.8058715	Walking_Scroll
14:53:11.014	2.0494993	4.529968	7.3480296	0.667297	-0.4610933	-0.40503725	0.7168017	5.892785	7.8058715	Walking_Scroll
14:53:11.036	2.0494993	4.529968	7.3480296	0.667297	-0.4610933	-0.40503725	0.7168017	5.892785	7.8058715	Walking_Scroll
14:53:11.058	2.0494993	4.529968	7.3480296	0.667297	-0.4610933	-0.40503725	0.7168017	5.892785	7.8058715	Walking_Scroll
14:53:11.079	2.0494993	4.529968	7.3480296	0.667297	-0.4610933	-0.40503725	0.7168017	5.892785	7.8058715	Walking_Scroll
14:53:11.101	2.0494993	4.529968	7.3480296	0.667297	-0.4610933	-0.40503725	0.7168017	5.892785	7.8058715	Walking_Scroll
14:53:11.123	0.90982443	5.114171	7.23071	0.029553661	-0.08296772	-0.027522534	0.7352292	5.8576465	7.830566	Walking_Scroll
14:53:11.145	0.90982443	5.114171	7.23071	0.029553661	-0.08296772	-0.027522534	0.7352292	5.8576465	7.830566	Walking_Scroll
14:53:11.171	0.90982443	5.114171	7.23071	0.029553661	-0.08296772	-0.027522534	0.7352292	5.8576465	7.830566	Walking_Scroll
14:53:11.193	0.90982443	5.114171	7.23071	0.029553661	-0.08296772	-0.027522534	0.7352292	5.8576465	7.830566	Walking_Scroll
14:53:11.216	0.90982443	5.114171	7.23071	0.029553661	-0.08296772	-0.027522534	0.7352292	5.8576465	7.830566	Walking_Scroll
14:53:11.239	0.90982443	5.114171	7.23071	0.029553661	-0.08296772	-0.027522534	0.7352292	5.8576465	7.830566	Walking_Scroll
14:53:11.262	0.90982443	5.114171	7.23071	0.029553661	-0.08296772	-0.027522534	0.7352292	5.8576465	7.830566	Walking_Scroll
14:53:11.285	0.90982443	5.114171	7.23071	0.029553661	-0.08296772	-0.027522534	0.7352292	5.8576465	7.830566	Walking_Scroll
14:53:11.309	1.2138973	6.656084	7.151699	0.18349169	0.014770721	0.06777245	0.7107823	6.0498614	7.6853285	Walking_Scroll
14:53:11.331	1.2138973	6.656084	7.151699	0.18349169	0.014770721	0.06777245	0.7107823	6.0498614	7.6853285	Walking_Scroll
14:53:11.353	1.2138973	6.656084	7.151699	0.18349169	0.014770721	0.06777245	0.7107823	6.0498614	7.6853285	Walking_Scroll
14:53:11.376	1.2138973	6.656084	7.151699	0.18349169	0.014770721	0.06777245	0.7107823	6.0498614	7.6853285	Walking_Scroll
14:53:11.399	1.2138973	6.656084	7.151699	0.18349169	0.014770721	0.06777245	0.7107823	6.0498614	7.6853285	Walking_Scroll
14:53:11.422	1.2138973	6.656084	7.151699	0.18349169	0.014770721	0.06777245	0.7107823	6.0498614	7.6853285	Walking_Scroll
14:53:11.445	1.2138973	6.656084	7.151699	0.18349169	0.014770721	0.06777245	0.7107823	6.0498614	7.6853285	Walking_Scroll
14:53:11.468	1.2138973	6.656084	7.151699	0.18349169	0.014770721	0.06777245	0.7107823	6.0498614	7.6853285	Walking_Scroll
14:53:11.492	0.035914123	5.114171	8.73192	-0.2105164	0.05630956	-0.32073787	0.9682271	6.1937895	7.541211	Walking_Scroll
14:53:11.516	0.035914123	5.114171	8.73192	-0.2105164	0.05630956	-0.32073787	0.9682271	6.1937895	7.541211	Walking_Scroll
14:53:11.539	0.035914123	5.114171	8.73192	-0.2105164	0.05630956	-0.32073787	0.9682271	6.1937895	7.541211	Walking_Scroll
14:53:11.562	0.035914123	5.114171	8.73192	-0.2105164	0.05630956	-0.32073787	0.9682271	6.1937895	7.541211	Walking_Scroll
14:53:11.584	0.035914123	5.114171	8.73192	-0.2105164	0.05630956	-0.32073787	0.9682271	6.1937895	7.541211	Walking_Scroll
14:53:11.608	0.035914123	5.114171	8.73192	-0.2105164	0.05630956	-0.32073787	0.9682271	6.1937895	7.541211	Walking_Scroll
14:53:11.631	0.035914123	5.114171	8.73192	-0.2105164	0.05630956	-0.32073787	0.9682271	6.1937895	7.541211	Walking_Scroll
14:53:11.654	0.035914123	5.114171	8.73192	-0.2105164	0.05630956	-0.32073787	0.9682271	6.1937895	7.541211	Walking_Scroll
14:53:11.677	-1.1803775	5.2075477	8.267431	-0.5556553	0.007440339	0.032953124	0.68117714	6.0036926	7.724117	Walking_Scroll
14:53:11.700	-1.1803775	5.2075477	8.267431	-0.5556553	0.007440339	0.032953124	0.68117714	6.0036926	7.724117	Walking_Scroll
14:53:11.723	-1.1803775	5.2075477	8.267431	-0.5556553	0.007440339	0.032953124	0.68117714	6.0036926	7.724117	Walking_Scroll
14:53:11.746	-1.1803775	5.2075477	8.267431	-0.5556553	0.007440339	0.032953124	0.68117714	6.0036926	7.724117	Walking_Scroll
14:53:11.769	-1.1803775	5.2075477	8.267431	-0.5556553	0.007440339	0.032953124	0.68117714	6.0036926	7.724117	Walking_Scroll
14:53:11.792	-1.1803775	5.2075477	8.267431	-0.5556553	0.007440339	0.032953124	0.68117714	6.0036926	7.724117	Walking_Scroll
14:53:11.815	-1.1803775	5.2075477	8.267431	-0.5556553	0.007440339	0.032953124	0.68117714	6.0036926	7.724117	Walking_Scroll
14:53:11.839	0.4668836	5.6457	7.3647895	-0.15309505	-0.353581	0.104424365	0.8889161	5.7756786	7.8753843	Walking_Scroll
14:53:11.861	0.4668836	5.6457	7.3647895	-0.15309505	-0.353581	0.104424365	0.8889161	5.7756786	7.8753843	Walking_Scroll
14:53:11.885	0.4668836	5.6457	7.3647895	-0.15309505	-0.353581	0.104424365	0.8889161	5.7756786	7.8753843	Walking_Scroll
14:53:11.907	0.4668836	5.6457	7.3647895	-0.15309505	-0.353581	0.104424365	0.8889161	5.7756786	7.8753843	Walking_Scroll
14:53:11.929	0.4668836	5.6457	7.3647895	-0.15309505	-0.353581	0.104424365	0.8889161	5.7756786	7.8753843	Walking_Scroll
14:53:11.952	0.4668836	5.6457	7.3647895	-0.15309505	-0.353581	0.104424365	0.8889161	5.7756786	7.8753843	Walking_Scroll
14:53:11.976	0.4668836	5.6457	7.3647895	-0.15309505	-0.353581	0.104424365	0.8889161	5.7756786	7.8753843	Walking_Scroll
14:53:11.999	0.4668836	5.6457	7.3647895	-0.15309505	-0.353581	0.104424365	0.8889161	5.7756786	7.8753843	Walking_Scroll
14:53:12.022	-0.31365	7.51084	8.980925	0.18960036	0.031264085	0.040894374	0.67822033	6.0228353	7.7094617	Walking_Scroll
14:53:12.045	-0.31365	7.51084	8.980925	0.18960036	0.031264085	0.040894374	0.67822033	6.0228353	7.7094617	Walking_Scroll
14:53:12.068	-0.31365	7.51084	8.980925	0.18960036	0.031264085	0.040894374	0.67822033	6.0228353	7.7094617	Walking_Scroll
14:53:12.091	-0.31365	7.51084	8.980925	0.18960036	0.031264085	0.040894374	0.67822033	6.0228353	7.7094617	Walking_Scroll
14:53:12.115	-0.31365	7.51084	8.980925	0.18960036	0.031264085	0.040894374	0.67822033	6.0228353	7.7094617	Walking_Scroll
14:53:12.138	-0.31365	7.51084	8.980925	0.18960036	0.031264085	0.040894374	0.67822033	6.0228353	7.7094617	Walking_Scroll
14:53:12.160	-0.31365	7.51084	8.980925	0.18960036	0.031264085	0.040894374	0.67822033	6.0228353	7.7094617	Walking_Scroll
14:53:12.183	-0.31365	7.51084	8.980925	0.18960036	0.031264085	0.040894374	0.67822033	6.0228353	7.7094617	Walking_Scroll
14:53:12.206	1.5131817	4.249838	8.090255	0.047268752	-0.6193074	-0.1900127	1.1785978	5.89124	7.7507772	Walking_Scroll
14:53:12.229	1.5131817	4.249838	8.090255	0.047268752	-0.6193074	-0.1900127	1.1785978	5.89124	7.7507772	Walking_Scroll
14:53:12.252	1.5131817	4.249838	8.090255	0.047268752	-0.6193074	-0.1900127	1.1785978	5.89124	7.7507772	Walking_Scroll
14:53:12.275	1.5131817	4.249838	8.090255	0.047268752	-0.6193074	-0.1900127	1.1785978	5.89124	7.7507772	Walking_Scroll
14:53:12.299	1.5131817	4.249838	8.090255	0.047268752	-0.6193074	-0.1900127	1.1785978	5.89124	7.7507772	Walking_Scroll
14:53:12.322	1.5131817	4.249838	8.090255	0.047268752	-0.6193074	-0.1900127	1.1785978	5.89124	7.7507772	Walking_Scroll
14:53:12.345	1.5131817	4.249838	8.090255	0.047268752	-0.6193074	-0.1900127	1.1785978	5.89124	7.7507772	Walking_Scroll
14:53:12.374	1.5131817	4.249838	8.090255	0.047268752	-0.6193074	-0.1900127	1.1785978	5.89124	7.7507772	Walking_Scroll
14:53:12.395	0.8284191	4.965726	7.49408	0.013671164	0.02637716	-0.29019457	1.1535945	5.7223396	7.879997	Walking_Scroll
14:53:12.417	0.8284191	4.965726	7.49408	0.013671164	0.02637716	-0.29019457	1.1535945	5.7223396	7.879997	Walking_Scroll
14:53:12.439	0.8284191	4.965726	7.49408	0.013671164	0.02637716	-0.29019457	1.1535945	5.7223396	7.879997	Walking_Scroll
14:53:12.461	0.8284191	4.965726	7.49408	0.013671164	0.02637716	-0.29019457	1.1535945	5.7223396	7.879997	Walking_Scroll
14:53:12.483	0.8284191	4.965726	7.49408	0.013671164	0.02637716	-0.29019457	1.1535945	5.7223396	7.879997	Walking_Scroll
14:53:12.505	0.8284191	4.965726	7.49408	0.013671164	0.02637716	-0.29019457	1.1535945	5.7223396	7.879997	Walking_Scroll
14:53:12.527	0.8284191	4.965726	7.49408	0.013671164	0.02637716	-0.29019457	1.1535945	5.7223396	7.879997	Walking_Scroll
14:53:12.550	0.8284191	4.965726	7.49408	0.013671164	0.02637716	-0.29019457	1.1535945	5.7223396	7.879997	Walking_Scroll
14:53:12.573	1.1109436	6.3472223	7.309721	0.20487198	0.27316672	0.09098532	0.6755112	5.985633	7.73862	Walking_Scroll
14:53:12.596	1.1109436	6.3472223	7.309721	0.20487198	0.27316672	0.09098532	0.6755112	5.985633	7.73862	Walking_Scroll
14:53:12.619	1.1109436	6.3472223	7.309721	0.20487198	0.27316672	0.09098532	0.6755112	5.985633	7.73862	Walking_Scroll
14:53:12.642	1.1109436	6.3472223	7.309721	0.20487198	0.27316672	0.09098532	0.6755112	5.985633	7.73862	Walking_Scroll
14:53:12.666	1.1109436	6.3472223	7.309721	0.20487198	0.27316672	0.09098532	0.6755112	5.985633	7.73862	Walking_Scroll
14:53:12.689	1.1109436	6.3472223	7.309721	0.20487198	0.27316672	0.09098532	0.6755112	5.985633	7.73862	Walking_Scroll
14:53:12.712	1.1109436	6.3472223	7.309721	0.20487198	0.27316672	0.09098532	0.6755112	5.985633	7.73862	Walking_Scroll
14:53:12.736	1.1109436	6.3472223	7.309721	0.20487198	0.27316672	0.09098532	0.6755112	5.985633	7.73862	Walking_Scroll
14:53:12.761	-0.32801566	6.4429936	7.745479	0.08758586	0.17787173	-0.15030645	0.47422743	6.198618	7.584364	Walking_Scroll
14:53:12.784	-0.32801566	6.4429936	7.745479	0.08758586	0.17787173	-0.15030645	0.47422743	6.198618	7.584364	Walking_Scroll
14:53:12.807	-0.32801566	6.4429936	7.745479	0.08758586	0.17787173	-0.15030645	0.47422743	6.198618	7.584364	Walking_Scroll
14:53:12.830	-0.32801566	6.4429936	7.745479	0.08758586	0.17787173	-0.15030645	0.47422743	6.198618	7.584364	Walking_Scroll
14:53:12.853	-0.32801566	6.4429936	7.745479	0.08758586	0.17787173	-0.15030645	0.47422743	6.198618	7.584364	Walking_Scroll
14:53:12.877	-0.32801566	6.4429936	7.745479	0.08758586	0.17787173	-0.15030645	0.47422743	6.198618	7.584364	Walking_Scroll
14:53:12.900	-0.32801566	6.4429936	7.745479	0.08758586	0.17787173	-0.15030645	0.47422743	6.198618	7.584364	Walking_Scroll
14:53:12.923	-0.33519846	5.6337285	6.193989	-0.10850188	0.019657644	0.018903226	0.3488393	6.2273445	7.567617	Walking_Scroll
14:53:12.945	-0.33519846	5.6337285	6.193989	-0.10850188	0.019657644	0.018903226	0.3488393	6.2273445	7.567617	Walking_Scroll
14:53:12.968	-0.33519846	5.6337285	6.193989	-0.10850188	0.019657644	0.018903226	0.3488393	6.2273445	7.567617	Walking_Scroll
14:53:12.991	-0.33519846	5.6337285	6.193989	-0.10850188	0.019657644	0.018903226	0.3488393	6.2273445	7.567617	Walking_Scroll
14:53:13.015	-0.33519846	5.6337285	6.193989	-0.10850188	0.019657644	0.018903226	0.3488393	6.2273445	7.567617	Walking_Scroll
14:53:13.037	-0.33519846	5.6337285	6.193989	-0.10850188	0.019657644	0.018903226	0.3488393	6.2273445	7.567617	Walking_Scroll
14:53:13.059	-0.33519846	5.6337285	6.193989	-0.10850188	0.019657644	0.018903226	0.3488393	6.2273445	7.567617	Walking_Scroll
14:53:13.080	-0.33519846	5.6337285	6.193989	-0.10850188	0.019657644	0.018903226	0.3488393	6.2273445	7.567617	Walking_Scroll
14:53:13.102	-1.1612233	6.612987	5.9234357	-0.1152214	-0.052424453	0.15390445	0.2661119	6.1782036	7.61113	Walking_Scroll
14:53:13.126	-1.1612233	6.612987	5.9234357	-0.1152214	-0.052424453	0.15390445	0.2661119	6.1782036	7.61113	Walking_Scroll
14:53:13.148	-1.1612233	6.612987	5.9234357	-0.1152214	-0.052424453	0.15390445	0.2661119	6.1782036	7.61113	Walking_Scroll
14:53:13.171	-1.1612233	6.612987	5.9234357	-0.1152214	-0.052424453	0.15390445	0.2661119	6.1782036	7.61113	Walking_Scroll
14:53:13.194	-1.1612233	6.612987	5.9234357	-0.1152214	-0.052424453	0.15390445	0.2661119	6.1782036	7.61113	Walking_Scroll
14:53:13.217	-1.1612233	6.612987	5.9234357	-0.1152214	-0.052424453	0.15390445	0.2661119	6.1782036	7.61113	Walking_Scroll
14:53:13.241	-1.1612233	6.612987	5.9234357	-0.1152214	-0.052424453	0.15390445	0.2661119	6.1782036	7.61113	Walking_Scroll
14:53:13.265	-1.1612233	6.612987	5.9234357	-0.1152214	-0.052424453	0.15390445	0.2661119	6.1782036	7.61113	Walking_Scroll
14:53:13.288	0.5698374	7.0966306	7.8795586	0.05398827	0.04836831	-0.03057686	0.09376433	6.414654	7.4171243	Walking_Scroll
14:53:13.310	0.5698374	7.0966306	7.8795586	0.05398827	0.04836831	-0.03057686	0.09376433	6.414654	7.4171243	Walking_Scroll
14:53:13.333	0.5698374	7.0966306	7.8795586	0.05398827	0.04836831	-0.03057686	0.09376433	6.414654	7.4171243	Walking_Scroll
14:53:13.357	0.5698374	7.0966306	7.8795586	0.05398827	0.04836831	-0.03057686	0.09376433	6.414654	7.4171243	Walking_Scroll
14:53:13.380	0.5698374	7.0966306	7.8795586	0.05398827	0.04836831	-0.03057686	0.09376433	6.414654	7.4171243	Walking_Scroll
14:53:13.403	0.5698374	7.0966306	7.8795586	0.05398827	0.04836831	-0.03057686	0.09376433	6.414654	7.4171243	Walking_Scroll
14:53:13.426	0.5698374	7.0966306	7.8795586	0.05398827	0.04836831	-0.03057686	0.09376433	6.414654	7.4171243	Walking_Scroll
14:53:13.449	0.5698374	7.0966306	7.8795586	0.05398827	0.04836831	-0.03057686	0.09376433	6.414654	7.4171243	Walking_Scroll
14:53:13.473	1.4509305	5.2913475	6.7877693	0.5768889	-0.30898786	-0.5699709	0.07190277	6.141836	7.6448035	Walking_Scroll
14:53:13.496	1.4509305	5.2913475	6.7877693	0.5768889	-0.30898786	-0.5699709	0.07190277	6.141836	7.6448035	Walking_Scroll
14:53:13.519	1.4509305	5.2913475	6.7877693	0.5768889	-0.30898786	-0.5699709	0.07190277	6.141836	7.6448035	Walking_Scroll
14:53:13.542	1.4509305	5.2913475	6.7877693	0.5768889	-0.30898786	-0.5699709	0.07190277	6.141836	7.6448035	Walking_Scroll
14:53:13.565	1.4509305	5.2913475	6.7877693	0.5768889	-0.30898786	-0.5699709	0.07190277	6.141836	7.6448035	Walking_Scroll
14:53:13.588	1.4509305	5.2913475	6.7877693	0.5768889	-0.30898786	-0.5699709	0.07190277	6.141836	7.6448035	Walking_Scroll
14:53:13.610	1.4509305	5.2913475	6.7877693	0.5768889	-0.30898786	-0.5699709	0.07190277	6.141836	7.6448035	Walking_Scroll
14:53:13.632	1.4509305	5.2913475	6.7877693	0.5768889	-0.30898786	-0.5699709	0.07190277	6.141836	7.6448035	Walking_Scroll
14:53:13.656	0.2753416	5.360781	6.794952	0.011838568	-0.11717617	-0.3598332	-0.13176511	6.061544	7.7078333	Walking_Scroll
14:53:13.678	0.2753416	5.360781	6.794952	0.011838568	-0.11717617	-0.3598332	-0.13176511	6.061544	7.7078333	Walking_Scroll
14:53:13.702	0.2753416	5.360781	6.794952	0.011838568	-0.11717617	-0.3598332	-0.13176511	6.061544	7.7078333	Walking_Scroll
14:53:13.725	0.2753416	5.360781	6.794952	0.011838568	-0.11717617	-0.3598332	-0.13176511	6.061544	7.7078333	Walking_Scroll
14:53:13.748	0.2753416	5.360781	6.794952	0.011838568	-0.11717617	-0.3598332	-0.13176511	6.061544	7.7078333	Walking_Scroll
14:53:13.771	0.2753416	5.360781	6.794952	0.011838568	-0.11717617	-0.3598332	-0.13176511	6.061544	7.7078333	Walking_Scroll
14:53:13.793	0.2753416	5.360781	6.794952	0.011838568	-0.11717617	-0.3598332	-0.13176511	6.061544	7.7078333	Walking_Scroll
14:53:13.816	-0.28013015	6.6201696	7.7526617	0.038105775	0.024544565	-0.24193624	-0.38820103	6.1171365	7.6550837	Walking_Scroll
14:53:13.839	-0.28013015	6.6201696	7.7526617	0.038105775	0.024544565	-0.24193624	-0.38820103	6.1171365	7.6550837	Walking_Scroll
14:53:13.861	-0.28013015	6.6201696	7.7526617	0.038105775	0.024544565	-0.24193624	-0.38820103	6.1171365	7.6550837	Walking_Scroll
14:53:13.885	-0.28013015	6.6201696	7.7526617	0.038105775	0.024544565	-0.24193624	-0.38820103	6.1171365	7.6550837	Walking_Scroll
14:53:13.908	-0.28013015	6.6201696	7.7526617	0.038105775	0.024544565	-0.24193624	-0.38820103	6.1171365	7.6550837	Walking_Scroll
14:53:13.932	-0.28013015	6.6201696	7.7526617	0.038105775	0.024544565	-0.24193624	-0.38820103	6.1171365	7.6550837	Walking_Scroll
14:53:13.955	-0.28013015	6.6201696	7.7526617	0.038105775	0.024544565	-0.24193624	-0.38820103	6.1171365	7.6550837	Walking_Scroll
14:53:13.978	-0.28013015	6.6201696	7.7526617	0.038105775	0.024544565	-0.24193624	-0.38820103	6.1171365	7.6550837	Walking_Scroll
14:53:14.001	-0.41181526	6.265817	8.0926485	-0.2294532	-0.01455081	0.12946983	-0.41585052	6.2811103	7.519643	Walking_Scroll
14:53:14.024	-0.41181526	6.265817	8.0926485	-0.2294532	-0.01455081	0.12946983	-0.41585052	6.2811103	7.519643	Walking_Scroll
14:53:14.046	-0.41181526	6.265817	8.0926485	-0.2294532	-0.01455081	0.12946983	-0.41585052	6.2811103	7.519643	Walking_Scroll
14:53:14.067	-0.41181526	6.265817	8.0926485	-0.2294532	-0.01455081	0.12946983	-0.41585052	6.2811103	7.519643	Walking_Scroll
14:53:14.089	-0.41181526	6.265817	8.0926485	-0.2294532	-0.01455081	0.12946983	-0.41585052	6.2811103	7.519643	Walking_Scroll
14:53:14.110	-0.41181526	6.265817	8.0926485	-0.2294532	-0.01455081	0.12946983	-0.41585052	6.2811103	7.519643	Walking_Scroll
14:53:14.133	-0.41181526	6.265817	8.0926485	-0.2294532	-0.01455081	0.12946983	-0.41585052	6.2811103	7.519643	Walking_Scroll
14:53:14.157	-0.41181526	6.265817	8.0926485	-0.2294532	-0.01455081	0.12946983	-0.41585052	6.2811103	7.519643	Walking_Scroll
14:53:14.180	-1.1396748	5.174028	7.379155	-0.1469864	0.029431488	-0.048902817	-0.44419062	6.1510267	7.624821	Walking_Scroll
14:53:14.203	-1.1396748	5.174028	7.379155	-0.1469864	0.029431488	-0.048902817	-0.44419062	6.1510267	7.624821	Walking_Scroll
14:53:14.226	-1.1396748	5.174028	7.379155	-0.1469864	0.029431488	-0.048902817	-0.44419062	6.1510267	7.624821	Walking_Scroll
14:53:14.249	-1.1396748	5.174028	7.379155	-0.1469864	0.029431488	-0.048902817	-0.44419062	6.1510267	7.624821	Walking_Scroll
14:53:14.273	-1.1396748	5.174028	7.379155	-0.1469864	0.029431488	-0.048902817	-0.44419062	6.1510267	7.624821	Walking_Scroll
14:53:14.295	-1.1396748	5.174028	7.379155	-0.1469864	0.029431488	-0.048902817	-0.44419062	6.1510267	7.624821	Walking_Scroll
14:53:14.318	-1.1396748	5.174028	7.379155	-0.1469864	0.029431488	-0.048902817	-0.44419062	6.1510267	7.624821	Walking_Scroll
14:53:14.339	-1.1396748	5.174028	7.379155	-0.1469864	0.029431488	-0.048902817	-0.44419062	6.1510267	7.624821	Walking_Scroll
14:53:14.362	-1.1731946	5.930619	6.5363703	-0.1011715	-0.31204218	0.0860984	-0.72059494	6.076819	7.6631126	Walking_Scroll
14:53:14.386	-1.1731946	5.930619	6.5363703	-0.1011715	-0.31204218	0.0860984	-0.72059494	6.076819	7.6631126	Walking_Scroll
14:53:14.409	-1.1731946	5.930619	6.5363703	-0.1011715	-0.31204218	0.0860984	-0.72059494	6.076819	7.6631126	Walking_Scroll
14:53:14.431	-1.1731946	5.930619	6.5363703	-0.1011715	-0.31204218	0.0860984	-0.72059494	6.076819	7.6631126	Walking_Scroll
14:53:14.454	-1.1731946	5.930619	6.5363703	-0.1011715	-0.31204218	0.0860984	-0.72059494	6.076819	7.6631126	Walking_Scroll
14:53:14.477	-1.1731946	5.930619	6.5363703	-0.1011715	-0.31204218	0.0860984	-0.72059494	6.076819	7.6631126	Walking_Scroll
14:53:14.501	-1.1731946	5.930619	6.5363703	-0.1011715	-0.31204218	0.0860984	-0.72059494	6.076819	7.6631126	Walking_Scroll
14:53:14.524	-1.1731946	5.930619	6.5363703	-0.1011715	-0.31204218	0.0860984	-0.72059494	6.076819	7.6631126	Walking_Scroll
14:53:14.548	-2.281744	8.559532	7.9609637	0.13034642	-0.7121589	-0.705583	-0.5070384	6.2599745	7.531665	Walking_Scroll
14:53:14.571	-2.281744	8.559532	7.9609637	0.13034642	-0.7121589	-0.705583	-0.5070384	6.2599745	7.531665	Walking_Scroll
14:53:14.594	-2.281744	8.559532	7.9609637	0.13034642	-0.7121589	-0.705583	-0.5070384	6.2599745	7.531665	Walking_Scroll
14:53:14.617	-2.281744	8.559532	7.9609637	0.13034642	-0.7121589	-0.705583	-0.5070384	6.2599745	7.531665	Walking_Scroll
14:53:14.640	-2.281744	8.559532	7.9609637	0.13034642	-0.7121589	-0.705583	-0.5070384	6.2599745	7.531665	Walking_Scroll
14:53:14.663	-2.281744	8.559532	7.9609637	0.13034642	-0.7121589	-0.705583	-0.5070384	6.2599745	7.531665	Walking_Scroll
14:53:14.685	-2.281744	8.559532	7.9609637	0.13034642	-0.7121589	-0.705583	-0.5070384	6.2599745	7.531665	Walking_Scroll
14:53:14.708	-2.281744	8.559532	7.9609637	0.13034642	-0.7121589	-0.705583	-0.5070384	6.2599745	7.531665	Walking_Scroll
14:53:14.731	1.4437478	5.6385174	5.2937417	0.89576054	0.32692286	-0.4410783	-0.741083	6.5266805	7.281726	Walking_Scroll
14:53:14.754	1.4437478	5.6385174	5.2937417	0.89576054	0.32692286	-0.4410783	-0.741083	6.5266805	7.281726	Walking_Scroll
14:53:14.777	1.4437478	5.6385174	5.2937417	0.89576054	0.32692286	-0.4410783	-0.741083	6.5266805	7.281726	Walking_Scroll
14:53:14.800	1.4437478	5.6385174	5.2937417	0.89576054	0.32692286	-0.4410783	-0.741083	6.5266805	7.281726	Walking_Scroll
14:53:14.822	1.4437478	5.6385174	5.2937417	0.89576054	0.32692286	-0.4410783	-0.741083	6.5266805	7.281726	Walking_Scroll
14:53:14.847	1.4437478	5.6385174	5.2937417	0.89576054	0.32692286	-0.4410783	-0.741083	6.5266805	7.281726	Walking_Scroll
14:53:14.871	1.4437478	5.6385174	5.2937417	0.89576054	0.32692286	-0.4410783	-0.741083	6.5266805	7.281726	Walking_Scroll
14:53:14.894	1.4437478	5.6385174	5.2937417	0.89576054	0.32692286	-0.4410783	-0.741083	6.5266805	7.281726	Walking_Scroll
14:53:14.916	0.22985038	5.044737	7.5395713	0.06559471	-0.04020715	-0.050124545	-0.50802684	6.167525	7.6074905	Walking_Scroll
14:53:14.940	0.22985038	5.044737	7.5395713	0.06559471	-0.04020715	-0.050124545	-0.50802684	6.167525	7.6074905	Walking_Scroll
14:53:14.963	0.22985038	5.044737	7.5395713	0.06559471	-0.04020715	-0.050124545	-0.50802684	6.167525	7.6074905	Walking_Scroll
14:53:14.987	0.22985038	5.044737	7.5395713	0.06559471	-0.04020715	-0.050124545	-0.50802684	6.167525	7.6074905	Walking_Scroll
14:53:15.010	0.22985038	5.044737	7.5395713	0.06559471	-0.04020715	-0.050124545	-0.50802684	6.167525	7.6074905	Walking_Scroll
14:53:15.033	0.22985038	5.044737	7.5395713	0.06559471	-0.04020715	-0.050124545	-0.50802684	6.167525	7.6074905	Walking_Scroll
14:53:15.056	0.22985038	5.044737	7.5395713	0.06559471	-0.04020715	-0.050124545	-0.50802684	6.167525	7.6074905	Walking_Scroll
14:53:15.079	-0.4285752	6.768615	7.4174633	-0.087121606	0.2383474	0.17772819	-0.5500436	6.312758	7.4844403	Walking_Scroll
14:53:15.102	-0.4285752	6.768615	7.4174633	-0.087121606	0.2383474	0.17772819	-0.5500436	6.312758	7.4844403	Walking_Scroll
14:53:15.125	-0.4285752	6.768615	7.4174633	-0.087121606	0.2383474	0.17772819	-0.5500436	6.312758	7.4844403	Walking_Scroll
14:53:15.148	-0.4285752	6.768615	7.4174633	-0.087121606	0.2383474	0.17772819	-0.5500436	6.312758	7.4844403	Walking_Scroll
14:53:15.171	-0.4285752	6.768615	7.4174633	-0.087121606	0.2383474	0.17772819	-0.5500436	6.312758	7.4844403	Walking_Scroll
14:53:15.196	-0.4285752	6.768615	7.4174633	-0.087121606	0.2383474	0.17772819	-0.5500436	6.312758	7.4844403	Walking_Scroll
14:53:15.218	-0.4285752	6.768615	7.4174633	-0.087121606	0.2383474	0.17772819	-0.5500436	6.312758	7.4844403	Walking_Scroll
14:53:15.241	-0.4285752	6.768615	7.4174633	-0.087121606	0.2383474	0.17772819	-0.5500436	6.312758	7.4844403	Walking_Scroll
14:53:15.262	-1.0774237	7.398309	8.499676	0.26718023	0.70138323	0.18994549	-0.785622	6.3953214	7.392763	Walking_Scroll
14:53:15.284	-1.0774237	7.398309	8.499676	0.26718023	0.70138323	0.18994549	-0.785622	6.3953214	7.392763	Walking_Scroll
14:53:15.309	-1.0774237	7.398309	8.499676	0.26718023	0.70138323	0.18994549	-0.785622	6.3953214	7.392763	Walking_Scroll
14:53:15.331	-1.0774237	7.398309	8.499676	0.26718023	0.70138323	0.18994549	-0.785622	6.3953214	7.392763	Walking_Scroll
14:53:15.353	-1.0774237	7.398309	8.499676	0.26718023	0.70138323	0.18994549	-0.785622	6.3953214	7.392763	Walking_Scroll
14:53:15.376	-1.0774237	7.398309	8.499676	0.26718023	0.70138323	0.18994549	-0.785622	6.3953214	7.392763	Walking_Scroll
14:53:15.399	-1.0774237	7.398309	8.499676	0.26718023	0.70138323	0.18994549	-0.785622	6.3953214	7.392763	Walking_Scroll
14:53:15.423	-1.0774237	7.398309	8.499676	0.26718023	0.70138323	0.18994549	-0.785622	6.3953214	7.392763	Walking_Scroll
14:53:15.446	-0.80208206	5.8659735	5.193182	0.017947221	0.07158119	-0.0024770587	-0.7854998	6.550022	7.256067	Walking_Scroll
14:53:15.468	-0.80208206	5.8659735	5.193182	0.017947221	0.07158119	-0.0024770587	-0.7854998	6.550022	7.256067	Walking_Scroll
14:53:15.491	-0.80208206	5.8659735	5.193182	0.017947221	0.07158119	-0.0024770587	-0.7854998	6.550022	7.256067	Walking_Scroll
14:53:15.514	-0.80208206	5.8659735	5.193182	0.017947221	0.07158119	-0.0024770587	-0.7854998	6.550022	7.256067	Walking_Scroll
14:53:15.538	-0.80208206	5.8659735	5.193182	0.017947221	0.07158119	-0.0024770587	-0.7854998	6.550022	7.256067	Walking_Scroll
14:53:15.561	-0.80208206	5.8659735	5.193182	0.017947221	0.07158119	-0.0024770587	-0.7854998	6.550022	7.256067	Walking_Scroll
14:53:15.583	-0.80208206	5.8659735	5.193182	0.017947221	0.07158119	-0.0024770587	-0.7854998	6.550022	7.256067	Walking_Scroll
14:53:15.606	-0.80208206	5.8659735	5.193182	0.017947221	0.07158119	-0.0024770587	-0.7854998	6.550022	7.256067	Walking_Scroll
14:53:15.629	-2.1285102	6.2346916	5.731894	-0.059632663	-0.15688242	0.050668217	-0.7668577	6.134155	7.6127768	Walking_Scroll
14:53:15.653	-2.1285102	6.2346916	5.731894	-0.059632663	-0.15688242	0.050668217	-0.7668577	6.134155	7.6127768	Walking_Scroll
14:53:15.676	-2.1285102	6.2346916	5.731894	-0.059632663	-0.15688242	0.050668217	-0.7668577	6.134155	7.6127768	Walking_Scroll
14:53:15.699	-2.1285102	6.2346916	5.731894	-0.059632663	-0.15688242	0.050668217	-0.7668577	6.134155	7.6127768	Walking_Scroll
14:53:15.722	-2.1285102	6.2346916	5.731894	-0.059632663	-0.15688242	0.050668217	-0.7668577	6.134155	7.6127768	Walking_Scroll
14:53:15.745	-2.1285102	6.2346916	5.731894	-0.059632663	-0.15688242	0.050668217	-0.7668577	6.134155	7.6127768	Walking_Scroll
14:53:15.767	-2.1285102	6.2346916	5.731894	-0.059632663	-0.15688242	0.050668217	-0.7668577	6.134155	7.6127768	Walking_Scroll
14:53:15.789	-2.1285102	6.2346916	5.731894	-0.059632663	-0.15688242	0.050668217	-0.7668577	6.134155	7.6127768	Walking_Scroll
14:53:15.812	-2.083019	7.5060515	8.284191	0.1450072	0.42649388	0.24675597	-1.1316868	6.3049097	7.4254775	Walking_Scroll
14:53:15.833	-2.083019	7.5060515	8.284191	0.1450072	0.42649388	0.24675597	-1.1316868	6.3049097	7.4254775	Walking_Scroll
14:53:15.855	-2.083019	7.5060515	8.284191	0.1450072	0.42649388	0.24675597	-1.1316868	6.3049097	7.4254775	Walking_Scroll
14:53:15.878	-2.083019	7.5060515	8.284191	0.1450072	0.42649388	0.24675597	-1.1316868	6.3049097	7.4254775	Walking_Scroll
14:53:15.900	-2.083019	7.5060515	8.284191	0.1450072	0.42649388	0.24675597	-1.1316868	6.3049097	7.4254775	Walking_Scroll
14:53:15.922	-2.083019	7.5060515	8.284191	0.1450072	0.42649388	0.24675597	-1.1316868	6.3049097	7.4254775	Walking_Scroll
14:53:15.946	-2.083019	7.5060515	8.284191	0.1450072	0.42649388	0.24675597	-1.1316868	6.3049097	7.4254775	Walking_Scroll
14:53:15.968	-2.083019	7.5060515	8.284191	0.1450072	0.42649388	0.24675597	-1.1316868	6.3049097	7.4254775	Walking_Scroll
14:53:15.991	-0.50758624	5.856396	8.111803	0.1358442	0.35563353	0.08365494	-0.99460185	6.6598573	7.12933	Walking_Scroll
14:53:16.014	-0.50758624	5.856396	8.111803	0.1358442	0.35563353	0.08365494	-0.99460185	6.6598573	7.12933	Walking_Scroll
14:53:16.037	-0.50758624	5.856396	8.111803	0.1358442	0.35563353	0.08365494	-0.99460185	6.6598573	7.12933	Walking_Scroll
14:53:16.060	-0.50758624	5.856396	8.111803	0.1358442	0.35563353	0.08365494	-0.99460185	6.6598573	7.12933	Walking_Scroll
14:53:16.083	-0.50758624	5.856396	8.111803	0.1358442	0.35563353	0.08365494	-0.99460185	6.6598573	7.12933	Walking_Scroll
14:53:16.106	-0.50758624	5.856396	8.111803	0.1358442	0.35563353	0.08365494	-0.99460185	6.6598573	7.12933	Walking_Scroll
14:53:16.129	-0.50758624	5.856396	8.111803	0.1358442	0.35563353	0.08365494	-0.99460185	6.6598573	7.12933	Walking_Scroll
14:53:16.154	-0.50758624	5.856396	8.111803	0.1358442	0.35563353	0.08365494	-0.99460185	6.6598573	7.12933	Walking_Scroll
14:53:16.176	-1.2761484	5.463735	6.821289	-0.47685364	-0.22713192	-0.21505816	-0.87804586	6.6447635	7.1586633	Walking_Scroll
14:53:16.199	-1.2761484	5.463735	6.821289	-0.47685364	-0.22713192	-0.21505816	-0.87804586	6.6447635	7.1586633	Walking_Scroll
14:53:16.223	-1.2761484	5.463735	6.821289	-0.47685364	-0.22713192	-0.21505816	-0.87804586	6.6447635	7.1586633	Walking_Scroll
14:53:16.246	-1.2761484	5.463735	6.821289	-0.47685364	-0.22713192	-0.21505816	-0.87804586	6.6447635	7.1586633	Walking_Scroll
14:53:16.269	-1.2761484	5.463735	6.821289	-0.47685364	-0.22713192	-0.21505816	-0.87804586	6.6447635	7.1586633	Walking_Scroll
14:53:16.291	-1.2761484	5.463735	6.821289	-0.47685364	-0.22713192	-0.21505816	-0.87804586	6.6447635	7.1586633	Walking_Scroll
14:53:16.313	-1.2761484	5.463735	6.821289	-0.47685364	-0.22713192	-0.21505816	-0.87804586	6.6447635	7.1586633	Walking_Scroll
14:53:16.336	-0.5554718	6.5651016	6.6417184	-0.058410935	0.31287295	0.14962839	-0.98006576	6.440339	7.330201	Walking_Scroll
14:53:16.359	-0.5554718	6.5651016	6.6417184	-0.058410935	0.31287295	0.14962839	-0.98006576	6.440339	7.330201	Walking_Scroll
14:53:16.382	-0.5554718	6.5651016	6.6417184	-0.058410935	0.31287295	0.14962839	-0.98006576	6.440339	7.330201	Walking_Scroll
14:53:16.405	-0.5554718	6.5651016	6.6417184	-0.058410935	0.31287295	0.14962839	-0.98006576	6.440339	7.330201	Walking_Scroll
14:53:16.428	-0.5554718	6.5651016	6.6417184	-0.058410935	0.31287295	0.14962839	-0.98006576	6.440339	7.330201	Walking_Scroll
14:53:16.451	-0.5554718	6.5651016	6.6417184	-0.058410935	0.31287295	0.14962839	-0.98006576	6.440339	7.330201	Walking_Scroll
14:53:16.474	-0.5554718	6.5651016	6.6417184	-0.058410935	0.31287295	0.14962839	-0.98006576	6.440339	7.330201	Walking_Scroll
14:53:16.497	-0.5554718	6.5651016	6.6417184	-0.058410935	0.31287295	0.14962839	-0.98006576	6.440339	7.330201	Walking_Scroll
14:53:16.520	-1.5658557	7.233104	8.935433	0.16638748	-0.09579589	-0.12770444	-0.9429766	6.4585586	7.319022	Walking_Scroll
14:53:16.544	-1.5658557	7.233104	8.935433	0.16638748	-0.09579589	-0.12770444	-0.9429766	6.4585586	7.319022	Walking_Scroll
14:53:16.567	-1.5658557	7.233104	8.935433	0.16638748	-0.09579589	-0.12770444	-0.9429766	6.4585586	7.319022	Walking_Scroll
14:53:16.590	-1.5658557	7.233104	8.935433	0.16638748	-0.09579589	-0.12770444	-0.9429766	6.4585586	7.319022	Walking_Scroll
14:53:16.614	-1.5658557	7.233104	8.935433	0.16638748	-0.09579589	-0.12770444	-0.9429766	6.4585586	7.319022	Walking_Scroll
14:53:16.636	-1.5658557	7.233104	8.935433	0.16638748	-0.09579589	-0.12770444	-0.9429766	6.4585586	7.319022	Walking_Scroll
14:53:16.659	-1.5658557	7.233104	8.935433	0.16638748	-0.09579589	-0.12770444	-0.9429766	6.4585586	7.319022	Walking_Scroll
14:53:16.683	-1.5658557	7.233104	8.935433	0.16638748	-0.09579589	-0.12770444	-0.9429766	6.4585586	7.319022	Walking_Scroll
14:53:16.706	-1.3312168	5.322473	6.3807425	-0.022980751	-0.11961963	0.15085012	-0.828625	6.347608	7.4290996	Walking_Scroll
14:53:16.729	-1.3312168	5.322473	6.3807425	-0.022980751	-0.11961963	0.15085012	-0.828625	6.347608	7.4290996	Walking_Scroll
14:53:16.751	-1.3312168	5.322473	6.3807425	-0.022980751	-0.11961963	0.15085012	-0.828625	6.347608	7.4290996	Walking_Scroll
14:53:16.773	-1.3312168	5.322473	6.3807425	-0.022980751	-0.11961963	0.15085012	-0.828625	6.347608	7.4290996	Walking_Scroll
14:53:16.795	-1.3312168	5.322473	6.3807425	-0.022980751	-0.11961963	0.15085012	-0.828625	6.347608	7.4290996	Walking_Scroll
14:53:16.818	-1.3312168	5.322473	6.3807425	-0.022980751	-0.11961963	0.15085012	-0.828625	6.347608	7.4290996	Walking_Scroll
14:53:16.841	-1.3312168	5.322473	6.3807425	-0.022980751	-0.11961963	0.15085012	-0.828625	6.347608	7.4290996	Walking_Scroll
14:53:16.864	-1.3312168	5.322473	6.3807425	-0.022980751	-0.11961963	0.15085012	-0.828625	6.347608	7.4290996	Walking_Scroll
14:53:16.886	-1.1372806	6.019207	6.079064	-0.09506285	0.055698693	0.21682356	-0.707818	6.019705	7.7092443	Walking_Scroll
14:53:16.909	-1.1372806	6.019207	6.079064	-0.09506285	0.055698693	0.21682356	-0.707818	6.019705	7.7092443	Walking_Scroll
14:53:16.932	-1.1372806	6.019207	6.079064	-0.09506285	0.055698693	0.21682356	-0.707818	6.019705	7.7092443	Walking_Scroll
14:53:16.954	-1.1372806	6.019207	6.079064	-0.09506285	0.055698693	0.21682356	-0.707818	6.019705	7.7092443	Walking_Scroll
14:53:16.977	-1.1372806	6.019207	6.079064	-0.09506285	0.055698693	0.21682356	-0.707818	6.019705	7.7092443	Walking_Scroll
14:53:17.000	-1.1372806	6.019207	6.079064	-0.09506285	0.055698693	0.21682356	-0.707818	6.019705	7.7092443	Walking_Scroll
14:53:17.024	-1.1372806	6.019207	6.079064	-0.09506285	0.055698693	0.21682356	-0.707818	6.019705	7.7092443	Walking_Scroll
14:53:17.047	-1.1372806	6.019207	6.079064	-0.09506285	0.055698693	0.21682356	-0.707818	6.019705	7.7092443	Walking_Scroll
14:53:17.070	-1.7262721	8.3129225	8.181237	0.19937418	0.06486167	-0.06906137	-0.71865726	6.1472106	7.606947	Walking_Scroll
14:53:17.093	-1.7262721	8.3129225	8.181237	0.19937418	0.06486167	-0.06906137	-0.71865726	6.1472106	7.606947	Walking_Scroll
14:53:17.116	-1.7262721	8.3129225	8.181237	0.19937418	0.06486167	-0.06906137	-0.71865726	6.1472106	7.606947	Walking_Scroll
14:53:17.139	-1.7262721	8.3129225	8.181237	0.19937418	0.06486167	-0.06906137	-0.71865726	6.1472106	7.606947	Walking_Scroll
14:53:17.162	-1.7262721	8.3129225	8.181237	0.19937418	0.06486167	-0.06906137	-0.71865726	6.1472106	7.606947	Walking_Scroll
14:53:17.184	-1.7262721	8.3129225	8.181237	0.19937418	0.06486167	-0.06906137	-0.71865726	6.1472106	7.606947	Walking_Scroll
14:53:17.206	-1.7262721	8.3129225	8.181237	0.19937418	0.06486167	-0.06906137	-0.71865726	6.1472106	7.606947	Walking_Scroll
14:53:17.229	-1.7262721	8.3129225	8.181237	0.19937418	0.06486167	-0.06906137	-0.71865726	6.1472106	7.606947	Walking_Scroll
14:53:17.253	0.6273	4.640105	6.897906	0.48587	-0.47819754	-0.15519337	-0.519863	6.383445	7.4264207	Walking_Scroll
14:53:17.275	0.6273	4.640105	6.897906	0.48587	-0.47819754	-0.15519337	-0.519863	6.383445	7.4264207	Walking_Scroll
14:53:17.299	0.6273	4.640105	6.897906	0.48587	-0.47819754	-0.15519337	-0.519863	6.383445	7.4264207	Walking_Scroll
14:53:17.321	0.6273	4.640105	6.897906	0.48587	-0.47819754	-0.15519337	-0.519863	6.383445	7.4264207	Walking_Scroll
14:53:17.344	0.6273	4.640105	6.897906	0.48587	-0.47819754	-0.15519337	-0.519863	6.383445	7.4264207	Walking_Scroll
14:53:17.368	0.6273	4.640105	6.897906	0.48587	-0.47819754	-0.15519337	-0.519863	6.383445	7.4264207	Walking_Scroll
14:53:17.390	0.6273	4.640105	6.897906	0.48587	-0.47819754	-0.15519337	-0.519863	6.383445	7.4264207	Walking_Scroll
14:53:17.412	0.6273	4.640105	6.897906	0.48587	-0.47819754	-0.15519337	-0.519863	6.383445	7.4264207	Walking_Scroll
14:53:17.435	1.063058	4.3073006	9.335278	-0.7047064	0.17298482	0.3127294	-0.42420536	6.3632336	7.4498053	Walking_Scroll
14:53:17.458	1.063058	4.3073006	9.335278	-0.7047064	0.17298482	0.3127294	-0.42420536	6.3632336	7.4498053	Walking_Scroll
14:53:17.481	1.063058	4.3073006	9.335278	-0.7047064	0.17298482	0.3127294	-0.42420536	6.3632336	7.4498053	Walking_Scroll
14:53:17.504	1.063058	4.3073006	9.335278	-0.7047064	0.17298482	0.3127294	-0.42420536	6.3632336	7.4498053	Walking_Scroll
14:53:17.526	1.063058	4.3073006	9.335278	-0.7047064	0.17298482	0.3127294	-0.42420536	6.3632336	7.4498053	Walking_Scroll
14:53:17.548	1.063058	4.3073006	9.335278	-0.7047064	0.17298482	0.3127294	-0.42420536	6.3632336	7.4498053	Walking_Scroll
14:53:17.570	1.063058	4.3073006	9.335278	-0.7047064	0.17298482	0.3127294	-0.42420536	6.3632336	7.4498053	Walking_Scroll
14:53:17.594	1.063058	4.3073006	9.335278	-0.7047064	0.17298482	0.3127294	-0.42420536	6.3632336	7.4498053	Walking_Scroll
14:53:17.616	-0.3902668	6.6967864	7.2977495	0.1254595	0.34097275	-0.031187724	-0.5520651	6.224254	7.5580573	Walking_Scroll
14:53:17.639	-0.3902668	6.6967864	7.2977495	0.1254595	0.34097275	-0.031187724	-0.5520651	6.224254	7.5580573	Walking_Scroll
14:53:17.662	-0.3902668	6.6967864	7.2977495	0.1254595	0.34097275	-0.031187724	-0.5520651	6.224254	7.5580573	Walking_Scroll
14:53:17.685	-0.3902668	6.6967864	7.2977495	0.1254595	0.34097275	-0.031187724	-0.5520651	6.224254	7.5580573	Walking_Scroll
14:53:17.709	-0.3902668	6.6967864	7.2977495	0.1254595	0.34097275	-0.031187724	-0.5520651	6.224254	7.5580573	Walking_Scroll
14:53:17.732	-0.3902668	6.6967864	7.2977495	0.1254595	0.34097275	-0.031187724	-0.5520651	6.224254	7.5580573	Walking_Scroll
14:53:17.755	-0.3902668	6.6967864	7.2977495	0.1254595	0.34097275	-0.031187724	-0.5520651	6.224254	7.5580573	Walking_Scroll
14:53:17.778	-0.339987	7.369578	7.398309	0.22258708	0.26766893	0.09281792	-0.66144466	6.5649986	7.2548995	Walking_Scroll
14:53:17.807	-0.339987	7.369578	7.398309	0.22258708	0.26766893	0.09281792	-0.66144466	6.5649986	7.2548995	Walking_Scroll
14:53:17.831	-0.339987	7.369578	7.398309	0.22258708	0.26766893	0.09281792	-0.66144466	6.5649986	7.2548995	Walking_Scroll
14:53:17.854	-0.339987	7.369578	7.398309	0.22258708	0.26766893	0.09281792	-0.66144466	6.5649986	7.2548995	Walking_Scroll
14:53:17.877	-0.339987	7.369578	7.398309	0.22258708	0.26766893	0.09281792	-0.66144466	6.5649986	7.2548995	Walking_Scroll
14:53:17.900	-0.339987	7.369578	7.398309	0.22258708	0.26766893	0.09281792	-0.66144466	6.5649986	7.2548995	Walking_Scroll
14:53:17.923	-0.339987	7.369578	7.398309	0.22258708	0.26766893	0.09281792	-0.66144466	6.5649986	7.2548995	Walking_Scroll
14:53:17.946	-0.339987	7.369578	7.398309	0.22258708	0.26766893	0.09281792	-0.66144466	6.5649986	7.2548995	Walking_Scroll
14:53:17.969	0.021548472	6.299337	6.3927135	0.26656938	-0.40794802	-0.4166437	-0.66754335	6.4857264	7.3253	Walking_Scroll
14:53:17.992	0.021548472	6.299337	6.3927135	0.26656938	-0.40794802	-0.4166437	-0.66754335	6.4857264	7.3253	Walking_Scroll
14:53:18.014	0.021548472	6.299337	6.3927135	0.26656938	-0.40794802	-0.4166437	-0.66754335	6.4857264	7.3253	Walking_Scroll
14:53:18.036	0.021548472	6.299337	6.3927135	0.26656938	-0.40794802	-0.4166437	-0.66754335	6.4857264	7.3253	Walking_Scroll
14:53:18.059	0.021548472	6.299337	6.3927135	0.26656938	-0.40794802	-0.4166437	-0.66754335	6.4857264	7.3253	Walking_Scroll
14:53:18.082	0.021548472	6.299337	6.3927135	0.26656938	-0.40794802	-0.4166437	-0.66754335	6.4857264	7.3253	Walking_Scroll
14:53:18.105	0.021548472	6.299337	6.3927135	0.26656938	-0.40794802	-0.4166437	-0.66754335	6.4857264	7.3253	Walking_Scroll
14:53:18.128	0.021548472	6.299337	6.3927135	0.26656938	-0.40794802	-0.4166437	-0.66754335	6.4857264	7.3253	Walking_Scroll
14:53:18.151	-0.85954463	6.1269493	5.715134	0.27512148	-0.47147802	-0.23949277	-0.081716165	6.325685	7.4932833	Walking_Scroll
14:53:18.174	-0.85954463	6.1269493	5.715134	0.27512148	-0.47147802	-0.23949277	-0.081716165	6.325685	7.4932833	Walking_Scroll
14:53:18.197	-0.85954463	6.1269493	5.715134	0.27512148	-0.47147802	-0.23949277	-0.081716165	6.325685	7.4932833	Walking_Scroll
14:53:18.220	-0.85954463	6.1269493	5.715134	0.27512148	-0.47147802	-0.23949277	-0.081716165	6.325685	7.4932833	Walking_Scroll
14:53:18.242	-0.85954463	6.1269493	5.715134	0.27512148	-0.47147802	-0.23949277	-0.081716165	6.325685	7.4932833	Walking_Scroll
14:53:18.264	-0.85954463	6.1269493	5.715134	0.27512148	-0.47147802	-0.23949277	-0.081716165	6.325685	7.4932833	Walking_Scroll
14:53:18.288	-0.85954463	6.1269493	5.715134	0.27512148	-0.47147802	-0.23949277	-0.081716165	6.325685	7.4932833	Walking_Scroll
14:53:18.311	-0.85954463	6.1269493	5.715134	0.27512148	-0.47147802	-0.23949277	-0.081716165	6.325685	7.4932833	Walking_Scroll
14:53:18.336	-1.0917894	7.7526617	7.388732	0.13828768	-0.049980994	-0.12953703	-0.18148923	6.6763453	7.1807914	Walking_Scroll
14:53:18.359	-1.0917894	7.7526617	7.388732	0.13828768	-0.049980994	-0.12953703	-0.18148923	6.6763453	7.1807914	Walking_Scroll
14:53:18.382	-1.0917894	7.7526617	7.388732	0.13828768	-0.049980994	-0.12953703	-0.18148923	6.6763453	7.1807914	Walking_Scroll
14:53:18.405	-1.0917894	7.7526617	7.388732	0.13828768	-0.049980994	-0.12953703	-0.18148923	6.6763453	7.1807914	Walking_Scroll
14:53:18.427	-1.0917894	7.7526617	7.388732	0.13828768	-0.049980994	-0.12953703	-0.18148923	6.6763453	7.1807914	Walking_Scroll
14:53:18.450	-1.0917894	7.7526617	7.388732	0.13828768	-0.049980994	-0.12953703	-0.18148923	6.6763453	7.1807914	Walking_Scroll
14:53:18.473	-1.0917894	7.7526617	7.388732	0.13828768	-0.049980994	-0.12953703	-0.18148923	6.6763453	7.1807914	Walking_Scroll
14:53:18.496	1.23784	5.4685235	7.4701376	0.56528246	-0.3541919	-0.27736643	-0.03788345	6.7508464	7.113011	Walking_Scroll
14:53:18.520	1.23784	5.4685235	7.4701376	0.56528246	-0.3541919	-0.27736643	-0.03788345	6.7508464	7.113011	Walking_Scroll
14:53:18.543	1.23784	5.4685235	7.4701376	0.56528246	-0.3541919	-0.27736643	-0.03788345	6.7508464	7.113011	Walking_Scroll
14:53:18.566	1.23784	5.4685235	7.4701376	0.56528246	-0.3541919	-0.27736643	-0.03788345	6.7508464	7.113011	Walking_Scroll
14:53:18.589	1.23784	5.4685235	7.4701376	0.56528246	-0.3541919	-0.27736643	-0.03788345	6.7508464	7.113011	Walking_Scroll
14:53:18.612	1.23784	5.4685235	7.4701376	0.56528246	-0.3541919	-0.27736643	-0.03788345	6.7508464	7.113011	Walking_Scroll
14:53:18.635	1.23784	5.4685235	7.4701376	0.56528246	-0.3541919	-0.27736643	-0.03788345	6.7508464	7.113011	Walking_Scroll
14:53:18.659	1.23784	5.4685235	7.4701376	0.56528246	-0.3541919	-0.27736643	-0.03788345	6.7508464	7.113011	Walking_Scroll
14:53:18.681	0.08619389	4.618556	6.672844	-0.6772174	-0.18986914	-0.018359555	-0.0568864	6.7435694	7.119786	Walking_Scroll
14:53:18.704	0.08619389	4.618556	6.672844	-0.6772174	-0.18986914	-0.018359555	-0.0568864	6.7435694	7.119786	Walking_Scroll
14:53:18.727	0.08619389	4.618556	6.672844	-0.6772174	-0.18986914	-0.018359555	-0.0568864	6.7435694	7.119786	Walking_Scroll
14:53:18.751	0.08619389	4.618556	6.672844	-0.6772174	-0.18986914	-0.018359555	-0.0568864	6.7435694	7.119786	Walking_Scroll
14:53:18.775	0.08619389	4.618556	6.672844	-0.6772174	-0.18986914	-0.018359555	-0.0568864	6.7435694	7.119786	Walking_Scroll
14:53:18.798	0.08619389	4.618556	6.672844	-0.6772174	-0.18986914	-0.018359555	-0.0568864	6.7435694	7.119786	Walking_Scroll
14:53:18.821	0.08619389	4.618556	6.672844	-0.6772174	-0.18986914	-0.018359555	-0.0568864	6.7435694	7.119786	Walking_Scroll
14:53:18.844	0.08619389	4.618556	6.672844	-0.6772174	-0.18986914	-0.018359555	-0.0568864	6.7435694	7.119786	Walking_Scroll
14:53:18.868	-0.62251145	7.1828246	7.632948	-0.0028221975	0.37823555	0.12946983	-0.57837826	6.432537	7.379586	Walking_Scroll
14:53:18.891	-0.62251145	7.1828246	7.632948	-0.0028221975	0.37823555	0.12946983	-0.57837826	6.432537	7.379586	Walking_Scroll
14:53:18.914	-0.62251145	7.1828246	7.632948	-0.0028221975	0.37823555	0.12946983	-0.57837826	6.432537	7.379586	Walking_Scroll
14:53:18.937	-0.62251145	7.1828246	7.632948	-0.0028221975	0.37823555	0.12946983	-0.57837826	6.432537	7.379586	Walking_Scroll
14:53:18.960	-0.62251145	7.1828246	7.632948	-0.0028221975	0.37823555	0.12946983	-0.57837826	6.432537	7.379586	Walking_Scroll
14:53:18.983	-0.62251145	7.1828246	7.632948	-0.0028221975	0.37823555	0.12946983	-0.57837826	6.432537	7.379586	Walking_Scroll
14:53:19.007	-0.62251145	7.1828246	7.632948	-0.0028221975	0.37823555	0.12946983	-0.57837826	6.432537	7.379586	Walking_Scroll
14:53:19.030	-0.62251145	7.1828246	7.632948	-0.0028221975	0.37823555	0.12946983	-0.57837826	6.432537	7.379586	Walking_Scroll
14:53:19.053	-1.3791022	6.002447	8.061523	0.013060299	0.29149267	0.16551088	-0.70747256	6.475037	7.331007	Walking_Scroll
14:53:19.076	-1.3791022	6.002447	8.061523	0.013060299	0.29149267	0.16551088	-0.70747256	6.475037	7.331007	Walking_Scroll
14:53:19.099	-1.3791022	6.002447	8.061523	0.013060299	0.29149267	0.16551088	-0.70747256	6.475037	7.331007	Walking_Scroll
14:53:19.121	-1.3791022	6.002447	8.061523	0.013060299	0.29149267	0.16551088	-0.70747256	6.475037	7.331007	Walking_Scroll
14:53:19.144	-1.3791022	6.002447	8.061523	0.013060299	0.29149267	0.16551088	-0.70747256	6.475037	7.331007	Walking_Scroll
14:53:19.167	-1.3791022	6.002447	8.061523	0.013060299	0.29149267	0.16551088	-0.70747256	6.475037	7.331007	Walking_Scroll
14:53:19.190	-1.3791022	6.002447	8.061523	0.013060299	0.29149267	0.16551088	-0.70747256	6.475037	7.331007	Walking_Scroll
14:53:19.214	-0.723071	5.446975	7.726325	-0.19402303	-0.08785464	0.20155194	-0.57093	6.264208	7.5235653	Walking_Scroll
14:53:19.238	-0.723071	5.446975	7.726325	-0.19402303	-0.08785464	0.20155194	-0.57093	6.264208	7.5235653	Walking_Scroll
14:53:19.260	-0.723071	5.446975	7.726325	-0.19402303	-0.08785464	0.20155194	-0.57093	6.264208	7.5235653	Walking_Scroll
14:53:19.282	-0.723071	5.446975	7.726325	-0.19402303	-0.08785464	0.20155194	-0.57093	6.264208	7.5235653	Walking_Scroll
14:53:19.304	-0.723071	5.446975	7.726325	-0.19402303	-0.08785464	0.20155194	-0.57093	6.264208	7.5235653	Walking_Scroll
14:53:19.328	-0.723071	5.446975	7.726325	-0.19402303	-0.08785464	0.20155194	-0.57093	6.264208	7.5235653	Walking_Scroll
14:53:19.351	-0.723071	5.446975	7.726325	-0.19402303	-0.08785464	0.20155194	-0.57093	6.264208	7.5235653	Walking_Scroll
14:53:19.374	-0.723071	5.446975	7.726325	-0.19402303	-0.08785464	0.20155194	-0.57093	6.264208	7.5235653	Walking_Scroll
14:53:19.396	-1.0223553	6.409474	6.981705	0.11018787	-0.035931095	0.29990125	-0.21982509	6.3844395	7.440492	Walking_Scroll
14:53:19.419	-1.0223553	6.409474	6.981705	0.11018787	-0.035931095	0.29990125	-0.21982509	6.3844395	7.440492	Walking_Scroll
14:53:19.442	-1.0223553	6.409474	6.981705	0.11018787	-0.035931095	0.29990125	-0.21982509	6.3844395	7.440492	Walking_Scroll
14:53:19.465	-1.0223553	6.409474	6.981705	0.11018787	-0.035931095	0.29990125	-0.21982509	6.3844395	7.440492	Walking_Scroll
14:53:19.488	-1.0223553	6.409474	6.981705	0.11018787	-0.035931095	0.29990125	-0.21982509	6.3844395	7.440492	Walking_Scroll
14:53:19.511	-1.0223553	6.409474	6.981705	0.11018787	-0.035931095	0.29990125	-0.21982509	6.3844395	7.440492	Walking_Scroll
14:53:19.534	-1.0223553	6.409474	6.981705	0.11018787	-0.035931095	0.29990125	-0.21982509	6.3844395	7.440492	Walking_Scroll
14:53:19.558	-1.0223553	6.409474	6.981705	0.11018787	-0.035931095	0.29990125	-0.21982509	6.3844395	7.440492	Walking_Scroll
14:53:19.581	0.5411061	7.7502675	7.929838	0.07597942	0.014159856	0.53019744	-0.12470643	6.742209	7.1202116	Walking_Scroll
14:53:19.604	0.5411061	7.7502675	7.929838	0.07597942	0.014159856	0.53019744	-0.12470643	6.742209	7.1202116	Walking_Scroll
14:53:19.627	0.5411061	7.7502675	7.929838	0.07597942	0.014159856	0.53019744	-0.12470643	6.742209	7.1202116	Walking_Scroll
14:53:19.650	0.5411061	7.7502675	7.929838	0.07597942	0.014159856	0.53019744	-0.12470643	6.742209	7.1202116	Walking_Scroll
14:53:19.674	0.5411061	7.7502675	7.929838	0.07597942	0.014159856	0.53019744	-0.12470643	6.742209	7.1202116	Walking_Scroll
14:53:19.696	0.5411061	7.7502675	7.929838	0.07597942	0.014159856	0.53019744	-0.12470643	6.742209	7.1202116	Walking_Scroll
14:53:19.720	0.5411061	7.7502675	7.929838	0.07597942	0.014159856	0.53019744	-0.12470643	6.742209	7.1202116	Walking_Scroll
14:53:19.743	0.5411061	7.7502675	7.929838	0.07597942	0.014159856	0.53019744	-0.12470643	6.742209	7.1202116	Walking_Scroll
14:53:19.766	1.1779832	5.2506447	6.7398834	0.107133545	-0.27416855	-0.35128114	0.58413786	6.7282014	7.1105804	Walking_Scroll
14:53:19.791	1.1779832	5.2506447	6.7398834	0.107133545	-0.27416855	-0.35128114	0.58413786	6.7282014	7.1105804	Walking_Scroll
14:53:19.813	1.1779832	5.2506447	6.7398834	0.107133545	-0.27416855	-0.35128114	0.58413786	6.7282014	7.1105804	Walking_Scroll
14:53:19.836	1.1779832	5.2506447	6.7398834	0.107133545	-0.27416855	-0.35128114	0.58413786	6.7282014	7.1105804	Walking_Scroll
14:53:19.860	1.1779832	5.2506447	6.7398834	0.107133545	-0.27416855	-0.35128114	0.58413786	6.7282014	7.1105804	Walking_Scroll
14:53:19.882	1.1779832	5.2506447	6.7398834	0.107133545	-0.27416855	-0.35128114	0.58413786	6.7282014	7.1105804	Walking_Scroll
14:53:19.906	1.1779832	5.2506447	6.7398834	0.107133545	-0.27416855	-0.35128114	0.58413786	6.7282014	7.1105804	Walking_Scroll
14:53:19.929	1.1779832	5.2506447	6.7398834	0.107133545	-0.27416855	-0.35128114	0.58413786	6.7282014	7.1105804	Walking_Scroll
14:53:19.953	0.09577099	6.8356547	5.3871183	0.08575326	0.088685416	-0.21017125	0.36231443	6.4962535	7.337419	Walking_Scroll
14:53:19.975	0.09577099	6.8356547	5.3871183	0.08575326	0.088685416	-0.21017125	0.36231443	6.4962535	7.337419	Walking_Scroll
14:53:20.001	0.09577099	6.8356547	5.3871183	0.08575326	0.088685416	-0.21017125	0.36231443	6.4962535	7.337419	Walking_Scroll
14:53:20.024	0.09577099	6.8356547	5.3871183	0.08575326	0.088685416	-0.21017125	0.36231443	6.4962535	7.337419	Walking_Scroll
14:53:20.047	0.09577099	6.8356547	5.3871183	0.08575326	0.088685416	-0.21017125	0.36231443	6.4962535	7.337419	Walking_Scroll
14:53:20.070	0.09577099	6.8356547	5.3871183	0.08575326	0.088685416	-0.21017125	0.36231443	6.4962535	7.337419	Walking_Scroll
14:53:20.093	0.09577099	6.8356547	5.3871183	0.08575326	0.088685416	-0.21017125	0.36231443	6.4962535	7.337419	Walking_Scroll
14:53:20.115	1.1803775	6.7063637	9.124581	0.08575326	0.088685416	-0.21017125	0.36231443	6.4962535	7.337419	Walking_Scroll
14:53:20.138	1.1803775	6.7063637	9.124581	-0.098728046	0.122283004	0.17100866	0.080570936	6.5254354	7.320007	Walking_Scroll
14:53:20.161	1.1803775	6.7063637	9.124581	-0.098728046	0.122283004	0.17100866	0.080570936	6.5254354	7.320007	Walking_Scroll
14:53:20.183	1.1803775	6.7063637	9.124581	-0.098728046	0.122283004	0.17100866	0.080570936	6.5254354	7.320007	Walking_Scroll
14:53:20.205	1.1803775	6.7063637	9.124581	-0.098728046	0.122283004	0.17100866	0.080570936	6.5254354	7.320007	Walking_Scroll
14:53:20.228	1.1803775	6.7063637	9.124581	-0.098728046	0.122283004	0.17100866	0.080570936	6.5254354	7.320007	Walking_Scroll
14:53:20.251	1.1803775	6.7063637	9.124581	-0.098728046	0.122283004	0.17100866	0.080570936	6.5254354	7.320007	Walking_Scroll
14:53:20.274	1.1803775	6.7063637	9.124581	-0.098728046	0.122283004	0.17100866	0.080570936	6.5254354	7.320007	Walking_Scroll
14:53:20.298	-1.2593886	6.158075	5.940196	0.58483016	-0.07197215	-0.053178877	-0.07260288	6.4558244	7.381555	Walking_Scroll
14:53:20.321	-1.2593886	6.158075	5.940196	0.58483016	-0.07197215	-0.053178877	-0.07260288	6.4558244	7.381555	Walking_Scroll
14:53:20.344	-1.2593886	6.158075	5.940196	0.58483016	-0.07197215	-0.053178877	-0.07260288	6.4558244	7.381555	Walking_Scroll
14:53:20.367	-1.2593886	6.158075	5.940196	0.58483016	-0.07197215	-0.053178877	-0.07260288	6.4558244	7.381555	Walking_Scroll
14:53:20.390	-1.2593886	6.158075	5.940196	0.58483016	-0.07197215	-0.053178877	-0.07260288	6.4558244	7.381555	Walking_Scroll
14:53:20.413	-1.2593886	6.158075	5.940196	0.58483016	-0.07197215	-0.053178877	-0.07260288	6.4558244	7.381555	Walking_Scroll
14:53:20.436	-1.2593886	6.158075	5.940196	0.58483016	-0.07197215	-0.053178877	-0.07260288	6.4558244	7.381555	Walking_Scroll
14:53:20.459	-1.2593886	6.158075	5.940196	0.58483016	-0.07197215	-0.053178877	-0.07260288	6.4558244	7.381555	Walking_Scroll
14:53:20.483	-0.5506832	6.1293435	6.6872096	0.1254595	0.02515543	0.17772819	0.04199147	6.179211	7.614846	Walking_Scroll
14:53:20.505	-0.5506832	6.1293435	6.6872096	0.1254595	0.02515543	0.17772819	0.04199147	6.179211	7.614846	Walking_Scroll
14:53:20.528	-0.5506832	6.1293435	6.6872096	0.1254595	0.02515543	0.17772819	0.04199147	6.179211	7.614846	Walking_Scroll
14:53:20.551	-0.5506832	6.1293435	6.6872096	0.1254595	0.02515543	0.17772819	0.04199147	6.179211	7.614846	Walking_Scroll
14:53:20.574	-0.5506832	6.1293435	6.6872096	0.1254595	0.02515543	0.17772819	0.04199147	6.179211	7.614846	Walking_Scroll
14:53:20.598	-0.5506832	6.1293435	6.6872096	0.1254595	0.02515543	0.17772819	0.04199147	6.179211	7.614846	Walking_Scroll
14:53:20.621	-0.5506832	6.1293435	6.6872096	0.1254595	0.02515543	0.17772819	0.04199147	6.179211	7.614846	Walking_Scroll
14:53:20.644	-0.5506832	6.1293435	6.6872096	0.1254595	0.02515543	0.17772819	0.04199147	6.179211	7.614846	Walking_Scroll
14:53:20.667	-0.37829542	7.228316	7.041562	0.32460156	0.45153937	0.08732013	-0.14974515	6.4908566	7.3496046	Walking_Scroll
14:53:20.690	-0.37829542	7.228316	7.041562	0.32460156	0.45153937	0.08732013	-0.14974515	6.4908566	7.3496046	Walking_Scroll
14:53:20.714	-0.37829542	7.228316	7.041562	0.32460156	0.45153937	0.08732013	-0.14974515	6.4908566	7.3496046	Walking_Scroll
14:53:20.738	-0.37829542	7.228316	7.041562	0.32460156	0.45153937	0.08732013	-0.14974515	6.4908566	7.3496046	Walking_Scroll
14:53:20.761	-0.37829542	7.228316	7.041562	0.32460156	0.45153937	0.08732013	-0.14974515	6.4908566	7.3496046	Walking_Scroll
14:53:20.783	-0.37829542	7.228316	7.041562	0.32460156	0.45153937	0.08732013	-0.14974515	6.4908566	7.3496046	Walking_Scroll
14:53:20.806	-0.37829542	7.228316	7.041562	0.32460156	0.45153937	0.08732013	-0.14974515	6.4908566	7.3496046	Walking_Scroll
14:53:20.830	-0.37829542	7.228316	7.041562	0.32460156	0.45153937	0.08732013	-0.14974515	6.4908566	7.3496046	Walking_Scroll
14:53:20.853	1.1109436	5.9713216	7.3815494	0.1450072	-0.9381791	-0.50583	-0.04241174	6.095308	7.6821713	Walking_Scroll
14:53:20.876	1.1109436	5.9713216	7.3815494	0.1450072	-0.9381791	-0.50583	-0.04241174	6.095308	7.6821713	Walking_Scroll
14:53:20.899	1.1109436	5.9713216	7.3815494	0.1450072	-0.9381791	-0.50583	-0.04241174	6.095308	7.6821713	Walking_Scroll
14:53:20.922	1.1109436	5.9713216	7.3815494	0.1450072	-0.9381791	-0.50583	-0.04241174	6.095308	7.6821713	Walking_Scroll
14:53:20.944	1.1109436	5.9713216	7.3815494	0.1450072	-0.9381791	-0.50583	-0.04241174	6.095308	7.6821713	Walking_Scroll
14:53:20.967	1.1109436	5.9713216	7.3815494	0.1450072	-0.9381791	-0.50583	-0.04241174	6.095308	7.6821713	Walking_Scroll
14:53:20.990	1.1109436	5.9713216	7.3815494	0.1450072	-0.9381791	-0.50583	-0.04241174	6.095308	7.6821713	Walking_Scroll
14:53:21.013	1.1109436	5.9713216	7.3815494	0.1450072	-0.9381791	-0.50583	-0.04241174	6.095308	7.6821713	Walking_Scroll
14:53:21.036	0.9577099	4.7717896	7.0367737	0.15233757	-0.19964297	-0.27675554	0.36803076	5.7823606	7.9119644	Walking_Scroll
14:53:21.058	0.9577099	4.7717896	7.0367737	0.15233757	-0.19964297	-0.27675554	0.36803076	5.7823606	7.9119644	Walking_Scroll
14:53:21.080	0.9577099	4.7717896	7.0367737	0.15233757	-0.19964297	-0.27675554	0.36803076	5.7823606	7.9119644	Walking_Scroll
14:53:21.102	0.9577099	4.7717896	7.0367737	0.15233757	-0.19964297	-0.27675554	0.36803076	5.7823606	7.9119644	Walking_Scroll
14:53:21.125	0.9577099	4.7717896	7.0367737	0.15233757	-0.19964297	-0.27675554	0.36803076	5.7823606	7.9119644	Walking_Scroll
14:53:21.148	0.9577099	4.7717896	7.0367737	0.15233757	-0.19964297	-0.27675554	0.36803076	5.7823606	7.9119644	Walking_Scroll
14:53:21.172	0.9577099	4.7717896	7.0367737	0.15233757	-0.19964297	-0.27675554	0.36803076	5.7823606	7.9119644	Walking_Scroll
14:53:21.194	0.37111259	6.179623	7.987301	0.22380881	-0.0035552357	-0.031187724	0.43815073	5.9269977	7.800581	Walking_Scroll
14:53:21.220	0.37111259	6.179623	7.987301	0.22380881	-0.0035552357	-0.031187724	0.43815073	5.9269977	7.800581	Walking_Scroll
14:53:21.242	0.37111259	6.179623	7.987301	0.22380881	-0.0035552357	-0.031187724	0.43815073	5.9269977	7.800581	Walking_Scroll
14:53:21.266	0.37111259	6.179623	7.987301	0.22380881	-0.0035552357	-0.031187724	0.43815073	5.9269977	7.800581	Walking_Scroll
14:53:21.290	0.37111259	6.179623	7.987301	0.22380881	-0.0035552357	-0.031187724	0.43815073	5.9269977	7.800581	Walking_Scroll
14:53:21.313	0.37111259	6.179623	7.987301	0.22380881	-0.0035552357	-0.031187724	0.43815073	5.9269977	7.800581	Walking_Scroll
14:53:21.336	0.37111259	6.179623	7.987301	0.22380881	-0.0035552357	-0.031187724	0.43815073	5.9269977	7.800581	Walking_Scroll
14:53:21.358	0.37111259	6.179623	7.987301	0.22380881	-0.0035552357	-0.031187724	0.43815073	5.9269977	7.800581	Walking_Scroll
14:53:21.382	0.10055954	3.5698638	11.044789	-0.493347	0.44848505	-0.123428375	0.1869751	5.882689	7.8440647	Walking_Scroll
14:53:21.406	0.10055954	3.5698638	11.044789	-0.493347	0.44848505	-0.123428375	0.1869751	5.882689	7.8440647	Walking_Scroll
14:53:21.429	0.10055954	3.5698638	11.044789	-0.493347	0.44848505	-0.123428375	0.1869751	5.882689	7.8440647	Walking_Scroll
14:53:21.452	0.10055954	3.5698638	11.044789	-0.493347	0.44848505	-0.123428375	0.1869751	5.882689	7.8440647	Walking_Scroll
14:53:21.475	0.10055954	3.5698638	11.044789	-0.493347	0.44848505	-0.123428375	0.1869751	5.882689	7.8440647	Walking_Scroll
14:53:21.498	0.10055954	3.5698638	11.044789	-0.493347	0.44848505	-0.123428375	0.1869751	5.882689	7.8440647	Walking_Scroll
14:53:21.521	0.10055954	3.5698638	11.044789	-0.493347	0.44848505	-0.123428375	0.1869751	5.882689	7.8440647	Walking_Scroll
14:53:21.544	0.10055954	3.5698638	11.044789	-0.493347	0.44848505	-0.123428375	0.1869751	5.882689	7.8440647	Walking_Scroll
14:53:21.567	-0.90503585	5.454158	8.621783	-0.7566299	-0.030433306	0.08487667	-0.30149814	5.9729614	7.7719483	Walking_Scroll
14:53:21.590	-0.90503585	5.454158	8.621783	-0.7566299	-0.030433306	0.08487667	-0.30149814	5.9729614	7.7719483	Walking_Scroll
14:53:21.613	-0.90503585	5.454158	8.621783	-0.7566299	-0.030433306	0.08487667	-0.30149814	5.9729614	7.7719483	Walking_Scroll
14:53:21.636	-0.90503585	5.454158	8.621783	-0.7566299	-0.030433306	0.08487667	-0.30149814	5.9729614	7.7719483	Walking_Scroll
14:53:21.659	-0.90503585	5.454158	8.621783	-0.7566299	-0.030433306	0.08487667	-0.30149814	5.9729614	7.7719483	Walking_Scroll
14:53:21.682	-0.90503585	5.454158	8.621783	-0.7566299	-0.030433306	0.08487667	-0.30149814	5.9729614	7.7719483	Walking_Scroll
14:53:21.705	-0.90503585	5.454158	8.621783	-0.7566299	-0.030433306	0.08487667	-0.30149814	5.9729614	7.7719483	Walking_Scroll
14:53:21.728	-0.90503585	5.454158	8.621783	-0.7566299	-0.030433306	0.08487667	-0.30149814	5.9729614	7.7719483	Walking_Scroll
14:53:21.752	-0.9601042	6.533976	6.9936767	0.1291247	-0.26683816	-0.11121108	0.114722796	5.875743	7.8506556	Walking_Scroll
14:53:21.775	-0.9601042	6.533976	6.9936767	0.1291247	-0.26683816	-0.11121108	0.114722796	5.875743	7.8506556	Walking_Scroll
14:53:21.797	-0.9601042	6.533976	6.9936767	0.1291247	-0.26683816	-0.11121108	0.114722796	5.875743	7.8506556	Walking_Scroll
14:53:21.820	-0.9601042	6.533976	6.9936767	0.1291247	-0.26683816	-0.11121108	0.114722796	5.875743	7.8506556	Walking_Scroll
14:53:21.843	-0.9601042	6.533976	6.9936767	0.1291247	-0.26683816	-0.11121108	0.114722796	5.875743	7.8506556	Walking_Scroll
14:53:21.867	-0.9601042	6.533976	6.9936767	0.1291247	-0.26683816	-0.11121108	0.114722796	5.875743	7.8506556	Walking_Scroll
14:53:21.890	-0.9601042	6.533976	6.9936767	0.1291247	-0.26683816	-0.11121108	0.114722796	5.875743	7.8506556	Walking_Scroll
14:53:21.912	-0.9601042	6.533976	6.9936767	0.1291247	-0.26683816	-0.11121108	0.114722796	5.875743	7.8506556	Walking_Scroll
14:53:21.935	0.102953814	8.480521	6.589044	0.48587	-0.45437378	-0.123428375	0.35354617	6.434943	7.3916717	Walking_Scroll
14:53:21.958	0.102953814	8.480521	6.589044	0.48587	-0.45437378	-0.123428375	0.35354617	6.434943	7.3916717	Walking_Scroll
14:53:21.981	0.102953814	8.480521	6.589044	0.48587	-0.45437378	-0.123428375	0.35354617	6.434943	7.3916717	Walking_Scroll
14:53:22.005	0.102953814	8.480521	6.589044	0.48587	-0.45437378	-0.123428375	0.35354617	6.434943	7.3916717	Walking_Scroll
14:53:22.027	0.102953814	8.480521	6.589044	0.48587	-0.45437378	-0.123428375	0.35354617	6.434943	7.3916717	Walking_Scroll
14:53:22.051	0.102953814	8.480521	6.589044	0.48587	-0.45437378	-0.123428375	0.35354617	6.434943	7.3916717	Walking_Scroll
14:53:22.074	0.102953814	8.480521	6.589044	0.48587	-0.45437378	-0.123428375	0.35354617	6.434943	7.3916717	Walking_Scroll
14:53:22.098	1.1492519	5.482889	6.2538457	0.04787962	-0.025546385	-0.13625655	0.46826342	6.621022	7.218945	Walking_Scroll
14:53:22.120	1.1492519	5.482889	6.2538457	0.04787962	-0.025546385	-0.13625655	0.46826342	6.621022	7.218945	Walking_Scroll
14:53:22.143	1.1492519	5.482889	6.2538457	0.04787962	-0.025546385	-0.13625655	0.46826342	6.621022	7.218945	Walking_Scroll
14:53:22.166	1.1492519	5.482889	6.2538457	0.04787962	-0.025546385	-0.13625655	0.46826342	6.621022	7.218945	Walking_Scroll
14:53:22.190	1.1492519	5.482889	6.2538457	0.04787962	-0.025546385	-0.13625655	0.46826342	6.621022	7.218945	Walking_Scroll
14:53:22.214	1.1492519	5.482889	6.2538457	0.04787962	-0.025546385	-0.13625655	0.46826342	6.621022	7.218945	Walking_Scroll
14:53:22.236	1.1492519	5.482889	6.2538457	0.04787962	-0.025546385	-0.13625655	0.46826342	6.621022	7.218945	Walking_Scroll
14:53:22.259	1.1492519	5.482889	6.2538457	0.04787962	-0.025546385	-0.13625655	0.46826342	6.621022	7.218945	Walking_Scroll
14:53:22.282	0.6057515	7.103813	5.559506	0.3893533	0.061807346	-0.08188954	0.47364277	6.577968	7.257845	Walking_Scroll
14:53:22.304	0.6057515	7.103813	5.559506	0.3893533	0.061807346	-0.08188954	0.47364277	6.577968	7.257845	Walking_Scroll
14:53:22.328	0.6057515	7.103813	5.559506	0.3893533	0.061807346	-0.08188954	0.47364277	6.577968	7.257845	Walking_Scroll
14:53:22.351	0.6057515	7.103813	5.559506	0.3893533	0.061807346	-0.08188954	0.47364277	6.577968	7.257845	Walking_Scroll
14:53:22.374	0.6057515	7.103813	5.559506	0.3893533	0.061807346	-0.08188954	0.47364277	6.577968	7.257845	Walking_Scroll
14:53:22.397	0.6057515	7.103813	5.559506	0.3893533	0.061807346	-0.08188954	0.47364277	6.577968	7.257845	Walking_Scroll
14:53:22.420	0.6057515	7.103813	5.559506	0.3893533	0.061807346	-0.08188954	0.47364277	6.577968	7.257845	Walking_Scroll
14:53:22.443	0.6057515	7.103813	5.559506	0.3893533	0.061807346	-0.08188954	0.47364277	6.577968	7.257845	Walking_Scroll
14:53:22.467	-0.043096945	7.92505	8.016032	0.13156816	0.24201259	0.13680021	0.07168211	7.1523714	6.7088575	Walking_Scroll
14:53:22.490	-0.043096945	7.92505	8.016032	0.13156816	0.24201259	0.13680021	0.07168211	7.1523714	6.7088575	Walking_Scroll
14:53:22.513	-0.043096945	7.92505	8.016032	0.13156816	0.24201259	0.13680021	0.07168211	7.1523714	6.7088575	Walking_Scroll
14:53:22.536	-0.043096945	7.92505	8.016032	0.13156816	0.24201259	0.13680021	0.07168211	7.1523714	6.7088575	Walking_Scroll
14:53:22.559	-0.043096945	7.92505	8.016032	0.13156816	0.24201259	0.13680021	0.07168211	7.1523714	6.7088575	Walking_Scroll
14:53:22.582	-0.043096945	7.92505	8.016032	0.13156816	0.24201259	0.13680021	0.07168211	7.1523714	6.7088575	Walking_Scroll
14:53:22.605	-0.043096945	7.92505	8.016032	0.13156816	0.24201259	0.13680021	0.07168211	7.1523714	6.7088575	Walking_Scroll
14:53:22.628	-0.043096945	7.92505	8.016032	0.13156816	0.24201259	0.13680021	0.07168211	7.1523714	6.7088575	Walking_Scroll
14:53:22.650	-0.91461295	6.395108	4.8316464	0.4437203	0.02149024	0.4953781	0.21489377	7.337273	6.5029607	Walking_Scroll
14:53:22.674	-0.91461295	6.395108	4.8316464	0.4437203	0.02149024	0.4953781	0.21489377	7.337273	6.5029607	Walking_Scroll
14:53:22.697	-0.91461295	6.395108	4.8316464	0.4437203	0.02149024	0.4953781	0.21489377	7.337273	6.5029607	Walking_Scroll
14:53:22.719	-0.91461295	6.395108	4.8316464	0.4437203	0.02149024	0.4953781	0.21489377	7.337273	6.5029607	Walking_Scroll
14:53:22.742	-0.91461295	6.395108	4.8316464	0.4437203	0.02149024	0.4953781	0.21489377	7.337273	6.5029607	Walking_Scroll
14:53:22.764	-0.91461295	6.395108	4.8316464	0.4437203	0.02149024	0.4953781	0.21489377	7.337273	6.5029607	Walking_Scroll
14:53:22.788	-0.91461295	6.395108	4.8316464	0.4437203	0.02149024	0.4953781	0.21489377	7.337273	6.5029607	Walking_Scroll
14:53:22.810	-0.91461295	6.395108	4.8316464	0.4437203	0.02149024	0.4953781	0.21489377	7.337273	6.5029607	Walking_Scroll
14:53:22.833	1.2929084	6.529187	7.8316727	0.17738305	0.36479652	0.49293467	0.5886837	6.919	6.924678	Walking_Scroll
14:53:22.856	1.2929084	6.529187	7.8316727	0.17738305	0.36479652	0.49293467	0.5886837	6.919	6.924678	Walking_Scroll
14:53:22.880	1.2929084	6.529187	7.8316727	0.17738305	0.36479652	0.49293467	0.5886837	6.919	6.924678	Walking_Scroll
14:53:22.902	1.2929084	6.529187	7.8316727	0.17738305	0.36479652	0.49293467	0.5886837	6.919	6.924678	Walking_Scroll
14:53:22.925	1.2929084	6.529187	7.8316727	0.17738305	0.36479652	0.49293467	0.5886837	6.919	6.924678	Walking_Scroll
14:53:22.948	1.2929084	6.529187	7.8316727	0.17738305	0.36479652	0.49293467	0.5886837	6.919	6.924678	Walking_Scroll
14:53:22.971	1.2929084	6.529187	7.8316727	0.17738305	0.36479652	0.49293467	0.5886837	6.919	6.924678	Walking_Scroll
14:53:22.995	0.409421	8.2027855	5.403878	0.7375465	-0.0744156	-0.18512577	0.68299747	7.446686	6.344339	Walking_Scroll
14:53:23.019	0.409421	8.2027855	5.403878	0.7375465	-0.0744156	-0.18512577	0.68299747	7.446686	6.344339	Walking_Scroll
14:53:23.042	0.409421	8.2027855	5.403878	0.7375465	-0.0744156	-0.18512577	0.68299747	7.446686	6.344339	Walking_Scroll
14:53:23.065	0.409421	8.2027855	5.403878	0.7375465	-0.0744156	-0.18512577	0.68299747	7.446686	6.344339	Walking_Scroll
14:53:23.088	0.409421	8.2027855	5.403878	0.7375465	-0.0744156	-0.18512577	0.68299747	7.446686	6.344339	Walking_Scroll
14:53:23.111	0.409421	8.2027855	5.403878	0.7375465	-0.0744156	-0.18512577	0.68299747	7.446686	6.344339	Walking_Scroll
14:53:23.133	0.409421	8.2027855	5.403878	0.7375465	-0.0744156	-0.18512577	0.68299747	7.446686	6.344339	Walking_Scroll
14:53:23.155	0.409421	8.2027855	5.403878	0.7375465	-0.0744156	-0.18512577	0.68299747	7.446686	6.344339	Walking_Scroll
14:53:23.178	1.664021	8.090255	6.091035	0.22625227	-0.23201884	-0.11548713	0.6891287	7.7893486	5.917886	Walking_Scroll
14:53:23.200	1.664021	8.090255	6.091035	0.22625227	-0.23201884	-0.11548713	0.6891287	7.7893486	5.917886	Walking_Scroll
14:53:23.223	1.664021	8.090255	6.091035	0.22625227	-0.23201884	-0.11548713	0.6891287	7.7893486	5.917886	Walking_Scroll
14:53:23.247	1.664021	8.090255	6.091035	0.22625227	-0.23201884	-0.11548713	0.6891287	7.7893486	5.917886	Walking_Scroll
14:53:23.269	1.664021	8.090255	6.091035	0.22625227	-0.23201884	-0.11548713	0.6891287	7.7893486	5.917886	Walking_Scroll
14:53:23.291	1.664021	8.090255	6.091035	0.22625227	-0.23201884	-0.11548713	0.6891287	7.7893486	5.917886	Walking_Scroll
14:53:23.313	1.664021	8.090255	6.091035	0.22625227	-0.23201884	-0.11548713	0.6891287	7.7893486	5.917886	Walking_Scroll
14:53:23.335	1.664021	8.090255	6.091035	0.22625227	-0.23201884	-0.11548713	0.6891287	7.7893486	5.917886	Walking_Scroll
14:53:23.359	0.045491222	6.854809	5.7175283	-0.19280128	-0.33892027	-0.070893966	0.95767456	7.8085823	5.854841	Walking_Scroll
14:53:23.382	0.045491222	6.854809	5.7175283	-0.19280128	-0.33892027	-0.070893966	0.95767456	7.8085823	5.854841	Walking_Scroll
14:53:23.405	0.045491222	6.854809	5.7175283	-0.19280128	-0.33892027	-0.070893966	0.95767456	7.8085823	5.854841	Walking_Scroll
14:53:23.428	0.045491222	6.854809	5.7175283	-0.19280128	-0.33892027	-0.070893966	0.95767456	7.8085823	5.854841	Walking_Scroll
14:53:23.451	0.045491222	6.854809	5.7175283	-0.19280128	-0.33892027	-0.070893966	0.95767456	7.8085823	5.854841	Walking_Scroll
14:53:23.474	0.045491222	6.854809	5.7175283	-0.19280128	-0.33892027	-0.070893966	0.95767456	7.8085823	5.854841	Walking_Scroll
14:53:23.497	0.045491222	6.854809	5.7175283	-0.19280128	-0.33892027	-0.070893966	0.95767456	7.8085823	5.854841	Walking_Scroll
14:53:23.520	0.045491222	6.854809	5.7175283	-0.19280128	-0.33892027	-0.070893966	0.95767456	7.8085823	5.854841	Walking_Scroll
14:53:23.543	1.0965779	7.7766047	5.5092263	0.291004	0.27866453	-0.036074646	0.73457146	7.830445	5.857881	Walking_Scroll
14:53:23.565	1.0965779	7.7766047	5.5092263	0.291004	0.27866453	-0.036074646	0.73457146	7.830445	5.857881	Walking_Scroll
14:53:23.589	1.0965779	7.7766047	5.5092263	0.291004	0.27866453	-0.036074646	0.73457146	7.830445	5.857881	Walking_Scroll
14:53:23.612	1.0965779	7.7766047	5.5092263	0.291004	0.27866453	-0.036074646	0.73457146	7.830445	5.857881	Walking_Scroll
14:53:23.635	1.0965779	7.7766047	5.5092263	0.291004	0.27866453	-0.036074646	0.73457146	7.830445	5.857881	Walking_Scroll
14:53:23.658	1.0965779	7.7766047	5.5092263	0.291004	0.27866453	-0.036074646	0.73457146	7.830445	5.857881	Walking_Scroll
14:53:23.681	1.0965779	7.7766047	5.5092263	0.291004	0.27866453	-0.036074646	0.73457146	7.830445	5.857881	Walking_Scroll
14:53:23.704	1.0965779	7.7766047	5.5092263	0.291004	0.27866453	-0.036074646	0.73457146	7.830445	5.857881	Walking_Scroll
14:53:23.727	-0.17238778	9.244295	5.619363	-0.081623815	-0.041428883	-0.14053261	0.7427784	7.9752975	5.6580234	Walking_Scroll
14:53:23.750	-0.17238778	9.244295	5.619363	-0.081623815	-0.041428883	-0.14053261	0.7427784	7.9752975	5.6580234	Walking_Scroll
14:53:23.773	-0.17238778	9.244295	5.619363	-0.081623815	-0.041428883	-0.14053261	0.7427784	7.9752975	5.6580234	Walking_Scroll
14:53:23.796	-0.17238778	9.244295	5.619363	-0.081623815	-0.041428883	-0.14053261	0.7427784	7.9752975	5.6580234	Walking_Scroll
14:53:23.819	-0.17238778	9.244295	5.619363	-0.081623815	-0.041428883	-0.14053261	0.7427784	7.9752975	5.6580234	Walking_Scroll
14:53:23.841	-0.17238778	9.244295	5.619363	-0.081623815	-0.041428883	-0.14053261	0.7427784	7.9752975	5.6580234	Walking_Scroll
14:53:23.863	-0.17238778	9.244295	5.619363	-0.081623815	-0.041428883	-0.14053261	0.7427784	7.9752975	5.6580234	Walking_Scroll
14:53:23.886	-0.17238778	9.244295	5.619363	-0.081623815	-0.041428883	-0.14053261	0.7427784	7.9752975	5.6580234	Walking_Scroll
14:53:23.909	0.5865973	7.1301503	3.981679	-0.25816387	0.08685282	0.17345214	0.71416724	8.001184	5.6250606	Walking_Scroll
14:53:23.933	0.5865973	7.1301503	3.981679	-0.25816387	0.08685282	0.17345214	0.71416724	8.001184	5.6250606	Walking_Scroll
14:53:23.955	0.5865973	7.1301503	3.981679	-0.25816387	0.08685282	0.17345214	0.71416724	8.001184	5.6250606	Walking_Scroll
14:53:23.979	0.5865973	7.1301503	3.981679	-0.25816387	0.08685282	0.17345214	0.71416724	8.001184	5.6250606	Walking_Scroll
14:53:24.002	0.5865973	7.1301503	3.981679	-0.25816387	0.08685282	0.17345214	0.71416724	8.001184	5.6250606	Walking_Scroll
14:53:24.025	0.5865973	7.1301503	3.981679	-0.25816387	0.08685282	0.17345214	0.71416724	8.001184	5.6250606	Walking_Scroll
14:53:24.048	0.5865973	7.1301503	3.981679	-0.25816387	0.08685282	0.17345214	0.71416724	8.001184	5.6250606	Walking_Scroll
14:53:24.071	0.5865973	7.1301503	3.981679	-0.25816387	0.08685282	0.17345214	0.71416724	8.001184	5.6250606	Walking_Scroll
14:53:24.095	0.8475733	7.8316727	4.1947694	-0.0009896017	-0.044483207	0.323725	0.8673244	7.8404384	5.8262753	Walking_Scroll
14:53:24.118	0.8475733	7.8316727	4.1947694	-0.0009896017	-0.044483207	0.323725	0.8673244	7.8404384	5.8262753	Walking_Scroll
14:53:24.141	0.8475733	7.8316727	4.1947694	-0.0009896017	-0.044483207	0.323725	0.8673244	7.8404384	5.8262753	Walking_Scroll
14:53:24.165	0.8475733	7.8316727	4.1947694	-0.0009896017	-0.044483207	0.323725	0.8673244	7.8404384	5.8262753	Walking_Scroll
14:53:24.188	0.8475733	7.8316727	4.1947694	-0.0009896017	-0.044483207	0.323725	0.8673244	7.8404384	5.8262753	Walking_Scroll
14:53:24.211	0.8475733	7.8316727	4.1947694	-0.0009896017	-0.044483207	0.323725	0.8673244	7.8404384	5.8262753	Walking_Scroll
14:53:24.234	0.8475733	7.8316727	4.1947694	-0.0009896017	-0.044483207	0.323725	0.8673244	7.8404384	5.8262753	Walking_Scroll
14:53:24.257	1.0726352	9.565128	6.385531	-0.19890994	-0.26561642	0.01951409	0.80539536	7.922889	5.7227087	Walking_Scroll
14:53:24.283	1.0726352	9.565128	6.385531	-0.19890994	-0.26561642	0.01951409	0.80539536	7.922889	5.7227087	Walking_Scroll
14:53:24.306	1.0726352	9.565128	6.385531	-0.19890994	-0.26561642	0.01951409	0.80539536	7.922889	5.7227087	Walking_Scroll
14:53:24.329	1.0726352	9.565128	6.385531	-0.19890994	-0.26561642	0.01951409	0.80539536	7.922889	5.7227087	Walking_Scroll
14:53:24.352	1.0726352	9.565128	6.385531	-0.19890994	-0.26561642	0.01951409	0.80539536	7.922889	5.7227087	Walking_Scroll
14:53:24.375	1.0726352	9.565128	6.385531	-0.19890994	-0.26561642	0.01951409	0.80539536	7.922889	5.7227087	Walking_Scroll
14:53:24.399	1.0726352	9.565128	6.385531	-0.19890994	-0.26561642	0.01951409	0.80539536	7.922889	5.7227087	Walking_Scroll
14:53:24.422	1.0726352	9.565128	6.385531	-0.19890994	-0.26561642	0.01951409	0.80539536	7.922889	5.7227087	Walking_Scroll
14:53:24.445	1.4509305	7.455772	4.470111	0.03749491	0.00010995574	-0.17596279	1.0565045	7.8702035	5.7544656	Walking_Scroll
14:53:24.468	1.4509305	7.455772	4.470111	0.03749491	0.00010995574	-0.17596279	1.0565045	7.8702035	5.7544656	Walking_Scroll
14:53:24.491	1.4509305	7.455772	4.470111	0.03749491	0.00010995574	-0.17596279	1.0565045	7.8702035	5.7544656	Walking_Scroll
14:53:24.514	1.4509305	7.455772	4.470111	0.03749491	0.00010995574	-0.17596279	1.0565045	7.8702035	5.7544656	Walking_Scroll
14:53:24.537	1.4509305	7.455772	4.470111	0.03749491	0.00010995574	-0.17596279	1.0565045	7.8702035	5.7544656	Walking_Scroll
14:53:24.561	1.4509305	7.455772	4.470111	0.03749491	0.00010995574	-0.17596279	1.0565045	7.8702035	5.7544656	Walking_Scroll
14:53:24.584	1.4509305	7.455772	4.470111	0.03749491	0.00010995574	-0.17596279	1.0565045	7.8702035	5.7544656	Walking_Scroll
14:53:24.607	1.4509305	7.455772	4.470111	0.03749491	0.00010995574	-0.17596279	1.0565045	7.8702035	5.7544656	Walking_Scroll
14:53:24.631	1.9202085	6.342434	5.1452966	-0.06513046	0.21513452	-0.2443797	1.2545577	7.440302	6.2640457	Walking_Scroll
14:53:24.654	1.9202085	6.342434	5.1452966	-0.06513046	0.21513452	-0.2443797	1.2545577	7.440302	6.2640457	Walking_Scroll
14:53:24.677	1.9202085	6.342434	5.1452966	-0.06513046	0.21513452	-0.2443797	1.2545577	7.440302	6.2640457	Walking_Scroll
14:53:24.700	1.9202085	6.342434	5.1452966	-0.06513046	0.21513452	-0.2443797	1.2545577	7.440302	6.2640457	Walking_Scroll
14:53:24.723	1.9202085	6.342434	5.1452966	-0.06513046	0.21513452	-0.2443797	1.2545577	7.440302	6.2640457	Walking_Scroll
14:53:24.747	1.9202085	6.342434	5.1452966	-0.06513046	0.21513452	-0.2443797	1.2545577	7.440302	6.2640457	Walking_Scroll
14:53:24.770	1.9202085	6.342434	5.1452966	-0.06513046	0.21513452	-0.2443797	1.2545577	7.440302	6.2640457	Walking_Scroll
14:53:24.794	1.9202085	6.342434	5.1452966	-0.06513046	0.21513452	-0.2443797	1.2545577	7.440302	6.2640457	Walking_Scroll
14:53:24.817	0.9864412	8.332076	6.167652	0.03444058	0.1381655	-0.116097994	0.81016695	7.444971	6.331369	Walking_Scroll
14:53:24.840	0.9864412	8.332076	6.167652	0.03444058	0.1381655	-0.116097994	0.81016695	7.444971	6.331369	Walking_Scroll
14:53:24.863	0.9864412	8.332076	6.167652	0.03444058	0.1381655	-0.116097994	0.81016695	7.444971	6.331369	Walking_Scroll
14:53:24.886	0.9864412	8.332076	6.167652	0.03444058	0.1381655	-0.116097994	0.81016695	7.444971	6.331369	Walking_Scroll
14:53:24.910	0.9864412	8.332076	6.167652	0.03444058	0.1381655	-0.116097994	0.81016695	7.444971	6.331369	Walking_Scroll
14:53:24.933	0.9864412	8.332076	6.167652	0.03444058	0.1381655	-0.116097994	0.81016695	7.444971	6.331369	Walking_Scroll
14:53:24.954	0.9864412	8.332076	6.167652	0.03444058	0.1381655	-0.116097994	0.81016695	7.444971	6.331369	Walking_Scroll
14:53:24.975	-0.25139886	6.854809	7.678439	-0.48907092	-0.5490579	0.20155194	0.2708198	7.727479	6.031832	Walking_Scroll
14:53:24.997	-0.25139886	6.854809	7.678439	-0.48907092	-0.5490579	0.20155194	0.2708198	7.727479	6.031832	Walking_Scroll
14:53:25.018	-0.25139886	6.854809	7.678439	-0.48907092	-0.5490579	0.20155194	0.2708198	7.727479	6.031832	Walking_Scroll
14:53:25.039	-0.25139886	6.854809	7.678439	-0.48907092	-0.5490579	0.20155194	0.2708198	7.727479	6.031832	Walking_Scroll
14:53:25.060	-0.25139886	6.854809	7.678439	-0.48907092	-0.5490579	0.20155194	0.2708198	7.727479	6.031832	Walking_Scroll
14:53:25.081	-0.25139886	6.854809	7.678439	-0.48907092	-0.5490579	0.20155194	0.2708198	7.727479	6.031832	Walking_Scroll
14:53:25.102	-0.25139886	6.854809	7.678439	-0.48907092	-0.5490579	0.20155194	0.2708198	7.727479	6.031832	Walking_Scroll
14:53:25.123	-0.25139886	6.854809	7.678439	-0.48907092	-0.5490579	0.20155194	0.2708198	7.727479	6.031832	Walking_Scroll
14:53:25.145	-0.25139886	6.854809	7.678439	-0.48907092	-0.5490579	0.20155194	0.2708198	7.727479	6.031832	Walking_Scroll
14:53:25.166	0.28970724	6.8667803	6.1461034	-0.3088657	0.04592485	0.3707616	0.47340328	7.486707	6.3162766	Walking_Scroll
14:53:25.187	0.28970724	6.8667803	6.1461034	-0.3088657	0.04592485	0.3707616	0.47340328	7.486707	6.3162766	Walking_Scroll
14:53:25.208	0.28970724	6.8667803	6.1461034	-0.3088657	0.04592485	0.3707616	0.47340328	7.486707	6.3162766	Walking_Scroll
14:53:25.228	0.28970724	6.8667803	6.1461034	-0.3088657	0.04592485	0.3707616	0.47340328	7.486707	6.3162766	Walking_Scroll
14:53:25.250	0.28970724	6.8667803	6.1461034	-0.3088657	0.04592485	0.3707616	0.47340328	7.486707	6.3162766	Walking_Scroll
14:53:25.271	0.28970724	6.8667803	6.1461034	-0.3088657	0.04592485	0.3707616	0.47340328	7.486707	6.3162766	Walking_Scroll
14:53:25.295	0.28970724	6.8667803	6.1461034	-0.3088657	0.04592485	0.3707616	0.47340328	7.486707	6.3162766	Walking_Scroll
14:53:25.316	0.28970724	6.8667803	6.1461034	-0.3088657	0.04592485	0.3707616	0.47340328	7.486707	6.3162766	Walking_Scroll
14:53:25.337	0.43336374	7.4629545	5.9186473	0.104079224	-0.10068281	-0.08677646	0.7609179	7.3438864	6.454349	Walking_Scroll
14:53:25.358	0.43336374	7.4629545	5.9186473	0.104079224	-0.10068281	-0.08677646	0.7609179	7.3438864	6.454349	Walking_Scroll
14:53:25.380	0.43336374	7.4629545	5.9186473	0.104079224	-0.10068281	-0.08677646	0.7609179	7.3438864	6.454349	Walking_Scroll
14:53:25.401	0.43336374	7.4629545	5.9186473	0.104079224	-0.10068281	-0.08677646	0.7609179	7.3438864	6.454349	Walking_Scroll
14:53:25.423	0.43336374	7.4629545	5.9186473	0.104079224	-0.10068281	-0.08677646	0.7609179	7.3438864	6.454349	Walking_Scroll
14:53:25.444	0.43336374	7.4629545	5.9186473	0.104079224	-0.10068281	-0.08677646	0.7609179	7.3438864	6.454349	Walking_Scroll
14:53:25.465	0.43336374	7.4629545	5.9186473	0.104079224	-0.10068281	-0.08677646	0.7609179	7.3438864	6.454349	Walking_Scroll
14:53:25.486	0.43336374	7.4629545	5.9186473	0.104079224	-0.10068281	-0.08677646	0.7609179	7.3438864	6.454349	Walking_Scroll
14:53:25.508	0.43336374	7.4629545	5.9186473	0.104079224	-0.10068281	-0.08677646	0.7609179	7.3438864	6.454349	Walking_Scroll
14:53:25.529	2.7749646	7.8460383	6.3280683	-0.23495099	-0.31570736	0.17161953	0.79822356	7.509448	6.2562957	Walking_Scroll
14:53:25.550	2.7749646	7.8460383	6.3280683	-0.23495099	-0.31570736	0.17161953	0.79822356	7.509448	6.2562957	Walking_Scroll
14:53:25.572	2.7749646	7.8460383	6.3280683	-0.23495099	-0.31570736	0.17161953	0.79822356	7.509448	6.2562957	Walking_Scroll
14:53:25.593	2.7749646	7.8460383	6.3280683	-0.23495099	-0.31570736	0.17161953	0.79822356	7.509448	6.2562957	Walking_Scroll
14:53:25.614	2.7749646	7.8460383	6.3280683	-0.23495099	-0.31570736	0.17161953	0.79822356	7.509448	6.2562957	Walking_Scroll
14:53:25.636	2.7749646	7.8460383	6.3280683	-0.23495099	-0.31570736	0.17161953	0.79822356	7.509448	6.2562957	Walking_Scroll
14:53:25.657	2.7749646	7.8460383	6.3280683	-0.23495099	-0.31570736	0.17161953	0.79822356	7.509448	6.2562957	Walking_Scroll
14:53:25.678	2.7749646	7.8460383	6.3280683	-0.23495099	-0.31570736	0.17161953	0.79822356	7.509448	6.2562957	Walking_Scroll
14:53:25.700	0.68715686	6.4860907	5.7989335	-0.41149107	-0.5142386	-0.08494386	1.0672139	7.412919	6.330877	Walking_Scroll
14:53:25.721	0.68715686	6.4860907	5.7989335	-0.41149107	-0.5142386	-0.08494386	1.0672139	7.412919	6.330877	Walking_Scroll
14:53:25.745	0.68715686	6.4860907	5.7989335	-0.41149107	-0.5142386	-0.08494386	1.0672139	7.412919	6.330877	Walking_Scroll
14:53:25.779	0.68715686	6.4860907	5.7989335	-0.41149107	-0.5142386	-0.08494386	1.0672139	7.412919	6.330877	Walking_Scroll
14:53:25.813	0.68715686	6.4860907	5.7989335	-0.41149107	-0.5142386	-0.08494386	1.0672139	7.412919	6.330877	Walking_Scroll
14:53:25.848	0.68715686	6.4860907	5.7989335	-0.41149107	-0.5142386	-0.08494386	1.0672139	7.412919	6.330877	Walking_Scroll
14:53:25.882	-0.0670397	6.8093176	5.8013277	0.099803165	0.19741943	-0.20772779	1.0052999	7.0593667	6.7323804	Walking_Scroll
14:53:25.902	-0.0670397	6.8093176	5.8013277	0.099803165	0.19741943	-0.20772779	1.0052999	7.0593667	6.7323804	Walking_Scroll
14:53:25.923	-0.0670397	6.8093176	5.8013277	0.099803165	0.19741943	-0.20772779	1.0052999	7.0593667	6.7323804	Walking_Scroll
14:53:25.944	-0.0670397	6.8093176	5.8013277	0.099803165	0.19741943	-0.20772779	1.0052999	7.0593667	6.7323804	Walking_Scroll
14:53:25.965	-0.0670397	6.8093176	5.8013277	0.099803165	0.19741943	-0.20772779	1.0052999	7.0593667	6.7323804	Walking_Scroll
14:53:25.987	-0.0670397	6.8093176	5.8013277	0.099803165	0.19741943	-0.20772779	1.0052999	7.0593667	6.7323804	Walking_Scroll
14:53:26.010	-0.0670397	6.8093176	5.8013277	0.099803165	0.19741943	-0.20772779	1.0052999	7.0593667	6.7323804	Walking_Scroll
14:53:26.032	-0.0670397	6.8093176	5.8013277	0.099803165	0.19741943	-0.20772779	1.0052999	7.0593667	6.7323804	Walking_Scroll
14:53:26.053	1.7119064	8.432636	7.2354984	-0.24716829	0.26889065	0.07632455	0.60472447	7.225165	6.6031504	Walking_Scroll
14:53:26.074	1.7119064	8.432636	7.2354984	-0.24716829	0.26889065	0.07632455	0.60472447	7.225165	6.6031504	Walking_Scroll
14:53:26.095	1.7119064	8.432636	7.2354984	-0.24716829	0.26889065	0.07632455	0.60472447	7.225165	6.6031504	Walking_Scroll
14:53:26.117	1.7119064	8.432636	7.2354984	-0.24716829	0.26889065	0.07632455	0.60472447	7.225165	6.6031504	Walking_Scroll
14:53:26.139	1.7119064	8.432636	7.2354984	-0.24716829	0.26889065	0.07632455	0.60472447	7.225165	6.6031504	Walking_Scroll
14:53:26.161	1.7119064	8.432636	7.2354984	-0.24716829	0.26889065	0.07632455	0.60472447	7.225165	6.6031504	Walking_Scroll
14:53:26.182	1.7119064	8.432636	7.2354984	-0.24716829	0.26889065	0.07632455	0.60472447	7.225165	6.6031504	Walking_Scroll
14:53:26.204	1.7119064	8.432636	7.2354984	-0.24716829	0.26889065	0.07632455	0.60472447	7.225165	6.6031504	Walking_Scroll
14:53:26.225	1.7119064	8.432636	7.2354984	-0.24716829	0.26889065	0.07632455	0.60472447	7.225165	6.6031504	Walking_Scroll
14:53:26.247	-0.46927786	6.237086	4.757424	0.24763255	-0.040818017	0.24919942	0.40188658	7.1405582	6.709785	Walking_Scroll
14:53:26.268	-0.46927786	6.237086	4.757424	0.24763255	-0.040818017	0.24919942	0.40188658	7.1405582	6.709785	Walking_Scroll
14:53:26.290	-0.46927786	6.237086	4.757424	0.24763255	-0.040818017	0.24919942	0.40188658	7.1405582	6.709785	Walking_Scroll
14:53:26.311	-0.46927786	6.237086	4.757424	0.24763255	-0.040818017	0.24919942	0.40188658	7.1405582	6.709785	Walking_Scroll
14:53:26.333	-0.46927786	6.237086	4.757424	0.24763255	-0.040818017	0.24919942	0.40188658	7.1405582	6.709785	Walking_Scroll
14:53:26.354	-0.46927786	6.237086	4.757424	0.24763255	-0.040818017	0.24919942	0.40188658	7.1405582	6.709785	Walking_Scroll
14:53:26.375	-0.46927786	6.237086	4.757424	0.24763255	-0.040818017	0.24919942	0.40188658	7.1405582	6.709785	Walking_Scroll
14:53:26.396	-0.46927786	6.237086	4.757424	0.24763255	-0.040818017	0.24919942	0.40188658	7.1405582	6.709785	Walking_Scroll
14:53:26.418	-0.19633053	6.32328	6.8069234	0.025277603	0.009272934	0.22781914	0.72970706	6.5809193	7.233899	Walking_Scroll
14:53:26.439	-0.19633053	6.32328	6.8069234	0.025277603	0.009272934	0.22781914	0.72970706	6.5809193	7.233899	Walking_Scroll
14:53:26.460	-0.19633053	6.32328	6.8069234	0.025277603	0.009272934	0.22781914	0.72970706	6.5809193	7.233899	Walking_Scroll
14:53:26.481	-0.19633053	6.32328	6.8069234	0.025277603	0.009272934	0.22781914	0.72970706	6.5809193	7.233899	Walking_Scroll
14:53:26.502	-0.19633053	6.32328	6.8069234	0.025277603	0.009272934	0.22781914	0.72970706	6.5809193	7.233899	Walking_Scroll
14:53:26.523	-0.19633053	6.32328	6.8069234	0.025277603	0.009272934	0.22781914	0.72970706	6.5809193	7.233899	Walking_Scroll
14:53:26.544	-0.19633053	6.32328	6.8069234	0.025277603	0.009272934	0.22781914	0.72970706	6.5809193	7.233899	Walking_Scroll
14:53:26.565	-0.19633053	6.32328	6.8069234	0.025277603	0.009272934	0.22781914	0.72970706	6.5809193	7.233899	Walking_Scroll
14:53:26.586	-0.19633053	6.32328	6.8069234	0.025277603	0.009272934	0.22781914	0.72970706	6.5809193	7.233899	Walking_Scroll
14:53:26.607	0.76137936	8.514041	5.786962	-0.09445198	-0.66084623	-0.047681086	0.80250037	6.781451	7.0383396	Walking_Scroll
14:53:26.634	0.76137936	8.514041	5.786962	-0.09445198	-0.66084623	-0.047681086	0.80250037	6.781451	7.0383396	Walking_Scroll
14:53:26.668	0.76137936	8.514041	5.786962	-0.09445198	-0.66084623	-0.047681086	0.80250037	6.781451	7.0383396	Walking_Scroll
14:53:26.689	0.76137936	8.514041	5.786962	-0.09445198	-0.66084623	-0.047681086	0.80250037	6.781451	7.0383396	Walking_Scroll
14:53:26.710	0.76137936	8.514041	5.786962	-0.09445198	-0.66084623	-0.047681086	0.80250037	6.781451	7.0383396	Walking_Scroll
14:53:26.731	0.76137936	8.514041	5.786962	-0.09445198	-0.66084623	-0.047681086	0.80250037	6.781451	7.0383396	Walking_Scroll
14:53:26.753	0.76137936	8.514041	5.786962	-0.09445198	-0.66084623	-0.047681086	0.80250037	6.781451	7.0383396	Walking_Scroll
14:53:26.774	2.7869358	5.030371	5.9018874	0.5872736	-1.0872302	-0.77033466	1.6647367	6.245494	7.375148	Walking_Scroll
14:53:26.795	2.7869358	5.030371	5.9018874	0.5872736	-1.0872302	-0.77033466	1.6647367	6.245494	7.375148	Walking_Scroll
14:53:26.816	2.7869358	5.030371	5.9018874	0.5872736	-1.0872302	-0.77033466	1.6647367	6.245494	7.375148	Walking_Scroll
14:53:26.837	2.7869358	5.030371	5.9018874	0.5872736	-1.0872302	-0.77033466	1.6647367	6.245494	7.375148	Walking_Scroll
14:53:26.859	2.7869358	5.030371	5.9018874	0.5872736	-1.0872302	-0.77033466	1.6647367	6.245494	7.375148	Walking_Scroll
14:53:26.880	2.7869358	5.030371	5.9018874	0.5872736	-1.0872302	-0.77033466	1.6647367	6.245494	7.375148	Walking_Scroll
14:53:26.902	2.7869358	5.030371	5.9018874	0.5872736	-1.0872302	-0.77033466	1.6647367	6.245494	7.375148	Walking_Scroll
14:53:26.924	2.7869358	5.030371	5.9018874	0.5872736	-1.0872302	-0.77033466	1.6647367	6.245494	7.375148	Walking_Scroll
14:53:26.945	2.7869358	5.030371	5.9018874	0.5872736	-1.0872302	-0.77033466	1.6647367	6.245494	7.375148	Walking_Scroll
14:53:26.969	0.9217958	4.5706706	10.393547	-0.18974696	0.09357234	-0.16985413	1.1341746	5.943392	7.717518	Walking_Scroll
14:53:26.990	0.9217958	4.5706706	10.393547	-0.18974696	0.09357234	-0.16985413	1.1341746	5.943392	7.717518	Walking_Scroll
14:53:27.011	0.9217958	4.5706706	10.393547	-0.18974696	0.09357234	-0.16985413	1.1341746	5.943392	7.717518	Walking_Scroll
14:53:27.032	0.9217958	4.5706706	10.393547	-0.18974696	0.09357234	-0.16985413	1.1341746	5.943392	7.717518	Walking_Scroll
14:53:27.069	0.9217958	4.5706706	10.393547	-0.18974696	0.09357234	-0.16985413	1.1341746	5.943392	7.717518	Walking_Scroll
14:53:27.102	0.9217958	4.5706706	10.393547	-0.18974696	0.09357234	-0.16985413	1.1341746	5.943392	7.717518	Walking_Scroll
14:53:27.135	1.5562786	7.204373	7.0774765	-0.17752966	0.04836831	0.23820384	0.84457904	6.331664	7.4409065	Walking_Scroll
14:53:27.169	1.5562786	7.204373	7.0774765	-0.17752966	0.04836831	0.23820384	0.84457904	6.331664	7.4409065	Walking_Scroll
14:53:27.190	1.5562786	7.204373	7.0774765	-0.17752966	0.04836831	0.23820384	0.84457904	6.331664	7.4409065	Walking_Scroll
14:53:27.220	1.5562786	7.204373	7.0774765	-0.17752966	0.04836831	0.23820384	0.84457904	6.331664	7.4409065	Walking_Scroll
14:53:27.241	1.5562786	7.204373	7.0774765	-0.17752966	0.04836831	0.23820384	0.84457904	6.331664	7.4409065	Walking_Scroll
14:53:27.269	1.5562786	7.204373	7.0774765	-0.17752966	0.04836831	0.23820384	0.84457904	6.331664	7.4409065	Walking_Scroll
14:53:27.290	1.5562786	7.204373	7.0774765	-0.17752966	0.04836831	0.23820384	0.84457904	6.331664	7.4409065	Walking_Scroll
14:53:27.311	-1.0343267	6.5028505	7.8197017	0.4211183	0.30859688	-0.25720784	0.69407356	6.3967624	7.4006763	Walking_Scroll
14:53:27.332	-1.0343267	6.5028505	7.8197017	0.4211183	0.30859688	-0.25720784	0.69407356	6.3967624	7.4006763	Walking_Scroll
14:53:27.354	-1.0343267	6.5028505	7.8197017	0.4211183	0.30859688	-0.25720784	0.69407356	6.3967624	7.4006763	Walking_Scroll
14:53:27.375	-1.0343267	6.5028505	7.8197017	0.4211183	0.30859688	-0.25720784	0.69407356	6.3967624	7.4006763	Walking_Scroll
14:53:27.396	-1.0343267	6.5028505	7.8197017	0.4211183	0.30859688	-0.25720784	0.69407356	6.3967624	7.4006763	Walking_Scroll
14:53:27.417	-1.0343267	6.5028505	7.8197017	0.4211183	0.30859688	-0.25720784	0.69407356	6.3967624	7.4006763	Walking_Scroll
14:53:27.438	-1.0343267	6.5028505	7.8197017	0.4211183	0.30859688	-0.25720784	0.69407356	6.3967624	7.4006763	Walking_Scroll
14:53:27.459	-1.0343267	6.5028505	7.8197017	0.4211183	0.30859688	-0.25720784	0.69407356	6.3967624	7.4006763	Walking_Scroll
14:53:27.480	-1.0343267	6.5028505	7.8197017	0.4211183	0.30859688	-0.25720784	0.69407356	6.3967624	7.4006763	Walking_Scroll
14:53:27.500	-0.66800267	5.0567083	8.051947	-0.5245011	0.38739854	0.079989746	0.34045655	6.5324087	7.306305	Walking_Scroll
14:53:27.521	-0.66800267	5.0567083	8.051947	-0.5245011	0.38739854	0.079989746	0.34045655	6.5324087	7.306305	Walking_Scroll
14:53:27.542	-0.66800267	5.0567083	8.051947	-0.5245011	0.38739854	0.079989746	0.34045655	6.5324087	7.306305	Walking_Scroll
14:53:27.564	-0.66800267	5.0567083	8.051947	-0.5245011	0.38739854	0.079989746	0.34045655	6.5324087	7.306305	Walking_Scroll
14:53:27.585	-0.66800267	5.0567083	8.051947	-0.5245011	0.38739854	0.079989746	0.34045655	6.5324087	7.306305	Walking_Scroll
14:53:27.606	-0.66800267	5.0567083	8.051947	-0.5245011	0.38739854	0.079989746	0.34045655	6.5324087	7.306305	Walking_Scroll
14:53:27.627	-0.66800267	5.0567083	8.051947	-0.5245011	0.38739854	0.079989746	0.34045655	6.5324087	7.306305	Walking_Scroll
14:53:27.649	-0.66800267	5.0567083	8.051947	-0.5245011	0.38739854	0.079989746	0.34045655	6.5324087	7.306305	Walking_Scroll
14:53:27.670	-0.66800267	5.0567083	8.051947	-0.5245011	0.38739854	0.079989746	0.34045655	6.5324087	7.306305	Walking_Scroll
14:53:27.704	-0.38547826	6.079064	6.919454	-0.07123911	-0.07502647	0.04639216	0.3311134	6.297294	7.510312	Walking_Scroll
14:53:27.738	-0.38547826	6.079064	6.919454	-0.07123911	-0.07502647	0.04639216	0.3311134	6.297294	7.510312	Walking_Scroll
14:53:27.772	-0.38547826	6.079064	6.919454	-0.07123911	-0.07502647	0.04639216	0.3311134	6.297294	7.510312	Walking_Scroll
14:53:27.805	-0.38547826	6.079064	6.919454	-0.07123911	-0.07502647	0.04639216	0.3311134	6.297294	7.510312	Walking_Scroll
14:53:27.826	-0.38547826	6.079064	6.919454	-0.07123911	-0.07502647	0.04639216	0.3311134	6.297294	7.510312	Walking_Scroll
14:53:27.855	0.3423813	8.561927	6.385531	0.20609371	-0.22774278	-0.3671636	0.17789748	6.5259724	7.3178096	Walking_Scroll
14:53:27.876	0.3423813	8.561927	6.385531	0.20609371	-0.22774278	-0.3671636	0.17789748	6.5259724	7.3178096	Walking_Scroll
14:53:27.897	0.3423813	8.561927	6.385531	0.20609371	-0.22774278	-0.3671636	0.17789748	6.5259724	7.3178096	Walking_Scroll
14:53:27.922	0.3423813	8.561927	6.385531	0.20609371	-0.22774278	-0.3671636	0.17789748	6.5259724	7.3178096	Walking_Scroll
14:53:27.943	0.3423813	8.561927	6.385531	0.20609371	-0.22774278	-0.3671636	0.17789748	6.5259724	7.3178096	Walking_Scroll
14:53:27.964	0.3423813	8.561927	6.385531	0.20609371	-0.22774278	-0.3671636	0.17789748	6.5259724	7.3178096	Walking_Scroll
14:53:27.984	0.3423813	8.561927	6.385531	0.20609371	-0.22774278	-0.3671636	0.17789748	6.5259724	7.3178096	Walking_Scroll
14:53:28.006	0.3423813	8.561927	6.385531	0.20609371	-0.22774278	-0.3671636	0.17789748	6.5259724	7.3178096	Walking_Scroll
14:53:28.027	0.3423813	8.561927	6.385531	0.20609371	-0.22774278	-0.3671636	0.17789748	6.5259724	7.3178096	Walking_Scroll
14:53:28.048	1.0151725	6.0527267	5.2219133	0.21586755	-0.35297015	-0.24682315	-0.04560498	6.636874	7.2194242	Walking_Scroll
14:53:28.069	1.0151725	6.0527267	5.2219133	0.21586755	-0.35297015	-0.24682315	-0.04560498	6.636874	7.2194242	Walking_Scroll
14:53:28.090	1.0151725	6.0527267	5.2219133	0.21586755	-0.35297015	-0.24682315	-0.04560498	6.636874	7.2194242	Walking_Scroll
14:53:28.111	1.0151725	6.0527267	5.2219133	0.21586755	-0.35297015	-0.24682315	-0.04560498	6.636874	7.2194242	Walking_Scroll
14:53:28.132	1.0151725	6.0527267	5.2219133	0.21586755	-0.35297015	-0.24682315	-0.04560498	6.636874	7.2194242	Walking_Scroll
14:53:28.153	1.0151725	6.0527267	5.2219133	0.21586755	-0.35297015	-0.24682315	-0.04560498	6.636874	7.2194242	Walking_Scroll
14:53:28.174	1.0151725	6.0527267	5.2219133	0.21586755	-0.35297015	-0.24682315	-0.04560498	6.636874	7.2194242	Walking_Scroll
14:53:28.195	1.0151725	6.0527267	5.2219133	0.21586755	-0.35297015	-0.24682315	-0.04560498	6.636874	7.2194242	Walking_Scroll
14:53:28.218	-0.098165266	5.9449844	7.0511394	-0.110945344	0.0062186085	-0.12403925	0.10473668	6.3438573	7.4776216	Walking_Scroll
14:53:28.242	-0.098165266	5.9449844	7.0511394	-0.110945344	0.0062186085	-0.12403925	0.10473668	6.3438573	7.4776216	Walking_Scroll
14:53:28.263	-0.098165266	5.9449844	7.0511394	-0.110945344	0.0062186085	-0.12403925	0.10473668	6.3438573	7.4776216	Walking_Scroll
14:53:28.285	-0.098165266	5.9449844	7.0511394	-0.110945344	0.0062186085	-0.12403925	0.10473668	6.3438573	7.4776216	Walking_Scroll
14:53:28.306	-0.098165266	5.9449844	7.0511394	-0.110945344	0.0062186085	-0.12403925	0.10473668	6.3438573	7.4776216	Walking_Scroll
14:53:28.328	-0.098165266	5.9449844	7.0511394	-0.110945344	0.0062186085	-0.12403925	0.10473668	6.3438573	7.4776216	Walking_Scroll
14:53:28.349	-0.098165266	5.9449844	7.0511394	-0.110945344	0.0062186085	-0.12403925	0.10473668	6.3438573	7.4776216	Walking_Scroll
14:53:28.371	-0.098165266	5.9449844	7.0511394	-0.110945344	0.0062186085	-0.12403925	0.10473668	6.3438573	7.4776216	Walking_Scroll
14:53:28.392	0.8475733	7.5323887	8.114198	0.15111585	0.3403619	0.027455337	0.06481208	6.4817295	7.358889	Walking_Scroll
14:53:28.413	0.8475733	7.5323887	8.114198	0.15111585	0.3403619	0.027455337	0.06481208	6.4817295	7.358889	Walking_Scroll
14:53:28.435	0.8475733	7.5323887	8.114198	0.15111585	0.3403619	0.027455337	0.06481208	6.4817295	7.358889	Walking_Scroll
14:53:28.456	0.8475733	7.5323887	8.114198	0.15111585	0.3403619	0.027455337	0.06481208	6.4817295	7.358889	Walking_Scroll
14:53:28.478	0.8475733	7.5323887	8.114198	0.15111585	0.3403619	0.027455337	0.06481208	6.4817295	7.358889	Walking_Scroll
14:53:28.499	0.8475733	7.5323887	8.114198	0.15111585	0.3403619	0.027455337	0.06481208	6.4817295	7.358889	Walking_Scroll
14:53:28.520	0.8475733	7.5323887	8.114198	0.15111585	0.3403619	0.027455337	0.06481208	6.4817295	7.358889	Walking_Scroll
14:53:28.542	0.8475733	7.5323887	8.114198	0.15111585	0.3403619	0.027455337	0.06481208	6.4817295	7.358889	Walking_Scroll
14:53:28.563	0.8475733	7.5323887	8.114198	0.15111585	0.3403619	0.027455337	0.06481208	6.4817295	7.358889	Walking_Scroll
14:53:28.584	-0.52913475	5.9258304	5.7199225	0.25007603	-0.012107349	-0.13381308	-0.051889762	6.609737	7.244236	Walking_Scroll
14:53:28.605	-0.52913475	5.9258304	5.7199225	0.25007603	-0.012107349	-0.13381308	-0.051889762	6.609737	7.244236	Walking_Scroll
14:53:28.627	-0.52913475	5.9258304	5.7199225	0.25007603	-0.012107349	-0.13381308	-0.051889762	6.609737	7.244236	Walking_Scroll
14:53:28.649	-0.52913475	5.9258304	5.7199225	0.25007603	-0.012107349	-0.13381308	-0.051889762	6.609737	7.244236	Walking_Scroll
14:53:28.671	-0.52913475	5.9258304	5.7199225	0.25007603	-0.012107349	-0.13381308	-0.051889762	6.609737	7.244236	Walking_Scroll
14:53:28.693	-0.52913475	5.9258304	5.7199225	0.25007603	-0.012107349	-0.13381308	-0.051889762	6.609737	7.244236	Walking_Scroll
14:53:28.726	-0.52913475	5.9258304	5.7199225	0.25007603	-0.012107349	-0.13381308	-0.051889762	6.609737	7.244236	Walking_Scroll
14:53:28.760	-0.04070267	5.9976583	6.4501762	0.026499335	-0.011496483	0.12458291	-0.005269465	6.1456485	7.6420774	Walking_Scroll
14:53:28.795	-0.04070267	5.9976583	6.4501762	0.026499335	-0.011496483	0.12458291	-0.005269465	6.1456485	7.6420774	Walking_Scroll
14:53:28.827	-0.04070267	5.9976583	6.4501762	0.026499335	-0.011496483	0.12458291	-0.005269465	6.1456485	7.6420774	Walking_Scroll
14:53:28.861	-0.04070267	5.9976583	6.4501762	0.026499335	-0.011496483	0.12458291	-0.005269465	6.1456485	7.6420774	Walking_Scroll
14:53:28.882	-0.04070267	5.9976583	6.4501762	0.026499335	-0.011496483	0.12458291	-0.005269465	6.1456485	7.6420774	Walking_Scroll
14:53:28.903	-0.04070267	5.9976583	6.4501762	0.026499335	-0.011496483	0.12458291	-0.005269465	6.1456485	7.6420774	Walking_Scroll
14:53:28.924	-0.04070267	5.9976583	6.4501762	0.026499335	-0.011496483	0.12458291	-0.005269465	6.1456485	7.6420774	Walking_Scroll
14:53:28.946	-0.7996878	7.0511394	8.066312	0.21831103	-0.36213315	-0.49605617	-0.19991584	6.426053	7.4051485	Walking_Scroll
14:53:28.968	-0.7996878	7.0511394	8.066312	0.21831103	-0.36213315	-0.49605617	-0.19991584	6.426053	7.4051485	Walking_Scroll
14:53:28.989	-0.7996878	7.0511394	8.066312	0.21831103	-0.36213315	-0.49605617	-0.19991584	6.426053	7.4051485	Walking_Scroll
14:53:29.012	-0.7996878	7.0511394	8.066312	0.21831103	-0.36213315	-0.49605617	-0.19991584	6.426053	7.4051485	Walking_Scroll
14:53:29.033	-0.7996878	7.0511394	8.066312	0.21831103	-0.36213315	-0.49605617	-0.19991584	6.426053	7.4051485	Walking_Scroll
14:53:29.054	-0.7996878	7.0511394	8.066312	0.21831103	-0.36213315	-0.49605617	-0.19991584	6.426053	7.4051485	Walking_Scroll
14:53:29.075	-0.7996878	7.0511394	8.066312	0.21831103	-0.36213315	-0.49605617	-0.19991584	6.426053	7.4051485	Walking_Scroll
14:53:29.097	-0.7996878	7.0511394	8.066312	0.21831103	-0.36213315	-0.49605617	-0.19991584	6.426053	7.4051485	Walking_Scroll
14:53:29.119	0.16520496	5.664854	8.229122	-0.045582764	-0.21796893	0.032342263	-0.25678486	6.618373	7.2319784	Walking_Scroll
14:53:29.140	0.16520496	5.664854	8.229122	-0.045582764	-0.21796893	0.032342263	-0.25678486	6.618373	7.2319784	Walking_Scroll
14:53:29.161	0.16520496	5.664854	8.229122	-0.045582764	-0.21796893	0.032342263	-0.25678486	6.618373	7.2319784	Walking_Scroll
14:53:29.183	0.16520496	5.664854	8.229122	-0.045582764	-0.21796893	0.032342263	-0.25678486	6.618373	7.2319784	Walking_Scroll
14:53:29.205	0.16520496	5.664854	8.229122	-0.045582764	-0.21796893	0.032342263	-0.25678486	6.618373	7.2319784	Walking_Scroll
14:53:29.226	0.16520496	5.664854	8.229122	-0.045582764	-0.21796893	0.032342263	-0.25678486	6.618373	7.2319784	Walking_Scroll
14:53:29.248	0.16520496	5.664854	8.229122	-0.045582764	-0.21796893	0.032342263	-0.25678486	6.618373	7.2319784	Walking_Scroll
14:53:29.269	0.16520496	5.664854	8.229122	-0.045582764	-0.21796893	0.032342263	-0.25678486	6.618373	7.2319784	Walking_Scroll
14:53:29.291	-0.94095	4.989669	7.266624	-0.89102024	0.27194497	-0.08188954	-0.25678486	6.618373	7.2319784	Walking_Scroll
14:53:29.312	-0.94095	4.989669	7.266624	-0.89102024	0.27194497	-0.08188954	-0.18965879	6.66591	7.190271	Walking_Scroll
14:53:29.334	-0.94095	4.989669	7.266624	-0.89102024	0.27194497	-0.08188954	-0.18965879	6.66591	7.190271	Walking_Scroll
14:53:29.355	-0.94095	4.989669	7.266624	-0.89102024	0.27194497	-0.08188954	-0.18965879	6.66591	7.190271	Walking_Scroll
14:53:29.376	-0.94095	4.989669	7.266624	-0.89102024	0.27194497	-0.08188954	-0.18965879	6.66591	7.190271	Walking_Scroll
14:53:29.397	-0.94095	4.989669	7.266624	-0.89102024	0.27194497	-0.08188954	-0.18965879	6.66591	7.190271	Walking_Scroll
14:53:29.419	-0.94095	4.989669	7.266624	-0.89102024	0.27194497	-0.08188954	-0.18965879	6.66591	7.190271	Walking_Scroll
14:53:29.440	-0.94095	4.989669	7.266624	-0.89102024	0.27194497	-0.08188954	-0.18965879	6.66591	7.190271	Walking_Scroll
14:53:29.461	-0.94095	4.989669	7.266624	-0.89102024	0.27194497	-0.08188954	-0.18965879	6.66591	7.190271	Walking_Scroll
14:53:29.482	-1.324034	6.7303066	7.3216925	0.0038973202	0.34097275	-0.25720784	-0.96241665	6.1504073	7.5773706	Walking_Scroll
14:53:29.503	-1.324034	6.7303066	7.3216925	0.0038973202	0.34097275	-0.25720784	-0.96241665	6.1504073	7.5773706	Walking_Scroll
14:53:29.525	-1.324034	6.7303066	7.3216925	0.0038973202	0.34097275	-0.25720784	-0.96241665	6.1504073	7.5773706	Walking_Scroll
14:53:29.546	-1.324034	6.7303066	7.3216925	0.0038973202	0.34097275	-0.25720784	-0.96241665	6.1504073	7.5773706	Walking_Scroll
14:53:29.567	-1.324034	6.7303066	7.3216925	0.0038973202	0.34097275	-0.25720784	-0.96241665	6.1504073	7.5773706	Walking_Scroll
14:53:29.588	-1.324034	6.7303066	7.3216925	0.0038973202	0.34097275	-0.25720784	-0.96241665	6.1504073	7.5773706	Walking_Scroll
14:53:29.613	-1.324034	6.7303066	7.3216925	0.0038973202	0.34097275	-0.25720784	-0.96241665	6.1504073	7.5773706	Walking_Scroll
14:53:29.646	-1.324034	6.7303066	7.3216925	0.0038973202	0.34097275	-0.25720784	-0.96241665	6.1504073	7.5773706	Walking_Scroll
14:53:29.680	-0.45970076	7.0367737	8.308133	0.15478104	0.18703471	0.23087347	-1.1920046	6.3089595	7.41259	Walking_Scroll
14:53:29.716	-0.45970076	7.0367737	8.308133	0.15478104	0.18703471	0.23087347	-1.1920046	6.3089595	7.41259	Walking_Scroll
14:53:29.750	-0.45970076	7.0367737	8.308133	0.15478104	0.18703471	0.23087347	-1.1920046	6.3089595	7.41259	Walking_Scroll
14:53:29.783	-0.45970076	7.0367737	8.308133	0.15478104	0.18703471	0.23087347	-1.1920046	6.3089595	7.41259	Walking_Scroll
14:53:29.816	-0.45970076	7.0367737	8.308133	0.15478104	0.18703471	0.23087347	-1.1920046	6.3089595	7.41259	Walking_Scroll
14:53:29.851	-1.3048798	5.3248672	6.0694866	-0.42676267	-0.2307971	0.20704971	-1.142296	6.3801985	7.3592463	Walking_Scroll
14:53:29.874	-1.3048798	5.3248672	6.0694866	-0.42676267	-0.2307971	0.20704971	-1.142296	6.3801985	7.3592463	Walking_Scroll
14:53:29.897	-1.3048798	5.3248672	6.0694866	-0.42676267	-0.2307971	0.20704971	-1.142296	6.3801985	7.3592463	Walking_Scroll
14:53:29.920	-1.3048798	5.3248672	6.0694866	-0.42676267	-0.2307971	0.20704971	-1.142296	6.3801985	7.3592463	Walking_Scroll
14:53:29.943	-1.3048798	5.3248672	6.0694866	-0.42676267	-0.2307971	0.20704971	-1.142296	6.3801985	7.3592463	Walking_Scroll
14:53:29.966	-1.3048798	5.3248672	6.0694866	-0.42676267	-0.2307971	0.20704971	-1.142296	6.3801985	7.3592463	Walking_Scroll
14:53:29.989	-1.3048798	5.3248672	6.0694866	-0.42676267	-0.2307971	0.20704971	-1.142296	6.3801985	7.3592463	Walking_Scroll
14:53:30.011	-1.3048798	5.3248672	6.0694866	-0.42676267	-0.2307971	0.20704971	-1.142296	6.3801985	7.3592463	Walking_Scroll
14:53:30.034	-1.0223553	5.6672482	6.483696	-0.03825238	-0.31448567	0.08365494	-0.8695336	5.9478846	7.748352	Walking_Scroll
14:53:30.057	-1.0223553	5.6672482	6.483696	-0.03825238	-0.31448567	0.08365494	-0.8695336	5.9478846	7.748352	Walking_Scroll
14:53:30.080	-1.0223553	5.6672482	6.483696	-0.03825238	-0.31448567	0.08365494	-0.8695336	5.9478846	7.748352	Walking_Scroll
14:53:30.103	-1.0223553	5.6672482	6.483696	-0.03825238	-0.31448567	0.08365494	-0.8695336	5.9478846	7.748352	Walking_Scroll
14:53:30.126	-1.0223553	5.6672482	6.483696	-0.03825238	-0.31448567	0.08365494	-0.8695336	5.9478846	7.748352	Walking_Scroll
14:53:30.148	-1.0223553	5.6672482	6.483696	-0.03825238	-0.31448567	0.08365494	-0.8695336	5.9478846	7.748352	Walking_Scroll
14:53:30.170	-1.0223553	5.6672482	6.483696	-0.03825238	-0.31448567	0.08365494	-0.8695336	5.9478846	7.748352	Walking_Scroll
14:53:30.192	-1.0223553	5.6672482	6.483696	-0.03825238	-0.31448567	0.08365494	-0.8695336	5.9478846	7.748352	Walking_Scroll
14:53:30.214	-1.1827718	7.929838	7.901107	-0.084678136	-0.20452991	0.021957552	-0.72558546	6.2509866	7.521237	Walking_Scroll
14:53:30.237	-1.1827718	7.929838	7.901107	-0.084678136	-0.20452991	0.021957552	-0.72558546	6.2509866	7.521237	Walking_Scroll
14:53:30.260	-1.1827718	7.929838	7.901107	-0.084678136	-0.20452991	0.021957552	-0.72558546	6.2509866	7.521237	Walking_Scroll
14:53:30.283	-1.1827718	7.929838	7.901107	-0.084678136	-0.20452991	0.021957552	-0.72558546	6.2509866	7.521237	Walking_Scroll
14:53:30.306	-1.1827718	7.929838	7.901107	-0.084678136	-0.20452991	0.021957552	-0.72558546	6.2509866	7.521237	Walking_Scroll
14:53:30.328	-1.1827718	7.929838	7.901107	-0.084678136	-0.20452991	0.021957552	-0.72558546	6.2509866	7.521237	Walking_Scroll
14:53:30.350	-1.1827718	7.929838	7.901107	-0.084678136	-0.20452991	0.021957552	-0.72558546	6.2509866	7.521237	Walking_Scroll
14:53:30.374	0.7015225	4.5539107	9.119793	0.2855062	-0.4067263	-0.24499056	-0.30448198	6.166789	7.618942	Walking_Scroll
14:53:30.399	0.7015225	4.5539107	9.119793	0.2855062	-0.4067263	-0.24499056	-0.30448198	6.166789	7.618942	Walking_Scroll
14:53:30.422	0.7015225	4.5539107	9.119793	0.2855062	-0.4067263	-0.24499056	-0.30448198	6.166789	7.618942	Walking_Scroll
14:53:30.445	0.7015225	4.5539107	9.119793	0.2855062	-0.4067263	-0.24499056	-0.30448198	6.166789	7.618942	Walking_Scroll
14:53:30.468	0.7015225	4.5539107	9.119793	0.2855062	-0.4067263	-0.24499056	-0.30448198	6.166789	7.618942	Walking_Scroll
14:53:30.492	0.7015225	4.5539107	9.119793	0.2855062	-0.4067263	-0.24499056	-0.30448198	6.166789	7.618942	Walking_Scroll
14:53:30.514	0.7015225	4.5539107	9.119793	0.2855062	-0.4067263	-0.24499056	-0.30448198	6.166789	7.618942	Walking_Scroll
14:53:30.537	0.7015225	4.5539107	9.119793	0.2855062	-0.4067263	-0.24499056	-0.30448198	6.166789	7.618942	Walking_Scroll
14:53:30.560	-0.7637737	4.992063	6.672844	0.11629652	-0.21124943	-0.20222999	-0.17369463	6.058773	7.7091775	Walking_Scroll
14:53:30.584	-0.7637737	4.992063	6.672844	0.11629652	-0.21124943	-0.20222999	-0.17369463	6.058773	7.7091775	Walking_Scroll
14:53:30.607	-0.7637737	4.992063	6.672844	0.11629652	-0.21124943	-0.20222999	-0.17369463	6.058773	7.7091775	Walking_Scroll
14:53:30.629	-0.7637737	4.992063	6.672844	0.11629652	-0.21124943	-0.20222999	-0.17369463	6.058773	7.7091775	Walking_Scroll
14:53:30.651	-0.7637737	4.992063	6.672844	0.11629652	-0.21124943	-0.20222999	-0.17369463	6.058773	7.7091775	Walking_Scroll
14:53:30.672	-0.7637737	4.992063	6.672844	0.11629652	-0.21124943	-0.20222999	-0.17369463	6.058773	7.7091775	Walking_Scroll
14:53:30.694	-0.7637737	4.992063	6.672844	0.11629652	-0.21124943	-0.20222999	-0.17369463	6.058773	7.7091775	Walking_Scroll
14:53:30.718	-0.7637737	4.992063	6.672844	0.11629652	-0.21124943	-0.20222999	-0.17369463	6.058773	7.7091775	Walking_Scroll
14:53:30.740	-0.6201172	7.249864	6.2945485	0.046047024	0.32997718	0.18078251	-0.56379473	6.3643827	7.439565	Walking_Scroll
14:53:30.763	-0.6201172	7.249864	6.2945485	0.046047024	0.32997718	0.18078251	-0.56379473	6.3643827	7.439565	Walking_Scroll
14:53:30.786	-0.6201172	7.249864	6.2945485	0.046047024	0.32997718	0.18078251	-0.56379473	6.3643827	7.439565	Walking_Scroll
14:53:30.810	-0.6201172	7.249864	6.2945485	0.046047024	0.32997718	0.18078251	-0.56379473	6.3643827	7.439565	Walking_Scroll
14:53:30.833	-0.6201172	7.249864	6.2945485	0.046047024	0.32997718	0.18078251	-0.56379473	6.3643827	7.439565	Walking_Scroll
14:53:30.855	-0.6201172	7.249864	6.2945485	0.046047024	0.32997718	0.18078251	-0.56379473	6.3643827	7.439565	Walking_Scroll
14:53:30.876	-0.6201172	7.249864	6.2945485	0.046047024	0.32997718	0.18078251	-0.56379473	6.3643827	7.439565	Walking_Scroll
14:53:30.899	-0.6201172	7.249864	6.2945485	0.046047024	0.32997718	0.18078251	-0.56379473	6.3643827	7.439565	Walking_Scroll
14:53:30.922	-1.0055954	7.3145094	9.490906	-0.017482964	0.52117807	0.33960748	-0.7913203	6.523123	7.279629	Walking_Scroll
14:53:30.946	-1.0055954	7.3145094	9.490906	-0.017482964	0.52117807	0.33960748	-0.7913203	6.523123	7.279629	Walking_Scroll
14:53:30.969	-1.0055954	7.3145094	9.490906	-0.017482964	0.52117807	0.33960748	-0.7913203	6.523123	7.279629	Walking_Scroll
14:53:30.991	-1.0055954	7.3145094	9.490906	-0.017482964	0.52117807	0.33960748	-0.7913203	6.523123	7.279629	Walking_Scroll
14:53:31.013	-1.0055954	7.3145094	9.490906	-0.017482964	0.52117807	0.33960748	-0.7913203	6.523123	7.279629	Walking_Scroll
14:53:31.039	-1.0055954	7.3145094	9.490906	-0.017482964	0.52117807	0.33960748	-0.7913203	6.523123	7.279629	Walking_Scroll
14:53:31.060	-1.0055954	7.3145094	9.490906	-0.017482964	0.52117807	0.33960748	-0.7913203	6.523123	7.279629	Walking_Scroll
14:53:31.081	-1.0055954	7.3145094	9.490906	-0.017482964	0.52117807	0.33960748	-0.7913203	6.523123	7.279629	Walking_Scroll
14:53:31.102	-1.1229149	5.8180876	4.11097	0.13156816	0.20474982	0.025622744	-0.56936306	6.78398	7.058594	Walking_Scroll
14:53:31.123	-1.1229149	5.8180876	4.11097	0.13156816	0.20474982	0.025622744	-0.56936306	6.78398	7.058594	Walking_Scroll
14:53:31.144	-1.1229149	5.8180876	4.11097	0.13156816	0.20474982	0.025622744	-0.56936306	6.78398	7.058594	Walking_Scroll
14:53:31.165	-1.1229149	5.8180876	4.11097	0.13156816	0.20474982	0.025622744	-0.56936306	6.78398	7.058594	Walking_Scroll
14:53:31.188	-1.1229149	5.8180876	4.11097	0.13156816	0.20474982	0.025622744	-0.56936306	6.78398	7.058594	Walking_Scroll
14:53:31.209	-1.1229149	5.8180876	4.11097	0.13156816	0.20474982	0.025622744	-0.56936306	6.78398	7.058594	Walking_Scroll
14:53:31.231	-1.1229149	5.8180876	4.11097	0.13156816	0.20474982	0.025622744	-0.56936306	6.78398	7.058594	Walking_Scroll
14:53:31.252	-1.1229149	5.8180876	4.11097	0.13156816	0.20474982	0.025622744	-0.56936306	6.78398	7.058594	Walking_Scroll
14:53:31.274	-1.7119064	6.9649453	5.741471	-0.066963054	-0.099461086	0.26996884	-0.63401175	6.5222974	7.295751	Walking_Scroll
14:53:31.294	-1.7119064	6.9649453	5.741471	-0.066963054	-0.099461086	0.26996884	-0.63401175	6.5222974	7.295751	Walking_Scroll
14:53:31.316	-1.7119064	6.9649453	5.741471	-0.066963054	-0.099461086	0.26996884	-0.63401175	6.5222974	7.295751	Walking_Scroll
14:53:31.338	-1.7119064	6.9649453	5.741471	-0.066963054	-0.099461086	0.26996884	-0.63401175	6.5222974	7.295751	Walking_Scroll
14:53:31.360	-1.7119064	6.9649453	5.741471	-0.066963054	-0.099461086	0.26996884	-0.63401175	6.5222974	7.295751	Walking_Scroll
14:53:31.383	-1.7119064	6.9649453	5.741471	-0.066963054	-0.099461086	0.26996884	-0.63401175	6.5222974	7.295751	Walking_Scroll
14:53:31.421	-1.7119064	6.9649453	5.741471	-0.066963054	-0.099461086	0.26996884	-0.63401175	6.5222974	7.295751	Walking_Scroll
14:53:31.454	-1.1636176	7.47732	8.877971	-0.41637796	0.18764558	0.01829236	-0.47084948	6.558688	7.275453	Walking_Scroll
14:53:31.488	-1.1636176	7.47732	8.877971	-0.41637796	0.18764558	0.01829236	-0.47084948	6.558688	7.275453	Walking_Scroll
[truncated: 3,121 more rows]
