# Supplementary material for: Real-time Smartphone Activity Classification Using Inertial Sensors—Recognition of Scrolling, Typing, and Watching Videos While Sitting or Walking
Source: Sensors (Basel). 2020 Jan 24;20(3):655. doi: 10.3390/s20030655 (PMC7038357; doi:10.3390/s20030655)
Supplement: Supplementary file 1 [file sensors-20-00655-s001.zip › sensors-668083-supplementary/5Hz_data/5166/2019_09_14_14_19_43_Multitasking_Scroll.csv]

time	accX	accY	accZ	rotX	rotY	rotZ	graX	graY	graZ	activity
14:37:30.689	1.4964218	4.381523	7.7957587	0.14317459	0.05630956	-0.06783964	1.1467203	4.5374575	8.617824	Multitasking_Scroll
14:37:30.709	1.4964218	4.381523	7.7957587	0.14317459	0.05630956	-0.06783964	1.1467203	4.5374575	8.617824	Multitasking_Scroll
14:37:30.734	1.4964218	4.381523	7.7957587	0.14317459	0.05630956	-0.06783964	1.1467203	4.5374575	8.617824	Multitasking_Scroll
14:37:30.830	0.9768641	4.3408203	8.880365	0.05398827	-0.28455326	0.04822476	1.2000982	4.679466	8.534209	Multitasking_Scroll
14:37:30.859	0.9768641	4.3408203	8.880365	0.05398827	-0.28455326	0.04822476	1.2000982	4.679466	8.534209	Multitasking_Scroll
14:37:30.881	0.9768641	4.3408203	8.880365	0.05398827	-0.28455326	0.04822476	1.2000982	4.679466	8.534209	Multitasking_Scroll
14:37:30.902	0.9768641	4.3408203	8.880365	0.05398827	-0.28455326	0.04822476	1.2000982	4.679466	8.534209	Multitasking_Scroll
14:37:30.924	0.83081335	4.625739	7.944204	0.014892895	0.05447696	-0.014694364	1.1581267	4.7446094	8.503984	Multitasking_Scroll
14:37:30.945	0.83081335	4.625739	7.944204	0.014892895	0.05447696	-0.014694364	1.1581267	4.7446094	8.503984	Multitasking_Scroll
14:37:30.966	0.83081335	4.625739	7.944204	0.014892895	0.05447696	-0.014694364	1.1581267	4.7446094	8.503984	Multitasking_Scroll
14:37:30.988	0.83081335	4.625739	7.944204	0.014892895	0.05447696	-0.014694364	1.1581267	4.7446094	8.503984	Multitasking_Scroll
14:37:31.009	0.83081335	4.625739	7.944204	0.014892895	0.05447696	-0.014694364	1.1581267	4.7446094	8.503984	Multitasking_Scroll
14:37:31.030	0.83081335	4.625739	7.944204	0.014892895	0.05447696	-0.014694364	1.1581267	4.7446094	8.503984	Multitasking_Scroll
14:37:31.051	0.83081335	4.625739	7.944204	0.014892895	0.05447696	-0.014694364	1.1581267	4.7446094	8.503984	Multitasking_Scroll
14:37:31.072	0.83081335	4.625739	7.944204	0.014892895	0.05447696	-0.014694364	1.1581267	4.7446094	8.503984	Multitasking_Scroll
14:37:31.094	1.0247496	4.7119327	8.212362	0.013060299	0.09662666	0.0158489	1.058211	4.740103	8.519506	Multitasking_Scroll
14:37:31.115	1.0247496	4.7119327	8.212362	0.013060299	0.09662666	0.0158489	1.058211	4.740103	8.519506	Multitasking_Scroll
14:37:31.136	1.0247496	4.7119327	8.212362	0.013060299	0.09662666	0.0158489	1.058211	4.740103	8.519506	Multitasking_Scroll
14:37:31.157	1.0247496	4.7119327	8.212362	0.013060299	0.09662666	0.0158489	1.058211	4.740103	8.519506	Multitasking_Scroll
14:37:31.178	1.0247496	4.7119327	8.212362	0.013060299	0.09662666	0.0158489	1.058211	4.740103	8.519506	Multitasking_Scroll
14:37:31.199	1.0247496	4.7119327	8.212362	0.013060299	0.09662666	0.0158489	1.058211	4.740103	8.519506	Multitasking_Scroll
14:37:31.220	1.0247496	4.7119327	8.212362	0.013060299	0.09662666	0.0158489	1.058211	4.740103	8.519506	Multitasking_Scroll
14:37:31.241	1.0247496	4.7119327	8.212362	0.013060299	0.09662666	0.0158489	1.058211	4.740103	8.519506	Multitasking_Scroll
14:37:31.263	1.0247496	4.7119327	8.212362	0.013060299	0.09662666	0.0158489	1.058211	4.740103	8.519506	Multitasking_Scroll
14:37:31.287	1.5897985	4.8938975	7.6640735	-0.19035783	0.38739854	0.043337833	0.9870992	4.6113276	8.598353	Multitasking_Scroll
14:37:31.311	1.5897985	4.8938975	7.6640735	-0.19035783	0.38739854	0.043337833	0.9870992	4.6113276	8.598353	Multitasking_Scroll
14:37:31.332	1.5897985	4.8938975	7.6640735	-0.19035783	0.38739854	0.043337833	0.9870992	4.6113276	8.598353	Multitasking_Scroll
14:37:31.354	1.5897985	4.8938975	7.6640735	-0.19035783	0.38739854	0.043337833	0.9870992	4.6113276	8.598353	Multitasking_Scroll
14:37:31.376	1.5897985	4.8938975	7.6640735	-0.19035783	0.38739854	0.043337833	0.9870992	4.6113276	8.598353	Multitasking_Scroll
14:37:31.398	1.5897985	4.8938975	7.6640735	-0.19035783	0.38739854	0.043337833	0.9870992	4.6113276	8.598353	Multitasking_Scroll
14:37:31.422	1.5897985	4.8938975	7.6640735	-0.19035783	0.38739854	0.043337833	0.9870992	4.6113276	8.598353	Multitasking_Scroll
14:37:31.444	1.5897985	4.8938975	7.6640735	-0.19035783	0.38739854	0.043337833	0.9870992	4.6113276	8.598353	Multitasking_Scroll
14:37:31.467	0.9792584	3.9984388	8.327288	0.09369451	-0.031655036	0.20094107	1.0816187	4.168949	8.810241	Multitasking_Scroll
14:37:31.489	0.9792584	3.9984388	8.327288	0.09369451	-0.031655036	0.20094107	1.0816187	4.168949	8.810241	Multitasking_Scroll
14:37:31.512	0.9792584	3.9984388	8.327288	0.09369451	-0.031655036	0.20094107	1.0816187	4.168949	8.810241	Multitasking_Scroll
14:37:31.535	0.9792584	3.9984388	8.327288	0.09369451	-0.031655036	0.20094107	1.0816187	4.168949	8.810241	Multitasking_Scroll
14:37:31.558	0.9792584	3.9984388	8.327288	0.09369451	-0.031655036	0.20094107	1.0816187	4.168949	8.810241	Multitasking_Scroll
14:37:31.581	0.9792584	3.9984388	8.327288	0.09369451	-0.031655036	0.20094107	1.0816187	4.168949	8.810241	Multitasking_Scroll
14:37:31.603	0.9792584	3.9984388	8.327288	0.09369451	-0.031655036	0.20094107	1.0816187	4.168949	8.810241	Multitasking_Scroll
14:37:31.627	0.9792584	3.9984388	8.327288	0.09369451	-0.031655036	0.20094107	1.0816187	4.168949	8.810241	Multitasking_Scroll
14:37:31.650	0.82123625	4.233078	8.4781275	0.67340565	0.013548992	-0.14297606	0.9137779	4.3571105	8.737903	Multitasking_Scroll
14:37:31.673	0.82123625	4.233078	8.4781275	0.67340565	0.013548992	-0.14297606	0.9137779	4.3571105	8.737903	Multitasking_Scroll
14:37:31.695	0.82123625	4.233078	8.4781275	0.67340565	0.013548992	-0.14297606	0.9137779	4.3571105	8.737903	Multitasking_Scroll
14:37:31.718	0.82123625	4.233078	8.4781275	0.67340565	0.013548992	-0.14297606	0.9137779	4.3571105	8.737903	Multitasking_Scroll
14:37:31.740	0.82123625	4.233078	8.4781275	0.67340565	0.013548992	-0.14297606	0.9137779	4.3571105	8.737903	Multitasking_Scroll
14:37:31.763	0.82123625	4.233078	8.4781275	0.67340565	0.013548992	-0.14297606	0.9137779	4.3571105	8.737903	Multitasking_Scroll
14:37:31.786	0.82123625	4.233078	8.4781275	0.67340565	0.013548992	-0.14297606	0.9137779	4.3571105	8.737903	Multitasking_Scroll
14:37:31.809	0.82123625	4.233078	8.4781275	0.67340565	0.013548992	-0.14297606	0.9137779	4.3571105	8.737903	Multitasking_Scroll
14:37:31.832	0.9385557	4.3695517	9.416683	0.19387642	-0.008442158	0.123361185	1.1132461	4.615943	8.580448	Multitasking_Scroll
14:37:31.854	0.9385557	4.3695517	9.416683	0.19387642	-0.008442158	0.123361185	1.1132461	4.615943	8.580448	Multitasking_Scroll
14:37:31.877	0.9385557	4.3695517	9.416683	0.19387642	-0.008442158	0.123361185	1.1132461	4.615943	8.580448	Multitasking_Scroll
14:37:31.899	0.9385557	4.3695517	9.416683	0.19387642	-0.008442158	0.123361185	1.1132461	4.615943	8.580448	Multitasking_Scroll
14:37:31.921	0.9385557	4.3695517	9.416683	0.19387642	-0.008442158	0.123361185	1.1132461	4.615943	8.580448	Multitasking_Scroll
14:37:31.943	0.9385557	4.3695517	9.416683	0.19387642	-0.008442158	0.123361185	1.1132461	4.615943	8.580448	Multitasking_Scroll
14:37:31.965	0.9385557	4.3695517	9.416683	0.19387642	-0.008442158	0.123361185	1.1132461	4.615943	8.580448	Multitasking_Scroll
14:37:31.987	0.9385557	4.3695517	9.416683	0.19387642	-0.008442158	0.123361185	1.1132461	4.615943	8.580448	Multitasking_Scroll
14:37:32.009	0.7996878	4.9346004	7.563514	0.27084544	0.52789754	0.07510283	0.856576	4.859229	8.474936	Multitasking_Scroll
14:37:32.030	0.7996878	4.9346004	7.563514	0.27084544	0.52789754	0.07510283	0.856576	4.859229	8.474936	Multitasking_Scroll
14:37:32.051	0.7996878	4.9346004	7.563514	0.27084544	0.52789754	0.07510283	0.856576	4.859229	8.474936	Multitasking_Scroll
14:37:32.072	0.7996878	4.9346004	7.563514	0.27084544	0.52789754	0.07510283	0.856576	4.859229	8.474936	Multitasking_Scroll
14:37:32.094	0.7996878	4.9346004	7.563514	0.27084544	0.52789754	0.07510283	0.856576	4.859229	8.474936	Multitasking_Scroll
14:37:32.115	0.7996878	4.9346004	7.563514	0.27084544	0.52789754	0.07510283	0.856576	4.859229	8.474936	Multitasking_Scroll
14:37:32.138	0.7996878	4.9346004	7.563514	0.27084544	0.52789754	0.07510283	0.856576	4.859229	8.474936	Multitasking_Scroll
14:37:32.159	0.7996878	4.9346004	7.563514	0.27084544	0.52789754	0.07510283	0.856576	4.859229	8.474936	Multitasking_Scroll
14:37:32.182	0.36871833	4.7957325	8.439818	-0.2557204	-0.16482365	0.035396587	0.46642545	4.8790894	8.493955	Multitasking_Scroll
14:37:32.204	0.36871833	4.7957325	8.439818	-0.2557204	-0.16482365	0.035396587	0.46642545	4.8790894	8.493955	Multitasking_Scroll
14:37:32.227	0.36871833	4.7957325	8.439818	-0.2557204	-0.16482365	0.035396587	0.46642545	4.8790894	8.493955	Multitasking_Scroll
14:37:32.250	0.36871833	4.7957325	8.439818	-0.2557204	-0.16482365	0.035396587	0.46642545	4.8790894	8.493955	Multitasking_Scroll
14:37:32.272	0.36871833	4.7957325	8.439818	-0.2557204	-0.16482365	0.035396587	0.46642545	4.8790894	8.493955	Multitasking_Scroll
14:37:32.295	0.36871833	4.7957325	8.439818	-0.2557204	-0.16482365	0.035396587	0.46642545	4.8790894	8.493955	Multitasking_Scroll
14:37:32.317	0.36871833	4.7957325	8.439818	-0.2557204	-0.16482365	0.035396587	0.46642545	4.8790894	8.493955	Multitasking_Scroll
14:37:32.344	0.36871833	4.7957325	8.439818	-0.2557204	-0.16482365	0.035396587	0.46642545	4.8790894	8.493955	Multitasking_Scroll
14:37:32.378	1.0750294	4.2378664	8.336864	-0.015039502	0.02149024	0.20704971	0.66807884	4.7898865	8.531178	Multitasking_Scroll
14:37:32.412	1.0750294	4.2378664	8.336864	-0.015039502	0.02149024	0.20704971	0.66807884	4.7898865	8.531178	Multitasking_Scroll
14:37:32.446	1.0750294	4.2378664	8.336864	-0.015039502	0.02149024	0.20704971	0.66807884	4.7898865	8.531178	Multitasking_Scroll
14:37:32.478	1.0750294	4.2378664	8.336864	-0.015039502	0.02149024	0.20704971	0.66807884	4.7898865	8.531178	Multitasking_Scroll
14:37:32.511	1.0750294	4.2378664	8.336864	-0.015039502	0.02149024	0.20704971	0.66807884	4.7898865	8.531178	Multitasking_Scroll
14:37:32.545	0.69194543	4.5275736	8.432636	-0.043139305	-0.11534358	0.045781296	0.7943451	4.717625	8.560573	Multitasking_Scroll
14:37:32.579	0.69194543	4.5275736	8.432636	-0.043139305	-0.11534358	0.045781296	0.7943451	4.717625	8.560573	Multitasking_Scroll
14:37:32.612	0.69194543	4.5275736	8.432636	-0.043139305	-0.11534358	0.045781296	0.7943451	4.717625	8.560573	Multitasking_Scroll
14:37:32.636	0.69194543	4.5275736	8.432636	-0.043139305	-0.11534358	0.045781296	0.7943451	4.717625	8.560573	Multitasking_Scroll
14:37:32.658	0.69194543	4.5275736	8.432636	-0.043139305	-0.11534358	0.045781296	0.7943451	4.717625	8.560573	Multitasking_Scroll
14:37:32.681	0.69194543	4.5275736	8.432636	-0.043139305	-0.11534358	0.045781296	0.7943451	4.717625	8.560573	Multitasking_Scroll
14:37:32.703	0.69194543	4.5275736	8.432636	-0.043139305	-0.11534358	0.045781296	0.7943451	4.717625	8.560573	Multitasking_Scroll
14:37:32.724	0.7877164	4.731087	8.085466	-0.046804495	-0.024324654	0.01829236	0.9102959	4.703899	8.556581	Multitasking_Scroll
14:37:32.746	0.7877164	4.731087	8.085466	-0.046804495	-0.024324654	0.01829236	0.9102959	4.703899	8.556581	Multitasking_Scroll
14:37:32.768	0.7877164	4.731087	8.085466	-0.046804495	-0.024324654	0.01829236	0.9102959	4.703899	8.556581	Multitasking_Scroll
14:37:32.791	0.7877164	4.731087	8.085466	-0.046804495	-0.024324654	0.01829236	0.9102959	4.703899	8.556581	Multitasking_Scroll
14:37:32.814	0.7877164	4.731087	8.085466	-0.046804495	-0.024324654	0.01829236	0.9102959	4.703899	8.556581	Multitasking_Scroll
14:37:32.836	0.7877164	4.731087	8.085466	-0.046804495	-0.024324654	0.01829236	0.9102959	4.703899	8.556581	Multitasking_Scroll
14:37:32.859	0.7877164	4.731087	8.085466	-0.046804495	-0.024324654	0.01829236	0.9102959	4.703899	8.556581	Multitasking_Scroll
14:37:32.881	0.7877164	4.731087	8.085466	-0.046804495	-0.024324654	0.01829236	0.9102959	4.703899	8.556581	Multitasking_Scroll
14:37:32.903	0.95531565	4.5467277	8.442213	0.056431733	0.026988026	0.065328985	0.89588606	4.6850896	8.568413	Multitasking_Scroll
14:37:32.924	0.95531565	4.5467277	8.442213	0.056431733	0.026988026	0.065328985	0.89588606	4.6850896	8.568413	Multitasking_Scroll
14:37:32.945	0.95531565	4.5467277	8.442213	0.056431733	0.026988026	0.065328985	0.89588606	4.6850896	8.568413	Multitasking_Scroll
14:37:32.968	0.95531565	4.5467277	8.442213	0.056431733	0.026988026	0.065328985	0.89588606	4.6850896	8.568413	Multitasking_Scroll
14:37:32.991	0.95531565	4.5467277	8.442213	0.056431733	0.026988026	0.065328985	0.89588606	4.6850896	8.568413	Multitasking_Scroll
14:37:33.012	0.95531565	4.5467277	8.442213	0.056431733	0.026988026	0.065328985	0.89588606	4.6850896	8.568413	Multitasking_Scroll
14:37:33.035	0.95531565	4.5467277	8.442213	0.056431733	0.026988026	0.065328985	0.89588606	4.6850896	8.568413	Multitasking_Scroll
14:37:33.057	0.95531565	4.5467277	8.442213	0.056431733	0.026988026	0.065328985	0.89588606	4.6850896	8.568413	Multitasking_Scroll
14:37:33.080	0.87630457	4.443774	8.243488	-0.012596042	-0.012107349	-0.046459354	0.9059414	4.7142344	8.5513525	Multitasking_Scroll
14:37:33.102	0.87630457	4.443774	8.243488	-0.012596042	-0.012107349	-0.046459354	0.9059414	4.7142344	8.5513525	Multitasking_Scroll
14:37:33.124	0.87630457	4.443774	8.243488	-0.012596042	-0.012107349	-0.046459354	0.9059414	4.7142344	8.5513525	Multitasking_Scroll
14:37:33.147	0.87630457	4.443774	8.243488	-0.012596042	-0.012107349	-0.046459354	0.9059414	4.7142344	8.5513525	Multitasking_Scroll
14:37:33.170	0.87630457	4.443774	8.243488	-0.012596042	-0.012107349	-0.046459354	0.9059414	4.7142344	8.5513525	Multitasking_Scroll
14:37:33.193	0.87630457	4.443774	8.243488	-0.012596042	-0.012107349	-0.046459354	0.9059414	4.7142344	8.5513525	Multitasking_Scroll
14:37:33.215	0.87630457	4.443774	8.243488	-0.012596042	-0.012107349	-0.046459354	0.9059414	4.7142344	8.5513525	Multitasking_Scroll
14:37:33.237	0.87630457	4.443774	8.243488	-0.012596042	-0.012107349	-0.046459354	0.9059414	4.7142344	8.5513525	Multitasking_Scroll
14:37:33.259	0.6249057	4.7095385	8.267431	0.05154481	0.043481387	0.03478572	0.83507353	4.7410345	8.543746	Multitasking_Scroll
14:37:33.282	0.6249057	4.7095385	8.267431	0.05154481	0.043481387	0.03478572	0.83507353	4.7410345	8.543746	Multitasking_Scroll
14:37:33.305	0.6249057	4.7095385	8.267431	0.05154481	0.043481387	0.03478572	0.83507353	4.7410345	8.543746	Multitasking_Scroll
14:37:33.332	0.6249057	4.7095385	8.267431	0.05154481	0.043481387	0.03478572	0.83507353	4.7410345	8.543746	Multitasking_Scroll
14:37:33.356	0.6249057	4.7095385	8.267431	0.05154481	0.043481387	0.03478572	0.83507353	4.7410345	8.543746	Multitasking_Scroll
14:37:33.378	0.6249057	4.7095385	8.267431	0.05154481	0.043481387	0.03478572	0.83507353	4.7410345	8.543746	Multitasking_Scroll
14:37:33.401	0.6249057	4.7095385	8.267431	0.05154481	0.043481387	0.03478572	0.83507353	4.7410345	8.543746	Multitasking_Scroll
14:37:33.423	0.6249057	4.7095385	8.267431	0.05154481	0.043481387	0.03478572	0.83507353	4.7410345	8.543746	Multitasking_Scroll
14:37:33.445	0.72546524	4.644893	8.442213	-0.05535661	-0.002333505	0.032342263	0.8026691	4.7437243	8.54536	Multitasking_Scroll
14:37:33.468	0.72546524	4.644893	8.442213	-0.05535661	-0.002333505	0.032342263	0.8026691	4.7437243	8.54536	Multitasking_Scroll
14:37:33.491	0.72546524	4.644893	8.442213	-0.05535661	-0.002333505	0.032342263	0.8026691	4.7437243	8.54536	Multitasking_Scroll
14:37:33.513	0.72546524	4.644893	8.442213	-0.05535661	-0.002333505	0.032342263	0.8026691	4.7437243	8.54536	Multitasking_Scroll
14:37:33.536	0.72546524	4.644893	8.442213	-0.05535661	-0.002333505	0.032342263	0.8026691	4.7437243	8.54536	Multitasking_Scroll
14:37:33.558	0.72546524	4.644893	8.442213	-0.05535661	-0.002333505	0.032342263	0.8026691	4.7437243	8.54536	Multitasking_Scroll
14:37:33.582	0.72546524	4.644893	8.442213	-0.05535661	-0.002333505	0.032342263	0.8026691	4.7437243	8.54536	Multitasking_Scroll
14:37:33.604	0.72546524	4.644893	8.442213	-0.05535661	-0.002333505	0.032342263	0.8026691	4.7437243	8.54536	Multitasking_Scroll
14:37:33.627	0.7206767	4.625739	8.310528	0.017947221	-0.020048598	0.01951409	0.797689	4.715192	8.561603	Multitasking_Scroll
14:37:33.650	0.7206767	4.625739	8.310528	0.017947221	-0.020048598	0.01951409	0.797689	4.715192	8.561603	Multitasking_Scroll
14:37:33.672	0.7206767	4.625739	8.310528	0.017947221	-0.020048598	0.01951409	0.797689	4.715192	8.561603	Multitasking_Scroll
14:37:33.693	0.7206767	4.625739	8.310528	0.017947221	-0.020048598	0.01951409	0.797689	4.715192	8.561603	Multitasking_Scroll
14:37:33.715	0.7206767	4.625739	8.310528	0.017947221	-0.020048598	0.01951409	0.797689	4.715192	8.561603	Multitasking_Scroll
14:37:33.737	0.7206767	4.625739	8.310528	0.017947221	-0.020048598	0.01951409	0.797689	4.715192	8.561603	Multitasking_Scroll
14:37:33.761	0.7206767	4.625739	8.310528	0.017947221	-0.020048598	0.01951409	0.797689	4.715192	8.561603	Multitasking_Scroll
14:37:33.783	0.7206767	4.625739	8.310528	0.017947221	-0.020048598	0.01951409	0.797689	4.715192	8.561603	Multitasking_Scroll
14:37:33.806	0.5770202	4.6281333	8.403905	0.020390682	-0.010885619	-0.024468208	0.77525693	4.715834	8.563309	Multitasking_Scroll
14:37:33.829	0.5770202	4.6281333	8.403905	0.020390682	-0.010885619	-0.024468208	0.77525693	4.715834	8.563309	Multitasking_Scroll
14:37:33.852	0.5770202	4.6281333	8.403905	0.020390682	-0.010885619	-0.024468208	0.77525693	4.715834	8.563309	Multitasking_Scroll
14:37:33.874	0.5770202	4.6281333	8.403905	0.020390682	-0.010885619	-0.024468208	0.77525693	4.715834	8.563309	Multitasking_Scroll
14:37:33.896	0.5770202	4.6281333	8.403905	0.020390682	-0.010885619	-0.024468208	0.77525693	4.715834	8.563309	Multitasking_Scroll
14:37:33.918	0.5770202	4.6281333	8.403905	0.020390682	-0.010885619	-0.024468208	0.77525693	4.715834	8.563309	Multitasking_Scroll
14:37:33.941	0.5770202	4.6281333	8.403905	0.020390682	-0.010885619	-0.024468208	0.77525693	4.715834	8.563309	Multitasking_Scroll
14:37:33.965	0.5770202	4.6281333	8.403905	0.020390682	-0.010885619	-0.024468208	0.77525693	4.715834	8.563309	Multitasking_Scroll
14:37:33.988	0.6296943	4.6329217	8.382356	-0.024813347	0.0013316863	0.06899418	0.7138386	4.7522135	8.548522	Multitasking_Scroll
14:37:34.010	0.6296943	4.6329217	8.382356	-0.024813347	0.0013316863	0.06899418	0.7138386	4.7522135	8.548522	Multitasking_Scroll
14:37:34.032	0.6296943	4.6329217	8.382356	-0.024813347	0.0013316863	0.06899418	0.7138386	4.7522135	8.548522	Multitasking_Scroll
14:37:34.053	0.6296943	4.6329217	8.382356	-0.024813347	0.0013316863	0.06899418	0.7138386	4.7522135	8.548522	Multitasking_Scroll
14:37:34.075	0.6296943	4.6329217	8.382356	-0.024813347	0.0013316863	0.06899418	0.7138386	4.7522135	8.548522	Multitasking_Scroll
14:37:34.098	0.6296943	4.6329217	8.382356	-0.024813347	0.0013316863	0.06899418	0.7138386	4.7522135	8.548522	Multitasking_Scroll
14:37:34.121	0.6296943	4.6329217	8.382356	-0.024813347	0.0013316863	0.06899418	0.7138386	4.7522135	8.548522	Multitasking_Scroll
14:37:34.144	0.6296943	4.6329217	8.382356	-0.024813347	0.0013316863	0.06899418	0.7138386	4.7522135	8.548522	Multitasking_Scroll
14:37:34.167	0.67757976	4.6065845	8.463761	-0.020537289	0.015381587	-0.028744265	0.75723326	4.7167716	8.564404	Multitasking_Scroll
14:37:34.190	0.67757976	4.6065845	8.463761	-0.020537289	0.015381587	-0.028744265	0.75723326	4.7167716	8.564404	Multitasking_Scroll
14:37:34.213	0.67757976	4.6065845	8.463761	-0.020537289	0.015381587	-0.028744265	0.75723326	4.7167716	8.564404	Multitasking_Scroll
14:37:34.236	0.67757976	4.6065845	8.463761	-0.020537289	0.015381587	-0.028744265	0.75723326	4.7167716	8.564404	Multitasking_Scroll
14:37:34.258	0.67757976	4.6065845	8.463761	-0.020537289	0.015381587	-0.028744265	0.75723326	4.7167716	8.564404	Multitasking_Scroll
14:37:34.280	0.67757976	4.6065845	8.463761	-0.020537289	0.015381587	-0.028744265	0.75723326	4.7167716	8.564404	Multitasking_Scroll
14:37:34.303	0.67757976	4.6065845	8.463761	-0.020537289	0.015381587	-0.028744265	0.75723326	4.7167716	8.564404	Multitasking_Scroll
14:37:34.326	0.67757976	4.6065845	8.463761	-0.020537289	0.015381587	-0.028744265	0.75723326	4.7167716	8.564404	Multitasking_Scroll
14:37:34.348	0.72785956	4.618556	8.262642	-0.02175902	-0.004166101	0.018903226	0.73858607	4.710005	8.5697565	Multitasking_Scroll
14:37:34.370	0.72785956	4.618556	8.262642	-0.02175902	-0.004166101	0.018903226	0.73858607	4.710005	8.5697565	Multitasking_Scroll
14:37:34.393	0.72785956	4.618556	8.262642	-0.02175902	-0.004166101	0.018903226	0.73858607	4.710005	8.5697565	Multitasking_Scroll
14:37:34.415	0.72785956	4.618556	8.262642	-0.02175902	-0.004166101	0.018903226	0.73858607	4.710005	8.5697565	Multitasking_Scroll
14:37:34.439	0.72785956	4.618556	8.262642	-0.02175902	-0.004166101	0.018903226	0.73858607	4.710005	8.5697565	Multitasking_Scroll
14:37:34.462	0.72785956	4.618556	8.262642	-0.02175902	-0.004166101	0.018903226	0.73858607	4.710005	8.5697565	Multitasking_Scroll
14:37:34.484	0.72785956	4.618556	8.262642	-0.02175902	-0.004166101	0.018903226	0.73858607	4.710005	8.5697565	Multitasking_Scroll
14:37:34.506	0.72785956	4.618556	8.262642	-0.02175902	-0.004166101	0.018903226	0.73858607	4.710005	8.5697565	Multitasking_Scroll
14:37:34.528	0.72546524	4.577853	8.253065	-0.002211332	0.037372734	-0.007974846	0.73519367	4.6970353	8.577161	Multitasking_Scroll
14:37:34.552	0.72546524	4.577853	8.253065	-0.002211332	0.037372734	-0.007974846	0.73519367	4.6970353	8.577161	Multitasking_Scroll
14:37:34.574	0.72546524	4.577853	8.253065	-0.002211332	0.037372734	-0.007974846	0.73519367	4.6970353	8.577161	Multitasking_Scroll
14:37:34.597	0.72546524	4.577853	8.253065	-0.002211332	0.037372734	-0.007974846	0.73519367	4.6970353	8.577161	Multitasking_Scroll
14:37:34.620	0.72546524	4.577853	8.253065	-0.002211332	0.037372734	-0.007974846	0.73519367	4.6970353	8.577161	Multitasking_Scroll
14:37:34.642	0.72546524	4.577853	8.253065	-0.002211332	0.037372734	-0.007974846	0.73519367	4.6970353	8.577161	Multitasking_Scroll
14:37:34.665	0.72546524	4.577853	8.253065	-0.002211332	0.037372734	-0.007974846	0.73519367	4.6970353	8.577161	Multitasking_Scroll
14:37:34.688	0.72546524	4.577853	8.253065	-0.002211332	0.037372734	-0.007974846	0.73519367	4.6970353	8.577161	Multitasking_Scroll
14:37:34.711	0.6703969	4.573065	8.291373	-0.05780007	-0.026157249	0.023790147	0.73193085	4.6964083	8.577784	Multitasking_Scroll
14:37:34.734	0.6703969	4.573065	8.291373	-0.05780007	-0.026157249	0.023790147	0.73193085	4.6964083	8.577784	Multitasking_Scroll
14:37:34.757	0.6703969	4.573065	8.291373	-0.05780007	-0.026157249	0.023790147	0.73193085	4.6964083	8.577784	Multitasking_Scroll
14:37:34.780	0.6703969	4.573065	8.291373	-0.05780007	-0.026157249	0.023790147	0.73193085	4.6964083	8.577784	Multitasking_Scroll
14:37:34.805	0.6703969	4.573065	8.291373	-0.05780007	-0.026157249	0.023790147	0.73193085	4.6964083	8.577784	Multitasking_Scroll
14:37:34.828	0.6703969	4.573065	8.291373	-0.05780007	-0.026157249	0.023790147	0.73193085	4.6964083	8.577784	Multitasking_Scroll
14:37:34.851	0.6703969	4.573065	8.291373	-0.05780007	-0.026157249	0.023790147	0.73193085	4.6964083	8.577784	Multitasking_Scroll
14:37:34.873	0.6703969	4.573065	8.291373	-0.05780007	-0.026157249	0.023790147	0.73193085	4.6964083	8.577784	Multitasking_Scroll
14:37:34.897	0.6081458	4.6712303	8.083072	-0.023591615	-0.008442158	0.034174856	0.73903215	4.6888733	8.581298	Multitasking_Scroll
14:37:34.919	0.6081458	4.6712303	8.083072	-0.023591615	-0.008442158	0.034174856	0.73903215	4.6888733	8.581298	Multitasking_Scroll
14:37:34.941	0.6081458	4.6712303	8.083072	-0.023591615	-0.008442158	0.034174856	0.73903215	4.6888733	8.581298	Multitasking_Scroll
14:37:34.963	0.6081458	4.6712303	8.083072	-0.023591615	-0.008442158	0.034174856	0.73903215	4.6888733	8.581298	Multitasking_Scroll
14:37:34.986	0.6081458	4.6712303	8.083072	-0.023591615	-0.008442158	0.034174856	0.73903215	4.6888733	8.581298	Multitasking_Scroll
14:37:35.009	0.6081458	4.6712303	8.083072	-0.023591615	-0.008442158	0.034174856	0.73903215	4.6888733	8.581298	Multitasking_Scroll
14:37:35.031	0.6081458	4.6712303	8.083072	-0.023591615	-0.008442158	0.034174856	0.73903215	4.6888733	8.581298	Multitasking_Scroll
14:37:35.053	0.6081458	4.6712303	8.083072	-0.023591615	-0.008442158	0.034174856	0.73903215	4.6888733	8.581298	Multitasking_Scroll
14:37:35.075	0.66800267	4.4677167	8.425453	-0.0070982543	0.02515543	0.010961977	0.77216834	4.6523294	8.598253	Multitasking_Scroll
14:37:35.097	0.66800267	4.4677167	8.425453	-0.0070982543	0.02515543	0.010961977	0.77216834	4.6523294	8.598253	Multitasking_Scroll
14:37:35.121	0.66800267	4.4677167	8.425453	-0.0070982543	0.02515543	0.010961977	0.77216834	4.6523294	8.598253	Multitasking_Scroll
14:37:35.143	0.66800267	4.4677167	8.425453	-0.0070982543	0.02515543	0.010961977	0.77216834	4.6523294	8.598253	Multitasking_Scroll
14:37:35.166	0.66800267	4.4677167	8.425453	-0.0070982543	0.02515543	0.010961977	0.77216834	4.6523294	8.598253	Multitasking_Scroll
14:37:35.188	0.66800267	4.4677167	8.425453	-0.0070982543	0.02515543	0.010961977	0.77216834	4.6523294	8.598253	Multitasking_Scroll
14:37:35.211	0.66800267	4.4677167	8.425453	-0.0070982543	0.02515543	0.010961977	0.77216834	4.6523294	8.598253	Multitasking_Scroll
14:37:35.235	0.66800267	4.4677167	8.425453	-0.0070982543	0.02515543	0.010961977	0.77216834	4.6523294	8.598253	Multitasking_Scroll
14:37:35.258	0.6296943	4.477294	8.526012	-0.010763446	-0.0005009095	0.0030207285	0.7884987	4.6332617	8.607062	Multitasking_Scroll
14:37:35.280	0.6296943	4.477294	8.526012	-0.010763446	-0.0005009095	0.0030207285	0.7884987	4.6332617	8.607062	Multitasking_Scroll
14:37:35.302	0.6296943	4.477294	8.526012	-0.010763446	-0.0005009095	0.0030207285	0.7884987	4.6332617	8.607062	Multitasking_Scroll
14:37:35.326	0.6296943	4.477294	8.526012	-0.010763446	-0.0005009095	0.0030207285	0.7884987	4.6332617	8.607062	Multitasking_Scroll
14:37:35.349	0.6296943	4.477294	8.526012	-0.010763446	-0.0005009095	0.0030207285	0.7884987	4.6332617	8.607062	Multitasking_Scroll
14:37:35.372	0.6296943	4.477294	8.526012	-0.010763446	-0.0005009095	0.0030207285	0.7884987	4.6332617	8.607062	Multitasking_Scroll
14:37:35.394	0.6296943	4.477294	8.526012	-0.010763446	-0.0005009095	0.0030207285	0.7884987	4.6332617	8.607062	Multitasking_Scroll
14:37:35.418	0.9194015	4.3863115	8.427847	-0.010763446	-0.0005009095	0.0030207285	0.7884987	4.6332617	8.607062	Multitasking_Scroll
14:37:35.440	0.9194015	4.3863115	8.427847	-0.004654793	0.02637716	0.028066205	0.79232204	4.625254	8.611017	Multitasking_Scroll
14:37:35.463	0.9194015	4.3863115	8.427847	-0.004654793	0.02637716	0.028066205	0.79232204	4.625254	8.611017	Multitasking_Scroll
14:37:35.486	0.9194015	4.3863115	8.427847	-0.004654793	0.02637716	0.028066205	0.79232204	4.625254	8.611017	Multitasking_Scroll
14:37:35.508	0.9194015	4.3863115	8.427847	-0.004654793	0.02637716	0.028066205	0.79232204	4.625254	8.611017	Multitasking_Scroll
14:37:35.531	0.9194015	4.3863115	8.427847	-0.004654793	0.02637716	0.028066205	0.79232204	4.625254	8.611017	Multitasking_Scroll
14:37:35.554	0.9194015	4.3863115	8.427847	-0.004654793	0.02637716	0.028066205	0.79232204	4.625254	8.611017	Multitasking_Scroll
14:37:35.577	0.9194015	4.3863115	8.427847	-0.004654793	0.02637716	0.028066205	0.79232204	4.625254	8.611017	Multitasking_Scroll
14:37:35.599	0.7948992	4.5467277	8.2027855	0.014282029	-0.00172264	0.01829236	0.78085107	4.6168475	8.616574	Multitasking_Scroll
14:37:35.622	0.7948992	4.5467277	8.2027855	0.014282029	-0.00172264	0.01829236	0.78085107	4.6168475	8.616574	Multitasking_Scroll
14:37:35.644	0.7948992	4.5467277	8.2027855	0.014282029	-0.00172264	0.01829236	0.78085107	4.6168475	8.616574	Multitasking_Scroll
14:37:35.666	0.7948992	4.5467277	8.2027855	0.014282029	-0.00172264	0.01829236	0.78085107	4.6168475	8.616574	Multitasking_Scroll
14:37:35.689	0.7948992	4.5467277	8.2027855	0.014282029	-0.00172264	0.01829236	0.78085107	4.6168475	8.616574	Multitasking_Scroll
14:37:35.711	0.7948992	4.5467277	8.2027855	0.014282029	-0.00172264	0.01829236	0.78085107	4.6168475	8.616574	Multitasking_Scroll
14:37:35.733	0.7948992	4.5467277	8.2027855	0.014282029	-0.00172264	0.01829236	0.78085107	4.6168475	8.616574	Multitasking_Scroll
14:37:35.755	0.7948992	4.5467277	8.2027855	0.014282029	-0.00172264	0.01829236	0.78085107	4.6168475	8.616574	Multitasking_Scroll
14:37:35.775	0.77574503	4.436591	8.55235	0.017336356	0.023933701	-0.0024770587	0.7940923	4.5931916	8.628	Multitasking_Scroll
14:37:35.797	0.77574503	4.436591	8.55235	0.017336356	0.023933701	-0.0024770587	0.7940923	4.5931916	8.628	Multitasking_Scroll
14:37:35.819	0.77574503	4.436591	8.55235	0.017336356	0.023933701	-0.0024770587	0.7940923	4.5931916	8.628	Multitasking_Scroll
14:37:35.842	0.77574503	4.436591	8.55235	0.017336356	0.023933701	-0.0024770587	0.7940923	4.5931916	8.628	Multitasking_Scroll
14:37:35.864	0.77574503	4.436591	8.55235	0.017336356	0.023933701	-0.0024770587	0.7940923	4.5931916	8.628	Multitasking_Scroll
14:37:35.887	0.77574503	4.436591	8.55235	0.017336356	0.023933701	-0.0024770587	0.7940923	4.5931916	8.628	Multitasking_Scroll
14:37:35.910	0.77574503	4.436591	8.55235	0.017336356	0.023933701	-0.0024770587	0.7940923	4.5931916	8.628	Multitasking_Scroll
14:37:35.933	0.77574503	4.436591	8.55235	0.017336356	0.023933701	-0.0024770587	0.7940923	4.5931916	8.628	Multitasking_Scroll
14:37:35.954	0.77574503	4.436591	8.55235	0.017336356	0.023933701	-0.0024770587	0.7940923	4.5931916	8.628	Multitasking_Scroll
14:37:35.977	0.6608198	4.522785	8.262642	0.013671164	0.010494665	0.009129381	0.78958505	4.6036353	8.622846	Multitasking_Scroll
14:37:35.999	0.6608198	4.522785	8.262642	0.013671164	0.010494665	0.009129381	0.78958505	4.6036353	8.622846	Multitasking_Scroll
14:37:36.022	0.6608198	4.522785	8.262642	0.013671164	0.010494665	0.009129381	0.78958505	4.6036353	8.622846	Multitasking_Scroll
14:37:36.045	0.6608198	4.522785	8.262642	0.013671164	0.010494665	0.009129381	0.78958505	4.6036353	8.622846	Multitasking_Scroll
14:37:36.068	0.6608198	4.522785	8.262642	0.013671164	0.010494665	0.009129381	0.78958505	4.6036353	8.622846	Multitasking_Scroll
14:37:36.091	0.6608198	4.522785	8.262642	0.013671164	0.010494665	0.009129381	0.78958505	4.6036353	8.622846	Multitasking_Scroll
14:37:36.113	0.6608198	4.522785	8.262642	0.013671164	0.010494665	0.009129381	0.78958505	4.6036353	8.622846	Multitasking_Scroll
14:37:36.137	0.6608198	4.522785	8.262642	0.013671164	0.010494665	0.009129381	0.78958505	4.6036353	8.622846	Multitasking_Scroll
14:37:36.159	0.70631105	4.4844766	8.344048	-0.013206907	-0.038374554	-0.056844067	0.8124571	4.596115	8.62473	Multitasking_Scroll
14:37:36.182	0.70631105	4.4844766	8.344048	-0.013206907	-0.038374554	-0.056844067	0.8124571	4.596115	8.62473	Multitasking_Scroll
14:37:36.204	0.70631105	4.4844766	8.344048	-0.013206907	-0.038374554	-0.056844067	0.8124571	4.596115	8.62473	Multitasking_Scroll
14:37:36.227	0.70631105	4.4844766	8.344048	-0.013206907	-0.038374554	-0.056844067	0.8124571	4.596115	8.62473	Multitasking_Scroll
14:37:36.251	0.70631105	4.4844766	8.344048	-0.013206907	-0.038374554	-0.056844067	0.8124571	4.596115	8.62473	Multitasking_Scroll
14:37:36.273	0.70631105	4.4844766	8.344048	-0.013206907	-0.038374554	-0.056844067	0.8124571	4.596115	8.62473	Multitasking_Scroll
14:37:36.296	0.70631105	4.4844766	8.344048	-0.013206907	-0.038374554	-0.056844067	0.8124571	4.596115	8.62473	Multitasking_Scroll
14:37:36.318	0.7541966	4.460534	8.305739	-0.027256807	-0.015161675	0.017070629	0.817964	4.5824175	8.631497	Multitasking_Scroll
14:37:36.341	0.7541966	4.460534	8.305739	-0.027256807	-0.015161675	0.017070629	0.817964	4.5824175	8.631497	Multitasking_Scroll
14:37:36.364	0.7541966	4.460534	8.305739	-0.027256807	-0.015161675	0.017070629	0.817964	4.5824175	8.631497	Multitasking_Scroll
14:37:36.387	0.7541966	4.460534	8.305739	-0.027256807	-0.015161675	0.017070629	0.817964	4.5824175	8.631497	Multitasking_Scroll
14:37:36.410	0.7541966	4.460534	8.305739	-0.027256807	-0.015161675	0.017070629	0.817964	4.5824175	8.631497	Multitasking_Scroll
14:37:36.432	0.7541966	4.460534	8.305739	-0.027256807	-0.015161675	0.017070629	0.817964	4.5824175	8.631497	Multitasking_Scroll
14:37:36.455	0.7541966	4.460534	8.305739	-0.027256807	-0.015161675	0.017070629	0.817964	4.5824175	8.631497	Multitasking_Scroll
14:37:36.477	0.7541966	4.460534	8.305739	-0.027256807	-0.015161675	0.017070629	0.817964	4.5824175	8.631497	Multitasking_Scroll
14:37:36.499	0.63208854	4.520391	8.382356	-0.025424212	0.000720821	-0.010418306	0.82224023	4.5611815	8.642332	Multitasking_Scroll
14:37:36.520	0.63208854	4.520391	8.382356	-0.025424212	0.000720821	-0.010418306	0.82224023	4.5611815	8.642332	Multitasking_Scroll
14:37:36.542	0.63208854	4.520391	8.382356	-0.025424212	0.000720821	-0.010418306	0.82224023	4.5611815	8.642332	Multitasking_Scroll
14:37:36.563	0.63208854	4.520391	8.382356	-0.025424212	0.000720821	-0.010418306	0.82224023	4.5611815	8.642332	Multitasking_Scroll
14:37:36.584	0.63208854	4.520391	8.382356	-0.025424212	0.000720821	-0.010418306	0.82224023	4.5611815	8.642332	Multitasking_Scroll
14:37:36.605	0.63208854	4.520391	8.382356	-0.025424212	0.000720821	-0.010418306	0.82224023	4.5611815	8.642332	Multitasking_Scroll
14:37:36.630	0.63208854	4.520391	8.382356	-0.025424212	0.000720821	-0.010418306	0.82224023	4.5611815	8.642332	Multitasking_Scroll
14:37:36.653	0.63208854	4.520391	8.382356	-0.025424212	0.000720821	-0.010418306	0.82224023	4.5611815	8.642332	Multitasking_Scroll
14:37:36.675	0.63208854	4.520391	8.382356	-0.025424212	0.000720821	-0.010418306	0.82224023	4.5611815	8.642332	Multitasking_Scroll
14:37:36.700	0.6464542	4.37434	8.329682	-0.015650367	-0.01455081	-0.022024745	0.8189273	4.5524974	8.647224	Multitasking_Scroll
14:37:36.722	0.6464542	4.37434	8.329682	-0.015650367	-0.01455081	-0.022024745	0.8189273	4.5524974	8.647224	Multitasking_Scroll
14:37:36.746	0.6464542	4.37434	8.329682	-0.015650367	-0.01455081	-0.022024745	0.8189273	4.5524974	8.647224	Multitasking_Scroll
14:37:36.768	0.6464542	4.37434	8.329682	-0.015650367	-0.01455081	-0.022024745	0.8189273	4.5524974	8.647224	Multitasking_Scroll
14:37:36.790	0.6464542	4.37434	8.329682	-0.015650367	-0.01455081	-0.022024745	0.8189273	4.5524974	8.647224	Multitasking_Scroll
14:37:36.813	0.6464542	4.37434	8.329682	-0.015650367	-0.01455081	-0.022024745	0.8189273	4.5524974	8.647224	Multitasking_Scroll
14:37:36.836	0.6464542	4.37434	8.329682	-0.015650367	-0.01455081	-0.022024745	0.8189273	4.5524974	8.647224	Multitasking_Scroll
14:37:36.858	0.61293435	4.5060253	8.332076	-0.015650367	-0.01455081	-0.022024745	0.8189273	4.5524974	8.647224	Multitasking_Scroll
14:37:36.880	0.61293435	4.5060253	8.332076	-0.0034330627	-0.013329079	0.013405438	0.8294121	4.5480213	8.648581	Multitasking_Scroll
14:37:36.902	0.61293435	4.5060253	8.332076	-0.0034330627	-0.013329079	0.013405438	0.8294121	4.5480213	8.648581	Multitasking_Scroll
14:37:36.926	0.61293435	4.5060253	8.332076	-0.0034330627	-0.013329079	0.013405438	0.8294121	4.5480213	8.648581	Multitasking_Scroll
14:37:36.949	0.61293435	4.5060253	8.332076	-0.0034330627	-0.013329079	0.013405438	0.8294121	4.5480213	8.648581	Multitasking_Scroll
14:37:36.972	0.61293435	4.5060253	8.332076	-0.0034330627	-0.013329079	0.013405438	0.8294121	4.5480213	8.648581	Multitasking_Scroll
14:37:36.994	0.61293435	4.5060253	8.332076	-0.0034330627	-0.013329079	0.013405438	0.8294121	4.5480213	8.648581	Multitasking_Scroll
14:37:37.018	0.61293435	4.5060253	8.332076	-0.0034330627	-0.013329079	0.013405438	0.8294121	4.5480213	8.648581	Multitasking_Scroll
14:37:37.042	0.9385557	4.309695	8.597841	-0.013817772	0.008662069	0.025011877	0.81509256	4.5513954	8.648167	Multitasking_Scroll
14:37:37.065	0.9385557	4.309695	8.597841	-0.013817772	0.008662069	0.025011877	0.81509256	4.5513954	8.648167	Multitasking_Scroll
14:37:37.088	0.9385557	4.309695	8.597841	-0.013817772	0.008662069	0.025011877	0.81509256	4.5513954	8.648167	Multitasking_Scroll
14:37:37.110	0.9385557	4.309695	8.597841	-0.013817772	0.008662069	0.025011877	0.81509256	4.5513954	8.648167	Multitasking_Scroll
14:37:37.134	0.9385557	4.309695	8.597841	-0.013817772	0.008662069	0.025011877	0.81509256	4.5513954	8.648167	Multitasking_Scroll
14:37:37.157	0.9385557	4.309695	8.597841	-0.013817772	0.008662069	0.025011877	0.81509256	4.5513954	8.648167	Multitasking_Scroll
14:37:37.180	0.9385557	4.309695	8.597841	-0.013817772	0.008662069	0.025011877	0.81509256	4.5513954	8.648167	Multitasking_Scroll
14:37:37.203	0.9385557	4.309695	8.597841	-0.013817772	0.008662069	0.025011877	0.81509256	4.5513954	8.648167	Multitasking_Scroll
14:37:37.227	0.7446195	4.517997	8.308133	-0.0028221975	-0.012718214	-0.0061422503	0.8206566	4.5514946	8.647589	Multitasking_Scroll
14:37:37.249	0.7446195	4.517997	8.308133	-0.0028221975	-0.012718214	-0.0061422503	0.8206566	4.5514946	8.647589	Multitasking_Scroll
14:37:37.273	0.7446195	4.517997	8.308133	-0.0028221975	-0.012718214	-0.0061422503	0.8206566	4.5514946	8.647589	Multitasking_Scroll
14:37:37.296	0.7446195	4.517997	8.308133	-0.0028221975	-0.012718214	-0.0061422503	0.8206566	4.5514946	8.647589	Multitasking_Scroll
14:37:37.319	0.7446195	4.517997	8.308133	-0.0028221975	-0.012718214	-0.0061422503	0.8206566	4.5514946	8.647589	Multitasking_Scroll
14:37:37.342	0.7446195	4.517997	8.308133	-0.0028221975	-0.012718214	-0.0061422503	0.8206566	4.5514946	8.647589	Multitasking_Scroll
14:37:37.365	0.7446195	4.517997	8.308133	-0.0028221975	-0.012718214	-0.0061422503	0.8206566	4.5514946	8.647589	Multitasking_Scroll
14:37:37.389	0.7446195	4.517997	8.308133	-0.0028221975	-0.012718214	-0.0061422503	0.8206566	4.5514946	8.647589	Multitasking_Scroll
14:37:37.412	0.5794145	4.4485626	8.241094	0.021612411	-0.02982244	-0.03485292	0.8224336	4.5542426	8.645972	Multitasking_Scroll
14:37:37.435	0.5794145	4.4485626	8.241094	0.021612411	-0.02982244	-0.03485292	0.8224336	4.5542426	8.645972	Multitasking_Scroll
14:37:37.458	0.5794145	4.4485626	8.241094	0.021612411	-0.02982244	-0.03485292	0.8224336	4.5542426	8.645972	Multitasking_Scroll
14:37:37.481	0.5794145	4.4485626	8.241094	0.021612411	-0.02982244	-0.03485292	0.8224336	4.5542426	8.645972	Multitasking_Scroll
14:37:37.504	0.5794145	4.4485626	8.241094	0.021612411	-0.02982244	-0.03485292	0.8224336	4.5542426	8.645972	Multitasking_Scroll
14:37:37.527	0.5794145	4.4485626	8.241094	0.021612411	-0.02982244	-0.03485292	0.8224336	4.5542426	8.645972	Multitasking_Scroll
14:37:37.550	0.5794145	4.4485626	8.241094	0.021612411	-0.02982244	-0.03485292	0.8224336	4.5542426	8.645972	Multitasking_Scroll
14:37:37.573	0.5794145	4.4485626	8.241094	0.021612411	-0.02982244	-0.03485292	0.8224336	4.5542426	8.645972	Multitasking_Scroll
14:37:37.596	0.9241901	4.228289	8.509253	0.010005973	-0.024324654	0.006075055	0.7972157	4.5482054	8.65151	Multitasking_Scroll
14:37:37.620	0.9241901	4.228289	8.509253	0.010005973	-0.024324654	0.006075055	0.7972157	4.5482054	8.65151	Multitasking_Scroll
14:37:37.643	0.9241901	4.228289	8.509253	0.010005973	-0.024324654	0.006075055	0.7972157	4.5482054	8.65151	Multitasking_Scroll
14:37:37.665	0.9241901	4.228289	8.509253	0.010005973	-0.024324654	0.006075055	0.7972157	4.5482054	8.65151	Multitasking_Scroll
14:37:37.688	0.9241901	4.228289	8.509253	0.010005973	-0.024324654	0.006075055	0.7972157	4.5482054	8.65151	Multitasking_Scroll
14:37:37.711	0.9241901	4.228289	8.509253	0.010005973	-0.024324654	0.006075055	0.7972157	4.5482054	8.65151	Multitasking_Scroll
14:37:37.735	0.9241901	4.228289	8.509253	0.010005973	-0.024324654	0.006075055	0.7972157	4.5482054	8.65151	Multitasking_Scroll
14:37:37.758	0.63208854	4.371946	8.696006	0.023445006	0.013548992	0.011572842	0.80572236	4.537038	8.656585	Multitasking_Scroll
14:37:37.781	0.63208854	4.371946	8.696006	0.023445006	0.013548992	0.011572842	0.80572236	4.537038	8.656585	Multitasking_Scroll
14:37:37.803	0.63208854	4.371946	8.696006	0.023445006	0.013548992	0.011572842	0.80572236	4.537038	8.656585	Multitasking_Scroll
14:37:37.825	0.63208854	4.371946	8.696006	0.023445006	0.013548992	0.011572842	0.80572236	4.537038	8.656585	Multitasking_Scroll
14:37:37.849	0.63208854	4.371946	8.696006	0.023445006	0.013548992	0.011572842	0.80572236	4.537038	8.656585	Multitasking_Scroll
14:37:37.872	0.63208854	4.371946	8.696006	0.023445006	0.013548992	0.011572842	0.80572236	4.537038	8.656585	Multitasking_Scroll
14:37:37.894	0.63208854	4.371946	8.696006	0.023445006	0.013548992	0.011572842	0.80572236	4.537038	8.656585	Multitasking_Scroll
14:37:37.917	0.63208854	4.371946	8.696006	0.023445006	0.013548992	0.011572842	0.80572236	4.537038	8.656585	Multitasking_Scroll
14:37:37.940	0.8571504	4.3408203	8.458973	0.013671164	0.035540137	0.009129381	0.7901061	4.556488	8.647804	Multitasking_Scroll
14:37:37.964	0.8571504	4.3408203	8.458973	0.013671164	0.035540137	0.009129381	0.7901061	4.556488	8.647804	Multitasking_Scroll
14:37:37.987	0.8571504	4.3408203	8.458973	0.013671164	0.035540137	0.009129381	0.7901061	4.556488	8.647804	Multitasking_Scroll
14:37:38.010	0.8571504	4.3408203	8.458973	0.013671164	0.035540137	0.009129381	0.7901061	4.556488	8.647804	Multitasking_Scroll
14:37:38.033	0.8571504	4.3408203	8.458973	0.013671164	0.035540137	0.009129381	0.7901061	4.556488	8.647804	Multitasking_Scroll
14:37:38.055	0.8571504	4.3408203	8.458973	0.013671164	0.035540137	0.009129381	0.7901061	4.556488	8.647804	Multitasking_Scroll
14:37:38.079	0.8571504	4.3408203	8.458973	0.013671164	0.035540137	0.009129381	0.7901061	4.556488	8.647804	Multitasking_Scroll
14:37:38.102	0.8571504	4.3408203	8.458973	0.013671164	0.035540137	0.009129381	0.7901061	4.556488	8.647804	Multitasking_Scroll
14:37:38.125	0.75180227	4.2737803	8.672064	0.013671164	0.023322836	0.042116106	0.7820006	4.5387597	8.657857	Multitasking_Scroll
14:37:38.148	0.75180227	4.2737803	8.672064	0.013671164	0.023322836	0.042116106	0.7820006	4.5387597	8.657857	Multitasking_Scroll
14:37:38.171	0.75180227	4.2737803	8.672064	0.013671164	0.023322836	0.042116106	0.7820006	4.5387597	8.657857	Multitasking_Scroll
14:37:38.194	0.75180227	4.2737803	8.672064	0.013671164	0.023322836	0.042116106	0.7820006	4.5387597	8.657857	Multitasking_Scroll
14:37:38.217	0.75180227	4.2737803	8.672064	0.013671164	0.023322836	0.042116106	0.7820006	4.5387597	8.657857	Multitasking_Scroll
14:37:38.239	0.75180227	4.2737803	8.672064	0.013671164	0.023322836	0.042116106	0.7820006	4.5387597	8.657857	Multitasking_Scroll
14:37:38.261	0.75180227	4.2737803	8.672064	0.013671164	0.023322836	0.042116106	0.7820006	4.5387597	8.657857	Multitasking_Scroll
14:37:38.283	0.75180227	4.2737803	8.672064	0.013671164	0.023322836	0.042116106	0.7820006	4.5387597	8.657857	Multitasking_Scroll
14:37:38.307	0.77574503	4.4294086	8.456578	-0.018093828	-0.002333505	0.014627169	0.80988675	4.53446	8.657547	Multitasking_Scroll
14:37:38.330	0.77574503	4.4294086	8.456578	-0.018093828	-0.002333505	0.014627169	0.80988675	4.53446	8.657547	Multitasking_Scroll
14:37:38.353	0.77574503	4.4294086	8.456578	-0.018093828	-0.002333505	0.014627169	0.80988675	4.53446	8.657547	Multitasking_Scroll
14:37:38.376	0.77574503	4.4294086	8.456578	-0.018093828	-0.002333505	0.014627169	0.80988675	4.53446	8.657547	Multitasking_Scroll
14:37:38.399	0.77574503	4.4294086	8.456578	-0.018093828	-0.002333505	0.014627169	0.80988675	4.53446	8.657547	Multitasking_Scroll
14:37:38.423	0.77574503	4.4294086	8.456578	-0.018093828	-0.002333505	0.014627169	0.80988675	4.53446	8.657547	Multitasking_Scroll
14:37:38.446	0.77574503	4.4294086	8.456578	-0.018093828	-0.002333505	0.014627169	0.80988675	4.53446	8.657547	Multitasking_Scroll
14:37:38.468	0.77574503	4.4294086	8.456578	-0.018093828	-0.002333505	0.014627169	0.80988675	4.53446	8.657547	Multitasking_Scroll
14:37:38.492	0.75180227	4.4485626	8.353624	0.010005973	0.019046778	0.0054641897	0.7890036	4.5509853	8.650802	Multitasking_Scroll
14:37:38.515	0.75180227	4.4485626	8.353624	0.010005973	0.019046778	0.0054641897	0.7890036	4.5509853	8.650802	Multitasking_Scroll
14:37:38.539	0.75180227	4.4485626	8.353624	0.010005973	0.019046778	0.0054641897	0.7890036	4.5509853	8.650802	Multitasking_Scroll
14:37:38.561	0.75180227	4.4485626	8.353624	0.010005973	0.019046778	0.0054641897	0.7890036	4.5509853	8.650802	Multitasking_Scroll
14:37:38.583	0.75180227	4.4485626	8.353624	0.010005973	0.019046778	0.0054641897	0.7890036	4.5509853	8.650802	Multitasking_Scroll
14:37:38.605	0.75180227	4.4485626	8.353624	0.010005973	0.019046778	0.0054641897	0.7890036	4.5509853	8.650802	Multitasking_Scroll
14:37:38.629	0.75180227	4.4485626	8.353624	0.010005973	0.019046778	0.0054641897	0.7890036	4.5509853	8.650802	Multitasking_Scroll
14:37:38.652	0.75180227	4.4485626	8.353624	0.010005973	0.019046778	0.0054641897	0.7890036	4.5509853	8.650802	Multitasking_Scroll
14:37:38.676	0.6608198	4.455745	8.499676	-0.019926423	-0.015161675	-0.012250902	0.7821308	4.559905	8.646728	Multitasking_Scroll
14:37:38.698	0.6608198	4.455745	8.499676	-0.019926423	-0.015161675	-0.012250902	0.7821308	4.559905	8.646728	Multitasking_Scroll
14:37:38.721	0.6608198	4.455745	8.499676	-0.019926423	-0.015161675	-0.012250902	0.7821308	4.559905	8.646728	Multitasking_Scroll
14:37:38.744	0.6608198	4.455745	8.499676	-0.019926423	-0.015161675	-0.012250902	0.7821308	4.559905	8.646728	Multitasking_Scroll
14:37:38.768	0.6608198	4.455745	8.499676	-0.019926423	-0.015161675	-0.012250902	0.7821308	4.559905	8.646728	Multitasking_Scroll
14:37:38.791	0.6608198	4.455745	8.499676	-0.019926423	-0.015161675	-0.012250902	0.7821308	4.559905	8.646728	Multitasking_Scroll
14:37:38.814	0.6608198	4.455745	8.499676	-0.019926423	-0.015161675	-0.012250902	0.7821308	4.559905	8.646728	Multitasking_Scroll
14:37:38.837	0.6608198	4.455745	8.499676	-0.019926423	-0.015161675	-0.012250902	0.7821308	4.559905	8.646728	Multitasking_Scroll
14:37:38.861	0.71828246	4.494054	8.387145	-0.046804495	0.008662069	-0.018359555	0.7601615	4.5697684	8.643479	Multitasking_Scroll
14:37:38.885	0.71828246	4.494054	8.387145	-0.046804495	0.008662069	-0.018359555	0.7601615	4.5697684	8.643479	Multitasking_Scroll
14:37:38.908	0.71828246	4.494054	8.387145	-0.046804495	0.008662069	-0.018359555	0.7601615	4.5697684	8.643479	Multitasking_Scroll
14:37:38.931	0.71828246	4.494054	8.387145	-0.046804495	0.008662069	-0.018359555	0.7601615	4.5697684	8.643479	Multitasking_Scroll
14:37:38.954	0.71828246	4.494054	8.387145	-0.046804495	0.008662069	-0.018359555	0.7601615	4.5697684	8.643479	Multitasking_Scroll
14:37:38.977	0.71828246	4.494054	8.387145	-0.046804495	0.008662069	-0.018359555	0.7601615	4.5697684	8.643479	Multitasking_Scroll
14:37:39.001	0.71828246	4.494054	8.387145	-0.046804495	0.008662069	-0.018359555	0.7601615	4.5697684	8.643479	Multitasking_Scroll
14:37:39.024	0.105348095	4.189981	8.772623	-0.026645944	-0.10251541	-0.079446085	0.68525356	4.5188956	8.676426	Multitasking_Scroll
14:37:39.046	0.105348095	4.189981	8.772623	-0.026645944	-0.10251541	-0.079446085	0.68525356	4.5188956	8.676426	Multitasking_Scroll
14:37:39.067	0.105348095	4.189981	8.772623	-0.026645944	-0.10251541	-0.079446085	0.68525356	4.5188956	8.676426	Multitasking_Scroll
14:37:39.088	0.105348095	4.189981	8.772623	-0.026645944	-0.10251541	-0.079446085	0.68525356	4.5188956	8.676426	Multitasking_Scroll
14:37:39.109	0.105348095	4.189981	8.772623	-0.026645944	-0.10251541	-0.079446085	0.68525356	4.5188956	8.676426	Multitasking_Scroll
14:37:39.130	0.105348095	4.189981	8.772623	-0.026645944	-0.10251541	-0.079446085	0.68525356	4.5188956	8.676426	Multitasking_Scroll
14:37:39.151	0.105348095	4.189981	8.772623	-0.026645944	-0.10251541	-0.079446085	0.68525356	4.5188956	8.676426	Multitasking_Scroll
14:37:39.174	0.105348095	4.189981	8.772623	-0.026645944	-0.10251541	-0.079446085	0.68525356	4.5188956	8.676426	Multitasking_Scroll
14:37:39.194	0.4740664	4.348003	9.024022	-0.026645944	-0.10251541	-0.079446085	0.68525356	4.5188956	8.676426	Multitasking_Scroll
14:37:39.216	0.4740664	4.348003	9.024022	-0.093230255	0.15282626	0.07815715	0.6922355	4.242003	8.814567	Multitasking_Scroll
14:37:39.237	0.4740664	4.348003	9.024022	-0.093230255	0.15282626	0.07815715	0.6922355	4.242003	8.814567	Multitasking_Scroll
14:37:39.258	0.4740664	4.348003	9.024022	-0.093230255	0.15282626	0.07815715	0.6922355	4.242003	8.814567	Multitasking_Scroll
14:37:39.280	0.4740664	4.348003	9.024022	-0.093230255	0.15282626	0.07815715	0.6922355	4.242003	8.814567	Multitasking_Scroll
14:37:39.301	0.4740664	4.348003	9.024022	-0.093230255	0.15282626	0.07815715	0.6922355	4.242003	8.814567	Multitasking_Scroll
14:37:39.324	0.4740664	4.348003	9.024022	-0.093230255	0.15282626	0.07815715	0.6922355	4.242003	8.814567	Multitasking_Scroll
14:37:39.350	0.4740664	4.348003	9.024022	-0.093230255	0.15282626	0.07815715	0.6922355	4.242003	8.814567	Multitasking_Scroll
14:37:39.371	0.4740664	4.348003	9.024022	-0.093230255	0.15282626	0.07815715	0.6922355	4.242003	8.814567	Multitasking_Scroll
14:37:39.391	0.36632404	4.436591	7.8316727	0.07597942	0.065472536	-0.025689937	0.6546693	4.361407	8.758989	Multitasking_Scroll
14:37:39.412	0.36632404	4.436591	7.8316727	0.07597942	0.065472536	-0.025689937	0.6546693	4.361407	8.758989	Multitasking_Scroll
14:37:39.434	0.36632404	4.436591	7.8316727	0.07597942	0.065472536	-0.025689937	0.6546693	4.361407	8.758989	Multitasking_Scroll
14:37:39.455	0.36632404	4.436591	7.8316727	0.07597942	0.065472536	-0.025689937	0.6546693	4.361407	8.758989	Multitasking_Scroll
14:37:39.476	0.36632404	4.436591	7.8316727	0.07597942	0.065472536	-0.025689937	0.6546693	4.361407	8.758989	Multitasking_Scroll
14:37:39.496	0.36632404	4.436591	7.8316727	0.07597942	0.065472536	-0.025689937	0.6546693	4.361407	8.758989	Multitasking_Scroll
14:37:39.518	0.36632404	4.436591	7.8316727	0.07597942	0.065472536	-0.025689937	0.6546693	4.361407	8.758989	Multitasking_Scroll
14:37:39.540	0.36632404	4.436591	7.8316727	0.07597942	0.065472536	-0.025689937	0.6546693	4.361407	8.758989	Multitasking_Scroll
14:37:39.561	0.44054657	4.3432145	7.7502675	0.5347392	0.5743233	0.110533014	0.6252033	4.3260627	8.778648	Multitasking_Scroll
14:37:39.581	0.44054657	4.3432145	7.7502675	0.5347392	0.5743233	0.110533014	0.6252033	4.3260627	8.778648	Multitasking_Scroll
14:37:39.602	0.44054657	4.3432145	7.7502675	0.5347392	0.5743233	0.110533014	0.6252033	4.3260627	8.778648	Multitasking_Scroll
14:37:39.624	0.44054657	4.3432145	7.7502675	0.5347392	0.5743233	0.110533014	0.6252033	4.3260627	8.778648	Multitasking_Scroll
14:37:39.645	0.44054657	4.3432145	7.7502675	0.5347392	0.5743233	0.110533014	0.6252033	4.3260627	8.778648	Multitasking_Scroll
14:37:39.666	0.44054657	4.3432145	7.7502675	0.5347392	0.5743233	0.110533014	0.6252033	4.3260627	8.778648	Multitasking_Scroll
14:37:39.687	0.44054657	4.3432145	7.7502675	0.5347392	0.5743233	0.110533014	0.6252033	4.3260627	8.778648	Multitasking_Scroll
14:37:39.708	0.44054657	4.3432145	7.7502675	0.5347392	0.5743233	0.110533014	0.6252033	4.3260627	8.778648	Multitasking_Scroll
14:37:39.729	0.44054657	4.3432145	7.7502675	0.5347392	0.5743233	0.110533014	0.6252033	4.3260627	8.778648	Multitasking_Scroll
14:37:39.750	0.39505535	4.120547	8.978531	0.014892895	-0.34319633	-0.19367789	0.4868337	4.307876	8.796337	Multitasking_Scroll
14:37:39.774	0.39505535	4.120547	8.978531	0.014892895	-0.34319633	-0.19367789	0.4868337	4.307876	8.796337	Multitasking_Scroll
14:37:39.808	0.39505535	4.120547	8.978531	0.014892895	-0.34319633	-0.19367789	0.4868337	4.307876	8.796337	Multitasking_Scroll
14:37:39.841	0.39505535	4.120547	8.978531	0.014892895	-0.34319633	-0.19367789	0.4868337	4.307876	8.796337	Multitasking_Scroll
14:37:39.874	0.39505535	4.120547	8.978531	0.014892895	-0.34319633	-0.19367789	0.4868337	4.307876	8.796337	Multitasking_Scroll
14:37:39.897	0.39505535	4.120547	8.978531	0.014892895	-0.34319633	-0.19367789	0.4868337	4.307876	8.796337	Multitasking_Scroll
14:37:39.917	0.36632404	4.625739	8.736709	0.42234004	0.20536067	0.06288552	0.6139685	4.262654	8.810402	Multitasking_Scroll
14:37:39.938	0.36632404	4.625739	8.736709	0.42234004	0.20536067	0.06288552	0.6139685	4.262654	8.810402	Multitasking_Scroll
14:37:39.958	0.36632404	4.625739	8.736709	0.42234004	0.20536067	0.06288552	0.6139685	4.262654	8.810402	Multitasking_Scroll
14:37:39.979	0.36632404	4.625739	8.736709	0.42234004	0.20536067	0.06288552	0.6139685	4.262654	8.810402	Multitasking_Scroll
14:37:40.000	0.36632404	4.625739	8.736709	0.42234004	0.20536067	0.06288552	0.6139685	4.262654	8.810402	Multitasking_Scroll
14:37:40.021	0.36632404	4.625739	8.736709	0.42234004	0.20536067	0.06288552	0.6139685	4.262654	8.810402	Multitasking_Scroll
14:37:40.042	0.36632404	4.625739	8.736709	0.42234004	0.20536067	0.06288552	0.6139685	4.262654	8.810402	Multitasking_Scroll
14:37:40.063	0.36632404	4.625739	8.736709	0.42234004	0.20536067	0.06288552	0.6139685	4.262654	8.810402	Multitasking_Scroll
14:37:40.084	0.36632404	4.625739	8.736709	0.42234004	0.20536067	0.06288552	0.6139685	4.262654	8.810402	Multitasking_Scroll
14:37:40.105	0.21548474	4.252232	8.3679905	0.11751825	-0.08907637	0.014627169	0.47328916	4.2948823	8.803428	Multitasking_Scroll
14:37:40.142	0.21548474	4.252232	8.3679905	0.11751825	-0.08907637	0.014627169	0.47328916	4.2948823	8.803428	Multitasking_Scroll
14:37:40.176	0.21548474	4.252232	8.3679905	0.11751825	-0.08907637	0.014627169	0.47328916	4.2948823	8.803428	Multitasking_Scroll
14:37:40.209	0.21548474	4.252232	8.3679905	0.11751825	-0.08907637	0.014627169	0.47328916	4.2948823	8.803428	Multitasking_Scroll
14:37:40.242	0.21548474	4.252232	8.3679905	0.11751825	-0.08907637	0.014627169	0.47328916	4.2948823	8.803428	Multitasking_Scroll
14:37:40.276	0.65842557	4.0463243	9.237112	-0.037030652	-0.21063855	-0.037907243	0.5494124	4.231384	8.829717	Multitasking_Scroll
14:37:40.310	0.65842557	4.0463243	9.237112	-0.037030652	-0.21063855	-0.037907243	0.5494124	4.231384	8.829717	Multitasking_Scroll
14:37:40.331	0.65842557	4.0463243	9.237112	-0.037030652	-0.21063855	-0.037907243	0.5494124	4.231384	8.829717	Multitasking_Scroll
14:37:40.353	0.65842557	4.0463243	9.237112	-0.037030652	-0.21063855	-0.037907243	0.5494124	4.231384	8.829717	Multitasking_Scroll
14:37:40.374	0.65842557	4.0463243	9.237112	-0.037030652	-0.21063855	-0.037907243	0.5494124	4.231384	8.829717	Multitasking_Scroll
14:37:40.396	0.65842557	4.0463243	9.237112	-0.037030652	-0.21063855	-0.037907243	0.5494124	4.231384	8.829717	Multitasking_Scroll
14:37:40.417	0.65842557	4.0463243	9.237112	-0.037030652	-0.21063855	-0.037907243	0.5494124	4.231384	8.829717	Multitasking_Scroll
14:37:40.438	0.65842557	4.0463243	9.237112	-0.037030652	-0.21063855	-0.037907243	0.5494124	4.231384	8.829717	Multitasking_Scroll
14:37:40.458	0.14605077	4.4413795	7.9944835	0.06498385	-0.17337579	-0.012861768	0.47793573	4.3464155	8.777848	Multitasking_Scroll
14:37:40.479	0.14605077	4.4413795	7.9944835	0.06498385	-0.17337579	-0.012861768	0.47793573	4.3464155	8.777848	Multitasking_Scroll
14:37:40.501	0.14605077	4.4413795	7.9944835	0.06498385	-0.17337579	-0.012861768	0.47793573	4.3464155	8.777848	Multitasking_Scroll
14:37:40.522	0.14605077	4.4413795	7.9944835	0.06498385	-0.17337579	-0.012861768	0.47793573	4.3464155	8.777848	Multitasking_Scroll
14:37:40.544	0.14605077	4.4413795	7.9944835	0.06498385	-0.17337579	-0.012861768	0.47793573	4.3464155	8.777848	Multitasking_Scroll
14:37:40.578	0.14605077	4.4413795	7.9944835	0.06498385	-0.17337579	-0.012861768	0.47793573	4.3464155	8.777848	Multitasking_Scroll
14:37:40.611	0.14605077	4.4413795	7.9944835	0.06498385	-0.17337579	-0.012861768	0.47793573	4.3464155	8.777848	Multitasking_Scroll
14:37:40.645	0.7541966	4.1397014	8.822903	-0.23250753	-0.08052425	0.12397204	0.6527186	4.197217	8.838986	Multitasking_Scroll
14:37:40.678	0.7541966	4.1397014	8.822903	-0.23250753	-0.08052425	0.12397204	0.6527186	4.197217	8.838986	Multitasking_Scroll
14:37:40.711	0.7541966	4.1397014	8.822903	-0.23250753	-0.08052425	0.12397204	0.6527186	4.197217	8.838986	Multitasking_Scroll
14:37:40.745	0.7541966	4.1397014	8.822903	-0.23250753	-0.08052425	0.12397204	0.6527186	4.197217	8.838986	Multitasking_Scroll
14:37:40.779	0.7541966	4.1397014	8.822903	-0.23250753	-0.08052425	0.12397204	0.6527186	4.197217	8.838986	Multitasking_Scroll
14:37:40.815	0.7541966	4.1397014	8.822903	-0.23250753	-0.08052425	0.12397204	0.6527186	4.197217	8.838986	Multitasking_Scroll
14:37:40.837	1.0558752	3.6800003	9.557945	-0.041917574	-0.14527597	-0.1020481	0.8295629	4.0005274	8.915043	Multitasking_Scroll
14:37:40.858	1.0558752	3.6800003	9.557945	-0.041917574	-0.14527597	-0.1020481	0.8295629	4.0005274	8.915043	Multitasking_Scroll
14:37:40.879	1.0558752	3.6800003	9.557945	-0.041917574	-0.14527597	-0.1020481	0.8295629	4.0005274	8.915043	Multitasking_Scroll
14:37:40.900	1.0558752	3.6800003	9.557945	-0.041917574	-0.14527597	-0.1020481	0.8295629	4.0005274	8.915043	Multitasking_Scroll
14:37:40.921	1.0558752	3.6800003	9.557945	-0.041917574	-0.14527597	-0.1020481	0.8295629	4.0005274	8.915043	Multitasking_Scroll
14:37:40.942	1.0558752	3.6800003	9.557945	-0.041917574	-0.14527597	-0.1020481	0.8295629	4.0005274	8.915043	Multitasking_Scroll
14:37:40.963	1.0558752	3.6800003	9.557945	-0.041917574	-0.14527597	-0.1020481	0.8295629	4.0005274	8.915043	Multitasking_Scroll
14:37:40.984	1.0558752	3.6800003	9.557945	-0.041917574	-0.14527597	-0.1020481	0.8295629	4.0005274	8.915043	Multitasking_Scroll
14:37:41.005	0.50998056	3.955342	8.018426	0.2610716	0.055698693	-0.062341854	0.6164024	4.074851	8.898651	Multitasking_Scroll
14:37:41.026	0.50998056	3.955342	8.018426	0.2610716	0.055698693	-0.062341854	0.6164024	4.074851	8.898651	Multitasking_Scroll
14:37:41.048	0.50998056	3.955342	8.018426	0.2610716	0.055698693	-0.062341854	0.6164024	4.074851	8.898651	Multitasking_Scroll
14:37:41.069	0.50998056	3.955342	8.018426	0.2610716	0.055698693	-0.062341854	0.6164024	4.074851	8.898651	Multitasking_Scroll
14:37:41.093	0.50998056	3.955342	8.018426	0.2610716	0.055698693	-0.062341854	0.6164024	4.074851	8.898651	Multitasking_Scroll
14:37:41.131	0.50998056	3.955342	8.018426	0.2610716	0.055698693	-0.062341854	0.6164024	4.074851	8.898651	Multitasking_Scroll
14:37:41.164	0.50998056	3.955342	8.018426	0.2610716	0.055698693	-0.062341854	0.6164024	4.074851	8.898651	Multitasking_Scroll
14:37:41.197	0.53392327	4.0798445	8.437425	-0.077347755	-0.027989846	0.008518515	0.700959	4.164818	8.85061	Multitasking_Scroll
14:37:41.231	0.53392327	4.0798445	8.437425	-0.077347755	-0.027989846	0.008518515	0.700959	4.164818	8.85061	Multitasking_Scroll
14:37:41.264	0.53392327	4.0798445	8.437425	-0.077347755	-0.027989846	0.008518515	0.700959	4.164818	8.85061	Multitasking_Scroll
14:37:41.299	0.53392327	4.0798445	8.437425	-0.077347755	-0.027989846	0.008518515	0.700959	4.164818	8.85061	Multitasking_Scroll
14:37:41.331	0.53392327	4.0798445	8.437425	-0.077347755	-0.027989846	0.008518515	0.700959	4.164818	8.85061	Multitasking_Scroll
14:37:41.352	0.53392327	4.0798445	8.437425	-0.077347755	-0.027989846	0.008518515	0.700959	4.164818	8.85061	Multitasking_Scroll
14:37:41.382	0.7901107	3.9888618	8.480521	0.021612411	-0.023102924	0.010351111	0.7105849	4.1213017	8.870193	Multitasking_Scroll
14:37:41.403	0.7901107	3.9888618	8.480521	0.021612411	-0.023102924	0.010351111	0.7105849	4.1213017	8.870193	Multitasking_Scroll
14:37:41.424	0.7901107	3.9888618	8.480521	0.021612411	-0.023102924	0.010351111	0.7105849	4.1213017	8.870193	Multitasking_Scroll
14:37:41.449	0.7901107	3.9888618	8.480521	0.021612411	-0.023102924	0.010351111	0.7105849	4.1213017	8.870193	Multitasking_Scroll
14:37:41.470	0.7901107	3.9888618	8.480521	0.021612411	-0.023102924	0.010351111	0.7105849	4.1213017	8.870193	Multitasking_Scroll
14:37:41.491	0.7901107	3.9888618	8.480521	0.021612411	-0.023102924	0.010351111	0.7105849	4.1213017	8.870193	Multitasking_Scroll
14:37:41.512	0.7901107	3.9888618	8.480521	0.021612411	-0.023102924	0.010351111	0.7105849	4.1213017	8.870193	Multitasking_Scroll
14:37:41.533	0.7901107	3.9888618	8.480521	0.021612411	-0.023102924	0.010351111	0.7105849	4.1213017	8.870193	Multitasking_Scroll
14:37:41.554	0.6560313	3.8835137	8.722343	-0.02175902	-0.05181359	-0.018359555	0.7246613	4.1058106	8.876236	Multitasking_Scroll
14:37:41.575	0.6560313	3.8835137	8.722343	-0.02175902	-0.05181359	-0.018359555	0.7246613	4.1058106	8.876236	Multitasking_Scroll
14:37:41.597	0.6560313	3.8835137	8.722343	-0.02175902	-0.05181359	-0.018359555	0.7246613	4.1058106	8.876236	Multitasking_Scroll
14:37:41.620	0.6560313	3.8835137	8.722343	-0.02175902	-0.05181359	-0.018359555	0.7246613	4.1058106	8.876236	Multitasking_Scroll
14:37:41.641	0.6560313	3.8835137	8.722343	-0.02175902	-0.05181359	-0.018359555	0.7246613	4.1058106	8.876236	Multitasking_Scroll
14:37:41.662	0.6560313	3.8835137	8.722343	-0.02175902	-0.05181359	-0.018359555	0.7246613	4.1058106	8.876236	Multitasking_Scroll
14:37:41.682	0.6560313	3.8835137	8.722343	-0.02175902	-0.05181359	-0.018359555	0.7246613	4.1058106	8.876236	Multitasking_Scroll
14:37:41.702	0.6560313	3.8835137	8.722343	-0.02175902	-0.05181359	-0.018359555	0.7246613	4.1058106	8.876236	Multitasking_Scroll
14:37:41.723	0.7733508	3.938582	9.364009	-0.085899875	-0.07136127	-0.058065794	0.70330083	4.0985346	8.881314	Multitasking_Scroll
14:37:41.744	0.7733508	3.938582	9.364009	-0.085899875	-0.07136127	-0.058065794	0.70330083	4.0985346	8.881314	Multitasking_Scroll
14:37:41.767	0.7733508	3.938582	9.364009	-0.085899875	-0.07136127	-0.058065794	0.70330083	4.0985346	8.881314	Multitasking_Scroll
14:37:41.788	0.7733508	3.938582	9.364009	-0.085899875	-0.07136127	-0.058065794	0.70330083	4.0985346	8.881314	Multitasking_Scroll
14:37:41.811	0.7733508	3.938582	9.364009	-0.085899875	-0.07136127	-0.058065794	0.70330083	4.0985346	8.881314	Multitasking_Scroll
14:37:41.837	0.7733508	3.938582	9.364009	-0.085899875	-0.07136127	-0.058065794	0.70330083	4.0985346	8.881314	Multitasking_Scroll
14:37:41.859	0.7733508	3.938582	9.364009	-0.085899875	-0.07136127	-0.058065794	0.70330083	4.0985346	8.881314	Multitasking_Scroll
14:37:41.880	0.7733508	3.938582	9.364009	-0.085899875	-0.07136127	-0.058065794	0.70330083	4.0985346	8.881314	Multitasking_Scroll
14:37:41.903	0.41181526	4.1013927	8.45179	0.024055874	0.058142155	0.006075055	0.6355165	4.1649704	8.855479	Multitasking_Scroll
14:37:41.925	0.41181526	4.1013927	8.45179	0.024055874	0.058142155	0.006075055	0.6355165	4.1649704	8.855479	Multitasking_Scroll
14:37:41.947	0.41181526	4.1013927	8.45179	0.024055874	0.058142155	0.006075055	0.6355165	4.1649704	8.855479	Multitasking_Scroll
14:37:41.968	0.41181526	4.1013927	8.45179	0.024055874	0.058142155	0.006075055	0.6355165	4.1649704	8.855479	Multitasking_Scroll
14:37:41.990	0.41181526	4.1013927	8.45179	0.024055874	0.058142155	0.006075055	0.6355165	4.1649704	8.855479	Multitasking_Scroll
14:37:42.011	0.41181526	4.1013927	8.45179	0.024055874	0.058142155	0.006075055	0.6355165	4.1649704	8.855479	Multitasking_Scroll
14:37:42.032	0.41181526	4.1013927	8.45179	0.024055874	0.058142155	0.006075055	0.6355165	4.1649704	8.855479	Multitasking_Scroll
14:37:42.053	0.41181526	4.1013927	8.45179	0.024055874	0.058142155	0.006075055	0.6355165	4.1649704	8.855479	Multitasking_Scroll
14:37:42.074	0.41181526	4.1013927	8.45179	0.024055874	0.058142155	0.006075055	0.6355165	4.1649704	8.855479	Multitasking_Scroll
14:37:42.095	0.5027977	4.268992	8.6984005	0.099803165	0.23956914	0.12824811	0.58409417	4.218578	8.833618	Multitasking_Scroll
14:37:42.116	0.5027977	4.268992	8.6984005	0.099803165	0.23956914	0.12824811	0.58409417	4.218578	8.833618	Multitasking_Scroll
14:37:42.137	0.5027977	4.268992	8.6984005	0.099803165	0.23956914	0.12824811	0.58409417	4.218578	8.833618	Multitasking_Scroll
14:37:42.158	0.5027977	4.268992	8.6984005	0.099803165	0.23956914	0.12824811	0.58409417	4.218578	8.833618	Multitasking_Scroll
14:37:42.180	0.5027977	4.268992	8.6984005	0.099803165	0.23956914	0.12824811	0.58409417	4.218578	8.833618	Multitasking_Scroll
14:37:42.201	0.5027977	4.268992	8.6984005	0.099803165	0.23956914	0.12824811	0.58409417	4.218578	8.833618	Multitasking_Scroll
14:37:42.222	0.5027977	4.268992	8.6984005	0.099803165	0.23956914	0.12824811	0.58409417	4.218578	8.833618	Multitasking_Scroll
14:37:42.243	0.5027977	4.268992	8.6984005	0.099803165	0.23956914	0.12824811	0.58409417	4.218578	8.833618	Multitasking_Scroll
14:37:42.265	0.5363176	4.12773	8.6984005	0.017947221	0.081355035	-0.020803018	0.61263794	4.2391496	8.821829	Multitasking_Scroll
14:37:42.286	0.5363176	4.12773	8.6984005	0.017947221	0.081355035	-0.020803018	0.61263794	4.2391496	8.821829	Multitasking_Scroll
14:37:42.307	0.5363176	4.12773	8.6984005	0.017947221	0.081355035	-0.020803018	0.61263794	4.2391496	8.821829	Multitasking_Scroll
14:37:42.328	0.5363176	4.12773	8.6984005	0.017947221	0.081355035	-0.020803018	0.61263794	4.2391496	8.821829	Multitasking_Scroll
14:37:42.349	0.5363176	4.12773	8.6984005	0.017947221	0.081355035	-0.020803018	0.61263794	4.2391496	8.821829	Multitasking_Scroll
14:37:42.370	0.5363176	4.12773	8.6984005	0.017947221	0.081355035	-0.020803018	0.61263794	4.2391496	8.821829	Multitasking_Scroll
14:37:42.402	0.5363176	4.12773	8.6984005	0.017947221	0.081355035	-0.020803018	0.61263794	4.2391496	8.821829	Multitasking_Scroll
14:37:42.436	0.7781393	3.9601305	8.810931	-0.045582764	-0.11595444	0.025011877	0.56851685	4.2554865	8.816916	Multitasking_Scroll
14:37:42.469	0.7781393	3.9601305	8.810931	-0.045582764	-0.11595444	0.025011877	0.56851685	4.2554865	8.816916	Multitasking_Scroll
14:37:42.503	0.7781393	3.9601305	8.810931	-0.045582764	-0.11595444	0.025011877	0.56851685	4.2554865	8.816916	Multitasking_Scroll
14:37:42.525	0.7781393	3.9601305	8.810931	-0.045582764	-0.11595444	0.025011877	0.56851685	4.2554865	8.816916	Multitasking_Scroll
14:37:42.546	0.7781393	3.9601305	8.810931	-0.045582764	-0.11595444	0.025011877	0.56851685	4.2554865	8.816916	Multitasking_Scroll
14:37:42.567	0.7781393	3.9601305	8.810931	-0.045582764	-0.11595444	0.025011877	0.56851685	4.2554865	8.816916	Multitasking_Scroll
14:37:42.588	0.7781393	3.9601305	8.810931	-0.045582764	-0.11595444	0.025011877	0.56851685	4.2554865	8.816916	Multitasking_Scroll
14:37:42.610	0.7781393	3.9601305	8.810931	-0.045582764	-0.11595444	0.025011877	0.56851685	4.2554865	8.816916	Multitasking_Scroll
14:37:42.631	0.47167215	4.12773	8.133351	0.14439633	0.1680979	0.03478572	0.49623406	4.219726	8.83844	Multitasking_Scroll
14:37:42.658	0.47167215	4.12773	8.133351	0.14439633	0.1680979	0.03478572	0.49623406	4.219726	8.83844	Multitasking_Scroll
14:37:42.680	0.47167215	4.12773	8.133351	0.14439633	0.1680979	0.03478572	0.49623406	4.219726	8.83844	Multitasking_Scroll
14:37:42.702	0.47167215	4.12773	8.133351	0.14439633	0.1680979	0.03478572	0.49623406	4.219726	8.83844	Multitasking_Scroll
14:37:42.723	0.47167215	4.12773	8.133351	0.14439633	0.1680979	0.03478572	0.49623406	4.219726	8.83844	Multitasking_Scroll
14:37:42.743	0.47167215	4.12773	8.133351	0.14439633	0.1680979	0.03478572	0.49623406	4.219726	8.83844	Multitasking_Scroll
14:37:42.766	0.47167215	4.12773	8.133351	0.14439633	0.1680979	0.03478572	0.49623406	4.219726	8.83844	Multitasking_Scroll
14:37:42.787	0.47167215	4.12773	8.133351	0.14439633	0.1680979	0.03478572	0.49623406	4.219726	8.83844	Multitasking_Scroll
14:37:42.808	0.3974496	4.0582957	8.877971	-0.015650367	-0.04570494	0.00668592	0.5546784	4.185913	8.851036	Multitasking_Scroll
14:37:42.829	0.3974496	4.0582957	8.877971	-0.015650367	-0.04570494	0.00668592	0.5546784	4.185913	8.851036	Multitasking_Scroll
14:37:42.850	0.3974496	4.0582957	8.877971	-0.015650367	-0.04570494	0.00668592	0.5546784	4.185913	8.851036	Multitasking_Scroll
14:37:42.871	0.3974496	4.0582957	8.877971	-0.015650367	-0.04570494	0.00668592	0.5546784	4.185913	8.851036	Multitasking_Scroll
14:37:42.893	0.3974496	4.0582957	8.877971	-0.015650367	-0.04570494	0.00668592	0.5546784	4.185913	8.851036	Multitasking_Scroll
14:37:42.914	0.3974496	4.0582957	8.877971	-0.015650367	-0.04570494	0.00668592	0.5546784	4.185913	8.851036	Multitasking_Scroll
14:37:42.935	0.3974496	4.0582957	8.877971	-0.015650367	-0.04570494	0.00668592	0.5546784	4.185913	8.851036	Multitasking_Scroll
14:37:42.956	0.3974496	4.0582957	8.877971	-0.015650367	-0.04570494	0.00668592	0.5546784	4.185913	8.851036	Multitasking_Scroll
14:37:42.978	0.56744313	4.02717	8.528407	0.011227703	-0.03470936	-0.02935513	0.5673736	4.1945925	8.84612	Multitasking_Scroll
14:37:42.999	0.56744313	4.02717	8.528407	0.011227703	-0.03470936	-0.02935513	0.5673736	4.1945925	8.84612	Multitasking_Scroll
14:37:43.020	0.56744313	4.02717	8.528407	0.011227703	-0.03470936	-0.02935513	0.5673736	4.1945925	8.84612	Multitasking_Scroll
14:37:43.042	0.56744313	4.02717	8.528407	0.011227703	-0.03470936	-0.02935513	0.5673736	4.1945925	8.84612	Multitasking_Scroll
14:37:43.063	0.56744313	4.02717	8.528407	0.011227703	-0.03470936	-0.02935513	0.5673736	4.1945925	8.84612	Multitasking_Scroll
14:37:43.085	0.56744313	4.02717	8.528407	0.011227703	-0.03470936	-0.02935513	0.5673736	4.1945925	8.84612	Multitasking_Scroll
14:37:43.106	0.56744313	4.02717	8.528407	0.011227703	-0.03470936	-0.02935513	0.5673736	4.1945925	8.84612	Multitasking_Scroll
14:37:43.127	0.56744313	4.02717	8.528407	0.011227703	-0.03470936	-0.02935513	0.5673736	4.1945925	8.84612	Multitasking_Scroll
14:37:43.149	0.56744313	4.02717	8.528407	0.011227703	-0.03470936	-0.02935513	0.5673736	4.1945925	8.84612	Multitasking_Scroll
14:37:43.170	0.44294083	4.065479	8.5882635	-0.008319984	-0.006609562	0.0298988	0.5824625	4.1805563	8.851783	Multitasking_Scroll
14:37:43.206	0.44294083	4.065479	8.5882635	-0.008319984	-0.006609562	0.0298988	0.5824625	4.1805563	8.851783	Multitasking_Scroll
14:37:43.239	0.44294083	4.065479	8.5882635	-0.008319984	-0.006609562	0.0298988	0.5824625	4.1805563	8.851783	Multitasking_Scroll
14:37:43.275	0.44294083	4.065479	8.5882635	-0.008319984	-0.006609562	0.0298988	0.5824625	4.1805563	8.851783	Multitasking_Scroll
14:37:43.308	0.44294083	4.065479	8.5882635	-0.008319984	-0.006609562	0.0298988	0.5824625	4.1805563	8.851783	Multitasking_Scroll
14:37:43.342	0.59378016	4.11097	8.391933	-0.018704696	0.009272934	0.024401013	0.5887316	4.1832967	8.850073	Multitasking_Scroll
14:37:43.376	0.59378016	4.11097	8.391933	-0.018704696	0.009272934	0.024401013	0.5887316	4.1832967	8.850073	Multitasking_Scroll
14:37:43.409	0.59378016	4.11097	8.391933	-0.018704696	0.009272934	0.024401013	0.5887316	4.1832967	8.850073	Multitasking_Scroll
14:37:43.443	0.59378016	4.11097	8.391933	-0.018704696	0.009272934	0.024401013	0.5887316	4.1832967	8.850073	Multitasking_Scroll
14:37:43.466	0.59378016	4.11097	8.391933	-0.018704696	0.009272934	0.024401013	0.5887316	4.1832967	8.850073	Multitasking_Scroll
14:37:43.489	0.59378016	4.11097	8.391933	-0.018704696	0.009272934	0.024401013	0.5887316	4.1832967	8.850073	Multitasking_Scroll
14:37:43.512	0.59378016	4.11097	8.391933	-0.018704696	0.009272934	0.024401013	0.5887316	4.1832967	8.850073	Multitasking_Scroll
14:37:43.535	0.600963	4.11097	8.672064	-0.06329785	-0.05547878	-0.031187724	0.61335784	4.1762595	8.851723	Multitasking_Scroll
14:37:43.555	0.600963	4.11097	8.672064	-0.06329785	-0.05547878	-0.031187724	0.61335784	4.1762595	8.851723	Multitasking_Scroll
14:37:43.576	0.600963	4.11097	8.672064	-0.06329785	-0.05547878	-0.031187724	0.61335784	4.1762595	8.851723	Multitasking_Scroll
14:37:43.597	0.600963	4.11097	8.672064	-0.06329785	-0.05547878	-0.031187724	0.61335784	4.1762595	8.851723	Multitasking_Scroll
14:37:43.618	0.600963	4.11097	8.672064	-0.06329785	-0.05547878	-0.031187724	0.61335784	4.1762595	8.851723	Multitasking_Scroll
14:37:43.639	0.600963	4.11097	8.672064	-0.06329785	-0.05547878	-0.031187724	0.61335784	4.1762595	8.851723	Multitasking_Scroll
14:37:43.661	0.600963	4.11097	8.672064	-0.06329785	-0.05547878	-0.031187724	0.61335784	4.1762595	8.851723	Multitasking_Scroll
14:37:43.682	0.600963	4.11097	8.672064	-0.06329785	-0.05547878	-0.031187724	0.61335784	4.1762595	8.851723	Multitasking_Scroll
14:37:43.703	0.5458947	3.9888618	8.159689	0.19998506	0.06302907	0.00668592	0.53566885	4.188731	8.850872	Multitasking_Scroll
14:37:43.726	0.5458947	3.9888618	8.159689	0.19998506	0.06302907	0.00668592	0.53566885	4.188731	8.850872	Multitasking_Scroll
14:37:43.747	0.5458947	3.9888618	8.159689	0.19998506	0.06302907	0.00668592	0.53566885	4.188731	8.850872	Multitasking_Scroll
14:37:43.769	0.5458947	3.9888618	8.159689	0.19998506	0.06302907	0.00668592	0.53566885	4.188731	8.850872	Multitasking_Scroll
14:37:43.790	0.5458947	3.9888618	8.159689	0.19998506	0.06302907	0.00668592	0.53566885	4.188731	8.850872	Multitasking_Scroll
14:37:43.811	0.5458947	3.9888618	8.159689	0.19998506	0.06302907	0.00668592	0.53566885	4.188731	8.850872	Multitasking_Scroll
14:37:43.832	0.5458947	3.9888618	8.159689	0.19998506	0.06302907	0.00668592	0.53566885	4.188731	8.850872	Multitasking_Scroll
14:37:43.853	0.5458947	3.9888618	8.159689	0.19998506	0.06302907	0.00668592	0.53566885	4.188731	8.850872	Multitasking_Scroll
14:37:43.874	0.58420306	4.051113	8.74868	-0.04619363	0.000720821	0.02073582	0.592228	4.22875	8.82821	Multitasking_Scroll
14:37:43.895	0.58420306	4.051113	8.74868	-0.04619363	0.000720821	0.02073582	0.592228	4.22875	8.82821	Multitasking_Scroll
14:37:43.916	0.58420306	4.051113	8.74868	-0.04619363	0.000720821	0.02073582	0.592228	4.22875	8.82821	Multitasking_Scroll
14:37:43.938	0.58420306	4.051113	8.74868	-0.04619363	0.000720821	0.02073582	0.592228	4.22875	8.82821	Multitasking_Scroll
14:37:43.959	0.58420306	4.051113	8.74868	-0.04619363	0.000720821	0.02073582	0.592228	4.22875	8.82821	Multitasking_Scroll
14:37:43.980	0.58420306	4.051113	8.74868	-0.04619363	0.000720821	0.02073582	0.592228	4.22875	8.82821	Multitasking_Scroll
14:37:44.002	0.58420306	4.051113	8.74868	-0.04619363	0.000720821	0.02073582	0.592228	4.22875	8.82821	Multitasking_Scroll
14:37:44.023	0.58420306	4.051113	8.74868	-0.04619363	0.000720821	0.02073582	0.592228	4.22875	8.82821	Multitasking_Scroll
14:37:44.045	0.58420306	4.051113	8.74868	-0.04619363	0.000720821	0.02073582	0.592228	4.22875	8.82821	Multitasking_Scroll
14:37:44.066	0.56265455	4.0104103	8.609812	-0.018093828	-0.01699427	0.022568416	0.59237313	4.193288	8.845101	Multitasking_Scroll
14:37:44.088	0.56265455	4.0104103	8.609812	-0.018093828	-0.01699427	0.022568416	0.59237313	4.193288	8.845101	Multitasking_Scroll
14:37:44.109	0.56265455	4.0104103	8.609812	-0.018093828	-0.01699427	0.022568416	0.59237313	4.193288	8.845101	Multitasking_Scroll
14:37:44.130	0.56265455	4.0104103	8.609812	-0.018093828	-0.01699427	0.022568416	0.59237313	4.193288	8.845101	Multitasking_Scroll
14:37:44.151	0.56265455	4.0104103	8.609812	-0.018093828	-0.01699427	0.022568416	0.59237313	4.193288	8.845101	Multitasking_Scroll
14:37:44.172	0.56265455	4.0104103	8.609812	-0.018093828	-0.01699427	0.022568416	0.59237313	4.193288	8.845101	Multitasking_Scroll
14:37:44.193	0.56265455	4.0104103	8.609812	-0.018093828	-0.01699427	0.022568416	0.59237313	4.193288	8.845101	Multitasking_Scroll
14:37:44.227	0.56265455	4.0104103	8.609812	-0.018093828	-0.01699427	0.022568416	0.59237313	4.193288	8.845101	Multitasking_Scroll
14:37:44.260	0.5698374	4.0559015	8.638543	-0.008319984	-0.029211577	0.0048533245	0.61023945	4.1651464	8.857175	Multitasking_Scroll
14:37:44.294	0.5698374	4.0559015	8.638543	-0.008319984	-0.029211577	0.0048533245	0.61023945	4.1651464	8.857175	Multitasking_Scroll
14:37:44.330	0.5698374	4.0559015	8.638543	-0.008319984	-0.029211577	0.0048533245	0.61023945	4.1651464	8.857175	Multitasking_Scroll
14:37:44.363	0.5698374	4.0559015	8.638543	-0.008319984	-0.029211577	0.0048533245	0.61023945	4.1651464	8.857175	Multitasking_Scroll
14:37:44.400	0.5698374	4.0559015	8.638543	-0.008319984	-0.029211577	0.0048533245	0.61023945	4.1651464	8.857175	Multitasking_Scroll
14:37:44.429	0.40223816	4.2905407	8.315316	0.1572245	0.21146932	0.03845091	0.6268469	4.1587024	8.859042	Multitasking_Scroll
14:37:44.462	0.40223816	4.2905407	8.315316	0.1572245	0.21146932	0.03845091	0.6268469	4.1587024	8.859042	Multitasking_Scroll
14:37:44.483	0.40223816	4.2905407	8.315316	0.1572245	0.21146932	0.03845091	0.6268469	4.1587024	8.859042	Multitasking_Scroll
14:37:44.504	0.40223816	4.2905407	8.315316	0.1572245	0.21146932	0.03845091	0.6268469	4.1587024	8.859042	Multitasking_Scroll
14:37:44.525	0.40223816	4.2905407	8.315316	0.1572245	0.21146932	0.03845091	0.6268469	4.1587024	8.859042	Multitasking_Scroll
14:37:44.546	0.40223816	4.2905407	8.315316	0.1572245	0.21146932	0.03845091	0.6268469	4.1587024	8.859042	Multitasking_Scroll
14:37:44.568	0.40223816	4.2905407	8.315316	0.1572245	0.21146932	0.03845091	0.6268469	4.1587024	8.859042	Multitasking_Scroll
14:37:44.589	0.40223816	4.2905407	8.315316	0.1572245	0.21146932	0.03845091	0.6268469	4.1587024	8.859042	Multitasking_Scroll
14:37:44.610	0.6057515	3.9242165	8.509253	-0.048026226	0.00010995574	-0.005531385	0.5075997	4.1164746	8.886356	Multitasking_Scroll
14:37:44.634	0.6057515	3.9242165	8.509253	-0.048026226	0.00010995574	-0.005531385	0.5075997	4.1164746	8.886356	Multitasking_Scroll
14:37:44.655	0.6057515	3.9242165	8.509253	-0.048026226	0.00010995574	-0.005531385	0.5075997	4.1164746	8.886356	Multitasking_Scroll
14:37:44.677	0.6057515	3.9242165	8.509253	-0.048026226	0.00010995574	-0.005531385	0.5075997	4.1164746	8.886356	Multitasking_Scroll
14:37:44.698	0.6057515	3.9242165	8.509253	-0.048026226	0.00010995574	-0.005531385	0.5075997	4.1164746	8.886356	Multitasking_Scroll
14:37:44.719	0.6057515	3.9242165	8.509253	-0.048026226	0.00010995574	-0.005531385	0.5075997	4.1164746	8.886356	Multitasking_Scroll
14:37:44.741	0.6057515	3.9242165	8.509253	-0.048026226	0.00010995574	-0.005531385	0.5075997	4.1164746	8.886356	Multitasking_Scroll
14:37:44.763	0.6057515	3.9242165	8.509253	-0.048026226	0.00010995574	-0.005531385	0.5075997	4.1164746	8.886356	Multitasking_Scroll
14:37:44.784	0.50758624	3.9242165	8.777411	0.0026755899	-0.023102924	-0.016526958	0.520216	4.0901914	8.897756	Multitasking_Scroll
14:37:44.805	0.50758624	3.9242165	8.777411	0.0026755899	-0.023102924	-0.016526958	0.520216	4.0901914	8.897756	Multitasking_Scroll
14:37:44.827	0.50758624	3.9242165	8.777411	0.0026755899	-0.023102924	-0.016526958	0.520216	4.0901914	8.897756	Multitasking_Scroll
14:37:44.848	0.50758624	3.9242165	8.777411	0.0026755899	-0.023102924	-0.016526958	0.520216	4.0901914	8.897756	Multitasking_Scroll
14:37:44.870	0.50758624	3.9242165	8.777411	0.0026755899	-0.023102924	-0.016526958	0.520216	4.0901914	8.897756	Multitasking_Scroll
14:37:44.891	0.50758624	3.9242165	8.777411	0.0026755899	-0.023102924	-0.016526958	0.520216	4.0901914	8.897756	Multitasking_Scroll
14:37:44.912	0.50758624	3.9242165	8.777411	0.0026755899	-0.023102924	-0.016526958	0.520216	4.0901914	8.897756	Multitasking_Scroll
14:37:44.934	0.50758624	3.9242165	8.777411	0.0026755899	-0.023102924	-0.016526958	0.520216	4.0901914	8.897756	Multitasking_Scroll
14:37:44.955	0.4956149	4.0032277	8.693612	0.0026755899	0.0062186085	0.013405438	0.54497373	4.1370187	8.874595	Multitasking_Scroll
14:37:44.976	0.4956149	4.0032277	8.693612	0.0026755899	0.0062186085	0.013405438	0.54497373	4.1370187	8.874595	Multitasking_Scroll
14:37:44.998	0.4956149	4.0032277	8.693612	0.0026755899	0.0062186085	0.013405438	0.54497373	4.1370187	8.874595	Multitasking_Scroll
14:37:45.019	0.4956149	4.0032277	8.693612	0.0026755899	0.0062186085	0.013405438	0.54497373	4.1370187	8.874595	Multitasking_Scroll
14:37:45.041	0.4956149	4.0032277	8.693612	0.0026755899	0.0062186085	0.013405438	0.54497373	4.1370187	8.874595	Multitasking_Scroll
14:37:45.062	0.4956149	4.0032277	8.693612	0.0026755899	0.0062186085	0.013405438	0.54497373	4.1370187	8.874595	Multitasking_Scroll
14:37:45.083	0.4956149	4.0032277	8.693612	0.0026755899	0.0062186085	0.013405438	0.54497373	4.1370187	8.874595	Multitasking_Scroll
14:37:45.105	0.4956149	4.0032277	8.693612	0.0026755899	0.0062186085	0.013405438	0.54497373	4.1370187	8.874595	Multitasking_Scroll
14:37:45.126	0.4956149	4.0032277	8.693612	0.0026755899	0.0062186085	0.013405438	0.54497373	4.1370187	8.874595	Multitasking_Scroll
14:37:45.147	0.37111259	4.1349125	8.624178	0.005119051	0.0019425515	-0.0018661933	0.55453604	4.1450315	8.870262	Multitasking_Scroll
14:37:45.181	0.37111259	4.1349125	8.624178	0.005119051	0.0019425515	-0.0018661933	0.55453604	4.1450315	8.870262	Multitasking_Scroll
14:37:45.214	0.37111259	4.1349125	8.624178	0.005119051	0.0019425515	-0.0018661933	0.55453604	4.1450315	8.870262	Multitasking_Scroll
14:37:45.248	0.37111259	4.1349125	8.624178	0.005119051	0.0019425515	-0.0018661933	0.55453604	4.1450315	8.870262	Multitasking_Scroll
14:37:45.281	0.37111259	4.1349125	8.624178	0.005119051	0.0019425515	-0.0018661933	0.55453604	4.1450315	8.870262	Multitasking_Scroll
14:37:45.319	0.36392978	4.0750556	8.605023	-0.0077091195	-0.011496483	-0.0061422503	0.56695616	4.1612506	8.861881	Multitasking_Scroll
14:37:45.351	0.36392978	4.0750556	8.605023	-0.0077091195	-0.011496483	-0.0061422503	0.56695616	4.1612506	8.861881	Multitasking_Scroll
14:37:45.384	0.36392978	4.0750556	8.605023	-0.0077091195	-0.011496483	-0.0061422503	0.56695616	4.1612506	8.861881	Multitasking_Scroll
14:37:45.417	0.36392978	4.0750556	8.605023	-0.0077091195	-0.011496483	-0.0061422503	0.56695616	4.1612506	8.861881	Multitasking_Scroll
14:37:45.441	0.36392978	4.0750556	8.605023	-0.0077091195	-0.011496483	-0.0061422503	0.56695616	4.1612506	8.861881	Multitasking_Scroll
14:37:45.463	0.36392978	4.0750556	8.605023	-0.0077091195	-0.011496483	-0.0061422503	0.56695616	4.1612506	8.861881	Multitasking_Scroll
14:37:45.486	0.36392978	4.0750556	8.605023	-0.0077091195	-0.011496483	-0.0061422503	0.56695616	4.1612506	8.861881	Multitasking_Scroll
14:37:45.509	0.52674043	4.0199876	8.688824	-0.012596042	-0.006609562	-0.00736398	0.5740596	4.1731596	8.855822	Multitasking_Scroll
14:37:45.531	0.52674043	4.0199876	8.688824	-0.012596042	-0.006609562	-0.00736398	0.5740596	4.1731596	8.855822	Multitasking_Scroll
14:37:45.554	0.52674043	4.0199876	8.688824	-0.012596042	-0.006609562	-0.00736398	0.5740596	4.1731596	8.855822	Multitasking_Scroll
14:37:45.578	0.52674043	4.0199876	8.688824	-0.012596042	-0.006609562	-0.00736398	0.5740596	4.1731596	8.855822	Multitasking_Scroll
14:37:45.600	0.52674043	4.0199876	8.688824	-0.012596042	-0.006609562	-0.00736398	0.5740596	4.1731596	8.855822	Multitasking_Scroll
14:37:45.623	0.52674043	4.0199876	8.688824	-0.012596042	-0.006609562	-0.00736398	0.5740596	4.1731596	8.855822	Multitasking_Scroll
14:37:45.644	0.52674043	4.0199876	8.688824	-0.012596042	-0.006609562	-0.00736398	0.5740596	4.1731596	8.855822	Multitasking_Scroll
14:37:45.665	0.52674043	4.0199876	8.688824	-0.012596042	-0.006609562	-0.00736398	0.5740596	4.1731596	8.855822	Multitasking_Scroll
14:37:45.685	0.86912173	3.7446458	7.881953	-0.19341215	0.02026851	0.110533014	0.4754081	4.3197894	8.791118	Multitasking_Scroll
14:37:45.705	0.86912173	3.7446458	7.881953	-0.19341215	0.02026851	0.110533014	0.4754081	4.3197894	8.791118	Multitasking_Scroll
14:37:45.726	0.86912173	3.7446458	7.881953	-0.19341215	0.02026851	0.110533014	0.4754081	4.3197894	8.791118	Multitasking_Scroll
14:37:45.763	0.86912173	3.7446458	7.881953	-0.19341215	0.02026851	0.110533014	0.4754081	4.3197894	8.791118	Multitasking_Scroll
14:37:45.800	0.86912173	3.7446458	7.881953	-0.19341215	0.02026851	0.110533014	0.4754081	4.3197894	8.791118	Multitasking_Scroll
14:37:45.824	0.86912173	3.7446458	7.881953	-0.19341215	0.02026851	0.110533014	0.4754081	4.3197894	8.791118	Multitasking_Scroll
14:37:45.845	0.86912173	3.7446458	7.881953	-0.19341215	0.02026851	0.110533014	0.4754081	4.3197894	8.791118	Multitasking_Scroll
14:37:45.868	0.23463893	4.1397014	8.839663	0.05154481	-0.002333505	-0.015916094	0.500053	4.1543365	8.869149	Multitasking_Scroll
14:37:45.889	0.23463893	4.1397014	8.839663	0.05154481	-0.002333505	-0.015916094	0.500053	4.1543365	8.869149	Multitasking_Scroll
14:37:45.910	0.23463893	4.1397014	8.839663	0.05154481	-0.002333505	-0.015916094	0.500053	4.1543365	8.869149	Multitasking_Scroll
14:37:45.931	0.23463893	4.1397014	8.839663	0.05154481	-0.002333505	-0.015916094	0.500053	4.1543365	8.869149	Multitasking_Scroll
14:37:45.953	0.23463893	4.1397014	8.839663	0.05154481	-0.002333505	-0.015916094	0.500053	4.1543365	8.869149	Multitasking_Scroll
14:37:45.975	0.23463893	4.1397014	8.839663	0.05154481	-0.002333505	-0.015916094	0.500053	4.1543365	8.869149	Multitasking_Scroll
14:37:45.996	0.23463893	4.1397014	8.839663	0.05154481	-0.002333505	-0.015916094	0.500053	4.1543365	8.869149	Multitasking_Scroll
14:37:46.017	0.23463893	4.1397014	8.839663	0.05154481	-0.002333505	-0.015916094	0.500053	4.1543365	8.869149	Multitasking_Scroll
14:37:46.038	0.4860378	4.113364	8.22194	0.053377405	0.022101104	0.00057726767	0.5294031	4.1766405	8.85696	Multitasking_Scroll
14:37:46.059	0.4860378	4.113364	8.22194	0.053377405	0.022101104	0.00057726767	0.5294031	4.1766405	8.85696	Multitasking_Scroll
14:37:46.081	0.4860378	4.113364	8.22194	0.053377405	0.022101104	0.00057726767	0.5294031	4.1766405	8.85696	Multitasking_Scroll
14:37:46.102	0.4860378	4.113364	8.22194	0.053377405	0.022101104	0.00057726767	0.5294031	4.1766405	8.85696	Multitasking_Scroll
14:37:46.124	0.4860378	4.113364	8.22194	0.053377405	0.022101104	0.00057726767	0.5294031	4.1766405	8.85696	Multitasking_Scroll
14:37:46.145	0.4860378	4.113364	8.22194	0.053377405	0.022101104	0.00057726767	0.5294031	4.1766405	8.85696	Multitasking_Scroll
14:37:46.166	0.4860378	4.113364	8.22194	0.053377405	0.022101104	0.00057726767	0.5294031	4.1766405	8.85696	Multitasking_Scroll
14:37:46.187	0.4860378	4.113364	8.22194	0.053377405	0.022101104	0.00057726767	0.5294031	4.1766405	8.85696	Multitasking_Scroll
14:37:46.208	0.4860378	4.113364	8.22194	0.053377405	0.022101104	0.00057726767	0.5294031	4.1766405	8.85696	Multitasking_Scroll
14:37:46.230	0.47885495	4.0128045	8.686429	0.008173377	0.045313984	0.016459765	0.53228	4.1667194	8.861461	Multitasking_Scroll
14:37:46.251	0.47885495	4.0128045	8.686429	0.008173377	0.045313984	0.016459765	0.53228	4.1667194	8.861461	Multitasking_Scroll
14:37:46.272	0.47885495	4.0128045	8.686429	0.008173377	0.045313984	0.016459765	0.53228	4.1667194	8.861461	Multitasking_Scroll
14:37:46.294	0.47885495	4.0128045	8.686429	0.008173377	0.045313984	0.016459765	0.53228	4.1667194	8.861461	Multitasking_Scroll
14:37:46.315	0.47885495	4.0128045	8.686429	0.008173377	0.045313984	0.016459765	0.53228	4.1667194	8.861461	Multitasking_Scroll
14:37:46.337	0.47885495	4.0128045	8.686429	0.008173377	0.045313984	0.016459765	0.53228	4.1667194	8.861461	Multitasking_Scroll
14:37:46.358	0.47885495	4.0128045	8.686429	0.008173377	0.045313984	0.016459765	0.53228	4.1667194	8.861461	Multitasking_Scroll
14:37:46.385	0.47885495	4.0128045	8.686429	0.008173377	0.045313984	0.016459765	0.53228	4.1667194	8.861461	Multitasking_Scroll
14:37:46.419	0.47167215	4.005622	8.640938	-0.011374311	-0.026157249	-0.022024745	0.53140175	4.158047	8.865585	Multitasking_Scroll
14:37:46.452	0.47167215	4.005622	8.640938	-0.011374311	-0.026157249	-0.022024745	0.53140175	4.158047	8.865585	Multitasking_Scroll
14:37:46.486	0.47167215	4.005622	8.640938	-0.011374311	-0.026157249	-0.022024745	0.53140175	4.158047	8.865585	Multitasking_Scroll
14:37:46.521	0.47167215	4.005622	8.640938	-0.011374311	-0.026157249	-0.022024745	0.53140175	4.158047	8.865585	Multitasking_Scroll
14:37:46.555	0.47167215	4.005622	8.640938	-0.011374311	-0.026157249	-0.022024745	0.53140175	4.158047	8.865585	Multitasking_Scroll
14:37:46.588	0.7781393	3.9266107	8.7534685	0.0032864548	0.0098838	0.03845091	0.5416116	4.1366425	8.874978	Multitasking_Scroll
14:37:46.622	0.7781393	3.9266107	8.7534685	0.0032864548	0.0098838	0.03845091	0.5416116	4.1366425	8.874978	Multitasking_Scroll
14:37:46.644	0.7781393	3.9266107	8.7534685	0.0032864548	0.0098838	0.03845091	0.5416116	4.1366425	8.874978	Multitasking_Scroll
14:37:46.667	0.7781393	3.9266107	8.7534685	0.0032864548	0.0098838	0.03845091	0.5416116	4.1366425	8.874978	Multitasking_Scroll
14:37:46.689	0.7781393	3.9266107	8.7534685	0.0032864548	0.0098838	0.03845091	0.5416116	4.1366425	8.874978	Multitasking_Scroll
14:37:46.712	0.7781393	3.9266107	8.7534685	0.0032864548	0.0098838	0.03845091	0.5416116	4.1366425	8.874978	Multitasking_Scroll
14:37:46.734	0.7781393	3.9266107	8.7534685	0.0032864548	0.0098838	0.03845091	0.5416116	4.1366425	8.874978	Multitasking_Scroll
14:37:46.758	0.19633053	4.07745	8.535589	0.013060299	-0.06097657	-0.017137825	0.5183281	4.1434293	8.873202	Multitasking_Scroll
14:37:46.780	0.19633053	4.07745	8.535589	0.013060299	-0.06097657	-0.017137825	0.5183281	4.1434293	8.873202	Multitasking_Scroll
14:37:46.803	0.19633053	4.07745	8.535589	0.013060299	-0.06097657	-0.017137825	0.5183281	4.1434293	8.873202	Multitasking_Scroll
14:37:46.825	0.19633053	4.07745	8.535589	0.013060299	-0.06097657	-0.017137825	0.5183281	4.1434293	8.873202	Multitasking_Scroll
14:37:46.851	0.19633053	4.07745	8.535589	0.013060299	-0.06097657	-0.017137825	0.5183281	4.1434293	8.873202	Multitasking_Scroll
14:37:46.875	0.19633053	4.07745	8.535589	0.013060299	-0.06097657	-0.017137825	0.5183281	4.1434293	8.873202	Multitasking_Scroll
14:37:46.897	0.19633053	4.07745	8.535589	0.013060299	-0.06097657	-0.017137825	0.5183281	4.1434293	8.873202	Multitasking_Scroll
14:37:46.920	0.19633053	4.07745	8.535589	0.013060299	-0.06097657	-0.017137825	0.5183281	4.1434293	8.873202	Multitasking_Scroll
14:37:46.942	0.76616794	3.8021083	8.818114	-0.025424212	0.0043860124	0.079989746	0.5389733	4.126315	8.879945	Multitasking_Scroll
14:37:46.965	0.76616794	3.8021083	8.818114	-0.025424212	0.0043860124	0.079989746	0.5389733	4.126315	8.879945	Multitasking_Scroll
14:37:46.988	0.76616794	3.8021083	8.818114	-0.025424212	0.0043860124	0.079989746	0.5389733	4.126315	8.879945	Multitasking_Scroll
14:37:47.011	0.76616794	3.8021083	8.818114	-0.025424212	0.0043860124	0.079989746	0.5389733	4.126315	8.879945	Multitasking_Scroll
14:37:47.033	0.76616794	3.8021083	8.818114	-0.025424212	0.0043860124	0.079989746	0.5389733	4.126315	8.879945	Multitasking_Scroll
14:37:47.056	0.76616794	3.8021083	8.818114	-0.025424212	0.0043860124	0.079989746	0.5389733	4.126315	8.879945	Multitasking_Scroll
14:37:47.079	0.76616794	3.8021083	8.818114	-0.025424212	0.0043860124	0.079989746	0.5389733	4.126315	8.879945	Multitasking_Scroll
14:37:47.102	0.76616794	3.8021083	8.818114	-0.025424212	0.0043860124	0.079989746	0.5389733	4.126315	8.879945	Multitasking_Scroll
14:37:47.124	0.4932206	4.1157584	8.442213	0.0032864548	-0.02860071	-0.0049205194	0.6088906	4.1094527	8.8832445	Multitasking_Scroll
14:37:47.146	0.4932206	4.1157584	8.442213	0.0032864548	-0.02860071	-0.0049205194	0.6088906	4.1094527	8.8832445	Multitasking_Scroll
14:37:47.169	0.4932206	4.1157584	8.442213	0.0032864548	-0.02860071	-0.0049205194	0.6088906	4.1094527	8.8832445	Multitasking_Scroll
14:37:47.195	0.4932206	4.1157584	8.442213	0.0032864548	-0.02860071	-0.0049205194	0.6088906	4.1094527	8.8832445	Multitasking_Scroll
14:37:47.219	0.4932206	4.1157584	8.442213	0.0032864548	-0.02860071	-0.0049205194	0.6088906	4.1094527	8.8832445	Multitasking_Scroll
14:37:47.242	0.4932206	4.1157584	8.442213	0.0032864548	-0.02860071	-0.0049205194	0.6088906	4.1094527	8.8832445	Multitasking_Scroll
14:37:47.264	0.4932206	4.1157584	8.442213	0.0032864548	-0.02860071	-0.0049205194	0.6088906	4.1094527	8.8832445	Multitasking_Scroll
14:37:47.287	0.4932206	4.1157584	8.442213	0.0032864548	-0.02860071	-0.0049205194	0.6088906	4.1094527	8.8832445	Multitasking_Scroll
14:37:47.311	0.6177229	3.9840732	8.60263	-0.004654793	-0.006609562	-0.012861768	0.6266919	4.1118083	8.880916	Multitasking_Scroll
14:37:47.334	0.6177229	3.9840732	8.60263	-0.004654793	-0.006609562	-0.012861768	0.6266919	4.1118083	8.880916	Multitasking_Scroll
14:37:47.356	0.6177229	3.9840732	8.60263	-0.004654793	-0.006609562	-0.012861768	0.6266919	4.1118083	8.880916	Multitasking_Scroll
14:37:47.378	0.6177229	3.9840732	8.60263	-0.004654793	-0.006609562	-0.012861768	0.6266919	4.1118083	8.880916	Multitasking_Scroll
14:37:47.400	0.6177229	3.9840732	8.60263	-0.004654793	-0.006609562	-0.012861768	0.6266919	4.1118083	8.880916	Multitasking_Scroll
14:37:47.422	0.6177229	3.9840732	8.60263	-0.004654793	-0.006609562	-0.012861768	0.6266919	4.1118083	8.880916	Multitasking_Scroll
14:37:47.445	0.6177229	3.9840732	8.60263	-0.004654793	-0.006609562	-0.012861768	0.6266919	4.1118083	8.880916	Multitasking_Scroll
14:37:47.468	0.6177229	3.9840732	8.60263	-0.004654793	-0.006609562	-0.012861768	0.6266919	4.1118083	8.880916	Multitasking_Scroll
14:37:47.490	0.4836435	3.9840732	8.571504	0.013060299	-0.007220427	0.00790765	0.6167541	4.1187882	8.878376	Multitasking_Scroll
14:37:47.513	0.4836435	3.9840732	8.571504	0.013060299	-0.007220427	0.00790765	0.6167541	4.1187882	8.878376	Multitasking_Scroll
14:37:47.536	0.4836435	3.9840732	8.571504	0.013060299	-0.007220427	0.00790765	0.6167541	4.1187882	8.878376	Multitasking_Scroll
14:37:47.559	0.4836435	3.9840732	8.571504	0.013060299	-0.007220427	0.00790765	0.6167541	4.1187882	8.878376	Multitasking_Scroll
14:37:47.581	0.4836435	3.9840732	8.571504	0.013060299	-0.007220427	0.00790765	0.6167541	4.1187882	8.878376	Multitasking_Scroll
14:37:47.603	0.4836435	3.9840732	8.571504	0.013060299	-0.007220427	0.00790765	0.6167541	4.1187882	8.878376	Multitasking_Scroll
14:37:47.625	0.4836435	3.9840732	8.571504	0.013060299	-0.007220427	0.00790765	0.6167541	4.1187882	8.878376	Multitasking_Scroll
14:37:47.647	0.4836435	3.9840732	8.571504	0.013060299	-0.007220427	0.00790765	0.6167541	4.1187882	8.878376	Multitasking_Scroll
14:37:47.671	0.42139238	4.0750556	8.5882635	-0.021148155	0.013548992	-0.012250902	0.6194582	4.113086	8.880831	Multitasking_Scroll
14:37:47.694	0.42139238	4.0750556	8.5882635	-0.021148155	0.013548992	-0.012250902	0.6194582	4.113086	8.880831	Multitasking_Scroll
14:37:47.716	0.42139238	4.0750556	8.5882635	-0.021148155	0.013548992	-0.012250902	0.6194582	4.113086	8.880831	Multitasking_Scroll
14:37:47.739	0.42139238	4.0750556	8.5882635	-0.021148155	0.013548992	-0.012250902	0.6194582	4.113086	8.880831	Multitasking_Scroll
14:37:47.761	0.42139238	4.0750556	8.5882635	-0.021148155	0.013548992	-0.012250902	0.6194582	4.113086	8.880831	Multitasking_Scroll
14:37:47.785	0.42139238	4.0750556	8.5882635	-0.021148155	0.013548992	-0.012250902	0.6194582	4.113086	8.880831	Multitasking_Scroll
14:37:47.809	0.42139238	4.0750556	8.5882635	-0.021148155	0.013548992	-0.012250902	0.6194582	4.113086	8.880831	Multitasking_Scroll
14:37:47.832	0.42139238	4.0750556	8.5882635	-0.021148155	0.013548992	-0.012250902	0.6194582	4.113086	8.880831	Multitasking_Scroll
14:37:47.854	0.6751855	3.8811195	8.73192	0.012449433	0.051422637	0.062274657	0.5975342	4.107671	8.884839	Multitasking_Scroll
14:37:47.877	0.6751855	3.8811195	8.73192	0.012449433	0.051422637	0.062274657	0.5975342	4.107671	8.884839	Multitasking_Scroll
14:37:47.900	0.6751855	3.8811195	8.73192	0.012449433	0.051422637	0.062274657	0.5975342	4.107671	8.884839	Multitasking_Scroll
14:37:47.922	0.6751855	3.8811195	8.73192	0.012449433	0.051422637	0.062274657	0.5975342	4.107671	8.884839	Multitasking_Scroll
14:37:47.944	0.6751855	3.8811195	8.73192	0.012449433	0.051422637	0.062274657	0.5975342	4.107671	8.884839	Multitasking_Scroll
14:37:47.967	0.6751855	3.8811195	8.73192	0.012449433	0.051422637	0.062274657	0.5975342	4.107671	8.884839	Multitasking_Scroll
14:37:47.989	0.6751855	3.8811195	8.73192	0.012449433	0.051422637	0.062274657	0.5975342	4.107671	8.884839	Multitasking_Scroll
14:37:48.013	0.6751855	3.8811195	8.73192	0.012449433	0.051422637	0.062274657	0.5975342	4.107671	8.884839	Multitasking_Scroll
14:37:48.036	0.50998056	4.0343533	8.456578	0.047268752	-0.006609562	-0.011640037	0.6182509	4.0910273	8.891098	Multitasking_Scroll
14:37:48.059	0.50998056	4.0343533	8.456578	0.047268752	-0.006609562	-0.011640037	0.6182509	4.0910273	8.891098	Multitasking_Scroll
14:37:48.082	0.50998056	4.0343533	8.456578	0.047268752	-0.006609562	-0.011640037	0.6182509	4.0910273	8.891098	Multitasking_Scroll
14:37:48.104	0.50998056	4.0343533	8.456578	0.047268752	-0.006609562	-0.011640037	0.6182509	4.0910273	8.891098	Multitasking_Scroll
14:37:48.128	0.50998056	4.0343533	8.456578	0.047268752	-0.006609562	-0.011640037	0.6182509	4.0910273	8.891098	Multitasking_Scroll
14:37:48.151	0.50998056	4.0343533	8.456578	0.047268752	-0.006609562	-0.011640037	0.6182509	4.0910273	8.891098	Multitasking_Scroll
14:37:48.174	0.50998056	4.0343533	8.456578	0.047268752	-0.006609562	-0.011640037	0.6182509	4.0910273	8.891098	Multitasking_Scroll
14:37:48.197	0.5698374	3.9697077	8.583475	0.033829715	0.015992451	0.035396587	0.60197824	4.107078	8.884813	Multitasking_Scroll
14:37:48.220	0.5698374	3.9697077	8.583475	0.033829715	0.015992451	0.035396587	0.60197824	4.107078	8.884813	Multitasking_Scroll
14:37:48.242	0.5698374	3.9697077	8.583475	0.033829715	0.015992451	0.035396587	0.60197824	4.107078	8.884813	Multitasking_Scroll
14:37:48.264	0.5698374	3.9697077	8.583475	0.033829715	0.015992451	0.035396587	0.60197824	4.107078	8.884813	Multitasking_Scroll
14:37:48.286	0.5698374	3.9697077	8.583475	0.033829715	0.015992451	0.035396587	0.60197824	4.107078	8.884813	Multitasking_Scroll
14:37:48.309	0.5698374	3.9697077	8.583475	0.033829715	0.015992451	0.035396587	0.60197824	4.107078	8.884813	Multitasking_Scroll
14:37:48.331	0.5698374	3.9697077	8.583475	0.033829715	0.015992451	0.035396587	0.60197824	4.107078	8.884813	Multitasking_Scroll
14:37:48.355	0.5698374	3.9697077	8.583475	0.033829715	0.015992451	0.035396587	0.60197824	4.107078	8.884813	Multitasking_Scroll
14:37:48.377	0.4070267	4.4030714	8.195602	-0.048026226	-0.08052425	-0.047681086	0.6123197	4.1069884	8.884149	Multitasking_Scroll
14:37:48.399	0.4070267	4.4030714	8.195602	-0.048026226	-0.08052425	-0.047681086	0.6123197	4.1069884	8.884149	Multitasking_Scroll
14:37:48.422	0.4070267	4.4030714	8.195602	-0.048026226	-0.08052425	-0.047681086	0.6123197	4.1069884	8.884149	Multitasking_Scroll
14:37:48.444	0.4070267	4.4030714	8.195602	-0.048026226	-0.08052425	-0.047681086	0.6123197	4.1069884	8.884149	Multitasking_Scroll
14:37:48.468	0.4070267	4.4030714	8.195602	-0.048026226	-0.08052425	-0.047681086	0.6123197	4.1069884	8.884149	Multitasking_Scroll
14:37:48.491	0.4070267	4.4030714	8.195602	-0.048026226	-0.08052425	-0.047681086	0.6123197	4.1069884	8.884149	Multitasking_Scroll
14:37:48.514	0.4070267	4.4030714	8.195602	-0.048026226	-0.08052425	-0.047681086	0.6123197	4.1069884	8.884149	Multitasking_Scroll
14:37:48.536	0.4070267	4.4030714	8.195602	-0.048026226	-0.08052425	-0.047681086	0.6123197	4.1069884	8.884149	Multitasking_Scroll
14:37:48.558	0.6608198	3.972102	8.2027855	0.005119051	0.014770721	0.012794573	0.60295796	4.1117473	8.882586	Multitasking_Scroll
14:37:48.580	0.6608198	3.972102	8.2027855	0.005119051	0.014770721	0.012794573	0.60295796	4.1117473	8.882586	Multitasking_Scroll
14:37:48.603	0.6608198	3.972102	8.2027855	0.005119051	0.014770721	0.012794573	0.60295796	4.1117473	8.882586	Multitasking_Scroll
14:37:48.625	0.6608198	3.972102	8.2027855	0.005119051	0.014770721	0.012794573	0.60295796	4.1117473	8.882586	Multitasking_Scroll
14:37:48.647	0.6608198	3.972102	8.2027855	0.005119051	0.014770721	0.012794573	0.60295796	4.1117473	8.882586	Multitasking_Scroll
14:37:48.670	0.6608198	3.972102	8.2027855	0.005119051	0.014770721	0.012794573	0.60295796	4.1117473	8.882586	Multitasking_Scroll
14:37:48.693	0.6608198	3.972102	8.2027855	0.005119051	0.014770721	0.012794573	0.60295796	4.1117473	8.882586	Multitasking_Scroll
14:37:48.716	0.6608198	3.972102	8.2027855	0.005119051	0.014770721	0.012794573	0.60295796	4.1117473	8.882586	Multitasking_Scroll
14:37:48.739	0.53871185	4.209135	8.195602	0.014282029	-0.021881193	0.020124957	0.5898888	4.1058793	8.886177	Multitasking_Scroll
14:37:48.761	0.53871185	4.209135	8.195602	0.014282029	-0.021881193	0.020124957	0.5898888	4.1058793	8.886177	Multitasking_Scroll
14:37:48.784	0.53871185	4.209135	8.195602	0.014282029	-0.021881193	0.020124957	0.5898888	4.1058793	8.886177	Multitasking_Scroll
14:37:48.808	0.53871185	4.209135	8.195602	0.014282029	-0.021881193	0.020124957	0.5898888	4.1058793	8.886177	Multitasking_Scroll
14:37:48.830	0.53871185	4.209135	8.195602	0.014282029	-0.021881193	0.020124957	0.5898888	4.1058793	8.886177	Multitasking_Scroll
14:37:48.856	0.53871185	4.209135	8.195602	0.014282029	-0.021881193	0.020124957	0.5898888	4.1058793	8.886177	Multitasking_Scroll
14:37:48.879	0.53871185	4.209135	8.195602	0.014282029	-0.021881193	0.020124957	0.5898888	4.1058793	8.886177	Multitasking_Scroll
14:37:48.901	0.53871185	4.209135	8.195602	0.014282029	-0.021881193	0.020124957	0.5898888	4.1058793	8.886177	Multitasking_Scroll
14:37:48.925	0.3519584	3.9002736	9.012051	0.019779818	0.07646811	-0.011640037	0.58959943	4.0777535	8.899138	Multitasking_Scroll
14:37:48.948	0.3519584	3.9002736	9.012051	0.019779818	0.07646811	-0.011640037	0.58959943	4.0777535	8.899138	Multitasking_Scroll
14:37:48.970	0.3519584	3.9002736	9.012051	0.019779818	0.07646811	-0.011640037	0.58959943	4.0777535	8.899138	Multitasking_Scroll
14:37:48.993	0.3519584	3.9002736	9.012051	0.019779818	0.07646811	-0.011640037	0.58959943	4.0777535	8.899138	Multitasking_Scroll
14:37:49.016	0.3519584	3.9002736	9.012051	0.019779818	0.07646811	-0.011640037	0.58959943	4.0777535	8.899138	Multitasking_Scroll
14:37:49.039	0.3519584	3.9002736	9.012051	0.019779818	0.07646811	-0.011640037	0.58959943	4.0777535	8.899138	Multitasking_Scroll
14:37:49.061	0.3519584	3.9002736	9.012051	0.019779818	0.07646811	-0.011640037	0.58959943	4.0777535	8.899138	Multitasking_Scroll
14:37:49.084	0.3519584	3.9002736	9.012051	0.019779818	0.07646811	-0.011640037	0.58959943	4.0777535	8.899138	Multitasking_Scroll
14:37:49.107	0.6943397	4.02717	8.961771	-0.1329365	0.09235061	0.047613893	0.5974887	4.0939336	8.891179	Multitasking_Scroll
14:37:49.130	0.6943397	4.02717	8.961771	-0.1329365	0.09235061	0.047613893	0.5974887	4.0939336	8.891179	Multitasking_Scroll
14:37:49.153	0.6943397	4.02717	8.961771	-0.1329365	0.09235061	0.047613893	0.5974887	4.0939336	8.891179	Multitasking_Scroll
14:37:49.176	0.6943397	4.02717	8.961771	-0.1329365	0.09235061	0.047613893	0.5974887	4.0939336	8.891179	Multitasking_Scroll
14:37:49.199	0.6943397	4.02717	8.961771	-0.1329365	0.09235061	0.047613893	0.5974887	4.0939336	8.891179	Multitasking_Scroll
14:37:49.221	0.6943397	4.02717	8.961771	-0.1329365	0.09235061	0.047613893	0.5974887	4.0939336	8.891179	Multitasking_Scroll
14:37:49.243	0.6943397	4.02717	8.961771	-0.1329365	0.09235061	0.047613893	0.5974887	4.0939336	8.891179	Multitasking_Scroll
14:37:49.266	0.6943397	4.02717	8.961771	-0.1329365	0.09235061	0.047613893	0.5974887	4.0939336	8.891179	Multitasking_Scroll
14:37:49.289	0.6943397	3.9098508	8.291373	-0.00893085	-0.015161675	0.032953124	0.5972315	4.077614	8.898693	Multitasking_Scroll
14:37:49.312	0.6943397	3.9098508	8.291373	-0.00893085	-0.015161675	0.032953124	0.5972315	4.077614	8.898693	Multitasking_Scroll
14:37:49.335	0.6943397	3.9098508	8.291373	-0.00893085	-0.015161675	0.032953124	0.5972315	4.077614	8.898693	Multitasking_Scroll
14:37:49.358	0.6943397	3.9098508	8.291373	-0.00893085	-0.015161675	0.032953124	0.5972315	4.077614	8.898693	Multitasking_Scroll
14:37:49.381	0.6943397	3.9098508	8.291373	-0.00893085	-0.015161675	0.032953124	0.5972315	4.077614	8.898693	Multitasking_Scroll
14:37:49.403	0.6943397	3.9098508	8.291373	-0.00893085	-0.015161675	0.032953124	0.5972315	4.077614	8.898693	Multitasking_Scroll
14:37:49.426	0.6943397	3.9098508	8.291373	-0.00893085	-0.015161675	0.032953124	0.5972315	4.077614	8.898693	Multitasking_Scroll
14:37:49.449	0.6943397	3.9098508	8.291373	-0.00893085	-0.015161675	0.032953124	0.5972315	4.077614	8.898693	Multitasking_Scroll
14:37:49.471	0.43575802	3.4812756	9.57231	-0.066963054	0.12045041	-0.022024745	0.5725161	4.0743814	8.901798	Multitasking_Scroll
14:37:49.493	0.43575802	3.4812756	9.57231	-0.066963054	0.12045041	-0.022024745	0.5725161	4.0743814	8.901798	Multitasking_Scroll
14:37:49.513	0.43575802	3.4812756	9.57231	-0.066963054	0.12045041	-0.022024745	0.5725161	4.0743814	8.901798	Multitasking_Scroll
14:37:49.534	0.43575802	3.4812756	9.57231	-0.066963054	0.12045041	-0.022024745	0.5725161	4.0743814	8.901798	Multitasking_Scroll
14:37:49.555	0.43575802	3.4812756	9.57231	-0.066963054	0.12045041	-0.022024745	0.5725161	4.0743814	8.901798	Multitasking_Scroll
14:37:49.576	0.43575802	3.4812756	9.57231	-0.066963054	0.12045041	-0.022024745	0.5725161	4.0743814	8.901798	Multitasking_Scroll
14:37:49.596	0.43575802	3.4812756	9.57231	-0.066963054	0.12045041	-0.022024745	0.5725161	4.0743814	8.901798	Multitasking_Scroll
14:37:49.619	0.43575802	3.4812756	9.57231	-0.066963054	0.12045041	-0.022024745	0.5725161	4.0743814	8.901798	Multitasking_Scroll
14:37:49.641	-0.17238778	4.494054	6.421445	0.19693074	0.20719327	-0.056844067	0.54172856	4.1375403	8.874551	Multitasking_Scroll
14:37:49.662	-0.17238778	4.494054	6.421445	0.19693074	0.20719327	-0.056844067	0.54172856	4.1375403	8.874551	Multitasking_Scroll
14:37:49.684	-0.17238778	4.494054	6.421445	0.19693074	0.20719327	-0.056844067	0.54172856	4.1375403	8.874551	Multitasking_Scroll
14:37:49.705	-0.17238778	4.494054	6.421445	0.19693074	0.20719327	-0.056844067	0.54172856	4.1375403	8.874551	Multitasking_Scroll
14:37:49.726	-0.17238778	4.494054	6.421445	0.19693074	0.20719327	-0.056844067	0.54172856	4.1375403	8.874551	Multitasking_Scroll
14:37:49.747	-0.17238778	4.494054	6.421445	0.19693074	0.20719327	-0.056844067	0.54172856	4.1375403	8.874551	Multitasking_Scroll
14:37:49.782	-0.17238778	4.494054	6.421445	0.19693074	0.20719327	-0.056844067	0.54172856	4.1375403	8.874551	Multitasking_Scroll
14:37:49.816	0.8379962	3.737463	8.597841	0.03444058	-0.024324654	0.05188995	0.5322003	4.0153136	8.931092	Multitasking_Scroll
14:37:49.850	0.8379962	3.737463	8.597841	0.03444058	-0.024324654	0.05188995	0.5322003	4.0153136	8.931092	Multitasking_Scroll
14:37:49.883	0.8379962	3.737463	8.597841	0.03444058	-0.024324654	0.05188995	0.5322003	4.0153136	8.931092	Multitasking_Scroll
14:37:49.916	0.8379962	3.737463	8.597841	0.03444058	-0.024324654	0.05188995	0.5322003	4.0153136	8.931092	Multitasking_Scroll
14:37:49.950	0.8379962	3.737463	8.597841	0.03444058	-0.024324654	0.05188995	0.5322003	4.0153136	8.931092	Multitasking_Scroll
14:37:49.983	0.8379962	3.737463	8.597841	0.03444058	-0.024324654	0.05188995	0.5322003	4.0153136	8.931092	Multitasking_Scroll
14:37:50.004	0.37590113	3.7422516	8.952193	-0.11277794	0.092961475	0.06471812	0.5099266	4.0340595	8.92394	Multitasking_Scroll
14:37:50.025	0.37590113	3.7422516	8.952193	-0.11277794	0.092961475	0.06471812	0.5099266	4.0340595	8.92394	Multitasking_Scroll
14:37:50.050	0.37590113	3.7422516	8.952193	-0.11277794	0.092961475	0.06471812	0.5099266	4.0340595	8.92394	Multitasking_Scroll
14:37:50.071	0.37590113	3.7422516	8.952193	-0.11277794	0.092961475	0.06471812	0.5099266	4.0340595	8.92394	Multitasking_Scroll
14:37:50.100	0.37590113	3.7422516	8.952193	-0.11277794	0.092961475	0.06471812	0.5099266	4.0340595	8.92394	Multitasking_Scroll
14:37:50.121	0.37590113	3.7422516	8.952193	-0.11277794	0.092961475	0.06471812	0.5099266	4.0340595	8.92394	Multitasking_Scroll
14:37:50.142	0.37590113	3.7422516	8.952193	-0.11277794	0.092961475	0.06471812	0.5099266	4.0340595	8.92394	Multitasking_Scroll
14:37:50.163	0.37590113	3.7422516	8.952193	-0.11277794	0.092961475	0.06471812	0.5099266	4.0340595	8.92394	Multitasking_Scroll
14:37:50.184	0.52913475	3.9577363	7.987301	0.12790295	0.23529308	0.13435675	0.50888014	4.0115924	8.934123	Multitasking_Scroll
14:37:50.205	0.52913475	3.9577363	7.987301	0.12790295	0.23529308	0.13435675	0.50888014	4.0115924	8.934123	Multitasking_Scroll
14:37:50.226	0.52913475	3.9577363	7.987301	0.12790295	0.23529308	0.13435675	0.50888014	4.0115924	8.934123	Multitasking_Scroll
14:37:50.247	0.52913475	3.9577363	7.987301	0.12790295	0.23529308	0.13435675	0.50888014	4.0115924	8.934123	Multitasking_Scroll
14:37:50.269	0.52913475	3.9577363	7.987301	0.12790295	0.23529308	0.13435675	0.50888014	4.0115924	8.934123	Multitasking_Scroll
14:37:50.290	0.52913475	3.9577363	7.987301	0.12790295	0.23529308	0.13435675	0.50888014	4.0115924	8.934123	Multitasking_Scroll
14:37:50.312	0.52913475	3.9577363	7.987301	0.12790295	0.23529308	0.13435675	0.50888014	4.0115924	8.934123	Multitasking_Scroll
14:37:50.333	0.52913475	3.9577363	7.987301	0.12790295	0.23529308	0.13435675	0.50888014	4.0115924	8.934123	Multitasking_Scroll
14:37:50.354	0.20351335	4.0894213	8.636149	0.0710925	-0.04753753	-0.01774869	0.44774145	3.93727	8.970386	Multitasking_Scroll
14:37:50.376	0.20351335	4.0894213	8.636149	0.0710925	-0.04753753	-0.01774869	0.44774145	3.93727	8.970386	Multitasking_Scroll
14:37:50.397	0.20351335	4.0894213	8.636149	0.0710925	-0.04753753	-0.01774869	0.44774145	3.93727	8.970386	Multitasking_Scroll
14:37:50.420	0.20351335	4.0894213	8.636149	0.0710925	-0.04753753	-0.01774869	0.44774145	3.93727	8.970386	Multitasking_Scroll
14:37:50.441	0.20351335	4.0894213	8.636149	0.0710925	-0.04753753	-0.01774869	0.44774145	3.93727	8.970386	Multitasking_Scroll
14:37:50.462	0.20351335	4.0894213	8.636149	0.0710925	-0.04753753	-0.01774869	0.44774145	3.93727	8.970386	Multitasking_Scroll
14:37:50.483	0.20351335	4.0894213	8.636149	0.0710925	-0.04753753	-0.01774869	0.44774145	3.93727	8.970386	Multitasking_Scroll
14:37:50.503	0.20351335	4.0894213	8.636149	0.0710925	-0.04753753	-0.01774869	0.44774145	3.93727	8.970386	Multitasking_Scroll
14:37:50.524	0.20351335	4.0894213	8.636149	0.0710925	-0.04753753	-0.01774869	0.44774145	3.93727	8.970386	Multitasking_Scroll
14:37:50.545	0.38068968	4.1085753	8.006455	0.024666738	0.00010995574	-0.03057686	0.48705244	4.0141754	8.934178	Multitasking_Scroll
14:37:50.566	0.38068968	4.1085753	8.006455	0.024666738	0.00010995574	-0.03057686	0.48705244	4.0141754	8.934178	Multitasking_Scroll
14:37:50.587	0.38068968	4.1085753	8.006455	0.024666738	0.00010995574	-0.03057686	0.48705244	4.0141754	8.934178	Multitasking_Scroll
14:37:50.608	0.38068968	4.1085753	8.006455	0.024666738	0.00010995574	-0.03057686	0.48705244	4.0141754	8.934178	Multitasking_Scroll
14:37:50.629	0.38068968	4.1085753	8.006455	0.024666738	0.00010995574	-0.03057686	0.48705244	4.0141754	8.934178	Multitasking_Scroll
14:37:50.650	0.38068968	4.1085753	8.006455	0.024666738	0.00010995574	-0.03057686	0.48705244	4.0141754	8.934178	Multitasking_Scroll
14:37:50.670	0.38068968	4.1085753	8.006455	0.024666738	0.00010995574	-0.03057686	0.48705244	4.0141754	8.934178	Multitasking_Scroll
14:37:50.691	0.38068968	4.1085753	8.006455	0.024666738	0.00010995574	-0.03057686	0.48705244	4.0141754	8.934178	Multitasking_Scroll
14:37:50.712	0.38068968	4.1085753	8.006455	0.024666738	0.00010995574	-0.03057686	0.48705244	4.0141754	8.934178	Multitasking_Scroll
14:37:50.734	0.68715686	4.2833576	8.130958	-0.36750877	0.5034629	-0.046459354	0.534286	4.089821	8.897093	Multitasking_Scroll
14:37:50.755	0.68715686	4.2833576	8.130958	-0.36750877	0.5034629	-0.046459354	0.534286	4.089821	8.897093	Multitasking_Scroll
14:37:50.776	0.68715686	4.2833576	8.130958	-0.36750877	0.5034629	-0.046459354	0.534286	4.089821	8.897093	Multitasking_Scroll
14:37:50.797	0.68715686	4.2833576	8.130958	-0.36750877	0.5034629	-0.046459354	0.534286	4.089821	8.897093	Multitasking_Scroll
14:37:50.818	0.68715686	4.2833576	8.130958	-0.36750877	0.5034629	-0.046459354	0.534286	4.089821	8.897093	Multitasking_Scroll
14:37:50.854	0.68715686	4.2833576	8.130958	-0.36750877	0.5034629	-0.046459354	0.534286	4.089821	8.897093	Multitasking_Scroll
14:37:50.887	0.68715686	4.2833576	8.130958	-0.36750877	0.5034629	-0.046459354	0.534286	4.089821	8.897093	Multitasking_Scroll
14:37:50.921	0.20351335	3.1700199	8.344048	0.15233757	0.21269105	0.15451531	0.21168393	4.0629754	8.922879	Multitasking_Scroll
14:37:50.957	0.20351335	3.1700199	8.344048	0.15233757	0.21269105	0.15451531	0.21168393	4.0629754	8.922879	Multitasking_Scroll
14:37:50.990	0.20351335	3.1700199	8.344048	0.15233757	0.21269105	0.15451531	0.21168393	4.0629754	8.922879	Multitasking_Scroll
14:37:51.024	0.20351335	3.1700199	8.344048	0.15233757	0.21269105	0.15451531	0.21168393	4.0629754	8.922879	Multitasking_Scroll
14:37:51.058	0.20351335	3.1700199	8.344048	0.15233757	0.21269105	0.15451531	0.21168393	4.0629754	8.922879	Multitasking_Scroll
14:37:51.091	-0.105348095	3.1939626	10.443827	-0.026645944	-0.07746993	-0.007974846	0.021657193	3.9743314	8.965188	Multitasking_Scroll
14:37:51.114	-0.105348095	3.1939626	10.443827	-0.026645944	-0.07746993	-0.007974846	0.021657193	3.9743314	8.965188	Multitasking_Scroll
14:37:51.137	-0.105348095	3.1939626	10.443827	-0.026645944	-0.07746993	-0.007974846	0.021657193	3.9743314	8.965188	Multitasking_Scroll
14:37:51.160	-0.105348095	3.1939626	10.443827	-0.026645944	-0.07746993	-0.007974846	0.021657193	3.9743314	8.965188	Multitasking_Scroll
14:37:51.183	-0.105348095	3.1939626	10.443827	-0.026645944	-0.07746993	-0.007974846	0.021657193	3.9743314	8.965188	Multitasking_Scroll
14:37:51.206	-0.105348095	3.1939626	10.443827	-0.026645944	-0.07746993	-0.007974846	0.021657193	3.9743314	8.965188	Multitasking_Scroll
14:37:51.230	-0.105348095	3.1939626	10.443827	-0.026645944	-0.07746993	-0.007974846	0.021657193	3.9743314	8.965188	Multitasking_Scroll
14:37:51.253	-0.105348095	3.1939626	10.443827	-0.03825238	-0.111678384	-0.07028311	0.18541826	4.1064167	8.903557	Multitasking_Scroll
14:37:51.274	0.38068968	3.7733772	8.763046	-0.03825238	-0.111678384	-0.07028311	0.18541826	4.1064167	8.903557	Multitasking_Scroll
14:37:51.296	0.38068968	3.7733772	8.763046	-0.03825238	-0.111678384	-0.07028311	0.18541826	4.1064167	8.903557	Multitasking_Scroll
14:37:51.317	0.38068968	3.7733772	8.763046	-0.03825238	-0.111678384	-0.07028311	0.18541826	4.1064167	8.903557	Multitasking_Scroll
14:37:51.339	0.38068968	3.7733772	8.763046	-0.03825238	-0.111678384	-0.07028311	0.18541826	4.1064167	8.903557	Multitasking_Scroll
14:37:51.363	0.38068968	3.7733772	8.763046	-0.03825238	-0.111678384	-0.07028311	0.18541826	4.1064167	8.903557	Multitasking_Scroll
14:37:51.386	0.38068968	3.7733772	8.763046	-0.03825238	-0.111678384	-0.07028311	0.18541826	4.1064167	8.903557	Multitasking_Scroll
14:37:51.410	0.38068968	3.7733772	8.763046	-0.03825238	-0.111678384	-0.07028311	0.18541826	4.1064167	8.903557	Multitasking_Scroll
14:37:51.433	0.38068968	3.7733772	8.763046	-0.03825238	-0.111678384	-0.07028311	0.18541826	4.1064167	8.903557	Multitasking_Scroll
14:37:51.457	-0.3304099	4.048719	7.18043	0.39179677	-0.03898542	-0.006753115	0.07503188	4.1660337	8.877438	Multitasking_Scroll
14:37:51.480	-0.3304099	4.048719	7.18043	0.39179677	-0.03898542	-0.006753115	0.07503188	4.1660337	8.877438	Multitasking_Scroll
14:37:51.503	-0.3304099	4.048719	7.18043	0.39179677	-0.03898542	-0.006753115	0.07503188	4.1660337	8.877438	Multitasking_Scroll
14:37:51.526	-0.3304099	4.048719	7.18043	0.39179677	-0.03898542	-0.006753115	0.07503188	4.1660337	8.877438	Multitasking_Scroll
14:37:51.550	-0.3304099	4.048719	7.18043	0.39179677	-0.03898542	-0.006753115	0.07503188	4.1660337	8.877438	Multitasking_Scroll
14:37:51.573	-0.3304099	4.048719	7.18043	0.39179677	-0.03898542	-0.006753115	0.07503188	4.1660337	8.877438	Multitasking_Scroll
14:37:51.596	-0.3304099	4.048719	7.18043	0.39179677	-0.03898542	-0.006753115	0.07503188	4.1660337	8.877438	Multitasking_Scroll
14:37:51.620	0.20351335	4.640105	8.772623	-0.10666929	-0.21552548	-0.03057686	0.35516036	4.3042703	8.804402	Multitasking_Scroll
14:37:51.644	0.20351335	4.640105	8.772623	-0.10666929	-0.21552548	-0.03057686	0.35516036	4.3042703	8.804402	Multitasking_Scroll
14:37:51.666	0.20351335	4.640105	8.772623	-0.10666929	-0.21552548	-0.03057686	0.35516036	4.3042703	8.804402	Multitasking_Scroll
14:37:51.693	0.20351335	4.640105	8.772623	-0.10666929	-0.21552548	-0.03057686	0.35516036	4.3042703	8.804402	Multitasking_Scroll
14:37:51.717	0.20351335	4.640105	8.772623	-0.10666929	-0.21552548	-0.03057686	0.35516036	4.3042703	8.804402	Multitasking_Scroll
14:37:51.739	0.20351335	4.640105	8.772623	-0.10666929	-0.21552548	-0.03057686	0.35516036	4.3042703	8.804402	Multitasking_Scroll
14:37:51.764	0.20351335	4.640105	8.772623	-0.10666929	-0.21552548	-0.03057686	0.35516036	4.3042703	8.804402	Multitasking_Scroll
14:37:51.786	0.20351335	4.640105	8.772623	-0.10666929	-0.21552548	-0.03057686	0.35516036	4.3042703	8.804402	Multitasking_Scroll
14:37:51.807	0.2849187	4.048719	9.1940155	-0.123773515	-0.10679147	0.083044074	0.43705958	4.4303718	8.737914	Multitasking_Scroll
14:37:51.830	0.2849187	4.048719	9.1940155	-0.123773515	-0.10679147	0.083044074	0.43705958	4.4303718	8.737914	Multitasking_Scroll
14:37:51.852	0.2849187	4.048719	9.1940155	-0.123773515	-0.10679147	0.083044074	0.43705958	4.4303718	8.737914	Multitasking_Scroll
14:37:51.876	0.2849187	4.048719	9.1940155	-0.123773515	-0.10679147	0.083044074	0.43705958	4.4303718	8.737914	Multitasking_Scroll
14:37:51.899	0.2849187	4.048719	9.1940155	-0.123773515	-0.10679147	0.083044074	0.43705958	4.4303718	8.737914	Multitasking_Scroll
14:37:51.921	0.2849187	4.048719	9.1940155	-0.123773515	-0.10679147	0.083044074	0.43705958	4.4303718	8.737914	Multitasking_Scroll
14:37:51.943	0.2849187	4.048719	9.1940155	-0.123773515	-0.10679147	0.083044074	0.43705958	4.4303718	8.737914	Multitasking_Scroll
14:37:51.966	0.2849187	4.048719	9.1940155	-0.123773515	-0.10679147	0.083044074	0.43705958	4.4303718	8.737914	Multitasking_Scroll
14:37:51.987	0.54350036	4.410254	8.454185	0.21464583	0.2365148	-0.24010363	0.4755196	4.367273	8.767622	Multitasking_Scroll
14:37:52.008	0.54350036	4.410254	8.454185	0.21464583	0.2365148	-0.24010363	0.4755196	4.367273	8.767622	Multitasking_Scroll
14:37:52.030	0.54350036	4.410254	8.454185	0.21464583	0.2365148	-0.24010363	0.4755196	4.367273	8.767622	Multitasking_Scroll
14:37:52.051	0.54350036	4.410254	8.454185	0.21464583	0.2365148	-0.24010363	0.4755196	4.367273	8.767622	Multitasking_Scroll
14:37:52.072	0.54350036	4.410254	8.454185	0.21464583	0.2365148	-0.24010363	0.4755196	4.367273	8.767622	Multitasking_Scroll
14:37:52.094	0.54350036	4.410254	8.454185	0.21464583	0.2365148	-0.24010363	0.4755196	4.367273	8.767622	Multitasking_Scroll
14:37:52.115	0.54350036	4.410254	8.454185	0.21464583	0.2365148	-0.24010363	0.4755196	4.367273	8.767622	Multitasking_Scroll
14:37:52.136	0.54350036	4.410254	8.454185	0.21464583	0.2365148	-0.24010363	0.4755196	4.367273	8.767622	Multitasking_Scroll
14:37:52.157	-0.14605077	3.7230973	9.672871	-0.14026688	-0.007220427	-0.03729638	0.16560934	4.242941	8.839705	Multitasking_Scroll
14:37:52.178	-0.14605077	3.7230973	9.672871	-0.14026688	-0.007220427	-0.03729638	0.16560934	4.242941	8.839705	Multitasking_Scroll
14:37:52.200	-0.14605077	3.7230973	9.672871	-0.14026688	-0.007220427	-0.03729638	0.16560934	4.242941	8.839705	Multitasking_Scroll
14:37:52.226	-0.14605077	3.7230973	9.672871	-0.14026688	-0.007220427	-0.03729638	0.16560934	4.242941	8.839705	Multitasking_Scroll
14:37:52.260	-0.14605077	3.7230973	9.672871	-0.14026688	-0.007220427	-0.03729638	0.16560934	4.242941	8.839705	Multitasking_Scroll
14:37:52.293	-0.14605077	3.7230973	9.672871	-0.14026688	-0.007220427	-0.03729638	0.16560934	4.242941	8.839705	Multitasking_Scroll
14:37:52.326	-0.14605077	3.7230973	9.672871	-0.14026688	-0.007220427	-0.03729638	0.16560934	4.242941	8.839705	Multitasking_Scroll
14:37:52.347	0.531529	3.9505534	9.8548355	-0.26915947	0.08990715	0.09281792	0.35774478	3.8992143	8.991023	Multitasking_Scroll
14:37:52.376	0.531529	3.9505534	9.8548355	-0.26915947	0.08990715	0.09281792	0.35774478	3.8992143	8.991023	Multitasking_Scroll
14:37:52.397	0.531529	3.9505534	9.8548355	-0.26915947	0.08990715	0.09281792	0.35774478	3.8992143	8.991023	Multitasking_Scroll
14:37:52.418	0.531529	3.9505534	9.8548355	-0.26915947	0.08990715	0.09281792	0.35774478	3.8992143	8.991023	Multitasking_Scroll
14:37:52.439	0.531529	3.9505534	9.8548355	-0.26915947	0.08990715	0.09281792	0.35774478	3.8992143	8.991023	Multitasking_Scroll
14:37:52.460	0.531529	3.9505534	9.8548355	-0.26915947	0.08990715	0.09281792	0.35774478	3.8992143	8.991023	Multitasking_Scroll
14:37:52.481	0.531529	3.9505534	9.8548355	-0.26915947	0.08990715	0.09281792	0.35774478	3.8992143	8.991023	Multitasking_Scroll
14:37:52.502	0.531529	3.9505534	9.8548355	-0.26915947	0.08990715	0.09281792	0.35774478	3.8992143	8.991023	Multitasking_Scroll
14:37:52.523	-0.016759925	3.6129606	8.356019	0.17493959	0.108843975	0.1160308	0.100421116	4.0391006	8.935656	Multitasking_Scroll
14:37:52.544	-0.016759925	3.6129606	8.356019	0.17493959	0.108843975	0.1160308	0.100421116	4.0391006	8.935656	Multitasking_Scroll
14:37:52.565	-0.016759925	3.6129606	8.356019	0.17493959	0.108843975	0.1160308	0.100421116	4.0391006	8.935656	Multitasking_Scroll
14:37:52.587	-0.016759925	3.6129606	8.356019	0.17493959	0.108843975	0.1160308	0.100421116	4.0391006	8.935656	Multitasking_Scroll
14:37:52.608	-0.016759925	3.6129606	8.356019	0.17493959	0.108843975	0.1160308	0.100421116	4.0391006	8.935656	Multitasking_Scroll
14:37:52.629	-0.016759925	3.6129606	8.356019	0.17493959	0.108843975	0.1160308	0.100421116	4.0391006	8.935656	Multitasking_Scroll
14:37:52.650	-0.016759925	3.6129606	8.356019	0.17493959	0.108843975	0.1160308	0.100421116	4.0391006	8.935656	Multitasking_Scroll
14:37:52.671	-0.016759925	3.6129606	8.356019	0.17493959	0.108843975	0.1160308	0.100421116	4.0391006	8.935656	Multitasking_Scroll
14:37:52.692	-0.35674694	3.869148	9.814133	-0.013817772	-0.07869166	0.04822476	0.17204285	4.0305734	8.938414	Multitasking_Scroll
14:37:52.713	-0.35674694	3.869148	9.814133	-0.013817772	-0.07869166	0.04822476	0.17204285	4.0305734	8.938414	Multitasking_Scroll
14:37:52.735	-0.35674694	3.869148	9.814133	-0.013817772	-0.07869166	0.04822476	0.17204285	4.0305734	8.938414	Multitasking_Scroll
14:37:52.758	-0.35674694	3.869148	9.814133	-0.013817772	-0.07869166	0.04822476	0.17204285	4.0305734	8.938414	Multitasking_Scroll
14:37:52.781	-0.35674694	3.869148	9.814133	-0.013817772	-0.07869166	0.04822476	0.17204285	4.0305734	8.938414	Multitasking_Scroll
14:37:52.804	-0.35674694	3.869148	9.814133	-0.013817772	-0.07869166	0.04822476	0.17204285	4.0305734	8.938414	Multitasking_Scroll
14:37:52.827	-0.35674694	3.869148	9.814133	-0.013817772	-0.07869166	0.04822476	0.17204285	4.0305734	8.938414	Multitasking_Scroll
14:37:52.851	-0.35674694	3.869148	9.814133	-0.013817772	-0.07869166	0.04822476	0.17204285	4.0305734	8.938414	Multitasking_Scroll
14:37:52.881	0.83081335	4.292935	7.8197017	0.0851424	-0.05792224	0.015238034	0.22645058	4.2121787	8.853057	Multitasking_Scroll
14:37:52.913	0.83081335	4.292935	7.8197017	0.0851424	-0.05792224	0.015238034	0.22645058	4.2121787	8.853057	Multitasking_Scroll
14:37:52.946	0.83081335	4.292935	7.8197017	0.0851424	-0.05792224	0.015238034	0.22645058	4.2121787	8.853057	Multitasking_Scroll
14:37:52.982	0.83081335	4.292935	7.8197017	0.0851424	-0.05792224	0.015238034	0.22645058	4.2121787	8.853057	Multitasking_Scroll
14:37:53.015	0.83081335	4.292935	7.8197017	0.0851424	-0.05792224	0.015238034	0.22645058	4.2121787	8.853057	Multitasking_Scroll
14:37:53.049	0.83081335	4.292935	7.8197017	0.0851424	-0.05792224	0.015238034	0.22645058	4.2121787	8.853057	Multitasking_Scroll
14:37:53.081	-0.09337672	4.450957	8.365596	0.09491625	-0.081135124	-0.13136964	0.32436985	4.3286448	8.793634	Multitasking_Scroll
14:37:53.115	-0.09337672	4.450957	8.365596	0.09491625	-0.081135124	-0.13136964	0.32436985	4.3286448	8.793634	Multitasking_Scroll
14:37:53.138	-0.09337672	4.450957	8.365596	0.09491625	-0.081135124	-0.13136964	0.32436985	4.3286448	8.793634	Multitasking_Scroll
14:37:53.162	-0.09337672	4.450957	8.365596	0.09491625	-0.081135124	-0.13136964	0.32436985	4.3286448	8.793634	Multitasking_Scroll
14:37:53.184	-0.09337672	4.450957	8.365596	0.09491625	-0.081135124	-0.13136964	0.32436985	4.3286448	8.793634	Multitasking_Scroll
14:37:53.206	-0.09337672	4.450957	8.365596	0.09491625	-0.081135124	-0.13136964	0.32436985	4.3286448	8.793634	Multitasking_Scroll
14:37:53.228	-0.09337672	4.450957	8.365596	0.09491625	-0.081135124	-0.13136964	0.32436985	4.3286448	8.793634	Multitasking_Scroll
14:37:53.251	0.4166038	4.206741	8.197997	0.072314225	-0.05364619	0.04517043	0.25063705	4.486904	8.716377	Multitasking_Scroll
14:37:53.274	0.4166038	4.206741	8.197997	0.072314225	-0.05364619	0.04517043	0.25063705	4.486904	8.716377	Multitasking_Scroll
14:37:53.296	0.4166038	4.206741	8.197997	0.072314225	-0.05364619	0.04517043	0.25063705	4.486904	8.716377	Multitasking_Scroll
14:37:53.320	0.4166038	4.206741	8.197997	0.072314225	-0.05364619	0.04517043	0.25063705	4.486904	8.716377	Multitasking_Scroll
14:37:53.343	0.4166038	4.206741	8.197997	0.072314225	-0.05364619	0.04517043	0.25063705	4.486904	8.716377	Multitasking_Scroll
14:37:53.366	0.4166038	4.206741	8.197997	0.072314225	-0.05364619	0.04517043	0.25063705	4.486904	8.716377	Multitasking_Scroll
14:37:53.388	0.4166038	4.206741	8.197997	0.072314225	-0.05364619	0.04517043	0.25063705	4.486904	8.716377	Multitasking_Scroll
14:37:53.411	0.4166038	4.206741	8.197997	0.072314225	-0.05364619	0.04517043	0.25063705	4.486904	8.716377	Multitasking_Scroll
14:37:53.435	0.7853221	4.1516724	8.7534685	-0.006487389	-0.031655036	-0.003698789	0.5451008	4.4258585	8.73413	Multitasking_Scroll
14:37:53.458	0.7853221	4.1516724	8.7534685	-0.006487389	-0.031655036	-0.003698789	0.5451008	4.4258585	8.73413	Multitasking_Scroll
14:37:53.481	0.7853221	4.1516724	8.7534685	-0.006487389	-0.031655036	-0.003698789	0.5451008	4.4258585	8.73413	Multitasking_Scroll
14:37:53.504	0.7853221	4.1516724	8.7534685	-0.006487389	-0.031655036	-0.003698789	0.5451008	4.4258585	8.73413	Multitasking_Scroll
14:37:53.527	0.7853221	4.1516724	8.7534685	-0.006487389	-0.031655036	-0.003698789	0.5451008	4.4258585	8.73413	Multitasking_Scroll
14:37:53.550	0.7853221	4.1516724	8.7534685	-0.006487389	-0.031655036	-0.003698789	0.5451008	4.4258585	8.73413	Multitasking_Scroll
14:37:53.573	0.7853221	4.1516724	8.7534685	-0.006487389	-0.031655036	-0.003698789	0.5451008	4.4258585	8.73413	Multitasking_Scroll
14:37:53.597	0.23942748	4.3623686	8.904308	0.099803165	-0.03898542	-0.06295272	0.4700657	4.4037876	8.749632	Multitasking_Scroll
14:37:53.620	0.23942748	4.3623686	8.904308	0.099803165	-0.03898542	-0.06295272	0.4700657	4.4037876	8.749632	Multitasking_Scroll
14:37:53.643	0.23942748	4.3623686	8.904308	0.099803165	-0.03898542	-0.06295272	0.4700657	4.4037876	8.749632	Multitasking_Scroll
14:37:53.667	0.23942748	4.3623686	8.904308	0.099803165	-0.03898542	-0.06295272	0.4700657	4.4037876	8.749632	Multitasking_Scroll
14:37:53.687	0.23942748	4.3623686	8.904308	0.099803165	-0.03898542	-0.06295272	0.4700657	4.4037876	8.749632	Multitasking_Scroll
14:37:53.707	0.23942748	4.3623686	8.904308	0.099803165	-0.03898542	-0.06295272	0.4700657	4.4037876	8.749632	Multitasking_Scroll
14:37:53.728	0.23942748	4.3623686	8.904308	0.099803165	-0.03898542	-0.06295272	0.4700657	4.4037876	8.749632	Multitasking_Scroll
14:37:53.749	0.23942748	4.3623686	8.904308	0.099803165	-0.03898542	-0.06295272	0.4700657	4.4037876	8.749632	Multitasking_Scroll
14:37:53.770	0.23942748	4.3623686	8.904308	0.099803165	-0.03898542	-0.06295272	0.4700657	4.4037876	8.749632	Multitasking_Scroll
14:37:53.791	-0.08858817	4.745453	8.461368	-0.21173811	-0.07380474	0.07754629	0.19777027	4.689794	8.610289	Multitasking_Scroll
14:37:53.813	-0.08858817	4.745453	8.461368	-0.21173811	-0.07380474	0.07754629	0.19777027	4.689794	8.610289	Multitasking_Scroll
14:37:53.836	-0.08858817	4.745453	8.461368	-0.21173811	-0.07380474	0.07754629	0.19777027	4.689794	8.610289	Multitasking_Scroll
14:37:53.858	-0.08858817	4.745453	8.461368	-0.21173811	-0.07380474	0.07754629	0.19777027	4.689794	8.610289	Multitasking_Scroll
14:37:53.880	-0.08858817	4.745453	8.461368	-0.21173811	-0.07380474	0.07754629	0.19777027	4.689794	8.610289	Multitasking_Scroll
14:37:53.901	-0.08858817	4.745453	8.461368	-0.21173811	-0.07380474	0.07754629	0.19777027	4.689794	8.610289	Multitasking_Scroll
14:37:53.922	-0.08858817	4.745453	8.461368	-0.21173811	-0.07380474	0.07754629	0.19777027	4.689794	8.610289	Multitasking_Scroll
14:37:53.944	-0.08858817	4.745453	8.461368	-0.21173811	-0.07380474	0.07754629	0.19777027	4.689794	8.610289	Multitasking_Scroll
14:37:53.965	0.29210153	4.6568646	8.324894	-0.22517714	-0.36274397	0.0042424593	0.32973775	4.52013	8.696555	Multitasking_Scroll
14:37:54.001	0.29210153	4.6568646	8.324894	-0.22517714	-0.36274397	0.0042424593	0.32973775	4.52013	8.696555	Multitasking_Scroll
14:37:54.034	0.29210153	4.6568646	8.324894	-0.22517714	-0.36274397	0.0042424593	0.32973775	4.52013	8.696555	Multitasking_Scroll
14:37:54.067	0.29210153	4.6568646	8.324894	-0.22517714	-0.36274397	0.0042424593	0.32973775	4.52013	8.696555	Multitasking_Scroll
14:37:54.101	0.29210153	4.6568646	8.324894	-0.22517714	-0.36274397	0.0042424593	0.32973775	4.52013	8.696555	Multitasking_Scroll
14:37:54.134	0.6153286	4.2211065	9.1628895	-0.0730717	-0.13550213	0.023179282	0.5334521	4.2760506	8.8091545	Multitasking_Scroll
14:37:54.155	0.6153286	4.2211065	9.1628895	-0.0730717	-0.13550213	0.023179282	0.5334521	4.2760506	8.8091545	Multitasking_Scroll
14:37:54.176	0.6153286	4.2211065	9.1628895	-0.0730717	-0.13550213	0.023179282	0.5334521	4.2760506	8.8091545	Multitasking_Scroll
14:37:54.197	0.6153286	4.2211065	9.1628895	-0.0730717	-0.13550213	0.023179282	0.5334521	4.2760506	8.8091545	Multitasking_Scroll
14:37:54.219	0.6153286	4.2211065	9.1628895	-0.0730717	-0.13550213	0.023179282	0.5334521	4.2760506	8.8091545	Multitasking_Scroll
14:37:54.240	0.6153286	4.2211065	9.1628895	-0.0730717	-0.13550213	0.023179282	0.5334521	4.2760506	8.8091545	Multitasking_Scroll
14:37:54.261	0.6153286	4.2211065	9.1628895	-0.0730717	-0.13550213	0.023179282	0.5334521	4.2760506	8.8091545	Multitasking_Scroll
14:37:54.282	0.6153286	4.2211065	9.1628895	-0.0730717	-0.13550213	0.023179282	0.5334521	4.2760506	8.8091545	Multitasking_Scroll
14:37:54.303	0.6153286	4.2211065	9.1628895	-0.0730717	-0.13550213	0.023179282	0.5334521	4.2760506	8.8091545	Multitasking_Scroll
14:37:54.324	0.49800915	4.2139235	8.590658	-0.002211332	0.0068294737	0.0048533245	0.51336	4.279155	8.808839	Multitasking_Scroll
14:37:54.345	0.49800915	4.2139235	8.590658	-0.002211332	0.0068294737	0.0048533245	0.51336	4.279155	8.808839	Multitasking_Scroll
14:37:54.366	0.49800915	4.2139235	8.590658	-0.002211332	0.0068294737	0.0048533245	0.51336	4.279155	8.808839	Multitasking_Scroll
14:37:54.387	0.49800915	4.2139235	8.590658	-0.002211332	0.0068294737	0.0048533245	0.51336	4.279155	8.808839	Multitasking_Scroll
14:37:54.408	0.49800915	4.2139235	8.590658	-0.002211332	0.0068294737	0.0048533245	0.51336	4.279155	8.808839	Multitasking_Scroll
14:37:54.429	0.49800915	4.2139235	8.590658	-0.002211332	0.0068294737	0.0048533245	0.51336	4.279155	8.808839	Multitasking_Scroll
14:37:54.450	0.49800915	4.2139235	8.590658	-0.002211332	0.0068294737	0.0048533245	0.51336	4.279155	8.808839	Multitasking_Scroll
14:37:54.471	0.49800915	4.2139235	8.590658	-0.002211332	0.0068294737	0.0048533245	0.51336	4.279155	8.808839	Multitasking_Scroll
14:37:54.492	0.38308397	4.0582957	8.9186735	-0.002211332	0.0068294737	0.0048533245	0.5926554	4.1820884	8.850381	Multitasking_Scroll
14:37:54.513	0.38308397	4.0582957	8.9186735	-0.08834333	-0.15504982	0.14535232	0.5926554	4.1820884	8.850381	Multitasking_Scroll
14:37:54.534	0.38308397	4.0582957	8.9186735	-0.08834333	-0.15504982	0.14535232	0.5926554	4.1820884	8.850381	Multitasking_Scroll
14:37:54.555	0.38308397	4.0582957	8.9186735	-0.08834333	-0.15504982	0.14535232	0.5926554	4.1820884	8.850381	Multitasking_Scroll
14:37:54.576	0.38308397	4.0582957	8.9186735	-0.08834333	-0.15504982	0.14535232	0.5926554	4.1820884	8.850381	Multitasking_Scroll
14:37:54.598	0.38308397	4.0582957	8.9186735	-0.08834333	-0.15504982	0.14535232	0.5926554	4.1820884	8.850381	Multitasking_Scroll
14:37:54.619	0.38308397	4.0582957	8.9186735	-0.08834333	-0.15504982	0.14535232	0.5926554	4.1820884	8.850381	Multitasking_Scroll
14:37:54.639	0.38308397	4.0582957	8.9186735	-0.08834333	-0.15504982	0.14535232	0.5926554	4.1820884	8.850381	Multitasking_Scroll
14:37:54.659	0.38308397	4.0582957	8.9186735	-0.08834333	-0.15504982	0.14535232	0.5926554	4.1820884	8.850381	Multitasking_Scroll
14:37:54.680	0.37829542	4.166038	8.763046	0.044214427	0.12533733	0.071437635	0.66032296	4.076553	8.894721	Multitasking_Scroll
14:37:54.701	0.37829542	4.166038	8.763046	0.044214427	0.12533733	0.071437635	0.66032296	4.076553	8.894721	Multitasking_Scroll
14:37:54.722	0.37829542	4.166038	8.763046	0.044214427	0.12533733	0.071437635	0.66032296	4.076553	8.894721	Multitasking_Scroll
14:37:54.743	0.37829542	4.166038	8.763046	0.044214427	0.12533733	0.071437635	0.66032296	4.076553	8.894721	Multitasking_Scroll
14:37:54.764	0.37829542	4.166038	8.763046	0.044214427	0.12533733	0.071437635	0.66032296	4.076553	8.894721	Multitasking_Scroll
14:37:54.785	0.37829542	4.166038	8.763046	0.044214427	0.12533733	0.071437635	0.66032296	4.076553	8.894721	Multitasking_Scroll
14:37:54.807	0.37829542	4.166038	8.763046	0.044214427	0.12533733	0.071437635	0.66032296	4.076553	8.894721	Multitasking_Scroll
14:37:54.828	0.37829542	4.166038	8.763046	0.044214427	0.12533733	0.071437635	0.66032296	4.076553	8.894721	Multitasking_Scroll
14:37:54.851	0.36871833	4.192375	8.734315	-0.07368256	-0.07930253	-0.00736398	0.64088327	4.1012683	8.884775	Multitasking_Scroll
14:37:54.873	0.36871833	4.192375	8.734315	-0.07368256	-0.07930253	-0.00736398	0.64088327	4.1012683	8.884775	Multitasking_Scroll
14:37:54.894	0.36871833	4.192375	8.734315	-0.07368256	-0.07930253	-0.00736398	0.64088327	4.1012683	8.884775	Multitasking_Scroll
14:37:54.915	0.36871833	4.192375	8.734315	-0.07368256	-0.07930253	-0.00736398	0.64088327	4.1012683	8.884775	Multitasking_Scroll
14:37:54.937	0.36871833	4.192375	8.734315	-0.07368256	-0.07930253	-0.00736398	0.64088327	4.1012683	8.884775	Multitasking_Scroll
14:37:54.958	0.36871833	4.192375	8.734315	-0.07368256	-0.07930253	-0.00736398	0.64088327	4.1012683	8.884775	Multitasking_Scroll
14:37:54.979	0.36871833	4.192375	8.734315	-0.07368256	-0.07930253	-0.00736398	0.64088327	4.1012683	8.884775	Multitasking_Scroll
14:37:55.001	0.36871833	4.192375	8.734315	-0.07368256	-0.07930253	-0.00736398	0.64088327	4.1012683	8.884775	Multitasking_Scroll
14:37:55.022	0.36871833	4.192375	8.734315	-0.07368256	-0.07930253	-0.00736398	0.64088327	4.1012683	8.884775	Multitasking_Scroll
14:37:55.044	0.505192	4.02717	8.250671	0.08453153	0.031264085	0.0024098635	0.66135424	4.0686326	8.898271	Multitasking_Scroll
14:37:55.065	0.505192	4.02717	8.250671	0.08453153	0.031264085	0.0024098635	0.66135424	4.0686326	8.898271	Multitasking_Scroll
14:37:55.086	0.505192	4.02717	8.250671	0.08453153	0.031264085	0.0024098635	0.66135424	4.0686326	8.898271	Multitasking_Scroll
14:37:55.108	0.505192	4.02717	8.250671	0.08453153	0.031264085	0.0024098635	0.66135424	4.0686326	8.898271	Multitasking_Scroll
14:37:55.129	0.505192	4.02717	8.250671	0.08453153	0.031264085	0.0024098635	0.66135424	4.0686326	8.898271	Multitasking_Scroll
14:37:55.150	0.505192	4.02717	8.250671	0.08453153	0.031264085	0.0024098635	0.66135424	4.0686326	8.898271	Multitasking_Scroll
14:37:55.172	0.505192	4.02717	8.250671	0.08453153	0.031264085	0.0024098635	0.66135424	4.0686326	8.898271	Multitasking_Scroll
14:37:55.192	0.505192	4.02717	8.250671	0.08453153	0.031264085	0.0024098635	0.66135424	4.0686326	8.898271	Multitasking_Scroll
14:37:55.213	0.58420306	3.9697077	8.612206	0.06376211	0.017214183	0.028066205	0.6252644	4.0763054	8.8973675	Multitasking_Scroll
14:37:55.234	0.58420306	3.9697077	8.612206	0.06376211	0.017214183	0.028066205	0.6252644	4.0763054	8.8973675	Multitasking_Scroll
14:37:55.256	0.58420306	3.9697077	8.612206	0.06376211	0.017214183	0.028066205	0.6252644	4.0763054	8.8973675	Multitasking_Scroll
14:37:55.278	0.58420306	3.9697077	8.612206	0.06376211	0.017214183	0.028066205	0.6252644	4.0763054	8.8973675	Multitasking_Scroll
14:37:55.299	0.58420306	3.9697077	8.612206	0.06376211	0.017214183	0.028066205	0.6252644	4.0763054	8.8973675	Multitasking_Scroll
14:37:55.321	0.58420306	3.9697077	8.612206	0.06376211	0.017214183	0.028066205	0.6252644	4.0763054	8.8973675	Multitasking_Scroll
14:37:55.356	0.58420306	3.9697077	8.612206	0.06376211	0.017214183	0.028066205	0.6252644	4.0763054	8.8973675	Multitasking_Scroll
14:37:55.390	0.58420306	3.9697077	8.612206	0.06376211	0.017214183	0.028066205	0.6252644	4.0763054	8.8973675	Multitasking_Scroll
14:37:55.423	0.72546524	3.8715425	8.674458	-0.037030652	-0.0059986967	-0.005531385	0.6670016	4.067823	8.898218	Multitasking_Scroll
14:37:55.456	0.72546524	3.8715425	8.674458	-0.037030652	-0.0059986967	-0.005531385	0.6670016	4.067823	8.898218	Multitasking_Scroll
14:37:55.477	0.72546524	3.8715425	8.674458	-0.037030652	-0.0059986967	-0.005531385	0.6670016	4.067823	8.898218	Multitasking_Scroll
14:37:55.506	0.72546524	3.8715425	8.674458	-0.037030652	-0.0059986967	-0.005531385	0.6670016	4.067823	8.898218	Multitasking_Scroll
14:37:55.527	0.72546524	3.8715425	8.674458	-0.037030652	-0.0059986967	-0.005531385	0.6670016	4.067823	8.898218	Multitasking_Scroll
14:37:55.548	0.72546524	3.8715425	8.674458	-0.037030652	-0.0059986967	-0.005531385	0.6670016	4.067823	8.898218	Multitasking_Scroll
14:37:55.569	0.72546524	3.8715425	8.674458	-0.037030652	-0.0059986967	-0.005531385	0.6670016	4.067823	8.898218	Multitasking_Scroll
14:37:55.591	0.6273	4.0319586	8.885154	-0.118275724	0.0043860124	0.028066205	0.6911225	4.1215687	8.871605	Multitasking_Scroll
14:37:55.612	0.6273	4.0319586	8.885154	-0.118275724	0.0043860124	0.028066205	0.6911225	4.1215687	8.871605	Multitasking_Scroll
14:37:55.633	0.6273	4.0319586	8.885154	-0.118275724	0.0043860124	0.028066205	0.6911225	4.1215687	8.871605	Multitasking_Scroll
14:37:55.654	0.6273	4.0319586	8.885154	-0.118275724	0.0043860124	0.028066205	0.6911225	4.1215687	8.871605	Multitasking_Scroll
14:37:55.675	0.6273	4.0319586	8.885154	-0.118275724	0.0043860124	0.028066205	0.6911225	4.1215687	8.871605	Multitasking_Scroll
14:37:55.696	0.6273	4.0319586	8.885154	-0.118275724	0.0043860124	0.028066205	0.6911225	4.1215687	8.871605	Multitasking_Scroll
14:37:55.717	0.6273	4.0319586	8.885154	-0.118275724	0.0043860124	0.028066205	0.6911225	4.1215687	8.871605	Multitasking_Scroll
14:37:55.738	0.6273	4.0319586	8.885154	-0.118275724	0.0043860124	0.028066205	0.6911225	4.1215687	8.871605	Multitasking_Scroll
14:37:55.774	0.7302538	3.8930907	8.509253	0.021612411	0.04714658	0.017070629	0.69824064	4.083253	8.888751	Multitasking_Scroll
14:37:55.808	0.7302538	3.8930907	8.509253	0.021612411	0.04714658	0.017070629	0.69824064	4.083253	8.888751	Multitasking_Scroll
14:37:55.841	0.7302538	3.8930907	8.509253	0.021612411	0.04714658	0.017070629	0.69824064	4.083253	8.888751	Multitasking_Scroll
14:37:55.874	0.7302538	3.8930907	8.509253	0.021612411	0.04714658	0.017070629	0.69824064	4.083253	8.888751	Multitasking_Scroll
14:37:55.895	0.7302538	3.8930907	8.509253	0.021612411	0.04714658	0.017070629	0.69824064	4.083253	8.888751	Multitasking_Scroll
14:37:55.917	0.7302538	3.8930907	8.509253	0.021612411	0.04714658	0.017070629	0.69824064	4.083253	8.888751	Multitasking_Scroll
14:37:55.937	0.6273	3.9792848	7.9322324	0.031997122	0.0049968776	0.010961977	0.71545804	4.117437	8.871594	Multitasking_Scroll
14:37:55.959	0.6273	3.9792848	7.9322324	0.031997122	0.0049968776	0.010961977	0.71545804	4.117437	8.871594	Multitasking_Scroll
14:37:55.980	0.6273	3.9792848	7.9322324	0.031997122	0.0049968776	0.010961977	0.71545804	4.117437	8.871594	Multitasking_Scroll
14:37:56.001	0.6273	3.9792848	7.9322324	0.031997122	0.0049968776	0.010961977	0.71545804	4.117437	8.871594	Multitasking_Scroll
14:37:56.022	0.6273	3.9792848	7.9322324	0.031997122	0.0049968776	0.010961977	0.71545804	4.117437	8.871594	Multitasking_Scroll
14:37:56.043	0.6273	3.9792848	7.9322324	0.031997122	0.0049968776	0.010961977	0.71545804	4.117437	8.871594	Multitasking_Scroll
14:37:56.064	0.6273	3.9792848	7.9322324	0.031997122	0.0049968776	0.010961977	0.71545804	4.117437	8.871594	Multitasking_Scroll
14:37:56.085	0.6273	3.9792848	7.9322324	0.031997122	0.0049968776	0.010961977	0.71545804	4.117437	8.871594	Multitasking_Scroll
14:37:56.106	0.6273	3.9792848	7.9322324	0.031997122	0.0049968776	0.010961977	0.71545804	4.117437	8.871594	Multitasking_Scroll
14:37:56.127	0.7134939	3.9529476	8.542772	-0.019926423	-0.06830695	-0.0061422503	0.6976525	4.0720124	8.89395	Multitasking_Scroll
14:37:56.148	0.7134939	3.9529476	8.542772	-0.019926423	-0.06830695	-0.0061422503	0.6976525	4.0720124	8.89395	Multitasking_Scroll
14:37:56.170	0.7134939	3.9529476	8.542772	-0.019926423	-0.06830695	-0.0061422503	0.6976525	4.0720124	8.89395	Multitasking_Scroll
14:37:56.191	0.7134939	3.9529476	8.542772	-0.019926423	-0.06830695	-0.0061422503	0.6976525	4.0720124	8.89395	Multitasking_Scroll
14:37:56.212	0.7134939	3.9529476	8.542772	-0.019926423	-0.06830695	-0.0061422503	0.6976525	4.0720124	8.89395	Multitasking_Scroll
14:37:56.233	0.7134939	3.9529476	8.542772	-0.019926423	-0.06830695	-0.0061422503	0.6976525	4.0720124	8.89395	Multitasking_Scroll
14:37:56.254	0.7134939	3.9529476	8.542772	-0.019926423	-0.06830695	-0.0061422503	0.6976525	4.0720124	8.89395	Multitasking_Scroll
14:37:56.276	0.7134939	3.9529476	8.542772	-0.019926423	-0.06830695	-0.0061422503	0.6976525	4.0720124	8.89395	Multitasking_Scroll
14:37:56.298	0.69912827	3.972102	8.336864	0.08697499	0.043481387	0.023179282	0.735087	4.051769	8.900178	Multitasking_Scroll
14:37:56.318	0.69912827	3.972102	8.336864	0.08697499	0.043481387	0.023179282	0.735087	4.051769	8.900178	Multitasking_Scroll
14:37:56.339	0.69912827	3.972102	8.336864	0.08697499	0.043481387	0.023179282	0.735087	4.051769	8.900178	Multitasking_Scroll
14:37:56.360	0.69912827	3.972102	8.336864	0.08697499	0.043481387	0.023179282	0.735087	4.051769	8.900178	Multitasking_Scroll
14:37:56.381	0.69912827	3.972102	8.336864	0.08697499	0.043481387	0.023179282	0.735087	4.051769	8.900178	Multitasking_Scroll
14:37:56.402	0.69912827	3.972102	8.336864	0.08697499	0.043481387	0.023179282	0.735087	4.051769	8.900178	Multitasking_Scroll
14:37:56.422	0.69912827	3.972102	8.336864	0.08697499	0.043481387	0.023179282	0.735087	4.051769	8.900178	Multitasking_Scroll
14:37:56.445	0.69912827	3.972102	8.336864	0.08697499	0.043481387	0.023179282	0.735087	4.051769	8.900178	Multitasking_Scroll
14:37:56.466	0.69912827	3.972102	8.336864	0.08697499	0.043481387	0.023179282	0.735087	4.051769	8.900178	Multitasking_Scroll
14:37:56.487	0.6943397	3.9266107	8.775017	-0.016261233	0.0379836	0.011572842	0.69503564	4.069093	8.895493	Multitasking_Scroll
14:37:56.509	0.6943397	3.9266107	8.775017	-0.016261233	0.0379836	0.011572842	0.69503564	4.069093	8.895493	Multitasking_Scroll
14:37:56.531	0.6943397	3.9266107	8.775017	-0.016261233	0.0379836	0.011572842	0.69503564	4.069093	8.895493	Multitasking_Scroll
14:37:56.552	0.6943397	3.9266107	8.775017	-0.016261233	0.0379836	0.011572842	0.69503564	4.069093	8.895493	Multitasking_Scroll
14:37:56.573	0.6943397	3.9266107	8.775017	-0.016261233	0.0379836	0.011572842	0.69503564	4.069093	8.895493	Multitasking_Scroll
14:37:56.595	0.6943397	3.9266107	8.775017	-0.016261233	0.0379836	0.011572842	0.69503564	4.069093	8.895493	Multitasking_Scroll
14:37:56.616	0.6943397	3.9266107	8.775017	-0.016261233	0.0379836	0.011572842	0.69503564	4.069093	8.895493	Multitasking_Scroll
14:37:56.639	0.6943397	3.9266107	8.775017	-0.016261233	0.0379836	0.011572842	0.69503564	4.069093	8.895493	Multitasking_Scroll
14:37:56.660	0.6440599	3.8619652	8.636149	0.027721066	0.04470312	-0.015305229	0.71557677	4.01685	8.917581	Multitasking_Scroll
14:37:56.682	0.6440599	3.8619652	8.636149	0.027721066	0.04470312	-0.015305229	0.71557677	4.01685	8.917581	Multitasking_Scroll
14:37:56.703	0.6440599	3.8619652	8.636149	0.027721066	0.04470312	-0.015305229	0.71557677	4.01685	8.917581	Multitasking_Scroll
14:37:56.724	0.6440599	3.8619652	8.636149	0.027721066	0.04470312	-0.015305229	0.71557677	4.01685	8.917581	Multitasking_Scroll
14:37:56.746	0.6440599	3.8619652	8.636149	0.027721066	0.04470312	-0.015305229	0.71557677	4.01685	8.917581	Multitasking_Scroll
14:37:56.767	0.6440599	3.8619652	8.636149	0.027721066	0.04470312	-0.015305229	0.71557677	4.01685	8.917581	Multitasking_Scroll
14:37:56.788	0.6440599	3.8619652	8.636149	0.027721066	0.04470312	-0.015305229	0.71557677	4.01685	8.917581	Multitasking_Scroll
14:37:56.809	0.6440599	3.8619652	8.636149	0.027721066	0.04470312	-0.015305229	0.71557677	4.01685	8.917581	Multitasking_Scroll
14:37:56.830	0.6440599	3.8619652	8.636149	0.027721066	0.04470312	-0.015305229	0.71557677	4.01685	8.917581	Multitasking_Scroll
14:37:56.852	0.7350424	3.8763309	8.528407	0.010005973	-0.0053878315	0.01829236	0.73109955	4.0155253	8.916916	Multitasking_Scroll
14:37:56.873	0.7350424	3.8763309	8.528407	0.010005973	-0.0053878315	0.01829236	0.73109955	4.0155253	8.916916	Multitasking_Scroll
14:37:56.894	0.7350424	3.8763309	8.528407	0.010005973	-0.0053878315	0.01829236	0.73109955	4.0155253	8.916916	Multitasking_Scroll
14:37:56.916	0.7350424	3.8763309	8.528407	0.010005973	-0.0053878315	0.01829236	0.73109955	4.0155253	8.916916	Multitasking_Scroll
14:37:56.937	0.7350424	3.8763309	8.528407	0.010005973	-0.0053878315	0.01829236	0.73109955	4.0155253	8.916916	Multitasking_Scroll
14:37:56.958	0.7350424	3.8763309	8.528407	0.010005973	-0.0053878315	0.01829236	0.73109955	4.0155253	8.916916	Multitasking_Scroll
14:37:56.980	0.7350424	3.8763309	8.528407	0.010005973	-0.0053878315	0.01829236	0.73109955	4.0155253	8.916916	Multitasking_Scroll
14:37:57.001	0.7350424	3.8763309	8.528407	0.010005973	-0.0053878315	0.01829236	0.73109955	4.0155253	8.916916	Multitasking_Scroll
14:37:57.022	0.7039168	3.9146392	8.834874	0.016114626	-0.0029443705	0.008518515	0.7473226	4.019706	8.913688	Multitasking_Scroll
14:37:57.046	0.7039168	3.9146392	8.834874	0.016114626	-0.0029443705	0.008518515	0.7473226	4.019706	8.913688	Multitasking_Scroll
14:37:57.083	0.7039168	3.9146392	8.834874	0.016114626	-0.0029443705	0.008518515	0.7473226	4.019706	8.913688	Multitasking_Scroll
14:37:57.115	0.7039168	3.9146392	8.834874	0.016114626	-0.0029443705	0.008518515	0.7473226	4.019706	8.913688	Multitasking_Scroll
14:37:57.137	0.7039168	3.9146392	8.834874	0.016114626	-0.0029443705	0.008518515	0.7473226	4.019706	8.913688	Multitasking_Scroll
14:37:57.158	0.7039168	3.9146392	8.834874	0.016114626	-0.0029443705	0.008518515	0.7473226	4.019706	8.913688	Multitasking_Scroll
14:37:57.179	0.7039168	3.9146392	8.834874	0.016114626	-0.0029443705	0.008518515	0.7473226	4.019706	8.913688	Multitasking_Scroll
14:37:57.200	0.70870537	3.9457648	8.332076	-0.03336546	-0.0481484	-0.023857342	0.7060226	4.0780177	8.890538	Multitasking_Scroll
14:37:57.221	0.70870537	3.9457648	8.332076	-0.03336546	-0.0481484	-0.023857342	0.7060226	4.0780177	8.890538	Multitasking_Scroll
14:37:57.242	0.70870537	3.9457648	8.332076	-0.03336546	-0.0481484	-0.023857342	0.7060226	4.0780177	8.890538	Multitasking_Scroll
14:37:57.265	0.70870537	3.9457648	8.332076	-0.03336546	-0.0481484	-0.023857342	0.7060226	4.0780177	8.890538	Multitasking_Scroll
14:37:57.286	0.70870537	3.9457648	8.332076	-0.03336546	-0.0481484	-0.023857342	0.7060226	4.0780177	8.890538	Multitasking_Scroll
14:37:57.307	0.70870537	3.9457648	8.332076	-0.03336546	-0.0481484	-0.023857342	0.7060226	4.0780177	8.890538	Multitasking_Scroll
14:37:57.329	0.70870537	3.9457648	8.332076	-0.03336546	-0.0481484	-0.023857342	0.7060226	4.0780177	8.890538	Multitasking_Scroll
14:37:57.355	0.70870537	3.9457648	8.332076	-0.03336546	-0.0481484	-0.023857342	0.7060226	4.0780177	8.890538	Multitasking_Scroll
14:37:57.376	0.9194015	3.8475995	8.28898	0.07414682	0.059974752	0.017070629	0.73307586	4.0211034	8.914241	Multitasking_Scroll
14:37:57.397	0.9194015	3.8475995	8.28898	0.07414682	0.059974752	0.017070629	0.73307586	4.0211034	8.914241	Multitasking_Scroll
14:37:57.418	0.9194015	3.8475995	8.28898	0.07414682	0.059974752	0.017070629	0.73307586	4.0211034	8.914241	Multitasking_Scroll
14:37:57.440	0.9194015	3.8475995	8.28898	0.07414682	0.059974752	0.017070629	0.73307586	4.0211034	8.914241	Multitasking_Scroll
14:37:57.461	0.9194015	3.8475995	8.28898	0.07414682	0.059974752	0.017070629	0.73307586	4.0211034	8.914241	Multitasking_Scroll
14:37:57.482	0.9194015	3.8475995	8.28898	0.07414682	0.059974752	0.017070629	0.73307586	4.0211034	8.914241	Multitasking_Scroll
14:37:57.503	0.9194015	3.8475995	8.28898	0.07414682	0.059974752	0.017070629	0.73307586	4.0211034	8.914241	Multitasking_Scroll
14:37:57.524	0.9194015	3.8475995	8.28898	0.07414682	0.059974752	0.017070629	0.73307586	4.0211034	8.914241	Multitasking_Scroll
14:37:57.546	0.9194015	3.8475995	8.28898	0.07414682	0.059974752	0.017070629	0.73307586	4.0211034	8.914241	Multitasking_Scroll
14:37:57.567	0.51716334	4.008016	8.640938	0.107133545	0.044092253	0.00790765	0.7299197	4.00828	8.920273	Multitasking_Scroll
14:37:57.588	0.51716334	4.008016	8.640938	0.107133545	0.044092253	0.00790765	0.7299197	4.00828	8.920273	Multitasking_Scroll
14:37:57.609	0.51716334	4.008016	8.640938	0.107133545	0.044092253	0.00790765	0.7299197	4.00828	8.920273	Multitasking_Scroll
14:37:57.630	0.51716334	4.008016	8.640938	0.107133545	0.044092253	0.00790765	0.7299197	4.00828	8.920273	Multitasking_Scroll
14:37:57.650	0.51716334	4.008016	8.640938	0.107133545	0.044092253	0.00790765	0.7299197	4.00828	8.920273	Multitasking_Scroll
14:37:57.671	0.51716334	4.008016	8.640938	0.107133545	0.044092253	0.00790765	0.7299197	4.00828	8.920273	Multitasking_Scroll
14:37:57.692	0.51716334	4.008016	8.640938	0.107133545	0.044092253	0.00790765	0.7299197	4.00828	8.920273	Multitasking_Scroll
14:37:57.712	0.51716334	4.008016	8.640938	0.107133545	0.044092253	0.00790765	0.7299197	4.00828	8.920273	Multitasking_Scroll
14:37:57.733	0.6560313	3.8954852	8.521224	0.014892895	0.09845926	0.04028351	0.662992	4.021317	8.919632	Multitasking_Scroll
14:37:57.754	0.6560313	3.8954852	8.521224	0.014892895	0.09845926	0.04028351	0.662992	4.021317	8.919632	Multitasking_Scroll
14:37:57.775	0.6560313	3.8954852	8.521224	0.014892895	0.09845926	0.04028351	0.662992	4.021317	8.919632	Multitasking_Scroll
14:37:57.796	0.6560313	3.8954852	8.521224	0.014892895	0.09845926	0.04028351	0.662992	4.021317	8.919632	Multitasking_Scroll
14:37:57.833	0.6560313	3.8954852	8.521224	0.014892895	0.09845926	0.04028351	0.662992	4.021317	8.919632	Multitasking_Scroll
14:37:57.866	0.6560313	3.8954852	8.521224	0.014892895	0.09845926	0.04028351	0.662992	4.021317	8.919632	Multitasking_Scroll
14:37:57.900	0.6560313	3.8954852	8.521224	0.014892895	0.09845926	0.04028351	0.662992	4.021317	8.919632	Multitasking_Scroll
14:37:57.933	0.5913859	3.8859081	8.796566	-0.0028221975	-0.006609562	0.010961977	0.68393505	3.9893713	8.932386	Multitasking_Scroll
14:37:57.966	0.5913859	3.8859081	8.796566	-0.0028221975	-0.006609562	0.010961977	0.68393505	3.9893713	8.932386	Multitasking_Scroll
14:37:57.987	0.5913859	3.8859081	8.796566	-0.0028221975	-0.006609562	0.010961977	0.68393505	3.9893713	8.932386	Multitasking_Scroll
14:37:58.008	0.5913859	3.8859081	8.796566	-0.0028221975	-0.006609562	0.010961977	0.68393505	3.9893713	8.932386	Multitasking_Scroll
14:37:58.028	0.5913859	3.8859081	8.796566	-0.0028221975	-0.006609562	0.010961977	0.68393505	3.9893713	8.932386	Multitasking_Scroll
14:37:58.049	0.5913859	3.8859081	8.796566	-0.0028221975	-0.006609562	0.010961977	0.68393505	3.9893713	8.932386	Multitasking_Scroll
14:37:58.070	0.5913859	3.8859081	8.796566	-0.0028221975	-0.006609562	0.010961977	0.68393505	3.9893713	8.932386	Multitasking_Scroll
14:37:58.091	0.65124273	3.9074564	8.947405	0.055209998	0.053255234	0.006075055	0.61821234	4.0218654	8.922598	Multitasking_Scroll
14:37:58.112	0.65124273	3.9074564	8.947405	0.055209998	0.053255234	0.006075055	0.61821234	4.0218654	8.922598	Multitasking_Scroll
14:37:58.132	0.65124273	3.9074564	8.947405	0.055209998	0.053255234	0.006075055	0.61821234	4.0218654	8.922598	Multitasking_Scroll
14:37:58.153	0.65124273	3.9074564	8.947405	0.055209998	0.053255234	0.006075055	0.61821234	4.0218654	8.922598	Multitasking_Scroll
14:37:58.174	0.65124273	3.9074564	8.947405	0.055209998	0.053255234	0.006075055	0.61821234	4.0218654	8.922598	Multitasking_Scroll
14:37:58.195	0.65124273	3.9074564	8.947405	0.055209998	0.053255234	0.006075055	0.61821234	4.0218654	8.922598	Multitasking_Scroll
14:37:58.216	0.65124273	3.9074564	8.947405	0.055209998	0.053255234	0.006075055	0.61821234	4.0218654	8.922598	Multitasking_Scroll
14:37:58.237	0.65124273	3.9074564	8.947405	0.055209998	0.053255234	0.006075055	0.61821234	4.0218654	8.922598	Multitasking_Scroll
14:37:58.258	0.65124273	3.9074564	8.947405	0.055209998	0.053255234	0.006075055	0.61821234	4.0218654	8.922598	Multitasking_Scroll
14:37:58.279	0.7206767	3.703943	8.458973	0.032607988	0.04592485	0.008518515	0.6190138	3.9770803	8.9425955	Multitasking_Scroll
14:37:58.300	0.7206767	3.703943	8.458973	0.032607988	0.04592485	0.008518515	0.6190138	3.9770803	8.9425955	Multitasking_Scroll
14:37:58.321	0.7206767	3.703943	8.458973	0.032607988	0.04592485	0.008518515	0.6190138	3.9770803	8.9425955	Multitasking_Scroll
14:37:58.342	0.7206767	3.703943	8.458973	0.032607988	0.04592485	0.008518515	0.6190138	3.9770803	8.9425955	Multitasking_Scroll
14:37:58.363	0.7206767	3.703943	8.458973	0.032607988	0.04592485	0.008518515	0.6190138	3.9770803	8.9425955	Multitasking_Scroll
14:37:58.384	0.7206767	3.703943	8.458973	0.032607988	0.04592485	0.008518515	0.6190138	3.9770803	8.9425955	Multitasking_Scroll
14:37:58.405	0.7206767	3.703943	8.458973	0.032607988	0.04592485	0.008518515	0.6190138	3.9770803	8.9425955	Multitasking_Scroll
14:37:58.426	0.7206767	3.703943	8.458973	0.032607988	0.04592485	0.008518515	0.6190138	3.9770803	8.9425955	Multitasking_Scroll
14:37:58.447	0.7206767	3.703943	8.458973	0.032607988	0.04592485	0.008518515	0.6190138	3.9770803	8.9425955	Multitasking_Scroll
14:37:58.469	0.6105401	3.8523881	8.760652	0.01550376	-0.01455081	0.015238034	0.6520634	3.9619963	8.946941	Multitasking_Scroll
14:37:58.490	0.6105401	3.8523881	8.760652	0.01550376	-0.01455081	0.015238034	0.6520634	3.9619963	8.946941	Multitasking_Scroll
14:37:58.512	0.6105401	3.8523881	8.760652	0.01550376	-0.01455081	0.015238034	0.6520634	3.9619963	8.946941	Multitasking_Scroll
14:37:58.534	0.6105401	3.8523881	8.760652	0.01550376	-0.01455081	0.015238034	0.6520634	3.9619963	8.946941	Multitasking_Scroll
14:37:58.553	0.6105401	3.8523881	8.760652	0.01550376	-0.01455081	0.015238034	0.6520634	3.9619963	8.946941	Multitasking_Scroll
14:37:58.574	0.6105401	3.8523881	8.760652	0.01550376	-0.01455081	0.015238034	0.6520634	3.9619963	8.946941	Multitasking_Scroll
14:37:58.594	0.6105401	3.8523881	8.760652	0.01550376	-0.01455081	0.015238034	0.6520634	3.9619963	8.946941	Multitasking_Scroll
14:37:58.615	0.6105401	3.8523881	8.760652	0.01550376	-0.01455081	0.015238034	0.6520634	3.9619963	8.946941	Multitasking_Scroll
14:37:58.638	0.57462597	3.8452053	8.676852	0.05276654	0.028209757	0.00057726767	0.6219104	4.015681	8.925129	Multitasking_Scroll
14:37:58.660	0.57462597	3.8452053	8.676852	0.05276654	0.028209757	0.00057726767	0.6219104	4.015681	8.925129	Multitasking_Scroll
14:37:58.681	0.57462597	3.8452053	8.676852	0.05276654	0.028209757	0.00057726767	0.6219104	4.015681	8.925129	Multitasking_Scroll
14:37:58.702	0.57462597	3.8452053	8.676852	0.05276654	0.028209757	0.00057726767	0.6219104	4.015681	8.925129	Multitasking_Scroll
14:37:58.723	0.57462597	3.8452053	8.676852	0.05276654	0.028209757	0.00057726767	0.6219104	4.015681	8.925129	Multitasking_Scroll
14:37:58.744	0.57462597	3.8452053	8.676852	0.05276654	0.028209757	0.00057726767	0.6219104	4.015681	8.925129	Multitasking_Scroll
14:37:58.765	0.57462597	3.8452053	8.676852	0.05276654	0.028209757	0.00057726767	0.6219104	4.015681	8.925129	Multitasking_Scroll
14:37:58.788	0.57462597	3.8452053	8.676852	0.05276654	0.028209757	0.00057726767	0.6219104	4.015681	8.925129	Multitasking_Scroll
14:37:58.810	0.6105401	3.8356283	8.636149	-0.023591615	-0.023102924	0.006075055	0.6035344	4.001314	8.932838	Multitasking_Scroll
14:37:58.840	0.6105401	3.8356283	8.636149	-0.023591615	-0.023102924	0.006075055	0.6035344	4.001314	8.932838	Multitasking_Scroll
14:37:58.871	0.6105401	3.8356283	8.636149	-0.023591615	-0.023102924	0.006075055	0.6035344	4.001314	8.932838	Multitasking_Scroll
14:37:58.904	0.6105401	3.8356283	8.636149	-0.023591615	-0.023102924	0.006075055	0.6035344	4.001314	8.932838	Multitasking_Scroll
14:37:58.938	0.6105401	3.8356283	8.636149	-0.023591615	-0.023102924	0.006075055	0.6035344	4.001314	8.932838	Multitasking_Scroll
14:37:58.971	0.6105401	3.8356283	8.636149	-0.023591615	-0.023102924	0.006075055	0.6035344	4.001314	8.932838	Multitasking_Scroll
14:37:59.004	0.5985687	3.9002736	8.518829	0.021612411	0.007440339	0.021346685	0.6295953	3.994194	8.934226	Multitasking_Scroll
14:37:59.025	0.5985687	3.9002736	8.518829	0.021612411	0.007440339	0.021346685	0.6295953	3.994194	8.934226	Multitasking_Scroll
14:37:59.046	0.5985687	3.9002736	8.518829	0.021612411	0.007440339	0.021346685	0.6295953	3.994194	8.934226	Multitasking_Scroll
14:37:59.067	0.5985687	3.9002736	8.518829	0.021612411	0.007440339	0.021346685	0.6295953	3.994194	8.934226	Multitasking_Scroll
14:37:59.089	0.5985687	3.9002736	8.518829	0.021612411	0.007440339	0.021346685	0.6295953	3.994194	8.934226	Multitasking_Scroll
14:37:59.110	0.5985687	3.9002736	8.518829	0.021612411	0.007440339	0.021346685	0.6295953	3.994194	8.934226	Multitasking_Scroll
14:37:59.131	0.5985687	3.9002736	8.518829	0.021612411	0.007440339	0.021346685	0.6295953	3.994194	8.934226	Multitasking_Scroll
14:37:59.151	0.5985687	3.9002736	8.518829	0.021612411	0.007440339	0.021346685	0.6295953	3.994194	8.934226	Multitasking_Scroll
14:37:59.172	0.5913859	3.8859081	8.73192	-0.018093828	0.003164282	0.017070629	0.5943529	4.0182643	8.925843	Multitasking_Scroll
14:37:59.193	0.5913859	3.8859081	8.73192	-0.018093828	0.003164282	0.017070629	0.5943529	4.0182643	8.925843	Multitasking_Scroll
14:37:59.213	0.5913859	3.8859081	8.73192	-0.018093828	0.003164282	0.017070629	0.5943529	4.0182643	8.925843	Multitasking_Scroll
14:37:59.234	0.5913859	3.8859081	8.73192	-0.018093828	0.003164282	0.017070629	0.5943529	4.0182643	8.925843	Multitasking_Scroll
14:37:59.256	0.5913859	3.8859081	8.73192	-0.018093828	0.003164282	0.017070629	0.5943529	4.0182643	8.925843	Multitasking_Scroll
14:37:59.277	0.5913859	3.8859081	8.73192	-0.018093828	0.003164282	0.017070629	0.5943529	4.0182643	8.925843	Multitasking_Scroll
14:37:59.298	0.5913859	3.8859081	8.73192	-0.018093828	0.003164282	0.017070629	0.5943529	4.0182643	8.925843	Multitasking_Scroll
14:37:59.318	0.5913859	3.8859081	8.73192	-0.018093828	0.003164282	0.017070629	0.5943529	4.0182643	8.925843	Multitasking_Scroll
14:37:59.339	0.5913859	3.8859081	8.73192	-0.018093828	0.003164282	0.017070629	0.5943529	4.0182643	8.925843	Multitasking_Scroll
14:37:59.373	0.57462597	3.806897	8.669669	-0.025424212	-0.0053878315	0.0072967852	0.5853718	4.009469	8.93039	Multitasking_Scroll
14:37:59.406	0.57462597	3.806897	8.669669	-0.025424212	-0.0053878315	0.0072967852	0.5853718	4.009469	8.93039	Multitasking_Scroll
14:37:59.439	0.57462597	3.806897	8.669669	-0.025424212	-0.0053878315	0.0072967852	0.5853718	4.009469	8.93039	Multitasking_Scroll
14:37:59.473	0.57462597	3.806897	8.669669	-0.025424212	-0.0053878315	0.0072967852	0.5853718	4.009469	8.93039	Multitasking_Scroll
14:37:59.509	0.57462597	3.806897	8.669669	-0.025424212	-0.0053878315	0.0072967852	0.5853718	4.009469	8.93039	Multitasking_Scroll
14:37:59.529	0.57462597	3.806897	8.669669	-0.025424212	-0.0053878315	0.0072967852	0.5853718	4.009469	8.93039	Multitasking_Scroll
14:37:59.550	0.57223165	3.9409764	8.865999	0.19509815	0.10456791	0.018903226	0.60570204	4.061956	8.905279	Multitasking_Scroll
14:37:59.571	0.57223165	3.9409764	8.865999	0.19509815	0.10456791	0.018903226	0.60570204	4.061956	8.905279	Multitasking_Scroll
14:37:59.590	0.57223165	3.9409764	8.865999	0.19509815	0.10456791	0.018903226	0.60570204	4.061956	8.905279	Multitasking_Scroll
14:37:59.611	0.57223165	3.9409764	8.865999	0.19509815	0.10456791	0.018903226	0.60570204	4.061956	8.905279	Multitasking_Scroll
14:37:59.632	0.57223165	3.9409764	8.865999	0.19509815	0.10456791	0.018903226	0.60570204	4.061956	8.905279	Multitasking_Scroll
14:37:59.653	0.57223165	3.9409764	8.865999	0.19509815	0.10456791	0.018903226	0.60570204	4.061956	8.905279	Multitasking_Scroll
14:37:59.675	0.57223165	3.9409764	8.865999	0.19509815	0.10456791	0.018903226	0.60570204	4.061956	8.905279	Multitasking_Scroll
14:37:59.696	0.57223165	3.9409764	8.865999	0.19509815	0.10456791	0.018903226	0.60570204	4.061956	8.905279	Multitasking_Scroll
14:37:59.717	0.74701375	3.962525	8.514041	-0.026035076	0.0062186085	0.016459765	0.56509906	4.0808363	8.899316	Multitasking_Scroll
14:37:59.738	0.74701375	3.962525	8.514041	-0.026035076	0.0062186085	0.016459765	0.56509906	4.0808363	8.899316	Multitasking_Scroll
14:37:59.759	0.74701375	3.962525	8.514041	-0.026035076	0.0062186085	0.016459765	0.56509906	4.0808363	8.899316	Multitasking_Scroll
14:37:59.791	0.74701375	3.962525	8.514041	-0.026035076	0.0062186085	0.016459765	0.56509906	4.0808363	8.899316	Multitasking_Scroll
14:37:59.824	0.74701375	3.962525	8.514041	-0.026035076	0.0062186085	0.016459765	0.56509906	4.0808363	8.899316	Multitasking_Scroll
14:37:59.858	0.74701375	3.962525	8.514041	-0.026035076	0.0062186085	0.016459765	0.56509906	4.0808363	8.899316	Multitasking_Scroll
14:37:59.891	0.6153286	3.921822	8.717555	0.03444058	0.029431488	0.014627169	0.5940555	4.066999	8.903763	Multitasking_Scroll
14:37:59.925	0.6153286	3.921822	8.717555	0.03444058	0.029431488	0.014627169	0.5940555	4.066999	8.903763	Multitasking_Scroll
14:37:59.946	0.6153286	3.921822	8.717555	0.03444058	0.029431488	0.014627169	0.5940555	4.066999	8.903763	Multitasking_Scroll
14:37:59.975	0.6153286	3.921822	8.717555	0.03444058	0.029431488	0.014627169	0.5940555	4.066999	8.903763	Multitasking_Scroll
14:37:59.996	0.6153286	3.921822	8.717555	0.03444058	0.029431488	0.014627169	0.5940555	4.066999	8.903763	Multitasking_Scroll
14:38:00.017	0.6153286	3.921822	8.717555	0.03444058	0.029431488	0.014627169	0.5940555	4.066999	8.903763	Multitasking_Scroll
14:38:00.038	0.6153286	3.921822	8.717555	0.03444058	0.029431488	0.014627169	0.5940555	4.066999	8.903763	Multitasking_Scroll
14:38:00.060	0.6153286	3.921822	8.717555	0.03444058	0.029431488	0.014627169	0.5940555	4.066999	8.903763	Multitasking_Scroll
14:38:00.081	0.52674043	3.9792848	8.839663	-0.03336546	-0.010274754	0.023179282	0.5642693	4.096839	8.892014	Multitasking_Scroll
14:38:00.102	0.52674043	3.9792848	8.839663	-0.03336546	-0.010274754	0.023179282	0.5642693	4.096839	8.892014	Multitasking_Scroll
14:38:00.123	0.52674043	3.9792848	8.839663	-0.03336546	-0.010274754	0.023179282	0.5642693	4.096839	8.892014	Multitasking_Scroll
14:38:00.144	0.52674043	3.9792848	8.839663	-0.03336546	-0.010274754	0.023179282	0.5642693	4.096839	8.892014	Multitasking_Scroll
14:38:00.165	0.52674043	3.9792848	8.839663	-0.03336546	-0.010274754	0.023179282	0.5642693	4.096839	8.892014	Multitasking_Scroll
14:38:00.186	0.52674043	3.9792848	8.839663	-0.03336546	-0.010274754	0.023179282	0.5642693	4.096839	8.892014	Multitasking_Scroll
14:38:00.207	0.52674043	3.9792848	8.839663	-0.03336546	-0.010274754	0.023179282	0.5642693	4.096839	8.892014	Multitasking_Scroll
14:38:00.228	0.52674043	3.9792848	8.839663	-0.03336546	-0.010274754	0.023179282	0.5642693	4.096839	8.892014	Multitasking_Scroll
14:38:00.249	0.52674043	3.9792848	8.839663	-0.03336546	-0.010274754	0.023179282	0.5642693	4.096839	8.892014	Multitasking_Scroll
14:38:00.271	0.53871185	3.955342	8.583475	-0.030311134	-0.065252624	-0.0024770587	0.5714302	4.08487	8.897059	Multitasking_Scroll
14:38:00.292	0.53871185	3.955342	8.583475	-0.030311134	-0.065252624	-0.0024770587	0.5714302	4.08487	8.897059	Multitasking_Scroll
14:38:00.314	0.53871185	3.955342	8.583475	-0.030311134	-0.065252624	-0.0024770587	0.5714302	4.08487	8.897059	Multitasking_Scroll
14:38:00.336	0.53871185	3.955342	8.583475	-0.030311134	-0.065252624	-0.0024770587	0.5714302	4.08487	8.897059	Multitasking_Scroll
14:38:00.357	0.53871185	3.955342	8.583475	-0.030311134	-0.065252624	-0.0024770587	0.5714302	4.08487	8.897059	Multitasking_Scroll
14:38:00.379	0.53871185	3.955342	8.583475	-0.030311134	-0.065252624	-0.0024770587	0.5714302	4.08487	8.897059	Multitasking_Scroll
14:38:00.400	0.53871185	3.955342	8.583475	-0.030311134	-0.065252624	-0.0024770587	0.5714302	4.08487	8.897059	Multitasking_Scroll
14:38:00.421	0.53871185	3.955342	8.583475	-0.030311134	-0.065252624	-0.0024770587	0.5714302	4.08487	8.897059	Multitasking_Scroll
14:38:00.442	0.6560313	3.9984388	8.636149	0.10224663	0.0098838	-0.0006444628	0.5906127	4.0847216	8.895874	Multitasking_Scroll
14:38:00.463	0.6560313	3.9984388	8.636149	0.10224663	0.0098838	-0.0006444628	0.5906127	4.0847216	8.895874	Multitasking_Scroll
14:38:00.484	0.6560313	3.9984388	8.636149	0.10224663	0.0098838	-0.0006444628	0.5906127	4.0847216	8.895874	Multitasking_Scroll
14:38:00.505	0.6560313	3.9984388	8.636149	0.10224663	0.0098838	-0.0006444628	0.5906127	4.0847216	8.895874	Multitasking_Scroll
14:38:00.526	0.6560313	3.9984388	8.636149	0.10224663	0.0098838	-0.0006444628	0.5906127	4.0847216	8.895874	Multitasking_Scroll
14:38:00.547	0.6560313	3.9984388	8.636149	0.10224663	0.0098838	-0.0006444628	0.5906127	4.0847216	8.895874	Multitasking_Scroll
14:38:00.569	0.6560313	3.9984388	8.636149	0.10224663	0.0098838	-0.0006444628	0.5906127	4.0847216	8.895874	Multitasking_Scroll
14:38:00.591	0.6560313	3.9984388	8.636149	0.10224663	0.0098838	-0.0006444628	0.5906127	4.0847216	8.895874	Multitasking_Scroll
14:38:00.613	0.6656084	3.8787253	8.856422	-0.03458719	-0.0090530235	0.009740246	0.57057434	4.0715165	8.903233	Multitasking_Scroll
14:38:00.634	0.6656084	3.8787253	8.856422	-0.03458719	-0.0090530235	0.009740246	0.57057434	4.0715165	8.903233	Multitasking_Scroll
14:38:00.655	0.6656084	3.8787253	8.856422	-0.03458719	-0.0090530235	0.009740246	0.57057434	4.0715165	8.903233	Multitasking_Scroll
14:38:00.676	0.6656084	3.8787253	8.856422	-0.03458719	-0.0090530235	0.009740246	0.57057434	4.0715165	8.903233	Multitasking_Scroll
14:38:00.697	0.6656084	3.8787253	8.856422	-0.03458719	-0.0090530235	0.009740246	0.57057434	4.0715165	8.903233	Multitasking_Scroll
14:38:00.718	0.6656084	3.8787253	8.856422	-0.03458719	-0.0090530235	0.009740246	0.57057434	4.0715165	8.903233	Multitasking_Scroll
14:38:00.763	0.6656084	3.8787253	8.856422	-0.03458719	-0.0090530235	0.009740246	0.57057434	4.0715165	8.903233	Multitasking_Scroll
14:38:00.801	0.5458947	3.955342	8.760652	0.004508185	-0.07136127	0.0048533245	0.5965568	4.0397034	8.916013	Multitasking_Scroll
14:38:00.822	0.5458947	3.955342	8.760652	0.004508185	-0.07136127	0.0048533245	0.5965568	4.0397034	8.916013	Multitasking_Scroll
14:38:00.844	0.5458947	3.955342	8.760652	0.004508185	-0.07136127	0.0048533245	0.5965568	4.0397034	8.916013	Multitasking_Scroll
14:38:00.865	0.5458947	3.955342	8.760652	0.004508185	-0.07136127	0.0048533245	0.5965568	4.0397034	8.916013	Multitasking_Scroll
14:38:00.885	0.5458947	3.955342	8.760652	0.004508185	-0.07136127	0.0048533245	0.5965568	4.0397034	8.916013	Multitasking_Scroll
14:38:00.907	0.5458947	3.955342	8.760652	0.004508185	-0.07136127	0.0048533245	0.5965568	4.0397034	8.916013	Multitasking_Scroll
14:38:00.928	0.5458947	3.955342	8.760652	0.004508185	-0.07136127	0.0048533245	0.5965568	4.0397034	8.916013	Multitasking_Scroll
14:38:00.950	0.5458947	3.955342	8.760652	0.004508185	-0.07136127	0.0048533245	0.5965568	4.0397034	8.916013	Multitasking_Scroll
14:38:00.972	0.68236834	3.9768906	8.250671	0.13034642	0.025766296	0.0072967852	0.60826516	4.0775223	8.897987	Multitasking_Scroll
14:38:00.992	0.68236834	3.9768906	8.250671	0.13034642	0.025766296	0.0072967852	0.60826516	4.0775223	8.897987	Multitasking_Scroll
14:38:01.014	0.68236834	3.9768906	8.250671	0.13034642	0.025766296	0.0072967852	0.60826516	4.0775223	8.897987	Multitasking_Scroll
14:38:01.035	0.68236834	3.9768906	8.250671	0.13034642	0.025766296	0.0072967852	0.60826516	4.0775223	8.897987	Multitasking_Scroll
14:38:01.056	0.68236834	3.9768906	8.250671	0.13034642	0.025766296	0.0072967852	0.60826516	4.0775223	8.897987	Multitasking_Scroll
14:38:01.077	0.68236834	3.9768906	8.250671	0.13034642	0.025766296	0.0072967852	0.60826516	4.0775223	8.897987	Multitasking_Scroll
14:38:01.098	0.68236834	3.9768906	8.250671	0.13034642	0.025766296	0.0072967852	0.60826516	4.0775223	8.897987	Multitasking_Scroll
14:38:01.120	0.68236834	3.9768906	8.250671	0.13034642	0.025766296	0.0072967852	0.60826516	4.0775223	8.897987	Multitasking_Scroll
14:38:01.142	0.68236834	3.9768906	8.250671	0.13034642	0.025766296	0.0072967852	0.60826516	4.0775223	8.897987	Multitasking_Scroll
14:38:01.164	0.5698374	3.9792848	8.688824	-0.03458719	-0.02982244	0.014016303	0.59232527	4.0637016	8.905382	Multitasking_Scroll
14:38:01.186	0.5698374	3.9792848	8.688824	-0.03458719	-0.02982244	0.014016303	0.59232527	4.0637016	8.905382	Multitasking_Scroll
14:38:01.206	0.5698374	3.9792848	8.688824	-0.03458719	-0.02982244	0.014016303	0.59232527	4.0637016	8.905382	Multitasking_Scroll
14:38:01.227	0.5698374	3.9792848	8.688824	-0.03458719	-0.02982244	0.014016303	0.59232527	4.0637016	8.905382	Multitasking_Scroll
14:38:01.247	0.5698374	3.9792848	8.688824	-0.03458719	-0.02982244	0.014016303	0.59232527	4.0637016	8.905382	Multitasking_Scroll
14:38:01.269	0.5698374	3.9792848	8.688824	-0.03458719	-0.02982244	0.014016303	0.59232527	4.0637016	8.905382	Multitasking_Scroll
14:38:01.290	0.5698374	3.9792848	8.688824	-0.03458719	-0.02982244	0.014016303	0.59232527	4.0637016	8.905382	Multitasking_Scroll
14:38:01.311	0.5698374	3.9792848	8.688824	-0.03458719	-0.02982244	0.014016303	0.59232527	4.0637016	8.905382	Multitasking_Scroll
14:38:01.331	0.5794145	3.9409764	8.58587	0.017336356	-0.040818017	-0.0006444628	0.59232527	4.0637016	8.905382	Multitasking_Scroll
14:38:01.352	0.5794145	3.9409764	8.58587	0.017336356	-0.040818017	-0.0006444628	0.6220931	4.0591364	8.905436	Multitasking_Scroll
14:38:01.373	0.5794145	3.9409764	8.58587	0.017336356	-0.040818017	-0.0006444628	0.6220931	4.0591364	8.905436	Multitasking_Scroll
14:38:01.394	0.5794145	3.9409764	8.58587	0.017336356	-0.040818017	-0.0006444628	0.6220931	4.0591364	8.905436	Multitasking_Scroll
14:38:01.415	0.5794145	3.9409764	8.58587	0.017336356	-0.040818017	-0.0006444628	0.6220931	4.0591364	8.905436	Multitasking_Scroll
14:38:01.436	0.5794145	3.9409764	8.58587	0.017336356	-0.040818017	-0.0006444628	0.6220931	4.0591364	8.905436	Multitasking_Scroll
14:38:01.458	0.5794145	3.9409764	8.58587	0.017336356	-0.040818017	-0.0006444628	0.6220931	4.0591364	8.905436	Multitasking_Scroll
14:38:01.479	0.5794145	3.9409764	8.58587	0.017336356	-0.040818017	-0.0006444628	0.6220931	4.0591364	8.905436	Multitasking_Scroll
14:38:01.500	0.5794145	3.9409764	8.58587	0.017336356	-0.040818017	-0.0006444628	0.6220931	4.0591364	8.905436	Multitasking_Scroll
14:38:01.521	0.47885495	3.991256	8.573898	0.011838568	0.017214183	0.008518515	0.6216309	4.070024	8.900497	Multitasking_Scroll
14:38:01.542	0.47885495	3.991256	8.573898	0.011838568	0.017214183	0.008518515	0.6216309	4.070024	8.900497	Multitasking_Scroll
14:38:01.563	0.47885495	3.991256	8.573898	0.011838568	0.017214183	0.008518515	0.6216309	4.070024	8.900497	Multitasking_Scroll
14:38:01.585	0.47885495	3.991256	8.573898	0.011838568	0.017214183	0.008518515	0.6216309	4.070024	8.900497	Multitasking_Scroll
14:38:01.615	0.47885495	3.991256	8.573898	0.011838568	0.017214183	0.008518515	0.6216309	4.070024	8.900497	Multitasking_Scroll
14:38:01.649	0.47885495	3.991256	8.573898	0.011838568	0.017214183	0.008518515	0.6216309	4.070024	8.900497	Multitasking_Scroll
14:38:01.682	0.47885495	3.991256	8.573898	0.011838568	0.017214183	0.008518515	0.6216309	4.070024	8.900497	Multitasking_Scroll
14:38:01.718	0.38308397	3.8260512	7.8292785	0.37285993	0.09051801	0.03661832	0.47823608	4.0106173	8.936254	Multitasking_Scroll
14:38:01.751	0.38308397	3.8260512	7.8292785	0.37285993	0.09051801	0.03661832	0.47823608	4.0106173	8.936254	Multitasking_Scroll
14:38:01.784	0.38308397	3.8260512	7.8292785	0.37285993	0.09051801	0.03661832	0.47823608	4.0106173	8.936254	Multitasking_Scroll
14:38:01.818	0.38308397	3.8260512	7.8292785	0.37285993	0.09051801	0.03661832	0.47823608	4.0106173	8.936254	Multitasking_Scroll
14:38:01.855	0.38308397	3.8260512	7.8292785	0.37285993	0.09051801	0.03661832	0.47823608	4.0106173	8.936254	Multitasking_Scroll
14:38:01.877	0.09577099	4.0199876	9.000079	0.016114626	-0.08480032	0.025622744	0.52446467	3.956787	8.95763	Multitasking_Scroll
14:38:01.899	0.09577099	4.0199876	9.000079	0.016114626	-0.08480032	0.025622744	0.52446467	3.956787	8.95763	Multitasking_Scroll
14:38:01.921	0.09577099	4.0199876	9.000079	0.016114626	-0.08480032	0.025622744	0.52446467	3.956787	8.95763	Multitasking_Scroll
14:38:01.943	0.09577099	4.0199876	9.000079	0.016114626	-0.08480032	0.025622744	0.52446467	3.956787	8.95763	Multitasking_Scroll
14:38:01.966	0.09577099	4.0199876	9.000079	0.016114626	-0.08480032	0.025622744	0.52446467	3.956787	8.95763	Multitasking_Scroll
14:38:01.988	0.09577099	4.0199876	9.000079	0.016114626	-0.08480032	0.025622744	0.52446467	3.956787	8.95763	Multitasking_Scroll
14:38:02.011	0.09577099	4.0199876	9.000079	0.016114626	-0.08480032	0.025622744	0.52446467	3.956787	8.95763	Multitasking_Scroll
14:38:02.034	0.09577099	4.0199876	9.000079	0.016114626	-0.08480032	0.025622744	0.52446467	3.956787	8.95763	Multitasking_Scroll
14:38:02.056	0.7134939	3.7757714	8.607418	0.019779818	-0.056089647	0.10808955	0.5474474	4.006002	8.934351	Multitasking_Scroll
14:38:02.079	0.7134939	3.7757714	8.607418	0.019779818	-0.056089647	0.10808955	0.5474474	4.006002	8.934351	Multitasking_Scroll
14:38:02.101	0.7134939	3.7757714	8.607418	0.019779818	-0.056089647	0.10808955	0.5474474	4.006002	8.934351	Multitasking_Scroll
14:38:02.125	0.7134939	3.7757714	8.607418	0.019779818	-0.056089647	0.10808955	0.5474474	4.006002	8.934351	Multitasking_Scroll
14:38:02.148	0.7134939	3.7757714	8.607418	0.019779818	-0.056089647	0.10808955	0.5474474	4.006002	8.934351	Multitasking_Scroll
14:38:02.171	0.7134939	3.7757714	8.607418	0.019779818	-0.056089647	0.10808955	0.5474474	4.006002	8.934351	Multitasking_Scroll
14:38:02.194	0.7134939	3.7757714	8.607418	0.019779818	-0.056089647	0.10808955	0.5474474	4.006002	8.934351	Multitasking_Scroll
14:38:02.216	0.7134939	3.7757714	8.607418	0.019779818	-0.056089647	0.10808955	0.5474474	4.006002	8.934351	Multitasking_Scroll
14:38:02.239	0.7015225	3.7518287	8.796566	-0.01931556	0.016603317	0.04455957	0.5932927	3.9915097	8.937909	Multitasking_Scroll
14:38:02.262	0.7015225	3.7518287	8.796566	-0.01931556	0.016603317	0.04455957	0.5932927	3.9915097	8.937909	Multitasking_Scroll
14:38:02.284	0.7015225	3.7518287	8.796566	-0.01931556	0.016603317	0.04455957	0.5932927	3.9915097	8.937909	Multitasking_Scroll
14:38:02.307	0.7015225	3.7518287	8.796566	-0.01931556	0.016603317	0.04455957	0.5932927	3.9915097	8.937909	Multitasking_Scroll
14:38:02.329	0.7015225	3.7518287	8.796566	-0.01931556	0.016603317	0.04455957	0.5932927	3.9915097	8.937909	Multitasking_Scroll
14:38:02.353	0.7015225	3.7518287	8.796566	-0.01931556	0.016603317	0.04455957	0.5932927	3.9915097	8.937909	Multitasking_Scroll
14:38:02.376	0.7015225	3.7518287	8.796566	-0.01931556	0.016603317	0.04455957	0.5932927	3.9915097	8.937909	Multitasking_Scroll
14:38:02.399	0.7015225	3.7518287	8.796566	-0.01931556	0.016603317	0.04455957	0.5932927	3.9915097	8.937909	Multitasking_Scroll
14:38:02.421	0.4956149	3.8978794	8.60263	0.0014538594	-0.0090530235	0.032953124	0.6000745	3.9986281	8.934274	Multitasking_Scroll
14:38:02.443	0.4956149	3.8978794	8.60263	0.0014538594	-0.0090530235	0.032953124	0.6000745	3.9986281	8.934274	Multitasking_Scroll
14:38:02.466	0.4956149	3.8978794	8.60263	0.0014538594	-0.0090530235	0.032953124	0.6000745	3.9986281	8.934274	Multitasking_Scroll
14:38:02.488	0.4956149	3.8978794	8.60263	0.0014538594	-0.0090530235	0.032953124	0.6000745	3.9986281	8.934274	Multitasking_Scroll
14:38:02.511	0.4956149	3.8978794	8.60263	0.0014538594	-0.0090530235	0.032953124	0.6000745	3.9986281	8.934274	Multitasking_Scroll
14:38:02.533	0.4956149	3.8978794	8.60263	0.0014538594	-0.0090530235	0.032953124	0.6000745	3.9986281	8.934274	Multitasking_Scroll
14:38:02.556	0.4956149	3.8978794	8.60263	0.0014538594	-0.0090530235	0.032953124	0.6000745	3.9986281	8.934274	Multitasking_Scroll
14:38:02.578	0.4956149	3.8978794	8.60263	0.0014538594	-0.0090530235	0.032953124	0.6000745	3.9986281	8.934274	Multitasking_Scroll
14:38:02.601	0.57462597	3.921822	8.56911	0.014282029	0.0019425515	0.035396587	0.59921056	4.016675	8.926232	Multitasking_Scroll
14:38:02.623	0.57462597	3.921822	8.56911	0.014282029	0.0019425515	0.035396587	0.59921056	4.016675	8.926232	Multitasking_Scroll
14:38:02.645	0.57462597	3.921822	8.56911	0.014282029	0.0019425515	0.035396587	0.59921056	4.016675	8.926232	Multitasking_Scroll
14:38:02.668	0.57462597	3.921822	8.56911	0.014282029	0.0019425515	0.035396587	0.59921056	4.016675	8.926232	Multitasking_Scroll
14:38:02.691	0.57462597	3.921822	8.56911	0.014282029	0.0019425515	0.035396587	0.59921056	4.016675	8.926232	Multitasking_Scroll
14:38:02.714	0.57462597	3.921822	8.56911	0.014282029	0.0019425515	0.035396587	0.59921056	4.016675	8.926232	Multitasking_Scroll
14:38:02.736	0.57462597	3.921822	8.56911	0.014282029	0.0019425515	0.035396587	0.59921056	4.016675	8.926232	Multitasking_Scroll
14:38:02.759	0.57462597	3.921822	8.56911	0.014282029	0.0019425515	0.035396587	0.59921056	4.016675	8.926232	Multitasking_Scroll
14:38:02.782	0.47167215	3.8547823	8.861211	0.0032864548	0.0043860124	0.021957552	0.61697274	4.009583	8.928212	Multitasking_Scroll
14:38:02.804	0.47167215	3.8547823	8.861211	0.0032864548	0.0043860124	0.021957552	0.61697274	4.009583	8.928212	Multitasking_Scroll
14:38:02.826	0.47167215	3.8547823	8.861211	0.0032864548	0.0043860124	0.021957552	0.61697274	4.009583	8.928212	Multitasking_Scroll
14:38:02.849	0.47167215	3.8547823	8.861211	0.0032864548	0.0043860124	0.021957552	0.61697274	4.009583	8.928212	Multitasking_Scroll
14:38:02.873	0.47167215	3.8547823	8.861211	0.0032864548	0.0043860124	0.021957552	0.61697274	4.009583	8.928212	Multitasking_Scroll
14:38:02.895	0.47167215	3.8547823	8.861211	0.0032864548	0.0043860124	0.021957552	0.61697274	4.009583	8.928212	Multitasking_Scroll
14:38:02.918	0.47167215	3.8547823	8.861211	0.0032864548	0.0043860124	0.021957552	0.61697274	4.009583	8.928212	Multitasking_Scroll
14:38:02.941	0.47167215	3.8547823	8.861211	0.0032864548	0.0043860124	0.021957552	0.61697274	4.009583	8.928212	Multitasking_Scroll
14:38:02.964	0.57223165	3.8116856	8.624178	-0.01015258	0.011716396	0.009129381	0.6457445	4.0237217	8.919812	Multitasking_Scroll
14:38:02.986	0.57223165	3.8116856	8.624178	-0.01015258	0.011716396	0.009129381	0.6457445	4.0237217	8.919812	Multitasking_Scroll
14:38:03.009	0.57223165	3.8116856	8.624178	-0.01015258	0.011716396	0.009129381	0.6457445	4.0237217	8.919812	Multitasking_Scroll
14:38:03.033	0.57223165	3.8116856	8.624178	-0.01015258	0.011716396	0.009129381	0.6457445	4.0237217	8.919812	Multitasking_Scroll
14:38:03.055	0.57223165	3.8116856	8.624178	-0.01015258	0.011716396	0.009129381	0.6457445	4.0237217	8.919812	Multitasking_Scroll
14:38:03.078	0.57223165	3.8116856	8.624178	-0.01015258	0.011716396	0.009129381	0.6457445	4.0237217	8.919812	Multitasking_Scroll
14:38:03.101	0.57223165	3.8116856	8.624178	-0.01015258	0.011716396	0.009129381	0.6457445	4.0237217	8.919812	Multitasking_Scroll
14:38:03.123	0.57223165	3.8116856	8.624178	-0.01015258	0.011716396	0.009129381	0.6457445	4.0237217	8.919812	Multitasking_Scroll
14:38:03.147	0.72785956	3.962525	8.597841	0.021001548	-0.012718214	0.05677687	0.65154684	4.019773	8.92117	Multitasking_Scroll
14:38:03.170	0.72785956	3.962525	8.597841	0.021001548	-0.012718214	0.05677687	0.65154684	4.019773	8.92117	Multitasking_Scroll
14:38:03.193	0.72785956	3.962525	8.597841	0.021001548	-0.012718214	0.05677687	0.65154684	4.019773	8.92117	Multitasking_Scroll
14:38:03.215	0.72785956	3.962525	8.597841	0.021001548	-0.012718214	0.05677687	0.65154684	4.019773	8.92117	Multitasking_Scroll
14:38:03.237	0.72785956	3.962525	8.597841	0.021001548	-0.012718214	0.05677687	0.65154684	4.019773	8.92117	Multitasking_Scroll
14:38:03.260	0.72785956	3.962525	8.597841	0.021001548	-0.012718214	0.05677687	0.65154684	4.019773	8.92117	Multitasking_Scroll
14:38:03.283	0.72785956	3.962525	8.597841	0.021001548	-0.012718214	0.05677687	0.65154684	4.019773	8.92117	Multitasking_Scroll
14:38:03.305	0.72785956	3.962525	8.597841	0.021001548	-0.012718214	0.05677687	0.65154684	4.019773	8.92117	Multitasking_Scroll
14:38:03.328	0.51716334	4.06069	8.466156	0.007562512	0.005607743	0.0072967852	0.68170875	4.0272284	8.915552	Multitasking_Scroll
14:38:03.350	0.51716334	4.06069	8.466156	0.007562512	0.005607743	0.0072967852	0.68170875	4.0272284	8.915552	Multitasking_Scroll
14:38:03.374	0.51716334	4.06069	8.466156	0.007562512	0.005607743	0.0072967852	0.68170875	4.0272284	8.915552	Multitasking_Scroll
14:38:03.397	0.51716334	4.06069	8.466156	0.007562512	0.005607743	0.0072967852	0.68170875	4.0272284	8.915552	Multitasking_Scroll
14:38:03.420	0.51716334	4.06069	8.466156	0.007562512	0.005607743	0.0072967852	0.68170875	4.0272284	8.915552	Multitasking_Scroll
14:38:03.443	0.51716334	4.06069	8.466156	0.007562512	0.005607743	0.0072967852	0.68170875	4.0272284	8.915552	Multitasking_Scroll
14:38:03.465	0.51716334	4.06069	8.466156	0.007562512	0.005607743	0.0072967852	0.68170875	4.0272284	8.915552	Multitasking_Scroll
14:38:03.489	0.51716334	4.06069	8.466156	0.007562512	0.005607743	0.0072967852	0.68170875	4.0272284	8.915552	Multitasking_Scroll
14:38:03.511	0.600963	3.9146392	8.564321	0.022223279	-0.0090530235	0.040894374	0.6976628	4.0243254	8.915629	Multitasking_Scroll
14:38:03.534	0.600963	3.9146392	8.564321	0.022223279	-0.0090530235	0.040894374	0.6976628	4.0243254	8.915629	Multitasking_Scroll
14:38:03.556	0.600963	3.9146392	8.564321	0.022223279	-0.0090530235	0.040894374	0.6976628	4.0243254	8.915629	Multitasking_Scroll
14:38:03.579	0.600963	3.9146392	8.564321	0.022223279	-0.0090530235	0.040894374	0.6976628	4.0243254	8.915629	Multitasking_Scroll
14:38:03.602	0.600963	3.9146392	8.564321	0.022223279	-0.0090530235	0.040894374	0.6976628	4.0243254	8.915629	Multitasking_Scroll
14:38:03.625	0.600963	3.9146392	8.564321	0.022223279	-0.0090530235	0.040894374	0.6976628	4.0243254	8.915629	Multitasking_Scroll
14:38:03.648	0.600963	3.9146392	8.564321	0.022223279	-0.0090530235	0.040894374	0.6976628	4.0243254	8.915629	Multitasking_Scroll
14:38:03.671	0.600963	3.9146392	8.564321	0.022223279	-0.0090530235	0.040894374	0.6976628	4.0243254	8.915629	Multitasking_Scroll
14:38:03.693	0.6440599	3.9074564	8.674458	-0.0058765234	-0.004166101	0.012794573	0.73138237	4.023846	8.913142	Multitasking_Scroll
14:38:03.717	0.6440599	3.9074564	8.674458	-0.0058765234	-0.004166101	0.012794573	0.73138237	4.023846	8.913142	Multitasking_Scroll
14:38:03.739	0.6440599	3.9074564	8.674458	-0.0058765234	-0.004166101	0.012794573	0.73138237	4.023846	8.913142	Multitasking_Scroll
14:38:03.761	0.6440599	3.9074564	8.674458	-0.0058765234	-0.004166101	0.012794573	0.73138237	4.023846	8.913142	Multitasking_Scroll
14:38:03.782	0.6440599	3.9074564	8.674458	-0.0058765234	-0.004166101	0.012794573	0.73138237	4.023846	8.913142	Multitasking_Scroll
14:38:03.804	0.6440599	3.9074564	8.674458	-0.0058765234	-0.004166101	0.012794573	0.73138237	4.023846	8.913142	Multitasking_Scroll
14:38:03.826	0.6440599	3.9074564	8.674458	-0.0058765234	-0.004166101	0.012794573	0.73138237	4.023846	8.913142	Multitasking_Scroll
14:38:03.849	0.6440599	3.9074564	8.674458	-0.0058765234	-0.004166101	0.012794573	0.73138237	4.023846	8.913142	Multitasking_Scroll
14:38:03.873	0.7446195	3.912245	8.542772	0.0026755899	0.0043860124	0.017681494	0.73551095	4.0301685	8.9099455	Multitasking_Scroll
14:38:03.895	0.7446195	3.912245	8.542772	0.0026755899	0.0043860124	0.017681494	0.73551095	4.0301685	8.9099455	Multitasking_Scroll
14:38:03.918	0.7446195	3.912245	8.542772	0.0026755899	0.0043860124	0.017681494	0.73551095	4.0301685	8.9099455	Multitasking_Scroll
14:38:03.941	0.7446195	3.912245	8.542772	0.0026755899	0.0043860124	0.017681494	0.73551095	4.0301685	8.9099455	Multitasking_Scroll
14:38:03.963	0.7446195	3.912245	8.542772	0.0026755899	0.0043860124	0.017681494	0.73551095	4.0301685	8.9099455	Multitasking_Scroll
14:38:03.986	0.7446195	3.912245	8.542772	0.0026755899	0.0043860124	0.017681494	0.73551095	4.0301685	8.9099455	Multitasking_Scroll
14:38:04.008	0.7446195	3.912245	8.542772	0.0026755899	0.0043860124	0.017681494	0.73551095	4.0301685	8.9099455	Multitasking_Scroll
14:38:04.031	0.7446195	3.912245	8.542772	0.0026755899	0.0043860124	0.017681494	0.73551095	4.0301685	8.9099455	Multitasking_Scroll
14:38:04.055	0.71828246	3.929005	8.645726	-0.0077091195	0.0049968776	0.0048533245	0.74300367	4.0246	8.91184	Multitasking_Scroll
14:38:04.078	0.71828246	3.929005	8.645726	-0.0077091195	0.0049968776	0.0048533245	0.74300367	4.0246	8.91184	Multitasking_Scroll
14:38:04.100	0.71828246	3.929005	8.645726	-0.0077091195	0.0049968776	0.0048533245	0.74300367	4.0246	8.91184	Multitasking_Scroll
14:38:04.123	0.71828246	3.929005	8.645726	-0.0077091195	0.0049968776	0.0048533245	0.74300367	4.0246	8.91184	Multitasking_Scroll
14:38:04.146	0.71828246	3.929005	8.645726	-0.0077091195	0.0049968776	0.0048533245	0.74300367	4.0246	8.91184	Multitasking_Scroll
14:38:04.170	0.71828246	3.929005	8.645726	-0.0077091195	0.0049968776	0.0048533245	0.74300367	4.0246	8.91184	Multitasking_Scroll
14:38:04.192	0.71828246	3.929005	8.645726	-0.0077091195	0.0049968776	0.0048533245	0.74300367	4.0246	8.91184	Multitasking_Scroll
14:38:04.215	0.6656084	3.859571	8.593052	0.0002321288	-0.0053878315	0.003631594	0.73740256	4.022936	8.913056	Multitasking_Scroll
14:38:04.237	0.6656084	3.859571	8.593052	0.0002321288	-0.0053878315	0.003631594	0.73740256	4.022936	8.913056	Multitasking_Scroll
14:38:04.259	0.6656084	3.859571	8.593052	0.0002321288	-0.0053878315	0.003631594	0.73740256	4.022936	8.913056	Multitasking_Scroll
14:38:04.282	0.6656084	3.859571	8.593052	0.0002321288	-0.0053878315	0.003631594	0.73740256	4.022936	8.913056	Multitasking_Scroll
14:38:04.305	0.6656084	3.859571	8.593052	0.0002321288	-0.0053878315	0.003631594	0.73740256	4.022936	8.913056	Multitasking_Scroll
14:38:04.328	0.6656084	3.859571	8.593052	0.0002321288	-0.0053878315	0.003631594	0.73740256	4.022936	8.913056	Multitasking_Scroll
14:38:04.350	0.6656084	3.859571	8.593052	0.0002321288	-0.0053878315	0.003631594	0.73740256	4.022936	8.913056	Multitasking_Scroll
14:38:04.373	0.6656084	3.859571	8.593052	0.0002321288	-0.0053878315	0.003631594	0.73740256	4.022936	8.913056	Multitasking_Scroll
14:38:04.396	0.65124273	3.962525	8.593052	-0.011985176	0.03309668	0.05311168	0.72811323	4.022532	8.914002	Multitasking_Scroll
14:38:04.419	0.65124273	3.962525	8.593052	-0.011985176	0.03309668	0.05311168	0.72811323	4.022532	8.914002	Multitasking_Scroll
14:38:04.442	0.65124273	3.962525	8.593052	-0.011985176	0.03309668	0.05311168	0.72811323	4.022532	8.914002	Multitasking_Scroll
14:38:04.465	0.65124273	3.962525	8.593052	-0.011985176	0.03309668	0.05311168	0.72811323	4.022532	8.914002	Multitasking_Scroll
14:38:04.487	0.65124273	3.962525	8.593052	-0.011985176	0.03309668	0.05311168	0.72811323	4.022532	8.914002	Multitasking_Scroll
14:38:04.511	0.65124273	3.962525	8.593052	-0.011985176	0.03309668	0.05311168	0.72811323	4.022532	8.914002	Multitasking_Scroll
14:38:04.534	0.65124273	3.962525	8.593052	-0.011985176	0.03309668	0.05311168	0.72811323	4.022532	8.914002	Multitasking_Scroll
14:38:04.556	0.65124273	3.962525	8.593052	-0.011985176	0.03309668	0.05311168	0.72811323	4.022532	8.914002	Multitasking_Scroll
14:38:04.578	0.71588814	3.902668	8.760652	-0.015650367	0.00010995574	0.011572842	0.73947453	4.0026774	8.922002	Multitasking_Scroll
14:38:04.600	0.71588814	3.902668	8.760652	-0.015650367	0.00010995574	0.011572842	0.73947453	4.0026774	8.922002	Multitasking_Scroll
14:38:04.623	0.71588814	3.902668	8.760652	-0.015650367	0.00010995574	0.011572842	0.73947453	4.0026774	8.922002	Multitasking_Scroll
14:38:04.646	0.71588814	3.902668	8.760652	-0.015650367	0.00010995574	0.011572842	0.73947453	4.0026774	8.922002	Multitasking_Scroll
14:38:04.669	0.71588814	3.902668	8.760652	-0.015650367	0.00010995574	0.011572842	0.73947453	4.0026774	8.922002	Multitasking_Scroll
14:38:04.691	0.71588814	3.902668	8.760652	-0.015650367	0.00010995574	0.011572842	0.73947453	4.0026774	8.922002	Multitasking_Scroll
14:38:04.714	0.71588814	3.902668	8.760652	-0.015650367	0.00010995574	0.011572842	0.73947453	4.0026774	8.922002	Multitasking_Scroll
14:38:04.738	0.71588814	3.902668	8.760652	-0.015650367	0.00010995574	0.011572842	0.73947453	4.0026774	8.922002	Multitasking_Scroll
14:38:04.761	0.7996878	3.9074564	8.494887	0.014892895	-0.006609562	0.040894374	0.7446371	4.01284	8.9170065	Multitasking_Scroll
14:38:04.783	0.7996878	3.9074564	8.494887	0.014892895	-0.006609562	0.040894374	0.7446371	4.01284	8.9170065	Multitasking_Scroll
14:38:04.806	0.7996878	3.9074564	8.494887	0.014892895	-0.006609562	0.040894374	0.7446371	4.01284	8.9170065	Multitasking_Scroll
14:38:04.828	0.7996878	3.9074564	8.494887	0.014892895	-0.006609562	0.040894374	0.7446371	4.01284	8.9170065	Multitasking_Scroll
14:38:04.851	0.7996878	3.9074564	8.494887	0.014892895	-0.006609562	0.040894374	0.7446371	4.01284	8.9170065	Multitasking_Scroll
14:38:04.877	0.7996878	3.9074564	8.494887	0.014892895	-0.006609562	0.040894374	0.7446371	4.01284	8.9170065	Multitasking_Scroll
14:38:04.902	0.7996878	3.9074564	8.494887	0.014892895	-0.006609562	0.040894374	0.7446371	4.01284	8.9170065	Multitasking_Scroll
14:38:04.924	0.7996878	3.9074564	8.494887	0.014892895	-0.006609562	0.040894374	0.7446371	4.01284	8.9170065	Multitasking_Scroll
14:38:04.946	0.62251145	3.912245	8.614601	0.024055874	0.020879373	0.025011877	0.77653867	3.995451	8.922092	Multitasking_Scroll
14:38:04.970	0.62251145	3.912245	8.614601	0.024055874	0.020879373	0.025011877	0.77653867	3.995451	8.922092	Multitasking_Scroll
14:38:04.992	0.62251145	3.912245	8.614601	0.024055874	0.020879373	0.025011877	0.77653867	3.995451	8.922092	Multitasking_Scroll
14:38:05.015	0.62251145	3.912245	8.614601	0.024055874	0.020879373	0.025011877	0.77653867	3.995451	8.922092	Multitasking_Scroll
14:38:05.038	0.62251145	3.912245	8.614601	0.024055874	0.020879373	0.025011877	0.77653867	3.995451	8.922092	Multitasking_Scroll
14:38:05.060	0.62251145	3.912245	8.614601	0.024055874	0.020879373	0.025011877	0.77653867	3.995451	8.922092	Multitasking_Scroll
14:38:05.083	0.62251145	3.912245	8.614601	0.024055874	0.020879373	0.025011877	0.77653867	3.995451	8.922092	Multitasking_Scroll
14:38:05.106	0.62251145	3.912245	8.614601	0.024055874	0.020879373	0.025011877	0.77653867	3.995451	8.922092	Multitasking_Scroll
14:38:05.128	0.6703969	3.8811195	8.803748	-0.015650367	-0.0053878315	-0.009807441	0.78754944	3.9988875	8.919587	Multitasking_Scroll
14:38:05.151	0.6703969	3.8811195	8.803748	-0.015650367	-0.0053878315	-0.009807441	0.78754944	3.9988875	8.919587	Multitasking_Scroll
14:38:05.173	0.6703969	3.8811195	8.803748	-0.015650367	-0.0053878315	-0.009807441	0.78754944	3.9988875	8.919587	Multitasking_Scroll
14:38:05.196	0.6703969	3.8811195	8.803748	-0.015650367	-0.0053878315	-0.009807441	0.78754944	3.9988875	8.919587	Multitasking_Scroll
14:38:05.219	0.6703969	3.8811195	8.803748	-0.015650367	-0.0053878315	-0.009807441	0.78754944	3.9988875	8.919587	Multitasking_Scroll
14:38:05.242	0.6703969	3.8811195	8.803748	-0.015650367	-0.0053878315	-0.009807441	0.78754944	3.9988875	8.919587	Multitasking_Scroll
14:38:05.264	0.6703969	3.8811195	8.803748	-0.015650367	-0.0053878315	-0.009807441	0.78754944	3.9988875	8.919587	Multitasking_Scroll
14:38:05.287	0.6703969	3.8811195	8.803748	-0.015650367	-0.0053878315	-0.009807441	0.78754944	3.9988875	8.919587	Multitasking_Scroll
14:38:05.310	0.6703969	3.9242165	8.775017	-0.0070982543	0.029431488	0.0298988	0.7568734	4.023819	8.911026	Multitasking_Scroll
14:38:05.334	0.6703969	3.9242165	8.775017	-0.0070982543	0.029431488	0.0298988	0.7568734	4.023819	8.911026	Multitasking_Scroll
14:38:05.356	0.6703969	3.9242165	8.775017	-0.0070982543	0.029431488	0.0298988	0.7568734	4.023819	8.911026	Multitasking_Scroll
14:38:05.378	0.6703969	3.9242165	8.775017	-0.0070982543	0.029431488	0.0298988	0.7568734	4.023819	8.911026	Multitasking_Scroll
14:38:05.401	0.6703969	3.9242165	8.775017	-0.0070982543	0.029431488	0.0298988	0.7568734	4.023819	8.911026	Multitasking_Scroll
14:38:05.425	0.6703969	3.9242165	8.775017	-0.0070982543	0.029431488	0.0298988	0.7568734	4.023819	8.911026	Multitasking_Scroll
14:38:05.448	0.6703969	3.9242165	8.775017	-0.0070982543	0.029431488	0.0298988	0.7568734	4.023819	8.911026	Multitasking_Scroll
14:38:05.471	0.6703969	3.9242165	8.775017	-0.0070982543	0.029431488	0.0298988	0.7568734	4.023819	8.911026	Multitasking_Scroll
14:38:05.494	0.7637737	3.849994	8.557138	-0.018704696	-0.021881193	0.018903226	0.7796858	4.027962	8.907187	Multitasking_Scroll
14:38:05.517	0.7637737	3.849994	8.557138	-0.018704696	-0.021881193	0.018903226	0.7796858	4.027962	8.907187	Multitasking_Scroll
14:38:05.541	0.7637737	3.849994	8.557138	-0.018704696	-0.021881193	0.018903226	0.7796858	4.027962	8.907187	Multitasking_Scroll
14:38:05.563	0.7637737	3.849994	8.557138	-0.018704696	-0.021881193	0.018903226	0.7796858	4.027962	8.907187	Multitasking_Scroll
14:38:05.585	0.7637737	3.849994	8.557138	-0.018704696	-0.021881193	0.018903226	0.7796858	4.027962	8.907187	Multitasking_Scroll
14:38:05.608	0.7637737	3.849994	8.557138	-0.018704696	-0.021881193	0.018903226	0.7796858	4.027962	8.907187	Multitasking_Scroll
14:38:05.630	0.7637737	3.849994	8.557138	-0.018704696	-0.021881193	0.018903226	0.7796858	4.027962	8.907187	Multitasking_Scroll
14:38:05.654	0.845179	3.9050622	8.789383	-0.018093828	-0.012718214	0.0054641897	0.79649687	4.0042963	8.916365	Multitasking_Scroll
14:38:05.676	0.845179	3.9050622	8.789383	-0.018093828	-0.012718214	0.0054641897	0.79649687	4.0042963	8.916365	Multitasking_Scroll
14:38:05.698	0.845179	3.9050622	8.789383	-0.018093828	-0.012718214	0.0054641897	0.79649687	4.0042963	8.916365	Multitasking_Scroll
14:38:05.720	0.845179	3.9050622	8.789383	-0.018093828	-0.012718214	0.0054641897	0.79649687	4.0042963	8.916365	Multitasking_Scroll
14:38:05.742	0.845179	3.9050622	8.789383	-0.018093828	-0.012718214	0.0054641897	0.79649687	4.0042963	8.916365	Multitasking_Scroll
14:38:05.765	0.845179	3.9050622	8.789383	-0.018093828	-0.012718214	0.0054641897	0.79649687	4.0042963	8.916365	Multitasking_Scroll
14:38:05.788	0.845179	3.9050622	8.789383	-0.018093828	-0.012718214	0.0054641897	0.79649687	4.0042963	8.916365	Multitasking_Scroll
14:38:05.810	0.845179	3.9050622	8.789383	-0.018093828	-0.012718214	0.0054641897	0.79649687	4.0042963	8.916365	Multitasking_Scroll
14:38:05.832	0.845179	3.9050622	8.789383	-0.011374311	0.014159856	0.01829236	0.79649687	4.0042963	8.916365	Multitasking_Scroll
14:38:05.857	0.89545876	3.8284454	8.664881	-0.011374311	0.014159856	0.01829236	0.80543077	4.006126	8.914741	Multitasking_Scroll
14:38:05.882	0.89545876	3.8284454	8.664881	-0.011374311	0.014159856	0.01829236	0.80543077	4.006126	8.914741	Multitasking_Scroll
14:38:05.905	0.89545876	3.8284454	8.664881	-0.011374311	0.014159856	0.01829236	0.80543077	4.006126	8.914741	Multitasking_Scroll
14:38:05.927	0.89545876	3.8284454	8.664881	-0.011374311	0.014159856	0.01829236	0.80543077	4.006126	8.914741	Multitasking_Scroll
14:38:05.948	0.89545876	3.8284454	8.664881	-0.011374311	0.014159856	0.01829236	0.80543077	4.006126	8.914741	Multitasking_Scroll
14:38:05.970	0.89545876	3.8284454	8.664881	-0.011374311	0.014159856	0.01829236	0.80543077	4.006126	8.914741	Multitasking_Scroll
14:38:05.993	0.89545876	3.8284454	8.664881	-0.011374311	0.014159856	0.01829236	0.80543077	4.006126	8.914741	Multitasking_Scroll
14:38:06.016	0.6249057	3.962525	8.707977	0.01550376	-0.002333505	-3.359759e-05	0.79514533	4.0029607	8.917087	Multitasking_Scroll
14:38:06.039	0.6249057	3.962525	8.707977	0.01550376	-0.002333505	-3.359759e-05	0.79514533	4.0029607	8.917087	Multitasking_Scroll
14:38:06.061	0.6249057	3.962525	8.707977	0.01550376	-0.002333505	-3.359759e-05	0.79514533	4.0029607	8.917087	Multitasking_Scroll
14:38:06.084	0.6249057	3.962525	8.707977	0.01550376	-0.002333505	-3.359759e-05	0.79514533	4.0029607	8.917087	Multitasking_Scroll
14:38:06.106	0.6249057	3.962525	8.707977	0.01550376	-0.002333505	-3.359759e-05	0.79514533	4.0029607	8.917087	Multitasking_Scroll
14:38:06.128	0.6249057	3.962525	8.707977	0.01550376	-0.002333505	-3.359759e-05	0.79514533	4.0029607	8.917087	Multitasking_Scroll
14:38:06.151	0.6249057	3.962525	8.707977	0.01550376	-0.002333505	-3.359759e-05	0.79514533	4.0029607	8.917087	Multitasking_Scroll
14:38:06.173	0.6249057	3.962525	8.707977	0.01550376	-0.002333505	-3.359759e-05	0.79514533	4.0029607	8.917087	Multitasking_Scroll
14:38:06.195	0.72785956	3.9098508	8.502069	0.019779818	0.01110553	0.009129381	0.782504	4.0192957	8.910854	Multitasking_Scroll
14:38:06.218	0.72785956	3.9098508	8.502069	0.019779818	0.01110553	0.009129381	0.782504	4.0192957	8.910854	Multitasking_Scroll
14:38:06.241	0.72785956	3.9098508	8.502069	0.019779818	0.01110553	0.009129381	0.782504	4.0192957	8.910854	Multitasking_Scroll
14:38:06.263	0.72785956	3.9098508	8.502069	0.019779818	0.01110553	0.009129381	0.782504	4.0192957	8.910854	Multitasking_Scroll
14:38:06.286	0.72785956	3.9098508	8.502069	0.019779818	0.01110553	0.009129381	0.782504	4.0192957	8.910854	Multitasking_Scroll
14:38:06.309	0.72785956	3.9098508	8.502069	0.019779818	0.01110553	0.009129381	0.782504	4.0192957	8.910854	Multitasking_Scroll
14:38:06.332	0.72785956	3.9098508	8.502069	0.019779818	0.01110553	0.009129381	0.782504	4.0192957	8.910854	Multitasking_Scroll
14:38:06.355	0.72785956	3.9098508	8.502069	0.019779818	0.01110553	0.009129381	0.782504	4.0192957	8.910854	Multitasking_Scroll
14:38:06.378	0.66321415	3.9601305	8.595447	0.014282029	0.011716396	-0.010418306	0.7815266	4.021877	8.909776	Multitasking_Scroll
14:38:06.401	0.66321415	3.9601305	8.595447	0.014282029	0.011716396	-0.010418306	0.7815266	4.021877	8.909776	Multitasking_Scroll
14:38:06.424	0.66321415	3.9601305	8.595447	0.014282029	0.011716396	-0.010418306	0.7815266	4.021877	8.909776	Multitasking_Scroll
14:38:06.446	0.66321415	3.9601305	8.595447	0.014282029	0.011716396	-0.010418306	0.7815266	4.021877	8.909776	Multitasking_Scroll
14:38:06.469	0.66321415	3.9601305	8.595447	0.014282029	0.011716396	-0.010418306	0.7815266	4.021877	8.909776	Multitasking_Scroll
14:38:06.491	0.66321415	3.9601305	8.595447	0.014282029	0.011716396	-0.010418306	0.7815266	4.021877	8.909776	Multitasking_Scroll
14:38:06.513	0.66321415	3.9601305	8.595447	0.014282029	0.011716396	-0.010418306	0.7815266	4.021877	8.909776	Multitasking_Scroll
14:38:06.535	0.66321415	3.9601305	8.595447	0.014282029	0.011716396	-0.010418306	0.7815266	4.021877	8.909776	Multitasking_Scroll
14:38:06.558	0.7781393	3.9481592	8.58587	-0.017482964	-0.013329079	0.0030207285	0.7830282	4.02598	8.907791	Multitasking_Scroll
14:38:06.581	0.7781393	3.9481592	8.58587	-0.017482964	-0.013329079	0.0030207285	0.7830282	4.02598	8.907791	Multitasking_Scroll
14:38:06.604	0.7781393	3.9481592	8.58587	-0.017482964	-0.013329079	0.0030207285	0.7830282	4.02598	8.907791	Multitasking_Scroll
14:38:06.626	0.7781393	3.9481592	8.58587	-0.017482964	-0.013329079	0.0030207285	0.7830282	4.02598	8.907791	Multitasking_Scroll
14:38:06.649	0.7781393	3.9481592	8.58587	-0.017482964	-0.013329079	0.0030207285	0.7830282	4.02598	8.907791	Multitasking_Scroll
14:38:06.672	0.7781393	3.9481592	8.58587	-0.017482964	-0.013329079	0.0030207285	0.7830282	4.02598	8.907791	Multitasking_Scroll
14:38:06.695	0.7781393	3.9481592	8.58587	-0.017482964	-0.013329079	0.0030207285	0.7830282	4.02598	8.907791	Multitasking_Scroll
14:38:06.717	0.7781393	3.9481592	8.58587	-0.017482964	-0.013329079	0.0030207285	0.7830282	4.02598	8.907791	Multitasking_Scroll
14:38:06.741	0.77574503	3.8571768	8.633755	-0.013206907	0.0098838	-0.0018661933	0.785999	4.01977	8.910332	Multitasking_Scroll
14:38:06.763	0.77574503	3.8571768	8.633755	-0.013206907	0.0098838	-0.0018661933	0.785999	4.01977	8.910332	Multitasking_Scroll
14:38:06.788	0.77574503	3.8571768	8.633755	-0.013206907	0.0098838	-0.0018661933	0.785999	4.01977	8.910332	Multitasking_Scroll
14:38:06.811	0.77574503	3.8571768	8.633755	-0.013206907	0.0098838	-0.0018661933	0.785999	4.01977	8.910332	Multitasking_Scroll
14:38:06.834	0.77574503	3.8571768	8.633755	-0.013206907	0.0098838	-0.0018661933	0.785999	4.01977	8.910332	Multitasking_Scroll
14:38:06.859	0.77574503	3.8571768	8.633755	-0.013206907	0.0098838	-0.0018661933	0.785999	4.01977	8.910332	Multitasking_Scroll
14:38:06.884	0.77574503	3.8571768	8.633755	-0.013206907	0.0098838	-0.0018661933	0.785999	4.01977	8.910332	Multitasking_Scroll
14:38:06.908	0.77574503	3.8571768	8.633755	-0.013206907	0.0098838	-0.0018661933	0.785999	4.01977	8.910332	Multitasking_Scroll
14:38:06.930	0.6368771	3.9313993	8.631361	0.0038973202	-0.011496483	0.0011881329	0.78388953	4.0143785	8.912948	Multitasking_Scroll
14:38:06.953	0.6368771	3.9313993	8.631361	0.0038973202	-0.011496483	0.0011881329	0.78388953	4.0143785	8.912948	Multitasking_Scroll
14:38:06.975	0.6368771	3.9313993	8.631361	0.0038973202	-0.011496483	0.0011881329	0.78388953	4.0143785	8.912948	Multitasking_Scroll
14:38:06.998	0.6368771	3.9313993	8.631361	0.0038973202	-0.011496483	0.0011881329	0.78388953	4.0143785	8.912948	Multitasking_Scroll
14:38:07.022	0.6368771	3.9313993	8.631361	0.0038973202	-0.011496483	0.0011881329	0.78388953	4.0143785	8.912948	Multitasking_Scroll
14:38:07.044	0.6368771	3.9313993	8.631361	0.0038973202	-0.011496483	0.0011881329	0.78388953	4.0143785	8.912948	Multitasking_Scroll
14:38:07.067	0.6368771	3.9313993	8.631361	0.0038973202	-0.011496483	0.0011881329	0.78388953	4.0143785	8.912948	Multitasking_Scroll
14:38:07.089	0.6368771	3.9313993	8.631361	0.0038973202	-0.011496483	0.0011881329	0.78388953	4.0143785	8.912948	Multitasking_Scroll
14:38:07.112	0.8643332	3.79732	8.854029	-0.01015258	0.0025534166	-0.0012553281	0.77473027	4.012056	8.914795	Multitasking_Scroll
14:38:07.134	0.8643332	3.79732	8.854029	-0.01015258	0.0025534166	-0.0012553281	0.77473027	4.012056	8.914795	Multitasking_Scroll
14:38:07.155	0.8643332	3.79732	8.854029	-0.01015258	0.0025534166	-0.0012553281	0.77473027	4.012056	8.914795	Multitasking_Scroll
14:38:07.177	0.8643332	3.79732	8.854029	-0.01015258	0.0025534166	-0.0012553281	0.77473027	4.012056	8.914795	Multitasking_Scroll
14:38:07.200	0.8643332	3.79732	8.854029	-0.01015258	0.0025534166	-0.0012553281	0.77473027	4.012056	8.914795	Multitasking_Scroll
14:38:07.223	0.8643332	3.79732	8.854029	-0.01015258	0.0025534166	-0.0012553281	0.77473027	4.012056	8.914795	Multitasking_Scroll
14:38:07.246	0.8643332	3.79732	8.854029	-0.01015258	0.0025534166	-0.0012553281	0.77473027	4.012056	8.914795	Multitasking_Scroll
14:38:07.270	0.8643332	3.79732	8.854029	-0.01015258	0.0025534166	-0.0012553281	0.77473027	4.012056	8.914795	Multitasking_Scroll
14:38:07.294	0.7733508	3.7326744	8.825297	0.05398827	0.0043860124	-0.014694364	0.758391	4.0278196	8.909089	Multitasking_Scroll
14:38:07.318	0.7733508	3.7326744	8.825297	0.05398827	0.0043860124	-0.014694364	0.758391	4.0278196	8.909089	Multitasking_Scroll
14:38:07.340	0.7733508	3.7326744	8.825297	0.05398827	0.0043860124	-0.014694364	0.758391	4.0278196	8.909089	Multitasking_Scroll
14:38:07.364	0.7733508	3.7326744	8.825297	0.05398827	0.0043860124	-0.014694364	0.758391	4.0278196	8.909089	Multitasking_Scroll
14:38:07.386	0.7733508	3.7326744	8.825297	0.05398827	0.0043860124	-0.014694364	0.758391	4.0278196	8.909089	Multitasking_Scroll
14:38:07.409	0.7733508	3.7326744	8.825297	0.05398827	0.0043860124	-0.014694364	0.758391	4.0278196	8.909089	Multitasking_Scroll
14:38:07.432	0.7733508	3.7326744	8.825297	0.05398827	0.0043860124	-0.014694364	0.758391	4.0278196	8.909089	Multitasking_Scroll
14:38:07.455	0.3519584	3.929005	8.995291	0.042992696	0.1100657	-0.123428375	0.70329696	4.049828	8.90363	Multitasking_Scroll
14:38:07.479	0.3519584	3.929005	8.995291	0.042992696	0.1100657	-0.123428375	0.70329696	4.049828	8.90363	Multitasking_Scroll
14:38:07.502	0.3519584	3.929005	8.995291	0.042992696	0.1100657	-0.123428375	0.70329696	4.049828	8.90363	Multitasking_Scroll
14:38:07.525	0.3519584	3.929005	8.995291	0.042992696	0.1100657	-0.123428375	0.70329696	4.049828	8.90363	Multitasking_Scroll
14:38:07.548	0.3519584	3.929005	8.995291	0.042992696	0.1100657	-0.123428375	0.70329696	4.049828	8.90363	Multitasking_Scroll
14:38:07.571	0.3519584	3.929005	8.995291	0.042992696	0.1100657	-0.123428375	0.70329696	4.049828	8.90363	Multitasking_Scroll
14:38:07.595	0.3519584	3.929005	8.995291	0.042992696	0.1100657	-0.123428375	0.70329696	4.049828	8.90363	Multitasking_Scroll
14:38:07.618	0.3519584	3.929005	8.995291	0.042992696	0.1100657	-0.123428375	0.70329696	4.049828	8.90363	Multitasking_Scroll
14:38:07.641	0.68236834	3.727886	8.839663	-0.07368256	0.07097032	-0.16252376	0.62603587	4.019022	8.923335	Multitasking_Scroll
14:38:07.664	0.68236834	3.727886	8.839663	-0.07368256	0.07097032	-0.16252376	0.62603587	4.019022	8.923335	Multitasking_Scroll
14:38:07.687	0.68236834	3.727886	8.839663	-0.07368256	0.07097032	-0.16252376	0.62603587	4.019022	8.923335	Multitasking_Scroll
14:38:07.710	0.68236834	3.727886	8.839663	-0.07368256	0.07097032	-0.16252376	0.62603587	4.019022	8.923335	Multitasking_Scroll
14:38:07.733	0.68236834	3.727886	8.839663	-0.07368256	0.07097032	-0.16252376	0.62603587	4.019022	8.923335	Multitasking_Scroll
14:38:07.756	0.68236834	3.727886	8.839663	-0.07368256	0.07097032	-0.16252376	0.62603587	4.019022	8.923335	Multitasking_Scroll
14:38:07.780	0.68236834	3.727886	8.839663	-0.07368256	0.07097032	-0.16252376	0.62603587	4.019022	8.923335	Multitasking_Scroll
14:38:07.802	0.68236834	3.727886	8.839663	-0.07368256	0.07097032	-0.16252376	0.62603587	4.019022	8.923335	Multitasking_Scroll
14:38:07.826	0.49082634	3.9074564	8.482916	-0.046804495	-0.123284824	-0.028744265	0.48084584	4.0050817	8.938595	Multitasking_Scroll
14:38:07.847	0.49082634	3.9074564	8.482916	-0.046804495	-0.123284824	-0.028744265	0.48084584	4.0050817	8.938595	Multitasking_Scroll
14:38:07.869	0.49082634	3.9074564	8.482916	-0.046804495	-0.123284824	-0.028744265	0.48084584	4.0050817	8.938595	Multitasking_Scroll
14:38:07.893	0.49082634	3.9074564	8.482916	-0.046804495	-0.123284824	-0.028744265	0.48084584	4.0050817	8.938595	Multitasking_Scroll
14:38:07.913	0.49082634	3.9074564	8.482916	-0.046804495	-0.123284824	-0.028744265	0.48084584	4.0050817	8.938595	Multitasking_Scroll
14:38:07.934	0.49082634	3.9074564	8.482916	-0.046804495	-0.123284824	-0.028744265	0.48084584	4.0050817	8.938595	Multitasking_Scroll
14:38:07.954	0.49082634	3.9074564	8.482916	-0.046804495	-0.123284824	-0.028744265	0.48084584	4.0050817	8.938595	Multitasking_Scroll
14:38:07.977	0.49082634	3.9074564	8.482916	-0.046804495	-0.123284824	-0.028744265	0.48084584	4.0050817	8.938595	Multitasking_Scroll
14:38:07.998	0.076616794	4.0151987	8.913885	0.058875192	0.060585614	-0.02019215	0.376278	4.081362	8.909055	Multitasking_Scroll
14:38:08.019	0.076616794	4.0151987	8.913885	0.058875192	0.060585614	-0.02019215	0.376278	4.081362	8.909055	Multitasking_Scroll
14:38:08.043	0.076616794	4.0151987	8.913885	0.058875192	0.060585614	-0.02019215	0.376278	4.081362	8.909055	Multitasking_Scroll
14:38:08.065	0.076616794	4.0151987	8.913885	0.058875192	0.060585614	-0.02019215	0.376278	4.081362	8.909055	Multitasking_Scroll
14:38:08.086	0.076616794	4.0151987	8.913885	0.058875192	0.060585614	-0.02019215	0.376278	4.081362	8.909055	Multitasking_Scroll
14:38:08.107	0.076616794	4.0151987	8.913885	0.058875192	0.060585614	-0.02019215	0.376278	4.081362	8.909055	Multitasking_Scroll
14:38:08.128	0.076616794	4.0151987	8.913885	0.058875192	0.060585614	-0.02019215	0.376278	4.081362	8.909055	Multitasking_Scroll
14:38:08.149	0.076616794	4.0151987	8.913885	0.058875192	0.060585614	-0.02019215	0.376278	4.081362	8.909055	Multitasking_Scroll
14:38:08.169	0.7781393	3.632115	8.391933	0.057042595	-0.002333505	-0.0061422503	0.41004935	4.0367875	8.927853	Multitasking_Scroll
14:38:08.190	0.7781393	3.632115	8.391933	0.057042595	-0.002333505	-0.0061422503	0.41004935	4.0367875	8.927853	Multitasking_Scroll
14:38:08.211	0.7781393	3.632115	8.391933	0.057042595	-0.002333505	-0.0061422503	0.41004935	4.0367875	8.927853	Multitasking_Scroll
14:38:08.232	0.7781393	3.632115	8.391933	0.057042595	-0.002333505	-0.0061422503	0.41004935	4.0367875	8.927853	Multitasking_Scroll
14:38:08.254	0.7781393	3.632115	8.391933	0.057042595	-0.002333505	-0.0061422503	0.41004935	4.0367875	8.927853	Multitasking_Scroll
14:38:08.276	0.7781393	3.632115	8.391933	0.057042595	-0.002333505	-0.0061422503	0.41004935	4.0367875	8.927853	Multitasking_Scroll
14:38:08.297	0.7781393	3.632115	8.391933	0.057042595	-0.002333505	-0.0061422503	0.41004935	4.0367875	8.927853	Multitasking_Scroll
14:38:08.318	0.7781393	3.632115	8.391933	0.057042595	-0.002333505	-0.0061422503	0.41004935	4.0367875	8.927853	Multitasking_Scroll
14:38:08.339	0.7781393	3.632115	8.391933	0.057042595	-0.002333505	-0.0061422503	0.41004935	4.0367875	8.927853	Multitasking_Scroll
14:38:08.360	0.41181526	3.9361877	9.708784	0.03077539	0.14427416	0.08548754	0.4341548	4.11577	8.890574	Multitasking_Scroll
14:38:08.380	0.41181526	3.9361877	9.708784	0.03077539	0.14427416	0.08548754	0.4341548	4.11577	8.890574	Multitasking_Scroll
14:38:08.401	0.41181526	3.9361877	9.708784	0.03077539	0.14427416	0.08548754	0.4341548	4.11577	8.890574	Multitasking_Scroll
14:38:08.422	0.41181526	3.9361877	9.708784	0.03077539	0.14427416	0.08548754	0.4341548	4.11577	8.890574	Multitasking_Scroll
14:38:08.443	0.41181526	3.9361877	9.708784	0.03077539	0.14427416	0.08548754	0.4341548	4.11577	8.890574	Multitasking_Scroll
14:38:08.464	0.41181526	3.9361877	9.708784	0.03077539	0.14427416	0.08548754	0.4341548	4.11577	8.890574	Multitasking_Scroll
14:38:08.485	0.41181526	3.9361877	9.708784	0.03077539	0.14427416	0.08548754	0.4341548	4.11577	8.890574	Multitasking_Scroll
14:38:08.506	0.41181526	3.9361877	9.708784	0.03077539	0.14427416	0.08548754	0.4341548	4.11577	8.890574	Multitasking_Scroll
14:38:08.527	0.41181526	3.9361877	9.708784	0.03077539	0.14427416	0.08548754	0.4341548	4.11577	8.890574	Multitasking_Scroll
14:38:08.548	0.8475733	3.8188684	8.645726	0.035662312	0.08685282	0.042116106	0.48645082	4.0578265	8.914469	Multitasking_Scroll
14:38:08.569	0.8475733	3.8188684	8.645726	0.035662312	0.08685282	0.042116106	0.48645082	4.0578265	8.914469	Multitasking_Scroll
14:38:08.589	0.8475733	3.8188684	8.645726	0.035662312	0.08685282	0.042116106	0.48645082	4.0578265	8.914469	Multitasking_Scroll
14:38:08.610	0.8475733	3.8188684	8.645726	0.035662312	0.08685282	0.042116106	0.48645082	4.0578265	8.914469	Multitasking_Scroll
14:38:08.631	0.8475733	3.8188684	8.645726	0.035662312	0.08685282	0.042116106	0.48645082	4.0578265	8.914469	Multitasking_Scroll
14:38:08.652	0.8475733	3.8188684	8.645726	0.035662312	0.08685282	0.042116106	0.48645082	4.0578265	8.914469	Multitasking_Scroll
14:38:08.673	0.8475733	3.8188684	8.645726	0.035662312	0.08685282	0.042116106	0.48645082	4.0578265	8.914469	Multitasking_Scroll
14:38:08.695	0.8475733	3.8188684	8.645726	0.035662312	0.08685282	0.042116106	0.48645082	4.0578265	8.914469	Multitasking_Scroll
14:38:08.716	0.31843856	4.130124	9.081485	-0.25999647	0.113730885	0.07510283	0.4994982	4.187228	8.853699	Multitasking_Scroll
14:38:08.737	0.31843856	4.130124	9.081485	-0.25999647	0.113730885	0.07510283	0.4994982	4.187228	8.853699	Multitasking_Scroll
14:38:08.758	0.31843856	4.130124	9.081485	-0.25999647	0.113730885	0.07510283	0.4994982	4.187228	8.853699	Multitasking_Scroll
14:38:08.780	0.31843856	4.130124	9.081485	-0.25999647	0.113730885	0.07510283	0.4994982	4.187228	8.853699	Multitasking_Scroll
14:38:08.802	0.31843856	4.130124	9.081485	-0.25999647	0.113730885	0.07510283	0.4994982	4.187228	8.853699	Multitasking_Scroll
14:38:08.824	0.31843856	4.130124	9.081485	-0.25999647	0.113730885	0.07510283	0.4994982	4.187228	8.853699	Multitasking_Scroll
14:38:08.846	0.31843856	4.130124	9.081485	-0.25999647	0.113730885	0.07510283	0.4994982	4.187228	8.853699	Multitasking_Scroll
14:38:08.867	0.31843856	4.130124	9.081485	-0.25999647	0.113730885	0.07510283	0.4994982	4.187228	8.853699	Multitasking_Scroll
14:38:08.895	0.52674043	3.9601305	8.760652	-0.041917574	-0.020659462	0.0011881329	0.53889215	4.117627	8.88398	Multitasking_Scroll
14:38:08.929	0.52674043	3.9601305	8.760652	-0.041917574	-0.020659462	0.0011881329	0.53889215	4.117627	8.88398	Multitasking_Scroll
14:38:08.962	0.52674043	3.9601305	8.760652	-0.041917574	-0.020659462	0.0011881329	0.53889215	4.117627	8.88398	Multitasking_Scroll
14:38:08.997	0.52674043	3.9601305	8.760652	-0.041917574	-0.020659462	0.0011881329	0.53889215	4.117627	8.88398	Multitasking_Scroll
14:38:09.018	0.52674043	3.9601305	8.760652	-0.041917574	-0.020659462	0.0011881329	0.53889215	4.117627	8.88398	Multitasking_Scroll
14:38:09.039	0.52674043	3.9601305	8.760652	-0.041917574	-0.020659462	0.0011881329	0.53889215	4.117627	8.88398	Multitasking_Scroll
14:38:09.060	0.52674043	3.9601305	8.760652	-0.041917574	-0.020659462	0.0011881329	0.53889215	4.117627	8.88398	Multitasking_Scroll
14:38:09.081	0.49800915	4.149278	7.745479	-0.09017593	-0.05547878	0.025622744	0.5155423	4.2604833	8.817759	Multitasking_Scroll
14:38:09.102	0.49800915	4.149278	7.745479	-0.09017593	-0.05547878	0.025622744	0.5155423	4.2604833	8.817759	Multitasking_Scroll
14:38:09.122	0.49800915	4.149278	7.745479	-0.09017593	-0.05547878	0.025622744	0.5155423	4.2604833	8.817759	Multitasking_Scroll
14:38:09.144	0.49800915	4.149278	7.745479	-0.09017593	-0.05547878	0.025622744	0.5155423	4.2604833	8.817759	Multitasking_Scroll
14:38:09.165	0.49800915	4.149278	7.745479	-0.09017593	-0.05547878	0.025622744	0.5155423	4.2604833	8.817759	Multitasking_Scroll
14:38:09.186	0.49800915	4.149278	7.745479	-0.09017593	-0.05547878	0.025622744	0.5155423	4.2604833	8.817759	Multitasking_Scroll
14:38:09.207	0.49800915	4.149278	7.745479	-0.09017593	-0.05547878	0.025622744	0.5155423	4.2604833	8.817759	Multitasking_Scroll
14:38:09.227	0.49800915	4.149278	7.745479	-0.09017593	-0.05547878	0.025622744	0.5155423	4.2604833	8.817759	Multitasking_Scroll
14:38:09.249	0.49800915	4.149278	7.745479	-0.09017593	-0.05547878	0.025622744	0.5155423	4.2604833	8.817759	Multitasking_Scroll
14:38:09.271	0.47167215	4.070267	8.492493	-0.085899875	-0.13794559	-0.03302032	0.50807595	4.1771774	8.857957	Multitasking_Scroll
14:38:09.291	0.47167215	4.070267	8.492493	-0.085899875	-0.13794559	-0.03302032	0.50807595	4.1771774	8.857957	Multitasking_Scroll
14:38:09.312	0.47167215	4.070267	8.492493	-0.085899875	-0.13794559	-0.03302032	0.50807595	4.1771774	8.857957	Multitasking_Scroll
14:38:09.333	0.47167215	4.070267	8.492493	-0.085899875	-0.13794559	-0.03302032	0.50807595	4.1771774	8.857957	Multitasking_Scroll
14:38:09.354	0.47167215	4.070267	8.492493	-0.085899875	-0.13794559	-0.03302032	0.50807595	4.1771774	8.857957	Multitasking_Scroll
14:38:09.375	0.47167215	4.070267	8.492493	-0.085899875	-0.13794559	-0.03302032	0.50807595	4.1771774	8.857957	Multitasking_Scroll
14:38:09.397	0.47167215	4.070267	8.492493	-0.085899875	-0.13794559	-0.03302032	0.50807595	4.1771774	8.857957	Multitasking_Scroll
14:38:09.418	0.47167215	4.070267	8.492493	-0.085899875	-0.13794559	-0.03302032	0.50807595	4.1771774	8.857957	Multitasking_Scroll
14:38:09.439	0.5770202	3.9840732	8.827691	0.06376211	0.0043860124	-0.0061422503	0.56894284	4.133797	8.874592	Multitasking_Scroll
14:38:09.459	0.5770202	3.9840732	8.827691	0.06376211	0.0043860124	-0.0061422503	0.56894284	4.133797	8.874592	Multitasking_Scroll
14:38:09.481	0.5770202	3.9840732	8.827691	0.06376211	0.0043860124	-0.0061422503	0.56894284	4.133797	8.874592	Multitasking_Scroll
14:38:09.502	0.5770202	3.9840732	8.827691	0.06376211	0.0043860124	-0.0061422503	0.56894284	4.133797	8.874592	Multitasking_Scroll
14:38:09.523	0.5770202	3.9840732	8.827691	0.06376211	0.0043860124	-0.0061422503	0.56894284	4.133797	8.874592	Multitasking_Scroll
14:38:09.544	0.5770202	3.9840732	8.827691	0.06376211	0.0043860124	-0.0061422503	0.56894284	4.133797	8.874592	Multitasking_Scroll
14:38:09.566	0.5770202	3.9840732	8.827691	0.06376211	0.0043860124	-0.0061422503	0.56894284	4.133797	8.874592	Multitasking_Scroll
14:38:09.587	0.5770202	3.9840732	8.827691	0.06376211	0.0043860124	-0.0061422503	0.56894284	4.133797	8.874592	Multitasking_Scroll
14:38:09.608	0.45730647	4.0128045	9.265843	0.06376211	0.0043860124	-0.0061422503	0.56894284	4.133797	8.874592	Multitasking_Scroll
14:38:09.629	0.45730647	4.0128045	9.265843	-0.09994977	0.029431488	0.045781296	0.49085578	4.1889563	8.853365	Multitasking_Scroll
14:38:09.650	0.45730647	4.0128045	9.265843	-0.09994977	0.029431488	0.045781296	0.49085578	4.1889563	8.853365	Multitasking_Scroll
14:38:09.671	0.45730647	4.0128045	9.265843	-0.09994977	0.029431488	0.045781296	0.49085578	4.1889563	8.853365	Multitasking_Scroll
14:38:09.692	0.45730647	4.0128045	9.265843	-0.09994977	0.029431488	0.045781296	0.49085578	4.1889563	8.853365	Multitasking_Scroll
14:38:09.715	0.45730647	4.0128045	9.265843	-0.09994977	0.029431488	0.045781296	0.49085578	4.1889563	8.853365	Multitasking_Scroll
14:38:09.749	0.45730647	4.0128045	9.265843	-0.09994977	0.029431488	0.045781296	0.49085578	4.1889563	8.853365	Multitasking_Scroll
14:38:09.782	0.45730647	4.0128045	9.265843	-0.09994977	0.029431488	0.045781296	0.49085578	4.1889563	8.853365	Multitasking_Scroll
14:38:09.815	0.5027977	3.921822	8.746285	-0.022369884	-0.048759263	-0.03485292	0.5803167	4.111706	8.884114	Multitasking_Scroll
14:38:09.836	0.5027977	3.921822	8.746285	-0.022369884	-0.048759263	-0.03485292	0.5803167	4.111706	8.884114	Multitasking_Scroll
14:38:09.858	0.5027977	3.921822	8.746285	-0.022369884	-0.048759263	-0.03485292	0.5803167	4.111706	8.884114	Multitasking_Scroll
14:38:09.879	0.5027977	3.921822	8.746285	-0.022369884	-0.048759263	-0.03485292	0.5803167	4.111706	8.884114	Multitasking_Scroll
14:38:09.900	0.5027977	3.921822	8.746285	-0.022369884	-0.048759263	-0.03485292	0.5803167	4.111706	8.884114	Multitasking_Scroll
14:38:09.921	0.5027977	3.921822	8.746285	-0.022369884	-0.048759263	-0.03485292	0.5803167	4.111706	8.884114	Multitasking_Scroll
14:38:09.942	0.5027977	3.921822	8.746285	-0.022369884	-0.048759263	-0.03485292	0.5803167	4.111706	8.884114	Multitasking_Scroll
14:38:09.963	0.5027977	3.921822	8.746285	-0.022369884	-0.048759263	-0.03485292	0.5803167	4.111706	8.884114	Multitasking_Scroll
14:38:09.983	0.38068968	3.9960446	8.260248	-0.11277794	-0.04326148	-0.007974846	0.48054394	4.1935196	8.85177	Multitasking_Scroll
14:38:10.004	0.38068968	3.9960446	8.260248	-0.11277794	-0.04326148	-0.007974846	0.48054394	4.1935196	8.85177	Multitasking_Scroll
14:38:10.026	0.38068968	3.9960446	8.260248	-0.11277794	-0.04326148	-0.007974846	0.48054394	4.1935196	8.85177	Multitasking_Scroll
14:38:10.046	0.38068968	3.9960446	8.260248	-0.11277794	-0.04326148	-0.007974846	0.48054394	4.1935196	8.85177	Multitasking_Scroll
14:38:10.067	0.38068968	3.9960446	8.260248	-0.11277794	-0.04326148	-0.007974846	0.48054394	4.1935196	8.85177	Multitasking_Scroll
14:38:10.088	0.38068968	3.9960446	8.260248	-0.11277794	-0.04326148	-0.007974846	0.48054394	4.1935196	8.85177	Multitasking_Scroll
14:38:10.108	0.38068968	3.9960446	8.260248	-0.11277794	-0.04326148	-0.007974846	0.48054394	4.1935196	8.85177	Multitasking_Scroll
14:38:10.129	0.38068968	3.9960446	8.260248	-0.11277794	-0.04326148	-0.007974846	0.48054394	4.1935196	8.85177	Multitasking_Scroll
14:38:10.150	0.38068968	3.9960446	8.260248	-0.11277794	-0.04326148	-0.007974846	0.48054394	4.1935196	8.85177	Multitasking_Scroll
14:38:10.171	0.44772938	4.0559015	8.499676	-0.006487389	-0.08724377	-0.023857342	0.5061548	4.122846	8.883485	Multitasking_Scroll
14:38:10.192	0.44772938	4.0559015	8.499676	-0.006487389	-0.08724377	-0.023857342	0.5061548	4.122846	8.883485	Multitasking_Scroll
14:38:10.213	0.44772938	4.0559015	8.499676	-0.006487389	-0.08724377	-0.023857342	0.5061548	4.122846	8.883485	Multitasking_Scroll
14:38:10.234	0.44772938	4.0559015	8.499676	-0.006487389	-0.08724377	-0.023857342	0.5061548	4.122846	8.883485	Multitasking_Scroll
14:38:10.255	0.44772938	4.0559015	8.499676	-0.006487389	-0.08724377	-0.023857342	0.5061548	4.122846	8.883485	Multitasking_Scroll
14:38:10.277	0.44772938	4.0559015	8.499676	-0.006487389	-0.08724377	-0.023857342	0.5061548	4.122846	8.883485	Multitasking_Scroll
14:38:10.298	0.44772938	4.0559015	8.499676	-0.006487389	-0.08724377	-0.023857342	0.5061548	4.122846	8.883485	Multitasking_Scroll
14:38:10.319	0.44772938	4.0559015	8.499676	-0.006487389	-0.08724377	-0.023857342	0.5061548	4.122846	8.883485	Multitasking_Scroll
14:38:10.341	0.51716334	3.9984388	8.540379	-0.0052656583	-0.012718214	0.010961977	0.5086273	4.109107	8.889708	Multitasking_Scroll
14:38:10.362	0.51716334	3.9984388	8.540379	-0.0052656583	-0.012718214	0.010961977	0.5086273	4.109107	8.889708	Multitasking_Scroll
14:38:10.384	0.51716334	3.9984388	8.540379	-0.0052656583	-0.012718214	0.010961977	0.5086273	4.109107	8.889708	Multitasking_Scroll
14:38:10.405	0.51716334	3.9984388	8.540379	-0.0052656583	-0.012718214	0.010961977	0.5086273	4.109107	8.889708	Multitasking_Scroll
14:38:10.426	0.51716334	3.9984388	8.540379	-0.0052656583	-0.012718214	0.010961977	0.5086273	4.109107	8.889708	Multitasking_Scroll
14:38:10.448	0.51716334	3.9984388	8.540379	-0.0052656583	-0.012718214	0.010961977	0.5086273	4.109107	8.889708	Multitasking_Scroll
14:38:10.469	0.51716334	3.9984388	8.540379	-0.0052656583	-0.012718214	0.010961977	0.5086273	4.109107	8.889708	Multitasking_Scroll
14:38:10.490	0.51716334	3.9984388	8.540379	-0.0052656583	-0.012718214	0.010961977	0.5086273	4.109107	8.889708	Multitasking_Scroll
14:38:10.512	0.4668836	4.022382	8.463761	-0.03580892	-0.038374554	0.014627169	0.4943402	4.11142	8.889444	Multitasking_Scroll
14:38:10.533	0.4668836	4.022382	8.463761	-0.03580892	-0.038374554	0.014627169	0.4943402	4.11142	8.889444	Multitasking_Scroll
14:38:10.569	0.4668836	4.022382	8.463761	-0.03580892	-0.038374554	0.014627169	0.4943402	4.11142	8.889444	Multitasking_Scroll
14:38:10.603	0.4668836	4.022382	8.463761	-0.03580892	-0.038374554	0.014627169	0.4943402	4.11142	8.889444	Multitasking_Scroll
14:38:10.636	0.4668836	4.022382	8.463761	-0.03580892	-0.038374554	0.014627169	0.4943402	4.11142	8.889444	Multitasking_Scroll
14:38:10.672	0.4668836	4.022382	8.463761	-0.03580892	-0.038374554	0.014627169	0.4943402	4.11142	8.889444	Multitasking_Scroll
14:38:10.705	0.50998056	3.9888618	8.494887	0.0038973202	-0.050591856	0.003631594	0.5291607	4.093744	8.895595	Multitasking_Scroll
14:38:10.739	0.50998056	3.9888618	8.494887	0.0038973202	-0.050591856	0.003631594	0.5291607	4.093744	8.895595	Multitasking_Scroll
14:38:10.773	0.50998056	3.9888618	8.494887	0.0038973202	-0.050591856	0.003631594	0.5291607	4.093744	8.895595	Multitasking_Scroll
14:38:10.806	0.50998056	3.9888618	8.494887	0.0038973202	-0.050591856	0.003631594	0.5291607	4.093744	8.895595	Multitasking_Scroll
14:38:10.829	0.50998056	3.9888618	8.494887	0.0038973202	-0.050591856	0.003631594	0.5291607	4.093744	8.895595	Multitasking_Scroll
14:38:10.855	0.50998056	3.9888618	8.494887	0.0038973202	-0.050591856	0.003631594	0.5291607	4.093744	8.895595	Multitasking_Scroll
14:38:10.878	0.5363176	3.9601305	8.739103	0.016114626	0.017825048	0.009740246	0.54956657	4.0853515	8.898215	Multitasking_Scroll
14:38:10.900	0.5363176	3.9601305	8.739103	0.016114626	0.017825048	0.009740246	0.54956657	4.0853515	8.898215	Multitasking_Scroll
14:38:10.923	0.5363176	3.9601305	8.739103	0.016114626	0.017825048	0.009740246	0.54956657	4.0853515	8.898215	Multitasking_Scroll
14:38:10.945	0.5363176	3.9601305	8.739103	0.016114626	0.017825048	0.009740246	0.54956657	4.0853515	8.898215	Multitasking_Scroll
14:38:10.967	0.5363176	3.9601305	8.739103	0.016114626	0.017825048	0.009740246	0.54956657	4.0853515	8.898215	Multitasking_Scroll
14:38:10.991	0.5363176	3.9601305	8.739103	0.016114626	0.017825048	0.009740246	0.54956657	4.0853515	8.898215	Multitasking_Scroll
14:38:11.013	0.5363176	3.9601305	8.739103	0.016114626	0.017825048	0.009740246	0.54956657	4.0853515	8.898215	Multitasking_Scroll
14:38:11.036	0.5363176	3.9601305	8.739103	0.016114626	0.017825048	0.009740246	0.54956657	4.0853515	8.898215	Multitasking_Scroll
14:38:11.060	0.46209505	4.024776	8.700794	-0.017482964	0.0062186085	0.024401013	0.55697554	4.090897	8.895207	Multitasking_Scroll
14:38:11.083	0.46209505	4.024776	8.700794	-0.017482964	0.0062186085	0.024401013	0.55697554	4.090897	8.895207	Multitasking_Scroll
14:38:11.107	0.46209505	4.024776	8.700794	-0.017482964	0.0062186085	0.024401013	0.55697554	4.090897	8.895207	Multitasking_Scroll
14:38:11.130	0.46209505	4.024776	8.700794	-0.017482964	0.0062186085	0.024401013	0.55697554	4.090897	8.895207	Multitasking_Scroll
14:38:11.153	0.46209505	4.024776	8.700794	-0.017482964	0.0062186085	0.024401013	0.55697554	4.090897	8.895207	Multitasking_Scroll
14:38:11.175	0.46209505	4.024776	8.700794	-0.017482964	0.0062186085	0.024401013	0.55697554	4.090897	8.895207	Multitasking_Scroll
14:38:11.198	0.46209505	4.024776	8.700794	-0.017482964	0.0062186085	0.024401013	0.55697554	4.090897	8.895207	Multitasking_Scroll
14:38:11.221	0.46209505	4.024776	8.700794	-0.017482964	0.0062186085	0.024401013	0.55697554	4.090897	8.895207	Multitasking_Scroll
14:38:11.244	0.5027977	3.9170337	8.6984005	-0.0052656583	-0.037763692	-0.0012553281	0.57036364	4.0904727	8.894554	Multitasking_Scroll
14:38:11.268	0.5027977	3.9170337	8.6984005	-0.0052656583	-0.037763692	-0.0012553281	0.57036364	4.0904727	8.894554	Multitasking_Scroll
14:38:11.290	0.5027977	3.9170337	8.6984005	-0.0052656583	-0.037763692	-0.0012553281	0.57036364	4.0904727	8.894554	Multitasking_Scroll
14:38:11.313	0.5027977	3.9170337	8.6984005	-0.0052656583	-0.037763692	-0.0012553281	0.57036364	4.0904727	8.894554	Multitasking_Scroll
14:38:11.337	0.5027977	3.9170337	8.6984005	-0.0052656583	-0.037763692	-0.0012553281	0.57036364	4.0904727	8.894554	Multitasking_Scroll
14:38:11.360	0.5027977	3.9170337	8.6984005	-0.0052656583	-0.037763692	-0.0012553281	0.57036364	4.0904727	8.894554	Multitasking_Scroll
14:38:11.383	0.5027977	3.9170337	8.6984005	-0.0052656583	-0.037763692	-0.0012553281	0.57036364	4.0904727	8.894554	Multitasking_Scroll
14:38:11.406	0.5027977	3.9170337	8.6984005	-0.0052656583	-0.037763692	-0.0012553281	0.57036364	4.0904727	8.894554	Multitasking_Scroll
14:38:11.430	0.6057515	3.9864676	8.573898	-0.030311134	-0.026157249	0.003631594	0.6001802	4.0867066	8.894323	Multitasking_Scroll
14:38:11.453	0.6057515	3.9864676	8.573898	-0.030311134	-0.026157249	0.003631594	0.6001802	4.0867066	8.894323	Multitasking_Scroll
14:38:11.477	0.6057515	3.9864676	8.573898	-0.030311134	-0.026157249	0.003631594	0.6001802	4.0867066	8.894323	Multitasking_Scroll
14:38:11.499	0.6057515	3.9864676	8.573898	-0.030311134	-0.026157249	0.003631594	0.6001802	4.0867066	8.894323	Multitasking_Scroll
14:38:11.519	0.6057515	3.9864676	8.573898	-0.030311134	-0.026157249	0.003631594	0.6001802	4.0867066	8.894323	Multitasking_Scroll
14:38:11.540	0.6057515	3.9864676	8.573898	-0.030311134	-0.026157249	0.003631594	0.6001802	4.0867066	8.894323	Multitasking_Scroll
14:38:11.561	0.6057515	3.9864676	8.573898	-0.030311134	-0.026157249	0.003631594	0.6001802	4.0867066	8.894323	Multitasking_Scroll
14:38:11.581	0.6057515	3.9864676	8.573898	-0.030311134	-0.026157249	0.003631594	0.6001802	4.0867066	8.894323	Multitasking_Scroll
14:38:11.602	0.49082634	4.051113	8.772623	-0.015039502	0.03309668	0.009129381	0.60463786	4.0968256	8.889363	Multitasking_Scroll
14:38:11.622	0.49082634	4.051113	8.772623	-0.015039502	0.03309668	0.009129381	0.60463786	4.0968256	8.889363	Multitasking_Scroll
14:38:11.643	0.49082634	4.051113	8.772623	-0.015039502	0.03309668	0.009129381	0.60463786	4.0968256	8.889363	Multitasking_Scroll
14:38:11.664	0.49082634	4.051113	8.772623	-0.015039502	0.03309668	0.009129381	0.60463786	4.0968256	8.889363	Multitasking_Scroll
14:38:11.685	0.49082634	4.051113	8.772623	-0.015039502	0.03309668	0.009129381	0.60463786	4.0968256	8.889363	Multitasking_Scroll
14:38:11.708	0.49082634	4.051113	8.772623	-0.015039502	0.03309668	0.009129381	0.60463786	4.0968256	8.889363	Multitasking_Scroll
14:38:11.729	0.49082634	4.051113	8.772623	-0.015039502	0.03309668	0.009129381	0.60463786	4.0968256	8.889363	Multitasking_Scroll
14:38:11.751	0.49082634	4.051113	8.772623	-0.015039502	0.03309668	0.009129381	0.60463786	4.0968256	8.889363	Multitasking_Scroll
14:38:11.772	0.5219519	3.9840732	8.518829	0.032607988	0.005607743	0.0054641897	0.56640106	4.1058884	8.887703	Multitasking_Scroll
14:38:11.792	0.5219519	3.9840732	8.518829	0.032607988	0.005607743	0.0054641897	0.56640106	4.1058884	8.887703	Multitasking_Scroll
14:38:11.814	0.5219519	3.9840732	8.518829	0.032607988	0.005607743	0.0054641897	0.56640106	4.1058884	8.887703	Multitasking_Scroll
14:38:11.836	0.5219519	3.9840732	8.518829	0.032607988	0.005607743	0.0054641897	0.56640106	4.1058884	8.887703	Multitasking_Scroll
14:38:11.861	0.5219519	3.9840732	8.518829	0.032607988	0.005607743	0.0054641897	0.56640106	4.1058884	8.887703	Multitasking_Scroll
14:38:11.883	0.5219519	3.9840732	8.518829	0.032607988	0.005607743	0.0054641897	0.56640106	4.1058884	8.887703	Multitasking_Scroll
14:38:11.904	0.5219519	3.9840732	8.518829	0.032607988	0.005607743	0.0054641897	0.56640106	4.1058884	8.887703	Multitasking_Scroll
14:38:11.925	0.5219519	3.9840732	8.518829	0.032607988	0.005607743	0.0054641897	0.56640106	4.1058884	8.887703	Multitasking_Scroll
14:38:11.946	0.5219519	3.9840732	8.518829	0.032607988	0.005607743	0.0054641897	0.56640106	4.1058884	8.887703	Multitasking_Scroll
14:38:11.968	0.5770202	4.024776	8.686429	-0.015039502	-0.019437732	0.0042424593	0.58923495	4.0920477	8.892598	Multitasking_Scroll
14:38:11.989	0.5770202	4.024776	8.686429	-0.015039502	-0.019437732	0.0042424593	0.58923495	4.0920477	8.892598	Multitasking_Scroll
14:38:12.010	0.5770202	4.024776	8.686429	-0.015039502	-0.019437732	0.0042424593	0.58923495	4.0920477	8.892598	Multitasking_Scroll
14:38:12.032	0.5770202	4.024776	8.686429	-0.015039502	-0.019437732	0.0042424593	0.58923495	4.0920477	8.892598	Multitasking_Scroll
14:38:12.053	0.5770202	4.024776	8.686429	-0.015039502	-0.019437732	0.0042424593	0.58923495	4.0920477	8.892598	Multitasking_Scroll
14:38:12.074	0.5770202	4.024776	8.686429	-0.015039502	-0.019437732	0.0042424593	0.58923495	4.0920477	8.892598	Multitasking_Scroll
14:38:12.096	0.5770202	4.024776	8.686429	-0.015039502	-0.019437732	0.0042424593	0.58923495	4.0920477	8.892598	Multitasking_Scroll
14:38:12.117	0.5770202	4.024776	8.686429	-0.015039502	-0.019437732	0.0042424593	0.58923495	4.0920477	8.892598	Multitasking_Scroll
14:38:12.138	0.55307746	3.9529476	8.739103	0.022223279	0.02271197	0.016459765	0.60630196	4.1185727	8.879196	Multitasking_Scroll
14:38:12.159	0.55307746	3.9529476	8.739103	0.022223279	0.02271197	0.016459765	0.60630196	4.1185727	8.879196	Multitasking_Scroll
14:38:12.180	0.55307746	3.9529476	8.739103	0.022223279	0.02271197	0.016459765	0.60630196	4.1185727	8.879196	Multitasking_Scroll
14:38:12.201	0.55307746	3.9529476	8.739103	0.022223279	0.02271197	0.016459765	0.60630196	4.1185727	8.879196	Multitasking_Scroll
14:38:12.221	0.55307746	3.9529476	8.739103	0.022223279	0.02271197	0.016459765	0.60630196	4.1185727	8.879196	Multitasking_Scroll
14:38:12.243	0.55307746	3.9529476	8.739103	0.022223279	0.02271197	0.016459765	0.60630196	4.1185727	8.879196	Multitasking_Scroll
14:38:12.264	0.55307746	3.9529476	8.739103	0.022223279	0.02271197	0.016459765	0.60630196	4.1185727	8.879196	Multitasking_Scroll
14:38:12.285	0.55307746	3.9529476	8.739103	0.022223279	0.02271197	0.016459765	0.60630196	4.1185727	8.879196	Multitasking_Scroll
14:38:12.307	0.4668836	4.1013927	8.509253	0.022223279	0.02271197	0.016459765	0.60630196	4.1185727	8.879196	Multitasking_Scroll
14:38:12.329	0.4668836	4.1013927	8.509253	-0.026645944	-0.012107349	0.008518515	0.55087066	4.1981344	8.845484	Multitasking_Scroll
14:38:12.350	0.4668836	4.1013927	8.509253	-0.026645944	-0.012107349	0.008518515	0.55087066	4.1981344	8.845484	Multitasking_Scroll
14:38:12.371	0.4668836	4.1013927	8.509253	-0.026645944	-0.012107349	0.008518515	0.55087066	4.1981344	8.845484	Multitasking_Scroll
14:38:12.392	0.4668836	4.1013927	8.509253	-0.026645944	-0.012107349	0.008518515	0.55087066	4.1981344	8.845484	Multitasking_Scroll
14:38:12.414	0.4668836	4.1013927	8.509253	-0.026645944	-0.012107349	0.008518515	0.55087066	4.1981344	8.845484	Multitasking_Scroll
14:38:12.435	0.4668836	4.1013927	8.509253	-0.026645944	-0.012107349	0.008518515	0.55087066	4.1981344	8.845484	Multitasking_Scroll
14:38:12.456	0.4668836	4.1013927	8.509253	-0.026645944	-0.012107349	0.008518515	0.55087066	4.1981344	8.845484	Multitasking_Scroll
14:38:12.476	0.4668836	4.1013927	8.509253	-0.026645944	-0.012107349	0.008518515	0.55087066	4.1981344	8.845484	Multitasking_Scroll
14:38:12.497	0.7134939	3.9146392	8.645726	0.07475769	0.013548992	0.0072967852	0.5813564	4.14048	8.870672	Multitasking_Scroll
14:38:12.518	0.7134939	3.9146392	8.645726	0.07475769	0.013548992	0.0072967852	0.5813564	4.14048	8.870672	Multitasking_Scroll
14:38:12.539	0.7134939	3.9146392	8.645726	0.07475769	0.013548992	0.0072967852	0.5813564	4.14048	8.870672	Multitasking_Scroll
14:38:12.560	0.7134939	3.9146392	8.645726	0.07475769	0.013548992	0.0072967852	0.5813564	4.14048	8.870672	Multitasking_Scroll
14:38:12.581	0.7134939	3.9146392	8.645726	0.07475769	0.013548992	0.0072967852	0.5813564	4.14048	8.870672	Multitasking_Scroll
14:38:12.602	0.7134939	3.9146392	8.645726	0.07475769	0.013548992	0.0072967852	0.5813564	4.14048	8.870672	Multitasking_Scroll
14:38:12.624	0.7134939	3.9146392	8.645726	0.07475769	0.013548992	0.0072967852	0.5813564	4.14048	8.870672	Multitasking_Scroll
14:38:12.645	0.7134939	3.9146392	8.645726	0.07475769	0.013548992	0.0072967852	0.5813564	4.14048	8.870672	Multitasking_Scroll
14:38:12.666	0.7134939	3.9146392	8.645726	0.07475769	0.013548992	0.0072967852	0.5813564	4.14048	8.870672	Multitasking_Scroll
14:38:12.687	0.4285752	4.122941	8.724737	0.10530095	0.111898296	0.025011877	0.59193534	4.1577883	8.861871	Multitasking_Scroll
14:38:12.708	0.4285752	4.122941	8.724737	0.10530095	0.111898296	0.025011877	0.59193534	4.1577883	8.861871	Multitasking_Scroll
14:38:12.729	0.4285752	4.122941	8.724737	0.10530095	0.111898296	0.025011877	0.59193534	4.1577883	8.861871	Multitasking_Scroll
14:38:12.750	0.4285752	4.122941	8.724737	0.10530095	0.111898296	0.025011877	0.59193534	4.1577883	8.861871	Multitasking_Scroll
14:38:12.771	0.4285752	4.122941	8.724737	0.10530095	0.111898296	0.025011877	0.59193534	4.1577883	8.861871	Multitasking_Scroll
14:38:12.791	0.4285752	4.122941	8.724737	0.10530095	0.111898296	0.025011877	0.59193534	4.1577883	8.861871	Multitasking_Scroll
14:38:12.812	0.4285752	4.122941	8.724737	0.10530095	0.111898296	0.025011877	0.59193534	4.1577883	8.861871	Multitasking_Scroll
14:38:12.833	0.4285752	4.122941	8.724737	0.10530095	0.111898296	0.025011877	0.59193534	4.1577883	8.861871	Multitasking_Scroll
14:38:12.855	0.49082634	4.1253357	8.581081	0.017336356	0.018435912	0.016459765	0.560834	4.241613	8.824088	Multitasking_Scroll
14:38:12.876	0.49082634	4.1253357	8.581081	0.017336356	0.018435912	0.016459765	0.560834	4.241613	8.824088	Multitasking_Scroll
14:38:12.897	0.49082634	4.1253357	8.581081	0.017336356	0.018435912	0.016459765	0.560834	4.241613	8.824088	Multitasking_Scroll
14:38:12.918	0.49082634	4.1253357	8.581081	0.017336356	0.018435912	0.016459765	0.560834	4.241613	8.824088	Multitasking_Scroll
14:38:12.938	0.49082634	4.1253357	8.581081	0.017336356	0.018435912	0.016459765	0.560834	4.241613	8.824088	Multitasking_Scroll
14:38:12.959	0.49082634	4.1253357	8.581081	0.017336356	0.018435912	0.016459765	0.560834	4.241613	8.824088	Multitasking_Scroll
14:38:12.981	0.49082634	4.1253357	8.581081	0.017336356	0.018435912	0.016459765	0.560834	4.241613	8.824088	Multitasking_Scroll
14:38:13.002	0.49082634	4.1253357	8.581081	0.017336356	0.018435912	0.016459765	0.560834	4.241613	8.824088	Multitasking_Scroll
14:38:13.023	0.49082634	4.1253357	8.581081	0.017336356	0.018435912	0.016459765	0.560834	4.241613	8.824088	Multitasking_Scroll
14:38:13.045	0.52674043	4.070267	8.260248	0.056431733	0.023933701	0.0017989981	0.5909257	4.184049	8.849571	Multitasking_Scroll
14:38:13.066	0.52674043	4.070267	8.260248	0.056431733	0.023933701	0.0017989981	0.5909257	4.184049	8.849571	Multitasking_Scroll
14:38:13.087	0.52674043	4.070267	8.260248	0.056431733	0.023933701	0.0017989981	0.5909257	4.184049	8.849571	Multitasking_Scroll
14:38:13.108	0.52674043	4.070267	8.260248	0.056431733	0.023933701	0.0017989981	0.5909257	4.184049	8.849571	Multitasking_Scroll
14:38:13.131	0.52674043	4.070267	8.260248	0.056431733	0.023933701	0.0017989981	0.5909257	4.184049	8.849571	Multitasking_Scroll
14:38:13.152	0.52674043	4.070267	8.260248	0.056431733	0.023933701	0.0017989981	0.5909257	4.184049	8.849571	Multitasking_Scroll
14:38:13.173	0.52674043	4.070267	8.260248	0.056431733	0.023933701	0.0017989981	0.5909257	4.184049	8.849571	Multitasking_Scroll
14:38:13.194	0.52674043	4.070267	8.260248	0.056431733	0.023933701	0.0017989981	0.5909257	4.184049	8.849571	Multitasking_Scroll
14:38:13.215	0.52913475	4.216318	8.995291	-0.123773515	0.043481387	0.01951409	0.5456465	4.299827	8.796825	Multitasking_Scroll
14:38:13.236	0.52913475	4.216318	8.995291	-0.123773515	0.043481387	0.01951409	0.5456465	4.299827	8.796825	Multitasking_Scroll
14:38:13.258	0.52913475	4.216318	8.995291	-0.123773515	0.043481387	0.01951409	0.5456465	4.299827	8.796825	Multitasking_Scroll
14:38:13.281	0.52913475	4.216318	8.995291	-0.123773515	0.043481387	0.01951409	0.5456465	4.299827	8.796825	Multitasking_Scroll
14:38:13.303	0.52913475	4.216318	8.995291	-0.123773515	0.043481387	0.01951409	0.5456465	4.299827	8.796825	Multitasking_Scroll
14:38:13.325	0.52913475	4.216318	8.995291	-0.123773515	0.043481387	0.01951409	0.5456465	4.299827	8.796825	Multitasking_Scroll
14:38:13.348	0.52913475	4.216318	8.995291	-0.123773515	0.043481387	0.01951409	0.5456465	4.299827	8.796825	Multitasking_Scroll
14:38:13.371	0.52913475	4.216318	8.995291	-0.123773515	0.043481387	0.01951409	0.5456465	4.299827	8.796825	Multitasking_Scroll
14:38:13.392	0.51716334	4.2019525	8.597841	-0.055967472	0.022101104	0.017070629	0.5077904	4.3234525	8.787508	Multitasking_Scroll
14:38:13.415	0.51716334	4.2019525	8.597841	-0.055967472	0.022101104	0.017070629	0.5077904	4.3234525	8.787508	Multitasking_Scroll
14:38:13.437	0.51716334	4.2019525	8.597841	-0.055967472	0.022101104	0.017070629	0.5077904	4.3234525	8.787508	Multitasking_Scroll
14:38:13.459	0.51716334	4.2019525	8.597841	-0.055967472	0.022101104	0.017070629	0.5077904	4.3234525	8.787508	Multitasking_Scroll
14:38:13.480	0.51716334	4.2019525	8.597841	-0.055967472	0.022101104	0.017070629	0.5077904	4.3234525	8.787508	Multitasking_Scroll
14:38:13.501	0.51716334	4.2019525	8.597841	-0.055967472	0.022101104	0.017070629	0.5077904	4.3234525	8.787508	Multitasking_Scroll
14:38:13.522	0.51716334	4.2019525	8.597841	-0.055967472	0.022101104	0.017070629	0.5077904	4.3234525	8.787508	Multitasking_Scroll
14:38:13.543	0.51716334	4.2019525	8.597841	-0.055967472	0.022101104	0.017070629	0.5077904	4.3234525	8.787508	Multitasking_Scroll
14:38:13.564	0.51716334	4.2019525	8.597841	-0.055967472	0.022101104	0.017070629	0.5077904	4.3234525	8.787508	Multitasking_Scroll
14:38:13.585	0.48843205	4.04393	9.002473	-0.039474115	-0.017605137	0.0048533245	0.55030155	4.2207026	8.834772	Multitasking_Scroll
14:38:13.606	0.48843205	4.04393	9.002473	-0.039474115	-0.017605137	0.0048533245	0.55030155	4.2207026	8.834772	Multitasking_Scroll
14:38:13.627	0.48843205	4.04393	9.002473	-0.039474115	-0.017605137	0.0048533245	0.55030155	4.2207026	8.834772	Multitasking_Scroll
14:38:13.649	0.48843205	4.04393	9.002473	-0.039474115	-0.017605137	0.0048533245	0.55030155	4.2207026	8.834772	Multitasking_Scroll
14:38:13.670	0.48843205	4.04393	9.002473	-0.039474115	-0.017605137	0.0048533245	0.55030155	4.2207026	8.834772	Multitasking_Scroll
14:38:13.691	0.48843205	4.04393	9.002473	-0.039474115	-0.017605137	0.0048533245	0.55030155	4.2207026	8.834772	Multitasking_Scroll
14:38:13.712	0.48843205	4.04393	9.002473	-0.039474115	-0.017605137	0.0048533245	0.55030155	4.2207026	8.834772	Multitasking_Scroll
14:38:13.734	0.48843205	4.04393	9.002473	-0.039474115	-0.017605137	0.0048533245	0.55030155	4.2207026	8.834772	Multitasking_Scroll
14:38:13.754	0.62251145	4.070267	8.537984	0.06254038	0.033707544	0.0072967852	0.52260864	4.2593546	8.817887	Multitasking_Scroll
14:38:13.775	0.62251145	4.070267	8.537984	0.06254038	0.033707544	0.0072967852	0.52260864	4.2593546	8.817887	Multitasking_Scroll
14:38:13.796	0.62251145	4.070267	8.537984	0.06254038	0.033707544	0.0072967852	0.52260864	4.2593546	8.817887	Multitasking_Scroll
14:38:13.817	0.62251145	4.070267	8.537984	0.06254038	0.033707544	0.0072967852	0.52260864	4.2593546	8.817887	Multitasking_Scroll
14:38:13.838	0.62251145	4.070267	8.537984	0.06254038	0.033707544	0.0072967852	0.52260864	4.2593546	8.817887	Multitasking_Scroll
14:38:13.859	0.62251145	4.070267	8.537984	0.06254038	0.033707544	0.0072967852	0.52260864	4.2593546	8.817887	Multitasking_Scroll
14:38:13.880	0.62251145	4.070267	8.537984	0.06254038	0.033707544	0.0072967852	0.52260864	4.2593546	8.817887	Multitasking_Scroll
14:38:13.901	0.62251145	4.070267	8.537984	0.06254038	0.033707544	0.0072967852	0.52260864	4.2593546	8.817887	Multitasking_Scroll
14:38:13.922	0.62251145	4.070267	8.537984	0.06254038	0.033707544	0.0072967852	0.52260864	4.2593546	8.817887	Multitasking_Scroll
14:38:13.943	0.53392327	4.113364	8.693612	-0.025424212	-0.02493552	0.025622744	0.5123441	4.210869	8.841745	Multitasking_Scroll
14:38:13.964	0.53392327	4.113364	8.693612	-0.025424212	-0.02493552	0.025622744	0.5123441	4.210869	8.841745	Multitasking_Scroll
14:38:13.985	0.53392327	4.113364	8.693612	-0.025424212	-0.02493552	0.025622744	0.5123441	4.210869	8.841745	Multitasking_Scroll
14:38:14.006	0.53392327	4.113364	8.693612	-0.025424212	-0.02493552	0.025622744	0.5123441	4.210869	8.841745	Multitasking_Scroll
14:38:14.028	0.53392327	4.113364	8.693612	-0.025424212	-0.02493552	0.025622744	0.5123441	4.210869	8.841745	Multitasking_Scroll
14:38:14.049	0.53392327	4.113364	8.693612	-0.025424212	-0.02493552	0.025622744	0.5123441	4.210869	8.841745	Multitasking_Scroll
14:38:14.071	0.53392327	4.113364	8.693612	-0.025424212	-0.02493552	0.025622744	0.5123441	4.210869	8.841745	Multitasking_Scroll
14:38:14.093	0.53392327	4.113364	8.693612	-0.025424212	-0.02493552	0.025622744	0.5123441	4.210869	8.841745	Multitasking_Scroll
14:38:14.114	0.44533512	4.12773	8.885154	0.06498385	0.07341379	0.03112053	0.54478437	4.2014904	8.844267	Multitasking_Scroll
14:38:14.135	0.44533512	4.12773	8.885154	0.06498385	0.07341379	0.03112053	0.54478437	4.2014904	8.844267	Multitasking_Scroll
14:38:14.156	0.44533512	4.12773	8.885154	0.06498385	0.07341379	0.03112053	0.54478437	4.2014904	8.844267	Multitasking_Scroll
14:38:14.177	0.44533512	4.12773	8.885154	0.06498385	0.07341379	0.03112053	0.54478437	4.2014904	8.844267	Multitasking_Scroll
14:38:14.198	0.44533512	4.12773	8.885154	0.06498385	0.07341379	0.03112053	0.54478437	4.2014904	8.844267	Multitasking_Scroll
14:38:14.219	0.44533512	4.12773	8.885154	0.06498385	0.07341379	0.03112053	0.54478437	4.2014904	8.844267	Multitasking_Scroll
14:38:14.240	0.44533512	4.12773	8.885154	0.06498385	0.07341379	0.03112053	0.54478437	4.2014904	8.844267	Multitasking_Scroll
14:38:14.263	0.44533512	4.12773	8.885154	0.06498385	0.07341379	0.03112053	0.54478437	4.2014904	8.844267	Multitasking_Scroll
14:38:14.285	0.44533512	4.12773	8.885154	0.06498385	0.07341379	0.03112053	0.54478437	4.2014904	8.844267	Multitasking_Scroll
14:38:14.306	0.35914123	4.084633	8.76544	0.000842994	0.058142155	0.017070629	0.50655293	4.2269483	8.834403	Multitasking_Scroll
14:38:14.328	0.35914123	4.084633	8.76544	0.000842994	0.058142155	0.017070629	0.50655293	4.2269483	8.834403	Multitasking_Scroll
14:38:14.352	0.35914123	4.084633	8.76544	0.000842994	0.058142155	0.017070629	0.50655293	4.2269483	8.834403	Multitasking_Scroll
14:38:14.374	0.35914123	4.084633	8.76544	0.000842994	0.058142155	0.017070629	0.50655293	4.2269483	8.834403	Multitasking_Scroll
14:38:14.395	0.35914123	4.084633	8.76544	0.000842994	0.058142155	0.017070629	0.50655293	4.2269483	8.834403	Multitasking_Scroll
14:38:14.416	0.35914123	4.084633	8.76544	0.000842994	0.058142155	0.017070629	0.50655293	4.2269483	8.834403	Multitasking_Scroll
14:38:14.437	0.35914123	4.084633	8.76544	0.000842994	0.058142155	0.017070629	0.50655293	4.2269483	8.834403	Multitasking_Scroll
14:38:14.458	0.35914123	4.084633	8.76544	0.000842994	0.058142155	0.017070629	0.50655293	4.2269483	8.834403	Multitasking_Scroll
14:38:14.479	0.38547826	4.0535073	8.880365	-0.037030652	-0.012107349	0.009740246	0.5219423	4.190132	8.85103	Multitasking_Scroll
14:38:14.500	0.38547826	4.0535073	8.880365	-0.037030652	-0.012107349	0.009740246	0.5219423	4.190132	8.85103	Multitasking_Scroll
14:38:14.521	0.38547826	4.0535073	8.880365	-0.037030652	-0.012107349	0.009740246	0.5219423	4.190132	8.85103	Multitasking_Scroll
14:38:14.542	0.38547826	4.0535073	8.880365	-0.037030652	-0.012107349	0.009740246	0.5219423	4.190132	8.85103	Multitasking_Scroll
14:38:14.563	0.38547826	4.0535073	8.880365	-0.037030652	-0.012107349	0.009740246	0.5219423	4.190132	8.85103	Multitasking_Scroll
14:38:14.584	0.38547826	4.0535073	8.880365	-0.037030652	-0.012107349	0.009740246	0.5219423	4.190132	8.85103	Multitasking_Scroll
14:38:14.605	0.38547826	4.0535073	8.880365	-0.037030652	-0.012107349	0.009740246	0.5219423	4.190132	8.85103	Multitasking_Scroll
14:38:14.625	0.38547826	4.0535073	8.880365	-0.037030652	-0.012107349	0.009740246	0.5219423	4.190132	8.85103	Multitasking_Scroll
14:38:14.646	0.38547826	4.0535073	8.880365	-0.037030652	-0.012107349	0.009740246	0.5219423	4.190132	8.85103	Multitasking_Scroll
14:38:14.667	0.4285752	4.189981	8.499676	-0.08101295	0.020879373	0.016459765	0.5160057	4.237033	8.829022	Multitasking_Scroll
14:38:14.688	0.4285752	4.189981	8.499676	-0.08101295	0.020879373	0.016459765	0.5160057	4.237033	8.829022	Multitasking_Scroll
14:38:14.709	0.4285752	4.189981	8.499676	-0.08101295	0.020879373	0.016459765	0.5160057	4.237033	8.829022	Multitasking_Scroll
14:38:14.730	0.4285752	4.189981	8.499676	-0.08101295	0.020879373	0.016459765	0.5160057	4.237033	8.829022	Multitasking_Scroll
14:38:14.751	0.4285752	4.189981	8.499676	-0.08101295	0.020879373	0.016459765	0.5160057	4.237033	8.829022	Multitasking_Scroll
14:38:14.770	0.4285752	4.189981	8.499676	-0.08101295	0.020879373	0.016459765	0.5160057	4.237033	8.829022	Multitasking_Scroll
14:38:14.791	0.4285752	4.189981	8.499676	-0.08101295	0.020879373	0.016459765	0.5160057	4.237033	8.829022	Multitasking_Scroll
14:38:14.812	0.4285752	4.189981	8.499676	-0.08101295	0.020879373	0.016459765	0.5160057	4.237033	8.829022	Multitasking_Scroll
14:38:14.833	0.42378664	4.170827	8.650515	-0.08834333	-0.11473271	-3.359759e-05	0.51436126	4.205963	8.843963	Multitasking_Scroll
14:38:14.854	0.42378664	4.170827	8.650515	-0.08834333	-0.11473271	-3.359759e-05	0.51436126	4.205963	8.843963	Multitasking_Scroll
14:38:14.878	0.42378664	4.170827	8.650515	-0.08834333	-0.11473271	-3.359759e-05	0.51436126	4.205963	8.843963	Multitasking_Scroll
14:38:14.899	0.42378664	4.170827	8.650515	-0.08834333	-0.11473271	-3.359759e-05	0.51436126	4.205963	8.843963	Multitasking_Scroll
14:38:14.920	0.42378664	4.170827	8.650515	-0.08834333	-0.11473271	-3.359759e-05	0.51436126	4.205963	8.843963	Multitasking_Scroll
14:38:14.942	0.42378664	4.170827	8.650515	-0.08834333	-0.11473271	-3.359759e-05	0.51436126	4.205963	8.843963	Multitasking_Scroll
14:38:14.963	0.42378664	4.170827	8.650515	-0.08834333	-0.11473271	-3.359759e-05	0.51436126	4.205963	8.843963	Multitasking_Scroll
14:38:14.984	0.42378664	4.170827	8.650515	-0.08834333	-0.11473271	-3.359759e-05	0.51436126	4.205963	8.843963	Multitasking_Scroll
14:38:15.005	0.42378664	4.170827	8.650515	-0.08834333	-0.11473271	-3.359759e-05	0.51436126	4.205963	8.843963	Multitasking_Scroll
14:38:15.025	0.54350036	4.1325183	8.605023	0.16638748	0.059974752	0.017681494	0.5566093	4.2001925	8.844147	Multitasking_Scroll
14:38:15.046	0.54350036	4.1325183	8.605023	0.16638748	0.059974752	0.017681494	0.5566093	4.2001925	8.844147	Multitasking_Scroll
14:38:15.067	0.54350036	4.1325183	8.605023	0.16638748	0.059974752	0.017681494	0.5566093	4.2001925	8.844147	Multitasking_Scroll
14:38:15.087	0.54350036	4.1325183	8.605023	0.16638748	0.059974752	0.017681494	0.5566093	4.2001925	8.844147	Multitasking_Scroll
14:38:15.111	0.54350036	4.1325183	8.605023	0.16638748	0.059974752	0.017681494	0.5566093	4.2001925	8.844147	Multitasking_Scroll
14:38:15.132	0.54350036	4.1325183	8.605023	0.16638748	0.059974752	0.017681494	0.5566093	4.2001925	8.844147	Multitasking_Scroll
14:38:15.153	0.54350036	4.1325183	8.605023	0.16638748	0.059974752	0.017681494	0.5566093	4.2001925	8.844147	Multitasking_Scroll
14:38:15.174	0.54350036	4.1325183	8.605023	0.16638748	0.059974752	0.017681494	0.5566093	4.2001925	8.844147	Multitasking_Scroll
14:38:15.195	0.6081458	4.0582957	8.616995	-0.020537289	0.055698693	0.020124957	0.53259873	4.2237377	8.834406	Multitasking_Scroll
14:38:15.216	0.6081458	4.0582957	8.616995	-0.020537289	0.055698693	0.020124957	0.53259873	4.2237377	8.834406	Multitasking_Scroll
14:38:15.237	0.6081458	4.0582957	8.616995	-0.020537289	0.055698693	0.020124957	0.53259873	4.2237377	8.834406	Multitasking_Scroll
14:38:15.258	0.6081458	4.0582957	8.616995	-0.020537289	0.055698693	0.020124957	0.53259873	4.2237377	8.834406	Multitasking_Scroll
14:38:15.279	0.6081458	4.0582957	8.616995	-0.020537289	0.055698693	0.020124957	0.53259873	4.2237377	8.834406	Multitasking_Scroll
14:38:15.305	0.6081458	4.0582957	8.616995	-0.020537289	0.055698693	0.020124957	0.53259873	4.2237377	8.834406	Multitasking_Scroll
14:38:15.340	0.6081458	4.0582957	8.616995	-0.020537289	0.055698693	0.020124957	0.53259873	4.2237377	8.834406	Multitasking_Scroll
14:38:15.372	0.36632404	4.120547	9.158101	0.06192952	-0.0340985	0.032342263	0.5785418	4.1782055	8.85315	Multitasking_Scroll
14:38:15.405	0.36632404	4.120547	9.158101	0.06192952	-0.0340985	0.032342263	0.5785418	4.1782055	8.85315	Multitasking_Scroll
14:38:15.427	0.36632404	4.120547	9.158101	0.06192952	-0.0340985	0.032342263	0.5785418	4.1782055	8.85315	Multitasking_Scroll
14:38:15.448	0.36632404	4.120547	9.158101	0.06192952	-0.0340985	0.032342263	0.5785418	4.1782055	8.85315	Multitasking_Scroll
14:38:15.469	0.36632404	4.120547	9.158101	0.06192952	-0.0340985	0.032342263	0.5785418	4.1782055	8.85315	Multitasking_Scroll
14:38:15.490	0.36632404	4.120547	9.158101	0.06192952	-0.0340985	0.032342263	0.5785418	4.1782055	8.85315	Multitasking_Scroll
14:38:15.511	0.36632404	4.120547	9.158101	0.06192952	-0.0340985	0.032342263	0.5785418	4.1782055	8.85315	Multitasking_Scroll
14:38:15.532	0.36632404	4.120547	9.158101	0.06192952	-0.0340985	0.032342263	0.5785418	4.1782055	8.85315	Multitasking_Scroll
14:38:15.552	0.5698374	4.1564612	8.183631	0.119961716	0.07463551	0.016459765	0.5390399	4.2814126	8.806209	Multitasking_Scroll
14:38:15.573	0.5698374	4.1564612	8.183631	0.119961716	0.07463551	0.016459765	0.5390399	4.2814126	8.806209	Multitasking_Scroll
14:38:15.594	0.5698374	4.1564612	8.183631	0.119961716	0.07463551	0.016459765	0.5390399	4.2814126	8.806209	Multitasking_Scroll
14:38:15.615	0.5698374	4.1564612	8.183631	0.119961716	0.07463551	0.016459765	0.5390399	4.2814126	8.806209	Multitasking_Scroll
14:38:15.636	0.5698374	4.1564612	8.183631	0.119961716	0.07463551	0.016459765	0.5390399	4.2814126	8.806209	Multitasking_Scroll
14:38:15.657	0.5698374	4.1564612	8.183631	0.119961716	0.07463551	0.016459765	0.5390399	4.2814126	8.806209	Multitasking_Scroll
14:38:15.678	0.5698374	4.1564612	8.183631	0.119961716	0.07463551	0.016459765	0.5390399	4.2814126	8.806209	Multitasking_Scroll
14:38:15.699	0.5698374	4.1564612	8.183631	0.119961716	0.07463551	0.016459765	0.5390399	4.2814126	8.806209	Multitasking_Scroll
14:38:15.720	0.5698374	4.1564612	8.183631	0.119961716	0.07463551	0.016459765	0.5390399	4.2814126	8.806209	Multitasking_Scroll
14:38:15.755	0.4836435	4.1780095	8.688824	-0.093230255	-0.05547878	0.021957552	0.5175718	4.2717385	8.812194	Multitasking_Scroll
14:38:15.782	0.4836435	4.1780095	8.688824	-0.093230255	-0.05547878	0.021957552	0.5175718	4.2717385	8.812194	Multitasking_Scroll
14:38:15.802	0.4836435	4.1780095	8.688824	-0.093230255	-0.05547878	0.021957552	0.5175718	4.2717385	8.812194	Multitasking_Scroll
14:38:15.823	0.4836435	4.1780095	8.688824	-0.093230255	-0.05547878	0.021957552	0.5175718	4.2717385	8.812194	Multitasking_Scroll
14:38:15.844	0.4836435	4.1780095	8.688824	-0.093230255	-0.05547878	0.021957552	0.5175718	4.2717385	8.812194	Multitasking_Scroll
14:38:15.865	0.4836435	4.1780095	8.688824	-0.093230255	-0.05547878	0.021957552	0.5175718	4.2717385	8.812194	Multitasking_Scroll
14:38:15.887	0.4836435	4.1780095	8.688824	-0.093230255	-0.05547878	0.021957552	0.5175718	4.2717385	8.812194	Multitasking_Scroll
14:38:15.906	0.44772938	4.113364	8.638543	0.010005973	-0.045094073	-0.0006444628	0.56566834	4.2126107	8.837663	Multitasking_Scroll
14:38:15.927	0.44772938	4.113364	8.638543	0.010005973	-0.045094073	-0.0006444628	0.56566834	4.2126107	8.837663	Multitasking_Scroll
14:38:15.949	0.44772938	4.113364	8.638543	0.010005973	-0.045094073	-0.0006444628	0.56566834	4.2126107	8.837663	Multitasking_Scroll
14:38:15.970	0.44772938	4.113364	8.638543	0.010005973	-0.045094073	-0.0006444628	0.56566834	4.2126107	8.837663	Multitasking_Scroll
14:38:15.991	0.44772938	4.113364	8.638543	0.010005973	-0.045094073	-0.0006444628	0.56566834	4.2126107	8.837663	Multitasking_Scroll
14:38:16.012	0.44772938	4.113364	8.638543	0.010005973	-0.045094073	-0.0006444628	0.56566834	4.2126107	8.837663	Multitasking_Scroll
14:38:16.033	0.44772938	4.113364	8.638543	0.010005973	-0.045094073	-0.0006444628	0.56566834	4.2126107	8.837663	Multitasking_Scroll
14:38:16.054	0.44772938	4.113364	8.638543	0.010005973	-0.045094073	-0.0006444628	0.56566834	4.2126107	8.837663	Multitasking_Scroll
14:38:16.076	0.44772938	4.113364	8.638543	0.010005973	-0.045094073	-0.0006444628	0.56566834	4.2126107	8.837663	Multitasking_Scroll
14:38:16.097	0.4860378	4.084633	8.45179	0.04787962	0.039816197	0.009129381	0.54239744	4.24591	8.823175	Multitasking_Scroll
14:38:16.118	0.4860378	4.084633	8.45179	0.04787962	0.039816197	0.009129381	0.54239744	4.24591	8.823175	Multitasking_Scroll
14:38:16.139	0.4860378	4.084633	8.45179	0.04787962	0.039816197	0.009129381	0.54239744	4.24591	8.823175	Multitasking_Scroll
14:38:16.160	0.4860378	4.084633	8.45179	0.04787962	0.039816197	0.009129381	0.54239744	4.24591	8.823175	Multitasking_Scroll
14:38:16.181	0.4860378	4.084633	8.45179	0.04787962	0.039816197	0.009129381	0.54239744	4.24591	8.823175	Multitasking_Scroll
14:38:16.201	0.4860378	4.084633	8.45179	0.04787962	0.039816197	0.009129381	0.54239744	4.24591	8.823175	Multitasking_Scroll
14:38:16.222	0.4860378	4.084633	8.45179	0.04787962	0.039816197	0.009129381	0.54239744	4.24591	8.823175	Multitasking_Scroll
14:38:16.243	0.4860378	4.084633	8.45179	0.04787962	0.039816197	0.009129381	0.54239744	4.24591	8.823175	Multitasking_Scroll
14:38:16.264	0.4860378	4.084633	8.45179	0.04787962	0.039816197	0.009129381	0.54239744	4.24591	8.823175	Multitasking_Scroll
14:38:16.285	0.70631105	4.0391417	8.600235	-0.03825238	-0.021881193	0.010351111	0.5662113	4.21458	8.83669	Multitasking_Scroll
14:38:16.306	0.70631105	4.0391417	8.600235	-0.03825238	-0.021881193	0.010351111	0.5662113	4.21458	8.83669	Multitasking_Scroll
14:38:16.327	0.70631105	4.0391417	8.600235	-0.03825238	-0.021881193	0.010351111	0.5662113	4.21458	8.83669	Multitasking_Scroll
14:38:16.348	0.70631105	4.0391417	8.600235	-0.03825238	-0.021881193	0.010351111	0.5662113	4.21458	8.83669	Multitasking_Scroll
14:38:16.369	0.70631105	4.0391417	8.600235	-0.03825238	-0.021881193	0.010351111	0.5662113	4.21458	8.83669	Multitasking_Scroll
14:38:16.390	0.70631105	4.0391417	8.600235	-0.03825238	-0.021881193	0.010351111	0.5662113	4.21458	8.83669	Multitasking_Scroll
14:38:16.409	0.70631105	4.0391417	8.600235	-0.03825238	-0.021881193	0.010351111	0.5662113	4.21458	8.83669	Multitasking_Scroll
14:38:16.430	0.70631105	4.0391417	8.600235	-0.03825238	-0.021881193	0.010351111	0.5662113	4.21458	8.83669	Multitasking_Scroll
14:38:16.452	0.600963	4.0343533	8.444607	0.009395108	0.02149024	0.00790765	0.5816594	4.1897473	8.847488	Multitasking_Scroll
14:38:16.473	0.600963	4.0343533	8.444607	0.009395108	0.02149024	0.00790765	0.5816594	4.1897473	8.847488	Multitasking_Scroll
14:38:16.494	0.600963	4.0343533	8.444607	0.009395108	0.02149024	0.00790765	0.5816594	4.1897473	8.847488	Multitasking_Scroll
14:38:16.515	0.600963	4.0343533	8.444607	0.009395108	0.02149024	0.00790765	0.5816594	4.1897473	8.847488	Multitasking_Scroll
14:38:16.536	0.600963	4.0343533	8.444607	0.009395108	0.02149024	0.00790765	0.5816594	4.1897473	8.847488	Multitasking_Scroll
14:38:16.558	0.600963	4.0343533	8.444607	0.009395108	0.02149024	0.00790765	0.5816594	4.1897473	8.847488	Multitasking_Scroll
[truncated: 3,236 more rows]
