# Supplementary material for: Real-time Smartphone Activity Classification Using Inertial Sensors—Recognition of Scrolling, Typing, and Watching Videos While Sitting or Walking
Source: Sensors (Basel). 2020 Jan 24;20(3):655. doi: 10.3390/s20030655 (PMC7038357; doi:10.3390/s20030655)
Supplement: Supplementary file 1 [file sensors-20-00655-s001.zip › sensors-668083-supplementary/5Hz_data/5166/2019_09_14_14_19_43_Walking_Read.csv]

time	accX	accY	accZ	rotX	rotY	rotZ	graX	graY	graZ	activity
14:48:10.189	-2.1907616	7.458166	7.0319853	0.14989412	-0.10495887	-0.023246476	-2.2036064	6.5569296	6.9513383	Walking_Read
14:48:10.211	-1.4389591	5.487678	7.101419	0.69050986	0.17298482	0.06166379	-2.3981578	6.4893403	6.9503665	Walking_Read
14:48:10.313	-1.4389591	5.487678	7.101419	0.69050986	0.17298482	0.06166379	-2.3981578	6.4893403	6.9503665	Walking_Read
14:48:10.334	-1.4389591	5.487678	7.101419	0.69050986	0.17298482	0.06166379	-2.3981578	6.4893403	6.9503665	Walking_Read
14:48:10.355	-1.4389591	5.487678	7.101419	0.69050986	0.17298482	0.06166379	-2.3981578	6.4893403	6.9503665	Walking_Read
14:48:10.377	-1.4389591	5.487678	7.101419	0.69050986	0.17298482	0.06166379	-2.3981578	6.4893403	6.9503665	Walking_Read
14:48:10.399	-1.786129	6.0311785	7.8532214	-0.4053824	0.13694377	-0.23338412	-1.9163346	6.0037823	7.513493	Walking_Read
14:48:10.421	-1.786129	6.0311785	7.8532214	-0.4053824	0.13694377	-0.23338412	-1.9163346	6.0037823	7.513493	Walking_Read
14:48:10.442	-1.786129	6.0311785	7.8532214	-0.4053824	0.13694377	-0.23338412	-1.9163346	6.0037823	7.513493	Walking_Read
14:48:10.463	-1.786129	6.0311785	7.8532214	-0.4053824	0.13694377	-0.23338412	-1.9163346	6.0037823	7.513493	Walking_Read
14:48:10.485	-1.786129	6.0311785	7.8532214	-0.4053824	0.13694377	-0.23338412	-1.9163346	6.0037823	7.513493	Walking_Read
14:48:10.507	-1.786129	6.0311785	7.8532214	-0.4053824	0.13694377	-0.23338412	-1.9163346	6.0037823	7.513493	Walking_Read
14:48:10.528	-1.786129	6.0311785	7.8532214	-0.4053824	0.13694377	-0.23338412	-1.9163346	6.0037823	7.513493	Walking_Read
14:48:10.549	-1.786129	6.0311785	7.8532214	-0.4053824	0.13694377	-0.23338412	-1.9163346	6.0037823	7.513493	Walking_Read
14:48:10.570	-2.9401696	6.979311	7.307327	0.16822007	-0.018216	-0.06783964	-2.496567	5.899062	7.425534	Walking_Read
14:48:10.591	-2.9401696	6.979311	7.307327	0.16822007	-0.018216	-0.06783964	-2.496567	5.899062	7.425534	Walking_Read
14:48:10.611	-2.9401696	6.979311	7.307327	0.16822007	-0.018216	-0.06783964	-2.496567	5.899062	7.425534	Walking_Read
14:48:10.633	-2.9401696	6.979311	7.307327	0.16822007	-0.018216	-0.06783964	-2.496567	5.899062	7.425534	Walking_Read
14:48:10.656	-2.9401696	6.979311	7.307327	0.16822007	-0.018216	-0.06783964	-2.496567	5.899062	7.425534	Walking_Read
14:48:10.677	-2.9401696	6.979311	7.307327	0.16822007	-0.018216	-0.06783964	-2.496567	5.899062	7.425534	Walking_Read
14:48:10.699	-2.9401696	6.979311	7.307327	0.16822007	-0.018216	-0.06783964	-2.496567	5.899062	7.425534	Walking_Read
14:48:10.721	-2.9401696	6.979311	7.307327	0.16822007	-0.018216	-0.06783964	-2.496567	5.899062	7.425534	Walking_Read
14:48:10.745	-2.9401696	6.979311	7.307327	0.16822007	-0.018216	-0.06783964	-2.496567	5.899062	7.425534	Walking_Read
14:48:10.768	-1.9489397	4.338426	9.232324	0.24091303	-0.2906619	0.05311168	-2.0132127	6.230709	7.300382	Walking_Read
14:48:10.791	-1.9489397	4.338426	9.232324	0.24091303	-0.2906619	0.05311168	-2.0132127	6.230709	7.300382	Walking_Read
14:48:10.814	-1.9489397	4.338426	9.232324	0.24091303	-0.2906619	0.05311168	-2.0132127	6.230709	7.300382	Walking_Read
14:48:10.838	-1.9489397	4.338426	9.232324	0.24091303	-0.2906619	0.05311168	-2.0132127	6.230709	7.300382	Walking_Read
14:48:10.863	-1.9489397	4.338426	9.232324	0.24091303	-0.2906619	0.05311168	-2.0132127	6.230709	7.300382	Walking_Read
14:48:10.887	-1.9489397	4.338426	9.232324	0.24091303	-0.2906619	0.05311168	-2.0132127	6.230709	7.300382	Walking_Read
14:48:10.910	-1.9489397	4.338426	9.232324	0.24091303	-0.2906619	0.05311168	-2.0132127	6.230709	7.300382	Walking_Read
14:48:10.933	-0.72785956	5.29853	7.513234	-0.7761776	0.09723753	-0.08494386	-1.4889272	6.545522	7.149093	Walking_Read
14:48:10.955	-0.72785956	5.29853	7.513234	-0.7761776	0.09723753	-0.08494386	-1.4889272	6.545522	7.149093	Walking_Read
14:48:10.978	-0.72785956	5.29853	7.513234	-0.7761776	0.09723753	-0.08494386	-1.4889272	6.545522	7.149093	Walking_Read
14:48:11.001	-0.72785956	5.29853	7.513234	-0.7761776	0.09723753	-0.08494386	-1.4889272	6.545522	7.149093	Walking_Read
14:48:11.024	-0.72785956	5.29853	7.513234	-0.7761776	0.09723753	-0.08494386	-1.4889272	6.545522	7.149093	Walking_Read
14:48:11.048	-0.72785956	5.29853	7.513234	-0.7761776	0.09723753	-0.08494386	-1.4889272	6.545522	7.149093	Walking_Read
14:48:11.071	-0.72785956	5.29853	7.513234	-0.7761776	0.09723753	-0.08494386	-1.4889272	6.545522	7.149093	Walking_Read
14:48:11.094	-0.72785956	5.29853	7.513234	-0.7761776	0.09723753	-0.08494386	-1.4889272	6.545522	7.149093	Walking_Read
14:48:11.117	-2.7582045	7.326481	6.1269493	0.34048408	-0.21308202	-0.26637086	-1.4271607	6.5649157	7.1439047	Walking_Read
14:48:11.140	-2.7582045	7.326481	6.1269493	0.34048408	-0.21308202	-0.26637086	-1.4271607	6.5649157	7.1439047	Walking_Read
14:48:11.164	-2.7582045	7.326481	6.1269493	0.34048408	-0.21308202	-0.26637086	-1.4271607	6.5649157	7.1439047	Walking_Read
14:48:11.186	-2.7582045	7.326481	6.1269493	0.34048408	-0.21308202	-0.26637086	-1.4271607	6.5649157	7.1439047	Walking_Read
14:48:11.209	-2.7582045	7.326481	6.1269493	0.34048408	-0.21308202	-0.26637086	-1.4271607	6.5649157	7.1439047	Walking_Read
14:48:11.232	-2.7582045	7.326481	6.1269493	0.34048408	-0.21308202	-0.26637086	-1.4271607	6.5649157	7.1439047	Walking_Read
14:48:11.255	-2.7582045	7.326481	6.1269493	0.34048408	-0.21308202	-0.26637086	-1.4271607	6.5649157	7.1439047	Walking_Read
14:48:11.279	-2.7582045	7.326481	6.1269493	0.34048408	-0.21308202	-0.26637086	-1.4271607	6.5649157	7.1439047	Walking_Read
14:48:11.302	-2.901861	6.7303066	8.758257	0.42539436	-0.08480032	-3.359759e-05	-1.8496584	6.6637473	6.9529557	Walking_Read
14:48:11.325	-2.901861	6.7303066	8.758257	0.42539436	-0.08480032	-3.359759e-05	-1.8496584	6.6637473	6.9529557	Walking_Read
14:48:11.348	-2.901861	6.7303066	8.758257	0.42539436	-0.08480032	-3.359759e-05	-1.8496584	6.6637473	6.9529557	Walking_Read
14:48:11.371	-2.901861	6.7303066	8.758257	0.42539436	-0.08480032	-3.359759e-05	-1.8496584	6.6637473	6.9529557	Walking_Read
14:48:11.394	-2.901861	6.7303066	8.758257	0.42539436	-0.08480032	-3.359759e-05	-1.8496584	6.6637473	6.9529557	Walking_Read
14:48:11.417	-2.901861	6.7303066	8.758257	0.42539436	-0.08480032	-3.359759e-05	-1.8496584	6.6637473	6.9529557	Walking_Read
14:48:11.439	-2.901861	6.7303066	8.758257	0.42539436	-0.08480032	-3.359759e-05	-1.8496584	6.6637473	6.9529557	Walking_Read
14:48:11.462	-2.901861	6.7303066	8.758257	0.42539436	-0.08480032	-3.359759e-05	-1.8496584	6.6637473	6.9529557	Walking_Read
14:48:11.485	-0.9481328	6.4765134	4.3240604	-0.21784677	-0.21674721	-0.049513683	-1.2702416	7.169801	6.568919	Walking_Read
14:48:11.509	-0.9481328	6.4765134	4.3240604	-0.21784677	-0.21674721	-0.049513683	-1.2702416	7.169801	6.568919	Walking_Read
14:48:11.532	-0.9481328	6.4765134	4.3240604	-0.21784677	-0.21674721	-0.049513683	-1.2702416	7.169801	6.568919	Walking_Read
14:48:11.555	-0.9481328	6.4765134	4.3240604	-0.21784677	-0.21674721	-0.049513683	-1.2702416	7.169801	6.568919	Walking_Read
14:48:11.578	-0.9481328	6.4765134	4.3240604	-0.21784677	-0.21674721	-0.049513683	-1.2702416	7.169801	6.568919	Walking_Read
14:48:11.601	-0.9481328	6.4765134	4.3240604	-0.21784677	-0.21674721	-0.049513683	-1.2702416	7.169801	6.568919	Walking_Read
14:48:11.624	-0.9481328	6.4765134	4.3240604	-0.21784677	-0.21674721	-0.049513683	-1.2702416	7.169801	6.568919	Walking_Read
14:48:11.647	-2.135693	7.3863378	5.913859	0.0032864548	0.63235545	0.07876802	-1.7773694	6.9458394	6.6907816	Walking_Read
14:48:11.670	-2.135693	7.3863378	5.913859	0.0032864548	0.63235545	0.07876802	-1.7773694	6.9458394	6.6907816	Walking_Read
14:48:11.694	-2.135693	7.3863378	5.913859	0.0032864548	0.63235545	0.07876802	-1.7773694	6.9458394	6.6907816	Walking_Read
14:48:11.716	-2.135693	7.3863378	5.913859	0.0032864548	0.63235545	0.07876802	-1.7773694	6.9458394	6.6907816	Walking_Read
14:48:11.740	-2.135693	7.3863378	5.913859	0.0032864548	0.63235545	0.07876802	-1.7773694	6.9458394	6.6907816	Walking_Read
14:48:11.763	-2.135693	7.3863378	5.913859	0.0032864548	0.63235545	0.07876802	-1.7773694	6.9458394	6.6907816	Walking_Read
14:48:11.787	-2.135693	7.3863378	5.913859	0.0032864548	0.63235545	0.07876802	-1.7773694	6.9458394	6.6907816	Walking_Read
14:48:11.810	-2.135693	7.3863378	5.913859	0.0032864548	0.63235545	0.07876802	-1.7773694	6.9458394	6.6907816	Walking_Read
14:48:11.833	-2.657645	8.085466	7.7526617	0.12118345	0.571269	0.21865615	-2.3927646	7.200129	6.21314	Walking_Read
14:48:11.857	-2.657645	8.085466	7.7526617	0.12118345	0.571269	0.21865615	-2.3927646	7.200129	6.21314	Walking_Read
14:48:11.887	-2.657645	8.085466	7.7526617	0.12118345	0.571269	0.21865615	-2.3927646	7.200129	6.21314	Walking_Read
14:48:11.921	-2.657645	8.085466	7.7526617	0.12118345	0.571269	0.21865615	-2.3927646	7.200129	6.21314	Walking_Read
14:48:11.955	-2.657645	8.085466	7.7526617	0.12118345	0.571269	0.21865615	-2.3927646	7.200129	6.21314	Walking_Read
14:48:11.989	-2.657645	8.085466	7.7526617	0.12118345	0.571269	0.21865615	-2.3927646	7.200129	6.21314	Walking_Read
14:48:12.021	-1.9704882	6.8332605	3.7159145	0.10591182	-0.29188365	0.43795678	-2.0849173	7.4512143	6.025178	Walking_Read
14:48:12.055	-1.9704882	6.8332605	3.7159145	0.10591182	-0.29188365	0.43795678	-2.0849173	7.4512143	6.025178	Walking_Read
14:48:12.089	-1.9704882	6.8332605	3.7159145	0.10591182	-0.29188365	0.43795678	-2.0849173	7.4512143	6.025178	Walking_Read
14:48:12.122	-1.9704882	6.8332605	3.7159145	0.10591182	-0.29188365	0.43795678	-2.0849173	7.4512143	6.025178	Walking_Read
14:48:12.155	-1.9704882	6.8332605	3.7159145	0.10591182	-0.29188365	0.43795678	-2.0849173	7.4512143	6.025178	Walking_Read
14:48:12.178	-1.9704882	6.8332605	3.7159145	0.10591182	-0.29188365	0.43795678	-2.0849173	7.4512143	6.025178	Walking_Read
14:48:12.200	-2.1189332	6.483696	5.147691	-0.08834333	-0.13305867	0.29257086	-2.0260098	7.008803	6.553033	Walking_Read
14:48:12.223	-2.1189332	6.483696	5.147691	-0.08834333	-0.13305867	0.29257086	-2.0260098	7.008803	6.553033	Walking_Read
14:48:12.246	-2.1189332	6.483696	5.147691	-0.08834333	-0.13305867	0.29257086	-2.0260098	7.008803	6.553033	Walking_Read
14:48:12.268	-2.1189332	6.483696	5.147691	-0.08834333	-0.13305867	0.29257086	-2.0260098	7.008803	6.553033	Walking_Read
14:48:12.292	-2.1189332	6.483696	5.147691	-0.08834333	-0.13305867	0.29257086	-2.0260098	7.008803	6.553033	Walking_Read
14:48:12.315	-2.1189332	6.483696	5.147691	-0.08834333	-0.13305867	0.29257086	-2.0260098	7.008803	6.553033	Walking_Read
14:48:12.337	-2.1189332	6.483696	5.147691	-0.08834333	-0.13305867	0.29257086	-2.0260098	7.008803	6.553033	Walking_Read
14:48:12.361	-2.1189332	6.483696	5.147691	-0.08834333	-0.13305867	0.29257086	-2.0260098	7.008803	6.553033	Walking_Read
14:48:12.384	-3.3256476	8.186026	7.0176196	0.27023456	-0.09090897	0.28035355	-1.8718574	7.156	6.4387975	Walking_Read
14:48:12.408	-3.3256476	8.186026	7.0176196	0.27023456	-0.09090897	0.28035355	-1.8718574	7.156	6.4387975	Walking_Read
14:48:12.431	-3.3256476	8.186026	7.0176196	0.27023456	-0.09090897	0.28035355	-1.8718574	7.156	6.4387975	Walking_Read
14:48:12.454	-3.3256476	8.186026	7.0176196	0.27023456	-0.09090897	0.28035355	-1.8718574	7.156	6.4387975	Walking_Read
14:48:12.476	-3.3256476	8.186026	7.0176196	0.27023456	-0.09090897	0.28035355	-1.8718574	7.156	6.4387975	Walking_Read
14:48:12.499	-3.3256476	8.186026	7.0176196	0.27023456	-0.09090897	0.28035355	-1.8718574	7.156	6.4387975	Walking_Read
14:48:12.522	-3.3256476	8.186026	7.0176196	0.27023456	-0.09090897	0.28035355	-1.8718574	7.156	6.4387975	Walking_Read
14:48:12.545	1.3623424	5.9449844	7.458166	0.32643417	0.07768984	0.3127294	-1.1236244	7.2557073	6.5009613	Walking_Read
14:48:12.568	1.3623424	5.9449844	7.458166	0.32643417	0.07768984	0.3127294	-1.1236244	7.2557073	6.5009613	Walking_Read
14:48:12.591	1.3623424	5.9449844	7.458166	0.32643417	0.07768984	0.3127294	-1.1236244	7.2557073	6.5009613	Walking_Read
14:48:12.614	1.3623424	5.9449844	7.458166	0.32643417	0.07768984	0.3127294	-1.1236244	7.2557073	6.5009613	Walking_Read
14:48:12.638	1.3623424	5.9449844	7.458166	0.32643417	0.07768984	0.3127294	-1.1236244	7.2557073	6.5009613	Walking_Read
14:48:12.661	1.3623424	5.9449844	7.458166	0.32643417	0.07768984	0.3127294	-1.1236244	7.2557073	6.5009613	Walking_Read
14:48:12.684	1.3623424	5.9449844	7.458166	0.32643417	0.07768984	0.3127294	-1.1236244	7.2557073	6.5009613	Walking_Read
14:48:12.707	1.3623424	5.9449844	7.458166	0.32643417	0.07768984	0.3127294	-1.1236244	7.2557073	6.5009613	Walking_Read
14:48:12.730	-0.026337024	6.4932733	6.4334164	-0.43287134	0.2383474	-0.3903765	-0.43480217	7.221061	6.6209917	Walking_Read
14:48:12.752	-0.026337024	6.4932733	6.4334164	-0.43287134	0.2383474	-0.3903765	-0.43480217	7.221061	6.6209917	Walking_Read
14:48:12.774	-0.026337024	6.4932733	6.4334164	-0.43287134	0.2383474	-0.3903765	-0.43480217	7.221061	6.6209917	Walking_Read
14:48:12.795	-0.026337024	6.4932733	6.4334164	-0.43287134	0.2383474	-0.3903765	-0.43480217	7.221061	6.6209917	Walking_Read
14:48:12.816	-0.026337024	6.4932733	6.4334164	-0.43287134	0.2383474	-0.3903765	-0.43480217	7.221061	6.6209917	Walking_Read
14:48:12.837	-0.026337024	6.4932733	6.4334164	-0.43287134	0.2383474	-0.3903765	-0.43480217	7.221061	6.6209917	Walking_Read
14:48:12.861	-0.026337024	6.4932733	6.4334164	-0.43287134	0.2383474	-0.3903765	-0.43480217	7.221061	6.6209917	Walking_Read
14:48:12.884	-0.026337024	6.4932733	6.4334164	-0.43287134	0.2383474	-0.3903765	-0.43480217	7.221061	6.6209917	Walking_Read
14:48:12.907	-0.4166038	7.802942	6.5052447	-0.103614956	0.030042352	-0.07639176	-0.7375632	7.1726947	6.646711	Walking_Read
14:48:12.930	-0.4166038	7.802942	6.5052447	-0.103614956	0.030042352	-0.07639176	-0.7375632	7.1726947	6.646711	Walking_Read
14:48:12.952	-0.4166038	7.802942	6.5052447	-0.103614956	0.030042352	-0.07639176	-0.7375632	7.1726947	6.646711	Walking_Read
14:48:12.976	-0.4166038	7.802942	6.5052447	-0.103614956	0.030042352	-0.07639176	-0.7375632	7.1726947	6.646711	Walking_Read
14:48:12.998	-0.4166038	7.802942	6.5052447	-0.103614956	0.030042352	-0.07639176	-0.7375632	7.1726947	6.646711	Walking_Read
14:48:13.021	-0.4166038	7.802942	6.5052447	-0.103614956	0.030042352	-0.07639176	-0.7375632	7.1726947	6.646711	Walking_Read
14:48:13.044	-0.4166038	7.802942	6.5052447	-0.103614956	0.030042352	-0.07639176	-0.7375632	7.1726947	6.646711	Walking_Read
14:48:13.067	-0.4166038	7.802942	6.5052447	-0.103614956	0.030042352	-0.07639176	-0.7375632	7.1726947	6.646711	Walking_Read
14:48:13.090	-0.7948992	5.341627	10.331296	-0.20440774	0.3983941	0.029287932	-0.78535074	6.942348	6.8816648	Walking_Read
14:48:13.114	-0.7948992	5.341627	10.331296	-0.20440774	0.3983941	0.029287932	-0.78535074	6.942348	6.8816648	Walking_Read
14:48:13.137	-0.7948992	5.341627	10.331296	-0.20440774	0.3983941	0.029287932	-0.78535074	6.942348	6.8816648	Walking_Read
14:48:13.160	-0.7948992	5.341627	10.331296	-0.20440774	0.3983941	0.029287932	-0.78535074	6.942348	6.8816648	Walking_Read
14:48:13.183	-0.7948992	5.341627	10.331296	-0.20440774	0.3983941	0.029287932	-0.78535074	6.942348	6.8816648	Walking_Read
14:48:13.206	-0.7948992	5.341627	10.331296	-0.20440774	0.3983941	0.029287932	-0.78535074	6.942348	6.8816648	Walking_Read
14:48:13.229	-0.7948992	5.341627	10.331296	-0.20440774	0.3983941	0.029287932	-0.78535074	6.942348	6.8816648	Walking_Read
14:48:13.252	-0.7948992	5.341627	10.331296	-0.20440774	0.3983941	0.029287932	-0.78535074	6.942348	6.8816648	Walking_Read
14:48:13.275	-0.7015225	6.0599093	6.986494	-0.26793772	0.10456791	-0.23766017	-0.83935857	7.0007505	6.8158116	Walking_Read
14:48:13.298	-0.7015225	6.0599093	6.986494	-0.26793772	0.10456791	-0.23766017	-0.83935857	7.0007505	6.8158116	Walking_Read
14:48:13.323	-0.7015225	6.0599093	6.986494	-0.26793772	0.10456791	-0.23766017	-0.83935857	7.0007505	6.8158116	Walking_Read
14:48:13.345	-0.7015225	6.0599093	6.986494	-0.26793772	0.10456791	-0.23766017	-0.83935857	7.0007505	6.8158116	Walking_Read
14:48:13.368	-0.7015225	6.0599093	6.986494	-0.26793772	0.10456791	-0.23766017	-0.83935857	7.0007505	6.8158116	Walking_Read
14:48:13.390	-0.7015225	6.0599093	6.986494	-0.26793772	0.10456791	-0.23766017	-0.83935857	7.0007505	6.8158116	Walking_Read
14:48:13.413	-0.7015225	6.0599093	6.986494	-0.26793772	0.10456791	-0.23766017	-0.83935857	7.0007505	6.8158116	Walking_Read
14:48:13.436	-0.7015225	6.0599093	6.986494	-0.26793772	0.10456791	-0.23766017	-0.83935857	7.0007505	6.8158116	Walking_Read
14:48:13.460	-1.9561225	7.3815494	6.261029	0.32521242	-0.21247114	-0.14175433	-0.8423808	7.0057535	6.8102956	Walking_Read
14:48:13.483	-1.9561225	7.3815494	6.261029	0.32521242	-0.21247114	-0.14175433	-0.8423808	7.0057535	6.8102956	Walking_Read
14:48:13.505	-1.9561225	7.3815494	6.261029	0.32521242	-0.21247114	-0.14175433	-0.8423808	7.0057535	6.8102956	Walking_Read
14:48:13.528	-1.9561225	7.3815494	6.261029	0.32521242	-0.21247114	-0.14175433	-0.8423808	7.0057535	6.8102956	Walking_Read
14:48:13.551	-1.9561225	7.3815494	6.261029	0.32521242	-0.21247114	-0.14175433	-0.8423808	7.0057535	6.8102956	Walking_Read
14:48:13.574	-1.9561225	7.3815494	6.261029	0.32521242	-0.21247114	-0.14175433	-0.8423808	7.0057535	6.8102956	Walking_Read
14:48:13.597	-1.9561225	7.3815494	6.261029	0.32521242	-0.21247114	-0.14175433	-0.8423808	7.0057535	6.8102956	Walking_Read
14:48:13.620	-1.9561225	7.3815494	6.261029	0.32521242	-0.21247114	-0.14175433	-0.8423808	7.0057535	6.8102956	Walking_Read
14:48:13.644	-1.1516461	7.788576	5.6600657	-0.05046969	-0.4891931	-0.17474106	-0.89938194	7.206696	6.58976	Walking_Read
14:48:13.668	-1.1516461	7.788576	5.6600657	-0.05046969	-0.4891931	-0.17474106	-0.89938194	7.206696	6.58976	Walking_Read
14:48:13.690	-1.1516461	7.788576	5.6600657	-0.05046969	-0.4891931	-0.17474106	-0.89938194	7.206696	6.58976	Walking_Read
14:48:13.713	-1.1516461	7.788576	5.6600657	-0.05046969	-0.4891931	-0.17474106	-0.89938194	7.206696	6.58976	Walking_Read
14:48:13.736	-1.1516461	7.788576	5.6600657	-0.05046969	-0.4891931	-0.17474106	-0.89938194	7.206696	6.58976	Walking_Read
14:48:13.759	-1.1516461	7.788576	5.6600657	-0.05046969	-0.4891931	-0.17474106	-0.89938194	7.206696	6.58976	Walking_Read
14:48:13.782	-1.1516461	7.788576	5.6600657	-0.05046969	-0.4891931	-0.17474106	-0.89938194	7.206696	6.58976	Walking_Read
14:48:13.805	0.031125572	6.2107487	6.8069234	-0.3736174	-0.27416855	-0.20222999	-0.646962	7.1935234	6.633619	Walking_Read
14:48:13.829	0.031125572	6.2107487	6.8069234	-0.3736174	-0.27416855	-0.20222999	-0.646962	7.1935234	6.633619	Walking_Read
14:48:13.853	0.031125572	6.2107487	6.8069234	-0.3736174	-0.27416855	-0.20222999	-0.646962	7.1935234	6.633619	Walking_Read
14:48:13.874	0.031125572	6.2107487	6.8069234	-0.3736174	-0.27416855	-0.20222999	-0.646962	7.1935234	6.633619	Walking_Read
14:48:13.896	0.031125572	6.2107487	6.8069234	-0.3736174	-0.27416855	-0.20222999	-0.646962	7.1935234	6.633619	Walking_Read
14:48:13.918	0.031125572	6.2107487	6.8069234	-0.3736174	-0.27416855	-0.20222999	-0.646962	7.1935234	6.633619	Walking_Read
14:48:13.940	0.031125572	6.2107487	6.8069234	-0.3736174	-0.27416855	-0.20222999	-0.646962	7.1935234	6.633619	Walking_Read
14:48:13.963	0.031125572	6.2107487	6.8069234	-0.3736174	-0.27416855	-0.20222999	-0.646962	7.1935234	6.633619	Walking_Read
14:48:13.986	-0.6895511	7.7119594	5.3919067	0.08575326	0.08685282	-0.17290846	-0.9216411	7.0488334	6.7553535	Walking_Read
14:48:14.009	-0.6895511	7.7119594	5.3919067	0.08575326	0.08685282	-0.17290846	-0.9216411	7.0488334	6.7553535	Walking_Read
14:48:14.032	-0.6895511	7.7119594	5.3919067	0.08575326	0.08685282	-0.17290846	-0.9216411	7.0488334	6.7553535	Walking_Read
14:48:14.055	-0.6895511	7.7119594	5.3919067	0.08575326	0.08685282	-0.17290846	-0.9216411	7.0488334	6.7553535	Walking_Read
14:48:14.079	-0.6895511	7.7119594	5.3919067	0.08575326	0.08685282	-0.17290846	-0.9216411	7.0488334	6.7553535	Walking_Read
14:48:14.102	-0.6895511	7.7119594	5.3919067	0.08575326	0.08685282	-0.17290846	-0.9216411	7.0488334	6.7553535	Walking_Read
14:48:14.125	-0.6895511	7.7119594	5.3919067	0.08575326	0.08685282	-0.17290846	-0.9216411	7.0488334	6.7553535	Walking_Read
14:48:14.148	-0.6895511	7.7119594	5.3919067	0.08575326	0.08685282	-0.17290846	-0.9216411	7.0488334	6.7553535	Walking_Read
14:48:14.171	-1.7669748	7.4007034	7.699988	0.15478104	0.24934298	0.117863394	-1.0868387	7.2255845	6.5406446	Walking_Read
14:48:14.194	-1.7669748	7.4007034	7.699988	0.15478104	0.24934298	0.117863394	-1.0868387	7.2255845	6.5406446	Walking_Read
14:48:14.216	-1.7669748	7.4007034	7.699988	0.15478104	0.24934298	0.117863394	-1.0868387	7.2255845	6.5406446	Walking_Read
14:48:14.240	-1.7669748	7.4007034	7.699988	0.15478104	0.24934298	0.117863394	-1.0868387	7.2255845	6.5406446	Walking_Read
14:48:14.263	-1.7669748	7.4007034	7.699988	0.15478104	0.24934298	0.117863394	-1.0868387	7.2255845	6.5406446	Walking_Read
14:48:14.286	-1.7669748	7.4007034	7.699988	0.15478104	0.24934298	0.117863394	-1.0868387	7.2255845	6.5406446	Walking_Read
14:48:14.308	-1.7669748	7.4007034	7.699988	0.15478104	0.24934298	0.117863394	-1.0868387	7.2255845	6.5406446	Walking_Read
14:48:14.330	-1.7669748	7.4007034	7.699988	0.15478104	0.24934298	0.117863394	-1.0868387	7.2255845	6.5406446	Walking_Read
14:48:14.353	-1.4485363	6.840443	4.810098	-0.2997027	-0.3364768	-0.03485292	-0.9714342	7.4027367	6.358151	Walking_Read
14:48:14.376	-1.4485363	6.840443	4.810098	-0.2997027	-0.3364768	-0.03485292	-0.9714342	7.4027367	6.358151	Walking_Read
14:48:14.399	-1.4485363	6.840443	4.810098	-0.2997027	-0.3364768	-0.03485292	-0.9714342	7.4027367	6.358151	Walking_Read
14:48:14.421	-1.4485363	6.840443	4.810098	-0.2997027	-0.3364768	-0.03485292	-0.9714342	7.4027367	6.358151	Walking_Read
14:48:14.443	-1.4485363	6.840443	4.810098	-0.2997027	-0.3364768	-0.03485292	-0.9714342	7.4027367	6.358151	Walking_Read
14:48:14.467	-1.4485363	6.840443	4.810098	-0.2997027	-0.3364768	-0.03485292	-0.9714342	7.4027367	6.358151	Walking_Read
14:48:14.490	-1.4485363	6.840443	4.810098	-0.2997027	-0.3364768	-0.03485292	-0.9714342	7.4027367	6.358151	Walking_Read
14:48:14.513	-1.4485363	6.840443	4.810098	-0.2997027	-0.3364768	-0.03485292	-0.9714342	7.4027367	6.358151	Walking_Read
14:48:14.536	-0.9194015	6.742278	5.8228765	-0.12682784	-0.022492059	-0.063563585	-0.97049457	7.0153823	6.7832794	Walking_Read
14:48:14.559	-0.9194015	6.742278	5.8228765	-0.12682784	-0.022492059	-0.063563585	-0.97049457	7.0153823	6.7832794	Walking_Read
14:48:14.583	-0.9194015	6.742278	5.8228765	-0.12682784	-0.022492059	-0.063563585	-0.97049457	7.0153823	6.7832794	Walking_Read
14:48:14.606	-0.9194015	6.742278	5.8228765	-0.12682784	-0.022492059	-0.063563585	-0.97049457	7.0153823	6.7832794	Walking_Read
14:48:14.629	-0.9194015	6.742278	5.8228765	-0.12682784	-0.022492059	-0.063563585	-0.97049457	7.0153823	6.7832794	Walking_Read
14:48:14.652	-0.9194015	6.742278	5.8228765	-0.12682784	-0.022492059	-0.063563585	-0.97049457	7.0153823	6.7832794	Walking_Read
14:48:14.675	-0.9194015	6.742278	5.8228765	-0.12682784	-0.022492059	-0.063563585	-0.97049457	7.0153823	6.7832794	Walking_Read
14:48:14.699	-0.9194015	6.742278	5.8228765	-0.12682784	-0.022492059	-0.063563585	-0.97049457	7.0153823	6.7832794	Walking_Read
14:48:14.722	-2.1907616	8.0711	6.63693	0.02833193	0.13388945	-0.016526958	-1.2879457	7.125256	6.613786	Walking_Read
14:48:14.745	-2.1907616	8.0711	6.63693	0.02833193	0.13388945	-0.016526958	-1.2879457	7.125256	6.613786	Walking_Read
14:48:14.768	-2.1907616	8.0711	6.63693	0.02833193	0.13388945	-0.016526958	-1.2879457	7.125256	6.613786	Walking_Read
14:48:14.791	-2.1907616	8.0711	6.63693	0.02833193	0.13388945	-0.016526958	-1.2879457	7.125256	6.613786	Walking_Read
14:48:14.814	-2.1907616	8.0711	6.63693	0.02833193	0.13388945	-0.016526958	-1.2879457	7.125256	6.613786	Walking_Read
14:48:14.838	-2.1907616	8.0711	6.63693	0.02833193	0.13388945	-0.016526958	-1.2879457	7.125256	6.613786	Walking_Read
14:48:14.860	-2.1907616	8.0711	6.63693	0.02833193	0.13388945	-0.016526958	-1.2879457	7.125256	6.613786	Walking_Read
14:48:14.884	-2.1907616	8.0711	6.63693	0.02833193	0.13388945	-0.016526958	-1.2879457	7.125256	6.613786	Walking_Read
14:48:14.907	1.3144568	5.4900723	9.076695	0.17066354	0.09357234	0.10992215	-0.9682567	7.0090837	6.7901063	Walking_Read
14:48:14.930	1.3144568	5.4900723	9.076695	0.17066354	0.09357234	0.10992215	-0.9682567	7.0090837	6.7901063	Walking_Read
14:48:14.953	1.3144568	5.4900723	9.076695	0.17066354	0.09357234	0.10992215	-0.9682567	7.0090837	6.7901063	Walking_Read
14:48:14.976	1.3144568	5.4900723	9.076695	0.17066354	0.09357234	0.10992215	-0.9682567	7.0090837	6.7901063	Walking_Read
14:48:15.000	1.3144568	5.4900723	9.076695	0.17066354	0.09357234	0.10992215	-0.9682567	7.0090837	6.7901063	Walking_Read
14:48:15.023	1.3144568	5.4900723	9.076695	0.17066354	0.09357234	0.10992215	-0.9682567	7.0090837	6.7901063	Walking_Read
14:48:15.046	1.3144568	5.4900723	9.076695	0.17066354	0.09357234	0.10992215	-0.9682567	7.0090837	6.7901063	Walking_Read
14:48:15.069	-1.036721	6.081458	7.1995845	-0.33268943	-0.036541957	-0.3567789	-0.8165198	6.890254	6.930226	Walking_Read
14:48:15.091	-1.036721	6.081458	7.1995845	-0.33268943	-0.036541957	-0.3567789	-0.8165198	6.890254	6.930226	Walking_Read
14:48:15.113	-1.036721	6.081458	7.1995845	-0.33268943	-0.036541957	-0.3567789	-0.8165198	6.890254	6.930226	Walking_Read
14:48:15.136	-1.036721	6.081458	7.1995845	-0.33268943	-0.036541957	-0.3567789	-0.8165198	6.890254	6.930226	Walking_Read
14:48:15.160	-1.036721	6.081458	7.1995845	-0.33268943	-0.036541957	-0.3567789	-0.8165198	6.890254	6.930226	Walking_Read
14:48:15.183	-1.036721	6.081458	7.1995845	-0.33268943	-0.036541957	-0.3567789	-0.8165198	6.890254	6.930226	Walking_Read
14:48:15.206	-1.036721	6.081458	7.1995845	-0.33268943	-0.036541957	-0.3567789	-0.8165198	6.890254	6.930226	Walking_Read
14:48:15.229	-1.036721	6.081458	7.1995845	-0.33268943	-0.036541957	-0.3567789	-0.8165198	6.890254	6.930226	Walking_Read
14:48:15.251	-0.91700727	7.4653487	6.014418	0.17188527	-0.020659462	-0.07883521	-0.93945324	6.911918	6.892979	Walking_Read
14:48:15.275	-0.91700727	7.4653487	6.014418	0.17188527	-0.020659462	-0.07883521	-0.93945324	6.911918	6.892979	Walking_Read
14:48:15.298	-0.91700727	7.4653487	6.014418	0.17188527	-0.020659462	-0.07883521	-0.93945324	6.911918	6.892979	Walking_Read
14:48:15.321	-0.91700727	7.4653487	6.014418	0.17188527	-0.020659462	-0.07883521	-0.93945324	6.911918	6.892979	Walking_Read
14:48:15.343	-0.91700727	7.4653487	6.014418	0.17188527	-0.020659462	-0.07883521	-0.93945324	6.911918	6.892979	Walking_Read
14:48:15.366	-0.91700727	7.4653487	6.014418	0.17188527	-0.020659462	-0.07883521	-0.93945324	6.911918	6.892979	Walking_Read
14:48:15.390	-0.91700727	7.4653487	6.014418	0.17188527	-0.020659462	-0.07883521	-0.93945324	6.911918	6.892979	Walking_Read
14:48:15.413	-0.91700727	7.4653487	6.014418	0.17188527	-0.020659462	-0.07883521	-0.93945324	6.911918	6.892979	Walking_Read
14:48:15.436	-2.0447106	8.499676	6.7255177	0.4962547	0.1821478	-0.0043096542	-1.1248021	7.1120205	6.6576505	Walking_Read
14:48:15.459	-2.0447106	8.499676	6.7255177	0.4962547	0.1821478	-0.0043096542	-1.1248021	7.1120205	6.6576505	Walking_Read
14:48:15.482	-2.0447106	8.499676	6.7255177	0.4962547	0.1821478	-0.0043096542	-1.1248021	7.1120205	6.6576505	Walking_Read
14:48:15.506	-2.0447106	8.499676	6.7255177	0.4962547	0.1821478	-0.0043096542	-1.1248021	7.1120205	6.6576505	Walking_Read
14:48:15.529	-2.0447106	8.499676	6.7255177	0.4962547	0.1821478	-0.0043096542	-1.1248021	7.1120205	6.6576505	Walking_Read
14:48:15.552	-2.0447106	8.499676	6.7255177	0.4962547	0.1821478	-0.0043096542	-1.1248021	7.1120205	6.6576505	Walking_Read
14:48:15.574	-2.0447106	8.499676	6.7255177	0.4962547	0.1821478	-0.0043096542	-1.1248021	7.1120205	6.6576505	Walking_Read
14:48:15.597	-2.0447106	8.499676	6.7255177	0.4962547	0.1821478	-0.0043096542	-1.1248021	7.1120205	6.6576505	Walking_Read
14:48:15.622	-1.3623424	6.138921	6.098218	-0.4212649	0.04714658	-0.08188954	-1.3293209	7.3655763	6.3365197	Walking_Read
14:48:15.645	-1.3623424	6.138921	6.098218	-0.4212649	0.04714658	-0.08188954	-1.3293209	7.3655763	6.3365197	Walking_Read
14:48:15.668	-1.3623424	6.138921	6.098218	-0.4212649	0.04714658	-0.08188954	-1.3293209	7.3655763	6.3365197	Walking_Read
14:48:15.691	-1.3623424	6.138921	6.098218	-0.4212649	0.04714658	-0.08188954	-1.3293209	7.3655763	6.3365197	Walking_Read
14:48:15.714	-1.3623424	6.138921	6.098218	-0.4212649	0.04714658	-0.08188954	-1.3293209	7.3655763	6.3365197	Walking_Read
14:48:15.738	-1.3623424	6.138921	6.098218	-0.4212649	0.04714658	-0.08188954	-1.3293209	7.3655763	6.3365197	Walking_Read
14:48:15.761	-1.3623424	6.138921	6.098218	-0.4212649	0.04714658	-0.08188954	-1.3293209	7.3655763	6.3365197	Walking_Read
14:48:15.783	-1.89866	6.924243	5.691191	-0.4212649	0.04714658	-0.08188954	-1.3293209	7.3655763	6.3365197	Walking_Read
14:48:15.805	-1.89866	6.924243	5.691191	0.05276654	-0.15688242	0.050057355	-1.4175396	7.1762595	6.5316315	Walking_Read
14:48:15.827	-1.89866	6.924243	5.691191	0.05276654	-0.15688242	0.050057355	-1.4175396	7.1762595	6.5316315	Walking_Read
14:48:15.850	-1.89866	6.924243	5.691191	0.05276654	-0.15688242	0.050057355	-1.4175396	7.1762595	6.5316315	Walking_Read
14:48:15.873	-1.89866	6.924243	5.691191	0.05276654	-0.15688242	0.050057355	-1.4175396	7.1762595	6.5316315	Walking_Read
14:48:15.895	-1.89866	6.924243	5.691191	0.05276654	-0.15688242	0.050057355	-1.4175396	7.1762595	6.5316315	Walking_Read
14:48:15.917	-1.89866	6.924243	5.691191	0.05276654	-0.15688242	0.050057355	-1.4175396	7.1762595	6.5316315	Walking_Read
14:48:15.940	-1.89866	6.924243	5.691191	0.05276654	-0.15688242	0.050057355	-1.4175396	7.1762595	6.5316315	Walking_Read
14:48:15.964	-3.4142358	8.162083	7.972935	0.05276654	-0.15688242	0.050057355	-1.4175396	7.1762595	6.5316315	Walking_Read
14:48:15.987	-3.4142358	8.162083	7.972935	-0.16653408	0.09968099	-0.077002615	-1.817903	7.3202467	6.267339	Walking_Read
14:48:16.010	-3.4142358	8.162083	7.972935	-0.16653408	0.09968099	-0.077002615	-1.817903	7.3202467	6.267339	Walking_Read
14:48:16.034	-3.4142358	8.162083	7.972935	-0.16653408	0.09968099	-0.077002615	-1.817903	7.3202467	6.267339	Walking_Read
14:48:16.057	-3.4142358	8.162083	7.972935	-0.16653408	0.09968099	-0.077002615	-1.817903	7.3202467	6.267339	Walking_Read
14:48:16.081	-3.4142358	8.162083	7.972935	-0.16653408	0.09968099	-0.077002615	-1.817903	7.3202467	6.267339	Walking_Read
14:48:16.104	-3.4142358	8.162083	7.972935	-0.16653408	0.09968099	-0.077002615	-1.817903	7.3202467	6.267339	Walking_Read
14:48:16.127	-3.4142358	8.162083	7.972935	-0.16653408	0.09968099	-0.077002615	-1.817903	7.3202467	6.267339	Walking_Read
14:48:16.150	-1.036721	6.2586346	4.9274178	0.4382225	-0.43421525	0.07327023	-1.360959	7.241847	6.4709864	Walking_Read
14:48:16.173	-1.036721	6.2586346	4.9274178	0.4382225	-0.43421525	0.07327023	-1.360959	7.241847	6.4709864	Walking_Read
14:48:16.197	-1.036721	6.2586346	4.9274178	0.4382225	-0.43421525	0.07327023	-1.360959	7.241847	6.4709864	Walking_Read
14:48:16.219	-1.036721	6.2586346	4.9274178	0.4382225	-0.43421525	0.07327023	-1.360959	7.241847	6.4709864	Walking_Read
14:48:16.242	-1.036721	6.2586346	4.9274178	0.4382225	-0.43421525	0.07327023	-1.360959	7.241847	6.4709864	Walking_Read
14:48:16.265	-1.036721	6.2586346	4.9274178	0.4382225	-0.43421525	0.07327023	-1.360959	7.241847	6.4709864	Walking_Read
14:48:16.288	-1.036721	6.2586346	4.9274178	0.4382225	-0.43421525	0.07327023	-1.360959	7.241847	6.4709864	Walking_Read
14:48:16.311	-1.036721	6.2586346	4.9274178	0.4382225	-0.43421525	0.07327023	-1.360959	7.241847	6.4709864	Walking_Read
14:48:16.335	-1.0846065	6.996071	5.317684	0.080866344	-0.031044172	0.16184568	-1.1195616	6.9810386	6.7957287	Walking_Read
14:48:16.358	-1.0846065	6.996071	5.317684	0.080866344	-0.031044172	0.16184568	-1.1195616	6.9810386	6.7957287	Walking_Read
14:48:16.380	-1.0846065	6.996071	5.317684	0.080866344	-0.031044172	0.16184568	-1.1195616	6.9810386	6.7957287	Walking_Read
14:48:16.403	-1.0846065	6.996071	5.317684	0.080866344	-0.031044172	0.16184568	-1.1195616	6.9810386	6.7957287	Walking_Read
14:48:16.426	-1.0846065	6.996071	5.317684	0.080866344	-0.031044172	0.16184568	-1.1195616	6.9810386	6.7957287	Walking_Read
14:48:16.449	-1.0846065	6.996071	5.317684	0.080866344	-0.031044172	0.16184568	-1.1195616	6.9810386	6.7957287	Walking_Read
14:48:16.471	-1.0846065	6.996071	5.317684	0.080866344	-0.031044172	0.16184568	-1.1195616	6.9810386	6.7957287	Walking_Read
14:48:16.494	-1.0846065	6.996071	5.317684	0.080866344	-0.031044172	0.16184568	-1.1195616	6.9810386	6.7957287	Walking_Read
14:48:16.517	-0.11492519	7.8125186	7.3145094	0.029553661	0.18825646	0.05677687	-0.99872	7.155635	6.630967	Walking_Read
14:48:16.541	-0.11492519	7.8125186	7.3145094	0.029553661	0.18825646	0.05677687	-0.99872	7.155635	6.630967	Walking_Read
14:48:16.563	-0.11492519	7.8125186	7.3145094	0.029553661	0.18825646	0.05677687	-0.99872	7.155635	6.630967	Walking_Read
14:48:16.585	-0.11492519	7.8125186	7.3145094	0.029553661	0.18825646	0.05677687	-0.99872	7.155635	6.630967	Walking_Read
14:48:16.608	-0.11492519	7.8125186	7.3145094	0.029553661	0.18825646	0.05677687	-0.99872	7.155635	6.630967	Walking_Read
14:48:16.631	-0.11492519	7.8125186	7.3145094	0.029553661	0.18825646	0.05677687	-0.99872	7.155635	6.630967	Walking_Read
14:48:16.655	-0.11492519	7.8125186	7.3145094	0.029553661	0.18825646	0.05677687	-0.99872	7.155635	6.630967	Walking_Read
14:48:16.678	-0.11492519	7.8125186	7.3145094	0.029553661	0.18825646	0.05677687	-0.99872	7.155635	6.630967	Walking_Read
14:48:16.701	-1.8890828	6.4525704	5.032766	-0.044971902	0.05447696	0.055555142	-1.0841627	7.3499513	6.401023	Walking_Read
14:48:16.724	-1.8890828	6.4525704	5.032766	-0.044971902	0.05447696	0.055555142	-1.0841627	7.3499513	6.401023	Walking_Read
14:48:16.747	-1.8890828	6.4525704	5.032766	-0.044971902	0.05447696	0.055555142	-1.0841627	7.3499513	6.401023	Walking_Read
14:48:16.770	-1.8890828	6.4525704	5.032766	-0.044971902	0.05447696	0.055555142	-1.0841627	7.3499513	6.401023	Walking_Read
14:48:16.793	-1.8890828	6.4525704	5.032766	-0.044971902	0.05447696	0.055555142	-1.0841627	7.3499513	6.401023	Walking_Read
14:48:16.816	-1.8890828	6.4525704	5.032766	-0.044971902	0.05447696	0.055555142	-1.0841627	7.3499513	6.401023	Walking_Read
14:48:16.840	-1.8890828	6.4525704	5.032766	-0.044971902	0.05447696	0.055555142	-1.0841627	7.3499513	6.401023	Walking_Read
14:48:16.863	-1.8890828	6.4525704	5.032766	-0.044971902	0.05447696	0.055555142	-1.0841627	7.3499513	6.401023	Walking_Read
14:48:16.887	-0.44294083	6.141315	7.472532	-0.8684183	0.09235061	-0.039739836	-1.0960157	7.206882	6.5597224	Walking_Read
14:48:16.909	-0.44294083	6.141315	7.472532	-0.8684183	0.09235061	-0.039739836	-1.0960157	7.206882	6.5597224	Walking_Read
14:48:16.931	-0.44294083	6.141315	7.472532	-0.8684183	0.09235061	-0.039739836	-1.0960157	7.206882	6.5597224	Walking_Read
14:48:16.953	-0.44294083	6.141315	7.472532	-0.8684183	0.09235061	-0.039739836	-1.0960157	7.206882	6.5597224	Walking_Read
14:48:16.976	-0.44294083	6.141315	7.472532	-0.8684183	0.09235061	-0.039739836	-1.0960157	7.206882	6.5597224	Walking_Read
14:48:17.000	-0.44294083	6.141315	7.472532	-0.8684183	0.09235061	-0.039739836	-1.0960157	7.206882	6.5597224	Walking_Read
14:48:17.023	-0.44294083	6.141315	7.472532	-0.8684183	0.09235061	-0.039739836	-1.0960157	7.206882	6.5597224	Walking_Read
14:48:17.046	-1.4581133	7.24747	5.6552773	0.23541525	-0.19414519	-0.13320222	-0.99919605	7.0054507	6.7893724	Walking_Read
14:48:17.069	-1.4581133	7.24747	5.6552773	0.23541525	-0.19414519	-0.13320222	-0.99919605	7.0054507	6.7893724	Walking_Read
14:48:17.092	-1.4581133	7.24747	5.6552773	0.23541525	-0.19414519	-0.13320222	-0.99919605	7.0054507	6.7893724	Walking_Read
14:48:17.116	-1.4581133	7.24747	5.6552773	0.23541525	-0.19414519	-0.13320222	-0.99919605	7.0054507	6.7893724	Walking_Read
14:48:17.139	-1.4581133	7.24747	5.6552773	0.23541525	-0.19414519	-0.13320222	-0.99919605	7.0054507	6.7893724	Walking_Read
14:48:17.162	-1.4581133	7.24747	5.6552773	0.23541525	-0.19414519	-0.13320222	-0.99919605	7.0054507	6.7893724	Walking_Read
14:48:17.185	-1.4581133	7.24747	5.6552773	0.23541525	-0.19414519	-0.13320222	-0.99919605	7.0054507	6.7893724	Walking_Read
14:48:17.208	-1.4581133	7.24747	5.6552773	0.23541525	-0.19414519	-0.13320222	-0.99919605	7.0054507	6.7893724	Walking_Read
14:48:17.232	-1.0175668	7.4653487	7.2809896	0.2885605	-0.16115846	-0.06906137	-1.214629	7.1103044	6.6436853	Walking_Read
14:48:17.255	-1.0175668	7.4653487	7.2809896	0.2885605	-0.16115846	-0.06906137	-1.214629	7.1103044	6.6436853	Walking_Read
14:48:17.278	-1.0175668	7.4653487	7.2809896	0.2885605	-0.16115846	-0.06906137	-1.214629	7.1103044	6.6436853	Walking_Read
14:48:17.301	-1.0175668	7.4653487	7.2809896	0.2885605	-0.16115846	-0.06906137	-1.214629	7.1103044	6.6436853	Walking_Read
14:48:17.324	-1.0175668	7.4653487	7.2809896	0.2885605	-0.16115846	-0.06906137	-1.214629	7.1103044	6.6436853	Walking_Read
14:48:17.347	-1.0175668	7.4653487	7.2809896	0.2885605	-0.16115846	-0.06906137	-1.214629	7.1103044	6.6436853	Walking_Read
14:48:17.370	-1.0175668	7.4653487	7.2809896	0.2885605	-0.16115846	-0.06906137	-1.214629	7.1103044	6.6436853	Walking_Read
14:48:17.393	-1.0175668	7.4653487	7.2809896	0.2885605	-0.16115846	-0.06906137	-1.214629	7.1103044	6.6436853	Walking_Read
14:48:17.416	-1.6879637	6.308914	6.8524146	-0.2752681	-0.1831496	-0.42458493	-1.4536489	6.8959756	6.819287	Walking_Read
14:48:17.437	-1.6879637	6.308914	6.8524146	-0.2752681	-0.1831496	-0.42458493	-1.4536489	6.8959756	6.819287	Walking_Read
14:48:17.459	-1.6879637	6.308914	6.8524146	-0.2752681	-0.1831496	-0.42458493	-1.4536489	6.8959756	6.819287	Walking_Read
14:48:17.480	-1.6879637	6.308914	6.8524146	-0.2752681	-0.1831496	-0.42458493	-1.4536489	6.8959756	6.819287	Walking_Read
14:48:17.504	-1.6879637	6.308914	6.8524146	-0.2752681	-0.1831496	-0.42458493	-1.4536489	6.8959756	6.819287	Walking_Read
14:48:17.526	-1.6879637	6.308914	6.8524146	-0.2752681	-0.1831496	-0.42458493	-1.4536489	6.8959756	6.819287	Walking_Read
14:48:17.549	-1.6879637	6.308914	6.8524146	-0.2752681	-0.1831496	-0.42458493	-1.4536489	6.8959756	6.819287	Walking_Read
14:48:17.572	-1.6879637	6.308914	6.8524146	-0.2752681	-0.1831496	-0.42458493	-1.4536489	6.8959756	6.819287	Walking_Read
14:48:17.595	-1.1612233	6.6441126	5.4302154	0.049712215	-0.16543452	-0.1002155	-1.3978268	6.7535496	6.9717984	Walking_Read
14:48:17.618	-1.1612233	6.6441126	5.4302154	0.049712215	-0.16543452	-0.1002155	-1.3978268	6.7535496	6.9717984	Walking_Read
14:48:17.641	-1.1612233	6.6441126	5.4302154	0.049712215	-0.16543452	-0.1002155	-1.3978268	6.7535496	6.9717984	Walking_Read
14:48:17.663	-1.1612233	6.6441126	5.4302154	0.049712215	-0.16543452	-0.1002155	-1.3978268	6.7535496	6.9717984	Walking_Read
14:48:17.687	-1.1612233	6.6441126	5.4302154	0.049712215	-0.16543452	-0.1002155	-1.3978268	6.7535496	6.9717984	Walking_Read
14:48:17.710	-1.1612233	6.6441126	5.4302154	0.049712215	-0.16543452	-0.1002155	-1.3978268	6.7535496	6.9717984	Walking_Read
14:48:17.732	-1.1612233	6.6441126	5.4302154	0.049712215	-0.16543452	-0.1002155	-1.3978268	6.7535496	6.9717984	Walking_Read
14:48:17.754	-1.1612233	6.6441126	5.4302154	0.049712215	-0.16543452	-0.1002155	-1.3978268	6.7535496	6.9717984	Walking_Read
14:48:17.777	-0.8978531	7.063111	7.003254	0.06742731	0.08196589	-0.094106846	-1.403006	6.841911	6.8840466	Walking_Read
14:48:17.801	-0.8978531	7.063111	7.003254	0.06742731	0.08196589	-0.094106846	-1.403006	6.841911	6.8840466	Walking_Read
14:48:17.824	-0.8978531	7.063111	7.003254	0.06742731	0.08196589	-0.094106846	-1.403006	6.841911	6.8840466	Walking_Read
14:48:17.847	-0.8978531	7.063111	7.003254	0.06742731	0.08196589	-0.094106846	-1.403006	6.841911	6.8840466	Walking_Read
14:48:17.871	-0.8978531	7.063111	7.003254	0.06742731	0.08196589	-0.094106846	-1.403006	6.841911	6.8840466	Walking_Read
14:48:17.893	-0.8978531	7.063111	7.003254	0.06742731	0.08196589	-0.094106846	-1.403006	6.841911	6.8840466	Walking_Read
14:48:17.917	-0.8978531	7.063111	7.003254	0.06742731	0.08196589	-0.094106846	-1.403006	6.841911	6.8840466	Walking_Read
14:48:17.940	-0.8978531	7.063111	7.003254	0.06742731	0.08196589	-0.094106846	-1.403006	6.841911	6.8840466	Walking_Read
14:48:17.963	-0.7805336	5.854002	6.876357	-0.16958842	-0.16176933	0.17100866	-1.5556839	6.969269	6.7215633	Walking_Read
14:48:17.986	-0.7805336	5.854002	6.876357	-0.16958842	-0.16176933	0.17100866	-1.5556839	6.969269	6.7215633	Walking_Read
14:48:18.009	-0.7805336	5.854002	6.876357	-0.16958842	-0.16176933	0.17100866	-1.5556839	6.969269	6.7215633	Walking_Read
14:48:18.033	-0.7805336	5.854002	6.876357	-0.16958842	-0.16176933	0.17100866	-1.5556839	6.969269	6.7215633	Walking_Read
14:48:18.056	-0.7805336	5.854002	6.876357	-0.16958842	-0.16176933	0.17100866	-1.5556839	6.969269	6.7215633	Walking_Read
14:48:18.080	-0.7805336	5.854002	6.876357	-0.16958842	-0.16176933	0.17100866	-1.5556839	6.969269	6.7215633	Walking_Read
14:48:18.103	-0.7805336	5.854002	6.876357	-0.16958842	-0.16176933	0.17100866	-1.5556839	6.969269	6.7215633	Walking_Read
14:48:18.125	-1.0702409	5.602603	7.743085	-0.30092445	-0.25950778	-0.07150483	-1.1626446	6.6432166	7.1194277	Walking_Read
14:48:18.149	-1.0702409	5.602603	7.743085	-0.30092445	-0.25950778	-0.07150483	-1.1626446	6.6432166	7.1194277	Walking_Read
14:48:18.171	-1.0702409	5.602603	7.743085	-0.30092445	-0.25950778	-0.07150483	-1.1626446	6.6432166	7.1194277	Walking_Read
14:48:18.193	-1.0702409	5.602603	7.743085	-0.30092445	-0.25950778	-0.07150483	-1.1626446	6.6432166	7.1194277	Walking_Read
14:48:18.216	-1.0702409	5.602603	7.743085	-0.30092445	-0.25950778	-0.07150483	-1.1626446	6.6432166	7.1194277	Walking_Read
14:48:18.238	-1.0702409	5.602603	7.743085	-0.30092445	-0.25950778	-0.07150483	-1.1626446	6.6432166	7.1194277	Walking_Read
14:48:18.262	-1.0702409	5.602603	7.743085	-0.30092445	-0.25950778	-0.07150483	-1.1626446	6.6432166	7.1194277	Walking_Read
14:48:18.285	-1.0702409	5.602603	7.743085	-0.30092445	-0.25950778	-0.07150483	-1.1626446	6.6432166	7.1194277	Walking_Read
14:48:18.308	-2.2841382	6.7279124	6.778192	0.101024896	-0.17032143	-0.14847384	-1.0357499	6.5096164	7.261022	Walking_Read
14:48:18.331	-2.2841382	6.7279124	6.778192	0.101024896	-0.17032143	-0.14847384	-1.0357499	6.5096164	7.261022	Walking_Read
14:48:18.354	-2.2841382	6.7279124	6.778192	0.101024896	-0.17032143	-0.14847384	-1.0357499	6.5096164	7.261022	Walking_Read
14:48:18.377	-2.2841382	6.7279124	6.778192	0.101024896	-0.17032143	-0.14847384	-1.0357499	6.5096164	7.261022	Walking_Read
14:48:18.400	-2.2841382	6.7279124	6.778192	0.101024896	-0.17032143	-0.14847384	-1.0357499	6.5096164	7.261022	Walking_Read
14:48:18.423	-2.2841382	6.7279124	6.778192	0.101024896	-0.17032143	-0.14847384	-1.0357499	6.5096164	7.261022	Walking_Read
14:48:18.446	-2.2841382	6.7279124	6.778192	0.101024896	-0.17032143	-0.14847384	-1.0357499	6.5096164	7.261022	Walking_Read
14:48:18.469	-2.2841382	6.7279124	6.778192	0.101024896	-0.17032143	-0.14847384	-1.0357499	6.5096164	7.261022	Walking_Read
14:48:18.492	-2.403852	6.8428373	8.028004	-0.041917574	-0.04265061	-0.19428875	-1.3870454	6.691798	7.0332246	Walking_Read
14:48:18.515	-2.403852	6.8428373	8.028004	-0.041917574	-0.04265061	-0.19428875	-1.3870454	6.691798	7.0332246	Walking_Read
14:48:18.536	-2.403852	6.8428373	8.028004	-0.041917574	-0.04265061	-0.19428875	-1.3870454	6.691798	7.0332246	Walking_Read
14:48:18.558	-2.403852	6.8428373	8.028004	-0.041917574	-0.04265061	-0.19428875	-1.3870454	6.691798	7.0332246	Walking_Read
14:48:18.579	-2.403852	6.8428373	8.028004	-0.041917574	-0.04265061	-0.19428875	-1.3870454	6.691798	7.0332246	Walking_Read
14:48:18.602	-2.403852	6.8428373	8.028004	-0.041917574	-0.04265061	-0.19428875	-1.3870454	6.691798	7.0332246	Walking_Read
14:48:18.624	-2.403852	6.8428373	8.028004	-0.041917574	-0.04265061	-0.19428875	-1.3870454	6.691798	7.0332246	Walking_Read
14:48:18.647	-2.403852	6.8428373	8.028004	-0.041917574	-0.04265061	-0.19428875	-1.3870454	6.691798	7.0332246	Walking_Read
14:48:18.669	0.38308397	5.401484	7.185219	0.7601485	-0.71582407	-0.3848787	-1.1075855	6.416895	7.332597	Walking_Read
14:48:18.692	0.38308397	5.401484	7.185219	0.7601485	-0.71582407	-0.3848787	-1.1075855	6.416895	7.332597	Walking_Read
14:48:18.716	0.38308397	5.401484	7.185219	0.7601485	-0.71582407	-0.3848787	-1.1075855	6.416895	7.332597	Walking_Read
14:48:18.739	0.38308397	5.401484	7.185219	0.7601485	-0.71582407	-0.3848787	-1.1075855	6.416895	7.332597	Walking_Read
14:48:18.762	0.38308397	5.401484	7.185219	0.7601485	-0.71582407	-0.3848787	-1.1075855	6.416895	7.332597	Walking_Read
14:48:18.785	0.38308397	5.401484	7.185219	0.7601485	-0.71582407	-0.3848787	-1.1075855	6.416895	7.332597	Walking_Read
14:48:18.808	0.38308397	5.401484	7.185219	0.7601485	-0.71582407	-0.3848787	-1.1075855	6.416895	7.332597	Walking_Read
14:48:18.831	0.38308397	5.401484	7.185219	0.7601485	-0.71582407	-0.3848787	-1.1075855	6.416895	7.332597	Walking_Read
14:48:18.855	-1.324034	6.263423	6.273	0.12240517	-0.5154603	-0.29385978	-0.83185124	6.2582707	7.504155	Walking_Read
14:48:18.878	-1.324034	6.263423	6.273	0.12240517	-0.5154603	-0.29385978	-0.83185124	6.2582707	7.504155	Walking_Read
14:48:18.901	-1.324034	6.263423	6.273	0.12240517	-0.5154603	-0.29385978	-0.83185124	6.2582707	7.504155	Walking_Read
14:48:18.924	-1.324034	6.263423	6.273	0.12240517	-0.5154603	-0.29385978	-0.83185124	6.2582707	7.504155	Walking_Read
14:48:18.947	-1.324034	6.263423	6.273	0.12240517	-0.5154603	-0.29385978	-0.83185124	6.2582707	7.504155	Walking_Read
14:48:18.970	-1.324034	6.263423	6.273	0.12240517	-0.5154603	-0.29385978	-0.83185124	6.2582707	7.504155	Walking_Read
14:48:18.992	-1.324034	6.263423	6.273	0.12240517	-0.5154603	-0.29385978	-0.83185124	6.2582707	7.504155	Walking_Read
14:48:19.015	-1.324034	6.263423	6.273	0.12240517	-0.5154603	-0.29385978	-0.83185124	6.2582707	7.504155	Walking_Read
14:48:19.037	-0.4740664	6.610593	6.6153812	-0.20562945	-0.020048598	-0.11976318	-0.8298007	6.342646	7.4332056	Walking_Read
14:48:19.060	-0.4740664	6.610593	6.6153812	-0.20562945	-0.020048598	-0.11976318	-0.8298007	6.342646	7.4332056	Walking_Read
14:48:19.082	-0.4740664	6.610593	6.6153812	-0.20562945	-0.020048598	-0.11976318	-0.8298007	6.342646	7.4332056	Walking_Read
14:48:19.105	-0.4740664	6.610593	6.6153812	-0.20562945	-0.020048598	-0.11976318	-0.8298007	6.342646	7.4332056	Walking_Read
14:48:19.128	-0.4740664	6.610593	6.6153812	-0.20562945	-0.020048598	-0.11976318	-0.8298007	6.342646	7.4332056	Walking_Read
14:48:19.151	-0.4740664	6.610593	6.6153812	-0.20562945	-0.020048598	-0.11976318	-0.8298007	6.342646	7.4332056	Walking_Read
14:48:19.174	-0.4740664	6.610593	6.6153812	-0.20562945	-0.020048598	-0.11976318	-0.8298007	6.342646	7.4332056	Walking_Read
14:48:19.197	-0.4740664	6.610593	6.6153812	-0.20562945	-0.020048598	-0.11976318	-0.8298007	6.342646	7.4332056	Walking_Read
14:48:19.221	-0.7206767	5.7295	8.6433325	-0.16409062	-0.2552317	-0.7568956	-1.0924592	6.245226	7.481574	Walking_Read
14:48:19.243	-0.7206767	5.7295	8.6433325	-0.16409062	-0.2552317	-0.7568956	-1.0924592	6.245226	7.481574	Walking_Read
14:48:19.266	-0.7206767	5.7295	8.6433325	-0.16409062	-0.2552317	-0.7568956	-1.0924592	6.245226	7.481574	Walking_Read
14:48:19.290	-0.7206767	5.7295	8.6433325	-0.16409062	-0.2552317	-0.7568956	-1.0924592	6.245226	7.481574	Walking_Read
14:48:19.313	-0.7206767	5.7295	8.6433325	-0.16409062	-0.2552317	-0.7568956	-1.0924592	6.245226	7.481574	Walking_Read
14:48:19.335	-0.7206767	5.7295	8.6433325	-0.16409062	-0.2552317	-0.7568956	-1.0924592	6.245226	7.481574	Walking_Read
14:48:19.357	-0.7206767	5.7295	8.6433325	-0.16409062	-0.2552317	-0.7568956	-1.0924592	6.245226	7.481574	Walking_Read
14:48:19.378	-0.7206767	5.7295	8.6433325	-0.16409062	-0.2552317	-0.7568956	-1.0924592	6.245226	7.481574	Walking_Read
14:48:19.399	-0.34956414	5.360781	8.075889	0.04360356	-0.7756889	-0.13747828	-1.1926557	6.165018	7.532624	Walking_Read
14:48:19.420	-0.34956414	5.360781	8.075889	0.04360356	-0.7756889	-0.13747828	-1.1926557	6.165018	7.532624	Walking_Read
14:48:19.440	-0.34956414	5.360781	8.075889	0.04360356	-0.7756889	-0.13747828	-1.1926557	6.165018	7.532624	Walking_Read
14:48:19.461	-0.34956414	5.360781	8.075889	0.04360356	-0.7756889	-0.13747828	-1.1926557	6.165018	7.532624	Walking_Read
14:48:19.482	-0.34956414	5.360781	8.075889	0.04360356	-0.7756889	-0.13747828	-1.1926557	6.165018	7.532624	Walking_Read
14:48:19.504	-0.34956414	5.360781	8.075889	0.04360356	-0.7756889	-0.13747828	-1.1926557	6.165018	7.532624	Walking_Read
14:48:19.525	-0.34956414	5.360781	8.075889	0.04360356	-0.7756889	-0.13747828	-1.1926557	6.165018	7.532624	Walking_Read
14:48:19.547	-0.34956414	5.360781	8.075889	0.04360356	-0.7756889	-0.13747828	-1.1926557	6.165018	7.532624	Walking_Read
14:48:19.569	-0.5027977	5.810905	6.8859344	0.15233757	-0.6748961	-0.6878679	-0.79617786	6.407965	7.380679	Walking_Read
14:48:19.591	-0.5027977	5.810905	6.8859344	0.15233757	-0.6748961	-0.6878679	-0.79617786	6.407965	7.380679	Walking_Read
14:48:19.613	-0.5027977	5.810905	6.8859344	0.15233757	-0.6748961	-0.6878679	-0.79617786	6.407965	7.380679	Walking_Read
14:48:19.637	-0.5027977	5.810905	6.8859344	0.15233757	-0.6748961	-0.6878679	-0.79617786	6.407965	7.380679	Walking_Read
14:48:19.658	-0.5027977	5.810905	6.8859344	0.15233757	-0.6748961	-0.6878679	-0.79617786	6.407965	7.380679	Walking_Read
14:48:19.679	-0.5027977	5.810905	6.8859344	0.15233757	-0.6748961	-0.6878679	-0.79617786	6.407965	7.380679	Walking_Read
14:48:19.700	-0.5027977	5.810905	6.8859344	0.15233757	-0.6748961	-0.6878679	-0.79617786	6.407965	7.380679	Walking_Read
14:48:19.722	-0.5027977	5.810905	6.8859344	0.15233757	-0.6748961	-0.6878679	-0.79617786	6.407965	7.380679	Walking_Read
14:48:19.743	-0.68715686	6.2346916	7.9585695	-0.17752966	-0.62480515	-0.53942764	-0.77885	6.3213468	7.456829	Walking_Read
14:48:19.764	-0.68715686	6.2346916	7.9585695	-0.17752966	-0.62480515	-0.53942764	-0.77885	6.3213468	7.456829	Walking_Read
14:48:19.785	-0.68715686	6.2346916	7.9585695	-0.17752966	-0.62480515	-0.53942764	-0.77885	6.3213468	7.456829	Walking_Read
14:48:19.806	-0.68715686	6.2346916	7.9585695	-0.17752966	-0.62480515	-0.53942764	-0.77885	6.3213468	7.456829	Walking_Read
14:48:19.828	-0.68715686	6.2346916	7.9585695	-0.17752966	-0.62480515	-0.53942764	-0.77885	6.3213468	7.456829	Walking_Read
14:48:19.849	-0.68715686	6.2346916	7.9585695	-0.17752966	-0.62480515	-0.53942764	-0.77885	6.3213468	7.456829	Walking_Read
14:48:19.871	-0.68715686	6.2346916	7.9585695	-0.17752966	-0.62480515	-0.53942764	-0.77885	6.3213468	7.456829	Walking_Read
14:48:19.892	-0.68715686	6.2346916	7.9585695	-0.17752966	-0.62480515	-0.53942764	-0.77885	6.3213468	7.456829	Walking_Read
14:48:19.913	-0.68715686	6.2346916	7.9585695	-0.17752966	-0.62480515	-0.53942764	-0.77885	6.3213468	7.456829	Walking_Read
14:48:19.936	0.2083019	5.8420305	7.0080423	-0.1573711	-0.489804	-0.7135242	-0.3611641	6.1610994	7.621074	Walking_Read
14:48:19.957	0.2083019	5.8420305	7.0080423	-0.1573711	-0.489804	-0.7135242	-0.3611641	6.1610994	7.621074	Walking_Read
14:48:19.978	0.2083019	5.8420305	7.0080423	-0.1573711	-0.489804	-0.7135242	-0.3611641	6.1610994	7.621074	Walking_Read
14:48:19.999	0.2083019	5.8420305	7.0080423	-0.1573711	-0.489804	-0.7135242	-0.3611641	6.1610994	7.621074	Walking_Read
14:48:20.020	0.2083019	5.8420305	7.0080423	-0.1573711	-0.489804	-0.7135242	-0.3611641	6.1610994	7.621074	Walking_Read
14:48:20.042	0.2083019	5.8420305	7.0080423	-0.1573711	-0.489804	-0.7135242	-0.3611641	6.1610994	7.621074	Walking_Read
14:48:20.070	0.2083019	5.8420305	7.0080423	-0.1573711	-0.489804	-0.7135242	-0.3611641	6.1610994	7.621074	Walking_Read
14:48:20.104	-0.043096945	6.524399	6.881146	0.007562512	-0.33281162	-0.4746759	-0.40329498	6.068747	7.6927214	Walking_Read
14:48:20.137	-0.043096945	6.524399	6.881146	0.007562512	-0.33281162	-0.4746759	-0.40329498	6.068747	7.6927214	Walking_Read
14:48:20.173	-0.043096945	6.524399	6.881146	0.007562512	-0.33281162	-0.4746759	-0.40329498	6.068747	7.6927214	Walking_Read
14:48:20.206	-0.043096945	6.524399	6.881146	0.007562512	-0.33281162	-0.4746759	-0.40329498	6.068747	7.6927214	Walking_Read
14:48:20.239	-0.043096945	6.524399	6.881146	0.007562512	-0.33281162	-0.4746759	-0.40329498	6.068747	7.6927214	Walking_Read
14:48:20.274	-0.043096945	6.524399	6.881146	0.007562512	-0.33281162	-0.4746759	-0.40329498	6.068747	7.6927214	Walking_Read
14:48:20.307	-1.2546	7.003254	8.387145	0.25801727	-0.119008765	-0.23155153	-0.5533236	6.312693	7.4842525	Walking_Read
14:48:20.330	-1.2546	7.003254	8.387145	0.25801727	-0.119008765	-0.23155153	-0.5533236	6.312693	7.4842525	Walking_Read
14:48:20.352	-1.2546	7.003254	8.387145	0.25801727	-0.119008765	-0.23155153	-0.5533236	6.312693	7.4842525	Walking_Read
14:48:20.376	-1.2546	7.003254	8.387145	0.25801727	-0.119008765	-0.23155153	-0.5533236	6.312693	7.4842525	Walking_Read
14:48:20.399	-1.2546	7.003254	8.387145	0.25801727	-0.119008765	-0.23155153	-0.5533236	6.312693	7.4842525	Walking_Read
14:48:20.421	-1.2546	7.003254	8.387145	0.25801727	-0.119008765	-0.23155153	-0.5533236	6.312693	7.4842525	Walking_Read
14:48:20.443	-1.2546	7.003254	8.387145	0.25801727	-0.119008765	-0.23155153	-0.5533236	6.312693	7.4842525	Walking_Read
14:48:20.466	-1.3072741	5.956956	5.8659735	0.5756672	-0.20391904	0.19483241	-0.58609575	6.4953103	7.3237777	Walking_Read
14:48:20.488	-1.3072741	5.956956	5.8659735	0.5756672	-0.20391904	0.19483241	-0.58609575	6.4953103	7.3237777	Walking_Read
14:48:20.512	-1.3072741	5.956956	5.8659735	0.5756672	-0.20391904	0.19483241	-0.58609575	6.4953103	7.3237777	Walking_Read
14:48:20.534	-1.3072741	5.956956	5.8659735	0.5756672	-0.20391904	0.19483241	-0.58609575	6.4953103	7.3237777	Walking_Read
14:48:20.558	-1.3072741	5.956956	5.8659735	0.5756672	-0.20391904	0.19483241	-0.58609575	6.4953103	7.3237777	Walking_Read
14:48:20.581	-1.3072741	5.956956	5.8659735	0.5756672	-0.20391904	0.19483241	-0.58609575	6.4953103	7.3237777	Walking_Read
14:48:20.603	-1.3072741	5.956956	5.8659735	0.5756672	-0.20391904	0.19483241	-0.58609575	6.4953103	7.3237777	Walking_Read
14:48:20.626	-1.3072741	5.956956	5.8659735	0.5756672	-0.20391904	0.19483241	-0.58609575	6.4953103	7.3237777	Walking_Read
14:48:20.650	-1.7909175	5.7893567	6.7231236	-0.09750631	0.09723753	-0.2443797	-0.7721917	6.3292866	7.4507856	Walking_Read
14:48:20.672	-1.7909175	5.7893567	6.7231236	-0.09750631	0.09723753	-0.2443797	-0.7721917	6.3292866	7.4507856	Walking_Read
14:48:20.696	-1.7909175	5.7893567	6.7231236	-0.09750631	0.09723753	-0.2443797	-0.7721917	6.3292866	7.4507856	Walking_Read
14:48:20.719	-1.7909175	5.7893567	6.7231236	-0.09750631	0.09723753	-0.2443797	-0.7721917	6.3292866	7.4507856	Walking_Read
14:48:20.742	-1.7909175	5.7893567	6.7231236	-0.09750631	0.09723753	-0.2443797	-0.7721917	6.3292866	7.4507856	Walking_Read
14:48:20.765	-1.7909175	5.7893567	6.7231236	-0.09750631	0.09723753	-0.2443797	-0.7721917	6.3292866	7.4507856	Walking_Read
14:48:20.789	-1.7909175	5.7893567	6.7231236	-0.09750631	0.09723753	-0.2443797	-0.7721917	6.3292866	7.4507856	Walking_Read
14:48:20.811	-1.7909175	5.7893567	6.7231236	-0.09750631	0.09723753	-0.2443797	-0.7721917	6.3292866	7.4507856	Walking_Read
14:48:20.834	-1.6305012	5.830059	7.877164	0.09186192	-0.24973394	-0.34150726	-1.0924145	6.2980084	7.4372077	Walking_Read
14:48:20.857	-1.6305012	5.830059	7.877164	0.09186192	-0.24973394	-0.34150726	-1.0924145	6.2980084	7.4372077	Walking_Read
14:48:20.880	-1.6305012	5.830059	7.877164	0.09186192	-0.24973394	-0.34150726	-1.0924145	6.2980084	7.4372077	Walking_Read
14:48:20.902	-1.6305012	5.830059	7.877164	0.09186192	-0.24973394	-0.34150726	-1.0924145	6.2980084	7.4372077	Walking_Read
14:48:20.926	-1.6305012	5.830059	7.877164	0.09186192	-0.24973394	-0.34150726	-1.0924145	6.2980084	7.4372077	Walking_Read
14:48:20.949	-1.6305012	5.830059	7.877164	0.09186192	-0.24973394	-0.34150726	-1.0924145	6.2980084	7.4372077	Walking_Read
14:48:20.971	-1.6305012	5.830059	7.877164	0.09186192	-0.24973394	-0.34150726	-1.0924145	6.2980084	7.4372077	Walking_Read
14:48:20.994	-1.6305012	5.830059	7.877164	0.09186192	-0.24973394	-0.34150726	-1.0924145	6.2980084	7.4372077	Walking_Read
14:48:21.018	0.34956414	5.672037	8.016032	0.12423777	-0.052424453	-0.21017125	-1.2715181	6.1837754	7.5042953	Walking_Read
14:48:21.042	0.34956414	5.672037	8.016032	0.12423777	-0.052424453	-0.21017125	-1.2715181	6.1837754	7.5042953	Walking_Read
14:48:21.065	0.34956414	5.672037	8.016032	0.12423777	-0.052424453	-0.21017125	-1.2715181	6.1837754	7.5042953	Walking_Read
14:48:21.087	0.34956414	5.672037	8.016032	0.12423777	-0.052424453	-0.21017125	-1.2715181	6.1837754	7.5042953	Walking_Read
14:48:21.110	0.34956414	5.672037	8.016032	0.12423777	-0.052424453	-0.21017125	-1.2715181	6.1837754	7.5042953	Walking_Read
14:48:21.132	0.34956414	5.672037	8.016032	0.12423777	-0.052424453	-0.21017125	-1.2715181	6.1837754	7.5042953	Walking_Read
14:48:21.154	0.34956414	5.672037	8.016032	0.12423777	-0.052424453	-0.21017125	-1.2715181	6.1837754	7.5042953	Walking_Read
14:48:21.176	0.34956414	5.672037	8.016032	0.12423777	-0.052424453	-0.21017125	-1.2715181	6.1837754	7.5042953	Walking_Read
14:48:21.198	-1.1253091	6.0407553	6.2251143	-0.012596042	-0.23934923	-0.33417687	-1.0243565	6.192375	7.534951	Walking_Read
14:48:21.221	-1.1253091	6.0407553	6.2251143	-0.012596042	-0.23934923	-0.33417687	-1.0243565	6.192375	7.534951	Walking_Read
14:48:21.243	-1.1253091	6.0407553	6.2251143	-0.012596042	-0.23934923	-0.33417687	-1.0243565	6.192375	7.534951	Walking_Read
14:48:21.266	-1.1253091	6.0407553	6.2251143	-0.012596042	-0.23934923	-0.33417687	-1.0243565	6.192375	7.534951	Walking_Read
14:48:21.289	-1.1253091	6.0407553	6.2251143	-0.012596042	-0.23934923	-0.33417687	-1.0243565	6.192375	7.534951	Walking_Read
14:48:21.312	-1.1253091	6.0407553	6.2251143	-0.012596042	-0.23934923	-0.33417687	-1.0243565	6.192375	7.534951	Walking_Read
14:48:21.335	-1.1253091	6.0407553	6.2251143	-0.012596042	-0.23934923	-0.33417687	-1.0243565	6.192375	7.534951	Walking_Read
14:48:21.357	-1.1253091	6.0407553	6.2251143	-0.012596042	-0.23934923	-0.33417687	-1.0243565	6.192375	7.534951	Walking_Read
14:48:21.380	-0.9792584	6.711152	6.423839	0.27451062	-0.15016289	-0.044015896	-1.1081848	6.2642293	7.463355	Walking_Read
14:48:21.403	-0.9792584	6.711152	6.423839	0.27451062	-0.15016289	-0.044015896	-1.1081848	6.2642293	7.463355	Walking_Read
14:48:21.425	-0.9792584	6.711152	6.423839	0.27451062	-0.15016289	-0.044015896	-1.1081848	6.2642293	7.463355	Walking_Read
14:48:21.448	-0.9792584	6.711152	6.423839	0.27451062	-0.15016289	-0.044015896	-1.1081848	6.2642293	7.463355	Walking_Read
14:48:21.471	-0.9792584	6.711152	6.423839	0.27451062	-0.15016289	-0.044015896	-1.1081848	6.2642293	7.463355	Walking_Read
14:48:21.494	-0.9792584	6.711152	6.423839	0.27451062	-0.15016289	-0.044015896	-1.1081848	6.2642293	7.463355	Walking_Read
14:48:21.517	-0.9792584	6.711152	6.423839	0.27451062	-0.15016289	-0.044015896	-1.1081848	6.2642293	7.463355	Walking_Read
14:48:21.541	-0.9792584	6.711152	6.423839	0.27451062	-0.15016289	-0.044015896	-1.1081848	6.2642293	7.463355	Walking_Read
14:48:21.564	-1.7837347	7.8340673	7.6904106	0.27267805	0.05508783	-0.11548713	-0.96441495	6.5880084	7.199883	Walking_Read
14:48:21.587	-1.7837347	7.8340673	7.6904106	0.27267805	0.05508783	-0.11548713	-0.96441495	6.5880084	7.199883	Walking_Read
14:48:21.611	-1.7837347	7.8340673	7.6904106	0.27267805	0.05508783	-0.11548713	-0.96441495	6.5880084	7.199883	Walking_Read
14:48:21.633	-1.7837347	7.8340673	7.6904106	0.27267805	0.05508783	-0.11548713	-0.96441495	6.5880084	7.199883	Walking_Read
14:48:21.655	-1.7837347	7.8340673	7.6904106	0.27267805	0.05508783	-0.11548713	-0.96441495	6.5880084	7.199883	Walking_Read
14:48:21.678	-1.7837347	7.8340673	7.6904106	0.27267805	0.05508783	-0.11548713	-0.96441495	6.5880084	7.199883	Walking_Read
14:48:21.701	-1.7837347	7.8340673	7.6904106	0.27267805	0.05508783	-0.11548713	-0.96441495	6.5880084	7.199883	Walking_Read
14:48:21.724	-1.5490957	5.4661293	6.7997403	-0.42981702	0.08502023	-0.011029172	-1.2325267	6.6622624	7.0898104	Walking_Read
14:48:21.747	-1.5490957	5.4661293	6.7997403	-0.42981702	0.08502023	-0.011029172	-1.2325267	6.6622624	7.0898104	Walking_Read
14:48:21.770	-1.5490957	5.4661293	6.7997403	-0.42981702	0.08502023	-0.011029172	-1.2325267	6.6622624	7.0898104	Walking_Read
14:48:21.797	-1.5490957	5.4661293	6.7997403	-0.42981702	0.08502023	-0.011029172	-1.2325267	6.6622624	7.0898104	Walking_Read
14:48:21.819	-1.5490957	5.4661293	6.7997403	-0.42981702	0.08502023	-0.011029172	-1.2325267	6.6622624	7.0898104	Walking_Read
14:48:21.842	-1.5490957	5.4661293	6.7997403	-0.42981702	0.08502023	-0.011029172	-1.2325267	6.6622624	7.0898104	Walking_Read
14:48:21.866	-1.5490957	5.4661293	6.7997403	-0.42981702	0.08502023	-0.011029172	-1.2325267	6.6622624	7.0898104	Walking_Read
14:48:21.889	-1.5490957	5.4661293	6.7997403	-0.42981702	0.08502023	-0.011029172	-1.2325267	6.6622624	7.0898104	Walking_Read
14:48:21.911	-1.5443072	5.705557	6.2251143	-0.060243532	-0.13000435	0.06288552	-0.9886256	6.340459	7.415626	Walking_Read
14:48:21.935	-1.5443072	5.705557	6.2251143	-0.060243532	-0.13000435	0.06288552	-0.9886256	6.340459	7.415626	Walking_Read
14:48:21.958	-1.5443072	5.705557	6.2251143	-0.060243532	-0.13000435	0.06288552	-0.9886256	6.340459	7.415626	Walking_Read
14:48:21.982	-1.5443072	5.705557	6.2251143	-0.060243532	-0.13000435	0.06288552	-0.9886256	6.340459	7.415626	Walking_Read
14:48:22.005	-1.5443072	5.705557	6.2251143	-0.060243532	-0.13000435	0.06288552	-0.9886256	6.340459	7.415626	Walking_Read
14:48:22.028	-1.5443072	5.705557	6.2251143	-0.060243532	-0.13000435	0.06288552	-0.9886256	6.340459	7.415626	Walking_Read
14:48:22.051	-1.5443072	5.705557	6.2251143	-0.060243532	-0.13000435	0.06288552	-0.9886256	6.340459	7.415626	Walking_Read
14:48:22.074	-1.5443072	5.705557	6.2251143	-0.060243532	-0.13000435	0.06288552	-0.9886256	6.340459	7.415626	Walking_Read
14:48:22.097	-2.0255566	6.5746784	9.960183	-0.002211332	0.02149024	-0.1509173	-1.2790343	6.1152015	7.559013	Walking_Read
14:48:22.120	-2.0255566	6.5746784	9.960183	-0.002211332	0.02149024	-0.1509173	-1.2790343	6.1152015	7.559013	Walking_Read
14:48:22.144	-2.0255566	6.5746784	9.960183	-0.002211332	0.02149024	-0.1509173	-1.2790343	6.1152015	7.559013	Walking_Read
14:48:22.166	-2.0255566	6.5746784	9.960183	-0.002211332	0.02149024	-0.1509173	-1.2790343	6.1152015	7.559013	Walking_Read
14:48:22.189	-2.0255566	6.5746784	9.960183	-0.002211332	0.02149024	-0.1509173	-1.2790343	6.1152015	7.559013	Walking_Read
14:48:22.212	-2.0255566	6.5746784	9.960183	-0.002211332	0.02149024	-0.1509173	-1.2790343	6.1152015	7.559013	Walking_Read
14:48:22.235	-2.0255566	6.5746784	9.960183	-0.002211332	0.02149024	-0.1509173	-1.2790343	6.1152015	7.559013	Walking_Read
14:48:22.258	-2.0255566	6.5746784	9.960183	-0.002211332	0.02149024	-0.1509173	-1.2790343	6.1152015	7.559013	Walking_Read
14:48:22.280	-0.29210153	5.1189594	6.5483418	0.4241726	-0.09823935	-0.23216239	-1.1261457	6.106078	7.5906467	Walking_Read
14:48:22.304	-0.29210153	5.1189594	6.5483418	0.4241726	-0.09823935	-0.23216239	-1.1261457	6.106078	7.5906467	Walking_Read
14:48:22.327	-0.29210153	5.1189594	6.5483418	0.4241726	-0.09823935	-0.23216239	-1.1261457	6.106078	7.5906467	Walking_Read
14:48:22.350	-0.29210153	5.1189594	6.5483418	0.4241726	-0.09823935	-0.23216239	-1.1261457	6.106078	7.5906467	Walking_Read
14:48:22.373	-0.29210153	5.1189594	6.5483418	0.4241726	-0.09823935	-0.23216239	-1.1261457	6.106078	7.5906467	Walking_Read
14:48:22.396	-0.29210153	5.1189594	6.5483418	0.4241726	-0.09823935	-0.23216239	-1.1261457	6.106078	7.5906467	Walking_Read
14:48:22.420	-0.29210153	5.1189594	6.5483418	0.4241726	-0.09823935	-0.23216239	-1.1261457	6.106078	7.5906467	Walking_Read
14:48:22.442	-0.29210153	5.1189594	6.5483418	0.4241726	-0.09823935	-0.23216239	-1.1261457	6.106078	7.5906467	Walking_Read
14:48:22.465	-0.72785956	5.854002	6.718335	0.008173377	-0.30593354	-0.23399498	-1.11004	5.936489	7.726332	Walking_Read
14:48:22.490	-0.72785956	5.854002	6.718335	0.008173377	-0.30593354	-0.23399498	-1.11004	5.936489	7.726332	Walking_Read
14:48:22.513	-0.72785956	5.854002	6.718335	0.008173377	-0.30593354	-0.23399498	-1.11004	5.936489	7.726332	Walking_Read
14:48:22.536	-0.72785956	5.854002	6.718335	0.008173377	-0.30593354	-0.23399498	-1.11004	5.936489	7.726332	Walking_Read
14:48:22.558	-0.72785956	5.854002	6.718335	0.008173377	-0.30593354	-0.23399498	-1.11004	5.936489	7.726332	Walking_Read
14:48:22.581	-0.72785956	5.854002	6.718335	0.008173377	-0.30593354	-0.23399498	-1.11004	5.936489	7.726332	Walking_Read
14:48:22.604	-0.72785956	5.854002	6.718335	0.008173377	-0.30593354	-0.23399498	-1.11004	5.936489	7.726332	Walking_Read
14:48:22.626	-1.0151725	6.2945485	8.085466	0.2574064	-0.111678384	-0.24132536	-1.0700284	6.0040293	7.6796465	Walking_Read
14:48:22.649	-1.0151725	6.2945485	8.085466	0.2574064	-0.111678384	-0.24132536	-1.0700284	6.0040293	7.6796465	Walking_Read
14:48:22.672	-1.0151725	6.2945485	8.085466	0.2574064	-0.111678384	-0.24132536	-1.0700284	6.0040293	7.6796465	Walking_Read
14:48:22.695	-1.0151725	6.2945485	8.085466	0.2574064	-0.111678384	-0.24132536	-1.0700284	6.0040293	7.6796465	Walking_Read
14:48:22.719	-1.0151725	6.2945485	8.085466	0.2574064	-0.111678384	-0.24132536	-1.0700284	6.0040293	7.6796465	Walking_Read
14:48:22.742	-1.0151725	6.2945485	8.085466	0.2574064	-0.111678384	-0.24132536	-1.0700284	6.0040293	7.6796465	Walking_Read
14:48:22.765	-1.0151725	6.2945485	8.085466	0.2574064	-0.111678384	-0.24132536	-1.0700284	6.0040293	7.6796465	Walking_Read
14:48:22.788	-1.0151725	6.2945485	8.085466	0.2574064	-0.111678384	-0.24132536	-1.0700284	6.0040293	7.6796465	Walking_Read
14:48:22.811	-1.8531687	6.229903	7.7143536	0.23602611	-0.17337579	0.13435675	-1.2236364	6.336349	7.3840165	Walking_Read
14:48:22.834	-1.8531687	6.229903	7.7143536	0.23602611	-0.17337579	0.13435675	-1.2236364	6.336349	7.3840165	Walking_Read
14:48:22.857	-1.8531687	6.229903	7.7143536	0.23602611	-0.17337579	0.13435675	-1.2236364	6.336349	7.3840165	Walking_Read
14:48:22.881	-1.8531687	6.229903	7.7143536	0.23602611	-0.17337579	0.13435675	-1.2236364	6.336349	7.3840165	Walking_Read
14:48:22.904	-1.8531687	6.229903	7.7143536	0.23602611	-0.17337579	0.13435675	-1.2236364	6.336349	7.3840165	Walking_Read
14:48:22.927	-1.8531687	6.229903	7.7143536	0.23602611	-0.17337579	0.13435675	-1.2236364	6.336349	7.3840165	Walking_Read
14:48:22.950	-1.8531687	6.229903	7.7143536	0.23602611	-0.17337579	0.13435675	-1.2236364	6.336349	7.3840165	Walking_Read
14:48:22.973	-1.8531687	6.229903	7.7143536	0.23602611	-0.17337579	0.13435675	-1.2236364	6.336349	7.3840165	Walking_Read
14:48:22.996	-1.7262721	5.2410674	6.9481854	-0.47379932	-0.07502647	-0.29996845	-1.2774676	6.4383817	7.2859874	Walking_Read
14:48:23.019	-1.7262721	5.2410674	6.9481854	-0.47379932	-0.07502647	-0.29996845	-1.2774676	6.4383817	7.2859874	Walking_Read
14:48:23.042	-1.7262721	5.2410674	6.9481854	-0.47379932	-0.07502647	-0.29996845	-1.2774676	6.4383817	7.2859874	Walking_Read
14:48:23.065	-1.7262721	5.2410674	6.9481854	-0.47379932	-0.07502647	-0.29996845	-1.2774676	6.4383817	7.2859874	Walking_Read
14:48:23.087	-1.7262721	5.2410674	6.9481854	-0.47379932	-0.07502647	-0.29996845	-1.2774676	6.4383817	7.2859874	Walking_Read
14:48:23.110	-1.7262721	5.2410674	6.9481854	-0.47379932	-0.07502647	-0.29996845	-1.2774676	6.4383817	7.2859874	Walking_Read
14:48:23.133	-1.7262721	5.2410674	6.9481854	-0.47379932	-0.07502647	-0.29996845	-1.2774676	6.4383817	7.2859874	Walking_Read
14:48:23.156	-1.7262721	5.2410674	6.9481854	-0.47379932	-0.07502647	-0.29996845	-1.2774676	6.4383817	7.2859874	Walking_Read
14:48:23.178	-1.8172545	6.122161	6.91706	-0.026035076	-0.21552548	-0.11548713	-1.145841	6.1591816	7.544653	Walking_Read
14:48:23.201	-1.8172545	6.122161	6.91706	-0.026035076	-0.21552548	-0.11548713	-1.145841	6.1591816	7.544653	Walking_Read
14:48:23.225	-1.8172545	6.122161	6.91706	-0.026035076	-0.21552548	-0.11548713	-1.145841	6.1591816	7.544653	Walking_Read
14:48:23.248	-1.8172545	6.122161	6.91706	-0.026035076	-0.21552548	-0.11548713	-1.145841	6.1591816	7.544653	Walking_Read
14:48:23.271	-1.8172545	6.122161	6.91706	-0.026035076	-0.21552548	-0.11548713	-1.145841	6.1591816	7.544653	Walking_Read
14:48:23.293	-1.8172545	6.122161	6.91706	-0.026035076	-0.21552548	-0.11548713	-1.145841	6.1591816	7.544653	Walking_Read
14:48:23.316	-1.8172545	6.122161	6.91706	-0.026035076	-0.21552548	-0.11548713	-1.145841	6.1591816	7.544653	Walking_Read
14:48:23.340	-1.8172545	6.122161	6.91706	-0.026035076	-0.21552548	-0.11548713	-1.145841	6.1591816	7.544653	Walking_Read
14:48:23.363	-1.3096683	7.2762012	8.011244	0.3013887	-0.26805988	-0.14480865	-1.1859175	6.190853	7.512474	Walking_Read
14:48:23.385	-1.3096683	7.2762012	8.011244	0.3013887	-0.26805988	-0.14480865	-1.1859175	6.190853	7.512474	Walking_Read
14:48:23.408	-1.3096683	7.2762012	8.011244	0.3013887	-0.26805988	-0.14480865	-1.1859175	6.190853	7.512474	Walking_Read
14:48:23.431	-1.3096683	7.2762012	8.011244	0.3013887	-0.26805988	-0.14480865	-1.1859175	6.190853	7.512474	Walking_Read
14:48:23.456	-1.3096683	7.2762012	8.011244	0.3013887	-0.26805988	-0.14480865	-1.1859175	6.190853	7.512474	Walking_Read
14:48:23.479	-1.3096683	7.2762012	8.011244	0.3013887	-0.26805988	-0.14480865	-1.1859175	6.190853	7.512474	Walking_Read
14:48:23.501	-1.3096683	7.2762012	8.011244	0.3013887	-0.26805988	-0.14480865	-1.1859175	6.190853	7.512474	Walking_Read
14:48:23.525	1.0774237	4.8986864	9.182044	0.03505145	-0.57593596	-0.14847384	-0.9336383	6.2909584	7.4647455	Walking_Read
14:48:23.548	1.0774237	4.8986864	9.182044	0.03505145	-0.57593596	-0.14847384	-0.9336383	6.2909584	7.4647455	Walking_Read
14:48:23.572	1.0774237	4.8986864	9.182044	0.03505145	-0.57593596	-0.14847384	-0.9336383	6.2909584	7.4647455	Walking_Read
14:48:23.595	1.0774237	4.8986864	9.182044	0.03505145	-0.57593596	-0.14847384	-0.9336383	6.2909584	7.4647455	Walking_Read
14:48:23.617	1.0774237	4.8986864	9.182044	0.03505145	-0.57593596	-0.14847384	-0.9336383	6.2909584	7.4647455	Walking_Read
14:48:23.640	1.0774237	4.8986864	9.182044	0.03505145	-0.57593596	-0.14847384	-0.9336383	6.2909584	7.4647455	Walking_Read
14:48:23.663	1.0774237	4.8986864	9.182044	0.03505145	-0.57593596	-0.14847384	-0.9336383	6.2909584	7.4647455	Walking_Read
14:48:23.687	1.0774237	4.8986864	9.182044	0.03505145	-0.57593596	-0.14847384	-0.9336383	6.2909584	7.4647455	Walking_Read
14:48:23.711	0.66800267	5.770202	6.9888883	-0.11277794	-0.6388551	-0.34333986	-0.11722367	6.2242107	7.577319	Walking_Read
14:48:23.734	0.66800267	5.770202	6.9888883	-0.11277794	-0.6388551	-0.34333986	-0.11722367	6.2242107	7.577319	Walking_Read
14:48:23.757	0.66800267	5.770202	6.9888883	-0.11277794	-0.6388551	-0.34333986	-0.11722367	6.2242107	7.577319	Walking_Read
14:48:23.779	0.66800267	5.770202	6.9888883	-0.11277794	-0.6388551	-0.34333986	-0.11722367	6.2242107	7.577319	Walking_Read
14:48:23.802	0.66800267	5.770202	6.9888883	-0.11277794	-0.6388551	-0.34333986	-0.11722367	6.2242107	7.577319	Walking_Read
14:48:23.826	0.66800267	5.770202	6.9888883	-0.11277794	-0.6388551	-0.34333986	-0.11722367	6.2242107	7.577319	Walking_Read
14:48:23.849	0.66800267	5.770202	6.9888883	-0.11277794	-0.6388551	-0.34333986	-0.11722367	6.2242107	7.577319	Walking_Read
14:48:23.871	0.66800267	5.770202	6.9888883	-0.11277794	-0.6388551	-0.34333986	-0.11722367	6.2242107	7.577319	Walking_Read
14:48:23.894	0.031125572	6.3472223	7.185219	-0.0052656583	-0.46353677	-0.30363363	0.22777124	6.185533	7.606421	Walking_Read
14:48:23.917	0.031125572	6.3472223	7.185219	-0.0052656583	-0.46353677	-0.30363363	0.22777124	6.185533	7.606421	Walking_Read
14:48:23.941	0.031125572	6.3472223	7.185219	-0.0052656583	-0.46353677	-0.30363363	0.22777124	6.185533	7.606421	Walking_Read
14:48:23.964	0.031125572	6.3472223	7.185219	-0.0052656583	-0.46353677	-0.30363363	0.22777124	6.185533	7.606421	Walking_Read
14:48:23.986	0.031125572	6.3472223	7.185219	-0.0052656583	-0.46353677	-0.30363363	0.22777124	6.185533	7.606421	Walking_Read
14:48:24.010	0.031125572	6.3472223	7.185219	-0.0052656583	-0.46353677	-0.30363363	0.22777124	6.185533	7.606421	Walking_Read
14:48:24.032	0.031125572	6.3472223	7.185219	-0.0052656583	-0.46353677	-0.30363363	0.22777124	6.185533	7.606421	Walking_Read
14:48:24.054	0.031125572	6.3472223	7.185219	-0.0052656583	-0.46353677	-0.30363363	0.22777124	6.185533	7.606421	Walking_Read
14:48:24.076	1.0439038	6.646507	7.9418097	0.30749735	-0.18070616	-0.23888192	0.48431453	6.438794	7.380902	Walking_Read
14:48:24.100	1.0439038	6.646507	7.9418097	0.30749735	-0.18070616	-0.23888192	0.48431453	6.438794	7.380902	Walking_Read
14:48:24.125	1.0439038	6.646507	7.9418097	0.30749735	-0.18070616	-0.23888192	0.48431453	6.438794	7.380902	Walking_Read
14:48:24.147	1.0439038	6.646507	7.9418097	0.30749735	-0.18070616	-0.23888192	0.48431453	6.438794	7.380902	Walking_Read
14:48:24.169	1.0439038	6.646507	7.9418097	0.30749735	-0.18070616	-0.23888192	0.48431453	6.438794	7.380902	Walking_Read
14:48:24.190	1.0439038	6.646507	7.9418097	0.30749735	-0.18070616	-0.23888192	0.48431453	6.438794	7.380902	Walking_Read
14:48:24.213	1.0439038	6.646507	7.9418097	0.30749735	-0.18070616	-0.23888192	0.48431453	6.438794	7.380902	Walking_Read
14:48:24.236	1.0439038	6.646507	7.9418097	0.30749735	-0.18070616	-0.23888192	0.48431453	6.438794	7.380902	Walking_Read
14:48:24.259	-0.3974496	5.9713216	5.4062724	0.14439633	-0.3224269	-0.48139542	0.15581352	6.690231	7.168462	Walking_Read
14:48:24.283	-0.3974496	5.9713216	5.4062724	0.14439633	-0.3224269	-0.48139542	0.15581352	6.690231	7.168462	Walking_Read
14:48:24.306	-0.3974496	5.9713216	5.4062724	0.14439633	-0.3224269	-0.48139542	0.15581352	6.690231	7.168462	Walking_Read
14:48:24.329	-0.3974496	5.9713216	5.4062724	0.14439633	-0.3224269	-0.48139542	0.15581352	6.690231	7.168462	Walking_Read
14:48:24.352	-0.3974496	5.9713216	5.4062724	0.14439633	-0.3224269	-0.48139542	0.15581352	6.690231	7.168462	Walking_Read
14:48:24.376	-0.3974496	5.9713216	5.4062724	0.14439633	-0.3224269	-0.48139542	0.15581352	6.690231	7.168462	Walking_Read
14:48:24.398	-0.3974496	5.9713216	5.4062724	0.14439633	-0.3224269	-0.48139542	0.15581352	6.690231	7.168462	Walking_Read
14:48:24.421	-0.3974496	5.9713216	5.4062724	0.14439633	-0.3224269	-0.48139542	0.15581352	6.690231	7.168462	Walking_Read
14:48:24.443	-0.23463893	6.5387645	6.141315	0.19509815	-0.31998342	-0.24315795	0.047021426	6.45623	7.381411	Walking_Read
14:48:24.466	-0.23463893	6.5387645	6.141315	0.19509815	-0.31998342	-0.24315795	0.047021426	6.45623	7.381411	Walking_Read
14:48:24.489	-0.23463893	6.5387645	6.141315	0.19509815	-0.31998342	-0.24315795	0.047021426	6.45623	7.381411	Walking_Read
14:48:24.511	-0.23463893	6.5387645	6.141315	0.19509815	-0.31998342	-0.24315795	0.047021426	6.45623	7.381411	Walking_Read
14:48:24.532	-0.23463893	6.5387645	6.141315	0.19509815	-0.31998342	-0.24315795	0.047021426	6.45623	7.381411	Walking_Read
14:48:24.555	-0.23463893	6.5387645	6.141315	0.19509815	-0.31998342	-0.24315795	0.047021426	6.45623	7.381411	Walking_Read
14:48:24.578	-0.23463893	6.5387645	6.141315	0.19509815	-0.31998342	-0.24315795	0.047021426	6.45623	7.381411	Walking_Read
14:48:24.601	-0.23463893	6.5387645	6.141315	0.19509815	-0.31998342	-0.24315795	0.047021426	6.45623	7.381411	Walking_Read
14:48:24.625	-0.57462597	6.237086	7.877164	-0.1414886	-0.25095567	-0.3915982	-0.05637889	6.5314054	7.314908	Walking_Read
14:48:24.648	-0.57462597	6.237086	7.877164	-0.1414886	-0.25095567	-0.3915982	-0.05637889	6.5314054	7.314908	Walking_Read
14:48:24.671	-0.57462597	6.237086	7.877164	-0.1414886	-0.25095567	-0.3915982	-0.05637889	6.5314054	7.314908	Walking_Read
14:48:24.693	-0.57462597	6.237086	7.877164	-0.1414886	-0.25095567	-0.3915982	-0.05637889	6.5314054	7.314908	Walking_Read
14:48:24.716	-0.57462597	6.237086	7.877164	-0.1414886	-0.25095567	-0.3915982	-0.05637889	6.5314054	7.314908	Walking_Read
14:48:24.739	-0.57462597	6.237086	7.877164	-0.1414886	-0.25095567	-0.3915982	-0.05637889	6.5314054	7.314908	Walking_Read
14:48:24.762	-0.57462597	6.237086	7.877164	-0.1414886	-0.25095567	-0.3915982	-0.05637889	6.5314054	7.314908	Walking_Read
14:48:24.784	1.7693691	5.954561	9.004868	0.06559471	-0.5631078	-0.26331654	-0.13930574	6.4755907	7.3632603	Walking_Read
14:48:24.806	1.7693691	5.954561	9.004868	0.06559471	-0.5631078	-0.26331654	-0.13930574	6.4755907	7.3632603	Walking_Read
14:48:24.831	1.7693691	5.954561	9.004868	0.06559471	-0.5631078	-0.26331654	-0.13930574	6.4755907	7.3632603	Walking_Read
14:48:24.853	1.7693691	5.954561	9.004868	0.06559471	-0.5631078	-0.26331654	-0.13930574	6.4755907	7.3632603	Walking_Read
14:48:24.874	1.7693691	5.954561	9.004868	0.06559471	-0.5631078	-0.26331654	-0.13930574	6.4755907	7.3632603	Walking_Read
14:48:24.896	1.7693691	5.954561	9.004868	0.06559471	-0.5631078	-0.26331654	-0.13930574	6.4755907	7.3632603	Walking_Read
14:48:24.919	1.7693691	5.954561	9.004868	0.06559471	-0.5631078	-0.26331654	-0.13930574	6.4755907	7.3632603	Walking_Read
14:48:24.942	1.7693691	5.954561	9.004868	0.06559471	-0.5631078	-0.26331654	-0.13930574	6.4755907	7.3632603	Walking_Read
14:48:24.966	0.17238778	5.547535	6.778192	-0.31436345	-0.6822265	-0.5534775	0.26085576	6.5895066	7.2581463	Walking_Read
14:48:24.990	0.17238778	5.547535	6.778192	-0.31436345	-0.6822265	-0.5534775	0.26085576	6.5895066	7.2581463	Walking_Read
14:48:25.013	0.17238778	5.547535	6.778192	-0.31436345	-0.6822265	-0.5534775	0.26085576	6.5895066	7.2581463	Walking_Read
14:48:25.036	0.17238778	5.547535	6.778192	-0.31436345	-0.6822265	-0.5534775	0.26085576	6.5895066	7.2581463	Walking_Read
14:48:25.059	0.17238778	5.547535	6.778192	-0.31436345	-0.6822265	-0.5534775	0.26085576	6.5895066	7.2581463	Walking_Read
14:48:25.082	0.17238778	5.547535	6.778192	-0.31436345	-0.6822265	-0.5534775	0.26085576	6.5895066	7.2581463	Walking_Read
14:48:25.104	0.17238778	5.547535	6.778192	-0.31436345	-0.6822265	-0.5534775	0.26085576	6.5895066	7.2581463	Walking_Read
14:48:25.126	0.17238778	5.547535	6.778192	-0.31436345	-0.6822265	-0.5534775	0.26085576	6.5895066	7.2581463	Walking_Read
14:48:25.148	0.5458947	5.9186473	6.0503325	-0.010763446	0.005607743	-0.20956038	0.34317946	6.378598	7.440836	Walking_Read
14:48:25.172	0.5458947	5.9186473	6.0503325	-0.010763446	0.005607743	-0.20956038	0.34317946	6.378598	7.440836	Walking_Read
14:48:25.195	0.5458947	5.9186473	6.0503325	-0.010763446	0.005607743	-0.20956038	0.34317946	6.378598	7.440836	Walking_Read
14:48:25.218	0.5458947	5.9186473	6.0503325	-0.010763446	0.005607743	-0.20956038	0.34317946	6.378598	7.440836	Walking_Read
14:48:25.241	0.5458947	5.9186473	6.0503325	-0.010763446	0.005607743	-0.20956038	0.34317946	6.378598	7.440836	Walking_Read
14:48:25.263	0.5458947	5.9186473	6.0503325	-0.010763446	0.005607743	-0.20956038	0.34317946	6.378598	7.440836	Walking_Read
14:48:25.287	0.5458947	5.9186473	6.0503325	-0.010763446	0.005607743	-0.20956038	0.34317946	6.378598	7.440836	Walking_Read
14:48:25.309	0.5458947	5.9186473	6.0503325	-0.010763446	0.005607743	-0.20956038	0.34317946	6.378598	7.440836	Walking_Read
14:48:25.331	0.083799616	7.4366174	8.253065	-0.6588915	-0.072583005	-0.094106846	0.22717224	6.0042224	7.750358	Walking_Read
14:48:25.354	0.083799616	7.4366174	8.253065	-0.6588915	-0.072583005	-0.094106846	0.22717224	6.0042224	7.750358	Walking_Read
14:48:25.377	0.083799616	7.4366174	8.253065	-0.6588915	-0.072583005	-0.094106846	0.22717224	6.0042224	7.750358	Walking_Read
14:48:25.401	0.083799616	7.4366174	8.253065	-0.6588915	-0.072583005	-0.094106846	0.22717224	6.0042224	7.750358	Walking_Read
14:48:25.424	0.083799616	7.4366174	8.253065	-0.6588915	-0.072583005	-0.094106846	0.22717224	6.0042224	7.750358	Walking_Read
14:48:25.447	0.083799616	7.4366174	8.253065	-0.6588915	-0.072583005	-0.094106846	0.22717224	6.0042224	7.750358	Walking_Read
14:48:25.470	0.083799616	7.4366174	8.253065	-0.6588915	-0.072583005	-0.094106846	0.22717224	6.0042224	7.750358	Walking_Read
14:48:25.495	0.083799616	7.4366174	8.253065	-0.6588915	-0.072583005	-0.094106846	0.22717224	6.0042224	7.750358	Walking_Read
14:48:25.520	-1.2306572	3.7709827	9.397529	-0.39255422	-0.030433306	-0.32440305	0.30492938	5.476329	8.129401	Walking_Read
14:48:25.542	-1.2306572	3.7709827	9.397529	-0.39255422	-0.030433306	-0.32440305	0.30492938	5.476329	8.129401	Walking_Read
14:48:25.565	-1.2306572	3.7709827	9.397529	-0.39255422	-0.030433306	-0.32440305	0.30492938	5.476329	8.129401	Walking_Read
14:48:25.588	-1.2306572	3.7709827	9.397529	-0.39255422	-0.030433306	-0.32440305	0.30492938	5.476329	8.129401	Walking_Read
14:48:25.611	-1.2306572	3.7709827	9.397529	-0.39255422	-0.030433306	-0.32440305	0.30492938	5.476329	8.129401	Walking_Read
14:48:25.635	-1.2306572	3.7709827	9.397529	-0.39255422	-0.030433306	-0.32440305	0.30492938	5.476329	8.129401	Walking_Read
14:48:25.658	-1.2306572	3.7709827	9.397529	-0.39255422	-0.030433306	-0.32440305	0.30492938	5.476329	8.129401	Walking_Read
14:48:25.681	-1.2306572	3.7709827	9.397529	-0.39255422	-0.030433306	-0.32440305	0.30492938	5.476329	8.129401	Walking_Read
14:48:25.704	0.81644773	5.854002	5.604997	0.1254595	-0.12206309	-0.25904047	0.11441256	5.2033772	8.3115635	Walking_Read
14:48:25.727	0.81644773	5.854002	5.604997	0.1254595	-0.12206309	-0.25904047	0.11441256	5.2033772	8.3115635	Walking_Read
14:48:25.751	0.81644773	5.854002	5.604997	0.1254595	-0.12206309	-0.25904047	0.11441256	5.2033772	8.3115635	Walking_Read
14:48:25.774	0.81644773	5.854002	5.604997	0.1254595	-0.12206309	-0.25904047	0.11441256	5.2033772	8.3115635	Walking_Read
14:48:25.797	0.81644773	5.854002	5.604997	0.1254595	-0.12206309	-0.25904047	0.11441256	5.2033772	8.3115635	Walking_Read
14:48:25.819	0.81644773	5.854002	5.604997	0.1254595	-0.12206309	-0.25904047	0.11441256	5.2033772	8.3115635	Walking_Read
14:48:25.841	0.81644773	5.854002	5.604997	0.1254595	-0.12206309	-0.25904047	0.11441256	5.2033772	8.3115635	Walking_Read
14:48:25.865	-0.54350036	5.3535986	10.968173	0.55978465	-0.06403089	-0.36349842	-0.06925971	5.462819	8.143904	Walking_Read
14:48:25.888	-0.54350036	5.3535986	10.968173	0.55978465	-0.06403089	-0.36349842	-0.06925971	5.462819	8.143904	Walking_Read
14:48:25.911	-0.54350036	5.3535986	10.968173	0.55978465	-0.06403089	-0.36349842	-0.06925971	5.462819	8.143904	Walking_Read
14:48:25.934	-0.54350036	5.3535986	10.968173	0.55978465	-0.06403089	-0.36349842	-0.06925971	5.462819	8.143904	Walking_Read
14:48:25.957	-0.54350036	5.3535986	10.968173	0.55978465	-0.06403089	-0.36349842	-0.06925971	5.462819	8.143904	Walking_Read
14:48:25.981	-0.54350036	5.3535986	10.968173	0.55978465	-0.06403089	-0.36349842	-0.06925971	5.462819	8.143904	Walking_Read
14:48:26.003	-0.54350036	5.3535986	10.968173	0.55978465	-0.06403089	-0.36349842	-0.06925971	5.462819	8.143904	Walking_Read
14:48:26.025	-0.54350036	5.3535986	10.968173	0.55978465	-0.06403089	-0.36349842	-0.06925971	5.462819	8.143904	Walking_Read
14:48:26.048	0.67757976	5.36557	9.407105	0.15661363	-0.111678384	-0.38793302	-0.36344182	6.5384336	7.2998004	Walking_Read
14:48:26.071	0.67757976	5.36557	9.407105	0.15661363	-0.111678384	-0.38793302	-0.36344182	6.5384336	7.2998004	Walking_Read
14:48:26.094	0.67757976	5.36557	9.407105	0.15661363	-0.111678384	-0.38793302	-0.36344182	6.5384336	7.2998004	Walking_Read
14:48:26.118	0.67757976	5.36557	9.407105	0.15661363	-0.111678384	-0.38793302	-0.36344182	6.5384336	7.2998004	Walking_Read
14:48:26.141	0.67757976	5.36557	9.407105	0.15661363	-0.111678384	-0.38793302	-0.36344182	6.5384336	7.2998004	Walking_Read
14:48:26.163	0.67757976	5.36557	9.407105	0.15661363	-0.111678384	-0.38793302	-0.36344182	6.5384336	7.2998004	Walking_Read
14:48:26.186	0.67757976	5.36557	9.407105	0.15661363	-0.111678384	-0.38793302	-0.36344182	6.5384336	7.2998004	Walking_Read
14:48:26.210	0.67757976	5.36557	9.407105	0.15661363	-0.111678384	-0.38793302	-0.36344182	6.5384336	7.2998004	Walking_Read
14:48:26.233	0.46209505	5.731894	5.209942	0.27206716	-0.13794559	0.09770484	-0.052035015	7.051037	6.8154545	Walking_Read
14:48:26.256	0.46209505	5.731894	5.209942	0.27206716	-0.13794559	0.09770484	-0.052035015	7.051037	6.8154545	Walking_Read
14:48:26.279	0.46209505	5.731894	5.209942	0.27206716	-0.13794559	0.09770484	-0.052035015	7.051037	6.8154545	Walking_Read
14:48:26.302	0.46209505	5.731894	5.209942	0.27206716	-0.13794559	0.09770484	-0.052035015	7.051037	6.8154545	Walking_Read
14:48:26.325	0.46209505	5.731894	5.209942	0.27206716	-0.13794559	0.09770484	-0.052035015	7.051037	6.8154545	Walking_Read
14:48:26.348	0.46209505	5.731894	5.209942	0.27206716	-0.13794559	0.09770484	-0.052035015	7.051037	6.8154545	Walking_Read
14:48:26.370	0.46209505	5.731894	5.209942	0.27206716	-0.13794559	0.09770484	-0.052035015	7.051037	6.8154545	Walking_Read
14:48:26.393	0.46209505	5.731894	5.209942	0.27206716	-0.13794559	0.09770484	-0.052035015	7.051037	6.8154545	Walking_Read
14:48:26.416	0.1340794	7.8197017	5.995264	-0.07246084	0.3067643	0.014016303	-0.17450303	7.156174	6.7029085	Walking_Read
14:48:26.439	0.1340794	7.8197017	5.995264	-0.07246084	0.3067643	0.014016303	-0.17450303	7.156174	6.7029085	Walking_Read
14:48:26.462	0.1340794	7.8197017	5.995264	-0.07246084	0.3067643	0.014016303	-0.17450303	7.156174	6.7029085	Walking_Read
14:48:26.485	0.1340794	7.8197017	5.995264	-0.07246084	0.3067643	0.014016303	-0.17450303	7.156174	6.7029085	Walking_Read
14:48:26.508	0.1340794	7.8197017	5.995264	-0.07246084	0.3067643	0.014016303	-0.17450303	7.156174	6.7029085	Walking_Read
14:48:26.530	0.1340794	7.8197017	5.995264	-0.07246084	0.3067643	0.014016303	-0.17450303	7.156174	6.7029085	Walking_Read
14:48:26.551	0.1340794	7.8197017	5.995264	-0.07246084	0.3067643	0.014016303	-0.17450303	7.156174	6.7029085	Walking_Read
14:48:26.571	0.1340794	7.8197017	5.995264	-0.07246084	0.3067643	0.014016303	-0.17450303	7.156174	6.7029085	Walking_Read
14:48:26.591	0.8667275	7.3432407	7.439012	-0.16164716	-0.55699915	0.10992215	-0.032522652	7.245672	6.608289	Walking_Read
14:48:26.612	0.8667275	7.3432407	7.439012	-0.16164716	-0.55699915	0.10992215	-0.032522652	7.245672	6.608289	Walking_Read
14:48:26.633	0.8667275	7.3432407	7.439012	-0.16164716	-0.55699915	0.10992215	-0.032522652	7.245672	6.608289	Walking_Read
14:48:26.654	0.8667275	7.3432407	7.439012	-0.16164716	-0.55699915	0.10992215	-0.032522652	7.245672	6.608289	Walking_Read
14:48:26.675	0.8667275	7.3432407	7.439012	-0.16164716	-0.55699915	0.10992215	-0.032522652	7.245672	6.608289	Walking_Read
14:48:26.696	0.8667275	7.3432407	7.439012	-0.16164716	-0.55699915	0.10992215	-0.032522652	7.245672	6.608289	Walking_Read
14:48:26.718	0.8667275	7.3432407	7.439012	-0.16164716	-0.55699915	0.10992215	-0.032522652	7.245672	6.608289	Walking_Read
14:48:26.739	0.8667275	7.3432407	7.439012	-0.16164716	-0.55699915	0.10992215	-0.032522652	7.245672	6.608289	Walking_Read
14:48:26.759	-0.2849187	5.954561	5.317684	-0.37239566	0.069748595	0.18078251	0.23471637	7.306564	6.536768	Walking_Read
14:48:26.781	-0.2849187	5.954561	5.317684	-0.37239566	0.069748595	0.18078251	0.23471637	7.306564	6.536768	Walking_Read
14:48:26.804	-0.2849187	5.954561	5.317684	-0.37239566	0.069748595	0.18078251	0.23471637	7.306564	6.536768	Walking_Read
14:48:26.825	-0.2849187	5.954561	5.317684	-0.37239566	0.069748595	0.18078251	0.23471637	7.306564	6.536768	Walking_Read
14:48:26.846	-0.2849187	5.954561	5.317684	-0.37239566	0.069748595	0.18078251	0.23471637	7.306564	6.536768	Walking_Read
14:48:26.868	-0.2849187	5.954561	5.317684	-0.37239566	0.069748595	0.18078251	0.23471637	7.306564	6.536768	Walking_Read
14:48:26.889	-0.2849187	5.954561	5.317684	-0.37239566	0.069748595	0.18078251	0.23471637	7.306564	6.536768	Walking_Read
14:48:26.911	-0.2849187	5.954561	5.317684	-0.37239566	0.069748595	0.18078251	0.23471637	7.306564	6.536768	Walking_Read
14:48:26.932	-0.2849187	5.954561	5.317684	-0.37239566	0.069748595	0.18078251	0.23471637	7.306564	6.536768	Walking_Read
14:48:26.953	0.3423813	6.7207294	6.9936767	-0.13843428	-0.25828603	-0.16924328	0.44889703	6.8518476	7.001499	Walking_Read
14:48:26.974	0.3423813	6.7207294	6.9936767	-0.13843428	-0.25828603	-0.16924328	0.44889703	6.8518476	7.001499	Walking_Read
14:48:26.996	0.3423813	6.7207294	6.9936767	-0.13843428	-0.25828603	-0.16924328	0.44889703	6.8518476	7.001499	Walking_Read
14:48:27.017	0.3423813	6.7207294	6.9936767	-0.13843428	-0.25828603	-0.16924328	0.44889703	6.8518476	7.001499	Walking_Read
14:48:27.038	0.3423813	6.7207294	6.9936767	-0.13843428	-0.25828603	-0.16924328	0.44889703	6.8518476	7.001499	Walking_Read
14:48:27.059	0.3423813	6.7207294	6.9936767	-0.13843428	-0.25828603	-0.16924328	0.44889703	6.8518476	7.001499	Walking_Read
14:48:27.080	0.3423813	6.7207294	6.9936767	-0.13843428	-0.25828603	-0.16924328	0.44889703	6.8518476	7.001499	Walking_Read
14:48:27.101	0.3423813	6.7207294	6.9936767	-0.13843428	-0.25828603	-0.16924328	0.44889703	6.8518476	7.001499	Walking_Read
14:48:27.123	-0.6368771	8.22194	7.3432407	0.10285749	0.15465885	0.20399539	0.3733499	6.832462	7.024837	Walking_Read
14:48:27.144	-0.6368771	8.22194	7.3432407	0.10285749	0.15465885	0.20399539	0.3733499	6.832462	7.024837	Walking_Read
14:48:27.165	-0.6368771	8.22194	7.3432407	0.10285749	0.15465885	0.20399539	0.3733499	6.832462	7.024837	Walking_Read
14:48:27.187	-0.6368771	8.22194	7.3432407	0.10285749	0.15465885	0.20399539	0.3733499	6.832462	7.024837	Walking_Read
14:48:27.208	-0.6368771	8.22194	7.3432407	0.10285749	0.15465885	0.20399539	0.3733499	6.832462	7.024837	Walking_Read
14:48:27.235	-0.6368771	8.22194	7.3432407	0.10285749	0.15465885	0.20399539	0.3733499	6.832462	7.024837	Walking_Read
14:48:27.268	-0.6368771	8.22194	7.3432407	0.10285749	0.15465885	0.20399539	0.3733499	6.832462	7.024837	Walking_Read
14:48:27.302	2.2027328	4.740664	8.152506	-0.084678136	-0.15688242	-0.6066228	0.27295288	6.627188	7.2233067	Walking_Read
14:48:27.337	2.2027328	4.740664	8.152506	-0.084678136	-0.15688242	-0.6066228	0.27295288	6.627188	7.2233067	Walking_Read
14:48:27.371	2.2027328	4.740664	8.152506	-0.084678136	-0.15688242	-0.6066228	0.27295288	6.627188	7.2233067	Walking_Read
14:48:27.403	2.2027328	4.740664	8.152506	-0.084678136	-0.15688242	-0.6066228	0.27295288	6.627188	7.2233067	Walking_Read
14:48:27.436	2.2027328	4.740664	8.152506	-0.084678136	-0.15688242	-0.6066228	0.27295288	6.627188	7.2233067	Walking_Read
14:48:27.470	2.2027328	4.740664	8.152506	-0.084678136	-0.15688242	-0.6066228	0.27295288	6.627188	7.2233067	Walking_Read
14:48:27.504	0.58420306	5.6768255	7.161276	0.0026755899	-0.5197364	-0.10510242	0.64004093	6.0847735	7.663953	Walking_Read
14:48:27.525	0.58420306	5.6768255	7.161276	0.0026755899	-0.5197364	-0.10510242	0.64004093	6.0847735	7.663953	Walking_Read
14:48:27.548	0.58420306	5.6768255	7.161276	0.0026755899	-0.5197364	-0.10510242	0.64004093	6.0847735	7.663953	Walking_Read
14:48:27.570	0.58420306	5.6768255	7.161276	0.0026755899	-0.5197364	-0.10510242	0.64004093	6.0847735	7.663953	Walking_Read
14:48:27.593	0.58420306	5.6768255	7.161276	0.0026755899	-0.5197364	-0.10510242	0.64004093	6.0847735	7.663953	Walking_Read
14:48:27.616	0.58420306	5.6768255	7.161276	0.0026755899	-0.5197364	-0.10510242	0.64004093	6.0847735	7.663953	Walking_Read
14:48:27.639	0.58420306	5.6768255	7.161276	0.0026755899	-0.5197364	-0.10510242	0.64004093	6.0847735	7.663953	Walking_Read
14:48:27.662	0.58420306	5.6768255	7.161276	0.0026755899	-0.5197364	-0.10510242	0.64004093	6.0847735	7.663953	Walking_Read
14:48:27.685	0.42618093	6.2706056	7.352818	0.022834143	0.09662666	-0.23155153	0.6532059	6.1103396	7.642474	Walking_Read
14:48:27.709	0.42618093	6.2706056	7.352818	0.022834143	0.09662666	-0.23155153	0.6532059	6.1103396	7.642474	Walking_Read
14:48:27.732	0.42618093	6.2706056	7.352818	0.022834143	0.09662666	-0.23155153	0.6532059	6.1103396	7.642474	Walking_Read
14:48:27.755	0.42618093	6.2706056	7.352818	0.022834143	0.09662666	-0.23155153	0.6532059	6.1103396	7.642474	Walking_Read
14:48:27.779	0.42618093	6.2706056	7.352818	0.022834143	0.09662666	-0.23155153	0.6532059	6.1103396	7.642474	Walking_Read
14:48:27.802	0.42618093	6.2706056	7.352818	0.022834143	0.09662666	-0.23155153	0.6532059	6.1103396	7.642474	Walking_Read
14:48:27.825	0.42618093	6.2706056	7.352818	0.022834143	0.09662666	-0.23155153	0.6532059	6.1103396	7.642474	Walking_Read
14:48:27.852	-0.45970076	7.8723755	6.943397	0.47670704	-0.09885021	0.22843	0.69007075	6.411071	7.38866	Walking_Read
14:48:27.874	-0.45970076	7.8723755	6.943397	0.47670704	-0.09885021	0.22843	0.69007075	6.411071	7.38866	Walking_Read
14:48:27.895	-0.45970076	7.8723755	6.943397	0.47670704	-0.09885021	0.22843	0.69007075	6.411071	7.38866	Walking_Read
14:48:27.917	-0.45970076	7.8723755	6.943397	0.47670704	-0.09885021	0.22843	0.69007075	6.411071	7.38866	Walking_Read
14:48:27.939	-0.45970076	7.8723755	6.943397	0.47670704	-0.09885021	0.22843	0.69007075	6.411071	7.38866	Walking_Read
14:48:27.962	-0.45970076	7.8723755	6.943397	0.47670704	-0.09885021	0.22843	0.69007075	6.411071	7.38866	Walking_Read
14:48:27.985	-0.45970076	7.8723755	6.943397	0.47670704	-0.09885021	0.22843	0.69007075	6.411071	7.38866	Walking_Read
14:48:28.008	-0.45970076	7.8723755	6.943397	0.47670704	-0.09885021	0.22843	0.69007075	6.411071	7.38866	Walking_Read
14:48:28.031	0.97446984	5.1620564	7.2809896	-0.34185243	-0.2979923	0.107478686	1.237035	6.6674843	7.084116	Walking_Read
14:48:28.054	0.97446984	5.1620564	7.2809896	-0.34185243	-0.2979923	0.107478686	1.237035	6.6674843	7.084116	Walking_Read
14:48:28.078	0.97446984	5.1620564	7.2809896	-0.34185243	-0.2979923	0.107478686	1.237035	6.6674843	7.084116	Walking_Read
14:48:28.101	0.97446984	5.1620564	7.2809896	-0.34185243	-0.2979923	0.107478686	1.237035	6.6674843	7.084116	Walking_Read
14:48:28.124	0.97446984	5.1620564	7.2809896	-0.34185243	-0.2979923	0.107478686	1.237035	6.6674843	7.084116	Walking_Read
14:48:28.147	0.97446984	5.1620564	7.2809896	-0.34185243	-0.2979923	0.107478686	1.237035	6.6674843	7.084116	Walking_Read
14:48:28.169	0.97446984	5.1620564	7.2809896	-0.34185243	-0.2979923	0.107478686	1.237035	6.6674843	7.084116	Walking_Read
14:48:28.193	0.97446984	5.1620564	7.2809896	-0.34185243	-0.2979923	0.107478686	1.237035	6.6674843	7.084116	Walking_Read
14:48:28.215	1.4389591	6.447782	6.821289	-0.059632663	-0.19109087	0.14962839	1.4128706	6.3373337	7.349306	Walking_Read
14:48:28.238	1.4389591	6.447782	6.821289	-0.059632663	-0.19109087	0.14962839	1.4128706	6.3373337	7.349306	Walking_Read
14:48:28.261	1.4389591	6.447782	6.821289	-0.059632663	-0.19109087	0.14962839	1.4128706	6.3373337	7.349306	Walking_Read
14:48:28.284	1.4389591	6.447782	6.821289	-0.059632663	-0.19109087	0.14962839	1.4128706	6.3373337	7.349306	Walking_Read
14:48:28.306	1.4389591	6.447782	6.821289	-0.059632663	-0.19109087	0.14962839	1.4128706	6.3373337	7.349306	Walking_Read
14:48:28.329	1.4389591	6.447782	6.821289	-0.059632663	-0.19109087	0.14962839	1.4128706	6.3373337	7.349306	Walking_Read
14:48:28.352	1.4389591	6.447782	6.821289	-0.059632663	-0.19109087	0.14962839	1.4128706	6.3373337	7.349306	Walking_Read
14:48:28.374	1.4389591	6.447782	6.821289	-0.059632663	-0.19109087	0.14962839	1.4128706	6.3373337	7.349306	Walking_Read
14:48:28.397	1.5897985	7.4653487	8.317711	0.14439633	0.061807346	0.1917781	1.5532558	6.60943	7.076235	Walking_Read
14:48:28.420	1.5897985	7.4653487	8.317711	0.14439633	0.061807346	0.1917781	1.5532558	6.60943	7.076235	Walking_Read
14:48:28.443	1.5897985	7.4653487	8.317711	0.14439633	0.061807346	0.1917781	1.5532558	6.60943	7.076235	Walking_Read
14:48:28.465	1.5897985	7.4653487	8.317711	0.14439633	0.061807346	0.1917781	1.5532558	6.60943	7.076235	Walking_Read
14:48:28.488	1.5897985	7.4653487	8.317711	0.14439633	0.061807346	0.1917781	1.5532558	6.60943	7.076235	Walking_Read
14:48:28.511	1.5897985	7.4653487	8.317711	0.14439633	0.061807346	0.1917781	1.5532558	6.60943	7.076235	Walking_Read
14:48:28.534	1.5897985	7.4653487	8.317711	0.14439633	0.061807346	0.1917781	1.5532558	6.60943	7.076235	Walking_Read
14:48:28.557	1.5897985	7.4653487	8.317711	0.14439633	0.061807346	0.1917781	1.5532558	6.60943	7.076235	Walking_Read
14:48:28.580	3.9505534	4.865166	10.64734	-0.298481	0.5052955	0.2088823	1.7310435	6.4854417	7.14932	Walking_Read
14:48:28.602	3.9505534	4.865166	10.64734	-0.298481	0.5052955	0.2088823	1.7310435	6.4854417	7.14932	Walking_Read
14:48:28.625	3.9505534	4.865166	10.64734	-0.298481	0.5052955	0.2088823	1.7310435	6.4854417	7.14932	Walking_Read
14:48:28.649	3.9505534	4.865166	10.64734	-0.298481	0.5052955	0.2088823	1.7310435	6.4854417	7.14932	Walking_Read
14:48:28.672	3.9505534	4.865166	10.64734	-0.298481	0.5052955	0.2088823	1.7310435	6.4854417	7.14932	Walking_Read
14:48:28.695	3.9505534	4.865166	10.64734	-0.298481	0.5052955	0.2088823	1.7310435	6.4854417	7.14932	Walking_Read
14:48:28.718	3.9505534	4.865166	10.64734	-0.298481	0.5052955	0.2088823	1.7310435	6.4854417	7.14932	Walking_Read
14:48:28.741	3.9505534	4.865166	10.64734	-0.298481	0.5052955	0.2088823	1.7310435	6.4854417	7.14932	Walking_Read
14:48:28.764	0.67279124	5.8611846	6.021601	-0.24777916	0.15038282	-0.26087305	1.7070506	6.383932	7.2458067	Walking_Read
14:48:28.787	0.67279124	5.8611846	6.021601	-0.24777916	0.15038282	-0.26087305	1.7070506	6.383932	7.2458067	Walking_Read
14:48:28.809	0.67279124	5.8611846	6.021601	-0.24777916	0.15038282	-0.26087305	1.7070506	6.383932	7.2458067	Walking_Read
14:48:28.832	0.67279124	5.8611846	6.021601	-0.24777916	0.15038282	-0.26087305	1.7070506	6.383932	7.2458067	Walking_Read
14:48:28.854	0.67279124	5.8611846	6.021601	-0.24777916	0.15038282	-0.26087305	1.7070506	6.383932	7.2458067	Walking_Read
14:48:28.878	0.67279124	5.8611846	6.021601	-0.24777916	0.15038282	-0.26087305	1.7070506	6.383932	7.2458067	Walking_Read
14:48:28.901	0.67279124	5.8611846	6.021601	-0.24777916	0.15038282	-0.26087305	1.7070506	6.383932	7.2458067	Walking_Read
14:48:28.923	1.690358	7.048745	7.953781	0.07842288	0.16382183	-0.044626758	1.3068308	6.334263	7.3715396	Walking_Read
14:48:28.945	1.690358	7.048745	7.953781	0.07842288	0.16382183	-0.044626758	1.3068308	6.334263	7.3715396	Walking_Read
14:48:28.966	1.690358	7.048745	7.953781	0.07842288	0.16382183	-0.044626758	1.3068308	6.334263	7.3715396	Walking_Read
14:48:28.990	1.690358	7.048745	7.953781	0.07842288	0.16382183	-0.044626758	1.3068308	6.334263	7.3715396	Walking_Read
14:48:29.013	1.690358	7.048745	7.953781	0.07842288	0.16382183	-0.044626758	1.3068308	6.334263	7.3715396	Walking_Read
14:48:29.036	1.690358	7.048745	7.953781	0.07842288	0.16382183	-0.044626758	1.3068308	6.334263	7.3715396	Walking_Read
14:48:29.059	1.690358	7.048745	7.953781	0.07842288	0.16382183	-0.044626758	1.3068308	6.334263	7.3715396	Walking_Read
14:48:29.082	1.690358	7.048745	7.953781	0.07842288	0.16382183	-0.044626758	1.3068308	6.334263	7.3715396	Walking_Read
14:48:29.105	1.1253091	7.8388557	6.7063637	0.079644606	0.12716994	0.45078495	1.3046585	6.661144	7.077947	Walking_Read
14:48:29.128	1.1253091	7.8388557	6.7063637	0.079644606	0.12716994	0.45078495	1.3046585	6.661144	7.077947	Walking_Read
14:48:29.151	1.1253091	7.8388557	6.7063637	0.079644606	0.12716994	0.45078495	1.3046585	6.661144	7.077947	Walking_Read
14:48:29.173	1.1253091	7.8388557	6.7063637	0.079644606	0.12716994	0.45078495	1.3046585	6.661144	7.077947	Walking_Read
14:48:29.196	1.1253091	7.8388557	6.7063637	0.079644606	0.12716994	0.45078495	1.3046585	6.661144	7.077947	Walking_Read
14:48:29.220	1.1253091	7.8388557	6.7063637	0.079644606	0.12716994	0.45078495	1.3046585	6.661144	7.077947	Walking_Read
14:48:29.243	1.1253091	7.8388557	6.7063637	0.079644606	0.12716994	0.45078495	1.3046585	6.661144	7.077947	Walking_Read
14:48:29.266	1.1253091	7.8388557	6.7063637	0.079644606	0.12716994	0.45078495	1.3046585	6.661144	7.077947	Walking_Read
14:48:29.289	0.49082634	5.664854	6.244269	-0.24961175	0.113730885	0.17284127	1.352682	6.776877	6.958051	Walking_Read
14:48:29.312	0.49082634	5.664854	6.244269	-0.24961175	0.113730885	0.17284127	1.352682	6.776877	6.958051	Walking_Read
14:48:29.335	0.49082634	5.664854	6.244269	-0.24961175	0.113730885	0.17284127	1.352682	6.776877	6.958051	Walking_Read
14:48:29.358	0.49082634	5.664854	6.244269	-0.24961175	0.113730885	0.17284127	1.352682	6.776877	6.958051	Walking_Read
14:48:29.382	0.49082634	5.664854	6.244269	-0.24961175	0.113730885	0.17284127	1.352682	6.776877	6.958051	Walking_Read
14:48:29.404	0.49082634	5.664854	6.244269	-0.24961175	0.113730885	0.17284127	1.352682	6.776877	6.958051	Walking_Read
14:48:29.427	0.49082634	5.664854	6.244269	-0.24961175	0.113730885	0.17284127	1.352682	6.776877	6.958051	Walking_Read
14:48:29.451	0.49082634	5.664854	6.244269	-0.24961175	0.113730885	0.17284127	1.352682	6.776877	6.958051	Walking_Read
14:48:29.473	0.08619389	6.814106	6.220326	0.03749491	0.0068294737	0.14046541	1.1933712	6.5998917	7.154553	Walking_Read
14:48:29.496	0.08619389	6.814106	6.220326	0.03749491	0.0068294737	0.14046541	1.1933712	6.5998917	7.154553	Walking_Read
14:48:29.518	0.08619389	6.814106	6.220326	0.03749491	0.0068294737	0.14046541	1.1933712	6.5998917	7.154553	Walking_Read
14:48:29.540	0.08619389	6.814106	6.220326	0.03749491	0.0068294737	0.14046541	1.1933712	6.5998917	7.154553	Walking_Read
14:48:29.562	0.08619389	6.814106	6.220326	0.03749491	0.0068294737	0.14046541	1.1933712	6.5998917	7.154553	Walking_Read
14:48:29.583	0.08619389	6.814106	6.220326	0.03749491	0.0068294737	0.14046541	1.1933712	6.5998917	7.154553	Walking_Read
14:48:29.605	0.08619389	6.814106	6.220326	0.03749491	0.0068294737	0.14046541	1.1933712	6.5998917	7.154553	Walking_Read
14:48:29.626	0.08619389	6.814106	6.220326	0.03749491	0.0068294737	0.14046541	1.1933712	6.5998917	7.154553	Walking_Read
14:48:29.647	1.0391153	7.0894475	8.590658	0.18349169	0.5052955	0.17223041	0.9096524	6.8334255	6.974749	Walking_Read
14:48:29.669	1.0391153	7.0894475	8.590658	0.18349169	0.5052955	0.17223041	0.9096524	6.8334255	6.974749	Walking_Read
14:48:29.690	1.0391153	7.0894475	8.590658	0.18349169	0.5052955	0.17223041	0.9096524	6.8334255	6.974749	Walking_Read
14:48:29.713	1.0391153	7.0894475	8.590658	0.18349169	0.5052955	0.17223041	0.9096524	6.8334255	6.974749	Walking_Read
14:48:29.736	1.0391153	7.0894475	8.590658	0.18349169	0.5052955	0.17223041	0.9096524	6.8334255	6.974749	Walking_Read
14:48:29.760	1.0391153	7.0894475	8.590658	0.18349169	0.5052955	0.17223041	0.9096524	6.8334255	6.974749	Walking_Read
14:48:29.782	1.0391153	7.0894475	8.590658	0.18349169	0.5052955	0.17223041	0.9096524	6.8334255	6.974749	Walking_Read
14:48:29.805	1.0391153	7.0894475	8.590658	0.18349169	0.5052955	0.17223041	0.9096524	6.8334255	6.974749	Walking_Read
14:48:29.828	1.9848539	6.1628633	5.193182	0.495033	-0.40428284	0.11236561	1.1167645	6.732944	7.0420556	Walking_Read
14:48:29.851	1.9848539	6.1628633	5.193182	0.495033	-0.40428284	0.11236561	1.1167645	6.732944	7.0420556	Walking_Read
14:48:29.874	1.9848539	6.1628633	5.193182	0.495033	-0.40428284	0.11236561	1.1167645	6.732944	7.0420556	Walking_Read
14:48:29.897	1.9848539	6.1628633	5.193182	0.495033	-0.40428284	0.11236561	1.1167645	6.732944	7.0420556	Walking_Read
14:48:29.920	1.9848539	6.1628633	5.193182	0.495033	-0.40428284	0.11236561	1.1167645	6.732944	7.0420556	Walking_Read
14:48:29.943	1.9848539	6.1628633	5.193182	0.495033	-0.40428284	0.11236561	1.1167645	6.732944	7.0420556	Walking_Read
14:48:29.966	1.9848539	6.1628633	5.193182	0.495033	-0.40428284	0.11236561	1.1167645	6.732944	7.0420556	Walking_Read
14:48:29.990	1.9848539	6.1628633	5.193182	0.495033	-0.40428284	0.11236561	1.1167645	6.732944	7.0420556	Walking_Read
14:48:30.013	0.76616794	6.591439	5.403878	-0.14209947	0.41977438	-0.12892616	1.1519727	6.51143	7.241861	Walking_Read
14:48:30.036	0.76616794	6.591439	5.403878	-0.14209947	0.41977438	-0.12892616	1.1519727	6.51143	7.241861	Walking_Read
14:48:30.060	0.76616794	6.591439	5.403878	-0.14209947	0.41977438	-0.12892616	1.1519727	6.51143	7.241861	Walking_Read
14:48:30.083	0.76616794	6.591439	5.403878	-0.14209947	0.41977438	-0.12892616	1.1519727	6.51143	7.241861	Walking_Read
14:48:30.106	0.76616794	6.591439	5.403878	-0.14209947	0.41977438	-0.12892616	1.1519727	6.51143	7.241861	Walking_Read
14:48:30.129	0.76616794	6.591439	5.403878	-0.14209947	0.41977438	-0.12892616	1.1519727	6.51143	7.241861	Walking_Read
14:48:30.152	0.76616794	6.591439	5.403878	-0.14209947	0.41977438	-0.12892616	1.1519727	6.51143	7.241861	Walking_Read
14:48:30.175	0.76616794	6.591439	5.403878	-0.14209947	0.41977438	-0.12892616	1.1519727	6.51143	7.241861	Walking_Read
14:48:30.198	1.8507744	7.520417	7.8915296	0.2659585	-0.05731138	-0.21566902	0.7071043	6.761138	7.06805	Walking_Read
14:48:30.220	1.8507744	7.520417	7.8915296	0.2659585	-0.05731138	-0.21566902	0.7071043	6.761138	7.06805	Walking_Read
14:48:30.245	1.8507744	7.520417	7.8915296	0.2659585	-0.05731138	-0.21566902	0.7071043	6.761138	7.06805	Walking_Read
14:48:30.269	1.8507744	7.520417	7.8915296	0.2659585	-0.05731138	-0.21566902	0.7071043	6.761138	7.06805	Walking_Read
14:48:30.292	1.8507744	7.520417	7.8915296	0.2659585	-0.05731138	-0.21566902	0.7071043	6.761138	7.06805	Walking_Read
14:48:30.315	1.8507744	7.520417	7.8915296	0.2659585	-0.05731138	-0.21566902	0.7071043	6.761138	7.06805	Walking_Read
14:48:30.338	1.8507744	7.520417	7.8915296	0.2659585	-0.05731138	-0.21566902	0.7071043	6.761138	7.06805	Walking_Read
14:48:30.362	-0.8332076	5.521198	7.9394155	0.49564382	-0.32609206	-0.07578089	0.80886185	6.949688	6.871525	Walking_Read
14:48:30.386	-0.8332076	5.521198	7.9394155	0.49564382	-0.32609206	-0.07578089	0.80886185	6.949688	6.871525	Walking_Read
14:48:30.409	-0.8332076	5.521198	7.9394155	0.49564382	-0.32609206	-0.07578089	0.80886185	6.949688	6.871525	Walking_Read
14:48:30.432	-0.8332076	5.521198	7.9394155	0.49564382	-0.32609206	-0.07578089	0.80886185	6.949688	6.871525	Walking_Read
14:48:30.455	-0.8332076	5.521198	7.9394155	0.49564382	-0.32609206	-0.07578089	0.80886185	6.949688	6.871525	Walking_Read
14:48:30.478	-0.8332076	5.521198	7.9394155	0.49564382	-0.32609206	-0.07578089	0.80886185	6.949688	6.871525	Walking_Read
14:48:30.502	-0.8332076	5.521198	7.9394155	0.49564382	-0.32609206	-0.07578089	0.80886185	6.949688	6.871525	Walking_Read
14:48:30.525	-0.8332076	5.521198	7.9394155	0.49564382	-0.32609206	-0.07578089	0.80886185	6.949688	6.871525	Walking_Read
14:48:30.547	0.4166038	5.686403	6.0694866	-0.19829907	0.09418321	-0.098382905	0.9086958	6.8771806	6.931737	Walking_Read
14:48:30.571	0.4166038	5.686403	6.0694866	-0.19829907	0.09418321	-0.098382905	0.9086958	6.8771806	6.931737	Walking_Read
14:48:30.594	0.4166038	5.686403	6.0694866	-0.19829907	0.09418321	-0.098382905	0.9086958	6.8771806	6.931737	Walking_Read
14:48:30.617	0.4166038	5.686403	6.0694866	-0.19829907	0.09418321	-0.098382905	0.9086958	6.8771806	6.931737	Walking_Read
14:48:30.640	0.4166038	5.686403	6.0694866	-0.19829907	0.09418321	-0.098382905	0.9086958	6.8771806	6.931737	Walking_Read
14:48:30.663	0.4166038	5.686403	6.0694866	-0.19829907	0.09418321	-0.098382905	0.9086958	6.8771806	6.931737	Walking_Read
14:48:30.686	0.4166038	5.686403	6.0694866	-0.19829907	0.09418321	-0.098382905	0.9086958	6.8771806	6.931737	Walking_Read
14:48:30.710	0.4166038	5.686403	6.0694866	-0.19829907	0.09418321	-0.098382905	0.9086958	6.8771806	6.931737	Walking_Read
14:48:30.734	0.2466103	7.3384523	6.996071	-0.010763446	-0.10801319	-0.10265896	0.83066934	6.829441	6.988488	Walking_Read
14:48:30.756	0.2466103	7.3384523	6.996071	-0.010763446	-0.10801319	-0.10265896	0.83066934	6.829441	6.988488	Walking_Read
14:48:30.779	0.2466103	7.3384523	6.996071	-0.010763446	-0.10801319	-0.10265896	0.83066934	6.829441	6.988488	Walking_Read
14:48:30.802	0.2466103	7.3384523	6.996071	-0.010763446	-0.10801319	-0.10265896	0.83066934	6.829441	6.988488	Walking_Read
14:48:30.825	0.2466103	7.3384523	6.996071	-0.010763446	-0.10801319	-0.10265896	0.83066934	6.829441	6.988488	Walking_Read
14:48:30.848	0.2466103	7.3384523	6.996071	-0.010763446	-0.10801319	-0.10265896	0.83066934	6.829441	6.988488	Walking_Read
14:48:30.870	0.2466103	7.3384523	6.996071	-0.010763446	-0.10801319	-0.10265896	0.83066934	6.829441	6.988488	Walking_Read
14:48:30.893	0.2466103	7.3384523	6.996071	-0.010763446	-0.10801319	-0.10265896	0.83066934	6.829441	6.988488	Walking_Read
14:48:30.917	0.7206767	8.27222	7.101419	0.050933946	0.02637716	-0.039739836	0.61697984	6.939723	6.901442	Walking_Read
14:48:30.940	0.7206767	8.27222	7.101419	0.050933946	0.02637716	-0.039739836	0.61697984	6.939723	6.901442	Walking_Read
14:48:30.963	0.7206767	8.27222	7.101419	0.050933946	0.02637716	-0.039739836	0.61697984	6.939723	6.901442	Walking_Read
14:48:30.986	0.7206767	8.27222	7.101419	0.050933946	0.02637716	-0.039739836	0.61697984	6.939723	6.901442	Walking_Read
14:48:31.009	0.7206767	8.27222	7.101419	0.050933946	0.02637716	-0.039739836	0.61697984	6.939723	6.901442	Walking_Read
14:48:31.033	0.7206767	8.27222	7.101419	0.050933946	0.02637716	-0.039739836	0.61697984	6.939723	6.901442	Walking_Read
14:48:31.055	0.7206767	8.27222	7.101419	0.050933946	0.02637716	-0.039739836	0.61697984	6.939723	6.901442	Walking_Read
14:48:31.078	0.7206767	8.27222	7.101419	0.050933946	0.02637716	-0.039739836	0.61697984	6.939723	6.901442	Walking_Read
14:48:31.102	0.30886146	6.177229	5.4852834	-0.41943228	-0.18620394	0.18933463	0.6833837	6.750433	7.080602	Walking_Read
14:48:31.125	0.30886146	6.177229	5.4852834	-0.41943228	-0.18620394	0.18933463	0.6833837	6.750433	7.080602	Walking_Read
14:48:31.147	0.30886146	6.177229	5.4852834	-0.41943228	-0.18620394	0.18933463	0.6833837	6.750433	7.080602	Walking_Read
14:48:31.170	0.30886146	6.177229	5.4852834	-0.41943228	-0.18620394	0.18933463	0.6833837	6.750433	7.080602	Walking_Read
14:48:31.193	0.30886146	6.177229	5.4852834	-0.41943228	-0.18620394	0.18933463	0.6833837	6.750433	7.080602	Walking_Read
14:48:31.215	0.30886146	6.177229	5.4852834	-0.41943228	-0.18620394	0.18933463	0.6833837	6.750433	7.080602	Walking_Read
14:48:31.236	0.30886146	6.177229	5.4852834	-0.41943228	-0.18620394	0.18933463	0.6833837	6.750433	7.080602	Walking_Read
14:48:31.257	0.30886146	6.177229	5.4852834	-0.41943228	-0.18620394	0.18933463	0.6833837	6.750433	7.080602	Walking_Read
14:48:31.279	0.50040346	6.411868	6.7255177	-0.05046969	0.4600915	0.11297647	0.4849483	6.3717074	7.438852	Walking_Read
14:48:31.302	0.50040346	6.411868	6.7255177	-0.05046969	0.4600915	0.11297647	0.4849483	6.3717074	7.438852	Walking_Read
14:48:31.325	0.50040346	6.411868	6.7255177	-0.05046969	0.4600915	0.11297647	0.4849483	6.3717074	7.438852	Walking_Read
14:48:31.348	0.50040346	6.411868	6.7255177	-0.05046969	0.4600915	0.11297647	0.4849483	6.3717074	7.438852	Walking_Read
14:48:31.371	0.50040346	6.411868	6.7255177	-0.05046969	0.4600915	0.11297647	0.4849483	6.3717074	7.438852	Walking_Read
14:48:31.394	0.50040346	6.411868	6.7255177	-0.05046969	0.4600915	0.11297647	0.4849483	6.3717074	7.438852	Walking_Read
14:48:31.417	0.50040346	6.411868	6.7255177	-0.05046969	0.4600915	0.11297647	0.4849483	6.3717074	7.438852	Walking_Read
14:48:31.440	0.50040346	6.411868	6.7255177	-0.05046969	0.4600915	0.11297647	0.4849483	6.3717074	7.438852	Walking_Read
14:48:31.465	1.1875603	8.277008	7.613794	0.033829715	-0.13122608	0.1355785	0.3707441	6.632443	7.214121	Walking_Read
14:48:31.488	1.1875603	8.277008	7.613794	0.033829715	-0.13122608	0.1355785	0.3707441	6.632443	7.214121	Walking_Read
14:48:31.511	1.1875603	8.277008	7.613794	0.033829715	-0.13122608	0.1355785	0.3707441	6.632443	7.214121	Walking_Read
14:48:31.534	1.1875603	8.277008	7.613794	0.033829715	-0.13122608	0.1355785	0.3707441	6.632443	7.214121	Walking_Read
14:48:31.555	1.1875603	8.277008	7.613794	0.033829715	-0.13122608	0.1355785	0.3707441	6.632443	7.214121	Walking_Read
14:48:31.576	1.1875603	8.277008	7.613794	0.033829715	-0.13122608	0.1355785	0.3707441	6.632443	7.214121	Walking_Read
14:48:31.598	1.1875603	8.277008	7.613794	0.033829715	-0.13122608	0.1355785	0.3707441	6.632443	7.214121	Walking_Read
14:48:31.621	-0.26337022	5.89231	6.5579185	-0.3052005	0.05508783	-0.12587184	0.36044806	6.533454	7.304405	Walking_Read
14:48:31.642	-0.26337022	5.89231	6.5579185	-0.3052005	0.05508783	-0.12587184	0.36044806	6.533454	7.304405	Walking_Read
14:48:31.665	-0.26337022	5.89231	6.5579185	-0.3052005	0.05508783	-0.12587184	0.36044806	6.533454	7.304405	Walking_Read
14:48:31.688	-0.26337022	5.89231	6.5579185	-0.3052005	0.05508783	-0.12587184	0.36044806	6.533454	7.304405	Walking_Read
14:48:31.711	-0.26337022	5.89231	6.5579185	-0.3052005	0.05508783	-0.12587184	0.36044806	6.533454	7.304405	Walking_Read
14:48:31.734	-0.26337022	5.89231	6.5579185	-0.3052005	0.05508783	-0.12587184	0.36044806	6.533454	7.304405	Walking_Read
14:48:31.756	-0.26337022	5.89231	6.5579185	-0.3052005	0.05508783	-0.12587184	0.36044806	6.533454	7.304405	Walking_Read
14:48:31.779	-0.26337022	5.89231	6.5579185	-0.3052005	0.05508783	-0.12587184	0.36044806	6.533454	7.304405	Walking_Read
14:48:31.802	-0.26337022	5.89231	6.5579185	-0.3052005	0.05508783	-0.12587184	0.36044806	6.533454	7.304405	Walking_Read
14:48:31.826	-0.3974496	5.777385	5.1620564	0.2574064	-0.13977818	0.2339278	0.22417219	6.222047	7.576685	Walking_Read
14:48:31.849	-0.3974496	5.777385	5.1620564	0.2574064	-0.13977818	0.2339278	0.22417219	6.222047	7.576685	Walking_Read
14:48:31.872	-0.3974496	5.777385	5.1620564	0.2574064	-0.13977818	0.2339278	0.22417219	6.222047	7.576685	Walking_Read
14:48:31.895	-0.3974496	5.777385	5.1620564	0.2574064	-0.13977818	0.2339278	0.22417219	6.222047	7.576685	Walking_Read
14:48:31.919	-0.3974496	5.777385	5.1620564	0.2574064	-0.13977818	0.2339278	0.22417219	6.222047	7.576685	Walking_Read
14:48:31.941	-0.3974496	5.777385	5.1620564	0.2574064	-0.13977818	0.2339278	0.22417219	6.222047	7.576685	Walking_Read
14:48:31.965	-0.3974496	5.777385	5.1620564	0.2574064	-0.13977818	0.2339278	0.22417219	6.222047	7.576685	Walking_Read
14:48:31.987	0.1340794	7.85801	9.040782	0.03077539	0.13877636	-0.19489962	0.307015	6.4635563	7.368753	Walking_Read
14:48:32.010	0.1340794	7.85801	9.040782	0.03077539	0.13877636	-0.19489962	0.307015	6.4635563	7.368753	Walking_Read
14:48:32.033	0.1340794	7.85801	9.040782	0.03077539	0.13877636	-0.19489962	0.307015	6.4635563	7.368753	Walking_Read
14:48:32.055	0.1340794	7.85801	9.040782	0.03077539	0.13877636	-0.19489962	0.307015	6.4635563	7.368753	Walking_Read
14:48:32.079	0.1340794	7.85801	9.040782	0.03077539	0.13877636	-0.19489962	0.307015	6.4635563	7.368753	Walking_Read
14:48:32.102	0.1340794	7.85801	9.040782	0.03077539	0.13877636	-0.19489962	0.307015	6.4635563	7.368753	Walking_Read
14:48:32.125	0.1340794	7.85801	9.040782	0.03077539	0.13877636	-0.19489962	0.307015	6.4635563	7.368753	Walking_Read
14:48:32.148	0.1340794	7.85801	9.040782	0.03077539	0.13877636	-0.19489962	0.307015	6.4635563	7.368753	Walking_Read
14:48:32.170	1.1971374	6.0455437	4.350397	0.2836736	-0.4134458	-0.12770444	0.42819604	6.5333843	7.300809	Walking_Read
14:48:32.193	1.1971374	6.0455437	4.350397	0.2836736	-0.4134458	-0.12770444	0.42819604	6.5333843	7.300809	Walking_Read
14:48:32.215	1.1971374	6.0455437	4.350397	0.2836736	-0.4134458	-0.12770444	0.42819604	6.5333843	7.300809	Walking_Read
14:48:32.238	1.1971374	6.0455437	4.350397	0.2836736	-0.4134458	-0.12770444	0.42819604	6.5333843	7.300809	Walking_Read
14:48:32.261	1.1971374	6.0455437	4.350397	0.2836736	-0.4134458	-0.12770444	0.42819604	6.5333843	7.300809	Walking_Read
14:48:32.284	1.1971374	6.0455437	4.350397	0.2836736	-0.4134458	-0.12770444	0.42819604	6.5333843	7.300809	Walking_Read
14:48:32.308	1.1971374	6.0455437	4.350397	0.2836736	-0.4134458	-0.12770444	0.42819604	6.5333843	7.300809	Walking_Read
14:48:32.331	1.1971374	6.0455437	4.350397	0.2836736	-0.4134458	-0.12770444	0.42819604	6.5333843	7.300809	Walking_Read
14:48:32.354	-0.18435916	6.737489	4.415043	-0.09445198	-0.25278825	-0.26026222	0.78650284	6.5766587	7.231823	Walking_Read
14:48:32.378	-0.18435916	6.737489	4.415043	-0.09445198	-0.25278825	-0.26026222	0.78650284	6.5766587	7.231823	Walking_Read
14:48:32.401	-0.18435916	6.737489	4.415043	-0.09445198	-0.25278825	-0.26026222	0.78650284	6.5766587	7.231823	Walking_Read
14:48:32.424	-0.18435916	6.737489	4.415043	-0.09445198	-0.25278825	-0.26026222	0.78650284	6.5766587	7.231823	Walking_Read
14:48:32.448	-0.18435916	6.737489	4.415043	-0.09445198	-0.25278825	-0.26026222	0.78650284	6.5766587	7.231823	Walking_Read
14:48:32.471	-0.18435916	6.737489	4.415043	-0.09445198	-0.25278825	-0.26026222	0.78650284	6.5766587	7.231823	Walking_Read
14:48:32.494	-0.18435916	6.737489	4.415043	-0.09445198	-0.25278825	-0.26026222	0.78650284	6.5766587	7.231823	Walking_Read
14:48:32.516	-0.18435916	6.737489	4.415043	-0.09445198	-0.25278825	-0.26026222	0.78650284	6.5766587	7.231823	Walking_Read
14:48:32.537	-0.80687064	8.3129225	7.9753294	0.3013887	0.07463551	-0.14664125	0.23935631	6.6560354	7.1979337	Walking_Read
14:48:32.557	-0.80687064	8.3129225	7.9753294	0.3013887	0.07463551	-0.14664125	0.23935631	6.6560354	7.1979337	Walking_Read
14:48:32.578	-0.80687064	8.3129225	7.9753294	0.3013887	0.07463551	-0.14664125	0.23935631	6.6560354	7.1979337	Walking_Read
14:48:32.600	-0.80687064	8.3129225	7.9753294	0.3013887	0.07463551	-0.14664125	0.23935631	6.6560354	7.1979337	Walking_Read
14:48:32.620	-0.80687064	8.3129225	7.9753294	0.3013887	0.07463551	-0.14664125	0.23935631	6.6560354	7.1979337	Walking_Read
14:48:32.642	-0.80687064	8.3129225	7.9753294	0.3013887	0.07463551	-0.14664125	0.23935631	6.6560354	7.1979337	Walking_Read
14:48:32.664	-0.80687064	8.3129225	7.9753294	0.3013887	0.07463551	-0.14664125	0.23935631	6.6560354	7.1979337	Walking_Read
14:48:32.685	-0.80687064	8.3129225	7.9753294	0.3013887	0.07463551	-0.14664125	0.23935631	6.6560354	7.1979337	Walking_Read
14:48:32.706	-1.1253091	6.6273527	4.678413	0.057042595	0.1980303	0.5161475	-0.077143006	6.711704	7.149641	Walking_Read
14:48:32.729	-1.1253091	6.6273527	4.678413	0.057042595	0.1980303	0.5161475	-0.077143006	6.711704	7.149641	Walking_Read
14:48:32.750	-1.1253091	6.6273527	4.678413	0.057042595	0.1980303	0.5161475	-0.077143006	6.711704	7.149641	Walking_Read
14:48:32.771	-1.1253091	6.6273527	4.678413	0.057042595	0.1980303	0.5161475	-0.077143006	6.711704	7.149641	Walking_Read
14:48:32.792	-1.1253091	6.6273527	4.678413	0.057042595	0.1980303	0.5161475	-0.077143006	6.711704	7.149641	Walking_Read
14:48:32.825	-1.1253091	6.6273527	4.678413	0.057042595	0.1980303	0.5161475	-0.077143006	6.711704	7.149641	Walking_Read
14:48:32.859	-1.1253091	6.6273527	4.678413	0.057042595	0.1980303	0.5161475	-0.077143006	6.711704	7.149641	Walking_Read
14:48:32.892	-0.888276	5.8061166	6.237086	-0.07246084	0.25728422	0.3567117	-0.2975684	6.2381635	7.560893	Walking_Read
14:48:32.926	-0.888276	5.8061166	6.237086	-0.07246084	0.25728422	0.3567117	-0.2975684	6.2381635	7.560893	Walking_Read
14:48:32.960	-0.888276	5.8061166	6.237086	-0.07246084	0.25728422	0.3567117	-0.2975684	6.2381635	7.560893	Walking_Read
14:48:32.981	-0.888276	5.8061166	6.237086	-0.07246084	0.25728422	0.3567117	-0.2975684	6.2381635	7.560893	Walking_Read
14:48:33.009	-0.888276	5.8061166	6.237086	-0.07246084	0.25728422	0.3567117	-0.2975684	6.2381635	7.560893	Walking_Read
14:48:33.043	-0.888276	5.8061166	6.237086	-0.07246084	0.25728422	0.3567117	-0.2975684	6.2381635	7.560893	Walking_Read
14:48:33.064	-1.2785428	6.6249585	9.325701	0.010005973	0.25728422	-0.2517101	-0.43903908	6.2897816	7.5110703	Walking_Read
14:48:33.085	-1.2785428	6.6249585	9.325701	0.010005973	0.25728422	-0.2517101	-0.43903908	6.2897816	7.5110703	Walking_Read
14:48:33.110	-1.2785428	6.6249585	9.325701	0.010005973	0.25728422	-0.2517101	-0.43903908	6.2897816	7.5110703	Walking_Read
14:48:33.131	-1.2785428	6.6249585	9.325701	0.010005973	0.25728422	-0.2517101	-0.43903908	6.2897816	7.5110703	Walking_Read
14:48:33.152	-1.2785428	6.6249585	9.325701	0.010005973	0.25728422	-0.2517101	-0.43903908	6.2897816	7.5110703	Walking_Read
14:48:33.173	-1.2785428	6.6249585	9.325701	0.010005973	0.25728422	-0.2517101	-0.43903908	6.2897816	7.5110703	Walking_Read
14:48:33.194	-1.2785428	6.6249585	9.325701	0.010005973	0.25728422	-0.2517101	-0.43903908	6.2897816	7.5110703	Walking_Read
14:48:33.214	-1.2785428	6.6249585	9.325701	0.010005973	0.25728422	-0.2517101	-0.43903908	6.2897816	7.5110703	Walking_Read
14:48:33.234	-1.2785428	6.6249585	9.325701	0.010005973	0.25728422	-0.2517101	-0.43903908	6.2897816	7.5110703	Walking_Read
14:48:33.256	1.3407938	6.081458	6.8260775	0.27023456	-0.32364863	-0.123428375	-0.2715531	6.476986	7.3583417	Walking_Read
14:48:33.278	1.3407938	6.081458	6.8260775	0.27023456	-0.32364863	-0.123428375	-0.2715531	6.476986	7.3583417	Walking_Read
14:48:33.302	1.3407938	6.081458	6.8260775	0.27023456	-0.32364863	-0.123428375	-0.2715531	6.476986	7.3583417	Walking_Read
14:48:33.325	1.3407938	6.081458	6.8260775	0.27023456	-0.32364863	-0.123428375	-0.2715531	6.476986	7.3583417	Walking_Read
14:48:33.348	1.3407938	6.081458	6.8260775	0.27023456	-0.32364863	-0.123428375	-0.2715531	6.476986	7.3583417	Walking_Read
14:48:33.372	1.3407938	6.081458	6.8260775	0.27023456	-0.32364863	-0.123428375	-0.2715531	6.476986	7.3583417	Walking_Read
14:48:33.394	1.3407938	6.081458	6.8260775	0.27023456	-0.32364863	-0.123428375	-0.2715531	6.476986	7.3583417	Walking_Read
14:48:33.417	1.3407938	6.081458	6.8260775	0.27023456	-0.32364863	-0.123428375	-0.2715531	6.476986	7.3583417	Walking_Read
14:48:33.439	-0.8930645	6.1461034	4.8220696	0.031997122	-0.10618059	-0.3622767	-0.11983006	6.3520174	7.4704657	Walking_Read
14:48:33.462	-0.8930645	6.1461034	4.8220696	0.031997122	-0.10618059	-0.3622767	-0.11983006	6.3520174	7.4704657	Walking_Read
14:48:33.486	-0.8930645	6.1461034	4.8220696	0.031997122	-0.10618059	-0.3622767	-0.11983006	6.3520174	7.4704657	Walking_Read
14:48:33.508	-0.8930645	6.1461034	4.8220696	0.031997122	-0.10618059	-0.3622767	-0.11983006	6.3520174	7.4704657	Walking_Read
14:48:33.530	-0.8930645	6.1461034	4.8220696	0.031997122	-0.10618059	-0.3622767	-0.11983006	6.3520174	7.4704657	Walking_Read
14:48:33.552	-0.8930645	6.1461034	4.8220696	0.031997122	-0.10618059	-0.3622767	-0.11983006	6.3520174	7.4704657	Walking_Read
14:48:33.574	-0.8930645	6.1461034	4.8220696	0.031997122	-0.10618059	-0.3622767	-0.11983006	6.3520174	7.4704657	Walking_Read
14:48:33.603	-0.016759925	7.458166	7.9992723	0.099803165	0.11434176	-0.26514912	-0.36190906	6.503096	7.331377	Walking_Read
14:48:33.630	-0.016759925	7.458166	7.9992723	0.099803165	0.11434176	-0.26514912	-0.36190906	6.503096	7.331377	Walking_Read
14:48:33.663	-0.016759925	7.458166	7.9992723	0.099803165	0.11434176	-0.26514912	-0.36190906	6.503096	7.331377	Walking_Read
14:48:33.697	-0.016759925	7.458166	7.9992723	0.099803165	0.11434176	-0.26514912	-0.36190906	6.503096	7.331377	Walking_Read
14:48:33.732	-0.016759925	7.458166	7.9992723	0.099803165	0.11434176	-0.26514912	-0.36190906	6.503096	7.331377	Walking_Read
14:48:33.767	-0.016759925	7.458166	7.9992723	0.099803165	0.11434176	-0.26514912	-0.36190906	6.503096	7.331377	Walking_Read
14:48:33.799	-1.7526091	6.0239954	6.1700463	0.5921605	0.11861781	0.2864622	-0.8254847	6.5078454	7.2895036	Walking_Read
14:48:33.833	-1.7526091	6.0239954	6.1700463	0.5921605	0.11861781	0.2864622	-0.8254847	6.5078454	7.2895036	Walking_Read
14:48:33.855	-1.7526091	6.0239954	6.1700463	0.5921605	0.11861781	0.2864622	-0.8254847	6.5078454	7.2895036	Walking_Read
14:48:33.879	-1.7526091	6.0239954	6.1700463	0.5921605	0.11861781	0.2864622	-0.8254847	6.5078454	7.2895036	Walking_Read
14:48:33.903	-1.7526091	6.0239954	6.1700463	0.5921605	0.11861781	0.2864622	-0.8254847	6.5078454	7.2895036	Walking_Read
14:48:33.924	-1.7526091	6.0239954	6.1700463	0.5921605	0.11861781	0.2864622	-0.8254847	6.5078454	7.2895036	Walking_Read
14:48:33.945	-1.7526091	6.0239954	6.1700463	0.5921605	0.11861781	0.2864622	-0.8254847	6.5078454	7.2895036	Walking_Read
14:48:33.967	-1.9944309	5.341627	5.880339	-0.20868379	0.011716396	0.10564609	-0.9893096	6.2330017	7.506086	Walking_Read
14:48:33.990	-1.9944309	5.341627	5.880339	-0.20868379	0.011716396	0.10564609	-0.9893096	6.2330017	7.506086	Walking_Read
14:48:34.014	-1.9944309	5.341627	5.880339	-0.20868379	0.011716396	0.10564609	-0.9893096	6.2330017	7.506086	Walking_Read
14:48:34.037	-1.9944309	5.341627	5.880339	-0.20868379	0.011716396	0.10564609	-0.9893096	6.2330017	7.506086	Walking_Read
14:48:34.059	-1.9944309	5.341627	5.880339	-0.20868379	0.011716396	0.10564609	-0.9893096	6.2330017	7.506086	Walking_Read
14:48:34.082	-1.9944309	5.341627	5.880339	-0.20868379	0.011716396	0.10564609	-0.9893096	6.2330017	7.506086	Walking_Read
14:48:34.105	-1.9944309	5.341627	5.880339	-0.20868379	0.011716396	0.10564609	-0.9893096	6.2330017	7.506086	Walking_Read
14:48:34.129	-1.9944309	5.341627	5.880339	-0.20868379	0.011716396	0.10564609	-0.9893096	6.2330017	7.506086	Walking_Read
14:48:34.152	-1.1516461	6.838049	8.710372	0.1816591	-0.12939347	-0.15336078	-0.68961084	6.2471347	7.5278196	Walking_Read
14:48:34.175	-1.1516461	6.838049	8.710372	0.1816591	-0.12939347	-0.15336078	-0.68961084	6.2471347	7.5278196	Walking_Read
14:48:34.198	-1.1516461	6.838049	8.710372	0.1816591	-0.12939347	-0.15336078	-0.68961084	6.2471347	7.5278196	Walking_Read
14:48:34.221	-1.1516461	6.838049	8.710372	0.1816591	-0.12939347	-0.15336078	-0.68961084	6.2471347	7.5278196	Walking_Read
14:48:34.244	-1.1516461	6.838049	8.710372	0.1816591	-0.12939347	-0.15336078	-0.68961084	6.2471347	7.5278196	Walking_Read
14:48:34.266	-1.1516461	6.838049	8.710372	0.1816591	-0.12939347	-0.15336078	-0.68961084	6.2471347	7.5278196	Walking_Read
14:48:34.289	-1.1516461	6.838049	8.710372	0.1816591	-0.12939347	-0.15336078	-0.68961084	6.2471347	7.5278196	Walking_Read
14:48:34.315	-1.1516461	6.838049	8.710372	0.1816591	-0.12939347	-0.15336078	-0.68961084	6.2471347	7.5278196	Walking_Read
14:48:34.338	0.9864412	5.375147	8.339259	-0.05474574	-0.18620394	0.14901751	-0.5147297	6.2660384	7.5261006	Walking_Read
14:48:34.362	0.9864412	5.375147	8.339259	-0.05474574	-0.18620394	0.14901751	-0.5147297	6.2660384	7.5261006	Walking_Read
14:48:34.385	0.9864412	5.375147	8.339259	-0.05474574	-0.18620394	0.14901751	-0.5147297	6.2660384	7.5261006	Walking_Read
14:48:34.408	0.9864412	5.375147	8.339259	-0.05474574	-0.18620394	0.14901751	-0.5147297	6.2660384	7.5261006	Walking_Read
14:48:34.430	0.9864412	5.375147	8.339259	-0.05474574	-0.18620394	0.14901751	-0.5147297	6.2660384	7.5261006	Walking_Read
14:48:34.454	0.9864412	5.375147	8.339259	-0.05474574	-0.18620394	0.14901751	-0.5147297	6.2660384	7.5261006	Walking_Read
14:48:34.476	0.9864412	5.375147	8.339259	-0.05474574	-0.18620394	0.14901751	-0.5147297	6.2660384	7.5261006	Walking_Read
14:48:34.499	0.9864412	5.375147	8.339259	-0.05474574	-0.18620394	0.14901751	-0.5147297	6.2660384	7.5261006	Walking_Read
14:48:34.523	-0.11492519	5.6959796	5.334444	0.18288085	-0.033487633	-0.46978897	-0.10434761	6.064401	7.706001	Walking_Read
14:48:34.546	-0.11492519	5.6959796	5.334444	0.18288085	-0.033487633	-0.46978897	-0.10434761	6.064401	7.706001	Walking_Read
14:48:34.569	-0.11492519	5.6959796	5.334444	0.18288085	-0.033487633	-0.46978897	-0.10434761	6.064401	7.706001	Walking_Read
14:48:34.593	-0.11492519	5.6959796	5.334444	0.18288085	-0.033487633	-0.46978897	-0.10434761	6.064401	7.706001	Walking_Read
14:48:34.616	-0.11492519	5.6959796	5.334444	0.18288085	-0.033487633	-0.46978897	-0.10434761	6.064401	7.706001	Walking_Read
14:48:34.639	-0.11492519	5.6959796	5.334444	0.18288085	-0.033487633	-0.46978897	-0.10434761	6.064401	7.706001	Walking_Read
14:48:34.662	-0.11492519	5.6959796	5.334444	0.18288085	-0.033487633	-0.46978897	-0.10434761	6.064401	7.706001	Walking_Read
14:48:34.685	-0.12450229	7.3192983	8.332076	0.431503	-0.059143975	-0.012861768	-0.37468168	6.2371917	7.5582643	Walking_Read
14:48:34.707	-0.12450229	7.3192983	8.332076	0.431503	-0.059143975	-0.012861768	-0.37468168	6.2371917	7.5582643	Walking_Read
14:48:34.730	-0.12450229	7.3192983	8.332076	0.431503	-0.059143975	-0.012861768	-0.37468168	6.2371917	7.5582643	Walking_Read
14:48:34.753	-0.12450229	7.3192983	8.332076	0.431503	-0.059143975	-0.012861768	-0.37468168	6.2371917	7.5582643	Walking_Read
14:48:34.776	-0.12450229	7.3192983	8.332076	0.431503	-0.059143975	-0.012861768	-0.37468168	6.2371917	7.5582643	Walking_Read
14:48:34.799	-0.12450229	7.3192983	8.332076	0.431503	-0.059143975	-0.012861768	-0.37468168	6.2371917	7.5582643	Walking_Read
14:48:34.823	-0.12450229	7.3192983	8.332076	0.431503	-0.059143975	-0.012861768	-0.37468168	6.2371917	7.5582643	Walking_Read
14:48:34.846	-0.12450229	7.3192983	8.332076	0.431503	-0.059143975	-0.012861768	-0.37468168	6.2371917	7.5582643	Walking_Read
14:48:34.868	-0.81165916	5.0207944	8.945011	0.18226998	0.20108463	-0.2480449	-0.5809905	6.6433964	7.190135	Walking_Read
14:48:34.891	-0.81165916	5.0207944	8.945011	0.18226998	0.20108463	-0.2480449	-0.5809905	6.6433964	7.190135	Walking_Read
14:48:34.914	-0.81165916	5.0207944	8.945011	0.18226998	0.20108463	-0.2480449	-0.5809905	6.6433964	7.190135	Walking_Read
14:48:34.939	-0.81165916	5.0207944	8.945011	0.18226998	0.20108463	-0.2480449	-0.5809905	6.6433964	7.190135	Walking_Read
14:48:34.960	-0.81165916	5.0207944	8.945011	0.18226998	0.20108463	-0.2480449	-0.5809905	6.6433964	7.190135	Walking_Read
14:48:34.981	-0.81165916	5.0207944	8.945011	0.18226998	0.20108463	-0.2480449	-0.5809905	6.6433964	7.190135	Walking_Read
14:48:35.004	-0.81165916	5.0207944	8.945011	0.18226998	0.20108463	-0.2480449	-0.5809905	6.6433964	7.190135	Walking_Read
14:48:35.027	-0.81165916	5.0207944	8.945011	0.18226998	0.20108463	-0.2480449	-0.5809905	6.6433964	7.190135	Walking_Read
14:48:35.051	-0.9888355	5.6409116	6.6704497	-0.44569948	0.1399981	0.12458291	-1.0277894	6.619653	7.161995	Walking_Read
14:48:35.074	-0.9888355	5.6409116	6.6704497	-0.44569948	0.1399981	0.12458291	-1.0277894	6.619653	7.161995	Walking_Read
14:48:35.097	-0.9888355	5.6409116	6.6704497	-0.44569948	0.1399981	0.12458291	-1.0277894	6.619653	7.161995	Walking_Read
14:48:35.120	-0.9888355	5.6409116	6.6704497	-0.44569948	0.1399981	0.12458291	-1.0277894	6.619653	7.161995	Walking_Read
14:48:35.143	-0.9888355	5.6409116	6.6704497	-0.44569948	0.1399981	0.12458291	-1.0277894	6.619653	7.161995	Walking_Read
14:48:35.166	-0.9888355	5.6409116	6.6704497	-0.44569948	0.1399981	0.12458291	-1.0277894	6.619653	7.161995	Walking_Read
14:48:35.190	-0.9888355	5.6409116	6.6704497	-0.44569948	0.1399981	0.12458291	-1.0277894	6.619653	7.161995	Walking_Read
14:48:35.213	-0.9888355	5.6409116	6.6704497	-0.44569948	0.1399981	0.12458291	-1.0277894	6.619653	7.161995	Walking_Read
14:48:35.235	-0.27294734	6.699181	7.7478733	-0.20868379	-0.2204124	0.19422156	-0.674845	6.417499	7.3844886	Walking_Read
14:48:35.258	-0.27294734	6.699181	7.7478733	-0.20868379	-0.2204124	0.19422156	-0.674845	6.417499	7.3844886	Walking_Read
14:48:35.282	-0.27294734	6.699181	7.7478733	-0.20868379	-0.2204124	0.19422156	-0.674845	6.417499	7.3844886	Walking_Read
14:48:35.305	-0.27294734	6.699181	7.7478733	-0.20868379	-0.2204124	0.19422156	-0.674845	6.417499	7.3844886	Walking_Read
14:48:35.329	-0.27294734	6.699181	7.7478733	-0.20868379	-0.2204124	0.19422156	-0.674845	6.417499	7.3844886	Walking_Read
14:48:35.351	-0.27294734	6.699181	7.7478733	-0.20868379	-0.2204124	0.19422156	-0.674845	6.417499	7.3844886	Walking_Read
14:48:35.374	-0.27294734	6.699181	7.7478733	-0.20868379	-0.2204124	0.19422156	-0.674845	6.417499	7.3844886	Walking_Read
14:48:35.398	-0.27294734	6.699181	7.7478733	-0.20868379	-0.2204124	0.19422156	-0.674845	6.417499	7.3844886	Walking_Read
14:48:35.420	-1.1205206	6.9936767	6.1556807	0.03505145	-0.2240776	0.020124957	-0.6564573	6.4769	7.334107	Walking_Read
14:48:35.443	-1.1205206	6.9936767	6.1556807	0.03505145	-0.2240776	0.020124957	-0.6564573	6.4769	7.334107	Walking_Read
14:48:35.466	-1.1205206	6.9936767	6.1556807	0.03505145	-0.2240776	0.020124957	-0.6564573	6.4769	7.334107	Walking_Read
14:48:35.489	-1.1205206	6.9936767	6.1556807	0.03505145	-0.2240776	0.020124957	-0.6564573	6.4769	7.334107	Walking_Read
14:48:35.513	-1.1205206	6.9936767	6.1556807	0.03505145	-0.2240776	0.020124957	-0.6564573	6.4769	7.334107	Walking_Read
14:48:35.535	-1.1205206	6.9936767	6.1556807	0.03505145	-0.2240776	0.020124957	-0.6564573	6.4769	7.334107	Walking_Read
14:48:35.558	-1.1205206	6.9936767	6.1556807	0.03505145	-0.2240776	0.020124957	-0.6564573	6.4769	7.334107	Walking_Read
14:48:35.581	0.5363176	6.160469	5.7654138	-0.062076125	-0.1623802	-0.0562332	-0.6564573	6.4769	7.334107	Walking_Read
14:48:35.605	0.5363176	6.160469	5.7654138	-0.062076125	-0.1623802	-0.0562332	-0.47884864	6.589315	7.2472043	Walking_Read
14:48:35.629	0.5363176	6.160469	5.7654138	-0.062076125	-0.1623802	-0.0562332	-0.47884864	6.589315	7.2472043	Walking_Read
14:48:35.651	0.5363176	6.160469	5.7654138	-0.062076125	-0.1623802	-0.0562332	-0.47884864	6.589315	7.2472043	Walking_Read
14:48:35.674	0.5363176	6.160469	5.7654138	-0.062076125	-0.1623802	-0.0562332	-0.47884864	6.589315	7.2472043	Walking_Read
14:48:35.697	0.5363176	6.160469	5.7654138	-0.062076125	-0.1623802	-0.0562332	-0.47884864	6.589315	7.2472043	Walking_Read
14:48:35.720	0.5363176	6.160469	5.7654138	-0.062076125	-0.1623802	-0.0562332	-0.47884864	6.589315	7.2472043	Walking_Read
14:48:35.744	0.5363176	6.160469	5.7654138	-0.062076125	-0.1623802	-0.0562332	-0.47884864	6.589315	7.2472043	Walking_Read
14:48:35.766	-0.21069619	7.269018	6.9290314	-0.11277794	0.1326677	-0.22422114	-0.7430999	6.406614	7.3873806	Walking_Read
14:48:35.789	-0.21069619	7.269018	6.9290314	-0.11277794	0.1326677	-0.22422114	-0.7430999	6.406614	7.3873806	Walking_Read
14:48:35.812	-0.21069619	7.269018	6.9290314	-0.11277794	0.1326677	-0.22422114	-0.7430999	6.406614	7.3873806	Walking_Read
14:48:35.834	-0.21069619	7.269018	6.9290314	-0.11277794	0.1326677	-0.22422114	-0.7430999	6.406614	7.3873806	Walking_Read
14:48:35.856	-0.21069619	7.269018	6.9290314	-0.11277794	0.1326677	-0.22422114	-0.7430999	6.406614	7.3873806	Walking_Read
14:48:35.879	-0.21069619	7.269018	6.9290314	-0.11277794	0.1326677	-0.22422114	-0.7430999	6.406614	7.3873806	Walking_Read
14:48:35.902	-0.21069619	7.269018	6.9290314	-0.11277794	0.1326677	-0.22422114	-0.7430999	6.406614	7.3873806	Walking_Read
14:48:35.925	-0.21069619	7.269018	6.9290314	-0.11277794	0.1326677	-0.22422114	-0.7430999	6.406614	7.3873806	Walking_Read
14:48:35.948	-0.97446984	7.0439563	7.683228	-0.123773515	0.09357234	0.15023926	-1.0148741	6.4642634	7.304356	Walking_Read
14:48:35.971	-0.97446984	7.0439563	7.683228	-0.123773515	0.09357234	0.15023926	-1.0148741	6.4642634	7.304356	Walking_Read
14:48:35.993	-0.97446984	7.0439563	7.683228	-0.123773515	0.09357234	0.15023926	-1.0148741	6.4642634	7.304356	Walking_Read
14:48:36.015	-0.97446984	7.0439563	7.683228	-0.123773515	0.09357234	0.15023926	-1.0148741	6.4642634	7.304356	Walking_Read
14:48:36.038	-0.97446984	7.0439563	7.683228	-0.123773515	0.09357234	0.15023926	-1.0148741	6.4642634	7.304356	Walking_Read
14:48:36.060	-0.97446984	7.0439563	7.683228	-0.123773515	0.09357234	0.15023926	-1.0148741	6.4642634	7.304356	Walking_Read
14:48:36.084	-0.97446984	7.0439563	7.683228	-0.123773515	0.09357234	0.15023926	-1.0148741	6.4642634	7.304356	Walking_Read
14:48:36.107	-0.97446984	7.0439563	7.683228	-0.123773515	0.09357234	0.15023926	-1.0148741	6.4642634	7.304356	Walking_Read
14:48:36.130	-2.2266755	5.3871183	6.7662206	-0.33757636	-0.019437732	0.13069156	-1.078716	6.399305	7.3522534	Walking_Read
14:48:36.153	-2.2266755	5.3871183	6.7662206	-0.33757636	-0.019437732	0.13069156	-1.078716	6.399305	7.3522534	Walking_Read
14:48:36.176	-2.2266755	5.3871183	6.7662206	-0.33757636	-0.019437732	0.13069156	-1.078716	6.399305	7.3522534	Walking_Read
14:48:36.199	-2.2266755	5.3871183	6.7662206	-0.33757636	-0.019437732	0.13069156	-1.078716	6.399305	7.3522534	Walking_Read
14:48:36.222	-2.2266755	5.3871183	6.7662206	-0.33757636	-0.019437732	0.13069156	-1.078716	6.399305	7.3522534	Walking_Read
14:48:36.245	-2.2266755	5.3871183	6.7662206	-0.33757636	-0.019437732	0.13069156	-1.078716	6.399305	7.3522534	Walking_Read
14:48:36.268	-2.2266755	5.3871183	6.7662206	-0.33757636	-0.019437732	0.13069156	-1.078716	6.399305	7.3522534	Walking_Read
14:48:36.291	-2.2266755	5.3871183	6.7662206	-0.33757636	-0.019437732	0.13069156	-1.078716	6.399305	7.3522534	Walking_Read
14:48:36.314	-0.34956414	6.4980617	6.682421	0.066205576	-0.052424453	0.22415395	-0.7205561	6.2673397	7.5080996	Walking_Read
14:48:36.338	-0.34956414	6.4980617	6.682421	0.066205576	-0.052424453	0.22415395	-0.7205561	6.2673397	7.5080996	Walking_Read
14:48:36.360	-0.34956414	6.4980617	6.682421	0.066205576	-0.052424453	0.22415395	-0.7205561	6.2673397	7.5080996	Walking_Read
14:48:36.383	-0.34956414	6.4980617	6.682421	0.066205576	-0.052424453	0.22415395	-0.7205561	6.2673397	7.5080996	Walking_Read
14:48:36.406	-0.34956414	6.4980617	6.682421	0.066205576	-0.052424453	0.22415395	-0.7205561	6.2673397	7.5080996	Walking_Read
14:48:36.429	-0.34956414	6.4980617	6.682421	0.066205576	-0.052424453	0.22415395	-0.7205561	6.2673397	7.5080996	Walking_Read
14:48:36.451	-0.34956414	6.4980617	6.682421	0.066205576	-0.052424453	0.22415395	-0.7205561	6.2673397	7.5080996	Walking_Read
14:48:36.473	-0.34956414	6.4980617	6.682421	0.066205576	-0.052424453	0.22415395	-0.7205561	6.2673397	7.5080996	Walking_Read
14:48:36.497	-1.1205206	7.312115	8.1549	-0.06146526	-0.21613634	0.018903226	-0.52345365	6.474925	7.346542	Walking_Read
14:48:36.521	-1.1205206	7.312115	8.1549	-0.06146526	-0.21613634	0.018903226	-0.52345365	6.474925	7.346542	Walking_Read
14:48:36.547	-1.1205206	7.312115	8.1549	-0.06146526	-0.21613634	0.018903226	-0.52345365	6.474925	7.346542	Walking_Read
14:48:36.569	-1.1205206	7.312115	8.1549	-0.06146526	-0.21613634	0.018903226	-0.52345365	6.474925	7.346542	Walking_Read
14:48:36.591	-1.1205206	7.312115	8.1549	-0.06146526	-0.21613634	0.018903226	-0.52345365	6.474925	7.346542	Walking_Read
14:48:36.612	-1.1205206	7.312115	8.1549	-0.06146526	-0.21613634	0.018903226	-0.52345365	6.474925	7.346542	Walking_Read
14:48:36.635	-1.1205206	7.312115	8.1549	-0.06146526	-0.21613634	0.018903226	-0.52345365	6.474925	7.346542	Walking_Read
14:48:36.659	-1.1205206	7.312115	8.1549	-0.06146526	-0.21613634	0.018903226	-0.52345365	6.474925	7.346542	Walking_Read
14:48:36.683	-0.65842557	5.669643	6.021601	0.123016044	-0.26378384	0.111754745	-0.16371968	6.3982983	7.4300275	Walking_Read
14:48:36.705	-0.65842557	5.669643	6.021601	0.123016044	-0.26378384	0.111754745	-0.16371968	6.3982983	7.4300275	Walking_Read
14:48:36.727	-0.65842557	5.669643	6.021601	0.123016044	-0.26378384	0.111754745	-0.16371968	6.3982983	7.4300275	Walking_Read
14:48:36.750	-0.65842557	5.669643	6.021601	0.123016044	-0.26378384	0.111754745	-0.16371968	6.3982983	7.4300275	Walking_Read
14:48:36.774	-0.65842557	5.669643	6.021601	0.123016044	-0.26378384	0.111754745	-0.16371968	6.3982983	7.4300275	Walking_Read
14:48:36.797	-0.65842557	5.669643	6.021601	0.123016044	-0.26378384	0.111754745	-0.16371968	6.3982983	7.4300275	Walking_Read
14:48:36.820	-0.65842557	5.669643	6.021601	0.123016044	-0.26378384	0.111754745	-0.16371968	6.3982983	7.4300275	Walking_Read
14:48:36.841	-0.9696813	6.342434	5.803722	-0.16409062	0.099070124	0.022568416	-0.111279964	6.261237	7.5468435	Walking_Read
14:48:36.864	-0.9696813	6.342434	5.803722	-0.16409062	0.099070124	0.022568416	-0.111279964	6.261237	7.5468435	Walking_Read
14:48:36.888	-0.9696813	6.342434	5.803722	-0.16409062	0.099070124	0.022568416	-0.111279964	6.261237	7.5468435	Walking_Read
14:48:36.911	-0.9696813	6.342434	5.803722	-0.16409062	0.099070124	0.022568416	-0.111279964	6.261237	7.5468435	Walking_Read
14:48:36.934	-0.9696813	6.342434	5.803722	-0.16409062	0.099070124	0.022568416	-0.111279964	6.261237	7.5468435	Walking_Read
14:48:36.956	-0.9696813	6.342434	5.803722	-0.16409062	0.099070124	0.022568416	-0.111279964	6.261237	7.5468435	Walking_Read
14:48:36.979	-0.9696813	6.342434	5.803722	-0.16409062	0.099070124	0.022568416	-0.111279964	6.261237	7.5468435	Walking_Read
14:48:37.003	-0.9696813	6.342434	5.803722	-0.16409062	0.099070124	0.022568416	-0.111279964	6.261237	7.5468435	Walking_Read
14:48:37.026	0.55307746	7.439012	9.526819	0.20548286	0.27622104	0.2791318	0.026188042	6.3518124	7.4715543	Walking_Read
14:48:37.048	0.55307746	7.439012	9.526819	0.20548286	0.27622104	0.2791318	0.026188042	6.3518124	7.4715543	Walking_Read
14:48:37.070	0.55307746	7.439012	9.526819	0.20548286	0.27622104	0.2791318	0.026188042	6.3518124	7.4715543	Walking_Read
14:48:37.093	0.55307746	7.439012	9.526819	0.20548286	0.27622104	0.2791318	0.026188042	6.3518124	7.4715543	Walking_Read
14:48:37.116	0.55307746	7.439012	9.526819	0.20548286	0.27622104	0.2791318	0.026188042	6.3518124	7.4715543	Walking_Read
14:48:37.140	0.55307746	7.439012	9.526819	0.20548286	0.27622104	0.2791318	0.026188042	6.3518124	7.4715543	Walking_Read
14:48:37.163	0.55307746	7.439012	9.526819	0.20548286	0.27622104	0.2791318	0.026188042	6.3518124	7.4715543	Walking_Read
14:48:37.186	0.55307746	7.439012	9.526819	0.20548286	0.27622104	0.2791318	0.026188042	6.3518124	7.4715543	Walking_Read
14:48:37.209	-1.0822122	5.7199225	3.8452053	-0.3015353	0.10273531	0.098926574	-0.044941615	6.805581	7.0606184	Walking_Read
14:48:37.233	-1.0822122	5.7199225	3.8452053	-0.3015353	0.10273531	0.098926574	-0.044941615	6.805581	7.0606184	Walking_Read
14:48:37.256	-1.0822122	5.7199225	3.8452053	-0.3015353	0.10273531	0.098926574	-0.044941615	6.805581	7.0606184	Walking_Read
14:48:37.279	-1.0822122	5.7199225	3.8452053	-0.3015353	0.10273531	0.098926574	-0.044941615	6.805581	7.0606184	Walking_Read
14:48:37.302	-1.0822122	5.7199225	3.8452053	-0.3015353	0.10273531	0.098926574	-0.044941615	6.805581	7.0606184	Walking_Read
14:48:37.324	-1.0822122	5.7199225	3.8452053	-0.3015353	0.10273531	0.098926574	-0.044941615	6.805581	7.0606184	Walking_Read
14:48:37.348	-1.0822122	5.7199225	3.8452053	-0.3015353	0.10273531	0.098926574	-0.044941615	6.805581	7.0606184	Walking_Read
14:48:37.371	-1.0822122	5.7199225	3.8452053	-0.3015353	0.10273531	0.098926574	-0.044941615	6.805581	7.0606184	Walking_Read
14:48:37.394	1.4437478	6.3304625	8.336864	-0.25633126	-0.38351342	0.3970288	-0.15757565	5.6954994	7.9816537	Walking_Read
14:48:37.417	1.4437478	6.3304625	8.336864	-0.25633126	-0.38351342	0.3970288	-0.15757565	5.6954994	7.9816537	Walking_Read
14:48:37.440	1.4437478	6.3304625	8.336864	-0.25633126	-0.38351342	0.3970288	-0.15757565	5.6954994	7.9816537	Walking_Read
14:48:37.464	1.4437478	6.3304625	8.336864	-0.25633126	-0.38351342	0.3970288	-0.15757565	5.6954994	7.9816537	Walking_Read
14:48:37.487	1.4437478	6.3304625	8.336864	-0.25633126	-0.38351342	0.3970288	-0.15757565	5.6954994	7.9816537	Walking_Read
14:48:37.510	1.4437478	6.3304625	8.336864	-0.25633126	-0.38351342	0.3970288	-0.15757565	5.6954994	7.9816537	Walking_Read
14:48:37.534	1.4437478	6.3304625	8.336864	-0.25633126	-0.38351342	0.3970288	-0.15757565	5.6954994	7.9816537	Walking_Read
14:48:37.556	1.4437478	6.3304625	8.336864	-0.25633126	-0.38351342	0.3970288	-0.15757565	5.6954994	7.9816537	Walking_Read
14:48:37.579	-1.4796618	6.342434	9.069513	-0.44631037	-0.17093231	-0.3867113	0.24726845	5.8068504	7.8987145	Walking_Read
14:48:37.601	-1.4796618	6.342434	9.069513	-0.44631037	-0.17093231	-0.3867113	0.24726845	5.8068504	7.8987145	Walking_Read
14:48:37.624	-1.4796618	6.342434	9.069513	-0.44631037	-0.17093231	-0.3867113	0.24726845	5.8068504	7.8987145	Walking_Read
14:48:37.646	-1.4796618	6.342434	9.069513	-0.44631037	-0.17093231	-0.3867113	0.24726845	5.8068504	7.8987145	Walking_Read
14:48:37.670	-1.4796618	6.342434	9.069513	-0.44631037	-0.17093231	-0.3867113	0.24726845	5.8068504	7.8987145	Walking_Read
14:48:37.693	-1.4796618	6.342434	9.069513	-0.44631037	-0.17093231	-0.3867113	0.24726845	5.8068504	7.8987145	Walking_Read
14:48:37.716	-1.4796618	6.342434	9.069513	-0.44631037	-0.17093231	-0.3867113	0.24726845	5.8068504	7.8987145	Walking_Read
14:48:37.739	-1.4796618	6.342434	9.069513	-0.44631037	-0.17093231	-0.3867113	0.24726845	5.8068504	7.8987145	Walking_Read
14:48:37.762	1.5012103	4.2378664	9.091062	0.99410987	0.3122621	0.01951409	0.052533504	5.2138166	8.305645	Walking_Read
14:48:37.785	1.5012103	4.2378664	9.091062	0.99410987	0.3122621	0.01951409	0.052533504	5.2138166	8.305645	Walking_Read
14:48:37.809	1.5012103	4.2378664	9.091062	0.99410987	0.3122621	0.01951409	0.052533504	5.2138166	8.305645	Walking_Read
14:48:37.831	1.5012103	4.2378664	9.091062	0.99410987	0.3122621	0.01951409	0.052533504	5.2138166	8.305645	Walking_Read
14:48:37.855	1.5012103	4.2378664	9.091062	0.99410987	0.3122621	0.01951409	0.052533504	5.2138166	8.305645	Walking_Read
14:48:37.878	1.5012103	4.2378664	9.091062	0.99410987	0.3122621	0.01951409	0.052533504	5.2138166	8.305645	Walking_Read
14:48:37.901	1.5012103	4.2378664	9.091062	0.99410987	0.3122621	0.01951409	0.052533504	5.2138166	8.305645	Walking_Read
14:48:37.925	-1.5059988	3.5147953	5.4900723	-1.5177679	1.7123653	-0.41603285	-0.713876	5.068285	8.365	Walking_Read
14:48:37.948	-1.5059988	3.5147953	5.4900723	-1.5177679	1.7123653	-0.41603285	-0.713876	5.068285	8.365	Walking_Read
14:48:37.971	-1.5059988	3.5147953	5.4900723	-1.5177679	1.7123653	-0.41603285	-0.713876	5.068285	8.365	Walking_Read
14:48:37.994	-1.5059988	3.5147953	5.4900723	-1.5177679	1.7123653	-0.41603285	-0.713876	5.068285	8.365	Walking_Read
14:48:38.017	-1.5059988	3.5147953	5.4900723	-1.5177679	1.7123653	-0.41603285	-0.713876	5.068285	8.365	Walking_Read
14:48:38.040	-1.5059988	3.5147953	5.4900723	-1.5177679	1.7123653	-0.41603285	-0.713876	5.068285	8.365	Walking_Read
14:48:38.063	-1.5059988	3.5147953	5.4900723	-1.5177679	1.7123653	-0.41603285	-0.713876	5.068285	8.365	Walking_Read
14:48:38.085	-1.5059988	3.5147953	5.4900723	-1.5177679	1.7123653	-0.41603285	-0.713876	5.068285	8.365	Walking_Read
14:48:38.107	-2.667222	4.0535073	11.07831	-0.7303627	-0.02371379	0.1160308	-1.8530544	3.3319707	9.035184	Walking_Read
14:48:38.130	-2.667222	4.0535073	11.07831	-0.7303627	-0.02371379	0.1160308	-1.8530544	3.3319707	9.035184	Walking_Read
14:48:38.154	-2.667222	4.0535073	11.07831	-0.7303627	-0.02371379	0.1160308	-1.8530544	3.3319707	9.035184	Walking_Read
14:48:38.177	-2.667222	4.0535073	11.07831	-0.7303627	-0.02371379	0.1160308	-1.8530544	3.3319707	9.035184	Walking_Read
14:48:38.200	-2.667222	4.0535073	11.07831	-0.7303627	-0.02371379	0.1160308	-1.8530544	3.3319707	9.035184	Walking_Read
14:48:38.223	-2.667222	4.0535073	11.07831	-0.7303627	-0.02371379	0.1160308	-1.8530544	3.3319707	9.035184	Walking_Read
14:48:38.246	-2.667222	4.0535073	11.07831	-0.7303627	-0.02371379	0.1160308	-1.8530544	3.3319707	9.035184	Walking_Read
14:48:38.269	-2.667222	4.0535073	11.07831	-0.7303627	-0.02371379	0.1160308	-1.8530544	3.3319707	9.035184	Walking_Read
14:48:38.292	-3.9457648	2.0782306	8.945011	1.4137743	0.06363994	0.34754872	-1.5978522	3.8620183	8.871417	Walking_Read
14:48:38.315	-3.9457648	2.0782306	8.945011	1.4137743	0.06363994	0.34754872	-1.5978522	3.8620183	8.871417	Walking_Read
14:48:38.338	-3.9457648	2.0782306	8.945011	1.4137743	0.06363994	0.34754872	-1.5978522	3.8620183	8.871417	Walking_Read
14:48:38.361	-3.9457648	2.0782306	8.945011	1.4137743	0.06363994	0.34754872	-1.5978522	3.8620183	8.871417	Walking_Read
14:48:38.384	-3.9457648	2.0782306	8.945011	1.4137743	0.06363994	0.34754872	-1.5978522	3.8620183	8.871417	Walking_Read
14:48:38.407	-3.9457648	2.0782306	8.945011	1.4137743	0.06363994	0.34754872	-1.5978522	3.8620183	8.871417	Walking_Read
14:48:38.430	-3.9457648	2.0782306	8.945011	1.4137743	0.06363994	0.34754872	-1.5978522	3.8620183	8.871417	Walking_Read
14:48:38.453	-3.9457648	2.0782306	8.945011	1.4137743	0.06363994	0.34754872	-1.5978522	3.8620183	8.871417	Walking_Read
14:48:38.476	-1.2593886	5.9114647	8.947405	0.798633	-0.009663888	0.3603769	-1.9179012	4.6928244	8.394607	Walking_Read
14:48:38.499	-1.2593886	5.9114647	8.947405	0.798633	-0.009663888	0.3603769	-1.9179012	4.6928244	8.394607	Walking_Read
14:48:38.523	-1.2593886	5.9114647	8.947405	0.798633	-0.009663888	0.3603769	-1.9179012	4.6928244	8.394607	Walking_Read
14:48:38.546	-1.2593886	5.9114647	8.947405	0.798633	-0.009663888	0.3603769	-1.9179012	4.6928244	8.394607	Walking_Read
14:48:38.569	-1.2593886	5.9114647	8.947405	0.798633	-0.009663888	0.3603769	-1.9179012	4.6928244	8.394607	Walking_Read
14:48:38.592	-1.2593886	5.9114647	8.947405	0.798633	-0.009663888	0.3603769	-1.9179012	4.6928244	8.394607	Walking_Read
14:48:38.615	-1.2593886	5.9114647	8.947405	0.798633	-0.009663888	0.3603769	-1.9179012	4.6928244	8.394607	Walking_Read
14:48:38.639	-1.2593886	5.9114647	8.947405	0.798633	-0.009663888	0.3603769	-1.9179012	4.6928244	8.394607	Walking_Read
14:48:38.661	-0.10774237	6.064698	5.193182	1.6782789	-0.19170174	0.107478686	-1.2876971	6.8087087	6.9392796	Walking_Read
14:48:38.684	-0.10774237	6.064698	5.193182	1.6782789	-0.19170174	0.107478686	-1.2876971	6.8087087	6.9392796	Walking_Read
14:48:38.708	-0.10774237	6.064698	5.193182	1.6782789	-0.19170174	0.107478686	-1.2876971	6.8087087	6.9392796	Walking_Read
14:48:38.731	-0.10774237	6.064698	5.193182	1.6782789	-0.19170174	0.107478686	-1.2876971	6.8087087	6.9392796	Walking_Read
14:48:38.755	-0.10774237	6.064698	5.193182	1.6782789	-0.19170174	0.107478686	-1.2876971	6.8087087	6.9392796	Walking_Read
14:48:38.778	-0.10774237	6.064698	5.193182	1.6782789	-0.19170174	0.107478686	-1.2876971	6.8087087	6.9392796	Walking_Read
14:48:38.800	-0.10774237	6.064698	5.193182	1.6782789	-0.19170174	0.107478686	-1.2876971	6.8087087	6.9392796	Walking_Read
14:48:38.823	-0.24421602	7.972935	4.7717896	-0.12194092	-0.20452991	0.1160308	-1.2889024	7.7288337	5.896956	Walking_Read
14:48:38.847	-0.24421602	7.972935	4.7717896	-0.12194092	-0.20452991	0.1160308	-1.2889024	7.7288337	5.896956	Walking_Read
14:48:38.869	-0.24421602	7.972935	4.7717896	-0.12194092	-0.20452991	0.1160308	-1.2889024	7.7288337	5.896956	Walking_Read
14:48:38.891	-0.24421602	7.972935	4.7717896	-0.12194092	-0.20452991	0.1160308	-1.2889024	7.7288337	5.896956	Walking_Read
14:48:38.914	-0.24421602	7.972935	4.7717896	-0.12194092	-0.20452991	0.1160308	-1.2889024	7.7288337	5.896956	Walking_Read
14:48:38.937	-0.24421602	7.972935	4.7717896	-0.12194092	-0.20452991	0.1160308	-1.2889024	7.7288337	5.896956	Walking_Read
14:48:38.961	-0.24421602	7.972935	4.7717896	-0.12194092	-0.20452991	0.1160308	-1.2889024	7.7288337	5.896956	Walking_Read
14:48:38.984	-0.24421602	7.972935	4.7717896	-0.12194092	-0.20452991	0.1160308	-1.2889024	7.7288337	5.896956	Walking_Read
14:48:39.006	0.7302538	7.3192983	3.8883023	-0.452419	-0.22896451	-0.21689077	-0.73597586	7.890462	5.7766104	Walking_Read
14:48:39.030	0.7302538	7.3192983	3.8883023	-0.452419	-0.22896451	-0.21689077	-0.73597586	7.890462	5.7766104	Walking_Read
14:48:39.053	0.7302538	7.3192983	3.8883023	-0.452419	-0.22896451	-0.21689077	-0.73597586	7.890462	5.7766104	Walking_Read
14:48:39.076	0.7302538	7.3192983	3.8883023	-0.452419	-0.22896451	-0.21689077	-0.73597586	7.890462	5.7766104	Walking_Read
14:48:39.099	0.7302538	7.3192983	3.8883023	-0.452419	-0.22896451	-0.21689077	-0.73597586	7.890462	5.7766104	Walking_Read
14:48:39.122	0.7302538	7.3192983	3.8883023	-0.452419	-0.22896451	-0.21689077	-0.73597586	7.890462	5.7766104	Walking_Read
14:48:39.145	0.7302538	7.3192983	3.8883023	-0.452419	-0.22896451	-0.21689077	-0.73597586	7.890462	5.7766104	Walking_Read
14:48:39.171	0.7302538	7.3192983	3.8883023	-0.452419	-0.22896451	-0.21689077	-0.73597586	7.890462	5.7766104	Walking_Read
14:48:39.193	-1.2330515	7.903501	4.680807	0.13401161	0.22490837	-0.15397163	-1.0195069	7.709177	5.9749103	Walking_Read
14:48:39.215	-1.2330515	7.903501	4.680807	0.13401161	0.22490837	-0.15397163	-1.0195069	7.709177	5.9749103	Walking_Read
14:48:39.237	-1.2330515	7.903501	4.680807	0.13401161	0.22490837	-0.15397163	-1.0195069	7.709177	5.9749103	Walking_Read
14:48:39.259	-1.2330515	7.903501	4.680807	0.13401161	0.22490837	-0.15397163	-1.0195069	7.709177	5.9749103	Walking_Read
14:48:39.282	-1.2330515	7.903501	4.680807	0.13401161	0.22490837	-0.15397163	-1.0195069	7.709177	5.9749103	Walking_Read
14:48:39.306	-1.2330515	7.903501	4.680807	0.13401161	0.22490837	-0.15397163	-1.0195069	7.709177	5.9749103	Walking_Read
14:48:39.329	-1.2330515	7.903501	4.680807	0.13401161	0.22490837	-0.15397163	-1.0195069	7.709177	5.9749103	Walking_Read
14:48:39.351	-1.2330515	7.903501	4.680807	0.13401161	0.22490837	-0.15397163	-1.0195069	7.709177	5.9749103	Walking_Read
14:48:39.374	-1.611347	8.219545	5.6169686	-0.7566299	-0.08785464	-0.3531137	-1.3824332	7.605031	6.0351233	Walking_Read
14:48:39.397	-1.611347	8.219545	5.6169686	-0.7566299	-0.08785464	-0.3531137	-1.3824332	7.605031	6.0351233	Walking_Read
14:48:39.421	-1.611347	8.219545	5.6169686	-0.7566299	-0.08785464	-0.3531137	-1.3824332	7.605031	6.0351233	Walking_Read
14:48:39.444	-1.611347	8.219545	5.6169686	-0.7566299	-0.08785464	-0.3531137	-1.3824332	7.605031	6.0351233	Walking_Read
14:48:39.467	-1.611347	8.219545	5.6169686	-0.7566299	-0.08785464	-0.3531137	-1.3824332	7.605031	6.0351233	Walking_Read
14:48:39.491	-1.611347	8.219545	5.6169686	-0.7566299	-0.08785464	-0.3531137	-1.3824332	7.605031	6.0351233	Walking_Read
14:48:39.513	-1.611347	8.219545	5.6169686	-0.7566299	-0.08785464	-0.3531137	-1.3824332	7.605031	6.0351233	Walking_Read
14:48:39.537	-1.611347	8.219545	5.6169686	-0.7566299	-0.08785464	-0.3531137	-1.3824332	7.605031	6.0351233	Walking_Read
14:48:39.559	-2.248224	5.0064287	6.735095	-0.70409554	0.13205685	0.060442064	-1.7137747	6.9759936	6.6759906	Walking_Read
14:48:39.581	-2.248224	5.0064287	6.735095	-0.70409554	0.13205685	0.060442064	-1.7137747	6.9759936	6.6759906	Walking_Read
14:48:39.603	-2.248224	5.0064287	6.735095	-0.70409554	0.13205685	0.060442064	-1.7137747	6.9759936	6.6759906	Walking_Read
14:48:39.624	-2.248224	5.0064287	6.735095	-0.70409554	0.13205685	0.060442064	-1.7137747	6.9759936	6.6759906	Walking_Read
14:48:39.646	-2.248224	5.0064287	6.735095	-0.70409554	0.13205685	0.060442064	-1.7137747	6.9759936	6.6759906	Walking_Read
14:48:39.667	-2.248224	5.0064287	6.735095	-0.70409554	0.13205685	0.060442064	-1.7137747	6.9759936	6.6759906	Walking_Read
14:48:39.689	-2.248224	5.0064287	6.735095	-0.70409554	0.13205685	0.060442064	-1.7137747	6.9759936	6.6759906	Walking_Read
14:48:39.712	-2.248224	5.0064287	6.735095	-0.70409554	0.13205685	0.060442064	-1.7137747	6.9759936	6.6759906	Walking_Read
14:48:39.734	-1.0175668	7.434223	6.6776323	-0.30581138	-0.25767517	-0.089830786	-1.5161637	6.3510995	7.3167715	Walking_Read
14:48:39.758	-1.0175668	7.434223	6.6776323	-0.30581138	-0.25767517	-0.089830786	-1.5161637	6.3510995	7.3167715	Walking_Read
14:48:39.781	-1.0175668	7.434223	6.6776323	-0.30581138	-0.25767517	-0.089830786	-1.5161637	6.3510995	7.3167715	Walking_Read
14:48:39.804	-1.0175668	7.434223	6.6776323	-0.30581138	-0.25767517	-0.089830786	-1.5161637	6.3510995	7.3167715	Walking_Read
14:48:39.826	-1.0175668	7.434223	6.6776323	-0.30581138	-0.25767517	-0.089830786	-1.5161637	6.3510995	7.3167715	Walking_Read
14:48:39.850	-1.0175668	7.434223	6.6776323	-0.30581138	-0.25767517	-0.089830786	-1.5161637	6.3510995	7.3167715	Walking_Read
14:48:39.873	-1.0175668	7.434223	6.6776323	-0.30581138	-0.25767517	-0.089830786	-1.5161637	6.3510995	7.3167715	Walking_Read
14:48:39.896	-1.0175668	7.434223	6.6776323	-0.30581138	-0.25767517	-0.089830786	-1.5161637	6.3510995	7.3167715	Walking_Read
14:48:39.919	-4.252232	6.1317377	8.870789	-0.1573711	-0.020659462	-0.09227425	-2.2534244	6.050993	7.3809114	Walking_Read
14:48:39.941	-4.252232	6.1317377	8.870789	-0.1573711	-0.020659462	-0.09227425	-2.2534244	6.050993	7.3809114	Walking_Read
14:48:39.964	-4.252232	6.1317377	8.870789	-0.1573711	-0.020659462	-0.09227425	-2.2534244	6.050993	7.3809114	Walking_Read
14:48:39.988	-4.252232	6.1317377	8.870789	-0.1573711	-0.020659462	-0.09227425	-2.2534244	6.050993	7.3809114	Walking_Read
14:48:40.010	-4.252232	6.1317377	8.870789	-0.1573711	-0.020659462	-0.09227425	-2.2534244	6.050993	7.3809114	Walking_Read
14:48:40.032	-4.252232	6.1317377	8.870789	-0.1573711	-0.020659462	-0.09227425	-2.2534244	6.050993	7.3809114	Walking_Read
14:48:40.054	-4.252232	6.1317377	8.870789	-0.1573711	-0.020659462	-0.09227425	-2.2534244	6.050993	7.3809114	Walking_Read
14:48:40.075	-4.252232	6.1317377	8.870789	-0.1573711	-0.020659462	-0.09227425	-2.2534244	6.050993	7.3809114	Walking_Read
14:48:40.098	0.845179	3.2011454	9.210775	0.8047416	-0.7805758	0.003631594	-1.294862	6.0005736	7.6476655	Walking_Read
14:48:40.121	0.845179	3.2011454	9.210775	0.8047416	-0.7805758	0.003631594	-1.294862	6.0005736	7.6476655	Walking_Read
14:48:40.143	0.845179	3.2011454	9.210775	0.8047416	-0.7805758	0.003631594	-1.294862	6.0005736	7.6476655	Walking_Read
14:48:40.166	0.845179	3.2011454	9.210775	0.8047416	-0.7805758	0.003631594	-1.294862	6.0005736	7.6476655	Walking_Read
14:48:40.188	0.845179	3.2011454	9.210775	0.8047416	-0.7805758	0.003631594	-1.294862	6.0005736	7.6476655	Walking_Read
14:48:40.210	0.845179	3.2011454	9.210775	0.8047416	-0.7805758	0.003631594	-1.294862	6.0005736	7.6476655	Walking_Read
14:48:40.232	0.845179	3.2011454	9.210775	0.8047416	-0.7805758	0.003631594	-1.294862	6.0005736	7.6476655	Walking_Read
14:48:40.253	0.845179	3.2011454	9.210775	0.8047416	-0.7805758	0.003631594	-1.294862	6.0005736	7.6476655	Walking_Read
14:48:40.274	-2.7222905	4.575459	4.7765784	-0.73463875	-0.08357858	-0.79843444	-0.54405296	6.0578885	7.692618	Walking_Read
14:48:40.295	-2.7222905	4.575459	4.7765784	-0.73463875	-0.08357858	-0.79843444	-0.54405296	6.0578885	7.692618	Walking_Read
14:48:40.317	-2.7222905	4.575459	4.7765784	-0.73463875	-0.08357858	-0.79843444	-0.54405296	6.0578885	7.692618	Walking_Read
14:48:40.338	-2.7222905	4.575459	4.7765784	-0.73463875	-0.08357858	-0.79843444	-0.54405296	6.0578885	7.692618	Walking_Read
14:48:40.361	-2.7222905	4.575459	4.7765784	-0.73463875	-0.08357858	-0.79843444	-0.54405296	6.0578885	7.692618	Walking_Read
14:48:40.384	-2.7222905	4.575459	4.7765784	-0.73463875	-0.08357858	-0.79843444	-0.54405296	6.0578885	7.692618	Walking_Read
14:48:40.407	-2.7222905	4.575459	4.7765784	-0.73463875	-0.08357858	-0.79843444	-0.54405296	6.0578885	7.692618	Walking_Read
14:48:40.430	-2.7222905	4.575459	4.7765784	-0.73463875	-0.08357858	-0.79843444	-0.54405296	6.0578885	7.692618	Walking_Read
14:48:40.453	-3.0694604	6.308914	10.041589	-0.56726164	-0.49591264	0.17284127	-1.2673749	5.112353	8.27212	Walking_Read
14:48:40.477	-3.0694604	6.308914	10.041589	-0.56726164	-0.49591264	0.17284127	-1.2673749	5.112353	8.27212	Walking_Read
14:48:40.500	-3.0694604	6.308914	10.041589	-0.56726164	-0.49591264	0.17284127	-1.2673749	5.112353	8.27212	Walking_Read
14:48:40.523	-3.0694604	6.308914	10.041589	-0.56726164	-0.49591264	0.17284127	-1.2673749	5.112353	8.27212	Walking_Read
14:48:40.545	-3.0694604	6.308914	10.041589	-0.56726164	-0.49591264	0.17284127	-1.2673749	5.112353	8.27212	Walking_Read
14:48:40.567	-3.0694604	6.308914	10.041589	-0.56726164	-0.49591264	0.17284127	-1.2673749	5.112353	8.27212	Walking_Read
14:48:40.590	-3.0694604	6.308914	10.041589	-0.56726164	-0.49591264	0.17284127	-1.2673749	5.112353	8.27212	Walking_Read
14:48:40.613	-3.0694604	6.308914	10.041589	-0.56726164	-0.49591264	0.17284127	-1.2673749	5.112353	8.27212	Walking_Read
14:48:40.637	-1.3791022	7.491686	10.668888	0.3569774	0.25056472	0.85151255	-0.2646349	5.4293146	8.162285	Walking_Read
14:48:40.661	-1.3791022	7.491686	10.668888	0.3569774	0.25056472	0.85151255	-0.2646349	5.4293146	8.162285	Walking_Read
14:48:40.684	-1.3791022	7.491686	10.668888	0.3569774	0.25056472	0.85151255	-0.2646349	5.4293146	8.162285	Walking_Read
14:48:40.706	-1.3791022	7.491686	10.668888	0.3569774	0.25056472	0.85151255	-0.2646349	5.4293146	8.162285	Walking_Read
14:48:40.729	-1.3791022	7.491686	10.668888	0.3569774	0.25056472	0.85151255	-0.2646349	5.4293146	8.162285	Walking_Read
14:48:40.752	-1.3791022	7.491686	10.668888	0.3569774	0.25056472	0.85151255	-0.2646349	5.4293146	8.162285	Walking_Read
14:48:40.776	-1.3791022	7.491686	10.668888	0.3569774	0.25056472	0.85151255	-0.2646349	5.4293146	8.162285	Walking_Read
14:48:40.799	-1.3791022	7.491686	10.668888	0.3569774	0.25056472	0.85151255	-0.2646349	5.4293146	8.162285	Walking_Read
14:48:40.822	-0.43336374	5.31529	7.7071705	0.7210531	0.05630956	1.2113122	-0.6094551	6.031485	7.708442	Walking_Read
14:48:40.845	-0.43336374	5.31529	7.7071705	0.7210531	0.05630956	1.2113122	-0.6094551	6.031485	7.708442	Walking_Read
14:48:40.868	-0.43336374	5.31529	7.7071705	0.7210531	0.05630956	1.2113122	-0.6094551	6.031485	7.708442	Walking_Read
14:48:40.891	-0.43336374	5.31529	7.7071705	0.7210531	0.05630956	1.2113122	-0.6094551	6.031485	7.708442	Walking_Read
14:48:40.914	-0.43336374	5.31529	7.7071705	0.7210531	0.05630956	1.2113122	-0.6094551	6.031485	7.708442	Walking_Read
14:48:40.938	-0.43336374	5.31529	7.7071705	0.7210531	0.05630956	1.2113122	-0.6094551	6.031485	7.708442	Walking_Read
14:48:40.960	-0.43336374	5.31529	7.7071705	0.7210531	0.05630956	1.2113122	-0.6094551	6.031485	7.708442	Walking_Read
14:48:40.982	1.5586729	4.573065	8.0687065	1.1242241	0.11312003	0.35365736	0.14457041	6.6369395	7.218069	Walking_Read
14:48:41.004	1.5586729	4.573065	8.0687065	1.1242241	0.11312003	0.35365736	0.14457041	6.6369395	7.218069	Walking_Read
14:48:41.026	1.5586729	4.573065	8.0687065	1.1242241	0.11312003	0.35365736	0.14457041	6.6369395	7.218069	Walking_Read
14:48:41.048	1.5586729	4.573065	8.0687065	1.1242241	0.11312003	0.35365736	0.14457041	6.6369395	7.218069	Walking_Read
14:48:41.071	1.5586729	4.573065	8.0687065	1.1242241	0.11312003	0.35365736	0.14457041	6.6369395	7.218069	Walking_Read
14:48:41.093	1.5586729	4.573065	8.0687065	1.1242241	0.11312003	0.35365736	0.14457041	6.6369395	7.218069	Walking_Read
14:48:41.117	1.5586729	4.573065	8.0687065	1.1242241	0.11312003	0.35365736	0.14457041	6.6369395	7.218069	Walking_Read
14:48:41.140	1.5586729	4.573065	8.0687065	1.1242241	0.11312003	0.35365736	0.14457041	6.6369395	7.218069	Walking_Read
14:48:41.163	-0.5818088	7.802942	3.4286015	-0.06635218	0.552943	-0.13320222	-0.18075186	7.628564	6.159759	Walking_Read
14:48:41.186	-0.5818088	7.802942	3.4286015	-0.06635218	0.552943	-0.13320222	-0.18075186	7.628564	6.159759	Walking_Read
14:48:41.209	-0.5818088	7.802942	3.4286015	-0.06635218	0.552943	-0.13320222	-0.18075186	7.628564	6.159759	Walking_Read
14:48:41.233	-0.5818088	7.802942	3.4286015	-0.06635218	0.552943	-0.13320222	-0.18075186	7.628564	6.159759	Walking_Read
14:48:41.255	-0.5818088	7.802942	3.4286015	-0.06635218	0.552943	-0.13320222	-0.18075186	7.628564	6.159759	Walking_Read
14:48:41.278	-0.5818088	7.802942	3.4286015	-0.06635218	0.552943	-0.13320222	-0.18075186	7.628564	6.159759	Walking_Read
14:48:41.301	-0.5818088	7.802942	3.4286015	-0.06635218	0.552943	-0.13320222	-0.18075186	7.628564	6.159759	Walking_Read
14:48:41.324	-0.5818088	7.802942	3.4286015	-0.06635218	0.552943	-0.13320222	-0.18075186	7.628564	6.159759	Walking_Read
14:48:41.348	0.35435268	6.124555	6.062304	-0.037641518	0.06730513	-0.31035316	-0.35361463	7.2153473	6.632046	Walking_Read
14:48:41.371	0.35435268	6.124555	6.062304	-0.037641518	0.06730513	-0.31035316	-0.35361463	7.2153473	6.632046	Walking_Read
14:48:41.394	0.35435268	6.124555	6.062304	-0.037641518	0.06730513	-0.31035316	-0.35361463	7.2153473	6.632046	Walking_Read
14:48:41.417	0.35435268	6.124555	6.062304	-0.037641518	0.06730513	-0.31035316	-0.35361463	7.2153473	6.632046	Walking_Read
14:48:41.440	0.35435268	6.124555	6.062304	-0.037641518	0.06730513	-0.31035316	-0.35361463	7.2153473	6.632046	Walking_Read
14:48:41.464	0.35435268	6.124555	6.062304	-0.037641518	0.06730513	-0.31035316	-0.35361463	7.2153473	6.632046	Walking_Read
14:48:41.487	0.35435268	6.124555	6.062304	-0.037641518	0.06730513	-0.31035316	-0.35361463	7.2153473	6.632046	Walking_Read
14:48:41.510	0.35435268	6.124555	6.062304	-0.037641518	0.06730513	-0.31035316	-0.35361463	7.2153473	6.632046	Walking_Read
14:48:41.534	-0.14605077	6.8452315	7.7478733	-0.8543683	-0.12572828	0.12824811	-0.23045981	6.557573	7.288036	Walking_Read
14:48:41.557	-0.14605077	6.8452315	7.7478733	-0.8543683	-0.12572828	0.12824811	-0.23045981	6.557573	7.288036	Walking_Read
14:48:41.581	-0.14605077	6.8452315	7.7478733	-0.8543683	-0.12572828	0.12824811	-0.23045981	6.557573	7.288036	Walking_Read
14:48:41.604	-0.14605077	6.8452315	7.7478733	-0.8543683	-0.12572828	0.12824811	-0.23045981	6.557573	7.288036	Walking_Read
14:48:41.627	-0.14605077	6.8452315	7.7478733	-0.8543683	-0.12572828	0.12824811	-0.23045981	6.557573	7.288036	Walking_Read
14:48:41.650	-0.14605077	6.8452315	7.7478733	-0.8543683	-0.12572828	0.12824811	-0.23045981	6.557573	7.288036	Walking_Read
14:48:41.673	-0.14605077	6.8452315	7.7478733	-0.8543683	-0.12572828	0.12824811	-0.23045981	6.557573	7.288036	Walking_Read
14:48:41.696	-0.14605077	6.8452315	7.7478733	-0.8543683	-0.12572828	0.12824811	-0.23045981	6.557573	7.288036	Walking_Read
14:48:41.721	0.0023942748	7.099025	7.3240867	0.040549237	0.111898296	-0.101437226	0.1189457	6.482913	7.357174	Walking_Read
14:48:41.744	0.0023942748	7.099025	7.3240867	0.040549237	0.111898296	-0.101437226	0.1189457	6.482913	7.357174	Walking_Read
14:48:41.767	0.0023942748	7.099025	7.3240867	0.040549237	0.111898296	-0.101437226	0.1189457	6.482913	7.357174	Walking_Read
14:48:41.789	0.0023942748	7.099025	7.3240867	0.040549237	0.111898296	-0.101437226	0.1189457	6.482913	7.357174	Walking_Read
14:48:41.813	0.0023942748	7.099025	7.3240867	0.040549237	0.111898296	-0.101437226	0.1189457	6.482913	7.357174	Walking_Read
14:48:41.835	0.0023942748	7.099025	7.3240867	0.040549237	0.111898296	-0.101437226	0.1189457	6.482913	7.357174	Walking_Read
14:48:41.859	0.0023942748	7.099025	7.3240867	0.040549237	0.111898296	-0.101437226	0.1189457	6.482913	7.357174	Walking_Read
14:48:41.881	0.30646718	9.143736	5.97611	-0.2911506	0.0049968776	0.21376924	-0.2404125	6.820402	7.042349	Walking_Read
14:48:41.904	0.30646718	9.143736	5.97611	-0.2911506	0.0049968776	0.21376924	-0.2404125	6.820402	7.042349	Walking_Read
14:48:41.928	0.30646718	9.143736	5.97611	-0.2911506	0.0049968776	0.21376924	-0.2404125	6.820402	7.042349	Walking_Read
14:48:41.951	0.30646718	9.143736	5.97611	-0.2911506	0.0049968776	0.21376924	-0.2404125	6.820402	7.042349	Walking_Read
14:48:41.974	0.30646718	9.143736	5.97611	-0.2911506	0.0049968776	0.21376924	-0.2404125	6.820402	7.042349	Walking_Read
14:48:41.996	0.30646718	9.143736	5.97611	-0.2911506	0.0049968776	0.21376924	-0.2404125	6.820402	7.042349	Walking_Read
14:48:42.019	0.30646718	9.143736	5.97611	-0.2911506	0.0049968776	0.21376924	-0.2404125	6.820402	7.042349	Walking_Read
14:48:42.042	0.30646718	9.143736	5.97611	-0.2911506	0.0049968776	0.21376924	-0.2404125	6.820402	7.042349	Walking_Read
14:48:42.065	-1.647261	7.8915296	6.969734	0.22014362	-1.038361	0.24553423	0.036976114	6.8598547	7.0079474	Walking_Read
14:48:42.088	-1.647261	7.8915296	6.969734	0.22014362	-1.038361	0.24553423	0.036976114	6.8598547	7.0079474	Walking_Read
14:48:42.111	-1.647261	7.8915296	6.969734	0.22014362	-1.038361	0.24553423	0.036976114	6.8598547	7.0079474	Walking_Read
14:48:42.134	-1.647261	7.8915296	6.969734	0.22014362	-1.038361	0.24553423	0.036976114	6.8598547	7.0079474	Walking_Read
14:48:42.157	-1.647261	7.8915296	6.969734	0.22014362	-1.038361	0.24553423	0.036976114	6.8598547	7.0079474	Walking_Read
14:48:42.180	-1.647261	7.8915296	6.969734	0.22014362	-1.038361	0.24553423	0.036976114	6.8598547	7.0079474	Walking_Read
14:48:42.204	-1.647261	7.8915296	6.969734	0.22014362	-1.038361	0.24553423	0.036976114	6.8598547	7.0079474	Walking_Read
14:48:42.228	-1.647261	7.8915296	6.969734	0.22014362	-1.038361	0.24553423	0.036976114	6.8598547	7.0079474	Walking_Read
14:48:42.250	0.6751855	4.8819265	4.35758	0.399738	-0.002333505	-0.06783964	0.04194261	7.2360916	6.6187234	Walking_Read
14:48:42.274	0.6751855	4.8819265	4.35758	0.399738	-0.002333505	-0.06783964	0.04194261	7.2360916	6.6187234	Walking_Read
14:48:42.297	0.6751855	4.8819265	4.35758	0.399738	-0.002333505	-0.06783964	0.04194261	7.2360916	6.6187234	Walking_Read
14:48:42.320	0.6751855	4.8819265	4.35758	0.399738	-0.002333505	-0.06783964	0.04194261	7.2360916	6.6187234	Walking_Read
14:48:42.343	0.6751855	4.8819265	4.35758	0.399738	-0.002333505	-0.06783964	0.04194261	7.2360916	6.6187234	Walking_Read
14:48:42.366	0.6751855	4.8819265	4.35758	0.399738	-0.002333505	-0.06783964	0.04194261	7.2360916	6.6187234	Walking_Read
14:48:42.390	0.6751855	4.8819265	4.35758	0.399738	-0.002333505	-0.06783964	0.04194261	7.2360916	6.6187234	Walking_Read
14:48:42.413	0.6751855	4.8819265	4.35758	0.399738	-0.002333505	-0.06783964	0.04194261	7.2360916	6.6187234	Walking_Read
14:48:42.436	0.15323359	8.310528	5.856396	-0.20440774	0.18153693	-0.19673221	-0.20160826	7.4462194	6.378361	Walking_Read
14:48:42.459	0.15323359	8.310528	5.856396	-0.20440774	0.18153693	-0.19673221	-0.20160826	7.4462194	6.378361	Walking_Read
14:48:42.482	0.15323359	8.310528	5.856396	-0.20440774	0.18153693	-0.19673221	-0.20160826	7.4462194	6.378361	Walking_Read
14:48:42.505	0.15323359	8.310528	5.856396	-0.20440774	0.18153693	-0.19673221	-0.20160826	7.4462194	6.378361	Walking_Read
14:48:42.526	0.15323359	8.310528	5.856396	-0.20440774	0.18153693	-0.19673221	-0.20160826	7.4462194	6.378361	Walking_Read
14:48:42.548	0.15323359	8.310528	5.856396	-0.20440774	0.18153693	-0.19673221	-0.20160826	7.4462194	6.378361	Walking_Read
14:48:42.570	0.15323359	8.310528	5.856396	-0.20440774	0.18153693	-0.19673221	-0.20160826	7.4462194	6.378361	Walking_Read
14:48:42.593	0.15323359	8.310528	5.856396	-0.20440774	0.18153693	-0.19673221	-0.20160826	7.4462194	6.378361	Walking_Read
14:48:42.616	0.600963	6.3927135	6.8260775	-0.4951796	0.099070124	-0.4166437	-0.35718936	7.42208	6.3996415	Walking_Read
14:48:42.639	0.600963	6.3927135	6.8260775	-0.4951796	0.099070124	-0.4166437	-0.35718936	7.42208	6.3996415	Walking_Read
14:48:42.661	0.600963	6.3927135	6.8260775	-0.4951796	0.099070124	-0.4166437	-0.35718936	7.42208	6.3996415	Walking_Read
14:48:42.683	0.600963	6.3927135	6.8260775	-0.4951796	0.099070124	-0.4166437	-0.35718936	7.42208	6.3996415	Walking_Read
14:48:42.706	0.600963	6.3927135	6.8260775	-0.4951796	0.099070124	-0.4166437	-0.35718936	7.42208	6.3996415	Walking_Read
14:48:42.730	0.600963	6.3927135	6.8260775	-0.4951796	0.099070124	-0.4166437	-0.35718936	7.42208	6.3996415	Walking_Read
14:48:42.753	0.600963	6.3927135	6.8260775	-0.4951796	0.099070124	-0.4166437	-0.35718936	7.42208	6.3996415	Walking_Read
14:48:42.776	0.600963	6.3927135	6.8260775	-0.4951796	0.099070124	-0.4166437	-0.35718936	7.42208	6.3996415	Walking_Read
14:48:42.800	1.2162915	6.5746784	7.7167478	-0.48662746	-0.14222164	-0.039128974	0.25420758	6.9016676	6.9622297	Walking_Read
14:48:42.823	1.2162915	6.5746784	7.7167478	-0.48662746	-0.14222164	-0.039128974	0.25420758	6.9016676	6.9622297	Walking_Read
14:48:42.846	1.2162915	6.5746784	7.7167478	-0.48662746	-0.14222164	-0.039128974	0.25420758	6.9016676	6.9622297	Walking_Read
14:48:42.870	1.2162915	6.5746784	7.7167478	-0.48662746	-0.14222164	-0.039128974	0.25420758	6.9016676	6.9622297	Walking_Read
14:48:42.893	1.2162915	6.5746784	7.7167478	-0.48662746	-0.14222164	-0.039128974	0.25420758	6.9016676	6.9622297	Walking_Read
14:48:42.916	1.2162915	6.5746784	7.7167478	-0.48662746	-0.14222164	-0.039128974	0.25420758	6.9016676	6.9622297	Walking_Read
14:48:42.939	1.2162915	6.5746784	7.7167478	-0.48662746	-0.14222164	-0.039128974	0.25420758	6.9016676	6.9622297	Walking_Read
14:48:42.962	-0.22027329	6.100612	5.5738716	-0.032754593	-0.056089647	-0.18879095	0.2518758	6.7242436	7.133821	Walking_Read
14:48:42.985	-0.22027329	6.100612	5.5738716	-0.032754593	-0.056089647	-0.18879095	0.2518758	6.7242436	7.133821	Walking_Read
14:48:43.008	-0.22027329	6.100612	5.5738716	-0.032754593	-0.056089647	-0.18879095	0.2518758	6.7242436	7.133821	Walking_Read
14:48:43.031	-0.22027329	6.100612	5.5738716	-0.032754593	-0.056089647	-0.18879095	0.2518758	6.7242436	7.133821	Walking_Read
14:48:43.054	-0.22027329	6.100612	5.5738716	-0.032754593	-0.056089647	-0.18879095	0.2518758	6.7242436	7.133821	Walking_Read
14:48:43.078	-0.22027329	6.100612	5.5738716	-0.032754593	-0.056089647	-0.18879095	0.2518758	6.7242436	7.133821	Walking_Read
14:48:43.101	-0.22027329	6.100612	5.5738716	-0.032754593	-0.056089647	-0.18879095	0.2518758	6.7242436	7.133821	Walking_Read
14:48:43.124	-0.22027329	6.100612	5.5738716	-0.032754593	-0.056089647	-0.18879095	0.2518758	6.7242436	7.133821	Walking_Read
14:48:43.147	1.3647367	5.480495	7.0176196	-0.43103874	-0.01577254	0.13496763	0.61971986	6.211428	7.5633626	Walking_Read
14:48:43.170	1.3647367	5.480495	7.0176196	-0.43103874	-0.01577254	0.13496763	0.61971986	6.211428	7.5633626	Walking_Read
14:48:43.192	1.3647367	5.480495	7.0176196	-0.43103874	-0.01577254	0.13496763	0.61971986	6.211428	7.5633626	Walking_Read
14:48:43.214	1.3647367	5.480495	7.0176196	-0.43103874	-0.01577254	0.13496763	0.61971986	6.211428	7.5633626	Walking_Read
14:48:43.237	1.3647367	5.480495	7.0176196	-0.43103874	-0.01577254	0.13496763	0.61971986	6.211428	7.5633626	Walking_Read
14:48:43.260	1.3647367	5.480495	7.0176196	-0.43103874	-0.01577254	0.13496763	0.61971986	6.211428	7.5633626	Walking_Read
14:48:43.282	1.3647367	5.480495	7.0176196	-0.43103874	-0.01577254	0.13496763	0.61971986	6.211428	7.5633626	Walking_Read
14:48:43.306	1.3647367	5.480495	7.0176196	-0.43103874	-0.01577254	0.13496763	0.61971986	6.211428	7.5633626	Walking_Read
14:48:43.328	-0.90503585	5.7725964	6.596227	0.14561805	0.20658241	-0.27370122	0.30619392	4.9008203	8.488732	Walking_Read
14:48:43.351	-0.90503585	5.7725964	6.596227	0.14561805	0.20658241	-0.27370122	0.30619392	4.9008203	8.488732	Walking_Read
14:48:43.374	-0.90503585	5.7725964	6.596227	0.14561805	0.20658241	-0.27370122	0.30619392	4.9008203	8.488732	Walking_Read
14:48:43.396	-0.90503585	5.7725964	6.596227	0.14561805	0.20658241	-0.27370122	0.30619392	4.9008203	8.488732	Walking_Read
14:48:43.420	-0.90503585	5.7725964	6.596227	0.14561805	0.20658241	-0.27370122	0.30619392	4.9008203	8.488732	Walking_Read
14:48:43.443	-0.90503585	5.7725964	6.596227	0.14561805	0.20658241	-0.27370122	0.30619392	4.9008203	8.488732	Walking_Read
14:48:43.466	-0.90503585	5.7725964	6.596227	0.14561805	0.20658241	-0.27370122	0.30619392	4.9008203	8.488732	Walking_Read
14:48:43.488	-0.90503585	5.7725964	6.596227	0.14561805	0.20658241	-0.27370122	0.30619392	4.9008203	8.488732	Walking_Read
14:48:43.510	-0.05985687	3.3400133	8.937828	0.89331716	-0.28882933	0.24919942	-0.22559221	3.5024838	9.157079	Walking_Read
14:48:43.533	-0.05985687	3.3400133	8.937828	0.89331716	-0.28882933	0.24919942	-0.22559221	3.5024838	9.157079	Walking_Read
14:48:43.556	-0.05985687	3.3400133	8.937828	0.89331716	-0.28882933	0.24919942	-0.22559221	3.5024838	9.157079	Walking_Read
14:48:43.579	-0.05985687	3.3400133	8.937828	0.89331716	-0.28882933	0.24919942	-0.22559221	3.5024838	9.157079	Walking_Read
14:48:43.602	-0.05985687	3.3400133	8.937828	0.89331716	-0.28882933	0.24919942	-0.22559221	3.5024838	9.157079	Walking_Read
14:48:43.625	-0.05985687	3.3400133	8.937828	0.89331716	-0.28882933	0.24919942	-0.22559221	3.5024838	9.157079	Walking_Read
14:48:43.649	-0.05985687	3.3400133	8.937828	0.89331716	-0.28882933	0.24919942	-0.22559221	3.5024838	9.157079	Walking_Read
14:48:43.671	-0.05985687	3.3400133	8.937828	0.89331716	-0.28882933	0.24919942	-0.22559221	3.5024838	9.157079	Walking_Read
14:48:43.695	0.18435916	3.799714	9.967366	-0.27282465	-0.78973883	-0.9761963	0.44744185	4.3019032	8.801352	Walking_Read
14:48:43.718	0.18435916	3.799714	9.967366	-0.27282465	-0.78973883	-0.9761963	0.44744185	4.3019032	8.801352	Walking_Read
14:48:43.741	0.18435916	3.799714	9.967366	-0.27282465	-0.78973883	-0.9761963	0.44744185	4.3019032	8.801352	Walking_Read
14:48:43.765	0.18435916	3.799714	9.967366	-0.27282465	-0.78973883	-0.9761963	0.44744185	4.3019032	8.801352	Walking_Read
14:48:43.788	0.18435916	3.799714	9.967366	-0.27282465	-0.78973883	-0.9761963	0.44744185	4.3019032	8.801352	Walking_Read
14:48:43.811	0.18435916	3.799714	9.967366	-0.27282465	-0.78973883	-0.9761963	0.44744185	4.3019032	8.801352	Walking_Read
14:48:43.834	0.18435916	3.799714	9.967366	-0.27282465	-0.78973883	-0.9761963	0.44744185	4.3019032	8.801352	Walking_Read
14:48:43.857	0.18435916	3.799714	9.967366	-0.27282465	-0.78973883	-0.9761963	0.44744185	4.3019032	8.801352	Walking_Read
14:48:43.882	0.28970724	2.0973847	12.093482	-0.33146772	-0.6364116	-0.88151217	-0.1374504	4.1535	8.882562	Walking_Read
14:48:43.905	0.28970724	2.0973847	12.093482	-0.33146772	-0.6364116	-0.88151217	-0.1374504	4.1535	8.882562	Walking_Read
14:48:43.928	0.28970724	2.0973847	12.093482	-0.33146772	-0.6364116	-0.88151217	-0.1374504	4.1535	8.882562	Walking_Read
14:48:43.951	0.28970724	2.0973847	12.093482	-0.33146772	-0.6364116	-0.88151217	-0.1374504	4.1535	8.882562	Walking_Read
14:48:43.974	0.28970724	2.0973847	12.093482	-0.33146772	-0.6364116	-0.88151217	-0.1374504	4.1535	8.882562	Walking_Read
14:48:43.998	0.28970724	2.0973847	12.093482	-0.33146772	-0.6364116	-0.88151217	-0.1374504	4.1535	8.882562	Walking_Read
14:48:44.021	0.28970724	2.0973847	12.093482	-0.33146772	-0.6364116	-0.88151217	-0.1374504	4.1535	8.882562	Walking_Read
14:48:44.043	1.1277034	3.1293173	6.4860907	0.30749735	-0.15627155	-0.59318376	0.3290149	4.645894	8.630052	Walking_Read
14:48:44.065	1.1277034	3.1293173	6.4860907	0.30749735	-0.15627155	-0.59318376	0.3290149	4.645894	8.630052	Walking_Read
14:48:44.088	1.1277034	3.1293173	6.4860907	0.30749735	-0.15627155	-0.59318376	0.3290149	4.645894	8.630052	Walking_Read
14:48:44.112	1.1277034	3.1293173	6.4860907	0.30749735	-0.15627155	-0.59318376	0.3290149	4.645894	8.630052	Walking_Read
14:48:44.136	1.1277034	3.1293173	6.4860907	0.30749735	-0.15627155	-0.59318376	0.3290149	4.645894	8.630052	Walking_Read
14:48:44.159	1.1277034	3.1293173	6.4860907	0.30749735	-0.15627155	-0.59318376	0.3290149	4.645894	8.630052	Walking_Read
14:48:44.182	1.1277034	3.1293173	6.4860907	0.30749735	-0.15627155	-0.59318376	0.3290149	4.645894	8.630052	Walking_Read
14:48:44.205	1.1277034	3.1293173	6.4860907	0.30749735	-0.15627155	-0.59318376	0.3290149	4.645894	8.630052	Walking_Read
14:48:44.229	1.7933118	5.5786605	8.930645	-0.52633375	-0.8520471	-0.51193863	0.87942487	4.612502	8.609402	Walking_Read
14:48:44.252	1.7933118	5.5786605	8.930645	-0.52633375	-0.8520471	-0.51193863	0.87942487	4.612502	8.609402	Walking_Read
14:48:44.274	1.7933118	5.5786605	8.930645	-0.52633375	-0.8520471	-0.51193863	0.87942487	4.612502	8.609402	Walking_Read
14:48:44.297	1.7933118	5.5786605	8.930645	-0.52633375	-0.8520471	-0.51193863	0.87942487	4.612502	8.609402	Walking_Read
14:48:44.320	1.7933118	5.5786605	8.930645	-0.52633375	-0.8520471	-0.51193863	0.87942487	4.612502	8.609402	Walking_Read
14:48:44.344	1.7933118	5.5786605	8.930645	-0.52633375	-0.8520471	-0.51193863	0.87942487	4.612502	8.609402	Walking_Read
14:48:44.367	1.7933118	5.5786605	8.930645	-0.52633375	-0.8520471	-0.51193863	0.87942487	4.612502	8.609402	Walking_Read
14:48:44.390	1.7933118	5.5786605	8.930645	-0.52633375	-0.8520471	-0.51193863	0.87942487	4.612502	8.609402	Walking_Read
14:48:44.414	-1.5826156	5.140508	10.43425	0.27512148	-0.18131702	-1.2608595	0.9778553	4.718684	8.54097	Walking_Read
14:48:44.437	-1.5826156	5.140508	10.43425	0.27512148	-0.18131702	-1.2608595	0.9778553	4.718684	8.54097	Walking_Read
14:48:44.461	-1.5826156	5.140508	10.43425	0.27512148	-0.18131702	-1.2608595	0.9778553	4.718684	8.54097	Walking_Read
14:48:44.484	-1.5826156	5.140508	10.43425	0.27512148	-0.18131702	-1.2608595	0.9778553	4.718684	8.54097	Walking_Read
14:48:44.507	-1.5826156	5.140508	10.43425	0.27512148	-0.18131702	-1.2608595	0.9778553	4.718684	8.54097	Walking_Read
14:48:44.530	-1.5826156	5.140508	10.43425	0.27512148	-0.18131702	-1.2608595	0.9778553	4.718684	8.54097	Walking_Read
14:48:44.553	-1.5826156	5.140508	10.43425	0.27512148	-0.18131702	-1.2608595	0.9778553	4.718684	8.54097	Walking_Read
14:48:44.576	-1.5826156	5.140508	10.43425	0.27512148	-0.18131702	-1.2608595	0.9778553	4.718684	8.54097	Walking_Read
14:48:44.599	-2.3775148	4.000833	6.754249	1.8926927	0.37151602	0.6480944	-0.24577947	5.3718376	8.200809	Walking_Read
14:48:44.622	-2.3775148	4.000833	6.754249	1.8926927	0.37151602	0.6480944	-0.24577947	5.3718376	8.200809	Walking_Read
14:48:44.645	-2.3775148	4.000833	6.754249	1.8926927	0.37151602	0.6480944	-0.24577947	5.3718376	8.200809	Walking_Read
14:48:44.668	-2.3775148	4.000833	6.754249	1.8926927	0.37151602	0.6480944	-0.24577947	5.3718376	8.200809	Walking_Read
14:48:44.691	-2.3775148	4.000833	6.754249	1.8926927	0.37151602	0.6480944	-0.24577947	5.3718376	8.200809	Walking_Read
14:48:44.714	-2.3775148	4.000833	6.754249	1.8926927	0.37151602	0.6480944	-0.24577947	5.3718376	8.200809	Walking_Read
14:48:44.736	-2.3775148	4.000833	6.754249	1.8926927	0.37151602	0.6480944	-0.24577947	5.3718376	8.200809	Walking_Read
14:48:44.759	-2.3775148	4.000833	6.754249	0.14012027	0.2102476	1.1386193	-0.27594724	5.5621705	8.071954	Walking_Read
14:48:44.781	0.71588814	4.7885494	9.77343	0.14012027	0.2102476	1.1386193	-0.27594724	5.5621705	8.071954	Walking_Read
14:48:44.805	0.71588814	4.7885494	9.77343	0.14012027	0.2102476	1.1386193	-0.27594724	5.5621705	8.071954	Walking_Read
14:48:44.828	0.71588814	4.7885494	9.77343	0.14012027	0.2102476	1.1386193	-0.27594724	5.5621705	8.071954	Walking_Read
14:48:44.851	0.71588814	4.7885494	9.77343	0.14012027	0.2102476	1.1386193	-0.27594724	5.5621705	8.071954	Walking_Read
14:48:44.874	0.71588814	4.7885494	9.77343	0.14012027	0.2102476	1.1386193	-0.27594724	5.5621705	8.071954	Walking_Read
14:48:44.897	0.71588814	4.7885494	9.77343	0.14012027	0.2102476	1.1386193	-0.27594724	5.5621705	8.071954	Walking_Read
14:48:44.921	0.71588814	4.7885494	9.77343	0.14012027	0.2102476	1.1386193	-0.27594724	5.5621705	8.071954	Walking_Read
14:48:44.943	-0.8786988	6.5459476	7.455772	0.8194024	-0.9284052	-0.30302277	0.72274584	6.4515133	7.350235	Walking_Read
14:48:44.966	-0.8786988	6.5459476	7.455772	0.8194024	-0.9284052	-0.30302277	0.72274584	6.4515133	7.350235	Walking_Read
14:48:44.991	-0.8786988	6.5459476	7.455772	0.8194024	-0.9284052	-0.30302277	0.72274584	6.4515133	7.350235	Walking_Read
14:48:45.014	-0.8786988	6.5459476	7.455772	0.8194024	-0.9284052	-0.30302277	0.72274584	6.4515133	7.350235	Walking_Read
14:48:45.037	-0.8786988	6.5459476	7.455772	0.8194024	-0.9284052	-0.30302277	0.72274584	6.4515133	7.350235	Walking_Read
14:48:45.059	-0.8786988	6.5459476	7.455772	0.8194024	-0.9284052	-0.30302277	0.72274584	6.4515133	7.350235	Walking_Read
14:48:45.080	-0.8786988	6.5459476	7.455772	0.8194024	-0.9284052	-0.30302277	0.72274584	6.4515133	7.350235	Walking_Read
14:48:45.102	-0.8786988	6.5459476	7.455772	0.8194024	-0.9284052	-0.30302277	0.72274584	6.4515133	7.350235	Walking_Read
14:48:45.124	0.9529214	7.190007	5.3368387	0.5103046	0.28416228	0.20582798	0.55825055	7.2342587	6.597278	Walking_Read
14:48:45.147	0.9529214	7.190007	5.3368387	0.5103046	0.28416228	0.20582798	0.55825055	7.2342587	6.597278	Walking_Read
14:48:45.170	0.9529214	7.190007	5.3368387	0.5103046	0.28416228	0.20582798	0.55825055	7.2342587	6.597278	Walking_Read
14:48:45.194	0.9529214	7.190007	5.3368387	0.5103046	0.28416228	0.20582798	0.55825055	7.2342587	6.597278	Walking_Read
14:48:45.217	0.9529214	7.190007	5.3368387	0.5103046	0.28416228	0.20582798	0.55825055	7.2342587	6.597278	Walking_Read
14:48:45.240	0.9529214	7.190007	5.3368387	0.5103046	0.28416228	0.20582798	0.55825055	7.2342587	6.597278	Walking_Read
14:48:45.264	0.9529214	7.190007	5.3368387	0.5103046	0.28416228	0.20582798	0.55825055	7.2342587	6.597278	Walking_Read
14:48:45.287	0.9529214	7.190007	5.3368387	0.5103046	0.28416228	0.20582798	0.55825055	7.2342587	6.597278	Walking_Read
14:48:45.310	2.3416007	7.0104365	6.0311785	-0.13904515	0.47658485	0.56623846	0.6451023	7.348615	6.461582	Walking_Read
14:48:45.333	2.3416007	7.0104365	6.0311785	-0.13904515	0.47658485	0.56623846	0.6451023	7.348615	6.461582	Walking_Read
14:48:45.356	2.3416007	7.0104365	6.0311785	-0.13904515	0.47658485	0.56623846	0.6451023	7.348615	6.461582	Walking_Read
14:48:45.380	2.3416007	7.0104365	6.0311785	-0.13904515	0.47658485	0.56623846	0.6451023	7.348615	6.461582	Walking_Read
14:48:45.403	2.3416007	7.0104365	6.0311785	-0.13904515	0.47658485	0.56623846	0.6451023	7.348615	6.461582	Walking_Read
14:48:45.425	2.3416007	7.0104365	6.0311785	-0.13904515	0.47658485	0.56623846	0.6451023	7.348615	6.461582	Walking_Read
14:48:45.449	2.3416007	7.0104365	6.0311785	-0.13904515	0.47658485	0.56623846	0.6451023	7.348615	6.461582	Walking_Read
14:48:45.471	2.3416007	7.0104365	6.0311785	-0.13904515	0.47658485	0.56623846	0.6451023	7.348615	6.461582	Walking_Read
14:48:45.495	1.4389591	7.2546525	4.6712303	0.20181766	0.4930782	0.414133	0.828632	7.326468	6.465799	Walking_Read
14:48:45.518	1.4389591	7.2546525	4.6712303	0.20181766	0.4930782	0.414133	0.828632	7.326468	6.465799	Walking_Read
14:48:45.541	1.4389591	7.2546525	4.6712303	0.20181766	0.4930782	0.414133	0.828632	7.326468	6.465799	Walking_Read
14:48:45.564	1.4389591	7.2546525	4.6712303	0.20181766	0.4930782	0.414133	0.828632	7.326468	6.465799	Walking_Read
14:48:45.588	1.4389591	7.2546525	4.6712303	0.20181766	0.4930782	0.414133	0.828632	7.326468	6.465799	Walking_Read
14:48:45.610	1.4389591	7.2546525	4.6712303	0.20181766	0.4930782	0.414133	0.828632	7.326468	6.465799	Walking_Read
14:48:45.633	1.4389591	7.2546525	4.6712303	0.20181766	0.4930782	0.414133	0.828632	7.326468	6.465799	Walking_Read
14:48:45.655	1.4389591	7.2546525	4.6712303	0.20181766	0.4930782	0.414133	0.828632	7.326468	6.465799	Walking_Read
14:48:45.678	1.2426286	8.353624	5.813299	-0.009541715	0.61158603	0.323725	0.767282	7.608477	6.139428	Walking_Read
14:48:45.701	1.2426286	8.353624	5.813299	-0.009541715	0.61158603	0.323725	0.767282	7.608477	6.139428	Walking_Read
14:48:45.724	1.2426286	8.353624	5.813299	-0.009541715	0.61158603	0.323725	0.767282	7.608477	6.139428	Walking_Read
14:48:45.747	1.2426286	8.353624	5.813299	-0.009541715	0.61158603	0.323725	0.767282	7.608477	6.139428	Walking_Read
14:48:45.770	1.2426286	8.353624	5.813299	-0.009541715	0.61158603	0.323725	0.767282	7.608477	6.139428	Walking_Read
14:48:45.793	1.2426286	8.353624	5.813299	-0.009541715	0.61158603	0.323725	0.767282	7.608477	6.139428	Walking_Read
14:48:45.816	1.2426286	8.353624	5.813299	-0.009541715	0.61158603	0.323725	0.767282	7.608477	6.139428	Walking_Read
14:48:45.840	1.5634614	5.8061166	8.174054	-0.93683517	0.46253493	-0.46490204	0.767282	7.608477	6.139428	Walking_Read
14:48:45.862	1.5634614	5.8061166	8.174054	-0.93683517	0.46253493	-0.46490204	0.64944345	7.5067058	6.2767715	Walking_Read
14:48:45.885	1.5634614	5.8061166	8.174054	-0.93683517	0.46253493	-0.46490204	0.64944345	7.5067058	6.2767715	Walking_Read
14:48:45.908	1.5634614	5.8061166	8.174054	-0.93683517	0.46253493	-0.46490204	0.64944345	7.5067058	6.2767715	Walking_Read
14:48:45.931	1.5634614	5.8061166	8.174054	-0.93683517	0.46253493	-0.46490204	0.64944345	7.5067058	6.2767715	Walking_Read
14:48:45.954	1.5634614	5.8061166	8.174054	-0.93683517	0.46253493	-0.46490204	0.64944345	7.5067058	6.2767715	Walking_Read
14:48:45.977	1.5634614	5.8061166	8.174054	-0.93683517	0.46253493	-0.46490204	0.64944345	7.5067058	6.2767715	Walking_Read
14:48:46.001	1.5634614	5.8061166	8.174054	-0.93683517	0.46253493	-0.46490204	0.64944345	7.5067058	6.2767715	Walking_Read
14:48:46.023	0.6392714	5.834848	9.888355	-0.7590734	-0.0011117748	0.36159864	0.17218612	6.8600016	7.0057883	Walking_Read
14:48:46.045	0.6392714	5.834848	9.888355	-0.7590734	-0.0011117748	0.36159864	0.17218612	6.8600016	7.0057883	Walking_Read
14:48:46.069	0.6392714	5.834848	9.888355	-0.7590734	-0.0011117748	0.36159864	0.17218612	6.8600016	7.0057883	Walking_Read
14:48:46.092	0.6392714	5.834848	9.888355	-0.7590734	-0.0011117748	0.36159864	0.17218612	6.8600016	7.0057883	Walking_Read
14:48:46.115	0.6392714	5.834848	9.888355	-0.7590734	-0.0011117748	0.36159864	0.17218612	6.8600016	7.0057883	Walking_Read
14:48:46.138	0.6392714	5.834848	9.888355	-0.7590734	-0.0011117748	0.36159864	0.17218612	6.8600016	7.0057883	Walking_Read
14:48:46.161	0.6392714	5.834848	9.888355	-0.7590734	-0.0011117748	0.36159864	0.17218612	6.8600016	7.0057883	Walking_Read
14:48:46.184	0.6392714	5.834848	9.888355	-0.7590734	-0.0011117748	0.36159864	0.17218612	6.8600016	7.0057883	Walking_Read
14:48:46.207	-1.2857256	6.9912825	6.134132	0.22258708	-0.22957538	-0.19795394	0.4006509	6.7511764	7.10151	Walking_Read
14:48:46.230	-1.2857256	6.9912825	6.134132	0.22258708	-0.22957538	-0.19795394	0.4006509	6.7511764	7.10151	Walking_Read
14:48:46.253	-1.2857256	6.9912825	6.134132	0.22258708	-0.22957538	-0.19795394	0.4006509	6.7511764	7.10151	Walking_Read
14:48:46.276	-1.2857256	6.9912825	6.134132	0.22258708	-0.22957538	-0.19795394	0.4006509	6.7511764	7.10151	Walking_Read
14:48:46.299	-1.2857256	6.9912825	6.134132	0.22258708	-0.22957538	-0.19795394	0.4006509	6.7511764	7.10151	Walking_Read
14:48:46.321	-1.2857256	6.9912825	6.134132	0.22258708	-0.22957538	-0.19795394	0.4006509	6.7511764	7.10151	Walking_Read
14:48:46.343	-1.2857256	6.9912825	6.134132	0.22258708	-0.22957538	-0.19795394	0.4006509	6.7511764	7.10151	Walking_Read
14:48:46.366	-1.2857256	6.9912825	6.134132	0.22258708	-0.22957538	-0.19795394	0.4006509	6.7511764	7.10151	Walking_Read
14:48:46.389	-2.1117504	8.40151	7.439012	0.4418877	0.4423764	0.25591895	-0.19509214	7.256712	6.5933614	Walking_Read
14:48:46.412	-2.1117504	8.40151	7.439012	0.4418877	0.4423764	0.25591895	-0.19509214	7.256712	6.5933614	Walking_Read
14:48:46.435	-2.1117504	8.40151	7.439012	0.4418877	0.4423764	0.25591895	-0.19509214	7.256712	6.5933614	Walking_Read
14:48:46.458	-2.1117504	8.40151	7.439012	0.4418877	0.4423764	0.25591895	-0.19509214	7.256712	6.5933614	Walking_Read
14:48:46.481	-2.1117504	8.40151	7.439012	0.4418877	0.4423764	0.25591895	-0.19509214	7.256712	6.5933614	Walking_Read
14:48:46.503	-2.1117504	8.40151	7.439012	0.4418877	0.4423764	0.25591895	-0.19509214	7.256712	6.5933614	Walking_Read
14:48:46.527	-2.1117504	8.40151	7.439012	0.4418877	0.4423764	0.25591895	-0.19509214	7.256712	6.5933614	Walking_Read
14:48:46.551	-2.1117504	8.40151	7.439012	0.4418877	0.4423764	0.25591895	-0.19509214	7.256712	6.5933614	Walking_Read
14:48:46.573	1.8866886	6.184412	3.3304362	1.0222096	-0.41283497	0.464224	0.09976101	7.4523997	6.3735437	Walking_Read
14:48:46.595	1.8866886	6.184412	3.3304362	1.0222096	-0.41283497	0.464224	0.09976101	7.4523997	6.3735437	Walking_Read
14:48:46.618	1.8866886	6.184412	3.3304362	1.0222096	-0.41283497	0.464224	0.09976101	7.4523997	6.3735437	Walking_Read
14:48:46.641	1.8866886	6.184412	3.3304362	1.0222096	-0.41283497	0.464224	0.09976101	7.4523997	6.3735437	Walking_Read
14:48:46.664	1.8866886	6.184412	3.3304362	1.0222096	-0.41283497	0.464224	0.09976101	7.4523997	6.3735437	Walking_Read
14:48:46.688	1.8866886	6.184412	3.3304362	1.0222096	-0.41283497	0.464224	0.09976101	7.4523997	6.3735437	Walking_Read
14:48:46.711	1.8866886	6.184412	3.3304362	1.0222096	-0.41283497	0.464224	0.09976101	7.4523997	6.3735437	Walking_Read
14:48:46.733	1.8866886	6.184412	3.3304362	1.0222096	-0.41283497	0.464224	0.09976101	7.4523997	6.3735437	Walking_Read
14:48:46.758	0.4668836	6.9481854	5.140508	0.21220236	0.16260011	0.22354308	0.5658091	7.3273993	6.4930296	Walking_Read
14:48:46.781	0.4668836	6.9481854	5.140508	0.21220236	0.16260011	0.22354308	0.5658091	7.3273993	6.4930296	Walking_Read
14:48:46.805	0.4668836	6.9481854	5.140508	0.21220236	0.16260011	0.22354308	0.5658091	7.3273993	6.4930296	Walking_Read
14:48:46.828	0.4668836	6.9481854	5.140508	0.21220236	0.16260011	0.22354308	0.5658091	7.3273993	6.4930296	Walking_Read
14:48:46.851	0.4668836	6.9481854	5.140508	0.21220236	0.16260011	0.22354308	0.5658091	7.3273993	6.4930296	Walking_Read
14:48:46.875	0.4668836	6.9481854	5.140508	0.21220236	0.16260011	0.22354308	0.5658091	7.3273993	6.4930296	Walking_Read
14:48:46.898	0.4668836	6.9481854	5.140508	0.21220236	0.16260011	0.22354308	0.5658091	7.3273993	6.4930296	Walking_Read
14:48:46.921	1.0462981	8.291373	6.136526	-0.049858823	0.50957155	-0.06600704	0.36945692	7.5917993	6.1966405	Walking_Read
14:48:46.943	1.0462981	8.291373	6.136526	-0.049858823	0.50957155	-0.06600704	0.36945692	7.5917993	6.1966405	Walking_Read
14:48:46.966	1.0462981	8.291373	6.136526	-0.049858823	0.50957155	-0.06600704	0.36945692	7.5917993	6.1966405	Walking_Read
14:48:46.990	1.0462981	8.291373	6.136526	-0.049858823	0.50957155	-0.06600704	0.36945692	7.5917993	6.1966405	Walking_Read
14:48:47.013	1.0462981	8.291373	6.136526	-0.049858823	0.50957155	-0.06600704	0.36945692	7.5917993	6.1966405	Walking_Read
14:48:47.036	1.0462981	8.291373	6.136526	-0.049858823	0.50957155	-0.06600704	0.36945692	7.5917993	6.1966405	Walking_Read
14:48:47.059	1.0462981	8.291373	6.136526	-0.049858823	0.50957155	-0.06600704	0.36945692	7.5917993	6.1966405	Walking_Read
14:48:47.082	1.0462981	8.291373	6.136526	-0.049858823	0.50957155	-0.06600704	0.36945692	7.5917993	6.1966405	Walking_Read
14:48:47.106	-3.2538195	5.593026	9.387952	-0.041306708	0.48208264	0.09770484	-0.3468759	7.3180127	6.518952	Walking_Read
14:48:47.128	-3.2538195	5.593026	9.387952	-0.041306708	0.48208264	0.09770484	-0.3468759	7.3180127	6.518952	Walking_Read
14:48:47.150	-3.2538195	5.593026	9.387952	-0.041306708	0.48208264	0.09770484	-0.3468759	7.3180127	6.518952	Walking_Read
14:48:47.172	-3.2538195	5.593026	9.387952	-0.041306708	0.48208264	0.09770484	-0.3468759	7.3180127	6.518952	Walking_Read
14:48:47.195	-3.2538195	5.593026	9.387952	-0.041306708	0.48208264	0.09770484	-0.3468759	7.3180127	6.518952	Walking_Read
14:48:47.218	-3.2538195	5.593026	9.387952	-0.041306708	0.48208264	0.09770484	-0.3468759	7.3180127	6.518952	Walking_Read
14:48:47.241	-3.2538195	5.593026	9.387952	-0.041306708	0.48208264	0.09770484	-0.3468759	7.3180127	6.518952	Walking_Read
14:48:47.264	-3.2538195	5.593026	9.387952	-0.041306708	0.48208264	0.09770484	-0.3468759	7.3180127	6.518952	Walking_Read
14:48:47.287	-0.26337022	6.241874	5.724711	-0.036419783	0.33791843	0.29012737	-0.27940315	7.1779394	6.676034	Walking_Read
14:48:47.310	-0.26337022	6.241874	5.724711	-0.036419783	0.33791843	0.29012737	-0.27940315	7.1779394	6.676034	Walking_Read
14:48:47.334	-0.26337022	6.241874	5.724711	-0.036419783	0.33791843	0.29012737	-0.27940315	7.1779394	6.676034	Walking_Read
14:48:47.357	-0.26337022	6.241874	5.724711	-0.036419783	0.33791843	0.29012737	-0.27940315	7.1779394	6.676034	Walking_Read
14:48:47.379	-0.26337022	6.241874	5.724711	-0.036419783	0.33791843	0.29012737	-0.27940315	7.1779394	6.676034	Walking_Read
14:48:47.401	-0.26337022	6.241874	5.724711	-0.036419783	0.33791843	0.29012737	-0.27940315	7.1779394	6.676034	Walking_Read
14:48:47.423	-0.26337022	6.241874	5.724711	-0.036419783	0.33791843	0.29012737	-0.27940315	7.1779394	6.676034	Walking_Read
14:48:47.446	-0.26337022	6.241874	5.724711	-0.036419783	0.33791843	0.29012737	-0.27940315	7.1779394	6.676034	Walking_Read
14:48:47.469	-0.46927786	7.5252056	5.803722	0.08453153	-0.33342245	0.027455337	-0.09376404	7.311908	6.534334	Walking_Read
14:48:47.492	-0.46927786	7.5252056	5.803722	0.08453153	-0.33342245	0.027455337	-0.09376404	7.311908	6.534334	Walking_Read
14:48:47.515	-0.46927786	7.5252056	5.803722	0.08453153	-0.33342245	0.027455337	-0.09376404	7.311908	6.534334	Walking_Read
14:48:47.538	-0.46927786	7.5252056	5.803722	0.08453153	-0.33342245	0.027455337	-0.09376404	7.311908	6.534334	Walking_Read
14:48:47.562	-0.46927786	7.5252056	5.803722	0.08453153	-0.33342245	0.027455337	-0.09376404	7.311908	6.534334	Walking_Read
14:48:47.585	-0.46927786	7.5252056	5.803722	0.08453153	-0.33342245	0.027455337	-0.09376404	7.311908	6.534334	Walking_Read
14:48:47.608	-0.46927786	7.5252056	5.803722	0.08453153	-0.33342245	0.027455337	-0.09376404	7.311908	6.534334	Walking_Read
14:48:47.631	-0.46927786	7.5252056	5.803722	0.08453153	-0.33342245	0.027455337	-0.09376404	7.311908	6.534334	Walking_Read
14:48:47.653	0.9720756	8.724737	6.8715687	0.21647842	-0.3523593	0.07754629	0.036340714	7.368084	6.4715004	Walking_Read
14:48:47.677	0.9720756	8.724737	6.8715687	0.21647842	-0.3523593	0.07754629	0.036340714	7.368084	6.4715004	Walking_Read
14:48:47.700	0.9720756	8.724737	6.8715687	0.21647842	-0.3523593	0.07754629	0.036340714	7.368084	6.4715004	Walking_Read
14:48:47.723	0.9720756	8.724737	6.8715687	0.21647842	-0.3523593	0.07754629	0.036340714	7.368084	6.4715004	Walking_Read
14:48:47.746	0.9720756	8.724737	6.8715687	0.21647842	-0.3523593	0.07754629	0.036340714	7.368084	6.4715004	Walking_Read
14:48:47.769	0.9720756	8.724737	6.8715687	0.21647842	-0.3523593	0.07754629	0.036340714	7.368084	6.4715004	Walking_Read
14:48:47.793	0.9720756	8.724737	6.8715687	0.21647842	-0.3523593	0.07754629	0.036340714	7.368084	6.4715004	Walking_Read
14:48:47.817	0.9720756	8.724737	6.8715687	0.21647842	-0.3523593	0.07754629	0.036340714	7.368084	6.4715004	Walking_Read
14:48:47.840	1.6233183	5.401484	5.913859	-0.22273369	-0.40122852	-0.048902817	0.45499232	7.2426066	6.5960526	Walking_Read
14:48:47.863	1.6233183	5.401484	5.913859	-0.22273369	-0.40122852	-0.048902817	0.45499232	7.2426066	6.5960526	Walking_Read
14:48:47.886	1.6233183	5.401484	5.913859	-0.22273369	-0.40122852	-0.048902817	0.45499232	7.2426066	6.5960526	Walking_Read
14:48:47.910	1.6233183	5.401484	5.913859	-0.22273369	-0.40122852	-0.048902817	0.45499232	7.2426066	6.5960526	Walking_Read
14:48:47.933	1.6233183	5.401484	5.913859	-0.22273369	-0.40122852	-0.048902817	0.45499232	7.2426066	6.5960526	Walking_Read
14:48:47.956	1.6233183	5.401484	5.913859	-0.22273369	-0.40122852	-0.048902817	0.45499232	7.2426066	6.5960526	Walking_Read
14:48:47.979	1.6233183	5.401484	5.913859	-0.22273369	-0.40122852	-0.048902817	0.45499232	7.2426066	6.5960526	Walking_Read
14:48:48.002	0.42618093	7.692805	6.3735595	-0.35468057	-0.092741564	-0.37571573	0.615021	7.0306563	6.8089614	Walking_Read
14:48:48.026	0.42618093	7.692805	6.3735595	-0.35468057	-0.092741564	-0.37571573	0.615021	7.0306563	6.8089614	Walking_Read
14:48:48.049	0.42618093	7.692805	6.3735595	-0.35468057	-0.092741564	-0.37571573	0.615021	7.0306563	6.8089614	Walking_Read
14:48:48.072	0.42618093	7.692805	6.3735595	-0.35468057	-0.092741564	-0.37571573	0.615021	7.0306563	6.8089614	Walking_Read
14:48:48.094	0.42618093	7.692805	6.3735595	-0.35468057	-0.092741564	-0.37571573	0.615021	7.0306563	6.8089614	Walking_Read
14:48:48.117	0.42618093	7.692805	6.3735595	-0.35468057	-0.092741564	-0.37571573	0.615021	7.0306563	6.8089614	Walking_Read
14:48:48.141	0.42618093	7.692805	6.3735595	-0.35468057	-0.092741564	-0.37571573	0.615021	7.0306563	6.8089614	Walking_Read
14:48:48.163	0.42618093	7.692805	6.3735595	-0.35468057	-0.092741564	-0.37571573	0.615021	7.0306563	6.8089614	Walking_Read
14:48:48.186	-0.2681588	9.043176	7.5276	0.15661363	-0.18192789	-0.28775114	0.6508423	7.122713	6.7092266	Walking_Read
14:48:48.209	-0.2681588	9.043176	7.5276	0.15661363	-0.18192789	-0.28775114	0.6508423	7.122713	6.7092266	Walking_Read
14:48:48.232	-0.2681588	9.043176	7.5276	0.15661363	-0.18192789	-0.28775114	0.6508423	7.122713	6.7092266	Walking_Read
14:48:48.256	-0.2681588	9.043176	7.5276	0.15661363	-0.18192789	-0.28775114	0.6508423	7.122713	6.7092266	Walking_Read
14:48:48.279	-0.2681588	9.043176	7.5276	0.15661363	-0.18192789	-0.28775114	0.6508423	7.122713	6.7092266	Walking_Read
14:48:48.302	-0.2681588	9.043176	7.5276	0.15661363	-0.18192789	-0.28775114	0.6508423	7.122713	6.7092266	Walking_Read
14:48:48.325	-0.2681588	9.043176	7.5276	0.15661363	-0.18192789	-0.28775114	0.6508423	7.122713	6.7092266	Walking_Read
14:48:48.348	-0.2681588	9.043176	7.5276	0.15661363	-0.18192789	-0.28775114	0.6508423	7.122713	6.7092266	Walking_Read
14:48:48.372	-2.710319	4.2905407	4.925023	-0.87391603	0.24384518	0.6945202	-0.18564507	7.1954513	6.6604285	Walking_Read
14:48:48.395	-2.710319	4.2905407	4.925023	-0.87391603	0.24384518	0.6945202	-0.18564507	7.1954513	6.6604285	Walking_Read
14:48:48.418	-2.710319	4.2905407	4.925023	-0.87391603	0.24384518	0.6945202	-0.18564507	7.1954513	6.6604285	Walking_Read
14:48:48.441	-2.710319	4.2905407	4.925023	-0.87391603	0.24384518	0.6945202	-0.18564507	7.1954513	6.6604285	Walking_Read
14:48:48.463	-2.710319	4.2905407	4.925023	-0.87391603	0.24384518	0.6945202	-0.18564507	7.1954513	6.6604285	Walking_Read
14:48:48.487	-2.710319	4.2905407	4.925023	-0.87391603	0.24384518	0.6945202	-0.18564507	7.1954513	6.6604285	Walking_Read
14:48:48.509	-2.710319	4.2905407	4.925023	-0.87391603	0.24384518	0.6945202	-0.18564507	7.1954513	6.6604285	Walking_Read
14:48:48.532	-2.710319	4.2905407	4.925023	-0.87391603	0.24384518	0.6945202	-0.18564507	7.1954513	6.6604285	Walking_Read
14:48:48.555	2.7222905	7.2426815	7.2378926	0.4614354	0.08563109	0.25958413	0.18559067	6.29759	7.515069	Walking_Read
14:48:48.578	2.7222905	7.2426815	7.2378926	0.4614354	0.08563109	0.25958413	0.18559067	6.29759	7.515069	Walking_Read
14:48:48.602	2.7222905	7.2426815	7.2378926	0.4614354	0.08563109	0.25958413	0.18559067	6.29759	7.515069	Walking_Read
14:48:48.624	2.7222905	7.2426815	7.2378926	0.4614354	0.08563109	0.25958413	0.18559067	6.29759	7.515069	Walking_Read
14:48:48.648	2.7222905	7.2426815	7.2378926	0.4614354	0.08563109	0.25958413	0.18559067	6.29759	7.515069	Walking_Read
14:48:48.671	2.7222905	7.2426815	7.2378926	0.4614354	0.08563109	0.25958413	0.18559067	6.29759	7.515069	Walking_Read
14:48:48.694	2.7222905	7.2426815	7.2378926	0.4614354	0.08563109	0.25958413	0.18559067	6.29759	7.515069	Walking_Read
14:48:48.717	2.7222905	7.2426815	7.2378926	0.4614354	0.08563109	0.25958413	0.18559067	6.29759	7.515069	Walking_Read
14:48:48.740	0.13168511	7.2163444	6.9122715	0.6330885	-0.09640675	-0.16435635	0.5436247	7.1985426	6.637446	Walking_Read
14:48:48.763	0.13168511	7.2163444	6.9122715	0.6330885	-0.09640675	-0.16435635	0.5436247	7.1985426	6.637446	Walking_Read
14:48:48.786	0.13168511	7.2163444	6.9122715	0.6330885	-0.09640675	-0.16435635	0.5436247	7.1985426	6.637446	Walking_Read
14:48:48.809	0.13168511	7.2163444	6.9122715	0.6330885	-0.09640675	-0.16435635	0.5436247	7.1985426	6.637446	Walking_Read
14:48:48.833	0.13168511	7.2163444	6.9122715	0.6330885	-0.09640675	-0.16435635	0.5436247	7.1985426	6.637446	Walking_Read
14:48:48.856	0.13168511	7.2163444	6.9122715	0.6330885	-0.09640675	-0.16435635	0.5436247	7.1985426	6.637446	Walking_Read
14:48:48.879	0.13168511	7.2163444	6.9122715	0.6330885	-0.09640675	-0.16435635	0.5436247	7.1985426	6.637446	Walking_Read
14:48:48.901	2.2362528	6.9146657	4.1085753	0.23541525	-0.5612752	0.03356399	0.90394443	7.5862904	6.1482854	Walking_Read
14:48:48.924	2.2362528	6.9146657	4.1085753	0.23541525	-0.5612752	0.03356399	0.90394443	7.5862904	6.1482854	Walking_Read
14:48:48.948	2.2362528	6.9146657	4.1085753	0.23541525	-0.5612752	0.03356399	0.90394443	7.5862904	6.1482854	Walking_Read
14:48:48.971	2.2362528	6.9146657	4.1085753	0.23541525	-0.5612752	0.03356399	0.90394443	7.5862904	6.1482854	Walking_Read
14:48:48.994	2.2362528	6.9146657	4.1085753	0.23541525	-0.5612752	0.03356399	0.90394443	7.5862904	6.1482854	Walking_Read
14:48:49.016	2.2362528	6.9146657	4.1085753	0.23541525	-0.5612752	0.03356399	0.90394443	7.5862904	6.1482854	Walking_Read
14:48:49.039	2.2362528	6.9146657	4.1085753	0.23541525	-0.5612752	0.03356399	0.90394443	7.5862904	6.1482854	Walking_Read
14:48:49.063	2.2362528	6.9146657	4.1085753	0.23541525	-0.5612752	0.03356399	0.90394443	7.5862904	6.1482854	Walking_Read
14:48:49.086	0.6464542	6.5196104	5.6385174	-0.17019928	0.11434176	-0.33295518	1.1275928	7.174772	6.589499	Walking_Read
14:48:49.109	0.6464542	6.5196104	5.6385174	-0.17019928	0.11434176	-0.33295518	1.1275928	7.174772	6.589499	Walking_Read
14:48:49.133	0.6464542	6.5196104	5.6385174	-0.17019928	0.11434176	-0.33295518	1.1275928	7.174772	6.589499	Walking_Read
14:48:49.156	0.6464542	6.5196104	5.6385174	-0.17019928	0.11434176	-0.33295518	1.1275928	7.174772	6.589499	Walking_Read
14:48:49.180	0.6464542	6.5196104	5.6385174	-0.17019928	0.11434176	-0.33295518	1.1275928	7.174772	6.589499	Walking_Read
14:48:49.203	0.6464542	6.5196104	5.6385174	-0.17019928	0.11434176	-0.33295518	1.1275928	7.174772	6.589499	Walking_Read
14:48:49.226	0.6464542	6.5196104	5.6385174	-0.17019928	0.11434176	-0.33295518	1.1275928	7.174772	6.589499	Walking_Read
14:48:49.249	0.6464542	6.5196104	5.6385174	-0.17019928	0.11434176	-0.33295518	1.1275928	7.174772	6.589499	Walking_Read
14:48:49.272	0.8379962	8.150111	6.639324	0.19998506	0.059363883	0.14046541	0.86451036	7.1657357	6.638911	Walking_Read
14:48:49.295	0.8379962	8.150111	6.639324	0.19998506	0.059363883	0.14046541	0.86451036	7.1657357	6.638911	Walking_Read
14:48:49.318	0.8379962	8.150111	6.639324	0.19998506	0.059363883	0.14046541	0.86451036	7.1657357	6.638911	Walking_Read
14:48:49.341	0.8379962	8.150111	6.639324	0.19998506	0.059363883	0.14046541	0.86451036	7.1657357	6.638911	Walking_Read
14:48:49.364	0.8379962	8.150111	6.639324	0.19998506	0.059363883	0.14046541	0.86451036	7.1657357	6.638911	Walking_Read
14:48:49.387	0.8379962	8.150111	6.639324	0.19998506	0.059363883	0.14046541	0.86451036	7.1657357	6.638911	Walking_Read
14:48:49.410	0.8379962	8.150111	6.639324	0.19998506	0.059363883	0.14046541	0.86451036	7.1657357	6.638911	Walking_Read
14:48:49.433	0.8379962	8.150111	6.639324	0.19998506	0.059363883	0.14046541	0.86451036	7.1657357	6.638911	Walking_Read
14:48:49.457	-1.3527653	6.0527267	6.938608	0.41012272	0.3611313	0.29440343	0.76818335	7.2318063	6.5788407	Walking_Read
14:48:49.479	-1.3527653	6.0527267	6.938608	0.41012272	0.3611313	0.29440343	0.76818335	7.2318063	6.5788407	Walking_Read
14:48:49.502	-1.3527653	6.0527267	6.938608	0.41012272	0.3611313	0.29440343	0.76818335	7.2318063	6.5788407	Walking_Read
14:48:49.525	-1.3527653	6.0527267	6.938608	0.41012272	0.3611313	0.29440343	0.76818335	7.2318063	6.5788407	Walking_Read
14:48:49.549	-1.3527653	6.0527267	6.938608	0.41012272	0.3611313	0.29440343	0.76818335	7.2318063	6.5788407	Walking_Read
14:48:49.571	-1.3527653	6.0527267	6.938608	0.41012272	0.3611313	0.29440343	0.76818335	7.2318063	6.5788407	Walking_Read
14:48:49.593	-1.3527653	6.0527267	6.938608	0.41012272	0.3611313	0.29440343	0.76818335	7.2318063	6.5788407	Walking_Read
14:48:49.615	-1.3527653	6.0527267	6.938608	0.41012272	0.3611313	0.29440343	0.76818335	7.2318063	6.5788407	Walking_Read
14:48:49.640	0.83081335	5.9449844	6.873963	-0.16042542	0.20047376	0.43306985	0.5616314	6.7608657	7.081353	Walking_Read
14:48:49.662	0.83081335	5.9449844	6.873963	-0.16042542	0.20047376	0.43306985	0.5616314	6.7608657	7.081353	Walking_Read
14:48:49.685	0.83081335	5.9449844	6.873963	-0.16042542	0.20047376	0.43306985	0.5616314	6.7608657	7.081353	Walking_Read
14:48:49.708	0.83081335	5.9449844	6.873963	-0.16042542	0.20047376	0.43306985	0.5616314	6.7608657	7.081353	Walking_Read
14:48:49.731	0.83081335	5.9449844	6.873963	-0.16042542	0.20047376	0.43306985	0.5616314	6.7608657	7.081353	Walking_Read
14:48:49.754	0.83081335	5.9449844	6.873963	-0.16042542	0.20047376	0.43306985	0.5616314	6.7608657	7.081353	Walking_Read
14:48:49.776	0.83081335	5.9449844	6.873963	-0.16042542	0.20047376	0.43306985	0.5616314	6.7608657	7.081353	Walking_Read
14:48:49.798	0.83081335	5.9449844	6.873963	-0.16042542	0.20047376	0.43306985	0.5616314	6.7608657	7.081353	Walking_Read
14:48:49.821	0.45491222	6.8667803	7.893924	-0.012596042	-0.15077376	0.017681494	0.8976859	6.764112	7.0435233	Walking_Read
14:48:49.844	0.45491222	6.8667803	7.893924	-0.012596042	-0.15077376	0.017681494	0.8976859	6.764112	7.0435233	Walking_Read
14:48:49.868	0.45491222	6.8667803	7.893924	-0.012596042	-0.15077376	0.017681494	0.8976859	6.764112	7.0435233	Walking_Read
14:48:49.891	0.45491222	6.8667803	7.893924	-0.012596042	-0.15077376	0.017681494	0.8976859	6.764112	7.0435233	Walking_Read
14:48:49.914	0.45491222	6.8667803	7.893924	-0.012596042	-0.15077376	0.017681494	0.8976859	6.764112	7.0435233	Walking_Read
14:48:49.937	0.45491222	6.8667803	7.893924	-0.012596042	-0.15077376	0.017681494	0.8976859	6.764112	7.0435233	Walking_Read
14:48:49.960	0.45491222	6.8667803	7.893924	-0.012596042	-0.15077376	0.017681494	0.8976859	6.764112	7.0435233	Walking_Read
14:48:49.984	3.7733772	6.141315	9.3831625	-0.398052	-0.11778703	0.05188995	1.0612195	6.839959	6.946871	Walking_Read
14:48:50.007	3.7733772	6.141315	9.3831625	-0.398052	-0.11778703	0.05188995	1.0612195	6.839959	6.946871	Walking_Read
14:48:50.029	3.7733772	6.141315	9.3831625	-0.398052	-0.11778703	0.05188995	1.0612195	6.839959	6.946871	Walking_Read
14:48:50.052	3.7733772	6.141315	9.3831625	-0.398052	-0.11778703	0.05188995	1.0612195	6.839959	6.946871	Walking_Read
14:48:50.075	3.7733772	6.141315	9.3831625	-0.398052	-0.11778703	0.05188995	1.0612195	6.839959	6.946871	Walking_Read
14:48:50.099	3.7733772	6.141315	9.3831625	-0.398052	-0.11778703	0.05188995	1.0612195	6.839959	6.946871	Walking_Read
14:48:50.122	3.7733772	6.141315	9.3831625	-0.398052	-0.11778703	0.05188995	1.0612195	6.839959	6.946871	Walking_Read
14:48:50.145	3.7733772	6.141315	9.3831625	-0.398052	-0.11778703	0.05188995	1.0612195	6.839959	6.946871	Walking_Read
14:48:50.168	1.1947432	5.5116205	6.193989	0.1150748	-0.2821098	-0.25232095	1.2474669	6.653875	7.0950747	Walking_Read
14:48:50.191	1.1947432	5.5116205	6.193989	0.1150748	-0.2821098	-0.25232095	1.2474669	6.653875	7.0950747	Walking_Read
14:48:50.214	1.1947432	5.5116205	6.193989	0.1150748	-0.2821098	-0.25232095	1.2474669	6.653875	7.0950747	Walking_Read
14:48:50.237	1.1947432	5.5116205	6.193989	0.1150748	-0.2821098	-0.25232095	1.2474669	6.653875	7.0950747	Walking_Read
14:48:50.259	1.1947432	5.5116205	6.193989	0.1150748	-0.2821098	-0.25232095	1.2474669	6.653875	7.0950747	Walking_Read
14:48:50.281	1.1947432	5.5116205	6.193989	0.1150748	-0.2821098	-0.25232095	1.2474669	6.653875	7.0950747	Walking_Read
14:48:50.303	1.1947432	5.5116205	6.193989	0.1150748	-0.2821098	-0.25232095	1.2474669	6.653875	7.0950747	Walking_Read
14:48:50.326	1.1947432	5.5116205	6.193989	0.1150748	-0.2821098	-0.25232095	1.2474669	6.653875	7.0950747	Walking_Read
14:48:50.349	1.5586729	7.223527	7.2977495	-0.020537289	0.10578964	-0.03851811	1.389698	6.7119327	7.0134892	Walking_Read
14:48:50.372	1.5586729	7.223527	7.2977495	-0.020537289	0.10578964	-0.03851811	1.389698	6.7119327	7.0134892	Walking_Read
14:48:50.395	1.5586729	7.223527	7.2977495	-0.020537289	0.10578964	-0.03851811	1.389698	6.7119327	7.0134892	Walking_Read
14:48:50.419	1.5586729	7.223527	7.2977495	-0.020537289	0.10578964	-0.03851811	1.389698	6.7119327	7.0134892	Walking_Read
14:48:50.442	1.5586729	7.223527	7.2977495	-0.020537289	0.10578964	-0.03851811	1.389698	6.7119327	7.0134892	Walking_Read
14:48:50.464	1.5586729	7.223527	7.2977495	-0.020537289	0.10578964	-0.03851811	1.389698	6.7119327	7.0134892	Walking_Read
14:48:50.487	1.5586729	7.223527	7.2977495	-0.020537289	0.10578964	-0.03851811	1.389698	6.7119327	7.0134892	Walking_Read
14:48:50.509	1.5586729	7.223527	7.2977495	-0.020537289	0.10578964	-0.03851811	1.389698	6.7119327	7.0134892	Walking_Read
14:48:50.533	1.2330515	7.185219	8.097438	0.3960728	0.16626531	0.13069156	1.3654875	6.8603554	6.873232	Walking_Read
14:48:50.557	1.2330515	7.185219	8.097438	0.3960728	0.16626531	0.13069156	1.3654875	6.8603554	6.873232	Walking_Read
14:48:50.580	1.2330515	7.185219	8.097438	0.3960728	0.16626531	0.13069156	1.3654875	6.8603554	6.873232	Walking_Read
14:48:50.602	1.2330515	7.185219	8.097438	0.3960728	0.16626531	0.13069156	1.3654875	6.8603554	6.873232	Walking_Read
14:48:50.625	1.2330515	7.185219	8.097438	0.3960728	0.16626531	0.13069156	1.3654875	6.8603554	6.873232	Walking_Read
14:48:50.648	1.2330515	7.185219	8.097438	0.3960728	0.16626531	0.13069156	1.3654875	6.8603554	6.873232	Walking_Read
14:48:50.671	1.2330515	7.185219	8.097438	0.3960728	0.16626531	0.13069156	1.3654875	6.8603554	6.873232	Walking_Read
14:48:50.694	1.2330515	7.185219	8.097438	0.3960728	0.16626531	0.13069156	1.3654875	6.8603554	6.873232	Walking_Read
14:48:50.718	0.43096948	5.6672482	7.18043	-0.40049547	0.17726088	0.17100866	1.3154123	7.0482416	6.6904583	Walking_Read
14:48:50.740	0.43096948	5.6672482	7.18043	-0.40049547	0.17726088	0.17100866	1.3154123	7.0482416	6.6904583	Walking_Read
14:48:50.763	0.43096948	5.6672482	7.18043	-0.40049547	0.17726088	0.17100866	1.3154123	7.0482416	6.6904583	Walking_Read
14:48:50.787	0.43096948	5.6672482	7.18043	-0.40049547	0.17726088	0.17100866	1.3154123	7.0482416	6.6904583	Walking_Read
14:48:50.809	0.43096948	5.6672482	7.18043	-0.40049547	0.17726088	0.17100866	1.3154123	7.0482416	6.6904583	Walking_Read
14:48:50.831	0.43096948	5.6672482	7.18043	-0.40049547	0.17726088	0.17100866	1.3154123	7.0482416	6.6904583	Walking_Read
14:48:50.853	0.43096948	5.6672482	7.18043	-0.40049547	0.17726088	0.17100866	1.3154123	7.0482416	6.6904583	Walking_Read
14:48:50.876	0.43096948	5.6672482	7.18043	-0.40049547	0.17726088	0.17100866	1.3154123	7.0482416	6.6904583	Walking_Read
14:48:50.900	1.211503	7.120573	5.4661293	-0.074293435	-0.101293676	-0.017137825	1.609708	6.8857985	6.794473	Walking_Read
14:48:50.923	1.211503	7.120573	5.4661293	-0.074293435	-0.101293676	-0.017137825	1.609708	6.8857985	6.794473	Walking_Read
14:48:50.945	1.211503	7.120573	5.4661293	-0.074293435	-0.101293676	-0.017137825	1.609708	6.8857985	6.794473	Walking_Read
14:48:50.969	1.211503	7.120573	5.4661293	-0.074293435	-0.101293676	-0.017137825	1.609708	6.8857985	6.794473	Walking_Read
14:48:50.992	1.211503	7.120573	5.4661293	-0.074293435	-0.101293676	-0.017137825	1.609708	6.8857985	6.794473	Walking_Read
14:48:51.015	1.211503	7.120573	5.4661293	-0.074293435	-0.101293676	-0.017137825	1.609708	6.8857985	6.794473	Walking_Read
14:48:51.039	1.211503	7.120573	5.4661293	-0.074293435	-0.101293676	-0.017137825	1.609708	6.8857985	6.794473	Walking_Read
14:48:51.063	1.350371	8.152506	7.3408465	0.11018787	0.14244156	0.2534755	1.3353398	7.187849	6.536209	Walking_Read
14:48:51.085	1.350371	8.152506	7.3408465	0.11018787	0.14244156	0.2534755	1.3353398	7.187849	6.536209	Walking_Read
14:48:51.109	1.350371	8.152506	7.3408465	0.11018787	0.14244156	0.2534755	1.3353398	7.187849	6.536209	Walking_Read
14:48:51.132	1.350371	8.152506	7.3408465	0.11018787	0.14244156	0.2534755	1.3353398	7.187849	6.536209	Walking_Read
14:48:51.155	1.350371	8.152506	7.3408465	0.11018787	0.14244156	0.2534755	1.3353398	7.187849	6.536209	Walking_Read
14:48:51.179	1.350371	8.152506	7.3408465	0.11018787	0.14244156	0.2534755	1.3353398	7.187849	6.536209	Walking_Read
14:48:51.202	1.350371	8.152506	7.3408465	0.11018787	0.14244156	0.2534755	1.3353398	7.187849	6.536209	Walking_Read
14:48:51.225	1.350371	8.152506	7.3408465	0.11018787	0.14244156	0.2534755	1.3353398	7.187849	6.536209	Walking_Read
14:48:51.248	2.832427	5.6313343	6.411868	0.24396735	-0.3731287	-0.31524006	1.4343779	6.9104476	6.808716	Walking_Read
14:48:51.271	2.832427	5.6313343	6.411868	0.24396735	-0.3731287	-0.31524006	1.4343779	6.9104476	6.808716	Walking_Read
14:48:51.294	2.832427	5.6313343	6.411868	0.24396735	-0.3731287	-0.31524006	1.4343779	6.9104476	6.808716	Walking_Read
14:48:51.316	2.832427	5.6313343	6.411868	0.24396735	-0.3731287	-0.31524006	1.4343779	6.9104476	6.808716	Walking_Read
14:48:51.340	2.832427	5.6313343	6.411868	0.24396735	-0.3731287	-0.31524006	1.4343779	6.9104476	6.808716	Walking_Read
14:48:51.363	2.832427	5.6313343	6.411868	0.24396735	-0.3731287	-0.31524006	1.4343779	6.9104476	6.808716	Walking_Read
14:48:51.386	2.832427	5.6313343	6.411868	0.24396735	-0.3731287	-0.31524006	1.4343779	6.9104476	6.808716	Walking_Read
14:48:51.408	2.832427	5.6313343	6.411868	0.24396735	-0.3731287	-0.31524006	1.4343779	6.9104476	6.808716	Walking_Read
14:48:51.429	0.7637737	6.019207	5.4900723	0.10530095	-0.01455081	-0.22788633	1.3568518	6.769126	6.9647856	Walking_Read
14:48:51.452	0.7637737	6.019207	5.4900723	0.10530095	-0.01455081	-0.22788633	1.3568518	6.769126	6.9647856	Walking_Read
14:48:51.475	0.7637737	6.019207	5.4900723	0.10530095	-0.01455081	-0.22788633	1.3568518	6.769126	6.9647856	Walking_Read
14:48:51.499	0.7637737	6.019207	5.4900723	0.10530095	-0.01455081	-0.22788633	1.3568518	6.769126	6.9647856	Walking_Read
14:48:51.522	0.7637737	6.019207	5.4900723	0.10530095	-0.01455081	-0.22788633	1.3568518	6.769126	6.9647856	Walking_Read
14:48:51.545	0.7637737	6.019207	5.4900723	0.10530095	-0.01455081	-0.22788633	1.3568518	6.769126	6.9647856	Walking_Read
14:48:51.568	0.7637737	6.019207	5.4900723	0.10530095	-0.01455081	-0.22788633	1.3568518	6.769126	6.9647856	Walking_Read
14:48:51.591	0.7637737	6.019207	5.4900723	0.10530095	-0.01455081	-0.22788633	1.3568518	6.769126	6.9647856	Walking_Read
14:48:51.613	1.6089526	7.6688623	6.203566	0.14195287	0.09968099	0.090374455	1.2019727	6.921019	6.842882	Walking_Read
14:48:51.636	1.6089526	7.6688623	6.203566	0.14195287	0.09968099	0.090374455	1.2019727	6.921019	6.842882	Walking_Read
14:48:51.660	1.6089526	7.6688623	6.203566	0.14195287	0.09968099	0.090374455	1.2019727	6.921019	6.842882	Walking_Read
14:48:51.682	1.6089526	7.6688623	6.203566	0.14195287	0.09968099	0.090374455	1.2019727	6.921019	6.842882	Walking_Read
14:48:51.706	1.6089526	7.6688623	6.203566	0.14195287	0.09968099	0.090374455	1.2019727	6.921019	6.842882	Walking_Read
14:48:51.729	1.6089526	7.6688623	6.203566	0.14195287	0.09968099	0.090374455	1.2019727	6.921019	6.842882	Walking_Read
14:48:51.752	1.6089526	7.6688623	6.203566	0.14195287	0.09968099	0.090374455	1.2019727	6.921019	6.842882	Walking_Read
14:48:51.775	1.6089526	7.6688623	6.203566	0.14195287	0.09968099	0.090374455	1.2019727	6.921019	6.842882	Walking_Read
14:48:51.798	1.063058	7.74069	8.102226	0.0014538594	0.13694377	0.041505236	1.388673	7.346694	6.345704	Walking_Read
14:48:51.822	1.063058	7.74069	8.102226	0.0014538594	0.13694377	0.041505236	1.388673	7.346694	6.345704	Walking_Read
14:48:51.844	1.063058	7.74069	8.102226	0.0014538594	0.13694377	0.041505236	1.388673	7.346694	6.345704	Walking_Read
14:48:51.868	1.063058	7.74069	8.102226	0.0014538594	0.13694377	0.041505236	1.388673	7.346694	6.345704	Walking_Read
14:48:51.891	1.063058	7.74069	8.102226	0.0014538594	0.13694377	0.041505236	1.388673	7.346694	6.345704	Walking_Read
14:48:51.914	1.063058	7.74069	8.102226	0.0014538594	0.13694377	0.041505236	1.388673	7.346694	6.345704	Walking_Read
14:48:51.937	1.063058	7.74069	8.102226	0.0014538594	0.13694377	0.041505236	1.388673	7.346694	6.345704	Walking_Read
14:48:51.961	0.65363705	6.488485	4.9202347	-0.1256061	0.030042352	0.088541865	1.2115782	7.4010425	6.3187776	Walking_Read
14:48:51.984	0.65363705	6.488485	4.9202347	-0.1256061	0.030042352	0.088541865	1.2115782	7.4010425	6.3187776	Walking_Read
14:48:52.006	0.65363705	6.488485	4.9202347	-0.1256061	0.030042352	0.088541865	1.2115782	7.4010425	6.3187776	Walking_Read
14:48:52.030	0.65363705	6.488485	4.9202347	-0.1256061	0.030042352	0.088541865	1.2115782	7.4010425	6.3187776	Walking_Read
14:48:52.053	0.65363705	6.488485	4.9202347	-0.1256061	0.030042352	0.088541865	1.2115782	7.4010425	6.3187776	Walking_Read
14:48:52.076	0.65363705	6.488485	4.9202347	-0.1256061	0.030042352	0.088541865	1.2115782	7.4010425	6.3187776	Walking_Read
14:48:52.099	0.65363705	6.488485	4.9202347	-0.1256061	0.030042352	0.088541865	1.2115782	7.4010425	6.3187776	Walking_Read
14:48:52.122	0.65363705	6.488485	4.9202347	-0.1256061	0.030042352	0.088541865	1.2115782	7.4010425	6.3187776	Walking_Read
14:48:52.145	0.7326481	6.1054006	5.8779445	-0.1873035	0.031264085	0.19788675	1.0048445	6.8961625	6.89953	Walking_Read
14:48:52.168	0.7326481	6.1054006	5.8779445	-0.1873035	0.031264085	0.19788675	1.0048445	6.8961625	6.89953	Walking_Read
14:48:52.191	0.7326481	6.1054006	5.8779445	-0.1873035	0.031264085	0.19788675	1.0048445	6.8961625	6.89953	Walking_Read
14:48:52.214	0.7326481	6.1054006	5.8779445	-0.1873035	0.031264085	0.19788675	1.0048445	6.8961625	6.89953	Walking_Read
14:48:52.236	0.7326481	6.1054006	5.8779445	-0.1873035	0.031264085	0.19788675	1.0048445	6.8961625	6.89953	Walking_Read
14:48:52.260	0.7326481	6.1054006	5.8779445	-0.1873035	0.031264085	0.19788675	1.0048445	6.8961625	6.89953	Walking_Read
14:48:52.283	0.7326481	6.1054006	5.8779445	-0.1873035	0.031264085	0.19788675	1.0048445	6.8961625	6.89953	Walking_Read
14:48:52.306	0.7326481	6.1054006	5.8779445	-0.1873035	0.031264085	0.19788675	1.0048445	6.8961625	6.89953	Walking_Read
14:48:52.330	0.723071	7.4629545	7.3025384	-0.27954414	0.07158119	-0.10265896	1.1700692	6.782224	6.985887	Walking_Read
14:48:52.353	0.723071	7.4629545	7.3025384	-0.27954414	0.07158119	-0.10265896	1.1700692	6.782224	6.985887	Walking_Read
14:48:52.375	0.723071	7.4629545	7.3025384	-0.27954414	0.07158119	-0.10265896	1.1700692	6.782224	6.985887	Walking_Read
14:48:52.399	0.723071	7.4629545	7.3025384	-0.27954414	0.07158119	-0.10265896	1.1700692	6.782224	6.985887	Walking_Read
14:48:52.422	0.723071	7.4629545	7.3025384	-0.27954414	0.07158119	-0.10265896	1.1700692	6.782224	6.985887	Walking_Read
14:48:52.445	0.723071	7.4629545	7.3025384	-0.27954414	0.07158119	-0.10265896	1.1700692	6.782224	6.985887	Walking_Read
14:48:52.468	0.723071	7.4629545	7.3025384	-0.27954414	0.07158119	-0.10265896	1.1700692	6.782224	6.985887	Walking_Read
14:48:52.490	0.723071	7.4629545	7.3025384	-0.27954414	0.07158119	-0.10265896	1.1700692	6.782224	6.985887	Walking_Read
14:48:52.512	1.9561225	6.3807425	5.5738716	-0.2997027	-0.15871501	0.009129381	1.0674394	6.8411913	6.94471	Walking_Read
14:48:52.535	1.9561225	6.3807425	5.5738716	-0.2997027	-0.15871501	0.009129381	1.0674394	6.8411913	6.94471	Walking_Read
14:48:52.558	1.9561225	6.3807425	5.5738716	-0.2997027	-0.15871501	0.009129381	1.0674394	6.8411913	6.94471	Walking_Read
14:48:52.580	1.9561225	6.3807425	5.5738716	-0.2997027	-0.15871501	0.009129381	1.0674394	6.8411913	6.94471	Walking_Read
14:48:52.603	1.9561225	6.3807425	5.5738716	-0.2997027	-0.15871501	0.009129381	1.0674394	6.8411913	6.94471	Walking_Read
14:48:52.627	1.9561225	6.3807425	5.5738716	-0.2997027	-0.15871501	0.009129381	1.0674394	6.8411913	6.94471	Walking_Read
14:48:52.650	1.9561225	6.3807425	5.5738716	-0.2997027	-0.15871501	0.009129381	1.0674394	6.8411913	6.94471	Walking_Read
14:48:52.673	1.9561225	6.3807425	5.5738716	-0.2997027	-0.15871501	0.009129381	1.0674394	6.8411913	6.94471	Walking_Read
14:48:52.696	1.2138973	5.569083	7.8292785	-0.11155622	-0.31937256	-0.39892858	1.410931	6.4318123	7.2671413	Walking_Read
14:48:52.720	1.2138973	5.569083	7.8292785	-0.11155622	-0.31937256	-0.39892858	1.410931	6.4318123	7.2671413	Walking_Read
14:48:52.743	1.2138973	5.569083	7.8292785	-0.11155622	-0.31937256	-0.39892858	1.410931	6.4318123	7.2671413	Walking_Read
14:48:52.766	1.2138973	5.569083	7.8292785	-0.11155622	-0.31937256	-0.39892858	1.410931	6.4318123	7.2671413	Walking_Read
14:48:52.790	1.2138973	5.569083	7.8292785	-0.11155622	-0.31937256	-0.39892858	1.410931	6.4318123	7.2671413	Walking_Read
14:48:52.812	1.2138973	5.569083	7.8292785	-0.11155622	-0.31937256	-0.39892858	1.410931	6.4318123	7.2671413	Walking_Read
14:48:52.836	1.2138973	5.569083	7.8292785	-0.11155622	-0.31937256	-0.39892858	1.410931	6.4318123	7.2671413	Walking_Read
14:48:52.860	0.6488485	6.938608	6.098218	0.17616132	0.2682798	0.04272697	0.88891995	6.497847	7.2909636	Walking_Read
14:48:52.886	0.6488485	6.938608	6.098218	0.17616132	0.2682798	0.04272697	0.88891995	6.497847	7.2909636	Walking_Read
14:48:52.909	0.6488485	6.938608	6.098218	0.17616132	0.2682798	0.04272697	0.88891995	6.497847	7.2909636	Walking_Read
14:48:52.931	0.6488485	6.938608	6.098218	0.17616132	0.2682798	0.04272697	0.88891995	6.497847	7.2909636	Walking_Read
14:48:52.954	0.6488485	6.938608	6.098218	0.17616132	0.2682798	0.04272697	0.88891995	6.497847	7.2909636	Walking_Read
14:48:52.978	0.6488485	6.938608	6.098218	0.17616132	0.2682798	0.04272697	0.88891995	6.497847	7.2909636	Walking_Read
14:48:53.001	0.6488485	6.938608	6.098218	0.17616132	0.2682798	0.04272697	0.88891995	6.497847	7.2909636	Walking_Read
14:48:53.024	0.6488485	6.938608	6.098218	0.17616132	0.2682798	0.04272697	0.88891995	6.497847	7.2909636	Walking_Read
14:48:53.047	1.063058	7.0966306	7.4845033	-0.058410935	0.1699305	0.069605045	0.79945266	6.8121367	7.0089927	Walking_Read
14:48:53.070	1.063058	7.0966306	7.4845033	-0.058410935	0.1699305	0.069605045	0.79945266	6.8121367	7.0089927	Walking_Read
14:48:53.094	1.063058	7.0966306	7.4845033	-0.058410935	0.1699305	0.069605045	0.79945266	6.8121367	7.0089927	Walking_Read
14:48:53.117	1.063058	7.0966306	7.4845033	-0.058410935	0.1699305	0.069605045	0.79945266	6.8121367	7.0089927	Walking_Read
14:48:53.140	1.063058	7.0966306	7.4845033	-0.058410935	0.1699305	0.069605045	0.79945266	6.8121367	7.0089927	Walking_Read
14:48:53.163	1.063058	7.0966306	7.4845033	-0.058410935	0.1699305	0.069605045	0.79945266	6.8121367	7.0089927	Walking_Read
14:48:53.185	1.063058	7.0966306	7.4845033	-0.058410935	0.1699305	0.069605045	0.79945266	6.8121367	7.0089927	Walking_Read
14:48:53.209	1.063058	7.0966306	7.4845033	-0.058410935	0.1699305	0.069605045	0.79945266	6.8121367	7.0089927	Walking_Read
14:48:53.233	0.26337022	5.954561	6.577073	0.31116253	0.10273531	0.47399783	0.7477613	6.8195624	7.0074763	Walking_Read
14:48:53.255	0.26337022	5.954561	6.577073	0.31116253	0.10273531	0.47399783	0.7477613	6.8195624	7.0074763	Walking_Read
14:48:53.279	0.26337022	5.954561	6.577073	0.31116253	0.10273531	0.47399783	0.7477613	6.8195624	7.0074763	Walking_Read
14:48:53.302	0.26337022	5.954561	6.577073	0.31116253	0.10273531	0.47399783	0.7477613	6.8195624	7.0074763	Walking_Read
14:48:53.326	0.26337022	5.954561	6.577073	0.31116253	0.10273531	0.47399783	0.7477613	6.8195624	7.0074763	Walking_Read
14:48:53.349	0.26337022	5.954561	6.577073	0.31116253	0.10273531	0.47399783	0.7477613	6.8195624	7.0074763	Walking_Read
14:48:53.372	0.26337022	5.954561	6.577073	0.31116253	0.10273531	0.47399783	0.7477613	6.8195624	7.0074763	Walking_Read
14:48:53.395	0.26337022	5.954561	6.577073	0.31116253	0.10273531	0.47399783	0.7477613	6.8195624	7.0074763	Walking_Read
14:48:53.421	0.17478207	5.9641385	6.2275085	-0.14393207	0.13755465	0.3267793	0.83298403	6.564845	7.237349	Walking_Read
14:48:53.445	0.17478207	5.9641385	6.2275085	-0.14393207	0.13755465	0.3267793	0.83298403	6.564845	7.237349	Walking_Read
14:48:53.468	0.17478207	5.9641385	6.2275085	-0.14393207	0.13755465	0.3267793	0.83298403	6.564845	7.237349	Walking_Read
14:48:53.491	0.17478207	5.9641385	6.2275085	-0.14393207	0.13755465	0.3267793	0.83298403	6.564845	7.237349	Walking_Read
14:48:53.514	0.17478207	5.9641385	6.2275085	-0.14393207	0.13755465	0.3267793	0.83298403	6.564845	7.237349	Walking_Read
14:48:53.537	0.17478207	5.9641385	6.2275085	-0.14393207	0.13755465	0.3267793	0.83298403	6.564845	7.237349	Walking_Read
14:48:53.561	0.17478207	5.9641385	6.2275085	-0.14393207	0.13755465	0.3267793	0.83298403	6.564845	7.237349	Walking_Read
14:48:53.583	0.72546524	7.1133904	6.466936	0.13523336	0.017825048	0.19727588	0.9560877	6.452472	7.322691	Walking_Read
14:48:53.606	0.72546524	7.1133904	6.466936	0.13523336	0.017825048	0.19727588	0.9560877	6.452472	7.322691	Walking_Read
14:48:53.629	0.72546524	7.1133904	6.466936	0.13523336	0.017825048	0.19727588	0.9560877	6.452472	7.322691	Walking_Read
14:48:53.652	0.72546524	7.1133904	6.466936	0.13523336	0.017825048	0.19727588	0.9560877	6.452472	7.322691	Walking_Read
14:48:53.675	0.72546524	7.1133904	6.466936	0.13523336	0.017825048	0.19727588	0.9560877	6.452472	7.322691	Walking_Read
14:48:53.698	0.72546524	7.1133904	6.466936	0.13523336	0.017825048	0.19727588	0.9560877	6.452472	7.322691	Walking_Read
14:48:53.721	0.72546524	7.1133904	6.466936	0.13523336	0.017825048	0.19727588	0.9560877	6.452472	7.322691	Walking_Read
14:48:53.744	0.72546524	7.1133904	6.466936	0.13523336	0.017825048	0.19727588	0.9560877	6.452472	7.322691	Walking_Read
14:48:53.767	1.2354459	6.6249585	9.373586	-0.13476908	0.087463684	0.18078251	0.7756319	6.697272	7.1214676	Walking_Read
14:48:53.791	1.2354459	6.6249585	9.373586	-0.13476908	0.087463684	0.18078251	0.7756319	6.697272	7.1214676	Walking_Read
14:48:53.814	1.2354459	6.6249585	9.373586	-0.13476908	0.087463684	0.18078251	0.7756319	6.697272	7.1214676	Walking_Read
14:48:53.837	1.2354459	6.6249585	9.373586	-0.13476908	0.087463684	0.18078251	0.7756319	6.697272	7.1214676	Walking_Read
14:48:53.860	1.2354459	6.6249585	9.373586	-0.13476908	0.087463684	0.18078251	0.7756319	6.697272	7.1214676	Walking_Read
14:48:53.883	1.2354459	6.6249585	9.373586	-0.13476908	0.087463684	0.18078251	0.7756319	6.697272	7.1214676	Walking_Read
14:48:53.906	1.2354459	6.6249585	9.373586	-0.13476908	0.087463684	0.18078251	0.7756319	6.697272	7.1214676	Walking_Read
14:48:53.929	1.2354459	6.6249585	9.373586	-0.13476908	0.087463684	0.18078251	0.7756319	6.697272	7.1214676	Walking_Read
14:48:53.953	0.9505271	4.4294086	7.8460383	-0.24594656	-0.007831292	-0.05562233	0.48546532	6.3172107	7.485153	Walking_Read
14:48:53.976	0.9505271	4.4294086	7.8460383	-0.24594656	-0.007831292	-0.05562233	0.48546532	6.3172107	7.485153	Walking_Read
14:48:53.999	0.9505271	4.4294086	7.8460383	-0.24594656	-0.007831292	-0.05562233	0.48546532	6.3172107	7.485153	Walking_Read
14:48:54.021	0.9505271	4.4294086	7.8460383	-0.24594656	-0.007831292	-0.05562233	0.48546532	6.3172107	7.485153	Walking_Read
14:48:54.043	0.9505271	4.4294086	7.8460383	-0.24594656	-0.007831292	-0.05562233	0.48546532	6.3172107	7.485153	Walking_Read
14:48:54.066	0.9505271	4.4294086	7.8460383	-0.24594656	-0.007831292	-0.05562233	0.48546532	6.3172107	7.485153	Walking_Read
14:48:54.089	0.9505271	4.4294086	7.8460383	-0.24594656	-0.007831292	-0.05562233	0.48546532	6.3172107	7.485153	Walking_Read
14:48:54.112	0.9505271	4.4294086	7.8460383	-0.24594656	-0.007831292	-0.05562233	0.48546532	6.3172107	7.485153	Walking_Read
14:48:54.135	0.9888355	5.593026	7.2091613	-0.19341215	-0.031655036	0.0030207285	0.6804158	5.9696846	7.7504992	Walking_Read
14:48:54.157	0.9888355	5.593026	7.2091613	-0.19341215	-0.031655036	0.0030207285	0.6804158	5.9696846	7.7504992	Walking_Read
14:48:54.180	0.9888355	5.593026	7.2091613	-0.19341215	-0.031655036	0.0030207285	0.6804158	5.9696846	7.7504992	Walking_Read
14:48:54.203	0.9888355	5.593026	7.2091613	-0.19341215	-0.031655036	0.0030207285	0.6804158	5.9696846	7.7504992	Walking_Read
14:48:54.225	0.9888355	5.593026	7.2091613	-0.19341215	-0.031655036	0.0030207285	0.6804158	5.9696846	7.7504992	Walking_Read
14:48:54.249	0.9888355	5.593026	7.2091613	-0.19341215	-0.031655036	0.0030207285	0.6804158	5.9696846	7.7504992	Walking_Read
14:48:54.272	0.9888355	5.593026	7.2091613	-0.19341215	-0.031655036	0.0030207285	0.6804158	5.9696846	7.7504992	Walking_Read
14:48:54.295	0.9888355	5.593026	7.2091613	-0.19341215	-0.031655036	0.0030207285	0.6804158	5.9696846	7.7504992	Walking_Read
14:48:54.320	1.4341706	6.507639	8.008849	-0.17569707	0.19375424	0.25530806	0.7252293	5.957808	7.7555714	Walking_Read
14:48:54.343	1.4341706	6.507639	8.008849	-0.17569707	0.19375424	0.25530806	0.7252293	5.957808	7.7555714	Walking_Read
14:48:54.366	1.4341706	6.507639	8.008849	-0.17569707	0.19375424	0.25530806	0.7252293	5.957808	7.7555714	Walking_Read
14:48:54.389	1.4341706	6.507639	8.008849	-0.17569707	0.19375424	0.25530806	0.7252293	5.957808	7.7555714	Walking_Read
14:48:54.412	1.4341706	6.507639	8.008849	-0.17569707	0.19375424	0.25530806	0.7252293	5.957808	7.7555714	Walking_Read
14:48:54.435	1.4341706	6.507639	8.008849	-0.17569707	0.19375424	0.25530806	0.7252293	5.957808	7.7555714	Walking_Read
14:48:54.458	1.4341706	6.507639	8.008849	-0.17569707	0.19375424	0.25530806	0.7252293	5.957808	7.7555714	Walking_Read
14:48:54.482	1.4341706	6.507639	8.008849	-0.17569707	0.19375424	0.25530806	0.7252293	5.957808	7.7555714	Walking_Read
14:48:54.504	0.9122187	6.6177754	6.6872096	0.41073358	-0.12878262	0.4342916	1.0861224	6.088746	7.610377	Walking_Read
14:48:54.527	0.9122187	6.6177754	6.6872096	0.41073358	-0.12878262	0.4342916	1.0861224	6.088746	7.610377	Walking_Read
14:48:54.550	0.9122187	6.6177754	6.6872096	0.41073358	-0.12878262	0.4342916	1.0861224	6.088746	7.610377	Walking_Read
14:48:54.574	0.9122187	6.6177754	6.6872096	0.41073358	-0.12878262	0.4342916	1.0861224	6.088746	7.610377	Walking_Read
14:48:54.597	0.9122187	6.6177754	6.6872096	0.41073358	-0.12878262	0.4342916	1.0861224	6.088746	7.610377	Walking_Read
14:48:54.620	0.9122187	6.6177754	6.6872096	0.41073358	-0.12878262	0.4342916	1.0861224	6.088746	7.610377	Walking_Read
14:48:54.644	0.9122187	6.6177754	6.6872096	0.41073358	-0.12878262	0.4342916	1.0861224	6.088746	7.610377	Walking_Read
14:48:54.667	1.4557191	4.8148866	8.741497	-0.20196426	-0.1782627	-0.109989345	1.7111957	5.743854	7.762106	Walking_Read
14:48:54.690	1.4557191	4.8148866	8.741497	-0.20196426	-0.1782627	-0.109989345	1.7111957	5.743854	7.762106	Walking_Read
14:48:54.714	1.4557191	4.8148866	8.741497	-0.20196426	-0.1782627	-0.109989345	1.7111957	5.743854	7.762106	Walking_Read
14:48:54.737	1.4557191	4.8148866	8.741497	-0.20196426	-0.1782627	-0.109989345	1.7111957	5.743854	7.762106	Walking_Read
14:48:54.760	1.4557191	4.8148866	8.741497	-0.20196426	-0.1782627	-0.109989345	1.7111957	5.743854	7.762106	Walking_Read
14:48:54.783	1.4557191	4.8148866	8.741497	-0.20196426	-0.1782627	-0.109989345	1.7111957	5.743854	7.762106	Walking_Read
14:48:54.806	1.4557191	4.8148866	8.741497	-0.20196426	-0.1782627	-0.109989345	1.7111957	5.743854	7.762106	Walking_Read
14:48:54.830	1.4557191	4.8148866	8.741497	-0.20196426	-0.1782627	-0.109989345	1.7111957	5.743854	7.762106	Walking_Read
14:48:54.853	1.8340145	6.854809	5.9617443	0.3502579	-0.48308444	-0.37510484	1.972054	5.9444695	7.5461664	Walking_Read
14:48:54.876	1.8340145	6.854809	5.9617443	0.3502579	-0.48308444	-0.37510484	1.972054	5.9444695	7.5461664	Walking_Read
14:48:54.899	1.8340145	6.854809	5.9617443	0.3502579	-0.48308444	-0.37510484	1.972054	5.9444695	7.5461664	Walking_Read
14:48:54.922	1.8340145	6.854809	5.9617443	0.3502579	-0.48308444	-0.37510484	1.972054	5.9444695	7.5461664	Walking_Read
14:48:54.946	1.8340145	6.854809	5.9617443	0.3502579	-0.48308444	-0.37510484	1.972054	5.9444695	7.5461664	Walking_Read
14:48:54.968	1.8340145	6.854809	5.9617443	0.3502579	-0.48308444	-0.37510484	1.972054	5.9444695	7.5461664	Walking_Read
14:48:54.991	1.8340145	6.854809	5.9617443	0.3502579	-0.48308444	-0.37510484	1.972054	5.9444695	7.5461664	Walking_Read
14:48:55.014	1.8340145	6.854809	5.9617443	0.3502579	-0.48308444	-0.37510484	1.972054	5.9444695	7.5461664	Walking_Read
14:48:55.036	0.39505535	7.1109962	5.8228765	0.5280197	-0.14955203	-0.3231813	1.8954264	6.736638	6.869889	Walking_Read
14:48:55.059	0.39505535	7.1109962	5.8228765	0.5280197	-0.14955203	-0.3231813	1.8954264	6.736638	6.869889	Walking_Read
14:48:55.081	0.39505535	7.1109962	5.8228765	0.5280197	-0.14955203	-0.3231813	1.8954264	6.736638	6.869889	Walking_Read
14:48:55.103	0.39505535	7.1109962	5.8228765	0.5280197	-0.14955203	-0.3231813	1.8954264	6.736638	6.869889	Walking_Read
14:48:55.124	0.39505535	7.1109962	5.8228765	0.5280197	-0.14955203	-0.3231813	1.8954264	6.736638	6.869889	Walking_Read
14:48:55.146	0.39505535	7.1109962	5.8228765	0.5280197	-0.14955203	-0.3231813	1.8954264	6.736638	6.869889	Walking_Read
14:48:55.170	0.39505535	7.1109962	5.8228765	0.5280197	-0.14955203	-0.3231813	1.8954264	6.736638	6.869889	Walking_Read
14:48:55.196	0.39505535	7.1109962	5.8228765	0.5280197	-0.14955203	-0.3231813	1.8954264	6.736638	6.869889	Walking_Read
14:48:55.221	2.1237218	6.5124273	8.114198	-0.24900089	0.1522154	-0.18879095	1.421896	7.116097	6.59618	Walking_Read
14:48:55.244	2.1237218	6.5124273	8.114198	-0.24900089	0.1522154	-0.18879095	1.421896	7.116097	6.59618	Walking_Read
14:48:55.267	2.1237218	6.5124273	8.114198	-0.24900089	0.1522154	-0.18879095	1.421896	7.116097	6.59618	Walking_Read
14:48:55.290	2.1237218	6.5124273	8.114198	-0.24900089	0.1522154	-0.18879095	1.421896	7.116097	6.59618	Walking_Read
14:48:55.313	2.1237218	6.5124273	8.114198	-0.24900089	0.1522154	-0.18879095	1.421896	7.116097	6.59618	Walking_Read
14:48:55.336	2.1237218	6.5124273	8.114198	-0.24900089	0.1522154	-0.18879095	1.421896	7.116097	6.59618	Walking_Read
14:48:55.360	2.1237218	6.5124273	8.114198	-0.24900089	0.1522154	-0.18879095	1.421896	7.116097	6.59618	Walking_Read
14:48:55.382	1.7933118	6.1700463	5.6768255	-0.11155622	-0.104348	-0.023246476	1.5771884	7.1300015	6.545677	Walking_Read
14:48:55.405	1.7933118	6.1700463	5.6768255	-0.11155622	-0.104348	-0.023246476	1.5771884	7.1300015	6.545677	Walking_Read
14:48:55.428	1.7933118	6.1700463	5.6768255	-0.11155622	-0.104348	-0.023246476	1.5771884	7.1300015	6.545677	Walking_Read
14:48:55.450	1.7933118	6.1700463	5.6768255	-0.11155622	-0.104348	-0.023246476	1.5771884	7.1300015	6.545677	Walking_Read
14:48:55.473	1.7933118	6.1700463	5.6768255	-0.11155622	-0.104348	-0.023246476	1.5771884	7.1300015	6.545677	Walking_Read
14:48:55.496	1.7933118	6.1700463	5.6768255	-0.11155622	-0.104348	-0.023246476	1.5771884	7.1300015	6.545677	Walking_Read
14:48:55.520	1.7933118	6.1700463	5.6768255	-0.11155622	-0.104348	-0.023246476	1.5771884	7.1300015	6.545677	Walking_Read
14:48:55.544	1.7933118	6.1700463	5.6768255	-0.11155622	-0.104348	-0.023246476	1.5771884	7.1300015	6.545677	Walking_Read
14:48:55.568	1.1181264	7.022408	6.0503325	-0.14576466	0.48025003	0.27485576	1.4713432	6.9954343	6.713371	Walking_Read
14:48:55.590	1.1181264	7.022408	6.0503325	-0.14576466	0.48025003	0.27485576	1.4713432	6.9954343	6.713371	Walking_Read
14:48:55.613	1.1181264	7.022408	6.0503325	-0.14576466	0.48025003	0.27485576	1.4713432	6.9954343	6.713371	Walking_Read
14:48:55.637	1.1181264	7.022408	6.0503325	-0.14576466	0.48025003	0.27485576	1.4713432	6.9954343	6.713371	Walking_Read
14:48:55.659	1.1181264	7.022408	6.0503325	-0.14576466	0.48025003	0.27485576	1.4713432	6.9954343	6.713371	Walking_Read
14:48:55.682	1.1181264	7.022408	6.0503325	-0.14576466	0.48025003	0.27485576	1.4713432	6.9954343	6.713371	Walking_Read
14:48:55.705	1.1181264	7.022408	6.0503325	-0.14576466	0.48025003	0.27485576	1.4713432	6.9954343	6.713371	Walking_Read
14:48:55.729	1.1181264	7.022408	6.0503325	-0.14576466	0.48025003	0.27485576	1.4713432	6.9954343	6.713371	Walking_Read
14:48:55.753	1.5514901	8.391933	7.9777236	-0.025424212	0.6567901	0.5521886	1.3629351	6.7566457	6.975704	Walking_Read
14:48:55.775	1.5514901	8.391933	7.9777236	-0.025424212	0.6567901	0.5521886	1.3629351	6.7566457	6.975704	Walking_Read
14:48:55.799	1.5514901	8.391933	7.9777236	-0.025424212	0.6567901	0.5521886	1.3629351	6.7566457	6.975704	Walking_Read
14:48:55.822	1.5514901	8.391933	7.9777236	-0.025424212	0.6567901	0.5521886	1.3629351	6.7566457	6.975704	Walking_Read
14:48:55.845	1.5514901	8.391933	7.9777236	-0.025424212	0.6567901	0.5521886	1.3629351	6.7566457	6.975704	Walking_Read
14:48:55.869	1.5514901	8.391933	7.9777236	-0.025424212	0.6567901	0.5521886	1.3629351	6.7566457	6.975704	Walking_Read
14:48:55.891	1.5514901	8.391933	7.9777236	-0.025424212	0.6567901	0.5521886	1.3629351	6.7566457	6.975704	Walking_Read
14:48:55.914	1.5514901	8.391933	7.9777236	-0.025424212	0.6567901	0.5521886	1.3629351	6.7566457	6.975704	Walking_Read
14:48:55.937	-0.34716985	4.9944572	7.151699	-0.08345641	0.12289387	0.32983366	1.6201168	6.6869073	6.987903	Walking_Read
14:48:55.959	-0.34716985	4.9944572	7.151699	-0.08345641	0.12289387	0.32983366	1.6201168	6.6869073	6.987903	Walking_Read
14:48:55.983	-0.34716985	4.9944572	7.151699	-0.08345641	0.12289387	0.32983366	1.6201168	6.6869073	6.987903	Walking_Read
14:48:56.006	-0.34716985	4.9944572	7.151699	-0.08345641	0.12289387	0.32983366	1.6201168	6.6869073	6.987903	Walking_Read
14:48:56.029	-0.34716985	4.9944572	7.151699	-0.08345641	0.12289387	0.32983366	1.6201168	6.6869073	6.987903	Walking_Read
14:48:56.052	-0.34716985	4.9944572	7.151699	-0.08345641	0.12289387	0.32983366	1.6201168	6.6869073	6.987903	Walking_Read
14:48:56.074	-0.34716985	4.9944572	7.151699	-0.08345641	0.12289387	0.32983366	1.6201168	6.6869073	6.987903	Walking_Read
14:48:56.098	-0.34716985	4.9944572	7.151699	-0.08345641	0.12289387	0.32983366	1.6201168	6.6869073	6.987903	Walking_Read
14:48:56.122	1.7717633	6.4166565	6.4142623	0.032607988	0.4368786	0.35915515	1.3338931	6.3529644	7.3505673	Walking_Read
14:48:56.146	1.7717633	6.4166565	6.4142623	0.032607988	0.4368786	0.35915515	1.3338931	6.3529644	7.3505673	Walking_Read
14:48:56.169	1.7717633	6.4166565	6.4142623	0.032607988	0.4368786	0.35915515	1.3338931	6.3529644	7.3505673	Walking_Read
14:48:56.192	1.7717633	6.4166565	6.4142623	0.032607988	0.4368786	0.35915515	1.3338931	6.3529644	7.3505673	Walking_Read
14:48:56.215	1.7717633	6.4166565	6.4142623	0.032607988	0.4368786	0.35915515	1.3338931	6.3529644	7.3505673	Walking_Read
14:48:56.237	1.7717633	6.4166565	6.4142623	0.032607988	0.4368786	0.35915515	1.3338931	6.3529644	7.3505673	Walking_Read
14:48:56.259	1.7717633	6.4166565	6.4142623	0.032607988	0.4368786	0.35915515	1.3338931	6.3529644	7.3505673	Walking_Read
14:48:56.281	1.7717633	6.4166565	6.4142623	-0.12743871	-0.12817176	0.08121148	1.4699414	6.4558268	7.2340803	Walking_Read
14:48:56.305	1.8364087	7.1947956	6.8093176	-0.12743871	-0.12817176	0.08121148	1.4699414	6.4558268	7.2340803	Walking_Read
14:48:56.328	1.8364087	7.1947956	6.8093176	-0.12743871	-0.12817176	0.08121148	1.4699414	6.4558268	7.2340803	Walking_Read
14:48:56.351	1.8364087	7.1947956	6.8093176	-0.12743871	-0.12817176	0.08121148	1.4699414	6.4558268	7.2340803	Walking_Read
14:48:56.373	1.8364087	7.1947956	6.8093176	-0.12743871	-0.12817176	0.08121148	1.4699414	6.4558268	7.2340803	Walking_Read
14:48:56.395	1.8364087	7.1947956	6.8093176	-0.12743871	-0.12817176	0.08121148	1.4699414	6.4558268	7.2340803	Walking_Read
[truncated: 3,196 more rows]
