# Supplementary material for: Real-time Smartphone Activity Classification Using Inertial Sensors—Recognition of Scrolling, Typing, and Watching Videos While Sitting or Walking
Source: Sensors (Basel). 2020 Jan 24;20(3):655. doi: 10.3390/s20030655 (PMC7038357; doi:10.3390/s20030655)
Supplement: Supplementary file 1 [file sensors-20-00655-s001.zip › sensors-668083-supplementary/5Hz_data/5166/2019_09_14_14_19_43_Multitasking_Watch.csv]

time	accX	accY	accZ	rotX	rotY	rotZ	graX	graY	graZ	activity
14:33:12.247	5.6504884	0.18435916	7.391126	0.039327502	-0.039596286	0.028677069	5.9856224	-0.028844986	7.768	Multitasking_Watch
14:33:12.287	5.5954204	-0.045491222	7.8292785	-0.020537289	0.0660834	0.026233608	5.836179	-0.058250237	7.880733	Multitasking_Watch
14:33:12.354	5.5954204	-0.045491222	7.8292785	-0.020537289	0.0660834	0.026233608	5.836179	-0.058250237	7.880733	Multitasking_Watch
14:33:12.394	5.5954204	-0.045491222	7.8292785	-0.020537289	0.0660834	0.026233608	5.836179	-0.058250237	7.880733	Multitasking_Watch
14:33:12.414	5.5954204	-0.045491222	7.8292785	-0.020537289	0.0660834	0.026233608	5.836179	-0.058250237	7.880733	Multitasking_Watch
14:33:12.435	5.5954204	-0.045491222	7.8292785	-0.020537289	0.0660834	0.026233608	5.836179	-0.058250237	7.880733	Multitasking_Watch
14:33:12.455	5.5954204	-0.045491222	7.8292785	-0.020537289	0.0660834	0.026233608	5.836179	-0.058250237	7.880733	Multitasking_Watch
14:33:12.486	5.523592	-0.047885496	7.721536	0.010616837	0.031874947	-0.0043096542	5.7925963	-0.08336364	7.9125977	Multitasking_Watch
14:33:12.507	5.523592	-0.047885496	7.721536	0.010616837	0.031874947	-0.0043096542	5.7925963	-0.08336364	7.9125977	Multitasking_Watch
14:33:12.528	5.523592	-0.047885496	7.721536	0.010616837	0.031874947	-0.0043096542	5.7925963	-0.08336364	7.9125977	Multitasking_Watch
14:33:12.548	5.523592	-0.047885496	7.721536	0.010616837	0.031874947	-0.0043096542	5.7925963	-0.08336364	7.9125977	Multitasking_Watch
14:33:12.570	5.523592	-0.047885496	7.721536	0.010616837	0.031874947	-0.0043096542	5.7925963	-0.08336364	7.9125977	Multitasking_Watch
14:33:12.591	5.523592	-0.047885496	7.721536	0.010616837	0.031874947	-0.0043096542	5.7925963	-0.08336364	7.9125977	Multitasking_Watch
14:33:12.613	5.523592	-0.047885496	7.721536	0.010616837	0.031874947	-0.0043096542	5.7925963	-0.08336364	7.9125977	Multitasking_Watch
14:33:12.634	5.523592	-0.047885496	7.721536	0.010616837	0.031874947	-0.0043096542	5.7925963	-0.08336364	7.9125977	Multitasking_Watch
14:33:12.656	5.5116205	-0.13647367	7.699988	-0.018093828	0.034929276	0.023179282	5.7430716	-0.12379882	7.948092	Multitasking_Watch
14:33:12.678	5.5116205	-0.13647367	7.699988	-0.018093828	0.034929276	0.023179282	5.7430716	-0.12379882	7.948092	Multitasking_Watch
14:33:12.699	5.5116205	-0.13647367	7.699988	-0.018093828	0.034929276	0.023179282	5.7430716	-0.12379882	7.948092	Multitasking_Watch
14:33:12.720	5.5116205	-0.13647367	7.699988	-0.018093828	0.034929276	0.023179282	5.7430716	-0.12379882	7.948092	Multitasking_Watch
14:33:12.741	5.5116205	-0.13647367	7.699988	-0.018093828	0.034929276	0.023179282	5.7430716	-0.12379882	7.948092	Multitasking_Watch
14:33:12.763	5.5116205	-0.13647367	7.699988	-0.018093828	0.034929276	0.023179282	5.7430716	-0.12379882	7.948092	Multitasking_Watch
14:33:12.784	5.5116205	-0.13647367	7.699988	-0.018093828	0.034929276	0.023179282	5.7430716	-0.12379882	7.948092	Multitasking_Watch
14:33:12.857	5.5810547	-0.1699935	7.6113997	-0.020537289	-0.04753753	0.047003023	5.6821623	-0.1555496	7.9911933	Multitasking_Watch
14:33:12.878	5.5810547	-0.1699935	7.6113997	-0.020537289	-0.04753753	0.047003023	5.6821623	-0.1555496	7.9911933	Multitasking_Watch
14:33:12.898	5.5810547	-0.1699935	7.6113997	-0.020537289	-0.04753753	0.047003023	5.6821623	-0.1555496	7.9911933	Multitasking_Watch
14:33:12.919	5.5810547	-0.1699935	7.6113997	-0.020537289	-0.04753753	0.047003023	5.6821623	-0.1555496	7.9911933	Multitasking_Watch
14:33:12.941	5.5810547	-0.1699935	7.6113997	-0.020537289	-0.04753753	0.047003023	5.6821623	-0.1555496	7.9911933	Multitasking_Watch
14:33:12.962	5.5810547	-0.1699935	7.6113997	-0.020537289	-0.04753753	0.047003023	5.6821623	-0.1555496	7.9911933	Multitasking_Watch
14:33:12.984	5.5810547	-0.1699935	7.6113997	-0.020537289	-0.04753753	0.047003023	5.6821623	-0.1555496	7.9911933	Multitasking_Watch
14:33:13.006	5.482889	-0.2083019	7.5754857	-0.020537289	-0.04753753	0.047003023	5.6821623	-0.1555496	7.9911933	Multitasking_Watch
14:33:13.027	5.482889	-0.2083019	7.5754857	0.005119051	-0.012107349	0.021346685	5.6801	-0.20049964	7.991658	Multitasking_Watch
14:33:13.049	5.482889	-0.2083019	7.5754857	0.005119051	-0.012107349	0.021346685	5.6801	-0.20049964	7.991658	Multitasking_Watch
14:33:13.070	5.482889	-0.2083019	7.5754857	0.005119051	-0.012107349	0.021346685	5.6801	-0.20049964	7.991658	Multitasking_Watch
14:33:13.092	5.482889	-0.2083019	7.5754857	0.005119051	-0.012107349	0.021346685	5.6801	-0.20049964	7.991658	Multitasking_Watch
14:33:13.115	5.482889	-0.2083019	7.5754857	0.005119051	-0.012107349	0.021346685	5.6801	-0.20049964	7.991658	Multitasking_Watch
14:33:13.137	5.482889	-0.2083019	7.5754857	0.005119051	-0.012107349	0.021346685	5.6801	-0.20049964	7.991658	Multitasking_Watch
14:33:13.159	5.482889	-0.2083019	7.5754857	0.005119051	-0.012107349	0.021346685	5.6801	-0.20049964	7.991658	Multitasking_Watch
14:33:13.182	5.482889	-0.2083019	7.5754857	0.005119051	-0.012107349	0.021346685	5.6801	-0.20049964	7.991658	Multitasking_Watch
14:33:13.203	5.4709177	-0.19633053	7.7335076	-0.029089402	0.06302907	-0.012250902	5.6543527	-0.23185398	8.00905	Multitasking_Watch
14:33:13.224	5.4709177	-0.19633053	7.7335076	-0.029089402	0.06302907	-0.012250902	5.6543527	-0.23185398	8.00905	Multitasking_Watch
14:33:13.246	5.4709177	-0.19633053	7.7335076	-0.029089402	0.06302907	-0.012250902	5.6543527	-0.23185398	8.00905	Multitasking_Watch
14:33:13.269	5.4709177	-0.19633053	7.7335076	-0.029089402	0.06302907	-0.012250902	5.6543527	-0.23185398	8.00905	Multitasking_Watch
14:33:13.291	5.4709177	-0.19633053	7.7335076	-0.029089402	0.06302907	-0.012250902	5.6543527	-0.23185398	8.00905	Multitasking_Watch
14:33:13.312	5.4709177	-0.19633053	7.7335076	-0.029089402	0.06302907	-0.012250902	5.6543527	-0.23185398	8.00905	Multitasking_Watch
14:33:13.334	5.4709177	-0.19633053	7.7335076	-0.029089402	0.06302907	-0.012250902	5.6543527	-0.23185398	8.00905	Multitasking_Watch
14:33:13.357	5.4709177	-0.19633053	7.7335076	-0.029089402	0.06302907	-0.012250902	5.6543527	-0.23185398	8.00905	Multitasking_Watch
14:33:13.380	5.5307746	-0.21548474	7.6281595	-0.01931556	0.010494665	0.014016303	5.6525736	-0.23731224	8.010144	Multitasking_Watch
14:33:13.403	5.5307746	-0.21548474	7.6281595	-0.01931556	0.010494665	0.014016303	5.6525736	-0.23731224	8.010144	Multitasking_Watch
14:33:13.425	5.5307746	-0.21548474	7.6281595	-0.01931556	0.010494665	0.014016303	5.6525736	-0.23731224	8.010144	Multitasking_Watch
14:33:13.446	5.5307746	-0.21548474	7.6281595	-0.01931556	0.010494665	0.014016303	5.6525736	-0.23731224	8.010144	Multitasking_Watch
14:33:13.468	5.5307746	-0.21548474	7.6281595	-0.01931556	0.010494665	0.014016303	5.6525736	-0.23731224	8.010144	Multitasking_Watch
14:33:13.489	5.5307746	-0.21548474	7.6281595	-0.01931556	0.010494665	0.014016303	5.6525736	-0.23731224	8.010144	Multitasking_Watch
14:33:13.511	5.5307746	-0.21548474	7.6281595	-0.01931556	0.010494665	0.014016303	5.6525736	-0.23731224	8.010144	Multitasking_Watch
14:33:13.537	5.5307746	-0.21548474	7.6281595	-0.01931556	0.010494665	0.014016303	5.6525736	-0.23731224	8.010144	Multitasking_Watch
14:33:13.559	5.2937417	-0.18435916	7.9992723	-0.00893085	0.0068294737	0.008518515	5.600379	-0.2537905	8.046221	Multitasking_Watch
14:33:13.581	5.2937417	-0.18435916	7.9992723	-0.00893085	0.0068294737	0.008518515	5.600379	-0.2537905	8.046221	Multitasking_Watch
14:33:13.602	5.2937417	-0.18435916	7.9992723	-0.00893085	0.0068294737	0.008518515	5.600379	-0.2537905	8.046221	Multitasking_Watch
14:33:13.623	5.2937417	-0.18435916	7.9992723	-0.00893085	0.0068294737	0.008518515	5.600379	-0.2537905	8.046221	Multitasking_Watch
14:33:13.644	5.2937417	-0.18435916	7.9992723	-0.00893085	0.0068294737	0.008518515	5.600379	-0.2537905	8.046221	Multitasking_Watch
14:33:13.666	5.2937417	-0.18435916	7.9992723	-0.00893085	0.0068294737	0.008518515	5.600379	-0.2537905	8.046221	Multitasking_Watch
14:33:13.688	5.2937417	-0.18435916	7.9992723	-0.00893085	0.0068294737	0.008518515	5.600379	-0.2537905	8.046221	Multitasking_Watch
14:33:13.709	5.2937417	-0.18435916	7.9992723	-0.00893085	0.0068294737	0.008518515	5.600379	-0.2537905	8.046221	Multitasking_Watch
14:33:13.731	5.3919067	-0.22985038	7.8795586	-0.004654793	0.026988026	0.003631594	5.59247	-0.27173707	8.051135	Multitasking_Watch
14:33:13.752	5.3919067	-0.22985038	7.8795586	-0.004654793	0.026988026	0.003631594	5.59247	-0.27173707	8.051135	Multitasking_Watch
14:33:13.773	5.3919067	-0.22985038	7.8795586	-0.004654793	0.026988026	0.003631594	5.59247	-0.27173707	8.051135	Multitasking_Watch
14:33:13.795	5.3919067	-0.22985038	7.8795586	-0.004654793	0.026988026	0.003631594	5.59247	-0.27173707	8.051135	Multitasking_Watch
14:33:13.816	5.3919067	-0.22985038	7.8795586	-0.004654793	0.026988026	0.003631594	5.59247	-0.27173707	8.051135	Multitasking_Watch
14:33:13.837	5.3919067	-0.22985038	7.8795586	-0.004654793	0.026988026	0.003631594	5.59247	-0.27173707	8.051135	Multitasking_Watch
14:33:13.858	5.3919067	-0.22985038	7.8795586	-0.004654793	0.026988026	0.003631594	5.59247	-0.27173707	8.051135	Multitasking_Watch
14:33:13.879	5.3919067	-0.22985038	7.8795586	-0.004654793	0.026988026	0.003631594	5.59247	-0.27173707	8.051135	Multitasking_Watch
14:33:13.901	5.3919067	-0.22985038	7.8795586	-0.004654793	0.026988026	0.003631594	5.59247	-0.27173707	8.051135	Multitasking_Watch
14:33:13.923	5.4709177	-0.2753416	7.721536	0.004508185	-0.037763692	0.011572842	5.6111584	-0.27736646	8.037928	Multitasking_Watch
14:33:13.944	5.4709177	-0.2753416	7.721536	0.004508185	-0.037763692	0.011572842	5.6111584	-0.27736646	8.037928	Multitasking_Watch
14:33:13.966	5.4709177	-0.2753416	7.721536	0.004508185	-0.037763692	0.011572842	5.6111584	-0.27736646	8.037928	Multitasking_Watch
14:33:13.987	5.4709177	-0.2753416	7.721536	0.004508185	-0.037763692	0.011572842	5.6111584	-0.27736646	8.037928	Multitasking_Watch
14:33:14.008	5.4709177	-0.2753416	7.721536	0.004508185	-0.037763692	0.011572842	5.6111584	-0.27736646	8.037928	Multitasking_Watch
14:33:14.029	5.4709177	-0.2753416	7.721536	0.004508185	-0.037763692	0.011572842	5.6111584	-0.27736646	8.037928	Multitasking_Watch
14:33:14.051	5.4709177	-0.2753416	7.721536	0.004508185	-0.037763692	0.011572842	5.6111584	-0.27736646	8.037928	Multitasking_Watch
14:33:14.072	5.4709177	-0.2753416	7.721536	0.004508185	-0.037763692	0.011572842	5.6111584	-0.27736646	8.037928	Multitasking_Watch
14:33:14.093	5.5116205	-0.25858167	7.7047763	0.007562512	-0.060365703	0.04028351	5.62647	-0.28485608	8.026958	Multitasking_Watch
14:33:14.115	5.5116205	-0.25858167	7.7047763	0.007562512	-0.060365703	0.04028351	5.62647	-0.28485608	8.026958	Multitasking_Watch
14:33:14.136	5.5116205	-0.25858167	7.7047763	0.007562512	-0.060365703	0.04028351	5.62647	-0.28485608	8.026958	Multitasking_Watch
14:33:14.157	5.5116205	-0.25858167	7.7047763	0.007562512	-0.060365703	0.04028351	5.62647	-0.28485608	8.026958	Multitasking_Watch
14:33:14.178	5.5116205	-0.25858167	7.7047763	0.007562512	-0.060365703	0.04028351	5.62647	-0.28485608	8.026958	Multitasking_Watch
14:33:14.198	5.5116205	-0.25858167	7.7047763	0.007562512	-0.060365703	0.04028351	5.62647	-0.28485608	8.026958	Multitasking_Watch
14:33:14.220	5.5116205	-0.25858167	7.7047763	0.007562512	-0.060365703	0.04028351	5.62647	-0.28485608	8.026958	Multitasking_Watch
14:33:14.241	5.5116205	-0.25858167	7.7047763	0.007562512	-0.060365703	0.04028351	5.62647	-0.28485608	8.026958	Multitasking_Watch
14:33:14.262	5.5116205	-0.25858167	7.7047763	0.007562512	-0.060365703	0.04028351	5.62647	-0.28485608	8.026958	Multitasking_Watch
14:33:14.283	5.478101	-0.32083282	7.613794	-0.0077091195	0.02271197	0.0158489	5.632391	-0.30503613	8.022062	Multitasking_Watch
14:33:14.305	5.478101	-0.32083282	7.613794	-0.0077091195	0.02271197	0.0158489	5.632391	-0.30503613	8.022062	Multitasking_Watch
14:33:14.326	5.478101	-0.32083282	7.613794	-0.0077091195	0.02271197	0.0158489	5.632391	-0.30503613	8.022062	Multitasking_Watch
14:33:14.347	5.478101	-0.32083282	7.613794	-0.0077091195	0.02271197	0.0158489	5.632391	-0.30503613	8.022062	Multitasking_Watch
14:33:14.368	5.478101	-0.32083282	7.613794	-0.0077091195	0.02271197	0.0158489	5.632391	-0.30503613	8.022062	Multitasking_Watch
14:33:14.389	5.478101	-0.32083282	7.613794	-0.0077091195	0.02271197	0.0158489	5.632391	-0.30503613	8.022062	Multitasking_Watch
14:33:14.410	5.478101	-0.32083282	7.613794	-0.0077091195	0.02271197	0.0158489	5.632391	-0.30503613	8.022062	Multitasking_Watch
14:33:14.432	5.478101	-0.32083282	7.613794	-0.0077091195	0.02271197	0.0158489	5.632391	-0.30503613	8.022062	Multitasking_Watch
14:33:14.453	5.4158497	-0.22745611	7.8699813	-0.031532865	0.012327261	0.009740246	5.6056824	-0.31708354	8.040279	Multitasking_Watch
14:33:14.474	5.4158497	-0.22745611	7.8699813	-0.031532865	0.012327261	0.009740246	5.6056824	-0.31708354	8.040279	Multitasking_Watch
14:33:14.495	5.4158497	-0.22745611	7.8699813	-0.031532865	0.012327261	0.009740246	5.6056824	-0.31708354	8.040279	Multitasking_Watch
14:33:14.516	5.4158497	-0.22745611	7.8699813	-0.031532865	0.012327261	0.009740246	5.6056824	-0.31708354	8.040279	Multitasking_Watch
14:33:14.537	5.4158497	-0.22745611	7.8699813	-0.031532865	0.012327261	0.009740246	5.6056824	-0.31708354	8.040279	Multitasking_Watch
14:33:14.559	5.4158497	-0.22745611	7.8699813	-0.031532865	0.012327261	0.009740246	5.6056824	-0.31708354	8.040279	Multitasking_Watch
14:33:14.581	5.4158497	-0.22745611	7.8699813	-0.031532865	0.012327261	0.009740246	5.6056824	-0.31708354	8.040279	Multitasking_Watch
14:33:14.602	5.4158497	-0.22745611	7.8699813	-0.031532865	0.012327261	0.009740246	5.6056824	-0.31708354	8.040279	Multitasking_Watch
14:33:14.623	5.4158497	-0.22745611	7.8699813	-0.031532865	0.012327261	0.009740246	5.6056824	-0.31708354	8.040279	Multitasking_Watch
14:33:14.646	5.3703585	-0.28970724	7.843644	-0.018093828	-0.0090530235	0.023790147	5.579094	-0.33965254	8.057833	Multitasking_Watch
14:33:14.668	5.3703585	-0.28970724	7.843644	-0.018093828	-0.0090530235	0.023790147	5.579094	-0.33965254	8.057833	Multitasking_Watch
14:33:14.690	5.3703585	-0.28970724	7.843644	-0.018093828	-0.0090530235	0.023790147	5.579094	-0.33965254	8.057833	Multitasking_Watch
14:33:14.712	5.3703585	-0.28970724	7.843644	-0.018093828	-0.0090530235	0.023790147	5.579094	-0.33965254	8.057833	Multitasking_Watch
14:33:14.735	5.3703585	-0.28970724	7.843644	-0.018093828	-0.0090530235	0.023790147	5.579094	-0.33965254	8.057833	Multitasking_Watch
14:33:14.758	5.3703585	-0.28970724	7.843644	-0.018093828	-0.0090530235	0.023790147	5.579094	-0.33965254	8.057833	Multitasking_Watch
14:33:14.781	5.3703585	-0.28970724	7.843644	-0.018093828	-0.0090530235	0.023790147	5.579094	-0.33965254	8.057833	Multitasking_Watch
14:33:14.803	5.3703585	-0.28970724	7.843644	-0.018093828	-0.0090530235	0.023790147	5.579094	-0.33965254	8.057833	Multitasking_Watch
14:33:14.825	5.317684	-0.26337022	7.865193	-0.01931556	0.015381587	0.00668592	5.560286	-0.35297933	8.07025	Multitasking_Watch
14:33:14.847	5.317684	-0.26337022	7.865193	-0.01931556	0.015381587	0.00668592	5.560286	-0.35297933	8.07025	Multitasking_Watch
14:33:14.869	5.317684	-0.26337022	7.865193	-0.01931556	0.015381587	0.00668592	5.560286	-0.35297933	8.07025	Multitasking_Watch
14:33:14.890	5.317684	-0.26337022	7.865193	-0.01931556	0.015381587	0.00668592	5.560286	-0.35297933	8.07025	Multitasking_Watch
14:33:14.912	5.317684	-0.26337022	7.865193	-0.01931556	0.015381587	0.00668592	5.560286	-0.35297933	8.07025	Multitasking_Watch
14:33:14.933	5.317684	-0.26337022	7.865193	-0.01931556	0.015381587	0.00668592	5.560286	-0.35297933	8.07025	Multitasking_Watch
14:33:14.955	5.317684	-0.26337022	7.865193	-0.01931556	0.015381587	0.00668592	5.560286	-0.35297933	8.07025	Multitasking_Watch
14:33:14.977	5.317684	-0.26337022	7.865193	-0.01931556	0.015381587	0.00668592	5.560286	-0.35297933	8.07025	Multitasking_Watch
14:33:14.999	5.4062724	-0.42139238	7.884347	-0.018093828	0.0049968776	0.00790765	5.5391054	-0.38801673	8.083196	Multitasking_Watch
14:33:15.021	5.4062724	-0.42139238	7.884347	-0.018093828	0.0049968776	0.00790765	5.5391054	-0.38801673	8.083196	Multitasking_Watch
14:33:15.042	5.4062724	-0.42139238	7.884347	-0.018093828	0.0049968776	0.00790765	5.5391054	-0.38801673	8.083196	Multitasking_Watch
14:33:15.065	5.4062724	-0.42139238	7.884347	-0.018093828	0.0049968776	0.00790765	5.5391054	-0.38801673	8.083196	Multitasking_Watch
14:33:15.088	5.4062724	-0.42139238	7.884347	-0.018093828	0.0049968776	0.00790765	5.5391054	-0.38801673	8.083196	Multitasking_Watch
14:33:15.111	5.4062724	-0.42139238	7.884347	-0.018093828	0.0049968776	0.00790765	5.5391054	-0.38801673	8.083196	Multitasking_Watch
14:33:15.133	5.4062724	-0.42139238	7.884347	-0.018093828	0.0049968776	0.00790765	5.5391054	-0.38801673	8.083196	Multitasking_Watch
14:33:15.154	5.4062724	-0.42139238	7.884347	-0.018093828	0.0049968776	0.00790765	5.5391054	-0.38801673	8.083196	Multitasking_Watch
14:33:15.176	5.360781	-0.37829542	7.781393	-0.03214373	0.015992451	0.0011881329	5.5435357	-0.40028557	8.079563	Multitasking_Watch
14:33:15.199	5.360781	-0.37829542	7.781393	-0.03214373	0.015992451	0.0011881329	5.5435357	-0.40028557	8.079563	Multitasking_Watch
14:33:15.221	5.360781	-0.37829542	7.781393	-0.03214373	0.015992451	0.0011881329	5.5435357	-0.40028557	8.079563	Multitasking_Watch
14:33:15.243	5.360781	-0.37829542	7.781393	-0.03214373	0.015992451	0.0011881329	5.5435357	-0.40028557	8.079563	Multitasking_Watch
14:33:15.270	5.360781	-0.37829542	7.781393	-0.03214373	0.015992451	0.0011881329	5.5435357	-0.40028557	8.079563	Multitasking_Watch
14:33:15.292	5.360781	-0.37829542	7.781393	-0.03214373	0.015992451	0.0011881329	5.5435357	-0.40028557	8.079563	Multitasking_Watch
14:33:15.314	5.360781	-0.37829542	7.781393	-0.03214373	0.015992451	0.0011881329	5.5435357	-0.40028557	8.079563	Multitasking_Watch
14:33:15.336	5.360781	-0.37829542	7.781393	-0.03214373	0.015992451	0.0011881329	5.5435357	-0.40028557	8.079563	Multitasking_Watch
14:33:15.358	5.3966956	-0.35674694	7.788576	0.000842994	0.020879373	0.008518515	5.536091	-0.40988868	8.084184	Multitasking_Watch
14:33:15.380	5.3966956	-0.35674694	7.788576	0.000842994	0.020879373	0.008518515	5.536091	-0.40988868	8.084184	Multitasking_Watch
14:33:15.402	5.3966956	-0.35674694	7.788576	0.000842994	0.020879373	0.008518515	5.536091	-0.40988868	8.084184	Multitasking_Watch
14:33:15.424	5.3966956	-0.35674694	7.788576	0.000842994	0.020879373	0.008518515	5.536091	-0.40988868	8.084184	Multitasking_Watch
14:33:15.446	5.3966956	-0.35674694	7.788576	0.000842994	0.020879373	0.008518515	5.536091	-0.40988868	8.084184	Multitasking_Watch
14:33:15.468	5.3966956	-0.35674694	7.788576	0.000842994	0.020879373	0.008518515	5.536091	-0.40988868	8.084184	Multitasking_Watch
14:33:15.490	5.3966956	-0.35674694	7.788576	0.000842994	0.020879373	0.008518515	5.536091	-0.40988868	8.084184	Multitasking_Watch
14:33:15.512	5.3966956	-0.35674694	7.788576	0.000842994	0.020879373	0.008518515	5.536091	-0.40988868	8.084184	Multitasking_Watch
14:33:15.534	5.3248672	-0.38787252	7.8364615	-0.002211332	0.024544565	0.0042424593	5.5255113	-0.42361093	8.09071	Multitasking_Watch
14:33:15.556	5.3248672	-0.38787252	7.8364615	-0.002211332	0.024544565	0.0042424593	5.5255113	-0.42361093	8.09071	Multitasking_Watch
14:33:15.578	5.3248672	-0.38787252	7.8364615	-0.002211332	0.024544565	0.0042424593	5.5255113	-0.42361093	8.09071	Multitasking_Watch
14:33:15.601	5.3248672	-0.38787252	7.8364615	-0.002211332	0.024544565	0.0042424593	5.5255113	-0.42361093	8.09071	Multitasking_Watch
14:33:15.623	5.3248672	-0.38787252	7.8364615	-0.002211332	0.024544565	0.0042424593	5.5255113	-0.42361093	8.09071	Multitasking_Watch
14:33:15.646	5.3248672	-0.38787252	7.8364615	-0.002211332	0.024544565	0.0042424593	5.5255113	-0.42361093	8.09071	Multitasking_Watch
14:33:15.668	5.3248672	-0.38787252	7.8364615	-0.002211332	0.024544565	0.0042424593	5.5255113	-0.42361093	8.09071	Multitasking_Watch
14:33:15.689	5.3248672	-0.38787252	7.8364615	-0.002211332	0.024544565	0.0042424593	5.5255113	-0.42361093	8.09071	Multitasking_Watch
14:33:15.710	5.2458563	-0.2944958	7.80773	0.008784243	-0.02493552	-0.0061422503	5.524106	-0.42367783	8.091666	Multitasking_Watch
14:33:15.731	5.2458563	-0.2944958	7.80773	0.008784243	-0.02493552	-0.0061422503	5.524106	-0.42367783	8.091666	Multitasking_Watch
14:33:15.754	5.2458563	-0.2944958	7.80773	0.008784243	-0.02493552	-0.0061422503	5.524106	-0.42367783	8.091666	Multitasking_Watch
14:33:15.775	5.2458563	-0.2944958	7.80773	0.008784243	-0.02493552	-0.0061422503	5.524106	-0.42367783	8.091666	Multitasking_Watch
14:33:15.797	5.2458563	-0.2944958	7.80773	0.008784243	-0.02493552	-0.0061422503	5.524106	-0.42367783	8.091666	Multitasking_Watch
14:33:15.820	5.2458563	-0.2944958	7.80773	0.008784243	-0.02493552	-0.0061422503	5.524106	-0.42367783	8.091666	Multitasking_Watch
14:33:15.843	5.2458563	-0.2944958	7.80773	0.008784243	-0.02493552	-0.0061422503	5.524106	-0.42367783	8.091666	Multitasking_Watch
14:33:15.866	5.2458563	-0.2944958	7.80773	0.008784243	-0.02493552	-0.0061422503	5.524106	-0.42367783	8.091666	Multitasking_Watch
14:33:15.888	5.39909	-0.32801566	7.735902	0.012449433	0.0379836	0.010351111	5.5090933	-0.4148751	8.102351	Multitasking_Watch
14:33:15.911	5.39909	-0.32801566	7.735902	0.012449433	0.0379836	0.010351111	5.5090933	-0.4148751	8.102351	Multitasking_Watch
14:33:15.933	5.39909	-0.32801566	7.735902	0.012449433	0.0379836	0.010351111	5.5090933	-0.4148751	8.102351	Multitasking_Watch
14:33:15.954	5.39909	-0.32801566	7.735902	0.012449433	0.0379836	0.010351111	5.5090933	-0.4148751	8.102351	Multitasking_Watch
14:33:15.977	5.39909	-0.32801566	7.735902	0.012449433	0.0379836	0.010351111	5.5090933	-0.4148751	8.102351	Multitasking_Watch
14:33:15.998	5.39909	-0.32801566	7.735902	0.012449433	0.0379836	0.010351111	5.5090933	-0.4148751	8.102351	Multitasking_Watch
14:33:16.019	5.39909	-0.32801566	7.735902	0.012449433	0.0379836	0.010351111	5.5090933	-0.4148751	8.102351	Multitasking_Watch
14:33:16.042	5.39909	-0.32801566	7.735902	0.012449433	0.0379836	0.010351111	5.5090933	-0.4148751	8.102351	Multitasking_Watch
14:33:16.066	5.39909	-0.32801566	7.735902	0.012449433	0.0379836	0.010351111	5.5090933	-0.4148751	8.102351	Multitasking_Watch
14:33:16.090	5.2937417	-0.52674043	7.865193	0.027110199	-0.013329079	0.0048533245	5.4393396	-0.4162689	8.149274	Multitasking_Watch
14:33:16.112	5.2937417	-0.52674043	7.865193	0.027110199	-0.013329079	0.0048533245	5.4393396	-0.4162689	8.149274	Multitasking_Watch
14:33:16.134	5.2937417	-0.52674043	7.865193	0.027110199	-0.013329079	0.0048533245	5.4393396	-0.4162689	8.149274	Multitasking_Watch
14:33:16.158	5.2937417	-0.52674043	7.865193	0.027110199	-0.013329079	0.0048533245	5.4393396	-0.4162689	8.149274	Multitasking_Watch
14:33:16.181	5.2937417	-0.52674043	7.865193	0.027110199	-0.013329079	0.0048533245	5.4393396	-0.4162689	8.149274	Multitasking_Watch
14:33:16.204	5.2937417	-0.52674043	7.865193	0.027110199	-0.013329079	0.0048533245	5.4393396	-0.4162689	8.149274	Multitasking_Watch
14:33:16.226	5.2937417	-0.52674043	7.865193	0.027110199	-0.013329079	0.0048533245	5.4393396	-0.4162689	8.149274	Multitasking_Watch
14:33:16.247	5.2434616	-0.5027977	7.944204	-0.048637092	0.020879373	0.014016303	5.413872	-0.437874	8.165085	Multitasking_Watch
14:33:16.269	5.2434616	-0.5027977	7.944204	-0.048637092	0.020879373	0.014016303	5.413872	-0.437874	8.165085	Multitasking_Watch
14:33:16.291	5.2434616	-0.5027977	7.944204	-0.048637092	0.020879373	0.014016303	5.413872	-0.437874	8.165085	Multitasking_Watch
14:33:16.313	5.2434616	-0.5027977	7.944204	-0.048637092	0.020879373	0.014016303	5.413872	-0.437874	8.165085	Multitasking_Watch
14:33:16.335	5.2434616	-0.5027977	7.944204	-0.048637092	0.020879373	0.014016303	5.413872	-0.437874	8.165085	Multitasking_Watch
14:33:16.356	5.2434616	-0.5027977	7.944204	-0.048637092	0.020879373	0.014016303	5.413872	-0.437874	8.165085	Multitasking_Watch
14:33:16.378	5.2434616	-0.5027977	7.944204	-0.048637092	0.020879373	0.014016303	5.413872	-0.437874	8.165085	Multitasking_Watch
14:33:16.400	5.2434616	-0.5027977	7.944204	-0.048637092	0.020879373	0.014016303	5.413872	-0.437874	8.165085	Multitasking_Watch
14:33:16.422	5.2434616	-0.5027977	7.944204	-0.048637092	0.020879373	0.014016303	5.413872	-0.437874	8.165085	Multitasking_Watch
14:33:16.443	5.2650104	-0.4644893	7.7239304	-0.0077091195	-0.059754837	0.060442064	5.432814	-0.46136957	8.151198	Multitasking_Watch
14:33:16.464	5.2650104	-0.4644893	7.7239304	-0.0077091195	-0.059754837	0.060442064	5.432814	-0.46136957	8.151198	Multitasking_Watch
14:33:16.485	5.2650104	-0.4644893	7.7239304	-0.0077091195	-0.059754837	0.060442064	5.432814	-0.46136957	8.151198	Multitasking_Watch
14:33:16.506	5.2650104	-0.4644893	7.7239304	-0.0077091195	-0.059754837	0.060442064	5.432814	-0.46136957	8.151198	Multitasking_Watch
14:33:16.528	5.2650104	-0.4644893	7.7239304	-0.0077091195	-0.059754837	0.060442064	5.432814	-0.46136957	8.151198	Multitasking_Watch
14:33:16.550	5.2650104	-0.4644893	7.7239304	-0.0077091195	-0.059754837	0.060442064	5.432814	-0.46136957	8.151198	Multitasking_Watch
14:33:16.576	5.2650104	-0.4644893	7.7239304	-0.0077091195	-0.059754837	0.060442064	5.432814	-0.46136957	8.151198	Multitasking_Watch
14:33:16.597	5.2650104	-0.4644893	7.7239304	-0.0077091195	-0.059754837	0.060442064	5.432814	-0.46136957	8.151198	Multitasking_Watch
14:33:16.618	5.2434616	-0.40463245	8.085466	-0.026035076	0.03920533	-0.061120123	5.4191413	-0.45640185	8.160572	Multitasking_Watch
14:33:16.640	5.2434616	-0.40463245	8.085466	-0.026035076	0.03920533	-0.061120123	5.4191413	-0.45640185	8.160572	Multitasking_Watch
14:33:16.661	5.2434616	-0.40463245	8.085466	-0.026035076	0.03920533	-0.061120123	5.4191413	-0.45640185	8.160572	Multitasking_Watch
14:33:16.683	5.2434616	-0.40463245	8.085466	-0.026035076	0.03920533	-0.061120123	5.4191413	-0.45640185	8.160572	Multitasking_Watch
14:33:16.705	5.2434616	-0.40463245	8.085466	-0.026035076	0.03920533	-0.061120123	5.4191413	-0.45640185	8.160572	Multitasking_Watch
14:33:16.726	5.2434616	-0.40463245	8.085466	-0.026035076	0.03920533	-0.061120123	5.4191413	-0.45640185	8.160572	Multitasking_Watch
14:33:16.749	5.2434616	-0.40463245	8.085466	-0.026035076	0.03920533	-0.061120123	5.4191413	-0.45640185	8.160572	Multitasking_Watch
14:33:16.771	5.2434616	-0.40463245	8.085466	-0.026035076	0.03920533	-0.061120123	5.4191413	-0.45640185	8.160572	Multitasking_Watch
14:33:16.794	5.2578273	-0.409421	8.044764	-0.059632663	-0.023102924	0.09403965	5.4137874	-0.46089858	8.163872	Multitasking_Watch
14:33:16.816	5.2578273	-0.409421	8.044764	-0.059632663	-0.023102924	0.09403965	5.4137874	-0.46089858	8.163872	Multitasking_Watch
14:33:16.840	5.2578273	-0.409421	8.044764	-0.059632663	-0.023102924	0.09403965	5.4137874	-0.46089858	8.163872	Multitasking_Watch
14:33:16.863	5.2578273	-0.409421	8.044764	-0.059632663	-0.023102924	0.09403965	5.4137874	-0.46089858	8.163872	Multitasking_Watch
14:33:16.885	5.2578273	-0.409421	8.044764	-0.059632663	-0.023102924	0.09403965	5.4137874	-0.46089858	8.163872	Multitasking_Watch
14:33:16.909	5.2578273	-0.409421	8.044764	-0.059632663	-0.023102924	0.09403965	5.4137874	-0.46089858	8.163872	Multitasking_Watch
14:33:16.931	5.2578273	-0.409421	8.044764	-0.059632663	-0.023102924	0.09403965	5.4137874	-0.46089858	8.163872	Multitasking_Watch
14:33:16.953	5.2578273	-0.409421	8.044764	-0.059632663	-0.023102924	0.09403965	5.4137874	-0.46089858	8.163872	Multitasking_Watch
14:33:16.976	5.090228	-0.531529	8.018426	-0.031532865	0.05264437	-0.03057686	5.446097	-0.5343619	8.137862	Multitasking_Watch
14:33:16.997	5.090228	-0.531529	8.018426	-0.031532865	0.05264437	-0.03057686	5.446097	-0.5343619	8.137862	Multitasking_Watch
14:33:17.019	5.090228	-0.531529	8.018426	-0.031532865	0.05264437	-0.03057686	5.446097	-0.5343619	8.137862	Multitasking_Watch
14:33:17.041	5.090228	-0.531529	8.018426	-0.031532865	0.05264437	-0.03057686	5.446097	-0.5343619	8.137862	Multitasking_Watch
14:33:17.063	5.090228	-0.531529	8.018426	-0.031532865	0.05264437	-0.03057686	5.446097	-0.5343619	8.137862	Multitasking_Watch
14:33:17.084	5.090228	-0.531529	8.018426	-0.031532865	0.05264437	-0.03057686	5.446097	-0.5343619	8.137862	Multitasking_Watch
14:33:17.106	5.090228	-0.531529	8.018426	-0.031532865	0.05264437	-0.03057686	5.446097	-0.5343619	8.137862	Multitasking_Watch
14:33:17.129	5.090228	-0.531529	8.018426	-0.031532865	0.05264437	-0.03057686	5.446097	-0.5343619	8.137862	Multitasking_Watch
14:33:17.151	5.2314906	-0.35435268	7.881953	-0.015650367	0.037372734	-0.007974846	5.457294	-0.5331883	8.130437	Multitasking_Watch
14:33:17.178	5.2314906	-0.35435268	7.881953	-0.015650367	0.037372734	-0.007974846	5.457294	-0.5331883	8.130437	Multitasking_Watch
14:33:17.201	5.2314906	-0.35435268	7.881953	-0.015650367	0.037372734	-0.007974846	5.457294	-0.5331883	8.130437	Multitasking_Watch
14:33:17.223	5.2314906	-0.35435268	7.881953	-0.015650367	0.037372734	-0.007974846	5.457294	-0.5331883	8.130437	Multitasking_Watch
14:33:17.245	5.2314906	-0.35435268	7.881953	-0.015650367	0.037372734	-0.007974846	5.457294	-0.5331883	8.130437	Multitasking_Watch
14:33:17.266	5.2314906	-0.35435268	7.881953	-0.015650367	0.037372734	-0.007974846	5.457294	-0.5331883	8.130437	Multitasking_Watch
14:33:17.287	5.2314906	-0.35435268	7.881953	-0.015650367	0.037372734	-0.007974846	5.457294	-0.5331883	8.130437	Multitasking_Watch
14:33:17.309	5.2314906	-0.35435268	7.881953	-0.015650367	0.037372734	-0.007974846	5.457294	-0.5331883	8.130437	Multitasking_Watch
14:33:17.330	5.296136	-0.55786604	7.8963184	0.021612411	-0.00172264	0.03356399	5.4528112	-0.5835357	8.129987	Multitasking_Watch
14:33:17.352	5.296136	-0.55786604	7.8963184	0.021612411	-0.00172264	0.03356399	5.4528112	-0.5835357	8.129987	Multitasking_Watch
14:33:17.374	5.296136	-0.55786604	7.8963184	0.021612411	-0.00172264	0.03356399	5.4528112	-0.5835357	8.129987	Multitasking_Watch
14:33:17.397	5.296136	-0.55786604	7.8963184	0.021612411	-0.00172264	0.03356399	5.4528112	-0.5835357	8.129987	Multitasking_Watch
14:33:17.420	5.296136	-0.55786604	7.8963184	0.021612411	-0.00172264	0.03356399	5.4528112	-0.5835357	8.129987	Multitasking_Watch
14:33:17.441	5.296136	-0.55786604	7.8963184	0.021612411	-0.00172264	0.03356399	5.4528112	-0.5835357	8.129987	Multitasking_Watch
14:33:17.463	5.296136	-0.55786604	7.8963184	0.021612411	-0.00172264	0.03356399	5.4528112	-0.5835357	8.129987	Multitasking_Watch
14:33:17.485	5.296136	-0.55786604	7.8963184	0.021612411	-0.00172264	0.03356399	5.4528112	-0.5835357	8.129987	Multitasking_Watch
14:33:17.506	5.454158	-0.53871185	7.6904106	0.017336356	0.041037925	0.016459765	5.469912	-0.60850614	8.116655	Multitasking_Watch
14:33:17.528	5.454158	-0.53871185	7.6904106	0.017336356	0.041037925	0.016459765	5.469912	-0.60850614	8.116655	Multitasking_Watch
14:33:17.550	5.454158	-0.53871185	7.6904106	0.017336356	0.041037925	0.016459765	5.469912	-0.60850614	8.116655	Multitasking_Watch
14:33:17.572	5.454158	-0.53871185	7.6904106	0.017336356	0.041037925	0.016459765	5.469912	-0.60850614	8.116655	Multitasking_Watch
14:33:17.594	5.454158	-0.53871185	7.6904106	0.017336356	0.041037925	0.016459765	5.469912	-0.60850614	8.116655	Multitasking_Watch
14:33:17.618	5.454158	-0.53871185	7.6904106	0.017336356	0.041037925	0.016459765	5.469912	-0.60850614	8.116655	Multitasking_Watch
14:33:17.640	5.454158	-0.53871185	7.6904106	0.017336356	0.041037925	0.016459765	5.469912	-0.60850614	8.116655	Multitasking_Watch
14:33:17.663	5.454158	-0.53871185	7.6904106	0.017336356	0.041037925	0.016459765	5.469912	-0.60850614	8.116655	Multitasking_Watch
14:33:17.685	5.454158	-0.53871185	7.6904106	0.017336356	0.041037925	0.016459765	5.469912	-0.60850614	8.116655	Multitasking_Watch
14:33:17.708	5.320079	-0.70631105	7.6616793	-0.002211332	0.05753129	0.06166379	5.4333916	-0.64083403	8.138667	Multitasking_Watch
14:33:17.731	5.320079	-0.70631105	7.6616793	-0.002211332	0.05753129	0.06166379	5.4333916	-0.64083403	8.138667	Multitasking_Watch
14:33:17.754	5.320079	-0.70631105	7.6616793	-0.002211332	0.05753129	0.06166379	5.4333916	-0.64083403	8.138667	Multitasking_Watch
14:33:17.776	5.320079	-0.70631105	7.6616793	-0.002211332	0.05753129	0.06166379	5.4333916	-0.64083403	8.138667	Multitasking_Watch
14:33:17.797	5.320079	-0.70631105	7.6616793	-0.002211332	0.05753129	0.06166379	5.4333916	-0.64083403	8.138667	Multitasking_Watch
14:33:17.819	5.320079	-0.70631105	7.6616793	-0.002211332	0.05753129	0.06166379	5.4333916	-0.64083403	8.138667	Multitasking_Watch
14:33:17.841	5.320079	-0.70631105	7.6616793	-0.002211332	0.05753129	0.06166379	5.4333916	-0.64083403	8.138667	Multitasking_Watch
14:33:17.864	5.320079	-0.70631105	7.6616793	-0.002211332	0.05753129	0.06166379	5.4333916	-0.64083403	8.138667	Multitasking_Watch
14:33:17.886	5.1596622	-0.7398309	7.860404	-0.031532865	0.055698693	0.021957552	5.3713465	-0.6939182	8.175419	Multitasking_Watch
14:33:17.909	5.1596622	-0.7398309	7.860404	-0.031532865	0.055698693	0.021957552	5.3713465	-0.6939182	8.175419	Multitasking_Watch
14:33:17.931	5.1596622	-0.7398309	7.860404	-0.031532865	0.055698693	0.021957552	5.3713465	-0.6939182	8.175419	Multitasking_Watch
14:33:17.954	5.1596622	-0.7398309	7.860404	-0.031532865	0.055698693	0.021957552	5.3713465	-0.6939182	8.175419	Multitasking_Watch
14:33:17.977	5.1596622	-0.7398309	7.860404	-0.031532865	0.055698693	0.021957552	5.3713465	-0.6939182	8.175419	Multitasking_Watch
14:33:17.999	5.1596622	-0.7398309	7.860404	-0.031532865	0.055698693	0.021957552	5.3713465	-0.6939182	8.175419	Multitasking_Watch
14:33:18.022	5.1596622	-0.7398309	7.860404	-0.031532865	0.055698693	0.021957552	5.3713465	-0.6939182	8.175419	Multitasking_Watch
14:33:18.044	5.1596622	-0.7398309	7.860404	-0.031532865	0.055698693	0.021957552	5.3713465	-0.6939182	8.175419	Multitasking_Watch
14:33:18.067	5.1213536	-0.38787252	7.9561753	0.005729916	0.011716396	-0.0024770587	5.3327985	-0.6834258	8.201495	Multitasking_Watch
14:33:18.089	5.1213536	-0.38787252	7.9561753	0.005729916	0.011716396	-0.0024770587	5.3327985	-0.6834258	8.201495	Multitasking_Watch
14:33:18.112	5.1213536	-0.38787252	7.9561753	0.005729916	0.011716396	-0.0024770587	5.3327985	-0.6834258	8.201495	Multitasking_Watch
14:33:18.135	5.1213536	-0.38787252	7.9561753	0.005729916	0.011716396	-0.0024770587	5.3327985	-0.6834258	8.201495	Multitasking_Watch
14:33:18.158	5.1213536	-0.38787252	7.9561753	0.005729916	0.011716396	-0.0024770587	5.3327985	-0.6834258	8.201495	Multitasking_Watch
14:33:18.180	5.1213536	-0.38787252	7.9561753	0.005729916	0.011716396	-0.0024770587	5.3327985	-0.6834258	8.201495	Multitasking_Watch
14:33:18.204	5.1213536	-0.38787252	7.9561753	0.005729916	0.011716396	-0.0024770587	5.3327985	-0.6834258	8.201495	Multitasking_Watch
14:33:18.226	5.1213536	-0.38787252	7.9561753	0.005729916	0.011716396	-0.0024770587	5.3327985	-0.6834258	8.201495	Multitasking_Watch
14:33:18.250	5.2147307	-0.77574503	7.929838	-0.010763446	-0.018826867	0.024401013	5.3086443	-0.66482204	8.218676	Multitasking_Watch
14:33:18.272	5.2147307	-0.77574503	7.929838	-0.010763446	-0.018826867	0.024401013	5.3086443	-0.66482204	8.218676	Multitasking_Watch
14:33:18.294	5.2147307	-0.77574503	7.929838	-0.010763446	-0.018826867	0.024401013	5.3086443	-0.66482204	8.218676	Multitasking_Watch
14:33:18.316	5.2147307	-0.77574503	7.929838	-0.010763446	-0.018826867	0.024401013	5.3086443	-0.66482204	8.218676	Multitasking_Watch
14:33:18.337	5.2147307	-0.77574503	7.929838	-0.010763446	-0.018826867	0.024401013	5.3086443	-0.66482204	8.218676	Multitasking_Watch
14:33:18.359	5.2147307	-0.77574503	7.929838	-0.010763446	-0.018826867	0.024401013	5.3086443	-0.66482204	8.218676	Multitasking_Watch
14:33:18.380	5.2147307	-0.77574503	7.929838	-0.010763446	-0.018826867	0.024401013	5.3086443	-0.66482204	8.218676	Multitasking_Watch
14:33:18.401	5.2147307	-0.77574503	7.929838	-0.010763446	-0.018826867	0.024401013	5.3086443	-0.66482204	8.218676	Multitasking_Watch
14:33:18.422	5.087834	-0.4932206	7.867587	0.014282029	0.04287052	-0.009196576	5.306612	-0.66826475	8.219709	Multitasking_Watch
14:33:18.444	5.087834	-0.4932206	7.867587	0.014282029	0.04287052	-0.009196576	5.306612	-0.66826475	8.219709	Multitasking_Watch
14:33:18.465	5.087834	-0.4932206	7.867587	0.014282029	0.04287052	-0.009196576	5.306612	-0.66826475	8.219709	Multitasking_Watch
14:33:18.487	5.087834	-0.4932206	7.867587	0.014282029	0.04287052	-0.009196576	5.306612	-0.66826475	8.219709	Multitasking_Watch
14:33:18.509	5.087834	-0.4932206	7.867587	0.014282029	0.04287052	-0.009196576	5.306612	-0.66826475	8.219709	Multitasking_Watch
14:33:18.532	5.087834	-0.4932206	7.867587	0.014282029	0.04287052	-0.009196576	5.306612	-0.66826475	8.219709	Multitasking_Watch
14:33:18.554	5.087834	-0.4932206	7.867587	0.014282029	0.04287052	-0.009196576	5.306612	-0.66826475	8.219709	Multitasking_Watch
14:33:18.575	5.087834	-0.4932206	7.867587	0.014282029	0.04287052	-0.009196576	5.306612	-0.66826475	8.219709	Multitasking_Watch
14:33:18.597	5.4134555	-0.6344828	7.877164	-0.058410935	0.1595458	-0.054400604	5.274879	-0.6638778	8.240464	Multitasking_Watch
14:33:18.619	5.4134555	-0.6344828	7.877164	-0.058410935	0.1595458	-0.054400604	5.274879	-0.6638778	8.240464	Multitasking_Watch
14:33:18.641	5.4134555	-0.6344828	7.877164	-0.058410935	0.1595458	-0.054400604	5.274879	-0.6638778	8.240464	Multitasking_Watch
14:33:18.663	5.4134555	-0.6344828	7.877164	-0.058410935	0.1595458	-0.054400604	5.274879	-0.6638778	8.240464	Multitasking_Watch
14:33:18.685	5.4134555	-0.6344828	7.877164	-0.058410935	0.1595458	-0.054400604	5.274879	-0.6638778	8.240464	Multitasking_Watch
14:33:18.707	5.4134555	-0.6344828	7.877164	-0.058410935	0.1595458	-0.054400604	5.274879	-0.6638778	8.240464	Multitasking_Watch
14:33:18.730	5.4134555	-0.6344828	7.877164	-0.058410935	0.1595458	-0.054400604	5.274879	-0.6638778	8.240464	Multitasking_Watch
14:33:18.753	5.4134555	-0.6344828	7.877164	-0.058410935	0.1595458	-0.054400604	5.274879	-0.6638778	8.240464	Multitasking_Watch
14:33:18.776	4.982486	-0.33519846	7.5659084	0.036884043	-0.09762849	-0.10876761	5.1997175	-0.48282984	8.3006115	Multitasking_Watch
14:33:18.798	4.982486	-0.33519846	7.5659084	0.036884043	-0.09762849	-0.10876761	5.1997175	-0.48282984	8.3006115	Multitasking_Watch
14:33:18.820	4.982486	-0.33519846	7.5659084	0.036884043	-0.09762849	-0.10876761	5.1997175	-0.48282984	8.3006115	Multitasking_Watch
14:33:18.843	4.982486	-0.33519846	7.5659084	0.036884043	-0.09762849	-0.10876761	5.1997175	-0.48282984	8.3006115	Multitasking_Watch
14:33:18.864	4.982486	-0.33519846	7.5659084	0.036884043	-0.09762849	-0.10876761	5.1997175	-0.48282984	8.3006115	Multitasking_Watch
14:33:18.886	4.982486	-0.33519846	7.5659084	0.036884043	-0.09762849	-0.10876761	5.1997175	-0.48282984	8.3006115	Multitasking_Watch
14:33:18.909	4.982486	-0.33519846	7.5659084	0.036884043	-0.09762849	-0.10876761	5.1997175	-0.48282984	8.3006115	Multitasking_Watch
14:33:18.934	4.982486	-0.33519846	7.5659084	0.036884043	-0.09762849	-0.10876761	5.1997175	-0.48282984	8.3006115	Multitasking_Watch
14:33:18.957	5.087834	-0.38068968	8.267431	0.05765346	0.116174355	0.015238034	5.2334805	-0.4661888	8.280318	Multitasking_Watch
14:33:18.980	5.087834	-0.38068968	8.267431	0.05765346	0.116174355	0.015238034	5.2334805	-0.4661888	8.280318	Multitasking_Watch
14:33:19.002	5.087834	-0.38068968	8.267431	0.05765346	0.116174355	0.015238034	5.2334805	-0.4661888	8.280318	Multitasking_Watch
14:33:19.025	5.087834	-0.38068968	8.267431	0.05765346	0.116174355	0.015238034	5.2334805	-0.4661888	8.280318	Multitasking_Watch
14:33:19.050	5.087834	-0.38068968	8.267431	0.05765346	0.116174355	0.015238034	5.2334805	-0.4661888	8.280318	Multitasking_Watch
14:33:19.072	5.087834	-0.38068968	8.267431	0.05765346	0.116174355	0.015238034	5.2334805	-0.4661888	8.280318	Multitasking_Watch
14:33:19.094	5.087834	-0.38068968	8.267431	0.05765346	0.116174355	0.015238034	5.2334805	-0.4661888	8.280318	Multitasking_Watch
14:33:19.115	5.087834	-0.38068968	8.267431	0.05765346	0.116174355	0.015238034	5.2334805	-0.4661888	8.280318	Multitasking_Watch
14:33:19.137	5.217125	-0.32801566	7.7167478	0.0014538594	0.067916	0.04822476	5.3026395	-0.32315716	8.2430525	Multitasking_Watch
14:33:19.159	5.217125	-0.32801566	7.7167478	0.0014538594	0.067916	0.04822476	5.3026395	-0.32315716	8.2430525	Multitasking_Watch
14:33:19.181	5.217125	-0.32801566	7.7167478	0.0014538594	0.067916	0.04822476	5.3026395	-0.32315716	8.2430525	Multitasking_Watch
14:33:19.203	5.217125	-0.32801566	7.7167478	0.0014538594	0.067916	0.04822476	5.3026395	-0.32315716	8.2430525	Multitasking_Watch
14:33:19.226	5.217125	-0.32801566	7.7167478	0.0014538594	0.067916	0.04822476	5.3026395	-0.32315716	8.2430525	Multitasking_Watch
14:33:19.250	5.217125	-0.32801566	7.7167478	0.0014538594	0.067916	0.04822476	5.3026395	-0.32315716	8.2430525	Multitasking_Watch
14:33:19.273	5.217125	-0.32801566	7.7167478	0.0014538594	0.067916	0.04822476	5.3026395	-0.32315716	8.2430525	Multitasking_Watch
14:33:19.296	5.217125	-0.32801566	7.7167478	0.0014538594	0.067916	0.04822476	5.3026395	-0.32315716	8.2430525	Multitasking_Watch
14:33:19.319	5.0926223	-0.21309046	8.109408	0.007562512	-0.01455081	0.15085012	5.322138	-0.3257802	8.230373	Multitasking_Watch
14:33:19.343	5.0926223	-0.21309046	8.109408	0.007562512	-0.01455081	0.15085012	5.322138	-0.3257802	8.230373	Multitasking_Watch
14:33:19.365	5.0926223	-0.21309046	8.109408	0.007562512	-0.01455081	0.15085012	5.322138	-0.3257802	8.230373	Multitasking_Watch
14:33:19.387	5.0926223	-0.21309046	8.109408	0.007562512	-0.01455081	0.15085012	5.322138	-0.3257802	8.230373	Multitasking_Watch
14:33:19.409	5.0926223	-0.21309046	8.109408	0.007562512	-0.01455081	0.15085012	5.322138	-0.3257802	8.230373	Multitasking_Watch
14:33:19.431	5.0926223	-0.21309046	8.109408	0.007562512	-0.01455081	0.15085012	5.322138	-0.3257802	8.230373	Multitasking_Watch
14:33:19.453	5.0926223	-0.21309046	8.109408	0.007562512	-0.01455081	0.15085012	5.322138	-0.3257802	8.230373	Multitasking_Watch
14:33:19.475	5.0926223	-0.21309046	8.109408	0.007562512	-0.01455081	0.15085012	5.322138	-0.3257802	8.230373	Multitasking_Watch
14:33:19.496	5.0926223	-0.3328042	8.059129	0.036273178	-0.054867916	0.032953124	5.321249	-0.40482524	8.227442	Multitasking_Watch
14:33:19.518	5.0926223	-0.3328042	8.059129	0.036273178	-0.054867916	0.032953124	5.321249	-0.40482524	8.227442	Multitasking_Watch
14:33:19.540	5.0926223	-0.3328042	8.059129	0.036273178	-0.054867916	0.032953124	5.321249	-0.40482524	8.227442	Multitasking_Watch
14:33:19.563	5.0926223	-0.3328042	8.059129	0.036273178	-0.054867916	0.032953124	5.321249	-0.40482524	8.227442	Multitasking_Watch
14:33:19.585	5.0926223	-0.3328042	8.059129	0.036273178	-0.054867916	0.032953124	5.321249	-0.40482524	8.227442	Multitasking_Watch
14:33:19.608	5.0926223	-0.3328042	8.059129	0.036273178	-0.054867916	0.032953124	5.321249	-0.40482524	8.227442	Multitasking_Watch
14:33:19.630	5.0926223	-0.3328042	8.059129	0.036273178	-0.054867916	0.032953124	5.321249	-0.40482524	8.227442	Multitasking_Watch
14:33:19.653	5.0926223	-0.3328042	8.059129	0.036273178	-0.054867916	0.032953124	5.321249	-0.40482524	8.227442	Multitasking_Watch
14:33:19.674	5.233885	-0.7302538	7.599428	-0.060243532	-0.14955203	0.094650514	5.325117	-0.5101897	8.219075	Multitasking_Watch
14:33:19.697	5.233885	-0.7302538	7.599428	-0.060243532	-0.14955203	0.094650514	5.325117	-0.5101897	8.219075	Multitasking_Watch
14:33:19.719	5.233885	-0.7302538	7.599428	-0.060243532	-0.14955203	0.094650514	5.325117	-0.5101897	8.219075	Multitasking_Watch
14:33:19.742	5.233885	-0.7302538	7.599428	-0.060243532	-0.14955203	0.094650514	5.325117	-0.5101897	8.219075	Multitasking_Watch
14:33:19.765	5.233885	-0.7302538	7.599428	-0.060243532	-0.14955203	0.094650514	5.325117	-0.5101897	8.219075	Multitasking_Watch
14:33:19.788	5.233885	-0.7302538	7.599428	-0.060243532	-0.14955203	0.094650514	5.325117	-0.5101897	8.219075	Multitasking_Watch
14:33:19.810	5.233885	-0.7302538	7.599428	-0.060243532	-0.14955203	0.094650514	5.325117	-0.5101897	8.219075	Multitasking_Watch
14:33:19.833	5.233885	-0.7302538	7.599428	-0.060243532	-0.14955203	0.094650514	5.325117	-0.5101897	8.219075	Multitasking_Watch
14:33:19.856	5.0567083	-0.4285752	8.22194	-0.040695842	-0.019437732	-0.04829195	5.3452177	-0.53952587	8.20414	Multitasking_Watch
14:33:19.879	5.0567083	-0.4285752	8.22194	-0.040695842	-0.019437732	-0.04829195	5.3452177	-0.53952587	8.20414	Multitasking_Watch
14:33:19.901	5.0567083	-0.4285752	8.22194	-0.040695842	-0.019437732	-0.04829195	5.3452177	-0.53952587	8.20414	Multitasking_Watch
14:33:19.923	5.0567083	-0.4285752	8.22194	-0.040695842	-0.019437732	-0.04829195	5.3452177	-0.53952587	8.20414	Multitasking_Watch
14:33:19.945	5.0567083	-0.4285752	8.22194	-0.040695842	-0.019437732	-0.04829195	5.3452177	-0.53952587	8.20414	Multitasking_Watch
14:33:19.966	5.0567083	-0.4285752	8.22194	-0.040695842	-0.019437732	-0.04829195	5.3452177	-0.53952587	8.20414	Multitasking_Watch
14:33:19.989	5.0567083	-0.4285752	8.22194	-0.040695842	-0.019437732	-0.04829195	5.3452177	-0.53952587	8.20414	Multitasking_Watch
14:33:20.011	5.0567083	-0.4285752	8.22194	-0.040695842	-0.019437732	-0.04829195	5.3452177	-0.53952587	8.20414	Multitasking_Watch
14:33:20.034	5.2578273	-0.3519584	7.8747697	-0.051691417	0.014770721	-0.05195714	5.366742	-0.54324883	8.189831	Multitasking_Watch
14:33:20.055	5.2578273	-0.3519584	7.8747697	-0.051691417	0.014770721	-0.05195714	5.366742	-0.54324883	8.189831	Multitasking_Watch
14:33:20.078	5.2578273	-0.3519584	7.8747697	-0.051691417	0.014770721	-0.05195714	5.366742	-0.54324883	8.189831	Multitasking_Watch
14:33:20.100	5.2578273	-0.3519584	7.8747697	-0.051691417	0.014770721	-0.05195714	5.366742	-0.54324883	8.189831	Multitasking_Watch
14:33:20.123	5.2578273	-0.3519584	7.8747697	-0.051691417	0.014770721	-0.05195714	5.366742	-0.54324883	8.189831	Multitasking_Watch
14:33:20.145	5.2578273	-0.3519584	7.8747697	-0.051691417	0.014770721	-0.05195714	5.366742	-0.54324883	8.189831	Multitasking_Watch
14:33:20.167	5.2578273	-0.3519584	7.8747697	-0.051691417	0.014770721	-0.05195714	5.366742	-0.54324883	8.189831	Multitasking_Watch
14:33:20.189	5.2578273	-0.3519584	7.8747697	-0.051691417	0.014770721	-0.05195714	5.366742	-0.54324883	8.189831	Multitasking_Watch
14:33:20.211	5.147691	-1.1037607	7.7095647	-0.1311039	-0.046315804	-0.00736398	5.327936	-0.5553474	8.214317	Multitasking_Watch
14:33:20.233	5.147691	-1.1037607	7.7095647	-0.1311039	-0.046315804	-0.00736398	5.327936	-0.5553474	8.214317	Multitasking_Watch
14:33:20.256	5.147691	-1.1037607	7.7095647	-0.1311039	-0.046315804	-0.00736398	5.327936	-0.5553474	8.214317	Multitasking_Watch
14:33:20.278	5.147691	-1.1037607	7.7095647	-0.1311039	-0.046315804	-0.00736398	5.327936	-0.5553474	8.214317	Multitasking_Watch
14:33:20.300	5.147691	-1.1037607	7.7095647	-0.1311039	-0.046315804	-0.00736398	5.327936	-0.5553474	8.214317	Multitasking_Watch
14:33:20.323	5.147691	-1.1037607	7.7095647	-0.1311039	-0.046315804	-0.00736398	5.327936	-0.5553474	8.214317	Multitasking_Watch
14:33:20.345	5.147691	-1.1037607	7.7095647	-0.1311039	-0.046315804	-0.00736398	5.327936	-0.5553474	8.214317	Multitasking_Watch
14:33:20.367	5.147691	-1.1037607	7.7095647	-0.1311039	-0.046315804	-0.00736398	5.327936	-0.5553474	8.214317	Multitasking_Watch
14:33:20.389	5.2506447	-0.016759925	7.6904106	0.16516574	-0.29127276	-0.101437226	5.3074927	-0.63632035	8.221677	Multitasking_Watch
14:33:20.423	5.2506447	-0.016759925	7.6904106	0.16516574	-0.29127276	-0.101437226	5.3074927	-0.63632035	8.221677	Multitasking_Watch
14:33:20.445	5.2506447	-0.016759925	7.6904106	0.16516574	-0.29127276	-0.101437226	5.3074927	-0.63632035	8.221677	Multitasking_Watch
14:33:20.467	5.2506447	-0.016759925	7.6904106	0.16516574	-0.29127276	-0.101437226	5.3074927	-0.63632035	8.221677	Multitasking_Watch
14:33:20.488	5.2506447	-0.016759925	7.6904106	0.16516574	-0.29127276	-0.101437226	5.3074927	-0.63632035	8.221677	Multitasking_Watch
14:33:20.511	5.2506447	-0.016759925	7.6904106	0.16516574	-0.29127276	-0.101437226	5.3074927	-0.63632035	8.221677	Multitasking_Watch
14:33:20.534	5.2506447	-0.016759925	7.6904106	0.16516574	-0.29127276	-0.101437226	5.3074927	-0.63632035	8.221677	Multitasking_Watch
14:33:20.557	5.2506447	-0.016759925	7.6904106	0.16516574	-0.29127276	-0.101437226	5.3074927	-0.63632035	8.221677	Multitasking_Watch
14:33:20.579	5.1812105	-0.50040346	7.778999	0.031997122	0.0379836	0.0042424593	5.316322	-0.5845916	8.219814	Multitasking_Watch
14:33:20.602	5.1812105	-0.50040346	7.778999	0.031997122	0.0379836	0.0042424593	5.316322	-0.5845916	8.219814	Multitasking_Watch
14:33:20.624	5.1812105	-0.50040346	7.778999	0.031997122	0.0379836	0.0042424593	5.316322	-0.5845916	8.219814	Multitasking_Watch
14:33:20.646	5.1812105	-0.50040346	7.778999	0.031997122	0.0379836	0.0042424593	5.316322	-0.5845916	8.219814	Multitasking_Watch
14:33:20.669	5.1812105	-0.50040346	7.778999	0.031997122	0.0379836	0.0042424593	5.316322	-0.5845916	8.219814	Multitasking_Watch
14:33:20.691	5.1812105	-0.50040346	7.778999	0.031997122	0.0379836	0.0042424593	5.316322	-0.5845916	8.219814	Multitasking_Watch
14:33:20.713	5.1812105	-0.50040346	7.778999	0.031997122	0.0379836	0.0042424593	5.316322	-0.5845916	8.219814	Multitasking_Watch
14:33:20.735	5.1812105	-0.50040346	7.778999	0.031997122	0.0379836	0.0042424593	5.316322	-0.5845916	8.219814	Multitasking_Watch
14:33:20.756	5.1788163	-0.25139886	7.953781	0.026499335	-0.044483207	0.043337833	5.264039	-0.5107149	8.258294	Multitasking_Watch
14:33:20.778	5.1788163	-0.25139886	7.953781	0.026499335	-0.044483207	0.043337833	5.264039	-0.5107149	8.258294	Multitasking_Watch
14:33:20.801	5.1788163	-0.25139886	7.953781	0.026499335	-0.044483207	0.043337833	5.264039	-0.5107149	8.258294	Multitasking_Watch
14:33:20.823	5.1788163	-0.25139886	7.953781	0.026499335	-0.044483207	0.043337833	5.264039	-0.5107149	8.258294	Multitasking_Watch
14:33:20.846	5.1788163	-0.25139886	7.953781	0.026499335	-0.044483207	0.043337833	5.264039	-0.5107149	8.258294	Multitasking_Watch
14:33:20.868	5.1788163	-0.25139886	7.953781	0.026499335	-0.044483207	0.043337833	5.264039	-0.5107149	8.258294	Multitasking_Watch
14:33:20.893	5.1788163	-0.25139886	7.953781	0.026499335	-0.044483207	0.043337833	5.264039	-0.5107149	8.258294	Multitasking_Watch
14:33:20.916	5.1788163	-0.25139886	7.953781	0.026499335	-0.044483207	0.043337833	5.264039	-0.5107149	8.258294	Multitasking_Watch
14:33:20.939	5.157268	-0.43336374	7.989695	-0.049858823	0.10395705	0.0011881329	5.285437	-0.5091862	8.244711	Multitasking_Watch
14:33:20.961	5.157268	-0.43336374	7.989695	-0.049858823	0.10395705	0.0011881329	5.285437	-0.5091862	8.244711	Multitasking_Watch
14:33:20.983	5.157268	-0.43336374	7.989695	-0.049858823	0.10395705	0.0011881329	5.285437	-0.5091862	8.244711	Multitasking_Watch
14:33:21.006	5.157268	-0.43336374	7.989695	-0.049858823	0.10395705	0.0011881329	5.285437	-0.5091862	8.244711	Multitasking_Watch
14:33:21.028	5.157268	-0.43336374	7.989695	-0.049858823	0.10395705	0.0011881329	5.285437	-0.5091862	8.244711	Multitasking_Watch
14:33:21.050	5.157268	-0.43336374	7.989695	-0.049858823	0.10395705	0.0011881329	5.285437	-0.5091862	8.244711	Multitasking_Watch
14:33:21.076	5.157268	-0.43336374	7.989695	-0.049858823	0.10395705	0.0011881329	5.285437	-0.5091862	8.244711	Multitasking_Watch
14:33:21.099	5.157268	-0.43336374	7.989695	-0.049858823	0.10395705	0.0011881329	5.285437	-0.5091862	8.244711	Multitasking_Watch
14:33:21.122	4.9968514	-0.52674043	8.142929	-0.05780007	0.080133304	-0.014694364	5.245588	-0.52215123	8.26931	Multitasking_Watch
14:33:21.144	4.9968514	-0.52674043	8.142929	-0.05780007	0.080133304	-0.014694364	5.245588	-0.52215123	8.26931	Multitasking_Watch
14:33:21.167	4.9968514	-0.52674043	8.142929	-0.05780007	0.080133304	-0.014694364	5.245588	-0.52215123	8.26931	Multitasking_Watch
14:33:21.189	4.9968514	-0.52674043	8.142929	-0.05780007	0.080133304	-0.014694364	5.245588	-0.52215123	8.26931	Multitasking_Watch
14:33:21.211	4.9968514	-0.52674043	8.142929	-0.05780007	0.080133304	-0.014694364	5.245588	-0.52215123	8.26931	Multitasking_Watch
14:33:21.233	4.9968514	-0.52674043	8.142929	-0.05780007	0.080133304	-0.014694364	5.245588	-0.52215123	8.26931	Multitasking_Watch
14:33:21.255	4.9968514	-0.52674043	8.142929	-0.05780007	0.080133304	-0.014694364	5.245588	-0.52215123	8.26931	Multitasking_Watch
14:33:21.277	4.9968514	-0.52674043	8.142929	-0.05780007	0.080133304	-0.014694364	5.245588	-0.52215123	8.26931	Multitasking_Watch
14:33:21.300	5.0854397	-0.47885495	7.9777236	0.0014538594	0.00010995574	0.021346685	5.216642	-0.55564505	8.285423	Multitasking_Watch
14:33:21.323	5.0854397	-0.47885495	7.9777236	0.0014538594	0.00010995574	0.021346685	5.216642	-0.55564505	8.285423	Multitasking_Watch
14:33:21.345	5.0854397	-0.47885495	7.9777236	0.0014538594	0.00010995574	0.021346685	5.216642	-0.55564505	8.285423	Multitasking_Watch
14:33:21.368	5.0854397	-0.47885495	7.9777236	0.0014538594	0.00010995574	0.021346685	5.216642	-0.55564505	8.285423	Multitasking_Watch
14:33:21.392	5.0854397	-0.47885495	7.9777236	0.0014538594	0.00010995574	0.021346685	5.216642	-0.55564505	8.285423	Multitasking_Watch
14:33:21.414	5.0854397	-0.47885495	7.9777236	0.0014538594	0.00010995574	0.021346685	5.216642	-0.55564505	8.285423	Multitasking_Watch
14:33:21.436	5.0854397	-0.47885495	7.9777236	0.0014538594	0.00010995574	0.021346685	5.216642	-0.55564505	8.285423	Multitasking_Watch
14:33:21.459	5.0854397	-0.47885495	7.9777236	0.0014538594	0.00010995574	0.021346685	5.216642	-0.55564505	8.285423	Multitasking_Watch
14:33:21.480	4.989669	-0.5363176	8.181237	0.08025548	-0.045094073	-0.0043096542	5.194059	-0.505189	8.302824	Multitasking_Watch
14:33:21.502	4.989669	-0.5363176	8.181237	0.08025548	-0.045094073	-0.0043096542	5.194059	-0.505189	8.302824	Multitasking_Watch
14:33:21.524	4.989669	-0.5363176	8.181237	0.08025548	-0.045094073	-0.0043096542	5.194059	-0.505189	8.302824	Multitasking_Watch
14:33:21.546	4.989669	-0.5363176	8.181237	0.08025548	-0.045094073	-0.0043096542	5.194059	-0.505189	8.302824	Multitasking_Watch
14:33:21.569	4.989669	-0.5363176	8.181237	0.08025548	-0.045094073	-0.0043096542	5.194059	-0.505189	8.302824	Multitasking_Watch
14:33:21.592	4.989669	-0.5363176	8.181237	0.08025548	-0.045094073	-0.0043096542	5.194059	-0.505189	8.302824	Multitasking_Watch
14:33:21.614	4.989669	-0.5363176	8.181237	0.08025548	-0.045094073	-0.0043096542	5.194059	-0.505189	8.302824	Multitasking_Watch
14:33:21.637	4.989669	-0.5363176	8.181237	0.08025548	-0.045094073	-0.0043096542	5.194059	-0.505189	8.302824	Multitasking_Watch
14:33:21.660	5.047131	-0.4189981	7.9513865	-0.017482964	0.02637716	0.00057726767	5.2328143	-0.43294397	8.282547	Multitasking_Watch
14:33:21.683	5.047131	-0.4189981	7.9513865	-0.017482964	0.02637716	0.00057726767	5.2328143	-0.43294397	8.282547	Multitasking_Watch
14:33:21.705	5.047131	-0.4189981	7.9513865	-0.017482964	0.02637716	0.00057726767	5.2328143	-0.43294397	8.282547	Multitasking_Watch
14:33:21.727	5.047131	-0.4189981	7.9513865	-0.017482964	0.02637716	0.00057726767	5.2328143	-0.43294397	8.282547	Multitasking_Watch
14:33:21.750	5.047131	-0.4189981	7.9513865	-0.017482964	0.02637716	0.00057726767	5.2328143	-0.43294397	8.282547	Multitasking_Watch
14:33:21.772	5.047131	-0.4189981	7.9513865	-0.017482964	0.02637716	0.00057726767	5.2328143	-0.43294397	8.282547	Multitasking_Watch
14:33:21.794	5.047131	-0.4189981	7.9513865	-0.017482964	0.02637716	0.00057726767	5.2328143	-0.43294397	8.282547	Multitasking_Watch
14:33:21.816	5.047131	-0.4189981	7.9513865	-0.017482964	0.02637716	0.00057726767	5.2328143	-0.43294397	8.282547	Multitasking_Watch
14:33:21.837	5.025583	-0.31604427	8.176449	-0.012596042	0.026988026	0.0048533245	5.2013583	-0.4463988	8.301623	Multitasking_Watch
14:33:21.858	5.025583	-0.31604427	8.176449	-0.012596042	0.026988026	0.0048533245	5.2013583	-0.4463988	8.301623	Multitasking_Watch
14:33:21.880	5.025583	-0.31604427	8.176449	-0.012596042	0.026988026	0.0048533245	5.2013583	-0.4463988	8.301623	Multitasking_Watch
14:33:21.903	5.025583	-0.31604427	8.176449	-0.012596042	0.026988026	0.0048533245	5.2013583	-0.4463988	8.301623	Multitasking_Watch
14:33:21.926	5.025583	-0.31604427	8.176449	-0.012596042	0.026988026	0.0048533245	5.2013583	-0.4463988	8.301623	Multitasking_Watch
14:33:21.948	5.025583	-0.31604427	8.176449	-0.012596042	0.026988026	0.0048533245	5.2013583	-0.4463988	8.301623	Multitasking_Watch
14:33:21.970	5.025583	-0.31604427	8.176449	-0.012596042	0.026988026	0.0048533245	5.2013583	-0.4463988	8.301623	Multitasking_Watch
14:33:21.994	5.025583	-0.31604427	8.176449	-0.012596042	0.026988026	0.0048533245	5.2013583	-0.4463988	8.301623	Multitasking_Watch
14:33:22.016	4.9800916	-0.43575802	8.018426	-0.017482964	0.04653571	-3.359759e-05	5.186059	-0.43572044	8.311758	Multitasking_Watch
14:33:22.037	4.9800916	-0.43575802	8.018426	-0.017482964	0.04653571	-3.359759e-05	5.186059	-0.43572044	8.311758	Multitasking_Watch
14:33:22.058	4.9800916	-0.43575802	8.018426	-0.017482964	0.04653571	-3.359759e-05	5.186059	-0.43572044	8.311758	Multitasking_Watch
14:33:22.079	4.9800916	-0.43575802	8.018426	-0.017482964	0.04653571	-3.359759e-05	5.186059	-0.43572044	8.311758	Multitasking_Watch
14:33:22.101	4.9800916	-0.43575802	8.018426	-0.017482964	0.04653571	-3.359759e-05	5.186059	-0.43572044	8.311758	Multitasking_Watch
14:33:22.123	4.9800916	-0.43575802	8.018426	-0.017482964	0.04653571	-3.359759e-05	5.186059	-0.43572044	8.311758	Multitasking_Watch
14:33:22.145	4.9800916	-0.43575802	8.018426	-0.017482964	0.04653571	-3.359759e-05	5.186059	-0.43572044	8.311758	Multitasking_Watch
14:33:22.167	4.9800916	-0.43575802	8.018426	-0.017482964	0.04653571	-3.359759e-05	5.186059	-0.43572044	8.311758	Multitasking_Watch
14:33:22.189	4.9633317	-0.3974496	8.008849	-0.010763446	0.013548992	-0.008585712	5.147898	-0.45445904	8.334442	Multitasking_Watch
14:33:22.212	4.9633317	-0.3974496	8.008849	-0.010763446	0.013548992	-0.008585712	5.147898	-0.45445904	8.334442	Multitasking_Watch
14:33:22.235	4.9633317	-0.3974496	8.008849	-0.010763446	0.013548992	-0.008585712	5.147898	-0.45445904	8.334442	Multitasking_Watch
14:33:22.258	4.9633317	-0.3974496	8.008849	-0.010763446	0.013548992	-0.008585712	5.147898	-0.45445904	8.334442	Multitasking_Watch
14:33:22.280	4.9633317	-0.3974496	8.008849	-0.010763446	0.013548992	-0.008585712	5.147898	-0.45445904	8.334442	Multitasking_Watch
14:33:22.302	4.9633317	-0.3974496	8.008849	-0.010763446	0.013548992	-0.008585712	5.147898	-0.45445904	8.334442	Multitasking_Watch
14:33:22.323	4.9633317	-0.3974496	8.008849	-0.010763446	0.013548992	-0.008585712	5.147898	-0.45445904	8.334442	Multitasking_Watch
14:33:22.345	4.9633317	-0.3974496	8.008849	-0.010763446	0.013548992	-0.008585712	5.147898	-0.45445904	8.334442	Multitasking_Watch
14:33:22.367	4.972909	-0.30167863	8.0926485	0.014282029	0.06119648	-0.008585712	5.1267595	-0.4368328	8.348406	Multitasking_Watch
14:33:22.390	4.972909	-0.30167863	8.0926485	0.014282029	0.06119648	-0.008585712	5.1267595	-0.4368328	8.348406	Multitasking_Watch
14:33:22.412	4.972909	-0.30167863	8.0926485	0.014282029	0.06119648	-0.008585712	5.1267595	-0.4368328	8.348406	Multitasking_Watch
14:33:22.434	4.972909	-0.30167863	8.0926485	0.014282029	0.06119648	-0.008585712	5.1267595	-0.4368328	8.348406	Multitasking_Watch
14:33:22.460	4.972909	-0.30167863	8.0926485	0.014282029	0.06119648	-0.008585712	5.1267595	-0.4368328	8.348406	Multitasking_Watch
14:33:22.482	4.972909	-0.30167863	8.0926485	0.014282029	0.06119648	-0.008585712	5.1267595	-0.4368328	8.348406	Multitasking_Watch
14:33:22.504	4.972909	-0.30167863	8.0926485	0.014282029	0.06119648	-0.008585712	5.1267595	-0.4368328	8.348406	Multitasking_Watch
14:33:22.525	4.972909	-0.30167863	8.0926485	0.014282029	0.06119648	-0.008585712	5.1267595	-0.4368328	8.348406	Multitasking_Watch
14:33:22.546	4.925023	-0.36392978	8.016032	-0.016872099	0.0062186085	0.003631594	5.1089196	-0.42121246	8.360135	Multitasking_Watch
14:33:22.568	4.925023	-0.36392978	8.016032	-0.016872099	0.0062186085	0.003631594	5.1089196	-0.42121246	8.360135	Multitasking_Watch
14:33:22.589	4.925023	-0.36392978	8.016032	-0.016872099	0.0062186085	0.003631594	5.1089196	-0.42121246	8.360135	Multitasking_Watch
14:33:22.611	4.925023	-0.36392978	8.016032	-0.016872099	0.0062186085	0.003631594	5.1089196	-0.42121246	8.360135	Multitasking_Watch
14:33:22.632	4.925023	-0.36392978	8.016032	-0.016872099	0.0062186085	0.003631594	5.1089196	-0.42121246	8.360135	Multitasking_Watch
14:33:22.654	4.925023	-0.36392978	8.016032	-0.016872099	0.0062186085	0.003631594	5.1089196	-0.42121246	8.360135	Multitasking_Watch
14:33:22.676	4.925023	-0.36392978	8.016032	-0.016872099	0.0062186085	0.003631594	5.1089196	-0.42121246	8.360135	Multitasking_Watch
14:33:22.698	4.925023	-0.36392978	8.016032	-0.016872099	0.0062186085	0.003631594	5.1089196	-0.42121246	8.360135	Multitasking_Watch
14:33:22.720	4.925023	-0.36392978	8.016032	-0.016872099	0.0062186085	0.003631594	5.1089196	-0.42121246	8.360135	Multitasking_Watch
14:33:22.743	4.913052	-0.3040729	8.08786	-0.027256807	0.0098838	-0.007974846	5.1088147	-0.4208733	8.360217	Multitasking_Watch
14:33:22.765	4.913052	-0.3040729	8.08786	-0.027256807	0.0098838	-0.007974846	5.1088147	-0.4208733	8.360217	Multitasking_Watch
14:33:22.788	4.913052	-0.3040729	8.08786	-0.027256807	0.0098838	-0.007974846	5.1088147	-0.4208733	8.360217	Multitasking_Watch
14:33:22.811	4.913052	-0.3040729	8.08786	-0.027256807	0.0098838	-0.007974846	5.1088147	-0.4208733	8.360217	Multitasking_Watch
14:33:22.833	4.913052	-0.3040729	8.08786	-0.027256807	0.0098838	-0.007974846	5.1088147	-0.4208733	8.360217	Multitasking_Watch
14:33:22.855	4.913052	-0.3040729	8.08786	-0.027256807	0.0098838	-0.007974846	5.1088147	-0.4208733	8.360217	Multitasking_Watch
14:33:22.877	4.913052	-0.3040729	8.08786	-0.027256807	0.0098838	-0.007974846	5.1088147	-0.4208733	8.360217	Multitasking_Watch
14:33:22.899	4.913052	-0.3040729	8.08786	-0.027256807	0.0098838	-0.007974846	5.1088147	-0.4208733	8.360217	Multitasking_Watch
14:33:22.921	4.8843207	-0.4166038	8.102226	-0.0040439283	-0.0005009095	0.003631594	5.0833607	-0.42874038	8.375319	Multitasking_Watch
14:33:22.944	4.8843207	-0.4166038	8.102226	-0.0040439283	-0.0005009095	0.003631594	5.0833607	-0.42874038	8.375319	Multitasking_Watch
14:33:22.966	4.8843207	-0.4166038	8.102226	-0.0040439283	-0.0005009095	0.003631594	5.0833607	-0.42874038	8.375319	Multitasking_Watch
14:33:22.988	4.8843207	-0.4166038	8.102226	-0.0040439283	-0.0005009095	0.003631594	5.0833607	-0.42874038	8.375319	Multitasking_Watch
14:33:23.011	4.8843207	-0.4166038	8.102226	-0.0040439283	-0.0005009095	0.003631594	5.0833607	-0.42874038	8.375319	Multitasking_Watch
14:33:23.033	4.8843207	-0.4166038	8.102226	-0.0040439283	-0.0005009095	0.003631594	5.0833607	-0.42874038	8.375319	Multitasking_Watch
14:33:23.055	4.8843207	-0.4166038	8.102226	-0.0040439283	-0.0005009095	0.003631594	5.0833607	-0.42874038	8.375319	Multitasking_Watch
14:33:23.079	4.8843207	-0.4166038	8.102226	-0.0040439283	-0.0005009095	0.003631594	5.0833607	-0.42874038	8.375319	Multitasking_Watch
14:33:23.102	4.9417834	-0.40463245	8.059129	-0.002211332	0.011716396	-0.003698789	5.078583	-0.42585883	8.378364	Multitasking_Watch
14:33:23.124	4.9417834	-0.40463245	8.059129	-0.002211332	0.011716396	-0.003698789	5.078583	-0.42585883	8.378364	Multitasking_Watch
14:33:23.145	4.9417834	-0.40463245	8.059129	-0.002211332	0.011716396	-0.003698789	5.078583	-0.42585883	8.378364	Multitasking_Watch
14:33:23.167	4.9417834	-0.40463245	8.059129	-0.002211332	0.011716396	-0.003698789	5.078583	-0.42585883	8.378364	Multitasking_Watch
14:33:23.189	4.9417834	-0.40463245	8.059129	-0.002211332	0.011716396	-0.003698789	5.078583	-0.42585883	8.378364	Multitasking_Watch
14:33:23.211	4.9417834	-0.40463245	8.059129	-0.002211332	0.011716396	-0.003698789	5.078583	-0.42585883	8.378364	Multitasking_Watch
14:33:23.234	4.9417834	-0.40463245	8.059129	-0.002211332	0.011716396	-0.003698789	5.078583	-0.42585883	8.378364	Multitasking_Watch
14:33:23.257	4.9417834	-0.40463245	8.059129	-0.002211332	0.011716396	-0.003698789	5.078583	-0.42585883	8.378364	Multitasking_Watch
14:33:23.280	4.925023	-0.34477556	8.044764	0.005729916	-0.013939945	0.0017989981	5.077202	-0.42242286	8.379374	Multitasking_Watch
14:33:23.301	4.925023	-0.34477556	8.044764	0.005729916	-0.013939945	0.0017989981	5.077202	-0.42242286	8.379374	Multitasking_Watch
14:33:23.324	4.925023	-0.34477556	8.044764	0.005729916	-0.013939945	0.0017989981	5.077202	-0.42242286	8.379374	Multitasking_Watch
14:33:23.346	4.925023	-0.34477556	8.044764	0.005729916	-0.013939945	0.0017989981	5.077202	-0.42242286	8.379374	Multitasking_Watch
14:33:23.368	4.925023	-0.34477556	8.044764	0.005729916	-0.013939945	0.0017989981	5.077202	-0.42242286	8.379374	Multitasking_Watch
14:33:23.392	4.925023	-0.34477556	8.044764	0.005729916	-0.013939945	0.0017989981	5.077202	-0.42242286	8.379374	Multitasking_Watch
14:33:23.416	4.925023	-0.34477556	8.044764	0.005729916	-0.013939945	0.0017989981	5.077202	-0.42242286	8.379374	Multitasking_Watch
14:33:23.438	4.925023	-0.34477556	8.044764	0.005729916	-0.013939945	0.0017989981	5.077202	-0.42242286	8.379374	Multitasking_Watch
14:33:23.461	4.853195	-0.36392978	8.212362	-0.00893085	0.010494665	0.012794573	5.075176	-0.4298647	8.380225	Multitasking_Watch
14:33:23.483	4.853195	-0.36392978	8.212362	-0.00893085	0.010494665	0.012794573	5.075176	-0.4298647	8.380225	Multitasking_Watch
14:33:23.506	4.853195	-0.36392978	8.212362	-0.00893085	0.010494665	0.012794573	5.075176	-0.4298647	8.380225	Multitasking_Watch
14:33:23.529	4.853195	-0.36392978	8.212362	-0.00893085	0.010494665	0.012794573	5.075176	-0.4298647	8.380225	Multitasking_Watch
14:33:23.552	4.853195	-0.36392978	8.212362	-0.00893085	0.010494665	0.012794573	5.075176	-0.4298647	8.380225	Multitasking_Watch
14:33:23.575	4.853195	-0.36392978	8.212362	-0.00893085	0.010494665	0.012794573	5.075176	-0.4298647	8.380225	Multitasking_Watch
14:33:23.596	4.853195	-0.36392978	8.212362	-0.00893085	0.010494665	0.012794573	5.075176	-0.4298647	8.380225	Multitasking_Watch
14:33:23.618	4.853195	-0.36392978	8.212362	-0.00893085	0.010494665	0.012794573	5.075176	-0.4298647	8.380225	Multitasking_Watch
14:33:23.640	4.903475	-0.42139238	8.178843	-0.0028221975	0.0013316863	0.0048533245	5.07991	-0.43277007	8.377203	Multitasking_Watch
14:33:23.662	4.903475	-0.42139238	8.178843	-0.0028221975	0.0013316863	0.0048533245	5.07991	-0.43277007	8.377203	Multitasking_Watch
14:33:23.684	4.903475	-0.42139238	8.178843	-0.0028221975	0.0013316863	0.0048533245	5.07991	-0.43277007	8.377203	Multitasking_Watch
14:33:23.706	4.903475	-0.42139238	8.178843	-0.0028221975	0.0013316863	0.0048533245	5.07991	-0.43277007	8.377203	Multitasking_Watch
14:33:23.729	4.903475	-0.42139238	8.178843	-0.0028221975	0.0013316863	0.0048533245	5.07991	-0.43277007	8.377203	Multitasking_Watch
14:33:23.751	4.903475	-0.42139238	8.178843	-0.0028221975	0.0013316863	0.0048533245	5.07991	-0.43277007	8.377203	Multitasking_Watch
14:33:23.774	4.903475	-0.42139238	8.178843	-0.0028221975	0.0013316863	0.0048533245	5.07991	-0.43277007	8.377203	Multitasking_Watch
14:33:23.797	4.903475	-0.42139238	8.178843	-0.0028221975	0.0013316863	0.0048533245	5.07991	-0.43277007	8.377203	Multitasking_Watch
14:33:23.819	4.989669	-0.3902668	8.006455	0.016114626	-0.015161675	0.011572842	5.0841627	-0.4276235	8.37489	Multitasking_Watch
14:33:23.842	4.989669	-0.3902668	8.006455	0.016114626	-0.015161675	0.011572842	5.0841627	-0.4276235	8.37489	Multitasking_Watch
14:33:23.864	4.989669	-0.3902668	8.006455	0.016114626	-0.015161675	0.011572842	5.0841627	-0.4276235	8.37489	Multitasking_Watch
14:33:23.886	4.989669	-0.3902668	8.006455	0.016114626	-0.015161675	0.011572842	5.0841627	-0.4276235	8.37489	Multitasking_Watch
14:33:23.908	4.989669	-0.3902668	8.006455	0.016114626	-0.015161675	0.011572842	5.0841627	-0.4276235	8.37489	Multitasking_Watch
14:33:23.930	4.989669	-0.3902668	8.006455	0.016114626	-0.015161675	0.011572842	5.0841627	-0.4276235	8.37489	Multitasking_Watch
14:33:23.953	4.989669	-0.3902668	8.006455	0.016114626	-0.015161675	0.011572842	5.0841627	-0.4276235	8.37489	Multitasking_Watch
14:33:23.975	4.989669	-0.3902668	8.006455	0.016114626	-0.015161675	0.011572842	5.0841627	-0.4276235	8.37489	Multitasking_Watch
14:33:23.998	4.896292	-0.36392978	8.166871	-0.001600467	0.019657644	0.010961977	5.09287	-0.41518226	8.370225	Multitasking_Watch
14:33:24.021	4.896292	-0.36392978	8.166871	-0.001600467	0.019657644	0.010961977	5.09287	-0.41518226	8.370225	Multitasking_Watch
14:33:24.044	4.896292	-0.36392978	8.166871	-0.001600467	0.019657644	0.010961977	5.09287	-0.41518226	8.370225	Multitasking_Watch
14:33:24.066	4.896292	-0.36392978	8.166871	-0.001600467	0.019657644	0.010961977	5.09287	-0.41518226	8.370225	Multitasking_Watch
14:33:24.088	4.896292	-0.36392978	8.166871	-0.001600467	0.019657644	0.010961977	5.09287	-0.41518226	8.370225	Multitasking_Watch
14:33:24.110	4.896292	-0.36392978	8.166871	-0.001600467	0.019657644	0.010961977	5.09287	-0.41518226	8.370225	Multitasking_Watch
14:33:24.133	4.896292	-0.36392978	8.166871	-0.001600467	0.019657644	0.010961977	5.09287	-0.41518226	8.370225	Multitasking_Watch
14:33:24.155	4.896292	-0.36392978	8.166871	-0.001600467	0.019657644	0.010961977	5.09287	-0.41518226	8.370225	Multitasking_Watch
14:33:24.177	4.886715	-0.28731298	8.066312	0.000842994	0.036151003	-0.005531385	5.08924	-0.39484528	8.373416	Multitasking_Watch
14:33:24.198	4.886715	-0.28731298	8.066312	0.000842994	0.036151003	-0.005531385	5.08924	-0.39484528	8.373416	Multitasking_Watch
14:33:24.220	4.886715	-0.28731298	8.066312	0.000842994	0.036151003	-0.005531385	5.08924	-0.39484528	8.373416	Multitasking_Watch
14:33:24.243	4.886715	-0.28731298	8.066312	0.000842994	0.036151003	-0.005531385	5.08924	-0.39484528	8.373416	Multitasking_Watch
14:33:24.265	4.886715	-0.28731298	8.066312	0.000842994	0.036151003	-0.005531385	5.08924	-0.39484528	8.373416	Multitasking_Watch
14:33:24.287	4.886715	-0.28731298	8.066312	0.000842994	0.036151003	-0.005531385	5.08924	-0.39484528	8.373416	Multitasking_Watch
14:33:24.309	4.886715	-0.28731298	8.066312	0.000842994	0.036151003	-0.005531385	5.08924	-0.39484528	8.373416	Multitasking_Watch
14:33:24.331	4.886715	-0.28731298	8.066312	0.000842994	0.036151003	-0.005531385	5.08924	-0.39484528	8.373416	Multitasking_Watch
14:33:24.353	4.886715	-0.32083282	8.133351	-0.004654793	0.010494665	0.003631594	5.0741177	-0.3727543	8.383597	Multitasking_Watch
14:33:24.375	4.886715	-0.32083282	8.133351	-0.004654793	0.010494665	0.003631594	5.0741177	-0.3727543	8.383597	Multitasking_Watch
14:33:24.398	4.886715	-0.32083282	8.133351	-0.004654793	0.010494665	0.003631594	5.0741177	-0.3727543	8.383597	Multitasking_Watch
14:33:24.420	4.886715	-0.32083282	8.133351	-0.004654793	0.010494665	0.003631594	5.0741177	-0.3727543	8.383597	Multitasking_Watch
14:33:24.441	4.886715	-0.32083282	8.133351	-0.004654793	0.010494665	0.003631594	5.0741177	-0.3727543	8.383597	Multitasking_Watch
14:33:24.463	4.886715	-0.32083282	8.133351	-0.004654793	0.010494665	0.003631594	5.0741177	-0.3727543	8.383597	Multitasking_Watch
14:33:24.484	4.886715	-0.32083282	8.133351	-0.004654793	0.010494665	0.003631594	5.0741177	-0.3727543	8.383597	Multitasking_Watch
14:33:24.505	4.886715	-0.32083282	8.133351	-0.004654793	0.010494665	0.003631594	5.0741177	-0.3727543	8.383597	Multitasking_Watch
14:33:24.527	4.908263	-0.31604427	8.126168	-0.006487389	-0.026768114	-0.0006444628	5.076739	-0.37145314	8.38207	Multitasking_Watch
14:33:24.549	4.908263	-0.31604427	8.126168	-0.006487389	-0.026768114	-0.0006444628	5.076739	-0.37145314	8.38207	Multitasking_Watch
14:33:24.572	4.908263	-0.31604427	8.126168	-0.006487389	-0.026768114	-0.0006444628	5.076739	-0.37145314	8.38207	Multitasking_Watch
14:33:24.595	4.908263	-0.31604427	8.126168	-0.006487389	-0.026768114	-0.0006444628	5.076739	-0.37145314	8.38207	Multitasking_Watch
14:33:24.617	4.908263	-0.31604427	8.126168	-0.006487389	-0.026768114	-0.0006444628	5.076739	-0.37145314	8.38207	Multitasking_Watch
14:33:24.639	4.908263	-0.31604427	8.126168	-0.006487389	-0.026768114	-0.0006444628	5.076739	-0.37145314	8.38207	Multitasking_Watch
14:33:24.662	4.908263	-0.31604427	8.126168	-0.006487389	-0.026768114	-0.0006444628	5.076739	-0.37145314	8.38207	Multitasking_Watch
14:33:24.686	4.908263	-0.31604427	8.126168	-0.006487389	-0.026768114	-0.0006444628	5.076739	-0.37145314	8.38207	Multitasking_Watch
14:33:24.708	4.922629	-0.35674694	8.097438	0.021001548	-0.007220427	-0.003698789	5.0853252	-0.36287674	8.377237	Multitasking_Watch
14:33:24.730	4.922629	-0.35674694	8.097438	0.021001548	-0.007220427	-0.003698789	5.0853252	-0.36287674	8.377237	Multitasking_Watch
14:33:24.752	4.922629	-0.35674694	8.097438	0.021001548	-0.007220427	-0.003698789	5.0853252	-0.36287674	8.377237	Multitasking_Watch
14:33:24.774	4.922629	-0.35674694	8.097438	0.021001548	-0.007220427	-0.003698789	5.0853252	-0.36287674	8.377237	Multitasking_Watch
14:33:24.797	4.922629	-0.35674694	8.097438	0.021001548	-0.007220427	-0.003698789	5.0853252	-0.36287674	8.377237	Multitasking_Watch
14:33:24.820	4.922629	-0.35674694	8.097438	0.021001548	-0.007220427	-0.003698789	5.0853252	-0.36287674	8.377237	Multitasking_Watch
14:33:24.842	4.922629	-0.35674694	8.097438	0.021001548	-0.007220427	-0.003698789	5.0853252	-0.36287674	8.377237	Multitasking_Watch
14:33:24.865	4.922629	-0.35674694	8.097438	0.021001548	-0.007220427	-0.003698789	5.0853252	-0.36287674	8.377237	Multitasking_Watch
14:33:24.887	5.0375543	-0.16281068	7.963358	0.04238183	-0.044483207	0.0054641897	5.089282	-0.28848523	8.377727	Multitasking_Watch
14:33:24.911	5.0375543	-0.16281068	7.963358	0.04238183	-0.044483207	0.0054641897	5.089282	-0.28848523	8.377727	Multitasking_Watch
14:33:24.934	5.0375543	-0.16281068	7.963358	0.04238183	-0.044483207	0.0054641897	5.089282	-0.28848523	8.377727	Multitasking_Watch
14:33:24.959	5.0375543	-0.16281068	7.963358	0.04238183	-0.044483207	0.0054641897	5.089282	-0.28848523	8.377727	Multitasking_Watch
14:33:24.980	5.0375543	-0.16281068	7.963358	0.04238183	-0.044483207	0.0054641897	5.089282	-0.28848523	8.377727	Multitasking_Watch
14:33:25.002	5.0375543	-0.16281068	7.963358	0.04238183	-0.044483207	0.0054641897	5.089282	-0.28848523	8.377727	Multitasking_Watch
14:33:25.024	5.0375543	-0.16281068	7.963358	0.04238183	-0.044483207	0.0054641897	5.089282	-0.28848523	8.377727	Multitasking_Watch
14:33:25.046	5.0375543	-0.16281068	7.963358	0.04238183	-0.044483207	0.0054641897	5.089282	-0.28848523	8.377727	Multitasking_Watch
14:33:25.068	4.98488	-0.21787901	8.0375805	0.017947221	-0.04387234	0.0048533245	5.0989714	-0.26521307	8.372603	Multitasking_Watch
14:33:25.092	4.98488	-0.21787901	8.0375805	0.017947221	-0.04387234	0.0048533245	5.0989714	-0.26521307	8.372603	Multitasking_Watch
14:33:25.114	4.98488	-0.21787901	8.0375805	0.017947221	-0.04387234	0.0048533245	5.0989714	-0.26521307	8.372603	Multitasking_Watch
14:33:25.137	4.98488	-0.21787901	8.0375805	0.017947221	-0.04387234	0.0048533245	5.0989714	-0.26521307	8.372603	Multitasking_Watch
14:33:25.160	4.98488	-0.21787901	8.0375805	0.017947221	-0.04387234	0.0048533245	5.0989714	-0.26521307	8.372603	Multitasking_Watch
14:33:25.183	4.98488	-0.21787901	8.0375805	0.017947221	-0.04387234	0.0048533245	5.0989714	-0.26521307	8.372603	Multitasking_Watch
14:33:25.206	4.98488	-0.21787901	8.0375805	0.017947221	-0.04387234	0.0048533245	5.0989714	-0.26521307	8.372603	Multitasking_Watch
14:33:25.229	4.98488	-0.21787901	8.0375805	0.017947221	-0.04387234	0.0048533245	5.0989714	-0.26521307	8.372603	Multitasking_Watch
14:33:25.252	4.9346004	-0.21787901	8.224334	-0.00893085	0.0098838	-3.359759e-05	5.1237054	-0.2580578	8.357717	Multitasking_Watch
14:33:25.273	4.9346004	-0.21787901	8.224334	-0.00893085	0.0098838	-3.359759e-05	5.1237054	-0.2580578	8.357717	Multitasking_Watch
14:33:25.295	4.9346004	-0.21787901	8.224334	-0.00893085	0.0098838	-3.359759e-05	5.1237054	-0.2580578	8.357717	Multitasking_Watch
14:33:25.317	4.9346004	-0.21787901	8.224334	-0.00893085	0.0098838	-3.359759e-05	5.1237054	-0.2580578	8.357717	Multitasking_Watch
14:33:25.339	4.9346004	-0.21787901	8.224334	-0.00893085	0.0098838	-3.359759e-05	5.1237054	-0.2580578	8.357717	Multitasking_Watch
14:33:25.362	4.9346004	-0.21787901	8.224334	-0.00893085	0.0098838	-3.359759e-05	5.1237054	-0.2580578	8.357717	Multitasking_Watch
14:33:25.384	4.9346004	-0.21787901	8.224334	-0.00893085	0.0098838	-3.359759e-05	5.1237054	-0.2580578	8.357717	Multitasking_Watch
14:33:25.407	4.9346004	-0.21787901	8.224334	-0.00893085	0.0098838	-3.359759e-05	5.1237054	-0.2580578	8.357717	Multitasking_Watch
14:33:25.430	4.932206	-0.1340794	8.176449	0.008173377	-0.009663888	-0.0030879239	5.125606	-0.23468496	8.357236	Multitasking_Watch
14:33:25.452	4.932206	-0.1340794	8.176449	0.008173377	-0.009663888	-0.0030879239	5.125606	-0.23468496	8.357236	Multitasking_Watch
14:33:25.474	4.932206	-0.1340794	8.176449	0.008173377	-0.009663888	-0.0030879239	5.125606	-0.23468496	8.357236	Multitasking_Watch
14:33:25.495	4.932206	-0.1340794	8.176449	0.008173377	-0.009663888	-0.0030879239	5.125606	-0.23468496	8.357236	Multitasking_Watch
14:33:25.517	4.932206	-0.1340794	8.176449	0.008173377	-0.009663888	-0.0030879239	5.125606	-0.23468496	8.357236	Multitasking_Watch
14:33:25.538	4.932206	-0.1340794	8.176449	0.008173377	-0.009663888	-0.0030879239	5.125606	-0.23468496	8.357236	Multitasking_Watch
14:33:25.560	4.932206	-0.1340794	8.176449	0.008173377	-0.009663888	-0.0030879239	5.125606	-0.23468496	8.357236	Multitasking_Watch
14:33:25.581	4.932206	-0.1340794	8.176449	0.008173377	-0.009663888	-0.0030879239	5.125606	-0.23468496	8.357236	Multitasking_Watch
14:33:25.603	4.889109	-0.13647367	8.056735	0.01916895	0.0043860124	0.0054641897	5.128744	-0.21657252	8.355802	Multitasking_Watch
14:33:25.625	4.889109	-0.13647367	8.056735	0.01916895	0.0043860124	0.0054641897	5.128744	-0.21657252	8.355802	Multitasking_Watch
14:33:25.648	4.889109	-0.13647367	8.056735	0.01916895	0.0043860124	0.0054641897	5.128744	-0.21657252	8.355802	Multitasking_Watch
14:33:25.670	4.889109	-0.13647367	8.056735	0.01916895	0.0043860124	0.0054641897	5.128744	-0.21657252	8.355802	Multitasking_Watch
14:33:25.700	4.889109	-0.13647367	8.056735	0.01916895	0.0043860124	0.0054641897	5.128744	-0.21657252	8.355802	Multitasking_Watch
14:33:25.724	4.889109	-0.13647367	8.056735	0.01916895	0.0043860124	0.0054641897	5.128744	-0.21657252	8.355802	Multitasking_Watch
14:33:25.745	4.889109	-0.13647367	8.056735	0.01916895	0.0043860124	0.0054641897	5.128744	-0.21657252	8.355802	Multitasking_Watch
14:33:25.767	4.889109	-0.13647367	8.056735	0.01916895	0.0043860124	0.0054641897	5.128744	-0.21657252	8.355802	Multitasking_Watch
14:33:25.789	4.9872746	-0.102953814	8.20518	-0.0040439283	-0.0029443705	-0.0018661933	5.132034	-0.20425372	8.354094	Multitasking_Watch
14:33:25.811	4.9872746	-0.102953814	8.20518	-0.0040439283	-0.0029443705	-0.0018661933	5.132034	-0.20425372	8.354094	Multitasking_Watch
14:33:25.833	4.9872746	-0.102953814	8.20518	-0.0040439283	-0.0029443705	-0.0018661933	5.132034	-0.20425372	8.354094	Multitasking_Watch
14:33:25.855	4.9872746	-0.102953814	8.20518	-0.0040439283	-0.0029443705	-0.0018661933	5.132034	-0.20425372	8.354094	Multitasking_Watch
14:33:25.878	4.9872746	-0.102953814	8.20518	-0.0040439283	-0.0029443705	-0.0018661933	5.132034	-0.20425372	8.354094	Multitasking_Watch
14:33:25.900	4.9872746	-0.102953814	8.20518	-0.0040439283	-0.0029443705	-0.0018661933	5.132034	-0.20425372	8.354094	Multitasking_Watch
14:33:25.923	4.9872746	-0.102953814	8.20518	-0.0040439283	-0.0029443705	-0.0018661933	5.132034	-0.20425372	8.354094	Multitasking_Watch
14:33:25.944	4.9872746	-0.102953814	8.20518	-0.0040439283	-0.0029443705	-0.0018661933	5.132034	-0.20425372	8.354094	Multitasking_Watch
14:33:25.966	4.9944572	-0.13168511	8.080677	0.0014538594	0.01110553	0.00790765	5.15331	-0.19635552	8.341175	Multitasking_Watch
14:33:25.987	4.9944572	-0.13168511	8.080677	0.0014538594	0.01110553	0.00790765	5.15331	-0.19635552	8.341175	Multitasking_Watch
14:33:26.008	4.9944572	-0.13168511	8.080677	0.0014538594	0.01110553	0.00790765	5.15331	-0.19635552	8.341175	Multitasking_Watch
14:33:26.030	4.9944572	-0.13168511	8.080677	0.0014538594	0.01110553	0.00790765	5.15331	-0.19635552	8.341175	Multitasking_Watch
14:33:26.052	4.9944572	-0.13168511	8.080677	0.0014538594	0.01110553	0.00790765	5.15331	-0.19635552	8.341175	Multitasking_Watch
14:33:26.073	4.9944572	-0.13168511	8.080677	0.0014538594	0.01110553	0.00790765	5.15331	-0.19635552	8.341175	Multitasking_Watch
14:33:26.095	4.9944572	-0.13168511	8.080677	0.0014538594	0.01110553	0.00790765	5.15331	-0.19635552	8.341175	Multitasking_Watch
14:33:26.116	4.9944572	-0.13168511	8.080677	0.0014538594	0.01110553	0.00790765	5.15331	-0.19635552	8.341175	Multitasking_Watch
14:33:26.138	4.9944572	-0.13168511	8.080677	0.0014538594	0.01110553	0.00790765	5.15331	-0.19635552	8.341175	Multitasking_Watch
14:33:26.160	4.9872746	-0.11253092	8.130958	0.0038973202	0.015381587	0.0072967852	5.1484194	-0.19610286	8.3442	Multitasking_Watch
14:33:26.181	4.9872746	-0.11253092	8.130958	0.0038973202	0.015381587	0.0072967852	5.1484194	-0.19610286	8.3442	Multitasking_Watch
14:33:26.204	4.9872746	-0.11253092	8.130958	0.0038973202	0.015381587	0.0072967852	5.1484194	-0.19610286	8.3442	Multitasking_Watch
14:33:26.227	4.9872746	-0.11253092	8.130958	0.0038973202	0.015381587	0.0072967852	5.1484194	-0.19610286	8.3442	Multitasking_Watch
14:33:26.250	4.9872746	-0.11253092	8.130958	0.0038973202	0.015381587	0.0072967852	5.1484194	-0.19610286	8.3442	Multitasking_Watch
14:33:26.273	4.9872746	-0.11253092	8.130958	0.0038973202	0.015381587	0.0072967852	5.1484194	-0.19610286	8.3442	Multitasking_Watch
14:33:26.296	4.9872746	-0.11253092	8.130958	0.0038973202	0.015381587	0.0072967852	5.1484194	-0.19610286	8.3442	Multitasking_Watch
14:33:26.317	4.9872746	-0.11253092	8.130958	0.0038973202	0.015381587	0.0072967852	5.1484194	-0.19610286	8.3442	Multitasking_Watch
14:33:26.339	4.9872746	-0.21069619	8.284191	-0.03580892	0.04714658	0.028066205	5.131326	-0.21342516	8.354297	Multitasking_Watch
14:33:26.361	4.9872746	-0.21069619	8.284191	-0.03580892	0.04714658	0.028066205	5.131326	-0.21342516	8.354297	Multitasking_Watch
14:33:26.382	4.9872746	-0.21069619	8.284191	-0.03580892	0.04714658	0.028066205	5.131326	-0.21342516	8.354297	Multitasking_Watch
14:33:26.404	4.9872746	-0.21069619	8.284191	-0.03580892	0.04714658	0.028066205	5.131326	-0.21342516	8.354297	Multitasking_Watch
14:33:26.427	4.9872746	-0.21069619	8.284191	-0.03580892	0.04714658	0.028066205	5.131326	-0.21342516	8.354297	Multitasking_Watch
14:33:26.449	4.9872746	-0.21069619	8.284191	-0.03580892	0.04714658	0.028066205	5.131326	-0.21342516	8.354297	Multitasking_Watch
14:33:26.472	4.9872746	-0.21069619	8.284191	-0.03580892	0.04714658	0.028066205	5.131326	-0.21342516	8.354297	Multitasking_Watch
14:33:26.494	4.9872746	-0.21069619	8.284191	-0.03580892	0.04714658	0.028066205	5.131326	-0.21342516	8.354297	Multitasking_Watch
14:33:26.517	4.95136	-0.16759923	7.9681463	0.017947221	-0.037152823	0.0048533245	5.15808	-0.21635947	8.337729	Multitasking_Watch
14:33:26.539	4.95136	-0.16759923	7.9681463	0.017947221	-0.037152823	0.0048533245	5.15808	-0.21635947	8.337729	Multitasking_Watch
14:33:26.562	4.95136	-0.16759923	7.9681463	0.017947221	-0.037152823	0.0048533245	5.15808	-0.21635947	8.337729	Multitasking_Watch
14:33:26.584	4.95136	-0.16759923	7.9681463	0.017947221	-0.037152823	0.0048533245	5.15808	-0.21635947	8.337729	Multitasking_Watch
14:33:26.606	4.95136	-0.16759923	7.9681463	0.017947221	-0.037152823	0.0048533245	5.15808	-0.21635947	8.337729	Multitasking_Watch
14:33:26.630	4.95136	-0.16759923	7.9681463	0.017947221	-0.037152823	0.0048533245	5.15808	-0.21635947	8.337729	Multitasking_Watch
14:33:26.652	4.95136	-0.16759923	7.9681463	0.017947221	-0.037152823	0.0048533245	5.15808	-0.21635947	8.337729	Multitasking_Watch
14:33:26.675	4.95136	-0.16759923	7.9681463	0.017947221	-0.037152823	0.0048533245	5.15808	-0.21635947	8.337729	Multitasking_Watch
14:33:26.698	5.0399485	-0.11013664	7.9513865	0.013671164	-0.0059986967	-0.0043096542	5.1695657	-0.21440497	8.330663	Multitasking_Watch
14:33:26.721	5.0399485	-0.11013664	7.9513865	0.013671164	-0.0059986967	-0.0043096542	5.1695657	-0.21440497	8.330663	Multitasking_Watch
14:33:26.744	5.0399485	-0.11013664	7.9513865	0.013671164	-0.0059986967	-0.0043096542	5.1695657	-0.21440497	8.330663	Multitasking_Watch
14:33:26.766	5.0399485	-0.11013664	7.9513865	0.013671164	-0.0059986967	-0.0043096542	5.1695657	-0.21440497	8.330663	Multitasking_Watch
14:33:26.789	5.0399485	-0.11013664	7.9513865	0.013671164	-0.0059986967	-0.0043096542	5.1695657	-0.21440497	8.330663	Multitasking_Watch
14:33:26.812	5.0399485	-0.11013664	7.9513865	0.013671164	-0.0059986967	-0.0043096542	5.1695657	-0.21440497	8.330663	Multitasking_Watch
14:33:26.835	5.0399485	-0.11013664	7.9513865	0.013671164	-0.0059986967	-0.0043096542	5.1695657	-0.21440497	8.330663	Multitasking_Watch
14:33:26.856	5.0399485	-0.11013664	7.9513865	0.013671164	-0.0059986967	-0.0043096542	5.1695657	-0.21440497	8.330663	Multitasking_Watch
14:33:26.878	4.9872746	-0.17957062	8.066312	-0.0052656583	0.017825048	-0.0006444628	5.170465	-0.20882644	8.330245	Multitasking_Watch
14:33:26.900	4.9872746	-0.17957062	8.066312	-0.0052656583	0.017825048	-0.0006444628	5.170465	-0.20882644	8.330245	Multitasking_Watch
14:33:26.923	4.9872746	-0.17957062	8.066312	-0.0052656583	0.017825048	-0.0006444628	5.170465	-0.20882644	8.330245	Multitasking_Watch
14:33:26.945	4.9872746	-0.17957062	8.066312	-0.0052656583	0.017825048	-0.0006444628	5.170465	-0.20882644	8.330245	Multitasking_Watch
14:33:26.967	4.9872746	-0.17957062	8.066312	-0.0052656583	0.017825048	-0.0006444628	5.170465	-0.20882644	8.330245	Multitasking_Watch
14:33:26.990	4.9872746	-0.17957062	8.066312	-0.0052656583	0.017825048	-0.0006444628	5.170465	-0.20882644	8.330245	Multitasking_Watch
14:33:27.012	4.9872746	-0.17957062	8.066312	-0.0052656583	0.017825048	-0.0006444628	5.170465	-0.20882644	8.330245	Multitasking_Watch
14:33:27.035	4.9872746	-0.17957062	8.066312	-0.0052656583	0.017825048	-0.0006444628	5.170465	-0.20882644	8.330245	Multitasking_Watch
14:33:27.058	4.9872746	-0.16520496	8.123775	0.008173377	-0.018216	-3.359759e-05	5.171389	-0.21124782	8.329613	Multitasking_Watch
14:33:27.080	4.9872746	-0.16520496	8.123775	0.008173377	-0.018216	-3.359759e-05	5.171389	-0.21124782	8.329613	Multitasking_Watch
14:33:27.102	4.9872746	-0.16520496	8.123775	0.008173377	-0.018216	-3.359759e-05	5.171389	-0.21124782	8.329613	Multitasking_Watch
14:33:27.124	4.9872746	-0.16520496	8.123775	0.008173377	-0.018216	-3.359759e-05	5.171389	-0.21124782	8.329613	Multitasking_Watch
14:33:27.149	4.9872746	-0.16520496	8.123775	0.008173377	-0.018216	-3.359759e-05	5.171389	-0.21124782	8.329613	Multitasking_Watch
14:33:27.170	4.9872746	-0.16520496	8.123775	0.008173377	-0.018216	-3.359759e-05	5.171389	-0.21124782	8.329613	Multitasking_Watch
14:33:27.192	4.9872746	-0.16520496	8.123775	0.008173377	-0.018216	-3.359759e-05	5.171389	-0.21124782	8.329613	Multitasking_Watch
14:33:27.216	4.9872746	-0.16520496	8.123775	0.008173377	-0.018216	-3.359759e-05	5.171389	-0.21124782	8.329613	Multitasking_Watch
14:33:27.238	4.9800916	-0.18675344	8.1549	-0.03825238	0.015381587	-0.009196576	5.168736	-0.22104295	8.331005	Multitasking_Watch
14:33:27.260	4.9800916	-0.18675344	8.1549	-0.03825238	0.015381587	-0.009196576	5.168736	-0.22104295	8.331005	Multitasking_Watch
14:33:27.344	4.9800916	-0.18675344	8.1549	-0.03825238	0.015381587	-0.009196576	5.168736	-0.22104295	8.331005	Multitasking_Watch
14:33:27.366	4.9800916	-0.18675344	8.1549	-0.03825238	0.015381587	-0.009196576	5.168736	-0.22104295	8.331005	Multitasking_Watch
14:33:27.419	5.0614967	-0.17238778	8.286585	-0.002211332	0.019657644	0.018903226	5.1521373	-0.23108007	8.341008	Multitasking_Watch
14:33:27.442	5.0614967	-0.17238778	8.286585	-0.002211332	0.019657644	0.018903226	5.1521373	-0.23108007	8.341008	Multitasking_Watch
14:33:27.463	5.0614967	-0.17238778	8.286585	-0.002211332	0.019657644	0.018903226	5.1521373	-0.23108007	8.341008	Multitasking_Watch
14:33:27.484	5.0614967	-0.17238778	8.286585	-0.002211332	0.019657644	0.018903226	5.1521373	-0.23108007	8.341008	Multitasking_Watch
14:33:27.505	5.0614967	-0.17238778	8.286585	-0.002211332	0.019657644	0.018903226	5.1521373	-0.23108007	8.341008	Multitasking_Watch
14:33:27.526	5.0614967	-0.17238778	8.286585	-0.002211332	0.019657644	0.018903226	5.1521373	-0.23108007	8.341008	Multitasking_Watch
14:33:27.547	5.0614967	-0.17238778	8.286585	-0.002211332	0.019657644	0.018903226	5.1521373	-0.23108007	8.341008	Multitasking_Watch
14:33:27.569	5.0614967	-0.17238778	8.286585	-0.002211332	0.019657644	0.018903226	5.1521373	-0.23108007	8.341008	Multitasking_Watch
14:33:27.590	5.027977	-0.18914771	8.020821	0.0002321288	0.0068294737	0.00668592	5.1655903	-0.21365781	8.33315	Multitasking_Watch
14:33:27.611	5.027977	-0.18914771	8.020821	0.0002321288	0.0068294737	0.00668592	5.1655903	-0.21365781	8.33315	Multitasking_Watch
14:33:27.634	5.027977	-0.18914771	8.020821	0.0002321288	0.0068294737	0.00668592	5.1655903	-0.21365781	8.33315	Multitasking_Watch
14:33:27.655	5.027977	-0.18914771	8.020821	0.0002321288	0.0068294737	0.00668592	5.1655903	-0.21365781	8.33315	Multitasking_Watch
14:33:27.677	5.027977	-0.18914771	8.020821	0.0002321288	0.0068294737	0.00668592	5.1655903	-0.21365781	8.33315	Multitasking_Watch
14:33:27.699	5.027977	-0.18914771	8.020821	0.0002321288	0.0068294737	0.00668592	5.1655903	-0.21365781	8.33315	Multitasking_Watch
14:33:27.722	5.027977	-0.18914771	8.020821	0.0002321288	0.0068294737	0.00668592	5.1655903	-0.21365781	8.33315	Multitasking_Watch
14:33:27.744	5.027977	-0.18914771	8.020821	0.0002321288	0.0068294737	0.00668592	5.1655903	-0.21365781	8.33315	Multitasking_Watch
14:33:27.767	5.0423427	-0.16041641	7.860404	-0.012596042	-0.0047769663	0.012794573	5.1691127	-0.2122285	8.331001	Multitasking_Watch
14:33:27.790	5.0423427	-0.16041641	7.860404	-0.012596042	-0.0047769663	0.012794573	5.1691127	-0.2122285	8.331001	Multitasking_Watch
14:33:27.813	5.0423427	-0.16041641	7.860404	-0.012596042	-0.0047769663	0.012794573	5.1691127	-0.2122285	8.331001	Multitasking_Watch
14:33:27.835	5.0423427	-0.16041641	7.860404	-0.012596042	-0.0047769663	0.012794573	5.1691127	-0.2122285	8.331001	Multitasking_Watch
14:33:27.858	5.0423427	-0.16041641	7.860404	-0.012596042	-0.0047769663	0.012794573	5.1691127	-0.2122285	8.331001	Multitasking_Watch
14:33:27.881	5.0423427	-0.16041641	7.860404	-0.012596042	-0.0047769663	0.012794573	5.1691127	-0.2122285	8.331001	Multitasking_Watch
14:33:27.903	5.0423427	-0.16041641	7.860404	-0.012596042	-0.0047769663	0.012794573	5.1691127	-0.2122285	8.331001	Multitasking_Watch
14:33:27.925	5.0423427	-0.16041641	7.860404	-0.012596042	-0.0047769663	0.012794573	5.1691127	-0.2122285	8.331001	Multitasking_Watch
14:33:27.946	4.992063	-0.15802214	7.7933645	0.05154481	-0.05181359	0.008518515	5.1549606	-0.2214755	8.339525	Multitasking_Watch
14:33:27.968	4.992063	-0.15802214	7.7933645	0.05154481	-0.05181359	0.008518515	5.1549606	-0.2214755	8.339525	Multitasking_Watch
14:33:27.990	4.992063	-0.15802214	7.7933645	0.05154481	-0.05181359	0.008518515	5.1549606	-0.2214755	8.339525	Multitasking_Watch
14:33:28.012	4.992063	-0.15802214	7.7933645	0.05154481	-0.05181359	0.008518515	5.1549606	-0.2214755	8.339525	Multitasking_Watch
14:33:28.035	4.992063	-0.15802214	7.7933645	0.05154481	-0.05181359	0.008518515	5.1549606	-0.2214755	8.339525	Multitasking_Watch
14:33:28.057	4.992063	-0.15802214	7.7933645	0.05154481	-0.05181359	0.008518515	5.1549606	-0.2214755	8.339525	Multitasking_Watch
14:33:28.080	4.992063	-0.15802214	7.7933645	0.05154481	-0.05181359	0.008518515	5.1549606	-0.2214755	8.339525	Multitasking_Watch
14:33:28.102	4.992063	-0.15802214	7.7933645	0.05154481	-0.05181359	0.008518515	5.1549606	-0.2214755	8.339525	Multitasking_Watch
14:33:28.125	4.9992456	-0.18914771	7.9561753	0.05154481	-0.05181359	0.008518515	5.1549606	-0.2214755	8.339525	Multitasking_Watch
14:33:28.147	4.9992456	-0.18914771	7.9561753	-0.0028221975	-0.018216	0.00790765	5.148725	-0.21551849	8.343533	Multitasking_Watch
14:33:28.170	4.9992456	-0.18914771	7.9561753	-0.0028221975	-0.018216	0.00790765	5.148725	-0.21551849	8.343533	Multitasking_Watch
14:33:28.191	4.9992456	-0.18914771	7.9561753	-0.0028221975	-0.018216	0.00790765	5.148725	-0.21551849	8.343533	Multitasking_Watch
14:33:28.213	4.9992456	-0.18914771	7.9561753	-0.0028221975	-0.018216	0.00790765	5.148725	-0.21551849	8.343533	Multitasking_Watch
14:33:28.236	4.9992456	-0.18914771	7.9561753	-0.0028221975	-0.018216	0.00790765	5.148725	-0.21551849	8.343533	Multitasking_Watch
14:33:28.257	4.9992456	-0.18914771	7.9561753	-0.0028221975	-0.018216	0.00790765	5.148725	-0.21551849	8.343533	Multitasking_Watch
14:33:28.280	4.9992456	-0.18914771	7.9561753	-0.0028221975	-0.018216	0.00790765	5.148725	-0.21551849	8.343533	Multitasking_Watch
14:33:28.302	4.9992456	-0.18914771	7.9561753	-0.0028221975	-0.018216	0.00790765	5.148725	-0.21551849	8.343533	Multitasking_Watch
14:33:28.324	5.00164	-0.16281068	8.12138	0.004508185	-0.009663888	0.0048533245	5.157238	-0.21166328	8.338372	Multitasking_Watch
14:33:28.348	5.00164	-0.16281068	8.12138	0.004508185	-0.009663888	0.0048533245	5.157238	-0.21166328	8.338372	Multitasking_Watch
14:33:28.371	5.00164	-0.16281068	8.12138	0.004508185	-0.009663888	0.0048533245	5.157238	-0.21166328	8.338372	Multitasking_Watch
14:33:28.394	5.00164	-0.16281068	8.12138	0.004508185	-0.009663888	0.0048533245	5.157238	-0.21166328	8.338372	Multitasking_Watch
14:33:28.419	5.00164	-0.16281068	8.12138	0.004508185	-0.009663888	0.0048533245	5.157238	-0.21166328	8.338372	Multitasking_Watch
14:33:28.441	5.00164	-0.16281068	8.12138	0.004508185	-0.009663888	0.0048533245	5.157238	-0.21166328	8.338372	Multitasking_Watch
14:33:28.463	5.00164	-0.16281068	8.12138	0.004508185	-0.009663888	0.0048533245	5.157238	-0.21166328	8.338372	Multitasking_Watch
14:33:28.484	4.9585433	-0.18675344	8.25546	0.02833193	-0.0090530235	0.018903226	5.148022	-0.20866978	8.344141	Multitasking_Watch
14:33:28.507	4.9585433	-0.18675344	8.25546	0.02833193	-0.0090530235	0.018903226	5.148022	-0.20866978	8.344141	Multitasking_Watch
14:33:28.528	4.9585433	-0.18675344	8.25546	0.02833193	-0.0090530235	0.018903226	5.148022	-0.20866978	8.344141	Multitasking_Watch
14:33:28.550	4.9585433	-0.18675344	8.25546	0.02833193	-0.0090530235	0.018903226	5.148022	-0.20866978	8.344141	Multitasking_Watch
14:33:28.572	4.9585433	-0.18675344	8.25546	0.02833193	-0.0090530235	0.018903226	5.148022	-0.20866978	8.344141	Multitasking_Watch
14:33:28.594	4.9585433	-0.18675344	8.25546	0.02833193	-0.0090530235	0.018903226	5.148022	-0.20866978	8.344141	Multitasking_Watch
14:33:28.616	4.9585433	-0.18675344	8.25546	0.02833193	-0.0090530235	0.018903226	5.148022	-0.20866978	8.344141	Multitasking_Watch
14:33:28.639	4.9585433	-0.18675344	8.25546	0.02833193	-0.0090530235	0.018903226	5.148022	-0.20866978	8.344141	Multitasking_Watch
14:33:28.661	4.9585433	-0.18675344	8.25546	0.02833193	-0.0090530235	0.018903226	5.148022	-0.20866978	8.344141	Multitasking_Watch
14:33:28.687	5.0184	-0.11013664	8.085466	-0.002211332	0.015992451	0.014627169	5.1675844	-0.20108357	8.332223	Multitasking_Watch
14:33:28.710	5.0184	-0.11013664	8.085466	-0.002211332	0.015992451	0.014627169	5.1675844	-0.20108357	8.332223	Multitasking_Watch
14:33:28.731	5.0184	-0.11013664	8.085466	-0.002211332	0.015992451	0.014627169	5.1675844	-0.20108357	8.332223	Multitasking_Watch
14:33:28.752	5.0184	-0.11013664	8.085466	-0.002211332	0.015992451	0.014627169	5.1675844	-0.20108357	8.332223	Multitasking_Watch
14:33:28.773	5.0184	-0.11013664	8.085466	-0.002211332	0.015992451	0.014627169	5.1675844	-0.20108357	8.332223	Multitasking_Watch
14:33:28.795	5.0184	-0.11013664	8.085466	-0.002211332	0.015992451	0.014627169	5.1675844	-0.20108357	8.332223	Multitasking_Watch
14:33:28.817	5.0184	-0.11013664	8.085466	-0.002211332	0.015992451	0.014627169	5.1675844	-0.20108357	8.332223	Multitasking_Watch
14:33:28.839	5.0184	-0.11013664	8.085466	-0.002211332	0.015992451	0.014627169	5.1675844	-0.20108357	8.332223	Multitasking_Watch
14:33:28.861	4.9872746	-0.15562786	8.097438	0.021612411	-0.019437732	0.01951409	5.1676645	-0.20181087	8.332157	Multitasking_Watch
14:33:28.883	4.9872746	-0.15562786	8.097438	0.021612411	-0.019437732	0.01951409	5.1676645	-0.20181087	8.332157	Multitasking_Watch
14:33:28.906	4.9872746	-0.15562786	8.097438	0.021612411	-0.019437732	0.01951409	5.1676645	-0.20181087	8.332157	Multitasking_Watch
14:33:28.929	4.9872746	-0.15562786	8.097438	0.021612411	-0.019437732	0.01951409	5.1676645	-0.20181087	8.332157	Multitasking_Watch
14:33:28.952	4.9872746	-0.15562786	8.097438	0.021612411	-0.019437732	0.01951409	5.1676645	-0.20181087	8.332157	Multitasking_Watch
14:33:28.974	4.9872746	-0.15562786	8.097438	0.021612411	-0.019437732	0.01951409	5.1676645	-0.20181087	8.332157	Multitasking_Watch
14:33:28.996	4.9872746	-0.15562786	8.097438	0.021612411	-0.019437732	0.01951409	5.1676645	-0.20181087	8.332157	Multitasking_Watch
14:33:29.018	4.9872746	-0.15562786	8.097438	0.021612411	-0.019437732	0.01951409	5.1676645	-0.20181087	8.332157	Multitasking_Watch
14:33:29.041	5.0231886	-0.1699935	8.051947	-0.022369884	-0.004166101	0.0072967852	5.178761	-0.19692835	8.325382	Multitasking_Watch
14:33:29.063	5.0231886	-0.1699935	8.051947	-0.022369884	-0.004166101	0.0072967852	5.178761	-0.19692835	8.325382	Multitasking_Watch
14:33:29.085	5.0231886	-0.1699935	8.051947	-0.022369884	-0.004166101	0.0072967852	5.178761	-0.19692835	8.325382	Multitasking_Watch
14:33:29.108	5.0231886	-0.1699935	8.051947	-0.022369884	-0.004166101	0.0072967852	5.178761	-0.19692835	8.325382	Multitasking_Watch
14:33:29.132	5.0231886	-0.1699935	8.051947	-0.022369884	-0.004166101	0.0072967852	5.178761	-0.19692835	8.325382	Multitasking_Watch
14:33:29.154	5.0231886	-0.1699935	8.051947	-0.022369884	-0.004166101	0.0072967852	5.178761	-0.19692835	8.325382	Multitasking_Watch
14:33:29.176	5.0231886	-0.1699935	8.051947	-0.022369884	-0.004166101	0.0072967852	5.178761	-0.19692835	8.325382	Multitasking_Watch
14:33:29.199	5.0231886	-0.1699935	8.051947	-0.022369884	-0.004166101	0.0072967852	5.178761	-0.19692835	8.325382	Multitasking_Watch
14:33:29.222	5.06868	-0.105348095	7.927444	-0.0058765234	-0.0053878315	0.012794573	5.183267	-0.19390637	8.322649	Multitasking_Watch
14:33:29.244	5.06868	-0.105348095	7.927444	-0.0058765234	-0.0053878315	0.012794573	5.183267	-0.19390637	8.322649	Multitasking_Watch
14:33:29.266	5.06868	-0.105348095	7.927444	-0.0058765234	-0.0053878315	0.012794573	5.183267	-0.19390637	8.322649	Multitasking_Watch
14:33:29.287	5.06868	-0.105348095	7.927444	-0.0058765234	-0.0053878315	0.012794573	5.183267	-0.19390637	8.322649	Multitasking_Watch
14:33:29.309	5.06868	-0.105348095	7.927444	-0.0058765234	-0.0053878315	0.012794573	5.183267	-0.19390637	8.322649	Multitasking_Watch
14:33:29.330	5.06868	-0.105348095	7.927444	-0.0058765234	-0.0053878315	0.012794573	5.183267	-0.19390637	8.322649	Multitasking_Watch
14:33:29.353	5.06868	-0.105348095	7.927444	-0.0058765234	-0.0053878315	0.012794573	5.183267	-0.19390637	8.322649	Multitasking_Watch
14:33:29.375	5.06868	-0.105348095	7.927444	-0.0058765234	-0.0053878315	0.012794573	5.183267	-0.19390637	8.322649	Multitasking_Watch
14:33:29.398	4.982486	-0.12450229	8.080677	-0.00037873647	0.05081177	-0.006753115	5.1738815	-0.19291283	8.328508	Multitasking_Watch
14:33:29.422	4.982486	-0.12450229	8.080677	-0.00037873647	0.05081177	-0.006753115	5.1738815	-0.19291283	8.328508	Multitasking_Watch
14:33:29.444	4.982486	-0.12450229	8.080677	-0.00037873647	0.05081177	-0.006753115	5.1738815	-0.19291283	8.328508	Multitasking_Watch
14:33:29.466	4.982486	-0.12450229	8.080677	-0.00037873647	0.05081177	-0.006753115	5.1738815	-0.19291283	8.328508	Multitasking_Watch
14:33:29.488	4.982486	-0.12450229	8.080677	-0.00037873647	0.05081177	-0.006753115	5.1738815	-0.19291283	8.328508	Multitasking_Watch
14:33:29.511	4.982486	-0.12450229	8.080677	-0.00037873647	0.05081177	-0.006753115	5.1738815	-0.19291283	8.328508	Multitasking_Watch
14:33:29.532	4.982486	-0.12450229	8.080677	-0.00037873647	0.05081177	-0.006753115	5.1738815	-0.19291283	8.328508	Multitasking_Watch
14:33:29.554	4.982486	-0.12450229	8.080677	-0.00037873647	0.05081177	-0.006753115	5.1738815	-0.19291283	8.328508	Multitasking_Watch
14:33:29.576	4.8723493	-0.03351985	8.317711	0.017336356	0.04653571	-0.011029172	5.140508	-0.18748423	8.349274	Multitasking_Watch
14:33:29.599	4.8723493	-0.03351985	8.317711	0.017336356	0.04653571	-0.011029172	5.140508	-0.18748423	8.349274	Multitasking_Watch
14:33:29.621	4.8723493	-0.03351985	8.317711	0.017336356	0.04653571	-0.011029172	5.140508	-0.18748423	8.349274	Multitasking_Watch
14:33:29.643	4.8723493	-0.03351985	8.317711	0.017336356	0.04653571	-0.011029172	5.140508	-0.18748423	8.349274	Multitasking_Watch
14:33:29.664	4.8723493	-0.03351985	8.317711	0.017336356	0.04653571	-0.011029172	5.140508	-0.18748423	8.349274	Multitasking_Watch
14:33:29.686	4.8723493	-0.03351985	8.317711	0.017336356	0.04653571	-0.011029172	5.140508	-0.18748423	8.349274	Multitasking_Watch
14:33:29.708	4.8723493	-0.03351985	8.317711	0.017336356	0.04653571	-0.011029172	5.140508	-0.18748423	8.349274	Multitasking_Watch
14:33:29.730	4.8723493	-0.03351985	8.317711	0.017336356	0.04653571	-0.011029172	5.140508	-0.18748423	8.349274	Multitasking_Watch
14:33:29.752	4.9417834	-0.0670397	8.176449	0.007562512	-0.009663888	0.0054641897	5.1317797	-0.13469811	8.3556595	Multitasking_Watch
14:33:29.774	4.9417834	-0.0670397	8.176449	0.007562512	-0.009663888	0.0054641897	5.1317797	-0.13469811	8.3556595	Multitasking_Watch
14:33:29.796	4.9417834	-0.0670397	8.176449	0.007562512	-0.009663888	0.0054641897	5.1317797	-0.13469811	8.3556595	Multitasking_Watch
14:33:29.818	4.9417834	-0.0670397	8.176449	0.007562512	-0.009663888	0.0054641897	5.1317797	-0.13469811	8.3556595	Multitasking_Watch
14:33:29.840	4.9417834	-0.0670397	8.176449	0.007562512	-0.009663888	0.0054641897	5.1317797	-0.13469811	8.3556595	Multitasking_Watch
14:33:29.863	4.9417834	-0.0670397	8.176449	0.007562512	-0.009663888	0.0054641897	5.1317797	-0.13469811	8.3556595	Multitasking_Watch
14:33:29.886	4.9417834	-0.0670397	8.176449	0.007562512	-0.009663888	0.0054641897	5.1317797	-0.13469811	8.3556595	Multitasking_Watch
14:33:29.909	4.9417834	-0.0670397	8.176449	0.007562512	-0.009663888	0.0054641897	5.1317797	-0.13469811	8.3556595	Multitasking_Watch
14:33:29.931	4.9393888	-0.15083931	8.145323	0.014282029	-0.065252624	0.0024098635	5.159479	-0.105481215	8.339005	Multitasking_Watch
14:33:29.953	4.9393888	-0.15083931	8.145323	0.014282029	-0.065252624	0.0024098635	5.159479	-0.105481215	8.339005	Multitasking_Watch
14:33:29.976	4.9393888	-0.15083931	8.145323	0.014282029	-0.065252624	0.0024098635	5.159479	-0.105481215	8.339005	Multitasking_Watch
14:33:29.998	4.9393888	-0.15083931	8.145323	0.014282029	-0.065252624	0.0024098635	5.159479	-0.105481215	8.339005	Multitasking_Watch
14:33:30.025	4.9393888	-0.15083931	8.145323	0.014282029	-0.065252624	0.0024098635	5.159479	-0.105481215	8.339005	Multitasking_Watch
14:33:30.048	4.9393888	-0.15083931	8.145323	0.014282029	-0.065252624	0.0024098635	5.159479	-0.105481215	8.339005	Multitasking_Watch
14:33:30.069	4.9393888	-0.15083931	8.145323	0.014282029	-0.065252624	0.0024098635	5.159479	-0.105481215	8.339005	Multitasking_Watch
14:33:30.091	4.9393888	-0.15083931	8.145323	0.014282029	-0.065252624	0.0024098635	5.159479	-0.105481215	8.339005	Multitasking_Watch
14:33:30.112	4.9872746	-0.038308397	8.075889	-0.023591615	-0.016383406	0.020124957	5.201423	-0.10400442	8.312927	Multitasking_Watch
14:33:30.136	4.9872746	-0.038308397	8.075889	-0.023591615	-0.016383406	0.020124957	5.201423	-0.10400442	8.312927	Multitasking_Watch
14:33:30.158	4.9872746	-0.038308397	8.075889	-0.023591615	-0.016383406	0.020124957	5.201423	-0.10400442	8.312927	Multitasking_Watch
14:33:30.181	4.9872746	-0.038308397	8.075889	-0.023591615	-0.016383406	0.020124957	5.201423	-0.10400442	8.312927	Multitasking_Watch
14:33:30.203	4.9872746	-0.038308397	8.075889	-0.023591615	-0.016383406	0.020124957	5.201423	-0.10400442	8.312927	Multitasking_Watch
14:33:30.227	4.9872746	-0.038308397	8.075889	-0.023591615	-0.016383406	0.020124957	5.201423	-0.10400442	8.312927	Multitasking_Watch
14:33:30.250	4.9872746	-0.038308397	8.075889	-0.023591615	-0.016383406	0.020124957	5.201423	-0.10400442	8.312927	Multitasking_Watch
14:33:30.273	4.9872746	-0.038308397	8.075889	-0.023591615	-0.016383406	0.020124957	5.201423	-0.10400442	8.312927	Multitasking_Watch
14:33:30.296	4.9872746	0.016759925	8.090255	-0.012596042	-0.031044172	0.008518515	5.2339373	-0.08782456	8.29268	Multitasking_Watch
14:33:30.318	4.9872746	0.016759925	8.090255	-0.012596042	-0.031044172	0.008518515	5.2339373	-0.08782456	8.29268	Multitasking_Watch
14:33:30.339	4.9872746	0.016759925	8.090255	-0.012596042	-0.031044172	0.008518515	5.2339373	-0.08782456	8.29268	Multitasking_Watch
14:33:30.362	4.9872746	0.016759925	8.090255	-0.012596042	-0.031044172	0.008518515	5.2339373	-0.08782456	8.29268	Multitasking_Watch
14:33:30.383	4.9872746	0.016759925	8.090255	-0.012596042	-0.031044172	0.008518515	5.2339373	-0.08782456	8.29268	Multitasking_Watch
14:33:30.407	4.9872746	0.016759925	8.090255	-0.012596042	-0.031044172	0.008518515	5.2339373	-0.08782456	8.29268	Multitasking_Watch
14:33:30.432	4.9872746	0.016759925	8.090255	-0.012596042	-0.031044172	0.008518515	5.2339373	-0.08782456	8.29268	Multitasking_Watch
14:33:30.454	4.9872746	0.016759925	8.090255	-0.012596042	-0.031044172	0.008518515	5.2339373	-0.08782456	8.29268	Multitasking_Watch
14:33:30.476	5.071074	-0.083799616	8.008849	-0.010763446	0.008662069	0.0017989981	5.2628717	-0.08691344	8.274359	Multitasking_Watch
14:33:30.498	5.071074	-0.083799616	8.008849	-0.010763446	0.008662069	0.0017989981	5.2628717	-0.08691344	8.274359	Multitasking_Watch
14:33:30.520	5.071074	-0.083799616	8.008849	-0.010763446	0.008662069	0.0017989981	5.2628717	-0.08691344	8.274359	Multitasking_Watch
14:33:30.542	5.071074	-0.083799616	8.008849	-0.010763446	0.008662069	0.0017989981	5.2628717	-0.08691344	8.274359	Multitasking_Watch
14:33:30.564	5.071074	-0.083799616	8.008849	-0.010763446	0.008662069	0.0017989981	5.2628717	-0.08691344	8.274359	Multitasking_Watch
14:33:30.587	5.071074	-0.083799616	8.008849	-0.010763446	0.008662069	0.0017989981	5.2628717	-0.08691344	8.274359	Multitasking_Watch
14:33:30.609	5.071074	-0.083799616	8.008849	-0.010763446	0.008662069	0.0017989981	5.2628717	-0.08691344	8.274359	Multitasking_Watch
14:33:30.631	5.071074	-0.083799616	8.008849	-0.010763446	0.008662069	0.0017989981	5.2628717	-0.08691344	8.274359	Multitasking_Watch
14:33:30.653	5.1093826	-0.08858817	8.030397	-0.012596042	0.030042352	0.0072967852	5.2727256	-0.096891955	8.267969	Multitasking_Watch
14:33:30.675	5.1093826	-0.08858817	8.030397	-0.012596042	0.030042352	0.0072967852	5.2727256	-0.096891955	8.267969	Multitasking_Watch
14:33:30.699	5.1093826	-0.08858817	8.030397	-0.012596042	0.030042352	0.0072967852	5.2727256	-0.096891955	8.267969	Multitasking_Watch
14:33:30.721	5.1093826	-0.08858817	8.030397	-0.012596042	0.030042352	0.0072967852	5.2727256	-0.096891955	8.267969	Multitasking_Watch
14:33:30.744	5.1093826	-0.08858817	8.030397	-0.012596042	0.030042352	0.0072967852	5.2727256	-0.096891955	8.267969	Multitasking_Watch
14:33:30.766	5.1093826	-0.08858817	8.030397	-0.012596042	0.030042352	0.0072967852	5.2727256	-0.096891955	8.267969	Multitasking_Watch
14:33:30.789	5.1093826	-0.08858817	8.030397	-0.012596042	0.030042352	0.0072967852	5.2727256	-0.096891955	8.267969	Multitasking_Watch
14:33:30.812	5.1093826	-0.08858817	8.030397	-0.012596042	0.030042352	0.0072967852	5.2727256	-0.096891955	8.267969	Multitasking_Watch
14:33:30.834	5.06868	-0.102953814	8.030397	-0.01931556	0.029431488	0.006075055	5.2710752	-0.11038608	8.268854	Multitasking_Watch
14:33:30.857	5.06868	-0.102953814	8.030397	-0.01931556	0.029431488	0.006075055	5.2710752	-0.11038608	8.268854	Multitasking_Watch
14:33:30.879	5.06868	-0.102953814	8.030397	-0.01931556	0.029431488	0.006075055	5.2710752	-0.11038608	8.268854	Multitasking_Watch
14:33:30.901	5.06868	-0.102953814	8.030397	-0.01931556	0.029431488	0.006075055	5.2710752	-0.11038608	8.268854	Multitasking_Watch
14:33:30.924	5.06868	-0.102953814	8.030397	-0.01931556	0.029431488	0.006075055	5.2710752	-0.11038608	8.268854	Multitasking_Watch
14:33:30.950	5.06868	-0.102953814	8.030397	-0.01931556	0.029431488	0.006075055	5.2710752	-0.11038608	8.268854	Multitasking_Watch
14:33:30.973	5.06868	-0.102953814	8.030397	-0.01931556	0.029431488	0.006075055	5.2710752	-0.11038608	8.268854	Multitasking_Watch
14:33:30.996	5.06868	-0.102953814	8.030397	-0.01931556	0.029431488	0.006075055	5.2710752	-0.11038608	8.268854	Multitasking_Watch
14:33:31.018	5.03516	-0.102953814	8.099832	-0.012596042	0.028209757	0.016459765	5.2596965	-0.1264334	8.275864	Multitasking_Watch
14:33:31.042	5.03516	-0.102953814	8.099832	-0.012596042	0.028209757	0.016459765	5.2596965	-0.1264334	8.275864	Multitasking_Watch
14:33:31.064	5.03516	-0.102953814	8.099832	-0.012596042	0.028209757	0.016459765	5.2596965	-0.1264334	8.275864	Multitasking_Watch
14:33:31.087	5.03516	-0.102953814	8.099832	-0.012596042	0.028209757	0.016459765	5.2596965	-0.1264334	8.275864	Multitasking_Watch
14:33:31.109	5.03516	-0.102953814	8.099832	-0.012596042	0.028209757	0.016459765	5.2596965	-0.1264334	8.275864	Multitasking_Watch
14:33:31.131	5.03516	-0.102953814	8.099832	-0.012596042	0.028209757	0.016459765	5.2596965	-0.1264334	8.275864	Multitasking_Watch
14:33:31.153	5.03516	-0.102953814	8.099832	-0.012596042	0.028209757	0.016459765	5.2596965	-0.1264334	8.275864	Multitasking_Watch
14:33:31.175	5.03516	-0.102953814	8.099832	-0.012596042	0.028209757	0.016459765	5.2596965	-0.1264334	8.275864	Multitasking_Watch
14:33:31.197	5.095017	-0.15083931	8.090255	0.0014538594	0.029431488	0.037229184	5.2287774	-0.14960077	8.295048	Multitasking_Watch
14:33:31.220	5.095017	-0.15083931	8.090255	0.0014538594	0.029431488	0.037229184	5.2287774	-0.14960077	8.295048	Multitasking_Watch
14:33:31.242	5.095017	-0.15083931	8.090255	0.0014538594	0.029431488	0.037229184	5.2287774	-0.14960077	8.295048	Multitasking_Watch
14:33:31.266	5.095017	-0.15083931	8.090255	0.0014538594	0.029431488	0.037229184	5.2287774	-0.14960077	8.295048	Multitasking_Watch
14:33:31.289	5.095017	-0.15083931	8.090255	0.0014538594	0.029431488	0.037229184	5.2287774	-0.14960077	8.295048	Multitasking_Watch
14:33:31.311	5.095017	-0.15083931	8.090255	0.0014538594	0.029431488	0.037229184	5.2287774	-0.14960077	8.295048	Multitasking_Watch
14:33:31.333	5.095017	-0.15083931	8.090255	0.0014538594	0.029431488	0.037229184	5.2287774	-0.14960077	8.295048	Multitasking_Watch
14:33:31.356	5.095017	-0.15083931	8.090255	0.0014538594	0.029431488	0.037229184	5.2287774	-0.14960077	8.295048	Multitasking_Watch
14:33:31.379	4.9992456	-0.12929083	8.061523	0.010616837	-0.0053878315	0.026844474	5.205062	-0.15553762	8.309843	Multitasking_Watch
14:33:31.401	4.9992456	-0.12929083	8.061523	0.010616837	-0.0053878315	0.026844474	5.205062	-0.15553762	8.309843	Multitasking_Watch
14:33:31.423	4.9992456	-0.12929083	8.061523	0.010616837	-0.0053878315	0.026844474	5.205062	-0.15553762	8.309843	Multitasking_Watch
14:33:31.444	4.9992456	-0.12929083	8.061523	0.010616837	-0.0053878315	0.026844474	5.205062	-0.15553762	8.309843	Multitasking_Watch
14:33:31.467	4.9992456	-0.12929083	8.061523	0.010616837	-0.0053878315	0.026844474	5.205062	-0.15553762	8.309843	Multitasking_Watch
14:33:31.490	4.9992456	-0.12929083	8.061523	0.010616837	-0.0053878315	0.026844474	5.205062	-0.15553762	8.309843	Multitasking_Watch
14:33:31.511	4.9992456	-0.12929083	8.061523	0.010616837	-0.0053878315	0.026844474	5.205062	-0.15553762	8.309843	Multitasking_Watch
14:33:31.536	4.9992456	-0.12929083	8.061523	0.010616837	-0.0053878315	0.026844474	5.205062	-0.15553762	8.309843	Multitasking_Watch
14:33:31.558	5.1045938	-0.17238778	7.970541	-0.016872099	-0.007220427	0.025622744	5.1841826	-0.16826792	8.322637	Multitasking_Watch
14:33:31.579	5.1045938	-0.17238778	7.970541	-0.016872099	-0.007220427	0.025622744	5.1841826	-0.16826792	8.322637	Multitasking_Watch
14:33:31.602	5.1045938	-0.17238778	7.970541	-0.016872099	-0.007220427	0.025622744	5.1841826	-0.16826792	8.322637	Multitasking_Watch
14:33:31.623	5.1045938	-0.17238778	7.970541	-0.016872099	-0.007220427	0.025622744	5.1841826	-0.16826792	8.322637	Multitasking_Watch
14:33:31.645	5.1045938	-0.17238778	7.970541	-0.016872099	-0.007220427	0.025622744	5.1841826	-0.16826792	8.322637	Multitasking_Watch
14:33:31.666	5.1045938	-0.17238778	7.970541	-0.016872099	-0.007220427	0.025622744	5.1841826	-0.16826792	8.322637	Multitasking_Watch
14:33:31.687	5.1045938	-0.17238778	7.970541	-0.016872099	-0.007220427	0.025622744	5.1841826	-0.16826792	8.322637	Multitasking_Watch
14:33:31.709	5.1045938	-0.17238778	7.970541	-0.016872099	-0.007220427	0.025622744	5.1841826	-0.16826792	8.322637	Multitasking_Watch
14:33:31.731	4.9154463	-0.20351335	8.032792	-0.012596042	0.0068294737	0.006075055	5.1778913	-0.18974926	8.32609	Multitasking_Watch
14:33:31.752	4.9154463	-0.20351335	8.032792	-0.012596042	0.0068294737	0.006075055	5.1778913	-0.18974926	8.32609	Multitasking_Watch
14:33:31.775	4.9154463	-0.20351335	8.032792	-0.012596042	0.0068294737	0.006075055	5.1778913	-0.18974926	8.32609	Multitasking_Watch
14:33:31.798	4.9154463	-0.20351335	8.032792	-0.012596042	0.0068294737	0.006075055	5.1778913	-0.18974926	8.32609	Multitasking_Watch
14:33:31.821	4.9154463	-0.20351335	8.032792	-0.012596042	0.0068294737	0.006075055	5.1778913	-0.18974926	8.32609	Multitasking_Watch
14:33:31.844	4.9154463	-0.20351335	8.032792	-0.012596042	0.0068294737	0.006075055	5.1778913	-0.18974926	8.32609	Multitasking_Watch
14:33:31.866	4.9154463	-0.20351335	8.032792	-0.012596042	0.0068294737	0.006075055	5.1778913	-0.18974926	8.32609	Multitasking_Watch
14:33:31.889	4.9154463	-0.20351335	8.032792	-0.012596042	0.0068294737	0.006075055	5.1778913	-0.18974926	8.32609	Multitasking_Watch
14:33:31.911	4.903475	-0.1340794	8.0375805	0.014282029	-0.015161675	0.0017989981	5.1608253	-0.19978973	8.336446	Multitasking_Watch
14:33:31.933	4.903475	-0.1340794	8.0375805	0.014282029	-0.015161675	0.0017989981	5.1608253	-0.19978973	8.336446	Multitasking_Watch
14:33:31.955	4.903475	-0.1340794	8.0375805	0.014282029	-0.015161675	0.0017989981	5.1608253	-0.19978973	8.336446	Multitasking_Watch
14:33:31.977	4.903475	-0.1340794	8.0375805	0.014282029	-0.015161675	0.0017989981	5.1608253	-0.19978973	8.336446	Multitasking_Watch
14:33:31.998	4.903475	-0.1340794	8.0375805	0.014282029	-0.015161675	0.0017989981	5.1608253	-0.19978973	8.336446	Multitasking_Watch
14:33:32.019	4.903475	-0.1340794	8.0375805	0.014282029	-0.015161675	0.0017989981	5.1608253	-0.19978973	8.336446	Multitasking_Watch
14:33:32.043	4.903475	-0.1340794	8.0375805	0.014282029	-0.015161675	0.0017989981	5.1608253	-0.19978973	8.336446	Multitasking_Watch
14:33:32.065	4.903475	-0.1340794	8.0375805	0.014282029	-0.015161675	0.0017989981	5.1608253	-0.19978973	8.336446	Multitasking_Watch
14:33:32.087	5.0399485	-0.08858817	8.130958	0.017336356	0.026988026	-0.009807441	5.1526685	-0.19765213	8.341537	Multitasking_Watch
14:33:32.110	5.0399485	-0.08858817	8.130958	0.017336356	0.026988026	-0.009807441	5.1526685	-0.19765213	8.341537	Multitasking_Watch
14:33:32.132	5.0399485	-0.08858817	8.130958	0.017336356	0.026988026	-0.009807441	5.1526685	-0.19765213	8.341537	Multitasking_Watch
14:33:32.155	5.0399485	-0.08858817	8.130958	0.017336356	0.026988026	-0.009807441	5.1526685	-0.19765213	8.341537	Multitasking_Watch
14:33:32.178	5.0399485	-0.08858817	8.130958	0.017336356	0.026988026	-0.009807441	5.1526685	-0.19765213	8.341537	Multitasking_Watch
14:33:32.200	5.0399485	-0.08858817	8.130958	0.017336356	0.026988026	-0.009807441	5.1526685	-0.19765213	8.341537	Multitasking_Watch
14:33:32.221	5.0399485	-0.08858817	8.130958	0.017336356	0.026988026	-0.009807441	5.1526685	-0.19765213	8.341537	Multitasking_Watch
14:33:32.243	5.0399485	-0.08858817	8.130958	0.017336356	0.026988026	-0.009807441	5.1526685	-0.19765213	8.341537	Multitasking_Watch
14:33:32.265	4.98488	-0.14126222	8.008849	-0.011985176	0.023933701	0.0054641897	5.1489434	-0.1730366	8.344387	Multitasking_Watch
14:33:32.286	4.98488	-0.14126222	8.008849	-0.011985176	0.023933701	0.0054641897	5.1489434	-0.1730366	8.344387	Multitasking_Watch
14:33:32.309	4.98488	-0.14126222	8.008849	-0.011985176	0.023933701	0.0054641897	5.1489434	-0.1730366	8.344387	Multitasking_Watch
14:33:32.332	4.98488	-0.14126222	8.008849	-0.011985176	0.023933701	0.0054641897	5.1489434	-0.1730366	8.344387	Multitasking_Watch
14:33:32.354	4.98488	-0.14126222	8.008849	-0.011985176	0.023933701	0.0054641897	5.1489434	-0.1730366	8.344387	Multitasking_Watch
14:33:32.378	4.98488	-0.14126222	8.008849	-0.011985176	0.023933701	0.0054641897	5.1489434	-0.1730366	8.344387	Multitasking_Watch
14:33:32.400	4.98488	-0.14126222	8.008849	-0.011985176	0.023933701	0.0054641897	5.1489434	-0.1730366	8.344387	Multitasking_Watch
14:33:32.422	4.98488	-0.14126222	8.008849	-0.011985176	0.023933701	0.0054641897	5.1489434	-0.1730366	8.344387	Multitasking_Watch
14:33:32.443	4.9274178	-0.17238778	7.9992723	0.0014538594	0.0037751473	0.00668592	5.128171	-0.1708724	8.357213	Multitasking_Watch
14:33:32.465	4.9274178	-0.17238778	7.9992723	0.0014538594	0.0037751473	0.00668592	5.128171	-0.1708724	8.357213	Multitasking_Watch
14:33:32.487	4.9274178	-0.17238778	7.9992723	0.0014538594	0.0037751473	0.00668592	5.128171	-0.1708724	8.357213	Multitasking_Watch
14:33:32.509	4.9274178	-0.17238778	7.9992723	0.0014538594	0.0037751473	0.00668592	5.128171	-0.1708724	8.357213	Multitasking_Watch
14:33:32.530	4.9274178	-0.17238778	7.9992723	0.0014538594	0.0037751473	0.00668592	5.128171	-0.1708724	8.357213	Multitasking_Watch
14:33:32.551	4.9274178	-0.17238778	7.9992723	0.0014538594	0.0037751473	0.00668592	5.128171	-0.1708724	8.357213	Multitasking_Watch
14:33:32.573	4.9274178	-0.17238778	7.9992723	0.0014538594	0.0037751473	0.00668592	5.128171	-0.1708724	8.357213	Multitasking_Watch
14:33:32.595	4.9274178	-0.17238778	7.9992723	0.0014538594	0.0037751473	0.00668592	5.128171	-0.1708724	8.357213	Multitasking_Watch
14:33:32.617	4.9274178	-0.17238778	7.9992723	0.0014538594	0.0037751473	0.00668592	5.128171	-0.1708724	8.357213	Multitasking_Watch
14:33:32.639	4.9010806	-0.11253092	8.042369	0.005119051	-0.033487633	0.010961977	5.099061	-0.16010332	8.375218	Multitasking_Watch
14:33:32.662	4.9010806	-0.11253092	8.042369	0.005119051	-0.033487633	0.010961977	5.099061	-0.16010332	8.375218	Multitasking_Watch
14:33:32.685	4.9010806	-0.11253092	8.042369	0.005119051	-0.033487633	0.010961977	5.099061	-0.16010332	8.375218	Multitasking_Watch
14:33:32.709	4.9010806	-0.11253092	8.042369	0.005119051	-0.033487633	0.010961977	5.099061	-0.16010332	8.375218	Multitasking_Watch
14:33:32.734	4.9010806	-0.11253092	8.042369	0.005119051	-0.033487633	0.010961977	5.099061	-0.16010332	8.375218	Multitasking_Watch
14:33:32.756	4.9010806	-0.11253092	8.042369	0.005119051	-0.033487633	0.010961977	5.099061	-0.16010332	8.375218	Multitasking_Watch
14:33:32.778	4.9010806	-0.11253092	8.042369	0.005119051	-0.033487633	0.010961977	5.099061	-0.16010332	8.375218	Multitasking_Watch
14:33:32.800	4.9010806	-0.11253092	8.042369	0.005119051	-0.033487633	0.010961977	5.099061	-0.16010332	8.375218	Multitasking_Watch
14:33:32.823	5.147691	-0.06943397	7.8556156	-0.008319984	0.08440936	0.013405438	5.11195	-0.14382818	8.367652	Multitasking_Watch
14:33:32.844	5.147691	-0.06943397	7.8556156	-0.008319984	0.08440936	0.013405438	5.11195	-0.14382818	8.367652	Multitasking_Watch
14:33:32.867	5.147691	-0.06943397	7.8556156	-0.008319984	0.08440936	0.013405438	5.11195	-0.14382818	8.367652	Multitasking_Watch
14:33:32.889	5.147691	-0.06943397	7.8556156	-0.008319984	0.08440936	0.013405438	5.11195	-0.14382818	8.367652	Multitasking_Watch
14:33:32.911	5.147691	-0.06943397	7.8556156	-0.008319984	0.08440936	0.013405438	5.11195	-0.14382818	8.367652	Multitasking_Watch
14:33:32.934	5.147691	-0.06943397	7.8556156	-0.008319984	0.08440936	0.013405438	5.11195	-0.14382818	8.367652	Multitasking_Watch
14:33:32.957	5.147691	-0.06943397	7.8556156	-0.008319984	0.08440936	0.013405438	5.11195	-0.14382818	8.367652	Multitasking_Watch
14:33:32.979	5.147691	-0.06943397	7.8556156	-0.008319984	0.08440936	0.013405438	5.11195	-0.14382818	8.367652	Multitasking_Watch
14:33:33.001	4.975303	-0.11492519	7.7143536	-0.001600467	-0.0059986967	0.01829236	5.0785336	-0.14378595	8.387978	Multitasking_Watch
14:33:33.023	4.975303	-0.11492519	7.7143536	-0.001600467	-0.0059986967	0.01829236	5.0785336	-0.14378595	8.387978	Multitasking_Watch
14:33:33.045	4.975303	-0.11492519	7.7143536	-0.001600467	-0.0059986967	0.01829236	5.0785336	-0.14378595	8.387978	Multitasking_Watch
14:33:33.067	4.975303	-0.11492519	7.7143536	-0.001600467	-0.0059986967	0.01829236	5.0785336	-0.14378595	8.387978	Multitasking_Watch
14:33:33.093	4.975303	-0.11492519	7.7143536	-0.001600467	-0.0059986967	0.01829236	5.0785336	-0.14378595	8.387978	Multitasking_Watch
14:33:33.115	4.975303	-0.11492519	7.7143536	-0.001600467	-0.0059986967	0.01829236	5.0785336	-0.14378595	8.387978	Multitasking_Watch
14:33:33.138	4.975303	-0.11492519	7.7143536	-0.001600467	-0.0059986967	0.01829236	5.0785336	-0.14378595	8.387978	Multitasking_Watch
14:33:33.162	4.975303	-0.11492519	7.7143536	-0.001600467	-0.0059986967	0.01829236	5.0785336	-0.14378595	8.387978	Multitasking_Watch
14:33:33.184	4.886715	-0.15802214	8.0687065	0.01916895	-0.0005009095	0.014016303	5.0182457	-0.15999344	8.423891	Multitasking_Watch
14:33:33.207	4.886715	-0.15802214	8.0687065	0.01916895	-0.0005009095	0.014016303	5.0182457	-0.15999344	8.423891	Multitasking_Watch
14:33:33.230	4.886715	-0.15802214	8.0687065	0.01916895	-0.0005009095	0.014016303	5.0182457	-0.15999344	8.423891	Multitasking_Watch
14:33:33.253	4.886715	-0.15802214	8.0687065	0.01916895	-0.0005009095	0.014016303	5.0182457	-0.15999344	8.423891	Multitasking_Watch
14:33:33.275	4.886715	-0.15802214	8.0687065	0.01916895	-0.0005009095	0.014016303	5.0182457	-0.15999344	8.423891	Multitasking_Watch
14:33:33.296	4.886715	-0.15802214	8.0687065	0.01916895	-0.0005009095	0.014016303	5.0182457	-0.15999344	8.423891	Multitasking_Watch
14:33:33.318	4.886715	-0.15802214	8.0687065	0.01916895	-0.0005009095	0.014016303	5.0182457	-0.15999344	8.423891	Multitasking_Watch
14:33:33.340	4.886715	-0.15802214	8.0687065	0.01916895	-0.0005009095	0.014016303	5.0182457	-0.15999344	8.423891	Multitasking_Watch
14:33:33.362	4.8220696	-0.21309046	8.20518	-0.012596042	0.00010995574	0.008518515	4.9983177	-0.1621433	8.435691	Multitasking_Watch
14:33:33.386	4.8220696	-0.21309046	8.20518	-0.012596042	0.00010995574	0.008518515	4.9983177	-0.1621433	8.435691	Multitasking_Watch
14:33:33.411	4.8220696	-0.21309046	8.20518	-0.012596042	0.00010995574	0.008518515	4.9983177	-0.1621433	8.435691	Multitasking_Watch
14:33:33.433	4.8220696	-0.21309046	8.20518	-0.012596042	0.00010995574	0.008518515	4.9983177	-0.1621433	8.435691	Multitasking_Watch
14:33:33.457	4.8220696	-0.21309046	8.20518	-0.012596042	0.00010995574	0.008518515	4.9983177	-0.1621433	8.435691	Multitasking_Watch
14:33:33.479	4.8220696	-0.21309046	8.20518	-0.012596042	0.00010995574	0.008518515	4.9983177	-0.1621433	8.435691	Multitasking_Watch
14:33:33.502	4.8220696	-0.21309046	8.20518	-0.012596042	0.00010995574	0.008518515	4.9983177	-0.1621433	8.435691	Multitasking_Watch
14:33:33.525	4.8388295	-0.11013664	8.147717	0.020390682	-0.03898542	0.009740246	4.994569	-0.16327494	8.43789	Multitasking_Watch
14:33:33.547	4.8388295	-0.11013664	8.147717	0.020390682	-0.03898542	0.009740246	4.994569	-0.16327494	8.43789	Multitasking_Watch
14:33:33.569	4.8388295	-0.11013664	8.147717	0.020390682	-0.03898542	0.009740246	4.994569	-0.16327494	8.43789	Multitasking_Watch
14:33:33.590	4.8388295	-0.11013664	8.147717	0.020390682	-0.03898542	0.009740246	4.994569	-0.16327494	8.43789	Multitasking_Watch
14:33:33.612	4.8388295	-0.11013664	8.147717	0.020390682	-0.03898542	0.009740246	4.994569	-0.16327494	8.43789	Multitasking_Watch
14:33:33.634	4.8388295	-0.11013664	8.147717	0.020390682	-0.03898542	0.009740246	4.994569	-0.16327494	8.43789	Multitasking_Watch
14:33:33.656	4.8388295	-0.11013664	8.147717	0.020390682	-0.03898542	0.009740246	4.994569	-0.16327494	8.43789	Multitasking_Watch
14:33:33.679	4.8388295	-0.11013664	8.147717	0.020390682	-0.03898542	0.009740246	4.994569	-0.16327494	8.43789	Multitasking_Watch
14:33:33.702	4.8388295	-0.11013664	8.147717	0.020390682	-0.03898542	0.009740246	4.994569	-0.16327494	8.43789	Multitasking_Watch
14:33:33.726	4.879532	-0.105348095	7.929838	0.023445006	-0.0035552357	-0.0006444628	5.0123267	-0.15310353	8.427542	Multitasking_Watch
14:33:33.748	4.879532	-0.105348095	7.929838	0.023445006	-0.0035552357	-0.0006444628	5.0123267	-0.15310353	8.427542	Multitasking_Watch
14:33:33.772	4.879532	-0.105348095	7.929838	0.023445006	-0.0035552357	-0.0006444628	5.0123267	-0.15310353	8.427542	Multitasking_Watch
14:33:33.795	4.879532	-0.105348095	7.929838	0.023445006	-0.0035552357	-0.0006444628	5.0123267	-0.15310353	8.427542	Multitasking_Watch
14:33:33.818	4.879532	-0.105348095	7.929838	0.023445006	-0.0035552357	-0.0006444628	5.0123267	-0.15310353	8.427542	Multitasking_Watch
14:33:33.840	4.879532	-0.105348095	7.929838	0.023445006	-0.0035552357	-0.0006444628	5.0123267	-0.15310353	8.427542	Multitasking_Watch
14:33:33.863	4.879532	-0.105348095	7.929838	0.023445006	-0.0035552357	-0.0006444628	5.0123267	-0.15310353	8.427542	Multitasking_Watch
14:33:33.883	4.743058	-0.08140534	8.212362	0.01672549	0.031264085	0.003631594	5.001125	-0.14457564	8.434346	Multitasking_Watch
14:33:33.906	4.743058	-0.08140534	8.212362	0.01672549	0.031264085	0.003631594	5.001125	-0.14457564	8.434346	Multitasking_Watch
14:33:33.928	4.743058	-0.08140534	8.212362	0.01672549	0.031264085	0.003631594	5.001125	-0.14457564	8.434346	Multitasking_Watch
14:33:33.950	4.743058	-0.08140534	8.212362	0.01672549	0.031264085	0.003631594	5.001125	-0.14457564	8.434346	Multitasking_Watch
14:33:33.973	4.743058	-0.08140534	8.212362	0.01672549	0.031264085	0.003631594	5.001125	-0.14457564	8.434346	Multitasking_Watch
14:33:33.995	4.743058	-0.08140534	8.212362	0.01672549	0.031264085	0.003631594	5.001125	-0.14457564	8.434346	Multitasking_Watch
14:33:34.018	4.743058	-0.08140534	8.212362	0.01672549	0.031264085	0.003631594	5.001125	-0.14457564	8.434346	Multitasking_Watch
14:33:34.040	4.743058	-0.08140534	8.212362	0.01672549	0.031264085	0.003631594	5.001125	-0.14457564	8.434346	Multitasking_Watch
14:33:34.063	4.6832013	-0.06943397	8.463761	-0.004654793	0.033707544	-0.0006444628	4.9937963	-0.13387583	8.438865	Multitasking_Watch
14:33:34.085	4.6832013	-0.06943397	8.463761	-0.004654793	0.033707544	-0.0006444628	4.9937963	-0.13387583	8.438865	Multitasking_Watch
14:33:34.107	4.6832013	-0.06943397	8.463761	-0.004654793	0.033707544	-0.0006444628	4.9937963	-0.13387583	8.438865	Multitasking_Watch
14:33:34.129	4.6832013	-0.06943397	8.463761	-0.004654793	0.033707544	-0.0006444628	4.9937963	-0.13387583	8.438865	Multitasking_Watch
14:33:34.150	4.6832013	-0.06943397	8.463761	-0.004654793	0.033707544	-0.0006444628	4.9937963	-0.13387583	8.438865	Multitasking_Watch
14:33:34.177	4.6832013	-0.06943397	8.463761	-0.004654793	0.033707544	-0.0006444628	4.9937963	-0.13387583	8.438865	Multitasking_Watch
14:33:34.199	4.6832013	-0.06943397	8.463761	-0.004654793	0.033707544	-0.0006444628	4.9937963	-0.13387583	8.438865	Multitasking_Watch
14:33:34.220	4.6832013	-0.06943397	8.463761	-0.004654793	0.033707544	-0.0006444628	4.9937963	-0.13387583	8.438865	Multitasking_Watch
14:33:34.242	4.6832013	-0.06943397	8.463761	-0.004654793	0.033707544	-0.0006444628	4.9937963	-0.13387583	8.438865	Multitasking_Watch
14:33:34.264	4.7262983	0.057462595	8.195602	0.005729916	0.04225966	0.0017989981	5.0147758	-0.10333967	8.426843	Multitasking_Watch
14:33:34.286	4.7262983	0.057462595	8.195602	0.005729916	0.04225966	0.0017989981	5.0147758	-0.10333967	8.426843	Multitasking_Watch
14:33:34.308	4.7262983	0.057462595	8.195602	0.005729916	0.04225966	0.0017989981	5.0147758	-0.10333967	8.426843	Multitasking_Watch
14:33:34.330	4.7262983	0.057462595	8.195602	0.005729916	0.04225966	0.0017989981	5.0147758	-0.10333967	8.426843	Multitasking_Watch
14:33:34.351	4.7262983	0.057462595	8.195602	0.005729916	0.04225966	0.0017989981	5.0147758	-0.10333967	8.426843	Multitasking_Watch
14:33:34.374	4.7262983	0.057462595	8.195602	0.005729916	0.04225966	0.0017989981	5.0147758	-0.10333967	8.426843	Multitasking_Watch
14:33:34.396	4.7262983	0.057462595	8.195602	0.005729916	0.04225966	0.0017989981	5.0147758	-0.10333967	8.426843	Multitasking_Watch
14:33:34.419	4.7262983	0.057462595	8.195602	0.005729916	0.04225966	0.0017989981	5.0147758	-0.10333967	8.426843	Multitasking_Watch
14:33:34.441	4.9872746	-0.117319465	8.020821	0.031386256	0.03309668	0.012183707	5.009726	-0.10678309	8.429803	Multitasking_Watch
14:33:34.463	4.9872746	-0.117319465	8.020821	0.031386256	0.03309668	0.012183707	5.009726	-0.10678309	8.429803	Multitasking_Watch
14:33:34.485	4.9872746	-0.117319465	8.020821	0.031386256	0.03309668	0.012183707	5.009726	-0.10678309	8.429803	Multitasking_Watch
14:33:34.508	4.9872746	-0.117319465	8.020821	0.031386256	0.03309668	0.012183707	5.009726	-0.10678309	8.429803	Multitasking_Watch
14:33:34.531	4.9872746	-0.117319465	8.020821	0.031386256	0.03309668	0.012183707	5.009726	-0.10678309	8.429803	Multitasking_Watch
14:33:34.556	4.9872746	-0.117319465	8.020821	0.031386256	0.03309668	0.012183707	5.009726	-0.10678309	8.429803	Multitasking_Watch
14:33:34.582	4.9872746	-0.117319465	8.020821	0.031386256	0.03309668	0.012183707	5.009726	-0.10678309	8.429803	Multitasking_Watch
14:33:34.603	4.8388295	-0.071828246	8.13814	0.031386256	0.03309668	0.012183707	5.009726	-0.10678309	8.429803	Multitasking_Watch
14:33:34.625	4.8388295	-0.071828246	8.13814	-0.037641518	0.07402465	0.0024098635	4.999279	-0.11767507	8.43586	Multitasking_Watch
14:33:34.647	4.8388295	-0.071828246	8.13814	-0.037641518	0.07402465	0.0024098635	4.999279	-0.11767507	8.43586	Multitasking_Watch
14:33:34.669	4.8388295	-0.071828246	8.13814	-0.037641518	0.07402465	0.0024098635	4.999279	-0.11767507	8.43586	Multitasking_Watch
14:33:34.690	4.8388295	-0.071828246	8.13814	-0.037641518	0.07402465	0.0024098635	4.999279	-0.11767507	8.43586	Multitasking_Watch
14:33:34.712	4.8388295	-0.071828246	8.13814	-0.037641518	0.07402465	0.0024098635	4.999279	-0.11767507	8.43586	Multitasking_Watch
14:33:34.734	4.8388295	-0.071828246	8.13814	-0.037641518	0.07402465	0.0024098635	4.999279	-0.11767507	8.43586	Multitasking_Watch
14:33:34.755	4.8388295	-0.071828246	8.13814	-0.037641518	0.07402465	0.0024098635	4.999279	-0.11767507	8.43586	Multitasking_Watch
14:33:34.778	4.8388295	-0.071828246	8.13814	-0.037641518	0.07402465	0.0024098635	4.999279	-0.11767507	8.43586	Multitasking_Watch
14:33:34.801	4.850801	-0.10055954	7.9346266	0.024055874	-0.044483207	0.025622744	4.9786525	-0.10275939	8.448242	Multitasking_Watch
14:33:34.824	4.850801	-0.10055954	7.9346266	0.024055874	-0.044483207	0.025622744	4.9786525	-0.10275939	8.448242	Multitasking_Watch
14:33:34.848	4.850801	-0.10055954	7.9346266	0.024055874	-0.044483207	0.025622744	4.9786525	-0.10275939	8.448242	Multitasking_Watch
14:33:34.870	4.850801	-0.10055954	7.9346266	0.024055874	-0.044483207	0.025622744	4.9786525	-0.10275939	8.448242	Multitasking_Watch
14:33:34.892	4.850801	-0.10055954	7.9346266	0.024055874	-0.044483207	0.025622744	4.9786525	-0.10275939	8.448242	Multitasking_Watch
14:33:34.914	4.850801	-0.10055954	7.9346266	0.024055874	-0.044483207	0.025622744	4.9786525	-0.10275939	8.448242	Multitasking_Watch
14:33:34.936	4.850801	-0.10055954	7.9346266	0.024055874	-0.044483207	0.025622744	4.9786525	-0.10275939	8.448242	Multitasking_Watch
14:33:34.958	4.850801	-0.10055954	7.9346266	0.024055874	-0.044483207	0.025622744	4.9786525	-0.10275939	8.448242	Multitasking_Watch
14:33:34.981	4.8148866	-0.06943397	8.10462	0.01550376	-0.018826867	0.00790765	4.9706144	-0.11792627	8.452775	Multitasking_Watch
14:33:35.003	4.8148866	-0.06943397	8.10462	0.01550376	-0.018826867	0.00790765	4.9706144	-0.11792627	8.452775	Multitasking_Watch
14:33:35.025	4.8148866	-0.06943397	8.10462	0.01550376	-0.018826867	0.00790765	4.9706144	-0.11792627	8.452775	Multitasking_Watch
14:33:35.048	4.8148866	-0.06943397	8.10462	0.01550376	-0.018826867	0.00790765	4.9706144	-0.11792627	8.452775	Multitasking_Watch
14:33:35.070	4.8148866	-0.06943397	8.10462	0.01550376	-0.018826867	0.00790765	4.9706144	-0.11792627	8.452775	Multitasking_Watch
14:33:35.093	4.8148866	-0.06943397	8.10462	0.01550376	-0.018826867	0.00790765	4.9706144	-0.11792627	8.452775	Multitasking_Watch
14:33:35.116	4.8148866	-0.06943397	8.10462	0.01550376	-0.018826867	0.00790765	4.9706144	-0.11792627	8.452775	Multitasking_Watch
14:33:35.139	4.8148866	-0.06943397	8.10462	0.01550376	-0.018826867	0.00790765	4.9706144	-0.11792627	8.452775	Multitasking_Watch
14:33:35.160	4.743058	-0.05027977	8.226728	0.012449433	-0.015161675	0.016459765	4.962396	-0.12707315	8.45747	Multitasking_Watch
14:33:35.182	4.743058	-0.05027977	8.226728	0.012449433	-0.015161675	0.016459765	4.962396	-0.12707315	8.45747	Multitasking_Watch
14:33:35.204	4.743058	-0.05027977	8.226728	0.012449433	-0.015161675	0.016459765	4.962396	-0.12707315	8.45747	Multitasking_Watch
14:33:35.226	4.743058	-0.05027977	8.226728	0.012449433	-0.015161675	0.016459765	4.962396	-0.12707315	8.45747	Multitasking_Watch
14:33:35.251	4.743058	-0.05027977	8.226728	0.012449433	-0.015161675	0.016459765	4.962396	-0.12707315	8.45747	Multitasking_Watch
14:33:35.273	4.743058	-0.05027977	8.226728	0.012449433	-0.015161675	0.016459765	4.962396	-0.12707315	8.45747	Multitasking_Watch
14:33:35.295	4.743058	-0.05027977	8.226728	0.012449433	-0.015161675	0.016459765	4.962396	-0.12707315	8.45747	Multitasking_Watch
14:33:35.317	4.743058	-0.05027977	8.226728	0.012449433	-0.015161675	0.016459765	4.962396	-0.12707315	8.45747	Multitasking_Watch
14:33:35.341	4.7526355	-0.13886794	8.241094	-0.037030652	0.05508783	0.0054641897	4.9615936	-0.12703517	8.457942	Multitasking_Watch
14:33:35.363	4.7526355	-0.13886794	8.241094	-0.037030652	0.05508783	0.0054641897	4.9615936	-0.12703517	8.457942	Multitasking_Watch
14:33:35.385	4.7526355	-0.13886794	8.241094	-0.037030652	0.05508783	0.0054641897	4.9615936	-0.12703517	8.457942	Multitasking_Watch
14:33:35.408	4.7526355	-0.13886794	8.241094	-0.037030652	0.05508783	0.0054641897	4.9615936	-0.12703517	8.457942	Multitasking_Watch
14:33:35.430	4.7526355	-0.13886794	8.241094	-0.037030652	0.05508783	0.0054641897	4.9615936	-0.12703517	8.457942	Multitasking_Watch
14:33:35.451	4.7526355	-0.13886794	8.241094	-0.037030652	0.05508783	0.0054641897	4.9615936	-0.12703517	8.457942	Multitasking_Watch
14:33:35.472	4.7526355	-0.13886794	8.241094	-0.037030652	0.05508783	0.0054641897	4.9615936	-0.12703517	8.457942	Multitasking_Watch
14:33:35.494	4.7526355	-0.13886794	8.241094	-0.037030652	0.05508783	0.0054641897	4.9615936	-0.12703517	8.457942	Multitasking_Watch
14:33:35.516	4.8292522	-0.07422252	8.08786	-0.01931556	0.029431488	0.0011881329	4.961373	-0.1325589	8.457987	Multitasking_Watch
14:33:35.538	4.8292522	-0.07422252	8.08786	-0.01931556	0.029431488	0.0011881329	4.961373	-0.1325589	8.457987	Multitasking_Watch
14:33:35.560	4.8292522	-0.07422252	8.08786	-0.01931556	0.029431488	0.0011881329	4.961373	-0.1325589	8.457987	Multitasking_Watch
14:33:35.587	4.8292522	-0.07422252	8.08786	-0.01931556	0.029431488	0.0011881329	4.961373	-0.1325589	8.457987	Multitasking_Watch
14:33:35.610	4.8292522	-0.07422252	8.08786	-0.01931556	0.029431488	0.0011881329	4.961373	-0.1325589	8.457987	Multitasking_Watch
14:33:35.640	4.8292522	-0.07422252	8.08786	-0.01931556	0.029431488	0.0011881329	4.961373	-0.1325589	8.457987	Multitasking_Watch
14:33:35.663	4.8292522	-0.07422252	8.08786	-0.01931556	0.029431488	0.0011881329	4.961373	-0.1325589	8.457987	Multitasking_Watch
14:33:35.685	4.7741838	-0.08140534	8.10462	-0.013206907	-0.01577254	0.011572842	4.936302	-0.14745559	8.4724	Multitasking_Watch
14:33:35.706	4.7741838	-0.08140534	8.10462	-0.013206907	-0.01577254	0.011572842	4.936302	-0.14745559	8.4724	Multitasking_Watch
14:33:35.728	4.7741838	-0.08140534	8.10462	-0.013206907	-0.01577254	0.011572842	4.936302	-0.14745559	8.4724	Multitasking_Watch
14:33:35.751	4.7741838	-0.08140534	8.10462	-0.013206907	-0.01577254	0.011572842	4.936302	-0.14745559	8.4724	Multitasking_Watch
14:33:35.774	4.7741838	-0.08140534	8.10462	-0.013206907	-0.01577254	0.011572842	4.936302	-0.14745559	8.4724	Multitasking_Watch
14:33:35.796	4.7741838	-0.08140534	8.10462	-0.013206907	-0.01577254	0.011572842	4.936302	-0.14745559	8.4724	Multitasking_Watch
14:33:35.819	4.7741838	-0.08140534	8.10462	-0.013206907	-0.01577254	0.011572842	4.936302	-0.14745559	8.4724	Multitasking_Watch
14:33:35.841	4.7741838	-0.08140534	8.10462	-0.013206907	-0.01577254	0.011572842	4.936302	-0.14745559	8.4724	Multitasking_Watch
14:33:35.864	4.740664	-0.09337672	8.195602	-0.018093828	0.031264085	0.012183707	4.918361	-0.15375455	8.482715	Multitasking_Watch
14:33:35.886	4.740664	-0.09337672	8.195602	-0.018093828	0.031264085	0.012183707	4.918361	-0.15375455	8.482715	Multitasking_Watch
14:33:35.909	4.740664	-0.09337672	8.195602	-0.018093828	0.031264085	0.012183707	4.918361	-0.15375455	8.482715	Multitasking_Watch
14:33:35.932	4.740664	-0.09337672	8.195602	-0.018093828	0.031264085	0.012183707	4.918361	-0.15375455	8.482715	Multitasking_Watch
14:33:35.954	4.740664	-0.09337672	8.195602	-0.018093828	0.031264085	0.012183707	4.918361	-0.15375455	8.482715	Multitasking_Watch
14:33:35.977	4.740664	-0.09337672	8.195602	-0.018093828	0.031264085	0.012183707	4.918361	-0.15375455	8.482715	Multitasking_Watch
14:33:35.998	4.740664	-0.09337672	8.195602	-0.018093828	0.031264085	0.012183707	4.918361	-0.15375455	8.482715	Multitasking_Watch
14:33:36.020	4.740664	-0.09337672	8.195602	-0.018093828	0.031264085	0.012183707	4.918361	-0.15375455	8.482715	Multitasking_Watch
14:33:36.042	4.7334814	-0.17717634	8.348836	-0.018093828	0.031264085	0.012183707	4.918361	-0.15375455	8.482715	Multitasking_Watch
14:33:36.065	4.7334814	-0.17717634	8.348836	-0.0040439283	-0.0029443705	0.026233608	4.8972144	-0.16476284	8.494735	Multitasking_Watch
14:33:36.087	4.7334814	-0.17717634	8.348836	-0.0040439283	-0.0029443705	0.026233608	4.8972144	-0.16476284	8.494735	Multitasking_Watch
14:33:36.109	4.7334814	-0.17717634	8.348836	-0.0040439283	-0.0029443705	0.026233608	4.8972144	-0.16476284	8.494735	Multitasking_Watch
14:33:36.132	4.7334814	-0.17717634	8.348836	-0.0040439283	-0.0029443705	0.026233608	4.8972144	-0.16476284	8.494735	Multitasking_Watch
14:33:36.155	4.7334814	-0.17717634	8.348836	-0.0040439283	-0.0029443705	0.026233608	4.8972144	-0.16476284	8.494735	Multitasking_Watch
14:33:36.178	4.7334814	-0.17717634	8.348836	-0.0040439283	-0.0029443705	0.026233608	4.8972144	-0.16476284	8.494735	Multitasking_Watch
14:33:36.201	4.7334814	-0.17717634	8.348836	-0.0040439283	-0.0029443705	0.026233608	4.8972144	-0.16476284	8.494735	Multitasking_Watch
14:33:36.224	4.6736245	-0.14605077	8.336864	-0.018093828	0.007440339	0.0072967852	4.8979783	-0.16378655	8.494313	Multitasking_Watch
14:33:36.246	4.6736245	-0.14605077	8.336864	-0.018093828	0.007440339	0.0072967852	4.8979783	-0.16378655	8.494313	Multitasking_Watch
14:33:36.267	4.6736245	-0.14605077	8.336864	-0.018093828	0.007440339	0.0072967852	4.8979783	-0.16378655	8.494313	Multitasking_Watch
14:33:36.289	4.6736245	-0.14605077	8.336864	-0.018093828	0.007440339	0.0072967852	4.8979783	-0.16378655	8.494313	Multitasking_Watch
14:33:36.311	4.6736245	-0.14605077	8.336864	-0.018093828	0.007440339	0.0072967852	4.8979783	-0.16378655	8.494313	Multitasking_Watch
14:33:36.333	4.6736245	-0.14605077	8.336864	-0.018093828	0.007440339	0.0072967852	4.8979783	-0.16378655	8.494313	Multitasking_Watch
14:33:36.356	4.6736245	-0.14605077	8.336864	-0.018093828	0.007440339	0.0072967852	4.8979783	-0.16378655	8.494313	Multitasking_Watch
14:33:36.379	4.6736245	-0.14605077	8.336864	-0.018093828	0.007440339	0.0072967852	4.8979783	-0.16378655	8.494313	Multitasking_Watch
14:33:36.401	4.6736245	-0.14605077	8.336864	-0.018093828	0.007440339	0.0072967852	4.8979783	-0.16378655	8.494313	Multitasking_Watch
14:33:36.424	4.7143273	-0.15802214	8.217151	0.005119051	-0.026157249	0.0024098635	4.9121156	-0.15648411	8.486281	Multitasking_Watch
14:33:36.447	4.7143273	-0.15802214	8.217151	0.005119051	-0.026157249	0.0024098635	4.9121156	-0.15648411	8.486281	Multitasking_Watch
14:33:36.469	4.7143273	-0.15802214	8.217151	0.005119051	-0.026157249	0.0024098635	4.9121156	-0.15648411	8.486281	Multitasking_Watch
14:33:36.491	4.7143273	-0.15802214	8.217151	0.005119051	-0.026157249	0.0024098635	4.9121156	-0.15648411	8.486281	Multitasking_Watch
14:33:36.513	4.7143273	-0.15802214	8.217151	0.005119051	-0.026157249	0.0024098635	4.9121156	-0.15648411	8.486281	Multitasking_Watch
14:33:36.535	4.7143273	-0.15802214	8.217151	0.005119051	-0.026157249	0.0024098635	4.9121156	-0.15648411	8.486281	Multitasking_Watch
14:33:36.558	4.7143273	-0.15802214	8.217151	0.005119051	-0.026157249	0.0024098635	4.9121156	-0.15648411	8.486281	Multitasking_Watch
14:33:36.580	4.7143273	-0.15802214	8.217151	0.005119051	-0.026157249	0.0024098635	4.9121156	-0.15648411	8.486281	Multitasking_Watch
14:33:36.604	4.7765784	-0.09577099	8.174054	0.004508185	-0.0011117748	0.012183707	4.9258943	-0.15554376	8.478309	Multitasking_Watch
14:33:36.626	4.7765784	-0.09577099	8.174054	0.004508185	-0.0011117748	0.012183707	4.9258943	-0.15554376	8.478309	Multitasking_Watch
14:33:36.648	4.7765784	-0.09577099	8.174054	0.004508185	-0.0011117748	0.012183707	4.9258943	-0.15554376	8.478309	Multitasking_Watch
14:33:36.669	4.7765784	-0.09577099	8.174054	0.004508185	-0.0011117748	0.012183707	4.9258943	-0.15554376	8.478309	Multitasking_Watch
14:33:36.691	4.7765784	-0.09577099	8.174054	0.004508185	-0.0011117748	0.012183707	4.9258943	-0.15554376	8.478309	Multitasking_Watch
14:33:36.714	4.7765784	-0.09577099	8.174054	0.004508185	-0.0011117748	0.012183707	4.9258943	-0.15554376	8.478309	Multitasking_Watch
14:33:36.736	4.7765784	-0.09577099	8.174054	0.004508185	-0.0011117748	0.012183707	4.9258943	-0.15554376	8.478309	Multitasking_Watch
14:33:36.760	4.7765784	-0.09577099	8.174054	0.004508185	-0.0011117748	0.012183707	4.9258943	-0.15554376	8.478309	Multitasking_Watch
14:33:36.783	4.6927786	-0.090982445	8.126168	-0.0077091195	-0.009663888	0.006075055	4.9318123	-0.13528234	8.475214	Multitasking_Watch
14:33:36.804	4.6927786	-0.090982445	8.126168	-0.0077091195	-0.009663888	0.006075055	4.9318123	-0.13528234	8.475214	Multitasking_Watch
14:33:36.826	4.6927786	-0.090982445	8.126168	-0.0077091195	-0.009663888	0.006075055	4.9318123	-0.13528234	8.475214	Multitasking_Watch
14:33:36.848	4.6927786	-0.090982445	8.126168	-0.0077091195	-0.009663888	0.006075055	4.9318123	-0.13528234	8.475214	Multitasking_Watch
14:33:36.878	4.6927786	-0.090982445	8.126168	-0.0077091195	-0.009663888	0.006075055	4.9318123	-0.13528234	8.475214	Multitasking_Watch
14:33:36.902	4.6927786	-0.090982445	8.126168	-0.0077091195	-0.009663888	0.006075055	4.9318123	-0.13528234	8.475214	Multitasking_Watch
14:33:36.928	4.6927786	-0.090982445	8.126168	-0.0077091195	-0.009663888	0.006075055	4.9318123	-0.13528234	8.475214	Multitasking_Watch
14:33:36.950	4.8220696	-0.09337672	8.250671	0.017336356	0.00010995574	0.018903226	4.9127073	-0.1361049	8.48629	Multitasking_Watch
14:33:36.976	4.8220696	-0.09337672	8.250671	0.017336356	0.00010995574	0.018903226	4.9127073	-0.1361049	8.48629	Multitasking_Watch
14:33:36.999	4.8220696	-0.09337672	8.250671	0.017336356	0.00010995574	0.018903226	4.9127073	-0.1361049	8.48629	Multitasking_Watch
14:33:37.021	4.8220696	-0.09337672	8.250671	0.017336356	0.00010995574	0.018903226	4.9127073	-0.1361049	8.48629	Multitasking_Watch
14:33:37.043	4.8220696	-0.09337672	8.250671	0.017336356	0.00010995574	0.018903226	4.9127073	-0.1361049	8.48629	Multitasking_Watch
14:33:37.064	4.8220696	-0.09337672	8.250671	0.017336356	0.00010995574	0.018903226	4.9127073	-0.1361049	8.48629	Multitasking_Watch
14:33:37.085	4.8220696	-0.09337672	8.250671	0.017336356	0.00010995574	0.018903226	4.9127073	-0.1361049	8.48629	Multitasking_Watch
14:33:37.107	4.8220696	-0.09337672	8.250671	0.017336356	0.00010995574	0.018903226	4.9127073	-0.1361049	8.48629	Multitasking_Watch
14:33:37.129	4.992063	0.083799616	8.336864	-0.05108055	0.06363994	0.1001483	4.9532614	-0.12314064	8.462882	Multitasking_Watch
14:33:37.151	4.992063	0.083799616	8.336864	-0.05108055	0.06363994	0.1001483	4.9532614	-0.12314064	8.462882	Multitasking_Watch
14:33:37.174	4.992063	0.083799616	8.336864	-0.05108055	0.06363994	0.1001483	4.9532614	-0.12314064	8.462882	Multitasking_Watch
14:33:37.196	4.992063	0.083799616	8.336864	-0.05108055	0.06363994	0.1001483	4.9532614	-0.12314064	8.462882	Multitasking_Watch
14:33:37.220	4.992063	0.083799616	8.336864	-0.05108055	0.06363994	0.1001483	4.9532614	-0.12314064	8.462882	Multitasking_Watch
14:33:37.242	4.992063	0.083799616	8.336864	-0.05108055	0.06363994	0.1001483	4.9532614	-0.12314064	8.462882	Multitasking_Watch
14:33:37.264	4.992063	0.083799616	8.336864	-0.05108055	0.06363994	0.1001483	4.9532614	-0.12314064	8.462882	Multitasking_Watch
14:33:37.287	4.992063	0.083799616	8.336864	-0.05108055	0.06363994	0.1001483	4.9532614	-0.12314064	8.462882	Multitasking_Watch
14:33:37.309	4.7717896	-0.07422252	8.2578535	0.021001548	-0.012107349	0.011572842	4.920722	-0.14395678	8.481516	Multitasking_Watch
14:33:37.331	4.7717896	-0.07422252	8.2578535	0.021001548	-0.012107349	0.011572842	4.920722	-0.14395678	8.481516	Multitasking_Watch
14:33:37.353	4.7717896	-0.07422252	8.2578535	0.021001548	-0.012107349	0.011572842	4.920722	-0.14395678	8.481516	Multitasking_Watch
14:33:37.375	4.7717896	-0.07422252	8.2578535	0.021001548	-0.012107349	0.011572842	4.920722	-0.14395678	8.481516	Multitasking_Watch
14:33:37.396	4.7717896	-0.07422252	8.2578535	0.021001548	-0.012107349	0.011572842	4.920722	-0.14395678	8.481516	Multitasking_Watch
14:33:37.419	4.7717896	-0.07422252	8.2578535	0.021001548	-0.012107349	0.011572842	4.920722	-0.14395678	8.481516	Multitasking_Watch
14:33:37.444	4.7717896	-0.07422252	8.2578535	0.021001548	-0.012107349	0.011572842	4.920722	-0.14395678	8.481516	Multitasking_Watch
14:33:37.466	4.7717896	-0.07422252	8.2578535	0.021001548	-0.012107349	0.011572842	4.920722	-0.14395678	8.481516	Multitasking_Watch
14:33:37.487	4.7550297	-0.06943397	8.286585	0.014282029	0.020879373	0.003631594	4.90713	-0.14482962	8.489373	Multitasking_Watch
14:33:37.510	4.7550297	-0.06943397	8.286585	0.014282029	0.020879373	0.003631594	4.90713	-0.14482962	8.489373	Multitasking_Watch
14:33:37.532	4.7550297	-0.06943397	8.286585	0.014282029	0.020879373	0.003631594	4.90713	-0.14482962	8.489373	Multitasking_Watch
14:33:37.556	4.7550297	-0.06943397	8.286585	0.014282029	0.020879373	0.003631594	4.90713	-0.14482962	8.489373	Multitasking_Watch
14:33:37.578	4.7550297	-0.06943397	8.286585	0.014282029	0.020879373	0.003631594	4.90713	-0.14482962	8.489373	Multitasking_Watch
14:33:37.599	4.7550297	-0.06943397	8.286585	0.014282029	0.020879373	0.003631594	4.90713	-0.14482962	8.489373	Multitasking_Watch
14:33:37.622	4.7550297	-0.06943397	8.286585	0.014282029	0.020879373	0.003631594	4.90713	-0.14482962	8.489373	Multitasking_Watch
14:33:37.643	4.7550297	-0.06943397	8.286585	0.014282029	0.020879373	0.003631594	4.90713	-0.14482962	8.489373	Multitasking_Watch
14:33:37.666	4.697567	-0.071828246	8.200391	-0.015650367	0.037372734	0.008518515	4.91343	-0.13844211	8.485833	Multitasking_Watch
14:33:37.688	4.697567	-0.071828246	8.200391	-0.015650367	0.037372734	0.008518515	4.91343	-0.13844211	8.485833	Multitasking_Watch
14:33:37.710	4.697567	-0.071828246	8.200391	-0.015650367	0.037372734	0.008518515	4.91343	-0.13844211	8.485833	Multitasking_Watch
14:33:37.733	4.697567	-0.071828246	8.200391	-0.015650367	0.037372734	0.008518515	4.91343	-0.13844211	8.485833	Multitasking_Watch
14:33:37.755	4.697567	-0.071828246	8.200391	-0.015650367	0.037372734	0.008518515	4.91343	-0.13844211	8.485833	Multitasking_Watch
14:33:37.778	4.697567	-0.071828246	8.200391	-0.015650367	0.037372734	0.008518515	4.91343	-0.13844211	8.485833	Multitasking_Watch
14:33:37.800	4.697567	-0.071828246	8.200391	-0.015650367	0.037372734	0.008518515	4.91343	-0.13844211	8.485833	Multitasking_Watch
14:33:37.822	4.697567	-0.071828246	8.200391	-0.015650367	0.037372734	0.008518515	4.91343	-0.13844211	8.485833	Multitasking_Watch
14:33:37.843	4.72151	-0.12689656	8.183631	-0.0058765234	0.025766296	0.014016303	4.901909	-0.14381212	8.492406	Multitasking_Watch
14:33:37.864	4.72151	-0.12689656	8.183631	-0.0058765234	0.025766296	0.014016303	4.901909	-0.14381212	8.492406	Multitasking_Watch
14:33:37.887	4.72151	-0.12689656	8.183631	-0.0058765234	0.025766296	0.014016303	4.901909	-0.14381212	8.492406	Multitasking_Watch
14:33:37.909	4.72151	-0.12689656	8.183631	-0.0058765234	0.025766296	0.014016303	4.901909	-0.14381212	8.492406	Multitasking_Watch
14:33:37.930	4.72151	-0.12689656	8.183631	-0.0058765234	0.025766296	0.014016303	4.901909	-0.14381212	8.492406	Multitasking_Watch
14:33:37.953	4.72151	-0.12689656	8.183631	-0.0058765234	0.025766296	0.014016303	4.901909	-0.14381212	8.492406	Multitasking_Watch
14:33:37.976	4.72151	-0.12689656	8.183631	-0.0058765234	0.025766296	0.014016303	4.901909	-0.14381212	8.492406	Multitasking_Watch
14:33:37.999	4.72151	-0.12689656	8.183631	-0.0058765234	0.025766296	0.014016303	4.901909	-0.14381212	8.492406	Multitasking_Watch
14:33:38.022	4.819675	-0.13886794	8.118986	-0.0058765234	0.025766296	0.014016303	4.901909	-0.14381212	8.492406	Multitasking_Watch
14:33:38.045	4.819675	-0.13886794	8.118986	-0.004654793	0.011716396	0.017681494	4.9014688	-0.1507368	8.492538	Multitasking_Watch
14:33:38.068	4.819675	-0.13886794	8.118986	-0.004654793	0.011716396	0.017681494	4.9014688	-0.1507368	8.492538	Multitasking_Watch
14:33:38.089	4.819675	-0.13886794	8.118986	-0.004654793	0.011716396	0.017681494	4.9014688	-0.1507368	8.492538	Multitasking_Watch
14:33:38.111	4.819675	-0.13886794	8.118986	-0.004654793	0.011716396	0.017681494	4.9014688	-0.1507368	8.492538	Multitasking_Watch
14:33:38.133	4.819675	-0.13886794	8.118986	-0.004654793	0.011716396	0.017681494	4.9014688	-0.1507368	8.492538	Multitasking_Watch
14:33:38.155	4.819675	-0.13886794	8.118986	-0.004654793	0.011716396	0.017681494	4.9014688	-0.1507368	8.492538	Multitasking_Watch
14:33:38.178	4.819675	-0.13886794	8.118986	-0.004654793	0.011716396	0.017681494	4.9014688	-0.1507368	8.492538	Multitasking_Watch
14:33:38.200	4.819675	-0.13886794	8.118986	-0.004654793	0.011716396	0.017681494	4.9014688	-0.1507368	8.492538	Multitasking_Watch
14:33:38.225	4.6640472	-0.16041641	8.377567	0.0032864548	0.000720821	-0.0061422503	4.887172	-0.16589433	8.500491	Multitasking_Watch
14:33:38.247	4.6640472	-0.16041641	8.377567	0.0032864548	0.000720821	-0.0061422503	4.887172	-0.16589433	8.500491	Multitasking_Watch
14:33:38.270	4.6640472	-0.16041641	8.377567	0.0032864548	0.000720821	-0.0061422503	4.887172	-0.16589433	8.500491	Multitasking_Watch
14:33:38.292	4.6640472	-0.16041641	8.377567	0.0032864548	0.000720821	-0.0061422503	4.887172	-0.16589433	8.500491	Multitasking_Watch
14:33:38.315	4.6640472	-0.16041641	8.377567	0.0032864548	0.000720821	-0.0061422503	4.887172	-0.16589433	8.500491	Multitasking_Watch
14:33:38.338	4.6640472	-0.16041641	8.377567	0.0032864548	0.000720821	-0.0061422503	4.887172	-0.16589433	8.500491	Multitasking_Watch
14:33:38.360	4.6640472	-0.16041641	8.377567	0.0032864548	0.000720821	-0.0061422503	4.887172	-0.16589433	8.500491	Multitasking_Watch
14:33:38.381	4.7143273	-0.16041641	8.229122	0.0032864548	0.000720821	-0.0061422503	4.887172	-0.16589433	8.500491	Multitasking_Watch
14:33:38.403	4.7143273	-0.16041641	8.229122	-0.00893085	0.028209757	0.009129381	4.8954515	-0.16017406	8.495835	Multitasking_Watch
14:33:38.426	4.7143273	-0.16041641	8.229122	-0.00893085	0.028209757	0.009129381	4.8954515	-0.16017406	8.495835	Multitasking_Watch
14:33:38.449	4.7143273	-0.16041641	8.229122	-0.00893085	0.028209757	0.009129381	4.8954515	-0.16017406	8.495835	Multitasking_Watch
14:33:38.471	4.7143273	-0.16041641	8.229122	-0.00893085	0.028209757	0.009129381	4.8954515	-0.16017406	8.495835	Multitasking_Watch
14:33:38.493	4.7143273	-0.16041641	8.229122	-0.00893085	0.028209757	0.009129381	4.8954515	-0.16017406	8.495835	Multitasking_Watch
14:33:38.515	4.7143273	-0.16041641	8.229122	-0.00893085	0.028209757	0.009129381	4.8954515	-0.16017406	8.495835	Multitasking_Watch
14:33:38.537	4.7143273	-0.16041641	8.229122	-0.00893085	0.028209757	0.009129381	4.8954515	-0.16017406	8.495835	Multitasking_Watch
14:33:38.561	4.7143273	-0.16041641	8.229122	-0.00893085	0.028209757	0.009129381	4.8954515	-0.16017406	8.495835	Multitasking_Watch
14:33:38.585	4.7071443	-0.083799616	8.22194	0.0032864548	-0.019437732	0.003631594	4.882513	-0.16086482	8.503265	Multitasking_Watch
14:33:38.608	4.7071443	-0.083799616	8.22194	0.0032864548	-0.019437732	0.003631594	4.882513	-0.16086482	8.503265	Multitasking_Watch
14:33:38.629	4.7071443	-0.083799616	8.22194	0.0032864548	-0.019437732	0.003631594	4.882513	-0.16086482	8.503265	Multitasking_Watch
14:33:38.651	4.7071443	-0.083799616	8.22194	0.0032864548	-0.019437732	0.003631594	4.882513	-0.16086482	8.503265	Multitasking_Watch
14:33:38.674	4.7071443	-0.083799616	8.22194	0.0032864548	-0.019437732	0.003631594	4.882513	-0.16086482	8.503265	Multitasking_Watch
14:33:38.696	4.7071443	-0.083799616	8.22194	0.0032864548	-0.019437732	0.003631594	4.882513	-0.16086482	8.503265	Multitasking_Watch
14:33:38.718	4.7071443	-0.083799616	8.22194	0.0032864548	-0.019437732	0.003631594	4.882513	-0.16086482	8.503265	Multitasking_Watch
14:33:38.740	4.7071443	-0.083799616	8.22194	0.0032864548	-0.019437732	0.003631594	4.882513	-0.16086482	8.503265	Multitasking_Watch
14:33:38.762	4.80531	-0.12689656	8.217151	0.008173377	-0.0090530235	0.012794573	4.873952	-0.16572307	8.508083	Multitasking_Watch
14:33:38.784	4.80531	-0.12689656	8.217151	0.008173377	-0.0090530235	0.012794573	4.873952	-0.16572307	8.508083	Multitasking_Watch
14:33:38.806	4.80531	-0.12689656	8.217151	0.008173377	-0.0090530235	0.012794573	4.873952	-0.16572307	8.508083	Multitasking_Watch
14:33:38.827	4.80531	-0.12689656	8.217151	0.008173377	-0.0090530235	0.012794573	4.873952	-0.16572307	8.508083	Multitasking_Watch
14:33:38.849	4.80531	-0.12689656	8.217151	0.008173377	-0.0090530235	0.012794573	4.873952	-0.16572307	8.508083	Multitasking_Watch
14:33:38.872	4.80531	-0.12689656	8.217151	0.008173377	-0.0090530235	0.012794573	4.873952	-0.16572307	8.508083	Multitasking_Watch
14:33:38.895	4.80531	-0.12689656	8.217151	0.008173377	-0.0090530235	0.012794573	4.873952	-0.16572307	8.508083	Multitasking_Watch
14:33:38.916	4.80531	-0.12689656	8.217151	0.008173377	-0.0090530235	0.012794573	4.873952	-0.16572307	8.508083	Multitasking_Watch
14:33:38.938	4.781367	-0.09577099	8.016032	-0.0028221975	0.017214183	0.018903226	4.8836517	-0.14974663	8.502814	Multitasking_Watch
14:33:38.959	4.781367	-0.09577099	8.016032	-0.0028221975	0.017214183	0.018903226	4.8836517	-0.14974663	8.502814	Multitasking_Watch
14:33:38.981	4.781367	-0.09577099	8.016032	-0.0028221975	0.017214183	0.018903226	4.8836517	-0.14974663	8.502814	Multitasking_Watch
14:33:39.004	4.781367	-0.09577099	8.016032	-0.0028221975	0.017214183	0.018903226	4.8836517	-0.14974663	8.502814	Multitasking_Watch
14:33:39.026	4.781367	-0.09577099	8.016032	-0.0028221975	0.017214183	0.018903226	4.8836517	-0.14974663	8.502814	Multitasking_Watch
14:33:39.048	4.781367	-0.09577099	8.016032	-0.0028221975	0.017214183	0.018903226	4.8836517	-0.14974663	8.502814	Multitasking_Watch
14:33:39.071	4.781367	-0.09577099	8.016032	-0.0028221975	0.017214183	0.018903226	4.8836517	-0.14974663	8.502814	Multitasking_Watch
14:33:39.093	4.781367	-0.09577099	8.016032	-0.0028221975	0.017214183	0.018903226	4.8836517	-0.14974663	8.502814	Multitasking_Watch
14:33:39.116	4.6640472	-0.12929083	8.186026	-0.016261233	0.023322836	0.003631594	4.8629284	-0.14726196	8.514729	Multitasking_Watch
14:33:39.138	4.6640472	-0.12929083	8.186026	-0.016261233	0.023322836	0.003631594	4.8629284	-0.14726196	8.514729	Multitasking_Watch
14:33:39.160	4.6640472	-0.12929083	8.186026	-0.016261233	0.023322836	0.003631594	4.8629284	-0.14726196	8.514729	Multitasking_Watch
14:33:39.182	4.6640472	-0.12929083	8.186026	-0.016261233	0.023322836	0.003631594	4.8629284	-0.14726196	8.514729	Multitasking_Watch
14:33:39.203	4.6640472	-0.12929083	8.186026	-0.016261233	0.023322836	0.003631594	4.8629284	-0.14726196	8.514729	Multitasking_Watch
14:33:39.225	4.6640472	-0.12929083	8.186026	-0.016261233	0.023322836	0.003631594	4.8629284	-0.14726196	8.514729	Multitasking_Watch
14:33:39.247	4.6640472	-0.12929083	8.186026	-0.016261233	0.023322836	0.003631594	4.8629284	-0.14726196	8.514729	Multitasking_Watch
14:33:39.269	4.6640472	-0.12929083	8.186026	-0.016261233	0.023322836	0.003631594	4.8629284	-0.14726196	8.514729	Multitasking_Watch
14:33:39.291	4.7957325	-0.15562786	8.128563	0.0014538594	0.0019425515	0.0011881329	4.8558764	-0.14859103	8.518728	Multitasking_Watch
14:33:39.315	4.7957325	-0.15562786	8.128563	0.0014538594	0.0019425515	0.0011881329	4.8558764	-0.14859103	8.518728	Multitasking_Watch
14:33:39.338	4.7957325	-0.15562786	8.128563	0.0014538594	0.0019425515	0.0011881329	4.8558764	-0.14859103	8.518728	Multitasking_Watch
14:33:39.360	4.7957325	-0.15562786	8.128563	0.0014538594	0.0019425515	0.0011881329	4.8558764	-0.14859103	8.518728	Multitasking_Watch
14:33:39.384	4.7957325	-0.15562786	8.128563	0.0014538594	0.0019425515	0.0011881329	4.8558764	-0.14859103	8.518728	Multitasking_Watch
14:33:39.407	4.7957325	-0.15562786	8.128563	0.0014538594	0.0019425515	0.0011881329	4.8558764	-0.14859103	8.518728	Multitasking_Watch
14:33:39.429	4.7957325	-0.15562786	8.128563	0.0014538594	0.0019425515	0.0011881329	4.8558764	-0.14859103	8.518728	Multitasking_Watch
14:33:39.451	4.7957325	-0.15562786	8.128563	0.0014538594	0.0019425515	0.0011881329	4.8558764	-0.14859103	8.518728	Multitasking_Watch
14:33:39.472	4.6736245	-0.11971374	8.217151	0.0002321288	0.025766296	-0.0018661933	4.857859	-0.13597164	8.517809	Multitasking_Watch
14:33:39.493	4.6736245	-0.11971374	8.217151	0.0002321288	0.025766296	-0.0018661933	4.857859	-0.13597164	8.517809	Multitasking_Watch
14:33:39.515	4.6736245	-0.11971374	8.217151	0.0002321288	0.025766296	-0.0018661933	4.857859	-0.13597164	8.517809	Multitasking_Watch
14:33:39.537	4.6736245	-0.11971374	8.217151	0.0002321288	0.025766296	-0.0018661933	4.857859	-0.13597164	8.517809	Multitasking_Watch
14:33:39.560	4.6736245	-0.11971374	8.217151	0.0002321288	0.025766296	-0.0018661933	4.857859	-0.13597164	8.517809	Multitasking_Watch
14:33:39.582	4.6736245	-0.11971374	8.217151	0.0002321288	0.025766296	-0.0018661933	4.857859	-0.13597164	8.517809	Multitasking_Watch
14:33:39.604	4.6736245	-0.11971374	8.217151	0.0002321288	0.025766296	-0.0018661933	4.857859	-0.13597164	8.517809	Multitasking_Watch
14:33:39.626	4.6736245	-0.11971374	8.217151	0.0002321288	0.025766296	-0.0018661933	4.857859	-0.13597164	8.517809	Multitasking_Watch
14:33:39.648	4.7071443	-0.08140534	8.265037	0.0002321288	-0.008442158	0.0158489	4.852345	-0.13314678	8.520995	Multitasking_Watch
14:33:39.670	4.7071443	-0.08140534	8.265037	0.0002321288	-0.008442158	0.0158489	4.852345	-0.13314678	8.520995	Multitasking_Watch
14:33:39.692	4.7071443	-0.08140534	8.265037	0.0002321288	-0.008442158	0.0158489	4.852345	-0.13314678	8.520995	Multitasking_Watch
14:33:39.713	4.7071443	-0.08140534	8.265037	0.0002321288	-0.008442158	0.0158489	4.852345	-0.13314678	8.520995	Multitasking_Watch
14:33:39.734	4.7071443	-0.08140534	8.265037	0.0002321288	-0.008442158	0.0158489	4.852345	-0.13314678	8.520995	Multitasking_Watch
14:33:39.756	4.7071443	-0.08140534	8.265037	0.0002321288	-0.008442158	0.0158489	4.852345	-0.13314678	8.520995	Multitasking_Watch
14:33:39.779	4.7071443	-0.08140534	8.265037	0.0002321288	-0.008442158	0.0158489	4.852345	-0.13314678	8.520995	Multitasking_Watch
14:33:39.802	4.7071443	-0.08140534	8.265037	0.0002321288	-0.008442158	0.0158489	4.852345	-0.13314678	8.520995	Multitasking_Watch
14:33:39.824	4.7741838	-0.07901107	8.157294	-0.001600467	0.031264085	0.010961977	4.857422	-0.13203984	8.51812	Multitasking_Watch
14:33:39.847	4.7741838	-0.07901107	8.157294	-0.001600467	0.031264085	0.010961977	4.857422	-0.13203984	8.51812	Multitasking_Watch
14:33:39.869	4.7741838	-0.07901107	8.157294	-0.001600467	0.031264085	0.010961977	4.857422	-0.13203984	8.51812	Multitasking_Watch
14:33:39.893	4.7741838	-0.07901107	8.157294	-0.001600467	0.031264085	0.010961977	4.857422	-0.13203984	8.51812	Multitasking_Watch
14:33:39.915	4.7741838	-0.07901107	8.157294	-0.001600467	0.031264085	0.010961977	4.857422	-0.13203984	8.51812	Multitasking_Watch
14:33:39.938	4.7741838	-0.07901107	8.157294	-0.001600467	0.031264085	0.010961977	4.857422	-0.13203984	8.51812	Multitasking_Watch
14:33:39.960	4.7741838	-0.07901107	8.157294	-0.001600467	0.031264085	0.010961977	4.857422	-0.13203984	8.51812	Multitasking_Watch
14:33:39.981	4.7741838	-0.07901107	8.157294	-0.001600467	0.031264085	0.010961977	4.857422	-0.13203984	8.51812	Multitasking_Watch
14:33:40.003	4.6760187	-0.09337672	8.28898	0.012449433	0.005607743	0.01829236	4.8492117	-0.1376986	8.522708	Multitasking_Watch
14:33:40.025	4.6760187	-0.09337672	8.28898	0.012449433	0.005607743	0.01829236	4.8492117	-0.1376986	8.522708	Multitasking_Watch
14:33:40.046	4.6760187	-0.09337672	8.28898	0.012449433	0.005607743	0.01829236	4.8492117	-0.1376986	8.522708	Multitasking_Watch
14:33:40.069	4.6760187	-0.09337672	8.28898	0.012449433	0.005607743	0.01829236	4.8492117	-0.1376986	8.522708	Multitasking_Watch
14:33:40.091	4.6760187	-0.09337672	8.28898	0.012449433	0.005607743	0.01829236	4.8492117	-0.1376986	8.522708	Multitasking_Watch
14:33:40.115	4.6760187	-0.09337672	8.28898	0.012449433	0.005607743	0.01829236	4.8492117	-0.1376986	8.522708	Multitasking_Watch
14:33:40.137	4.6760187	-0.09337672	8.28898	0.012449433	0.005607743	0.01829236	4.8492117	-0.1376986	8.522708	Multitasking_Watch
14:33:40.160	4.6760187	-0.09337672	8.28898	0.012449433	0.005607743	0.01829236	4.8492117	-0.1376986	8.522708	Multitasking_Watch
14:33:40.182	4.635316	-0.07422252	8.2387	0.012449433	0.005607743	0.01829236	4.8492117	-0.1376986	8.522708	Multitasking_Watch
14:33:40.204	4.635316	-0.07422252	8.2387	0.0002321288	0.0068294737	-0.0006444628	4.8515363	-0.1297548	8.521508	Multitasking_Watch
14:33:40.227	4.635316	-0.07422252	8.2387	0.0002321288	0.0068294737	-0.0006444628	4.8515363	-0.1297548	8.521508	Multitasking_Watch
14:33:40.248	4.635316	-0.07422252	8.2387	0.0002321288	0.0068294737	-0.0006444628	4.8515363	-0.1297548	8.521508	Multitasking_Watch
14:33:40.270	4.635316	-0.07422252	8.2387	0.0002321288	0.0068294737	-0.0006444628	4.8515363	-0.1297548	8.521508	Multitasking_Watch
14:33:40.291	4.635316	-0.07422252	8.2387	0.0002321288	0.0068294737	-0.0006444628	4.8515363	-0.1297548	8.521508	Multitasking_Watch
14:33:40.313	4.635316	-0.07422252	8.2387	0.0002321288	0.0068294737	-0.0006444628	4.8515363	-0.1297548	8.521508	Multitasking_Watch
14:33:40.334	4.635316	-0.07422252	8.2387	0.0002321288	0.0068294737	-0.0006444628	4.8515363	-0.1297548	8.521508	Multitasking_Watch
14:33:40.356	4.635316	-0.07422252	8.2387	0.0002321288	0.0068294737	-0.0006444628	4.8515363	-0.1297548	8.521508	Multitasking_Watch
14:33:40.379	4.7526355	-0.09577099	8.200391	0.0026755899	-0.032265905	0.009129381	4.854574	-0.1437332	8.519553	Multitasking_Watch
14:33:40.401	4.7526355	-0.09577099	8.200391	0.0026755899	-0.032265905	0.009129381	4.854574	-0.1437332	8.519553	Multitasking_Watch
14:33:40.423	4.7526355	-0.09577099	8.200391	0.0026755899	-0.032265905	0.009129381	4.854574	-0.1437332	8.519553	Multitasking_Watch
14:33:40.446	4.7526355	-0.09577099	8.200391	0.0026755899	-0.032265905	0.009129381	4.854574	-0.1437332	8.519553	Multitasking_Watch
14:33:40.468	4.7526355	-0.09577099	8.200391	0.0026755899	-0.032265905	0.009129381	4.854574	-0.1437332	8.519553	Multitasking_Watch
14:33:40.490	4.7526355	-0.09577099	8.200391	0.0026755899	-0.032265905	0.009129381	4.854574	-0.1437332	8.519553	Multitasking_Watch
14:33:40.512	4.7526355	-0.09577099	8.200391	0.0026755899	-0.032265905	0.009129381	4.854574	-0.1437332	8.519553	Multitasking_Watch
14:33:40.533	4.7526355	-0.09577099	8.200391	0.0026755899	-0.032265905	0.009129381	4.854574	-0.1437332	8.519553	Multitasking_Watch
14:33:40.555	4.7119327	-0.071828246	8.217151	0.017336356	-0.012107349	0.0054641897	4.8686996	-0.12859029	8.511731	Multitasking_Watch
14:33:40.577	4.7119327	-0.071828246	8.217151	0.017336356	-0.012107349	0.0054641897	4.8686996	-0.12859029	8.511731	Multitasking_Watch
14:33:40.600	4.7119327	-0.071828246	8.217151	0.017336356	-0.012107349	0.0054641897	4.8686996	-0.12859029	8.511731	Multitasking_Watch
14:33:40.622	4.7119327	-0.071828246	8.217151	0.017336356	-0.012107349	0.0054641897	4.8686996	-0.12859029	8.511731	Multitasking_Watch
14:33:40.644	4.7119327	-0.071828246	8.217151	0.017336356	-0.012107349	0.0054641897	4.8686996	-0.12859029	8.511731	Multitasking_Watch
14:33:40.666	4.7119327	-0.071828246	8.217151	0.017336356	-0.012107349	0.0054641897	4.8686996	-0.12859029	8.511731	Multitasking_Watch
14:33:40.688	4.7119327	-0.071828246	8.217151	0.017336356	-0.012107349	0.0054641897	4.8686996	-0.12859029	8.511731	Multitasking_Watch
14:33:40.710	4.7119327	-0.071828246	8.217151	0.017336356	-0.012107349	0.0054641897	4.8686996	-0.12859029	8.511731	Multitasking_Watch
14:33:40.732	4.7071443	-0.098165266	8.245882	0.005729916	0.02149024	0.0054641897	4.8763566	-0.11931524	8.507483	Multitasking_Watch
14:33:40.754	4.7071443	-0.098165266	8.245882	0.005729916	0.02149024	0.0054641897	4.8763566	-0.11931524	8.507483	Multitasking_Watch
14:33:40.775	4.7071443	-0.098165266	8.245882	0.005729916	0.02149024	0.0054641897	4.8763566	-0.11931524	8.507483	Multitasking_Watch
14:33:40.796	4.7071443	-0.098165266	8.245882	0.005729916	0.02149024	0.0054641897	4.8763566	-0.11931524	8.507483	Multitasking_Watch
14:33:40.818	4.7071443	-0.098165266	8.245882	0.005729916	0.02149024	0.0054641897	4.8763566	-0.11931524	8.507483	Multitasking_Watch
14:33:40.840	4.7071443	-0.098165266	8.245882	0.005729916	0.02149024	0.0054641897	4.8763566	-0.11931524	8.507483	Multitasking_Watch
14:33:40.863	4.7071443	-0.098165266	8.245882	0.005729916	0.02149024	0.0054641897	4.8763566	-0.11931524	8.507483	Multitasking_Watch
14:33:40.886	4.7071443	-0.098165266	8.245882	0.005729916	0.02149024	0.0054641897	4.8763566	-0.11931524	8.507483	Multitasking_Watch
14:33:40.910	4.7167215	-0.038308397	8.176449	-0.006487389	0.009272934	-0.020803018	4.8915606	-0.09693872	8.499036	Multitasking_Watch
14:33:40.933	4.7167215	-0.038308397	8.176449	-0.006487389	0.009272934	-0.020803018	4.8915606	-0.09693872	8.499036	Multitasking_Watch
14:33:40.957	4.7167215	-0.038308397	8.176449	-0.006487389	0.009272934	-0.020803018	4.8915606	-0.09693872	8.499036	Multitasking_Watch
14:33:40.980	4.7167215	-0.038308397	8.176449	-0.006487389	0.009272934	-0.020803018	4.8915606	-0.09693872	8.499036	Multitasking_Watch
14:33:41.003	4.7167215	-0.038308397	8.176449	-0.006487389	0.009272934	-0.020803018	4.8915606	-0.09693872	8.499036	Multitasking_Watch
14:33:41.025	4.7167215	-0.038308397	8.176449	-0.006487389	0.009272934	-0.020803018	4.8915606	-0.09693872	8.499036	Multitasking_Watch
14:33:41.047	4.7167215	-0.038308397	8.176449	-0.006487389	0.009272934	-0.020803018	4.8915606	-0.09693872	8.499036	Multitasking_Watch
14:33:41.069	4.7167215	-0.038308397	8.176449	-0.006487389	0.009272934	-0.020803018	4.8915606	-0.09693872	8.499036	Multitasking_Watch
14:33:41.091	4.635316	-0.009577099	8.250671	0.017947221	-0.015161675	0.012183707	4.887855	-0.07340368	8.501401	Multitasking_Watch
14:33:41.113	4.635316	-0.009577099	8.250671	0.017947221	-0.015161675	0.012183707	4.887855	-0.07340368	8.501401	Multitasking_Watch
14:33:41.136	4.635316	-0.009577099	8.250671	0.017947221	-0.015161675	0.012183707	4.887855	-0.07340368	8.501401	Multitasking_Watch
14:33:41.158	4.635316	-0.009577099	8.250671	0.017947221	-0.015161675	0.012183707	4.887855	-0.07340368	8.501401	Multitasking_Watch
14:33:41.181	4.635316	-0.009577099	8.250671	0.017947221	-0.015161675	0.012183707	4.887855	-0.07340368	8.501401	Multitasking_Watch
14:33:41.204	4.635316	-0.009577099	8.250671	0.017947221	-0.015161675	0.012183707	4.887855	-0.07340368	8.501401	Multitasking_Watch
14:33:41.227	4.635316	-0.009577099	8.250671	0.017947221	-0.015161675	0.012183707	4.887855	-0.07340368	8.501401	Multitasking_Watch
14:33:41.250	4.635316	-0.009577099	8.250671	0.017947221	-0.015161675	0.012183707	4.887855	-0.07340368	8.501401	Multitasking_Watch
14:33:41.276	4.680807	-0.009577099	8.116591	0.017947221	-0.03532023	0.00668592	4.8905826	-0.0687541	8.499872	Multitasking_Watch
14:33:41.298	4.680807	-0.009577099	8.116591	0.017947221	-0.03532023	0.00668592	4.8905826	-0.0687541	8.499872	Multitasking_Watch
14:33:41.320	4.680807	-0.009577099	8.116591	0.017947221	-0.03532023	0.00668592	4.8905826	-0.0687541	8.499872	Multitasking_Watch
14:33:41.342	4.680807	-0.009577099	8.116591	0.017947221	-0.03532023	0.00668592	4.8905826	-0.0687541	8.499872	Multitasking_Watch
14:33:41.364	4.680807	-0.009577099	8.116591	0.017947221	-0.03532023	0.00668592	4.8905826	-0.0687541	8.499872	Multitasking_Watch
14:33:41.386	4.680807	-0.009577099	8.116591	0.017947221	-0.03532023	0.00668592	4.8905826	-0.0687541	8.499872	Multitasking_Watch
14:33:41.408	4.680807	-0.009577099	8.116591	0.017947221	-0.03532023	0.00668592	4.8905826	-0.0687541	8.499872	Multitasking_Watch
14:33:41.431	4.680807	-0.009577099	8.116591	0.017947221	-0.03532023	0.00668592	4.8905826	-0.0687541	8.499872	Multitasking_Watch
14:33:41.453	4.7789726	-0.0670397	8.226728	0.013671164	0.014770721	0.01829236	4.8634257	-0.060516573	8.515502	Multitasking_Watch
14:33:41.475	4.7789726	-0.0670397	8.226728	0.013671164	0.014770721	0.01829236	4.8634257	-0.060516573	8.515502	Multitasking_Watch
14:33:41.498	4.7789726	-0.0670397	8.226728	0.013671164	0.014770721	0.01829236	4.8634257	-0.060516573	8.515502	Multitasking_Watch
14:33:41.519	4.7789726	-0.0670397	8.226728	0.013671164	0.014770721	0.01829236	4.8634257	-0.060516573	8.515502	Multitasking_Watch
14:33:41.541	4.7789726	-0.0670397	8.226728	0.013671164	0.014770721	0.01829236	4.8634257	-0.060516573	8.515502	Multitasking_Watch
14:33:41.563	4.7789726	-0.0670397	8.226728	0.013671164	0.014770721	0.01829236	4.8634257	-0.060516573	8.515502	Multitasking_Watch
14:33:41.585	4.7789726	-0.0670397	8.226728	0.013671164	0.014770721	0.01829236	4.8634257	-0.060516573	8.515502	Multitasking_Watch
14:33:41.607	4.7789726	-0.0670397	8.226728	0.013671164	0.014770721	0.01829236	4.8634257	-0.060516573	8.515502	Multitasking_Watch
14:33:41.628	4.642499	-0.019154198	8.396722	-0.0009896017	0.015992451	0.0011881329	4.837375	-0.057243254	8.53035	Multitasking_Watch
14:33:41.649	4.642499	-0.019154198	8.396722	-0.0009896017	0.015992451	0.0011881329	4.837375	-0.057243254	8.53035	Multitasking_Watch
14:33:41.672	4.642499	-0.019154198	8.396722	-0.0009896017	0.015992451	0.0011881329	4.837375	-0.057243254	8.53035	Multitasking_Watch
14:33:41.694	4.642499	-0.019154198	8.396722	-0.0009896017	0.015992451	0.0011881329	4.837375	-0.057243254	8.53035	Multitasking_Watch
14:33:41.715	4.642499	-0.019154198	8.396722	-0.0009896017	0.015992451	0.0011881329	4.837375	-0.057243254	8.53035	Multitasking_Watch
14:33:41.738	4.642499	-0.019154198	8.396722	-0.0009896017	0.015992451	0.0011881329	4.837375	-0.057243254	8.53035	Multitasking_Watch
14:33:41.759	4.642499	-0.019154198	8.396722	-0.0009896017	0.015992451	0.0011881329	4.837375	-0.057243254	8.53035	Multitasking_Watch
14:33:41.781	4.642499	-0.019154198	8.396722	-0.0009896017	0.015992451	0.0011881329	4.837375	-0.057243254	8.53035	Multitasking_Watch
14:33:41.803	4.70475	-0.011971374	8.157294	-0.030311134	0.008662069	0.017681494	4.84154	-0.075328946	8.527845	Multitasking_Watch
14:33:41.826	4.70475	-0.011971374	8.157294	-0.030311134	0.008662069	0.017681494	4.84154	-0.075328946	8.527845	Multitasking_Watch
14:33:41.848	4.70475	-0.011971374	8.157294	-0.030311134	0.008662069	0.017681494	4.84154	-0.075328946	8.527845	Multitasking_Watch
14:33:41.869	4.70475	-0.011971374	8.157294	-0.030311134	0.008662069	0.017681494	4.84154	-0.075328946	8.527845	Multitasking_Watch
14:33:41.892	4.70475	-0.011971374	8.157294	-0.030311134	0.008662069	0.017681494	4.84154	-0.075328946	8.527845	Multitasking_Watch
14:33:41.914	4.70475	-0.011971374	8.157294	-0.030311134	0.008662069	0.017681494	4.84154	-0.075328946	8.527845	Multitasking_Watch
14:33:41.936	4.70475	-0.011971374	8.157294	-0.030311134	0.008662069	0.017681494	4.84154	-0.075328946	8.527845	Multitasking_Watch
14:33:41.959	4.70475	-0.011971374	8.157294	-0.030311134	0.008662069	0.017681494	4.84154	-0.075328946	8.527845	Multitasking_Watch
14:33:41.981	4.6113734	-0.08858817	8.475733	-0.0070982543	0.026988026	0.0017989981	4.84154	-0.075328946	8.527845	Multitasking_Watch
14:33:42.004	4.6113734	-0.08858817	8.475733	-0.0070982543	0.026988026	0.0017989981	4.8196664	-0.06044088	8.540346	Multitasking_Watch
14:33:42.026	4.6113734	-0.08858817	8.475733	-0.0070982543	0.026988026	0.0017989981	4.8196664	-0.06044088	8.540346	Multitasking_Watch
14:33:42.048	4.6113734	-0.08858817	8.475733	-0.0070982543	0.026988026	0.0017989981	4.8196664	-0.06044088	8.540346	Multitasking_Watch
14:33:42.070	4.6113734	-0.08858817	8.475733	-0.0070982543	0.026988026	0.0017989981	4.8196664	-0.06044088	8.540346	Multitasking_Watch
14:33:42.092	4.6113734	-0.08858817	8.475733	-0.0070982543	0.026988026	0.0017989981	4.8196664	-0.06044088	8.540346	Multitasking_Watch
14:33:42.114	4.6113734	-0.08858817	8.475733	-0.0070982543	0.026988026	0.0017989981	4.8196664	-0.06044088	8.540346	Multitasking_Watch
14:33:42.136	4.6113734	-0.08858817	8.475733	-0.0070982543	0.026988026	0.0017989981	4.8196664	-0.06044088	8.540346	Multitasking_Watch
14:33:42.158	4.6113734	-0.08858817	8.475733	-0.0070982543	0.026988026	0.0017989981	4.8196664	-0.06044088	8.540346	Multitasking_Watch
14:33:42.180	4.635316	-0.12210801	8.346442	-0.032754593	0.024544565	0.0054641897	4.801293	-0.079543784	8.550533	Multitasking_Watch
14:33:42.201	4.635316	-0.12210801	8.346442	-0.032754593	0.024544565	0.0054641897	4.801293	-0.079543784	8.550533	Multitasking_Watch
14:33:42.224	4.635316	-0.12210801	8.346442	-0.032754593	0.024544565	0.0054641897	4.801293	-0.079543784	8.550533	Multitasking_Watch
14:33:42.245	4.635316	-0.12210801	8.346442	-0.032754593	0.024544565	0.0054641897	4.801293	-0.079543784	8.550533	Multitasking_Watch
14:33:42.267	4.635316	-0.12210801	8.346442	-0.032754593	0.024544565	0.0054641897	4.801293	-0.079543784	8.550533	Multitasking_Watch
14:33:42.319	4.635316	-0.12210801	8.346442	-0.032754593	0.024544565	0.0054641897	4.801293	-0.079543784	8.550533	Multitasking_Watch
14:33:42.341	4.63771	0.04070267	8.296163	-0.014428638	0.0062186085	0.012794573	4.794027	-0.097948916	8.554418	Multitasking_Watch
14:33:42.395	4.63771	0.04070267	8.296163	-0.014428638	0.0062186085	0.012794573	4.794027	-0.097948916	8.554418	Multitasking_Watch
14:33:42.416	4.63771	0.04070267	8.296163	-0.014428638	0.0062186085	0.012794573	4.794027	-0.097948916	8.554418	Multitasking_Watch
14:33:42.438	4.63771	0.04070267	8.296163	-0.014428638	0.0062186085	0.012794573	4.794027	-0.097948916	8.554418	Multitasking_Watch
14:33:42.461	4.63771	0.04070267	8.296163	-0.014428638	0.0062186085	0.012794573	4.794027	-0.097948916	8.554418	Multitasking_Watch
14:33:42.483	4.63771	0.04070267	8.296163	-0.014428638	0.0062186085	0.012794573	4.794027	-0.097948916	8.554418	Multitasking_Watch
14:33:42.504	4.63771	0.04070267	8.296163	-0.014428638	0.0062186085	0.012794573	4.794027	-0.097948916	8.554418	Multitasking_Watch
14:33:42.525	4.577853	-0.21309046	8.286585	-0.0028221975	-0.012107349	0.011572842	4.7815795	-0.085311845	8.561518	Multitasking_Watch
14:33:42.546	4.577853	-0.21309046	8.286585	-0.0028221975	-0.012107349	0.011572842	4.7815795	-0.085311845	8.561518	Multitasking_Watch
14:33:42.568	4.577853	-0.21309046	8.286585	-0.0028221975	-0.012107349	0.011572842	4.7815795	-0.085311845	8.561518	Multitasking_Watch
14:33:42.589	4.577853	-0.21309046	8.286585	-0.0028221975	-0.012107349	0.011572842	4.7815795	-0.085311845	8.561518	Multitasking_Watch
14:33:42.612	4.577853	-0.21309046	8.286585	-0.0028221975	-0.012107349	0.011572842	4.7815795	-0.085311845	8.561518	Multitasking_Watch
14:33:42.635	4.577853	-0.21309046	8.286585	-0.0028221975	-0.012107349	0.011572842	4.7815795	-0.085311845	8.561518	Multitasking_Watch
14:33:42.656	4.577853	-0.21309046	8.286585	-0.0028221975	-0.012107349	0.011572842	4.7815795	-0.085311845	8.561518	Multitasking_Watch
14:33:42.679	4.577853	-0.21309046	8.286585	-0.0028221975	-0.012107349	0.011572842	4.7815795	-0.085311845	8.561518	Multitasking_Watch
14:33:42.701	4.4246197	0.043096945	8.597841	-0.0028221975	-0.012107349	0.011572842	4.7815795	-0.085311845	8.561518	Multitasking_Watch
14:33:42.724	4.4246197	0.043096945	8.597841	0.14439633	-0.22102328	0.00668592	4.8101883	-0.047848523	8.545768	Multitasking_Watch
14:33:42.746	4.4246197	0.043096945	8.597841	0.14439633	-0.22102328	0.00668592	4.8101883	-0.047848523	8.545768	Multitasking_Watch
14:33:42.768	4.4246197	0.043096945	8.597841	0.14439633	-0.22102328	0.00668592	4.8101883	-0.047848523	8.545768	Multitasking_Watch
14:33:42.790	4.4246197	0.043096945	8.597841	0.14439633	-0.22102328	0.00668592	4.8101883	-0.047848523	8.545768	Multitasking_Watch
14:33:42.814	4.4246197	0.043096945	8.597841	0.14439633	-0.22102328	0.00668592	4.8101883	-0.047848523	8.545768	Multitasking_Watch
14:33:42.837	4.4246197	0.043096945	8.597841	0.14439633	-0.22102328	0.00668592	4.8101883	-0.047848523	8.545768	Multitasking_Watch
14:33:42.861	4.4246197	0.043096945	8.597841	0.14439633	-0.22102328	0.00668592	4.8101883	-0.047848523	8.545768	Multitasking_Watch
14:33:42.884	5.0064287	0.011971374	8.114198	0.055820867	0.07646811	0.37320507	5.06043	0.056102704	8.399955	Multitasking_Watch
14:33:42.905	5.0064287	0.011971374	8.114198	0.055820867	0.07646811	0.37320507	5.06043	0.056102704	8.399955	Multitasking_Watch
14:33:42.926	5.0064287	0.011971374	8.114198	0.055820867	0.07646811	0.37320507	5.06043	0.056102704	8.399955	Multitasking_Watch
14:33:42.948	5.0064287	0.011971374	8.114198	0.055820867	0.07646811	0.37320507	5.06043	0.056102704	8.399955	Multitasking_Watch
14:33:42.970	5.0064287	0.011971374	8.114198	0.055820867	0.07646811	0.37320507	5.06043	0.056102704	8.399955	Multitasking_Watch
14:33:42.992	5.0064287	0.011971374	8.114198	0.055820867	0.07646811	0.37320507	5.06043	0.056102704	8.399955	Multitasking_Watch
14:33:43.014	5.0064287	0.011971374	8.114198	0.055820867	0.07646811	0.37320507	5.06043	0.056102704	8.399955	Multitasking_Watch
14:33:43.036	5.0064287	0.011971374	8.114198	0.055820867	0.07646811	0.37320507	5.06043	0.056102704	8.399955	Multitasking_Watch
14:33:43.059	5.0064287	0.011971374	8.114198	0.055820867	0.07646811	0.37320507	5.06043	0.056102704	8.399955	Multitasking_Watch
14:33:43.080	5.3368387	0.04070267	7.7095647	-0.12438438	-0.002333505	-0.14786299	5.095942	0.027779987	8.378599	Multitasking_Watch
14:33:43.102	5.3368387	0.04070267	7.7095647	-0.12438438	-0.002333505	-0.14786299	5.095942	0.027779987	8.378599	Multitasking_Watch
14:33:43.125	5.3368387	0.04070267	7.7095647	-0.12438438	-0.002333505	-0.14786299	5.095942	0.027779987	8.378599	Multitasking_Watch
14:33:43.147	5.3368387	0.04070267	7.7095647	-0.12438438	-0.002333505	-0.14786299	5.095942	0.027779987	8.378599	Multitasking_Watch
14:33:43.169	5.3368387	0.04070267	7.7095647	-0.12438438	-0.002333505	-0.14786299	5.095942	0.027779987	8.378599	Multitasking_Watch
14:33:43.190	5.3368387	0.04070267	7.7095647	-0.12438438	-0.002333505	-0.14786299	5.095942	0.027779987	8.378599	Multitasking_Watch
14:33:43.211	5.3368387	0.04070267	7.7095647	-0.12438438	-0.002333505	-0.14786299	5.095942	0.027779987	8.378599	Multitasking_Watch
14:33:43.232	5.3368387	0.04070267	7.7095647	-0.12438438	-0.002333505	-0.14786299	5.095942	0.027779987	8.378599	Multitasking_Watch
14:33:43.254	5.195576	-0.05985687	7.8340673	-0.16470149	-0.022492059	0.012794573	5.116415	-0.106562436	8.365483	Multitasking_Watch
14:33:43.276	5.195576	-0.05985687	7.8340673	-0.16470149	-0.022492059	0.012794573	5.116415	-0.106562436	8.365483	Multitasking_Watch
14:33:43.298	5.195576	-0.05985687	7.8340673	-0.16470149	-0.022492059	0.012794573	5.116415	-0.106562436	8.365483	Multitasking_Watch
14:33:43.320	5.195576	-0.05985687	7.8340673	-0.16470149	-0.022492059	0.012794573	5.116415	-0.106562436	8.365483	Multitasking_Watch
14:33:43.342	5.195576	-0.05985687	7.8340673	-0.16470149	-0.022492059	0.012794573	5.116415	-0.106562436	8.365483	Multitasking_Watch
14:33:43.364	5.195576	-0.05985687	7.8340673	-0.16470149	-0.022492059	0.012794573	5.116415	-0.106562436	8.365483	Multitasking_Watch
14:33:43.388	5.195576	-0.05985687	7.8340673	-0.16470149	-0.022492059	0.012794573	5.116415	-0.106562436	8.365483	Multitasking_Watch
14:33:43.409	5.195576	-0.05985687	7.8340673	-0.16470149	-0.022492059	0.012794573	5.116415	-0.106562436	8.365483	Multitasking_Watch
14:33:43.432	5.174028	-0.21787901	7.8460383	0.082088076	-0.16848885	-0.058065794	5.277717	-0.23940352	8.261886	Multitasking_Watch
14:33:43.454	5.174028	-0.21787901	7.8460383	0.082088076	-0.16848885	-0.058065794	5.277717	-0.23940352	8.261886	Multitasking_Watch
14:33:43.475	5.174028	-0.21787901	7.8460383	0.082088076	-0.16848885	-0.058065794	5.277717	-0.23940352	8.261886	Multitasking_Watch
14:33:43.498	5.174028	-0.21787901	7.8460383	0.082088076	-0.16848885	-0.058065794	5.277717	-0.23940352	8.261886	Multitasking_Watch
14:33:43.519	5.174028	-0.21787901	7.8460383	0.082088076	-0.16848885	-0.058065794	5.277717	-0.23940352	8.261886	Multitasking_Watch
14:33:43.542	5.174028	-0.21787901	7.8460383	0.082088076	-0.16848885	-0.058065794	5.277717	-0.23940352	8.261886	Multitasking_Watch
14:33:43.564	5.174028	-0.21787901	7.8460383	0.082088076	-0.16848885	-0.058065794	5.277717	-0.23940352	8.261886	Multitasking_Watch
14:33:43.586	5.174028	-0.21787901	7.8460383	0.082088076	-0.16848885	-0.058065794	5.277717	-0.23940352	8.261886	Multitasking_Watch
14:33:43.609	5.375147	0.22985038	7.5683026	0.12362691	-0.0035552357	-0.063563585	5.446945	-0.06289105	8.15458	Multitasking_Watch
14:33:43.632	5.375147	0.22985038	7.5683026	0.12362691	-0.0035552357	-0.063563585	5.446945	-0.06289105	8.15458	Multitasking_Watch
14:33:43.654	5.375147	0.22985038	7.5683026	0.12362691	-0.0035552357	-0.063563585	5.446945	-0.06289105	8.15458	Multitasking_Watch
14:33:43.676	5.375147	0.22985038	7.5683026	0.12362691	-0.0035552357	-0.063563585	5.446945	-0.06289105	8.15458	Multitasking_Watch
14:33:43.698	5.375147	0.22985038	7.5683026	0.12362691	-0.0035552357	-0.063563585	5.446945	-0.06289105	8.15458	Multitasking_Watch
14:33:43.720	5.375147	0.22985038	7.5683026	0.12362691	-0.0035552357	-0.063563585	5.446945	-0.06289105	8.15458	Multitasking_Watch
14:33:43.741	5.375147	0.22985038	7.5683026	0.12362691	-0.0035552357	-0.063563585	5.446945	-0.06289105	8.15458	Multitasking_Watch
14:33:43.763	5.375147	0.22985038	7.5683026	0.12362691	-0.0035552357	-0.063563585	5.446945	-0.06289105	8.15458	Multitasking_Watch
14:33:43.785	5.2650104	-0.17238778	7.903501	0.1272921	-0.035931095	-0.060509257	5.429082	0.03804127	8.166637	Multitasking_Watch
14:33:43.808	5.2650104	-0.17238778	7.903501	0.1272921	-0.035931095	-0.060509257	5.429082	0.03804127	8.166637	Multitasking_Watch
14:33:43.831	5.2650104	-0.17238778	7.903501	0.1272921	-0.035931095	-0.060509257	5.429082	0.03804127	8.166637	Multitasking_Watch
14:33:43.855	5.2650104	-0.17238778	7.903501	0.1272921	-0.035931095	-0.060509257	5.429082	0.03804127	8.166637	Multitasking_Watch
14:33:43.877	5.2650104	-0.17238778	7.903501	0.1272921	-0.035931095	-0.060509257	5.429082	0.03804127	8.166637	Multitasking_Watch
14:33:43.899	5.2650104	-0.17238778	7.903501	0.1272921	-0.035931095	-0.060509257	5.429082	0.03804127	8.166637	Multitasking_Watch
14:33:43.921	5.2650104	-0.17238778	7.903501	0.1272921	-0.035931095	-0.060509257	5.429082	0.03804127	8.166637	Multitasking_Watch
14:33:43.944	5.2650104	-0.17238778	7.903501	0.1272921	-0.035931095	-0.060509257	5.429082	0.03804127	8.166637	Multitasking_Watch
14:33:43.967	4.6664414	0.45970076	8.13814	-0.052913148	-0.031044172	0.062274657	5.2613516	0.09649682	8.275216	Multitasking_Watch
14:33:43.988	4.6664414	0.45970076	8.13814	-0.052913148	-0.031044172	0.062274657	5.2613516	0.09649682	8.275216	Multitasking_Watch
14:33:44.011	4.6664414	0.45970076	8.13814	-0.052913148	-0.031044172	0.062274657	5.2613516	0.09649682	8.275216	Multitasking_Watch
14:33:44.033	4.6664414	0.45970076	8.13814	-0.052913148	-0.031044172	0.062274657	5.2613516	0.09649682	8.275216	Multitasking_Watch
14:33:44.055	4.6664414	0.45970076	8.13814	-0.052913148	-0.031044172	0.062274657	5.2613516	0.09649682	8.275216	Multitasking_Watch
14:33:44.078	4.6664414	0.45970076	8.13814	-0.052913148	-0.031044172	0.062274657	5.2613516	0.09649682	8.275216	Multitasking_Watch
14:33:44.101	4.6664414	0.45970076	8.13814	-0.052913148	-0.031044172	0.062274657	5.2613516	0.09649682	8.275216	Multitasking_Watch
14:33:44.123	4.6664414	0.45970076	8.13814	-0.052913148	-0.031044172	0.062274657	5.2613516	0.09649682	8.275216	Multitasking_Watch
14:33:44.145	4.843618	0.09337672	8.41827	-0.045582764	0.15038282	-0.015916094	5.157782	0.065092795	8.340467	Multitasking_Watch
14:33:44.168	4.843618	0.09337672	8.41827	-0.045582764	0.15038282	-0.015916094	5.157782	0.065092795	8.340467	Multitasking_Watch
14:33:44.190	4.843618	0.09337672	8.41827	-0.045582764	0.15038282	-0.015916094	5.157782	0.065092795	8.340467	Multitasking_Watch
14:33:44.213	4.843618	0.09337672	8.41827	-0.045582764	0.15038282	-0.015916094	5.157782	0.065092795	8.340467	Multitasking_Watch
14:33:44.234	4.843618	0.09337672	8.41827	-0.045582764	0.15038282	-0.015916094	5.157782	0.065092795	8.340467	Multitasking_Watch
14:33:44.255	4.843618	0.09337672	8.41827	-0.045582764	0.15038282	-0.015916094	5.157782	0.065092795	8.340467	Multitasking_Watch
14:33:44.278	4.843618	0.09337672	8.41827	-0.045582764	0.15038282	-0.015916094	5.157782	0.065092795	8.340467	Multitasking_Watch
14:33:44.299	4.843618	0.09337672	8.41827	-0.045582764	0.15038282	-0.015916094	5.157782	0.065092795	8.340467	Multitasking_Watch
14:33:44.322	4.8555894	-0.04070267	8.284191	-0.060854398	0.068526864	0.12152859	5.0507526	-0.0139675895	8.405952	Multitasking_Watch
14:33:44.344	4.8555894	-0.04070267	8.284191	-0.060854398	0.068526864	0.12152859	5.0507526	-0.0139675895	8.405952	Multitasking_Watch
14:33:44.366	4.8555894	-0.04070267	8.284191	-0.060854398	0.068526864	0.12152859	5.0507526	-0.0139675895	8.405952	Multitasking_Watch
14:33:44.389	4.8555894	-0.04070267	8.284191	-0.060854398	0.068526864	0.12152859	5.0507526	-0.0139675895	8.405952	Multitasking_Watch
14:33:44.412	4.8555894	-0.04070267	8.284191	-0.060854398	0.068526864	0.12152859	5.0507526	-0.0139675895	8.405952	Multitasking_Watch
14:33:44.434	4.8555894	-0.04070267	8.284191	-0.060854398	0.068526864	0.12152859	5.0507526	-0.0139675895	8.405952	Multitasking_Watch
14:33:44.456	4.8555894	-0.04070267	8.284191	-0.060854398	0.068526864	0.12152859	5.0507526	-0.0139675895	8.405952	Multitasking_Watch
14:33:44.479	4.8555894	-0.04070267	8.284191	-0.060854398	0.068526864	0.12152859	5.0507526	-0.0139675895	8.405952	Multitasking_Watch
14:33:44.500	4.7885494	-0.2681588	8.176449	-0.060854398	0.068526864	0.12152859	5.0507526	-0.0139675895	8.405952	Multitasking_Watch
14:33:44.522	4.7885494	-0.2681588	8.176449	-0.015039502	0.003164282	0.08243321	5.001047	-0.17273675	8.433862	Multitasking_Watch
14:33:44.544	4.7885494	-0.2681588	8.176449	-0.015039502	0.003164282	0.08243321	5.001047	-0.17273675	8.433862	Multitasking_Watch
14:33:44.565	4.7885494	-0.2681588	8.176449	-0.015039502	0.003164282	0.08243321	5.001047	-0.17273675	8.433862	Multitasking_Watch
14:33:44.587	4.7885494	-0.2681588	8.176449	-0.015039502	0.003164282	0.08243321	5.001047	-0.17273675	8.433862	Multitasking_Watch
14:33:44.609	4.7885494	-0.2681588	8.176449	-0.015039502	0.003164282	0.08243321	5.001047	-0.17273675	8.433862	Multitasking_Watch
14:33:44.632	4.7885494	-0.2681588	8.176449	-0.015039502	0.003164282	0.08243321	5.001047	-0.17273675	8.433862	Multitasking_Watch
14:33:44.655	4.7885494	-0.2681588	8.176449	-0.015039502	0.003164282	0.08243321	5.001047	-0.17273675	8.433862	Multitasking_Watch
14:33:44.678	4.7885494	-0.2681588	8.176449	-0.015039502	0.003164282	0.08243321	5.001047	-0.17273675	8.433862	Multitasking_Watch
14:33:44.700	4.7885494	-0.24182175	8.176449	0.0002321288	0.03920533	0.009740246	4.968114	-0.21009164	8.452457	Multitasking_Watch
14:33:44.722	4.7885494	-0.24182175	8.176449	0.0002321288	0.03920533	0.009740246	4.968114	-0.21009164	8.452457	Multitasking_Watch
14:33:44.744	4.7885494	-0.24182175	8.176449	0.0002321288	0.03920533	0.009740246	4.968114	-0.21009164	8.452457	Multitasking_Watch
14:33:44.766	4.7885494	-0.24182175	8.176449	0.0002321288	0.03920533	0.009740246	4.968114	-0.21009164	8.452457	Multitasking_Watch
14:33:44.787	4.7885494	-0.24182175	8.176449	0.0002321288	0.03920533	0.009740246	4.968114	-0.21009164	8.452457	Multitasking_Watch
14:33:44.809	4.7885494	-0.24182175	8.176449	0.0002321288	0.03920533	0.009740246	4.968114	-0.21009164	8.452457	Multitasking_Watch
14:33:44.831	4.7885494	-0.24182175	8.176449	0.0002321288	0.03920533	0.009740246	4.968114	-0.21009164	8.452457	Multitasking_Watch
14:33:44.853	4.7885494	-0.24182175	8.176449	0.0002321288	0.03920533	0.009740246	4.968114	-0.21009164	8.452457	Multitasking_Watch
14:33:44.875	4.7622128	-0.23463893	8.322499	-0.010763446	0.044092253	0.02073582	4.926636	-0.22852892	8.476225	Multitasking_Watch
14:33:44.898	4.7622128	-0.23463893	8.322499	-0.010763446	0.044092253	0.02073582	4.926636	-0.22852892	8.476225	Multitasking_Watch
14:33:44.920	4.7622128	-0.23463893	8.322499	-0.010763446	0.044092253	0.02073582	4.926636	-0.22852892	8.476225	Multitasking_Watch
14:33:44.943	4.7622128	-0.23463893	8.322499	-0.010763446	0.044092253	0.02073582	4.926636	-0.22852892	8.476225	Multitasking_Watch
14:33:44.966	4.7622128	-0.23463893	8.322499	-0.010763446	0.044092253	0.02073582	4.926636	-0.22852892	8.476225	Multitasking_Watch
14:33:44.988	4.7622128	-0.23463893	8.322499	-0.010763446	0.044092253	0.02073582	4.926636	-0.22852892	8.476225	Multitasking_Watch
14:33:45.010	4.7622128	-0.23463893	8.322499	-0.010763446	0.044092253	0.02073582	4.926636	-0.22852892	8.476225	Multitasking_Watch
14:33:45.032	4.7622128	-0.23463893	8.322499	-0.010763446	0.044092253	0.02073582	4.926636	-0.22852892	8.476225	Multitasking_Watch
14:33:45.054	4.7262983	-0.16759923	8.207574	-0.013206907	0.044092253	0.0017989981	4.908783	-0.2557555	8.485799	Multitasking_Watch
14:33:45.077	4.7262983	-0.16759923	8.207574	-0.013206907	0.044092253	0.0017989981	4.908783	-0.2557555	8.485799	Multitasking_Watch
14:33:45.099	4.7262983	-0.16759923	8.207574	-0.013206907	0.044092253	0.0017989981	4.908783	-0.2557555	8.485799	Multitasking_Watch
14:33:45.121	4.7262983	-0.16759923	8.207574	-0.013206907	0.044092253	0.0017989981	4.908783	-0.2557555	8.485799	Multitasking_Watch
14:33:45.144	4.7262983	-0.16759923	8.207574	-0.013206907	0.044092253	0.0017989981	4.908783	-0.2557555	8.485799	Multitasking_Watch
14:33:45.167	4.7262983	-0.16759923	8.207574	-0.013206907	0.044092253	0.0017989981	4.908783	-0.2557555	8.485799	Multitasking_Watch
14:33:45.190	4.7262983	-0.16759923	8.207574	-0.013206907	0.044092253	0.0017989981	4.908783	-0.2557555	8.485799	Multitasking_Watch
14:33:45.213	4.7262983	-0.16759923	8.207574	-0.013206907	0.044092253	0.0017989981	4.908783	-0.2557555	8.485799	Multitasking_Watch
14:33:45.236	4.616162	-0.14605077	8.482916	0.022834143	0.024544565	0.012794573	4.8607526	-0.255975	8.513393	Multitasking_Watch
14:33:45.259	4.616162	-0.14605077	8.482916	0.022834143	0.024544565	0.012794573	4.8607526	-0.255975	8.513393	Multitasking_Watch
14:33:45.281	4.616162	-0.14605077	8.482916	0.022834143	0.024544565	0.012794573	4.8607526	-0.255975	8.513393	Multitasking_Watch
14:33:45.302	4.616162	-0.14605077	8.482916	0.022834143	0.024544565	0.012794573	4.8607526	-0.255975	8.513393	Multitasking_Watch
14:33:45.323	4.616162	-0.14605077	8.482916	0.022834143	0.024544565	0.012794573	4.8607526	-0.255975	8.513393	Multitasking_Watch
14:33:45.345	4.616162	-0.14605077	8.482916	0.022834143	0.024544565	0.012794573	4.8607526	-0.255975	8.513393	Multitasking_Watch
14:33:45.368	4.616162	-0.14605077	8.482916	0.022834143	0.024544565	0.012794573	4.8607526	-0.255975	8.513393	Multitasking_Watch
14:33:45.391	4.616162	-0.14605077	8.482916	0.022834143	0.024544565	0.012794573	4.8607526	-0.255975	8.513393	Multitasking_Watch
14:33:45.413	4.781367	-0.29210153	8.118986	-0.022369884	0.04287052	0.030509664	4.959329	-0.26072818	8.456204	Multitasking_Watch
14:33:45.436	4.781367	-0.29210153	8.118986	-0.022369884	0.04287052	0.030509664	4.959329	-0.26072818	8.456204	Multitasking_Watch
14:33:45.459	4.781367	-0.29210153	8.118986	-0.022369884	0.04287052	0.030509664	4.959329	-0.26072818	8.456204	Multitasking_Watch
14:33:45.481	4.781367	-0.29210153	8.118986	-0.022369884	0.04287052	0.030509664	4.959329	-0.26072818	8.456204	Multitasking_Watch
14:33:45.504	4.781367	-0.29210153	8.118986	-0.022369884	0.04287052	0.030509664	4.959329	-0.26072818	8.456204	Multitasking_Watch
14:33:45.526	4.781367	-0.29210153	8.118986	-0.022369884	0.04287052	0.030509664	4.959329	-0.26072818	8.456204	Multitasking_Watch
14:33:45.548	4.781367	-0.29210153	8.118986	-0.022369884	0.04287052	0.030509664	4.959329	-0.26072818	8.456204	Multitasking_Watch
14:33:45.571	4.781367	-0.29210153	8.118986	-0.022369884	0.04287052	0.030509664	4.959329	-0.26072818	8.456204	Multitasking_Watch
14:33:45.593	4.8388295	-0.24182175	8.140534	-0.013206907	-0.004166101	0.024401013	4.941048	-0.30193597	8.46553	Multitasking_Watch
14:33:45.615	4.8388295	-0.24182175	8.140534	-0.013206907	-0.004166101	0.024401013	4.941048	-0.30193597	8.46553	Multitasking_Watch
14:33:45.637	4.8388295	-0.24182175	8.140534	-0.013206907	-0.004166101	0.024401013	4.941048	-0.30193597	8.46553	Multitasking_Watch
14:33:45.659	4.8388295	-0.24182175	8.140534	-0.013206907	-0.004166101	0.024401013	4.941048	-0.30193597	8.46553	Multitasking_Watch
14:33:45.682	4.8388295	-0.24182175	8.140534	-0.013206907	-0.004166101	0.024401013	4.941048	-0.30193597	8.46553	Multitasking_Watch
14:33:45.705	4.8388295	-0.24182175	8.140534	-0.013206907	-0.004166101	0.024401013	4.941048	-0.30193597	8.46553	Multitasking_Watch
14:33:45.728	4.8388295	-0.24182175	8.140534	-0.013206907	-0.004166101	0.024401013	4.941048	-0.30193597	8.46553	Multitasking_Watch
14:33:45.751	4.8388295	-0.24182175	8.140534	-0.013206907	-0.004166101	0.024401013	4.941048	-0.30193597	8.46553	Multitasking_Watch
14:33:45.773	4.723904	-0.22985038	8.209969	0.000842994	0.06913772	-0.0030879239	4.947718	-0.31806102	8.461041	Multitasking_Watch
14:33:45.796	4.723904	-0.22985038	8.209969	0.000842994	0.06913772	-0.0030879239	4.947718	-0.31806102	8.461041	Multitasking_Watch
14:33:45.819	4.723904	-0.22985038	8.209969	0.000842994	0.06913772	-0.0030879239	4.947718	-0.31806102	8.461041	Multitasking_Watch
14:33:45.841	4.723904	-0.22985038	8.209969	0.000842994	0.06913772	-0.0030879239	4.947718	-0.31806102	8.461041	Multitasking_Watch
14:33:45.863	4.723904	-0.22985038	8.209969	0.000842994	0.06913772	-0.0030879239	4.947718	-0.31806102	8.461041	Multitasking_Watch
14:33:45.885	4.723904	-0.22985038	8.209969	0.000842994	0.06913772	-0.0030879239	4.947718	-0.31806102	8.461041	Multitasking_Watch
14:33:45.906	4.723904	-0.22985038	8.209969	0.000842994	0.06913772	-0.0030879239	4.947718	-0.31806102	8.461041	Multitasking_Watch
14:33:45.928	4.723904	-0.22985038	8.209969	0.000842994	0.06913772	-0.0030879239	4.947718	-0.31806102	8.461041	Multitasking_Watch
14:33:45.951	4.790944	-0.22506183	8.0926485	0.061318655	-0.0340985	0.054333407	4.922049	-0.30883712	8.476344	Multitasking_Watch
14:33:45.974	4.790944	-0.22506183	8.0926485	0.061318655	-0.0340985	0.054333407	4.922049	-0.30883712	8.476344	Multitasking_Watch
14:33:45.997	4.790944	-0.22506183	8.0926485	0.061318655	-0.0340985	0.054333407	4.922049	-0.30883712	8.476344	Multitasking_Watch
14:33:46.019	4.790944	-0.22506183	8.0926485	0.061318655	-0.0340985	0.054333407	4.922049	-0.30883712	8.476344	Multitasking_Watch
14:33:46.042	4.790944	-0.22506183	8.0926485	0.061318655	-0.0340985	0.054333407	4.922049	-0.30883712	8.476344	Multitasking_Watch
14:33:46.064	4.790944	-0.22506183	8.0926485	0.061318655	-0.0340985	0.054333407	4.922049	-0.30883712	8.476344	Multitasking_Watch
14:33:46.086	4.790944	-0.22506183	8.0926485	0.061318655	-0.0340985	0.054333407	4.922049	-0.30883712	8.476344	Multitasking_Watch
14:33:46.108	4.790944	-0.22506183	8.0926485	0.061318655	-0.0340985	0.054333407	4.922049	-0.30883712	8.476344	Multitasking_Watch
14:33:46.129	4.72151	-0.16281068	8.209969	0.005729916	0.015992451	-0.0043096542	4.892888	-0.30207083	8.493455	Multitasking_Watch
14:33:46.150	4.72151	-0.16281068	8.209969	0.005729916	0.015992451	-0.0043096542	4.892888	-0.30207083	8.493455	Multitasking_Watch
14:33:46.172	4.72151	-0.16281068	8.209969	0.005729916	0.015992451	-0.0043096542	4.892888	-0.30207083	8.493455	Multitasking_Watch
14:33:46.195	4.72151	-0.16281068	8.209969	0.005729916	0.015992451	-0.0043096542	4.892888	-0.30207083	8.493455	Multitasking_Watch
14:33:46.216	4.72151	-0.16281068	8.209969	0.005729916	0.015992451	-0.0043096542	4.892888	-0.30207083	8.493455	Multitasking_Watch
14:33:46.237	4.72151	-0.16281068	8.209969	0.005729916	0.015992451	-0.0043096542	4.892888	-0.30207083	8.493455	Multitasking_Watch
14:33:46.259	4.72151	-0.16281068	8.209969	0.005729916	0.015992451	-0.0043096542	4.892888	-0.30207083	8.493455	Multitasking_Watch
14:33:46.281	4.72151	-0.16281068	8.209969	0.005729916	0.015992451	-0.0043096542	4.892888	-0.30207083	8.493455	Multitasking_Watch
14:33:46.304	4.7262983	-0.32562137	8.284191	-0.022980751	0.013548992	0.024401013	4.8593946	-0.2901273	8.513075	Multitasking_Watch
14:33:46.326	4.7262983	-0.32562137	8.284191	-0.022980751	0.013548992	0.024401013	4.8593946	-0.2901273	8.513075	Multitasking_Watch
14:33:46.349	4.7262983	-0.32562137	8.284191	-0.022980751	0.013548992	0.024401013	4.8593946	-0.2901273	8.513075	Multitasking_Watch
14:33:46.371	4.7262983	-0.32562137	8.284191	-0.022980751	0.013548992	0.024401013	4.8593946	-0.2901273	8.513075	Multitasking_Watch
14:33:46.393	4.7262983	-0.32562137	8.284191	-0.022980751	0.013548992	0.024401013	4.8593946	-0.2901273	8.513075	Multitasking_Watch
14:33:46.415	4.7262983	-0.32562137	8.284191	-0.022980751	0.013548992	0.024401013	4.8593946	-0.2901273	8.513075	Multitasking_Watch
14:33:46.436	4.7262983	-0.32562137	8.284191	-0.022980751	0.013548992	0.024401013	4.8593946	-0.2901273	8.513075	Multitasking_Watch
14:33:46.459	4.7262983	-0.32562137	8.284191	-0.022980751	0.013548992	0.024401013	4.8593946	-0.2901273	8.513075	Multitasking_Watch
14:33:46.481	4.817281	-0.32562137	8.260248	-0.00037873647	0.010494665	-0.00736398	4.8205166	-0.30560982	8.53461	Multitasking_Watch
14:33:46.504	4.817281	-0.32562137	8.260248	-0.00037873647	0.010494665	-0.00736398	4.8205166	-0.30560982	8.53461	Multitasking_Watch
14:33:46.525	4.817281	-0.32562137	8.260248	-0.00037873647	0.010494665	-0.00736398	4.8205166	-0.30560982	8.53461	Multitasking_Watch
14:33:46.548	4.817281	-0.32562137	8.260248	-0.00037873647	0.010494665	-0.00736398	4.8205166	-0.30560982	8.53461	Multitasking_Watch
14:33:46.569	4.817281	-0.32562137	8.260248	-0.00037873647	0.010494665	-0.00736398	4.8205166	-0.30560982	8.53461	Multitasking_Watch
14:33:46.591	4.817281	-0.32562137	8.260248	-0.00037873647	0.010494665	-0.00736398	4.8205166	-0.30560982	8.53461	Multitasking_Watch
14:33:46.616	4.817281	-0.32562137	8.260248	-0.00037873647	0.010494665	-0.00736398	4.8205166	-0.30560982	8.53461	Multitasking_Watch
14:33:46.639	4.817281	-0.32562137	8.260248	-0.00037873647	0.010494665	-0.00736398	4.8205166	-0.30560982	8.53461	Multitasking_Watch
14:33:46.661	4.7286925	-0.3328042	8.195602	0.0026755899	0.011716396	-0.011640037	4.8115425	-0.24789573	8.541544	Multitasking_Watch
14:33:46.682	4.7286925	-0.3328042	8.195602	0.0026755899	0.011716396	-0.011640037	4.8115425	-0.24789573	8.541544	Multitasking_Watch
14:33:46.704	4.7286925	-0.3328042	8.195602	0.0026755899	0.011716396	-0.011640037	4.8115425	-0.24789573	8.541544	Multitasking_Watch
14:33:46.727	4.7286925	-0.3328042	8.195602	0.0026755899	0.011716396	-0.011640037	4.8115425	-0.24789573	8.541544	Multitasking_Watch
14:33:46.750	4.7286925	-0.3328042	8.195602	0.0026755899	0.011716396	-0.011640037	4.8115425	-0.24789573	8.541544	Multitasking_Watch
14:33:46.772	4.7286925	-0.3328042	8.195602	0.0026755899	0.011716396	-0.011640037	4.8115425	-0.24789573	8.541544	Multitasking_Watch
14:33:46.794	4.7286925	-0.3328042	8.195602	0.0026755899	0.011716396	-0.011640037	4.8115425	-0.24789573	8.541544	Multitasking_Watch
14:33:46.817	4.7286925	-0.3328042	8.195602	0.0026755899	0.011716396	-0.011640037	4.8115425	-0.24789573	8.541544	Multitasking_Watch
14:33:46.841	4.6760187	-0.12689656	8.073495	0.0038973202	-0.04570494	-0.007974846	4.8170137	-0.20067017	8.5397	Multitasking_Watch
14:33:46.867	4.6760187	-0.12689656	8.073495	0.0038973202	-0.04570494	-0.007974846	4.8170137	-0.20067017	8.5397	Multitasking_Watch
14:33:46.890	4.6760187	-0.12689656	8.073495	0.0038973202	-0.04570494	-0.007974846	4.8170137	-0.20067017	8.5397	Multitasking_Watch
14:33:46.913	4.6760187	-0.12689656	8.073495	0.0038973202	-0.04570494	-0.007974846	4.8170137	-0.20067017	8.5397	Multitasking_Watch
14:33:46.935	4.6760187	-0.12689656	8.073495	0.0038973202	-0.04570494	-0.007974846	4.8170137	-0.20067017	8.5397	Multitasking_Watch
14:33:46.957	4.6760187	-0.12689656	8.073495	0.0038973202	-0.04570494	-0.007974846	4.8170137	-0.20067017	8.5397	Multitasking_Watch
14:33:46.979	4.6760187	-0.12689656	8.073495	0.0038973202	-0.04570494	-0.007974846	4.8170137	-0.20067017	8.5397	Multitasking_Watch
14:33:47.001	4.6760187	-0.12689656	8.073495	0.0038973202	-0.04570494	-0.007974846	4.8170137	-0.20067017	8.5397	Multitasking_Watch
14:33:47.023	4.6041903	-0.22027329	8.171659	-0.014428638	-0.018826867	-0.0006444628	4.801505	-0.18989027	8.548675	Multitasking_Watch
14:33:47.046	4.6041903	-0.22027329	8.171659	-0.014428638	-0.018826867	-0.0006444628	4.801505	-0.18989027	8.548675	Multitasking_Watch
14:33:47.068	4.6041903	-0.22027329	8.171659	-0.014428638	-0.018826867	-0.0006444628	4.801505	-0.18989027	8.548675	Multitasking_Watch
14:33:47.089	4.6041903	-0.22027329	8.171659	-0.014428638	-0.018826867	-0.0006444628	4.801505	-0.18989027	8.548675	Multitasking_Watch
14:33:47.111	4.6041903	-0.22027329	8.171659	-0.014428638	-0.018826867	-0.0006444628	4.801505	-0.18989027	8.548675	Multitasking_Watch
14:33:47.134	4.6041903	-0.22027329	8.171659	-0.014428638	-0.018826867	-0.0006444628	4.801505	-0.18989027	8.548675	Multitasking_Watch
14:33:47.155	4.6041903	-0.22027329	8.171659	-0.014428638	-0.018826867	-0.0006444628	4.801505	-0.18989027	8.548675	Multitasking_Watch
14:33:47.178	4.6041903	-0.22027329	8.171659	-0.014428638	-0.018826867	-0.0006444628	4.801505	-0.18989027	8.548675	Multitasking_Watch
14:33:47.199	4.503631	-0.29928434	8.363202	0.026499335	-0.019437732	-0.07028311	4.752447	-0.20612186	8.57567	Multitasking_Watch
14:33:47.220	4.503631	-0.29928434	8.363202	0.026499335	-0.019437732	-0.07028311	4.752447	-0.20612186	8.57567	Multitasking_Watch
14:33:47.245	4.503631	-0.29928434	8.363202	0.026499335	-0.019437732	-0.07028311	4.752447	-0.20612186	8.57567	Multitasking_Watch
14:33:47.270	4.503631	-0.29928434	8.363202	0.026499335	-0.019437732	-0.07028311	4.752447	-0.20612186	8.57567	Multitasking_Watch
14:33:47.293	4.503631	-0.29928434	8.363202	0.026499335	-0.019437732	-0.07028311	4.752447	-0.20612186	8.57567	Multitasking_Watch
14:33:47.316	4.503631	-0.29928434	8.363202	0.026499335	-0.019437732	-0.07028311	4.752447	-0.20612186	8.57567	Multitasking_Watch
14:33:47.339	4.503631	-0.29928434	8.363202	0.026499335	-0.019437732	-0.07028311	4.752447	-0.20612186	8.57567	Multitasking_Watch
14:33:47.361	4.503631	-0.29928434	8.363202	0.026499335	-0.019437732	-0.07028311	4.752447	-0.20612186	8.57567	Multitasking_Watch
14:33:47.383	4.817281	-0.07901107	8.157294	0.004508185	0.038594466	-0.1564151	4.7684903	-0.1451612	8.568009	Multitasking_Watch
14:33:47.405	4.817281	-0.07901107	8.157294	0.004508185	0.038594466	-0.1564151	4.7684903	-0.1451612	8.568009	Multitasking_Watch
14:33:47.428	4.817281	-0.07901107	8.157294	0.004508185	0.038594466	-0.1564151	4.7684903	-0.1451612	8.568009	Multitasking_Watch
14:33:47.450	4.817281	-0.07901107	8.157294	0.004508185	0.038594466	-0.1564151	4.7684903	-0.1451612	8.568009	Multitasking_Watch
14:33:47.471	4.817281	-0.07901107	8.157294	0.004508185	0.038594466	-0.1564151	4.7684903	-0.1451612	8.568009	Multitasking_Watch
14:33:47.493	4.817281	-0.07901107	8.157294	0.004508185	0.038594466	-0.1564151	4.7684903	-0.1451612	8.568009	Multitasking_Watch
14:33:47.515	4.817281	-0.07901107	8.157294	0.004508185	0.038594466	-0.1564151	4.7684903	-0.1451612	8.568009	Multitasking_Watch
14:33:47.537	4.817281	-0.07901107	8.157294	0.004508185	0.038594466	-0.1564151	4.7684903	-0.1451612	8.568009	Multitasking_Watch
14:33:47.558	4.802915	0.08858817	7.9944835	0.027721066	-0.012718214	0.010351111	4.809815	0.02889964	8.546063	Multitasking_Watch
14:33:47.580	4.802915	0.08858817	7.9944835	0.027721066	-0.012718214	0.010351111	4.809815	0.02889964	8.546063	Multitasking_Watch
14:33:47.602	4.802915	0.08858817	7.9944835	0.027721066	-0.012718214	0.010351111	4.809815	0.02889964	8.546063	Multitasking_Watch
14:33:47.625	4.802915	0.08858817	7.9944835	0.027721066	-0.012718214	0.010351111	4.809815	0.02889964	8.546063	Multitasking_Watch
14:33:47.648	4.802915	0.08858817	7.9944835	0.027721066	-0.012718214	0.010351111	4.809815	0.02889964	8.546063	Multitasking_Watch
14:33:47.670	4.802915	0.08858817	7.9944835	0.027721066	-0.012718214	0.010351111	4.809815	0.02889964	8.546063	Multitasking_Watch
14:33:47.692	4.802915	0.08858817	7.9944835	0.027721066	-0.012718214	0.010351111	4.809815	0.02889964	8.546063	Multitasking_Watch
14:33:47.714	4.802915	0.08858817	7.9944835	0.027721066	-0.012718214	0.010351111	4.809815	0.02889964	8.546063	Multitasking_Watch
14:33:47.736	4.802915	0.08858817	7.9944835	0.027721066	-0.012718214	0.010351111	4.809815	0.02889964	8.546063	Multitasking_Watch
14:33:47.758	4.4725056	0.2561874	8.456578	-0.05780007	0.14183068	-0.082500406	4.780497	0.04617387	8.562422	Multitasking_Watch
14:33:47.782	4.4725056	0.2561874	8.456578	-0.05780007	0.14183068	-0.082500406	4.780497	0.04617387	8.562422	Multitasking_Watch
14:33:47.805	4.4725056	0.2561874	8.456578	-0.05780007	0.14183068	-0.082500406	4.780497	0.04617387	8.562422	Multitasking_Watch
14:33:47.827	4.4725056	0.2561874	8.456578	-0.05780007	0.14183068	-0.082500406	4.780497	0.04617387	8.562422	Multitasking_Watch
14:33:47.851	4.4725056	0.2561874	8.456578	-0.05780007	0.14183068	-0.082500406	4.780497	0.04617387	8.562422	Multitasking_Watch
14:33:47.873	4.4725056	0.2561874	8.456578	-0.05780007	0.14183068	-0.082500406	4.780497	0.04617387	8.562422	Multitasking_Watch
14:33:47.895	4.4725056	0.2561874	8.456578	-0.05780007	0.14183068	-0.082500406	4.780497	0.04617387	8.562422	Multitasking_Watch
14:33:47.916	4.4725056	0.2561874	8.456578	-0.05780007	0.14183068	-0.082500406	4.780497	0.04617387	8.562422	Multitasking_Watch
14:33:47.939	4.5874305	0.026337024	8.616995	-0.07979122	0.14366329	-0.024468208	4.7693834	0.05889847	8.56854	Multitasking_Watch
14:33:47.962	4.5874305	0.026337024	8.616995	-0.07979122	0.14366329	-0.024468208	4.7693834	0.05889847	8.56854	Multitasking_Watch
14:33:47.984	4.5874305	0.026337024	8.616995	-0.07979122	0.14366329	-0.024468208	4.7693834	0.05889847	8.56854	Multitasking_Watch
14:33:48.005	4.5874305	0.026337024	8.616995	-0.07979122	0.14366329	-0.024468208	4.7693834	0.05889847	8.56854	Multitasking_Watch
14:33:48.027	4.5874305	0.026337024	8.616995	-0.07979122	0.14366329	-0.024468208	4.7693834	0.05889847	8.56854	Multitasking_Watch
14:33:48.049	4.5874305	0.026337024	8.616995	-0.07979122	0.14366329	-0.024468208	4.7693834	0.05889847	8.56854	Multitasking_Watch
14:33:48.071	4.5874305	0.026337024	8.616995	-0.07979122	0.14366329	-0.024468208	4.7693834	0.05889847	8.56854	Multitasking_Watch
14:33:48.094	4.5874305	0.026337024	8.616995	-0.07979122	0.14366329	-0.024468208	4.7693834	0.05889847	8.56854	Multitasking_Watch
14:33:48.117	4.6281333	-0.04070267	8.195602	-0.018093828	0.019657644	-0.005531385	4.7721415	0.06740794	8.566942	Multitasking_Watch
14:33:48.139	4.6281333	-0.04070267	8.195602	-0.018093828	0.019657644	-0.005531385	4.7721415	0.06740794	8.566942	Multitasking_Watch
14:33:48.161	4.6281333	-0.04070267	8.195602	-0.018093828	0.019657644	-0.005531385	4.7721415	0.06740794	8.566942	Multitasking_Watch
14:33:48.184	4.6281333	-0.04070267	8.195602	-0.018093828	0.019657644	-0.005531385	4.7721415	0.06740794	8.566942	Multitasking_Watch
14:33:48.207	4.6281333	-0.04070267	8.195602	-0.018093828	0.019657644	-0.005531385	4.7721415	0.06740794	8.566942	Multitasking_Watch
14:33:48.229	4.6281333	-0.04070267	8.195602	-0.018093828	0.019657644	-0.005531385	4.7721415	0.06740794	8.566942	Multitasking_Watch
14:33:48.251	4.6281333	-0.04070267	8.195602	-0.018093828	0.019657644	-0.005531385	4.7721415	0.06740794	8.566942	Multitasking_Watch
14:33:48.273	4.6281333	-0.04070267	8.195602	-0.018093828	0.019657644	-0.005531385	4.7721415	0.06740794	8.566942	Multitasking_Watch
14:33:48.295	4.7191157	0.098165266	8.2387	0.021612411	-0.089687236	-0.015305229	4.761525	0.052153382	8.572951	Multitasking_Watch
14:33:48.317	4.7191157	0.098165266	8.2387	0.021612411	-0.089687236	-0.015305229	4.761525	0.052153382	8.572951	Multitasking_Watch
14:33:48.340	4.7191157	0.098165266	8.2387	0.021612411	-0.089687236	-0.015305229	4.761525	0.052153382	8.572951	Multitasking_Watch
14:33:48.361	4.7191157	0.098165266	8.2387	0.021612411	-0.089687236	-0.015305229	4.761525	0.052153382	8.572951	Multitasking_Watch
14:33:48.384	4.7191157	0.098165266	8.2387	0.021612411	-0.089687236	-0.015305229	4.761525	0.052153382	8.572951	Multitasking_Watch
14:33:48.407	4.7191157	0.098165266	8.2387	0.021612411	-0.089687236	-0.015305229	4.761525	0.052153382	8.572951	Multitasking_Watch
14:33:48.430	4.7191157	0.098165266	8.2387	0.021612411	-0.089687236	-0.015305229	4.761525	0.052153382	8.572951	Multitasking_Watch
14:33:48.454	4.7191157	0.098165266	8.2387	0.021612411	-0.089687236	-0.015305229	4.761525	0.052153382	8.572951	Multitasking_Watch
14:33:48.478	4.3839173	0.05985687	8.499676	0.016114626	0.009272934	0.026233608	4.7250686	0.05753084	8.593064	Multitasking_Watch
14:33:48.501	4.3839173	0.05985687	8.499676	0.016114626	0.009272934	0.026233608	4.7250686	0.05753084	8.593064	Multitasking_Watch
14:33:48.523	4.3839173	0.05985687	8.499676	0.016114626	0.009272934	0.026233608	4.7250686	0.05753084	8.593064	Multitasking_Watch
14:33:48.546	4.3839173	0.05985687	8.499676	0.016114626	0.009272934	0.026233608	4.7250686	0.05753084	8.593064	Multitasking_Watch
14:33:48.569	4.3839173	0.05985687	8.499676	0.016114626	0.009272934	0.026233608	4.7250686	0.05753084	8.593064	Multitasking_Watch
14:33:48.591	4.3839173	0.05985687	8.499676	0.016114626	0.009272934	0.026233608	4.7250686	0.05753084	8.593064	Multitasking_Watch
14:33:48.613	4.3839173	0.05985687	8.499676	0.016114626	0.009272934	0.026233608	4.7250686	0.05753084	8.593064	Multitasking_Watch
14:33:48.636	4.3839173	0.05985687	8.499676	0.016114626	0.009272934	0.026233608	4.7250686	0.05753084	8.593064	Multitasking_Watch
14:33:48.658	4.659259	0.04070267	8.420665	-0.029089402	0.07463551	-0.0012553281	4.7036977	0.028259149	8.604927	Multitasking_Watch
14:33:48.680	4.659259	0.04070267	8.420665	-0.029089402	0.07463551	-0.0012553281	4.7036977	0.028259149	8.604927	Multitasking_Watch
14:33:48.703	4.659259	0.04070267	8.420665	-0.029089402	0.07463551	-0.0012553281	4.7036977	0.028259149	8.604927	Multitasking_Watch
14:33:48.724	4.659259	0.04070267	8.420665	-0.029089402	0.07463551	-0.0012553281	4.7036977	0.028259149	8.604927	Multitasking_Watch
14:33:48.747	4.659259	0.04070267	8.420665	-0.029089402	0.07463551	-0.0012553281	4.7036977	0.028259149	8.604927	Multitasking_Watch
14:33:48.769	4.659259	0.04070267	8.420665	-0.029089402	0.07463551	-0.0012553281	4.7036977	0.028259149	8.604927	Multitasking_Watch
14:33:48.790	4.659259	0.04070267	8.420665	-0.029089402	0.07463551	-0.0012553281	4.7036977	0.028259149	8.604927	Multitasking_Watch
14:33:48.811	4.659259	0.04070267	8.420665	-0.029089402	0.07463551	-0.0012553281	4.7036977	0.028259149	8.604927	Multitasking_Watch
14:33:48.835	4.599402	-0.03351985	8.2027855	-0.011985176	-0.013329079	0.021346685	4.669623	-0.04766279	8.623381	Multitasking_Watch
14:33:48.858	4.599402	-0.03351985	8.2027855	-0.011985176	-0.013329079	0.021346685	4.669623	-0.04766279	8.623381	Multitasking_Watch
14:33:48.880	4.599402	-0.03351985	8.2027855	-0.011985176	-0.013329079	0.021346685	4.669623	-0.04766279	8.623381	Multitasking_Watch
14:33:48.903	4.599402	-0.03351985	8.2027855	-0.011985176	-0.013329079	0.021346685	4.669623	-0.04766279	8.623381	Multitasking_Watch
14:33:48.926	4.599402	-0.03351985	8.2027855	-0.011985176	-0.013329079	0.021346685	4.669623	-0.04766279	8.623381	Multitasking_Watch
14:33:48.948	4.599402	-0.03351985	8.2027855	-0.011985176	-0.013329079	0.021346685	4.669623	-0.04766279	8.623381	Multitasking_Watch
14:33:48.970	4.599402	-0.03351985	8.2027855	-0.011985176	-0.013329079	0.021346685	4.669623	-0.04766279	8.623381	Multitasking_Watch
14:33:48.992	4.599402	-0.03351985	8.2027855	-0.011985176	-0.013329079	0.021346685	4.669623	-0.04766279	8.623381	Multitasking_Watch
14:33:49.013	4.5682764	-0.09577099	8.494887	-0.022980751	0.008662069	0.0298988	4.620185	-0.06485709	8.6498575	Multitasking_Watch
14:33:49.036	4.5682764	-0.09577099	8.494887	-0.022980751	0.008662069	0.0298988	4.620185	-0.06485709	8.6498575	Multitasking_Watch
14:33:49.058	4.5682764	-0.09577099	8.494887	-0.022980751	0.008662069	0.0298988	4.620185	-0.06485709	8.6498575	Multitasking_Watch
14:33:49.080	4.5682764	-0.09577099	8.494887	-0.022980751	0.008662069	0.0298988	4.620185	-0.06485709	8.6498575	Multitasking_Watch
14:33:49.101	4.5682764	-0.09577099	8.494887	-0.022980751	0.008662069	0.0298988	4.620185	-0.06485709	8.6498575	Multitasking_Watch
14:33:49.122	4.5682764	-0.09577099	8.494887	-0.022980751	0.008662069	0.0298988	4.620185	-0.06485709	8.6498575	Multitasking_Watch
14:33:49.144	4.5682764	-0.09577099	8.494887	-0.022980751	0.008662069	0.0298988	4.620185	-0.06485709	8.6498575	Multitasking_Watch
14:33:49.166	4.5682764	-0.09577099	8.494887	-0.022980751	0.008662069	0.0298988	4.620185	-0.06485709	8.6498575	Multitasking_Watch
14:33:49.190	4.4198313	-0.045491222	8.365596	0.010005973	-0.004166101	0.0030207285	4.6357174	-0.052242376	8.641628	Multitasking_Watch
14:33:49.212	4.4198313	-0.045491222	8.365596	0.010005973	-0.004166101	0.0030207285	4.6357174	-0.052242376	8.641628	Multitasking_Watch
14:33:49.235	4.4198313	-0.045491222	8.365596	0.010005973	-0.004166101	0.0030207285	4.6357174	-0.052242376	8.641628	Multitasking_Watch
14:33:49.256	4.4198313	-0.045491222	8.365596	0.010005973	-0.004166101	0.0030207285	4.6357174	-0.052242376	8.641628	Multitasking_Watch
14:33:49.280	4.4198313	-0.045491222	8.365596	0.010005973	-0.004166101	0.0030207285	4.6357174	-0.052242376	8.641628	Multitasking_Watch
14:33:49.304	4.4198313	-0.045491222	8.365596	0.010005973	-0.004166101	0.0030207285	4.6357174	-0.052242376	8.641628	Multitasking_Watch
14:33:49.326	4.4198313	-0.045491222	8.365596	0.010005973	-0.004166101	0.0030207285	4.6357174	-0.052242376	8.641628	Multitasking_Watch
14:33:49.348	4.4198313	-0.045491222	8.365596	0.010005973	-0.004166101	0.0030207285	4.6357174	-0.052242376	8.641628	Multitasking_Watch
14:33:49.369	4.3863115	0.08858817	8.377567	0.06742731	-0.03532023	0.009740246	4.6266212	-0.03416136	8.646593	Multitasking_Watch
14:33:49.391	4.3863115	0.08858817	8.377567	0.06742731	-0.03532023	0.009740246	4.6266212	-0.03416136	8.646593	Multitasking_Watch
14:33:49.414	4.3863115	0.08858817	8.377567	0.06742731	-0.03532023	0.009740246	4.6266212	-0.03416136	8.646593	Multitasking_Watch
14:33:49.437	4.3863115	0.08858817	8.377567	0.06742731	-0.03532023	0.009740246	4.6266212	-0.03416136	8.646593	Multitasking_Watch
14:33:49.459	4.3863115	0.08858817	8.377567	0.06742731	-0.03532023	0.009740246	4.6266212	-0.03416136	8.646593	Multitasking_Watch
14:33:49.482	4.3863115	0.08858817	8.377567	0.06742731	-0.03532023	0.009740246	4.6266212	-0.03416136	8.646593	Multitasking_Watch
14:33:49.504	4.3863115	0.08858817	8.377567	0.06742731	-0.03532023	0.009740246	4.6266212	-0.03416136	8.646593	Multitasking_Watch
14:33:49.528	4.3863115	0.08858817	8.377567	0.06742731	-0.03532023	0.009740246	4.6266212	-0.03416136	8.646593	Multitasking_Watch
14:33:49.550	4.539545	-0.021548472	8.28898	-0.022980751	0.040427063	0.01829236	4.581577	-0.0215465	8.670584	Multitasking_Watch
14:33:49.572	4.539545	-0.021548472	8.28898	-0.022980751	0.040427063	0.01829236	4.581577	-0.0215465	8.670584	Multitasking_Watch
14:33:49.595	4.539545	-0.021548472	8.28898	-0.022980751	0.040427063	0.01829236	4.581577	-0.0215465	8.670584	Multitasking_Watch
14:33:49.616	4.539545	-0.021548472	8.28898	-0.022980751	0.040427063	0.01829236	4.581577	-0.0215465	8.670584	Multitasking_Watch
14:33:49.638	4.539545	-0.021548472	8.28898	-0.022980751	0.040427063	0.01829236	4.581577	-0.0215465	8.670584	Multitasking_Watch
14:33:49.660	4.539545	-0.021548472	8.28898	-0.022980751	0.040427063	0.01829236	4.581577	-0.0215465	8.670584	Multitasking_Watch
14:33:49.682	4.539545	-0.021548472	8.28898	-0.022980751	0.040427063	0.01829236	4.581577	-0.0215465	8.670584	Multitasking_Watch
14:33:49.704	4.539545	-0.021548472	8.28898	-0.022980751	0.040427063	0.01829236	4.581577	-0.0215465	8.670584	Multitasking_Watch
14:33:49.726	4.4318027	-0.043096945	8.298556	-0.016872099	-0.00172264	0.006075055	4.554436	-0.037414223	8.684819	Multitasking_Watch
14:33:49.749	4.4318027	-0.043096945	8.298556	-0.016872099	-0.00172264	0.006075055	4.554436	-0.037414223	8.684819	Multitasking_Watch
14:33:49.771	4.4318027	-0.043096945	8.298556	-0.016872099	-0.00172264	0.006075055	4.554436	-0.037414223	8.684819	Multitasking_Watch
14:33:49.793	4.4318027	-0.043096945	8.298556	-0.016872099	-0.00172264	0.006075055	4.554436	-0.037414223	8.684819	Multitasking_Watch
14:33:49.816	4.4318027	-0.043096945	8.298556	-0.016872099	-0.00172264	0.006075055	4.554436	-0.037414223	8.684819	Multitasking_Watch
14:33:49.838	4.4318027	-0.043096945	8.298556	-0.016872099	-0.00172264	0.006075055	4.554436	-0.037414223	8.684819	Multitasking_Watch
14:33:49.862	4.4318027	-0.043096945	8.298556	-0.016872099	-0.00172264	0.006075055	4.554436	-0.037414223	8.684819	Multitasking_Watch
14:33:49.883	4.4318027	-0.043096945	8.298556	-0.016872099	-0.00172264	0.006075055	4.554436	-0.037414223	8.684819	Multitasking_Watch
14:33:49.905	4.268992	-0.031125572	8.590658	0.022223279	0.041648794	0.026844474	4.5015445	-0.054972824	8.712256	Multitasking_Watch
14:33:49.927	4.268992	-0.031125572	8.590658	0.022223279	0.041648794	0.026844474	4.5015445	-0.054972824	8.712256	Multitasking_Watch
14:33:49.949	4.268992	-0.031125572	8.590658	0.022223279	0.041648794	0.026844474	4.5015445	-0.054972824	8.712256	Multitasking_Watch
14:33:49.972	4.268992	-0.031125572	8.590658	0.022223279	0.041648794	0.026844474	4.5015445	-0.054972824	8.712256	Multitasking_Watch
14:33:49.994	4.268992	-0.031125572	8.590658	0.022223279	0.041648794	0.026844474	4.5015445	-0.054972824	8.712256	Multitasking_Watch
14:33:50.016	4.268992	-0.031125572	8.590658	0.022223279	0.041648794	0.026844474	4.5015445	-0.054972824	8.712256	Multitasking_Watch
14:33:50.038	4.268992	-0.031125572	8.590658	0.022223279	0.041648794	0.026844474	4.5015445	-0.054972824	8.712256	Multitasking_Watch
14:33:50.060	4.268992	-0.031125572	8.590658	0.022223279	0.041648794	0.026844474	4.5015445	-0.054972824	8.712256	Multitasking_Watch
14:33:50.083	4.515602	-0.031125572	8.399116	0.021001548	-0.017605137	0.032342263	4.478498	-0.025437225	8.724262	Multitasking_Watch
14:33:50.106	4.515602	-0.031125572	8.399116	0.021001548	-0.017605137	0.032342263	4.478498	-0.025437225	8.724262	Multitasking_Watch
14:33:50.129	4.515602	-0.031125572	8.399116	0.021001548	-0.017605137	0.032342263	4.478498	-0.025437225	8.724262	Multitasking_Watch
14:33:50.151	4.515602	-0.031125572	8.399116	0.021001548	-0.017605137	0.032342263	4.478498	-0.025437225	8.724262	Multitasking_Watch
14:33:50.173	4.515602	-0.031125572	8.399116	0.021001548	-0.017605137	0.032342263	4.478498	-0.025437225	8.724262	Multitasking_Watch
14:33:50.195	4.515602	-0.031125572	8.399116	0.021001548	-0.017605137	0.032342263	4.478498	-0.025437225	8.724262	Multitasking_Watch
14:33:50.216	4.515602	-0.031125572	8.399116	0.021001548	-0.017605137	0.032342263	4.478498	-0.025437225	8.724262	Multitasking_Watch
14:33:50.238	4.515602	-0.031125572	8.399116	0.021001548	-0.017605137	0.032342263	4.478498	-0.025437225	8.724262	Multitasking_Watch
14:33:50.263	4.8412237	-0.22266756	9.47654	0.23480438	-1.2747658	0.10808955	4.6623497	0.013640695	8.627435	Multitasking_Watch
14:33:50.285	4.8412237	-0.22266756	9.47654	0.23480438	-1.2747658	0.10808955	4.6623497	0.013640695	8.627435	Multitasking_Watch
14:33:50.309	4.8412237	-0.22266756	9.47654	0.23480438	-1.2747658	0.10808955	4.6623497	0.013640695	8.627435	Multitasking_Watch
14:33:50.332	4.8412237	-0.22266756	9.47654	0.23480438	-1.2747658	0.10808955	4.6623497	0.013640695	8.627435	Multitasking_Watch
14:33:50.353	4.8412237	-0.22266756	9.47654	0.23480438	-1.2747658	0.10808955	4.6623497	0.013640695	8.627435	Multitasking_Watch
14:33:50.376	4.8412237	-0.22266756	9.47654	0.23480438	-1.2747658	0.10808955	4.6623497	0.013640695	8.627435	Multitasking_Watch
14:33:50.398	4.8412237	-0.22266756	9.47654	0.23480438	-1.2747658	0.10808955	4.6623497	0.013640695	8.627435	Multitasking_Watch
14:33:50.420	4.8412237	-0.22266756	9.47654	0.23480438	-1.2747658	0.10808955	4.6623497	0.013640695	8.627435	Multitasking_Watch
14:33:50.442	5.3703585	1.0151725	7.678439	0.20975891	0.03309668	0.54974514	5.4602027	0.44706222	8.133673	Multitasking_Watch
14:33:50.464	5.3703585	1.0151725	7.678439	0.20975891	0.03309668	0.54974514	5.4602027	0.44706222	8.133673	Multitasking_Watch
14:33:50.486	5.3703585	1.0151725	7.678439	0.20975891	0.03309668	0.54974514	5.4602027	0.44706222	8.133673	Multitasking_Watch
14:33:50.509	5.3703585	1.0151725	7.678439	0.20975891	0.03309668	0.54974514	5.4602027	0.44706222	8.133673	Multitasking_Watch
14:33:50.532	5.3703585	1.0151725	7.678439	0.20975891	0.03309668	0.54974514	5.4602027	0.44706222	8.133673	Multitasking_Watch
14:33:50.554	5.3703585	1.0151725	7.678439	0.20975891	0.03309668	0.54974514	5.4602027	0.44706222	8.133673	Multitasking_Watch
14:33:50.577	5.3703585	1.0151725	7.678439	0.20975891	0.03309668	0.54974514	5.4602027	0.44706222	8.133673	Multitasking_Watch
14:33:50.600	5.3703585	1.0151725	7.678439	0.20975891	0.03309668	0.54974514	5.4602027	0.44706222	8.133673	Multitasking_Watch
14:33:50.622	4.3767343	0.39266106	8.360807	0.02833193	0.10701138	0.034174856	5.0654263	0.30490473	8.391592	Multitasking_Watch
14:33:50.645	4.3767343	0.39266106	8.360807	0.02833193	0.10701138	0.034174856	5.0654263	0.30490473	8.391592	Multitasking_Watch
14:33:50.667	4.3767343	0.39266106	8.360807	0.02833193	0.10701138	0.034174856	5.0654263	0.30490473	8.391592	Multitasking_Watch
14:33:50.689	4.3767343	0.39266106	8.360807	0.02833193	0.10701138	0.034174856	5.0654263	0.30490473	8.391592	Multitasking_Watch
14:33:50.710	4.3767343	0.39266106	8.360807	0.02833193	0.10701138	0.034174856	5.0654263	0.30490473	8.391592	Multitasking_Watch
14:33:50.733	4.3767343	0.39266106	8.360807	0.02833193	0.10701138	0.034174856	5.0654263	0.30490473	8.391592	Multitasking_Watch
14:33:50.756	4.3767343	0.39266106	8.360807	0.02833193	0.10701138	0.034174856	5.0654263	0.30490473	8.391592	Multitasking_Watch
14:33:50.778	4.3767343	0.39266106	8.360807	0.02833193	0.10701138	0.034174856	5.0654263	0.30490473	8.391592	Multitasking_Watch
14:33:50.800	4.9776974	0.3304099	8.298556	0.007562512	0.05081177	0.025622744	4.9971237	0.2225912	8.435019	Multitasking_Watch
14:33:50.821	4.9776974	0.3304099	8.298556	0.007562512	0.05081177	0.025622744	4.9971237	0.2225912	8.435019	Multitasking_Watch
14:33:50.843	4.9776974	0.3304099	8.298556	0.007562512	0.05081177	0.025622744	4.9971237	0.2225912	8.435019	Multitasking_Watch
14:33:50.864	4.9776974	0.3304099	8.298556	0.007562512	0.05081177	0.025622744	4.9971237	0.2225912	8.435019	Multitasking_Watch
14:33:50.886	4.9776974	0.3304099	8.298556	0.007562512	0.05081177	0.025622744	4.9971237	0.2225912	8.435019	Multitasking_Watch
14:33:50.908	4.9776974	0.3304099	8.298556	0.007562512	0.05081177	0.025622744	4.9971237	0.2225912	8.435019	Multitasking_Watch
14:33:50.929	4.9776974	0.3304099	8.298556	0.007562512	0.05081177	0.025622744	4.9971237	0.2225912	8.435019	Multitasking_Watch
14:33:50.951	4.9776974	0.3304099	8.298556	0.007562512	0.05081177	0.025622744	4.9971237	0.2225912	8.435019	Multitasking_Watch
14:33:50.973	4.9776974	0.3304099	8.298556	0.007562512	0.05081177	0.025622744	4.9971237	0.2225912	8.435019	Multitasking_Watch
14:33:50.995	4.0535073	0.31365	7.9154725	0.055209998	0.21635625	-0.012250902	4.7726164	0.29479018	8.561868	Multitasking_Watch
14:33:51.017	4.0535073	0.31365	7.9154725	0.055209998	0.21635625	-0.012250902	4.7726164	0.29479018	8.561868	Multitasking_Watch
14:33:51.040	4.0535073	0.31365	7.9154725	0.055209998	0.21635625	-0.012250902	4.7726164	0.29479018	8.561868	Multitasking_Watch
14:33:51.062	4.0535073	0.31365	7.9154725	0.055209998	0.21635625	-0.012250902	4.7726164	0.29479018	8.561868	Multitasking_Watch
14:33:51.085	4.0535073	0.31365	7.9154725	0.055209998	0.21635625	-0.012250902	4.7726164	0.29479018	8.561868	Multitasking_Watch
14:33:51.108	4.0535073	0.31365	7.9154725	0.055209998	0.21635625	-0.012250902	4.7726164	0.29479018	8.561868	Multitasking_Watch
14:33:51.134	4.0535073	0.31365	7.9154725	0.055209998	0.21635625	-0.012250902	4.7726164	0.29479018	8.561868	Multitasking_Watch
14:33:51.161	4.0535073	0.31365	7.9154725	0.055209998	0.21635625	-0.012250902	4.7726164	0.29479018	8.561868	Multitasking_Watch
14:33:51.182	4.35758	0.8140534	8.243488	0.031386256	0.17665	0.020124957	4.253756	0.6244373	8.813965	Multitasking_Watch
14:33:51.203	4.35758	0.8140534	8.243488	0.031386256	0.17665	0.020124957	4.253756	0.6244373	8.813965	Multitasking_Watch
14:33:51.224	4.35758	0.8140534	8.243488	0.031386256	0.17665	0.020124957	4.253756	0.6244373	8.813965	Multitasking_Watch
14:33:51.246	4.35758	0.8140534	8.243488	0.031386256	0.17665	0.020124957	4.253756	0.6244373	8.813965	Multitasking_Watch
14:33:51.267	4.35758	0.8140534	8.243488	0.031386256	0.17665	0.020124957	4.253756	0.6244373	8.813965	Multitasking_Watch
14:33:51.290	4.35758	0.8140534	8.243488	0.031386256	0.17665	0.020124957	4.253756	0.6244373	8.813965	Multitasking_Watch
14:33:51.312	4.35758	0.8140534	8.243488	0.031386256	0.17665	0.020124957	4.253756	0.6244373	8.813965	Multitasking_Watch
14:33:51.335	4.35758	0.8140534	8.243488	0.031386256	0.17665	0.020124957	4.253756	0.6244373	8.813965	Multitasking_Watch
14:33:51.359	4.616162	0.42378664	8.075889	0.20792632	-0.5221798	-0.60540104	3.9267442	0.5358276	8.970169	Multitasking_Watch
14:33:51.382	4.616162	0.42378664	8.075889	0.20792632	-0.5221798	-0.60540104	3.9267442	0.5358276	8.970169	Multitasking_Watch
14:33:51.405	4.616162	0.42378664	8.075889	0.20792632	-0.5221798	-0.60540104	3.9267442	0.5358276	8.970169	Multitasking_Watch
14:33:51.428	4.616162	0.42378664	8.075889	0.20792632	-0.5221798	-0.60540104	3.9267442	0.5358276	8.970169	Multitasking_Watch
14:33:51.450	4.616162	0.42378664	8.075889	0.20792632	-0.5221798	-0.60540104	3.9267442	0.5358276	8.970169	Multitasking_Watch
14:33:51.474	4.616162	0.42378664	8.075889	0.20792632	-0.5221798	-0.60540104	3.9267442	0.5358276	8.970169	Multitasking_Watch
14:33:51.495	4.616162	0.42378664	8.075889	0.20792632	-0.5221798	-0.60540104	3.9267442	0.5358276	8.970169	Multitasking_Watch
14:33:51.517	4.616162	0.42378664	8.075889	0.20792632	-0.5221798	-0.60540104	3.9267442	0.5358276	8.970169	Multitasking_Watch
14:33:51.539	3.9194279	0.48843205	8.758257	-0.21357071	0.00010995574	0.0860984	3.9446557	0.50849825	8.9639	Multitasking_Watch
14:33:51.561	3.9194279	0.48843205	8.758257	-0.21357071	0.00010995574	0.0860984	3.9446557	0.50849825	8.9639	Multitasking_Watch
14:33:51.583	3.9194279	0.48843205	8.758257	-0.21357071	0.00010995574	0.0860984	3.9446557	0.50849825	8.9639	Multitasking_Watch
14:33:51.604	3.9194279	0.48843205	8.758257	-0.21357071	0.00010995574	0.0860984	3.9446557	0.50849825	8.9639	Multitasking_Watch
14:33:51.626	3.9194279	0.48843205	8.758257	-0.21357071	0.00010995574	0.0860984	3.9446557	0.50849825	8.9639	Multitasking_Watch
14:33:51.650	3.9194279	0.48843205	8.758257	-0.21357071	0.00010995574	0.0860984	3.9446557	0.50849825	8.9639	Multitasking_Watch
14:33:51.672	3.9194279	0.48843205	8.758257	-0.21357071	0.00010995574	0.0860984	3.9446557	0.50849825	8.9639	Multitasking_Watch
14:33:51.694	3.9194279	0.48843205	8.758257	-0.21357071	0.00010995574	0.0860984	3.9446557	0.50849825	8.9639	Multitasking_Watch
14:33:51.715	1.3551595	2.083019	8.250671	-0.15676025	0.33242065	-0.47406504	4.1416078	0.6337008	8.866558	Multitasking_Watch
14:33:51.737	1.3551595	2.083019	8.250671	-0.15676025	0.33242065	-0.47406504	4.1416078	0.6337008	8.866558	Multitasking_Watch
14:33:51.759	1.3551595	2.083019	8.250671	-0.15676025	0.33242065	-0.47406504	4.1416078	0.6337008	8.866558	Multitasking_Watch
14:33:51.782	1.3551595	2.083019	8.250671	-0.15676025	0.33242065	-0.47406504	4.1416078	0.6337008	8.866558	Multitasking_Watch
14:33:51.804	1.3551595	2.083019	8.250671	-0.15676025	0.33242065	-0.47406504	4.1416078	0.6337008	8.866558	Multitasking_Watch
14:33:51.826	1.3551595	2.083019	8.250671	-0.15676025	0.33242065	-0.47406504	4.1416078	0.6337008	8.866558	Multitasking_Watch
14:33:51.849	1.3551595	2.083019	8.250671	-0.15676025	0.33242065	-0.47406504	4.1416078	0.6337008	8.866558	Multitasking_Watch
14:33:51.872	1.3551595	2.083019	8.250671	-0.15676025	0.33242065	-0.47406504	4.1416078	0.6337008	8.866558	Multitasking_Watch
14:33:51.894	3.3663504	0.9217958	9.148524	-0.11033448	0.26583633	0.09953744	3.743003	0.6797493	9.038708	Multitasking_Watch
14:33:51.917	3.3663504	0.9217958	9.148524	-0.11033448	0.26583633	0.09953744	3.743003	0.6797493	9.038708	Multitasking_Watch
14:33:51.939	3.3663504	0.9217958	9.148524	-0.11033448	0.26583633	0.09953744	3.743003	0.6797493	9.038708	Multitasking_Watch
14:33:51.962	3.3663504	0.9217958	9.148524	-0.11033448	0.26583633	0.09953744	3.743003	0.6797493	9.038708	Multitasking_Watch
14:33:51.986	3.3663504	0.9217958	9.148524	-0.11033448	0.26583633	0.09953744	3.743003	0.6797493	9.038708	Multitasking_Watch
14:33:52.008	3.3663504	0.9217958	9.148524	-0.11033448	0.26583633	0.09953744	3.743003	0.6797493	9.038708	Multitasking_Watch
14:33:52.030	3.3663504	0.9217958	9.148524	-0.11033448	0.26583633	0.09953744	3.743003	0.6797493	9.038708	Multitasking_Watch
14:33:52.052	3.3663504	0.9217958	9.148524	-0.11033448	0.26583633	0.09953744	3.743003	0.6797493	9.038708	Multitasking_Watch
14:33:52.074	3.912245	-0.15083931	8.7822	-0.203186	0.048979174	0.08182234	3.722888	0.3565021	9.065504	Multitasking_Watch
14:33:52.096	3.912245	-0.15083931	8.7822	-0.203186	0.048979174	0.08182234	3.722888	0.3565021	9.065504	Multitasking_Watch
14:33:52.118	3.912245	-0.15083931	8.7822	-0.203186	0.048979174	0.08182234	3.722888	0.3565021	9.065504	Multitasking_Watch
14:33:52.140	3.912245	-0.15083931	8.7822	-0.203186	0.048979174	0.08182234	3.722888	0.3565021	9.065504	Multitasking_Watch
14:33:52.163	3.912245	-0.15083931	8.7822	-0.203186	0.048979174	0.08182234	3.722888	0.3565021	9.065504	Multitasking_Watch
14:33:52.186	3.912245	-0.15083931	8.7822	-0.203186	0.048979174	0.08182234	3.722888	0.3565021	9.065504	Multitasking_Watch
14:33:52.208	3.912245	-0.15083931	8.7822	-0.203186	0.048979174	0.08182234	3.722888	0.3565021	9.065504	Multitasking_Watch
14:33:52.230	3.912245	-0.15083931	8.7822	-0.203186	0.048979174	0.08182234	3.722888	0.3565021	9.065504	Multitasking_Watch
14:33:52.253	2.3487835	1.132492	9.725544	-0.046804495	0.1595458	0.114809066	3.9175208	-0.2824534	8.985744	Multitasking_Watch
14:33:52.275	2.3487835	1.132492	9.725544	-0.046804495	0.1595458	0.114809066	3.9175208	-0.2824534	8.985744	Multitasking_Watch
14:33:52.297	2.3487835	1.132492	9.725544	-0.046804495	0.1595458	0.114809066	3.9175208	-0.2824534	8.985744	Multitasking_Watch
14:33:52.319	2.3487835	1.132492	9.725544	-0.046804495	0.1595458	0.114809066	3.9175208	-0.2824534	8.985744	Multitasking_Watch
14:33:52.341	2.3487835	1.132492	9.725544	-0.046804495	0.1595458	0.114809066	3.9175208	-0.2824534	8.985744	Multitasking_Watch
14:33:52.364	2.3487835	1.132492	9.725544	-0.046804495	0.1595458	0.114809066	3.9175208	-0.2824534	8.985744	Multitasking_Watch
14:33:52.388	2.3487835	1.132492	9.725544	-0.046804495	0.1595458	0.114809066	3.9175208	-0.2824534	8.985744	Multitasking_Watch
14:33:52.410	2.3487835	1.132492	9.725544	-0.046804495	0.1595458	0.114809066	3.9175208	-0.2824534	8.985744	Multitasking_Watch
14:33:52.433	2.944958	-0.07422252	9.105427	0.1376768	0.1699305	0.040894374	3.4927495	-0.09120602	9.163119	Multitasking_Watch
14:33:52.456	2.944958	-0.07422252	9.105427	0.1376768	0.1699305	0.040894374	3.4927495	-0.09120602	9.163119	Multitasking_Watch
14:33:52.478	2.944958	-0.07422252	9.105427	0.1376768	0.1699305	0.040894374	3.4927495	-0.09120602	9.163119	Multitasking_Watch
14:33:52.501	2.944958	-0.07422252	9.105427	0.1376768	0.1699305	0.040894374	3.4927495	-0.09120602	9.163119	Multitasking_Watch
14:33:52.524	2.944958	-0.07422252	9.105427	0.1376768	0.1699305	0.040894374	3.4927495	-0.09120602	9.163119	Multitasking_Watch
14:33:52.547	2.944958	-0.07422252	9.105427	0.1376768	0.1699305	0.040894374	3.4927495	-0.09120602	9.163119	Multitasking_Watch
14:33:52.569	2.944958	-0.07422252	9.105427	0.1376768	0.1699305	0.040894374	3.4927495	-0.09120602	9.163119	Multitasking_Watch
14:33:52.590	2.944958	-0.07422252	9.105427	0.1376768	0.1699305	0.040894374	3.4927495	-0.09120602	9.163119	Multitasking_Watch
14:33:52.612	3.3759274	-0.28731298	8.909097	-0.0077091195	0.0043860124	0.0579986	3.515586	-0.10253917	9.154262	Multitasking_Watch
14:33:52.634	3.3759274	-0.28731298	8.909097	-0.0077091195	0.0043860124	0.0579986	3.515586	-0.10253917	9.154262	Multitasking_Watch
14:33:52.655	3.3759274	-0.28731298	8.909097	-0.0077091195	0.0043860124	0.0579986	3.515586	-0.10253917	9.154262	Multitasking_Watch
14:33:52.676	3.3759274	-0.28731298	8.909097	-0.0077091195	0.0043860124	0.0579986	3.515586	-0.10253917	9.154262	Multitasking_Watch
14:33:52.700	3.3759274	-0.28731298	8.909097	-0.0077091195	0.0043860124	0.0579986	3.515586	-0.10253917	9.154262	Multitasking_Watch
14:33:52.722	3.3759274	-0.28731298	8.909097	-0.0077091195	0.0043860124	0.0579986	3.515586	-0.10253917	9.154262	Multitasking_Watch
14:33:52.744	3.3759274	-0.28731298	8.909097	-0.0077091195	0.0043860124	0.0579986	3.515586	-0.10253917	9.154262	Multitasking_Watch
14:33:52.766	3.3759274	-0.28731298	8.909097	-0.0077091195	0.0043860124	0.0579986	3.515586	-0.10253917	9.154262	Multitasking_Watch
14:33:52.789	3.4262073	0.043096945	8.980925	-0.117664866	-0.076859064	0.037229184	3.5799692	-0.17589988	9.128157	Multitasking_Watch
14:33:52.811	3.4262073	0.043096945	8.980925	-0.117664866	-0.076859064	0.037229184	3.5799692	-0.17589988	9.128157	Multitasking_Watch
14:33:52.833	3.4262073	0.043096945	8.980925	-0.117664866	-0.076859064	0.037229184	3.5799692	-0.17589988	9.128157	Multitasking_Watch
14:33:52.855	3.4262073	0.043096945	8.980925	-0.117664866	-0.076859064	0.037229184	3.5799692	-0.17589988	9.128157	Multitasking_Watch
14:33:52.877	3.4262073	0.043096945	8.980925	-0.117664866	-0.076859064	0.037229184	3.5799692	-0.17589988	9.128157	Multitasking_Watch
14:33:52.900	3.4262073	0.043096945	8.980925	-0.117664866	-0.076859064	0.037229184	3.5799692	-0.17589988	9.128157	Multitasking_Watch
14:33:52.922	3.4262073	0.043096945	8.980925	-0.117664866	-0.076859064	0.037229184	3.5799692	-0.17589988	9.128157	Multitasking_Watch
14:33:52.945	3.4262073	0.043096945	8.980925	-0.117664866	-0.076859064	0.037229184	3.5799692	-0.17589988	9.128157	Multitasking_Watch
14:33:52.967	3.1149516	-0.035914123	7.6353426	-0.09567371	-0.36030054	0.17894992	3.5859623	-0.1882352	9.125559	Multitasking_Watch
14:33:52.990	3.1149516	-0.035914123	7.6353426	-0.09567371	-0.36030054	0.17894992	3.5859623	-0.1882352	9.125559	Multitasking_Watch
14:33:53.012	3.1149516	-0.035914123	7.6353426	-0.09567371	-0.36030054	0.17894992	3.5859623	-0.1882352	9.125559	Multitasking_Watch
14:33:53.034	3.1149516	-0.035914123	7.6353426	-0.09567371	-0.36030054	0.17894992	3.5859623	-0.1882352	9.125559	Multitasking_Watch
14:33:53.056	3.1149516	-0.035914123	7.6353426	-0.09567371	-0.36030054	0.17894992	3.5859623	-0.1882352	9.125559	Multitasking_Watch
14:33:53.078	3.1149516	-0.035914123	7.6353426	-0.09567371	-0.36030054	0.17894992	3.5859623	-0.1882352	9.125559	Multitasking_Watch
14:33:53.100	3.1149516	-0.035914123	7.6353426	-0.09567371	-0.36030054	0.17894992	3.5859623	-0.1882352	9.125559	Multitasking_Watch
14:33:53.122	3.1149516	-0.035914123	7.6353426	-0.09567371	-0.36030054	0.17894992	3.5859623	-0.1882352	9.125559	Multitasking_Watch
14:33:53.145	3.3519847	-0.4644893	9.059936	0.022834143	-0.092741564	-0.01774869	3.6184788	-0.4448529	9.103795	Multitasking_Watch
14:33:53.167	3.3519847	-0.4644893	9.059936	0.022834143	-0.092741564	-0.01774869	3.6184788	-0.4448529	9.103795	Multitasking_Watch
14:33:53.190	3.3519847	-0.4644893	9.059936	0.022834143	-0.092741564	-0.01774869	3.6184788	-0.4448529	9.103795	Multitasking_Watch
14:33:53.214	3.3519847	-0.4644893	9.059936	0.022834143	-0.092741564	-0.01774869	3.6184788	-0.4448529	9.103795	Multitasking_Watch
14:33:53.236	3.3519847	-0.4644893	9.059936	0.022834143	-0.092741564	-0.01774869	3.6184788	-0.4448529	9.103795	Multitasking_Watch
14:33:53.259	3.3519847	-0.4644893	9.059936	0.022834143	-0.092741564	-0.01774869	3.6184788	-0.4448529	9.103795	Multitasking_Watch
14:33:53.281	3.3519847	-0.4644893	9.059936	0.022834143	-0.092741564	-0.01774869	3.6184788	-0.4448529	9.103795	Multitasking_Watch
14:33:53.303	3.3519847	-0.4644893	9.059936	0.022834143	-0.092741564	-0.01774869	3.6184788	-0.4448529	9.103795	Multitasking_Watch
14:33:53.333	3.6009893	-0.16041641	8.45179	0.033829715	-0.16176933	0.00790765	3.6662745	-0.3576181	9.088504	Multitasking_Watch
14:33:53.355	3.6009893	-0.16041641	8.45179	0.033829715	-0.16176933	0.00790765	3.6662745	-0.3576181	9.088504	Multitasking_Watch
14:33:53.376	3.6009893	-0.16041641	8.45179	0.033829715	-0.16176933	0.00790765	3.6662745	-0.3576181	9.088504	Multitasking_Watch
14:33:53.398	3.6009893	-0.16041641	8.45179	0.033829715	-0.16176933	0.00790765	3.6662745	-0.3576181	9.088504	Multitasking_Watch
14:33:53.420	3.6009893	-0.16041641	8.45179	0.033829715	-0.16176933	0.00790765	3.6662745	-0.3576181	9.088504	Multitasking_Watch
14:33:53.443	3.6009893	-0.16041641	8.45179	0.033829715	-0.16176933	0.00790765	3.6662745	-0.3576181	9.088504	Multitasking_Watch
14:33:53.465	3.6009893	-0.16041641	8.45179	0.033829715	-0.16176933	0.00790765	3.6662745	-0.3576181	9.088504	Multitasking_Watch
14:33:53.488	3.6009893	-0.16041641	8.45179	0.033829715	-0.16176933	0.00790765	3.6662745	-0.3576181	9.088504	Multitasking_Watch
14:33:53.510	3.9146392	-0.6273	8.490098	-0.03580892	-0.013939945	0.022568416	3.829061	-0.46020234	9.016477	Multitasking_Watch
14:33:53.533	3.9146392	-0.6273	8.490098	-0.03580892	-0.013939945	0.022568416	3.829061	-0.46020234	9.016477	Multitasking_Watch
14:33:53.558	3.9146392	-0.6273	8.490098	-0.03580892	-0.013939945	0.022568416	3.829061	-0.46020234	9.016477	Multitasking_Watch
14:33:53.581	3.9146392	-0.6273	8.490098	-0.03580892	-0.013939945	0.022568416	3.829061	-0.46020234	9.016477	Multitasking_Watch
14:33:53.604	3.9146392	-0.6273	8.490098	-0.03580892	-0.013939945	0.022568416	3.829061	-0.46020234	9.016477	Multitasking_Watch
14:33:53.626	3.9146392	-0.6273	8.490098	-0.03580892	-0.013939945	0.022568416	3.829061	-0.46020234	9.016477	Multitasking_Watch
14:33:53.648	3.9146392	-0.6273	8.490098	-0.03580892	-0.013939945	0.022568416	3.829061	-0.46020234	9.016477	Multitasking_Watch
14:33:53.670	3.9146392	-0.6273	8.490098	-0.03580892	-0.013939945	0.022568416	3.829061	-0.46020234	9.016477	Multitasking_Watch
14:33:53.693	3.7135203	-0.41420954	8.526012	0.060096923	-0.036541957	-0.00736398	3.833824	-0.54881597	9.009493	Multitasking_Watch
14:33:53.715	3.7135203	-0.41420954	8.526012	0.060096923	-0.036541957	-0.00736398	3.833824	-0.54881597	9.009493	Multitasking_Watch
14:33:53.738	3.7135203	-0.41420954	8.526012	0.060096923	-0.036541957	-0.00736398	3.833824	-0.54881597	9.009493	Multitasking_Watch
14:33:53.761	3.7135203	-0.41420954	8.526012	0.060096923	-0.036541957	-0.00736398	3.833824	-0.54881597	9.009493	Multitasking_Watch
14:33:53.783	3.7135203	-0.41420954	8.526012	0.060096923	-0.036541957	-0.00736398	3.833824	-0.54881597	9.009493	Multitasking_Watch
14:33:53.805	3.7135203	-0.41420954	8.526012	0.060096923	-0.036541957	-0.00736398	3.833824	-0.54881597	9.009493	Multitasking_Watch
14:33:53.828	3.7135203	-0.41420954	8.526012	0.060096923	-0.036541957	-0.00736398	3.833824	-0.54881597	9.009493	Multitasking_Watch
14:33:53.849	3.7135203	-0.41420954	8.526012	0.060096923	-0.036541957	-0.00736398	3.833824	-0.54881597	9.009493	Multitasking_Watch
14:33:53.871	3.8284454	-0.5913859	8.674458	-0.040695842	-0.05181359	0.03112053	3.855797	-0.5287603	9.00131	Multitasking_Watch
14:33:53.893	3.8284454	-0.5913859	8.674458	-0.040695842	-0.05181359	0.03112053	3.855797	-0.5287603	9.00131	Multitasking_Watch
14:33:53.915	3.8284454	-0.5913859	8.674458	-0.040695842	-0.05181359	0.03112053	3.855797	-0.5287603	9.00131	Multitasking_Watch
14:33:53.937	3.8284454	-0.5913859	8.674458	-0.040695842	-0.05181359	0.03112053	3.855797	-0.5287603	9.00131	Multitasking_Watch
14:33:53.960	3.8284454	-0.5913859	8.674458	-0.040695842	-0.05181359	0.03112053	3.855797	-0.5287603	9.00131	Multitasking_Watch
14:33:53.982	3.8284454	-0.5913859	8.674458	-0.040695842	-0.05181359	0.03112053	3.855797	-0.5287603	9.00131	Multitasking_Watch
14:33:54.005	3.8284454	-0.5913859	8.674458	-0.040695842	-0.05181359	0.03112053	3.855797	-0.5287603	9.00131	Multitasking_Watch
14:33:54.028	3.8284454	-0.5913859	8.674458	-0.040695842	-0.05181359	0.03112053	3.855797	-0.5287603	9.00131	Multitasking_Watch
14:33:54.050	3.7733772	-0.42378664	8.545167	0.023445006	-0.031655036	-0.007974846	3.9188607	-0.5129874	8.974951	Multitasking_Watch
14:33:54.073	3.7733772	-0.42378664	8.545167	0.023445006	-0.031655036	-0.007974846	3.9188607	-0.5129874	8.974951	Multitasking_Watch
14:33:54.096	3.7733772	-0.42378664	8.545167	0.023445006	-0.031655036	-0.007974846	3.9188607	-0.5129874	8.974951	Multitasking_Watch
14:33:54.119	3.7733772	-0.42378664	8.545167	0.023445006	-0.031655036	-0.007974846	3.9188607	-0.5129874	8.974951	Multitasking_Watch
14:33:54.144	3.7733772	-0.42378664	8.545167	0.023445006	-0.031655036	-0.007974846	3.9188607	-0.5129874	8.974951	Multitasking_Watch
14:33:54.165	3.7733772	-0.42378664	8.545167	0.023445006	-0.031655036	-0.007974846	3.9188607	-0.5129874	8.974951	Multitasking_Watch
14:33:54.186	3.7733772	-0.42378664	8.545167	0.023445006	-0.031655036	-0.007974846	3.9188607	-0.5129874	8.974951	Multitasking_Watch
14:33:54.207	3.7733772	-0.42378664	8.545167	0.023445006	-0.031655036	-0.007974846	3.9188607	-0.5129874	8.974951	Multitasking_Watch
14:33:54.229	3.8571768	-0.40223816	8.751075	0.012449433	0.0068294737	-0.006753115	3.9328382	-0.49463925	8.969866	Multitasking_Watch
14:33:54.251	3.8571768	-0.40223816	8.751075	0.012449433	0.0068294737	-0.006753115	3.9328382	-0.49463925	8.969866	Multitasking_Watch
14:33:54.274	3.8571768	-0.40223816	8.751075	0.012449433	0.0068294737	-0.006753115	3.9328382	-0.49463925	8.969866	Multitasking_Watch
14:33:54.296	3.8571768	-0.40223816	8.751075	0.012449433	0.0068294737	-0.006753115	3.9328382	-0.49463925	8.969866	Multitasking_Watch
14:33:54.318	3.8571768	-0.40223816	8.751075	0.012449433	0.0068294737	-0.006753115	3.9328382	-0.49463925	8.969866	Multitasking_Watch
14:33:54.341	3.8571768	-0.40223816	8.751075	0.012449433	0.0068294737	-0.006753115	3.9328382	-0.49463925	8.969866	Multitasking_Watch
14:33:54.363	3.8571768	-0.40223816	8.751075	0.012449433	0.0068294737	-0.006753115	3.9328382	-0.49463925	8.969866	Multitasking_Watch
14:33:54.386	3.8571768	-0.40223816	8.751075	0.012449433	0.0068294737	-0.006753115	3.9328382	-0.49463925	8.969866	Multitasking_Watch
14:33:54.409	3.840417	-0.4740664	8.564321	0.016114626	-0.026157249	0.00057726767	3.966136	-0.47670683	8.956164	Multitasking_Watch
14:33:54.431	3.840417	-0.4740664	8.564321	0.016114626	-0.026157249	0.00057726767	3.966136	-0.47670683	8.956164	Multitasking_Watch
14:33:54.454	3.840417	-0.4740664	8.564321	0.016114626	-0.026157249	0.00057726767	3.966136	-0.47670683	8.956164	Multitasking_Watch
14:33:54.475	3.840417	-0.4740664	8.564321	0.016114626	-0.026157249	0.00057726767	3.966136	-0.47670683	8.956164	Multitasking_Watch
14:33:54.498	3.840417	-0.4740664	8.564321	0.016114626	-0.026157249	0.00057726767	3.966136	-0.47670683	8.956164	Multitasking_Watch
14:33:54.520	3.840417	-0.4740664	8.564321	0.016114626	-0.026157249	0.00057726767	3.966136	-0.47670683	8.956164	Multitasking_Watch
14:33:54.542	3.840417	-0.4740664	8.564321	0.016114626	-0.026157249	0.00057726767	3.966136	-0.47670683	8.956164	Multitasking_Watch
14:33:54.566	3.840417	-0.4740664	8.564321	0.016114626	-0.026157249	0.00057726767	3.966136	-0.47670683	8.956164	Multitasking_Watch
14:33:54.588	3.9074564	-0.39266106	8.48531	0.026499335	-0.026157249	-3.359759e-05	3.9863017	-0.44788522	8.948696	Multitasking_Watch
14:33:54.610	3.9074564	-0.39266106	8.48531	0.026499335	-0.026157249	-3.359759e-05	3.9863017	-0.44788522	8.948696	Multitasking_Watch
14:33:54.633	3.9074564	-0.39266106	8.48531	0.026499335	-0.026157249	-3.359759e-05	3.9863017	-0.44788522	8.948696	Multitasking_Watch
14:33:54.655	3.9074564	-0.39266106	8.48531	0.026499335	-0.026157249	-3.359759e-05	3.9863017	-0.44788522	8.948696	Multitasking_Watch
14:33:54.678	3.9074564	-0.39266106	8.48531	0.026499335	-0.026157249	-3.359759e-05	3.9863017	-0.44788522	8.948696	Multitasking_Watch
14:33:54.701	3.9074564	-0.39266106	8.48531	0.026499335	-0.026157249	-3.359759e-05	3.9863017	-0.44788522	8.948696	Multitasking_Watch
14:33:54.723	3.9074564	-0.39266106	8.48531	0.026499335	-0.026157249	-3.359759e-05	3.9863017	-0.44788522	8.948696	Multitasking_Watch
14:33:54.746	3.9074564	-0.39266106	8.48531	0.026499335	-0.026157249	-3.359759e-05	3.9863017	-0.44788522	8.948696	Multitasking_Watch
14:33:54.768	3.7518287	-0.3902668	8.710372	-0.004654793	0.088685416	0.02073582	3.9720345	-0.45062152	8.9549	Multitasking_Watch
14:33:54.791	3.7518287	-0.3902668	8.710372	-0.004654793	0.088685416	0.02073582	3.9720345	-0.45062152	8.9549	Multitasking_Watch
14:33:54.814	3.7518287	-0.3902668	8.710372	-0.004654793	0.088685416	0.02073582	3.9720345	-0.45062152	8.9549	Multitasking_Watch
14:33:54.836	3.7518287	-0.3902668	8.710372	-0.004654793	0.088685416	0.02073582	3.9720345	-0.45062152	8.9549	Multitasking_Watch
14:33:54.859	3.7518287	-0.3902668	8.710372	-0.004654793	0.088685416	0.02073582	3.9720345	-0.45062152	8.9549	Multitasking_Watch
14:33:54.882	3.7518287	-0.3902668	8.710372	-0.004654793	0.088685416	0.02073582	3.9720345	-0.45062152	8.9549	Multitasking_Watch
14:33:54.905	3.7518287	-0.3902668	8.710372	-0.004654793	0.088685416	0.02073582	3.9720345	-0.45062152	8.9549	Multitasking_Watch
14:33:54.928	3.7518287	-0.3902668	8.710372	-0.004654793	0.088685416	0.02073582	3.9720345	-0.45062152	8.9549	Multitasking_Watch
14:33:54.951	3.8212626	-0.3974496	8.717555	0.018558087	0.043481387	0.035396587	3.904027	-0.4497943	8.984799	Multitasking_Watch
14:33:54.973	3.8212626	-0.3974496	8.717555	0.018558087	0.043481387	0.035396587	3.904027	-0.4497943	8.984799	Multitasking_Watch
14:33:54.995	3.8212626	-0.3974496	8.717555	0.018558087	0.043481387	0.035396587	3.904027	-0.4497943	8.984799	Multitasking_Watch
14:33:55.017	3.8212626	-0.3974496	8.717555	0.018558087	0.043481387	0.035396587	3.904027	-0.4497943	8.984799	Multitasking_Watch
14:33:55.038	3.8212626	-0.3974496	8.717555	0.018558087	0.043481387	0.035396587	3.904027	-0.4497943	8.984799	Multitasking_Watch
14:33:55.060	3.8212626	-0.3974496	8.717555	0.018558087	0.043481387	0.035396587	3.904027	-0.4497943	8.984799	Multitasking_Watch
14:33:55.082	3.8212626	-0.3974496	8.717555	0.018558087	0.043481387	0.035396587	3.904027	-0.4497943	8.984799	Multitasking_Watch
14:33:55.105	3.8212626	-0.3974496	8.717555	0.018558087	0.043481387	0.035396587	3.904027	-0.4497943	8.984799	Multitasking_Watch
14:33:55.127	3.6871831	-0.45491222	8.717555	0.027721066	0.03309668	0.014016303	3.8860688	-0.43461323	8.993329	Multitasking_Watch
14:33:55.150	3.6871831	-0.45491222	8.717555	0.027721066	0.03309668	0.014016303	3.8860688	-0.43461323	8.993329	Multitasking_Watch
14:33:55.173	3.6871831	-0.45491222	8.717555	0.027721066	0.03309668	0.014016303	3.8860688	-0.43461323	8.993329	Multitasking_Watch
14:33:55.196	3.6871831	-0.45491222	8.717555	0.027721066	0.03309668	0.014016303	3.8860688	-0.43461323	8.993329	Multitasking_Watch
14:33:55.218	3.6871831	-0.45491222	8.717555	0.027721066	0.03309668	0.014016303	3.8860688	-0.43461323	8.993329	Multitasking_Watch
14:33:55.241	3.6871831	-0.45491222	8.717555	0.027721066	0.03309668	0.014016303	3.8860688	-0.43461323	8.993329	Multitasking_Watch
14:33:55.263	3.6871831	-0.45491222	8.717555	0.027721066	0.03309668	0.014016303	3.8860688	-0.43461323	8.993329	Multitasking_Watch
14:33:55.284	3.6871831	-0.45491222	8.717555	0.027721066	0.03309668	0.014016303	3.8860688	-0.43461323	8.993329	Multitasking_Watch
14:33:55.306	3.7494342	-0.1987248	8.729526	0.02833193	-0.0090530235	0.012794573	3.859046	-0.3679944	9.007926	Multitasking_Watch
14:33:55.327	3.7494342	-0.1987248	8.729526	0.02833193	-0.0090530235	0.012794573	3.859046	-0.3679944	9.007926	Multitasking_Watch
14:33:55.349	3.7494342	-0.1987248	8.729526	0.02833193	-0.0090530235	0.012794573	3.859046	-0.3679944	9.007926	Multitasking_Watch
14:33:55.372	3.7494342	-0.1987248	8.729526	0.02833193	-0.0090530235	0.012794573	3.859046	-0.3679944	9.007926	Multitasking_Watch
14:33:55.393	3.7494342	-0.1987248	8.729526	0.02833193	-0.0090530235	0.012794573	3.859046	-0.3679944	9.007926	Multitasking_Watch
14:33:55.414	3.7494342	-0.1987248	8.729526	0.02833193	-0.0090530235	0.012794573	3.859046	-0.3679944	9.007926	Multitasking_Watch
14:33:55.436	3.7494342	-0.1987248	8.729526	0.02833193	-0.0090530235	0.012794573	3.859046	-0.3679944	9.007926	Multitasking_Watch
14:33:55.460	3.7494342	-0.1987248	8.729526	0.02833193	-0.0090530235	0.012794573	3.859046	-0.3679944	9.007926	Multitasking_Watch
14:33:55.484	3.7207031	-0.31843856	8.822903	-0.041917574	0.049590044	0.003631594	3.860186	-0.35360345	9.008012	Multitasking_Watch
14:33:55.505	3.7207031	-0.31843856	8.822903	-0.041917574	0.049590044	0.003631594	3.860186	-0.35360345	9.008012	Multitasking_Watch
14:33:55.527	3.7207031	-0.31843856	8.822903	-0.041917574	0.049590044	0.003631594	3.860186	-0.35360345	9.008012	Multitasking_Watch
14:33:55.549	3.7207031	-0.31843856	8.822903	-0.041917574	0.049590044	0.003631594	3.860186	-0.35360345	9.008012	Multitasking_Watch
14:33:55.572	3.7207031	-0.31843856	8.822903	-0.041917574	0.049590044	0.003631594	3.860186	-0.35360345	9.008012	Multitasking_Watch
14:33:55.595	3.7207031	-0.31843856	8.822903	-0.041917574	0.049590044	0.003631594	3.860186	-0.35360345	9.008012	Multitasking_Watch
14:33:55.618	3.7207031	-0.31843856	8.822903	-0.041917574	0.049590044	0.003631594	3.860186	-0.35360345	9.008012	Multitasking_Watch
14:33:55.641	3.7207031	-0.31843856	8.822903	-0.041917574	0.049590044	0.003631594	3.860186	-0.35360345	9.008012	Multitasking_Watch
14:33:55.663	3.7254915	-0.20111908	8.693612	0.020390682	0.008051204	0.025622744	3.8046315	-0.29554772	9.033703	Multitasking_Watch
14:33:55.686	3.7254915	-0.20111908	8.693612	0.020390682	0.008051204	0.025622744	3.8046315	-0.29554772	9.033703	Multitasking_Watch
14:33:55.709	3.7254915	-0.20111908	8.693612	0.020390682	0.008051204	0.025622744	3.8046315	-0.29554772	9.033703	Multitasking_Watch
14:33:55.737	3.7254915	-0.20111908	8.693612	0.020390682	0.008051204	0.025622744	3.8046315	-0.29554772	9.033703	Multitasking_Watch
14:33:55.759	3.7254915	-0.20111908	8.693612	0.020390682	0.008051204	0.025622744	3.8046315	-0.29554772	9.033703	Multitasking_Watch
14:33:55.781	3.7254915	-0.20111908	8.693612	0.020390682	0.008051204	0.025622744	3.8046315	-0.29554772	9.033703	Multitasking_Watch
14:33:55.804	3.7254915	-0.20111908	8.693612	0.020390682	0.008051204	0.025622744	3.8046315	-0.29554772	9.033703	Multitasking_Watch
14:33:55.825	3.7254915	-0.20111908	8.693612	0.020390682	0.008051204	0.025622744	3.8046315	-0.29554772	9.033703	Multitasking_Watch
14:33:55.847	3.641692	-0.2561874	8.820508	0.01550376	0.0013316863	0.015238034	3.792872	-0.25941768	9.039757	Multitasking_Watch
14:33:55.870	3.641692	-0.2561874	8.820508	0.01550376	0.0013316863	0.015238034	3.792872	-0.25941768	9.039757	Multitasking_Watch
14:33:55.892	3.641692	-0.2561874	8.820508	0.01550376	0.0013316863	0.015238034	3.792872	-0.25941768	9.039757	Multitasking_Watch
14:33:55.915	3.641692	-0.2561874	8.820508	0.01550376	0.0013316863	0.015238034	3.792872	-0.25941768	9.039757	Multitasking_Watch
14:33:55.938	3.641692	-0.2561874	8.820508	0.01550376	0.0013316863	0.015238034	3.792872	-0.25941768	9.039757	Multitasking_Watch
14:33:55.960	3.641692	-0.2561874	8.820508	0.01550376	0.0013316863	0.015238034	3.792872	-0.25941768	9.039757	Multitasking_Watch
14:33:55.983	3.641692	-0.2561874	8.820508	0.01550376	0.0013316863	0.015238034	3.792872	-0.25941768	9.039757	Multitasking_Watch
14:33:56.006	3.641692	-0.2561874	8.820508	0.01550376	0.0013316863	0.015238034	3.792872	-0.25941768	9.039757	Multitasking_Watch
14:33:56.030	3.6991546	-0.21787901	8.669669	-0.026645944	0.02026851	0.003631594	3.8097034	-0.24160746	9.03317	Multitasking_Watch
14:33:56.052	3.6991546	-0.21787901	8.669669	-0.026645944	0.02026851	0.003631594	3.8097034	-0.24160746	9.03317	Multitasking_Watch
14:33:56.074	3.6991546	-0.21787901	8.669669	-0.026645944	0.02026851	0.003631594	3.8097034	-0.24160746	9.03317	Multitasking_Watch
14:33:56.095	3.6991546	-0.21787901	8.669669	-0.026645944	0.02026851	0.003631594	3.8097034	-0.24160746	9.03317	Multitasking_Watch
14:33:56.117	3.6991546	-0.21787901	8.669669	-0.026645944	0.02026851	0.003631594	3.8097034	-0.24160746	9.03317	Multitasking_Watch
14:33:56.139	3.6991546	-0.21787901	8.669669	-0.026645944	0.02026851	0.003631594	3.8097034	-0.24160746	9.03317	Multitasking_Watch
14:33:56.162	3.6991546	-0.21787901	8.669669	-0.026645944	0.02026851	0.003631594	3.8097034	-0.24160746	9.03317	Multitasking_Watch
14:33:56.184	3.6991546	-0.21787901	8.669669	-0.026645944	0.02026851	0.003631594	3.8097034	-0.24160746	9.03317	Multitasking_Watch
14:33:56.206	3.6129606	-0.20351335	8.820508	-0.0058765234	0.0062186085	0.0054641897	3.7978234	-0.26636225	9.037475	Multitasking_Watch
14:33:56.229	3.6129606	-0.20351335	8.820508	-0.0058765234	0.0062186085	0.0054641897	3.7978234	-0.26636225	9.037475	Multitasking_Watch
14:33:56.252	3.6129606	-0.20351335	8.820508	-0.0058765234	0.0062186085	0.0054641897	3.7978234	-0.26636225	9.037475	Multitasking_Watch
14:33:56.274	3.6129606	-0.20351335	8.820508	-0.0058765234	0.0062186085	0.0054641897	3.7978234	-0.26636225	9.037475	Multitasking_Watch
14:33:56.296	3.6129606	-0.20351335	8.820508	-0.0058765234	0.0062186085	0.0054641897	3.7978234	-0.26636225	9.037475	Multitasking_Watch
14:33:56.319	3.6129606	-0.20351335	8.820508	-0.0058765234	0.0062186085	0.0054641897	3.7978234	-0.26636225	9.037475	Multitasking_Watch
14:33:56.341	3.6129606	-0.20351335	8.820508	-0.0058765234	0.0062186085	0.0054641897	3.7978234	-0.26636225	9.037475	Multitasking_Watch
14:33:56.363	3.6129606	-0.20351335	8.820508	-0.0058765234	0.0062186085	0.0054641897	3.7978234	-0.26636225	9.037475	Multitasking_Watch
14:33:56.385	3.675212	-0.21548474	8.693612	0.000842994	0.0049968776	0.003631594	3.8009548	-0.2545698	9.036497	Multitasking_Watch
14:33:56.406	3.675212	-0.21548474	8.693612	0.000842994	0.0049968776	0.003631594	3.8009548	-0.2545698	9.036497	Multitasking_Watch
14:33:56.428	3.675212	-0.21548474	8.693612	0.000842994	0.0049968776	0.003631594	3.8009548	-0.2545698	9.036497	Multitasking_Watch
14:33:56.453	3.675212	-0.21548474	8.693612	0.000842994	0.0049968776	0.003631594	3.8009548	-0.2545698	9.036497	Multitasking_Watch
14:33:56.476	3.675212	-0.21548474	8.693612	0.000842994	0.0049968776	0.003631594	3.8009548	-0.2545698	9.036497	Multitasking_Watch
14:33:56.498	3.675212	-0.21548474	8.693612	0.000842994	0.0049968776	0.003631594	3.8009548	-0.2545698	9.036497	Multitasking_Watch
14:33:56.519	3.675212	-0.21548474	8.693612	0.000842994	0.0049968776	0.003631594	3.8009548	-0.2545698	9.036497	Multitasking_Watch
14:33:56.541	3.675212	-0.21548474	8.693612	0.000842994	0.0049968776	0.003631594	3.8009548	-0.2545698	9.036497	Multitasking_Watch
14:33:56.564	3.6656346	-0.19393626	8.729526	-0.009541715	-0.0059986967	-0.0061422503	3.8142543	-0.25939342	9.030755	Multitasking_Watch
14:33:56.586	3.6656346	-0.19393626	8.729526	-0.009541715	-0.0059986967	-0.0061422503	3.8142543	-0.25939342	9.030755	Multitasking_Watch
14:33:56.607	3.6656346	-0.19393626	8.729526	-0.009541715	-0.0059986967	-0.0061422503	3.8142543	-0.25939342	9.030755	Multitasking_Watch
14:33:56.629	3.6656346	-0.19393626	8.729526	-0.009541715	-0.0059986967	-0.0061422503	3.8142543	-0.25939342	9.030755	Multitasking_Watch
14:33:56.650	3.6656346	-0.19393626	8.729526	-0.009541715	-0.0059986967	-0.0061422503	3.8142543	-0.25939342	9.030755	Multitasking_Watch
14:33:56.672	3.6656346	-0.19393626	8.729526	-0.009541715	-0.0059986967	-0.0061422503	3.8142543	-0.25939342	9.030755	Multitasking_Watch
14:33:56.693	3.6656346	-0.19393626	8.729526	-0.009541715	-0.0059986967	-0.0061422503	3.8142543	-0.25939342	9.030755	Multitasking_Watch
14:33:56.714	3.6656346	-0.19393626	8.729526	-0.009541715	-0.0059986967	-0.0061422503	3.8142543	-0.25939342	9.030755	Multitasking_Watch
14:33:56.735	3.7159145	-0.12929083	8.674458	-0.009541715	-0.0059986967	-0.0061422503	3.8142543	-0.25939342	9.030755	Multitasking_Watch
14:33:56.756	3.7159145	-0.12929083	8.674458	0.0026755899	-0.0059986967	0.003631594	3.8225923	-0.2605974	9.027195	Multitasking_Watch
14:33:56.779	3.7159145	-0.12929083	8.674458	0.0026755899	-0.0059986967	0.003631594	3.8225923	-0.2605974	9.027195	Multitasking_Watch
14:33:56.802	3.7159145	-0.12929083	8.674458	0.0026755899	-0.0059986967	0.003631594	3.8225923	-0.2605974	9.027195	Multitasking_Watch
14:33:56.824	3.7159145	-0.12929083	8.674458	0.0026755899	-0.0059986967	0.003631594	3.8225923	-0.2605974	9.027195	Multitasking_Watch
14:33:56.848	3.7159145	-0.12929083	8.674458	0.0026755899	-0.0059986967	0.003631594	3.8225923	-0.2605974	9.027195	Multitasking_Watch
14:33:56.870	3.7159145	-0.12929083	8.674458	0.0026755899	-0.0059986967	0.003631594	3.8225923	-0.2605974	9.027195	Multitasking_Watch
14:33:56.892	3.7159145	-0.12929083	8.674458	0.0026755899	-0.0059986967	0.003631594	3.8225923	-0.2605974	9.027195	Multitasking_Watch
14:33:56.914	3.7159145	-0.12929083	8.674458	0.0026755899	-0.0059986967	0.003631594	3.8225923	-0.2605974	9.027195	Multitasking_Watch
14:33:56.938	3.6895776	-0.29689008	8.79896	0.016114626	-0.0053878315	0.0017989981	3.8312538	-0.27146527	9.023202	Multitasking_Watch
14:33:56.960	3.6895776	-0.29689008	8.79896	0.016114626	-0.0053878315	0.0017989981	3.8312538	-0.27146527	9.023202	Multitasking_Watch
14:33:56.982	3.6895776	-0.29689008	8.79896	0.016114626	-0.0053878315	0.0017989981	3.8312538	-0.27146527	9.023202	Multitasking_Watch
14:33:57.009	3.6895776	-0.29689008	8.79896	0.016114626	-0.0053878315	0.0017989981	3.8312538	-0.27146527	9.023202	Multitasking_Watch
14:33:57.032	3.6895776	-0.29689008	8.79896	0.016114626	-0.0053878315	0.0017989981	3.8312538	-0.27146527	9.023202	Multitasking_Watch
14:33:57.054	3.6895776	-0.29689008	8.79896	0.016114626	-0.0053878315	0.0017989981	3.8312538	-0.27146527	9.023202	Multitasking_Watch
14:33:57.077	3.6895776	-0.29689008	8.79896	0.016114626	-0.0053878315	0.0017989981	3.8312538	-0.27146527	9.023202	Multitasking_Watch
14:33:57.100	3.7207031	-0.21069619	8.74868	-0.012596042	-0.012107349	-0.0049205194	3.859565	-0.27188	9.011116	Multitasking_Watch
[truncated: 3,336 more rows]
