# Supplementary material for: Real-time Smartphone Activity Classification Using Inertial Sensors—Recognition of Scrolling, Typing, and Watching Videos While Sitting or Walking
Source: Sensors (Basel). 2020 Jan 24;20(3):655. doi: 10.3390/s20030655 (PMC7038357; doi:10.3390/s20030655)
Supplement: Supplementary file 1 [file sensors-20-00655-s001.zip › sensors-668083-supplementary/5Hz_data/5166/2019_09_14_14_19_43_Multitasking_Read.csv]

time	accX	accY	accZ	rotX	rotY	rotZ	graX	graY	graZ	activity
14:39:36.572	-0.12210801	3.8380225	7.805336	0.141342	0.06669427	-0.014694364	-0.011836149	3.8308496	9.027449	Multitasking_Read
14:39:36.640	-0.12210801	3.8380225	7.805336	0.141342	0.06669427	-0.014694364	-0.011836149	3.8308496	9.027449	Multitasking_Read
14:39:36.661	-0.12210801	3.8380225	7.805336	0.141342	0.06669427	-0.014694364	-0.011836149	3.8308496	9.027449	Multitasking_Read
14:39:36.682	-0.12210801	3.8380225	7.805336	0.141342	0.06669427	-0.014694364	-0.011836149	3.8308496	9.027449	Multitasking_Read
14:39:36.702	-0.12210801	3.8380225	7.805336	0.141342	0.06669427	-0.014694364	-0.011836149	3.8308496	9.027449	Multitasking_Read
14:39:36.723	0.11971374	3.8571768	8.595447	-0.048026226	-0.11839791	-0.036074646	0.16088432	3.8538976	9.016205	Multitasking_Read
14:39:36.745	0.11971374	3.8571768	8.595447	-0.048026226	-0.11839791	-0.036074646	0.16088432	3.8538976	9.016205	Multitasking_Read
14:39:36.766	0.11971374	3.8571768	8.595447	-0.048026226	-0.11839791	-0.036074646	0.16088432	3.8538976	9.016205	Multitasking_Read
14:39:36.787	0.11971374	3.8571768	8.595447	-0.048026226	-0.11839791	-0.036074646	0.16088432	3.8538976	9.016205	Multitasking_Read
14:39:36.809	0.11971374	3.8571768	8.595447	-0.048026226	-0.11839791	-0.036074646	0.16088432	3.8538976	9.016205	Multitasking_Read
14:39:36.831	0.11971374	3.8571768	8.595447	-0.048026226	-0.11839791	-0.036074646	0.16088432	3.8538976	9.016205	Multitasking_Read
14:39:36.852	0.11971374	3.8571768	8.595447	-0.048026226	-0.11839791	-0.036074646	0.16088432	3.8538976	9.016205	Multitasking_Read
14:39:36.873	0.11971374	3.8571768	8.595447	-0.048026226	-0.11839791	-0.036074646	0.16088432	3.8538976	9.016205	Multitasking_Read
14:39:36.895	0.2753416	3.5770466	8.945011	-0.048026226	-0.11839791	-0.036074646	0.16088432	3.8538976	9.016205	Multitasking_Read
14:39:36.916	0.2753416	3.5770466	8.945011	-0.049858823	-0.033487633	-0.024468208	0.21440484	3.7502651	9.058692	Multitasking_Read
14:39:36.938	0.2753416	3.5770466	8.945011	-0.049858823	-0.033487633	-0.024468208	0.21440484	3.7502651	9.058692	Multitasking_Read
14:39:36.960	0.2753416	3.5770466	8.945011	-0.049858823	-0.033487633	-0.024468208	0.21440484	3.7502651	9.058692	Multitasking_Read
14:39:36.981	0.2753416	3.5770466	8.945011	-0.049858823	-0.033487633	-0.024468208	0.21440484	3.7502651	9.058692	Multitasking_Read
14:39:37.002	0.2753416	3.5770466	8.945011	-0.049858823	-0.033487633	-0.024468208	0.21440484	3.7502651	9.058692	Multitasking_Read
14:39:37.024	0.2753416	3.5770466	8.945011	-0.049858823	-0.033487633	-0.024468208	0.21440484	3.7502651	9.058692	Multitasking_Read
14:39:37.045	0.2753416	3.5770466	8.945011	-0.049858823	-0.033487633	-0.024468208	0.21440484	3.7502651	9.058692	Multitasking_Read
14:39:37.066	0.2753416	3.5770466	8.945011	-0.049858823	-0.033487633	-0.024468208	0.21440484	3.7502651	9.058692	Multitasking_Read
14:39:37.089	0.1699935	3.5650752	8.679246	-0.008319984	-0.037763692	-0.009196576	0.25470445	3.7366462	9.063275	Multitasking_Read
14:39:37.111	0.1699935	3.5650752	8.679246	-0.008319984	-0.037763692	-0.009196576	0.25470445	3.7366462	9.063275	Multitasking_Read
14:39:37.134	0.1699935	3.5650752	8.679246	-0.008319984	-0.037763692	-0.009196576	0.25470445	3.7366462	9.063275	Multitasking_Read
14:39:37.156	0.1699935	3.5650752	8.679246	-0.008319984	-0.037763692	-0.009196576	0.25470445	3.7366462	9.063275	Multitasking_Read
14:39:37.179	0.1699935	3.5650752	8.679246	-0.008319984	-0.037763692	-0.009196576	0.25470445	3.7366462	9.063275	Multitasking_Read
14:39:37.202	0.1699935	3.5650752	8.679246	-0.008319984	-0.037763692	-0.009196576	0.25470445	3.7366462	9.063275	Multitasking_Read
14:39:37.224	0.1699935	3.5650752	8.679246	-0.008319984	-0.037763692	-0.009196576	0.25470445	3.7366462	9.063275	Multitasking_Read
14:39:37.247	0.1699935	3.5650752	8.679246	-0.008319984	-0.037763692	-0.009196576	0.25470445	3.7366462	9.063275	Multitasking_Read
14:39:37.270	0.34477556	3.7135203	8.5331955	-0.040695842	0.031264085	0.061052926	0.31602928	3.7097144	9.072404	Multitasking_Read
14:39:37.293	0.34477556	3.7135203	8.5331955	-0.040695842	0.031264085	0.061052926	0.31602928	3.7097144	9.072404	Multitasking_Read
14:39:37.315	0.34477556	3.7135203	8.5331955	-0.040695842	0.031264085	0.061052926	0.31602928	3.7097144	9.072404	Multitasking_Read
14:39:37.338	0.34477556	3.7135203	8.5331955	-0.040695842	0.031264085	0.061052926	0.31602928	3.7097144	9.072404	Multitasking_Read
14:39:37.361	0.34477556	3.7135203	8.5331955	-0.040695842	0.031264085	0.061052926	0.31602928	3.7097144	9.072404	Multitasking_Read
14:39:37.384	0.34477556	3.7135203	8.5331955	-0.040695842	0.031264085	0.061052926	0.31602928	3.7097144	9.072404	Multitasking_Read
14:39:37.406	0.34477556	3.7135203	8.5331955	-0.040695842	0.031264085	0.061052926	0.31602928	3.7097144	9.072404	Multitasking_Read
14:39:37.429	0.34477556	3.7135203	8.5331955	-0.040695842	0.031264085	0.061052926	0.31602928	3.7097144	9.072404	Multitasking_Read
14:39:37.451	0.22266756	3.6512692	8.554744	0.07842288	0.039816197	0.06716158	0.28183576	3.7175572	9.07032	Multitasking_Read
14:39:37.474	0.22266756	3.6512692	8.554744	0.07842288	0.039816197	0.06716158	0.28183576	3.7175572	9.07032	Multitasking_Read
14:39:37.496	0.22266756	3.6512692	8.554744	0.07842288	0.039816197	0.06716158	0.28183576	3.7175572	9.07032	Multitasking_Read
14:39:37.519	0.22266756	3.6512692	8.554744	0.07842288	0.039816197	0.06716158	0.28183576	3.7175572	9.07032	Multitasking_Read
14:39:37.541	0.22266756	3.6512692	8.554744	0.07842288	0.039816197	0.06716158	0.28183576	3.7175572	9.07032	Multitasking_Read
14:39:37.564	0.22266756	3.6512692	8.554744	0.07842288	0.039816197	0.06716158	0.28183576	3.7175572	9.07032	Multitasking_Read
14:39:37.586	0.22266756	3.6512692	8.554744	0.07842288	0.039816197	0.06716158	0.28183576	3.7175572	9.07032	Multitasking_Read
14:39:37.609	0.22266756	3.6512692	8.554744	0.07842288	0.039816197	0.06716158	0.28183576	3.7175572	9.07032	Multitasking_Read
14:39:37.631	0.5889916	3.6991546	8.971348	-0.021148155	0.02515543	0.039672643	0.21859707	3.7015765	9.078596	Multitasking_Read
14:39:37.654	0.5889916	3.6991546	8.971348	-0.021148155	0.02515543	0.039672643	0.21859707	3.7015765	9.078596	Multitasking_Read
14:39:37.676	0.5889916	3.6991546	8.971348	-0.021148155	0.02515543	0.039672643	0.21859707	3.7015765	9.078596	Multitasking_Read
14:39:37.699	0.5889916	3.6991546	8.971348	-0.021148155	0.02515543	0.039672643	0.21859707	3.7015765	9.078596	Multitasking_Read
14:39:37.723	0.5889916	3.6991546	8.971348	-0.021148155	0.02515543	0.039672643	0.21859707	3.7015765	9.078596	Multitasking_Read
14:39:37.746	0.5889916	3.6991546	8.971348	-0.021148155	0.02515543	0.039672643	0.21859707	3.7015765	9.078596	Multitasking_Read
14:39:37.769	0.5889916	3.6991546	8.971348	-0.021148155	0.02515543	0.039672643	0.21859707	3.7015765	9.078596	Multitasking_Read
14:39:37.791	0.5889916	3.6991546	8.971348	-0.021148155	0.02515543	0.039672643	0.21859707	3.7015765	9.078596	Multitasking_Read
14:39:37.814	-0.12689656	3.727886	8.523619	0.09491625	-0.0047769663	-0.03485292	0.18818665	3.7856586	9.044541	Multitasking_Read
14:39:37.837	-0.12689656	3.727886	8.523619	0.09491625	-0.0047769663	-0.03485292	0.18818665	3.7856586	9.044541	Multitasking_Read
14:39:37.860	-0.12689656	3.727886	8.523619	0.09491625	-0.0047769663	-0.03485292	0.18818665	3.7856586	9.044541	Multitasking_Read
14:39:37.882	-0.12689656	3.727886	8.523619	0.09491625	-0.0047769663	-0.03485292	0.18818665	3.7856586	9.044541	Multitasking_Read
14:39:37.905	-0.12689656	3.727886	8.523619	0.09491625	-0.0047769663	-0.03485292	0.18818665	3.7856586	9.044541	Multitasking_Read
14:39:37.928	-0.12689656	3.727886	8.523619	0.09491625	-0.0047769663	-0.03485292	0.18818665	3.7856586	9.044541	Multitasking_Read
14:39:37.951	-0.12689656	3.727886	8.523619	0.09491625	-0.0047769663	-0.03485292	0.18818665	3.7856586	9.044541	Multitasking_Read
14:39:37.973	-0.12689656	3.727886	8.523619	0.09491625	-0.0047769663	-0.03485292	0.18818665	3.7856586	9.044541	Multitasking_Read
14:39:37.996	0.41181526	3.7135203	8.540379	-0.029700268	-0.050591856	0.1526827	0.17420238	3.8576417	9.014356	Multitasking_Read
14:39:38.021	0.41181526	3.7135203	8.540379	-0.029700268	-0.050591856	0.1526827	0.17420238	3.8576417	9.014356	Multitasking_Read
14:39:38.043	0.41181526	3.7135203	8.540379	-0.029700268	-0.050591856	0.1526827	0.17420238	3.8576417	9.014356	Multitasking_Read
14:39:38.066	0.41181526	3.7135203	8.540379	-0.029700268	-0.050591856	0.1526827	0.17420238	3.8576417	9.014356	Multitasking_Read
14:39:38.088	0.41181526	3.7135203	8.540379	-0.029700268	-0.050591856	0.1526827	0.17420238	3.8576417	9.014356	Multitasking_Read
14:39:38.110	0.41181526	3.7135203	8.540379	-0.029700268	-0.050591856	0.1526827	0.17420238	3.8576417	9.014356	Multitasking_Read
14:39:38.133	0.41181526	3.7135203	8.540379	-0.029700268	-0.050591856	0.1526827	0.17420238	3.8576417	9.014356	Multitasking_Read
14:39:38.156	0.41181526	3.7135203	8.540379	-0.029700268	-0.050591856	0.1526827	0.17420238	3.8576417	9.014356	Multitasking_Read
14:39:38.179	0.3519584	3.6871831	9.031204	-0.024813347	-0.006609562	-0.019581286	0.3392538	3.7822664	9.041556	Multitasking_Read
14:39:38.201	0.3519584	3.6871831	9.031204	-0.024813347	-0.006609562	-0.019581286	0.3392538	3.7822664	9.041556	Multitasking_Read
14:39:38.228	0.3519584	3.6871831	9.031204	-0.024813347	-0.006609562	-0.019581286	0.3392538	3.7822664	9.041556	Multitasking_Read
14:39:38.260	0.3519584	3.6871831	9.031204	-0.024813347	-0.006609562	-0.019581286	0.3392538	3.7822664	9.041556	Multitasking_Read
14:39:38.299	0.3519584	3.6871831	9.031204	-0.024813347	-0.006609562	-0.019581286	0.3392538	3.7822664	9.041556	Multitasking_Read
14:39:38.332	0.3519584	3.6871831	9.031204	-0.024813347	-0.006609562	-0.019581286	0.3392538	3.7822664	9.041556	Multitasking_Read
14:39:38.364	0.3423813	3.6081722	8.676852	0.01916895	0.01110553	0.012794573	0.3345008	3.8060672	9.031741	Multitasking_Read
14:39:38.398	0.3423813	3.6081722	8.676852	0.01916895	0.01110553	0.012794573	0.3345008	3.8060672	9.031741	Multitasking_Read
14:39:38.432	0.3423813	3.6081722	8.676852	0.01916895	0.01110553	0.012794573	0.3345008	3.8060672	9.031741	Multitasking_Read
14:39:38.465	0.3423813	3.6081722	8.676852	0.01916895	0.01110553	0.012794573	0.3345008	3.8060672	9.031741	Multitasking_Read
14:39:38.499	0.3423813	3.6081722	8.676852	0.01916895	0.01110553	0.012794573	0.3345008	3.8060672	9.031741	Multitasking_Read
14:39:38.520	0.29210153	3.7087317	8.837268	0.019779818	-0.012718214	0.020124957	0.3354332	3.8046029	9.032324	Multitasking_Read
14:39:38.542	0.29210153	3.7087317	8.837268	0.019779818	-0.012718214	0.020124957	0.3354332	3.8046029	9.032324	Multitasking_Read
14:39:38.565	0.29210153	3.7087317	8.837268	0.019779818	-0.012718214	0.020124957	0.3354332	3.8046029	9.032324	Multitasking_Read
14:39:38.587	0.29210153	3.7087317	8.837268	0.019779818	-0.012718214	0.020124957	0.3354332	3.8046029	9.032324	Multitasking_Read
14:39:38.611	0.29210153	3.7087317	8.837268	0.019779818	-0.012718214	0.020124957	0.3354332	3.8046029	9.032324	Multitasking_Read
14:39:38.634	0.29210153	3.7087317	8.837268	0.019779818	-0.012718214	0.020124957	0.3354332	3.8046029	9.032324	Multitasking_Read
14:39:38.656	0.29210153	3.7087317	8.837268	0.019779818	-0.012718214	0.020124957	0.3354332	3.8046029	9.032324	Multitasking_Read
14:39:38.679	0.29210153	3.7087317	8.837268	0.019779818	-0.012718214	0.020124957	0.3354332	3.8046029	9.032324	Multitasking_Read
14:39:38.701	0.38308397	3.7518287	8.803748	-0.009541715	0.016603317	0.0054641897	0.33390972	3.821508	9.02524	Multitasking_Read
14:39:38.725	0.38308397	3.7518287	8.803748	-0.009541715	0.016603317	0.0054641897	0.33390972	3.821508	9.02524	Multitasking_Read
14:39:38.748	0.38308397	3.7518287	8.803748	-0.009541715	0.016603317	0.0054641897	0.33390972	3.821508	9.02524	Multitasking_Read
14:39:38.771	0.38308397	3.7518287	8.803748	-0.009541715	0.016603317	0.0054641897	0.33390972	3.821508	9.02524	Multitasking_Read
14:39:38.793	0.38308397	3.7518287	8.803748	-0.009541715	0.016603317	0.0054641897	0.33390972	3.821508	9.02524	Multitasking_Read
14:39:38.814	0.38308397	3.7518287	8.803748	-0.009541715	0.016603317	0.0054641897	0.33390972	3.821508	9.02524	Multitasking_Read
14:39:38.836	0.38308397	3.7518287	8.803748	-0.009541715	0.016603317	0.0054641897	0.33390972	3.821508	9.02524	Multitasking_Read
14:39:38.859	0.38308397	3.7518287	8.803748	-0.009541715	0.016603317	0.0054641897	0.33390972	3.821508	9.02524	Multitasking_Read
14:39:38.882	0.23224466	3.7733772	8.734315	0.08636413	0.14916107	-0.003698789	0.21732435	3.8796682	9.003962	Multitasking_Read
14:39:38.904	0.23224466	3.7733772	8.734315	0.08636413	0.14916107	-0.003698789	0.21732435	3.8796682	9.003962	Multitasking_Read
14:39:38.926	0.23224466	3.7733772	8.734315	0.08636413	0.14916107	-0.003698789	0.21732435	3.8796682	9.003962	Multitasking_Read
14:39:38.949	0.23224466	3.7733772	8.734315	0.08636413	0.14916107	-0.003698789	0.21732435	3.8796682	9.003962	Multitasking_Read
14:39:38.972	0.23224466	3.7733772	8.734315	0.08636413	0.14916107	-0.003698789	0.21732435	3.8796682	9.003962	Multitasking_Read
14:39:38.995	0.23224466	3.7733772	8.734315	0.08636413	0.14916107	-0.003698789	0.21732435	3.8796682	9.003962	Multitasking_Read
14:39:39.017	0.23224466	3.7733772	8.734315	0.08636413	0.14916107	-0.003698789	0.21732435	3.8796682	9.003962	Multitasking_Read
14:39:39.039	0.23224466	3.7733772	8.734315	0.08636413	0.14916107	-0.003698789	0.21732435	3.8796682	9.003962	Multitasking_Read
14:39:39.061	-0.44054657	4.1253357	8.466156	0.141342	0.116174355	-0.036074646	-0.18117815	4.141525	8.887367	Multitasking_Read
14:39:39.084	-0.44054657	4.1253357	8.466156	0.141342	0.116174355	-0.036074646	-0.18117815	4.141525	8.887367	Multitasking_Read
14:39:39.107	-0.44054657	4.1253357	8.466156	0.141342	0.116174355	-0.036074646	-0.18117815	4.141525	8.887367	Multitasking_Read
14:39:39.129	-0.44054657	4.1253357	8.466156	0.141342	0.116174355	-0.036074646	-0.18117815	4.141525	8.887367	Multitasking_Read
14:39:39.152	-0.44054657	4.1253357	8.466156	0.141342	0.116174355	-0.036074646	-0.18117815	4.141525	8.887367	Multitasking_Read
14:39:39.176	-0.44054657	4.1253357	8.466156	0.141342	0.116174355	-0.036074646	-0.18117815	4.141525	8.887367	Multitasking_Read
14:39:39.198	-0.44054657	4.1253357	8.466156	0.141342	0.116174355	-0.036074646	-0.18117815	4.141525	8.887367	Multitasking_Read
14:39:39.221	-0.44054657	4.1253357	8.466156	0.141342	0.116174355	-0.036074646	-0.18117815	4.141525	8.887367	Multitasking_Read
14:39:39.244	-0.102953814	4.11097	8.449396	-0.043139305	-0.06403089	0.1001483	-0.16106483	4.202806	8.858941	Multitasking_Read
14:39:39.266	-0.102953814	4.11097	8.449396	-0.043139305	-0.06403089	0.1001483	-0.16106483	4.202806	8.858941	Multitasking_Read
14:39:39.289	-0.102953814	4.11097	8.449396	-0.043139305	-0.06403089	0.1001483	-0.16106483	4.202806	8.858941	Multitasking_Read
14:39:39.312	-0.102953814	4.11097	8.449396	-0.043139305	-0.06403089	0.1001483	-0.16106483	4.202806	8.858941	Multitasking_Read
14:39:39.334	-0.102953814	4.11097	8.449396	-0.043139305	-0.06403089	0.1001483	-0.16106483	4.202806	8.858941	Multitasking_Read
14:39:39.357	-0.102953814	4.11097	8.449396	-0.043139305	-0.06403089	0.1001483	-0.16106483	4.202806	8.858941	Multitasking_Read
14:39:39.380	-0.102953814	4.11097	8.449396	-0.043139305	-0.06403089	0.1001483	-0.16106483	4.202806	8.858941	Multitasking_Read
14:39:39.404	-0.102953814	4.11097	8.449396	-0.043139305	-0.06403089	0.1001483	-0.16106483	4.202806	8.858941	Multitasking_Read
14:39:39.427	0.06464542	3.9146392	8.612206	0.0032864548	-0.08480032	-3.359759e-05	0.0054269205	4.110228	8.9037285	Multitasking_Read
14:39:39.449	0.06464542	3.9146392	8.612206	0.0032864548	-0.08480032	-3.359759e-05	0.0054269205	4.110228	8.9037285	Multitasking_Read
14:39:39.471	0.06464542	3.9146392	8.612206	0.0032864548	-0.08480032	-3.359759e-05	0.0054269205	4.110228	8.9037285	Multitasking_Read
14:39:39.494	0.06464542	3.9146392	8.612206	0.0032864548	-0.08480032	-3.359759e-05	0.0054269205	4.110228	8.9037285	Multitasking_Read
14:39:39.517	0.06464542	3.9146392	8.612206	0.0032864548	-0.08480032	-3.359759e-05	0.0054269205	4.110228	8.9037285	Multitasking_Read
14:39:39.539	0.06464542	3.9146392	8.612206	0.0032864548	-0.08480032	-3.359759e-05	0.0054269205	4.110228	8.9037285	Multitasking_Read
14:39:39.562	0.06464542	3.9146392	8.612206	0.0032864548	-0.08480032	-3.359759e-05	0.0054269205	4.110228	8.9037285	Multitasking_Read
14:39:39.585	0.06464542	3.9146392	8.612206	0.0032864548	-0.08480032	-3.359759e-05	0.0054269205	4.110228	8.9037285	Multitasking_Read
14:39:39.607	-0.117319465	4.0151987	8.526012	0.005119051	-0.03898542	0.0439487	0.06351639	4.099657	8.908375	Multitasking_Read
14:39:39.631	-0.117319465	4.0151987	8.526012	0.005119051	-0.03898542	0.0439487	0.06351639	4.099657	8.908375	Multitasking_Read
14:39:39.653	-0.117319465	4.0151987	8.526012	0.005119051	-0.03898542	0.0439487	0.06351639	4.099657	8.908375	Multitasking_Read
14:39:39.675	-0.117319465	4.0151987	8.526012	0.005119051	-0.03898542	0.0439487	0.06351639	4.099657	8.908375	Multitasking_Read
14:39:39.698	-0.117319465	4.0151987	8.526012	0.005119051	-0.03898542	0.0439487	0.06351639	4.099657	8.908375	Multitasking_Read
14:39:39.720	-0.117319465	4.0151987	8.526012	0.005119051	-0.03898542	0.0439487	0.06351639	4.099657	8.908375	Multitasking_Read
14:39:39.744	-0.117319465	4.0151987	8.526012	0.005119051	-0.03898542	0.0439487	0.06351639	4.099657	8.908375	Multitasking_Read
14:39:39.767	-0.117319465	4.0151987	8.526012	0.005119051	-0.03898542	0.0439487	0.06351639	4.099657	8.908375	Multitasking_Read
14:39:39.789	-0.0023942748	3.8930907	8.662486	-0.018093828	-0.0481484	0.045781296	0.10287123	4.085139	8.914676	Multitasking_Read
14:39:39.811	-0.0023942748	3.8930907	8.662486	-0.018093828	-0.0481484	0.045781296	0.10287123	4.085139	8.914676	Multitasking_Read
14:39:39.834	-0.0023942748	3.8930907	8.662486	-0.018093828	-0.0481484	0.045781296	0.10287123	4.085139	8.914676	Multitasking_Read
14:39:39.856	-0.0023942748	3.8930907	8.662486	-0.018093828	-0.0481484	0.045781296	0.10287123	4.085139	8.914676	Multitasking_Read
14:39:39.879	-0.0023942748	3.8930907	8.662486	-0.018093828	-0.0481484	0.045781296	0.10287123	4.085139	8.914676	Multitasking_Read
14:39:39.901	-0.0023942748	3.8930907	8.662486	-0.018093828	-0.0481484	0.045781296	0.10287123	4.085139	8.914676	Multitasking_Read
14:39:39.924	-0.0023942748	3.8930907	8.662486	-0.018093828	-0.0481484	0.045781296	0.10287123	4.085139	8.914676	Multitasking_Read
14:39:39.947	-0.0023942748	3.8930907	8.662486	-0.018093828	-0.0481484	0.045781296	0.10287123	4.085139	8.914676	Multitasking_Read
14:39:39.970	0.19154198	3.869148	8.724737	-0.015650367	-0.02860071	0.032342263	0.1674133	4.0570035	8.9265375	Multitasking_Read
14:39:39.993	0.19154198	3.869148	8.724737	-0.015650367	-0.02860071	0.032342263	0.1674133	4.0570035	8.9265375	Multitasking_Read
14:39:40.015	0.19154198	3.869148	8.724737	-0.015650367	-0.02860071	0.032342263	0.1674133	4.0570035	8.9265375	Multitasking_Read
14:39:40.037	0.19154198	3.869148	8.724737	-0.015650367	-0.02860071	0.032342263	0.1674133	4.0570035	8.9265375	Multitasking_Read
14:39:40.060	0.19154198	3.869148	8.724737	-0.015650367	-0.02860071	0.032342263	0.1674133	4.0570035	8.9265375	Multitasking_Read
14:39:40.083	0.19154198	3.869148	8.724737	-0.015650367	-0.02860071	0.032342263	0.1674133	4.0570035	8.9265375	Multitasking_Read
14:39:40.106	0.19154198	3.869148	8.724737	-0.015650367	-0.02860071	0.032342263	0.1674133	4.0570035	8.9265375	Multitasking_Read
14:39:40.129	0.19154198	3.869148	8.724737	-0.015650367	-0.02860071	0.032342263	0.1674133	4.0570035	8.9265375	Multitasking_Read
14:39:40.152	0.21548474	3.955342	8.640938	-0.03825238	0.013548992	0.068383306	0.20234543	4.0359645	8.935346	Multitasking_Read
14:39:40.174	0.21548474	3.955342	8.640938	-0.03825238	0.013548992	0.068383306	0.20234543	4.0359645	8.935346	Multitasking_Read
14:39:40.198	0.21548474	3.955342	8.640938	-0.03825238	0.013548992	0.068383306	0.20234543	4.0359645	8.935346	Multitasking_Read
14:39:40.220	0.21548474	3.955342	8.640938	-0.03825238	0.013548992	0.068383306	0.20234543	4.0359645	8.935346	Multitasking_Read
14:39:40.243	0.21548474	3.955342	8.640938	-0.03825238	0.013548992	0.068383306	0.20234543	4.0359645	8.935346	Multitasking_Read
14:39:40.265	0.21548474	3.955342	8.640938	-0.03825238	0.013548992	0.068383306	0.20234543	4.0359645	8.935346	Multitasking_Read
14:39:40.287	0.21548474	3.955342	8.640938	-0.03825238	0.013548992	0.068383306	0.20234543	4.0359645	8.935346	Multitasking_Read
14:39:40.311	0.21548474	3.955342	8.640938	-0.03825238	0.013548992	0.068383306	0.20234543	4.0359645	8.935346	Multitasking_Read
14:39:40.333	0.22506183	3.9098508	8.640938	0.032607988	-0.0035552357	-0.03179859	0.25638238	3.9917755	8.953791	Multitasking_Read
14:39:40.356	0.22506183	3.9098508	8.640938	0.032607988	-0.0035552357	-0.03179859	0.25638238	3.9917755	8.953791	Multitasking_Read
14:39:40.379	0.22506183	3.9098508	8.640938	0.032607988	-0.0035552357	-0.03179859	0.25638238	3.9917755	8.953791	Multitasking_Read
14:39:40.401	0.22506183	3.9098508	8.640938	0.032607988	-0.0035552357	-0.03179859	0.25638238	3.9917755	8.953791	Multitasking_Read
14:39:40.425	0.22506183	3.9098508	8.640938	0.032607988	-0.0035552357	-0.03179859	0.25638238	3.9917755	8.953791	Multitasking_Read
14:39:40.447	0.22506183	3.9098508	8.640938	0.032607988	-0.0035552357	-0.03179859	0.25638238	3.9917755	8.953791	Multitasking_Read
14:39:40.470	0.22506183	3.9098508	8.640938	0.032607988	-0.0035552357	-0.03179859	0.25638238	3.9917755	8.953791	Multitasking_Read
14:39:40.493	0.22506183	3.9098508	8.640938	0.032607988	-0.0035552357	-0.03179859	0.25638238	3.9917755	8.953791	Multitasking_Read
14:39:40.516	0.2370332	3.8954852	8.578687	0.000842994	-0.0059986967	0.013405438	0.25922373	4.0005507	8.949791	Multitasking_Read
14:39:40.540	0.2370332	3.8954852	8.578687	0.000842994	-0.0059986967	0.013405438	0.25922373	4.0005507	8.949791	Multitasking_Read
14:39:40.563	0.2370332	3.8954852	8.578687	0.000842994	-0.0059986967	0.013405438	0.25922373	4.0005507	8.949791	Multitasking_Read
14:39:40.585	0.2370332	3.8954852	8.578687	0.000842994	-0.0059986967	0.013405438	0.25922373	4.0005507	8.949791	Multitasking_Read
14:39:40.607	0.2370332	3.8954852	8.578687	0.000842994	-0.0059986967	0.013405438	0.25922373	4.0005507	8.949791	Multitasking_Read
14:39:40.629	0.2370332	3.8954852	8.578687	0.000842994	-0.0059986967	0.013405438	0.25922373	4.0005507	8.949791	Multitasking_Read
14:39:40.652	0.2370332	3.8954852	8.578687	0.000842994	-0.0059986967	0.013405438	0.25922373	4.0005507	8.949791	Multitasking_Read
14:39:40.675	0.2370332	3.8954852	8.578687	0.000842994	-0.0059986967	0.013405438	0.25922373	4.0005507	8.949791	Multitasking_Read
14:39:40.700	0.21548474	3.8571768	8.751075	-0.015650367	0.003164282	0.025622744	0.25087246	3.9921947	8.953759	Multitasking_Read
14:39:40.722	0.21548474	3.8571768	8.751075	-0.015650367	0.003164282	0.025622744	0.25087246	3.9921947	8.953759	Multitasking_Read
14:39:40.745	0.21548474	3.8571768	8.751075	-0.015650367	0.003164282	0.025622744	0.25087246	3.9921947	8.953759	Multitasking_Read
14:39:40.769	0.21548474	3.8571768	8.751075	-0.015650367	0.003164282	0.025622744	0.25087246	3.9921947	8.953759	Multitasking_Read
14:39:40.792	0.21548474	3.8571768	8.751075	-0.015650367	0.003164282	0.025622744	0.25087246	3.9921947	8.953759	Multitasking_Read
14:39:40.814	0.21548474	3.8571768	8.751075	-0.015650367	0.003164282	0.025622744	0.25087246	3.9921947	8.953759	Multitasking_Read
14:39:40.836	0.21548474	3.8571768	8.751075	-0.015650367	0.003164282	0.025622744	0.25087246	3.9921947	8.953759	Multitasking_Read
14:39:40.858	0.13886794	3.9409764	8.650515	-0.0034330627	-0.05425705	-0.006753115	0.25604123	3.974197	8.9616165	Multitasking_Read
14:39:40.880	0.13886794	3.9409764	8.650515	-0.0034330627	-0.05425705	-0.006753115	0.25604123	3.974197	8.9616165	Multitasking_Read
14:39:40.902	0.13886794	3.9409764	8.650515	-0.0034330627	-0.05425705	-0.006753115	0.25604123	3.974197	8.9616165	Multitasking_Read
14:39:40.925	0.13886794	3.9409764	8.650515	-0.0034330627	-0.05425705	-0.006753115	0.25604123	3.974197	8.9616165	Multitasking_Read
14:39:40.948	0.13886794	3.9409764	8.650515	-0.0034330627	-0.05425705	-0.006753115	0.25604123	3.974197	8.9616165	Multitasking_Read
14:39:40.970	0.13886794	3.9409764	8.650515	-0.0034330627	-0.05425705	-0.006753115	0.25604123	3.974197	8.9616165	Multitasking_Read
14:39:40.993	0.13886794	3.9409764	8.650515	-0.0034330627	-0.05425705	-0.006753115	0.25604123	3.974197	8.9616165	Multitasking_Read
14:39:41.015	0.13886794	3.9409764	8.650515	-0.0034330627	-0.05425705	-0.006753115	0.25604123	3.974197	8.9616165	Multitasking_Read
14:39:41.037	0.4644893	3.7422516	8.7534685	-0.006487389	0.007440339	0.010961977	0.24872269	3.9752314	8.961364	Multitasking_Read
14:39:41.059	0.4644893	3.7422516	8.7534685	-0.006487389	0.007440339	0.010961977	0.24872269	3.9752314	8.961364	Multitasking_Read
14:39:41.082	0.4644893	3.7422516	8.7534685	-0.006487389	0.007440339	0.010961977	0.24872269	3.9752314	8.961364	Multitasking_Read
14:39:41.106	0.4644893	3.7422516	8.7534685	-0.006487389	0.007440339	0.010961977	0.24872269	3.9752314	8.961364	Multitasking_Read
14:39:41.129	0.4644893	3.7422516	8.7534685	-0.006487389	0.007440339	0.010961977	0.24872269	3.9752314	8.961364	Multitasking_Read
14:39:41.151	0.4644893	3.7422516	8.7534685	-0.006487389	0.007440339	0.010961977	0.24872269	3.9752314	8.961364	Multitasking_Read
14:39:41.174	0.4644893	3.7422516	8.7534685	-0.006487389	0.007440339	0.010961977	0.24872269	3.9752314	8.961364	Multitasking_Read
14:39:41.196	0.4644893	3.7422516	8.7534685	-0.006487389	0.007440339	0.010961977	0.24872269	3.9752314	8.961364	Multitasking_Read
14:39:41.219	0.22266756	4.0128045	8.353624	0.031386256	-0.013329079	-0.0018661933	0.25580224	3.9793684	8.959328	Multitasking_Read
14:39:41.241	0.22266756	4.0128045	8.353624	0.031386256	-0.013329079	-0.0018661933	0.25580224	3.9793684	8.959328	Multitasking_Read
14:39:41.263	0.22266756	4.0128045	8.353624	0.031386256	-0.013329079	-0.0018661933	0.25580224	3.9793684	8.959328	Multitasking_Read
14:39:41.286	0.22266756	4.0128045	8.353624	0.031386256	-0.013329079	-0.0018661933	0.25580224	3.9793684	8.959328	Multitasking_Read
14:39:41.309	0.22266756	4.0128045	8.353624	0.031386256	-0.013329079	-0.0018661933	0.25580224	3.9793684	8.959328	Multitasking_Read
14:39:41.332	0.22266756	4.0128045	8.353624	0.031386256	-0.013329079	-0.0018661933	0.25580224	3.9793684	8.959328	Multitasking_Read
14:39:41.355	0.22266756	4.0128045	8.353624	0.031386256	-0.013329079	-0.0018661933	0.25580224	3.9793684	8.959328	Multitasking_Read
14:39:41.377	0.22266756	4.0128045	8.353624	0.031386256	-0.013329079	-0.0018661933	0.25580224	3.9793684	8.959328	Multitasking_Read
14:39:41.399	0.29928434	3.869148	8.605023	-0.01931556	-0.035931095	0.015238034	0.2673575	3.9724376	8.962067	Multitasking_Read
14:39:41.421	0.29928434	3.869148	8.605023	-0.01931556	-0.035931095	0.015238034	0.2673575	3.9724376	8.962067	Multitasking_Read
14:39:41.443	0.29928434	3.869148	8.605023	-0.01931556	-0.035931095	0.015238034	0.2673575	3.9724376	8.962067	Multitasking_Read
14:39:41.466	0.29928434	3.869148	8.605023	-0.01931556	-0.035931095	0.015238034	0.2673575	3.9724376	8.962067	Multitasking_Read
14:39:41.488	0.29928434	3.869148	8.605023	-0.01931556	-0.035931095	0.015238034	0.2673575	3.9724376	8.962067	Multitasking_Read
14:39:41.510	0.29928434	3.869148	8.605023	-0.01931556	-0.035931095	0.015238034	0.2673575	3.9724376	8.962067	Multitasking_Read
14:39:41.533	0.29928434	3.869148	8.605023	-0.01931556	-0.035931095	0.015238034	0.2673575	3.9724376	8.962067	Multitasking_Read
14:39:41.555	0.29928434	3.869148	8.605023	-0.01931556	-0.035931095	0.015238034	0.2673575	3.9724376	8.962067	Multitasking_Read
14:39:41.577	0.3519584	3.806897	8.664881	-0.001600467	0.008051204	0.025011877	0.2857012	3.9609847	8.966567	Multitasking_Read
14:39:41.599	0.3519584	3.806897	8.664881	-0.001600467	0.008051204	0.025011877	0.2857012	3.9609847	8.966567	Multitasking_Read
14:39:41.621	0.3519584	3.806897	8.664881	-0.001600467	0.008051204	0.025011877	0.2857012	3.9609847	8.966567	Multitasking_Read
14:39:41.644	0.3519584	3.806897	8.664881	-0.001600467	0.008051204	0.025011877	0.2857012	3.9609847	8.966567	Multitasking_Read
14:39:41.667	0.3519584	3.806897	8.664881	-0.001600467	0.008051204	0.025011877	0.2857012	3.9609847	8.966567	Multitasking_Read
14:39:41.690	0.3519584	3.806897	8.664881	-0.001600467	0.008051204	0.025011877	0.2857012	3.9609847	8.966567	Multitasking_Read
14:39:41.713	0.3519584	3.806897	8.664881	-0.001600467	0.008051204	0.025011877	0.2857012	3.9609847	8.966567	Multitasking_Read
14:39:41.735	0.3519584	3.806897	8.664881	-0.001600467	0.008051204	0.025011877	0.2857012	3.9609847	8.966567	Multitasking_Read
14:39:41.756	0.08619389	3.9313993	8.717555	0.031386256	-0.007831292	-0.018359555	0.2942418	3.9526017	8.969991	Multitasking_Read
14:39:41.780	0.08619389	3.9313993	8.717555	0.031386256	-0.007831292	-0.018359555	0.2942418	3.9526017	8.969991	Multitasking_Read
14:39:41.802	0.08619389	3.9313993	8.717555	0.031386256	-0.007831292	-0.018359555	0.2942418	3.9526017	8.969991	Multitasking_Read
14:39:41.825	0.08619389	3.9313993	8.717555	0.031386256	-0.007831292	-0.018359555	0.2942418	3.9526017	8.969991	Multitasking_Read
14:39:41.848	0.08619389	3.9313993	8.717555	0.031386256	-0.007831292	-0.018359555	0.2942418	3.9526017	8.969991	Multitasking_Read
14:39:41.870	0.08619389	3.9313993	8.717555	0.031386256	-0.007831292	-0.018359555	0.2942418	3.9526017	8.969991	Multitasking_Read
14:39:41.892	0.08619389	3.9313993	8.717555	0.031386256	-0.007831292	-0.018359555	0.2942418	3.9526017	8.969991	Multitasking_Read
14:39:41.913	0.08619389	3.9313993	8.717555	0.031386256	-0.007831292	-0.018359555	0.2942418	3.9526017	8.969991	Multitasking_Read
14:39:41.934	0.31365	3.840417	8.605023	0.031386256	-0.007831292	-0.018359555	0.2942418	3.9526017	8.969991	Multitasking_Read
14:39:41.955	0.31365	3.840417	8.605023	-0.0028221975	-0.002333505	0.0017989981	0.31272763	3.9604285	8.965913	Multitasking_Read
14:39:41.976	0.31365	3.840417	8.605023	-0.0028221975	-0.002333505	0.0017989981	0.31272763	3.9604285	8.965913	Multitasking_Read
14:39:42.000	0.31365	3.840417	8.605023	-0.0028221975	-0.002333505	0.0017989981	0.31272763	3.9604285	8.965913	Multitasking_Read
14:39:42.023	0.31365	3.840417	8.605023	-0.0028221975	-0.002333505	0.0017989981	0.31272763	3.9604285	8.965913	Multitasking_Read
14:39:42.046	0.31365	3.840417	8.605023	-0.0028221975	-0.002333505	0.0017989981	0.31272763	3.9604285	8.965913	Multitasking_Read
14:39:42.067	0.31365	3.840417	8.605023	-0.0028221975	-0.002333505	0.0017989981	0.31272763	3.9604285	8.965913	Multitasking_Read
14:39:42.088	0.31365	3.840417	8.605023	-0.0028221975	-0.002333505	0.0017989981	0.31272763	3.9604285	8.965913	Multitasking_Read
14:39:42.110	0.31365	3.840417	8.605023	-0.0028221975	-0.002333505	0.0017989981	0.31272763	3.9604285	8.965913	Multitasking_Read
14:39:42.133	0.31604427	3.859571	8.605023	0.044214427	0.07402465	0.014627169	0.35715973	3.9257956	8.979473	Multitasking_Read
14:39:42.156	0.31604427	3.859571	8.605023	0.044214427	0.07402465	0.014627169	0.35715973	3.9257956	8.979473	Multitasking_Read
14:39:42.179	0.31604427	3.859571	8.605023	0.044214427	0.07402465	0.014627169	0.35715973	3.9257956	8.979473	Multitasking_Read
14:39:42.202	0.31604427	3.859571	8.605023	0.044214427	0.07402465	0.014627169	0.35715973	3.9257956	8.979473	Multitasking_Read
14:39:42.226	0.31604427	3.859571	8.605023	0.044214427	0.07402465	0.014627169	0.35715973	3.9257956	8.979473	Multitasking_Read
14:39:42.249	0.31604427	3.859571	8.605023	0.044214427	0.07402465	0.014627169	0.35715973	3.9257956	8.979473	Multitasking_Read
14:39:42.272	0.31604427	3.859571	8.605023	0.044214427	0.07402465	0.014627169	0.35715973	3.9257956	8.979473	Multitasking_Read
14:39:42.294	0.31604427	3.859571	8.605023	0.044214427	0.07402465	0.014627169	0.35715973	3.9257956	8.979473	Multitasking_Read
14:39:42.318	0.4285752	3.7661943	8.681641	-0.037641518	-0.027989846	-0.0061422503	0.42087534	3.8801403	8.996541	Multitasking_Read
14:39:42.341	0.4285752	3.7661943	8.681641	-0.037641518	-0.027989846	-0.0061422503	0.42087534	3.8801403	8.996541	Multitasking_Read
14:39:42.364	0.4285752	3.7661943	8.681641	-0.037641518	-0.027989846	-0.0061422503	0.42087534	3.8801403	8.996541	Multitasking_Read
14:39:42.388	0.4285752	3.7661943	8.681641	-0.037641518	-0.027989846	-0.0061422503	0.42087534	3.8801403	8.996541	Multitasking_Read
14:39:42.411	0.4285752	3.7661943	8.681641	-0.037641518	-0.027989846	-0.0061422503	0.42087534	3.8801403	8.996541	Multitasking_Read
14:39:42.434	0.4285752	3.7661943	8.681641	-0.037641518	-0.027989846	-0.0061422503	0.42087534	3.8801403	8.996541	Multitasking_Read
14:39:42.457	0.4285752	3.7661943	8.681641	-0.037641518	-0.027989846	-0.0061422503	0.42087534	3.8801403	8.996541	Multitasking_Read
14:39:42.479	0.44294083	3.7614057	8.710372	-0.036419783	-0.0035552357	0.049446486	0.44285455	3.8589406	9.004601	Multitasking_Read
14:39:42.501	0.44294083	3.7614057	8.710372	-0.036419783	-0.0035552357	0.049446486	0.44285455	3.8589406	9.004601	Multitasking_Read
14:39:42.525	0.44294083	3.7614057	8.710372	-0.036419783	-0.0035552357	0.049446486	0.44285455	3.8589406	9.004601	Multitasking_Read
14:39:42.548	0.44294083	3.7614057	8.710372	-0.036419783	-0.0035552357	0.049446486	0.44285455	3.8589406	9.004601	Multitasking_Read
14:39:42.571	0.44294083	3.7614057	8.710372	-0.036419783	-0.0035552357	0.049446486	0.44285455	3.8589406	9.004601	Multitasking_Read
14:39:42.594	0.44294083	3.7614057	8.710372	-0.036419783	-0.0035552357	0.049446486	0.44285455	3.8589406	9.004601	Multitasking_Read
14:39:42.618	0.44294083	3.7614057	8.710372	-0.036419783	-0.0035552357	0.049446486	0.44285455	3.8589406	9.004601	Multitasking_Read
14:39:42.640	0.44294083	3.7614057	8.710372	-0.036419783	-0.0035552357	0.049446486	0.44285455	3.8589406	9.004601	Multitasking_Read
14:39:42.661	0.339987	3.6895776	8.786988	-0.026645944	0.02637716	0.065328985	0.4928403	3.8290498	9.014757	Multitasking_Read
14:39:42.683	0.339987	3.6895776	8.786988	-0.026645944	0.02637716	0.065328985	0.4928403	3.8290498	9.014757	Multitasking_Read
14:39:42.705	0.339987	3.6895776	8.786988	-0.026645944	0.02637716	0.065328985	0.4928403	3.8290498	9.014757	Multitasking_Read
14:39:42.727	0.339987	3.6895776	8.786988	-0.026645944	0.02637716	0.065328985	0.4928403	3.8290498	9.014757	Multitasking_Read
14:39:42.751	0.339987	3.6895776	8.786988	-0.026645944	0.02637716	0.065328985	0.4928403	3.8290498	9.014757	Multitasking_Read
14:39:42.774	0.339987	3.6895776	8.786988	-0.026645944	0.02637716	0.065328985	0.4928403	3.8290498	9.014757	Multitasking_Read
14:39:42.797	0.339987	3.6895776	8.786988	-0.026645944	0.02637716	0.065328985	0.4928403	3.8290498	9.014757	Multitasking_Read
14:39:42.820	0.339987	3.6895776	8.786988	-0.026645944	0.02637716	0.065328985	0.4928403	3.8290498	9.014757	Multitasking_Read
14:39:42.843	0.45730647	3.694366	8.822903	-0.0034330627	0.02882062	0.039061777	0.48804626	3.8348348	9.012558	Multitasking_Read
14:39:42.866	0.45730647	3.694366	8.822903	-0.0034330627	0.02882062	0.039061777	0.48804626	3.8348348	9.012558	Multitasking_Read
14:39:42.890	0.45730647	3.694366	8.822903	-0.0034330627	0.02882062	0.039061777	0.48804626	3.8348348	9.012558	Multitasking_Read
14:39:42.913	0.45730647	3.694366	8.822903	-0.0034330627	0.02882062	0.039061777	0.48804626	3.8348348	9.012558	Multitasking_Read
14:39:42.935	0.45730647	3.694366	8.822903	-0.0034330627	0.02882062	0.039061777	0.48804626	3.8348348	9.012558	Multitasking_Read
14:39:42.957	0.45730647	3.694366	8.822903	-0.0034330627	0.02882062	0.039061777	0.48804626	3.8348348	9.012558	Multitasking_Read
14:39:42.980	0.45730647	3.694366	8.822903	-0.0034330627	0.02882062	0.039061777	0.48804626	3.8348348	9.012558	Multitasking_Read
14:39:43.003	0.45730647	3.694366	8.822903	-0.0034330627	0.02882062	0.039061777	0.48804626	3.8348348	9.012558	Multitasking_Read
14:39:43.029	0.5147691	3.7015488	8.763046	0.008784243	0.01110553	0.016459765	0.487253	3.831875	9.01386	Multitasking_Read
14:39:43.052	0.5147691	3.7015488	8.763046	0.008784243	0.01110553	0.016459765	0.487253	3.831875	9.01386	Multitasking_Read
14:39:43.075	0.5147691	3.7015488	8.763046	0.008784243	0.01110553	0.016459765	0.487253	3.831875	9.01386	Multitasking_Read
14:39:43.098	0.5147691	3.7015488	8.763046	0.008784243	0.01110553	0.016459765	0.487253	3.831875	9.01386	Multitasking_Read
14:39:43.121	0.5147691	3.7015488	8.763046	0.008784243	0.01110553	0.016459765	0.487253	3.831875	9.01386	Multitasking_Read
14:39:43.144	0.5147691	3.7015488	8.763046	0.008784243	0.01110553	0.016459765	0.487253	3.831875	9.01386	Multitasking_Read
14:39:43.166	0.5147691	3.7015488	8.763046	0.008784243	0.01110553	0.016459765	0.487253	3.831875	9.01386	Multitasking_Read
14:39:43.189	0.5147691	3.7015488	8.763046	0.008784243	0.01110553	0.016459765	0.487253	3.831875	9.01386	Multitasking_Read
14:39:43.212	0.5506832	3.6488748	8.892337	-0.011985176	0.022101104	0.018903226	0.49342132	3.8267014	9.015723	Multitasking_Read
14:39:43.235	0.5506832	3.6488748	8.892337	-0.011985176	0.022101104	0.018903226	0.49342132	3.8267014	9.015723	Multitasking_Read
14:39:43.259	0.5506832	3.6488748	8.892337	-0.011985176	0.022101104	0.018903226	0.49342132	3.8267014	9.015723	Multitasking_Read
14:39:43.281	0.5506832	3.6488748	8.892337	-0.011985176	0.022101104	0.018903226	0.49342132	3.8267014	9.015723	Multitasking_Read
14:39:43.304	0.5506832	3.6488748	8.892337	-0.011985176	0.022101104	0.018903226	0.49342132	3.8267014	9.015723	Multitasking_Read
14:39:43.327	0.5506832	3.6488748	8.892337	-0.011985176	0.022101104	0.018903226	0.49342132	3.8267014	9.015723	Multitasking_Read
14:39:43.349	0.5506832	3.6488748	8.892337	-0.011985176	0.022101104	0.018903226	0.49342132	3.8267014	9.015723	Multitasking_Read
14:39:43.372	0.5506832	3.6488748	8.892337	-0.011985176	0.022101104	0.018903226	0.49342132	3.8267014	9.015723	Multitasking_Read
14:39:43.396	0.25858167	3.8452053	8.755863	-0.0034330627	-0.017605137	0.017070629	0.4901733	3.818368	9.019432	Multitasking_Read
14:39:43.419	0.25858167	3.8452053	8.755863	-0.0034330627	-0.017605137	0.017070629	0.4901733	3.818368	9.019432	Multitasking_Read
14:39:43.442	0.25858167	3.8452053	8.755863	-0.0034330627	-0.017605137	0.017070629	0.4901733	3.818368	9.019432	Multitasking_Read
14:39:43.465	0.25858167	3.8452053	8.755863	-0.0034330627	-0.017605137	0.017070629	0.4901733	3.818368	9.019432	Multitasking_Read
14:39:43.489	0.25858167	3.8452053	8.755863	-0.0034330627	-0.017605137	0.017070629	0.4901733	3.818368	9.019432	Multitasking_Read
14:39:43.511	0.25858167	3.8452053	8.755863	-0.0034330627	-0.017605137	0.017070629	0.4901733	3.818368	9.019432	Multitasking_Read
14:39:43.533	0.25858167	3.8452053	8.755863	-0.0034330627	-0.017605137	0.017070629	0.4901733	3.818368	9.019432	Multitasking_Read
14:39:43.556	0.25858167	3.8452053	8.755863	-0.0034330627	-0.017605137	0.017070629	0.4901733	3.818368	9.019432	Multitasking_Read
14:39:43.579	0.48124924	3.6009893	8.930645	0.011227703	-0.018826867	-0.022635613	0.49784395	3.8235493	9.016817	Multitasking_Read
14:39:43.606	0.48124924	3.6009893	8.930645	0.011227703	-0.018826867	-0.022635613	0.49784395	3.8235493	9.016817	Multitasking_Read
14:39:43.628	0.48124924	3.6009893	8.930645	0.011227703	-0.018826867	-0.022635613	0.49784395	3.8235493	9.016817	Multitasking_Read
14:39:43.651	0.48124924	3.6009893	8.930645	0.011227703	-0.018826867	-0.022635613	0.49784395	3.8235493	9.016817	Multitasking_Read
14:39:43.674	0.48124924	3.6009893	8.930645	0.011227703	-0.018826867	-0.022635613	0.49784395	3.8235493	9.016817	Multitasking_Read
14:39:43.697	0.48124924	3.6009893	8.930645	0.011227703	-0.018826867	-0.022635613	0.49784395	3.8235493	9.016817	Multitasking_Read
14:39:43.721	0.48124924	3.6009893	8.930645	0.011227703	-0.018826867	-0.022635613	0.49784395	3.8235493	9.016817	Multitasking_Read
14:39:43.744	0.6368771	3.6273263	8.729526	-0.0040439283	0.003164282	0.04517043	0.5057191	3.826477	9.015136	Multitasking_Read
14:39:43.766	0.6368771	3.6273263	8.729526	-0.0040439283	0.003164282	0.04517043	0.5057191	3.826477	9.015136	Multitasking_Read
14:39:43.789	0.6368771	3.6273263	8.729526	-0.0040439283	0.003164282	0.04517043	0.5057191	3.826477	9.015136	Multitasking_Read
14:39:43.812	0.6368771	3.6273263	8.729526	-0.0040439283	0.003164282	0.04517043	0.5057191	3.826477	9.015136	Multitasking_Read
14:39:43.836	0.6368771	3.6273263	8.729526	-0.0040439283	0.003164282	0.04517043	0.5057191	3.826477	9.015136	Multitasking_Read
14:39:43.859	0.6368771	3.6273263	8.729526	-0.0040439283	0.003164282	0.04517043	0.5057191	3.826477	9.015136	Multitasking_Read
14:39:43.881	0.6368771	3.6273263	8.729526	-0.0040439283	0.003164282	0.04517043	0.5057191	3.826477	9.015136	Multitasking_Read
14:39:43.903	0.6368771	3.6273263	8.729526	-0.0040439283	0.003164282	0.04517043	0.5057191	3.826477	9.015136	Multitasking_Read
14:39:43.925	0.505192	3.6991546	8.789383	-0.011985176	0.005607743	0.03478572	0.50998193	3.829161	9.013757	Multitasking_Read
14:39:43.949	0.505192	3.6991546	8.789383	-0.011985176	0.005607743	0.03478572	0.50998193	3.829161	9.013757	Multitasking_Read
14:39:43.972	0.505192	3.6991546	8.789383	-0.011985176	0.005607743	0.03478572	0.50998193	3.829161	9.013757	Multitasking_Read
14:39:43.995	0.505192	3.6991546	8.789383	-0.011985176	0.005607743	0.03478572	0.50998193	3.829161	9.013757	Multitasking_Read
14:39:44.019	0.505192	3.6991546	8.789383	-0.011985176	0.005607743	0.03478572	0.50998193	3.829161	9.013757	Multitasking_Read
14:39:44.042	0.505192	3.6991546	8.789383	-0.011985176	0.005607743	0.03478572	0.50998193	3.829161	9.013757	Multitasking_Read
14:39:44.066	0.505192	3.6991546	8.789383	-0.011985176	0.005607743	0.03478572	0.50998193	3.829161	9.013757	Multitasking_Read
14:39:44.088	0.505192	3.6991546	8.789383	-0.011985176	0.005607743	0.03478572	0.50998193	3.829161	9.013757	Multitasking_Read
14:39:44.110	0.22745611	3.8380225	8.779806	0.005729916	-0.02737898	-0.020803018	0.52211285	3.8181014	9.017752	Multitasking_Read
14:39:44.132	0.22745611	3.8380225	8.779806	0.005729916	-0.02737898	-0.020803018	0.52211285	3.8181014	9.017752	Multitasking_Read
14:39:44.155	0.22745611	3.8380225	8.779806	0.005729916	-0.02737898	-0.020803018	0.52211285	3.8181014	9.017752	Multitasking_Read
14:39:44.179	0.22745611	3.8380225	8.779806	0.005729916	-0.02737898	-0.020803018	0.52211285	3.8181014	9.017752	Multitasking_Read
14:39:44.202	0.22745611	3.8380225	8.779806	0.005729916	-0.02737898	-0.020803018	0.52211285	3.8181014	9.017752	Multitasking_Read
14:39:44.225	0.22745611	3.8380225	8.779806	0.005729916	-0.02737898	-0.020803018	0.52211285	3.8181014	9.017752	Multitasking_Read
14:39:44.248	0.22745611	3.8380225	8.779806	0.005729916	-0.02737898	-0.020803018	0.52211285	3.8181014	9.017752	Multitasking_Read
14:39:44.271	0.22745611	3.8380225	8.779806	0.005729916	-0.02737898	-0.020803018	0.52211285	3.8181014	9.017752	Multitasking_Read
14:39:44.294	0.46927786	3.7087317	8.820508	0.024055874	0.0098838	0.010351111	0.531147	3.8237278	9.01484	Multitasking_Read
14:39:44.316	0.46927786	3.7087317	8.820508	0.024055874	0.0098838	0.010351111	0.531147	3.8237278	9.01484	Multitasking_Read
14:39:44.337	0.46927786	3.7087317	8.820508	0.024055874	0.0098838	0.010351111	0.531147	3.8237278	9.01484	Multitasking_Read
14:39:44.359	0.46927786	3.7087317	8.820508	0.024055874	0.0098838	0.010351111	0.531147	3.8237278	9.01484	Multitasking_Read
14:39:44.381	0.46927786	3.7087317	8.820508	0.024055874	0.0098838	0.010351111	0.531147	3.8237278	9.01484	Multitasking_Read
14:39:44.405	0.46927786	3.7087317	8.820508	0.024055874	0.0098838	0.010351111	0.531147	3.8237278	9.01484	Multitasking_Read
14:39:44.428	0.46927786	3.7087317	8.820508	0.024055874	0.0098838	0.010351111	0.531147	3.8237278	9.01484	Multitasking_Read
14:39:44.451	0.46927786	3.7087317	8.820508	0.024055874	0.0098838	0.010351111	0.531147	3.8237278	9.01484	Multitasking_Read
14:39:44.473	0.5698374	3.694366	8.882759	0.010005973	0.010494665	0.0158489	0.5409623	3.8337724	9.00999	Multitasking_Read
14:39:44.495	0.5698374	3.694366	8.882759	0.010005973	0.010494665	0.0158489	0.5409623	3.8337724	9.00999	Multitasking_Read
14:39:44.519	0.5698374	3.694366	8.882759	0.010005973	0.010494665	0.0158489	0.5409623	3.8337724	9.00999	Multitasking_Read
14:39:44.542	0.5698374	3.694366	8.882759	0.010005973	0.010494665	0.0158489	0.5409623	3.8337724	9.00999	Multitasking_Read
14:39:44.565	0.5698374	3.694366	8.882759	0.010005973	0.010494665	0.0158489	0.5409623	3.8337724	9.00999	Multitasking_Read
14:39:44.588	0.5698374	3.694366	8.882759	0.010005973	0.010494665	0.0158489	0.5409623	3.8337724	9.00999	Multitasking_Read
14:39:44.611	0.5698374	3.694366	8.882759	0.010005973	0.010494665	0.0158489	0.5409623	3.8337724	9.00999	Multitasking_Read
14:39:44.633	0.5698374	3.694366	8.882759	0.010005973	0.010494665	0.0158489	0.5409623	3.8337724	9.00999	Multitasking_Read
14:39:44.658	0.22027329	3.7159145	8.861211	-0.025424212	0.0520335	0.0024098635	0.51828957	3.846379	9.005949	Multitasking_Read
14:39:44.681	0.22027329	3.7159145	8.861211	-0.025424212	0.0520335	0.0024098635	0.51828957	3.846379	9.005949	Multitasking_Read
14:39:44.704	0.22027329	3.7159145	8.861211	-0.025424212	0.0520335	0.0024098635	0.51828957	3.846379	9.005949	Multitasking_Read
14:39:44.727	0.22027329	3.7159145	8.861211	-0.025424212	0.0520335	0.0024098635	0.51828957	3.846379	9.005949	Multitasking_Read
14:39:44.751	0.22027329	3.7159145	8.861211	-0.025424212	0.0520335	0.0024098635	0.51828957	3.846379	9.005949	Multitasking_Read
14:39:44.774	0.22027329	3.7159145	8.861211	-0.025424212	0.0520335	0.0024098635	0.51828957	3.846379	9.005949	Multitasking_Read
14:39:44.797	0.22027329	3.7159145	8.861211	-0.025424212	0.0520335	0.0024098635	0.51828957	3.846379	9.005949	Multitasking_Read
14:39:44.820	0.96489275	3.668029	8.509253	0.039327502	-0.059143975	0.03600745	0.5159329	3.8268747	9.014389	Multitasking_Read
14:39:44.842	0.96489275	3.668029	8.509253	0.039327502	-0.059143975	0.03600745	0.5159329	3.8268747	9.014389	Multitasking_Read
14:39:44.866	0.96489275	3.668029	8.509253	0.039327502	-0.059143975	0.03600745	0.5159329	3.8268747	9.014389	Multitasking_Read
14:39:44.888	0.96489275	3.668029	8.509253	0.039327502	-0.059143975	0.03600745	0.5159329	3.8268747	9.014389	Multitasking_Read
14:39:44.910	0.96489275	3.668029	8.509253	0.039327502	-0.059143975	0.03600745	0.5159329	3.8268747	9.014389	Multitasking_Read
14:39:44.932	0.96489275	3.668029	8.509253	0.039327502	-0.059143975	0.03600745	0.5159329	3.8268747	9.014389	Multitasking_Read
14:39:44.955	0.96489275	3.668029	8.509253	0.039327502	-0.059143975	0.03600745	0.5159329	3.8268747	9.014389	Multitasking_Read
14:39:44.979	0.96489275	3.668029	8.509253	0.039327502	-0.059143975	0.03600745	0.5159329	3.8268747	9.014389	Multitasking_Read
14:39:45.001	0.5602603	3.6584518	8.535589	0.022223279	-0.021881193	-0.015916094	0.54035586	3.8464265	9.004631	Multitasking_Read
14:39:45.024	0.5602603	3.6584518	8.535589	0.022223279	-0.021881193	-0.015916094	0.54035586	3.8464265	9.004631	Multitasking_Read
14:39:45.047	0.5602603	3.6584518	8.535589	0.022223279	-0.021881193	-0.015916094	0.54035586	3.8464265	9.004631	Multitasking_Read
14:39:45.070	0.5602603	3.6584518	8.535589	0.022223279	-0.021881193	-0.015916094	0.54035586	3.8464265	9.004631	Multitasking_Read
14:39:45.094	0.5602603	3.6584518	8.535589	0.022223279	-0.021881193	-0.015916094	0.54035586	3.8464265	9.004631	Multitasking_Read
14:39:45.117	0.5602603	3.6584518	8.535589	0.022223279	-0.021881193	-0.015916094	0.54035586	3.8464265	9.004631	Multitasking_Read
14:39:45.140	0.5602603	3.6584518	8.535589	0.022223279	-0.021881193	-0.015916094	0.54035586	3.8464265	9.004631	Multitasking_Read
14:39:45.163	0.5602603	3.6584518	8.535589	0.022223279	-0.021881193	-0.015916094	0.54035586	3.8464265	9.004631	Multitasking_Read
14:39:45.186	0.36632404	3.7350688	8.937828	0.02588847	-0.01455081	-0.019581286	0.52701414	3.847471	9.004975	Multitasking_Read
14:39:45.210	0.36632404	3.7350688	8.937828	0.02588847	-0.01455081	-0.019581286	0.52701414	3.847471	9.004975	Multitasking_Read
14:39:45.233	0.36632404	3.7350688	8.937828	0.02588847	-0.01455081	-0.019581286	0.52701414	3.847471	9.004975	Multitasking_Read
14:39:45.256	0.36632404	3.7350688	8.937828	0.02588847	-0.01455081	-0.019581286	0.52701414	3.847471	9.004975	Multitasking_Read
14:39:45.279	0.36632404	3.7350688	8.937828	0.02588847	-0.01455081	-0.019581286	0.52701414	3.847471	9.004975	Multitasking_Read
14:39:45.301	0.36632404	3.7350688	8.937828	0.02588847	-0.01455081	-0.019581286	0.52701414	3.847471	9.004975	Multitasking_Read
14:39:45.324	0.36632404	3.7350688	8.937828	0.02588847	-0.01455081	-0.019581286	0.52701414	3.847471	9.004975	Multitasking_Read
14:39:45.346	0.36632404	3.7350688	8.937828	0.02588847	-0.01455081	-0.019581286	0.52701414	3.847471	9.004975	Multitasking_Read
14:39:45.370	0.6703969	3.2370596	9.529214	-0.08528901	0.07707898	-0.01774869	0.5348347	3.8844082	8.988644	Multitasking_Read
14:39:45.393	0.6703969	3.2370596	9.529214	-0.08528901	0.07707898	-0.01774869	0.5348347	3.8844082	8.988644	Multitasking_Read
14:39:45.416	0.6703969	3.2370596	9.529214	-0.08528901	0.07707898	-0.01774869	0.5348347	3.8844082	8.988644	Multitasking_Read
14:39:45.439	0.6703969	3.2370596	9.529214	-0.08528901	0.07707898	-0.01774869	0.5348347	3.8844082	8.988644	Multitasking_Read
14:39:45.462	0.6703969	3.2370596	9.529214	-0.08528901	0.07707898	-0.01774869	0.5348347	3.8844082	8.988644	Multitasking_Read
14:39:45.485	0.6703969	3.2370596	9.529214	-0.08528901	0.07707898	-0.01774869	0.5348347	3.8844082	8.988644	Multitasking_Read
14:39:45.509	0.6703969	3.2370596	9.529214	-0.08528901	0.07707898	-0.01774869	0.5348347	3.8844082	8.988644	Multitasking_Read
14:39:45.531	0.6703969	3.2370596	9.529214	-0.08528901	0.07707898	-0.01774869	0.5348347	3.8844082	8.988644	Multitasking_Read
14:39:45.555	0.8332076	3.3663504	9.179649	0.004508185	-0.0029443705	0.07632455	0.49142233	3.86525	8.9993725	Multitasking_Read
14:39:45.578	0.8332076	3.3663504	9.179649	0.004508185	-0.0029443705	0.07632455	0.49142233	3.86525	8.9993725	Multitasking_Read
14:39:45.601	0.8332076	3.3663504	9.179649	0.004508185	-0.0029443705	0.07632455	0.49142233	3.86525	8.9993725	Multitasking_Read
14:39:45.624	0.8332076	3.3663504	9.179649	0.004508185	-0.0029443705	0.07632455	0.49142233	3.86525	8.9993725	Multitasking_Read
14:39:45.647	0.8332076	3.3663504	9.179649	0.004508185	-0.0029443705	0.07632455	0.49142233	3.86525	8.9993725	Multitasking_Read
14:39:45.670	0.8332076	3.3663504	9.179649	0.004508185	-0.0029443705	0.07632455	0.49142233	3.86525	8.9993725	Multitasking_Read
14:39:45.692	0.8332076	3.3663504	9.179649	0.004508185	-0.0029443705	0.07632455	0.49142233	3.86525	8.9993725	Multitasking_Read
14:39:45.715	0.8332076	3.3663504	9.179649	0.004508185	-0.0029443705	0.07632455	0.49142233	3.86525	8.9993725	Multitasking_Read
14:39:45.738	0.4956149	3.7733772	8.712766	-0.016872099	0.027598891	0.0054641897	0.4836992	3.8383932	9.011278	Multitasking_Read
14:39:45.761	0.4956149	3.7733772	8.712766	-0.016872099	0.027598891	0.0054641897	0.4836992	3.8383932	9.011278	Multitasking_Read
14:39:45.785	0.4956149	3.7733772	8.712766	-0.016872099	0.027598891	0.0054641897	0.4836992	3.8383932	9.011278	Multitasking_Read
14:39:45.808	0.4956149	3.7733772	8.712766	-0.016872099	0.027598891	0.0054641897	0.4836992	3.8383932	9.011278	Multitasking_Read
14:39:45.831	0.4956149	3.7733772	8.712766	-0.016872099	0.027598891	0.0054641897	0.4836992	3.8383932	9.011278	Multitasking_Read
14:39:45.854	0.4956149	3.7733772	8.712766	-0.016872099	0.027598891	0.0054641897	0.4836992	3.8383932	9.011278	Multitasking_Read
14:39:45.877	0.4956149	3.7733772	8.712766	-0.016872099	0.027598891	0.0054641897	0.4836992	3.8383932	9.011278	Multitasking_Read
14:39:45.901	0.3974496	3.7302802	8.822903	0.012449433	-0.02371379	-0.009196576	0.48995838	3.8228562	9.017543	Multitasking_Read
14:39:45.924	0.3974496	3.7302802	8.822903	0.012449433	-0.02371379	-0.009196576	0.48995838	3.8228562	9.017543	Multitasking_Read
14:39:45.947	0.3974496	3.7302802	8.822903	0.012449433	-0.02371379	-0.009196576	0.48995838	3.8228562	9.017543	Multitasking_Read
14:39:45.970	0.3974496	3.7302802	8.822903	0.012449433	-0.02371379	-0.009196576	0.48995838	3.8228562	9.017543	Multitasking_Read
14:39:45.993	0.3974496	3.7302802	8.822903	0.012449433	-0.02371379	-0.009196576	0.48995838	3.8228562	9.017543	Multitasking_Read
14:39:46.017	0.3974496	3.7302802	8.822903	0.012449433	-0.02371379	-0.009196576	0.48995838	3.8228562	9.017543	Multitasking_Read
14:39:46.037	0.3974496	3.7302802	8.822903	0.012449433	-0.02371379	-0.009196576	0.48995838	3.8228562	9.017543	Multitasking_Read
14:39:46.058	0.3974496	3.7302802	8.822903	0.012449433	-0.02371379	-0.009196576	0.48995838	3.8228562	9.017543	Multitasking_Read
14:39:46.080	0.47885495	3.5985951	8.91628	-0.049858823	-0.048759263	0.0011881329	0.47546035	3.8288627	9.01577	Multitasking_Read
14:39:46.101	0.47885495	3.5985951	8.91628	-0.049858823	-0.048759263	0.0011881329	0.47546035	3.8288627	9.01577	Multitasking_Read
14:39:46.122	0.47885495	3.5985951	8.91628	-0.049858823	-0.048759263	0.0011881329	0.47546035	3.8288627	9.01577	Multitasking_Read
14:39:46.143	0.47885495	3.5985951	8.91628	-0.049858823	-0.048759263	0.0011881329	0.47546035	3.8288627	9.01577	Multitasking_Read
14:39:46.163	0.47885495	3.5985951	8.91628	-0.049858823	-0.048759263	0.0011881329	0.47546035	3.8288627	9.01577	Multitasking_Read
14:39:46.185	0.47885495	3.5985951	8.91628	-0.049858823	-0.048759263	0.0011881329	0.47546035	3.8288627	9.01577	Multitasking_Read
14:39:46.206	0.47885495	3.5985951	8.91628	-0.049858823	-0.048759263	0.0011881329	0.47546035	3.8288627	9.01577	Multitasking_Read
14:39:46.230	0.47885495	3.5985951	8.91628	-0.049858823	-0.048759263	0.0011881329	0.47546035	3.8288627	9.01577	Multitasking_Read
14:39:46.251	0.47885495	3.5985951	8.91628	-0.049858823	-0.048759263	0.0011881329	0.47546035	3.8288627	9.01577	Multitasking_Read
14:39:46.272	0.4189981	3.8475995	8.650515	0.009395108	-0.0005009095	0.0024098635	0.47939533	3.8110912	9.023089	Multitasking_Read
14:39:46.293	0.4189981	3.8475995	8.650515	0.009395108	-0.0005009095	0.0024098635	0.47939533	3.8110912	9.023089	Multitasking_Read
14:39:46.315	0.4189981	3.8475995	8.650515	0.009395108	-0.0005009095	0.0024098635	0.47939533	3.8110912	9.023089	Multitasking_Read
14:39:46.338	0.4189981	3.8475995	8.650515	0.009395108	-0.0005009095	0.0024098635	0.47939533	3.8110912	9.023089	Multitasking_Read
14:39:46.359	0.4189981	3.8475995	8.650515	0.009395108	-0.0005009095	0.0024098635	0.47939533	3.8110912	9.023089	Multitasking_Read
14:39:46.382	0.4189981	3.8475995	8.650515	0.009395108	-0.0005009095	0.0024098635	0.47939533	3.8110912	9.023089	Multitasking_Read
14:39:46.402	0.4189981	3.8475995	8.650515	0.009395108	-0.0005009095	0.0024098635	0.47939533	3.8110912	9.023089	Multitasking_Read
14:39:46.423	0.4189981	3.8475995	8.650515	0.009395108	-0.0005009095	0.0024098635	0.47939533	3.8110912	9.023089	Multitasking_Read
14:39:46.444	0.5698374	3.7302802	8.516436	0.010005973	-0.022492059	0.0011881329	0.49168697	3.8348515	9.012355	Multitasking_Read
14:39:46.464	0.5698374	3.7302802	8.516436	0.010005973	-0.022492059	0.0011881329	0.49168697	3.8348515	9.012355	Multitasking_Read
14:39:46.485	0.5698374	3.7302802	8.516436	0.010005973	-0.022492059	0.0011881329	0.49168697	3.8348515	9.012355	Multitasking_Read
14:39:46.506	0.5698374	3.7302802	8.516436	0.010005973	-0.022492059	0.0011881329	0.49168697	3.8348515	9.012355	Multitasking_Read
14:39:46.528	0.5698374	3.7302802	8.516436	0.010005973	-0.022492059	0.0011881329	0.49168697	3.8348515	9.012355	Multitasking_Read
14:39:46.549	0.5698374	3.7302802	8.516436	0.010005973	-0.022492059	0.0011881329	0.49168697	3.8348515	9.012355	Multitasking_Read
14:39:46.570	0.5698374	3.7302802	8.516436	0.010005973	-0.022492059	0.0011881329	0.49168697	3.8348515	9.012355	Multitasking_Read
14:39:46.591	0.5698374	3.7302802	8.516436	0.010005973	-0.022492059	0.0011881329	0.49168697	3.8348515	9.012355	Multitasking_Read
14:39:46.613	0.5698374	3.7302802	8.516436	0.010005973	-0.022492059	0.0011881329	0.49168697	3.8348515	9.012355	Multitasking_Read
14:39:46.634	0.32801566	3.6991546	8.415876	0.07842288	0.20719327	0.017070629	0.49433127	3.8324158	9.013245	Multitasking_Read
14:39:46.655	0.32801566	3.6991546	8.415876	0.07842288	0.20719327	0.017070629	0.49433127	3.8324158	9.013245	Multitasking_Read
14:39:46.676	0.32801566	3.6991546	8.415876	0.07842288	0.20719327	0.017070629	0.49433127	3.8324158	9.013245	Multitasking_Read
14:39:46.697	0.32801566	3.6991546	8.415876	0.07842288	0.20719327	0.017070629	0.49433127	3.8324158	9.013245	Multitasking_Read
14:39:46.718	0.32801566	3.6991546	8.415876	0.07842288	0.20719327	0.017070629	0.49433127	3.8324158	9.013245	Multitasking_Read
14:39:46.739	0.32801566	3.6991546	8.415876	0.07842288	0.20719327	0.017070629	0.49433127	3.8324158	9.013245	Multitasking_Read
14:39:46.760	0.32801566	3.6991546	8.415876	0.07842288	0.20719327	0.017070629	0.49433127	3.8324158	9.013245	Multitasking_Read
14:39:46.781	0.32801566	3.6991546	8.415876	0.07842288	0.20719327	0.017070629	0.49433127	3.8324158	9.013245	Multitasking_Read
14:39:46.802	0.46209505	3.6704233	8.657698	-0.006487389	0.030042352	0.0011881329	0.4616706	3.8301098	9.015957	Multitasking_Read
14:39:46.823	0.46209505	3.6704233	8.657698	-0.006487389	0.030042352	0.0011881329	0.4616706	3.8301098	9.015957	Multitasking_Read
14:39:46.844	0.46209505	3.6704233	8.657698	-0.006487389	0.030042352	0.0011881329	0.4616706	3.8301098	9.015957	Multitasking_Read
14:39:46.865	0.46209505	3.6704233	8.657698	-0.006487389	0.030042352	0.0011881329	0.4616706	3.8301098	9.015957	Multitasking_Read
14:39:46.886	0.46209505	3.6704233	8.657698	-0.006487389	0.030042352	0.0011881329	0.4616706	3.8301098	9.015957	Multitasking_Read
14:39:46.908	0.46209505	3.6704233	8.657698	-0.006487389	0.030042352	0.0011881329	0.4616706	3.8301098	9.015957	Multitasking_Read
14:39:46.929	0.46209505	3.6704233	8.657698	-0.006487389	0.030042352	0.0011881329	0.4616706	3.8301098	9.015957	Multitasking_Read
14:39:46.949	0.46209505	3.6704233	8.657698	-0.006487389	0.030042352	0.0011881329	0.4616706	3.8301098	9.015957	Multitasking_Read
14:39:46.970	0.46209505	3.6704233	8.657698	-0.006487389	0.030042352	0.0011881329	0.4616706	3.8301098	9.015957	Multitasking_Read
14:39:46.991	0.22027329	3.79732	8.554744	0.041770965	0.116174355	-0.021413881	0.40388224	3.872578	9.000576	Multitasking_Read
14:39:47.012	0.22027329	3.79732	8.554744	0.041770965	0.116174355	-0.021413881	0.40388224	3.872578	9.000576	Multitasking_Read
14:39:47.035	0.22027329	3.79732	8.554744	0.041770965	0.116174355	-0.021413881	0.40388224	3.872578	9.000576	Multitasking_Read
14:39:47.056	0.22027329	3.79732	8.554744	0.041770965	0.116174355	-0.021413881	0.40388224	3.872578	9.000576	Multitasking_Read
14:39:47.077	0.22027329	3.79732	8.554744	0.041770965	0.116174355	-0.021413881	0.40388224	3.872578	9.000576	Multitasking_Read
14:39:47.099	0.22027329	3.79732	8.554744	0.041770965	0.116174355	-0.021413881	0.40388224	3.872578	9.000576	Multitasking_Read
14:39:47.120	0.22027329	3.79732	8.554744	0.041770965	0.116174355	-0.021413881	0.40388224	3.872578	9.000576	Multitasking_Read
14:39:47.140	0.22027329	3.79732	8.554744	0.041770965	0.116174355	-0.021413881	0.40388224	3.872578	9.000576	Multitasking_Read
14:39:47.161	0.36632404	3.6464806	9.110215	-0.08040208	-0.040818017	0.016459765	0.3727882	3.863168	9.00596	Multitasking_Read
14:39:47.182	0.36632404	3.6464806	9.110215	-0.08040208	-0.040818017	0.016459765	0.3727882	3.863168	9.00596	Multitasking_Read
14:39:47.203	0.36632404	3.6464806	9.110215	-0.08040208	-0.040818017	0.016459765	0.3727882	3.863168	9.00596	Multitasking_Read
14:39:47.223	0.36632404	3.6464806	9.110215	-0.08040208	-0.040818017	0.016459765	0.3727882	3.863168	9.00596	Multitasking_Read
14:39:47.243	0.36632404	3.6464806	9.110215	-0.08040208	-0.040818017	0.016459765	0.3727882	3.863168	9.00596	Multitasking_Read
14:39:47.264	0.36632404	3.6464806	9.110215	-0.08040208	-0.040818017	0.016459765	0.3727882	3.863168	9.00596	Multitasking_Read
14:39:47.284	0.36632404	3.6464806	9.110215	-0.08040208	-0.040818017	0.016459765	0.3727882	3.863168	9.00596	Multitasking_Read
14:39:47.305	0.36632404	3.6464806	9.110215	-0.08040208	-0.040818017	0.016459765	0.3727882	3.863168	9.00596	Multitasking_Read
14:39:47.326	0.36632404	3.6464806	9.110215	-0.08040208	-0.040818017	0.016459765	0.3727882	3.863168	9.00596	Multitasking_Read
14:39:47.347	0.35674694	3.7614057	8.6433325	-0.019926423	-0.01455081	0.0030207285	0.37924227	3.8694732	9.002985	Multitasking_Read
14:39:47.369	0.35674694	3.7614057	8.6433325	-0.019926423	-0.01455081	0.0030207285	0.37924227	3.8694732	9.002985	Multitasking_Read
14:39:47.390	0.35674694	3.7614057	8.6433325	-0.019926423	-0.01455081	0.0030207285	0.37924227	3.8694732	9.002985	Multitasking_Read
14:39:47.411	0.35674694	3.7614057	8.6433325	-0.019926423	-0.01455081	0.0030207285	0.37924227	3.8694732	9.002985	Multitasking_Read
14:39:47.433	0.35674694	3.7614057	8.6433325	-0.019926423	-0.01455081	0.0030207285	0.37924227	3.8694732	9.002985	Multitasking_Read
14:39:47.454	0.35674694	3.7614057	8.6433325	-0.019926423	-0.01455081	0.0030207285	0.37924227	3.8694732	9.002985	Multitasking_Read
14:39:47.475	0.35674694	3.7614057	8.6433325	-0.019926423	-0.01455081	0.0030207285	0.37924227	3.8694732	9.002985	Multitasking_Read
14:39:47.497	0.35674694	3.7614057	8.6433325	-0.019926423	-0.01455081	0.0030207285	0.37924227	3.8694732	9.002985	Multitasking_Read
14:39:47.518	0.42618093	3.7446458	8.894731	0.0032864548	-0.042039745	0.050668217	0.39154503	3.8650236	9.004369	Multitasking_Read
14:39:47.539	0.42618093	3.7446458	8.894731	0.0032864548	-0.042039745	0.050668217	0.39154503	3.8650236	9.004369	Multitasking_Read
14:39:47.561	0.42618093	3.7446458	8.894731	0.0032864548	-0.042039745	0.050668217	0.39154503	3.8650236	9.004369	Multitasking_Read
14:39:47.582	0.42618093	3.7446458	8.894731	0.0032864548	-0.042039745	0.050668217	0.39154503	3.8650236	9.004369	Multitasking_Read
14:39:47.604	0.42618093	3.7446458	8.894731	0.0032864548	-0.042039745	0.050668217	0.39154503	3.8650236	9.004369	Multitasking_Read
14:39:47.625	0.42618093	3.7446458	8.894731	0.0032864548	-0.042039745	0.050668217	0.39154503	3.8650236	9.004369	Multitasking_Read
14:39:47.646	0.42618093	3.7446458	8.894731	0.0032864548	-0.042039745	0.050668217	0.39154503	3.8650236	9.004369	Multitasking_Read
14:39:47.667	0.42618093	3.7446458	8.894731	0.0032864548	-0.042039745	0.050668217	0.39154503	3.8650236	9.004369	Multitasking_Read
14:39:47.689	0.42618093	3.7446458	8.894731	0.0032864548	-0.042039745	0.050668217	0.39154503	3.8650236	9.004369	Multitasking_Read
14:39:47.710	0.40463245	3.7661943	8.686429	-0.014428638	-0.02493552	0.020124957	0.41105676	3.87562	8.998942	Multitasking_Read
14:39:47.731	0.40463245	3.7661943	8.686429	-0.014428638	-0.02493552	0.020124957	0.41105676	3.87562	8.998942	Multitasking_Read
14:39:47.752	0.40463245	3.7661943	8.686429	-0.014428638	-0.02493552	0.020124957	0.41105676	3.87562	8.998942	Multitasking_Read
14:39:47.773	0.40463245	3.7661943	8.686429	-0.014428638	-0.02493552	0.020124957	0.41105676	3.87562	8.998942	Multitasking_Read
14:39:47.795	0.40463245	3.7661943	8.686429	-0.014428638	-0.02493552	0.020124957	0.41105676	3.87562	8.998942	Multitasking_Read
14:39:47.818	0.40463245	3.7661943	8.686429	-0.014428638	-0.02493552	0.020124957	0.41105676	3.87562	8.998942	Multitasking_Read
14:39:47.852	0.40463245	3.7661943	8.686429	-0.014428638	-0.02493552	0.020124957	0.41105676	3.87562	8.998942	Multitasking_Read
14:39:47.887	0.35674694	3.840417	8.346442	0.05398827	0.12045041	0.03112053	0.43148297	3.864384	9.002818	Multitasking_Read
14:39:47.921	0.35674694	3.840417	8.346442	0.05398827	0.12045041	0.03112053	0.43148297	3.864384	9.002818	Multitasking_Read
14:39:47.941	0.35674694	3.840417	8.346442	0.05398827	0.12045041	0.03112053	0.43148297	3.864384	9.002818	Multitasking_Read
14:39:47.962	0.35674694	3.840417	8.346442	0.05398827	0.12045041	0.03112053	0.43148297	3.864384	9.002818	Multitasking_Read
14:39:47.983	0.35674694	3.840417	8.346442	0.05398827	0.12045041	0.03112053	0.43148297	3.864384	9.002818	Multitasking_Read
14:39:48.004	0.35674694	3.840417	8.346442	0.05398827	0.12045041	0.03112053	0.43148297	3.864384	9.002818	Multitasking_Read
14:39:48.026	0.35674694	3.840417	8.346442	0.05398827	0.12045041	0.03112053	0.43148297	3.864384	9.002818	Multitasking_Read
14:39:48.047	0.35674694	3.840417	8.346442	0.05398827	0.12045041	0.03112053	0.43148297	3.864384	9.002818	Multitasking_Read
14:39:48.070	0.50758624	3.6392977	8.870789	-0.021148155	0.02271197	0.03112053	0.41015485	3.860098	9.005653	Multitasking_Read
14:39:48.092	0.50758624	3.6392977	8.870789	-0.021148155	0.02271197	0.03112053	0.41015485	3.860098	9.005653	Multitasking_Read
14:39:48.114	0.50758624	3.6392977	8.870789	-0.021148155	0.02271197	0.03112053	0.41015485	3.860098	9.005653	Multitasking_Read
14:39:48.135	0.50758624	3.6392977	8.870789	-0.021148155	0.02271197	0.03112053	0.41015485	3.860098	9.005653	Multitasking_Read
14:39:48.156	0.50758624	3.6392977	8.870789	-0.021148155	0.02271197	0.03112053	0.41015485	3.860098	9.005653	Multitasking_Read
14:39:48.177	0.50758624	3.6392977	8.870789	-0.021148155	0.02271197	0.03112053	0.41015485	3.860098	9.005653	Multitasking_Read
14:39:48.199	0.50758624	3.6392977	8.870789	-0.021148155	0.02271197	0.03112053	0.41015485	3.860098	9.005653	Multitasking_Read
14:39:48.219	0.50758624	3.6392977	8.870789	-0.021148155	0.02271197	0.03112053	0.41015485	3.860098	9.005653	Multitasking_Read
14:39:48.240	0.44054657	3.7661943	8.681641	-0.0034330627	-0.022492059	0.008518515	0.4425077	3.8536513	9.006882	Multitasking_Read
14:39:48.261	0.44054657	3.7661943	8.681641	-0.0034330627	-0.022492059	0.008518515	0.4425077	3.8536513	9.006882	Multitasking_Read
14:39:48.283	0.44054657	3.7661943	8.681641	-0.0034330627	-0.022492059	0.008518515	0.4425077	3.8536513	9.006882	Multitasking_Read
14:39:48.304	0.44054657	3.7661943	8.681641	-0.0034330627	-0.022492059	0.008518515	0.4425077	3.8536513	9.006882	Multitasking_Read
14:39:48.325	0.44054657	3.7661943	8.681641	-0.0034330627	-0.022492059	0.008518515	0.4425077	3.8536513	9.006882	Multitasking_Read
14:39:48.346	0.44054657	3.7661943	8.681641	-0.0034330627	-0.022492059	0.008518515	0.4425077	3.8536513	9.006882	Multitasking_Read
14:39:48.367	0.44054657	3.7661943	8.681641	-0.0034330627	-0.022492059	0.008518515	0.4425077	3.8536513	9.006882	Multitasking_Read
14:39:48.389	0.44054657	3.7661943	8.681641	-0.0034330627	-0.022492059	0.008518515	0.4425077	3.8536513	9.006882	Multitasking_Read
14:39:48.410	0.44054657	3.7661943	8.681641	-0.0034330627	-0.022492059	0.008518515	0.4425077	3.8536513	9.006882	Multitasking_Read
14:39:48.430	0.5913859	3.6440864	8.940222	0.008173377	-0.023102924	0.0054641897	0.4422304	3.844265	9.010906	Multitasking_Read
14:39:48.451	0.5913859	3.6440864	8.940222	0.008173377	-0.023102924	0.0054641897	0.4422304	3.844265	9.010906	Multitasking_Read
14:39:48.472	0.5913859	3.6440864	8.940222	0.008173377	-0.023102924	0.0054641897	0.4422304	3.844265	9.010906	Multitasking_Read
14:39:48.493	0.5913859	3.6440864	8.940222	0.008173377	-0.023102924	0.0054641897	0.4422304	3.844265	9.010906	Multitasking_Read
14:39:48.514	0.5913859	3.6440864	8.940222	0.008173377	-0.023102924	0.0054641897	0.4422304	3.844265	9.010906	Multitasking_Read
14:39:48.535	0.5913859	3.6440864	8.940222	0.008173377	-0.023102924	0.0054641897	0.4422304	3.844265	9.010906	Multitasking_Read
14:39:48.556	0.5913859	3.6440864	8.940222	0.008173377	-0.023102924	0.0054641897	0.4422304	3.844265	9.010906	Multitasking_Read
14:39:48.576	0.5913859	3.6440864	8.940222	0.008173377	-0.023102924	0.0054641897	0.4422304	3.844265	9.010906	Multitasking_Read
14:39:48.598	0.45251793	3.7111259	8.7822	0.01550376	0.023933701	0.04028351	0.41301033	3.8366876	9.015521	Multitasking_Read
14:39:48.619	0.45251793	3.7111259	8.7822	0.01550376	0.023933701	0.04028351	0.41301033	3.8366876	9.015521	Multitasking_Read
14:39:48.641	0.45251793	3.7111259	8.7822	0.01550376	0.023933701	0.04028351	0.41301033	3.8366876	9.015521	Multitasking_Read
14:39:48.661	0.45251793	3.7111259	8.7822	0.01550376	0.023933701	0.04028351	0.41301033	3.8366876	9.015521	Multitasking_Read
14:39:48.683	0.45251793	3.7111259	8.7822	0.01550376	0.023933701	0.04028351	0.41301033	3.8366876	9.015521	Multitasking_Read
14:39:48.704	0.45251793	3.7111259	8.7822	0.01550376	0.023933701	0.04028351	0.41301033	3.8366876	9.015521	Multitasking_Read
14:39:48.725	0.45251793	3.7111259	8.7822	0.01550376	0.023933701	0.04028351	0.41301033	3.8366876	9.015521	Multitasking_Read
14:39:48.746	0.45251793	3.7111259	8.7822	0.01550376	0.023933701	0.04028351	0.41301033	3.8366876	9.015521	Multitasking_Read
14:39:48.767	0.45251793	3.7111259	8.7822	0.01550376	0.023933701	0.04028351	0.41301033	3.8366876	9.015521	Multitasking_Read
14:39:48.788	0.3998439	3.799714	8.576292	0.028942795	0.04653571	0.018903226	0.44707742	3.8443348	9.010637	Multitasking_Read
14:39:48.810	0.3998439	3.799714	8.576292	0.028942795	0.04653571	0.018903226	0.44707742	3.8443348	9.010637	Multitasking_Read
14:39:48.831	0.3998439	3.799714	8.576292	0.028942795	0.04653571	0.018903226	0.44707742	3.8443348	9.010637	Multitasking_Read
14:39:48.852	0.3998439	3.799714	8.576292	0.028942795	0.04653571	0.018903226	0.44707742	3.8443348	9.010637	Multitasking_Read
14:39:48.874	0.3998439	3.799714	8.576292	0.028942795	0.04653571	0.018903226	0.44707742	3.8443348	9.010637	Multitasking_Read
14:39:48.895	0.3998439	3.799714	8.576292	0.028942795	0.04653571	0.018903226	0.44707742	3.8443348	9.010637	Multitasking_Read
14:39:48.916	0.3998439	3.799714	8.576292	0.028942795	0.04653571	0.018903226	0.44707742	3.8443348	9.010637	Multitasking_Read
14:39:48.937	0.3998439	3.799714	8.576292	0.028942795	0.04653571	0.018903226	0.44707742	3.8443348	9.010637	Multitasking_Read
14:39:48.958	0.5458947	3.7302802	8.758257	-0.013817772	-0.002333505	0.01829236	0.4552695	3.843171	9.010722	Multitasking_Read
14:39:48.979	0.5458947	3.7302802	8.758257	-0.013817772	-0.002333505	0.01829236	0.4552695	3.843171	9.010722	Multitasking_Read
14:39:49.001	0.5458947	3.7302802	8.758257	-0.013817772	-0.002333505	0.01829236	0.4552695	3.843171	9.010722	Multitasking_Read
14:39:49.022	0.5458947	3.7302802	8.758257	-0.013817772	-0.002333505	0.01829236	0.4552695	3.843171	9.010722	Multitasking_Read
14:39:49.043	0.5458947	3.7302802	8.758257	-0.013817772	-0.002333505	0.01829236	0.4552695	3.843171	9.010722	Multitasking_Read
14:39:49.064	0.5458947	3.7302802	8.758257	-0.013817772	-0.002333505	0.01829236	0.4552695	3.843171	9.010722	Multitasking_Read
14:39:49.085	0.5458947	3.7302802	8.758257	-0.013817772	-0.002333505	0.01829236	0.4552695	3.843171	9.010722	Multitasking_Read
14:39:49.107	0.5458947	3.7302802	8.758257	-0.013817772	-0.002333505	0.01829236	0.4552695	3.843171	9.010722	Multitasking_Read
14:39:49.128	0.5458947	3.7302802	8.758257	-0.013817772	-0.002333505	0.01829236	0.4552695	3.843171	9.010722	Multitasking_Read
14:39:49.149	0.071828246	3.8571768	8.528407	-0.022369884	0.08990715	-0.003698789	0.4142112	3.8279567	9.019176	Multitasking_Read
14:39:49.171	0.071828246	3.8571768	8.528407	-0.022369884	0.08990715	-0.003698789	0.4142112	3.8279567	9.019176	Multitasking_Read
14:39:49.192	0.071828246	3.8571768	8.528407	-0.022369884	0.08990715	-0.003698789	0.4142112	3.8279567	9.019176	Multitasking_Read
14:39:49.214	0.071828246	3.8571768	8.528407	-0.022369884	0.08990715	-0.003698789	0.4142112	3.8279567	9.019176	Multitasking_Read
14:39:49.236	0.071828246	3.8571768	8.528407	-0.022369884	0.08990715	-0.003698789	0.4142112	3.8279567	9.019176	Multitasking_Read
14:39:49.258	0.071828246	3.8571768	8.528407	-0.022369884	0.08990715	-0.003698789	0.4142112	3.8279567	9.019176	Multitasking_Read
14:39:49.280	0.071828246	3.8571768	8.528407	-0.022369884	0.08990715	-0.003698789	0.4142112	3.8279567	9.019176	Multitasking_Read
14:39:49.301	0.071828246	3.8571768	8.528407	-0.022369884	0.08990715	-0.003698789	0.4142112	3.8279567	9.019176	Multitasking_Read
14:39:49.322	0.41181526	3.6440864	8.818114	0.007562512	-0.12878262	-0.019581286	0.43327144	3.7975926	9.03111	Multitasking_Read
14:39:49.344	0.41181526	3.6440864	8.818114	0.007562512	-0.12878262	-0.019581286	0.43327144	3.7975926	9.03111	Multitasking_Read
14:39:49.365	0.41181526	3.6440864	8.818114	0.007562512	-0.12878262	-0.019581286	0.43327144	3.7975926	9.03111	Multitasking_Read
14:39:49.387	0.41181526	3.6440864	8.818114	0.007562512	-0.12878262	-0.019581286	0.43327144	3.7975926	9.03111	Multitasking_Read
14:39:49.408	0.41181526	3.6440864	8.818114	0.007562512	-0.12878262	-0.019581286	0.43327144	3.7975926	9.03111	Multitasking_Read
14:39:49.429	0.41181526	3.6440864	8.818114	0.007562512	-0.12878262	-0.019581286	0.43327144	3.7975926	9.03111	Multitasking_Read
14:39:49.451	0.41181526	3.6440864	8.818114	0.007562512	-0.12878262	-0.019581286	0.43327144	3.7975926	9.03111	Multitasking_Read
14:39:49.472	0.41181526	3.6440864	8.818114	0.007562512	-0.12878262	-0.019581286	0.43327144	3.7975926	9.03111	Multitasking_Read
14:39:49.494	0.48124924	3.624932	8.901914	0.005119051	-0.015161675	0.014627169	0.4616145	3.7957776	9.030469	Multitasking_Read
14:39:49.515	0.48124924	3.624932	8.901914	0.005119051	-0.015161675	0.014627169	0.4616145	3.7957776	9.030469	Multitasking_Read
14:39:49.536	0.48124924	3.624932	8.901914	0.005119051	-0.015161675	0.014627169	0.4616145	3.7957776	9.030469	Multitasking_Read
14:39:49.558	0.48124924	3.624932	8.901914	0.005119051	-0.015161675	0.014627169	0.4616145	3.7957776	9.030469	Multitasking_Read
14:39:49.579	0.48124924	3.624932	8.901914	0.005119051	-0.015161675	0.014627169	0.4616145	3.7957776	9.030469	Multitasking_Read
14:39:49.600	0.48124924	3.624932	8.901914	0.005119051	-0.015161675	0.014627169	0.4616145	3.7957776	9.030469	Multitasking_Read
14:39:49.621	0.48124924	3.624932	8.901914	0.005119051	-0.015161675	0.014627169	0.4616145	3.7957776	9.030469	Multitasking_Read
14:39:49.642	0.48124924	3.624932	8.901914	0.005119051	-0.015161675	0.014627169	0.4616145	3.7957776	9.030469	Multitasking_Read
14:39:49.664	0.48124924	3.624932	8.901914	0.005119051	-0.015161675	0.014627169	0.4616145	3.7957776	9.030469	Multitasking_Read
14:39:49.686	0.6488485	3.6608462	8.925857	0.04482529	0.035540137	0.049446486	0.44641984	3.7956085	9.031302	Multitasking_Read
14:39:49.707	0.6488485	3.6608462	8.925857	0.04482529	0.035540137	0.049446486	0.44641984	3.7956085	9.031302	Multitasking_Read
14:39:49.728	0.6488485	3.6608462	8.925857	0.04482529	0.035540137	0.049446486	0.44641984	3.7956085	9.031302	Multitasking_Read
14:39:49.749	0.6488485	3.6608462	8.925857	0.04482529	0.035540137	0.049446486	0.44641984	3.7956085	9.031302	Multitasking_Read
14:39:49.771	0.6488485	3.6608462	8.925857	0.04482529	0.035540137	0.049446486	0.44641984	3.7956085	9.031302	Multitasking_Read
14:39:49.794	0.6488485	3.6608462	8.925857	0.04482529	0.035540137	0.049446486	0.44641984	3.7956085	9.031302	Multitasking_Read
14:39:49.815	0.6488485	3.6608462	8.925857	0.04482529	0.035540137	0.049446486	0.44641984	3.7956085	9.031302	Multitasking_Read
14:39:49.837	0.6488485	3.6608462	8.925857	0.04482529	0.035540137	0.049446486	0.44641984	3.7956085	9.031302	Multitasking_Read
14:39:49.861	0.39266106	3.6392977	8.8636055	0.03444058	-0.013329079	-0.0024770587	0.45994684	3.8094378	9.024799	Multitasking_Read
14:39:49.881	0.39266106	3.6392977	8.8636055	0.03444058	-0.013329079	-0.0024770587	0.45994684	3.8094378	9.024799	Multitasking_Read
14:39:49.910	0.39266106	3.6392977	8.8636055	0.03444058	-0.013329079	-0.0024770587	0.45994684	3.8094378	9.024799	Multitasking_Read
14:39:49.943	0.39266106	3.6392977	8.8636055	0.03444058	-0.013329079	-0.0024770587	0.45994684	3.8094378	9.024799	Multitasking_Read
14:39:49.976	0.39266106	3.6392977	8.8636055	0.03444058	-0.013329079	-0.0024770587	0.45994684	3.8094378	9.024799	Multitasking_Read
14:39:50.010	0.39266106	3.6392977	8.8636055	0.03444058	-0.013329079	-0.0024770587	0.45994684	3.8094378	9.024799	Multitasking_Read
14:39:50.044	0.53392327	3.6081722	8.8636055	0.022223279	0.0068294737	0.012794573	0.47471362	3.8275785	9.016355	Multitasking_Read
14:39:50.077	0.53392327	3.6081722	8.8636055	0.022223279	0.0068294737	0.012794573	0.47471362	3.8275785	9.016355	Multitasking_Read
14:39:50.098	0.53392327	3.6081722	8.8636055	0.022223279	0.0068294737	0.012794573	0.47471362	3.8275785	9.016355	Multitasking_Read
14:39:50.127	0.53392327	3.6081722	8.8636055	0.022223279	0.0068294737	0.012794573	0.47471362	3.8275785	9.016355	Multitasking_Read
14:39:50.148	0.53392327	3.6081722	8.8636055	0.022223279	0.0068294737	0.012794573	0.47471362	3.8275785	9.016355	Multitasking_Read
14:39:50.178	0.53392327	3.6081722	8.8636055	0.022223279	0.0068294737	0.012794573	0.47471362	3.8275785	9.016355	Multitasking_Read
14:39:50.199	0.53392327	3.6081722	8.8636055	0.022223279	0.0068294737	0.012794573	0.47471362	3.8275785	9.016355	Multitasking_Read
14:39:50.220	0.5219519	3.7302802	8.779806	0.0002321288	-0.0059986967	0.00668592	0.4919291	3.8473332	9.007019	Multitasking_Read
14:39:50.241	0.5219519	3.7302802	8.779806	0.0002321288	-0.0059986967	0.00668592	0.4919291	3.8473332	9.007019	Multitasking_Read
14:39:50.262	0.5219519	3.7302802	8.779806	0.0002321288	-0.0059986967	0.00668592	0.4919291	3.8473332	9.007019	Multitasking_Read
14:39:50.284	0.5219519	3.7302802	8.779806	0.0002321288	-0.0059986967	0.00668592	0.4919291	3.8473332	9.007019	Multitasking_Read
14:39:50.305	0.5219519	3.7302802	8.779806	0.0002321288	-0.0059986967	0.00668592	0.4919291	3.8473332	9.007019	Multitasking_Read
14:39:50.326	0.5219519	3.7302802	8.779806	0.0002321288	-0.0059986967	0.00668592	0.4919291	3.8473332	9.007019	Multitasking_Read
14:39:50.347	0.5219519	3.7302802	8.779806	0.0002321288	-0.0059986967	0.00668592	0.4919291	3.8473332	9.007019	Multitasking_Read
14:39:50.368	0.5219519	3.7302802	8.779806	0.0002321288	-0.0059986967	0.00668592	0.4919291	3.8473332	9.007019	Multitasking_Read
14:39:50.390	0.5219519	3.7302802	8.779806	0.0002321288	-0.0059986967	0.00668592	0.4919291	3.8473332	9.007019	Multitasking_Read
14:39:50.414	0.36392978	3.7877429	8.648121	0.014892895	0.043481387	0.0054641897	0.48358208	3.878044	8.994292	Multitasking_Read
14:39:50.435	0.36392978	3.7877429	8.648121	0.014892895	0.043481387	0.0054641897	0.48358208	3.878044	8.994292	Multitasking_Read
14:39:50.456	0.36392978	3.7877429	8.648121	0.014892895	0.043481387	0.0054641897	0.48358208	3.878044	8.994292	Multitasking_Read
14:39:50.476	0.36392978	3.7877429	8.648121	0.014892895	0.043481387	0.0054641897	0.48358208	3.878044	8.994292	Multitasking_Read
14:39:50.496	0.36392978	3.7877429	8.648121	0.014892895	0.043481387	0.0054641897	0.48358208	3.878044	8.994292	Multitasking_Read
14:39:50.517	0.36392978	3.7877429	8.648121	0.014892895	0.043481387	0.0054641897	0.48358208	3.878044	8.994292	Multitasking_Read
14:39:50.538	0.36392978	3.7877429	8.648121	0.014892895	0.043481387	0.0054641897	0.48358208	3.878044	8.994292	Multitasking_Read
14:39:50.559	0.36392978	3.7877429	8.648121	0.014892895	0.043481387	0.0054641897	0.48358208	3.878044	8.994292	Multitasking_Read
14:39:50.581	0.3304099	3.8930907	8.559532	-0.00037873647	-0.015161675	-0.022635613	0.46457925	3.8899565	8.990149	Multitasking_Read
14:39:50.602	0.3304099	3.8930907	8.559532	-0.00037873647	-0.015161675	-0.022635613	0.46457925	3.8899565	8.990149	Multitasking_Read
14:39:50.623	0.3304099	3.8930907	8.559532	-0.00037873647	-0.015161675	-0.022635613	0.46457925	3.8899565	8.990149	Multitasking_Read
14:39:50.645	0.3304099	3.8930907	8.559532	-0.00037873647	-0.015161675	-0.022635613	0.46457925	3.8899565	8.990149	Multitasking_Read
14:39:50.666	0.3304099	3.8930907	8.559532	-0.00037873647	-0.015161675	-0.022635613	0.46457925	3.8899565	8.990149	Multitasking_Read
14:39:50.687	0.3304099	3.8930907	8.559532	-0.00037873647	-0.015161675	-0.022635613	0.46457925	3.8899565	8.990149	Multitasking_Read
14:39:50.709	0.3304099	3.8930907	8.559532	-0.00037873647	-0.015161675	-0.022635613	0.46457925	3.8899565	8.990149	Multitasking_Read
14:39:50.732	0.3304099	3.8930907	8.559532	-0.00037873647	-0.015161675	-0.022635613	0.46457925	3.8899565	8.990149	Multitasking_Read
14:39:50.753	0.3304099	3.8930907	8.559532	-0.00037873647	-0.015161675	-0.022635613	0.46457925	3.8899565	8.990149	Multitasking_Read
14:39:50.774	0.34716985	3.727886	8.820508	0.016114626	-0.031044172	-0.003698789	0.46007806	3.900955	8.985613	Multitasking_Read
14:39:50.796	0.34716985	3.727886	8.820508	0.016114626	-0.031044172	-0.003698789	0.46007806	3.900955	8.985613	Multitasking_Read
14:39:50.817	0.34716985	3.727886	8.820508	0.016114626	-0.031044172	-0.003698789	0.46007806	3.900955	8.985613	Multitasking_Read
14:39:50.838	0.34716985	3.727886	8.820508	0.016114626	-0.031044172	-0.003698789	0.46007806	3.900955	8.985613	Multitasking_Read
14:39:50.859	0.34716985	3.727886	8.820508	0.016114626	-0.031044172	-0.003698789	0.46007806	3.900955	8.985613	Multitasking_Read
14:39:50.880	0.34716985	3.727886	8.820508	0.016114626	-0.031044172	-0.003698789	0.46007806	3.900955	8.985613	Multitasking_Read
14:39:50.901	0.34716985	3.727886	8.820508	0.016114626	-0.031044172	-0.003698789	0.46007806	3.900955	8.985613	Multitasking_Read
14:39:50.922	0.34716985	3.727886	8.820508	0.016114626	-0.031044172	-0.003698789	0.46007806	3.900955	8.985613	Multitasking_Read
14:39:50.943	0.44054657	3.79732	8.758257	0.013671164	0.0037751473	0.012183707	0.4737107	3.8950143	8.987482	Multitasking_Read
14:39:50.964	0.44054657	3.79732	8.758257	0.013671164	0.0037751473	0.012183707	0.4737107	3.8950143	8.987482	Multitasking_Read
14:39:50.985	0.44054657	3.79732	8.758257	0.013671164	0.0037751473	0.012183707	0.4737107	3.8950143	8.987482	Multitasking_Read
14:39:51.007	0.44054657	3.79732	8.758257	0.013671164	0.0037751473	0.012183707	0.4737107	3.8950143	8.987482	Multitasking_Read
14:39:51.028	0.44054657	3.79732	8.758257	0.013671164	0.0037751473	0.012183707	0.4737107	3.8950143	8.987482	Multitasking_Read
14:39:51.049	0.44054657	3.79732	8.758257	0.013671164	0.0037751473	0.012183707	0.4737107	3.8950143	8.987482	Multitasking_Read
14:39:51.070	0.44054657	3.79732	8.758257	0.013671164	0.0037751473	0.012183707	0.4737107	3.8950143	8.987482	Multitasking_Read
14:39:51.091	0.44054657	3.79732	8.758257	0.013671164	0.0037751473	0.012183707	0.4737107	3.8950143	8.987482	Multitasking_Read
14:39:51.112	0.44054657	3.79732	8.758257	0.013671164	0.0037751473	0.012183707	0.4737107	3.8950143	8.987482	Multitasking_Read
14:39:51.133	0.52913475	3.7709827	8.609812	0.005729916	-0.002333505	0.01829236	0.48443845	3.898136	8.985557	Multitasking_Read
14:39:51.154	0.52913475	3.7709827	8.609812	0.005729916	-0.002333505	0.01829236	0.48443845	3.898136	8.985557	Multitasking_Read
14:39:51.175	0.52913475	3.7709827	8.609812	0.005729916	-0.002333505	0.01829236	0.48443845	3.898136	8.985557	Multitasking_Read
14:39:51.200	0.52913475	3.7709827	8.609812	0.005729916	-0.002333505	0.01829236	0.48443845	3.898136	8.985557	Multitasking_Read
14:39:51.233	0.52913475	3.7709827	8.609812	0.005729916	-0.002333505	0.01829236	0.48443845	3.898136	8.985557	Multitasking_Read
14:39:51.255	0.52913475	3.7709827	8.609812	0.005729916	-0.002333505	0.01829236	0.48443845	3.898136	8.985557	Multitasking_Read
14:39:51.275	0.52913475	3.7709827	8.609812	0.005729916	-0.002333505	0.01829236	0.48443845	3.898136	8.985557	Multitasking_Read
14:39:51.297	0.4956149	3.7230973	8.9498	0.0032864548	-0.01455081	0.012183707	0.46111363	3.8741794	8.997138	Multitasking_Read
14:39:51.318	0.4956149	3.7230973	8.9498	0.0032864548	-0.01455081	0.012183707	0.46111363	3.8741794	8.997138	Multitasking_Read
14:39:51.340	0.4956149	3.7230973	8.9498	0.0032864548	-0.01455081	0.012183707	0.46111363	3.8741794	8.997138	Multitasking_Read
14:39:51.363	0.4956149	3.7230973	8.9498	0.0032864548	-0.01455081	0.012183707	0.46111363	3.8741794	8.997138	Multitasking_Read
14:39:51.384	0.4956149	3.7230973	8.9498	0.0032864548	-0.01455081	0.012183707	0.46111363	3.8741794	8.997138	Multitasking_Read
14:39:51.405	0.4956149	3.7230973	8.9498	0.0032864548	-0.01455081	0.012183707	0.46111363	3.8741794	8.997138	Multitasking_Read
14:39:51.426	0.4956149	3.7230973	8.9498	0.0032864548	-0.01455081	0.012183707	0.46111363	3.8741794	8.997138	Multitasking_Read
14:39:51.447	0.4956149	3.7230973	8.9498	0.0032864548	-0.01455081	0.012183707	0.46111363	3.8741794	8.997138	Multitasking_Read
14:39:51.471	0.4956149	3.7230973	8.9498	0.0032864548	-0.01455081	0.012183707	0.46111363	3.8741794	8.997138	Multitasking_Read
14:39:51.493	0.47167215	3.8140798	8.7534685	-0.025424212	-0.031044172	-3.359759e-05	0.4723761	3.9026513	8.984238	Multitasking_Read
14:39:51.514	0.47167215	3.8140798	8.7534685	-0.025424212	-0.031044172	-3.359759e-05	0.4723761	3.9026513	8.984238	Multitasking_Read
14:39:51.536	0.47167215	3.8140798	8.7534685	-0.025424212	-0.031044172	-3.359759e-05	0.4723761	3.9026513	8.984238	Multitasking_Read
14:39:51.559	0.47167215	3.8140798	8.7534685	-0.025424212	-0.031044172	-3.359759e-05	0.4723761	3.9026513	8.984238	Multitasking_Read
14:39:51.580	0.47167215	3.8140798	8.7534685	-0.025424212	-0.031044172	-3.359759e-05	0.4723761	3.9026513	8.984238	Multitasking_Read
14:39:51.601	0.47167215	3.8140798	8.7534685	-0.025424212	-0.031044172	-3.359759e-05	0.4723761	3.9026513	8.984238	Multitasking_Read
14:39:51.646	0.47167215	3.8140798	8.7534685	-0.025424212	-0.031044172	-3.359759e-05	0.4723761	3.9026513	8.984238	Multitasking_Read
14:39:51.675	0.42139238	3.8739367	8.794171	0.014892895	-0.02982244	-0.0012553281	0.48366523	3.8914409	8.988499	Multitasking_Read
14:39:51.696	0.42139238	3.8739367	8.794171	0.014892895	-0.02982244	-0.0012553281	0.48366523	3.8914409	8.988499	Multitasking_Read
14:39:51.717	0.42139238	3.8739367	8.794171	0.014892895	-0.02982244	-0.0012553281	0.48366523	3.8914409	8.988499	Multitasking_Read
14:39:51.739	0.42139238	3.8739367	8.794171	0.014892895	-0.02982244	-0.0012553281	0.48366523	3.8914409	8.988499	Multitasking_Read
14:39:51.760	0.42139238	3.8739367	8.794171	0.014892895	-0.02982244	-0.0012553281	0.48366523	3.8914409	8.988499	Multitasking_Read
14:39:51.781	0.42139238	3.8739367	8.794171	0.014892895	-0.02982244	-0.0012553281	0.48366523	3.8914409	8.988499	Multitasking_Read
14:39:51.802	0.42139238	3.8739367	8.794171	0.014892895	-0.02982244	-0.0012553281	0.48366523	3.8914409	8.988499	Multitasking_Read
14:39:51.824	0.42139238	3.8739367	8.794171	0.014892895	-0.02982244	-0.0012553281	0.48366523	3.8914409	8.988499	Multitasking_Read
14:39:51.845	0.4644893	3.7590115	8.674458	-0.004654793	-0.007220427	0.026844474	0.49031413	3.8932028	8.987376	Multitasking_Read
14:39:51.867	0.4644893	3.7590115	8.674458	-0.004654793	-0.007220427	0.026844474	0.49031413	3.8932028	8.987376	Multitasking_Read
14:39:51.888	0.4644893	3.7590115	8.674458	-0.004654793	-0.007220427	0.026844474	0.49031413	3.8932028	8.987376	Multitasking_Read
14:39:51.909	0.4644893	3.7590115	8.674458	-0.004654793	-0.007220427	0.026844474	0.49031413	3.8932028	8.987376	Multitasking_Read
14:39:51.931	0.4644893	3.7590115	8.674458	-0.004654793	-0.007220427	0.026844474	0.49031413	3.8932028	8.987376	Multitasking_Read
14:39:51.952	0.4644893	3.7590115	8.674458	-0.004654793	-0.007220427	0.026844474	0.49031413	3.8932028	8.987376	Multitasking_Read
14:39:51.974	0.4644893	3.7590115	8.674458	-0.004654793	-0.007220427	0.026844474	0.49031413	3.8932028	8.987376	Multitasking_Read
14:39:51.995	0.4644893	3.7590115	8.674458	-0.004654793	-0.007220427	0.026844474	0.49031413	3.8932028	8.987376	Multitasking_Read
14:39:52.016	0.5363176	3.7135203	8.786988	-0.011985176	-0.009663888	0.009129381	0.4979282	3.8814478	8.992042	Multitasking_Read
14:39:52.038	0.5363176	3.7135203	8.786988	-0.011985176	-0.009663888	0.009129381	0.4979282	3.8814478	8.992042	Multitasking_Read
14:39:52.069	0.5363176	3.7135203	8.786988	-0.011985176	-0.009663888	0.009129381	0.4979282	3.8814478	8.992042	Multitasking_Read
14:39:52.102	0.5363176	3.7135203	8.786988	-0.011985176	-0.009663888	0.009129381	0.4979282	3.8814478	8.992042	Multitasking_Read
14:39:52.137	0.5363176	3.7135203	8.786988	-0.011985176	-0.009663888	0.009129381	0.4979282	3.8814478	8.992042	Multitasking_Read
14:39:52.171	0.5363176	3.7135203	8.786988	-0.011985176	-0.009663888	0.009129381	0.4979282	3.8814478	8.992042	Multitasking_Read
14:39:52.204	0.5147691	3.7638	8.719949	0.005119051	-0.008442158	0.01829236	0.5083506	3.8786955	8.992644	Multitasking_Read
14:39:52.238	0.5147691	3.7638	8.719949	0.005119051	-0.008442158	0.01829236	0.5083506	3.8786955	8.992644	Multitasking_Read
14:39:52.272	0.5147691	3.7638	8.719949	0.005119051	-0.008442158	0.01829236	0.5083506	3.8786955	8.992644	Multitasking_Read
14:39:52.305	0.5147691	3.7638	8.719949	0.005119051	-0.008442158	0.01829236	0.5083506	3.8786955	8.992644	Multitasking_Read
14:39:52.328	0.5147691	3.7638	8.719949	0.005119051	-0.008442158	0.01829236	0.5083506	3.8786955	8.992644	Multitasking_Read
14:39:52.358	0.5147691	3.7638	8.719949	0.005119051	-0.008442158	0.01829236	0.5083506	3.8786955	8.992644	Multitasking_Read
14:39:52.380	0.6440599	3.7207031	8.636149	0.0014538594	0.019046778	0.009129381	0.51119727	3.8813467	8.99134	Multitasking_Read
14:39:52.403	0.6440599	3.7207031	8.636149	0.0014538594	0.019046778	0.009129381	0.51119727	3.8813467	8.99134	Multitasking_Read
14:39:52.425	0.6440599	3.7207031	8.636149	0.0014538594	0.019046778	0.009129381	0.51119727	3.8813467	8.99134	Multitasking_Read
14:39:52.447	0.6440599	3.7207031	8.636149	0.0014538594	0.019046778	0.009129381	0.51119727	3.8813467	8.99134	Multitasking_Read
14:39:52.471	0.6440599	3.7207031	8.636149	0.0014538594	0.019046778	0.009129381	0.51119727	3.8813467	8.99134	Multitasking_Read
14:39:52.494	0.6440599	3.7207031	8.636149	0.0014538594	0.019046778	0.009129381	0.51119727	3.8813467	8.99134	Multitasking_Read
14:39:52.516	0.6440599	3.7207031	8.636149	0.0014538594	0.019046778	0.009129381	0.51119727	3.8813467	8.99134	Multitasking_Read
14:39:52.540	0.6440599	3.7207031	8.636149	0.0014538594	0.019046778	0.009129381	0.51119727	3.8813467	8.99134	Multitasking_Read
14:39:52.562	-0.038308397	3.7542229	8.796566	-0.021148155	-0.06280917	-0.19612134	0.6087788	3.8308396	9.006909	Multitasking_Read
14:39:52.586	-0.038308397	3.7542229	8.796566	-0.021148155	-0.06280917	-0.19612134	0.6087788	3.8308396	9.006909	Multitasking_Read
14:39:52.609	-0.038308397	3.7542229	8.796566	-0.021148155	-0.06280917	-0.19612134	0.6087788	3.8308396	9.006909	Multitasking_Read
14:39:52.632	-0.038308397	3.7542229	8.796566	-0.021148155	-0.06280917	-0.19612134	0.6087788	3.8308396	9.006909	Multitasking_Read
14:39:52.654	-0.038308397	3.7542229	8.796566	-0.021148155	-0.06280917	-0.19612134	0.6087788	3.8308396	9.006909	Multitasking_Read
14:39:52.680	-0.038308397	3.7542229	8.796566	-0.021148155	-0.06280917	-0.19612134	0.6087788	3.8308396	9.006909	Multitasking_Read
14:39:52.703	-0.038308397	3.7542229	8.796566	-0.021148155	-0.06280917	-0.19612134	0.6087788	3.8308396	9.006909	Multitasking_Read
14:39:52.726	-0.038308397	3.7542229	8.796566	-0.021148155	-0.06280917	-0.19612134	0.6087788	3.8308396	9.006909	Multitasking_Read
14:39:52.749	0.7302538	3.6129606	8.660092	0.0026755899	0.029431488	0.09770484	0.3855191	3.8966541	8.990986	Multitasking_Read
14:39:52.771	0.7302538	3.6129606	8.660092	0.0026755899	0.029431488	0.09770484	0.3855191	3.8966541	8.990986	Multitasking_Read
14:39:52.794	0.7302538	3.6129606	8.660092	0.0026755899	0.029431488	0.09770484	0.3855191	3.8966541	8.990986	Multitasking_Read
14:39:52.819	0.7302538	3.6129606	8.660092	0.0026755899	0.029431488	0.09770484	0.3855191	3.8966541	8.990986	Multitasking_Read
14:39:52.841	0.7302538	3.6129606	8.660092	0.0026755899	0.029431488	0.09770484	0.3855191	3.8966541	8.990986	Multitasking_Read
14:39:52.862	0.7302538	3.6129606	8.660092	0.0026755899	0.029431488	0.09770484	0.3855191	3.8966541	8.990986	Multitasking_Read
14:39:52.884	0.7302538	3.6129606	8.660092	0.0026755899	0.029431488	0.09770484	0.3855191	3.8966541	8.990986	Multitasking_Read
14:39:52.908	0.7302538	3.6129606	8.660092	0.0026755899	0.029431488	0.09770484	0.3855191	3.8966541	8.990986	Multitasking_Read
14:39:52.929	0.37350687	3.8188684	8.722343	-0.00037873647	0.02271197	0.011572842	0.45262608	3.8725123	8.998285	Multitasking_Read
14:39:52.950	0.37350687	3.8188684	8.722343	-0.00037873647	0.02271197	0.011572842	0.45262608	3.8725123	8.998285	Multitasking_Read
14:39:52.973	0.37350687	3.8188684	8.722343	-0.00037873647	0.02271197	0.011572842	0.45262608	3.8725123	8.998285	Multitasking_Read
14:39:52.996	0.37350687	3.8188684	8.722343	-0.00037873647	0.02271197	0.011572842	0.45262608	3.8725123	8.998285	Multitasking_Read
14:39:53.018	0.37350687	3.8188684	8.722343	-0.00037873647	0.02271197	0.011572842	0.45262608	3.8725123	8.998285	Multitasking_Read
14:39:53.041	0.37350687	3.8188684	8.722343	-0.00037873647	0.02271197	0.011572842	0.45262608	3.8725123	8.998285	Multitasking_Read
14:39:53.064	0.37350687	3.8188684	8.722343	-0.00037873647	0.02271197	0.011572842	0.45262608	3.8725123	8.998285	Multitasking_Read
14:39:53.086	0.37350687	3.8188684	8.722343	-0.00037873647	0.02271197	0.011572842	0.45262608	3.8725123	8.998285	Multitasking_Read
14:39:53.109	0.5219519	3.7326744	8.626573	0.005119051	-0.007220427	0.0158489	0.46790132	3.883019	8.992974	Multitasking_Read
14:39:53.131	0.5219519	3.7326744	8.626573	0.005119051	-0.007220427	0.0158489	0.46790132	3.883019	8.992974	Multitasking_Read
14:39:53.154	0.5219519	3.7326744	8.626573	0.005119051	-0.007220427	0.0158489	0.46790132	3.883019	8.992974	Multitasking_Read
14:39:53.177	0.5219519	3.7326744	8.626573	0.005119051	-0.007220427	0.0158489	0.46790132	3.883019	8.992974	Multitasking_Read
14:39:53.200	0.5219519	3.7326744	8.626573	0.005119051	-0.007220427	0.0158489	0.46790132	3.883019	8.992974	Multitasking_Read
14:39:53.222	0.5219519	3.7326744	8.626573	0.005119051	-0.007220427	0.0158489	0.46790132	3.883019	8.992974	Multitasking_Read
14:39:53.245	0.5219519	3.7326744	8.626573	0.005119051	-0.007220427	0.0158489	0.46790132	3.883019	8.992974	Multitasking_Read
14:39:53.269	0.5219519	3.7326744	8.626573	0.005119051	-0.007220427	0.0158489	0.46790132	3.883019	8.992974	Multitasking_Read
14:39:53.292	0.51955765	3.8045027	8.595447	0.013060299	0.000720821	0.04883562	0.47510386	3.8927162	8.988403	Multitasking_Read
14:39:53.315	0.51955765	3.8045027	8.595447	0.013060299	0.000720821	0.04883562	0.47510386	3.8927162	8.988403	Multitasking_Read
14:39:53.337	0.51955765	3.8045027	8.595447	0.013060299	0.000720821	0.04883562	0.47510386	3.8927162	8.988403	Multitasking_Read
14:39:53.359	0.51955765	3.8045027	8.595447	0.013060299	0.000720821	0.04883562	0.47510386	3.8927162	8.988403	Multitasking_Read
14:39:53.382	0.51955765	3.8045027	8.595447	0.013060299	0.000720821	0.04883562	0.47510386	3.8927162	8.988403	Multitasking_Read
14:39:53.404	0.51955765	3.8045027	8.595447	0.013060299	0.000720821	0.04883562	0.47510386	3.8927162	8.988403	Multitasking_Read
14:39:53.427	0.51955765	3.8045027	8.595447	0.013060299	0.000720821	0.04883562	0.47510386	3.8927162	8.988403	Multitasking_Read
14:39:53.450	0.51955765	3.8045027	8.595447	0.013060299	0.000720821	0.04883562	0.47510386	3.8927162	8.988403	Multitasking_Read
14:39:53.473	0.2777359	3.8619652	8.712766	0.008173377	-0.0029443705	0.012794573	0.4876525	3.8922431	8.987938	Multitasking_Read
14:39:53.496	0.2777359	3.8619652	8.712766	0.008173377	-0.0029443705	0.012794573	0.4876525	3.8922431	8.987938	Multitasking_Read
14:39:53.519	0.2777359	3.8619652	8.712766	0.008173377	-0.0029443705	0.012794573	0.4876525	3.8922431	8.987938	Multitasking_Read
14:39:53.541	0.2777359	3.8619652	8.712766	0.008173377	-0.0029443705	0.012794573	0.4876525	3.8922431	8.987938	Multitasking_Read
14:39:53.563	0.2777359	3.8619652	8.712766	0.008173377	-0.0029443705	0.012794573	0.4876525	3.8922431	8.987938	Multitasking_Read
14:39:53.586	0.2777359	3.8619652	8.712766	0.008173377	-0.0029443705	0.012794573	0.4876525	3.8922431	8.987938	Multitasking_Read
14:39:53.608	0.2777359	3.8619652	8.712766	0.008173377	-0.0029443705	0.012794573	0.4876525	3.8922431	8.987938	Multitasking_Read
14:39:53.630	0.2777359	3.8619652	8.712766	0.008173377	-0.0029443705	0.012794573	0.4876525	3.8922431	8.987938	Multitasking_Read
14:39:53.653	0.5818088	3.7518287	8.806143	0.008784243	0.0019425515	0.0011881329	0.4962593	3.9099176	8.97979	Multitasking_Read
14:39:53.675	0.5818088	3.7518287	8.806143	0.008784243	0.0019425515	0.0011881329	0.4962593	3.9099176	8.97979	Multitasking_Read
14:39:53.698	0.5818088	3.7518287	8.806143	0.008784243	0.0019425515	0.0011881329	0.4962593	3.9099176	8.97979	Multitasking_Read
14:39:53.722	0.5818088	3.7518287	8.806143	0.008784243	0.0019425515	0.0011881329	0.4962593	3.9099176	8.97979	Multitasking_Read
14:39:53.744	0.5818088	3.7518287	8.806143	0.008784243	0.0019425515	0.0011881329	0.4962593	3.9099176	8.97979	Multitasking_Read
14:39:53.767	0.5818088	3.7518287	8.806143	0.008784243	0.0019425515	0.0011881329	0.4962593	3.9099176	8.97979	Multitasking_Read
14:39:53.790	0.5818088	3.7518287	8.806143	0.008784243	0.0019425515	0.0011881329	0.4962593	3.9099176	8.97979	Multitasking_Read
14:39:53.813	0.5818088	3.7518287	8.806143	0.008784243	0.0019425515	0.0011881329	0.4962593	3.9099176	8.97979	Multitasking_Read
14:39:53.837	0.33759275	3.9864676	8.657698	0.025277603	0.023933701	0.025622744	0.47180656	3.9209785	8.976285	Multitasking_Read
14:39:53.859	0.33759275	3.9864676	8.657698	0.025277603	0.023933701	0.025622744	0.47180656	3.9209785	8.976285	Multitasking_Read
14:39:53.882	0.33759275	3.9864676	8.657698	0.025277603	0.023933701	0.025622744	0.47180656	3.9209785	8.976285	Multitasking_Read
14:39:53.905	0.33759275	3.9864676	8.657698	0.025277603	0.023933701	0.025622744	0.47180656	3.9209785	8.976285	Multitasking_Read
14:39:53.927	0.33759275	3.9864676	8.657698	0.025277603	0.023933701	0.025622744	0.47180656	3.9209785	8.976285	Multitasking_Read
14:39:53.951	0.33759275	3.9864676	8.657698	0.025277603	0.023933701	0.025622744	0.47180656	3.9209785	8.976285	Multitasking_Read
14:39:53.973	0.33759275	3.9864676	8.657698	0.025277603	0.023933701	0.025622744	0.47180656	3.9209785	8.976285	Multitasking_Read
14:39:53.996	0.6201172	3.7661943	8.693612	-0.0034330627	0.043481387	-0.01774869	0.4807486	3.943478	8.965947	Multitasking_Read
14:39:54.018	0.6201172	3.7661943	8.693612	-0.0034330627	0.043481387	-0.01774869	0.4807486	3.943478	8.965947	Multitasking_Read
14:39:54.040	0.6201172	3.7661943	8.693612	-0.0034330627	0.043481387	-0.01774869	0.4807486	3.943478	8.965947	Multitasking_Read
14:39:54.065	0.6201172	3.7661943	8.693612	-0.0034330627	0.043481387	-0.01774869	0.4807486	3.943478	8.965947	Multitasking_Read
14:39:54.087	0.6201172	3.7661943	8.693612	-0.0034330627	0.043481387	-0.01774869	0.4807486	3.943478	8.965947	Multitasking_Read
14:39:54.109	0.6201172	3.7661943	8.693612	-0.0034330627	0.043481387	-0.01774869	0.4807486	3.943478	8.965947	Multitasking_Read
14:39:54.131	0.6201172	3.7661943	8.693612	-0.0034330627	0.043481387	-0.01774869	0.4807486	3.943478	8.965947	Multitasking_Read
14:39:54.154	0.6201172	3.7661943	8.693612	-0.0034330627	0.043481387	-0.01774869	0.4807486	3.943478	8.965947	Multitasking_Read
14:39:54.177	0.38787252	4.024776	8.456578	0.03444058	0.02515543	-0.008585712	0.44730866	3.950171	8.964732	Multitasking_Read
14:39:54.200	0.38787252	4.024776	8.456578	0.03444058	0.02515543	-0.008585712	0.44730866	3.950171	8.964732	Multitasking_Read
14:39:54.222	0.38787252	4.024776	8.456578	0.03444058	0.02515543	-0.008585712	0.44730866	3.950171	8.964732	Multitasking_Read
14:39:54.244	0.38787252	4.024776	8.456578	0.03444058	0.02515543	-0.008585712	0.44730866	3.950171	8.964732	Multitasking_Read
14:39:54.265	0.38787252	4.024776	8.456578	0.03444058	0.02515543	-0.008585712	0.44730866	3.950171	8.964732	Multitasking_Read
14:39:54.288	0.38787252	4.024776	8.456578	0.03444058	0.02515543	-0.008585712	0.44730866	3.950171	8.964732	Multitasking_Read
14:39:54.310	0.38787252	4.024776	8.456578	0.03444058	0.02515543	-0.008585712	0.44730866	3.950171	8.964732	Multitasking_Read
14:39:54.332	0.38787252	4.024776	8.456578	0.03444058	0.02515543	-0.008585712	0.44730866	3.950171	8.964732	Multitasking_Read
14:39:54.354	0.33519846	3.842811	8.655303	0.03444058	0.02515543	-0.008585712	0.44730866	3.950171	8.964732	Multitasking_Read
14:39:54.375	0.33519846	3.842811	8.655303	0.000842994	-0.011496483	-0.0018661933	0.42066318	3.9654143	8.959291	Multitasking_Read
14:39:54.398	0.33519846	3.842811	8.655303	0.000842994	-0.011496483	-0.0018661933	0.42066318	3.9654143	8.959291	Multitasking_Read
14:39:54.421	0.33519846	3.842811	8.655303	0.000842994	-0.011496483	-0.0018661933	0.42066318	3.9654143	8.959291	Multitasking_Read
14:39:54.444	0.33519846	3.842811	8.655303	0.000842994	-0.011496483	-0.0018661933	0.42066318	3.9654143	8.959291	Multitasking_Read
14:39:54.466	0.33519846	3.842811	8.655303	0.000842994	-0.011496483	-0.0018661933	0.42066318	3.9654143	8.959291	Multitasking_Read
14:39:54.489	0.33519846	3.842811	8.655303	0.000842994	-0.011496483	-0.0018661933	0.42066318	3.9654143	8.959291	Multitasking_Read
14:39:54.513	0.33519846	3.842811	8.655303	0.000842994	-0.011496483	-0.0018661933	0.42066318	3.9654143	8.959291	Multitasking_Read
14:39:54.535	0.33519846	3.842811	8.655303	-0.037030652	0.015992451	0.047003023	0.42066318	3.9654143	8.959291	Multitasking_Read
14:39:54.558	0.45012367	3.6704233	8.882759	-0.037030652	0.015992451	0.047003023	0.4040322	3.9554722	8.964449	Multitasking_Read
14:39:54.580	0.45012367	3.6704233	8.882759	-0.037030652	0.015992451	0.047003023	0.4040322	3.9554722	8.964449	Multitasking_Read
14:39:54.602	0.45012367	3.6704233	8.882759	-0.037030652	0.015992451	0.047003023	0.4040322	3.9554722	8.964449	Multitasking_Read
14:39:54.625	0.45012367	3.6704233	8.882759	-0.037030652	0.015992451	0.047003023	0.4040322	3.9554722	8.964449	Multitasking_Read
14:39:54.647	0.45012367	3.6704233	8.882759	-0.037030652	0.015992451	0.047003023	0.4040322	3.9554722	8.964449	Multitasking_Read
14:39:54.670	0.45012367	3.6704233	8.882759	-0.037030652	0.015992451	0.047003023	0.4040322	3.9554722	8.964449	Multitasking_Read
14:39:54.693	0.45012367	3.6704233	8.882759	-0.037030652	0.015992451	0.047003023	0.4040322	3.9554722	8.964449	Multitasking_Read
14:39:54.715	0.37111259	3.9337935	8.626573	-0.009541715	0.023933701	0.032342263	0.42435208	3.9322586	8.97372	Multitasking_Read
14:39:54.738	0.37111259	3.9337935	8.626573	-0.009541715	0.023933701	0.032342263	0.42435208	3.9322586	8.97372	Multitasking_Read
14:39:54.760	0.37111259	3.9337935	8.626573	-0.009541715	0.023933701	0.032342263	0.42435208	3.9322586	8.97372	Multitasking_Read
14:39:54.783	0.37111259	3.9337935	8.626573	-0.009541715	0.023933701	0.032342263	0.42435208	3.9322586	8.97372	Multitasking_Read
14:39:54.806	0.37111259	3.9337935	8.626573	-0.009541715	0.023933701	0.032342263	0.42435208	3.9322586	8.97372	Multitasking_Read
14:39:54.828	0.37111259	3.9337935	8.626573	-0.009541715	0.023933701	0.032342263	0.42435208	3.9322586	8.97372	Multitasking_Read
14:39:54.852	0.37111259	3.9337935	8.626573	-0.009541715	0.023933701	0.032342263	0.42435208	3.9322586	8.97372	Multitasking_Read
14:39:54.875	0.37111259	3.9337935	8.626573	-0.009541715	0.023933701	0.032342263	0.42435208	3.9322586	8.97372	Multitasking_Read
14:39:54.898	0.42378664	3.7614057	8.755863	-0.009541715	0.013548992	0.018903226	0.46940923	3.9108055	8.980848	Multitasking_Read
14:39:54.920	0.42378664	3.7614057	8.755863	-0.009541715	0.013548992	0.018903226	0.46940923	3.9108055	8.980848	Multitasking_Read
14:39:54.943	0.42378664	3.7614057	8.755863	-0.009541715	0.013548992	0.018903226	0.46940923	3.9108055	8.980848	Multitasking_Read
14:39:54.966	0.42378664	3.7614057	8.755863	-0.009541715	0.013548992	0.018903226	0.46940923	3.9108055	8.980848	Multitasking_Read
14:39:54.988	0.42378664	3.7614057	8.755863	-0.009541715	0.013548992	0.018903226	0.46940923	3.9108055	8.980848	Multitasking_Read
14:39:55.011	0.42378664	3.7614057	8.755863	-0.009541715	0.013548992	0.018903226	0.46940923	3.9108055	8.980848	Multitasking_Read
14:39:55.034	0.42378664	3.7614057	8.755863	-0.009541715	0.013548992	0.018903226	0.46940923	3.9108055	8.980848	Multitasking_Read
14:39:55.058	0.42378664	3.7614057	8.755863	-0.009541715	0.013548992	0.018903226	0.46940923	3.9108055	8.980848	Multitasking_Read
14:39:55.081	0.55307746	3.7949257	8.705584	-0.017482964	-0.020048598	0.050057355	0.45019102	3.9240065	8.976072	Multitasking_Read
14:39:55.104	0.55307746	3.7949257	8.705584	-0.017482964	-0.020048598	0.050057355	0.45019102	3.9240065	8.976072	Multitasking_Read
14:39:55.127	0.55307746	3.7949257	8.705584	-0.017482964	-0.020048598	0.050057355	0.45019102	3.9240065	8.976072	Multitasking_Read
14:39:55.150	0.55307746	3.7949257	8.705584	-0.017482964	-0.020048598	0.050057355	0.45019102	3.9240065	8.976072	Multitasking_Read
14:39:55.172	0.55307746	3.7949257	8.705584	-0.017482964	-0.020048598	0.050057355	0.45019102	3.9240065	8.976072	Multitasking_Read
14:39:55.196	0.55307746	3.7949257	8.705584	-0.017482964	-0.020048598	0.050057355	0.45019102	3.9240065	8.976072	Multitasking_Read
14:39:55.219	0.55307746	3.7949257	8.705584	-0.017482964	-0.020048598	0.050057355	0.45019102	3.9240065	8.976072	Multitasking_Read
14:39:55.242	0.55307746	3.7949257	8.705584	-0.017482964	-0.020048598	0.050057355	0.45019102	3.9240065	8.976072	Multitasking_Read
14:39:55.264	0.32801566	3.8787253	8.684034	0.009395108	0.017825048	0.008518515	0.4805646	3.9077058	8.981606	Multitasking_Read
14:39:55.287	0.32801566	3.8787253	8.684034	0.009395108	0.017825048	0.008518515	0.4805646	3.9077058	8.981606	Multitasking_Read
14:39:55.311	0.32801566	3.8787253	8.684034	0.009395108	0.017825048	0.008518515	0.4805646	3.9077058	8.981606	Multitasking_Read
14:39:55.333	0.32801566	3.8787253	8.684034	0.009395108	0.017825048	0.008518515	0.4805646	3.9077058	8.981606	Multitasking_Read
14:39:55.356	0.32801566	3.8787253	8.684034	0.009395108	0.017825048	0.008518515	0.4805646	3.9077058	8.981606	Multitasking_Read
14:39:55.379	0.32801566	3.8787253	8.684034	0.009395108	0.017825048	0.008518515	0.4805646	3.9077058	8.981606	Multitasking_Read
14:39:55.402	0.32801566	3.8787253	8.684034	0.009395108	0.017825048	0.008518515	0.4805646	3.9077058	8.981606	Multitasking_Read
14:39:55.425	0.32801566	3.8787253	8.684034	0.009395108	0.017825048	0.008518515	0.4805646	3.9077058	8.981606	Multitasking_Read
14:39:55.448	0.3902668	3.7829542	8.8085375	-0.01931556	0.0098838	0.028677069	0.48719874	3.8990285	8.98502	Multitasking_Read
14:39:55.470	0.3902668	3.7829542	8.8085375	-0.01931556	0.0098838	0.028677069	0.48719874	3.8990285	8.98502	Multitasking_Read
14:39:55.493	0.3902668	3.7829542	8.8085375	-0.01931556	0.0098838	0.028677069	0.48719874	3.8990285	8.98502	Multitasking_Read
14:39:55.515	0.3902668	3.7829542	8.8085375	-0.01931556	0.0098838	0.028677069	0.48719874	3.8990285	8.98502	Multitasking_Read
14:39:55.537	0.3902668	3.7829542	8.8085375	-0.01931556	0.0098838	0.028677069	0.48719874	3.8990285	8.98502	Multitasking_Read
14:39:55.559	0.3902668	3.7829542	8.8085375	-0.01931556	0.0098838	0.028677069	0.48719874	3.8990285	8.98502	Multitasking_Read
14:39:55.581	0.3902668	3.7829542	8.8085375	-0.01931556	0.0098838	0.028677069	0.48719874	3.8990285	8.98502	Multitasking_Read
14:39:55.604	0.3902668	3.7829542	8.8085375	-0.01931556	0.0098838	0.028677069	0.48719874	3.8990285	8.98502	Multitasking_Read
14:39:55.626	0.44294083	3.7757714	8.693612	-0.019926423	-0.0035552357	0.0017989981	0.50065994	3.8822038	8.991563	Multitasking_Read
14:39:55.649	0.44294083	3.7757714	8.693612	-0.019926423	-0.0035552357	0.0017989981	0.50065994	3.8822038	8.991563	Multitasking_Read
14:39:55.672	0.44294083	3.7757714	8.693612	-0.019926423	-0.0035552357	0.0017989981	0.50065994	3.8822038	8.991563	Multitasking_Read
14:39:55.698	0.44294083	3.7757714	8.693612	-0.019926423	-0.0035552357	0.0017989981	0.50065994	3.8822038	8.991563	Multitasking_Read
14:39:55.722	0.44294083	3.7757714	8.693612	-0.019926423	-0.0035552357	0.0017989981	0.50065994	3.8822038	8.991563	Multitasking_Read
14:39:55.744	0.44294083	3.7757714	8.693612	-0.019926423	-0.0035552357	0.0017989981	0.50065994	3.8822038	8.991563	Multitasking_Read
14:39:55.768	0.44294083	3.7757714	8.693612	-0.019926423	-0.0035552357	0.0017989981	0.50065994	3.8822038	8.991563	Multitasking_Read
14:39:55.791	0.44294083	3.7757714	8.693612	-0.019926423	-0.0035552357	0.0017989981	0.50065994	3.8822038	8.991563	Multitasking_Read
14:39:55.814	0.43336374	3.7733772	8.854029	-0.032754593	-0.013939945	0.00790765	0.50240904	3.860986	9.000597	Multitasking_Read
14:39:55.837	0.43336374	3.7733772	8.854029	-0.032754593	-0.013939945	0.00790765	0.50240904	3.860986	9.000597	Multitasking_Read
14:39:55.859	0.43336374	3.7733772	8.854029	-0.032754593	-0.013939945	0.00790765	0.50240904	3.860986	9.000597	Multitasking_Read
14:39:55.883	0.43336374	3.7733772	8.854029	-0.032754593	-0.013939945	0.00790765	0.50240904	3.860986	9.000597	Multitasking_Read
14:39:55.906	0.43336374	3.7733772	8.854029	-0.032754593	-0.013939945	0.00790765	0.50240904	3.860986	9.000597	Multitasking_Read
14:39:55.928	0.43336374	3.7733772	8.854029	-0.032754593	-0.013939945	0.00790765	0.50240904	3.860986	9.000597	Multitasking_Read
14:39:55.951	0.43336374	3.7733772	8.854029	-0.032754593	-0.013939945	0.00790765	0.50240904	3.860986	9.000597	Multitasking_Read
14:39:55.973	0.43336374	3.7733772	8.854029	-0.032754593	-0.013939945	0.00790765	0.50240904	3.860986	9.000597	Multitasking_Read
14:39:55.996	0.54350036	3.634509	8.889942	-0.049247954	-0.02493552	-0.012861768	0.5654702	3.8281794	9.010862	Multitasking_Read
14:39:56.018	0.54350036	3.634509	8.889942	-0.049247954	-0.02493552	-0.012861768	0.5654702	3.8281794	9.010862	Multitasking_Read
14:39:56.042	0.54350036	3.634509	8.889942	-0.049247954	-0.02493552	-0.012861768	0.5654702	3.8281794	9.010862	Multitasking_Read
14:39:56.066	0.54350036	3.634509	8.889942	-0.049247954	-0.02493552	-0.012861768	0.5654702	3.8281794	9.010862	Multitasking_Read
14:39:56.088	0.54350036	3.634509	8.889942	-0.049247954	-0.02493552	-0.012861768	0.5654702	3.8281794	9.010862	Multitasking_Read
14:39:56.111	0.54350036	3.634509	8.889942	-0.049247954	-0.02493552	-0.012861768	0.5654702	3.8281794	9.010862	Multitasking_Read
14:39:56.133	0.54350036	3.634509	8.889942	-0.049247954	-0.02493552	-0.012861768	0.5654702	3.8281794	9.010862	Multitasking_Read
14:39:56.155	0.57462597	3.6488748	8.655303	-0.006487389	0.008051204	0.017681494	0.5623498	3.828141	9.011074	Multitasking_Read
14:39:56.178	0.57462597	3.6488748	8.655303	-0.006487389	0.008051204	0.017681494	0.5623498	3.828141	9.011074	Multitasking_Read
14:39:56.201	0.57462597	3.6488748	8.655303	-0.006487389	0.008051204	0.017681494	0.5623498	3.828141	9.011074	Multitasking_Read
14:39:56.224	0.57462597	3.6488748	8.655303	-0.006487389	0.008051204	0.017681494	0.5623498	3.828141	9.011074	Multitasking_Read
14:39:56.247	0.57462597	3.6488748	8.655303	-0.006487389	0.008051204	0.017681494	0.5623498	3.828141	9.011074	Multitasking_Read
14:39:56.270	0.57462597	3.6488748	8.655303	-0.006487389	0.008051204	0.017681494	0.5623498	3.828141	9.011074	Multitasking_Read
14:39:56.292	0.57462597	3.6488748	8.655303	-0.006487389	0.008051204	0.017681494	0.5623498	3.828141	9.011074	Multitasking_Read
14:39:56.314	0.57462597	3.6488748	8.655303	-0.006487389	0.008051204	0.017681494	0.5623498	3.828141	9.011074	Multitasking_Read
14:39:56.337	0.505192	3.677606	8.8085375	-0.01931556	0.044092253	0.049446486	0.5634139	3.8040957	9.021186	Multitasking_Read
14:39:56.360	0.505192	3.677606	8.8085375	-0.01931556	0.044092253	0.049446486	0.5634139	3.8040957	9.021186	Multitasking_Read
14:39:56.383	0.505192	3.677606	8.8085375	-0.01931556	0.044092253	0.049446486	0.5634139	3.8040957	9.021186	Multitasking_Read
14:39:56.405	0.505192	3.677606	8.8085375	-0.01931556	0.044092253	0.049446486	0.5634139	3.8040957	9.021186	Multitasking_Read
14:39:56.428	0.505192	3.677606	8.8085375	-0.01931556	0.044092253	0.049446486	0.5634139	3.8040957	9.021186	Multitasking_Read
14:39:56.451	0.505192	3.677606	8.8085375	-0.01931556	0.044092253	0.049446486	0.5634139	3.8040957	9.021186	Multitasking_Read
14:39:56.474	0.505192	3.677606	8.8085375	-0.01931556	0.044092253	0.049446486	0.5634139	3.8040957	9.021186	Multitasking_Read
14:39:56.496	0.505192	3.677606	8.8085375	-0.01931556	0.044092253	0.049446486	0.5634139	3.8040957	9.021186	Multitasking_Read
14:39:56.518	0.68715686	3.6201434	8.61939	-0.004654793	0.037372734	0.061052926	0.5582696	3.7843196	9.029819	Multitasking_Read
14:39:56.541	0.68715686	3.6201434	8.61939	-0.004654793	0.037372734	0.061052926	0.5582696	3.7843196	9.029819	Multitasking_Read
14:39:56.564	0.68715686	3.6201434	8.61939	-0.004654793	0.037372734	0.061052926	0.5582696	3.7843196	9.029819	Multitasking_Read
14:39:56.586	0.68715686	3.6201434	8.61939	-0.004654793	0.037372734	0.061052926	0.5582696	3.7843196	9.029819	Multitasking_Read
14:39:56.609	0.68715686	3.6201434	8.61939	-0.004654793	0.037372734	0.061052926	0.5582696	3.7843196	9.029819	Multitasking_Read
14:39:56.631	0.68715686	3.6201434	8.61939	-0.004654793	0.037372734	0.061052926	0.5582696	3.7843196	9.029819	Multitasking_Read
14:39:56.654	0.68715686	3.6201434	8.61939	-0.004654793	0.037372734	0.061052926	0.5582696	3.7843196	9.029819	Multitasking_Read
14:39:56.677	0.68715686	3.6201434	8.61939	-0.004654793	0.037372734	0.061052926	0.5582696	3.7843196	9.029819	Multitasking_Read
14:39:56.699	0.4956149	3.641692	8.844451	0.0032864548	-0.0005009095	0.010351111	0.55514425	3.7756374	9.033645	Multitasking_Read
14:39:56.721	0.4956149	3.641692	8.844451	0.0032864548	-0.0005009095	0.010351111	0.55514425	3.7756374	9.033645	Multitasking_Read
14:39:56.743	0.4956149	3.641692	8.844451	0.0032864548	-0.0005009095	0.010351111	0.55514425	3.7756374	9.033645	Multitasking_Read
14:39:56.769	0.4956149	3.641692	8.844451	0.0032864548	-0.0005009095	0.010351111	0.55514425	3.7756374	9.033645	Multitasking_Read
14:39:56.791	0.4956149	3.641692	8.844451	0.0032864548	-0.0005009095	0.010351111	0.55514425	3.7756374	9.033645	Multitasking_Read
14:39:56.812	0.4956149	3.641692	8.844451	0.0032864548	-0.0005009095	0.010351111	0.55514425	3.7756374	9.033645	Multitasking_Read
14:39:56.833	0.4956149	3.641692	8.844451	0.0032864548	-0.0005009095	0.010351111	0.55514425	3.7756374	9.033645	Multitasking_Read
14:39:56.854	0.4956149	3.641692	8.844451	0.0032864548	-0.0005009095	0.010351111	0.55514425	3.7756374	9.033645	Multitasking_Read
14:39:56.877	0.5554718	3.675212	8.76544	-0.020537289	-0.0011117748	0.00668592	0.5570272	3.7869003	9.028814	Multitasking_Read
14:39:56.900	0.5554718	3.675212	8.76544	-0.020537289	-0.0011117748	0.00668592	0.5570272	3.7869003	9.028814	Multitasking_Read
14:39:56.922	0.5554718	3.675212	8.76544	-0.020537289	-0.0011117748	0.00668592	0.5570272	3.7869003	9.028814	Multitasking_Read
14:39:56.945	0.5554718	3.675212	8.76544	-0.020537289	-0.0011117748	0.00668592	0.5570272	3.7869003	9.028814	Multitasking_Read
14:39:56.968	0.5554718	3.675212	8.76544	-0.020537289	-0.0011117748	0.00668592	0.5570272	3.7869003	9.028814	Multitasking_Read
14:39:56.990	0.5554718	3.675212	8.76544	-0.020537289	-0.0011117748	0.00668592	0.5570272	3.7869003	9.028814	Multitasking_Read
14:39:57.014	0.5554718	3.675212	8.76544	-0.020537289	-0.0011117748	0.00668592	0.5570272	3.7869003	9.028814	Multitasking_Read
14:39:57.036	0.5554718	3.675212	8.76544	-0.020537289	-0.0011117748	0.00668592	0.5570272	3.7869003	9.028814	Multitasking_Read
14:39:57.059	0.3974496	3.7135203	8.681641	0.0002321288	-0.002333505	-0.0012553281	0.55118054	3.7901022	9.027828	Multitasking_Read
14:39:57.082	0.3974496	3.7135203	8.681641	0.0002321288	-0.002333505	-0.0012553281	0.55118054	3.7901022	9.027828	Multitasking_Read
14:39:57.104	0.3974496	3.7135203	8.681641	0.0002321288	-0.002333505	-0.0012553281	0.55118054	3.7901022	9.027828	Multitasking_Read
14:39:57.128	0.3974496	3.7135203	8.681641	0.0002321288	-0.002333505	-0.0012553281	0.55118054	3.7901022	9.027828	Multitasking_Read
14:39:57.151	0.3974496	3.7135203	8.681641	0.0002321288	-0.002333505	-0.0012553281	0.55118054	3.7901022	9.027828	Multitasking_Read
14:39:57.174	0.3974496	3.7135203	8.681641	0.0002321288	-0.002333505	-0.0012553281	0.55118054	3.7901022	9.027828	Multitasking_Read
14:39:57.197	0.3974496	3.7135203	8.681641	0.0002321288	-0.002333505	-0.0012553281	0.55118054	3.7901022	9.027828	Multitasking_Read
14:39:57.220	0.3974496	3.7135203	8.681641	0.0002321288	-0.002333505	-0.0012553281	0.55118054	3.7901022	9.027828	Multitasking_Read
14:39:57.245	0.5219519	3.8092911	8.523619	0.035662312	-0.032265905	0.00057726767	0.5360982	3.8020034	9.023731	Multitasking_Read
14:39:57.268	0.5219519	3.8092911	8.523619	0.035662312	-0.032265905	0.00057726767	0.5360982	3.8020034	9.023731	Multitasking_Read
14:39:57.290	0.5219519	3.8092911	8.523619	0.035662312	-0.032265905	0.00057726767	0.5360982	3.8020034	9.023731	Multitasking_Read
14:39:57.312	0.5219519	3.8092911	8.523619	0.035662312	-0.032265905	0.00057726767	0.5360982	3.8020034	9.023731	Multitasking_Read
14:39:57.333	0.5219519	3.8092911	8.523619	0.035662312	-0.032265905	0.00057726767	0.5360982	3.8020034	9.023731	Multitasking_Read
14:39:57.355	0.5219519	3.8092911	8.523619	0.035662312	-0.032265905	0.00057726767	0.5360982	3.8020034	9.023731	Multitasking_Read
14:39:57.376	0.5219519	3.8092911	8.523619	0.035662312	-0.032265905	0.00057726767	0.5360982	3.8020034	9.023731	Multitasking_Read
14:39:57.397	0.5219519	3.8092911	8.523619	0.035662312	-0.032265905	0.00057726767	0.5360982	3.8020034	9.023731	Multitasking_Read
14:39:57.418	0.4860378	3.6009893	8.858817	0.010616837	0.02515543	-0.018359555	0.55163705	3.8239667	9.01351	Multitasking_Read
14:39:57.441	0.4860378	3.6009893	8.858817	0.010616837	0.02515543	-0.018359555	0.55163705	3.8239667	9.01351	Multitasking_Read
14:39:57.465	0.4860378	3.6009893	8.858817	0.010616837	0.02515543	-0.018359555	0.55163705	3.8239667	9.01351	Multitasking_Read
14:39:57.488	0.4860378	3.6009893	8.858817	0.010616837	0.02515543	-0.018359555	0.55163705	3.8239667	9.01351	Multitasking_Read
14:39:57.510	0.4860378	3.6009893	8.858817	0.010616837	0.02515543	-0.018359555	0.55163705	3.8239667	9.01351	Multitasking_Read
14:39:57.533	0.4860378	3.6009893	8.858817	0.010616837	0.02515543	-0.018359555	0.55163705	3.8239667	9.01351	Multitasking_Read
14:39:57.556	0.4860378	3.6009893	8.858817	0.010616837	0.02515543	-0.018359555	0.55163705	3.8239667	9.01351	Multitasking_Read
14:39:57.580	0.4860378	3.6009893	8.858817	0.010616837	0.02515543	-0.018359555	0.55163705	3.8239667	9.01351	Multitasking_Read
14:39:57.602	0.5554718	3.7302802	8.794171	-0.019926423	0.023322836	-3.359759e-05	0.53651476	3.8254483	9.013793	Multitasking_Read
14:39:57.625	0.5554718	3.7302802	8.794171	-0.019926423	0.023322836	-3.359759e-05	0.53651476	3.8254483	9.013793	Multitasking_Read
14:39:57.649	0.5554718	3.7302802	8.794171	-0.019926423	0.023322836	-3.359759e-05	0.53651476	3.8254483	9.013793	Multitasking_Read
14:39:57.672	0.5554718	3.7302802	8.794171	-0.019926423	0.023322836	-3.359759e-05	0.53651476	3.8254483	9.013793	Multitasking_Read
14:39:57.696	0.5554718	3.7302802	8.794171	-0.019926423	0.023322836	-3.359759e-05	0.53651476	3.8254483	9.013793	Multitasking_Read
14:39:57.719	0.5554718	3.7302802	8.794171	-0.019926423	0.023322836	-3.359759e-05	0.53651476	3.8254483	9.013793	Multitasking_Read
14:39:57.741	0.5554718	3.7302802	8.794171	-0.019926423	0.023322836	-3.359759e-05	0.53651476	3.8254483	9.013793	Multitasking_Read
14:39:57.764	0.5554718	3.7302802	8.794171	-0.019926423	0.023322836	-3.359759e-05	0.53651476	3.8254483	9.013793	Multitasking_Read
14:39:57.788	0.57223165	3.7254915	8.542772	0.027721066	0.010494665	-0.012861768	0.5198621	3.8370843	9.009823	Multitasking_Read
14:39:57.812	0.57223165	3.7254915	8.542772	0.027721066	0.010494665	-0.012861768	0.5198621	3.8370843	9.009823	Multitasking_Read
14:39:57.835	0.57223165	3.7254915	8.542772	0.027721066	0.010494665	-0.012861768	0.5198621	3.8370843	9.009823	Multitasking_Read
14:39:57.859	0.57223165	3.7254915	8.542772	0.027721066	0.010494665	-0.012861768	0.5198621	3.8370843	9.009823	Multitasking_Read
14:39:57.882	0.57223165	3.7254915	8.542772	0.027721066	0.010494665	-0.012861768	0.5198621	3.8370843	9.009823	Multitasking_Read
14:39:57.905	0.57223165	3.7254915	8.542772	0.027721066	0.010494665	-0.012861768	0.5198621	3.8370843	9.009823	Multitasking_Read
14:39:57.928	0.57223165	3.7254915	8.542772	0.027721066	0.010494665	-0.012861768	0.5198621	3.8370843	9.009823	Multitasking_Read
14:39:57.950	0.57223165	3.7254915	8.542772	0.027721066	0.010494665	-0.012861768	0.5198621	3.8370843	9.009823	Multitasking_Read
14:39:57.974	0.37829542	3.7183087	8.93304	0.01916895	0.02515543	-0.009196576	0.48073268	3.8719342	8.997077	Multitasking_Read
14:39:57.998	0.37829542	3.7183087	8.93304	0.01916895	0.02515543	-0.009196576	0.48073268	3.8719342	8.997077	Multitasking_Read
14:39:58.021	0.37829542	3.7183087	8.93304	0.01916895	0.02515543	-0.009196576	0.48073268	3.8719342	8.997077	Multitasking_Read
14:39:58.044	0.37829542	3.7183087	8.93304	0.01916895	0.02515543	-0.009196576	0.48073268	3.8719342	8.997077	Multitasking_Read
14:39:58.069	0.37829542	3.7183087	8.93304	0.01916895	0.02515543	-0.009196576	0.48073268	3.8719342	8.997077	Multitasking_Read
14:39:58.091	0.37829542	3.7183087	8.93304	0.01916895	0.02515543	-0.009196576	0.48073268	3.8719342	8.997077	Multitasking_Read
14:39:58.113	0.37829542	3.7183087	8.93304	0.01916895	0.02515543	-0.009196576	0.48073268	3.8719342	8.997077	Multitasking_Read
14:39:58.135	0.46209505	3.79732	8.339259	-0.019926423	0.019657644	0.021346685	0.5085797	3.8803973	8.991899	Multitasking_Read
14:39:58.157	0.46209505	3.79732	8.339259	-0.019926423	0.019657644	0.021346685	0.5085797	3.8803973	8.991899	Multitasking_Read
14:39:58.180	0.46209505	3.79732	8.339259	-0.019926423	0.019657644	0.021346685	0.5085797	3.8803973	8.991899	Multitasking_Read
14:39:58.203	0.46209505	3.79732	8.339259	-0.019926423	0.019657644	0.021346685	0.5085797	3.8803973	8.991899	Multitasking_Read
14:39:58.226	0.46209505	3.79732	8.339259	-0.019926423	0.019657644	0.021346685	0.5085797	3.8803973	8.991899	Multitasking_Read
14:39:58.249	0.46209505	3.79732	8.339259	-0.019926423	0.019657644	0.021346685	0.5085797	3.8803973	8.991899	Multitasking_Read
14:39:58.272	0.46209505	3.79732	8.339259	-0.019926423	0.019657644	0.021346685	0.5085797	3.8803973	8.991899	Multitasking_Read
14:39:58.295	0.46209505	3.79732	8.339259	-0.019926423	0.019657644	0.021346685	0.5085797	3.8803973	8.991899	Multitasking_Read
14:39:58.319	0.69912827	3.7230973	8.849239	-0.011985176	-0.019437732	0.03600745	0.50704354	3.822707	9.016662	Multitasking_Read
14:39:58.341	0.69912827	3.7230973	8.849239	-0.011985176	-0.019437732	0.03600745	0.50704354	3.822707	9.016662	Multitasking_Read
14:39:58.365	0.69912827	3.7230973	8.849239	-0.011985176	-0.019437732	0.03600745	0.50704354	3.822707	9.016662	Multitasking_Read
14:39:58.389	0.69912827	3.7230973	8.849239	-0.011985176	-0.019437732	0.03600745	0.50704354	3.822707	9.016662	Multitasking_Read
14:39:58.411	0.69912827	3.7230973	8.849239	-0.011985176	-0.019437732	0.03600745	0.50704354	3.822707	9.016662	Multitasking_Read
14:39:58.434	0.69912827	3.7230973	8.849239	-0.011985176	-0.019437732	0.03600745	0.50704354	3.822707	9.016662	Multitasking_Read
14:39:58.457	0.69912827	3.7230973	8.849239	-0.011985176	-0.019437732	0.03600745	0.50704354	3.822707	9.016662	Multitasking_Read
14:39:58.480	0.69912827	3.7230973	8.849239	-0.011985176	-0.019437732	0.03600745	0.50704354	3.822707	9.016662	Multitasking_Read
14:39:58.503	0.4740664	3.78056	8.535589	-0.0070982543	-0.0053878315	-0.0049205194	0.5379851	3.84334	9.006091	Multitasking_Read
14:39:58.526	0.4740664	3.78056	8.535589	-0.0070982543	-0.0053878315	-0.0049205194	0.5379851	3.84334	9.006091	Multitasking_Read
14:39:58.549	0.4740664	3.78056	8.535589	-0.0070982543	-0.0053878315	-0.0049205194	0.5379851	3.84334	9.006091	Multitasking_Read
14:39:58.572	0.4740664	3.78056	8.535589	-0.0070982543	-0.0053878315	-0.0049205194	0.5379851	3.84334	9.006091	Multitasking_Read
14:39:58.594	0.4740664	3.78056	8.535589	-0.0070982543	-0.0053878315	-0.0049205194	0.5379851	3.84334	9.006091	Multitasking_Read
14:39:58.616	0.4740664	3.78056	8.535589	-0.0070982543	-0.0053878315	-0.0049205194	0.5379851	3.84334	9.006091	Multitasking_Read
14:39:58.638	0.4740664	3.78056	8.535589	-0.0070982543	-0.0053878315	-0.0049205194	0.5379851	3.84334	9.006091	Multitasking_Read
14:39:58.660	0.4740664	3.78056	8.535589	-0.0070982543	-0.0053878315	-0.0049205194	0.5379851	3.84334	9.006091	Multitasking_Read
14:39:58.683	0.51716334	3.7087317	8.923462	-0.011985176	-0.016383406	-0.0006444628	0.53641284	3.8403351	9.007466	Multitasking_Read
14:39:58.706	0.51716334	3.7087317	8.923462	-0.011985176	-0.016383406	-0.0006444628	0.53641284	3.8403351	9.007466	Multitasking_Read
14:39:58.732	0.51716334	3.7087317	8.923462	-0.011985176	-0.016383406	-0.0006444628	0.53641284	3.8403351	9.007466	Multitasking_Read
14:39:58.755	0.51716334	3.7087317	8.923462	-0.011985176	-0.016383406	-0.0006444628	0.53641284	3.8403351	9.007466	Multitasking_Read
14:39:58.779	0.51716334	3.7087317	8.923462	-0.011985176	-0.016383406	-0.0006444628	0.53641284	3.8403351	9.007466	Multitasking_Read
14:39:58.802	0.51716334	3.7087317	8.923462	-0.011985176	-0.016383406	-0.0006444628	0.53641284	3.8403351	9.007466	Multitasking_Read
14:39:58.824	0.51716334	3.7087317	8.923462	-0.011985176	-0.016383406	-0.0006444628	0.53641284	3.8403351	9.007466	Multitasking_Read
14:39:58.847	0.51716334	3.7087317	8.923462	-0.011985176	-0.016383406	-0.0006444628	0.53641284	3.8403351	9.007466	Multitasking_Read
14:39:58.871	0.41420954	3.756617	8.755863	0.005729916	0.0037751473	0.0072967852	0.537259	3.8457637	9.005099	Multitasking_Read
14:39:58.894	0.41420954	3.756617	8.755863	0.005729916	0.0037751473	0.0072967852	0.537259	3.8457637	9.005099	Multitasking_Read
14:39:58.917	0.41420954	3.756617	8.755863	0.005729916	0.0037751473	0.0072967852	0.537259	3.8457637	9.005099	Multitasking_Read
14:39:58.940	0.41420954	3.756617	8.755863	0.005729916	0.0037751473	0.0072967852	0.537259	3.8457637	9.005099	Multitasking_Read
14:39:58.963	0.41420954	3.756617	8.755863	0.005729916	0.0037751473	0.0072967852	0.537259	3.8457637	9.005099	Multitasking_Read
14:39:58.987	0.41420954	3.756617	8.755863	0.005729916	0.0037751473	0.0072967852	0.537259	3.8457637	9.005099	Multitasking_Read
14:39:59.010	0.41420954	3.756617	8.755863	0.005729916	0.0037751473	0.0072967852	0.537259	3.8457637	9.005099	Multitasking_Read
14:39:59.034	0.41420954	3.756617	8.755863	0.005729916	0.0037751473	0.0072967852	0.537259	3.8457637	9.005099	Multitasking_Read
14:39:59.059	0.6105401	3.7494342	8.865999	-0.011374311	-0.020048598	-0.039739836	0.5592281	3.8453133	9.003955	Multitasking_Read
14:39:59.082	0.6105401	3.7494342	8.865999	-0.011374311	-0.020048598	-0.039739836	0.5592281	3.8453133	9.003955	Multitasking_Read
14:39:59.105	0.6105401	3.7494342	8.865999	-0.011374311	-0.020048598	-0.039739836	0.5592281	3.8453133	9.003955	Multitasking_Read
14:39:59.128	0.6105401	3.7494342	8.865999	-0.011374311	-0.020048598	-0.039739836	0.5592281	3.8453133	9.003955	Multitasking_Read
14:39:59.151	0.6105401	3.7494342	8.865999	-0.011374311	-0.020048598	-0.039739836	0.5592281	3.8453133	9.003955	Multitasking_Read
14:39:59.174	0.6105401	3.7494342	8.865999	-0.011374311	-0.020048598	-0.039739836	0.5592281	3.8453133	9.003955	Multitasking_Read
14:39:59.197	0.6105401	3.7494342	8.865999	-0.011374311	-0.020048598	-0.039739836	0.5592281	3.8453133	9.003955	Multitasking_Read
14:39:59.221	0.47167215	3.7015488	8.724737	0.033218853	0.028209757	0.010961977	0.5126471	3.8796058	8.992009	Multitasking_Read
14:39:59.243	0.47167215	3.7015488	8.724737	0.033218853	0.028209757	0.010961977	0.5126471	3.8796058	8.992009	Multitasking_Read
14:39:59.265	0.47167215	3.7015488	8.724737	0.033218853	0.028209757	0.010961977	0.5126471	3.8796058	8.992009	Multitasking_Read
14:39:59.288	0.47167215	3.7015488	8.724737	0.033218853	0.028209757	0.010961977	0.5126471	3.8796058	8.992009	Multitasking_Read
14:39:59.312	0.47167215	3.7015488	8.724737	0.033218853	0.028209757	0.010961977	0.5126471	3.8796058	8.992009	Multitasking_Read
14:39:59.335	0.47167215	3.7015488	8.724737	0.033218853	0.028209757	0.010961977	0.5126471	3.8796058	8.992009	Multitasking_Read
14:39:59.358	0.47167215	3.7015488	8.724737	0.033218853	0.028209757	0.010961977	0.5126471	3.8796058	8.992009	Multitasking_Read
14:39:59.381	0.47167215	3.7015488	8.724737	0.033218853	0.028209757	0.010961977	0.5126471	3.8796058	8.992009	Multitasking_Read
14:39:59.403	0.37829542	3.7398572	8.784595	-0.004654793	0.016603317	-0.01897042	0.48081478	3.8865998	8.990747	Multitasking_Read
14:39:59.427	0.37829542	3.7398572	8.784595	-0.004654793	0.016603317	-0.01897042	0.48081478	3.8865998	8.990747	Multitasking_Read
14:39:59.450	0.37829542	3.7398572	8.784595	-0.004654793	0.016603317	-0.01897042	0.48081478	3.8865998	8.990747	Multitasking_Read
14:39:59.473	0.37829542	3.7398572	8.784595	-0.004654793	0.016603317	-0.01897042	0.48081478	3.8865998	8.990747	Multitasking_Read
14:39:59.496	0.37829542	3.7398572	8.784595	-0.004654793	0.016603317	-0.01897042	0.48081478	3.8865998	8.990747	Multitasking_Read
14:39:59.519	0.37829542	3.7398572	8.784595	-0.004654793	0.016603317	-0.01897042	0.48081478	3.8865998	8.990747	Multitasking_Read
14:39:59.542	0.37829542	3.7398572	8.784595	-0.004654793	0.016603317	-0.01897042	0.48081478	3.8865998	8.990747	Multitasking_Read
14:39:59.565	0.37829542	3.7398572	8.784595	-0.004654793	0.016603317	-0.01897042	0.48081478	3.8865998	8.990747	Multitasking_Read
14:39:59.588	0.38308397	3.8021083	8.870789	-0.03336546	-0.02127033	0.0702159	0.48242036	3.8654053	8.999794	Multitasking_Read
14:39:59.611	0.38308397	3.8021083	8.870789	-0.03336546	-0.02127033	0.0702159	0.48242036	3.8654053	8.999794	Multitasking_Read
14:39:59.634	0.38308397	3.8021083	8.870789	-0.03336546	-0.02127033	0.0702159	0.48242036	3.8654053	8.999794	Multitasking_Read
14:39:59.658	0.38308397	3.8021083	8.870789	-0.03336546	-0.02127033	0.0702159	0.48242036	3.8654053	8.999794	Multitasking_Read
14:39:59.681	0.38308397	3.8021083	8.870789	-0.03336546	-0.02127033	0.0702159	0.48242036	3.8654053	8.999794	Multitasking_Read
14:39:59.704	0.38308397	3.8021083	8.870789	-0.03336546	-0.02127033	0.0702159	0.48242036	3.8654053	8.999794	Multitasking_Read
14:39:59.727	0.38308397	3.8021083	8.870789	-0.03336546	-0.02127033	0.0702159	0.48242036	3.8654053	8.999794	Multitasking_Read
14:39:59.750	0.38308397	3.8021083	8.870789	-0.03336546	-0.02127033	0.0702159	0.48242036	3.8654053	8.999794	Multitasking_Read
14:39:59.775	0.4764607	3.668029	8.779806	0.005729916	-0.020659462	0.021346685	0.49346727	3.880282	8.99279	Multitasking_Read
14:39:59.798	0.4764607	3.668029	8.779806	0.005729916	-0.020659462	0.021346685	0.49346727	3.880282	8.99279	Multitasking_Read
14:39:59.821	0.4764607	3.668029	8.779806	0.005729916	-0.020659462	0.021346685	0.49346727	3.880282	8.99279	Multitasking_Read
14:39:59.843	0.4764607	3.668029	8.779806	0.005729916	-0.020659462	0.021346685	0.49346727	3.880282	8.99279	Multitasking_Read
14:39:59.866	0.4764607	3.668029	8.779806	0.005729916	-0.020659462	0.021346685	0.49346727	3.880282	8.99279	Multitasking_Read
14:39:59.889	0.4764607	3.668029	8.779806	0.005729916	-0.020659462	0.021346685	0.49346727	3.880282	8.99279	Multitasking_Read
14:39:59.912	0.4764607	3.668029	8.779806	0.005729916	-0.020659462	0.021346685	0.49346727	3.880282	8.99279	Multitasking_Read
14:39:59.935	0.37111259	3.8643596	8.636149	-0.017482964	-0.02127033	0.05922033	0.5141514	3.882693	8.990591	Multitasking_Read
14:39:59.958	0.37111259	3.8643596	8.636149	-0.017482964	-0.02127033	0.05922033	0.5141514	3.882693	8.990591	Multitasking_Read
14:39:59.981	0.37111259	3.8643596	8.636149	-0.017482964	-0.02127033	0.05922033	0.5141514	3.882693	8.990591	Multitasking_Read
14:40:00.004	0.37111259	3.8643596	8.636149	-0.017482964	-0.02127033	0.05922033	0.5141514	3.882693	8.990591	Multitasking_Read
14:40:00.028	0.37111259	3.8643596	8.636149	-0.017482964	-0.02127033	0.05922033	0.5141514	3.882693	8.990591	Multitasking_Read
14:40:00.050	0.37111259	3.8643596	8.636149	-0.017482964	-0.02127033	0.05922033	0.5141514	3.882693	8.990591	Multitasking_Read
14:40:00.072	0.37111259	3.8643596	8.636149	-0.017482964	-0.02127033	0.05922033	0.5141514	3.882693	8.990591	Multitasking_Read
14:40:00.093	0.37111259	3.8643596	8.636149	-0.017482964	-0.02127033	0.05922033	0.5141514	3.882693	8.990591	Multitasking_Read
14:40:00.115	0.7398309	3.6536634	8.861211	-0.016261233	0.0062186085	0.008518515	0.55815756	3.8681905	8.994217	Multitasking_Read
14:40:00.136	0.7398309	3.6536634	8.861211	-0.016261233	0.0062186085	0.008518515	0.55815756	3.8681905	8.994217	Multitasking_Read
14:40:00.158	0.7398309	3.6536634	8.861211	-0.016261233	0.0062186085	0.008518515	0.55815756	3.8681905	8.994217	Multitasking_Read
14:40:00.180	0.7398309	3.6536634	8.861211	-0.016261233	0.0062186085	0.008518515	0.55815756	3.8681905	8.994217	Multitasking_Read
14:40:00.202	0.7398309	3.6536634	8.861211	-0.016261233	0.0062186085	0.008518515	0.55815756	3.8681905	8.994217	Multitasking_Read
14:40:00.226	0.7398309	3.6536634	8.861211	-0.016261233	0.0062186085	0.008518515	0.55815756	3.8681905	8.994217	Multitasking_Read
14:40:00.248	0.7398309	3.6536634	8.861211	-0.016261233	0.0062186085	0.008518515	0.55815756	3.8681905	8.994217	Multitasking_Read
14:40:00.271	0.7398309	3.6536634	8.861211	-0.016261233	0.0062186085	0.008518515	0.55815756	3.8681905	8.994217	Multitasking_Read
14:40:00.294	0.7398309	3.6536634	8.861211	-0.016261233	0.0062186085	0.008518515	0.55815756	3.8681905	8.994217	Multitasking_Read
14:40:00.316	0.36871833	3.8547823	8.540379	0.022223279	0.0043860124	-0.0018661933	0.5646272	3.8813877	8.988126	Multitasking_Read
14:40:00.340	0.36871833	3.8547823	8.540379	0.022223279	0.0043860124	-0.0018661933	0.5646272	3.8813877	8.988126	Multitasking_Read
14:40:00.362	0.36871833	3.8547823	8.540379	0.022223279	0.0043860124	-0.0018661933	0.5646272	3.8813877	8.988126	Multitasking_Read
14:40:00.385	0.36871833	3.8547823	8.540379	0.022223279	0.0043860124	-0.0018661933	0.5646272	3.8813877	8.988126	Multitasking_Read
14:40:00.408	0.36871833	3.8547823	8.540379	0.022223279	0.0043860124	-0.0018661933	0.5646272	3.8813877	8.988126	Multitasking_Read
14:40:00.431	0.36871833	3.8547823	8.540379	0.022223279	0.0043860124	-0.0018661933	0.5646272	3.8813877	8.988126	Multitasking_Read
14:40:00.454	0.36871833	3.8547823	8.540379	0.022223279	0.0043860124	-0.0018661933	0.5646272	3.8813877	8.988126	Multitasking_Read
14:40:00.477	0.49082634	3.7183087	8.557138	-0.00037873647	-0.015161675	-0.009807441	0.5675872	3.8797953	8.988626	Multitasking_Read
14:40:00.500	0.49082634	3.7183087	8.557138	-0.00037873647	-0.015161675	-0.009807441	0.5675872	3.8797953	8.988626	Multitasking_Read
14:40:00.524	0.49082634	3.7183087	8.557138	-0.00037873647	-0.015161675	-0.009807441	0.5675872	3.8797953	8.988626	Multitasking_Read
14:40:00.547	0.49082634	3.7183087	8.557138	-0.00037873647	-0.015161675	-0.009807441	0.5675872	3.8797953	8.988626	Multitasking_Read
14:40:00.571	0.49082634	3.7183087	8.557138	-0.00037873647	-0.015161675	-0.009807441	0.5675872	3.8797953	8.988626	Multitasking_Read
14:40:00.594	0.49082634	3.7183087	8.557138	-0.00037873647	-0.015161675	-0.009807441	0.5675872	3.8797953	8.988626	Multitasking_Read
14:40:00.617	0.49082634	3.7183087	8.557138	-0.00037873647	-0.015161675	-0.009807441	0.5675872	3.8797953	8.988626	Multitasking_Read
14:40:00.640	0.49082634	3.7183087	8.557138	-0.00037873647	-0.015161675	-0.009807441	0.5675872	3.8797953	8.988626	Multitasking_Read
14:40:00.664	0.58420306	3.6919718	8.557138	0.004508185	-0.006609562	0.012183707	0.5661965	3.869924	8.992969	Multitasking_Read
14:40:00.687	0.58420306	3.6919718	8.557138	0.004508185	-0.006609562	0.012183707	0.5661965	3.869924	8.992969	Multitasking_Read
14:40:00.710	0.58420306	3.6919718	8.557138	0.004508185	-0.006609562	0.012183707	0.5661965	3.869924	8.992969	Multitasking_Read
14:40:00.733	0.58420306	3.6919718	8.557138	0.004508185	-0.006609562	0.012183707	0.5661965	3.869924	8.992969	Multitasking_Read
14:40:00.756	0.58420306	3.6919718	8.557138	0.004508185	-0.006609562	0.012183707	0.5661965	3.869924	8.992969	Multitasking_Read
14:40:00.779	0.58420306	3.6919718	8.557138	0.004508185	-0.006609562	0.012183707	0.5661965	3.869924	8.992969	Multitasking_Read
14:40:00.802	0.58420306	3.6919718	8.557138	0.004508185	-0.006609562	0.012183707	0.5661965	3.869924	8.992969	Multitasking_Read
14:40:00.824	0.58420306	3.6919718	8.557138	0.004508185	-0.006609562	0.012183707	0.5661965	3.869924	8.992969	Multitasking_Read
14:40:00.847	0.409421	3.6392977	9.107821	-0.052913148	0.009272934	0.032342263	0.5457068	3.8299472	9.011331	Multitasking_Read
14:40:00.869	0.409421	3.6392977	9.107821	-0.052913148	0.009272934	0.032342263	0.5457068	3.8299472	9.011331	Multitasking_Read
14:40:00.891	0.409421	3.6392977	9.107821	-0.052913148	0.009272934	0.032342263	0.5457068	3.8299472	9.011331	Multitasking_Read
14:40:00.915	0.409421	3.6392977	9.107821	-0.052913148	0.009272934	0.032342263	0.5457068	3.8299472	9.011331	Multitasking_Read
14:40:00.938	0.409421	3.6392977	9.107821	-0.052913148	0.009272934	0.032342263	0.5457068	3.8299472	9.011331	Multitasking_Read
14:40:00.961	0.409421	3.6392977	9.107821	-0.052913148	0.009272934	0.032342263	0.5457068	3.8299472	9.011331	Multitasking_Read
14:40:00.984	0.409421	3.6392977	9.107821	-0.052913148	0.009272934	0.032342263	0.5457068	3.8299472	9.011331	Multitasking_Read
14:40:01.007	0.409421	3.6392977	9.107821	-0.052913148	0.009272934	0.032342263	0.5457068	3.8299472	9.011331	Multitasking_Read
14:40:01.030	0.43575802	3.6967604	8.889942	-0.01931556	-0.012107349	-0.009196576	0.5589948	3.786017	9.029061	Multitasking_Read
14:40:01.052	0.43575802	3.6967604	8.889942	-0.01931556	-0.012107349	-0.009196576	0.5589948	3.786017	9.029061	Multitasking_Read
14:40:01.075	0.43575802	3.6967604	8.889942	-0.01931556	-0.012107349	-0.009196576	0.5589948	3.786017	9.029061	Multitasking_Read
14:40:01.097	0.43575802	3.6967604	8.889942	-0.01931556	-0.012107349	-0.009196576	0.5589948	3.786017	9.029061	Multitasking_Read
14:40:01.120	0.43575802	3.6967604	8.889942	-0.01931556	-0.012107349	-0.009196576	0.5589948	3.786017	9.029061	Multitasking_Read
14:40:01.143	0.43575802	3.6967604	8.889942	-0.01931556	-0.012107349	-0.009196576	0.5589948	3.786017	9.029061	Multitasking_Read
14:40:01.166	0.43575802	3.6967604	8.889942	-0.01931556	-0.012107349	-0.009196576	0.5589948	3.786017	9.029061	Multitasking_Read
14:40:01.188	0.43575802	3.6967604	8.889942	-0.01931556	-0.012107349	-0.009196576	0.5589948	3.786017	9.029061	Multitasking_Read
14:40:01.211	0.5458947	3.6632404	8.777411	0.010005973	-0.020048598	0.021957552	0.57289124	3.7807016	9.030418	Multitasking_Read
14:40:01.234	0.5458947	3.6632404	8.777411	0.010005973	-0.020048598	0.021957552	0.57289124	3.7807016	9.030418	Multitasking_Read
14:40:01.257	0.5458947	3.6632404	8.777411	0.010005973	-0.020048598	0.021957552	0.57289124	3.7807016	9.030418	Multitasking_Read
14:40:01.280	0.5458947	3.6632404	8.777411	0.010005973	-0.020048598	0.021957552	0.57289124	3.7807016	9.030418	Multitasking_Read
14:40:01.303	0.5458947	3.6632404	8.777411	0.010005973	-0.020048598	0.021957552	0.57289124	3.7807016	9.030418	Multitasking_Read
14:40:01.326	0.5458947	3.6632404	8.777411	0.010005973	-0.020048598	0.021957552	0.57289124	3.7807016	9.030418	Multitasking_Read
14:40:01.349	0.5458947	3.6632404	8.777411	0.010005973	-0.020048598	0.021957552	0.57289124	3.7807016	9.030418	Multitasking_Read
14:40:01.372	0.5458947	3.6632404	8.777411	0.010005973	-0.020048598	0.021957552	0.57289124	3.7807016	9.030418	Multitasking_Read
14:40:01.395	0.68236834	3.6632404	8.921068	0.011838568	0.003164282	0.01951409	0.58074903	3.7997148	9.021932	Multitasking_Read
14:40:01.418	0.68236834	3.6632404	8.921068	0.011838568	0.003164282	0.01951409	0.58074903	3.7997148	9.021932	Multitasking_Read
14:40:01.441	0.68236834	3.6632404	8.921068	0.011838568	0.003164282	0.01951409	0.58074903	3.7997148	9.021932	Multitasking_Read
14:40:01.464	0.68236834	3.6632404	8.921068	0.011838568	0.003164282	0.01951409	0.58074903	3.7997148	9.021932	Multitasking_Read
14:40:01.487	0.68236834	3.6632404	8.921068	0.011838568	0.003164282	0.01951409	0.58074903	3.7997148	9.021932	Multitasking_Read
14:40:01.510	0.68236834	3.6632404	8.921068	0.011838568	0.003164282	0.01951409	0.58074903	3.7997148	9.021932	Multitasking_Read
14:40:01.533	0.68236834	3.6632404	8.921068	0.011838568	0.003164282	0.01951409	0.58074903	3.7997148	9.021932	Multitasking_Read
14:40:01.557	0.4932206	3.7518287	8.56911	0.005729916	0.014159856	-0.017137825	0.5718308	3.8268552	9.011025	Multitasking_Read
14:40:01.580	0.4932206	3.7518287	8.56911	0.005729916	0.014159856	-0.017137825	0.5718308	3.8268552	9.011025	Multitasking_Read
14:40:01.603	0.4932206	3.7518287	8.56911	0.005729916	0.014159856	-0.017137825	0.5718308	3.8268552	9.011025	Multitasking_Read
14:40:01.626	0.4932206	3.7518287	8.56911	0.005729916	0.014159856	-0.017137825	0.5718308	3.8268552	9.011025	Multitasking_Read
14:40:01.649	0.4932206	3.7518287	8.56911	0.005729916	0.014159856	-0.017137825	0.5718308	3.8268552	9.011025	Multitasking_Read
14:40:01.673	0.4932206	3.7518287	8.56911	0.005729916	0.014159856	-0.017137825	0.5718308	3.8268552	9.011025	Multitasking_Read
14:40:01.696	0.4932206	3.7518287	8.56911	0.005729916	0.014159856	-0.017137825	0.5718308	3.8268552	9.011025	Multitasking_Read
14:40:01.719	0.4932206	3.7518287	8.56911	0.005729916	0.014159856	-0.017137825	0.5718308	3.8268552	9.011025	Multitasking_Read
14:40:01.744	0.49800915	3.6919718	9.086273	0.021612411	0.017214183	-0.014083498	0.5391261	3.8141592	9.01842	Multitasking_Read
14:40:01.766	0.49800915	3.6919718	9.086273	0.021612411	0.017214183	-0.014083498	0.5391261	3.8141592	9.01842	Multitasking_Read
14:40:01.790	0.49800915	3.6919718	9.086273	0.021612411	0.017214183	-0.014083498	0.5391261	3.8141592	9.01842	Multitasking_Read
14:40:01.813	0.49800915	3.6919718	9.086273	0.021612411	0.017214183	-0.014083498	0.5391261	3.8141592	9.01842	Multitasking_Read
14:40:01.835	0.49800915	3.6919718	9.086273	0.021612411	0.017214183	-0.014083498	0.5391261	3.8141592	9.01842	Multitasking_Read
14:40:01.857	0.49800915	3.6919718	9.086273	0.021612411	0.017214183	-0.014083498	0.5391261	3.8141592	9.01842	Multitasking_Read
14:40:01.880	0.49800915	3.6919718	9.086273	0.021612411	0.017214183	-0.014083498	0.5391261	3.8141592	9.01842	Multitasking_Read
14:40:01.903	0.49800915	3.6919718	9.086273	0.021612411	0.017214183	-0.014083498	0.5391261	3.8141592	9.01842	Multitasking_Read
14:40:01.926	0.56265455	3.6081722	8.547561	-0.0028221975	0.03309668	0.037229184	0.5100063	3.863203	8.999219	Multitasking_Read
14:40:01.950	0.56265455	3.6081722	8.547561	-0.0028221975	0.03309668	0.037229184	0.5100063	3.863203	8.999219	Multitasking_Read
14:40:01.973	0.56265455	3.6081722	8.547561	-0.0028221975	0.03309668	0.037229184	0.5100063	3.863203	8.999219	Multitasking_Read
14:40:01.996	0.56265455	3.6081722	8.547561	-0.0028221975	0.03309668	0.037229184	0.5100063	3.863203	8.999219	Multitasking_Read
14:40:02.020	0.56265455	3.6081722	8.547561	-0.0028221975	0.03309668	0.037229184	0.5100063	3.863203	8.999219	Multitasking_Read
14:40:02.045	0.56265455	3.6081722	8.547561	-0.0028221975	0.03309668	0.037229184	0.5100063	3.863203	8.999219	Multitasking_Read
14:40:02.073	0.56265455	3.6081722	8.547561	-0.0028221975	0.03309668	0.037229184	0.5100063	3.863203	8.999219	Multitasking_Read
14:40:02.096	0.40223816	3.7135203	8.897125	-0.011374311	-0.033487633	0.009740246	0.5243868	3.8166947	9.018216	Multitasking_Read
14:40:02.119	0.40223816	3.7135203	8.897125	-0.011374311	-0.033487633	0.009740246	0.5243868	3.8166947	9.018216	Multitasking_Read
14:40:02.142	0.40223816	3.7135203	8.897125	-0.011374311	-0.033487633	0.009740246	0.5243868	3.8166947	9.018216	Multitasking_Read
14:40:02.165	0.40223816	3.7135203	8.897125	-0.011374311	-0.033487633	0.009740246	0.5243868	3.8166947	9.018216	Multitasking_Read
14:40:02.188	0.40223816	3.7135203	8.897125	-0.011374311	-0.033487633	0.009740246	0.5243868	3.8166947	9.018216	Multitasking_Read
14:40:02.211	0.40223816	3.7135203	8.897125	-0.011374311	-0.033487633	0.009740246	0.5243868	3.8166947	9.018216	Multitasking_Read
14:40:02.234	0.40223816	3.7135203	8.897125	-0.011374311	-0.033487633	0.009740246	0.5243868	3.8166947	9.018216	Multitasking_Read
14:40:02.256	0.40223816	3.7135203	8.897125	-0.011374311	-0.033487633	0.009740246	0.5243868	3.8166947	9.018216	Multitasking_Read
14:40:02.280	0.37350687	3.8021083	8.976136	-0.029700268	0.025766296	0.04455957	0.53595567	3.8019192	9.023777	Multitasking_Read
14:40:02.303	0.37350687	3.8021083	8.976136	-0.029700268	0.025766296	0.04455957	0.53595567	3.8019192	9.023777	Multitasking_Read
14:40:02.326	0.37350687	3.8021083	8.976136	-0.029700268	0.025766296	0.04455957	0.53595567	3.8019192	9.023777	Multitasking_Read
14:40:02.349	0.37350687	3.8021083	8.976136	-0.029700268	0.025766296	0.04455957	0.53595567	3.8019192	9.023777	Multitasking_Read
14:40:02.371	0.37350687	3.8021083	8.976136	-0.029700268	0.025766296	0.04455957	0.53595567	3.8019192	9.023777	Multitasking_Read
14:40:02.393	0.37350687	3.8021083	8.976136	-0.029700268	0.025766296	0.04455957	0.53595567	3.8019192	9.023777	Multitasking_Read
14:40:02.416	0.37350687	3.8021083	8.976136	-0.029700268	0.025766296	0.04455957	0.53595567	3.8019192	9.023777	Multitasking_Read
14:40:02.439	0.37350687	3.8021083	8.976136	-0.029700268	0.025766296	0.04455957	0.53595567	3.8019192	9.023777	Multitasking_Read
14:40:02.463	0.5147691	3.7781656	8.4230585	-0.008319984	0.008051204	-0.025079073	0.55195	3.8114088	9.018807	Multitasking_Read
14:40:02.486	0.5147691	3.7781656	8.4230585	-0.008319984	0.008051204	-0.025079073	0.55195	3.8114088	9.018807	Multitasking_Read
14:40:02.509	0.5147691	3.7781656	8.4230585	-0.008319984	0.008051204	-0.025079073	0.55195	3.8114088	9.018807	Multitasking_Read
14:40:02.533	0.5147691	3.7781656	8.4230585	-0.008319984	0.008051204	-0.025079073	0.55195	3.8114088	9.018807	Multitasking_Read
14:40:02.555	0.5147691	3.7781656	8.4230585	-0.008319984	0.008051204	-0.025079073	0.55195	3.8114088	9.018807	Multitasking_Read
14:40:02.578	0.5147691	3.7781656	8.4230585	-0.008319984	0.008051204	-0.025079073	0.55195	3.8114088	9.018807	Multitasking_Read
14:40:02.601	0.5147691	3.7781656	8.4230585	-0.008319984	0.008051204	-0.025079073	0.55195	3.8114088	9.018807	Multitasking_Read
14:40:02.624	0.5147691	3.7781656	8.4230585	-0.008319984	0.008051204	-0.025079073	0.55195	3.8114088	9.018807	Multitasking_Read
14:40:02.648	0.5985687	3.5602865	8.921068	-0.024813347	-0.0090530235	0.017681494	0.55356526	3.8051481	9.021351	Multitasking_Read
14:40:02.671	0.5985687	3.5602865	8.921068	-0.024813347	-0.0090530235	0.017681494	0.55356526	3.8051481	9.021351	Multitasking_Read
14:40:02.694	0.5985687	3.5602865	8.921068	-0.024813347	-0.0090530235	0.017681494	0.55356526	3.8051481	9.021351	Multitasking_Read
14:40:02.717	0.5985687	3.5602865	8.921068	-0.024813347	-0.0090530235	0.017681494	0.55356526	3.8051481	9.021351	Multitasking_Read
14:40:02.740	0.5985687	3.5602865	8.921068	-0.024813347	-0.0090530235	0.017681494	0.55356526	3.8051481	9.021351	Multitasking_Read
14:40:02.763	0.5985687	3.5602865	8.921068	-0.024813347	-0.0090530235	0.017681494	0.55356526	3.8051481	9.021351	Multitasking_Read
14:40:02.786	0.5985687	3.5602865	8.921068	-0.024813347	-0.0090530235	0.017681494	0.55356526	3.8051481	9.021351	Multitasking_Read
14:40:02.809	0.5985687	3.5602865	8.921068	-0.024813347	-0.0090530235	0.017681494	0.55356526	3.8051481	9.021351	Multitasking_Read
14:40:02.832	0.6177229	3.7159145	8.79896	0.022223279	-0.009663888	0.023179282	0.5611048	3.801328	9.022497	Multitasking_Read
14:40:02.855	0.6177229	3.7159145	8.79896	0.022223279	-0.009663888	0.023179282	0.5611048	3.801328	9.022497	Multitasking_Read
14:40:02.879	0.6177229	3.7159145	8.79896	0.022223279	-0.009663888	0.023179282	0.5611048	3.801328	9.022497	Multitasking_Read
14:40:02.902	0.6177229	3.7159145	8.79896	0.022223279	-0.009663888	0.023179282	0.5611048	3.801328	9.022497	Multitasking_Read
14:40:02.925	0.6177229	3.7159145	8.79896	0.022223279	-0.009663888	0.023179282	0.5611048	3.801328	9.022497	Multitasking_Read
14:40:02.948	0.6177229	3.7159145	8.79896	0.022223279	-0.009663888	0.023179282	0.5611048	3.801328	9.022497	Multitasking_Read
14:40:02.971	0.6177229	3.7159145	8.79896	0.022223279	-0.009663888	0.023179282	0.5611048	3.801328	9.022497	Multitasking_Read
14:40:02.994	0.6608198	3.6560576	9.115005	0.022223279	-0.009663888	0.023179282	0.5816478	3.8137126	9.015965	Multitasking_Read
14:40:03.016	0.6608198	3.6560576	9.115005	0.006340781	0.06730513	0.026233608	0.5816478	3.8137126	9.015965	Multitasking_Read
14:40:03.039	0.6608198	3.6560576	9.115005	0.006340781	0.06730513	0.026233608	0.5816478	3.8137126	9.015965	Multitasking_Read
14:40:03.062	0.6608198	3.6560576	9.115005	0.006340781	0.06730513	0.026233608	0.5816478	3.8137126	9.015965	Multitasking_Read
14:40:03.085	0.6608198	3.6560576	9.115005	0.006340781	0.06730513	0.026233608	0.5816478	3.8137126	9.015965	Multitasking_Read
14:40:03.108	0.6608198	3.6560576	9.115005	0.006340781	0.06730513	0.026233608	0.5816478	3.8137126	9.015965	Multitasking_Read
14:40:03.131	0.6608198	3.6560576	9.115005	0.006340781	0.06730513	0.026233608	0.5816478	3.8137126	9.015965	Multitasking_Read
14:40:03.154	0.6608198	3.6560576	9.115005	0.006340781	0.06730513	0.026233608	0.5816478	3.8137126	9.015965	Multitasking_Read
14:40:03.176	0.53392327	3.8643596	8.3129225	-0.043139305	0.02149024	0.010351111	0.5996956	3.8837857	8.9848175	Multitasking_Read
14:40:03.199	0.53392327	3.8643596	8.3129225	-0.043139305	0.02149024	0.010351111	0.5996956	3.8837857	8.9848175	Multitasking_Read
14:40:03.223	0.53392327	3.8643596	8.3129225	-0.043139305	0.02149024	0.010351111	0.5996956	3.8837857	8.9848175	Multitasking_Read
14:40:03.246	0.53392327	3.8643596	8.3129225	-0.043139305	0.02149024	0.010351111	0.5996956	3.8837857	8.9848175	Multitasking_Read
14:40:03.270	0.53392327	3.8643596	8.3129225	-0.043139305	0.02149024	0.010351111	0.5996956	3.8837857	8.9848175	Multitasking_Read
14:40:03.293	0.53392327	3.8643596	8.3129225	-0.043139305	0.02149024	0.010351111	0.5996956	3.8837857	8.9848175	Multitasking_Read
14:40:03.316	0.53392327	3.8643596	8.3129225	-0.043139305	0.02149024	0.010351111	0.5996956	3.8837857	8.9848175	Multitasking_Read
14:40:03.339	0.53392327	3.8643596	8.3129225	-0.043139305	0.02149024	0.010351111	0.5996956	3.8837857	8.9848175	Multitasking_Read
14:40:03.362	0.6249057	3.7709827	8.408693	0.02833193	-0.037763692	-0.033631187	0.58906657	3.8653634	8.993461	Multitasking_Read
14:40:03.386	0.6249057	3.7709827	8.408693	0.02833193	-0.037763692	-0.033631187	0.58906657	3.8653634	8.993461	Multitasking_Read
14:40:03.409	0.6249057	3.7709827	8.408693	0.02833193	-0.037763692	-0.033631187	0.58906657	3.8653634	8.993461	Multitasking_Read
14:40:03.433	0.6249057	3.7709827	8.408693	0.02833193	-0.037763692	-0.033631187	0.58906657	3.8653634	8.993461	Multitasking_Read
14:40:03.457	0.6249057	3.7709827	8.408693	0.02833193	-0.037763692	-0.033631187	0.58906657	3.8653634	8.993461	Multitasking_Read
14:40:03.479	0.6249057	3.7709827	8.408693	0.02833193	-0.037763692	-0.033631187	0.58906657	3.8653634	8.993461	Multitasking_Read
14:40:03.499	0.6249057	3.7709827	8.408693	0.02833193	-0.037763692	-0.033631187	0.58906657	3.8653634	8.993461	Multitasking_Read
14:40:03.519	0.6249057	3.7709827	8.408693	0.02833193	-0.037763692	-0.033631187	0.58906657	3.8653634	8.993461	Multitasking_Read
14:40:03.540	0.2561874	3.9361877	7.920261	-0.16836669	0.053866096	-0.05134628	0.49647552	3.9256854	8.972898	Multitasking_Read
14:40:03.561	0.2561874	3.9361877	7.920261	-0.16836669	0.053866096	-0.05134628	0.49647552	3.9256854	8.972898	Multitasking_Read
14:40:03.583	0.2561874	3.9361877	7.920261	-0.16836669	0.053866096	-0.05134628	0.49647552	3.9256854	8.972898	Multitasking_Read
14:40:03.604	0.2561874	3.9361877	7.920261	-0.16836669	0.053866096	-0.05134628	0.49647552	3.9256854	8.972898	Multitasking_Read
14:40:03.626	0.2561874	3.9361877	7.920261	-0.16836669	0.053866096	-0.05134628	0.49647552	3.9256854	8.972898	Multitasking_Read
14:40:03.648	0.2561874	3.9361877	7.920261	-0.16836669	0.053866096	-0.05134628	0.49647552	3.9256854	8.972898	Multitasking_Read
14:40:03.669	0.2561874	3.9361877	7.920261	-0.16836669	0.053866096	-0.05134628	0.49647552	3.9256854	8.972898	Multitasking_Read
14:40:03.691	0.2561874	3.9361877	7.920261	-0.16836669	0.053866096	-0.05134628	0.49647552	3.9256854	8.972898	Multitasking_Read
14:40:03.713	0.50998056	3.6297207	9.024022	-0.018704696	-0.059143975	-0.033631187	0.4321255	3.8257146	9.019288	Multitasking_Read
14:40:03.735	0.50998056	3.6297207	9.024022	-0.018704696	-0.059143975	-0.033631187	0.4321255	3.8257146	9.019288	Multitasking_Read
14:40:03.756	0.50998056	3.6297207	9.024022	-0.018704696	-0.059143975	-0.033631187	0.4321255	3.8257146	9.019288	Multitasking_Read
14:40:03.778	0.50998056	3.6297207	9.024022	-0.018704696	-0.059143975	-0.033631187	0.4321255	3.8257146	9.019288	Multitasking_Read
14:40:03.799	0.50998056	3.6297207	9.024022	-0.018704696	-0.059143975	-0.033631187	0.4321255	3.8257146	9.019288	Multitasking_Read
14:40:03.820	0.50998056	3.6297207	9.024022	-0.018704696	-0.059143975	-0.033631187	0.4321255	3.8257146	9.019288	Multitasking_Read
14:40:03.842	0.50998056	3.6297207	9.024022	-0.018704696	-0.059143975	-0.033631187	0.4321255	3.8257146	9.019288	Multitasking_Read
14:40:03.863	0.50998056	3.6297207	9.024022	-0.018704696	-0.059143975	-0.033631187	0.4321255	3.8257146	9.019288	Multitasking_Read
14:40:03.884	0.50998056	3.6297207	9.024022	-0.018704696	-0.059143975	-0.033631187	0.4321255	3.8257146	9.019288	Multitasking_Read
14:40:03.906	0.39266106	3.684789	8.707977	-0.028478539	-0.0059986967	0.01951409	0.467521	3.8284974	9.016341	Multitasking_Read
14:40:03.927	0.39266106	3.684789	8.707977	-0.028478539	-0.0059986967	0.01951409	0.467521	3.8284974	9.016341	Multitasking_Read
14:40:03.948	0.39266106	3.684789	8.707977	-0.028478539	-0.0059986967	0.01951409	0.467521	3.8284974	9.016341	Multitasking_Read
14:40:03.969	0.39266106	3.684789	8.707977	-0.028478539	-0.0059986967	0.01951409	0.467521	3.8284974	9.016341	Multitasking_Read
14:40:03.991	0.39266106	3.684789	8.707977	-0.028478539	-0.0059986967	0.01951409	0.467521	3.8284974	9.016341	Multitasking_Read
14:40:04.012	0.39266106	3.684789	8.707977	-0.028478539	-0.0059986967	0.01951409	0.467521	3.8284974	9.016341	Multitasking_Read
14:40:04.033	0.39266106	3.684789	8.707977	-0.028478539	-0.0059986967	0.01951409	0.467521	3.8284974	9.016341	Multitasking_Read
14:40:04.055	0.39266106	3.684789	8.707977	-0.028478539	-0.0059986967	0.01951409	0.467521	3.8284974	9.016341	Multitasking_Read
14:40:04.076	0.505192	3.6871831	8.755863	0.02588847	0.020879373	0.0158489	0.4847943	3.8021808	9.02656	Multitasking_Read
14:40:04.097	0.505192	3.6871831	8.755863	0.02588847	0.020879373	0.0158489	0.4847943	3.8021808	9.02656	Multitasking_Read
14:40:04.119	0.505192	3.6871831	8.755863	0.02588847	0.020879373	0.0158489	0.4847943	3.8021808	9.02656	Multitasking_Read
14:40:04.152	0.505192	3.6871831	8.755863	0.02588847	0.020879373	0.0158489	0.4847943	3.8021808	9.02656	Multitasking_Read
14:40:04.186	0.505192	3.6871831	8.755863	0.02588847	0.020879373	0.0158489	0.4847943	3.8021808	9.02656	Multitasking_Read
14:40:04.219	0.505192	3.6871831	8.755863	0.02588847	0.020879373	0.0158489	0.4847943	3.8021808	9.02656	Multitasking_Read
14:40:04.253	0.5458947	3.7709827	8.688824	-0.014428638	-0.013939945	-0.0043096542	0.49349996	3.7997062	9.027129	Multitasking_Read
14:40:04.289	0.5458947	3.7709827	8.688824	-0.014428638	-0.013939945	-0.0043096542	0.49349996	3.7997062	9.027129	Multitasking_Read
14:40:04.323	0.5458947	3.7709827	8.688824	-0.014428638	-0.013939945	-0.0043096542	0.49349996	3.7997062	9.027129	Multitasking_Read
14:40:04.355	0.5458947	3.7709827	8.688824	-0.014428638	-0.013939945	-0.0043096542	0.49349996	3.7997062	9.027129	Multitasking_Read
14:40:04.390	0.5458947	3.7709827	8.688824	-0.014428638	-0.013939945	-0.0043096542	0.49349996	3.7997062	9.027129	Multitasking_Read
14:40:04.421	0.5458947	3.7709827	8.688824	-0.014428638	-0.013939945	-0.0043096542	0.49349996	3.7997062	9.027129	Multitasking_Read
14:40:04.444	0.45491222	3.7230973	8.516436	0.010616837	-0.01577254	-0.022635613	0.4927693	3.8113136	9.022275	Multitasking_Read
14:40:04.467	0.45491222	3.7230973	8.516436	0.010616837	-0.01577254	-0.022635613	0.4927693	3.8113136	9.022275	Multitasking_Read
14:40:04.490	0.45491222	3.7230973	8.516436	0.010616837	-0.01577254	-0.022635613	0.4927693	3.8113136	9.022275	Multitasking_Read
14:40:04.513	0.45491222	3.7230973	8.516436	0.010616837	-0.01577254	-0.022635613	0.4927693	3.8113136	9.022275	Multitasking_Read
14:40:04.536	0.45491222	3.7230973	8.516436	0.010616837	-0.01577254	-0.022635613	0.4927693	3.8113136	9.022275	Multitasking_Read
14:40:04.560	0.45491222	3.7230973	8.516436	0.010616837	-0.01577254	-0.022635613	0.4927693	3.8113136	9.022275	Multitasking_Read
14:40:04.583	0.45491222	3.7230973	8.516436	0.010616837	-0.01577254	-0.022635613	0.4927693	3.8113136	9.022275	Multitasking_Read
14:40:04.606	0.45491222	3.7230973	8.516436	0.010616837	-0.01577254	-0.022635613	0.4927693	3.8113136	9.022275	Multitasking_Read
14:40:04.629	0.48124924	3.7111259	8.8085375	-0.015039502	-0.019437732	0.025622744	0.4867167	3.803075	9.026079	Multitasking_Read
14:40:04.652	0.48124924	3.7111259	8.8085375	-0.015039502	-0.019437732	0.025622744	0.4867167	3.803075	9.026079	Multitasking_Read
14:40:04.674	0.48124924	3.7111259	8.8085375	-0.015039502	-0.019437732	0.025622744	0.4867167	3.803075	9.026079	Multitasking_Read
14:40:04.696	0.48124924	3.7111259	8.8085375	-0.015039502	-0.019437732	0.025622744	0.4867167	3.803075	9.026079	Multitasking_Read
14:40:04.719	0.48124924	3.7111259	8.8085375	-0.015039502	-0.019437732	0.025622744	0.4867167	3.803075	9.026079	Multitasking_Read
14:40:04.742	0.48124924	3.7111259	8.8085375	-0.015039502	-0.019437732	0.025622744	0.4867167	3.803075	9.026079	Multitasking_Read
14:40:04.766	0.48124924	3.7111259	8.8085375	-0.015039502	-0.019437732	0.025622744	0.4867167	3.803075	9.026079	Multitasking_Read
14:40:04.792	0.6296943	3.6488748	8.71516	-0.015039502	-0.019437732	0.025622744	0.4867167	3.803075	9.026079	Multitasking_Read
14:40:04.814	0.6296943	3.6488748	8.71516	-0.013206907	-0.039596286	-0.012250902	0.50766486	3.795674	9.02804	Multitasking_Read
14:40:04.836	0.6296943	3.6488748	8.71516	-0.013206907	-0.039596286	-0.012250902	0.50766486	3.795674	9.02804	Multitasking_Read
14:40:04.859	0.6296943	3.6488748	8.71516	-0.013206907	-0.039596286	-0.012250902	0.50766486	3.795674	9.02804	Multitasking_Read
14:40:04.882	0.6296943	3.6488748	8.71516	-0.013206907	-0.039596286	-0.012250902	0.50766486	3.795674	9.02804	Multitasking_Read
14:40:04.903	0.6296943	3.6488748	8.71516	-0.013206907	-0.039596286	-0.012250902	0.50766486	3.795674	9.02804	Multitasking_Read
14:40:04.925	0.6296943	3.6488748	8.71516	-0.013206907	-0.039596286	-0.012250902	0.50766486	3.795674	9.02804	Multitasking_Read
14:40:04.945	0.6296943	3.6488748	8.71516	-0.013206907	-0.039596286	-0.012250902	0.50766486	3.795674	9.02804	Multitasking_Read
14:40:04.966	0.6296943	3.6488748	8.71516	-0.013206907	-0.039596286	-0.012250902	0.50766486	3.795674	9.02804	Multitasking_Read
14:40:04.989	0.1987248	3.6225379	9.452597	-0.05046969	0.018435912	-0.033631187	0.46013424	3.718931	9.06246	Multitasking_Read
14:40:05.010	0.1987248	3.6225379	9.452597	-0.05046969	0.018435912	-0.033631187	0.46013424	3.718931	9.06246	Multitasking_Read
14:40:05.031	0.1987248	3.6225379	9.452597	-0.05046969	0.018435912	-0.033631187	0.46013424	3.718931	9.06246	Multitasking_Read
14:40:05.054	0.1987248	3.6225379	9.452597	-0.05046969	0.018435912	-0.033631187	0.46013424	3.718931	9.06246	Multitasking_Read
14:40:05.075	0.1987248	3.6225379	9.452597	-0.05046969	0.018435912	-0.033631187	0.46013424	3.718931	9.06246	Multitasking_Read
14:40:05.096	0.1987248	3.6225379	9.452597	-0.05046969	0.018435912	-0.033631187	0.46013424	3.718931	9.06246	Multitasking_Read
14:40:05.117	0.1987248	3.6225379	9.452597	-0.05046969	0.018435912	-0.033631187	0.46013424	3.718931	9.06246	Multitasking_Read
14:40:05.141	0.1987248	3.6225379	9.452597	-0.05046969	0.018435912	-0.033631187	0.46013424	3.718931	9.06246	Multitasking_Read
14:40:05.162	0.22027329	3.6704233	8.81572	-0.015650367	0.017214183	-3.359759e-05	0.46163633	3.746004	9.051227	Multitasking_Read
14:40:05.183	0.22027329	3.6704233	8.81572	-0.015650367	0.017214183	-3.359759e-05	0.46163633	3.746004	9.051227	Multitasking_Read
14:40:05.205	0.22027329	3.6704233	8.81572	-0.015650367	0.017214183	-3.359759e-05	0.46163633	3.746004	9.051227	Multitasking_Read
14:40:05.226	0.22027329	3.6704233	8.81572	-0.015650367	0.017214183	-3.359759e-05	0.46163633	3.746004	9.051227	Multitasking_Read
14:40:05.248	0.22027329	3.6704233	8.81572	-0.015650367	0.017214183	-3.359759e-05	0.46163633	3.746004	9.051227	Multitasking_Read
14:40:05.269	0.22027329	3.6704233	8.81572	-0.015650367	0.017214183	-3.359759e-05	0.46163633	3.746004	9.051227	Multitasking_Read
14:40:05.290	0.22027329	3.6704233	8.81572	-0.015650367	0.017214183	-3.359759e-05	0.46163633	3.746004	9.051227	Multitasking_Read
14:40:05.312	0.22027329	3.6704233	8.81572	-0.015650367	0.017214183	-3.359759e-05	0.46163633	3.746004	9.051227	Multitasking_Read
14:40:05.333	0.69194543	3.459727	8.880365	-0.002211332	0.00010995574	0.054944273	0.4269247	3.766153	9.044567	Multitasking_Read
14:40:05.354	0.69194543	3.459727	8.880365	-0.002211332	0.00010995574	0.054944273	0.4269247	3.766153	9.044567	Multitasking_Read
14:40:05.375	0.69194543	3.459727	8.880365	-0.002211332	0.00010995574	0.054944273	0.4269247	3.766153	9.044567	Multitasking_Read
14:40:05.396	0.69194543	3.459727	8.880365	-0.002211332	0.00010995574	0.054944273	0.4269247	3.766153	9.044567	Multitasking_Read
14:40:05.417	0.69194543	3.459727	8.880365	-0.002211332	0.00010995574	0.054944273	0.4269247	3.766153	9.044567	Multitasking_Read
14:40:05.438	0.69194543	3.459727	8.880365	-0.002211332	0.00010995574	0.054944273	0.4269247	3.766153	9.044567	Multitasking_Read
14:40:05.459	0.69194543	3.459727	8.880365	-0.002211332	0.00010995574	0.054944273	0.4269247	3.766153	9.044567	Multitasking_Read
14:40:05.481	0.69194543	3.459727	8.880365	-0.002211332	0.00010995574	0.054944273	0.4269247	3.766153	9.044567	Multitasking_Read
14:40:05.502	0.69194543	3.459727	8.880365	-0.002211332	0.00010995574	0.054944273	0.4269247	3.766153	9.044567	Multitasking_Read
14:40:05.526	0.55307746	3.6536634	8.727132	-0.025424212	0.000720821	0.057387736	0.4353249	3.7655537	9.044416	Multitasking_Read
14:40:05.547	0.55307746	3.6536634	8.727132	-0.025424212	0.000720821	0.057387736	0.4353249	3.7655537	9.044416	Multitasking_Read
14:40:05.569	0.55307746	3.6536634	8.727132	-0.025424212	0.000720821	0.057387736	0.4353249	3.7655537	9.044416	Multitasking_Read
14:40:05.591	0.55307746	3.6536634	8.727132	-0.025424212	0.000720821	0.057387736	0.4353249	3.7655537	9.044416	Multitasking_Read
14:40:05.612	0.55307746	3.6536634	8.727132	-0.025424212	0.000720821	0.057387736	0.4353249	3.7655537	9.044416	Multitasking_Read
14:40:05.634	0.55307746	3.6536634	8.727132	-0.025424212	0.000720821	0.057387736	0.4353249	3.7655537	9.044416	Multitasking_Read
14:40:05.656	0.55307746	3.6536634	8.727132	-0.025424212	0.000720821	0.057387736	0.4353249	3.7655537	9.044416	Multitasking_Read
14:40:05.678	0.55307746	3.6536634	8.727132	-0.025424212	0.000720821	0.057387736	0.4353249	3.7655537	9.044416	Multitasking_Read
14:40:05.699	0.3615355	3.6297207	9.064724	-0.017482964	0.017214183	0.03845091	0.45649078	3.7446787	9.052037	Multitasking_Read
14:40:05.720	0.3615355	3.6297207	9.064724	-0.017482964	0.017214183	0.03845091	0.45649078	3.7446787	9.052037	Multitasking_Read
14:40:05.744	0.3615355	3.6297207	9.064724	-0.017482964	0.017214183	0.03845091	0.45649078	3.7446787	9.052037	Multitasking_Read
14:40:05.765	0.3615355	3.6297207	9.064724	-0.017482964	0.017214183	0.03845091	0.45649078	3.7446787	9.052037	Multitasking_Read
14:40:05.787	0.3615355	3.6297207	9.064724	-0.017482964	0.017214183	0.03845091	0.45649078	3.7446787	9.052037	Multitasking_Read
14:40:05.809	0.3615355	3.6297207	9.064724	-0.017482964	0.017214183	0.03845091	0.45649078	3.7446787	9.052037	Multitasking_Read
14:40:05.831	0.3615355	3.6297207	9.064724	-0.017482964	0.017214183	0.03845091	0.45649078	3.7446787	9.052037	Multitasking_Read
14:40:05.853	0.3615355	3.6297207	9.064724	-0.017482964	0.017214183	0.03845091	0.45649078	3.7446787	9.052037	Multitasking_Read
14:40:05.874	0.47885495	3.6560576	8.719949	0.010005973	-0.0035552357	0.00790765	0.4688147	3.7551484	9.047069	Multitasking_Read
14:40:05.895	0.47885495	3.6560576	8.719949	0.010005973	-0.0035552357	0.00790765	0.4688147	3.7551484	9.047069	Multitasking_Read
14:40:05.916	0.47885495	3.6560576	8.719949	0.010005973	-0.0035552357	0.00790765	0.4688147	3.7551484	9.047069	Multitasking_Read
14:40:05.937	0.47885495	3.6560576	8.719949	0.010005973	-0.0035552357	0.00790765	0.4688147	3.7551484	9.047069	Multitasking_Read
14:40:05.961	0.47885495	3.6560576	8.719949	0.010005973	-0.0035552357	0.00790765	0.4688147	3.7551484	9.047069	Multitasking_Read
14:40:05.982	0.47885495	3.6560576	8.719949	0.010005973	-0.0035552357	0.00790765	0.4688147	3.7551484	9.047069	Multitasking_Read
14:40:06.003	0.47885495	3.6560576	8.719949	0.010005973	-0.0035552357	0.00790765	0.4688147	3.7551484	9.047069	Multitasking_Read
14:40:06.024	0.47885495	3.6560576	8.719949	0.010005973	-0.0035552357	0.00790765	0.4688147	3.7551484	9.047069	Multitasking_Read
14:40:06.045	0.47885495	3.6560576	8.719949	0.010005973	-0.0035552357	0.00790765	0.4688147	3.7551484	9.047069	Multitasking_Read
14:40:06.070	0.49800915	3.641692	8.81572	-0.01931556	-0.032265905	0.0054641897	0.49213588	3.7471797	9.049133	Multitasking_Read
14:40:06.091	0.49800915	3.641692	8.81572	-0.01931556	-0.032265905	0.0054641897	0.49213588	3.7471797	9.049133	Multitasking_Read
14:40:06.112	0.49800915	3.641692	8.81572	-0.01931556	-0.032265905	0.0054641897	0.49213588	3.7471797	9.049133	Multitasking_Read
14:40:06.134	0.49800915	3.641692	8.81572	-0.01931556	-0.032265905	0.0054641897	0.49213588	3.7471797	9.049133	Multitasking_Read
14:40:06.155	0.49800915	3.641692	8.81572	-0.01931556	-0.032265905	0.0054641897	0.49213588	3.7471797	9.049133	Multitasking_Read
14:40:06.176	0.49800915	3.641692	8.81572	-0.01931556	-0.032265905	0.0054641897	0.49213588	3.7471797	9.049133	Multitasking_Read
14:40:06.197	0.49800915	3.641692	8.81572	-0.01931556	-0.032265905	0.0054641897	0.49213588	3.7471797	9.049133	Multitasking_Read
14:40:06.219	0.49800915	3.641692	8.81572	-0.01931556	-0.032265905	0.0054641897	0.49213588	3.7471797	9.049133	Multitasking_Read
14:40:06.240	0.30167863	3.703943	8.741497	0.0038973202	-0.017605137	0.008518515	0.5302265	3.7536843	9.044285	Multitasking_Read
14:40:06.261	0.30167863	3.703943	8.741497	0.0038973202	-0.017605137	0.008518515	0.5302265	3.7536843	9.044285	Multitasking_Read
14:40:06.283	0.30167863	3.703943	8.741497	0.0038973202	-0.017605137	0.008518515	0.5302265	3.7536843	9.044285	Multitasking_Read
14:40:06.304	0.30167863	3.703943	8.741497	0.0038973202	-0.017605137	0.008518515	0.5302265	3.7536843	9.044285	Multitasking_Read
14:40:06.326	0.30167863	3.703943	8.741497	0.0038973202	-0.017605137	0.008518515	0.5302265	3.7536843	9.044285	Multitasking_Read
14:40:06.347	0.30167863	3.703943	8.741497	0.0038973202	-0.017605137	0.008518515	0.5302265	3.7536843	9.044285	Multitasking_Read
14:40:06.379	0.30167863	3.703943	8.741497	0.0038973202	-0.017605137	0.008518515	0.5302265	3.7536843	9.044285	Multitasking_Read
14:40:06.412	0.5602603	3.668029	8.679246	-0.0034330627	-0.02371379	-0.023246476	0.5428138	3.7698214	9.036823	Multitasking_Read
14:40:06.445	0.5602603	3.668029	8.679246	-0.0034330627	-0.02371379	-0.023246476	0.5428138	3.7698214	9.036823	Multitasking_Read
14:40:06.479	0.5602603	3.668029	8.679246	-0.0034330627	-0.02371379	-0.023246476	0.5428138	3.7698214	9.036823	Multitasking_Read
14:40:06.513	0.5602603	3.668029	8.679246	-0.0034330627	-0.02371379	-0.023246476	0.5428138	3.7698214	9.036823	Multitasking_Read
14:40:06.546	0.5602603	3.668029	8.679246	-0.0034330627	-0.02371379	-0.023246476	0.5428138	3.7698214	9.036823	Multitasking_Read
14:40:06.580	0.5602603	3.668029	8.679246	-0.0034330627	-0.02371379	-0.023246476	0.5428138	3.7698214	9.036823	Multitasking_Read
14:40:06.613	0.35914123	3.703943	8.707977	-0.012596042	-0.01577254	0.010351111	0.5230628	3.7891378	9.029906	Multitasking_Read
14:40:06.652	0.35914123	3.703943	8.707977	-0.012596042	-0.01577254	0.010351111	0.5230628	3.7891378	9.029906	Multitasking_Read
14:40:06.679	0.35914123	3.703943	8.707977	-0.012596042	-0.01577254	0.010351111	0.5230628	3.7891378	9.029906	Multitasking_Read
14:40:06.700	0.35914123	3.703943	8.707977	-0.012596042	-0.01577254	0.010351111	0.5230628	3.7891378	9.029906	Multitasking_Read
14:40:06.722	0.35914123	3.703943	8.707977	-0.012596042	-0.01577254	0.010351111	0.5230628	3.7891378	9.029906	Multitasking_Read
14:40:06.744	0.35914123	3.703943	8.707977	-0.012596042	-0.01577254	0.010351111	0.5230628	3.7891378	9.029906	Multitasking_Read
14:40:06.765	0.35914123	3.703943	8.707977	-0.012596042	-0.01577254	0.010351111	0.5230628	3.7891378	9.029906	Multitasking_Read
14:40:06.786	0.55307746	3.6273263	8.578687	0.041770965	0.11678522	0.0054641897	0.52332544	3.785433	9.031444	Multitasking_Read
14:40:06.808	0.55307746	3.6273263	8.578687	0.041770965	0.11678522	0.0054641897	0.52332544	3.785433	9.031444	Multitasking_Read
14:40:06.830	0.55307746	3.6273263	8.578687	0.041770965	0.11678522	0.0054641897	0.52332544	3.785433	9.031444	Multitasking_Read
14:40:06.851	0.55307746	3.6273263	8.578687	0.041770965	0.11678522	0.0054641897	0.52332544	3.785433	9.031444	Multitasking_Read
14:40:06.872	0.55307746	3.6273263	8.578687	0.041770965	0.11678522	0.0054641897	0.52332544	3.785433	9.031444	Multitasking_Read
14:40:06.893	0.55307746	3.6273263	8.578687	0.041770965	0.11678522	0.0054641897	0.52332544	3.785433	9.031444	Multitasking_Read
14:40:06.915	0.55307746	3.6273263	8.578687	0.041770965	0.11678522	0.0054641897	0.52332544	3.785433	9.031444	Multitasking_Read
14:40:06.936	0.55307746	3.6273263	8.578687	0.041770965	0.11678522	0.0054641897	0.52332544	3.785433	9.031444	Multitasking_Read
14:40:06.957	0.56744313	3.5698638	8.870789	0.008173377	0.0049968776	0.014016303	0.49247965	3.782979	9.034207	Multitasking_Read
14:40:06.978	0.56744313	3.5698638	8.870789	0.008173377	0.0049968776	0.014016303	0.49247965	3.782979	9.034207	Multitasking_Read
14:40:06.999	0.56744313	3.5698638	8.870789	0.008173377	0.0049968776	0.014016303	0.49247965	3.782979	9.034207	Multitasking_Read
14:40:07.021	0.56744313	3.5698638	8.870789	0.008173377	0.0049968776	0.014016303	0.49247965	3.782979	9.034207	Multitasking_Read
14:40:07.043	0.56744313	3.5698638	8.870789	0.008173377	0.0049968776	0.014016303	0.49247965	3.782979	9.034207	Multitasking_Read
14:40:07.066	0.56744313	3.5698638	8.870789	0.008173377	0.0049968776	0.014016303	0.49247965	3.782979	9.034207	Multitasking_Read
14:40:07.087	0.56744313	3.5698638	8.870789	0.008173377	0.0049968776	0.014016303	0.49247965	3.782979	9.034207	Multitasking_Read
14:40:07.108	0.56744313	3.5698638	8.870789	0.008173377	0.0049968776	0.014016303	0.49247965	3.782979	9.034207	Multitasking_Read
14:40:07.129	0.6488485	3.6895776	8.449396	0.029553661	-0.02982244	-0.029965993	0.49247965	3.782979	9.034207	Multitasking_Read
14:40:07.150	0.6488485	3.6895776	8.449396	0.029553661	-0.02982244	-0.029965993	0.5181533	3.7929282	9.028599	Multitasking_Read
14:40:07.171	0.6488485	3.6895776	8.449396	0.029553661	-0.02982244	-0.029965993	0.5181533	3.7929282	9.028599	Multitasking_Read
14:40:07.192	0.6488485	3.6895776	8.449396	0.029553661	-0.02982244	-0.029965993	0.5181533	3.7929282	9.028599	Multitasking_Read
14:40:07.213	0.6488485	3.6895776	8.449396	0.029553661	-0.02982244	-0.029965993	0.5181533	3.7929282	9.028599	Multitasking_Read
14:40:07.234	0.6488485	3.6895776	8.449396	0.029553661	-0.02982244	-0.029965993	0.5181533	3.7929282	9.028599	Multitasking_Read
14:40:07.255	0.6488485	3.6895776	8.449396	0.029553661	-0.02982244	-0.029965993	0.5181533	3.7929282	9.028599	Multitasking_Read
14:40:07.276	0.6488485	3.6895776	8.449396	0.029553661	-0.02982244	-0.029965993	0.5181533	3.7929282	9.028599	Multitasking_Read
14:40:07.298	0.6488485	3.6895776	8.449396	0.029553661	-0.02982244	-0.029965993	0.5181533	3.7929282	9.028599	Multitasking_Read
14:40:07.319	0.2944958	3.7733772	8.707977	-0.037641518	-0.01699427	0.0072967852	0.5023878	3.8012025	9.026009	Multitasking_Read
14:40:07.340	0.2944958	3.7733772	8.707977	-0.037641518	-0.01699427	0.0072967852	0.5023878	3.8012025	9.026009	Multitasking_Read
14:40:07.361	0.2944958	3.7733772	8.707977	-0.037641518	-0.01699427	0.0072967852	0.5023878	3.8012025	9.026009	Multitasking_Read
14:40:07.382	0.2944958	3.7733772	8.707977	-0.037641518	-0.01699427	0.0072967852	0.5023878	3.8012025	9.026009	Multitasking_Read
14:40:07.403	0.2944958	3.7733772	8.707977	-0.037641518	-0.01699427	0.0072967852	0.5023878	3.8012025	9.026009	Multitasking_Read
14:40:07.424	0.2944958	3.7733772	8.707977	-0.037641518	-0.01699427	0.0072967852	0.5023878	3.8012025	9.026009	Multitasking_Read
14:40:07.445	0.2944958	3.7733772	8.707977	-0.037641518	-0.01699427	0.0072967852	0.5023878	3.8012025	9.026009	Multitasking_Read
14:40:07.466	0.2944958	3.7733772	8.707977	-0.037641518	-0.01699427	0.0072967852	0.5023878	3.8012025	9.026009	Multitasking_Read
14:40:07.487	0.2944958	3.7733772	8.707977	-0.037641518	-0.01699427	0.0072967852	0.5023878	3.8012025	9.026009	Multitasking_Read
14:40:07.508	0.49082634	3.668029	8.901914	0.011838568	0.0049968776	-0.03057686	0.52311546	3.7875905	9.030552	Multitasking_Read
14:40:07.529	0.49082634	3.668029	8.901914	0.011838568	0.0049968776	-0.03057686	0.52311546	3.7875905	9.030552	Multitasking_Read
14:40:07.550	0.49082634	3.668029	8.901914	0.011838568	0.0049968776	-0.03057686	0.52311546	3.7875905	9.030552	Multitasking_Read
14:40:07.571	0.49082634	3.668029	8.901914	0.011838568	0.0049968776	-0.03057686	0.52311546	3.7875905	9.030552	Multitasking_Read
14:40:07.592	0.49082634	3.668029	8.901914	0.011838568	0.0049968776	-0.03057686	0.52311546	3.7875905	9.030552	Multitasking_Read
14:40:07.613	0.49082634	3.668029	8.901914	0.011838568	0.0049968776	-0.03057686	0.52311546	3.7875905	9.030552	Multitasking_Read
14:40:07.635	0.49082634	3.668029	8.901914	0.011838568	0.0049968776	-0.03057686	0.52311546	3.7875905	9.030552	Multitasking_Read
14:40:07.656	0.49082634	3.668029	8.901914	0.011838568	0.0049968776	-0.03057686	0.52311546	3.7875905	9.030552	Multitasking_Read
14:40:07.678	0.4956149	3.581835	8.913885	0.027721066	0.023933701	-0.1002155	0.4979354	3.7922833	9.030006	Multitasking_Read
14:40:07.700	0.4956149	3.581835	8.913885	0.027721066	0.023933701	-0.1002155	0.4979354	3.7922833	9.030006	Multitasking_Read
14:40:07.721	0.4956149	3.581835	8.913885	0.027721066	0.023933701	-0.1002155	0.4979354	3.7922833	9.030006	Multitasking_Read
14:40:07.742	0.4956149	3.581835	8.913885	0.027721066	0.023933701	-0.1002155	0.4979354	3.7922833	9.030006	Multitasking_Read
14:40:07.764	0.4956149	3.581835	8.913885	0.027721066	0.023933701	-0.1002155	0.4979354	3.7922833	9.030006	Multitasking_Read
14:40:07.785	0.4956149	3.581835	8.913885	0.027721066	0.023933701	-0.1002155	0.4979354	3.7922833	9.030006	Multitasking_Read
14:40:07.806	0.4956149	3.581835	8.913885	0.027721066	0.023933701	-0.1002155	0.4979354	3.7922833	9.030006	Multitasking_Read
14:40:07.828	0.4956149	3.581835	8.913885	0.027721066	0.023933701	-0.1002155	0.4979354	3.7922833	9.030006	Multitasking_Read
14:40:07.849	0.4956149	3.581835	8.913885	0.027721066	0.023933701	-0.1002155	0.38555694	3.8571088	9.00802	Multitasking_Read
14:40:07.870	0.7110996	3.6464806	8.820508	-0.03825238	-0.0053878315	-0.009807441	0.38555694	3.8571088	9.00802	Multitasking_Read
14:40:07.901	0.7110996	3.6464806	8.820508	-0.03825238	-0.0053878315	-0.009807441	0.38555694	3.8571088	9.00802	Multitasking_Read
14:40:07.934	0.7110996	3.6464806	8.820508	-0.03825238	-0.0053878315	-0.009807441	0.38555694	3.8571088	9.00802	Multitasking_Read
14:40:07.968	0.7110996	3.6464806	8.820508	-0.03825238	-0.0053878315	-0.009807441	0.38555694	3.8571088	9.00802	Multitasking_Read
14:40:08.003	0.7110996	3.6464806	8.820508	-0.03825238	-0.0053878315	-0.009807441	0.38555694	3.8571088	9.00802	Multitasking_Read
14:40:08.036	-0.117319465	4.048719	8.614601	0.04543616	0.0043860124	0.0017989981	0.3259284	3.8638926	9.007468	Multitasking_Read
14:40:08.069	-0.117319465	4.048719	8.614601	0.04543616	0.0043860124	0.0017989981	0.3259284	3.8638926	9.007468	Multitasking_Read
14:40:08.103	-0.117319465	4.048719	8.614601	0.04543616	0.0043860124	0.0017989981	0.3259284	3.8638926	9.007468	Multitasking_Read
14:40:08.136	-0.117319465	4.048719	8.614601	0.04543616	0.0043860124	0.0017989981	0.3259284	3.8638926	9.007468	Multitasking_Read
14:40:08.158	-0.117319465	4.048719	8.614601	0.04543616	0.0043860124	0.0017989981	0.3259284	3.8638926	9.007468	Multitasking_Read
14:40:08.180	-0.117319465	4.048719	8.614601	0.04543616	0.0043860124	0.0017989981	0.3259284	3.8638926	9.007468	Multitasking_Read
14:40:08.203	-0.117319465	4.048719	8.614601	0.04543616	0.0043860124	0.0017989981	0.3259284	3.8638926	9.007468	Multitasking_Read
14:40:08.226	0.46209505	3.668029	8.983319	-0.016261233	-0.017605137	-0.033631187	0.36070523	3.8866324	8.996352	Multitasking_Read
14:40:08.249	0.46209505	3.668029	8.983319	-0.016261233	-0.017605137	-0.033631187	0.36070523	3.8866324	8.996352	Multitasking_Read
14:40:08.271	0.46209505	3.668029	8.983319	-0.016261233	-0.017605137	-0.033631187	0.36070523	3.8866324	8.996352	Multitasking_Read
14:40:08.294	0.46209505	3.668029	8.983319	-0.016261233	-0.017605137	-0.033631187	0.36070523	3.8866324	8.996352	Multitasking_Read
14:40:08.317	0.46209505	3.668029	8.983319	-0.016261233	-0.017605137	-0.033631187	0.36070523	3.8866324	8.996352	Multitasking_Read
14:40:08.339	0.46209505	3.668029	8.983319	-0.016261233	-0.017605137	-0.033631187	0.36070523	3.8866324	8.996352	Multitasking_Read
14:40:08.361	0.46209505	3.668029	8.983319	-0.016261233	-0.017605137	-0.033631187	0.36070523	3.8866324	8.996352	Multitasking_Read
14:40:08.383	0.46209505	3.668029	8.983319	-0.016261233	-0.017605137	-0.033631187	0.36070523	3.8866324	8.996352	Multitasking_Read
14:40:08.405	0.53392327	3.684789	8.636149	0.0069516464	0.02882062	0.047003023	0.38124108	3.9203472	8.980863	Multitasking_Read
14:40:08.429	0.53392327	3.684789	8.636149	0.0069516464	0.02882062	0.047003023	0.38124108	3.9203472	8.980863	Multitasking_Read
14:40:08.451	0.53392327	3.684789	8.636149	0.0069516464	0.02882062	0.047003023	0.38124108	3.9203472	8.980863	Multitasking_Read
14:40:08.474	0.53392327	3.684789	8.636149	0.0069516464	0.02882062	0.047003023	0.38124108	3.9203472	8.980863	Multitasking_Read
14:40:08.497	0.53392327	3.684789	8.636149	0.0069516464	0.02882062	0.047003023	0.38124108	3.9203472	8.980863	Multitasking_Read
14:40:08.520	0.53392327	3.684789	8.636149	0.0069516464	0.02882062	0.047003023	0.38124108	3.9203472	8.980863	Multitasking_Read
14:40:08.543	0.53392327	3.684789	8.636149	0.0069516464	0.02882062	0.047003023	0.38124108	3.9203472	8.980863	Multitasking_Read
14:40:08.566	0.53392327	3.684789	8.636149	0.0069516464	0.02882062	0.047003023	0.38124108	3.9203472	8.980863	Multitasking_Read
14:40:08.588	0.29689008	3.8978794	8.621783	-0.013206907	0.014770721	0.08182234	0.36944705	3.9164095	8.983073	Multitasking_Read
14:40:08.611	0.29689008	3.8978794	8.621783	-0.013206907	0.014770721	0.08182234	0.36944705	3.9164095	8.983073	Multitasking_Read
14:40:08.633	0.29689008	3.8978794	8.621783	-0.013206907	0.014770721	0.08182234	0.36944705	3.9164095	8.983073	Multitasking_Read
14:40:08.656	0.29689008	3.8978794	8.621783	-0.013206907	0.014770721	0.08182234	0.36944705	3.9164095	8.983073	Multitasking_Read
14:40:08.679	0.29689008	3.8978794	8.621783	-0.013206907	0.014770721	0.08182234	0.36944705	3.9164095	8.983073	Multitasking_Read
14:40:08.701	0.29689008	3.8978794	8.621783	-0.013206907	0.014770721	0.08182234	0.36944705	3.9164095	8.983073	Multitasking_Read
14:40:08.724	0.29689008	3.8978794	8.621783	-0.013206907	0.014770721	0.08182234	0.36944705	3.9164095	8.983073	Multitasking_Read
14:40:08.747	0.29689008	3.8978794	8.621783	-0.013206907	0.014770721	0.08182234	0.36944705	3.9164095	8.983073	Multitasking_Read
14:40:08.770	0.2753416	3.7949257	8.9498	-0.04619363	0.019046778	0.00668592	0.3815195	3.8901677	8.993965	Multitasking_Read
14:40:08.794	0.2753416	3.7949257	8.9498	-0.04619363	0.019046778	0.00668592	0.3815195	3.8901677	8.993965	Multitasking_Read
14:40:08.816	0.2753416	3.7949257	8.9498	-0.04619363	0.019046778	0.00668592	0.3815195	3.8901677	8.993965	Multitasking_Read
14:40:08.839	0.2753416	3.7949257	8.9498	-0.04619363	0.019046778	0.00668592	0.3815195	3.8901677	8.993965	Multitasking_Read
14:40:08.862	0.2753416	3.7949257	8.9498	-0.04619363	0.019046778	0.00668592	0.3815195	3.8901677	8.993965	Multitasking_Read
14:40:08.885	0.2753416	3.7949257	8.9498	-0.04619363	0.019046778	0.00668592	0.3815195	3.8901677	8.993965	Multitasking_Read
14:40:08.909	0.2753416	3.7949257	8.9498	-0.04619363	0.019046778	0.00668592	0.3815195	3.8901677	8.993965	Multitasking_Read
14:40:08.931	0.36871833	3.727886	8.952193	-0.04619363	0.019046778	0.00668592	0.3815195	3.8901677	8.993965	Multitasking_Read
14:40:08.953	0.36871833	3.727886	8.952193	-0.018093828	0.02026851	0.049446486	0.390129	3.8778188	8.998928	Multitasking_Read
14:40:08.976	0.36871833	3.727886	8.952193	-0.018093828	0.02026851	0.049446486	0.390129	3.8778188	8.998928	Multitasking_Read
14:40:08.999	0.36871833	3.727886	8.952193	-0.018093828	0.02026851	0.049446486	0.390129	3.8778188	8.998928	Multitasking_Read
14:40:09.021	0.36871833	3.727886	8.952193	-0.018093828	0.02026851	0.049446486	0.390129	3.8778188	8.998928	Multitasking_Read
14:40:09.043	0.36871833	3.727886	8.952193	-0.018093828	0.02026851	0.049446486	0.390129	3.8778188	8.998928	Multitasking_Read
14:40:09.065	0.36871833	3.727886	8.952193	-0.018093828	0.02026851	0.049446486	0.390129	3.8778188	8.998928	Multitasking_Read
14:40:09.087	0.36871833	3.727886	8.952193	-0.018093828	0.02026851	0.049446486	0.390129	3.8778188	8.998928	Multitasking_Read
14:40:09.111	0.27055305	3.842811	8.561927	0.060707785	0.013548992	-0.032409456	0.390129	3.8778188	8.998928	Multitasking_Read
14:40:09.133	0.27055305	3.842811	8.561927	0.060707785	0.013548992	-0.032409456	0.4057306	3.8825006	8.996219	Multitasking_Read
14:40:09.155	0.27055305	3.842811	8.561927	0.060707785	0.013548992	-0.032409456	0.4057306	3.8825006	8.996219	Multitasking_Read
14:40:09.178	0.27055305	3.842811	8.561927	0.060707785	0.013548992	-0.032409456	0.4057306	3.8825006	8.996219	Multitasking_Read
14:40:09.200	0.27055305	3.842811	8.561927	0.060707785	0.013548992	-0.032409456	0.4057306	3.8825006	8.996219	Multitasking_Read
14:40:09.224	0.27055305	3.842811	8.561927	0.060707785	0.013548992	-0.032409456	0.4057306	3.8825006	8.996219	Multitasking_Read
14:40:09.247	0.27055305	3.842811	8.561927	0.060707785	0.013548992	-0.032409456	0.4057306	3.8825006	8.996219	Multitasking_Read
14:40:09.270	0.27055305	3.842811	8.561927	0.060707785	0.013548992	-0.032409456	0.4057306	3.8825006	8.996219	Multitasking_Read
14:40:09.292	0.32083282	3.8523881	8.7534685	-0.012596042	0.01110553	0.034174856	0.39198455	3.8919199	8.992757	Multitasking_Read
14:40:09.314	0.32083282	3.8523881	8.7534685	-0.012596042	0.01110553	0.034174856	0.39198455	3.8919199	8.992757	Multitasking_Read
14:40:09.337	0.32083282	3.8523881	8.7534685	-0.012596042	0.01110553	0.034174856	0.39198455	3.8919199	8.992757	Multitasking_Read
14:40:09.360	0.32083282	3.8523881	8.7534685	-0.012596042	0.01110553	0.034174856	0.39198455	3.8919199	8.992757	Multitasking_Read
14:40:09.383	0.32083282	3.8523881	8.7534685	-0.012596042	0.01110553	0.034174856	0.39198455	3.8919199	8.992757	Multitasking_Read
14:40:09.406	0.32083282	3.8523881	8.7534685	-0.012596042	0.01110553	0.034174856	0.39198455	3.8919199	8.992757	Multitasking_Read
14:40:09.427	0.32083282	3.8523881	8.7534685	-0.012596042	0.01110553	0.034174856	0.39198455	3.8919199	8.992757	Multitasking_Read
14:40:09.451	0.32083282	3.8523881	8.7534685	-0.012596042	0.01110553	0.034174856	0.39198455	3.8919199	8.992757	Multitasking_Read
14:40:09.476	0.46927786	3.7111259	8.650515	0.007562512	-0.0005009095	0.06166379	0.40497145	3.8804965	8.997116	Multitasking_Read
14:40:09.498	0.46927786	3.7111259	8.650515	0.007562512	-0.0005009095	0.06166379	0.40497145	3.8804965	8.997116	Multitasking_Read
14:40:09.521	0.46927786	3.7111259	8.650515	0.007562512	-0.0005009095	0.06166379	0.40497145	3.8804965	8.997116	Multitasking_Read
14:40:09.543	0.46927786	3.7111259	8.650515	0.007562512	-0.0005009095	0.06166379	0.40497145	3.8804965	8.997116	Multitasking_Read
14:40:09.566	0.46927786	3.7111259	8.650515	0.007562512	-0.0005009095	0.06166379	0.40497145	3.8804965	8.997116	Multitasking_Read
14:40:09.588	0.46927786	3.7111259	8.650515	0.007562512	-0.0005009095	0.06166379	0.40497145	3.8804965	8.997116	Multitasking_Read
14:40:09.611	0.46927786	3.7111259	8.650515	0.007562512	-0.0005009095	0.06166379	0.40497145	3.8804965	8.997116	Multitasking_Read
14:40:09.633	0.46927786	3.7111259	8.650515	0.007562512	-0.0005009095	0.06166379	0.40497145	3.8804965	8.997116	Multitasking_Read
14:40:09.656	0.3998439	3.7207031	8.877971	-0.03214373	-0.023102924	0.003631594	0.41426373	3.8703673	9.001057	Multitasking_Read
14:40:09.679	0.3998439	3.7207031	8.877971	-0.03214373	-0.023102924	0.003631594	0.41426373	3.8703673	9.001057	Multitasking_Read
14:40:09.701	0.3998439	3.7207031	8.877971	-0.03214373	-0.023102924	0.003631594	0.41426373	3.8703673	9.001057	Multitasking_Read
14:40:09.724	0.3998439	3.7207031	8.877971	-0.03214373	-0.023102924	0.003631594	0.41426373	3.8703673	9.001057	Multitasking_Read
14:40:09.746	0.3998439	3.7207031	8.877971	-0.03214373	-0.023102924	0.003631594	0.41426373	3.8703673	9.001057	Multitasking_Read
14:40:09.769	0.3998439	3.7207031	8.877971	-0.03214373	-0.023102924	0.003631594	0.41426373	3.8703673	9.001057	Multitasking_Read
14:40:09.793	0.3998439	3.7207031	8.877971	-0.03214373	-0.023102924	0.003631594	0.41426373	3.8703673	9.001057	Multitasking_Read
14:40:09.816	0.3998439	3.7207031	8.877971	-0.03214373	-0.023102924	0.003631594	0.41426373	3.8703673	9.001057	Multitasking_Read
14:40:09.839	0.4070267	3.7446458	8.842057	0.006340781	0.0098838	0.04822476	0.42352012	3.8744018	8.99889	Multitasking_Read
14:40:09.861	0.4070267	3.7446458	8.842057	0.006340781	0.0098838	0.04822476	0.42352012	3.8744018	8.99889	Multitasking_Read
14:40:09.885	0.4070267	3.7446458	8.842057	0.006340781	0.0098838	0.04822476	0.42352012	3.8744018	8.99889	Multitasking_Read
14:40:09.908	0.4070267	3.7446458	8.842057	0.006340781	0.0098838	0.04822476	0.42352012	3.8744018	8.99889	Multitasking_Read
14:40:09.931	0.4070267	3.7446458	8.842057	0.006340781	0.0098838	0.04822476	0.42352012	3.8744018	8.99889	Multitasking_Read
14:40:09.954	0.4070267	3.7446458	8.842057	0.006340781	0.0098838	0.04822476	0.42352012	3.8744018	8.99889	Multitasking_Read
14:40:09.976	0.4070267	3.7446458	8.842057	0.006340781	0.0098838	0.04822476	0.42352012	3.8744018	8.99889	Multitasking_Read
14:40:10.000	0.4070267	3.7446458	8.842057	0.006340781	0.0098838	0.04822476	0.42352012	3.8744018	8.99889	Multitasking_Read
14:40:10.022	0.37829542	3.7829542	8.657698	0.024055874	0.0049968776	0.0017989981	0.42393467	3.8836486	8.994884	Multitasking_Read
14:40:10.045	0.37829542	3.7829542	8.657698	0.024055874	0.0049968776	0.0017989981	0.42393467	3.8836486	8.994884	Multitasking_Read
14:40:10.067	0.37829542	3.7829542	8.657698	0.024055874	0.0049968776	0.0017989981	0.42393467	3.8836486	8.994884	Multitasking_Read
14:40:10.090	0.37829542	3.7829542	8.657698	0.024055874	0.0049968776	0.0017989981	0.42393467	3.8836486	8.994884	Multitasking_Read
14:40:10.113	0.37829542	3.7829542	8.657698	0.024055874	0.0049968776	0.0017989981	0.42393467	3.8836486	8.994884	Multitasking_Read
14:40:10.135	0.37829542	3.7829542	8.657698	0.024055874	0.0049968776	0.0017989981	0.42393467	3.8836486	8.994884	Multitasking_Read
14:40:10.158	0.37829542	3.7829542	8.657698	0.024055874	0.0049968776	0.0017989981	0.42393467	3.8836486	8.994884	Multitasking_Read
14:40:10.182	0.37829542	3.7829542	8.657698	0.024055874	0.0049968776	0.0017989981	0.42393467	3.8836486	8.994884	Multitasking_Read
14:40:10.205	0.45730647	3.8092911	8.712766	-0.011985176	-0.0011117748	0.0042424593	0.4303373	3.8981497	8.988304	Multitasking_Read
14:40:10.227	0.45730647	3.8092911	8.712766	-0.011985176	-0.0011117748	0.0042424593	0.4303373	3.8981497	8.988304	Multitasking_Read
14:40:10.251	0.45730647	3.8092911	8.712766	-0.011985176	-0.0011117748	0.0042424593	0.4303373	3.8981497	8.988304	Multitasking_Read
14:40:10.274	0.45730647	3.8092911	8.712766	-0.011985176	-0.0011117748	0.0042424593	0.4303373	3.8981497	8.988304	Multitasking_Read
14:40:10.296	0.45730647	3.8092911	8.712766	-0.011985176	-0.0011117748	0.0042424593	0.4303373	3.8981497	8.988304	Multitasking_Read
14:40:10.318	0.45730647	3.8092911	8.712766	-0.011985176	-0.0011117748	0.0042424593	0.4303373	3.8981497	8.988304	Multitasking_Read
14:40:10.341	0.45730647	3.8092911	8.712766	-0.011985176	-0.0011117748	0.0042424593	0.4303373	3.8981497	8.988304	Multitasking_Read
14:40:10.363	0.45730647	3.8092911	8.712766	-0.011985176	-0.0011117748	0.0042424593	0.4303373	3.8981497	8.988304	Multitasking_Read
14:40:10.386	0.42618093	3.8380225	8.593052	-0.00037873647	0.014770721	0.011572842	0.42234316	3.9074795	8.984631	Multitasking_Read
14:40:10.409	0.42618093	3.8380225	8.593052	-0.00037873647	0.014770721	0.011572842	0.42234316	3.9074795	8.984631	Multitasking_Read
14:40:10.431	0.42618093	3.8380225	8.593052	-0.00037873647	0.014770721	0.011572842	0.42234316	3.9074795	8.984631	Multitasking_Read
14:40:10.454	0.42618093	3.8380225	8.593052	-0.00037873647	0.014770721	0.011572842	0.42234316	3.9074795	8.984631	Multitasking_Read
14:40:10.478	0.42618093	3.8380225	8.593052	-0.00037873647	0.014770721	0.011572842	0.42234316	3.9074795	8.984631	Multitasking_Read
14:40:10.500	0.42618093	3.8380225	8.593052	-0.00037873647	0.014770721	0.011572842	0.42234316	3.9074795	8.984631	Multitasking_Read
14:40:10.523	0.42618093	3.8380225	8.593052	-0.00037873647	0.014770721	0.011572842	0.42234316	3.9074795	8.984631	Multitasking_Read
14:40:10.545	0.42618093	3.8380225	8.593052	-0.00037873647	0.014770721	0.011572842	0.42234316	3.9074795	8.984631	Multitasking_Read
14:40:10.569	0.34716985	3.7350688	8.842057	-0.01015258	-0.009663888	0.0042424593	0.41660023	3.8858051	8.994294	Multitasking_Read
14:40:10.592	0.34716985	3.7350688	8.842057	-0.01015258	-0.009663888	0.0042424593	0.41660023	3.8858051	8.994294	Multitasking_Read
14:40:10.615	0.34716985	3.7350688	8.842057	-0.01015258	-0.009663888	0.0042424593	0.41660023	3.8858051	8.994294	Multitasking_Read
14:40:10.638	0.34716985	3.7350688	8.842057	-0.01015258	-0.009663888	0.0042424593	0.41660023	3.8858051	8.994294	Multitasking_Read
14:40:10.660	0.34716985	3.7350688	8.842057	-0.01015258	-0.009663888	0.0042424593	0.41660023	3.8858051	8.994294	Multitasking_Read
14:40:10.683	0.34716985	3.7350688	8.842057	-0.01015258	-0.009663888	0.0042424593	0.41660023	3.8858051	8.994294	Multitasking_Read
14:40:10.706	0.34716985	3.7350688	8.842057	-0.01015258	-0.009663888	0.0042424593	0.41660023	3.8858051	8.994294	Multitasking_Read
14:40:10.728	0.34716985	3.7350688	8.842057	-0.01015258	-0.009663888	0.0042424593	0.41660023	3.8858051	8.994294	Multitasking_Read
14:40:10.751	0.34477556	3.7254915	8.777411	-0.029089402	0.036761872	0.00668592	0.41051432	3.8757973	8.998891	Multitasking_Read
14:40:10.773	0.34477556	3.7254915	8.777411	-0.029089402	0.036761872	0.00668592	0.41051432	3.8757973	8.998891	Multitasking_Read
14:40:10.796	0.34477556	3.7254915	8.777411	-0.029089402	0.036761872	0.00668592	0.41051432	3.8757973	8.998891	Multitasking_Read
14:40:10.820	0.34477556	3.7254915	8.777411	-0.029089402	0.036761872	0.00668592	0.41051432	3.8757973	8.998891	Multitasking_Read
14:40:10.844	0.34477556	3.7254915	8.777411	-0.029089402	0.036761872	0.00668592	0.41051432	3.8757973	8.998891	Multitasking_Read
14:40:10.866	0.34477556	3.7254915	8.777411	-0.029089402	0.036761872	0.00668592	0.41051432	3.8757973	8.998891	Multitasking_Read
14:40:10.888	0.34477556	3.7254915	8.777411	-0.029089402	0.036761872	0.00668592	0.41051432	3.8757973	8.998891	Multitasking_Read
14:40:10.911	0.31604427	3.8356283	8.770228	-0.029089402	0.036761872	0.00668592	0.41051432	3.8757973	8.998891	Multitasking_Read
14:40:10.934	0.31604427	3.8356283	8.770228	-0.0040439283	-0.024324654	0.021957552	0.3993341	3.862324	9.005185	Multitasking_Read
14:40:10.957	0.31604427	3.8356283	8.770228	-0.0040439283	-0.024324654	0.021957552	0.3993341	3.862324	9.005185	Multitasking_Read
14:40:10.979	0.31604427	3.8356283	8.770228	-0.0040439283	-0.024324654	0.021957552	0.3993341	3.862324	9.005185	Multitasking_Read
14:40:11.002	0.31604427	3.8356283	8.770228	-0.0040439283	-0.024324654	0.021957552	0.3993341	3.862324	9.005185	Multitasking_Read
14:40:11.025	0.31604427	3.8356283	8.770228	-0.0040439283	-0.024324654	0.021957552	0.3993341	3.862324	9.005185	Multitasking_Read
14:40:11.048	0.31604427	3.8356283	8.770228	-0.0040439283	-0.024324654	0.021957552	0.3993341	3.862324	9.005185	Multitasking_Read
14:40:11.071	0.31604427	3.8356283	8.770228	-0.0040439283	-0.024324654	0.021957552	0.3993341	3.862324	9.005185	Multitasking_Read
14:40:11.093	0.2561874	3.7350688	8.868394	-0.022980751	-0.002333505	0.024401013	0.40559548	3.8552659	9.00793	Multitasking_Read
14:40:11.116	0.2561874	3.7350688	8.868394	-0.022980751	-0.002333505	0.024401013	0.40559548	3.8552659	9.00793	Multitasking_Read
14:40:11.139	0.2561874	3.7350688	8.868394	-0.022980751	-0.002333505	0.024401013	0.40559548	3.8552659	9.00793	Multitasking_Read
14:40:11.163	0.2561874	3.7350688	8.868394	-0.022980751	-0.002333505	0.024401013	0.40559548	3.8552659	9.00793	Multitasking_Read
14:40:11.185	0.2561874	3.7350688	8.868394	-0.022980751	-0.002333505	0.024401013	0.40559548	3.8552659	9.00793	Multitasking_Read
14:40:11.208	0.2561874	3.7350688	8.868394	-0.022980751	-0.002333505	0.024401013	0.40559548	3.8552659	9.00793	Multitasking_Read
14:40:11.230	0.2561874	3.7350688	8.868394	-0.022980751	-0.002333505	0.024401013	0.40559548	3.8552659	9.00793	Multitasking_Read
14:40:11.253	0.2561874	3.7350688	8.868394	-0.022980751	-0.002333505	0.024401013	0.40559548	3.8552659	9.00793	Multitasking_Read
14:40:11.276	0.45730647	3.7087317	8.703189	0.013671164	0.000720821	0.0017989981	0.4260434	3.841668	9.012793	Multitasking_Read
14:40:11.299	0.45730647	3.7087317	8.703189	0.013671164	0.000720821	0.0017989981	0.4260434	3.841668	9.012793	Multitasking_Read
14:40:11.322	0.45730647	3.7087317	8.703189	0.013671164	0.000720821	0.0017989981	0.4260434	3.841668	9.012793	Multitasking_Read
14:40:11.345	0.45730647	3.7087317	8.703189	0.013671164	0.000720821	0.0017989981	0.4260434	3.841668	9.012793	Multitasking_Read
14:40:11.367	0.45730647	3.7087317	8.703189	0.013671164	0.000720821	0.0017989981	0.4260434	3.841668	9.012793	Multitasking_Read
14:40:11.390	0.45730647	3.7087317	8.703189	0.013671164	0.000720821	0.0017989981	0.4260434	3.841668	9.012793	Multitasking_Read
14:40:11.414	0.45730647	3.7087317	8.703189	0.013671164	0.000720821	0.0017989981	0.4260434	3.841668	9.012793	Multitasking_Read
14:40:11.436	0.45730647	3.7087317	8.703189	0.013671164	0.000720821	0.0017989981	0.4260434	3.841668	9.012793	Multitasking_Read
14:40:11.459	0.3615355	3.7446458	8.681641	0.0069516464	0.020879373	0.0030207285	0.44383186	3.837061	9.013897	Multitasking_Read
14:40:11.481	0.3615355	3.7446458	8.681641	0.0069516464	0.020879373	0.0030207285	0.44383186	3.837061	9.013897	Multitasking_Read
14:40:11.504	0.3615355	3.7446458	8.681641	0.0069516464	0.020879373	0.0030207285	0.44383186	3.837061	9.013897	Multitasking_Read
14:40:11.526	0.3615355	3.7446458	8.681641	0.0069516464	0.020879373	0.0030207285	0.44383186	3.837061	9.013897	Multitasking_Read
14:40:11.549	0.3615355	3.7446458	8.681641	0.0069516464	0.020879373	0.0030207285	0.44383186	3.837061	9.013897	Multitasking_Read
14:40:11.572	0.3615355	3.7446458	8.681641	0.0069516464	0.020879373	0.0030207285	0.44383186	3.837061	9.013897	Multitasking_Read
14:40:11.594	0.3615355	3.7446458	8.681641	0.0069516464	0.020879373	0.0030207285	0.44383186	3.837061	9.013897	Multitasking_Read
14:40:11.618	0.3615355	3.7446458	8.681641	0.0069516464	0.020879373	0.0030207285	0.44383186	3.837061	9.013897	Multitasking_Read
14:40:11.640	0.47885495	3.6871831	8.657698	-0.004654793	-0.02371379	0.013405438	0.44043094	3.8364909	9.014307	Multitasking_Read
14:40:11.662	0.47885495	3.6871831	8.657698	-0.004654793	-0.02371379	0.013405438	0.44043094	3.8364909	9.014307	Multitasking_Read
14:40:11.685	0.47885495	3.6871831	8.657698	-0.004654793	-0.02371379	0.013405438	0.44043094	3.8364909	9.014307	Multitasking_Read
14:40:11.708	0.47885495	3.6871831	8.657698	-0.004654793	-0.02371379	0.013405438	0.44043094	3.8364909	9.014307	Multitasking_Read
14:40:11.731	0.47885495	3.6871831	8.657698	-0.004654793	-0.02371379	0.013405438	0.44043094	3.8364909	9.014307	Multitasking_Read
14:40:11.753	0.47885495	3.6871831	8.657698	-0.004654793	-0.02371379	0.013405438	0.44043094	3.8364909	9.014307	Multitasking_Read
14:40:11.775	0.47885495	3.6871831	8.657698	-0.004654793	-0.02371379	0.013405438	0.44043094	3.8364909	9.014307	Multitasking_Read
14:40:11.798	0.47885495	3.6871831	8.657698	-0.004654793	-0.02371379	0.013405438	0.44043094	3.8364909	9.014307	Multitasking_Read
14:40:11.820	0.36392978	3.7398572	8.906702	0.0020647245	0.008662069	0.023790147	0.44174826	3.8263633	9.018545	Multitasking_Read
14:40:11.843	0.36392978	3.7398572	8.906702	0.0020647245	0.008662069	0.023790147	0.44174826	3.8263633	9.018545	Multitasking_Read
14:40:11.865	0.36392978	3.7398572	8.906702	0.0020647245	0.008662069	0.023790147	0.44174826	3.8263633	9.018545	Multitasking_Read
14:40:11.887	0.36392978	3.7398572	8.906702	0.0020647245	0.008662069	0.023790147	0.44174826	3.8263633	9.018545	Multitasking_Read
14:40:11.910	0.36392978	3.7398572	8.906702	0.0020647245	0.008662069	0.023790147	0.44174826	3.8263633	9.018545	Multitasking_Read
14:40:11.932	0.36392978	3.7398572	8.906702	0.0020647245	0.008662069	0.023790147	0.44174826	3.8263633	9.018545	Multitasking_Read
14:40:11.955	0.36392978	3.7398572	8.906702	0.0020647245	0.008662069	0.023790147	0.44174826	3.8263633	9.018545	Multitasking_Read
14:40:11.977	0.36392978	3.7398572	8.906702	0.0020647245	0.008662069	0.023790147	0.44174826	3.8263633	9.018545	Multitasking_Read
14:40:11.999	0.3998439	3.7661943	8.763046	-0.011374311	0.00010995574	0.009740246	0.45466152	3.8228273	9.019403	Multitasking_Read
14:40:12.022	0.3998439	3.7661943	8.763046	-0.011374311	0.00010995574	0.009740246	0.45466152	3.8228273	9.019403	Multitasking_Read
14:40:12.045	0.3998439	3.7661943	8.763046	-0.011374311	0.00010995574	0.009740246	0.45466152	3.8228273	9.019403	Multitasking_Read
14:40:12.068	0.3998439	3.7661943	8.763046	-0.011374311	0.00010995574	0.009740246	0.45466152	3.8228273	9.019403	Multitasking_Read
14:40:12.091	0.3998439	3.7661943	8.763046	-0.011374311	0.00010995574	0.009740246	0.45466152	3.8228273	9.019403	Multitasking_Read
14:40:12.113	0.3998439	3.7661943	8.763046	-0.011374311	0.00010995574	0.009740246	0.45466152	3.8228273	9.019403	Multitasking_Read
14:40:12.134	0.3998439	3.7661943	8.763046	-0.011374311	0.00010995574	0.009740246	0.45466152	3.8228273	9.019403	Multitasking_Read
14:40:12.157	0.3998439	3.7661943	8.763046	-0.011374311	0.00010995574	0.009740246	0.45466152	3.8228273	9.019403	Multitasking_Read
14:40:12.181	0.44533512	3.7111259	8.679246	-0.009541715	0.00010995574	0.012794573	0.46108484	3.8233948	9.018837	Multitasking_Read
14:40:12.204	0.44533512	3.7111259	8.679246	-0.009541715	0.00010995574	0.012794573	0.46108484	3.8233948	9.018837	Multitasking_Read
14:40:12.226	0.44533512	3.7111259	8.679246	-0.009541715	0.00010995574	0.012794573	0.46108484	3.8233948	9.018837	Multitasking_Read
14:40:12.248	0.44533512	3.7111259	8.679246	-0.009541715	0.00010995574	0.012794573	0.46108484	3.8233948	9.018837	Multitasking_Read
14:40:12.271	0.44533512	3.7111259	8.679246	-0.009541715	0.00010995574	0.012794573	0.46108484	3.8233948	9.018837	Multitasking_Read
14:40:12.294	0.44533512	3.7111259	8.679246	-0.009541715	0.00010995574	0.012794573	0.46108484	3.8233948	9.018837	Multitasking_Read
14:40:12.316	0.44533512	3.7111259	8.679246	-0.009541715	0.00010995574	0.012794573	0.46108484	3.8233948	9.018837	Multitasking_Read
14:40:12.340	0.44533512	3.7111259	8.679246	-0.009541715	0.00010995574	0.012794573	0.46108484	3.8233948	9.018837	Multitasking_Read
14:40:12.363	0.4956149	3.7087317	8.746285	0.005119051	-0.02860071	-0.007974846	0.45934442	3.8106894	9.024302	Multitasking_Read
14:40:12.385	0.4956149	3.7087317	8.746285	0.005119051	-0.02860071	-0.007974846	0.45934442	3.8106894	9.024302	Multitasking_Read
14:40:12.409	0.4956149	3.7087317	8.746285	0.005119051	-0.02860071	-0.007974846	0.45934442	3.8106894	9.024302	Multitasking_Read
14:40:12.432	0.4956149	3.7087317	8.746285	0.005119051	-0.02860071	-0.007974846	0.45934442	3.8106894	9.024302	Multitasking_Read
14:40:12.454	0.4956149	3.7087317	8.746285	0.005119051	-0.02860071	-0.007974846	0.45934442	3.8106894	9.024302	Multitasking_Read
14:40:12.477	0.4956149	3.7087317	8.746285	0.005119051	-0.02860071	-0.007974846	0.45934442	3.8106894	9.024302	Multitasking_Read
14:40:12.500	0.4956149	3.7087317	8.746285	0.005119051	-0.02860071	-0.007974846	0.45934442	3.8106894	9.024302	Multitasking_Read
14:40:12.522	0.4956149	3.7087317	8.746285	0.005119051	-0.02860071	-0.007974846	0.45934442	3.8106894	9.024302	Multitasking_Read
14:40:12.545	0.19154198	3.7063375	8.770228	-0.018704696	-0.023102924	0.016459765	0.43577585	3.811342	9.025194	Multitasking_Read
14:40:12.567	0.19154198	3.7063375	8.770228	-0.018704696	-0.023102924	0.016459765	0.43577585	3.811342	9.025194	Multitasking_Read
14:40:12.591	0.19154198	3.7063375	8.770228	-0.018704696	-0.023102924	0.016459765	0.43577585	3.811342	9.025194	Multitasking_Read
14:40:12.612	0.19154198	3.7063375	8.770228	-0.018704696	-0.023102924	0.016459765	0.43577585	3.811342	9.025194	Multitasking_Read
14:40:12.635	0.19154198	3.7063375	8.770228	-0.018704696	-0.023102924	0.016459765	0.43577585	3.811342	9.025194	Multitasking_Read
14:40:12.656	0.19154198	3.7063375	8.770228	-0.018704696	-0.023102924	0.016459765	0.43577585	3.811342	9.025194	Multitasking_Read
14:40:12.678	0.19154198	3.7063375	8.770228	-0.018704696	-0.023102924	0.016459765	0.43577585	3.811342	9.025194	Multitasking_Read
14:40:12.699	0.19154198	3.7063375	8.770228	-0.018704696	-0.023102924	0.016459765	0.43577585	3.811342	9.025194	Multitasking_Read
14:40:12.722	0.5985687	3.5985951	8.875577	-0.020537289	0.02515543	0.050057355	0.4495451	3.7925866	9.032418	Multitasking_Read
14:40:12.744	0.5985687	3.5985951	8.875577	-0.020537289	0.02515543	0.050057355	0.4495451	3.7925866	9.032418	Multitasking_Read
14:40:12.766	0.5985687	3.5985951	8.875577	-0.020537289	0.02515543	0.050057355	0.4495451	3.7925866	9.032418	Multitasking_Read
14:40:12.789	0.5985687	3.5985951	8.875577	-0.020537289	0.02515543	0.050057355	0.4495451	3.7925866	9.032418	Multitasking_Read
14:40:12.811	0.5985687	3.5985951	8.875577	-0.020537289	0.02515543	0.050057355	0.4495451	3.7925866	9.032418	Multitasking_Read
14:40:12.833	0.5985687	3.5985951	8.875577	-0.020537289	0.02515543	0.050057355	0.4495451	3.7925866	9.032418	Multitasking_Read
14:40:12.856	0.5985687	3.5985951	8.875577	-0.020537289	0.02515543	0.050057355	0.4495451	3.7925866	9.032418	Multitasking_Read
14:40:12.879	0.5985687	3.5985951	8.875577	-0.020537289	0.02515543	0.050057355	0.4495451	3.7925866	9.032418	Multitasking_Read
14:40:12.901	0.34716985	3.7159145	8.837268	-0.026645944	0.0025534166	0.009740246	0.4616187	3.771557	9.04061	Multitasking_Read
14:40:12.925	0.34716985	3.7159145	8.837268	-0.026645944	0.0025534166	0.009740246	0.4616187	3.771557	9.04061	Multitasking_Read
14:40:12.948	0.34716985	3.7159145	8.837268	-0.026645944	0.0025534166	0.009740246	0.4616187	3.771557	9.04061	Multitasking_Read
14:40:12.971	0.34716985	3.7159145	8.837268	-0.026645944	0.0025534166	0.009740246	0.4616187	3.771557	9.04061	Multitasking_Read
14:40:12.994	0.34716985	3.7159145	8.837268	-0.026645944	0.0025534166	0.009740246	0.4616187	3.771557	9.04061	Multitasking_Read
14:40:13.017	0.34716985	3.7159145	8.837268	-0.026645944	0.0025534166	0.009740246	0.4616187	3.771557	9.04061	Multitasking_Read
14:40:13.040	0.34716985	3.7159145	8.837268	-0.026645944	0.0025534166	0.009740246	0.4616187	3.771557	9.04061	Multitasking_Read
14:40:13.062	0.34716985	3.7159145	8.837268	-0.026645944	0.0025534166	0.009740246	0.4616187	3.771557	9.04061	Multitasking_Read
14:40:13.089	0.49082634	3.634509	8.679246	0.004508185	0.000720821	0.028066205	0.4561546	3.762642	9.044601	Multitasking_Read
14:40:13.110	0.49082634	3.634509	8.679246	0.004508185	0.000720821	0.028066205	0.4561546	3.762642	9.044601	Multitasking_Read
14:40:13.132	0.49082634	3.634509	8.679246	0.004508185	0.000720821	0.028066205	0.4561546	3.762642	9.044601	Multitasking_Read
14:40:13.154	0.49082634	3.634509	8.679246	0.004508185	0.000720821	0.028066205	0.4561546	3.762642	9.044601	Multitasking_Read
14:40:13.176	0.49082634	3.634509	8.679246	0.004508185	0.000720821	0.028066205	0.4561546	3.762642	9.044601	Multitasking_Read
14:40:13.197	0.49082634	3.634509	8.679246	0.004508185	0.000720821	0.028066205	0.4561546	3.762642	9.044601	Multitasking_Read
14:40:13.220	0.49082634	3.634509	8.679246	0.004508185	0.000720821	0.028066205	0.4561546	3.762642	9.044601	Multitasking_Read
14:40:13.243	0.49082634	3.634509	8.679246	0.004508185	0.000720821	0.028066205	0.4561546	3.762642	9.044601	Multitasking_Read
14:40:13.266	0.3902668	3.7302802	8.609812	0.009395108	0.015992451	0.015238034	0.4647278	3.757343	9.046369	Multitasking_Read
14:40:13.289	0.3902668	3.7302802	8.609812	0.009395108	0.015992451	0.015238034	0.4647278	3.757343	9.046369	Multitasking_Read
14:40:13.312	0.3902668	3.7302802	8.609812	0.009395108	0.015992451	0.015238034	0.4647278	3.757343	9.046369	Multitasking_Read
14:40:13.335	0.3902668	3.7302802	8.609812	0.009395108	0.015992451	0.015238034	0.4647278	3.757343	9.046369	Multitasking_Read
14:40:13.359	0.3902668	3.7302802	8.609812	0.009395108	0.015992451	0.015238034	0.4647278	3.757343	9.046369	Multitasking_Read
14:40:13.382	0.3902668	3.7302802	8.609812	0.009395108	0.015992451	0.015238034	0.4647278	3.757343	9.046369	Multitasking_Read
14:40:13.405	0.3902668	3.7302802	8.609812	0.009395108	0.015992451	0.015238034	0.4647278	3.757343	9.046369	Multitasking_Read
14:40:13.429	0.3902668	3.7302802	8.609812	0.009395108	0.015992451	0.015238034	0.4647278	3.757343	9.046369	Multitasking_Read
14:40:13.451	0.4668836	3.6009893	8.822903	0.01672549	0.017214183	0.00057726767	0.46871957	3.756465	9.046527	Multitasking_Read
14:40:13.473	0.4668836	3.6009893	8.822903	0.01672549	0.017214183	0.00057726767	0.46871957	3.756465	9.046527	Multitasking_Read
14:40:13.496	0.4668836	3.6009893	8.822903	0.01672549	0.017214183	0.00057726767	0.46871957	3.756465	9.046527	Multitasking_Read
14:40:13.518	0.4668836	3.6009893	8.822903	0.01672549	0.017214183	0.00057726767	0.46871957	3.756465	9.046527	Multitasking_Read
14:40:13.542	0.4668836	3.6009893	8.822903	0.01672549	0.017214183	0.00057726767	0.46871957	3.756465	9.046527	Multitasking_Read
14:40:13.565	0.4668836	3.6009893	8.822903	0.01672549	0.017214183	0.00057726767	0.46871957	3.756465	9.046527	Multitasking_Read
14:40:13.588	0.4668836	3.6009893	8.822903	0.01672549	0.017214183	0.00057726767	0.46871957	3.756465	9.046527	Multitasking_Read
14:40:13.612	0.47885495	3.624932	8.751075	0.007562512	0.016603317	0.01951409	0.4717652	3.7604043	9.044732	Multitasking_Read
14:40:13.635	0.47885495	3.624932	8.751075	0.007562512	0.016603317	0.01951409	0.4717652	3.7604043	9.044732	Multitasking_Read
14:40:13.659	0.47885495	3.624932	8.751075	0.007562512	0.016603317	0.01951409	0.4717652	3.7604043	9.044732	Multitasking_Read
14:40:13.682	0.47885495	3.624932	8.751075	0.007562512	0.016603317	0.01951409	0.4717652	3.7604043	9.044732	Multitasking_Read
14:40:13.705	0.47885495	3.624932	8.751075	0.007562512	0.016603317	0.01951409	0.4717652	3.7604043	9.044732	Multitasking_Read
14:40:13.728	0.47885495	3.624932	8.751075	0.007562512	0.016603317	0.01951409	0.4717652	3.7604043	9.044732	Multitasking_Read
14:40:13.751	0.47885495	3.624932	8.751075	0.007562512	0.016603317	0.01951409	0.4717652	3.7604043	9.044732	Multitasking_Read
14:40:13.774	0.47885495	3.624932	8.751075	0.007562512	0.016603317	0.01951409	0.4717652	3.7604043	9.044732	Multitasking_Read
14:40:13.797	0.2944958	3.7326744	8.681641	0.017947221	0.015381587	-0.009196576	0.47639433	3.7656143	9.042321	Multitasking_Read
14:40:13.820	0.2944958	3.7326744	8.681641	0.017947221	0.015381587	-0.009196576	0.47639433	3.7656143	9.042321	Multitasking_Read
14:40:13.843	0.2944958	3.7326744	8.681641	0.017947221	0.015381587	-0.009196576	0.47639433	3.7656143	9.042321	Multitasking_Read
14:40:13.867	0.2944958	3.7326744	8.681641	0.017947221	0.015381587	-0.009196576	0.47639433	3.7656143	9.042321	Multitasking_Read
14:40:13.891	0.2944958	3.7326744	8.681641	0.017947221	0.015381587	-0.009196576	0.47639433	3.7656143	9.042321	Multitasking_Read
14:40:13.914	0.2944958	3.7326744	8.681641	0.017947221	0.015381587	-0.009196576	0.47639433	3.7656143	9.042321	Multitasking_Read
14:40:13.936	0.2944958	3.7326744	8.681641	0.017947221	0.015381587	-0.009196576	0.47639433	3.7656143	9.042321	Multitasking_Read
14:40:13.959	0.2944958	3.7326744	8.681641	0.017947221	0.015381587	-0.009196576	0.47639433	3.7656143	9.042321	Multitasking_Read
14:40:13.982	0.48843205	3.694366	8.739103	0.010005973	-0.026768114	0.017070629	0.4862637	3.76749	9.041014	Multitasking_Read
14:40:14.006	0.48843205	3.694366	8.739103	0.010005973	-0.026768114	0.017070629	0.4862637	3.76749	9.041014	Multitasking_Read
14:40:14.028	0.48843205	3.694366	8.739103	0.010005973	-0.026768114	0.017070629	0.4862637	3.76749	9.041014	Multitasking_Read
14:40:14.051	0.48843205	3.694366	8.739103	0.010005973	-0.026768114	0.017070629	0.4862637	3.76749	9.041014	Multitasking_Read
14:40:14.074	0.48843205	3.694366	8.739103	0.010005973	-0.026768114	0.017070629	0.4862637	3.76749	9.041014	Multitasking_Read
14:40:14.097	0.48843205	3.694366	8.739103	0.010005973	-0.026768114	0.017070629	0.4862637	3.76749	9.041014	Multitasking_Read
14:40:14.120	0.48843205	3.694366	8.739103	0.010005973	-0.026768114	0.017070629	0.4862637	3.76749	9.041014	Multitasking_Read
14:40:14.143	0.48843205	3.694366	8.739103	0.010005973	-0.026768114	0.017070629	0.4862637	3.76749	9.041014	Multitasking_Read
14:40:14.166	0.5027977	3.6560576	8.770228	0.01550376	0.01110553	0.0024098635	0.4982565	3.77443	9.037465	Multitasking_Read
14:40:14.190	0.5027977	3.6560576	8.770228	0.01550376	0.01110553	0.0024098635	0.4982565	3.77443	9.037465	Multitasking_Read
14:40:14.213	0.5027977	3.6560576	8.770228	0.01550376	0.01110553	0.0024098635	0.4982565	3.77443	9.037465	Multitasking_Read
14:40:14.236	0.5027977	3.6560576	8.770228	0.01550376	0.01110553	0.0024098635	0.4982565	3.77443	9.037465	Multitasking_Read
14:40:14.258	0.5027977	3.6560576	8.770228	0.01550376	0.01110553	0.0024098635	0.4982565	3.77443	9.037465	Multitasking_Read
14:40:14.280	0.5027977	3.6560576	8.770228	0.01550376	0.01110553	0.0024098635	0.4982565	3.77443	9.037465	Multitasking_Read
14:40:14.302	0.5027977	3.6560576	8.770228	0.01550376	0.01110553	0.0024098635	0.4982565	3.77443	9.037465	Multitasking_Read
14:40:14.324	0.5027977	3.6560576	8.770228	0.01550376	0.01110553	0.0024098635	0.4982565	3.77443	9.037465	Multitasking_Read
14:40:14.347	0.45251793	3.6536634	8.727132	-0.017482964	-0.004166101	0.018903226	0.4972817	3.773239	9.038016	Multitasking_Read
14:40:14.370	0.45251793	3.6536634	8.727132	-0.017482964	-0.004166101	0.018903226	0.4972817	3.773239	9.038016	Multitasking_Read
14:40:14.391	0.45251793	3.6536634	8.727132	-0.017482964	-0.004166101	0.018903226	0.4972817	3.773239	9.038016	Multitasking_Read
14:40:14.413	0.45251793	3.6536634	8.727132	-0.017482964	-0.004166101	0.018903226	0.4972817	3.773239	9.038016	Multitasking_Read
14:40:14.435	0.45251793	3.6536634	8.727132	-0.017482964	-0.004166101	0.018903226	0.4972817	3.773239	9.038016	Multitasking_Read
14:40:14.458	0.45251793	3.6536634	8.727132	-0.017482964	-0.004166101	0.018903226	0.4972817	3.773239	9.038016	Multitasking_Read
14:40:14.481	0.45251793	3.6536634	8.727132	-0.017482964	-0.004166101	0.018903226	0.4972817	3.773239	9.038016	Multitasking_Read
14:40:14.503	0.45251793	3.6536634	8.727132	-0.017482964	-0.004166101	0.018903226	0.4972817	3.773239	9.038016	Multitasking_Read
14:40:14.526	0.37111259	3.6201434	8.719949	-0.006487389	-0.018826867	-0.026911668	0.498912	3.7588525	9.04392	Multitasking_Read
14:40:14.550	0.37111259	3.6201434	8.719949	-0.006487389	-0.018826867	-0.026911668	0.498912	3.7588525	9.04392	Multitasking_Read
14:40:14.573	0.37111259	3.6201434	8.719949	-0.006487389	-0.018826867	-0.026911668	0.498912	3.7588525	9.04392	Multitasking_Read
14:40:14.595	0.37111259	3.6201434	8.719949	-0.006487389	-0.018826867	-0.026911668	0.498912	3.7588525	9.04392	Multitasking_Read
14:40:14.617	0.37111259	3.6201434	8.719949	-0.006487389	-0.018826867	-0.026911668	0.498912	3.7588525	9.04392	Multitasking_Read
14:40:14.640	0.37111259	3.6201434	8.719949	-0.006487389	-0.018826867	-0.026911668	0.498912	3.7588525	9.04392	Multitasking_Read
14:40:14.663	0.37111259	3.6201434	8.719949	-0.006487389	-0.018826867	-0.026911668	0.498912	3.7588525	9.04392	Multitasking_Read
14:40:14.687	0.37111259	3.6201434	8.719949	-0.006487389	-0.018826867	-0.026911668	0.498912	3.7588525	9.04392	Multitasking_Read
14:40:14.712	0.58420306	3.6081722	8.803748	-0.0040439283	-0.009663888	0.021346685	0.49151117	3.7346282	9.054355	Multitasking_Read
14:40:14.735	0.58420306	3.6081722	8.803748	-0.0040439283	-0.009663888	0.021346685	0.49151117	3.7346282	9.054355	Multitasking_Read
14:40:14.758	0.58420306	3.6081722	8.803748	-0.0040439283	-0.009663888	0.021346685	0.49151117	3.7346282	9.054355	Multitasking_Read
14:40:14.781	0.58420306	3.6081722	8.803748	-0.0040439283	-0.009663888	0.021346685	0.49151117	3.7346282	9.054355	Multitasking_Read
14:40:14.804	0.58420306	3.6081722	8.803748	-0.0040439283	-0.009663888	0.021346685	0.49151117	3.7346282	9.054355	Multitasking_Read
14:40:14.827	0.58420306	3.6081722	8.803748	-0.0040439283	-0.009663888	0.021346685	0.49151117	3.7346282	9.054355	Multitasking_Read
14:40:14.850	0.58420306	3.6081722	8.803748	-0.0040439283	-0.009663888	0.021346685	0.49151117	3.7346282	9.054355	Multitasking_Read
14:40:14.874	0.42378664	3.6369035	8.983319	-0.040084977	0.000720821	0.016459765	0.48134658	3.7164063	9.062395	Multitasking_Read
14:40:14.897	0.42378664	3.6369035	8.983319	-0.040084977	0.000720821	0.016459765	0.48134658	3.7164063	9.062395	Multitasking_Read
14:40:14.920	0.42378664	3.6369035	8.983319	-0.040084977	0.000720821	0.016459765	0.48134658	3.7164063	9.062395	Multitasking_Read
14:40:14.943	0.42378664	3.6369035	8.983319	-0.040084977	0.000720821	0.016459765	0.48134658	3.7164063	9.062395	Multitasking_Read
14:40:14.966	0.42378664	3.6369035	8.983319	-0.040084977	0.000720821	0.016459765	0.48134658	3.7164063	9.062395	Multitasking_Read
14:40:14.990	0.42378664	3.6369035	8.983319	-0.040084977	0.000720821	0.016459765	0.48134658	3.7164063	9.062395	Multitasking_Read
14:40:15.013	0.42378664	3.6369035	8.983319	-0.040084977	0.000720821	0.016459765	0.48134658	3.7164063	9.062395	Multitasking_Read
14:40:15.035	0.42378664	3.6369035	8.983319	-0.040084977	0.000720821	0.016459765	0.48134658	3.7164063	9.062395	Multitasking_Read
14:40:15.058	0.33519846	3.6369035	8.700794	0.03505145	-0.012107349	-0.0030879239	0.48388085	3.7116673	9.064201	Multitasking_Read
14:40:15.081	0.33519846	3.6369035	8.700794	0.03505145	-0.012107349	-0.0030879239	0.48388085	3.7116673	9.064201	Multitasking_Read
14:40:15.104	0.33519846	3.6369035	8.700794	0.03505145	-0.012107349	-0.0030879239	0.48388085	3.7116673	9.064201	Multitasking_Read
14:40:15.126	0.33519846	3.6369035	8.700794	0.03505145	-0.012107349	-0.0030879239	0.48388085	3.7116673	9.064201	Multitasking_Read
14:40:15.150	0.33519846	3.6369035	8.700794	0.03505145	-0.012107349	-0.0030879239	0.48388085	3.7116673	9.064201	Multitasking_Read
14:40:15.172	0.33519846	3.6369035	8.700794	0.03505145	-0.012107349	-0.0030879239	0.48388085	3.7116673	9.064201	Multitasking_Read
14:40:15.194	0.33519846	3.6369035	8.700794	0.03505145	-0.012107349	-0.0030879239	0.48388085	3.7116673	9.064201	Multitasking_Read
14:40:15.216	0.33519846	3.6369035	8.700794	0.03505145	-0.012107349	-0.0030879239	0.48388085	3.7116673	9.064201	Multitasking_Read
14:40:15.239	0.5554718	3.6800003	8.739103	0.0038973202	0.011716396	0.01829236	0.50435245	3.7623067	9.042181	Multitasking_Read
14:40:15.262	0.5554718	3.6800003	8.739103	0.0038973202	0.011716396	0.01829236	0.50435245	3.7623067	9.042181	Multitasking_Read
14:40:15.285	0.5554718	3.6800003	8.739103	0.0038973202	0.011716396	0.01829236	0.50435245	3.7623067	9.042181	Multitasking_Read
14:40:15.308	0.5554718	3.6800003	8.739103	0.0038973202	0.011716396	0.01829236	0.50435245	3.7623067	9.042181	Multitasking_Read
14:40:15.331	0.5554718	3.6800003	8.739103	0.0038973202	0.011716396	0.01829236	0.50435245	3.7623067	9.042181	Multitasking_Read
14:40:15.354	0.5554718	3.6800003	8.739103	0.0038973202	0.011716396	0.01829236	0.50435245	3.7623067	9.042181	Multitasking_Read
14:40:15.377	0.5554718	3.6800003	8.739103	0.0038973202	0.011716396	0.01829236	0.50435245	3.7623067	9.042181	Multitasking_Read
14:40:15.400	0.5554718	3.6800003	8.739103	0.0038973202	0.011716396	0.01829236	0.50435245	3.7623067	9.042181	Multitasking_Read
14:40:15.424	0.47885495	3.6800003	8.58587	-0.011374311	-0.004166101	0.009129381	0.5020349	3.7983165	9.027245	Multitasking_Read
14:40:15.446	0.47885495	3.6800003	8.58587	-0.011374311	-0.004166101	0.009129381	0.5020349	3.7983165	9.027245	Multitasking_Read
14:40:15.470	0.47885495	3.6800003	8.58587	-0.011374311	-0.004166101	0.009129381	0.5020349	3.7983165	9.027245	Multitasking_Read
14:40:15.493	0.47885495	3.6800003	8.58587	-0.011374311	-0.004166101	0.009129381	0.5020349	3.7983165	9.027245	Multitasking_Read
14:40:15.516	0.47885495	3.6800003	8.58587	-0.011374311	-0.004166101	0.009129381	0.5020349	3.7983165	9.027245	Multitasking_Read
14:40:15.539	0.47885495	3.6800003	8.58587	-0.011374311	-0.004166101	0.009129381	0.5020349	3.7983165	9.027245	Multitasking_Read
14:40:15.562	0.47885495	3.6800003	8.58587	-0.011374311	-0.004166101	0.009129381	0.5020349	3.7983165	9.027245	Multitasking_Read
14:40:15.585	0.47885495	3.6800003	8.58587	-0.011374311	-0.004166101	0.009129381	0.5020349	3.7983165	9.027245	Multitasking_Read
14:40:15.608	0.35435268	3.7183087	8.648121	-0.028478539	-0.0053878315	-0.0049205194	0.48966435	3.7781541	9.03638	Multitasking_Read
14:40:15.631	0.35435268	3.7183087	8.648121	-0.028478539	-0.0053878315	-0.0049205194	0.48966435	3.7781541	9.03638	Multitasking_Read
14:40:15.654	0.35435268	3.7183087	8.648121	-0.028478539	-0.0053878315	-0.0049205194	0.48966435	3.7781541	9.03638	Multitasking_Read
14:40:15.677	0.35435268	3.7183087	8.648121	-0.028478539	-0.0053878315	-0.0049205194	0.48966435	3.7781541	9.03638	Multitasking_Read
14:40:15.700	0.35435268	3.7183087	8.648121	-0.028478539	-0.0053878315	-0.0049205194	0.48966435	3.7781541	9.03638	Multitasking_Read
14:40:15.724	0.35435268	3.7183087	8.648121	-0.028478539	-0.0053878315	-0.0049205194	0.48966435	3.7781541	9.03638	Multitasking_Read
14:40:15.747	0.35435268	3.7183087	8.648121	-0.028478539	-0.0053878315	-0.0049205194	0.48966435	3.7781541	9.03638	Multitasking_Read
14:40:15.770	0.35435268	3.7183087	8.648121	-0.028478539	-0.0053878315	-0.0049205194	0.48966435	3.7781541	9.03638	Multitasking_Read
14:40:15.794	0.339987	3.6488748	8.854029	-0.01931556	0.020879373	0.00790765	0.48349035	3.74638	9.049931	Multitasking_Read
14:40:15.817	0.339987	3.6488748	8.854029	-0.01931556	0.020879373	0.00790765	0.48349035	3.74638	9.049931	Multitasking_Read
14:40:15.841	0.339987	3.6488748	8.854029	-0.01931556	0.020879373	0.00790765	0.48349035	3.74638	9.049931	Multitasking_Read
14:40:15.864	0.339987	3.6488748	8.854029	-0.01931556	0.020879373	0.00790765	0.48349035	3.74638	9.049931	Multitasking_Read
14:40:15.886	0.339987	3.6488748	8.854029	-0.01931556	0.020879373	0.00790765	0.48349035	3.74638	9.049931	Multitasking_Read
14:40:15.909	0.339987	3.6488748	8.854029	-0.01931556	0.020879373	0.00790765	0.48349035	3.74638	9.049931	Multitasking_Read
14:40:15.933	0.339987	3.6488748	8.854029	-0.01931556	0.020879373	0.00790765	0.48349035	3.74638	9.049931	Multitasking_Read
14:40:15.957	0.45730647	3.6488748	8.837268	0.0020647245	0.012327261	0.006075055	0.47493178	3.7272189	9.058292	Multitasking_Read
14:40:15.980	0.45730647	3.6488748	8.837268	0.0020647245	0.012327261	0.006075055	0.47493178	3.7272189	9.058292	Multitasking_Read
14:40:16.003	0.45730647	3.6488748	8.837268	0.0020647245	0.012327261	0.006075055	0.47493178	3.7272189	9.058292	Multitasking_Read
14:40:16.026	0.45730647	3.6488748	8.837268	0.0020647245	0.012327261	0.006075055	0.47493178	3.7272189	9.058292	Multitasking_Read
14:40:16.049	0.45730647	3.6488748	8.837268	0.0020647245	0.012327261	0.006075055	0.47493178	3.7272189	9.058292	Multitasking_Read
14:40:16.076	0.45730647	3.6488748	8.837268	0.0020647245	0.012327261	0.006075055	0.47493178	3.7272189	9.058292	Multitasking_Read
14:40:16.100	0.45730647	3.6488748	8.837268	0.0020647245	0.012327261	0.006075055	0.47493178	3.7272189	9.058292	Multitasking_Read
14:40:16.122	0.45730647	3.6488748	8.837268	0.0020647245	0.012327261	0.006075055	0.47493178	3.7272189	9.058292	Multitasking_Read
14:40:16.145	0.26337022	3.605778	8.796566	-0.021148155	0.009272934	0.0072967852	0.47959846	3.7307158	9.056605	Multitasking_Read
14:40:16.168	0.26337022	3.605778	8.796566	-0.021148155	0.009272934	0.0072967852	0.47959846	3.7307158	9.056605	Multitasking_Read
14:40:16.191	0.26337022	3.605778	8.796566	-0.021148155	0.009272934	0.0072967852	0.47959846	3.7307158	9.056605	Multitasking_Read
14:40:16.213	0.26337022	3.605778	8.796566	-0.021148155	0.009272934	0.0072967852	0.47959846	3.7307158	9.056605	Multitasking_Read
14:40:16.235	0.26337022	3.605778	8.796566	-0.021148155	0.009272934	0.0072967852	0.47959846	3.7307158	9.056605	Multitasking_Read
14:40:16.258	0.26337022	3.605778	8.796566	-0.021148155	0.009272934	0.0072967852	0.47959846	3.7307158	9.056605	Multitasking_Read
14:40:16.281	0.26337022	3.605778	8.796566	-0.021148155	0.009272934	0.0072967852	0.47959846	3.7307158	9.056605	Multitasking_Read
14:40:16.305	0.26337022	3.605778	8.796566	-0.021148155	0.009272934	0.0072967852	0.47959846	3.7307158	9.056605	Multitasking_Read
14:40:16.328	0.41420954	3.6225379	8.873182	0.0032864548	-0.021881193	-0.0043096542	0.48140588	3.7273872	9.057881	Multitasking_Read
14:40:16.351	0.41420954	3.6225379	8.873182	0.0032864548	-0.021881193	-0.0043096542	0.48140588	3.7273872	9.057881	Multitasking_Read
14:40:16.374	0.41420954	3.6225379	8.873182	0.0032864548	-0.021881193	-0.0043096542	0.48140588	3.7273872	9.057881	Multitasking_Read
14:40:16.397	0.41420954	3.6225379	8.873182	0.0032864548	-0.021881193	-0.0043096542	0.48140588	3.7273872	9.057881	Multitasking_Read
14:40:16.421	0.41420954	3.6225379	8.873182	0.0032864548	-0.021881193	-0.0043096542	0.48140588	3.7273872	9.057881	Multitasking_Read
14:40:16.444	0.41420954	3.6225379	8.873182	0.0032864548	-0.021881193	-0.0043096542	0.48140588	3.7273872	9.057881	Multitasking_Read
14:40:16.467	0.41420954	3.6225379	8.873182	0.0032864548	-0.021881193	-0.0043096542	0.48140588	3.7273872	9.057881	Multitasking_Read
14:40:16.490	0.3974496	3.6297207	8.894731	0.0032864548	-0.021881193	-0.0043096542	0.48140588	3.7273872	9.057881	Multitasking_Read
14:40:16.512	0.3974496	3.6297207	8.894731	-0.0052656583	-0.0047769663	0.037229184	0.48417813	3.7385185	9.053144	Multitasking_Read
14:40:16.536	0.3974496	3.6297207	8.894731	-0.0052656583	-0.0047769663	0.037229184	0.48417813	3.7385185	9.053144	Multitasking_Read
14:40:16.559	0.3974496	3.6297207	8.894731	-0.0052656583	-0.0047769663	0.037229184	0.48417813	3.7385185	9.053144	Multitasking_Read
14:40:16.582	0.3974496	3.6297207	8.894731	-0.0052656583	-0.0047769663	0.037229184	0.48417813	3.7385185	9.053144	Multitasking_Read
14:40:16.605	0.3974496	3.6297207	8.894731	-0.0052656583	-0.0047769663	0.037229184	0.48417813	3.7385185	9.053144	Multitasking_Read
14:40:16.628	0.3974496	3.6297207	8.894731	-0.0052656583	-0.0047769663	0.037229184	0.48417813	3.7385185	9.053144	Multitasking_Read
14:40:16.652	0.3974496	3.6297207	8.894731	-0.0052656583	-0.0047769663	0.037229184	0.48417813	3.7385185	9.053144	Multitasking_Read
14:40:16.674	0.33519846	3.6991546	8.703189	-0.01015258	0.0098838	0.0042424593	0.49314812	3.7437084	9.050514	Multitasking_Read
14:40:16.697	0.33519846	3.6991546	8.703189	-0.01015258	0.0098838	0.0042424593	0.49314812	3.7437084	9.050514	Multitasking_Read
14:40:16.720	0.33519846	3.6991546	8.703189	-0.01015258	0.0098838	0.0042424593	0.49314812	3.7437084	9.050514	Multitasking_Read
14:40:16.742	0.33519846	3.6991546	8.703189	-0.01015258	0.0098838	0.0042424593	0.49314812	3.7437084	9.050514	Multitasking_Read
14:40:16.766	0.33519846	3.6991546	8.703189	-0.01015258	0.0098838	0.0042424593	0.49314812	3.7437084	9.050514	Multitasking_Read
14:40:16.788	0.33519846	3.6991546	8.703189	-0.01015258	0.0098838	0.0042424593	0.49314812	3.7437084	9.050514	Multitasking_Read
14:40:16.811	0.33519846	3.6991546	8.703189	-0.01015258	0.0098838	0.0042424593	0.49314812	3.7437084	9.050514	Multitasking_Read
14:40:16.833	0.33519846	3.6991546	8.703189	-0.01015258	0.0098838	0.0042424593	0.49314812	3.7437084	9.050514	Multitasking_Read
14:40:16.855	0.42378664	3.6009893	8.825297	-0.022369884	-0.0005009095	-0.003698789	0.4919471	3.7443395	9.050319	Multitasking_Read
14:40:16.877	0.42378664	3.6009893	8.825297	-0.022369884	-0.0005009095	-0.003698789	0.4919471	3.7443395	9.050319	Multitasking_Read
14:40:16.900	0.42378664	3.6009893	8.825297	-0.022369884	-0.0005009095	-0.003698789	0.4919471	3.7443395	9.050319	Multitasking_Read
14:40:16.923	0.42378664	3.6009893	8.825297	-0.022369884	-0.0005009095	-0.003698789	0.4919471	3.7443395	9.050319	Multitasking_Read
14:40:16.946	0.42378664	3.6009893	8.825297	-0.022369884	-0.0005009095	-0.003698789	0.4919471	3.7443395	9.050319	Multitasking_Read
14:40:16.969	0.42378664	3.6009893	8.825297	-0.022369884	-0.0005009095	-0.003698789	0.4919471	3.7443395	9.050319	Multitasking_Read
14:40:16.993	0.42378664	3.6009893	8.825297	-0.022369884	-0.0005009095	-0.003698789	0.4919471	3.7443395	9.050319	Multitasking_Read
14:40:17.016	0.42378664	3.6009893	8.825297	-0.022369884	-0.0005009095	-0.003698789	0.4919471	3.7443395	9.050319	Multitasking_Read
14:40:17.039	0.45251793	3.5938065	8.784595	-0.0028221975	0.012938126	0.0298988	0.5006233	3.7383494	9.052319	Multitasking_Read
14:40:17.062	0.45251793	3.5938065	8.784595	-0.0028221975	0.012938126	0.0298988	0.5006233	3.7383494	9.052319	Multitasking_Read
14:40:17.085	0.45251793	3.5938065	8.784595	-0.0028221975	0.012938126	0.0298988	0.5006233	3.7383494	9.052319	Multitasking_Read
14:40:17.109	0.45251793	3.5938065	8.784595	-0.0028221975	0.012938126	0.0298988	0.5006233	3.7383494	9.052319	Multitasking_Read
14:40:17.132	0.45251793	3.5938065	8.784595	-0.0028221975	0.012938126	0.0298988	0.5006233	3.7383494	9.052319	Multitasking_Read
14:40:17.155	0.45251793	3.5938065	8.784595	-0.0028221975	0.012938126	0.0298988	0.5006233	3.7383494	9.052319	Multitasking_Read
14:40:17.178	0.45251793	3.5938065	8.784595	-0.0028221975	0.012938126	0.0298988	0.5006233	3.7383494	9.052319	Multitasking_Read
14:40:17.201	0.45251793	3.5938065	8.784595	-0.0028221975	0.012938126	0.0298988	0.5006233	3.7383494	9.052319	Multitasking_Read
14:40:17.224	0.5219519	3.5698638	9.071907	-0.0034330627	0.014770721	-0.005531385	0.5038766	3.721045	9.059266	Multitasking_Read
14:40:17.247	0.5219519	3.5698638	9.071907	-0.0034330627	0.014770721	-0.005531385	0.5038766	3.721045	9.059266	Multitasking_Read
14:40:17.270	0.5219519	3.5698638	9.071907	-0.0034330627	0.014770721	-0.005531385	0.5038766	3.721045	9.059266	Multitasking_Read
14:40:17.293	0.5219519	3.5698638	9.071907	-0.0034330627	0.014770721	-0.005531385	0.5038766	3.721045	9.059266	Multitasking_Read
14:40:17.316	0.5219519	3.5698638	9.071907	-0.0034330627	0.014770721	-0.005531385	0.5038766	3.721045	9.059266	Multitasking_Read
14:40:17.340	0.5219519	3.5698638	9.071907	-0.0034330627	0.014770721	-0.005531385	0.5038766	3.721045	9.059266	Multitasking_Read
14:40:17.363	0.5219519	3.5698638	9.071907	-0.0034330627	0.014770721	-0.005531385	0.5038766	3.721045	9.059266	Multitasking_Read
14:40:17.385	0.5219519	3.5698638	9.071907	-0.0034330627	0.014770721	-0.005531385	0.5038766	3.721045	9.059266	Multitasking_Read
14:40:17.408	0.40463245	3.6129606	8.945011	-0.022369884	0.013548992	0.026233608	0.49731833	3.7476664	9.048648	Multitasking_Read
14:40:17.430	0.40463245	3.6129606	8.945011	-0.022369884	0.013548992	0.026233608	0.49731833	3.7476664	9.048648	Multitasking_Read
14:40:17.451	0.40463245	3.6129606	8.945011	-0.022369884	0.013548992	0.026233608	0.49731833	3.7476664	9.048648	Multitasking_Read
14:40:17.473	0.40463245	3.6129606	8.945011	-0.022369884	0.013548992	0.026233608	0.49731833	3.7476664	9.048648	Multitasking_Read
14:40:17.494	0.40463245	3.6129606	8.945011	-0.022369884	0.013548992	0.026233608	0.49731833	3.7476664	9.048648	Multitasking_Read
14:40:17.515	0.40463245	3.6129606	8.945011	-0.022369884	0.013548992	0.026233608	0.49731833	3.7476664	9.048648	Multitasking_Read
14:40:17.537	0.40463245	3.6129606	8.945011	-0.022369884	0.013548992	0.026233608	0.49731833	3.7476664	9.048648	Multitasking_Read
14:40:17.558	0.40463245	3.6129606	8.945011	-0.022369884	0.013548992	0.026233608	0.49731833	3.7476664	9.048648	Multitasking_Read
14:40:17.580	0.50040346	3.641692	8.638543	-0.008319984	-0.01455081	0.03845091	0.4961929	3.7523649	9.046762	Multitasking_Read
14:40:17.602	0.50040346	3.641692	8.638543	-0.008319984	-0.01455081	0.03845091	0.4961929	3.7523649	9.046762	Multitasking_Read
14:40:17.623	0.50040346	3.641692	8.638543	-0.008319984	-0.01455081	0.03845091	0.4961929	3.7523649	9.046762	Multitasking_Read
14:40:17.645	0.50040346	3.641692	8.638543	-0.008319984	-0.01455081	0.03845091	0.4961929	3.7523649	9.046762	Multitasking_Read
14:40:17.667	0.50040346	3.641692	8.638543	-0.008319984	-0.01455081	0.03845091	0.4961929	3.7523649	9.046762	Multitasking_Read
14:40:17.690	0.50040346	3.641692	8.638543	-0.008319984	-0.01455081	0.03845091	0.4961929	3.7523649	9.046762	Multitasking_Read
14:40:17.713	0.50040346	3.641692	8.638543	-0.008319984	-0.01455081	0.03845091	0.4961929	3.7523649	9.046762	Multitasking_Read
14:40:17.736	0.50040346	3.641692	8.638543	-0.008319984	-0.01455081	0.03845091	0.4961929	3.7523649	9.046762	Multitasking_Read
14:40:17.760	0.50040346	3.6632404	8.564321	0.027721066	-0.02127033	0.003631594	0.50013703	3.7397494	9.051768	Multitasking_Read
14:40:17.784	0.50040346	3.6632404	8.564321	0.027721066	-0.02127033	0.003631594	0.50013703	3.7397494	9.051768	Multitasking_Read
14:40:17.807	0.50040346	3.6632404	8.564321	0.027721066	-0.02127033	0.003631594	0.50013703	3.7397494	9.051768	Multitasking_Read
14:40:17.830	0.50040346	3.6632404	8.564321	0.027721066	-0.02127033	0.003631594	0.50013703	3.7397494	9.051768	Multitasking_Read
14:40:17.853	0.50040346	3.6632404	8.564321	0.027721066	-0.02127033	0.003631594	0.50013703	3.7397494	9.051768	Multitasking_Read
14:40:17.876	0.50040346	3.6632404	8.564321	0.027721066	-0.02127033	0.003631594	0.50013703	3.7397494	9.051768	Multitasking_Read
14:40:17.899	0.50040346	3.6632404	8.564321	0.027721066	-0.02127033	0.003631594	0.50013703	3.7397494	9.051768	Multitasking_Read
14:40:17.922	0.50040346	3.6632404	8.564321	0.027721066	-0.02127033	0.003631594	0.50013703	3.7397494	9.051768	Multitasking_Read
14:40:17.946	0.46927786	3.6081722	8.842057	-0.0070982543	0.018435912	0.006075055	0.5057998	3.7335439	9.054014	Multitasking_Read
14:40:17.968	0.46927786	3.6081722	8.842057	-0.0070982543	0.018435912	0.006075055	0.5057998	3.7335439	9.054014	Multitasking_Read
14:40:17.990	0.46927786	3.6081722	8.842057	-0.0070982543	0.018435912	0.006075055	0.5057998	3.7335439	9.054014	Multitasking_Read
14:40:18.014	0.46927786	3.6081722	8.842057	-0.0070982543	0.018435912	0.006075055	0.5057998	3.7335439	9.054014	Multitasking_Read
14:40:18.037	0.46927786	3.6081722	8.842057	-0.0070982543	0.018435912	0.006075055	0.5057998	3.7335439	9.054014	Multitasking_Read
14:40:18.060	0.46927786	3.6081722	8.842057	-0.0070982543	0.018435912	0.006075055	0.5057998	3.7335439	9.054014	Multitasking_Read
14:40:18.082	0.46927786	3.6081722	8.842057	-0.0070982543	0.018435912	0.006075055	0.5057998	3.7335439	9.054014	Multitasking_Read
14:40:18.104	0.46927786	3.6081722	8.842057	-0.0070982543	0.018435912	0.006075055	0.5057998	3.7335439	9.054014	Multitasking_Read
14:40:18.128	0.55307746	3.5435266	8.81572	-0.010763446	0.010494665	0.027455337	0.51460266	3.7309256	9.054599	Multitasking_Read
14:40:18.151	0.55307746	3.5435266	8.81572	-0.010763446	0.010494665	0.027455337	0.51460266	3.7309256	9.054599	Multitasking_Read
14:40:18.174	0.55307746	3.5435266	8.81572	-0.010763446	0.010494665	0.027455337	0.51460266	3.7309256	9.054599	Multitasking_Read
14:40:18.197	0.55307746	3.5435266	8.81572	-0.010763446	0.010494665	0.027455337	0.51460266	3.7309256	9.054599	Multitasking_Read
14:40:18.220	0.55307746	3.5435266	8.81572	-0.010763446	0.010494665	0.027455337	0.51460266	3.7309256	9.054599	Multitasking_Read
14:40:18.244	0.55307746	3.5435266	8.81572	-0.010763446	0.010494665	0.027455337	0.51460266	3.7309256	9.054599	Multitasking_Read
14:40:18.267	0.55307746	3.5435266	8.81572	-0.010763446	0.010494665	0.027455337	0.51460266	3.7309256	9.054599	Multitasking_Read
14:40:18.289	0.55307746	3.5435266	8.81572	-0.001600467	0.023933701	-0.0018661933	0.5223416	3.727937	9.055386	Multitasking_Read
14:40:18.313	0.43815228	3.684789	8.837268	-0.001600467	0.023933701	-0.0018661933	0.5223416	3.727937	9.055386	Multitasking_Read
14:40:18.336	0.43815228	3.684789	8.837268	-0.001600467	0.023933701	-0.0018661933	0.5223416	3.727937	9.055386	Multitasking_Read
14:40:18.360	0.43815228	3.684789	8.837268	-0.001600467	0.023933701	-0.0018661933	0.5223416	3.727937	9.055386	Multitasking_Read
14:40:18.382	0.43815228	3.684789	8.837268	-0.001600467	0.023933701	-0.0018661933	0.5223416	3.727937	9.055386	Multitasking_Read
14:40:18.405	0.43815228	3.684789	8.837268	-0.001600467	0.023933701	-0.0018661933	0.5223416	3.727937	9.055386	Multitasking_Read
14:40:18.428	0.43815228	3.684789	8.837268	-0.001600467	0.023933701	-0.0018661933	0.5223416	3.727937	9.055386	Multitasking_Read
14:40:18.451	0.43815228	3.684789	8.837268	-0.001600467	0.023933701	-0.0018661933	0.5223416	3.727937	9.055386	Multitasking_Read
14:40:18.475	0.44533512	3.6440864	8.523619	0.0020647245	-0.022492059	-0.036074646	0.5360126	3.7216077	9.05719	Multitasking_Read
14:40:18.498	0.44533512	3.6440864	8.523619	0.0020647245	-0.022492059	-0.036074646	0.5360126	3.7216077	9.05719	Multitasking_Read
14:40:18.521	0.44533512	3.6440864	8.523619	0.0020647245	-0.022492059	-0.036074646	0.5360126	3.7216077	9.05719	Multitasking_Read
14:40:18.544	0.44533512	3.6440864	8.523619	0.0020647245	-0.022492059	-0.036074646	0.5360126	3.7216077	9.05719	Multitasking_Read
14:40:18.567	0.44533512	3.6440864	8.523619	0.0020647245	-0.022492059	-0.036074646	0.5360126	3.7216077	9.05719	Multitasking_Read
14:40:18.591	0.44533512	3.6440864	8.523619	0.0020647245	-0.022492059	-0.036074646	0.5360126	3.7216077	9.05719	Multitasking_Read
14:40:18.614	0.44533512	3.6440864	8.523619	0.0020647245	-0.022492059	-0.036074646	0.5360126	3.7216077	9.05719	Multitasking_Read
14:40:18.637	0.44533512	3.6440864	8.523619	0.0020647245	-0.022492059	-0.036074646	0.5360126	3.7216077	9.05719	Multitasking_Read
14:40:18.660	0.4932206	3.641692	8.758257	0.011227703	-0.023102924	0.00668592	0.5067978	3.7131193	9.062354	Multitasking_Read
14:40:18.683	0.4932206	3.641692	8.758257	0.011227703	-0.023102924	0.00668592	0.5067978	3.7131193	9.062354	Multitasking_Read
14:40:18.706	0.4932206	3.641692	8.758257	0.011227703	-0.023102924	0.00668592	0.5067978	3.7131193	9.062354	Multitasking_Read
14:40:18.729	0.4932206	3.641692	8.758257	0.011227703	-0.023102924	0.00668592	0.5067978	3.7131193	9.062354	Multitasking_Read
14:40:18.753	0.4932206	3.641692	8.758257	0.011227703	-0.023102924	0.00668592	0.5067978	3.7131193	9.062354	Multitasking_Read
14:40:18.776	0.4932206	3.641692	8.758257	0.011227703	-0.023102924	0.00668592	0.5067978	3.7131193	9.062354	Multitasking_Read
14:40:18.799	0.4932206	3.641692	8.758257	0.011227703	-0.023102924	0.00668592	0.5067978	3.7131193	9.062354	Multitasking_Read
14:40:18.822	0.4932206	3.641692	8.758257	0.011227703	-0.023102924	0.00668592	0.5067978	3.7131193	9.062354	Multitasking_Read
14:40:18.846	0.3902668	3.641692	8.571504	-0.018704696	-0.015161675	0.016459765	0.50274366	3.7232573	9.058419	Multitasking_Read
14:40:18.869	0.3902668	3.641692	8.571504	-0.018704696	-0.015161675	0.016459765	0.50274366	3.7232573	9.058419	Multitasking_Read
14:40:18.892	0.3902668	3.641692	8.571504	-0.018704696	-0.015161675	0.016459765	0.50274366	3.7232573	9.058419	Multitasking_Read
14:40:18.914	0.3902668	3.641692	8.571504	-0.018704696	-0.015161675	0.016459765	0.50274366	3.7232573	9.058419	Multitasking_Read
14:40:18.938	0.3902668	3.641692	8.571504	-0.018704696	-0.015161675	0.016459765	0.50274366	3.7232573	9.058419	Multitasking_Read
14:40:18.961	0.3902668	3.641692	8.571504	-0.018704696	-0.015161675	0.016459765	0.50274366	3.7232573	9.058419	Multitasking_Read
14:40:18.984	0.3902668	3.641692	8.571504	-0.018704696	-0.015161675	0.016459765	0.50274366	3.7232573	9.058419	Multitasking_Read
14:40:19.007	0.3902668	3.641692	8.571504	-0.018704696	-0.015161675	0.016459765	0.50274366	3.7232573	9.058419	Multitasking_Read
14:40:19.029	0.66321415	3.5004299	8.810931	0.0038973202	0.005607743	0.042116106	0.5046129	3.7068262	9.065052	Multitasking_Read
14:40:19.053	0.66321415	3.5004299	8.810931	0.0038973202	0.005607743	0.042116106	0.5046129	3.7068262	9.065052	Multitasking_Read
14:40:19.076	0.66321415	3.5004299	8.810931	0.0038973202	0.005607743	0.042116106	0.5046129	3.7068262	9.065052	Multitasking_Read
14:40:19.099	0.66321415	3.5004299	8.810931	0.0038973202	0.005607743	0.042116106	0.5046129	3.7068262	9.065052	Multitasking_Read
14:40:19.121	0.66321415	3.5004299	8.810931	0.0038973202	0.005607743	0.042116106	0.5046129	3.7068262	9.065052	Multitasking_Read
14:40:19.144	0.66321415	3.5004299	8.810931	0.0038973202	0.005607743	0.042116106	0.5046129	3.7068262	9.065052	Multitasking_Read
14:40:19.167	0.66321415	3.5004299	8.810931	0.0038973202	0.005607743	0.042116106	0.5046129	3.7068262	9.065052	Multitasking_Read
14:40:19.190	0.44772938	3.5674694	8.834874	0.0002321288	0.014770721	0.006075055	0.53161985	3.700022	9.066289	Multitasking_Read
14:40:19.212	0.44772938	3.5674694	8.834874	0.0002321288	0.014770721	0.006075055	0.53161985	3.700022	9.066289	Multitasking_Read
14:40:19.235	0.44772938	3.5674694	8.834874	0.0002321288	0.014770721	0.006075055	0.53161985	3.700022	9.066289	Multitasking_Read
14:40:19.258	0.44772938	3.5674694	8.834874	0.0002321288	0.014770721	0.006075055	0.53161985	3.700022	9.066289	Multitasking_Read
14:40:19.281	0.44772938	3.5674694	8.834874	0.0002321288	0.014770721	0.006075055	0.53161985	3.700022	9.066289	Multitasking_Read
14:40:19.303	0.44772938	3.5674694	8.834874	0.0002321288	0.014770721	0.006075055	0.53161985	3.700022	9.066289	Multitasking_Read
14:40:19.325	0.44772938	3.5674694	8.834874	0.0002321288	0.014770721	0.006075055	0.53161985	3.700022	9.066289	Multitasking_Read
14:40:19.348	0.44772938	3.5674694	8.834874	0.0002321288	0.014770721	0.006075055	0.53161985	3.700022	9.066289	Multitasking_Read
14:40:19.371	0.50998056	3.6009893	8.825297	-0.012596042	-0.0340985	0.014016303	0.53917724	3.6952276	9.067798	Multitasking_Read
14:40:19.395	0.50998056	3.6009893	8.825297	-0.012596042	-0.0340985	0.014016303	0.53917724	3.6952276	9.067798	Multitasking_Read
14:40:19.418	0.50998056	3.6009893	8.825297	-0.012596042	-0.0340985	0.014016303	0.53917724	3.6952276	9.067798	Multitasking_Read
14:40:19.441	0.50998056	3.6009893	8.825297	-0.012596042	-0.0340985	0.014016303	0.53917724	3.6952276	9.067798	Multitasking_Read
14:40:19.464	0.50998056	3.6009893	8.825297	-0.012596042	-0.0340985	0.014016303	0.53917724	3.6952276	9.067798	Multitasking_Read
14:40:19.486	0.50998056	3.6009893	8.825297	-0.012596042	-0.0340985	0.014016303	0.53917724	3.6952276	9.067798	Multitasking_Read
14:40:19.510	0.50998056	3.6009893	8.825297	-0.012596042	-0.0340985	0.014016303	0.53917724	3.6952276	9.067798	Multitasking_Read
14:40:19.534	0.50998056	3.6009893	8.825297	-0.012596042	-0.0340985	0.014016303	0.53917724	3.6952276	9.067798	Multitasking_Read
14:40:19.555	0.59378016	3.5267668	8.382356	-0.040084977	-0.0059986967	0.04455957	0.51641774	3.7380335	9.051562	Multitasking_Read
14:40:19.576	0.59378016	3.5267668	8.382356	-0.040084977	-0.0059986967	0.04455957	0.51641774	3.7380335	9.051562	Multitasking_Read
14:40:19.597	0.59378016	3.5267668	8.382356	-0.040084977	-0.0059986967	0.04455957	0.51641774	3.7380335	9.051562	Multitasking_Read
14:40:19.618	0.59378016	3.5267668	8.382356	-0.040084977	-0.0059986967	0.04455957	0.51641774	3.7380335	9.051562	Multitasking_Read
14:40:19.639	0.59378016	3.5267668	8.382356	-0.040084977	-0.0059986967	0.04455957	0.51641774	3.7380335	9.051562	Multitasking_Read
14:40:19.659	0.59378016	3.5267668	8.382356	-0.040084977	-0.0059986967	0.04455957	0.51641774	3.7380335	9.051562	Multitasking_Read
14:40:19.681	0.59378016	3.5267668	8.382356	-0.040084977	-0.0059986967	0.04455957	0.51641774	3.7380335	9.051562	Multitasking_Read
14:40:19.702	0.59378016	3.5267668	8.382356	-0.040084977	-0.0059986967	0.04455957	0.51641774	3.7380335	9.051562	Multitasking_Read
14:40:19.724	0.59378016	3.5267668	8.382356	-0.040084977	-0.0059986967	0.04455957	0.51641774	3.7380335	9.051562	Multitasking_Read
14:40:19.746	0.45730647	3.7111259	8.856422	-0.03458719	-0.018216	0.031731397	0.53787553	3.7194042	9.057984	Multitasking_Read
14:40:19.767	0.45730647	3.7111259	8.856422	-0.03458719	-0.018216	0.031731397	0.53787553	3.7194042	9.057984	Multitasking_Read
14:40:19.789	0.45730647	3.7111259	8.856422	-0.03458719	-0.018216	0.031731397	0.53787553	3.7194042	9.057984	Multitasking_Read
14:40:19.810	0.45730647	3.7111259	8.856422	-0.03458719	-0.018216	0.031731397	0.53787553	3.7194042	9.057984	Multitasking_Read
14:40:19.832	0.45730647	3.7111259	8.856422	-0.03458719	-0.018216	0.031731397	0.53787553	3.7194042	9.057984	Multitasking_Read
14:40:19.853	0.45730647	3.7111259	8.856422	-0.03458719	-0.018216	0.031731397	0.53787553	3.7194042	9.057984	Multitasking_Read
14:40:19.874	0.45730647	3.7111259	8.856422	-0.03458719	-0.018216	0.031731397	0.53787553	3.7194042	9.057984	Multitasking_Read
14:40:19.898	0.45730647	3.7111259	8.856422	-0.03458719	-0.018216	0.031731397	0.53787553	3.7194042	9.057984	Multitasking_Read
14:40:19.920	0.505192	3.5914123	8.930645	-0.001600467	0.031264085	0.014627169	0.5494761	3.7216456	9.056368	Multitasking_Read
14:40:19.942	0.505192	3.5914123	8.930645	-0.001600467	0.031264085	0.014627169	0.5494761	3.7216456	9.056368	Multitasking_Read
14:40:19.963	0.505192	3.5914123	8.930645	-0.001600467	0.031264085	0.014627169	0.5494761	3.7216456	9.056368	Multitasking_Read
14:40:19.984	0.505192	3.5914123	8.930645	-0.001600467	0.031264085	0.014627169	0.5494761	3.7216456	9.056368	Multitasking_Read
14:40:20.006	0.505192	3.5914123	8.930645	-0.001600467	0.031264085	0.014627169	0.5494761	3.7216456	9.056368	Multitasking_Read
14:40:20.027	0.505192	3.5914123	8.930645	-0.001600467	0.031264085	0.014627169	0.5494761	3.7216456	9.056368	Multitasking_Read
14:40:20.048	0.505192	3.5914123	8.930645	-0.001600467	0.031264085	0.014627169	0.5494761	3.7216456	9.056368	Multitasking_Read
14:40:20.071	0.505192	3.5914123	8.930645	-0.001600467	0.031264085	0.014627169	0.5494761	3.7216456	9.056368	Multitasking_Read
14:40:20.094	0.3998439	3.6081722	8.93304	0.0038973202	0.029431488	-0.02935513	0.52937675	3.7285302	9.054733	Multitasking_Read
14:40:20.116	0.3998439	3.6081722	8.93304	0.0038973202	0.029431488	-0.02935513	0.52937675	3.7285302	9.054733	Multitasking_Read
14:40:20.137	0.3998439	3.6081722	8.93304	0.0038973202	0.029431488	-0.02935513	0.52937675	3.7285302	9.054733	Multitasking_Read
14:40:20.159	0.3998439	3.6081722	8.93304	0.0038973202	0.029431488	-0.02935513	0.52937675	3.7285302	9.054733	Multitasking_Read
14:40:20.184	0.3998439	3.6081722	8.93304	0.0038973202	0.029431488	-0.02935513	0.52937675	3.7285302	9.054733	Multitasking_Read
14:40:20.219	0.3998439	3.6081722	8.93304	0.0038973202	0.029431488	-0.02935513	0.52937675	3.7285302	9.054733	Multitasking_Read
14:40:20.240	0.3998439	3.6081722	8.93304	0.0038973202	0.029431488	-0.02935513	0.52937675	3.7285302	9.054733	Multitasking_Read
14:40:20.261	0.3998439	3.6081722	8.93304	0.0038973202	0.029431488	-0.02935513	0.52937675	3.7285302	9.054733	Multitasking_Read
14:40:20.282	0.32562137	3.6464806	9.035994	-0.13660169	-0.14771944	0.023179282	0.4739362	3.737515	9.0541	Multitasking_Read
14:40:20.305	0.32562137	3.6464806	9.035994	-0.13660169	-0.14771944	0.023179282	0.4739362	3.737515	9.0541	Multitasking_Read
14:40:20.335	0.32562137	3.6464806	9.035994	-0.13660169	-0.14771944	0.023179282	0.4739362	3.737515	9.0541	Multitasking_Read
14:40:20.369	0.32562137	3.6464806	9.035994	-0.13660169	-0.14771944	0.023179282	0.4739362	3.737515	9.0541	Multitasking_Read
14:40:20.402	0.32562137	3.6464806	9.035994	-0.13660169	-0.14771944	0.023179282	0.4739362	3.737515	9.0541	Multitasking_Read
14:40:20.435	0.32562137	3.6464806	9.035994	-0.13660169	-0.14771944	0.023179282	0.4739362	3.737515	9.0541	Multitasking_Read
14:40:20.470	0.34956414	3.677606	8.760652	-0.029089402	-0.0047769663	0.006075055	0.5128391	3.7183685	9.059862	Multitasking_Read
14:40:20.503	0.34956414	3.677606	8.760652	-0.029089402	-0.0047769663	0.006075055	0.5128391	3.7183685	9.059862	Multitasking_Read
14:40:20.536	0.34956414	3.677606	8.760652	-0.029089402	-0.0047769663	0.006075055	0.5128391	3.7183685	9.059862	Multitasking_Read
14:40:20.569	0.34956414	3.677606	8.760652	-0.029089402	-0.0047769663	0.006075055	0.5128391	3.7183685	9.059862	Multitasking_Read
14:40:20.603	0.34956414	3.677606	8.760652	-0.029089402	-0.0047769663	0.006075055	0.5128391	3.7183685	9.059862	Multitasking_Read
14:40:20.636	0.5219519	3.605778	8.760652	0.009395108	0.0037751473	0.0030207285	0.50537145	3.7097218	9.063825	Multitasking_Read
14:40:20.670	0.5219519	3.605778	8.760652	0.009395108	0.0037751473	0.0030207285	0.50537145	3.7097218	9.063825	Multitasking_Read
14:40:20.703	0.5219519	3.605778	8.760652	0.009395108	0.0037751473	0.0030207285	0.50537145	3.7097218	9.063825	Multitasking_Read
14:40:20.737	0.5219519	3.605778	8.760652	0.009395108	0.0037751473	0.0030207285	0.50537145	3.7097218	9.063825	Multitasking_Read
14:40:20.771	0.5219519	3.605778	8.760652	0.009395108	0.0037751473	0.0030207285	0.50537145	3.7097218	9.063825	Multitasking_Read
14:40:20.804	0.5219519	3.605778	8.760652	0.009395108	0.0037751473	0.0030207285	0.50537145	3.7097218	9.063825	Multitasking_Read
14:40:20.838	0.55786604	3.5794408	8.763046	-0.014428638	-0.024324654	0.039672643	0.50377035	3.7206616	9.05943	Multitasking_Read
14:40:20.872	0.55786604	3.5794408	8.763046	-0.014428638	-0.024324654	0.039672643	0.50377035	3.7206616	9.05943	Multitasking_Read
14:40:20.906	0.55786604	3.5794408	8.763046	-0.014428638	-0.024324654	0.039672643	0.50377035	3.7206616	9.05943	Multitasking_Read
14:40:20.927	0.55786604	3.5794408	8.763046	-0.014428638	-0.024324654	0.039672643	0.50377035	3.7206616	9.05943	Multitasking_Read
14:40:20.948	0.55786604	3.5794408	8.763046	-0.014428638	-0.024324654	0.039672643	0.50377035	3.7206616	9.05943	Multitasking_Read
14:40:20.969	0.55786604	3.5794408	8.763046	-0.014428638	-0.024324654	0.039672643	0.50377035	3.7206616	9.05943	Multitasking_Read
14:40:20.990	0.49082634	3.6081722	8.858817	-0.016261233	0.012327261	0.040894374	0.51019	3.7176352	9.060313	Multitasking_Read
14:40:21.011	0.49082634	3.6081722	8.858817	-0.016261233	0.012327261	0.040894374	0.51019	3.7176352	9.060313	Multitasking_Read
14:40:21.032	0.49082634	3.6081722	8.858817	-0.016261233	0.012327261	0.040894374	0.51019	3.7176352	9.060313	Multitasking_Read
14:40:21.053	0.49082634	3.6081722	8.858817	-0.016261233	0.012327261	0.040894374	0.51019	3.7176352	9.060313	Multitasking_Read
14:40:21.075	0.49082634	3.6081722	8.858817	-0.016261233	0.012327261	0.040894374	0.51019	3.7176352	9.060313	Multitasking_Read
14:40:21.096	0.49082634	3.6081722	8.858817	-0.016261233	0.012327261	0.040894374	0.51019	3.7176352	9.060313	Multitasking_Read
14:40:21.117	0.49082634	3.6081722	8.858817	-0.016261233	0.012327261	0.040894374	0.51019	3.7176352	9.060313	Multitasking_Read
14:40:21.140	0.49082634	3.6081722	8.858817	-0.016261233	0.012327261	0.040894374	0.51019	3.7176352	9.060313	Multitasking_Read
14:40:21.161	0.49082634	3.6081722	8.858817	-0.016261233	0.012327261	0.040894374	0.51019	3.7176352	9.060313	Multitasking_Read
14:40:21.182	0.41181526	3.6369035	8.379962	0.046047024	-0.026157249	0.00057726767	0.5119644	3.7478545	9.047754	Multitasking_Read
14:40:21.202	0.41181526	3.6369035	8.379962	0.046047024	-0.026157249	0.00057726767	0.5119644	3.7478545	9.047754	Multitasking_Read
14:40:21.223	0.41181526	3.6369035	8.379962	0.046047024	-0.026157249	0.00057726767	0.5119644	3.7478545	9.047754	Multitasking_Read
14:40:21.244	0.41181526	3.6369035	8.379962	0.046047024	-0.026157249	0.00057726767	0.5119644	3.7478545	9.047754	Multitasking_Read
14:40:21.265	0.41181526	3.6369035	8.379962	0.046047024	-0.026157249	0.00057726767	0.5119644	3.7478545	9.047754	Multitasking_Read
14:40:21.286	0.41181526	3.6369035	8.379962	0.046047024	-0.026157249	0.00057726767	0.5119644	3.7478545	9.047754	Multitasking_Read
14:40:21.323	0.41181526	3.6369035	8.379962	0.046047024	-0.026157249	0.00057726767	0.5119644	3.7478545	9.047754	Multitasking_Read
14:40:21.356	0.49082634	3.7135203	8.760652	0.012449433	-0.006609562	0.018903226	0.49014923	3.7329876	9.055106	Multitasking_Read
14:40:21.390	0.49082634	3.7135203	8.760652	0.012449433	-0.006609562	0.018903226	0.49014923	3.7329876	9.055106	Multitasking_Read
14:40:21.424	0.49082634	3.7135203	8.760652	0.012449433	-0.006609562	0.018903226	0.49014923	3.7329876	9.055106	Multitasking_Read
14:40:21.457	0.49082634	3.7135203	8.760652	0.012449433	-0.006609562	0.018903226	0.49014923	3.7329876	9.055106	Multitasking_Read
14:40:21.491	0.49082634	3.7135203	8.760652	0.012449433	-0.006609562	0.018903226	0.49014923	3.7329876	9.055106	Multitasking_Read
14:40:21.524	0.49082634	3.7135203	8.760652	0.012449433	-0.006609562	0.018903226	0.49014923	3.7329876	9.055106	Multitasking_Read
14:40:21.558	0.33519846	3.6464806	8.755863	-0.019926423	0.0019425515	0.010961977	0.5021322	3.7384205	9.052208	Multitasking_Read
14:40:21.579	0.33519846	3.6464806	8.755863	-0.019926423	0.0019425515	0.010961977	0.5021322	3.7384205	9.052208	Multitasking_Read
14:40:21.602	0.33519846	3.6464806	8.755863	-0.019926423	0.0019425515	0.010961977	0.5021322	3.7384205	9.052208	Multitasking_Read
14:40:21.666	0.33519846	3.6464806	8.755863	-0.019926423	0.0019425515	0.010961977	0.5021322	3.7384205	9.052208	Multitasking_Read
14:40:21.700	0.33519846	3.6464806	8.755863	-0.019926423	0.0019425515	0.010961977	0.5021322	3.7384205	9.052208	Multitasking_Read
14:40:21.722	0.5985687	3.581835	8.818114	-0.002211332	0.015381587	0.009740246	0.51183575	3.7216115	9.058587	Multitasking_Read
14:40:21.744	0.5985687	3.581835	8.818114	-0.002211332	0.015381587	0.009740246	0.51183575	3.7216115	9.058587	Multitasking_Read
14:40:21.765	0.5985687	3.581835	8.818114	-0.002211332	0.015381587	0.009740246	0.51183575	3.7216115	9.058587	Multitasking_Read
14:40:21.787	0.5985687	3.581835	8.818114	-0.002211332	0.015381587	0.009740246	0.51183575	3.7216115	9.058587	Multitasking_Read
14:40:21.810	0.5985687	3.581835	8.818114	-0.002211332	0.015381587	0.009740246	0.51183575	3.7216115	9.058587	Multitasking_Read
14:40:21.833	0.5985687	3.581835	8.818114	-0.002211332	0.015381587	0.009740246	0.51183575	3.7216115	9.058587	Multitasking_Read
14:40:21.855	0.5985687	3.581835	8.818114	-0.002211332	0.015381587	0.009740246	0.51183575	3.7216115	9.058587	Multitasking_Read
14:40:21.877	0.5985687	3.581835	8.818114	-0.002211332	0.015381587	0.009740246	0.51183575	3.7216115	9.058587	Multitasking_Read
14:40:21.900	0.57223165	3.5674694	8.861211	-0.0009896017	-0.0059986967	0.022568416	0.509145	3.7208235	9.059063	Multitasking_Read
14:40:21.921	0.57223165	3.5674694	8.861211	-0.0009896017	-0.0059986967	0.022568416	0.509145	3.7208235	9.059063	Multitasking_Read
14:40:21.943	0.57223165	3.5674694	8.861211	-0.0009896017	-0.0059986967	0.022568416	0.509145	3.7208235	9.059063	Multitasking_Read
14:40:21.965	0.57223165	3.5674694	8.861211	-0.0009896017	-0.0059986967	0.022568416	0.509145	3.7208235	9.059063	Multitasking_Read
14:40:21.986	0.57223165	3.5674694	8.861211	-0.0009896017	-0.0059986967	0.022568416	0.509145	3.7208235	9.059063	Multitasking_Read
14:40:22.008	0.57223165	3.5674694	8.861211	-0.0009896017	-0.0059986967	0.022568416	0.509145	3.7208235	9.059063	Multitasking_Read
14:40:22.030	0.57223165	3.5674694	8.861211	-0.0009896017	-0.0059986967	0.022568416	0.509145	3.7208235	9.059063	Multitasking_Read
14:40:22.053	0.57223165	3.5674694	8.861211	-0.0009896017	-0.0059986967	0.022568416	0.509145	3.7208235	9.059063	Multitasking_Read
14:40:22.077	0.531529	3.572258	8.779806	0.000842994	0.003164282	0.030509664	0.51280075	3.719262	9.059498	Multitasking_Read
14:40:22.100	0.531529	3.572258	8.779806	0.000842994	0.003164282	0.030509664	0.51280075	3.719262	9.059498	Multitasking_Read
14:40:22.124	0.531529	3.572258	8.779806	0.000842994	0.003164282	0.030509664	0.51280075	3.719262	9.059498	Multitasking_Read
14:40:22.146	0.531529	3.572258	8.779806	0.000842994	0.003164282	0.030509664	0.51280075	3.719262	9.059498	Multitasking_Read
14:40:22.169	0.531529	3.572258	8.779806	0.000842994	0.003164282	0.030509664	0.51280075	3.719262	9.059498	Multitasking_Read
14:40:22.191	0.531529	3.572258	8.779806	0.000842994	0.003164282	0.030509664	0.51280075	3.719262	9.059498	Multitasking_Read
14:40:22.213	0.531529	3.572258	8.779806	0.000842994	0.003164282	0.030509664	0.51280075	3.719262	9.059498	Multitasking_Read
14:40:22.236	0.531529	3.572258	8.779806	0.000842994	0.003164282	0.030509664	0.51280075	3.719262	9.059498	Multitasking_Read
14:40:22.258	0.51716334	3.6201434	8.724737	0.0002321288	0.019046778	0.013405438	0.52311456	3.7202442	9.058505	Multitasking_Read
14:40:22.281	0.51716334	3.6201434	8.724737	0.0002321288	0.019046778	0.013405438	0.52311456	3.7202442	9.058505	Multitasking_Read
14:40:22.304	0.51716334	3.6201434	8.724737	0.0002321288	0.019046778	0.013405438	0.52311456	3.7202442	9.058505	Multitasking_Read
14:40:22.326	0.51716334	3.6201434	8.724737	0.0002321288	0.019046778	0.013405438	0.52311456	3.7202442	9.058505	Multitasking_Read
14:40:22.349	0.51716334	3.6201434	8.724737	0.0002321288	0.019046778	0.013405438	0.52311456	3.7202442	9.058505	Multitasking_Read
14:40:22.371	0.51716334	3.6201434	8.724737	0.0002321288	0.019046778	0.013405438	0.52311456	3.7202442	9.058505	Multitasking_Read
14:40:22.394	0.51716334	3.6201434	8.724737	0.0002321288	0.019046778	0.013405438	0.52311456	3.7202442	9.058505	Multitasking_Read
14:40:22.416	0.51716334	3.6201434	8.724737	0.0002321288	0.019046778	0.013405438	0.52311456	3.7202442	9.058505	Multitasking_Read
14:40:22.438	0.28252444	3.7757714	8.76544	0.06192952	-0.010885619	-0.018359555	0.48903653	3.7378597	9.053156	Multitasking_Read
14:40:22.460	0.28252444	3.7757714	8.76544	0.06192952	-0.010885619	-0.018359555	0.48903653	3.7378597	9.053156	Multitasking_Read
[truncated: 3,241 more rows]
