# Supplementary material for: Real-time Smartphone Activity Classification Using Inertial Sensors—Recognition of Scrolling, Typing, and Watching Videos While Sitting or Walking
Source: Sensors (Basel). 2020 Jan 24;20(3):655. doi: 10.3390/s20030655 (PMC7038357; doi:10.3390/s20030655)
Supplement: Supplementary file 1 [file sensors-20-00655-s001.zip › sensors-668083-supplementary/5Hz_data/5166/E4/TEMP.csv]

1568427671.000000
4.000000
32.84
32.84
32.84
32.84
32.84
32.84
32.84
32.84
32.83
32.83
32.83
32.83
32.84
32.84
32.84
32.84
32.83
32.83
32.83
32.83
32.84
32.84
32.84
32.84
32.84
32.84
32.84
32.84
32.83
32.83
32.83
32.83
32.83
32.83
32.83
32.83
32.84
32.84
32.84
32.84
32.83
32.83
32.83
32.83
32.83
32.83
32.83
32.83
32.84
32.84
32.84
32.84
32.89
32.89
32.89
32.89
32.89
32.89
32.89
32.89
32.93
32.93
32.93
32.93
32.97
32.97
32.97
32.97
33.03
33.03
33.03
33.03
33.05
33.05
33.05
33.05
33.07
33.07
33.07
33.07
33.15
33.15
33.15
33.15
33.18
33.18
33.18
33.18
33.23
33.23
33.23
33.23
33.25
33.25
33.25
33.25
33.31
33.31
33.31
33.31
33.31
33.31
33.31
33.31
33.31
33.31
33.31
33.31
33.31
33.31
33.31
33.31
33.33
33.33
33.33
33.33
33.33
33.33
33.33
33.33
33.34
33.34
33.34
33.34
33.33
33.33
33.33
33.33
33.34
33.34
33.34
33.34
33.34
33.34
33.34
33.34
33.34
33.34
33.34
33.34
33.37
33.37
33.37
33.37
33.34
33.34
33.34
33.34
33.34
33.34
33.34
33.34
33.37
33.37
33.37
33.37
33.34
33.34
33.34
33.34
33.37
33.37
33.37
33.37
33.34
33.34
33.34
33.34
33.34
33.34
33.34
33.34
33.34
33.34
33.34
33.34
33.34
33.34
33.34
33.34
33.33
33.33
33.33
33.33
33.34
33.34
33.34
33.34
33.33
33.33
33.33
33.33
33.34
33.34
33.34
33.34
33.34
33.34
33.34
33.34
33.34
33.34
33.34
33.34
33.37
33.37
33.37
33.37
33.37
33.37
33.37
33.37
33.39
33.39
33.39
33.39
33.41
33.41
33.41
33.41
33.43
33.43
33.43
33.43
33.43
33.43
33.43
33.43
33.45
33.45
33.45
33.45
33.45
33.45
33.45
33.45
33.45
33.45
33.45
33.45
33.47
33.47
33.47
33.47
33.49
33.49
33.49
33.49
33.49
33.49
33.49
33.49
33.47
33.47
33.47
33.47
33.47
33.47
33.47
33.47
33.49
33.49
33.49
33.49
33.49
33.49
33.49
33.49
33.49
33.49
33.49
33.49
33.49
33.49
33.49
33.49
33.49
33.49
33.49
33.49
33.49
33.49
33.49
33.49
33.47
33.47
33.47
33.47
33.49
33.49
33.49
33.49
33.45
33.45
33.45
33.45
33.47
33.47
33.47
33.47
33.47
33.47
33.47
33.47
33.49
33.49
33.49
33.49
33.47
33.47
33.47
33.47
33.45
33.45
33.45
33.45
33.45
33.45
33.45
33.45
33.47
33.47
33.47
33.47
33.47
33.47
33.47
33.47
33.47
33.47
33.47
33.47
33.43
33.43
33.43
33.43
33.47
33.47
33.47
33.47
33.45
33.45
33.45
33.45
33.45
33.45
33.45
33.45
33.47
33.47
33.47
33.47
33.45
33.45
33.45
33.45
33.43
33.43
33.43
33.43
33.45
33.45
33.45
33.45
33.45
33.45
33.45
33.45
33.47
33.47
33.47
33.47
33.45
33.45
33.45
33.45
33.47
33.47
33.47
33.47
33.47
33.47
33.47
33.47
33.47
33.47
33.47
33.47
33.45
33.45
33.45
33.45
33.45
33.45
33.45
33.45
33.47
33.47
33.47
33.47
33.45
33.45
33.45
33.45
33.47
33.47
33.47
33.47
33.47
33.47
33.47
33.47
33.45
33.45
33.45
33.45
33.47
33.47
33.47
33.47
33.45
33.45
33.45
33.45
33.45
33.45
33.45
33.45
33.47
33.47
33.47
33.47
33.47
33.47
33.47
33.47
33.49
33.49
33.49
33.49
33.45
33.45
33.45
33.45
33.47
33.47
33.47
33.47
33.47
33.47
33.47
33.47
33.47
33.47
33.47
33.47
33.47
33.47
33.47
33.47
33.49
33.49
33.49
33.49
33.49
33.49
33.49
33.49
33.49
33.49
33.49
33.49
33.47
33.47
33.47
33.47
33.49
33.49
33.49
33.49
33.47
33.47
33.47
33.47
33.50
33.50
33.50
33.50
33.50
33.50
33.50
33.50
33.50
33.50
33.50
33.50
33.47
33.47
33.47
33.47
33.49
33.49
33.49
33.49
33.49
33.49
33.49
33.49
33.50
33.50
33.50
33.50
33.49
33.49
33.49
33.49
33.49
33.49
33.49
33.49
33.50
33.50
33.50
33.50
33.49
33.49
33.49
33.49
33.53
33.53
33.53
33.53
33.53
33.53
33.53
33.53
33.50
33.50
33.50
33.50
33.50
33.50
33.50
33.50
33.50
33.50
33.50
33.50
33.49
33.49
33.49
33.49
33.53
33.53
33.53
33.53
33.55
33.55
33.55
33.55
33.49
33.49
33.49
33.49
33.50
33.50
33.50
33.50
33.50
33.50
33.50
33.50
33.50
33.50
33.50
33.50
33.50
33.50
33.50
33.50
33.49
33.49
33.49
33.49
33.50
33.50
33.50
33.50
33.50
33.50
33.50
33.50
33.53
33.53
33.53
33.53
33.53
33.53
33.53
33.53
33.53
33.53
33.53
33.53
33.50
33.50
33.50
33.50
33.50
33.50
33.50
33.50
33.53
33.53
33.53
33.53
33.55
33.55
33.55
33.55
33.50
33.50
33.50
33.50
33.55
33.55
33.55
33.55
33.53
33.53
33.53
33.53
33.53
33.53
33.53
33.53
33.55
33.55
33.55
33.55
33.55
33.55
33.55
33.55
33.57
33.57
33.57
33.57
33.55
33.55
33.55
33.55
33.55
33.55
33.55
33.55
33.55
33.55
33.55
33.55
33.57
33.57
33.57
33.57
33.57
33.57
33.57
33.57
33.59
33.59
33.59
33.59
33.57
33.57
33.57
33.57
33.57
33.57
33.57
33.57
33.57
33.57
33.57
33.57
33.59
33.59
33.59
33.59
33.59
33.59
33.59
33.59
33.59
33.59
33.59
33.59
33.59
33.59
33.59
33.59
33.57
33.57
33.57
33.57
33.57
33.57
33.57
33.57
33.59
33.59
33.59
33.59
33.57
33.57
33.57
33.57
33.59
33.59
33.59
33.59
33.57
33.57
33.57
33.57
33.57
33.57
33.57
33.57
33.59
33.59
33.59
33.59
33.55
33.55
33.55
33.55
33.57
33.57
33.57
33.57
33.57
33.57
33.57
33.57
33.57
33.57
33.57
33.57
33.55
33.55
33.55
33.55
33.53
33.53
33.53
33.53
33.57
33.57
33.57
33.57
33.55
33.55
33.55
33.55
33.53
33.53
33.53
33.53
33.53
33.53
33.53
33.53
33.55
33.55
33.55
33.55
33.55
33.55
33.55
33.55
33.55
33.55
33.55
33.55
33.53
33.53
33.53
33.53
33.53
33.53
33.53
33.53
33.53
33.53
33.53
33.53
33.53
33.53
33.53
33.53
33.53
33.53
33.53
33.53
33.55
33.55
33.55
33.55
33.53
33.53
33.53
33.53
33.53
33.53
33.53
33.53
33.53
33.53
33.53
33.53
33.53
33.53
33.53
33.53
33.53
33.53
33.53
33.53
33.53
33.53
33.53
33.53
33.53
33.53
33.53
33.53
33.53
33.53
33.53
33.53
33.53
33.53
33.53
33.53
33.53
33.53
33.53
33.53
33.53
33.53
33.53
33.53
33.53
33.53
33.53
33.53
33.53
33.53
33.53
33.53
33.53
33.53
33.53
33.53
33.53
33.53
33.53
33.53
33.55
33.55
33.55
33.55
33.53
33.53
33.53
33.53
33.57
33.57
33.57
33.57
33.55
33.55
33.55
33.55
33.53
33.53
33.53
33.53
33.53
33.53
33.53
33.53
33.50
33.50
33.50
33.50
33.53
33.53
33.53
33.53
33.53
33.53
33.53
33.53
33.53
33.53
33.53
33.53
33.53
33.53
33.53
33.53
33.53
33.53
33.53
33.53
33.55
33.55
33.55
33.55
33.53
33.53
33.53
33.53
33.55
33.55
33.55
33.55
33.55
33.55
33.55
33.55
33.53
33.53
33.53
33.53
33.53
33.53
33.53
33.53
33.50
33.50
33.50
33.50
33.53
33.53
33.53
33.53
33.55
33.55
33.55
33.55
33.53
33.53
33.53
33.53
33.53
33.53
33.53
33.53
33.53
33.53
33.53
33.53
33.53
33.53
33.53
33.53
33.50
33.50
33.50
33.50
33.50
33.50
33.50
33.50
33.55
33.55
33.55
33.55
33.53
33.53
33.53
33.53
33.55
33.55
33.55
33.55
33.50
33.50
33.50
33.50
33.53
33.53
33.53
33.53
33.53
33.53
33.53
33.53
33.47
33.47
33.47
33.47
33.50
33.50
33.50
33.50
33.49
33.49
33.49
33.49
33.53
33.53
33.53
33.53
33.47
33.47
33.47
33.47
33.49
33.49
33.49
33.49
33.49
33.49
33.49
33.49
33.49
33.49
33.49
33.49
33.50
33.50
33.50
33.50
33.49
33.49
33.49
33.49
33.47
33.47
33.47
33.47
33.49
33.49
33.49
33.49
33.50
33.50
33.50
33.50
33.49
33.49
33.49
33.49
33.49
33.49
33.49
33.49
33.50
33.50
33.50
33.50
33.50
33.50
33.50
33.50
33.47
33.47
33.47
33.47
33.47
33.47
33.47
33.47
33.47
33.47
33.47
33.47
33.49
33.49
33.49
33.49
33.47
33.47
33.47
33.47
33.49
33.49
33.49
33.49
33.49
33.49
33.49
33.49
33.47
33.47
33.47
33.47
33.47
33.47
33.47
33.47
33.45
33.45
33.45
33.45
33.47
33.47
33.47
33.47
33.47
33.47
33.47
33.47
33.47
33.47
33.47
33.47
33.45
33.45
33.45
33.45
33.47
33.47
33.47
33.47
33.47
33.47
33.47
33.47
33.47
33.47
33.47
33.47
33.47
33.47
33.47
33.47
33.47
33.47
33.47
33.47
33.45
33.45
33.45
33.45
33.47
33.47
33.47
33.47
33.45
33.45
33.45
33.45
33.43
33.43
33.43
33.43
33.45
33.45
33.45
33.45
33.45
33.45
33.45
33.45
33.45
33.45
33.45
33.45
33.45
33.45
33.45
33.45
33.45
33.45
33.45
33.45
33.47
33.47
33.47
33.47
33.47
33.47
33.47
33.47
33.43
33.43
33.43
33.43
33.45
33.45
33.45
33.45
33.45
33.45
33.45
33.45
33.43
33.43
33.43
33.43
33.43
33.43
33.43
33.43
33.43
33.43
33.43
33.43
33.43
33.43
33.43
33.43
33.45
33.45
33.45
33.45
33.43
33.43
33.43
33.43
33.43
33.43
33.43
33.43
33.43
33.43
33.43
33.43
33.45
33.45
33.45
33.45
33.41
33.41
33.41
33.41
33.43
33.43
33.43
33.43
33.43
33.43
33.43
33.43
33.45
33.45
33.45
33.45
33.45
33.45
33.45
33.45
33.43
33.43
33.43
33.43
33.45
33.45
33.45
33.45
33.45
33.45
33.45
33.45
33.45
33.45
33.45
33.45
33.43
33.43
33.43
33.43
33.43
33.43
33.43
33.43
33.43
33.43
33.43
33.43
33.45
33.45
33.45
33.45
33.43
33.43
33.43
33.43
33.45
33.45
33.45
33.45
33.45
33.45
33.45
33.45
33.43
33.43
33.43
33.43
33.43
33.43
33.43
33.43
33.45
33.45
33.45
33.45
33.43
33.43
33.43
33.43
33.41
33.41
33.41
33.41
33.43
33.43
33.43
33.43
33.43
33.43
33.43
33.43
33.43
33.43
33.43
33.43
33.43
33.43
33.43
33.43
33.43
33.43
33.43
33.43
33.43
33.43
33.43
33.43
33.45
33.45
33.45
33.45
33.43
33.43
33.43
33.43
33.43
33.43
33.43
33.43
33.43
33.43
33.43
33.43
33.45
33.45
33.45
33.45
33.45
33.45
33.45
33.45
33.45
33.45
33.45
33.45
33.45
33.45
33.45
33.45
33.43
33.43
33.43
33.43
33.45
33.45
33.45
33.45
33.43
33.43
33.43
33.43
33.45
33.45
33.45
33.45
33.45
33.45
33.45
33.45
33.45
33.45
33.45
33.45
33.45
33.45
33.45
33.45
33.45
33.45
33.45
33.45
33.45
33.45
33.45
33.45
33.45
33.45
33.45
33.45
33.45
33.45
33.45
33.45
33.45
33.45
33.45
33.45
33.45
33.45
33.45
33.45
33.45
33.45
33.45
33.45
33.47
33.47
33.47
33.47
33.47
33.47
33.47
33.47
33.45
33.45
33.45
33.45
33.45
33.45
33.45
33.45
33.45
33.45
33.45
33.45
33.47
33.47
33.47
33.47
33.45
33.45
33.45
33.45
33.47
33.47
33.47
33.47
33.47
33.47
33.47
33.47
33.45
33.45
33.45
33.45
33.45
33.45
33.45
33.45
33.45
33.45
33.45
33.45
33.49
33.49
33.49
33.49
33.47
33.47
33.47
33.47
33.47
33.47
33.47
33.47
33.49
33.49
33.49
33.49
33.47
33.47
33.47
33.47
33.47
33.47
33.47
33.47
33.47
33.47
33.47
33.47
33.49
33.49
33.49
33.49
33.47
33.47
33.47
33.47
33.49
33.49
33.49
33.49
33.47
33.47
33.47
33.47
33.47
33.47
33.47
33.47
33.49
33.49
33.49
33.49
33.47
33.47
33.47
33.47
33.49
33.49
33.49
33.49
33.49
33.49
33.49
33.49
33.49
33.49
33.49
33.49
33.50
33.50
33.50
33.50
33.50
33.50
33.50
33.50
33.50
33.50
33.50
33.50
33.50
33.50
33.50
33.50
33.50
33.50
33.50
33.50
33.49
33.49
33.49
33.49
33.49
33.49
33.49
33.49
33.49
33.49
33.49
33.49
33.49
33.49
33.49
33.49
33.50
33.50
33.50
33.50
33.49
33.49
33.49
33.49
33.49
33.49
33.49
33.49
33.53
33.53
33.53
33.53
33.50
33.50
33.50
33.50
33.49
33.49
33.49
33.49
33.49
33.49
33.49
33.49
33.53
33.53
33.53
33.53
33.50
33.50
33.50
33.50
33.49
33.49
33.49
33.49
33.50
33.50
33.50
33.50
33.50
33.50
33.50
33.50
33.53
33.53
33.53
33.53
33.53
33.53
33.53
33.53
33.53
33.53
33.53
33.53
33.55
33.55
33.55
33.55
33.50
33.50
33.50
33.50
33.53
33.53
33.53
33.53
33.50
33.50
33.50
33.50
33.50
33.50
33.50
33.50
33.53
33.53
33.53
33.53
33.53
33.53
33.53
33.53
33.55
33.55
33.55
33.55
33.53
33.53
33.53
33.53
33.53
33.53
33.53
33.53
33.53
33.53
33.53
33.53
33.57
33.57
33.57
33.57
33.55
33.55
33.55
33.55
33.55
33.55
33.55
33.55
33.55
33.55
33.55
33.55
33.55
33.55
33.55
33.55
33.53
33.53
33.53
33.53
33.55
33.55
33.55
33.55
33.57
33.57
33.57
33.57
33.57
33.57
33.57
33.57
33.59
33.59
33.59
33.59
33.59
33.59
33.59
33.59
33.59
33.59
33.59
33.59
33.59
33.59
33.59
33.59
33.59
33.59
33.59
33.59
33.59
33.59
33.59
33.59
33.59
33.59
33.59
33.59
33.59
33.59
33.59
33.59
33.61
33.61
33.61
33.61
33.61
33.61
33.61
33.61
33.61
33.61
33.61
33.61
33.61
33.61
33.61
33.61
33.63
33.63
33.63
33.63
33.63
33.63
33.63
33.63
33.65
33.65
33.65
33.65
33.65
33.65
33.65
33.65
33.63
33.63
33.63
33.63
33.63
33.63
33.63
33.63
33.65
33.65
33.65
33.65
33.65
33.65
33.65
33.65
33.65
33.65
33.65
33.65
33.65
33.65
33.65
33.65
33.66
33.66
33.66
33.66
33.66
33.66
33.66
33.66
33.65
33.65
33.65
33.65
33.65
33.65
33.65
33.65
33.66
33.66
33.66
33.66
33.66
33.66
33.66
33.66
33.66
33.66
33.66
33.66
33.68
33.68
33.68
33.68
33.66
33.66
33.66
33.66
33.68
33.68
33.68
33.68
33.68
33.68
33.68
33.68
33.68
33.68
33.68
33.68
33.68
33.68
33.68
33.68
33.68
33.68
33.68
33.68
33.68
33.68
33.68
33.68
33.68
33.68
33.68
33.68
33.68
33.68
33.68
33.68
33.68
33.68
33.68
33.68
33.68
33.68
33.68
33.68
33.68
33.68
33.68
33.68
33.71
33.71
33.71
33.71
33.71
33.71
33.71
33.71
33.75
33.75
33.75
33.75
33.73
33.73
33.73
33.73
33.71
33.71
33.71
33.71
33.73
33.73
33.73
33.73
33.77
33.77
33.77
33.77
33.79
33.79
33.79
33.79
33.79
33.79
33.79
33.79
33.79
33.79
33.79
33.79
33.83
33.83
33.83
33.83
33.81
33.81
33.81
33.81
33.84
33.84
33.84
33.84
33.87
33.87
33.87
33.87
33.89
33.89
33.89
33.89
33.89
33.89
33.89
33.89
33.93
33.93
33.93
33.93
33.93
33.93
33.93
33.93
33.93
33.93
33.93
33.93
33.95
33.95
33.95
33.95
33.99
33.99
33.99
33.99
33.97
33.97
33.97
33.97
33.99
33.99
33.99
33.99
34.00
34.00
34.00
34.00
34.03
34.03
34.03
34.03
34.03
34.03
34.03
34.03
34.05
34.05
[truncated: 6,682 more rows]
