# Supplementary material for: Real-time Smartphone Activity Classification Using Inertial Sensors—Recognition of Scrolling, Typing, and Watching Videos While Sitting or Walking
Source: Sensors (Basel). 2020 Jan 24;20(3):655. doi: 10.3390/s20030655 (PMC7038357; doi:10.3390/s20030655)
Supplement: Supplementary file 1 [file sensors-20-00655-s001.zip › sensors-668083-supplementary/5Hz_data/5166/E4/HR.csv]

1568427681.000000
1.000000
53.00
57.00
61.33
61.00
62.60
64.00
64.86
65.62
66.11
66.40
66.82
66.92
67.00
67.71
68.20
68.56
68.88
69.06
69.32
69.60
69.86
70.14
70.48
70.79
71.12
71.50
71.78
72.00
72.24
72.53
72.87
73.22
73.58
73.88
74.09
74.25
74.41
74.61
74.77
74.90
75.05
75.33
75.58
75.82
76.07
76.35
76.60
76.88
77.14
77.60
78.02
78.37
78.70
79.02
79.33
79.64
79.88
80.12
80.36
80.58
81.27
81.83
82.25
82.83
83.27
83.65
84.05
84.45
84.87
85.32
85.77
86.28
86.82
87.22
87.67
88.13
88.60
89.12
89.58
90.02
90.42
90.78
91.10
91.40
91.70
91.98
92.32
92.72
93.12
93.50
93.85
94.17
94.45
94.73
95.07
95.40
95.73
96.02
96.32
96.63
96.92
97.08
97.27
97.47
97.65
97.82
98.00
98.15
98.28
98.25
98.22
98.22
98.20
98.17
98.13
98.08
98.10
98.08
98.07
98.05
98.03
98.00
97.95
97.90
97.85
97.83
97.82
97.78
97.75
97.70
97.62
97.52
97.40
97.27
97.12
96.97
96.83
96.68
96.53
96.42
96.35
96.35
96.40
96.50
96.60
96.68
96.77
96.77
96.73
96.65
96.55
96.47
96.42
96.38
96.37
96.35
96.33
96.32
96.28
96.22
96.13
96.07
96.00
95.95
95.92
95.88
95.87
95.87
95.88
95.90
95.85
95.82
95.80
95.77
95.73
95.68
95.63
95.62
95.62
95.62
95.62
95.65
95.65
95.63
95.60
95.55
95.50
95.45
95.40
95.38
95.37
95.35
95.35
95.33
95.32
95.30
95.37
95.43
95.53
95.63
95.73
95.78
95.80
95.78
95.75
95.72
95.65
95.62
95.60
95.63
95.68
95.75
95.78
95.82
95.83
95.85
95.87
95.90
95.95
96.03
96.15
96.27
96.37
96.43
96.47
96.47
96.45
96.42
96.38
96.38
96.50
96.65
96.83
97.05
97.27
97.50
97.73
97.95
98.13
98.30
98.47
98.58
98.75
98.92
99.10
99.27
99.43
99.60
99.78
99.93
100.08
100.23
100.35
100.48
100.62
100.75
100.78
100.82
100.83
100.85
100.85
100.85
100.85
100.83
100.82
100.80
100.80
100.80
100.80
100.78
100.75
100.68
100.62
100.53
100.43
100.35
100.27
100.18
100.12
100.05
99.98
99.93
99.90
99.87
99.85
99.85
99.87
99.90
99.95
99.97
99.97
99.92
99.83
99.75
99.62
99.45
99.28
99.15
99.05
98.98
98.93
98.90
98.83
98.78
98.72
98.67
98.60
98.55
98.48
98.42
98.35
98.28
98.22
98.15
98.07
97.98
97.92
97.85
97.78
97.70
97.63
97.57
97.50
97.45
97.40
97.37
97.35
97.35
97.37
97.38
97.43
97.48
97.55
97.63
97.72
97.80
97.88
97.97
98.03
98.10
98.17
98.20
98.23
98.25
98.25
98.25
98.23
98.20
98.15
98.12
98.05
97.98
97.92
97.83
97.80
97.80
97.80
97.77
97.72
97.65
97.58
97.53
97.52
97.50
97.52
97.53
97.57
97.58
97.62
97.65
97.70
97.75
97.82
97.88
97.97
98.05
98.12
98.18
98.25
98.32
98.37
98.42
98.47
98.52
98.55
98.57
98.55
98.52
98.48
98.45
98.40
98.38
98.42
98.47
98.55
98.63
98.72
98.78
98.85
98.90
98.93
98.98
99.02
99.07
99.12
99.17
99.20
99.23
99.27
99.28
99.33
99.40
99.47
99.57
99.67
99.75
99.83
99.90
99.97
100.03
100.08
100.12
100.17
100.23
100.28
100.33
100.38
100.40
100.37
100.32
100.23
100.12
100.00
99.88
99.77
99.65
99.55
99.45
99.35
99.25
99.15
99.03
98.92
98.82
98.73
98.67
98.63
98.62
98.60
98.58
98.55
98.52
98.43
98.35
98.25
98.17
98.08
98.03
98.00
97.98
97.97
97.95
97.97
97.98
98.03
98.07
98.17
98.27
98.38
98.52
98.62
98.70
98.77
98.78
98.77
98.78
98.77
98.77
98.78
98.80
98.83
98.87
98.88
98.88
98.87
98.85
98.83
98.85
98.90
98.97
99.05
99.18
99.32
99.45
99.58
99.72
99.83
99.95
100.07
100.18
100.30
100.43
100.57
100.68
100.78
100.87
100.92
100.95
100.97
100.98
101.02
101.03
101.05
101.05
101.05
101.02
100.98
100.93
100.87
100.80
100.75
100.70
100.65
100.60
100.55
100.52
100.43
100.37
100.28
100.20
100.13
100.10
100.08
100.10
100.15
100.18
100.25
100.33
100.42
100.50
100.60
100.73
100.87
101.00
101.15
101.28
101.40
101.48
101.57
101.63
101.70
101.75
101.78
101.80
101.82
101.82
101.80
101.78
101.77
101.75
101.73
101.72
101.70
101.68
101.67
101.63
101.60
101.55
101.48
101.43
101.38
101.33
101.30
101.27
101.23
101.22
101.20
101.18
101.17
101.17
101.17
101.17
101.17
101.17
101.15
101.13
101.12
101.07
101.02
100.95
100.88
100.80
100.72
100.63
100.55
100.47
100.40
100.32
100.22
100.12
99.98
99.82
99.65
99.45
99.23
99.03
98.85
98.68
98.52
98.38
98.27
98.17
98.08
98.02
97.95
97.90
97.85
97.80
97.77
97.73
97.72
97.72
97.70
97.68
97.68
97.70
97.72
97.75
97.82
97.87
97.92
97.98
98.03
98.07
98.10
98.13
98.15
98.18
98.23
98.30
98.42
98.55
98.67
98.77
98.87
98.92
98.93
98.95
98.97
98.98
99.02
99.08
99.15
99.22
99.28
99.35
99.40
99.43
99.47
99.50
99.53
99.58
99.63
99.72
99.80
99.88
99.95
100.03
100.12
100.17
100.20
100.22
100.22
100.22
100.22
100.20
100.20
100.18
100.15
100.12
100.07
100.00
99.95
99.90
99.85
99.80
99.77
99.72
99.65
99.60
99.55
99.50
99.47
99.45
99.43
99.40
99.37
99.28
99.18
99.05
98.87
98.67
98.48
98.32
98.10
97.95
97.88
97.82
97.77
97.70
97.50
97.28
97.05
96.83
96.65
96.42
96.22
96.02
95.87
95.73
95.60
95.45
95.28
95.10
94.93
94.87
94.80
94.72
94.62
94.53
94.43
94.32
94.20
94.07
93.92
93.82
93.70
93.60
93.50
93.42
93.33
93.23
93.13
93.03
92.93
92.83
92.75
92.70
92.67
92.62
92.58
92.58
92.58
92.62
92.67
92.73
92.80
92.90
93.08
93.25
93.42
93.57
93.75
93.93
94.08
94.22
94.30
94.38
94.45
94.62
94.90
95.08
95.30
95.53
95.75
96.03
96.50
97.02
97.47
97.90
98.35
98.82
99.27
99.48
99.68
99.78
99.88
100.00
100.12
100.20
100.28
100.37
100.45
100.53
100.63
100.70
100.78
100.87
100.93
100.98
101.05
101.12
101.18
101.22
101.23
101.23
101.22
101.18
101.13
101.08
101.00
100.88
100.75
100.58
100.40
100.22
100.05
99.95
99.75
99.57
99.37
99.18
98.95
98.72
98.57
98.42
98.28
98.18
98.08
97.88
97.67
97.52
97.32
97.13
96.93
96.72
96.28
95.85
95.45
95.10
94.75
94.38
94.02
93.88
93.80
93.73
93.67
93.63
93.55
93.37
93.18
93.00
92.87
92.77
92.67
92.45
92.25
92.07
91.92
91.78
91.55
91.33
91.07
90.87
90.68
90.45
90.25
90.12
89.90
89.68
89.52
89.38
89.25
88.98
88.73
88.42
88.12
87.75
87.40
87.03
86.63
86.23
85.73
85.27
84.85
84.42
83.90
83.40
82.93
82.62
82.28
82.05
81.77
81.48
81.20
80.93
80.67
80.50
80.43
80.32
80.18
80.07
79.98
79.93
79.85
79.75
79.67
79.53
79.47
79.57
79.70
79.87
80.00
80.08
80.13
80.30
80.33
80.40
80.45
80.47
80.50
80.57
80.68
80.78
80.92
81.12
81.25
81.27
81.37
81.48
81.57
81.60
81.63
81.78
82.05
82.38
82.72
83.07
83.43
83.82
84.23
84.65
85.17
85.62
86.00
86.42
86.90
87.33
87.78
88.13
88.60
88.95
89.37
89.70
90.02
90.30
90.55
90.65
90.63
90.62
90.60
90.58
90.58
90.60
90.63
90.62
90.58
90.57
90.55
90.48
90.37
90.25
90.15
90.10
90.10
90.10
90.22
90.37
90.48
90.63
90.83
90.98
91.12
91.22
91.33
91.45
91.58
91.77
91.97
92.18
92.43
92.72
93.05
93.33
93.52
93.72
93.88
93.98
94.03
94.07
94.08
94.10
94.15
94.25
94.30
94.35
94.40
94.47
94.47
94.43
94.30
94.18
94.08
94.02
93.97
93.93
93.95
93.98
94.03
94.08
94.13
94.18
94.23
94.27
94.28
94.37
94.50
94.67
94.85
95.07
95.30
95.53
95.72
95.85
95.97
96.07
96.15
96.15
96.18
96.18
96.20
96.23
96.28
96.37
96.42
96.47
96.53
96.60
96.63
96.62
96.57
96.45
96.28
96.18
96.07
95.95
95.85
95.80
95.78
95.77
95.77
95.75
95.70
95.63
95.65
95.65
95.65
95.65
95.67
95.65
95.63
95.63
95.63
95.65
95.65
95.65
95.63
95.67
95.68
95.72
95.72
95.70
95.65
95.55
95.52
95.45
95.35
95.20
95.02
94.80
94.60
94.35
94.15
93.98
93.75
93.55
93.38
93.27
93.15
93.05
92.95
92.83
92.70
92.55
92.30
92.10
91.88
91.67
91.47
91.28
91.18
91.12
91.05
90.98
90.92
90.87
90.85
90.87
90.90
90.97
91.05
91.15
91.25
91.33
91.38
91.42
91.43
91.45
91.47
91.52
91.58
91.65
91.72
91.75
91.80
91.83
91.87
91.83
91.80
91.77
91.77
91.77
91.78
91.83
91.83
91.83
91.83
91.85
91.88
91.95
92.02
92.13
92.27
92.42
92.65
92.87
93.07
93.20
93.33
93.50
93.63
93.77
93.90
94.03
94.25
94.43
94.53
94.65
94.78
94.93
95.02
95.12
95.25
95.38
95.50
95.58
95.65
95.67
95.67
95.63
95.58
95.52
95.43
95.33
95.23
95.13
95.05
94.95
94.87
94.78
94.70
94.62
94.53
94.48
94.43
94.40
94.35
94.32
94.28
94.23
94.20
94.17
94.15
94.13
94.10
94.08
94.07
94.05
94.03
94.00
93.97
93.93
93.88
93.82
93.73
93.68
93.65
93.65
93.65
93.63
93.65
93.68
93.72
93.70
93.68
93.63
93.65
93.62
93.57
93.50
93.42
93.32
93.15
92.98
92.83
92.68
92.52
92.33
92.15
91.98
91.87
91.73
91.53
91.37
91.22
91.05
90.87
90.65
90.38
90.08
89.78
89.50
89.18
88.83
88.50
88.20
87.93
87.63
87.32
87.00
86.68
86.37
85.93
85.53
85.15
84.77
84.40
84.13
83.92
83.77
83.55
83.27
83.28
83.37
83.47
83.48
83.50
83.50
83.50
83.43
83.37
83.38
83.42
83.58
83.75
83.93
84.27
84.63
85.00
85.37
85.73
86.12
86.53
86.95
87.33
87.70
88.05
88.43
88.80
89.15
89.45
89.80
90.25
90.70
91.15
91.65
92.17
92.77
93.42
94.10
94.78
95.45
96.15
96.85
97.52
98.12
98.65
99.20
99.77
100.33
100.87
101.38
102.02
102.63
103.20
103.80
104.38
104.90
105.37
105.80
106.28
106.98
107.32
107.63
107.92
108.23
108.52
108.68
108.85
108.95
109.02
108.98
108.93
108.78
108.63
108.48
108.22
107.95
107.70
107.47
107.23
107.00
106.77
106.53
106.30
106.05
105.80
105.53
105.28
105.05
104.83
104.63
104.38
104.15
103.90
103.60
103.30
102.98
102.67
102.35
102.03
101.75
101.48
101.27
101.08
100.95
100.90
100.95
100.98
101.02
101.12
101.23
101.32
101.37
101.45
101.48
101.38
101.23
101.07
100.82
100.52
100.08
99.67
99.20
98.72
98.27
97.83
97.50
97.18
97.02
96.87
96.73
96.42
96.18
95.92
95.68
95.42
95.23
95.03
94.77
94.48
94.18
93.88
93.58
93.20
92.82
92.50
92.18
91.88
91.60
91.38
91.12
90.90
90.67
90.43
90.25
90.05
89.83
89.52
89.17
88.82
88.97
89.10
89.18
89.22
89.27
89.28
89.23
89.20
89.18
89.13
89.10
89.10
89.10
89.08
89.08
89.22
89.37
89.53
89.75
90.03
90.30
90.60
90.90
91.25
91.62
91.98
92.37
92.72
93.02
93.30
93.48
93.88
94.23
94.62
94.97
95.32
95.57
95.82
96.08
96.43
96.92
97.42
97.90
98.47
99.07
99.67
100.28
100.90
101.45
101.93
102.42
102.92
103.37
103.87
104.35
104.87
105.40
105.98
106.58
107.17
107.20
107.20
107.22
107.25
107.23
107.23
107.20
107.15
107.08
107.00
106.92
106.80
106.70
106.63
106.57
106.50
106.43
106.33
106.22
106.08
105.90
105.68
105.47
105.25
105.02
104.82
104.63
104.48
104.33
104.25
104.23
104.18
104.15
104.12
104.08
104.12
104.18
104.27
104.33
104.35
104.20
104.03
103.87
103.68
103.48
103.28
103.10
102.90
102.77
102.65
102.53
102.38
102.32
102.22
102.12
102.02
101.90
101.82
101.77
101.73
101.75
101.82
101.92
102.03
102.18
102.32
102.47
102.63
102.78
102.93
103.05
103.18
103.32
103.42
103.50
103.58
103.62
103.70
103.78
103.88
104.02
104.18
104.37
104.53
104.67
104.77
104.85
104.87
104.87
104.83
104.83
104.85
104.87
104.90
104.98
105.02
105.05
105.07
105.13
105.18
105.27
105.33
105.43
105.57
105.73
105.85
105.95
106.05
106.13
106.23
106.33
106.43
106.50
106.55
106.63
106.67
106.83
106.83
106.82
106.82
106.77
106.67
106.52
106.40
106.30
106.20
106.10
106.00
105.92
105.87
105.83
105.80
105.75
105.72
105.68
105.63
105.62
105.57
105.53
105.48
105.42
105.35
105.28
105.22
105.17
105.15
105.17
105.23
105.33
105.45
105.58
105.72
105.80
105.83
105.80
105.77
105.72
105.68
105.63
105.62
105.62
105.62
105.60
105.58
105.55
105.47
105.62
105.82
106.03
106.30
106.57
106.78
107.03
107.30
107.52
107.77
107.85
108.03
108.20
108.23
108.30
108.42
108.55
108.63
108.68
108.73
108.80
108.90
108.98
109.07
109.17
109.27
109.38
109.50
109.62
109.72
109.80
109.93
110.05
110.17
110.28
110.35
110.40
110.45
110.50
110.52
110.50
110.50
110.48
110.45
110.38
110.17
109.95
109.75
109.58
109.42
109.25
109.05
108.87
108.67
108.47
108.32
108.15
108.00
107.82
107.72
107.37
106.97
106.57
106.08
105.58
105.12
104.57
104.03
103.63
103.23
102.87
102.57
102.25
102.03
101.77
101.45
101.13
100.82
100.50
100.25
99.97
99.65
99.38
99.12
98.83
98.55
98.25
97.93
97.62
97.35
97.12
96.82
96.55
96.30
96.05
95.85
95.65
95.45
95.25
95.18
95.10
94.97
94.85
94.73
94.63
94.70
94.78
94.92
95.05
95.22
95.40
95.62
95.83
96.03
96.23
96.42
96.60
96.77
96.97
97.12
97.28
97.53
97.75
97.95
98.17
98.40
98.65
98.88
98.97
99.07
99.15
99.25
99.38
99.53
99.68
99.85
100.02
100.18
100.37
100.50
100.67
100.83
100.98
101.10
101.22
101.35
101.52
101.70
101.93
102.15
102.40
102.72
102.98
103.25
103.50
103.63
103.78
103.97
104.15
104.20
104.27
104.37
104.45
104.53
104.60
104.62
104.62
104.58
104.53
104.48
104.42
104.33
104.25
104.13
104.00
103.80
103.67
103.53
103.38
103.27
103.20
103.10
103.02
102.95
102.92
102.88
102.88
102.87
102.87
102.85
102.85
102.85
102.83
102.83
102.88
102.93
102.97
103.02
103.05
103.05
103.03
103.03
103.03
103.05
103.05
103.05
103.03
103.02
102.97
102.92
102.83
102.73
102.67
102.58
102.53
102.60
102.65
102.67
102.68
102.68
102.67
102.65
102.67
102.65
102.63
102.70
102.73
102.75
102.77
102.80
102.73
102.65
102.57
102.43
102.32
102.22
102.05
101.97
101.92
101.88
102.00
102.07
102.13
102.20
102.25
102.28
102.32
102.37
102.43
102.50
102.58
102.65
102.75
102.80
102.85
102.90
102.95
103.00
103.03
103.08
103.13
103.18
103.22
103.22
103.25
103.27
103.32
103.35
103.40
103.45
103.52
103.57
103.62
103.67
103.70
103.73
103.77
103.77
103.77
103.78
103.82
103.88
103.92
103.97
104.03
104.05
104.10
104.17
104.20
104.20
104.30
104.45
104.60
104.85
105.05
105.28
105.58
105.80
106.00
106.18
106.17
106.17
106.20
106.23
106.25
106.28
106.33
106.38
106.45
106.53
106.65
106.77
106.87
107.00
107.08
107.18
107.28
107.32
107.37
107.40
107.40
107.37
107.32
107.18
107.05
106.95
106.83
106.75
106.67
106.60
106.53
106.50
106.50
106.57
106.63
106.72
106.82
106.93
107.05
107.15
107.23
[truncated: 176 more rows]
