# Supplementary material for: Real-time Smartphone Activity Classification Using Inertial Sensors—Recognition of Scrolling, Typing, and Watching Videos While Sitting or Walking
Source: Sensors (Basel). 2020 Jan 24;20(3):655. doi: 10.3390/s20030655 (PMC7038357; doi:10.3390/s20030655)
Supplement: Supplementary file 1 [file sensors-20-00655-s001.zip › sensors-668083-supplementary/5Hz_data/5166/E4/ACC.csv]

1568427671.000000	1568427671.000000	1568427671.000000
32.000000	32.000000	32.000000
-39	6	49
-39	6	49
-39	6	49
-39	6	49
-39	6	49
-39	7	49
-39	7	49
-39	6	49
-39	6	49
-39	6	49
-39	6	49
-39	6	49
-39	6	49
-39	6	49
-39	6	49
-39	6	49
-39	6	49
-39	6	49
-39	6	49
-39	7	49
-39	7	49
-39	6	49
-39	7	49
-39	6	49
-39	6	49
-39	6	49
-39	6	49
-39	6	49
-39	7	49
-39	6	48
-39	7	48
-39	7	49
-39	7	49
-39	6	49
-39	6	49
-39	7	49
-39	7	48
-39	6	48
-39	6	49
-39	6	49
-39	6	49
-39	6	49
-39	6	49
-39	6	49
-39	6	49
-39	6	49
-39	7	49
-39	6	49
-39	6	49
-38	6	49
-39	6	49
-39	6	49
-39	6	49
-39	6	49
-38	6	49
-39	6	49
-39	6	49
-39	6	49
-39	6	49
-39	6	49
-39	6	49
-39	6	49
-39	6	49
-39	6	49
-39	5	49
-38	6	49
-38	6	49
-39	6	49
-38	6	48
-38	6	48
-38	6	49
-38	6	49
-38	6	49
-39	6	49
-39	7	49
-38	7	49
-34	8	50
-32	9	51
-27	11	58
-37	10	58
-39	10	60
-37	15	58
-35	7	52
-44	8	46
-40	5	45
-41	2	41
-39	0	40
-37	-2	39
-41	-2	39
-41	-1	40
-39	-2	44
-42	-1	46
-54	6	51
-54	15	55
-39	7	49
-39	5	44
-37	2	44
-47	5	49
-59	13	53
-49	22	53
-37	17	52
-34	15	44
-26	11	41
-28	9	42
-40	16	47
-42	20	48
-36	19	50
-37	18	48
-30	14	48
-30	12	50
-37	18	55
-36	18	53
-37	16	53
-34	13	49
-33	13	48
-37	15	49
-39	16	49
-47	24	52
-42	24	51
-38	22	49
-33	18	44
-30	16	43
-33	15	42
-34	15	42
-38	13	41
-41	13	42
-44	11	42
-45	11	43
-44	12	43
-44	10	41
-45	9	41
-47	10	41
-49	11	41
-54	15	43
-51	16	43
-49	16	43
-47	17	42
-45	17	41
-46	17	41
-46	17	41
-47	18	41
-47	17	40
-46	16	40
-44	12	38
-46	12	40
-46	12	41
-47	13	43
-54	17	46
-52	17	44
-47	11	38
-52	11	40
-50	16	43
-43	22	47
-41	23	47
-42	20	42
-44	18	40
-42	22	42
-40	21	40
-40	21	41
-34	19	42
-33	18	43
-35	16	45
-38	17	47
-43	20	49
-43	21	49
-39	19	49
-35	17	48
-34	16	49
-37	18	49
-37	18	48
-40	17	46
-39	16	45
-38	17	45
-38	19	45
-39	20	46
-40	19	43
-41	19	43
-40	19	42
-39	18	42
-40	19	44
-39	19	44
-40	18	44
-40	17	44
-42	18	44
-42	17	44
-44	16	44
-44	17	44
-43	18	45
-43	17	43
-43	17	42
-43	17	42
-44	17	42
-45	19	42
-45	19	43
-45	20	44
-43	19	44
-42	19	44
-41	18	44
-42	19	45
-43	20	45
-44	19	44
-43	19	44
-43	18	44
-43	18	44
-42	18	43
-42	18	43
-42	19	43
-43	20	43
-42	20	43
-41	20	42
-41	20	42
-40	19	41
-40	19	41
-40	18	41
-41	19	43
-41	20	44
-43	20	45
-44	22	47
-40	21	45
-37	19	42
-37	18	40
-38	16	37
-41	15	37
-43	18	40
-42	18	42
-45	20	45
-44	21	45
-45	21	45
-45	21	43
-44	21	42
-38	19	40
-38	19	40
-35	17	35
-31	15	32
-24	12	28
-27	19	25
-28	23	25
-33	39	29
-34	48	32
-19	51	32
-15	54	31
-24	66	27
-26	71	25
-28	76	25
-25	75	23
-24	73	22
-23	68	18
-23	66	16
-22	62	12
-21	61	10
-20	63	7
-21	64	5
-21	65	5
-21	66	3
-20	66	3
-18	66	2
-17	67	2
-15	66	1
-14	65	1
-13	64	0
-12	64	0
-11	63	0
-11	62	0
-11	62	0
-11	61	0
-10	62	0
-9	63	1
-11	66	0
-11	66	0
-12	65	1
-13	65	2
-11	64	3
-11	64	3
-10	64	2
-10	65	2
-12	64	0
-13	63	-2
-14	63	-3
-15	64	-4
-15	64	-4
-16	63	-4
-15	63	-4
-14	64	-3
-13	65	-3
-12	66	-2
-13	62	-2
-13	59	-1
-12	61	-2
-10	63	-1
-10	65	-1
-12	68	-3
-13	70	-4
-15	67	-4
-16	66	-3
-16	63	-2
-14	64	-1
-10	63	1
-9	64	1
-7	69	2
-8	66	2
-8	66	2
-7	67	4
-7	66	3
-7	63	2
-6	60	1
-7	57	2
-7	59	4
-7	62	5
-7	66	5
-7	67	6
-10	69	6
-11	68	6
-10	64	8
-8	62	7
-7	61	5
-8	61	5
-9	60	4
-11	62	3
-12	64	3
-13	65	3
-12	64	5
-12	64	5
-12	64	5
-12	64	5
-11	63	5
-11	63	5
-12	63	4
-12	65	4
-11	64	4
-11	64	4
-11	63	4
-10	64	4
-10	64	4
-10	63	5
-10	64	4
-9	63	5
-9	62	5
-9	61	5
-10	63	4
-10	64	4
-11	64	3
-11	64	4
-10	64	5
-10	64	5
-10	65	4
-10	65	5
-9	64	5
-9	64	5
-9	64	5
-9	63	5
-9	63	5
-10	64	4
-10	64	4
-10	64	4
-10	64	4
-11	64	4
-10	64	4
-10	64	4
-10	63	4
-10	63	4
-10	62	3
-8	65	5
-8	64	6
-6	65	8
-8	65	5
-14	64	3
-16	65	2
-15	63	3
-13	63	4
-9	64	5
-9	64	6
-9	63	6
-8	64	4
-8	64	4
-8	62	5
-8	62	5
-10	63	4
-12	64	5
-11	65	5
-10	63	6
-10	62	8
-9	63	9
-9	63	9
-11	61	8
-10	60	7
-11	60	5
-12	66	3
-13	65	2
-15	61	2
-15	59	2
-14	62	4
-14	65	3
-14	66	2
-14	64	3
-14	65	4
-13	64	8
-12	63	8
-12	65	8
-13	67	8
-13	63	5
-13	66	3
-13	66	3
-12	63	2
-12	62	2
-12	64	2
-12	65	2
-13	67	4
-13	67	3
-13	60	5
-13	59	3
-13	58	3
-15	63	5
-16	66	6
-15	63	3
-16	63	4
-14	63	4
-10	65	5
-10	64	3
-11	61	2
-10	61	3
-13	62	5
-14	64	5
-14	64	6
-11	67	6
-10	67	5
-12	63	2
-12	63	2
-13	63	4
-12	64	4
-12	64	7
-11	64	7
-10	67	5
-11	64	2
-10	62	2
-13	63	3
-12	63	3
-12	64	5
-11	64	5
-10	67	5
-11	66	0
-10	63	0
-11	61	2
-13	62	2
-12	63	4
-10	64	4
-8	65	5
-9	67	4
-10	63	0
-11	61	1
-13	63	2
-13	64	3
-12	64	4
-11	65	5
-10	65	5
-11	66	2
-9	61	1
-10	60	2
-13	62	3
-13	63	4
-15	66	5
-14	66	6
-17	67	7
-17	67	7
-14	65	6
-15	61	5
-15	60	5
-17	60	5
-17	60	5
-17	61	4
-17	62	4
-16	62	4
-15	62	3
-15	61	3
-14	59	3
-14	59	4
-15	61	4
-15	61	5
-15	62	5
-15	62	5
-15	62	5
-15	63	6
-16	63	5
-16	63	5
-16	63	5
-16	63	4
-16	63	4
-16	64	3
-16	64	3
-15	63	3
-15	64	3
-15	64	4
-15	64	2
-15	64	1
-14	64	1
-14	63	0
-15	63	0
-14	63	1
-14	63	1
-14	65	1
-14	66	0
-14	66	-1
-13	66	-1
-12	66	-2
-12	65	-3
-11	65	-3
-11	64	-4
-11	64	-4
-10	69	-5
-10	72	-6
-11	68	-5
-11	62	-2
-11	61	-1
-10	65	1
-8	65	1
-6	64	1
-8	64	1
-9	64	0
-7	63	1
-6	61	2
-7	60	3
-7	61	4
-6	63	5
-8	63	5
-11	63	5
-12	63	5
-13	63	5
-13	63	5
-13	62	5
-14	61	4
-14	61	3
-14	62	2
-15	62	2
-14	63	2
-14	63	3
-13	64	3
-13	65	2
-13	64	3
-13	64	3
-13	64	2
-13	65	2
-13	64	2
-12	64	2
-12	65	2
-12	65	2
-11	64	3
-10	65	2
-11	64	2
-11	64	1
-10	64	1
-10	64	1
-10	64	1
-10	63	1
-9	63	1
-10	63	1
-10	63	1
-10	63	0
-10	63	0
-10	64	0
-10	64	0
-11	64	0
-11	64	0
-11	64	0
-10	64	0
-10	64	0
-11	64	1
-10	64	1
-11	64	1
-11	64	1
-11	64	1
-11	64	0
-11	64	0
-11	64	0
-10	64	0
-10	64	0
-10	64	0
-10	64	0
-10	64	0
-10	64	0
-10	63	0
-11	64	0
-11	64	-1
-11	64	0
-11	64	-1
-11	64	-1
-11	64	-1
-12	65	-1
-11	65	0
-11	64	0
-11	64	0
-11	64	1
-11	64	1
-11	64	0
-11	64	1
-10	64	1
-10	65	-1
-11	64	-1
-12	63	-1
-12	64	0
-12	66	0
-26	72	4
-36	78	10
-47	84	37
-55	92	27
-61	95	30
-52	89	31
-49	84	27
-33	72	26
-30	62	22
-23	43	17
-18	37	17
-8	26	19
-6	22	21
-9	16	29
-1	8	39
1	5	41
-2	3	47
-1	1	49
5	1	56
8	0	56
6	-2	55
6	-3	57
7	-3	56
9	-1	57
8	0	57
10	2	60
7	5	54
-32	8	31
-46	6	29
-32	5	36
-22	11	38
-28	13	40
-39	20	44
-39	22	46
-32	24	48
-34	28	49
-32	32	46
-28	36	45
-30	39	43
-34	43	41
-31	46	43
-16	48	47
-15	50	47
-16	53	43
-19	55	39
-19	56	37
-14	57	34
-11	58	31
-14	59	22
-16	59	19
-7	63	21
-3	68	22
-3	71	18
-3	72	20
-8	71	17
-11	67	9
-12	66	6
-11	61	4
-13	59	4
-13	63	4
-12	68	4
-13	68	4
-16	65	2
-16	64	3
-15	65	3
-14	66	3
-11	67	5
-11	67	5
-11	67	4
-9	67	6
-8	67	5
-5	70	6
-5	72	5
-6	70	5
-5	71	5
-2	69	4
-3	67	4
-6	67	2
-8	68	3
-6	64	7
-8	55	9
-9	52	9
-12	51	12
-10	52	14
-9	52	15
-9	54	18
-9	56	18
-8	55	18
-7	54	17
-6	55	16
-6	55	15
-9	54	11
-12	63	6
-11	67	4
18	60	12
14	60	11
-4	68	1
-10	69	-3
-13	66	-5
-9	62	-6
-9	60	-3
-16	63	-1
-17	64	0
-13	64	6
-14	65	7
-8	63	12
-8	64	15
-4	59	20
-6	61	28
-6	62	29
-9	64	31
-12	68	37
-5	69	40
-9	70	41
-9	61	50
-21	58	58
-19	53	53
-24	40	35
-29	34	27
-31	31	31
-25	29	34
-20	29	41
-20	32	46
-24	37	48
-24	41	51
-28	45	49
-23	44	50
-25	41	47
-22	36	42
-20	34	43
-23	38	48
-22	43	54
-19	39	53
-13	31	49
-11	30	49
-8	26	45
-10	29	47
-10	25	45
-14	26	47
-17	31	48
-11	41	65
-9	34	65
-11	33	47
-16	35	44
-23	36	45
-23	37	46
-21	37	47
-17	38	46
-15	38	48
-14	36	49
-17	37	49
-21	38	47
-24	38	46
-27	38	44
-24	38	44
-23	39	46
-21	38	44
-20	39	43
-19	42	43
-16	39	44
-18	43	45
-22	46	46
-20	43	45
-17	43	40
-17	44	40
-25	51	45
-27	49	44
-17	42	41
-14	39	41
-17	36	46
-21	34	46
-19	35	48
-14	38	52
-13	36	51
-15	33	49
-17	33	49
-27	43	51
-17	40	46
-3	32	42
-4	33	45
-15	34	51
-16	33	49
-15	35	44
-24	41	47
-27	41	51
-14	33	53
-16	32	48
-19	33	46
-23	37	40
-24	40	40
-29	47	44
-24	47	46
-12	42	40
-14	44	41
-19	46	41
-23	48	42
-21	46	42
-19	44	40
-18	43	39
-16	44	41
-17	45	42
-21	47	43
-21	46	40
-21	45	40
-20	42	41
-19	40	43
-21	40	45
-21	40	44
-20	41	42
-19	41	44
-18	41	45
-21	41	45
-22	41	44
-22	40	44
-22	39	44
-22	40	44
-22	40	44
-21	40	44
-20	40	44
-20	40	44
-21	40	43
-21	40	44
-21	39	45
-21	39	45
-21	39	44
-22	39	44
-22	39	45
-21	39	45
-20	39	45
-22	39	44
-22	39	44
-21	39	44
-21	39	44
-21	40	44
-22	40	45
-21	39	44
-21	39	44
-22	39	45
-22	39	45
-21	39	44
-21	39	44
-21	39	45
-21	39	45
-21	38	45
-21	39	45
-20	39	45
-20	39	45
-20	39	45
-20	39	45
-21	39	45
-21	39	45
-21	39	45
-21	40	45
-21	39	45
-20	38	45
-20	38	45
-21	38	45
-20	39	45
-20	39	45
-20	39	45
-20	39	45
-21	39	45
-21	39	45
-21	39	45
-20	39	45
-21	39	45
-21	39	45
-21	39	45
-22	39	44
-22	39	44
-21	39	45
-21	39	45
-21	38	45
-21	38	46
-21	38	46
-22	39	44
-19	41	45
-27	37	40
-17	41	48
-23	38	44
-21	40	45
-21	40	45
-21	39	45
-20	40	44
-18	40	46
-19	40	46
-18	39	46
-20	38	46
-20	38	46
-20	38	45
-20	39	45
-20	39	45
-19	39	45
-21	38	46
-21	38	46
-21	37	46
-21	37	46
-21	37	46
-22	37	46
-22	37	46
-22	38	45
-22	38	45
-22	38	45
-22	38	45
-23	38	46
-22	37	46
-22	37	47
-22	39	49
-19	38	55
-29	54	65
-30	60	73
-39	55	69
-50	40	65
-52	35	64
-38	21	56
-36	17	54
-29	1	37
-28	-8	27
-29	-20	23
-24	-25	6
-28	-23	1
-46	-5	13
-38	0	21
-51	8	25
-59	3	28
-62	-2	28
-61	-6	27
-58	-9	24
-61	-6	10
-64	-4	11
-65	-10	17
-59	-11	21
-55	-9	19
-58	-10	17
-63	-6	14
-59	-8	17
-61	-9	13
-67	-11	8
-64	-12	8
-63	-10	14
-64	-9	15
-66	-9	16
-64	-9	16
-65	-9	15
-65	-8	14
-63	-8	15
-66	-11	10
-63	-13	10
-63	-12	13
-64	-14	11
-63	-14	9
-64	-17	9
-63	-18	8
-60	-18	5
-61	-20	3
-58	-20	5
-59	-20	6
-55	-21	1
-56	-21	-3
-57	-22	-2
-62	-24	-6
-56	-24	-4
-59	-24	-3
-60	-26	-1
-56	-26	1
-65	-26	3
-59	-26	8
-56	-28	11
-57	-27	9
-58	-27	5
-58	-28	4
-56	-27	6
-55	-28	6
-59	-28	5
-61	-28	2
-60	-28	3
-57	-28	3
-57	-28	3
-57	-27	4
-58	-28	4
-56	-28	3
-57	-28	3
-59	-27	3
-59	-27	3
-59	-27	3
-59	-27	2
-58	-27	3
-58	-27	4
-58	-27	4
-58	-27	4
-59	-27	4
-57	-27	4
-56	-27	6
-56	-27	5
-56	-26	6
-56	-26	6
-53	-26	8
-47	-27	8
-44	-28	8
-49	-26	4
-61	-23	1
-81	-20	-12
-78	-21	-10
-63	-22	-5
-59	-23	-7
-60	-22	-8
-61	-22	-5
-60	-23	-4
-60	-23	-4
-61	-23	-4
-62	-23	-6
-62	-23	-6
-63	-21	-5
-61	-21	-4
-61	-21	-5
-61	-22	-7
-60	-22	-6
-61	-22	-4
-61	-22	-4
-60	-22	-4
-60	-22	-3
-60	-22	-4
-61	-21	-3
-61	-21	-3
-60	-22	-3
-60	-21	-3
-60	-22	-4
-61	-21	-4
-61	-21	-4
-61	-22	-4
-61	-21	-4
-61	-21	-4
-61	-21	-5
-61	-21	-4
-61	-21	-4
-61	-21	-4
-61	-21	-4
-61	-21	-5
-60	-22	-4
-60	-21	-4
-59	-21	-4
-60	-21	-4
-62	-21	-4
-61	-21	-4
-61	-21	-5
-60	-21	-4
-60	-21	-4
-61	-21	-4
-61	-21	-5
-60	-21	-4
-60	-21	-4
-61	-22	-5
-61	-21	-5
-61	-21	-5
-61	-21	-5
-61	-21	-5
-61	-21	-5
-61	-21	-4
-62	-21	-5
-62	-20	-4
-59	-20	-4
-60	-22	-5
-62	-22	-5
-61	-22	-3
-62	-21	-4
-60	-21	-4
-59	-21	-4
-62	-21	-5
-61	-20	-3
-60	-20	-3
-61	-20	-4
-60	-20	-5
-61	-21	-5
-61	-21	-5
-60	-22	-4
-59	-21	-3
-63	-20	-4
-61	-22	-4
-59	-22	-4
-61	-21	-4
-61	-21	-5
-60	-21	-4
-60	-21	-4
-61	-21	-4
-61	-21	-4
-61	-21	-4
-61	-21	-4
-61	-21	-4
-61	-21	-4
-61	-21	-4
-61	-21	-3
-61	-21	-4
-61	-21	-5
-60	-21	-4
-58	-21	-4
-61	-21	-5
-63	-20	-5
-61	-21	-4
-61	-21	-4
-62	-21	-5
-61	-21	-4
-61	-20	-5
-61	-20	-4
-62	-20	-4
-61	-21	-4
-61	-21	-4
-61	-21	-5
-61	-21	-5
-61	-21	-5
-61	-21	-5
-62	-21	-5
-61	-20	-5
-61	-20	-4
-60	-21	-4
-61	-21	-5
-61	-21	-4
-60	-21	-4
-60	-21	-4
-61	-21	-4
-61	-21	-4
-61	-21	-4
-61	-21	-4
-61	-21	-4
-61	-21	-5
-60	-21	-4
-61	-21	-4
-61	-21	-4
-61	-21	-4
-61	-21	-4
-61	-21	-4
-61	-21	-4
-60	-21	-4
-61	-21	-4
-60	-21	-4
-61	-21	-4
-61	-21	-3
-61	-21	-4
-61	-21	-4
-61	-21	-4
-61	-21	-4
-60	-21	-4
-61	-21	-4
-61	-21	-4
-60	-22	-4
-61	-21	-4
-61	-21	-4
-61	-22	-4
-61	-21	-5
-61	-21	-4
-61	-21	-4
-60	-21	-4
-61	-21	-4
-60	-21	-4
-60	-21	-4
-60	-21	-4
-61	-21	-4
-60	-21	-4
-61	-21	-4
-60	-21	-4
-61	-21	-5
-61	-21	-5
-61	-21	-4
-61	-21	-4
-61	-21	-4
-61	-21	-4
-60	-21	-4
-61	-21	-4
-61	-21	-4
-60	-21	-4
-61	-21	-4
-61	-21	-4
-60	-21	-4
-61	-21	-5
-61	-21	-4
-61	-21	-5
-61	-21	-4
-61	-21	-4
-61	-21	-4
-61	-21	-4
-61	-21	-4
-61	-21	-4
-60	-22	-4
-59	-21	-4
-60	-21	-4
-61	-21	-4
-61	-21	-4
-61	-21	-4
-61	-21	-4
-61	-21	-4
-60	-22	-5
-60	-21	-4
-61	-21	-4
-60	-21	-4
-60	-21	-4
-61	-21	-4
-61	-21	-4
-61	-21	-5
-61	-21	-4
-61	-21	-4
-61	-21	-4
-60	-21	-4
-60	-21	-4
-60	-21	-4
-61	-21	-5
-61	-21	-4
-60	-21	-4
-61	-21	-4
-61	-22	-4
-61	-21	-4
-60	-21	-4
-60	-22	-4
-61	-22	-4
-65	-21	-2
-62	-21	-3
-57	-22	-3
-55	-23	-2
-62	-23	-3
-65	-22	-3
-63	-20	-3
-60	-22	1
-63	-21	0
-67	-20	-3
-64	-19	-3
-58	-20	0
-61	-20	-1
-62	-19	-1
-60	-18	1
-58	-19	2
-60	-21	0
-62	-21	1
-62	-21	1
-63	-20	2
-63	-20	3
-61	-22	3
-60	-23	3
-59	-25	4
-57	-26	4
-55	-31	3
-58	-31	3
-59	-37	11
-61	-32	8
-65	-28	10
-61	-19	9
-58	-16	8
-60	-12	2
-57	-9	1
-57	-3	2
-60	2	-1
-63	2	0
-62	-1	3
-63	-2	2
-68	-3	2
-66	-5	2
-70	-8	2
-71	-7	1
-67	-7	1
-65	-5	1
-66	-4	0
-65	-6	0
-64	-6	0
-64	-7	-1
-64	-8	-1
-63	-10	-1
-64	-10	-1
-63	-10	-1
-64	-11	-2
-65	-11	-2
-64	-11	-2
-64	-11	-2
-65	-8	-3
-64	-9	-2
-63	-10	-2
-65	-10	-4
-64	-11	-4
-64	-10	-4
-65	-9	-3
-64	-8	-3
-63	-10	-3
-64	-12	-3
-65	-13	-3
-66	-12	-3
-65	-10	-1
-64	-10	-1
-64	-9	-1
-65	-9	-1
-67	-6	-4
-68	-6	-4
-68	-8	-4
-63	-13	-1
-66	-18	-1
-65	-19	0
-64	-19	-1
-62	-17	1
-58	-19	2
-52	-26	2
-60	-26	1
-64	-24	0
-57	-25	3
-52	-28	3
-60	-28	0
-63	-28	0
-55	-25	3
-52	-29	4
-60	-28	2
-59	-27	4
-55	-26	5
-53	-31	8
-55	-32	8
-56	-34	6
-56	-34	5
-57	-30	7
-56	-29	7
-55	-28	6
-58	-29	9
-58	-29	8
-53	-30	9
-53	-30	10
-56	-30	9
-53	-31	9
-55	-31	9
-54	-31	10
-53	-31	8
-54	-31	8
-55	-31	9
-53	-32	8
-53	-33	9
-54	-33	9
-54	-32	9
-54	-32	9
-55	-32	9
-54	-32	10
-55	-31	9
-55	-31	9
-54	-31	9
-54	-30	9
-55	-31	10
-55	-32	8
-56	-32	8
-58	-31	9
-57	-30	9
-57	-29	9
-56	-29	8
-56	-29	7
-56	-30	7
-56	-31	7
-55	-31	8
-55	-31	8
-55	-32	7
-55	-33	7
-55	-34	7
-56	-35	6
-58	-34	6
-57	-31	7
-57	-29	7
-55	-28	6
-54	-28	7
-57	-28	11
-59	-28	12
-59	-26	14
-65	-21	11
-64	-20	11
-55	-21	16
-49	-21	20
-71	-20	7
-60	-20	15
-58	-22	14
-59	-22	11
-60	-21	13
-59	-24	7
-57	-25	7
-54	-27	10
-56	-26	9
-57	-24	5
-56	-24	9
-57	-26	11
-57	-28	4
-56	-29	6
-55	-28	8
-56	-29	8
-55	-29	10
-55	-29	10
-55	-29	11
-54	-28	13
-54	-29	13
-54	-28	12
-52	-28	12
-51	-27	9
-53	-26	8
-50	-26	8
-47	-28	12
-48	-28	13
-60	-28	10
-62	-26	11
-68	-24	8
-69	-21	8
-62	-20	10
-62	-20	8
-63	-18	10
-66	-14	9
-64	-14	7
-56	-11	6
-52	-12	7
-57	-9	9
-84	-13	9
-51	-24	9
-60	-17	14
-62	-17	12
-62	-16	5
-63	-18	2
-63	-22	-5
-66	-22	-7
-64	-22	-1
-60	-20	5
-60	-19	5
-62	-17	1
-62	-16	0
-63	-16	0
-64	-19	-1
-62	-19	1
-60	-19	4
-61	-19	3
-62	-16	2
-62	-16	1
-62	-17	0
-62	-18	1
-61	-18	2
-61	-17	2
-62	-17	2
-62	-17	1
-62	-17	1
-62	-18	1
-63	-19	2
-62	-20	3
-61	-19	3
-61	-20	4
-62	-20	4
-61	-19	4
-62	-18	2
-62	-17	2
-62	-17	2
-62	-17	3
-62	-17	3
-62	-18	3
-61	-18	3
-62	-19	4
-62	-20	4
-61	-19	5
-61	-19	4
-62	-19	3
-62	-18	3
-61	-19	4
-62	-19	4
-62	-19	3
-61	-19	3
-62	-19	3
-62	-19	3
-62	-19	4
-61	-19	3
-61	-19	3
-62	-19	4
-61	-19	4
-61	-19	4
-62	-19	4
-62	-19	4
-61	-19	4
-61	-19	4
-61	-19	4
-62	-19	3
-62	-19	4
-61	-19	4
-61	-19	4
-62	-19	4
-62	-19	3
-62	-19	4
-62	-19	4
-61	-19	4
-61	-19	4
-61	-19	4
-61	-19	4
-61	-19	4
-61	-19	4
-62	-19	4
-61	-19	4
-61	-19	4
-61	-19	4
-61	-19	4
-61	-19	4
-61	-19	4
-61	-19	4
-62	-19	3
-62	-20	5
-61	-20	5
-62	-18	3
-62	-18	3
-61	-18	4
-61	-19	4
-61	-19	4
-62	-18	3
-62	-18	3
-61	-20	5
-61	-20	5
-61	-19	4
-62	-19	4
-61	-19	4
-61	-19	4
-62	-18	3
-62	-18	4
-62	-19	4
-62	-19	4
-62	-19	4
-61	-19	4
-61	-19	4
-61	-18	4
-62	-19	4
-62	-18	4
-62	-18	4
-62	-18	4
-62	-19	4
-61	-19	4
-61	-19	4
-62	-19	4
-62	-18	4
-61	-18	4
-62	-18	4
-62	-19	4
-62	-19	4
-61	-19	4
-61	-19	4
-62	-19	4
-61	-19	4
-61	-19	4
-62	-19	4
-61	-19	4
-61	-19	4
-61	-19	4
-62	-19	4
-61	-19	4
-61	-19	4
-61	-19	4
-61	-19	4
-61	-18	4
-61	-19	4
-61	-19	4
-61	-20	4
-61	-20	4
-62	-20	4
-62	-20	4
-61	-19	3
-61	-19	3
-61	-19	3
-61	-19	3
-62	-20	3
-61	-20	3
-62	-20	3
-62	-20	3
-61	-20	3
-61	-20	4
-61	-20	4
-61	-20	3
-61	-20	3
-62	-20	3
-61	-20	4
-61	-21	4
-61	-20	4
-61	-20	3
-61	-19	3
-61	-19	3
-61	-20	3
-61	-20	3
-61	-19	4
-61	-20	4
-61	-20	4
-61	-20	4
-61	-20	4
-61	-19	3
-61	-20	4
-61	-20	4
-61	-20	4
-61	-20	4
-61	-19	4
-61	-19	4
-61	-19	4
-61	-19	4
-61	-19	4
-61	-20	4
-62	-20	4
-61	-19	4
-61	-19	4
-61	-19	4
-61	-19	4
-61	-19	4
-61	-19	4
-61	-19	4
-61	-20	4
-61	-20	4
-61	-20	5
-61	-19	4
-61	-20	4
-61	-20	4
-61	-20	4
-61	-19	4
-61	-19	4
-61	-20	4
-61	-19	4
-61	-20	5
-61	-20	5
-61	-19	4
-62	-19	3
-61	-19	4
-61	-19	4
-61	-19	4
-61	-19	4
-61	-19	4
-61	-19	4
-61	-19	4
-61	-19	4
-62	-20	4
-62	-20	4
-61	-19	4
-61	-19	4
-61	-19	4
-61	-19	5
-61	-20	5
-61	-19	4
-62	-19	4
-61	-20	5
-61	-20	5
-61	-20	5
-61	-20	4
-61	-19	5
-61	-19	4
-61	-19	4
-62	-19	4
-61	-19	4
-62	-19	4
-61	-19	5
-61	-19	4
-62	-19	4
-62	-19	4
-61	-19	5
-61	-19	5
-61	-20	5
-61	-20	5
-61	-19	5
-61	-19	5
-61	-19	5
-61	-19	5
-61	-19	5
-62	-19	5
-61	-19	5
-61	-19	5
-61	-19	5
-62	-19	5
-61	-19	5
-61	-19	6
-67	-18	2
-74	-21	-1
-84	9	-2
-67	17	0
-54	-9	1
-42	-15	14
-45	-22	19
-58	-26	21
-57	-27	26
-58	-29	18
-66	-27	16
-64	-23	25
-57	-18	24
-56	-17	24
-58	-14	26
-51	-15	31
-49	-14	36
-50	-12	32
-56	-12	28
-52	-11	28
-54	-9	31
-58	-11	35
-59	-12	32
-50	-11	31
-47	-11	34
-50	-10	34
-52	-9	33
-53	-9	34
-53	-9	35
-49	-11	35
-50	-11	37
-50	-10	37
-52	-11	35
-51	-11	35
-49	-10	36
-50	-10	34
-53	-10	31
-54	-10	31
-54	-9	31
-55	-10	28
-58	-10	25
-61	-13	21
-63	-14	21
-64	-15	21
-63	-13	22
-57	-11	25
-53	-10	34
-51	-11	32
-56	-11	30
-56	-11	28
-55	-9	30
-56	-10	28
-61	-8	31
-48	-11	33
-47	-9	34
-51	-10	35
-53	-9	32
-51	-9	30
-55	-9	29
-56	-9	33
-54	-10	35
-54	-9	36
-55	-8	37
-52	-8	35
-55	-7	32
-53	-8	31
-51	-7	30
-55	-6	30
-55	-7	31
-54	-7	34
-53	-7	34
-51	-6	36
-50	-6	36
-53	-6	34
-55	-6	32
-53	-6	32
-53	-5	35
-52	-7	34
-53	-7	33
-57	-4	34
-55	-5	30
-55	-5	28
-56	-4	31
-52	-4	34
-52	-2	32
-63	1	24
-64	3	25
-56	4	29
-54	1	34
-55	-5	29
-60	-10	24
-58	-15	24
-44	-12	38
-47	-7	41
-29	-12	54
-24	-12	54
-27	-19	52
-36	-19	56
-38	-22	36
-58	-19	21
-45	-9	40
-36	-6	57
-36	-4	60
-39	-5	52
-43	-6	47
-42	-8	47
-41	-8	46
-43	-8	44
-42	-9	43
-41	-8	44
-46	-7	44
-46	-7	44
-43	-7	44
-45	-6	44
-42	-3	45
-39	-2	44
-36	3	47
-33	4	47
-33	5	42
-39	6	35
-39	3	32
-45	-7	26
-49	-8	28
-55	-8	33
-58	-4	33
-67	-2	35
-53	10	61
-36	16	61
-34	23	52
-35	28	50
-11	28	58
2	27	60
-6	38	52
-6	48	76
-20	43	70
-25	27	49
-25	23	47
-27	22	53
-24	21	55
-23	21	53
-22	22	52
-22	22	54
-21	23	55
-23	24	55
-23	24	52
-22	24	53
-22	24	54
-23	23	53
-23	23	53
-23	23	53
-23	23	53
-22	23	54
-22	23	54
-23	23	53
-22	22	53
-22	23	54
-23	23	53
-23	23	53
-22	23	54
-22	23	54
-23	23	53
-23	23	53
-23	23	54
-22	23	53
-22	23	53
-22	23	54
-22	23	54
-23	22	53
-23	22	53
-22	22	54
-22	22	53
-23	23	53
-23	23	54
-23	22	53
-23	22	53
-23	23	54
-23	22	53
-23	22	53
-23	23	54
-23	22	53
-23	22	53
-23	23	54
-23	23	54
-23	23	53
-23	23	53
-23	22	53
-22	22	53
-23	22	53
-23	22	53
-23	22	54
-23	23	53
-23	23	54
-23	22	53
-23	22	54
-23	22	53
-23	22	53
-23	23	53
-23	22	54
-22	22	54
-23	22	53
-23	22	53
-23	22	53
-23	22	53
-23	22	53
-23	22	53
-23	22	53
-23	22	53
-23	22	54
-23	22	53
-23	23	53
-23	23	54
-23	22	53
-23	22	53
-23	23	53
-23	22	54
-23	23	53
-23	23	54
-21	23	55
-21	22	55
-26	22	52
-30	25	47
-21	22	56
-19	21	55
-23	22	52
-24	22	53
-23	23	53
-23	24	53
-24	24	52
-23	23	53
-23	23	53
-23	23	53
-23	22	53
-24	22	54
-23	21	52
-24	22	53
-24	23	53
-23	24	52
-22	24	53
-22	24	54
-23	24	54
-21	23	54
-25	22	53
-26	22	51
-23	23	53
-23	23	54
-23	23	53
-24	23	52
-23	23	53
-23	23	53
-25	23	52
-24	23	53
-24	23	53
-23	23	53
-23	23	53
-24	22	53
-24	22	53
-25	23	53
-24	23	52
-24	23	53
-25	23	52
-24	23	52
-24	23	52
-25	23	53
-24	23	53
-24	23	52
-24	23	52
-24	23	53
-24	23	52
-24	23	52
-24	23	52
-24	23	53
-24	23	53
-25	22	52
-24	23	53
-24	23	53
-24	23	52
-24	23	53
-24	23	53
-24	23	53
-24	23	52
-24	23	53
-24	23	53
-24	23	53
-24	23	53
-24	23	53
-24	23	53
-24	23	53
-24	22	53
-24	23	53
-24	23	53
-24	23	53
-24	23	53
-24	23	53
-24	23	53
-24	22	53
-24	22	53
-24	23	53
-24	23	52
-24	23	52
-24	23	53
-25	22	52
-25	22	52
-24	22	53
-24	22	53
-23	22	54
-23	23	53
-24	23	53
-25	23	52
-25	23	51
-25	23	52
-25	23	52
-24	22	52
-23	22	54
-23	23	53
-24	22	53
-23	23	53
-24	23	52
-24	23	52
-24	23	53
-24	23	53
-24	23	53
-24	23	52
-24	23	52
-24	23	53
-23	23	52
-24	23	53
-24	24	53
-23	24	52
-24	23	53
-24	23	53
-25	23	52
-24	23	52
-24	24	53
-23	24	53
-22	24	53
-24	23	53
-24	23	53
-24	22	53
-23	20	52
-23	25	58
-19	21	59
-25	24	48
-25	25	54
-22	23	55
[truncated: 67,866 more rows]
