# Supplementary material for: Real-time Smartphone Activity Classification Using Inertial Sensors—Recognition of Scrolling, Typing, and Watching Videos While Sitting or Walking
Source: Sensors (Basel). 2020 Jan 24;20(3):655. doi: 10.3390/s20030655 (PMC7038357; doi:10.3390/s20030655)
Supplement: Supplementary file 1 [file sensors-20-00655-s001.zip › sensors-668083-supplementary/5Hz_data/5166/E4/IBI.csv]

1568427671.000000	IBI
17.907070	0.609403
18.438344	0.531274
36.407917	0.656280
37.032945	0.625029
37.657974	0.625029
50.361681	0.687531
51.017961	0.656280
61.846581	0.656280
62.534113	0.687531
63.112264	0.578151
66.971816	0.609403
67.565593	0.593777
68.174996	0.609403
68.784399	0.609403
69.409427	0.625029
70.018830	0.609403
70.690736	0.671906
71.331390	0.640654
71.987670	0.656280
72.581448	0.593777
73.237728	0.656280
73.862756	0.625029
74.487785	0.625029
75.097188	0.609403
80.378680	0.531274
81.066211	0.687531
81.613111	0.546900
82.144385	0.531274
82.769414	0.625029
83.363191	0.593777
83.941343	0.578151
84.488243	0.546900
88.160286	0.625029
88.832191	0.671906
89.472846	0.640654
90.113500	0.640654
90.738529	0.625029
91.301054	0.562526
91.926083	0.625029
92.488609	0.562526
93.066760	0.578151
93.598035	0.531274
94.191812	0.593777
94.676209	0.484397
95.285612	0.609403
98.207621	0.593777
98.832649	0.625029
99.504555	0.671906
102.989089	0.562526
106.739261	0.687531
107.348664	0.609403
107.973693	0.625029
111.583233	0.578151
112.192636	0.609403
112.739536	0.546900
113.333313	0.593777
113.911464	0.578151
114.536493	0.625029
115.177147	0.640654
115.802176	0.625029
116.458456	0.656280
117.083485	0.625029
117.677262	0.593777
118.302290	0.625029
118.927319	0.625029
119.567973	0.640654
120.224253	0.656280
120.880533	0.656280
121.552439	0.671906
122.146216	0.593777
122.786871	0.640654
123.427525	0.640654
124.068179	0.640654
124.693208	0.625029
125.333862	0.640654
125.958891	0.625029
126.599545	0.640654
127.255825	0.656280
127.896480	0.640654
128.552760	0.656280
129.209040	0.656280
129.865320	0.656280
130.505974	0.640654
131.131003	0.625029
131.771657	0.640654
132.396686	0.625029
133.037340	0.640654
133.677994	0.640654
134.303023	0.625029
134.943677	0.640654
135.599957	0.656280
136.256237	0.656280
136.928143	0.671906
137.568797	0.640654
138.193826	0.625029
138.834480	0.640654
139.459509	0.625029
140.100163	0.640654
140.756443	0.656280
141.381472	0.625029
142.006500	0.625029
142.647155	0.640654
143.303435	0.656280
143.944089	0.640654
144.584743	0.640654
145.194146	0.609403
152.163215	0.546900
152.772618	0.609403
153.366395	0.593777
154.022676	0.656280
154.647704	0.625029
155.319610	0.671906
155.866510	0.546900
156.475913	0.609403
157.069690	0.593777
157.679093	0.609403
158.304121	0.625029
158.897899	0.593777
159.538553	0.640654
160.054202	0.515649
160.726107	0.671906
163.694993	0.625029
164.351273	0.656280
180.664520	0.671906
181.367677	0.703157
181.992706	0.625029
182.633360	0.640654
183.258389	0.625029
183.867792	0.609403
184.477195	0.609403
185.117849	0.640654
185.742877	0.625029
186.367906	0.625029
187.008560	0.640654
187.680466	0.671906
188.352372	0.671906
195.915218	0.578151
196.508995	0.593777
197.071521	0.562526
197.649673	0.578151
198.227824	0.578151
198.790350	0.562526
199.415378	0.625029
200.056033	0.640654
200.681061	0.625029
201.290464	0.609403
201.915493	0.625029
202.524896	0.609403
203.165550	0.640654
203.759327	0.593777
204.368730	0.609403
204.962507	0.593777
205.540659	0.578151
206.134436	0.593777
206.728213	0.593777
207.290739	0.562526
207.868890	0.578151
208.431416	0.562526
209.009567	0.578151
209.618970	0.609403
210.228373	0.609403
210.837776	0.609403
211.447179	0.609403
212.056582	0.609403
212.650359	0.593777
213.259762	0.609403
213.869165	0.609403
214.447316	0.578151
215.025468	0.578151
215.603619	0.578151
216.181771	0.578151
216.791174	0.609403
217.384951	0.593777
217.963102	0.578151
218.541254	0.578151
219.135031	0.593777
219.728808	0.593777
220.322585	0.593777
220.947614	0.625029
221.541391	0.593777
222.135168	0.593777
222.744571	0.609403
223.338348	0.593777
223.963377	0.625029
224.557154	0.593777
225.150931	0.593777
225.744709	0.593777
226.338486	0.593777
226.932263	0.593777
227.526040	0.593777
228.104192	0.578151
228.682343	0.578151
229.291746	0.609403
229.901149	0.609403
230.573055	0.671906
231.229335	0.656280
231.854363	0.625029
232.463766	0.609403
233.057543	0.593777
233.666946	0.609403
234.276349	0.609403
234.901378	0.625029
235.495155	0.593777
236.088932	0.593777
236.682709	0.593777
237.245235	0.562526
237.807761	0.562526
238.339035	0.531274
238.885935	0.546900
239.432835	0.546900
239.995361	0.562526
240.542261	0.546900
241.104787	0.562526
241.682938	0.578151
242.261090	0.578151
242.839241	0.578151
243.401767	0.562526
244.011170	0.609403
244.604947	0.593777
245.198724	0.593777
245.776875	0.578151
246.355027	0.578151
246.933178	0.578151
247.495704	0.562526
248.105107	0.609403
248.683259	0.578151
249.277036	0.593777
249.870813	0.593777
250.495842	0.625029
251.120870	0.625029
251.714647	0.593777
252.308424	0.593777
252.902202	0.593777
253.495979	0.593777
254.089756	0.593777
254.667907	0.578151
255.246059	0.578151
255.824210	0.578151
256.402362	0.578151
257.011765	0.609403
257.621168	0.609403
258.214945	0.593777
258.824348	0.609403
259.433751	0.609403
260.043154	0.609403
260.668182	0.625029
261.277585	0.609403
261.855736	0.578151
262.449514	0.593777
263.043291	0.593777
263.621442	0.578151
264.215219	0.593777
264.793371	0.578151
265.387148	0.593777
265.965300	0.578151
266.574703	0.609403
267.184105	0.609403
267.793508	0.609403
268.371660	0.578151
268.965437	0.593777
269.559214	0.593777
270.168617	0.609403
270.778020	0.609403
271.371797	0.593777
271.949949	0.578151
272.543726	0.593777
273.153129	0.609403
273.762532	0.609403
274.356309	0.593777
274.950086	0.593777
275.528237	0.578151
276.137640	0.609403
276.731417	0.593777
277.372072	0.640654
277.997100	0.625029
278.622129	0.625029
279.247158	0.625029
279.887812	0.640654
280.512841	0.625029
281.169121	0.656280
281.809775	0.640654
282.466055	0.656280
283.091084	0.625029
283.700486	0.609403
284.294264	0.593777
284.888041	0.593777
285.497444	0.609403
286.122472	0.625029
286.731875	0.609403
287.356904	0.625029
287.981932	0.625029
288.606961	0.625029
289.247615	0.640654
289.857018	0.609403
290.466421	0.609403
291.075824	0.609403
291.669601	0.593777
292.279004	0.609403
309.248531	0.640654
309.889185	0.640654
310.482962	0.593777
311.139242	0.656280
311.795522	0.656280
312.373674	0.578151
312.951825	0.578151
313.545603	0.593777
314.201883	0.656280
314.795660	0.593777
357.969511	0.515649
358.610165	0.640654
435.035539	0.656280
435.660567	0.625029
436.269970	0.609403
436.910625	0.640654
437.566905	0.656280
438.207559	0.640654
438.863839	0.656280
439.535745	0.671906
440.176399	0.640654
440.817053	0.640654
441.442082	0.625029
442.082736	0.640654
442.707765	0.625029
443.317168	0.609403
443.910945	0.593777
444.520348	0.609403
445.145376	0.625029
445.801656	0.656280
446.457937	0.656280
447.145468	0.687531
447.817374	0.671906
448.458028	0.640654
449.114308	0.656280
449.723711	0.609403
450.348740	0.625029
450.942517	0.593777
451.536294	0.593777
452.145697	0.609403
452.755100	0.609403
453.395754	0.640654
454.036408	0.640654
454.661437	0.625029
455.239588	0.578151
455.848991	0.609403
456.442769	0.593777
463.646223	0.578151
464.224375	0.578151
464.802526	0.578151
465.396303	0.593777
465.974455	0.578151
466.552606	0.578151
467.162009	0.609403
467.755786	0.593777
468.380815	0.625029
468.974592	0.593777
469.552744	0.578151
470.162147	0.609403
470.724672	0.562526
471.302824	0.578151
471.849724	0.546900
479.803213	0.656280
480.428241	0.625029
481.022019	0.593777
481.631422	0.609403
482.240824	0.609403
482.850227	0.609403
483.459630	0.609403
484.053407	0.593777
484.631559	0.578151
485.209710	0.578151
485.787862	0.578151
486.381639	0.593777
486.959790	0.578151
487.569193	0.609403
488.147345	0.578151
488.741122	0.593777
489.334899	0.593777
489.928676	0.593777
490.538079	0.609403
491.147482	0.609403
491.772511	0.625029
492.366288	0.593777
492.960065	0.593777
493.538217	0.578151
494.131994	0.593777
494.725771	0.593777
495.319548	0.593777
495.928951	0.609403
496.507102	0.578151
497.100880	0.593777
497.694657	0.593777
498.288434	0.593777
498.882211	0.593777
499.507240	0.625029
500.101017	0.593777
500.679168	0.578151
501.272946	0.593777
501.851097	0.578151
502.429249	0.578151
503.038651	0.609403
503.648054	0.609403
504.241832	0.593777
504.819983	0.578151
505.413760	0.593777
506.007537	0.593777
506.601315	0.593777
507.210717	0.609403
507.820120	0.609403
508.398272	0.578151
508.976423	0.578151
509.570200	0.593777
510.148352	0.578151
510.726503	0.578151
511.335906	0.609403
511.960935	0.625029
512.585963	0.625029
513.226618	0.640654
513.851646	0.625029
514.445424	0.593777
515.039201	0.593777
515.632978	0.593777
516.211129	0.578151
516.804907	0.593777
517.429935	0.625029
518.039338	0.609403
518.633115	0.593777
519.226892	0.593777
519.836295	0.609403
520.430073	0.593777
521.055101	0.625029
521.664504	0.609403
522.258281	0.593777
522.867684	0.609403
523.492713	0.625029
524.117741	0.625029
524.742770	0.625029
525.336547	0.593777
525.930324	0.593777
526.539727	0.609403
527.133504	0.593777
527.758533	0.625029
528.367936	0.609403
528.946087	0.578151
529.555490	0.609403
530.149267	0.593777
530.743045	0.593777
531.352448	0.609403
531.961850	0.609403
532.540002	0.578151
533.133779	0.593777
533.727556	0.593777
534.321333	0.593777
534.899485	0.578151
535.477636	0.578151
536.071414	0.593777
536.649565	0.578151
537.227716	0.578151
537.790242	0.562526
538.368394	0.578151
538.946545	0.578151
539.524697	0.578151
540.134099	0.609403
540.743502	0.609403
541.321654	0.578151
541.915431	0.593777
542.493582	0.578151
543.071734	0.578151
543.634260	0.562526
544.196785	0.562526
544.759311	0.562526
545.321837	0.562526
545.884363	0.562526
546.431263	0.546900
546.978163	0.546900
547.493811	0.515649
548.040711	0.546900
548.571986	0.531274
549.072009	0.500023
549.618909	0.546900
550.150183	0.531274
550.697083	0.546900
551.275234	0.578151
551.869012	0.593777
552.447163	0.578151
553.009689	0.562526
553.587840	0.578151
554.165992	0.578151
554.744143	0.578151
555.322295	0.578151
555.900446	0.578151
556.462972	0.562526
557.041123	0.578151
557.603649	0.562526
558.150549	0.546900
562.385118	0.625029
562.963269	0.578151
563.557047	0.593777
564.150824	0.593777
564.744601	0.593777
565.307127	0.562526
569.526070	0.609403
570.119847	0.593777
570.729250	0.609403
571.338653	0.609403
571.948056	0.609403
572.573084	0.625029
573.307493	0.734409
573.916896	0.609403
574.541924	0.625029
575.151327	0.609403
575.791982	0.640654
576.417010	0.625029
577.026413	0.609403
577.620190	0.593777
578.229593	0.609403
578.823370	0.593777
579.448399	0.625029
580.089053	0.640654
580.682831	0.593777
581.307859	0.625029
581.932888	0.625029
582.542291	0.609403
583.167319	0.625029
583.807974	0.640654
584.401751	0.593777
584.995528	0.593777
585.620557	0.625029
586.214334	0.593777
586.839362	0.625029
587.433140	0.593777
588.026917	0.593777
588.605068	0.578151
589.198845	0.593777
589.808248	0.609403
590.433277	0.625029
591.089557	0.656280
591.652083	0.562526
592.277111	0.625029
592.855263	0.578151
593.449040	0.593777
594.074069	0.625029
594.699097	0.625029
595.308500	0.609403
595.902277	0.593777
596.496054	0.593777
597.105457	0.609403
597.730486	0.625029
598.371140	0.640654
598.964917	0.593777
599.558695	0.593777
600.152472	0.593777
600.761875	0.609403
601.371278	0.609403
601.980680	0.609403
608.621609	0.593777
609.215387	0.593777
609.793538	0.578151
610.402941	0.609403
611.027970	0.625029
611.684250	0.656280
612.356155	0.671906
613.028061	0.671906
613.653090	0.625029
614.262493	0.609403
614.887521	0.625029
615.481298	0.593777
616.106327	0.625029
616.731356	0.625029
617.309507	0.578151
617.903284	0.593777
618.481436	0.578151
619.090839	0.609403
619.684616	0.593777
620.309644	0.625029
620.965925	0.656280
621.575327	0.609403
622.200356	0.625029
622.809759	0.609403
623.434788	0.625029
624.044190	0.609403
624.669219	0.625029
625.278622	0.609403
625.856773	0.578151
626.450551	0.593777
627.013076	0.562526
627.606853	0.593777
628.216256	0.609403
628.810034	0.593777
629.403811	0.593777
630.013214	0.609403
630.638242	0.625029
631.278897	0.640654
631.903925	0.625029
632.513328	0.609403
633.107105	0.593777
633.716508	0.609403
634.310285	0.593777
634.919688	0.609403
635.513465	0.593777
636.107243	0.593777
636.701020	0.593777
637.294797	0.593777
637.888574	0.593777
638.497977	0.609403
639.091754	0.593777
639.701157	0.609403
640.294934	0.593777
640.919963	0.625029
641.544991	0.625029
642.185646	0.640654
642.810674	0.625029
643.404452	0.593777
643.998229	0.593777
644.592006	0.593777
645.170157	0.578151
645.717057	0.546900
646.263958	0.546900
646.810858	0.546900
647.326506	0.515649
647.857780	0.531274
648.404680	0.546900
648.935955	0.531274
649.482855	0.546900
650.076632	0.593777
650.732912	0.656280
651.389192	0.656280
651.998595	0.609403
652.592372	0.593777
653.201775	0.609403
653.811178	0.609403
654.420581	0.609403
655.045609	0.625029
655.639387	0.593777
656.233164	0.593777
656.811315	0.578151
657.373841	0.562526
657.951993	0.578151
658.514518	0.562526
659.092670	0.578151
659.670821	0.578151
660.233347	0.562526
660.811498	0.578151
661.405276	0.593777
662.030304	0.625029
662.670959	0.640654
663.280361	0.609403
663.858513	0.578151
664.452290	0.593777
665.030442	0.578151
665.624219	0.593777
666.202370	0.578151
666.764896	0.562526
667.343047	0.578151
667.936825	0.593777
668.514976	0.578151
669.108753	0.593777
669.733782	0.625029
670.311933	0.578151
670.921336	0.609403
671.499488	0.578151
672.077639	0.578151
672.687042	0.609403
673.296445	0.609403
673.905848	0.609403
674.499625	0.593777
675.093402	0.593777
675.702805	0.609403
676.312208	0.609403
676.937237	0.625029
677.546639	0.609403
678.156042	0.609403
678.765445	0.609403
679.359222	0.593777
679.968625	0.609403
680.578028	0.609403
681.203057	0.625029
681.828085	0.625029
682.437488	0.609403
683.046891	0.609403
683.671920	0.625029
684.312574	0.640654
684.968854	0.656280
685.609509	0.640654
686.234537	0.625029
686.828314	0.593777
687.437717	0.609403
688.047120	0.609403
688.672149	0.625029
689.312803	0.640654
689.937832	0.625029
690.547235	0.609403
691.156637	0.609403
691.797292	0.640654
692.453572	0.656280
693.094226	0.640654
693.703629	0.609403
694.313032	0.609403
694.938061	0.625029
695.563089	0.625029
696.188118	0.625029
696.813146	0.625029
697.406924	0.593777
698.000701	0.593777
698.594478	0.593777
699.203881	0.609403
699.828909	0.625029
700.453938	0.625029
701.047715	0.593777
701.641492	0.593777
702.250895	0.609403
702.875924	0.625029
703.563455	0.687531
721.454899	0.625029
722.048676	0.593777
722.658079	0.609403
723.236231	0.578151
723.814382	0.578151
724.423785	0.609403
724.970685	0.546900
725.611340	0.640654
726.205117	0.593777
726.767642	0.562526
727.330168	0.562526
727.908320	0.578151
728.470845	0.562526
729.064623	0.593777
729.674026	0.609403
730.314680	0.640654
730.955334	0.640654
731.595989	0.640654
732.221017	0.625029
732.861671	0.640654
733.486700	0.625029
734.111729	0.625029
734.752383	0.640654
735.393037	0.640654
736.033692	0.640654
736.627469	0.593777
737.252497	0.625029
737.908777	0.656280
738.596309	0.687531
739.330718	0.734409
740.049500	0.718783
740.752658	0.703157
741.455815	0.703157
742.127721	0.671906
742.784001	0.656280
743.393404	0.609403
744.002806	0.609403
744.596584	0.593777
745.237238	0.640654
745.924769	0.687531
746.643552	0.718783
752.581324	0.640654
753.221978	0.640654
753.831381	0.609403
754.456410	0.625029
763.597453	0.656280
768.675811	0.593777
769.300839	0.625029
769.941494	0.640654
775.801137	0.609403
776.504294	0.703157
777.191826	0.687531
783.379609	0.812537
791.223718	0.625029
791.770618	0.546900
795.317655	0.640654
795.942684	0.625029
796.598964	0.656280
797.239618	0.640654
797.895898	0.656280
798.458424	0.562526
799.083453	0.625029
799.661604	0.578151
800.286633	0.625029
800.942913	0.656280
801.599193	0.656280
802.224221	0.625029
802.864876	0.640654
803.521156	0.656280
804.130559	0.609403
804.771213	0.640654
805.364990	0.593777
806.005645	0.640654
806.615047	0.609403
807.271327	0.656280
807.911982	0.640654
808.474508	0.562526
809.115162	0.640654
809.802693	0.687531
810.490225	0.687531
811.193382	0.703157
811.896539	0.703157
812.552819	0.656280
813.224725	0.671906
813.912256	0.687531
814.584162	0.671906
815.193565	0.609403
815.865471	0.671906
816.459248	0.593777
817.021774	0.562526
817.678054	0.656280
818.256205	0.578151
818.818731	0.562526
819.396883	0.578151
819.943783	0.546900
820.490683	0.546900
821.100085	0.609403
821.725114	0.625029
822.381394	0.656280
823.068926	0.687531
823.725206	0.656280
824.397111	0.671906
825.069017	0.671906
825.678420	0.609403
826.303449	0.625029
826.944103	0.640654
827.584757	0.640654
828.241037	0.656280
828.881692	0.640654
829.537972	0.656280
830.163000	0.625029
830.803655	0.640654
831.444309	0.640654
832.100589	0.656280
832.772495	0.671906
833.381898	0.609403
834.038178	0.656280
834.663206	0.625029
835.272609	0.609403
835.882012	0.609403
836.475789	0.593777
837.116444	0.640654
837.850852	0.734409
838.585261	0.734409
839.319669	0.734409
840.022827	0.703157
862.008208	0.640654
876.149481	0.593777
876.680755	0.531274
877.321409	0.640654
878.008941	0.687531
878.633969	0.625029
885.884301	0.500023
886.462453	0.578151
887.024978	0.562526
900.509971	0.656280
901.088122	0.578151
901.697525	0.609403
902.306928	0.609403
902.963208	0.656280
903.666365	0.703157
904.432025	0.765660
905.057054	0.625029
905.682082	0.625029
906.322737	0.640654
907.072771	0.750034
912.744906	0.593777
913.401186	0.656280
914.041840	0.640654
914.682494	0.640654
915.432529	0.750034
928.948772	0.578151
946.215188	0.593777
946.855842	0.640654
954.684325	0.625029
955.278103	0.593777
960.262706	0.640654
960.965863	0.703157
961.590892	0.625029
962.231546	0.640654
962.887826	0.656280
963.481603	0.593777
964.278515	0.796911
964.966046	0.687531
965.606700	0.640654
966.387986	0.781286
981.841819	0.593777
982.419970	0.578151
983.076250	0.656280
983.701279	0.625029
984.373184	0.671906
984.998213	0.625029
985.654493	0.656280
986.232645	0.578151
990.795353	0.734409
991.514136	0.718783
992.264171	0.750034
993.045456	0.781286
993.732988	0.687531
994.420519	0.687531
995.076799	0.656280
995.779957	0.703157
1005.217889	0.718783
1005.905420	0.687531
1006.577326	0.671906
1007.249232	0.671906
1007.936763	0.687531
1008.546166	0.609403
1009.186820	0.640654
1009.827475	0.640654
1010.452503	0.625029
1011.061906	0.609403
1011.671309	0.609403
1012.265086	0.593777
1012.890115	0.625029
1013.530769	0.640654
1014.265178	0.734409
1014.937083	0.671906
1015.577738	0.640654
1016.202766	0.625029
1016.827795	0.625029
1017.468449	0.640654
1018.109104	0.640654
1018.781009	0.671906
1019.452915	0.671906
1020.093570	0.640654
1020.734224	0.640654
1021.390504	0.656280
1022.031158	0.640654
1022.734315	0.703157
1023.343718	0.609403
1023.999998	0.656280
1024.625027	0.625029
1025.265681	0.640654
1025.890710	0.625029
1026.500113	0.609403
1027.140767	0.640654
1027.797047	0.656280
1028.390824	0.593777
1028.984601	0.593777
1029.703384	0.718783
1037.266231	0.609403
1037.906885	0.640654
1038.485036	0.578151
1039.110065	0.625029
1039.735094	0.625029
1040.328871	0.593777
1040.938274	0.609403
1041.516425	0.578151
1042.125828	0.609403
1042.719605	0.593777
1043.360260	0.640654
1043.985288	0.625029
1044.625942	0.640654
1045.297848	0.671906
1045.938503	0.640654
1046.532280	0.593777
1047.141683	0.609403
1047.735460	0.593777
1048.329237	0.593777
1048.923014	0.593777
1055.657697	0.640654
1056.313977	0.656280
1057.017135	0.703157
1057.626538	0.609403
1058.282818	0.656280
1058.939098	0.656280
1059.532875	0.593777
1060.220406	0.687531
1060.845435	0.625029
1061.439212	0.593777
1062.017364	0.578151
1062.595515	0.578151
1063.189292	0.593777
1063.783069	0.593777
1064.408098	0.625029
1065.064378	0.656280
1065.705032	0.640654
1066.392564	0.687531
1067.048844	0.656280
1067.705124	0.656280
1068.345778	0.640654
1069.017684	0.671906
1069.595835	0.578151
1070.236490	0.640654
1070.814641	0.578151
1071.439670	0.625029
1072.064698	0.625029
1072.689727	0.625029
1073.330381	0.640654
1073.986661	0.656280
1074.658567	0.671906
1087.471654	0.656280
1088.081057	0.609403
1088.737337	0.656280
1089.409243	0.671906
1090.049897	0.640654
1095.878289	0.734409
1096.518943	0.640654
1097.284603	0.765660
1097.987760	0.703157
1098.690917	0.703157
1099.394075	0.703157
1100.034729	0.640654
1100.644132	0.609403
1101.253535	0.609403
1101.925441	0.671906
1102.425463	0.500023
1103.081743	0.656280
1103.613018	0.531274
1104.253672	0.640654
1104.816198	0.562526
1105.441226	0.625029
1106.003752	0.562526
1106.613155	0.609403
1107.222558	0.609403
1107.894464	0.671906
1108.566370	0.671906
1109.222650	0.656280
1109.878930	0.656280
1110.535210	0.656280
1111.128987	0.593777
1111.800893	0.671906
1112.363418	0.562526
1112.941570	0.578151
1113.535347	0.593777
1114.176001	0.640654
1114.863533	0.687531
1115.566690	0.703157
1116.269847	0.703157
1116.988630	0.718783
1117.644910	0.656280
1118.316816	0.671906
1118.988722	0.671906
1119.645002	0.656280
1120.301282	0.656280
1120.941936	0.640654
1121.535713	0.593777
1122.145116	0.609403
1122.754519	0.609403
1123.348296	0.593777
1123.973325	0.625029
1124.551476	0.578151
1125.145253	0.593777
1125.723405	0.578151
1126.285931	0.562526
1126.895334	0.609403
1127.520362	0.625029
1128.192268	0.671906
1128.754794	0.562526
1129.426699	0.671906
1130.004851	0.578151
1130.583002	0.578151
1131.208031	0.625029
1131.833060	0.625029
1132.489340	0.656280
1133.145620	0.656280
1133.801900	0.656280
1134.458180	0.656280
1135.083208	0.625029
1135.692611	0.609403
1136.302014	0.609403
1136.895791	0.593777
1137.489568	0.593777
1138.114597	0.625029
1138.755251	0.640654
1139.427157	0.671906
1140.099063	0.671906
1140.755343	0.656280
1141.380372	0.625029
1142.005400	0.625029
1142.630429	0.625029
1143.271083	0.640654
1143.927363	0.656280
1144.599269	0.671906
1145.239923	0.640654
1145.880578	0.640654
1146.521232	0.640654
1147.161886	0.640654
1147.771289	0.609403
1148.427569	0.656280
1149.052598	0.625029
1149.755755	0.703157
1150.365158	0.609403
1150.974561	0.609403
1161.568796	0.531274
1162.131321	0.562526
1162.725099	0.593777
1163.350127	0.625029
1163.990782	0.640654
1164.584559	0.593777
1165.303342	0.718783
1166.006499	0.703157
1166.694030	0.687531
1167.412813	0.718783
1168.053468	0.640654
1168.834753	0.781286
1169.506659	0.671906
1170.116062	0.609403
1170.897348	0.781286
1171.491125	0.593777
1172.084902	0.593777
1172.741182	0.656280
1173.366211	0.625029
1177.772662	0.656280
1178.382065	0.609403
1178.991468	0.609403
1179.522743	0.531274
1180.163397	0.640654
1180.757174	0.593777
1181.335325	0.578151
1181.944728	0.609403
1182.569757	0.625029
1183.210411	0.640654
1183.866691	0.656280
1184.460469	0.593777
1185.069871	0.609403
1185.663649	0.593777
1186.273052	0.609403
1186.866829	0.593777
1187.491857	0.625029
1188.148137	0.656280
1188.804417	0.656280
1189.476323	0.671906
1190.179480	0.703157
1190.835760	0.656280
1191.476415	0.640654
1192.132695	0.656280
1192.820226	0.687531
1193.492132	0.671906
1194.195289	0.703157
1194.867195	0.671906
1195.554726	0.687531
1196.195381	0.640654
1196.836035	0.640654
1197.461064	0.625029
1198.117344	0.656280
1198.773624	0.656280
1199.398652	0.625029
1200.070558	0.671906
1200.726838	0.656280
1201.383118	0.656280
1202.039398	0.656280
1202.711304	0.671906
1203.383210	0.671906
1204.101993	0.718783
1204.742647	0.640654
1205.383301	0.640654
1206.055207	0.671906
1206.727113	0.671906
1207.367767	0.640654
1207.977170	0.609403
1208.602199	0.625029
1209.211601	0.609403
1209.867882	0.656280
1210.524162	0.656280
1211.196067	0.671906
1211.852347	0.656280
1212.477376	0.625029
1213.118030	0.640654
1213.774310	0.656280
1214.446216	0.671906
1215.071245	0.625029
1215.743150	0.671906
1216.383805	0.640654
1217.040085	0.656280
1217.711991	0.671906
1218.290142	0.578151
1218.899545	0.609403
1219.540199	0.640654
1220.149602	0.609403
1226.196754	0.578151
1226.806157	0.609403
1269.479985	0.515649
1269.964382	0.484397
1270.464405	0.500023
1270.980054	0.515649
1305.122242	0.578151
1315.888360	0.515649
1316.435260	0.546900
1316.966534	0.531274
1317.482183	0.515649
1318.013457	0.531274
1318.560357	0.546900
1319.107257	0.546900
1319.622905	0.515649
1320.122928	0.500023
1332.498495	0.468771
1332.967266	0.468771
1336.967449	0.593777
1337.592478	0.625029
1338.233132	0.640654
1338.873787	0.640654
1339.483190	0.609403
1340.061341	0.578151
1340.655118	0.593777
1341.264521	0.609403
1341.889550	0.625029
1342.498953	0.609403
1343.123981	0.625029
1343.670881	0.546900
1344.249033	0.578151
1344.795933	0.546900
1345.342833	0.546900
1345.920984	0.578151
1346.561639	0.640654
1347.171041	0.609403
1347.780444	0.609403
1348.405473	0.625029
1367.734483	0.640654
1368.281383	0.546900
1384.266490	0.562526
1384.719635	0.453146
1385.297787	0.578151
1385.954067	0.656280
1436.550133	0.546900
1437.112659	0.562526
1437.690810	0.578151
1438.253336	0.562526
1438.893990	0.640654
1439.550270	0.656280
1448.003782	0.500023
1454.660337	0.578151
1455.191611	0.531274
1455.769763	0.578151
1456.301037	0.531274
1456.863563	0.562526
1457.410463	0.546900
1457.988614	0.578151
1458.566766	0.578151
1500.881202	0.531274
1505.522040	0.515649
1512.037963	0.609403
1512.678617	0.640654
1523.538490	0.593777
1524.163518	0.625029
1576.447161	0.578151
1626.230690	0.546900
1644.575280	0.578151
1645.122180	0.546900
1645.684706	0.562526
1655.403901	0.562526
1655.997678	0.593777
1656.544578	0.546900
1657.107104	0.562526
1657.638378	0.531274
1658.247781	0.609403
1658.763429	0.515649
1659.263452	0.500023
1659.825978	0.562526
1660.372878	0.546900
1660.966655	0.593777
1661.638561	0.671906
1662.279215	0.640654
1712.265878	0.500023
1712.890907	0.625029
1713.422181	0.531274
1713.969081	0.546900
1714.562859	0.593777
1715.109759	0.546900
1722.547599	0.609403
1723.110125	0.562526
1723.750779	0.640654
1724.282053	0.531274
1724.844579	0.562526
1725.422731	0.578151
1726.000882	0.578151
1726.641536	0.640654
1727.141559	0.500023
1727.829091	0.687531
1735.001294	0.578151
1735.595071	0.593777
1736.329480	0.734409
1769.127856	0.593777
1774.331219	0.593777
1774.893745	0.562526
1775.456271	0.562526
1776.034422	0.578151
1776.534445	0.500023
1794.019620	0.562526
1794.550895	0.531274
1835.459017	0.546900
1836.068420	0.609403
1859.491367	0.609403
1860.022642	0.531274
1860.632045	0.609403
1861.178945	0.546900
1916.181462	0.593777
1916.712737	0.531274
1917.244011	0.531274
1917.822162	0.578151
1933.760392	0.656280
1934.276041	0.515649
1973.324703	0.578151
1973.949732	0.625029
2053.437745	0.656280
2054.094025	0.656280
2148.629602	0.640654
