# Supplementary material for: Real-time Smartphone Activity Classification Using Inertial Sensors—Recognition of Scrolling, Typing, and Watching Videos While Sitting or Walking
Source: Sensors (Basel). 2020 Jan 24;20(3):655. doi: 10.3390/s20030655 (PMC7038357; doi:10.3390/s20030655)
Supplement: Supplementary file 1 [file sensors-20-00655-s001.zip › sensors-668083-supplementary/5Hz_data/5166/E4/EDA.csv]

1568427671.000000
4.000000
0.000000
0.832765
1.180231
1.348134
1.350696
1.357102
1.371195
1.404506
1.459596
1.480194
1.509661
1.521192
1.527598
1.527598
1.531441
1.534004
1.527598
1.512224
1.510942
1.527598
1.559627
1.575001
1.580126
1.578845
1.567314
1.550659
1.539128
1.554502
1.577564
1.594219
1.598063
1.580126
1.567314
1.545534
1.521192
1.500693
1.477632
1.449446
1.427666
1.412292
1.398199
1.391793
1.395637
1.428947
1.484038
1.546815
1.581407
1.591657
1.594219
1.585251
1.569877
1.548097
1.517348
1.493006
1.468664
1.446884
1.428947
1.414854
1.400761
1.391793
1.377700
1.367451
1.358482
1.355920
1.352077
1.355920
1.364888
1.376419
1.382825
1.385387
1.390512
1.391793
1.385387
1.381544
1.372575
1.366169
1.352077
1.344389
1.344389
1.376419
1.431509
1.459695
1.489162
1.500693
1.508380
1.507099
1.498131
1.481475
1.460977
1.430228
1.412292
1.417417
1.398199
1.368732
1.339265
1.321328
1.295705
1.271362
1.252145
1.257270
1.255988
1.238052
1.223959
1.209866
1.203460
1.202179
1.212428
1.217553
1.212428
1.213709
1.208585
1.212428
1.232927
1.261113
1.308517
1.426385
1.472507
1.531441
1.571158
1.598063
1.600625
1.567314
1.586532
1.592938
1.609593
1.613437
1.576283
1.551940
1.536566
1.525035
1.501974
1.476351
1.455852
1.441759
1.445602
1.448165
1.450727
1.445602
1.437915
1.457133
1.500693
1.551940
1.585251
1.599344
1.596781
1.581407
1.564752
1.539128
1.522473
1.496850
1.475070
1.457133
1.435353
1.426385
1.414854
1.411011
1.400761
1.400761
1.405886
1.471226
1.558346
1.626248
1.660840
1.667246
1.659559
1.642904
1.626248
1.600625
1.590375
1.585251
1.572439
1.560908
1.539128
1.517348
1.507099
1.495568
1.476351
1.437915
1.403324
1.393074
1.411011
1.444321
1.478913
1.507099
1.507099
1.504537
1.495568
1.481475
1.460977
1.443040
1.421260
1.398199
1.376419
1.361045
1.352077
1.343108
1.332859
1.323891
1.314922
1.304673
1.300830
1.296986
1.293142
1.291861
1.286736
1.282893
1.276487
1.273925
1.264956
1.279050
1.302111
1.289299
1.296986
1.317485
1.307235
1.309798
1.313641
1.305954
1.302111
1.307235
1.331578
1.343108
1.343108
1.335421
1.370013
1.336702
1.322609
1.312360
1.305954
1.322609
1.370013
1.437915
1.496850
1.535285
1.554502
1.573720
1.563471
1.555784
1.536566
1.509661
1.486600
1.459695
1.445602
1.426385
1.412292
1.396918
1.387949
1.378981
1.364888
1.355920
1.352077
1.345671
1.332859
1.322609
1.317485
1.335421
1.363607
1.381544
1.393074
1.395637
1.396918
1.398199
1.394355
1.386668
1.384106
1.373857
1.367451
1.362326
1.384106
1.453290
1.548097
1.618561
1.663403
1.681339
1.686464
1.685183
1.665965
1.641623
1.608312
1.571158
1.540410
1.516067
1.493006
1.481475
1.464820
1.450727
1.440478
1.428947
1.419979
1.413573
1.407167
1.396918
1.387949
1.390512
1.387949
1.391793
1.384106
1.384106
1.377700
1.370013
1.371294
1.378981
1.394355
1.402042
1.412292
1.409729
1.409729
1.407167
1.413573
1.421260
1.422541
1.425104
1.423822
1.417417
1.413573
1.409729
1.407167
1.399480
1.393074
1.382825
1.380262
1.378981
1.381544
1.400761
1.421260
1.443040
1.462258
1.475070
1.477632
1.486600
1.499412
1.535285
1.577564
1.622405
1.639060
1.645466
1.642904
1.633935
1.613437
1.598063
1.571158
1.558346
1.539128
1.525035
1.534004
1.564752
1.607031
1.641623
1.659559
1.660840
1.653153
1.640341
1.623686
1.603187
1.586532
1.568595
1.550659
1.535285
1.521192
1.514786
1.505818
1.505818
1.495568
1.489162
1.478913
1.473788
1.468664
1.472507
1.491725
1.519911
1.569877
1.599344
1.627530
1.641623
1.646747
1.641623
1.636498
1.631373
1.614718
1.605750
1.590375
1.577564
1.564752
1.553221
1.540410
1.530160
1.522473
1.513505
1.507099
1.495568
1.490444
1.481475
1.480194
1.473788
1.472507
1.471226
1.462258
1.454571
1.450727
1.449446
1.444321
1.453290
1.467382
1.477632
1.491725
1.498131
1.500693
1.504537
1.499412
1.498131
1.494287
1.514786
1.544253
1.578845
1.619843
1.640341
1.648028
1.648028
1.645466
1.639060
1.617280
1.601906
1.581407
1.572439
1.558346
1.548097
1.539128
1.532722
1.526317
1.517348
1.516067
1.507099
1.507099
1.503255
1.495568
1.491725
1.494287
1.500693
1.521192
1.548097
1.575001
1.603187
1.627530
1.639060
1.651872
1.650591
1.645466
1.639060
1.635217
1.635217
1.630092
1.627530
1.627530
1.632654
1.662121
1.694151
1.721056
1.727461
1.731305
1.723618
1.713368
1.691588
1.673652
1.660840
1.646747
1.631373
1.617280
1.607031
1.594219
1.591657
1.589094
1.591657
1.583970
1.580126
1.573720
1.563471
1.560908
1.555784
1.554502
1.549378
1.546815
1.537847
1.539128
1.536566
1.530160
1.526317
1.519911
1.514786
1.509661
1.505818
1.507099
1.545534
1.645466
1.785114
1.902983
1.961917
1.965960
1.973647
1.972365
1.962116
1.937774
1.896776
1.863465
1.817343
1.786595
1.750722
1.721255
1.686663
1.662321
1.644384
1.631572
1.613636
1.602105
1.594418
1.581607
1.576482
1.567514
1.570076
1.582888
1.605949
1.636697
1.667445
1.682819
1.694350
1.698194
1.694350
1.678976
1.666164
1.668727
1.705881
1.759690
1.801969
1.825030
1.830155
1.822468
1.810937
1.791719
1.767377
1.741754
1.716130
1.694350
1.675132
1.673851
1.682819
1.695631
1.702037
1.702037
1.698194
1.687944
1.676414
1.673851
1.659758
1.648228
1.637978
1.623885
1.618761
1.608511
1.611073
1.617479
1.626448
1.640541
1.645665
1.650790
1.652071
1.646947
1.643103
1.636697
1.625167
1.617479
1.611073
1.605949
1.604668
1.600824
1.588012
1.585450
1.581607
1.581607
1.577763
1.571357
1.568795
1.564951
1.561108
1.557264
1.561108
1.570076
1.559826
1.553421
1.545734
1.543171
1.538046
1.545734
1.550858
1.557264
1.559826
1.566232
1.572638
1.581607
1.581607
1.584169
1.582888
1.579044
1.588012
1.595699
1.593137
1.595699
1.590575
1.581607
1.575201
1.572638
1.573919
1.570076
1.566232
1.564951
1.558545
1.555983
1.552139
1.552139
1.547015
1.544452
1.536765
1.530359
1.530359
1.526516
1.534203
1.535484
1.547015
1.563670
1.582888
1.604668
1.621323
1.629010
1.639259
1.635416
1.626448
1.618761
1.605949
1.620042
1.649509
1.695631
1.766096
1.844248
1.889089
1.899338
1.904463
1.896776
1.882683
1.871152
1.846810
1.833998
1.857059
1.914712
1.967241
1.996708
2.009520
2.014644
1.997989
1.983896
1.964678
1.939055
1.904463
1.878839
1.954429
1.973647
1.977490
1.973647
1.980052
1.992864
2.013363
2.031300
2.049236
2.069735
2.077422
2.072297
2.062048
2.051798
2.021050
1.997989
1.987740
1.978771
1.965960
1.956991
1.939055
1.914712
1.898057
1.877558
1.858341
1.841685
1.830155
1.817343
1.808375
1.798125
1.791719
1.796844
1.796844
1.778908
1.777627
1.794282
1.827592
1.835279
1.826311
1.842967
1.923681
2.062048
2.176073
2.228601
2.249099
2.229882
2.195290
2.155574
2.118420
2.074860
2.042830
1.997989
1.958272
1.933930
1.905744
1.881402
1.860903
1.844248
1.825030
1.810937
1.791719
1.785314
1.778908
1.768658
1.766096
1.755847
1.750722
1.744316
1.741754
1.740472
1.736629
1.728942
1.726380
1.717411
1.717411
1.717411
1.713568
1.708443
1.703318
1.698194
1.699475
1.696912
1.684101
1.687944
1.680257
1.676414
1.673851
1.677695
1.678976
1.676414
1.672570
1.668727
1.668727
1.662321
1.671289
1.687944
1.711005
1.746878
1.803250
1.840404
1.867309
1.903182
1.935211
1.946742
1.933930
1.922400
1.910869
1.898057
1.876277
1.857059
1.844248
1.827592
1.813499
1.810937
1.801969
1.794282
1.790438
1.784032
1.777627
1.771221
1.768658
1.767377
1.760971
1.757128
1.752003
1.750722
1.744316
1.744316
1.744316
1.736629
1.736629
1.731504
1.731504
1.732785
1.727661
1.725098
1.719974
1.717411
1.717411
1.717411
1.713568
1.711005
1.707162
1.708443
1.700756
1.702037
1.698194
1.698194
1.690506
1.691788
1.687944
1.691788
1.691788
1.685382
1.680257
1.677695
1.671289
1.675132
1.675132
1.671289
1.676414
1.671289
1.676414
1.684101
1.694350
1.703318
1.708443
1.708443
1.703318
1.700756
1.699475
1.699475
1.696912
1.687944
1.686663
1.680257
1.678976
1.676414
1.676414
1.673851
1.671289
1.659758
1.659758
1.662321
1.659758
1.654634
1.652071
1.648228
1.644384
1.643103
1.643103
1.640541
1.635416
1.629010
1.630291
1.626448
1.627729
1.621323
1.622604
1.618761
1.612355
1.611073
1.611073
1.613636
1.612355
1.611073
1.605949
1.602105
1.598262
1.598262
1.599543
1.595699
1.593137
1.591856
1.582888
1.580325
1.577763
1.576482
1.572638
1.572638
1.567514
1.563670
1.559826
1.553421
1.558545
1.554702
1.554702
1.549577
1.549577
1.559826
1.584169
1.608511
1.639259
1.658477
1.671289
1.682819
1.682819
1.685382
1.680257
1.668727
1.658477
1.652071
1.646947
1.639259
1.635416
1.630291
1.622604
1.617479
1.617479
1.616198
1.613636
1.613636
1.614917
1.608511
1.603387
1.593137
1.589294
1.584169
1.579044
1.580325
1.576482
1.571357
1.562389
1.558545
1.554702
1.557264
1.554702
1.552139
1.545734
1.541890
1.535484
1.527797
1.530359
1.529078
1.525235
1.520110
1.518829
1.512423
1.506017
1.503455
1.499611
1.503455
1.499611
1.495768
1.489362
1.482956
1.480394
1.481675
1.477831
1.476550
1.475269
1.462457
1.466301
1.467582
1.470144
1.470144
1.465019
1.459895
1.452208
1.452208
1.439396
1.443239
1.438115
1.438115
1.435552
1.454571
1.450727
1.444321
1.444321
1.444321
1.441759
1.437915
1.434072
1.428947
1.431509
1.431509
1.423822
1.421260
1.417417
1.411011
1.407167
1.403324
1.403324
1.400761
1.396918
1.394355
1.389231
1.385387
1.382825
1.393074
1.405886
1.416135
1.425104
1.428947
1.432791
1.431509
1.434072
1.431509
1.430228
1.428947
1.423822
1.418698
1.413573
1.411011
1.409729
1.404605
1.395637
1.390512
1.385387
1.378981
1.376419
1.376419
1.368732
1.362326
1.355920
1.349514
1.344389
1.343108
1.341827
1.337984
1.335421
1.331578
1.325172
1.320047
1.316204
1.316204
1.317485
1.309798
1.309798
1.302111
1.299548
1.298267
1.293142
1.295705
1.294424
1.285455
1.281612
1.275206
1.271362
1.267519
1.264956
1.263675
1.259832
1.258551
1.250864
1.245739
1.239333
1.240614
1.241895
1.238052
1.230365
1.227802
1.225240
1.218834
1.214991
1.209866
1.212428
1.208585
1.209866
1.206022
1.209866
1.209866
1.214991
1.220115
1.218834
1.214991
1.206022
1.206022
1.197054
1.191929
1.188086
1.184242
1.181680
1.179118
1.173993
1.168868
1.165025
1.158619
1.157338
1.156057
1.152213
1.148369
1.145807
1.135558
1.135558
1.131714
1.129152
1.129152
1.124027
1.121465
1.115059
1.109934
1.107372
1.104809
1.100966
1.100966
1.102247
1.094560
1.089435
1.083029
1.080467
1.076624
1.077905
1.076624
1.074061
1.062531
1.063812
1.058687
1.054844
1.056125
1.051000
1.048438
1.045875
1.042032
1.035626
1.030501
1.025376
1.031782
1.029220
1.020252
1.018971
1.015127
1.010002
1.004878
1.001034
1.003596
0.997191
0.994628
0.992066
0.984379
0.981816
0.980535
0.977973
0.976692
0.975411
0.974129
0.965161
0.963880
0.957474
0.963880
0.958755
0.957474
0.953631
0.943381
0.971468
0.970187
0.970187
0.966343
0.963781
0.959937
0.958656
0.950969
0.948407
0.949688
0.945844
0.944563
0.940720
0.939439
0.934314
0.929189
0.925346
0.931751
0.930470
0.930470
0.927908
0.926627
0.918940
0.917659
0.915096
0.913815
0.912534
0.908690
0.909971
0.911253
0.906128
0.903566
0.902284
0.903566
0.907409
0.917659
0.930470
0.943282
0.957375
0.963781
0.970187
0.976593
0.984280
0.991967
0.998373
0.998373
0.998373
1.007341
1.006060
1.006060
1.002216
0.994529
0.982999
0.974030
0.967624
0.961219
0.957375
0.953532
0.949688
0.943282
0.934314
0.935595
0.926627
0.929189
0.931751
0.927908
0.924064
0.912534
0.902284
0.899722
0.897160
0.894597
0.892035
0.897160
0.893316
0.885629
0.881786
0.879223
0.877942
0.872817
0.872817
0.875380
0.874099
0.876661
0.877942
0.879223
0.876661
0.871536
0.863849
0.860006
0.856162
0.852319
0.852319
0.847194
0.845913
0.845913
0.840788
0.839507
0.838226
0.830539
0.827976
0.827976
0.826695
0.822851
0.820289
0.819008
0.822851
0.815164
0.811321
0.806196
0.819008
0.820289
0.820289
0.813883
0.808758
0.798509
0.792103
0.792103
0.790822
0.788260
0.786978
0.784416
0.783135
0.779291
0.775448
0.775448
0.774167
0.774167
0.771604
0.766480
0.762636
0.757511
0.753668
0.751106
0.752387
0.761355
0.752387
0.747262
0.740856
0.738294
0.731888
0.734450
0.729326
0.738294
0.739575
0.734450
0.730607
0.728044
0.721639
0.719076
0.717795
0.716514
0.715233
0.712670
0.711389
0.708827
0.703702
0.698577
0.702421
0.701140
0.701140
0.694734
0.692171
0.689609
0.684484
0.683203
0.675516
0.674235
0.675516
0.674235
0.665267
0.665267
0.662704
0.661423
0.657580
0.655017
0.655017
0.655017
0.653736
0.655017
0.648611
0.642206
0.640924
0.643487
0.642206
0.640924
0.637081
0.631956
0.630675
0.631956
0.626831
0.630675
0.626831
0.625550
0.628113
0.620426
0.617863
0.616582
0.617863
0.617863
0.612738
0.614020
0.610176
0.601208
0.603770
0.601208
0.601208
0.599927
0.594802
0.592240
0.588396
0.587115
0.581990
0.584553
0.578147
0.583271
0.579428
0.576865
0.574303
0.576865
0.570460
0.576865
0.581990
0.585834
0.603770
0.631956
0.670391
0.687047
0.707546
0.715233
0.712670
0.712670
0.706264
0.702421
0.696015
0.694734
0.688328
0.688328
0.679360
0.672954
0.666548
0.666548
0.667829
0.678078
0.676797
0.675516
0.674235
0.670391
0.669110
0.658861
0.660142
0.657580
0.649893
0.647330
0.643487
0.637081
0.634518
0.631956
0.630675
0.629394
0.631956
0.624269
0.622988
0.617863
0.616582
0.612738
0.616582
0.614020
0.619144
0.621707
0.629394
0.637081
0.639643
0.648611
0.648611
0.647330
0.640924
0.634518
0.628113
0.622988
0.621707
0.621707
0.619144
0.615301
0.610176
0.611457
0.611457
0.615301
0.619144
0.658861
0.658861
0.658861
0.658861
0.658861
0.658861
0.658861
0.658861
0.658861
0.658861
0.658861
0.658861
0.658861
0.658861
0.658861
0.658861
0.658861
0.658861
0.658861
0.656298
0.653736
0.653736
0.653736
0.647330
0.644768
0.657580
0.683203
0.710108
0.739575
0.758793
0.762636
0.763917
0.763917
0.752387
0.739575
0.720357
0.722920
0.720357
0.712670
0.707546
0.703702
0.710108
0.702421
0.704983
0.696015
0.696015
0.685766
0.681922
0.679360
0.675516
0.676797
0.674235
0.671673
0.667829
0.666548
0.661423
0.657580
0.653736
0.660142
0.658861
0.662704
0.679360
0.711389
0.740856
0.763917
0.778010
0.784416
0.786978
0.776729
0.772886
0.757511
0.751106
0.738294
0.733169
0.725482
0.713951
0.710108
0.704983
0.698577
0.692171
0.689609
0.690890
0.688328
0.683203
0.679360
0.672954
0.669110
0.669110
0.671673
0.667829
0.658861
0.662704
0.657580
0.657580
0.649893
0.649893
0.652455
0.649893
0.651174
0.648611
0.646049
0.639643
0.638362
0.637081
0.643487
0.644768
0.639643
0.642206
0.639643
0.633237
0.630675
0.629394
0.628113
0.630675
0.629394
0.624269
0.619144
0.619144
0.616582
0.614020
0.619144
0.615301
0.615301
0.607614
0.612738
0.610176
0.607614
0.608895
0.608895
0.602489
0.602489
0.608895
0.599927
0.592240
0.589677
0.596083
0.596083
0.592240
0.590958
0.587115
0.584553
0.583271
0.585834
0.585834
0.585834
0.579428
0.579428
0.576865
0.575584
0.581990
0.576865
0.575584
0.574303
0.569178
0.571741
0.570460
0.570460
0.576865
0.580709
0.589677
0.610176
0.644768
0.670391
0.690890
0.706264
0.716514
0.716514
0.706264
0.702421
0.690890
0.681922
0.671673
0.666548
0.662704
0.655017
0.652455
0.649893
0.646049
0.639643
0.646049
0.647330
0.648611
0.649893
0.647330
0.639643
0.638362
0.631956
0.635800
0.649893
0.671673
0.710108
0.734450
0.749824
0.756230
0.760074
0.761355
0.753668
0.744700
0.734450
0.725482
0.717795
0.720357
0.724201
0.716514
0.710108
0.708827
0.699858
0.697296
0.696015
0.694734
0.696015
0.692171
0.694734
0.692171
0.685766
0.684484
0.680641
0.683203
0.681922
0.680641
0.683203
0.676797
0.675516
0.675516
0.676797
0.674235
0.671673
0.671673
0.667829
0.661423
0.658861
0.657580
0.661423
0.656298
0.652455
0.655017
0.647330
0.648611
0.646049
0.646049
0.644768
0.647330
0.648611
0.647330
0.640924
0.643487
0.643487
0.644768
0.643487
0.639643
0.638362
0.633237
0.630675
0.630675
0.626831
0.625550
0.626831
0.631956
0.633237
0.628113
0.626831
0.628113
0.628113
0.635800
0.643487
0.653736
0.652455
0.658861
0.681922
0.728044
0.774167
0.833101
0.884348
0.924064
0.952250
0.956094
0.959937
0.949688
0.945844
0.944563
0.953532
0.974030
0.990686
0.990686
0.989404
0.984280
0.980436
0.970187
0.947126
0.933033
0.930470
0.915096
0.904847
0.901003
0.893316
0.892035
0.893316
0.893316
0.888191
0.880504
0.879223
0.889473
0.909971
0.948407
0.976593
1.000935
1.011184
1.020153
1.003497
0.990686
0.970187
0.966343
0.952250
0.942001
0.927908
0.921502
0.911253
0.902284
0.902284
0.897160
0.894597
0.888191
0.890754
0.881786
0.879223
0.877942
0.876661
0.874099
0.872817
0.870255
0.867693
0.862568
0.862568
0.858724
0.857443
0.857443
0.858724
0.856162
0.851037
0.842069
0.843350
0.838226
0.838226
0.838226
0.847194
0.854881
0.862568
0.866411
0.866411
0.866411
0.861287
0.858724
0.853600
0.849756
0.839507
0.836944
0.834382
0.829257
0.825414
0.826695
0.827976
0.822851
0.819008
0.812602
0.810040
0.804915
0.804915
0.810040
0.810040
0.812602
0.807477
0.802353
0.801071
0.798509
0.798509
0.797228
0.793384
0.797228
0.798509
0.798509
0.810040
0.811321
0.815164
0.820289
0.821570
0.819008
0.816446
0.806196
0.807477
0.799790
0.798509
0.797228
0.798509
0.793384
0.792103
0.785697
0.785697
0.778010
0.775448
0.779291
0.775448
0.775448
0.769042
0.770323
0.765198
0.763917
0.757511
0.758793
0.757511
0.752387
0.753668
0.752387
0.748543
0.748543
0.751106
0.762636
0.772886
0.778010
0.780573
0.780573
0.771604
0.769042
0.763917
0.763917
0.762636
0.760074
0.754949
0.752387
0.744700
0.740856
0.738294
0.730607
0.738294
0.737013
0.737013
0.730607
0.729326
0.725482
0.724201
0.721639
0.724201
0.722920
0.713951
0.725482
0.722920
0.720357
0.722920
0.722920
0.726763
0.730607
0.733169
0.733169
0.735731
0.728044
0.735731
0.733169
0.730607
0.731888
0.734450
0.744700
0.753668
0.752387
0.766480
0.778010
0.825414
0.913815
0.967624
1.020153
1.049620
1.063713
1.071400
1.072681
1.073962
1.066275
1.058588
1.048339
1.036808
1.026559
1.021434
1.006060
1.000935
0.994529
0.984280
0.988123
0.972749
0.963781
0.949688
0.950969
0.940720
0.949688
0.945844
0.943282
0.942001
0.939439
0.935595
0.931751
0.934314
0.940720
0.945844
0.953532
0.956094
0.957375
0.956094
0.950969
0.945844
0.943282
0.938157
0.934314
0.931751
0.930470
0.929189
0.926627
0.925346
0.925346
0.930470
0.933033
0.934314
0.935595
0.936876
0.930470
0.936876
0.935595
0.933033
0.936876
0.935595
0.934314
0.933033
0.926627
0.926627
0.927908
0.922783
0.924064
0.922783
0.922783
0.918940
0.913815
0.911253
0.909971
0.907409
0.907409
0.907409
0.903566
0.904847
0.899722
0.899722
0.895878
0.897160
0.895878
0.894597
0.893316
0.886910
0.884348
0.883067
0.885629
0.898441
0.911253
0.922783
0.927908
0.925346
0.924064
0.918940
0.917659
0.916377
0.912534
[truncated: 6,732 more rows]
