# Supplementary material for: Real-time Smartphone Activity Classification Using Inertial Sensors—Recognition of Scrolling, Typing, and Watching Videos While Sitting or Walking
Source: Sensors (Basel). 2020 Jan 24;20(3):655. doi: 10.3390/s20030655 (PMC7038357; doi:10.3390/s20030655)
Supplement: Supplementary file 1 [file sensors-20-00655-s001.zip › sensors-668083-supplementary/5Hz_data/5166/E4/BVP.csv]

1568427671.00
64.000000
-0.00
-0.00
-0.00
-0.00
-0.00
-0.00
-0.00
-0.00
-0.00
-0.00
0.00
0.01
0.01
-0.00
-0.03
-0.05
-0.05
0.00
0.13
0.36
0.66
1.01
1.37
1.72
2.06
2.40
2.79
3.24
3.80
4.42
5.06
5.66
6.20
6.68
7.15
7.68
8.31
9.14
10.09
11.04
11.88
12.56
13.14
13.76
14.65
15.96
17.91
20.32
22.90
25.38
27.58
29.57
31.68
34.32
37.81
42.54
48.15
54.10
59.83
64.97
69.58
74.14
79.34
85.71
93.76
103.00
112.62
121.73
129.77
136.75
143.30
150.75
157.77
166.64
177.95
191.79
206.97
220.57
228.25
225.36
208.53
176.87
132.76
80.05
23.07
-34.94
-92.44
-149.16
-205.23
-260.37
-313.74
-363.87
-409.83
-450.91
-486.50
-515.74
-537.23
-549.22
-549.96
-538.37
-514.21
-478.67
-433.88
-382.45
-327.02
-269.84
-212.63
-156.66
-102.95
-52.37
-5.90
35.58
71.43
101.35
125.50
144.38
158.69
169.15
176.37
180.75
182.57
182.07
179.51
175.23
169.65
163.18
156.15
148.81
141.30
133.69
126.02
118.33
110.69
103.16
95.80
88.68
81.83
75.25
68.95
62.95
57.25
51.86
46.78
42.03
37.59
33.45
29.61
26.07
22.81
19.83
17.11
14.67
12.48
10.54
8.83
7.35
6.06
4.97
4.05
3.28
2.65
2.12
1.66
1.27
0.91
0.61
0.35
0.16
0.03
-0.05
-0.09
-0.14
-0.20
-0.28
-0.36
-0.43
-0.46
-0.43
-0.37
-0.31
-0.29
-0.35
-0.50
-0.70
-0.89
-0.99
-0.99
-0.89
-0.79
-0.81
-1.02
-1.43
-1.95
-2.43
-2.71
-2.71
-2.50
-2.27
-2.25
-2.61
-3.39
-4.39
-5.31
-5.87
-5.89
-5.49
-4.98
-4.79
-5.22
-6.34
-7.86
-9.31
-10.25
-10.41
-9.85
-8.94
-8.18
-8.04
-8.88
-10.87
-13.80
-17.02
-19.23
-18.82
-14.44
-5.69
6.50
19.98
32.21
41.22
46.21
47.68
46.80
44.70
41.94
38.51
34.10
28.52
21.93
14.55
6.87
-0.48
-6.72
-11.05
-12.88
-12.10
-9.24
-5.31
-1.50
1.24
2.49
2.37
1.33
-0.07
-1.37
-2.22
-2.46
-2.07
-1.20
-0.41
-0.47
-2.14
-5.71
-10.56
-15.32
-18.31
-18.33
-15.28
-10.28
-5.18
-1.77
-1.12
-3.27
-7.38
-12.03
-15.64
-16.73
-14.36
-8.45
0.01
9.20
16.96
21.58
22.39
19.78
14.83
8.76
2.62
-2.77
-6.65
-8.39
-7.61
-4.46
0.28
5.29
9.13
10.75
9.79
6.55
1.93
-3.05
-7.58
-11.06
-13.34
-14.77
-16.01
-17.60
-19.50
-20.99
-20.91
-18.26
-12.85
-5.49
2.31
9.02
13.71
16.29
17.22
17.09
16.21
14.60
12.23
9.27
6.27
3.92
2.76
2.82
3.66
4.56
4.90
4.28
2.61
0.01
-3.36
-7.32
-11.82
-16.79
-22.10
-27.46
-32.30
-35.78
-37.01
-35.32
-30.61
-23.47
-15.09
-6.84
0.07
4.95
7.68
8.52
7.95
6.43
4.43
2.39
0.70
-0.37
-0.77
-0.72
-0.64
-0.95
-1.88
-3.30
-4.77
-5.79
-6.16
-6.17
-6.65
-8.54
-12.43
-18.10
-24.41
-29.59
-31.90
-30.19
-24.18
-14.58
-2.87
9.02
19.07
25.53
27.37
24.63
18.45
10.81
3.87
-0.74
-2.41
-1.58
0.65
3.08
4.85
5.62
5.43
4.49
3.03
1.16
-1.08
-3.70
-6.69
-9.94
-13.17
-15.86
-17.35
-16.93
-14.11
-8.85
-1.54
6.98
15.67
23.46
29.52
33.28
34.48
33.31
30.26
26.11
21.73
17.89
15.01
13.12
11.93
10.88
9.44
7.21
3.99
-0.16
-5.09
-10.64
-16.77
-23.44
-30.49
-37.36
-43.02
-46.19
-45.74
-41.24
-33.20
-23.02
-12.43
-3.00
4.31
9.24
11.96
12.79
11.95
9.60
5.99
1.57
-3.05
-7.22
-10.57
-13.01
-14.89
-16.71
-18.96
-21.90
-25.56
-29.83
-34.63
-39.97
-45.89
-52.08
-57.73
-61.42
-61.53
-56.77
-46.81
-32.45
-15.42
2.23
18.70
32.89
44.33
53.00
59.00
62.42
63.41
62.32
59.72
56.31
52.79
49.64
47.03
44.82
42.63
40.03
36.66
32.32
26.93
20.47
13.01
4.79
-3.60
-11.14
-16.48
-18.39
-16.17
-10.08
-1.29
8.48
17.54
24.70
29.50
32.02
32.54
31.36
28.69
24.78
20.03
14.98
10.15
5.84
2.06
-1.46
-5.06
-8.94
-13.07
-17.24
-21.21
-24.92
-28.45
-31.98
-35.54
-38.82
-41.15
-41.73
-40.04
-36.13
-30.76
-25.12
-20.50
-17.80
-17.39
-19.23
-23.02
-28.43
-35.12
-42.65
-50.39
-57.64
-63.75
-68.35
-71.48
-73.54
-75.14
-76.83
-78.89
-81.22
-83.38
-84.63
-84.10
-81.06
-74.98
-65.77
-53.74
-39.57
-24.10
-8.22
7.23
21.54
34.15
44.67
52.85
58.63
62.20
63.90
64.14
63.27
61.45
58.75
55.19
50.92
46.27
41.62
37.30
33.35
29.51
25.21
19.85
13.12
5.15
-3.32
-11.06
-16.66
-18.99
-17.55
-12.70
-5.56
2.29
9.30
14.32
16.75
16.55
14.10
10.02
5.04
-0.04
-4.46
-7.57
-8.92
-8.32
-5.86
-1.83
3.30
8.95
14.53
19.54
23.53
26.27
27.70
27.99
27.59
27.26
27.90
30.33
34.93
41.38
48.66
55.32
59.97
61.72
60.33
56.16
49.94
42.46
34.46
26.55
19.29
13.06
8.11
4.45
1.84
-0.07
-1.69
-3.33
-5.24
-7.56
-10.44
-14.07
-18.62
-24.07
-30.09
-35.94
-40.51
-42.69
-41.75
-37.67
-31.24
-23.90
-17.31
-12.82
-11.13
-12.23
-15.45
-19.82
-24.27
-27.82
-29.71
-29.40
-26.57
-21.22
-13.64
-4.51
5.26
14.61
22.57
28.42
31.76
32.49
30.82
27.29
22.77
18.53
15.99
16.32
19.98
26.52
34.61
42.51
48.73
52.43
53.62
52.86
50.95
48.50
45.91
43.33
40.81
38.35
35.85
33.16
30.11
26.69
23.13
19.84
17.16
15.19
13.60
11.79
9.18
5.66
1.67
-1.75
-3.39
-2.34
1.65
8.06
15.69
23.00
28.59
31.44
31.17
28.01
22.67
16.16
9.54
3.79
-0.40
-2.64
-2.98
-1.81
0.16
2.14
3.40
3.45
2.07
-0.83
-5.17
-10.71
-16.93
-22.90
-27.32
-28.87
-26.67
-20.65
-11.74
-1.51
8.25
16.11
21.30
23.68
23.59
21.51
17.95
13.42
8.47
3.73
-0.21
-2.88
-4.16
-4.37
-4.18
-4.41
-5.74
-8.49
-12.59
-17.70
-23.40
-29.28
-34.86
-39.50
-42.32
-42.40
-39.17
-32.75
-24.10
-14.78
-6.48
-0.46
2.73
3.20
1.50
-1.70
-5.77
-10.19
-14.42
-17.93
-20.23
-21.00
-20.14
-17.84
-14.49
-10.56
-6.54
-2.82
0.25
2.46
3.72
4.21
4.40
5.05
7.02
11.01
17.21
25.17
33.81
41.75
47.69
50.84
51.02
48.62
44.35
38.97
33.14
27.47
22.49
18.66
16.23
15.14
14.94
14.96
14.48
13.04
10.54
7.19
3.24
-1.13
-5.81
-10.65
-15.19
-18.59
-19.84
-18.13
-13.29
-5.95
2.51
10.47
16.56
20.19
21.52
21.28
20.31
19.18
18.11
17.09
16.06
15.07
14.30
13.92
13.93
14.15
14.24
13.81
12.42
9.71
5.37
-0.63
-7.86
-15.30
-21.42
-24.61
-23.68
-18.39
-9.64
0.68
10.29
17.09
19.81
18.25
13.29
6.41
-0.72
-6.75
-10.97
-13.25
-13.87
-13.30
-11.97
-10.25
-8.54
-7.27
-6.92
-7.84
-10.18
-13.74
-18.08
-22.62
-26.71
-29.68
-30.82
-29.49
-25.28
-18.35
-9.48
0.05
8.76
15.43
19.44
20.81
20.09
18.04
15.45
12.92
10.82
9.32
8.38
7.86
7.62
7.46
7.17
6.37
4.65
1.60
-2.93
-8.69
-15.05
-21.13
-26.03
-28.98
-29.44
-27.14
-22.09
-14.71
-5.83
3.33
11.40
17.22
20.06
19.81
16.89
12.12
6.43
0.77
-4.09
-7.49
-9.07
-8.73
-6.71
-3.61
-0.25
2.43
3.65
2.91
0.06
-4.68
-10.80
-17.50
-23.73
-28.21
-29.68
-27.21
-20.61
-10.69
0.88
11.96
20.60
25.51
26.40
23.86
19.04
13.22
7.48
2.53
-1.28
-3.76
-4.78
-4.24
-2.16
1.12
4.88
8.05
9.47
8.29
4.17
-2.54
-10.94
-19.82
-27.89
-33.89
-36.72
-35.53
-29.98
-20.48
-8.35
4.32
15.20
22.33
24.75
22.67
17.34
10.52
3.91
-1.27
-4.40
-5.45
-4.72
-2.68
0.13
3.12
5.65
7.08
6.85
4.71
0.80
-4.29
-9.75
-14.85
-19.10
-22.36
-24.62
-25.65
-24.84
-21.40
-14.79
-5.23
6.10
17.29
26.33
31.78
33.24
31.30
27.14
22.05
16.99
12.43
8.54
5.30
2.68
0.70
-0.60
-1.26
-1.41
-1.31
-1.34
-1.85
-3.20
-5.63
-9.25
-14.02
-19.63
-25.50
-30.70
-34.06
-34.41
-30.99
-23.79
-13.70
-2.33
8.38
16.79
21.92
23.67
22.64
19.78
16.08
12.34
9.10
6.67
5.19
4.58
4.57
4.75
4.64
3.88
2.35
0.15
-2.38
-4.93
-7.34
-9.74
-12.47
-15.90
-20.18
-24.92
-29.23
-31.85
-31.57
-27.75
-20.60
-11.28
-1.46
7.19
13.51
17.10
18.24
17.52
15.59
12.91
9.82
6.69
3.98
2.25
1.90
3.01
5.19
7.62
9.36
9.60
7.90
4.33
-0.55
-5.83
-10.49
-13.61
-14.71
-13.88
-11.83
-9.61
-8.21
-8.09
-8.94
-9.75
-9.27
-6.59
-1.52
5.34
12.85
19.82
25.38
29.12
31.00
31.23
30.05
27.68
24.45
20.79
17.21
14.22
12.16
11.06
10.65
10.41
9.75
8.23
5.65
2.14
-1.88
-5.90
-9.51
-12.57
-15.25
-18.01
-21.32
-25.40
-30.01
-34.37
-37.32
-37.71
-34.80
-28.67
-20.18
-10.78
-1.99
5.00
9.64
11.95
12.39
11.51
9.82
7.71
5.52
3.56
2.17
1.56
1.79
2.65
3.70
4.38
4.16
2.82
0.45
-2.50
-5.45
-7.93
-9.81
-11.36
-13.11
-15.61
-19.11
-23.30
-27.39
-30.17
-30.50
-27.65
-21.62
-13.20
-3.72
5.40
13.01
18.49
21.72
22.83
22.07
19.70
16.10
11.86
7.82
4.80
3.32
3.38
4.36
5.33
5.41
4.18
1.76
-1.25
-4.16
-6.45
-8.05
-9.21
-10.41
-12.12
-14.57
-17.69
-21.08
-24.04
-25.67
-25.11
-21.81
-15.78
-7.68
1.27
9.65
16.28
20.48
22.17
21.74
19.79
16.97
13.87
11.06
8.99
8.00
8.10
9.00
10.18
11.02
11.07
10.13
8.33
5.95
3.32
0.67
-1.91
-4.47
-7.12
-10.00
-13.23
-16.82
-20.61
-24.18
-26.80
-27.61
-25.88
-21.31
-14.29
-5.87
2.52
9.49
14.13
16.19
16.01
14.27
11.70
8.91
6.31
4.19
2.69
1.78
1.26
0.71
-0.28
-2.03
-4.56
-7.59
-10.64
-13.21
-14.97
-15.92
-16.37
-16.80
-17.66
-19.13
-20.94
-22.39
-22.46
-20.13
-14.74
-6.24
4.86
17.60
30.93
43.95
56.05
66.90
76.35
84.34
90.83
95.85
99.47
101.83
103.06
103.19
102.18
99.92
96.44
92.04
87.33
83.09
80.01
78.35
77.67
76.89
74.66
69.88
62.22
52.25
41.12
30.03
19.58
9.55
-0.83
-12.29
-24.90
-37.80
-49.51
-58.53
-64.07
-66.35
-66.45
-65.74
-65.34
-65.84
-67.35
-69.74
-72.75
-75.96
-78.61
-79.59
-77.75
-72.44
-63.91
-53.50
-43.13
-34.64
-29.07
-26.41
-25.85
-26.29
-26.88
-27.26
-27.49
-27.82
-28.44
-29.43
-30.83
-32.64
-34.76
-36.85
-38.23
-37.92
-35.05
-29.25
-20.96
-11.51
-2.67
3.89
7.13
6.98
4.19
-0.02
-4.41
-8.15
-10.97
-13.08
-14.99
-17.14
-19.69
-22.35
-24.45
-25.16
-23.75
-19.85
-13.69
-6.01
1.92
8.65
12.86
13.85
11.77
7.75
3.52
0.85
0.83
3.42
7.52
11.46
13.68
13.41
10.78
6.69
2.22
-1.77
-4.98
-7.60
-10.07
-12.71
-15.58
-18.39
-20.70
-22.20
-22.87
-23.07
-23.29
-23.88
-24.89
-26.00
-26.83
-27.16
-27.11
-27.13
-27.64
-28.75
-30.09
-30.91
-30.35
-27.90
-23.62
-18.13
-12.36
-7.19
-3.18
-0.47
1.05
1.66
1.61
1.05
0.07
-1.24
-2.71
-4.07
-5.08
-5.59
-5.55
-5.07
-4.32
-3.52
-2.91
-2.65
-2.80
-3.35
-4.32
-5.64
-7.11
-8.45
-9.39
-9.71
-9.32
-8.32
-6.91
-5.51
-4.37
-3.51
-2.92
-2.85
-3.69
-5.84
-9.34
-13.76
-18.70
-23.33
-26.84
-28.92
-30.06
-31.25
-33.45
-37.04
-41.72
-47.32
-53.11
-58.16
-62.04
-65.15
-68.42
-72.52
-77.38
-82.07
-85.86
-87.23
-84.25
-75.47
-60.57
-40.57
-17.58
5.49
30.82
55.67
74.86
84.67
85.89
82.59
78.81
76.57
75.69
74.93
72.61
68.79
65.01
62.92
62.95
63.97
64.12
61.65
55.54
45.18
31.61
17.53
6.12
1.05
4.73
17.54
36.96
58.61
77.35
89.65
94.60
93.44
88.08
79.69
67.50
51.65
33.14
14.01
-2.62
-13.93
-18.72
-18.15
-16.00
-15.30
-19.17
-28.93
-44.62
-65.19
-88.50
-110.96
-127.69
-133.53
-120.09
-89.01
-47.54
-5.62
27.93
48.43
56.40
56.14
52.78
49.99
48.41
48.04
48.96
51.42
55.22
58.84
59.60
55.34
44.95
29.20
11.89
-2.05
-8.70
-6.48
3.48
17.93
32.84
44.36
49.32
46.45
36.31
21.20
4.71
-9.19
-17.51
-18.94
-14.19
-5.70
3.70
11.76
17.33
20.31
22.20
23.88
25.72
27.44
28.26
27.43
24.56
19.77
13.57
6.68
-0.40
-7.26
-13.66
-19.33
-24.12
-28.18
-32.24
-37.55
-45.37
-56.17
-68.73
-80.05
-86.21
-83.96
-72.39
-53.63
-32.20
-13.23
-0.47
5.18
5.65
4.44
4.89
8.73
15.62
23.62
30.23
33.43
32.29
27.20
19.54
11.42
5.30
3.52
7.56
17.21
29.84
40.52
43.33
33.75
10.91
-21.18
-54.66
-80.51
-91.93
-86.70
-67.47
-40.11
-11.12
14.39
33.57
45.31
49.47
46.30
36.68
22.56
7.04
-6.06
-13.34
-12.81
-4.51
9.58
26.31
42.27
54.63
61.59
62.48
57.57
47.82
34.58
19.56
4.78
-7.53
-15.26
-16.86
-11.81
-0.92
13.77
29.49
43.42
53.37
58.21
57.91
53.27
45.51
35.84
25.25
14.40
3.72
-6.47
-15.89
-24.18
-31.00
-36.09
-39.27
-40.50
-39.90
-37.81
-34.85
-32.04
-30.68
-32.13
-37.43
-46.77
-59.21
-72.63
-84.16
-90.87
-90.76
-83.37
-69.96
-53.00
-35.32
-19.15
-5.63
5.13
13.58
20.13
24.82
27.44
27.76
25.90
22.42
18.17
13.94
10.22
7.07
4.26
1.42
-1.74
-5.40
-9.65
-14.56
-20.24
-26.74
-33.93
-41.46
-48.77
-55.22
-60.33
-64.00
-66.65
-69.12
-72.38
-77.06
-82.95
-88.76
-92.37
-91.48
-84.52
-71.38
-53.53
-33.54
-14.06
3.00
16.97
28.27
37.71
45.92
52.93
58.28
61.39
62.06
60.75
58.42
56.23
55.08
55.34
56.72
58.56
60.19
61.17
61.44
61.19
60.64
59.82
58.52
56.33
52.84
47.91
41.72
34.84
28.03
22.01
17.14
13.30
9.90
6.11
1.16
-5.48
-13.91
-23.85
-34.54
-44.74
-52.80
-56.94
-55.80
-48.97
-37.28
-22.68
-7.65
5.69
16.17
23.71
28.97
32.74
35.48
37.21
37.73
36.99
35.34
33.44
31.95
31.23
31.10
31.02
30.35
28.74
26.30
23.53
21.03
19.11
17.66
16.11
13.65
9.62
3.68
-3.99
-12.83
-21.96
-30.46
-37.52
-42.63
-45.66
-46.85
-46.65
-45.56
-43.94
-42.01
-39.95
-37.95
-36.22
-34.85
-33.64
-32.12
-29.64
-25.75
-20.41
-14.08
-7.52
-1.45
3.77
8.08
11.59
14.28
15.90
16.06
14.57
11.82
8.64
5.99
4.65
4.90
6.49
8.65
10.45
11.22
10.84
9.63
8.02
6.42
4.89
3.11
0.39
-4.08
-10.90
-19.75
-29.85
-40.11
-49.49
-57.30
-63.46
-68.73
-74.54
-82.50
-93.04
-106.29
-122.07
-139.49
-156.76
-171.55
-182.05
-187.86
-190.19
-189.71
-188.26
-188.02
-189.76
-191.54
-189.45
-179.64
-160.15
-131.57
-93.52
-47.86
1.97
52.88
103.99
156.64
212.74
273.28
337.15
404.29
469.92
524.99
559.92
569.50
554.78
521.70
478.26
407.68
309.53
199.19
97.89
18.86
-34.99
-66.32
-80.33
-83.51
-82.84
-80.46
-78.06
-77.15
-78.08
-79.37
-78.85
-75.78
-71.95
-70.27
-71.02
-75.24
-84.52
-99.54
-118.21
-135.32
-144.04
-137.88
-113.64
-71.65
-18.42
35.42
79.75
109.56
126.33
133.58
136.75
140.18
145.64
150.85
151.18
142.36
122.82
94.31
61.03
28.73
2.99
-12.03
-14.65
-5.98
10.84
32.09
54.79
77.17
98.51
117.97
133.80
143.85
146.74
142.94
134.92
125.94
118.22
111.98
105.30
95.61
81.62
64.68
48.34
36.59
31.76
33.27
38.07
42.09
42.28
37.78
29.96
21.26
13.82
8.55
5.10
2.53
0.11
-2.38
-4.72
-6.68
-8.37
-10.29
-13.16
[truncated: 137,735 more rows]
