# Supplementary material for: Real-time Smartphone Activity Classification Using Inertial Sensors—Recognition of Scrolling, Typing, and Watching Videos While Sitting or Walking
Source: Sensors (Basel). 2020 Jan 24;20(3):655. doi: 10.3390/s20030655 (PMC7038357; doi:10.3390/s20030655)
Supplement: Supplementary file 1 [file sensors-20-00655-s001.zip › sensors-668083-supplementary/5Hz_data/5166/2019_09_14_14_19_43_Sitting_Type.csv]

time	accX	accY	accZ	rotX	rotY	rotZ	graX	graY	graZ	activity
26:18.5	-0.016759925	5.1237483	8.097438	0.022834143	-0.111678384	-0.026911668	0.07086444	5.264922	8.273208	Sitting_Type
26:18.5	0.002394275	5.106988	8.303345	-0.049858823	-0.010274754	-0.04340503	0.06832809	5.317067	8.239809	Sitting_Type
26:18.6	0.002394275	5.106988	8.303345	-0.049858823	-0.010274754	-0.04340503	0.06832809	5.317067	8.239809	Sitting_Type
26:18.6	0.002394275	5.106988	8.303345	-0.049858823	-0.010274754	-0.04340503	0.06832809	5.317067	8.239809	Sitting_Type
26:18.7	0.002394275	5.106988	8.303345	-0.049858823	-0.010274754	-0.04340503	0.06832809	5.317067	8.239809	Sitting_Type
26:18.7	0.002394275	5.106988	8.303345	-0.049858823	-0.010274754	-0.04340503	0.06832809	5.317067	8.239809	Sitting_Type
26:18.7	0.002394275	5.106988	8.303345	-0.049858823	-0.010274754	-0.04340503	0.06832809	5.317067	8.239809	Sitting_Type
26:18.7	-0.07901107	5.140508	7.814913	0.023445006	0.028209757	-0.029965993	-0.024645709	5.328816	8.232464	Sitting_Type
26:18.7	-0.07901107	5.140508	7.814913	0.023445006	0.028209757	-0.029965993	-0.024645709	5.328816	8.232464	Sitting_Type
26:18.8	-0.07901107	5.140508	7.814913	0.023445006	0.028209757	-0.029965993	-0.024645709	5.328816	8.232464	Sitting_Type
26:18.8	-0.07901107	5.140508	7.814913	0.023445006	0.028209757	-0.029965993	-0.024645709	5.328816	8.232464	Sitting_Type
26:18.8	-0.07901107	5.140508	7.814913	0.023445006	0.028209757	-0.029965993	-0.024645709	5.328816	8.232464	Sitting_Type
26:18.8	-0.07901107	5.140508	7.814913	0.023445006	0.028209757	-0.029965993	-0.024645709	5.328816	8.232464	Sitting_Type
26:18.8	-0.07901107	5.140508	7.814913	0.023445006	0.028209757	-0.029965993	-0.024645709	5.328816	8.232464	Sitting_Type
26:18.9	-0.07901107	5.140508	7.814913	0.023445006	0.028209757	-0.029965993	-0.024645709	5.328816	8.232464	Sitting_Type
26:18.9	-0.14365649	5.1429024	8.142929	-0.015039502	0.041037925	-0.011029172	-0.082280666	5.302177	8.249271	Sitting_Type
26:18.9	-0.14365649	5.1429024	8.142929	-0.015039502	0.041037925	-0.011029172	-0.082280666	5.302177	8.249271	Sitting_Type
26:18.9	-0.14365649	5.1429024	8.142929	-0.015039502	0.041037925	-0.011029172	-0.082280666	5.302177	8.249271	Sitting_Type
26:19.0	-0.14365649	5.1429024	8.142929	-0.015039502	0.041037925	-0.011029172	-0.082280666	5.302177	8.249271	Sitting_Type
26:19.0	-0.14365649	5.1429024	8.142929	-0.015039502	0.041037925	-0.011029172	-0.082280666	5.302177	8.249271	Sitting_Type
26:19.0	-0.14365649	5.1429024	8.142929	-0.015039502	0.041037925	-0.011029172	-0.082280666	5.302177	8.249271	Sitting_Type
26:19.0	-0.14365649	5.1429024	8.142929	-0.015039502	0.041037925	-0.011029172	-0.082280666	5.302177	8.249271	Sitting_Type
26:19.0	-0.14365649	5.1429024	8.142929	-0.015039502	0.041037925	-0.011029172	-0.082280666	5.302177	8.249271	Sitting_Type
26:19.1	-0.08140534	5.0495257	7.9753294	0.004508185	-0.002944371	0.001798998	-0.10341654	5.2828875	8.261401	Sitting_Type
26:19.1	-0.08140534	5.0495257	7.9753294	0.004508185	-0.002944371	0.001798998	-0.10341654	5.2828875	8.261401	Sitting_Type
26:19.1	-0.08140534	5.0495257	7.9753294	0.004508185	-0.002944371	0.001798998	-0.10341654	5.2828875	8.261401	Sitting_Type
26:19.1	-0.08140534	5.0495257	7.9753294	0.004508185	-0.002944371	0.001798998	-0.10341654	5.2828875	8.261401	Sitting_Type
26:19.2	-0.08140534	5.0495257	7.9753294	0.004508185	-0.002944371	0.001798998	-0.10341654	5.2828875	8.261401	Sitting_Type
26:19.2	-0.08140534	5.0495257	7.9753294	0.004508185	-0.002944371	0.001798998	-0.10341654	5.2828875	8.261401	Sitting_Type
26:19.2	-0.08140534	5.0495257	7.9753294	0.004508185	-0.002944371	0.001798998	-0.10341654	5.2828875	8.261401	Sitting_Type
26:19.2	-0.028731298	5.047131	7.8963184	-0.011985176	0.003775147	0.004853325	-0.09919052	5.258556	8.276962	Sitting_Type
26:19.3	-0.028731298	5.047131	7.8963184	-0.011985176	0.003775147	0.004853325	-0.09919052	5.258556	8.276962	Sitting_Type
26:19.3	-0.028731298	5.047131	7.8963184	-0.011985176	0.003775147	0.004853325	-0.09919052	5.258556	8.276962	Sitting_Type
26:19.3	-0.028731298	5.047131	7.8963184	-0.011985176	0.003775147	0.004853325	-0.09919052	5.258556	8.276962	Sitting_Type
26:19.3	-0.028731298	5.047131	7.8963184	-0.011985176	0.003775147	0.004853325	-0.09919052	5.258556	8.276962	Sitting_Type
26:19.4	-0.028731298	5.047131	7.8963184	-0.011985176	0.003775147	0.004853325	-0.09919052	5.258556	8.276962	Sitting_Type
26:19.4	-0.028731298	5.047131	7.8963184	-0.011985176	0.003775147	0.004853325	-0.09919052	5.258556	8.276962	Sitting_Type
26:19.4	-0.028731298	5.047131	7.8963184	-0.011985176	0.003775147	0.004853325	-0.09919052	5.258556	8.276962	Sitting_Type
26:19.4	-0.043096945	5.0207944	8.1549	-0.098728046	-0.06769608	0.003020729	-0.06424583	5.194192	8.317846	Sitting_Type
26:19.5	-0.043096945	5.0207944	8.1549	-0.098728046	-0.06769608	0.003020729	-0.06424583	5.194192	8.317846	Sitting_Type
26:19.5	-0.043096945	5.0207944	8.1549	-0.098728046	-0.06769608	0.003020729	-0.06424583	5.194192	8.317846	Sitting_Type
26:19.5	-0.043096945	5.0207944	8.1549	-0.098728046	-0.06769608	0.003020729	-0.06424583	5.194192	8.317846	Sitting_Type
26:19.5	-0.043096945	5.0207944	8.1549	-0.098728046	-0.06769608	0.003020729	-0.06424583	5.194192	8.317846	Sitting_Type
26:19.5	-0.043096945	5.0207944	8.1549	-0.098728046	-0.06769608	0.003020729	-0.06424583	5.194192	8.317846	Sitting_Type
26:19.6	-0.043096945	5.0207944	8.1549	-0.098728046	-0.06769608	0.003020729	-0.06424583	5.194192	8.317846	Sitting_Type
26:19.6	0.05027977	5.4110613	8.382356	-0.13660169	-0.058533106	-0.44901955	0.17827567	5.0696025	8.392719	Sitting_Type
26:19.6	0.05027977	5.4110613	8.382356	-0.13660169	-0.058533106	-0.44901955	0.17827567	5.0696025	8.392719	Sitting_Type
26:19.7	0.05027977	5.4110613	8.382356	-0.13660169	-0.058533106	-0.44901955	0.17827567	5.0696025	8.392719	Sitting_Type
26:19.7	0.05027977	5.4110613	8.382356	-0.13660169	-0.058533106	-0.44901955	0.17827567	5.0696025	8.392719	Sitting_Type
26:19.7	0.05027977	5.4110613	8.382356	-0.13660169	-0.058533106	-0.44901955	0.17827567	5.0696025	8.392719	Sitting_Type
26:19.7	0.05027977	5.4110613	8.382356	-0.13660169	-0.058533106	-0.44901955	0.17827567	5.0696025	8.392719	Sitting_Type
26:19.7	0.05027977	5.4110613	8.382356	-0.13660169	-0.058533106	-0.44901955	0.17827567	5.0696025	8.392719	Sitting_Type
26:19.8	0.05027977	5.4110613	8.382356	-0.13660169	-0.058533106	-0.44901955	0.17827567	5.0696025	8.392719	Sitting_Type
26:19.8	0.083799616	4.517997	8.662486	0.24702169	-0.28821844	0.2143801	-0.09980924	4.783231	8.560436	Sitting_Type
26:19.8	0.083799616	4.517997	8.662486	0.24702169	-0.28821844	0.2143801	-0.09980924	4.783231	8.560436	Sitting_Type
26:19.8	0.083799616	4.517997	8.662486	0.24702169	-0.28821844	0.2143801	-0.09980924	4.783231	8.560436	Sitting_Type
26:19.9	0.083799616	4.517997	8.662486	0.24702169	-0.28821844	0.2143801	-0.09980924	4.783231	8.560436	Sitting_Type
26:19.9	0.083799616	4.517997	8.662486	0.24702169	-0.28821844	0.2143801	-0.09980924	4.783231	8.560436	Sitting_Type
26:19.9	0.083799616	4.517997	8.662486	0.24702169	-0.28821844	0.2143801	-0.09980924	4.783231	8.560436	Sitting_Type
26:19.9	0.083799616	4.517997	8.662486	0.24702169	-0.28821844	0.2143801	-0.09980924	4.783231	8.560436	Sitting_Type
26:19.9	0.083799616	4.517997	8.662486	0.24702169	-0.28821844	0.2143801	-0.09980924	4.783231	8.560436	Sitting_Type
26:20.0	0.057462595	4.767001	8.672064	-0.10789102	0.003775147	0.017070629	0.23135914	4.750622	8.576038	Sitting_Type
26:20.0	0.057462595	4.767001	8.672064	-0.10789102	0.003775147	0.017070629	0.23135914	4.750622	8.576038	Sitting_Type
26:20.0	0.057462595	4.767001	8.672064	-0.10789102	0.003775147	0.017070629	0.23135914	4.750622	8.576038	Sitting_Type
26:20.0	0.057462595	4.767001	8.672064	-0.10789102	0.003775147	0.017070629	0.23135914	4.750622	8.576038	Sitting_Type
26:20.1	0.057462595	4.767001	8.672064	-0.10789102	0.003775147	0.017070629	0.23135914	4.750622	8.576038	Sitting_Type
26:20.1	0.057462595	4.767001	8.672064	-0.10789102	0.003775147	0.017070629	0.23135914	4.750622	8.576038	Sitting_Type
26:20.1	0.057462595	4.767001	8.672064	-0.10789102	0.003775147	0.017070629	0.23135914	4.750622	8.576038	Sitting_Type
26:20.2	0.21069619	4.790944	8.164477	0.20426112	-0.019437732	-0.041572433	0.2784448	4.8613424	8.512355	Sitting_Type
26:20.2	0.21069619	4.790944	8.164477	0.20426112	-0.019437732	-0.041572433	0.2784448	4.8613424	8.512355	Sitting_Type
26:20.2	0.21069619	4.790944	8.164477	0.20426112	-0.019437732	-0.041572433	0.2784448	4.8613424	8.512355	Sitting_Type
26:20.2	0.21069619	4.790944	8.164477	0.20426112	-0.019437732	-0.041572433	0.2784448	4.8613424	8.512355	Sitting_Type
26:20.2	0.21069619	4.790944	8.164477	0.20426112	-0.019437732	-0.041572433	0.2784448	4.8613424	8.512355	Sitting_Type
26:20.3	0.21069619	4.790944	8.164477	0.20426112	-0.019437732	-0.041572433	0.2784448	4.8613424	8.512355	Sitting_Type
26:20.3	0.21069619	4.790944	8.164477	0.20426112	-0.019437732	-0.041572433	0.2784448	4.8613424	8.512355	Sitting_Type
26:20.3	0.21069619	4.790944	8.164477	0.20426112	-0.019437732	-0.041572433	0.2784448	4.8613424	8.512355	Sitting_Type
26:20.3	0.35435268	4.817281	8.286585	0.2781758	0.30920777	-0.022024745	0.13586083	5.027698	8.418679	Sitting_Type
26:20.4	0.35435268	4.817281	8.286585	0.2781758	0.30920777	-0.022024745	0.13586083	5.027698	8.418679	Sitting_Type
26:20.4	0.35435268	4.817281	8.286585	0.2781758	0.30920777	-0.022024745	0.13586083	5.027698	8.418679	Sitting_Type
26:20.4	0.35435268	4.817281	8.286585	0.2781758	0.30920777	-0.022024745	0.13586083	5.027698	8.418679	Sitting_Type
26:20.4	0.35435268	4.817281	8.286585	0.2781758	0.30920777	-0.022024745	0.13586083	5.027698	8.418679	Sitting_Type
26:20.5	0.35435268	4.817281	8.286585	0.2781758	0.30920777	-0.022024745	0.13586083	5.027698	8.418679	Sitting_Type
26:20.5	0.35435268	4.817281	8.286585	0.2781758	0.30920777	-0.022024745	0.13586083	5.027698	8.418679	Sitting_Type
26:20.5	-0.05027977	5.0399485	8.004061	0.2781758	0.30920777	-0.022024745	0.13586083	5.027698	8.418679	Sitting_Type
26:20.5	-0.05027977	5.0399485	8.004061	0.09186192	-0.19964297	-0.028133398	-0.109453626	5.192532	8.318411	Sitting_Type
26:20.6	-0.05027977	5.0399485	8.004061	0.09186192	-0.19964297	-0.028133398	-0.109453626	5.192532	8.318411	Sitting_Type
26:20.6	-0.05027977	5.0399485	8.004061	0.09186192	-0.19964297	-0.028133398	-0.109453626	5.192532	8.318411	Sitting_Type
26:20.6	-0.05027977	5.0399485	8.004061	0.09186192	-0.19964297	-0.028133398	-0.109453626	5.192532	8.318411	Sitting_Type
26:20.6	-0.05027977	5.0399485	8.004061	0.09186192	-0.19964297	-0.028133398	-0.109453626	5.192532	8.318411	Sitting_Type
26:20.7	-0.05027977	5.0399485	8.004061	0.09186192	-0.19964297	-0.028133398	-0.109453626	5.192532	8.318411	Sitting_Type
26:20.7	0.083799616	5.03516	8.10462	0.0729251	0.041037925	-0.006753115	-0.07640754	5.13523	8.354277	Sitting_Type
26:20.7	0.083799616	5.03516	8.10462	0.0729251	0.041037925	-0.006753115	-0.07640754	5.13523	8.354277	Sitting_Type
26:20.7	0.083799616	5.03516	8.10462	0.0729251	0.041037925	-0.006753115	-0.07640754	5.13523	8.354277	Sitting_Type
26:20.7	0.083799616	5.03516	8.10462	0.0729251	0.041037925	-0.006753115	-0.07640754	5.13523	8.354277	Sitting_Type
26:20.8	0.083799616	5.03516	8.10462	0.0729251	0.041037925	-0.006753115	-0.07640754	5.13523	8.354277	Sitting_Type
26:20.8	0.083799616	5.03516	8.10462	0.0729251	0.041037925	-0.006753115	-0.07640754	5.13523	8.354277	Sitting_Type
26:20.8	0.083799616	5.03516	8.10462	0.0729251	0.041037925	-0.006753115	-0.07640754	5.13523	8.354277	Sitting_Type
26:20.8	0.083799616	5.03516	8.10462	0.0729251	0.041037925	-0.006753115	-0.07640754	5.13523	8.354277	Sitting_Type
26:20.9	0.083799616	5.03516	8.10462	0.0729251	0.041037925	-0.006753115	-0.07640754	5.13523	8.354277	Sitting_Type
26:20.9	-0.15562786	4.896292	8.308133	-0.17814052	0.11861781	0.009129381	-0.13185316	5.0712833	8.392561	Sitting_Type
26:20.9	-0.15562786	4.896292	8.308133	-0.17814052	0.11861781	0.009129381	-0.13185316	5.0712833	8.392561	Sitting_Type
26:20.9	-0.15562786	4.896292	8.308133	-0.17814052	0.11861781	0.009129381	-0.13185316	5.0712833	8.392561	Sitting_Type
26:21.0	-0.15562786	4.896292	8.308133	-0.17814052	0.11861781	0.009129381	-0.13185316	5.0712833	8.392561	Sitting_Type
26:21.0	-0.15562786	4.896292	8.308133	-0.17814052	0.11861781	0.009129381	-0.13185316	5.0712833	8.392561	Sitting_Type
26:21.0	-0.15562786	4.896292	8.308133	-0.17814052	0.11861781	0.009129381	-0.13185316	5.0712833	8.392561	Sitting_Type
26:21.1	-0.29928434	4.767001	8.3129225	0.03871664	-0.019437732	-0.022024745	-0.24716845	4.960428	8.455969	Sitting_Type
26:21.1	-0.29928434	4.767001	8.3129225	0.03871664	-0.019437732	-0.022024745	-0.24716845	4.960428	8.455969	Sitting_Type
26:21.1	-0.29928434	4.767001	8.3129225	0.03871664	-0.019437732	-0.022024745	-0.24716845	4.960428	8.455969	Sitting_Type
26:21.2	-0.29928434	4.767001	8.3129225	0.03871664	-0.019437732	-0.022024745	-0.24716845	4.960428	8.455969	Sitting_Type
26:21.2	-0.29928434	4.767001	8.3129225	0.03871664	-0.019437732	-0.022024745	-0.24716845	4.960428	8.455969	Sitting_Type
26:21.2	-0.29928434	4.767001	8.3129225	0.03871664	-0.019437732	-0.022024745	-0.24716845	4.960428	8.455969	Sitting_Type
26:21.2	-0.3304099	4.767001	8.284191	-0.13049303	0.035540137	0.029287932	-0.24322549	4.988473	8.43957	Sitting_Type
26:21.2	-0.3304099	4.767001	8.284191	-0.13049303	0.035540137	0.029287932	-0.24322549	4.988473	8.43957	Sitting_Type
26:21.3	-0.3304099	4.767001	8.284191	-0.13049303	0.035540137	0.029287932	-0.24322549	4.988473	8.43957	Sitting_Type
26:21.3	-0.3304099	4.767001	8.284191	-0.13049303	0.035540137	0.029287932	-0.24322549	4.988473	8.43957	Sitting_Type
26:21.3	-0.3304099	4.767001	8.284191	-0.13049303	0.035540137	0.029287932	-0.24322549	4.988473	8.43957	Sitting_Type
26:21.3	-0.3304099	4.767001	8.284191	-0.13049303	0.035540137	0.029287932	-0.24322549	4.988473	8.43957	Sitting_Type
26:21.4	-0.3304099	4.767001	8.284191	-0.13049303	0.035540137	0.029287932	-0.24322549	4.988473	8.43957	Sitting_Type
26:21.4	-0.3304099	4.767001	8.284191	-0.13049303	0.035540137	0.029287932	-0.24322549	4.988473	8.43957	Sitting_Type
26:21.4	-0.3304099	4.767001	8.284191	-0.13049303	0.035540137	0.029287932	-0.24322549	4.988473	8.43957	Sitting_Type
26:21.4	0.21548474	4.460534	8.111803	-0.112167075	-0.17765182	0.03661832	-0.13818456	4.8271556	8.535211	Sitting_Type
26:21.4	0.21548474	4.460534	8.111803	-0.112167075	-0.17765182	0.03661832	-0.13818456	4.8271556	8.535211	Sitting_Type
26:21.5	0.21548474	4.460534	8.111803	-0.112167075	-0.17765182	0.03661832	-0.13818456	4.8271556	8.535211	Sitting_Type
26:21.5	0.21548474	4.460534	8.111803	-0.112167075	-0.17765182	0.03661832	-0.13818456	4.8271556	8.535211	Sitting_Type
26:21.5	0.21548474	4.460534	8.111803	-0.112167075	-0.17765182	0.03661832	-0.13818456	4.8271556	8.535211	Sitting_Type
26:21.5	0.21548474	4.460534	8.111803	-0.112167075	-0.17765182	0.03661832	-0.13818456	4.8271556	8.535211	Sitting_Type
26:21.5	0.21548474	4.460534	8.111803	-0.112167075	-0.17765182	0.03661832	-0.13818456	4.8271556	8.535211	Sitting_Type
26:21.6	0.21548474	4.460534	8.111803	-0.112167075	-0.17765182	0.03661832	-0.13818456	4.8271556	8.535211	Sitting_Type
26:21.6	-0.34956414	4.522785	8.676852	-0.09384112	-0.026768114	-0.004920519	0.001775558	4.583507	8.669592	Sitting_Type
26:21.6	-0.34956414	4.522785	8.676852	-0.09384112	-0.026768114	-0.004920519	0.001775558	4.583507	8.669592	Sitting_Type
26:21.6	-0.34956414	4.522785	8.676852	-0.09384112	-0.026768114	-0.004920519	0.001775558	4.583507	8.669592	Sitting_Type
26:21.7	-0.34956414	4.522785	8.676852	-0.09384112	-0.026768114	-0.004920519	0.001775558	4.583507	8.669592	Sitting_Type
26:21.7	-0.34956414	4.522785	8.676852	-0.09384112	-0.026768114	-0.004920519	0.001775558	4.583507	8.669592	Sitting_Type
26:21.7	-0.34956414	4.522785	8.676852	-0.09384112	-0.026768114	-0.004920519	0.001775558	4.583507	8.669592	Sitting_Type
26:21.7	-0.34956414	4.522785	8.676852	-0.09384112	-0.026768114	-0.004920519	0.001775558	4.583507	8.669592	Sitting_Type
26:21.7	-0.34956414	4.522785	8.676852	-0.09384112	-0.026768114	-0.004920519	0.001775558	4.583507	8.669592	Sitting_Type
26:21.8	-0.14126222	4.295329	8.415876	-0.19829907	0.05264437	0.024401013	-0.05215181	4.49083	8.717802	Sitting_Type
26:21.8	-0.14126222	4.295329	8.415876	-0.19829907	0.05264437	0.024401013	-0.05215181	4.49083	8.717802	Sitting_Type
26:21.8	-0.14126222	4.295329	8.415876	-0.19829907	0.05264437	0.024401013	-0.05215181	4.49083	8.717802	Sitting_Type
26:21.8	-0.14126222	4.295329	8.415876	-0.19829907	0.05264437	0.024401013	-0.05215181	4.49083	8.717802	Sitting_Type
26:21.9	-0.14126222	4.295329	8.415876	-0.19829907	0.05264437	0.024401013	-0.05215181	4.49083	8.717802	Sitting_Type
26:21.9	-0.14126222	4.295329	8.415876	-0.19829907	0.05264437	0.024401013	-0.05215181	4.49083	8.717802	Sitting_Type
26:21.9	-0.14126222	4.295329	8.415876	-0.19829907	0.05264437	0.024401013	-0.05215181	4.49083	8.717802	Sitting_Type
26:21.9	-0.14126222	4.295329	8.415876	-0.19829907	0.05264437	0.024401013	-0.05215181	4.49083	8.717802	Sitting_Type
26:21.9	-0.04070267	4.173221	8.406299	0.10957701	0.004386012	-0.03302032	-0.038950127	4.4307513	8.74856	Sitting_Type
26:22.0	-0.04070267	4.173221	8.406299	0.10957701	0.004386012	-0.03302032	-0.038950127	4.4307513	8.74856	Sitting_Type
26:22.0	-0.04070267	4.173221	8.406299	0.10957701	0.004386012	-0.03302032	-0.038950127	4.4307513	8.74856	Sitting_Type
26:22.0	-0.04070267	4.173221	8.406299	0.10957701	0.004386012	-0.03302032	-0.038950127	4.4307513	8.74856	Sitting_Type
26:22.0	-0.04070267	4.173221	8.406299	0.10957701	0.004386012	-0.03302032	-0.038950127	4.4307513	8.74856	Sitting_Type
26:22.0	-0.04070267	4.173221	8.406299	0.10957701	0.004386012	-0.03302032	-0.038950127	4.4307513	8.74856	Sitting_Type
26:22.1	-0.04070267	4.173221	8.406299	0.10957701	0.004386012	-0.03302032	-0.038950127	4.4307513	8.74856	Sitting_Type
26:22.1	-0.04070267	4.173221	8.406299	0.10957701	0.004386012	-0.03302032	-0.038950127	4.4307513	8.74856	Sitting_Type
26:22.1	-0.04070267	4.173221	8.406299	0.10957701	0.004386012	-0.03302032	-0.038950127	4.4307513	8.74856	Sitting_Type
26:22.1	-0.057462595	4.3240604	8.430242	-0.039474115	-0.07563733	-0.010418306	-0.046594433	4.48342	8.721648	Sitting_Type
26:22.2	-0.057462595	4.3240604	8.430242	-0.039474115	-0.07563733	-0.010418306	-0.046594433	4.48342	8.721648	Sitting_Type
26:22.2	-0.057462595	4.3240604	8.430242	-0.039474115	-0.07563733	-0.010418306	-0.046594433	4.48342	8.721648	Sitting_Type
26:22.2	-0.057462595	4.3240604	8.430242	-0.039474115	-0.07563733	-0.010418306	-0.046594433	4.48342	8.721648	Sitting_Type
26:22.2	-0.057462595	4.3240604	8.430242	-0.039474115	-0.07563733	-0.010418306	-0.046594433	4.48342	8.721648	Sitting_Type
26:22.2	-0.057462595	4.3240604	8.430242	-0.039474115	-0.07563733	-0.010418306	-0.046594433	4.48342	8.721648	Sitting_Type
26:22.3	-0.057462595	4.3240604	8.430242	-0.039474115	-0.07563733	-0.010418306	-0.046594433	4.48342	8.721648	Sitting_Type
26:22.3	-0.057462595	4.3240604	8.430242	-0.039474115	-0.07563733	-0.010418306	-0.046594433	4.48342	8.721648	Sitting_Type
26:22.3	0.0670397	4.295329	8.008849	-0.013206907	0.043481387	0.03600745	-0.024774741	4.50474	8.710742	Sitting_Type
26:22.3	0.0670397	4.295329	8.008849	-0.013206907	0.043481387	0.03600745	-0.024774741	4.50474	8.710742	Sitting_Type
26:22.4	0.0670397	4.295329	8.008849	-0.013206907	0.043481387	0.03600745	-0.024774741	4.50474	8.710742	Sitting_Type
26:22.4	0.0670397	4.295329	8.008849	-0.013206907	0.043481387	0.03600745	-0.024774741	4.50474	8.710742	Sitting_Type
26:22.4	0.0670397	4.295329	8.008849	-0.013206907	0.043481387	0.03600745	-0.024774741	4.50474	8.710742	Sitting_Type
26:22.4	0.0670397	4.295329	8.008849	-0.013206907	0.043481387	0.03600745	-0.024774741	4.50474	8.710742	Sitting_Type
26:22.5	0.0670397	4.295329	8.008849	-0.013206907	0.043481387	0.03600745	-0.024774741	4.50474	8.710742	Sitting_Type
26:22.5	-0.2849187	4.3073006	8.624178	0.1254595	0.06486167	-0.007974846	-0.073320016	4.4634647	8.731692	Sitting_Type
26:22.5	-0.2849187	4.3073006	8.624178	0.1254595	0.06486167	-0.007974846	-0.073320016	4.4634647	8.731692	Sitting_Type
26:22.5	-0.2849187	4.3073006	8.624178	0.1254595	0.06486167	-0.007974846	-0.073320016	4.4634647	8.731692	Sitting_Type
26:22.5	-0.2849187	4.3073006	8.624178	0.1254595	0.06486167	-0.007974846	-0.073320016	4.4634647	8.731692	Sitting_Type
26:22.6	-0.2849187	4.3073006	8.624178	0.1254595	0.06486167	-0.007974846	-0.073320016	4.4634647	8.731692	Sitting_Type
26:22.6	-0.2849187	4.3073006	8.624178	0.1254595	0.06486167	-0.007974846	-0.073320016	4.4634647	8.731692	Sitting_Type
26:22.6	-0.2849187	4.3073006	8.624178	0.1254595	0.06486167	-0.007974846	-0.073320016	4.4634647	8.731692	Sitting_Type
26:22.6	-0.2849187	4.3073006	8.624178	0.1254595	0.06486167	-0.007974846	-0.073320016	4.4634647	8.731692	Sitting_Type
26:22.7	-0.1987248	4.336032	8.427847	-0.020537289	-0.03532023	-0.03057686	-0.09004717	4.496217	8.714716	Sitting_Type
26:22.7	-0.1987248	4.336032	8.427847	-0.020537289	-0.03532023	-0.03057686	-0.09004717	4.496217	8.714716	Sitting_Type
26:22.7	-0.1987248	4.336032	8.427847	-0.020537289	-0.03532023	-0.03057686	-0.09004717	4.496217	8.714716	Sitting_Type
26:22.7	-0.1987248	4.336032	8.427847	-0.020537289	-0.03532023	-0.03057686	-0.09004717	4.496217	8.714716	Sitting_Type
26:22.8	-0.1987248	4.336032	8.427847	-0.020537289	-0.03532023	-0.03057686	-0.09004717	4.496217	8.714716	Sitting_Type
26:22.8	-0.1987248	4.336032	8.427847	-0.020537289	-0.03532023	-0.03057686	-0.09004717	4.496217	8.714716	Sitting_Type
26:22.8	-0.1987248	4.336032	8.427847	-0.020537289	-0.03532023	-0.03057686	-0.09004717	4.496217	8.714716	Sitting_Type
26:22.8	-0.1987248	4.336032	8.427847	-0.020537289	-0.03532023	-0.03057686	-0.09004717	4.496217	8.714716	Sitting_Type
26:22.8	-0.045491222	4.1325183	8.705584	-0.120719194	-0.005998697	-0.016526958	-0.010613493	4.3857093	8.771305	Sitting_Type
26:22.9	-0.045491222	4.1325183	8.705584	-0.120719194	-0.005998697	-0.016526958	-0.010613493	4.3857093	8.771305	Sitting_Type
26:22.9	-0.045491222	4.1325183	8.705584	-0.120719194	-0.005998697	-0.016526958	-0.010613493	4.3857093	8.771305	Sitting_Type
26:22.9	-0.045491222	4.1325183	8.705584	-0.120719194	-0.005998697	-0.016526958	-0.010613493	4.3857093	8.771305	Sitting_Type
26:22.9	-0.045491222	4.1325183	8.705584	-0.120719194	-0.005998697	-0.016526958	-0.010613493	4.3857093	8.771305	Sitting_Type
26:23.0	-0.045491222	4.1325183	8.705584	-0.120719194	-0.005998697	-0.016526958	-0.010613493	4.3857093	8.771305	Sitting_Type
26:23.0	-0.045491222	4.1325183	8.705584	-0.120719194	-0.005998697	-0.016526958	-0.010613493	4.3857093	8.771305	Sitting_Type
26:23.0	-0.045491222	4.1325183	8.705584	-0.120719194	-0.005998697	-0.016526958	-0.010613493	4.3857093	8.771305	Sitting_Type
26:23.0	0.16520496	4.1181526	8.466156	-0.09078679	-0.007220427	0.022568416	0.035693463	4.2286053	8.848051	Sitting_Type
26:23.0	0.16520496	4.1181526	8.466156	-0.09078679	-0.007220427	0.022568416	0.035693463	4.2286053	8.848051	Sitting_Type
26:23.1	0.16520496	4.1181526	8.466156	-0.09078679	-0.007220427	0.022568416	0.035693463	4.2286053	8.848051	Sitting_Type
26:23.1	0.16520496	4.1181526	8.466156	-0.09078679	-0.007220427	0.022568416	0.035693463	4.2286053	8.848051	Sitting_Type
26:23.1	0.16520496	4.1181526	8.466156	-0.09078679	-0.007220427	0.022568416	0.035693463	4.2286053	8.848051	Sitting_Type
26:23.1	0.16520496	4.1181526	8.466156	-0.09078679	-0.007220427	0.022568416	0.035693463	4.2286053	8.848051	Sitting_Type
26:23.2	0.16520496	4.1181526	8.466156	-0.09078679	-0.007220427	0.022568416	0.035693463	4.2286053	8.848051	Sitting_Type
26:23.2	0.16520496	4.1181526	8.466156	-0.09078679	-0.007220427	0.022568416	0.035693463	4.2286053	8.848051	Sitting_Type
26:23.2	-0.14365649	4.022382	8.063917	0.079644606	0.08807456	0.061052926	-0.043195255	4.1656113	8.877849	Sitting_Type
26:23.2	-0.14365649	4.022382	8.063917	0.079644606	0.08807456	0.061052926	-0.043195255	4.1656113	8.877849	Sitting_Type
26:23.3	-0.14365649	4.022382	8.063917	0.079644606	0.08807456	0.061052926	-0.043195255	4.1656113	8.877849	Sitting_Type
26:23.3	-0.14365649	4.022382	8.063917	0.079644606	0.08807456	0.061052926	-0.043195255	4.1656113	8.877849	Sitting_Type
26:23.3	-0.14365649	4.022382	8.063917	0.079644606	0.08807456	0.061052926	-0.043195255	4.1656113	8.877849	Sitting_Type
26:23.3	-0.14365649	4.022382	8.063917	0.079644606	0.08807456	0.061052926	-0.043195255	4.1656113	8.877849	Sitting_Type
26:23.4	-0.14365649	4.022382	8.063917	0.079644606	0.08807456	0.061052926	-0.043195255	4.1656113	8.877849	Sitting_Type
26:23.4	-0.14365649	4.022382	8.063917	0.079644606	0.08807456	0.061052926	-0.043195255	4.1656113	8.877849	Sitting_Type
26:23.4	-0.12689656	4.0343533	8.712766	-0.048637092	-0.048759263	-3.36E-05	-0.044070102	4.119001	8.899566	Sitting_Type
26:23.4	-0.12689656	4.0343533	8.712766	-0.048637092	-0.048759263	-3.36E-05	-0.044070102	4.119001	8.899566	Sitting_Type
26:23.4	-0.12689656	4.0343533	8.712766	-0.048637092	-0.048759263	-3.36E-05	-0.044070102	4.119001	8.899566	Sitting_Type
26:23.5	-0.12689656	4.0343533	8.712766	-0.048637092	-0.048759263	-3.36E-05	-0.044070102	4.119001	8.899566	Sitting_Type
26:23.5	-0.12689656	4.0343533	8.712766	-0.048637092	-0.048759263	-3.36E-05	-0.044070102	4.119001	8.899566	Sitting_Type
26:23.5	-0.12689656	4.0343533	8.712766	-0.048637092	-0.048759263	-3.36E-05	-0.044070102	4.119001	8.899566	Sitting_Type
26:23.6	-0.12689656	4.0343533	8.712766	-0.048637092	-0.048759263	-3.36E-05	-0.044070102	4.119001	8.899566	Sitting_Type
26:23.6	-0.09577099	4.0295644	8.7534685	-0.06390872	-0.013329079	0.024401013	-0.07336334	4.1371684	8.890941	Sitting_Type
26:23.6	-0.09577099	4.0295644	8.7534685	-0.06390872	-0.013329079	0.024401013	-0.07336334	4.1371684	8.890941	Sitting_Type
26:23.7	-0.09577099	4.0295644	8.7534685	-0.06390872	-0.013329079	0.024401013	-0.07336334	4.1371684	8.890941	Sitting_Type
26:23.7	-0.09577099	4.0295644	8.7534685	-0.06390872	-0.013329079	0.024401013	-0.07336334	4.1371684	8.890941	Sitting_Type
26:23.7	-0.09577099	4.0295644	8.7534685	-0.06390872	-0.013329079	0.024401013	-0.07336334	4.1371684	8.890941	Sitting_Type
26:23.7	-0.13168511	4.024776	8.537984	0.006340781	0.026988026	0.018903226	-0.09038232	4.144213	8.887503	Sitting_Type
26:23.8	-0.13168511	4.024776	8.537984	0.006340781	0.026988026	0.018903226	-0.09038232	4.144213	8.887503	Sitting_Type
26:23.8	-0.13168511	4.024776	8.537984	0.006340781	0.026988026	0.018903226	-0.09038232	4.144213	8.887503	Sitting_Type
26:23.8	-0.13168511	4.024776	8.537984	0.006340781	0.026988026	0.018903226	-0.09038232	4.144213	8.887503	Sitting_Type
26:23.8	-0.13168511	4.024776	8.537984	0.006340781	0.026988026	0.018903226	-0.09038232	4.144213	8.887503	Sitting_Type
26:23.9	-0.13168511	4.024776	8.537984	0.006340781	0.026988026	0.018903226	-0.09038232	4.144213	8.887503	Sitting_Type
26:23.9	-0.13168511	4.024776	8.537984	0.006340781	0.026988026	0.018903226	-0.09038232	4.144213	8.887503	Sitting_Type
26:23.9	-0.13168511	4.024776	8.537984	0.006340781	0.026988026	0.018903226	-0.09038232	4.144213	8.887503	Sitting_Type
26:23.9	-0.117319465	3.991256	8.413482	0.009395108	0.025766296	0.018903226	-0.12230222	4.138343	8.889855	Sitting_Type
26:24.0	-0.117319465	3.991256	8.413482	0.009395108	0.025766296	0.018903226	-0.12230222	4.138343	8.889855	Sitting_Type
26:24.0	-0.117319465	3.991256	8.413482	0.009395108	0.025766296	0.018903226	-0.12230222	4.138343	8.889855	Sitting_Type
26:24.0	-0.117319465	3.991256	8.413482	0.009395108	0.025766296	0.018903226	-0.12230222	4.138343	8.889855	Sitting_Type
26:24.0	-0.117319465	3.991256	8.413482	0.009395108	0.025766296	0.018903226	-0.12230222	4.138343	8.889855	Sitting_Type
26:24.1	-0.117319465	3.991256	8.413482	0.009395108	0.025766296	0.018903226	-0.12230222	4.138343	8.889855	Sitting_Type
26:24.1	-0.117319465	3.991256	8.413482	0.009395108	0.025766296	0.018903226	-0.12230222	4.138343	8.889855	Sitting_Type
26:24.1	-0.18914771	3.964919	8.734315	0.031997122	0.028209757	0.009740246	-0.1582363	4.1327987	8.891867	Sitting_Type
26:24.1	-0.18914771	3.964919	8.734315	0.031997122	0.028209757	0.009740246	-0.1582363	4.1327987	8.891867	Sitting_Type
26:24.2	-0.18914771	3.964919	8.734315	0.031997122	0.028209757	0.009740246	-0.1582363	4.1327987	8.891867	Sitting_Type
26:24.2	-0.18914771	3.964919	8.734315	0.031997122	0.028209757	0.009740246	-0.1582363	4.1327987	8.891867	Sitting_Type
26:24.2	-0.18914771	3.964919	8.734315	0.031997122	0.028209757	0.009740246	-0.1582363	4.1327987	8.891867	Sitting_Type
26:24.2	-0.18914771	3.964919	8.734315	0.031997122	0.028209757	0.009740246	-0.1582363	4.1327987	8.891867	Sitting_Type
26:24.2	-0.18914771	3.964919	8.734315	0.031997122	0.028209757	0.009740246	-0.1582363	4.1327987	8.891867	Sitting_Type
26:24.3	-0.18914771	3.964919	8.734315	0.031997122	0.028209757	0.009740246	-0.1582363	4.1327987	8.891867	Sitting_Type
26:24.3	-0.102953814	4.0128045	8.707977	-0.026035076	-0.04387234	-0.014083498	-0.12850001	4.17216	8.873946	Sitting_Type
26:24.3	-0.102953814	4.0128045	8.707977	-0.026035076	-0.04387234	-0.014083498	-0.12850001	4.17216	8.873946	Sitting_Type
26:24.3	-0.102953814	4.0128045	8.707977	-0.026035076	-0.04387234	-0.014083498	-0.12850001	4.17216	8.873946	Sitting_Type
26:24.4	-0.102953814	4.0128045	8.707977	-0.026035076	-0.04387234	-0.014083498	-0.12850001	4.17216	8.873946	Sitting_Type
26:24.4	-0.102953814	4.0128045	8.707977	-0.026035076	-0.04387234	-0.014083498	-0.12850001	4.17216	8.873946	Sitting_Type
26:24.4	-0.102953814	4.0128045	8.707977	-0.026035076	-0.04387234	-0.014083498	-0.12850001	4.17216	8.873946	Sitting_Type
26:24.4	-0.102953814	4.0128045	8.707977	-0.026035076	-0.04387234	-0.014083498	-0.12850001	4.17216	8.873946	Sitting_Type
26:24.5	-0.102953814	4.0128045	8.707977	-0.026035076	-0.04387234	-0.014083498	-0.12850001	4.17216	8.873946	Sitting_Type
26:24.5	-0.11492519	4.0582957	8.605023	0.006951646	0.07463551	-0.013472633	-0.11593546	4.1894584	8.865966	Sitting_Type
26:24.5	-0.11492519	4.0582957	8.605023	0.006951646	0.07463551	-0.013472633	-0.11593546	4.1894584	8.865966	Sitting_Type
26:24.6	-0.11492519	4.0582957	8.605023	0.006951646	0.07463551	-0.013472633	-0.11593546	4.1894584	8.865966	Sitting_Type
26:24.6	-0.11492519	4.0582957	8.605023	0.006951646	0.07463551	-0.013472633	-0.11593546	4.1894584	8.865966	Sitting_Type
26:24.6	-0.11492519	4.0582957	8.605023	0.006951646	0.07463551	-0.013472633	-0.11593546	4.1894584	8.865966	Sitting_Type
26:24.7	-0.1987248	4.120547	8.877971	-0.044971902	-0.07869166	0.03356399	-0.18883283	4.195517	8.861847	Sitting_Type
26:24.7	-0.1987248	4.120547	8.877971	-0.044971902	-0.07869166	0.03356399	-0.18883283	4.195517	8.861847	Sitting_Type
26:24.7	-0.1987248	4.120547	8.877971	-0.044971902	-0.07869166	0.03356399	-0.18883283	4.195517	8.861847	Sitting_Type
26:24.8	-0.1987248	4.120547	8.877971	-0.044971902	-0.07869166	0.03356399	-0.18883283	4.195517	8.861847	Sitting_Type
26:24.8	-0.1987248	4.120547	8.877971	-0.044971902	-0.07869166	0.03356399	-0.18883283	4.195517	8.861847	Sitting_Type
26:24.8	-0.1987248	4.120547	8.877971	-0.044971902	-0.07869166	0.03356399	-0.18883283	4.195517	8.861847	Sitting_Type
26:24.8	-0.2083019	4.02717	8.691217	-0.060243532	-0.00172264	0.00790765	-0.19182976	4.1924615	8.86323	Sitting_Type
26:24.9	-0.2083019	4.02717	8.691217	-0.060243532	-0.00172264	0.00790765	-0.19182976	4.1924615	8.86323	Sitting_Type
26:24.9	-0.2083019	4.02717	8.691217	-0.060243532	-0.00172264	0.00790765	-0.19182976	4.1924615	8.86323	Sitting_Type
26:24.9	-0.2083019	4.02717	8.691217	-0.060243532	-0.00172264	0.00790765	-0.19182976	4.1924615	8.86323	Sitting_Type
26:24.9	-0.2083019	4.02717	8.691217	-0.060243532	-0.00172264	0.00790765	-0.19182976	4.1924615	8.86323	Sitting_Type
26:24.9	-0.2083019	4.02717	8.691217	-0.060243532	-0.00172264	0.00790765	-0.19182976	4.1924615	8.86323	Sitting_Type
26:25.0	-0.2083019	4.02717	8.691217	-0.060243532	-0.00172264	0.00790765	-0.19182976	4.1924615	8.86323	Sitting_Type
26:25.0	-0.2083019	4.02717	8.691217	-0.060243532	-0.00172264	0.00790765	-0.19182976	4.1924615	8.86323	Sitting_Type
26:25.0	-0.21787901	4.0894213	8.389539	0.046047024	0.058142155	0.009740246	-0.23742557	4.2001896	8.858465	Sitting_Type
26:25.0	-0.21787901	4.0894213	8.389539	0.046047024	0.058142155	0.009740246	-0.23742557	4.2001896	8.858465	Sitting_Type
26:25.1	-0.21787901	4.0894213	8.389539	0.046047024	0.058142155	0.009740246	-0.23742557	4.2001896	8.858465	Sitting_Type
26:25.1	-0.21787901	4.0894213	8.389539	0.046047024	0.058142155	0.009740246	-0.23742557	4.2001896	8.858465	Sitting_Type
26:25.1	-0.21787901	4.0894213	8.389539	0.046047024	0.058142155	0.009740246	-0.23742557	4.2001896	8.858465	Sitting_Type
26:25.1	-0.21787901	4.0894213	8.389539	0.046047024	0.058142155	0.009740246	-0.23742557	4.2001896	8.858465	Sitting_Type
26:25.1	-0.21787901	4.0894213	8.389539	0.046047024	0.058142155	0.009740246	-0.23742557	4.2001896	8.858465	Sitting_Type
26:25.2	-0.21787901	4.0894213	8.389539	0.046047024	0.058142155	0.009740246	-0.23742557	4.2001896	8.858465	Sitting_Type
26:25.2	-0.22506183	4.070267	8.504464	-0.103614956	0.012938126	0.001798998	-0.30463934	4.2366786	8.839011	Sitting_Type
26:25.2	-0.22506183	4.070267	8.504464	-0.103614956	0.012938126	0.001798998	-0.30463934	4.2366786	8.839011	Sitting_Type
26:25.2	-0.22506183	4.070267	8.504464	-0.103614956	0.012938126	0.001798998	-0.30463934	4.2366786	8.839011	Sitting_Type
26:25.3	-0.22506183	4.070267	8.504464	-0.103614956	0.012938126	0.001798998	-0.30463934	4.2366786	8.839011	Sitting_Type
26:25.3	-0.22506183	4.070267	8.504464	-0.103614956	0.012938126	0.001798998	-0.30463934	4.2366786	8.839011	Sitting_Type
26:25.3	-0.22506183	4.070267	8.504464	-0.103614956	0.012938126	0.001798998	-0.30463934	4.2366786	8.839011	Sitting_Type
26:25.3	-0.22506183	4.070267	8.504464	-0.103614956	0.012938126	0.001798998	-0.30463934	4.2366786	8.839011	Sitting_Type
26:25.4	-0.31365	4.065479	8.444607	0.04360356	0.038594466	-0.011029172	-0.31983143	4.239072	8.837327	Sitting_Type
26:25.4	-0.31365	4.065479	8.444607	0.04360356	0.038594466	-0.011029172	-0.31983143	4.239072	8.837327	Sitting_Type
26:25.4	-0.31365	4.065479	8.444607	0.04360356	0.038594466	-0.011029172	-0.31983143	4.239072	8.837327	Sitting_Type
26:25.4	-0.31365	4.065479	8.444607	0.04360356	0.038594466	-0.011029172	-0.31983143	4.239072	8.837327	Sitting_Type
26:25.4	-0.31365	4.065479	8.444607	0.04360356	0.038594466	-0.011029172	-0.31983143	4.239072	8.837327	Sitting_Type
26:25.5	-0.31365	4.065479	8.444607	0.04360356	0.038594466	-0.011029172	-0.31983143	4.239072	8.837327	Sitting_Type
26:25.5	-0.31365	4.065479	8.444607	0.04360356	0.038594466	-0.011029172	-0.31983143	4.239072	8.837327	Sitting_Type
26:25.5	-0.31365	4.065479	8.444607	0.04360356	0.038594466	-0.011029172	-0.31983143	4.239072	8.837327	Sitting_Type
26:25.5	-0.31365	4.065479	8.444607	0.04360356	0.038594466	-0.011029172	-0.31983143	4.239072	8.837327	Sitting_Type
26:25.6	-0.2561874	4.1947694	8.717555	0.16455488	-0.084189445	-0.03485292	-0.24661528	4.289109	8.815503	Sitting_Type
26:25.6	-0.2561874	4.1947694	8.717555	0.16455488	-0.084189445	-0.03485292	-0.24661528	4.289109	8.815503	Sitting_Type
26:25.6	-0.2561874	4.1947694	8.717555	0.16455488	-0.084189445	-0.03485292	-0.24661528	4.289109	8.815503	Sitting_Type
26:25.6	-0.2561874	4.1947694	8.717555	0.16455488	-0.084189445	-0.03485292	-0.24661528	4.289109	8.815503	Sitting_Type
26:25.6	-0.2561874	4.1947694	8.717555	0.16455488	-0.084189445	-0.03485292	-0.24661528	4.289109	8.815503	Sitting_Type
26:25.7	-0.2561874	4.1947694	8.717555	0.16455488	-0.084189445	-0.03485292	-0.24661528	4.289109	8.815503	Sitting_Type
26:25.7	-0.2561874	4.1947694	8.717555	0.16455488	-0.084189445	-0.03485292	-0.24661528	4.289109	8.815503	Sitting_Type
26:25.7	-0.24900457	4.295329	8.403905	0.017947221	0.022101104	0.003020729	-0.2033948	4.4152365	8.754125	Sitting_Type
26:25.8	-0.24900457	4.295329	8.403905	0.017947221	0.022101104	0.003020729	-0.2033948	4.4152365	8.754125	Sitting_Type
26:25.8	-0.24900457	4.295329	8.403905	0.017947221	0.022101104	0.003020729	-0.2033948	4.4152365	8.754125	Sitting_Type
26:25.8	-0.24900457	4.295329	8.403905	0.017947221	0.022101104	0.003020729	-0.2033948	4.4152365	8.754125	Sitting_Type
26:25.8	-0.24900457	4.295329	8.403905	0.017947221	0.022101104	0.003020729	-0.2033948	4.4152365	8.754125	Sitting_Type
26:25.8	-0.24900457	4.295329	8.403905	0.017947221	0.022101104	0.003020729	-0.2033948	4.4152365	8.754125	Sitting_Type
26:25.9	-0.24900457	4.295329	8.403905	0.017947221	0.022101104	0.003020729	-0.2033948	4.4152365	8.754125	Sitting_Type
26:25.9	-0.24900457	4.295329	8.403905	0.017947221	0.022101104	0.003020729	-0.2033948	4.4152365	8.754125	Sitting_Type
26:25.9	-0.30646718	4.3791285	8.162083	0.003286455	-0.05364619	0.028677069	-0.25215846	4.4296484	8.745568	Sitting_Type
26:25.9	-0.30646718	4.3791285	8.162083	0.003286455	-0.05364619	0.028677069	-0.25215846	4.4296484	8.745568	Sitting_Type
26:26.0	-0.30646718	4.3791285	8.162083	0.003286455	-0.05364619	0.028677069	-0.25215846	4.4296484	8.745568	Sitting_Type
26:26.0	-0.30646718	4.3791285	8.162083	0.003286455	-0.05364619	0.028677069	-0.25215846	4.4296484	8.745568	Sitting_Type
26:26.0	-0.30646718	4.3791285	8.162083	0.003286455	-0.05364619	0.028677069	-0.25215846	4.4296484	8.745568	Sitting_Type
26:26.0	-0.30646718	4.3791285	8.162083	0.003286455	-0.05364619	0.028677069	-0.25215846	4.4296484	8.745568	Sitting_Type
26:26.1	-0.30646718	4.3791285	8.162083	0.003286455	-0.05364619	0.028677069	-0.25215846	4.4296484	8.745568	Sitting_Type
26:26.1	-0.30646718	4.3791285	8.162083	0.003286455	-0.05364619	0.028677069	-0.25215846	4.4296484	8.745568	Sitting_Type
26:26.1	-0.3304099	4.3671575	8.25546	0.10774442	0.12839167	0.039672643	-0.2825994	4.492078	8.712732	Sitting_Type
26:26.1	-0.3304099	4.3671575	8.25546	0.10774442	0.12839167	0.039672643	-0.2825994	4.492078	8.712732	Sitting_Type
26:26.1	-0.3304099	4.3671575	8.25546	0.10774442	0.12839167	0.039672643	-0.2825994	4.492078	8.712732	Sitting_Type
26:26.2	-0.3304099	4.3671575	8.25546	0.10774442	0.12839167	0.039672643	-0.2825994	4.492078	8.712732	Sitting_Type
26:26.2	-0.3304099	4.3671575	8.25546	0.10774442	0.12839167	0.039672643	-0.2825994	4.492078	8.712732	Sitting_Type
26:26.2	-0.3304099	4.3671575	8.25546	0.10774442	0.12839167	0.039672643	-0.2825994	4.492078	8.712732	Sitting_Type
26:26.3	-0.3304099	4.3671575	8.25546	0.10774442	0.12839167	0.039672643	-0.2825994	4.492078	8.712732	Sitting_Type
26:26.3	-0.6392714	4.3791285	8.557138	0.006340781	0.14427416	0.06349639	-0.50630003	4.567078	8.663476	Sitting_Type
26:26.3	-0.6392714	4.3791285	8.557138	0.006340781	0.14427416	0.06349639	-0.50630003	4.567078	8.663476	Sitting_Type
26:26.3	-0.6392714	4.3791285	8.557138	0.006340781	0.14427416	0.06349639	-0.50630003	4.567078	8.663476	Sitting_Type
26:26.3	-0.6392714	4.3791285	8.557138	0.006340781	0.14427416	0.06349639	-0.50630003	4.567078	8.663476	Sitting_Type
26:26.4	-0.6392714	4.3791285	8.557138	0.006340781	0.14427416	0.06349639	-0.50630003	4.567078	8.663476	Sitting_Type
26:26.4	-0.6392714	4.3791285	8.557138	0.006340781	0.14427416	0.06349639	-0.50630003	4.567078	8.663476	Sitting_Type
26:26.4	-0.6392714	4.3791285	8.557138	0.006340781	0.14427416	0.06349639	-0.50630003	4.567078	8.663476	Sitting_Type
26:26.4	-0.47885495	4.352792	8.849239	-0.24044877	-0.19781038	-0.009807441	-0.48840874	4.5158243	8.691326	Sitting_Type
26:26.5	-0.47885495	4.352792	8.849239	-0.24044877	-0.19781038	-0.009807441	-0.48840874	4.5158243	8.691326	Sitting_Type
26:26.5	-0.47885495	4.352792	8.849239	-0.24044877	-0.19781038	-0.009807441	-0.48840874	4.5158243	8.691326	Sitting_Type
26:26.5	-0.47885495	4.352792	8.849239	-0.24044877	-0.19781038	-0.009807441	-0.48840874	4.5158243	8.691326	Sitting_Type
26:26.5	-0.47885495	4.352792	8.849239	-0.24044877	-0.19781038	-0.009807441	-0.48840874	4.5158243	8.691326	Sitting_Type
26:26.5	-0.47885495	4.352792	8.849239	-0.24044877	-0.19781038	-0.009807441	-0.48840874	4.5158243	8.691326	Sitting_Type
26:26.6	-0.47885495	4.352792	8.849239	-0.24044877	-0.19781038	-0.009807441	-0.48840874	4.5158243	8.691326	Sitting_Type
26:26.6	-0.6344828	4.4054656	7.781393	-0.24044877	-0.19781038	-0.009807441	-0.48840874	4.5158243	8.691326	Sitting_Type
26:26.6	-0.6344828	4.4054656	7.781393	0.116907395	0.029431488	-0.026300803	-0.4303568	4.4817853	8.71199	Sitting_Type
26:26.7	-0.6344828	4.4054656	7.781393	0.116907395	0.029431488	-0.026300803	-0.4303568	4.4817853	8.71199	Sitting_Type
26:26.7	-0.6344828	4.4054656	7.781393	0.116907395	0.029431488	-0.026300803	-0.4303568	4.4817853	8.71199	Sitting_Type
26:26.7	-0.6344828	4.4054656	7.781393	0.116907395	0.029431488	-0.026300803	-0.4303568	4.4817853	8.71199	Sitting_Type
26:26.7	-0.6344828	4.4054656	7.781393	0.116907395	0.029431488	-0.026300803	-0.4303568	4.4817853	8.71199	Sitting_Type
26:26.7	-0.6344828	4.4054656	7.781393	0.116907395	0.029431488	-0.026300803	-0.4303568	4.4817853	8.71199	Sitting_Type
26:26.8	-0.6344828	4.4054656	7.781393	0.116907395	0.029431488	-0.026300803	-0.4303568	4.4817853	8.71199	Sitting_Type
26:26.8	-0.6344828	4.4054656	7.781393	0.116907395	0.029431488	-0.026300803	-0.4303568	4.4817853	8.71199	Sitting_Type
26:26.8	-0.29928434	4.3695517	8.286585	0.008784243	0.047757447	0.007296785	-0.3685019	4.5010543	8.704887	Sitting_Type
26:26.8	-0.29928434	4.3695517	8.286585	0.008784243	0.047757447	0.007296785	-0.3685019	4.5010543	8.704887	Sitting_Type
26:26.9	-0.29928434	4.3695517	8.286585	0.008784243	0.047757447	0.007296785	-0.3685019	4.5010543	8.704887	Sitting_Type
26:26.9	-0.29928434	4.3695517	8.286585	0.008784243	0.047757447	0.007296785	-0.3685019	4.5010543	8.704887	Sitting_Type
26:26.9	-0.29928434	4.3695517	8.286585	0.008784243	0.047757447	0.007296785	-0.3685019	4.5010543	8.704887	Sitting_Type
26:26.9	-0.29928434	4.3695517	8.286585	0.008784243	0.047757447	0.007296785	-0.3685019	4.5010543	8.704887	Sitting_Type
26:26.9	-0.29928434	4.3695517	8.286585	0.008784243	0.047757447	0.007296785	-0.3685019	4.5010543	8.704887	Sitting_Type
26:27.0	-0.29928434	4.3695517	8.286585	0.008784243	0.047757447	0.007296785	-0.3685019	4.5010543	8.704887	Sitting_Type
26:27.0	-0.64166564	4.5060253	8.229122	0.10591182	0.13083512	0.026844474	-0.42705047	4.5228662	8.690895	Sitting_Type
26:27.0	-0.64166564	4.5060253	8.229122	0.10591182	0.13083512	0.026844474	-0.42705047	4.5228662	8.690895	Sitting_Type
26:27.0	-0.64166564	4.5060253	8.229122	0.10591182	0.13083512	0.026844474	-0.42705047	4.5228662	8.690895	Sitting_Type
26:27.1	-0.64166564	4.5060253	8.229122	0.10591182	0.13083512	0.026844474	-0.42705047	4.5228662	8.690895	Sitting_Type
26:27.1	-0.64166564	4.5060253	8.229122	0.10591182	0.13083512	0.026844474	-0.42705047	4.5228662	8.690895	Sitting_Type
26:27.1	-0.64166564	4.5060253	8.229122	0.10591182	0.13083512	0.026844474	-0.42705047	4.5228662	8.690895	Sitting_Type
26:27.1	-0.64166564	4.5060253	8.229122	0.10591182	0.13083512	0.026844474	-0.42705047	4.5228662	8.690895	Sitting_Type
26:27.2	-0.35435268	4.4246197	8.3129225	0.07597942	0.056920424	0.014627169	-0.41061217	4.5601716	8.672173	Sitting_Type
26:27.2	-0.35435268	4.4246197	8.3129225	0.07597942	0.056920424	0.014627169	-0.41061217	4.5601716	8.672173	Sitting_Type
26:27.2	-0.35435268	4.4246197	8.3129225	0.07597942	0.056920424	0.014627169	-0.41061217	4.5601716	8.672173	Sitting_Type
26:27.2	-0.35435268	4.4246197	8.3129225	0.07597942	0.056920424	0.014627169	-0.41061217	4.5601716	8.672173	Sitting_Type
26:27.2	-0.35435268	4.4246197	8.3129225	0.07597942	0.056920424	0.014627169	-0.41061217	4.5601716	8.672173	Sitting_Type
26:27.3	-0.35435268	4.4246197	8.3129225	0.07597942	0.056920424	0.014627169	-0.41061217	4.5601716	8.672173	Sitting_Type
26:27.3	-0.35435268	4.4246197	8.3129225	0.07597942	0.056920424	0.014627169	-0.41061217	4.5601716	8.672173	Sitting_Type
26:27.3	-0.35435268	4.4246197	8.3129225	0.07597942	0.056920424	0.014627169	-0.41061217	4.5601716	8.672173	Sitting_Type
26:27.3	-0.4932206	4.4413795	8.576292	0.014282029	0.044092253	0.024401013	-0.46075517	4.595189	8.651145	Sitting_Type
26:27.4	-0.4932206	4.4413795	8.576292	0.014282029	0.044092253	0.024401013	-0.46075517	4.595189	8.651145	Sitting_Type
26:27.4	-0.4932206	4.4413795	8.576292	0.014282029	0.044092253	0.024401013	-0.46075517	4.595189	8.651145	Sitting_Type
26:27.4	-0.4932206	4.4413795	8.576292	0.014282029	0.044092253	0.024401013	-0.46075517	4.595189	8.651145	Sitting_Type
26:27.4	-0.4932206	4.4413795	8.576292	0.014282029	0.044092253	0.024401013	-0.46075517	4.595189	8.651145	Sitting_Type
26:27.5	-0.4932206	4.4413795	8.576292	0.014282029	0.044092253	0.024401013	-0.46075517	4.595189	8.651145	Sitting_Type
26:27.5	-0.4932206	4.4413795	8.576292	0.014282029	0.044092253	0.024401013	-0.46075517	4.595189	8.651145	Sitting_Type
26:27.5	-0.4932206	4.4413795	8.576292	0.014282029	0.044092253	0.024401013	-0.46075517	4.595189	8.651145	Sitting_Type
26:27.5	-0.66800267	4.652076	8.248277	0.101024896	0.19497597	0.0158489	-0.5739745	4.6828437	8.597202	Sitting_Type
26:27.5	-0.66800267	4.652076	8.248277	0.101024896	0.19497597	0.0158489	-0.5739745	4.6828437	8.597202	Sitting_Type
26:27.6	-0.66800267	4.652076	8.248277	0.101024896	0.19497597	0.0158489	-0.5739745	4.6828437	8.597202	Sitting_Type
26:27.6	-0.66800267	4.652076	8.248277	0.101024896	0.19497597	0.0158489	-0.5739745	4.6828437	8.597202	Sitting_Type
26:27.6	-0.66800267	4.652076	8.248277	0.101024896	0.19497597	0.0158489	-0.5739745	4.6828437	8.597202	Sitting_Type
26:27.6	-0.66800267	4.652076	8.248277	0.101024896	0.19497597	0.0158489	-0.5739745	4.6828437	8.597202	Sitting_Type
26:27.7	-0.66800267	4.652076	8.248277	0.101024896	0.19497597	0.0158489	-0.5739745	4.6828437	8.597202	Sitting_Type
26:27.7	-0.66800267	4.652076	8.248277	0.101024896	0.19497597	0.0158489	-0.5739745	4.6828437	8.597202	Sitting_Type
26:27.7	-0.4836435	4.522785	8.566715	-0.000378736	-0.092741564	0.01829236	-0.4956225	4.6218204	8.635016	Sitting_Type
26:27.7	-0.4836435	4.522785	8.566715	-0.000378736	-0.092741564	0.01829236	-0.4956225	4.6218204	8.635016	Sitting_Type
26:27.8	-0.4836435	4.522785	8.566715	-0.000378736	-0.092741564	0.01829236	-0.4956225	4.6218204	8.635016	Sitting_Type
26:27.8	-0.4836435	4.522785	8.566715	-0.000378736	-0.092741564	0.01829236	-0.4956225	4.6218204	8.635016	Sitting_Type
26:27.8	-0.4836435	4.522785	8.566715	-0.000378736	-0.092741564	0.01829236	-0.4956225	4.6218204	8.635016	Sitting_Type
26:27.8	-0.4836435	4.522785	8.566715	-0.000378736	-0.092741564	0.01829236	-0.4956225	4.6218204	8.635016	Sitting_Type
26:27.9	-0.4836435	4.522785	8.566715	-0.000378736	-0.092741564	0.01829236	-0.4956225	4.6218204	8.635016	Sitting_Type
26:27.9	-0.5027977	4.520391	8.7822	0.1132422	-0.10495887	-0.026300803	-0.38767093	4.662397	8.618709	Sitting_Type
26:27.9	-0.5027977	4.520391	8.7822	0.1132422	-0.10495887	-0.026300803	-0.38767093	4.662397	8.618709	Sitting_Type
26:27.9	-0.5027977	4.520391	8.7822	0.1132422	-0.10495887	-0.026300803	-0.38767093	4.662397	8.618709	Sitting_Type
26:27.9	-0.5027977	4.520391	8.7822	0.1132422	-0.10495887	-0.026300803	-0.38767093	4.662397	8.618709	Sitting_Type
26:28.0	-0.5027977	4.520391	8.7822	0.1132422	-0.10495887	-0.026300803	-0.38767093	4.662397	8.618709	Sitting_Type
26:28.0	-0.5027977	4.520391	8.7822	0.1132422	-0.10495887	-0.026300803	-0.38767093	4.662397	8.618709	Sitting_Type
26:28.0	-0.5027977	4.520391	8.7822	0.1132422	-0.10495887	-0.026300803	-0.38767093	4.662397	8.618709	Sitting_Type
26:28.0	-0.5027977	4.520391	8.7822	0.1132422	-0.10495887	-0.026300803	-0.38767093	4.662397	8.618709	Sitting_Type
26:28.1	-0.5027977	4.520391	8.7822	0.1132422	-0.10495887	-0.026300803	-0.38767093	4.662397	8.618709	Sitting_Type
26:28.1	-0.10055954	5.0591025	7.0152254	0.48159394	-0.41405666	-0.1020481	0.10930169	5.169217	8.332922	Sitting_Type
26:28.1	-0.10055954	5.0591025	7.0152254	0.48159394	-0.41405666	-0.1020481	0.10930169	5.169217	8.332922	Sitting_Type
26:28.1	-0.10055954	5.0591025	7.0152254	0.48159394	-0.41405666	-0.1020481	0.10930169	5.169217	8.332922	Sitting_Type
26:28.1	-0.10055954	5.0591025	7.0152254	0.48159394	-0.41405666	-0.1020481	0.10930169	5.169217	8.332922	Sitting_Type
26:28.2	-0.10055954	5.0591025	7.0152254	0.48159394	-0.41405666	-0.1020481	0.10930169	5.169217	8.332922	Sitting_Type
26:28.2	-0.10055954	5.0591025	7.0152254	0.48159394	-0.41405666	-0.1020481	0.10930169	5.169217	8.332922	Sitting_Type
26:28.2	-0.10055954	5.0591025	7.0152254	0.48159394	-0.41405666	-0.1020481	0.10930169	5.169217	8.332922	Sitting_Type
26:28.2	0.339987	5.1812105	7.7143536	-0.29053974	-0.04937013	0.026844474	0.30600157	5.27593	8.260829	Sitting_Type
26:28.3	0.339987	5.1812105	7.7143536	-0.29053974	-0.04937013	0.026844474	0.30600157	5.27593	8.260829	Sitting_Type
26:28.3	0.339987	5.1812105	7.7143536	-0.29053974	-0.04937013	0.026844474	0.30600157	5.27593	8.260829	Sitting_Type
26:28.3	0.339987	5.1812105	7.7143536	-0.29053974	-0.04937013	0.026844474	0.30600157	5.27593	8.260829	Sitting_Type
26:28.3	0.339987	5.1812105	7.7143536	-0.29053974	-0.04937013	0.026844474	0.30600157	5.27593	8.260829	Sitting_Type
26:28.3	0.339987	5.1812105	7.7143536	-0.29053974	-0.04937013	0.026844474	0.30600157	5.27593	8.260829	Sitting_Type
26:28.4	0.339987	5.1812105	7.7143536	-0.29053974	-0.04937013	0.026844474	0.30600157	5.27593	8.260829	Sitting_Type
26:28.4	0.339987	5.1812105	7.7143536	-0.29053974	-0.04937013	0.026844474	0.30600157	5.27593	8.260829	Sitting_Type
26:28.4	0.08858817	4.913052	8.181237	-0.006487389	0.11678522	0.007296785	0.16859452	5.0493555	8.405112	Sitting_Type
26:28.4	0.08858817	4.913052	8.181237	-0.006487389	0.11678522	0.007296785	0.16859452	5.0493555	8.405112	Sitting_Type
26:28.5	0.08858817	4.913052	8.181237	-0.006487389	0.11678522	0.007296785	0.16859452	5.0493555	8.405112	Sitting_Type
26:28.5	0.08858817	4.913052	8.181237	-0.006487389	0.11678522	0.007296785	0.16859452	5.0493555	8.405112	Sitting_Type
26:28.5	0.08858817	4.913052	8.181237	-0.006487389	0.11678522	0.007296785	0.16859452	5.0493555	8.405112	Sitting_Type
26:28.5	0.08858817	4.913052	8.181237	-0.006487389	0.11678522	0.007296785	0.16859452	5.0493555	8.405112	Sitting_Type
26:28.6	0.08858817	4.913052	8.181237	-0.006487389	0.11678522	0.007296785	0.16859452	5.0493555	8.405112	Sitting_Type
26:28.6	0.08858817	4.913052	8.181237	-0.006487389	0.11678522	0.007296785	0.16859452	5.0493555	8.405112	Sitting_Type
26:28.6	0.19154198	4.8938975	8.118986	-0.17814052	0.2560625	0.064107254	0.044339713	4.9713845	8.453029	Sitting_Type
26:28.6	0.19154198	4.8938975	8.118986	-0.17814052	0.2560625	0.064107254	0.044339713	4.9713845	8.453029	Sitting_Type
26:28.6	0.19154198	4.8938975	8.118986	-0.17814052	0.2560625	0.064107254	0.044339713	4.9713845	8.453029	Sitting_Type
26:28.7	0.19154198	4.8938975	8.118986	-0.17814052	0.2560625	0.064107254	0.044339713	4.9713845	8.453029	Sitting_Type
26:28.7	0.19154198	4.8938975	8.118986	-0.17814052	0.2560625	0.064107254	0.044339713	4.9713845	8.453029	Sitting_Type
26:28.7	0.19154198	4.8938975	8.118986	-0.17814052	0.2560625	0.064107254	0.044339713	4.9713845	8.453029	Sitting_Type
26:28.7	0.19154198	4.8938975	8.118986	-0.17814052	0.2560625	0.064107254	0.044339713	4.9713845	8.453029	Sitting_Type
26:28.8	0.19154198	4.8938975	8.118986	-0.17814052	0.2560625	0.064107254	0.044339713	4.9713845	8.453029	Sitting_Type
26:28.8	0.031125572	4.697567	8.248277	0.060096923	0.033707544	0.026233608	-0.022749629	4.8897824	8.50058	Sitting_Type
26:28.8	0.031125572	4.697567	8.248277	0.060096923	0.033707544	0.026233608	-0.022749629	4.8897824	8.50058	Sitting_Type
26:28.8	0.031125572	4.697567	8.248277	0.060096923	0.033707544	0.026233608	-0.022749629	4.8897824	8.50058	Sitting_Type
26:28.8	0.031125572	4.697567	8.248277	0.060096923	0.033707544	0.026233608	-0.022749629	4.8897824	8.50058	Sitting_Type
26:28.9	0.031125572	4.697567	8.248277	0.060096923	0.033707544	0.026233608	-0.022749629	4.8897824	8.50058	Sitting_Type
26:28.9	0.031125572	4.697567	8.248277	0.060096923	0.033707544	0.026233608	-0.022749629	4.8897824	8.50058	Sitting_Type
26:28.9	0.031125572	4.697567	8.248277	0.060096923	0.033707544	0.026233608	-0.022749629	4.8897824	8.50058	Sitting_Type
26:28.9	0.031125572	4.697567	8.248277	0.060096923	0.033707544	0.026233608	-0.022749629	4.8897824	8.50058	Sitting_Type
26:29.0	-0.1340794	4.9369946	7.805336	0.10591182	0.13327858	0.007296785	-0.041904848	4.990727	8.441638	Sitting_Type
26:29.0	-0.1340794	4.9369946	7.805336	0.10591182	0.13327858	0.007296785	-0.041904848	4.990727	8.441638	Sitting_Type
26:29.0	-0.1340794	4.9369946	7.805336	0.10591182	0.13327858	0.007296785	-0.041904848	4.990727	8.441638	Sitting_Type
26:29.0	-0.1340794	4.9369946	7.805336	0.10591182	0.13327858	0.007296785	-0.041904848	4.990727	8.441638	Sitting_Type
26:29.1	-0.1340794	4.9369946	7.805336	0.10591182	0.13327858	0.007296785	-0.041904848	4.990727	8.441638	Sitting_Type
26:29.1	-0.1340794	4.9369946	7.805336	0.10591182	0.13327858	0.007296785	-0.041904848	4.990727	8.441638	Sitting_Type
26:29.1	-0.1340794	4.9369946	7.805336	0.10591182	0.13327858	0.007296785	-0.041904848	4.990727	8.441638	Sitting_Type
26:29.1	-0.1340794	4.9369946	7.805336	0.10591182	0.13327858	0.007296785	-0.041904848	4.990727	8.441638	Sitting_Type
26:29.2	-0.40223816	4.9585433	8.324894	-0.08651073	-0.049980994	0.000577268	-0.26793242	5.086701	8.379978	Sitting_Type
26:29.2	-0.40223816	4.9585433	8.324894	-0.08651073	-0.049980994	0.000577268	-0.26793242	5.086701	8.379978	Sitting_Type
26:29.2	-0.40223816	4.9585433	8.324894	-0.08651073	-0.049980994	0.000577268	-0.26793242	5.086701	8.379978	Sitting_Type
26:29.2	-0.40223816	4.9585433	8.324894	-0.08651073	-0.049980994	0.000577268	-0.26793242	5.086701	8.379978	Sitting_Type
26:29.2	-0.40223816	4.9585433	8.324894	-0.08651073	-0.049980994	0.000577268	-0.26793242	5.086701	8.379978	Sitting_Type
26:29.3	-0.40223816	4.9585433	8.324894	-0.08651073	-0.049980994	0.000577268	-0.26793242	5.086701	8.379978	Sitting_Type
26:29.3	-0.40223816	4.9585433	8.324894	-0.08651073	-0.049980994	0.000577268	-0.26793242	5.086701	8.379978	Sitting_Type
26:29.3	-0.40223816	4.9585433	8.324894	-0.08651073	-0.049980994	0.000577268	-0.26793242	5.086701	8.379978	Sitting_Type
26:29.3	-0.047885496	4.8747435	8.109408	0.023445006	0.03309668	-0.026300803	-0.09097959	5.004585	8.433043	Sitting_Type
26:29.4	-0.047885496	4.8747435	8.109408	0.023445006	0.03309668	-0.026300803	-0.09097959	5.004585	8.433043	Sitting_Type
26:29.4	-0.047885496	4.8747435	8.109408	0.023445006	0.03309668	-0.026300803	-0.09097959	5.004585	8.433043	Sitting_Type
26:29.4	-0.047885496	4.8747435	8.109408	0.023445006	0.03309668	-0.026300803	-0.09097959	5.004585	8.433043	Sitting_Type
26:29.4	-0.047885496	4.8747435	8.109408	0.023445006	0.03309668	-0.026300803	-0.09097959	5.004585	8.433043	Sitting_Type
26:29.4	-0.047885496	4.8747435	8.109408	0.023445006	0.03309668	-0.026300803	-0.09097959	5.004585	8.433043	Sitting_Type
26:29.5	-0.047885496	4.8747435	8.109408	0.023445006	0.03309668	-0.026300803	-0.09097959	5.004585	8.433043	Sitting_Type
26:29.5	-0.29928434	4.8843207	8.705584	0.111409605	0.014770721	0.0158489	-0.08606033	5.0205655	8.423592	Sitting_Type
26:29.5	-0.29928434	4.8843207	8.705584	0.111409605	0.014770721	0.0158489	-0.08606033	5.0205655	8.423592	Sitting_Type
26:29.5	-0.29928434	4.8843207	8.705584	0.111409605	0.014770721	0.0158489	-0.08606033	5.0205655	8.423592	Sitting_Type
26:29.6	-0.29928434	4.8843207	8.705584	0.111409605	0.014770721	0.0158489	-0.08606033	5.0205655	8.423592	Sitting_Type
26:29.6	-0.29928434	4.8843207	8.705584	0.111409605	0.014770721	0.0158489	-0.08606033	5.0205655	8.423592	Sitting_Type
26:29.6	-0.29928434	4.8843207	8.705584	0.111409605	0.014770721	0.0158489	-0.08606033	5.0205655	8.423592	Sitting_Type
26:29.6	-0.29928434	4.8843207	8.705584	0.111409605	0.014770721	0.0158489	-0.08606033	5.0205655	8.423592	Sitting_Type
26:29.7	-0.29928434	4.8843207	8.705584	0.111409605	0.014770721	0.0158489	-0.08606033	5.0205655	8.423592	Sitting_Type
26:29.7	-0.29928434	4.8843207	8.705584	0.111409605	0.014770721	0.0158489	-0.08606033	5.0205655	8.423592	Sitting_Type
26:29.7	-0.12210801	4.817281	8.348836	-0.18058398	0.09418321	0.026233608	-0.07011618	5.1455235	8.347997	Sitting_Type
26:29.7	-0.12210801	4.817281	8.348836	-0.18058398	0.09418321	0.026233608	-0.07011618	5.1455235	8.347997	Sitting_Type
26:29.7	-0.12210801	4.817281	8.348836	-0.18058398	0.09418321	0.026233608	-0.07011618	5.1455235	8.347997	Sitting_Type
26:29.8	-0.12210801	4.817281	8.348836	-0.18058398	0.09418321	0.026233608	-0.07011618	5.1455235	8.347997	Sitting_Type
26:29.8	-0.12210801	4.817281	8.348836	-0.18058398	0.09418321	0.026233608	-0.07011618	5.1455235	8.347997	Sitting_Type
26:29.8	-0.12210801	4.817281	8.348836	-0.18058398	0.09418321	0.026233608	-0.07011618	5.1455235	8.347997	Sitting_Type
26:29.8	-0.12210801	4.817281	8.348836	-0.18058398	0.09418321	0.026233608	-0.07011618	5.1455235	8.347997	Sitting_Type
26:29.9	-0.17478207	4.862772	8.116591	-0.18058398	0.09418321	0.026233608	-0.07011618	5.1455235	8.347997	Sitting_Type
26:29.9	-0.17478207	4.862772	8.116591	-0.027867671	0.072802916	-0.01774869	-0.13315123	5.0102463	8.429119	Sitting_Type
26:29.9	-0.17478207	4.862772	8.116591	-0.027867671	0.072802916	-0.01774869	-0.13315123	5.0102463	8.429119	Sitting_Type
26:29.9	-0.17478207	4.862772	8.116591	-0.027867671	0.072802916	-0.01774869	-0.13315123	5.0102463	8.429119	Sitting_Type
26:29.9	-0.17478207	4.862772	8.116591	-0.027867671	0.072802916	-0.01774869	-0.13315123	5.0102463	8.429119	Sitting_Type
26:30.0	-0.17478207	4.862772	8.116591	-0.027867671	0.072802916	-0.01774869	-0.13315123	5.0102463	8.429119	Sitting_Type
26:30.0	-0.17478207	4.862772	8.116591	-0.027867671	0.072802916	-0.01774869	-0.13315123	5.0102463	8.429119	Sitting_Type
26:30.0	-0.17478207	4.862772	8.116591	-0.027867671	0.072802916	-0.01774869	-0.13315123	5.0102463	8.429119	Sitting_Type
26:30.0	-0.17478207	4.862772	8.116591	-0.027867671	0.072802916	-0.01774869	-0.13315123	5.0102463	8.429119	Sitting_Type
26:30.1	-0.7134939	4.640105	7.4821086	-0.23495099	-0.017605137	-0.22544287	-0.21690497	4.8930097	8.495984	Sitting_Type
26:30.1	-0.7134939	4.640105	7.4821086	-0.23495099	-0.017605137	-0.22544287	-0.21690497	4.8930097	8.495984	Sitting_Type
26:30.1	-0.7134939	4.640105	7.4821086	-0.23495099	-0.017605137	-0.22544287	-0.21690497	4.8930097	8.495984	Sitting_Type
26:30.1	-0.7134939	4.640105	7.4821086	-0.23495099	-0.017605137	-0.22544287	-0.21690497	4.8930097	8.495984	Sitting_Type
26:30.1	-0.7134939	4.640105	7.4821086	-0.23495099	-0.017605137	-0.22544287	-0.21690497	4.8930097	8.495984	Sitting_Type
26:30.2	-0.7134939	4.640105	7.4821086	-0.23495099	-0.017605137	-0.22544287	-0.21690497	4.8930097	8.495984	Sitting_Type
26:30.2	-0.7134939	4.640105	7.4821086	-0.23495099	-0.017605137	-0.22544287	-0.21690497	4.8930097	8.495984	Sitting_Type
26:30.2	-0.09577099	4.2570205	8.511647	-0.023591615	0.16626531	0.050668217	-0.08433953	4.4948053	8.715502	Sitting_Type
26:30.3	-0.09577099	4.2570205	8.511647	-0.023591615	0.16626531	0.050668217	-0.08433953	4.4948053	8.715502	Sitting_Type
26:30.3	-0.09577099	4.2570205	8.511647	-0.023591615	0.16626531	0.050668217	-0.08433953	4.4948053	8.715502	Sitting_Type
26:30.3	-0.09577099	4.2570205	8.511647	-0.023591615	0.16626531	0.050668217	-0.08433953	4.4948053	8.715502	Sitting_Type
26:30.3	-0.09577099	4.2570205	8.511647	-0.023591615	0.16626531	0.050668217	-0.08433953	4.4948053	8.715502	Sitting_Type
26:30.3	-0.09577099	4.2570205	8.511647	-0.023591615	0.16626531	0.050668217	-0.08433953	4.4948053	8.715502	Sitting_Type
26:30.4	-0.09577099	4.2570205	8.511647	-0.023591615	0.16626531	0.050668217	-0.08433953	4.4948053	8.715502	Sitting_Type
26:30.4	-0.09577099	4.2570205	8.511647	-0.023591615	0.16626531	0.050668217	-0.08433953	4.4948053	8.715502	Sitting_Type
26:30.4	-0.10774237	4.271386	8.545167	-0.0749043	0.06119648	0.0860984	-0.16034763	4.485249	8.719357	Sitting_Type
26:30.4	-0.10774237	4.271386	8.545167	-0.0749043	0.06119648	0.0860984	-0.16034763	4.485249	8.719357	Sitting_Type
26:30.5	-0.10774237	4.271386	8.545167	-0.0749043	0.06119648	0.0860984	-0.16034763	4.485249	8.719357	Sitting_Type
26:30.5	-0.10774237	4.271386	8.545167	-0.0749043	0.06119648	0.0860984	-0.16034763	4.485249	8.719357	Sitting_Type
26:30.5	-0.10774237	4.271386	8.545167	-0.0749043	0.06119648	0.0860984	-0.16034763	4.485249	8.719357	Sitting_Type
26:30.5	-0.10774237	4.271386	8.545167	-0.0749043	0.06119648	0.0860984	-0.16034763	4.485249	8.719357	Sitting_Type
26:30.5	-0.10774237	4.271386	8.545167	-0.0749043	0.06119648	0.0860984	-0.16034763	4.485249	8.719357	Sitting_Type
26:30.6	-0.10774237	4.271386	8.545167	-0.0749043	0.06119648	0.0860984	-0.16034763	4.485249	8.719357	Sitting_Type
26:30.6	-0.1987248	4.2235007	8.672064	-0.026645944	-0.018826867	0.01829236	-0.15735352	4.4393225	8.742886	Sitting_Type
26:30.6	-0.1987248	4.2235007	8.672064	-0.026645944	-0.018826867	0.01829236	-0.15735352	4.4393225	8.742886	Sitting_Type
26:30.6	-0.1987248	4.2235007	8.672064	-0.026645944	-0.018826867	0.01829236	-0.15735352	4.4393225	8.742886	Sitting_Type
26:30.7	-0.1987248	4.2235007	8.672064	-0.026645944	-0.018826867	0.01829236	-0.15735352	4.4393225	8.742886	Sitting_Type
26:30.7	-0.1987248	4.2235007	8.672064	-0.026645944	-0.018826867	0.01829236	-0.15735352	4.4393225	8.742886	Sitting_Type
26:30.7	-0.1987248	4.2235007	8.672064	-0.026645944	-0.018826867	0.01829236	-0.15735352	4.4393225	8.742886	Sitting_Type
26:30.7	-0.1987248	4.2235007	8.672064	-0.026645944	-0.018826867	0.01829236	-0.15735352	4.4393225	8.742886	Sitting_Type
26:30.8	-0.23942748	4.228289	8.621783	-0.000989602	0.023322836	0.004853325	-0.18382655	4.452549	8.735639	Sitting_Type
26:30.8	-0.23942748	4.228289	8.621783	-0.000989602	0.023322836	0.004853325	-0.18382655	4.452549	8.735639	Sitting_Type
26:30.8	-0.23942748	4.228289	8.621783	-0.000989602	0.023322836	0.004853325	-0.18382655	4.452549	8.735639	Sitting_Type
26:30.8	-0.23942748	4.228289	8.621783	-0.000989602	0.023322836	0.004853325	-0.18382655	4.452549	8.735639	Sitting_Type
26:30.9	-0.23942748	4.228289	8.621783	-0.000989602	0.023322836	0.004853325	-0.18382655	4.452549	8.735639	Sitting_Type
26:30.9	-0.23942748	4.228289	8.621783	-0.000989602	0.023322836	0.004853325	-0.18382655	4.452549	8.735639	Sitting_Type
26:30.9	-0.23942748	4.228289	8.621783	-0.000989602	0.023322836	0.004853325	-0.18382655	4.452549	8.735639	Sitting_Type
26:30.9	-0.23942748	4.228289	8.621783	-0.000989602	0.023322836	0.004853325	-0.18382655	4.452549	8.735639	Sitting_Type
26:30.9	0.076616794	4.192375	8.700794	-0.041917574	0.010494665	0.051279083	-0.15476857	4.417893	8.753778	Sitting_Type
26:31.0	0.076616794	4.192375	8.700794	-0.041917574	0.010494665	0.051279083	-0.15476857	4.417893	8.753778	Sitting_Type
26:31.0	0.076616794	4.192375	8.700794	-0.041917574	0.010494665	0.051279083	-0.15476857	4.417893	8.753778	Sitting_Type
26:31.0	0.076616794	4.192375	8.700794	-0.041917574	0.010494665	0.051279083	-0.15476857	4.417893	8.753778	Sitting_Type
26:31.0	0.076616794	4.192375	8.700794	-0.041917574	0.010494665	0.051279083	-0.15476857	4.417893	8.753778	Sitting_Type
26:31.1	0.076616794	4.192375	8.700794	-0.041917574	0.010494665	0.051279083	-0.15476857	4.417893	8.753778	Sitting_Type
26:31.1	0.076616794	4.192375	8.700794	-0.041917574	0.010494665	0.051279083	-0.15476857	4.417893	8.753778	Sitting_Type
26:31.1	0.076616794	4.192375	8.700794	-0.041917574	0.010494665	0.051279083	-0.15476857	4.417893	8.753778	Sitting_Type
26:31.1	-0.052674048	4.1851926	8.334471	-0.040695842	-0.004166101	0.027455337	-0.23237525	4.469029	8.726061	Sitting_Type
26:31.1	-0.052674048	4.1851926	8.334471	-0.040695842	-0.004166101	0.027455337	-0.23237525	4.469029	8.726061	Sitting_Type
26:31.2	-0.052674048	4.1851926	8.334471	-0.040695842	-0.004166101	0.027455337	-0.23237525	4.469029	8.726061	Sitting_Type
26:31.2	-0.052674048	4.1851926	8.334471	-0.040695842	-0.004166101	0.027455337	-0.23237525	4.469029	8.726061	Sitting_Type
26:31.2	-0.052674048	4.1851926	8.334471	-0.040695842	-0.004166101	0.027455337	-0.23237525	4.469029	8.726061	Sitting_Type
26:31.3	-0.052674048	4.1851926	8.334471	-0.040695842	-0.004166101	0.027455337	-0.23237525	4.469029	8.726061	Sitting_Type
26:31.3	-0.16041641	4.233078	8.494887	-0.02175902	0.004386012	0.004853325	-0.20075493	4.429356	8.747048	Sitting_Type
26:31.3	-0.16041641	4.233078	8.494887	-0.02175902	0.004386012	0.004853325	-0.20075493	4.429356	8.747048	Sitting_Type
26:31.4	-0.16041641	4.233078	8.494887	-0.02175902	0.004386012	0.004853325	-0.20075493	4.429356	8.747048	Sitting_Type
26:31.4	-0.16041641	4.233078	8.494887	-0.02175902	0.004386012	0.004853325	-0.20075493	4.429356	8.747048	Sitting_Type
26:31.4	-0.16041641	4.233078	8.494887	-0.02175902	0.004386012	0.004853325	-0.20075493	4.429356	8.747048	Sitting_Type
26:31.5	-0.16041641	4.233078	8.494887	-0.02175902	0.004386012	0.004853325	-0.20075493	4.429356	8.747048	Sitting_Type
26:31.5	-0.22745611	4.268992	8.605023	-0.002211332	0.005607743	-0.000644463	-0.2365293	4.450409	8.73546	Sitting_Type
26:31.5	-0.22745611	4.268992	8.605023	-0.002211332	0.005607743	-0.000644463	-0.2365293	4.450409	8.73546	Sitting_Type
26:31.5	-0.22745611	4.268992	8.605023	-0.002211332	0.005607743	-0.000644463	-0.2365293	4.450409	8.73546	Sitting_Type
26:31.5	-0.22745611	4.268992	8.605023	-0.002211332	0.005607743	-0.000644463	-0.2365293	4.450409	8.73546	Sitting_Type
26:31.6	-0.22745611	4.268992	8.605023	-0.002211332	0.005607743	-0.000644463	-0.2365293	4.450409	8.73546	Sitting_Type
26:31.6	-0.22745611	4.268992	8.605023	-0.002211332	0.005607743	-0.000644463	-0.2365293	4.450409	8.73546	Sitting_Type
26:31.6	-0.22745611	4.268992	8.605023	-0.002211332	0.005607743	-0.000644463	-0.2365293	4.450409	8.73546	Sitting_Type
26:31.6	-0.22745611	4.268992	8.605023	-0.002211332	0.005607743	-0.000644463	-0.2365293	4.450409	8.73546	Sitting_Type
26:31.7	-0.20590763	4.3408203	8.458973	0.011838568	-0.018216	0.00668592	-0.23536117	4.4530244	8.7341585	Sitting_Type
26:31.7	-0.20590763	4.3408203	8.458973	0.011838568	-0.018216	0.00668592	-0.23536117	4.4530244	8.7341585	Sitting_Type
26:31.7	-0.20590763	4.3408203	8.458973	0.011838568	-0.018216	0.00668592	-0.23536117	4.4530244	8.7341585	Sitting_Type
26:31.7	-0.20590763	4.3408203	8.458973	0.011838568	-0.018216	0.00668592	-0.23536117	4.4530244	8.7341585	Sitting_Type
26:31.8	-0.20590763	4.3408203	8.458973	0.011838568	-0.018216	0.00668592	-0.23536117	4.4530244	8.7341585	Sitting_Type
26:31.8	-0.20590763	4.3408203	8.458973	0.011838568	-0.018216	0.00668592	-0.23536117	4.4530244	8.7341585	Sitting_Type
26:31.8	-0.20590763	4.3408203	8.458973	0.011838568	-0.018216	0.00668592	-0.23536117	4.4530244	8.7341585	Sitting_Type
26:31.8	-0.20590763	4.3408203	8.458973	0.011838568	-0.018216	0.00668592	-0.23536117	4.4530244	8.7341585	Sitting_Type
26:31.8	-0.25139886	4.5251794	7.9609637	0.02588847	0.058753017	0.012794573	-0.16279352	4.4537797	8.735427	Sitting_Type
26:31.9	-0.25139886	4.5251794	7.9609637	0.02588847	0.058753017	0.012794573	-0.16279352	4.4537797	8.735427	Sitting_Type
26:31.9	-0.25139886	4.5251794	7.9609637	0.02588847	0.058753017	0.012794573	-0.16279352	4.4537797	8.735427	Sitting_Type
26:31.9	-0.25139886	4.5251794	7.9609637	0.02588847	0.058753017	0.012794573	-0.16279352	4.4537797	8.735427	Sitting_Type
26:31.9	-0.25139886	4.5251794	7.9609637	0.02588847	0.058753017	0.012794573	-0.16279352	4.4537797	8.735427	Sitting_Type
26:32.0	-0.25139886	4.5251794	7.9609637	0.02588847	0.058753017	0.012794573	-0.16279352	4.4537797	8.735427	Sitting_Type
26:32.0	-0.25139886	4.5251794	7.9609637	0.02588847	0.058753017	0.012794573	-0.16279352	4.4537797	8.735427	Sitting_Type
26:32.0	-0.20590763	4.271386	8.4781275	-0.08956506	-0.06830695	0.021957552	-0.2449355	4.455079	8.732847	Sitting_Type
26:32.0	-0.20590763	4.271386	8.4781275	-0.08956506	-0.06830695	0.021957552	-0.2449355	4.455079	8.732847	Sitting_Type
26:32.1	-0.20590763	4.271386	8.4781275	-0.08956506	-0.06830695	0.021957552	-0.2449355	4.455079	8.732847	Sitting_Type
26:32.1	-0.20590763	4.271386	8.4781275	-0.08956506	-0.06830695	0.021957552	-0.2449355	4.455079	8.732847	Sitting_Type
26:32.2	-0.20590763	4.271386	8.4781275	-0.08956506	-0.06830695	0.021957552	-0.2449355	4.455079	8.732847	Sitting_Type
26:32.2	-0.20590763	4.271386	8.4781275	-0.08956506	-0.06830695	0.021957552	-0.2449355	4.455079	8.732847	Sitting_Type
26:32.2	-0.24421602	4.355186	8.2578535	0.031386256	-0.020659462	0.00790765	-0.21006332	4.4368014	8.743056	Sitting_Type
26:32.3	-0.24421602	4.355186	8.2578535	0.031386256	-0.020659462	0.00790765	-0.21006332	4.4368014	8.743056	Sitting_Type
26:32.3	-0.24421602	4.355186	8.2578535	0.031386256	-0.020659462	0.00790765	-0.21006332	4.4368014	8.743056	Sitting_Type
26:32.3	-0.24421602	4.355186	8.2578535	0.031386256	-0.020659462	0.00790765	-0.21006332	4.4368014	8.743056	Sitting_Type
26:32.3	-0.24421602	4.355186	8.2578535	0.031386256	-0.020659462	0.00790765	-0.21006332	4.4368014	8.743056	Sitting_Type
26:32.3	-0.24421602	4.355186	8.2578535	0.031386256	-0.020659462	0.00790765	-0.21006332	4.4368014	8.743056	Sitting_Type
26:32.4	-0.24421602	4.355186	8.2578535	0.031386256	-0.020659462	0.00790765	-0.21006332	4.4368014	8.743056	Sitting_Type
26:32.4	-0.3232271	4.2809634	8.456578	0.017336356	0.013548992	0.003020729	-0.24790275	4.472647	8.72378	Sitting_Type
26:32.4	-0.3232271	4.2809634	8.456578	0.017336356	0.013548992	0.003020729	-0.24790275	4.472647	8.72378	Sitting_Type
26:32.4	-0.3232271	4.2809634	8.456578	0.017336356	0.013548992	0.003020729	-0.24790275	4.472647	8.72378	Sitting_Type
26:32.5	-0.3232271	4.2809634	8.456578	0.017336356	0.013548992	0.003020729	-0.24790275	4.472647	8.72378	Sitting_Type
26:32.5	-0.3232271	4.2809634	8.456578	0.017336356	0.013548992	0.003020729	-0.24790275	4.472647	8.72378	Sitting_Type
26:32.5	-0.3232271	4.2809634	8.456578	0.017336356	0.013548992	0.003020729	-0.24790275	4.472647	8.72378	Sitting_Type
26:32.5	-0.3232271	4.2809634	8.456578	0.017336356	0.013548992	0.003020729	-0.24790275	4.472647	8.72378	Sitting_Type
26:32.5	-0.3232271	4.2809634	8.456578	0.017336356	0.013548992	0.003020729	-0.24790275	4.472647	8.72378	Sitting_Type
26:32.6	-0.22985038	4.37434	8.818114	-0.031532865	-0.10373714	0.014016303	-0.24792537	4.467433	8.726451	Sitting_Type
26:32.6	-0.22985038	4.37434	8.818114	-0.031532865	-0.10373714	0.014016303	-0.24792537	4.467433	8.726451	Sitting_Type
26:32.6	-0.22985038	4.37434	8.818114	-0.031532865	-0.10373714	0.014016303	-0.24792537	4.467433	8.726451	Sitting_Type
26:32.6	-0.22985038	4.37434	8.818114	-0.031532865	-0.10373714	0.014016303	-0.24792537	4.467433	8.726451	Sitting_Type
26:32.7	-0.22985038	4.37434	8.818114	-0.031532865	-0.10373714	0.014016303	-0.24792537	4.467433	8.726451	Sitting_Type
26:32.7	-0.22985038	4.37434	8.818114	-0.031532865	-0.10373714	0.014016303	-0.24792537	4.467433	8.726451	Sitting_Type
26:32.7	-0.22985038	4.37434	8.818114	-0.031532865	-0.10373714	0.014016303	-0.24792537	4.467433	8.726451	Sitting_Type
26:32.7	-0.22985038	4.37434	8.818114	-0.031532865	-0.10373714	0.014016303	-0.24792537	4.467433	8.726451	Sitting_Type
26:32.7	-0.31843856	4.3264546	8.437425	0.04482529	-0.007220427	0.00790765	-0.224918	4.5074387	8.706479	Sitting_Type
26:32.8	-0.31843856	4.3264546	8.437425	0.04482529	-0.007220427	0.00790765	-0.224918	4.5074387	8.706479	Sitting_Type
26:32.8	-0.31843856	4.3264546	8.437425	0.04482529	-0.007220427	0.00790765	-0.224918	4.5074387	8.706479	Sitting_Type
26:32.8	-0.31843856	4.3264546	8.437425	0.04482529	-0.007220427	0.00790765	-0.224918	4.5074387	8.706479	Sitting_Type
26:32.8	-0.31843856	4.3264546	8.437425	0.04482529	-0.007220427	0.00790765	-0.224918	4.5074387	8.706479	Sitting_Type
26:32.9	-0.31843856	4.3264546	8.437425	0.04482529	-0.007220427	0.00790765	-0.224918	4.5074387	8.706479	Sitting_Type
26:32.9	-0.31843856	4.3264546	8.437425	0.04482529	-0.007220427	0.00790765	-0.224918	4.5074387	8.706479	Sitting_Type
26:32.9	-0.31843856	4.3264546	8.437425	0.04482529	-0.007220427	0.00790765	-0.224918	4.5074387	8.706479	Sitting_Type
26:32.9	-0.17957062	4.5084195	8.042369	0.22075449	-0.10495887	-0.009196576	-0.2669999	4.672228	8.617966	Sitting_Type
26:33.0	-0.17957062	4.5084195	8.042369	0.22075449	-0.10495887	-0.009196576	-0.2669999	4.672228	8.617966	Sitting_Type
26:33.0	-0.17957062	4.5084195	8.042369	0.22075449	-0.10495887	-0.009196576	-0.2669999	4.672228	8.617966	Sitting_Type
26:33.0	-0.17957062	4.5084195	8.042369	0.22075449	-0.10495887	-0.009196576	-0.2669999	4.672228	8.617966	Sitting_Type
26:33.0	-0.17957062	4.5084195	8.042369	0.22075449	-0.10495887	-0.009196576	-0.2669999	4.672228	8.617966	Sitting_Type
26:33.0	-0.17957062	4.5084195	8.042369	0.22075449	-0.10495887	-0.009196576	-0.2669999	4.672228	8.617966	Sitting_Type
26:33.1	-0.17957062	4.5084195	8.042369	0.22075449	-0.10495887	-0.009196576	-0.2669999	4.672228	8.617966	Sitting_Type
26:33.1	-0.17957062	4.5084195	8.042369	0.22075449	-0.10495887	-0.009196576	-0.2669999	4.672228	8.617966	Sitting_Type
26:33.1	-0.11492519	4.5850363	8.458973	-0.1292713	0.04225966	-0.012250902	-0.10352745	4.724928	8.592712	Sitting_Type
26:33.1	-0.11492519	4.5850363	8.458973	-0.1292713	0.04225966	-0.012250902	-0.10352745	4.724928	8.592712	Sitting_Type
26:33.2	-0.11492519	4.5850363	8.458973	-0.1292713	0.04225966	-0.012250902	-0.10352745	4.724928	8.592712	Sitting_Type
26:33.2	-0.11492519	4.5850363	8.458973	-0.1292713	0.04225966	-0.012250902	-0.10352745	4.724928	8.592712	Sitting_Type
26:33.2	-0.11492519	4.5850363	8.458973	-0.1292713	0.04225966	-0.012250902	-0.10352745	4.724928	8.592712	Sitting_Type
26:33.2	-0.11492519	4.5850363	8.458973	-0.1292713	0.04225966	-0.012250902	-0.10352745	4.724928	8.592712	Sitting_Type
26:33.3	-0.11492519	4.5850363	8.458973	-0.1292713	0.04225966	-0.012250902	-0.10352745	4.724928	8.592712	Sitting_Type
26:33.3	-0.55786604	4.417437	8.597841	-0.1292713	0.04225966	-0.012250902	-0.10352745	4.724928	8.592712	Sitting_Type
26:33.3	-0.55786604	4.417437	8.597841	0.07048163	0.15465885	0.03112053	-0.35371342	4.6765103	8.61252	Sitting_Type
26:33.3	-0.55786604	4.417437	8.597841	0.07048163	0.15465885	0.03112053	-0.35371342	4.6765103	8.61252	Sitting_Type
26:33.3	-0.55786604	4.417437	8.597841	0.07048163	0.15465885	0.03112053	-0.35371342	4.6765103	8.61252	Sitting_Type
26:33.4	-0.55786604	4.417437	8.597841	0.07048163	0.15465885	0.03112053	-0.35371342	4.6765103	8.61252	Sitting_Type
26:33.4	-0.55786604	4.417437	8.597841	0.07048163	0.15465885	0.03112053	-0.35371342	4.6765103	8.61252	Sitting_Type
26:33.4	-0.55786604	4.417437	8.597841	0.07048163	0.15465885	0.03112053	-0.35371342	4.6765103	8.61252	Sitting_Type
26:33.4	-0.55786604	4.417437	8.597841	0.07048163	0.15465885	0.03112053	-0.35371342	4.6765103	8.61252	Sitting_Type
26:33.5	-0.5123748	4.5419393	8.865999	-0.037641518	-0.19475606	0.002409864	-0.450056	4.74217	8.572026	Sitting_Type
26:33.5	-0.5123748	4.5419393	8.865999	-0.037641518	-0.19475606	0.002409864	-0.450056	4.74217	8.572026	Sitting_Type
26:33.5	-0.5123748	4.5419393	8.865999	-0.037641518	-0.19475606	0.002409864	-0.450056	4.74217	8.572026	Sitting_Type
26:33.5	-0.5123748	4.5419393	8.865999	-0.037641518	-0.19475606	0.002409864	-0.450056	4.74217	8.572026	Sitting_Type
26:33.5	-0.5123748	4.5419393	8.865999	-0.037641518	-0.19475606	0.002409864	-0.450056	4.74217	8.572026	Sitting_Type
26:33.6	-0.5123748	4.5419393	8.865999	-0.037641518	-0.19475606	0.002409864	-0.450056	4.74217	8.572026	Sitting_Type
26:33.6	-0.5123748	4.5419393	8.865999	-0.037641518	-0.19475606	0.002409864	-0.450056	4.74217	8.572026	Sitting_Type
26:33.6	-0.5123748	4.5419393	8.865999	-0.037641518	-0.19475606	0.002409864	-0.450056	4.74217	8.572026	Sitting_Type
26:33.6	-0.5123748	4.5419393	8.865999	-0.037641518	-0.19475606	0.002409864	-0.450056	4.74217	8.572026	Sitting_Type
26:33.7	-0.37590113	4.5874305	8.444607	-0.038863245	-0.007220427	-0.042794168	-0.29880702	4.7215443	8.590001	Sitting_Type
26:33.7	-0.37590113	4.5874305	8.444607	-0.038863245	-0.007220427	-0.042794168	-0.29880702	4.7215443	8.590001	Sitting_Type
26:33.7	-0.37590113	4.5874305	8.444607	-0.038863245	-0.007220427	-0.042794168	-0.29880702	4.7215443	8.590001	Sitting_Type
26:33.7	-0.37590113	4.5874305	8.444607	-0.038863245	-0.007220427	-0.042794168	-0.29880702	4.7215443	8.590001	Sitting_Type
26:33.8	-0.37590113	4.5874305	8.444607	-0.038863245	-0.007220427	-0.042794168	-0.29880702	4.7215443	8.590001	Sitting_Type
26:33.8	-0.37590113	4.5874305	8.444607	-0.038863245	-0.007220427	-0.042794168	-0.29880702	4.7215443	8.590001	Sitting_Type
26:33.8	-0.37590113	4.5874305	8.444607	-0.038863245	-0.007220427	-0.042794168	-0.29880702	4.7215443	8.590001	Sitting_Type
26:33.8	-0.42139238	4.4725056	8.427847	-0.038863245	-0.007220427	-0.042794168	-0.29880702	4.7215443	8.590001	Sitting_Type
26:33.8	-0.42139238	4.4725056	8.427847	-0.12988217	-0.070750415	-0.023857342	-0.27847025	4.655407	8.626703	Sitting_Type
26:33.9	-0.42139238	4.4725056	8.427847	-0.12988217	-0.070750415	-0.023857342	-0.27847025	4.655407	8.626703	Sitting_Type
26:33.9	-0.42139238	4.4725056	8.427847	-0.12988217	-0.070750415	-0.023857342	-0.27847025	4.655407	8.626703	Sitting_Type
26:33.9	-0.42139238	4.4725056	8.427847	-0.12988217	-0.070750415	-0.023857342	-0.27847025	4.655407	8.626703	Sitting_Type
26:33.9	-0.42139238	4.4725056	8.427847	-0.12988217	-0.070750415	-0.023857342	-0.27847025	4.655407	8.626703	Sitting_Type
26:34.0	-0.42139238	4.4725056	8.427847	-0.12988217	-0.070750415	-0.023857342	-0.27847025	4.655407	8.626703	Sitting_Type
26:34.0	-0.42139238	4.4725056	8.427847	-0.12988217	-0.070750415	-0.023857342	-0.27847025	4.655407	8.626703	Sitting_Type
26:34.0	-0.42139238	4.4725056	8.427847	-0.12988217	-0.070750415	-0.023857342	-0.27847025	4.655407	8.626703	Sitting_Type
26:34.0	-0.42378664	4.4389853	7.8699813	0.19815247	0.0960158	-0.03302032	-0.25717098	4.583843	8.665599	Sitting_Type
26:34.0	-0.42378664	4.4389853	7.8699813	0.19815247	0.0960158	-0.03302032	-0.25717098	4.583843	8.665599	Sitting_Type
26:34.1	-0.42378664	4.4389853	7.8699813	0.19815247	0.0960158	-0.03302032	-0.25717098	4.583843	8.665599	Sitting_Type
26:34.1	-0.42378664	4.4389853	7.8699813	0.19815247	0.0960158	-0.03302032	-0.25717098	4.583843	8.665599	Sitting_Type
26:34.1	-0.42378664	4.4389853	7.8699813	0.19815247	0.0960158	-0.03302032	-0.25717098	4.583843	8.665599	Sitting_Type
26:34.1	-0.42378664	4.4389853	7.8699813	0.19815247	0.0960158	-0.03302032	-0.25717098	4.583843	8.665599	Sitting_Type
26:34.2	-0.42378664	4.4389853	7.8699813	0.19815247	0.0960158	-0.03302032	-0.25717098	4.583843	8.665599	Sitting_Type
26:34.2	-0.28013015	4.4844766	8.308133	-0.011985176	-0.003555236	-0.008585712	-0.25755617	4.5929823	8.660747	Sitting_Type
26:34.2	-0.28013015	4.4844766	8.308133	-0.011985176	-0.003555236	-0.008585712	-0.25755617	4.5929823	8.660747	Sitting_Type
26:34.2	-0.28013015	4.4844766	8.308133	-0.011985176	-0.003555236	-0.008585712	-0.25755617	4.5929823	8.660747	Sitting_Type
26:34.3	-0.28013015	4.4844766	8.308133	-0.011985176	-0.003555236	-0.008585712	-0.25755617	4.5929823	8.660747	Sitting_Type
26:34.3	-0.28013015	4.4844766	8.308133	-0.011985176	-0.003555236	-0.008585712	-0.25755617	4.5929823	8.660747	Sitting_Type
26:34.3	-0.28013015	4.4844766	8.308133	-0.011985176	-0.003555236	-0.008585712	-0.25755617	4.5929823	8.660747	Sitting_Type
26:34.3	-0.28013015	4.4844766	8.308133	-0.011985176	-0.003555236	-0.008585712	-0.25755617	4.5929823	8.660747	Sitting_Type
26:34.3	-0.28013015	4.4844766	8.308133	-0.011985176	-0.003555236	-0.008585712	-0.25755617	4.5929823	8.660747	Sitting_Type
26:34.4	-0.28013015	4.400677	8.48531	-0.000378736	-0.02982244	0.007296785	-0.24719664	4.5777984	8.669083	Sitting_Type
26:34.4	-0.28013015	4.400677	8.48531	-0.000378736	-0.02982244	0.007296785	-0.24719664	4.5777984	8.669083	Sitting_Type
26:34.4	-0.28013015	4.400677	8.48531	-0.000378736	-0.02982244	0.007296785	-0.24719664	4.5777984	8.669083	Sitting_Type
26:34.4	-0.28013015	4.400677	8.48531	-0.000378736	-0.02982244	0.007296785	-0.24719664	4.5777984	8.669083	Sitting_Type
26:34.5	-0.28013015	4.400677	8.48531	-0.000378736	-0.02982244	0.007296785	-0.24719664	4.5777984	8.669083	Sitting_Type
26:34.5	-0.28013015	4.400677	8.48531	-0.000378736	-0.02982244	0.007296785	-0.24719664	4.5777984	8.669083	Sitting_Type
26:34.5	-0.28013015	4.400677	8.48531	-0.000378736	-0.02982244	0.007296785	-0.24719664	4.5777984	8.669083	Sitting_Type
26:34.5	-0.28013015	4.400677	8.48531	-0.000378736	-0.02982244	0.007296785	-0.24719664	4.5777984	8.669083	Sitting_Type
26:34.5	-0.24900457	4.410254	8.353624	-0.03214373	0.000109956	0.02073582	-0.2535036	4.586504	8.6643	Sitting_Type
26:34.6	-0.24900457	4.410254	8.353624	-0.03214373	0.000109956	0.02073582	-0.2535036	4.586504	8.6643	Sitting_Type
26:34.6	-0.24900457	4.410254	8.353624	-0.03214373	0.000109956	0.02073582	-0.2535036	4.586504	8.6643	Sitting_Type
26:34.6	-0.24900457	4.410254	8.353624	-0.03214373	0.000109956	0.02073582	-0.2535036	4.586504	8.6643	Sitting_Type
26:34.6	-0.24900457	4.410254	8.353624	-0.03214373	0.000109956	0.02073582	-0.2535036	4.586504	8.6643	Sitting_Type
26:34.7	-0.24900457	4.410254	8.353624	-0.03214373	0.000109956	0.02073582	-0.2535036	4.586504	8.6643	Sitting_Type
26:34.7	-0.24900457	4.410254	8.353624	-0.03214373	0.000109956	0.02073582	-0.2535036	4.586504	8.6643	Sitting_Type
26:34.7	-0.24900457	4.410254	8.353624	-0.03214373	0.000109956	0.02073582	-0.2535036	4.586504	8.6643	Sitting_Type
26:34.7	-0.22985038	4.453351	8.298556	0.001453859	0.02271197	0.01951409	-0.2430114	4.578402	8.668884	Sitting_Type
26:34.8	-0.22985038	4.453351	8.298556	0.001453859	0.02271197	0.01951409	-0.2430114	4.578402	8.668884	Sitting_Type
26:34.8	-0.22985038	4.453351	8.298556	0.001453859	0.02271197	0.01951409	-0.2430114	4.578402	8.668884	Sitting_Type
26:34.8	-0.22985038	4.453351	8.298556	0.001453859	0.02271197	0.01951409	-0.2430114	4.578402	8.668884	Sitting_Type
26:34.8	-0.22985038	4.453351	8.298556	0.001453859	0.02271197	0.01951409	-0.2430114	4.578402	8.668884	Sitting_Type
26:34.9	-0.22985038	4.453351	8.298556	0.001453859	0.02271197	0.01951409	-0.2430114	4.578402	8.668884	Sitting_Type
26:34.9	-0.22985038	4.453351	8.298556	0.001453859	0.02271197	0.01951409	-0.2430114	4.578402	8.668884	Sitting_Type
26:34.9	-0.1987248	4.3863115	8.3679905	-0.025424212	0.02515543	0.01951409	-0.2629081	4.5501637	8.68316	Sitting_Type
26:34.9	-0.1987248	4.3863115	8.3679905	-0.025424212	0.02515543	0.01951409	-0.2629081	4.5501637	8.68316	Sitting_Type
26:34.9	-0.1987248	4.3863115	8.3679905	-0.025424212	0.02515543	0.01951409	-0.2629081	4.5501637	8.68316	Sitting_Type
26:35.0	-0.1987248	4.3863115	8.3679905	-0.025424212	0.02515543	0.01951409	-0.2629081	4.5501637	8.68316	Sitting_Type
26:35.0	-0.1987248	4.3863115	8.3679905	-0.025424212	0.02515543	0.01951409	-0.2629081	4.5501637	8.68316	Sitting_Type
26:35.0	-0.1987248	4.3863115	8.3679905	-0.025424212	0.02515543	0.01951409	-0.2629081	4.5501637	8.68316	Sitting_Type
26:35.0	-0.1987248	4.3863115	8.3679905	-0.025424212	0.02515543	0.01951409	-0.2629081	4.5501637	8.68316	Sitting_Type
26:35.1	-0.1987248	4.3863115	8.3679905	-0.025424212	0.02515543	0.01951409	-0.2629081	4.5501637	8.68316	Sitting_Type
26:35.1	-0.16281068	4.4246197	8.480521	0.066816434	0.015381587	0.008518515	-0.1604948	4.5400434	8.690949	Sitting_Type
26:35.1	-0.16281068	4.4246197	8.480521	0.066816434	0.015381587	0.008518515	-0.1604948	4.5400434	8.690949	Sitting_Type
26:35.1	-0.16281068	4.4246197	8.480521	0.066816434	0.015381587	0.008518515	-0.1604948	4.5400434	8.690949	Sitting_Type
26:35.2	-0.16281068	4.4246197	8.480521	0.066816434	0.015381587	0.008518515	-0.1604948	4.5400434	8.690949	Sitting_Type
26:35.2	-0.16281068	4.4246197	8.480521	0.066816434	0.015381587	0.008518515	-0.1604948	4.5400434	8.690949	Sitting_Type
26:35.2	-0.16281068	4.4246197	8.480521	0.066816434	0.015381587	0.008518515	-0.1604948	4.5400434	8.690949	Sitting_Type
26:35.2	-0.16281068	4.4246197	8.480521	0.066816434	0.015381587	0.008518515	-0.1604948	4.5400434	8.690949	Sitting_Type
26:35.3	-0.057462595	4.4844766	7.922655	0.06803817	-0.1324478	0.023790147	-0.11351003	4.6240296	8.647301	Sitting_Type
26:35.3	-0.057462595	4.4844766	7.922655	0.06803817	-0.1324478	0.023790147	-0.11351003	4.6240296	8.647301	Sitting_Type
26:35.3	-0.057462595	4.4844766	7.922655	0.06803817	-0.1324478	0.023790147	-0.11351003	4.6240296	8.647301	Sitting_Type
26:35.3	-0.057462595	4.4844766	7.922655	0.06803817	-0.1324478	0.023790147	-0.11351003	4.6240296	8.647301	Sitting_Type
26:35.4	-0.057462595	4.4844766	7.922655	0.06803817	-0.1324478	0.023790147	-0.11351003	4.6240296	8.647301	Sitting_Type
26:35.4	-0.057462595	4.4844766	7.922655	0.06803817	-0.1324478	0.023790147	-0.11351003	4.6240296	8.647301	Sitting_Type
26:35.4	-0.057462595	4.4844766	7.922655	0.06803817	-0.1324478	0.023790147	-0.11351003	4.6240296	8.647301	Sitting_Type
26:35.4	-0.057462595	4.4844766	7.922655	0.06803817	-0.1324478	0.023790147	-0.11351003	4.6240296	8.647301	Sitting_Type
26:35.4	-0.2849187	4.436591	8.391933	-0.057189204	-0.17398663	-0.012250902	-0.25371847	4.58555	8.664797	Sitting_Type
26:35.5	-0.2849187	4.436591	8.391933	-0.057189204	-0.17398663	-0.012250902	-0.25371847	4.58555	8.664797	Sitting_Type
26:35.5	-0.2849187	4.436591	8.391933	-0.057189204	-0.17398663	-0.012250902	-0.25371847	4.58555	8.664797	Sitting_Type
26:35.5	-0.2849187	4.436591	8.391933	-0.057189204	-0.17398663	-0.012250902	-0.25371847	4.58555	8.664797	Sitting_Type
26:35.5	-0.2849187	4.436591	8.391933	-0.057189204	-0.17398663	-0.012250902	-0.25371847	4.58555	8.664797	Sitting_Type
26:35.5	-0.2849187	4.436591	8.391933	-0.057189204	-0.17398663	-0.012250902	-0.25371847	4.58555	8.664797	Sitting_Type
26:35.6	-0.2849187	4.436591	8.391933	-0.057189204	-0.17398663	-0.012250902	-0.25371847	4.58555	8.664797	Sitting_Type
26:35.6	-0.2849187	4.436591	8.391933	-0.057189204	-0.17398663	-0.012250902	-0.25371847	4.58555	8.664797	Sitting_Type
26:35.6	-0.20111908	4.400677	8.480521	-0.003433063	-0.04937013	0.00546419	-0.18605687	4.5289965	8.696202	Sitting_Type
26:35.6	-0.20111908	4.400677	8.480521	-0.003433063	-0.04937013	0.00546419	-0.18605687	4.5289965	8.696202	Sitting_Type
26:35.7	-0.20111908	4.400677	8.480521	-0.003433063	-0.04937013	0.00546419	-0.18605687	4.5289965	8.696202	Sitting_Type
26:35.7	-0.20111908	4.400677	8.480521	-0.003433063	-0.04937013	0.00546419	-0.18605687	4.5289965	8.696202	Sitting_Type
26:35.7	-0.20111908	4.400677	8.480521	-0.003433063	-0.04937013	0.00546419	-0.18605687	4.5289965	8.696202	Sitting_Type
26:35.7	-0.20111908	4.400677	8.480521	-0.003433063	-0.04937013	0.00546419	-0.18605687	4.5289965	8.696202	Sitting_Type
26:35.8	-0.20111908	4.400677	8.480521	-0.003433063	-0.04937013	0.00546419	-0.18605687	4.5289965	8.696202	Sitting_Type
26:35.8	-0.20111908	4.400677	8.480521	-0.003433063	-0.04937013	0.00546419	-0.18605687	4.5289965	8.696202	Sitting_Type
26:35.8	-0.18435916	4.3695517	8.461368	0.005729916	0.023933701	-0.005531385	-0.17761458	4.5192757	8.701434	Sitting_Type
26:35.8	-0.18435916	4.3695517	8.461368	0.005729916	0.023933701	-0.005531385	-0.17761458	4.5192757	8.701434	Sitting_Type
26:35.8	-0.18435916	4.3695517	8.461368	0.005729916	0.023933701	-0.005531385	-0.17761458	4.5192757	8.701434	Sitting_Type
26:35.9	-0.18435916	4.3695517	8.461368	0.005729916	0.023933701	-0.005531385	-0.17761458	4.5192757	8.701434	Sitting_Type
26:35.9	-0.18435916	4.3695517	8.461368	0.005729916	0.023933701	-0.005531385	-0.17761458	4.5192757	8.701434	Sitting_Type
26:35.9	-0.18435916	4.3695517	8.461368	0.005729916	0.023933701	-0.005531385	-0.17761458	4.5192757	8.701434	Sitting_Type
26:35.9	-0.18435916	4.3695517	8.461368	0.005729916	0.023933701	-0.005531385	-0.17761458	4.5192757	8.701434	Sitting_Type
26:36.0	-0.18435916	4.3695517	8.461368	0.005729916	0.023933701	-0.005531385	-0.17761458	4.5192757	8.701434	Sitting_Type
26:36.0	-0.25858167	4.309695	8.578687	-0.026035076	0.045313984	-0.005531385	-0.25719652	4.5160003	8.701147	Sitting_Type
26:36.0	-0.25858167	4.309695	8.578687	-0.026035076	0.045313984	-0.005531385	-0.25719652	4.5160003	8.701147	Sitting_Type
26:36.0	-0.25858167	4.309695	8.578687	-0.026035076	0.045313984	-0.005531385	-0.25719652	4.5160003	8.701147	Sitting_Type
26:36.0	-0.25858167	4.309695	8.578687	-0.026035076	0.045313984	-0.005531385	-0.25719652	4.5160003	8.701147	Sitting_Type
26:36.1	-0.25858167	4.309695	8.578687	-0.026035076	0.045313984	-0.005531385	-0.25719652	4.5160003	8.701147	Sitting_Type
26:36.1	-0.25858167	4.309695	8.578687	-0.026035076	0.045313984	-0.005531385	-0.25719652	4.5160003	8.701147	Sitting_Type
26:36.1	-0.25858167	4.309695	8.578687	-0.026035076	0.045313984	-0.005531385	-0.25719652	4.5160003	8.701147	Sitting_Type
26:36.1	-0.25858167	4.309695	8.578687	-0.026035076	0.045313984	-0.005531385	-0.25719652	4.5160003	8.701147	Sitting_Type
26:36.2	-0.25858167	4.309695	8.578687	-0.026035076	0.045313984	-0.005531385	-0.25719652	4.5160003	8.701147	Sitting_Type
26:36.2	-0.3974496	4.252232	8.842057	-0.016872099	0.020879373	-0.004920519	-0.25961855	4.4852443	8.7169695	Sitting_Type
26:36.2	-0.3974496	4.252232	8.842057	-0.016872099	0.020879373	-0.004920519	-0.25961855	4.4852443	8.7169695	Sitting_Type
26:36.2	-0.3974496	4.252232	8.842057	-0.016872099	0.020879373	-0.004920519	-0.25961855	4.4852443	8.7169695	Sitting_Type
26:36.2	-0.3974496	4.252232	8.842057	-0.016872099	0.020879373	-0.004920519	-0.25961855	4.4852443	8.7169695	Sitting_Type
26:36.3	-0.3974496	4.252232	8.842057	-0.016872099	0.020879373	-0.004920519	-0.25961855	4.4852443	8.7169695	Sitting_Type
26:36.3	-0.3974496	4.252232	8.842057	-0.016872099	0.020879373	-0.004920519	-0.25961855	4.4852443	8.7169695	Sitting_Type
26:36.3	-0.3974496	4.252232	8.842057	-0.016872099	0.020879373	-0.004920519	-0.25961855	4.4852443	8.7169695	Sitting_Type
26:36.3	-0.3974496	4.252232	8.842057	-0.016872099	0.020879373	-0.004920519	-0.25961855	4.4852443	8.7169695	Sitting_Type
26:36.3	-0.409421	4.4318027	8.142929	-0.000378736	-0.012107349	0.03661832	-0.27538306	4.493026	8.712476	Sitting_Type
26:36.4	-0.409421	4.4318027	8.142929	-0.000378736	-0.012107349	0.03661832	-0.27538306	4.493026	8.712476	Sitting_Type
26:36.4	-0.409421	4.4318027	8.142929	-0.000378736	-0.012107349	0.03661832	-0.27538306	4.493026	8.712476	Sitting_Type
26:36.4	-0.409421	4.4318027	8.142929	-0.000378736	-0.012107349	0.03661832	-0.27538306	4.493026	8.712476	Sitting_Type
26:36.4	-0.409421	4.4318027	8.142929	-0.000378736	-0.012107349	0.03661832	-0.27538306	4.493026	8.712476	Sitting_Type
26:36.5	-0.409421	4.4318027	8.142929	-0.000378736	-0.012107349	0.03661832	-0.27538306	4.493026	8.712476	Sitting_Type
26:36.5	-0.409421	4.4318027	8.142929	-0.000378736	-0.012107349	0.03661832	-0.27538306	4.493026	8.712476	Sitting_Type
26:36.5	-0.409421	4.4318027	8.142929	-0.000378736	-0.012107349	0.03661832	-0.27538306	4.493026	8.712476	Sitting_Type
26:36.5	-0.45730647	4.3073006	8.729526	0.007562512	0.0660834	-0.004309654	-0.43554366	4.569809	8.665881	Sitting_Type
26:36.6	-0.45730647	4.3073006	8.729526	0.007562512	0.0660834	-0.004309654	-0.43554366	4.569809	8.665881	Sitting_Type
26:36.6	-0.45730647	4.3073006	8.729526	0.007562512	0.0660834	-0.004309654	-0.43554366	4.569809	8.665881	Sitting_Type
26:36.6	-0.45730647	4.3073006	8.729526	0.007562512	0.0660834	-0.004309654	-0.43554366	4.569809	8.665881	Sitting_Type
26:36.6	-0.45730647	4.3073006	8.729526	0.007562512	0.0660834	-0.004309654	-0.43554366	4.569809	8.665881	Sitting_Type
26:36.6	-0.45730647	4.3073006	8.729526	0.007562512	0.0660834	-0.004309654	-0.43554366	4.569809	8.665881	Sitting_Type
26:36.7	-0.45730647	4.3073006	8.729526	0.007562512	0.0660834	-0.004309654	-0.43554366	4.569809	8.665881	Sitting_Type
26:36.7	-0.45730647	4.3073006	8.729526	0.007562512	0.0660834	-0.004309654	-0.43554366	4.569809	8.665881	Sitting_Type
26:36.7	-0.42378664	4.355186	8.540379	-0.004043928	-0.01455081	0.010351111	-0.34414434	4.5252275	8.693345	Sitting_Type
26:36.7	-0.42378664	4.355186	8.540379	-0.004043928	-0.01455081	0.010351111	-0.34414434	4.5252275	8.693345	Sitting_Type
26:36.8	-0.42378664	4.355186	8.540379	-0.004043928	-0.01455081	0.010351111	-0.34414434	4.5252275	8.693345	Sitting_Type
26:36.8	-0.42378664	4.355186	8.540379	-0.004043928	-0.01455081	0.010351111	-0.34414434	4.5252275	8.693345	Sitting_Type
26:36.8	-0.42378664	4.355186	8.540379	-0.004043928	-0.01455081	0.010351111	-0.34414434	4.5252275	8.693345	Sitting_Type
26:36.8	-0.42378664	4.355186	8.540379	-0.004043928	-0.01455081	0.010351111	-0.34414434	4.5252275	8.693345	Sitting_Type
26:36.8	-0.42378664	4.355186	8.540379	-0.004043928	-0.01455081	0.010351111	-0.34414434	4.5252275	8.693345	Sitting_Type
26:36.9	-0.42378664	4.355186	8.540379	-0.004043928	-0.01455081	0.010351111	-0.34414434	4.5252275	8.693345	Sitting_Type
26:36.9	-0.24421602	4.453351	8.372779	0.0991923	-0.032876767	0.017681494	-0.2559767	4.5776353	8.668915	Sitting_Type
26:36.9	-0.24421602	4.453351	8.372779	0.0991923	-0.032876767	0.017681494	-0.2559767	4.5776353	8.668915	Sitting_Type
26:36.9	-0.24421602	4.453351	8.372779	0.0991923	-0.032876767	0.017681494	-0.2559767	4.5776353	8.668915	Sitting_Type
26:36.9	-0.24421602	4.453351	8.372779	0.0991923	-0.032876767	0.017681494	-0.2559767	4.5776353	8.668915	Sitting_Type
26:37.0	-0.24421602	4.453351	8.372779	0.0991923	-0.032876767	0.017681494	-0.2559767	4.5776353	8.668915	Sitting_Type
26:37.0	-0.24421602	4.453351	8.372779	0.0991923	-0.032876767	0.017681494	-0.2559767	4.5776353	8.668915	Sitting_Type
26:37.0	-0.24421602	4.453351	8.372779	0.0991923	-0.032876767	0.017681494	-0.2559767	4.5776353	8.668915	Sitting_Type
26:37.0	-0.24421602	4.453351	8.372779	0.0991923	-0.032876767	0.017681494	-0.2559767	4.5776353	8.668915	Sitting_Type
26:37.1	-0.25139886	4.802915	8.250671	0.06864903	-0.19903211	-0.001255328	-0.19032355	4.8804965	8.503815	Sitting_Type
26:37.1	-0.25139886	4.802915	8.250671	0.06864903	-0.19903211	-0.001255328	-0.19032355	4.8804965	8.503815	Sitting_Type
26:37.1	-0.25139886	4.802915	8.250671	0.06864903	-0.19903211	-0.001255328	-0.19032355	4.8804965	8.503815	Sitting_Type
26:37.1	-0.25139886	4.802915	8.250671	0.06864903	-0.19903211	-0.001255328	-0.19032355	4.8804965	8.503815	Sitting_Type
26:37.2	-0.25139886	4.802915	8.250671	0.06864903	-0.19903211	-0.001255328	-0.19032355	4.8804965	8.503815	Sitting_Type
26:37.2	-0.25139886	4.802915	8.250671	0.06864903	-0.19903211	-0.001255328	-0.19032355	4.8804965	8.503815	Sitting_Type
26:37.2	-0.25139886	4.802915	8.250671	0.06864903	-0.19903211	-0.001255328	-0.19032355	4.8804965	8.503815	Sitting_Type
26:37.2	-0.25139886	4.802915	8.250671	0.06864903	-0.19903211	-0.001255328	-0.19032355	4.8804965	8.503815	Sitting_Type
26:37.3	0.29928434	5.3464155	7.5659084	0.495033	0.20536067	0.0579986	0.0679038	5.366941	8.207416	Sitting_Type
26:37.3	0.29928434	5.3464155	7.5659084	0.495033	0.20536067	0.0579986	0.0679038	5.366941	8.207416	Sitting_Type
26:37.3	0.29928434	5.3464155	7.5659084	0.495033	0.20536067	0.0579986	0.0679038	5.366941	8.207416	Sitting_Type
26:37.3	0.29928434	5.3464155	7.5659084	0.495033	0.20536067	0.0579986	0.0679038	5.366941	8.207416	Sitting_Type
26:37.3	0.29928434	5.3464155	7.5659084	0.495033	0.20536067	0.0579986	0.0679038	5.366941	8.207416	Sitting_Type
26:37.4	0.29928434	5.3464155	7.5659084	0.495033	0.20536067	0.0579986	0.0679038	5.366941	8.207416	Sitting_Type
26:37.4	0.29928434	5.3464155	7.5659084	0.495033	0.20536067	0.0579986	0.0679038	5.366941	8.207416	Sitting_Type
26:37.4	0.29928434	5.3464155	7.5659084	0.495033	0.20536067	0.0579986	0.0679038	5.366941	8.207416	Sitting_Type
26:37.4	-0.014365649	5.5331693	7.7574506	-0.07123911	-0.0762482	0.009740246	0.06816037	5.5844107	8.061018	Sitting_Type
26:37.5	-0.014365649	5.5331693	7.7574506	-0.07123911	-0.0762482	0.009740246	0.06816037	5.5844107	8.061018	Sitting_Type
26:37.5	-0.014365649	5.5331693	7.7574506	-0.07123911	-0.0762482	0.009740246	0.06816037	5.5844107	8.061018	Sitting_Type
26:37.5	-0.014365649	5.5331693	7.7574506	-0.07123911	-0.0762482	0.009740246	0.06816037	5.5844107	8.061018	Sitting_Type
26:37.5	-0.014365649	5.5331693	7.7574506	-0.07123911	-0.0762482	0.009740246	0.06816037	5.5844107	8.061018	Sitting_Type
26:37.5	-0.014365649	5.5331693	7.7574506	-0.07123911	-0.0762482	0.009740246	0.06816037	5.5844107	8.061018	Sitting_Type
26:37.6	-0.014365649	5.5331693	7.7574506	-0.07123911	-0.0762482	0.009740246	0.06816037	5.5844107	8.061018	Sitting_Type
26:37.6	-0.014365649	5.5331693	7.7574506	-0.07123911	-0.0762482	0.009740246	0.06816037	5.5844107	8.061018	Sitting_Type
26:37.6	0.24421602	5.384724	7.556331	-0.057189204	0.08563109	0.006075055	0.14945377	5.557993	8.078162	Sitting_Type
26:37.6	0.24421602	5.384724	7.556331	-0.057189204	0.08563109	0.006075055	0.14945377	5.557993	8.078162	Sitting_Type
26:37.7	0.24421602	5.384724	7.556331	-0.057189204	0.08563109	0.006075055	0.14945377	5.557993	8.078162	Sitting_Type
26:37.7	0.24421602	5.384724	7.556331	-0.057189204	0.08563109	0.006075055	0.14945377	5.557993	8.078162	Sitting_Type
26:37.7	0.24421602	5.384724	7.556331	-0.057189204	0.08563109	0.006075055	0.14945377	5.557993	8.078162	Sitting_Type
26:37.7	0.24421602	5.384724	7.556331	-0.057189204	0.08563109	0.006075055	0.14945377	5.557993	8.078162	Sitting_Type
26:37.7	0.24421602	5.384724	7.556331	-0.057189204	0.08563109	0.006075055	0.14945377	5.557993	8.078162	Sitting_Type
26:37.8	0.24421602	5.384724	7.556331	-0.057189204	0.08563109	0.006075055	0.14945377	5.557993	8.078162	Sitting_Type
26:37.8	0.28731298	5.3081074	7.312115	-0.07612603	-0.24179268	-0.005531385	0.13101324	5.4653287	8.141458	Sitting_Type
26:37.8	0.28731298	5.3081074	7.312115	-0.07612603	-0.24179268	-0.005531385	0.13101324	5.4653287	8.141458	Sitting_Type
26:37.8	0.28731298	5.3081074	7.312115	-0.07612603	-0.24179268	-0.005531385	0.13101324	5.4653287	8.141458	Sitting_Type
26:37.9	0.28731298	5.3081074	7.312115	-0.07612603	-0.24179268	-0.005531385	0.13101324	5.4653287	8.141458	Sitting_Type
26:37.9	0.28731298	5.3081074	7.312115	-0.07612603	-0.24179268	-0.005531385	0.13101324	5.4653287	8.141458	Sitting_Type
26:37.9	0.28731298	5.3081074	7.312115	-0.07612603	-0.24179268	-0.005531385	0.13101324	5.4653287	8.141458	Sitting_Type
26:37.9	0.28731298	5.3081074	7.312115	-0.07612603	-0.24179268	-0.005531385	0.13101324	5.4653287	8.141458	Sitting_Type
26:38.0	0.2849187	5.195576	7.5515428	0.021001548	0.007440339	-3.36E-05	0.120340854	5.358367	8.212417	Sitting_Type
26:38.0	0.2849187	5.195576	7.5515428	0.021001548	0.007440339	-3.36E-05	0.120340854	5.358367	8.212417	Sitting_Type
26:38.0	0.2849187	5.195576	7.5515428	0.021001548	0.007440339	-3.36E-05	0.120340854	5.358367	8.212417	Sitting_Type
26:38.0	0.2849187	5.195576	7.5515428	0.021001548	0.007440339	-3.36E-05	0.120340854	5.358367	8.212417	Sitting_Type
26:38.1	0.2849187	5.195576	7.5515428	0.021001548	0.007440339	-3.36E-05	0.120340854	5.358367	8.212417	Sitting_Type
26:38.1	0.2849187	5.195576	7.5515428	0.021001548	0.007440339	-3.36E-05	0.120340854	5.358367	8.212417	Sitting_Type
26:38.1	0.2849187	5.195576	7.5515428	0.021001548	0.007440339	-3.36E-05	0.120340854	5.358367	8.212417	Sitting_Type
26:38.1	0.2849187	5.195576	7.5515428	0.021001548	0.007440339	-3.36E-05	0.120340854	5.358367	8.212417	Sitting_Type
26:38.1	-0.03351985	5.176422	8.2339115	-0.038863245	0.06302907	0.006075055	0.14312384	5.308507	8.244368	Sitting_Type
26:38.2	-0.03351985	5.176422	8.2339115	-0.038863245	0.06302907	0.006075055	0.14312384	5.308507	8.244368	Sitting_Type
26:38.2	-0.03351985	5.176422	8.2339115	-0.038863245	0.06302907	0.006075055	0.14312384	5.308507	8.244368	Sitting_Type
26:38.2	-0.03351985	5.176422	8.2339115	-0.038863245	0.06302907	0.006075055	0.14312384	5.308507	8.244368	Sitting_Type
26:38.2	-0.03351985	5.176422	8.2339115	-0.038863245	0.06302907	0.006075055	0.14312384	5.308507	8.244368	Sitting_Type
26:38.2	-0.03351985	5.176422	8.2339115	-0.038863245	0.06302907	0.006075055	0.14312384	5.308507	8.244368	Sitting_Type
26:38.3	-0.03351985	5.176422	8.2339115	-0.038863245	0.06302907	0.006075055	0.14312384	5.308507	8.244368	Sitting_Type
26:38.3	-0.03351985	5.176422	8.2339115	-0.038863245	0.06302907	0.006075055	0.14312384	5.308507	8.244368	Sitting_Type
26:38.3	-0.03351985	5.176422	8.2339115	-0.038863245	0.06302907	0.006075055	0.14312384	5.308507	8.244368	Sitting_Type
26:38.3	0.09577099	5.071074	8.0711	-0.14942986	0.033707544	-0.0562332	-0.025347317	5.206233	8.310525	Sitting_Type
26:38.4	0.09577099	5.071074	8.0711	-0.14942986	0.033707544	-0.0562332	-0.025347317	5.206233	8.310525	Sitting_Type
26:38.4	0.09577099	5.071074	8.0711	-0.14942986	0.033707544	-0.0562332	-0.025347317	5.206233	8.310525	Sitting_Type
26:38.4	0.09577099	5.071074	8.0711	-0.14942986	0.033707544	-0.0562332	-0.025347317	5.206233	8.310525	Sitting_Type
26:38.4	0.09577099	5.071074	8.0711	-0.14942986	0.033707544	-0.0562332	-0.025347317	5.206233	8.310525	Sitting_Type
26:38.4	0.09577099	5.071074	8.0711	-0.14942986	0.033707544	-0.0562332	-0.025347317	5.206233	8.310525	Sitting_Type
26:38.5	0.09577099	5.071074	8.0711	-0.14942986	0.033707544	-0.0562332	-0.025347317	5.206233	8.310525	Sitting_Type
26:38.5	0.047885496	5.0136113	7.4653487	0.00267559	0.06119648	0.021346685	-0.045478143	5.0907183	8.3817	Sitting_Type
26:38.5	0.047885496	5.0136113	7.4653487	0.00267559	0.06119648	0.021346685	-0.045478143	5.0907183	8.3817	Sitting_Type
26:38.5	0.047885496	5.0136113	7.4653487	0.00267559	0.06119648	0.021346685	-0.045478143	5.0907183	8.3817	Sitting_Type
26:38.6	0.047885496	5.0136113	7.4653487	0.00267559	0.06119648	0.021346685	-0.045478143	5.0907183	8.3817	Sitting_Type
26:38.6	0.047885496	5.0136113	7.4653487	0.00267559	0.06119648	0.021346685	-0.045478143	5.0907183	8.3817	Sitting_Type
26:38.6	0.047885496	5.0136113	7.4653487	0.00267559	0.06119648	0.021346685	-0.045478143	5.0907183	8.3817	Sitting_Type
26:38.6	0.047885496	5.0136113	7.4653487	0.00267559	0.06119648	0.021346685	-0.045478143	5.0907183	8.3817	Sitting_Type
26:38.7	0.047885496	5.0136113	7.4653487	0.00267559	0.06119648	0.021346685	-0.045478143	5.0907183	8.3817	Sitting_Type
26:38.7	-0.045491222	4.826858	7.9346266	-0.13232562	-0.004166101	0.001188133	-0.06521588	5.036892	8.414025	Sitting_Type
26:38.7	-0.045491222	4.826858	7.9346266	-0.13232562	-0.004166101	0.001188133	-0.06521588	5.036892	8.414025	Sitting_Type
26:38.7	-0.045491222	4.826858	7.9346266	-0.13232562	-0.004166101	0.001188133	-0.06521588	5.036892	8.414025	Sitting_Type
26:38.7	-0.045491222	4.826858	7.9346266	-0.13232562	-0.004166101	0.001188133	-0.06521588	5.036892	8.414025	Sitting_Type
26:38.8	-0.045491222	4.826858	7.9346266	-0.13232562	-0.004166101	0.001188133	-0.06521588	5.036892	8.414025	Sitting_Type
26:38.8	-0.045491222	4.826858	7.9346266	-0.13232562	-0.004166101	0.001188133	-0.06521588	5.036892	8.414025	Sitting_Type
26:38.8	-0.045491222	4.826858	7.9346266	-0.13232562	-0.004166101	0.001188133	-0.06521588	5.036892	8.414025	Sitting_Type
26:38.8	-0.045491222	4.826858	7.9346266	-0.13232562	-0.004166101	0.001188133	-0.06521588	5.036892	8.414025	Sitting_Type
26:38.9	-0.16281068	4.8412237	8.219545	-0.036419783	0.023933701	0.0158489	-0.078965366	4.9613843	8.4586525	Sitting_Type
26:38.9	-0.16281068	4.8412237	8.219545	-0.036419783	0.023933701	0.0158489	-0.078965366	4.9613843	8.4586525	Sitting_Type
26:38.9	-0.16281068	4.8412237	8.219545	-0.036419783	0.023933701	0.0158489	-0.078965366	4.9613843	8.4586525	Sitting_Type
26:38.9	-0.16281068	4.8412237	8.219545	-0.036419783	0.023933701	0.0158489	-0.078965366	4.9613843	8.4586525	Sitting_Type
26:38.9	-0.16281068	4.8412237	8.219545	-0.036419783	0.023933701	0.0158489	-0.078965366	4.9613843	8.4586525	Sitting_Type
26:39.0	-0.16281068	4.8412237	8.219545	-0.036419783	0.023933701	0.0158489	-0.078965366	4.9613843	8.4586525	Sitting_Type
26:39.0	-0.16281068	4.8412237	8.219545	-0.036419783	0.023933701	0.0158489	-0.078965366	4.9613843	8.4586525	Sitting_Type
26:39.0	-0.16281068	4.8412237	8.219545	-0.036419783	0.023933701	0.0158489	-0.078965366	4.9613843	8.4586525	Sitting_Type
26:39.0	-0.1699935	4.7358756	8.2027855	-0.049858823	-0.05547878	-0.015916094	-0.09643731	4.897936	8.495369	Sitting_Type
26:39.1	-0.1699935	4.7358756	8.2027855	-0.049858823	-0.05547878	-0.015916094	-0.09643731	4.897936	8.495369	Sitting_Type
26:39.1	-0.1699935	4.7358756	8.2027855	-0.049858823	-0.05547878	-0.015916094	-0.09643731	4.897936	8.495369	Sitting_Type
26:39.1	-0.1699935	4.7358756	8.2027855	-0.049858823	-0.05547878	-0.015916094	-0.09643731	4.897936	8.495369	Sitting_Type
26:39.1	-0.1699935	4.7358756	8.2027855	-0.049858823	-0.05547878	-0.015916094	-0.09643731	4.897936	8.495369	Sitting_Type
26:39.2	-0.1699935	4.7358756	8.2027855	-0.049858823	-0.05547878	-0.015916094	-0.09643731	4.897936	8.495369	Sitting_Type
26:39.2	-0.1699935	4.7358756	8.2027855	-0.049858823	-0.05547878	-0.015916094	-0.09643731	4.897936	8.495369	Sitting_Type
26:39.2	-0.1699935	4.7358756	8.2027855	-0.049858823	-0.05547878	-0.015916094	-0.09643731	4.897936	8.495369	Sitting_Type
26:39.2	-0.090982445	4.695173	8.327288	0.03077539	0.041037925	-0.011640037	-0.0558385	4.848831	8.523851	Sitting_Type
26:39.2	-0.090982445	4.695173	8.327288	0.03077539	0.041037925	-0.011640037	-0.0558385	4.848831	8.523851	Sitting_Type
26:39.3	-0.090982445	4.695173	8.327288	0.03077539	0.041037925	-0.011640037	-0.0558385	4.848831	8.523851	Sitting_Type
26:39.3	-0.090982445	4.695173	8.327288	0.03077539	0.041037925	-0.011640037	-0.0558385	4.848831	8.523851	Sitting_Type
26:39.3	-0.090982445	4.695173	8.327288	0.03077539	0.041037925	-0.011640037	-0.0558385	4.848831	8.523851	Sitting_Type
26:39.3	-0.090982445	4.695173	8.327288	0.03077539	0.041037925	-0.011640037	-0.0558385	4.848831	8.523851	Sitting_Type
26:39.4	-0.090982445	4.695173	8.327288	0.03077539	0.041037925	-0.011640037	-0.0558385	4.848831	8.523851	Sitting_Type
26:39.4	-0.090982445	4.695173	8.327288	0.03077539	0.041037925	-0.011640037	-0.0558385	4.848831	8.523851	Sitting_Type
26:39.4	-0.1699935	4.6688356	8.111803	-0.006487389	-0.09090897	-0.011029172	-0.13585864	4.865649	8.513362	Sitting_Type
26:39.4	-0.1699935	4.6688356	8.111803	-0.006487389	-0.09090897	-0.011029172	-0.13585864	4.865649	8.513362	Sitting_Type
26:39.5	-0.1699935	4.6688356	8.111803	-0.006487389	-0.09090897	-0.011029172	-0.13585864	4.865649	8.513362	Sitting_Type
26:39.5	-0.1699935	4.6688356	8.111803	-0.006487389	-0.09090897	-0.011029172	-0.13585864	4.865649	8.513362	Sitting_Type
26:39.5	-0.1699935	4.6688356	8.111803	-0.006487389	-0.09090897	-0.011029172	-0.13585864	4.865649	8.513362	Sitting_Type
26:39.5	-0.1699935	4.6688356	8.111803	-0.006487389	-0.09090897	-0.011029172	-0.13585864	4.865649	8.513362	Sitting_Type
26:39.5	-0.1699935	4.6688356	8.111803	-0.006487389	-0.09090897	-0.011029172	-0.13585864	4.865649	8.513362	Sitting_Type
26:39.6	-0.1699935	4.6688356	8.111803	-0.006487389	-0.09090897	-0.011029172	-0.13585864	4.865649	8.513362	Sitting_Type
26:39.6	-0.25858167	4.70475	8.095043	-0.06513046	-0.015161675	0.007296785	-0.12380583	4.848716	8.523203	Sitting_Type
26:39.6	-0.25858167	4.70475	8.095043	-0.06513046	-0.015161675	0.007296785	-0.12380583	4.848716	8.523203	Sitting_Type
26:39.6	-0.25858167	4.70475	8.095043	-0.06513046	-0.015161675	0.007296785	-0.12380583	4.848716	8.523203	Sitting_Type
26:39.7	-0.25858167	4.70475	8.095043	-0.06513046	-0.015161675	0.007296785	-0.12380583	4.848716	8.523203	Sitting_Type
26:39.7	-0.25858167	4.70475	8.095043	-0.06513046	-0.015161675	0.007296785	-0.12380583	4.848716	8.523203	Sitting_Type
26:39.7	-0.25858167	4.70475	8.095043	-0.06513046	-0.015161675	0.007296785	-0.12380583	4.848716	8.523203	Sitting_Type
26:39.7	-0.25858167	4.70475	8.095043	-0.06513046	-0.015161675	0.007296785	-0.12380583	4.848716	8.523203	Sitting_Type
26:39.8	-0.25858167	4.70475	8.095043	-0.06513046	-0.015161675	0.007296785	-0.12380583	4.848716	8.523203	Sitting_Type
26:39.8	-0.08858817	4.659259	8.379962	-0.062076125	-0.016383406	0.047613893	-0.10010475	4.794258	8.554262	Sitting_Type
26:39.8	-0.08858817	4.659259	8.379962	-0.062076125	-0.016383406	0.047613893	-0.10010475	4.794258	8.554262	Sitting_Type
26:39.8	-0.08858817	4.659259	8.379962	-0.062076125	-0.016383406	0.047613893	-0.10010475	4.794258	8.554262	Sitting_Type
26:39.8	-0.08858817	4.659259	8.379962	-0.062076125	-0.016383406	0.047613893	-0.10010475	4.794258	8.554262	Sitting_Type
26:39.9	-0.08858817	4.659259	8.379962	-0.062076125	-0.016383406	0.047613893	-0.10010475	4.794258	8.554262	Sitting_Type
26:39.9	-0.08858817	4.659259	8.379962	-0.062076125	-0.016383406	0.047613893	-0.10010475	4.794258	8.554262	Sitting_Type
26:39.9	-0.08858817	4.659259	8.379962	-0.062076125	-0.016383406	0.047613893	-0.10010475	4.794258	8.554262	Sitting_Type
26:39.9	-0.08858817	4.659259	8.379962	-0.062076125	-0.016383406	0.047613893	-0.10010475	4.794258	8.554262	Sitting_Type
26:40.0	-0.12929083	4.592219	8.147717	0.002064725	0.07891157	0.023179282	-0.12633075	4.758545	8.573833	Sitting_Type
26:40.0	-0.12929083	4.592219	8.147717	0.002064725	0.07891157	0.023179282	-0.12633075	4.758545	8.573833	Sitting_Type
26:40.0	-0.12929083	4.592219	8.147717	0.002064725	0.07891157	0.023179282	-0.12633075	4.758545	8.573833	Sitting_Type
26:40.0	-0.12929083	4.592219	8.147717	0.002064725	0.07891157	0.023179282	-0.12633075	4.758545	8.573833	Sitting_Type
26:40.0	-0.12929083	4.592219	8.147717	0.002064725	0.07891157	0.023179282	-0.12633075	4.758545	8.573833	Sitting_Type
26:40.1	-0.12929083	4.592219	8.147717	0.002064725	0.07891157	0.023179282	-0.12633075	4.758545	8.573833	Sitting_Type
26:40.1	-0.12929083	4.592219	8.147717	0.002064725	0.07891157	0.023179282	-0.12633075	4.758545	8.573833	Sitting_Type
26:40.1	-0.028731298	4.5515165	8.406299	0.04910135	0.041037925	-0.003087924	-0.084195666	4.7425246	8.583223	Sitting_Type
26:40.1	-0.028731298	4.5515165	8.406299	0.04910135	0.041037925	-0.003087924	-0.084195666	4.7425246	8.583223	Sitting_Type
26:40.2	-0.028731298	4.5515165	8.406299	0.04910135	0.041037925	-0.003087924	-0.084195666	4.7425246	8.583223	Sitting_Type
26:40.2	-0.028731298	4.5515165	8.406299	0.04910135	0.041037925	-0.003087924	-0.084195666	4.7425246	8.583223	Sitting_Type
26:40.2	-0.028731298	4.5515165	8.406299	0.04910135	0.041037925	-0.003087924	-0.084195666	4.7425246	8.583223	Sitting_Type
26:40.2	-0.028731298	4.5515165	8.406299	0.04910135	0.041037925	-0.003087924	-0.084195666	4.7425246	8.583223	Sitting_Type
26:40.3	-0.028731298	4.5515165	8.406299	0.04910135	0.041037925	-0.003087924	-0.084195666	4.7425246	8.583223	Sitting_Type
26:40.3	-0.028731298	4.5515165	8.406299	0.04910135	0.041037925	-0.003087924	-0.084195666	4.7425246	8.583223	Sitting_Type
26:40.3	-0.05506832	4.577853	8.739103	-0.03825238	0.02882062	0.07815715	-0.08131043	4.732836	8.588598	Sitting_Type
26:40.3	-0.05506832	4.577853	8.739103	-0.03825238	0.02882062	0.07815715	-0.08131043	4.732836	8.588598	Sitting_Type
26:40.3	-0.05506832	4.577853	8.739103	-0.03825238	0.02882062	0.07815715	-0.08131043	4.732836	8.588598	Sitting_Type
26:40.4	-0.05506832	4.577853	8.739103	-0.03825238	0.02882062	0.07815715	-0.08131043	4.732836	8.588598	Sitting_Type
26:40.4	-0.05506832	4.577853	8.739103	-0.03825238	0.02882062	0.07815715	-0.08131043	4.732836	8.588598	Sitting_Type
26:40.4	-0.05506832	4.577853	8.739103	-0.03825238	0.02882062	0.07815715	-0.08131043	4.732836	8.588598	Sitting_Type
26:40.4	-0.05506832	4.577853	8.739103	-0.03825238	0.02882062	0.07815715	-0.08131043	4.732836	8.588598	Sitting_Type
26:40.5	-0.05506832	4.577853	8.739103	-0.03825238	0.02882062	0.07815715	-0.08131043	4.732836	8.588598	Sitting_Type
26:40.5	-0.14844504	4.5946136	8.241094	0.0851424	0.041037925	0.02073582	-0.11293124	4.7770767	8.56371	Sitting_Type
26:40.5	-0.14844504	4.5946136	8.241094	0.0851424	0.041037925	0.02073582	-0.11293124	4.7770767	8.56371	Sitting_Type
26:40.5	-0.14844504	4.5946136	8.241094	0.0851424	0.041037925	0.02073582	-0.11293124	4.7770767	8.56371	Sitting_Type
26:40.5	-0.14844504	4.5946136	8.241094	0.0851424	0.041037925	0.02073582	-0.11293124	4.7770767	8.56371	Sitting_Type
26:40.6	-0.14844504	4.5946136	8.241094	0.0851424	0.041037925	0.02073582	-0.11293124	4.7770767	8.56371	Sitting_Type
26:40.6	-0.14844504	4.5946136	8.241094	0.0851424	0.041037925	0.02073582	-0.11293124	4.7770767	8.56371	Sitting_Type
26:40.6	-0.14844504	4.5946136	8.241094	0.0851424	0.041037925	0.02073582	-0.11293124	4.7770767	8.56371	Sitting_Type
26:40.6	-0.14844504	4.5946136	8.241094	0.0851424	0.041037925	0.02073582	-0.11293124	4.7770767	8.56371	Sitting_Type
26:40.7	-0.14844504	4.5946136	8.241094	0.0851424	0.041037925	0.02073582	-0.11293124	4.7770767	8.56371	Sitting_Type
26:40.7	0.06464542	4.807704	8.413482	0.14012027	-0.2185798	0.007296785	-0.010784064	4.897612	8.496097	Sitting_Type
26:40.7	0.06464542	4.807704	8.413482	0.14012027	-0.2185798	0.007296785	-0.010784064	4.897612	8.496097	Sitting_Type
26:40.7	0.06464542	4.807704	8.413482	0.14012027	-0.2185798	0.007296785	-0.010784064	4.897612	8.496097	Sitting_Type
26:40.7	0.06464542	4.807704	8.413482	0.14012027	-0.2185798	0.007296785	-0.010784064	4.897612	8.496097	Sitting_Type
26:40.8	0.06464542	4.807704	8.413482	0.14012027	-0.2185798	0.007296785	-0.010784064	4.897612	8.496097	Sitting_Type
26:40.8	0.06464542	4.807704	8.413482	0.14012027	-0.2185798	0.007296785	-0.010784064	4.897612	8.496097	Sitting_Type
26:40.8	0.06464542	4.807704	8.413482	0.14012027	-0.2185798	0.007296785	-0.010784064	4.897612	8.496097	Sitting_Type
26:40.8	0.18914771	4.889109	8.274613	0.14012027	-0.2185798	0.007296785	-0.010784064	4.897612	8.496097	Sitting_Type
26:40.9	0.18914771	4.889109	8.274613	-0.07979122	0.07891157	0.008518515	0.18476726	5.020078	8.422292	Sitting_Type
26:40.9	0.18914771	4.889109	8.274613	-0.07979122	0.07891157	0.008518515	0.18476726	5.020078	8.422292	Sitting_Type
26:40.9	0.18914771	4.889109	8.274613	-0.07979122	0.07891157	0.008518515	0.18476726	5.020078	8.422292	Sitting_Type
26:40.9	0.18914771	4.889109	8.274613	-0.07979122	0.07891157	0.008518515	0.18476726	5.020078	8.422292	Sitting_Type
26:41.0	0.18914771	4.889109	8.274613	-0.07979122	0.07891157	0.008518515	0.18476726	5.020078	8.422292	Sitting_Type
26:41.0	0.18914771	4.889109	8.274613	-0.07979122	0.07891157	0.008518515	0.18476726	5.020078	8.422292	Sitting_Type
26:41.0	0.18914771	4.889109	8.274613	-0.07979122	0.07891157	0.008518515	0.18476726	5.020078	8.422292	Sitting_Type
26:41.0	0.15083931	4.9393888	7.5228114	0.096748844	-0.11534358	0.011572842	0.1869555	5.0491757	8.404835	Sitting_Type
26:41.0	0.15083931	4.9393888	7.5228114	0.096748844	-0.11534358	0.011572842	0.1869555	5.0491757	8.404835	Sitting_Type
26:41.1	0.15083931	4.9393888	7.5228114	0.096748844	-0.11534358	0.011572842	0.1869555	5.0491757	8.404835	Sitting_Type
26:41.1	0.15083931	4.9393888	7.5228114	0.096748844	-0.11534358	0.011572842	0.1869555	5.0491757	8.404835	Sitting_Type
26:41.1	0.15083931	4.9393888	7.5228114	0.096748844	-0.11534358	0.011572842	0.1869555	5.0491757	8.404835	Sitting_Type
26:41.1	0.15083931	4.9393888	7.5228114	0.096748844	-0.11534358	0.011572842	0.1869555	5.0491757	8.404835	Sitting_Type
26:41.2	0.15083931	4.9393888	7.5228114	0.096748844	-0.11534358	0.011572842	0.1869555	5.0491757	8.404835	Sitting_Type
26:41.2	0.15083931	4.9393888	7.5228114	0.096748844	-0.11534358	0.011572842	0.1869555	5.0491757	8.404835	Sitting_Type
26:41.2	0.18435916	4.9561486	8.241094	-0.096284576	0.036761872	0.026233608	0.2076846	5.0535316	8.401728	Sitting_Type
26:41.2	0.18435916	4.9561486	8.241094	-0.096284576	0.036761872	0.026233608	0.2076846	5.0535316	8.401728	Sitting_Type
26:41.2	0.18435916	4.9561486	8.241094	-0.096284576	0.036761872	0.026233608	0.2076846	5.0535316	8.401728	Sitting_Type
26:41.3	0.18435916	4.9561486	8.241094	-0.096284576	0.036761872	0.026233608	0.2076846	5.0535316	8.401728	Sitting_Type
26:41.3	0.18435916	4.9561486	8.241094	-0.096284576	0.036761872	0.026233608	0.2076846	5.0535316	8.401728	Sitting_Type
26:41.3	0.18435916	4.9561486	8.241094	-0.096284576	0.036761872	0.026233608	0.2076846	5.0535316	8.401728	Sitting_Type
26:41.3	0.18435916	4.9561486	8.241094	-0.096284576	0.036761872	0.026233608	0.2076846	5.0535316	8.401728	Sitting_Type
26:41.4	0.18435916	4.9561486	8.241094	-0.096284576	0.036761872	0.026233608	0.2076846	5.0535316	8.401728	Sitting_Type
26:41.4	0.17238778	4.8579836	7.987301	0.09125105	0.041648794	0.014627169	0.19541527	5.0063605	8.430215	Sitting_Type
26:41.4	0.17238778	4.8579836	7.987301	0.09125105	0.041648794	0.014627169	0.19541527	5.0063605	8.430215	Sitting_Type
26:41.4	0.17238778	4.8579836	7.987301	0.09125105	0.041648794	0.014627169	0.19541527	5.0063605	8.430215	Sitting_Type
26:41.4	0.17238778	4.8579836	7.987301	0.09125105	0.041648794	0.014627169	0.19541527	5.0063605	8.430215	Sitting_Type
26:41.5	0.17238778	4.8579836	7.987301	0.09125105	0.041648794	0.014627169	0.19541527	5.0063605	8.430215	Sitting_Type
26:41.5	0.17238778	4.8579836	7.987301	0.09125105	0.041648794	0.014627169	0.19541527	5.0063605	8.430215	Sitting_Type
26:41.5	0.17238778	4.8579836	7.987301	0.09125105	0.041648794	0.014627169	0.19541527	5.0063605	8.430215	Sitting_Type
26:41.5	0.17238778	4.8579836	7.987301	0.09125105	0.041648794	0.014627169	0.19541527	5.0063605	8.430215	Sitting_Type
26:41.6	0.11253092	4.9346004	7.6353426	0.023445006	-0.08052425	0.023790147	0.20217268	5.041208	8.409263	Sitting_Type
26:41.6	0.11253092	4.9346004	7.6353426	0.023445006	-0.08052425	0.023790147	0.20217268	5.041208	8.409263	Sitting_Type
26:41.6	0.11253092	4.9346004	7.6353426	0.023445006	-0.08052425	0.023790147	0.20217268	5.041208	8.409263	Sitting_Type
26:41.6	0.11253092	4.9346004	7.6353426	0.023445006	-0.08052425	0.023790147	0.20217268	5.041208	8.409263	Sitting_Type
26:41.7	0.11253092	4.9346004	7.6353426	0.023445006	-0.08052425	0.023790147	0.20217268	5.041208	8.409263	Sitting_Type
26:41.7	0.11253092	4.9346004	7.6353426	0.023445006	-0.08052425	0.023790147	0.20217268	5.041208	8.409263	Sitting_Type
26:41.7	0.11253092	4.9346004	7.6353426	0.023445006	-0.08052425	0.023790147	0.20217268	5.041208	8.409263	Sitting_Type
26:41.7	0.11253092	4.9346004	7.6353426	0.023445006	-0.08052425	0.023790147	0.20217268	5.041208	8.409263	Sitting_Type
26:41.7	0.25379312	4.913052	8.315316	0.06803817	-0.021881193	-0.006753115	0.24677204	5.040089	8.408742	Sitting_Type
26:41.8	0.25379312	4.913052	8.315316	0.06803817	-0.021881193	-0.006753115	0.24677204	5.040089	8.408742	Sitting_Type
26:41.8	0.25379312	4.913052	8.315316	0.06803817	-0.021881193	-0.006753115	0.24677204	5.040089	8.408742	Sitting_Type
26:41.8	0.25379312	4.913052	8.315316	0.06803817	-0.021881193	-0.006753115	0.24677204	5.040089	8.408742	Sitting_Type
26:41.8	0.25379312	4.913052	8.315316	0.06803817	-0.021881193	-0.006753115	0.24677204	5.040089	8.408742	Sitting_Type
26:41.9	0.25379312	4.913052	8.315316	0.06803817	-0.021881193	-0.006753115	0.24677204	5.040089	8.408742	Sitting_Type
26:41.9	0.25379312	4.913052	8.315316	0.06803817	-0.021881193	-0.006753115	0.24677204	5.040089	8.408742	Sitting_Type
26:41.9	0.25379312	4.913052	8.315316	0.06803817	-0.021881193	-0.006753115	0.24677204	5.040089	8.408742	Sitting_Type
26:41.9	0.083799616	5.05192	7.989695	0.08453153	0.08990715	0.03478572	0.23335229	5.133121	8.352662	Sitting_Type
26:41.9	0.083799616	5.05192	7.989695	0.08453153	0.08990715	0.03478572	0.23335229	5.133121	8.352662	Sitting_Type
26:42.0	0.083799616	5.05192	7.989695	0.08453153	0.08990715	0.03478572	0.23335229	5.133121	8.352662	Sitting_Type
26:42.0	0.083799616	5.05192	7.989695	0.08453153	0.08990715	0.03478572	0.23335229	5.133121	8.352662	Sitting_Type
26:42.0	0.083799616	5.05192	7.989695	0.08453153	0.08990715	0.03478572	0.23335229	5.133121	8.352662	Sitting_Type
26:42.0	0.083799616	5.05192	7.989695	0.08453153	0.08990715	0.03478572	0.23335229	5.133121	8.352662	Sitting_Type
26:42.1	0.083799616	5.05192	7.989695	0.08453153	0.08990715	0.03478572	0.23335229	5.133121	8.352662	Sitting_Type
26:42.1	0.083799616	5.05192	7.989695	0.08453153	0.08990715	0.03478572	0.23335229	5.133121	8.352662	Sitting_Type
26:42.1	0.1340794	5.190788	7.4892917	0.1272921	-0.08785464	-0.025079073	0.20767617	5.314186	8.239337	Sitting_Type
26:42.1	0.1340794	5.190788	7.4892917	0.1272921	-0.08785464	-0.025079073	0.20767617	5.314186	8.239337	Sitting_Type
26:42.1	0.1340794	5.190788	7.4892917	0.1272921	-0.08785464	-0.025079073	0.20767617	5.314186	8.239337	Sitting_Type
26:42.2	0.1340794	5.190788	7.4892917	0.1272921	-0.08785464	-0.025079073	0.20767617	5.314186	8.239337	Sitting_Type
26:42.2	0.1340794	5.190788	7.4892917	0.1272921	-0.08785464	-0.025079073	0.20767617	5.314186	8.239337	Sitting_Type
26:42.2	0.1340794	5.190788	7.4892917	0.1272921	-0.08785464	-0.025079073	0.20767617	5.314186	8.239337	Sitting_Type
26:42.2	0.1340794	5.190788	7.4892917	0.1272921	-0.08785464	-0.025079073	0.20767617	5.314186	8.239337	Sitting_Type
26:42.3	0.1340794	5.190788	7.4892917	0.1272921	-0.08785464	-0.025079073	0.20767617	5.314186	8.239337	Sitting_Type
26:42.3	0.21548474	5.193182	8.214757	-0.1433212	0.34524882	0.119085126	0.20850255	5.3695574	8.203337	Sitting_Type
26:42.3	0.21548474	5.193182	8.214757	-0.1433212	0.34524882	0.119085126	0.20850255	5.3695574	8.203337	Sitting_Type
26:42.3	0.21548474	5.193182	8.214757	-0.1433212	0.34524882	0.119085126	0.20850255	5.3695574	8.203337	Sitting_Type
26:42.3	0.21548474	5.193182	8.214757	-0.1433212	0.34524882	0.119085126	0.20850255	5.3695574	8.203337	Sitting_Type
26:42.4	0.21548474	5.193182	8.214757	-0.1433212	0.34524882	0.119085126	0.20850255	5.3695574	8.203337	Sitting_Type
26:42.4	0.21548474	5.193182	8.214757	-0.1433212	0.34524882	0.119085126	0.20850255	5.3695574	8.203337	Sitting_Type
26:42.4	0.21548474	5.193182	8.214757	-0.1433212	0.34524882	0.119085126	0.20850255	5.3695574	8.203337	Sitting_Type
26:42.4	0.21548474	5.193182	8.214757	-0.1433212	0.34524882	0.119085126	0.20850255	5.3695574	8.203337	Sitting_Type
26:42.5	-0.117319465	5.334444	7.6736507	-0.1433212	0.34524882	0.119085126	0.20850255	5.3695574	8.203337	Sitting_Type
26:42.5	-0.117319465	5.334444	7.6736507	0.019779818	-0.012718214	-0.018359555	-0.04945209	5.4943304	8.122822	Sitting_Type
26:42.5	-0.117319465	5.334444	7.6736507	0.019779818	-0.012718214	-0.018359555	-0.04945209	5.4943304	8.122822	Sitting_Type
26:42.5	-0.117319465	5.334444	7.6736507	0.019779818	-0.012718214	-0.018359555	-0.04945209	5.4943304	8.122822	Sitting_Type
26:42.5	-0.117319465	5.334444	7.6736507	0.019779818	-0.012718214	-0.018359555	-0.04945209	5.4943304	8.122822	Sitting_Type
26:42.6	-0.117319465	5.334444	7.6736507	0.019779818	-0.012718214	-0.018359555	-0.04945209	5.4943304	8.122822	Sitting_Type
26:42.6	-0.117319465	5.334444	7.6736507	0.019779818	-0.012718214	-0.018359555	-0.04945209	5.4943304	8.122822	Sitting_Type
26:42.6	-0.117319465	5.334444	7.6736507	0.019779818	-0.012718214	-0.018359555	-0.04945209	5.4943304	8.122822	Sitting_Type
26:42.6	-0.117319465	5.334444	7.6736507	0.019779818	-0.012718214	-0.018359555	-0.04945209	5.4943304	8.122822	Sitting_Type
26:42.7	-0.05985687	4.965726	7.9154725	-0.2154033	0.1326677	-0.01774869	0.025992556	5.1567526	8.341319	Sitting_Type
26:42.7	-0.05985687	4.965726	7.9154725	-0.2154033	0.1326677	-0.01774869	0.025992556	5.1567526	8.341319	Sitting_Type
26:42.7	-0.05985687	4.965726	7.9154725	-0.2154033	0.1326677	-0.01774869	0.025992556	5.1567526	8.341319	Sitting_Type
26:42.7	-0.05985687	4.965726	7.9154725	-0.2154033	0.1326677	-0.01774869	0.025992556	5.1567526	8.341319	Sitting_Type
26:42.7	-0.05985687	4.965726	7.9154725	-0.2154033	0.1326677	-0.01774869	0.025992556	5.1567526	8.341319	Sitting_Type
26:42.8	-0.05985687	4.965726	7.9154725	-0.2154033	0.1326677	-0.01774869	0.025992556	5.1567526	8.341319	Sitting_Type
26:42.8	-0.05985687	4.965726	7.9154725	-0.2154033	0.1326677	-0.01774869	0.025992556	5.1567526	8.341319	Sitting_Type
26:42.8	-0.05985687	4.965726	7.9154725	-0.2154033	0.1326677	-0.01774869	0.025992556	5.1567526	8.341319	Sitting_Type
26:42.8	0.06943397	4.6903844	8.049552	-0.120719194	-0.033487633	0.04272697	0.026187312	4.837577	8.53039	Sitting_Type
26:42.9	0.06943397	4.6903844	8.049552	-0.120719194	-0.033487633	0.04272697	0.026187312	4.837577	8.53039	Sitting_Type
26:42.9	0.06943397	4.6903844	8.049552	-0.120719194	-0.033487633	0.04272697	0.026187312	4.837577	8.53039	Sitting_Type
26:42.9	0.06943397	4.6903844	8.049552	-0.120719194	-0.033487633	0.04272697	0.026187312	4.837577	8.53039	Sitting_Type
26:42.9	0.06943397	4.6903844	8.049552	-0.120719194	-0.033487633	0.04272697	0.026187312	4.837577	8.53039	Sitting_Type
26:42.9	0.06943397	4.6903844	8.049552	-0.120719194	-0.033487633	0.04272697	0.026187312	4.837577	8.53039	Sitting_Type
26:43.0	0.06943397	4.6903844	8.049552	-0.120719194	-0.033487633	0.04272697	0.026187312	4.837577	8.53039	Sitting_Type
26:43.0	0.12929083	4.537151	8.439818	0.005119051	-0.026768114	0.002409864	0.1560718	4.650343	8.632514	Sitting_Type
26:43.0	0.12929083	4.537151	8.439818	0.005119051	-0.026768114	0.002409864	0.1560718	4.650343	8.632514	Sitting_Type
26:43.1	0.12929083	4.537151	8.439818	0.005119051	-0.026768114	0.002409864	0.1560718	4.650343	8.632514	Sitting_Type
26:43.1	0.12929083	4.537151	8.439818	0.005119051	-0.026768114	0.002409864	0.1560718	4.650343	8.632514	Sitting_Type
26:43.1	0.12929083	4.537151	8.439818	0.005119051	-0.026768114	0.002409864	0.1560718	4.650343	8.632514	Sitting_Type
26:43.1	0.12929083	4.537151	8.439818	0.005119051	-0.026768114	0.002409864	0.1560718	4.650343	8.632514	Sitting_Type
26:43.1	0.12929083	4.537151	8.439818	0.005119051	-0.026768114	0.002409864	0.1560718	4.650343	8.632514	Sitting_Type
26:43.2	0.12929083	4.537151	8.439818	0.005119051	-0.026768114	0.002409864	0.1560718	4.650343	8.632514	Sitting_Type
26:43.2	0.05506832	4.513208	8.28898	-0.08345641	-0.038374554	-0.040350705	0.1900157	4.6135135	8.651576	Sitting_Type
26:43.2	0.05506832	4.513208	8.28898	-0.08345641	-0.038374554	-0.040350705	0.1900157	4.6135135	8.651576	Sitting_Type
26:43.2	0.05506832	4.513208	8.28898	-0.08345641	-0.038374554	-0.040350705	0.1900157	4.6135135	8.651576	Sitting_Type
26:43.3	0.05506832	4.513208	8.28898	-0.08345641	-0.038374554	-0.040350705	0.1900157	4.6135135	8.651576	Sitting_Type
26:43.3	0.05506832	4.513208	8.28898	-0.08345641	-0.038374554	-0.040350705	0.1900157	4.6135135	8.651576	Sitting_Type
26:43.3	0.05506832	4.513208	8.28898	-0.08345641	-0.038374554	-0.040350705	0.1900157	4.6135135	8.651576	Sitting_Type
26:43.3	0.05506832	4.513208	8.28898	-0.08345641	-0.038374554	-0.040350705	0.1900157	4.6135135	8.651576	Sitting_Type
26:43.4	0.05506832	4.513208	8.28898	-0.08345641	-0.038374554	-0.040350705	0.1900157	4.6135135	8.651576	Sitting_Type
26:43.4	0.11253092	4.352792	8.473338	-0.018704696	-0.01455081	-0.020803018	0.18289728	4.5182915	8.701836	Sitting_Type
26:43.4	0.11253092	4.352792	8.473338	-0.018704696	-0.01455081	-0.020803018	0.18289728	4.5182915	8.701836	Sitting_Type
26:43.4	0.11253092	4.352792	8.473338	-0.018704696	-0.01455081	-0.020803018	0.18289728	4.5182915	8.701836	Sitting_Type
26:43.4	0.11253092	4.352792	8.473338	-0.018704696	-0.01455081	-0.020803018	0.18289728	4.5182915	8.701836	Sitting_Type
26:43.5	0.11253092	4.352792	8.473338	-0.018704696	-0.01455081	-0.020803018	0.18289728	4.5182915	8.701836	Sitting_Type
26:43.5	0.11253092	4.352792	8.473338	-0.018704696	-0.01455081	-0.020803018	0.18289728	4.5182915	8.701836	Sitting_Type
26:43.5	0.11253092	4.352792	8.473338	-0.018704696	-0.01455081	-0.020803018	0.18289728	4.5182915	8.701836	Sitting_Type
26:43.5	0.102953814	4.3264546	8.286585	-0.016261233	0.020879373	0.010961977	0.13225129	4.494479	8.715075	Sitting_Type
26:43.6	0.102953814	4.3264546	8.286585	-0.016261233	0.020879373	0.010961977	0.13225129	4.494479	8.715075	Sitting_Type
26:43.6	0.102953814	4.3264546	8.286585	-0.016261233	0.020879373	0.010961977	0.13225129	4.494479	8.715075	Sitting_Type
26:43.6	0.102953814	4.3264546	8.286585	-0.016261233	0.020879373	0.010961977	0.13225129	4.494479	8.715075	Sitting_Type
26:43.6	0.102953814	4.3264546	8.286585	-0.016261233	0.020879373	0.010961977	0.13225129	4.494479	8.715075	Sitting_Type
26:43.6	0.102953814	4.3264546	8.286585	-0.016261233	0.020879373	0.010961977	0.13225129	4.494479	8.715075	Sitting_Type
26:43.7	0.102953814	4.3264546	8.286585	-0.016261233	0.020879373	0.010961977	0.13225129	4.494479	8.715075	Sitting_Type
26:43.7	0.102953814	4.3264546	8.286585	-0.016261233	0.020879373	0.010961977	0.13225129	4.494479	8.715075	Sitting_Type
26:43.7	0	4.3216662	8.5331955	0.01550376	-0.010885619	0.00546419	0.131754	4.479355	8.722865	Sitting_Type
26:43.7	0	4.3216662	8.5331955	0.01550376	-0.010885619	0.00546419	0.131754	4.479355	8.722865	Sitting_Type
26:43.8	0	4.3216662	8.5331955	0.01550376	-0.010885619	0.00546419	0.131754	4.479355	8.722865	Sitting_Type
26:43.8	0	4.3216662	8.5331955	0.01550376	-0.010885619	0.00546419	0.131754	4.479355	8.722865	Sitting_Type
26:43.8	0	4.3216662	8.5331955	0.01550376	-0.010885619	0.00546419	0.131754	4.479355	8.722865	Sitting_Type
26:43.8	0	4.3216662	8.5331955	0.01550376	-0.010885619	0.00546419	0.131754	4.479355	8.722865	Sitting_Type
26:43.9	0	4.3216662	8.5331955	0.01550376	-0.010885619	0.00546419	0.131754	4.479355	8.722865	Sitting_Type
26:43.9	0	4.3216662	8.5331955	0.01550376	-0.010885619	0.00546419	0.131754	4.479355	8.722865	Sitting_Type
26:43.9	0	4.3216662	8.5331955	0.01550376	-0.010885619	0.00546419	0.131754	4.479355	8.722865	Sitting_Type
26:43.9	-0.00478855	4.3240604	8.545167	-0.000989602	0.06302907	0.027455337	0.09490561	4.4967756	8.714377	Sitting_Type
26:43.9	-0.00478855	4.3240604	8.545167	-0.000989602	0.06302907	0.027455337	0.09490561	4.4967756	8.714377	Sitting_Type
26:44.0	-0.00478855	4.3240604	8.545167	-0.000989602	0.06302907	0.027455337	0.09490561	4.4967756	8.714377	Sitting_Type
26:44.0	-0.00478855	4.3240604	8.545167	-0.000989602	0.06302907	0.027455337	0.09490561	4.4967756	8.714377	Sitting_Type
26:44.0	-0.00478855	4.3240604	8.545167	-0.000989602	0.06302907	0.027455337	0.09490561	4.4967756	8.714377	Sitting_Type
26:44.0	-0.00478855	4.3240604	8.545167	-0.000989602	0.06302907	0.027455337	0.09490561	4.4967756	8.714377	Sitting_Type
26:44.1	-0.00478855	4.3240604	8.545167	-0.000989602	0.06302907	0.027455337	0.09490561	4.4967756	8.714377	Sitting_Type
26:44.1	0.031125572	4.371946	8.719949	-0.020537289	-0.10068281	0.0158489	0.12751436	4.507713	8.708308	Sitting_Type
26:44.1	0.031125572	4.371946	8.719949	-0.020537289	-0.10068281	0.0158489	0.12751436	4.507713	8.708308	Sitting_Type
26:44.1	0.031125572	4.371946	8.719949	-0.020537289	-0.10068281	0.0158489	0.12751436	4.507713	8.708308	Sitting_Type
26:44.2	0.031125572	4.371946	8.719949	-0.020537289	-0.10068281	0.0158489	0.12751436	4.507713	8.708308	Sitting_Type
26:44.2	0.031125572	4.371946	8.719949	-0.020537289	-0.10068281	0.0158489	0.12751436	4.507713	8.708308	Sitting_Type
26:44.2	0.031125572	4.371946	8.719949	-0.020537289	-0.10068281	0.0158489	0.12751436	4.507713	8.708308	Sitting_Type
26:44.2	0.031125572	4.371946	8.719949	-0.020537289	-0.10068281	0.0158489	0.12751436	4.507713	8.708308	Sitting_Type
26:44.3	-0.10774237	4.3192716	8.624178	-0.06390872	0.10945483	0.07327023	0.11401841	4.497974	8.71353	Sitting_Type
26:44.3	-0.10774237	4.3192716	8.624178	-0.06390872	0.10945483	0.07327023	0.11401841	4.497974	8.71353	Sitting_Type
26:44.3	-0.10774237	4.3192716	8.624178	-0.06390872	0.10945483	0.07327023	0.11401841	4.497974	8.71353	Sitting_Type
26:44.4	-0.10774237	4.3192716	8.624178	-0.06390872	0.10945483	0.07327023	0.11401841	4.497974	8.71353	Sitting_Type
26:44.4	-0.10774237	4.3192716	8.624178	-0.06390872	0.10945483	0.07327023	0.11401841	4.497974	8.71353	Sitting_Type
26:44.4	-0.10774237	4.3192716	8.624178	-0.06390872	0.10945483	0.07327023	0.11401841	4.497974	8.71353	Sitting_Type
26:44.5	0.083799616	4.635316	8.628966	0.30199957	0.3403619	0.15329358	-0.018514147	4.74683	8.581236	Sitting_Type
26:44.5	0.083799616	4.635316	8.628966	0.30199957	0.3403619	0.15329358	-0.018514147	4.74683	8.581236	Sitting_Type
26:44.5	0.083799616	4.635316	8.628966	0.30199957	0.3403619	0.15329358	-0.018514147	4.74683	8.581236	Sitting_Type
26:44.5	0.083799616	4.635316	8.628966	0.30199957	0.3403619	0.15329358	-0.018514147	4.74683	8.581236	Sitting_Type
26:44.6	0.083799616	4.635316	8.628966	0.30199957	0.3403619	0.15329358	-0.018514147	4.74683	8.581236	Sitting_Type
26:44.6	0.083799616	4.635316	8.628966	0.30199957	0.3403619	0.15329358	-0.018514147	4.74683	8.581236	Sitting_Type
26:44.6	0.083799616	4.635316	8.628966	0.30199957	0.3403619	0.15329358	-0.018514147	4.74683	8.581236	Sitting_Type
26:44.6	-0.27055305	4.7598186	7.8747697	-0.08406728	-0.15260635	0.004242459	-0.26404005	4.92617	8.475463	Sitting_Type
26:44.6	-0.27055305	4.7598186	7.8747697	-0.08406728	-0.15260635	0.004242459	-0.26404005	4.92617	8.475463	Sitting_Type
26:44.7	-0.27055305	4.7598186	7.8747697	-0.08406728	-0.15260635	0.004242459	-0.26404005	4.92617	8.475463	Sitting_Type
26:44.7	-0.27055305	4.7598186	7.8747697	-0.08406728	-0.15260635	0.004242459	-0.26404005	4.92617	8.475463	Sitting_Type
26:44.7	-0.27055305	4.7598186	7.8747697	-0.08406728	-0.15260635	0.004242459	-0.26404005	4.92617	8.475463	Sitting_Type
26:44.7	-0.27055305	4.7598186	7.8747697	-0.08406728	-0.15260635	0.004242459	-0.26404005	4.92617	8.475463	Sitting_Type
26:44.8	-0.27055305	4.7598186	7.8747697	-0.08406728	-0.15260635	0.004242459	-0.26404005	4.92617	8.475463	Sitting_Type
26:44.8	-0.27055305	4.7598186	7.8747697	-0.08406728	-0.15260635	0.004242459	-0.26404005	4.92617	8.475463	Sitting_Type
26:44.8	-0.07901107	4.4198313	8.430242	-0.04252844	-0.19658865	-0.17413019	-0.14979412	4.6514945	8.632006	Sitting_Type
26:44.8	-0.07901107	4.4198313	8.430242	-0.04252844	-0.19658865	-0.17413019	-0.14979412	4.6514945	8.632006	Sitting_Type
26:44.8	-0.07901107	4.4198313	8.430242	-0.04252844	-0.19658865	-0.17413019	-0.14979412	4.6514945	8.632006	Sitting_Type
26:44.9	-0.07901107	4.4198313	8.430242	-0.04252844	-0.19658865	-0.17413019	-0.14979412	4.6514945	8.632006	Sitting_Type
26:44.9	-0.07901107	4.4198313	8.430242	-0.04252844	-0.19658865	-0.17413019	-0.14979412	4.6514945	8.632006	Sitting_Type
26:44.9	-0.07901107	4.4198313	8.430242	-0.04252844	-0.19658865	-0.17413019	-0.14979412	4.6514945	8.632006	Sitting_Type
26:44.9	-0.07901107	4.4198313	8.430242	-0.04252844	-0.19658865	-0.17413019	-0.14979412	4.6514945	8.632006	Sitting_Type
26:45.0	-0.07901107	4.4198313	8.430242	-0.04252844	-0.19658865	-0.17413019	-0.14979412	4.6514945	8.632006	Sitting_Type
26:45.0	-0.07901107	4.4198313	8.430242	-0.04252844	-0.19658865	-0.17413019	-0.14979412	4.6514945	8.632006	Sitting_Type
26:45.0	-0.083799616	4.410254	8.672064	-0.05108055	-0.09823935	-0.027522534	-0.09487192	4.6067324	8.656753	Sitting_Type
26:45.0	-0.083799616	4.410254	8.672064	-0.05108055	-0.09823935	-0.027522534	-0.09487192	4.6067324	8.656753	Sitting_Type
26:45.1	-0.083799616	4.410254	8.672064	-0.05108055	-0.09823935	-0.027522534	-0.09487192	4.6067324	8.656753	Sitting_Type
26:45.1	-0.083799616	4.410254	8.672064	-0.05108055	-0.09823935	-0.027522534	-0.09487192	4.6067324	8.656753	Sitting_Type
26:45.1	-0.083799616	4.410254	8.672064	-0.05108055	-0.09823935	-0.027522534	-0.09487192	4.6067324	8.656753	Sitting_Type
26:45.1	-0.083799616	4.410254	8.672064	-0.05108055	-0.09823935	-0.027522534	-0.09487192	4.6067324	8.656753	Sitting_Type
26:45.1	-0.083799616	4.410254	8.672064	-0.05108055	-0.09823935	-0.027522534	-0.09487192	4.6067324	8.656753	Sitting_Type
26:45.2	-0.17478207	4.3767343	8.310528	0.010005973	-0.07869166	-0.025079073	-0.09516809	4.6086164	8.655747	Sitting_Type
26:45.2	-0.17478207	4.3767343	8.310528	0.010005973	-0.07869166	-0.025079073	-0.09516809	4.6086164	8.655747	Sitting_Type
26:45.2	-0.17478207	4.3767343	8.310528	0.010005973	-0.07869166	-0.025079073	-0.09516809	4.6086164	8.655747	Sitting_Type
26:45.2	-0.17478207	4.3767343	8.310528	0.010005973	-0.07869166	-0.025079073	-0.09516809	4.6086164	8.655747	Sitting_Type
26:45.3	-0.17478207	4.3767343	8.310528	0.010005973	-0.07869166	-0.025079073	-0.09516809	4.6086164	8.655747	Sitting_Type
26:45.3	-0.17478207	4.3767343	8.310528	0.010005973	-0.07869166	-0.025079073	-0.09516809	4.6086164	8.655747	Sitting_Type
26:45.3	-0.17478207	4.3767343	8.310528	0.010005973	-0.07869166	-0.025079073	-0.09516809	4.6086164	8.655747	Sitting_Type
26:45.3	-0.17478207	4.3767343	8.310528	0.010005973	-0.07869166	-0.025079073	-0.09516809	4.6086164	8.655747	Sitting_Type
26:45.3	-0.10774237	4.577853	8.490098	0.0814772	0.08074417	0.00546419	-0.08579386	4.639183	8.639501	Sitting_Type
26:45.4	-0.10774237	4.577853	8.490098	0.0814772	0.08074417	0.00546419	-0.08579386	4.639183	8.639501	Sitting_Type
26:45.4	-0.10774237	4.577853	8.490098	0.0814772	0.08074417	0.00546419	-0.08579386	4.639183	8.639501	Sitting_Type
26:45.4	-0.10774237	4.577853	8.490098	0.0814772	0.08074417	0.00546419	-0.08579386	4.639183	8.639501	Sitting_Type
26:45.4	-0.10774237	4.577853	8.490098	0.0814772	0.08074417	0.00546419	-0.08579386	4.639183	8.639501	Sitting_Type
26:45.5	-0.10774237	4.577853	8.490098	0.0814772	0.08074417	0.00546419	-0.08579386	4.639183	8.639501	Sitting_Type
26:45.5	-0.10774237	4.577853	8.490098	0.0814772	0.08074417	0.00546419	-0.08579386	4.639183	8.639501	Sitting_Type
26:45.5	-0.10774237	4.577853	8.490098	0.0814772	0.08074417	0.00546419	-0.08579386	4.639183	8.639501	Sitting_Type
26:45.5	-0.37111259	5.253039	7.4845033	0.84933484	0.25545162	0.15085012	-0.18607765	5.2729673	8.266287	Sitting_Type
26:45.6	-0.37111259	5.253039	7.4845033	0.84933484	0.25545162	0.15085012	-0.18607765	5.2729673	8.266287	Sitting_Type
26:45.6	-0.37111259	5.253039	7.4845033	0.84933484	0.25545162	0.15085012	-0.18607765	5.2729673	8.266287	Sitting_Type
26:45.6	-0.37111259	5.253039	7.4845033	0.84933484	0.25545162	0.15085012	-0.18607765	5.2729673	8.266287	Sitting_Type
26:45.6	-0.37111259	5.253039	7.4845033	0.84933484	0.25545162	0.15085012	-0.18607765	5.2729673	8.266287	Sitting_Type
26:45.6	-0.37111259	5.253039	7.4845033	0.84933484	0.25545162	0.15085012	-0.18607765	5.2729673	8.266287	Sitting_Type
26:45.7	-0.37111259	5.253039	7.4845033	0.84933484	0.25545162	0.15085012	-0.18607765	5.2729673	8.266287	Sitting_Type
26:45.7	-0.37111259	5.253039	7.4845033	0.84933484	0.25545162	0.15085012	-0.18607765	5.2729673	8.266287	Sitting_Type
26:45.7	-0.91700727	5.6313343	7.7095647	0.18043737	0.27866453	-0.022024745	-0.6848834	5.7540646	7.9115105	Sitting_Type
26:45.7	-0.91700727	5.6313343	7.7095647	0.18043737	0.27866453	-0.022024745	-0.6848834	5.7540646	7.9115105	Sitting_Type
26:45.8	-0.91700727	5.6313343	7.7095647	0.18043737	0.27866453	-0.022024745	-0.6848834	5.7540646	7.9115105	Sitting_Type
26:45.8	-0.91700727	5.6313343	7.7095647	0.18043737	0.27866453	-0.022024745	-0.6848834	5.7540646	7.9115105	Sitting_Type
26:45.8	-0.91700727	5.6313343	7.7095647	0.18043737	0.27866453	-0.022024745	-0.6848834	5.7540646	7.9115105	Sitting_Type
26:45.8	-0.91700727	5.6313343	7.7095647	0.18043737	0.27866453	-0.022024745	-0.6848834	5.7540646	7.9115105	Sitting_Type
26:45.8	-0.91700727	5.6313343	7.7095647	0.18043737	0.27866453	-0.022024745	-0.6848834	5.7540646	7.9115105	Sitting_Type
26:45.9	-0.91700727	5.6313343	7.7095647	0.18043737	0.27866453	-0.022024745	-0.6848834	5.7540646	7.9115105	Sitting_Type
26:45.9	-0.9337672	5.9976583	7.312115	0.10346835	0.06730513	0.0158489	-0.8344497	5.931979	7.7643843	Sitting_Type
26:45.9	-0.9337672	5.9976583	7.312115	0.10346835	0.06730513	0.0158489	-0.8344497	5.931979	7.7643843	Sitting_Type
26:45.9	-0.9337672	5.9976583	7.312115	0.10346835	0.06730513	0.0158489	-0.8344497	5.931979	7.7643843	Sitting_Type
26:46.0	-0.9337672	5.9976583	7.312115	0.10346835	0.06730513	0.0158489	-0.8344497	5.931979	7.7643843	Sitting_Type
26:46.0	-0.9337672	5.9976583	7.312115	0.10346835	0.06730513	0.0158489	-0.8344497	5.931979	7.7643843	Sitting_Type
26:46.0	-0.9337672	5.9976583	7.312115	0.10346835	0.06730513	0.0158489	-0.8344497	5.931979	7.7643843	Sitting_Type
26:46.0	-0.9337672	5.9976583	7.312115	0.10346835	0.06730513	0.0158489	-0.8344497	5.931979	7.7643843	Sitting_Type
26:46.1	-1.1612233	6.167652	6.220326	0.2433565	0.30920777	-0.004920519	-0.94867694	6.107208	7.613955	Sitting_Type
26:46.1	-1.1612233	6.167652	6.220326	0.2433565	0.30920777	-0.004920519	-0.94867694	6.107208	7.613955	Sitting_Type
26:46.1	-1.1612233	6.167652	6.220326	0.2433565	0.30920777	-0.004920519	-0.94867694	6.107208	7.613955	Sitting_Type
26:46.1	-1.1612233	6.167652	6.220326	0.2433565	0.30920777	-0.004920519	-0.94867694	6.107208	7.613955	Sitting_Type
26:46.2	-1.1612233	6.167652	6.220326	0.2433565	0.30920777	-0.004920519	-0.94867694	6.107208	7.613955	Sitting_Type
26:46.2	-1.1612233	6.167652	6.220326	0.2433565	0.30920777	-0.004920519	-0.94867694	6.107208	7.613955	Sitting_Type
26:46.2	-0.8092649	5.444581	7.520417	-0.5587096	-0.41283497	0.08060062	-0.8366316	5.6126266	7.998049	Sitting_Type
26:46.3	-0.8092649	5.444581	7.520417	-0.5587096	-0.41283497	0.08060062	-0.8366316	5.6126266	7.998049	Sitting_Type
26:46.3	-0.8092649	5.444581	7.520417	-0.5587096	-0.41283497	0.08060062	-0.8366316	5.6126266	7.998049	Sitting_Type
26:46.3	-0.8092649	5.444581	7.520417	-0.5587096	-0.41283497	0.08060062	-0.8366316	5.6126266	7.998049	Sitting_Type
26:46.4	-0.8092649	5.444581	7.520417	-0.5587096	-0.41283497	0.08060062	-0.8366316	5.6126266	7.998049	Sitting_Type
26:46.4	-0.8092649	5.444581	7.520417	-0.5587096	-0.41283497	0.08060062	-0.8366316	5.6126266	7.998049	Sitting_Type
26:46.4	-0.4070267	4.4318027	8.885154	-0.57275945	-0.28821844	0.10137004	-0.45269963	4.7642794	8.559618	Sitting_Type
26:46.4	-0.4070267	4.4318027	8.885154	-0.57275945	-0.28821844	0.10137004	-0.45269963	4.7642794	8.559618	Sitting_Type
26:46.5	-0.4070267	4.4318027	8.885154	-0.57275945	-0.28821844	0.10137004	-0.45269963	4.7642794	8.559618	Sitting_Type
26:46.5	-0.4070267	4.4318027	8.885154	-0.57275945	-0.28821844	0.10137004	-0.45269963	4.7642794	8.559618	Sitting_Type
26:46.5	-0.4070267	4.4318027	8.885154	-0.57275945	-0.28821844	0.10137004	-0.45269963	4.7642794	8.559618	Sitting_Type
26:46.5	-0.4070267	4.4318027	8.885154	-0.57275945	-0.28821844	0.10137004	-0.45269963	4.7642794	8.559618	Sitting_Type
26:46.6	-0.4070267	4.4318027	8.885154	-0.57275945	-0.28821844	0.10137004	-0.45269963	4.7642794	8.559618	Sitting_Type
26:46.6	-0.4070267	4.4318027	8.885154	-0.57275945	-0.28821844	0.10137004	-0.45269963	4.7642794	8.559618	Sitting_Type
26:46.6	-0.28252444	4.3623686	8.408693	0.09858143	-0.05364619	-0.05134628	-0.16893077	4.576245	8.671782	Sitting_Type
26:46.6	-0.28252444	4.3623686	8.408693	0.09858143	-0.05364619	-0.05134628	-0.16893077	4.576245	8.671782	Sitting_Type
26:46.7	-0.28252444	4.3623686	8.408693	0.09858143	-0.05364619	-0.05134628	-0.16893077	4.576245	8.671782	Sitting_Type
26:46.7	-0.28252444	4.3623686	8.408693	0.09858143	-0.05364619	-0.05134628	-0.16893077	4.576245	8.671782	Sitting_Type
26:46.7	-0.28252444	4.3623686	8.408693	0.09858143	-0.05364619	-0.05134628	-0.16893077	4.576245	8.671782	Sitting_Type
26:46.7	-0.28252444	4.3623686	8.408693	0.09858143	-0.05364619	-0.05134628	-0.16893077	4.576245	8.671782	Sitting_Type
26:46.7	-0.28252444	4.3623686	8.408693	0.09858143	-0.05364619	-0.05134628	-0.16893077	4.576245	8.671782	Sitting_Type
26:46.8	-0.28252444	4.3623686	8.408693	0.09858143	-0.05364619	-0.05134628	-0.16893077	4.576245	8.671782	Sitting_Type
26:46.8	0.08858817	4.2809634	8.45179	-0.15187332	-0.15932587	0.031731397	-0.049188796	4.519804	8.702835	Sitting_Type
26:46.8	0.08858817	4.2809634	8.45179	-0.15187332	-0.15932587	0.031731397	-0.049188796	4.519804	8.702835	Sitting_Type
26:46.8	0.08858817	4.2809634	8.45179	-0.15187332	-0.15932587	0.031731397	-0.049188796	4.519804	8.702835	Sitting_Type
26:46.8	0.08858817	4.2809634	8.45179	-0.15187332	-0.15932587	0.031731397	-0.049188796	4.519804	8.702835	Sitting_Type
26:46.9	0.08858817	4.2809634	8.45179	-0.15187332	-0.15932587	0.031731397	-0.049188796	4.519804	8.702835	Sitting_Type
26:46.9	0.08858817	4.2809634	8.45179	-0.15187332	-0.15932587	0.031731397	-0.049188796	4.519804	8.702835	Sitting_Type
26:46.9	0.08858817	4.2809634	8.45179	-0.15187332	-0.15932587	0.031731397	-0.049188796	4.519804	8.702835	Sitting_Type
26:46.9	0.08858817	4.2809634	8.45179	-0.15187332	-0.15932587	0.031731397	-0.049188796	4.519804	8.702835	Sitting_Type
26:47.0	0.28252444	3.9266107	8.717555	-0.12133005	0.048979174	0.035396587	0.18131536	4.251786	8.835145	Sitting_Type
26:47.0	0.28252444	3.9266107	8.717555	-0.12133005	0.048979174	0.035396587	0.18131536	4.251786	8.835145	Sitting_Type
26:47.0	0.28252444	3.9266107	8.717555	-0.12133005	0.048979174	0.035396587	0.18131536	4.251786	8.835145	Sitting_Type
26:47.0	0.28252444	3.9266107	8.717555	-0.12133005	0.048979174	0.035396587	0.18131536	4.251786	8.835145	Sitting_Type
26:47.1	0.28252444	3.9266107	8.717555	-0.12133005	0.048979174	0.035396587	0.18131536	4.251786	8.835145	Sitting_Type
26:47.1	0.28252444	3.9266107	8.717555	-0.12133005	0.048979174	0.035396587	0.18131536	4.251786	8.835145	Sitting_Type
26:47.1	0.28252444	3.9266107	8.717555	-0.12133005	0.048979174	0.035396587	0.18131536	4.251786	8.835145	Sitting_Type
26:47.1	0.28252444	3.9266107	8.717555	-0.12133005	0.048979174	0.035396587	0.18131536	4.251786	8.835145	Sitting_Type
26:47.2	0.19154198	4.022382	8.360807	-0.000989602	-0.04265061	-0.018359555	0.18358536	4.1734653	8.872363	Sitting_Type
26:47.2	0.19154198	4.022382	8.360807	-0.000989602	-0.04265061	-0.018359555	0.18358536	4.1734653	8.872363	Sitting_Type
26:47.2	0.19154198	4.022382	8.360807	-0.000989602	-0.04265061	-0.018359555	0.18358536	4.1734653	8.872363	Sitting_Type
26:47.2	0.19154198	4.022382	8.360807	-0.000989602	-0.04265061	-0.018359555	0.18358536	4.1734653	8.872363	Sitting_Type
26:47.2	0.19154198	4.022382	8.360807	-0.000989602	-0.04265061	-0.018359555	0.18358536	4.1734653	8.872363	Sitting_Type
26:47.3	0.19154198	4.022382	8.360807	-0.000989602	-0.04265061	-0.018359555	0.18358536	4.1734653	8.872363	Sitting_Type
26:47.3	0.19154198	4.022382	8.360807	-0.000989602	-0.04265061	-0.018359555	0.18358536	4.1734653	8.872363	Sitting_Type
26:47.3	0.009577099	3.9601305	8.648121	0.10224663	0.17176309	-0.023857342	0.1330271	4.1302257	8.893476	Sitting_Type
26:47.3	0.009577099	3.9601305	8.648121	0.10224663	0.17176309	-0.023857342	0.1330271	4.1302257	8.893476	Sitting_Type
26:47.4	0.009577099	3.9601305	8.648121	0.10224663	0.17176309	-0.023857342	0.1330271	4.1302257	8.893476	Sitting_Type
26:47.4	0.009577099	3.9601305	8.648121	0.10224663	0.17176309	-0.023857342	0.1330271	4.1302257	8.893476	Sitting_Type
26:47.4	0.009577099	3.9601305	8.648121	0.10224663	0.17176309	-0.023857342	0.1330271	4.1302257	8.893476	Sitting_Type
26:47.4	0.009577099	3.9601305	8.648121	0.10224663	0.17176309	-0.023857342	0.1330271	4.1302257	8.893476	Sitting_Type
26:47.4	0.009577099	3.9601305	8.648121	0.10224663	0.17176309	-0.023857342	0.1330271	4.1302257	8.893476	Sitting_Type
26:47.5	0.009577099	3.9601305	8.648121	0.10224663	0.17176309	-0.023857342	0.1330271	4.1302257	8.893476	Sitting_Type
26:47.5	0.009577099	3.9601305	8.648121	0.10224663	0.17176309	-0.023857342	0.1330271	4.1302257	8.893476	Sitting_Type
26:47.5	0.05506832	4.005622	8.085466	0.059486058	0.14610675	-0.00736398	0.09470924	4.152777	8.883457	Sitting_Type
26:47.5	0.05506832	4.005622	8.085466	0.059486058	0.14610675	-0.00736398	0.09470924	4.152777	8.883457	Sitting_Type
26:47.6	0.05506832	4.005622	8.085466	0.059486058	0.14610675	-0.00736398	0.09470924	4.152777	8.883457	Sitting_Type
26:47.6	0.05506832	4.005622	8.085466	0.059486058	0.14610675	-0.00736398	0.09470924	4.152777	8.883457	Sitting_Type
26:47.6	0.05506832	4.005622	8.085466	0.059486058	0.14610675	-0.00736398	0.09470924	4.152777	8.883457	Sitting_Type
26:47.6	0.05506832	4.005622	8.085466	0.059486058	0.14610675	-0.00736398	0.09470924	4.152777	8.883457	Sitting_Type
26:47.6	0.05506832	4.005622	8.085466	0.059486058	0.14610675	-0.00736398	0.09470924	4.152777	8.883457	Sitting_Type
26:47.7	0.05506832	4.005622	8.085466	0.059486058	0.14610675	-0.00736398	0.09470924	4.152777	8.883457	Sitting_Type
26:47.7	0.2849187	4.0032277	8.183631	0.32704505	-0.07319387	-0.13442396	0.10618345	4.1469436	8.886053	Sitting_Type
26:47.7	0.2849187	4.0032277	8.183631	0.32704505	-0.07319387	-0.13442396	0.10618345	4.1469436	8.886053	Sitting_Type
26:47.7	0.2849187	4.0032277	8.183631	0.32704505	-0.07319387	-0.13442396	0.10618345	4.1469436	8.886053	Sitting_Type
26:47.8	0.2849187	4.0032277	8.183631	0.32704505	-0.07319387	-0.13442396	0.10618345	4.1469436	8.886053	Sitting_Type
26:47.8	0.2849187	4.0032277	8.183631	0.32704505	-0.07319387	-0.13442396	0.10618345	4.1469436	8.886053	Sitting_Type
26:47.8	0.2849187	4.0032277	8.183631	0.32704505	-0.07319387	-0.13442396	0.10618345	4.1469436	8.886053	Sitting_Type
26:47.8	0.2849187	4.0032277	8.183631	0.32704505	-0.07319387	-0.13442396	0.10618345	4.1469436	8.886053	Sitting_Type
26:47.8	0.2849187	4.0032277	8.183631	0.32704505	-0.07319387	-0.13442396	0.10618345	4.1469436	8.886053	Sitting_Type
26:47.9	0.047885496	4.0966043	8.664881	0.017947221	0.02149024	-0.025689937	0.11840109	4.2459874	8.839003	Sitting_Type
26:47.9	0.047885496	4.0966043	8.664881	0.017947221	0.02149024	-0.025689937	0.11840109	4.2459874	8.839003	Sitting_Type
26:47.9	0.047885496	4.0966043	8.664881	0.017947221	0.02149024	-0.025689937	0.11840109	4.2459874	8.839003	Sitting_Type
26:47.9	0.047885496	4.0966043	8.664881	0.017947221	0.02149024	-0.025689937	0.11840109	4.2459874	8.839003	Sitting_Type
26:47.9	0.047885496	4.0966043	8.664881	0.017947221	0.02149024	-0.025689937	0.11840109	4.2459874	8.839003	Sitting_Type
26:48.0	0.047885496	4.0966043	8.664881	0.017947221	0.02149024	-0.025689937	0.11840109	4.2459874	8.839003	Sitting_Type
26:48.0	0.047885496	4.0966043	8.664881	0.017947221	0.02149024	-0.025689937	0.11840109	4.2459874	8.839003	Sitting_Type
26:48.0	0.047885496	4.0966043	8.664881	0.017947221	0.02149024	-0.025689937	0.11840109	4.2459874	8.839003	Sitting_Type
26:48.0	0.08140534	4.09421	8.614601	0.033829715	0.045313984	-0.012861768	0.057105377	4.2867017	8.819938	Sitting_Type
26:48.1	0.08140534	4.09421	8.614601	0.033829715	0.045313984	-0.012861768	0.057105377	4.2867017	8.819938	Sitting_Type
26:48.1	0.08140534	4.09421	8.614601	0.033829715	0.045313984	-0.012861768	0.057105377	4.2867017	8.819938	Sitting_Type
26:48.1	0.08140534	4.09421	8.614601	0.033829715	0.045313984	-0.012861768	0.057105377	4.2867017	8.819938	Sitting_Type
26:48.1	0.08140534	4.09421	8.614601	0.033829715	0.045313984	-0.012861768	0.057105377	4.2867017	8.819938	Sitting_Type
26:48.1	0.08140534	4.09421	8.614601	0.033829715	0.045313984	-0.012861768	0.057105377	4.2867017	8.819938	Sitting_Type
26:48.2	0.08140534	4.09421	8.614601	0.033829715	0.045313984	-0.012861768	0.057105377	4.2867017	8.819938	Sitting_Type
26:48.2	0.08140534	4.09421	8.614601	0.033829715	0.045313984	-0.012861768	0.057105377	4.2867017	8.819938	Sitting_Type
26:48.2	-0.014365649	4.2474437	8.528407	0.052155674	0.030042352	0.004853325	0.001506751	4.34413	8.791978	Sitting_Type
26:48.2	-0.014365649	4.2474437	8.528407	0.052155674	0.030042352	0.004853325	0.001506751	4.34413	8.791978	Sitting_Type
26:48.3	-0.014365649	4.2474437	8.528407	0.052155674	0.030042352	0.004853325	0.001506751	4.34413	8.791978	Sitting_Type
26:48.3	-0.014365649	4.2474437	8.528407	0.052155674	0.030042352	0.004853325	0.001506751	4.34413	8.791978	Sitting_Type
26:48.3	-0.014365649	4.2474437	8.528407	0.052155674	0.030042352	0.004853325	0.001506751	4.34413	8.791978	Sitting_Type
26:48.3	-0.014365649	4.2474437	8.528407	0.052155674	0.030042352	0.004853325	0.001506751	4.34413	8.791978	Sitting_Type
26:48.4	-0.014365649	4.2474437	8.528407	0.052155674	0.030042352	0.004853325	0.001506751	4.34413	8.791978	Sitting_Type
26:48.4	-0.014365649	4.2474437	8.528407	0.052155674	0.030042352	0.004853325	0.001506751	4.34413	8.791978	Sitting_Type
26:48.4	-0.11013664	4.398283	7.980118	0.17066354	0.13511118	0.028066205	-0.23364867	4.6204576	8.646798	Sitting_Type
26:48.4	-0.11013664	4.398283	7.980118	0.17066354	0.13511118	0.028066205	-0.23364867	4.6204576	8.646798	Sitting_Type
26:48.4	-0.11013664	4.398283	7.980118	0.17066354	0.13511118	0.028066205	-0.23364867	4.6204576	8.646798	Sitting_Type
26:48.5	-0.11013664	4.398283	7.980118	0.17066354	0.13511118	0.028066205	-0.23364867	4.6204576	8.646798	Sitting_Type
26:48.5	-0.11013664	4.398283	7.980118	0.17066354	0.13511118	0.028066205	-0.23364867	4.6204576	8.646798	Sitting_Type
26:48.5	-0.11013664	4.398283	7.980118	0.17066354	0.13511118	0.028066205	-0.23364867	4.6204576	8.646798	Sitting_Type
26:48.5	-0.11013664	4.398283	7.980118	0.17066354	0.13511118	0.028066205	-0.23364867	4.6204576	8.646798	Sitting_Type
26:48.6	-0.11013664	4.398283	7.980118	0.17066354	0.13511118	0.028066205	-0.23364867	4.6204576	8.646798	Sitting_Type
26:48.6	-0.12929083	4.697567	8.111803	0.14683978	-0.030433306	-0.04707022	-0.10830968	4.7582016	8.574273	Sitting_Type
26:48.6	-0.12929083	4.697567	8.111803	0.14683978	-0.030433306	-0.04707022	-0.10830968	4.7582016	8.574273	Sitting_Type
26:48.6	-0.12929083	4.697567	8.111803	0.14683978	-0.030433306	-0.04707022	-0.10830968	4.7582016	8.574273	Sitting_Type
26:48.7	-0.12929083	4.697567	8.111803	0.14683978	-0.030433306	-0.04707022	-0.10830968	4.7582016	8.574273	Sitting_Type
26:48.7	-0.12929083	4.697567	8.111803	0.14683978	-0.030433306	-0.04707022	-0.10830968	4.7582016	8.574273	Sitting_Type
26:48.7	-0.12929083	4.697567	8.111803	0.14683978	-0.030433306	-0.04707022	-0.10830968	4.7582016	8.574273	Sitting_Type
26:48.7	-0.12929083	4.697567	8.111803	0.14683978	-0.030433306	-0.04707022	-0.10830968	4.7582016	8.574273	Sitting_Type
26:48.7	-0.12929083	4.697567	8.111803	0.14683978	-0.030433306	-0.04707022	-0.10830968	4.7582016	8.574273	Sitting_Type
26:48.8	-0.13647367	4.642499	8.097438	0.00267559	-0.009053024	0.007296785	-0.1381819	4.7879596	8.5572605	Sitting_Type
26:48.8	-0.13647367	4.642499	8.097438	0.00267559	-0.009053024	0.007296785	-0.1381819	4.7879596	8.5572605	Sitting_Type
26:48.8	-0.13647367	4.642499	8.097438	0.00267559	-0.009053024	0.007296785	-0.1381819	4.7879596	8.5572605	Sitting_Type
26:48.8	-0.13647367	4.642499	8.097438	0.00267559	-0.009053024	0.007296785	-0.1381819	4.7879596	8.5572605	Sitting_Type
26:48.9	-0.13647367	4.642499	8.097438	0.00267559	-0.009053024	0.007296785	-0.1381819	4.7879596	8.5572605	Sitting_Type
26:48.9	-0.13647367	4.642499	8.097438	0.00267559	-0.009053024	0.007296785	-0.1381819	4.7879596	8.5572605	Sitting_Type
26:48.9	-0.13647367	4.642499	8.097438	0.00267559	-0.009053024	0.007296785	-0.1381819	4.7879596	8.5572605	Sitting_Type
26:48.9	-0.13647367	4.642499	8.097438	0.00267559	-0.009053024	0.007296785	-0.1381819	4.7879596	8.5572605	Sitting_Type
26:49.0	0.08140534	4.6736245	8.880365	0.00389732	0.058142155	0.009740246	-0.056287523	4.7640815	8.5715065	Sitting_Type
26:49.0	0.08140534	4.6736245	8.880365	0.00389732	0.058142155	0.009740246	-0.056287523	4.7640815	8.5715065	Sitting_Type
26:49.0	0.08140534	4.6736245	8.880365	0.00389732	0.058142155	0.009740246	-0.056287523	4.7640815	8.5715065	Sitting_Type
26:49.0	0.08140534	4.6736245	8.880365	0.00389732	0.058142155	0.009740246	-0.056287523	4.7640815	8.5715065	Sitting_Type
26:49.0	0.08140534	4.6736245	8.880365	0.00389732	0.058142155	0.009740246	-0.056287523	4.7640815	8.5715065	Sitting_Type
26:49.1	0.08140534	4.6736245	8.880365	0.00389732	0.058142155	0.009740246	-0.056287523	4.7640815	8.5715065	Sitting_Type
26:49.1	0.08140534	4.6736245	8.880365	0.00389732	0.058142155	0.009740246	-0.056287523	4.7640815	8.5715065	Sitting_Type
26:49.1	0.08140534	4.6736245	8.880365	0.00389732	0.058142155	0.009740246	-0.056287523	4.7640815	8.5715065	Sitting_Type
26:49.1	-0.28731298	4.764607	7.886741	0.15172671	0.1784826	0.012794573	-0.19760852	4.8829756	8.502226	Sitting_Type
26:49.2	-0.28731298	4.764607	7.886741	0.15172671	0.1784826	0.012794573	-0.19760852	4.8829756	8.502226	Sitting_Type
26:49.2	-0.28731298	4.764607	7.886741	0.15172671	0.1784826	0.012794573	-0.19760852	4.8829756	8.502226	Sitting_Type
26:49.2	-0.28731298	4.764607	7.886741	0.15172671	0.1784826	0.012794573	-0.19760852	4.8829756	8.502226	Sitting_Type
26:49.2	-0.28731298	4.764607	7.886741	0.15172671	0.1784826	0.012794573	-0.19760852	4.8829756	8.502226	Sitting_Type
26:49.2	-0.28731298	4.764607	7.886741	0.15172671	0.1784826	0.012794573	-0.19760852	4.8829756	8.502226	Sitting_Type
26:49.3	-0.28731298	4.764607	7.886741	0.15172671	0.1784826	0.012794573	-0.19760852	4.8829756	8.502226	Sitting_Type
26:49.3	-0.28731298	4.764607	7.886741	0.15172671	0.1784826	0.012794573	-0.19760852	4.8829756	8.502226	Sitting_Type
26:49.3	-0.014365649	4.786155	8.032792	0.03077539	-0.123284824	-0.015305229	-0.06859379	4.931955	8.475935	Sitting_Type
26:49.3	-0.014365649	4.786155	8.032792	0.03077539	-0.123284824	-0.015305229	-0.06859379	4.931955	8.475935	Sitting_Type
26:49.4	-0.014365649	4.786155	8.032792	0.03077539	-0.123284824	-0.015305229	-0.06859379	4.931955	8.475935	Sitting_Type
26:49.4	-0.014365649	4.786155	8.032792	0.03077539	-0.123284824	-0.015305229	-0.06859379	4.931955	8.475935	Sitting_Type
26:49.4	-0.014365649	4.786155	8.032792	0.03077539	-0.123284824	-0.015305229	-0.06859379	4.931955	8.475935	Sitting_Type
26:49.4	-0.014365649	4.786155	8.032792	0.03077539	-0.123284824	-0.015305229	-0.06859379	4.931955	8.475935	Sitting_Type
26:49.4	-0.014365649	4.786155	8.032792	0.03077539	-0.123284824	-0.015305229	-0.06859379	4.931955	8.475935	Sitting_Type
26:49.5	-0.014365649	4.786155	8.032792	0.03077539	-0.123284824	-0.015305229	-0.06859379	4.931955	8.475935	Sitting_Type
26:49.5	-0.09337672	4.7262983	8.595447	-0.01931556	0.08563109	0.04639216	0.021050753	4.8678308	8.513173	Sitting_Type
26:49.5	-0.09337672	4.7262983	8.595447	-0.01931556	0.08563109	0.04639216	0.021050753	4.8678308	8.513173	Sitting_Type
26:49.5	-0.09337672	4.7262983	8.595447	-0.01931556	0.08563109	0.04639216	0.021050753	4.8678308	8.513173	Sitting_Type
26:49.6	-0.09337672	4.7262983	8.595447	-0.01931556	0.08563109	0.04639216	0.021050753	4.8678308	8.513173	Sitting_Type
26:49.6	-0.09337672	4.7262983	8.595447	-0.01931556	0.08563109	0.04639216	0.021050753	4.8678308	8.513173	Sitting_Type
26:49.6	-0.09337672	4.7262983	8.595447	-0.01931556	0.08563109	0.04639216	0.021050753	4.8678308	8.513173	Sitting_Type
26:49.6	-0.09337672	4.7262983	8.595447	-0.01931556	0.08563109	0.04639216	0.021050753	4.8678308	8.513173	Sitting_Type
26:49.6	-0.09337672	4.7262983	8.595447	-0.01931556	0.08563109	0.04639216	0.021050753	4.8678308	8.513173	Sitting_Type
26:49.7	0.016759925	4.6999617	8.2387	-0.036419783	0.06913772	0.0298988	-0.027580703	4.8673916	8.513406	Sitting_Type
26:49.7	0.016759925	4.6999617	8.2387	-0.036419783	0.06913772	0.0298988	-0.027580703	4.8673916	8.513406	Sitting_Type
26:49.7	0.016759925	4.6999617	8.2387	-0.036419783	0.06913772	0.0298988	-0.027580703	4.8673916	8.513406	Sitting_Type
26:49.7	0.016759925	4.6999617	8.2387	-0.036419783	0.06913772	0.0298988	-0.027580703	4.8673916	8.513406	Sitting_Type
26:49.8	0.016759925	4.6999617	8.2387	-0.036419783	0.06913772	0.0298988	-0.027580703	4.8673916	8.513406	Sitting_Type
26:49.8	0.016759925	4.6999617	8.2387	-0.036419783	0.06913772	0.0298988	-0.027580703	4.8673916	8.513406	Sitting_Type
26:49.8	0.016759925	4.6999617	8.2387	-0.036419783	0.06913772	0.0298988	-0.027580703	4.8673916	8.513406	Sitting_Type
26:49.8	0.016759925	4.6999617	8.2387	-0.036419783	0.06913772	0.0298988	-0.027580703	4.8673916	8.513406	Sitting_Type
26:49.9	-0.05985687	4.8364353	8.063917	0.06437298	-0.036541957	-0.037907243	-0.04746391	4.8790574	8.5066395	Sitting_Type
26:49.9	-0.05985687	4.8364353	8.063917	0.06437298	-0.036541957	-0.037907243	-0.04746391	4.8790574	8.5066395	Sitting_Type
26:49.9	-0.05985687	4.8364353	8.063917	0.06437298	-0.036541957	-0.037907243	-0.04746391	4.8790574	8.5066395	Sitting_Type
26:49.9	-0.05985687	4.8364353	8.063917	0.06437298	-0.036541957	-0.037907243	-0.04746391	4.8790574	8.5066395	Sitting_Type
26:49.9	-0.05985687	4.8364353	8.063917	0.06437298	-0.036541957	-0.037907243	-0.04746391	4.8790574	8.5066395	Sitting_Type
26:50.0	-0.05985687	4.8364353	8.063917	0.06437298	-0.036541957	-0.037907243	-0.04746391	4.8790574	8.5066395	Sitting_Type
26:50.0	-0.05985687	4.8364353	8.063917	0.06437298	-0.036541957	-0.037907243	-0.04746391	4.8790574	8.5066395	Sitting_Type
26:50.0	-0.05985687	4.8364353	8.063917	0.06437298	-0.036541957	-0.037907243	-0.04746391	4.8790574	8.5066395	Sitting_Type
26:50.0	-0.052674048	4.853195	8.315316	0.028942795	-0.19658865	-0.047681086	-0.06975571	4.8468914	8.524854	Sitting_Type
26:50.1	-0.052674048	4.853195	8.315316	0.028942795	-0.19658865	-0.047681086	-0.06975571	4.8468914	8.524854	Sitting_Type
26:50.1	-0.052674048	4.853195	8.315316	0.028942795	-0.19658865	-0.047681086	-0.06975571	4.8468914	8.524854	Sitting_Type
26:50.1	-0.052674048	4.853195	8.315316	0.028942795	-0.19658865	-0.047681086	-0.06975571	4.8468914	8.524854	Sitting_Type
26:50.1	-0.052674048	4.853195	8.315316	0.028942795	-0.19658865	-0.047681086	-0.06975571	4.8468914	8.524854	Sitting_Type
26:50.1	-0.052674048	4.853195	8.315316	0.028942795	-0.19658865	-0.047681086	-0.06975571	4.8468914	8.524854	Sitting_Type
26:50.2	-0.052674048	4.853195	8.315316	0.028942795	-0.19658865	-0.047681086	-0.06975571	4.8468914	8.524854	Sitting_Type
26:50.2	-0.052674048	4.853195	8.315316	0.028942795	-0.19658865	-0.047681086	-0.06975571	4.8468914	8.524854	Sitting_Type
26:50.2	-0.07422252	4.757424	8.209969	-0.14026688	-0.076859064	0.003020729	-0.009055815	4.9364843	8.473571	Sitting_Type
26:50.2	-0.07422252	4.757424	8.209969	-0.14026688	-0.076859064	0.003020729	-0.009055815	4.9364843	8.473571	Sitting_Type
26:50.2	-0.07422252	4.757424	8.209969	-0.14026688	-0.076859064	0.003020729	-0.009055815	4.9364843	8.473571	Sitting_Type
26:50.3	-0.07422252	4.757424	8.209969	-0.14026688	-0.076859064	0.003020729	-0.009055815	4.9364843	8.473571	Sitting_Type
26:50.3	-0.07422252	4.757424	8.209969	-0.14026688	-0.076859064	0.003020729	-0.009055815	4.9364843	8.473571	Sitting_Type
26:50.3	-0.07422252	4.757424	8.209969	-0.14026688	-0.076859064	0.003020729	-0.009055815	4.9364843	8.473571	Sitting_Type
26:50.3	-0.07422252	4.757424	8.209969	-0.14026688	-0.076859064	0.003020729	-0.009055815	4.9364843	8.473571	Sitting_Type
26:50.4	-0.07422252	4.757424	8.209969	-0.14026688	-0.076859064	0.003020729	-0.009055815	4.9364843	8.473571	Sitting_Type
26:50.4	-0.07422252	4.757424	8.209969	-0.14026688	-0.076859064	0.003020729	-0.009055815	4.9364843	8.473571	Sitting_Type
26:50.4	-0.043096945	4.790944	8.102226	-0.01931556	0.008662069	0.00668592	-0.002442425	4.896288	8.496866	Sitting_Type
26:50.4	-0.043096945	4.790944	8.102226	-0.01931556	0.008662069	0.00668592	-0.002442425	4.896288	8.496866	Sitting_Type
26:50.4	-0.043096945	4.790944	8.102226	-0.01931556	0.008662069	0.00668592	-0.002442425	4.896288	8.496866	Sitting_Type
26:50.5	-0.043096945	4.790944	8.102226	-0.01931556	0.008662069	0.00668592	-0.002442425	4.896288	8.496866	Sitting_Type
26:50.5	-0.043096945	4.790944	8.102226	-0.01931556	0.008662069	0.00668592	-0.002442425	4.896288	8.496866	Sitting_Type
26:50.5	-0.043096945	4.790944	8.102226	-0.01931556	0.008662069	0.00668592	-0.002442425	4.896288	8.496866	Sitting_Type
26:50.5	-0.043096945	4.790944	8.102226	-0.01931556	0.008662069	0.00668592	-0.002442425	4.896288	8.496866	Sitting_Type
26:50.6	-0.12210801	4.652076	8.875577	-0.01931556	0.008662069	0.00668592	-0.002442425	4.896288	8.496866	Sitting_Type
26:50.6	-0.12210801	4.652076	8.875577	-0.1610363	0.16260011	0.057387736	-0.09349311	4.8412642	8.527823	Sitting_Type
26:50.6	-0.12210801	4.652076	8.875577	-0.1610363	0.16260011	0.057387736	-0.09349311	4.8412642	8.527823	Sitting_Type
26:50.6	-0.12210801	4.652076	8.875577	-0.1610363	0.16260011	0.057387736	-0.09349311	4.8412642	8.527823	Sitting_Type
26:50.6	-0.12210801	4.652076	8.875577	-0.1610363	0.16260011	0.057387736	-0.09349311	4.8412642	8.527823	Sitting_Type
26:50.7	-0.12210801	4.652076	8.875577	-0.1610363	0.16260011	0.057387736	-0.09349311	4.8412642	8.527823	Sitting_Type
26:50.7	-0.12210801	4.652076	8.875577	-0.1610363	0.16260011	0.057387736	-0.09349311	4.8412642	8.527823	Sitting_Type
26:50.7	-0.12210801	4.652076	8.875577	-0.1610363	0.16260011	0.057387736	-0.09349311	4.8412642	8.527823	Sitting_Type
26:50.7	-0.23463893	4.6281333	8.0375805	-0.060854398	-0.07563733	0.003631594	-0.13382852	4.7625623	8.57149	Sitting_Type
26:50.8	-0.23463893	4.6281333	8.0375805	-0.060854398	-0.07563733	0.003631594	-0.13382852	4.7625623	8.57149	Sitting_Type
26:50.8	-0.23463893	4.6281333	8.0375805	-0.060854398	-0.07563733	0.003631594	-0.13382852	4.7625623	8.57149	Sitting_Type
26:50.8	-0.23463893	4.6281333	8.0375805	-0.060854398	-0.07563733	0.003631594	-0.13382852	4.7625623	8.57149	Sitting_Type
26:50.8	-0.23463893	4.6281333	8.0375805	-0.060854398	-0.07563733	0.003631594	-0.13382852	4.7625623	8.57149	Sitting_Type
26:50.9	-0.23463893	4.6281333	8.0375805	-0.060854398	-0.07563733	0.003631594	-0.13382852	4.7625623	8.57149	Sitting_Type
26:50.9	-0.23463893	4.6281333	8.0375805	-0.060854398	-0.07563733	0.003631594	-0.13382852	4.7625623	8.57149	Sitting_Type
26:50.9	-0.23463893	4.6281333	8.0375805	-0.060854398	-0.07563733	0.003631594	-0.13382852	4.7625623	8.57149	Sitting_Type
26:50.9	-0.40223816	4.539545	8.767835	0.44921806	0.31837076	0.009740246	-0.11502671	4.6713066	8.621836	Sitting_Type
26:50.9	-0.40223816	4.539545	8.767835	0.44921806	0.31837076	0.009740246	-0.11502671	4.6713066	8.621836	Sitting_Type
26:51.0	-0.40223816	4.539545	8.767835	0.44921806	0.31837076	0.009740246	-0.11502671	4.6713066	8.621836	Sitting_Type
26:51.0	-0.40223816	4.539545	8.767835	0.44921806	0.31837076	0.009740246	-0.11502671	4.6713066	8.621836	Sitting_Type
26:51.0	-0.40223816	4.539545	8.767835	0.44921806	0.31837076	0.009740246	-0.11502671	4.6713066	8.621836	Sitting_Type
26:51.0	-0.40223816	4.539545	8.767835	0.44921806	0.31837076	0.009740246	-0.11502671	4.6713066	8.621836	Sitting_Type
26:51.0	-0.40223816	4.539545	8.767835	0.44921806	0.31837076	0.009740246	-0.11502671	4.6713066	8.621836	Sitting_Type
26:51.1	-0.40223816	4.539545	8.767835	0.44921806	0.31837076	0.009740246	-0.11502671	4.6713066	8.621836	Sitting_Type
26:51.1	-0.40223816	4.539545	8.767835	0.44921806	0.31837076	0.009740246	-0.11502671	4.6713066	8.621836	Sitting_Type
26:51.1	-0.035914123	4.680807	7.7574506	-0.01015258	0.053255234	-0.08494386	-0.09480079	4.812519	8.544063	Sitting_Type
26:51.1	-0.035914123	4.680807	7.7574506	-0.01015258	0.053255234	-0.08494386	-0.09480079	4.812519	8.544063	Sitting_Type
26:51.2	-0.035914123	4.680807	7.7574506	-0.01015258	0.053255234	-0.08494386	-0.09480079	4.812519	8.544063	Sitting_Type
26:51.2	-0.035914123	4.680807	7.7574506	-0.01015258	0.053255234	-0.08494386	-0.09480079	4.812519	8.544063	Sitting_Type
26:51.2	-0.035914123	4.680807	7.7574506	-0.01015258	0.053255234	-0.08494386	-0.09480079	4.812519	8.544063	Sitting_Type
26:51.2	-0.035914123	4.680807	7.7574506	-0.01015258	0.053255234	-0.08494386	-0.09480079	4.812519	8.544063	Sitting_Type
26:51.2	-0.035914123	4.680807	7.7574506	-0.01015258	0.053255234	-0.08494386	-0.09480079	4.812519	8.544063	Sitting_Type
26:51.3	-0.035914123	4.680807	7.7574506	-0.01015258	0.053255234	-0.08494386	-0.09480079	4.812519	8.544063	Sitting_Type
26:51.3	-0.28013015	4.62095	8.332076	-0.12743871	-0.05425705	0.00546419	-0.16965215	4.7661386	8.568869	Sitting_Type
26:51.3	-0.28013015	4.62095	8.332076	-0.12743871	-0.05425705	0.00546419	-0.16965215	4.7661386	8.568869	Sitting_Type
26:51.3	-0.28013015	4.62095	8.332076	-0.12743871	-0.05425705	0.00546419	-0.16965215	4.7661386	8.568869	Sitting_Type
26:51.4	-0.28013015	4.62095	8.332076	-0.12743871	-0.05425705	0.00546419	-0.16965215	4.7661386	8.568869	Sitting_Type
26:51.4	-0.28013015	4.62095	8.332076	-0.12743871	-0.05425705	0.00546419	-0.16965215	4.7661386	8.568869	Sitting_Type
26:51.4	-0.28013015	4.62095	8.332076	-0.12743871	-0.05425705	0.00546419	-0.16965215	4.7661386	8.568869	Sitting_Type
26:51.4	-0.28013015	4.62095	8.332076	-0.12743871	-0.05425705	0.00546419	-0.16965215	4.7661386	8.568869	Sitting_Type
26:51.4	-0.28013015	4.62095	8.332076	-0.12743871	-0.05425705	0.00546419	-0.16965215	4.7661386	8.568869	Sitting_Type
26:51.5	-0.17478207	4.608979	8.0926485	0.03444058	0.05753129	0.004853325	-0.21836595	4.7612853	8.570463	Sitting_Type
26:51.5	-0.17478207	4.608979	8.0926485	0.03444058	0.05753129	0.004853325	-0.21836595	4.7612853	8.570463	Sitting_Type
26:51.5	-0.17478207	4.608979	8.0926485	0.03444058	0.05753129	0.004853325	-0.21836595	4.7612853	8.570463	Sitting_Type
26:51.5	-0.17478207	4.608979	8.0926485	0.03444058	0.05753129	0.004853325	-0.21836595	4.7612853	8.570463	Sitting_Type
26:51.6	-0.17478207	4.608979	8.0926485	0.03444058	0.05753129	0.004853325	-0.21836595	4.7612853	8.570463	Sitting_Type
26:51.6	-0.17478207	4.608979	8.0926485	0.03444058	0.05753129	0.004853325	-0.21836595	4.7612853	8.570463	Sitting_Type
26:51.6	-0.17478207	4.608979	8.0926485	0.03444058	0.05753129	0.004853325	-0.21836595	4.7612853	8.570463	Sitting_Type
26:51.6	-0.17478207	4.608979	8.0926485	0.03444058	0.05753129	0.004853325	-0.21836595	4.7612853	8.570463	Sitting_Type
26:51.6	-0.31125572	4.563488	8.083072	0.041770965	0.04225966	0.02073582	-0.21619931	4.759901	8.571286	Sitting_Type
26:51.7	-0.31125572	4.563488	8.083072	0.041770965	0.04225966	0.02073582	-0.21619931	4.759901	8.571286	Sitting_Type
26:51.7	-0.31125572	4.563488	8.083072	0.041770965	0.04225966	0.02073582	-0.21619931	4.759901	8.571286	Sitting_Type
26:51.7	-0.31125572	4.563488	8.083072	0.041770965	0.04225966	0.02073582	-0.21619931	4.759901	8.571286	Sitting_Type
26:51.7	-0.31125572	4.563488	8.083072	0.041770965	0.04225966	0.02073582	-0.21619931	4.759901	8.571286	Sitting_Type
26:51.8	-0.31125572	4.563488	8.083072	0.041770965	0.04225966	0.02073582	-0.21619931	4.759901	8.571286	Sitting_Type
26:51.8	-0.31125572	4.563488	8.083072	0.041770965	0.04225966	0.02073582	-0.21619931	4.759901	8.571286	Sitting_Type
26:51.8	-0.31125572	4.563488	8.083072	0.041770965	0.04225966	0.02073582	-0.21619931	4.759901	8.571286	Sitting_Type
26:51.8	-0.15562786	4.6472874	8.320105	-0.004654793	0.016603317	0.058609467	-0.18202655	4.7131095	8.597897	Sitting_Type
26:51.9	-0.15562786	4.6472874	8.320105	-0.004654793	0.016603317	0.058609467	-0.18202655	4.7131095	8.597897	Sitting_Type
26:51.9	-0.15562786	4.6472874	8.320105	-0.004654793	0.016603317	0.058609467	-0.18202655	4.7131095	8.597897	Sitting_Type
26:51.9	-0.15562786	4.6472874	8.320105	-0.004654793	0.016603317	0.058609467	-0.18202655	4.7131095	8.597897	Sitting_Type
26:51.9	-0.15562786	4.6472874	8.320105	-0.004654793	0.016603317	0.058609467	-0.18202655	4.7131095	8.597897	Sitting_Type
26:51.9	-0.15562786	4.6472874	8.320105	-0.004654793	0.016603317	0.058609467	-0.18202655	4.7131095	8.597897	Sitting_Type
26:52.0	-0.15562786	4.6472874	8.320105	-0.004654793	0.016603317	0.058609467	-0.18202655	4.7131095	8.597897	Sitting_Type
26:52.0	-0.15562786	4.6472874	8.320105	-0.004654793	0.016603317	0.058609467	-0.18202655	4.7131095	8.597897	Sitting_Type
26:52.0	-0.41420954	4.5682764	8.322499	0.049712215	-0.017605137	0.041505236	-0.19131263	4.7130666	8.59772	Sitting_Type
26:52.0	-0.41420954	4.5682764	8.322499	0.049712215	-0.017605137	0.041505236	-0.19131263	4.7130666	8.59772	Sitting_Type
26:52.1	-0.41420954	4.5682764	8.322499	0.049712215	-0.017605137	0.041505236	-0.19131263	4.7130666	8.59772	Sitting_Type
26:52.1	-0.41420954	4.5682764	8.322499	0.049712215	-0.017605137	0.041505236	-0.19131263	4.7130666	8.59772	Sitting_Type
26:52.1	-0.41420954	4.5682764	8.322499	0.049712215	-0.017605137	0.041505236	-0.19131263	4.7130666	8.59772	Sitting_Type
26:52.1	-0.41420954	4.5682764	8.322499	0.049712215	-0.017605137	0.041505236	-0.19131263	4.7130666	8.59772	Sitting_Type
26:52.1	-0.41420954	4.5682764	8.322499	0.049712215	-0.017605137	0.041505236	-0.19131263	4.7130666	8.59772	Sitting_Type
26:52.2	-0.41420954	4.5682764	8.322499	0.049712215	-0.017605137	0.041505236	-0.19131263	4.7130666	8.59772	Sitting_Type
26:52.2	-0.28970724	4.72151	8.411087	0.07353596	0.075857244	0.07937888	-0.17290834	4.6719747	8.620505	Sitting_Type
26:52.2	-0.28970724	4.72151	8.411087	0.07353596	0.075857244	0.07937888	-0.17290834	4.6719747	8.620505	Sitting_Type
26:52.2	-0.28970724	4.72151	8.411087	0.07353596	0.075857244	0.07937888	-0.17290834	4.6719747	8.620505	Sitting_Type
26:52.3	-0.28970724	4.72151	8.411087	0.07353596	0.075857244	0.07937888	-0.17290834	4.6719747	8.620505	Sitting_Type
26:52.3	-0.28970724	4.72151	8.411087	0.07353596	0.075857244	0.07937888	-0.17290834	4.6719747	8.620505	Sitting_Type
26:52.3	-0.28970724	4.72151	8.411087	0.07353596	0.075857244	0.07937888	-0.17290834	4.6719747	8.620505	Sitting_Type
26:52.3	-0.28970724	4.72151	8.411087	0.07353596	0.075857244	0.07937888	-0.17290834	4.6719747	8.620505	Sitting_Type
26:52.4	-0.28970724	4.72151	8.411087	0.07353596	0.075857244	0.07937888	-0.17290834	4.6719747	8.620505	Sitting_Type
26:52.4	-0.1340794	4.5491223	8.08786	-0.044971902	-0.12206309	0.02073582	-0.20235176	4.6842937	8.613177	Sitting_Type
26:52.4	-0.1340794	4.5491223	8.08786	-0.044971902	-0.12206309	0.02073582	-0.20235176	4.6842937	8.613177	Sitting_Type
26:52.4	-0.1340794	4.5491223	8.08786	-0.044971902	-0.12206309	0.02073582	-0.20235176	4.6842937	8.613177	Sitting_Type
26:52.4	-0.1340794	4.5491223	8.08786	-0.044971902	-0.12206309	0.02073582	-0.20235176	4.6842937	8.613177	Sitting_Type
26:52.5	-0.1340794	4.5491223	8.08786	-0.044971902	-0.12206309	0.02073582	-0.20235176	4.6842937	8.613177	Sitting_Type
26:52.5	-0.1340794	4.5491223	8.08786	-0.044971902	-0.12206309	0.02073582	-0.20235176	4.6842937	8.613177	Sitting_Type
26:52.5	-0.1340794	4.5491223	8.08786	-0.044971902	-0.12206309	0.02073582	-0.20235176	4.6842937	8.613177	Sitting_Type
26:52.5	-0.1340794	4.5491223	8.08786	-0.044971902	-0.12206309	0.02073582	-0.20235176	4.6842937	8.613177	Sitting_Type
26:52.5	-0.30886146	4.537151	8.277008	-0.08040208	-0.011496483	0.007296785	-0.21049708	4.6532574	8.629788	Sitting_Type
26:52.6	-0.30886146	4.537151	8.277008	-0.08040208	-0.011496483	0.007296785	-0.21049708	4.6532574	8.629788	Sitting_Type
26:52.6	-0.30886146	4.537151	8.277008	-0.08040208	-0.011496483	0.007296785	-0.21049708	4.6532574	8.629788	Sitting_Type
26:52.6	-0.30886146	4.537151	8.277008	-0.08040208	-0.011496483	0.007296785	-0.21049708	4.6532574	8.629788	Sitting_Type
26:52.6	-0.30886146	4.537151	8.277008	-0.08040208	-0.011496483	0.007296785	-0.21049708	4.6532574	8.629788	Sitting_Type
26:52.7	-0.30886146	4.537151	8.277008	-0.08040208	-0.011496483	0.007296785	-0.21049708	4.6532574	8.629788	Sitting_Type
26:52.7	-0.30886146	4.537151	8.277008	-0.08040208	-0.011496483	0.007296785	-0.21049708	4.6532574	8.629788	Sitting_Type
26:52.7	-0.30886146	4.537151	8.277008	-0.08040208	-0.011496483	0.007296785	-0.21049708	4.6532574	8.629788	Sitting_Type
26:52.7	-0.19393626	4.4198313	9.14613	-0.1292713	-0.06403089	0.031731397	-0.1915027	4.6393576	8.637711	Sitting_Type
26:52.8	-0.19393626	4.4198313	9.14613	-0.1292713	-0.06403089	0.031731397	-0.1915027	4.6393576	8.637711	Sitting_Type
26:52.8	-0.19393626	4.4198313	9.14613	-0.1292713	-0.06403089	0.031731397	-0.1915027	4.6393576	8.637711	Sitting_Type
26:52.8	-0.19393626	4.4198313	9.14613	-0.1292713	-0.06403089	0.031731397	-0.1915027	4.6393576	8.637711	Sitting_Type
26:52.8	-0.19393626	4.4198313	9.14613	-0.1292713	-0.06403089	0.031731397	-0.1915027	4.6393576	8.637711	Sitting_Type
26:52.8	-0.19393626	4.4198313	9.14613	-0.1292713	-0.06403089	0.031731397	-0.1915027	4.6393576	8.637711	Sitting_Type
26:52.9	-0.19393626	4.4198313	9.14613	-0.1292713	-0.06403089	0.031731397	-0.1915027	4.6393576	8.637711	Sitting_Type
26:52.9	-0.19393626	4.4198313	9.14613	-0.1292713	-0.06403089	0.031731397	-0.1915027	4.6393576	8.637711	Sitting_Type
26:52.9	-0.21069619	4.4677167	8.487704	-0.018093828	-0.06280917	0.004242459	-0.17922877	4.617738	8.649551	Sitting_Type
26:52.9	-0.21069619	4.4677167	8.487704	-0.018093828	-0.06280917	0.004242459	-0.17922877	4.617738	8.649551	Sitting_Type
26:53.0	-0.21069619	4.4677167	8.487704	-0.018093828	-0.06280917	0.004242459	-0.17922877	4.617738	8.649551	Sitting_Type
26:53.0	-0.21069619	4.4677167	8.487704	-0.018093828	-0.06280917	0.004242459	-0.17922877	4.617738	8.649551	Sitting_Type
26:53.0	-0.21069619	4.4677167	8.487704	-0.018093828	-0.06280917	0.004242459	-0.17922877	4.617738	8.649551	Sitting_Type
26:53.0	-0.21069619	4.4677167	8.487704	-0.018093828	-0.06280917	0.004242459	-0.17922877	4.617738	8.649551	Sitting_Type
26:53.1	-0.21069619	4.4677167	8.487704	-0.018093828	-0.06280917	0.004242459	-0.17922877	4.617738	8.649551	Sitting_Type
26:53.1	-0.21069619	4.4677167	8.487704	-0.018093828	-0.06280917	0.004242459	-0.17922877	4.617738	8.649551	Sitting_Type
26:53.1	-0.12210801	4.4389853	8.466156	-0.031532865	-0.003555236	0.017070629	-0.15859047	4.6069183	8.655721	Sitting_Type
26:53.1	-0.12210801	4.4389853	8.466156	-0.031532865	-0.003555236	0.017070629	-0.15859047	4.6069183	8.655721	Sitting_Type
26:53.1	-0.12210801	4.4389853	8.466156	-0.031532865	-0.003555236	0.017070629	-0.15859047	4.6069183	8.655721	Sitting_Type
26:53.2	-0.12210801	4.4389853	8.466156	-0.031532865	-0.003555236	0.017070629	-0.15859047	4.6069183	8.655721	Sitting_Type
26:53.2	-0.12210801	4.4389853	8.466156	-0.031532865	-0.003555236	0.017070629	-0.15859047	4.6069183	8.655721	Sitting_Type
26:53.2	-0.12210801	4.4389853	8.466156	-0.031532865	-0.003555236	0.017070629	-0.15859047	4.6069183	8.655721	Sitting_Type
26:53.2	-0.12210801	4.4389853	8.466156	-0.031532865	-0.003555236	0.017070629	-0.15859047	4.6069183	8.655721	Sitting_Type
26:53.3	-0.29928434	4.268992	8.482916	-0.11949746	-0.124506555	-0.008585712	-0.0878033	4.4906683	8.717601	Sitting_Type
26:53.3	-0.29928434	4.268992	8.482916	-0.11949746	-0.124506555	-0.008585712	-0.0878033	4.4906683	8.717601	Sitting_Type
26:53.3	-0.29928434	4.268992	8.482916	-0.11949746	-0.124506555	-0.008585712	-0.0878033	4.4906683	8.717601	Sitting_Type
26:53.3	-0.29928434	4.268992	8.482916	-0.11949746	-0.124506555	-0.008585712	-0.0878033	4.4906683	8.717601	Sitting_Type
26:53.4	-0.29928434	4.268992	8.482916	-0.11949746	-0.124506555	-0.008585712	-0.0878033	4.4906683	8.717601	Sitting_Type
26:53.4	-0.29928434	4.268992	8.482916	-0.11949746	-0.124506555	-0.008585712	-0.0878033	4.4906683	8.717601	Sitting_Type
26:53.4	-0.29928434	4.268992	8.482916	-0.11949746	-0.124506555	-0.008585712	-0.0878033	4.4906683	8.717601	Sitting_Type
26:53.4	-0.29928434	4.268992	8.482916	-0.11949746	-0.124506555	-0.008585712	-0.0878033	4.4906683	8.717601	Sitting_Type
26:53.4	-0.19393626	4.2905407	8.444607	0.047268752	0.103346184	0.028677069	-0.13575642	4.4370713	8.744388	Sitting_Type
26:53.5	-0.19393626	4.2905407	8.444607	0.047268752	0.103346184	0.028677069	-0.13575642	4.4370713	8.744388	Sitting_Type
26:53.5	-0.19393626	4.2905407	8.444607	0.047268752	0.103346184	0.028677069	-0.13575642	4.4370713	8.744388	Sitting_Type
26:53.5	-0.19393626	4.2905407	8.444607	0.047268752	0.103346184	0.028677069	-0.13575642	4.4370713	8.744388	Sitting_Type
26:53.5	-0.19393626	4.2905407	8.444607	0.047268752	0.103346184	0.028677069	-0.13575642	4.4370713	8.744388	Sitting_Type
26:53.6	-0.19393626	4.2905407	8.444607	0.047268752	0.103346184	0.028677069	-0.13575642	4.4370713	8.744388	Sitting_Type
26:53.6	-0.19393626	4.2905407	8.444607	0.047268752	0.103346184	0.028677069	-0.13575642	4.4370713	8.744388	Sitting_Type
26:53.6	-0.19393626	4.2905407	8.444607	0.047268752	0.103346184	0.028677069	-0.13575642	4.4370713	8.744388	Sitting_Type
26:53.6	0.002394275	4.271386	8.360807	-0.003433063	-0.040818017	-0.031187724	-0.115488194	4.361254	8.782739	Sitting_Type
26:53.6	0.002394275	4.271386	8.360807	-0.003433063	-0.040818017	-0.031187724	-0.115488194	4.361254	8.782739	Sitting_Type
26:53.7	0.002394275	4.271386	8.360807	-0.003433063	-0.040818017	-0.031187724	-0.115488194	4.361254	8.782739	Sitting_Type
26:53.7	0.002394275	4.271386	8.360807	-0.003433063	-0.040818017	-0.031187724	-0.115488194	4.361254	8.782739	Sitting_Type
26:53.7	0.002394275	4.271386	8.360807	-0.003433063	-0.040818017	-0.031187724	-0.115488194	4.361254	8.782739	Sitting_Type
26:53.7	0.002394275	4.271386	8.360807	-0.003433063	-0.040818017	-0.031187724	-0.115488194	4.361254	8.782739	Sitting_Type
26:53.8	0.002394275	4.271386	8.360807	-0.003433063	-0.040818017	-0.031187724	-0.115488194	4.361254	8.782739	Sitting_Type
26:53.8	0.002394275	4.271386	8.360807	-0.003433063	-0.040818017	-0.031187724	-0.115488194	4.361254	8.782739	Sitting_Type
26:53.8	-0.15802214	4.276175	8.482916	-0.022369884	0.040427063	0.010351111	-0.18015356	4.4070854	8.7587385	Sitting_Type
26:53.8	-0.15802214	4.276175	8.482916	-0.022369884	0.040427063	0.010351111	-0.18015356	4.4070854	8.7587385	Sitting_Type
26:53.8	-0.15802214	4.276175	8.482916	-0.022369884	0.040427063	0.010351111	-0.18015356	4.4070854	8.7587385	Sitting_Type
26:53.9	-0.15802214	4.276175	8.482916	-0.022369884	0.040427063	0.010351111	-0.18015356	4.4070854	8.7587385	Sitting_Type
26:53.9	-0.15802214	4.276175	8.482916	-0.022369884	0.040427063	0.010351111	-0.18015356	4.4070854	8.7587385	Sitting_Type
26:53.9	-0.15802214	4.276175	8.482916	-0.022369884	0.040427063	0.010351111	-0.18015356	4.4070854	8.7587385	Sitting_Type
26:53.9	-0.15802214	4.276175	8.482916	-0.022369884	0.040427063	0.010351111	-0.18015356	4.4070854	8.7587385	Sitting_Type
26:54.0	-0.28252444	4.3695517	8.492493	0.21098064	0.1595458	0.03112053	-0.16036431	4.5164967	8.703212	Sitting_Type
26:54.0	-0.28252444	4.3695517	8.492493	0.21098064	0.1595458	0.03112053	-0.16036431	4.5164967	8.703212	Sitting_Type
26:54.0	-0.28252444	4.3695517	8.492493	0.21098064	0.1595458	0.03112053	-0.16036431	4.5164967	8.703212	Sitting_Type
26:54.0	-0.28252444	4.3695517	8.492493	0.21098064	0.1595458	0.03112053	-0.16036431	4.5164967	8.703212	Sitting_Type
26:54.1	-0.28252444	4.3695517	8.492493	0.21098064	0.1595458	0.03112053	-0.16036431	4.5164967	8.703212	Sitting_Type
26:54.1	-0.28252444	4.3695517	8.492493	0.21098064	0.1595458	0.03112053	-0.16036431	4.5164967	8.703212	Sitting_Type
26:54.1	-0.28252444	4.3695517	8.492493	0.21098064	0.1595458	0.03112053	-0.16036431	4.5164967	8.703212	Sitting_Type
26:54.1	-0.28252444	4.3695517	8.492493	0.21098064	0.1595458	0.03112053	-0.16036431	4.5164967	8.703212	Sitting_Type
26:54.2	-0.28252444	4.3695517	8.492493	0.21098064	0.1595458	0.03112053	-0.16036431	4.5164967	8.703212	Sitting_Type
26:54.2	-0.7134939	4.786155	7.9753294	0.10041403	-0.032876767	-0.007974846	-0.4530996	4.790549	8.544922	Sitting_Type
26:54.2	-0.7134939	4.786155	7.9753294	0.10041403	-0.032876767	-0.007974846	-0.4530996	4.790549	8.544922	Sitting_Type
26:54.2	-0.7134939	4.786155	7.9753294	0.10041403	-0.032876767	-0.007974846	-0.4530996	4.790549	8.544922	Sitting_Type
26:54.2	-0.7134939	4.786155	7.9753294	0.10041403	-0.032876767	-0.007974846	-0.4530996	4.790549	8.544922	Sitting_Type
26:54.3	-0.7134939	4.786155	7.9753294	0.10041403	-0.032876767	-0.007974846	-0.4530996	4.790549	8.544922	Sitting_Type
26:54.3	-0.7134939	4.786155	7.9753294	0.10041403	-0.032876767	-0.007974846	-0.4530996	4.790549	8.544922	Sitting_Type
26:54.3	-0.7134939	4.786155	7.9753294	0.10041403	-0.032876767	-0.007974846	-0.4530996	4.790549	8.544922	Sitting_Type
26:54.3	-0.7134939	4.786155	7.9753294	0.10041403	-0.032876767	-0.007974846	-0.4530996	4.790549	8.544922	Sitting_Type
26:54.4	-0.2083019	4.477294	8.308133	0.036884043	-0.13550213	-0.16985413	-0.34958237	4.647885	8.62817	Sitting_Type
26:54.4	-0.2083019	4.477294	8.308133	0.036884043	-0.13550213	-0.16985413	-0.34958237	4.647885	8.62817	Sitting_Type
26:54.4	-0.2083019	4.477294	8.308133	0.036884043	-0.13550213	-0.16985413	-0.34958237	4.647885	8.62817	Sitting_Type
26:54.4	-0.2083019	4.477294	8.308133	0.036884043	-0.13550213	-0.16985413	-0.34958237	4.647885	8.62817	Sitting_Type
26:54.4	-0.2083019	4.477294	8.308133	0.036884043	-0.13550213	-0.16985413	-0.34958237	4.647885	8.62817	Sitting_Type
26:54.5	-0.2083019	4.477294	8.308133	0.036884043	-0.13550213	-0.16985413	-0.34958237	4.647885	8.62817	Sitting_Type
26:54.5	-0.2083019	4.477294	8.308133	0.036884043	-0.13550213	-0.16985413	-0.34958237	4.647885	8.62817	Sitting_Type
26:54.5	-0.2083019	4.477294	8.308133	0.036884043	-0.13550213	-0.16985413	-0.34958237	4.647885	8.62817	Sitting_Type
26:54.5	-0.30646718	4.532362	8.638543	-0.06329785	-0.03470936	-0.0421833	-0.24117194	4.683157	8.612794	Sitting_Type
26:54.6	-0.30646718	4.532362	8.638543	-0.06329785	-0.03470936	-0.0421833	-0.24117194	4.683157	8.612794	Sitting_Type
26:54.6	-0.30646718	4.532362	8.638543	-0.06329785	-0.03470936	-0.0421833	-0.24117194	4.683157	8.612794	Sitting_Type
26:54.6	-0.30646718	4.532362	8.638543	-0.06329785	-0.03470936	-0.0421833	-0.24117194	4.683157	8.612794	Sitting_Type
26:54.6	-0.30646718	4.532362	8.638543	-0.06329785	-0.03470936	-0.0421833	-0.24117194	4.683157	8.612794	Sitting_Type
26:54.6	-0.30646718	4.532362	8.638543	-0.06329785	-0.03470936	-0.0421833	-0.24117194	4.683157	8.612794	Sitting_Type
26:54.7	-0.30646718	4.532362	8.638543	-0.06329785	-0.03470936	-0.0421833	-0.24117194	4.683157	8.612794	Sitting_Type
26:54.7	-0.30646718	4.532362	8.638543	-0.06329785	-0.03470936	-0.0421833	-0.24117194	4.683157	8.612794	Sitting_Type
26:54.7	-0.10774237	4.659259	8.360807	0.47609615	0.3788464	0.47338697	-0.24013895	4.806782	8.544445	Sitting_Type
26:54.7	-0.10774237	4.659259	8.360807	0.47609615	0.3788464	0.47338697	-0.24013895	4.806782	8.544445	Sitting_Type
26:54.8	-0.10774237	4.659259	8.360807	0.47609615	0.3788464	0.47338697	-0.24013895	4.806782	8.544445	Sitting_Type
26:54.8	-0.10774237	4.659259	8.360807	0.47609615	0.3788464	0.47338697	-0.24013895	4.806782	8.544445	Sitting_Type
26:54.8	-0.10774237	4.659259	8.360807	0.47609615	0.3788464	0.47338697	-0.24013895	4.806782	8.544445	Sitting_Type
26:54.8	-0.10774237	4.659259	8.360807	0.47609615	0.3788464	0.47338697	-0.24013895	4.806782	8.544445	Sitting_Type
26:54.8	-0.10774237	4.659259	8.360807	0.47609615	0.3788464	0.47338697	-0.24013895	4.806782	8.544445	Sitting_Type
26:54.9	-0.10774237	4.659259	8.360807	0.47609615	0.3788464	0.47338697	-0.24013895	4.806782	8.544445	Sitting_Type
26:54.9	-0.9313729	5.4685235	7.7861814	0.13889855	-0.036541957	0.017681494	-0.8133475	5.533912	8.0551	Sitting_Type
26:54.9	-0.9313729	5.4685235	7.7861814	0.13889855	-0.036541957	0.017681494	-0.8133475	5.533912	8.0551	Sitting_Type
26:54.9	-0.9313729	5.4685235	7.7861814	0.13889855	-0.036541957	0.017681494	-0.8133475	5.533912	8.0551	Sitting_Type
26:55.0	-0.9313729	5.4685235	7.7861814	0.13889855	-0.036541957	0.017681494	-0.8133475	5.533912	8.0551	Sitting_Type
26:55.0	-0.9313729	5.4685235	7.7861814	0.13889855	-0.036541957	0.017681494	-0.8133475	5.533912	8.0551	Sitting_Type
26:55.0	-0.9313729	5.4685235	7.7861814	0.13889855	-0.036541957	0.017681494	-0.8133475	5.533912	8.0551	Sitting_Type
26:55.0	-0.9313729	5.4685235	7.7861814	0.13889855	-0.036541957	0.017681494	-0.8133475	5.533912	8.0551	Sitting_Type
26:55.1	-0.9313729	5.4685235	7.7861814	0.13889855	-0.036541957	0.017681494	-0.8133475	5.533912	8.0551	Sitting_Type
26:55.1	-0.8930645	5.5714774	7.764633	0.08697499	0.02637716	0.03112053	-0.8799548	5.647887	7.9685254	Sitting_Type
26:55.1	-0.8930645	5.5714774	7.764633	0.08697499	0.02637716	0.03112053	-0.8799548	5.647887	7.9685254	Sitting_Type
26:55.1	-0.8930645	5.5714774	7.764633	0.08697499	0.02637716	0.03112053	-0.8799548	5.647887	7.9685254	Sitting_Type
26:55.2	-0.8930645	5.5714774	7.764633	0.08697499	0.02637716	0.03112053	-0.8799548	5.647887	7.9685254	Sitting_Type
26:55.2	-0.8930645	5.5714774	7.764633	0.08697499	0.02637716	0.03112053	-0.8799548	5.647887	7.9685254	Sitting_Type
26:55.2	-0.8930645	5.5714774	7.764633	0.08697499	0.02637716	0.03112053	-0.8799548	5.647887	7.9685254	Sitting_Type
26:55.2	-0.8930645	5.5714774	7.764633	0.08697499	0.02637716	0.03112053	-0.8799548	5.647887	7.9685254	Sitting_Type
26:55.2	-1.1564348	5.7462597	7.350424	0.08575326	0.1100657	-0.009196576	-1.0133345	5.83865	7.8136835	Sitting_Type
26:55.3	-1.1564348	5.7462597	7.350424	0.08575326	0.1100657	-0.009196576	-1.0133345	5.83865	7.8136835	Sitting_Type
26:55.3	-1.1564348	5.7462597	7.350424	0.08575326	0.1100657	-0.009196576	-1.0133345	5.83865	7.8136835	Sitting_Type
26:55.3	-1.1564348	5.7462597	7.350424	0.08575326	0.1100657	-0.009196576	-1.0133345	5.83865	7.8136835	Sitting_Type
26:55.4	-1.1564348	5.7462597	7.350424	0.08575326	0.1100657	-0.009196576	-1.0133345	5.83865	7.8136835	Sitting_Type
26:55.4	-1.1564348	5.7462597	7.350424	0.08575326	0.1100657	-0.009196576	-1.0133345	5.83865	7.8136835	Sitting_Type
26:55.4	-1.1564348	5.7462597	7.350424	0.08575326	0.1100657	-0.009196576	-1.0133345	5.83865	7.8136835	Sitting_Type
26:55.4	-1.4102279	5.5906315	7.755056	-0.72058886	-0.5252341	-0.0721157	-0.9234509	5.698085	7.9277606	Sitting_Type
26:55.4	-1.4102279	5.5906315	7.755056	-0.72058886	-0.5252341	-0.0721157	-0.9234509	5.698085	7.9277606	Sitting_Type
26:55.5	-1.4102279	5.5906315	7.755056	-0.72058886	-0.5252341	-0.0721157	-0.9234509	5.698085	7.9277606	Sitting_Type
26:55.5	-1.4102279	5.5906315	7.755056	-0.72058886	-0.5252341	-0.0721157	-0.9234509	5.698085	7.9277606	Sitting_Type
26:55.5	-1.4102279	5.5906315	7.755056	-0.72058886	-0.5252341	-0.0721157	-0.9234509	5.698085	7.9277606	Sitting_Type
26:55.5	-1.4102279	5.5906315	7.755056	-0.72058886	-0.5252341	-0.0721157	-0.9234509	5.698085	7.9277606	Sitting_Type
26:55.6	-1.4102279	5.5906315	7.755056	-0.72058886	-0.5252341	-0.0721157	-0.9234509	5.698085	7.9277606	Sitting_Type
26:55.6	-1.4102279	5.5906315	7.755056	-0.72058886	-0.5252341	-0.0721157	-0.9234509	5.698085	7.9277606	Sitting_Type
26:55.6	0.2681588	4.2211065	9.069513	-0.72058886	-0.5252341	-0.0721157	-0.9234509	5.698085	7.9277606	Sitting_Type
26:55.6	0.2681588	4.2211065	9.069513	-0.29237232	-0.12572828	0.10137004	-0.07559746	4.5670743	8.677931	Sitting_Type
26:55.6	0.2681588	4.2211065	9.069513	-0.29237232	-0.12572828	0.10137004	-0.07559746	4.5670743	8.677931	Sitting_Type
26:55.7	0.2681588	4.2211065	9.069513	-0.29237232	-0.12572828	0.10137004	-0.07559746	4.5670743	8.677931	Sitting_Type
26:55.7	0.2681588	4.2211065	9.069513	-0.29237232	-0.12572828	0.10137004	-0.07559746	4.5670743	8.677931	Sitting_Type
26:55.7	0.2681588	4.2211065	9.069513	-0.29237232	-0.12572828	0.10137004	-0.07559746	4.5670743	8.677931	Sitting_Type
26:55.7	0.2681588	4.2211065	9.069513	-0.29237232	-0.12572828	0.10137004	-0.07559746	4.5670743	8.677931	Sitting_Type
26:55.8	0.2681588	4.2211065	9.069513	-0.29237232	-0.12572828	0.10137004	-0.07559746	4.5670743	8.677931	Sitting_Type
26:55.8	0.2681588	4.2211065	9.069513	-0.29237232	-0.12572828	0.10137004	-0.07559746	4.5670743	8.677931	Sitting_Type
26:55.8	-0.06464542	4.37434	8.605023	0.058264326	0.05508783	-0.029965993	-0.02396138	4.5556455	8.684232	Sitting_Type
26:55.8	-0.06464542	4.37434	8.605023	0.058264326	0.05508783	-0.029965993	-0.02396138	4.5556455	8.684232	Sitting_Type
26:55.9	-0.06464542	4.37434	8.605023	0.058264326	0.05508783	-0.029965993	-0.02396138	4.5556455	8.684232	Sitting_Type
26:55.9	-0.06464542	4.37434	8.605023	0.058264326	0.05508783	-0.029965993	-0.02396138	4.5556455	8.684232	Sitting_Type
26:55.9	-0.06464542	4.37434	8.605023	0.058264326	0.05508783	-0.029965993	-0.02396138	4.5556455	8.684232	Sitting_Type
26:55.9	-0.06464542	4.37434	8.605023	0.058264326	0.05508783	-0.029965993	-0.02396138	4.5556455	8.684232	Sitting_Type
26:55.9	-0.06464542	4.37434	8.605023	0.058264326	0.05508783	-0.029965993	-0.02396138	4.5556455	8.684232	Sitting_Type
26:56.0	-0.11492519	4.333637	8.605023	-0.022980751	-0.058533106	0.002409864	-0.049416177	4.500628	8.712763	Sitting_Type
26:56.0	-0.11492519	4.333637	8.605023	-0.022980751	-0.058533106	0.002409864	-0.049416177	4.500628	8.712763	Sitting_Type
26:56.0	-0.11492519	4.333637	8.605023	-0.022980751	-0.058533106	0.002409864	-0.049416177	4.500628	8.712763	Sitting_Type
26:56.0	-0.11492519	4.333637	8.605023	-0.022980751	-0.058533106	0.002409864	-0.049416177	4.500628	8.712763	Sitting_Type
26:56.1	-0.11492519	4.333637	8.605023	-0.022980751	-0.058533106	0.002409864	-0.049416177	4.500628	8.712763	Sitting_Type
26:56.1	-0.11492519	4.333637	8.605023	-0.022980751	-0.058533106	0.002409864	-0.049416177	4.500628	8.712763	Sitting_Type
26:56.1	-0.11492519	4.333637	8.605023	-0.022980751	-0.058533106	0.002409864	-0.049416177	4.500628	8.712763	Sitting_Type
26:56.1	-0.11492519	4.333637	8.605023	-0.022980751	-0.058533106	0.002409864	-0.049416177	4.500628	8.712763	Sitting_Type
26:56.1	-0.05027977	4.35758	8.875577	0.27634323	-0.044483207	-0.049513683	-0.0424425	4.5783677	8.672204	Sitting_Type
26:56.2	-0.05027977	4.35758	8.875577	0.27634323	-0.044483207	-0.049513683	-0.0424425	4.5783677	8.672204	Sitting_Type
26:56.2	-0.05027977	4.35758	8.875577	0.27634323	-0.044483207	-0.049513683	-0.0424425	4.5783677	8.672204	Sitting_Type
26:56.2	-0.05027977	4.35758	8.875577	0.27634323	-0.044483207	-0.049513683	-0.0424425	4.5783677	8.672204	Sitting_Type
26:56.2	-0.05027977	4.35758	8.875577	0.27634323	-0.044483207	-0.049513683	-0.0424425	4.5783677	8.672204	Sitting_Type
26:56.3	-0.05027977	4.35758	8.875577	0.27634323	-0.044483207	-0.049513683	-0.0424425	4.5783677	8.672204	Sitting_Type
26:56.3	-0.05027977	4.35758	8.875577	0.27634323	-0.044483207	-0.049513683	-0.0424425	4.5783677	8.672204	Sitting_Type
26:56.3	-0.05027977	4.35758	8.875577	0.27634323	-0.044483207	-0.049513683	-0.0424425	4.5783677	8.672204	Sitting_Type
26:56.3	-0.057462595	4.7789726	8.12138	0.12668124	-0.093963295	-0.023246476	0.09756339	4.8400846	8.528446	Sitting_Type
26:56.4	-0.057462595	4.7789726	8.12138	0.12668124	-0.093963295	-0.023246476	0.09756339	4.8400846	8.528446	Sitting_Type
26:56.4	-0.057462595	4.7789726	8.12138	0.12668124	-0.093963295	-0.023246476	0.09756339	4.8400846	8.528446	Sitting_Type
26:56.4	-0.057462595	4.7789726	8.12138	0.12668124	-0.093963295	-0.023246476	0.09756339	4.8400846	8.528446	Sitting_Type
26:56.4	-0.057462595	4.7789726	8.12138	0.12668124	-0.093963295	-0.023246476	0.09756339	4.8400846	8.528446	Sitting_Type
26:56.4	-0.057462595	4.7789726	8.12138	0.12668124	-0.093963295	-0.023246476	0.09756339	4.8400846	8.528446	Sitting_Type
26:56.5	-0.057462595	4.7789726	8.12138	0.12668124	-0.093963295	-0.023246476	0.09756339	4.8400846	8.528446	Sitting_Type
26:56.5	-0.057462595	4.7789726	8.12138	0.12668124	-0.093963295	-0.023246476	0.09756339	4.8400846	8.528446	Sitting_Type
26:56.5	-0.17478207	4.7550297	8.004061	0.010005973	0.1399981	0.018903226	-0.28189534	4.892315	8.494477	Sitting_Type
26:56.5	-0.17478207	4.7550297	8.004061	0.010005973	0.1399981	0.018903226	-0.28189534	4.892315	8.494477	Sitting_Type
26:56.6	-0.17478207	4.7550297	8.004061	0.010005973	0.1399981	0.018903226	-0.28189534	4.892315	8.494477	Sitting_Type
26:56.6	-0.17478207	4.7550297	8.004061	0.010005973	0.1399981	0.018903226	-0.28189534	4.892315	8.494477	Sitting_Type
26:56.6	-0.17478207	4.7550297	8.004061	0.010005973	0.1399981	0.018903226	-0.28189534	4.892315	8.494477	Sitting_Type
26:56.6	-0.17478207	4.7550297	8.004061	0.010005973	0.1399981	0.018903226	-0.28189534	4.892315	8.494477	Sitting_Type
26:56.6	-0.17478207	4.7550297	8.004061	0.010005973	0.1399981	0.018903226	-0.28189534	4.892315	8.494477	Sitting_Type
26:56.7	-0.17478207	4.7550297	8.004061	0.010005973	0.1399981	0.018903226	-0.28189534	4.892315	8.494477	Sitting_Type
26:56.7	0.043096945	4.5850363	9.002473	0.23175006	-0.12572828	-0.06478532	-0.0336674	4.734456	8.588024	Sitting_Type
26:56.7	0.043096945	4.5850363	9.002473	0.23175006	-0.12572828	-0.06478532	-0.0336674	4.734456	8.588024	Sitting_Type
26:56.7	0.043096945	4.5850363	9.002473	0.23175006	-0.12572828	-0.06478532	-0.0336674	4.734456	8.588024	Sitting_Type
26:56.7	0.043096945	4.5850363	9.002473	0.23175006	-0.12572828	-0.06478532	-0.0336674	4.734456	8.588024	Sitting_Type
26:56.8	0.043096945	4.5850363	9.002473	0.23175006	-0.12572828	-0.06478532	-0.0336674	4.734456	8.588024	Sitting_Type
26:56.8	0.043096945	4.5850363	9.002473	0.23175006	-0.12572828	-0.06478532	-0.0336674	4.734456	8.588024	Sitting_Type
26:56.8	0.043096945	4.5850363	9.002473	0.23175006	-0.12572828	-0.06478532	-0.0336674	4.734456	8.588024	Sitting_Type
26:56.8	0.043096945	4.5850363	9.002473	0.23175006	-0.12572828	-0.06478532	-0.0336674	4.734456	8.588024	Sitting_Type
26:56.9	0.11253092	4.7933383	8.1549	-0.093230255	0.014770721	-3.36E-05	0.08145619	4.9351854	8.47394	Sitting_Type
26:56.9	0.11253092	4.7933383	8.1549	-0.093230255	0.014770721	-3.36E-05	0.08145619	4.9351854	8.47394	Sitting_Type
26:56.9	0.11253092	4.7933383	8.1549	-0.093230255	0.014770721	-3.36E-05	0.08145619	4.9351854	8.47394	Sitting_Type
26:56.9	0.11253092	4.7933383	8.1549	-0.093230255	0.014770721	-3.36E-05	0.08145619	4.9351854	8.47394	Sitting_Type
26:56.9	0.11253092	4.7933383	8.1549	-0.093230255	0.014770721	-3.36E-05	0.08145619	4.9351854	8.47394	Sitting_Type
26:57.0	0.11253092	4.7933383	8.1549	-0.093230255	0.014770721	-3.36E-05	0.08145619	4.9351854	8.47394	Sitting_Type
26:57.0	0.11253092	4.7933383	8.1549	-0.093230255	0.014770721	-3.36E-05	0.08145619	4.9351854	8.47394	Sitting_Type
26:57.0	0.11253092	4.7933383	8.1549	-0.093230255	0.014770721	-3.36E-05	0.08145619	4.9351854	8.47394	Sitting_Type
26:57.0	0.11253092	4.7933383	8.1549	-0.093230255	0.014770721	-3.36E-05	0.08145619	4.9351854	8.47394	Sitting_Type
26:57.1	0.05027977	4.6832013	8.420665	-0.044971902	-0.019437732	-0.014083498	0.06956187	4.8546095	8.520462	Sitting_Type
26:57.1	0.05027977	4.6832013	8.420665	-0.044971902	-0.019437732	-0.014083498	0.06956187	4.8546095	8.520462	Sitting_Type
26:57.1	0.05027977	4.6832013	8.420665	-0.044971902	-0.019437732	-0.014083498	0.06956187	4.8546095	8.520462	Sitting_Type
26:57.1	0.05027977	4.6832013	8.420665	-0.044971902	-0.019437732	-0.014083498	0.06956187	4.8546095	8.520462	Sitting_Type
26:57.1	0.05027977	4.6832013	8.420665	-0.044971902	-0.019437732	-0.014083498	0.06956187	4.8546095	8.520462	Sitting_Type
26:57.2	0.05027977	4.6832013	8.420665	-0.044971902	-0.019437732	-0.014083498	0.06956187	4.8546095	8.520462	Sitting_Type
26:57.2	0.05027977	4.6832013	8.420665	-0.044971902	-0.019437732	-0.014083498	0.06956187	4.8546095	8.520462	Sitting_Type
26:57.2	0.05027977	4.6832013	8.420665	-0.044971902	-0.019437732	-0.014083498	0.06956187	4.8546095	8.520462	Sitting_Type
26:57.2	0.18435916	4.537151	8.475733	-0.040695842	-0.20086472	-0.007974846	0.020254962	4.862756	8.516076	Sitting_Type
26:57.3	0.18435916	4.537151	8.475733	-0.040695842	-0.20086472	-0.007974846	0.020254962	4.862756	8.516076	Sitting_Type
26:57.3	0.18435916	4.537151	8.475733	-0.040695842	-0.20086472	-0.007974846	0.020254962	4.862756	8.516076	Sitting_Type
26:57.3	0.18435916	4.537151	8.475733	-0.040695842	-0.20086472	-0.007974846	0.020254962	4.862756	8.516076	Sitting_Type
26:57.3	0.18435916	4.537151	8.475733	-0.040695842	-0.20086472	-0.007974846	0.020254962	4.862756	8.516076	Sitting_Type
26:57.3	0.18435916	4.537151	8.475733	-0.040695842	-0.20086472	-0.007974846	0.020254962	4.862756	8.516076	Sitting_Type
26:57.4	0.18435916	4.537151	8.475733	-0.040695842	-0.20086472	-0.007974846	0.020254962	4.862756	8.516076	Sitting_Type
26:57.4	0.18435916	4.537151	8.475733	-0.040695842	-0.20086472	-0.007974846	0.020254962	4.862756	8.516076	Sitting_Type
26:57.4	-0.021548472	4.6496816	8.389539	-0.029700268	0.002553417	-0.000644463	-0.010182628	4.8684235	8.5128565	Sitting_Type
26:57.4	-0.021548472	4.6496816	8.389539	-0.029700268	0.002553417	-0.000644463	-0.010182628	4.8684235	8.5128565	Sitting_Type
26:57.4	-0.021548472	4.6496816	8.389539	-0.029700268	0.002553417	-0.000644463	-0.010182628	4.8684235	8.5128565	Sitting_Type
26:57.5	-0.021548472	4.6496816	8.389539	-0.029700268	0.002553417	-0.000644463	-0.010182628	4.8684235	8.5128565	Sitting_Type
26:57.5	-0.021548472	4.6496816	8.389539	-0.029700268	0.002553417	-0.000644463	-0.010182628	4.8684235	8.5128565	Sitting_Type
26:57.5	-0.021548472	4.6496816	8.389539	-0.029700268	0.002553417	-0.000644463	-0.010182628	4.8684235	8.5128565	Sitting_Type
26:57.5	-0.021548472	4.6496816	8.389539	-0.029700268	0.002553417	-0.000644463	-0.010182628	4.8684235	8.5128565	Sitting_Type
26:57.6	-0.021548472	4.6496816	8.389539	-0.029700268	0.002553417	-0.000644463	-0.010182628	4.8684235	8.5128565	Sitting_Type
26:57.6	0.014365649	4.661653	8.286585	0.000232129	-0.06830695	0.003631594	-0.011507373	4.886863	8.502282	Sitting_Type
26:57.6	0.014365649	4.661653	8.286585	0.000232129	-0.06830695	0.003631594	-0.011507373	4.886863	8.502282	Sitting_Type
26:57.6	0.014365649	4.661653	8.286585	0.000232129	-0.06830695	0.003631594	-0.011507373	4.886863	8.502282	Sitting_Type
26:57.6	0.014365649	4.661653	8.286585	0.000232129	-0.06830695	0.003631594	-0.011507373	4.886863	8.502282	Sitting_Type
26:57.7	0.014365649	4.661653	8.286585	0.000232129	-0.06830695	0.003631594	-0.011507373	4.886863	8.502282	Sitting_Type
26:57.7	0.014365649	4.661653	8.286585	0.000232129	-0.06830695	0.003631594	-0.011507373	4.886863	8.502282	Sitting_Type
26:57.7	0.014365649	4.661653	8.286585	0.000232129	-0.06830695	0.003631594	-0.011507373	4.886863	8.502282	Sitting_Type
26:57.7	0.014365649	4.661653	8.286585	0.000232129	-0.06830695	0.003631594	-0.011507373	4.886863	8.502282	Sitting_Type
26:57.8	0.13886794	4.908263	8.506859	0.12362691	-0.105569735	0.002409864	0.10846713	4.9487386	8.465731	Sitting_Type
26:57.8	0.13886794	4.908263	8.506859	0.12362691	-0.105569735	0.002409864	0.10846713	4.9487386	8.465731	Sitting_Type
26:57.8	0.13886794	4.908263	8.506859	0.12362691	-0.105569735	0.002409864	0.10846713	4.9487386	8.465731	Sitting_Type
26:57.8	0.13886794	4.908263	8.506859	0.12362691	-0.105569735	0.002409864	0.10846713	4.9487386	8.465731	Sitting_Type
26:57.8	0.13886794	4.908263	8.506859	0.12362691	-0.105569735	0.002409864	0.10846713	4.9487386	8.465731	Sitting_Type
26:57.9	0.13886794	4.908263	8.506859	0.12362691	-0.105569735	0.002409864	0.10846713	4.9487386	8.465731	Sitting_Type
26:57.9	0.13886794	4.908263	8.506859	0.12362691	-0.105569735	0.002409864	0.10846713	4.9487386	8.465731	Sitting_Type
26:57.9	0.13886794	4.908263	8.506859	0.12362691	-0.105569735	0.002409864	0.10846713	4.9487386	8.465731	Sitting_Type
26:57.9	0.13886794	4.908263	8.506859	0.12362691	-0.105569735	0.002409864	0.10846713	4.9487386	8.465731	Sitting_Type
26:58.0	0.2849187	4.879532	7.9322324	-0.23739445	0.49063474	0.11358734	0.14550924	5.0491867	8.405645	Sitting_Type
26:58.0	0.2849187	4.879532	7.9322324	-0.23739445	0.49063474	0.11358734	0.14550924	5.0491867	8.405645	Sitting_Type
26:58.0	0.2849187	4.879532	7.9322324	-0.23739445	0.49063474	0.11358734	0.14550924	5.0491867	8.405645	Sitting_Type
26:58.0	0.2849187	4.879532	7.9322324	-0.23739445	0.49063474	0.11358734	0.14550924	5.0491867	8.405645	Sitting_Type
26:58.0	0.2849187	4.879532	7.9322324	-0.23739445	0.49063474	0.11358734	0.14550924	5.0491867	8.405645	Sitting_Type
26:58.1	0.2849187	4.879532	7.9322324	-0.23739445	0.49063474	0.11358734	0.14550924	5.0491867	8.405645	Sitting_Type
26:58.1	0.2849187	4.879532	7.9322324	-0.23739445	0.49063474	0.11358734	0.14550924	5.0491867	8.405645	Sitting_Type
26:58.1	0.2849187	4.879532	7.9322324	-0.23739445	0.49063474	0.11358734	0.14550924	5.0491867	8.405645	Sitting_Type
26:58.1	-0.14126222	4.843618	7.728719	-0.07246084	-0.093963295	-0.009196576	-0.16137415	4.9364047	8.472083	Sitting_Type
26:58.2	-0.14126222	4.843618	7.728719	-0.07246084	-0.093963295	-0.009196576	-0.16137415	4.9364047	8.472083	Sitting_Type
26:58.2	-0.14126222	4.843618	7.728719	-0.07246084	-0.093963295	-0.009196576	-0.16137415	4.9364047	8.472083	Sitting_Type
26:58.2	-0.14126222	4.843618	7.728719	-0.07246084	-0.093963295	-0.009196576	-0.16137415	4.9364047	8.472083	Sitting_Type
26:58.2	-0.14126222	4.843618	7.728719	-0.07246084	-0.093963295	-0.009196576	-0.16137415	4.9364047	8.472083	Sitting_Type
26:58.2	-0.14126222	4.843618	7.728719	-0.07246084	-0.093963295	-0.009196576	-0.16137415	4.9364047	8.472083	Sitting_Type
26:58.3	-0.14126222	4.843618	7.728719	-0.07246084	-0.093963295	-0.009196576	-0.16137415	4.9364047	8.472083	Sitting_Type
26:58.3	-0.14126222	4.843618	7.728719	-0.07246084	-0.093963295	-0.009196576	-0.16137415	4.9364047	8.472083	Sitting_Type
26:58.3	-0.14126222	4.843618	7.728719	0.20181766	-0.27783373	-0.08311127	0.038837608	4.88888	8.501042	Sitting_Type
26:58.3	-0.002394275	4.8340406	8.387145	0.20181766	-0.27783373	-0.08311127	0.038837608	4.88888	8.501042	Sitting_Type
26:58.3	-0.002394275	4.8340406	8.387145	0.20181766	-0.27783373	-0.08311127	0.038837608	4.88888	8.501042	Sitting_Type
26:58.4	-0.002394275	4.8340406	8.387145	0.20181766	-0.27783373	-0.08311127	0.038837608	4.88888	8.501042	Sitting_Type
26:58.4	-0.002394275	4.8340406	8.387145	0.20181766	-0.27783373	-0.08311127	0.038837608	4.88888	8.501042	Sitting_Type
26:58.4	-0.002394275	4.8340406	8.387145	0.20181766	-0.27783373	-0.08311127	0.038837608	4.88888	8.501042	Sitting_Type
26:58.4	-0.002394275	4.8340406	8.387145	0.20181766	-0.27783373	-0.08311127	0.038837608	4.88888	8.501042	Sitting_Type
26:58.5	-0.002394275	4.8340406	8.387145	0.20181766	-0.27783373	-0.08311127	0.038837608	4.88888	8.501042	Sitting_Type
26:58.5	0.17717634	5.03516	7.7047763	-0.110945344	0.111898296	0.010961977	0.24528289	5.1911654	8.316368	Sitting_Type
26:58.5	0.17717634	5.03516	7.7047763	-0.110945344	0.111898296	0.010961977	0.24528289	5.1911654	8.316368	Sitting_Type
26:58.5	0.17717634	5.03516	7.7047763	-0.110945344	0.111898296	0.010961977	0.24528289	5.1911654	8.316368	Sitting_Type
26:58.6	0.17717634	5.03516	7.7047763	-0.110945344	0.111898296	0.010961977	0.24528289	5.1911654	8.316368	Sitting_Type
26:58.6	0.17717634	5.03516	7.7047763	-0.110945344	0.111898296	0.010961977	0.24528289	5.1911654	8.316368	Sitting_Type
26:58.6	0.17717634	5.03516	7.7047763	-0.110945344	0.111898296	0.010961977	0.24528289	5.1911654	8.316368	Sitting_Type
26:58.6	0.17717634	5.03516	7.7047763	-0.110945344	0.111898296	0.010961977	0.24528289	5.1911654	8.316368	Sitting_Type
26:58.6	0.17717634	5.03516	7.7047763	-0.110945344	0.111898296	0.010961977	0.24528289	5.1911654	8.316368	Sitting_Type
26:58.7	0.08140534	4.9369946	8.212362	-0.06818478	0.07830071	0.04455957	0.106346965	5.0544324	8.403079	Sitting_Type
26:58.7	0.08140534	4.9369946	8.212362	-0.06818478	0.07830071	0.04455957	0.106346965	5.0544324	8.403079	Sitting_Type
26:58.7	0.08140534	4.9369946	8.212362	-0.06818478	0.07830071	0.04455957	0.106346965	5.0544324	8.403079	Sitting_Type
26:58.7	0.08140534	4.9369946	8.212362	-0.06818478	0.07830071	0.04455957	0.106346965	5.0544324	8.403079	Sitting_Type
26:58.8	0.08140534	4.9369946	8.212362	-0.06818478	0.07830071	0.04455957	0.106346965	5.0544324	8.403079	Sitting_Type
26:58.8	0.08140534	4.9369946	8.212362	-0.06818478	0.07830071	0.04455957	0.106346965	5.0544324	8.403079	Sitting_Type
26:58.8	0.08140534	4.9369946	8.212362	-0.06818478	0.07830071	0.04455957	0.106346965	5.0544324	8.403079	Sitting_Type
26:58.8	0.08140534	4.9369946	8.212362	-0.06818478	0.07830071	0.04455957	0.106346965	5.0544324	8.403079	Sitting_Type
26:58.8	0.20590763	4.8555894	8.178843	0.111409605	-0.048759263	-0.14908472	-0.039182987	5.016399	8.42642	Sitting_Type
26:58.9	0.20590763	4.8555894	8.178843	0.111409605	-0.048759263	-0.14908472	-0.039182987	5.016399	8.42642	Sitting_Type
26:58.9	0.20590763	4.8555894	8.178843	0.111409605	-0.048759263	-0.14908472	-0.039182987	5.016399	8.42642	Sitting_Type
26:58.9	0.20590763	4.8555894	8.178843	0.111409605	-0.048759263	-0.14908472	-0.039182987	5.016399	8.42642	Sitting_Type
26:58.9	0.20590763	4.8555894	8.178843	0.111409605	-0.048759263	-0.14908472	-0.039182987	5.016399	8.42642	Sitting_Type
26:59.0	0.20590763	4.8555894	8.178843	0.111409605	-0.048759263	-0.14908472	-0.039182987	5.016399	8.42642	Sitting_Type
26:59.0	0.20590763	4.8555894	8.178843	0.111409605	-0.048759263	-0.14908472	-0.039182987	5.016399	8.42642	Sitting_Type
26:59.0	0.20590763	4.8555894	8.178843	0.111409605	-0.048759263	-0.14908472	-0.039182987	5.016399	8.42642	Sitting_Type
26:59.0	-0.14605077	4.781367	8.372779	0.013671164	0.016603317	-0.02019215	-0.075690106	4.9837656	8.445513	Sitting_Type
26:59.1	-0.14605077	4.781367	8.372779	0.013671164	0.016603317	-0.02019215	-0.075690106	4.9837656	8.445513	Sitting_Type
26:59.1	-0.14605077	4.781367	8.372779	0.013671164	0.016603317	-0.02019215	-0.075690106	4.9837656	8.445513	Sitting_Type
26:59.1	-0.14605077	4.781367	8.372779	0.013671164	0.016603317	-0.02019215	-0.075690106	4.9837656	8.445513	Sitting_Type
26:59.1	-0.14605077	4.781367	8.372779	0.013671164	0.016603317	-0.02019215	-0.075690106	4.9837656	8.445513	Sitting_Type
26:59.1	-0.14605077	4.781367	8.372779	0.013671164	0.016603317	-0.02019215	-0.075690106	4.9837656	8.445513	Sitting_Type
26:59.2	-0.14605077	4.781367	8.372779	0.013671164	0.016603317	-0.02019215	-0.075690106	4.9837656	8.445513	Sitting_Type
26:59.2	-0.14605077	4.781367	8.372779	0.013671164	0.016603317	-0.02019215	-0.075690106	4.9837656	8.445513	Sitting_Type
26:59.2	-0.031125572	4.8124924	8.336864	-0.14271034	-0.060365703	0.021957552	-0.11507238	4.9530525	8.4631195	Sitting_Type
26:59.2	-0.031125572	4.8124924	8.336864	-0.14271034	-0.060365703	0.021957552	-0.11507238	4.9530525	8.4631195	Sitting_Type
26:59.3	-0.031125572	4.8124924	8.336864	-0.14271034	-0.060365703	0.021957552	-0.11507238	4.9530525	8.4631195	Sitting_Type
26:59.3	-0.031125572	4.8124924	8.336864	-0.14271034	-0.060365703	0.021957552	-0.11507238	4.9530525	8.4631195	Sitting_Type
26:59.3	-0.031125572	4.8124924	8.336864	-0.14271034	-0.060365703	0.021957552	-0.11507238	4.9530525	8.4631195	Sitting_Type
26:59.3	-0.031125572	4.8124924	8.336864	-0.14271034	-0.060365703	0.021957552	-0.11507238	4.9530525	8.4631195	Sitting_Type
26:59.3	-0.031125572	4.8124924	8.336864	-0.14271034	-0.060365703	0.021957552	-0.11507238	4.9530525	8.4631195	Sitting_Type
26:59.4	-0.031125572	4.8124924	8.336864	-0.14271034	-0.060365703	0.021957552	-0.11507238	4.9530525	8.4631195	Sitting_Type
26:59.4	-0.2083019	4.800521	8.099832	0.03444058	0.07891157	0.020124957	-0.13028233	4.9444942	8.467902	Sitting_Type
26:59.4	-0.2083019	4.800521	8.099832	0.03444058	0.07891157	0.020124957	-0.13028233	4.9444942	8.467902	Sitting_Type
26:59.4	-0.2083019	4.800521	8.099832	0.03444058	0.07891157	0.020124957	-0.13028233	4.9444942	8.467902	Sitting_Type
26:59.5	-0.2083019	4.800521	8.099832	0.03444058	0.07891157	0.020124957	-0.13028233	4.9444942	8.467902	Sitting_Type
26:59.5	-0.2083019	4.800521	8.099832	0.03444058	0.07891157	0.020124957	-0.13028233	4.9444942	8.467902	Sitting_Type
26:59.5	-0.2083019	4.800521	8.099832	0.03444058	0.07891157	0.020124957	-0.13028233	4.9444942	8.467902	Sitting_Type
26:59.5	-0.2083019	4.800521	8.099832	0.03444058	0.07891157	0.020124957	-0.13028233	4.9444942	8.467902	Sitting_Type
26:59.5	-0.2083019	4.800521	8.099832	0.03444058	0.07891157	0.020124957	-0.13028233	4.9444942	8.467902	Sitting_Type
26:59.6	-0.1699935	4.7598186	8.28898	0.000842994	-0.007831292	0.009129381	-0.1335675	4.917196	8.483731	Sitting_Type
26:59.6	-0.1699935	4.7598186	8.28898	0.000842994	-0.007831292	0.009129381	-0.1335675	4.917196	8.483731	Sitting_Type
26:59.6	-0.1699935	4.7598186	8.28898	0.000842994	-0.007831292	0.009129381	-0.1335675	4.917196	8.483731	Sitting_Type
26:59.6	-0.1699935	4.7598186	8.28898	0.000842994	-0.007831292	0.009129381	-0.1335675	4.917196	8.483731	Sitting_Type
26:59.7	-0.1699935	4.7598186	8.28898	0.000842994	-0.007831292	0.009129381	-0.1335675	4.917196	8.483731	Sitting_Type
26:59.7	-0.1699935	4.7598186	8.28898	0.000842994	-0.007831292	0.009129381	-0.1335675	4.917196	8.483731	Sitting_Type
26:59.7	-0.1699935	4.7598186	8.28898	0.000842994	-0.007831292	0.009129381	-0.1335675	4.917196	8.483731	Sitting_Type
26:59.7	-0.1699935	4.7598186	8.28898	0.000842994	-0.007831292	0.009129381	-0.1335675	4.917196	8.483731	Sitting_Type
26:59.7	-0.27294734	4.7933383	8.12138	-0.016872099	-0.076859064	0.012794573	-0.12204083	4.9102616	8.487922	Sitting_Type
26:59.8	-0.27294734	4.7933383	8.12138	-0.016872099	-0.076859064	0.012794573	-0.12204083	4.9102616	8.487922	Sitting_Type
26:59.8	-0.27294734	4.7933383	8.12138	-0.016872099	-0.076859064	0.012794573	-0.12204083	4.9102616	8.487922	Sitting_Type
26:59.8	-0.27294734	4.7933383	8.12138	-0.016872099	-0.076859064	0.012794573	-0.12204083	4.9102616	8.487922	Sitting_Type
26:59.8	-0.27294734	4.7933383	8.12138	-0.016872099	-0.076859064	0.012794573	-0.12204083	4.9102616	8.487922	Sitting_Type
26:59.9	-0.27294734	4.7933383	8.12138	-0.016872099	-0.076859064	0.012794573	-0.12204083	4.9102616	8.487922	Sitting_Type
26:59.9	-0.27294734	4.7933383	8.12138	-0.016872099	-0.076859064	0.012794573	-0.12204083	4.9102616	8.487922	Sitting_Type
26:59.9	-0.27294734	4.7933383	8.12138	-0.016872099	-0.076859064	0.012794573	-0.12204083	4.9102616	8.487922	Sitting_Type
26:59.9	-0.13168511	4.731087	7.9944835	0.06742731	0.028209757	-0.03302032	-0.12423582	4.916251	8.484422	Sitting_Type
27:00.0	-0.13168511	4.731087	7.9944835	0.06742731	0.028209757	-0.03302032	-0.12423582	4.916251	8.484422	Sitting_Type
27:00.0	-0.13168511	4.731087	7.9944835	0.06742731	0.028209757	-0.03302032	-0.12423582	4.916251	8.484422	Sitting_Type
27:00.0	-0.13168511	4.731087	7.9944835	0.06742731	0.028209757	-0.03302032	-0.12423582	4.916251	8.484422	Sitting_Type
27:00.0	-0.13168511	4.731087	7.9944835	0.06742731	0.028209757	-0.03302032	-0.12423582	4.916251	8.484422	Sitting_Type
27:00.0	-0.13168511	4.731087	7.9944835	0.06742731	0.028209757	-0.03302032	-0.12423582	4.916251	8.484422	Sitting_Type
27:00.1	-0.13168511	4.731087	7.9944835	0.06742731	0.028209757	-0.03302032	-0.12423582	4.916251	8.484422	Sitting_Type
27:00.1	-0.13168511	4.731087	7.9944835	0.06742731	0.028209757	-0.03302032	-0.12423582	4.916251	8.484422	Sitting_Type
27:00.1	-0.09577099	4.786155	8.0711	0.016114626	0.031874947	-0.003087924	-0.1119499	4.913872	8.485971	Sitting_Type
27:00.1	-0.09577099	4.786155	8.0711	0.016114626	0.031874947	-0.003087924	-0.1119499	4.913872	8.485971	Sitting_Type
27:00.2	-0.09577099	4.786155	8.0711	0.016114626	0.031874947	-0.003087924	-0.1119499	4.913872	8.485971	Sitting_Type
27:00.2	-0.09577099	4.786155	8.0711	0.016114626	0.031874947	-0.003087924	-0.1119499	4.913872	8.485971	Sitting_Type
27:00.2	-0.09577099	4.786155	8.0711	0.016114626	0.031874947	-0.003087924	-0.1119499	4.913872	8.485971	Sitting_Type
27:00.2	-0.09577099	4.786155	8.0711	0.016114626	0.031874947	-0.003087924	-0.1119499	4.913872	8.485971	Sitting_Type
27:00.2	-0.09577099	4.786155	8.0711	0.016114626	0.031874947	-0.003087924	-0.1119499	4.913872	8.485971	Sitting_Type
27:00.3	-0.09577099	4.786155	8.0711	0.016114626	0.031874947	-0.003087924	-0.1119499	4.913872	8.485971	Sitting_Type
27:00.3	-0.23463893	4.7622128	8.171659	0.006340781	0.023933701	0.001798998	-0.14701961	4.9227796	8.48027	Sitting_Type
27:00.3	-0.23463893	4.7622128	8.171659	0.006340781	0.023933701	0.001798998	-0.14701961	4.9227796	8.48027	Sitting_Type
27:00.3	-0.23463893	4.7622128	8.171659	0.006340781	0.023933701	0.001798998	-0.14701961	4.9227796	8.48027	Sitting_Type
27:00.4	-0.23463893	4.7622128	8.171659	0.006340781	0.023933701	0.001798998	-0.14701961	4.9227796	8.48027	Sitting_Type
27:00.4	-0.23463893	4.7622128	8.171659	0.006340781	0.023933701	0.001798998	-0.14701961	4.9227796	8.48027	Sitting_Type
27:00.4	-0.23463893	4.7622128	8.171659	0.006340781	0.023933701	0.001798998	-0.14701961	4.9227796	8.48027	Sitting_Type
27:00.4	-0.23463893	4.7622128	8.171659	0.006340781	0.023933701	0.001798998	-0.14701961	4.9227796	8.48027	Sitting_Type
27:00.4	-0.23463893	4.7622128	8.171659	0.006340781	0.023933701	0.001798998	-0.14701961	4.9227796	8.48027	Sitting_Type
27:00.5	-0.20111908	4.8148866	7.980118	0.04360356	-0.031655036	0.004853325	-0.17397892	4.9248996	8.478529	Sitting_Type
27:00.5	-0.20111908	4.8148866	7.980118	0.04360356	-0.031655036	0.004853325	-0.17397892	4.9248996	8.478529	Sitting_Type
27:00.5	-0.20111908	4.8148866	7.980118	0.04360356	-0.031655036	0.004853325	-0.17397892	4.9248996	8.478529	Sitting_Type
27:00.5	-0.20111908	4.8148866	7.980118	0.04360356	-0.031655036	0.004853325	-0.17397892	4.9248996	8.478529	Sitting_Type
27:00.6	-0.20111908	4.8148866	7.980118	0.04360356	-0.031655036	0.004853325	-0.17397892	4.9248996	8.478529	Sitting_Type
27:00.6	-0.20111908	4.8148866	7.980118	0.04360356	-0.031655036	0.004853325	-0.17397892	4.9248996	8.478529	Sitting_Type
27:00.6	-0.20111908	4.8148866	7.980118	0.04360356	-0.031655036	0.004853325	-0.17397892	4.9248996	8.478529	Sitting_Type
27:00.6	-0.27294734	4.886715	7.937021	0.05398827	-0.0621983	0.050668217	-0.1601346	4.9789004	8.447205	Sitting_Type
27:00.7	-0.27294734	4.886715	7.937021	0.05398827	-0.0621983	0.050668217	-0.1601346	4.9789004	8.447205	Sitting_Type
27:00.7	-0.27294734	4.886715	7.937021	0.05398827	-0.0621983	0.050668217	-0.1601346	4.9789004	8.447205	Sitting_Type
27:00.7	-0.27294734	4.886715	7.937021	0.05398827	-0.0621983	0.050668217	-0.1601346	4.9789004	8.447205	Sitting_Type
27:00.7	-0.27294734	4.886715	7.937021	0.05398827	-0.0621983	0.050668217	-0.1601346	4.9789004	8.447205	Sitting_Type
27:00.7	-0.27294734	4.886715	7.937021	0.05398827	-0.0621983	0.050668217	-0.1601346	4.9789004	8.447205	Sitting_Type
27:00.8	-0.27294734	4.886715	7.937021	0.05398827	-0.0621983	0.050668217	-0.1601346	4.9789004	8.447205	Sitting_Type
27:00.8	-0.27294734	4.886715	7.937021	0.05398827	-0.0621983	0.050668217	-0.1601346	4.9789004	8.447205	Sitting_Type
27:00.8	-0.27294734	4.886715	7.937021	0.05398827	-0.0621983	0.050668217	-0.1601346	4.9789004	8.447205	Sitting_Type
27:00.8	-0.15562786	4.889109	8.547561	0.12179431	-0.11717617	-0.028133398	-0.15953758	5.0536227	8.402725	Sitting_Type
27:00.9	-0.15562786	4.889109	8.547561	0.12179431	-0.11717617	-0.028133398	-0.15953758	5.0536227	8.402725	Sitting_Type
27:00.9	-0.15562786	4.889109	8.547561	0.12179431	-0.11717617	-0.028133398	-0.15953758	5.0536227	8.402725	Sitting_Type
27:00.9	-0.15562786	4.889109	8.547561	0.12179431	-0.11717617	-0.028133398	-0.15953758	5.0536227	8.402725	Sitting_Type
27:00.9	-0.15562786	4.889109	8.547561	0.12179431	-0.11717617	-0.028133398	-0.15953758	5.0536227	8.402725	Sitting_Type
27:01.0	-0.15562786	4.889109	8.547561	0.12179431	-0.11717617	-0.028133398	-0.15953758	5.0536227	8.402725	Sitting_Type
27:01.0	-0.15562786	4.889109	8.547561	0.12179431	-0.11717617	-0.028133398	-0.15953758	5.0536227	8.402725	Sitting_Type
27:01.0	0.19633053	5.4062724	7.240287	0.20487198	-0.18070616	-0.02019215	0.15420265	5.3823237	8.196165	Sitting_Type
27:01.0	0.19633053	5.4062724	7.240287	0.20487198	-0.18070616	-0.02019215	0.15420265	5.3823237	8.196165	Sitting_Type
27:01.0	0.19633053	5.4062724	7.240287	0.20487198	-0.18070616	-0.02019215	0.15420265	5.3823237	8.196165	Sitting_Type
27:01.1	0.19633053	5.4062724	7.240287	0.20487198	-0.18070616	-0.02019215	0.15420265	5.3823237	8.196165	Sitting_Type
27:01.1	0.19633053	5.4062724	7.240287	0.20487198	-0.18070616	-0.02019215	0.15420265	5.3823237	8.196165	Sitting_Type
27:01.1	0.19633053	5.4062724	7.240287	0.20487198	-0.18070616	-0.02019215	0.15420265	5.3823237	8.196165	Sitting_Type
27:01.1	0.19633053	5.4062724	7.240287	0.20487198	-0.18070616	-0.02019215	0.15420265	5.3823237	8.196165	Sitting_Type
27:01.1	0.19633053	5.4062724	7.240287	0.20487198	-0.18070616	-0.02019215	0.15420265	5.3823237	8.196165	Sitting_Type
27:01.2	0.19633053	5.4062724	7.240287	0.20487198	-0.18070616	-0.02019215	0.15420265	5.3823237	8.196165	Sitting_Type
27:01.2	0.047885496	5.0399485	8.277008	-0.003433063	0.062418208	0.021957552	0.08120576	5.2235985	8.299261	Sitting_Type
27:01.2	0.047885496	5.0399485	8.277008	-0.003433063	0.062418208	0.021957552	0.08120576	5.2235985	8.299261	Sitting_Type
27:01.2	0.047885496	5.0399485	8.277008	-0.003433063	0.062418208	0.021957552	0.08120576	5.2235985	8.299261	Sitting_Type
27:01.3	0.047885496	5.0399485	8.277008	-0.003433063	0.062418208	0.021957552	0.08120576	5.2235985	8.299261	Sitting_Type
27:01.3	0.047885496	5.0399485	8.277008	-0.003433063	0.062418208	0.021957552	0.08120576	5.2235985	8.299261	Sitting_Type
27:01.3	0.047885496	5.0399485	8.277008	-0.003433063	0.062418208	0.021957552	0.08120576	5.2235985	8.299261	Sitting_Type
27:01.3	0.047885496	5.0399485	8.277008	-0.003433063	0.062418208	0.021957552	0.08120576	5.2235985	8.299261	Sitting_Type
27:01.3	0.047885496	5.0399485	8.277008	-0.003433063	0.062418208	0.021957552	0.08120576	5.2235985	8.299261	Sitting_Type
27:01.4	0.076616794	5.0399485	8.095043	-0.010763446	-0.02493552	0.017681494	0.09015213	5.155298	8.341771	Sitting_Type
27:01.4	0.076616794	5.0399485	8.095043	-0.010763446	-0.02493552	0.017681494	0.09015213	5.155298	8.341771	Sitting_Type
27:01.4	0.076616794	5.0399485	8.095043	-0.010763446	-0.02493552	0.017681494	0.09015213	5.155298	8.341771	Sitting_Type
27:01.4	0.076616794	5.0399485	8.095043	-0.010763446	-0.02493552	0.017681494	0.09015213	5.155298	8.341771	Sitting_Type
27:01.5	0.076616794	5.0399485	8.095043	-0.010763446	-0.02493552	0.017681494	0.09015213	5.155298	8.341771	Sitting_Type
27:01.5	0.076616794	5.0399485	8.095043	-0.010763446	-0.02493552	0.017681494	0.09015213	5.155298	8.341771	Sitting_Type
27:01.5	0.076616794	5.0399485	8.095043	-0.010763446	-0.02493552	0.017681494	0.09015213	5.155298	8.341771	Sitting_Type
27:01.5	0.076616794	5.0399485	8.095043	-0.010763446	-0.02493552	0.017681494	0.09015213	5.155298	8.341771	Sitting_Type
27:01.6	0.014365649	4.9872746	8.085466	-0.015039502	0.017825048	0.021957552	0.07060411	5.1557984	8.341649	Sitting_Type
27:01.6	0.014365649	4.9872746	8.085466	-0.015039502	0.017825048	0.021957552	0.07060411	5.1557984	8.341649	Sitting_Type
27:01.6	0.014365649	4.9872746	8.085466	-0.015039502	0.017825048	0.021957552	0.07060411	5.1557984	8.341649	Sitting_Type
27:01.6	0.014365649	4.9872746	8.085466	-0.015039502	0.017825048	0.021957552	0.07060411	5.1557984	8.341649	Sitting_Type
27:01.6	0.014365649	4.9872746	8.085466	-0.015039502	0.017825048	0.021957552	0.07060411	5.1557984	8.341649	Sitting_Type
27:01.7	0.014365649	4.9872746	8.085466	-0.015039502	0.017825048	0.021957552	0.07060411	5.1557984	8.341649	Sitting_Type
27:01.7	0.014365649	4.9872746	8.085466	-0.015039502	0.017825048	0.021957552	0.07060411	5.1557984	8.341649	Sitting_Type
27:01.7	-0.016759925	4.9393888	8.2578535	-0.08284555	0.06486167	0.049446486	0.010609145	5.092218	8.380903	Sitting_Type
27:01.7	-0.016759925	4.9393888	8.2578535	-0.08284555	0.06486167	0.049446486	0.010609145	5.092218	8.380903	Sitting_Type
27:01.8	-0.016759925	4.9393888	8.2578535	-0.08284555	0.06486167	0.049446486	0.010609145	5.092218	8.380903	Sitting_Type
27:01.8	-0.016759925	4.9393888	8.2578535	-0.08284555	0.06486167	0.049446486	0.010609145	5.092218	8.380903	Sitting_Type
27:01.8	-0.016759925	4.9393888	8.2578535	-0.08284555	0.06486167	0.049446486	0.010609145	5.092218	8.380903	Sitting_Type
27:01.8	-0.016759925	4.9393888	8.2578535	-0.08284555	0.06486167	0.049446486	0.010609145	5.092218	8.380903	Sitting_Type
27:01.9	-0.016759925	4.9393888	8.2578535	-0.08284555	0.06486167	0.049446486	0.010609145	5.092218	8.380903	Sitting_Type
27:01.9	-0.016759925	4.9393888	8.2578535	-0.08284555	0.06486167	0.049446486	0.010609145	5.092218	8.380903	Sitting_Type
27:01.9	-0.0670397	4.9585433	8.197997	0.014282029	0.068526864	0.029287932	-0.029965406	5.079384	8.388641	Sitting_Type
27:01.9	-0.0670397	4.9585433	8.197997	0.014282029	0.068526864	0.029287932	-0.029965406	5.079384	8.388641	Sitting_Type
27:01.9	-0.0670397	4.9585433	8.197997	0.014282029	0.068526864	0.029287932	-0.029965406	5.079384	8.388641	Sitting_Type
27:02.0	-0.0670397	4.9585433	8.197997	0.014282029	0.068526864	0.029287932	-0.029965406	5.079384	8.388641	Sitting_Type
27:02.0	-0.0670397	4.9585433	8.197997	0.014282029	0.068526864	0.029287932	-0.029965406	5.079384	8.388641	Sitting_Type
27:02.0	-0.0670397	4.9585433	8.197997	0.014282029	0.068526864	0.029287932	-0.029965406	5.079384	8.388641	Sitting_Type
27:02.0	-0.0670397	4.9585433	8.197997	0.014282029	0.068526864	0.029287932	-0.029965406	5.079384	8.388641	Sitting_Type
27:02.1	-0.0670397	4.9585433	8.197997	0.014282029	0.068526864	0.029287932	-0.029965406	5.079384	8.388641	Sitting_Type
27:02.1	-0.11492519	4.9561486	8.193209	-0.002822198	-0.003555236	0.010961977	-0.13629319	5.121766	8.361775	Sitting_Type
27:02.1	-0.11492519	4.9561486	8.193209	-0.002822198	-0.003555236	0.010961977	-0.13629319	5.121766	8.361775	Sitting_Type
27:02.1	-0.11492519	4.9561486	8.193209	-0.002822198	-0.003555236	0.010961977	-0.13629319	5.121766	8.361775	Sitting_Type
27:02.1	-0.11492519	4.9561486	8.193209	-0.002822198	-0.003555236	0.010961977	-0.13629319	5.121766	8.361775	Sitting_Type
27:02.2	-0.11492519	4.9561486	8.193209	-0.002822198	-0.003555236	0.010961977	-0.13629319	5.121766	8.361775	Sitting_Type
27:02.2	-0.11492519	4.9561486	8.193209	-0.002822198	-0.003555236	0.010961977	-0.13629319	5.121766	8.361775	Sitting_Type
27:02.2	-0.11492519	4.9561486	8.193209	-0.002822198	-0.003555236	0.010961977	-0.13629319	5.121766	8.361775	Sitting_Type
27:02.2	-0.11492519	4.9561486	8.193209	-0.002822198	-0.003555236	0.010961977	-0.13629319	5.121766	8.361775	Sitting_Type
27:02.3	-0.28013015	5.078257	7.6305537	-0.049858823	-0.07746993	0.00546419	-0.17455307	5.2186317	8.30095	Sitting_Type
27:02.3	-0.28013015	5.078257	7.6305537	-0.049858823	-0.07746993	0.00546419	-0.17455307	5.2186317	8.30095	Sitting_Type
27:02.3	-0.28013015	5.078257	7.6305537	-0.049858823	-0.07746993	0.00546419	-0.17455307	5.2186317	8.30095	Sitting_Type
27:02.3	-0.28013015	5.078257	7.6305537	-0.049858823	-0.07746993	0.00546419	-0.17455307	5.2186317	8.30095	Sitting_Type
27:02.3	-0.28013015	5.078257	7.6305537	-0.049858823	-0.07746993	0.00546419	-0.17455307	5.2186317	8.30095	Sitting_Type
27:02.4	-0.28013015	5.078257	7.6305537	-0.049858823	-0.07746993	0.00546419	-0.17455307	5.2186317	8.30095	Sitting_Type
27:02.4	-0.28013015	5.078257	7.6305537	-0.049858823	-0.07746993	0.00546419	-0.17455307	5.2186317	8.30095	Sitting_Type
27:02.4	-0.28013015	5.078257	7.6305537	-0.049858823	-0.07746993	0.00546419	-0.17455307	5.2186317	8.30095	Sitting_Type
27:02.4	-0.26097596	4.982486	8.389539	-0.037641518	0.019657644	-0.019581286	-0.1260466	5.116541	8.365134	Sitting_Type
27:02.5	-0.26097596	4.982486	8.389539	-0.037641518	0.019657644	-0.019581286	-0.1260466	5.116541	8.365134	Sitting_Type
27:02.5	-0.26097596	4.982486	8.389539	-0.037641518	0.019657644	-0.019581286	-0.1260466	5.116541	8.365134	Sitting_Type
27:02.5	-0.26097596	4.982486	8.389539	-0.037641518	0.019657644	-0.019581286	-0.1260466	5.116541	8.365134	Sitting_Type
27:02.5	-0.26097596	4.982486	8.389539	-0.037641518	0.019657644	-0.019581286	-0.1260466	5.116541	8.365134	Sitting_Type
27:02.6	-0.26097596	4.982486	8.389539	-0.037641518	0.019657644	-0.019581286	-0.1260466	5.116541	8.365134	Sitting_Type
27:02.6	-0.26097596	4.982486	8.389539	-0.037641518	0.019657644	-0.019581286	-0.1260466	5.116541	8.365134	Sitting_Type
27:02.6	-0.26097596	4.982486	8.389539	-0.037641518	0.019657644	-0.019581286	-0.1260466	5.116541	8.365134	Sitting_Type
27:02.6	-0.08140534	4.95136	8.006455	-0.043139305	0.005607743	-0.003698789	-0.14580943	5.09392	8.378608	Sitting_Type
27:02.6	-0.08140534	4.95136	8.006455	-0.043139305	0.005607743	-0.003698789	-0.14580943	5.09392	8.378608	Sitting_Type
27:02.7	-0.08140534	4.95136	8.006455	-0.043139305	0.005607743	-0.003698789	-0.14580943	5.09392	8.378608	Sitting_Type
27:02.7	-0.08140534	4.95136	8.006455	-0.043139305	0.005607743	-0.003698789	-0.14580943	5.09392	8.378608	Sitting_Type
27:02.7	-0.08140534	4.95136	8.006455	-0.043139305	0.005607743	-0.003698789	-0.14580943	5.09392	8.378608	Sitting_Type
27:02.7	-0.08140534	4.95136	8.006455	-0.043139305	0.005607743	-0.003698789	-0.14580943	5.09392	8.378608	Sitting_Type
27:02.7	-0.08140534	4.95136	8.006455	-0.043139305	0.005607743	-0.003698789	-0.14580943	5.09392	8.378608	Sitting_Type
27:02.8	-0.08140534	4.95136	8.006455	-0.043139305	0.005607743	-0.003698789	-0.14580943	5.09392	8.378608	Sitting_Type
27:02.8	-0.19633053	4.929812	8.097438	-0.026645944	-0.0340985	-0.03485292	-0.13771497	5.0871916	8.382831	Sitting_Type
27:02.8	-0.19633053	4.929812	8.097438	-0.026645944	-0.0340985	-0.03485292	-0.13771497	5.0871916	8.382831	Sitting_Type
27:02.8	-0.19633053	4.929812	8.097438	-0.026645944	-0.0340985	-0.03485292	-0.13771497	5.0871916	8.382831	Sitting_Type
27:02.9	-0.19633053	4.929812	8.097438	-0.026645944	-0.0340985	-0.03485292	-0.13771497	5.0871916	8.382831	Sitting_Type
27:02.9	-0.19633053	4.929812	8.097438	-0.026645944	-0.0340985	-0.03485292	-0.13771497	5.0871916	8.382831	Sitting_Type
27:02.9	-0.19633053	4.929812	8.097438	-0.026645944	-0.0340985	-0.03485292	-0.13771497	5.0871916	8.382831	Sitting_Type
27:02.9	-0.19633053	4.929812	8.097438	-0.026645944	-0.0340985	-0.03485292	-0.13771497	5.0871916	8.382831	Sitting_Type
27:03.0	-0.19633053	4.929812	8.097438	-0.026645944	-0.0340985	-0.03485292	-0.13771497	5.0871916	8.382831	Sitting_Type
27:03.0	-0.19633053	4.929812	8.097438	-0.026645944	-0.0340985	-0.03485292	-0.13771497	5.0871916	8.382831	Sitting_Type
27:03.0	0.035914123	4.982486	7.8795586	0.11079874	-0.038374554	-0.006753115	-0.06289485	5.135945	8.35395	Sitting_Type
27:03.0	0.035914123	4.982486	7.8795586	0.11079874	-0.038374554	-0.006753115	-0.06289485	5.135945	8.35395	Sitting_Type
27:03.0	0.035914123	4.982486	7.8795586	0.11079874	-0.038374554	-0.006753115	-0.06289485	5.135945	8.35395	Sitting_Type
27:03.1	0.035914123	4.982486	7.8795586	0.11079874	-0.038374554	-0.006753115	-0.06289485	5.135945	8.35395	Sitting_Type
27:03.1	0.035914123	4.982486	7.8795586	0.11079874	-0.038374554	-0.006753115	-0.06289485	5.135945	8.35395	Sitting_Type
27:03.1	0.035914123	4.982486	7.8795586	0.11079874	-0.038374554	-0.006753115	-0.06289485	5.135945	8.35395	Sitting_Type
27:03.1	0.035914123	4.982486	7.8795586	0.11079874	-0.038374554	-0.006753115	-0.06289485	5.135945	8.35395	Sitting_Type
27:03.1	0.035914123	4.982486	7.8795586	0.11079874	-0.038374554	-0.006753115	-0.06289485	5.135945	8.35395	Sitting_Type
27:03.2	-0.045491222	5.0614967	7.9777236	0.039327502	-0.007220427	0.028677069	-0.032917608	5.2056055	8.310892	Sitting_Type
27:03.2	-0.045491222	5.0614967	7.9777236	0.039327502	-0.007220427	0.028677069	-0.032917608	5.2056055	8.310892	Sitting_Type
27:03.2	-0.045491222	5.0614967	7.9777236	0.039327502	-0.007220427	0.028677069	-0.032917608	5.2056055	8.310892	Sitting_Type
27:03.2	-0.045491222	5.0614967	7.9777236	0.039327502	-0.007220427	0.028677069	-0.032917608	5.2056055	8.310892	Sitting_Type
27:03.3	-0.045491222	5.0614967	7.9777236	0.039327502	-0.007220427	0.028677069	-0.032917608	5.2056055	8.310892	Sitting_Type
27:03.3	-0.045491222	5.0614967	7.9777236	0.039327502	-0.007220427	0.028677069	-0.032917608	5.2056055	8.310892	Sitting_Type
27:03.3	-0.045491222	5.0614967	7.9777236	0.039327502	-0.007220427	0.028677069	-0.032917608	5.2056055	8.310892	Sitting_Type
27:03.3	-0.045491222	5.0614967	7.9777236	0.039327502	-0.007220427	0.028677069	-0.032917608	5.2056055	8.310892	Sitting_Type
27:03.3	-0.21787901	5.0064287	8.530801	-0.049247954	0.069748595	-0.012250902	-0.04198712	5.1709948	8.332431	Sitting_Type
27:03.4	-0.21787901	5.0064287	8.530801	-0.049247954	0.069748595	-0.012250902	-0.04198712	5.1709948	8.332431	Sitting_Type
27:03.4	-0.21787901	5.0064287	8.530801	-0.049247954	0.069748595	-0.012250902	-0.04198712	5.1709948	8.332431	Sitting_Type
27:03.4	-0.21787901	5.0064287	8.530801	-0.049247954	0.069748595	-0.012250902	-0.04198712	5.1709948	8.332431	Sitting_Type
27:03.4	-0.21787901	5.0064287	8.530801	-0.049247954	0.069748595	-0.012250902	-0.04198712	5.1709948	8.332431	Sitting_Type
27:03.5	-0.21787901	5.0064287	8.530801	-0.049247954	0.069748595	-0.012250902	-0.04198712	5.1709948	8.332431	Sitting_Type
27:03.5	-0.21787901	5.0064287	8.530801	-0.049247954	0.069748595	-0.012250902	-0.04198712	5.1709948	8.332431	Sitting_Type
27:03.5	-0.21787901	5.0064287	8.530801	-0.049247954	0.069748595	-0.012250902	-0.04198712	5.1709948	8.332431	Sitting_Type
27:03.5	-0.16520496	4.9705143	8.073495	-0.059632663	-0.056089647	-0.009807441	-0.09445121	5.151131	8.344296	Sitting_Type
27:03.5	-0.16520496	4.9705143	8.073495	-0.059632663	-0.056089647	-0.009807441	-0.09445121	5.151131	8.344296	Sitting_Type
27:03.6	-0.16520496	4.9705143	8.073495	-0.059632663	-0.056089647	-0.009807441	-0.09445121	5.151131	8.344296	Sitting_Type
27:03.6	-0.16520496	4.9705143	8.073495	-0.059632663	-0.056089647	-0.009807441	-0.09445121	5.151131	8.344296	Sitting_Type
27:03.6	-0.16520496	4.9705143	8.073495	-0.059632663	-0.056089647	-0.009807441	-0.09445121	5.151131	8.344296	Sitting_Type
27:03.6	-0.16520496	4.9705143	8.073495	-0.059632663	-0.056089647	-0.009807441	-0.09445121	5.151131	8.344296	Sitting_Type
27:03.7	-0.16520496	4.9705143	8.073495	-0.059632663	-0.056089647	-0.009807441	-0.09445121	5.151131	8.344296	Sitting_Type
27:03.7	-0.16520496	4.9705143	8.073495	-0.059632663	-0.056089647	-0.009807441	-0.09445121	5.151131	8.344296	Sitting_Type
27:03.7	-0.11971374	4.905869	8.327288	-0.005876523	0.14244156	-0.098382905	-0.21855307	5.0712886	8.390748	Sitting_Type
27:03.7	-0.11971374	4.905869	8.327288	-0.005876523	0.14244156	-0.098382905	-0.21855307	5.0712886	8.390748	Sitting_Type
27:03.7	-0.11971374	4.905869	8.327288	-0.005876523	0.14244156	-0.098382905	-0.21855307	5.0712886	8.390748	Sitting_Type
27:03.8	-0.11971374	4.905869	8.327288	-0.005876523	0.14244156	-0.098382905	-0.21855307	5.0712886	8.390748	Sitting_Type
27:03.8	-0.11971374	4.905869	8.327288	-0.005876523	0.14244156	-0.098382905	-0.21855307	5.0712886	8.390748	Sitting_Type
27:03.8	-0.11971374	4.905869	8.327288	-0.005876523	0.14244156	-0.098382905	-0.21855307	5.0712886	8.390748	Sitting_Type
27:03.8	-0.11971374	4.905869	8.327288	-0.005876523	0.14244156	-0.098382905	-0.21855307	5.0712886	8.390748	Sitting_Type
27:03.9	-0.11971374	4.905869	8.327288	-0.005876523	0.14244156	-0.098382905	-0.21855307	5.0712886	8.390748	Sitting_Type
27:03.9	-0.42378664	4.982486	8.025609	0.018558087	-0.03532023	-0.008585712	-0.36184534	5.066598	8.388624	Sitting_Type
27:03.9	-0.42378664	4.982486	8.025609	0.018558087	-0.03532023	-0.008585712	-0.36184534	5.066598	8.388624	Sitting_Type
27:03.9	-0.42378664	4.982486	8.025609	0.018558087	-0.03532023	-0.008585712	-0.36184534	5.066598	8.388624	Sitting_Type
27:04.0	-0.42378664	4.982486	8.025609	0.018558087	-0.03532023	-0.008585712	-0.36184534	5.066598	8.388624	Sitting_Type
27:04.0	-0.42378664	4.982486	8.025609	0.018558087	-0.03532023	-0.008585712	-0.36184534	5.066598	8.388624	Sitting_Type
27:04.0	-0.42378664	4.982486	8.025609	0.018558087	-0.03532023	-0.008585712	-0.36184534	5.066598	8.388624	Sitting_Type
27:04.0	-0.42378664	4.982486	8.025609	0.018558087	-0.03532023	-0.008585712	-0.36184534	5.066598	8.388624	Sitting_Type
27:04.0	-0.42378664	4.982486	8.025609	0.018558087	-0.03532023	-0.008585712	-0.36184534	5.066598	8.388624	Sitting_Type
27:04.1	-0.25858167	4.9393888	7.84125	-0.062686995	-0.061587434	0.04517043	-0.3393868	5.0300055	8.4115505	Sitting_Type
27:04.1	-0.25858167	4.9393888	7.84125	-0.062686995	-0.061587434	0.04517043	-0.3393868	5.0300055	8.4115505	Sitting_Type
27:04.1	-0.25858167	4.9393888	7.84125	-0.062686995	-0.061587434	0.04517043	-0.3393868	5.0300055	8.4115505	Sitting_Type
27:04.1	-0.25858167	4.9393888	7.84125	-0.062686995	-0.061587434	0.04517043	-0.3393868	5.0300055	8.4115505	Sitting_Type
27:04.2	-0.25858167	4.9393888	7.84125	-0.062686995	-0.061587434	0.04517043	-0.3393868	5.0300055	8.4115505	Sitting_Type
27:04.2	-0.25858167	4.9393888	7.84125	-0.062686995	-0.061587434	0.04517043	-0.3393868	5.0300055	8.4115505	Sitting_Type
27:04.2	-0.25858167	4.9393888	7.84125	-0.062686995	-0.061587434	0.04517043	-0.3393868	5.0300055	8.4115505	Sitting_Type
27:04.2	-0.25858167	4.9393888	7.84125	-0.062686995	-0.061587434	0.04517043	-0.3393868	5.0300055	8.4115505	Sitting_Type
27:04.2	-0.30646718	4.7598186	8.38475	-0.03458719	-0.040818017	0.04639216	-0.2704997	4.948895	8.46201	Sitting_Type
27:04.3	-0.30646718	4.7598186	8.38475	-0.03458719	-0.040818017	0.04639216	-0.2704997	4.948895	8.46201	Sitting_Type
27:04.3	-0.30646718	4.7598186	8.38475	-0.03458719	-0.040818017	0.04639216	-0.2704997	4.948895	8.46201	Sitting_Type
27:04.3	-0.30646718	4.7598186	8.38475	-0.03458719	-0.040818017	0.04639216	-0.2704997	4.948895	8.46201	Sitting_Type
27:04.3	-0.30646718	4.7598186	8.38475	-0.03458719	-0.040818017	0.04639216	-0.2704997	4.948895	8.46201	Sitting_Type
27:04.4	-0.30646718	4.7598186	8.38475	-0.03458719	-0.040818017	0.04639216	-0.2704997	4.948895	8.46201	Sitting_Type
27:04.4	-0.30646718	4.7598186	8.38475	-0.03458719	-0.040818017	0.04639216	-0.2704997	4.948895	8.46201	Sitting_Type
27:04.4	-0.30646718	4.7598186	8.38475	-0.03458719	-0.040818017	0.04639216	-0.2704997	4.948895	8.46201	Sitting_Type
27:04.4	-0.2657645	4.810098	8.315316	0.15600276	0.087463684	0.039672643	-0.28359964	4.9639077	8.452783	Sitting_Type
27:04.4	-0.2657645	4.810098	8.315316	0.15600276	0.087463684	0.039672643	-0.28359964	4.9639077	8.452783	Sitting_Type
27:04.5	-0.2657645	4.810098	8.315316	0.15600276	0.087463684	0.039672643	-0.28359964	4.9639077	8.452783	Sitting_Type
27:04.5	-0.2657645	4.810098	8.315316	0.15600276	0.087463684	0.039672643	-0.28359964	4.9639077	8.452783	Sitting_Type
27:04.5	-0.2657645	4.810098	8.315316	0.15600276	0.087463684	0.039672643	-0.28359964	4.9639077	8.452783	Sitting_Type
27:04.5	-0.2657645	4.810098	8.315316	0.15600276	0.087463684	0.039672643	-0.28359964	4.9639077	8.452783	Sitting_Type
[truncated: 3,266 more rows]
