# Supplementary material for: Real-time Smartphone Activity Classification Using Inertial Sensors—Recognition of Scrolling, Typing, and Watching Videos While Sitting or Walking
Source: Sensors (Basel). 2020 Jan 24;20(3):655. doi: 10.3390/s20030655 (PMC7038357; doi:10.3390/s20030655)
Supplement: Supplementary file 1 [file sensors-20-00655-s001.zip › sensors-668083-supplementary/5Hz_data/5166/2019_09_14_14_19_43_Walking_Type.csv]

time	accX	accY	accZ	rotX	rotY	rotZ	graX	graY	graZ	activity
14:46:03.687	-1.0415095	5.8061166	6.177229	0.5555087	-0.16482365	0.23514952	-1.1077267	5.496928	8.045312	Walking_Type
14:46:03.725	-1.0415095	5.8061166	6.177229	0.5555087	-0.16482365	0.23514952	-1.1077267	5.496928	8.045312	Walking_Type
14:46:03.748	-1.0415095	5.8061166	6.177229	0.5555087	-0.16482365	0.23514952	-1.1077267	5.496928	8.045312	Walking_Type
14:46:03.769	-1.0415095	5.8061166	6.177229	0.5555087	-0.16482365	0.23514952	-1.1077267	5.496928	8.045312	Walking_Type
14:46:03.793	-1.0415095	5.8061166	6.177229	0.5555087	-0.16482365	0.23514952	-1.1077267	5.496928	8.045312	Walking_Type
14:46:03.815	-1.0415095	5.8061166	6.177229	0.5555087	-0.16482365	0.23514952	-1.1077267	5.496928	8.045312	Walking_Type
14:46:03.836	-1.0486923	6.035967	9.390346	-0.3174178	0.009272934	0.43856767	-1.2273583	5.539163	7.9988513	Walking_Type
14:46:03.857	-1.0486923	6.035967	9.390346	-0.3174178	0.009272934	0.43856767	-1.2273583	5.539163	7.9988513	Walking_Type
14:46:03.879	-1.0486923	6.035967	9.390346	-0.3174178	0.009272934	0.43856767	-1.2273583	5.539163	7.9988513	Walking_Type
14:46:03.900	-1.0486923	6.035967	9.390346	-0.3174178	0.009272934	0.43856767	-1.2273583	5.539163	7.9988513	Walking_Type
14:46:03.922	-1.0486923	6.035967	9.390346	-0.3174178	0.009272934	0.43856767	-1.2273583	5.539163	7.9988513	Walking_Type
14:46:03.944	-1.0486923	6.035967	9.390346	-0.3174178	0.009272934	0.43856767	-1.2273583	5.539163	7.9988513	Walking_Type
14:46:03.965	-1.0486923	6.035967	9.390346	-0.3174178	0.009272934	0.43856767	-1.2273583	5.539163	7.9988513	Walking_Type
14:46:03.986	-1.0486923	6.035967	9.390346	-0.3174178	0.009272934	0.43856767	-1.2273583	5.539163	7.9988513	Walking_Type
14:46:04.007	-1.0486923	6.035967	9.390346	-0.3174178	0.009272934	0.43856767	-1.2273583	5.539163	7.9988513	Walking_Type
14:46:04.028	-0.39505535	4.4844766	8.990502	0.19265468	-0.31082046	-0.5669166	-0.7379003	5.1904793	8.287627	Walking_Type
14:46:04.049	-0.39505535	4.4844766	8.990502	0.19265468	-0.31082046	-0.5669166	-0.7379003	5.1904793	8.287627	Walking_Type
14:46:04.070	-0.39505535	4.4844766	8.990502	0.19265468	-0.31082046	-0.5669166	-0.7379003	5.1904793	8.287627	Walking_Type
14:46:04.091	-0.39505535	4.4844766	8.990502	0.19265468	-0.31082046	-0.5669166	-0.7379003	5.1904793	8.287627	Walking_Type
14:46:04.112	-0.39505535	4.4844766	8.990502	0.19265468	-0.31082046	-0.5669166	-0.7379003	5.1904793	8.287627	Walking_Type
14:46:04.134	-0.39505535	4.4844766	8.990502	0.19265468	-0.31082046	-0.5669166	-0.7379003	5.1904793	8.287627	Walking_Type
14:46:04.155	-0.39505535	4.4844766	8.990502	0.19265468	-0.31082046	-0.5669166	-0.7379003	5.1904793	8.287627	Walking_Type
14:46:04.176	-0.39505535	4.4844766	8.990502	0.19265468	-0.31082046	-0.5669166	-0.7379003	5.1904793	8.287627	Walking_Type
14:46:04.198	-1.0055954	4.417437	6.9888883	0.08392067	0.13388945	-0.16069116	-0.75049543	5.0417037	8.377849	Walking_Type
14:46:04.229	-1.0055954	4.417437	6.9888883	0.08392067	0.13388945	-0.16069116	-0.75049543	5.0417037	8.377849	Walking_Type
14:46:04.252	-1.0055954	4.417437	6.9888883	0.08392067	0.13388945	-0.16069116	-0.75049543	5.0417037	8.377849	Walking_Type
14:46:04.275	-1.0055954	4.417437	6.9888883	0.08392067	0.13388945	-0.16069116	-0.75049543	5.0417037	8.377849	Walking_Type
14:46:04.298	-1.0055954	4.417437	6.9888883	0.08392067	0.13388945	-0.16069116	-0.75049543	5.0417037	8.377849	Walking_Type
14:46:04.320	-1.0055954	4.417437	6.9888883	0.08392067	0.13388945	-0.16069116	-0.75049543	5.0417037	8.377849	Walking_Type
14:46:04.341	-1.0055954	4.417437	6.9888883	0.08392067	0.13388945	-0.16069116	-0.75049543	5.0417037	8.377849	Walking_Type
14:46:04.363	-1.0055954	4.417437	6.9888883	0.08392067	0.13388945	-0.16069116	-0.75049543	5.0417037	8.377849	Walking_Type
14:46:04.384	0.20351335	4.790944	9.651321	0.2903931	-0.18498221	0.38236803	-0.99069285	4.816719	8.484579	Walking_Type
14:46:04.406	0.20351335	4.790944	9.651321	0.2903931	-0.18498221	0.38236803	-0.99069285	4.816719	8.484579	Walking_Type
14:46:04.428	0.20351335	4.790944	9.651321	0.2903931	-0.18498221	0.38236803	-0.99069285	4.816719	8.484579	Walking_Type
14:46:04.451	0.20351335	4.790944	9.651321	0.2903931	-0.18498221	0.38236803	-0.99069285	4.816719	8.484579	Walking_Type
14:46:04.474	0.20351335	4.790944	9.651321	0.2903931	-0.18498221	0.38236803	-0.99069285	4.816719	8.484579	Walking_Type
14:46:04.497	0.20351335	4.790944	9.651321	0.2903931	-0.18498221	0.38236803	-0.99069285	4.816719	8.484579	Walking_Type
14:46:04.520	0.20351335	4.790944	9.651321	0.2903931	-0.18498221	0.38236803	-0.99069285	4.816719	8.484579	Walking_Type
14:46:04.543	0.20351335	4.790944	9.651321	0.2903931	-0.18498221	0.38236803	-0.99069285	4.816719	8.484579	Walking_Type
14:46:04.566	-0.9816527	4.9561486	6.754249	0.14439633	-0.1306152	0.17100866	-0.7301636	5.7318673	7.923565	Walking_Type
14:46:04.590	-0.9816527	4.9561486	6.754249	0.14439633	-0.1306152	0.17100866	-0.7301636	5.7318673	7.923565	Walking_Type
14:46:04.612	-0.9816527	4.9561486	6.754249	0.14439633	-0.1306152	0.17100866	-0.7301636	5.7318673	7.923565	Walking_Type
14:46:04.635	-0.9816527	4.9561486	6.754249	0.14439633	-0.1306152	0.17100866	-0.7301636	5.7318673	7.923565	Walking_Type
14:46:04.659	-0.9816527	4.9561486	6.754249	0.14439633	-0.1306152	0.17100866	-0.7301636	5.7318673	7.923565	Walking_Type
14:46:04.682	-0.9816527	4.9561486	6.754249	0.14439633	-0.1306152	0.17100866	-0.7301636	5.7318673	7.923565	Walking_Type
14:46:04.704	-0.9816527	4.9561486	6.754249	0.14439633	-0.1306152	0.17100866	-0.7301636	5.7318673	7.923565	Walking_Type
14:46:04.730	-0.9816527	4.9561486	6.754249	0.14439633	-0.1306152	0.17100866	-0.7301636	5.7318673	7.923565	Walking_Type
14:46:04.763	-0.4189981	5.071074	7.798153	-0.38644555	-0.049980994	0.107478686	-0.50564855	5.7974577	7.893295	Walking_Type
14:46:04.784	-0.4189981	5.071074	7.798153	-0.38644555	-0.049980994	0.107478686	-0.50564855	5.7974577	7.893295	Walking_Type
14:46:04.805	-0.4189981	5.071074	7.798153	-0.38644555	-0.049980994	0.107478686	-0.50564855	5.7974577	7.893295	Walking_Type
14:46:04.829	-0.4189981	5.071074	7.798153	-0.38644555	-0.049980994	0.107478686	-0.50564855	5.7974577	7.893295	Walking_Type
14:46:04.849	-0.4189981	5.071074	7.798153	-0.38644555	-0.049980994	0.107478686	-0.50564855	5.7974577	7.893295	Walking_Type
14:46:04.870	-0.4189981	5.071074	7.798153	-0.38644555	-0.049980994	0.107478686	-0.50564855	5.7974577	7.893295	Walking_Type
14:46:04.891	-0.4189981	5.071074	7.798153	-0.38644555	-0.049980994	0.107478686	-0.50564855	5.7974577	7.893295	Walking_Type
14:46:04.910	-0.72785956	5.705557	7.398309	-0.38644555	-0.049980994	0.107478686	-0.50564855	5.7974577	7.893295	Walking_Type
14:46:04.948	-0.72785956	5.705557	7.398309	0.0002321288	0.11861781	-0.063563585	-0.65938485	5.77735	7.896693	Walking_Type
14:46:04.978	-0.72785956	5.705557	7.398309	0.0002321288	0.11861781	-0.063563585	-0.65938485	5.77735	7.896693	Walking_Type
14:46:05.012	-0.72785956	5.705557	7.398309	0.0002321288	0.11861781	-0.063563585	-0.65938485	5.77735	7.896693	Walking_Type
14:46:05.045	-0.72785956	5.705557	7.398309	0.0002321288	0.11861781	-0.063563585	-0.65938485	5.77735	7.896693	Walking_Type
14:46:05.079	-0.72785956	5.705557	7.398309	0.0002321288	0.11861781	-0.063563585	-0.65938485	5.77735	7.896693	Walking_Type
14:46:05.112	-1.4605076	5.6241517	8.016032	-0.5073969	-0.1660454	-0.13503481	-0.79182917	5.4477487	8.115748	Walking_Type
14:46:05.145	-1.4605076	5.6241517	8.016032	-0.5073969	-0.1660454	-0.13503481	-0.79182917	5.4477487	8.115748	Walking_Type
14:46:05.178	-1.4605076	5.6241517	8.016032	-0.5073969	-0.1660454	-0.13503481	-0.79182917	5.4477487	8.115748	Walking_Type
14:46:05.212	-1.4605076	5.6241517	8.016032	-0.5073969	-0.1660454	-0.13503481	-0.79182917	5.4477487	8.115748	Walking_Type
14:46:05.233	-1.4605076	5.6241517	8.016032	-0.5073969	-0.1660454	-0.13503481	-0.79182917	5.4477487	8.115748	Walking_Type
14:46:05.254	-1.4605076	5.6241517	8.016032	-0.5073969	-0.1660454	-0.13503481	-0.79182917	5.4477487	8.115748	Walking_Type
14:46:05.275	-1.4341706	4.8316464	9.3592205	0.080866344	-0.09885021	0.22904086	-0.6877395	5.1275887	8.3309765	Walking_Type
14:46:05.296	-1.4341706	4.8316464	9.3592205	0.080866344	-0.09885021	0.22904086	-0.6877395	5.1275887	8.3309765	Walking_Type
14:46:05.318	-1.4341706	4.8316464	9.3592205	0.080866344	-0.09885021	0.22904086	-0.6877395	5.1275887	8.3309765	Walking_Type
14:46:05.340	-1.4341706	4.8316464	9.3592205	0.080866344	-0.09885021	0.22904086	-0.6877395	5.1275887	8.3309765	Walking_Type
14:46:05.364	-1.4341706	4.8316464	9.3592205	0.080866344	-0.09885021	0.22904086	-0.6877395	5.1275887	8.3309765	Walking_Type
14:46:05.386	-1.4341706	4.8316464	9.3592205	0.080866344	-0.09885021	0.22904086	-0.6877395	5.1275887	8.3309765	Walking_Type
14:46:05.409	-1.4341706	4.8316464	9.3592205	0.080866344	-0.09885021	0.22904086	-0.6877395	5.1275887	8.3309765	Walking_Type
14:46:05.433	-1.4341706	4.8316464	9.3592205	0.080866344	-0.09885021	0.22904086	-0.6877395	5.1275887	8.3309765	Walking_Type
14:46:05.455	0.71828246	4.537151	8.801354	0.3575883	0.008662069	-0.11121108	-0.3779643	5.451925	8.142729	Walking_Type
14:46:05.479	0.71828246	4.537151	8.801354	0.3575883	0.008662069	-0.11121108	-0.3779643	5.451925	8.142729	Walking_Type
14:46:05.502	0.71828246	4.537151	8.801354	0.3575883	0.008662069	-0.11121108	-0.3779643	5.451925	8.142729	Walking_Type
14:46:05.525	0.71828246	4.537151	8.801354	0.3575883	0.008662069	-0.11121108	-0.3779643	5.451925	8.142729	Walking_Type
14:46:05.547	0.71828246	4.537151	8.801354	0.3575883	0.008662069	-0.11121108	-0.3779643	5.451925	8.142729	Walking_Type
14:46:05.570	0.71828246	4.537151	8.801354	0.3575883	0.008662069	-0.11121108	-0.3779643	5.451925	8.142729	Walking_Type
14:46:05.592	0.71828246	4.537151	8.801354	0.3575883	0.008662069	-0.11121108	-0.3779643	5.451925	8.142729	Walking_Type
14:46:05.614	0.71828246	4.537151	8.801354	0.3575883	0.008662069	-0.11121108	-0.3779643	5.451925	8.142729	Walking_Type
14:46:05.636	-0.09337672	5.731894	7.4653487	-0.21295984	-0.5863207	-0.023246476	-0.24214405	5.846782	7.869361	Walking_Type
14:46:05.659	-0.09337672	5.731894	7.4653487	-0.21295984	-0.5863207	-0.023246476	-0.24214405	5.846782	7.869361	Walking_Type
14:46:05.682	-0.09337672	5.731894	7.4653487	-0.21295984	-0.5863207	-0.023246476	-0.24214405	5.846782	7.869361	Walking_Type
14:46:05.704	-0.09337672	5.731894	7.4653487	-0.21295984	-0.5863207	-0.023246476	-0.24214405	5.846782	7.869361	Walking_Type
14:46:05.732	-0.09337672	5.731894	7.4653487	-0.21295984	-0.5863207	-0.023246476	-0.24214405	5.846782	7.869361	Walking_Type
14:46:05.756	-0.09337672	5.731894	7.4653487	-0.21295984	-0.5863207	-0.023246476	-0.24214405	5.846782	7.869361	Walking_Type
14:46:05.777	-0.09337672	5.731894	7.4653487	-0.21295984	-0.5863207	-0.023246476	-0.24214405	5.846782	7.869361	Walking_Type
14:46:05.797	-0.09337672	5.731894	7.4653487	-0.21295984	-0.5863207	-0.023246476	-0.24214405	5.846782	7.869361	Walking_Type
14:46:05.818	0.18196489	6.273	6.6273527	0.25496295	0.9084666	0.16306743	-0.048855435	5.8559594	7.8661094	Walking_Type
14:46:05.839	0.18196489	6.273	6.6273527	0.25496295	0.9084666	0.16306743	-0.048855435	5.8559594	7.8661094	Walking_Type
14:46:05.860	0.18196489	6.273	6.6273527	0.25496295	0.9084666	0.16306743	-0.048855435	5.8559594	7.8661094	Walking_Type
14:46:05.884	0.18196489	6.273	6.6273527	0.25496295	0.9084666	0.16306743	-0.048855435	5.8559594	7.8661094	Walking_Type
14:46:05.904	0.18196489	6.273	6.6273527	0.25496295	0.9084666	0.16306743	-0.048855435	5.8559594	7.8661094	Walking_Type
14:46:05.925	0.18196489	6.273	6.6273527	0.25496295	0.9084666	0.16306743	-0.048855435	5.8559594	7.8661094	Walking_Type
14:46:05.947	0.18196489	6.273	6.6273527	0.25496295	0.9084666	0.16306743	-0.048855435	5.8559594	7.8661094	Walking_Type
14:46:05.968	0.18196489	6.273	6.6273527	0.25496295	0.9084666	0.16306743	-0.048855435	5.8559594	7.8661094	Walking_Type
14:46:05.989	0.18196489	6.273	6.6273527	0.25496295	0.9084666	0.16306743	-0.048855435	5.8559594	7.8661094	Walking_Type
14:46:06.012	0.3232271	6.22272	7.0535336	-0.2526661	0.011716396	-0.0043096542	0.102523245	5.715151	7.968495	Walking_Type
14:46:06.033	0.3232271	6.22272	7.0535336	-0.2526661	0.011716396	-0.0043096542	0.102523245	5.715151	7.968495	Walking_Type
14:46:06.054	0.3232271	6.22272	7.0535336	-0.2526661	0.011716396	-0.0043096542	0.102523245	5.715151	7.968495	Walking_Type
14:46:06.076	0.3232271	6.22272	7.0535336	-0.2526661	0.011716396	-0.0043096542	0.102523245	5.715151	7.968495	Walking_Type
14:46:06.100	0.3232271	6.22272	7.0535336	-0.2526661	0.011716396	-0.0043096542	0.102523245	5.715151	7.968495	Walking_Type
14:46:06.123	0.3232271	6.22272	7.0535336	-0.2526661	0.011716396	-0.0043096542	0.102523245	5.715151	7.968495	Walking_Type
14:46:06.146	0.3232271	6.22272	7.0535336	-0.2526661	0.011716396	-0.0043096542	0.102523245	5.715151	7.968495	Walking_Type
14:46:06.170	0.3232271	6.22272	7.0535336	-0.2526661	0.011716396	-0.0043096542	0.102523245	5.715151	7.968495	Walking_Type
14:46:06.194	0.028731298	6.284971	8.320105	0.06376211	0.030042352	-0.14664125	-0.28540802	5.7332115	7.9510455	Walking_Type
14:46:06.216	0.028731298	6.284971	8.320105	0.06376211	0.030042352	-0.14664125	-0.28540802	5.7332115	7.9510455	Walking_Type
14:46:06.238	0.028731298	6.284971	8.320105	0.06376211	0.030042352	-0.14664125	-0.28540802	5.7332115	7.9510455	Walking_Type
14:46:06.259	0.028731298	6.284971	8.320105	0.06376211	0.030042352	-0.14664125	-0.28540802	5.7332115	7.9510455	Walking_Type
14:46:06.282	0.028731298	6.284971	8.320105	0.06376211	0.030042352	-0.14664125	-0.28540802	5.7332115	7.9510455	Walking_Type
14:46:06.304	0.028731298	6.284971	8.320105	0.06376211	0.030042352	-0.14664125	-0.28540802	5.7332115	7.9510455	Walking_Type
14:46:06.326	0.028731298	6.284971	8.320105	0.06376211	0.030042352	-0.14664125	-0.28540802	5.7332115	7.9510455	Walking_Type
14:46:06.349	0.028731298	6.284971	8.320105	0.06376211	0.030042352	-0.14664125	-0.28540802	5.7332115	7.9510455	Walking_Type
14:46:06.372	-1.2162915	5.478101	6.8428373	0.24091303	-0.22896451	-0.063563585	-0.5299768	5.895903	7.818425	Walking_Type
14:46:06.395	-1.2162915	5.478101	6.8428373	0.24091303	-0.22896451	-0.063563585	-0.5299768	5.895903	7.818425	Walking_Type
14:46:06.418	-1.2162915	5.478101	6.8428373	0.24091303	-0.22896451	-0.063563585	-0.5299768	5.895903	7.818425	Walking_Type
14:46:06.441	-1.2162915	5.478101	6.8428373	0.24091303	-0.22896451	-0.063563585	-0.5299768	5.895903	7.818425	Walking_Type
14:46:06.464	-1.2162915	5.478101	6.8428373	0.24091303	-0.22896451	-0.063563585	-0.5299768	5.895903	7.818425	Walking_Type
14:46:06.486	-1.2162915	5.478101	6.8428373	0.24091303	-0.22896451	-0.063563585	-0.5299768	5.895903	7.818425	Walking_Type
14:46:06.509	-1.2162915	5.478101	6.8428373	0.24091303	-0.22896451	-0.063563585	-0.5299768	5.895903	7.818425	Walking_Type
14:46:06.534	-1.2162915	5.478101	6.8428373	0.24091303	-0.22896451	-0.063563585	-0.5299768	5.895903	7.818425	Walking_Type
14:46:06.558	-0.8475733	5.071074	7.211556	0.021001548	0.38923112	0.05311168	-0.50622547	5.3553686	8.199641	Walking_Type
14:46:06.581	-0.8475733	5.071074	7.211556	0.021001548	0.38923112	0.05311168	-0.50622547	5.3553686	8.199641	Walking_Type
14:46:06.605	-0.8475733	5.071074	7.211556	0.021001548	0.38923112	0.05311168	-0.50622547	5.3553686	8.199641	Walking_Type
14:46:06.628	-0.8475733	5.071074	7.211556	0.021001548	0.38923112	0.05311168	-0.50622547	5.3553686	8.199641	Walking_Type
14:46:06.650	-0.8475733	5.071074	7.211556	0.021001548	0.38923112	0.05311168	-0.50622547	5.3553686	8.199641	Walking_Type
14:46:06.674	-0.8475733	5.071074	7.211556	0.021001548	0.38923112	0.05311168	-0.50622547	5.3553686	8.199641	Walking_Type
14:46:06.697	-0.8475733	5.071074	7.211556	0.021001548	0.38923112	0.05311168	-0.50622547	5.3553686	8.199641	Walking_Type
14:46:06.720	-0.9816527	5.504438	8.157294	0.15844622	0.20536067	-0.054400604	-0.7557478	5.4029436	8.149071	Walking_Type
14:46:06.743	-0.9816527	5.504438	8.157294	0.15844622	0.20536067	-0.054400604	-0.7557478	5.4029436	8.149071	Walking_Type
14:46:06.766	-0.9816527	5.504438	8.157294	0.15844622	0.20536067	-0.054400604	-0.7557478	5.4029436	8.149071	Walking_Type
14:46:06.787	-0.9816527	5.504438	8.157294	0.15844622	0.20536067	-0.054400604	-0.7557478	5.4029436	8.149071	Walking_Type
14:46:06.816	-0.9816527	5.504438	8.157294	0.15844622	0.20536067	-0.054400604	-0.7557478	5.4029436	8.149071	Walking_Type
14:46:06.836	-0.9816527	5.504438	8.157294	0.15844622	0.20536067	-0.054400604	-0.7557478	5.4029436	8.149071	Walking_Type
14:46:06.857	-0.9816527	5.504438	8.157294	0.15844622	0.20536067	-0.054400604	-0.7557478	5.4029436	8.149071	Walking_Type
14:46:06.878	-0.9816527	5.504438	8.157294	0.15844622	0.20536067	-0.054400604	-0.7557478	5.4029436	8.149071	Walking_Type
14:46:06.900	-0.83081335	5.1213536	8.913885	-0.14576466	-0.42505226	-0.03851811	-0.87320757	5.569846	8.024005	Walking_Type
14:46:06.922	-0.83081335	5.1213536	8.913885	-0.14576466	-0.42505226	-0.03851811	-0.87320757	5.569846	8.024005	Walking_Type
14:46:06.946	-0.83081335	5.1213536	8.913885	-0.14576466	-0.42505226	-0.03851811	-0.87320757	5.569846	8.024005	Walking_Type
14:46:06.969	-0.83081335	5.1213536	8.913885	-0.14576466	-0.42505226	-0.03851811	-0.87320757	5.569846	8.024005	Walking_Type
14:46:06.992	-0.83081335	5.1213536	8.913885	-0.14576466	-0.42505226	-0.03851811	-0.87320757	5.569846	8.024005	Walking_Type
14:46:07.014	-0.83081335	5.1213536	8.913885	-0.14576466	-0.42505226	-0.03851811	-0.87320757	5.569846	8.024005	Walking_Type
14:46:07.035	-0.83081335	5.1213536	8.913885	-0.14576466	-0.42505226	-0.03851811	-0.87320757	5.569846	8.024005	Walking_Type
14:46:07.057	-0.83081335	5.1213536	8.913885	-0.14576466	-0.42505226	-0.03851811	-0.87320757	5.569846	8.024005	Walking_Type
14:46:07.078	-0.28013015	5.1596622	6.8236833	-0.26793772	-0.13977818	-0.10693501	-1.0337638	5.6606708	7.9409375	Walking_Type
14:46:07.100	-0.28013015	5.1596622	6.8236833	-0.26793772	-0.13977818	-0.10693501	-1.0337638	5.6606708	7.9409375	Walking_Type
14:46:07.123	-0.28013015	5.1596622	6.8236833	-0.26793772	-0.13977818	-0.10693501	-1.0337638	5.6606708	7.9409375	Walking_Type
14:46:07.146	-0.28013015	5.1596622	6.8236833	-0.26793772	-0.13977818	-0.10693501	-1.0337638	5.6606708	7.9409375	Walking_Type
14:46:07.169	-0.28013015	5.1596622	6.8236833	-0.26793772	-0.13977818	-0.10693501	-1.0337638	5.6606708	7.9409375	Walking_Type
14:46:07.192	-0.28013015	5.1596622	6.8236833	-0.26793772	-0.13977818	-0.10693501	-1.0337638	5.6606708	7.9409375	Walking_Type
14:46:07.216	-0.28013015	5.1596622	6.8236833	-0.26793772	-0.13977818	-0.10693501	-1.0337638	5.6606708	7.9409375	Walking_Type
14:46:07.239	-0.28013015	5.1596622	6.8236833	-0.26793772	-0.13977818	-0.10693501	-1.0337638	5.6606708	7.9409375	Walking_Type
14:46:07.262	-0.043096945	5.6935854	6.60341	0.112631336	-0.06280917	-0.06417444	-0.6866801	5.500933	8.08941	Walking_Type
14:46:07.285	-0.043096945	5.6935854	6.60341	0.112631336	-0.06280917	-0.06417444	-0.6866801	5.500933	8.08941	Walking_Type
14:46:07.308	-0.043096945	5.6935854	6.60341	0.112631336	-0.06280917	-0.06417444	-0.6866801	5.500933	8.08941	Walking_Type
14:46:07.329	-0.043096945	5.6935854	6.60341	0.112631336	-0.06280917	-0.06417444	-0.6866801	5.500933	8.08941	Walking_Type
14:46:07.351	-0.043096945	5.6935854	6.60341	0.112631336	-0.06280917	-0.06417444	-0.6866801	5.500933	8.08941	Walking_Type
14:46:07.374	-0.043096945	5.6935854	6.60341	0.112631336	-0.06280917	-0.06417444	-0.6866801	5.500933	8.08941	Walking_Type
14:46:07.396	-0.043096945	5.6935854	6.60341	0.112631336	-0.06280917	-0.06417444	-0.6866801	5.500933	8.08941	Walking_Type
14:46:07.419	-0.043096945	5.6935854	6.60341	0.112631336	-0.06280917	-0.06417444	-0.6866801	5.500933	8.08941	Walking_Type
14:46:07.442	-0.54828894	5.851608	8.8324795	0.141342	-0.20330817	0.06166379	-0.73565793	5.7186728	7.932587	Walking_Type
14:46:07.465	-0.54828894	5.851608	8.8324795	0.141342	-0.20330817	0.06166379	-0.73565793	5.7186728	7.932587	Walking_Type
14:46:07.488	-0.54828894	5.851608	8.8324795	0.141342	-0.20330817	0.06166379	-0.73565793	5.7186728	7.932587	Walking_Type
14:46:07.511	-0.54828894	5.851608	8.8324795	0.141342	-0.20330817	0.06166379	-0.73565793	5.7186728	7.932587	Walking_Type
14:46:07.534	-0.54828894	5.851608	8.8324795	0.141342	-0.20330817	0.06166379	-0.73565793	5.7186728	7.932587	Walking_Type
14:46:07.556	-0.54828894	5.851608	8.8324795	0.141342	-0.20330817	0.06166379	-0.73565793	5.7186728	7.932587	Walking_Type
14:46:07.579	-0.54828894	5.851608	8.8324795	0.141342	-0.20330817	0.06166379	-0.73565793	5.7186728	7.932587	Walking_Type
14:46:07.601	-0.54828894	5.851608	8.8324795	0.141342	-0.20330817	0.06166379	-0.73565793	5.7186728	7.932587	Walking_Type
14:46:07.625	-1.5850099	4.3240604	9.574705	-0.36078924	-0.20391904	0.058609467	-0.48806414	5.6480517	8.001978	Walking_Type
14:46:07.648	-1.5850099	4.3240604	9.574705	-0.36078924	-0.20391904	0.058609467	-0.48806414	5.6480517	8.001978	Walking_Type
14:46:07.671	-1.5850099	4.3240604	9.574705	-0.36078924	-0.20391904	0.058609467	-0.48806414	5.6480517	8.001978	Walking_Type
14:46:07.693	-1.5850099	4.3240604	9.574705	-0.36078924	-0.20391904	0.058609467	-0.48806414	5.6480517	8.001978	Walking_Type
14:46:07.715	-1.5850099	4.3240604	9.574705	-0.36078924	-0.20391904	0.058609467	-0.48806414	5.6480517	8.001978	Walking_Type
14:46:07.739	-1.5850099	4.3240604	9.574705	-0.36078924	-0.20391904	0.058609467	-0.48806414	5.6480517	8.001978	Walking_Type
14:46:07.762	-1.5850099	4.3240604	9.574705	-0.36078924	-0.20391904	0.058609467	-0.48806414	5.6480517	8.001978	Walking_Type
14:46:07.786	-1.5850099	4.3240604	9.574705	-0.36078924	-0.20391904	0.058609467	-0.48806414	5.6480517	8.001978	Walking_Type
14:46:07.807	-0.36392978	4.6999617	7.9777236	0.22441968	0.20963673	0.16184568	-0.4614461	5.346771	8.207891	Walking_Type
14:46:07.828	-0.36392978	4.6999617	7.9777236	0.22441968	0.20963673	0.16184568	-0.4614461	5.346771	8.207891	Walking_Type
14:46:07.849	-0.36392978	4.6999617	7.9777236	0.22441968	0.20963673	0.16184568	-0.4614461	5.346771	8.207891	Walking_Type
14:46:07.870	-0.36392978	4.6999617	7.9777236	0.22441968	0.20963673	0.16184568	-0.4614461	5.346771	8.207891	Walking_Type
14:46:07.898	-0.36392978	4.6999617	7.9777236	0.22441968	0.20963673	0.16184568	-0.4614461	5.346771	8.207891	Walking_Type
14:46:07.921	-0.36392978	4.6999617	7.9777236	0.22441968	0.20963673	0.16184568	-0.4614461	5.346771	8.207891	Walking_Type
14:46:07.943	-0.36392978	4.6999617	7.9777236	0.22441968	0.20963673	0.16184568	-0.4614461	5.346771	8.207891	Walking_Type
14:46:07.965	-0.36392978	4.6999617	7.9777236	0.22441968	0.20963673	0.16184568	-0.4614461	5.346771	8.207891	Walking_Type
14:46:07.986	-0.6895511	5.4517636	7.57788	-0.017482964	-0.104348	0.042116106	-0.31434184	5.384924	8.189879	Walking_Type
14:46:08.008	-0.6895511	5.4517636	7.57788	-0.017482964	-0.104348	0.042116106	-0.31434184	5.384924	8.189879	Walking_Type
14:46:08.032	-0.6895511	5.4517636	7.57788	-0.017482964	-0.104348	0.042116106	-0.31434184	5.384924	8.189879	Walking_Type
14:46:08.055	-0.6895511	5.4517636	7.57788	-0.017482964	-0.104348	0.042116106	-0.31434184	5.384924	8.189879	Walking_Type
14:46:08.078	-0.6895511	5.4517636	7.57788	-0.017482964	-0.104348	0.042116106	-0.31434184	5.384924	8.189879	Walking_Type
14:46:08.100	-0.6895511	5.4517636	7.57788	-0.017482964	-0.104348	0.042116106	-0.31434184	5.384924	8.189879	Walking_Type
14:46:08.122	-0.6895511	5.4517636	7.57788	-0.017482964	-0.104348	0.042116106	-0.31434184	5.384924	8.189879	Walking_Type
14:46:08.144	-0.6895511	5.4517636	7.57788	-0.017482964	-0.104348	0.042116106	-0.31434184	5.384924	8.189879	Walking_Type
14:46:08.167	-1.2905141	5.731894	9.203592	0.10285749	0.26889065	0.13130243	-0.670716	5.4808197	8.104385	Walking_Type
14:46:08.190	-1.2905141	5.731894	9.203592	0.10285749	0.26889065	0.13130243	-0.670716	5.4808197	8.104385	Walking_Type
14:46:08.211	-1.2905141	5.731894	9.203592	0.10285749	0.26889065	0.13130243	-0.670716	5.4808197	8.104385	Walking_Type
14:46:08.232	-1.2905141	5.731894	9.203592	0.10285749	0.26889065	0.13130243	-0.670716	5.4808197	8.104385	Walking_Type
14:46:08.256	-1.2905141	5.731894	9.203592	0.10285749	0.26889065	0.13130243	-0.670716	5.4808197	8.104385	Walking_Type
14:46:08.277	-1.2905141	5.731894	9.203592	0.10285749	0.26889065	0.13130243	-0.670716	5.4808197	8.104385	Walking_Type
14:46:08.298	-1.2905141	5.731894	9.203592	0.10285749	0.26889065	0.13130243	-0.670716	5.4808197	8.104385	Walking_Type
14:46:08.319	-1.2905141	5.731894	9.203592	0.10285749	0.26889065	0.13130243	-0.670716	5.4808197	8.104385	Walking_Type
14:46:08.340	-0.32083282	4.106181	9.660899	-0.37422827	-0.25828603	-0.18756923	-0.8048235	5.6057057	8.006164	Walking_Type
14:46:08.362	-0.32083282	4.106181	9.660899	-0.37422827	-0.25828603	-0.18756923	-0.8048235	5.6057057	8.006164	Walking_Type
14:46:08.384	-0.32083282	4.106181	9.660899	-0.37422827	-0.25828603	-0.18756923	-0.8048235	5.6057057	8.006164	Walking_Type
14:46:08.408	-0.32083282	4.106181	9.660899	-0.37422827	-0.25828603	-0.18756923	-0.8048235	5.6057057	8.006164	Walking_Type
14:46:08.430	-0.32083282	4.106181	9.660899	-0.37422827	-0.25828603	-0.18756923	-0.8048235	5.6057057	8.006164	Walking_Type
14:46:08.463	-0.32083282	4.106181	9.660899	-0.37422827	-0.25828603	-0.18756923	-0.8048235	5.6057057	8.006164	Walking_Type
14:46:08.486	-0.32083282	4.106181	9.660899	-0.37422827	-0.25828603	-0.18756923	-0.8048235	5.6057057	8.006164	Walking_Type
14:46:08.508	-0.32083282	4.106181	9.660899	-0.37422827	-0.25828603	-0.18756923	-0.8048235	5.6057057	8.006164	Walking_Type
14:46:08.533	-0.5961744	4.824464	7.9777236	-0.15553851	0.100291856	-0.19123442	-0.719396	5.466724	8.109734	Walking_Type
14:46:08.555	-0.5961744	4.824464	7.9777236	-0.15553851	0.100291856	-0.19123442	-0.719396	5.466724	8.109734	Walking_Type
14:46:08.577	-0.5961744	4.824464	7.9777236	-0.15553851	0.100291856	-0.19123442	-0.719396	5.466724	8.109734	Walking_Type
14:46:08.598	-0.5961744	4.824464	7.9777236	-0.15553851	0.100291856	-0.19123442	-0.719396	5.466724	8.109734	Walking_Type
14:46:08.620	-0.5961744	4.824464	7.9777236	-0.15553851	0.100291856	-0.19123442	-0.719396	5.466724	8.109734	Walking_Type
14:46:08.649	-0.5961744	4.824464	7.9777236	-0.15553851	0.100291856	-0.19123442	-0.719396	5.466724	8.109734	Walking_Type
14:46:08.670	-0.5961744	4.824464	7.9777236	-0.15553851	0.100291856	-0.19123442	-0.719396	5.466724	8.109734	Walking_Type
14:46:08.691	-0.3998439	5.8061166	7.946598	-0.15553851	0.100291856	-0.19123442	-0.719396	5.466724	8.109734	Walking_Type
14:46:08.713	-0.3998439	5.8061166	7.946598	0.035662312	0.13083512	0.010961977	-0.8038991	5.320047	8.1988535	Walking_Type
14:46:08.736	-0.3998439	5.8061166	7.946598	0.035662312	0.13083512	0.010961977	-0.8038991	5.320047	8.1988535	Walking_Type
14:46:08.760	-0.3998439	5.8061166	7.946598	0.035662312	0.13083512	0.010961977	-0.8038991	5.320047	8.1988535	Walking_Type
14:46:08.782	-0.3998439	5.8061166	7.946598	0.035662312	0.13083512	0.010961977	-0.8038991	5.320047	8.1988535	Walking_Type
14:46:08.805	-0.3998439	5.8061166	7.946598	0.035662312	0.13083512	0.010961977	-0.8038991	5.320047	8.1988535	Walking_Type
14:46:08.826	-0.3998439	5.8061166	7.946598	0.035662312	0.13083512	0.010961977	-0.8038991	5.320047	8.1988535	Walking_Type
14:46:08.848	-0.3998439	5.8061166	7.946598	0.035662312	0.13083512	0.010961977	-0.8038991	5.320047	8.1988535	Walking_Type
14:46:08.870	-0.3998439	5.8061166	7.946598	0.035662312	0.13083512	0.010961977	-0.8038991	5.320047	8.1988535	Walking_Type
14:46:08.891	-0.32562137	5.8228765	7.5084457	0.03444058	0.2224649	0.0738811	-0.6285433	5.5631394	8.051507	Walking_Type
14:46:08.912	-0.32562137	5.8228765	7.5084457	0.03444058	0.2224649	0.0738811	-0.6285433	5.5631394	8.051507	Walking_Type
14:46:08.933	-0.32562137	5.8228765	7.5084457	0.03444058	0.2224649	0.0738811	-0.6285433	5.5631394	8.051507	Walking_Type
14:46:08.953	-0.32562137	5.8228765	7.5084457	0.03444058	0.2224649	0.0738811	-0.6285433	5.5631394	8.051507	Walking_Type
14:46:08.975	-0.32562137	5.8228765	7.5084457	0.03444058	0.2224649	0.0738811	-0.6285433	5.5631394	8.051507	Walking_Type
14:46:08.995	-0.32562137	5.8228765	7.5084457	0.03444058	0.2224649	0.0738811	-0.6285433	5.5631394	8.051507	Walking_Type
14:46:09.016	-0.32562137	5.8228765	7.5084457	0.03444058	0.2224649	0.0738811	-0.6285433	5.5631394	8.051507	Walking_Type
14:46:09.037	-0.32562137	5.8228765	7.5084457	0.03444058	0.2224649	0.0738811	-0.6285433	5.5631394	8.051507	Walking_Type
14:46:09.059	-0.4836435	5.9234357	8.607418	-0.062686995	0.047757447	0.14657407	-0.52825284	5.7603197	7.9189634	Walking_Type
14:46:09.081	-0.4836435	5.9234357	8.607418	-0.062686995	0.047757447	0.14657407	-0.52825284	5.7603197	7.9189634	Walking_Type
14:46:09.104	-0.4836435	5.9234357	8.607418	-0.062686995	0.047757447	0.14657407	-0.52825284	5.7603197	7.9189634	Walking_Type
14:46:09.127	-0.4836435	5.9234357	8.607418	-0.062686995	0.047757447	0.14657407	-0.52825284	5.7603197	7.9189634	Walking_Type
14:46:09.150	-0.4836435	5.9234357	8.607418	-0.062686995	0.047757447	0.14657407	-0.52825284	5.7603197	7.9189634	Walking_Type
14:46:09.173	-0.4836435	5.9234357	8.607418	-0.062686995	0.047757447	0.14657407	-0.52825284	5.7603197	7.9189634	Walking_Type
14:46:09.196	-0.4836435	5.9234357	8.607418	-0.062686995	0.047757447	0.14657407	-0.52825284	5.7603197	7.9189634	Walking_Type
14:46:09.218	-0.4836435	5.9234357	8.607418	-0.062686995	0.047757447	0.14657407	-0.52825284	5.7603197	7.9189634	Walking_Type
14:46:09.239	-1.3551595	4.295329	8.22194	0.173107	0.07158119	-0.0006444628	-0.6475954	5.4975066	8.094961	Walking_Type
14:46:09.260	-1.3551595	4.295329	8.22194	0.173107	0.07158119	-0.0006444628	-0.6475954	5.4975066	8.094961	Walking_Type
14:46:09.281	-1.3551595	4.295329	8.22194	0.173107	0.07158119	-0.0006444628	-0.6475954	5.4975066	8.094961	Walking_Type
14:46:09.303	-1.3551595	4.295329	8.22194	0.173107	0.07158119	-0.0006444628	-0.6475954	5.4975066	8.094961	Walking_Type
14:46:09.325	-1.3551595	4.295329	8.22194	0.173107	0.07158119	-0.0006444628	-0.6475954	5.4975066	8.094961	Walking_Type
14:46:09.346	-1.3551595	4.295329	8.22194	0.173107	0.07158119	-0.0006444628	-0.6475954	5.4975066	8.094961	Walking_Type
14:46:09.369	-1.3551595	4.295329	8.22194	0.173107	0.07158119	-0.0006444628	-0.6475954	5.4975066	8.094961	Walking_Type
14:46:09.392	-1.3551595	4.295329	8.22194	0.173107	0.07158119	-0.0006444628	-0.6475954	5.4975066	8.094961	Walking_Type
14:46:09.415	-0.44533512	4.8771377	8.267431	-0.2997027	-0.10801319	-0.056844067	-0.77503675	5.143537	8.313465	Walking_Type
14:46:09.437	-0.44533512	4.8771377	8.267431	-0.2997027	-0.10801319	-0.056844067	-0.77503675	5.143537	8.313465	Walking_Type
14:46:09.458	-0.44533512	4.8771377	8.267431	-0.2997027	-0.10801319	-0.056844067	-0.77503675	5.143537	8.313465	Walking_Type
14:46:09.479	-0.44533512	4.8771377	8.267431	-0.2997027	-0.10801319	-0.056844067	-0.77503675	5.143537	8.313465	Walking_Type
14:46:09.500	-0.44533512	4.8771377	8.267431	-0.2997027	-0.10801319	-0.056844067	-0.77503675	5.143537	8.313465	Walking_Type
14:46:09.525	-0.44533512	4.8771377	8.267431	-0.2997027	-0.10801319	-0.056844067	-0.77503675	5.143537	8.313465	Walking_Type
14:46:09.546	-0.44533512	4.8771377	8.267431	-0.2997027	-0.10801319	-0.056844067	-0.77503675	5.143537	8.313465	Walking_Type
14:46:09.567	-0.44533512	4.8771377	8.267431	-0.2997027	-0.10801319	-0.056844067	-0.77503675	5.143537	8.313465	Walking_Type
14:46:09.588	-0.44533512	4.8771377	8.267431	-0.2997027	-0.10801319	-0.056844067	-0.77503675	5.143537	8.313465	Walking_Type
14:46:09.610	-1.0295382	5.0758624	8.028004	-0.18547091	0.07341379	-0.11548713	-0.9059557	5.064421	8.348727	Walking_Type
14:46:09.631	-1.0295382	5.0758624	8.028004	-0.18547091	0.07341379	-0.11548713	-0.9059557	5.064421	8.348727	Walking_Type
14:46:09.652	-1.0295382	5.0758624	8.028004	-0.18547091	0.07341379	-0.11548713	-0.9059557	5.064421	8.348727	Walking_Type
14:46:09.674	-1.0295382	5.0758624	8.028004	-0.18547091	0.07341379	-0.11548713	-0.9059557	5.064421	8.348727	Walking_Type
14:46:09.695	-1.0295382	5.0758624	8.028004	-0.18547091	0.07341379	-0.11548713	-0.9059557	5.064421	8.348727	Walking_Type
14:46:09.716	-1.0295382	5.0758624	8.028004	-0.18547091	0.07341379	-0.11548713	-0.9059557	5.064421	8.348727	Walking_Type
14:46:09.740	-1.0295382	5.0758624	8.028004	-0.18547091	0.07341379	-0.11548713	-0.9059557	5.064421	8.348727	Walking_Type
14:46:09.762	-1.0295382	5.0758624	8.028004	-0.18547091	0.07341379	-0.11548713	-0.9059557	5.064421	8.348727	Walking_Type
14:46:09.784	-1.3288225	5.4230323	7.7335076	-0.085899875	-0.20147558	-0.22055596	-0.92640084	4.974175	8.400578	Walking_Type
14:46:09.806	-1.3288225	5.4230323	7.7335076	-0.085899875	-0.20147558	-0.22055596	-0.92640084	4.974175	8.400578	Walking_Type
14:46:09.827	-1.3288225	5.4230323	7.7335076	-0.085899875	-0.20147558	-0.22055596	-0.92640084	4.974175	8.400578	Walking_Type
14:46:09.849	-1.3288225	5.4230323	7.7335076	-0.085899875	-0.20147558	-0.22055596	-0.92640084	4.974175	8.400578	Walking_Type
14:46:09.870	-1.3288225	5.4230323	7.7335076	-0.085899875	-0.20147558	-0.22055596	-0.92640084	4.974175	8.400578	Walking_Type
14:46:09.892	-1.3288225	5.4230323	7.7335076	-0.085899875	-0.20147558	-0.22055596	-0.92640084	4.974175	8.400578	Walking_Type
14:46:09.913	-1.3288225	5.4230323	7.7335076	-0.085899875	-0.20147558	-0.22055596	-0.92640084	4.974175	8.400578	Walking_Type
14:46:09.934	-1.3288225	5.4230323	7.7335076	-0.085899875	-0.20147558	-0.22055596	-0.92640084	4.974175	8.400578	Walking_Type
14:46:09.958	-1.23784	5.444581	8.614601	0.14683978	-0.123284824	-0.077002615	-0.9188074	4.948	8.416854	Walking_Type
14:46:09.981	-1.23784	5.444581	8.614601	0.14683978	-0.123284824	-0.077002615	-0.9188074	4.948	8.416854	Walking_Type
14:46:10.004	-1.23784	5.444581	8.614601	0.14683978	-0.123284824	-0.077002615	-0.9188074	4.948	8.416854	Walking_Type
14:46:10.027	-1.23784	5.444581	8.614601	0.14683978	-0.123284824	-0.077002615	-0.9188074	4.948	8.416854	Walking_Type
14:46:10.050	-1.23784	5.444581	8.614601	0.14683978	-0.123284824	-0.077002615	-0.9188074	4.948	8.416854	Walking_Type
14:46:10.073	-1.23784	5.444581	8.614601	0.14683978	-0.123284824	-0.077002615	-0.9188074	4.948	8.416854	Walking_Type
14:46:10.096	-1.23784	5.444581	8.614601	0.14683978	-0.123284824	-0.077002615	-0.9188074	4.948	8.416854	Walking_Type
14:46:10.119	-1.23784	5.444581	8.614601	0.14683978	-0.123284824	-0.077002615	-0.9188074	4.948	8.416854	Walking_Type
14:46:10.143	-0.8284191	6.361588	4.6137676	1.3190902	1.3116376	0.3255576	-0.9929653	6.4763446	7.296662	Walking_Type
14:46:10.166	-0.8284191	6.361588	4.6137676	1.3190902	1.3116376	0.3255576	-0.9929653	6.4763446	7.296662	Walking_Type
14:46:10.190	-0.8284191	6.361588	4.6137676	1.3190902	1.3116376	0.3255576	-0.9929653	6.4763446	7.296662	Walking_Type
14:46:10.213	-0.8284191	6.361588	4.6137676	1.3190902	1.3116376	0.3255576	-0.9929653	6.4763446	7.296662	Walking_Type
14:46:10.236	-0.8284191	6.361588	4.6137676	1.3190902	1.3116376	0.3255576	-0.9929653	6.4763446	7.296662	Walking_Type
14:46:10.259	-0.8284191	6.361588	4.6137676	1.3190902	1.3116376	0.3255576	-0.9929653	6.4763446	7.296662	Walking_Type
14:46:10.282	-0.8284191	6.361588	4.6137676	1.3190902	1.3116376	0.3255576	-0.9929653	6.4763446	7.296662	Walking_Type
14:46:10.305	-0.8284191	6.361588	4.6137676	1.3190902	1.3116376	0.3255576	-0.9929653	6.4763446	7.296662	Walking_Type
14:46:10.329	-1.228263	7.0894475	5.499649	0.40095973	0.25484076	0.31028596	-1.5477067	7.3779483	6.2722263	Walking_Type
14:46:10.351	-1.228263	7.0894475	5.499649	0.40095973	0.25484076	0.31028596	-1.5477067	7.3779483	6.2722263	Walking_Type
14:46:10.372	-1.228263	7.0894475	5.499649	0.40095973	0.25484076	0.31028596	-1.5477067	7.3779483	6.2722263	Walking_Type
14:46:10.393	-1.228263	7.0894475	5.499649	0.40095973	0.25484076	0.31028596	-1.5477067	7.3779483	6.2722263	Walking_Type
14:46:10.414	-1.228263	7.0894475	5.499649	0.40095973	0.25484076	0.31028596	-1.5477067	7.3779483	6.2722263	Walking_Type
14:46:10.435	-1.228263	7.0894475	5.499649	0.40095973	0.25484076	0.31028596	-1.5477067	7.3779483	6.2722263	Walking_Type
14:46:10.470	-1.228263	7.0894475	5.499649	0.40095973	0.25484076	0.31028596	-1.5477067	7.3779483	6.2722263	Walking_Type
14:46:10.496	-0.84278476	7.5084457	6.074275	-0.80977523	-0.6241943	-0.084333	-1.2973642	7.3632855	6.345795	Walking_Type
14:46:10.518	-0.84278476	7.5084457	6.074275	-0.80977523	-0.6241943	-0.084333	-1.2973642	7.3632855	6.345795	Walking_Type
14:46:10.540	-0.84278476	7.5084457	6.074275	-0.80977523	-0.6241943	-0.084333	-1.2973642	7.3632855	6.345795	Walking_Type
14:46:10.561	-0.84278476	7.5084457	6.074275	-0.80977523	-0.6241943	-0.084333	-1.2973642	7.3632855	6.345795	Walking_Type
14:46:10.583	-0.84278476	7.5084457	6.074275	-0.80977523	-0.6241943	-0.084333	-1.2973642	7.3632855	6.345795	Walking_Type
14:46:10.604	-0.84278476	7.5084457	6.074275	-0.80977523	-0.6241943	-0.084333	-1.2973642	7.3632855	6.345795	Walking_Type
14:46:10.625	-0.84278476	7.5084457	6.074275	-0.80977523	-0.6241943	-0.084333	-1.2973642	7.3632855	6.345795	Walking_Type
14:46:10.647	-0.84278476	7.5084457	6.074275	-0.80977523	-0.6241943	-0.084333	-1.2973642	7.3632855	6.345795	Walking_Type
14:46:10.670	-0.84278476	7.5084457	6.074275	-0.80977523	-0.6241943	-0.084333	-1.2973642	7.3632855	6.345795	Walking_Type
14:46:10.693	-1.1444633	6.8476257	7.398309	-0.7993905	-0.18559308	-0.12403925	-1.2346902	6.684239	7.0687184	Walking_Type
14:46:10.717	-1.1444633	6.8476257	7.398309	-0.7993905	-0.18559308	-0.12403925	-1.2346902	6.684239	7.0687184	Walking_Type
14:46:10.739	-1.1444633	6.8476257	7.398309	-0.7993905	-0.18559308	-0.12403925	-1.2346902	6.684239	7.0687184	Walking_Type
14:46:10.763	-1.1444633	6.8476257	7.398309	-0.7993905	-0.18559308	-0.12403925	-1.2346902	6.684239	7.0687184	Walking_Type
14:46:10.786	-1.1444633	6.8476257	7.398309	-0.7993905	-0.18559308	-0.12403925	-1.2346902	6.684239	7.0687184	Walking_Type
14:46:10.809	-1.1444633	6.8476257	7.398309	-0.7993905	-0.18559308	-0.12403925	-1.2346902	6.684239	7.0687184	Walking_Type
14:46:10.832	-1.1444633	6.8476257	7.398309	-0.7993905	-0.18559308	-0.12403925	-1.2346902	6.684239	7.0687184	Walking_Type
14:46:10.854	-0.5363176	6.32328	7.972935	-0.5135056	-0.21308202	-0.070893966	-0.8572727	6.073277	7.651844	Walking_Type
14:46:10.878	-0.5363176	6.32328	7.972935	-0.5135056	-0.21308202	-0.070893966	-0.8572727	6.073277	7.651844	Walking_Type
14:46:10.900	-0.5363176	6.32328	7.972935	-0.5135056	-0.21308202	-0.070893966	-0.8572727	6.073277	7.651844	Walking_Type
14:46:10.923	-0.5363176	6.32328	7.972935	-0.5135056	-0.21308202	-0.070893966	-0.8572727	6.073277	7.651844	Walking_Type
14:46:10.945	-0.5363176	6.32328	7.972935	-0.5135056	-0.21308202	-0.070893966	-0.8572727	6.073277	7.651844	Walking_Type
14:46:10.968	-0.5363176	6.32328	7.972935	-0.5135056	-0.21308202	-0.070893966	-0.8572727	6.073277	7.651844	Walking_Type
14:46:10.991	-0.5363176	6.32328	7.972935	-0.5135056	-0.21308202	-0.070893966	-0.8572727	6.073277	7.651844	Walking_Type
14:46:11.013	-0.5363176	6.32328	7.972935	-0.5135056	-0.21308202	-0.070893966	-0.8572727	6.073277	7.651844	Walking_Type
14:46:11.035	-0.5889916	5.8420305	8.073495	-0.064519584	0.029431488	-0.05501147	-0.87723464	5.9989467	7.70801	Walking_Type
14:46:11.058	-0.5889916	5.8420305	8.073495	-0.064519584	0.029431488	-0.05501147	-0.87723464	5.9989467	7.70801	Walking_Type
14:46:11.081	-0.5889916	5.8420305	8.073495	-0.064519584	0.029431488	-0.05501147	-0.87723464	5.9989467	7.70801	Walking_Type
14:46:11.104	-0.5889916	5.8420305	8.073495	-0.064519584	0.029431488	-0.05501147	-0.87723464	5.9989467	7.70801	Walking_Type
14:46:11.127	-0.5889916	5.8420305	8.073495	-0.064519584	0.029431488	-0.05501147	-0.87723464	5.9989467	7.70801	Walking_Type
14:46:11.150	-0.5889916	5.8420305	8.073495	-0.064519584	0.029431488	-0.05501147	-0.87723464	5.9989467	7.70801	Walking_Type
14:46:11.173	-0.5889916	5.8420305	8.073495	-0.064519584	0.029431488	-0.05501147	-0.87723464	5.9989467	7.70801	Walking_Type
14:46:11.196	-0.5889916	5.8420305	8.073495	-0.064519584	0.029431488	-0.05501147	-0.87723464	5.9989467	7.70801	Walking_Type
14:46:11.221	-0.9241901	4.9154463	7.49408	0.014892895	-0.026768114	-0.05378974	-1.0257493	5.868939	7.789333	Walking_Type
14:46:11.244	-0.9241901	4.9154463	7.49408	0.014892895	-0.026768114	-0.05378974	-1.0257493	5.868939	7.789333	Walking_Type
14:46:11.266	-0.9241901	4.9154463	7.49408	0.014892895	-0.026768114	-0.05378974	-1.0257493	5.868939	7.789333	Walking_Type
14:46:11.288	-0.9241901	4.9154463	7.49408	0.014892895	-0.026768114	-0.05378974	-1.0257493	5.868939	7.789333	Walking_Type
14:46:11.310	-0.9241901	4.9154463	7.49408	0.014892895	-0.026768114	-0.05378974	-1.0257493	5.868939	7.789333	Walking_Type
14:46:11.332	-0.9241901	4.9154463	7.49408	0.014892895	-0.026768114	-0.05378974	-1.0257493	5.868939	7.789333	Walking_Type
14:46:11.353	-0.9241901	4.9154463	7.49408	0.014892895	-0.026768114	-0.05378974	-1.0257493	5.868939	7.789333	Walking_Type
14:46:11.374	-0.9241901	4.9154463	7.49408	0.014892895	-0.026768114	-0.05378974	-1.0257493	5.868939	7.789333	Walking_Type
14:46:11.395	-1.446142	5.2243075	7.764633	-0.08284555	0.2609494	0.009740246	-0.9544005	5.6571393	7.95338	Walking_Type
14:46:11.416	-1.446142	5.2243075	7.764633	-0.08284555	0.2609494	0.009740246	-0.9544005	5.6571393	7.95338	Walking_Type
14:46:11.437	-1.446142	5.2243075	7.764633	-0.08284555	0.2609494	0.009740246	-0.9544005	5.6571393	7.95338	Walking_Type
14:46:11.458	-1.446142	5.2243075	7.764633	-0.08284555	0.2609494	0.009740246	-0.9544005	5.6571393	7.95338	Walking_Type
14:46:11.485	-1.446142	5.2243075	7.764633	-0.08284555	0.2609494	0.009740246	-0.9544005	5.6571393	7.95338	Walking_Type
14:46:11.506	-1.446142	5.2243075	7.764633	-0.08284555	0.2609494	0.009740246	-0.9544005	5.6571393	7.95338	Walking_Type
14:46:11.527	-1.446142	5.2243075	7.764633	-0.08284555	0.2609494	0.009740246	-0.9544005	5.6571393	7.95338	Walking_Type
14:46:11.548	-1.446142	5.2243075	7.764633	-0.08284555	0.2609494	0.009740246	-0.9544005	5.6571393	7.95338	Walking_Type
14:46:11.569	-1.446142	5.2243075	7.764633	-0.08284555	0.2609494	0.009740246	-0.9544005	5.6571393	7.95338	Walking_Type
14:46:11.591	-1.4844503	5.166845	8.008849	-0.37422827	-0.112900116	0.05922033	-1.1030577	5.5789127	7.9893284	Walking_Type
14:46:11.613	-1.4844503	5.166845	8.008849	-0.37422827	-0.112900116	0.05922033	-1.1030577	5.5789127	7.9893284	Walking_Type
14:46:11.637	-1.4844503	5.166845	8.008849	-0.37422827	-0.112900116	0.05922033	-1.1030577	5.5789127	7.9893284	Walking_Type
14:46:11.659	-1.4844503	5.166845	8.008849	-0.37422827	-0.112900116	0.05922033	-1.1030577	5.5789127	7.9893284	Walking_Type
14:46:11.679	-1.4844503	5.166845	8.008849	-0.37422827	-0.112900116	0.05922033	-1.1030577	5.5789127	7.9893284	Walking_Type
14:46:11.700	-1.4844503	5.166845	8.008849	-0.37422827	-0.112900116	0.05922033	-1.1030577	5.5789127	7.9893284	Walking_Type
14:46:11.721	-1.4844503	5.166845	8.008849	-0.37422827	-0.112900116	0.05922033	-1.1030577	5.5789127	7.9893284	Walking_Type
14:46:11.743	-1.4844503	5.166845	8.008849	-0.37422827	-0.112900116	0.05922033	-1.1030577	5.5789127	7.9893284	Walking_Type
14:46:11.764	-1.23784	5.5523233	7.82449	0.09613797	0.09357234	0.12091772	-1.072895	5.4095707	8.108994	Walking_Type
14:46:11.786	-1.23784	5.5523233	7.82449	0.09613797	0.09357234	0.12091772	-1.072895	5.4095707	8.108994	Walking_Type
14:46:11.808	-1.23784	5.5523233	7.82449	0.09613797	0.09357234	0.12091772	-1.072895	5.4095707	8.108994	Walking_Type
14:46:11.830	-1.23784	5.5523233	7.82449	0.09613797	0.09357234	0.12091772	-1.072895	5.4095707	8.108994	Walking_Type
14:46:11.851	-1.23784	5.5523233	7.82449	0.09613797	0.09357234	0.12091772	-1.072895	5.4095707	8.108994	Walking_Type
14:46:11.873	-1.23784	5.5523233	7.82449	0.09613797	0.09357234	0.12091772	-1.072895	5.4095707	8.108994	Walking_Type
14:46:11.893	-1.23784	5.5523233	7.82449	0.09613797	0.09357234	0.12091772	-1.072895	5.4095707	8.108994	Walking_Type
14:46:11.921	-1.23784	5.5523233	7.82449	0.09613797	0.09357234	0.12091772	-1.072895	5.4095707	8.108994	Walking_Type
14:46:11.942	-1.3264283	5.5571117	7.6736507	0.14989412	-0.12633915	-0.12709357	-1.097268	5.568951	7.997072	Walking_Type
14:46:11.963	-1.3264283	5.5571117	7.6736507	0.14989412	-0.12633915	-0.12709357	-1.097268	5.568951	7.997072	Walking_Type
14:46:11.985	-1.3264283	5.5571117	7.6736507	0.14989412	-0.12633915	-0.12709357	-1.097268	5.568951	7.997072	Walking_Type
14:46:12.007	-1.3264283	5.5571117	7.6736507	0.14989412	-0.12633915	-0.12709357	-1.097268	5.568951	7.997072	Walking_Type
14:46:12.029	-1.3264283	5.5571117	7.6736507	0.14989412	-0.12633915	-0.12709357	-1.097268	5.568951	7.997072	Walking_Type
14:46:12.052	-1.3264283	5.5571117	7.6736507	0.14989412	-0.12633915	-0.12709357	-1.097268	5.568951	7.997072	Walking_Type
14:46:12.075	-1.3264283	5.5571117	7.6736507	0.14989412	-0.12633915	-0.12709357	-1.097268	5.568951	7.997072	Walking_Type
14:46:12.098	-1.3264283	5.5571117	7.6736507	0.14989412	-0.12633915	-0.12709357	-1.097268	5.568951	7.997072	Walking_Type
14:46:12.119	-1.297697	5.863579	7.5467544	-0.015039502	-0.111678384	-0.025079073	-1.0631711	5.766959	7.8601665	Walking_Type
14:46:12.144	-1.297697	5.863579	7.5467544	-0.015039502	-0.111678384	-0.025079073	-1.0631711	5.766959	7.8601665	Walking_Type
14:46:12.165	-1.297697	5.863579	7.5467544	-0.015039502	-0.111678384	-0.025079073	-1.0631711	5.766959	7.8601665	Walking_Type
14:46:12.186	-1.297697	5.863579	7.5467544	-0.015039502	-0.111678384	-0.025079073	-1.0631711	5.766959	7.8601665	Walking_Type
14:46:12.208	-1.297697	5.863579	7.5467544	-0.015039502	-0.111678384	-0.025079073	-1.0631711	5.766959	7.8601665	Walking_Type
14:46:12.229	-1.297697	5.863579	7.5467544	-0.015039502	-0.111678384	-0.025079073	-1.0631711	5.766959	7.8601665	Walking_Type
14:46:12.252	-1.297697	5.863579	7.5467544	-0.015039502	-0.111678384	-0.025079073	-1.0631711	5.766959	7.8601665	Walking_Type
14:46:12.275	-1.297697	5.863579	7.5467544	-0.015039502	-0.111678384	-0.025079073	-1.0631711	5.766959	7.8601665	Walking_Type
14:46:12.298	-0.8739103	5.727105	7.4246464	-0.018704696	0.07646811	0.08487667	-1.0894256	5.8066807	7.8272586	Walking_Type
14:46:12.321	-0.8739103	5.727105	7.4246464	-0.018704696	0.07646811	0.08487667	-1.0894256	5.8066807	7.8272586	Walking_Type
14:46:12.343	-0.8739103	5.727105	7.4246464	-0.018704696	0.07646811	0.08487667	-1.0894256	5.8066807	7.8272586	Walking_Type
14:46:12.364	-0.8739103	5.727105	7.4246464	-0.018704696	0.07646811	0.08487667	-1.0894256	5.8066807	7.8272586	Walking_Type
14:46:12.386	-0.8739103	5.727105	7.4246464	-0.018704696	0.07646811	0.08487667	-1.0894256	5.8066807	7.8272586	Walking_Type
14:46:12.414	-0.8739103	5.727105	7.4246464	-0.018704696	0.07646811	0.08487667	-1.0894256	5.8066807	7.8272586	Walking_Type
14:46:12.436	-0.8739103	5.727105	7.4246464	-0.018704696	0.07646811	0.08487667	-1.0894256	5.8066807	7.8272586	Walking_Type
14:46:12.458	-0.8739103	5.727105	7.4246464	-0.018704696	0.07646811	0.08487667	-1.0894256	5.8066807	7.8272586	Walking_Type
14:46:12.480	-1.0032011	5.8444247	7.6042166	0.008173377	-0.030433306	-0.03179859	-0.95876336	5.7742424	7.868244	Walking_Type
14:46:12.502	-1.0032011	5.8444247	7.6042166	0.008173377	-0.030433306	-0.03179859	-0.95876336	5.7742424	7.868244	Walking_Type
14:46:12.523	-1.0032011	5.8444247	7.6042166	0.008173377	-0.030433306	-0.03179859	-0.95876336	5.7742424	7.868244	Walking_Type
14:46:12.546	-1.0032011	5.8444247	7.6042166	0.008173377	-0.030433306	-0.03179859	-0.95876336	5.7742424	7.868244	Walking_Type
14:46:12.570	-1.0032011	5.8444247	7.6042166	0.008173377	-0.030433306	-0.03179859	-0.95876336	5.7742424	7.868244	Walking_Type
14:46:12.592	-1.0032011	5.8444247	7.6042166	0.008173377	-0.030433306	-0.03179859	-0.95876336	5.7742424	7.868244	Walking_Type
14:46:12.615	-1.0032011	5.8444247	7.6042166	0.008173377	-0.030433306	-0.03179859	-0.95876336	5.7742424	7.868244	Walking_Type
14:46:12.637	-1.0032011	5.8444247	7.6042166	0.008173377	-0.030433306	-0.03179859	-0.95876336	5.7742424	7.868244	Walking_Type
14:46:12.661	-0.8643332	5.6983743	7.393521	-0.064519584	0.030653218	-0.0043096542	-0.9523569	5.811677	7.8414116	Walking_Type
14:46:12.685	-0.8643332	5.6983743	7.393521	-0.064519584	0.030653218	-0.0043096542	-0.9523569	5.811677	7.8414116	Walking_Type
14:46:12.706	-0.8643332	5.6983743	7.393521	-0.064519584	0.030653218	-0.0043096542	-0.9523569	5.811677	7.8414116	Walking_Type
14:46:12.727	-0.8643332	5.6983743	7.393521	-0.064519584	0.030653218	-0.0043096542	-0.9523569	5.811677	7.8414116	Walking_Type
14:46:12.748	-0.8643332	5.6983743	7.393521	-0.064519584	0.030653218	-0.0043096542	-0.9523569	5.811677	7.8414116	Walking_Type
14:46:12.769	-0.8643332	5.6983743	7.393521	-0.064519584	0.030653218	-0.0043096542	-0.9523569	5.811677	7.8414116	Walking_Type
14:46:12.790	-0.8643332	5.6983743	7.393521	-0.064519584	0.030653218	-0.0043096542	-0.9523569	5.811677	7.8414116	Walking_Type
14:46:12.811	-0.8643332	5.6983743	7.393521	-0.064519584	0.030653218	-0.0043096542	-0.9523569	5.811677	7.8414116	Walking_Type
14:46:12.833	-1.0439038	5.8228765	7.3671837	-0.064519584	0.030653218	-0.0043096542	-0.9523569	5.811677	7.8414116	Walking_Type
14:46:12.854	-1.0439038	5.8228765	7.3671837	-0.09078679	-0.007220427	-0.03729638	-1.0444849	5.6843724	7.9225793	Walking_Type
14:46:12.877	-1.0439038	5.8228765	7.3671837	-0.09078679	-0.007220427	-0.03729638	-1.0444849	5.6843724	7.9225793	Walking_Type
14:46:12.899	-1.0439038	5.8228765	7.3671837	-0.09078679	-0.007220427	-0.03729638	-1.0444849	5.6843724	7.9225793	Walking_Type
14:46:12.920	-1.0439038	5.8228765	7.3671837	-0.09078679	-0.007220427	-0.03729638	-1.0444849	5.6843724	7.9225793	Walking_Type
14:46:12.947	-1.0439038	5.8228765	7.3671837	-0.09078679	-0.007220427	-0.03729638	-1.0444849	5.6843724	7.9225793	Walking_Type
14:46:12.981	-1.0439038	5.8228765	7.3671837	-0.09078679	-0.007220427	-0.03729638	-1.0444849	5.6843724	7.9225793	Walking_Type
14:46:13.002	-1.0439038	5.8228765	7.3671837	-0.09078679	-0.007220427	-0.03729638	-1.0444849	5.6843724	7.9225793	Walking_Type
14:46:13.023	-1.3264283	5.808511	7.1109962	-0.09384112	-0.031044172	-0.07028311	-1.0957241	5.634062	7.9515476	Walking_Type
14:46:13.044	-1.3264283	5.808511	7.1109962	-0.09384112	-0.031044172	-0.07028311	-1.0957241	5.634062	7.9515476	Walking_Type
14:46:13.066	-1.3264283	5.808511	7.1109962	-0.09384112	-0.031044172	-0.07028311	-1.0957241	5.634062	7.9515476	Walking_Type
14:46:13.088	-1.3264283	5.808511	7.1109962	-0.09384112	-0.031044172	-0.07028311	-1.0957241	5.634062	7.9515476	Walking_Type
14:46:13.112	-1.3264283	5.808511	7.1109962	-0.09384112	-0.031044172	-0.07028311	-1.0957241	5.634062	7.9515476	Walking_Type
14:46:13.135	-1.3264283	5.808511	7.1109962	-0.09384112	-0.031044172	-0.07028311	-1.0957241	5.634062	7.9515476	Walking_Type
14:46:13.158	-1.3264283	5.808511	7.1109962	-0.09384112	-0.031044172	-0.07028311	-1.0957241	5.634062	7.9515476	Walking_Type
14:46:13.179	-1.3264283	5.808511	7.1109962	-0.09384112	-0.031044172	-0.07028311	-1.0957241	5.634062	7.9515476	Walking_Type
14:46:13.200	-1.1564348	5.5619006	7.3145094	-0.20746206	-0.23018625	-0.040350705	-1.1134088	5.498504	8.043452	Walking_Type
14:46:13.233	-1.1564348	5.5619006	7.3145094	-0.20746206	-0.23018625	-0.040350705	-1.1134088	5.498504	8.043452	Walking_Type
14:46:13.256	-1.1564348	5.5619006	7.3145094	-0.20746206	-0.23018625	-0.040350705	-1.1134088	5.498504	8.043452	Walking_Type
14:46:13.279	-1.1564348	5.5619006	7.3145094	-0.20746206	-0.23018625	-0.040350705	-1.1134088	5.498504	8.043452	Walking_Type
14:46:13.301	-1.1564348	5.5619006	7.3145094	-0.20746206	-0.23018625	-0.040350705	-1.1134088	5.498504	8.043452	Walking_Type
14:46:13.323	-1.1564348	5.5619006	7.3145094	-0.20746206	-0.23018625	-0.040350705	-1.1134088	5.498504	8.043452	Walking_Type
14:46:13.344	-1.1564348	5.5619006	7.3145094	-0.20746206	-0.23018625	-0.040350705	-1.1134088	5.498504	8.043452	Walking_Type
14:46:13.367	-1.1564348	5.5619006	7.3145094	-0.20746206	-0.23018625	-0.040350705	-1.1134088	5.498504	8.043452	Walking_Type
14:46:13.387	-2.063865	6.656084	8.305739	-0.15859284	-0.13733472	0.094650514	-0.8350727	5.4985695	8.07705	Walking_Type
14:46:13.408	-2.063865	6.656084	8.305739	-0.15859284	-0.13733472	0.094650514	-0.8350727	5.4985695	8.07705	Walking_Type
14:46:13.429	-2.063865	6.656084	8.305739	-0.15859284	-0.13733472	0.094650514	-0.8350727	5.4985695	8.07705	Walking_Type
14:46:13.452	-2.063865	6.656084	8.305739	-0.15859284	-0.13733472	0.094650514	-0.8350727	5.4985695	8.07705	Walking_Type
14:46:13.475	-2.063865	6.656084	8.305739	-0.15859284	-0.13733472	0.094650514	-0.8350727	5.4985695	8.07705	Walking_Type
14:46:13.497	-2.063865	6.656084	8.305739	-0.15859284	-0.13733472	0.094650514	-0.8350727	5.4985695	8.07705	Walking_Type
14:46:13.519	-2.063865	6.656084	8.305739	-0.15859284	-0.13733472	0.094650514	-0.8350727	5.4985695	8.07705	Walking_Type
14:46:13.541	-2.063865	6.656084	8.305739	-0.15859284	-0.13733472	0.094650514	-0.8350727	5.4985695	8.07705	Walking_Type
14:46:13.564	-0.19633053	5.260222	8.712766	0.033829715	0.07097032	0.15512617	-0.9348382	5.6486454	7.9617343	Walking_Type
14:46:13.585	-0.19633053	5.260222	8.712766	0.033829715	0.07097032	0.15512617	-0.9348382	5.6486454	7.9617343	Walking_Type
14:46:13.606	-0.19633053	5.260222	8.712766	0.033829715	0.07097032	0.15512617	-0.9348382	5.6486454	7.9617343	Walking_Type
14:46:13.628	-0.19633053	5.260222	8.712766	0.033829715	0.07097032	0.15512617	-0.9348382	5.6486454	7.9617343	Walking_Type
14:46:13.649	-0.19633053	5.260222	8.712766	0.033829715	0.07097032	0.15512617	-0.9348382	5.6486454	7.9617343	Walking_Type
14:46:13.671	-0.19633053	5.260222	8.712766	0.033829715	0.07097032	0.15512617	-0.9348382	5.6486454	7.9617343	Walking_Type
14:46:13.693	-0.19633053	5.260222	8.712766	0.033829715	0.07097032	0.15512617	-0.9348382	5.6486454	7.9617343	Walking_Type
14:46:13.716	-0.19633053	5.260222	8.712766	0.033829715	0.07097032	0.15512617	-0.9348382	5.6486454	7.9617343	Walking_Type
14:46:13.739	0.56744313	4.1325183	7.075082	0.072314225	-0.0762482	0.024401013	-0.7144872	5.6752615	7.965631	Walking_Type
14:46:13.762	0.56744313	4.1325183	7.075082	0.072314225	-0.0762482	0.024401013	-0.7144872	5.6752615	7.965631	Walking_Type
14:46:13.785	0.56744313	4.1325183	7.075082	0.072314225	-0.0762482	0.024401013	-0.7144872	5.6752615	7.965631	Walking_Type
14:46:13.808	0.56744313	4.1325183	7.075082	0.072314225	-0.0762482	0.024401013	-0.7144872	5.6752615	7.965631	Walking_Type
14:46:13.829	0.56744313	4.1325183	7.075082	0.072314225	-0.0762482	0.024401013	-0.7144872	5.6752615	7.965631	Walking_Type
14:46:13.854	0.56744313	4.1325183	7.075082	0.072314225	-0.0762482	0.024401013	-0.7144872	5.6752615	7.965631	Walking_Type
14:46:13.876	0.56744313	4.1325183	7.075082	0.072314225	-0.0762482	0.024401013	-0.7144872	5.6752615	7.965631	Walking_Type
14:46:13.897	0.56744313	4.1325183	7.075082	0.072314225	-0.0762482	0.024401013	-0.7144872	5.6752615	7.965631	Walking_Type
14:46:13.917	-0.06464542	5.095017	7.1325445	-0.20196426	-0.05364619	0.08670927	-0.40694472	5.417688	8.164153	Walking_Type
14:46:13.939	-0.06464542	5.095017	7.1325445	-0.20196426	-0.05364619	0.08670927	-0.40694472	5.417688	8.164153	Walking_Type
14:46:13.962	-0.06464542	5.095017	7.1325445	-0.20196426	-0.05364619	0.08670927	-0.40694472	5.417688	8.164153	Walking_Type
14:46:13.985	-0.06464542	5.095017	7.1325445	-0.20196426	-0.05364619	0.08670927	-0.40694472	5.417688	8.164153	Walking_Type
14:46:14.008	-0.06464542	5.095017	7.1325445	-0.20196426	-0.05364619	0.08670927	-0.40694472	5.417688	8.164153	Walking_Type
14:46:14.031	-0.06464542	5.095017	7.1325445	-0.20196426	-0.05364619	0.08670927	-0.40694472	5.417688	8.164153	Walking_Type
14:46:14.053	-0.06464542	5.095017	7.1325445	-0.20196426	-0.05364619	0.08670927	-0.40694472	5.417688	8.164153	Walking_Type
14:46:14.075	-0.06464542	5.095017	7.1325445	-0.20196426	-0.05364619	0.08670927	-0.40694472	5.417688	8.164153	Walking_Type
14:46:14.096	-0.26097596	5.3009243	9.091062	0.21586755	-0.13183695	0.11541994	-0.38130096	5.4694986	8.130777	Walking_Type
14:46:14.118	-0.26097596	5.3009243	9.091062	0.21586755	-0.13183695	0.11541994	-0.38130096	5.4694986	8.130777	Walking_Type
14:46:14.141	-0.26097596	5.3009243	9.091062	0.21586755	-0.13183695	0.11541994	-0.38130096	5.4694986	8.130777	Walking_Type
14:46:14.164	-0.26097596	5.3009243	9.091062	0.21586755	-0.13183695	0.11541994	-0.38130096	5.4694986	8.130777	Walking_Type
14:46:14.188	-0.26097596	5.3009243	9.091062	0.21586755	-0.13183695	0.11541994	-0.38130096	5.4694986	8.130777	Walking_Type
14:46:14.211	-0.26097596	5.3009243	9.091062	0.21586755	-0.13183695	0.11541994	-0.38130096	5.4694986	8.130777	Walking_Type
14:46:14.234	-0.26097596	5.3009243	9.091062	0.21586755	-0.13183695	0.11541994	-0.38130096	5.4694986	8.130777	Walking_Type
14:46:14.257	-0.26097596	5.3009243	9.091062	0.21586755	-0.13183695	0.11541994	-0.38130096	5.4694986	8.130777	Walking_Type
14:46:14.280	-1.3000913	4.903475	8.327288	0.16699834	-0.056700513	0.2534755	-0.32662606	5.50677	8.107968	Walking_Type
14:46:14.303	-1.3000913	4.903475	8.327288	0.16699834	-0.056700513	0.2534755	-0.32662606	5.50677	8.107968	Walking_Type
14:46:14.326	-1.3000913	4.903475	8.327288	0.16699834	-0.056700513	0.2534755	-0.32662606	5.50677	8.107968	Walking_Type
14:46:14.356	-1.3000913	4.903475	8.327288	0.16699834	-0.056700513	0.2534755	-0.32662606	5.50677	8.107968	Walking_Type
14:46:14.382	-1.3000913	4.903475	8.327288	0.16699834	-0.056700513	0.2534755	-0.32662606	5.50677	8.107968	Walking_Type
14:46:14.404	-1.3000913	4.903475	8.327288	0.16699834	-0.056700513	0.2534755	-0.32662606	5.50677	8.107968	Walking_Type
14:46:14.427	-1.3000913	4.903475	8.327288	0.16699834	-0.056700513	0.2534755	-0.32662606	5.50677	8.107968	Walking_Type
14:46:14.450	-1.3000913	4.903475	8.327288	0.16699834	-0.056700513	0.2534755	-0.32662606	5.50677	8.107968	Walking_Type
14:46:14.474	-1.0558752	5.0614967	6.117372	0.20670457	-0.02127033	0.039061777	-0.2844823	5.4230394	8.165786	Walking_Type
14:46:14.497	-1.0558752	5.0614967	6.117372	0.20670457	-0.02127033	0.039061777	-0.2844823	5.4230394	8.165786	Walking_Type
14:46:14.520	-1.0558752	5.0614967	6.117372	0.20670457	-0.02127033	0.039061777	-0.2844823	5.4230394	8.165786	Walking_Type
14:46:14.542	-1.0558752	5.0614967	6.117372	0.20670457	-0.02127033	0.039061777	-0.2844823	5.4230394	8.165786	Walking_Type
14:46:14.564	-1.0558752	5.0614967	6.117372	0.20670457	-0.02127033	0.039061777	-0.2844823	5.4230394	8.165786	Walking_Type
14:46:14.587	-1.0558752	5.0614967	6.117372	0.20670457	-0.02127033	0.039061777	-0.2844823	5.4230394	8.165786	Walking_Type
14:46:14.608	-1.0558752	5.0614967	6.117372	0.20670457	-0.02127033	0.039061777	-0.2844823	5.4230394	8.165786	Walking_Type
14:46:14.629	-1.0558752	5.0614967	6.117372	0.20670457	-0.02127033	0.039061777	-0.2844823	5.4230394	8.165786	Walking_Type
14:46:14.651	-1.4150164	6.2346916	6.840443	0.20426112	0.16382183	-0.033631187	-0.20435998	5.499928	8.116611	Walking_Type
14:46:14.677	-1.4150164	6.2346916	6.840443	0.20426112	0.16382183	-0.033631187	-0.20435998	5.499928	8.116611	Walking_Type
14:46:14.698	-1.4150164	6.2346916	6.840443	0.20426112	0.16382183	-0.033631187	-0.20435998	5.499928	8.116611	Walking_Type
14:46:14.723	-1.4150164	6.2346916	6.840443	0.20426112	0.16382183	-0.033631187	-0.20435998	5.499928	8.116611	Walking_Type
14:46:14.745	-1.4150164	6.2346916	6.840443	0.20426112	0.16382183	-0.033631187	-0.20435998	5.499928	8.116611	Walking_Type
14:46:14.767	-1.4150164	6.2346916	6.840443	0.20426112	0.16382183	-0.033631187	-0.20435998	5.499928	8.116611	Walking_Type
14:46:14.791	-1.4150164	6.2346916	6.840443	0.20426112	0.16382183	-0.033631187	-0.20435998	5.499928	8.116611	Walking_Type
14:46:14.814	0.79250497	6.814106	8.317711	0.41806397	-0.489804	-0.084333	-0.17630935	5.7390113	7.9500346	Walking_Type
14:46:14.835	0.79250497	6.814106	8.317711	0.41806397	-0.489804	-0.084333	-0.17630935	5.7390113	7.9500346	Walking_Type
14:46:14.857	0.79250497	6.814106	8.317711	0.41806397	-0.489804	-0.084333	-0.17630935	5.7390113	7.9500346	Walking_Type
14:46:14.880	0.79250497	6.814106	8.317711	0.41806397	-0.489804	-0.084333	-0.17630935	5.7390113	7.9500346	Walking_Type
14:46:14.906	0.79250497	6.814106	8.317711	0.41806397	-0.489804	-0.084333	-0.17630935	5.7390113	7.9500346	Walking_Type
14:46:14.930	0.79250497	6.814106	8.317711	0.41806397	-0.489804	-0.084333	-0.17630935	5.7390113	7.9500346	Walking_Type
14:46:14.951	0.79250497	6.814106	8.317711	0.41806397	-0.489804	-0.084333	-0.17630935	5.7390113	7.9500346	Walking_Type
14:46:14.973	0.79250497	6.814106	8.317711	0.41806397	-0.489804	-0.084333	-0.17630935	5.7390113	7.9500346	Walking_Type
14:46:14.994	0.5554718	5.253039	6.0862465	-0.13843428	0.119228676	-0.31096402	-0.09373239	6.108315	7.6713786	Walking_Type
14:46:15.017	0.5554718	5.253039	6.0862465	-0.13843428	0.119228676	-0.31096402	-0.09373239	6.108315	7.6713786	Walking_Type
14:46:15.041	0.5554718	5.253039	6.0862465	-0.13843428	0.119228676	-0.31096402	-0.09373239	6.108315	7.6713786	Walking_Type
14:46:15.064	0.5554718	5.253039	6.0862465	-0.13843428	0.119228676	-0.31096402	-0.09373239	6.108315	7.6713786	Walking_Type
14:46:15.085	0.5554718	5.253039	6.0862465	-0.13843428	0.119228676	-0.31096402	-0.09373239	6.108315	7.6713786	Walking_Type
14:46:15.106	0.5554718	5.253039	6.0862465	-0.13843428	0.119228676	-0.31096402	-0.09373239	6.108315	7.6713786	Walking_Type
14:46:15.127	0.5554718	5.253039	6.0862465	-0.13843428	0.119228676	-0.31096402	-0.09373239	6.108315	7.6713786	Walking_Type
14:46:15.148	0.5554718	5.253039	6.0862465	-0.13843428	0.119228676	-0.31096402	-0.09373239	6.108315	7.6713786	Walking_Type
14:46:15.173	0.023942748	5.6672482	6.533976	-0.22395541	0.2102476	-0.14114346	-0.35444444	5.701039	7.9713798	Walking_Type
14:46:15.194	0.023942748	5.6672482	6.533976	-0.22395541	0.2102476	-0.14114346	-0.35444444	5.701039	7.9713798	Walking_Type
14:46:15.215	0.023942748	5.6672482	6.533976	-0.22395541	0.2102476	-0.14114346	-0.35444444	5.701039	7.9713798	Walking_Type
14:46:15.237	0.023942748	5.6672482	6.533976	-0.22395541	0.2102476	-0.14114346	-0.35444444	5.701039	7.9713798	Walking_Type
14:46:15.259	0.023942748	5.6672482	6.533976	-0.22395541	0.2102476	-0.14114346	-0.35444444	5.701039	7.9713798	Walking_Type
14:46:15.285	0.023942748	5.6672482	6.533976	-0.22395541	0.2102476	-0.14114346	-0.35444444	5.701039	7.9713798	Walking_Type
14:46:15.307	0.023942748	5.6672482	6.533976	-0.22395541	0.2102476	-0.14114346	-0.35444444	5.701039	7.9713798	Walking_Type
14:46:15.330	0.023942748	5.6672482	6.533976	-0.22395541	0.2102476	-0.14114346	-0.35444444	5.701039	7.9713798	Walking_Type
14:46:15.352	0.17478207	6.881146	7.6090055	0.123016044	-0.10984579	0.0024098635	-0.44909522	5.8152394	7.883634	Walking_Type
14:46:15.373	0.17478207	6.881146	7.6090055	0.123016044	-0.10984579	0.0024098635	-0.44909522	5.8152394	7.883634	Walking_Type
14:46:15.395	0.17478207	6.881146	7.6090055	0.123016044	-0.10984579	0.0024098635	-0.44909522	5.8152394	7.883634	Walking_Type
14:46:15.416	0.17478207	6.881146	7.6090055	0.123016044	-0.10984579	0.0024098635	-0.44909522	5.8152394	7.883634	Walking_Type
14:46:15.438	0.17478207	6.881146	7.6090055	0.123016044	-0.10984579	0.0024098635	-0.44909522	5.8152394	7.883634	Walking_Type
14:46:15.461	0.17478207	6.881146	7.6090055	0.123016044	-0.10984579	0.0024098635	-0.44909522	5.8152394	7.883634	Walking_Type
14:46:15.485	0.17478207	6.881146	7.6090055	0.123016044	-0.10984579	0.0024098635	-0.44909522	5.8152394	7.883634	Walking_Type
14:46:15.508	0.17478207	6.881146	7.6090055	0.123016044	-0.10984579	0.0024098635	-0.44909522	5.8152394	7.883634	Walking_Type
14:46:15.529	0.17478207	6.881146	7.6090055	0.123016044	-0.10984579	0.0024098635	-0.44909522	5.8152394	7.883634	Walking_Type
14:46:15.551	-1.5083932	6.3927135	8.133351	0.09797057	0.1906999	0.055555142	-0.5992717	6.125906	7.634429	Walking_Type
14:46:15.573	-1.5083932	6.3927135	8.133351	0.09797057	0.1906999	0.055555142	-0.5992717	6.125906	7.634429	Walking_Type
14:46:15.596	-1.5083932	6.3927135	8.133351	0.09797057	0.1906999	0.055555142	-0.5992717	6.125906	7.634429	Walking_Type
14:46:15.618	-1.5083932	6.3927135	8.133351	0.09797057	0.1906999	0.055555142	-0.5992717	6.125906	7.634429	Walking_Type
14:46:15.639	-1.5083932	6.3927135	8.133351	0.09797057	0.1906999	0.055555142	-0.5992717	6.125906	7.634429	Walking_Type
14:46:15.662	-1.5083932	6.3927135	8.133351	0.09797057	0.1906999	0.055555142	-0.5992717	6.125906	7.634429	Walking_Type
14:46:15.685	-1.5083932	6.3927135	8.133351	0.09797057	0.1906999	0.055555142	-0.5992717	6.125906	7.634429	Walking_Type
14:46:15.708	-1.5083932	6.3927135	8.133351	0.09797057	0.1906999	0.055555142	-0.5992717	6.125906	7.634429	Walking_Type
14:46:15.731	-0.6296943	4.3695517	7.405492	-0.35651317	-0.20697336	0.25103202	-0.63244694	6.1388946	7.621306	Walking_Type
14:46:15.753	-0.6296943	4.3695517	7.405492	-0.35651317	-0.20697336	0.25103202	-0.63244694	6.1388946	7.621306	Walking_Type
14:46:15.776	-0.6296943	4.3695517	7.405492	-0.35651317	-0.20697336	0.25103202	-0.63244694	6.1388946	7.621306	Walking_Type
14:46:15.799	-0.6296943	4.3695517	7.405492	-0.35651317	-0.20697336	0.25103202	-0.63244694	6.1388946	7.621306	Walking_Type
14:46:15.822	-0.6296943	4.3695517	7.405492	-0.35651317	-0.20697336	0.25103202	-0.63244694	6.1388946	7.621306	Walking_Type
14:46:15.846	-0.6296943	4.3695517	7.405492	-0.35651317	-0.20697336	0.25103202	-0.63244694	6.1388946	7.621306	Walking_Type
14:46:15.869	-0.6296943	4.3695517	7.405492	-0.35651317	-0.20697336	0.25103202	-0.63244694	6.1388946	7.621306	Walking_Type
14:46:15.892	-0.6296943	4.3695517	7.405492	-0.35651317	-0.20697336	0.25103202	-0.63244694	6.1388946	7.621306	Walking_Type
14:46:15.915	-0.8643332	5.830059	7.448589	-0.026645944	-0.3908438	0.1563479	-0.3275966	5.9312243	7.802796	Walking_Type
14:46:15.938	-0.8643332	5.830059	7.448589	-0.026645944	-0.3908438	0.1563479	-0.3275966	5.9312243	7.802796	Walking_Type
14:46:15.960	-0.8643332	5.830059	7.448589	-0.026645944	-0.3908438	0.1563479	-0.3275966	5.9312243	7.802796	Walking_Type
14:46:15.981	-0.8643332	5.830059	7.448589	-0.026645944	-0.3908438	0.1563479	-0.3275966	5.9312243	7.802796	Walking_Type
14:46:16.002	-0.8643332	5.830059	7.448589	-0.026645944	-0.3908438	0.1563479	-0.3275966	5.9312243	7.802796	Walking_Type
14:46:16.023	-0.8643332	5.830059	7.448589	-0.026645944	-0.3908438	0.1563479	-0.3275966	5.9312243	7.802796	Walking_Type
14:46:16.050	-0.8643332	5.830059	7.448589	-0.026645944	-0.3908438	0.1563479	-0.3275966	5.9312243	7.802796	Walking_Type
14:46:16.072	-0.4189981	6.941003	7.59464	-0.21357071	0.25484076	0.15329358	-0.17492035	6.1951985	7.59995	Walking_Type
14:46:16.094	-0.4189981	6.941003	7.59464	-0.21357071	0.25484076	0.15329358	-0.17492035	6.1951985	7.59995	Walking_Type
14:46:16.115	-0.4189981	6.941003	7.59464	-0.21357071	0.25484076	0.15329358	-0.17492035	6.1951985	7.59995	Walking_Type
14:46:16.136	-0.4189981	6.941003	7.59464	-0.21357071	0.25484076	0.15329358	-0.17492035	6.1951985	7.59995	Walking_Type
14:46:16.157	-0.4189981	6.941003	7.59464	-0.21357071	0.25484076	0.15329358	-0.17492035	6.1951985	7.59995	Walking_Type
14:46:16.179	-0.4189981	6.941003	7.59464	-0.21357071	0.25484076	0.15329358	-0.17492035	6.1951985	7.59995	Walking_Type
14:46:16.202	-0.4189981	6.941003	7.59464	-0.21357071	0.25484076	0.15329358	-0.17492035	6.1951985	7.59995	Walking_Type
14:46:16.225	-0.4189981	6.941003	7.59464	-0.21357071	0.25484076	0.15329358	-0.17492035	6.1951985	7.59995	Walking_Type
14:46:16.248	-0.4189981	6.941003	7.59464	-0.21357071	0.25484076	0.15329358	-0.17492035	6.1951985	7.59995	Walking_Type
14:46:16.270	0.8356019	5.339233	7.2091613	0.25496295	-0.06403089	-0.24682315	-0.21983686	6.107817	7.669194	Walking_Type
14:46:16.293	0.8356019	5.339233	7.2091613	0.25496295	-0.06403089	-0.24682315	-0.21983686	6.107817	7.669194	Walking_Type
14:46:16.314	0.8356019	5.339233	7.2091613	0.25496295	-0.06403089	-0.24682315	-0.21983686	6.107817	7.669194	Walking_Type
14:46:16.335	0.8356019	5.339233	7.2091613	0.25496295	-0.06403089	-0.24682315	-0.21983686	6.107817	7.669194	Walking_Type
14:46:16.356	0.8356019	5.339233	7.2091613	0.25496295	-0.06403089	-0.24682315	-0.21983686	6.107817	7.669194	Walking_Type
14:46:16.377	0.8356019	5.339233	7.2091613	0.25496295	-0.06403089	-0.24682315	-0.21983686	6.107817	7.669194	Walking_Type
14:46:16.398	0.8356019	5.339233	7.2091613	0.25496295	-0.06403089	-0.24682315	-0.21983686	6.107817	7.669194	Walking_Type
14:46:16.419	0.8356019	5.339233	7.2091613	0.25496295	-0.06403089	-0.24682315	-0.21983686	6.107817	7.669194	Walking_Type
14:46:16.440	0.083799616	5.621757	5.9976583	-0.081623815	0.014770721	-0.058065794	-0.24700713	5.9715424	7.774959	Walking_Type
14:46:16.462	0.083799616	5.621757	5.9976583	-0.081623815	0.014770721	-0.058065794	-0.24700713	5.9715424	7.774959	Walking_Type
14:46:16.485	0.083799616	5.621757	5.9976583	-0.081623815	0.014770721	-0.058065794	-0.24700713	5.9715424	7.774959	Walking_Type
14:46:16.506	0.083799616	5.621757	5.9976583	-0.081623815	0.014770721	-0.058065794	-0.24700713	5.9715424	7.774959	Walking_Type
14:46:16.527	0.083799616	5.621757	5.9976583	-0.081623815	0.014770721	-0.058065794	-0.24700713	5.9715424	7.774959	Walking_Type
14:46:16.549	0.083799616	5.621757	5.9976583	-0.081623815	0.014770721	-0.058065794	-0.24700713	5.9715424	7.774959	Walking_Type
14:46:16.572	0.083799616	5.621757	5.9976583	-0.081623815	0.014770721	-0.058065794	-0.24700713	5.9715424	7.774959	Walking_Type
14:46:16.595	0.083799616	5.621757	5.9976583	-0.081623815	0.014770721	-0.058065794	-0.24700713	5.9715424	7.774959	Walking_Type
14:46:16.619	-0.31365	6.9098773	7.393521	0.058875192	-0.01577254	0.06288552	-0.35981178	5.8503633	7.862197	Walking_Type
14:46:16.641	-0.31365	6.9098773	7.393521	0.058875192	-0.01577254	0.06288552	-0.35981178	5.8503633	7.862197	Walking_Type
14:46:16.663	-0.31365	6.9098773	7.393521	0.058875192	-0.01577254	0.06288552	-0.35981178	5.8503633	7.862197	Walking_Type
14:46:16.684	-0.31365	6.9098773	7.393521	0.058875192	-0.01577254	0.06288552	-0.35981178	5.8503633	7.862197	Walking_Type
14:46:16.705	-0.31365	6.9098773	7.393521	0.058875192	-0.01577254	0.06288552	-0.35981178	5.8503633	7.862197	Walking_Type
14:46:16.727	-0.31365	6.9098773	7.393521	0.058875192	-0.01577254	0.06288552	-0.35981178	5.8503633	7.862197	Walking_Type
14:46:16.749	-0.31365	6.9098773	7.393521	0.058875192	-0.01577254	0.06288552	-0.35981178	5.8503633	7.862197	Walking_Type
14:46:16.772	-0.31365	6.9098773	7.393521	0.058875192	-0.01577254	0.06288552	-0.35981178	5.8503633	7.862197	Walking_Type
14:46:16.795	-1.1995317	5.6983743	8.174054	0.058875192	-0.01577254	0.06288552	-0.35981178	5.8503633	7.862197	Walking_Type
14:46:16.818	-1.1995317	5.6983743	8.174054	-0.1011715	0.33791843	-0.0043096542	-0.47153816	6.019917	7.727131	Walking_Type
14:46:16.842	-1.1995317	5.6983743	8.174054	-0.1011715	0.33791843	-0.0043096542	-0.47153816	6.019917	7.727131	Walking_Type
14:46:16.866	-1.1995317	5.6983743	8.174054	-0.1011715	0.33791843	-0.0043096542	-0.47153816	6.019917	7.727131	Walking_Type
14:46:16.889	-1.1995317	5.6983743	8.174054	-0.1011715	0.33791843	-0.0043096542	-0.47153816	6.019917	7.727131	Walking_Type
14:46:16.911	-1.1995317	5.6983743	8.174054	-0.1011715	0.33791843	-0.0043096542	-0.47153816	6.019917	7.727131	Walking_Type
14:46:16.933	-1.1995317	5.6983743	8.174054	-0.1011715	0.33791843	-0.0043096542	-0.47153816	6.019917	7.727131	Walking_Type
14:46:16.954	-1.1995317	5.6983743	8.174054	-0.1011715	0.33791843	-0.0043096542	-0.47153816	6.019917	7.727131	Walking_Type
14:46:16.975	-0.723071	4.0989985	8.509253	-0.91423315	-0.10373714	0.25775152	-0.55512285	5.7366514	7.9342933	Walking_Type
14:46:16.999	-0.723071	4.0989985	8.509253	-0.91423315	-0.10373714	0.25775152	-0.55512285	5.7366514	7.9342933	Walking_Type
14:46:17.022	-0.723071	4.0989985	8.509253	-0.91423315	-0.10373714	0.25775152	-0.55512285	5.7366514	7.9342933	Walking_Type
14:46:17.045	-0.723071	4.0989985	8.509253	-0.91423315	-0.10373714	0.25775152	-0.55512285	5.7366514	7.9342933	Walking_Type
14:46:17.068	-0.723071	4.0989985	8.509253	-0.91423315	-0.10373714	0.25775152	-0.55512285	5.7366514	7.9342933	Walking_Type
14:46:17.091	-0.723071	4.0989985	8.509253	-0.91423315	-0.10373714	0.25775152	-0.55512285	5.7366514	7.9342933	Walking_Type
14:46:17.114	-0.723071	4.0989985	8.509253	-0.91423315	-0.10373714	0.25775152	-0.55512285	5.7366514	7.9342933	Walking_Type
14:46:17.137	-0.723071	4.0989985	8.509253	-0.91423315	-0.10373714	0.25775152	-0.55512285	5.7366514	7.9342933	Walking_Type
14:46:17.161	-1.5586729	5.3703585	7.759845	-0.27710068	-0.244847	0.29623607	-0.64848715	5.413427	8.151356	Walking_Type
14:46:17.184	-1.5586729	5.3703585	7.759845	-0.27710068	-0.244847	0.29623607	-0.64848715	5.413427	8.151356	Walking_Type
14:46:17.208	-1.5586729	5.3703585	7.759845	-0.27710068	-0.244847	0.29623607	-0.64848715	5.413427	8.151356	Walking_Type
14:46:17.230	-1.5586729	5.3703585	7.759845	-0.27710068	-0.244847	0.29623607	-0.64848715	5.413427	8.151356	Walking_Type
14:46:17.252	-1.5586729	5.3703585	7.759845	-0.27710068	-0.244847	0.29623607	-0.64848715	5.413427	8.151356	Walking_Type
14:46:17.279	-1.5586729	5.3703585	7.759845	-0.27710068	-0.244847	0.29623607	-0.64848715	5.413427	8.151356	Walking_Type
14:46:17.303	-1.5586729	5.3703585	7.759845	-0.27710068	-0.244847	0.29623607	-0.64848715	5.413427	8.151356	Walking_Type
14:46:17.326	-1.5586729	5.3703585	7.759845	-0.27710068	-0.244847	0.29623607	-0.64848715	5.413427	8.151356	Walking_Type
14:46:17.347	-0.5818088	6.273	9.074302	0.112631336	0.030042352	0.06899418	-0.42689133	5.4589124	8.135624	Walking_Type
14:46:17.368	-0.5818088	6.273	9.074302	0.112631336	0.030042352	0.06899418	-0.42689133	5.4589124	8.135624	Walking_Type
14:46:17.389	-0.5818088	6.273	9.074302	0.112631336	0.030042352	0.06899418	-0.42689133	5.4589124	8.135624	Walking_Type
14:46:17.412	-0.5818088	6.273	9.074302	0.112631336	0.030042352	0.06899418	-0.42689133	5.4589124	8.135624	Walking_Type
14:46:17.435	-0.5818088	6.273	9.074302	0.112631336	0.030042352	0.06899418	-0.42689133	5.4589124	8.135624	Walking_Type
14:46:17.458	-0.5818088	6.273	9.074302	0.112631336	0.030042352	0.06899418	-0.42689133	5.4589124	8.135624	Walking_Type
14:46:17.481	-0.5818088	6.273	9.074302	0.112631336	0.030042352	0.06899418	-0.42689133	5.4589124	8.135624	Walking_Type
14:46:17.506	-0.5818088	6.273	9.074302	0.112631336	0.030042352	0.06899418	-0.42689133	5.4589124	8.135624	Walking_Type
14:46:17.527	0.81644773	4.7143273	7.26423	0.68928814	-0.0005009095	-0.15519337	-0.13322152	5.4876337	8.126407	Walking_Type
14:46:17.548	0.81644773	4.7143273	7.26423	0.68928814	-0.0005009095	-0.15519337	-0.13322152	5.4876337	8.126407	Walking_Type
14:46:17.570	0.81644773	4.7143273	7.26423	0.68928814	-0.0005009095	-0.15519337	-0.13322152	5.4876337	8.126407	Walking_Type
14:46:17.591	0.81644773	4.7143273	7.26423	0.68928814	-0.0005009095	-0.15519337	-0.13322152	5.4876337	8.126407	Walking_Type
14:46:17.612	0.81644773	4.7143273	7.26423	0.68928814	-0.0005009095	-0.15519337	-0.13322152	5.4876337	8.126407	Walking_Type
14:46:17.633	0.81644773	4.7143273	7.26423	0.68928814	-0.0005009095	-0.15519337	-0.13322152	5.4876337	8.126407	Walking_Type
14:46:17.655	0.81644773	4.7143273	7.26423	0.68928814	-0.0005009095	-0.15519337	-0.13322152	5.4876337	8.126407	Walking_Type
14:46:17.678	0.81644773	4.7143273	7.26423	0.68928814	-0.0005009095	-0.15519337	-0.13322152	5.4876337	8.126407	Walking_Type
14:46:17.702	-0.19154198	5.497255	6.0599093	0.2855062	0.04287052	-0.22910807	-0.2514665	5.6098175	8.039715	Walking_Type
14:46:17.725	-0.19154198	5.497255	6.0599093	0.2855062	0.04287052	-0.22910807	-0.2514665	5.6098175	8.039715	Walking_Type
14:46:17.747	-0.19154198	5.497255	6.0599093	0.2855062	0.04287052	-0.22910807	-0.2514665	5.6098175	8.039715	Walking_Type
14:46:17.769	-0.19154198	5.497255	6.0599093	0.2855062	0.04287052	-0.22910807	-0.2514665	5.6098175	8.039715	Walking_Type
14:46:17.791	-0.19154198	5.497255	6.0599093	0.2855062	0.04287052	-0.22910807	-0.2514665	5.6098175	8.039715	Walking_Type
14:46:17.812	-0.19154198	5.497255	6.0599093	0.2855062	0.04287052	-0.22910807	-0.2514665	5.6098175	8.039715	Walking_Type
14:46:17.834	-0.19154198	5.497255	6.0599093	0.2855062	0.04287052	-0.22910807	-0.2514665	5.6098175	8.039715	Walking_Type
14:46:17.856	-0.19154198	5.497255	6.0599093	0.2855062	0.04287052	-0.22910807	-0.2514665	5.6098175	8.039715	Walking_Type
14:46:17.879	-0.3232271	6.3639827	7.8987126	0.080866344	0.07891157	0.1300807	-0.37078044	5.828813	7.877677	Walking_Type
14:46:17.901	-0.3232271	6.3639827	7.8987126	0.080866344	0.07891157	0.1300807	-0.37078044	5.828813	7.877677	Walking_Type
14:46:17.935	-0.3232271	6.3639827	7.8987126	0.080866344	0.07891157	0.1300807	-0.37078044	5.828813	7.877677	Walking_Type
14:46:17.968	-0.3232271	6.3639827	7.8987126	0.080866344	0.07891157	0.1300807	-0.37078044	5.828813	7.877677	Walking_Type
14:46:18.003	-0.3232271	6.3639827	7.8987126	0.080866344	0.07891157	0.1300807	-0.37078044	5.828813	7.877677	Walking_Type
14:46:18.036	-0.3232271	6.3639827	7.8987126	0.080866344	0.07891157	0.1300807	-0.37078044	5.828813	7.877677	Walking_Type
14:46:18.069	-1.3958622	4.577853	8.329682	0.005119051	0.16565444	0.19971934	-0.4606981	5.851349	7.856198	Walking_Type
14:46:18.103	-1.3958622	4.577853	8.329682	0.005119051	0.16565444	0.19971934	-0.4606981	5.851349	7.856198	Walking_Type
14:46:18.134	-1.3958622	4.577853	8.329682	0.005119051	0.16565444	0.19971934	-0.4606981	5.851349	7.856198	Walking_Type
14:46:18.154	-1.3958622	4.577853	8.329682	0.005119051	0.16565444	0.19971934	-0.4606981	5.851349	7.856198	Walking_Type
14:46:18.175	-1.3958622	4.577853	8.329682	0.005119051	0.16565444	0.19971934	-0.4606981	5.851349	7.856198	Walking_Type
14:46:18.196	-1.3958622	4.577853	8.329682	0.005119051	0.16565444	0.19971934	-0.4606981	5.851349	7.856198	Walking_Type
14:46:18.217	-1.3958622	4.577853	8.329682	0.005119051	0.16565444	0.19971934	-0.4606981	5.851349	7.856198	Walking_Type
14:46:18.464	-0.94095	6.0263896	8.047157	0.07170336	-0.13672386	0.2180453	-0.36963907	5.49696	8.112777	Walking_Type
14:46:18.486	-0.94095	6.0263896	8.047157	0.07170336	-0.13672386	0.2180453	-0.36963907	5.49696	8.112777	Walking_Type
14:46:18.508	-0.94095	6.0263896	8.047157	0.07170336	-0.13672386	0.2180453	-0.36963907	5.49696	8.112777	Walking_Type
14:46:18.531	-0.94095	6.0263896	8.047157	0.07170336	-0.13672386	0.2180453	-0.36963907	5.49696	8.112777	Walking_Type
14:46:18.554	-0.94095	6.0263896	8.047157	0.07170336	-0.13672386	0.2180453	-0.36963907	5.49696	8.112777	Walking_Type
14:46:18.577	-0.94095	6.0263896	8.047157	0.07170336	-0.13672386	0.2180453	-0.36963907	5.49696	8.112777	Walking_Type
14:46:18.599	0.5411061	6.5579185	7.6018224	0.101635754	-0.13611299	-0.17413019	-0.3280448	5.7077417	7.9677114	Walking_Type
14:46:18.622	0.5411061	6.5579185	7.6018224	0.101635754	-0.13611299	-0.17413019	-0.3280448	5.7077417	7.9677114	Walking_Type
14:46:18.645	0.5411061	6.5579185	7.6018224	0.101635754	-0.13611299	-0.17413019	-0.3280448	5.7077417	7.9677114	Walking_Type
14:46:18.668	0.5411061	6.5579185	7.6018224	0.101635754	-0.13611299	-0.17413019	-0.3280448	5.7077417	7.9677114	Walking_Type
14:46:18.691	0.5411061	6.5579185	7.6018224	0.101635754	-0.13611299	-0.17413019	-0.3280448	5.7077417	7.9677114	Walking_Type
14:46:18.712	0.5411061	6.5579185	7.6018224	0.101635754	-0.13611299	-0.17413019	-0.3280448	5.7077417	7.9677114	Walking_Type
14:46:18.734	0.5411061	6.5579185	7.6018224	0.101635754	-0.13611299	-0.17413019	-0.3280448	5.7077417	7.9677114	Walking_Type
14:46:18.757	0.5411061	6.5579185	7.6018224	0.101635754	-0.13611299	-0.17413019	-0.3280448	5.7077417	7.9677114	Walking_Type
14:46:18.779	0.37829542	4.4198313	7.273807	-0.26366165	-0.0090530235	-0.34211814	-0.19107012	5.5221643	8.101824	Walking_Type
14:46:18.803	0.37829542	4.4198313	7.273807	-0.26366165	-0.0090530235	-0.34211814	-0.19107012	5.5221643	8.101824	Walking_Type
14:46:18.826	0.37829542	4.4198313	7.273807	-0.26366165	-0.0090530235	-0.34211814	-0.19107012	5.5221643	8.101824	Walking_Type
14:46:18.848	0.37829542	4.4198313	7.273807	-0.26366165	-0.0090530235	-0.34211814	-0.19107012	5.5221643	8.101824	Walking_Type
14:46:18.871	0.37829542	4.4198313	7.273807	-0.26366165	-0.0090530235	-0.34211814	-0.19107012	5.5221643	8.101824	Walking_Type
14:46:18.894	0.37829542	4.4198313	7.273807	-0.26366165	-0.0090530235	-0.34211814	-0.19107012	5.5221643	8.101824	Walking_Type
14:46:18.918	0.37829542	4.4198313	7.273807	-0.26366165	-0.0090530235	-0.34211814	-0.19107012	5.5221643	8.101824	Walking_Type
14:46:18.941	0.37829542	4.4198313	7.273807	-0.26366165	-0.0090530235	-0.34211814	-0.19107012	5.5221643	8.101824	Walking_Type
14:46:18.964	-0.600963	5.38233	7.0295906	-0.16164716	0.16931963	-0.16252376	-0.3392649	5.2066097	8.303401	Walking_Type
14:46:18.986	-0.600963	5.38233	7.0295906	-0.16164716	0.16931963	-0.16252376	-0.3392649	5.2066097	8.303401	Walking_Type
14:46:19.009	-0.600963	5.38233	7.0295906	-0.16164716	0.16931963	-0.16252376	-0.3392649	5.2066097	8.303401	Walking_Type
14:46:19.032	-0.600963	5.38233	7.0295906	-0.16164716	0.16931963	-0.16252376	-0.3392649	5.2066097	8.303401	Walking_Type
14:46:19.055	-0.600963	5.38233	7.0295906	-0.16164716	0.16931963	-0.16252376	-0.3392649	5.2066097	8.303401	Walking_Type
14:46:19.078	-0.600963	5.38233	7.0295906	-0.16164716	0.16931963	-0.16252376	-0.3392649	5.2066097	8.303401	Walking_Type
14:46:19.101	-0.600963	5.38233	7.0295906	-0.16164716	0.16931963	-0.16252376	-0.3392649	5.2066097	8.303401	Walking_Type
14:46:19.124	-0.600963	5.38233	7.0295906	-0.16164716	0.16931963	-0.16252376	-0.3392649	5.2066097	8.303401	Walking_Type
14:46:19.147	-0.17717634	6.651295	8.79896	0.031386256	-0.25034478	0.17650646	-0.40660805	5.2101226	8.29817	Walking_Type
14:46:19.170	-0.17717634	6.651295	8.79896	0.031386256	-0.25034478	0.17650646	-0.40660805	5.2101226	8.29817	Walking_Type
14:46:19.191	-0.17717634	6.651295	8.79896	0.031386256	-0.25034478	0.17650646	-0.40660805	5.2101226	8.29817	Walking_Type
14:46:19.212	-0.17717634	6.651295	8.79896	0.031386256	-0.25034478	0.17650646	-0.40660805	5.2101226	8.29817	Walking_Type
14:46:19.233	-0.17717634	6.651295	8.79896	0.031386256	-0.25034478	0.17650646	-0.40660805	5.2101226	8.29817	Walking_Type
14:46:19.258	-0.17717634	6.651295	8.79896	0.031386256	-0.25034478	0.17650646	-0.40660805	5.2101226	8.29817	Walking_Type
14:46:19.280	-0.17717634	6.651295	8.79896	0.031386256	-0.25034478	0.17650646	-0.40660805	5.2101226	8.29817	Walking_Type
14:46:19.301	-0.17717634	6.651295	8.79896	0.031386256	-0.25034478	0.17650646	-0.40660805	5.2101226	8.29817	Walking_Type
14:46:19.325	-1.3216397	4.9274178	5.6840086	0.45410502	0.2597277	0.31517288	-0.37367836	5.335844	8.21946	Walking_Type
14:46:19.348	-1.3216397	4.9274178	5.6840086	0.45410502	0.2597277	0.31517288	-0.37367836	5.335844	8.21946	Walking_Type
14:46:19.371	-1.3216397	4.9274178	5.6840086	0.45410502	0.2597277	0.31517288	-0.37367836	5.335844	8.21946	Walking_Type
14:46:19.392	-1.3216397	4.9274178	5.6840086	0.45410502	0.2597277	0.31517288	-0.37367836	5.335844	8.21946	Walking_Type
14:46:19.413	-1.3216397	4.9274178	5.6840086	0.45410502	0.2597277	0.31517288	-0.37367836	5.335844	8.21946	Walking_Type
14:46:19.442	-1.3216397	4.9274178	5.6840086	0.45410502	0.2597277	0.31517288	-0.37367836	5.335844	8.21946	Walking_Type
14:46:19.462	-1.3216397	4.9274178	5.6840086	0.45410502	0.2597277	0.31517288	-0.37367836	5.335844	8.21946	Walking_Type
14:46:19.483	-1.3216397	4.9274178	5.6840086	0.45410502	0.2597277	0.31517288	-0.37367836	5.335844	8.21946	Walking_Type
14:46:19.504	-1.089395	5.3799353	5.8180876	0.17616132	0.36235306	0.32067066	-0.4078047	5.2902226	8.247276	Walking_Type
14:46:19.525	-1.089395	5.3799353	5.8180876	0.17616132	0.36235306	0.32067066	-0.4078047	5.2902226	8.247276	Walking_Type
14:46:19.547	-1.089395	5.3799353	5.8180876	0.17616132	0.36235306	0.32067066	-0.4078047	5.2902226	8.247276	Walking_Type
14:46:19.570	-1.089395	5.3799353	5.8180876	0.17616132	0.36235306	0.32067066	-0.4078047	5.2902226	8.247276	Walking_Type
14:46:19.594	-1.089395	5.3799353	5.8180876	0.17616132	0.36235306	0.32067066	-0.4078047	5.2902226	8.247276	Walking_Type
14:46:19.617	-1.089395	5.3799353	5.8180876	0.17616132	0.36235306	0.32067066	-0.4078047	5.2902226	8.247276	Walking_Type
14:46:19.638	-1.089395	5.3799353	5.8180876	0.17616132	0.36235306	0.32067066	-0.4078047	5.2902226	8.247276	Walking_Type
14:46:19.660	-1.089395	5.3799353	5.8180876	0.17616132	0.36235306	0.32067066	-0.4078047	5.2902226	8.247276	Walking_Type
14:46:19.681	-1.3000913	5.880339	9.098245	0.044214427	-0.16726711	-0.14969559	-0.42370465	5.3537817	8.205355	Walking_Type
14:46:19.703	-1.3000913	5.880339	9.098245	0.044214427	-0.16726711	-0.14969559	-0.42370465	5.3537817	8.205355	Walking_Type
14:46:19.725	-1.3000913	5.880339	9.098245	0.044214427	-0.16726711	-0.14969559	-0.42370465	5.3537817	8.205355	Walking_Type
14:46:19.748	-1.3000913	5.880339	9.098245	0.044214427	-0.16726711	-0.14969559	-0.42370465	5.3537817	8.205355	Walking_Type
14:46:19.769	-1.3000913	5.880339	9.098245	0.044214427	-0.16726711	-0.14969559	-0.42370465	5.3537817	8.205355	Walking_Type
14:46:19.790	-1.3000913	5.880339	9.098245	0.044214427	-0.16726711	-0.14969559	-0.42370465	5.3537817	8.205355	Walking_Type
14:46:19.811	-1.3000913	5.880339	9.098245	0.044214427	-0.16726711	-0.14969559	-0.42370465	5.3537817	8.205355	Walking_Type
14:46:19.840	-1.3000913	5.880339	9.098245	0.044214427	-0.16726711	-0.14969559	-0.42370465	5.3537817	8.205355	Walking_Type
14:46:19.861	0.59378016	4.5610933	7.9585695	0.3398732	-0.31326392	-0.063563585	-0.52830136	5.249292	8.266572	Walking_Type
14:46:19.883	0.59378016	4.5610933	7.9585695	0.3398732	-0.31326392	-0.063563585	-0.52830136	5.249292	8.266572	Walking_Type
14:46:19.905	0.59378016	4.5610933	7.9585695	0.3398732	-0.31326392	-0.063563585	-0.52830136	5.249292	8.266572	Walking_Type
14:46:19.928	0.59378016	4.5610933	7.9585695	0.3398732	-0.31326392	-0.063563585	-0.52830136	5.249292	8.266572	Walking_Type
14:46:19.951	0.59378016	4.5610933	7.9585695	0.3398732	-0.31326392	-0.063563585	-0.52830136	5.249292	8.266572	Walking_Type
14:46:19.973	0.59378016	4.5610933	7.9585695	0.3398732	-0.31326392	-0.063563585	-0.52830136	5.249292	8.266572	Walking_Type
14:46:19.996	0.59378016	4.5610933	7.9585695	0.3398732	-0.31326392	-0.063563585	-0.52830136	5.249292	8.266572	Walking_Type
14:46:20.020	0.59378016	4.5610933	7.9585695	0.3398732	-0.31326392	-0.063563585	-0.52830136	5.249292	8.266572	Walking_Type
14:46:20.042	-0.17238778	5.497255	6.055121	0.4205074	0.42649388	0.012183707	-0.3440496	5.433042	8.156839	Walking_Type
14:46:20.063	-0.17238778	5.497255	6.055121	0.4205074	0.42649388	0.012183707	-0.3440496	5.433042	8.156839	Walking_Type
14:46:20.084	-0.17238778	5.497255	6.055121	0.4205074	0.42649388	0.012183707	-0.3440496	5.433042	8.156839	Walking_Type
14:46:20.105	-0.17238778	5.497255	6.055121	0.4205074	0.42649388	0.012183707	-0.3440496	5.433042	8.156839	Walking_Type
14:46:20.128	-0.17238778	5.497255	6.055121	0.4205074	0.42649388	0.012183707	-0.3440496	5.433042	8.156839	Walking_Type
14:46:20.151	-0.17238778	5.497255	6.055121	0.4205074	0.42649388	0.012183707	-0.3440496	5.433042	8.156839	Walking_Type
14:46:20.174	-0.17238778	5.497255	6.055121	0.4205074	0.42649388	0.012183707	-0.3440496	5.433042	8.156839	Walking_Type
14:46:20.197	-0.17238778	5.497255	6.055121	0.4205074	0.42649388	0.012183707	-0.3440496	5.433042	8.156839	Walking_Type
14:46:20.220	-0.023942748	7.048745	8.530801	0.44921806	-0.060365703	0.20155194	-0.79117733	6.074643	7.657874	Walking_Type
14:46:20.243	-0.023942748	7.048745	8.530801	0.44921806	-0.060365703	0.20155194	-0.79117733	6.074643	7.657874	Walking_Type
14:46:20.266	-0.023942748	7.048745	8.530801	0.44921806	-0.060365703	0.20155194	-0.79117733	6.074643	7.657874	Walking_Type
14:46:20.288	-0.023942748	7.048745	8.530801	0.44921806	-0.060365703	0.20155194	-0.79117733	6.074643	7.657874	Walking_Type
14:46:20.310	-0.023942748	7.048745	8.530801	0.44921806	-0.060365703	0.20155194	-0.79117733	6.074643	7.657874	Walking_Type
14:46:20.333	-0.023942748	7.048745	8.530801	0.44921806	-0.060365703	0.20155194	-0.79117733	6.074643	7.657874	Walking_Type
14:46:20.355	-0.023942748	7.048745	8.530801	0.44921806	-0.060365703	0.20155194	-0.79117733	6.074643	7.657874	Walking_Type
14:46:20.379	-0.023942748	7.048745	8.530801	0.44921806	-0.060365703	0.20155194	-0.79117733	6.074643	7.657874	Walking_Type
14:46:20.401	-1.924997	5.916253	7.8125186	-0.013206907	0.10212445	0.21926703	-0.95813805	6.5323963	7.2512145	Walking_Type
14:46:20.423	-1.924997	5.916253	7.8125186	-0.013206907	0.10212445	0.21926703	-0.95813805	6.5323963	7.2512145	Walking_Type
14:46:20.445	-1.924997	5.916253	7.8125186	-0.013206907	0.10212445	0.21926703	-0.95813805	6.5323963	7.2512145	Walking_Type
14:46:20.468	-1.924997	5.916253	7.8125186	-0.013206907	0.10212445	0.21926703	-0.95813805	6.5323963	7.2512145	Walking_Type
14:46:20.491	-1.924997	5.916253	7.8125186	-0.013206907	0.10212445	0.21926703	-0.95813805	6.5323963	7.2512145	Walking_Type
14:46:20.514	-1.924997	5.916253	7.8125186	-0.013206907	0.10212445	0.21926703	-0.95813805	6.5323963	7.2512145	Walking_Type
14:46:20.537	-1.924997	5.916253	7.8125186	-0.013206907	0.10212445	0.21926703	-0.95813805	6.5323963	7.2512145	Walking_Type
14:46:20.560	-1.924997	5.916253	7.8125186	-0.013206907	0.10212445	0.21926703	-0.95813805	6.5323963	7.2512145	Walking_Type
14:46:20.582	-0.65842557	5.585843	5.5116205	0.15294844	0.46803275	0.15756965	-1.0651269	6.421218	7.3351073	Walking_Type
14:46:20.606	-0.65842557	5.585843	5.5116205	0.15294844	0.46803275	0.15756965	-1.0651269	6.421218	7.3351073	Walking_Type
14:46:20.628	-0.65842557	5.585843	5.5116205	0.15294844	0.46803275	0.15756965	-1.0651269	6.421218	7.3351073	Walking_Type
14:46:20.651	-0.65842557	5.585843	5.5116205	0.15294844	0.46803275	0.15756965	-1.0651269	6.421218	7.3351073	Walking_Type
14:46:20.674	-0.65842557	5.585843	5.5116205	0.15294844	0.46803275	0.15756965	-1.0651269	6.421218	7.3351073	Walking_Type
14:46:20.715	-0.65842557	5.585843	5.5116205	0.15294844	0.46803275	0.15756965	-1.0651269	6.421218	7.3351073	Walking_Type
14:46:20.738	-0.65842557	5.585843	5.5116205	0.15294844	0.46803275	0.15756965	-1.0651269	6.421218	7.3351073	Walking_Type
14:46:20.760	-1.472479	7.680834	7.075082	0.28978226	-0.2326297	0.3060099	-1.2308836	6.5721664	7.173697	Walking_Type
14:46:20.791	-1.472479	7.680834	7.075082	0.28978226	-0.2326297	0.3060099	-1.2308836	6.5721664	7.173697	Walking_Type
14:46:20.814	-1.472479	7.680834	7.075082	0.28978226	-0.2326297	0.3060099	-1.2308836	6.5721664	7.173697	Walking_Type
14:46:20.848	-1.472479	7.680834	7.075082	0.28978226	-0.2326297	0.3060099	-1.2308836	6.5721664	7.173697	Walking_Type
14:46:20.881	-1.472479	7.680834	7.075082	0.28978226	-0.2326297	0.3060099	-1.2308836	6.5721664	7.173697	Walking_Type
14:46:20.913	-1.472479	7.680834	7.075082	0.28978226	-0.2326297	0.3060099	-1.2308836	6.5721664	7.173697	Walking_Type
14:46:20.947	-0.32801566	5.150085	9.160496	-0.8445945	0.14427416	-0.37510484	-1.1205078	6.309566	7.4232187	Walking_Type
14:46:20.980	-0.32801566	5.150085	9.160496	-0.8445945	0.14427416	-0.37510484	-1.1205078	6.309566	7.4232187	Walking_Type
14:46:21.016	-0.32801566	5.150085	9.160496	-0.8445945	0.14427416	-0.37510484	-1.1205078	6.309566	7.4232187	Walking_Type
14:46:21.265	-0.06943397	4.350397	8.109408	-0.66133493	-0.57471424	-0.492391	-0.7576562	5.4752336	8.100502	Walking_Type
14:46:21.287	-0.06943397	4.350397	8.109408	-0.66133493	-0.57471424	-0.492391	-0.7576562	5.4752336	8.100502	Walking_Type
14:46:21.309	-1.0870007	5.7103453	8.353624	0.027721066	-0.045094073	-0.32073787	-0.96502906	5.3140635	8.185338	Walking_Type
14:46:21.331	-1.0870007	5.7103453	8.353624	0.027721066	-0.045094073	-0.32073787	-0.96502906	5.3140635	8.185338	Walking_Type
14:46:21.353	-1.0870007	5.7103453	8.353624	0.027721066	-0.045094073	-0.32073787	-0.96502906	5.3140635	8.185338	Walking_Type
14:46:21.718	-1.1995317	4.2378664	7.556331	0.05398827	0.03920533	0.3078425	-1.0051609	5.147722	8.286191	Walking_Type
14:46:21.741	-1.1995317	4.2378664	7.556331	0.05398827	0.03920533	0.3078425	-1.0051609	5.147722	8.286191	Walking_Type
14:46:21.764	-1.1995317	4.2378664	7.556331	0.05398827	0.03920533	0.3078425	-1.0051609	5.147722	8.286191	Walking_Type
14:46:21.787	-1.1995317	4.2378664	7.556331	0.05398827	0.03920533	0.3078425	-1.0051609	5.147722	8.286191	Walking_Type
14:46:21.810	-1.1995317	4.2378664	7.556331	0.05398827	0.03920533	0.3078425	-1.0051609	5.147722	8.286191	Walking_Type
14:46:22.285	0.035914123	4.417437	6.981705	-0.5635965	-0.1428325	-0.4221415	-0.569739	5.5015297	8.098079	Walking_Type
14:46:22.306	0.035914123	4.417437	6.981705	-0.5635965	-0.1428325	-0.4221415	-0.569739	5.5015297	8.098079	Walking_Type
14:46:22.327	0.035914123	4.417437	6.981705	-0.5635965	-0.1428325	-0.4221415	-0.569739	5.5015297	8.098079	Walking_Type
14:46:22.347	0.035914123	4.417437	6.981705	-0.5635965	-0.1428325	-0.4221415	-0.569739	5.5015297	8.098079	Walking_Type
14:46:22.373	0.035914123	4.417437	6.981705	-0.5635965	-0.1428325	-0.4221415	-0.569739	5.5015297	8.098079	Walking_Type
14:46:23.422	0.6057515	4.817281	7.8987126	0.20670457	-0.12878262	-0.13259135	-0.2525842	5.525779	8.097674	Walking_Type
14:46:23.445	0.6057515	4.817281	7.8987126	0.20670457	-0.12878262	-0.13259135	-0.2525842	5.525779	8.097674	Walking_Type
14:46:23.469	0.12210801	5.29853	6.6704497	0.09613797	0.12472647	-0.32990083	-0.24544002	5.467301	8.137489	Walking_Type
14:46:23.492	0.12210801	5.29853	6.6704497	0.09613797	0.12472647	-0.32990083	-0.24544002	5.467301	8.137489	Walking_Type
14:46:23.514	0.12210801	5.29853	6.6704497	0.09613797	0.12472647	-0.32990083	-0.24544002	5.467301	8.137489	Walking_Type
14:46:24.109	-1.1157321	4.3432145	8.61939	-0.5446597	-0.0059986967	0.09098532	-0.8217026	5.279466	8.223284	Walking_Type
14:46:24.132	-1.1157321	4.3432145	8.61939	-0.5446597	-0.0059986967	0.09098532	-0.8217026	5.279466	8.223284	Walking_Type
14:46:24.155	-1.1157321	4.3432145	8.61939	-0.5446597	-0.0059986967	0.09098532	-0.8217026	5.279466	8.223284	Walking_Type
14:46:24.179	-1.2210802	5.643306	8.126168	0.017947221	-0.26928163	0.30662075	-0.9601424	5.2552323	8.223805	Walking_Type
14:46:24.202	-1.2210802	5.643306	8.126168	0.017947221	-0.26928163	0.30662075	-0.9601424	5.2552323	8.223805	Walking_Type
14:46:24.459	-0.8379962	6.6800265	7.5252056	0.12607037	0.05264437	-0.16802154	-0.97708726	5.594214	7.9950237	Walking_Type
14:46:24.482	-0.8379962	6.6800265	7.5252056	0.12607037	0.05264437	-0.16802154	-0.97708726	5.594214	7.9950237	Walking_Type
14:46:24.505	-0.8379962	6.6800265	7.5252056	0.12607037	0.05264437	-0.16802154	-0.97708726	5.594214	7.9950237	Walking_Type
14:46:24.527	-0.8379962	6.6800265	7.5252056	0.12607037	0.05264437	-0.16802154	-0.97708726	5.594214	7.9950237	Walking_Type
14:46:24.550	-0.07901107	4.2737803	7.7502675	-0.3736174	-0.4452108	-0.32745737	-0.7809687	5.4436026	8.119581	Walking_Type
14:46:24.575	-0.07901107	4.2737803	7.7502675	-0.3736174	-0.4452108	-0.32745737	-0.7809687	5.4436026	8.119581	Walking_Type
14:46:24.596	-0.07901107	4.2737803	7.7502675	-0.3736174	-0.4452108	-0.32745737	-0.7809687	5.4436026	8.119581	Walking_Type
14:46:24.617	-0.07901107	4.2737803	7.7502675	-0.3736174	-0.4452108	-0.32745737	-0.7809687	5.4436026	8.119581	Walking_Type
14:46:24.638	-0.07901107	4.2737803	7.7502675	-0.3736174	-0.4452108	-0.32745737	-0.7809687	5.4436026	8.119581	Walking_Type
14:46:24.659	-0.07901107	4.2737803	7.7502675	-0.3736174	-0.4452108	-0.32745737	-0.7809687	5.4436026	8.119581	Walking_Type
14:46:24.681	-0.07901107	4.2737803	7.7502675	-0.3736174	-0.4452108	-0.32745737	-0.7809687	5.4436026	8.119581	Walking_Type
14:46:24.702	-0.07901107	4.2737803	7.7502675	-0.3736174	-0.4452108	-0.32745737	-0.7809687	5.4436026	8.119581	Walking_Type
14:46:24.723	-1.4078336	5.3919067	7.901107	-0.3192504	0.19008905	-0.31096402	-0.9683472	5.2524595	8.224618	Walking_Type
14:46:24.746	-1.4078336	5.3919067	7.901107	-0.3192504	0.19008905	-0.31096402	-0.9683472	5.2524595	8.224618	Walking_Type
14:46:24.768	-1.4078336	5.3919067	7.901107	-0.3192504	0.19008905	-0.31096402	-0.9683472	5.2524595	8.224618	Walking_Type
14:46:24.790	-1.4078336	5.3919067	7.901107	-0.3192504	0.19008905	-0.31096402	-0.9683472	5.2524595	8.224618	Walking_Type
14:46:24.813	-1.4078336	5.3919067	7.901107	-0.3192504	0.19008905	-0.31096402	-0.9683472	5.2524595	8.224618	Walking_Type
14:46:24.836	-1.4078336	5.3919067	7.901107	-0.3192504	0.19008905	-0.31096402	-0.9683472	5.2524595	8.224618	Walking_Type
14:46:24.859	-1.4078336	5.3919067	7.901107	-0.3192504	0.19008905	-0.31096402	-0.9683472	5.2524595	8.224618	Walking_Type
14:46:24.882	-1.4078336	5.3919067	7.901107	-0.3192504	0.19008905	-0.31096402	-0.9683472	5.2524595	8.224618	Walking_Type
14:46:24.905	-0.48124924	6.1317377	8.988108	0.1358442	0.0098838	0.0298988	-1.0236744	5.39328	8.12619	Walking_Type
14:46:24.933	-0.48124924	6.1317377	8.988108	0.1358442	0.0098838	0.0298988	-1.0236744	5.39328	8.12619	Walking_Type
14:46:24.955	-0.48124924	6.1317377	8.988108	0.1358442	0.0098838	0.0298988	-1.0236744	5.39328	8.12619	Walking_Type
14:46:24.976	-0.48124924	6.1317377	8.988108	0.1358442	0.0098838	0.0298988	-1.0236744	5.39328	8.12619	Walking_Type
14:46:24.997	-0.48124924	6.1317377	8.988108	0.1358442	0.0098838	0.0298988	-1.0236744	5.39328	8.12619	Walking_Type
14:46:25.019	-0.48124924	6.1317377	8.988108	0.1358442	0.0098838	0.0298988	-1.0236744	5.39328	8.12619	Walking_Type
14:46:25.041	-0.48124924	6.1317377	8.988108	0.1358442	0.0098838	0.0298988	-1.0236744	5.39328	8.12619	Walking_Type
14:46:25.063	-0.48124924	6.1317377	8.988108	0.1358442	0.0098838	0.0298988	-1.0236744	5.39328	8.12619	Walking_Type
14:46:25.086	-1.8483802	4.8915033	7.7311134	0.26168245	-0.06891782	0.22781914	-1.0612035	5.6096935	7.9734263	Walking_Type
14:46:25.109	-1.8483802	4.8915033	7.7311134	0.26168245	-0.06891782	0.22781914	-1.0612035	5.6096935	7.9734263	Walking_Type
14:46:25.133	-1.8483802	4.8915033	7.7311134	0.26168245	-0.06891782	0.22781914	-1.0612035	5.6096935	7.9734263	Walking_Type
14:46:25.155	-1.8483802	4.8915033	7.7311134	0.26168245	-0.06891782	0.22781914	-1.0612035	5.6096935	7.9734263	Walking_Type
14:46:25.179	-1.8483802	4.8915033	7.7311134	0.26168245	-0.06891782	0.22781914	-1.0612035	5.6096935	7.9734263	Walking_Type
14:46:25.202	-1.8483802	4.8915033	7.7311134	0.26168245	-0.06891782	0.22781914	-1.0612035	5.6096935	7.9734263	Walking_Type
14:46:25.225	-1.8483802	4.8915033	7.7311134	0.26168245	-0.06891782	0.22781914	-1.0612035	5.6096935	7.9734263	Walking_Type
14:46:25.247	-1.8483802	4.8915033	7.7311134	0.26168245	-0.06891782	0.22781914	-1.0612035	5.6096935	7.9734263	Walking_Type
14:46:25.271	-1.1133378	5.482889	6.361588	0.25801727	0.15038282	0.14046541	-0.7354516	5.552695	8.049661	Walking_Type
14:46:25.293	-1.1133378	5.482889	6.361588	0.25801727	0.15038282	0.14046541	-0.7354516	5.552695	8.049661	Walking_Type
14:46:25.315	-1.1133378	5.482889	6.361588	0.25801727	0.15038282	0.14046541	-0.7354516	5.552695	8.049661	Walking_Type
14:46:25.338	-1.1133378	5.482889	6.361588	0.25801727	0.15038282	0.14046541	-0.7354516	5.552695	8.049661	Walking_Type
14:46:25.359	-1.1133378	5.482889	6.361588	0.25801727	0.15038282	0.14046541	-0.7354516	5.552695	8.049661	Walking_Type
14:46:25.380	-1.1133378	5.482889	6.361588	0.25801727	0.15038282	0.14046541	-0.7354516	5.552695	8.049661	Walking_Type
14:46:25.400	-1.1133378	5.482889	6.361588	0.25801727	0.15038282	0.14046541	-0.7354516	5.552695	8.049661	Walking_Type
14:46:25.422	-1.1133378	5.482889	6.361588	0.25801727	0.15038282	0.14046541	-0.7354516	5.552695	8.049661	Walking_Type
14:46:25.443	-1.2354459	5.8779445	8.356019	0.03505145	0.23529308	0.117863394	-0.893538	5.761438	7.8852844	Walking_Type
14:46:25.464	-1.2354459	5.8779445	8.356019	0.03505145	0.23529308	0.117863394	-0.893538	5.761438	7.8852844	Walking_Type
14:46:25.488	-1.2354459	5.8779445	8.356019	0.03505145	0.23529308	0.117863394	-0.893538	5.761438	7.8852844	Walking_Type
14:46:25.509	-1.2354459	5.8779445	8.356019	0.03505145	0.23529308	0.117863394	-0.893538	5.761438	7.8852844	Walking_Type
14:46:25.530	-1.2354459	5.8779445	8.356019	0.03505145	0.23529308	0.117863394	-0.893538	5.761438	7.8852844	Walking_Type
14:46:25.552	-1.2354459	5.8779445	8.356019	0.03505145	0.23529308	0.117863394	-0.893538	5.761438	7.8852844	Walking_Type
14:46:25.575	-1.2354459	5.8779445	8.356019	0.03505145	0.23529308	0.117863394	-0.893538	5.761438	7.8852844	Walking_Type
14:46:25.596	-1.2354459	5.8779445	8.356019	0.03505145	0.23529308	0.117863394	-0.893538	5.761438	7.8852844	Walking_Type
14:46:25.617	-0.4764607	5.279376	8.837268	-0.23861618	0.24934298	-0.19673221	-1.0110382	5.659394	7.9447713	Walking_Type
14:46:25.638	-0.4764607	5.279376	8.837268	-0.23861618	0.24934298	-0.19673221	-1.0110382	5.659394	7.9447713	Walking_Type
14:46:25.659	-0.4764607	5.279376	8.837268	-0.23861618	0.24934298	-0.19673221	-1.0110382	5.659394	7.9447713	Walking_Type
14:46:25.680	-0.4764607	5.279376	8.837268	-0.23861618	0.24934298	-0.19673221	-1.0110382	5.659394	7.9447713	Walking_Type
14:46:25.701	-0.4764607	5.279376	8.837268	-0.23861618	0.24934298	-0.19673221	-1.0110382	5.659394	7.9447713	Walking_Type
14:46:25.723	-0.4764607	5.279376	8.837268	-0.23861618	0.24934298	-0.19673221	-1.0110382	5.659394	7.9447713	Walking_Type
14:46:25.744	-0.4764607	5.279376	8.837268	-0.23861618	0.24934298	-0.19673221	-1.0110382	5.659394	7.9447713	Walking_Type
14:46:25.766	-0.4764607	5.279376	8.837268	-0.23861618	0.24934298	-0.19673221	-1.0110382	5.659394	7.9447713	Walking_Type
14:46:25.787	-0.4764607	5.279376	8.837268	-0.23861618	0.24934298	-0.19673221	-1.0110382	5.659394	7.9447713	Walking_Type
14:46:25.808	-0.23942748	4.592219	7.4246464	0.07781201	0.014770721	-0.033631187	-0.71734154	5.270008	8.239101	Walking_Type
14:46:25.833	-0.23942748	4.592219	7.4246464	0.07781201	0.014770721	-0.033631187	-0.71734154	5.270008	8.239101	Walking_Type
14:46:25.854	-0.23942748	4.592219	7.4246464	0.07781201	0.014770721	-0.033631187	-0.71734154	5.270008	8.239101	Walking_Type
14:46:25.875	-0.23942748	4.592219	7.4246464	0.07781201	0.014770721	-0.033631187	-0.71734154	5.270008	8.239101	Walking_Type
14:46:25.897	-0.23942748	4.592219	7.4246464	0.07781201	0.014770721	-0.033631187	-0.71734154	5.270008	8.239101	Walking_Type
14:46:25.919	-0.23942748	4.592219	7.4246464	0.07781201	0.014770721	-0.033631187	-0.71734154	5.270008	8.239101	Walking_Type
14:46:25.942	-0.23942748	4.592219	7.4246464	0.07781201	0.014770721	-0.033631187	-0.71734154	5.270008	8.239101	Walking_Type
14:46:25.965	-0.23942748	4.592219	7.4246464	0.07781201	0.014770721	-0.033631187	-0.71734154	5.270008	8.239101	Walking_Type
14:46:25.987	-0.87151605	5.5810547	7.2977495	0.07903375	0.21452366	0.0030207285	-0.9900528	5.192394	8.260097	Walking_Type
14:46:26.011	-0.87151605	5.5810547	7.2977495	0.07903375	0.21452366	0.0030207285	-0.9900528	5.192394	8.260097	Walking_Type
14:46:26.032	-0.87151605	5.5810547	7.2977495	0.07903375	0.21452366	0.0030207285	-0.9900528	5.192394	8.260097	Walking_Type
14:46:26.054	-0.87151605	5.5810547	7.2977495	0.07903375	0.21452366	0.0030207285	-0.9900528	5.192394	8.260097	Walking_Type
14:46:26.075	-0.87151605	5.5810547	7.2977495	0.07903375	0.21452366	0.0030207285	-0.9900528	5.192394	8.260097	Walking_Type
14:46:26.097	-0.87151605	5.5810547	7.2977495	0.07903375	0.21452366	0.0030207285	-0.9900528	5.192394	8.260097	Walking_Type
14:46:26.118	-0.87151605	5.5810547	7.2977495	0.07903375	0.21452366	0.0030207285	-0.9900528	5.192394	8.260097	Walking_Type
14:46:26.140	-0.87151605	5.5810547	7.2977495	0.07903375	0.21452366	0.0030207285	-0.9900528	5.192394	8.260097	Walking_Type
14:46:26.162	-1.0822122	5.8851275	8.940222	0.22686313	0.22674097	0.20949318	-0.8139118	5.2980847	8.212075	Walking_Type
14:46:26.185	-1.0822122	5.8851275	8.940222	0.22686313	0.22674097	0.20949318	-0.8139118	5.2980847	8.212075	Walking_Type
14:46:26.209	-1.0822122	5.8851275	8.940222	0.22686313	0.22674097	0.20949318	-0.8139118	5.2980847	8.212075	Walking_Type
14:46:26.232	-1.0822122	5.8851275	8.940222	0.22686313	0.22674097	0.20949318	-0.8139118	5.2980847	8.212075	Walking_Type
14:46:26.253	-1.0822122	5.8851275	8.940222	0.22686313	0.22674097	0.20949318	-0.8139118	5.2980847	8.212075	Walking_Type
14:46:26.275	-1.0822122	5.8851275	8.940222	0.22686313	0.22674097	0.20949318	-0.8139118	5.2980847	8.212075	Walking_Type
14:46:26.298	-1.0822122	5.8851275	8.940222	0.22686313	0.22674097	0.20949318	-0.8139118	5.2980847	8.212075	Walking_Type
14:46:26.321	-1.0822122	5.8851275	8.940222	0.22686313	0.22674097	0.20949318	-0.8139118	5.2980847	8.212075	Walking_Type
14:46:26.355	-0.7302538	4.400677	7.1301503	-0.5116729	-0.43116093	0.2180453	-0.88140166	5.467389	8.093277	Walking_Type
14:46:26.378	-0.7302538	4.400677	7.1301503	-0.5116729	-0.43116093	0.2180453	-0.88140166	5.467389	8.093277	Walking_Type
14:46:26.401	-0.7302538	4.400677	7.1301503	-0.5116729	-0.43116093	0.2180453	-0.88140166	5.467389	8.093277	Walking_Type
14:46:26.424	-0.7302538	4.400677	7.1301503	-0.5116729	-0.43116093	0.2180453	-0.88140166	5.467389	8.093277	Walking_Type
14:46:26.447	-0.7302538	4.400677	7.1301503	-0.5116729	-0.43116093	0.2180453	-0.88140166	5.467389	8.093277	Walking_Type
14:46:26.471	-0.7302538	4.400677	7.1301503	-0.5116729	-0.43116093	0.2180453	-0.88140166	5.467389	8.093277	Walking_Type
14:46:26.494	-0.7302538	4.400677	7.1301503	-0.5116729	-0.43116093	0.2180453	-0.88140166	5.467389	8.093277	Walking_Type
14:46:26.517	-0.6608198	5.114171	7.5850625	-0.33940893	-0.16787799	-0.09777203	-0.72423506	5.072829	8.361353	Walking_Type
14:46:26.540	-0.6608198	5.114171	7.5850625	-0.33940893	-0.16787799	-0.09777203	-0.72423506	5.072829	8.361353	Walking_Type
14:46:26.563	-0.6608198	5.114171	7.5850625	-0.33940893	-0.16787799	-0.09777203	-0.72423506	5.072829	8.361353	Walking_Type
14:46:26.587	-0.6608198	5.114171	7.5850625	-0.33940893	-0.16787799	-0.09777203	-0.72423506	5.072829	8.361353	Walking_Type
14:46:26.610	-0.6608198	5.114171	7.5850625	-0.33940893	-0.16787799	-0.09777203	-0.72423506	5.072829	8.361353	Walking_Type
14:46:26.633	-0.6608198	5.114171	7.5850625	-0.33940893	-0.16787799	-0.09777203	-0.72423506	5.072829	8.361353	Walking_Type
14:46:26.654	-0.6608198	5.114171	7.5850625	-0.33940893	-0.16787799	-0.09777203	-0.72423506	5.072829	8.361353	Walking_Type
14:46:26.676	-0.6608198	5.114171	7.5850625	-0.33940893	-0.16787799	-0.09777203	-0.72423506	5.072829	8.361353	Walking_Type
14:46:26.699	-1.7813405	5.3368387	8.614601	-0.019926423	-0.119008765	-0.032409456	-0.7961617	5.0711336	8.35584	Walking_Type
14:46:26.722	-1.7813405	5.3368387	8.614601	-0.019926423	-0.119008765	-0.032409456	-0.7961617	5.0711336	8.35584	Walking_Type
14:46:26.745	-1.7813405	5.3368387	8.614601	-0.019926423	-0.119008765	-0.032409456	-0.7961617	5.0711336	8.35584	Walking_Type
14:46:26.768	-1.7813405	5.3368387	8.614601	-0.019926423	-0.119008765	-0.032409456	-0.7961617	5.0711336	8.35584	Walking_Type
14:46:26.791	-1.7813405	5.3368387	8.614601	-0.019926423	-0.119008765	-0.032409456	-0.7961617	5.0711336	8.35584	Walking_Type
14:46:26.814	-1.7813405	5.3368387	8.614601	-0.019926423	-0.119008765	-0.032409456	-0.7961617	5.0711336	8.35584	Walking_Type
14:46:26.857	-1.7813405	5.3368387	8.614601	-0.019926423	-0.119008765	-0.032409456	-0.7961617	5.0711336	8.35584	Walking_Type
14:46:26.879	-0.64166564	4.0032277	9.749487	-0.19157957	0.22490837	-0.22544287	-0.73273796	5.239727	8.257041	Walking_Type
14:46:26.902	-0.64166564	4.0032277	9.749487	-0.19157957	0.22490837	-0.22544287	-0.73273796	5.239727	8.257041	Walking_Type
14:46:26.925	-0.64166564	4.0032277	9.749487	-0.19157957	0.22490837	-0.22544287	-0.73273796	5.239727	8.257041	Walking_Type
14:46:26.948	-0.64166564	4.0032277	9.749487	-0.19157957	0.22490837	-0.22544287	-0.73273796	5.239727	8.257041	Walking_Type
14:46:26.971	-0.64166564	4.0032277	9.749487	-0.19157957	0.22490837	-0.22544287	-0.73273796	5.239727	8.257041	Walking_Type
14:46:26.994	-0.64166564	4.0032277	9.749487	-0.19157957	0.22490837	-0.22544287	-0.73273796	5.239727	8.257041	Walking_Type
14:46:27.016	-0.64166564	4.0032277	9.749487	-0.19157957	0.22490837	-0.22544287	-0.73273796	5.239727	8.257041	Walking_Type
14:46:27.039	-0.64166564	4.0032277	9.749487	-0.19157957	0.22490837	-0.22544287	-0.73273796	5.239727	8.257041	Walking_Type
14:46:27.062	-0.61293435	3.859571	8.851634	-0.25205523	-0.29615968	-0.22910807	-0.9513541	5.1626644	8.283245	Walking_Type
14:46:27.085	-0.61293435	3.859571	8.851634	-0.25205523	-0.29615968	-0.22910807	-0.9513541	5.1626644	8.283245	Walking_Type
14:46:27.107	-0.61293435	3.859571	8.851634	-0.25205523	-0.29615968	-0.22910807	-0.9513541	5.1626644	8.283245	Walking_Type
14:46:27.130	-0.61293435	3.859571	8.851634	-0.25205523	-0.29615968	-0.22910807	-0.9513541	5.1626644	8.283245	Walking_Type
14:46:27.153	-0.61293435	3.859571	8.851634	-0.25205523	-0.29615968	-0.22910807	-0.9513541	5.1626644	8.283245	Walking_Type
14:46:27.177	-0.61293435	3.859571	8.851634	-0.25205523	-0.29615968	-0.22910807	-0.9513541	5.1626644	8.283245	Walking_Type
14:46:27.200	-0.61293435	3.859571	8.851634	-0.25205523	-0.29615968	-0.22910807	-0.9513541	5.1626644	8.283245	Walking_Type
14:46:27.223	-0.61293435	3.859571	8.851634	-0.25205523	-0.29615968	-0.22910807	-0.9513541	5.1626644	8.283245	Walking_Type
14:46:27.245	-1.0319325	5.4517636	8.219545	-0.09567371	-0.16360193	-0.025079073	-0.9894095	5.071332	8.335046	Walking_Type
14:46:27.267	-1.0319325	5.4517636	8.219545	-0.09567371	-0.16360193	-0.025079073	-0.9894095	5.071332	8.335046	Walking_Type
14:46:27.290	-1.0319325	5.4517636	8.219545	-0.09567371	-0.16360193	-0.025079073	-0.9894095	5.071332	8.335046	Walking_Type
14:46:27.313	-1.0319325	5.4517636	8.219545	-0.09567371	-0.16360193	-0.025079073	-0.9894095	5.071332	8.335046	Walking_Type
14:46:27.336	-1.0319325	5.4517636	8.219545	-0.09567371	-0.16360193	-0.025079073	-0.9894095	5.071332	8.335046	Walking_Type
14:46:27.359	-1.0319325	5.4517636	8.219545	-0.09567371	-0.16360193	-0.025079073	-0.9894095	5.071332	8.335046	Walking_Type
14:46:27.382	-1.0319325	5.4517636	8.219545	-0.09567371	-0.16360193	-0.025079073	-0.9894095	5.071332	8.335046	Walking_Type
14:46:27.405	-1.0319325	5.4517636	8.219545	-0.09567371	-0.16360193	-0.025079073	-0.9894095	5.071332	8.335046	Walking_Type
14:46:27.426	-0.6608198	6.859597	4.860378	1.9708834	-0.78363013	-0.089830786	-0.44053617	6.422829	7.397534	Walking_Type
14:46:27.449	-0.6608198	6.859597	4.860378	1.9708834	-0.78363013	-0.089830786	-0.44053617	6.422829	7.397534	Walking_Type
14:46:27.471	-0.6608198	6.859597	4.860378	1.9708834	-0.78363013	-0.089830786	-0.44053617	6.422829	7.397534	Walking_Type
14:46:27.495	-0.6608198	6.859597	4.860378	1.9708834	-0.78363013	-0.089830786	-0.44053617	6.422829	7.397534	Walking_Type
14:46:27.518	-0.6608198	6.859597	4.860378	1.9708834	-0.78363013	-0.089830786	-0.44053617	6.422829	7.397534	Walking_Type
14:46:27.541	-0.6608198	6.859597	4.860378	1.9708834	-0.78363013	-0.089830786	-0.44053617	6.422829	7.397534	Walking_Type
14:46:27.564	-0.6608198	6.859597	4.860378	1.9708834	-0.78363013	-0.089830786	-0.44053617	6.422829	7.397534	Walking_Type
14:46:27.587	-0.6608198	6.859597	4.860378	1.9708834	-0.78363013	-0.089830786	-0.44053617	6.422829	7.397534	Walking_Type
14:46:27.615	0.66800267	7.225921	7.211556	0.07475769	-0.41711098	-0.20284086	0.23504277	7.408389	6.421125	Walking_Type
14:46:27.638	0.66800267	7.225921	7.211556	0.07475769	-0.41711098	-0.20284086	0.23504277	7.408389	6.421125	Walking_Type
14:46:27.660	0.66800267	7.225921	7.211556	0.07475769	-0.41711098	-0.20284086	0.23504277	7.408389	6.421125	Walking_Type
14:46:27.682	0.66800267	7.225921	7.211556	0.07475769	-0.41711098	-0.20284086	0.23504277	7.408389	6.421125	Walking_Type
14:46:27.709	0.66800267	7.225921	7.211556	0.07475769	-0.41711098	-0.20284086	0.23504277	7.408389	6.421125	Walking_Type
14:46:27.730	0.66800267	7.225921	7.211556	0.07475769	-0.41711098	-0.20284086	0.23504277	7.408389	6.421125	Walking_Type
14:46:27.751	0.66800267	7.225921	7.211556	0.07475769	-0.41711098	-0.20284086	0.23504277	7.408389	6.421125	Walking_Type
14:46:27.772	0.5458947	6.5986214	5.5978146	-0.32719165	0.099070124	0.20460626	0.25200978	7.520795	6.28844	Walking_Type
14:46:27.793	0.5458947	6.5986214	5.5978146	-0.32719165	0.099070124	0.20460626	0.25200978	7.520795	6.28844	Walking_Type
14:46:27.826	0.5458947	6.5986214	5.5978146	-0.32719165	0.099070124	0.20460626	0.25200978	7.520795	6.28844	Walking_Type
14:46:27.847	0.5458947	6.5986214	5.5978146	-0.32719165	0.099070124	0.20460626	0.25200978	7.520795	6.28844	Walking_Type
14:46:27.869	0.5458947	6.5986214	5.5978146	-0.32719165	0.099070124	0.20460626	0.25200978	7.520795	6.28844	Walking_Type
14:46:27.890	0.5458947	6.5986214	5.5978146	-0.32719165	0.099070124	0.20460626	0.25200978	7.520795	6.28844	Walking_Type
14:46:27.912	0.5458947	6.5986214	5.5978146	-0.32719165	0.099070124	0.20460626	0.25200978	7.520795	6.28844	Walking_Type
14:46:27.933	0.5458947	6.5986214	5.5978146	-0.32719165	0.099070124	0.20460626	0.25200978	7.520795	6.28844	Walking_Type
14:46:27.954	-0.38068968	6.6225643	6.220326	-0.7266975	0.35502267	0.142298	0.072873004	6.5683327	7.281622	Walking_Type
14:46:27.979	-0.38068968	6.6225643	6.220326	-0.7266975	0.35502267	0.142298	0.072873004	6.5683327	7.281622	Walking_Type
14:46:28.002	-0.38068968	6.6225643	6.220326	-0.7266975	0.35502267	0.142298	0.072873004	6.5683327	7.281622	Walking_Type
14:46:28.025	-0.38068968	6.6225643	6.220326	-0.7266975	0.35502267	0.142298	0.072873004	6.5683327	7.281622	Walking_Type
14:46:28.048	-0.38068968	6.6225643	6.220326	-0.7266975	0.35502267	0.142298	0.072873004	6.5683327	7.281622	Walking_Type
14:46:28.071	-0.38068968	6.6225643	6.220326	-0.7266975	0.35502267	0.142298	0.072873004	6.5683327	7.281622	Walking_Type
14:46:28.094	-0.38068968	6.6225643	6.220326	-0.7266975	0.35502267	0.142298	0.072873004	6.5683327	7.281622	Walking_Type
14:46:28.117	-0.38068968	6.6225643	6.220326	-0.7266975	0.35502267	0.142298	0.072873004	6.5683327	7.281622	Walking_Type
14:46:28.141	-0.038308397	6.423839	8.557138	-0.1469864	-0.049980994	-0.20956038	-0.42622632	6.0148234	7.7337284	Walking_Type
14:46:28.164	-0.038308397	6.423839	8.557138	-0.1469864	-0.049980994	-0.20956038	-0.42622632	6.0148234	7.7337284	Walking_Type
14:46:28.186	-0.038308397	6.423839	8.557138	-0.1469864	-0.049980994	-0.20956038	-0.42622632	6.0148234	7.7337284	Walking_Type
14:46:28.210	-0.038308397	6.423839	8.557138	-0.1469864	-0.049980994	-0.20956038	-0.42622632	6.0148234	7.7337284	Walking_Type
14:46:28.233	-0.038308397	6.423839	8.557138	-0.1469864	-0.049980994	-0.20956038	-0.42622632	6.0148234	7.7337284	Walking_Type
14:46:28.256	-0.038308397	6.423839	8.557138	-0.1469864	-0.049980994	-0.20956038	-0.42622632	6.0148234	7.7337284	Walking_Type
14:46:28.279	-0.038308397	6.423839	8.557138	-0.1469864	-0.049980994	-0.20956038	-0.42622632	6.0148234	7.7337284	Walking_Type
14:46:28.302	-0.038308397	6.423839	8.557138	-0.1469864	-0.049980994	-0.20956038	-0.42622632	6.0148234	7.7337284	Walking_Type
14:46:28.330	-0.057462595	5.437398	6.9218483	0.1816591	-0.3804591	-0.41358936	-0.42370155	5.859553	7.852163	Walking_Type
14:46:28.353	-0.057462595	5.437398	6.9218483	0.1816591	-0.3804591	-0.41358936	-0.42370155	5.859553	7.852163	Walking_Type
14:46:28.375	-0.057462595	5.437398	6.9218483	0.1816591	-0.3804591	-0.41358936	-0.42370155	5.859553	7.852163	Walking_Type
14:46:28.399	-0.057462595	5.437398	6.9218483	0.1816591	-0.3804591	-0.41358936	-0.42370155	5.859553	7.852163	Walking_Type
14:46:28.422	-0.057462595	5.437398	6.9218483	0.1816591	-0.3804591	-0.41358936	-0.42370155	5.859553	7.852163	Walking_Type
14:46:28.445	-0.057462595	5.437398	6.9218483	0.1816591	-0.3804591	-0.41358936	-0.42370155	5.859553	7.852163	Walking_Type
14:46:28.468	-0.057462595	5.437398	6.9218483	0.1816591	-0.3804591	-0.41358936	-0.42370155	5.859553	7.852163	Walking_Type
14:46:28.491	-0.057462595	5.437398	6.9218483	0.1816591	-0.3804591	-0.41358936	-0.42370155	5.859553	7.852163	Walking_Type
14:46:28.515	-0.33759275	5.31529	6.7398834	0.08392067	-0.012107349	-0.38610044	-0.3018064	5.336098	8.222247	Walking_Type
14:46:28.538	-0.33759275	5.31529	6.7398834	0.08392067	-0.012107349	-0.38610044	-0.3018064	5.336098	8.222247	Walking_Type
14:46:28.559	-0.33759275	5.31529	6.7398834	0.08392067	-0.012107349	-0.38610044	-0.3018064	5.336098	8.222247	Walking_Type
14:46:28.583	-0.33759275	5.31529	6.7398834	0.08392067	-0.012107349	-0.38610044	-0.3018064	5.336098	8.222247	Walking_Type
14:46:28.604	-0.33759275	5.31529	6.7398834	0.08392067	-0.012107349	-0.38610044	-0.3018064	5.336098	8.222247	Walking_Type
14:46:28.631	-0.33759275	5.31529	6.7398834	0.08392067	-0.012107349	-0.38610044	-0.3018064	5.336098	8.222247	Walking_Type
14:46:28.652	-0.33759275	5.31529	6.7398834	0.08392067	-0.012107349	-0.38610044	-0.3018064	5.336098	8.222247	Walking_Type
14:46:28.674	0.16281068	5.6241517	8.439818	0.07842288	-0.42321965	-0.2743121	-0.35620362	5.348187	8.212208	Walking_Type
14:46:28.696	0.16281068	5.6241517	8.439818	0.07842288	-0.42321965	-0.2743121	-0.35620362	5.348187	8.212208	Walking_Type
14:46:28.718	0.16281068	5.6241517	8.439818	0.07842288	-0.42321965	-0.2743121	-0.35620362	5.348187	8.212208	Walking_Type
14:46:28.739	0.16281068	5.6241517	8.439818	0.07842288	-0.42321965	-0.2743121	-0.35620362	5.348187	8.212208	Walking_Type
14:46:28.764	0.16281068	5.6241517	8.439818	0.07842288	-0.42321965	-0.2743121	-0.35620362	5.348187	8.212208	Walking_Type
14:46:28.785	0.16281068	5.6241517	8.439818	0.07842288	-0.42321965	-0.2743121	-0.35620362	5.348187	8.212208	Walking_Type
14:46:28.806	0.16281068	5.6241517	8.439818	0.07842288	-0.42321965	-0.2743121	-0.35620362	5.348187	8.212208	Walking_Type
14:46:28.829	0.16281068	5.6241517	8.439818	0.07842288	-0.42321965	-0.2743121	-0.35620362	5.348187	8.212208	Walking_Type
14:46:28.852	0.16281068	5.6241517	8.439818	0.07842288	-0.42321965	-0.2743121	-0.35620362	5.348187	8.212208	Walking_Type
14:46:28.874	-1.7789462	4.5539107	9.232324	-0.017482964	0.2633929	0.20643885	-0.5763878	5.4070816	8.160979	Walking_Type
14:46:28.896	-1.7789462	4.5539107	9.232324	-0.017482964	0.2633929	0.20643885	-0.5763878	5.4070816	8.160979	Walking_Type
14:46:28.919	-1.7789462	4.5539107	9.232324	-0.017482964	0.2633929	0.20643885	-0.5763878	5.4070816	8.160979	Walking_Type
14:46:28.942	-1.7789462	4.5539107	9.232324	-0.017482964	0.2633929	0.20643885	-0.5763878	5.4070816	8.160979	Walking_Type
14:46:28.965	-1.7789462	4.5539107	9.232324	-0.017482964	0.2633929	0.20643885	-0.5763878	5.4070816	8.160979	Walking_Type
14:46:28.998	-1.7789462	4.5539107	9.232324	-0.017482964	0.2633929	0.20643885	-0.5763878	5.4070816	8.160979	Walking_Type
14:46:29.019	-1.7789462	4.5539107	9.232324	-0.017482964	0.2633929	0.20643885	-0.5763878	5.4070816	8.160979	Walking_Type
14:46:29.040	-0.7781393	5.1452966	7.7766047	0.12790295	-0.018826867	0.20949318	-0.56552434	5.089724	8.363326	Walking_Type
14:46:29.061	-0.7781393	5.1452966	7.7766047	0.12790295	-0.018826867	0.20949318	-0.56552434	5.089724	8.363326	Walking_Type
14:46:29.084	-0.7781393	5.1452966	7.7766047	0.12790295	-0.018826867	0.20949318	-0.56552434	5.089724	8.363326	Walking_Type
14:46:29.107	-0.7781393	5.1452966	7.7766047	0.12790295	-0.018826867	0.20949318	-0.56552434	5.089724	8.363326	Walking_Type
14:46:29.128	-0.7781393	5.1452966	7.7766047	0.12790295	-0.018826867	0.20949318	-0.56552434	5.089724	8.363326	Walking_Type
14:46:29.149	-0.7781393	5.1452966	7.7766047	0.12790295	-0.018826867	0.20949318	-0.56552434	5.089724	8.363326	Walking_Type
14:46:29.171	-0.7781393	5.1452966	7.7766047	0.12790295	-0.018826867	0.20949318	-0.56552434	5.089724	8.363326	Walking_Type
14:46:29.199	-0.7781393	5.1452966	7.7766047	0.12790295	-0.018826867	0.20949318	-0.56552434	5.089724	8.363326	Walking_Type
14:46:29.220	-0.17717634	5.317684	8.858817	0.000842994	-0.17215404	-0.4306936	-0.28502306	5.0601997	8.395446	Walking_Type
14:46:29.242	-0.17717634	5.317684	8.858817	0.000842994	-0.17215404	-0.4306936	-0.28502306	5.0601997	8.395446	Walking_Type
14:46:29.264	-0.17717634	5.317684	8.858817	0.000842994	-0.17215404	-0.4306936	-0.28502306	5.0601997	8.395446	Walking_Type
14:46:29.286	-0.17717634	5.317684	8.858817	0.000842994	-0.17215404	-0.4306936	-0.28502306	5.0601997	8.395446	Walking_Type
14:46:29.308	-0.17717634	5.317684	8.858817	0.000842994	-0.17215404	-0.4306936	-0.28502306	5.0601997	8.395446	Walking_Type
14:46:29.329	-0.17717634	5.317684	8.858817	0.000842994	-0.17215404	-0.4306936	-0.28502306	5.0601997	8.395446	Walking_Type
14:46:29.350	-0.17717634	5.317684	8.858817	0.000842994	-0.17215404	-0.4306936	-0.28502306	5.0601997	8.395446	Walking_Type
14:46:29.371	-0.17717634	5.317684	8.858817	0.000842994	-0.17215404	-0.4306936	-0.28502306	5.0601997	8.395446	Walking_Type
14:46:29.392	0.38068968	4.6760187	9.131764	-0.2997027	-0.43238264	-0.50583	-0.41155878	5.2896957	8.247431	Walking_Type
14:46:29.413	0.38068968	4.6760187	9.131764	-0.2997027	-0.43238264	-0.50583	-0.41155878	5.2896957	8.247431	Walking_Type
14:46:29.434	0.38068968	4.6760187	9.131764	-0.2997027	-0.43238264	-0.50583	-0.41155878	5.2896957	8.247431	Walking_Type
14:46:29.455	0.38068968	4.6760187	9.131764	-0.2997027	-0.43238264	-0.50583	-0.41155878	5.2896957	8.247431	Walking_Type
14:46:29.475	0.38068968	4.6760187	9.131764	-0.2997027	-0.43238264	-0.50583	-0.41155878	5.2896957	8.247431	Walking_Type
14:46:29.496	0.38068968	4.6760187	9.131764	-0.2997027	-0.43238264	-0.50583	-0.41155878	5.2896957	8.247431	Walking_Type
14:46:29.518	0.38068968	4.6760187	9.131764	-0.2997027	-0.43238264	-0.50583	-0.41155878	5.2896957	8.247431	Walking_Type
14:46:29.541	0.38068968	4.6760187	9.131764	-0.2997027	-0.43238264	-0.50583	-0.41155878	5.2896957	8.247431	Walking_Type
14:46:29.564	0.38068968	4.6760187	9.131764	-0.2997027	-0.43238264	-0.50583	-0.41155878	5.2896957	8.247431	Walking_Type
14:46:29.587	0.28970724	4.355186	8.006455	-0.43959084	-0.40061766	-0.49483445	-0.4080276	5.2134237	8.296026	Walking_Type
14:46:29.609	0.28970724	4.355186	8.006455	-0.43959084	-0.40061766	-0.49483445	-0.4080276	5.2134237	8.296026	Walking_Type
14:46:29.630	0.28970724	4.355186	8.006455	-0.43959084	-0.40061766	-0.49483445	-0.4080276	5.2134237	8.296026	Walking_Type
14:46:29.655	0.28970724	4.355186	8.006455	-0.43959084	-0.40061766	-0.49483445	-0.4080276	5.2134237	8.296026	Walking_Type
14:46:29.677	0.28970724	4.355186	8.006455	-0.43959084	-0.40061766	-0.49483445	-0.4080276	5.2134237	8.296026	Walking_Type
14:46:29.698	0.28970724	4.355186	8.006455	-0.43959084	-0.40061766	-0.49483445	-0.4080276	5.2134237	8.296026	Walking_Type
14:46:29.719	0.28970724	4.355186	8.006455	-0.43959084	-0.40061766	-0.49483445	-0.4080276	5.2134237	8.296026	Walking_Type
14:46:29.741	0.28970724	4.355186	8.006455	-0.43959084	-0.40061766	-0.49483445	-0.4080276	5.2134237	8.296026	Walking_Type
14:46:29.763	0.011971374	5.439792	7.805336	-0.19890994	-0.13305867	-0.33967468	-0.3788814	4.980144	8.439489	Walking_Type
14:46:29.786	0.011971374	5.439792	7.805336	-0.19890994	-0.13305867	-0.33967468	-0.3788814	4.980144	8.439489	Walking_Type
14:46:29.808	0.011971374	5.439792	7.805336	-0.19890994	-0.13305867	-0.33967468	-0.3788814	4.980144	8.439489	Walking_Type
14:46:29.831	0.011971374	5.439792	7.805336	-0.19890994	-0.13305867	-0.33967468	-0.3788814	4.980144	8.439489	Walking_Type
14:46:29.854	0.011971374	5.439792	7.805336	-0.19890994	-0.13305867	-0.33967468	-0.3788814	4.980144	8.439489	Walking_Type
14:46:29.877	0.011971374	5.439792	7.805336	-0.19890994	-0.13305867	-0.33967468	-0.3788814	4.980144	8.439489	Walking_Type
14:46:29.900	0.011971374	5.439792	7.805336	-0.19890994	-0.13305867	-0.33967468	-0.3788814	4.980144	8.439489	Walking_Type
14:46:29.922	0.011971374	5.439792	7.805336	-0.19890994	-0.13305867	-0.33967468	-0.3788814	4.980144	8.439489	Walking_Type
14:46:29.945	-0.09577099	5.5547175	9.227535	0.07170336	-0.1923126	-0.26698172	-0.33561143	5.0776305	8.383041	Walking_Type
14:46:29.967	-0.09577099	5.5547175	9.227535	0.07170336	-0.1923126	-0.26698172	-0.33561143	5.0776305	8.383041	Walking_Type
14:46:29.989	-0.09577099	5.5547175	9.227535	0.07170336	-0.1923126	-0.26698172	-0.33561143	5.0776305	8.383041	Walking_Type
14:46:30.016	-0.09577099	5.5547175	9.227535	0.07170336	-0.1923126	-0.26698172	-0.33561143	5.0776305	8.383041	Walking_Type
14:46:30.037	-0.09577099	5.5547175	9.227535	0.07170336	-0.1923126	-0.26698172	-0.33561143	5.0776305	8.383041	Walking_Type
14:46:30.058	-0.09577099	5.5547175	9.227535	0.07170336	-0.1923126	-0.26698172	-0.33561143	5.0776305	8.383041	Walking_Type
14:46:30.079	-0.09577099	5.5547175	9.227535	0.07170336	-0.1923126	-0.26698172	-0.33561143	5.0776305	8.383041	Walking_Type
14:46:30.099	-0.09577099	5.5547175	9.227535	0.07170336	-0.1923126	-0.26698172	-0.33561143	5.0776305	8.383041	Walking_Type
14:46:30.121	-0.7302538	3.962525	9.340066	0.49564382	-0.07746993	0.027455337	-0.35644525	4.9907045	8.434226	Walking_Type
14:46:30.143	-0.7302538	3.962525	9.340066	0.49564382	-0.07746993	0.027455337	-0.35644525	4.9907045	8.434226	Walking_Type
14:46:30.166	-0.7302538	3.962525	9.340066	0.49564382	-0.07746993	0.027455337	-0.35644525	4.9907045	8.434226	Walking_Type
14:46:30.189	-0.7302538	3.962525	9.340066	0.49564382	-0.07746993	0.027455337	-0.35644525	4.9907045	8.434226	Walking_Type
14:46:30.210	-0.7302538	3.962525	9.340066	0.49564382	-0.07746993	0.027455337	-0.35644525	4.9907045	8.434226	Walking_Type
14:46:30.231	-0.7302538	3.962525	9.340066	0.49564382	-0.07746993	0.027455337	-0.35644525	4.9907045	8.434226	Walking_Type
14:46:30.252	-0.7302538	3.962525	9.340066	0.49564382	-0.07746993	0.027455337	-0.35644525	4.9907045	8.434226	Walking_Type
14:46:30.274	-0.7302538	3.962525	9.340066	0.49564382	-0.07746993	0.027455337	-0.35644525	4.9907045	8.434226	Walking_Type
14:46:30.295	-0.043096945	4.5970078	7.352818	0.16883093	-0.44093475	-0.13014789	-0.30798692	5.0274835	8.414269	Walking_Type
14:46:30.316	-0.043096945	4.5970078	7.352818	0.16883093	-0.44093475	-0.13014789	-0.30798692	5.0274835	8.414269	Walking_Type
14:46:30.354	-0.043096945	4.5970078	7.352818	0.16883093	-0.44093475	-0.13014789	-0.30798692	5.0274835	8.414269	Walking_Type
14:46:30.375	-0.043096945	4.5970078	7.352818	0.16883093	-0.44093475	-0.13014789	-0.30798692	5.0274835	8.414269	Walking_Type
14:46:30.396	-0.043096945	4.5970078	7.352818	0.16883093	-0.44093475	-0.13014789	-0.30798692	5.0274835	8.414269	Walking_Type
14:46:30.417	-0.043096945	4.5970078	7.352818	0.16883093	-0.44093475	-0.13014789	-0.30798692	5.0274835	8.414269	Walking_Type
14:46:30.438	-0.043096945	4.5970078	7.352818	0.16883093	-0.44093475	-0.13014789	-0.30798692	5.0274835	8.414269	Walking_Type
14:46:30.459	-0.043096945	4.5970078	7.352818	0.16883093	-0.44093475	-0.13014789	-0.30798692	5.0274835	8.414269	Walking_Type
14:46:30.482	-0.5123748	5.66246	7.721536	0.27023456	-0.40916976	-0.32257044	-0.081248395	5.234044	8.292678	Walking_Type
14:46:30.505	-0.5123748	5.66246	7.721536	0.27023456	-0.40916976	-0.32257044	-0.081248395	5.234044	8.292678	Walking_Type
14:46:30.528	-0.5123748	5.66246	7.721536	0.27023456	-0.40916976	-0.32257044	-0.081248395	5.234044	8.292678	Walking_Type
14:46:30.551	-0.5123748	5.66246	7.721536	0.27023456	-0.40916976	-0.32257044	-0.081248395	5.234044	8.292678	Walking_Type
14:46:30.575	-0.5123748	5.66246	7.721536	0.27023456	-0.40916976	-0.32257044	-0.081248395	5.234044	8.292678	Walking_Type
14:46:30.597	-0.5123748	5.66246	7.721536	0.27023456	-0.40916976	-0.32257044	-0.081248395	5.234044	8.292678	Walking_Type
14:46:30.623	-0.5123748	5.66246	7.721536	0.27023456	-0.40916976	-0.32257044	-0.081248395	5.234044	8.292678	Walking_Type
14:46:30.645	-0.5123748	5.66246	7.721536	0.27023456	-0.40916976	-0.32257044	-0.081248395	5.234044	8.292678	Walking_Type
14:46:30.666	0.5602603	6.3304625	8.186026	-0.16347975	-0.37679392	-0.24865575	-0.06830226	5.4312477	8.164999	Walking_Type
14:46:30.690	0.5602603	6.3304625	8.186026	-0.16347975	-0.37679392	-0.24865575	-0.06830226	5.4312477	8.164999	Walking_Type
14:46:30.712	0.5602603	6.3304625	8.186026	-0.16347975	-0.37679392	-0.24865575	-0.06830226	5.4312477	8.164999	Walking_Type
14:46:30.733	0.5602603	6.3304625	8.186026	-0.16347975	-0.37679392	-0.24865575	-0.06830226	5.4312477	8.164999	Walking_Type
14:46:30.754	0.5602603	6.3304625	8.186026	-0.16347975	-0.37679392	-0.24865575	-0.06830226	5.4312477	8.164999	Walking_Type
14:46:30.775	0.5602603	6.3304625	8.186026	-0.16347975	-0.37679392	-0.24865575	-0.06830226	5.4312477	8.164999	Walking_Type
14:46:30.796	0.5602603	6.3304625	8.186026	-0.16347975	-0.37679392	-0.24865575	-0.06830226	5.4312477	8.164999	Walking_Type
14:46:30.817	0.5602603	6.3304625	8.186026	-0.16347975	-0.37679392	-0.24865575	-0.06830226	5.4312477	8.164999	Walking_Type
14:46:30.839	1.5012103	4.1851926	6.179623	-0.19402303	-0.5093517	-0.72390896	0.0865864	5.3920865	8.190741	Walking_Type
14:46:30.862	1.5012103	4.1851926	6.179623	-0.19402303	-0.5093517	-0.72390896	0.0865864	5.3920865	8.190741	Walking_Type
14:46:30.884	1.5012103	4.1851926	6.179623	-0.19402303	-0.5093517	-0.72390896	0.0865864	5.3920865	8.190741	Walking_Type
14:46:30.907	1.5012103	4.1851926	6.179623	-0.19402303	-0.5093517	-0.72390896	0.0865864	5.3920865	8.190741	Walking_Type
14:46:30.930	1.5012103	4.1851926	6.179623	-0.19402303	-0.5093517	-0.72390896	0.0865864	5.3920865	8.190741	Walking_Type
14:46:30.952	1.5012103	4.1851926	6.179623	-0.19402303	-0.5093517	-0.72390896	0.0865864	5.3920865	8.190741	Walking_Type
14:46:30.973	1.5012103	4.1851926	6.179623	-0.19402303	-0.5093517	-0.72390896	0.0865864	5.3920865	8.190741	Walking_Type
14:46:30.995	1.5012103	4.1851926	6.179623	-0.19402303	-0.5093517	-0.72390896	0.0865864	5.3920865	8.190741	Walking_Type
14:46:31.016	0.47167215	5.2051535	7.9992723	-0.26793772	-0.3523593	-0.5626405	0.091042645	5.0919223	8.380595	Walking_Type
14:46:31.037	0.47167215	5.2051535	7.9992723	-0.26793772	-0.3523593	-0.5626405	0.091042645	5.0919223	8.380595	Walking_Type
14:46:31.058	0.47167215	5.2051535	7.9992723	-0.26793772	-0.3523593	-0.5626405	0.091042645	5.0919223	8.380595	Walking_Type
14:46:31.079	0.47167215	5.2051535	7.9992723	-0.26793772	-0.3523593	-0.5626405	0.091042645	5.0919223	8.380595	Walking_Type
14:46:31.100	0.47167215	5.2051535	7.9992723	-0.26793772	-0.3523593	-0.5626405	0.091042645	5.0919223	8.380595	Walking_Type
14:46:31.124	0.47167215	5.2051535	7.9992723	-0.26793772	-0.3523593	-0.5626405	0.091042645	5.0919223	8.380595	Walking_Type
14:46:31.143	0.47167215	5.2051535	7.9992723	-0.26793772	-0.3523593	-0.5626405	0.091042645	5.0919223	8.380595	Walking_Type
14:46:31.165	0.47167215	5.2051535	7.9992723	-0.26793772	-0.3523593	-0.5626405	0.091042645	5.0919223	8.380595	Walking_Type
14:46:31.188	0.47167215	5.2051535	7.9992723	-0.26793772	-0.3523593	-0.5626405	0.091042645	5.0919223	8.380595	Walking_Type
14:46:31.211	0.17238778	5.803722	9.014444	0.09491625	0.000720821	-0.44352177	0.084101744	5.2890525	8.257676	Walking_Type
14:46:31.234	0.17238778	5.803722	9.014444	0.09491625	0.000720821	-0.44352177	0.084101744	5.2890525	8.257676	Walking_Type
14:46:31.256	0.17238778	5.803722	9.014444	0.09491625	0.000720821	-0.44352177	0.084101744	5.2890525	8.257676	Walking_Type
14:46:31.279	0.17238778	5.803722	9.014444	0.09491625	0.000720821	-0.44352177	0.084101744	5.2890525	8.257676	Walking_Type
14:46:31.300	0.17238778	5.803722	9.014444	0.09491625	0.000720821	-0.44352177	0.084101744	5.2890525	8.257676	Walking_Type
14:46:31.322	0.17238778	5.803722	9.014444	0.09491625	0.000720821	-0.44352177	0.084101744	5.2890525	8.257676	Walking_Type
14:46:31.343	0.17238778	5.803722	9.014444	0.09491625	0.000720821	-0.44352177	0.084101744	5.2890525	8.257676	Walking_Type
14:46:31.365	0.17238778	5.803722	9.014444	0.09491625	0.000720821	-0.44352177	0.084101744	5.2890525	8.257676	Walking_Type
14:46:31.386	-1.7238779	4.3958883	7.676045	0.29650176	-0.020048598	-0.13136964	-0.44588602	5.3308725	8.219084	Walking_Type
14:46:31.408	-1.7238779	4.3958883	7.676045	0.29650176	-0.020048598	-0.13136964	-0.44588602	5.3308725	8.219084	Walking_Type
14:46:31.429	-1.7238779	4.3958883	7.676045	0.29650176	-0.020048598	-0.13136964	-0.44588602	5.3308725	8.219084	Walking_Type
14:46:31.452	-1.7238779	4.3958883	7.676045	0.29650176	-0.020048598	-0.13136964	-0.44588602	5.3308725	8.219084	Walking_Type
14:46:31.475	-1.7238779	4.3958883	7.676045	0.29650176	-0.020048598	-0.13136964	-0.44588602	5.3308725	8.219084	Walking_Type
14:46:31.498	-1.7238779	4.3958883	7.676045	0.29650176	-0.020048598	-0.13136964	-0.44588602	5.3308725	8.219084	Walking_Type
14:46:31.520	-1.7238779	4.3958883	7.676045	0.29650176	-0.020048598	-0.13136964	-0.44588602	5.3308725	8.219084	Walking_Type
14:46:31.543	-1.7238779	4.3958883	7.676045	0.29650176	-0.020048598	-0.13136964	-0.44588602	5.3308725	8.219084	Walking_Type
14:46:31.566	-0.56265455	5.078257	5.5882373	0.41928568	0.1399981	0.119085126	-0.5861812	5.1564965	8.320894	Walking_Type
14:46:31.587	-0.56265455	5.078257	5.5882373	0.41928568	0.1399981	0.119085126	-0.5861812	5.1564965	8.320894	Walking_Type
14:46:31.614	-0.56265455	5.078257	5.5882373	0.41928568	0.1399981	0.119085126	-0.5861812	5.1564965	8.320894	Walking_Type
14:46:31.636	-0.56265455	5.078257	5.5882373	0.41928568	0.1399981	0.119085126	-0.5861812	5.1564965	8.320894	Walking_Type
14:46:31.656	-0.56265455	5.078257	5.5882373	0.41928568	0.1399981	0.119085126	-0.5861812	5.1564965	8.320894	Walking_Type
14:46:31.677	-0.56265455	5.078257	5.5882373	0.41928568	0.1399981	0.119085126	-0.5861812	5.1564965	8.320894	Walking_Type
14:46:31.698	-0.56265455	5.078257	5.5882373	0.41928568	0.1399981	0.119085126	-0.5861812	5.1564965	8.320894	Walking_Type
14:46:31.720	-0.56265455	5.078257	5.5882373	0.41928568	0.1399981	0.119085126	-0.5861812	5.1564965	8.320894	Walking_Type
14:46:31.743	0.5147691	5.418244	9.629773	0.32704505	-0.46170416	-0.52721035	-0.2354184	5.2931743	8.252106	Walking_Type
14:46:31.766	0.5147691	5.418244	9.629773	0.32704505	-0.46170416	-0.52721035	-0.2354184	5.2931743	8.252106	Walking_Type
14:46:31.790	0.5147691	5.418244	9.629773	0.32704505	-0.46170416	-0.52721035	-0.2354184	5.2931743	8.252106	Walking_Type
14:46:31.811	0.5147691	5.418244	9.629773	0.32704505	-0.46170416	-0.52721035	-0.2354184	5.2931743	8.252106	Walking_Type
14:46:31.832	0.5147691	5.418244	9.629773	0.32704505	-0.46170416	-0.52721035	-0.2354184	5.2931743	8.252106	Walking_Type
14:46:31.854	0.5147691	5.418244	9.629773	0.32704505	-0.46170416	-0.52721035	-0.2354184	5.2931743	8.252106	Walking_Type
14:46:31.875	0.5147691	5.418244	9.629773	0.32704505	-0.46170416	-0.52721035	-0.2354184	5.2931743	8.252106	Walking_Type
14:46:31.899	0.5147691	5.418244	9.629773	0.32704505	-0.46170416	-0.52721035	-0.2354184	5.2931743	8.252106	Walking_Type
14:46:31.922	1.5754328	4.9585433	7.024802	0.3643078	-0.9198531	-0.723298	-0.04748751	5.343581	8.222786	Walking_Type
14:46:31.944	1.5754328	4.9585433	7.024802	0.3643078	-0.9198531	-0.723298	-0.04748751	5.343581	8.222786	Walking_Type
14:46:31.968	1.5754328	4.9585433	7.024802	0.3643078	-0.9198531	-0.723298	-0.04748751	5.343581	8.222786	Walking_Type
14:46:31.990	1.5754328	4.9585433	7.024802	0.3643078	-0.9198531	-0.723298	-0.04748751	5.343581	8.222786	Walking_Type
14:46:32.013	1.5754328	4.9585433	7.024802	0.3643078	-0.9198531	-0.723298	-0.04748751	5.343581	8.222786	Walking_Type
14:46:32.035	1.5754328	4.9585433	7.024802	0.3643078	-0.9198531	-0.723298	-0.04748751	5.343581	8.222786	Walking_Type
14:46:32.056	1.5754328	4.9585433	7.024802	0.3643078	-0.9198531	-0.723298	-0.04748751	5.343581	8.222786	Walking_Type
14:46:32.078	1.5754328	4.9585433	7.024802	0.3643078	-0.9198531	-0.723298	-0.04748751	5.343581	8.222786	Walking_Type
14:46:32.102	0.28731298	5.0638914	5.8587904	0.2396913	-0.093963295	-0.9786397	0.439686	5.447249	8.142756	Walking_Type
14:46:32.130	0.28731298	5.0638914	5.8587904	0.2396913	-0.093963295	-0.9786397	0.439686	5.447249	8.142756	Walking_Type
14:46:32.153	0.28731298	5.0638914	5.8587904	0.2396913	-0.093963295	-0.9786397	0.439686	5.447249	8.142756	Walking_Type
14:46:32.175	0.28731298	5.0638914	5.8587904	0.2396913	-0.093963295	-0.9786397	0.439686	5.447249	8.142756	Walking_Type
14:46:32.198	0.28731298	5.0638914	5.8587904	0.2396913	-0.093963295	-0.9786397	0.439686	5.447249	8.142756	Walking_Type
14:46:32.221	0.28731298	5.0638914	5.8587904	0.2396913	-0.093963295	-0.9786397	0.439686	5.447249	8.142756	Walking_Type
14:46:32.244	0.28731298	5.0638914	5.8587904	0.2396913	-0.093963295	-0.9786397	0.439686	5.447249	8.142756	Walking_Type
14:46:32.267	0.28731298	5.0638914	5.8587904	0.2396913	-0.093963295	-0.9786397	0.439686	5.447249	8.142756	Walking_Type
14:46:32.290	0.95531565	6.366377	9.007262	0.14012027	-0.4788084	-0.3286791	0.35438296	5.5120363	8.103221	Walking_Type
14:46:32.312	0.95531565	6.366377	9.007262	0.14012027	-0.4788084	-0.3286791	0.35438296	5.5120363	8.103221	Walking_Type
14:46:32.333	0.95531565	6.366377	9.007262	0.14012027	-0.4788084	-0.3286791	0.35438296	5.5120363	8.103221	Walking_Type
14:46:32.363	0.95531565	6.366377	9.007262	0.14012027	-0.4788084	-0.3286791	0.35438296	5.5120363	8.103221	Walking_Type
14:46:32.385	0.95531565	6.366377	9.007262	0.14012027	-0.4788084	-0.3286791	0.35438296	5.5120363	8.103221	Walking_Type
14:46:32.406	0.95531565	6.366377	9.007262	0.14012027	-0.4788084	-0.3286791	0.35438296	5.5120363	8.103221	Walking_Type
14:46:32.427	0.95531565	6.366377	9.007262	0.14012027	-0.4788084	-0.3286791	0.35438296	5.5120363	8.103221	Walking_Type
14:46:32.448	0.95531565	6.366377	9.007262	0.14012027	-0.4788084	-0.3286791	0.35438296	5.5120363	8.103221	Walking_Type
14:46:32.480	-0.89545876	4.767001	7.211556	-0.051691417	-0.5136277	-0.20528431	-0.2791347	5.5793433	8.059983	Walking_Type
14:46:32.501	-0.89545876	4.767001	7.211556	-0.051691417	-0.5136277	-0.20528431	-0.2791347	5.5793433	8.059983	Walking_Type
14:46:32.522	-0.89545876	4.767001	7.211556	-0.051691417	-0.5136277	-0.20528431	-0.2791347	5.5793433	8.059983	Walking_Type
14:46:32.545	-0.89545876	4.767001	7.211556	-0.051691417	-0.5136277	-0.20528431	-0.2791347	5.5793433	8.059983	Walking_Type
14:46:32.566	-0.89545876	4.767001	7.211556	-0.051691417	-0.5136277	-0.20528431	-0.2791347	5.5793433	8.059983	Walking_Type
14:46:32.587	-0.89545876	4.767001	7.211556	-0.051691417	-0.5136277	-0.20528431	-0.2791347	5.5793433	8.059983	Walking_Type
14:46:32.615	-0.89545876	4.767001	7.211556	-0.051691417	-0.5136277	-0.20528431	-0.2791347	5.5793433	8.059983	Walking_Type
14:46:32.636	-1.1708003	5.3512044	6.1461034	0.01550376	-0.089687236	-0.17046499	-0.43408766	5.3214464	8.2258215	Walking_Type
14:46:32.656	-1.1708003	5.3512044	6.1461034	0.01550376	-0.089687236	-0.17046499	-0.43408766	5.3214464	8.2258215	Walking_Type
14:46:32.677	-1.1708003	5.3512044	6.1461034	0.01550376	-0.089687236	-0.17046499	-0.43408766	5.3214464	8.2258215	Walking_Type
14:46:32.699	-1.1708003	5.3512044	6.1461034	0.01550376	-0.089687236	-0.17046499	-0.43408766	5.3214464	8.2258215	Walking_Type
14:46:32.720	-1.1708003	5.3512044	6.1461034	0.01550376	-0.089687236	-0.17046499	-0.43408766	5.3214464	8.2258215	Walking_Type
14:46:32.740	-1.1708003	5.3512044	6.1461034	0.01550376	-0.089687236	-0.17046499	-0.43408766	5.3214464	8.2258215	Walking_Type
14:46:32.761	-1.1708003	5.3512044	6.1461034	0.01550376	-0.089687236	-0.17046499	-0.43408766	5.3214464	8.2258215	Walking_Type
14:46:32.782	-1.1708003	5.3512044	6.1461034	0.01550376	-0.089687236	-0.17046499	-0.43408766	5.3214464	8.2258215	Walking_Type
14:46:32.804	-1.1708003	5.3512044	6.1461034	0.01550376	-0.089687236	-0.17046499	-0.43408766	5.3214464	8.2258215	Walking_Type
14:46:32.826	-0.77574503	5.2674046	8.751075	0.16333315	-0.088465504	-0.5485906	-0.5120274	5.2868643	8.243617	Walking_Type
14:46:32.849	-0.77574503	5.2674046	8.751075	0.16333315	-0.088465504	-0.5485906	-0.5120274	5.2868643	8.243617	Walking_Type
14:46:32.871	-0.77574503	5.2674046	8.751075	0.16333315	-0.088465504	-0.5485906	-0.5120274	5.2868643	8.243617	Walking_Type
14:46:32.893	-0.77574503	5.2674046	8.751075	0.16333315	-0.088465504	-0.5485906	-0.5120274	5.2868643	8.243617	Walking_Type
14:46:32.914	-0.77574503	5.2674046	8.751075	0.16333315	-0.088465504	-0.5485906	-0.5120274	5.2868643	8.243617	Walking_Type
14:46:32.935	-0.77574503	5.2674046	8.751075	0.16333315	-0.088465504	-0.5485906	-0.5120274	5.2868643	8.243617	Walking_Type
14:46:32.958	-0.77574503	5.2674046	8.751075	0.16333315	-0.088465504	-0.5485906	-0.5120274	5.2868643	8.243617	Walking_Type
14:46:32.981	-0.77574503	5.2674046	8.751075	0.16333315	-0.088465504	-0.5485906	-0.5120274	5.2868643	8.243617	Walking_Type
14:46:33.003	0.5913859	4.5491223	9.483723	-0.039474115	-0.6950547	-0.8082083	-0.44045365	5.225487	8.286773	Walking_Type
14:46:33.027	0.5913859	4.5491223	9.483723	-0.039474115	-0.6950547	-0.8082083	-0.44045365	5.225487	8.286773	Walking_Type
14:46:33.051	0.5913859	4.5491223	9.483723	-0.039474115	-0.6950547	-0.8082083	-0.44045365	5.225487	8.286773	Walking_Type
14:46:33.074	0.5913859	4.5491223	9.483723	-0.039474115	-0.6950547	-0.8082083	-0.44045365	5.225487	8.286773	Walking_Type
14:46:33.097	0.5913859	4.5491223	9.483723	-0.039474115	-0.6950547	-0.8082083	-0.44045365	5.225487	8.286773	Walking_Type
14:46:33.120	0.5913859	4.5491223	9.483723	-0.039474115	-0.6950547	-0.8082083	-0.44045365	5.225487	8.286773	Walking_Type
14:46:33.143	0.5913859	4.5491223	9.483723	-0.039474115	-0.6950547	-0.8082083	-0.44045365	5.225487	8.286773	Walking_Type
14:46:33.166	0.5913859	4.5491223	9.483723	-0.039474115	-0.6950547	-0.8082083	-0.44045365	5.225487	8.286773	Walking_Type
14:46:33.190	0.17957062	4.6281333	7.491686	0.046047024	-0.36702004	-0.5980707	-0.07937004	5.0714393	8.393126	Walking_Type
14:46:33.218	0.17957062	4.6281333	7.491686	0.046047024	-0.36702004	-0.5980707	-0.07937004	5.0714393	8.393126	Walking_Type
14:46:33.241	0.17957062	4.6281333	7.491686	0.046047024	-0.36702004	-0.5980707	-0.07937004	5.0714393	8.393126	Walking_Type
14:46:33.264	0.17957062	4.6281333	7.491686	0.046047024	-0.36702004	-0.5980707	-0.07937004	5.0714393	8.393126	Walking_Type
14:46:33.287	0.17957062	4.6281333	7.491686	0.046047024	-0.36702004	-0.5980707	-0.07937004	5.0714393	8.393126	Walking_Type
14:46:33.310	0.17957062	4.6281333	7.491686	0.046047024	-0.36702004	-0.5980707	-0.07937004	5.0714393	8.393126	Walking_Type
14:46:33.333	0.17957062	4.6281333	7.491686	0.046047024	-0.36702004	-0.5980707	-0.07937004	5.0714393	8.393126	Walking_Type
14:46:33.354	-0.44533512	5.9880815	8.415876	0.18654604	0.14977194	-0.23766017	-0.33834824	5.109403	8.363604	Walking_Type
14:46:33.376	-0.44533512	5.9880815	8.415876	0.18654604	0.14977194	-0.23766017	-0.33834824	5.109403	8.363604	Walking_Type
14:46:33.397	-0.44533512	5.9880815	8.415876	0.18654604	0.14977194	-0.23766017	-0.33834824	5.109403	8.363604	Walking_Type
14:46:33.420	-0.44533512	5.9880815	8.415876	0.18654604	0.14977194	-0.23766017	-0.33834824	5.109403	8.363604	Walking_Type
14:46:33.443	-0.44533512	5.9880815	8.415876	0.18654604	0.14977194	-0.23766017	-0.33834824	5.109403	8.363604	Walking_Type
14:46:33.466	-0.44533512	5.9880815	8.415876	0.18654604	0.14977194	-0.23766017	-0.33834824	5.109403	8.363604	Walking_Type
14:46:33.490	-0.44533512	5.9880815	8.415876	0.18654604	0.14977194	-0.23766017	-0.33834824	5.109403	8.363604	Walking_Type
14:46:33.513	-0.44533512	5.9880815	8.415876	0.18654604	0.14977194	-0.23766017	-0.33834824	5.109403	8.363604	Walking_Type
14:46:33.535	-0.92658436	4.8747435	8.573898	0.112631336	0.10517878	-0.23582758	-0.48937255	5.341303	8.209831	Walking_Type
14:46:33.560	-0.92658436	4.8747435	8.573898	0.112631336	0.10517878	-0.23582758	-0.48937255	5.341303	8.209831	Walking_Type
14:46:33.582	-0.92658436	4.8747435	8.573898	0.112631336	0.10517878	-0.23582758	-0.48937255	5.341303	8.209831	Walking_Type
14:46:33.606	-0.92658436	4.8747435	8.573898	0.112631336	0.10517878	-0.23582758	-0.48937255	5.341303	8.209831	Walking_Type
14:46:33.628	-0.92658436	4.8747435	8.573898	0.112631336	0.10517878	-0.23582758	-0.48937255	5.341303	8.209831	Walking_Type
14:46:33.651	-0.92658436	4.8747435	8.573898	0.112631336	0.10517878	-0.23582758	-0.48937255	5.341303	8.209831	Walking_Type
14:46:33.674	-0.92658436	4.8747435	8.573898	0.112631336	0.10517878	-0.23582758	-0.48937255	5.341303	8.209831	Walking_Type
14:46:33.696	-0.92658436	4.8747435	8.573898	0.112631336	0.10517878	-0.23582758	-0.48937255	5.341303	8.209831	Walking_Type
14:46:33.719	-0.15562786	4.0128045	7.901107	-0.42737353	-0.5820446	-0.26637086	-0.43222895	5.4633327	8.132376	Walking_Type
14:46:33.741	-0.15562786	4.0128045	7.901107	-0.42737353	-0.5820446	-0.26637086	-0.43222895	5.4633327	8.132376	Walking_Type
14:46:33.762	-0.15562786	4.0128045	7.901107	-0.42737353	-0.5820446	-0.26637086	-0.43222895	5.4633327	8.132376	Walking_Type
14:46:33.783	-0.15562786	4.0128045	7.901107	-0.42737353	-0.5820446	-0.26637086	-0.43222895	5.4633327	8.132376	Walking_Type
14:46:33.805	-0.15562786	4.0128045	7.901107	-0.42737353	-0.5820446	-0.26637086	-0.43222895	5.4633327	8.132376	Walking_Type
14:46:33.827	-0.15562786	4.0128045	7.901107	-0.42737353	-0.5820446	-0.26637086	-0.43222895	5.4633327	8.132376	Walking_Type
14:46:33.849	-0.15562786	4.0128045	7.901107	-0.42737353	-0.5820446	-0.26637086	-0.43222895	5.4633327	8.132376	Walking_Type
14:46:33.871	-0.15562786	4.0128045	7.901107	-0.42737353	-0.5820446	-0.26637086	-0.43222895	5.4633327	8.132376	Walking_Type
14:46:33.892	-0.15562786	4.0128045	7.901107	-0.42737353	-0.5820446	-0.26637086	-0.43222895	5.4633327	8.132376	Walking_Type
14:46:33.915	-0.32562137	5.4254265	8.13814	-0.040695842	-0.5148494	-0.39281994	-0.26869214	5.4304137	8.161419	Walking_Type
14:46:33.938	-0.32562137	5.4254265	8.13814	-0.040695842	-0.5148494	-0.39281994	-0.26869214	5.4304137	8.161419	Walking_Type
14:46:33.959	-0.32562137	5.4254265	8.13814	-0.040695842	-0.5148494	-0.39281994	-0.26869214	5.4304137	8.161419	Walking_Type
14:46:33.979	-0.32562137	5.4254265	8.13814	-0.040695842	-0.5148494	-0.39281994	-0.26869214	5.4304137	8.161419	Walking_Type
14:46:34.003	-0.32562137	5.4254265	8.13814	-0.040695842	-0.5148494	-0.39281994	-0.26869214	5.4304137	8.161419	Walking_Type
14:46:34.024	-0.32562137	5.4254265	8.13814	-0.040695842	-0.5148494	-0.39281994	-0.26869214	5.4304137	8.161419	Walking_Type
14:46:34.045	-0.32562137	5.4254265	8.13814	-0.040695842	-0.5148494	-0.39281994	-0.26869214	5.4304137	8.161419	Walking_Type
14:46:34.067	-0.32562137	5.4254265	8.13814	-0.040695842	-0.5148494	-0.39281994	-0.26869214	5.4304137	8.161419	Walking_Type
14:46:34.089	-0.5363176	6.5196104	8.063917	0.1712744	-0.38229167	-0.38182437	-0.10793737	5.616059	8.038568	Walking_Type
14:46:34.111	-0.5363176	6.5196104	8.063917	0.1712744	-0.38229167	-0.38182437	-0.10793737	5.616059	8.038568	Walking_Type
14:46:34.134	-0.5363176	6.5196104	8.063917	0.1712744	-0.38229167	-0.38182437	-0.10793737	5.616059	8.038568	Walking_Type
14:46:34.158	-0.5363176	6.5196104	8.063917	0.1712744	-0.38229167	-0.38182437	-0.10793737	5.616059	8.038568	Walking_Type
14:46:34.179	-0.5363176	6.5196104	8.063917	0.1712744	-0.38229167	-0.38182437	-0.10793737	5.616059	8.038568	Walking_Type
14:46:34.205	-0.5363176	6.5196104	8.063917	0.1712744	-0.38229167	-0.38182437	-0.10793737	5.616059	8.038568	Walking_Type
14:46:34.227	-0.5363176	6.5196104	8.063917	0.1712744	-0.38229167	-0.38182437	-0.10793737	5.616059	8.038568	Walking_Type
14:46:34.248	-0.5363176	6.5196104	8.063917	0.1712744	-0.38229167	-0.38182437	-0.10793737	5.616059	8.038568	Walking_Type
14:46:34.271	0.83081335	5.2051535	5.7965393	0.3502579	-0.24179268	-0.53881675	0.05838468	5.594964	8.053776	Walking_Type
14:46:34.292	0.83081335	5.2051535	5.7965393	0.3502579	-0.24179268	-0.53881675	0.05838468	5.594964	8.053776	Walking_Type
14:46:34.314	0.83081335	5.2051535	5.7965393	0.3502579	-0.24179268	-0.53881675	0.05838468	5.594964	8.053776	Walking_Type
14:46:34.336	0.83081335	5.2051535	5.7965393	0.3502579	-0.24179268	-0.53881675	0.05838468	5.594964	8.053776	Walking_Type
14:46:34.360	0.83081335	5.2051535	5.7965393	0.3502579	-0.24179268	-0.53881675	0.05838468	5.594964	8.053776	Walking_Type
14:46:34.383	0.83081335	5.2051535	5.7965393	0.3502579	-0.24179268	-0.53881675	0.05838468	5.594964	8.053776	Walking_Type
14:46:34.406	0.83081335	5.2051535	5.7965393	0.3502579	-0.24179268	-0.53881675	0.05838468	5.594964	8.053776	Walking_Type
14:46:34.429	0.83081335	5.2051535	5.7965393	0.3502579	-0.24179268	-0.53881675	0.05838468	5.594964	8.053776	Walking_Type
14:46:34.453	0.026337024	5.253039	7.063111	-0.018704696	-0.05181359	-0.6548812	0.09117869	5.3329353	8.229328	Walking_Type
14:46:34.476	0.026337024	5.253039	7.063111	-0.018704696	-0.05181359	-0.6548812	0.09117869	5.3329353	8.229328	Walking_Type
14:46:34.500	0.026337024	5.253039	7.063111	-0.018704696	-0.05181359	-0.6548812	0.09117869	5.3329353	8.229328	Walking_Type
14:46:34.522	0.026337024	5.253039	7.063111	-0.018704696	-0.05181359	-0.6548812	0.09117869	5.3329353	8.229328	Walking_Type
14:46:34.543	0.026337024	5.253039	7.063111	-0.018704696	-0.05181359	-0.6548812	0.09117869	5.3329353	8.229328	Walking_Type
14:46:34.568	0.026337024	5.253039	7.063111	-0.018704696	-0.05181359	-0.6548812	0.09117869	5.3329353	8.229328	Walking_Type
14:46:34.592	0.026337024	5.253039	7.063111	-0.018704696	-0.05181359	-0.6548812	0.09117869	5.3329353	8.229328	Walking_Type
14:46:34.612	-0.0670397	6.062304	8.406299	0.13462248	-0.08357858	-0.07822435	-0.16561303	5.4965115	8.119807	Walking_Type
14:46:34.633	-0.0670397	6.062304	8.406299	0.13462248	-0.08357858	-0.07822435	-0.16561303	5.4965115	8.119807	Walking_Type
14:46:34.657	-0.0670397	6.062304	8.406299	0.13462248	-0.08357858	-0.07822435	-0.16561303	5.4965115	8.119807	Walking_Type
14:46:34.678	-0.0670397	6.062304	8.406299	0.13462248	-0.08357858	-0.07822435	-0.16561303	5.4965115	8.119807	Walking_Type
14:46:34.700	-0.0670397	6.062304	8.406299	0.13462248	-0.08357858	-0.07822435	-0.16561303	5.4965115	8.119807	Walking_Type
14:46:34.723	-0.0670397	6.062304	8.406299	0.13462248	-0.08357858	-0.07822435	-0.16561303	5.4965115	8.119807	Walking_Type
14:46:34.745	-0.0670397	6.062304	8.406299	0.13462248	-0.08357858	-0.07822435	-0.16561303	5.4965115	8.119807	Walking_Type
14:46:34.768	-0.0670397	6.062304	8.406299	0.13462248	-0.08357858	-0.07822435	-0.16561303	5.4965115	8.119807	Walking_Type
14:46:34.791	-0.0670397	6.062304	8.406299	0.13462248	-0.08357858	-0.07822435	-0.16561303	5.4965115	8.119807	Walking_Type
14:46:34.816	-1.664021	5.1859994	6.8332605	0.4418877	0.2804971	0.29990125	-0.45531598	5.4671893	8.128522	Walking_Type
14:46:34.838	-1.664021	5.1859994	6.8332605	0.4418877	0.2804971	0.29990125	-0.45531598	5.4671893	8.128522	Walking_Type
14:46:34.860	-1.664021	5.1859994	6.8332605	0.4418877	0.2804971	0.29990125	-0.45531598	5.4671893	8.128522	Walking_Type
14:46:34.882	-1.664021	5.1859994	6.8332605	0.4418877	0.2804971	0.29990125	-0.45531598	5.4671893	8.128522	Walking_Type
14:46:34.903	-1.664021	5.1859994	6.8332605	0.4418877	0.2804971	0.29990125	-0.45531598	5.4671893	8.128522	Walking_Type
14:46:34.925	-1.664021	5.1859994	6.8332605	0.4418877	0.2804971	0.29990125	-0.45531598	5.4671893	8.128522	Walking_Type
14:46:34.948	-1.664021	5.1859994	6.8332605	0.4418877	0.2804971	0.29990125	-0.45531598	5.4671893	8.128522	Walking_Type
14:46:34.969	-1.664021	5.1859994	6.8332605	0.4418877	0.2804971	0.29990125	-0.45531598	5.4671893	8.128522	Walking_Type
14:46:34.993	-0.48843205	4.9968514	6.6249585	0.28306276	0.0019425515	0.2320952	-0.39310107	5.2753544	8.257508	Walking_Type
14:46:35.016	-0.48843205	4.9968514	6.6249585	0.28306276	0.0019425515	0.2320952	-0.39310107	5.2753544	8.257508	Walking_Type
14:46:35.039	-0.48843205	4.9968514	6.6249585	0.28306276	0.0019425515	0.2320952	-0.39310107	5.2753544	8.257508	Walking_Type
14:46:35.063	-0.48843205	4.9968514	6.6249585	0.28306276	0.0019425515	0.2320952	-0.39310107	5.2753544	8.257508	Walking_Type
14:46:35.086	-0.48843205	4.9968514	6.6249585	0.28306276	0.0019425515	0.2320952	-0.39310107	5.2753544	8.257508	Walking_Type
14:46:35.109	-0.48843205	4.9968514	6.6249585	0.28306276	0.0019425515	0.2320952	-0.39310107	5.2753544	8.257508	Walking_Type
14:46:35.132	-0.48843205	4.9968514	6.6249585	0.28306276	0.0019425515	0.2320952	-0.39310107	5.2753544	8.257508	Walking_Type
14:46:35.160	-0.17717634	5.949773	8.856422	0.11079874	-0.012718214	-0.31401834	-0.004295944	5.521285	8.104673	Walking_Type
14:46:35.185	-0.17717634	5.949773	8.856422	0.11079874	-0.012718214	-0.31401834	-0.004295944	5.521285	8.104673	Walking_Type
14:46:35.206	-0.17717634	5.949773	8.856422	0.11079874	-0.012718214	-0.31401834	-0.004295944	5.521285	8.104673	Walking_Type
14:46:35.227	-0.17717634	5.949773	8.856422	0.11079874	-0.012718214	-0.31401834	-0.004295944	5.521285	8.104673	Walking_Type
14:46:35.259	-0.17717634	5.949773	8.856422	0.11079874	-0.012718214	-0.31401834	-0.004295944	5.521285	8.104673	Walking_Type
14:46:35.280	-0.17717634	5.949773	8.856422	0.11079874	-0.012718214	-0.31401834	-0.004295944	5.521285	8.104673	Walking_Type
14:46:35.301	-0.17717634	5.949773	8.856422	0.11079874	-0.012718214	-0.31401834	-0.004295944	5.521285	8.104673	Walking_Type
14:46:35.322	-0.17717634	5.949773	8.856422	0.11079874	-0.012718214	-0.31401834	-0.004295944	5.521285	8.104673	Walking_Type
14:46:35.344	0.6081458	4.9800916	7.4653487	0.57749975	-0.31876168	-0.1900127	-0.060068246	5.5157194	8.108242	Walking_Type
14:46:35.367	0.6081458	4.9800916	7.4653487	0.57749975	-0.31876168	-0.1900127	-0.060068246	5.5157194	8.108242	Walking_Type
14:46:35.390	0.6081458	4.9800916	7.4653487	0.57749975	-0.31876168	-0.1900127	-0.060068246	5.5157194	8.108242	Walking_Type
14:46:35.414	0.6081458	4.9800916	7.4653487	0.57749975	-0.31876168	-0.1900127	-0.060068246	5.5157194	8.108242	Walking_Type
14:46:35.436	0.6081458	4.9800916	7.4653487	0.57749975	-0.31876168	-0.1900127	-0.060068246	5.5157194	8.108242	Walking_Type
14:46:35.458	0.6081458	4.9800916	7.4653487	0.57749975	-0.31876168	-0.1900127	-0.060068246	5.5157194	8.108242	Walking_Type
14:46:35.479	0.6081458	4.9800916	7.4653487	0.57749975	-0.31876168	-0.1900127	-0.060068246	5.5157194	8.108242	Walking_Type
14:46:35.501	0.6081458	4.9800916	7.4653487	0.57749975	-0.31876168	-0.1900127	-0.060068246	5.5157194	8.108242	Walking_Type
14:46:35.522	-0.17478207	5.1237483	6.3567996	-0.040695842	0.114952624	-0.30119017	0.016686786	5.5581264	8.079434	Walking_Type
14:46:35.543	-0.17478207	5.1237483	6.3567996	-0.040695842	0.114952624	-0.30119017	0.016686786	5.5581264	8.079434	Walking_Type
14:46:35.565	-0.17478207	5.1237483	6.3567996	-0.040695842	0.114952624	-0.30119017	0.016686786	5.5581264	8.079434	Walking_Type
14:46:35.586	-0.17478207	5.1237483	6.3567996	-0.040695842	0.114952624	-0.30119017	0.016686786	5.5581264	8.079434	Walking_Type
14:46:35.608	-0.17478207	5.1237483	6.3567996	-0.040695842	0.114952624	-0.30119017	0.016686786	5.5581264	8.079434	Walking_Type
14:46:35.629	-0.17478207	5.1237483	6.3567996	-0.040695842	0.114952624	-0.30119017	0.016686786	5.5581264	8.079434	Walking_Type
14:46:35.651	-0.17478207	5.1237483	6.3567996	-0.040695842	0.114952624	-0.30119017	0.016686786	5.5581264	8.079434	Walking_Type
14:46:35.672	-0.17478207	5.1237483	6.3567996	-0.040695842	0.114952624	-0.30119017	0.016686786	5.5581264	8.079434	Walking_Type
14:46:35.693	-0.20590763	6.352011	7.85801	0.03077539	0.08624196	0.25714067	-0.32439885	5.5875835	8.05258	Walking_Type
14:46:35.714	-0.20590763	6.352011	7.85801	0.03077539	0.08624196	0.25714067	-0.32439885	5.5875835	8.05258	Walking_Type
14:46:35.736	-0.20590763	6.352011	7.85801	0.03077539	0.08624196	0.25714067	-0.32439885	5.5875835	8.05258	Walking_Type
14:46:35.760	-0.20590763	6.352011	7.85801	0.03077539	0.08624196	0.25714067	-0.32439885	5.5875835	8.05258	Walking_Type
14:46:35.781	-0.20590763	6.352011	7.85801	0.03077539	0.08624196	0.25714067	-0.32439885	5.5875835	8.05258	Walking_Type
14:46:35.803	-0.20590763	6.352011	7.85801	0.03077539	0.08624196	0.25714067	-0.32439885	5.5875835	8.05258	Walking_Type
14:46:35.824	-0.20590763	6.352011	7.85801	0.03077539	0.08624196	0.25714067	-0.32439885	5.5875835	8.05258	Walking_Type
14:46:35.846	-0.20590763	6.352011	7.85801	0.03077539	0.08624196	0.25714067	-0.32439885	5.5875835	8.05258	Walking_Type
14:46:35.867	-0.20590763	6.352011	7.85801	0.03077539	0.08624196	0.25714067	-0.32439885	5.5875835	8.05258	Walking_Type
14:46:35.889	-1.2091088	4.7262983	8.042369	0.11935085	0.2896601	0.10503522	-0.5541846	5.692584	7.9660335	Walking_Type
14:46:35.910	-1.2091088	4.7262983	8.042369	0.11935085	0.2896601	0.10503522	-0.5541846	5.692584	7.9660335	Walking_Type
14:46:35.932	-1.2091088	4.7262983	8.042369	0.11935085	0.2896601	0.10503522	-0.5541846	5.692584	7.9660335	Walking_Type
14:46:35.965	-1.2091088	4.7262983	8.042369	0.11935085	0.2896601	0.10503522	-0.5541846	5.692584	7.9660335	Walking_Type
14:46:35.995	-1.2091088	4.7262983	8.042369	0.11935085	0.2896601	0.10503522	-0.5541846	5.692584	7.9660335	Walking_Type
14:46:36.028	-1.2091088	4.7262983	8.042369	0.11935085	0.2896601	0.10503522	-0.5541846	5.692584	7.9660335	Walking_Type
14:46:36.063	-0.4956149	4.9872746	7.16367	0.20975891	0.14916107	-0.026300803	-0.425515	5.397586	8.176511	Walking_Type
14:46:36.094	-0.4956149	4.9872746	7.16367	0.20975891	0.14916107	-0.026300803	-0.425515	5.397586	8.176511	Walking_Type
14:46:36.128	-0.4956149	4.9872746	7.16367	0.20975891	0.14916107	-0.026300803	-0.425515	5.397586	8.176511	Walking_Type
14:46:36.161	-0.4956149	4.9872746	7.16367	0.20975891	0.14916107	-0.026300803	-0.425515	5.397586	8.176511	Walking_Type
14:46:36.199	-0.4956149	4.9872746	7.16367	0.20975891	0.14916107	-0.026300803	-0.425515	5.397586	8.176511	Walking_Type
14:46:36.228	-0.4956149	4.9872746	7.16367	0.20975891	0.14916107	-0.026300803	-0.425515	5.397586	8.176511	Walking_Type
14:46:36.249	-0.8547561	5.9210415	8.011244	0.3099408	-0.02737898	0.035396587	-0.30430487	5.4638634	8.13781	Walking_Type
14:46:36.271	-0.8547561	5.9210415	8.011244	0.3099408	-0.02737898	0.035396587	-0.30430487	5.4638634	8.13781	Walking_Type
14:46:36.293	-0.8547561	5.9210415	8.011244	0.3099408	-0.02737898	0.035396587	-0.30430487	5.4638634	8.13781	Walking_Type
14:46:36.315	-0.8547561	5.9210415	8.011244	0.3099408	-0.02737898	0.035396587	-0.30430487	5.4638634	8.13781	Walking_Type
14:46:36.338	-0.8547561	5.9210415	8.011244	0.3099408	-0.02737898	0.035396587	-0.30430487	5.4638634	8.13781	Walking_Type
14:46:36.361	-0.8547561	5.9210415	8.011244	0.3099408	-0.02737898	0.035396587	-0.30430487	5.4638634	8.13781	Walking_Type
14:46:36.383	-0.8547561	5.9210415	8.011244	0.3099408	-0.02737898	0.035396587	-0.30430487	5.4638634	8.13781	Walking_Type
14:46:36.415	0.08140534	4.415043	9.941029	-0.12621698	0.14060897	-0.36288753	-0.5576726	5.516209	8.08893	Walking_Type
14:46:36.436	0.08140534	4.415043	9.941029	-0.12621698	0.14060897	-0.36288753	-0.5576726	5.516209	8.08893	Walking_Type
14:46:36.458	0.08140534	4.415043	9.941029	-0.12621698	0.14060897	-0.36288753	-0.5576726	5.516209	8.08893	Walking_Type
14:46:36.480	0.08140534	4.415043	9.941029	-0.12621698	0.14060897	-0.36288753	-0.5576726	5.516209	8.08893	Walking_Type
14:46:36.503	0.08140534	4.415043	9.941029	-0.12621698	0.14060897	-0.36288753	-0.5576726	5.516209	8.08893	Walking_Type
14:46:36.527	0.08140534	4.415043	9.941029	-0.12621698	0.14060897	-0.36288753	-0.5576726	5.516209	8.08893	Walking_Type
14:46:36.550	0.08140534	4.415043	9.941029	-0.12621698	0.14060897	-0.36288753	-0.5576726	5.516209	8.08893	Walking_Type
14:46:36.573	0.08140534	4.415043	9.941029	-0.12621698	0.14060897	-0.36288753	-0.5576726	5.516209	8.08893	Walking_Type
14:46:36.595	-0.22745611	4.292935	8.018426	-0.103614956	-0.29432708	-0.22910807	-0.4105429	5.3306613	8.22106	Walking_Type
14:46:36.618	-0.22745611	4.292935	8.018426	-0.103614956	-0.29432708	-0.22910807	-0.4105429	5.3306613	8.22106	Walking_Type
14:46:36.641	-0.22745611	4.292935	8.018426	-0.103614956	-0.29432708	-0.22910807	-0.4105429	5.3306613	8.22106	Walking_Type
14:46:36.664	-0.22745611	4.292935	8.018426	-0.103614956	-0.29432708	-0.22910807	-0.4105429	5.3306613	8.22106	Walking_Type
14:46:36.687	-0.22745611	4.292935	8.018426	-0.103614956	-0.29432708	-0.22910807	-0.4105429	5.3306613	8.22106	Walking_Type
14:46:36.710	-0.22745611	4.292935	8.018426	-0.103614956	-0.29432708	-0.22910807	-0.4105429	5.3306613	8.22106	Walking_Type
14:46:36.733	-0.22745611	4.292935	8.018426	-0.103614956	-0.29432708	-0.22910807	-0.4105429	5.3306613	8.22106	Walking_Type
14:46:36.756	-0.22745611	4.292935	8.018426	-0.103614956	-0.29432708	-0.22910807	-0.4105429	5.3306613	8.22106	Walking_Type
14:46:36.780	-1.0870007	6.0599093	7.8125186	-0.018704696	-0.058533106	-0.014083498	-0.74667645	5.432712	8.130095	Walking_Type
14:46:36.802	-1.0870007	6.0599093	7.8125186	-0.018704696	-0.058533106	-0.014083498	-0.74667645	5.432712	8.130095	Walking_Type
14:46:36.825	-1.0870007	6.0599093	7.8125186	-0.018704696	-0.058533106	-0.014083498	-0.74667645	5.432712	8.130095	Walking_Type
14:46:36.849	-1.0870007	6.0599093	7.8125186	-0.018704696	-0.058533106	-0.014083498	-0.74667645	5.432712	8.130095	Walking_Type
14:46:36.871	-1.0870007	6.0599093	7.8125186	-0.018704696	-0.058533106	-0.014083498	-0.74667645	5.432712	8.130095	Walking_Type
14:46:36.894	-1.0870007	6.0599093	7.8125186	-0.018704696	-0.058533106	-0.014083498	-0.74667645	5.432712	8.130095	Walking_Type
14:46:36.918	-1.0870007	6.0599093	7.8125186	-0.018704696	-0.058533106	-0.014083498	-0.74667645	5.432712	8.130095	Walking_Type
14:46:36.940	-1.0870007	6.0599093	7.8125186	-0.018704696	-0.058533106	-0.014083498	-0.74667645	5.432712	8.130095	Walking_Type
14:46:36.964	-1.1468576	4.0750556	9.581888	-0.40110633	-0.054867916	0.17711732	-0.7536431	5.4037647	8.148724	Walking_Type
14:46:36.987	-1.1468576	4.0750556	9.581888	-0.40110633	-0.054867916	0.17711732	-0.7536431	5.4037647	8.148724	Walking_Type
14:46:37.010	-1.1468576	4.0750556	9.581888	-0.40110633	-0.054867916	0.17711732	-0.7536431	5.4037647	8.148724	Walking_Type
14:46:37.033	-1.1468576	4.0750556	9.581888	-0.40110633	-0.054867916	0.17711732	-0.7536431	5.4037647	8.148724	Walking_Type
14:46:37.056	-1.1468576	4.0750556	9.581888	-0.40110633	-0.054867916	0.17711732	-0.7536431	5.4037647	8.148724	Walking_Type
14:46:37.087	-1.1468576	4.0750556	9.581888	-0.40110633	-0.054867916	0.17711732	-0.7536431	5.4037647	8.148724	Walking_Type
14:46:37.108	-1.1468576	4.0750556	9.581888	-0.40110633	-0.054867916	0.17711732	-0.7536431	5.4037647	8.148724	Walking_Type
14:46:37.129	-1.1468576	4.0750556	9.581888	-0.40110633	-0.054867916	0.17711732	-0.7536431	5.4037647	8.148724	Walking_Type
14:46:37.149	-0.5219519	4.041536	8.293768	-0.6369003	-0.6162531	0.20094107	-0.5487949	5.307369	8.228061	Walking_Type
14:46:37.171	-0.5219519	4.041536	8.293768	-0.6369003	-0.6162531	0.20094107	-0.5487949	5.307369	8.228061	Walking_Type
14:46:37.193	-0.5219519	4.041536	8.293768	-0.6369003	-0.6162531	0.20094107	-0.5487949	5.307369	8.228061	Walking_Type
14:46:37.215	-0.5219519	4.041536	8.293768	-0.6369003	-0.6162531	0.20094107	-0.5487949	5.307369	8.228061	Walking_Type
14:46:37.236	-0.5219519	4.041536	8.293768	-0.6369003	-0.6162531	0.20094107	-0.5487949	5.307369	8.228061	Walking_Type
14:46:37.259	-0.5219519	4.041536	8.293768	-0.6369003	-0.6162531	0.20094107	-0.5487949	5.307369	8.228061	Walking_Type
14:46:37.282	-0.5219519	4.041536	8.293768	-0.6369003	-0.6162531	0.20094107	-0.5487949	5.307369	8.228061	Walking_Type
14:46:37.306	-0.5219519	4.041536	8.293768	-0.6369003	-0.6162531	0.20094107	-0.5487949	5.307369	8.228061	Walking_Type
14:46:37.328	-1.3000913	5.90907	8.887548	0.11385307	0.081355035	0.17467386	-0.5674325	5.194929	8.298256	Walking_Type
14:46:37.350	-1.3000913	5.90907	8.887548	0.11385307	0.081355035	0.17467386	-0.5674325	5.194929	8.298256	Walking_Type
14:46:37.373	-1.3000913	5.90907	8.887548	0.11385307	0.081355035	0.17467386	-0.5674325	5.194929	8.298256	Walking_Type
14:46:37.395	-1.3000913	5.90907	8.887548	0.11385307	0.081355035	0.17467386	-0.5674325	5.194929	8.298256	Walking_Type
14:46:37.417	-1.3000913	5.90907	8.887548	0.11385307	0.081355035	0.17467386	-0.5674325	5.194929	8.298256	Walking_Type
14:46:37.438	-1.3000913	5.90907	8.887548	0.11385307	0.081355035	0.17467386	-0.5674325	5.194929	8.298256	Walking_Type
14:46:37.460	-1.3000913	5.90907	8.887548	0.11385307	0.081355035	0.17467386	-0.5674325	5.194929	8.298256	Walking_Type
14:46:37.483	-1.3000913	5.90907	8.887548	0.11385307	0.081355035	0.17467386	-0.5674325	5.194929	8.298256	Walking_Type
14:46:37.506	-0.25379312	5.358387	9.265843	-0.2105164	0.092961475	-0.33967468	-0.7549261	5.450947	8.117117	Walking_Type
14:46:37.530	-0.25379312	5.358387	9.265843	-0.2105164	0.092961475	-0.33967468	-0.7549261	5.450947	8.117117	Walking_Type
14:46:37.552	-0.25379312	5.358387	9.265843	-0.2105164	0.092961475	-0.33967468	-0.7549261	5.450947	8.117117	Walking_Type
14:46:37.574	-0.25379312	5.358387	9.265843	-0.2105164	0.092961475	-0.33967468	-0.7549261	5.450947	8.117117	Walking_Type
14:46:37.596	-0.25379312	5.358387	9.265843	-0.2105164	0.092961475	-0.33967468	-0.7549261	5.450947	8.117117	Walking_Type
14:46:37.618	-0.25379312	5.358387	9.265843	-0.2105164	0.092961475	-0.33967468	-0.7549261	5.450947	8.117117	Walking_Type
14:46:37.642	-0.25379312	5.358387	9.265843	-0.2105164	0.092961475	-0.33967468	-0.7549261	5.450947	8.117117	Walking_Type
14:46:37.665	-0.25379312	5.358387	9.265843	-0.2105164	0.092961475	-0.33967468	-0.7549261	5.450947	8.117117	Walking_Type
14:46:37.688	-0.05027977	4.0343533	7.6688623	-0.2453357	-0.33281162	-0.35861152	-0.71216553	5.371568	8.173701	Walking_Type
14:46:37.711	-0.05027977	4.0343533	7.6688623	-0.2453357	-0.33281162	-0.35861152	-0.71216553	5.371568	8.173701	Walking_Type
14:46:37.734	-0.05027977	4.0343533	7.6688623	-0.2453357	-0.33281162	-0.35861152	-0.71216553	5.371568	8.173701	Walking_Type
14:46:37.758	-0.05027977	4.0343533	7.6688623	-0.2453357	-0.33281162	-0.35861152	-0.71216553	5.371568	8.173701	Walking_Type
14:46:37.780	-0.05027977	4.0343533	7.6688623	-0.2453357	-0.33281162	-0.35861152	-0.71216553	5.371568	8.173701	Walking_Type
14:46:37.803	-0.05027977	4.0343533	7.6688623	-0.2453357	-0.33281162	-0.35861152	-0.71216553	5.371568	8.173701	Walking_Type
14:46:37.826	-0.05027977	4.0343533	7.6688623	-0.2453357	-0.33281162	-0.35861152	-0.71216553	5.371568	8.173701	Walking_Type
14:46:37.849	-0.05027977	4.0343533	7.6688623	-0.2453357	-0.33281162	-0.35861152	-0.71216553	5.371568	8.173701	Walking_Type
14:46:37.873	-0.8834874	5.564295	7.7239304	-0.37117395	0.02515543	-0.033631187	-1.0225606	5.3108263	8.180456	Walking_Type
14:46:37.898	-0.8834874	5.564295	7.7239304	-0.37117395	0.02515543	-0.033631187	-1.0225606	5.3108263	8.180456	Walking_Type
14:46:37.921	-0.8834874	5.564295	7.7239304	-0.37117395	0.02515543	-0.033631187	-1.0225606	5.3108263	8.180456	Walking_Type
14:46:37.943	-0.8834874	5.564295	7.7239304	-0.37117395	0.02515543	-0.033631187	-1.0225606	5.3108263	8.180456	Walking_Type
14:46:37.966	-0.8834874	5.564295	7.7239304	-0.37117395	0.02515543	-0.033631187	-1.0225606	5.3108263	8.180456	Walking_Type
14:46:37.990	-0.8834874	5.564295	7.7239304	-0.37117395	0.02515543	-0.033631187	-1.0225606	5.3108263	8.180456	Walking_Type
14:46:38.012	-0.8834874	5.564295	7.7239304	-0.37117395	0.02515543	-0.033631187	-1.0225606	5.3108263	8.180456	Walking_Type
14:46:38.032	-0.80208206	6.352011	8.578687	-0.32474816	-0.25584257	0.103202626	-1.0851343	5.5711107	7.9972205	Walking_Type
14:46:38.058	-0.80208206	6.352011	8.578687	-0.32474816	-0.25584257	0.103202626	-1.0851343	5.5711107	7.9972205	Walking_Type
14:46:38.079	-0.80208206	6.352011	8.578687	-0.32474816	-0.25584257	0.103202626	-1.0851343	5.5711107	7.9972205	Walking_Type
14:46:38.101	-0.80208206	6.352011	8.578687	-0.32474816	-0.25584257	0.103202626	-1.0851343	5.5711107	7.9972205	Walking_Type
14:46:38.123	-0.80208206	6.352011	8.578687	-0.32474816	-0.25584257	0.103202626	-1.0851343	5.5711107	7.9972205	Walking_Type
14:46:38.145	-0.80208206	6.352011	8.578687	-0.32474816	-0.25584257	0.103202626	-1.0851343	5.5711107	7.9972205	Walking_Type
14:46:38.168	-0.80208206	6.352011	8.578687	-0.32474816	-0.25584257	0.103202626	-1.0851343	5.5711107	7.9972205	Walking_Type
14:46:38.191	-0.80208206	6.352011	8.578687	-0.32474816	-0.25584257	0.103202626	-1.0851343	5.5711107	7.9972205	Walking_Type
14:46:38.215	-1.3623424	5.130931	6.0694866	0.5139698	0.36785084	0.18872377	-1.0785676	5.693543	7.91142	Walking_Type
14:46:38.238	-1.3623424	5.130931	6.0694866	0.5139698	0.36785084	0.18872377	-1.0785676	5.693543	7.91142	Walking_Type
14:46:38.259	-1.3623424	5.130931	6.0694866	0.5139698	0.36785084	0.18872377	-1.0785676	5.693543	7.91142	Walking_Type
14:46:38.280	-1.3623424	5.130931	6.0694866	0.5139698	0.36785084	0.18872377	-1.0785676	5.693543	7.91142	Walking_Type
14:46:38.301	-1.3623424	5.130931	6.0694866	0.5139698	0.36785084	0.18872377	-1.0785676	5.693543	7.91142	Walking_Type
14:46:38.323	-1.3623424	5.130931	6.0694866	0.5139698	0.36785084	0.18872377	-1.0785676	5.693543	7.91142	Walking_Type
14:46:38.345	-1.3623424	5.130931	6.0694866	0.5139698	0.36785084	0.18872377	-1.0785676	5.693543	7.91142	Walking_Type
14:46:38.367	-1.3623424	5.130931	6.0694866	0.5139698	0.36785084	0.18872377	-1.0785676	5.693543	7.91142	Walking_Type
14:46:38.391	-1.3623424	5.130931	6.0694866	0.5139698	0.36785084	0.18872377	-1.0785676	5.693543	7.91142	Walking_Type
14:46:38.413	-0.71588814	6.138921	5.073468	0.48281568	0.5376714	0.3970288	-1.0506591	6.1528845	7.5636287	Walking_Type
14:46:38.437	-0.71588814	6.138921	5.073468	0.48281568	0.5376714	0.3970288	-1.0506591	6.1528845	7.5636287	Walking_Type
14:46:38.460	-0.71588814	6.138921	5.073468	0.48281568	0.5376714	0.3970288	-1.0506591	6.1528845	7.5636287	Walking_Type
14:46:38.483	-0.71588814	6.138921	5.073468	0.48281568	0.5376714	0.3970288	-1.0506591	6.1528845	7.5636287	Walking_Type
14:46:38.506	-0.71588814	6.138921	5.073468	0.48281568	0.5376714	0.3970288	-1.0506591	6.1528845	7.5636287	Walking_Type
14:46:38.529	-0.71588814	6.138921	5.073468	0.48281568	0.5376714	0.3970288	-1.0506591	6.1528845	7.5636287	Walking_Type
14:46:38.558	-0.71588814	6.138921	5.073468	0.48281568	0.5376714	0.3970288	-1.0506591	6.1528845	7.5636287	Walking_Type
14:46:38.580	-1.541913	7.309721	6.316097	0.21281323	0.13388945	-0.07578089	-0.98357016	6.6259484	7.162378	Walking_Type
14:46:38.603	-1.541913	7.309721	6.316097	0.21281323	0.13388945	-0.07578089	-0.98357016	6.6259484	7.162378	Walking_Type
14:46:38.626	-1.541913	7.309721	6.316097	0.21281323	0.13388945	-0.07578089	-0.98357016	6.6259484	7.162378	Walking_Type
14:46:38.649	-1.541913	7.309721	6.316097	0.21281323	0.13388945	-0.07578089	-0.98357016	6.6259484	7.162378	Walking_Type
14:46:38.673	-1.541913	7.309721	6.316097	0.21281323	0.13388945	-0.07578089	-0.98357016	6.6259484	7.162378	Walking_Type
14:46:38.696	-1.541913	7.309721	6.316097	0.21281323	0.13388945	-0.07578089	-0.98357016	6.6259484	7.162378	Walking_Type
14:46:38.719	-1.541913	7.309721	6.316097	0.21281323	0.13388945	-0.07578089	-0.98357016	6.6259484	7.162378	Walking_Type
14:46:38.742	-1.541913	7.309721	6.316097	0.21281323	0.13388945	-0.07578089	-0.98357016	6.6259484	7.162378	Walking_Type
14:46:38.766	-0.098165266	5.4900723	8.633755	-0.07246084	-0.3150965	0.15573704	-0.84803665	6.812267	7.0031505	Walking_Type
14:46:38.789	-0.098165266	5.4900723	8.633755	-0.07246084	-0.3150965	0.15573704	-0.84803665	6.812267	7.0031505	Walking_Type
14:46:38.811	-0.098165266	5.4900723	8.633755	-0.07246084	-0.3150965	0.15573704	-0.84803665	6.812267	7.0031505	Walking_Type
14:46:38.834	-0.098165266	5.4900723	8.633755	-0.07246084	-0.3150965	0.15573704	-0.84803665	6.812267	7.0031505	Walking_Type
14:46:38.857	-0.098165266	5.4900723	8.633755	-0.07246084	-0.3150965	0.15573704	-0.84803665	6.812267	7.0031505	Walking_Type
14:46:38.879	-0.098165266	5.4900723	8.633755	-0.07246084	-0.3150965	0.15573704	-0.84803665	6.812267	7.0031505	Walking_Type
14:46:38.903	-0.098165266	5.4900723	8.633755	-0.07246084	-0.3150965	0.15573704	-0.84803665	6.812267	7.0031505	Walking_Type
14:46:38.925	-0.098165266	5.4900723	8.633755	-0.07246084	-0.3150965	0.15573704	-0.84803665	6.812267	7.0031505	Walking_Type
14:46:38.947	-0.68715686	5.846819	5.940196	0.16211142	0.04836831	-0.18084972	-0.6662549	6.7038727	7.126324	Walking_Type
14:46:38.970	-0.68715686	5.846819	5.940196	0.16211142	0.04836831	-0.18084972	-0.6662549	6.7038727	7.126324	Walking_Type
14:46:38.994	-0.68715686	5.846819	5.940196	0.16211142	0.04836831	-0.18084972	-0.6662549	6.7038727	7.126324	Walking_Type
14:46:39.021	-0.68715686	5.846819	5.940196	0.16211142	0.04836831	-0.18084972	-0.6662549	6.7038727	7.126324	Walking_Type
14:46:39.061	-0.68715686	5.846819	5.940196	0.16211142	0.04836831	-0.18084972	-0.6662549	6.7038727	7.126324	Walking_Type
14:46:39.084	-0.68715686	5.846819	5.940196	0.16211142	0.04836831	-0.18084972	-0.6662549	6.7038727	7.126324	Walking_Type
14:46:39.106	-0.68715686	5.846819	5.940196	0.16211142	0.04836831	-0.18084972	-0.6662549	6.7038727	7.126324	Walking_Type
14:46:39.129	-1.333611	7.5587254	7.5443597	0.20059593	-0.6987199	-0.13136964	-1.2182928	6.8623543	6.8988485	Walking_Type
14:46:39.153	-1.333611	7.5587254	7.5443597	0.20059593	-0.6987199	-0.13136964	-1.2182928	6.8623543	6.8988485	Walking_Type
14:46:39.176	-1.333611	7.5587254	7.5443597	0.20059593	-0.6987199	-0.13136964	-1.2182928	6.8623543	6.8988485	Walking_Type
14:46:39.199	-1.333611	7.5587254	7.5443597	0.20059593	-0.6987199	-0.13136964	-1.2182928	6.8623543	6.8988485	Walking_Type
14:46:39.222	-1.333611	7.5587254	7.5443597	0.20059593	-0.6987199	-0.13136964	-1.2182928	6.8623543	6.8988485	Walking_Type
14:46:39.245	-1.333611	7.5587254	7.5443597	0.20059593	-0.6987199	-0.13136964	-1.2182928	6.8623543	6.8988485	Walking_Type
14:46:39.269	-1.333611	7.5587254	7.5443597	0.20059593	-0.6987199	-0.13136964	-1.2182928	6.8623543	6.8988485	Walking_Type
14:46:39.292	-1.333611	7.5587254	7.5443597	0.20059593	-0.6987199	-0.13136964	-1.2182928	6.8623543	6.8988485	Walking_Type
14:46:39.314	-0.8475733	6.639324	6.93382	-0.2960375	-0.12206309	-0.11121108	-0.5790832	7.1665487	6.669002	Walking_Type
14:46:39.338	-0.8475733	6.639324	6.93382	-0.2960375	-0.12206309	-0.11121108	-0.5790832	7.1665487	6.669002	Walking_Type
14:46:39.361	-0.8475733	6.639324	6.93382	-0.2960375	-0.12206309	-0.11121108	-0.5790832	7.1665487	6.669002	Walking_Type
14:46:39.385	-0.8475733	6.639324	6.93382	-0.2960375	-0.12206309	-0.11121108	-0.5790832	7.1665487	6.669002	Walking_Type
14:46:39.406	-0.8475733	6.639324	6.93382	-0.2960375	-0.12206309	-0.11121108	-0.5790832	7.1665487	6.669002	Walking_Type
14:46:39.427	-0.8475733	6.639324	6.93382	-0.2960375	-0.12206309	-0.11121108	-0.5790832	7.1665487	6.669002	Walking_Type
14:46:39.461	-0.8475733	6.639324	6.93382	-0.2960375	-0.12206309	-0.11121108	-0.5790832	7.1665487	6.669002	Walking_Type
14:46:39.482	-0.45491222	5.504438	7.743085	-1.0834429	0.25484076	0.24858856	-0.46118677	7.009049	6.843304	Walking_Type
14:46:39.503	-0.45491222	5.504438	7.743085	-1.0834429	0.25484076	0.24858856	-0.46118677	7.009049	6.843304	Walking_Type
14:46:39.525	-0.45491222	5.504438	7.743085	-1.0834429	0.25484076	0.24858856	-0.46118677	7.009049	6.843304	Walking_Type
14:46:39.546	-0.45491222	5.504438	7.743085	-1.0834429	0.25484076	0.24858856	-0.46118677	7.009049	6.843304	Walking_Type
14:46:39.568	-0.45491222	5.504438	7.743085	-1.0834429	0.25484076	0.24858856	-0.46118677	7.009049	6.843304	Walking_Type
14:46:39.589	-0.45491222	5.504438	7.743085	-1.0834429	0.25484076	0.24858856	-0.46118677	7.009049	6.843304	Walking_Type
14:46:39.611	-0.45491222	5.504438	7.743085	-1.0834429	0.25484076	0.24858856	-0.46118677	7.009049	6.843304	Walking_Type
14:46:39.632	-0.45491222	5.504438	7.743085	-1.0834429	0.25484076	0.24858856	-0.46118677	7.009049	6.843304	Walking_Type
14:46:39.656	-1.2617828	6.9481854	8.674458	-0.03214373	-0.081135124	0.31456202	-0.659103	6.6007957	7.2225614	Walking_Type
14:46:39.679	-1.2617828	6.9481854	8.674458	-0.03214373	-0.081135124	0.31456202	-0.659103	6.6007957	7.2225614	Walking_Type
14:46:39.702	-1.2617828	6.9481854	8.674458	-0.03214373	-0.081135124	0.31456202	-0.659103	6.6007957	7.2225614	Walking_Type
14:46:39.726	-1.2617828	6.9481854	8.674458	-0.03214373	-0.081135124	0.31456202	-0.659103	6.6007957	7.2225614	Walking_Type
14:46:39.749	-1.2617828	6.9481854	8.674458	-0.03214373	-0.081135124	0.31456202	-0.659103	6.6007957	7.2225614	Walking_Type
14:46:39.772	-1.2617828	6.9481854	8.674458	-0.03214373	-0.081135124	0.31456202	-0.659103	6.6007957	7.2225614	Walking_Type
14:46:39.795	-1.2617828	6.9481854	8.674458	-0.03214373	-0.081135124	0.31456202	-0.659103	6.6007957	7.2225614	Walking_Type
14:46:39.818	-1.2617828	6.9481854	8.674458	-0.03214373	-0.081135124	0.31456202	-0.659103	6.6007957	7.2225614	Walking_Type
14:46:39.841	-0.66800267	6.244269	7.4102807	-0.029700268	0.49429992	-0.094106846	-0.74425143	6.79474	7.031922	Walking_Type
14:46:39.863	-0.66800267	6.244269	7.4102807	-0.029700268	0.49429992	-0.094106846	-0.74425143	6.79474	7.031922	Walking_Type
14:46:39.886	-0.66800267	6.244269	7.4102807	-0.029700268	0.49429992	-0.094106846	-0.74425143	6.79474	7.031922	Walking_Type
14:46:39.908	-0.66800267	6.244269	7.4102807	-0.029700268	0.49429992	-0.094106846	-0.74425143	6.79474	7.031922	Walking_Type
14:46:39.932	-0.66800267	6.244269	7.4102807	-0.029700268	0.49429992	-0.094106846	-0.74425143	6.79474	7.031922	Walking_Type
14:46:39.956	-0.66800267	6.244269	7.4102807	-0.029700268	0.49429992	-0.094106846	-0.74425143	6.79474	7.031922	Walking_Type
14:46:39.979	-0.66800267	6.244269	7.4102807	-0.029700268	0.49429992	-0.094106846	-0.74425143	6.79474	7.031922	Walking_Type
14:46:40.001	-0.66800267	6.244269	7.4102807	-0.029700268	0.49429992	-0.094106846	-0.74425143	6.79474	7.031922	Walking_Type
14:46:40.023	-0.56265455	5.487678	7.632948	-0.11461054	-0.03532023	-0.25048834	-0.61673564	6.743066	7.0937285	Walking_Type
14:46:40.046	-0.56265455	5.487678	7.632948	-0.11461054	-0.03532023	-0.25048834	-0.61673564	6.743066	7.0937285	Walking_Type
14:46:40.070	-0.56265455	5.487678	7.632948	-0.11461054	-0.03532023	-0.25048834	-0.61673564	6.743066	7.0937285	Walking_Type
14:46:40.093	-0.56265455	5.487678	7.632948	-0.11461054	-0.03532023	-0.25048834	-0.61673564	6.743066	7.0937285	Walking_Type
14:46:40.116	-0.56265455	5.487678	7.632948	-0.11461054	-0.03532023	-0.25048834	-0.61673564	6.743066	7.0937285	Walking_Type
14:46:40.138	-0.56265455	5.487678	7.632948	-0.11461054	-0.03532023	-0.25048834	-0.61673564	6.743066	7.0937285	Walking_Type
14:46:40.161	-0.56265455	5.487678	7.632948	-0.11461054	-0.03532023	-0.25048834	-0.61673564	6.743066	7.0937285	Walking_Type
14:46:40.185	-0.56265455	5.487678	7.632948	-0.11461054	-0.03532023	-0.25048834	-0.61673564	6.743066	7.0937285	Walking_Type
14:46:40.212	-0.69673395	7.4007034	6.028784	0.29161483	0.37701383	0.012794573	-1.0416347	6.8652353	6.924867	Walking_Type
14:46:40.233	-0.69673395	7.4007034	6.028784	0.29161483	0.37701383	0.012794573	-1.0416347	6.8652353	6.924867	Walking_Type
14:46:40.254	-0.69673395	7.4007034	6.028784	0.29161483	0.37701383	0.012794573	-1.0416347	6.8652353	6.924867	Walking_Type
14:46:40.291	-0.69673395	7.4007034	6.028784	0.29161483	0.37701383	0.012794573	-1.0416347	6.8652353	6.924867	Walking_Type
14:46:40.322	-0.69673395	7.4007034	6.028784	0.29161483	0.37701383	0.012794573	-1.0416347	6.8652353	6.924867	Walking_Type
14:46:40.346	-0.69673395	7.4007034	6.028784	0.29161483	0.37701383	0.012794573	-1.0416347	6.8652353	6.924867	Walking_Type
14:46:40.380	-1.4150164	7.3408465	8.083072	-0.36628702	-0.2979923	0.056166004	-0.81391793	6.827454	6.992399	Walking_Type
14:46:40.413	-1.4150164	7.3408465	8.083072	-0.36628702	-0.2979923	0.056166004	-0.81391793	6.827454	6.992399	Walking_Type
14:46:40.446	-1.4150164	7.3408465	8.083072	-0.36628702	-0.2979923	0.056166004	-0.81391793	6.827454	6.992399	Walking_Type
14:46:40.479	-1.4150164	7.3408465	8.083072	-0.36628702	-0.2979923	0.056166004	-0.81391793	6.827454	6.992399	Walking_Type
14:46:40.513	-1.4150164	7.3408465	8.083072	-0.36628702	-0.2979923	0.056166004	-0.81391793	6.827454	6.992399	Walking_Type
14:46:40.546	-1.4150164	7.3408465	8.083072	-0.36628702	-0.2979923	0.056166004	-0.81391793	6.827454	6.992399	Walking_Type
14:46:40.567	-0.6201172	4.3599744	7.9130783	-1.3131282	-0.22652106	-0.06845051	-0.7954497	6.0633907	7.666347	Walking_Type
14:46:40.589	-0.6201172	4.3599744	7.9130783	-1.3131282	-0.22652106	-0.06845051	-0.7954497	6.0633907	7.666347	Walking_Type
14:46:40.612	-0.6201172	4.3599744	7.9130783	-1.3131282	-0.22652106	-0.06845051	-0.7954497	6.0633907	7.666347	Walking_Type
14:46:40.637	-0.6201172	4.3599744	7.9130783	-1.3131282	-0.22652106	-0.06845051	-0.7954497	6.0633907	7.666347	Walking_Type
14:46:40.659	-0.6201172	4.3599744	7.9130783	-1.3131282	-0.22652106	-0.06845051	-0.7954497	6.0633907	7.666347	Walking_Type
14:46:40.682	-0.6201172	4.3599744	7.9130783	-1.3131282	-0.22652106	-0.06845051	-0.7954497	6.0633907	7.666347	Walking_Type
14:46:40.704	-0.6201172	4.3599744	7.9130783	-1.3131282	-0.22652106	-0.06845051	-0.7954497	6.0633907	7.666347	Walking_Type
14:46:40.726	-0.6201172	4.3599744	7.9130783	-1.3131282	-0.22652106	-0.06845051	-0.7954497	6.0633907	7.666347	Walking_Type
14:46:40.748	-0.8044763	5.0136113	7.877164	-0.14942986	0.00010995574	-0.1460304	-0.3504406	5.194468	8.310537	Walking_Type
14:46:40.770	-0.8044763	5.0136113	7.877164	-0.14942986	0.00010995574	-0.1460304	-0.3504406	5.194468	8.310537	Walking_Type
14:46:40.799	-0.8044763	5.0136113	7.877164	-0.14942986	0.00010995574	-0.1460304	-0.3504406	5.194468	8.310537	Walking_Type
14:46:40.822	-0.8044763	5.0136113	7.877164	-0.14942986	0.00010995574	-0.1460304	-0.3504406	5.194468	8.310537	Walking_Type
14:46:40.844	-0.8044763	5.0136113	7.877164	-0.14942986	0.00010995574	-0.1460304	-0.3504406	5.194468	8.310537	Walking_Type
14:46:40.866	-0.8044763	5.0136113	7.877164	-0.14942986	0.00010995574	-0.1460304	-0.3504406	5.194468	8.310537	Walking_Type
14:46:40.888	-0.8044763	5.0136113	7.877164	-0.14942986	0.00010995574	-0.1460304	-0.3504406	5.194468	8.310537	Walking_Type
14:46:40.910	-0.8044763	5.0136113	7.877164	-0.14942986	0.00010995574	-0.1460304	-0.3504406	5.194468	8.310537	Walking_Type
14:46:40.935	-0.5123748	6.4765134	10.144543	-0.23617272	-0.0902981	-0.21139297	-0.32945335	5.141401	8.344329	Walking_Type
14:46:40.959	-0.5123748	6.4765134	10.144543	-0.23617272	-0.0902981	-0.21139297	-0.32945335	5.141401	8.344329	Walking_Type
14:46:40.982	-0.5123748	6.4765134	10.144543	-0.23617272	-0.0902981	-0.21139297	-0.32945335	5.141401	8.344329	Walking_Type
14:46:41.004	-0.5123748	6.4765134	10.144543	-0.23617272	-0.0902981	-0.21139297	-0.32945335	5.141401	8.344329	Walking_Type
14:46:41.027	-0.5123748	6.4765134	10.144543	-0.23617272	-0.0902981	-0.21139297	-0.32945335	5.141401	8.344329	Walking_Type
14:46:41.051	-0.5123748	6.4765134	10.144543	-0.23617272	-0.0902981	-0.21139297	-0.32945335	5.141401	8.344329	Walking_Type
14:46:41.075	-0.5123748	6.4765134	10.144543	-0.23617272	-0.0902981	-0.21139297	-0.32945335	5.141401	8.344329	Walking_Type
14:46:41.097	-0.38787252	4.304906	6.612987	0.03444058	0.040427063	-0.21994509	-0.29201472	5.130354	8.352518	Walking_Type
14:46:41.120	-0.38787252	4.304906	6.612987	0.03444058	0.040427063	-0.21994509	-0.29201472	5.130354	8.352518	Walking_Type
14:46:41.143	-0.38787252	4.304906	6.612987	0.03444058	0.040427063	-0.21994509	-0.29201472	5.130354	8.352518	Walking_Type
14:46:41.164	-0.38787252	4.304906	6.612987	0.03444058	0.040427063	-0.21994509	-0.29201472	5.130354	8.352518	Walking_Type
14:46:41.186	-0.38787252	4.304906	6.612987	0.03444058	0.040427063	-0.21994509	-0.29201472	5.130354	8.352518	Walking_Type
14:46:41.207	-0.38787252	4.304906	6.612987	0.03444058	0.040427063	-0.21994509	-0.29201472	5.130354	8.352518	Walking_Type
14:46:41.233	-0.38787252	4.304906	6.612987	0.03444058	0.040427063	-0.21994509	-0.29201472	5.130354	8.352518	Walking_Type
14:46:41.254	-0.38787252	4.304906	6.612987	0.03444058	0.040427063	-0.21994509	-0.29201472	5.130354	8.352518	Walking_Type
14:46:41.275	-1.0127783	5.3535986	8.047157	0.21403496	0.5517213	0.09709398	-0.757186	5.016804	8.39218	Walking_Type
14:46:41.298	-1.0127783	5.3535986	8.047157	0.21403496	0.5517213	0.09709398	-0.757186	5.016804	8.39218	Walking_Type
14:46:41.321	-1.0127783	5.3535986	8.047157	0.21403496	0.5517213	0.09709398	-0.757186	5.016804	8.39218	Walking_Type
14:46:41.344	-1.0127783	5.3535986	8.047157	0.21403496	0.5517213	0.09709398	-0.757186	5.016804	8.39218	Walking_Type
14:46:41.365	-1.0127783	5.3535986	8.047157	0.21403496	0.5517213	0.09709398	-0.757186	5.016804	8.39218	Walking_Type
14:46:41.387	-1.0127783	5.3535986	8.047157	0.21403496	0.5517213	0.09709398	-0.757186	5.016804	8.39218	Walking_Type
14:46:41.408	-1.0127783	5.3535986	8.047157	0.21403496	0.5517213	0.09709398	-0.757186	5.016804	8.39218	Walking_Type
14:46:41.434	-1.0127783	5.3535986	8.047157	0.21403496	0.5517213	0.09709398	-0.757186	5.016804	8.39218	Walking_Type
14:46:41.455	-0.85954463	6.241874	8.183631	-0.23006406	-0.09335242	-0.17840625	-0.9050106	5.3832846	8.1468725	Walking_Type
14:46:41.476	-0.85954463	6.241874	8.183631	-0.23006406	-0.09335242	-0.17840625	-0.9050106	5.3832846	8.1468725	Walking_Type
14:46:41.498	-0.85954463	6.241874	8.183631	-0.23006406	-0.09335242	-0.17840625	-0.9050106	5.3832846	8.1468725	Walking_Type
14:46:41.521	-0.85954463	6.241874	8.183631	-0.23006406	-0.09335242	-0.17840625	-0.9050106	5.3832846	8.1468725	Walking_Type
14:46:41.543	-0.85954463	6.241874	8.183631	-0.23006406	-0.09335242	-0.17840625	-0.9050106	5.3832846	8.1468725	Walking_Type
14:46:41.565	-0.85954463	6.241874	8.183631	-0.23006406	-0.09335242	-0.17840625	-0.9050106	5.3832846	8.1468725	Walking_Type
14:46:41.588	-0.85954463	6.241874	8.183631	-0.23006406	-0.09335242	-0.17840625	-0.9050106	5.3832846	8.1468725	Walking_Type
14:46:41.611	-0.85954463	6.241874	8.183631	-0.23006406	-0.09335242	-0.17840625	-0.9050106	5.3832846	8.1468725	Walking_Type
14:46:41.633	-0.9792584	4.68799	5.446975	0.44249856	0.5046847	0.41046783	-0.85905707	4.902948	8.449465	Walking_Type
14:46:41.654	-0.9792584	4.68799	5.446975	0.44249856	0.5046847	0.41046783	-0.85905707	4.902948	8.449465	Walking_Type
14:46:41.675	-0.9792584	4.68799	5.446975	0.44249856	0.5046847	0.41046783	-0.85905707	4.902948	8.449465	Walking_Type
14:46:41.702	-0.9792584	4.68799	5.446975	0.44249856	0.5046847	0.41046783	-0.85905707	4.902948	8.449465	Walking_Type
14:46:41.724	-0.9792584	4.68799	5.446975	0.44249856	0.5046847	0.41046783	-0.85905707	4.902948	8.449465	Walking_Type
14:46:41.745	-0.9792584	4.68799	5.446975	0.44249856	0.5046847	0.41046783	-0.85905707	4.902948	8.449465	Walking_Type
14:46:41.767	-0.9792584	4.68799	5.446975	0.44249856	0.5046847	0.41046783	-0.85905707	4.902948	8.449465	Walking_Type
14:46:41.789	-0.9792584	4.68799	5.446975	0.44249856	0.5046847	0.41046783	-0.85905707	4.902948	8.449465	Walking_Type
14:46:41.812	-0.9792584	4.68799	5.446975	0.44249856	0.5046847	0.41046783	-0.85905707	4.902948	8.449465	Walking_Type
14:46:41.834	-0.90503585	4.817281	7.518023	-0.25999647	0.04653571	0.142298	-0.5186311	4.559206	8.666891	Walking_Type
14:46:41.858	-0.90503585	4.817281	7.518023	-0.25999647	0.04653571	0.142298	-0.5186311	4.559206	8.666891	Walking_Type
14:46:41.881	-0.90503585	4.817281	7.518023	-0.25999647	0.04653571	0.142298	-0.5186311	4.559206	8.666891	Walking_Type
14:46:41.902	-0.90503585	4.817281	7.518023	-0.25999647	0.04653571	0.142298	-0.5186311	4.559206	8.666891	Walking_Type
14:46:41.924	-0.90503585	4.817281	7.518023	-0.25999647	0.04653571	0.142298	-0.5186311	4.559206	8.666891	Walking_Type
14:46:41.945	-0.90503585	4.817281	7.518023	-0.25999647	0.04653571	0.142298	-0.5186311	4.559206	8.666891	Walking_Type
14:46:41.967	-0.90503585	4.817281	7.518023	-0.25999647	0.04653571	0.142298	-0.5186311	4.559206	8.666891	Walking_Type
14:46:41.991	-0.90503585	4.817281	7.518023	-0.25999647	0.04653571	0.142298	-0.5186311	4.559206	8.666891	Walking_Type
14:46:42.015	-1.2186859	5.691191	9.421472	0.2134241	-0.076859064	-0.24132536	-0.926898	4.84308	8.476779	Walking_Type
14:46:42.038	-1.2186859	5.691191	9.421472	0.2134241	-0.076859064	-0.24132536	-0.926898	4.84308	8.476779	Walking_Type
14:46:42.060	-1.2186859	5.691191	9.421472	0.2134241	-0.076859064	-0.24132536	-0.926898	4.84308	8.476779	Walking_Type
14:46:42.083	-1.2186859	5.691191	9.421472	0.2134241	-0.076859064	-0.24132536	-0.926898	4.84308	8.476779	Walking_Type
14:46:42.106	-1.2186859	5.691191	9.421472	0.2134241	-0.076859064	-0.24132536	-0.926898	4.84308	8.476779	Walking_Type
14:46:42.128	-1.2186859	5.691191	9.421472	0.2134241	-0.076859064	-0.24132536	-0.926898	4.84308	8.476779	Walking_Type
14:46:42.149	-1.2186859	5.691191	9.421472	0.2134241	-0.076859064	-0.24132536	-0.926898	4.84308	8.476779	Walking_Type
14:46:42.170	0.011971374	4.065479	9.158101	0.2134241	-0.076859064	-0.24132536	-0.926898	4.84308	8.476779	Walking_Type
14:46:42.191	0.011971374	4.065479	9.158101	0.6251473	-0.85387963	-0.11793059	-1.2099016	4.9171457	8.398108	Walking_Type
14:46:42.222	0.011971374	4.065479	9.158101	0.6251473	-0.85387963	-0.11793059	-1.2099016	4.9171457	8.398108	Walking_Type
14:46:42.246	0.011971374	4.065479	9.158101	0.6251473	-0.85387963	-0.11793059	-1.2099016	4.9171457	8.398108	Walking_Type
14:46:42.269	0.011971374	4.065479	9.158101	0.6251473	-0.85387963	-0.11793059	-1.2099016	4.9171457	8.398108	Walking_Type
14:46:42.291	0.011971374	4.065479	9.158101	0.6251473	-0.85387963	-0.11793059	-1.2099016	4.9171457	8.398108	Walking_Type
14:46:42.313	0.011971374	4.065479	9.158101	0.6251473	-0.85387963	-0.11793059	-1.2099016	4.9171457	8.398108	Walking_Type
14:46:42.334	0.011971374	4.065479	9.158101	0.6251473	-0.85387963	-0.11793059	-1.2099016	4.9171457	8.398108	Walking_Type
14:46:42.355	0.0	4.640105	6.22272	0.023445006	0.38495505	-0.32012698	-0.24152577	5.174125	8.32709	Walking_Type
14:46:42.376	0.0	4.640105	6.22272	0.023445006	0.38495505	-0.32012698	-0.24152577	5.174125	8.32709	Walking_Type
14:46:42.407	0.0	4.640105	6.22272	0.023445006	0.38495505	-0.32012698	-0.24152577	5.174125	8.32709	Walking_Type
14:46:42.429	0.0	4.640105	6.22272	0.023445006	0.38495505	-0.32012698	-0.24152577	5.174125	8.32709	Walking_Type
14:46:42.452	0.0	4.640105	6.22272	0.023445006	0.38495505	-0.32012698	-0.24152577	5.174125	8.32709	Walking_Type
14:46:42.474	0.0	4.640105	6.22272	0.023445006	0.38495505	-0.32012698	-0.24152577	5.174125	8.32709	Walking_Type
14:46:42.496	0.0	4.640105	6.22272	0.023445006	0.38495505	-0.32012698	-0.24152577	5.174125	8.32709	Walking_Type
14:46:42.517	0.0	4.640105	6.22272	0.023445006	0.38495505	-0.32012698	-0.24152577	5.174125	8.32709	Walking_Type
14:46:42.539	-0.67279124	5.7821736	8.08786	0.18410257	-0.2998249	-0.015305229	-0.763884	4.890563	8.465769	Walking_Type
14:46:42.560	-0.67279124	5.7821736	8.08786	0.18410257	-0.2998249	-0.015305229	-0.763884	4.890563	8.465769	Walking_Type
14:46:42.581	-0.67279124	5.7821736	8.08786	0.18410257	-0.2998249	-0.015305229	-0.763884	4.890563	8.465769	Walking_Type
14:46:42.602	-0.67279124	5.7821736	8.08786	0.18410257	-0.2998249	-0.015305229	-0.763884	4.890563	8.465769	Walking_Type
14:46:42.624	-0.67279124	5.7821736	8.08786	0.18410257	-0.2998249	-0.015305229	-0.763884	4.890563	8.465769	Walking_Type
14:46:42.646	-0.67279124	5.7821736	8.08786	0.18410257	-0.2998249	-0.015305229	-0.763884	4.890563	8.465769	Walking_Type
14:46:42.667	-0.67279124	5.7821736	8.08786	0.18410257	-0.2998249	-0.015305229	-0.763884	4.890563	8.465769	Walking_Type
14:46:42.688	-0.67279124	5.7821736	8.08786	0.18410257	-0.2998249	-0.015305229	-0.763884	4.890563	8.465769	Walking_Type
14:46:42.710	-0.67279124	5.7821736	8.08786	0.18410257	-0.2998249	-0.015305229	-0.763884	4.890563	8.465769	Walking_Type
14:46:42.733	-1.8675344	4.2019525	8.8085375	0.26718023	0.1784826	0.20704971	-0.73698795	4.83831	8.4981165	Walking_Type
14:46:42.758	-1.8675344	4.2019525	8.8085375	0.26718023	0.1784826	0.20704971	-0.73698795	4.83831	8.4981165	Walking_Type
14:46:42.780	-1.8675344	4.2019525	8.8085375	0.26718023	0.1784826	0.20704971	-0.73698795	4.83831	8.4981165	Walking_Type
14:46:42.802	-1.8675344	4.2019525	8.8085375	0.26718023	0.1784826	0.20704971	-0.73698795	4.83831	8.4981165	Walking_Type
14:46:42.824	-1.8675344	4.2019525	8.8085375	0.26718023	0.1784826	0.20704971	-0.73698795	4.83831	8.4981165	Walking_Type
14:46:42.846	-1.8675344	4.2019525	8.8085375	0.26718023	0.1784826	0.20704971	-0.73698795	4.83831	8.4981165	Walking_Type
14:46:42.868	-1.8675344	4.2019525	8.8085375	0.26718023	0.1784826	0.20704971	-0.73698795	4.83831	8.4981165	Walking_Type
14:46:42.891	-1.8675344	4.2019525	8.8085375	0.26718023	0.1784826	0.20704971	-0.73698795	4.83831	8.4981165	Walking_Type
14:46:42.914	-0.6057515	4.276175	6.8715687	0.20242853	0.30554256	0.2180453	-0.74429643	4.739326	8.553078	Walking_Type
14:46:42.937	-0.6057515	4.276175	6.8715687	0.20242853	0.30554256	0.2180453	-0.74429643	4.739326	8.553078	Walking_Type
14:46:42.959	-0.6057515	4.276175	6.8715687	0.20242853	0.30554256	0.2180453	-0.74429643	4.739326	8.553078	Walking_Type
14:46:42.982	-0.6057515	4.276175	6.8715687	0.20242853	0.30554256	0.2180453	-0.74429643	4.739326	8.553078	Walking_Type
14:46:43.006	-0.6057515	4.276175	6.8715687	0.20242853	0.30554256	0.2180453	-0.74429643	4.739326	8.553078	Walking_Type
14:46:43.029	-0.6057515	4.276175	6.8715687	0.20242853	0.30554256	0.2180453	-0.74429643	4.739326	8.553078	Walking_Type
14:46:43.052	-0.6057515	4.276175	6.8715687	0.20242853	0.30554256	0.2180453	-0.74429643	4.739326	8.553078	Walking_Type
14:46:43.074	-1.2713599	5.4900723	8.796566	0.21831103	-0.09518502	0.19055636	-0.7809491	4.789357	8.521885	Walking_Type
14:46:43.098	-1.2713599	5.4900723	8.796566	0.21831103	-0.09518502	0.19055636	-0.7809491	4.789357	8.521885	Walking_Type
14:46:43.126	-1.2713599	5.4900723	8.796566	0.21831103	-0.09518502	0.19055636	-0.7809491	4.789357	8.521885	Walking_Type
14:46:43.149	-1.2713599	5.4900723	8.796566	0.21831103	-0.09518502	0.19055636	-0.7809491	4.789357	8.521885	Walking_Type
14:46:43.170	-1.2713599	5.4900723	8.796566	0.21831103	-0.09518502	0.19055636	-0.7809491	4.789357	8.521885	Walking_Type
14:46:43.191	-1.2713599	5.4900723	8.796566	0.21831103	-0.09518502	0.19055636	-0.7809491	4.789357	8.521885	Walking_Type
14:46:43.212	-1.2713599	5.4900723	8.796566	0.21831103	-0.09518502	0.19055636	-0.7809491	4.789357	8.521885	Walking_Type
14:46:43.233	-1.2713599	5.4900723	8.796566	0.21831103	-0.09518502	0.19055636	-0.7809491	4.789357	8.521885	Walking_Type
14:46:43.255	-1.324034	5.5307746	7.843644	-0.03825238	0.24812125	0.2724123	-0.89331895	5.1691723	8.285647	Walking_Type
14:46:43.277	-1.324034	5.5307746	7.843644	-0.03825238	0.24812125	0.2724123	-0.89331895	5.1691723	8.285647	Walking_Type
14:46:43.300	-1.324034	5.5307746	7.843644	-0.03825238	0.24812125	0.2724123	-0.89331895	5.1691723	8.285647	Walking_Type
14:46:43.324	-1.324034	5.5307746	7.843644	-0.03825238	0.24812125	0.2724123	-0.89331895	5.1691723	8.285647	Walking_Type
14:46:43.345	-1.324034	5.5307746	7.843644	-0.03825238	0.24812125	0.2724123	-0.89331895	5.1691723	8.285647	Walking_Type
14:46:43.367	-1.324034	5.5307746	7.843644	-0.03825238	0.24812125	0.2724123	-0.89331895	5.1691723	8.285647	Walking_Type
14:46:43.389	-1.324034	5.5307746	7.843644	-0.03825238	0.24812125	0.2724123	-0.89331895	5.1691723	8.285647	Walking_Type
14:46:43.410	-1.324034	5.5307746	7.843644	-0.03825238	0.24812125	0.2724123	-0.89331895	5.1691723	8.285647	Walking_Type
14:46:43.432	-0.41420954	3.8739367	8.135746	-0.2593856	-0.11412184	-0.19673221	-0.93740946	4.9812975	8.395136	Walking_Type
14:46:43.454	-0.41420954	3.8739367	8.135746	-0.2593856	-0.11412184	-0.19673221	-0.93740946	4.9812975	8.395136	Walking_Type
14:46:43.475	-0.41420954	3.8739367	8.135746	-0.2593856	-0.11412184	-0.19673221	-0.93740946	4.9812975	8.395136	Walking_Type
14:46:43.496	-0.41420954	3.8739367	8.135746	-0.2593856	-0.11412184	-0.19673221	-0.93740946	4.9812975	8.395136	Walking_Type
14:46:43.519	-0.41420954	3.8739367	8.135746	-0.2593856	-0.11412184	-0.19673221	-0.93740946	4.9812975	8.395136	Walking_Type
14:46:43.543	-0.41420954	3.8739367	8.135746	-0.2593856	-0.11412184	-0.19673221	-0.93740946	4.9812975	8.395136	Walking_Type
14:46:43.565	-0.41420954	3.8739367	8.135746	-0.2593856	-0.11412184	-0.19673221	-0.93740946	4.9812975	8.395136	Walking_Type
14:46:43.588	-0.41420954	3.8739367	8.135746	-0.2593856	-0.11412184	-0.19673221	-0.93740946	4.9812975	8.395136	Walking_Type
14:46:43.611	-0.41420954	3.8739367	8.135746	-0.2593856	-0.11412184	-0.19673221	-0.93740946	4.9812975	8.395136	Walking_Type
14:46:43.633	-0.845179	5.2267017	7.2953553	-0.06513046	0.11128743	-0.023246476	-1.1860954	4.787238	8.476194	Walking_Type
14:46:43.657	-0.845179	5.2267017	7.2953553	-0.06513046	0.11128743	-0.023246476	-1.1860954	4.787238	8.476194	Walking_Type
14:46:43.680	-0.845179	5.2267017	7.2953553	-0.06513046	0.11128743	-0.023246476	-1.1860954	4.787238	8.476194	Walking_Type
14:46:43.703	-0.845179	5.2267017	7.2953553	-0.06513046	0.11128743	-0.023246476	-1.1860954	4.787238	8.476194	Walking_Type
14:46:43.726	-0.845179	5.2267017	7.2953553	-0.06513046	0.11128743	-0.023246476	-1.1860954	4.787238	8.476194	Walking_Type
14:46:43.749	-0.845179	5.2267017	7.2953553	-0.06513046	0.11128743	-0.023246476	-1.1860954	4.787238	8.476194	Walking_Type
14:46:43.772	-0.845179	5.2267017	7.2953553	-0.06513046	0.11128743	-0.023246476	-1.1860954	4.787238	8.476194	Walking_Type
14:46:43.794	-1.1348863	5.995264	9.237112	0.0833098	0.00010995574	0.12946983	-1.0499012	5.066658	8.330485	Walking_Type
14:46:43.817	-1.1348863	5.995264	9.237112	0.0833098	0.00010995574	0.12946983	-1.0499012	5.066658	8.330485	Walking_Type
14:46:43.840	-1.1348863	5.995264	9.237112	0.0833098	0.00010995574	0.12946983	-1.0499012	5.066658	8.330485	Walking_Type
14:46:43.863	-1.1348863	5.995264	9.237112	0.0833098	0.00010995574	0.12946983	-1.0499012	5.066658	8.330485	Walking_Type
14:46:43.887	-1.1348863	5.995264	9.237112	0.0833098	0.00010995574	0.12946983	-1.0499012	5.066658	8.330485	Walking_Type
14:46:43.910	-1.1348863	5.995264	9.237112	0.0833098	0.00010995574	0.12946983	-1.0499012	5.066658	8.330485	Walking_Type
14:46:43.934	-1.1348863	5.995264	9.237112	0.0833098	0.00010995574	0.12946983	-1.0499012	5.066658	8.330485	Walking_Type
14:46:43.957	-1.1348863	5.995264	9.237112	0.0833098	0.00010995574	0.12946983	-1.0499012	5.066658	8.330485	Walking_Type
14:46:43.981	-1.446142	4.532362	7.0295906	0.04360356	0.08929628	0.24675597	-0.8675214	5.050309	8.361346	Walking_Type
14:46:44.005	-1.446142	4.532362	7.0295906	0.04360356	0.08929628	0.24675597	-0.8675214	5.050309	8.361346	Walking_Type
14:46:44.027	-1.446142	4.532362	7.0295906	0.04360356	0.08929628	0.24675597	-0.8675214	5.050309	8.361346	Walking_Type
14:46:44.050	-1.446142	4.532362	7.0295906	0.04360356	0.08929628	0.24675597	-0.8675214	5.050309	8.361346	Walking_Type
14:46:44.072	-1.446142	4.532362	7.0295906	0.04360356	0.08929628	0.24675597	-0.8675214	5.050309	8.361346	Walking_Type
14:46:44.095	-1.446142	4.532362	7.0295906	0.04360356	0.08929628	0.24675597	-0.8675214	5.050309	8.361346	Walking_Type
14:46:44.120	-1.446142	4.532362	7.0295906	0.04360356	0.08929628	0.24675597	-0.8675214	5.050309	8.361346	Walking_Type
14:46:44.143	-1.446142	4.532362	7.0295906	0.04360356	0.08929628	0.24675597	-0.8675214	5.050309	8.361346	Walking_Type
14:46:44.167	-1.2234744	4.8292522	5.777385	-0.11277794	0.058753017	-0.0043096542	-0.61502814	4.742239	8.561731	Walking_Type
14:46:44.190	-1.2234744	4.8292522	5.777385	-0.11277794	0.058753017	-0.0043096542	-0.61502814	4.742239	8.561731	Walking_Type
14:46:44.212	-1.2234744	4.8292522	5.777385	-0.11277794	0.058753017	-0.0043096542	-0.61502814	4.742239	8.561731	Walking_Type
14:46:44.236	-1.2234744	4.8292522	5.777385	-0.11277794	0.058753017	-0.0043096542	-0.61502814	4.742239	8.561731	Walking_Type
14:46:44.259	-1.2234744	4.8292522	5.777385	-0.11277794	0.058753017	-0.0043096542	-0.61502814	4.742239	8.561731	Walking_Type
14:46:44.282	-1.2234744	4.8292522	5.777385	-0.11277794	0.058753017	-0.0043096542	-0.61502814	4.742239	8.561731	Walking_Type
14:46:44.304	-1.2234744	4.8292522	5.777385	-0.11277794	0.058753017	-0.0043096542	-0.61502814	4.742239	8.561731	Walking_Type
14:46:44.328	-1.2234744	4.8292522	5.777385	-0.11277794	0.058753017	-0.0043096542	-0.61502814	4.742239	8.561731	Walking_Type
14:46:44.352	-0.89067024	5.28177	9.208381	0.088196725	0.012938126	-0.07272656	-0.50406474	4.6329165	8.628579	Walking_Type
14:46:44.373	-0.89067024	5.28177	9.208381	0.088196725	0.012938126	-0.07272656	-0.50406474	4.6329165	8.628579	Walking_Type
14:46:44.395	-0.89067024	5.28177	9.208381	0.088196725	0.012938126	-0.07272656	-0.50406474	4.6329165	8.628579	Walking_Type
14:46:44.417	-0.89067024	5.28177	9.208381	0.088196725	0.012938126	-0.07272656	-0.50406474	4.6329165	8.628579	Walking_Type
14:46:44.438	-0.89067024	5.28177	9.208381	0.088196725	0.012938126	-0.07272656	-0.50406474	4.6329165	8.628579	Walking_Type
14:46:44.459	-0.89067024	5.28177	9.208381	0.088196725	0.012938126	-0.07272656	-0.50406474	4.6329165	8.628579	Walking_Type
14:46:44.481	-0.89067024	5.28177	9.208381	0.088196725	0.012938126	-0.07272656	-0.50406474	4.6329165	8.628579	Walking_Type
14:46:44.504	-0.89067024	5.28177	9.208381	0.088196725	0.012938126	-0.07272656	-0.50406474	4.6329165	8.628579	Walking_Type
14:46:44.526	0.28252444	3.7015488	8.945011	0.5213002	0.1558806	-0.058676664	-0.38667497	4.8399143	8.52033	Walking_Type
14:46:44.548	0.28252444	3.7015488	8.945011	0.5213002	0.1558806	-0.058676664	-0.38667497	4.8399143	8.52033	Walking_Type
14:46:44.570	0.28252444	3.7015488	8.945011	0.5213002	0.1558806	-0.058676664	-0.38667497	4.8399143	8.52033	Walking_Type
14:46:44.597	0.28252444	3.7015488	8.945011	0.5213002	0.1558806	-0.058676664	-0.38667497	4.8399143	8.52033	Walking_Type
14:46:44.617	0.28252444	3.7015488	8.945011	0.5213002	0.1558806	-0.058676664	-0.38667497	4.8399143	8.52033	Walking_Type
14:46:44.638	0.28252444	3.7015488	8.945011	0.5213002	0.1558806	-0.058676664	-0.38667497	4.8399143	8.52033	Walking_Type
14:46:44.659	0.28252444	3.7015488	8.945011	0.5213002	0.1558806	-0.058676664	-0.38667497	4.8399143	8.52033	Walking_Type
14:46:44.682	0.28252444	3.7015488	8.945011	0.5213002	0.1558806	-0.058676664	-0.38667497	4.8399143	8.52033	Walking_Type
14:46:44.704	-0.2657645	4.4126487	6.4405994	0.06498385	-0.06342003	-0.1283153	-0.20326486	4.7668986	8.567715	Walking_Type
14:46:44.726	-0.2657645	4.4126487	6.4405994	0.06498385	-0.06342003	-0.1283153	-0.20326486	4.7668986	8.567715	Walking_Type
14:46:44.748	-0.2657645	4.4126487	6.4405994	0.06498385	-0.06342003	-0.1283153	-0.20326486	4.7668986	8.567715	Walking_Type
14:46:44.769	-0.2657645	4.4126487	6.4405994	0.06498385	-0.06342003	-0.1283153	-0.20326486	4.7668986	8.567715	Walking_Type
14:46:44.791	-0.2657645	4.4126487	6.4405994	0.06498385	-0.06342003	-0.1283153	-0.20326486	4.7668986	8.567715	Walking_Type
14:46:44.812	-0.2657645	4.4126487	6.4405994	0.06498385	-0.06342003	-0.1283153	-0.20326486	4.7668986	8.567715	Walking_Type
14:46:44.834	-0.2657645	4.4126487	6.4405994	0.06498385	-0.06342003	-0.1283153	-0.20326486	4.7668986	8.567715	Walking_Type
14:46:44.856	-0.2657645	4.4126487	6.4405994	0.06498385	-0.06342003	-0.1283153	-0.20326486	4.7668986	8.567715	Walking_Type
14:46:44.876	-0.090982445	5.5619006	9.119793	0.21098064	0.48880216	0.027455337	-0.45918286	4.7794375	8.550818	Walking_Type
14:46:44.900	-0.090982445	5.5619006	9.119793	0.21098064	0.48880216	0.027455337	-0.45918286	4.7794375	8.550818	Walking_Type
14:46:44.921	-0.090982445	5.5619006	9.119793	0.21098064	0.48880216	0.027455337	-0.45918286	4.7794375	8.550818	Walking_Type
14:46:44.942	-0.090982445	5.5619006	9.119793	0.21098064	0.48880216	0.027455337	-0.45918286	4.7794375	8.550818	Walking_Type
14:46:44.963	-0.090982445	5.5619006	9.119793	0.21098064	0.48880216	0.027455337	-0.45918286	4.7794375	8.550818	Walking_Type
14:46:44.985	-0.090982445	5.5619006	9.119793	0.21098064	0.48880216	0.027455337	-0.45918286	4.7794375	8.550818	Walking_Type
14:46:45.008	-0.090982445	5.5619006	9.119793	0.21098064	0.48880216	0.027455337	-0.45918286	4.7794375	8.550818	Walking_Type
14:46:45.030	-0.090982445	5.5619006	9.119793	0.21098064	0.48880216	0.027455337	-0.45918286	4.7794375	8.550818	Walking_Type
14:46:45.054	-1.1636176	3.8954852	8.660092	0.21098064	0.48880216	0.027455337	-0.45918286	4.7794375	8.550818	Walking_Type
14:46:45.077	-1.1636176	3.8954852	8.660092	-0.0058765234	0.019657644	-0.032409456	-1.0531551	5.090108	8.315769	Walking_Type
14:46:45.099	-1.1636176	3.8954852	8.660092	-0.0058765234	0.019657644	-0.032409456	-1.0531551	5.090108	8.315769	Walking_Type
14:46:45.121	-1.1636176	3.8954852	8.660092	-0.0058765234	0.019657644	-0.032409456	-1.0531551	5.090108	8.315769	Walking_Type
14:46:45.143	-1.1636176	3.8954852	8.660092	-0.0058765234	0.019657644	-0.032409456	-1.0531551	5.090108	8.315769	Walking_Type
14:46:45.164	-1.1636176	3.8954852	8.660092	-0.0058765234	0.019657644	-0.032409456	-1.0531551	5.090108	8.315769	Walking_Type
14:46:45.186	-1.1636176	3.8954852	8.660092	-0.0058765234	0.019657644	-0.032409456	-1.0531551	5.090108	8.315769	Walking_Type
14:46:45.208	-1.1636176	3.8954852	8.660092	-0.0058765234	0.019657644	-0.032409456	-1.0531551	5.090108	8.315769	Walking_Type
14:46:45.232	-1.1636176	3.8954852	8.660092	-0.0058765234	0.019657644	-0.032409456	-1.0531551	5.090108	8.315769	Walking_Type
14:46:45.255	-0.97446984	3.8092911	8.810931	-0.46585807	-0.18803655	0.08121148	-0.8229721	4.976721	8.409833	Walking_Type
14:46:45.278	-0.97446984	3.8092911	8.810931	-0.46585807	-0.18803655	0.08121148	-0.8229721	4.976721	8.409833	Walking_Type
14:46:45.301	-0.97446984	3.8092911	8.810931	-0.46585807	-0.18803655	0.08121148	-0.8229721	4.976721	8.409833	Walking_Type
14:46:45.322	-0.97446984	3.8092911	8.810931	-0.46585807	-0.18803655	0.08121148	-0.8229721	4.976721	8.409833	Walking_Type
14:46:45.345	-0.97446984	3.8092911	8.810931	-0.46585807	-0.18803655	0.08121148	-0.8229721	4.976721	8.409833	Walking_Type
14:46:45.367	-0.97446984	3.8092911	8.810931	-0.46585807	-0.18803655	0.08121148	-0.8229721	4.976721	8.409833	Walking_Type
14:46:45.390	-0.97446984	3.8092911	8.810931	-0.46585807	-0.18803655	0.08121148	-0.8229721	4.976721	8.409833	Walking_Type
14:46:45.419	-0.7302538	5.375147	8.652909	0.2983344	-0.042039745	0.32250327	-0.8030599	4.9335356	8.43716	Walking_Type
14:46:45.443	-0.7302538	5.375147	8.652909	0.2983344	-0.042039745	0.32250327	-0.8030599	4.9335356	8.43716	Walking_Type
14:46:45.466	-0.7302538	5.375147	8.652909	0.2983344	-0.042039745	0.32250327	-0.8030599	4.9335356	8.43716	Walking_Type
14:46:45.487	-0.7302538	5.375147	8.652909	0.2983344	-0.042039745	0.32250327	-0.8030599	4.9335356	8.43716	Walking_Type
14:46:45.508	-0.7302538	5.375147	8.652909	0.2983344	-0.042039745	0.32250327	-0.8030599	4.9335356	8.43716	Walking_Type
14:46:45.529	-0.7302538	5.375147	8.652909	0.2983344	-0.042039745	0.32250327	-0.8030599	4.9335356	8.43716	Walking_Type
14:46:45.551	-0.7302538	5.375147	8.652909	0.2983344	-0.042039745	0.32250327	-0.8030599	4.9335356	8.43716	Walking_Type
14:46:45.573	-0.7302538	5.375147	8.652909	0.2983344	-0.042039745	0.32250327	-0.8030599	4.9335356	8.43716	Walking_Type
14:46:45.595	0.43815228	4.285752	9.660899	-0.070017375	-0.012718214	-0.23460585	-0.84052604	5.2844906	8.21815	Walking_Type
14:46:45.616	0.43815228	4.285752	9.660899	-0.070017375	-0.012718214	-0.23460585	-0.84052604	5.2844906	8.21815	Walking_Type
14:46:45.638	0.43815228	4.285752	9.660899	-0.070017375	-0.012718214	-0.23460585	-0.84052604	5.2844906	8.21815	Walking_Type
14:46:45.661	0.43815228	4.285752	9.660899	-0.070017375	-0.012718214	-0.23460585	-0.84052604	5.2844906	8.21815	Walking_Type
14:46:45.685	0.43815228	4.285752	9.660899	-0.070017375	-0.012718214	-0.23460585	-0.84052604	5.2844906	8.21815	Walking_Type
14:46:45.706	0.43815228	4.285752	9.660899	-0.070017375	-0.012718214	-0.23460585	-0.84052604	5.2844906	8.21815	Walking_Type
14:46:45.726	0.43815228	4.285752	9.660899	-0.070017375	-0.012718214	-0.23460585	-0.84052604	5.2844906	8.21815	Walking_Type
14:46:45.747	0.43815228	4.285752	9.660899	-0.070017375	-0.012718214	-0.23460585	-0.84052604	5.2844906	8.21815	Walking_Type
14:46:45.769	0.43815228	4.285752	9.660899	-0.070017375	-0.012718214	-0.23460585	-0.84052604	5.2844906	8.21815	Walking_Type
14:46:45.802	-0.11253092	4.3432145	8.7534685	-0.023591615	-0.26867074	-0.34883764	-0.58003813	5.0698595	8.3743925	Walking_Type
14:46:45.823	-0.11253092	4.3432145	8.7534685	-0.023591615	-0.26867074	-0.34883764	-0.58003813	5.0698595	8.3743925	Walking_Type
14:46:45.846	-0.11253092	4.3432145	8.7534685	-0.023591615	-0.26867074	-0.34883764	-0.58003813	5.0698595	8.3743925	Walking_Type
14:46:45.869	-0.11253092	4.3432145	8.7534685	-0.023591615	-0.26867074	-0.34883764	-0.58003813	5.0698595	8.3743925	Walking_Type
14:46:45.892	-0.11253092	4.3432145	8.7534685	-0.023591615	-0.26867074	-0.34883764	-0.58003813	5.0698595	8.3743925	Walking_Type
14:46:45.915	-0.11253092	4.3432145	8.7534685	-0.023591615	-0.26867074	-0.34883764	-0.58003813	5.0698595	8.3743925	Walking_Type
14:46:45.938	-0.11253092	4.3432145	8.7534685	-0.023591615	-0.26867074	-0.34883764	-0.58003813	5.0698595	8.3743925	Walking_Type
14:46:45.962	-0.679974	5.5331693	8.277008	0.21953274	-0.029211577	-0.14847384	-0.70581686	5.1439943	8.319344	Walking_Type
14:46:45.984	-0.679974	5.5331693	8.277008	0.21953274	-0.029211577	-0.14847384	-0.70581686	5.1439943	8.319344	Walking_Type
14:46:46.005	-0.679974	5.5331693	8.277008	0.21953274	-0.029211577	-0.14847384	-0.70581686	5.1439943	8.319344	Walking_Type
14:46:46.032	-0.679974	5.5331693	8.277008	0.21953274	-0.029211577	-0.14847384	-0.70581686	5.1439943	8.319344	Walking_Type
14:46:46.053	-0.679974	5.5331693	8.277008	0.21953274	-0.029211577	-0.14847384	-0.70581686	5.1439943	8.319344	Walking_Type
14:46:46.074	-0.679974	5.5331693	8.277008	0.21953274	-0.029211577	-0.14847384	-0.70581686	5.1439943	8.319344	Walking_Type
14:46:46.096	-0.679974	5.5331693	8.277008	0.21953274	-0.029211577	-0.14847384	-0.70581686	5.1439943	8.319344	Walking_Type
14:46:46.119	-0.679974	5.5331693	8.277008	0.21953274	-0.029211577	-0.14847384	-0.70581686	5.1439943	8.319344	Walking_Type
14:46:46.144	-1.5371244	4.6329217	10.530021	0.033829715	-0.06586349	0.19361068	-0.76450974	5.392591	8.15511	Walking_Type
14:46:46.166	-1.5371244	4.6329217	10.530021	0.033829715	-0.06586349	0.19361068	-0.76450974	5.392591	8.15511	Walking_Type
14:46:46.189	-1.5371244	4.6329217	10.530021	0.033829715	-0.06586349	0.19361068	-0.76450974	5.392591	8.15511	Walking_Type
14:46:46.211	-1.5371244	4.6329217	10.530021	0.033829715	-0.06586349	0.19361068	-0.76450974	5.392591	8.15511	Walking_Type
14:46:46.233	-1.5371244	4.6329217	10.530021	0.033829715	-0.06586349	0.19361068	-0.76450974	5.392591	8.15511	Walking_Type
14:46:46.256	-1.5371244	4.6329217	10.530021	0.033829715	-0.06586349	0.19361068	-0.76450974	5.392591	8.15511	Walking_Type
14:46:46.277	-1.5371244	4.6329217	10.530021	0.033829715	-0.06586349	0.19361068	-0.76450974	5.392591	8.15511	Walking_Type
14:46:46.298	-1.5371244	4.6329217	10.530021	0.033829715	-0.06586349	0.19361068	-0.76450974	5.392591	8.15511	Walking_Type
14:46:46.319	-0.9505271	4.582642	6.873963	0.11751825	0.39717236	-0.1863475	-0.7101751	5.4316573	8.1340685	Walking_Type
14:46:46.340	-0.9505271	4.582642	6.873963	0.11751825	0.39717236	-0.1863475	-0.7101751	5.4316573	8.1340685	Walking_Type
14:46:46.361	-0.9505271	4.582642	6.873963	0.11751825	0.39717236	-0.1863475	-0.7101751	5.4316573	8.1340685	Walking_Type
14:46:46.381	-0.9505271	4.582642	6.873963	0.11751825	0.39717236	-0.1863475	-0.7101751	5.4316573	8.1340685	Walking_Type
14:46:46.403	-0.9505271	4.582642	6.873963	0.11751825	0.39717236	-0.1863475	-0.7101751	5.4316573	8.1340685	Walking_Type
14:46:46.425	-0.9505271	4.582642	6.873963	0.11751825	0.39717236	-0.1863475	-0.7101751	5.4316573	8.1340685	Walking_Type
14:46:46.446	-0.9505271	4.582642	6.873963	0.11751825	0.39717236	-0.1863475	-0.7101751	5.4316573	8.1340685	Walking_Type
14:46:46.467	-0.9505271	4.582642	6.873963	0.11751825	0.39717236	-0.1863475	-0.7101751	5.4316573	8.1340685	Walking_Type
14:46:46.490	-0.9505271	4.582642	6.873963	0.11751825	0.39717236	-0.1863475	-0.7101751	5.4316573	8.1340685	Walking_Type
14:46:46.514	-0.9624985	5.968927	8.097438	-0.032754593	-0.21980153	0.14107628	-0.7965696	5.477974	8.094912	Walking_Type
14:46:46.537	-0.9624985	5.968927	8.097438	-0.032754593	-0.21980153	0.14107628	-0.7965696	5.477974	8.094912	Walking_Type
14:46:46.559	-0.9624985	5.968927	8.097438	-0.032754593	-0.21980153	0.14107628	-0.7965696	5.477974	8.094912	Walking_Type
14:46:46.583	-0.9624985	5.968927	8.097438	-0.032754593	-0.21980153	0.14107628	-0.7965696	5.477974	8.094912	Walking_Type
14:46:46.604	-0.9624985	5.968927	8.097438	-0.032754593	-0.21980153	0.14107628	-0.7965696	5.477974	8.094912	Walking_Type
14:46:46.624	-0.9624985	5.968927	8.097438	-0.032754593	-0.21980153	0.14107628	-0.7965696	5.477974	8.094912	Walking_Type
14:46:46.645	-0.9624985	5.968927	8.097438	-0.032754593	-0.21980153	0.14107628	-0.7965696	5.477974	8.094912	Walking_Type
14:46:46.666	-0.9624985	5.968927	8.097438	-0.032754593	-0.21980153	0.14107628	-0.7965696	5.477974	8.094912	Walking_Type
14:46:46.687	0.19633053	6.689604	7.620977	0.18410257	-0.5069082	-0.12037405	-0.5273846	5.91097	7.8072157	Walking_Type
14:46:46.709	0.19633053	6.689604	7.620977	0.18410257	-0.5069082	-0.12037405	-0.5273846	5.91097	7.8072157	Walking_Type
14:46:46.731	0.19633053	6.689604	7.620977	0.18410257	-0.5069082	-0.12037405	-0.5273846	5.91097	7.8072157	Walking_Type
14:46:46.752	0.19633053	6.689604	7.620977	0.18410257	-0.5069082	-0.12037405	-0.5273846	5.91097	7.8072157	Walking_Type
14:46:46.790	0.19633053	6.689604	7.620977	0.18410257	-0.5069082	-0.12037405	-0.5273846	5.91097	7.8072157	Walking_Type
14:46:46.811	0.19633053	6.689604	7.620977	0.18410257	-0.5069082	-0.12037405	-0.5273846	5.91097	7.8072157	Walking_Type
14:46:46.832	0.19633053	6.689604	7.620977	0.18410257	-0.5069082	-0.12037405	-0.5273846	5.91097	7.8072157	Walking_Type
14:46:46.853	-0.08619389	4.3887057	9.021627	-0.82810116	-0.25339913	-0.0861656	-0.47922817	5.845056	7.8597713	Walking_Type
14:46:46.875	-0.08619389	4.3887057	9.021627	-0.82810116	-0.25339913	-0.0861656	-0.47922817	5.845056	7.8597713	Walking_Type
14:46:46.897	-0.08619389	4.3887057	9.021627	-0.82810116	-0.25339913	-0.0861656	-0.47922817	5.845056	7.8597713	Walking_Type
14:46:46.920	-0.08619389	4.3887057	9.021627	-0.82810116	-0.25339913	-0.0861656	-0.47922817	5.845056	7.8597713	Walking_Type
14:46:46.941	-0.08619389	4.3887057	9.021627	-0.82810116	-0.25339913	-0.0861656	-0.47922817	5.845056	7.8597713	Walking_Type
14:46:46.962	-0.08619389	4.3887057	9.021627	-0.82810116	-0.25339913	-0.0861656	-0.47922817	5.845056	7.8597713	Walking_Type
14:46:46.983	-0.08619389	4.3887057	9.021627	-0.82810116	-0.25339913	-0.0861656	-0.47922817	5.845056	7.8597713	Walking_Type
14:46:47.007	-0.08619389	4.3887057	9.021627	-0.82810116	-0.25339913	-0.0861656	-0.47922817	5.845056	7.8597713	Walking_Type
14:46:47.028	-0.08619389	4.3887057	9.021627	-0.82810116	-0.25339913	-0.0861656	-0.47922817	5.845056	7.8597713	Walking_Type
14:46:47.049	-0.85236186	5.954561	6.9098773	-0.38400212	-0.15810414	-0.005531385	-0.68034637	5.6657276	7.975399	Walking_Type
14:46:47.071	-0.85236186	5.954561	6.9098773	-0.38400212	-0.15810414	-0.005531385	-0.68034637	5.6657276	7.975399	Walking_Type
14:46:47.093	-0.85236186	5.954561	6.9098773	-0.38400212	-0.15810414	-0.005531385	-0.68034637	5.6657276	7.975399	Walking_Type
14:46:47.115	-0.85236186	5.954561	6.9098773	-0.38400212	-0.15810414	-0.005531385	-0.68034637	5.6657276	7.975399	Walking_Type
14:46:47.138	-0.85236186	5.954561	6.9098773	-0.38400212	-0.15810414	-0.005531385	-0.68034637	5.6657276	7.975399	Walking_Type
14:46:47.161	-0.85236186	5.954561	6.9098773	-0.38400212	-0.15810414	-0.005531385	-0.68034637	5.6657276	7.975399	Walking_Type
14:46:47.183	-0.85236186	5.954561	6.9098773	-0.38400212	-0.15810414	-0.005531385	-0.68034637	5.6657276	7.975399	Walking_Type
14:46:47.205	-0.85236186	5.954561	6.9098773	-0.38400212	-0.15810414	-0.005531385	-0.68034637	5.6657276	7.975399	Walking_Type
14:46:47.226	-1.1229149	6.596227	9.100638	-0.19646648	0.2139128	-0.012861768	-0.66512007	5.6117544	8.014746	Walking_Type
14:46:47.247	-1.1229149	6.596227	9.100638	-0.19646648	0.2139128	-0.012861768	-0.66512007	5.6117544	8.014746	Walking_Type
14:46:47.268	-1.1229149	6.596227	9.100638	-0.19646648	0.2139128	-0.012861768	-0.66512007	5.6117544	8.014746	Walking_Type
14:46:47.289	-1.1229149	6.596227	9.100638	-0.19646648	0.2139128	-0.012861768	-0.66512007	5.6117544	8.014746	Walking_Type
14:46:47.310	-1.1229149	6.596227	9.100638	-0.19646648	0.2139128	-0.012861768	-0.66512007	5.6117544	8.014746	Walking_Type
14:46:47.331	-1.1229149	6.596227	9.100638	-0.19646648	0.2139128	-0.012861768	-0.66512007	5.6117544	8.014746	Walking_Type
14:46:47.362	-1.1229149	6.596227	9.100638	-0.19646648	0.2139128	-0.012861768	-0.66512007	5.6117544	8.014746	Walking_Type
14:46:47.383	-1.1229149	6.596227	9.100638	-0.19646648	0.2139128	-0.012861768	-0.66512007	5.6117544	8.014746	Walking_Type
14:46:47.404	-0.80687064	4.3623686	6.9649453	-0.48907092	0.04592485	0.3976397	-1.0439695	5.4974155	8.053503	Walking_Type
14:46:47.425	-0.80687064	4.3623686	6.9649453	-0.48907092	0.04592485	0.3976397	-1.0439695	5.4974155	8.053503	Walking_Type
14:46:47.448	-0.80687064	4.3623686	6.9649453	-0.48907092	0.04592485	0.3976397	-1.0439695	5.4974155	8.053503	Walking_Type
14:46:47.471	-0.80687064	4.3623686	6.9649453	-0.48907092	0.04592485	0.3976397	-1.0439695	5.4974155	8.053503	Walking_Type
14:46:47.494	-0.80687064	4.3623686	6.9649453	-0.48907092	0.04592485	0.3976397	-1.0439695	5.4974155	8.053503	Walking_Type
14:46:47.516	-0.80687064	4.3623686	6.9649453	-0.48907092	0.04592485	0.3976397	-1.0439695	5.4974155	8.053503	Walking_Type
14:46:47.539	-0.80687064	4.3623686	6.9649453	-0.48907092	0.04592485	0.3976397	-1.0439695	5.4974155	8.053503	Walking_Type
14:46:47.561	-0.80687064	4.3623686	6.9649453	-0.48907092	0.04592485	0.3976397	-1.0439695	5.4974155	8.053503	Walking_Type
14:46:47.582	-1.3455825	4.9872746	8.413482	-0.2398379	-0.11961963	0.31883806	-0.7433455	5.119087	8.33143	Walking_Type
14:46:47.603	-1.3455825	4.9872746	8.413482	-0.2398379	-0.11961963	0.31883806	-0.7433455	5.119087	8.33143	Walking_Type
14:46:47.625	-1.3455825	4.9872746	8.413482	-0.2398379	-0.11961963	0.31883806	-0.7433455	5.119087	8.33143	Walking_Type
14:46:47.648	-1.3455825	4.9872746	8.413482	-0.2398379	-0.11961963	0.31883806	-0.7433455	5.119087	8.33143	Walking_Type
14:46:47.670	-1.3455825	4.9872746	8.413482	-0.2398379	-0.11961963	0.31883806	-0.7433455	5.119087	8.33143	Walking_Type
14:46:47.698	-1.3455825	4.9872746	8.413482	-0.2398379	-0.11961963	0.31883806	-0.7433455	5.119087	8.33143	Walking_Type
14:46:47.721	-1.3455825	4.9872746	8.413482	-0.2398379	-0.11961963	0.31883806	-0.7433455	5.119087	8.33143	Walking_Type
14:46:47.744	-1.3455825	4.9872746	8.413482	-0.2398379	-0.11961963	0.31883806	-0.7433455	5.119087	8.33143	Walking_Type
14:46:47.767	-0.5506832	5.9976583	9.517242	-0.27465722	-0.20391904	0.07632455	-0.79376745	5.242512	8.249628	Walking_Type
14:46:47.790	-0.5506832	5.9976583	9.517242	-0.27465722	-0.20391904	0.07632455	-0.79376745	5.242512	8.249628	Walking_Type
14:46:47.814	-0.5506832	5.9976583	9.517242	-0.27465722	-0.20391904	0.07632455	-0.79376745	5.242512	8.249628	Walking_Type
14:46:47.837	-0.5506832	5.9976583	9.517242	-0.27465722	-0.20391904	0.07632455	-0.79376745	5.242512	8.249628	Walking_Type
14:46:47.860	-0.5506832	5.9976583	9.517242	-0.27465722	-0.20391904	0.07632455	-0.79376745	5.242512	8.249628	Walking_Type
14:46:47.883	-0.5506832	5.9976583	9.517242	-0.27465722	-0.20391904	0.07632455	-0.79376745	5.242512	8.249628	Walking_Type
14:46:47.909	-0.5506832	5.9976583	9.517242	-0.27465722	-0.20391904	0.07632455	-0.79376745	5.242512	8.249628	Walking_Type
14:46:47.932	-0.5506832	5.9976583	9.517242	-0.27465722	-0.20391904	0.07632455	-0.79376745	5.242512	8.249628	Walking_Type
14:46:47.953	0.21309046	4.5060253	6.818895	-0.06757391	-0.5319537	-0.18451491	-0.36021572	5.1745286	8.322552	Walking_Type
14:46:47.974	0.21309046	4.5060253	6.818895	-0.06757391	-0.5319537	-0.18451491	-0.36021572	5.1745286	8.322552	Walking_Type
14:46:47.995	0.21309046	4.5060253	6.818895	-0.06757391	-0.5319537	-0.18451491	-0.36021572	5.1745286	8.322552	Walking_Type
14:46:48.018	0.21309046	4.5060253	6.818895	-0.06757391	-0.5319537	-0.18451491	-0.36021572	5.1745286	8.322552	Walking_Type
14:46:48.040	0.21309046	4.5060253	6.818895	-0.06757391	-0.5319537	-0.18451491	-0.36021572	5.1745286	8.322552	Walking_Type
14:46:48.061	0.21309046	4.5060253	6.818895	-0.06757391	-0.5319537	-0.18451491	-0.36021572	5.1745286	8.322552	Walking_Type
14:46:48.083	0.21309046	4.5060253	6.818895	-0.06757391	-0.5319537	-0.18451491	-0.36021572	5.1745286	8.322552	Walking_Type
14:46:48.106	0.21309046	4.5060253	6.818895	-0.06757391	-0.5319537	-0.18451491	-0.36021572	5.1745286	8.322552	Walking_Type
14:46:48.129	0.0023942748	5.1213536	7.2522583	-0.139656	0.26461458	-0.23704931	-0.40426308	4.9909883	8.431901	Walking_Type
14:46:48.151	0.0023942748	5.1213536	7.2522583	-0.139656	0.26461458	-0.23704931	-0.40426308	4.9909883	8.431901	Walking_Type
14:46:48.172	0.0023942748	5.1213536	7.2522583	-0.139656	0.26461458	-0.23704931	-0.40426308	4.9909883	8.431901	Walking_Type
14:46:48.193	0.0023942748	5.1213536	7.2522583	-0.139656	0.26461458	-0.23704931	-0.40426308	4.9909883	8.431901	Walking_Type
14:46:48.215	0.0023942748	5.1213536	7.2522583	-0.139656	0.26461458	-0.23704931	-0.40426308	4.9909883	8.431901	Walking_Type
14:46:48.236	0.0023942748	5.1213536	7.2522583	-0.139656	0.26461458	-0.23704931	-0.40426308	4.9909883	8.431901	Walking_Type
14:46:48.264	0.0023942748	5.1213536	7.2522583	-0.139656	0.26461458	-0.23704931	-0.40426308	4.9909883	8.431901	Walking_Type
14:46:48.285	0.0023942748	5.1213536	7.2522583	-0.139656	0.26461458	-0.23704931	-0.40426308	4.9909883	8.431901	Walking_Type
14:46:48.306	-0.8930645	6.3903193	8.437425	0.19021122	0.12839167	0.142298	-0.63121617	5.2026916	8.28878	Walking_Type
14:46:48.328	-0.8930645	6.3903193	8.437425	0.19021122	0.12839167	0.142298	-0.63121617	5.2026916	8.28878	Walking_Type
14:46:48.350	-0.8930645	6.3903193	8.437425	0.19021122	0.12839167	0.142298	-0.63121617	5.2026916	8.28878	Walking_Type
14:46:48.373	-0.8930645	6.3903193	8.437425	0.19021122	0.12839167	0.142298	-0.63121617	5.2026916	8.28878	Walking_Type
14:46:48.396	-0.8930645	6.3903193	8.437425	0.19021122	0.12839167	0.142298	-0.63121617	5.2026916	8.28878	Walking_Type
14:46:48.418	-0.8930645	6.3903193	8.437425	0.19021122	0.12839167	0.142298	-0.63121617	5.2026916	8.28878	Walking_Type
14:46:48.440	-0.8930645	6.3903193	8.437425	0.19021122	0.12839167	0.142298	-0.63121617	5.2026916	8.28878	Walking_Type
14:46:48.466	-0.8930645	6.3903193	8.437425	0.19021122	0.12839167	0.142298	-0.63121617	5.2026916	8.28878	Walking_Type
14:46:48.489	-1.4509305	4.896292	6.4621477	0.08392067	0.2872166	0.41535476	-0.69129235	5.074056	8.363398	Walking_Type
14:46:48.510	-1.4509305	4.896292	6.4621477	0.08392067	0.2872166	0.41535476	-0.69129235	5.074056	8.363398	Walking_Type
14:46:48.531	-1.4509305	4.896292	6.4621477	0.08392067	0.2872166	0.41535476	-0.69129235	5.074056	8.363398	Walking_Type
14:46:48.552	-1.4509305	4.896292	6.4621477	0.08392067	0.2872166	0.41535476	-0.69129235	5.074056	8.363398	Walking_Type
14:46:48.573	-1.4509305	4.896292	6.4621477	0.08392067	0.2872166	0.41535476	-0.69129235	5.074056	8.363398	Walking_Type
14:46:48.598	-1.4509305	4.896292	6.4621477	0.08392067	0.2872166	0.41535476	-0.69129235	5.074056	8.363398	Walking_Type
14:46:48.619	-1.4509305	4.896292	6.4621477	0.08392067	0.2872166	0.41535476	-0.69129235	5.074056	8.363398	Walking_Type
14:46:48.641	-1.4509305	4.896292	6.4621477	0.08392067	0.2872166	0.41535476	-0.69129235	5.074056	8.363398	Walking_Type
14:46:48.662	-1.1085492	5.2314906	6.471725	0.033829715	0.027598891	0.032953124	-0.62753147	4.93891	8.44889	Walking_Type
14:46:48.684	-1.1085492	5.2314906	6.471725	0.033829715	0.027598891	0.032953124	-0.62753147	4.93891	8.44889	Walking_Type
14:46:48.707	-1.1085492	5.2314906	6.471725	0.033829715	0.027598891	0.032953124	-0.62753147	4.93891	8.44889	Walking_Type
14:46:48.730	-1.1085492	5.2314906	6.471725	0.033829715	0.027598891	0.032953124	-0.62753147	4.93891	8.44889	Walking_Type
14:46:48.753	-1.1085492	5.2314906	6.471725	0.033829715	0.027598891	0.032953124	-0.62753147	4.93891	8.44889	Walking_Type
14:46:48.776	-1.1085492	5.2314906	6.471725	0.033829715	0.027598891	0.032953124	-0.62753147	4.93891	8.44889	Walking_Type
14:46:48.798	-1.1085492	5.2314906	6.471725	0.033829715	0.027598891	0.032953124	-0.62753147	4.93891	8.44889	Walking_Type
14:46:48.820	-1.1085492	5.2314906	6.471725	0.033829715	0.027598891	0.032953124	-0.62753147	4.93891	8.44889	Walking_Type
14:46:48.840	-0.5411061	6.4334164	7.9920893	0.29283658	-0.33036813	-0.4758976	-0.15015037	5.455029	8.148032	Walking_Type
14:46:48.865	-0.5411061	6.4334164	7.9920893	0.29283658	-0.33036813	-0.4758976	-0.15015037	5.455029	8.148032	Walking_Type
14:46:48.886	-0.5411061	6.4334164	7.9920893	0.29283658	-0.33036813	-0.4758976	-0.15015037	5.455029	8.148032	Walking_Type
14:46:48.908	-0.5411061	6.4334164	7.9920893	0.29283658	-0.33036813	-0.4758976	-0.15015037	5.455029	8.148032	Walking_Type
14:46:48.931	-0.5411061	6.4334164	7.9920893	0.29283658	-0.33036813	-0.4758976	-0.15015037	5.455029	8.148032	Walking_Type
14:46:48.953	-0.5411061	6.4334164	7.9920893	0.29283658	-0.33036813	-0.4758976	-0.15015037	5.455029	8.148032	Walking_Type
14:46:48.975	-0.5411061	6.4334164	7.9920893	0.29283658	-0.33036813	-0.4758976	-0.15015037	5.455029	8.148032	Walking_Type
14:46:49.000	-0.5411061	6.4334164	7.9920893	0.29283658	-0.33036813	-0.4758976	-0.15015037	5.455029	8.148032	Walking_Type
14:46:49.021	1.1300977	5.2578273	6.1987777	0.046047024	0.17665	0.006075055	-0.058496322	5.7300267	7.958248	Walking_Type
14:46:49.042	1.1300977	5.2578273	6.1987777	0.046047024	0.17665	0.006075055	-0.058496322	5.7300267	7.958248	Walking_Type
14:46:49.065	1.1300977	5.2578273	6.1987777	0.046047024	0.17665	0.006075055	-0.058496322	5.7300267	7.958248	Walking_Type
14:46:49.087	1.1300977	5.2578273	6.1987777	0.046047024	0.17665	0.006075055	-0.058496322	5.7300267	7.958248	Walking_Type
14:46:49.108	1.1300977	5.2578273	6.1987777	0.046047024	0.17665	0.006075055	-0.058496322	5.7300267	7.958248	Walking_Type
14:46:49.129	1.1300977	5.2578273	6.1987777	0.046047024	0.17665	0.006075055	-0.058496322	5.7300267	7.958248	Walking_Type
14:46:49.151	1.1300977	5.2578273	6.1987777	0.046047024	0.17665	0.006075055	-0.058496322	5.7300267	7.958248	Walking_Type
14:46:49.174	1.1300977	5.2578273	6.1987777	0.046047024	0.17665	0.006075055	-0.058496322	5.7300267	7.958248	Walking_Type
14:46:49.197	-0.1699935	5.140508	6.8476257	0.1358442	0.47475225	-0.3408964	-0.31425694	5.125668	8.3545885	Walking_Type
14:46:49.220	-0.1699935	5.140508	6.8476257	0.1358442	0.47475225	-0.3408964	-0.31425694	5.125668	8.3545885	Walking_Type
14:46:49.242	-0.1699935	5.140508	6.8476257	0.1358442	0.47475225	-0.3408964	-0.31425694	5.125668	8.3545885	Walking_Type
14:46:49.265	-0.1699935	5.140508	6.8476257	0.1358442	0.47475225	-0.3408964	-0.31425694	5.125668	8.3545885	Walking_Type
14:46:49.286	-0.1699935	5.140508	6.8476257	0.1358442	0.47475225	-0.3408964	-0.31425694	5.125668	8.3545885	Walking_Type
14:46:49.307	-0.1699935	5.140508	6.8476257	0.1358442	0.47475225	-0.3408964	-0.31425694	5.125668	8.3545885	Walking_Type
14:46:49.328	-0.1699935	5.140508	6.8476257	0.1358442	0.47475225	-0.3408964	-0.31425694	5.125668	8.3545885	Walking_Type
14:46:49.350	-0.1699935	5.140508	6.8476257	0.1358442	0.47475225	-0.3408964	-0.31425694	5.125668	8.3545885	Walking_Type
14:46:49.370	-0.1699935	5.140508	6.8476257	0.053377405	0.114952624	0.054944273	-0.31425694	5.125668	8.3545885	Walking_Type
14:46:49.391	-1.0079896	5.5188036	9.735122	0.053377405	0.114952624	0.054944273	-0.8083168	5.16024	8.299933	Walking_Type
14:46:49.412	-1.0079896	5.5188036	9.735122	0.053377405	0.114952624	0.054944273	-0.8083168	5.16024	8.299933	Walking_Type
14:46:49.434	-1.0079896	5.5188036	9.735122	0.053377405	0.114952624	0.054944273	-0.8083168	5.16024	8.299933	Walking_Type
14:46:49.457	-1.0079896	5.5188036	9.735122	0.053377405	0.114952624	0.054944273	-0.8083168	5.16024	8.299933	Walking_Type
14:46:49.481	-1.0079896	5.5188036	9.735122	0.053377405	0.114952624	0.054944273	-0.8083168	5.16024	8.299933	Walking_Type
14:46:49.504	-1.0079896	5.5188036	9.735122	0.053377405	0.114952624	0.054944273	-0.8083168	5.16024	8.299933	Walking_Type
14:46:49.527	-1.0079896	5.5188036	9.735122	0.053377405	0.114952624	0.054944273	-0.8083168	5.16024	8.299933	Walking_Type
14:46:49.549	-1.0079896	5.5188036	9.735122	0.053377405	0.114952624	0.054944273	-0.8083168	5.16024	8.299933	Walking_Type
14:46:49.571	-1.9202085	4.70475	7.8627987	0.27939755	0.18825646	0.33899662	-0.64840907	5.1821747	8.3003	Walking_Type
14:46:49.593	-1.9202085	4.70475	7.8627987	0.27939755	0.18825646	0.33899662	-0.64840907	5.1821747	8.3003	Walking_Type
14:46:49.614	-1.9202085	4.70475	7.8627987	0.27939755	0.18825646	0.33899662	-0.64840907	5.1821747	8.3003	Walking_Type
14:46:49.636	-1.9202085	4.70475	7.8627987	0.27939755	0.18825646	0.33899662	-0.64840907	5.1821747	8.3003	Walking_Type
14:46:49.657	-1.9202085	4.70475	7.8627987	0.27939755	0.18825646	0.33899662	-0.64840907	5.1821747	8.3003	Walking_Type
14:46:49.678	-1.9202085	4.70475	7.8627987	0.27939755	0.18825646	0.33899662	-0.64840907	5.1821747	8.3003	Walking_Type
14:46:49.701	-1.9202085	4.70475	7.8627987	0.27939755	0.18825646	0.33899662	-0.64840907	5.1821747	8.3003	Walking_Type
14:46:49.723	-1.9202085	4.70475	7.8627987	0.27939755	0.18825646	0.33899662	-0.64840907	5.1821747	8.3003	Walking_Type
14:46:49.746	-0.6249057	4.8747435	6.981705	0.25129774	0.33608586	0.15940224	-0.5030502	4.979481	8.43339	Walking_Type
14:46:49.768	-0.6249057	4.8747435	6.981705	0.25129774	0.33608586	0.15940224	-0.5030502	4.979481	8.43339	Walking_Type
14:46:49.790	-0.6249057	4.8747435	6.981705	0.25129774	0.33608586	0.15940224	-0.5030502	4.979481	8.43339	Walking_Type
14:46:49.812	-0.6249057	4.8747435	6.981705	0.25129774	0.33608586	0.15940224	-0.5030502	4.979481	8.43339	Walking_Type
14:46:49.835	-0.6249057	4.8747435	6.981705	0.25129774	0.33608586	0.15940224	-0.5030502	4.979481	8.43339	Walking_Type
14:46:49.858	-0.6249057	4.8747435	6.981705	0.25129774	0.33608586	0.15940224	-0.5030502	4.979481	8.43339	Walking_Type
14:46:49.881	-0.6249057	4.8747435	6.981705	0.25129774	0.33608586	0.15940224	-0.5030502	4.979481	8.43339	Walking_Type
14:46:49.902	-0.6249057	4.8747435	6.981705	0.25129774	0.33608586	0.15940224	-0.5030502	4.979481	8.43339	Walking_Type
14:46:49.922	-1.1300977	6.064698	7.953781	0.22503053	-0.09335242	-0.03302032	-0.7971979	5.138833	8.314279	Walking_Type
14:46:49.943	-1.1300977	6.064698	7.953781	0.22503053	-0.09335242	-0.03302032	-0.7971979	5.138833	8.314279	Walking_Type
14:46:49.969	-1.1300977	6.064698	7.953781	0.22503053	-0.09335242	-0.03302032	-0.7971979	5.138833	8.314279	Walking_Type
14:46:49.990	-1.1300977	6.064698	7.953781	0.22503053	-0.09335242	-0.03302032	-0.7971979	5.138833	8.314279	Walking_Type
14:46:50.011	-1.1300977	6.064698	7.953781	0.22503053	-0.09335242	-0.03302032	-0.7971979	5.138833	8.314279	Walking_Type
14:46:50.032	-1.1300977	6.064698	7.953781	0.22503053	-0.09335242	-0.03302032	-0.7971979	5.138833	8.314279	Walking_Type
14:46:50.053	-1.1300977	6.064698	7.953781	0.22503053	-0.09335242	-0.03302032	-0.7971979	5.138833	8.314279	Walking_Type
14:46:50.073	-1.1300977	6.064698	7.953781	0.22503053	-0.09335242	-0.03302032	-0.7971979	5.138833	8.314279	Walking_Type
14:46:50.104	-0.06943397	4.352792	8.763046	0.099803165	-0.13855645	-0.32073787	-0.6809766	5.03152	8.3899	Walking_Type
14:46:50.125	-0.06943397	4.352792	8.763046	0.099803165	-0.13855645	-0.32073787	-0.6809766	5.03152	8.3899	Walking_Type
14:46:50.146	-0.06943397	4.352792	8.763046	0.099803165	-0.13855645	-0.32073787	-0.6809766	5.03152	8.3899	Walking_Type
14:46:50.169	-0.06943397	4.352792	8.763046	0.099803165	-0.13855645	-0.32073787	-0.6809766	5.03152	8.3899	Walking_Type
14:46:50.190	-0.06943397	4.352792	8.763046	0.099803165	-0.13855645	-0.32073787	-0.6809766	5.03152	8.3899	Walking_Type
14:46:50.211	-0.06943397	4.352792	8.763046	0.099803165	-0.13855645	-0.32073787	-0.6809766	5.03152	8.3899	Walking_Type
14:46:50.230	-0.06943397	4.352792	8.763046	0.099803165	-0.13855645	-0.32073787	-0.6809766	5.03152	8.3899	Walking_Type
14:46:50.250	-0.06943397	4.352792	8.763046	0.099803165	-0.13855645	-0.32073787	-0.6809766	5.03152	8.3899	Walking_Type
14:46:50.271	-0.06943397	4.352792	8.763046	0.019779818	-0.18620394	-0.15946943	-0.6809766	5.03152	8.3899	Walking_Type
14:46:50.292	-0.6273	4.2019525	7.429435	0.019779818	-0.18620394	-0.15946943	-0.46571577	4.9765515	8.437263	Walking_Type
14:46:50.314	-0.6273	4.2019525	7.429435	0.019779818	-0.18620394	-0.15946943	-0.46571577	4.9765515	8.437263	Walking_Type
14:46:50.336	-0.6273	4.2019525	7.429435	0.019779818	-0.18620394	-0.15946943	-0.46571577	4.9765515	8.437263	Walking_Type
14:46:50.360	-0.6273	4.2019525	7.429435	0.019779818	-0.18620394	-0.15946943	-0.46571577	4.9765515	8.437263	Walking_Type
14:46:50.382	-0.6273	4.2019525	7.429435	0.019779818	-0.18620394	-0.15946943	-0.46571577	4.9765515	8.437263	Walking_Type
14:46:50.405	-0.6273	4.2019525	7.429435	0.019779818	-0.18620394	-0.15946943	-0.46571577	4.9765515	8.437263	Walking_Type
14:46:50.428	-0.6273	4.2019525	7.429435	0.019779818	-0.18620394	-0.15946943	-0.46571577	4.9765515	8.437263	Walking_Type
14:46:50.451	-0.6273	4.2019525	7.429435	0.019779818	-0.18620394	-0.15946943	-0.46571577	4.9765515	8.437263	Walking_Type
14:46:50.473	-1.5993756	5.6744313	8.667274	0.14745066	0.05753129	0.23942558	-0.8765368	4.9864326	8.398661	Walking_Type
14:46:50.494	-1.5993756	5.6744313	8.667274	0.14745066	0.05753129	0.23942558	-0.8765368	4.9864326	8.398661	Walking_Type
14:46:50.516	-1.5993756	5.6744313	8.667274	0.14745066	0.05753129	0.23942558	-0.8765368	4.9864326	8.398661	Walking_Type
14:46:50.539	-1.5993756	5.6744313	8.667274	0.14745066	0.05753129	0.23942558	-0.8765368	4.9864326	8.398661	Walking_Type
14:46:50.561	-1.5993756	5.6744313	8.667274	0.14745066	0.05753129	0.23942558	-0.8765368	4.9864326	8.398661	Walking_Type
14:46:50.585	-1.5993756	5.6744313	8.667274	0.14745066	0.05753129	0.23942558	-0.8765368	4.9864326	8.398661	Walking_Type
14:46:50.610	-1.5993756	5.6744313	8.667274	0.14745066	0.05753129	0.23942558	-0.8765368	4.9864326	8.398661	Walking_Type
14:46:50.632	-1.5993756	5.6744313	8.667274	0.14745066	0.05753129	0.23942558	-0.8765368	4.9864326	8.398661	Walking_Type
14:46:50.657	-1.8914771	3.5315554	9.783007	0.04360356	0.17603914	0.31883806	-0.7498956	5.0254054	8.387689	Walking_Type
14:46:50.680	-1.8914771	3.5315554	9.783007	0.04360356	0.17603914	0.31883806	-0.7498956	5.0254054	8.387689	Walking_Type
14:46:50.703	-1.8914771	3.5315554	9.783007	0.04360356	0.17603914	0.31883806	-0.7498956	5.0254054	8.387689	Walking_Type
14:46:50.726	-1.8914771	3.5315554	9.783007	0.04360356	0.17603914	0.31883806	-0.7498956	5.0254054	8.387689	Walking_Type
14:46:50.749	-1.8914771	3.5315554	9.783007	0.04360356	0.17603914	0.31883806	-0.7498956	5.0254054	8.387689	Walking_Type
14:46:50.775	-1.8914771	3.5315554	9.783007	0.04360356	0.17603914	0.31883806	-0.7498956	5.0254054	8.387689	Walking_Type
14:46:50.798	-1.8914771	3.5315554	9.783007	0.04360356	0.17603914	0.31883806	-0.7498956	5.0254054	8.387689	Walking_Type
14:46:50.821	-0.42139238	4.3025117	8.126168	0.3294885	0.3104295	0.22965173	-0.77744853	4.8631744	8.480297	Walking_Type
14:46:50.844	-0.42139238	4.3025117	8.126168	0.3294885	0.3104295	0.22965173	-0.77744853	4.8631744	8.480297	Walking_Type
14:46:50.867	-0.42139238	4.3025117	8.126168	0.3294885	0.3104295	0.22965173	-0.77744853	4.8631744	8.480297	Walking_Type
14:46:50.890	-0.42139238	4.3025117	8.126168	0.3294885	0.3104295	0.22965173	-0.77744853	4.8631744	8.480297	Walking_Type
14:46:50.913	-0.42139238	4.3025117	8.126168	0.3294885	0.3104295	0.22965173	-0.77744853	4.8631744	8.480297	Walking_Type
14:46:50.936	-0.42139238	4.3025117	8.126168	0.3294885	0.3104295	0.22965173	-0.77744853	4.8631744	8.480297	Walking_Type
14:46:50.957	-0.42139238	4.3025117	8.126168	0.3294885	0.3104295	0.22965173	-0.77744853	4.8631744	8.480297	Walking_Type
14:46:50.978	-0.42139238	4.3025117	8.126168	0.3294885	0.3104295	0.22965173	-0.77744853	4.8631744	8.480297	Walking_Type
14:46:50.999	-0.6081458	5.724711	9.361614	0.03505145	0.24934298	0.2620276	-0.6081117	5.239357	8.267387	Walking_Type
14:46:51.026	-0.6081458	5.724711	9.361614	0.03505145	0.24934298	0.2620276	-0.6081117	5.239357	8.267387	Walking_Type
14:46:51.047	-0.6081458	5.724711	9.361614	0.03505145	0.24934298	0.2620276	-0.6081117	5.239357	8.267387	Walking_Type
14:46:51.069	-0.6081458	5.724711	9.361614	0.03505145	0.24934298	0.2620276	-0.6081117	5.239357	8.267387	Walking_Type
14:46:51.091	-0.6081458	5.724711	9.361614	0.03505145	0.24934298	0.2620276	-0.6081117	5.239357	8.267387	Walking_Type
14:46:51.114	-0.6081458	5.724711	9.361614	0.03505145	0.24934298	0.2620276	-0.6081117	5.239357	8.267387	Walking_Type
14:46:51.137	-0.6081458	5.724711	9.361614	0.03505145	0.24934298	0.2620276	-0.6081117	5.239357	8.267387	Walking_Type
14:46:51.161	-0.6081458	5.724711	9.361614	0.03505145	0.24934298	0.2620276	-0.6081117	5.239357	8.267387	Walking_Type
14:46:51.183	0.21309046	4.6832013	9.081485	-0.23678358	-0.37801564	-0.08738733	-0.7053721	5.036705	8.384772	Walking_Type
14:46:51.204	0.21309046	4.6832013	9.081485	-0.23678358	-0.37801564	-0.08738733	-0.7053721	5.036705	8.384772	Walking_Type
14:46:51.226	0.21309046	4.6832013	9.081485	-0.23678358	-0.37801564	-0.08738733	-0.7053721	5.036705	8.384772	Walking_Type
14:46:51.248	0.21309046	4.6832013	9.081485	-0.23678358	-0.37801564	-0.08738733	-0.7053721	5.036705	8.384772	Walking_Type
14:46:51.269	0.21309046	4.6832013	9.081485	-0.23678358	-0.37801564	-0.08738733	-0.7053721	5.036705	8.384772	Walking_Type
14:46:51.290	0.21309046	4.6832013	9.081485	-0.23678358	-0.37801564	-0.08738733	-0.7053721	5.036705	8.384772	Walking_Type
14:46:51.312	0.21309046	4.6832013	9.081485	-0.23678358	-0.37801564	-0.08738733	-0.7053721	5.036705	8.384772	Walking_Type
14:46:51.335	0.21309046	4.6832013	9.081485	-0.23678358	-0.37801564	-0.08738733	-0.7053721	5.036705	8.384772	Walking_Type
14:46:51.357	0.18675344	4.1780095	7.4246464	0.107133545	-0.091519825	-0.20100828	-0.2988029	4.895997	8.491776	Walking_Type
14:46:51.380	0.18675344	4.1780095	7.4246464	0.107133545	-0.091519825	-0.20100828	-0.2988029	4.895997	8.491776	Walking_Type
14:46:51.403	0.18675344	4.1780095	7.4246464	0.107133545	-0.091519825	-0.20100828	-0.2988029	4.895997	8.491776	Walking_Type
14:46:51.425	0.18675344	4.1780095	7.4246464	0.107133545	-0.091519825	-0.20100828	-0.2988029	4.895997	8.491776	Walking_Type
14:46:51.447	0.18675344	4.1780095	7.4246464	0.107133545	-0.091519825	-0.20100828	-0.2988029	4.895997	8.491776	Walking_Type
14:46:51.469	0.18675344	4.1780095	7.4246464	0.107133545	-0.091519825	-0.20100828	-0.2988029	4.895997	8.491776	Walking_Type
14:46:51.491	0.18675344	4.1780095	7.4246464	0.107133545	-0.091519825	-0.20100828	-0.2988029	4.895997	8.491776	Walking_Type
14:46:51.513	0.18675344	4.1780095	7.4246464	0.107133545	-0.091519825	-0.20100828	-0.2988029	4.895997	8.491776	Walking_Type
14:46:51.535	0.18675344	4.1780095	7.4246464	0.107133545	-0.091519825	-0.20100828	-0.7082697	4.9514375	8.435162	Walking_Type
14:46:51.558	-0.56744313	5.7438655	8.114198	0.16272229	0.06730513	-0.025079073	-0.7082697	4.9514375	8.435162	Walking_Type
14:46:51.580	-0.56744313	5.7438655	8.114198	0.16272229	0.06730513	-0.025079073	-0.7082697	4.9514375	8.435162	Walking_Type
14:46:51.603	-0.56744313	5.7438655	8.114198	0.16272229	0.06730513	-0.025079073	-0.7082697	4.9514375	8.435162	Walking_Type
14:46:51.626	-0.56744313	5.7438655	8.114198	0.16272229	0.06730513	-0.025079073	-0.7082697	4.9514375	8.435162	Walking_Type
14:46:51.649	-0.56744313	5.7438655	8.114198	0.16272229	0.06730513	-0.025079073	-0.7082697	4.9514375	8.435162	Walking_Type
14:46:51.672	-0.56744313	5.7438655	8.114198	0.16272229	0.06730513	-0.025079073	-0.7082697	4.9514375	8.435162	Walking_Type
14:46:51.695	-0.56744313	5.7438655	8.114198	0.16272229	0.06730513	-0.025079073	-0.7082697	4.9514375	8.435162	Walking_Type
14:46:51.718	-1.2761484	4.2809634	9.016839	-0.18058398	0.25117558	0.19361068	-0.67765963	5.142255	8.322761	Walking_Type
14:46:51.741	-1.2761484	4.2809634	9.016839	-0.18058398	0.25117558	0.19361068	-0.67765963	5.142255	8.322761	Walking_Type
14:46:51.764	-1.2761484	4.2809634	9.016839	-0.18058398	0.25117558	0.19361068	-0.67765963	5.142255	8.322761	Walking_Type
14:46:51.786	-1.2761484	4.2809634	9.016839	-0.18058398	0.25117558	0.19361068	-0.67765963	5.142255	8.322761	Walking_Type
14:46:51.809	-1.2761484	4.2809634	9.016839	-0.18058398	0.25117558	0.19361068	-0.67765963	5.142255	8.322761	Walking_Type
14:46:51.833	-1.2761484	4.2809634	9.016839	-0.18058398	0.25117558	0.19361068	-0.67765963	5.142255	8.322761	Walking_Type
14:46:51.855	-1.2761484	4.2809634	9.016839	-0.18058398	0.25117558	0.19361068	-0.67765963	5.142255	8.322761	Walking_Type
14:46:51.878	-1.2761484	4.2809634	9.016839	-0.18058398	0.25117558	0.19361068	-0.67765963	5.142255	8.322761	Walking_Type
14:46:51.902	-0.70870537	3.8116856	8.43503	-0.5831442	-0.29493797	0.36770728	-0.58888894	4.920534	8.462382	Walking_Type
14:46:51.925	-0.70870537	3.8116856	8.43503	-0.5831442	-0.29493797	0.36770728	-0.58888894	4.920534	8.462382	Walking_Type
14:46:51.949	-0.70870537	3.8116856	8.43503	-0.5831442	-0.29493797	0.36770728	-0.58888894	4.920534	8.462382	Walking_Type
14:46:51.971	-0.70870537	3.8116856	8.43503	-0.5831442	-0.29493797	0.36770728	-0.58888894	4.920534	8.462382	Walking_Type
14:46:51.993	-0.70870537	3.8116856	8.43503	-0.5831442	-0.29493797	0.36770728	-0.58888894	4.920534	8.462382	Walking_Type
14:46:52.016	-0.70870537	3.8116856	8.43503	-0.5831442	-0.29493797	0.36770728	-0.58888894	4.920534	8.462382	Walking_Type
14:46:52.039	-0.70870537	3.8116856	8.43503	-0.5831442	-0.29493797	0.36770728	-0.58888894	4.920534	8.462382	Walking_Type
14:46:52.063	-0.70870537	3.8116856	8.43503	-0.5831442	-0.29493797	0.36770728	-0.58888894	4.920534	8.462382	Walking_Type
14:46:52.085	-0.8092649	5.31529	8.111803	0.19448727	-0.07746993	0.111754745	-0.4341161	4.784847	8.549102	Walking_Type
14:46:52.107	-0.8092649	5.31529	8.111803	0.19448727	-0.07746993	0.111754745	-0.4341161	4.784847	8.549102	Walking_Type
14:46:52.128	-0.8092649	5.31529	8.111803	0.19448727	-0.07746993	0.111754745	-0.4341161	4.784847	8.549102	Walking_Type
14:46:52.151	-0.8092649	5.31529	8.111803	0.19448727	-0.07746993	0.111754745	-0.4341161	4.784847	8.549102	Walking_Type
14:46:52.172	-0.8092649	5.31529	8.111803	0.19448727	-0.07746993	0.111754745	-0.4341161	4.784847	8.549102	Walking_Type
14:46:52.194	-0.8092649	5.31529	8.111803	0.19448727	-0.07746993	0.111754745	-0.4341161	4.784847	8.549102	Walking_Type
14:46:52.214	-0.8092649	5.31529	8.111803	0.19448727	-0.07746993	0.111754745	-0.4341161	4.784847	8.549102	Walking_Type
14:46:52.237	-0.8092649	5.31529	8.111803	0.19448727	-0.07746993	0.111754745	-0.4341161	4.784847	8.549102	Walking_Type
[truncated: 3,141 more rows]
