# Supplementary material for: Real-time Smartphone Activity Classification Using Inertial Sensors—Recognition of Scrolling, Typing, and Watching Videos While Sitting or Walking
Source: Sensors (Basel). 2020 Jan 24;20(3):655. doi: 10.3390/s20030655 (PMC7038357; doi:10.3390/s20030655)
Supplement: Supplementary file 1 [file sensors-20-00655-s001.zip › sensors-668083-supplementary/5Hz_data/5166/2019_09_14_14_19_43_Sitting_Scroll.csv]

time	accX	accY	accZ	rotX	rotY	rotZ	graX	graY	graZ	activity
14:30:50.752	-0.39266106	4.450957	8.528407	-0.1011715	0.00010995574	0.0017989981	-0.35805532	4.567884	8.6704445	Sitting_Scroll
14:30:50.773	-0.39266106	4.450957	8.528407	-0.1011715	0.00010995574	0.0017989981	-0.35805532	4.567884	8.6704445	Sitting_Scroll
14:30:50.795	-0.39266106	4.450957	8.528407	-0.1011715	0.00010995574	0.0017989981	-0.35805532	4.567884	8.6704445	Sitting_Scroll
14:30:50.816	-0.39266106	4.450957	8.528407	-0.1011715	0.00010995574	0.0017989981	-0.35805532	4.567884	8.6704445	Sitting_Scroll
14:30:50.837	-0.38787252	4.3408203	8.470944	-0.013817772	-0.011496483	-0.0024770587	-0.358173	4.530154	8.690211	Sitting_Scroll
14:30:50.859	-0.38787252	4.3408203	8.470944	-0.013817772	-0.011496483	-0.0024770587	-0.358173	4.530154	8.690211	Sitting_Scroll
14:30:50.880	-0.38787252	4.3408203	8.470944	-0.013817772	-0.011496483	-0.0024770587	-0.358173	4.530154	8.690211	Sitting_Scroll
14:30:50.901	-0.38787252	4.3408203	8.470944	-0.013817772	-0.011496483	-0.0024770587	-0.358173	4.530154	8.690211	Sitting_Scroll
14:30:50.922	-0.38787252	4.3408203	8.470944	-0.013817772	-0.011496483	-0.0024770587	-0.358173	4.530154	8.690211	Sitting_Scroll
14:30:50.943	-0.38787252	4.3408203	8.470944	-0.013817772	-0.011496483	-0.0024770587	-0.358173	4.530154	8.690211	Sitting_Scroll
14:30:50.964	-0.38787252	4.3408203	8.470944	-0.013817772	-0.011496483	-0.0024770587	-0.358173	4.530154	8.690211	Sitting_Scroll
14:30:50.985	-0.38787252	4.3408203	8.470944	-0.013817772	-0.011496483	-0.0024770587	-0.358173	4.530154	8.690211	Sitting_Scroll
14:30:51.006	-0.38787252	4.3408203	8.470944	-0.013817772	-0.011496483	-0.0024770587	-0.358173	4.530154	8.690211	Sitting_Scroll
14:30:51.027	-0.30167863	4.336032	8.516436	-0.030922	-0.03470936	0.00790765	-0.33813563	4.5206246	8.695976	Sitting_Scroll
14:30:51.048	-0.30167863	4.336032	8.516436	-0.030922	-0.03470936	0.00790765	-0.33813563	4.5206246	8.695976	Sitting_Scroll
14:30:51.070	-0.30167863	4.336032	8.516436	-0.030922	-0.03470936	0.00790765	-0.33813563	4.5206246	8.695976	Sitting_Scroll
14:30:51.091	-0.30167863	4.336032	8.516436	-0.030922	-0.03470936	0.00790765	-0.33813563	4.5206246	8.695976	Sitting_Scroll
14:30:51.113	-0.30167863	4.336032	8.516436	-0.030922	-0.03470936	0.00790765	-0.33813563	4.5206246	8.695976	Sitting_Scroll
14:30:51.134	-0.30167863	4.336032	8.516436	-0.030922	-0.03470936	0.00790765	-0.33813563	4.5206246	8.695976	Sitting_Scroll
14:30:51.159	-0.30167863	4.336032	8.516436	-0.030922	-0.03470936	0.00790765	-0.33813563	4.5206246	8.695976	Sitting_Scroll
14:30:51.183	-0.30167863	4.336032	8.516436	-0.030922	-0.03470936	0.00790765	-0.33813563	4.5206246	8.695976	Sitting_Scroll
14:30:51.206	-0.3615355	4.3863115	8.516436	-0.018093828	-0.0053878315	0.009740246	-0.31393465	4.5061207	8.704407	Sitting_Scroll
14:30:51.229	-0.3615355	4.3863115	8.516436	-0.018093828	-0.0053878315	0.009740246	-0.31393465	4.5061207	8.704407	Sitting_Scroll
14:30:51.252	-0.3615355	4.3863115	8.516436	-0.018093828	-0.0053878315	0.009740246	-0.31393465	4.5061207	8.704407	Sitting_Scroll
14:30:51.274	-0.3615355	4.3863115	8.516436	-0.018093828	-0.0053878315	0.009740246	-0.31393465	4.5061207	8.704407	Sitting_Scroll
14:30:51.297	-0.3615355	4.3863115	8.516436	-0.018093828	-0.0053878315	0.009740246	-0.31393465	4.5061207	8.704407	Sitting_Scroll
14:30:51.321	-0.3615355	4.3863115	8.516436	-0.018093828	-0.0053878315	0.009740246	-0.31393465	4.5061207	8.704407	Sitting_Scroll
14:30:51.343	-0.3615355	4.3863115	8.516436	-0.018093828	-0.0053878315	0.009740246	-0.31393465	4.5061207	8.704407	Sitting_Scroll
14:30:51.366	-0.3615355	4.3863115	8.516436	-0.018093828	-0.0053878315	0.009740246	-0.31393465	4.5061207	8.704407	Sitting_Scroll
14:30:51.388	-0.32562137	4.338426	8.605023	0.040549237	-0.002333505	0.0054641897	-0.30061764	4.516288	8.699606	Sitting_Scroll
14:30:51.412	-0.32562137	4.338426	8.605023	0.040549237	-0.002333505	0.0054641897	-0.30061764	4.516288	8.699606	Sitting_Scroll
14:30:51.435	-0.32562137	4.338426	8.605023	0.040549237	-0.002333505	0.0054641897	-0.30061764	4.516288	8.699606	Sitting_Scroll
14:30:51.458	-0.32562137	4.338426	8.605023	0.040549237	-0.002333505	0.0054641897	-0.30061764	4.516288	8.699606	Sitting_Scroll
14:30:51.481	-0.32562137	4.338426	8.605023	0.040549237	-0.002333505	0.0054641897	-0.30061764	4.516288	8.699606	Sitting_Scroll
14:30:51.504	-0.32562137	4.338426	8.605023	0.040549237	-0.002333505	0.0054641897	-0.30061764	4.516288	8.699606	Sitting_Scroll
14:30:51.529	-0.32562137	4.338426	8.605023	0.040549237	-0.002333505	0.0054641897	-0.30061764	4.516288	8.699606	Sitting_Scroll
14:30:51.552	-0.2657645	4.4318027	8.475733	-0.004654793	-0.007831292	0.0158489	-0.28852597	4.5519857	8.68139	Sitting_Scroll
14:30:51.575	-0.2657645	4.4318027	8.475733	-0.004654793	-0.007831292	0.0158489	-0.28852597	4.5519857	8.68139	Sitting_Scroll
14:30:51.598	-0.2657645	4.4318027	8.475733	-0.004654793	-0.007831292	0.0158489	-0.28852597	4.5519857	8.68139	Sitting_Scroll
14:30:51.621	-0.2657645	4.4318027	8.475733	-0.004654793	-0.007831292	0.0158489	-0.28852597	4.5519857	8.68139	Sitting_Scroll
14:30:51.644	-0.2657645	4.4318027	8.475733	-0.004654793	-0.007831292	0.0158489	-0.28852597	4.5519857	8.68139	Sitting_Scroll
14:30:51.667	-0.2657645	4.4318027	8.475733	-0.004654793	-0.007831292	0.0158489	-0.28852597	4.5519857	8.68139	Sitting_Scroll
14:30:51.690	-0.2657645	4.4318027	8.475733	-0.004654793	-0.007831292	0.0158489	-0.28852597	4.5519857	8.68139	Sitting_Scroll
14:30:51.712	-0.2657645	4.4318027	8.475733	-0.004654793	-0.007831292	0.0158489	-0.28852597	4.5519857	8.68139	Sitting_Scroll
14:30:51.735	-0.28013015	4.4629283	8.430242	0.005119051	0.0043860124	0.014016303	-0.28421083	4.568316	8.672952	Sitting_Scroll
14:30:51.759	-0.28013015	4.4629283	8.430242	0.005119051	0.0043860124	0.014016303	-0.28421083	4.568316	8.672952	Sitting_Scroll
14:30:51.782	-0.28013015	4.4629283	8.430242	0.005119051	0.0043860124	0.014016303	-0.28421083	4.568316	8.672952	Sitting_Scroll
14:30:51.805	-0.28013015	4.4629283	8.430242	0.005119051	0.0043860124	0.014016303	-0.28421083	4.568316	8.672952	Sitting_Scroll
14:30:51.828	-0.28013015	4.4629283	8.430242	0.005119051	0.0043860124	0.014016303	-0.28421083	4.568316	8.672952	Sitting_Scroll
14:30:51.851	-0.28013015	4.4629283	8.430242	0.005119051	0.0043860124	0.014016303	-0.28421083	4.568316	8.672952	Sitting_Scroll
14:30:51.874	-0.28013015	4.4629283	8.430242	0.005119051	0.0043860124	0.014016303	-0.28421083	4.568316	8.672952	Sitting_Scroll
14:30:51.898	-0.28013015	4.4629283	8.430242	0.005119051	0.0043860124	0.014016303	-0.28421083	4.568316	8.672952	Sitting_Scroll
14:30:51.921	-0.2777359	4.436591	8.466156	0.008784243	-0.010885619	0.00057726767	-0.27850184	4.588311	8.662574	Sitting_Scroll
14:30:51.944	-0.2777359	4.436591	8.466156	0.008784243	-0.010885619	0.00057726767	-0.27850184	4.588311	8.662574	Sitting_Scroll
14:30:51.967	-0.2777359	4.436591	8.466156	0.008784243	-0.010885619	0.00057726767	-0.27850184	4.588311	8.662574	Sitting_Scroll
14:30:51.991	-0.2777359	4.436591	8.466156	0.008784243	-0.010885619	0.00057726767	-0.27850184	4.588311	8.662574	Sitting_Scroll
14:30:52.014	-0.2777359	4.436591	8.466156	0.008784243	-0.010885619	0.00057726767	-0.27850184	4.588311	8.662574	Sitting_Scroll
14:30:52.037	-0.2777359	4.436591	8.466156	0.008784243	-0.010885619	0.00057726767	-0.27850184	4.588311	8.662574	Sitting_Scroll
14:30:52.060	-0.2777359	4.436591	8.466156	0.008784243	-0.010885619	0.00057726767	-0.27850184	4.588311	8.662574	Sitting_Scroll
14:30:52.083	-0.2777359	4.436591	8.466156	0.008784243	-0.010885619	0.00057726767	-0.27850184	4.588311	8.662574	Sitting_Scroll
14:30:52.107	-0.26097596	4.4270144	8.348836	0.005119051	-0.00172264	0.00668592	-0.27814257	4.604092	8.654208	Sitting_Scroll
14:30:52.129	-0.26097596	4.4270144	8.348836	0.005119051	-0.00172264	0.00668592	-0.27814257	4.604092	8.654208	Sitting_Scroll
14:30:52.151	-0.26097596	4.4270144	8.348836	0.005119051	-0.00172264	0.00668592	-0.27814257	4.604092	8.654208	Sitting_Scroll
14:30:52.173	-0.26097596	4.4270144	8.348836	0.005119051	-0.00172264	0.00668592	-0.27814257	4.604092	8.654208	Sitting_Scroll
14:30:52.196	-0.26097596	4.4270144	8.348836	0.005119051	-0.00172264	0.00668592	-0.27814257	4.604092	8.654208	Sitting_Scroll
14:30:52.220	-0.26097596	4.4270144	8.348836	0.005119051	-0.00172264	0.00668592	-0.27814257	4.604092	8.654208	Sitting_Scroll
14:30:52.243	-0.26097596	4.4270144	8.348836	0.005119051	-0.00172264	0.00668592	-0.27814257	4.604092	8.654208	Sitting_Scroll
14:30:52.271	-0.2849187	4.486871	8.365596	0.01672549	0.00010995574	0.009740246	-0.27621165	4.603571	8.654548	Sitting_Scroll
14:30:52.298	-0.2849187	4.486871	8.365596	0.01672549	0.00010995574	0.009740246	-0.27621165	4.603571	8.654548	Sitting_Scroll
14:30:52.335	-0.2849187	4.486871	8.365596	0.01672549	0.00010995574	0.009740246	-0.27621165	4.603571	8.654548	Sitting_Scroll
14:30:52.369	-0.2849187	4.486871	8.365596	0.01672549	0.00010995574	0.009740246	-0.27621165	4.603571	8.654548	Sitting_Scroll
14:30:52.401	-0.2849187	4.486871	8.365596	0.01672549	0.00010995574	0.009740246	-0.27621165	4.603571	8.654548	Sitting_Scroll
14:30:52.434	-0.2849187	4.486871	8.365596	0.01672549	0.00010995574	0.009740246	-0.27621165	4.603571	8.654548	Sitting_Scroll
14:30:52.467	-0.30886146	4.563488	8.18842	0.05765346	0.030042352	0.02073582	-0.3160328	4.656812	8.62465	Sitting_Scroll
14:30:52.501	-0.30886146	4.563488	8.18842	0.05765346	0.030042352	0.02073582	-0.3160328	4.656812	8.62465	Sitting_Scroll
14:30:52.522	-0.30886146	4.563488	8.18842	0.05765346	0.030042352	0.02073582	-0.3160328	4.656812	8.62465	Sitting_Scroll
14:30:52.543	-0.30886146	4.563488	8.18842	0.05765346	0.030042352	0.02073582	-0.3160328	4.656812	8.62465	Sitting_Scroll
14:30:52.564	-0.30886146	4.563488	8.18842	0.05765346	0.030042352	0.02073582	-0.3160328	4.656812	8.62465	Sitting_Scroll
14:30:52.585	-0.30886146	4.563488	8.18842	0.05765346	0.030042352	0.02073582	-0.3160328	4.656812	8.62465	Sitting_Scroll
14:30:52.606	-0.30886146	4.563488	8.18842	0.05765346	0.030042352	0.02073582	-0.3160328	4.656812	8.62465	Sitting_Scroll
14:30:52.628	-0.34956414	4.520391	8.403905	0.05765346	0.030042352	0.02073582	-0.3160328	4.656812	8.62465	Sitting_Scroll
14:30:52.651	-0.34956414	4.520391	8.403905	0.026499335	0.034929276	0.0158489	-0.32144183	4.656367	8.624689	Sitting_Scroll
14:30:52.673	-0.34956414	4.520391	8.403905	0.026499335	0.034929276	0.0158489	-0.32144183	4.656367	8.624689	Sitting_Scroll
14:30:52.695	-0.34956414	4.520391	8.403905	0.026499335	0.034929276	0.0158489	-0.32144183	4.656367	8.624689	Sitting_Scroll
14:30:52.719	-0.34956414	4.520391	8.403905	0.026499335	0.034929276	0.0158489	-0.32144183	4.656367	8.624689	Sitting_Scroll
14:30:52.741	-0.34956414	4.520391	8.403905	0.026499335	0.034929276	0.0158489	-0.32144183	4.656367	8.624689	Sitting_Scroll
14:30:52.762	-0.34956414	4.520391	8.403905	0.026499335	0.034929276	0.0158489	-0.32144183	4.656367	8.624689	Sitting_Scroll
14:30:52.785	-0.34956414	4.520391	8.403905	0.026499335	0.034929276	0.0158489	-0.32144183	4.656367	8.624689	Sitting_Scroll
14:30:52.811	-0.36871833	4.494054	8.463761	-0.049247954	-0.030433306	0.003631594	-0.34392548	4.667957	8.617554	Sitting_Scroll
14:30:52.832	-0.36871833	4.494054	8.463761	-0.049247954	-0.030433306	0.003631594	-0.34392548	4.667957	8.617554	Sitting_Scroll
14:30:52.856	-0.36871833	4.494054	8.463761	-0.049247954	-0.030433306	0.003631594	-0.34392548	4.667957	8.617554	Sitting_Scroll
14:30:52.877	-0.36871833	4.494054	8.463761	-0.049247954	-0.030433306	0.003631594	-0.34392548	4.667957	8.617554	Sitting_Scroll
14:30:52.899	-0.36871833	4.494054	8.463761	-0.049247954	-0.030433306	0.003631594	-0.34392548	4.667957	8.617554	Sitting_Scroll
14:30:52.920	-0.36871833	4.494054	8.463761	-0.049247954	-0.030433306	0.003631594	-0.34392548	4.667957	8.617554	Sitting_Scroll
14:30:52.941	-0.36871833	4.494054	8.463761	-0.049247954	-0.030433306	0.003631594	-0.34392548	4.667957	8.617554	Sitting_Scroll
14:30:52.962	-0.36871833	4.494054	8.463761	-0.049247954	-0.030433306	0.003631594	-0.34392548	4.667957	8.617554	Sitting_Scroll
14:30:52.983	-0.36871833	4.494054	8.463761	-0.049247954	-0.030433306	0.003631594	-0.34392548	4.667957	8.617554	Sitting_Scroll
14:30:53.004	-0.46209505	4.5347567	8.236305	0.029553661	0.032485813	0.014016303	-0.34383506	4.6674204	8.61785	Sitting_Scroll
14:30:53.025	-0.46209505	4.5347567	8.236305	0.029553661	0.032485813	0.014016303	-0.34383506	4.6674204	8.61785	Sitting_Scroll
14:30:53.046	-0.46209505	4.5347567	8.236305	0.029553661	0.032485813	0.014016303	-0.34383506	4.6674204	8.61785	Sitting_Scroll
14:30:53.068	-0.46209505	4.5347567	8.236305	0.029553661	0.032485813	0.014016303	-0.34383506	4.6674204	8.61785	Sitting_Scroll
14:30:53.089	-0.46209505	4.5347567	8.236305	0.029553661	0.032485813	0.014016303	-0.34383506	4.6674204	8.61785	Sitting_Scroll
14:30:53.111	-0.46209505	4.5347567	8.236305	0.029553661	0.032485813	0.014016303	-0.34383506	4.6674204	8.61785	Sitting_Scroll
14:30:53.133	-0.46209505	4.5347567	8.236305	0.029553661	0.032485813	0.014016303	-0.34383506	4.6674204	8.61785	Sitting_Scroll
14:30:53.154	-0.46209505	4.5347567	8.236305	0.029553661	0.032485813	0.014016303	-0.34383506	4.6674204	8.61785	Sitting_Scroll
14:30:53.176	-0.32083282	4.5060253	8.408693	0.0038973202	0.0037751473	0.008518515	-0.3519117	4.6783657	8.611586	Sitting_Scroll
14:30:53.197	-0.32083282	4.5060253	8.408693	0.0038973202	0.0037751473	0.008518515	-0.3519117	4.6783657	8.611586	Sitting_Scroll
14:30:53.220	-0.32083282	4.5060253	8.408693	0.0038973202	0.0037751473	0.008518515	-0.3519117	4.6783657	8.611586	Sitting_Scroll
14:30:53.240	-0.32083282	4.5060253	8.408693	0.0038973202	0.0037751473	0.008518515	-0.3519117	4.6783657	8.611586	Sitting_Scroll
14:30:53.263	-0.32083282	4.5060253	8.408693	0.0038973202	0.0037751473	0.008518515	-0.3519117	4.6783657	8.611586	Sitting_Scroll
14:30:53.284	-0.32083282	4.5060253	8.408693	0.0038973202	0.0037751473	0.008518515	-0.3519117	4.6783657	8.611586	Sitting_Scroll
14:30:53.305	-0.32083282	4.5060253	8.408693	0.0038973202	0.0037751473	0.008518515	-0.3519117	4.6783657	8.611586	Sitting_Scroll
14:30:53.326	-0.32083282	4.5060253	8.408693	0.0038973202	0.0037751473	0.008518515	-0.3519117	4.6783657	8.611586	Sitting_Scroll
14:30:53.347	-0.32083282	4.5060253	8.408693	0.0038973202	0.0037751473	0.008518515	-0.36286643	4.6963177	8.601354	Sitting_Scroll
14:30:53.368	-0.41181526	4.599402	8.353624	0.027721066	0.010494665	0.014627169	-0.36286643	4.6963177	8.601354	Sitting_Scroll
14:30:53.389	-0.41181526	4.599402	8.353624	0.027721066	0.010494665	0.014627169	-0.36286643	4.6963177	8.601354	Sitting_Scroll
14:30:53.411	-0.41181526	4.599402	8.353624	0.027721066	0.010494665	0.014627169	-0.36286643	4.6963177	8.601354	Sitting_Scroll
14:30:53.432	-0.41181526	4.599402	8.353624	0.027721066	0.010494665	0.014627169	-0.36286643	4.6963177	8.601354	Sitting_Scroll
14:30:53.454	-0.41181526	4.599402	8.353624	0.027721066	0.010494665	0.014627169	-0.36286643	4.6963177	8.601354	Sitting_Scroll
14:30:53.476	-0.41181526	4.599402	8.353624	0.027721066	0.010494665	0.014627169	-0.36286643	4.6963177	8.601354	Sitting_Scroll
14:30:53.498	-0.41181526	4.599402	8.353624	0.027721066	0.010494665	0.014627169	-0.36286643	4.6963177	8.601354	Sitting_Scroll
14:30:53.521	-0.41181526	4.599402	8.353624	0.027721066	0.010494665	0.014627169	-0.36286643	4.6963177	8.601354	Sitting_Scroll
14:30:53.543	-0.33759275	4.5898247	8.286585	0.0020647245	-0.0029443705	0.015238034	-0.38746387	4.7088003	8.593452	Sitting_Scroll
14:30:53.564	-0.33759275	4.5898247	8.286585	0.0020647245	-0.0029443705	0.015238034	-0.38746387	4.7088003	8.593452	Sitting_Scroll
14:30:53.585	-0.33759275	4.5898247	8.286585	0.0020647245	-0.0029443705	0.015238034	-0.38746387	4.7088003	8.593452	Sitting_Scroll
14:30:53.607	-0.33759275	4.5898247	8.286585	0.0020647245	-0.0029443705	0.015238034	-0.38746387	4.7088003	8.593452	Sitting_Scroll
14:30:53.629	-0.33759275	4.5898247	8.286585	0.0020647245	-0.0029443705	0.015238034	-0.38746387	4.7088003	8.593452	Sitting_Scroll
14:30:53.651	-0.33759275	4.5898247	8.286585	0.0020647245	-0.0029443705	0.015238034	-0.38746387	4.7088003	8.593452	Sitting_Scroll
14:30:53.672	-0.33759275	4.5898247	8.286585	0.0020647245	-0.0029443705	0.015238034	-0.38746387	4.7088003	8.593452	Sitting_Scroll
14:30:53.693	-0.33759275	4.5898247	8.286585	0.0020647245	-0.0029443705	0.015238034	-0.38746387	4.7088003	8.593452	Sitting_Scroll
14:30:53.714	-0.39266106	4.503631	8.5882635	-0.026645944	0.012938126	0.0030207285	-0.33719355	4.644616	8.630424	Sitting_Scroll
14:30:53.735	-0.39266106	4.503631	8.5882635	-0.026645944	0.012938126	0.0030207285	-0.33719355	4.644616	8.630424	Sitting_Scroll
14:30:53.756	-0.39266106	4.503631	8.5882635	-0.026645944	0.012938126	0.0030207285	-0.33719355	4.644616	8.630424	Sitting_Scroll
14:30:53.778	-0.39266106	4.503631	8.5882635	-0.026645944	0.012938126	0.0030207285	-0.33719355	4.644616	8.630424	Sitting_Scroll
14:30:53.799	-0.39266106	4.503631	8.5882635	-0.026645944	0.012938126	0.0030207285	-0.33719355	4.644616	8.630424	Sitting_Scroll
14:30:53.820	-0.39266106	4.503631	8.5882635	-0.026645944	0.012938126	0.0030207285	-0.33719355	4.644616	8.630424	Sitting_Scroll
14:30:53.842	-0.39266106	4.503631	8.5882635	-0.026645944	0.012938126	0.0030207285	-0.33719355	4.644616	8.630424	Sitting_Scroll
14:30:53.863	-0.39266106	4.503631	8.5882635	-0.026645944	0.012938126	0.0030207285	-0.33719355	4.644616	8.630424	Sitting_Scroll
14:30:53.884	-0.39266106	4.503631	8.5882635	-0.026645944	0.012938126	0.0030207285	-0.33719355	4.644616	8.630424	Sitting_Scroll
14:30:53.905	-0.37111259	4.522785	8.411087	-0.0077091195	0.000720821	0.009740246	-0.33329624	4.64394	8.630939	Sitting_Scroll
14:30:53.927	-0.37111259	4.522785	8.411087	-0.0077091195	0.000720821	0.009740246	-0.33329624	4.64394	8.630939	Sitting_Scroll
14:30:53.948	-0.37111259	4.522785	8.411087	-0.0077091195	0.000720821	0.009740246	-0.33329624	4.64394	8.630939	Sitting_Scroll
14:30:53.969	-0.37111259	4.522785	8.411087	-0.0077091195	0.000720821	0.009740246	-0.33329624	4.64394	8.630939	Sitting_Scroll
14:30:53.991	-0.37111259	4.522785	8.411087	-0.0077091195	0.000720821	0.009740246	-0.33329624	4.64394	8.630939	Sitting_Scroll
14:30:54.012	-0.37111259	4.522785	8.411087	-0.0077091195	0.000720821	0.009740246	-0.33329624	4.64394	8.630939	Sitting_Scroll
14:30:54.033	-0.37111259	4.522785	8.411087	-0.0077091195	0.000720821	0.009740246	-0.33329624	4.64394	8.630939	Sitting_Scroll
14:30:54.055	-0.37111259	4.522785	8.411087	-0.0077091195	0.000720821	0.009740246	-0.33329624	4.64394	8.630939	Sitting_Scroll
14:30:54.076	-0.31125572	4.443774	8.408693	-0.016872099	-0.0035552357	0.010351111	-0.3145406	4.63625	8.635775	Sitting_Scroll
14:30:54.106	-0.31125572	4.443774	8.408693	-0.016872099	-0.0035552357	0.010351111	-0.3145406	4.63625	8.635775	Sitting_Scroll
14:30:54.139	-0.31125572	4.443774	8.408693	-0.016872099	-0.0035552357	0.010351111	-0.3145406	4.63625	8.635775	Sitting_Scroll
14:30:54.174	-0.31125572	4.443774	8.408693	-0.016872099	-0.0035552357	0.010351111	-0.3145406	4.63625	8.635775	Sitting_Scroll
14:30:54.207	-0.31125572	4.443774	8.408693	-0.016872099	-0.0035552357	0.010351111	-0.3145406	4.63625	8.635775	Sitting_Scroll
14:30:54.241	-0.31125572	4.443774	8.408693	-0.016872099	-0.0035552357	0.010351111	-0.3145406	4.63625	8.635775	Sitting_Scroll
14:30:54.276	-0.3615355	4.4916596	8.391933	-0.0077091195	-0.0053878315	0.010351111	-0.31411004	4.622395	8.643214	Sitting_Scroll
14:30:54.313	-0.3615355	4.4916596	8.391933	-0.0077091195	-0.0053878315	0.010351111	-0.31411004	4.622395	8.643214	Sitting_Scroll
14:30:54.341	-0.3615355	4.4916596	8.391933	-0.0077091195	-0.0053878315	0.010351111	-0.31411004	4.622395	8.643214	Sitting_Scroll
14:30:54.362	-0.3615355	4.4916596	8.391933	-0.0077091195	-0.0053878315	0.010351111	-0.31411004	4.622395	8.643214	Sitting_Scroll
14:30:54.384	-0.3615355	4.4916596	8.391933	-0.0077091195	-0.0053878315	0.010351111	-0.31411004	4.622395	8.643214	Sitting_Scroll
14:30:54.406	-0.3615355	4.4916596	8.391933	-0.0077091195	-0.0053878315	0.010351111	-0.31411004	4.622395	8.643214	Sitting_Scroll
14:30:54.428	-0.3423813	4.470111	8.394327	-0.0077091195	-0.0053878315	0.010351111	-0.31411004	4.622395	8.643214	Sitting_Scroll
14:30:54.451	-0.3423813	4.470111	8.394327	-0.002211332	-0.006609562	0.00668592	-0.30940285	4.6059585	8.652155	Sitting_Scroll
14:30:54.475	-0.3423813	4.470111	8.394327	-0.002211332	-0.006609562	0.00668592	-0.30940285	4.6059585	8.652155	Sitting_Scroll
14:30:54.498	-0.3423813	4.470111	8.394327	-0.002211332	-0.006609562	0.00668592	-0.30940285	4.6059585	8.652155	Sitting_Scroll
14:30:54.521	-0.3423813	4.470111	8.394327	-0.002211332	-0.006609562	0.00668592	-0.30940285	4.6059585	8.652155	Sitting_Scroll
14:30:54.544	-0.3423813	4.470111	8.394327	-0.002211332	-0.006609562	0.00668592	-0.30940285	4.6059585	8.652155	Sitting_Scroll
14:30:54.567	-0.3423813	4.470111	8.394327	-0.002211332	-0.006609562	0.00668592	-0.30940285	4.6059585	8.652155	Sitting_Scroll
14:30:54.591	-0.3423813	4.470111	8.394327	-0.002211332	-0.006609562	0.00668592	-0.30940285	4.6059585	8.652155	Sitting_Scroll
14:30:54.613	-0.34477556	4.45814	8.379962	-0.004654793	-0.013939945	0.014016303	-0.31190687	4.590822	8.660105	Sitting_Scroll
14:30:54.636	-0.34477556	4.45814	8.379962	-0.004654793	-0.013939945	0.014016303	-0.31190687	4.590822	8.660105	Sitting_Scroll
14:30:54.658	-0.34477556	4.45814	8.379962	-0.004654793	-0.013939945	0.014016303	-0.31190687	4.590822	8.660105	Sitting_Scroll
14:30:54.682	-0.34477556	4.45814	8.379962	-0.004654793	-0.013939945	0.014016303	-0.31190687	4.590822	8.660105	Sitting_Scroll
14:30:54.709	-0.34477556	4.45814	8.379962	-0.004654793	-0.013939945	0.014016303	-0.31190687	4.590822	8.660105	Sitting_Scroll
14:30:54.732	-0.34477556	4.45814	8.379962	-0.004654793	-0.013939945	0.014016303	-0.31190687	4.590822	8.660105	Sitting_Scroll
14:30:54.755	-0.34477556	4.45814	8.379962	-0.004654793	-0.013939945	0.014016303	-0.31190687	4.590822	8.660105	Sitting_Scroll
14:30:54.778	-0.34477556	4.45814	8.379962	-0.004654793	-0.013939945	0.014016303	-0.31190687	4.590822	8.660105	Sitting_Scroll
14:30:54.802	-0.31604427	4.4725056	8.375174	0.012449433	0.0037751473	0.00790765	-0.31386527	4.5922575	8.659273	Sitting_Scroll
14:30:54.825	-0.31604427	4.4725056	8.375174	0.012449433	0.0037751473	0.00790765	-0.31386527	4.5922575	8.659273	Sitting_Scroll
14:30:54.848	-0.31604427	4.4725056	8.375174	0.012449433	0.0037751473	0.00790765	-0.31386527	4.5922575	8.659273	Sitting_Scroll
14:30:54.871	-0.31604427	4.4725056	8.375174	0.012449433	0.0037751473	0.00790765	-0.31386527	4.5922575	8.659273	Sitting_Scroll
14:30:54.894	-0.31604427	4.4725056	8.375174	0.012449433	0.0037751473	0.00790765	-0.31386527	4.5922575	8.659273	Sitting_Scroll
14:30:54.918	-0.31604427	4.4725056	8.375174	0.012449433	0.0037751473	0.00790765	-0.31386527	4.5922575	8.659273	Sitting_Scroll
14:30:54.942	-0.31604427	4.4725056	8.375174	0.012449433	0.0037751473	0.00790765	-0.31386527	4.5922575	8.659273	Sitting_Scroll
14:30:54.964	-0.31604427	4.4725056	8.375174	0.012449433	0.0037751473	0.00790765	-0.31386527	4.5922575	8.659273	Sitting_Scroll
14:30:54.986	-0.409421	4.4677167	8.425453	0.006340781	0.007440339	0.013405438	-0.31549463	4.6032343	8.653383	Sitting_Scroll
14:30:55.009	-0.409421	4.4677167	8.425453	0.006340781	0.007440339	0.013405438	-0.31549463	4.6032343	8.653383	Sitting_Scroll
14:30:55.032	-0.409421	4.4677167	8.425453	0.006340781	0.007440339	0.013405438	-0.31549463	4.6032343	8.653383	Sitting_Scroll
14:30:55.054	-0.409421	4.4677167	8.425453	0.006340781	0.007440339	0.013405438	-0.31549463	4.6032343	8.653383	Sitting_Scroll
14:30:55.076	-0.409421	4.4677167	8.425453	0.006340781	0.007440339	0.013405438	-0.31549463	4.6032343	8.653383	Sitting_Scroll
14:30:55.098	-0.409421	4.4677167	8.425453	0.006340781	0.007440339	0.013405438	-0.31549463	4.6032343	8.653383	Sitting_Scroll
14:30:55.120	-0.409421	4.4677167	8.425453	0.006340781	0.007440339	0.013405438	-0.31549463	4.6032343	8.653383	Sitting_Scroll
14:30:55.143	-0.409421	4.4677167	8.425453	0.006340781	0.007440339	0.013405438	-0.31549463	4.6032343	8.653383	Sitting_Scroll
14:30:55.166	-0.31125572	4.4677167	8.346442	-0.0028221975	0.0013316863	0.015238034	-0.3172507	4.6145434	8.647294	Sitting_Scroll
14:30:55.189	-0.31125572	4.4677167	8.346442	-0.0028221975	0.0013316863	0.015238034	-0.3172507	4.6145434	8.647294	Sitting_Scroll
14:30:55.213	-0.31125572	4.4677167	8.346442	-0.0028221975	0.0013316863	0.015238034	-0.3172507	4.6145434	8.647294	Sitting_Scroll
14:30:55.236	-0.31125572	4.4677167	8.346442	-0.0028221975	0.0013316863	0.015238034	-0.3172507	4.6145434	8.647294	Sitting_Scroll
14:30:55.259	-0.31125572	4.4677167	8.346442	-0.0028221975	0.0013316863	0.015238034	-0.3172507	4.6145434	8.647294	Sitting_Scroll
14:30:55.282	-0.31125572	4.4677167	8.346442	-0.0028221975	0.0013316863	0.015238034	-0.3172507	4.6145434	8.647294	Sitting_Scroll
14:30:55.306	-0.31125572	4.4677167	8.346442	-0.0028221975	0.0013316863	0.015238034	-0.3172507	4.6145434	8.647294	Sitting_Scroll
14:30:55.327	-0.31365	4.4677167	8.387145	-0.0028221975	0.0013316863	0.015238034	-0.3172507	4.6145434	8.647294	Sitting_Scroll
14:30:55.348	-0.31365	4.4677167	8.387145	0.028942795	-0.012107349	0.003631594	-0.3014234	4.619373	8.645281	Sitting_Scroll
14:30:55.369	-0.31365	4.4677167	8.387145	0.028942795	-0.012107349	0.003631594	-0.3014234	4.619373	8.645281	Sitting_Scroll
14:30:55.391	-0.31365	4.4677167	8.387145	0.028942795	-0.012107349	0.003631594	-0.3014234	4.619373	8.645281	Sitting_Scroll
14:30:55.413	-0.31365	4.4677167	8.387145	0.028942795	-0.012107349	0.003631594	-0.3014234	4.619373	8.645281	Sitting_Scroll
14:30:55.434	-0.31365	4.4677167	8.387145	0.028942795	-0.012107349	0.003631594	-0.3014234	4.619373	8.645281	Sitting_Scroll
14:30:55.456	-0.31365	4.4677167	8.387145	0.028942795	-0.012107349	0.003631594	-0.3014234	4.619373	8.645281	Sitting_Scroll
14:30:55.479	-0.31365	4.4677167	8.387145	0.028942795	-0.012107349	0.003631594	-0.3014234	4.619373	8.645281	Sitting_Scroll
14:30:55.502	-0.31365	4.4677167	8.387145	0.028942795	-0.012107349	0.003631594	-0.3014234	4.619373	8.645281	Sitting_Scroll
14:30:55.526	-0.3040729	4.520391	8.413482	0.0032864548	-0.0011117748	0.006075055	-0.28681022	4.6453114	8.631871	Sitting_Scroll
14:30:55.549	-0.3040729	4.520391	8.413482	0.0032864548	-0.0011117748	0.006075055	-0.28681022	4.6453114	8.631871	Sitting_Scroll
14:30:55.572	-0.3040729	4.520391	8.413482	0.0032864548	-0.0011117748	0.006075055	-0.28681022	4.6453114	8.631871	Sitting_Scroll
14:30:55.595	-0.3040729	4.520391	8.413482	0.0032864548	-0.0011117748	0.006075055	-0.28681022	4.6453114	8.631871	Sitting_Scroll
14:30:55.618	-0.3040729	4.520391	8.413482	0.0032864548	-0.0011117748	0.006075055	-0.28681022	4.6453114	8.631871	Sitting_Scroll
14:30:55.641	-0.3040729	4.520391	8.413482	0.0032864548	-0.0011117748	0.006075055	-0.28681022	4.6453114	8.631871	Sitting_Scroll
14:30:55.664	-0.3040729	4.520391	8.413482	0.0032864548	-0.0011117748	0.006075055	-0.28681022	4.6453114	8.631871	Sitting_Scroll
14:30:55.687	-0.3040729	4.520391	8.413482	0.0032864548	-0.0011117748	0.006075055	-0.28681022	4.6453114	8.631871	Sitting_Scroll
14:30:55.711	-0.30886146	4.4820824	8.38475	0.011838568	0.000720821	0.011572842	-0.28539705	4.64981	8.629494	Sitting_Scroll
14:30:55.734	-0.30886146	4.4820824	8.38475	0.011838568	0.000720821	0.011572842	-0.28539705	4.64981	8.629494	Sitting_Scroll
14:30:55.757	-0.30886146	4.4820824	8.38475	0.011838568	0.000720821	0.011572842	-0.28539705	4.64981	8.629494	Sitting_Scroll
14:30:55.780	-0.30886146	4.4820824	8.38475	0.011838568	0.000720821	0.011572842	-0.28539705	4.64981	8.629494	Sitting_Scroll
14:30:55.803	-0.30886146	4.4820824	8.38475	0.011838568	0.000720821	0.011572842	-0.28539705	4.64981	8.629494	Sitting_Scroll
14:30:55.826	-0.30886146	4.4820824	8.38475	0.011838568	0.000720821	0.011572842	-0.28539705	4.64981	8.629494	Sitting_Scroll
14:30:55.850	-0.30886146	4.4820824	8.38475	0.011838568	0.000720821	0.011572842	-0.28539705	4.64981	8.629494	Sitting_Scroll
14:30:55.874	-0.2370332	4.4916596	8.324894	-0.0009896017	-0.013329079	0.011572842	-0.2726947	4.6510644	8.629228	Sitting_Scroll
14:30:55.897	-0.2370332	4.4916596	8.324894	-0.0009896017	-0.013329079	0.011572842	-0.2726947	4.6510644	8.629228	Sitting_Scroll
14:30:55.920	-0.2370332	4.4916596	8.324894	-0.0009896017	-0.013329079	0.011572842	-0.2726947	4.6510644	8.629228	Sitting_Scroll
14:30:55.944	-0.2370332	4.4916596	8.324894	-0.0009896017	-0.013329079	0.011572842	-0.2726947	4.6510644	8.629228	Sitting_Scroll
14:30:55.966	-0.2370332	4.4916596	8.324894	-0.0009896017	-0.013329079	0.011572842	-0.2726947	4.6510644	8.629228	Sitting_Scroll
14:30:55.990	-0.2370332	4.4916596	8.324894	-0.0009896017	-0.013329079	0.011572842	-0.2726947	4.6510644	8.629228	Sitting_Scroll
14:30:56.012	-0.2370332	4.4916596	8.324894	-0.0009896017	-0.013329079	0.011572842	-0.2726947	4.6510644	8.629228	Sitting_Scroll
14:30:56.035	-0.2370332	4.4916596	8.324894	-0.0009896017	-0.013329079	0.011572842	-0.2726947	4.6510644	8.629228	Sitting_Scroll
14:30:56.056	-0.3328042	4.556305	8.406299	0.07842288	0.017825048	0.011572842	-0.27026427	4.6639004	8.622375	Sitting_Scroll
14:30:56.077	-0.3328042	4.556305	8.406299	0.07842288	0.017825048	0.011572842	-0.27026427	4.6639004	8.622375	Sitting_Scroll
14:30:56.098	-0.3328042	4.556305	8.406299	0.07842288	0.017825048	0.011572842	-0.27026427	4.6639004	8.622375	Sitting_Scroll
14:30:56.119	-0.3328042	4.556305	8.406299	0.07842288	0.017825048	0.011572842	-0.27026427	4.6639004	8.622375	Sitting_Scroll
14:30:56.139	-0.3328042	4.556305	8.406299	0.07842288	0.017825048	0.011572842	-0.27026427	4.6639004	8.622375	Sitting_Scroll
14:30:56.160	-0.3328042	4.556305	8.406299	0.07842288	0.017825048	0.011572842	-0.27026427	4.6639004	8.622375	Sitting_Scroll
14:30:56.182	-0.3328042	4.556305	8.406299	0.07842288	0.017825048	0.011572842	-0.27026427	4.6639004	8.622375	Sitting_Scroll
14:30:56.204	-0.3328042	4.556305	8.406299	0.07842288	0.017825048	0.011572842	-0.27026427	4.6639004	8.622375	Sitting_Scroll
14:30:56.225	-0.3328042	4.556305	8.406299	0.07842288	0.017825048	0.011572842	-0.27026427	4.6639004	8.622375	Sitting_Scroll
14:30:56.249	-0.33759275	4.599402	8.291373	-0.017482964	-0.00172264	0.012183707	-0.3004048	4.719527	8.591054	Sitting_Scroll
14:30:56.271	-0.33759275	4.599402	8.291373	-0.017482964	-0.00172264	0.012183707	-0.3004048	4.719527	8.591054	Sitting_Scroll
14:30:56.292	-0.33759275	4.599402	8.291373	-0.017482964	-0.00172264	0.012183707	-0.3004048	4.719527	8.591054	Sitting_Scroll
14:30:56.313	-0.33759275	4.599402	8.291373	-0.017482964	-0.00172264	0.012183707	-0.3004048	4.719527	8.591054	Sitting_Scroll
14:30:56.334	-0.33759275	4.599402	8.291373	-0.017482964	-0.00172264	0.012183707	-0.3004048	4.719527	8.591054	Sitting_Scroll
14:30:56.355	-0.33759275	4.599402	8.291373	-0.017482964	-0.00172264	0.012183707	-0.3004048	4.719527	8.591054	Sitting_Scroll
14:30:56.377	-0.33759275	4.599402	8.291373	-0.017482964	-0.00172264	0.012183707	-0.3004048	4.719527	8.591054	Sitting_Scroll
14:30:56.400	-0.33759275	4.599402	8.291373	-0.017482964	-0.00172264	0.012183707	-0.3004048	4.719527	8.591054	Sitting_Scroll
14:30:56.421	-0.35674694	4.573065	8.348836	-0.018093828	0.0098838	0.012794573	-0.3010798	4.7125955	8.594832	Sitting_Scroll
14:30:56.442	-0.35674694	4.573065	8.348836	-0.018093828	0.0098838	0.012794573	-0.3010798	4.7125955	8.594832	Sitting_Scroll
14:30:56.464	-0.35674694	4.573065	8.348836	-0.018093828	0.0098838	0.012794573	-0.3010798	4.7125955	8.594832	Sitting_Scroll
14:30:56.485	-0.35674694	4.573065	8.348836	-0.018093828	0.0098838	0.012794573	-0.3010798	4.7125955	8.594832	Sitting_Scroll
14:30:56.507	-0.35674694	4.573065	8.348836	-0.018093828	0.0098838	0.012794573	-0.3010798	4.7125955	8.594832	Sitting_Scroll
14:30:56.528	-0.35674694	4.573065	8.348836	-0.018093828	0.0098838	0.012794573	-0.3010798	4.7125955	8.594832	Sitting_Scroll
14:30:56.551	-0.35674694	4.573065	8.348836	-0.018093828	0.0098838	0.012794573	-0.3010798	4.7125955	8.594832	Sitting_Scroll
14:30:56.572	-0.35674694	4.573065	8.348836	-0.018093828	0.0098838	0.012794573	-0.3010798	4.7125955	8.594832	Sitting_Scroll
14:30:56.594	-0.3040729	4.558699	8.332076	0.0020647245	0.0037751473	0.0054641897	-0.31307673	4.700815	8.600853	Sitting_Scroll
14:30:56.615	-0.3040729	4.558699	8.332076	0.0020647245	0.0037751473	0.0054641897	-0.31307673	4.700815	8.600853	Sitting_Scroll
14:30:56.636	-0.3040729	4.558699	8.332076	0.0020647245	0.0037751473	0.0054641897	-0.31307673	4.700815	8.600853	Sitting_Scroll
14:30:56.657	-0.3040729	4.558699	8.332076	0.0020647245	0.0037751473	0.0054641897	-0.31307673	4.700815	8.600853	Sitting_Scroll
14:30:56.678	-0.3040729	4.558699	8.332076	0.0020647245	0.0037751473	0.0054641897	-0.31307673	4.700815	8.600853	Sitting_Scroll
14:30:56.702	-0.3040729	4.558699	8.332076	0.0020647245	0.0037751473	0.0054641897	-0.31307673	4.700815	8.600853	Sitting_Scroll
14:30:56.723	-0.3040729	4.558699	8.332076	0.0020647245	0.0037751473	0.0054641897	-0.31307673	4.700815	8.600853	Sitting_Scroll
14:30:56.744	-0.3040729	4.558699	8.332076	0.0020647245	0.0037751473	0.0054641897	-0.31307673	4.700815	8.600853	Sitting_Scroll
14:30:56.769	-0.34477556	4.5898247	8.305739	0.008784243	-0.006609562	0.0048533245	-0.3239492	4.71109	8.594827	Sitting_Scroll
14:30:56.790	-0.34477556	4.5898247	8.305739	0.008784243	-0.006609562	0.0048533245	-0.3239492	4.71109	8.594827	Sitting_Scroll
14:30:56.811	-0.34477556	4.5898247	8.305739	0.008784243	-0.006609562	0.0048533245	-0.3239492	4.71109	8.594827	Sitting_Scroll
14:30:56.836	-0.34477556	4.5898247	8.305739	0.008784243	-0.006609562	0.0048533245	-0.3239492	4.71109	8.594827	Sitting_Scroll
14:30:56.857	-0.34477556	4.5898247	8.305739	0.008784243	-0.006609562	0.0048533245	-0.3239492	4.71109	8.594827	Sitting_Scroll
14:30:56.879	-0.34477556	4.5898247	8.305739	0.008784243	-0.006609562	0.0048533245	-0.3239492	4.71109	8.594827	Sitting_Scroll
14:30:56.903	-0.34477556	4.5898247	8.305739	0.008784243	-0.006609562	0.0048533245	-0.3239492	4.71109	8.594827	Sitting_Scroll
14:30:56.925	-0.34477556	4.5898247	8.305739	0.008784243	-0.006609562	0.0048533245	-0.3239492	4.71109	8.594827	Sitting_Scroll
14:30:56.946	-0.31604427	4.580248	8.284191	0.008784243	-0.006609562	0.0048533245	-0.3239492	4.71109	8.594827	Sitting_Scroll
14:30:56.970	-0.31604427	4.580248	8.284191	-0.004654793	-0.012718214	0.0072967852	-0.32977453	4.718039	8.590792	Sitting_Scroll
14:30:56.991	-0.31604427	4.580248	8.284191	-0.004654793	-0.012718214	0.0072967852	-0.32977453	4.718039	8.590792	Sitting_Scroll
14:30:57.012	-0.31604427	4.580248	8.284191	-0.004654793	-0.012718214	0.0072967852	-0.32977453	4.718039	8.590792	Sitting_Scroll
14:30:57.037	-0.31604427	4.580248	8.284191	-0.004654793	-0.012718214	0.0072967852	-0.32977453	4.718039	8.590792	Sitting_Scroll
14:30:57.058	-0.31604427	4.580248	8.284191	-0.004654793	-0.012718214	0.0072967852	-0.32977453	4.718039	8.590792	Sitting_Scroll
14:30:57.079	-0.31604427	4.580248	8.284191	-0.004654793	-0.012718214	0.0072967852	-0.32977453	4.718039	8.590792	Sitting_Scroll
14:30:57.100	-0.31604427	4.580248	8.284191	-0.004654793	-0.012718214	0.0072967852	-0.32977453	4.718039	8.590792	Sitting_Scroll
14:30:57.122	-0.31604427	4.580248	8.284191	-0.004654793	-0.012718214	0.0072967852	-0.32977453	4.718039	8.590792	Sitting_Scroll
14:30:57.143	-0.35674694	4.582642	8.353624	-0.044971902	-0.0481484	0.006075055	-0.3235581	4.720988	8.589409	Sitting_Scroll
14:30:57.167	-0.35674694	4.582642	8.353624	-0.044971902	-0.0481484	0.006075055	-0.3235581	4.720988	8.589409	Sitting_Scroll
14:30:57.189	-0.35674694	4.582642	8.353624	-0.044971902	-0.0481484	0.006075055	-0.3235581	4.720988	8.589409	Sitting_Scroll
14:30:57.211	-0.35674694	4.582642	8.353624	-0.044971902	-0.0481484	0.006075055	-0.3235581	4.720988	8.589409	Sitting_Scroll
14:30:57.233	-0.35674694	4.582642	8.353624	-0.044971902	-0.0481484	0.006075055	-0.3235581	4.720988	8.589409	Sitting_Scroll
14:30:57.255	-0.35674694	4.582642	8.353624	-0.044971902	-0.0481484	0.006075055	-0.3235581	4.720988	8.589409	Sitting_Scroll
14:30:57.276	-0.35674694	4.582642	8.353624	-0.044971902	-0.0481484	0.006075055	-0.3235581	4.720988	8.589409	Sitting_Scroll
14:30:57.297	-0.35674694	4.582642	8.353624	-0.044971902	-0.0481484	0.006075055	-0.3235581	4.720988	8.589409	Sitting_Scroll
14:30:57.319	-0.28013015	4.4916596	8.41827	-0.013817772	-0.011496483	0.0048533245	-0.276279	4.699902	8.602614	Sitting_Scroll
14:30:57.340	-0.28013015	4.4916596	8.41827	-0.013817772	-0.011496483	0.0048533245	-0.276279	4.699902	8.602614	Sitting_Scroll
14:30:57.362	-0.28013015	4.4916596	8.41827	-0.013817772	-0.011496483	0.0048533245	-0.276279	4.699902	8.602614	Sitting_Scroll
14:30:57.383	-0.28013015	4.4916596	8.41827	-0.013817772	-0.011496483	0.0048533245	-0.276279	4.699902	8.602614	Sitting_Scroll
14:30:57.404	-0.28013015	4.4916596	8.41827	-0.013817772	-0.011496483	0.0048533245	-0.276279	4.699902	8.602614	Sitting_Scroll
14:30:57.426	-0.28013015	4.4916596	8.41827	-0.013817772	-0.011496483	0.0048533245	-0.276279	4.699902	8.602614	Sitting_Scroll
14:30:57.447	-0.28013015	4.4916596	8.41827	-0.013817772	-0.011496483	0.0048533245	-0.276279	4.699902	8.602614	Sitting_Scroll
14:30:57.469	-0.28013015	4.4916596	8.41827	-0.013817772	-0.011496483	0.0048533245	-0.276279	4.699902	8.602614	Sitting_Scroll
14:30:57.490	-0.33759275	4.556305	8.356019	0.008784243	-0.03532023	0.0048533245	-0.26523957	4.6914454	8.607574	Sitting_Scroll
14:30:57.512	-0.33759275	4.556305	8.356019	0.008784243	-0.03532023	0.0048533245	-0.26523957	4.6914454	8.607574	Sitting_Scroll
14:30:57.533	-0.33759275	4.556305	8.356019	0.008784243	-0.03532023	0.0048533245	-0.26523957	4.6914454	8.607574	Sitting_Scroll
14:30:57.554	-0.33759275	4.556305	8.356019	0.008784243	-0.03532023	0.0048533245	-0.26523957	4.6914454	8.607574	Sitting_Scroll
14:30:57.576	-0.33759275	4.556305	8.356019	0.008784243	-0.03532023	0.0048533245	-0.26523957	4.6914454	8.607574	Sitting_Scroll
14:30:57.597	-0.33759275	4.556305	8.356019	0.008784243	-0.03532023	0.0048533245	-0.26523957	4.6914454	8.607574	Sitting_Scroll
14:30:57.620	-0.33759275	4.556305	8.356019	0.008784243	-0.03532023	0.0048533245	-0.26523957	4.6914454	8.607574	Sitting_Scroll
14:30:57.654	-0.33759275	4.556305	8.356019	0.008784243	-0.03532023	0.0048533245	-0.26523957	4.6914454	8.607574	Sitting_Scroll
14:30:57.688	-0.23463893	4.503631	8.332076	-0.011985176	-0.0011117748	0.0048533245	-0.25191578	4.6819167	8.613162	Sitting_Scroll
14:30:57.722	-0.23463893	4.503631	8.332076	-0.011985176	-0.0011117748	0.0048533245	-0.25191578	4.6819167	8.613162	Sitting_Scroll
14:30:57.757	-0.23463893	4.503631	8.332076	-0.011985176	-0.0011117748	0.0048533245	-0.25191578	4.6819167	8.613162	Sitting_Scroll
14:30:57.790	-0.23463893	4.503631	8.332076	-0.011985176	-0.0011117748	0.0048533245	-0.25191578	4.6819167	8.613162	Sitting_Scroll
14:30:57.824	-0.23463893	4.503631	8.332076	-0.011985176	-0.0011117748	0.0048533245	-0.25191578	4.6819167	8.613162	Sitting_Scroll
14:30:57.858	-0.2561874	4.5108137	8.387145	-0.010763446	0.0062186085	0.00790765	-0.24905403	4.6668806	8.621402	Sitting_Scroll
14:30:57.882	-0.2561874	4.5108137	8.387145	-0.010763446	0.0062186085	0.00790765	-0.24905403	4.6668806	8.621402	Sitting_Scroll
14:30:57.904	-0.2561874	4.5108137	8.387145	-0.010763446	0.0062186085	0.00790765	-0.24905403	4.6668806	8.621402	Sitting_Scroll
14:30:57.927	-0.2561874	4.5108137	8.387145	-0.010763446	0.0062186085	0.00790765	-0.24905403	4.6668806	8.621402	Sitting_Scroll
14:30:57.950	-0.2561874	4.5108137	8.387145	-0.010763446	0.0062186085	0.00790765	-0.24905403	4.6668806	8.621402	Sitting_Scroll
14:30:57.973	-0.2561874	4.5108137	8.387145	-0.010763446	0.0062186085	0.00790765	-0.24905403	4.6668806	8.621402	Sitting_Scroll
14:30:57.997	-0.2561874	4.5108137	8.387145	-0.010763446	0.0062186085	0.00790765	-0.24905403	4.6668806	8.621402	Sitting_Scroll
14:30:58.020	-0.2561874	4.5108137	8.387145	-0.010763446	0.0062186085	0.00790765	-0.24905403	4.6668806	8.621402	Sitting_Scroll
14:30:58.043	-0.2944958	4.529968	8.4230585	0.0069516464	-0.016383406	0.0054641897	-0.24651317	4.6635733	8.623263	Sitting_Scroll
14:30:58.065	-0.2944958	4.529968	8.4230585	0.0069516464	-0.016383406	0.0054641897	-0.24651317	4.6635733	8.623263	Sitting_Scroll
14:30:58.089	-0.2944958	4.529968	8.4230585	0.0069516464	-0.016383406	0.0054641897	-0.24651317	4.6635733	8.623263	Sitting_Scroll
14:30:58.111	-0.2944958	4.529968	8.4230585	0.0069516464	-0.016383406	0.0054641897	-0.24651317	4.6635733	8.623263	Sitting_Scroll
14:30:58.133	-0.2944958	4.529968	8.4230585	0.0069516464	-0.016383406	0.0054641897	-0.24651317	4.6635733	8.623263	Sitting_Scroll
14:30:58.155	-0.2944958	4.529968	8.4230585	0.0069516464	-0.016383406	0.0054641897	-0.24651317	4.6635733	8.623263	Sitting_Scroll
14:30:58.180	-0.2944958	4.529968	8.4230585	0.0069516464	-0.016383406	0.0054641897	-0.24651317	4.6635733	8.623263	Sitting_Scroll
14:30:58.202	-0.2944958	4.529968	8.4230585	0.0069516464	-0.016383406	0.0054641897	-0.24651317	4.6635733	8.623263	Sitting_Scroll
14:30:58.225	-0.28731298	4.5491223	8.444607	-0.0052656583	0.00010995574	0.009740246	-0.24000251	4.677678	8.615805	Sitting_Scroll
14:30:58.247	-0.28731298	4.5491223	8.444607	-0.0052656583	0.00010995574	0.009740246	-0.24000251	4.677678	8.615805	Sitting_Scroll
14:30:58.270	-0.28731298	4.5491223	8.444607	-0.0052656583	0.00010995574	0.009740246	-0.24000251	4.677678	8.615805	Sitting_Scroll
14:30:58.294	-0.28731298	4.5491223	8.444607	-0.0052656583	0.00010995574	0.009740246	-0.24000251	4.677678	8.615805	Sitting_Scroll
14:30:58.317	-0.28731298	4.5491223	8.444607	-0.0052656583	0.00010995574	0.009740246	-0.24000251	4.677678	8.615805	Sitting_Scroll
14:30:58.341	-0.28731298	4.5491223	8.444607	-0.0052656583	0.00010995574	0.009740246	-0.24000251	4.677678	8.615805	Sitting_Scroll
14:30:58.364	-0.28731298	4.5491223	8.444607	-0.0052656583	0.00010995574	0.009740246	-0.24000251	4.677678	8.615805	Sitting_Scroll
14:30:58.387	-0.28731298	4.5491223	8.444607	-0.0052656583	0.00010995574	0.009740246	-0.24000251	4.677678	8.615805	Sitting_Scroll
14:30:58.411	-0.22985038	4.515602	8.420665	0.0038973202	0.0013316863	0.010351111	-0.23636691	4.681931	8.613594	Sitting_Scroll
14:30:58.434	-0.22985038	4.515602	8.420665	0.0038973202	0.0013316863	0.010351111	-0.23636691	4.681931	8.613594	Sitting_Scroll
14:30:58.458	-0.22985038	4.515602	8.420665	0.0038973202	0.0013316863	0.010351111	-0.23636691	4.681931	8.613594	Sitting_Scroll
14:30:58.480	-0.22985038	4.515602	8.420665	0.0038973202	0.0013316863	0.010351111	-0.23636691	4.681931	8.613594	Sitting_Scroll
14:30:58.503	-0.22985038	4.515602	8.420665	0.0038973202	0.0013316863	0.010351111	-0.23636691	4.681931	8.613594	Sitting_Scroll
14:30:58.526	-0.22985038	4.515602	8.420665	0.0038973202	0.0013316863	0.010351111	-0.23636691	4.681931	8.613594	Sitting_Scroll
14:30:58.549	-0.22985038	4.515602	8.420665	0.0038973202	0.0013316863	0.010351111	-0.23636691	4.681931	8.613594	Sitting_Scroll
14:30:58.573	-0.31125572	4.5539107	8.317711	0.010616837	0.005607743	0.012183707	-0.24332732	4.695673	8.605918	Sitting_Scroll
14:30:58.596	-0.31125572	4.5539107	8.317711	0.010616837	0.005607743	0.012183707	-0.24332732	4.695673	8.605918	Sitting_Scroll
14:30:58.619	-0.31125572	4.5539107	8.317711	0.010616837	0.005607743	0.012183707	-0.24332732	4.695673	8.605918	Sitting_Scroll
14:30:58.642	-0.31125572	4.5539107	8.317711	0.010616837	0.005607743	0.012183707	-0.24332732	4.695673	8.605918	Sitting_Scroll
14:30:58.665	-0.31125572	4.5539107	8.317711	0.010616837	0.005607743	0.012183707	-0.24332732	4.695673	8.605918	Sitting_Scroll
14:30:58.687	-0.31125572	4.5539107	8.317711	0.010616837	0.005607743	0.012183707	-0.24332732	4.695673	8.605918	Sitting_Scroll
14:30:58.710	-0.31125572	4.5539107	8.317711	0.010616837	0.005607743	0.012183707	-0.24332732	4.695673	8.605918	Sitting_Scroll
14:30:58.733	-0.31125572	4.5539107	8.317711	0.010616837	0.005607743	0.012183707	-0.24332732	4.695673	8.605918	Sitting_Scroll
14:30:58.758	-0.20351335	4.575459	8.320105	0.004508185	0.0068294737	0.010961977	-0.24520637	4.707152	8.599589	Sitting_Scroll
14:30:58.780	-0.20351335	4.575459	8.320105	0.004508185	0.0068294737	0.010961977	-0.24520637	4.707152	8.599589	Sitting_Scroll
14:30:58.803	-0.20351335	4.575459	8.320105	0.004508185	0.0068294737	0.010961977	-0.24520637	4.707152	8.599589	Sitting_Scroll
14:30:58.826	-0.20351335	4.575459	8.320105	0.004508185	0.0068294737	0.010961977	-0.24520637	4.707152	8.599589	Sitting_Scroll
14:30:58.849	-0.20351335	4.575459	8.320105	0.004508185	0.0068294737	0.010961977	-0.24520637	4.707152	8.599589	Sitting_Scroll
14:30:58.872	-0.20351335	4.575459	8.320105	0.004508185	0.0068294737	0.010961977	-0.24520637	4.707152	8.599589	Sitting_Scroll
14:30:58.895	-0.20351335	4.575459	8.320105	0.004508185	0.0068294737	0.010961977	-0.24520637	4.707152	8.599589	Sitting_Scroll
14:30:58.919	-0.20351335	4.575459	8.320105	0.004508185	0.0068294737	0.010961977	-0.24520637	4.707152	8.599589	Sitting_Scroll
14:30:58.942	-0.3328042	4.6137676	8.262642	0.0038973202	-0.008442158	0.014627169	-0.24445657	4.7209606	8.592037	Sitting_Scroll
14:30:58.965	-0.3328042	4.6137676	8.262642	0.0038973202	-0.008442158	0.014627169	-0.24445657	4.7209606	8.592037	Sitting_Scroll
14:30:58.988	-0.3328042	4.6137676	8.262642	0.0038973202	-0.008442158	0.014627169	-0.24445657	4.7209606	8.592037	Sitting_Scroll
14:30:59.011	-0.3328042	4.6137676	8.262642	0.0038973202	-0.008442158	0.014627169	-0.24445657	4.7209606	8.592037	Sitting_Scroll
14:30:59.035	-0.3328042	4.6137676	8.262642	0.0038973202	-0.008442158	0.014627169	-0.24445657	4.7209606	8.592037	Sitting_Scroll
14:30:59.058	-0.3328042	4.6137676	8.262642	0.0038973202	-0.008442158	0.014627169	-0.24445657	4.7209606	8.592037	Sitting_Scroll
14:30:59.081	-0.3328042	4.6137676	8.262642	0.0038973202	-0.008442158	0.014627169	-0.24445657	4.7209606	8.592037	Sitting_Scroll
14:30:59.104	-0.3328042	4.6137676	8.262642	0.0038973202	-0.008442158	0.014627169	-0.24445657	4.7209606	8.592037	Sitting_Scroll
14:30:59.128	-0.25379312	4.6065845	8.262642	0.026499335	-0.0053878315	0.0042424593	-0.24690318	4.73441	8.584565	Sitting_Scroll
14:30:59.151	-0.25379312	4.6065845	8.262642	0.026499335	-0.0053878315	0.0042424593	-0.24690318	4.73441	8.584565	Sitting_Scroll
14:30:59.174	-0.25379312	4.6065845	8.262642	0.026499335	-0.0053878315	0.0042424593	-0.24690318	4.73441	8.584565	Sitting_Scroll
14:30:59.197	-0.25379312	4.6065845	8.262642	0.026499335	-0.0053878315	0.0042424593	-0.24690318	4.73441	8.584565	Sitting_Scroll
14:30:59.219	-0.25379312	4.6065845	8.262642	0.026499335	-0.0053878315	0.0042424593	-0.24690318	4.73441	8.584565	Sitting_Scroll
14:30:59.241	-0.25379312	4.6065845	8.262642	0.026499335	-0.0053878315	0.0042424593	-0.24690318	4.73441	8.584565	Sitting_Scroll
14:30:59.263	-0.25379312	4.6065845	8.262642	0.026499335	-0.0053878315	0.0042424593	-0.24690318	4.73441	8.584565	Sitting_Scroll
14:30:59.284	-0.25379312	4.6065845	8.262642	0.026499335	-0.0053878315	0.0042424593	-0.24690318	4.73441	8.584565	Sitting_Scroll
14:30:59.305	-0.21548474	4.6664414	8.329682	0.14073114	0.091739744	0.0011881329	-0.24788153	4.7807493	8.558818	Sitting_Scroll
14:30:59.326	-0.21548474	4.6664414	8.329682	0.14073114	0.091739744	0.0011881329	-0.24788153	4.7807493	8.558818	Sitting_Scroll
14:30:59.347	-0.21548474	4.6664414	8.329682	0.14073114	0.091739744	0.0011881329	-0.24788153	4.7807493	8.558818	Sitting_Scroll
14:30:59.367	-0.21548474	4.6664414	8.329682	0.14073114	0.091739744	0.0011881329	-0.24788153	4.7807493	8.558818	Sitting_Scroll
14:30:59.389	-0.21548474	4.6664414	8.329682	0.14073114	0.091739744	0.0011881329	-0.24788153	4.7807493	8.558818	Sitting_Scroll
14:30:59.413	-0.21548474	4.6664414	8.329682	0.14073114	0.091739744	0.0011881329	-0.24788153	4.7807493	8.558818	Sitting_Scroll
14:30:59.434	-0.21548474	4.6664414	8.329682	0.14073114	0.091739744	0.0011881329	-0.24788153	4.7807493	8.558818	Sitting_Scroll
14:30:59.456	-0.21548474	4.6664414	8.329682	0.14073114	0.091739744	0.0011881329	-0.24788153	4.7807493	8.558818	Sitting_Scroll
14:30:59.478	-0.25858167	4.6472874	8.212362	0.000842994	0.027598891	0.006075055	-0.27972034	4.7891426	8.553143	Sitting_Scroll
14:30:59.500	-0.25858167	4.6472874	8.212362	0.000842994	0.027598891	0.006075055	-0.27972034	4.7891426	8.553143	Sitting_Scroll
14:30:59.521	-0.25858167	4.6472874	8.212362	0.000842994	0.027598891	0.006075055	-0.27972034	4.7891426	8.553143	Sitting_Scroll
14:30:59.543	-0.25858167	4.6472874	8.212362	0.000842994	0.027598891	0.006075055	-0.27972034	4.7891426	8.553143	Sitting_Scroll
14:30:59.564	-0.25858167	4.6472874	8.212362	0.000842994	0.027598891	0.006075055	-0.27972034	4.7891426	8.553143	Sitting_Scroll
14:30:59.586	-0.25858167	4.6472874	8.212362	0.000842994	0.027598891	0.006075055	-0.27972034	4.7891426	8.553143	Sitting_Scroll
14:30:59.607	-0.25858167	4.6472874	8.212362	0.000842994	0.027598891	0.006075055	-0.27972034	4.7891426	8.553143	Sitting_Scroll
14:30:59.630	-0.25858167	4.6472874	8.212362	0.000842994	0.027598891	0.006075055	-0.27972034	4.7891426	8.553143	Sitting_Scroll
14:30:59.651	-0.30646718	4.642499	8.212362	0.038105775	0.033707544	0.009129381	-0.29982626	4.7930965	8.550244	Sitting_Scroll
14:30:59.672	-0.30646718	4.642499	8.212362	0.038105775	0.033707544	0.009129381	-0.29982626	4.7930965	8.550244	Sitting_Scroll
14:30:59.693	-0.30646718	4.642499	8.212362	0.038105775	0.033707544	0.009129381	-0.29982626	4.7930965	8.550244	Sitting_Scroll
14:30:59.713	-0.30646718	4.642499	8.212362	0.038105775	0.033707544	0.009129381	-0.29982626	4.7930965	8.550244	Sitting_Scroll
14:30:59.735	-0.30646718	4.642499	8.212362	0.038105775	0.033707544	0.009129381	-0.29982626	4.7930965	8.550244	Sitting_Scroll
14:30:59.757	-0.30646718	4.642499	8.212362	0.038105775	0.033707544	0.009129381	-0.29982626	4.7930965	8.550244	Sitting_Scroll
14:30:59.778	-0.30646718	4.642499	8.212362	0.038105775	0.033707544	0.009129381	-0.29982626	4.7930965	8.550244	Sitting_Scroll
14:30:59.800	-0.30646718	4.642499	8.212362	0.038105775	0.033707544	0.009129381	-0.29982626	4.7930965	8.550244	Sitting_Scroll
14:30:59.822	-0.30646718	4.642499	8.212362	0.038105775	0.033707544	0.009129381	-0.29982626	4.7930965	8.550244	Sitting_Scroll
14:30:59.844	-0.31843856	4.6568646	8.262642	-0.01015258	-0.01577254	0.006075055	-0.3011921	4.789454	8.5522375	Sitting_Scroll
14:30:59.866	-0.31843856	4.6568646	8.262642	-0.01015258	-0.01577254	0.006075055	-0.3011921	4.789454	8.5522375	Sitting_Scroll
14:30:59.888	-0.31843856	4.6568646	8.262642	-0.01015258	-0.01577254	0.006075055	-0.3011921	4.789454	8.5522375	Sitting_Scroll
14:30:59.910	-0.31843856	4.6568646	8.262642	-0.01015258	-0.01577254	0.006075055	-0.3011921	4.789454	8.5522375	Sitting_Scroll
14:30:59.932	-0.31843856	4.6568646	8.262642	-0.01015258	-0.01577254	0.006075055	-0.3011921	4.789454	8.5522375	Sitting_Scroll
14:30:59.954	-0.31843856	4.6568646	8.262642	-0.01015258	-0.01577254	0.006075055	-0.3011921	4.789454	8.5522375	Sitting_Scroll
14:30:59.975	-0.31843856	4.6568646	8.262642	-0.01015258	-0.01577254	0.006075055	-0.3011921	4.789454	8.5522375	Sitting_Scroll
14:30:59.998	-0.31843856	4.6568646	8.262642	-0.01015258	-0.01577254	0.006075055	-0.3011921	4.789454	8.5522375	Sitting_Scroll
14:31:00.020	-0.38787252	4.6305275	8.267431	-0.00037873647	0.0025534166	0.009740246	-0.3209066	4.789919	8.551261	Sitting_Scroll
14:31:00.042	-0.38787252	4.6305275	8.267431	-0.00037873647	0.0025534166	0.009740246	-0.3209066	4.789919	8.551261	Sitting_Scroll
14:31:00.065	-0.38787252	4.6305275	8.267431	-0.00037873647	0.0025534166	0.009740246	-0.3209066	4.789919	8.551261	Sitting_Scroll
14:31:00.087	-0.38787252	4.6305275	8.267431	-0.00037873647	0.0025534166	0.009740246	-0.3209066	4.789919	8.551261	Sitting_Scroll
14:31:00.109	-0.38787252	4.6305275	8.267431	-0.00037873647	0.0025534166	0.009740246	-0.3209066	4.789919	8.551261	Sitting_Scroll
14:31:00.133	-0.38787252	4.6305275	8.267431	-0.00037873647	0.0025534166	0.009740246	-0.3209066	4.789919	8.551261	Sitting_Scroll
14:31:00.154	-0.38787252	4.6305275	8.267431	-0.00037873647	0.0025534166	0.009740246	-0.3209066	4.789919	8.551261	Sitting_Scroll
14:31:00.175	-0.38787252	4.6305275	8.267431	-0.00037873647	0.0025534166	0.009740246	-0.3209066	4.789919	8.551261	Sitting_Scroll
14:31:00.196	-0.30886146	4.601796	8.408693	-0.010763446	0.009272934	0.0158489	-0.3088638	4.7793026	8.557641	Sitting_Scroll
14:31:00.218	-0.30886146	4.601796	8.408693	-0.010763446	0.009272934	0.0158489	-0.3088638	4.7793026	8.557641	Sitting_Scroll
14:31:00.240	-0.30886146	4.601796	8.408693	-0.010763446	0.009272934	0.0158489	-0.3088638	4.7793026	8.557641	Sitting_Scroll
14:31:00.261	-0.30886146	4.601796	8.408693	-0.010763446	0.009272934	0.0158489	-0.3088638	4.7793026	8.557641	Sitting_Scroll
14:31:00.283	-0.30886146	4.601796	8.408693	-0.010763446	0.009272934	0.0158489	-0.3088638	4.7793026	8.557641	Sitting_Scroll
14:31:00.304	-0.30886146	4.601796	8.408693	-0.010763446	0.009272934	0.0158489	-0.3088638	4.7793026	8.557641	Sitting_Scroll
14:31:00.325	-0.30886146	4.601796	8.408693	-0.010763446	0.009272934	0.0158489	-0.3088638	4.7793026	8.557641	Sitting_Scroll
14:31:00.347	-0.30886146	4.601796	8.408693	-0.010763446	0.009272934	0.0158489	-0.3088638	4.7793026	8.557641	Sitting_Scroll
14:31:00.370	-0.3902668	4.6688356	8.303345	-0.022980751	-0.01577254	0.0072967852	-0.32015193	4.786231	8.553354	Sitting_Scroll
14:31:00.391	-0.3902668	4.6688356	8.303345	-0.022980751	-0.01577254	0.0072967852	-0.32015193	4.786231	8.553354	Sitting_Scroll
14:31:00.412	-0.3902668	4.6688356	8.303345	-0.022980751	-0.01577254	0.0072967852	-0.32015193	4.786231	8.553354	Sitting_Scroll
14:31:00.434	-0.3902668	4.6688356	8.303345	-0.022980751	-0.01577254	0.0072967852	-0.32015193	4.786231	8.553354	Sitting_Scroll
14:31:00.455	-0.3902668	4.6688356	8.303345	-0.022980751	-0.01577254	0.0072967852	-0.32015193	4.786231	8.553354	Sitting_Scroll
14:31:00.476	-0.3902668	4.6688356	8.303345	-0.022980751	-0.01577254	0.0072967852	-0.32015193	4.786231	8.553354	Sitting_Scroll
14:31:00.497	-0.3902668	4.6688356	8.303345	-0.022980751	-0.01577254	0.0072967852	-0.32015193	4.786231	8.553354	Sitting_Scroll
14:31:00.518	-0.3902668	4.6688356	8.303345	-0.022980751	-0.01577254	0.0072967852	-0.32015193	4.786231	8.553354	Sitting_Scroll
14:31:00.539	-0.3902668	4.6688356	8.303345	-0.022980751	-0.01577254	0.0072967852	-0.32015193	4.786231	8.553354	Sitting_Scroll
14:31:00.560	-0.30886146	4.6305275	8.2339115	0.018558087	0.017825048	0.011572842	-0.3225081	4.7773037	8.558254	Sitting_Scroll
14:31:00.582	-0.30886146	4.6305275	8.2339115	0.018558087	0.017825048	0.011572842	-0.3225081	4.7773037	8.558254	Sitting_Scroll
14:31:00.604	-0.30886146	4.6305275	8.2339115	0.018558087	0.017825048	0.011572842	-0.3225081	4.7773037	8.558254	Sitting_Scroll
14:31:00.625	-0.30886146	4.6305275	8.2339115	0.018558087	0.017825048	0.011572842	-0.3225081	4.7773037	8.558254	Sitting_Scroll
14:31:00.646	-0.30886146	4.6305275	8.2339115	0.018558087	0.017825048	0.011572842	-0.3225081	4.7773037	8.558254	Sitting_Scroll
14:31:00.668	-0.30886146	4.6305275	8.2339115	0.018558087	0.017825048	0.011572842	-0.3225081	4.7773037	8.558254	Sitting_Scroll
14:31:00.690	-0.30886146	4.6305275	8.2339115	0.018558087	0.017825048	0.011572842	-0.3225081	4.7773037	8.558254	Sitting_Scroll
14:31:00.711	-0.30886146	4.6305275	8.2339115	0.018558087	0.017825048	0.011572842	-0.3225081	4.7773037	8.558254	Sitting_Scroll
14:31:00.732	-0.37111259	4.6496816	8.322499	-0.006487389	-0.0047769663	0.01829236	-0.33920974	4.7881613	8.551539	Sitting_Scroll
14:31:00.754	-0.37111259	4.6496816	8.322499	-0.006487389	-0.0047769663	0.01829236	-0.33920974	4.7881613	8.551539	Sitting_Scroll
14:31:00.776	-0.37111259	4.6496816	8.322499	-0.006487389	-0.0047769663	0.01829236	-0.33920974	4.7881613	8.551539	Sitting_Scroll
14:31:00.797	-0.37111259	4.6496816	8.322499	-0.006487389	-0.0047769663	0.01829236	-0.33920974	4.7881613	8.551539	Sitting_Scroll
14:31:00.819	-0.37111259	4.6496816	8.322499	-0.006487389	-0.0047769663	0.01829236	-0.33920974	4.7881613	8.551539	Sitting_Scroll
14:31:00.840	-0.37111259	4.6496816	8.322499	-0.006487389	-0.0047769663	0.01829236	-0.33920974	4.7881613	8.551539	Sitting_Scroll
14:31:00.862	-0.37111259	4.6496816	8.322499	-0.006487389	-0.0047769663	0.01829236	-0.33920974	4.7881613	8.551539	Sitting_Scroll
14:31:00.883	-0.37111259	4.6496816	8.322499	-0.006487389	-0.0047769663	0.01829236	-0.33920974	4.7881613	8.551539	Sitting_Scroll
14:31:00.904	-0.37111259	4.6496816	8.322499	-0.006487389	-0.0047769663	0.01829236	-0.33920974	4.7881613	8.551539	Sitting_Scroll
14:31:00.926	-0.31843856	4.6137676	8.324894	0.000842994	0.01110553	0.009129381	-0.3404729	4.7747617	8.558976	Sitting_Scroll
14:31:00.947	-0.31843856	4.6137676	8.324894	0.000842994	0.01110553	0.009129381	-0.3404729	4.7747617	8.558976	Sitting_Scroll
14:31:00.969	-0.31843856	4.6137676	8.324894	0.000842994	0.01110553	0.009129381	-0.3404729	4.7747617	8.558976	Sitting_Scroll
14:31:00.989	-0.31843856	4.6137676	8.324894	0.000842994	0.01110553	0.009129381	-0.3404729	4.7747617	8.558976	Sitting_Scroll
14:31:01.011	-0.31843856	4.6137676	8.324894	0.000842994	0.01110553	0.009129381	-0.3404729	4.7747617	8.558976	Sitting_Scroll
14:31:01.032	-0.31843856	4.6137676	8.324894	0.000842994	0.01110553	0.009129381	-0.3404729	4.7747617	8.558976	Sitting_Scroll
14:31:01.053	-0.31843856	4.6137676	8.324894	0.000842994	0.01110553	0.009129381	-0.3404729	4.7747617	8.558976	Sitting_Scroll
14:31:01.074	-0.31843856	4.6137676	8.324894	0.000842994	0.01110553	0.009129381	-0.3404729	4.7747617	8.558976	Sitting_Scroll
14:31:01.095	-0.38547826	4.6544704	8.293768	-0.0040439283	0.003164282	0.0030207285	-0.34489998	4.7667465	8.563267	Sitting_Scroll
14:31:01.116	-0.38547826	4.6544704	8.293768	-0.0040439283	0.003164282	0.0030207285	-0.34489998	4.7667465	8.563267	Sitting_Scroll
14:31:01.137	-0.38547826	4.6544704	8.293768	-0.0040439283	0.003164282	0.0030207285	-0.34489998	4.7667465	8.563267	Sitting_Scroll
14:31:01.158	-0.38547826	4.6544704	8.293768	-0.0040439283	0.003164282	0.0030207285	-0.34489998	4.7667465	8.563267	Sitting_Scroll
14:31:01.180	-0.38547826	4.6544704	8.293768	-0.0040439283	0.003164282	0.0030207285	-0.34489998	4.7667465	8.563267	Sitting_Scroll
14:31:01.203	-0.38547826	4.6544704	8.293768	-0.0040439283	0.003164282	0.0030207285	-0.34489998	4.7667465	8.563267	Sitting_Scroll
14:31:01.224	-0.38547826	4.6544704	8.293768	-0.0040439283	0.003164282	0.0030207285	-0.34489998	4.7667465	8.563267	Sitting_Scroll
14:31:01.246	-0.38547826	4.6544704	8.293768	-0.0040439283	0.003164282	0.0030207285	-0.34489998	4.7667465	8.563267	Sitting_Scroll
14:31:01.267	-0.3423813	4.580248	8.348836	-0.0028221975	0.003164282	0.010961977	-0.3565586	4.753275	8.570275	Sitting_Scroll
14:31:01.289	-0.3423813	4.580248	8.348836	-0.0028221975	0.003164282	0.010961977	-0.3565586	4.753275	8.570275	Sitting_Scroll
14:31:01.311	-0.3423813	4.580248	8.348836	-0.0028221975	0.003164282	0.010961977	-0.3565586	4.753275	8.570275	Sitting_Scroll
14:31:01.332	-0.3423813	4.580248	8.348836	-0.0028221975	0.003164282	0.010961977	-0.3565586	4.753275	8.570275	Sitting_Scroll
14:31:01.354	-0.3423813	4.580248	8.348836	-0.0028221975	0.003164282	0.010961977	-0.3565586	4.753275	8.570275	Sitting_Scroll
14:31:01.375	-0.3423813	4.580248	8.348836	-0.0028221975	0.003164282	0.010961977	-0.3565586	4.753275	8.570275	Sitting_Scroll
14:31:01.396	-0.3423813	4.580248	8.348836	-0.0028221975	0.003164282	0.010961977	-0.3565586	4.753275	8.570275	Sitting_Scroll
14:31:01.417	-0.3423813	4.580248	8.348836	-0.0028221975	0.003164282	0.010961977	-0.3565586	4.753275	8.570275	Sitting_Scroll
14:31:01.439	-0.3423813	4.580248	8.348836	-0.0028221975	0.003164282	0.010961977	-0.3565586	4.753275	8.570275	Sitting_Scroll
14:31:01.460	-0.41181526	4.532362	8.3129225	0.0014538594	0.011716396	0.00790765	-0.35403422	4.737548	8.5790825	Sitting_Scroll
14:31:01.481	-0.41181526	4.532362	8.3129225	0.0014538594	0.011716396	0.00790765	-0.35403422	4.737548	8.5790825	Sitting_Scroll
14:31:01.502	-0.41181526	4.532362	8.3129225	0.0014538594	0.011716396	0.00790765	-0.35403422	4.737548	8.5790825	Sitting_Scroll
14:31:01.524	-0.41181526	4.532362	8.3129225	0.0014538594	0.011716396	0.00790765	-0.35403422	4.737548	8.5790825	Sitting_Scroll
14:31:01.546	-0.41181526	4.532362	8.3129225	0.0014538594	0.011716396	0.00790765	-0.35403422	4.737548	8.5790825	Sitting_Scroll
14:31:01.567	-0.41181526	4.532362	8.3129225	0.0014538594	0.011716396	0.00790765	-0.35403422	4.737548	8.5790825	Sitting_Scroll
14:31:01.589	-0.41181526	4.532362	8.3129225	0.0014538594	0.011716396	0.00790765	-0.35403422	4.737548	8.5790825	Sitting_Scroll
14:31:01.610	-0.41181526	4.532362	8.3129225	0.0014538594	0.011716396	0.00790765	-0.35403422	4.737548	8.5790825	Sitting_Scroll
14:31:01.631	-0.33519846	4.565882	8.334471	-0.015039502	-0.023102924	0.00790765	-0.35820642	4.73574	8.579906	Sitting_Scroll
14:31:01.656	-0.33519846	4.565882	8.334471	-0.015039502	-0.023102924	0.00790765	-0.35820642	4.73574	8.579906	Sitting_Scroll
14:31:01.677	-0.33519846	4.565882	8.334471	-0.015039502	-0.023102924	0.00790765	-0.35820642	4.73574	8.579906	Sitting_Scroll
14:31:01.698	-0.33519846	4.565882	8.334471	-0.015039502	-0.023102924	0.00790765	-0.35820642	4.73574	8.579906	Sitting_Scroll
14:31:01.719	-0.33519846	4.565882	8.334471	-0.015039502	-0.023102924	0.00790765	-0.35820642	4.73574	8.579906	Sitting_Scroll
14:31:01.740	-0.33519846	4.565882	8.334471	-0.015039502	-0.023102924	0.00790765	-0.35820642	4.73574	8.579906	Sitting_Scroll
14:31:01.761	-0.33519846	4.565882	8.334471	-0.015039502	-0.023102924	0.00790765	-0.35820642	4.73574	8.579906	Sitting_Scroll
14:31:01.782	-0.33519846	4.565882	8.334471	-0.015039502	-0.023102924	0.00790765	-0.35820642	4.73574	8.579906	Sitting_Scroll
14:31:01.803	-0.33519846	4.565882	8.334471	-0.015039502	-0.023102924	0.00790765	-0.35820642	4.73574	8.579906	Sitting_Scroll
14:31:01.825	-0.44294083	4.582642	8.5331955	0.0026755899	0.00010995574	0.006075055	-0.3241355	4.708867	8.596038	Sitting_Scroll
14:31:01.846	-0.44294083	4.582642	8.5331955	0.0026755899	0.00010995574	0.006075055	-0.3241355	4.708867	8.596038	Sitting_Scroll
14:31:01.867	-0.44294083	4.582642	8.5331955	0.0026755899	0.00010995574	0.006075055	-0.3241355	4.708867	8.596038	Sitting_Scroll
14:31:01.889	-0.44294083	4.582642	8.5331955	0.0026755899	0.00010995574	0.006075055	-0.3241355	4.708867	8.596038	Sitting_Scroll
14:31:01.910	-0.44294083	4.582642	8.5331955	0.0026755899	0.00010995574	0.006075055	-0.3241355	4.708867	8.596038	Sitting_Scroll
14:31:01.931	-0.44294083	4.582642	8.5331955	0.0026755899	0.00010995574	0.006075055	-0.3241355	4.708867	8.596038	Sitting_Scroll
14:31:01.951	-0.44294083	4.582642	8.5331955	0.0026755899	0.00010995574	0.006075055	-0.3241355	4.708867	8.596038	Sitting_Scroll
14:31:01.973	-0.44294083	4.582642	8.5331955	0.0026755899	0.00010995574	0.006075055	-0.3241355	4.708867	8.596038	Sitting_Scroll
14:31:01.994	-0.34477556	4.5946136	8.284191	-0.029089402	0.0019425515	0.009129381	-0.34787506	4.74786	8.573633	Sitting_Scroll
14:31:02.014	-0.34477556	4.5946136	8.284191	-0.029089402	0.0019425515	0.009129381	-0.34787506	4.74786	8.573633	Sitting_Scroll
14:31:02.035	-0.34477556	4.5946136	8.284191	-0.029089402	0.0019425515	0.009129381	-0.34787506	4.74786	8.573633	Sitting_Scroll
14:31:02.057	-0.34477556	4.5946136	8.284191	-0.029089402	0.0019425515	0.009129381	-0.34787506	4.74786	8.573633	Sitting_Scroll
14:31:02.079	-0.34477556	4.5946136	8.284191	-0.029089402	0.0019425515	0.009129381	-0.34787506	4.74786	8.573633	Sitting_Scroll
14:31:02.100	-0.34477556	4.5946136	8.284191	-0.029089402	0.0019425515	0.009129381	-0.34787506	4.74786	8.573633	Sitting_Scroll
14:31:02.121	-0.34477556	4.5946136	8.284191	-0.029089402	0.0019425515	0.009129381	-0.34787506	4.74786	8.573633	Sitting_Scroll
14:31:02.143	-0.34477556	4.5946136	8.284191	-0.029089402	0.0019425515	0.009129381	-0.34787506	4.74786	8.573633	Sitting_Scroll
14:31:02.165	-0.3615355	4.642499	8.277008	-0.029089402	0.0019425515	0.009129381	-0.34787506	4.74786	8.573633	Sitting_Scroll
14:31:02.186	-0.3615355	4.642499	8.277008	0.009395108	0.008662069	0.012794573	-0.35487592	4.752372	8.570844	Sitting_Scroll
14:31:02.208	-0.3615355	4.642499	8.277008	0.009395108	0.008662069	0.012794573	-0.35487592	4.752372	8.570844	Sitting_Scroll
14:31:02.230	-0.3615355	4.642499	8.277008	0.009395108	0.008662069	0.012794573	-0.35487592	4.752372	8.570844	Sitting_Scroll
14:31:02.252	-0.3615355	4.642499	8.277008	0.009395108	0.008662069	0.012794573	-0.35487592	4.752372	8.570844	Sitting_Scroll
14:31:02.274	-0.3615355	4.642499	8.277008	0.009395108	0.008662069	0.012794573	-0.35487592	4.752372	8.570844	Sitting_Scroll
14:31:02.296	-0.3615355	4.642499	8.277008	0.009395108	0.008662069	0.012794573	-0.35487592	4.752372	8.570844	Sitting_Scroll
14:31:02.317	-0.3615355	4.642499	8.277008	0.009395108	0.008662069	0.012794573	-0.35487592	4.752372	8.570844	Sitting_Scroll
14:31:02.339	-0.3615355	4.642499	8.277008	0.009395108	0.008662069	0.012794573	-0.35487592	4.752372	8.570844	Sitting_Scroll
14:31:02.360	-0.40223816	4.6113734	8.315316	-0.00893085	-0.010885619	0.012183707	-0.3714956	4.7719245	8.559269	Sitting_Scroll
14:31:02.386	-0.40223816	4.6113734	8.315316	-0.00893085	-0.010885619	0.012183707	-0.3714956	4.7719245	8.559269	Sitting_Scroll
14:31:02.410	-0.40223816	4.6113734	8.315316	-0.00893085	-0.010885619	0.012183707	-0.3714956	4.7719245	8.559269	Sitting_Scroll
14:31:02.432	-0.40223816	4.6113734	8.315316	-0.00893085	-0.010885619	0.012183707	-0.3714956	4.7719245	8.559269	Sitting_Scroll
14:31:02.453	-0.40223816	4.6113734	8.315316	-0.00893085	-0.010885619	0.012183707	-0.3714956	4.7719245	8.559269	Sitting_Scroll
14:31:02.475	-0.40223816	4.6113734	8.315316	-0.00893085	-0.010885619	0.012183707	-0.3714956	4.7719245	8.559269	Sitting_Scroll
14:31:02.497	-0.40223816	4.6113734	8.315316	-0.00893085	-0.010885619	0.012183707	-0.3714956	4.7719245	8.559269	Sitting_Scroll
14:31:02.519	-0.40223816	4.6113734	8.315316	-0.00893085	-0.010885619	0.012183707	-0.3714956	4.7719245	8.559269	Sitting_Scroll
14:31:02.540	-0.36392978	4.6568646	8.250671	-0.013206907	-0.017605137	0.0158489	-0.34943807	4.7632356	8.565036	Sitting_Scroll
14:31:02.561	-0.36392978	4.6568646	8.250671	-0.013206907	-0.017605137	0.0158489	-0.34943807	4.7632356	8.565036	Sitting_Scroll
14:31:02.583	-0.36392978	4.6568646	8.250671	-0.013206907	-0.017605137	0.0158489	-0.34943807	4.7632356	8.565036	Sitting_Scroll
14:31:02.604	-0.36392978	4.6568646	8.250671	-0.013206907	-0.017605137	0.0158489	-0.34943807	4.7632356	8.565036	Sitting_Scroll
14:31:02.626	-0.36392978	4.6568646	8.250671	-0.013206907	-0.017605137	0.0158489	-0.34943807	4.7632356	8.565036	Sitting_Scroll
14:31:02.647	-0.36392978	4.6568646	8.250671	-0.013206907	-0.017605137	0.0158489	-0.34943807	4.7632356	8.565036	Sitting_Scroll
14:31:02.668	-0.36392978	4.6568646	8.250671	-0.013206907	-0.017605137	0.0158489	-0.34943807	4.7632356	8.565036	Sitting_Scroll
14:31:02.689	-0.36392978	4.6568646	8.250671	-0.013206907	-0.017605137	0.0158489	-0.34943807	4.7632356	8.565036	Sitting_Scroll
14:31:02.710	-0.37829542	4.640105	8.236305	0.007562512	0.0019425515	0.009740246	-0.36829534	4.7782507	8.555876	Sitting_Scroll
14:31:02.731	-0.37829542	4.640105	8.236305	0.007562512	0.0019425515	0.009740246	-0.36829534	4.7782507	8.555876	Sitting_Scroll
14:31:02.752	-0.37829542	4.640105	8.236305	0.007562512	0.0019425515	0.009740246	-0.36829534	4.7782507	8.555876	Sitting_Scroll
14:31:02.773	-0.37829542	4.640105	8.236305	0.007562512	0.0019425515	0.009740246	-0.36829534	4.7782507	8.555876	Sitting_Scroll
14:31:02.794	-0.37829542	4.640105	8.236305	0.007562512	0.0019425515	0.009740246	-0.36829534	4.7782507	8.555876	Sitting_Scroll
14:31:02.816	-0.37829542	4.640105	8.236305	0.007562512	0.0019425515	0.009740246	-0.36829534	4.7782507	8.555876	Sitting_Scroll
14:31:02.837	-0.37829542	4.640105	8.236305	0.007562512	0.0019425515	0.009740246	-0.36829534	4.7782507	8.555876	Sitting_Scroll
14:31:02.858	-0.37829542	4.640105	8.236305	0.007562512	0.0019425515	0.009740246	-0.36829534	4.7782507	8.555876	Sitting_Scroll
14:31:02.879	-0.37829542	4.640105	8.236305	0.007562512	0.0019425515	0.009740246	-0.36829534	4.7782507	8.555876	Sitting_Scroll
14:31:02.900	-0.43815228	4.6041903	8.339259	0.018558087	0.022101104	0.008518515	-0.3629078	4.7697883	8.560829	Sitting_Scroll
14:31:02.922	-0.43815228	4.6041903	8.339259	0.018558087	0.022101104	0.008518515	-0.3629078	4.7697883	8.560829	Sitting_Scroll
14:31:02.944	-0.43815228	4.6041903	8.339259	0.018558087	0.022101104	0.008518515	-0.3629078	4.7697883	8.560829	Sitting_Scroll
14:31:02.965	-0.43815228	4.6041903	8.339259	0.018558087	0.022101104	0.008518515	-0.3629078	4.7697883	8.560829	Sitting_Scroll
14:31:02.986	-0.43815228	4.6041903	8.339259	0.018558087	0.022101104	0.008518515	-0.3629078	4.7697883	8.560829	Sitting_Scroll
14:31:03.007	-0.43815228	4.6041903	8.339259	0.018558087	0.022101104	0.008518515	-0.3629078	4.7697883	8.560829	Sitting_Scroll
14:31:03.029	-0.43815228	4.6041903	8.339259	0.018558087	0.022101104	0.008518515	-0.3629078	4.7697883	8.560829	Sitting_Scroll
14:31:03.050	-0.43815228	4.6041903	8.339259	0.018558087	0.022101104	0.008518515	-0.3629078	4.7697883	8.560829	Sitting_Scroll
14:31:03.071	-0.45012367	4.618556	8.291373	-0.014428638	-0.020048598	0.0072967852	-0.38207078	4.7812996	8.553569	Sitting_Scroll
14:31:03.092	-0.45012367	4.618556	8.291373	-0.014428638	-0.020048598	0.0072967852	-0.38207078	4.7812996	8.553569	Sitting_Scroll
14:31:03.114	-0.45012367	4.618556	8.291373	-0.014428638	-0.020048598	0.0072967852	-0.38207078	4.7812996	8.553569	Sitting_Scroll
14:31:03.136	-0.45012367	4.618556	8.291373	-0.014428638	-0.020048598	0.0072967852	-0.38207078	4.7812996	8.553569	Sitting_Scroll
14:31:03.157	-0.45012367	4.618556	8.291373	-0.014428638	-0.020048598	0.0072967852	-0.38207078	4.7812996	8.553569	Sitting_Scroll
14:31:03.183	-0.45012367	4.618556	8.291373	-0.014428638	-0.020048598	0.0072967852	-0.38207078	4.7812996	8.553569	Sitting_Scroll
14:31:03.204	-0.45012367	4.618556	8.291373	-0.014428638	-0.020048598	0.0072967852	-0.38207078	4.7812996	8.553569	Sitting_Scroll
14:31:03.225	-0.45012367	4.618556	8.291373	-0.014428638	-0.020048598	0.0072967852	-0.38207078	4.7812996	8.553569	Sitting_Scroll
14:31:03.247	-0.40223816	4.6281333	8.281796	-0.008319984	-0.004166101	0.0072967852	-0.3665024	4.774909	8.557819	Sitting_Scroll
14:31:03.268	-0.40223816	4.6281333	8.281796	-0.008319984	-0.004166101	0.0072967852	-0.3665024	4.774909	8.557819	Sitting_Scroll
14:31:03.290	-0.40223816	4.6281333	8.281796	-0.008319984	-0.004166101	0.0072967852	-0.3665024	4.774909	8.557819	Sitting_Scroll
14:31:03.312	-0.40223816	4.6281333	8.281796	-0.008319984	-0.004166101	0.0072967852	-0.3665024	4.774909	8.557819	Sitting_Scroll
14:31:03.334	-0.40223816	4.6281333	8.281796	-0.008319984	-0.004166101	0.0072967852	-0.3665024	4.774909	8.557819	Sitting_Scroll
14:31:03.355	-0.40223816	4.6281333	8.281796	-0.008319984	-0.004166101	0.0072967852	-0.3665024	4.774909	8.557819	Sitting_Scroll
14:31:03.377	-0.40223816	4.6281333	8.281796	-0.008319984	-0.004166101	0.0072967852	-0.3665024	4.774909	8.557819	Sitting_Scroll
14:31:03.398	-0.40223816	4.6281333	8.281796	-0.008319984	-0.004166101	0.0072967852	-0.3665024	4.774909	8.557819	Sitting_Scroll
14:31:03.419	-0.40223816	4.6281333	8.281796	-0.008319984	-0.004166101	0.0072967852	-0.3665024	4.774909	8.557819	Sitting_Scroll
14:31:03.441	-0.36871833	4.6113734	8.324894	0.0020647245	0.019046778	0.013405438	-0.3675931	4.774244	8.558144	Sitting_Scroll
14:31:03.463	-0.36871833	4.6113734	8.324894	0.0020647245	0.019046778	0.013405438	-0.3675931	4.774244	8.558144	Sitting_Scroll
14:31:03.485	-0.36871833	4.6113734	8.324894	0.0020647245	0.019046778	0.013405438	-0.3675931	4.774244	8.558144	Sitting_Scroll
14:31:03.506	-0.36871833	4.6113734	8.324894	0.0020647245	0.019046778	0.013405438	-0.3675931	4.774244	8.558144	Sitting_Scroll
14:31:03.530	-0.36871833	4.6113734	8.324894	0.0020647245	0.019046778	0.013405438	-0.3675931	4.774244	8.558144	Sitting_Scroll
14:31:03.552	-0.36871833	4.6113734	8.324894	0.0020647245	0.019046778	0.013405438	-0.3675931	4.774244	8.558144	Sitting_Scroll
14:31:03.573	-0.36871833	4.6113734	8.324894	0.0020647245	0.019046778	0.013405438	-0.3675931	4.774244	8.558144	Sitting_Scroll
14:31:03.594	-0.36871833	4.6113734	8.324894	0.0020647245	0.019046778	0.013405438	-0.3675931	4.774244	8.558144	Sitting_Scroll
14:31:03.615	-0.3902668	4.6472874	8.262642	-0.001600467	0.003164282	0.010351111	-0.38181826	4.7797933	8.554424	Sitting_Scroll
14:31:03.636	-0.3902668	4.6472874	8.262642	-0.001600467	0.003164282	0.010351111	-0.38181826	4.7797933	8.554424	Sitting_Scroll
14:31:03.657	-0.3902668	4.6472874	8.262642	-0.001600467	0.003164282	0.010351111	-0.38181826	4.7797933	8.554424	Sitting_Scroll
14:31:03.680	-0.3902668	4.6472874	8.262642	-0.001600467	0.003164282	0.010351111	-0.38181826	4.7797933	8.554424	Sitting_Scroll
14:31:03.702	-0.3902668	4.6472874	8.262642	-0.001600467	0.003164282	0.010351111	-0.38181826	4.7797933	8.554424	Sitting_Scroll
14:31:03.723	-0.3902668	4.6472874	8.262642	-0.001600467	0.003164282	0.010351111	-0.38181826	4.7797933	8.554424	Sitting_Scroll
14:31:03.747	-0.3902668	4.6472874	8.262642	-0.001600467	0.003164282	0.010351111	-0.38181826	4.7797933	8.554424	Sitting_Scroll
14:31:03.768	-0.3902668	4.6472874	8.262642	-0.001600467	0.003164282	0.010351111	-0.38181826	4.7797933	8.554424	Sitting_Scroll
14:31:03.789	-0.41420954	4.625739	8.356019	-0.016872099	-0.012718214	0.008518515	-0.37043312	4.7720485	8.559247	Sitting_Scroll
14:31:03.810	-0.41420954	4.625739	8.356019	-0.016872099	-0.012718214	0.008518515	-0.37043312	4.7720485	8.559247	Sitting_Scroll
14:31:03.831	-0.41420954	4.625739	8.356019	-0.016872099	-0.012718214	0.008518515	-0.37043312	4.7720485	8.559247	Sitting_Scroll
14:31:03.852	-0.41420954	4.625739	8.356019	-0.016872099	-0.012718214	0.008518515	-0.37043312	4.7720485	8.559247	Sitting_Scroll
14:31:03.873	-0.41420954	4.625739	8.356019	-0.016872099	-0.012718214	0.008518515	-0.37043312	4.7720485	8.559247	Sitting_Scroll
14:31:03.894	-0.41420954	4.625739	8.356019	-0.016872099	-0.012718214	0.008518515	-0.37043312	4.7720485	8.559247	Sitting_Scroll
14:31:03.914	-0.41420954	4.625739	8.356019	-0.016872099	-0.012718214	0.008518515	-0.37043312	4.7720485	8.559247	Sitting_Scroll
14:31:03.936	-0.41420954	4.625739	8.356019	-0.016872099	-0.012718214	0.008518515	-0.37043312	4.7720485	8.559247	Sitting_Scroll
14:31:03.957	-0.41420954	4.625739	8.356019	-0.016872099	-0.012718214	0.008518515	-0.37043312	4.7720485	8.559247	Sitting_Scroll
14:31:03.978	-0.40463245	4.644893	8.336864	-0.0040439283	0.0049968776	0.014016303	-0.37728843	4.77452	8.557568	Sitting_Scroll
14:31:04.000	-0.40463245	4.644893	8.336864	-0.0040439283	0.0049968776	0.014016303	-0.37728843	4.77452	8.557568	Sitting_Scroll
14:31:04.022	-0.40463245	4.644893	8.336864	-0.0040439283	0.0049968776	0.014016303	-0.37728843	4.77452	8.557568	Sitting_Scroll
14:31:04.044	-0.40463245	4.644893	8.336864	-0.0040439283	0.0049968776	0.014016303	-0.37728843	4.77452	8.557568	Sitting_Scroll
14:31:04.065	-0.40463245	4.644893	8.336864	-0.0040439283	0.0049968776	0.014016303	-0.37728843	4.77452	8.557568	Sitting_Scroll
14:31:04.086	-0.40463245	4.644893	8.336864	-0.0040439283	0.0049968776	0.014016303	-0.37728843	4.77452	8.557568	Sitting_Scroll
14:31:04.108	-0.40463245	4.644893	8.336864	-0.0040439283	0.0049968776	0.014016303	-0.37728843	4.77452	8.557568	Sitting_Scroll
14:31:04.129	-0.40463245	4.644893	8.336864	-0.0040439283	0.0049968776	0.014016303	-0.37728843	4.77452	8.557568	Sitting_Scroll
14:31:04.150	-0.41181526	4.635316	8.241094	0.0032864548	0.003164282	0.003631594	-0.37993208	4.7738833	8.557807	Sitting_Scroll
14:31:04.171	-0.41181526	4.635316	8.241094	0.0032864548	0.003164282	0.003631594	-0.37993208	4.7738833	8.557807	Sitting_Scroll
14:31:04.192	-0.41181526	4.635316	8.241094	0.0032864548	0.003164282	0.003631594	-0.37993208	4.7738833	8.557807	Sitting_Scroll
14:31:04.213	-0.41181526	4.635316	8.241094	0.0032864548	0.003164282	0.003631594	-0.37993208	4.7738833	8.557807	Sitting_Scroll
14:31:04.235	-0.41181526	4.635316	8.241094	0.0032864548	0.003164282	0.003631594	-0.37993208	4.7738833	8.557807	Sitting_Scroll
14:31:04.256	-0.41181526	4.635316	8.241094	0.0032864548	0.003164282	0.003631594	-0.37993208	4.7738833	8.557807	Sitting_Scroll
14:31:04.277	-0.41181526	4.635316	8.241094	0.0032864548	0.003164282	0.003631594	-0.37993208	4.7738833	8.557807	Sitting_Scroll
14:31:04.298	-0.41181526	4.635316	8.241094	0.0032864548	0.003164282	0.003631594	-0.37993208	4.7738833	8.557807	Sitting_Scroll
14:31:04.320	-0.41181526	4.635316	8.241094	0.0032864548	0.003164282	0.003631594	-0.37993208	4.7738833	8.557807	Sitting_Scroll
14:31:04.342	-0.3519584	4.6544704	8.293768	-0.0058765234	-0.0029443705	0.01951409	-0.38111472	4.772697	8.558414	Sitting_Scroll
14:31:04.363	-0.3519584	4.6544704	8.293768	-0.0058765234	-0.0029443705	0.01951409	-0.38111472	4.772697	8.558414	Sitting_Scroll
14:31:04.384	-0.3519584	4.6544704	8.293768	-0.0058765234	-0.0029443705	0.01951409	-0.38111472	4.772697	8.558414	Sitting_Scroll
14:31:04.407	-0.3519584	4.6544704	8.293768	-0.0058765234	-0.0029443705	0.01951409	-0.38111472	4.772697	8.558414	Sitting_Scroll
14:31:04.428	-0.3519584	4.6544704	8.293768	-0.0058765234	-0.0029443705	0.01951409	-0.38111472	4.772697	8.558414	Sitting_Scroll
14:31:04.451	-0.3519584	4.6544704	8.293768	-0.0058765234	-0.0029443705	0.01951409	-0.38111472	4.772697	8.558414	Sitting_Scroll
14:31:04.472	-0.3519584	4.6544704	8.293768	-0.0058765234	-0.0029443705	0.01951409	-0.38111472	4.772697	8.558414	Sitting_Scroll
14:31:04.493	-0.3519584	4.6544704	8.293768	-0.0058765234	-0.0029443705	0.01951409	-0.38111472	4.772697	8.558414	Sitting_Scroll
14:31:04.516	-0.39266106	4.678413	8.308133	-0.0077091195	-0.031655036	0.0072967852	-0.3736612	4.771295	8.559526	Sitting_Scroll
14:31:04.537	-0.39266106	4.678413	8.308133	-0.0077091195	-0.031655036	0.0072967852	-0.3736612	4.771295	8.559526	Sitting_Scroll
14:31:04.558	-0.39266106	4.678413	8.308133	-0.0077091195	-0.031655036	0.0072967852	-0.3736612	4.771295	8.559526	Sitting_Scroll
14:31:04.579	-0.39266106	4.678413	8.308133	-0.0077091195	-0.031655036	0.0072967852	-0.3736612	4.771295	8.559526	Sitting_Scroll
14:31:04.601	-0.39266106	4.678413	8.308133	-0.0077091195	-0.031655036	0.0072967852	-0.3736612	4.771295	8.559526	Sitting_Scroll
14:31:04.622	-0.39266106	4.678413	8.308133	-0.0077091195	-0.031655036	0.0072967852	-0.3736612	4.771295	8.559526	Sitting_Scroll
14:31:04.643	-0.39266106	4.678413	8.308133	-0.0077091195	-0.031655036	0.0072967852	-0.3736612	4.771295	8.559526	Sitting_Scroll
14:31:04.664	-0.39266106	4.678413	8.308133	-0.0077091195	-0.031655036	0.0072967852	-0.3736612	4.771295	8.559526	Sitting_Scroll
14:31:04.685	-0.39266106	4.678413	8.308133	-0.0077091195	-0.031655036	0.0072967852	-0.3736612	4.771295	8.559526	Sitting_Scroll
14:31:04.706	-0.37350687	4.608979	8.377567	-0.014428638	0.0098838	0.011572842	-0.33169097	4.751136	8.572459	Sitting_Scroll
14:31:04.727	-0.37350687	4.608979	8.377567	-0.014428638	0.0098838	0.011572842	-0.33169097	4.751136	8.572459	Sitting_Scroll
14:31:04.749	-0.37350687	4.608979	8.377567	-0.014428638	0.0098838	0.011572842	-0.33169097	4.751136	8.572459	Sitting_Scroll
14:31:04.770	-0.37350687	4.608979	8.377567	-0.014428638	0.0098838	0.011572842	-0.33169097	4.751136	8.572459	Sitting_Scroll
14:31:04.791	-0.37350687	4.608979	8.377567	-0.014428638	0.0098838	0.011572842	-0.33169097	4.751136	8.572459	Sitting_Scroll
14:31:04.813	-0.37350687	4.608979	8.377567	-0.014428638	0.0098838	0.011572842	-0.33169097	4.751136	8.572459	Sitting_Scroll
14:31:04.834	-0.37350687	4.608979	8.377567	-0.014428638	0.0098838	0.011572842	-0.33169097	4.751136	8.572459	Sitting_Scroll
14:31:04.856	-0.37350687	4.608979	8.377567	-0.014428638	0.0098838	0.011572842	-0.33169097	4.751136	8.572459	Sitting_Scroll
14:31:04.877	-0.35914123	4.6329217	8.449396	0.022834143	-0.031044172	0.00790765	-0.32312876	4.749156	8.573883	Sitting_Scroll
14:31:04.898	-0.35914123	4.6329217	8.449396	0.022834143	-0.031044172	0.00790765	-0.32312876	4.749156	8.573883	Sitting_Scroll
14:31:04.919	-0.35914123	4.6329217	8.449396	0.022834143	-0.031044172	0.00790765	-0.32312876	4.749156	8.573883	Sitting_Scroll
14:31:04.940	-0.35914123	4.6329217	8.449396	0.022834143	-0.031044172	0.00790765	-0.32312876	4.749156	8.573883	Sitting_Scroll
14:31:04.968	-0.35914123	4.6329217	8.449396	0.022834143	-0.031044172	0.00790765	-0.32312876	4.749156	8.573883	Sitting_Scroll
14:31:05.001	-0.35914123	4.6329217	8.449396	0.022834143	-0.031044172	0.00790765	-0.32312876	4.749156	8.573883	Sitting_Scroll
14:31:05.035	-0.35914123	4.6329217	8.449396	0.022834143	-0.031044172	0.00790765	-0.32312876	4.749156	8.573883	Sitting_Scroll
14:31:05.070	-0.34956414	4.62095	8.152506	0.012449433	-0.025546385	0.009129381	-0.27608204	4.7733226	8.562098	Sitting_Scroll
14:31:05.104	-0.34956414	4.62095	8.152506	0.012449433	-0.025546385	0.009129381	-0.27608204	4.7733226	8.562098	Sitting_Scroll
14:31:05.137	-0.34956414	4.62095	8.152506	0.012449433	-0.025546385	0.009129381	-0.27608204	4.7733226	8.562098	Sitting_Scroll
14:31:05.172	-0.34956414	4.62095	8.152506	0.012449433	-0.025546385	0.009129381	-0.27608204	4.7733226	8.562098	Sitting_Scroll
14:31:05.203	-0.34956414	4.62095	8.152506	0.012449433	-0.025546385	0.009129381	-0.27608204	4.7733226	8.562098	Sitting_Scroll
14:31:05.227	-0.26097596	4.678413	8.269825	0.013060299	0.059363883	0.008518515	-0.28395522	4.7722154	8.562458	Sitting_Scroll
14:31:05.248	-0.26097596	4.678413	8.269825	0.013060299	0.059363883	0.008518515	-0.28395522	4.7722154	8.562458	Sitting_Scroll
14:31:05.269	-0.26097596	4.678413	8.269825	0.013060299	0.059363883	0.008518515	-0.28395522	4.7722154	8.562458	Sitting_Scroll
14:31:05.290	-0.26097596	4.678413	8.269825	0.013060299	0.059363883	0.008518515	-0.28395522	4.7722154	8.562458	Sitting_Scroll
14:31:05.311	-0.26097596	4.678413	8.269825	0.013060299	0.059363883	0.008518515	-0.28395522	4.7722154	8.562458	Sitting_Scroll
14:31:05.331	-0.26097596	4.678413	8.269825	0.013060299	0.059363883	0.008518515	-0.28395522	4.7722154	8.562458	Sitting_Scroll
14:31:05.354	-0.26097596	4.678413	8.269825	0.013060299	0.059363883	0.008518515	-0.28395522	4.7722154	8.562458	Sitting_Scroll
14:31:05.375	-0.26097596	4.678413	8.269825	0.013060299	0.059363883	0.008518515	-0.28395522	4.7722154	8.562458	Sitting_Scroll
14:31:05.397	-0.26097596	4.678413	8.269825	0.013060299	0.059363883	0.008518515	-0.28395522	4.7722154	8.562458	Sitting_Scroll
14:31:05.418	-0.3615355	4.6065845	8.152506	-0.001600467	0.023322836	0.016459765	-0.357604	4.7623754	8.565176	Sitting_Scroll
14:31:05.440	-0.3615355	4.6065845	8.152506	-0.001600467	0.023322836	0.016459765	-0.357604	4.7623754	8.565176	Sitting_Scroll
14:31:05.462	-0.3615355	4.6065845	8.152506	-0.001600467	0.023322836	0.016459765	-0.357604	4.7623754	8.565176	Sitting_Scroll
14:31:05.483	-0.3615355	4.6065845	8.152506	-0.001600467	0.023322836	0.016459765	-0.357604	4.7623754	8.565176	Sitting_Scroll
14:31:05.504	-0.3615355	4.6065845	8.152506	-0.001600467	0.023322836	0.016459765	-0.357604	4.7623754	8.565176	Sitting_Scroll
14:31:05.525	-0.3615355	4.6065845	8.152506	-0.001600467	0.023322836	0.016459765	-0.357604	4.7623754	8.565176	Sitting_Scroll
14:31:05.546	-0.3615355	4.6065845	8.152506	-0.001600467	0.023322836	0.016459765	-0.357604	4.7623754	8.565176	Sitting_Scroll
14:31:05.567	-0.3615355	4.6065845	8.152506	-0.001600467	0.023322836	0.016459765	-0.357604	4.7623754	8.565176	Sitting_Scroll
14:31:05.589	-0.41420954	4.6281333	8.262642	0.0020647245	0.0098838	0.010961977	-0.3818295	4.7627087	8.563947	Sitting_Scroll
14:31:05.612	-0.41420954	4.6281333	8.262642	0.0020647245	0.0098838	0.010961977	-0.3818295	4.7627087	8.563947	Sitting_Scroll
14:31:05.633	-0.41420954	4.6281333	8.262642	0.0020647245	0.0098838	0.010961977	-0.3818295	4.7627087	8.563947	Sitting_Scroll
14:31:05.655	-0.41420954	4.6281333	8.262642	0.0020647245	0.0098838	0.010961977	-0.3818295	4.7627087	8.563947	Sitting_Scroll
14:31:05.676	-0.41420954	4.6281333	8.262642	0.0020647245	0.0098838	0.010961977	-0.3818295	4.7627087	8.563947	Sitting_Scroll
14:31:05.698	-0.41420954	4.6281333	8.262642	0.0020647245	0.0098838	0.010961977	-0.3818295	4.7627087	8.563947	Sitting_Scroll
14:31:05.720	-0.41420954	4.6281333	8.262642	0.0020647245	0.0098838	0.010961977	-0.3818295	4.7627087	8.563947	Sitting_Scroll
14:31:05.742	-0.41420954	4.6281333	8.262642	0.0020647245	0.0098838	0.010961977	-0.3818295	4.7627087	8.563947	Sitting_Scroll
14:31:05.764	-0.41420954	4.6281333	8.262642	0.0020647245	0.0098838	0.010961977	-0.3818295	4.7627087	8.563947	Sitting_Scroll
14:31:05.786	-0.45970076	4.6736245	8.303345	0.022834143	0.028209757	0.0072967852	-0.3934785	4.7660203	8.561576	Sitting_Scroll
14:31:05.807	-0.45970076	4.6736245	8.303345	0.022834143	0.028209757	0.0072967852	-0.3934785	4.7660203	8.561576	Sitting_Scroll
14:31:05.829	-0.45970076	4.6736245	8.303345	0.022834143	0.028209757	0.0072967852	-0.3934785	4.7660203	8.561576	Sitting_Scroll
14:31:05.850	-0.45970076	4.6736245	8.303345	0.022834143	0.028209757	0.0072967852	-0.3934785	4.7660203	8.561576	Sitting_Scroll
14:31:05.873	-0.45970076	4.6736245	8.303345	0.022834143	0.028209757	0.0072967852	-0.3934785	4.7660203	8.561576	Sitting_Scroll
14:31:05.894	-0.45970076	4.6736245	8.303345	0.022834143	0.028209757	0.0072967852	-0.3934785	4.7660203	8.561576	Sitting_Scroll
14:31:05.916	-0.45970076	4.6736245	8.303345	0.022834143	0.028209757	0.0072967852	-0.3934785	4.7660203	8.561576	Sitting_Scroll
14:31:05.937	-0.45970076	4.6736245	8.303345	0.022834143	0.028209757	0.0072967852	-0.3934785	4.7660203	8.561576	Sitting_Scroll
14:31:05.959	-0.42378664	4.601796	8.317711	-0.015039502	-0.031655036	0.0054641897	-0.3904191	4.766054	8.561697	Sitting_Scroll
14:31:05.980	-0.42378664	4.601796	8.317711	-0.015039502	-0.031655036	0.0054641897	-0.3904191	4.766054	8.561697	Sitting_Scroll
14:31:06.002	-0.42378664	4.601796	8.317711	-0.015039502	-0.031655036	0.0054641897	-0.3904191	4.766054	8.561697	Sitting_Scroll
14:31:06.023	-0.42378664	4.601796	8.317711	-0.015039502	-0.031655036	0.0054641897	-0.3904191	4.766054	8.561697	Sitting_Scroll
14:31:06.045	-0.42378664	4.601796	8.317711	-0.015039502	-0.031655036	0.0054641897	-0.3904191	4.766054	8.561697	Sitting_Scroll
14:31:06.066	-0.42378664	4.601796	8.317711	-0.015039502	-0.031655036	0.0054641897	-0.3904191	4.766054	8.561697	Sitting_Scroll
14:31:06.087	-0.42378664	4.601796	8.317711	-0.015039502	-0.031655036	0.0054641897	-0.3904191	4.766054	8.561697	Sitting_Scroll
14:31:06.108	-0.42378664	4.601796	8.317711	-0.015039502	-0.031655036	0.0054641897	-0.3904191	4.766054	8.561697	Sitting_Scroll
14:31:06.129	-0.36871833	4.6544704	8.229122	0.0069516464	-0.010274754	0.012794573	-0.3542172	4.764201	8.564303	Sitting_Scroll
14:31:06.150	-0.36871833	4.6544704	8.229122	0.0069516464	-0.010274754	0.012794573	-0.3542172	4.764201	8.564303	Sitting_Scroll
14:31:06.171	-0.36871833	4.6544704	8.229122	0.0069516464	-0.010274754	0.012794573	-0.3542172	4.764201	8.564303	Sitting_Scroll
14:31:06.192	-0.36871833	4.6544704	8.229122	0.0069516464	-0.010274754	0.012794573	-0.3542172	4.764201	8.564303	Sitting_Scroll
14:31:06.214	-0.36871833	4.6544704	8.229122	0.0069516464	-0.010274754	0.012794573	-0.3542172	4.764201	8.564303	Sitting_Scroll
14:31:06.235	-0.36871833	4.6544704	8.229122	0.0069516464	-0.010274754	0.012794573	-0.3542172	4.764201	8.564303	Sitting_Scroll
14:31:06.257	-0.36871833	4.6544704	8.229122	0.0069516464	-0.010274754	0.012794573	-0.3542172	4.764201	8.564303	Sitting_Scroll
14:31:06.278	-0.36871833	4.6544704	8.229122	0.0069516464	-0.010274754	0.012794573	-0.3542172	4.764201	8.564303	Sitting_Scroll
14:31:06.299	-0.36871833	4.6544704	8.229122	0.0069516464	-0.010274754	0.012794573	-0.3542172	4.764201	8.564303	Sitting_Scroll
14:31:06.320	-0.32083282	4.635316	8.245882	0.0032864548	0.007440339	0.012794573	-0.33403796	4.7709894	8.561334	Sitting_Scroll
14:31:06.342	-0.32083282	4.635316	8.245882	0.0032864548	0.007440339	0.012794573	-0.33403796	4.7709894	8.561334	Sitting_Scroll
14:31:06.364	-0.32083282	4.635316	8.245882	0.0032864548	0.007440339	0.012794573	-0.33403796	4.7709894	8.561334	Sitting_Scroll
14:31:06.393	-0.32083282	4.635316	8.245882	0.0032864548	0.007440339	0.012794573	-0.33403796	4.7709894	8.561334	Sitting_Scroll
14:31:06.425	-0.32083282	4.635316	8.245882	0.0032864548	0.007440339	0.012794573	-0.33403796	4.7709894	8.561334	Sitting_Scroll
14:31:06.461	-0.32083282	4.635316	8.245882	0.0032864548	0.007440339	0.012794573	-0.33403796	4.7709894	8.561334	Sitting_Scroll
14:31:06.483	-0.32083282	4.635316	8.245882	0.0032864548	0.007440339	0.012794573	-0.33403796	4.7709894	8.561334	Sitting_Scroll
14:31:06.506	-0.39266106	4.6281333	8.265037	-0.006487389	0.007440339	0.006075055	-0.37021682	4.795418	8.546185	Sitting_Scroll
14:31:06.528	-0.39266106	4.6281333	8.265037	-0.006487389	0.007440339	0.006075055	-0.37021682	4.795418	8.546185	Sitting_Scroll
14:31:06.549	-0.39266106	4.6281333	8.265037	-0.006487389	0.007440339	0.006075055	-0.37021682	4.795418	8.546185	Sitting_Scroll
14:31:06.570	-0.39266106	4.6281333	8.265037	-0.006487389	0.007440339	0.006075055	-0.37021682	4.795418	8.546185	Sitting_Scroll
14:31:06.592	-0.39266106	4.6281333	8.265037	-0.006487389	0.007440339	0.006075055	-0.37021682	4.795418	8.546185	Sitting_Scroll
14:31:06.614	-0.39266106	4.6281333	8.265037	-0.006487389	0.007440339	0.006075055	-0.37021682	4.795418	8.546185	Sitting_Scroll
14:31:06.635	-0.39266106	4.6281333	8.265037	-0.006487389	0.007440339	0.006075055	-0.37021682	4.795418	8.546185	Sitting_Scroll
14:31:06.659	-0.39266106	4.6281333	8.265037	-0.006487389	0.007440339	0.006075055	-0.37021682	4.795418	8.546185	Sitting_Scroll
14:31:06.681	-0.38308397	4.644893	8.358414	-0.0058765234	-0.002333505	0.009129381	-0.38302225	4.7931356	8.546901	Sitting_Scroll
14:31:06.703	-0.38308397	4.644893	8.358414	-0.0058765234	-0.002333505	0.009129381	-0.38302225	4.7931356	8.546901	Sitting_Scroll
14:31:06.726	-0.38308397	4.644893	8.358414	-0.0058765234	-0.002333505	0.009129381	-0.38302225	4.7931356	8.546901	Sitting_Scroll
14:31:06.747	-0.38308397	4.644893	8.358414	-0.0058765234	-0.002333505	0.009129381	-0.38302225	4.7931356	8.546901	Sitting_Scroll
14:31:06.768	-0.38308397	4.644893	8.358414	-0.0058765234	-0.002333505	0.009129381	-0.38302225	4.7931356	8.546901	Sitting_Scroll
14:31:06.790	-0.38308397	4.644893	8.358414	-0.0058765234	-0.002333505	0.009129381	-0.38302225	4.7931356	8.546901	Sitting_Scroll
14:31:06.813	-0.38308397	4.644893	8.358414	-0.0058765234	-0.002333505	0.009129381	-0.38302225	4.7931356	8.546901	Sitting_Scroll
14:31:06.835	-0.38308397	4.644893	8.358414	-0.0058765234	-0.002333505	0.009129381	-0.38302225	4.7931356	8.546901	Sitting_Scroll
14:31:06.857	-0.44533512	4.652076	8.303345	0.009395108	0.01110553	0.009740246	-0.38061544	4.7871704	8.550349	Sitting_Scroll
14:31:06.879	-0.44533512	4.652076	8.303345	0.009395108	0.01110553	0.009740246	-0.38061544	4.7871704	8.550349	Sitting_Scroll
14:31:06.901	-0.44533512	4.652076	8.303345	0.009395108	0.01110553	0.009740246	-0.38061544	4.7871704	8.550349	Sitting_Scroll
14:31:06.923	-0.44533512	4.652076	8.303345	0.009395108	0.01110553	0.009740246	-0.38061544	4.7871704	8.550349	Sitting_Scroll
14:31:06.945	-0.44533512	4.652076	8.303345	0.009395108	0.01110553	0.009740246	-0.38061544	4.7871704	8.550349	Sitting_Scroll
14:31:06.967	-0.44533512	4.652076	8.303345	0.009395108	0.01110553	0.009740246	-0.38061544	4.7871704	8.550349	Sitting_Scroll
14:31:06.988	-0.44533512	4.652076	8.303345	0.009395108	0.01110553	0.009740246	-0.38061544	4.7871704	8.550349	Sitting_Scroll
14:31:07.011	-0.44533512	4.652076	8.303345	0.009395108	0.01110553	0.009740246	-0.38061544	4.7871704	8.550349	Sitting_Scroll
14:31:07.032	-0.41181526	4.6712303	8.224334	0.004508185	0.000720821	0.010961977	-0.38636813	4.7934685	8.546563	Sitting_Scroll
14:31:07.054	-0.41181526	4.6712303	8.224334	0.004508185	0.000720821	0.010961977	-0.38636813	4.7934685	8.546563	Sitting_Scroll
14:31:07.078	-0.41181526	4.6712303	8.224334	0.004508185	0.000720821	0.010961977	-0.38636813	4.7934685	8.546563	Sitting_Scroll
14:31:07.099	-0.41181526	4.6712303	8.224334	0.004508185	0.000720821	0.010961977	-0.38636813	4.7934685	8.546563	Sitting_Scroll
14:31:07.120	-0.41181526	4.6712303	8.224334	0.004508185	0.000720821	0.010961977	-0.38636813	4.7934685	8.546563	Sitting_Scroll
14:31:07.141	-0.41181526	4.6712303	8.224334	0.004508185	0.000720821	0.010961977	-0.38636813	4.7934685	8.546563	Sitting_Scroll
14:31:07.163	-0.41181526	4.6712303	8.224334	0.004508185	0.000720821	0.010961977	-0.38636813	4.7934685	8.546563	Sitting_Scroll
14:31:07.185	-0.41181526	4.6712303	8.224334	0.004508185	0.000720821	0.010961977	-0.38636813	4.7934685	8.546563	Sitting_Scroll
14:31:07.207	-0.41181526	4.6712303	8.224334	0.004508185	0.000720821	0.010961977	-0.38636813	4.7934685	8.546563	Sitting_Scroll
14:31:07.229	-0.39266106	4.642499	8.308133	0.0032864548	-0.0047769663	0.0054641897	-0.38507375	4.7920856	8.547396	Sitting_Scroll
14:31:07.250	-0.39266106	4.642499	8.308133	0.0032864548	-0.0047769663	0.0054641897	-0.38507375	4.7920856	8.547396	Sitting_Scroll
14:31:07.271	-0.39266106	4.642499	8.308133	0.0032864548	-0.0047769663	0.0054641897	-0.38507375	4.7920856	8.547396	Sitting_Scroll
14:31:07.292	-0.39266106	4.642499	8.308133	0.0032864548	-0.0047769663	0.0054641897	-0.38507375	4.7920856	8.547396	Sitting_Scroll
14:31:07.312	-0.39266106	4.642499	8.308133	0.0032864548	-0.0047769663	0.0054641897	-0.38507375	4.7920856	8.547396	Sitting_Scroll
14:31:07.334	-0.39266106	4.642499	8.308133	0.0032864548	-0.0047769663	0.0054641897	-0.38507375	4.7920856	8.547396	Sitting_Scroll
14:31:07.356	-0.39266106	4.642499	8.308133	0.0032864548	-0.0047769663	0.0054641897	-0.38507375	4.7920856	8.547396	Sitting_Scroll
14:31:07.379	-0.39266106	4.642499	8.308133	0.0032864548	-0.0047769663	0.0054641897	-0.38507375	4.7920856	8.547396	Sitting_Scroll
14:31:07.400	-0.4070267	4.652076	8.25546	-0.020537289	-0.008442158	0.013405438	-0.38625717	4.798328	8.54384	Sitting_Scroll
14:31:07.421	-0.4070267	4.652076	8.25546	-0.020537289	-0.008442158	0.013405438	-0.38625717	4.798328	8.54384	Sitting_Scroll
14:31:07.442	-0.4070267	4.652076	8.25546	-0.020537289	-0.008442158	0.013405438	-0.38625717	4.798328	8.54384	Sitting_Scroll
14:31:07.466	-0.4070267	4.652076	8.25546	-0.020537289	-0.008442158	0.013405438	-0.38625717	4.798328	8.54384	Sitting_Scroll
14:31:07.487	-0.4070267	4.652076	8.25546	-0.020537289	-0.008442158	0.013405438	-0.38625717	4.798328	8.54384	Sitting_Scroll
14:31:07.509	-0.4070267	4.652076	8.25546	-0.020537289	-0.008442158	0.013405438	-0.38625717	4.798328	8.54384	Sitting_Scroll
14:31:07.530	-0.4070267	4.652076	8.25546	-0.020537289	-0.008442158	0.013405438	-0.38625717	4.798328	8.54384	Sitting_Scroll
14:31:07.552	-0.4070267	4.652076	8.25546	-0.020537289	-0.008442158	0.013405438	-0.38625717	4.798328	8.54384	Sitting_Scroll
14:31:07.573	-0.37350687	4.659259	8.310528	-0.001600467	0.010494665	0.006075055	-0.38021427	4.7932296	8.546974	Sitting_Scroll
14:31:07.594	-0.37350687	4.659259	8.310528	-0.001600467	0.010494665	0.006075055	-0.38021427	4.7932296	8.546974	Sitting_Scroll
14:31:07.615	-0.37350687	4.659259	8.310528	-0.001600467	0.010494665	0.006075055	-0.38021427	4.7932296	8.546974	Sitting_Scroll
14:31:07.637	-0.37350687	4.659259	8.310528	-0.001600467	0.010494665	0.006075055	-0.38021427	4.7932296	8.546974	Sitting_Scroll
14:31:07.658	-0.37350687	4.659259	8.310528	-0.001600467	0.010494665	0.006075055	-0.38021427	4.7932296	8.546974	Sitting_Scroll
14:31:07.681	-0.37350687	4.659259	8.310528	-0.001600467	0.010494665	0.006075055	-0.38021427	4.7932296	8.546974	Sitting_Scroll
14:31:07.702	-0.37350687	4.659259	8.310528	-0.001600467	0.010494665	0.006075055	-0.38021427	4.7932296	8.546974	Sitting_Scroll
14:31:07.722	-0.37350687	4.659259	8.310528	-0.001600467	0.010494665	0.006075055	-0.38021427	4.7932296	8.546974	Sitting_Scroll
14:31:07.744	-0.37350687	4.659259	8.310528	-0.001600467	0.010494665	0.006075055	-0.38021427	4.7932296	8.546974	Sitting_Scroll
14:31:07.766	-0.3974496	4.642499	8.274613	-0.0034330627	-0.0047769663	0.009129381	-0.386438	4.797522	8.544287	Sitting_Scroll
14:31:07.788	-0.3974496	4.642499	8.274613	-0.0034330627	-0.0047769663	0.009129381	-0.386438	4.797522	8.544287	Sitting_Scroll
14:31:07.809	-0.3974496	4.642499	8.274613	-0.0034330627	-0.0047769663	0.009129381	-0.386438	4.797522	8.544287	Sitting_Scroll
14:31:07.831	-0.3974496	4.642499	8.274613	-0.0034330627	-0.0047769663	0.009129381	-0.386438	4.797522	8.544287	Sitting_Scroll
14:31:07.852	-0.3974496	4.642499	8.274613	-0.0034330627	-0.0047769663	0.009129381	-0.386438	4.797522	8.544287	Sitting_Scroll
14:31:07.873	-0.3974496	4.642499	8.274613	-0.0034330627	-0.0047769663	0.009129381	-0.386438	4.797522	8.544287	Sitting_Scroll
14:31:07.894	-0.3974496	4.642499	8.274613	-0.0034330627	-0.0047769663	0.009129381	-0.386438	4.797522	8.544287	Sitting_Scroll
14:31:07.916	-0.3974496	4.642499	8.274613	-0.0034330627	-0.0047769663	0.009129381	-0.386438	4.797522	8.544287	Sitting_Scroll
14:31:07.938	-0.409421	4.63771	8.305739	-0.008319984	0.0037751473	0.0030207285	-0.3865824	4.796608	8.54479	Sitting_Scroll
14:31:07.959	-0.409421	4.63771	8.305739	-0.008319984	0.0037751473	0.0030207285	-0.3865824	4.796608	8.54479	Sitting_Scroll
14:31:07.981	-0.409421	4.63771	8.305739	-0.008319984	0.0037751473	0.0030207285	-0.3865824	4.796608	8.54479	Sitting_Scroll
14:31:08.003	-0.409421	4.63771	8.305739	-0.008319984	0.0037751473	0.0030207285	-0.3865824	4.796608	8.54479	Sitting_Scroll
14:31:08.024	-0.409421	4.63771	8.305739	-0.008319984	0.0037751473	0.0030207285	-0.3865824	4.796608	8.54479	Sitting_Scroll
14:31:08.045	-0.409421	4.63771	8.305739	-0.008319984	0.0037751473	0.0030207285	-0.3865824	4.796608	8.54479	Sitting_Scroll
14:31:08.066	-0.409421	4.63771	8.305739	-0.008319984	0.0037751473	0.0030207285	-0.3865824	4.796608	8.54479	Sitting_Scroll
14:31:08.087	-0.409421	4.63771	8.305739	-0.008319984	0.0037751473	0.0030207285	-0.3865824	4.796608	8.54479	Sitting_Scroll
14:31:08.108	-0.42378664	4.678413	8.274613	-0.004654793	-0.002333505	0.009740246	-0.3886332	4.7980914	8.543864	Sitting_Scroll
14:31:08.132	-0.42378664	4.678413	8.274613	-0.004654793	-0.002333505	0.009740246	-0.3886332	4.7980914	8.543864	Sitting_Scroll
14:31:08.153	-0.42378664	4.678413	8.274613	-0.004654793	-0.002333505	0.009740246	-0.3886332	4.7980914	8.543864	Sitting_Scroll
14:31:08.174	-0.42378664	4.678413	8.274613	-0.004654793	-0.002333505	0.009740246	-0.3886332	4.7980914	8.543864	Sitting_Scroll
14:31:08.195	-0.42378664	4.678413	8.274613	-0.004654793	-0.002333505	0.009740246	-0.3886332	4.7980914	8.543864	Sitting_Scroll
14:31:08.217	-0.42378664	4.678413	8.274613	-0.004654793	-0.002333505	0.009740246	-0.3886332	4.7980914	8.543864	Sitting_Scroll
14:31:08.239	-0.42378664	4.678413	8.274613	-0.004654793	-0.002333505	0.009740246	-0.3886332	4.7980914	8.543864	Sitting_Scroll
14:31:08.260	-0.42378664	4.678413	8.274613	-0.004654793	-0.002333505	0.009740246	-0.3886332	4.7980914	8.543864	Sitting_Scroll
14:31:08.283	-0.42378664	4.678413	8.274613	-0.004654793	-0.002333505	0.009740246	-0.3886332	4.7980914	8.543864	Sitting_Scroll
14:31:08.304	-0.46209505	4.6927786	8.284191	0.014282029	0.022101104	0.011572842	-0.40442854	4.806533	8.538385	Sitting_Scroll
14:31:08.327	-0.46209505	4.6927786	8.284191	0.014282029	0.022101104	0.011572842	-0.40442854	4.806533	8.538385	Sitting_Scroll
14:31:08.350	-0.46209505	4.6927786	8.284191	0.014282029	0.022101104	0.011572842	-0.40442854	4.806533	8.538385	Sitting_Scroll
14:31:08.371	-0.46209505	4.6927786	8.284191	0.014282029	0.022101104	0.011572842	-0.40442854	4.806533	8.538385	Sitting_Scroll
14:31:08.394	-0.46209505	4.6927786	8.284191	0.014282029	0.022101104	0.011572842	-0.40442854	4.806533	8.538385	Sitting_Scroll
14:31:08.414	-0.46209505	4.6927786	8.284191	0.014282029	0.022101104	0.011572842	-0.40442854	4.806533	8.538385	Sitting_Scroll
14:31:08.436	-0.46209505	4.6927786	8.284191	0.014282029	0.022101104	0.011572842	-0.40442854	4.806533	8.538385	Sitting_Scroll
14:31:08.457	-0.46209505	4.6927786	8.284191	0.014282029	0.022101104	0.011572842	-0.40442854	4.806533	8.538385	Sitting_Scroll
14:31:08.479	-0.38787252	4.6927786	8.193209	0.005119051	-0.041428883	-0.0006444628	-0.36762467	4.7829227	8.553294	Sitting_Scroll
14:31:08.500	-0.38787252	4.6927786	8.193209	0.005119051	-0.041428883	-0.0006444628	-0.36762467	4.7829227	8.553294	Sitting_Scroll
14:31:08.521	-0.38787252	4.6927786	8.193209	0.005119051	-0.041428883	-0.0006444628	-0.36762467	4.7829227	8.553294	Sitting_Scroll
14:31:08.543	-0.38787252	4.6927786	8.193209	0.005119051	-0.041428883	-0.0006444628	-0.36762467	4.7829227	8.553294	Sitting_Scroll
14:31:08.564	-0.38787252	4.6927786	8.193209	0.005119051	-0.041428883	-0.0006444628	-0.36762467	4.7829227	8.553294	Sitting_Scroll
14:31:08.585	-0.38787252	4.6927786	8.193209	0.005119051	-0.041428883	-0.0006444628	-0.36762467	4.7829227	8.553294	Sitting_Scroll
14:31:08.607	-0.38787252	4.6927786	8.193209	0.005119051	-0.041428883	-0.0006444628	-0.36762467	4.7829227	8.553294	Sitting_Scroll
14:31:08.628	-0.38787252	4.6927786	8.193209	0.005119051	-0.041428883	-0.0006444628	-0.36762467	4.7829227	8.553294	Sitting_Scroll
14:31:08.650	-0.339987	4.6065845	8.243488	-0.0058765234	-0.021881193	0.009740246	-0.33878458	4.782568	8.554686	Sitting_Scroll
14:31:08.671	-0.339987	4.6065845	8.243488	-0.0058765234	-0.021881193	0.009740246	-0.33878458	4.782568	8.554686	Sitting_Scroll
14:31:08.692	-0.339987	4.6065845	8.243488	-0.0058765234	-0.021881193	0.009740246	-0.33878458	4.782568	8.554686	Sitting_Scroll
14:31:08.714	-0.339987	4.6065845	8.243488	-0.0058765234	-0.021881193	0.009740246	-0.33878458	4.782568	8.554686	Sitting_Scroll
14:31:08.735	-0.339987	4.6065845	8.243488	-0.0058765234	-0.021881193	0.009740246	-0.33878458	4.782568	8.554686	Sitting_Scroll
14:31:08.756	-0.339987	4.6065845	8.243488	-0.0058765234	-0.021881193	0.009740246	-0.33878458	4.782568	8.554686	Sitting_Scroll
14:31:08.777	-0.339987	4.6065845	8.243488	-0.0058765234	-0.021881193	0.009740246	-0.33878458	4.782568	8.554686	Sitting_Scroll
14:31:08.800	-0.339987	4.6065845	8.243488	-0.0058765234	-0.021881193	0.009740246	-0.33878458	4.782568	8.554686	Sitting_Scroll
14:31:08.834	-0.37111259	4.625739	8.27222	-0.014428638	-0.0011117748	0.010351111	-0.34244633	4.7669926	8.563229	Sitting_Scroll
14:31:08.868	-0.37111259	4.625739	8.27222	-0.014428638	-0.0011117748	0.010351111	-0.34244633	4.7669926	8.563229	Sitting_Scroll
14:31:08.903	-0.37111259	4.625739	8.27222	-0.014428638	-0.0011117748	0.010351111	-0.34244633	4.7669926	8.563229	Sitting_Scroll
14:31:08.938	-0.37111259	4.625739	8.27222	-0.014428638	-0.0011117748	0.010351111	-0.34244633	4.7669926	8.563229	Sitting_Scroll
14:31:08.970	-0.37111259	4.625739	8.27222	-0.014428638	-0.0011117748	0.010351111	-0.34244633	4.7669926	8.563229	Sitting_Scroll
14:31:09.003	-0.37111259	4.625739	8.27222	-0.014428638	-0.0011117748	0.010351111	-0.34244633	4.7669926	8.563229	Sitting_Scroll
14:31:09.036	-0.36871833	4.644893	8.281796	0.018558087	0.030042352	-0.0043096542	-0.35611978	4.7652674	8.563629	Sitting_Scroll
14:31:09.071	-0.36871833	4.644893	8.281796	0.018558087	0.030042352	-0.0043096542	-0.35611978	4.7652674	8.563629	Sitting_Scroll
14:31:09.091	-0.36871833	4.644893	8.281796	0.018558087	0.030042352	-0.0043096542	-0.35611978	4.7652674	8.563629	Sitting_Scroll
14:31:09.113	-0.36871833	4.644893	8.281796	0.018558087	0.030042352	-0.0043096542	-0.35611978	4.7652674	8.563629	Sitting_Scroll
14:31:09.134	-0.36871833	4.644893	8.281796	0.018558087	0.030042352	-0.0043096542	-0.35611978	4.7652674	8.563629	Sitting_Scroll
14:31:09.156	-0.36871833	4.644893	8.281796	0.018558087	0.030042352	-0.0043096542	-0.35611978	4.7652674	8.563629	Sitting_Scroll
14:31:09.179	-0.36871833	4.644893	8.281796	0.018558087	0.030042352	-0.0043096542	-0.35611978	4.7652674	8.563629	Sitting_Scroll
14:31:09.204	-0.44054657	4.644893	8.332076	-0.011985176	-0.0053878315	0.00790765	-0.38266492	4.7678947	8.561023	Sitting_Scroll
14:31:09.225	-0.44054657	4.644893	8.332076	-0.011985176	-0.0053878315	0.00790765	-0.38266492	4.7678947	8.561023	Sitting_Scroll
14:31:09.246	-0.44054657	4.644893	8.332076	-0.011985176	-0.0053878315	0.00790765	-0.38266492	4.7678947	8.561023	Sitting_Scroll
14:31:09.268	-0.44054657	4.644893	8.332076	-0.011985176	-0.0053878315	0.00790765	-0.38266492	4.7678947	8.561023	Sitting_Scroll
14:31:09.290	-0.44054657	4.644893	8.332076	-0.011985176	-0.0053878315	0.00790765	-0.38266492	4.7678947	8.561023	Sitting_Scroll
14:31:09.312	-0.44054657	4.644893	8.332076	-0.011985176	-0.0053878315	0.00790765	-0.38266492	4.7678947	8.561023	Sitting_Scroll
14:31:09.338	-0.44054657	4.644893	8.332076	-0.011985176	-0.0053878315	0.00790765	-0.38266492	4.7678947	8.561023	Sitting_Scroll
14:31:09.360	-0.44054657	4.644893	8.332076	-0.011985176	-0.0053878315	0.00790765	-0.38266492	4.7678947	8.561023	Sitting_Scroll
14:31:09.381	-0.37111259	4.640105	8.28898	-0.0040439283	-0.002333505	0.008518515	-0.39293805	4.7639303	8.562763	Sitting_Scroll
14:31:09.402	-0.37111259	4.640105	8.28898	-0.0040439283	-0.002333505	0.008518515	-0.39293805	4.7639303	8.562763	Sitting_Scroll
14:31:09.423	-0.37111259	4.640105	8.28898	-0.0040439283	-0.002333505	0.008518515	-0.39293805	4.7639303	8.562763	Sitting_Scroll
14:31:09.445	-0.37111259	4.640105	8.28898	-0.0040439283	-0.002333505	0.008518515	-0.39293805	4.7639303	8.562763	Sitting_Scroll
14:31:09.466	-0.37111259	4.640105	8.28898	-0.0040439283	-0.002333505	0.008518515	-0.39293805	4.7639303	8.562763	Sitting_Scroll
14:31:09.488	-0.37111259	4.640105	8.28898	-0.0040439283	-0.002333505	0.008518515	-0.39293805	4.7639303	8.562763	Sitting_Scroll
14:31:09.510	-0.37111259	4.640105	8.28898	-0.0040439283	-0.002333505	0.008518515	-0.39293805	4.7639303	8.562763	Sitting_Scroll
14:31:09.531	-0.37111259	4.640105	8.28898	-0.0040439283	-0.002333505	0.008518515	-0.39293805	4.7639303	8.562763	Sitting_Scroll
14:31:09.553	-0.45251793	4.608979	8.360807	-0.0040439283	-0.007220427	0.0042424593	-0.39681146	4.7667704	8.561005	Sitting_Scroll
14:31:09.573	-0.45251793	4.608979	8.360807	-0.0040439283	-0.007220427	0.0042424593	-0.39681146	4.7667704	8.561005	Sitting_Scroll
14:31:09.595	-0.45251793	4.608979	8.360807	-0.0040439283	-0.007220427	0.0042424593	-0.39681146	4.7667704	8.561005	Sitting_Scroll
14:31:09.616	-0.45251793	4.608979	8.360807	-0.0040439283	-0.007220427	0.0042424593	-0.39681146	4.7667704	8.561005	Sitting_Scroll
14:31:09.639	-0.45251793	4.608979	8.360807	-0.0040439283	-0.007220427	0.0042424593	-0.39681146	4.7667704	8.561005	Sitting_Scroll
14:31:09.660	-0.45251793	4.608979	8.360807	-0.0040439283	-0.007220427	0.0042424593	-0.39681146	4.7667704	8.561005	Sitting_Scroll
14:31:09.681	-0.45251793	4.608979	8.360807	-0.0040439283	-0.007220427	0.0042424593	-0.39681146	4.7667704	8.561005	Sitting_Scroll
14:31:09.703	-0.45251793	4.608979	8.360807	-0.0040439283	-0.007220427	0.0042424593	-0.39681146	4.7667704	8.561005	Sitting_Scroll
14:31:09.725	-0.45251793	4.608979	8.360807	-0.0040439283	-0.007220427	0.0042424593	-0.39681146	4.7667704	8.561005	Sitting_Scroll
14:31:09.747	-0.4644893	4.63771	8.293768	0.0026755899	-0.0035552357	0.010961977	-0.4107461	4.7737575	8.556452	Sitting_Scroll
14:31:09.768	-0.4644893	4.63771	8.293768	0.0026755899	-0.0035552357	0.010961977	-0.4107461	4.7737575	8.556452	Sitting_Scroll
14:31:09.789	-0.4644893	4.63771	8.293768	0.0026755899	-0.0035552357	0.010961977	-0.4107461	4.7737575	8.556452	Sitting_Scroll
14:31:09.811	-0.4644893	4.63771	8.293768	0.0026755899	-0.0035552357	0.010961977	-0.4107461	4.7737575	8.556452	Sitting_Scroll
14:31:09.833	-0.4644893	4.63771	8.293768	0.0026755899	-0.0035552357	0.010961977	-0.4107461	4.7737575	8.556452	Sitting_Scroll
14:31:09.856	-0.4644893	4.63771	8.293768	0.0026755899	-0.0035552357	0.010961977	-0.4107461	4.7737575	8.556452	Sitting_Scroll
14:31:09.877	-0.4644893	4.63771	8.293768	0.0026755899	-0.0035552357	0.010961977	-0.4107461	4.7737575	8.556452	Sitting_Scroll
14:31:09.898	-0.4644893	4.63771	8.293768	0.0026755899	-0.0035552357	0.010961977	-0.4107461	4.7737575	8.556452	Sitting_Scroll
14:31:09.919	-0.45012367	4.6233444	8.305739	0.021612411	0.020879373	0.010961977	-0.40553904	4.772431	8.557441	Sitting_Scroll
14:31:09.940	-0.45012367	4.6233444	8.305739	0.021612411	0.020879373	0.010961977	-0.40553904	4.772431	8.557441	Sitting_Scroll
14:31:09.961	-0.45012367	4.6233444	8.305739	0.021612411	0.020879373	0.010961977	-0.40553904	4.772431	8.557441	Sitting_Scroll
14:31:09.982	-0.45012367	4.6233444	8.305739	0.021612411	0.020879373	0.010961977	-0.40553904	4.772431	8.557441	Sitting_Scroll
14:31:10.004	-0.45012367	4.6233444	8.305739	0.021612411	0.020879373	0.010961977	-0.40553904	4.772431	8.557441	Sitting_Scroll
14:31:10.025	-0.45012367	4.6233444	8.305739	0.021612411	0.020879373	0.010961977	-0.40553904	4.772431	8.557441	Sitting_Scroll
14:31:10.048	-0.45012367	4.6233444	8.305739	0.021612411	0.020879373	0.010961977	-0.40553904	4.772431	8.557441	Sitting_Scroll
14:31:10.069	-0.45012367	4.6233444	8.305739	0.021612411	0.020879373	0.010961977	-0.40553904	4.772431	8.557441	Sitting_Scroll
14:31:10.090	-0.4166038	4.6281333	8.336864	-0.013817772	-0.011496483	0.010351111	-0.4104662	4.7815094	8.552136	Sitting_Scroll
14:31:10.112	-0.4166038	4.6281333	8.336864	-0.013817772	-0.011496483	0.010351111	-0.4104662	4.7815094	8.552136	Sitting_Scroll
14:31:10.133	-0.4166038	4.6281333	8.336864	-0.013817772	-0.011496483	0.010351111	-0.4104662	4.7815094	8.552136	Sitting_Scroll
14:31:10.154	-0.4166038	4.6281333	8.336864	-0.013817772	-0.011496483	0.010351111	-0.4104662	4.7815094	8.552136	Sitting_Scroll
14:31:10.175	-0.4166038	4.6281333	8.336864	-0.013817772	-0.011496483	0.010351111	-0.4104662	4.7815094	8.552136	Sitting_Scroll
14:31:10.198	-0.4166038	4.6281333	8.336864	-0.013817772	-0.011496483	0.010351111	-0.4104662	4.7815094	8.552136	Sitting_Scroll
14:31:10.219	-0.4166038	4.6281333	8.336864	-0.013817772	-0.011496483	0.010351111	-0.4104662	4.7815094	8.552136	Sitting_Scroll
14:31:10.241	-0.4166038	4.6281333	8.336864	-0.013817772	-0.011496483	0.010351111	-0.4104662	4.7815094	8.552136	Sitting_Scroll
14:31:10.262	-0.4166038	4.6281333	8.336864	-0.013817772	-0.011496483	0.010351111	-0.4104662	4.7815094	8.552136	Sitting_Scroll
14:31:10.284	-0.41420954	4.6281333	8.269825	0.0038973202	0.008662069	0.015238034	-0.41288978	4.7860675	8.549469	Sitting_Scroll
14:31:10.305	-0.41420954	4.6281333	8.269825	0.0038973202	0.008662069	0.015238034	-0.41288978	4.7860675	8.549469	Sitting_Scroll
14:31:10.327	-0.41420954	4.6281333	8.269825	0.0038973202	0.008662069	0.015238034	-0.41288978	4.7860675	8.549469	Sitting_Scroll
14:31:10.348	-0.41420954	4.6281333	8.269825	0.0038973202	0.008662069	0.015238034	-0.41288978	4.7860675	8.549469	Sitting_Scroll
14:31:10.370	-0.41420954	4.6281333	8.269825	0.0038973202	0.008662069	0.015238034	-0.41288978	4.7860675	8.549469	Sitting_Scroll
14:31:10.392	-0.41420954	4.6281333	8.269825	0.0038973202	0.008662069	0.015238034	-0.41288978	4.7860675	8.549469	Sitting_Scroll
14:31:10.413	-0.41420954	4.6281333	8.269825	0.0038973202	0.008662069	0.015238034	-0.41288978	4.7860675	8.549469	Sitting_Scroll
14:31:10.434	-0.41420954	4.6281333	8.269825	0.0038973202	0.008662069	0.015238034	-0.41288978	4.7860675	8.549469	Sitting_Scroll
14:31:10.455	-0.41420954	4.652076	8.305739	-0.017482964	-0.007220427	0.014627169	-0.4101764	4.7934084	8.545486	Sitting_Scroll
14:31:10.477	-0.41420954	4.652076	8.305739	-0.017482964	-0.007220427	0.014627169	-0.4101764	4.7934084	8.545486	Sitting_Scroll
14:31:10.498	-0.41420954	4.652076	8.305739	-0.017482964	-0.007220427	0.014627169	-0.4101764	4.7934084	8.545486	Sitting_Scroll
14:31:10.520	-0.41420954	4.652076	8.305739	-0.017482964	-0.007220427	0.014627169	-0.4101764	4.7934084	8.545486	Sitting_Scroll
14:31:10.542	-0.41420954	4.652076	8.305739	-0.017482964	-0.007220427	0.014627169	-0.4101764	4.7934084	8.545486	Sitting_Scroll
14:31:10.564	-0.41420954	4.652076	8.305739	-0.017482964	-0.007220427	0.014627169	-0.4101764	4.7934084	8.545486	Sitting_Scroll
14:31:10.586	-0.41420954	4.652076	8.305739	-0.017482964	-0.007220427	0.014627169	-0.4101764	4.7934084	8.545486	Sitting_Scroll
14:31:10.609	-0.41420954	4.652076	8.305739	-0.017482964	-0.007220427	0.014627169	-0.4101764	4.7934084	8.545486	Sitting_Scroll
14:31:10.631	-0.42618093	4.6472874	8.315316	-0.0034330627	0.0098838	0.008518515	-0.41508368	4.794574	8.544598	Sitting_Scroll
14:31:10.654	-0.42618093	4.6472874	8.315316	-0.0034330627	0.0098838	0.008518515	-0.41508368	4.794574	8.544598	Sitting_Scroll
14:31:10.676	-0.42618093	4.6472874	8.315316	-0.0034330627	0.0098838	0.008518515	-0.41508368	4.794574	8.544598	Sitting_Scroll
14:31:10.697	-0.42618093	4.6472874	8.315316	-0.0034330627	0.0098838	0.008518515	-0.41508368	4.794574	8.544598	Sitting_Scroll
14:31:10.719	-0.42618093	4.6472874	8.315316	-0.0034330627	0.0098838	0.008518515	-0.41508368	4.794574	8.544598	Sitting_Scroll
14:31:10.740	-0.42618093	4.6472874	8.315316	-0.0034330627	0.0098838	0.008518515	-0.41508368	4.794574	8.544598	Sitting_Scroll
14:31:10.761	-0.42618093	4.6472874	8.315316	-0.0034330627	0.0098838	0.008518515	-0.41508368	4.794574	8.544598	Sitting_Scroll
14:31:10.782	-0.42618093	4.6472874	8.315316	-0.0034330627	0.0098838	0.008518515	-0.41508368	4.794574	8.544598	Sitting_Scroll
14:31:10.803	-0.42618093	4.6472874	8.315316	-0.0034330627	0.0098838	0.008518515	-0.41508368	4.794574	8.544598	Sitting_Scroll
14:31:10.824	-0.4189981	4.6712303	8.279403	-0.0040439283	-0.015161675	0.009740246	-0.4248908	4.798329	8.5420065	Sitting_Scroll
14:31:10.845	-0.4189981	4.6712303	8.279403	-0.0040439283	-0.015161675	0.009740246	-0.4248908	4.798329	8.5420065	Sitting_Scroll
14:31:10.866	-0.4189981	4.6712303	8.279403	-0.0040439283	-0.015161675	0.009740246	-0.4248908	4.798329	8.5420065	Sitting_Scroll
14:31:10.888	-0.4189981	4.6712303	8.279403	-0.0040439283	-0.015161675	0.009740246	-0.4248908	4.798329	8.5420065	Sitting_Scroll
14:31:10.911	-0.4189981	4.6712303	8.279403	-0.0040439283	-0.015161675	0.009740246	-0.4248908	4.798329	8.5420065	Sitting_Scroll
14:31:10.932	-0.4189981	4.6712303	8.279403	-0.0040439283	-0.015161675	0.009740246	-0.4248908	4.798329	8.5420065	Sitting_Scroll
14:31:10.953	-0.4189981	4.6712303	8.279403	-0.0040439283	-0.015161675	0.009740246	-0.4248908	4.798329	8.5420065	Sitting_Scroll
14:31:10.974	-0.4189981	4.6712303	8.279403	-0.0040439283	-0.015161675	0.009740246	-0.4248908	4.798329	8.5420065	Sitting_Scroll
14:31:10.995	-0.41420954	4.63771	8.250671	-0.001600467	-0.010885619	0.009740246	-0.40234378	4.7837925	8.551246	Sitting_Scroll
14:31:11.017	-0.41420954	4.63771	8.250671	-0.001600467	-0.010885619	0.009740246	-0.40234378	4.7837925	8.551246	Sitting_Scroll
14:31:11.038	-0.41420954	4.63771	8.250671	-0.001600467	-0.010885619	0.009740246	-0.40234378	4.7837925	8.551246	Sitting_Scroll
14:31:11.060	-0.41420954	4.63771	8.250671	-0.001600467	-0.010885619	0.009740246	-0.40234378	4.7837925	8.551246	Sitting_Scroll
14:31:11.081	-0.41420954	4.63771	8.250671	-0.001600467	-0.010885619	0.009740246	-0.40234378	4.7837925	8.551246	Sitting_Scroll
14:31:11.102	-0.41420954	4.63771	8.250671	-0.001600467	-0.010885619	0.009740246	-0.40234378	4.7837925	8.551246	Sitting_Scroll
14:31:11.124	-0.41420954	4.63771	8.250671	-0.001600467	-0.010885619	0.009740246	-0.40234378	4.7837925	8.551246	Sitting_Scroll
14:31:11.145	-0.41420954	4.63771	8.250671	-0.001600467	-0.010885619	0.009740246	-0.40234378	4.7837925	8.551246	Sitting_Scroll
14:31:11.166	-0.409421	4.6568646	8.248277	-0.001600467	-0.010885619	0.009740246	-0.40234378	4.7837925	8.551246	Sitting_Scroll
14:31:11.189	-0.409421	4.6568646	8.248277	0.004508185	0.0013316863	0.010351111	-0.3937866	4.779493	8.554048	Sitting_Scroll
14:31:11.211	-0.409421	4.6568646	8.248277	0.004508185	0.0013316863	0.010351111	-0.3937866	4.779493	8.554048	Sitting_Scroll
14:31:11.233	-0.409421	4.6568646	8.248277	0.004508185	0.0013316863	0.010351111	-0.3937866	4.779493	8.554048	Sitting_Scroll
14:31:11.254	-0.409421	4.6568646	8.248277	0.004508185	0.0013316863	0.010351111	-0.3937866	4.779493	8.554048	Sitting_Scroll
14:31:11.275	-0.409421	4.6568646	8.248277	0.004508185	0.0013316863	0.010351111	-0.3937866	4.779493	8.554048	Sitting_Scroll
14:31:11.297	-0.409421	4.6568646	8.248277	0.004508185	0.0013316863	0.010351111	-0.3937866	4.779493	8.554048	Sitting_Scroll
14:31:11.318	-0.409421	4.6568646	8.248277	0.004508185	0.0013316863	0.010351111	-0.3937866	4.779493	8.554048	Sitting_Scroll
14:31:11.344	-0.409421	4.6568646	8.248277	0.004508185	0.0013316863	0.010351111	-0.3937866	4.779493	8.554048	Sitting_Scroll
14:31:11.378	-0.39266106	4.635316	8.286585	0.0002321288	0.005607743	0.006075055	-0.3939979	4.7781253	8.554802	Sitting_Scroll
14:31:11.411	-0.39266106	4.635316	8.286585	0.0002321288	0.005607743	0.006075055	-0.3939979	4.7781253	8.554802	Sitting_Scroll
14:31:11.448	-0.39266106	4.635316	8.286585	0.0002321288	0.005607743	0.006075055	-0.3939979	4.7781253	8.554802	Sitting_Scroll
14:31:11.481	-0.39266106	4.635316	8.286585	0.0002321288	0.005607743	0.006075055	-0.3939979	4.7781253	8.554802	Sitting_Scroll
14:31:11.515	-0.39266106	4.635316	8.286585	0.0002321288	0.005607743	0.006075055	-0.3939979	4.7781253	8.554802	Sitting_Scroll
14:31:11.548	-0.4285752	4.6281333	8.351231	0.0002321288	0.000720821	0.0054641897	-0.39690638	4.778732	8.554331	Sitting_Scroll
14:31:11.586	-0.4285752	4.6281333	8.351231	0.0002321288	0.000720821	0.0054641897	-0.39690638	4.778732	8.554331	Sitting_Scroll
14:31:11.609	-0.4285752	4.6281333	8.351231	0.0002321288	0.000720821	0.0054641897	-0.39690638	4.778732	8.554331	Sitting_Scroll
14:31:11.630	-0.4285752	4.6281333	8.351231	0.0002321288	0.000720821	0.0054641897	-0.39690638	4.778732	8.554331	Sitting_Scroll
14:31:11.652	-0.4285752	4.6281333	8.351231	0.0002321288	0.000720821	0.0054641897	-0.39690638	4.778732	8.554331	Sitting_Scroll
14:31:11.674	-0.4285752	4.6281333	8.351231	0.0002321288	0.000720821	0.0054641897	-0.39690638	4.778732	8.554331	Sitting_Scroll
14:31:11.698	-0.4285752	4.6281333	8.351231	0.0002321288	0.000720821	0.0054641897	-0.39690638	4.778732	8.554331	Sitting_Scroll
14:31:11.720	-0.43336374	4.563488	8.411087	-0.002211332	0.0098838	0.006075055	-0.39144468	4.7734995	8.557501	Sitting_Scroll
14:31:11.742	-0.43336374	4.563488	8.411087	-0.002211332	0.0098838	0.006075055	-0.39144468	4.7734995	8.557501	Sitting_Scroll
14:31:11.764	-0.43336374	4.563488	8.411087	-0.002211332	0.0098838	0.006075055	-0.39144468	4.7734995	8.557501	Sitting_Scroll
14:31:11.786	-0.43336374	4.563488	8.411087	-0.002211332	0.0098838	0.006075055	-0.39144468	4.7734995	8.557501	Sitting_Scroll
14:31:11.809	-0.43336374	4.563488	8.411087	-0.002211332	0.0098838	0.006075055	-0.39144468	4.7734995	8.557501	Sitting_Scroll
14:31:11.832	-0.43336374	4.563488	8.411087	-0.002211332	0.0098838	0.006075055	-0.39144468	4.7734995	8.557501	Sitting_Scroll
14:31:11.855	-0.43336374	4.563488	8.411087	-0.002211332	0.0098838	0.006075055	-0.39144468	4.7734995	8.557501	Sitting_Scroll
14:31:11.878	-0.43336374	4.563488	8.411087	-0.002211332	0.0098838	0.006075055	-0.39144468	4.7734995	8.557501	Sitting_Scroll
14:31:11.900	-0.44772938	4.6305275	8.341654	-0.00037873647	-0.0005009095	0.009740246	-0.3938334	4.7761707	8.5559025	Sitting_Scroll
14:31:11.923	-0.44772938	4.6305275	8.341654	-0.00037873647	-0.0005009095	0.009740246	-0.3938334	4.7761707	8.5559025	Sitting_Scroll
14:31:11.945	-0.44772938	4.6305275	8.341654	-0.00037873647	-0.0005009095	0.009740246	-0.3938334	4.7761707	8.5559025	Sitting_Scroll
14:31:11.969	-0.44772938	4.6305275	8.341654	-0.00037873647	-0.0005009095	0.009740246	-0.3938334	4.7761707	8.5559025	Sitting_Scroll
14:31:11.992	-0.44772938	4.6305275	8.341654	-0.00037873647	-0.0005009095	0.009740246	-0.3938334	4.7761707	8.5559025	Sitting_Scroll
14:31:12.015	-0.44772938	4.6305275	8.341654	-0.00037873647	-0.0005009095	0.009740246	-0.3938334	4.7761707	8.5559025	Sitting_Scroll
14:31:12.038	-0.44772938	4.6305275	8.341654	-0.00037873647	-0.0005009095	0.009740246	-0.3938334	4.7761707	8.5559025	Sitting_Scroll
14:31:12.061	-0.44772938	4.6305275	8.341654	-0.00037873647	-0.0005009095	0.009740246	-0.3938334	4.7761707	8.5559025	Sitting_Scroll
14:31:12.084	-0.42139238	4.63771	8.327288	0.010005973	0.0013316863	0.009129381	-0.39290094	4.776656	8.555673	Sitting_Scroll
14:31:12.107	-0.42139238	4.63771	8.327288	0.010005973	0.0013316863	0.009129381	-0.39290094	4.776656	8.555673	Sitting_Scroll
14:31:12.130	-0.42139238	4.63771	8.327288	0.010005973	0.0013316863	0.009129381	-0.39290094	4.776656	8.555673	Sitting_Scroll
14:31:12.153	-0.42139238	4.63771	8.327288	0.010005973	0.0013316863	0.009129381	-0.39290094	4.776656	8.555673	Sitting_Scroll
14:31:12.176	-0.42139238	4.63771	8.327288	0.010005973	0.0013316863	0.009129381	-0.39290094	4.776656	8.555673	Sitting_Scroll
14:31:12.200	-0.42139238	4.63771	8.327288	0.010005973	0.0013316863	0.009129381	-0.39290094	4.776656	8.555673	Sitting_Scroll
14:31:12.226	-0.42139238	4.63771	8.327288	0.010005973	0.0013316863	0.009129381	-0.39290094	4.776656	8.555673	Sitting_Scroll
14:31:12.249	-0.42139238	4.63771	8.327288	0.010005973	0.0013316863	0.009129381	-0.38629115	4.7865553	8.550442	Sitting_Scroll
14:31:12.271	-0.40463245	4.6712303	8.334471	-0.0034330627	-0.010885619	0.017070629	-0.38629115	4.7865553	8.550442	Sitting_Scroll
14:31:12.294	-0.40463245	4.6712303	8.334471	-0.0034330627	-0.010885619	0.017070629	-0.38629115	4.7865553	8.550442	Sitting_Scroll
14:31:12.317	-0.40463245	4.6712303	8.334471	-0.0034330627	-0.010885619	0.017070629	-0.38629115	4.7865553	8.550442	Sitting_Scroll
14:31:12.340	-0.40463245	4.6712303	8.334471	-0.0034330627	-0.010885619	0.017070629	-0.38629115	4.7865553	8.550442	Sitting_Scroll
14:31:12.362	-0.40463245	4.6712303	8.334471	-0.0034330627	-0.010885619	0.017070629	-0.38629115	4.7865553	8.550442	Sitting_Scroll
14:31:12.386	-0.40463245	4.6712303	8.334471	-0.0034330627	-0.010885619	0.017070629	-0.38629115	4.7865553	8.550442	Sitting_Scroll
14:31:12.408	-0.40463245	4.6712303	8.334471	-0.0034330627	-0.010885619	0.017070629	-0.38629115	4.7865553	8.550442	Sitting_Scroll
14:31:12.433	-0.40463245	4.6712303	8.334471	-0.0034330627	-0.010885619	0.017070629	-0.37397024	4.7842813	8.552261	Sitting_Scroll
14:31:12.458	-0.41181526	4.608979	8.324894	-0.0028221975	-0.010274754	0.00668592	-0.37397024	4.7842813	8.552261	Sitting_Scroll
14:31:12.480	-0.41181526	4.608979	8.324894	-0.0028221975	-0.010274754	0.00668592	-0.37397024	4.7842813	8.552261	Sitting_Scroll
14:31:12.503	-0.41181526	4.608979	8.324894	-0.0028221975	-0.010274754	0.00668592	-0.37397024	4.7842813	8.552261	Sitting_Scroll
14:31:12.526	-0.41181526	4.608979	8.324894	-0.0028221975	-0.010274754	0.00668592	-0.37397024	4.7842813	8.552261	Sitting_Scroll
14:31:12.549	-0.41181526	4.608979	8.324894	-0.0028221975	-0.010274754	0.00668592	-0.37397024	4.7842813	8.552261	Sitting_Scroll
14:31:12.572	-0.41181526	4.608979	8.324894	-0.0028221975	-0.010274754	0.00668592	-0.37397024	4.7842813	8.552261	Sitting_Scroll
14:31:12.595	-0.41181526	4.608979	8.324894	-0.0028221975	-0.010274754	0.00668592	-0.37397024	4.7842813	8.552261	Sitting_Scroll
14:31:12.617	-0.38547826	4.6496816	8.317711	-0.012596042	-0.0059986967	0.006075055	-0.36924928	4.780443	8.55461	Sitting_Scroll
14:31:12.639	-0.38547826	4.6496816	8.317711	-0.012596042	-0.0059986967	0.006075055	-0.36924928	4.780443	8.55461	Sitting_Scroll
14:31:12.661	-0.38547826	4.6496816	8.317711	-0.012596042	-0.0059986967	0.006075055	-0.36924928	4.780443	8.55461	Sitting_Scroll
14:31:12.685	-0.38547826	4.6496816	8.317711	-0.012596042	-0.0059986967	0.006075055	-0.36924928	4.780443	8.55461	Sitting_Scroll
14:31:12.708	-0.38547826	4.6496816	8.317711	-0.012596042	-0.0059986967	0.006075055	-0.36924928	4.780443	8.55461	Sitting_Scroll
14:31:12.729	-0.38547826	4.6496816	8.317711	-0.012596042	-0.0059986967	0.006075055	-0.36924928	4.780443	8.55461	Sitting_Scroll
14:31:12.751	-0.38547826	4.6496816	8.317711	-0.012596042	-0.0059986967	0.006075055	-0.36924928	4.780443	8.55461	Sitting_Scroll
14:31:12.774	-0.38547826	4.6496816	8.317711	-0.012596042	-0.0059986967	0.006075055	-0.36924928	4.780443	8.55461	Sitting_Scroll
14:31:12.798	-0.36392978	4.63771	8.336864	-0.002211332	-0.004166101	0.011572842	-0.36454538	4.7738314	8.558505	Sitting_Scroll
14:31:12.821	-0.36392978	4.63771	8.336864	-0.002211332	-0.004166101	0.011572842	-0.36454538	4.7738314	8.558505	Sitting_Scroll
14:31:12.844	-0.36392978	4.63771	8.336864	-0.002211332	-0.004166101	0.011572842	-0.36454538	4.7738314	8.558505	Sitting_Scroll
14:31:12.866	-0.36392978	4.63771	8.336864	-0.002211332	-0.004166101	0.011572842	-0.36454538	4.7738314	8.558505	Sitting_Scroll
14:31:12.889	-0.36392978	4.63771	8.336864	-0.002211332	-0.004166101	0.011572842	-0.36454538	4.7738314	8.558505	Sitting_Scroll
14:31:12.912	-0.36392978	4.63771	8.336864	-0.002211332	-0.004166101	0.011572842	-0.36454538	4.7738314	8.558505	Sitting_Scroll
14:31:12.933	-0.36392978	4.63771	8.336864	-0.002211332	-0.004166101	0.011572842	-0.36454538	4.7738314	8.558505	Sitting_Scroll
14:31:12.952	-0.36392978	4.63771	8.336864	-0.002211332	-0.004166101	0.011572842	-0.36454538	4.7738314	8.558505	Sitting_Scroll
14:31:12.972	-0.4285752	4.5970078	8.346442	0.041770965	0.041037925	0.009129381	-0.36647215	4.7681093	8.56161	Sitting_Scroll
14:31:12.992	-0.4285752	4.5970078	8.346442	0.041770965	0.041037925	0.009129381	-0.36647215	4.7681093	8.56161	Sitting_Scroll
14:31:13.013	-0.4285752	4.5970078	8.346442	0.041770965	0.041037925	0.009129381	-0.36647215	4.7681093	8.56161	Sitting_Scroll
14:31:13.036	-0.4285752	4.5970078	8.346442	0.041770965	0.041037925	0.009129381	-0.36647215	4.7681093	8.56161	Sitting_Scroll
14:31:13.057	-0.4285752	4.5970078	8.346442	0.041770965	0.041037925	0.009129381	-0.36647215	4.7681093	8.56161	Sitting_Scroll
14:31:13.078	-0.4285752	4.5970078	8.346442	0.041770965	0.041037925	0.009129381	-0.36647215	4.7681093	8.56161	Sitting_Scroll
14:31:13.100	-0.4285752	4.5970078	8.346442	0.041770965	0.041037925	0.009129381	-0.36647215	4.7681093	8.56161	Sitting_Scroll
14:31:13.123	-0.4285752	4.5970078	8.346442	0.041770965	0.041037925	0.009129381	-0.36647215	4.7681093	8.56161	Sitting_Scroll
14:31:13.144	-0.4285752	4.5970078	8.346442	0.041770965	0.041037925	0.009129381	-0.36647215	4.7681093	8.56161	Sitting_Scroll
14:31:13.166	-0.3615355	4.640105	8.269825	0.008784243	0.016603317	0.014627169	-0.4051072	4.779565	8.553478	Sitting_Scroll
14:31:13.186	-0.3615355	4.640105	8.269825	0.008784243	0.016603317	0.014627169	-0.4051072	4.779565	8.553478	Sitting_Scroll
14:31:13.208	-0.3615355	4.640105	8.269825	0.008784243	0.016603317	0.014627169	-0.4051072	4.779565	8.553478	Sitting_Scroll
14:31:13.230	-0.3615355	4.640105	8.269825	0.008784243	0.016603317	0.014627169	-0.4051072	4.779565	8.553478	Sitting_Scroll
14:31:13.251	-0.3615355	4.640105	8.269825	0.008784243	0.016603317	0.014627169	-0.4051072	4.779565	8.553478	Sitting_Scroll
14:31:13.273	-0.3615355	4.640105	8.269825	0.008784243	0.016603317	0.014627169	-0.4051072	4.779565	8.553478	Sitting_Scroll
14:31:13.294	-0.3615355	4.640105	8.269825	0.008784243	0.016603317	0.014627169	-0.4051072	4.779565	8.553478	Sitting_Scroll
14:31:13.315	-0.3615355	4.640105	8.269825	0.008784243	0.016603317	0.014627169	-0.4051072	4.779565	8.553478	Sitting_Scroll
14:31:13.337	-0.44533512	4.6472874	8.28898	-0.0052656583	-0.007831292	0.0072967852	-0.40849817	4.7758293	8.555405	Sitting_Scroll
14:31:13.358	-0.44533512	4.6472874	8.28898	-0.0052656583	-0.007831292	0.0072967852	-0.40849817	4.7758293	8.555405	Sitting_Scroll
14:31:13.379	-0.44533512	4.6472874	8.28898	-0.0052656583	-0.007831292	0.0072967852	-0.40849817	4.7758293	8.555405	Sitting_Scroll
14:31:13.400	-0.44533512	4.6472874	8.28898	-0.0052656583	-0.007831292	0.0072967852	-0.40849817	4.7758293	8.555405	Sitting_Scroll
14:31:13.421	-0.44533512	4.6472874	8.28898	-0.0052656583	-0.007831292	0.0072967852	-0.40849817	4.7758293	8.555405	Sitting_Scroll
14:31:13.442	-0.44533512	4.6472874	8.28898	-0.0052656583	-0.007831292	0.0072967852	-0.40849817	4.7758293	8.555405	Sitting_Scroll
14:31:13.464	-0.44533512	4.6472874	8.28898	-0.0052656583	-0.007831292	0.0072967852	-0.40849817	4.7758293	8.555405	Sitting_Scroll
14:31:13.484	-0.44533512	4.6472874	8.28898	-0.0052656583	-0.007831292	0.0072967852	-0.40849817	4.7758293	8.555405	Sitting_Scroll
14:31:13.506	-0.37111259	4.608979	8.351231	-0.0052656583	-0.007831292	0.0072967852	-0.4146481	4.7833276	8.55092	Sitting_Scroll
14:31:13.527	-0.37111259	4.608979	8.351231	-0.006487389	0.011716396	0.014016303	-0.4146481	4.7833276	8.55092	Sitting_Scroll
14:31:13.549	-0.37111259	4.608979	8.351231	-0.006487389	0.011716396	0.014016303	-0.4146481	4.7833276	8.55092	Sitting_Scroll
14:31:13.571	-0.37111259	4.608979	8.351231	-0.006487389	0.011716396	0.014016303	-0.4146481	4.7833276	8.55092	Sitting_Scroll
14:31:13.593	-0.37111259	4.608979	8.351231	-0.006487389	0.011716396	0.014016303	-0.4146481	4.7833276	8.55092	Sitting_Scroll
14:31:13.615	-0.37111259	4.608979	8.351231	-0.006487389	0.011716396	0.014016303	-0.4146481	4.7833276	8.55092	Sitting_Scroll
14:31:13.637	-0.37111259	4.608979	8.351231	-0.006487389	0.011716396	0.014016303	-0.4146481	4.7833276	8.55092	Sitting_Scroll
14:31:13.659	-0.37111259	4.608979	8.351231	-0.006487389	0.011716396	0.014016303	-0.4146481	4.7833276	8.55092	Sitting_Scroll
14:31:13.681	-0.37111259	4.608979	8.351231	-0.006487389	0.011716396	0.014016303	-0.4146481	4.7833276	8.55092	Sitting_Scroll
14:31:13.703	-0.44533512	4.640105	8.310528	-0.0009896017	-0.002333505	0.003631594	-0.4186382	4.787431	8.548427	Sitting_Scroll
14:31:13.724	-0.44533512	4.640105	8.310528	-0.0009896017	-0.002333505	0.003631594	-0.4186382	4.787431	8.548427	Sitting_Scroll
14:31:13.745	-0.44533512	4.640105	8.310528	-0.0009896017	-0.002333505	0.003631594	-0.4186382	4.787431	8.548427	Sitting_Scroll
14:31:13.767	-0.44533512	4.640105	8.310528	-0.0009896017	-0.002333505	0.003631594	-0.4186382	4.787431	8.548427	Sitting_Scroll
14:31:13.789	-0.44533512	4.640105	8.310528	-0.0009896017	-0.002333505	0.003631594	-0.4186382	4.787431	8.548427	Sitting_Scroll
14:31:13.811	-0.44533512	4.640105	8.310528	-0.0009896017	-0.002333505	0.003631594	-0.4186382	4.787431	8.548427	Sitting_Scroll
14:31:13.832	-0.44533512	4.640105	8.310528	-0.0009896017	-0.002333505	0.003631594	-0.4186382	4.787431	8.548427	Sitting_Scroll
14:31:13.854	-0.44533512	4.640105	8.310528	-0.0009896017	-0.002333505	0.003631594	-0.4186382	4.787431	8.548427	Sitting_Scroll
14:31:13.876	-0.45012367	4.678413	8.300951	-0.002211332	-0.0053878315	0.0072967852	-0.42289335	4.7904882	8.546503	Sitting_Scroll
14:31:13.897	-0.45012367	4.678413	8.300951	-0.002211332	-0.0053878315	0.0072967852	-0.42289335	4.7904882	8.546503	Sitting_Scroll
14:31:13.918	-0.45012367	4.678413	8.300951	-0.002211332	-0.0053878315	0.0072967852	-0.42289335	4.7904882	8.546503	Sitting_Scroll
14:31:13.940	-0.45012367	4.678413	8.300951	-0.002211332	-0.0053878315	0.0072967852	-0.42289335	4.7904882	8.546503	Sitting_Scroll
14:31:13.962	-0.45012367	4.678413	8.300951	-0.002211332	-0.0053878315	0.0072967852	-0.42289335	4.7904882	8.546503	Sitting_Scroll
14:31:13.984	-0.45012367	4.678413	8.300951	-0.002211332	-0.0053878315	0.0072967852	-0.42289335	4.7904882	8.546503	Sitting_Scroll
14:31:14.007	-0.45012367	4.678413	8.300951	-0.002211332	-0.0053878315	0.0072967852	-0.42289335	4.7904882	8.546503	Sitting_Scroll
14:31:14.028	-0.45012367	4.678413	8.300951	-0.002211332	-0.0053878315	0.0072967852	-0.42289335	4.7904882	8.546503	Sitting_Scroll
14:31:14.048	-0.4956149	4.68799	8.322499	-0.00037873647	-0.011496483	0.014016303	-0.43543875	4.7990394	8.541076	Sitting_Scroll
14:31:14.070	-0.4956149	4.68799	8.322499	-0.00037873647	-0.011496483	0.014016303	-0.43543875	4.7990394	8.541076	Sitting_Scroll
14:31:14.092	-0.4956149	4.68799	8.322499	-0.00037873647	-0.011496483	0.014016303	-0.43543875	4.7990394	8.541076	Sitting_Scroll
14:31:14.113	-0.4956149	4.68799	8.322499	-0.00037873647	-0.011496483	0.014016303	-0.43543875	4.7990394	8.541076	Sitting_Scroll
14:31:14.134	-0.4956149	4.68799	8.322499	-0.00037873647	-0.011496483	0.014016303	-0.43543875	4.7990394	8.541076	Sitting_Scroll
14:31:14.155	-0.4956149	4.68799	8.322499	-0.00037873647	-0.011496483	0.014016303	-0.43543875	4.7990394	8.541076	Sitting_Scroll
14:31:14.176	-0.4956149	4.68799	8.322499	-0.00037873647	-0.011496483	0.014016303	-0.43543875	4.7990394	8.541076	Sitting_Scroll
14:31:14.198	-0.4956149	4.68799	8.322499	-0.00037873647	-0.011496483	0.014016303	-0.43543875	4.7990394	8.541076	Sitting_Scroll
14:31:14.220	-0.4956149	4.68799	8.322499	-0.00037873647	-0.011496483	0.014016303	-0.43543875	4.7990394	8.541076	Sitting_Scroll
14:31:14.241	-0.36871833	4.644893	8.226728	0.005119051	0.0062186085	0.020124957	-0.3933586	4.778549	8.554594	Sitting_Scroll
14:31:14.262	-0.36871833	4.644893	8.226728	0.005119051	0.0062186085	0.020124957	-0.3933586	4.778549	8.554594	Sitting_Scroll
14:31:14.283	-0.36871833	4.644893	8.226728	0.005119051	0.0062186085	0.020124957	-0.3933586	4.778549	8.554594	Sitting_Scroll
14:31:14.305	-0.36871833	4.644893	8.226728	0.005119051	0.0062186085	0.020124957	-0.3933586	4.778549	8.554594	Sitting_Scroll
14:31:14.326	-0.36871833	4.644893	8.226728	0.005119051	0.0062186085	0.020124957	-0.3933586	4.778549	8.554594	Sitting_Scroll
14:31:14.347	-0.36871833	4.644893	8.226728	0.005119051	0.0062186085	0.020124957	-0.3933586	4.778549	8.554594	Sitting_Scroll
14:31:14.368	-0.36871833	4.644893	8.226728	0.005119051	0.0062186085	0.020124957	-0.3933586	4.778549	8.554594	Sitting_Scroll
14:31:14.389	-0.36871833	4.644893	8.226728	0.005119051	0.0062186085	0.020124957	-0.3933586	4.778549	8.554594	Sitting_Scroll
14:31:14.412	-0.4070267	4.659259	8.303345	0.028942795	0.015381587	0.01951409	-0.37507915	4.7978296	8.544618	Sitting_Scroll
14:31:14.433	-0.4070267	4.659259	8.303345	0.028942795	0.015381587	0.01951409	-0.37507915	4.7978296	8.544618	Sitting_Scroll
14:31:14.454	-0.4070267	4.659259	8.303345	0.028942795	0.015381587	0.01951409	-0.37507915	4.7978296	8.544618	Sitting_Scroll
14:31:14.475	-0.4070267	4.659259	8.303345	0.028942795	0.015381587	0.01951409	-0.37507915	4.7978296	8.544618	Sitting_Scroll
14:31:14.496	-0.4070267	4.659259	8.303345	0.028942795	0.015381587	0.01951409	-0.37507915	4.7978296	8.544618	Sitting_Scroll
14:31:14.524	-0.4070267	4.659259	8.303345	0.028942795	0.015381587	0.01951409	-0.37507915	4.7978296	8.544618	Sitting_Scroll
14:31:14.558	-0.4070267	4.659259	8.303345	0.028942795	0.015381587	0.01951409	-0.37507915	4.7978296	8.544618	Sitting_Scroll
14:31:14.591	-0.33759275	4.6712303	8.248277	0.0026755899	-0.0090530235	0.01951409	-0.3597492	4.822015	8.531652	Sitting_Scroll
14:31:14.630	-0.33759275	4.6712303	8.248277	0.0026755899	-0.0090530235	0.01951409	-0.3597492	4.822015	8.531652	Sitting_Scroll
14:31:14.659	-0.33759275	4.6712303	8.248277	0.0026755899	-0.0090530235	0.01951409	-0.3597492	4.822015	8.531652	Sitting_Scroll
14:31:14.692	-0.33759275	4.6712303	8.248277	0.0026755899	-0.0090530235	0.01951409	-0.3597492	4.822015	8.531652	Sitting_Scroll
14:31:14.727	-0.33759275	4.6712303	8.248277	0.0026755899	-0.0090530235	0.01951409	-0.3597492	4.822015	8.531652	Sitting_Scroll
14:31:14.761	-0.33759275	4.6712303	8.248277	0.0026755899	-0.0090530235	0.01951409	-0.3597492	4.822015	8.531652	Sitting_Scroll
14:31:14.783	-0.38068968	4.747847	8.226728	0.022223279	0.017825048	0.012183707	-0.3788142	4.8540688	8.51263	Sitting_Scroll
14:31:14.805	-0.38068968	4.747847	8.226728	0.022223279	0.017825048	0.012183707	-0.3788142	4.8540688	8.51263	Sitting_Scroll
14:31:14.828	-0.38068968	4.747847	8.226728	0.022223279	0.017825048	0.012183707	-0.3788142	4.8540688	8.51263	Sitting_Scroll
14:31:14.849	-0.38068968	4.747847	8.226728	0.022223279	0.017825048	0.012183707	-0.3788142	4.8540688	8.51263	Sitting_Scroll
14:31:14.870	-0.38068968	4.747847	8.226728	0.022223279	0.017825048	0.012183707	-0.3788142	4.8540688	8.51263	Sitting_Scroll
14:31:14.891	-0.38068968	4.747847	8.226728	0.022223279	0.017825048	0.012183707	-0.3788142	4.8540688	8.51263	Sitting_Scroll
14:31:14.913	-0.38068968	4.747847	8.226728	0.022223279	0.017825048	0.012183707	-0.3788142	4.8540688	8.51263	Sitting_Scroll
14:31:14.935	-0.38068968	4.747847	8.226728	0.022223279	0.017825048	0.012183707	-0.3788142	4.8540688	8.51263	Sitting_Scroll
14:31:14.956	-0.4070267	4.7262983	8.284191	-0.030922	-0.0029443705	0.0030207285	-0.39264652	4.864184	8.506227	Sitting_Scroll
14:31:14.978	-0.4070267	4.7262983	8.284191	-0.030922	-0.0029443705	0.0030207285	-0.39264652	4.864184	8.506227	Sitting_Scroll
14:31:14.999	-0.4070267	4.7262983	8.284191	-0.030922	-0.0029443705	0.0030207285	-0.39264652	4.864184	8.506227	Sitting_Scroll
14:31:15.021	-0.4070267	4.7262983	8.284191	-0.030922	-0.0029443705	0.0030207285	-0.39264652	4.864184	8.506227	Sitting_Scroll
14:31:15.042	-0.4070267	4.7262983	8.284191	-0.030922	-0.0029443705	0.0030207285	-0.39264652	4.864184	8.506227	Sitting_Scroll
14:31:15.064	-0.4070267	4.7262983	8.284191	-0.030922	-0.0029443705	0.0030207285	-0.39264652	4.864184	8.506227	Sitting_Scroll
14:31:15.085	-0.4070267	4.7262983	8.284191	-0.030922	-0.0029443705	0.0030207285	-0.39264652	4.864184	8.506227	Sitting_Scroll
14:31:15.106	-0.4070267	4.7262983	8.284191	-0.030922	-0.0029443705	0.0030207285	-0.39264652	4.864184	8.506227	Sitting_Scroll
14:31:15.128	-0.36871833	4.70475	8.253065	0.004508185	0.013548992	0.0072967852	-0.40312487	4.8567085	8.510008	Sitting_Scroll
14:31:15.150	-0.36871833	4.70475	8.253065	0.004508185	0.013548992	0.0072967852	-0.40312487	4.8567085	8.510008	Sitting_Scroll
14:31:15.171	-0.36871833	4.70475	8.253065	0.004508185	0.013548992	0.0072967852	-0.40312487	4.8567085	8.510008	Sitting_Scroll
14:31:15.194	-0.36871833	4.70475	8.253065	0.004508185	0.013548992	0.0072967852	-0.40312487	4.8567085	8.510008	Sitting_Scroll
14:31:15.215	-0.36871833	4.70475	8.253065	0.004508185	0.013548992	0.0072967852	-0.40312487	4.8567085	8.510008	Sitting_Scroll
14:31:15.237	-0.36871833	4.70475	8.253065	0.004508185	0.013548992	0.0072967852	-0.40312487	4.8567085	8.510008	Sitting_Scroll
14:31:15.258	-0.36871833	4.70475	8.253065	0.004508185	0.013548992	0.0072967852	-0.40312487	4.8567085	8.510008	Sitting_Scroll
14:31:15.280	-0.36871833	4.70475	8.253065	0.004508185	0.013548992	0.0072967852	-0.40312487	4.8567085	8.510008	Sitting_Scroll
14:31:15.301	-0.36871833	4.70475	8.253065	0.004508185	0.013548992	0.0072967852	-0.40312487	4.8567085	8.510008	Sitting_Scroll
14:31:15.321	-0.45730647	4.6903844	8.415876	-0.046804495	0.0025534166	0.0030207285	-0.40748593	4.8428683	8.517684	Sitting_Scroll
14:31:15.343	-0.45730647	4.6903844	8.415876	-0.046804495	0.0025534166	0.0030207285	-0.40748593	4.8428683	8.517684	Sitting_Scroll
14:31:15.365	-0.45730647	4.6903844	8.415876	-0.046804495	0.0025534166	0.0030207285	-0.40748593	4.8428683	8.517684	Sitting_Scroll
14:31:15.386	-0.45730647	4.6903844	8.415876	-0.046804495	0.0025534166	0.0030207285	-0.40748593	4.8428683	8.517684	Sitting_Scroll
14:31:15.409	-0.45730647	4.6903844	8.415876	-0.046804495	0.0025534166	0.0030207285	-0.40748593	4.8428683	8.517684	Sitting_Scroll
14:31:15.429	-0.45730647	4.6903844	8.415876	-0.046804495	0.0025534166	0.0030207285	-0.40748593	4.8428683	8.517684	Sitting_Scroll
14:31:15.451	-0.45730647	4.6903844	8.415876	-0.046804495	0.0025534166	0.0030207285	-0.40748593	4.8428683	8.517684	Sitting_Scroll
14:31:15.474	-0.45730647	4.6903844	8.415876	-0.046804495	0.0025534166	0.0030207285	-0.40748593	4.8428683	8.517684	Sitting_Scroll
14:31:15.497	-0.45251793	4.695173	8.28898	-0.01015258	0.0062186085	0.00668592	-0.41409233	4.832465	8.523271	Sitting_Scroll
14:31:15.518	-0.45251793	4.695173	8.28898	-0.01015258	0.0062186085	0.00668592	-0.41409233	4.832465	8.523271	Sitting_Scroll
14:31:15.539	-0.45251793	4.695173	8.28898	-0.01015258	0.0062186085	0.00668592	-0.41409233	4.832465	8.523271	Sitting_Scroll
14:31:15.560	-0.45251793	4.695173	8.28898	-0.01015258	0.0062186085	0.00668592	-0.41409233	4.832465	8.523271	Sitting_Scroll
14:31:15.581	-0.45251793	4.695173	8.28898	-0.01015258	0.0062186085	0.00668592	-0.41409233	4.832465	8.523271	Sitting_Scroll
14:31:15.602	-0.45251793	4.695173	8.28898	-0.01015258	0.0062186085	0.00668592	-0.41409233	4.832465	8.523271	Sitting_Scroll
14:31:15.623	-0.45251793	4.695173	8.28898	-0.01015258	0.0062186085	0.00668592	-0.41409233	4.832465	8.523271	Sitting_Scroll
14:31:15.644	-0.45251793	4.695173	8.28898	-0.01015258	0.0062186085	0.00668592	-0.41409233	4.832465	8.523271	Sitting_Scroll
14:31:15.665	-0.44054657	4.6903844	8.262642	-0.01015258	0.0062186085	0.00668592	-0.41409233	4.832465	8.523271	Sitting_Scroll
14:31:15.687	-0.44054657	4.6903844	8.262642	-0.0028221975	0.005607743	0.012794573	-0.4257722	4.8272247	8.525666	Sitting_Scroll
14:31:15.708	-0.44054657	4.6903844	8.262642	-0.0028221975	0.005607743	0.012794573	-0.4257722	4.8272247	8.525666	Sitting_Scroll
14:31:15.730	-0.44054657	4.6903844	8.262642	-0.0028221975	0.005607743	0.012794573	-0.4257722	4.8272247	8.525666	Sitting_Scroll
14:31:15.752	-0.44054657	4.6903844	8.262642	-0.0028221975	0.005607743	0.012794573	-0.4257722	4.8272247	8.525666	Sitting_Scroll
14:31:15.774	-0.44054657	4.6903844	8.262642	-0.0028221975	0.005607743	0.012794573	-0.4257722	4.8272247	8.525666	Sitting_Scroll
14:31:15.797	-0.44054657	4.6903844	8.262642	-0.0028221975	0.005607743	0.012794573	-0.4257722	4.8272247	8.525666	Sitting_Scroll
14:31:15.818	-0.44054657	4.6903844	8.262642	-0.0028221975	0.005607743	0.012794573	-0.4257722	4.8272247	8.525666	Sitting_Scroll
14:31:15.839	-0.44054657	4.6903844	8.262642	-0.0028221975	0.005607743	0.012794573	-0.4257722	4.8272247	8.525666	Sitting_Scroll
14:31:15.860	-0.48124924	4.6832013	8.334471	-0.018093828	-0.02127033	0.010961977	-0.42159423	4.81867	8.530711	Sitting_Scroll
14:31:15.881	-0.48124924	4.6832013	8.334471	-0.018093828	-0.02127033	0.010961977	-0.42159423	4.81867	8.530711	Sitting_Scroll
14:31:15.903	-0.48124924	4.6832013	8.334471	-0.018093828	-0.02127033	0.010961977	-0.42159423	4.81867	8.530711	Sitting_Scroll
14:31:15.924	-0.48124924	4.6832013	8.334471	-0.018093828	-0.02127033	0.010961977	-0.42159423	4.81867	8.530711	Sitting_Scroll
14:31:15.945	-0.48124924	4.6832013	8.334471	-0.018093828	-0.02127033	0.010961977	-0.42159423	4.81867	8.530711	Sitting_Scroll
14:31:15.966	-0.48124924	4.6832013	8.334471	-0.018093828	-0.02127033	0.010961977	-0.42159423	4.81867	8.530711	Sitting_Scroll
14:31:15.988	-0.48124924	4.6832013	8.334471	-0.018093828	-0.02127033	0.010961977	-0.42159423	4.81867	8.530711	Sitting_Scroll
14:31:16.009	-0.48124924	4.6832013	8.334471	-0.018093828	-0.02127033	0.010961977	-0.42159423	4.81867	8.530711	Sitting_Scroll
14:31:16.030	-0.41181526	4.6736245	8.353624	-0.02175902	-0.010885619	0.0054641897	-0.39125016	4.7957063	8.545086	Sitting_Scroll
14:31:16.051	-0.41181526	4.6736245	8.353624	-0.02175902	-0.010885619	0.0054641897	-0.39125016	4.7957063	8.545086	Sitting_Scroll
14:31:16.073	-0.41181526	4.6736245	8.353624	-0.02175902	-0.010885619	0.0054641897	-0.39125016	4.7957063	8.545086	Sitting_Scroll
14:31:16.094	-0.41181526	4.6736245	8.353624	-0.02175902	-0.010885619	0.0054641897	-0.39125016	4.7957063	8.545086	Sitting_Scroll
14:31:16.116	-0.41181526	4.6736245	8.353624	-0.02175902	-0.010885619	0.0054641897	-0.39125016	4.7957063	8.545086	Sitting_Scroll
14:31:16.137	-0.41181526	4.6736245	8.353624	-0.02175902	-0.010885619	0.0054641897	-0.39125016	4.7957063	8.545086	Sitting_Scroll
14:31:16.158	-0.41181526	4.6736245	8.353624	-0.02175902	-0.010885619	0.0054641897	-0.39125016	4.7957063	8.545086	Sitting_Scroll
14:31:16.179	-0.41181526	4.6736245	8.353624	-0.02175902	-0.010885619	0.0054641897	-0.39125016	4.7957063	8.545086	Sitting_Scroll
14:31:16.201	-0.41181526	4.6736245	8.353624	-0.02175902	-0.010885619	0.0054641897	-0.39125016	4.7957063	8.545086	Sitting_Scroll
14:31:16.222	-0.4285752	4.6736245	8.300951	0.0002321288	0.000720821	0.0072967852	-0.38628656	4.7871566	8.550103	Sitting_Scroll
14:31:16.243	-0.4285752	4.6736245	8.300951	0.0002321288	0.000720821	0.0072967852	-0.38628656	4.7871566	8.550103	Sitting_Scroll
14:31:16.264	-0.4285752	4.6736245	8.300951	0.0002321288	0.000720821	0.0072967852	-0.38628656	4.7871566	8.550103	Sitting_Scroll
14:31:16.286	-0.4285752	4.6736245	8.300951	0.0002321288	0.000720821	0.0072967852	-0.38628656	4.7871566	8.550103	Sitting_Scroll
14:31:16.307	-0.4285752	4.6736245	8.300951	0.0002321288	0.000720821	0.0072967852	-0.38628656	4.7871566	8.550103	Sitting_Scroll
14:31:16.334	-0.4285752	4.6736245	8.300951	0.0002321288	0.000720821	0.0072967852	-0.38628656	4.7871566	8.550103	Sitting_Scroll
14:31:16.365	-0.4285752	4.6736245	8.300951	0.0002321288	0.000720821	0.0072967852	-0.38628656	4.7871566	8.550103	Sitting_Scroll
14:31:16.399	-0.37829542	4.6041903	8.317711	0.000842994	-0.013939945	0.0048533245	-0.38500214	4.7793756	8.554512	Sitting_Scroll
14:31:16.435	-0.37829542	4.6041903	8.317711	0.000842994	-0.013939945	0.0048533245	-0.38500214	4.7793756	8.554512	Sitting_Scroll
14:31:16.469	-0.37829542	4.6041903	8.317711	0.000842994	-0.013939945	0.0048533245	-0.38500214	4.7793756	8.554512	Sitting_Scroll
14:31:16.502	-0.37829542	4.6041903	8.317711	0.000842994	-0.013939945	0.0048533245	-0.38500214	4.7793756	8.554512	Sitting_Scroll
14:31:16.536	-0.37829542	4.6041903	8.317711	0.000842994	-0.013939945	0.0048533245	-0.38500214	4.7793756	8.554512	Sitting_Scroll
14:31:16.567	-0.4070267	4.558699	8.334471	-0.00037873647	-0.0011117748	0.003631594	-0.37936705	4.769475	8.560288	Sitting_Scroll
14:31:16.600	-0.4070267	4.558699	8.334471	-0.00037873647	-0.0011117748	0.003631594	-0.37936705	4.769475	8.560288	Sitting_Scroll
14:31:16.622	-0.4070267	4.558699	8.334471	-0.00037873647	-0.0011117748	0.003631594	-0.37936705	4.769475	8.560288	Sitting_Scroll
14:31:16.644	-0.4070267	4.558699	8.334471	-0.00037873647	-0.0011117748	0.003631594	-0.37936705	4.769475	8.560288	Sitting_Scroll
14:31:16.665	-0.4070267	4.558699	8.334471	-0.00037873647	-0.0011117748	0.003631594	-0.37936705	4.769475	8.560288	Sitting_Scroll
14:31:16.686	-0.4070267	4.558699	8.334471	-0.00037873647	-0.0011117748	0.003631594	-0.37936705	4.769475	8.560288	Sitting_Scroll
14:31:16.708	-0.4070267	4.558699	8.334471	-0.00037873647	-0.0011117748	0.003631594	-0.37936705	4.769475	8.560288	Sitting_Scroll
14:31:16.730	-0.4070267	4.558699	8.334471	-0.00037873647	-0.0011117748	0.003631594	-0.37936705	4.769475	8.560288	Sitting_Scroll
14:31:16.754	-0.40223816	4.6472874	8.269825	0.0032864548	-0.00172264	0.012183707	-0.38014072	4.7724457	8.5585985	Sitting_Scroll
14:31:16.777	-0.40223816	4.6472874	8.269825	0.0032864548	-0.00172264	0.012183707	-0.38014072	4.7724457	8.5585985	Sitting_Scroll
14:31:16.800	-0.40223816	4.6472874	8.269825	0.0032864548	-0.00172264	0.012183707	-0.38014072	4.7724457	8.5585985	Sitting_Scroll
14:31:16.823	-0.40223816	4.6472874	8.269825	0.0032864548	-0.00172264	0.012183707	-0.38014072	4.7724457	8.5585985	Sitting_Scroll
14:31:16.846	-0.40223816	4.6472874	8.269825	0.0032864548	-0.00172264	0.012183707	-0.38014072	4.7724457	8.5585985	Sitting_Scroll
14:31:16.870	-0.40223816	4.6472874	8.269825	0.0032864548	-0.00172264	0.012183707	-0.38014072	4.7724457	8.5585985	Sitting_Scroll
14:31:16.893	-0.40223816	4.6472874	8.269825	0.0032864548	-0.00172264	0.012183707	-0.38014072	4.7724457	8.5585985	Sitting_Scroll
14:31:16.916	-0.40223816	4.6472874	8.269825	0.0032864548	-0.00172264	0.012183707	-0.38014072	4.7724457	8.5585985	Sitting_Scroll
14:31:16.940	-0.39505535	4.642499	8.277008	0.008784243	0.0019425515	0.009129381	-0.38067025	4.778469	8.555214	Sitting_Scroll
14:31:16.962	-0.39505535	4.642499	8.277008	0.008784243	0.0019425515	0.009129381	-0.38067025	4.778469	8.555214	Sitting_Scroll
14:31:16.986	-0.39505535	4.642499	8.277008	0.008784243	0.0019425515	0.009129381	-0.38067025	4.778469	8.555214	Sitting_Scroll
14:31:17.009	-0.39505535	4.642499	8.277008	0.008784243	0.0019425515	0.009129381	-0.38067025	4.778469	8.555214	Sitting_Scroll
14:31:17.032	-0.39505535	4.642499	8.277008	0.008784243	0.0019425515	0.009129381	-0.38067025	4.778469	8.555214	Sitting_Scroll
14:31:17.054	-0.39505535	4.642499	8.277008	0.008784243	0.0019425515	0.009129381	-0.38067025	4.778469	8.555214	Sitting_Scroll
14:31:17.079	-0.39505535	4.642499	8.277008	0.008784243	0.0019425515	0.009129381	-0.38067025	4.778469	8.555214	Sitting_Scroll
14:31:17.102	-0.39505535	4.642499	8.277008	0.008784243	0.0019425515	0.009129381	-0.38067025	4.778469	8.555214	Sitting_Scroll
14:31:17.125	-0.34716985	4.6712303	8.279403	-0.01015258	-0.0011117748	0.016459765	-0.37455595	4.7873693	8.550506	Sitting_Scroll
14:31:17.148	-0.34716985	4.6712303	8.279403	-0.01015258	-0.0011117748	0.016459765	-0.37455595	4.7873693	8.550506	Sitting_Scroll
14:31:17.171	-0.34716985	4.6712303	8.279403	-0.01015258	-0.0011117748	0.016459765	-0.37455595	4.7873693	8.550506	Sitting_Scroll
14:31:17.194	-0.34716985	4.6712303	8.279403	-0.01015258	-0.0011117748	0.016459765	-0.37455595	4.7873693	8.550506	Sitting_Scroll
14:31:17.218	-0.34716985	4.6712303	8.279403	-0.01015258	-0.0011117748	0.016459765	-0.37455595	4.7873693	8.550506	Sitting_Scroll
14:31:17.241	-0.34716985	4.6712303	8.279403	-0.01015258	-0.0011117748	0.016459765	-0.37455595	4.7873693	8.550506	Sitting_Scroll
14:31:17.264	-0.34716985	4.6712303	8.279403	-0.01015258	-0.0011117748	0.016459765	-0.37455595	4.7873693	8.550506	Sitting_Scroll
14:31:17.286	-0.34716985	4.6712303	8.279403	-0.01015258	-0.0011117748	0.016459765	-0.37455595	4.7873693	8.550506	Sitting_Scroll
14:31:17.310	-0.3615355	4.652076	8.3129225	0.008173377	0.010494665	0.013405438	-0.3742904	4.8023605	8.542108	Sitting_Scroll
14:31:17.334	-0.3615355	4.652076	8.3129225	0.008173377	0.010494665	0.013405438	-0.3742904	4.8023605	8.542108	Sitting_Scroll
14:31:17.356	-0.3615355	4.652076	8.3129225	0.008173377	0.010494665	0.013405438	-0.3742904	4.8023605	8.542108	Sitting_Scroll
14:31:17.379	-0.3615355	4.652076	8.3129225	0.008173377	0.010494665	0.013405438	-0.3742904	4.8023605	8.542108	Sitting_Scroll
14:31:17.400	-0.3615355	4.652076	8.3129225	0.008173377	0.010494665	0.013405438	-0.3742904	4.8023605	8.542108	Sitting_Scroll
14:31:17.421	-0.3615355	4.652076	8.3129225	0.008173377	0.010494665	0.013405438	-0.3742904	4.8023605	8.542108	Sitting_Scroll
14:31:17.442	-0.3615355	4.652076	8.3129225	0.008173377	0.010494665	0.013405438	-0.3742904	4.8023605	8.542108	Sitting_Scroll
14:31:17.462	-0.3615355	4.652076	8.3129225	0.008173377	0.010494665	0.013405438	-0.3742904	4.8023605	8.542108	Sitting_Scroll
14:31:17.482	-0.4070267	4.6736245	8.334471	-0.017482964	0.0068294737	-0.0030879239	-0.3887566	4.815413	8.534108	Sitting_Scroll
14:31:17.505	-0.4070267	4.6736245	8.334471	-0.017482964	0.0068294737	-0.0030879239	-0.3887566	4.815413	8.534108	Sitting_Scroll
14:31:17.527	-0.4070267	4.6736245	8.334471	-0.017482964	0.0068294737	-0.0030879239	-0.3887566	4.815413	8.534108	Sitting_Scroll
14:31:17.552	-0.4070267	4.6736245	8.334471	-0.017482964	0.0068294737	-0.0030879239	-0.3887566	4.815413	8.534108	Sitting_Scroll
14:31:17.574	-0.4070267	4.6736245	8.334471	-0.017482964	0.0068294737	-0.0030879239	-0.3887566	4.815413	8.534108	Sitting_Scroll
14:31:17.596	-0.4070267	4.6736245	8.334471	-0.017482964	0.0068294737	-0.0030879239	-0.3887566	4.815413	8.534108	Sitting_Scroll
14:31:17.617	-0.4070267	4.6736245	8.334471	-0.017482964	0.0068294737	-0.0030879239	-0.3887566	4.815413	8.534108	Sitting_Scroll
14:31:17.639	-0.4070267	4.6736245	8.334471	-0.017482964	0.0068294737	-0.0030879239	-0.3887566	4.815413	8.534108	Sitting_Scroll
14:31:17.661	-0.44054657	4.7167215	8.253065	0.01916895	0.024544565	0.017070629	-0.41295832	4.824307	8.5279455	Sitting_Scroll
14:31:17.683	-0.44054657	4.7167215	8.253065	0.01916895	0.024544565	0.017070629	-0.41295832	4.824307	8.5279455	Sitting_Scroll
14:31:17.706	-0.44054657	4.7167215	8.253065	0.01916895	0.024544565	0.017070629	-0.41295832	4.824307	8.5279455	Sitting_Scroll
14:31:17.728	-0.44054657	4.7167215	8.253065	0.01916895	0.024544565	0.017070629	-0.41295832	4.824307	8.5279455	Sitting_Scroll
14:31:17.750	-0.44054657	4.7167215	8.253065	0.01916895	0.024544565	0.017070629	-0.41295832	4.824307	8.5279455	Sitting_Scroll
14:31:17.773	-0.44054657	4.7167215	8.253065	0.01916895	0.024544565	0.017070629	-0.41295832	4.824307	8.5279455	Sitting_Scroll
14:31:17.794	-0.44054657	4.7167215	8.253065	0.01916895	0.024544565	0.017070629	-0.41295832	4.824307	8.5279455	Sitting_Scroll
14:31:17.815	-0.44054657	4.7167215	8.253065	0.01916895	0.024544565	0.017070629	-0.41295832	4.824307	8.5279455	Sitting_Scroll
14:31:17.838	-0.42618093	4.697567	8.281796	0.0014538594	0.0025534166	0.010961977	-0.4207789	4.82573	8.52676	Sitting_Scroll
14:31:17.859	-0.42618093	4.697567	8.281796	0.0014538594	0.0025534166	0.010961977	-0.4207789	4.82573	8.52676	Sitting_Scroll
14:31:17.881	-0.42618093	4.697567	8.281796	0.0014538594	0.0025534166	0.010961977	-0.4207789	4.82573	8.52676	Sitting_Scroll
14:31:17.902	-0.42618093	4.697567	8.281796	0.0014538594	0.0025534166	0.010961977	-0.4207789	4.82573	8.52676	Sitting_Scroll
14:31:17.923	-0.42618093	4.697567	8.281796	0.0014538594	0.0025534166	0.010961977	-0.4207789	4.82573	8.52676	Sitting_Scroll
14:31:17.945	-0.42618093	4.697567	8.281796	0.0014538594	0.0025534166	0.010961977	-0.4207789	4.82573	8.52676	Sitting_Scroll
14:31:17.966	-0.42618093	4.697567	8.281796	0.0014538594	0.0025534166	0.010961977	-0.4207789	4.82573	8.52676	Sitting_Scroll
14:31:17.988	-0.42618093	4.697567	8.281796	0.0014538594	0.0025534166	0.010961977	-0.4207789	4.82573	8.52676	Sitting_Scroll
14:31:18.009	-0.42139238	4.6544704	8.253065	0.018558087	0.008051204	0.010961977	-0.3966362	4.808208	8.537808	Sitting_Scroll
14:31:18.031	-0.42139238	4.6544704	8.253065	0.018558087	0.008051204	0.010961977	-0.3966362	4.808208	8.537808	Sitting_Scroll
14:31:18.052	-0.42139238	4.6544704	8.253065	0.018558087	0.008051204	0.010961977	-0.3966362	4.808208	8.537808	Sitting_Scroll
14:31:18.073	-0.42139238	4.6544704	8.253065	0.018558087	0.008051204	0.010961977	-0.3966362	4.808208	8.537808	Sitting_Scroll
14:31:18.094	-0.42139238	4.6544704	8.253065	0.018558087	0.008051204	0.010961977	-0.3966362	4.808208	8.537808	Sitting_Scroll
14:31:18.115	-0.42139238	4.6544704	8.253065	0.018558087	0.008051204	0.010961977	-0.3966362	4.808208	8.537808	Sitting_Scroll
14:31:18.136	-0.42139238	4.6544704	8.253065	0.018558087	0.008051204	0.010961977	-0.3966362	4.808208	8.537808	Sitting_Scroll
14:31:18.158	-0.42139238	4.6544704	8.253065	0.018558087	0.008051204	0.010961977	-0.3966362	4.808208	8.537808	Sitting_Scroll
14:31:18.179	-0.42139238	4.6544704	8.253065	0.018558087	0.008051204	0.010961977	-0.3966362	4.808208	8.537808	Sitting_Scroll
14:31:18.201	-0.4189981	4.6640472	8.241094	-0.00037873647	0.003164282	0.009129381	-0.39263403	4.811559	8.536106	Sitting_Scroll
14:31:18.223	-0.4189981	4.6640472	8.241094	-0.00037873647	0.003164282	0.009129381	-0.39263403	4.811559	8.536106	Sitting_Scroll
14:31:18.244	-0.4189981	4.6640472	8.241094	-0.00037873647	0.003164282	0.009129381	-0.39263403	4.811559	8.536106	Sitting_Scroll
14:31:18.265	-0.4189981	4.6640472	8.241094	-0.00037873647	0.003164282	0.009129381	-0.39263403	4.811559	8.536106	Sitting_Scroll
14:31:18.287	-0.4189981	4.6640472	8.241094	-0.00037873647	0.003164282	0.009129381	-0.39263403	4.811559	8.536106	Sitting_Scroll
14:31:18.308	-0.4189981	4.6640472	8.241094	-0.00037873647	0.003164282	0.009129381	-0.39263403	4.811559	8.536106	Sitting_Scroll
14:31:18.330	-0.4189981	4.6640472	8.241094	-0.00037873647	0.003164282	0.009129381	-0.39263403	4.811559	8.536106	Sitting_Scroll
14:31:18.357	-0.4189981	4.6640472	8.241094	-0.00037873647	0.003164282	0.009129381	-0.39263403	4.811559	8.536106	Sitting_Scroll
14:31:18.391	-0.39266106	4.6760187	8.250671	0.0038973202	-0.0011117748	0.00790765	-0.3867676	4.8098335	8.537345	Sitting_Scroll
14:31:18.424	-0.39266106	4.6760187	8.250671	0.0038973202	-0.0011117748	0.00790765	-0.3867676	4.8098335	8.537345	Sitting_Scroll
14:31:18.459	-0.39266106	4.6760187	8.250671	0.0038973202	-0.0011117748	0.00790765	-0.3867676	4.8098335	8.537345	Sitting_Scroll
14:31:18.499	-0.39266106	4.6760187	8.250671	0.0038973202	-0.0011117748	0.00790765	-0.3867676	4.8098335	8.537345	Sitting_Scroll
14:31:18.526	-0.39266106	4.6760187	8.250671	0.0038973202	-0.0011117748	0.00790765	-0.3867676	4.8098335	8.537345	Sitting_Scroll
14:31:18.559	-0.38308397	4.6903844	8.298556	-0.008319984	0.0037751473	0.010961977	-0.3847676	4.8106008	8.5370035	Sitting_Scroll
14:31:18.592	-0.38308397	4.6903844	8.298556	-0.008319984	0.0037751473	0.010961977	-0.3847676	4.8106008	8.5370035	Sitting_Scroll
14:31:18.614	-0.38308397	4.6903844	8.298556	-0.008319984	0.0037751473	0.010961977	-0.3847676	4.8106008	8.5370035	Sitting_Scroll
14:31:18.637	-0.38308397	4.6903844	8.298556	-0.008319984	0.0037751473	0.010961977	-0.3847676	4.8106008	8.5370035	Sitting_Scroll
14:31:18.660	-0.38308397	4.6903844	8.298556	-0.008319984	0.0037751473	0.010961977	-0.3847676	4.8106008	8.5370035	Sitting_Scroll
14:31:18.682	-0.38308397	4.6903844	8.298556	-0.008319984	0.0037751473	0.010961977	-0.3847676	4.8106008	8.5370035	Sitting_Scroll
14:31:18.704	-0.38308397	4.6903844	8.298556	-0.008319984	0.0037751473	0.010961977	-0.3847676	4.8106008	8.5370035	Sitting_Scroll
14:31:18.728	-0.38308397	4.6903844	8.298556	-0.008319984	0.0037751473	0.010961977	-0.3847676	4.8106008	8.5370035	Sitting_Scroll
14:31:18.751	-0.409421	4.6496816	8.248277	-0.0028221975	0.003164282	0.008518515	-0.381912	4.8114357	8.536662	Sitting_Scroll
14:31:18.774	-0.409421	4.6496816	8.248277	-0.0028221975	0.003164282	0.008518515	-0.381912	4.8114357	8.536662	Sitting_Scroll
14:31:18.797	-0.409421	4.6496816	8.248277	-0.0028221975	0.003164282	0.008518515	-0.381912	4.8114357	8.536662	Sitting_Scroll
14:31:18.820	-0.409421	4.6496816	8.248277	-0.0028221975	0.003164282	0.008518515	-0.381912	4.8114357	8.536662	Sitting_Scroll
14:31:18.843	-0.409421	4.6496816	8.248277	-0.0028221975	0.003164282	0.008518515	-0.381912	4.8114357	8.536662	Sitting_Scroll
14:31:18.866	-0.409421	4.6496816	8.248277	-0.0028221975	0.003164282	0.008518515	-0.381912	4.8114357	8.536662	Sitting_Scroll
14:31:18.889	-0.409421	4.6496816	8.248277	-0.0028221975	0.003164282	0.008518515	-0.381912	4.8114357	8.536662	Sitting_Scroll
14:31:18.913	-0.4189981	4.6329217	8.360807	-0.008319984	-0.0029443705	0.006075055	-0.3733412	4.80629	8.539938	Sitting_Scroll
14:31:18.936	-0.4189981	4.6329217	8.360807	-0.008319984	-0.0029443705	0.006075055	-0.3733412	4.80629	8.539938	Sitting_Scroll
14:31:18.959	-0.4189981	4.6329217	8.360807	-0.008319984	-0.0029443705	0.006075055	-0.3733412	4.80629	8.539938	Sitting_Scroll
14:31:18.982	-0.4189981	4.6329217	8.360807	-0.008319984	-0.0029443705	0.006075055	-0.3733412	4.80629	8.539938	Sitting_Scroll
14:31:19.008	-0.4189981	4.6329217	8.360807	-0.008319984	-0.0029443705	0.006075055	-0.3733412	4.80629	8.539938	Sitting_Scroll
14:31:19.035	-0.4189981	4.6329217	8.360807	-0.008319984	-0.0029443705	0.006075055	-0.3733412	4.80629	8.539938	Sitting_Scroll
14:31:19.057	-0.4189981	4.6329217	8.360807	-0.008319984	-0.0029443705	0.006075055	-0.3733412	4.80629	8.539938	Sitting_Scroll
14:31:19.079	-0.4189981	4.6329217	8.360807	-0.008319984	-0.0029443705	0.006075055	-0.3733412	4.80629	8.539938	Sitting_Scroll
14:31:19.103	-0.38308397	4.6736245	8.286585	0.000842994	-0.0053878315	0.011572842	-0.37572336	4.811963	8.536639	Sitting_Scroll
14:31:19.126	-0.38308397	4.6736245	8.286585	0.000842994	-0.0053878315	0.011572842	-0.37572336	4.811963	8.536639	Sitting_Scroll
14:31:19.149	-0.38308397	4.6736245	8.286585	0.000842994	-0.0053878315	0.011572842	-0.37572336	4.811963	8.536639	Sitting_Scroll
14:31:19.172	-0.38308397	4.6736245	8.286585	0.000842994	-0.0053878315	0.011572842	-0.37572336	4.811963	8.536639	Sitting_Scroll
14:31:19.195	-0.38308397	4.6736245	8.286585	0.000842994	-0.0053878315	0.011572842	-0.37572336	4.811963	8.536639	Sitting_Scroll
14:31:19.217	-0.38308397	4.6736245	8.286585	0.000842994	-0.0053878315	0.011572842	-0.37572336	4.811963	8.536639	Sitting_Scroll
14:31:19.239	-0.38308397	4.6736245	8.286585	0.000842994	-0.0053878315	0.011572842	-0.37572336	4.811963	8.536639	Sitting_Scroll
14:31:19.260	-0.38308397	4.6736245	8.286585	0.000842994	-0.0053878315	0.011572842	-0.37572336	4.811963	8.536639	Sitting_Scroll
14:31:19.281	-0.39505535	4.6664414	8.2387	0.011227703	-0.010885619	0.008518515	-0.37396732	4.8222094	8.53093	Sitting_Scroll
14:31:19.304	-0.39505535	4.6664414	8.2387	0.011227703	-0.010885619	0.008518515	-0.37396732	4.8222094	8.53093	Sitting_Scroll
14:31:19.326	-0.39505535	4.6664414	8.2387	0.011227703	-0.010885619	0.008518515	-0.37396732	4.8222094	8.53093	Sitting_Scroll
14:31:19.348	-0.39505535	4.6664414	8.2387	0.011227703	-0.010885619	0.008518515	-0.37396732	4.8222094	8.53093	Sitting_Scroll
14:31:19.371	-0.39505535	4.6664414	8.2387	0.011227703	-0.010885619	0.008518515	-0.37396732	4.8222094	8.53093	Sitting_Scroll
14:31:19.394	-0.39505535	4.6664414	8.2387	0.011227703	-0.010885619	0.008518515	-0.37396732	4.8222094	8.53093	Sitting_Scroll
14:31:19.418	-0.39505535	4.6664414	8.2387	0.011227703	-0.010885619	0.008518515	-0.37396732	4.8222094	8.53093	Sitting_Scroll
14:31:19.441	-0.39505535	4.6664414	8.2387	0.011227703	-0.010885619	0.008518515	-0.37396732	4.8222094	8.53093	Sitting_Scroll
14:31:19.464	-0.339987	4.7095385	8.2387	-0.008319984	-0.020659462	0.020124957	-0.36013842	4.837202	8.523037	Sitting_Scroll
14:31:19.487	-0.339987	4.7095385	8.2387	-0.008319984	-0.020659462	0.020124957	-0.36013842	4.837202	8.523037	Sitting_Scroll
14:31:19.509	-0.339987	4.7095385	8.2387	-0.008319984	-0.020659462	0.020124957	-0.36013842	4.837202	8.523037	Sitting_Scroll
14:31:19.533	-0.339987	4.7095385	8.2387	-0.008319984	-0.020659462	0.020124957	-0.36013842	4.837202	8.523037	Sitting_Scroll
14:31:19.554	-0.339987	4.7095385	8.2387	-0.008319984	-0.020659462	0.020124957	-0.36013842	4.837202	8.523037	Sitting_Scroll
14:31:19.575	-0.339987	4.7095385	8.2387	-0.008319984	-0.020659462	0.020124957	-0.36013842	4.837202	8.523037	Sitting_Scroll
14:31:19.595	-0.339987	4.7095385	8.2387	-0.008319984	-0.020659462	0.020124957	-0.36013842	4.837202	8.523037	Sitting_Scroll
14:31:19.616	-0.339987	4.7095385	8.2387	-0.008319984	-0.020659462	0.020124957	-0.36013842	4.837202	8.523037	Sitting_Scroll
14:31:19.636	-0.35914123	4.7095385	8.224334	0.008784243	0.022101104	0.012794573	-0.37388316	4.847312	8.516697	Sitting_Scroll
14:31:19.657	-0.35914123	4.7095385	8.224334	0.008784243	0.022101104	0.012794573	-0.37388316	4.847312	8.516697	Sitting_Scroll
14:31:19.680	-0.35914123	4.7095385	8.224334	0.008784243	0.022101104	0.012794573	-0.37388316	4.847312	8.516697	Sitting_Scroll
14:31:19.701	-0.35914123	4.7095385	8.224334	0.008784243	0.022101104	0.012794573	-0.37388316	4.847312	8.516697	Sitting_Scroll
14:31:19.722	-0.35914123	4.7095385	8.224334	0.008784243	0.022101104	0.012794573	-0.37388316	4.847312	8.516697	Sitting_Scroll
14:31:19.743	-0.35914123	4.7095385	8.224334	0.008784243	0.022101104	0.012794573	-0.37388316	4.847312	8.516697	Sitting_Scroll
14:31:19.764	-0.35914123	4.7095385	8.224334	0.008784243	0.022101104	0.012794573	-0.37388316	4.847312	8.516697	Sitting_Scroll
14:31:19.786	-0.35914123	4.7095385	8.224334	0.008784243	0.022101104	0.012794573	-0.37388316	4.847312	8.516697	Sitting_Scroll
14:31:19.807	-0.46209505	4.680807	8.341654	0.0002321288	0.023322836	0.0030207285	-0.38695416	4.8391914	8.520732	Sitting_Scroll
14:31:19.831	-0.46209505	4.680807	8.341654	0.0002321288	0.023322836	0.0030207285	-0.38695416	4.8391914	8.520732	Sitting_Scroll
14:31:19.852	-0.46209505	4.680807	8.341654	0.0002321288	0.023322836	0.0030207285	-0.38695416	4.8391914	8.520732	Sitting_Scroll
14:31:19.874	-0.46209505	4.680807	8.341654	0.0002321288	0.023322836	0.0030207285	-0.38695416	4.8391914	8.520732	Sitting_Scroll
14:31:19.895	-0.46209505	4.680807	8.341654	0.0002321288	0.023322836	0.0030207285	-0.38695416	4.8391914	8.520732	Sitting_Scroll
14:31:19.916	-0.46209505	4.680807	8.341654	0.0002321288	0.023322836	0.0030207285	-0.38695416	4.8391914	8.520732	Sitting_Scroll
14:31:19.938	-0.46209505	4.680807	8.341654	0.0002321288	0.023322836	0.0030207285	-0.38695416	4.8391914	8.520732	Sitting_Scroll
14:31:19.960	-0.46209505	4.680807	8.341654	0.0002321288	0.023322836	0.0030207285	-0.38695416	4.8391914	8.520732	Sitting_Scroll
14:31:19.982	-0.46209505	4.680807	8.341654	0.0002321288	0.023322836	0.0030207285	-0.38695416	4.8391914	8.520732	Sitting_Scroll
14:31:20.003	-0.46209505	4.680807	8.317711	-0.015039502	-0.017605137	0.0024098635	-0.40100375	4.843084	8.517869	Sitting_Scroll
14:31:20.025	-0.46209505	4.680807	8.317711	-0.015039502	-0.017605137	0.0024098635	-0.40100375	4.843084	8.517869	Sitting_Scroll
14:31:20.049	-0.46209505	4.680807	8.317711	-0.015039502	-0.017605137	0.0024098635	-0.40100375	4.843084	8.517869	Sitting_Scroll
14:31:20.071	-0.46209505	4.680807	8.317711	-0.015039502	-0.017605137	0.0024098635	-0.40100375	4.843084	8.517869	Sitting_Scroll
14:31:20.092	-0.46209505	4.680807	8.317711	-0.015039502	-0.017605137	0.0024098635	-0.40100375	4.843084	8.517869	Sitting_Scroll
14:31:20.115	-0.46209505	4.680807	8.317711	-0.015039502	-0.017605137	0.0024098635	-0.40100375	4.843084	8.517869	Sitting_Scroll
14:31:20.137	-0.46209505	4.680807	8.317711	-0.015039502	-0.017605137	0.0024098635	-0.40100375	4.843084	8.517869	Sitting_Scroll
14:31:20.158	-0.46209505	4.680807	8.317711	-0.015039502	-0.017605137	0.0024098635	-0.40100375	4.843084	8.517869	Sitting_Scroll
14:31:20.179	-0.4836435	4.697567	8.2027855	0.006340781	0.019046778	0.016459765	-0.408421	4.845715	8.51602	Sitting_Scroll
14:31:20.202	-0.4836435	4.697567	8.2027855	0.006340781	0.019046778	0.016459765	-0.408421	4.845715	8.51602	Sitting_Scroll
14:31:20.224	-0.4836435	4.697567	8.2027855	0.006340781	0.019046778	0.016459765	-0.408421	4.845715	8.51602	Sitting_Scroll
14:31:20.245	-0.4836435	4.697567	8.2027855	0.006340781	0.019046778	0.016459765	-0.408421	4.845715	8.51602	Sitting_Scroll
14:31:20.266	-0.4836435	4.697567	8.2027855	0.006340781	0.019046778	0.016459765	-0.408421	4.845715	8.51602	Sitting_Scroll
14:31:20.288	-0.4836435	4.697567	8.2027855	0.006340781	0.019046778	0.016459765	-0.408421	4.845715	8.51602	Sitting_Scroll
14:31:20.309	-0.4836435	4.697567	8.2027855	0.006340781	0.019046778	0.016459765	-0.408421	4.845715	8.51602	Sitting_Scroll
14:31:20.330	-0.4836435	4.697567	8.2027855	0.006340781	0.019046778	0.016459765	-0.408421	4.845715	8.51602	Sitting_Scroll
14:31:20.352	-0.43575802	4.731087	8.293768	0.0026755899	0.014159856	0.015238034	-0.42365536	4.8458495	8.5152	Sitting_Scroll
14:31:20.374	-0.43575802	4.731087	8.293768	0.0026755899	0.014159856	0.015238034	-0.42365536	4.8458495	8.5152	Sitting_Scroll
14:31:20.396	-0.43575802	4.731087	8.293768	0.0026755899	0.014159856	0.015238034	-0.42365536	4.8458495	8.5152	Sitting_Scroll
14:31:20.418	-0.43575802	4.731087	8.293768	0.0026755899	0.014159856	0.015238034	-0.42365536	4.8458495	8.5152	Sitting_Scroll
14:31:20.440	-0.43575802	4.731087	8.293768	0.0026755899	0.014159856	0.015238034	-0.42365536	4.8458495	8.5152	Sitting_Scroll
14:31:20.462	-0.43575802	4.731087	8.293768	0.0026755899	0.014159856	0.015238034	-0.42365536	4.8458495	8.5152	Sitting_Scroll
14:31:20.483	-0.43575802	4.731087	8.293768	0.0026755899	0.014159856	0.015238034	-0.42365536	4.8458495	8.5152	Sitting_Scroll
14:31:20.505	-0.43575802	4.731087	8.293768	0.0026755899	0.014159856	0.015238034	-0.42365536	4.8458495	8.5152	Sitting_Scroll
14:31:20.526	-0.44772938	4.723904	8.243488	-0.00037873647	-0.020659462	0.0017989981	-0.42461425	4.836439	8.5205	Sitting_Scroll
14:31:20.550	-0.44772938	4.723904	8.243488	-0.00037873647	-0.020659462	0.0017989981	-0.42461425	4.836439	8.5205	Sitting_Scroll
14:31:20.571	-0.44772938	4.723904	8.243488	-0.00037873647	-0.020659462	0.0017989981	-0.42461425	4.836439	8.5205	Sitting_Scroll
14:31:20.592	-0.44772938	4.723904	8.243488	-0.00037873647	-0.020659462	0.0017989981	-0.42461425	4.836439	8.5205	Sitting_Scroll
14:31:20.616	-0.44772938	4.723904	8.243488	-0.00037873647	-0.020659462	0.0017989981	-0.42461425	4.836439	8.5205	Sitting_Scroll
14:31:20.637	-0.44772938	4.723904	8.243488	-0.00037873647	-0.020659462	0.0017989981	-0.42461425	4.836439	8.5205	Sitting_Scroll
14:31:20.659	-0.44772938	4.723904	8.243488	-0.00037873647	-0.020659462	0.0017989981	-0.42461425	4.836439	8.5205	Sitting_Scroll
14:31:20.680	-0.44772938	4.723904	8.243488	-0.00037873647	-0.020659462	0.0017989981	-0.42461425	4.836439	8.5205	Sitting_Scroll
14:31:20.701	-0.44772938	4.723904	8.243488	-0.00037873647	-0.020659462	0.0017989981	-0.42461425	4.836439	8.5205	Sitting_Scroll
14:31:20.722	-0.41181526	4.6999617	8.28898	0.01550376	-0.056700513	0.014016303	-0.3790864	4.8162756	8.534057	Sitting_Scroll
14:31:20.743	-0.41181526	4.6999617	8.28898	0.01550376	-0.056700513	0.014016303	-0.3790864	4.8162756	8.534057	Sitting_Scroll
14:31:20.765	-0.41181526	4.6999617	8.28898	0.01550376	-0.056700513	0.014016303	-0.3790864	4.8162756	8.534057	Sitting_Scroll
14:31:20.786	-0.41181526	4.6999617	8.28898	0.01550376	-0.056700513	0.014016303	-0.3790864	4.8162756	8.534057	Sitting_Scroll
14:31:20.807	-0.41181526	4.6999617	8.28898	0.01550376	-0.056700513	0.014016303	-0.3790864	4.8162756	8.534057	Sitting_Scroll
14:31:20.829	-0.41181526	4.6999617	8.28898	0.01550376	-0.056700513	0.014016303	-0.3790864	4.8162756	8.534057	Sitting_Scroll
14:31:20.850	-0.41181526	4.6999617	8.28898	0.01550376	-0.056700513	0.014016303	-0.3790864	4.8162756	8.534057	Sitting_Scroll
14:31:20.871	-0.41181526	4.6999617	8.28898	0.01550376	-0.056700513	0.014016303	-0.3790864	4.8162756	8.534057	Sitting_Scroll
14:31:20.893	-0.3902668	4.767001	8.207574	0.017947221	-0.007220427	0.0072967852	-0.3563097	4.8424244	8.520231	Sitting_Scroll
14:31:20.914	-0.3902668	4.767001	8.207574	0.017947221	-0.007220427	0.0072967852	-0.3563097	4.8424244	8.520231	Sitting_Scroll
14:31:20.936	-0.3902668	4.767001	8.207574	0.017947221	-0.007220427	0.0072967852	-0.3563097	4.8424244	8.520231	Sitting_Scroll
14:31:20.957	-0.3902668	4.767001	8.207574	0.017947221	-0.007220427	0.0072967852	-0.3563097	4.8424244	8.520231	Sitting_Scroll
14:31:20.978	-0.3902668	4.767001	8.207574	0.017947221	-0.007220427	0.0072967852	-0.3563097	4.8424244	8.520231	Sitting_Scroll
14:31:21.001	-0.3902668	4.767001	8.207574	0.017947221	-0.007220427	0.0072967852	-0.3563097	4.8424244	8.520231	Sitting_Scroll
14:31:21.035	-0.3902668	4.767001	8.207574	0.017947221	-0.007220427	0.0072967852	-0.3563097	4.8424244	8.520231	Sitting_Scroll
14:31:21.068	-0.37111259	4.6305275	8.363202	-0.01015258	0.00010995574	0.008518515	-0.36229903	4.827417	8.528489	Sitting_Scroll
14:31:21.102	-0.37111259	4.6305275	8.363202	-0.01015258	0.00010995574	0.008518515	-0.36229903	4.827417	8.528489	Sitting_Scroll
14:31:21.136	-0.37111259	4.6305275	8.363202	-0.01015258	0.00010995574	0.008518515	-0.36229903	4.827417	8.528489	Sitting_Scroll
14:31:21.172	-0.37111259	4.6305275	8.363202	-0.01015258	0.00010995574	0.008518515	-0.36229903	4.827417	8.528489	Sitting_Scroll
14:31:21.209	-0.37111259	4.6305275	8.363202	-0.01015258	0.00010995574	0.008518515	-0.36229903	4.827417	8.528489	Sitting_Scroll
14:31:21.236	-0.37111259	4.6305275	8.363202	-0.01015258	0.00010995574	0.008518515	-0.36229903	4.827417	8.528489	Sitting_Scroll
14:31:21.268	-0.49082634	4.702356	8.444607	-0.0070982543	0.013548992	0.010961977	-0.35043067	4.8358955	8.52418	Sitting_Scroll
14:31:21.291	-0.49082634	4.702356	8.444607	-0.0070982543	0.013548992	0.010961977	-0.35043067	4.8358955	8.52418	Sitting_Scroll
14:31:21.314	-0.49082634	4.702356	8.444607	-0.0070982543	0.013548992	0.010961977	-0.35043067	4.8358955	8.52418	Sitting_Scroll
14:31:21.337	-0.49082634	4.702356	8.444607	-0.0070982543	0.013548992	0.010961977	-0.35043067	4.8358955	8.52418	Sitting_Scroll
14:31:21.360	-0.49082634	4.702356	8.444607	-0.0070982543	0.013548992	0.010961977	-0.35043067	4.8358955	8.52418	Sitting_Scroll
14:31:21.381	-0.49082634	4.702356	8.444607	-0.0070982543	0.013548992	0.010961977	-0.35043067	4.8358955	8.52418	Sitting_Scroll
14:31:21.402	-0.49082634	4.702356	8.444607	-0.0070982543	0.013548992	0.010961977	-0.35043067	4.8358955	8.52418	Sitting_Scroll
14:31:21.423	-0.49082634	4.702356	8.444607	-0.0070982543	0.013548992	0.010961977	-0.35043067	4.8358955	8.52418	Sitting_Scroll
14:31:21.444	-0.41181526	4.6760187	8.3679905	-0.038863245	0.0068294737	-0.0024770587	-0.36958516	4.8435407	8.519031	Sitting_Scroll
14:31:21.465	-0.41181526	4.6760187	8.3679905	-0.038863245	0.0068294737	-0.0024770587	-0.36958516	4.8435407	8.519031	Sitting_Scroll
14:31:21.488	-0.41181526	4.6760187	8.3679905	-0.038863245	0.0068294737	-0.0024770587	-0.36958516	4.8435407	8.519031	Sitting_Scroll
14:31:21.511	-0.41181526	4.6760187	8.3679905	-0.038863245	0.0068294737	-0.0024770587	-0.36958516	4.8435407	8.519031	Sitting_Scroll
14:31:21.533	-0.41181526	4.6760187	8.3679905	-0.038863245	0.0068294737	-0.0024770587	-0.36958516	4.8435407	8.519031	Sitting_Scroll
14:31:21.554	-0.41181526	4.6760187	8.3679905	-0.038863245	0.0068294737	-0.0024770587	-0.36958516	4.8435407	8.519031	Sitting_Scroll
14:31:21.576	-0.41181526	4.6760187	8.3679905	-0.038863245	0.0068294737	-0.0024770587	-0.36958516	4.8435407	8.519031	Sitting_Scroll
14:31:21.598	-0.41181526	4.6760187	8.3679905	-0.038863245	0.0068294737	-0.0024770587	-0.36958516	4.8435407	8.519031	Sitting_Scroll
14:31:21.622	-0.4166038	4.6999617	8.245882	-0.009541715	0.005607743	0.0072967852	-0.38970697	4.8249116	8.5287	Sitting_Scroll
14:31:21.644	-0.4166038	4.6999617	8.245882	-0.009541715	0.005607743	0.0072967852	-0.38970697	4.8249116	8.5287	Sitting_Scroll
14:31:21.665	-0.4166038	4.6999617	8.245882	-0.009541715	0.005607743	0.0072967852	-0.38970697	4.8249116	8.5287	Sitting_Scroll
14:31:21.689	-0.4166038	4.6999617	8.245882	-0.009541715	0.005607743	0.0072967852	-0.38970697	4.8249116	8.5287	Sitting_Scroll
14:31:21.710	-0.4166038	4.6999617	8.245882	-0.009541715	0.005607743	0.0072967852	-0.38970697	4.8249116	8.5287	Sitting_Scroll
14:31:21.732	-0.4166038	4.6999617	8.245882	-0.009541715	0.005607743	0.0072967852	-0.38970697	4.8249116	8.5287	Sitting_Scroll
14:31:21.756	-0.4166038	4.6999617	8.245882	-0.009541715	0.005607743	0.0072967852	-0.38970697	4.8249116	8.5287	Sitting_Scroll
14:31:21.777	-0.4166038	4.6999617	8.245882	-0.009541715	0.005607743	0.0072967852	-0.38970697	4.8249116	8.5287	Sitting_Scroll
14:31:21.799	-0.409421	4.6544704	8.324894	-0.00037873647	0.02271197	0.0042424593	-0.3985564	4.8131266	8.534948	Sitting_Scroll
14:31:21.823	-0.409421	4.6544704	8.324894	-0.00037873647	0.02271197	0.0042424593	-0.3985564	4.8131266	8.534948	Sitting_Scroll
14:31:21.844	-0.409421	4.6544704	8.324894	-0.00037873647	0.02271197	0.0042424593	-0.3985564	4.8131266	8.534948	Sitting_Scroll
14:31:21.865	-0.409421	4.6544704	8.324894	-0.00037873647	0.02271197	0.0042424593	-0.3985564	4.8131266	8.534948	Sitting_Scroll
14:31:21.890	-0.409421	4.6544704	8.324894	-0.00037873647	0.02271197	0.0042424593	-0.3985564	4.8131266	8.534948	Sitting_Scroll
14:31:21.911	-0.409421	4.6544704	8.324894	-0.00037873647	0.02271197	0.0042424593	-0.3985564	4.8131266	8.534948	Sitting_Scroll
14:31:21.933	-0.409421	4.6544704	8.324894	-0.00037873647	0.02271197	0.0042424593	-0.3985564	4.8131266	8.534948	Sitting_Scroll
14:31:21.957	-0.409421	4.6544704	8.324894	-0.00037873647	0.02271197	0.0042424593	-0.3985564	4.8131266	8.534948	Sitting_Scroll
14:31:21.978	-0.4166038	4.6760187	8.200391	-0.015039502	-0.0011117748	0.017070629	-0.40941828	4.8013005	8.541093	Sitting_Scroll
14:31:22.000	-0.4166038	4.6760187	8.200391	-0.015039502	-0.0011117748	0.017070629	-0.40941828	4.8013005	8.541093	Sitting_Scroll
14:31:22.024	-0.4166038	4.6760187	8.200391	-0.015039502	-0.0011117748	0.017070629	-0.40941828	4.8013005	8.541093	Sitting_Scroll
14:31:22.045	-0.4166038	4.6760187	8.200391	-0.015039502	-0.0011117748	0.017070629	-0.40941828	4.8013005	8.541093	Sitting_Scroll
14:31:22.072	-0.4166038	4.6760187	8.200391	-0.015039502	-0.0011117748	0.017070629	-0.40941828	4.8013005	8.541093	Sitting_Scroll
14:31:22.093	-0.4166038	4.6760187	8.200391	-0.015039502	-0.0011117748	0.017070629	-0.40941828	4.8013005	8.541093	Sitting_Scroll
14:31:22.114	-0.4166038	4.6760187	8.200391	-0.015039502	-0.0011117748	0.017070629	-0.40941828	4.8013005	8.541093	Sitting_Scroll
14:31:22.136	-0.4166038	4.6760187	8.200391	-0.015039502	-0.0011117748	0.017070629	-0.40941828	4.8013005	8.541093	Sitting_Scroll
14:31:22.158	-0.3974496	4.6736245	8.164477	0.017947221	-0.004166101	0.006075055	-0.3788363	4.7934766	8.546895	Sitting_Scroll
14:31:22.179	-0.3974496	4.6736245	8.164477	0.017947221	-0.004166101	0.006075055	-0.3788363	4.7934766	8.546895	Sitting_Scroll
14:31:22.200	-0.3974496	4.6736245	8.164477	0.017947221	-0.004166101	0.006075055	-0.3788363	4.7934766	8.546895	Sitting_Scroll
14:31:22.221	-0.3974496	4.6736245	8.164477	0.017947221	-0.004166101	0.006075055	-0.3788363	4.7934766	8.546895	Sitting_Scroll
14:31:22.243	-0.3974496	4.6736245	8.164477	0.017947221	-0.004166101	0.006075055	-0.3788363	4.7934766	8.546895	Sitting_Scroll
14:31:22.264	-0.3974496	4.6736245	8.164477	0.017947221	-0.004166101	0.006075055	-0.3788363	4.7934766	8.546895	Sitting_Scroll
14:31:22.286	-0.3974496	4.6736245	8.164477	0.017947221	-0.004166101	0.006075055	-0.3788363	4.7934766	8.546895	Sitting_Scroll
14:31:22.307	-0.3974496	4.6736245	8.164477	0.017947221	-0.004166101	0.006075055	-0.3788363	4.7934766	8.546895	Sitting_Scroll
14:31:22.328	-0.35674694	4.659259	8.427847	-0.00037873647	0.029431488	0.009740246	-0.3571274	4.8109107	8.53803	Sitting_Scroll
14:31:22.349	-0.35674694	4.659259	8.427847	-0.00037873647	0.029431488	0.009740246	-0.3571274	4.8109107	8.53803	Sitting_Scroll
14:31:22.370	-0.35674694	4.659259	8.427847	-0.00037873647	0.029431488	0.009740246	-0.3571274	4.8109107	8.53803	Sitting_Scroll
14:31:22.391	-0.35674694	4.659259	8.427847	-0.00037873647	0.029431488	0.009740246	-0.3571274	4.8109107	8.53803	Sitting_Scroll
14:31:22.412	-0.35674694	4.659259	8.427847	-0.00037873647	0.029431488	0.009740246	-0.3571274	4.8109107	8.53803	Sitting_Scroll
14:31:22.434	-0.35674694	4.659259	8.427847	-0.00037873647	0.029431488	0.009740246	-0.3571274	4.8109107	8.53803	Sitting_Scroll
14:31:22.455	-0.35674694	4.659259	8.427847	-0.00037873647	0.029431488	0.009740246	-0.3571274	4.8109107	8.53803	Sitting_Scroll
14:31:22.476	-0.35674694	4.659259	8.427847	-0.00037873647	0.029431488	0.009740246	-0.3571274	4.8109107	8.53803	Sitting_Scroll
14:31:22.497	-0.35674694	4.659259	8.427847	-0.00037873647	0.029431488	0.009740246	-0.3571274	4.8109107	8.53803	Sitting_Scroll
14:31:22.520	-0.5363176	4.7358756	8.265037	0.014282029	0.023933701	0.012183707	-0.43126464	4.8411756	8.517475	Sitting_Scroll
14:31:22.542	-0.5363176	4.7358756	8.265037	0.014282029	0.023933701	0.012183707	-0.43126464	4.8411756	8.517475	Sitting_Scroll
14:31:22.564	-0.5363176	4.7358756	8.265037	0.014282029	0.023933701	0.012183707	-0.43126464	4.8411756	8.517475	Sitting_Scroll
14:31:22.585	-0.5363176	4.7358756	8.265037	0.014282029	0.023933701	0.012183707	-0.43126464	4.8411756	8.517475	Sitting_Scroll
14:31:22.609	-0.5363176	4.7358756	8.265037	0.014282029	0.023933701	0.012183707	-0.43126464	4.8411756	8.517475	Sitting_Scroll
14:31:22.630	-0.5363176	4.7358756	8.265037	0.014282029	0.023933701	0.012183707	-0.43126464	4.8411756	8.517475	Sitting_Scroll
14:31:22.652	-0.5363176	4.7358756	8.265037	0.014282029	0.023933701	0.012183707	-0.43126464	4.8411756	8.517475	Sitting_Scroll
14:31:22.673	-0.5363176	4.7358756	8.265037	0.014282029	0.023933701	0.012183707	-0.43126464	4.8411756	8.517475	Sitting_Scroll
14:31:22.695	-0.46927786	4.7502413	8.214757	0.0038973202	0.0019425515	0.014016303	-0.43588957	4.844224	8.515508	Sitting_Scroll
14:31:22.716	-0.46927786	4.7502413	8.214757	0.0038973202	0.0019425515	0.014016303	-0.43588957	4.844224	8.515508	Sitting_Scroll
14:31:22.738	-0.46927786	4.7502413	8.214757	0.0038973202	0.0019425515	0.014016303	-0.43588957	4.844224	8.515508	Sitting_Scroll
14:31:22.759	-0.46927786	4.7502413	8.214757	0.0038973202	0.0019425515	0.014016303	-0.43588957	4.844224	8.515508	Sitting_Scroll
14:31:22.780	-0.46927786	4.7502413	8.214757	0.0038973202	0.0019425515	0.014016303	-0.43588957	4.844224	8.515508	Sitting_Scroll
14:31:22.802	-0.46927786	4.7502413	8.214757	0.0038973202	0.0019425515	0.014016303	-0.43588957	4.844224	8.515508	Sitting_Scroll
14:31:22.823	-0.46927786	4.7502413	8.214757	0.0038973202	0.0019425515	0.014016303	-0.43588957	4.844224	8.515508	Sitting_Scroll
14:31:22.845	-0.46927786	4.7502413	8.214757	0.0038973202	0.0019425515	0.014016303	-0.43588957	4.844224	8.515508	Sitting_Scroll
14:31:22.870	-0.34716985	4.577853	8.250671	-0.05535661	-0.091519825	0.00057726767	-0.40679348	4.82395	8.528445	Sitting_Scroll
14:31:22.892	-0.34716985	4.577853	8.250671	-0.05535661	-0.091519825	0.00057726767	-0.40679348	4.82395	8.528445	Sitting_Scroll
14:31:22.925	-0.34716985	4.577853	8.250671	-0.05535661	-0.091519825	0.00057726767	-0.40679348	4.82395	8.528445	Sitting_Scroll
14:31:22.959	-0.34716985	4.577853	8.250671	-0.05535661	-0.091519825	0.00057726767	-0.40679348	4.82395	8.528445	Sitting_Scroll
14:31:22.979	-0.34716985	4.577853	8.250671	-0.05535661	-0.091519825	0.00057726767	-0.40679348	4.82395	8.528445	Sitting_Scroll
14:31:23.009	-0.34716985	4.577853	8.250671	-0.05535661	-0.091519825	0.00057726767	-0.40679348	4.82395	8.528445	Sitting_Scroll
14:31:23.030	-0.34716985	4.577853	8.250671	-0.05535661	-0.091519825	0.00057726767	-0.40679348	4.82395	8.528445	Sitting_Scroll
14:31:23.051	-0.37111259	4.6736245	8.260248	-0.00037873647	-0.011496483	0.012794573	-0.38538587	4.8280993	8.527091	Sitting_Scroll
14:31:23.072	-0.37111259	4.6736245	8.260248	-0.00037873647	-0.011496483	0.012794573	-0.38538587	4.8280993	8.527091	Sitting_Scroll
14:31:23.093	-0.37111259	4.6736245	8.260248	-0.00037873647	-0.011496483	0.012794573	-0.38538587	4.8280993	8.527091	Sitting_Scroll
14:31:23.114	-0.37111259	4.6736245	8.260248	-0.00037873647	-0.011496483	0.012794573	-0.38538587	4.8280993	8.527091	Sitting_Scroll
14:31:23.135	-0.37111259	4.6736245	8.260248	-0.00037873647	-0.011496483	0.012794573	-0.38538587	4.8280993	8.527091	Sitting_Scroll
14:31:23.155	-0.37111259	4.6736245	8.260248	-0.00037873647	-0.011496483	0.012794573	-0.38538587	4.8280993	8.527091	Sitting_Scroll
14:31:23.176	-0.37111259	4.6736245	8.260248	-0.00037873647	-0.011496483	0.012794573	-0.38538587	4.8280993	8.527091	Sitting_Scroll
14:31:23.197	-0.37111259	4.6736245	8.260248	-0.00037873647	-0.011496483	0.012794573	-0.38538587	4.8280993	8.527091	Sitting_Scroll
14:31:23.218	-0.37111259	4.6736245	8.260248	-0.00037873647	-0.011496483	0.012794573	-0.38538587	4.8280993	8.527091	Sitting_Scroll
14:31:23.239	-0.39505535	4.6832013	8.231517	0.014282029	-0.0047769663	0.006075055	-0.37521988	4.831094	8.525848	Sitting_Scroll
14:31:23.260	-0.39505535	4.6832013	8.231517	0.014282029	-0.0047769663	0.006075055	-0.37521988	4.831094	8.525848	Sitting_Scroll
14:31:23.282	-0.39505535	4.6832013	8.231517	0.014282029	-0.0047769663	0.006075055	-0.37521988	4.831094	8.525848	Sitting_Scroll
14:31:23.303	-0.39505535	4.6832013	8.231517	0.014282029	-0.0047769663	0.006075055	-0.37521988	4.831094	8.525848	Sitting_Scroll
14:31:23.324	-0.39505535	4.6832013	8.231517	0.014282029	-0.0047769663	0.006075055	-0.37521988	4.831094	8.525848	Sitting_Scroll
14:31:23.345	-0.39505535	4.6832013	8.231517	0.014282029	-0.0047769663	0.006075055	-0.37521988	4.831094	8.525848	Sitting_Scroll
14:31:23.366	-0.39505535	4.6832013	8.231517	0.014282029	-0.0047769663	0.006075055	-0.37521988	4.831094	8.525848	Sitting_Scroll
14:31:23.387	-0.39505535	4.6832013	8.231517	0.014282029	-0.0047769663	0.006075055	-0.37521988	4.831094	8.525848	Sitting_Scroll
14:31:23.408	-0.37350687	4.757424	8.212362	0.060096923	0.059974752	0.01829236	-0.39778623	4.8538218	8.511905	Sitting_Scroll
14:31:23.432	-0.37350687	4.757424	8.212362	0.060096923	0.059974752	0.01829236	-0.39778623	4.8538218	8.511905	Sitting_Scroll
14:31:23.454	-0.37350687	4.757424	8.212362	0.060096923	0.059974752	0.01829236	-0.39778623	4.8538218	8.511905	Sitting_Scroll
14:31:23.475	-0.37350687	4.757424	8.212362	0.060096923	0.059974752	0.01829236	-0.39778623	4.8538218	8.511905	Sitting_Scroll
14:31:23.499	-0.37350687	4.757424	8.212362	0.060096923	0.059974752	0.01829236	-0.39778623	4.8538218	8.511905	Sitting_Scroll
14:31:23.521	-0.37350687	4.757424	8.212362	0.060096923	0.059974752	0.01829236	-0.39778623	4.8538218	8.511905	Sitting_Scroll
14:31:23.542	-0.37350687	4.757424	8.212362	0.060096923	0.059974752	0.01829236	-0.39778623	4.8538218	8.511905	Sitting_Scroll
14:31:23.566	-0.37350687	4.757424	8.212362	0.060096923	0.059974752	0.01829236	-0.39778623	4.8538218	8.511905	Sitting_Scroll
14:31:23.587	-0.4285752	4.7071443	8.267431	-0.016261233	-0.009663888	0.008518515	-0.41313088	4.8621874	8.506399	Sitting_Scroll
14:31:23.608	-0.4285752	4.7071443	8.267431	-0.016261233	-0.009663888	0.008518515	-0.41313088	4.8621874	8.506399	Sitting_Scroll
14:31:23.630	-0.4285752	4.7071443	8.267431	-0.016261233	-0.009663888	0.008518515	-0.41313088	4.8621874	8.506399	Sitting_Scroll
14:31:23.652	-0.4285752	4.7071443	8.267431	-0.016261233	-0.009663888	0.008518515	-0.41313088	4.8621874	8.506399	Sitting_Scroll
14:31:23.674	-0.4285752	4.7071443	8.267431	-0.016261233	-0.009663888	0.008518515	-0.41313088	4.8621874	8.506399	Sitting_Scroll
14:31:23.696	-0.4285752	4.7071443	8.267431	-0.016261233	-0.009663888	0.008518515	-0.41313088	4.8621874	8.506399	Sitting_Scroll
14:31:23.718	-0.4285752	4.7071443	8.267431	-0.016261233	-0.009663888	0.008518515	-0.41313088	4.8621874	8.506399	Sitting_Scroll
14:31:23.739	-0.4285752	4.7071443	8.267431	-0.016261233	-0.009663888	0.008518515	-0.41313088	4.8621874	8.506399	Sitting_Scroll
14:31:23.760	-0.4285752	4.7071443	8.267431	-0.016261233	-0.009663888	0.008518515	-0.41313088	4.8621874	8.506399	Sitting_Scroll
14:31:23.782	-0.45730647	4.68799	8.346442	0.0069516464	0.014770721	0.012794573	-0.40397018	4.853523	8.511785	Sitting_Scroll
14:31:23.803	-0.45730647	4.68799	8.346442	0.0069516464	0.014770721	0.012794573	-0.40397018	4.853523	8.511785	Sitting_Scroll
14:31:23.824	-0.45730647	4.68799	8.346442	0.0069516464	0.014770721	0.012794573	-0.40397018	4.853523	8.511785	Sitting_Scroll
14:31:23.847	-0.45730647	4.68799	8.346442	0.0069516464	0.014770721	0.012794573	-0.40397018	4.853523	8.511785	Sitting_Scroll
14:31:23.869	-0.45730647	4.68799	8.346442	0.0069516464	0.014770721	0.012794573	-0.40397018	4.853523	8.511785	Sitting_Scroll
14:31:23.890	-0.45730647	4.68799	8.346442	0.0069516464	0.014770721	0.012794573	-0.40397018	4.853523	8.511785	Sitting_Scroll
14:31:23.914	-0.45730647	4.68799	8.346442	0.0069516464	0.014770721	0.012794573	-0.40397018	4.853523	8.511785	Sitting_Scroll
14:31:23.935	-0.45730647	4.68799	8.346442	0.0069516464	0.014770721	0.012794573	-0.40397018	4.853523	8.511785	Sitting_Scroll
14:31:23.956	-0.42618093	4.7358756	8.267431	-0.022369884	-0.020048598	0.0024098635	-0.41099012	4.8589716	8.50834	Sitting_Scroll
14:31:23.977	-0.42618093	4.7358756	8.267431	-0.022369884	-0.020048598	0.0024098635	-0.41099012	4.8589716	8.50834	Sitting_Scroll
14:31:23.999	-0.42618093	4.7358756	8.267431	-0.022369884	-0.020048598	0.0024098635	-0.41099012	4.8589716	8.50834	Sitting_Scroll
14:31:24.021	-0.42618093	4.7358756	8.267431	-0.022369884	-0.020048598	0.0024098635	-0.41099012	4.8589716	8.50834	Sitting_Scroll
14:31:24.042	-0.42618093	4.7358756	8.267431	-0.022369884	-0.020048598	0.0024098635	-0.41099012	4.8589716	8.50834	Sitting_Scroll
14:31:24.065	-0.42618093	4.7358756	8.267431	-0.022369884	-0.020048598	0.0024098635	-0.41099012	4.8589716	8.50834	Sitting_Scroll
14:31:24.086	-0.42618093	4.7358756	8.267431	-0.022369884	-0.020048598	0.0024098635	-0.41099012	4.8589716	8.50834	Sitting_Scroll
14:31:24.108	-0.42618093	4.7358756	8.267431	-0.022369884	-0.020048598	0.0024098635	-0.41099012	4.8589716	8.50834	Sitting_Scroll
14:31:24.129	-0.42378664	4.723904	8.25546	0.012449433	0.02882062	0.011572842	-0.41184038	4.8591695	8.508185	Sitting_Scroll
14:31:24.150	-0.42378664	4.723904	8.25546	0.012449433	0.02882062	0.011572842	-0.41184038	4.8591695	8.508185	Sitting_Scroll
14:31:24.172	-0.42378664	4.723904	8.25546	0.012449433	0.02882062	0.011572842	-0.41184038	4.8591695	8.508185	Sitting_Scroll
14:31:24.193	-0.42378664	4.723904	8.25546	0.012449433	0.02882062	0.011572842	-0.41184038	4.8591695	8.508185	Sitting_Scroll
14:31:24.216	-0.42378664	4.723904	8.25546	0.012449433	0.02882062	0.011572842	-0.41184038	4.8591695	8.508185	Sitting_Scroll
14:31:24.238	-0.42378664	4.723904	8.25546	0.012449433	0.02882062	0.011572842	-0.41184038	4.8591695	8.508185	Sitting_Scroll
14:31:24.259	-0.42378664	4.723904	8.25546	0.012449433	0.02882062	0.011572842	-0.41184038	4.8591695	8.508185	Sitting_Scroll
14:31:24.280	-0.42378664	4.723904	8.25546	0.012449433	0.02882062	0.011572842	-0.41184038	4.8591695	8.508185	Sitting_Scroll
14:31:24.302	-0.42378664	4.723904	8.25546	0.012449433	0.02882062	0.011572842	-0.41184038	4.8591695	8.508185	Sitting_Scroll
14:31:24.324	-0.4764607	4.7502413	8.128563	-0.015650367	-0.024324654	0.016459765	-0.41822937	4.86166	8.506451	Sitting_Scroll
14:31:24.345	-0.4764607	4.7502413	8.128563	-0.015650367	-0.024324654	0.016459765	-0.41822937	4.86166	8.506451	Sitting_Scroll
14:31:24.366	-0.4764607	4.7502413	8.128563	-0.015650367	-0.024324654	0.016459765	-0.41822937	4.86166	8.506451	Sitting_Scroll
14:31:24.389	-0.4764607	4.7502413	8.128563	-0.015650367	-0.024324654	0.016459765	-0.41822937	4.86166	8.506451	Sitting_Scroll
14:31:24.410	-0.4764607	4.7502413	8.128563	-0.015650367	-0.024324654	0.016459765	-0.41822937	4.86166	8.506451	Sitting_Scroll
14:31:24.433	-0.4764607	4.7502413	8.128563	-0.015650367	-0.024324654	0.016459765	-0.41822937	4.86166	8.506451	Sitting_Scroll
14:31:24.456	-0.4764607	4.7502413	8.128563	-0.015650367	-0.024324654	0.016459765	-0.41822937	4.86166	8.506451	Sitting_Scroll
14:31:24.477	-0.4764607	4.7502413	8.128563	-0.015650367	-0.024324654	0.016459765	-0.41822937	4.86166	8.506451	Sitting_Scroll
14:31:24.501	-0.42378664	4.7167215	8.217151	0.014282029	0.020879373	0.010961977	-0.41785717	4.8602524	8.507274	Sitting_Scroll
14:31:24.522	-0.42378664	4.7167215	8.217151	0.014282029	0.020879373	0.010961977	-0.41785717	4.8602524	8.507274	Sitting_Scroll
14:31:24.544	-0.42378664	4.7167215	8.217151	0.014282029	0.020879373	0.010961977	-0.41785717	4.8602524	8.507274	Sitting_Scroll
14:31:24.568	-0.42378664	4.7167215	8.217151	0.014282029	0.020879373	0.010961977	-0.41785717	4.8602524	8.507274	Sitting_Scroll
14:31:24.589	-0.42378664	4.7167215	8.217151	0.014282029	0.020879373	0.010961977	-0.41785717	4.8602524	8.507274	Sitting_Scroll
14:31:24.610	-0.42378664	4.7167215	8.217151	0.014282029	0.020879373	0.010961977	-0.41785717	4.8602524	8.507274	Sitting_Scroll
14:31:24.635	-0.42378664	4.7167215	8.217151	0.014282029	0.020879373	0.010961977	-0.41785717	4.8602524	8.507274	Sitting_Scroll
14:31:24.656	-0.42378664	4.7167215	8.217151	0.014282029	0.020879373	0.010961977	-0.41785717	4.8602524	8.507274	Sitting_Scroll
14:31:24.677	-0.4764607	4.7095385	8.219545	0.0002321288	0.000720821	0.00668592	-0.4174619	4.8599234	8.50748	Sitting_Scroll
14:31:24.698	-0.4764607	4.7095385	8.219545	0.0002321288	0.000720821	0.00668592	-0.4174619	4.8599234	8.50748	Sitting_Scroll
14:31:24.719	-0.4764607	4.7095385	8.219545	0.0002321288	0.000720821	0.00668592	-0.4174619	4.8599234	8.50748	Sitting_Scroll
14:31:24.740	-0.4764607	4.7095385	8.219545	0.0002321288	0.000720821	0.00668592	-0.4174619	4.8599234	8.50748	Sitting_Scroll
14:31:24.762	-0.4764607	4.7095385	8.219545	0.0002321288	0.000720821	0.00668592	-0.4174619	4.8599234	8.50748	Sitting_Scroll
14:31:24.785	-0.4764607	4.7095385	8.219545	0.0002321288	0.000720821	0.00668592	-0.4174619	4.8599234	8.50748	Sitting_Scroll
14:31:24.806	-0.4764607	4.7095385	8.219545	0.0002321288	0.000720821	0.00668592	-0.4174619	4.8599234	8.50748	Sitting_Scroll
14:31:24.827	-0.4764607	4.7095385	8.219545	0.0002321288	0.000720821	0.00668592	-0.4174619	4.8599234	8.50748	Sitting_Scroll
14:31:24.849	-0.40463245	4.731087	8.2578535	0.008173377	0.008051204	0.011572842	-0.4246369	4.861641	8.506146	Sitting_Scroll
14:31:24.870	-0.40463245	4.731087	8.2578535	0.008173377	0.008051204	0.011572842	-0.4246369	4.861641	8.506146	Sitting_Scroll
14:31:24.892	-0.40463245	4.731087	8.2578535	0.008173377	0.008051204	0.011572842	-0.4246369	4.861641	8.506146	Sitting_Scroll
14:31:24.913	-0.40463245	4.731087	8.2578535	0.008173377	0.008051204	0.011572842	-0.4246369	4.861641	8.506146	Sitting_Scroll
14:31:24.936	-0.40463245	4.731087	8.2578535	0.008173377	0.008051204	0.011572842	-0.4246369	4.861641	8.506146	Sitting_Scroll
14:31:24.957	-0.40463245	4.731087	8.2578535	0.008173377	0.008051204	0.011572842	-0.4246369	4.861641	8.506146	Sitting_Scroll
14:31:24.979	-0.40463245	4.731087	8.2578535	0.008173377	0.008051204	0.011572842	-0.4246369	4.861641	8.506146	Sitting_Scroll
14:31:25.001	-0.40463245	4.731087	8.2578535	0.008173377	0.008051204	0.011572842	-0.4246369	4.861641	8.506146	Sitting_Scroll
14:31:25.021	-0.40463245	4.731087	8.2578535	0.008173377	0.008051204	0.011572842	-0.4246369	4.861641	8.506146	Sitting_Scroll
14:31:25.043	-0.5027977	4.6927786	8.241094	0.014282029	0.017825048	0.014016303	-0.42671537	4.8646235	8.504334	Sitting_Scroll
14:31:25.064	-0.5027977	4.6927786	8.241094	0.014282029	0.017825048	0.014016303	-0.42671537	4.8646235	8.504334	Sitting_Scroll
14:31:25.085	-0.5027977	4.6927786	8.241094	0.014282029	0.017825048	0.014016303	-0.42671537	4.8646235	8.504334	Sitting_Scroll
14:31:25.106	-0.5027977	4.6927786	8.241094	0.014282029	0.017825048	0.014016303	-0.42671537	4.8646235	8.504334	Sitting_Scroll
14:31:25.127	-0.5027977	4.6927786	8.241094	0.014282029	0.017825048	0.014016303	-0.42671537	4.8646235	8.504334	Sitting_Scroll
14:31:25.148	-0.5027977	4.6927786	8.241094	0.014282029	0.017825048	0.014016303	-0.42671537	4.8646235	8.504334	Sitting_Scroll
14:31:25.170	-0.5027977	4.6927786	8.241094	0.014282029	0.017825048	0.014016303	-0.42671537	4.8646235	8.504334	Sitting_Scroll
14:31:25.191	-0.5027977	4.6927786	8.241094	0.014282029	0.017825048	0.014016303	-0.42671537	4.8646235	8.504334	Sitting_Scroll
14:31:25.212	-0.39505535	4.7526355	8.224334	-0.006487389	-0.009663888	0.0048533245	-0.426187	4.8651633	8.504053	Sitting_Scroll
14:31:25.234	-0.39505535	4.7526355	8.224334	-0.006487389	-0.009663888	0.0048533245	-0.426187	4.8651633	8.504053	Sitting_Scroll
14:31:25.256	-0.39505535	4.7526355	8.224334	-0.006487389	-0.009663888	0.0048533245	-0.426187	4.8651633	8.504053	Sitting_Scroll
14:31:25.277	-0.39505535	4.7526355	8.224334	-0.006487389	-0.009663888	0.0048533245	-0.426187	4.8651633	8.504053	Sitting_Scroll
14:31:25.299	-0.39505535	4.7526355	8.224334	-0.006487389	-0.009663888	0.0048533245	-0.426187	4.8651633	8.504053	Sitting_Scroll
14:31:25.320	-0.39505535	4.7526355	8.224334	-0.006487389	-0.009663888	0.0048533245	-0.426187	4.8651633	8.504053	Sitting_Scroll
14:31:25.342	-0.39505535	4.7526355	8.224334	-0.006487389	-0.009663888	0.0048533245	-0.426187	4.8651633	8.504053	Sitting_Scroll
14:31:25.364	-0.39505535	4.7526355	8.224334	-0.006487389	-0.009663888	0.0048533245	-0.426187	4.8651633	8.504053	Sitting_Scroll
14:31:25.385	-0.4740664	4.702356	8.209969	0.004508185	0.007440339	0.015238034	-0.43253276	4.867544	8.50237	Sitting_Scroll
14:31:25.407	-0.4740664	4.702356	8.209969	0.004508185	0.007440339	0.015238034	-0.43253276	4.867544	8.50237	Sitting_Scroll
14:31:25.429	-0.4740664	4.702356	8.209969	0.004508185	0.007440339	0.015238034	-0.43253276	4.867544	8.50237	Sitting_Scroll
14:31:25.450	-0.4740664	4.702356	8.209969	0.004508185	0.007440339	0.015238034	-0.43253276	4.867544	8.50237	Sitting_Scroll
14:31:25.471	-0.4740664	4.702356	8.209969	0.004508185	0.007440339	0.015238034	-0.43253276	4.867544	8.50237	Sitting_Scroll
14:31:25.492	-0.4740664	4.702356	8.209969	0.004508185	0.007440339	0.015238034	-0.43253276	4.867544	8.50237	Sitting_Scroll
14:31:25.514	-0.4740664	4.702356	8.209969	0.004508185	0.007440339	0.015238034	-0.43253276	4.867544	8.50237	Sitting_Scroll
14:31:25.536	-0.4740664	4.702356	8.209969	0.004508185	0.007440339	0.015238034	-0.43253276	4.867544	8.50237	Sitting_Scroll
14:31:25.557	-0.4740664	4.702356	8.209969	0.004508185	0.007440339	0.015238034	-0.43253276	4.867544	8.50237	Sitting_Scroll
14:31:25.578	-0.47885495	4.7789726	8.209969	0.0026755899	-0.015161675	0.012183707	-0.43535817	4.866677	8.50272	Sitting_Scroll
14:31:25.599	-0.47885495	4.7789726	8.209969	0.0026755899	-0.015161675	0.012183707	-0.43535817	4.866677	8.50272	Sitting_Scroll
14:31:25.622	-0.47885495	4.7789726	8.209969	0.0026755899	-0.015161675	0.012183707	-0.43535817	4.866677	8.50272	Sitting_Scroll
14:31:25.643	-0.47885495	4.7789726	8.209969	0.0026755899	-0.015161675	0.012183707	-0.43535817	4.866677	8.50272	Sitting_Scroll
14:31:25.665	-0.47885495	4.7789726	8.209969	0.0026755899	-0.015161675	0.012183707	-0.43535817	4.866677	8.50272	Sitting_Scroll
14:31:25.686	-0.47885495	4.7789726	8.209969	0.0026755899	-0.015161675	0.012183707	-0.43535817	4.866677	8.50272	Sitting_Scroll
14:31:25.708	-0.47885495	4.7789726	8.209969	0.0026755899	-0.015161675	0.012183707	-0.43535817	4.866677	8.50272	Sitting_Scroll
14:31:25.729	-0.47885495	4.7789726	8.209969	0.0026755899	-0.015161675	0.012183707	-0.43535817	4.866677	8.50272	Sitting_Scroll
14:31:25.750	-0.40463245	4.7262983	8.241094	-0.0052656583	-0.0035552357	0.009740246	-0.4341755	4.8661165	8.503102	Sitting_Scroll
14:31:25.771	-0.40463245	4.7262983	8.241094	-0.0052656583	-0.0035552357	0.009740246	-0.4341755	4.8661165	8.503102	Sitting_Scroll
14:31:25.792	-0.40463245	4.7262983	8.241094	-0.0052656583	-0.0035552357	0.009740246	-0.4341755	4.8661165	8.503102	Sitting_Scroll
14:31:25.814	-0.40463245	4.7262983	8.241094	-0.0052656583	-0.0035552357	0.009740246	-0.4341755	4.8661165	8.503102	Sitting_Scroll
14:31:25.836	-0.40463245	4.7262983	8.241094	-0.0052656583	-0.0035552357	0.009740246	-0.4341755	4.8661165	8.503102	Sitting_Scroll
14:31:25.857	-0.40463245	4.7262983	8.241094	-0.0052656583	-0.0035552357	0.009740246	-0.4341755	4.8661165	8.503102	Sitting_Scroll
14:31:25.879	-0.40463245	4.7262983	8.241094	-0.0052656583	-0.0035552357	0.009740246	-0.4341755	4.8661165	8.503102	Sitting_Scroll
14:31:25.900	-0.40463245	4.7262983	8.241094	-0.0052656583	-0.0035552357	0.009740246	-0.4341755	4.8661165	8.503102	Sitting_Scroll
14:31:25.922	-0.40463245	4.7262983	8.241094	-0.0052656583	-0.0035552357	0.009740246	-0.4341755	4.8661165	8.503102	Sitting_Scroll
14:31:25.943	-0.4860378	4.7262983	8.267431	-0.0040439283	0.0019425515	0.0042424593	-0.43002105	4.864963	8.503975	Sitting_Scroll
14:31:25.964	-0.4860378	4.7262983	8.267431	-0.0040439283	0.0019425515	0.0042424593	-0.43002105	4.864963	8.503975	Sitting_Scroll
14:31:25.985	-0.4860378	4.7262983	8.267431	-0.0040439283	0.0019425515	0.0042424593	-0.43002105	4.864963	8.503975	Sitting_Scroll
14:31:26.007	-0.4860378	4.7262983	8.267431	-0.0040439283	0.0019425515	0.0042424593	-0.43002105	4.864963	8.503975	Sitting_Scroll
14:31:26.028	-0.4860378	4.7262983	8.267431	-0.0040439283	0.0019425515	0.0042424593	-0.43002105	4.864963	8.503975	Sitting_Scroll
14:31:26.050	-0.4860378	4.7262983	8.267431	-0.0040439283	0.0019425515	0.0042424593	-0.43002105	4.864963	8.503975	Sitting_Scroll
14:31:26.073	-0.4860378	4.7262983	8.267431	-0.0040439283	0.0019425515	0.0042424593	-0.43002105	4.864963	8.503975	Sitting_Scroll
14:31:26.094	-0.4860378	4.7262983	8.267431	-0.0040439283	0.0019425515	0.0042424593	-0.43002105	4.864963	8.503975	Sitting_Scroll
14:31:26.115	-0.45012367	4.723904	8.22194	0.008173377	0.0049968776	0.012183707	-0.43475547	4.8652315	8.50358	Sitting_Scroll
14:31:26.136	-0.45012367	4.723904	8.22194	0.008173377	0.0049968776	0.012183707	-0.43475547	4.8652315	8.50358	Sitting_Scroll
14:31:26.157	-0.45012367	4.723904	8.22194	0.008173377	0.0049968776	0.012183707	-0.43475547	4.8652315	8.50358	Sitting_Scroll
14:31:26.178	-0.45012367	4.723904	8.22194	0.008173377	0.0049968776	0.012183707	-0.43475547	4.8652315	8.50358	Sitting_Scroll
14:31:26.199	-0.45012367	4.723904	8.22194	0.008173377	0.0049968776	0.012183707	-0.43475547	4.8652315	8.50358	Sitting_Scroll
14:31:26.221	-0.45012367	4.723904	8.22194	0.008173377	0.0049968776	0.012183707	-0.43475547	4.8652315	8.50358	Sitting_Scroll
14:31:26.242	-0.45012367	4.723904	8.22194	0.008173377	0.0049968776	0.012183707	-0.43475547	4.8652315	8.50358	Sitting_Scroll
14:31:26.263	-0.45012367	4.723904	8.22194	0.008173377	0.0049968776	0.012183707	-0.43475547	4.8652315	8.50358	Sitting_Scroll
14:31:26.285	-0.4070267	4.7334814	8.284191	-0.018093828	-0.007831292	0.009129381	-0.43292323	4.867389	8.502438	Sitting_Scroll
14:31:26.305	-0.4070267	4.7334814	8.284191	-0.018093828	-0.007831292	0.009129381	-0.43292323	4.867389	8.502438	Sitting_Scroll
14:31:26.328	-0.4070267	4.7334814	8.284191	-0.018093828	-0.007831292	0.009129381	-0.43292323	4.867389	8.502438	Sitting_Scroll
14:31:26.349	-0.4070267	4.7334814	8.284191	-0.018093828	-0.007831292	0.009129381	-0.43292323	4.867389	8.502438	Sitting_Scroll
14:31:26.370	-0.4070267	4.7334814	8.284191	-0.018093828	-0.007831292	0.009129381	-0.43292323	4.867389	8.502438	Sitting_Scroll
14:31:26.392	-0.4070267	4.7334814	8.284191	-0.018093828	-0.007831292	0.009129381	-0.43292323	4.867389	8.502438	Sitting_Scroll
14:31:26.413	-0.4070267	4.7334814	8.284191	-0.018093828	-0.007831292	0.009129381	-0.43292323	4.867389	8.502438	Sitting_Scroll
14:31:26.434	-0.4070267	4.7334814	8.284191	-0.018093828	-0.007831292	0.009129381	-0.43292323	4.867389	8.502438	Sitting_Scroll
14:31:26.455	-0.4070267	4.7334814	8.284191	-0.018093828	-0.007831292	0.009129381	-0.43292323	4.867389	8.502438	Sitting_Scroll
14:31:26.477	-0.5027977	4.743058	8.279403	0.0002321288	0.008662069	0.0072967852	-0.4367601	4.8691616	8.501227	Sitting_Scroll
14:31:26.499	-0.5027977	4.743058	8.279403	0.0002321288	0.008662069	0.0072967852	-0.4367601	4.8691616	8.501227	Sitting_Scroll
14:31:26.520	-0.5027977	4.743058	8.279403	0.0002321288	0.008662069	0.0072967852	-0.4367601	4.8691616	8.501227	Sitting_Scroll
14:31:26.543	-0.5027977	4.743058	8.279403	0.0002321288	0.008662069	0.0072967852	-0.4367601	4.8691616	8.501227	Sitting_Scroll
14:31:26.564	-0.5027977	4.743058	8.279403	0.0002321288	0.008662069	0.0072967852	-0.4367601	4.8691616	8.501227	Sitting_Scroll
14:31:26.585	-0.5027977	4.743058	8.279403	0.0002321288	0.008662069	0.0072967852	-0.4367601	4.8691616	8.501227	Sitting_Scroll
14:31:26.607	-0.5027977	4.743058	8.279403	0.0002321288	0.008662069	0.0072967852	-0.4367601	4.8691616	8.501227	Sitting_Scroll
14:31:26.628	-0.5027977	4.743058	8.279403	0.0002321288	0.008662069	0.0072967852	-0.4367601	4.8691616	8.501227	Sitting_Scroll
14:31:26.649	-0.45491222	4.7167215	8.214757	-0.013206907	-0.013329079	0.0054641897	-0.432375	4.8635798	8.504645	Sitting_Scroll
14:31:26.671	-0.45491222	4.7167215	8.214757	-0.013206907	-0.013329079	0.0054641897	-0.432375	4.8635798	8.504645	Sitting_Scroll
14:31:26.693	-0.45491222	4.7167215	8.214757	-0.013206907	-0.013329079	0.0054641897	-0.432375	4.8635798	8.504645	Sitting_Scroll
14:31:26.714	-0.45491222	4.7167215	8.214757	-0.013206907	-0.013329079	0.0054641897	-0.432375	4.8635798	8.504645	Sitting_Scroll
14:31:26.735	-0.45491222	4.7167215	8.214757	-0.013206907	-0.013329079	0.0054641897	-0.432375	4.8635798	8.504645	Sitting_Scroll
14:31:26.757	-0.45491222	4.7167215	8.214757	-0.013206907	-0.013329079	0.0054641897	-0.432375	4.8635798	8.504645	Sitting_Scroll
14:31:26.779	-0.45491222	4.7167215	8.214757	-0.013206907	-0.013329079	0.0054641897	-0.432375	4.8635798	8.504645	Sitting_Scroll
14:31:26.801	-0.45491222	4.7167215	8.214757	-0.013206907	-0.013329079	0.0054641897	-0.432375	4.8635798	8.504645	Sitting_Scroll
14:31:26.823	-0.48124924	4.7119327	8.22194	-0.013206907	-0.013329079	0.0054641897	-0.432375	4.8635798	8.504645	Sitting_Scroll
14:31:26.844	-0.48124924	4.7119327	8.22194	-0.009541715	-0.0005009095	0.012183707	-0.44790334	4.864415	8.503364	Sitting_Scroll
14:31:26.866	-0.48124924	4.7119327	8.22194	-0.009541715	-0.0005009095	0.012183707	-0.44790334	4.864415	8.503364	Sitting_Scroll
14:31:26.888	-0.48124924	4.7119327	8.22194	-0.009541715	-0.0005009095	0.012183707	-0.44790334	4.864415	8.503364	Sitting_Scroll
14:31:26.910	-0.48124924	4.7119327	8.22194	-0.009541715	-0.0005009095	0.012183707	-0.44790334	4.864415	8.503364	Sitting_Scroll
14:31:26.933	-0.48124924	4.7119327	8.22194	-0.009541715	-0.0005009095	0.012183707	-0.44790334	4.864415	8.503364	Sitting_Scroll
14:31:26.954	-0.48124924	4.7119327	8.22194	-0.009541715	-0.0005009095	0.012183707	-0.44790334	4.864415	8.503364	Sitting_Scroll
14:31:26.977	-0.48124924	4.7119327	8.22194	-0.009541715	-0.0005009095	0.012183707	-0.44790334	4.864415	8.503364	Sitting_Scroll
14:31:26.998	-0.48124924	4.7119327	8.22194	-0.009541715	-0.0005009095	0.012183707	-0.44790334	4.864415	8.503364	Sitting_Scroll
14:31:27.020	-0.4860378	4.6760187	8.293768	-0.008319984	-0.0059986967	0.0054641897	-0.44715652	4.846525	8.513614	Sitting_Scroll
14:31:27.044	-0.4860378	4.6760187	8.293768	-0.008319984	-0.0059986967	0.0054641897	-0.44715652	4.846525	8.513614	Sitting_Scroll
14:31:27.065	-0.4860378	4.6760187	8.293768	-0.008319984	-0.0059986967	0.0054641897	-0.44715652	4.846525	8.513614	Sitting_Scroll
14:31:27.086	-0.4860378	4.6760187	8.293768	-0.008319984	-0.0059986967	0.0054641897	-0.44715652	4.846525	8.513614	Sitting_Scroll
14:31:27.108	-0.4860378	4.6760187	8.293768	-0.008319984	-0.0059986967	0.0054641897	-0.44715652	4.846525	8.513614	Sitting_Scroll
14:31:27.130	-0.4860378	4.6760187	8.293768	-0.008319984	-0.0059986967	0.0054641897	-0.44715652	4.846525	8.513614	Sitting_Scroll
14:31:27.152	-0.4860378	4.6760187	8.293768	-0.008319984	-0.0059986967	0.0054641897	-0.44715652	4.846525	8.513614	Sitting_Scroll
14:31:27.173	-0.4860378	4.6760187	8.293768	-0.008319984	-0.0059986967	0.0054641897	-0.44715652	4.846525	8.513614	Sitting_Scroll
14:31:27.195	-0.50758624	4.6664414	8.267431	-0.035198055	-0.058533106	0.013405438	-0.46269947	4.847242	8.512376	Sitting_Scroll
14:31:27.217	-0.50758624	4.6664414	8.267431	-0.035198055	-0.058533106	0.013405438	-0.46269947	4.847242	8.512376	Sitting_Scroll
14:31:27.239	-0.50758624	4.6664414	8.267431	-0.035198055	-0.058533106	0.013405438	-0.46269947	4.847242	8.512376	Sitting_Scroll
14:31:27.262	-0.50758624	4.6664414	8.267431	-0.035198055	-0.058533106	0.013405438	-0.46269947	4.847242	8.512376	Sitting_Scroll
14:31:27.284	-0.50758624	4.6664414	8.267431	-0.035198055	-0.058533106	0.013405438	-0.46269947	4.847242	8.512376	Sitting_Scroll
14:31:27.305	-0.50758624	4.6664414	8.267431	-0.035198055	-0.058533106	0.013405438	-0.46269947	4.847242	8.512376	Sitting_Scroll
14:31:27.326	-0.50758624	4.6664414	8.267431	-0.035198055	-0.058533106	0.013405438	-0.46269947	4.847242	8.512376	Sitting_Scroll
14:31:27.348	-0.50758624	4.6664414	8.267431	-0.035198055	-0.058533106	0.013405438	-0.46269947	4.847242	8.512376	Sitting_Scroll
14:31:27.369	-0.41181526	4.642499	8.267431	-0.013817772	-0.019437732	0.0030207285	-0.42367455	4.80571	8.537917	Sitting_Scroll
14:31:27.390	-0.41181526	4.642499	8.267431	-0.013817772	-0.019437732	0.0030207285	-0.42367455	4.80571	8.537917	Sitting_Scroll
14:31:27.412	-0.41181526	4.642499	8.267431	-0.013817772	-0.019437732	0.0030207285	-0.42367455	4.80571	8.537917	Sitting_Scroll
14:31:27.434	-0.41181526	4.642499	8.267431	-0.013817772	-0.019437732	0.0030207285	-0.42367455	4.80571	8.537917	Sitting_Scroll
14:31:27.455	-0.41181526	4.642499	8.267431	-0.013817772	-0.019437732	0.0030207285	-0.42367455	4.80571	8.537917	Sitting_Scroll
14:31:27.476	-0.41181526	4.642499	8.267431	-0.013817772	-0.019437732	0.0030207285	-0.42367455	4.80571	8.537917	Sitting_Scroll
14:31:27.498	-0.41181526	4.642499	8.267431	-0.013817772	-0.019437732	0.0030207285	-0.42367455	4.80571	8.537917	Sitting_Scroll
14:31:27.519	-0.41181526	4.642499	8.267431	-0.013817772	-0.019437732	0.0030207285	-0.42367455	4.80571	8.537917	Sitting_Scroll
14:31:27.540	-0.41181526	4.642499	8.267431	-0.013817772	-0.019437732	0.0030207285	-0.42367455	4.80571	8.537917	Sitting_Scroll
14:31:27.563	-0.45970076	4.685596	8.327288	0.03749491	-0.05731138	0.015238034	-0.40383336	4.7943783	8.545245	Sitting_Scroll
14:31:27.584	-0.45970076	4.685596	8.327288	0.03749491	-0.05731138	0.015238034	-0.40383336	4.7943783	8.545245	Sitting_Scroll
14:31:27.605	-0.45970076	4.685596	8.327288	0.03749491	-0.05731138	0.015238034	-0.40383336	4.7943783	8.545245	Sitting_Scroll
14:31:27.628	-0.45970076	4.685596	8.327288	0.03749491	-0.05731138	0.015238034	-0.40383336	4.7943783	8.545245	Sitting_Scroll
14:31:27.649	-0.45970076	4.685596	8.327288	0.03749491	-0.05731138	0.015238034	-0.40383336	4.7943783	8.545245	Sitting_Scroll
14:31:27.670	-0.45970076	4.685596	8.327288	0.03749491	-0.05731138	0.015238034	-0.40383336	4.7943783	8.545245	Sitting_Scroll
14:31:27.691	-0.45970076	4.685596	8.327288	0.03749491	-0.05731138	0.015238034	-0.40383336	4.7943783	8.545245	Sitting_Scroll
14:31:27.710	-0.45970076	4.685596	8.327288	0.03749491	-0.05731138	0.015238034	-0.40383336	4.7943783	8.545245	Sitting_Scroll
14:31:27.731	-0.505192	4.7071443	8.344048	-0.03336546	-0.023102924	-0.0049205194	-0.42640075	4.8346004	8.521454	Sitting_Scroll
14:31:27.752	-0.505192	4.7071443	8.344048	-0.03336546	-0.023102924	-0.0049205194	-0.42640075	4.8346004	8.521454	Sitting_Scroll
14:31:27.774	-0.505192	4.7071443	8.344048	-0.03336546	-0.023102924	-0.0049205194	-0.42640075	4.8346004	8.521454	Sitting_Scroll
14:31:27.795	-0.505192	4.7071443	8.344048	-0.03336546	-0.023102924	-0.0049205194	-0.42640075	4.8346004	8.521454	Sitting_Scroll
14:31:27.816	-0.505192	4.7071443	8.344048	-0.03336546	-0.023102924	-0.0049205194	-0.42640075	4.8346004	8.521454	Sitting_Scroll
14:31:27.838	-0.505192	4.7071443	8.344048	-0.03336546	-0.023102924	-0.0049205194	-0.42640075	4.8346004	8.521454	Sitting_Scroll
14:31:27.860	-0.505192	4.7071443	8.344048	-0.03336546	-0.023102924	-0.0049205194	-0.42640075	4.8346004	8.521454	Sitting_Scroll
14:31:27.885	-0.505192	4.7071443	8.344048	-0.03336546	-0.023102924	-0.0049205194	-0.42640075	4.8346004	8.521454	Sitting_Scroll
14:31:27.906	-0.45012367	4.6544704	8.300951	-0.018704696	-0.02860071	0.009129381	-0.4379854	4.8166637	8.53102	Sitting_Scroll
14:31:27.927	-0.45012367	4.6544704	8.300951	-0.018704696	-0.02860071	0.009129381	-0.4379854	4.8166637	8.53102	Sitting_Scroll
14:31:27.948	-0.45012367	4.6544704	8.300951	-0.018704696	-0.02860071	0.009129381	-0.4379854	4.8166637	8.53102	Sitting_Scroll
14:31:27.969	-0.45012367	4.6544704	8.300951	-0.018704696	-0.02860071	0.009129381	-0.4379854	4.8166637	8.53102	Sitting_Scroll
14:31:27.990	-0.45012367	4.6544704	8.300951	-0.018704696	-0.02860071	0.009129381	-0.4379854	4.8166637	8.53102	Sitting_Scroll
14:31:28.012	-0.45012367	4.6544704	8.300951	-0.018704696	-0.02860071	0.009129381	-0.4379854	4.8166637	8.53102	Sitting_Scroll
14:31:28.033	-0.45012367	4.6544704	8.300951	-0.018704696	-0.02860071	0.009129381	-0.4379854	4.8166637	8.53102	Sitting_Scroll
14:31:28.054	-0.45012367	4.6544704	8.300951	-0.018704696	-0.02860071	0.009129381	-0.4379854	4.8166637	8.53102	Sitting_Scroll
14:31:28.075	-0.45012367	4.6544704	8.300951	-0.018704696	-0.02860071	0.009129381	-0.4379854	4.8166637	8.53102	Sitting_Scroll
14:31:28.098	-0.37111259	4.6712303	8.150111	0.035662312	0.000720821	0.02073582	-0.40582514	4.838632	8.520172	Sitting_Scroll
14:31:28.119	-0.37111259	4.6712303	8.150111	0.035662312	0.000720821	0.02073582	-0.40582514	4.838632	8.520172	Sitting_Scroll
14:31:28.140	-0.37111259	4.6712303	8.150111	0.035662312	0.000720821	0.02073582	-0.40582514	4.838632	8.520172	Sitting_Scroll
14:31:28.161	-0.37111259	4.6712303	8.150111	0.035662312	0.000720821	0.02073582	-0.40582514	4.838632	8.520172	Sitting_Scroll
14:31:28.182	-0.37111259	4.6712303	8.150111	0.035662312	0.000720821	0.02073582	-0.40582514	4.838632	8.520172	Sitting_Scroll
14:31:28.203	-0.37111259	4.6712303	8.150111	0.035662312	0.000720821	0.02073582	-0.40582514	4.838632	8.520172	Sitting_Scroll
14:31:28.224	-0.37111259	4.6712303	8.150111	0.035662312	0.000720821	0.02073582	-0.40582514	4.838632	8.520172	Sitting_Scroll
14:31:28.245	-0.37111259	4.6712303	8.150111	0.035662312	0.000720821	0.02073582	-0.40582514	4.838632	8.520172	Sitting_Scroll
14:31:28.266	-0.4836435	4.70475	8.298556	-0.044361033	0.0019425515	0.006075055	-0.42507935	4.8529315	8.511092	Sitting_Scroll
14:31:28.288	-0.4836435	4.70475	8.298556	-0.044361033	0.0019425515	0.006075055	-0.42507935	4.8529315	8.511092	Sitting_Scroll
14:31:28.310	-0.4836435	4.70475	8.298556	-0.044361033	0.0019425515	0.006075055	-0.42507935	4.8529315	8.511092	Sitting_Scroll
14:31:28.333	-0.4836435	4.70475	8.298556	-0.044361033	0.0019425515	0.006075055	-0.42507935	4.8529315	8.511092	Sitting_Scroll
14:31:28.355	-0.4836435	4.70475	8.298556	-0.044361033	0.0019425515	0.006075055	-0.42507935	4.8529315	8.511092	Sitting_Scroll
14:31:28.376	-0.4836435	4.70475	8.298556	-0.044361033	0.0019425515	0.006075055	-0.42507935	4.8529315	8.511092	Sitting_Scroll
14:31:28.400	-0.4836435	4.70475	8.298556	-0.044361033	0.0019425515	0.006075055	-0.42507935	4.8529315	8.511092	Sitting_Scroll
14:31:28.424	-0.4836435	4.70475	8.298556	-0.044361033	0.0019425515	0.006075055	-0.42507935	4.8529315	8.511092	Sitting_Scroll
14:31:28.445	-0.42378664	4.72151	8.262642	-0.0070982543	0.0043860124	0.016459765	-0.44654003	4.846482	8.513669	Sitting_Scroll
14:31:28.467	-0.42378664	4.72151	8.262642	-0.0070982543	0.0043860124	0.016459765	-0.44654003	4.846482	8.513669	Sitting_Scroll
14:31:28.489	-0.42378664	4.72151	8.262642	-0.0070982543	0.0043860124	0.016459765	-0.44654003	4.846482	8.513669	Sitting_Scroll
14:31:28.510	-0.42378664	4.72151	8.262642	-0.0070982543	0.0043860124	0.016459765	-0.44654003	4.846482	8.513669	Sitting_Scroll
14:31:28.533	-0.42378664	4.72151	8.262642	-0.0070982543	0.0043860124	0.016459765	-0.44654003	4.846482	8.513669	Sitting_Scroll
14:31:28.554	-0.42378664	4.72151	8.262642	-0.0070982543	0.0043860124	0.016459765	-0.44654003	4.846482	8.513669	Sitting_Scroll
14:31:28.575	-0.42378664	4.72151	8.262642	-0.0070982543	0.0043860124	0.016459765	-0.44654003	4.846482	8.513669	Sitting_Scroll
14:31:28.596	-0.42378664	4.72151	8.262642	-0.0070982543	0.0043860124	0.016459765	-0.44654003	4.846482	8.513669	Sitting_Scroll
14:31:28.617	-0.42378664	4.72151	8.262642	-0.0070982543	0.0043860124	0.016459765	-0.44654003	4.846482	8.513669	Sitting_Scroll
14:31:28.638	-0.45251793	4.6927786	8.303345	-0.031532865	-0.013939945	-0.0006444628	-0.41556212	4.8285856	8.525397	Sitting_Scroll
14:31:28.659	-0.45251793	4.6927786	8.303345	-0.031532865	-0.013939945	-0.0006444628	-0.41556212	4.8285856	8.525397	Sitting_Scroll
14:31:28.680	-0.45251793	4.6927786	8.303345	-0.031532865	-0.013939945	-0.0006444628	-0.41556212	4.8285856	8.525397	Sitting_Scroll
14:31:28.701	-0.45251793	4.6927786	8.303345	-0.031532865	-0.013939945	-0.0006444628	-0.41556212	4.8285856	8.525397	Sitting_Scroll
14:31:28.722	-0.45251793	4.6927786	8.303345	-0.031532865	-0.013939945	-0.0006444628	-0.41556212	4.8285856	8.525397	Sitting_Scroll
14:31:28.743	-0.45251793	4.6927786	8.303345	-0.031532865	-0.013939945	-0.0006444628	-0.41556212	4.8285856	8.525397	Sitting_Scroll
14:31:28.764	-0.45251793	4.6927786	8.303345	-0.031532865	-0.013939945	-0.0006444628	-0.41556212	4.8285856	8.525397	Sitting_Scroll
14:31:28.785	-0.45251793	4.6927786	8.303345	-0.031532865	-0.013939945	-0.0006444628	-0.41556212	4.8285856	8.525397	Sitting_Scroll
14:31:28.806	-0.35914123	4.7143273	8.147717	0.0002321288	-0.011496483	0.017070629	-0.39729857	4.844007	8.517517	Sitting_Scroll
14:31:28.827	-0.35914123	4.7143273	8.147717	0.0002321288	-0.011496483	0.017070629	-0.39729857	4.844007	8.517517	Sitting_Scroll
14:31:28.848	-0.35914123	4.7143273	8.147717	0.0002321288	-0.011496483	0.017070629	-0.39729857	4.844007	8.517517	Sitting_Scroll
14:31:28.869	-0.35914123	4.7143273	8.147717	0.0002321288	-0.011496483	0.017070629	-0.39729857	4.844007	8.517517	Sitting_Scroll
14:31:28.890	-0.35914123	4.7143273	8.147717	0.0002321288	-0.011496483	0.017070629	-0.39729857	4.844007	8.517517	Sitting_Scroll
14:31:28.911	-0.35914123	4.7143273	8.147717	0.0002321288	-0.011496483	0.017070629	-0.39729857	4.844007	8.517517	Sitting_Scroll
14:31:28.936	-0.35914123	4.7143273	8.147717	0.0002321288	-0.011496483	0.017070629	-0.39729857	4.844007	8.517517	Sitting_Scroll
14:31:28.957	-0.35914123	4.7143273	8.147717	0.0002321288	-0.011496483	0.017070629	-0.39729857	4.844007	8.517517	Sitting_Scroll
14:31:28.978	-0.35914123	4.7143273	8.147717	0.0002321288	-0.011496483	0.017070629	-0.39729857	4.844007	8.517517	Sitting_Scroll
14:31:28.997	-0.44533512	4.7334814	8.128563	0.028942795	0.036151003	0.017070629	-0.4288581	4.8539114	8.5103445	Sitting_Scroll
14:31:29.019	-0.44533512	4.7334814	8.128563	0.028942795	0.036151003	0.017070629	-0.4288581	4.8539114	8.5103445	Sitting_Scroll
14:31:29.040	-0.44533512	4.7334814	8.128563	0.028942795	0.036151003	0.017070629	-0.4288581	4.8539114	8.5103445	Sitting_Scroll
14:31:29.062	-0.44533512	4.7334814	8.128563	0.028942795	0.036151003	0.017070629	-0.4288581	4.8539114	8.5103445	Sitting_Scroll
14:31:29.083	-0.44533512	4.7334814	8.128563	0.028942795	0.036151003	0.017070629	-0.4288581	4.8539114	8.5103445	Sitting_Scroll
14:31:29.104	-0.44533512	4.7334814	8.128563	0.028942795	0.036151003	0.017070629	-0.4288581	4.8539114	8.5103445	Sitting_Scroll
14:31:29.126	-0.44533512	4.7334814	8.128563	0.028942795	0.036151003	0.017070629	-0.4288581	4.8539114	8.5103445	Sitting_Scroll
14:31:29.147	-0.44533512	4.7334814	8.128563	0.028942795	0.036151003	0.017070629	-0.4288581	4.8539114	8.5103445	Sitting_Scroll
14:31:29.170	-0.50998056	4.68799	8.375174	-0.03458719	-0.04753753	-3.359759e-05	-0.43794623	4.8451447	8.514878	Sitting_Scroll
14:31:29.191	-0.50998056	4.68799	8.375174	-0.03458719	-0.04753753	-3.359759e-05	-0.43794623	4.8451447	8.514878	Sitting_Scroll
14:31:29.214	-0.50998056	4.68799	8.375174	-0.03458719	-0.04753753	-3.359759e-05	-0.43794623	4.8451447	8.514878	Sitting_Scroll
14:31:29.236	-0.50998056	4.68799	8.375174	-0.03458719	-0.04753753	-3.359759e-05	-0.43794623	4.8451447	8.514878	Sitting_Scroll
14:31:29.258	-0.50998056	4.68799	8.375174	-0.03458719	-0.04753753	-3.359759e-05	-0.43794623	4.8451447	8.514878	Sitting_Scroll
14:31:29.279	-0.50998056	4.68799	8.375174	-0.03458719	-0.04753753	-3.359759e-05	-0.43794623	4.8451447	8.514878	Sitting_Scroll
14:31:29.300	-0.50998056	4.68799	8.375174	-0.03458719	-0.04753753	-3.359759e-05	-0.43794623	4.8451447	8.514878	Sitting_Scroll
14:31:29.321	-0.50998056	4.68799	8.375174	-0.03458719	-0.04753753	-3.359759e-05	-0.43794623	4.8451447	8.514878	Sitting_Scroll
14:31:29.342	-0.4860378	4.70475	8.293768	0.0014538594	0.0043860124	0.011572842	-0.41553175	4.8275285	8.526	Sitting_Scroll
14:31:29.363	-0.4860378	4.70475	8.293768	0.0014538594	0.0043860124	0.011572842	-0.41553175	4.8275285	8.526	Sitting_Scroll
14:31:29.384	-0.4860378	4.70475	8.293768	0.0014538594	0.0043860124	0.011572842	-0.41553175	4.8275285	8.526	Sitting_Scroll
14:31:29.406	-0.4860378	4.70475	8.293768	0.0014538594	0.0043860124	0.011572842	-0.41553175	4.8275285	8.526	Sitting_Scroll
14:31:29.427	-0.4860378	4.70475	8.293768	0.0014538594	0.0043860124	0.011572842	-0.41553175	4.8275285	8.526	Sitting_Scroll
14:31:29.448	-0.4860378	4.70475	8.293768	0.0014538594	0.0043860124	0.011572842	-0.41553175	4.8275285	8.526	Sitting_Scroll
14:31:29.470	-0.4860378	4.70475	8.293768	0.0014538594	0.0043860124	0.011572842	-0.41553175	4.8275285	8.526	Sitting_Scroll
14:31:29.491	-0.4860378	4.70475	8.293768	0.0014538594	0.0043860124	0.011572842	-0.41553175	4.8275285	8.526	Sitting_Scroll
14:31:29.512	-0.4860378	4.70475	8.293768	0.0014538594	0.0043860124	0.011572842	-0.41553175	4.8275285	8.526	Sitting_Scroll
14:31:29.533	-0.45970076	4.702356	8.236305	-0.0040439283	-0.0053878315	0.009740246	-0.40446174	4.828247	8.526125	Sitting_Scroll
14:31:29.554	-0.45970076	4.702356	8.236305	-0.0040439283	-0.0053878315	0.009740246	-0.40446174	4.828247	8.526125	Sitting_Scroll
14:31:29.576	-0.45970076	4.702356	8.236305	-0.0040439283	-0.0053878315	0.009740246	-0.40446174	4.828247	8.526125	Sitting_Scroll
14:31:29.604	-0.45970076	4.702356	8.236305	-0.0040439283	-0.0053878315	0.009740246	-0.40446174	4.828247	8.526125	Sitting_Scroll
14:31:29.637	-0.45970076	4.702356	8.236305	-0.0040439283	-0.0053878315	0.009740246	-0.40446174	4.828247	8.526125	Sitting_Scroll
14:31:29.671	-0.45970076	4.702356	8.236305	-0.0040439283	-0.0053878315	0.009740246	-0.40446174	4.828247	8.526125	Sitting_Scroll
14:31:29.707	-0.38068968	4.7119327	8.317711	0.0026755899	-0.013939945	0.006075055	-0.37508252	4.8387756	8.521497	Sitting_Scroll
14:31:29.738	-0.38068968	4.7119327	8.317711	0.0026755899	-0.013939945	0.006075055	-0.37508252	4.8387756	8.521497	Sitting_Scroll
14:31:29.774	-0.38068968	4.7119327	8.317711	0.0026755899	-0.013939945	0.006075055	-0.37508252	4.8387756	8.521497	Sitting_Scroll
14:31:29.806	-0.38068968	4.7119327	8.317711	0.0026755899	-0.013939945	0.006075055	-0.37508252	4.8387756	8.521497	Sitting_Scroll
14:31:29.840	-0.38068968	4.7119327	8.317711	0.0026755899	-0.013939945	0.006075055	-0.37508252	4.8387756	8.521497	Sitting_Scroll
14:31:29.872	-0.38068968	4.7119327	8.317711	0.0026755899	-0.013939945	0.006075055	-0.37508252	4.8387756	8.521497	Sitting_Scroll
14:31:29.895	-0.3615355	4.740664	8.126168	-0.0034330627	0.019046778	0.012794573	-0.36215943	4.8602605	8.509821	Sitting_Scroll
14:31:29.917	-0.3615355	4.740664	8.126168	-0.0034330627	0.019046778	0.012794573	-0.36215943	4.8602605	8.509821	Sitting_Scroll
14:31:29.938	-0.3615355	4.740664	8.126168	-0.0034330627	0.019046778	0.012794573	-0.36215943	4.8602605	8.509821	Sitting_Scroll
14:31:29.961	-0.3615355	4.740664	8.126168	-0.0034330627	0.019046778	0.012794573	-0.36215943	4.8602605	8.509821	Sitting_Scroll
14:31:29.983	-0.3615355	4.740664	8.126168	-0.0034330627	0.019046778	0.012794573	-0.36215943	4.8602605	8.509821	Sitting_Scroll
14:31:30.005	-0.3615355	4.740664	8.126168	-0.0034330627	0.019046778	0.012794573	-0.36215943	4.8602605	8.509821	Sitting_Scroll
14:31:30.029	-0.3615355	4.740664	8.126168	-0.0034330627	0.019046778	0.012794573	-0.36215943	4.8602605	8.509821	Sitting_Scroll
14:31:30.051	-0.3615355	4.740664	8.126168	-0.0034330627	0.019046778	0.012794573	-0.36215943	4.8602605	8.509821	Sitting_Scroll
14:31:30.075	-0.42139238	4.7167215	8.2578535	0.0002321288	0.016603317	0.008518515	-0.36247468	4.8606005	8.509615	Sitting_Scroll
14:31:30.098	-0.42139238	4.7167215	8.2578535	0.0002321288	0.016603317	0.008518515	-0.36247468	4.8606005	8.509615	Sitting_Scroll
14:31:30.121	-0.42139238	4.7167215	8.2578535	0.0002321288	0.016603317	0.008518515	-0.36247468	4.8606005	8.509615	Sitting_Scroll
14:31:30.144	-0.42139238	4.7167215	8.2578535	0.0002321288	0.016603317	0.008518515	-0.36247468	4.8606005	8.509615	Sitting_Scroll
14:31:30.167	-0.42139238	4.7167215	8.2578535	0.0002321288	0.016603317	0.008518515	-0.36247468	4.8606005	8.509615	Sitting_Scroll
14:31:30.190	-0.42139238	4.7167215	8.2578535	0.0002321288	0.016603317	0.008518515	-0.36247468	4.8606005	8.509615	Sitting_Scroll
14:31:30.217	-0.42139238	4.7167215	8.2578535	0.0002321288	0.016603317	0.008518515	-0.36247468	4.8606005	8.509615	Sitting_Scroll
14:31:30.239	-0.42139238	4.7167215	8.2578535	0.0002321288	0.016603317	0.008518515	-0.36247468	4.8606005	8.509615	Sitting_Scroll
14:31:30.263	-0.38308397	4.740664	8.245882	-0.0009896017	-0.0053878315	0.014016303	-0.36227992	4.8691964	8.504705	Sitting_Scroll
14:31:30.286	-0.38308397	4.740664	8.245882	-0.0009896017	-0.0053878315	0.014016303	-0.36227992	4.8691964	8.504705	Sitting_Scroll
14:31:30.308	-0.38308397	4.740664	8.245882	-0.0009896017	-0.0053878315	0.014016303	-0.36227992	4.8691964	8.504705	Sitting_Scroll
14:31:30.331	-0.38308397	4.740664	8.245882	-0.0009896017	-0.0053878315	0.014016303	-0.36227992	4.8691964	8.504705	Sitting_Scroll
14:31:30.354	-0.38308397	4.740664	8.245882	-0.0009896017	-0.0053878315	0.014016303	-0.36227992	4.8691964	8.504705	Sitting_Scroll
14:31:30.378	-0.38308397	4.740664	8.245882	-0.0009896017	-0.0053878315	0.014016303	-0.36227992	4.8691964	8.504705	Sitting_Scroll
14:31:30.401	-0.38308397	4.740664	8.245882	-0.0009896017	-0.0053878315	0.014016303	-0.36227992	4.8691964	8.504705	Sitting_Scroll
14:31:30.422	-0.38308397	4.740664	8.245882	0.01672549	-0.013939945	0.009740246	-0.35374	4.8775496	8.500279	Sitting_Scroll
14:31:30.443	-0.4166038	4.7550297	8.217151	0.01672549	-0.013939945	0.009740246	-0.35374	4.8775496	8.500279	Sitting_Scroll
14:31:30.464	-0.4166038	4.7550297	8.217151	0.01672549	-0.013939945	0.009740246	-0.35374	4.8775496	8.500279	Sitting_Scroll
14:31:30.486	-0.4166038	4.7550297	8.217151	0.01672549	-0.013939945	0.009740246	-0.35374	4.8775496	8.500279	Sitting_Scroll
14:31:30.508	-0.4166038	4.7550297	8.217151	0.01672549	-0.013939945	0.009740246	-0.35374	4.8775496	8.500279	Sitting_Scroll
14:31:30.531	-0.4166038	4.7550297	8.217151	0.01672549	-0.013939945	0.009740246	-0.35374	4.8775496	8.500279	Sitting_Scroll
14:31:30.554	-0.4166038	4.7550297	8.217151	0.01672549	-0.013939945	0.009740246	-0.35374	4.8775496	8.500279	Sitting_Scroll
14:31:30.577	-0.4166038	4.7550297	8.217151	0.01672549	-0.013939945	0.009740246	-0.35374	4.8775496	8.500279	Sitting_Scroll
14:31:30.601	-0.4166038	4.7550297	8.217151	0.01672549	-0.013939945	0.009740246	-0.35374	4.8775496	8.500279	Sitting_Scroll
14:31:30.625	-0.38308397	4.7933383	8.195602	-0.018704696	-0.0090530235	0.009129381	-0.33971822	4.884256	8.496998	Sitting_Scroll
14:31:30.648	-0.38308397	4.7933383	8.195602	-0.018704696	-0.0090530235	0.009129381	-0.33971822	4.884256	8.496998	Sitting_Scroll
14:31:30.669	-0.38308397	4.7933383	8.195602	-0.018704696	-0.0090530235	0.009129381	-0.33971822	4.884256	8.496998	Sitting_Scroll
14:31:30.691	-0.38308397	4.7933383	8.195602	-0.018704696	-0.0090530235	0.009129381	-0.33971822	4.884256	8.496998	Sitting_Scroll
14:31:30.712	-0.38308397	4.7933383	8.195602	-0.018704696	-0.0090530235	0.009129381	-0.33971822	4.884256	8.496998	Sitting_Scroll
14:31:30.733	-0.38308397	4.7933383	8.195602	-0.018704696	-0.0090530235	0.009129381	-0.33971822	4.884256	8.496998	Sitting_Scroll
14:31:30.754	-0.38308397	4.7933383	8.195602	-0.018704696	-0.0090530235	0.009129381	-0.33971822	4.884256	8.496998	Sitting_Scroll
14:31:30.776	-0.38308397	4.7933383	8.195602	-0.018704696	-0.0090530235	0.009129381	-0.33971822	4.884256	8.496998	Sitting_Scroll
14:31:30.798	-0.43815228	4.7789726	8.142929	0.052155674	0.088685416	0.009129381	-0.39544836	4.871598	8.501854	Sitting_Scroll
14:31:30.820	-0.43815228	4.7789726	8.142929	0.052155674	0.088685416	0.009129381	-0.39544836	4.871598	8.501854	Sitting_Scroll
14:31:30.843	-0.43815228	4.7789726	8.142929	0.052155674	0.088685416	0.009129381	-0.39544836	4.871598	8.501854	Sitting_Scroll
14:31:30.864	-0.43815228	4.7789726	8.142929	0.052155674	0.088685416	0.009129381	-0.39544836	4.871598	8.501854	Sitting_Scroll
14:31:30.885	-0.43815228	4.7789726	8.142929	0.052155674	0.088685416	0.009129381	-0.39544836	4.871598	8.501854	Sitting_Scroll
14:31:30.906	-0.43815228	4.7789726	8.142929	0.052155674	0.088685416	0.009129381	-0.39544836	4.871598	8.501854	Sitting_Scroll
14:31:30.928	-0.43815228	4.7789726	8.142929	0.052155674	0.088685416	0.009129381	-0.39544836	4.871598	8.501854	Sitting_Scroll
14:31:30.949	-0.43815228	4.7789726	8.142929	0.052155674	0.088685416	0.009129381	-0.39544836	4.871598	8.501854	Sitting_Scroll
14:31:30.970	-0.50758624	4.7167215	8.28898	-0.024813347	-0.008442158	0.0048533245	-0.4324188	4.8580866	8.507782	Sitting_Scroll
14:31:30.991	-0.50758624	4.7167215	8.28898	-0.024813347	-0.008442158	0.0048533245	-0.4324188	4.8580866	8.507782	Sitting_Scroll
14:31:31.012	-0.50758624	4.7167215	8.28898	-0.024813347	-0.008442158	0.0048533245	-0.4324188	4.8580866	8.507782	Sitting_Scroll
14:31:31.034	-0.50758624	4.7167215	8.28898	-0.024813347	-0.008442158	0.0048533245	-0.4324188	4.8580866	8.507782	Sitting_Scroll
14:31:31.055	-0.50758624	4.7167215	8.28898	-0.024813347	-0.008442158	0.0048533245	-0.4324188	4.8580866	8.507782	Sitting_Scroll
14:31:31.077	-0.50758624	4.7167215	8.28898	-0.024813347	-0.008442158	0.0048533245	-0.4324188	4.8580866	8.507782	Sitting_Scroll
14:31:31.098	-0.50758624	4.7167215	8.28898	-0.024813347	-0.008442158	0.0048533245	-0.4324188	4.8580866	8.507782	Sitting_Scroll
14:31:31.119	-0.50758624	4.7167215	8.28898	-0.024813347	-0.008442158	0.0048533245	-0.4324188	4.8580866	8.507782	Sitting_Scroll
14:31:31.141	-0.50758624	4.7167215	8.28898	0.014892895	0.0049968776	0.010961977	-0.40093884	4.817625	8.532296	Sitting_Scroll
14:31:31.162	-0.35435268	4.6712303	8.320105	0.014892895	0.0049968776	0.010961977	-0.40093884	4.817625	8.532296	Sitting_Scroll
14:31:31.183	-0.35435268	4.6712303	8.320105	0.014892895	0.0049968776	0.010961977	-0.40093884	4.817625	8.532296	Sitting_Scroll
14:31:31.205	-0.35435268	4.6712303	8.320105	0.014892895	0.0049968776	0.010961977	-0.40093884	4.817625	8.532296	Sitting_Scroll
14:31:31.226	-0.35435268	4.6712303	8.320105	0.014892895	0.0049968776	0.010961977	-0.40093884	4.817625	8.532296	Sitting_Scroll
14:31:31.247	-0.35435268	4.6712303	8.320105	0.014892895	0.0049968776	0.010961977	-0.40093884	4.817625	8.532296	Sitting_Scroll
14:31:31.268	-0.35435268	4.6712303	8.320105	0.014892895	0.0049968776	0.010961977	-0.40093884	4.817625	8.532296	Sitting_Scroll
14:31:31.289	-0.35435268	4.6712303	8.320105	0.014892895	0.0049968776	0.010961977	-0.40093884	4.817625	8.532296	Sitting_Scroll
14:31:31.311	-0.35435268	4.6712303	8.320105	0.014892895	0.0049968776	0.010961977	-0.40093884	4.817625	8.532296	Sitting_Scroll
14:31:31.332	-0.5027977	4.640105	8.310528	0.007562512	0.0049968776	0.0048533245	-0.4041169	4.802723	8.5405445	Sitting_Scroll
14:31:31.354	-0.5027977	4.640105	8.310528	0.007562512	0.0049968776	0.0048533245	-0.4041169	4.802723	8.5405445	Sitting_Scroll
14:31:31.375	-0.5027977	4.640105	8.310528	0.007562512	0.0049968776	0.0048533245	-0.4041169	4.802723	8.5405445	Sitting_Scroll
14:31:31.397	-0.5027977	4.640105	8.310528	0.007562512	0.0049968776	0.0048533245	-0.4041169	4.802723	8.5405445	Sitting_Scroll
14:31:31.418	-0.5027977	4.640105	8.310528	0.007562512	0.0049968776	0.0048533245	-0.4041169	4.802723	8.5405445	Sitting_Scroll
14:31:31.439	-0.5027977	4.640105	8.310528	0.007562512	0.0049968776	0.0048533245	-0.4041169	4.802723	8.5405445	Sitting_Scroll
14:31:31.461	-0.5027977	4.640105	8.310528	0.007562512	0.0049968776	0.0048533245	-0.4041169	4.802723	8.5405445	Sitting_Scroll
14:31:31.482	-0.5027977	4.640105	8.310528	0.007562512	0.0049968776	0.0048533245	-0.4041169	4.802723	8.5405445	Sitting_Scroll
14:31:31.511	-0.35435268	4.6664414	8.231517	0.010616837	-0.020048598	0.006075055	-0.393253	4.821886	8.530247	Sitting_Scroll
14:31:31.545	-0.35435268	4.6664414	8.231517	0.010616837	-0.020048598	0.006075055	-0.393253	4.821886	8.530247	Sitting_Scroll
14:31:31.578	-0.35435268	4.6664414	8.231517	0.010616837	-0.020048598	0.006075055	-0.393253	4.821886	8.530247	Sitting_Scroll
14:31:31.612	-0.35435268	4.6664414	8.231517	0.010616837	-0.020048598	0.006075055	-0.393253	4.821886	8.530247	Sitting_Scroll
14:31:31.633	-0.35435268	4.6664414	8.231517	0.010616837	-0.020048598	0.006075055	-0.393253	4.821886	8.530247	Sitting_Scroll
14:31:31.654	-0.35435268	4.6664414	8.231517	0.010616837	-0.020048598	0.006075055	-0.393253	4.821886	8.530247	Sitting_Scroll
14:31:31.675	-0.35435268	4.6664414	8.231517	0.010616837	-0.020048598	0.006075055	-0.393253	4.821886	8.530247	Sitting_Scroll
14:31:31.696	-0.5411061	4.6927786	8.267431	-0.010763446	0.02882062	0.010351111	-0.4313321	4.8384805	8.519002	Sitting_Scroll
14:31:31.717	-0.5411061	4.6927786	8.267431	-0.010763446	0.02882062	0.010351111	-0.4313321	4.8384805	8.519002	Sitting_Scroll
14:31:31.739	-0.5411061	4.6927786	8.267431	-0.010763446	0.02882062	0.010351111	-0.4313321	4.8384805	8.519002	Sitting_Scroll
14:31:31.760	-0.5411061	4.6927786	8.267431	-0.010763446	0.02882062	0.010351111	-0.4313321	4.8384805	8.519002	Sitting_Scroll
14:31:31.781	-0.5411061	4.6927786	8.267431	-0.010763446	0.02882062	0.010351111	-0.4313321	4.8384805	8.519002	Sitting_Scroll
14:31:31.804	-0.5411061	4.6927786	8.267431	-0.010763446	0.02882062	0.010351111	-0.4313321	4.8384805	8.519002	Sitting_Scroll
14:31:31.825	-0.5411061	4.6927786	8.267431	-0.010763446	0.02882062	0.010351111	-0.4313321	4.8384805	8.519002	Sitting_Scroll
14:31:31.847	-0.5411061	4.6927786	8.267431	-0.010763446	0.02882062	0.010351111	-0.4313321	4.8384805	8.519002	Sitting_Scroll
14:31:31.868	-0.4764607	4.635316	8.329682	-0.0077091195	-0.004166101	0.008518515	-0.4461698	4.83145	8.522227	Sitting_Scroll
14:31:31.890	-0.4764607	4.635316	8.329682	-0.0077091195	-0.004166101	0.008518515	-0.4461698	4.83145	8.522227	Sitting_Scroll
14:31:31.914	-0.4764607	4.635316	8.329682	-0.0077091195	-0.004166101	0.008518515	-0.4461698	4.83145	8.522227	Sitting_Scroll
14:31:31.935	-0.4764607	4.635316	8.329682	-0.0077091195	-0.004166101	0.008518515	-0.4461698	4.83145	8.522227	Sitting_Scroll
14:31:31.958	-0.4764607	4.635316	8.329682	-0.0077091195	-0.004166101	0.008518515	-0.4461698	4.83145	8.522227	Sitting_Scroll
14:31:31.979	-0.4764607	4.635316	8.329682	-0.0077091195	-0.004166101	0.008518515	-0.4461698	4.83145	8.522227	Sitting_Scroll
14:31:32.000	-0.4764607	4.635316	8.329682	-0.0077091195	-0.004166101	0.008518515	-0.4461698	4.83145	8.522227	Sitting_Scroll
14:31:32.024	-0.4764607	4.635316	8.329682	-0.0077091195	-0.004166101	0.008518515	-0.4461698	4.83145	8.522227	Sitting_Scroll
14:31:32.046	-0.42618093	4.6544704	8.327288	0.016114626	0.0049968776	0.015238034	-0.41604558	4.8194466	8.530545	Sitting_Scroll
14:31:32.067	-0.42618093	4.6544704	8.327288	0.016114626	0.0049968776	0.015238034	-0.41604558	4.8194466	8.530545	Sitting_Scroll
14:31:32.088	-0.42618093	4.6544704	8.327288	0.016114626	0.0049968776	0.015238034	-0.41604558	4.8194466	8.530545	Sitting_Scroll
14:31:32.109	-0.42618093	4.6544704	8.327288	0.016114626	0.0049968776	0.015238034	-0.41604558	4.8194466	8.530545	Sitting_Scroll
14:31:32.130	-0.42618093	4.6544704	8.327288	0.016114626	0.0049968776	0.015238034	-0.41604558	4.8194466	8.530545	Sitting_Scroll
14:31:32.152	-0.42618093	4.6544704	8.327288	0.016114626	0.0049968776	0.015238034	-0.41604558	4.8194466	8.530545	Sitting_Scroll
14:31:32.174	-0.42618093	4.6544704	8.327288	0.016114626	0.0049968776	0.015238034	-0.41604558	4.8194466	8.530545	Sitting_Scroll
14:31:32.195	-0.42618093	4.6544704	8.327288	0.016114626	0.0049968776	0.015238034	-0.41604558	4.8194466	8.530545	Sitting_Scroll
14:31:32.219	-0.42618093	4.6544704	8.327288	0.016114626	0.0049968776	0.015238034	-0.41604558	4.8194466	8.530545	Sitting_Scroll
14:31:32.239	-0.4070267	4.7119327	8.083072	0.03871664	0.06119648	0.006075055	-0.4139891	4.854958	8.510486	Sitting_Scroll
14:31:32.260	-0.4070267	4.7119327	8.083072	0.03871664	0.06119648	0.006075055	-0.4139891	4.854958	8.510486	Sitting_Scroll
14:31:32.282	-0.4070267	4.7119327	8.083072	0.03871664	0.06119648	0.006075055	-0.4139891	4.854958	8.510486	Sitting_Scroll
14:31:32.303	-0.4070267	4.7119327	8.083072	0.03871664	0.06119648	0.006075055	-0.4139891	4.854958	8.510486	Sitting_Scroll
14:31:32.324	-0.4070267	4.7119327	8.083072	0.03871664	0.06119648	0.006075055	-0.4139891	4.854958	8.510486	Sitting_Scroll
14:31:32.345	-0.4070267	4.7119327	8.083072	0.03871664	0.06119648	0.006075055	-0.4139891	4.854958	8.510486	Sitting_Scroll
14:31:32.367	-0.4070267	4.7119327	8.083072	0.03871664	0.06119648	0.006075055	-0.4139891	4.854958	8.510486	Sitting_Scroll
14:31:32.388	-0.4070267	4.7119327	8.083072	0.03871664	0.06119648	0.006075055	-0.4139891	4.854958	8.510486	Sitting_Scroll
14:31:32.409	-0.4860378	4.697567	8.296163	0.0002321288	0.02149024	0.021346685	-0.44219875	4.8363423	8.519661	Sitting_Scroll
14:31:32.430	-0.4860378	4.697567	8.296163	0.0002321288	0.02149024	0.021346685	-0.44219875	4.8363423	8.519661	Sitting_Scroll
14:31:32.452	-0.4860378	4.697567	8.296163	0.0002321288	0.02149024	0.021346685	-0.44219875	4.8363423	8.519661	Sitting_Scroll
14:31:32.474	-0.4860378	4.697567	8.296163	0.0002321288	0.02149024	0.021346685	-0.44219875	4.8363423	8.519661	Sitting_Scroll
14:31:32.495	-0.4860378	4.697567	8.296163	0.0002321288	0.02149024	0.021346685	-0.44219875	4.8363423	8.519661	Sitting_Scroll
14:31:32.532	-0.4860378	4.697567	8.296163	0.0002321288	0.02149024	0.021346685	-0.44219875	4.8363423	8.519661	Sitting_Scroll
14:31:32.566	-0.4860378	4.697567	8.296163	0.0002321288	0.02149024	0.021346685	-0.44219875	4.8363423	8.519661	Sitting_Scroll
14:31:32.600	-0.46927786	4.747847	8.322499	0.01550376	-0.03470936	-0.0049205194	-0.4052846	4.824671	8.528109	Sitting_Scroll
14:31:32.633	-0.46927786	4.747847	8.322499	0.01550376	-0.03470936	-0.0049205194	-0.4052846	4.824671	8.528109	Sitting_Scroll
14:31:32.654	-0.46927786	4.747847	8.322499	0.01550376	-0.03470936	-0.0049205194	-0.4052846	4.824671	8.528109	Sitting_Scroll
14:31:32.683	-0.46927786	4.747847	8.322499	0.01550376	-0.03470936	-0.0049205194	-0.4052846	4.824671	8.528109	Sitting_Scroll
14:31:32.704	-0.46927786	4.747847	8.322499	0.01550376	-0.03470936	-0.0049205194	-0.4052846	4.824671	8.528109	Sitting_Scroll
14:31:32.724	-0.46927786	4.747847	8.322499	0.01550376	-0.03470936	-0.0049205194	-0.4052846	4.824671	8.528109	Sitting_Scroll
14:31:32.745	-0.46927786	4.747847	8.322499	0.01550376	-0.03470936	-0.0049205194	-0.4052846	4.824671	8.528109	Sitting_Scroll
14:31:32.766	-0.43575802	4.68799	8.375174	0.021001548	0.0043860124	0.015238034	-0.38482365	4.8421106	8.519168	Sitting_Scroll
14:31:32.788	-0.43575802	4.68799	8.375174	0.021001548	0.0043860124	0.015238034	-0.38482365	4.8421106	8.519168	Sitting_Scroll
14:31:32.809	-0.43575802	4.68799	8.375174	0.021001548	0.0043860124	0.015238034	-0.38482365	4.8421106	8.519168	Sitting_Scroll
14:31:32.830	-0.43575802	4.68799	8.375174	0.021001548	0.0043860124	0.015238034	-0.38482365	4.8421106	8.519168	Sitting_Scroll
14:31:32.851	-0.43575802	4.68799	8.375174	0.021001548	0.0043860124	0.015238034	-0.38482365	4.8421106	8.519168	Sitting_Scroll
14:31:32.873	-0.43575802	4.68799	8.375174	0.021001548	0.0043860124	0.015238034	-0.38482365	4.8421106	8.519168	Sitting_Scroll
14:31:32.894	-0.43575802	4.68799	8.375174	0.021001548	0.0043860124	0.015238034	-0.38482365	4.8421106	8.519168	Sitting_Scroll
14:31:32.914	-0.43575802	4.68799	8.375174	0.021001548	0.0043860124	0.015238034	-0.38482365	4.8421106	8.519168	Sitting_Scroll
14:31:32.935	-0.43575802	4.68799	8.375174	0.021001548	0.0043860124	0.015238034	-0.38482365	4.8421106	8.519168	Sitting_Scroll
14:31:32.956	-0.43815228	4.723904	8.320105	0.008173377	-0.004166101	0.010961977	-0.38400078	4.8609653	8.508461	Sitting_Scroll
14:31:32.977	-0.43815228	4.723904	8.320105	0.008173377	-0.004166101	0.010961977	-0.38400078	4.8609653	8.508461	Sitting_Scroll
14:31:32.999	-0.43815228	4.723904	8.320105	0.008173377	-0.004166101	0.010961977	-0.38400078	4.8609653	8.508461	Sitting_Scroll
14:31:33.022	-0.43815228	4.723904	8.320105	0.008173377	-0.004166101	0.010961977	-0.38400078	4.8609653	8.508461	Sitting_Scroll
14:31:33.044	-0.43815228	4.723904	8.320105	0.008173377	-0.004166101	0.010961977	-0.38400078	4.8609653	8.508461	Sitting_Scroll
14:31:33.068	-0.43815228	4.723904	8.320105	0.008173377	-0.004166101	0.010961977	-0.38400078	4.8609653	8.508461	Sitting_Scroll
14:31:33.089	-0.43815228	4.723904	8.320105	0.008173377	-0.004166101	0.010961977	-0.38400078	4.8609653	8.508461	Sitting_Scroll
14:31:33.110	-0.43815228	4.723904	8.320105	0.008173377	-0.004166101	0.010961977	-0.38400078	4.8609653	8.508461	Sitting_Scroll
14:31:33.131	-0.34956414	4.7286925	8.243488	0.028942795	0.022101104	0.010351111	-0.37621668	4.866896	8.505418	Sitting_Scroll
14:31:33.152	-0.34956414	4.7286925	8.243488	0.028942795	0.022101104	0.010351111	-0.37621668	4.866896	8.505418	Sitting_Scroll
14:31:33.185	-0.34956414	4.7286925	8.243488	0.028942795	0.022101104	0.010351111	-0.37621668	4.866896	8.505418	Sitting_Scroll
14:31:33.224	-0.34956414	4.7286925	8.243488	0.028942795	0.022101104	0.010351111	-0.37621668	4.866896	8.505418	Sitting_Scroll
14:31:33.247	-0.34956414	4.7286925	8.243488	0.028942795	0.022101104	0.010351111	-0.37621668	4.866896	8.505418	Sitting_Scroll
14:31:33.270	-0.34956414	4.7286925	8.243488	0.028942795	0.022101104	0.010351111	-0.37621668	4.866896	8.505418	Sitting_Scroll
14:31:33.294	-0.34956414	4.7286925	8.243488	0.028942795	0.022101104	0.010351111	-0.37621668	4.866896	8.505418	Sitting_Scroll
14:31:33.316	-0.4189981	4.80531	8.28898	0.014892895	0.012938126	0.009129381	-0.392228	4.870958	8.50237	Sitting_Scroll
14:31:33.338	-0.4189981	4.80531	8.28898	0.014892895	0.012938126	0.009129381	-0.392228	4.870958	8.50237	Sitting_Scroll
14:31:33.360	-0.4189981	4.80531	8.28898	0.014892895	0.012938126	0.009129381	-0.392228	4.870958	8.50237	Sitting_Scroll
14:31:33.382	-0.4189981	4.80531	8.28898	0.014892895	0.012938126	0.009129381	-0.392228	4.870958	8.50237	Sitting_Scroll
14:31:33.404	-0.4189981	4.80531	8.28898	0.014892895	0.012938126	0.009129381	-0.392228	4.870958	8.50237	Sitting_Scroll
14:31:33.425	-0.4189981	4.80531	8.28898	0.014892895	0.012938126	0.009129381	-0.392228	4.870958	8.50237	Sitting_Scroll
14:31:33.447	-0.4189981	4.80531	8.28898	0.014892895	0.012938126	0.009129381	-0.392228	4.870958	8.50237	Sitting_Scroll
14:31:33.468	-0.4189981	4.80531	8.28898	0.014892895	0.012938126	0.009129381	-0.392228	4.870958	8.50237	Sitting_Scroll
14:31:33.489	-0.4070267	4.7119327	8.253065	-0.0077091195	-0.004166101	0.0054641897	-0.40694004	4.8858037	8.493154	Sitting_Scroll
14:31:33.510	-0.4070267	4.7119327	8.253065	-0.0077091195	-0.004166101	0.0054641897	-0.40694004	4.8858037	8.493154	Sitting_Scroll
14:31:33.531	-0.4070267	4.7119327	8.253065	-0.0077091195	-0.004166101	0.0054641897	-0.40694004	4.8858037	8.493154	Sitting_Scroll
14:31:33.554	-0.4070267	4.7119327	8.253065	-0.0077091195	-0.004166101	0.0054641897	-0.40694004	4.8858037	8.493154	Sitting_Scroll
14:31:33.575	-0.4070267	4.7119327	8.253065	-0.0077091195	-0.004166101	0.0054641897	-0.40694004	4.8858037	8.493154	Sitting_Scroll
14:31:33.596	-0.4070267	4.7119327	8.253065	-0.0077091195	-0.004166101	0.0054641897	-0.40694004	4.8858037	8.493154	Sitting_Scroll
14:31:33.618	-0.4070267	4.7119327	8.253065	-0.0077091195	-0.004166101	0.0054641897	-0.40694004	4.8858037	8.493154	Sitting_Scroll
14:31:33.639	-0.4070267	4.7119327	8.253065	-0.0077091195	-0.004166101	0.0054641897	-0.40694004	4.8858037	8.493154	Sitting_Scroll
14:31:33.660	-0.4070267	4.7119327	8.253065	-0.0077091195	-0.004166101	0.0054641897	-0.40694004	4.8858037	8.493154	Sitting_Scroll
14:31:33.681	-0.40463245	4.7119327	8.277008	0.022834143	0.023322836	0.010961977	-0.40761796	4.8787727	8.497165	Sitting_Scroll
14:31:33.702	-0.40463245	4.7119327	8.277008	0.022834143	0.023322836	0.010961977	-0.40761796	4.8787727	8.497165	Sitting_Scroll
14:31:33.724	-0.40463245	4.7119327	8.277008	0.022834143	0.023322836	0.010961977	-0.40761796	4.8787727	8.497165	Sitting_Scroll
14:31:33.745	-0.40463245	4.7119327	8.277008	0.022834143	0.023322836	0.010961977	-0.40761796	4.8787727	8.497165	Sitting_Scroll
14:31:33.766	-0.40463245	4.7119327	8.277008	0.022834143	0.023322836	0.010961977	-0.40761796	4.8787727	8.497165	Sitting_Scroll
14:31:33.788	-0.40463245	4.7119327	8.277008	0.022834143	0.023322836	0.010961977	-0.40761796	4.8787727	8.497165	Sitting_Scroll
14:31:33.810	-0.40463245	4.7119327	8.277008	0.022834143	0.023322836	0.010961977	-0.40761796	4.8787727	8.497165	Sitting_Scroll
14:31:33.831	-0.40463245	4.7119327	8.277008	0.022834143	0.023322836	0.010961977	-0.40761796	4.8787727	8.497165	Sitting_Scroll
14:31:33.855	-0.4764607	4.790944	8.152506	-0.00037873647	0.000720821	0.011572842	-0.42208698	4.8921633	8.488753	Sitting_Scroll
14:31:33.876	-0.4764607	4.790944	8.152506	-0.00037873647	0.000720821	0.011572842	-0.42208698	4.8921633	8.488753	Sitting_Scroll
14:31:33.898	-0.4764607	4.790944	8.152506	-0.00037873647	0.000720821	0.011572842	-0.42208698	4.8921633	8.488753	Sitting_Scroll
14:31:33.919	-0.4764607	4.790944	8.152506	-0.00037873647	0.000720821	0.011572842	-0.42208698	4.8921633	8.488753	Sitting_Scroll
14:31:33.940	-0.4764607	4.790944	8.152506	-0.00037873647	0.000720821	0.011572842	-0.42208698	4.8921633	8.488753	Sitting_Scroll
14:31:33.962	-0.4764607	4.790944	8.152506	-0.00037873647	0.000720821	0.011572842	-0.42208698	4.8921633	8.488753	Sitting_Scroll
14:31:33.983	-0.4764607	4.790944	8.152506	-0.00037873647	0.000720821	0.011572842	-0.42208698	4.8921633	8.488753	Sitting_Scroll
14:31:34.006	-0.4764607	4.790944	8.152506	-0.00037873647	0.000720821	0.011572842	-0.42208698	4.8921633	8.488753	Sitting_Scroll
14:31:34.027	-0.45251793	4.7334814	8.27222	-0.010763446	-0.00172264	0.00668592	-0.43171123	4.895069	8.486593	Sitting_Scroll
14:31:34.050	-0.45251793	4.7334814	8.27222	-0.010763446	-0.00172264	0.00668592	-0.43171123	4.895069	8.486593	Sitting_Scroll
14:31:34.073	-0.45251793	4.7334814	8.27222	-0.010763446	-0.00172264	0.00668592	-0.43171123	4.895069	8.486593	Sitting_Scroll
14:31:34.095	-0.45251793	4.7334814	8.27222	-0.010763446	-0.00172264	0.00668592	-0.43171123	4.895069	8.486593	Sitting_Scroll
14:31:34.116	-0.45251793	4.7334814	8.27222	-0.010763446	-0.00172264	0.00668592	-0.43171123	4.895069	8.486593	Sitting_Scroll
14:31:34.137	-0.45251793	4.7334814	8.27222	-0.010763446	-0.00172264	0.00668592	-0.43171123	4.895069	8.486593	Sitting_Scroll
14:31:34.159	-0.45251793	4.7334814	8.27222	-0.010763446	-0.00172264	0.00668592	-0.43171123	4.895069	8.486593	Sitting_Scroll
14:31:34.181	-0.45251793	4.7334814	8.27222	-0.010763446	-0.00172264	0.00668592	-0.43171123	4.895069	8.486593	Sitting_Scroll
14:31:34.203	-0.46927786	4.7622128	8.2027855	-0.012596042	-0.02127033	0.015238034	-0.435477	4.8860703	8.491585	Sitting_Scroll
14:31:34.225	-0.46927786	4.7622128	8.2027855	-0.012596042	-0.02127033	0.015238034	-0.435477	4.8860703	8.491585	Sitting_Scroll
14:31:34.248	-0.46927786	4.7622128	8.2027855	-0.012596042	-0.02127033	0.015238034	-0.435477	4.8860703	8.491585	Sitting_Scroll
14:31:34.269	-0.46927786	4.7622128	8.2027855	-0.012596042	-0.02127033	0.015238034	-0.435477	4.8860703	8.491585	Sitting_Scroll
14:31:34.291	-0.46927786	4.7622128	8.2027855	-0.012596042	-0.02127033	0.015238034	-0.435477	4.8860703	8.491585	Sitting_Scroll
14:31:34.314	-0.46927786	4.7622128	8.2027855	-0.012596042	-0.02127033	0.015238034	-0.435477	4.8860703	8.491585	Sitting_Scroll
14:31:34.335	-0.46927786	4.7622128	8.2027855	-0.012596042	-0.02127033	0.015238034	-0.435477	4.8860703	8.491585	Sitting_Scroll
14:31:34.359	-0.46927786	4.7622128	8.2027855	-0.012596042	-0.02127033	0.015238034	-0.435477	4.8860703	8.491585	Sitting_Scroll
14:31:34.380	-0.46927786	4.7622128	8.2027855	-0.012596042	-0.02127033	0.015238034	-0.4417821	4.8798184	8.494853	Sitting_Scroll
14:31:34.401	-0.46209505	4.764607	8.171659	0.010005973	0.023322836	0.015238034	-0.4417821	4.8798184	8.494853	Sitting_Scroll
14:31:34.422	-0.46209505	4.764607	8.171659	0.010005973	0.023322836	0.015238034	-0.4417821	4.8798184	8.494853	Sitting_Scroll
14:31:34.443	-0.46209505	4.764607	8.171659	0.010005973	0.023322836	0.015238034	-0.4417821	4.8798184	8.494853	Sitting_Scroll
14:31:34.464	-0.46209505	4.764607	8.171659	0.010005973	0.023322836	0.015238034	-0.4417821	4.8798184	8.494853	Sitting_Scroll
14:31:34.485	-0.46209505	4.764607	8.171659	0.010005973	0.023322836	0.015238034	-0.4417821	4.8798184	8.494853	Sitting_Scroll
14:31:34.509	-0.46209505	4.764607	8.171659	0.010005973	0.023322836	0.015238034	-0.4417821	4.8798184	8.494853	Sitting_Scroll
14:31:34.530	-0.46209505	4.764607	8.171659	0.010005973	0.023322836	0.015238034	-0.4417821	4.8798184	8.494853	Sitting_Scroll
14:31:34.551	-0.46209505	4.764607	8.171659	0.010005973	0.023322836	0.015238034	-0.4417821	4.8798184	8.494853	Sitting_Scroll
14:31:34.572	-0.48124924	4.73827	8.291373	-0.014428638	-0.007220427	0.0011881329	-0.44381335	4.8699355	8.500418	Sitting_Scroll
14:31:34.593	-0.48124924	4.73827	8.291373	-0.014428638	-0.007220427	0.0011881329	-0.44381335	4.8699355	8.500418	Sitting_Scroll
14:31:34.616	-0.48124924	4.73827	8.291373	-0.014428638	-0.007220427	0.0011881329	-0.44381335	4.8699355	8.500418	Sitting_Scroll
14:31:34.637	-0.48124924	4.73827	8.291373	-0.014428638	-0.007220427	0.0011881329	-0.44381335	4.8699355	8.500418	Sitting_Scroll
14:31:34.659	-0.48124924	4.73827	8.291373	-0.014428638	-0.007220427	0.0011881329	-0.44381335	4.8699355	8.500418	Sitting_Scroll
14:31:34.681	-0.48124924	4.73827	8.291373	-0.014428638	-0.007220427	0.0011881329	-0.44381335	4.8699355	8.500418	Sitting_Scroll
14:31:34.703	-0.48124924	4.73827	8.291373	-0.014428638	-0.007220427	0.0011881329	-0.44381335	4.8699355	8.500418	Sitting_Scroll
14:31:34.726	-0.48124924	4.73827	8.291373	-0.014428638	-0.007220427	0.0011881329	-0.44381335	4.8699355	8.500418	Sitting_Scroll
14:31:34.747	-0.4644893	4.702356	8.229122	-0.011985176	0.0062186085	0.0048533245	-0.44461983	4.8552456	8.508774	Sitting_Scroll
14:31:34.768	-0.4644893	4.702356	8.229122	-0.011985176	0.0062186085	0.0048533245	-0.44461983	4.8552456	8.508774	Sitting_Scroll
14:31:34.790	-0.4644893	4.702356	8.229122	-0.011985176	0.0062186085	0.0048533245	-0.44461983	4.8552456	8.508774	Sitting_Scroll
14:31:34.811	-0.4644893	4.702356	8.229122	-0.011985176	0.0062186085	0.0048533245	-0.44461983	4.8552456	8.508774	Sitting_Scroll
14:31:34.833	-0.4644893	4.702356	8.229122	-0.011985176	0.0062186085	0.0048533245	-0.44461983	4.8552456	8.508774	Sitting_Scroll
14:31:34.854	-0.4644893	4.702356	8.229122	-0.011985176	0.0062186085	0.0048533245	-0.44461983	4.8552456	8.508774	Sitting_Scroll
14:31:34.876	-0.4644893	4.702356	8.229122	-0.011985176	0.0062186085	0.0048533245	-0.44461983	4.8552456	8.508774	Sitting_Scroll
14:31:34.898	-0.4644893	4.702356	8.229122	-0.011985176	0.0062186085	0.0048533245	-0.44461983	4.8552456	8.508774	Sitting_Scroll
14:31:34.919	-0.4644893	4.702356	8.229122	-0.011985176	0.0062186085	0.0048533245	-0.44461983	4.8552456	8.508774	Sitting_Scroll
14:31:34.941	-0.4285752	4.6640472	8.2578535	-0.020537289	-0.0011117748	0.00668592	-0.45231867	4.844654	8.514405	Sitting_Scroll
14:31:34.962	-0.4285752	4.6640472	8.2578535	-0.020537289	-0.0011117748	0.00668592	-0.45231867	4.844654	8.514405	Sitting_Scroll
14:31:34.985	-0.4285752	4.6640472	8.2578535	-0.020537289	-0.0011117748	0.00668592	-0.45231867	4.844654	8.514405	Sitting_Scroll
14:31:35.006	-0.4285752	4.6640472	8.2578535	-0.020537289	-0.0011117748	0.00668592	-0.45231867	4.844654	8.514405	Sitting_Scroll
14:31:35.028	-0.4285752	4.6640472	8.2578535	-0.020537289	-0.0011117748	0.00668592	-0.45231867	4.844654	8.514405	Sitting_Scroll
14:31:35.049	-0.4285752	4.6640472	8.2578535	-0.020537289	-0.0011117748	0.00668592	-0.45231867	4.844654	8.514405	Sitting_Scroll
14:31:35.076	-0.4285752	4.6640472	8.2578535	-0.020537289	-0.0011117748	0.00668592	-0.45231867	4.844654	8.514405	Sitting_Scroll
14:31:35.110	-0.45970076	4.6472874	8.214757	0.016114626	-0.012718214	0.0048533245	-0.42484587	4.8045216	8.5385275	Sitting_Scroll
14:31:35.143	-0.45970076	4.6472874	8.214757	0.016114626	-0.012718214	0.0048533245	-0.42484587	4.8045216	8.5385275	Sitting_Scroll
14:31:35.176	-0.45970076	4.6472874	8.214757	0.016114626	-0.012718214	0.0048533245	-0.42484587	4.8045216	8.5385275	Sitting_Scroll
14:31:35.210	-0.45970076	4.6472874	8.214757	0.016114626	-0.012718214	0.0048533245	-0.42484587	4.8045216	8.5385275	Sitting_Scroll
14:31:35.244	-0.45970076	4.6472874	8.214757	0.016114626	-0.012718214	0.0048533245	-0.42484587	4.8045216	8.5385275	Sitting_Scroll
14:31:35.264	-0.45970076	4.6472874	8.214757	0.016114626	-0.012718214	0.0048533245	-0.42484587	4.8045216	8.5385275	Sitting_Scroll
14:31:35.285	-0.3519584	4.6137676	8.18842	0.014892895	0.02026851	0.025622744	-0.39575523	4.821656	8.530261	Sitting_Scroll
14:31:35.305	-0.3519584	4.6137676	8.18842	0.014892895	0.02026851	0.025622744	-0.39575523	4.821656	8.530261	Sitting_Scroll
14:31:35.328	-0.3519584	4.6137676	8.18842	0.014892895	0.02026851	0.025622744	-0.39575523	4.821656	8.530261	Sitting_Scroll
14:31:35.349	-0.3519584	4.6137676	8.18842	0.014892895	0.02026851	0.025622744	-0.39575523	4.821656	8.530261	Sitting_Scroll
14:31:35.370	-0.3519584	4.6137676	8.18842	0.014892895	0.02026851	0.025622744	-0.39575523	4.821656	8.530261	Sitting_Scroll
14:31:35.391	-0.3519584	4.6137676	8.18842	0.014892895	0.02026851	0.025622744	-0.39575523	4.821656	8.530261	Sitting_Scroll
14:31:35.412	-0.3519584	4.6137676	8.18842	0.014892895	0.02026851	0.025622744	-0.39575523	4.821656	8.530261	Sitting_Scroll
14:31:35.433	-0.3519584	4.6137676	8.18842	0.014892895	0.02026851	0.025622744	-0.39575523	4.821656	8.530261	Sitting_Scroll
14:31:35.453	-0.3519584	4.6137676	8.18842	0.014892895	0.02026851	0.025622744	-0.39575523	4.821656	8.530261	Sitting_Scroll
14:31:35.474	-0.50758624	4.6999617	8.389539	-0.002211332	0.03309668	0.014627169	-0.4660951	4.838371	8.517234	Sitting_Scroll
14:31:35.495	-0.50758624	4.6999617	8.389539	-0.002211332	0.03309668	0.014627169	-0.4660951	4.838371	8.517234	Sitting_Scroll
14:31:35.515	-0.50758624	4.6999617	8.389539	-0.002211332	0.03309668	0.014627169	-0.4660951	4.838371	8.517234	Sitting_Scroll
14:31:35.536	-0.50758624	4.6999617	8.389539	-0.002211332	0.03309668	0.014627169	-0.4660951	4.838371	8.517234	Sitting_Scroll
14:31:35.557	-0.50758624	4.6999617	8.389539	-0.002211332	0.03309668	0.014627169	-0.4660951	4.838371	8.517234	Sitting_Scroll
14:31:35.580	-0.50758624	4.6999617	8.389539	-0.002211332	0.03309668	0.014627169	-0.4660951	4.838371	8.517234	Sitting_Scroll
14:31:35.602	-0.50758624	4.6999617	8.389539	-0.002211332	0.03309668	0.014627169	-0.4660951	4.838371	8.517234	Sitting_Scroll
[truncated: 3,296 more rows]
