# Supplementary material for: Real-time Smartphone Activity Classification Using Inertial Sensors—Recognition of Scrolling, Typing, and Watching Videos While Sitting or Walking
Source: Sensors (Basel). 2020 Jan 24;20(3):655. doi: 10.3390/s20030655 (PMC7038357; doi:10.3390/s20030655)
Supplement: Supplementary file 1 [file sensors-20-00655-s001.zip › sensors-668083-supplementary/5Hz_data/5166/2019_09_14_14_19_43_Sitting_Watch.csv]

time	accX	accY	accZ	rotX	rotY	rotZ	graX	graY	graZ	activity
14:24:06.805	5.480495	0.08858817	7.7670274	0.0038973202	0.017825048	0.010961977	5.6784945	0.06752835	7.995029	Sitting_Watch
14:24:06.826	5.480495	0.08858817	7.7670274	0.0038973202	0.017825048	0.010961977	5.6784945	0.06752835	7.995029	Sitting_Watch
14:24:06.994	5.5571117	0.083799616	7.6904106	-0.0009896017	-0.0090530235	0.0048533245	5.73354	0.06859335	7.955636	Sitting_Watch
14:24:07.020	5.5571117	0.083799616	7.6904106	-0.0009896017	-0.0090530235	0.0048533245	5.73354	0.06859335	7.955636	Sitting_Watch
14:24:07.071	5.5571117	0.083799616	7.6904106	-0.0009896017	-0.0090530235	0.0048533245	5.73354	0.06859335	7.955636	Sitting_Watch
14:24:07.103	5.5571117	0.083799616	7.6904106	-0.0009896017	-0.0090530235	0.0048533245	5.73354	0.06859335	7.955636	Sitting_Watch
14:24:07.124	5.5571117	0.083799616	7.6904106	-0.0009896017	-0.0090530235	0.0048533245	5.73354	0.06859335	7.955636	Sitting_Watch
14:24:07.144	5.604997	0.076616794	7.6305537	-0.0034330627	-0.017605137	0.00057726767	5.7834597	0.06827216	7.919424	Sitting_Watch
14:24:07.169	5.604997	0.076616794	7.6305537	-0.0034330627	-0.017605137	0.00057726767	5.7834597	0.06827216	7.919424	Sitting_Watch
14:24:07.190	5.604997	0.076616794	7.6305537	-0.0034330627	-0.017605137	0.00057726767	5.7834597	0.06827216	7.919424	Sitting_Watch
14:24:07.229	5.604997	0.076616794	7.6305537	-0.0034330627	-0.017605137	0.00057726767	5.7834597	0.06827216	7.919424	Sitting_Watch
14:24:07.251	5.604997	0.076616794	7.6305537	-0.0034330627	-0.017605137	0.00057726767	5.7834597	0.06827216	7.919424	Sitting_Watch
14:24:07.271	5.604997	0.076616794	7.6305537	-0.0034330627	-0.017605137	0.00057726767	5.7834597	0.06827216	7.919424	Sitting_Watch
14:24:07.292	5.604997	0.076616794	7.6305537	-0.0034330627	-0.017605137	0.00057726767	5.7834597	0.06827216	7.919424	Sitting_Watch
14:24:07.313	5.604997	0.076616794	7.6305537	-0.0034330627	-0.017605137	0.00057726767	5.7834597	0.06827216	7.919424	Sitting_Watch
14:24:07.334	5.602603	0.11013664	7.518023	-0.009541715	-0.030433306	-0.008585712	5.8128858	0.06767916	7.897852	Sitting_Watch
14:24:07.354	5.602603	0.11013664	7.518023	-0.009541715	-0.030433306	-0.008585712	5.8128858	0.06767916	7.897852	Sitting_Watch
14:24:07.375	5.602603	0.11013664	7.518023	-0.009541715	-0.030433306	-0.008585712	5.8128858	0.06767916	7.897852	Sitting_Watch
14:24:07.396	5.602603	0.11013664	7.518023	-0.009541715	-0.030433306	-0.008585712	5.8128858	0.06767916	7.897852	Sitting_Watch
14:24:07.417	5.602603	0.11013664	7.518023	-0.009541715	-0.030433306	-0.008585712	5.8128858	0.06767916	7.897852	Sitting_Watch
14:24:07.439	5.602603	0.11013664	7.518023	-0.009541715	-0.030433306	-0.008585712	5.8128858	0.06767916	7.897852	Sitting_Watch
14:24:07.460	5.602603	0.11013664	7.518023	-0.009541715	-0.030433306	-0.008585712	5.8128858	0.06767916	7.897852	Sitting_Watch
14:24:07.482	5.602603	0.11013664	7.518023	-0.009541715	-0.030433306	-0.008585712	5.8128858	0.06767916	7.897852	Sitting_Watch
14:24:07.504	5.602603	0.11013664	7.518023	-0.009541715	-0.030433306	-0.008585712	5.8128858	0.06767916	7.897852	Sitting_Watch
14:24:07.526	5.6145744	0.083799616	7.59464	-0.012596042	0.003164282	-0.013472633	5.811947	0.06869973	7.898539	Sitting_Watch
14:24:07.549	5.6145744	0.083799616	7.59464	-0.012596042	0.003164282	-0.013472633	5.811947	0.06869973	7.898539	Sitting_Watch
14:24:07.572	5.6145744	0.083799616	7.59464	-0.012596042	0.003164282	-0.013472633	5.811947	0.06869973	7.898539	Sitting_Watch
14:24:07.594	5.6145744	0.083799616	7.59464	-0.012596042	0.003164282	-0.013472633	5.811947	0.06869973	7.898539	Sitting_Watch
14:24:07.616	5.6145744	0.083799616	7.59464	-0.012596042	0.003164282	-0.013472633	5.811947	0.06869973	7.898539	Sitting_Watch
14:24:07.637	5.6145744	0.083799616	7.59464	-0.012596042	0.003164282	-0.013472633	5.811947	0.06869973	7.898539	Sitting_Watch
14:24:07.660	5.6145744	0.083799616	7.59464	-0.012596042	0.003164282	-0.013472633	5.811947	0.06869973	7.898539	Sitting_Watch
14:24:07.682	5.6145744	0.083799616	7.59464	-0.012596042	0.003164282	-0.013472633	5.811947	0.06869973	7.898539	Sitting_Watch
14:24:07.706	5.5810547	0.083799616	7.6018224	-0.002211332	0.008662069	0.0011881329	5.78824	0.06921908	7.9159217	Sitting_Watch
14:24:07.729	5.5810547	0.083799616	7.6018224	-0.002211332	0.008662069	0.0011881329	5.78824	0.06921908	7.9159217	Sitting_Watch
14:24:07.751	5.5810547	0.083799616	7.6018224	-0.002211332	0.008662069	0.0011881329	5.78824	0.06921908	7.9159217	Sitting_Watch
14:24:07.775	5.5810547	0.083799616	7.6018224	-0.002211332	0.008662069	0.0011881329	5.78824	0.06921908	7.9159217	Sitting_Watch
14:24:07.797	5.5810547	0.083799616	7.6018224	-0.002211332	0.008662069	0.0011881329	5.78824	0.06921908	7.9159217	Sitting_Watch
14:24:07.820	5.5810547	0.083799616	7.6018224	-0.002211332	0.008662069	0.0011881329	5.78824	0.06921908	7.9159217	Sitting_Watch
14:24:07.843	5.5810547	0.083799616	7.6018224	-0.002211332	0.008662069	0.0011881329	5.78824	0.06921908	7.9159217	Sitting_Watch
14:24:07.864	5.5738716	0.083799616	7.678439	-0.0009896017	0.0025534166	0.0042424593	5.7687254	0.06866525	7.930159	Sitting_Watch
14:24:07.886	5.5738716	0.083799616	7.678439	-0.0009896017	0.0025534166	0.0042424593	5.7687254	0.06866525	7.930159	Sitting_Watch
14:24:07.909	5.5738716	0.083799616	7.678439	-0.0009896017	0.0025534166	0.0042424593	5.7687254	0.06866525	7.930159	Sitting_Watch
14:24:07.932	5.5738716	0.083799616	7.678439	-0.0009896017	0.0025534166	0.0042424593	5.7687254	0.06866525	7.930159	Sitting_Watch
14:24:07.955	5.5738716	0.083799616	7.678439	-0.0009896017	0.0025534166	0.0042424593	5.7687254	0.06866525	7.930159	Sitting_Watch
14:24:07.978	5.5738716	0.083799616	7.678439	-0.0009896017	0.0025534166	0.0042424593	5.7687254	0.06866525	7.930159	Sitting_Watch
14:24:08.001	5.5738716	0.083799616	7.678439	-0.0009896017	0.0025534166	0.0042424593	5.7687254	0.06866525	7.930159	Sitting_Watch
14:24:08.023	5.5738716	0.083799616	7.678439	-0.0009896017	0.0025534166	0.0042424593	5.7687254	0.06866525	7.930159	Sitting_Watch
14:24:08.046	5.5738716	0.083799616	7.678439	-0.0009896017	0.0025534166	0.0042424593	5.7622247	0.068364516	7.934887	Sitting_Watch
14:24:08.068	5.5786605	0.083799616	7.616188	-0.0009896017	0.005607743	0.0054641897	5.7622247	0.068364516	7.934887	Sitting_Watch
14:24:08.097	5.5786605	0.083799616	7.616188	-0.0009896017	0.005607743	0.0054641897	5.7622247	0.068364516	7.934887	Sitting_Watch
14:24:08.120	5.5786605	0.083799616	7.616188	-0.0009896017	0.005607743	0.0054641897	5.7622247	0.068364516	7.934887	Sitting_Watch
14:24:08.142	5.5786605	0.083799616	7.616188	-0.0009896017	0.005607743	0.0054641897	5.7622247	0.068364516	7.934887	Sitting_Watch
14:24:08.164	5.5786605	0.083799616	7.616188	-0.0009896017	0.005607743	0.0054641897	5.7622247	0.068364516	7.934887	Sitting_Watch
14:24:08.185	5.5786605	0.083799616	7.616188	-0.0009896017	0.005607743	0.0054641897	5.7622247	0.068364516	7.934887	Sitting_Watch
14:24:08.207	5.5786605	0.083799616	7.616188	-0.0009896017	0.005607743	0.0054641897	5.7622247	0.068364516	7.934887	Sitting_Watch
14:24:08.230	5.5619006	0.090982445	7.6736507	0.0020647245	-0.004166101	0.0042424593	5.7602177	0.06890929	7.9363356	Sitting_Watch
14:24:08.251	5.5619006	0.090982445	7.6736507	0.0020647245	-0.004166101	0.0042424593	5.7602177	0.06890929	7.9363356	Sitting_Watch
14:24:08.273	5.5619006	0.090982445	7.6736507	0.0020647245	-0.004166101	0.0042424593	5.7602177	0.06890929	7.9363356	Sitting_Watch
14:24:08.295	5.5619006	0.090982445	7.6736507	0.0020647245	-0.004166101	0.0042424593	5.7602177	0.06890929	7.9363356	Sitting_Watch
14:24:08.318	5.5619006	0.090982445	7.6736507	0.0020647245	-0.004166101	0.0042424593	5.7602177	0.06890929	7.9363356	Sitting_Watch
14:24:08.348	5.5619006	0.090982445	7.6736507	0.0020647245	-0.004166101	0.0042424593	5.7602177	0.06890929	7.9363356	Sitting_Watch
14:24:08.370	5.5619006	0.090982445	7.6736507	0.0020647245	-0.004166101	0.0042424593	5.7602177	0.06890929	7.9363356	Sitting_Watch
14:24:08.393	5.5619006	0.090982445	7.6736507	0.0020647245	-0.004166101	0.0042424593	5.7602177	0.06890929	7.9363356	Sitting_Watch
14:24:08.414	5.583449	0.09577099	7.553937	0.0020647245	-0.013329079	0.0048533245	5.7868075	0.068484046	7.916976	Sitting_Watch
14:24:08.436	5.583449	0.09577099	7.553937	0.0020647245	-0.013329079	0.0048533245	5.7868075	0.068484046	7.916976	Sitting_Watch
14:24:08.460	5.583449	0.09577099	7.553937	0.0020647245	-0.013329079	0.0048533245	5.7868075	0.068484046	7.916976	Sitting_Watch
14:24:08.482	5.583449	0.09577099	7.553937	0.0020647245	-0.013329079	0.0048533245	5.7868075	0.068484046	7.916976	Sitting_Watch
14:24:08.505	5.583449	0.09577099	7.553937	0.0020647245	-0.013329079	0.0048533245	5.7868075	0.068484046	7.916976	Sitting_Watch
14:24:08.528	5.583449	0.09577099	7.553937	0.0020647245	-0.013329079	0.0048533245	5.7868075	0.068484046	7.916976	Sitting_Watch
14:24:08.551	5.583449	0.09577099	7.553937	0.0020647245	-0.013329079	0.0048533245	5.7868075	0.068484046	7.916976	Sitting_Watch
14:24:08.574	5.583449	0.09577099	7.553937	0.0020647245	-0.013329079	0.0048533245	5.7868075	0.068484046	7.916976	Sitting_Watch
14:24:08.596	5.463735	0.083799616	8.028004	0.052155674	0.10273531	0.01951409	5.726769	0.077756315	7.960426	Sitting_Watch
14:24:08.620	5.463735	0.083799616	8.028004	0.052155674	0.10273531	0.01951409	5.726769	0.077756315	7.960426	Sitting_Watch
14:24:08.647	5.463735	0.083799616	8.028004	0.052155674	0.10273531	0.01951409	5.726769	0.077756315	7.960426	Sitting_Watch
14:24:08.669	5.463735	0.083799616	8.028004	0.052155674	0.10273531	0.01951409	5.726769	0.077756315	7.960426	Sitting_Watch
14:24:08.691	5.463735	0.083799616	8.028004	0.052155674	0.10273531	0.01951409	5.726769	0.077756315	7.960426	Sitting_Watch
14:24:08.712	5.463735	0.083799616	8.028004	0.052155674	0.10273531	0.01951409	5.726769	0.077756315	7.960426	Sitting_Watch
14:24:08.734	5.463735	0.083799616	8.028004	0.052155674	0.10273531	0.01951409	5.726769	0.077756315	7.960426	Sitting_Watch
14:24:08.757	5.463735	0.083799616	8.028004	0.052155674	0.10273531	0.01951409	5.726769	0.077756315	7.960426	Sitting_Watch
14:24:08.779	5.516409	0.12210801	7.953781	0.03444058	0.23040617	-0.0030879239	5.60988	0.15034518	8.0422	Sitting_Watch
14:24:08.803	5.516409	0.12210801	7.953781	0.03444058	0.23040617	-0.0030879239	5.60988	0.15034518	8.0422	Sitting_Watch
14:24:08.825	5.516409	0.12210801	7.953781	0.03444058	0.23040617	-0.0030879239	5.60988	0.15034518	8.0422	Sitting_Watch
14:24:08.848	5.516409	0.12210801	7.953781	0.03444058	0.23040617	-0.0030879239	5.60988	0.15034518	8.0422	Sitting_Watch
14:24:08.870	5.516409	0.12210801	7.953781	0.03444058	0.23040617	-0.0030879239	5.60988	0.15034518	8.0422	Sitting_Watch
14:24:08.895	5.516409	0.12210801	7.953781	0.03444058	0.23040617	-0.0030879239	5.60988	0.15034518	8.0422	Sitting_Watch
14:24:08.918	5.516409	0.12210801	7.953781	0.03444058	0.23040617	-0.0030879239	5.60988	0.15034518	8.0422	Sitting_Watch
14:24:08.939	5.516409	0.12210801	7.953781	0.03444058	0.23040617	-0.0030879239	5.60988	0.15034518	8.0422	Sitting_Watch
14:24:08.961	5.487678	0.26337022	7.685622	0.04238183	-0.007831292	-0.09655031	5.6063814	0.23638329	8.042568	Sitting_Watch
14:24:08.982	5.487678	0.26337022	7.685622	0.04238183	-0.007831292	-0.09655031	5.6063814	0.23638329	8.042568	Sitting_Watch
14:24:09.005	5.487678	0.26337022	7.685622	0.04238183	-0.007831292	-0.09655031	5.6063814	0.23638329	8.042568	Sitting_Watch
14:24:09.030	5.487678	0.26337022	7.685622	0.04238183	-0.007831292	-0.09655031	5.6063814	0.23638329	8.042568	Sitting_Watch
14:24:09.052	5.487678	0.26337022	7.685622	0.04238183	-0.007831292	-0.09655031	5.6063814	0.23638329	8.042568	Sitting_Watch
14:24:09.075	5.487678	0.26337022	7.685622	0.04238183	-0.007831292	-0.09655031	5.6063814	0.23638329	8.042568	Sitting_Watch
14:24:09.097	5.487678	0.26337022	7.685622	0.04238183	-0.007831292	-0.09655031	5.6063814	0.23638329	8.042568	Sitting_Watch
14:24:09.119	5.487678	0.26337022	7.685622	0.04238183	-0.007831292	-0.09655031	5.6063814	0.23638329	8.042568	Sitting_Watch
14:24:09.144	5.525986	-0.076616794	7.788576	-0.12316265	0.21513452	0.1300807	5.6202574	0.26250646	8.032068	Sitting_Watch
14:24:09.167	5.525986	-0.076616794	7.788576	-0.12316265	0.21513452	0.1300807	5.6202574	0.26250646	8.032068	Sitting_Watch
14:24:09.188	5.525986	-0.076616794	7.788576	-0.12316265	0.21513452	0.1300807	5.6202574	0.26250646	8.032068	Sitting_Watch
14:24:09.210	5.525986	-0.076616794	7.788576	-0.12316265	0.21513452	0.1300807	5.6202574	0.26250646	8.032068	Sitting_Watch
14:24:09.232	5.525986	-0.076616794	7.788576	-0.12316265	0.21513452	0.1300807	5.6202574	0.26250646	8.032068	Sitting_Watch
14:24:09.254	5.525986	-0.076616794	7.788576	-0.12316265	0.21513452	0.1300807	5.6202574	0.26250646	8.032068	Sitting_Watch
14:24:09.277	5.525986	-0.076616794	7.788576	-0.12316265	0.21513452	0.1300807	5.6202574	0.26250646	8.032068	Sitting_Watch
14:24:09.299	5.525986	-0.076616794	7.788576	-0.12316265	0.21513452	0.1300807	5.6202574	0.26250646	8.032068	Sitting_Watch
14:24:09.321	4.7693954	0.035914123	7.491686	-0.52389026	-0.39450902	-0.06539618	5.5091634	0.04939736	8.112769	Sitting_Watch
14:24:09.343	4.7693954	0.035914123	7.491686	-0.52389026	-0.39450902	-0.06539618	5.5091634	0.04939736	8.112769	Sitting_Watch
14:24:09.366	4.7693954	0.035914123	7.491686	-0.52389026	-0.39450902	-0.06539618	5.5091634	0.04939736	8.112769	Sitting_Watch
14:24:09.388	4.7693954	0.035914123	7.491686	-0.52389026	-0.39450902	-0.06539618	5.5091634	0.04939736	8.112769	Sitting_Watch
14:24:09.411	4.7693954	0.035914123	7.491686	-0.52389026	-0.39450902	-0.06539618	5.5091634	0.04939736	8.112769	Sitting_Watch
14:24:09.433	4.7693954	0.035914123	7.491686	-0.52389026	-0.39450902	-0.06539618	5.5091634	0.04939736	8.112769	Sitting_Watch
14:24:09.456	4.7693954	0.035914123	7.491686	-0.52389026	-0.39450902	-0.06539618	5.5091634	0.04939736	8.112769	Sitting_Watch
14:24:09.479	4.7693954	0.035914123	7.491686	-0.52389026	-0.39450902	-0.06539618	5.5091634	0.04939736	8.112769	Sitting_Watch
14:24:09.501	4.8364353	0.117319465	6.8691745	0.09247278	0.39778322	0.06716158	5.4707456	-0.6515835	8.112751	Sitting_Watch
14:24:09.524	4.8364353	0.117319465	6.8691745	0.09247278	0.39778322	0.06716158	5.4707456	-0.6515835	8.112751	Sitting_Watch
14:24:09.546	4.8364353	0.117319465	6.8691745	0.09247278	0.39778322	0.06716158	5.4707456	-0.6515835	8.112751	Sitting_Watch
14:24:09.568	4.8364353	0.117319465	6.8691745	0.09247278	0.39778322	0.06716158	5.4707456	-0.6515835	8.112751	Sitting_Watch
14:24:09.591	4.8364353	0.117319465	6.8691745	0.09247278	0.39778322	0.06716158	5.4707456	-0.6515835	8.112751	Sitting_Watch
14:24:09.613	4.8364353	0.117319465	6.8691745	0.09247278	0.39778322	0.06716158	5.4707456	-0.6515835	8.112751	Sitting_Watch
14:24:09.635	4.8364353	0.117319465	6.8691745	0.09247278	0.39778322	0.06716158	5.4707456	-0.6515835	8.112751	Sitting_Watch
14:24:09.656	4.8364353	0.117319465	6.8691745	0.09247278	0.39778322	0.06716158	5.4707456	-0.6515835	8.112751	Sitting_Watch
14:24:09.679	5.1021996	-0.17957062	8.150111	0.43272474	0.3122621	0.23270606	5.1717505	-0.5351295	8.314865	Sitting_Watch
14:24:09.701	5.1021996	-0.17957062	8.150111	0.43272474	0.3122621	0.23270606	5.1717505	-0.5351295	8.314865	Sitting_Watch
14:24:09.723	5.1021996	-0.17957062	8.150111	0.43272474	0.3122621	0.23270606	5.1717505	-0.5351295	8.314865	Sitting_Watch
14:24:09.744	5.1021996	-0.17957062	8.150111	0.43272474	0.3122621	0.23270606	5.1717505	-0.5351295	8.314865	Sitting_Watch
14:24:09.766	5.1021996	-0.17957062	8.150111	0.43272474	0.3122621	0.23270606	5.1717505	-0.5351295	8.314865	Sitting_Watch
14:24:09.788	5.1021996	-0.17957062	8.150111	0.43272474	0.3122621	0.23270606	5.1717505	-0.5351295	8.314865	Sitting_Watch
14:24:09.810	5.1021996	-0.17957062	8.150111	0.43272474	0.3122621	0.23270606	5.1717505	-0.5351295	8.314865	Sitting_Watch
14:24:09.834	5.1021996	-0.17957062	8.150111	0.43272474	0.3122621	0.23270606	5.1717505	-0.5351295	8.314865	Sitting_Watch
14:24:09.857	4.70475	-0.0670397	8.458973	-0.014428638	-0.26805988	-0.1460304	4.9340906	-0.2883755	8.47006	Sitting_Watch
14:24:09.879	4.70475	-0.0670397	8.458973	-0.014428638	-0.26805988	-0.1460304	4.9340906	-0.2883755	8.47006	Sitting_Watch
14:24:09.902	4.70475	-0.0670397	8.458973	-0.014428638	-0.26805988	-0.1460304	4.9340906	-0.2883755	8.47006	Sitting_Watch
14:24:09.925	4.70475	-0.0670397	8.458973	-0.014428638	-0.26805988	-0.1460304	4.9340906	-0.2883755	8.47006	Sitting_Watch
14:24:09.947	4.70475	-0.0670397	8.458973	-0.014428638	-0.26805988	-0.1460304	4.9340906	-0.2883755	8.47006	Sitting_Watch
14:24:09.970	4.70475	-0.0670397	8.458973	-0.014428638	-0.26805988	-0.1460304	4.9340906	-0.2883755	8.47006	Sitting_Watch
14:24:09.991	4.70475	-0.0670397	8.458973	-0.014428638	-0.26805988	-0.1460304	4.9340906	-0.2883755	8.47006	Sitting_Watch
14:24:10.013	4.70475	-0.0670397	8.458973	-0.014428638	-0.26805988	-0.1460304	4.9340906	-0.2883755	8.47006	Sitting_Watch
14:24:10.037	4.8771377	-0.021548472	8.178843	-0.012596042	0.08990715	-0.08311127	5.1468706	-0.24379927	8.3439	Sitting_Watch
14:24:10.059	4.8771377	-0.021548472	8.178843	-0.012596042	0.08990715	-0.08311127	5.1468706	-0.24379927	8.3439	Sitting_Watch
14:24:10.082	4.8771377	-0.021548472	8.178843	-0.012596042	0.08990715	-0.08311127	5.1468706	-0.24379927	8.3439	Sitting_Watch
14:24:10.104	4.8771377	-0.021548472	8.178843	-0.012596042	0.08990715	-0.08311127	5.1468706	-0.24379927	8.3439	Sitting_Watch
14:24:10.126	4.8771377	-0.021548472	8.178843	-0.012596042	0.08990715	-0.08311127	5.1468706	-0.24379927	8.3439	Sitting_Watch
14:24:10.149	4.8771377	-0.021548472	8.178843	-0.012596042	0.08990715	-0.08311127	5.1468706	-0.24379927	8.3439	Sitting_Watch
14:24:10.171	4.8771377	-0.021548472	8.178843	-0.012596042	0.08990715	-0.08311127	5.1468706	-0.24379927	8.3439	Sitting_Watch
14:24:10.194	4.8771377	-0.021548472	8.178843	-0.012596042	0.08990715	-0.08311127	5.1468706	-0.24379927	8.3439	Sitting_Watch
14:24:10.221	5.276982	-0.5889916	7.82449	-0.045582764	-0.1782627	0.0048533245	5.190959	-0.3283933	8.31363	Sitting_Watch
14:24:10.243	5.276982	-0.5889916	7.82449	-0.045582764	-0.1782627	0.0048533245	5.190959	-0.3283933	8.31363	Sitting_Watch
14:24:10.266	5.276982	-0.5889916	7.82449	-0.045582764	-0.1782627	0.0048533245	5.190959	-0.3283933	8.31363	Sitting_Watch
14:24:10.287	5.276982	-0.5889916	7.82449	-0.045582764	-0.1782627	0.0048533245	5.190959	-0.3283933	8.31363	Sitting_Watch
14:24:10.309	5.276982	-0.5889916	7.82449	-0.045582764	-0.1782627	0.0048533245	5.190959	-0.3283933	8.31363	Sitting_Watch
14:24:10.332	5.276982	-0.5889916	7.82449	-0.045582764	-0.1782627	0.0048533245	5.190959	-0.3283933	8.31363	Sitting_Watch
14:24:10.354	5.276982	-0.5889916	7.82449	-0.045582764	-0.1782627	0.0048533245	5.190959	-0.3283933	8.31363	Sitting_Watch
14:24:10.376	5.276982	-0.5889916	7.82449	-0.045582764	-0.1782627	0.0048533245	5.190959	-0.3283933	8.31363	Sitting_Watch
14:24:10.399	5.111777	-0.42618093	7.9681463	-0.028478539	-0.041428883	0.0054641897	5.308831	-0.4700867	8.231989	Sitting_Watch
14:24:10.421	5.111777	-0.42618093	7.9681463	-0.028478539	-0.041428883	0.0054641897	5.308831	-0.4700867	8.231989	Sitting_Watch
14:24:10.443	5.111777	-0.42618093	7.9681463	-0.028478539	-0.041428883	0.0054641897	5.308831	-0.4700867	8.231989	Sitting_Watch
14:24:10.465	5.111777	-0.42618093	7.9681463	-0.028478539	-0.041428883	0.0054641897	5.308831	-0.4700867	8.231989	Sitting_Watch
14:24:10.489	5.111777	-0.42618093	7.9681463	-0.028478539	-0.041428883	0.0054641897	5.308831	-0.4700867	8.231989	Sitting_Watch
14:24:10.511	5.111777	-0.42618093	7.9681463	-0.028478539	-0.041428883	0.0054641897	5.308831	-0.4700867	8.231989	Sitting_Watch
14:24:10.532	5.111777	-0.42618093	7.9681463	-0.028478539	-0.041428883	0.0054641897	5.308831	-0.4700867	8.231989	Sitting_Watch
14:24:10.553	5.111777	-0.42618093	7.9681463	-0.028478539	-0.041428883	0.0054641897	5.308831	-0.4700867	8.231989	Sitting_Watch
14:24:10.575	5.1812105	-0.4932206	7.922655	-0.008319984	-0.032876767	0.0017989981	5.339991	-0.5134449	8.209215	Sitting_Watch
14:24:10.598	5.1812105	-0.4932206	7.922655	-0.008319984	-0.032876767	0.0017989981	5.339991	-0.5134449	8.209215	Sitting_Watch
14:24:10.620	5.1812105	-0.4932206	7.922655	-0.008319984	-0.032876767	0.0017989981	5.339991	-0.5134449	8.209215	Sitting_Watch
14:24:10.643	5.1812105	-0.4932206	7.922655	-0.008319984	-0.032876767	0.0017989981	5.339991	-0.5134449	8.209215	Sitting_Watch
14:24:10.665	5.1812105	-0.4932206	7.922655	-0.008319984	-0.032876767	0.0017989981	5.339991	-0.5134449	8.209215	Sitting_Watch
14:24:10.687	5.1812105	-0.4932206	7.922655	-0.008319984	-0.032876767	0.0017989981	5.339991	-0.5134449	8.209215	Sitting_Watch
14:24:10.711	5.1812105	-0.4932206	7.922655	-0.008319984	-0.032876767	0.0017989981	5.339991	-0.5134449	8.209215	Sitting_Watch
14:24:10.733	5.1812105	-0.4932206	7.922655	-0.008319984	-0.032876767	0.0017989981	5.339991	-0.5134449	8.209215	Sitting_Watch
14:24:10.756	5.1596622	-0.54350036	7.9346266	-0.01015258	-0.010885619	0.012794573	5.3685155	-0.539999	8.18888	Sitting_Watch
14:24:10.780	5.1596622	-0.54350036	7.9346266	-0.01015258	-0.010885619	0.012794573	5.3685155	-0.539999	8.18888	Sitting_Watch
14:24:10.802	5.1596622	-0.54350036	7.9346266	-0.01015258	-0.010885619	0.012794573	5.3685155	-0.539999	8.18888	Sitting_Watch
14:24:10.824	5.1596622	-0.54350036	7.9346266	-0.01015258	-0.010885619	0.012794573	5.3685155	-0.539999	8.18888	Sitting_Watch
14:24:10.846	5.1596622	-0.54350036	7.9346266	-0.01015258	-0.010885619	0.012794573	5.3685155	-0.539999	8.18888	Sitting_Watch
14:24:10.869	5.1596622	-0.54350036	7.9346266	-0.01015258	-0.010885619	0.012794573	5.3685155	-0.539999	8.18888	Sitting_Watch
14:24:10.891	5.1596622	-0.54350036	7.9346266	-0.01015258	-0.010885619	0.012794573	5.3685155	-0.539999	8.18888	Sitting_Watch
14:24:10.914	5.1596622	-0.54350036	7.9346266	-0.01015258	-0.010885619	0.012794573	5.3685155	-0.539999	8.18888	Sitting_Watch
14:24:10.938	5.2314906	-0.5698374	7.848433	0.008784243	0.012327261	0.02073582	5.390614	-0.54737186	8.173861	Sitting_Watch
14:24:10.960	5.2314906	-0.5698374	7.848433	0.008784243	0.012327261	0.02073582	5.390614	-0.54737186	8.173861	Sitting_Watch
14:24:10.983	5.2314906	-0.5698374	7.848433	0.008784243	0.012327261	0.02073582	5.390614	-0.54737186	8.173861	Sitting_Watch
14:24:11.006	5.2314906	-0.5698374	7.848433	0.008784243	0.012327261	0.02073582	5.390614	-0.54737186	8.173861	Sitting_Watch
14:24:11.028	5.2314906	-0.5698374	7.848433	0.008784243	0.012327261	0.02073582	5.390614	-0.54737186	8.173861	Sitting_Watch
14:24:11.051	5.2314906	-0.5698374	7.848433	0.008784243	0.012327261	0.02073582	5.390614	-0.54737186	8.173861	Sitting_Watch
14:24:11.074	5.2314906	-0.5698374	7.848433	0.008784243	0.012327261	0.02073582	5.390614	-0.54737186	8.173861	Sitting_Watch
14:24:11.096	5.2314906	-0.5698374	7.848433	0.008784243	0.012327261	0.02073582	5.390614	-0.54737186	8.173861	Sitting_Watch
14:24:11.118	5.217125	-0.50758624	7.8627987	0.028942795	-0.01577254	0.009129381	5.3750753	-0.53243893	8.185072	Sitting_Watch
14:24:11.140	5.217125	-0.50758624	7.8627987	0.028942795	-0.01577254	0.009129381	5.3750753	-0.53243893	8.185072	Sitting_Watch
14:24:11.163	5.217125	-0.50758624	7.8627987	0.028942795	-0.01577254	0.009129381	5.3750753	-0.53243893	8.185072	Sitting_Watch
14:24:11.185	5.217125	-0.50758624	7.8627987	0.028942795	-0.01577254	0.009129381	5.3750753	-0.53243893	8.185072	Sitting_Watch
14:24:11.208	5.217125	-0.50758624	7.8627987	0.028942795	-0.01577254	0.009129381	5.3750753	-0.53243893	8.185072	Sitting_Watch
14:24:11.232	5.217125	-0.50758624	7.8627987	0.028942795	-0.01577254	0.009129381	5.3750753	-0.53243893	8.185072	Sitting_Watch
14:24:11.253	5.217125	-0.50758624	7.8627987	0.028942795	-0.01577254	0.009129381	5.3750753	-0.53243893	8.185072	Sitting_Watch
14:24:11.275	5.217125	-0.50758624	7.8627987	0.028942795	-0.01577254	0.009129381	5.3750753	-0.53243893	8.185072	Sitting_Watch
14:24:11.297	5.2267017	-0.48843205	7.8963184	0.009395108	-0.007220427	-3.359759e-05	5.3891273	-0.5272347	8.176164	Sitting_Watch
14:24:11.319	5.2267017	-0.48843205	7.8963184	0.009395108	-0.007220427	-3.359759e-05	5.3891273	-0.5272347	8.176164	Sitting_Watch
14:24:11.340	5.2267017	-0.48843205	7.8963184	0.009395108	-0.007220427	-3.359759e-05	5.3891273	-0.5272347	8.176164	Sitting_Watch
14:24:11.361	5.2267017	-0.48843205	7.8963184	0.009395108	-0.007220427	-3.359759e-05	5.3891273	-0.5272347	8.176164	Sitting_Watch
14:24:11.383	5.2267017	-0.48843205	7.8963184	0.009395108	-0.007220427	-3.359759e-05	5.3891273	-0.5272347	8.176164	Sitting_Watch
14:24:11.404	5.2267017	-0.48843205	7.8963184	0.009395108	-0.007220427	-3.359759e-05	5.3891273	-0.5272347	8.176164	Sitting_Watch
14:24:11.425	5.2267017	-0.48843205	7.8963184	0.009395108	-0.007220427	-3.359759e-05	5.3891273	-0.5272347	8.176164	Sitting_Watch
14:24:11.447	5.2267017	-0.48843205	7.8963184	0.009395108	-0.007220427	-3.359759e-05	5.3891273	-0.5272347	8.176164	Sitting_Watch
14:24:11.469	5.209942	-0.4740664	7.886741	-0.0070982543	-0.023102924	-0.0012553281	5.4056864	-0.525934	8.165308	Sitting_Watch
14:24:11.492	5.209942	-0.4740664	7.886741	-0.0070982543	-0.023102924	-0.0012553281	5.4056864	-0.525934	8.165308	Sitting_Watch
14:24:11.515	5.209942	-0.4740664	7.886741	-0.0070982543	-0.023102924	-0.0012553281	5.4056864	-0.525934	8.165308	Sitting_Watch
14:24:11.538	5.209942	-0.4740664	7.886741	-0.0070982543	-0.023102924	-0.0012553281	5.4056864	-0.525934	8.165308	Sitting_Watch
14:24:11.560	5.209942	-0.4740664	7.886741	-0.0070982543	-0.023102924	-0.0012553281	5.4056864	-0.525934	8.165308	Sitting_Watch
14:24:11.583	5.209942	-0.4740664	7.886741	-0.0070982543	-0.023102924	-0.0012553281	5.4056864	-0.525934	8.165308	Sitting_Watch
14:24:11.605	5.209942	-0.4740664	7.886741	-0.0070982543	-0.023102924	-0.0012553281	5.4056864	-0.525934	8.165308	Sitting_Watch
14:24:11.627	5.209942	-0.4740664	7.886741	-0.0070982543	-0.023102924	-0.0012553281	5.4056864	-0.525934	8.165308	Sitting_Watch
14:24:11.649	5.260222	-0.49082634	7.8532214	-0.0009896017	-0.021881193	0.00057726767	5.4275317	-0.52798414	8.150675	Sitting_Watch
14:24:11.672	5.260222	-0.49082634	7.8532214	-0.0009896017	-0.021881193	0.00057726767	5.4275317	-0.52798414	8.150675	Sitting_Watch
14:24:11.695	5.260222	-0.49082634	7.8532214	-0.0009896017	-0.021881193	0.00057726767	5.4275317	-0.52798414	8.150675	Sitting_Watch
14:24:11.720	5.260222	-0.49082634	7.8532214	-0.0009896017	-0.021881193	0.00057726767	5.4275317	-0.52798414	8.150675	Sitting_Watch
14:24:11.742	5.260222	-0.49082634	7.8532214	-0.0009896017	-0.021881193	0.00057726767	5.4275317	-0.52798414	8.150675	Sitting_Watch
14:24:11.763	5.260222	-0.49082634	7.8532214	-0.0009896017	-0.021881193	0.00057726767	5.4275317	-0.52798414	8.150675	Sitting_Watch
14:24:11.785	5.260222	-0.49082634	7.8532214	-0.0009896017	-0.021881193	0.00057726767	5.4275317	-0.52798414	8.150675	Sitting_Watch
14:24:11.807	5.260222	-0.49082634	7.8532214	-0.0009896017	-0.021881193	0.00057726767	5.4275317	-0.52798414	8.150675	Sitting_Watch
14:24:11.831	5.260222	-0.4836435	7.865193	-0.0028221975	-0.009663888	0.0011881329	5.444362	-0.53058195	8.139271	Sitting_Watch
14:24:11.853	5.260222	-0.4836435	7.865193	-0.0028221975	-0.009663888	0.0011881329	5.444362	-0.53058195	8.139271	Sitting_Watch
14:24:11.875	5.260222	-0.4836435	7.865193	-0.0028221975	-0.009663888	0.0011881329	5.444362	-0.53058195	8.139271	Sitting_Watch
14:24:11.896	5.260222	-0.4836435	7.865193	-0.0028221975	-0.009663888	0.0011881329	5.444362	-0.53058195	8.139271	Sitting_Watch
14:24:11.918	5.260222	-0.4836435	7.865193	-0.0028221975	-0.009663888	0.0011881329	5.444362	-0.53058195	8.139271	Sitting_Watch
14:24:11.940	5.260222	-0.4836435	7.865193	-0.0028221975	-0.009663888	0.0011881329	5.444362	-0.53058195	8.139271	Sitting_Watch
14:24:11.962	5.260222	-0.4836435	7.865193	-0.0028221975	-0.009663888	0.0011881329	5.444362	-0.53058195	8.139271	Sitting_Watch
14:24:11.984	5.260222	-0.4836435	7.865193	-0.0028221975	-0.009663888	0.0011881329	5.444362	-0.53058195	8.139271	Sitting_Watch
14:24:12.006	5.276982	-0.4860378	7.8460383	0.0032864548	-0.007220427	0.0017989981	5.462344	-0.52807665	8.1273775	Sitting_Watch
14:24:12.028	5.276982	-0.4860378	7.8460383	0.0032864548	-0.007220427	0.0017989981	5.462344	-0.52807665	8.1273775	Sitting_Watch
14:24:12.050	5.276982	-0.4860378	7.8460383	0.0032864548	-0.007220427	0.0017989981	5.462344	-0.52807665	8.1273775	Sitting_Watch
14:24:12.072	5.276982	-0.4860378	7.8460383	0.0032864548	-0.007220427	0.0017989981	5.462344	-0.52807665	8.1273775	Sitting_Watch
14:24:12.093	5.276982	-0.4860378	7.8460383	0.0032864548	-0.007220427	0.0017989981	5.462344	-0.52807665	8.1273775	Sitting_Watch
14:24:12.114	5.276982	-0.4860378	7.8460383	0.0032864548	-0.007220427	0.0017989981	5.462344	-0.52807665	8.1273775	Sitting_Watch
14:24:12.136	5.276982	-0.4860378	7.8460383	0.0032864548	-0.007220427	0.0017989981	5.462344	-0.52807665	8.1273775	Sitting_Watch
14:24:12.158	5.276982	-0.4860378	7.8460383	0.0032864548	-0.007220427	0.0017989981	5.462344	-0.52807665	8.1273775	Sitting_Watch
14:24:12.180	5.276982	-0.4860378	7.8460383	0.0032864548	-0.007220427	0.0017989981	5.462344	-0.52807665	8.1273775	Sitting_Watch
14:24:12.204	5.2865586	-0.4860378	7.8340673	0.005119051	-0.0005009095	0.0054641897	5.465964	-0.5244962	8.125175	Sitting_Watch
14:24:12.226	5.2865586	-0.4860378	7.8340673	0.005119051	-0.0005009095	0.0054641897	5.465964	-0.5244962	8.125175	Sitting_Watch
14:24:12.248	5.2865586	-0.4860378	7.8340673	0.005119051	-0.0005009095	0.0054641897	5.465964	-0.5244962	8.125175	Sitting_Watch
14:24:12.271	5.2865586	-0.4860378	7.8340673	0.005119051	-0.0005009095	0.0054641897	5.465964	-0.5244962	8.125175	Sitting_Watch
14:24:12.293	5.2865586	-0.4860378	7.8340673	0.005119051	-0.0005009095	0.0054641897	5.465964	-0.5244962	8.125175	Sitting_Watch
14:24:12.314	5.2865586	-0.4860378	7.8340673	0.005119051	-0.0005009095	0.0054641897	5.465964	-0.5244962	8.125175	Sitting_Watch
14:24:12.335	5.2865586	-0.4860378	7.8340673	0.005119051	-0.0005009095	0.0054641897	5.465964	-0.5244962	8.125175	Sitting_Watch
14:24:12.357	5.2865586	-0.4860378	7.8340673	0.005119051	-0.0005009095	0.0054641897	5.465964	-0.5244962	8.125175	Sitting_Watch
14:24:12.379	5.2937417	-0.45970076	7.8292785	0.0032864548	-0.006609562	0.0030207285	5.46833	-0.52071303	8.123829	Sitting_Watch
14:24:12.400	5.2937417	-0.45970076	7.8292785	0.0032864548	-0.006609562	0.0030207285	5.46833	-0.52071303	8.123829	Sitting_Watch
14:24:12.421	5.2937417	-0.45970076	7.8292785	0.0032864548	-0.006609562	0.0030207285	5.46833	-0.52071303	8.123829	Sitting_Watch
14:24:12.443	5.2937417	-0.45970076	7.8292785	0.0032864548	-0.006609562	0.0030207285	5.46833	-0.52071303	8.123829	Sitting_Watch
14:24:12.464	5.2937417	-0.45970076	7.8292785	0.0032864548	-0.006609562	0.0030207285	5.46833	-0.52071303	8.123829	Sitting_Watch
14:24:12.485	5.2937417	-0.45970076	7.8292785	0.0032864548	-0.006609562	0.0030207285	5.46833	-0.52071303	8.123829	Sitting_Watch
14:24:12.507	5.2937417	-0.45970076	7.8292785	0.0032864548	-0.006609562	0.0030207285	5.46833	-0.52071303	8.123829	Sitting_Watch
14:24:12.528	5.2937417	-0.45970076	7.8292785	0.0032864548	-0.006609562	0.0030207285	5.46833	-0.52071303	8.123829	Sitting_Watch
14:24:12.549	5.28177	-0.48843205	7.8197017	-0.002211332	0.005607743	-0.0018661933	5.4658113	-0.5179447	8.125699	Sitting_Watch
14:24:12.570	5.28177	-0.48843205	7.8197017	-0.002211332	0.005607743	-0.0018661933	5.4658113	-0.5179447	8.125699	Sitting_Watch
14:24:12.592	5.28177	-0.48843205	7.8197017	-0.002211332	0.005607743	-0.0018661933	5.4658113	-0.5179447	8.125699	Sitting_Watch
14:24:12.613	5.28177	-0.48843205	7.8197017	-0.002211332	0.005607743	-0.0018661933	5.4658113	-0.5179447	8.125699	Sitting_Watch
14:24:12.635	5.28177	-0.48843205	7.8197017	-0.002211332	0.005607743	-0.0018661933	5.4658113	-0.5179447	8.125699	Sitting_Watch
14:24:12.656	5.28177	-0.48843205	7.8197017	-0.002211332	0.005607743	-0.0018661933	5.4658113	-0.5179447	8.125699	Sitting_Watch
14:24:12.678	5.28177	-0.48843205	7.8197017	-0.002211332	0.005607743	-0.0018661933	5.4658113	-0.5179447	8.125699	Sitting_Watch
14:24:12.700	5.28177	-0.48843205	7.8197017	-0.002211332	0.005607743	-0.0018661933	5.4658113	-0.5179447	8.125699	Sitting_Watch
14:24:12.722	5.2697988	-0.5219519	7.8532214	-0.002211332	0.005607743	-0.0018661933	5.4658113	-0.5179447	8.125699	Sitting_Watch
14:24:12.745	5.2697988	-0.5219519	7.8532214	0.000842994	-0.013329079	-0.0018661933	5.459954	-0.5180036	8.12963	Sitting_Watch
14:24:12.767	5.2697988	-0.5219519	7.8532214	0.000842994	-0.013329079	-0.0018661933	5.459954	-0.5180036	8.12963	Sitting_Watch
14:24:12.789	5.2697988	-0.5219519	7.8532214	0.000842994	-0.013329079	-0.0018661933	5.459954	-0.5180036	8.12963	Sitting_Watch
14:24:12.813	5.2697988	-0.5219519	7.8532214	0.000842994	-0.013329079	-0.0018661933	5.459954	-0.5180036	8.12963	Sitting_Watch
14:24:12.835	5.2697988	-0.5219519	7.8532214	0.000842994	-0.013329079	-0.0018661933	5.459954	-0.5180036	8.12963	Sitting_Watch
14:24:12.858	5.2697988	-0.5219519	7.8532214	0.000842994	-0.013329079	-0.0018661933	5.459954	-0.5180036	8.12963	Sitting_Watch
14:24:12.880	5.2697988	-0.5219519	7.8532214	0.000842994	-0.013329079	-0.0018661933	5.459954	-0.5180036	8.12963	Sitting_Watch
14:24:12.903	5.2913475	-0.46927786	7.843644	0.000842994	-0.013329079	-0.0018661933	5.459954	-0.5180036	8.12963	Sitting_Watch
14:24:12.925	5.2913475	-0.46927786	7.843644	-0.0028221975	-0.004166101	0.0017989981	5.470261	-0.5165365	8.122794	Sitting_Watch
14:24:12.947	5.2913475	-0.46927786	7.843644	-0.0028221975	-0.004166101	0.0017989981	5.470261	-0.5165365	8.122794	Sitting_Watch
14:24:12.969	5.2913475	-0.46927786	7.843644	-0.0028221975	-0.004166101	0.0017989981	5.470261	-0.5165365	8.122794	Sitting_Watch
14:24:12.992	5.2913475	-0.46927786	7.843644	-0.0028221975	-0.004166101	0.0017989981	5.470261	-0.5165365	8.122794	Sitting_Watch
14:24:13.016	5.2913475	-0.46927786	7.843644	-0.0028221975	-0.004166101	0.0017989981	5.470261	-0.5165365	8.122794	Sitting_Watch
14:24:13.038	5.2913475	-0.46927786	7.843644	-0.0028221975	-0.004166101	0.0017989981	5.470261	-0.5165365	8.122794	Sitting_Watch
14:24:13.061	5.2913475	-0.46927786	7.843644	-0.0028221975	-0.004166101	0.0017989981	5.470261	-0.5165365	8.122794	Sitting_Watch
14:24:13.083	5.305713	-0.505192	7.8364615	-0.0028221975	-0.004166101	0.0017989981	5.470261	-0.5165365	8.122794	Sitting_Watch
14:24:13.105	5.305713	-0.505192	7.8364615	-0.002211332	-0.004166101	0.0024098635	5.4767194	-0.5145052	8.118569	Sitting_Watch
14:24:13.129	5.305713	-0.505192	7.8364615	-0.002211332	-0.004166101	0.0024098635	5.4767194	-0.5145052	8.118569	Sitting_Watch
14:24:13.151	5.305713	-0.505192	7.8364615	-0.002211332	-0.004166101	0.0024098635	5.4767194	-0.5145052	8.118569	Sitting_Watch
14:24:13.174	5.305713	-0.505192	7.8364615	-0.002211332	-0.004166101	0.0024098635	5.4767194	-0.5145052	8.118569	Sitting_Watch
14:24:13.196	5.305713	-0.505192	7.8364615	-0.002211332	-0.004166101	0.0024098635	5.4767194	-0.5145052	8.118569	Sitting_Watch
14:24:13.217	5.305713	-0.505192	7.8364615	-0.002211332	-0.004166101	0.0024098635	5.4767194	-0.5145052	8.118569	Sitting_Watch
14:24:13.239	5.305713	-0.505192	7.8364615	-0.002211332	-0.004166101	0.0024098635	5.4767194	-0.5145052	8.118569	Sitting_Watch
14:24:13.262	5.305713	-0.505192	7.8364615	-0.002211332	-0.004166101	0.0024098635	5.4767194	-0.5145052	8.118569	Sitting_Watch
14:24:13.284	5.3081074	-0.47167215	7.8292785	0.000842994	-0.012107349	0.008518515	5.478678	-0.51067966	8.117488	Sitting_Watch
14:24:13.306	5.3081074	-0.47167215	7.8292785	0.000842994	-0.012107349	0.008518515	5.478678	-0.51067966	8.117488	Sitting_Watch
14:24:13.329	5.3081074	-0.47167215	7.8292785	0.000842994	-0.012107349	0.008518515	5.478678	-0.51067966	8.117488	Sitting_Watch
14:24:13.351	5.3081074	-0.47167215	7.8292785	0.000842994	-0.012107349	0.008518515	5.478678	-0.51067966	8.117488	Sitting_Watch
14:24:13.374	5.3081074	-0.47167215	7.8292785	0.000842994	-0.012107349	0.008518515	5.478678	-0.51067966	8.117488	Sitting_Watch
14:24:13.396	5.3081074	-0.47167215	7.8292785	0.000842994	-0.012107349	0.008518515	5.478678	-0.51067966	8.117488	Sitting_Watch
14:24:13.419	5.3081074	-0.47167215	7.8292785	0.000842994	-0.012107349	0.008518515	5.478678	-0.51067966	8.117488	Sitting_Watch
14:24:13.442	5.2937417	-0.4836435	7.805336	0.000842994	-0.012107349	0.008518515	5.478678	-0.51067966	8.117488	Sitting_Watch
14:24:13.463	5.2937417	-0.4836435	7.805336	-0.0028221975	-0.007220427	0.0030207285	5.481447	-0.50843805	8.115762	Sitting_Watch
14:24:13.486	5.2937417	-0.4836435	7.805336	-0.0028221975	-0.007220427	0.0030207285	5.481447	-0.50843805	8.115762	Sitting_Watch
14:24:13.508	5.2937417	-0.4836435	7.805336	-0.0028221975	-0.007220427	0.0030207285	5.481447	-0.50843805	8.115762	Sitting_Watch
14:24:13.530	5.2937417	-0.4836435	7.805336	-0.0028221975	-0.007220427	0.0030207285	5.481447	-0.50843805	8.115762	Sitting_Watch
14:24:13.552	5.2937417	-0.4836435	7.805336	-0.0028221975	-0.007220427	0.0030207285	5.481447	-0.50843805	8.115762	Sitting_Watch
14:24:13.575	5.2937417	-0.4836435	7.805336	-0.0028221975	-0.007220427	0.0030207285	5.481447	-0.50843805	8.115762	Sitting_Watch
14:24:13.600	5.2937417	-0.4836435	7.805336	-0.0028221975	-0.007220427	0.0030207285	5.481447	-0.50843805	8.115762	Sitting_Watch
14:24:13.623	5.2937417	-0.4836435	7.805336	-0.0028221975	-0.007220427	0.0030207285	5.481447	-0.50843805	8.115762	Sitting_Watch
14:24:13.645	5.312896	-0.48843205	7.8101244	-0.00037873647	-0.002333505	0.0054641897	5.4843245	-0.5051834	8.114021	Sitting_Watch
14:24:13.667	5.312896	-0.48843205	7.8101244	-0.00037873647	-0.002333505	0.0054641897	5.4843245	-0.5051834	8.114021	Sitting_Watch
14:24:13.690	5.312896	-0.48843205	7.8101244	-0.00037873647	-0.002333505	0.0054641897	5.4843245	-0.5051834	8.114021	Sitting_Watch
14:24:13.713	5.312896	-0.48843205	7.8101244	-0.00037873647	-0.002333505	0.0054641897	5.4843245	-0.5051834	8.114021	Sitting_Watch
14:24:13.735	5.312896	-0.48843205	7.8101244	-0.00037873647	-0.002333505	0.0054641897	5.4843245	-0.5051834	8.114021	Sitting_Watch
14:24:13.757	5.312896	-0.48843205	7.8101244	-0.00037873647	-0.002333505	0.0054641897	5.4843245	-0.5051834	8.114021	Sitting_Watch
14:24:13.779	5.312896	-0.48843205	7.8101244	-0.00037873647	-0.002333505	0.0054641897	5.4843245	-0.5051834	8.114021	Sitting_Watch
14:24:13.802	5.312896	-0.48843205	7.8101244	-0.00037873647	-0.002333505	0.0054641897	5.4843245	-0.5051834	8.114021	Sitting_Watch
14:24:13.826	5.2913475	-0.45730647	7.8316727	-0.002211332	-0.0035552357	0.0030207285	5.4879637	-0.5025462	8.111722	Sitting_Watch
14:24:13.849	5.2913475	-0.45730647	7.8316727	-0.002211332	-0.0035552357	0.0030207285	5.4879637	-0.5025462	8.111722	Sitting_Watch
14:24:13.871	5.2913475	-0.45730647	7.8316727	-0.002211332	-0.0035552357	0.0030207285	5.4879637	-0.5025462	8.111722	Sitting_Watch
14:24:13.895	5.2913475	-0.45730647	7.8316727	-0.002211332	-0.0035552357	0.0030207285	5.4879637	-0.5025462	8.111722	Sitting_Watch
14:24:13.917	5.2913475	-0.45730647	7.8316727	-0.002211332	-0.0035552357	0.0030207285	5.4879637	-0.5025462	8.111722	Sitting_Watch
14:24:13.942	5.2913475	-0.45730647	7.8316727	-0.002211332	-0.0035552357	0.0030207285	5.4879637	-0.5025462	8.111722	Sitting_Watch
14:24:13.966	5.2913475	-0.45730647	7.8316727	-0.002211332	-0.0035552357	0.0030207285	5.4879637	-0.5025462	8.111722	Sitting_Watch
14:24:13.988	5.288953	-0.4956149	7.843644	0.0002321288	0.00010995574	0.0030207285	5.49159	-0.4992536	8.109471	Sitting_Watch
14:24:14.010	5.288953	-0.4956149	7.843644	0.0002321288	0.00010995574	0.0030207285	5.49159	-0.4992536	8.109471	Sitting_Watch
14:24:14.032	5.288953	-0.4956149	7.843644	0.0002321288	0.00010995574	0.0030207285	5.49159	-0.4992536	8.109471	Sitting_Watch
14:24:14.054	5.288953	-0.4956149	7.843644	0.0002321288	0.00010995574	0.0030207285	5.49159	-0.4992536	8.109471	Sitting_Watch
14:24:14.076	5.288953	-0.4956149	7.843644	0.0002321288	0.00010995574	0.0030207285	5.49159	-0.4992536	8.109471	Sitting_Watch
14:24:14.099	5.288953	-0.4956149	7.843644	0.0002321288	0.00010995574	0.0030207285	5.49159	-0.4992536	8.109471	Sitting_Watch
14:24:14.122	5.288953	-0.4956149	7.843644	0.0002321288	0.00010995574	0.0030207285	5.49159	-0.4992536	8.109471	Sitting_Watch
14:24:14.145	5.288953	-0.4956149	7.843644	0.0002321288	0.00010995574	0.0030207285	5.49159	-0.4992536	8.109471	Sitting_Watch
14:24:14.168	5.3033185	-0.47885495	7.7861814	0.005729916	-0.002333505	0.00790765	5.4948044	-0.49814388	8.107362	Sitting_Watch
14:24:14.191	5.3033185	-0.47885495	7.7861814	0.005729916	-0.002333505	0.00790765	5.4948044	-0.49814388	8.107362	Sitting_Watch
14:24:14.213	5.3033185	-0.47885495	7.7861814	0.005729916	-0.002333505	0.00790765	5.4948044	-0.49814388	8.107362	Sitting_Watch
14:24:14.235	5.3033185	-0.47885495	7.7861814	0.005729916	-0.002333505	0.00790765	5.4948044	-0.49814388	8.107362	Sitting_Watch
14:24:14.256	5.3033185	-0.47885495	7.7861814	0.005729916	-0.002333505	0.00790765	5.4948044	-0.49814388	8.107362	Sitting_Watch
14:24:14.278	5.3033185	-0.47885495	7.7861814	0.005729916	-0.002333505	0.00790765	5.4948044	-0.49814388	8.107362	Sitting_Watch
14:24:14.300	5.3033185	-0.47885495	7.7861814	0.005729916	-0.002333505	0.00790765	5.4948044	-0.49814388	8.107362	Sitting_Watch
14:24:14.322	5.3033185	-0.47885495	7.7861814	0.005729916	-0.002333505	0.00790765	5.4948044	-0.49814388	8.107362	Sitting_Watch
14:24:14.344	5.339233	-0.4764607	7.7909703	0.005729916	-0.002333505	0.00790765	5.4948044	-0.49814388	8.107362	Sitting_Watch
14:24:14.366	5.339233	-0.4764607	7.7909703	0.0014538594	-0.006609562	0.0042424593	5.4961557	-0.4976469	8.106478	Sitting_Watch
14:24:14.389	5.339233	-0.4764607	7.7909703	0.0014538594	-0.006609562	0.0042424593	5.4961557	-0.4976469	8.106478	Sitting_Watch
14:24:14.412	5.339233	-0.4764607	7.7909703	0.0014538594	-0.006609562	0.0042424593	5.4961557	-0.4976469	8.106478	Sitting_Watch
14:24:14.435	5.339233	-0.4764607	7.7909703	0.0014538594	-0.006609562	0.0042424593	5.4961557	-0.4976469	8.106478	Sitting_Watch
14:24:14.458	5.339233	-0.4764607	7.7909703	0.0014538594	-0.006609562	0.0042424593	5.4961557	-0.4976469	8.106478	Sitting_Watch
14:24:14.480	5.339233	-0.4764607	7.7909703	0.0014538594	-0.006609562	0.0042424593	5.4961557	-0.4976469	8.106478	Sitting_Watch
14:24:14.508	5.339233	-0.4764607	7.7909703	0.0014538594	-0.006609562	0.0042424593	5.4961557	-0.4976469	8.106478	Sitting_Watch
14:24:14.529	5.3248672	-0.4740664	7.82449	-0.002211332	-0.012107349	0.0042424593	5.5002427	-0.49813905	8.103674	Sitting_Watch
14:24:14.551	5.3248672	-0.4740664	7.82449	-0.002211332	-0.012107349	0.0042424593	5.5002427	-0.49813905	8.103674	Sitting_Watch
14:24:14.573	5.3248672	-0.4740664	7.82449	-0.002211332	-0.012107349	0.0042424593	5.5002427	-0.49813905	8.103674	Sitting_Watch
14:24:14.595	5.3248672	-0.4740664	7.82449	-0.002211332	-0.012107349	0.0042424593	5.5002427	-0.49813905	8.103674	Sitting_Watch
14:24:14.617	5.3248672	-0.4740664	7.82449	-0.002211332	-0.012107349	0.0042424593	5.5002427	-0.49813905	8.103674	Sitting_Watch
14:24:14.639	5.3248672	-0.4740664	7.82449	-0.002211332	-0.012107349	0.0042424593	5.5002427	-0.49813905	8.103674	Sitting_Watch
14:24:14.662	5.3248672	-0.4740664	7.82449	-0.002211332	-0.012107349	0.0042424593	5.5002427	-0.49813905	8.103674	Sitting_Watch
14:24:14.683	5.3248672	-0.4740664	7.82449	-0.002211332	-0.012107349	0.0042424593	5.5002427	-0.49813905	8.103674	Sitting_Watch
14:24:14.705	5.3440213	-0.4932206	7.8101244	-0.002211332	-0.01699427	0.00057726767	5.504534	-0.49909884	8.1007	Sitting_Watch
14:24:14.728	5.3440213	-0.4932206	7.8101244	-0.002211332	-0.01699427	0.00057726767	5.504534	-0.49909884	8.1007	Sitting_Watch
14:24:14.751	5.3440213	-0.4932206	7.8101244	-0.002211332	-0.01699427	0.00057726767	5.504534	-0.49909884	8.1007	Sitting_Watch
14:24:14.774	5.3440213	-0.4932206	7.8101244	-0.002211332	-0.01699427	0.00057726767	5.504534	-0.49909884	8.1007	Sitting_Watch
14:24:14.796	5.3440213	-0.4932206	7.8101244	-0.002211332	-0.01699427	0.00057726767	5.504534	-0.49909884	8.1007	Sitting_Watch
14:24:14.820	5.3440213	-0.4932206	7.8101244	-0.002211332	-0.01699427	0.00057726767	5.504534	-0.49909884	8.1007	Sitting_Watch
14:24:14.841	5.3440213	-0.4932206	7.8101244	-0.002211332	-0.01699427	0.00057726767	5.504534	-0.49909884	8.1007	Sitting_Watch
14:24:14.863	5.3440213	-0.4932206	7.8101244	-0.002211332	-0.01699427	0.00057726767	5.504534	-0.49909884	8.1007	Sitting_Watch
14:24:14.885	5.3368387	-0.51955765	7.800547	0.000842994	-0.0011117748	0.008518515	5.5254045	-0.5070947	8.085979	Sitting_Watch
14:24:14.907	5.3368387	-0.51955765	7.800547	0.000842994	-0.0011117748	0.008518515	5.5254045	-0.5070947	8.085979	Sitting_Watch
14:24:14.933	5.3368387	-0.51955765	7.800547	0.000842994	-0.0011117748	0.008518515	5.5254045	-0.5070947	8.085979	Sitting_Watch
14:24:14.955	5.3368387	-0.51955765	7.800547	0.000842994	-0.0011117748	0.008518515	5.5254045	-0.5070947	8.085979	Sitting_Watch
14:24:14.977	5.3368387	-0.51955765	7.800547	0.000842994	-0.0011117748	0.008518515	5.5254045	-0.5070947	8.085979	Sitting_Watch
14:24:15.000	5.3368387	-0.51955765	7.800547	0.000842994	-0.0011117748	0.008518515	5.5254045	-0.5070947	8.085979	Sitting_Watch
14:24:15.022	5.3368387	-0.51955765	7.800547	0.000842994	-0.0011117748	0.008518515	5.5254045	-0.5070947	8.085979	Sitting_Watch
14:24:15.045	5.3368387	-0.51955765	7.800547	0.000842994	-0.0011117748	0.008518515	5.5254045	-0.5070947	8.085979	Sitting_Watch
14:24:15.072	5.3535986	-0.5147691	7.759845	0.0002321288	0.007440339	0.0030207285	5.535588	-0.51154697	8.0787325	Sitting_Watch
14:24:15.094	5.3535986	-0.5147691	7.759845	0.0002321288	0.007440339	0.0030207285	5.535588	-0.51154697	8.0787325	Sitting_Watch
14:24:15.115	5.3535986	-0.5147691	7.759845	0.0002321288	0.007440339	0.0030207285	5.535588	-0.51154697	8.0787325	Sitting_Watch
14:24:15.137	5.3535986	-0.5147691	7.759845	0.0002321288	0.007440339	0.0030207285	5.535588	-0.51154697	8.0787325	Sitting_Watch
14:24:15.159	5.3535986	-0.5147691	7.759845	0.0002321288	0.007440339	0.0030207285	5.535588	-0.51154697	8.0787325	Sitting_Watch
14:24:15.181	5.3535986	-0.5147691	7.759845	0.0002321288	0.007440339	0.0030207285	5.535588	-0.51154697	8.0787325	Sitting_Watch
14:24:15.205	5.3535986	-0.5147691	7.759845	0.0002321288	0.007440339	0.0030207285	5.535588	-0.51154697	8.0787325	Sitting_Watch
14:24:15.226	5.3535986	-0.5147691	7.759845	0.0002321288	0.007440339	0.0030207285	5.535588	-0.51154697	8.0787325	Sitting_Watch
14:24:15.248	5.3631754	-0.505192	7.7861814	-0.0028221975	0.0062186085	0.0030207285	5.538658	-0.51045126	8.0766945	Sitting_Watch
14:24:15.271	5.3631754	-0.505192	7.7861814	-0.0028221975	0.0062186085	0.0030207285	5.538658	-0.51045126	8.0766945	Sitting_Watch
14:24:15.295	5.3631754	-0.505192	7.7861814	-0.0028221975	0.0062186085	0.0030207285	5.538658	-0.51045126	8.0766945	Sitting_Watch
14:24:15.317	5.3631754	-0.505192	7.7861814	-0.0028221975	0.0062186085	0.0030207285	5.538658	-0.51045126	8.0766945	Sitting_Watch
14:24:15.340	5.3631754	-0.505192	7.7861814	-0.0028221975	0.0062186085	0.0030207285	5.538658	-0.51045126	8.0766945	Sitting_Watch
14:24:15.362	5.3631754	-0.505192	7.7861814	-0.0028221975	0.0062186085	0.0030207285	5.538658	-0.51045126	8.0766945	Sitting_Watch
14:24:15.384	5.3631754	-0.505192	7.7861814	-0.0028221975	0.0062186085	0.0030207285	5.538658	-0.51045126	8.0766945	Sitting_Watch
14:24:15.406	5.3631754	-0.505192	7.7861814	-0.0028221975	0.0062186085	0.0030207285	5.538658	-0.51045126	8.0766945	Sitting_Watch
14:24:15.429	5.3535986	-0.48124924	7.7957587	0.005119051	0.0049968776	0.00668592	5.540093	-0.5108441	8.075688	Sitting_Watch
14:24:15.450	5.3535986	-0.48124924	7.7957587	0.005119051	0.0049968776	0.00668592	5.540093	-0.5108441	8.075688	Sitting_Watch
14:24:15.473	5.3535986	-0.48124924	7.7957587	0.005119051	0.0049968776	0.00668592	5.540093	-0.5108441	8.075688	Sitting_Watch
14:24:15.495	5.3535986	-0.48124924	7.7957587	0.005119051	0.0049968776	0.00668592	5.540093	-0.5108441	8.075688	Sitting_Watch
14:24:15.518	5.3535986	-0.48124924	7.7957587	0.005119051	0.0049968776	0.00668592	5.540093	-0.5108441	8.075688	Sitting_Watch
14:24:15.540	5.3535986	-0.48124924	7.7957587	0.005119051	0.0049968776	0.00668592	5.540093	-0.5108441	8.075688	Sitting_Watch
14:24:15.563	5.3535986	-0.48124924	7.7957587	0.005119051	0.0049968776	0.00668592	5.540093	-0.5108441	8.075688	Sitting_Watch
14:24:15.585	5.3535986	-0.48124924	7.7957587	0.005119051	0.0049968776	0.00668592	5.540093	-0.5108441	8.075688	Sitting_Watch
14:24:15.608	5.3368387	-0.51716334	7.7909703	0.0002321288	0.0043860124	0.0030207285	5.537922	-0.5098513	8.07724	Sitting_Watch
14:24:15.630	5.3368387	-0.51716334	7.7909703	0.0002321288	0.0043860124	0.0030207285	5.537922	-0.5098513	8.07724	Sitting_Watch
14:24:15.652	5.3368387	-0.51716334	7.7909703	0.0002321288	0.0043860124	0.0030207285	5.537922	-0.5098513	8.07724	Sitting_Watch
14:24:15.674	5.3368387	-0.51716334	7.7909703	0.0002321288	0.0043860124	0.0030207285	5.537922	-0.5098513	8.07724	Sitting_Watch
14:24:15.696	5.3368387	-0.51716334	7.7909703	0.0002321288	0.0043860124	0.0030207285	5.537922	-0.5098513	8.07724	Sitting_Watch
14:24:15.718	5.3368387	-0.51716334	7.7909703	0.0002321288	0.0043860124	0.0030207285	5.537922	-0.5098513	8.07724	Sitting_Watch
14:24:15.741	5.3368387	-0.51716334	7.7909703	0.0002321288	0.0043860124	0.0030207285	5.537922	-0.5098513	8.07724	Sitting_Watch
14:24:15.763	5.3368387	-0.51716334	7.7909703	0.0002321288	0.0043860124	0.0030207285	5.537922	-0.5098513	8.07724	Sitting_Watch
14:24:15.785	5.3512044	-0.47167215	7.7933645	0.0032864548	0.00010995574	0.0054641897	5.5367837	-0.5089602	8.078078	Sitting_Watch
14:24:15.807	5.3512044	-0.47167215	7.7933645	0.0032864548	0.00010995574	0.0054641897	5.5367837	-0.5089602	8.078078	Sitting_Watch
14:24:15.830	5.3512044	-0.47167215	7.7933645	0.0032864548	0.00010995574	0.0054641897	5.5367837	-0.5089602	8.078078	Sitting_Watch
14:24:15.852	5.3512044	-0.47167215	7.7933645	0.0032864548	0.00010995574	0.0054641897	5.5367837	-0.5089602	8.078078	Sitting_Watch
14:24:15.874	5.3512044	-0.47167215	7.7933645	0.0032864548	0.00010995574	0.0054641897	5.5367837	-0.5089602	8.078078	Sitting_Watch
14:24:15.897	5.3512044	-0.47167215	7.7933645	0.0032864548	0.00010995574	0.0054641897	5.5367837	-0.5089602	8.078078	Sitting_Watch
14:24:15.919	5.3512044	-0.47167215	7.7933645	0.0032864548	0.00010995574	0.0054641897	5.5367837	-0.5089602	8.078078	Sitting_Watch
14:24:15.940	5.3512044	-0.47167215	7.7933645	0.0032864548	0.00010995574	0.0054641897	5.5367837	-0.5089602	8.078078	Sitting_Watch
14:24:15.963	5.3488097	-0.49082634	7.7861814	-0.002211332	-0.009663888	0.0054641897	5.5359716	-0.5070634	8.0787525	Sitting_Watch
14:24:15.986	5.3488097	-0.49082634	7.7861814	-0.002211332	-0.009663888	0.0054641897	5.5359716	-0.5070634	8.0787525	Sitting_Watch
14:24:16.008	5.3488097	-0.49082634	7.7861814	-0.002211332	-0.009663888	0.0054641897	5.5359716	-0.5070634	8.0787525	Sitting_Watch
14:24:16.030	5.3488097	-0.49082634	7.7861814	-0.002211332	-0.009663888	0.0054641897	5.5359716	-0.5070634	8.0787525	Sitting_Watch
14:24:16.052	5.3488097	-0.49082634	7.7861814	-0.002211332	-0.009663888	0.0054641897	5.5359716	-0.5070634	8.0787525	Sitting_Watch
14:24:16.076	5.3488097	-0.49082634	7.7861814	-0.002211332	-0.009663888	0.0054641897	5.5359716	-0.5070634	8.0787525	Sitting_Watch
14:24:16.098	5.3488097	-0.49082634	7.7861814	-0.002211332	-0.009663888	0.0054641897	5.5359716	-0.5070634	8.0787525	Sitting_Watch
14:24:16.120	5.3488097	-0.49082634	7.7861814	-0.002211332	-0.009663888	0.0054641897	5.5359716	-0.5070634	8.0787525	Sitting_Watch
14:24:16.143	5.3535986	-0.45251793	7.764633	-0.002211332	-0.009663888	0.0054641897	5.5359716	-0.5070634	8.0787525	Sitting_Watch
14:24:16.165	5.3535986	-0.45251793	7.764633	0.0020647245	0.000720821	0.006075055	5.535924	-0.506485	8.078824	Sitting_Watch
14:24:16.187	5.3535986	-0.45251793	7.764633	0.0020647245	0.000720821	0.006075055	5.535924	-0.506485	8.078824	Sitting_Watch
14:24:16.209	5.3535986	-0.45251793	7.764633	0.0020647245	0.000720821	0.006075055	5.535924	-0.506485	8.078824	Sitting_Watch
14:24:16.231	5.3535986	-0.45251793	7.764633	0.0020647245	0.000720821	0.006075055	5.535924	-0.506485	8.078824	Sitting_Watch
14:24:16.253	5.3535986	-0.45251793	7.764633	0.0020647245	0.000720821	0.006075055	5.535924	-0.506485	8.078824	Sitting_Watch
14:24:16.274	5.3535986	-0.45251793	7.764633	0.0020647245	0.000720821	0.006075055	5.535924	-0.506485	8.078824	Sitting_Watch
14:24:16.297	5.3535986	-0.45251793	7.764633	0.0020647245	0.000720821	0.006075055	5.535924	-0.506485	8.078824	Sitting_Watch
14:24:16.319	5.3535986	-0.45251793	7.764633	0.0020647245	0.000720821	0.006075055	5.535924	-0.506485	8.078824	Sitting_Watch
14:24:16.342	5.360781	-0.47885495	7.8316727	-0.001600467	-0.0029443705	0.006075055	5.5390906	-0.5073708	8.076595	Sitting_Watch
14:24:16.364	5.360781	-0.47885495	7.8316727	-0.001600467	-0.0029443705	0.006075055	5.5390906	-0.5073708	8.076595	Sitting_Watch
14:24:16.386	5.360781	-0.47885495	7.8316727	-0.001600467	-0.0029443705	0.006075055	5.5390906	-0.5073708	8.076595	Sitting_Watch
14:24:16.409	5.360781	-0.47885495	7.8316727	-0.001600467	-0.0029443705	0.006075055	5.5390906	-0.5073708	8.076595	Sitting_Watch
14:24:16.431	5.360781	-0.47885495	7.8316727	-0.001600467	-0.0029443705	0.006075055	5.5390906	-0.5073708	8.076595	Sitting_Watch
14:24:16.453	5.360781	-0.47885495	7.8316727	-0.001600467	-0.0029443705	0.006075055	5.5390906	-0.5073708	8.076595	Sitting_Watch
14:24:16.475	5.360781	-0.47885495	7.8316727	-0.001600467	-0.0029443705	0.006075055	5.5390906	-0.5073708	8.076595	Sitting_Watch
14:24:16.498	5.360781	-0.47885495	7.8316727	-0.001600467	-0.0029443705	0.006075055	5.5390906	-0.5073708	8.076595	Sitting_Watch
14:24:16.521	5.3679643	-0.50040346	7.822096	-0.0052656583	-0.006609562	0.0024098635	5.5487623	-0.5146131	8.069495	Sitting_Watch
14:24:16.544	5.3679643	-0.50040346	7.822096	-0.0052656583	-0.006609562	0.0024098635	5.5487623	-0.5146131	8.069495	Sitting_Watch
14:24:16.566	5.3679643	-0.50040346	7.822096	-0.0052656583	-0.006609562	0.0024098635	5.5487623	-0.5146131	8.069495	Sitting_Watch
14:24:16.588	5.3679643	-0.50040346	7.822096	-0.0052656583	-0.006609562	0.0024098635	5.5487623	-0.5146131	8.069495	Sitting_Watch
14:24:16.611	5.3679643	-0.50040346	7.822096	-0.0052656583	-0.006609562	0.0024098635	5.5487623	-0.5146131	8.069495	Sitting_Watch
14:24:16.634	5.3679643	-0.50040346	7.822096	-0.0052656583	-0.006609562	0.0024098635	5.5487623	-0.5146131	8.069495	Sitting_Watch
14:24:16.657	5.3679643	-0.50040346	7.822096	-0.0052656583	-0.006609562	0.0024098635	5.5487623	-0.5146131	8.069495	Sitting_Watch
14:24:16.679	5.3679643	-0.50040346	7.822096	-0.0052656583	-0.006609562	0.0024098635	5.5487623	-0.5146131	8.069495	Sitting_Watch
14:24:16.701	5.394301	-0.46209505	7.8101244	0.004508185	-0.0059986967	0.003631594	5.554312	-0.51737726	8.065499	Sitting_Watch
14:24:16.723	5.394301	-0.46209505	7.8101244	0.004508185	-0.0059986967	0.003631594	5.554312	-0.51737726	8.065499	Sitting_Watch
14:24:16.745	5.394301	-0.46209505	7.8101244	0.004508185	-0.0059986967	0.003631594	5.554312	-0.51737726	8.065499	Sitting_Watch
14:24:16.768	5.394301	-0.46209505	7.8101244	0.004508185	-0.0059986967	0.003631594	5.554312	-0.51737726	8.065499	Sitting_Watch
14:24:16.790	5.394301	-0.46209505	7.8101244	0.004508185	-0.0059986967	0.003631594	5.554312	-0.51737726	8.065499	Sitting_Watch
14:24:16.812	5.394301	-0.46209505	7.8101244	0.004508185	-0.0059986967	0.003631594	5.554312	-0.51737726	8.065499	Sitting_Watch
14:24:16.834	5.394301	-0.46209505	7.8101244	0.004508185	-0.0059986967	0.003631594	5.554312	-0.51737726	8.065499	Sitting_Watch
14:24:16.856	5.394301	-0.46209505	7.8101244	0.004508185	-0.0059986967	0.003631594	5.554312	-0.51737726	8.065499	Sitting_Watch
14:24:16.878	5.384724	-0.51716334	7.80773	-0.0009896017	-0.0059986967	0.0054641897	5.5562477	-0.5165829	8.064215	Sitting_Watch
14:24:16.899	5.384724	-0.51716334	7.80773	-0.0009896017	-0.0059986967	0.0054641897	5.5562477	-0.5165829	8.064215	Sitting_Watch
14:24:16.921	5.384724	-0.51716334	7.80773	-0.0009896017	-0.0059986967	0.0054641897	5.5562477	-0.5165829	8.064215	Sitting_Watch
14:24:16.943	5.384724	-0.51716334	7.80773	-0.0009896017	-0.0059986967	0.0054641897	5.5562477	-0.5165829	8.064215	Sitting_Watch
14:24:16.965	5.384724	-0.51716334	7.80773	-0.0009896017	-0.0059986967	0.0054641897	5.5562477	-0.5165829	8.064215	Sitting_Watch
14:24:16.987	5.384724	-0.51716334	7.80773	-0.0009896017	-0.0059986967	0.0054641897	5.5562477	-0.5165829	8.064215	Sitting_Watch
14:24:17.009	5.384724	-0.51716334	7.80773	-0.0009896017	-0.0059986967	0.0054641897	5.5562477	-0.5165829	8.064215	Sitting_Watch
14:24:17.032	5.384724	-0.51716334	7.80773	-0.0009896017	-0.0059986967	0.0054641897	5.5562477	-0.5165829	8.064215	Sitting_Watch
14:24:17.055	5.3871183	-0.50758624	7.7909703	0.0026755899	0.0013316863	0.00668592	5.5584793	-0.515752	8.062729	Sitting_Watch
14:24:17.078	5.3871183	-0.50758624	7.7909703	0.0026755899	0.0013316863	0.00668592	5.5584793	-0.515752	8.062729	Sitting_Watch
14:24:17.102	5.3871183	-0.50758624	7.7909703	0.0026755899	0.0013316863	0.00668592	5.5584793	-0.515752	8.062729	Sitting_Watch
14:24:17.124	5.3871183	-0.50758624	7.7909703	0.0026755899	0.0013316863	0.00668592	5.5584793	-0.515752	8.062729	Sitting_Watch
14:24:17.145	5.3871183	-0.50758624	7.7909703	0.0026755899	0.0013316863	0.00668592	5.5584793	-0.515752	8.062729	Sitting_Watch
14:24:17.166	5.3871183	-0.50758624	7.7909703	0.0026755899	0.0013316863	0.00668592	5.5584793	-0.515752	8.062729	Sitting_Watch
14:24:17.188	5.3871183	-0.50758624	7.7909703	0.0026755899	0.0013316863	0.00668592	5.5584793	-0.515752	8.062729	Sitting_Watch
14:24:17.210	5.3871183	-0.50758624	7.7909703	0.0026755899	0.0013316863	0.00668592	5.5584793	-0.515752	8.062729	Sitting_Watch
14:24:17.232	5.3799353	-0.5123748	7.800547	-0.001600467	-0.0029443705	0.0048533245	5.560526	-0.5155413	8.061334	Sitting_Watch
14:24:17.254	5.3799353	-0.5123748	7.800547	-0.001600467	-0.0029443705	0.0048533245	5.560526	-0.5155413	8.061334	Sitting_Watch
14:24:17.276	5.3799353	-0.5123748	7.800547	-0.001600467	-0.0029443705	0.0048533245	5.560526	-0.5155413	8.061334	Sitting_Watch
14:24:17.298	5.3799353	-0.5123748	7.800547	-0.001600467	-0.0029443705	0.0048533245	5.560526	-0.5155413	8.061334	Sitting_Watch
14:24:17.319	5.3799353	-0.5123748	7.800547	-0.001600467	-0.0029443705	0.0048533245	5.560526	-0.5155413	8.061334	Sitting_Watch
14:24:17.341	5.3799353	-0.5123748	7.800547	-0.001600467	-0.0029443705	0.0048533245	5.560526	-0.5155413	8.061334	Sitting_Watch
14:24:17.363	5.3799353	-0.5123748	7.800547	-0.001600467	-0.0029443705	0.0048533245	5.560526	-0.5155413	8.061334	Sitting_Watch
14:24:17.386	5.3799353	-0.5123748	7.800547	-0.001600467	-0.0029443705	0.0048533245	5.560526	-0.5155413	8.061334	Sitting_Watch
14:24:17.408	5.3966956	-0.46209505	7.7766047	0.004508185	0.0019425515	0.00668592	5.5628366	-0.51540715	8.059747	Sitting_Watch
14:24:17.431	5.3966956	-0.46209505	7.7766047	0.004508185	0.0019425515	0.00668592	5.5628366	-0.51540715	8.059747	Sitting_Watch
14:24:17.454	5.3966956	-0.46209505	7.7766047	0.004508185	0.0019425515	0.00668592	5.5628366	-0.51540715	8.059747	Sitting_Watch
14:24:17.476	5.3966956	-0.46209505	7.7766047	0.004508185	0.0019425515	0.00668592	5.5628366	-0.51540715	8.059747	Sitting_Watch
14:24:17.498	5.3966956	-0.46209505	7.7766047	0.004508185	0.0019425515	0.00668592	5.5628366	-0.51540715	8.059747	Sitting_Watch
14:24:17.520	5.3966956	-0.46209505	7.7766047	0.004508185	0.0019425515	0.00668592	5.5628366	-0.51540715	8.059747	Sitting_Watch
14:24:17.541	5.3966956	-0.46209505	7.7766047	0.004508185	0.0019425515	0.00668592	5.5628366	-0.51540715	8.059747	Sitting_Watch
14:24:17.564	5.3966956	-0.46209505	7.7766047	0.004508185	0.0019425515	0.00668592	5.5628366	-0.51540715	8.059747	Sitting_Watch
14:24:17.585	5.401484	-0.4836435	7.788576	-0.002211332	-0.0035552357	0.006075055	5.565508	-0.51363254	8.058017	Sitting_Watch
14:24:17.606	5.401484	-0.4836435	7.788576	-0.002211332	-0.0035552357	0.006075055	5.565508	-0.51363254	8.058017	Sitting_Watch
14:24:17.628	5.401484	-0.4836435	7.788576	-0.002211332	-0.0035552357	0.006075055	5.565508	-0.51363254	8.058017	Sitting_Watch
14:24:17.650	5.401484	-0.4836435	7.788576	-0.002211332	-0.0035552357	0.006075055	5.565508	-0.51363254	8.058017	Sitting_Watch
14:24:17.672	5.401484	-0.4836435	7.788576	-0.002211332	-0.0035552357	0.006075055	5.565508	-0.51363254	8.058017	Sitting_Watch
14:24:17.694	5.401484	-0.4836435	7.788576	-0.002211332	-0.0035552357	0.006075055	5.565508	-0.51363254	8.058017	Sitting_Watch
14:24:17.717	5.401484	-0.4836435	7.788576	-0.002211332	-0.0035552357	0.006075055	5.565508	-0.51363254	8.058017	Sitting_Watch
14:24:17.740	5.401484	-0.4836435	7.788576	-0.002211332	-0.0035552357	0.006075055	5.565508	-0.51363254	8.058017	Sitting_Watch
14:24:17.762	5.3871183	-0.50040346	7.7694216	0.0014538594	-0.0005009095	0.006075055	5.570488	-0.5113111	8.054724	Sitting_Watch
14:24:17.783	5.3871183	-0.50040346	7.7694216	0.0014538594	-0.0005009095	0.006075055	5.570488	-0.5113111	8.054724	Sitting_Watch
14:24:17.805	5.3871183	-0.50040346	7.7694216	0.0014538594	-0.0005009095	0.006075055	5.570488	-0.5113111	8.054724	Sitting_Watch
14:24:17.828	5.3871183	-0.50040346	7.7694216	0.0014538594	-0.0005009095	0.006075055	5.570488	-0.5113111	8.054724	Sitting_Watch
14:24:17.850	5.3871183	-0.50040346	7.7694216	0.0014538594	-0.0005009095	0.006075055	5.570488	-0.5113111	8.054724	Sitting_Watch
14:24:17.872	5.3871183	-0.50040346	7.7694216	0.0014538594	-0.0005009095	0.006075055	5.570488	-0.5113111	8.054724	Sitting_Watch
14:24:17.894	5.3871183	-0.50040346	7.7694216	0.0014538594	-0.0005009095	0.006075055	5.570488	-0.5113111	8.054724	Sitting_Watch
14:24:17.917	5.3871183	-0.50040346	7.7694216	0.0014538594	-0.0005009095	0.006075055	5.570488	-0.5113111	8.054724	Sitting_Watch
14:24:17.940	5.3871183	-0.50040346	7.7694216	0.0014538594	-0.0005009095	0.006075055	5.570488	-0.5113111	8.054724	Sitting_Watch
14:24:17.967	5.3871183	-0.4956149	7.7957587	-0.0028221975	0.0019425515	0.0024098635	5.5724964	-0.51111007	8.053347	Sitting_Watch
14:24:17.994	5.3871183	-0.4956149	7.7957587	-0.0028221975	0.0019425515	0.0024098635	5.5724964	-0.51111007	8.053347	Sitting_Watch
14:24:18.016	5.3871183	-0.4956149	7.7957587	-0.0028221975	0.0019425515	0.0024098635	5.5724964	-0.51111007	8.053347	Sitting_Watch
14:24:18.037	5.3871183	-0.4956149	7.7957587	-0.0028221975	0.0019425515	0.0024098635	5.5724964	-0.51111007	8.053347	Sitting_Watch
14:24:18.060	5.3871183	-0.4956149	7.7957587	-0.0028221975	0.0019425515	0.0024098635	5.5724964	-0.51111007	8.053347	Sitting_Watch
14:24:18.083	5.3871183	-0.4956149	7.7957587	-0.0028221975	0.0019425515	0.0024098635	5.5724964	-0.51111007	8.053347	Sitting_Watch
14:24:18.105	5.3871183	-0.4956149	7.7957587	-0.0028221975	0.0019425515	0.0024098635	5.5724964	-0.51111007	8.053347	Sitting_Watch
14:24:18.128	5.4086666	-0.4836435	7.738296	-0.004654793	-0.004166101	0.00057726767	5.5749173	-0.51074237	8.051692	Sitting_Watch
14:24:18.150	5.4086666	-0.4836435	7.738296	-0.004654793	-0.004166101	0.00057726767	5.5749173	-0.51074237	8.051692	Sitting_Watch
14:24:18.172	5.4086666	-0.4836435	7.738296	-0.004654793	-0.004166101	0.00057726767	5.5749173	-0.51074237	8.051692	Sitting_Watch
14:24:18.196	5.4086666	-0.4836435	7.738296	-0.004654793	-0.004166101	0.00057726767	5.5749173	-0.51074237	8.051692	Sitting_Watch
14:24:18.217	5.4086666	-0.4836435	7.738296	-0.004654793	-0.004166101	0.00057726767	5.5749173	-0.51074237	8.051692	Sitting_Watch
14:24:18.239	5.4086666	-0.4836435	7.738296	-0.004654793	-0.004166101	0.00057726767	5.5749173	-0.51074237	8.051692	Sitting_Watch
14:24:18.262	5.4086666	-0.4836435	7.738296	-0.004654793	-0.004166101	0.00057726767	5.5749173	-0.51074237	8.051692	Sitting_Watch
14:24:18.284	5.4086666	-0.4836435	7.738296	-0.004654793	-0.004166101	0.00057726767	5.5749173	-0.51074237	8.051692	Sitting_Watch
14:24:18.306	5.4158497	-0.49082634	7.74069	0.000842994	0.0068294737	0.00668592	5.58053	-0.5099436	8.047854	Sitting_Watch
14:24:18.328	5.4158497	-0.49082634	7.74069	0.000842994	0.0068294737	0.00668592	5.58053	-0.5099436	8.047854	Sitting_Watch
14:24:18.350	5.4158497	-0.49082634	7.74069	0.000842994	0.0068294737	0.00668592	5.58053	-0.5099436	8.047854	Sitting_Watch
14:24:18.372	5.4158497	-0.49082634	7.74069	0.000842994	0.0068294737	0.00668592	5.58053	-0.5099436	8.047854	Sitting_Watch
14:24:18.395	5.4158497	-0.49082634	7.74069	0.000842994	0.0068294737	0.00668592	5.58053	-0.5099436	8.047854	Sitting_Watch
14:24:18.417	5.4158497	-0.49082634	7.74069	0.000842994	0.0068294737	0.00668592	5.58053	-0.5099436	8.047854	Sitting_Watch
14:24:18.440	5.4158497	-0.49082634	7.74069	0.000842994	0.0068294737	0.00668592	5.58053	-0.5099436	8.047854	Sitting_Watch
14:24:18.461	5.4158497	-0.49082634	7.74069	0.000842994	0.0068294737	0.00668592	5.58053	-0.5099436	8.047854	Sitting_Watch
14:24:18.484	5.4086666	-0.46209505	7.738296	0.0020647245	-0.0029443705	0.0072967852	5.5847197	-0.5088646	8.045018	Sitting_Watch
14:24:18.505	5.4086666	-0.46209505	7.738296	0.0020647245	-0.0029443705	0.0072967852	5.5847197	-0.5088646	8.045018	Sitting_Watch
14:24:18.528	5.4086666	-0.46209505	7.738296	0.0020647245	-0.0029443705	0.0072967852	5.5847197	-0.5088646	8.045018	Sitting_Watch
14:24:18.550	5.4086666	-0.46209505	7.738296	0.0020647245	-0.0029443705	0.0072967852	5.5847197	-0.5088646	8.045018	Sitting_Watch
14:24:18.572	5.4086666	-0.46209505	7.738296	0.0020647245	-0.0029443705	0.0072967852	5.5847197	-0.5088646	8.045018	Sitting_Watch
14:24:18.594	5.4086666	-0.46209505	7.738296	0.0020647245	-0.0029443705	0.0072967852	5.5847197	-0.5088646	8.045018	Sitting_Watch
14:24:18.617	5.4086666	-0.46209505	7.738296	0.0020647245	-0.0029443705	0.0072967852	5.5847197	-0.5088646	8.045018	Sitting_Watch
14:24:18.640	5.4086666	-0.46209505	7.738296	0.0020647245	-0.0029443705	0.0072967852	5.5847197	-0.5088646	8.045018	Sitting_Watch
14:24:18.662	5.4086666	-0.46209505	7.738296	0.0020647245	-0.0029443705	0.0072967852	5.5847197	-0.5088646	8.045018	Sitting_Watch
14:24:18.686	5.394301	-0.45730647	7.755056	0.0026755899	0.007440339	0.00668592	5.587379	-0.50889415	8.043167	Sitting_Watch
14:24:18.708	5.394301	-0.45730647	7.755056	0.0026755899	0.007440339	0.00668592	5.587379	-0.50889415	8.043167	Sitting_Watch
14:24:18.731	5.394301	-0.45730647	7.755056	0.0026755899	0.007440339	0.00668592	5.587379	-0.50889415	8.043167	Sitting_Watch
14:24:18.754	5.394301	-0.45730647	7.755056	0.0026755899	0.007440339	0.00668592	5.587379	-0.50889415	8.043167	Sitting_Watch
14:24:18.777	5.394301	-0.45730647	7.755056	0.0026755899	0.007440339	0.00668592	5.587379	-0.50889415	8.043167	Sitting_Watch
14:24:18.799	5.394301	-0.45730647	7.755056	0.0026755899	0.007440339	0.00668592	5.587379	-0.50889415	8.043167	Sitting_Watch
14:24:18.821	5.394301	-0.45730647	7.755056	0.0026755899	0.007440339	0.00668592	5.587379	-0.50889415	8.043167	Sitting_Watch
14:24:18.843	5.420638	-0.48843205	7.745479	-0.00037873647	-0.0035552357	0.0072967852	5.588805	-0.508487	8.042202	Sitting_Watch
14:24:18.866	5.420638	-0.48843205	7.745479	-0.00037873647	-0.0035552357	0.0072967852	5.588805	-0.508487	8.042202	Sitting_Watch
14:24:18.888	5.420638	-0.48843205	7.745479	-0.00037873647	-0.0035552357	0.0072967852	5.588805	-0.508487	8.042202	Sitting_Watch
14:24:18.909	5.420638	-0.48843205	7.745479	-0.00037873647	-0.0035552357	0.0072967852	5.588805	-0.508487	8.042202	Sitting_Watch
14:24:18.932	5.420638	-0.48843205	7.745479	-0.00037873647	-0.0035552357	0.0072967852	5.588805	-0.508487	8.042202	Sitting_Watch
14:24:18.955	5.420638	-0.48843205	7.745479	-0.00037873647	-0.0035552357	0.0072967852	5.588805	-0.508487	8.042202	Sitting_Watch
14:24:18.979	5.420638	-0.48843205	7.745479	-0.00037873647	-0.0035552357	0.0072967852	5.588805	-0.508487	8.042202	Sitting_Watch
14:24:19.001	5.420638	-0.48843205	7.745479	-0.00037873647	-0.0035552357	0.0072967852	5.588805	-0.508487	8.042202	Sitting_Watch
14:24:19.024	5.4062724	-0.49082634	7.743085	-0.0028221975	0.0037751473	0.006075055	5.5920978	-0.5075176	8.039972	Sitting_Watch
14:24:19.047	5.4062724	-0.49082634	7.743085	-0.0028221975	0.0037751473	0.006075055	5.5920978	-0.5075176	8.039972	Sitting_Watch
14:24:19.069	5.4062724	-0.49082634	7.743085	-0.0028221975	0.0037751473	0.006075055	5.5920978	-0.5075176	8.039972	Sitting_Watch
14:24:19.092	5.4062724	-0.49082634	7.743085	-0.0028221975	0.0037751473	0.006075055	5.5920978	-0.5075176	8.039972	Sitting_Watch
14:24:19.114	5.4062724	-0.49082634	7.743085	-0.0028221975	0.0037751473	0.006075055	5.5920978	-0.5075176	8.039972	Sitting_Watch
14:24:19.136	5.4062724	-0.49082634	7.743085	-0.0028221975	0.0037751473	0.006075055	5.5920978	-0.5075176	8.039972	Sitting_Watch
14:24:19.158	5.4062724	-0.49082634	7.743085	-0.0028221975	0.0037751473	0.006075055	5.5920978	-0.5075176	8.039972	Sitting_Watch
14:24:19.180	5.4062724	-0.49082634	7.743085	-0.0028221975	0.0037751473	0.006075055	5.5920978	-0.5075176	8.039972	Sitting_Watch
14:24:19.205	5.36557	-0.51716334	7.7933645	0.0038973202	0.005607743	0.0048533245	5.5935626	-0.50683105	8.039002	Sitting_Watch
14:24:19.226	5.36557	-0.51716334	7.7933645	0.0038973202	0.005607743	0.0048533245	5.5935626	-0.50683105	8.039002	Sitting_Watch
14:24:19.248	5.36557	-0.51716334	7.7933645	0.0038973202	0.005607743	0.0048533245	5.5935626	-0.50683105	8.039002	Sitting_Watch
14:24:19.270	5.36557	-0.51716334	7.7933645	0.0038973202	0.005607743	0.0048533245	5.5935626	-0.50683105	8.039002	Sitting_Watch
14:24:19.293	5.36557	-0.51716334	7.7933645	0.0038973202	0.005607743	0.0048533245	5.5935626	-0.50683105	8.039002	Sitting_Watch
14:24:19.317	5.36557	-0.51716334	7.7933645	0.0038973202	0.005607743	0.0048533245	5.5935626	-0.50683105	8.039002	Sitting_Watch
14:24:19.339	5.36557	-0.51716334	7.7933645	0.0038973202	0.005607743	0.0048533245	5.5935626	-0.50683105	8.039002	Sitting_Watch
14:24:19.361	5.36557	-0.51716334	7.7933645	0.0038973202	0.005607743	0.0048533245	5.5935626	-0.50683105	8.039002	Sitting_Watch
14:24:19.383	5.394301	-0.46209505	7.7694216	-0.0028221975	0.000720821	0.0024098635	5.592412	-0.50796825	8.039727	Sitting_Watch
14:24:19.405	5.394301	-0.46209505	7.7694216	-0.0028221975	0.000720821	0.0024098635	5.592412	-0.50796825	8.039727	Sitting_Watch
14:24:19.427	5.394301	-0.46209505	7.7694216	-0.0028221975	0.000720821	0.0024098635	5.592412	-0.50796825	8.039727	Sitting_Watch
14:24:19.449	5.394301	-0.46209505	7.7694216	-0.0028221975	0.000720821	0.0024098635	5.592412	-0.50796825	8.039727	Sitting_Watch
14:24:19.472	5.394301	-0.46209505	7.7694216	-0.0028221975	0.000720821	0.0024098635	5.592412	-0.50796825	8.039727	Sitting_Watch
14:24:19.494	5.394301	-0.46209505	7.7694216	-0.0028221975	0.000720821	0.0024098635	5.592412	-0.50796825	8.039727	Sitting_Watch
14:24:19.517	5.394301	-0.46209505	7.7694216	-0.0028221975	0.000720821	0.0024098635	5.592412	-0.50796825	8.039727	Sitting_Watch
14:24:19.541	5.394301	-0.46209505	7.7694216	-0.0028221975	0.000720821	0.0024098635	5.592412	-0.50796825	8.039727	Sitting_Watch
14:24:19.563	5.384724	-0.50040346	7.7742105	-0.0009896017	0.0068294737	0.0048533245	5.591541	-0.5082614	8.040317	Sitting_Watch
14:24:19.585	5.384724	-0.50040346	7.7742105	-0.0009896017	0.0068294737	0.0048533245	5.591541	-0.5082614	8.040317	Sitting_Watch
14:24:19.608	5.384724	-0.50040346	7.7742105	-0.0009896017	0.0068294737	0.0048533245	5.591541	-0.5082614	8.040317	Sitting_Watch
14:24:19.630	5.384724	-0.50040346	7.7742105	-0.0009896017	0.0068294737	0.0048533245	5.591541	-0.5082614	8.040317	Sitting_Watch
14:24:19.652	5.384724	-0.50040346	7.7742105	-0.0009896017	0.0068294737	0.0048533245	5.591541	-0.5082614	8.040317	Sitting_Watch
14:24:19.674	5.384724	-0.50040346	7.7742105	-0.0009896017	0.0068294737	0.0048533245	5.591541	-0.5082614	8.040317	Sitting_Watch
14:24:19.696	5.384724	-0.50040346	7.7742105	-0.0009896017	0.0068294737	0.0048533245	5.591541	-0.5082614	8.040317	Sitting_Watch
14:24:19.719	5.384724	-0.50040346	7.7742105	-0.0009896017	0.0068294737	0.0048533245	5.591541	-0.5082614	8.040317	Sitting_Watch
14:24:19.741	5.384724	-0.50040346	7.7742105	-0.0009896017	0.0068294737	0.0048533245	5.591541	-0.5082614	8.040317	Sitting_Watch
14:24:19.764	5.3799353	-0.505192	7.781393	0.0002321288	0.0019425515	0.0072967852	5.5884995	-0.508902	8.042388	Sitting_Watch
14:24:19.787	5.3799353	-0.505192	7.781393	0.0002321288	0.0019425515	0.0072967852	5.5884995	-0.508902	8.042388	Sitting_Watch
14:24:19.810	5.3799353	-0.505192	7.781393	0.0002321288	0.0019425515	0.0072967852	5.5884995	-0.508902	8.042388	Sitting_Watch
14:24:19.832	5.3799353	-0.505192	7.781393	0.0002321288	0.0019425515	0.0072967852	5.5884995	-0.508902	8.042388	Sitting_Watch
14:24:19.855	5.3799353	-0.505192	7.781393	0.0002321288	0.0019425515	0.0072967852	5.5884995	-0.508902	8.042388	Sitting_Watch
14:24:19.878	5.3799353	-0.505192	7.781393	0.0002321288	0.0019425515	0.0072967852	5.5884995	-0.508902	8.042388	Sitting_Watch
14:24:19.899	5.3799353	-0.505192	7.781393	0.0002321288	0.0019425515	0.0072967852	5.5884995	-0.508902	8.042388	Sitting_Watch
14:24:19.920	5.3703585	-0.4932206	7.7933645	0.0002321288	0.0019425515	0.0072967852	5.5884995	-0.508902	8.042388	Sitting_Watch
14:24:19.943	5.3703585	-0.4932206	7.7933645	0.0014538594	0.0037751473	0.00790765	5.584369	-0.50978404	8.045203	Sitting_Watch
14:24:19.964	5.3703585	-0.4932206	7.7933645	0.0014538594	0.0037751473	0.00790765	5.584369	-0.50978404	8.045203	Sitting_Watch
14:24:19.986	5.3703585	-0.4932206	7.7933645	0.0014538594	0.0037751473	0.00790765	5.584369	-0.50978404	8.045203	Sitting_Watch
14:24:20.008	5.3703585	-0.4932206	7.7933645	0.0014538594	0.0037751473	0.00790765	5.584369	-0.50978404	8.045203	Sitting_Watch
14:24:20.030	5.3703585	-0.4932206	7.7933645	0.0014538594	0.0037751473	0.00790765	5.584369	-0.50978404	8.045203	Sitting_Watch
14:24:20.053	5.3703585	-0.4932206	7.7933645	0.0014538594	0.0037751473	0.00790765	5.584369	-0.50978404	8.045203	Sitting_Watch
14:24:20.076	5.3703585	-0.4932206	7.7933645	0.0014538594	0.0037751473	0.00790765	5.584369	-0.50978404	8.045203	Sitting_Watch
14:24:20.100	5.3703585	-0.4932206	7.7933645	0.0014538594	0.0037751473	0.00790765	5.584369	-0.50978404	8.045203	Sitting_Watch
14:24:20.125	5.384724	-0.48843205	7.781393	0.0002321288	-0.002333505	0.008518515	5.5819116	-0.51378274	8.046653	Sitting_Watch
14:24:20.147	5.384724	-0.48843205	7.781393	0.0002321288	-0.002333505	0.008518515	5.5819116	-0.51378274	8.046653	Sitting_Watch
14:24:20.170	5.384724	-0.48843205	7.781393	0.0002321288	-0.002333505	0.008518515	5.5819116	-0.51378274	8.046653	Sitting_Watch
14:24:20.192	5.384724	-0.48843205	7.781393	0.0002321288	-0.002333505	0.008518515	5.5819116	-0.51378274	8.046653	Sitting_Watch
14:24:20.214	5.384724	-0.48843205	7.781393	0.0002321288	-0.002333505	0.008518515	5.5819116	-0.51378274	8.046653	Sitting_Watch
14:24:20.236	5.384724	-0.48843205	7.781393	0.0002321288	-0.002333505	0.008518515	5.5819116	-0.51378274	8.046653	Sitting_Watch
14:24:20.259	5.384724	-0.48843205	7.781393	0.0002321288	-0.002333505	0.008518515	5.5819116	-0.51378274	8.046653	Sitting_Watch
14:24:20.282	5.3727527	-0.4956149	7.781393	0.0002321288	-0.002333505	0.008518515	5.5819116	-0.51378274	8.046653	Sitting_Watch
14:24:20.304	5.3727527	-0.4956149	7.781393	-0.002211332	-0.0059986967	0.0054641897	5.581271	-0.5168877	8.046898	Sitting_Watch
14:24:20.328	5.3727527	-0.4956149	7.781393	-0.002211332	-0.0059986967	0.0054641897	5.581271	-0.5168877	8.046898	Sitting_Watch
14:24:20.350	5.3727527	-0.4956149	7.781393	-0.002211332	-0.0059986967	0.0054641897	5.581271	-0.5168877	8.046898	Sitting_Watch
14:24:20.373	5.3727527	-0.4956149	7.781393	-0.002211332	-0.0059986967	0.0054641897	5.581271	-0.5168877	8.046898	Sitting_Watch
14:24:20.396	5.3727527	-0.4956149	7.781393	-0.002211332	-0.0059986967	0.0054641897	5.581271	-0.5168877	8.046898	Sitting_Watch
14:24:20.419	5.3727527	-0.4956149	7.781393	-0.002211332	-0.0059986967	0.0054641897	5.581271	-0.5168877	8.046898	Sitting_Watch
14:24:20.441	5.3727527	-0.4956149	7.781393	-0.002211332	-0.0059986967	0.0054641897	5.581271	-0.5168877	8.046898	Sitting_Watch
14:24:20.463	5.39909	-0.5027977	7.735902	0.0002321288	-0.007220427	0.003631594	5.585136	-0.51829994	8.044125	Sitting_Watch
14:24:20.485	5.39909	-0.5027977	7.735902	0.0002321288	-0.007220427	0.003631594	5.585136	-0.51829994	8.044125	Sitting_Watch
14:24:20.507	5.39909	-0.5027977	7.735902	0.0002321288	-0.007220427	0.003631594	5.585136	-0.51829994	8.044125	Sitting_Watch
14:24:20.530	5.39909	-0.5027977	7.735902	0.0002321288	-0.007220427	0.003631594	5.585136	-0.51829994	8.044125	Sitting_Watch
14:24:20.552	5.39909	-0.5027977	7.735902	0.0002321288	-0.007220427	0.003631594	5.585136	-0.51829994	8.044125	Sitting_Watch
14:24:20.574	5.39909	-0.5027977	7.735902	0.0002321288	-0.007220427	0.003631594	5.585136	-0.51829994	8.044125	Sitting_Watch
14:24:20.596	5.39909	-0.5027977	7.735902	0.0002321288	-0.007220427	0.003631594	5.585136	-0.51829994	8.044125	Sitting_Watch
14:24:20.619	5.39909	-0.5027977	7.735902	0.0002321288	-0.007220427	0.003631594	5.585136	-0.51829994	8.044125	Sitting_Watch
14:24:20.642	5.39909	-0.5027977	7.735902	0.0002321288	-0.007220427	0.003631594	5.585136	-0.51829994	8.044125	Sitting_Watch
14:24:20.665	5.4062724	-0.49082634	7.755056	-0.0058765234	-0.009663888	0.0017989981	5.5879545	-0.51836133	8.042163	Sitting_Watch
14:24:20.686	5.4062724	-0.49082634	7.755056	-0.0058765234	-0.009663888	0.0017989981	5.5879545	-0.51836133	8.042163	Sitting_Watch
14:24:20.708	5.4062724	-0.49082634	7.755056	-0.0058765234	-0.009663888	0.0017989981	5.5879545	-0.51836133	8.042163	Sitting_Watch
14:24:20.730	5.4062724	-0.49082634	7.755056	-0.0058765234	-0.009663888	0.0017989981	5.5879545	-0.51836133	8.042163	Sitting_Watch
14:24:20.751	5.4062724	-0.49082634	7.755056	-0.0058765234	-0.009663888	0.0017989981	5.5879545	-0.51836133	8.042163	Sitting_Watch
14:24:20.774	5.4062724	-0.49082634	7.755056	-0.0058765234	-0.009663888	0.0017989981	5.5879545	-0.51836133	8.042163	Sitting_Watch
14:24:20.796	5.4062724	-0.49082634	7.755056	-0.0058765234	-0.009663888	0.0017989981	5.5879545	-0.51836133	8.042163	Sitting_Watch
14:24:20.819	5.4062724	-0.49082634	7.755056	-0.0058765234	-0.009663888	0.0017989981	5.5879545	-0.51836133	8.042163	Sitting_Watch
14:24:20.842	5.4062724	-0.49082634	7.728719	-0.001600467	0.0013316863	0.003631594	5.5909266	-0.5167025	8.040203	Sitting_Watch
14:24:20.864	5.4062724	-0.49082634	7.728719	-0.001600467	0.0013316863	0.003631594	5.5909266	-0.5167025	8.040203	Sitting_Watch
14:24:20.887	5.4062724	-0.49082634	7.728719	-0.001600467	0.0013316863	0.003631594	5.5909266	-0.5167025	8.040203	Sitting_Watch
14:24:20.910	5.4062724	-0.49082634	7.728719	-0.001600467	0.0013316863	0.003631594	5.5909266	-0.5167025	8.040203	Sitting_Watch
14:24:20.933	5.4062724	-0.49082634	7.728719	-0.001600467	0.0013316863	0.003631594	5.5909266	-0.5167025	8.040203	Sitting_Watch
14:24:20.955	5.4062724	-0.49082634	7.728719	-0.001600467	0.0013316863	0.003631594	5.5909266	-0.5167025	8.040203	Sitting_Watch
14:24:20.977	5.4062724	-0.49082634	7.728719	-0.001600467	0.0013316863	0.003631594	5.5909266	-0.5167025	8.040203	Sitting_Watch
14:24:20.999	5.4062724	-0.49082634	7.728719	-0.001600467	0.0013316863	0.003631594	5.5909266	-0.5167025	8.040203	Sitting_Watch
14:24:21.021	5.4302154	-0.47167215	7.728719	-0.0009896017	-0.0047769663	0.0054641897	5.594593	-0.51395255	8.037828	Sitting_Watch
14:24:21.043	5.4302154	-0.47167215	7.728719	-0.0009896017	-0.0047769663	0.0054641897	5.594593	-0.51395255	8.037828	Sitting_Watch
14:24:21.065	5.4302154	-0.47167215	7.728719	-0.0009896017	-0.0047769663	0.0054641897	5.594593	-0.51395255	8.037828	Sitting_Watch
14:24:21.087	5.4302154	-0.47167215	7.728719	-0.0009896017	-0.0047769663	0.0054641897	5.594593	-0.51395255	8.037828	Sitting_Watch
14:24:21.110	5.4302154	-0.47167215	7.728719	-0.0009896017	-0.0047769663	0.0054641897	5.594593	-0.51395255	8.037828	Sitting_Watch
14:24:21.133	5.4302154	-0.47167215	7.728719	-0.0009896017	-0.0047769663	0.0054641897	5.594593	-0.51395255	8.037828	Sitting_Watch
14:24:21.155	5.4302154	-0.47167215	7.728719	-0.0009896017	-0.0047769663	0.0054641897	5.594593	-0.51395255	8.037828	Sitting_Watch
14:24:21.177	5.4302154	-0.47167215	7.728719	-0.0009896017	-0.0047769663	0.0054641897	5.594593	-0.51395255	8.037828	Sitting_Watch
14:24:21.200	5.4110613	-0.45251793	7.7526617	0.0032864548	0.0019425515	0.0054641897	5.5969563	-0.51315355	8.036233	Sitting_Watch
14:24:21.222	5.4110613	-0.45251793	7.7526617	0.0032864548	0.0019425515	0.0054641897	5.5969563	-0.51315355	8.036233	Sitting_Watch
14:24:21.244	5.4110613	-0.45251793	7.7526617	0.0032864548	0.0019425515	0.0054641897	5.5969563	-0.51315355	8.036233	Sitting_Watch
14:24:21.265	5.4110613	-0.45251793	7.7526617	0.0032864548	0.0019425515	0.0054641897	5.5969563	-0.51315355	8.036233	Sitting_Watch
14:24:21.286	5.4110613	-0.45251793	7.7526617	0.0032864548	0.0019425515	0.0054641897	5.5969563	-0.51315355	8.036233	Sitting_Watch
14:24:21.309	5.4110613	-0.45251793	7.7526617	0.0032864548	0.0019425515	0.0054641897	5.5969563	-0.51315355	8.036233	Sitting_Watch
14:24:21.332	5.4110613	-0.45251793	7.7526617	0.0032864548	0.0019425515	0.0054641897	5.5969563	-0.51315355	8.036233	Sitting_Watch
14:24:21.355	5.4110613	-0.45251793	7.7526617	0.0032864548	0.0019425515	0.0054641897	5.5969563	-0.51315355	8.036233	Sitting_Watch
14:24:21.378	5.4158497	-0.48843205	7.743085	-0.002211332	-0.008442158	-3.359759e-05	5.5987144	-0.5122642	8.035066	Sitting_Watch
14:24:21.401	5.4158497	-0.48843205	7.743085	-0.002211332	-0.008442158	-3.359759e-05	5.5987144	-0.5122642	8.035066	Sitting_Watch
14:24:21.424	5.4158497	-0.48843205	7.743085	-0.002211332	-0.008442158	-3.359759e-05	5.5987144	-0.5122642	8.035066	Sitting_Watch
14:24:21.447	5.4158497	-0.48843205	7.743085	-0.002211332	-0.008442158	-3.359759e-05	5.5987144	-0.5122642	8.035066	Sitting_Watch
14:24:21.470	5.4158497	-0.48843205	7.743085	-0.002211332	-0.008442158	-3.359759e-05	5.5987144	-0.5122642	8.035066	Sitting_Watch
14:24:21.492	5.4158497	-0.48843205	7.743085	-0.002211332	-0.008442158	-3.359759e-05	5.5987144	-0.5122642	8.035066	Sitting_Watch
14:24:21.514	5.4158497	-0.48843205	7.743085	-0.002211332	-0.008442158	-3.359759e-05	5.5987144	-0.5122642	8.035066	Sitting_Watch
14:24:21.536	5.4158497	-0.48843205	7.743085	-0.002211332	-0.008442158	-3.359759e-05	5.5987144	-0.5122642	8.035066	Sitting_Watch
14:24:21.558	5.4230323	-0.5363176	7.726325	0.0002321288	0.000720821	0.008518515	5.6015377	-0.5118068	8.033132	Sitting_Watch
14:24:21.579	5.4230323	-0.5363176	7.726325	0.0002321288	0.000720821	0.008518515	5.6015377	-0.5118068	8.033132	Sitting_Watch
14:24:21.601	5.4230323	-0.5363176	7.726325	0.0002321288	0.000720821	0.008518515	5.6015377	-0.5118068	8.033132	Sitting_Watch
14:24:21.624	5.4230323	-0.5363176	7.726325	0.0002321288	0.000720821	0.008518515	5.6015377	-0.5118068	8.033132	Sitting_Watch
14:24:21.646	5.4230323	-0.5363176	7.726325	0.0002321288	0.000720821	0.008518515	5.6015377	-0.5118068	8.033132	Sitting_Watch
14:24:21.669	5.4230323	-0.5363176	7.726325	0.0002321288	0.000720821	0.008518515	5.6015377	-0.5118068	8.033132	Sitting_Watch
14:24:21.691	5.4230323	-0.5363176	7.726325	0.0002321288	0.000720821	0.008518515	5.6015377	-0.5118068	8.033132	Sitting_Watch
14:24:21.713	5.4230323	-0.5363176	7.726325	0.0002321288	0.000720821	0.008518515	5.6015377	-0.5118068	8.033132	Sitting_Watch
14:24:21.735	5.4110613	-0.4956149	7.7574506	0.0020647245	-0.002333505	0.009129381	5.6040764	-0.51243985	8.031318	Sitting_Watch
14:24:21.758	5.4110613	-0.4956149	7.7574506	0.0020647245	-0.002333505	0.009129381	5.6040764	-0.51243985	8.031318	Sitting_Watch
14:24:21.780	5.4110613	-0.4956149	7.7574506	0.0020647245	-0.002333505	0.009129381	5.6040764	-0.51243985	8.031318	Sitting_Watch
14:24:21.802	5.4110613	-0.4956149	7.7574506	0.0020647245	-0.002333505	0.009129381	5.6040764	-0.51243985	8.031318	Sitting_Watch
14:24:21.824	5.4110613	-0.4956149	7.7574506	0.0020647245	-0.002333505	0.009129381	5.6040764	-0.51243985	8.031318	Sitting_Watch
14:24:21.845	5.4110613	-0.4956149	7.7574506	0.0020647245	-0.002333505	0.009129381	5.6040764	-0.51243985	8.031318	Sitting_Watch
14:24:21.868	5.4110613	-0.4956149	7.7574506	0.0020647245	-0.002333505	0.009129381	5.6040764	-0.51243985	8.031318	Sitting_Watch
14:24:21.890	5.4110613	-0.4956149	7.7574506	0.0020647245	-0.002333505	0.009129381	5.6040764	-0.51243985	8.031318	Sitting_Watch
14:24:21.912	5.394301	-0.49800915	7.7694216	-0.002211332	-0.0035552357	0.0054641897	5.605375	-0.51278	8.030393	Sitting_Watch
14:24:21.934	5.394301	-0.49800915	7.7694216	-0.002211332	-0.0035552357	0.0054641897	5.605375	-0.51278	8.030393	Sitting_Watch
14:24:21.955	5.394301	-0.49800915	7.7694216	-0.002211332	-0.0035552357	0.0054641897	5.605375	-0.51278	8.030393	Sitting_Watch
14:24:21.977	5.394301	-0.49800915	7.7694216	-0.002211332	-0.0035552357	0.0054641897	5.605375	-0.51278	8.030393	Sitting_Watch
14:24:22.000	5.394301	-0.49800915	7.7694216	-0.002211332	-0.0035552357	0.0054641897	5.605375	-0.51278	8.030393	Sitting_Watch
14:24:22.023	5.394301	-0.49800915	7.7694216	-0.002211332	-0.0035552357	0.0054641897	5.605375	-0.51278	8.030393	Sitting_Watch
14:24:22.045	5.394301	-0.49800915	7.7694216	-0.002211332	-0.0035552357	0.0054641897	5.605375	-0.51278	8.030393	Sitting_Watch
14:24:22.068	5.394301	-0.49800915	7.7694216	-0.002211332	-0.0035552357	0.0054641897	5.605375	-0.51278	8.030393	Sitting_Watch
14:24:22.090	5.4230323	-0.50998056	7.738296	-0.001600467	-0.0005009095	0.003631594	5.606217	-0.5127283	8.029806	Sitting_Watch
14:24:22.111	5.4230323	-0.50998056	7.738296	-0.001600467	-0.0005009095	0.003631594	5.606217	-0.5127283	8.029806	Sitting_Watch
14:24:22.134	5.4230323	-0.50998056	7.738296	-0.001600467	-0.0005009095	0.003631594	5.606217	-0.5127283	8.029806	Sitting_Watch
14:24:22.156	5.4230323	-0.50998056	7.738296	-0.001600467	-0.0005009095	0.003631594	5.606217	-0.5127283	8.029806	Sitting_Watch
14:24:22.177	5.4230323	-0.50998056	7.738296	-0.001600467	-0.0005009095	0.003631594	5.606217	-0.5127283	8.029806	Sitting_Watch
14:24:22.199	5.4230323	-0.50998056	7.738296	-0.001600467	-0.0005009095	0.003631594	5.606217	-0.5127283	8.029806	Sitting_Watch
14:24:22.222	5.4230323	-0.50998056	7.738296	-0.001600467	-0.0005009095	0.003631594	5.606217	-0.5127283	8.029806	Sitting_Watch
14:24:22.244	5.4230323	-0.50998056	7.738296	-0.001600467	-0.0005009095	0.003631594	5.606217	-0.5127283	8.029806	Sitting_Watch
14:24:22.265	5.418244	-0.505192	7.738296	0.000842994	-0.002333505	0.0030207285	5.607005	-0.5132657	8.02922	Sitting_Watch
14:24:22.287	5.418244	-0.505192	7.738296	0.000842994	-0.002333505	0.0030207285	5.607005	-0.5132657	8.02922	Sitting_Watch
14:24:22.308	5.418244	-0.505192	7.738296	0.000842994	-0.002333505	0.0030207285	5.607005	-0.5132657	8.02922	Sitting_Watch
14:24:22.330	5.418244	-0.505192	7.738296	0.000842994	-0.002333505	0.0030207285	5.607005	-0.5132657	8.02922	Sitting_Watch
14:24:22.352	5.418244	-0.505192	7.738296	0.000842994	-0.002333505	0.0030207285	5.607005	-0.5132657	8.02922	Sitting_Watch
14:24:22.374	5.418244	-0.505192	7.738296	0.000842994	-0.002333505	0.0030207285	5.607005	-0.5132657	8.02922	Sitting_Watch
14:24:22.397	5.418244	-0.505192	7.738296	0.000842994	-0.002333505	0.0030207285	5.607005	-0.5132657	8.02922	Sitting_Watch
14:24:22.419	5.418244	-0.505192	7.738296	0.000842994	-0.002333505	0.0030207285	5.607005	-0.5132657	8.02922	Sitting_Watch
14:24:22.442	5.444581	-0.5027977	7.7670274	0.000842994	-0.002333505	0.0030207285	5.607005	-0.5132657	8.02922	Sitting_Watch
14:24:22.465	5.444581	-0.5027977	7.7670274	0.000842994	-0.0053878315	0.0024098635	5.6082993	-0.51418406	8.028258	Sitting_Watch
14:24:22.488	5.444581	-0.5027977	7.7670274	0.000842994	-0.0053878315	0.0024098635	5.6082993	-0.51418406	8.028258	Sitting_Watch
14:24:22.510	5.444581	-0.5027977	7.7670274	0.000842994	-0.0053878315	0.0024098635	5.6082993	-0.51418406	8.028258	Sitting_Watch
14:24:22.532	5.444581	-0.5027977	7.7670274	0.000842994	-0.0053878315	0.0024098635	5.6082993	-0.51418406	8.028258	Sitting_Watch
14:24:22.555	5.444581	-0.5027977	7.7670274	0.000842994	-0.0053878315	0.0024098635	5.6082993	-0.51418406	8.028258	Sitting_Watch
14:24:22.576	5.444581	-0.5027977	7.7670274	0.000842994	-0.0053878315	0.0024098635	5.6082993	-0.51418406	8.028258	Sitting_Watch
14:24:22.598	5.444581	-0.5027977	7.7670274	0.000842994	-0.0053878315	0.0024098635	5.6082993	-0.51418406	8.028258	Sitting_Watch
14:24:22.619	5.442187	-0.4764607	7.738296	0.000842994	-0.0053878315	0.0024098635	5.6082993	-0.51418406	8.028258	Sitting_Watch
14:24:22.640	5.442187	-0.4764607	7.738296	-0.0040439283	-0.0005009095	0.0011881329	5.609389	-0.5148504	8.0274515	Sitting_Watch
14:24:22.663	5.442187	-0.4764607	7.738296	-0.0040439283	-0.0005009095	0.0011881329	5.609389	-0.5148504	8.0274515	Sitting_Watch
14:24:22.685	5.442187	-0.4764607	7.738296	-0.0040439283	-0.0005009095	0.0011881329	5.609389	-0.5148504	8.0274515	Sitting_Watch
14:24:22.706	5.442187	-0.4764607	7.738296	-0.0040439283	-0.0005009095	0.0011881329	5.609389	-0.5148504	8.0274515	Sitting_Watch
14:24:22.727	5.442187	-0.4764607	7.738296	-0.0040439283	-0.0005009095	0.0011881329	5.609389	-0.5148504	8.0274515	Sitting_Watch
14:24:22.750	5.442187	-0.4764607	7.738296	-0.0040439283	-0.0005009095	0.0011881329	5.609389	-0.5148504	8.0274515	Sitting_Watch
14:24:22.773	5.442187	-0.4764607	7.738296	-0.0040439283	-0.0005009095	0.0011881329	5.609389	-0.5148504	8.0274515	Sitting_Watch
14:24:22.796	5.442187	-0.4764607	7.738296	-0.0040439283	-0.0005009095	0.0011881329	5.609389	-0.5148504	8.0274515	Sitting_Watch
14:24:22.820	5.4086666	-0.50998056	7.719142	0.000842994	0.0049968776	0.0048533245	5.611364	-0.51580346	8.0260105	Sitting_Watch
14:24:22.842	5.4086666	-0.50998056	7.719142	0.000842994	0.0049968776	0.0048533245	5.611364	-0.51580346	8.0260105	Sitting_Watch
14:24:22.864	5.4086666	-0.50998056	7.719142	0.000842994	0.0049968776	0.0048533245	5.611364	-0.51580346	8.0260105	Sitting_Watch
14:24:22.886	5.4086666	-0.50998056	7.719142	0.000842994	0.0049968776	0.0048533245	5.611364	-0.51580346	8.0260105	Sitting_Watch
14:24:22.907	5.4086666	-0.50998056	7.719142	0.000842994	0.0049968776	0.0048533245	5.611364	-0.51580346	8.0260105	Sitting_Watch
14:24:22.929	5.4086666	-0.50998056	7.719142	0.000842994	0.0049968776	0.0048533245	5.611364	-0.51580346	8.0260105	Sitting_Watch
14:24:22.952	5.4086666	-0.50998056	7.719142	0.000842994	0.0049968776	0.0048533245	5.611364	-0.51580346	8.0260105	Sitting_Watch
14:24:22.975	5.4086666	-0.50998056	7.719142	0.000842994	0.0049968776	0.0048533245	5.611364	-0.51580346	8.0260105	Sitting_Watch
14:24:22.999	5.4350038	-0.5698374	7.7143536	-0.013817772	-0.02982244	-0.0006444628	5.611562	-0.5159791	8.025861	Sitting_Watch
14:24:23.022	5.4350038	-0.5698374	7.7143536	-0.013817772	-0.02982244	-0.0006444628	5.611562	-0.5159791	8.025861	Sitting_Watch
14:24:23.044	5.4350038	-0.5698374	7.7143536	-0.013817772	-0.02982244	-0.0006444628	5.611562	-0.5159791	8.025861	Sitting_Watch
14:24:23.066	5.4350038	-0.5698374	7.7143536	-0.013817772	-0.02982244	-0.0006444628	5.611562	-0.5159791	8.025861	Sitting_Watch
14:24:23.089	5.4350038	-0.5698374	7.7143536	-0.013817772	-0.02982244	-0.0006444628	5.611562	-0.5159791	8.025861	Sitting_Watch
14:24:23.111	5.4350038	-0.5698374	7.7143536	-0.013817772	-0.02982244	-0.0006444628	5.611562	-0.5159791	8.025861	Sitting_Watch
14:24:23.132	5.4350038	-0.5698374	7.7143536	-0.013817772	-0.02982244	-0.0006444628	5.611562	-0.5159791	8.025861	Sitting_Watch
14:24:23.155	5.4350038	-0.5698374	7.7143536	-0.013817772	-0.02982244	-0.0006444628	5.611562	-0.5159791	8.025861	Sitting_Watch
14:24:23.177	5.3919067	-0.45491222	7.7526617	0.010005973	0.0013316863	0.0072967852	5.6031322	-0.5272502	8.03102	Sitting_Watch
14:24:23.199	5.3919067	-0.45491222	7.7526617	0.010005973	0.0013316863	0.0072967852	5.6031322	-0.5272502	8.03102	Sitting_Watch
14:24:23.222	5.3919067	-0.45491222	7.7526617	0.010005973	0.0013316863	0.0072967852	5.6031322	-0.5272502	8.03102	Sitting_Watch
14:24:23.244	5.3919067	-0.45491222	7.7526617	0.010005973	0.0013316863	0.0072967852	5.6031322	-0.5272502	8.03102	Sitting_Watch
14:24:23.267	5.3919067	-0.45491222	7.7526617	0.010005973	0.0013316863	0.0072967852	5.6031322	-0.5272502	8.03102	Sitting_Watch
14:24:23.290	5.3919067	-0.45491222	7.7526617	0.010005973	0.0013316863	0.0072967852	5.6031322	-0.5272502	8.03102	Sitting_Watch
14:24:23.312	5.3919067	-0.45491222	7.7526617	0.010005973	0.0013316863	0.0072967852	5.6031322	-0.5272502	8.03102	Sitting_Watch
14:24:23.335	5.3919067	-0.45491222	7.7526617	0.010005973	0.0013316863	0.0072967852	5.6031322	-0.5272502	8.03102	Sitting_Watch
14:24:23.359	5.4493694	-0.47885495	7.7167478	0.014892895	-0.002333505	0.012183707	5.6104755	-0.52677345	8.025921	Sitting_Watch
14:24:23.381	5.4493694	-0.47885495	7.7167478	0.014892895	-0.002333505	0.012183707	5.6104755	-0.52677345	8.025921	Sitting_Watch
14:24:23.403	5.4493694	-0.47885495	7.7167478	0.014892895	-0.002333505	0.012183707	5.6104755	-0.52677345	8.025921	Sitting_Watch
14:24:23.424	5.4493694	-0.47885495	7.7167478	0.014892895	-0.002333505	0.012183707	5.6104755	-0.52677345	8.025921	Sitting_Watch
14:24:23.446	5.4493694	-0.47885495	7.7167478	0.014892895	-0.002333505	0.012183707	5.6104755	-0.52677345	8.025921	Sitting_Watch
14:24:23.468	5.4493694	-0.47885495	7.7167478	0.014892895	-0.002333505	0.012183707	5.6104755	-0.52677345	8.025921	Sitting_Watch
14:24:23.490	5.4493694	-0.47885495	7.7167478	0.014892895	-0.002333505	0.012183707	5.6104755	-0.52677345	8.025921	Sitting_Watch
14:24:23.511	5.4493694	-0.47885495	7.7167478	0.014892895	-0.002333505	0.012183707	5.6104755	-0.52677345	8.025921	Sitting_Watch
14:24:23.533	5.420638	-0.48124924	7.738296	0.008173377	0.008051204	0.00668592	5.591416	-0.5179355	8.039786	Sitting_Watch
14:24:23.556	5.420638	-0.48124924	7.738296	0.008173377	0.008051204	0.00668592	5.591416	-0.5179355	8.039786	Sitting_Watch
14:24:23.578	5.420638	-0.48124924	7.738296	0.008173377	0.008051204	0.00668592	5.591416	-0.5179355	8.039786	Sitting_Watch
14:24:23.599	5.420638	-0.48124924	7.738296	0.008173377	0.008051204	0.00668592	5.591416	-0.5179355	8.039786	Sitting_Watch
14:24:23.622	5.420638	-0.48124924	7.738296	0.008173377	0.008051204	0.00668592	5.591416	-0.5179355	8.039786	Sitting_Watch
14:24:23.645	5.420638	-0.48124924	7.738296	0.008173377	0.008051204	0.00668592	5.591416	-0.5179355	8.039786	Sitting_Watch
14:24:23.667	5.420638	-0.48124924	7.738296	0.008173377	0.008051204	0.00668592	5.591416	-0.5179355	8.039786	Sitting_Watch
14:24:23.690	5.420638	-0.48124924	7.738296	0.008173377	0.008051204	0.00668592	5.591416	-0.5179355	8.039786	Sitting_Watch
14:24:23.712	5.36557	-0.48843205	7.7718163	0.005119051	0.022101104	0.0048533245	5.579221	-0.50926703	8.048805	Sitting_Watch
14:24:23.735	5.36557	-0.48843205	7.7718163	0.005119051	0.022101104	0.0048533245	5.579221	-0.50926703	8.048805	Sitting_Watch
14:24:23.757	5.36557	-0.48843205	7.7718163	0.005119051	0.022101104	0.0048533245	5.579221	-0.50926703	8.048805	Sitting_Watch
14:24:23.780	5.36557	-0.48843205	7.7718163	0.005119051	0.022101104	0.0048533245	5.579221	-0.50926703	8.048805	Sitting_Watch
14:24:23.802	5.36557	-0.48843205	7.7718163	0.005119051	0.022101104	0.0048533245	5.579221	-0.50926703	8.048805	Sitting_Watch
14:24:23.824	5.36557	-0.48843205	7.7718163	0.005119051	0.022101104	0.0048533245	5.579221	-0.50926703	8.048805	Sitting_Watch
14:24:23.845	5.36557	-0.48843205	7.7718163	0.005119051	0.022101104	0.0048533245	5.579221	-0.50926703	8.048805	Sitting_Watch
14:24:23.868	5.36557	-0.48843205	7.7718163	0.005119051	0.022101104	0.0048533245	5.579221	-0.50926703	8.048805	Sitting_Watch
14:24:23.891	5.3464155	-0.45251793	7.764633	0.005729916	-0.00172264	0.010351111	5.571053	-0.50612146	8.05466	Sitting_Watch
14:24:23.913	5.3464155	-0.45251793	7.764633	0.005729916	-0.00172264	0.010351111	5.571053	-0.50612146	8.05466	Sitting_Watch
14:24:23.935	5.3464155	-0.45251793	7.764633	0.005729916	-0.00172264	0.010351111	5.571053	-0.50612146	8.05466	Sitting_Watch
14:24:23.957	5.3464155	-0.45251793	7.764633	0.005729916	-0.00172264	0.010351111	5.571053	-0.50612146	8.05466	Sitting_Watch
14:24:23.979	5.3464155	-0.45251793	7.764633	0.005729916	-0.00172264	0.010351111	5.571053	-0.50612146	8.05466	Sitting_Watch
14:24:24.001	5.3464155	-0.45251793	7.764633	0.005729916	-0.00172264	0.010351111	5.571053	-0.50612146	8.05466	Sitting_Watch
14:24:24.023	5.3464155	-0.45251793	7.764633	0.005729916	-0.00172264	0.010351111	5.571053	-0.50612146	8.05466	Sitting_Watch
14:24:24.044	5.3464155	-0.45251793	7.764633	0.005729916	-0.00172264	0.010351111	5.571053	-0.50612146	8.05466	Sitting_Watch
14:24:24.066	5.3966956	-0.49800915	7.738296	0.011838568	0.0098838	0.015238034	5.5736055	-0.5069336	8.052843	Sitting_Watch
14:24:24.088	5.3966956	-0.49800915	7.738296	0.011838568	0.0098838	0.015238034	5.5736055	-0.5069336	8.052843	Sitting_Watch
14:24:24.112	5.3966956	-0.49800915	7.738296	0.011838568	0.0098838	0.015238034	5.5736055	-0.5069336	8.052843	Sitting_Watch
14:24:24.134	5.3966956	-0.49800915	7.738296	0.011838568	0.0098838	0.015238034	5.5736055	-0.5069336	8.052843	Sitting_Watch
14:24:24.157	5.3966956	-0.49800915	7.738296	0.011838568	0.0098838	0.015238034	5.5736055	-0.5069336	8.052843	Sitting_Watch
14:24:24.180	5.3966956	-0.49800915	7.738296	0.011838568	0.0098838	0.015238034	5.5736055	-0.5069336	8.052843	Sitting_Watch
14:24:24.201	5.3966956	-0.49800915	7.738296	0.011838568	0.0098838	0.015238034	5.5736055	-0.5069336	8.052843	Sitting_Watch
14:24:24.224	5.3966956	-0.49800915	7.738296	0.011838568	0.0098838	0.015238034	5.5736055	-0.5069336	8.052843	Sitting_Watch
14:24:24.245	6.490879	-0.5123748	9.452597	0.49686557	-0.80745393	0.08732013	5.796866	-0.45570058	7.8967714	Sitting_Watch
14:24:24.267	6.490879	-0.5123748	9.452597	0.49686557	-0.80745393	0.08732013	5.796866	-0.45570058	7.8967714	Sitting_Watch
14:24:24.288	6.490879	-0.5123748	9.452597	0.49686557	-0.80745393	0.08732013	5.796866	-0.45570058	7.8967714	Sitting_Watch
14:24:24.310	6.490879	-0.5123748	9.452597	0.49686557	-0.80745393	0.08732013	5.796866	-0.45570058	7.8967714	Sitting_Watch
14:24:24.333	6.490879	-0.5123748	9.452597	0.49686557	-0.80745393	0.08732013	5.796866	-0.45570058	7.8967714	Sitting_Watch
14:24:24.355	6.490879	-0.5123748	9.452597	0.49686557	-0.80745393	0.08732013	5.796866	-0.45570058	7.8967714	Sitting_Watch
14:24:24.378	6.490879	-0.5123748	9.452597	0.49686557	-0.80745393	0.08732013	5.796866	-0.45570058	7.8967714	Sitting_Watch
14:24:24.400	6.490879	-0.5123748	9.452597	0.49686557	-0.80745393	0.08732013	5.796866	-0.45570058	7.8967714	Sitting_Watch
14:24:24.422	5.504438	0.85954463	7.642525	0.059486058	0.13144599	-0.08005694	5.913194	0.26650605	7.8187857	Sitting_Watch
14:24:24.445	5.504438	0.85954463	7.642525	0.059486058	0.13144599	-0.08005694	5.913194	0.26650605	7.8187857	Sitting_Watch
14:24:24.467	5.504438	0.85954463	7.642525	0.059486058	0.13144599	-0.08005694	5.913194	0.26650605	7.8187857	Sitting_Watch
14:24:24.489	5.504438	0.85954463	7.642525	0.059486058	0.13144599	-0.08005694	5.913194	0.26650605	7.8187857	Sitting_Watch
14:24:24.510	5.504438	0.85954463	7.642525	0.059486058	0.13144599	-0.08005694	5.913194	0.26650605	7.8187857	Sitting_Watch
14:24:24.532	5.504438	0.85954463	7.642525	0.059486058	0.13144599	-0.08005694	5.913194	0.26650605	7.8187857	Sitting_Watch
14:24:24.555	5.504438	0.85954463	7.642525	0.059486058	0.13144599	-0.08005694	5.913194	0.26650605	7.8187857	Sitting_Watch
14:24:24.576	5.504438	0.85954463	7.642525	0.059486058	0.13144599	-0.08005694	5.913194	0.26650605	7.8187857	Sitting_Watch
14:24:24.598	5.504438	0.85954463	7.642525	0.059486058	0.13144599	-0.08005694	5.913194	0.26650605	7.8187857	Sitting_Watch
14:24:24.620	5.2841644	-0.06464542	7.8125186	-0.31802866	0.18947817	0.0054641897	5.704167	-0.06396131	7.9767594	Sitting_Watch
14:24:24.642	5.2841644	-0.06464542	7.8125186	-0.31802866	0.18947817	0.0054641897	5.704167	-0.06396131	7.9767594	Sitting_Watch
14:24:24.665	5.2841644	-0.06464542	7.8125186	-0.31802866	0.18947817	0.0054641897	5.704167	-0.06396131	7.9767594	Sitting_Watch
14:24:24.688	5.2841644	-0.06464542	7.8125186	-0.31802866	0.18947817	0.0054641897	5.704167	-0.06396131	7.9767594	Sitting_Watch
14:24:24.711	5.2841644	-0.06464542	7.8125186	-0.31802866	0.18947817	0.0054641897	5.704167	-0.06396131	7.9767594	Sitting_Watch
14:24:24.732	5.2841644	-0.06464542	7.8125186	-0.31802866	0.18947817	0.0054641897	5.704167	-0.06396131	7.9767594	Sitting_Watch
14:24:24.754	5.2841644	-0.06464542	7.8125186	-0.31802866	0.18947817	0.0054641897	5.704167	-0.06396131	7.9767594	Sitting_Watch
14:24:24.777	5.2841644	-0.06464542	7.8125186	-0.31802866	0.18947817	0.0054641897	5.704167	-0.06396131	7.9767594	Sitting_Watch
14:24:24.800	5.3919067	-0.51716334	7.3432407	0.08025548	-0.037152823	-0.1423652	5.755747	-0.3635846	7.9315505	Sitting_Watch
14:24:24.822	5.3919067	-0.51716334	7.3432407	0.08025548	-0.037152823	-0.1423652	5.755747	-0.3635846	7.9315505	Sitting_Watch
14:24:24.846	5.3919067	-0.51716334	7.3432407	0.08025548	-0.037152823	-0.1423652	5.755747	-0.3635846	7.9315505	Sitting_Watch
14:24:24.868	5.3919067	-0.51716334	7.3432407	0.08025548	-0.037152823	-0.1423652	5.755747	-0.3635846	7.9315505	Sitting_Watch
14:24:24.891	5.3919067	-0.51716334	7.3432407	0.08025548	-0.037152823	-0.1423652	5.755747	-0.3635846	7.9315505	Sitting_Watch
14:24:24.916	5.3919067	-0.51716334	7.3432407	0.08025548	-0.037152823	-0.1423652	5.755747	-0.3635846	7.9315505	Sitting_Watch
14:24:24.939	5.3919067	-0.51716334	7.3432407	0.08025548	-0.037152823	-0.1423652	5.755747	-0.3635846	7.9315505	Sitting_Watch
14:24:24.961	5.3919067	-0.51716334	7.3432407	0.08025548	-0.037152823	-0.1423652	5.755747	-0.3635846	7.9315505	Sitting_Watch
14:24:24.984	5.5092263	-0.28013015	7.1947956	0.09125105	0.13572204	0.023179282	5.7152305	-0.3178519	7.962753	Sitting_Watch
14:24:25.007	5.5092263	-0.28013015	7.1947956	0.09125105	0.13572204	0.023179282	5.7152305	-0.3178519	7.962753	Sitting_Watch
14:24:25.032	5.5092263	-0.28013015	7.1947956	0.09125105	0.13572204	0.023179282	5.7152305	-0.3178519	7.962753	Sitting_Watch
14:24:25.055	5.5092263	-0.28013015	7.1947956	0.09125105	0.13572204	0.023179282	5.7152305	-0.3178519	7.962753	Sitting_Watch
14:24:25.077	5.5092263	-0.28013015	7.1947956	0.09125105	0.13572204	0.023179282	5.7152305	-0.3178519	7.962753	Sitting_Watch
14:24:25.099	5.5092263	-0.28013015	7.1947956	0.09125105	0.13572204	0.023179282	5.7152305	-0.3178519	7.962753	Sitting_Watch
14:24:25.122	5.5092263	-0.28013015	7.1947956	0.09125105	0.13572204	0.023179282	5.7152305	-0.3178519	7.962753	Sitting_Watch
14:24:25.144	5.4948606	-0.67279124	7.1947956	-0.10850188	-0.13794559	-0.03302032	5.7280993	-0.2818135	7.9548573	Sitting_Watch
14:24:25.166	5.4948606	-0.67279124	7.1947956	-0.10850188	-0.13794559	-0.03302032	5.7280993	-0.2818135	7.9548573	Sitting_Watch
14:24:25.188	5.4948606	-0.67279124	7.1947956	-0.10850188	-0.13794559	-0.03302032	5.7280993	-0.2818135	7.9548573	Sitting_Watch
14:24:25.210	5.4948606	-0.67279124	7.1947956	-0.10850188	-0.13794559	-0.03302032	5.7280993	-0.2818135	7.9548573	Sitting_Watch
14:24:25.233	5.4948606	-0.67279124	7.1947956	-0.10850188	-0.13794559	-0.03302032	5.7280993	-0.2818135	7.9548573	Sitting_Watch
14:24:25.255	5.4948606	-0.67279124	7.1947956	-0.10850188	-0.13794559	-0.03302032	5.7280993	-0.2818135	7.9548573	Sitting_Watch
14:24:25.278	5.4948606	-0.67279124	7.1947956	-0.10850188	-0.13794559	-0.03302032	5.7280993	-0.2818135	7.9548573	Sitting_Watch
14:24:25.299	5.4948606	-0.67279124	7.1947956	-0.10850188	-0.13794559	-0.03302032	5.7280993	-0.2818135	7.9548573	Sitting_Watch
14:24:25.321	5.784568	-0.49800915	7.395915	0.08025548	-0.23996009	-0.014083498	5.9966836	-0.51106036	7.7426686	Sitting_Watch
14:24:25.344	5.784568	-0.49800915	7.395915	0.08025548	-0.23996009	-0.014083498	5.9966836	-0.51106036	7.7426686	Sitting_Watch
14:24:25.366	5.784568	-0.49800915	7.395915	0.08025548	-0.23996009	-0.014083498	5.9966836	-0.51106036	7.7426686	Sitting_Watch
14:24:25.389	5.784568	-0.49800915	7.395915	0.08025548	-0.23996009	-0.014083498	5.9966836	-0.51106036	7.7426686	Sitting_Watch
14:24:25.411	5.784568	-0.49800915	7.395915	0.08025548	-0.23996009	-0.014083498	5.9966836	-0.51106036	7.7426686	Sitting_Watch
14:24:25.433	5.784568	-0.49800915	7.395915	0.08025548	-0.23996009	-0.014083498	5.9966836	-0.51106036	7.7426686	Sitting_Watch
14:24:25.456	5.784568	-0.49800915	7.395915	0.08025548	-0.23996009	-0.014083498	5.9966836	-0.51106036	7.7426686	Sitting_Watch
14:24:25.479	5.784568	-0.49800915	7.395915	0.08025548	-0.23996009	-0.014083498	5.9966836	-0.51106036	7.7426686	Sitting_Watch
14:24:25.502	6.510033	-0.40463245	6.976917	-0.14087775	-0.14955203	-0.06722877	6.2751	-0.42492288	7.5241513	Sitting_Watch
14:24:25.524	6.510033	-0.40463245	6.976917	-0.14087775	-0.14955203	-0.06722877	6.2751	-0.42492288	7.5241513	Sitting_Watch
14:24:25.546	6.510033	-0.40463245	6.976917	-0.14087775	-0.14955203	-0.06722877	6.2751	-0.42492288	7.5241513	Sitting_Watch
14:24:25.568	6.510033	-0.40463245	6.976917	-0.14087775	-0.14955203	-0.06722877	6.2751	-0.42492288	7.5241513	Sitting_Watch
14:24:25.590	6.510033	-0.40463245	6.976917	-0.14087775	-0.14955203	-0.06722877	6.2751	-0.42492288	7.5241513	Sitting_Watch
14:24:25.613	6.510033	-0.40463245	6.976917	-0.14087775	-0.14955203	-0.06722877	6.2751	-0.42492288	7.5241513	Sitting_Watch
14:24:25.635	6.510033	-0.40463245	6.976917	-0.14087775	-0.14955203	-0.06722877	6.2751	-0.42492288	7.5241513	Sitting_Watch
14:24:25.657	6.510033	-0.40463245	6.976917	-0.14087775	-0.14955203	-0.06722877	6.2751	-0.42492288	7.5241513	Sitting_Watch
14:24:25.681	6.378348	-0.6081458	6.8500204	-0.14087775	-0.14955203	-0.06722877	6.2751	-0.42492288	7.5241513	Sitting_Watch
14:24:25.703	6.378348	-0.6081458	6.8500204	-0.041306708	-0.023102924	-0.015305229	6.4192524	-0.5804516	7.3909802	Sitting_Watch
14:24:25.725	6.378348	-0.6081458	6.8500204	-0.041306708	-0.023102924	-0.015305229	6.4192524	-0.5804516	7.3909802	Sitting_Watch
14:24:25.748	6.378348	-0.6081458	6.8500204	-0.041306708	-0.023102924	-0.015305229	6.4192524	-0.5804516	7.3909802	Sitting_Watch
14:24:25.771	6.378348	-0.6081458	6.8500204	-0.041306708	-0.023102924	-0.015305229	6.4192524	-0.5804516	7.3909802	Sitting_Watch
14:24:25.794	6.378348	-0.6081458	6.8500204	-0.041306708	-0.023102924	-0.015305229	6.4192524	-0.5804516	7.3909802	Sitting_Watch
14:24:25.816	6.378348	-0.6081458	6.8500204	-0.041306708	-0.023102924	-0.015305229	6.4192524	-0.5804516	7.3909802	Sitting_Watch
14:24:25.838	6.378348	-0.6081458	6.8500204	-0.041306708	-0.023102924	-0.015305229	6.4192524	-0.5804516	7.3909802	Sitting_Watch
14:24:25.859	6.490879	-0.679974	6.737489	-0.041306708	-0.023102924	-0.015305229	6.4192524	-0.5804516	7.3909802	Sitting_Watch
14:24:25.883	6.490879	-0.679974	6.737489	0.23236091	-0.30898786	-0.042794168	6.5808163	-0.4971847	7.253688	Sitting_Watch
14:24:25.905	6.490879	-0.679974	6.737489	0.23236091	-0.30898786	-0.042794168	6.5808163	-0.4971847	7.253688	Sitting_Watch
14:24:25.927	6.490879	-0.679974	6.737489	0.23236091	-0.30898786	-0.042794168	6.5808163	-0.4971847	7.253688	Sitting_Watch
14:24:25.950	6.490879	-0.679974	6.737489	0.23236091	-0.30898786	-0.042794168	6.5808163	-0.4971847	7.253688	Sitting_Watch
14:24:25.972	6.490879	-0.679974	6.737489	0.23236091	-0.30898786	-0.042794168	6.5808163	-0.4971847	7.253688	Sitting_Watch
14:24:25.995	6.490879	-0.679974	6.737489	0.23236091	-0.30898786	-0.042794168	6.5808163	-0.4971847	7.253688	Sitting_Watch
14:24:26.019	6.490879	-0.679974	6.737489	0.23236091	-0.30898786	-0.042794168	6.5808163	-0.4971847	7.253688	Sitting_Watch
14:24:26.043	7.020014	-0.39266106	6.402291	-0.23189667	-0.056089647	-0.07028311	6.856389	-0.36201078	7.0020843	Sitting_Watch
14:24:26.065	7.020014	-0.39266106	6.402291	-0.23189667	-0.056089647	-0.07028311	6.856389	-0.36201078	7.0020843	Sitting_Watch
14:24:26.087	7.020014	-0.39266106	6.402291	-0.23189667	-0.056089647	-0.07028311	6.856389	-0.36201078	7.0020843	Sitting_Watch
14:24:26.109	7.020014	-0.39266106	6.402291	-0.23189667	-0.056089647	-0.07028311	6.856389	-0.36201078	7.0020843	Sitting_Watch
14:24:26.131	7.020014	-0.39266106	6.402291	-0.23189667	-0.056089647	-0.07028311	6.856389	-0.36201078	7.0020843	Sitting_Watch
14:24:26.153	7.020014	-0.39266106	6.402291	-0.23189667	-0.056089647	-0.07028311	6.856389	-0.36201078	7.0020843	Sitting_Watch
14:24:26.175	7.020014	-0.39266106	6.402291	-0.23189667	-0.056089647	-0.07028311	6.856389	-0.36201078	7.0020843	Sitting_Watch
14:24:26.197	7.020014	-0.39266106	6.402291	-0.23189667	-0.056089647	-0.07028311	6.856389	-0.36201078	7.0020843	Sitting_Watch
14:24:26.220	7.020014	-0.39266106	6.402291	-0.23189667	-0.056089647	-0.07028311	6.856389	-0.36201078	7.0020843	Sitting_Watch
14:24:26.245	6.1484976	-0.08619389	7.4988685	0.12057258	0.08563109	-0.18940182	6.8081293	-0.36772534	7.0487204	Sitting_Watch
14:24:26.267	6.1484976	-0.08619389	7.4988685	0.12057258	0.08563109	-0.18940182	6.8081293	-0.36772534	7.0487204	Sitting_Watch
14:24:26.289	6.1484976	-0.08619389	7.4988685	0.12057258	0.08563109	-0.18940182	6.8081293	-0.36772534	7.0487204	Sitting_Watch
14:24:26.311	6.1484976	-0.08619389	7.4988685	0.12057258	0.08563109	-0.18940182	6.8081293	-0.36772534	7.0487204	Sitting_Watch
14:24:26.333	6.1484976	-0.08619389	7.4988685	0.12057258	0.08563109	-0.18940182	6.8081293	-0.36772534	7.0487204	Sitting_Watch
14:24:26.355	6.1484976	-0.08619389	7.4988685	0.12057258	0.08563109	-0.18940182	6.8081293	-0.36772534	7.0487204	Sitting_Watch
14:24:26.378	6.1484976	-0.08619389	7.4988685	0.12057258	0.08563109	-0.18940182	6.8081293	-0.36772534	7.0487204	Sitting_Watch
14:24:26.400	6.4789076	0.21548474	6.7231236	0.040549237	-0.16909972	0.017070629	6.9315343	-0.09542612	6.936499	Sitting_Watch
14:24:26.423	6.4789076	0.21548474	6.7231236	0.040549237	-0.16909972	0.017070629	6.9315343	-0.09542612	6.936499	Sitting_Watch
14:24:26.445	6.4789076	0.21548474	6.7231236	0.040549237	-0.16909972	0.017070629	6.9315343	-0.09542612	6.936499	Sitting_Watch
14:24:26.470	6.4789076	0.21548474	6.7231236	0.040549237	-0.16909972	0.017070629	6.9315343	-0.09542612	6.936499	Sitting_Watch
14:24:26.492	6.4789076	0.21548474	6.7231236	0.040549237	-0.16909972	0.017070629	6.9315343	-0.09542612	6.936499	Sitting_Watch
14:24:26.515	6.4789076	0.21548474	6.7231236	0.040549237	-0.16909972	0.017070629	6.9315343	-0.09542612	6.936499	Sitting_Watch
14:24:26.539	6.4789076	0.21548474	6.7231236	0.040549237	-0.16909972	0.017070629	6.9315343	-0.09542612	6.936499	Sitting_Watch
14:24:26.564	6.4789076	0.21548474	6.7231236	0.040549237	-0.16909972	0.017070629	6.9315343	-0.09542612	6.936499	Sitting_Watch
14:24:26.587	6.6872096	-0.15323359	6.926637	0.13095729	-0.07319387	0.06349639	7.040903	0.015739128	6.82611	Sitting_Watch
14:24:26.609	6.6872096	-0.15323359	6.926637	0.13095729	-0.07319387	0.06349639	7.040903	0.015739128	6.82611	Sitting_Watch
14:24:26.631	6.6872096	-0.15323359	6.926637	0.13095729	-0.07319387	0.06349639	7.040903	0.015739128	6.82611	Sitting_Watch
14:24:26.653	6.6872096	-0.15323359	6.926637	0.13095729	-0.07319387	0.06349639	7.040903	0.015739128	6.82611	Sitting_Watch
14:24:26.675	6.6872096	-0.15323359	6.926637	0.13095729	-0.07319387	0.06349639	7.040903	0.015739128	6.82611	Sitting_Watch
14:24:26.699	6.6872096	-0.15323359	6.926637	0.13095729	-0.07319387	0.06349639	7.040903	0.015739128	6.82611	Sitting_Watch
14:24:26.721	6.6872096	-0.15323359	6.926637	0.13095729	-0.07319387	0.06349639	7.040903	0.015739128	6.82611	Sitting_Watch
14:24:26.743	6.6872096	-0.15323359	6.926637	0.13095729	-0.07319387	0.06349639	7.040903	0.015739128	6.82611	Sitting_Watch
14:24:26.765	7.3049326	0.12450229	6.2777886	-0.018704696	-0.21735808	-0.041572433	7.2523665	0.050266545	6.6008306	Sitting_Watch
14:24:26.787	7.3049326	0.12450229	6.2777886	-0.018704696	-0.21735808	-0.041572433	7.2523665	0.050266545	6.6008306	Sitting_Watch
14:24:26.810	7.3049326	0.12450229	6.2777886	-0.018704696	-0.21735808	-0.041572433	7.2523665	0.050266545	6.6008306	Sitting_Watch
14:24:26.833	7.3049326	0.12450229	6.2777886	-0.018704696	-0.21735808	-0.041572433	7.2523665	0.050266545	6.6008306	Sitting_Watch
14:24:26.855	7.3049326	0.12450229	6.2777886	-0.018704696	-0.21735808	-0.041572433	7.2523665	0.050266545	6.6008306	Sitting_Watch
14:24:26.877	7.3049326	0.12450229	6.2777886	-0.018704696	-0.21735808	-0.041572433	7.2523665	0.050266545	6.6008306	Sitting_Watch
14:24:26.899	7.3049326	0.12450229	6.2777886	-0.018704696	-0.21735808	-0.041572433	7.2523665	0.050266545	6.6008306	Sitting_Watch
14:24:26.921	7.3049326	0.12450229	6.2777886	-0.018704696	-0.21735808	-0.041572433	7.2523665	0.050266545	6.6008306	Sitting_Watch
14:24:26.944	7.1756415	0.083799616	5.7438655	0.007562512	-0.06464176	0.0017989981	7.440724	0.16567689	6.3858013	Sitting_Watch
14:24:26.965	7.1756415	0.083799616	5.7438655	0.007562512	-0.06464176	0.0017989981	7.440724	0.16567689	6.3858013	Sitting_Watch
14:24:26.986	7.1756415	0.083799616	5.7438655	0.007562512	-0.06464176	0.0017989981	7.440724	0.16567689	6.3858013	Sitting_Watch
14:24:27.008	7.1756415	0.083799616	5.7438655	0.007562512	-0.06464176	0.0017989981	7.440724	0.16567689	6.3858013	Sitting_Watch
14:24:27.033	7.1756415	0.083799616	5.7438655	0.007562512	-0.06464176	0.0017989981	7.440724	0.16567689	6.3858013	Sitting_Watch
14:24:27.058	7.1756415	0.083799616	5.7438655	0.007562512	-0.06464176	0.0017989981	7.440724	0.16567689	6.3858013	Sitting_Watch
14:24:27.080	7.1756415	0.083799616	5.7438655	0.007562512	-0.06464176	0.0017989981	7.440724	0.16567689	6.3858013	Sitting_Watch
14:24:27.102	7.1756415	0.083799616	5.7438655	0.007562512	-0.06464176	0.0017989981	7.440724	0.16567689	6.3858013	Sitting_Watch
14:24:27.125	7.2450757	0.083799616	6.5220046	0.005119051	0.08318763	0.009740246	7.4285975	0.08319822	6.4015093	Sitting_Watch
14:24:27.148	7.2450757	0.083799616	6.5220046	0.005119051	0.08318763	0.009740246	7.4285975	0.08319822	6.4015093	Sitting_Watch
14:24:27.169	7.2450757	0.083799616	6.5220046	0.005119051	0.08318763	0.009740246	7.4285975	0.08319822	6.4015093	Sitting_Watch
14:24:27.191	7.2450757	0.083799616	6.5220046	0.005119051	0.08318763	0.009740246	7.4285975	0.08319822	6.4015093	Sitting_Watch
14:24:27.213	7.2450757	0.083799616	6.5220046	0.005119051	0.08318763	0.009740246	7.4285975	0.08319822	6.4015093	Sitting_Watch
14:24:27.235	7.2450757	0.083799616	6.5220046	0.005119051	0.08318763	0.009740246	7.4285975	0.08319822	6.4015093	Sitting_Watch
14:24:27.257	7.2450757	0.083799616	6.5220046	0.005119051	0.08318763	0.009740246	7.4285975	0.08319822	6.4015093	Sitting_Watch
14:24:27.279	7.2450757	0.083799616	6.5220046	0.005119051	0.08318763	0.009740246	7.4285975	0.08319822	6.4015093	Sitting_Watch
14:24:27.301	7.048745	0.03351985	6.3759537	-0.006487389	-0.04753753	0.017070629	7.390998	0.064408466	6.445092	Sitting_Watch
14:24:27.324	7.048745	0.03351985	6.3759537	-0.006487389	-0.04753753	0.017070629	7.390998	0.064408466	6.445092	Sitting_Watch
14:24:27.346	7.048745	0.03351985	6.3759537	-0.006487389	-0.04753753	0.017070629	7.390998	0.064408466	6.445092	Sitting_Watch
14:24:27.369	7.048745	0.03351985	6.3759537	-0.006487389	-0.04753753	0.017070629	7.390998	0.064408466	6.445092	Sitting_Watch
14:24:27.391	7.048745	0.03351985	6.3759537	-0.006487389	-0.04753753	0.017070629	7.390998	0.064408466	6.445092	Sitting_Watch
14:24:27.414	7.048745	0.03351985	6.3759537	-0.006487389	-0.04753753	0.017070629	7.390998	0.064408466	6.445092	Sitting_Watch
14:24:27.436	7.048745	0.03351985	6.3759537	-0.006487389	-0.04753753	0.017070629	7.390998	0.064408466	6.445092	Sitting_Watch
14:24:27.458	7.048745	0.03351985	6.3759537	-0.006487389	-0.04753753	0.017070629	7.390998	0.064408466	6.445092	Sitting_Watch
14:24:27.480	7.046351	0.047885496	6.1461034	0.008784243	0.008662069	-0.019581286	7.403591	0.06740224	6.4305944	Sitting_Watch
14:24:27.502	7.046351	0.047885496	6.1461034	0.008784243	0.008662069	-0.019581286	7.403591	0.06740224	6.4305944	Sitting_Watch
14:24:27.524	7.046351	0.047885496	6.1461034	0.008784243	0.008662069	-0.019581286	7.403591	0.06740224	6.4305944	Sitting_Watch
14:24:27.547	7.046351	0.047885496	6.1461034	0.008784243	0.008662069	-0.019581286	7.403591	0.06740224	6.4305944	Sitting_Watch
14:24:27.569	7.046351	0.047885496	6.1461034	0.008784243	0.008662069	-0.019581286	7.403591	0.06740224	6.4305944	Sitting_Watch
14:24:27.593	7.046351	0.047885496	6.1461034	0.008784243	0.008662069	-0.019581286	7.403591	0.06740224	6.4305944	Sitting_Watch
14:24:27.615	7.046351	0.047885496	6.1461034	0.008784243	0.008662069	-0.019581286	7.403591	0.06740224	6.4305944	Sitting_Watch
14:24:27.638	7.046351	0.047885496	6.1461034	0.008784243	0.008662069	-0.019581286	7.403591	0.06740224	6.4305944	Sitting_Watch
14:24:27.661	7.2378926	-0.021548472	6.2514515	-0.05535661	-0.004166101	-0.017137825	7.381546	0.04776114	6.4560685	Sitting_Watch
14:24:27.682	7.2378926	-0.021548472	6.2514515	-0.05535661	-0.004166101	-0.017137825	7.381546	0.04776114	6.4560685	Sitting_Watch
14:24:27.704	7.2378926	-0.021548472	6.2514515	-0.05535661	-0.004166101	-0.017137825	7.381546	0.04776114	6.4560685	Sitting_Watch
14:24:27.726	7.2378926	-0.021548472	6.2514515	-0.05535661	-0.004166101	-0.017137825	7.381546	0.04776114	6.4560685	Sitting_Watch
14:24:27.748	7.2378926	-0.021548472	6.2514515	-0.05535661	-0.004166101	-0.017137825	7.381546	0.04776114	6.4560685	Sitting_Watch
14:24:27.770	7.2378926	-0.021548472	6.2514515	-0.05535661	-0.004166101	-0.017137825	7.381546	0.04776114	6.4560685	Sitting_Watch
14:24:27.794	7.2378926	-0.021548472	6.2514515	-0.05535661	-0.004166101	-0.017137825	7.381546	0.04776114	6.4560685	Sitting_Watch
14:24:27.817	7.2378926	-0.021548472	6.2514515	-0.05535661	-0.004166101	-0.017137825	7.381546	0.04776114	6.4560685	Sitting_Watch
14:24:27.839	7.1397276	0.16759923	6.2586346	-0.0052656583	0.0062186085	0.0017989981	7.3808026	0.038695935	6.4569774	Sitting_Watch
14:24:27.860	7.1397276	0.16759923	6.2586346	-0.0052656583	0.0062186085	0.0017989981	7.3808026	0.038695935	6.4569774	Sitting_Watch
14:24:27.883	7.1397276	0.16759923	6.2586346	-0.0052656583	0.0062186085	0.0017989981	7.3808026	0.038695935	6.4569774	Sitting_Watch
14:24:27.905	7.1397276	0.16759923	6.2586346	-0.0052656583	0.0062186085	0.0017989981	7.3808026	0.038695935	6.4569774	Sitting_Watch
14:24:27.928	7.1397276	0.16759923	6.2586346	-0.0052656583	0.0062186085	0.0017989981	7.3808026	0.038695935	6.4569774	Sitting_Watch
14:24:27.950	7.1397276	0.16759923	6.2586346	-0.0052656583	0.0062186085	0.0017989981	7.3808026	0.038695935	6.4569774	Sitting_Watch
14:24:27.971	7.1397276	0.16759923	6.2586346	-0.0052656583	0.0062186085	0.0017989981	7.3808026	0.038695935	6.4569774	Sitting_Watch
14:24:27.993	7.1397276	0.16759923	6.2586346	-0.0052656583	0.0062186085	0.0017989981	7.3808026	0.038695935	6.4569774	Sitting_Watch
14:24:28.015	7.1397276	0.16759923	6.2586346	-0.0052656583	0.0062186085	0.0017989981	7.3808026	0.038695935	6.4569774	Sitting_Watch
14:24:28.042	7.1397276	0.026337024	6.308914	0.03077539	-0.010885619	0.028066205	7.3678317	0.04040712	6.471759	Sitting_Watch
14:24:28.065	7.1397276	0.026337024	6.308914	0.03077539	-0.010885619	0.028066205	7.3678317	0.04040712	6.471759	Sitting_Watch
14:24:28.087	7.1397276	0.026337024	6.308914	0.03077539	-0.010885619	0.028066205	7.3678317	0.04040712	6.471759	Sitting_Watch
14:24:28.114	7.1397276	0.026337024	6.308914	0.03077539	-0.010885619	0.028066205	7.3678317	0.04040712	6.471759	Sitting_Watch
14:24:28.137	7.1397276	0.026337024	6.308914	0.03077539	-0.010885619	0.028066205	7.3678317	0.04040712	6.471759	Sitting_Watch
14:24:28.164	7.1397276	0.026337024	6.308914	0.03077539	-0.010885619	0.028066205	7.3678317	0.04040712	6.471759	Sitting_Watch
14:24:28.186	7.1397276	0.026337024	6.308914	0.03077539	-0.010885619	0.028066205	7.3678317	0.04040712	6.471759	Sitting_Watch
14:24:28.207	7.0798707	0.08619389	6.378348	-0.029700268	-0.010885619	-0.00736398	7.3647275	0.0193769	6.475388	Sitting_Watch
14:24:28.229	7.0798707	0.08619389	6.378348	-0.029700268	-0.010885619	-0.00736398	7.3647275	0.0193769	6.475388	Sitting_Watch
14:24:28.250	7.0798707	0.08619389	6.378348	-0.029700268	-0.010885619	-0.00736398	7.3647275	0.0193769	6.475388	Sitting_Watch
14:24:28.272	7.0798707	0.08619389	6.378348	-0.029700268	-0.010885619	-0.00736398	7.3647275	0.0193769	6.475388	Sitting_Watch
14:24:28.294	7.0798707	0.08619389	6.378348	-0.029700268	-0.010885619	-0.00736398	7.3647275	0.0193769	6.475388	Sitting_Watch
14:24:28.317	7.0798707	0.08619389	6.378348	-0.029700268	-0.010885619	-0.00736398	7.3647275	0.0193769	6.475388	Sitting_Watch
14:24:28.339	7.0798707	0.08619389	6.378348	-0.029700268	-0.010885619	-0.00736398	7.3647275	0.0193769	6.475388	Sitting_Watch
14:24:28.362	7.0798707	0.08619389	6.378348	-0.029700268	-0.010885619	-0.00736398	7.3647275	0.0193769	6.475388	Sitting_Watch
14:24:28.385	7.1660647	0.045491222	6.25624	0.005729916	0.027598891	0.020124957	7.36818	0.028738165	6.471428	Sitting_Watch
14:24:28.407	7.1660647	0.045491222	6.25624	0.005729916	0.027598891	0.020124957	7.36818	0.028738165	6.471428	Sitting_Watch
14:24:28.430	7.1660647	0.045491222	6.25624	0.005729916	0.027598891	0.020124957	7.36818	0.028738165	6.471428	Sitting_Watch
14:24:28.452	7.1660647	0.045491222	6.25624	0.005729916	0.027598891	0.020124957	7.36818	0.028738165	6.471428	Sitting_Watch
14:24:28.475	7.1660647	0.045491222	6.25624	0.005729916	0.027598891	0.020124957	7.36818	0.028738165	6.471428	Sitting_Watch
14:24:28.497	7.1660647	0.045491222	6.25624	0.005729916	0.027598891	0.020124957	7.36818	0.028738165	6.471428	Sitting_Watch
14:24:28.519	7.1660647	0.045491222	6.25624	0.005729916	0.027598891	0.020124957	7.36818	0.028738165	6.471428	Sitting_Watch
14:24:28.541	7.1660647	0.045491222	6.25624	0.005729916	0.027598891	0.020124957	7.36818	0.028738165	6.471428	Sitting_Watch
14:24:28.563	7.1540933	0.016759925	6.1820173	0.013060299	-0.020659462	0.0030207285	7.367186	0.01796002	6.472601	Sitting_Watch
14:24:28.585	7.1540933	0.016759925	6.1820173	0.013060299	-0.020659462	0.0030207285	7.367186	0.01796002	6.472601	Sitting_Watch
14:24:28.607	7.1540933	0.016759925	6.1820173	0.013060299	-0.020659462	0.0030207285	7.367186	0.01796002	6.472601	Sitting_Watch
14:24:28.630	7.1540933	0.016759925	6.1820173	0.013060299	-0.020659462	0.0030207285	7.367186	0.01796002	6.472601	Sitting_Watch
14:24:28.652	7.1540933	0.016759925	6.1820173	0.013060299	-0.020659462	0.0030207285	7.367186	0.01796002	6.472601	Sitting_Watch
14:24:28.675	7.1540933	0.016759925	6.1820173	0.013060299	-0.020659462	0.0030207285	7.367186	0.01796002	6.472601	Sitting_Watch
14:24:28.697	7.1540933	0.016759925	6.1820173	0.013060299	-0.020659462	0.0030207285	7.367186	0.01796002	6.472601	Sitting_Watch
14:24:28.720	7.1540933	0.016759925	6.1820173	0.013060299	-0.020659462	0.0030207285	7.367186	0.01796002	6.472601	Sitting_Watch
14:24:28.744	7.120573	0.08619389	6.304126	-0.011374311	0.008662069	0.010961977	7.3658915	0.009218203	6.4740887	Sitting_Watch
14:24:28.765	7.120573	0.08619389	6.304126	-0.011374311	0.008662069	0.010961977	7.3658915	0.009218203	6.4740887	Sitting_Watch
14:24:28.787	7.120573	0.08619389	6.304126	-0.011374311	0.008662069	0.010961977	7.3658915	0.009218203	6.4740887	Sitting_Watch
14:24:28.809	7.120573	0.08619389	6.304126	-0.011374311	0.008662069	0.010961977	7.3658915	0.009218203	6.4740887	Sitting_Watch
14:24:28.832	7.120573	0.08619389	6.304126	-0.011374311	0.008662069	0.010961977	7.3658915	0.009218203	6.4740887	Sitting_Watch
14:24:28.854	7.120573	0.08619389	6.304126	-0.011374311	0.008662069	0.010961977	7.3658915	0.009218203	6.4740887	Sitting_Watch
14:24:28.876	7.120573	0.08619389	6.304126	-0.011374311	0.008662069	0.010961977	7.3658915	0.009218203	6.4740887	Sitting_Watch
14:24:28.898	7.120573	0.08619389	6.304126	-0.011374311	0.008662069	0.010961977	7.3658915	0.009218203	6.4740887	Sitting_Watch
14:24:28.921	7.1397276	0.083799616	6.22272	0.014282029	-0.023102924	0.009129381	7.3640614	0.010226064	6.4761653	Sitting_Watch
14:24:28.944	7.1397276	0.083799616	6.22272	0.014282029	-0.023102924	0.009129381	7.3640614	0.010226064	6.4761653	Sitting_Watch
14:24:28.967	7.1397276	0.083799616	6.22272	0.014282029	-0.023102924	0.009129381	7.3640614	0.010226064	6.4761653	Sitting_Watch
14:24:28.989	7.1397276	0.083799616	6.22272	0.014282029	-0.023102924	0.009129381	7.3640614	0.010226064	6.4761653	Sitting_Watch
14:24:29.013	7.1397276	0.083799616	6.22272	0.014282029	-0.023102924	0.009129381	7.3640614	0.010226064	6.4761653	Sitting_Watch
14:24:29.035	7.1397276	0.083799616	6.22272	0.014282029	-0.023102924	0.009129381	7.3640614	0.010226064	6.4761653	Sitting_Watch
14:24:29.057	7.1397276	0.083799616	6.22272	0.014282029	-0.023102924	0.009129381	7.3640614	0.010226064	6.4761653	Sitting_Watch
14:24:29.079	7.1397276	0.083799616	6.22272	0.014282029	-0.023102924	0.009129381	7.3640614	0.010226064	6.4761653	Sitting_Watch
14:24:29.101	7.1397276	-0.03351985	6.407079	-0.014428638	0.02149024	0.013405438	7.359673	-0.011796675	6.481153	Sitting_Watch
14:24:29.123	7.1397276	-0.03351985	6.407079	-0.014428638	0.02149024	0.013405438	7.359673	-0.011796675	6.481153	Sitting_Watch
14:24:29.145	7.1397276	-0.03351985	6.407079	-0.014428638	0.02149024	0.013405438	7.359673	-0.011796675	6.481153	Sitting_Watch
14:24:29.168	7.1397276	-0.03351985	6.407079	-0.014428638	0.02149024	0.013405438	7.359673	-0.011796675	6.481153	Sitting_Watch
14:24:29.191	7.1397276	-0.03351985	6.407079	-0.014428638	0.02149024	0.013405438	7.359673	-0.011796675	6.481153	Sitting_Watch
14:24:29.219	7.1397276	-0.03351985	6.407079	-0.014428638	0.02149024	0.013405438	7.359673	-0.011796675	6.481153	Sitting_Watch
14:24:29.241	7.1397276	-0.03351985	6.407079	-0.014428638	0.02149024	0.013405438	7.359673	-0.011796675	6.481153	Sitting_Watch
14:24:29.265	7.1397276	-0.03351985	6.407079	-0.014428638	0.02149024	0.013405438	7.359673	-0.011796675	6.481153	Sitting_Watch
14:24:29.288	7.099025	0.011971374	6.2322974	0.008784243	-0.0053878315	0.010351111	7.359029	-0.027440527	6.4818377	Sitting_Watch
14:24:29.310	7.099025	0.011971374	6.2322974	0.008784243	-0.0053878315	0.010351111	7.359029	-0.027440527	6.4818377	Sitting_Watch
14:24:29.331	7.099025	0.011971374	6.2322974	0.008784243	-0.0053878315	0.010351111	7.359029	-0.027440527	6.4818377	Sitting_Watch
14:24:29.353	7.099025	0.011971374	6.2322974	0.008784243	-0.0053878315	0.010351111	7.359029	-0.027440527	6.4818377	Sitting_Watch
14:24:29.375	7.099025	0.011971374	6.2322974	0.008784243	-0.0053878315	0.010351111	7.359029	-0.027440527	6.4818377	Sitting_Watch
14:24:29.397	7.099025	0.011971374	6.2322974	0.008784243	-0.0053878315	0.010351111	7.359029	-0.027440527	6.4818377	Sitting_Watch
14:24:29.420	7.099025	0.011971374	6.2322974	0.008784243	-0.0053878315	0.010351111	7.359029	-0.027440527	6.4818377	Sitting_Watch
14:24:29.442	7.099025	0.011971374	6.2322974	0.008784243	-0.0053878315	0.010351111	7.359029	-0.027440527	6.4818377	Sitting_Watch
14:24:29.464	7.125362	-0.05506832	6.318491	0.021001548	0.0013316863	-0.0006444628	7.351677	-0.028162703	6.4901724	Sitting_Watch
14:24:29.486	7.125362	-0.05506832	6.318491	0.021001548	0.0013316863	-0.0006444628	7.351677	-0.028162703	6.4901724	Sitting_Watch
14:24:29.510	7.125362	-0.05506832	6.318491	0.021001548	0.0013316863	-0.0006444628	7.351677	-0.028162703	6.4901724	Sitting_Watch
14:24:29.535	7.125362	-0.05506832	6.318491	0.021001548	0.0013316863	-0.0006444628	7.351677	-0.028162703	6.4901724	Sitting_Watch
14:24:29.557	7.125362	-0.05506832	6.318491	0.021001548	0.0013316863	-0.0006444628	7.351677	-0.028162703	6.4901724	Sitting_Watch
14:24:29.579	7.125362	-0.05506832	6.318491	0.021001548	0.0013316863	-0.0006444628	7.351677	-0.028162703	6.4901724	Sitting_Watch
14:24:29.601	7.125362	-0.05506832	6.318491	0.021001548	0.0013316863	-0.0006444628	7.351677	-0.028162703	6.4901724	Sitting_Watch
14:24:29.623	7.125362	-0.05506832	6.318491	0.021001548	0.0013316863	-0.0006444628	7.351677	-0.028162703	6.4901724	Sitting_Watch
14:24:29.645	7.151699	0.019154198	6.2083545	-0.009541715	-0.02127033	-3.359759e-05	7.36005	-0.029725423	6.4806643	Sitting_Watch
14:24:29.667	7.151699	0.019154198	6.2083545	-0.009541715	-0.02127033	-3.359759e-05	7.36005	-0.029725423	6.4806643	Sitting_Watch
14:24:29.690	7.151699	0.019154198	6.2083545	-0.009541715	-0.02127033	-3.359759e-05	7.36005	-0.029725423	6.4806643	Sitting_Watch
14:24:29.712	7.151699	0.019154198	6.2083545	-0.009541715	-0.02127033	-3.359759e-05	7.36005	-0.029725423	6.4806643	Sitting_Watch
14:24:29.735	7.151699	0.019154198	6.2083545	-0.009541715	-0.02127033	-3.359759e-05	7.36005	-0.029725423	6.4806643	Sitting_Watch
14:24:29.757	7.151699	0.019154198	6.2083545	-0.009541715	-0.02127033	-3.359759e-05	7.36005	-0.029725423	6.4806643	Sitting_Watch
14:24:29.779	7.151699	0.019154198	6.2083545	-0.009541715	-0.02127033	-3.359759e-05	7.36005	-0.029725423	6.4806643	Sitting_Watch
14:24:29.802	7.151699	0.019154198	6.2083545	-0.009541715	-0.02127033	-3.359759e-05	7.36005	-0.029725423	6.4806643	Sitting_Watch
14:24:29.825	7.103813	0.019154198	6.280183	-0.002211332	-0.010885619	0.006075055	7.364299	-0.032173693	6.475826	Sitting_Watch
14:24:29.848	7.103813	0.019154198	6.280183	-0.002211332	-0.010885619	0.006075055	7.364299	-0.032173693	6.475826	Sitting_Watch
14:24:29.870	7.103813	0.019154198	6.280183	-0.002211332	-0.010885619	0.006075055	7.364299	-0.032173693	6.475826	Sitting_Watch
14:24:29.892	7.103813	0.019154198	6.280183	-0.002211332	-0.010885619	0.006075055	7.364299	-0.032173693	6.475826	Sitting_Watch
14:24:29.913	7.103813	0.019154198	6.280183	-0.002211332	-0.010885619	0.006075055	7.364299	-0.032173693	6.475826	Sitting_Watch
14:24:29.934	7.103813	0.019154198	6.280183	-0.002211332	-0.010885619	0.006075055	7.364299	-0.032173693	6.475826	Sitting_Watch
14:24:29.957	7.103813	0.019154198	6.280183	-0.002211332	-0.010885619	0.006075055	7.364299	-0.032173693	6.475826	Sitting_Watch
14:24:29.979	7.103813	0.019154198	6.280183	-0.002211332	-0.010885619	0.006075055	7.364299	-0.032173693	6.475826	Sitting_Watch
14:24:30.002	7.1373334	-0.011971374	6.2921543	0.0020647245	0.011716396	-0.0049205194	7.3710966	-0.032500003	6.4680886	Sitting_Watch
14:24:30.024	7.1373334	-0.011971374	6.2921543	0.0020647245	0.011716396	-0.0049205194	7.3710966	-0.032500003	6.4680886	Sitting_Watch
14:24:30.047	7.1373334	-0.011971374	6.2921543	0.0020647245	0.011716396	-0.0049205194	7.3710966	-0.032500003	6.4680886	Sitting_Watch
14:24:30.070	7.1373334	-0.011971374	6.2921543	0.0020647245	0.011716396	-0.0049205194	7.3710966	-0.032500003	6.4680886	Sitting_Watch
14:24:30.093	7.1373334	-0.011971374	6.2921543	0.0020647245	0.011716396	-0.0049205194	7.3710966	-0.032500003	6.4680886	Sitting_Watch
14:24:30.115	7.1373334	-0.011971374	6.2921543	0.0020647245	0.011716396	-0.0049205194	7.3710966	-0.032500003	6.4680886	Sitting_Watch
14:24:30.136	7.1373334	-0.011971374	6.2921543	0.0020647245	0.011716396	-0.0049205194	7.3710966	-0.032500003	6.4680886	Sitting_Watch
14:24:30.158	7.1373334	-0.011971374	6.2921543	0.0020647245	0.011716396	-0.0049205194	7.3710966	-0.032500003	6.4680886	Sitting_Watch
14:24:30.180	7.1780357	0.0	6.2969427	0.009395108	0.005607743	0.00668592	7.378756	-0.02447174	6.4593873	Sitting_Watch
14:24:30.202	7.1780357	0.0	6.2969427	0.009395108	0.005607743	0.00668592	7.378756	-0.02447174	6.4593873	Sitting_Watch
14:24:30.224	7.1780357	0.0	6.2969427	0.009395108	0.005607743	0.00668592	7.378756	-0.02447174	6.4593873	Sitting_Watch
14:24:30.246	7.1780357	0.0	6.2969427	0.009395108	0.005607743	0.00668592	7.378756	-0.02447174	6.4593873	Sitting_Watch
14:24:30.268	7.1780357	0.0	6.2969427	0.009395108	0.005607743	0.00668592	7.378756	-0.02447174	6.4593873	Sitting_Watch
14:24:30.291	7.1780357	0.0	6.2969427	0.009395108	0.005607743	0.00668592	7.378756	-0.02447174	6.4593873	Sitting_Watch
14:24:30.314	7.1780357	0.0	6.2969427	0.009395108	0.005607743	0.00668592	7.378756	-0.02447174	6.4593873	Sitting_Watch
14:24:30.338	7.1780357	0.0	6.2969427	0.009395108	0.005607743	0.00668592	7.378756	-0.02447174	6.4593873	Sitting_Watch
14:24:30.360	7.190007	-0.0071828244	6.25624	-0.0028221975	-0.010885619	-0.0018661933	7.387113	-0.023427784	6.449832	Sitting_Watch
14:24:30.383	7.190007	-0.0071828244	6.25624	-0.0028221975	-0.010885619	-0.0018661933	7.387113	-0.023427784	6.449832	Sitting_Watch
14:24:30.405	7.190007	-0.0071828244	6.25624	-0.0028221975	-0.010885619	-0.0018661933	7.387113	-0.023427784	6.449832	Sitting_Watch
14:24:30.426	7.190007	-0.0071828244	6.25624	-0.0028221975	-0.010885619	-0.0018661933	7.387113	-0.023427784	6.449832	Sitting_Watch
14:24:30.447	7.190007	-0.0071828244	6.25624	-0.0028221975	-0.010885619	-0.0018661933	7.387113	-0.023427784	6.449832	Sitting_Watch
14:24:30.470	7.190007	-0.0071828244	6.25624	-0.0028221975	-0.010885619	-0.0018661933	7.387113	-0.023427784	6.449832	Sitting_Watch
14:24:30.492	7.190007	-0.0071828244	6.25624	-0.0028221975	-0.010885619	-0.0018661933	7.387113	-0.023427784	6.449832	Sitting_Watch
14:24:30.516	7.190007	-0.0071828244	6.25624	-0.0028221975	-0.010885619	-0.0018661933	7.387113	-0.023427784	6.449832	Sitting_Watch
14:24:30.539	7.1588817	-0.035914123	6.167652	-0.00037873647	-0.002333505	0.0011881329	7.394043	-0.011002017	6.4419155	Sitting_Watch
14:24:30.561	7.1588817	-0.035914123	6.167652	-0.00037873647	-0.002333505	0.0011881329	7.394043	-0.011002017	6.4419155	Sitting_Watch
14:24:30.583	7.1588817	-0.035914123	6.167652	-0.00037873647	-0.002333505	0.0011881329	7.394043	-0.011002017	6.4419155	Sitting_Watch
14:24:30.605	7.1588817	-0.035914123	6.167652	-0.00037873647	-0.002333505	0.0011881329	7.394043	-0.011002017	6.4419155	Sitting_Watch
14:24:30.629	7.1588817	-0.035914123	6.167652	-0.00037873647	-0.002333505	0.0011881329	7.394043	-0.011002017	6.4419155	Sitting_Watch
14:24:30.650	7.1588817	-0.035914123	6.167652	-0.00037873647	-0.002333505	0.0011881329	7.394043	-0.011002017	6.4419155	Sitting_Watch
14:24:30.671	7.1588817	-0.035914123	6.167652	-0.00037873647	-0.002333505	0.0011881329	7.394043	-0.011002017	6.4419155	Sitting_Watch
14:24:30.693	7.1588817	-0.035914123	6.167652	-0.00037873647	-0.002333505	0.0011881329	7.394043	-0.011002017	6.4419155	Sitting_Watch
14:24:30.716	7.1588817	-0.035914123	6.167652	-0.00037873647	-0.002333505	0.0011881329	7.394043	-0.011002017	6.4419155	Sitting_Watch
14:24:30.740	7.1540933	0.07901107	6.2873654	0.01916895	-0.022492059	0.0042424593	7.3861017	0.011277035	6.451019	Sitting_Watch
14:24:30.762	7.1540933	0.07901107	6.2873654	0.01916895	-0.022492059	0.0042424593	7.3861017	0.011277035	6.451019	Sitting_Watch
14:24:30.785	7.1540933	0.07901107	6.2873654	0.01916895	-0.022492059	0.0042424593	7.3861017	0.011277035	6.451019	Sitting_Watch
14:24:30.807	7.1540933	0.07901107	6.2873654	0.01916895	-0.022492059	0.0042424593	7.3861017	0.011277035	6.451019	Sitting_Watch
14:24:30.829	7.1540933	0.07901107	6.2873654	0.01916895	-0.022492059	0.0042424593	7.3861017	0.011277035	6.451019	Sitting_Watch
14:24:30.852	7.1540933	0.07901107	6.2873654	0.01916895	-0.022492059	0.0042424593	7.3861017	0.011277035	6.451019	Sitting_Watch
14:24:30.875	7.1540933	0.07901107	6.2873654	0.01916895	-0.022492059	0.0042424593	7.3861017	0.011277035	6.451019	Sitting_Watch
14:24:30.898	7.1540933	0.07901107	6.2873654	0.01916895	-0.022492059	0.0042424593	7.3861017	0.011277035	6.451019	Sitting_Watch
14:24:30.920	7.1828246	0.014365649	6.1700463	0.030164527	-0.025546385	-0.009807441	7.3954153	0.033156276	6.440265	Sitting_Watch
14:24:30.942	7.1828246	0.014365649	6.1700463	0.030164527	-0.025546385	-0.009807441	7.3954153	0.033156276	6.440265	Sitting_Watch
14:24:30.964	7.1828246	0.014365649	6.1700463	0.030164527	-0.025546385	-0.009807441	7.3954153	0.033156276	6.440265	Sitting_Watch
14:24:30.986	7.1828246	0.014365649	6.1700463	0.030164527	-0.025546385	-0.009807441	7.3954153	0.033156276	6.440265	Sitting_Watch
14:24:31.007	7.1828246	0.014365649	6.1700463	0.030164527	-0.025546385	-0.009807441	7.3954153	0.033156276	6.440265	Sitting_Watch
14:24:31.029	7.1828246	0.014365649	6.1700463	0.030164527	-0.025546385	-0.009807441	7.3954153	0.033156276	6.440265	Sitting_Watch
14:24:31.052	7.1828246	0.014365649	6.1700463	0.030164527	-0.025546385	-0.009807441	7.3954153	0.033156276	6.440265	Sitting_Watch
14:24:31.074	7.1828246	0.014365649	6.1700463	0.030164527	-0.025546385	-0.009807441	7.3954153	0.033156276	6.440265	Sitting_Watch
14:24:31.096	7.125362	0.1340794	6.22272	-0.00037873647	0.0025534166	0.011572842	7.403848	0.06090835	6.4303656	Sitting_Watch
14:24:31.118	7.125362	0.1340794	6.22272	-0.00037873647	0.0025534166	0.011572842	7.403848	0.06090835	6.4303656	Sitting_Watch
14:24:31.141	7.125362	0.1340794	6.22272	-0.00037873647	0.0025534166	0.011572842	7.403848	0.06090835	6.4303656	Sitting_Watch
14:24:31.163	7.125362	0.1340794	6.22272	-0.00037873647	0.0025534166	0.011572842	7.403848	0.06090835	6.4303656	Sitting_Watch
14:24:31.185	7.125362	0.1340794	6.22272	-0.00037873647	0.0025534166	0.011572842	7.403848	0.06090835	6.4303656	Sitting_Watch
14:24:31.207	7.125362	0.1340794	6.22272	-0.00037873647	0.0025534166	0.011572842	7.403848	0.06090835	6.4303656	Sitting_Watch
14:24:31.229	7.125362	0.1340794	6.22272	-0.00037873647	0.0025534166	0.011572842	7.403848	0.06090835	6.4303656	Sitting_Watch
14:24:31.252	7.125362	0.1340794	6.22272	-0.00037873647	0.0025534166	0.011572842	7.403848	0.06090835	6.4303656	Sitting_Watch
14:24:31.274	7.1780357	0.117319465	6.3113084	0.02833193	-0.00172264	0.020124957	7.393167	0.06347396	6.442621	Sitting_Watch
14:24:31.299	7.1780357	0.117319465	6.3113084	0.02833193	-0.00172264	0.020124957	7.393167	0.06347396	6.442621	Sitting_Watch
14:24:31.320	7.1780357	0.117319465	6.3113084	0.02833193	-0.00172264	0.020124957	7.393167	0.06347396	6.442621	Sitting_Watch
14:24:31.341	7.1780357	0.117319465	6.3113084	0.02833193	-0.00172264	0.020124957	7.393167	0.06347396	6.442621	Sitting_Watch
14:24:31.363	7.1780357	0.117319465	6.3113084	0.02833193	-0.00172264	0.020124957	7.393167	0.06347396	6.442621	Sitting_Watch
14:24:31.387	7.1780357	0.117319465	6.3113084	0.02833193	-0.00172264	0.020124957	7.393167	0.06347396	6.442621	Sitting_Watch
14:24:31.411	7.1780357	0.117319465	6.3113084	0.02833193	-0.00172264	0.020124957	7.393167	0.06347396	6.442621	Sitting_Watch
14:24:31.433	7.1780357	0.117319465	6.3113084	0.02833193	-0.00172264	0.020124957	7.393167	0.06347396	6.442621	Sitting_Watch
14:24:31.457	7.151699	0.028731298	6.3208857	-0.03336546	0.06363994	0.009129381	7.3874054	0.049904432	6.4493394	Sitting_Watch
14:24:31.478	7.151699	0.028731298	6.3208857	-0.03336546	0.06363994	0.009129381	7.3874054	0.049904432	6.4493394	Sitting_Watch
14:24:31.499	7.151699	0.028731298	6.3208857	-0.03336546	0.06363994	0.009129381	7.3874054	0.049904432	6.4493394	Sitting_Watch
14:24:31.520	7.151699	0.028731298	6.3208857	-0.03336546	0.06363994	0.009129381	7.3874054	0.049904432	6.4493394	Sitting_Watch
14:24:31.541	7.151699	0.028731298	6.3208857	-0.03336546	0.06363994	0.009129381	7.3874054	0.049904432	6.4493394	Sitting_Watch
14:24:31.562	7.151699	0.028731298	6.3208857	-0.03336546	0.06363994	0.009129381	7.3874054	0.049904432	6.4493394	Sitting_Watch
14:24:31.584	7.151699	0.028731298	6.3208857	-0.03336546	0.06363994	0.009129381	7.3874054	0.049904432	6.4493394	Sitting_Watch
14:24:31.605	7.151699	0.028731298	6.3208857	-0.03336546	0.06363994	0.009129381	7.3874054	0.049904432	6.4493394	Sitting_Watch
14:24:31.627	7.21395	0.12929083	6.244269	0.019779818	0.012327261	0.034174856	7.365908	0.028764615	6.474014	Sitting_Watch
14:24:31.650	7.21395	0.12929083	6.244269	0.019779818	0.012327261	0.034174856	7.365908	0.028764615	6.474014	Sitting_Watch
14:24:31.672	7.21395	0.12929083	6.244269	0.019779818	0.012327261	0.034174856	7.365908	0.028764615	6.474014	Sitting_Watch
14:24:31.695	7.21395	0.12929083	6.244269	0.019779818	0.012327261	0.034174856	7.365908	0.028764615	6.474014	Sitting_Watch
14:24:31.717	7.21395	0.12929083	6.244269	0.019779818	0.012327261	0.034174856	7.365908	0.028764615	6.474014	Sitting_Watch
14:24:31.739	7.21395	0.12929083	6.244269	0.019779818	0.012327261	0.034174856	7.365908	0.028764615	6.474014	Sitting_Watch
14:24:31.761	7.21395	0.12929083	6.244269	0.019779818	0.012327261	0.034174856	7.365908	0.028764615	6.474014	Sitting_Watch
14:24:31.785	7.21395	0.12929083	6.244269	0.019779818	0.012327261	0.034174856	7.365908	0.028764615	6.474014	Sitting_Watch
14:24:31.810	7.1301503	0.016759925	6.445388	0.007562512	0.02515543	0.021957552	7.344761	0.025904257	6.498007	Sitting_Watch
14:24:31.832	7.1301503	0.016759925	6.445388	0.007562512	0.02515543	0.021957552	7.344761	0.025904257	6.498007	Sitting_Watch
14:24:31.855	7.1301503	0.016759925	6.445388	0.007562512	0.02515543	0.021957552	7.344761	0.025904257	6.498007	Sitting_Watch
14:24:31.877	7.1301503	0.016759925	6.445388	0.007562512	0.02515543	0.021957552	7.344761	0.025904257	6.498007	Sitting_Watch
14:24:31.899	7.1301503	0.016759925	6.445388	0.007562512	0.02515543	0.021957552	7.344761	0.025904257	6.498007	Sitting_Watch
14:24:31.921	7.1301503	0.016759925	6.445388	0.007562512	0.02515543	0.021957552	7.344761	0.025904257	6.498007	Sitting_Watch
14:24:31.942	7.1301503	0.016759925	6.445388	0.007562512	0.02515543	0.021957552	7.344761	0.025904257	6.498007	Sitting_Watch
14:24:31.965	7.1301503	0.016759925	6.445388	0.007562512	0.02515543	0.021957552	7.344761	0.025904257	6.498007	Sitting_Watch
14:24:31.987	7.125362	0.021548472	6.2490573	0.0026755899	0.0068294737	0.009129381	7.339349	0.007481588	6.504167	Sitting_Watch
14:24:32.009	7.125362	0.021548472	6.2490573	0.0026755899	0.0068294737	0.009129381	7.339349	0.007481588	6.504167	Sitting_Watch
14:24:32.030	7.125362	0.021548472	6.2490573	0.0026755899	0.0068294737	0.009129381	7.339349	0.007481588	6.504167	Sitting_Watch
14:24:32.052	7.125362	0.021548472	6.2490573	0.0026755899	0.0068294737	0.009129381	7.339349	0.007481588	6.504167	Sitting_Watch
14:24:32.074	7.125362	0.021548472	6.2490573	0.0026755899	0.0068294737	0.009129381	7.339349	0.007481588	6.504167	Sitting_Watch
14:24:32.095	7.125362	0.021548472	6.2490573	0.0026755899	0.0068294737	0.009129381	7.339349	0.007481588	6.504167	Sitting_Watch
14:24:32.117	7.125362	0.021548472	6.2490573	0.0026755899	0.0068294737	0.009129381	7.339349	0.007481588	6.504167	Sitting_Watch
14:24:32.143	7.125362	0.021548472	6.2490573	0.0026755899	0.0068294737	0.009129381	7.339349	0.007481588	6.504167	Sitting_Watch
14:24:32.166	7.106208	0.031125572	6.3280683	-0.0040439283	-0.004166101	0.009740246	7.3311987	0.00013268647	6.5133586	Sitting_Watch
14:24:32.190	7.106208	0.031125572	6.3280683	-0.0040439283	-0.004166101	0.009740246	7.3311987	0.00013268647	6.5133586	Sitting_Watch
14:24:32.216	7.106208	0.031125572	6.3280683	-0.0040439283	-0.004166101	0.009740246	7.3311987	0.00013268647	6.5133586	Sitting_Watch
14:24:32.239	7.106208	0.031125572	6.3280683	-0.0040439283	-0.004166101	0.009740246	7.3311987	0.00013268647	6.5133586	Sitting_Watch
14:24:32.263	7.106208	0.031125572	6.3280683	-0.0040439283	-0.004166101	0.009740246	7.3311987	0.00013268647	6.5133586	Sitting_Watch
14:24:32.285	7.106208	0.031125572	6.3280683	-0.0040439283	-0.004166101	0.009740246	7.3311987	0.00013268647	6.5133586	Sitting_Watch
14:24:32.307	7.106208	0.031125572	6.3280683	-0.0040439283	-0.004166101	0.009740246	7.3311987	0.00013268647	6.5133586	Sitting_Watch
14:24:32.329	7.106208	0.031125572	6.3280683	-0.0040439283	-0.004166101	0.009740246	7.3311987	0.00013268647	6.5133586	Sitting_Watch
14:24:32.351	7.0942364	0.03351985	6.3352513	-0.0052656583	-0.013329079	0.00668592	7.3268743	0.0004928981	6.5182157	Sitting_Watch
14:24:32.373	7.0942364	0.03351985	6.3352513	-0.0052656583	-0.013329079	0.00668592	7.3268743	0.0004928981	6.5182157	Sitting_Watch
14:24:32.395	7.0942364	0.03351985	6.3352513	-0.0052656583	-0.013329079	0.00668592	7.3268743	0.0004928981	6.5182157	Sitting_Watch
14:24:32.419	7.0942364	0.03351985	6.3352513	-0.0052656583	-0.013329079	0.00668592	7.3268743	0.0004928981	6.5182157	Sitting_Watch
14:24:32.441	7.0942364	0.03351985	6.3352513	-0.0052656583	-0.013329079	0.00668592	7.3268743	0.0004928981	6.5182157	Sitting_Watch
14:24:32.463	7.0942364	0.03351985	6.3352513	-0.0052656583	-0.013329079	0.00668592	7.3268743	0.0004928981	6.5182157	Sitting_Watch
14:24:32.486	7.0942364	0.03351985	6.3352513	-0.0052656583	-0.013329079	0.00668592	7.3268743	0.0004928981	6.5182157	Sitting_Watch
14:24:32.508	7.0942364	0.03351985	6.3352513	-0.0052656583	-0.013329079	0.00668592	7.3268743	0.0004928981	6.5182157	Sitting_Watch
14:24:32.532	7.108602	0.0047885496	6.265817	-0.00037873647	-0.009663888	0.009740246	7.324435	0.0018628713	6.5209618	Sitting_Watch
14:24:32.554	7.108602	0.0047885496	6.265817	-0.00037873647	-0.009663888	0.009740246	7.324435	0.0018628713	6.5209618	Sitting_Watch
14:24:32.576	7.108602	0.0047885496	6.265817	-0.00037873647	-0.009663888	0.009740246	7.324435	0.0018628713	6.5209618	Sitting_Watch
14:24:32.599	7.108602	0.0047885496	6.265817	-0.00037873647	-0.009663888	0.009740246	7.324435	0.0018628713	6.5209618	Sitting_Watch
14:24:32.622	7.108602	0.0047885496	6.265817	-0.00037873647	-0.009663888	0.009740246	7.324435	0.0018628713	6.5209618	Sitting_Watch
14:24:32.645	7.108602	0.0047885496	6.265817	-0.00037873647	-0.009663888	0.009740246	7.324435	0.0018628713	6.5209618	Sitting_Watch
14:24:32.668	7.108602	0.0047885496	6.265817	-0.00037873647	-0.009663888	0.009740246	7.324435	0.0018628713	6.5209618	Sitting_Watch
14:24:32.690	7.108602	0.0047885496	6.265817	-0.00037873647	-0.009663888	0.009740246	7.324435	0.0018628713	6.5209618	Sitting_Watch
14:24:32.713	7.067899	0.03351985	6.349617	0.008784243	0.0049968776	0.0072967852	7.32314	-0.0017081192	6.522419	Sitting_Watch
14:24:32.736	7.067899	0.03351985	6.349617	0.008784243	0.0049968776	0.0072967852	7.32314	-0.0017081192	6.522419	Sitting_Watch
14:24:32.759	7.067899	0.03351985	6.349617	0.008784243	0.0049968776	0.0072967852	7.32314	-0.0017081192	6.522419	Sitting_Watch
14:24:32.782	7.067899	0.03351985	6.349617	0.008784243	0.0049968776	0.0072967852	7.32314	-0.0017081192	6.522419	Sitting_Watch
14:24:32.804	7.067899	0.03351985	6.349617	0.008784243	0.0049968776	0.0072967852	7.32314	-0.0017081192	6.522419	Sitting_Watch
14:24:32.826	7.067899	0.03351985	6.349617	0.008784243	0.0049968776	0.0072967852	7.32314	-0.0017081192	6.522419	Sitting_Watch
14:24:32.848	7.067899	0.03351985	6.349617	0.008784243	0.0049968776	0.0072967852	7.32314	-0.0017081192	6.522419	Sitting_Watch
14:24:32.869	7.067899	0.03351985	6.349617	0.008784243	0.0049968776	0.0072967852	7.32314	-0.0017081192	6.522419	Sitting_Watch
14:24:32.890	7.0798707	0.021548472	6.366377	0.004508185	0.012938126	0.0011881329	7.316601	0.004446458	6.52975	Sitting_Watch
14:24:32.912	7.0798707	0.021548472	6.366377	0.004508185	0.012938126	0.0011881329	7.316601	0.004446458	6.52975	Sitting_Watch
14:24:32.935	7.0798707	0.021548472	6.366377	0.004508185	0.012938126	0.0011881329	7.316601	0.004446458	6.52975	Sitting_Watch
14:24:32.958	7.0798707	0.021548472	6.366377	0.004508185	0.012938126	0.0011881329	7.316601	0.004446458	6.52975	Sitting_Watch
14:24:32.981	7.0798707	0.021548472	6.366377	0.004508185	0.012938126	0.0011881329	7.316601	0.004446458	6.52975	Sitting_Watch
14:24:33.003	7.0798707	0.021548472	6.366377	0.004508185	0.012938126	0.0011881329	7.316601	0.004446458	6.52975	Sitting_Watch
14:24:33.025	7.0798707	0.021548472	6.366377	0.004508185	0.012938126	0.0011881329	7.316601	0.004446458	6.52975	Sitting_Watch
14:24:33.048	7.0798707	0.021548472	6.366377	0.004508185	0.012938126	0.0011881329	7.316601	0.004446458	6.52975	Sitting_Watch
14:24:33.070	7.103813	0.019154198	6.3304625	0.006340781	0.008051204	0.009129381	7.3153872	0.0043716393	6.531106	Sitting_Watch
14:24:33.098	7.103813	0.019154198	6.3304625	0.006340781	0.008051204	0.009129381	7.3153872	0.0043716393	6.531106	Sitting_Watch
14:24:33.120	7.103813	0.019154198	6.3304625	0.006340781	0.008051204	0.009129381	7.3153872	0.0043716393	6.531106	Sitting_Watch
14:24:33.142	7.103813	0.019154198	6.3304625	0.006340781	0.008051204	0.009129381	7.3153872	0.0043716393	6.531106	Sitting_Watch
14:24:33.163	7.103813	0.019154198	6.3304625	0.006340781	0.008051204	0.009129381	7.3153872	0.0043716393	6.531106	Sitting_Watch
14:24:33.186	7.103813	0.019154198	6.3304625	0.006340781	0.008051204	0.009129381	7.3153872	0.0043716393	6.531106	Sitting_Watch
14:24:33.209	7.103813	0.019154198	6.3304625	0.006340781	0.008051204	0.009129381	7.3153872	0.0043716393	6.531106	Sitting_Watch
14:24:33.232	7.103813	0.019154198	6.3304625	0.006340781	0.008051204	0.009129381	7.3153872	0.0043716393	6.531106	Sitting_Watch
14:24:33.254	7.046351	0.062251143	6.4525704	-0.024813347	0.008662069	0.0042424593	7.314271	-0.0020322364	6.5323615	Sitting_Watch
14:24:33.277	7.046351	0.062251143	6.4525704	-0.024813347	0.008662069	0.0042424593	7.314271	-0.0020322364	6.5323615	Sitting_Watch
14:24:33.299	7.046351	0.062251143	6.4525704	-0.024813347	0.008662069	0.0042424593	7.314271	-0.0020322364	6.5323615	Sitting_Watch
14:24:33.322	7.046351	0.062251143	6.4525704	-0.024813347	0.008662069	0.0042424593	7.314271	-0.0020322364	6.5323615	Sitting_Watch
14:24:33.344	7.046351	0.062251143	6.4525704	-0.024813347	0.008662069	0.0042424593	7.314271	-0.0020322364	6.5323615	Sitting_Watch
14:24:33.366	7.046351	0.062251143	6.4525704	-0.024813347	0.008662069	0.0042424593	7.314271	-0.0020322364	6.5323615	Sitting_Watch
14:24:33.387	7.046351	0.062251143	6.4525704	-0.024813347	0.008662069	0.0042424593	7.314271	-0.0020322364	6.5323615	Sitting_Watch
14:24:33.409	7.046351	0.062251143	6.4525704	-0.024813347	0.008662069	0.0042424593	7.314271	-0.0020322364	6.5323615	Sitting_Watch
14:24:33.431	7.084659	0.0023942748	6.3807425	0.0014538594	0.0043860124	0.011572842	7.3125606	-0.008631488	6.5342674	Sitting_Watch
14:24:33.453	7.084659	0.0023942748	6.3807425	0.0014538594	0.0043860124	0.011572842	7.3125606	-0.008631488	6.5342674	Sitting_Watch
14:24:33.475	7.084659	0.0023942748	6.3807425	0.0014538594	0.0043860124	0.011572842	7.3125606	-0.008631488	6.5342674	Sitting_Watch
14:24:33.498	7.084659	0.0023942748	6.3807425	0.0014538594	0.0043860124	0.011572842	7.3125606	-0.008631488	6.5342674	Sitting_Watch
14:24:33.520	7.084659	0.0023942748	6.3807425	0.0014538594	0.0043860124	0.011572842	7.3125606	-0.008631488	6.5342674	Sitting_Watch
14:24:33.543	7.084659	0.0023942748	6.3807425	0.0014538594	0.0043860124	0.011572842	7.3125606	-0.008631488	6.5342674	Sitting_Watch
14:24:33.565	7.084659	0.0023942748	6.3807425	0.0014538594	0.0043860124	0.011572842	7.3125606	-0.008631488	6.5342674	Sitting_Watch
14:24:33.586	7.084659	0.0023942748	6.3807425	0.0014538594	0.0043860124	0.011572842	7.3125606	-0.008631488	6.5342674	Sitting_Watch
14:24:33.607	7.1133904	0.076616794	6.30652	0.017336356	-0.022492059	0.010351111	7.3155193	-0.006290186	6.5309544	Sitting_Watch
14:24:33.629	7.1133904	0.076616794	6.30652	0.017336356	-0.022492059	0.010351111	7.3155193	-0.006290186	6.5309544	Sitting_Watch
14:24:33.652	7.1133904	0.076616794	6.30652	0.017336356	-0.022492059	0.010351111	7.3155193	-0.006290186	6.5309544	Sitting_Watch
14:24:33.673	7.1133904	0.076616794	6.30652	0.017336356	-0.022492059	0.010351111	7.3155193	-0.006290186	6.5309544	Sitting_Watch
14:24:33.695	7.1133904	0.076616794	6.30652	0.017336356	-0.022492059	0.010351111	7.3155193	-0.006290186	6.5309544	Sitting_Watch
14:24:33.717	7.1133904	0.076616794	6.30652	0.017336356	-0.022492059	0.010351111	7.3155193	-0.006290186	6.5309544	Sitting_Watch
14:24:33.739	7.1133904	0.076616794	6.30652	0.017336356	-0.022492059	0.010351111	7.3155193	-0.006290186	6.5309544	Sitting_Watch
14:24:33.762	7.1133904	0.076616794	6.30652	0.017336356	-0.022492059	0.010351111	7.3155193	-0.006290186	6.5309544	Sitting_Watch
14:24:33.785	7.127756	-0.009577099	6.3304625	0.008784243	-0.01455081	0.0011881329	7.319117	-0.0008826281	6.526927	Sitting_Watch
14:24:33.807	7.127756	-0.009577099	6.3304625	0.008784243	-0.01455081	0.0011881329	7.319117	-0.0008826281	6.526927	Sitting_Watch
14:24:33.830	7.127756	-0.009577099	6.3304625	0.008784243	-0.01455081	0.0011881329	7.319117	-0.0008826281	6.526927	Sitting_Watch
14:24:33.852	7.127756	-0.009577099	6.3304625	0.008784243	-0.01455081	0.0011881329	7.319117	-0.0008826281	6.526927	Sitting_Watch
14:24:33.874	7.127756	-0.009577099	6.3304625	0.008784243	-0.01455081	0.0011881329	7.319117	-0.0008826281	6.526927	Sitting_Watch
14:24:33.896	7.127756	-0.009577099	6.3304625	0.008784243	-0.01455081	0.0011881329	7.319117	-0.0008826281	6.526927	Sitting_Watch
14:24:33.918	7.127756	-0.009577099	6.3304625	0.008784243	-0.01455081	0.0011881329	7.319117	-0.0008826281	6.526927	Sitting_Watch
14:24:33.939	7.127756	-0.009577099	6.3304625	0.008784243	-0.01455081	0.0011881329	7.319117	-0.0008826281	6.526927	Sitting_Watch
14:24:33.961	7.106208	0.083799616	6.22272	-0.020537289	0.019046778	-0.0030879239	7.322664	0.0035476096	6.5229545	Sitting_Watch
14:24:33.985	7.106208	0.083799616	6.22272	-0.020537289	0.019046778	-0.0030879239	7.322664	0.0035476096	6.5229545	Sitting_Watch
14:24:34.008	7.106208	0.083799616	6.22272	-0.020537289	0.019046778	-0.0030879239	7.322664	0.0035476096	6.5229545	Sitting_Watch
14:24:34.031	7.106208	0.083799616	6.22272	-0.020537289	0.019046778	-0.0030879239	7.322664	0.0035476096	6.5229545	Sitting_Watch
14:24:34.057	7.106208	0.083799616	6.22272	-0.020537289	0.019046778	-0.0030879239	7.322664	0.0035476096	6.5229545	Sitting_Watch
14:24:34.080	7.106208	0.083799616	6.22272	-0.020537289	0.019046778	-0.0030879239	7.322664	0.0035476096	6.5229545	Sitting_Watch
14:24:34.103	7.106208	0.083799616	6.22272	-0.020537289	0.019046778	-0.0030879239	7.322664	0.0035476096	6.5229545	Sitting_Watch
14:24:34.125	7.106208	0.083799616	6.22272	-0.020537289	0.019046778	-0.0030879239	7.322664	0.0035476096	6.5229545	Sitting_Watch
14:24:34.147	7.0798707	-0.009577099	6.4501762	0.0038973202	0.02271197	-0.013472633	7.296501	0.016584933	6.5521812	Sitting_Watch
14:24:34.169	7.0798707	-0.009577099	6.4501762	0.0038973202	0.02271197	-0.013472633	7.296501	0.016584933	6.5521812	Sitting_Watch
14:24:34.191	7.0798707	-0.009577099	6.4501762	0.0038973202	0.02271197	-0.013472633	7.296501	0.016584933	6.5521812	Sitting_Watch
14:24:34.214	7.0798707	-0.009577099	6.4501762	0.0038973202	0.02271197	-0.013472633	7.296501	0.016584933	6.5521812	Sitting_Watch
14:24:34.236	7.0798707	-0.009577099	6.4501762	0.0038973202	0.02271197	-0.013472633	7.296501	0.016584933	6.5521812	Sitting_Watch
14:24:34.259	7.0798707	-0.009577099	6.4501762	0.0038973202	0.02271197	-0.013472633	7.296501	0.016584933	6.5521812	Sitting_Watch
14:24:34.281	7.0798707	-0.009577099	6.4501762	0.0038973202	0.02271197	-0.013472633	7.296501	0.016584933	6.5521812	Sitting_Watch
14:24:34.304	7.0798707	-0.009577099	6.4501762	0.0038973202	0.02271197	-0.013472633	7.296501	0.016584933	6.5521812	Sitting_Watch
14:24:34.327	7.084659	0.08858817	6.2322974	-0.02175902	0.0049968776	-0.009196576	7.29492	0.030686814	6.5538864	Sitting_Watch
14:24:34.349	7.084659	0.08858817	6.2322974	-0.02175902	0.0049968776	-0.009196576	7.29492	0.030686814	6.5538864	Sitting_Watch
14:24:34.372	7.084659	0.08858817	6.2322974	-0.02175902	0.0049968776	-0.009196576	7.29492	0.030686814	6.5538864	Sitting_Watch
14:24:34.395	7.084659	0.08858817	6.2322974	-0.02175902	0.0049968776	-0.009196576	7.29492	0.030686814	6.5538864	Sitting_Watch
14:24:34.417	7.084659	0.08858817	6.2322974	-0.02175902	0.0049968776	-0.009196576	7.29492	0.030686814	6.5538864	Sitting_Watch
14:24:34.440	7.084659	0.08858817	6.2322974	-0.02175902	0.0049968776	-0.009196576	7.29492	0.030686814	6.5538864	Sitting_Watch
14:24:34.462	7.084659	0.08858817	6.2322974	-0.02175902	0.0049968776	-0.009196576	7.29492	0.030686814	6.5538864	Sitting_Watch
14:24:34.485	7.084659	0.08858817	6.2322974	-0.02175902	0.0049968776	-0.009196576	7.29492	0.030686814	6.5538864	Sitting_Watch
14:24:34.506	7.0559278	0.08140534	6.3376455	-0.01015258	-0.010274754	-0.014083498	7.2789435	0.02799363	6.571646	Sitting_Watch
14:24:34.531	7.0559278	0.08140534	6.3376455	-0.01015258	-0.010274754	-0.014083498	7.2789435	0.02799363	6.571646	Sitting_Watch
14:24:34.554	7.0559278	0.08140534	6.3376455	-0.01015258	-0.010274754	-0.014083498	7.2789435	0.02799363	6.571646	Sitting_Watch
14:24:34.575	7.0559278	0.08140534	6.3376455	-0.01015258	-0.010274754	-0.014083498	7.2789435	0.02799363	6.571646	Sitting_Watch
14:24:34.597	7.0559278	0.08140534	6.3376455	-0.01015258	-0.010274754	-0.014083498	7.2789435	0.02799363	6.571646	Sitting_Watch
14:24:34.620	7.0559278	0.08140534	6.3376455	-0.01015258	-0.010274754	-0.014083498	7.2789435	0.02799363	6.571646	Sitting_Watch
14:24:34.642	7.0559278	0.08140534	6.3376455	-0.01015258	-0.010274754	-0.014083498	7.2789435	0.02799363	6.571646	Sitting_Watch
14:24:34.666	7.0559278	0.08140534	6.3376455	-0.01015258	-0.010274754	-0.014083498	7.2789435	0.02799363	6.571646	Sitting_Watch
14:24:34.687	6.979311	0.06464542	6.4142623	0.007562512	-0.0035552357	0.013405438	7.276347	0.041593265	6.5744433	Sitting_Watch
14:24:34.709	6.979311	0.06464542	6.4142623	0.007562512	-0.0035552357	0.013405438	7.276347	0.041593265	6.5744433	Sitting_Watch
14:24:34.731	6.979311	0.06464542	6.4142623	0.007562512	-0.0035552357	0.013405438	7.276347	0.041593265	6.5744433	Sitting_Watch
14:24:34.753	6.979311	0.06464542	6.4142623	0.007562512	-0.0035552357	0.013405438	7.276347	0.041593265	6.5744433	Sitting_Watch
14:24:34.776	6.979311	0.06464542	6.4142623	0.007562512	-0.0035552357	0.013405438	7.276347	0.041593265	6.5744433	Sitting_Watch
14:24:34.799	6.979311	0.06464542	6.4142623	0.007562512	-0.0035552357	0.013405438	7.276347	0.041593265	6.5744433	Sitting_Watch
14:24:34.823	6.979311	0.06464542	6.4142623	0.007562512	-0.0035552357	0.013405438	7.276347	0.041593265	6.5744433	Sitting_Watch
14:24:34.844	6.979311	0.06464542	6.4142623	0.007562512	-0.0035552357	0.013405438	7.276347	0.041593265	6.5744433	Sitting_Watch
14:24:34.866	7.084659	0.07422252	6.5148215	0.048490483	-0.02127033	0.017070629	7.2641296	0.040736645	6.5879445	Sitting_Watch
14:24:34.889	7.084659	0.07422252	6.5148215	0.048490483	-0.02127033	0.017070629	7.2641296	0.040736645	6.5879445	Sitting_Watch
14:24:34.911	7.084659	0.07422252	6.5148215	0.048490483	-0.02127033	0.017070629	7.2641296	0.040736645	6.5879445	Sitting_Watch
14:24:34.934	7.084659	0.07422252	6.5148215	0.048490483	-0.02127033	0.017070629	7.2641296	0.040736645	6.5879445	Sitting_Watch
14:24:34.956	7.084659	0.07422252	6.5148215	0.048490483	-0.02127033	0.017070629	7.2641296	0.040736645	6.5879445	Sitting_Watch
14:24:34.977	7.084659	0.07422252	6.5148215	0.048490483	-0.02127033	0.017070629	7.2641296	0.040736645	6.5879445	Sitting_Watch
14:24:35.000	7.084659	0.07422252	6.5148215	0.048490483	-0.02127033	0.017070629	7.2641296	0.040736645	6.5879445	Sitting_Watch
14:24:35.023	7.084659	0.07422252	6.5148215	0.048490483	-0.02127033	0.017070629	7.2641296	0.040736645	6.5879445	Sitting_Watch
14:24:35.046	7.046351	0.090982445	6.2945485	-0.0077091195	0.0025534166	0.014627169	7.2768264	0.062456165	6.5737553	Sitting_Watch
14:24:35.068	7.046351	0.090982445	6.2945485	-0.0077091195	0.0025534166	0.014627169	7.2768264	0.062456165	6.5737553	Sitting_Watch
14:24:35.091	7.046351	0.090982445	6.2945485	-0.0077091195	0.0025534166	0.014627169	7.2768264	0.062456165	6.5737553	Sitting_Watch
14:24:35.113	7.046351	0.090982445	6.2945485	-0.0077091195	0.0025534166	0.014627169	7.2768264	0.062456165	6.5737553	Sitting_Watch
14:24:35.136	7.046351	0.090982445	6.2945485	-0.0077091195	0.0025534166	0.014627169	7.2768264	0.062456165	6.5737553	Sitting_Watch
14:24:35.158	7.046351	0.090982445	6.2945485	-0.0077091195	0.0025534166	0.014627169	7.2768264	0.062456165	6.5737553	Sitting_Watch
14:24:35.182	7.046351	0.090982445	6.2945485	-0.0077091195	0.0025534166	0.014627169	7.2768264	0.062456165	6.5737553	Sitting_Watch
14:24:35.204	7.046351	0.090982445	6.2945485	-0.0077091195	0.0025534166	0.014627169	7.2768264	0.062456165	6.5737553	Sitting_Watch
14:24:35.226	7.0535336	0.083799616	6.445388	0.000842994	0.0025534166	0.017070629	7.265627	0.052542966	6.5862117	Sitting_Watch
14:24:35.247	7.0535336	0.083799616	6.445388	0.000842994	0.0025534166	0.017070629	7.265627	0.052542966	6.5862117	Sitting_Watch
14:24:35.270	7.0535336	0.083799616	6.445388	0.000842994	0.0025534166	0.017070629	7.265627	0.052542966	6.5862117	Sitting_Watch
14:24:35.292	7.0535336	0.083799616	6.445388	0.000842994	0.0025534166	0.017070629	7.265627	0.052542966	6.5862117	Sitting_Watch
14:24:35.314	7.0535336	0.083799616	6.445388	0.000842994	0.0025534166	0.017070629	7.265627	0.052542966	6.5862117	Sitting_Watch
14:24:35.337	7.0535336	0.083799616	6.445388	0.000842994	0.0025534166	0.017070629	7.265627	0.052542966	6.5862117	Sitting_Watch
14:24:35.361	7.0535336	0.083799616	6.445388	0.000842994	0.0025534166	0.017070629	7.265627	0.052542966	6.5862117	Sitting_Watch
14:24:35.383	7.0535336	0.083799616	6.445388	0.000842994	0.0025534166	0.017070629	7.265627	0.052542966	6.5862117	Sitting_Watch
14:24:35.405	7.065505	0.07901107	6.4190507	0.01672549	-0.011496483	0.010351111	7.2633257	0.045729194	6.5888033	Sitting_Watch
14:24:35.429	7.065505	0.07901107	6.4190507	0.01672549	-0.011496483	0.010351111	7.2633257	0.045729194	6.5888033	Sitting_Watch
14:24:35.452	7.065505	0.07901107	6.4190507	0.01672549	-0.011496483	0.010351111	7.2633257	0.045729194	6.5888033	Sitting_Watch
14:24:35.474	7.065505	0.07901107	6.4190507	0.01672549	-0.011496483	0.010351111	7.2633257	0.045729194	6.5888033	Sitting_Watch
14:24:35.496	7.065505	0.07901107	6.4190507	0.01672549	-0.011496483	0.010351111	7.2633257	0.045729194	6.5888033	Sitting_Watch
14:24:35.518	7.065505	0.07901107	6.4190507	0.01672549	-0.011496483	0.010351111	7.2633257	0.045729194	6.5888033	Sitting_Watch
14:24:35.539	7.065505	0.07901107	6.4190507	0.01672549	-0.011496483	0.010351111	7.2633257	0.045729194	6.5888033	Sitting_Watch
14:24:35.561	7.065505	0.07901107	6.4190507	0.01672549	-0.011496483	0.010351111	7.2633257	0.045729194	6.5888033	Sitting_Watch
14:24:35.583	7.084659	0.021548472	6.352011	-0.00037873647	-0.01455081	0.009129381	7.266857	0.047916766	6.584886	Sitting_Watch
14:24:35.606	7.084659	0.021548472	6.352011	-0.00037873647	-0.01455081	0.009129381	7.266857	0.047916766	6.584886	Sitting_Watch
14:24:35.629	7.084659	0.021548472	6.352011	-0.00037873647	-0.01455081	0.009129381	7.266857	0.047916766	6.584886	Sitting_Watch
14:24:35.651	7.084659	0.021548472	6.352011	-0.00037873647	-0.01455081	0.009129381	7.266857	0.047916766	6.584886	Sitting_Watch
14:24:35.675	7.084659	0.021548472	6.352011	-0.00037873647	-0.01455081	0.009129381	7.266857	0.047916766	6.584886	Sitting_Watch
14:24:35.697	7.084659	0.021548472	6.352011	-0.00037873647	-0.01455081	0.009129381	7.266857	0.047916766	6.584886	Sitting_Watch
14:24:35.725	7.084659	0.021548472	6.352011	-0.00037873647	-0.01455081	0.009129381	7.266857	0.047916766	6.584886	Sitting_Watch
14:24:35.747	7.084659	0.021548472	6.352011	-0.00037873647	-0.01455081	0.009129381	7.266857	0.047916766	6.584886	Sitting_Watch
14:24:35.770	7.067899	0.08619389	6.3975024	0.011227703	0.008051204	0.012794573	7.2746873	0.035186026	6.5763154	Sitting_Watch
14:24:35.792	7.067899	0.08619389	6.3975024	0.011227703	0.008051204	0.012794573	7.2746873	0.035186026	6.5763154	Sitting_Watch
14:24:35.814	7.067899	0.08619389	6.3975024	0.011227703	0.008051204	0.012794573	7.2746873	0.035186026	6.5763154	Sitting_Watch
14:24:35.836	7.067899	0.08619389	6.3975024	0.011227703	0.008051204	0.012794573	7.2746873	0.035186026	6.5763154	Sitting_Watch
14:24:35.859	7.067899	0.08619389	6.3975024	0.011227703	0.008051204	0.012794573	7.2746873	0.035186026	6.5763154	Sitting_Watch
14:24:35.881	7.067899	0.08619389	6.3975024	0.011227703	0.008051204	0.012794573	7.2746873	0.035186026	6.5763154	Sitting_Watch
14:24:35.904	7.067899	0.08619389	6.3975024	0.011227703	0.008051204	0.012794573	7.2746873	0.035186026	6.5763154	Sitting_Watch
14:24:35.928	7.067899	0.08619389	6.3975024	0.011227703	0.008051204	0.012794573	7.2746873	0.035186026	6.5763154	Sitting_Watch
14:24:35.951	7.1157846	0.05027977	6.3304625	0.005119051	-0.0059986967	0.011572842	7.269973	0.03428513	6.581533	Sitting_Watch
14:24:35.973	7.1157846	0.05027977	6.3304625	0.005119051	-0.0059986967	0.011572842	7.269973	0.03428513	6.581533	Sitting_Watch
14:24:35.996	7.1157846	0.05027977	6.3304625	0.005119051	-0.0059986967	0.011572842	7.269973	0.03428513	6.581533	Sitting_Watch
14:24:36.018	7.1157846	0.05027977	6.3304625	0.005119051	-0.0059986967	0.011572842	7.269973	0.03428513	6.581533	Sitting_Watch
14:24:36.040	7.1157846	0.05027977	6.3304625	0.005119051	-0.0059986967	0.011572842	7.269973	0.03428513	6.581533	Sitting_Watch
14:24:36.062	7.1157846	0.05027977	6.3304625	0.005119051	-0.0059986967	0.011572842	7.269973	0.03428513	6.581533	Sitting_Watch
14:24:36.084	7.1157846	0.05027977	6.3304625	0.005119051	-0.0059986967	0.011572842	7.269973	0.03428513	6.581533	Sitting_Watch
14:24:36.108	7.1157846	0.05027977	6.3304625	0.005119051	-0.0059986967	0.011572842	7.269973	0.03428513	6.581533	Sitting_Watch
14:24:36.132	7.065505	0.0670397	6.402291	0.010616837	-0.010885619	0.003631594	7.2674932	0.026375089	6.5843115	Sitting_Watch
14:24:36.154	7.065505	0.0670397	6.402291	0.010616837	-0.010885619	0.003631594	7.2674932	0.026375089	6.5843115	Sitting_Watch
14:24:36.175	7.065505	0.0670397	6.402291	0.010616837	-0.010885619	0.003631594	7.2674932	0.026375089	6.5843115	Sitting_Watch
14:24:36.197	7.065505	0.0670397	6.402291	0.010616837	-0.010885619	0.003631594	7.2674932	0.026375089	6.5843115	Sitting_Watch
14:24:36.220	7.065505	0.0670397	6.402291	0.010616837	-0.010885619	0.003631594	7.2674932	0.026375089	6.5843115	Sitting_Watch
14:24:36.243	7.065505	0.0670397	6.402291	0.010616837	-0.010885619	0.003631594	7.2674932	0.026375089	6.5843115	Sitting_Watch
14:24:36.265	7.065505	0.0670397	6.402291	0.010616837	-0.010885619	0.003631594	7.2674932	0.026375089	6.5843115	Sitting_Watch
14:24:36.287	7.065505	0.0670397	6.402291	0.010616837	-0.010885619	0.003631594	7.2674932	0.026375089	6.5843115	Sitting_Watch
14:24:36.309	7.065505	0.07901107	6.3711653	0.01550376	0.0019425515	0.003631594	7.269679	0.025846243	6.5819025	Sitting_Watch
14:24:36.331	7.065505	0.07901107	6.3711653	0.01550376	0.0019425515	0.003631594	7.269679	0.025846243	6.5819025	Sitting_Watch
14:24:36.353	7.065505	0.07901107	6.3711653	0.01550376	0.0019425515	0.003631594	7.269679	0.025846243	6.5819025	Sitting_Watch
14:24:36.375	7.065505	0.07901107	6.3711653	0.01550376	0.0019425515	0.003631594	7.269679	0.025846243	6.5819025	Sitting_Watch
14:24:36.397	7.065505	0.07901107	6.3711653	0.01550376	0.0019425515	0.003631594	7.269679	0.025846243	6.5819025	Sitting_Watch
14:24:36.419	7.065505	0.07901107	6.3711653	0.01550376	0.0019425515	0.003631594	7.269679	0.025846243	6.5819025	Sitting_Watch
14:24:36.441	7.065505	0.07901107	6.3711653	0.01550376	0.0019425515	0.003631594	7.269679	0.025846243	6.5819025	Sitting_Watch
14:24:36.464	7.065505	0.07901107	6.3711653	0.01550376	0.0019425515	0.003631594	7.269679	0.025846243	6.5819025	Sitting_Watch
14:24:36.487	7.0535336	0.102953814	6.4166565	0.0020647245	0.008051204	0.012794573	7.265282	0.026982993	6.586746	Sitting_Watch
14:24:36.509	7.0535336	0.102953814	6.4166565	0.0020647245	0.008051204	0.012794573	7.265282	0.026982993	6.586746	Sitting_Watch
14:24:36.531	7.0535336	0.102953814	6.4166565	0.0020647245	0.008051204	0.012794573	7.265282	0.026982993	6.586746	Sitting_Watch
14:24:36.554	7.0535336	0.102953814	6.4166565	0.0020647245	0.008051204	0.012794573	7.265282	0.026982993	6.586746	Sitting_Watch
14:24:36.575	7.0535336	0.102953814	6.4166565	0.0020647245	0.008051204	0.012794573	7.265282	0.026982993	6.586746	Sitting_Watch
14:24:36.596	7.0535336	0.102953814	6.4166565	0.0020647245	0.008051204	0.012794573	7.265282	0.026982993	6.586746	Sitting_Watch
14:24:36.618	7.0535336	0.102953814	6.4166565	0.0020647245	0.008051204	0.012794573	7.265282	0.026982993	6.586746	Sitting_Watch
14:24:36.640	7.0535336	0.102953814	6.4166565	0.0020647245	0.008051204	0.012794573	7.265282	0.026982993	6.586746	Sitting_Watch
14:24:36.663	7.0319853	0.076616794	6.325674	-0.0058765234	-0.0029443705	0.013405438	7.261245	0.028090514	6.5911903	Sitting_Watch
14:24:36.686	7.0319853	0.076616794	6.325674	-0.0058765234	-0.0029443705	0.013405438	7.261245	0.028090514	6.5911903	Sitting_Watch
14:24:36.708	7.0319853	0.076616794	6.325674	-0.0058765234	-0.0029443705	0.013405438	7.261245	0.028090514	6.5911903	Sitting_Watch
14:24:36.731	7.0319853	0.076616794	6.325674	-0.0058765234	-0.0029443705	0.013405438	7.261245	0.028090514	6.5911903	Sitting_Watch
14:24:36.761	7.0319853	0.076616794	6.325674	-0.0058765234	-0.0029443705	0.013405438	7.261245	0.028090514	6.5911903	Sitting_Watch
14:24:36.786	7.0319853	0.076616794	6.325674	-0.0058765234	-0.0029443705	0.013405438	7.261245	0.028090514	6.5911903	Sitting_Watch
14:24:36.809	7.0319853	0.076616794	6.325674	-0.0058765234	-0.0029443705	0.013405438	7.261245	0.028090514	6.5911903	Sitting_Watch
14:24:36.830	7.0319853	0.076616794	6.325674	-0.0058765234	-0.0029443705	0.013405438	7.261245	0.028090514	6.5911903	Sitting_Watch
14:24:36.852	7.0559278	0.05506832	6.423839	0.009395108	-0.018216	0.0072967852	7.26546	0.03861936	6.586492	Sitting_Watch
14:24:36.874	7.0559278	0.05506832	6.423839	0.009395108	-0.018216	0.0072967852	7.26546	0.03861936	6.586492	Sitting_Watch
14:24:36.895	7.0559278	0.05506832	6.423839	0.009395108	-0.018216	0.0072967852	7.26546	0.03861936	6.586492	Sitting_Watch
14:24:36.917	7.0559278	0.05506832	6.423839	0.009395108	-0.018216	0.0072967852	7.26546	0.03861936	6.586492	Sitting_Watch
14:24:36.938	7.0559278	0.05506832	6.423839	0.009395108	-0.018216	0.0072967852	7.26546	0.03861936	6.586492	Sitting_Watch
14:24:36.960	7.0559278	0.05506832	6.423839	0.009395108	-0.018216	0.0072967852	7.26546	0.03861936	6.586492	Sitting_Watch
14:24:36.982	7.0559278	0.05506832	6.423839	0.009395108	-0.018216	0.0072967852	7.26546	0.03861936	6.586492	Sitting_Watch
14:24:37.005	7.0559278	0.05506832	6.423839	0.009395108	-0.018216	0.0072967852	7.26546	0.03861936	6.586492	Sitting_Watch
14:24:37.028	7.0726876	0.090982445	6.428628	0.005119051	0.0037751473	0.0072967852	7.2702703	0.04096344	6.58117	Sitting_Watch
14:24:37.051	7.0726876	0.090982445	6.428628	0.005119051	0.0037751473	0.0072967852	7.2702703	0.04096344	6.58117	Sitting_Watch
14:24:37.073	7.0726876	0.090982445	6.428628	0.005119051	0.0037751473	0.0072967852	7.2702703	0.04096344	6.58117	Sitting_Watch
14:24:37.094	7.0726876	0.090982445	6.428628	0.005119051	0.0037751473	0.0072967852	7.2702703	0.04096344	6.58117	Sitting_Watch
14:24:37.115	7.0726876	0.090982445	6.428628	0.005119051	0.0037751473	0.0072967852	7.2702703	0.04096344	6.58117	Sitting_Watch
14:24:37.138	7.0726876	0.090982445	6.428628	0.005119051	0.0037751473	0.0072967852	7.2702703	0.04096344	6.58117	Sitting_Watch
14:24:37.162	7.0726876	0.090982445	6.428628	0.005119051	0.0037751473	0.0072967852	7.2702703	0.04096344	6.58117	Sitting_Watch
14:24:37.184	7.0726876	0.090982445	6.428628	0.005119051	0.0037751473	0.0072967852	7.2702703	0.04096344	6.58117	Sitting_Watch
14:24:37.206	7.0894475	0.08140534	6.304126	0.005119051	-0.020659462	-0.006753115	7.2695794	0.048734367	6.5818777	Sitting_Watch
14:24:37.228	7.0894475	0.08140534	6.304126	0.005119051	-0.020659462	-0.006753115	7.2695794	0.048734367	6.5818777	Sitting_Watch
14:24:37.251	7.0894475	0.08140534	6.304126	0.005119051	-0.020659462	-0.006753115	7.2695794	0.048734367	6.5818777	Sitting_Watch
14:24:37.273	7.0894475	0.08140534	6.304126	0.005119051	-0.020659462	-0.006753115	7.2695794	0.048734367	6.5818777	Sitting_Watch
14:24:37.294	7.0894475	0.08140534	6.304126	0.005119051	-0.020659462	-0.006753115	7.2695794	0.048734367	6.5818777	Sitting_Watch
14:24:37.316	7.0894475	0.08140534	6.304126	0.005119051	-0.020659462	-0.006753115	7.2695794	0.048734367	6.5818777	Sitting_Watch
14:24:37.338	7.0894475	0.08140534	6.304126	0.005119051	-0.020659462	-0.006753115	7.2695794	0.048734367	6.5818777	Sitting_Watch
14:24:37.360	7.0894475	0.08140534	6.304126	0.005119051	-0.020659462	-0.006753115	7.2695794	0.048734367	6.5818777	Sitting_Watch
14:24:37.381	7.099025	0.102953814	6.2586346	0.007562512	-0.002333505	-3.359759e-05	7.276483	0.06763737	6.5740757	Sitting_Watch
14:24:37.403	7.099025	0.102953814	6.2586346	0.007562512	-0.002333505	-3.359759e-05	7.276483	0.06763737	6.5740757	Sitting_Watch
14:24:37.426	7.099025	0.102953814	6.2586346	0.007562512	-0.002333505	-3.359759e-05	7.276483	0.06763737	6.5740757	Sitting_Watch
14:24:37.448	7.099025	0.102953814	6.2586346	0.007562512	-0.002333505	-3.359759e-05	7.276483	0.06763737	6.5740757	Sitting_Watch
14:24:37.471	7.099025	0.102953814	6.2586346	0.007562512	-0.002333505	-3.359759e-05	7.276483	0.06763737	6.5740757	Sitting_Watch
14:24:37.493	7.099025	0.102953814	6.2586346	0.007562512	-0.002333505	-3.359759e-05	7.276483	0.06763737	6.5740757	Sitting_Watch
14:24:37.516	7.099025	0.102953814	6.2586346	0.007562512	-0.002333505	-3.359759e-05	7.276483	0.06763737	6.5740757	Sitting_Watch
14:24:37.538	7.099025	0.102953814	6.2586346	0.007562512	-0.002333505	-3.359759e-05	7.276483	0.06763737	6.5740757	Sitting_Watch
14:24:37.567	7.046351	0.10055954	6.3639827	0.004508185	0.0025534166	-0.011640037	7.2768364	0.07791677	6.573571	Sitting_Watch
14:24:37.591	7.046351	0.10055954	6.3639827	0.004508185	0.0025534166	-0.011640037	7.2768364	0.07791677	6.573571	Sitting_Watch
14:24:37.612	7.046351	0.10055954	6.3639827	0.004508185	0.0025534166	-0.011640037	7.2768364	0.07791677	6.573571	Sitting_Watch
14:24:37.634	7.046351	0.10055954	6.3639827	0.004508185	0.0025534166	-0.011640037	7.2768364	0.07791677	6.573571	Sitting_Watch
14:24:37.656	7.046351	0.10055954	6.3639827	0.004508185	0.0025534166	-0.011640037	7.2768364	0.07791677	6.573571	Sitting_Watch
14:24:37.678	7.046351	0.10055954	6.3639827	0.004508185	0.0025534166	-0.011640037	7.2768364	0.07791677	6.573571	Sitting_Watch
14:24:37.702	7.046351	0.10055954	6.3639827	0.004508185	0.0025534166	-0.011640037	7.2768364	0.07791677	6.573571	Sitting_Watch
14:24:37.725	7.046351	0.10055954	6.3639827	0.004508185	0.0025534166	-0.011640037	7.2768364	0.07791677	6.573571	Sitting_Watch
14:24:37.747	7.067899	0.11013664	6.30652	-0.0070982543	-0.004166101	0.010351111	7.282138	0.074300185	6.5677395	Sitting_Watch
14:24:37.770	7.067899	0.11013664	6.30652	-0.0070982543	-0.004166101	0.010351111	7.282138	0.074300185	6.5677395	Sitting_Watch
14:24:37.793	7.067899	0.11013664	6.30652	-0.0070982543	-0.004166101	0.010351111	7.282138	0.074300185	6.5677395	Sitting_Watch
14:24:37.816	7.067899	0.11013664	6.30652	-0.0070982543	-0.004166101	0.010351111	7.282138	0.074300185	6.5677395	Sitting_Watch
14:24:37.840	7.067899	0.11013664	6.30652	-0.0070982543	-0.004166101	0.010351111	7.282138	0.074300185	6.5677395	Sitting_Watch
14:24:37.862	7.067899	0.11013664	6.30652	-0.0070982543	-0.004166101	0.010351111	7.282138	0.074300185	6.5677395	Sitting_Watch
14:24:37.884	7.067899	0.11013664	6.30652	-0.0070982543	-0.004166101	0.010351111	7.282138	0.074300185	6.5677395	Sitting_Watch
14:24:37.906	7.067899	0.11013664	6.30652	-0.0070982543	-0.004166101	0.010351111	7.282138	0.074300185	6.5677395	Sitting_Watch
14:24:37.929	7.0104365	0.11253092	6.4166565	0.0002321288	-0.007831292	0.009129381	7.282671	0.073131435	6.567167	Sitting_Watch
14:24:37.952	7.0104365	0.11253092	6.4166565	0.0002321288	-0.007831292	0.009129381	7.282671	0.073131435	6.567167	Sitting_Watch
14:24:37.975	7.0104365	0.11253092	6.4166565	0.0002321288	-0.007831292	0.009129381	7.282671	0.073131435	6.567167	Sitting_Watch
14:24:37.997	7.0104365	0.11253092	6.4166565	0.0002321288	-0.007831292	0.009129381	7.282671	0.073131435	6.567167	Sitting_Watch
14:24:38.019	7.0104365	0.11253092	6.4166565	0.0002321288	-0.007831292	0.009129381	7.282671	0.073131435	6.567167	Sitting_Watch
14:24:38.042	7.0104365	0.11253092	6.4166565	0.0002321288	-0.007831292	0.009129381	7.282671	0.073131435	6.567167	Sitting_Watch
14:24:38.065	7.0104365	0.11253092	6.4166565	0.0002321288	-0.007831292	0.009129381	7.282671	0.073131435	6.567167	Sitting_Watch
14:24:38.087	7.0104365	0.11253092	6.4166565	0.0002321288	-0.007831292	0.009129381	7.282671	0.073131435	6.567167	Sitting_Watch
14:24:38.109	7.046351	0.083799616	6.471725	-0.013206907	0.010494665	0.012794573	7.2738185	0.055518914	6.5771427	Sitting_Watch
14:24:38.132	7.046351	0.083799616	6.471725	-0.013206907	0.010494665	0.012794573	7.2738185	0.055518914	6.5771427	Sitting_Watch
14:24:38.154	7.046351	0.083799616	6.471725	-0.013206907	0.010494665	0.012794573	7.2738185	0.055518914	6.5771427	Sitting_Watch
14:24:38.177	7.046351	0.083799616	6.471725	-0.013206907	0.010494665	0.012794573	7.2738185	0.055518914	6.5771427	Sitting_Watch
14:24:38.199	7.046351	0.083799616	6.471725	-0.013206907	0.010494665	0.012794573	7.2738185	0.055518914	6.5771427	Sitting_Watch
14:24:38.222	7.046351	0.083799616	6.471725	-0.013206907	0.010494665	0.012794573	7.2738185	0.055518914	6.5771427	Sitting_Watch
14:24:38.245	7.046351	0.083799616	6.471725	-0.013206907	0.010494665	0.012794573	7.2738185	0.055518914	6.5771427	Sitting_Watch
14:24:38.268	7.046351	0.083799616	6.471725	-0.013206907	0.010494665	0.012794573	7.2738185	0.055518914	6.5771427	Sitting_Watch
14:24:38.290	7.0295906	0.076616794	6.3328567	-0.004654793	-0.013329079	0.012794573	7.272447	0.039965954	6.5787754	Sitting_Watch
14:24:38.313	7.0295906	0.076616794	6.3328567	-0.004654793	-0.013329079	0.012794573	7.272447	0.039965954	6.5787754	Sitting_Watch
14:24:38.336	7.0295906	0.076616794	6.3328567	-0.004654793	-0.013329079	0.012794573	7.272447	0.039965954	6.5787754	Sitting_Watch
14:24:38.358	7.0295906	0.076616794	6.3328567	-0.004654793	-0.013329079	0.012794573	7.272447	0.039965954	6.5787754	Sitting_Watch
14:24:38.382	7.0295906	0.076616794	6.3328567	-0.004654793	-0.013329079	0.012794573	7.272447	0.039965954	6.5787754	Sitting_Watch
14:24:38.404	7.0295906	0.076616794	6.3328567	-0.004654793	-0.013329079	0.012794573	7.272447	0.039965954	6.5787754	Sitting_Watch
14:24:38.426	7.0295906	0.076616794	6.3328567	-0.004654793	-0.013329079	0.012794573	7.272447	0.039965954	6.5787754	Sitting_Watch
14:24:38.448	7.0295906	0.076616794	6.3328567	-0.004654793	-0.013329079	0.012794573	7.272447	0.039965954	6.5787754	Sitting_Watch
14:24:38.470	7.0870533	0.06943397	6.4429936	-0.0040439283	-0.0005009095	0.011572842	7.2753534	0.021564767	6.575645	Sitting_Watch
14:24:38.495	7.0870533	0.06943397	6.4429936	-0.0040439283	-0.0005009095	0.011572842	7.2753534	0.021564767	6.575645	Sitting_Watch
14:24:38.517	7.0870533	0.06943397	6.4429936	-0.0040439283	-0.0005009095	0.011572842	7.2753534	0.021564767	6.575645	Sitting_Watch
14:24:38.540	7.0870533	0.06943397	6.4429936	-0.0040439283	-0.0005009095	0.011572842	7.2753534	0.021564767	6.575645	Sitting_Watch
14:24:38.563	7.0870533	0.06943397	6.4429936	-0.0040439283	-0.0005009095	0.011572842	7.2753534	0.021564767	6.575645	Sitting_Watch
14:24:38.585	7.0870533	0.06943397	6.4429936	-0.0040439283	-0.0005009095	0.011572842	7.2753534	0.021564767	6.575645	Sitting_Watch
14:24:38.609	7.0870533	0.06943397	6.4429936	-0.0040439283	-0.0005009095	0.011572842	7.2753534	0.021564767	6.575645	Sitting_Watch
14:24:38.631	7.0870533	0.06943397	6.4429936	-0.0040439283	-0.0005009095	0.011572842	7.2753534	0.021564767	6.575645	Sitting_Watch
14:24:38.654	7.0870533	0.0047885496	6.349617	-0.010763446	0.018435912	0.0072967852	7.2849755	0.024209289	6.5649705	Sitting_Watch
14:24:38.677	7.0870533	0.0047885496	6.349617	-0.010763446	0.018435912	0.0072967852	7.2849755	0.024209289	6.5649705	Sitting_Watch
14:24:38.698	7.0870533	0.0047885496	6.349617	-0.010763446	0.018435912	0.0072967852	7.2849755	0.024209289	6.5649705	Sitting_Watch
14:24:38.721	7.0870533	0.0047885496	6.349617	-0.010763446	0.018435912	0.0072967852	7.2849755	0.024209289	6.5649705	Sitting_Watch
14:24:38.743	7.0870533	0.0047885496	6.349617	-0.010763446	0.018435912	0.0072967852	7.2849755	0.024209289	6.5649705	Sitting_Watch
14:24:38.766	7.0870533	0.0047885496	6.349617	-0.010763446	0.018435912	0.0072967852	7.2849755	0.024209289	6.5649705	Sitting_Watch
14:24:38.788	7.0870533	0.0047885496	6.349617	-0.010763446	0.018435912	0.0072967852	7.2849755	0.024209289	6.5649705	Sitting_Watch
14:24:38.810	7.0870533	0.0047885496	6.349617	-0.010763446	0.018435912	0.0072967852	7.2849755	0.024209289	6.5649705	Sitting_Watch
14:24:38.833	7.0343795	0.0670397	6.304126	0.006340781	-0.007831292	0.014016303	7.286674	0.009028671	6.563129	Sitting_Watch
14:24:38.859	7.0343795	0.0670397	6.304126	0.006340781	-0.007831292	0.014016303	7.286674	0.009028671	6.563129	Sitting_Watch
14:24:38.882	7.0343795	0.0670397	6.304126	0.006340781	-0.007831292	0.014016303	7.286674	0.009028671	6.563129	Sitting_Watch
14:24:38.905	7.0343795	0.0670397	6.304126	0.006340781	-0.007831292	0.014016303	7.286674	0.009028671	6.563129	Sitting_Watch
14:24:38.927	7.0343795	0.0670397	6.304126	0.006340781	-0.007831292	0.014016303	7.286674	0.009028671	6.563129	Sitting_Watch
14:24:38.950	7.0343795	0.0670397	6.304126	0.006340781	-0.007831292	0.014016303	7.286674	0.009028671	6.563129	Sitting_Watch
14:24:38.973	7.0343795	0.0670397	6.304126	0.006340781	-0.007831292	0.014016303	7.286674	0.009028671	6.563129	Sitting_Watch
14:24:38.994	7.0343795	0.0670397	6.304126	0.006340781	-0.007831292	0.014016303	7.286674	0.009028671	6.563129	Sitting_Watch
14:24:39.016	7.1325445	-0.0071828244	6.3903193	-0.009541715	0.00010995574	-0.0006444628	7.280715	0.0018945816	6.5697412	Sitting_Watch
14:24:39.040	7.1325445	-0.0071828244	6.3903193	-0.009541715	0.00010995574	-0.0006444628	7.280715	0.0018945816	6.5697412	Sitting_Watch
14:24:39.063	7.1325445	-0.0071828244	6.3903193	-0.009541715	0.00010995574	-0.0006444628	7.280715	0.0018945816	6.5697412	Sitting_Watch
14:24:39.085	7.1325445	-0.0071828244	6.3903193	-0.009541715	0.00010995574	-0.0006444628	7.280715	0.0018945816	6.5697412	Sitting_Watch
14:24:39.108	7.1325445	-0.0071828244	6.3903193	-0.009541715	0.00010995574	-0.0006444628	7.280715	0.0018945816	6.5697412	Sitting_Watch
14:24:39.130	7.1325445	-0.0071828244	6.3903193	-0.009541715	0.00010995574	-0.0006444628	7.280715	0.0018945816	6.5697412	Sitting_Watch
14:24:39.153	7.1325445	-0.0071828244	6.3903193	-0.009541715	0.00010995574	-0.0006444628	7.280715	0.0018945816	6.5697412	Sitting_Watch
14:24:39.176	7.1325445	-0.0071828244	6.3903193	-0.009541715	0.00010995574	-0.0006444628	7.280715	0.0018945816	6.5697412	Sitting_Watch
14:24:39.199	7.0774765	0.071828246	6.3113084	0.011227703	-0.012107349	0.003631594	7.28224	-0.0002791092	6.5680466	Sitting_Watch
14:24:39.220	7.0774765	0.071828246	6.3113084	0.011227703	-0.012107349	0.003631594	7.28224	-0.0002791092	6.5680466	Sitting_Watch
14:24:39.242	7.0774765	0.071828246	6.3113084	0.011227703	-0.012107349	0.003631594	7.28224	-0.0002791092	6.5680466	Sitting_Watch
14:24:39.264	7.0774765	0.071828246	6.3113084	0.011227703	-0.012107349	0.003631594	7.28224	-0.0002791092	6.5680466	Sitting_Watch
14:24:39.286	7.0774765	0.071828246	6.3113084	0.011227703	-0.012107349	0.003631594	7.28224	-0.0002791092	6.5680466	Sitting_Watch
14:24:39.308	7.0774765	0.071828246	6.3113084	0.011227703	-0.012107349	0.003631594	7.28224	-0.0002791092	6.5680466	Sitting_Watch
14:24:39.330	7.0774765	0.071828246	6.3113084	0.011227703	-0.012107349	0.003631594	7.28224	-0.0002791092	6.5680466	Sitting_Watch
14:24:39.352	7.0774765	0.071828246	6.3113084	0.011227703	-0.012107349	0.003631594	7.28224	-0.0002791092	6.5680466	Sitting_Watch
14:24:39.375	7.0559278	0.04070267	6.368771	-0.0040439283	0.017214183	0.006075055	7.281997	0.0034010406	6.568319	Sitting_Watch
14:24:39.398	7.0559278	0.04070267	6.368771	-0.0040439283	0.017214183	0.006075055	7.281997	0.0034010406	6.568319	Sitting_Watch
14:24:39.420	7.0559278	0.04070267	6.368771	-0.0040439283	0.017214183	0.006075055	7.281997	0.0034010406	6.568319	Sitting_Watch
14:24:39.443	7.0559278	0.04070267	6.368771	-0.0040439283	0.017214183	0.006075055	7.281997	0.0034010406	6.568319	Sitting_Watch
14:24:39.465	7.0559278	0.04070267	6.368771	-0.0040439283	0.017214183	0.006075055	7.281997	0.0034010406	6.568319	Sitting_Watch
14:24:39.487	7.0559278	0.04070267	6.368771	-0.0040439283	0.017214183	0.006075055	7.281997	0.0034010406	6.568319	Sitting_Watch
14:24:39.509	7.0559278	0.04070267	6.368771	-0.0040439283	0.017214183	0.006075055	7.281997	0.0034010406	6.568319	Sitting_Watch
14:24:39.531	7.0559278	0.04070267	6.368771	-0.0040439283	0.017214183	0.006075055	7.281997	0.0034010406	6.568319	Sitting_Watch
14:24:39.554	7.022408	0.0023942748	6.3544054	0.0014538594	0.0037751473	0.006075055	7.2816477	0.005174188	6.568704	Sitting_Watch
14:24:39.576	7.022408	0.0023942748	6.3544054	0.0014538594	0.0037751473	0.006075055	7.2816477	0.005174188	6.568704	Sitting_Watch
14:24:39.597	7.022408	0.0023942748	6.3544054	0.0014538594	0.0037751473	0.006075055	7.2816477	0.005174188	6.568704	Sitting_Watch
14:24:39.620	7.022408	0.0023942748	6.3544054	0.0014538594	0.0037751473	0.006075055	7.2816477	0.005174188	6.568704	Sitting_Watch
14:24:39.642	7.022408	0.0023942748	6.3544054	0.0014538594	0.0037751473	0.006075055	7.2816477	0.005174188	6.568704	Sitting_Watch
14:24:39.664	7.022408	0.0023942748	6.3544054	0.0014538594	0.0037751473	0.006075055	7.2816477	0.005174188	6.568704	Sitting_Watch
14:24:39.686	7.022408	0.0023942748	6.3544054	0.0014538594	0.0037751473	0.006075055	7.2816477	0.005174188	6.568704	Sitting_Watch
14:24:39.709	7.022408	0.0023942748	6.3544054	0.0014538594	0.0037751473	0.006075055	7.2816477	0.005174188	6.568704	Sitting_Watch
14:24:39.731	7.0774765	0.083799616	6.428628	0.022834143	-0.023102924	0.01829236	7.2818346	-0.01197057	6.568488	Sitting_Watch
14:24:39.753	7.0774765	0.083799616	6.428628	0.022834143	-0.023102924	0.01829236	7.2818346	-0.01197057	6.568488	Sitting_Watch
14:24:39.775	7.0774765	0.083799616	6.428628	0.022834143	-0.023102924	0.01829236	7.2818346	-0.01197057	6.568488	Sitting_Watch
14:24:39.797	7.0774765	0.083799616	6.428628	0.022834143	-0.023102924	0.01829236	7.2818346	-0.01197057	6.568488	Sitting_Watch
14:24:39.819	7.0774765	0.083799616	6.428628	0.022834143	-0.023102924	0.01829236	7.2818346	-0.01197057	6.568488	Sitting_Watch
14:24:39.842	7.0774765	0.083799616	6.428628	0.022834143	-0.023102924	0.01829236	7.2818346	-0.01197057	6.568488	Sitting_Watch
14:24:39.865	7.0774765	0.083799616	6.428628	0.022834143	-0.023102924	0.01829236	7.2818346	-0.01197057	6.568488	Sitting_Watch
14:24:39.887	7.0774765	0.083799616	6.428628	0.022834143	-0.023102924	0.01829236	7.2818346	-0.01197057	6.568488	Sitting_Watch
14:24:39.910	7.099025	-0.026337024	6.3208857	0.009395108	-0.0029443705	0.0017989981	7.2824597	-0.004478899	6.5678043	Sitting_Watch
14:24:39.932	7.099025	-0.026337024	6.3208857	0.009395108	-0.0029443705	0.0017989981	7.2824597	-0.004478899	6.5678043	Sitting_Watch
14:24:39.956	7.099025	-0.026337024	6.3208857	0.009395108	-0.0029443705	0.0017989981	7.2824597	-0.004478899	6.5678043	Sitting_Watch
14:24:39.978	7.099025	-0.026337024	6.3208857	0.009395108	-0.0029443705	0.0017989981	7.2824597	-0.004478899	6.5678043	Sitting_Watch
14:24:40.001	7.099025	-0.026337024	6.3208857	0.009395108	-0.0029443705	0.0017989981	7.2824597	-0.004478899	6.5678043	Sitting_Watch
14:24:40.023	7.099025	-0.026337024	6.3208857	0.009395108	-0.0029443705	0.0017989981	7.2824597	-0.004478899	6.5678043	Sitting_Watch
14:24:40.045	7.099025	-0.026337024	6.3208857	0.009395108	-0.0029443705	0.0017989981	7.2824597	-0.004478899	6.5678043	Sitting_Watch
14:24:40.067	7.099025	-0.026337024	6.3208857	0.009395108	-0.0029443705	0.0017989981	7.2824597	-0.004478899	6.5678043	Sitting_Watch
14:24:40.090	7.106208	0.043096945	6.4693303	-0.008319984	0.0062186085	0.016459765	7.2784276	-0.014627807	6.5722528	Sitting_Watch
14:24:40.113	7.106208	0.043096945	6.4693303	-0.008319984	0.0062186085	0.016459765	7.2784276	-0.014627807	6.5722528	Sitting_Watch
14:24:40.135	7.106208	0.043096945	6.4693303	-0.008319984	0.0062186085	0.016459765	7.2784276	-0.014627807	6.5722528	Sitting_Watch
14:24:40.158	7.106208	0.043096945	6.4693303	-0.008319984	0.0062186085	0.016459765	7.2784276	-0.014627807	6.5722528	Sitting_Watch
14:24:40.181	7.106208	0.043096945	6.4693303	-0.008319984	0.0062186085	0.016459765	7.2784276	-0.014627807	6.5722528	Sitting_Watch
14:24:40.203	7.106208	0.043096945	6.4693303	-0.008319984	0.0062186085	0.016459765	7.2784276	-0.014627807	6.5722528	Sitting_Watch
14:24:40.226	7.106208	0.043096945	6.4693303	-0.008319984	0.0062186085	0.016459765	7.2784276	-0.014627807	6.5722528	Sitting_Watch
14:24:40.248	7.106208	0.043096945	6.4693303	-0.008319984	0.0062186085	0.016459765	7.2784276	-0.014627807	6.5722528	Sitting_Watch
14:24:40.272	7.048745	0.019154198	6.299337	0.011838568	-0.035931095	0.012183707	7.2815013	-0.009115327	6.5688624	Sitting_Watch
14:24:40.294	7.048745	0.019154198	6.299337	0.011838568	-0.035931095	0.012183707	7.2815013	-0.009115327	6.5688624	Sitting_Watch
14:24:40.316	7.048745	0.019154198	6.299337	0.011838568	-0.035931095	0.012183707	7.2815013	-0.009115327	6.5688624	Sitting_Watch
14:24:40.338	7.048745	0.019154198	6.299337	0.011838568	-0.035931095	0.012183707	7.2815013	-0.009115327	6.5688624	Sitting_Watch
14:24:40.361	7.048745	0.019154198	6.299337	0.011838568	-0.035931095	0.012183707	7.2815013	-0.009115327	6.5688624	Sitting_Watch
14:24:40.384	7.048745	0.019154198	6.299337	0.011838568	-0.035931095	0.012183707	7.2815013	-0.009115327	6.5688624	Sitting_Watch
14:24:40.407	7.048745	0.019154198	6.299337	0.011838568	-0.035931095	0.012183707	7.2815013	-0.009115327	6.5688624	Sitting_Watch
14:24:40.433	7.048745	0.019154198	6.299337	0.011838568	-0.035931095	0.012183707	7.2815013	-0.009115327	6.5688624	Sitting_Watch
14:24:40.457	7.106208	-0.0071828244	6.421445	-0.010763446	0.0062186085	0.0017989981	7.287727	-0.003043167	6.561958	Sitting_Watch
14:24:40.480	7.106208	-0.0071828244	6.421445	-0.010763446	0.0062186085	0.0017989981	7.287727	-0.003043167	6.561958	Sitting_Watch
14:24:40.503	7.106208	-0.0071828244	6.421445	-0.010763446	0.0062186085	0.0017989981	7.287727	-0.003043167	6.561958	Sitting_Watch
14:24:40.525	7.106208	-0.0071828244	6.421445	-0.010763446	0.0062186085	0.0017989981	7.287727	-0.003043167	6.561958	Sitting_Watch
14:24:40.548	7.106208	-0.0071828244	6.421445	-0.010763446	0.0062186085	0.0017989981	7.287727	-0.003043167	6.561958	Sitting_Watch
14:24:40.570	7.106208	-0.0071828244	6.421445	-0.010763446	0.0062186085	0.0017989981	7.287727	-0.003043167	6.561958	Sitting_Watch
14:24:40.592	7.106208	-0.0071828244	6.421445	-0.010763446	0.0062186085	0.0017989981	7.287727	-0.003043167	6.561958	Sitting_Watch
14:24:40.614	7.106208	-0.0071828244	6.421445	-0.010763446	0.0062186085	0.0017989981	7.287727	-0.003043167	6.561958	Sitting_Watch
14:24:40.637	7.0774765	0.04070267	6.3711653	0.014892895	0.00010995574	-0.007974846	7.290503	0.008506693	6.5588737	Sitting_Watch
14:24:40.659	7.0774765	0.04070267	6.3711653	0.014892895	0.00010995574	-0.007974846	7.290503	0.008506693	6.5588737	Sitting_Watch
14:24:40.680	7.0774765	0.04070267	6.3711653	0.014892895	0.00010995574	-0.007974846	7.290503	0.008506693	6.5588737	Sitting_Watch
14:24:40.702	7.0774765	0.04070267	6.3711653	0.014892895	0.00010995574	-0.007974846	7.290503	0.008506693	6.5588737	Sitting_Watch
14:24:40.724	7.0774765	0.04070267	6.3711653	0.014892895	0.00010995574	-0.007974846	7.290503	0.008506693	6.5588737	Sitting_Watch
14:24:40.749	7.0774765	0.04070267	6.3711653	0.014892895	0.00010995574	-0.007974846	7.290503	0.008506693	6.5588737	Sitting_Watch
14:24:40.772	7.0774765	0.04070267	6.3711653	0.014892895	0.00010995574	-0.007974846	7.290503	0.008506693	6.5588737	Sitting_Watch
14:24:40.796	7.0774765	0.04070267	6.3711653	0.014892895	0.00010995574	-0.007974846	7.290503	0.008506693	6.5588737	Sitting_Watch
14:24:40.819	7.091842	0.08619389	6.2969427	-0.0070982543	-0.002333505	-0.0061422503	7.297558	0.028991409	6.55096	Sitting_Watch
14:24:40.841	7.091842	0.08619389	6.2969427	-0.0070982543	-0.002333505	-0.0061422503	7.297558	0.028991409	6.55096	Sitting_Watch
14:24:40.863	7.091842	0.08619389	6.2969427	-0.0070982543	-0.002333505	-0.0061422503	7.297558	0.028991409	6.55096	Sitting_Watch
14:24:40.885	7.091842	0.08619389	6.2969427	-0.0070982543	-0.002333505	-0.0061422503	7.297558	0.028991409	6.55096	Sitting_Watch
14:24:40.907	7.091842	0.08619389	6.2969427	-0.0070982543	-0.002333505	-0.0061422503	7.297558	0.028991409	6.55096	Sitting_Watch
14:24:40.930	7.091842	0.08619389	6.2969427	-0.0070982543	-0.002333505	-0.0061422503	7.297558	0.028991409	6.55096	Sitting_Watch
14:24:40.953	7.091842	0.08619389	6.2969427	-0.0070982543	-0.002333505	-0.0061422503	7.297558	0.028991409	6.55096	Sitting_Watch
14:24:40.976	7.091842	0.08619389	6.2969427	-0.0070982543	-0.002333505	-0.0061422503	7.297558	0.028991409	6.55096	Sitting_Watch
14:24:41.001	7.075082	0.052674048	6.3903193	-0.010763446	0.012327261	0.006075055	7.305661	0.049756844	6.5417976	Sitting_Watch
14:24:41.024	7.075082	0.052674048	6.3903193	-0.010763446	0.012327261	0.006075055	7.305661	0.049756844	6.5417976	Sitting_Watch
14:24:41.046	7.075082	0.052674048	6.3903193	-0.010763446	0.012327261	0.006075055	7.305661	0.049756844	6.5417976	Sitting_Watch
14:24:41.069	7.075082	0.052674048	6.3903193	-0.010763446	0.012327261	0.006075055	7.305661	0.049756844	6.5417976	Sitting_Watch
14:24:41.092	7.075082	0.052674048	6.3903193	-0.010763446	0.012327261	0.006075055	7.305661	0.049756844	6.5417976	Sitting_Watch
14:24:41.114	7.075082	0.052674048	6.3903193	-0.010763446	0.012327261	0.006075055	7.305661	0.049756844	6.5417976	Sitting_Watch
14:24:41.135	7.075082	0.052674048	6.3903193	-0.010763446	0.012327261	0.006075055	7.305661	0.049756844	6.5417976	Sitting_Watch
14:24:41.157	7.058322	0.105348095	6.304126	-0.010763446	0.012327261	0.006075055	7.305661	0.049756844	6.5417976	Sitting_Watch
14:24:41.178	7.058322	0.105348095	6.304126	0.01550376	-0.013939945	-0.0030879239	7.3050776	0.053736266	6.542418	Sitting_Watch
14:24:41.200	7.058322	0.105348095	6.304126	0.01550376	-0.013939945	-0.0030879239	7.3050776	0.053736266	6.542418	Sitting_Watch
14:24:41.222	7.058322	0.105348095	6.304126	0.01550376	-0.013939945	-0.0030879239	7.3050776	0.053736266	6.542418	Sitting_Watch
14:24:41.243	7.058322	0.105348095	6.304126	0.01550376	-0.013939945	-0.0030879239	7.3050776	0.053736266	6.542418	Sitting_Watch
14:24:41.266	7.058322	0.105348095	6.304126	0.01550376	-0.013939945	-0.0030879239	7.3050776	0.053736266	6.542418	Sitting_Watch
14:24:41.289	7.058322	0.105348095	6.304126	0.01550376	-0.013939945	-0.0030879239	7.3050776	0.053736266	6.542418	Sitting_Watch
14:24:41.312	7.058322	0.105348095	6.304126	0.01550376	-0.013939945	-0.0030879239	7.3050776	0.053736266	6.542418	Sitting_Watch
14:24:41.339	7.058322	0.105348095	6.304126	0.01550376	-0.013939945	-0.0030879239	7.3050776	0.053736266	6.542418	Sitting_Watch
14:24:41.361	7.065505	0.083799616	6.349617	-0.0077091195	0.026988026	0.0072967852	7.2970457	0.053504795	6.551378	Sitting_Watch
14:24:41.383	7.065505	0.083799616	6.349617	-0.0077091195	0.026988026	0.0072967852	7.2970457	0.053504795	6.551378	Sitting_Watch
14:24:41.405	7.065505	0.083799616	6.349617	-0.0077091195	0.026988026	0.0072967852	7.2970457	0.053504795	6.551378	Sitting_Watch
14:24:41.428	7.065505	0.083799616	6.349617	-0.0077091195	0.026988026	0.0072967852	7.2970457	0.053504795	6.551378	Sitting_Watch
14:24:41.451	7.065505	0.083799616	6.349617	-0.0077091195	0.026988026	0.0072967852	7.2970457	0.053504795	6.551378	Sitting_Watch
14:24:41.474	7.065505	0.083799616	6.349617	-0.0077091195	0.026988026	0.0072967852	7.2970457	0.053504795	6.551378	Sitting_Watch
14:24:41.496	7.065505	0.083799616	6.349617	-0.0077091195	0.026988026	0.0072967852	7.2970457	0.053504795	6.551378	Sitting_Watch
14:24:41.518	7.065505	0.083799616	6.349617	-0.0077091195	0.026988026	0.0072967852	7.2970457	0.053504795	6.551378	Sitting_Watch
14:24:41.545	7.063111	0.11492519	6.3328567	-0.018093828	0.009272934	0.0072967852	7.2839622	0.04339432	6.5659933	Sitting_Watch
14:24:41.568	7.063111	0.11492519	6.3328567	-0.018093828	0.009272934	0.0072967852	7.2839622	0.04339432	6.5659933	Sitting_Watch
14:24:41.589	7.063111	0.11492519	6.3328567	-0.018093828	0.009272934	0.0072967852	7.2839622	0.04339432	6.5659933	Sitting_Watch
14:24:41.611	7.063111	0.11492519	6.3328567	-0.018093828	0.009272934	0.0072967852	7.2839622	0.04339432	6.5659933	Sitting_Watch
14:24:41.632	7.063111	0.11492519	6.3328567	-0.018093828	0.009272934	0.0072967852	7.2839622	0.04339432	6.5659933	Sitting_Watch
14:24:41.655	7.063111	0.11492519	6.3328567	-0.018093828	0.009272934	0.0072967852	7.2839622	0.04339432	6.5659933	Sitting_Watch
14:24:41.677	7.063111	0.11492519	6.3328567	-0.018093828	0.009272934	0.0072967852	7.2839622	0.04339432	6.5659933	Sitting_Watch
14:24:41.699	7.084659	0.047885496	6.428628	-0.026035076	-0.009663888	0.003631594	7.2769113	0.02412541	6.573912	Sitting_Watch
14:24:41.724	7.084659	0.047885496	6.428628	-0.026035076	-0.009663888	0.003631594	7.2769113	0.02412541	6.573912	Sitting_Watch
14:24:41.746	7.084659	0.047885496	6.428628	-0.026035076	-0.009663888	0.003631594	7.2769113	0.02412541	6.573912	Sitting_Watch
14:24:41.770	7.084659	0.047885496	6.428628	-0.026035076	-0.009663888	0.003631594	7.2769113	0.02412541	6.573912	Sitting_Watch
14:24:41.793	7.084659	0.047885496	6.428628	-0.026035076	-0.009663888	0.003631594	7.2769113	0.02412541	6.573912	Sitting_Watch
14:24:41.815	7.084659	0.047885496	6.428628	-0.026035076	-0.009663888	0.003631594	7.2769113	0.02412541	6.573912	Sitting_Watch
14:24:41.838	7.084659	0.047885496	6.428628	-0.026035076	-0.009663888	0.003631594	7.2769113	0.02412541	6.573912	Sitting_Watch
14:24:41.860	7.084659	0.047885496	6.428628	-0.026035076	-0.009663888	0.003631594	7.2769113	0.02412541	6.573912	Sitting_Watch
14:24:41.883	7.1229677	0.06464542	6.3472223	0.013671164	0.0019425515	0.028066205	7.2725024	0.0036203824	6.57883	Sitting_Watch
14:24:41.905	7.1229677	0.06464542	6.3472223	0.013671164	0.0019425515	0.028066205	7.2725024	0.0036203824	6.57883	Sitting_Watch
14:24:41.927	7.1229677	0.06464542	6.3472223	0.013671164	0.0019425515	0.028066205	7.2725024	0.0036203824	6.57883	Sitting_Watch
14:24:41.950	7.1229677	0.06464542	6.3472223	0.013671164	0.0019425515	0.028066205	7.2725024	0.0036203824	6.57883	Sitting_Watch
14:24:41.972	7.1229677	0.06464542	6.3472223	0.013671164	0.0019425515	0.028066205	7.2725024	0.0036203824	6.57883	Sitting_Watch
14:24:41.996	7.1229677	0.06464542	6.3472223	0.013671164	0.0019425515	0.028066205	7.2725024	0.0036203824	6.57883	Sitting_Watch
14:24:42.019	7.1229677	0.06464542	6.3472223	0.013671164	0.0019425515	0.028066205	7.2725024	0.0036203824	6.57883	Sitting_Watch
14:24:42.042	7.1229677	0.06464542	6.3472223	0.013671164	0.0019425515	0.028066205	7.2725024	0.0036203824	6.57883	Sitting_Watch
14:24:42.065	7.075082	0.035914123	6.3831367	0.009395108	-0.016383406	0.022568416	7.273544	0.0040472294	6.57768	Sitting_Watch
14:24:42.087	7.075082	0.035914123	6.3831367	0.009395108	-0.016383406	0.022568416	7.273544	0.0040472294	6.57768	Sitting_Watch
14:24:42.110	7.075082	0.035914123	6.3831367	0.009395108	-0.016383406	0.022568416	7.273544	0.0040472294	6.57768	Sitting_Watch
14:24:42.133	7.075082	0.035914123	6.3831367	0.009395108	-0.016383406	0.022568416	7.273544	0.0040472294	6.57768	Sitting_Watch
14:24:42.156	7.075082	0.035914123	6.3831367	0.009395108	-0.016383406	0.022568416	7.273544	0.0040472294	6.57768	Sitting_Watch
14:24:42.177	7.075082	0.035914123	6.3831367	0.009395108	-0.016383406	0.022568416	7.273544	0.0040472294	6.57768	Sitting_Watch
14:24:42.198	7.075082	0.035914123	6.3831367	0.009395108	-0.016383406	0.022568416	7.273544	0.0040472294	6.57768	Sitting_Watch
14:24:42.219	7.075082	0.035914123	6.3831367	0.009395108	-0.016383406	0.022568416	7.273544	0.0040472294	6.57768	Sitting_Watch
14:24:42.240	7.099025	0.014365649	6.349617	-0.0052656583	0.008051204	0.006075055	7.285254	-0.0099717975	6.5647025	Sitting_Watch
14:24:42.263	7.099025	0.014365649	6.349617	-0.0052656583	0.008051204	0.006075055	7.285254	-0.0099717975	6.5647025	Sitting_Watch
14:24:42.286	7.099025	0.014365649	6.349617	-0.0052656583	0.008051204	0.006075055	7.285254	-0.0099717975	6.5647025	Sitting_Watch
14:24:42.308	7.099025	0.014365649	6.349617	-0.0052656583	0.008051204	0.006075055	7.285254	-0.0099717975	6.5647025	Sitting_Watch
14:24:42.331	7.099025	0.014365649	6.349617	-0.0052656583	0.008051204	0.006075055	7.285254	-0.0099717975	6.5647025	Sitting_Watch
14:24:42.354	7.099025	0.014365649	6.349617	-0.0052656583	0.008051204	0.006075055	7.285254	-0.0099717975	6.5647025	Sitting_Watch
14:24:42.377	7.099025	0.014365649	6.349617	-0.0052656583	0.008051204	0.006075055	7.285254	-0.0099717975	6.5647025	Sitting_Watch
14:24:42.400	7.099025	0.014365649	6.349617	-0.0052656583	0.008051204	0.006075055	7.285254	-0.0099717975	6.5647025	Sitting_Watch
14:24:42.422	7.0702934	-0.04070267	6.402291	0.0020647245	0.003164282	0.0072967852	7.283729	-0.014655279	6.56638	Sitting_Watch
14:24:42.445	7.0702934	-0.04070267	6.402291	0.0020647245	0.003164282	0.0072967852	7.283729	-0.014655279	6.56638	Sitting_Watch
14:24:42.466	7.0702934	-0.04070267	6.402291	0.0020647245	0.003164282	0.0072967852	7.283729	-0.014655279	6.56638	Sitting_Watch
14:24:42.488	7.0702934	-0.04070267	6.402291	0.0020647245	0.003164282	0.0072967852	7.283729	-0.014655279	6.56638	Sitting_Watch
14:24:42.510	7.0702934	-0.04070267	6.402291	0.0020647245	0.003164282	0.0072967852	7.283729	-0.014655279	6.56638	Sitting_Watch
14:24:42.531	7.0702934	-0.04070267	6.402291	0.0020647245	0.003164282	0.0072967852	7.283729	-0.014655279	6.56638	Sitting_Watch
14:24:42.554	7.0702934	-0.04070267	6.402291	0.0020647245	0.003164282	0.0072967852	7.283729	-0.014655279	6.56638	Sitting_Watch
14:24:42.577	7.0702934	-0.04070267	6.402291	0.0020647245	0.003164282	0.0072967852	7.283729	-0.014655279	6.56638	Sitting_Watch
14:24:42.598	7.0607166	0.071828246	6.4621477	-0.0077091195	-0.0011117748	0.016459765	7.2861667	-0.015983459	6.563675	Sitting_Watch
14:24:42.620	7.0607166	0.071828246	6.4621477	-0.0077091195	-0.0011117748	0.016459765	7.2861667	-0.015983459	6.563675	Sitting_Watch
14:24:42.642	7.0607166	0.071828246	6.4621477	-0.0077091195	-0.0011117748	0.016459765	7.2861667	-0.015983459	6.563675	Sitting_Watch
14:24:42.666	7.0607166	0.071828246	6.4621477	-0.0077091195	-0.0011117748	0.016459765	7.2861667	-0.015983459	6.563675	Sitting_Watch
14:24:42.689	7.0607166	0.071828246	6.4621477	-0.0077091195	-0.0011117748	0.016459765	7.2861667	-0.015983459	6.563675	Sitting_Watch
14:24:42.710	7.0607166	0.071828246	6.4621477	-0.0077091195	-0.0011117748	0.016459765	7.2861667	-0.015983459	6.563675	Sitting_Watch
14:24:42.732	7.0607166	0.071828246	6.4621477	-0.0077091195	-0.0011117748	0.016459765	7.2861667	-0.015983459	6.563675	Sitting_Watch
14:24:42.754	7.0607166	0.071828246	6.4621477	-0.0077091195	-0.0011117748	0.016459765	7.2861667	-0.015983459	6.563675	Sitting_Watch
14:24:42.776	7.0607166	0.071828246	6.4621477	-0.0077091195	-0.0011117748	0.016459765	7.2861667	-0.015983459	6.563675	Sitting_Watch
14:24:42.797	7.0942364	0.026337024	6.280183	0.017947221	-0.0047769663	0.011572842	7.28682	-0.014433745	6.5629478	Sitting_Watch
14:24:42.820	7.0942364	0.026337024	6.280183	0.017947221	-0.0047769663	0.011572842	7.28682	-0.014433745	6.5629478	Sitting_Watch
14:24:42.843	7.0942364	0.026337024	6.280183	0.017947221	-0.0047769663	0.011572842	7.28682	-0.014433745	6.5629478	Sitting_Watch
14:24:42.865	7.0942364	0.026337024	6.280183	0.017947221	-0.0047769663	0.011572842	7.28682	-0.014433745	6.5629478	Sitting_Watch
14:24:42.888	7.0942364	0.026337024	6.280183	0.017947221	-0.0047769663	0.011572842	7.28682	-0.014433745	6.5629478	Sitting_Watch
14:24:42.911	7.0942364	0.026337024	6.280183	0.017947221	-0.0047769663	0.011572842	7.28682	-0.014433745	6.5629478	Sitting_Watch
14:24:42.933	7.0942364	0.026337024	6.280183	0.017947221	-0.0047769663	0.011572842	7.28682	-0.014433745	6.5629478	Sitting_Watch
14:24:42.958	7.075082	0.014365649	6.3352513	-0.0070982543	0.0043860124	0.009129381	7.28682	-0.014433745	6.5629478	Sitting_Watch
14:24:42.980	7.075082	0.014365649	6.3352513	-0.0070982543	0.0043860124	0.009129381	7.2848234	-0.015663287	6.565163	Sitting_Watch
14:24:43.001	7.075082	0.014365649	6.3352513	-0.0070982543	0.0043860124	0.009129381	7.2848234	-0.015663287	6.565163	Sitting_Watch
14:24:43.022	7.075082	0.014365649	6.3352513	-0.0070982543	0.0043860124	0.009129381	7.2848234	-0.015663287	6.565163	Sitting_Watch
14:24:43.043	7.075082	0.014365649	6.3352513	-0.0070982543	0.0043860124	0.009129381	7.2848234	-0.015663287	6.565163	Sitting_Watch
14:24:43.065	7.075082	0.014365649	6.3352513	-0.0070982543	0.0043860124	0.009129381	7.2848234	-0.015663287	6.565163	Sitting_Watch
14:24:43.087	7.075082	0.014365649	6.3352513	-0.0070982543	0.0043860124	0.009129381	7.2848234	-0.015663287	6.565163	Sitting_Watch
14:24:43.110	7.075082	0.014365649	6.3352513	-0.0070982543	0.0043860124	0.009129381	7.2848234	-0.015663287	6.565163	Sitting_Watch
14:24:43.132	7.075082	0.014365649	6.3352513	-0.0070982543	0.0043860124	0.009129381	7.2848234	-0.015663287	6.565163	Sitting_Watch
14:24:43.155	7.0535336	-0.016759925	6.490879	-0.026645944	0.0025534166	0.009740246	7.2793646	-0.02418284	6.571192	Sitting_Watch
14:24:43.178	7.0535336	-0.016759925	6.490879	-0.026645944	0.0025534166	0.009740246	7.2793646	-0.02418284	6.571192	Sitting_Watch
14:24:43.200	7.0535336	-0.016759925	6.490879	-0.026645944	0.0025534166	0.009740246	7.2793646	-0.02418284	6.571192	Sitting_Watch
14:24:43.224	7.0535336	-0.016759925	6.490879	-0.026645944	0.0025534166	0.009740246	7.2793646	-0.02418284	6.571192	Sitting_Watch
14:24:43.245	7.0535336	-0.016759925	6.490879	-0.026645944	0.0025534166	0.009740246	7.2793646	-0.02418284	6.571192	Sitting_Watch
14:24:43.266	7.0535336	-0.016759925	6.490879	-0.026645944	0.0025534166	0.009740246	7.2793646	-0.02418284	6.571192	Sitting_Watch
14:24:43.289	7.0535336	-0.016759925	6.490879	-0.026645944	0.0025534166	0.009740246	7.2793646	-0.02418284	6.571192	Sitting_Watch
14:24:43.311	7.0535336	-0.016759925	6.490879	-0.026645944	0.0025534166	0.009740246	7.2793646	-0.02418284	6.571192	Sitting_Watch
14:24:43.334	7.0535336	-0.043096945	6.407079	-0.0034330627	0.0013316863	0.00668592	7.282848	-0.029260581	6.567309	Sitting_Watch
14:24:43.357	7.0535336	-0.043096945	6.407079	-0.0034330627	0.0013316863	0.00668592	7.282848	-0.029260581	6.567309	Sitting_Watch
14:24:43.379	7.0535336	-0.043096945	6.407079	-0.0034330627	0.0013316863	0.00668592	7.282848	-0.029260581	6.567309	Sitting_Watch
14:24:43.401	7.0535336	-0.043096945	6.407079	-0.0034330627	0.0013316863	0.00668592	7.282848	-0.029260581	6.567309	Sitting_Watch
14:24:43.424	7.0535336	-0.043096945	6.407079	-0.0034330627	0.0013316863	0.00668592	7.282848	-0.029260581	6.567309	Sitting_Watch
14:24:43.446	7.0535336	-0.043096945	6.407079	-0.0034330627	0.0013316863	0.00668592	7.282848	-0.029260581	6.567309	Sitting_Watch
14:24:43.469	7.0535336	-0.043096945	6.407079	-0.0034330627	0.0013316863	0.00668592	7.282848	-0.029260581	6.567309	Sitting_Watch
14:24:43.492	7.0535336	-0.043096945	6.407079	-0.0034330627	0.0013316863	0.00668592	7.282848	-0.029260581	6.567309	Sitting_Watch
14:24:43.514	7.039168	0.045491222	6.28976	0.020390682	-0.0011117748	0.006075055	7.280662	-0.031218145	6.5697193	Sitting_Watch
14:24:43.536	7.039168	0.045491222	6.28976	0.020390682	-0.0011117748	0.006075055	7.280662	-0.031218145	6.5697193	Sitting_Watch
14:24:43.561	7.039168	0.045491222	6.28976	0.020390682	-0.0011117748	0.006075055	7.280662	-0.031218145	6.5697193	Sitting_Watch
14:24:43.583	7.039168	0.045491222	6.28976	0.020390682	-0.0011117748	0.006075055	7.280662	-0.031218145	6.5697193	Sitting_Watch
14:24:43.606	7.039168	0.045491222	6.28976	0.020390682	-0.0011117748	0.006075055	7.280662	-0.031218145	6.5697193	Sitting_Watch
14:24:43.628	7.039168	0.045491222	6.28976	0.020390682	-0.0011117748	0.006075055	7.280662	-0.031218145	6.5697193	Sitting_Watch
14:24:43.651	7.039168	0.045491222	6.28976	0.020390682	-0.0011117748	0.006075055	7.280662	-0.031218145	6.5697193	Sitting_Watch
14:24:43.676	7.039168	0.045491222	6.28976	0.020390682	-0.0011117748	0.006075055	7.280662	-0.031218145	6.5697193	Sitting_Watch
14:24:43.699	7.0511394	0.026337024	6.3927135	-0.011985176	0.00010995574	-0.005531385	7.27673	-0.031115562	6.574078	Sitting_Watch
14:24:43.722	7.0511394	0.026337024	6.3927135	-0.011985176	0.00010995574	-0.005531385	7.27673	-0.031115562	6.574078	Sitting_Watch
14:24:43.744	7.0511394	0.026337024	6.3927135	-0.011985176	0.00010995574	-0.005531385	7.27673	-0.031115562	6.574078	Sitting_Watch
14:24:43.766	7.0511394	0.026337024	6.3927135	-0.011985176	0.00010995574	-0.005531385	7.27673	-0.031115562	6.574078	Sitting_Watch
14:24:43.788	7.0511394	0.026337024	6.3927135	-0.011985176	0.00010995574	-0.005531385	7.27673	-0.031115562	6.574078	Sitting_Watch
14:24:43.810	7.0511394	0.026337024	6.3927135	-0.011985176	0.00010995574	-0.005531385	7.27673	-0.031115562	6.574078	Sitting_Watch
14:24:43.831	7.0511394	0.026337024	6.3927135	-0.011985176	0.00010995574	-0.005531385	7.27673	-0.031115562	6.574078	Sitting_Watch
14:24:43.853	7.0511394	0.026337024	6.3927135	-0.011985176	0.00010995574	-0.005531385	7.27673	-0.031115562	6.574078	Sitting_Watch
14:24:43.876	7.1133904	-0.014365649	6.3208857	0.005119051	0.008662069	0.0042424593	7.280035	-0.030143794	6.570421	Sitting_Watch
14:24:43.900	7.1133904	-0.014365649	6.3208857	0.005119051	0.008662069	0.0042424593	7.280035	-0.030143794	6.570421	Sitting_Watch
14:24:43.922	7.1133904	-0.014365649	6.3208857	0.005119051	0.008662069	0.0042424593	7.280035	-0.030143794	6.570421	Sitting_Watch
14:24:43.944	7.1133904	-0.014365649	6.3208857	0.005119051	0.008662069	0.0042424593	7.280035	-0.030143794	6.570421	Sitting_Watch
14:24:43.966	7.1133904	-0.014365649	6.3208857	0.005119051	0.008662069	0.0042424593	7.280035	-0.030143794	6.570421	Sitting_Watch
14:24:43.989	7.1133904	-0.014365649	6.3208857	0.005119051	0.008662069	0.0042424593	7.280035	-0.030143794	6.570421	Sitting_Watch
14:24:44.013	7.1133904	-0.014365649	6.3208857	0.005119051	0.008662069	0.0042424593	7.280035	-0.030143794	6.570421	Sitting_Watch
14:24:44.034	7.1133904	-0.014365649	6.3208857	0.005119051	0.008662069	0.0042424593	7.280035	-0.030143794	6.570421	Sitting_Watch
14:24:44.056	7.0774765	0.009577099	6.404685	0.009395108	-0.009663888	0.0072967852	7.2781982	-0.034256198	6.572439	Sitting_Watch
14:24:44.078	7.0774765	0.009577099	6.404685	0.009395108	-0.009663888	0.0072967852	7.2781982	-0.034256198	6.572439	Sitting_Watch
14:24:44.100	7.0774765	0.009577099	6.404685	0.009395108	-0.009663888	0.0072967852	7.2781982	-0.034256198	6.572439	Sitting_Watch
14:24:44.122	7.0774765	0.009577099	6.404685	0.009395108	-0.009663888	0.0072967852	7.2781982	-0.034256198	6.572439	Sitting_Watch
14:24:44.144	7.0774765	0.009577099	6.404685	0.009395108	-0.009663888	0.0072967852	7.2781982	-0.034256198	6.572439	Sitting_Watch
14:24:44.166	7.0774765	0.009577099	6.404685	0.009395108	-0.009663888	0.0072967852	7.2781982	-0.034256198	6.572439	Sitting_Watch
14:24:44.189	7.0774765	0.009577099	6.404685	0.009395108	-0.009663888	0.0072967852	7.2781982	-0.034256198	6.572439	Sitting_Watch
14:24:44.211	7.0774765	0.009577099	6.404685	0.009395108	-0.009663888	0.0072967852	7.2781982	-0.034256198	6.572439	Sitting_Watch
14:24:44.235	7.0559278	-0.05506832	6.4190507	-0.004654793	0.011716396	0.006075055	7.2787175	-0.020052463	6.571917	Sitting_Watch
14:24:44.257	7.0559278	-0.05506832	6.4190507	-0.004654793	0.011716396	0.006075055	7.2787175	-0.020052463	6.571917	Sitting_Watch
14:24:44.279	7.0559278	-0.05506832	6.4190507	-0.004654793	0.011716396	0.006075055	7.2787175	-0.020052463	6.571917	Sitting_Watch
14:24:44.302	7.0559278	-0.05506832	6.4190507	-0.004654793	0.011716396	0.006075055	7.2787175	-0.020052463	6.571917	Sitting_Watch
14:24:44.323	7.0559278	-0.05506832	6.4190507	-0.004654793	0.011716396	0.006075055	7.2787175	-0.020052463	6.571917	Sitting_Watch
14:24:44.345	7.0559278	-0.05506832	6.4190507	-0.004654793	0.011716396	0.006075055	7.2787175	-0.020052463	6.571917	Sitting_Watch
14:24:44.367	7.0559278	-0.05506832	6.4190507	-0.004654793	0.011716396	0.006075055	7.2787175	-0.020052463	6.571917	Sitting_Watch
14:24:44.389	7.0559278	-0.05506832	6.4190507	-0.004654793	0.011716396	0.006075055	7.2787175	-0.020052463	6.571917	Sitting_Watch
14:24:44.410	7.046351	0.08140534	6.3998966	0.004508185	-0.0053878315	0.0030207285	7.2815084	-0.0058009415	6.568853	Sitting_Watch
14:24:44.433	7.046351	0.08140534	6.3998966	0.004508185	-0.0053878315	0.0030207285	7.2815084	-0.0058009415	6.568853	Sitting_Watch
14:24:44.456	7.046351	0.08140534	6.3998966	0.004508185	-0.0053878315	0.0030207285	7.2815084	-0.0058009415	6.568853	Sitting_Watch
14:24:44.479	7.046351	0.08140534	6.3998966	0.004508185	-0.0053878315	0.0030207285	7.2815084	-0.0058009415	6.568853	Sitting_Watch
14:24:44.501	7.046351	0.08140534	6.3998966	0.004508185	-0.0053878315	0.0030207285	7.2815084	-0.0058009415	6.568853	Sitting_Watch
14:24:44.523	7.046351	0.08140534	6.3998966	0.004508185	-0.0053878315	0.0030207285	7.2815084	-0.0058009415	6.568853	Sitting_Watch
14:24:44.546	7.046351	0.08140534	6.3998966	0.004508185	-0.0053878315	0.0030207285	7.2815084	-0.0058009415	6.568853	Sitting_Watch
14:24:44.569	7.046351	0.08140534	6.3998966	0.004508185	-0.0053878315	0.0030207285	7.2815084	-0.0058009415	6.568853	Sitting_Watch
14:24:44.590	7.0798707	0.038308397	6.3639827	0.010005973	-0.013329079	-0.014694364	7.285374	0.02380626	6.56453	Sitting_Watch
14:24:44.611	7.0798707	0.038308397	6.3639827	0.010005973	-0.013329079	-0.014694364	7.285374	0.02380626	6.56453	Sitting_Watch
14:24:44.633	7.0798707	0.038308397	6.3639827	0.010005973	-0.013329079	-0.014694364	7.285374	0.02380626	6.56453	Sitting_Watch
14:24:44.656	7.0798707	0.038308397	6.3639827	0.010005973	-0.013329079	-0.014694364	7.285374	0.02380626	6.56453	Sitting_Watch
14:24:44.680	7.0798707	0.038308397	6.3639827	0.010005973	-0.013329079	-0.014694364	7.285374	0.02380626	6.56453	Sitting_Watch
14:24:44.702	7.0798707	0.038308397	6.3639827	0.010005973	-0.013329079	-0.014694364	7.285374	0.02380626	6.56453	Sitting_Watch
14:24:44.725	7.0798707	0.038308397	6.3639827	0.010005973	-0.013329079	-0.014694364	7.285374	0.02380626	6.56453	Sitting_Watch
14:24:44.748	7.0798707	0.038308397	6.3639827	0.010005973	-0.013329079	-0.014694364	7.285374	0.02380626	6.56453	Sitting_Watch
14:24:44.771	7.048745	0.08619389	6.402291	0.005119051	-0.008442158	-0.006753115	7.2900863	0.047505263	6.559167	Sitting_Watch
14:24:44.794	7.048745	0.08619389	6.402291	0.005119051	-0.008442158	-0.006753115	7.2900863	0.047505263	6.559167	Sitting_Watch
14:24:44.817	7.048745	0.08619389	6.402291	0.005119051	-0.008442158	-0.006753115	7.2900863	0.047505263	6.559167	Sitting_Watch
14:24:44.840	7.048745	0.08619389	6.402291	0.005119051	-0.008442158	-0.006753115	7.2900863	0.047505263	6.559167	Sitting_Watch
14:24:44.862	7.048745	0.08619389	6.402291	0.005119051	-0.008442158	-0.006753115	7.2900863	0.047505263	6.559167	Sitting_Watch
14:24:44.883	7.048745	0.08619389	6.402291	0.005119051	-0.008442158	-0.006753115	7.2900863	0.047505263	6.559167	Sitting_Watch
14:24:44.905	7.048745	0.08619389	6.402291	0.005119051	-0.008442158	-0.006753115	7.2900863	0.047505263	6.559167	Sitting_Watch
14:24:44.928	7.048745	0.08619389	6.402291	0.005119051	-0.008442158	-0.006753115	7.2900863	0.047505263	6.559167	Sitting_Watch
14:24:44.950	7.101419	0.043096945	6.378348	-0.0058765234	0.039816197	0.014016303	7.2915406	0.053310443	6.557511	Sitting_Watch
14:24:44.972	7.101419	0.043096945	6.378348	-0.0058765234	0.039816197	0.014016303	7.2915406	0.053310443	6.557511	Sitting_Watch
14:24:44.995	7.101419	0.043096945	6.378348	-0.0058765234	0.039816197	0.014016303	7.2915406	0.053310443	6.557511	Sitting_Watch
14:24:45.017	7.101419	0.043096945	6.378348	-0.0058765234	0.039816197	0.014016303	7.2915406	0.053310443	6.557511	Sitting_Watch
14:24:45.040	7.101419	0.043096945	6.378348	-0.0058765234	0.039816197	0.014016303	7.2915406	0.053310443	6.557511	Sitting_Watch
14:24:45.063	7.101419	0.043096945	6.378348	-0.0058765234	0.039816197	0.014016303	7.2915406	0.053310443	6.557511	Sitting_Watch
14:24:45.085	7.101419	0.043096945	6.378348	-0.0058765234	0.039816197	0.014016303	7.2915406	0.053310443	6.557511	Sitting_Watch
14:24:45.108	7.101419	0.043096945	6.378348	-0.0058765234	0.039816197	0.014016303	7.2915406	0.053310443	6.557511	Sitting_Watch
14:24:45.131	7.099025	0.10055954	6.220326	0.025277603	-0.06342003	0.010351111	7.307742	0.056866236	6.53942	Sitting_Watch
14:24:45.153	7.099025	0.10055954	6.220326	0.025277603	-0.06342003	0.010351111	7.307742	0.056866236	6.53942	Sitting_Watch
14:24:45.177	7.099025	0.10055954	6.220326	0.025277603	-0.06342003	0.010351111	7.307742	0.056866236	6.53942	Sitting_Watch
14:24:45.200	7.099025	0.10055954	6.220326	0.025277603	-0.06342003	0.010351111	7.307742	0.056866236	6.53942	Sitting_Watch
14:24:45.222	7.099025	0.10055954	6.220326	0.025277603	-0.06342003	0.010351111	7.307742	0.056866236	6.53942	Sitting_Watch
14:24:45.244	7.099025	0.10055954	6.220326	0.025277603	-0.06342003	0.010351111	7.307742	0.056866236	6.53942	Sitting_Watch
14:24:45.266	7.099025	0.10055954	6.220326	0.025277603	-0.06342003	0.010351111	7.307742	0.056866236	6.53942	Sitting_Watch
14:24:45.289	7.099025	0.10055954	6.220326	0.025277603	-0.06342003	0.010351111	7.307742	0.056866236	6.53942	Sitting_Watch
14:24:45.312	7.0870533	0.083799616	6.3400397	-0.0034330627	0.014770721	0.009129381	7.3312545	0.049377196	6.5131097	Sitting_Watch
14:24:45.334	7.0870533	0.083799616	6.3400397	-0.0034330627	0.014770721	0.009129381	7.3312545	0.049377196	6.5131097	Sitting_Watch
14:24:45.358	7.0870533	0.083799616	6.3400397	-0.0034330627	0.014770721	0.009129381	7.3312545	0.049377196	6.5131097	Sitting_Watch
14:24:45.380	7.0870533	0.083799616	6.3400397	-0.0034330627	0.014770721	0.009129381	7.3312545	0.049377196	6.5131097	Sitting_Watch
14:24:45.402	7.0870533	0.083799616	6.3400397	-0.0034330627	0.014770721	0.009129381	7.3312545	0.049377196	6.5131097	Sitting_Watch
14:24:45.423	7.0870533	0.083799616	6.3400397	-0.0034330627	0.014770721	0.009129381	7.3312545	0.049377196	6.5131097	Sitting_Watch
14:24:45.445	7.0870533	0.083799616	6.3400397	-0.0034330627	0.014770721	0.009129381	7.3312545	0.049377196	6.5131097	Sitting_Watch
14:24:45.467	7.0870533	0.083799616	6.3400397	-0.0034330627	0.014770721	0.009129381	7.3312545	0.049377196	6.5131097	Sitting_Watch
14:24:45.489	7.1971903	0.011971374	6.3759537	0.0038973202	0.0043860124	0.0054641897	7.323331	0.025601767	6.5221496	Sitting_Watch
14:24:45.511	7.1971903	0.011971374	6.3759537	0.0038973202	0.0043860124	0.0054641897	7.323331	0.025601767	6.5221496	Sitting_Watch
14:24:45.534	7.1971903	0.011971374	6.3759537	0.0038973202	0.0043860124	0.0054641897	7.323331	0.025601767	6.5221496	Sitting_Watch
14:24:45.556	7.1971903	0.011971374	6.3759537	0.0038973202	0.0043860124	0.0054641897	7.323331	0.025601767	6.5221496	Sitting_Watch
14:24:45.578	7.1971903	0.011971374	6.3759537	0.0038973202	0.0043860124	0.0054641897	7.323331	0.025601767	6.5221496	Sitting_Watch
14:24:45.600	7.1971903	0.011971374	6.3759537	0.0038973202	0.0043860124	0.0054641897	7.323331	0.025601767	6.5221496	Sitting_Watch
14:24:45.623	7.1971903	0.011971374	6.3759537	0.0038973202	0.0043860124	0.0054641897	7.323331	0.025601767	6.5221496	Sitting_Watch
14:24:45.645	7.1971903	0.011971374	6.3759537	0.0038973202	0.0043860124	0.0054641897	7.323331	0.025601767	6.5221496	Sitting_Watch
14:24:45.667	7.120573	0.0670397	6.261029	0.005119051	0.018435912	0.0048533245	7.345102	0.026710898	6.497617	Sitting_Watch
14:24:45.689	7.120573	0.0670397	6.261029	0.005119051	0.018435912	0.0048533245	7.345102	0.026710898	6.497617	Sitting_Watch
14:24:45.711	7.120573	0.0670397	6.261029	0.005119051	0.018435912	0.0048533245	7.345102	0.026710898	6.497617	Sitting_Watch
14:24:45.734	7.120573	0.0670397	6.261029	0.005119051	0.018435912	0.0048533245	7.345102	0.026710898	6.497617	Sitting_Watch
14:24:45.756	7.120573	0.0670397	6.261029	0.005119051	0.018435912	0.0048533245	7.345102	0.026710898	6.497617	Sitting_Watch
14:24:45.779	7.120573	0.0670397	6.261029	0.005119051	0.018435912	0.0048533245	7.345102	0.026710898	6.497617	Sitting_Watch
14:24:45.802	7.120573	0.0670397	6.261029	0.005119051	0.018435912	0.0048533245	7.345102	0.026710898	6.497617	Sitting_Watch
14:24:45.824	7.120573	0.0670397	6.261029	0.005119051	0.018435912	0.0048533245	7.345102	0.026710898	6.497617	Sitting_Watch
14:24:45.846	7.0894475	0.019154198	6.3304625	-0.00893085	0.016603317	0.0042424593	7.317701	0.014496143	6.5285015	Sitting_Watch
14:24:45.869	7.0894475	0.019154198	6.3304625	-0.00893085	0.016603317	0.0042424593	7.317701	0.014496143	6.5285015	Sitting_Watch
14:24:45.892	7.0894475	0.019154198	6.3304625	-0.00893085	0.016603317	0.0042424593	7.317701	0.014496143	6.5285015	Sitting_Watch
14:24:45.914	7.0894475	0.019154198	6.3304625	-0.00893085	0.016603317	0.0042424593	7.317701	0.014496143	6.5285015	Sitting_Watch
14:24:45.936	7.0894475	0.019154198	6.3304625	-0.00893085	0.016603317	0.0042424593	7.317701	0.014496143	6.5285015	Sitting_Watch
14:24:45.957	7.0894475	0.019154198	6.3304625	-0.00893085	0.016603317	0.0042424593	7.317701	0.014496143	6.5285015	Sitting_Watch
14:24:45.982	7.0894475	0.019154198	6.3304625	-0.00893085	0.016603317	0.0042424593	7.317701	0.014496143	6.5285015	Sitting_Watch
14:24:46.004	7.0894475	0.019154198	6.3304625	-0.00893085	0.016603317	0.0042424593	7.317701	0.014496143	6.5285015	Sitting_Watch
14:24:46.028	7.063111	0.028731298	6.3903193	0.0002321288	0.0068294737	0.0072967852	7.307519	0.0014431846	6.539917	Sitting_Watch
14:24:46.050	7.063111	0.028731298	6.3903193	0.0002321288	0.0068294737	0.0072967852	7.307519	0.0014431846	6.539917	Sitting_Watch
14:24:46.072	7.063111	0.028731298	6.3903193	0.0002321288	0.0068294737	0.0072967852	7.307519	0.0014431846	6.539917	Sitting_Watch
14:24:46.095	7.063111	0.028731298	6.3903193	0.0002321288	0.0068294737	0.0072967852	7.307519	0.0014431846	6.539917	Sitting_Watch
14:24:46.117	7.063111	0.028731298	6.3903193	0.0002321288	0.0068294737	0.0072967852	7.307519	0.0014431846	6.539917	Sitting_Watch
14:24:46.140	7.063111	0.028731298	6.3903193	0.0002321288	0.0068294737	0.0072967852	7.307519	0.0014431846	6.539917	Sitting_Watch
14:24:46.162	7.063111	0.028731298	6.3903193	0.0002321288	0.0068294737	0.0072967852	7.307519	0.0014431846	6.539917	Sitting_Watch
14:24:46.184	7.063111	0.028731298	6.3903193	0.0002321288	0.0068294737	0.0072967852	7.307519	0.0014431846	6.539917	Sitting_Watch
14:24:46.205	7.0439563	0.04070267	6.421445	-0.012596042	-0.008442158	0.011572842	7.30198	-0.0014788404	6.5460954	Sitting_Watch
14:24:46.227	7.0439563	0.04070267	6.421445	-0.012596042	-0.008442158	0.011572842	7.30198	-0.0014788404	6.5460954	Sitting_Watch
14:24:46.250	7.0439563	0.04070267	6.421445	-0.012596042	-0.008442158	0.011572842	7.30198	-0.0014788404	6.5460954	Sitting_Watch
14:24:46.272	7.0439563	0.04070267	6.421445	-0.012596042	-0.008442158	0.011572842	7.30198	-0.0014788404	6.5460954	Sitting_Watch
14:24:46.295	7.0439563	0.04070267	6.421445	-0.012596042	-0.008442158	0.011572842	7.30198	-0.0014788404	6.5460954	Sitting_Watch
14:24:46.317	7.0439563	0.04070267	6.421445	-0.012596042	-0.008442158	0.011572842	7.30198	-0.0014788404	6.5460954	Sitting_Watch
14:24:46.339	7.0439563	0.04070267	6.421445	-0.012596042	-0.008442158	0.011572842	7.30198	-0.0014788404	6.5460954	Sitting_Watch
14:24:46.362	7.0439563	0.04070267	6.421445	-0.012596042	-0.008442158	0.011572842	7.30198	-0.0014788404	6.5460954	Sitting_Watch
14:24:46.384	7.1157846	0.0023942748	6.3304625	0.011838568	-0.009663888	0.009740246	7.3006296	-0.0039417236	6.547598	Sitting_Watch
14:24:46.406	7.1157846	0.0023942748	6.3304625	0.011838568	-0.009663888	0.009740246	7.3006296	-0.0039417236	6.547598	Sitting_Watch
14:24:46.428	7.1157846	0.0023942748	6.3304625	0.011838568	-0.009663888	0.009740246	7.3006296	-0.0039417236	6.547598	Sitting_Watch
14:24:46.450	7.1157846	0.0023942748	6.3304625	0.011838568	-0.009663888	0.009740246	7.3006296	-0.0039417236	6.547598	Sitting_Watch
14:24:46.472	7.1157846	0.0023942748	6.3304625	0.011838568	-0.009663888	0.009740246	7.3006296	-0.0039417236	6.547598	Sitting_Watch
14:24:46.494	7.1157846	0.0023942748	6.3304625	0.011838568	-0.009663888	0.009740246	7.3006296	-0.0039417236	6.547598	Sitting_Watch
14:24:46.516	7.1157846	0.0023942748	6.3304625	0.011838568	-0.009663888	0.009740246	7.3006296	-0.0039417236	6.547598	Sitting_Watch
14:24:46.539	7.1157846	0.0023942748	6.3304625	0.011838568	-0.009663888	0.009740246	7.3006296	-0.0039417236	6.547598	Sitting_Watch
14:24:46.562	7.084659	0.0071828244	6.349617	-0.008319984	0.005607743	0.009129381	7.2993703	-0.010649697	6.548998	Sitting_Watch
14:24:46.583	7.084659	0.0071828244	6.349617	-0.008319984	0.005607743	0.009129381	7.2993703	-0.010649697	6.548998	Sitting_Watch
14:24:46.605	7.084659	0.0071828244	6.349617	-0.008319984	0.005607743	0.009129381	7.2993703	-0.010649697	6.548998	Sitting_Watch
14:24:46.626	7.084659	0.0071828244	6.349617	-0.008319984	0.005607743	0.009129381	7.2993703	-0.010649697	6.548998	Sitting_Watch
14:24:46.648	7.084659	0.0071828244	6.349617	-0.008319984	0.005607743	0.009129381	7.2993703	-0.010649697	6.548998	Sitting_Watch
14:24:46.671	7.084659	0.0071828244	6.349617	-0.008319984	0.005607743	0.009129381	7.2993703	-0.010649697	6.548998	Sitting_Watch
14:24:46.693	7.084659	0.0071828244	6.349617	-0.008319984	0.005607743	0.009129381	7.2993703	-0.010649697	6.548998	Sitting_Watch
14:24:46.715	7.084659	0.0071828244	6.349617	-0.008319984	0.005607743	0.009129381	7.2993703	-0.010649697	6.548998	Sitting_Watch
14:24:46.736	7.0535336	0.031125572	6.361588	0.009395108	0.0043860124	0.0017989981	7.2957125	-0.014714608	6.553059	Sitting_Watch
14:24:46.757	7.0535336	0.031125572	6.361588	0.009395108	0.0043860124	0.0017989981	7.2957125	-0.014714608	6.553059	Sitting_Watch
14:24:46.779	7.0535336	0.031125572	6.361588	0.009395108	0.0043860124	0.0017989981	7.2957125	-0.014714608	6.553059	Sitting_Watch
14:24:46.802	7.0535336	0.031125572	6.361588	0.009395108	0.0043860124	0.0017989981	7.2957125	-0.014714608	6.553059	Sitting_Watch
14:24:46.825	7.0535336	0.031125572	6.361588	0.009395108	0.0043860124	0.0017989981	7.2957125	-0.014714608	6.553059	Sitting_Watch
14:24:46.848	7.0535336	0.031125572	6.361588	0.009395108	0.0043860124	0.0017989981	7.2957125	-0.014714608	6.553059	Sitting_Watch
14:24:46.873	7.0535336	0.031125572	6.361588	0.009395108	0.0043860124	0.0017989981	7.2957125	-0.014714608	6.553059	Sitting_Watch
14:24:46.896	7.0535336	0.031125572	6.361588	0.009395108	0.0043860124	0.0017989981	7.2957125	-0.014714608	6.553059	Sitting_Watch
14:24:46.920	7.1157846	0.016759925	6.3711653	0.0002321288	0.005607743	0.009129381	7.297108	-0.008217355	6.5515213	Sitting_Watch
14:24:46.942	7.1157846	0.016759925	6.3711653	0.0002321288	0.005607743	0.009129381	7.297108	-0.008217355	6.5515213	Sitting_Watch
14:24:46.965	7.1157846	0.016759925	6.3711653	0.0002321288	0.005607743	0.009129381	7.297108	-0.008217355	6.5515213	Sitting_Watch
14:24:46.987	7.1157846	0.016759925	6.3711653	0.0002321288	0.005607743	0.009129381	7.297108	-0.008217355	6.5515213	Sitting_Watch
14:24:47.010	7.1157846	0.016759925	6.3711653	0.0002321288	0.005607743	0.009129381	7.297108	-0.008217355	6.5515213	Sitting_Watch
14:24:47.032	7.1157846	0.016759925	6.3711653	0.0002321288	0.005607743	0.009129381	7.297108	-0.008217355	6.5515213	Sitting_Watch
14:24:47.054	7.1157846	0.016759925	6.3711653	0.0002321288	0.005607743	0.009129381	7.297108	-0.008217355	6.5515213	Sitting_Watch
14:24:47.077	7.1157846	0.016759925	6.3711653	0.0002321288	0.005607743	0.009129381	7.297108	-0.008217355	6.5515213	Sitting_Watch
14:24:47.100	7.020014	0.03351985	6.342434	-0.0028221975	-0.0029443705	0.0042424593	7.2965755	-0.0074472474	6.5521154	Sitting_Watch
14:24:47.122	7.020014	0.03351985	6.342434	-0.0028221975	-0.0029443705	0.0042424593	7.2965755	-0.0074472474	6.5521154	Sitting_Watch
14:24:47.145	7.020014	0.03351985	6.342434	-0.0028221975	-0.0029443705	0.0042424593	7.2965755	-0.0074472474	6.5521154	Sitting_Watch
14:24:47.167	7.020014	0.03351985	6.342434	-0.0028221975	-0.0029443705	0.0042424593	7.2965755	-0.0074472474	6.5521154	Sitting_Watch
14:24:47.190	7.020014	0.03351985	6.342434	-0.0028221975	-0.0029443705	0.0042424593	7.2965755	-0.0074472474	6.5521154	Sitting_Watch
14:24:47.213	7.020014	0.03351985	6.342434	-0.0028221975	-0.0029443705	0.0042424593	7.2965755	-0.0074472474	6.5521154	Sitting_Watch
14:24:47.236	7.020014	0.03351985	6.342434	-0.0028221975	-0.0029443705	0.0042424593	7.2965755	-0.0074472474	6.5521154	Sitting_Watch
14:24:47.258	7.020014	0.03351985	6.342434	-0.0028221975	-0.0029443705	0.0042424593	7.2965755	-0.0074472474	6.5521154	Sitting_Watch
14:24:47.279	7.0702934	-0.026337024	6.445388	-0.001600467	0.0013316863	0.009740246	7.2903347	-0.009427753	6.559056	Sitting_Watch
14:24:47.301	7.0702934	-0.026337024	6.445388	-0.001600467	0.0013316863	0.009740246	7.2903347	-0.009427753	6.559056	Sitting_Watch
14:24:47.323	7.0702934	-0.026337024	6.445388	-0.001600467	0.0013316863	0.009740246	7.2903347	-0.009427753	6.559056	Sitting_Watch
14:24:47.346	7.0702934	-0.026337024	6.445388	-0.001600467	0.0013316863	0.009740246	7.2903347	-0.009427753	6.559056	Sitting_Watch
14:24:47.368	7.0702934	-0.026337024	6.445388	-0.001600467	0.0013316863	0.009740246	7.2903347	-0.009427753	6.559056	Sitting_Watch
14:24:47.390	7.0702934	-0.026337024	6.445388	-0.001600467	0.0013316863	0.009740246	7.2903347	-0.009427753	6.559056	Sitting_Watch
14:24:47.412	7.0702934	-0.026337024	6.445388	-0.001600467	0.0013316863	0.009740246	7.2903347	-0.009427753	6.559056	Sitting_Watch
14:24:47.435	7.0702934	-0.026337024	6.445388	-0.001600467	0.0013316863	0.009740246	7.2903347	-0.009427753	6.559056	Sitting_Watch
14:24:47.457	7.0702934	-0.026337024	6.445388	-0.001600467	0.0013316863	0.009740246	7.2921414	-0.006627309	6.5570507	Sitting_Watch
14:24:47.481	7.046351	0.03351985	6.359194	0.03077539	-0.004166101	0.00057726767	7.2921414	-0.006627309	6.5570507	Sitting_Watch
14:24:47.503	7.046351	0.03351985	6.359194	0.03077539	-0.004166101	0.00057726767	7.2921414	-0.006627309	6.5570507	Sitting_Watch
14:24:47.525	7.046351	0.03351985	6.359194	0.03077539	-0.004166101	0.00057726767	7.2921414	-0.006627309	6.5570507	Sitting_Watch
14:24:47.547	7.046351	0.03351985	6.359194	0.03077539	-0.004166101	0.00057726767	7.2921414	-0.006627309	6.5570507	Sitting_Watch
14:24:47.570	7.046351	0.03351985	6.359194	0.03077539	-0.004166101	0.00057726767	7.2921414	-0.006627309	6.5570507	Sitting_Watch
14:24:47.595	7.046351	0.03351985	6.359194	0.03077539	-0.004166101	0.00057726767	7.2921414	-0.006627309	6.5570507	Sitting_Watch
14:24:47.617	7.046351	0.03351985	6.359194	0.03077539	-0.004166101	0.00057726767	7.2921414	-0.006627309	6.5570507	Sitting_Watch
14:24:47.640	7.039168	0.0023942748	6.3807425	-0.0034330627	-0.017605137	-0.012250902	7.30067	0.006551029	6.5475483	Sitting_Watch
14:24:47.662	7.039168	0.0023942748	6.3807425	-0.0034330627	-0.017605137	-0.012250902	7.30067	0.006551029	6.5475483	Sitting_Watch
14:24:47.684	7.039168	0.0023942748	6.3807425	-0.0034330627	-0.017605137	-0.012250902	7.30067	0.006551029	6.5475483	Sitting_Watch
14:24:47.707	7.039168	0.0023942748	6.3807425	-0.0034330627	-0.017605137	-0.012250902	7.30067	0.006551029	6.5475483	Sitting_Watch
14:24:47.729	7.039168	0.0023942748	6.3807425	-0.0034330627	-0.017605137	-0.012250902	7.30067	0.006551029	6.5475483	Sitting_Watch
14:24:47.752	7.039168	0.0023942748	6.3807425	-0.0034330627	-0.017605137	-0.012250902	7.30067	0.006551029	6.5475483	Sitting_Watch
14:24:47.774	7.039168	0.0023942748	6.3807425	-0.0034330627	-0.017605137	-0.012250902	7.30067	0.006551029	6.5475483	Sitting_Watch
14:24:47.796	7.039168	0.0023942748	6.3807425	-0.0034330627	-0.017605137	-0.012250902	7.30067	0.006551029	6.5475483	Sitting_Watch
14:24:47.819	7.101419	0.038308397	6.3400397	-0.00893085	0.008662069	-0.0061422503	7.307166	0.011645137	6.5402927	Sitting_Watch
14:24:47.841	7.101419	0.038308397	6.3400397	-0.00893085	0.008662069	-0.0061422503	7.307166	0.011645137	6.5402927	Sitting_Watch
14:24:47.863	7.101419	0.038308397	6.3400397	-0.00893085	0.008662069	-0.0061422503	7.307166	0.011645137	6.5402927	Sitting_Watch
14:24:47.886	7.101419	0.038308397	6.3400397	-0.00893085	0.008662069	-0.0061422503	7.307166	0.011645137	6.5402927	Sitting_Watch
14:24:47.909	7.101419	0.038308397	6.3400397	-0.00893085	0.008662069	-0.0061422503	7.307166	0.011645137	6.5402927	Sitting_Watch
14:24:47.931	7.101419	0.038308397	6.3400397	-0.00893085	0.008662069	-0.0061422503	7.307166	0.011645137	6.5402927	Sitting_Watch
14:24:47.954	7.101419	0.038308397	6.3400397	-0.00893085	0.008662069	-0.0061422503	7.307166	0.011645137	6.5402927	Sitting_Watch
14:24:47.979	7.101419	0.038308397	6.3400397	-0.00893085	0.008662069	-0.0061422503	7.307166	0.011645137	6.5402927	Sitting_Watch
14:24:48.001	7.063111	0.08140534	6.4429936	0.009395108	0.000720821	0.00057726767	7.299901	0.020768356	6.548381	Sitting_Watch
14:24:48.024	7.063111	0.08140534	6.4429936	0.009395108	0.000720821	0.00057726767	7.299901	0.020768356	6.548381	Sitting_Watch
14:24:48.047	7.063111	0.08140534	6.4429936	0.009395108	0.000720821	0.00057726767	7.299901	0.020768356	6.548381	Sitting_Watch
14:24:48.069	7.063111	0.08140534	6.4429936	0.009395108	0.000720821	0.00057726767	7.299901	0.020768356	6.548381	Sitting_Watch
14:24:48.091	7.063111	0.08140534	6.4429936	0.009395108	0.000720821	0.00057726767	7.299901	0.020768356	6.548381	Sitting_Watch
14:24:48.113	7.063111	0.08140534	6.4429936	0.009395108	0.000720821	0.00057726767	7.299901	0.020768356	6.548381	Sitting_Watch
14:24:48.135	7.063111	0.08140534	6.4429936	0.009395108	0.000720821	0.00057726767	7.299901	0.020768356	6.548381	Sitting_Watch
14:24:48.158	7.063111	0.08140534	6.4429936	0.009395108	0.000720821	0.00057726767	7.299901	0.020768356	6.548381	Sitting_Watch
14:24:48.181	7.103813	0.07901107	6.2921543	0.009395108	0.000720821	0.00057726767	7.299901	0.020768356	6.548381	Sitting_Watch
14:24:48.203	7.103813	0.07901107	6.2921543	0.007562512	-0.010274754	-0.0006444628	7.3055243	0.041178983	6.5420065	Sitting_Watch
14:24:48.225	7.103813	0.07901107	6.2921543	0.007562512	-0.010274754	-0.0006444628	7.3055243	0.041178983	6.5420065	Sitting_Watch
14:24:48.247	7.103813	0.07901107	6.2921543	0.007562512	-0.010274754	-0.0006444628	7.3055243	0.041178983	6.5420065	Sitting_Watch
14:24:48.269	7.103813	0.07901107	6.2921543	0.007562512	-0.010274754	-0.0006444628	7.3055243	0.041178983	6.5420065	Sitting_Watch
14:24:48.291	7.103813	0.07901107	6.2921543	0.007562512	-0.010274754	-0.0006444628	7.3055243	0.041178983	6.5420065	Sitting_Watch
14:24:48.313	7.103813	0.07901107	6.2921543	0.007562512	-0.010274754	-0.0006444628	7.3055243	0.041178983	6.5420065	Sitting_Watch
14:24:48.335	7.103813	0.07901107	6.2921543	0.007562512	-0.010274754	-0.0006444628	7.3055243	0.041178983	6.5420065	Sitting_Watch
14:24:48.357	7.103813	0.07901107	6.2921543	0.007562512	-0.010274754	-0.0006444628	7.3055243	0.041178983	6.5420065	Sitting_Watch
14:24:48.382	7.0511394	0.090982445	6.241874	-0.0009896017	0.017825048	0.014627169	7.3038974	0.05194865	6.5437436	Sitting_Watch
14:24:48.403	7.0511394	0.090982445	6.241874	-0.0009896017	0.017825048	0.014627169	7.3038974	0.05194865	6.5437436	Sitting_Watch
14:24:48.425	7.0511394	0.090982445	6.241874	-0.0009896017	0.017825048	0.014627169	7.3038974	0.05194865	6.5437436	Sitting_Watch
14:24:48.446	7.0511394	0.090982445	6.241874	-0.0009896017	0.017825048	0.014627169	7.3038974	0.05194865	6.5437436	Sitting_Watch
14:24:48.468	7.0511394	0.090982445	6.241874	-0.0009896017	0.017825048	0.014627169	7.3038974	0.05194865	6.5437436	Sitting_Watch
14:24:48.490	7.0511394	0.090982445	6.241874	-0.0009896017	0.017825048	0.014627169	7.3038974	0.05194865	6.5437436	Sitting_Watch
14:24:48.513	7.0511394	0.090982445	6.241874	-0.0009896017	0.017825048	0.014627169	7.3038974	0.05194865	6.5437436	Sitting_Watch
14:24:48.535	7.0511394	0.090982445	6.241874	-0.0009896017	0.017825048	0.014627169	7.3038974	0.05194865	6.5437436	Sitting_Watch
14:24:48.560	7.1133904	0.05506832	6.411868	-0.002211332	0.020879373	0.016459765	7.284942	0.032488167	6.5649743	Sitting_Watch
14:24:48.582	7.1133904	0.05506832	6.411868	-0.002211332	0.020879373	0.016459765	7.284942	0.032488167	6.5649743	Sitting_Watch
14:24:48.604	7.1133904	0.05506832	6.411868	-0.002211332	0.020879373	0.016459765	7.284942	0.032488167	6.5649743	Sitting_Watch
14:24:48.625	7.1133904	0.05506832	6.411868	-0.002211332	0.020879373	0.016459765	7.284942	0.032488167	6.5649743	Sitting_Watch
14:24:48.647	7.1133904	0.05506832	6.411868	-0.002211332	0.020879373	0.016459765	7.284942	0.032488167	6.5649743	Sitting_Watch
14:24:48.669	7.1133904	0.05506832	6.411868	-0.002211332	0.020879373	0.016459765	7.284942	0.032488167	6.5649743	Sitting_Watch
14:24:48.692	7.1133904	0.05506832	6.411868	-0.002211332	0.020879373	0.016459765	7.284942	0.032488167	6.5649743	Sitting_Watch
14:24:48.719	7.099025	0.043096945	6.3759537	0.004508185	0.009272934	0.012794573	7.2811065	0.018325346	6.569283	Sitting_Watch
14:24:48.742	7.099025	0.043096945	6.3759537	0.004508185	0.009272934	0.012794573	7.2811065	0.018325346	6.569283	Sitting_Watch
14:24:48.764	7.099025	0.043096945	6.3759537	0.004508185	0.009272934	0.012794573	7.2811065	0.018325346	6.569283	Sitting_Watch
14:24:48.786	7.099025	0.043096945	6.3759537	0.004508185	0.009272934	0.012794573	7.2811065	0.018325346	6.569283	Sitting_Watch
14:24:48.809	7.099025	0.043096945	6.3759537	0.004508185	0.009272934	0.012794573	7.2811065	0.018325346	6.569283	Sitting_Watch
14:24:48.832	7.099025	0.043096945	6.3759537	0.004508185	0.009272934	0.012794573	7.2811065	0.018325346	6.569283	Sitting_Watch
14:24:48.854	7.099025	0.043096945	6.3759537	0.004508185	0.009272934	0.012794573	7.2811065	0.018325346	6.569283	Sitting_Watch
14:24:48.876	7.099025	0.043096945	6.3759537	0.004508185	0.009272934	0.012794573	7.2811065	0.018325346	6.569283	Sitting_Watch
14:24:48.897	7.063111	0.057462595	6.3998966	-0.00037873647	0.01110553	0.011572842	7.28391	0.0066444064	6.566192	Sitting_Watch
14:24:48.919	7.063111	0.057462595	6.3998966	-0.00037873647	0.01110553	0.011572842	7.28391	0.0066444064	6.566192	Sitting_Watch
14:24:48.943	7.063111	0.057462595	6.3998966	-0.00037873647	0.01110553	0.011572842	7.28391	0.0066444064	6.566192	Sitting_Watch
14:24:48.965	7.063111	0.057462595	6.3998966	-0.00037873647	0.01110553	0.011572842	7.28391	0.0066444064	6.566192	Sitting_Watch
14:24:48.987	7.063111	0.057462595	6.3998966	-0.00037873647	0.01110553	0.011572842	7.28391	0.0066444064	6.566192	Sitting_Watch
14:24:49.009	7.063111	0.057462595	6.3998966	-0.00037873647	0.01110553	0.011572842	7.28391	0.0066444064	6.566192	Sitting_Watch
14:24:49.032	7.063111	0.057462595	6.3998966	-0.00037873647	0.01110553	0.011572842	7.28391	0.0066444064	6.566192	Sitting_Watch
14:24:49.055	7.063111	0.057462595	6.3998966	-0.00037873647	0.01110553	0.011572842	7.28391	0.0066444064	6.566192	Sitting_Watch
14:24:49.077	7.067899	0.028731298	6.4190507	-0.013817772	0.008051204	-0.0018661933	7.277817	0.008518676	6.572948	Sitting_Watch
14:24:49.099	7.067899	0.028731298	6.4190507	-0.013817772	0.008051204	-0.0018661933	7.277817	0.008518676	6.572948	Sitting_Watch
14:24:49.122	7.067899	0.028731298	6.4190507	-0.013817772	0.008051204	-0.0018661933	7.277817	0.008518676	6.572948	Sitting_Watch
14:24:49.144	7.067899	0.028731298	6.4190507	-0.013817772	0.008051204	-0.0018661933	7.277817	0.008518676	6.572948	Sitting_Watch
14:24:49.166	7.067899	0.028731298	6.4190507	-0.013817772	0.008051204	-0.0018661933	7.277817	0.008518676	6.572948	Sitting_Watch
14:24:49.187	7.067899	0.028731298	6.4190507	-0.013817772	0.008051204	-0.0018661933	7.277817	0.008518676	6.572948	Sitting_Watch
14:24:49.209	7.067899	0.028731298	6.4190507	-0.013817772	0.008051204	-0.0018661933	7.277817	0.008518676	6.572948	Sitting_Watch
14:24:49.232	7.067899	0.028731298	6.4190507	-0.013817772	0.008051204	-0.0018661933	7.277817	0.008518676	6.572948	Sitting_Watch
14:24:49.254	7.067899	0.028731298	6.4190507	-0.013817772	0.008051204	-0.0018661933	7.277817	0.008518676	6.572948	Sitting_Watch
14:24:49.278	7.0535336	0.076616794	6.349617	0.007562512	-0.0005009095	0.0048533245	7.2797823	-0.0004781389	6.570775	Sitting_Watch
14:24:49.301	7.0535336	0.076616794	6.349617	0.007562512	-0.0005009095	0.0048533245	7.2797823	-0.0004781389	6.570775	Sitting_Watch
14:24:49.323	7.0535336	0.076616794	6.349617	0.007562512	-0.0005009095	0.0048533245	7.2797823	-0.0004781389	6.570775	Sitting_Watch
14:24:49.345	7.0535336	0.076616794	6.349617	0.007562512	-0.0005009095	0.0048533245	7.2797823	-0.0004781389	6.570775	Sitting_Watch
14:24:49.368	7.0535336	0.076616794	6.349617	0.007562512	-0.0005009095	0.0048533245	7.2797823	-0.0004781389	6.570775	Sitting_Watch
14:24:49.391	7.0535336	0.076616794	6.349617	0.007562512	-0.0005009095	0.0048533245	7.2797823	-0.0004781389	6.570775	Sitting_Watch
14:24:49.413	7.0535336	0.076616794	6.349617	0.007562512	-0.0005009095	0.0048533245	7.2797823	-0.0004781389	6.570775	Sitting_Watch
14:24:49.436	7.039168	0.023942748	6.385531	0.007562512	-0.0005009095	0.0048533245	7.2797823	-0.0004781389	6.570775	Sitting_Watch
14:24:49.457	7.039168	0.023942748	6.385531	0.000842994	0.0068294737	0.0048533245	7.2791424	-0.0024294192	6.571483	Sitting_Watch
14:24:49.480	7.039168	0.023942748	6.385531	0.000842994	0.0068294737	0.0048533245	7.2791424	-0.0024294192	6.571483	Sitting_Watch
14:24:49.503	7.039168	0.023942748	6.385531	0.000842994	0.0068294737	0.0048533245	7.2791424	-0.0024294192	6.571483	Sitting_Watch
14:24:49.525	7.039168	0.023942748	6.385531	0.000842994	0.0068294737	0.0048533245	7.2791424	-0.0024294192	6.571483	Sitting_Watch
14:24:49.550	7.039168	0.023942748	6.385531	0.000842994	0.0068294737	0.0048533245	7.2791424	-0.0024294192	6.571483	Sitting_Watch
14:24:49.572	7.039168	0.023942748	6.385531	0.000842994	0.0068294737	0.0048533245	7.2791424	-0.0024294192	6.571483	Sitting_Watch
14:24:49.594	7.039168	0.023942748	6.385531	0.000842994	0.0068294737	0.0048533245	7.2791424	-0.0024294192	6.571483	Sitting_Watch
14:24:49.618	7.039168	0.023942748	6.385531	0.000842994	0.0068294737	0.0048533245	7.2791424	-0.0024294192	6.571483	Sitting_Watch
14:24:49.641	7.0439563	0.011971374	6.3927135	0.007562512	0.014159856	0.009129381	7.279984	-0.01118731	6.5705447	Sitting_Watch
14:24:49.664	7.0439563	0.011971374	6.3927135	0.007562512	0.014159856	0.009129381	7.279984	-0.01118731	6.5705447	Sitting_Watch
14:24:49.686	7.0439563	0.011971374	6.3927135	0.007562512	0.014159856	0.009129381	7.279984	-0.01118731	6.5705447	Sitting_Watch
14:24:49.708	7.0439563	0.011971374	6.3927135	0.007562512	0.014159856	0.009129381	7.279984	-0.01118731	6.5705447	Sitting_Watch
14:24:49.731	7.0439563	0.011971374	6.3927135	0.007562512	0.014159856	0.009129381	7.279984	-0.01118731	6.5705447	Sitting_Watch
14:24:49.753	7.0439563	0.011971374	6.3927135	0.007562512	0.014159856	0.009129381	7.279984	-0.01118731	6.5705447	Sitting_Watch
14:24:49.775	7.0439563	0.011971374	6.3927135	0.007562512	0.014159856	0.009129381	7.279984	-0.01118731	6.5705447	Sitting_Watch
14:24:49.797	7.0176196	0.043096945	6.3975024	0.0020647245	-0.008442158	0.0072967852	7.280708	-0.013871289	6.569729	Sitting_Watch
14:24:49.820	7.0176196	0.043096945	6.3975024	0.0020647245	-0.008442158	0.0072967852	7.280708	-0.013871289	6.569729	Sitting_Watch
14:24:49.843	7.0176196	0.043096945	6.3975024	0.0020647245	-0.008442158	0.0072967852	7.280708	-0.013871289	6.569729	Sitting_Watch
14:24:49.865	7.0176196	0.043096945	6.3975024	0.0020647245	-0.008442158	0.0072967852	7.280708	-0.013871289	6.569729	Sitting_Watch
14:24:49.887	7.0176196	0.043096945	6.3975024	0.0020647245	-0.008442158	0.0072967852	7.280708	-0.013871289	6.569729	Sitting_Watch
14:24:49.909	7.0176196	0.043096945	6.3975024	0.0020647245	-0.008442158	0.0072967852	7.280708	-0.013871289	6.569729	Sitting_Watch
14:24:49.931	7.0176196	0.043096945	6.3975024	0.0020647245	-0.008442158	0.0072967852	7.280708	-0.013871289	6.569729	Sitting_Watch
14:24:49.954	7.0176196	0.043096945	6.3975024	0.0020647245	-0.008442158	0.0072967852	7.280708	-0.013871289	6.569729	Sitting_Watch
14:24:49.975	7.0176196	0.043096945	6.3975024	0.0020647245	-0.008442158	0.0072967852	7.280708	-0.013871289	6.569729	Sitting_Watch
14:24:49.998	7.1109962	-0.014365649	6.28976	0.010616837	-0.0053878315	0.0054641897	7.2830744	-0.013969927	6.567111	Sitting_Watch
14:24:50.021	7.1109962	-0.014365649	6.28976	0.010616837	-0.0053878315	0.0054641897	7.2830744	-0.013969927	6.567111	Sitting_Watch
14:24:50.043	7.1109962	-0.014365649	6.28976	0.010616837	-0.0053878315	0.0054641897	7.2830744	-0.013969927	6.567111	Sitting_Watch
14:24:50.066	7.1109962	-0.014365649	6.28976	0.010616837	-0.0053878315	0.0054641897	7.2830744	-0.013969927	6.567111	Sitting_Watch
14:24:50.089	7.1109962	-0.014365649	6.28976	0.010616837	-0.0053878315	0.0054641897	7.2830744	-0.013969927	6.567111	Sitting_Watch
14:24:50.111	7.1109962	-0.014365649	6.28976	0.010616837	-0.0053878315	0.0054641897	7.2830744	-0.013969927	6.567111	Sitting_Watch
14:24:50.134	7.1109962	-0.014365649	6.28976	0.010616837	-0.0053878315	0.0054641897	7.2830744	-0.013969927	6.567111	Sitting_Watch
14:24:50.156	7.0511394	0.011971374	6.4142623	-0.0034330627	0.0043860124	0.008518515	7.2830744	-0.013969927	6.567111	Sitting_Watch
14:24:50.179	7.0511394	0.011971374	6.4142623	-0.0034330627	0.0043860124	0.008518515	7.281074	-0.017577304	6.569318	Sitting_Watch
14:24:50.201	7.0511394	0.011971374	6.4142623	-0.0034330627	0.0043860124	0.008518515	7.281074	-0.017577304	6.569318	Sitting_Watch
14:24:50.223	7.0511394	0.011971374	6.4142623	-0.0034330627	0.0043860124	0.008518515	7.281074	-0.017577304	6.569318	Sitting_Watch
14:24:50.245	7.0511394	0.011971374	6.4142623	-0.0034330627	0.0043860124	0.008518515	7.281074	-0.017577304	6.569318	Sitting_Watch
14:24:50.267	7.0511394	0.011971374	6.4142623	-0.0034330627	0.0043860124	0.008518515	7.281074	-0.017577304	6.569318	Sitting_Watch
14:24:50.289	7.0511394	0.011971374	6.4142623	-0.0034330627	0.0043860124	0.008518515	7.281074	-0.017577304	6.569318	Sitting_Watch
14:24:50.310	7.0511394	0.011971374	6.4142623	-0.0034330627	0.0043860124	0.008518515	7.281074	-0.017577304	6.569318	Sitting_Watch
14:24:50.332	7.0511394	0.011971374	6.4142623	-0.0034330627	0.0043860124	0.008518515	7.281074	-0.017577304	6.569318	Sitting_Watch
14:24:50.355	7.0702934	0.057462595	6.421445	-0.0070982543	-0.007220427	0.014016303	7.2828817	-0.016623072	6.567313	Sitting_Watch
14:24:50.378	7.0702934	0.057462595	6.421445	-0.0070982543	-0.007220427	0.014016303	7.2828817	-0.016623072	6.567313	Sitting_Watch
14:24:50.401	7.0702934	0.057462595	6.421445	-0.0070982543	-0.007220427	0.014016303	7.2828817	-0.016623072	6.567313	Sitting_Watch
14:24:50.423	7.0702934	0.057462595	6.421445	-0.0070982543	-0.007220427	0.014016303	7.2828817	-0.016623072	6.567313	Sitting_Watch
14:24:50.448	7.0702934	0.057462595	6.421445	-0.0070982543	-0.007220427	0.014016303	7.2828817	-0.016623072	6.567313	Sitting_Watch
14:24:50.469	7.0702934	0.057462595	6.421445	-0.0070982543	-0.007220427	0.014016303	7.2828817	-0.016623072	6.567313	Sitting_Watch
14:24:50.491	7.0702934	0.057462595	6.421445	-0.0070982543	-0.007220427	0.014016303	7.2828817	-0.016623072	6.567313	Sitting_Watch
14:24:50.513	7.0702934	0.057462595	6.421445	-0.0070982543	-0.007220427	0.014016303	7.2828817	-0.016623072	6.567313	Sitting_Watch
14:24:50.537	7.082265	0.023942748	6.28976	0.020390682	-0.0029443705	0.010351111	7.287409	-0.009003975	6.562306	Sitting_Watch
14:24:50.562	7.082265	0.023942748	6.28976	0.020390682	-0.0029443705	0.010351111	7.287409	-0.009003975	6.562306	Sitting_Watch
14:24:50.585	7.082265	0.023942748	6.28976	0.020390682	-0.0029443705	0.010351111	7.287409	-0.009003975	6.562306	Sitting_Watch
14:24:50.606	7.082265	0.023942748	6.28976	0.020390682	-0.0029443705	0.010351111	7.287409	-0.009003975	6.562306	Sitting_Watch
14:24:50.628	7.082265	0.023942748	6.28976	0.020390682	-0.0029443705	0.010351111	7.287409	-0.009003975	6.562306	Sitting_Watch
14:24:50.650	7.082265	0.023942748	6.28976	0.020390682	-0.0029443705	0.010351111	7.287409	-0.009003975	6.562306	Sitting_Watch
14:24:50.673	7.082265	0.023942748	6.28976	0.020390682	-0.0029443705	0.010351111	7.287409	-0.009003975	6.562306	Sitting_Watch
14:24:50.696	7.082265	0.023942748	6.28976	0.020390682	-0.0029443705	0.010351111	7.287409	-0.009003975	6.562306	Sitting_Watch
14:24:50.720	7.075082	0.035914123	6.352011	0.0020647245	-0.004166101	0.0072967852	7.2851114	-0.008248773	6.5648584	Sitting_Watch
14:24:50.742	7.075082	0.035914123	6.352011	0.0020647245	-0.004166101	0.0072967852	7.2851114	-0.008248773	6.5648584	Sitting_Watch
14:24:50.764	7.075082	0.035914123	6.352011	0.0020647245	-0.004166101	0.0072967852	7.2851114	-0.008248773	6.5648584	Sitting_Watch
14:24:50.786	7.075082	0.035914123	6.352011	0.0020647245	-0.004166101	0.0072967852	7.2851114	-0.008248773	6.5648584	Sitting_Watch
14:24:50.808	7.075082	0.035914123	6.352011	0.0020647245	-0.004166101	0.0072967852	7.2851114	-0.008248773	6.5648584	Sitting_Watch
14:24:50.830	7.075082	0.035914123	6.352011	0.0020647245	-0.004166101	0.0072967852	7.2851114	-0.008248773	6.5648584	Sitting_Watch
14:24:50.851	7.075082	0.035914123	6.352011	0.0020647245	-0.004166101	0.0072967852	7.2851114	-0.008248773	6.5648584	Sitting_Watch
14:24:50.873	7.075082	0.035914123	6.352011	0.0020647245	-0.004166101	0.0072967852	7.2851114	-0.008248773	6.5648584	Sitting_Watch
14:24:50.894	7.0726876	0.031125572	6.395108	-0.015650367	0.0098838	-0.011029172	7.290484	-0.012293957	6.5588903	Sitting_Watch
14:24:50.916	7.0726876	0.031125572	6.395108	-0.015650367	0.0098838	-0.011029172	7.290484	-0.012293957	6.5588903	Sitting_Watch
14:24:50.938	7.0726876	0.031125572	6.395108	-0.015650367	0.0098838	-0.011029172	7.290484	-0.012293957	6.5588903	Sitting_Watch
14:24:50.960	7.0726876	0.031125572	6.395108	-0.015650367	0.0098838	-0.011029172	7.290484	-0.012293957	6.5588903	Sitting_Watch
14:24:50.982	7.0726876	0.031125572	6.395108	-0.015650367	0.0098838	-0.011029172	7.290484	-0.012293957	6.5588903	Sitting_Watch
14:24:51.004	7.0726876	0.031125572	6.395108	-0.015650367	0.0098838	-0.011029172	7.290484	-0.012293957	6.5588903	Sitting_Watch
14:24:51.025	7.0726876	0.031125572	6.395108	-0.015650367	0.0098838	-0.011029172	7.290484	-0.012293957	6.5588903	Sitting_Watch
14:24:51.047	7.0726876	0.031125572	6.395108	-0.015650367	0.0098838	-0.011029172	7.290484	-0.012293957	6.5588903	Sitting_Watch
14:24:51.071	7.099025	-0.062251143	6.3352513	-0.0034330627	0.008662069	0.0072967852	7.294996	-0.0063642743	6.5538716	Sitting_Watch
14:24:51.095	7.099025	-0.062251143	6.3352513	-0.0034330627	0.008662069	0.0072967852	7.294996	-0.0063642743	6.5538716	Sitting_Watch
14:24:51.118	7.099025	-0.062251143	6.3352513	-0.0034330627	0.008662069	0.0072967852	7.294996	-0.0063642743	6.5538716	Sitting_Watch
14:24:51.140	7.099025	-0.062251143	6.3352513	-0.0034330627	0.008662069	0.0072967852	7.294996	-0.0063642743	6.5538716	Sitting_Watch
14:24:51.163	7.099025	-0.062251143	6.3352513	-0.0034330627	0.008662069	0.0072967852	7.294996	-0.0063642743	6.5538716	Sitting_Watch
14:24:51.186	7.099025	-0.062251143	6.3352513	-0.0034330627	0.008662069	0.0072967852	7.294996	-0.0063642743	6.5538716	Sitting_Watch
14:24:51.209	7.099025	-0.062251143	6.3352513	-0.0034330627	0.008662069	0.0072967852	7.294996	-0.0063642743	6.5538716	Sitting_Watch
14:24:51.230	7.099025	-0.062251143	6.3352513	-0.0034330627	0.008662069	0.0072967852	7.294996	-0.0063642743	6.5538716	Sitting_Watch
14:24:51.254	7.0559278	0.035914123	6.4334164	0.006340781	-0.0005009095	-0.0006444628	7.2914395	-0.005191285	6.5578346	Sitting_Watch
14:24:51.275	7.0559278	0.035914123	6.4334164	0.006340781	-0.0005009095	-0.0006444628	7.2914395	-0.005191285	6.5578346	Sitting_Watch
14:24:51.297	7.0559278	0.035914123	6.4334164	0.006340781	-0.0005009095	-0.0006444628	7.2914395	-0.005191285	6.5578346	Sitting_Watch
14:24:51.318	7.0559278	0.035914123	6.4334164	0.006340781	-0.0005009095	-0.0006444628	7.2914395	-0.005191285	6.5578346	Sitting_Watch
14:24:51.341	7.0559278	0.035914123	6.4334164	0.006340781	-0.0005009095	-0.0006444628	7.2914395	-0.005191285	6.5578346	Sitting_Watch
14:24:51.363	7.0559278	0.035914123	6.4334164	0.006340781	-0.0005009095	-0.0006444628	7.2914395	-0.005191285	6.5578346	Sitting_Watch
14:24:51.385	7.0559278	0.035914123	6.4334164	0.006340781	-0.0005009095	-0.0006444628	7.2914395	-0.005191285	6.5578346	Sitting_Watch
14:24:51.411	7.0559278	0.035914123	6.4334164	0.006340781	-0.0005009095	-0.0006444628	7.2914395	-0.005191285	6.5578346	Sitting_Watch
14:24:51.433	7.0966306	0.05027977	6.4358106	-0.0034330627	0.007440339	-0.0024770587	7.2883253	0.012679742	6.5612807	Sitting_Watch
14:24:51.456	7.0966306	0.05027977	6.4358106	-0.0034330627	0.007440339	-0.0024770587	7.2883253	0.012679742	6.5612807	Sitting_Watch
14:24:51.479	7.0966306	0.05027977	6.4358106	-0.0034330627	0.007440339	-0.0024770587	7.2883253	0.012679742	6.5612807	Sitting_Watch
14:24:51.501	7.0966306	0.05027977	6.4358106	-0.0034330627	0.007440339	-0.0024770587	7.2883253	0.012679742	6.5612807	Sitting_Watch
14:24:51.524	7.0966306	0.05027977	6.4358106	-0.0034330627	0.007440339	-0.0024770587	7.2883253	0.012679742	6.5612807	Sitting_Watch
14:24:51.545	7.0966306	0.05027977	6.4358106	-0.0034330627	0.007440339	-0.0024770587	7.2883253	0.012679742	6.5612807	Sitting_Watch
14:24:51.567	7.0966306	0.05027977	6.4358106	-0.0034330627	0.007440339	-0.0024770587	7.2883253	0.012679742	6.5612807	Sitting_Watch
14:24:51.588	7.0966306	0.05027977	6.4358106	-0.0034330627	0.007440339	-0.0024770587	7.2883253	0.012679742	6.5612807	Sitting_Watch
14:24:51.610	7.0271964	0.083799616	6.301731	0.012449433	0.007440339	-0.006753115	7.2924767	0.028580345	6.5566177	Sitting_Watch
14:24:51.633	7.0271964	0.083799616	6.301731	0.012449433	0.007440339	-0.006753115	7.2924767	0.028580345	6.5566177	Sitting_Watch
14:24:51.656	7.0271964	0.083799616	6.301731	0.012449433	0.007440339	-0.006753115	7.2924767	0.028580345	6.5566177	Sitting_Watch
14:24:51.677	7.0271964	0.083799616	6.301731	0.012449433	0.007440339	-0.006753115	7.2924767	0.028580345	6.5566177	Sitting_Watch
14:24:51.700	7.0271964	0.083799616	6.301731	0.012449433	0.007440339	-0.006753115	7.2924767	0.028580345	6.5566177	Sitting_Watch
14:24:51.723	7.0271964	0.083799616	6.301731	0.012449433	0.007440339	-0.006753115	7.2924767	0.028580345	6.5566177	Sitting_Watch
14:24:51.746	7.0271964	0.083799616	6.301731	0.012449433	0.007440339	-0.006753115	7.2924767	0.028580345	6.5566177	Sitting_Watch
14:24:51.768	7.0271964	0.083799616	6.301731	0.012449433	0.007440339	-0.006753115	7.2924767	0.028580345	6.5566177	Sitting_Watch
14:24:51.792	7.058322	0.08619389	6.3735595	0.0038973202	-0.006609562	-0.0012553281	7.2889495	0.040465865	6.5604715	Sitting_Watch
14:24:51.814	7.058322	0.08619389	6.3735595	0.0038973202	-0.006609562	-0.0012553281	7.2889495	0.040465865	6.5604715	Sitting_Watch
[truncated: 3,346 more rows]
