# Supplementary material for: Real-time Smartphone Activity Classification Using Inertial Sensors—Recognition of Scrolling, Typing, and Watching Videos While Sitting or Walking
Source: Sensors (Basel). 2020 Jan 24;20(3):655. doi: 10.3390/s20030655 (PMC7038357; doi:10.3390/s20030655)
Supplement: Supplementary file 1 [file sensors-20-00655-s001.zip › sensors-668083-supplementary/5Hz_data/5166/2019_09_14_14_19_43_Sitting_Read.csv]

time	accX	accY	accZ	rotX	rotY	rotZ	graX	graY	graZ	activity
14:28:31.670	-0.44054657	4.6472874	8.296163	0.010005973	0.023322836	0.025011877	-0.40760985	4.748114	8.570859	Sitting_Read
14:28:31.691	-0.44054657	4.6472874	8.296163	0.010005973	0.023322836	0.025011877	-0.40760985	4.748114	8.570859	Sitting_Read
14:28:31.711	-0.4740664	4.6305275	8.5331955	0.010005973	0.023322836	0.025011877	-0.40760985	4.748114	8.570859	Sitting_Read
14:28:31.732	-0.4740664	4.6305275	8.5331955	-0.046804495	0.0049968776	0.032342263	-0.39360932	4.7507434	8.570056	Sitting_Read
14:28:31.753	-0.4740664	4.6305275	8.5331955	-0.046804495	0.0049968776	0.032342263	-0.39360932	4.7507434	8.570056	Sitting_Read
14:28:31.775	-0.4740664	4.6305275	8.5331955	-0.046804495	0.0049968776	0.032342263	-0.39360932	4.7507434	8.570056	Sitting_Read
14:28:31.796	-0.4740664	4.6305275	8.5331955	-0.046804495	0.0049968776	0.032342263	-0.39360932	4.7507434	8.570056	Sitting_Read
14:28:31.817	-0.4740664	4.6305275	8.5331955	-0.046804495	0.0049968776	0.032342263	-0.39360932	4.7507434	8.570056	Sitting_Read
14:28:31.839	-0.4740664	4.6305275	8.5331955	-0.046804495	0.0049968776	0.032342263	-0.39360932	4.7507434	8.570056	Sitting_Read
14:28:31.860	-0.4740664	4.6305275	8.5331955	-0.046804495	0.0049968776	0.032342263	-0.39360932	4.7507434	8.570056	Sitting_Read
14:28:31.881	-0.4740664	4.6305275	8.5331955	-0.046804495	0.0049968776	0.032342263	-0.39360932	4.7507434	8.570056	Sitting_Read
14:28:31.903	-0.37590113	4.5275736	8.377567	-0.0040439283	-0.02371379	-0.024468208	-0.38793883	4.7318482	8.580761	Sitting_Read
14:28:31.924	-0.37590113	4.5275736	8.377567	-0.0040439283	-0.02371379	-0.024468208	-0.38793883	4.7318482	8.580761	Sitting_Read
14:28:31.946	-0.37590113	4.5275736	8.377567	-0.0040439283	-0.02371379	-0.024468208	-0.38793883	4.7318482	8.580761	Sitting_Read
14:28:31.967	-0.37590113	4.5275736	8.377567	-0.0040439283	-0.02371379	-0.024468208	-0.38793883	4.7318482	8.580761	Sitting_Read
14:28:31.989	-0.37590113	4.5275736	8.377567	-0.0040439283	-0.02371379	-0.024468208	-0.38793883	4.7318482	8.580761	Sitting_Read
14:28:32.010	-0.37590113	4.5275736	8.377567	-0.0040439283	-0.02371379	-0.024468208	-0.38793883	4.7318482	8.580761	Sitting_Read
14:28:32.031	-0.37590113	4.5275736	8.377567	-0.0040439283	-0.02371379	-0.024468208	-0.38793883	4.7318482	8.580761	Sitting_Read
14:28:32.053	-0.37590113	4.5275736	8.377567	-0.0040439283	-0.02371379	-0.024468208	-0.38793883	4.7318482	8.580761	Sitting_Read
14:28:32.075	-0.36632404	4.5970078	8.262642	0.021612411	-0.0059986967	0.018903226	-0.37484378	4.7531457	8.569567	Sitting_Read
14:28:32.096	-0.36632404	4.5970078	8.262642	0.021612411	-0.0059986967	0.018903226	-0.37484378	4.7531457	8.569567	Sitting_Read
14:28:32.118	-0.36632404	4.5970078	8.262642	0.021612411	-0.0059986967	0.018903226	-0.37484378	4.7531457	8.569567	Sitting_Read
14:28:32.139	-0.36632404	4.5970078	8.262642	0.021612411	-0.0059986967	0.018903226	-0.37484378	4.7531457	8.569567	Sitting_Read
14:28:32.162	-0.36632404	4.5970078	8.262642	0.021612411	-0.0059986967	0.018903226	-0.37484378	4.7531457	8.569567	Sitting_Read
14:28:32.185	-0.36632404	4.5970078	8.262642	0.021612411	-0.0059986967	0.018903226	-0.37484378	4.7531457	8.569567	Sitting_Read
14:28:32.209	-0.36632404	4.5970078	8.262642	0.021612411	-0.0059986967	0.018903226	-0.37484378	4.7531457	8.569567	Sitting_Read
14:28:32.232	-0.36632404	4.5970078	8.262642	0.021612411	-0.0059986967	0.018903226	-0.37484378	4.7531457	8.569567	Sitting_Read
14:28:32.255	-0.37829542	4.6065845	8.370385	-0.015039502	-0.004166101	0.0072967852	-0.35689154	4.761965	8.565435	Sitting_Read
14:28:32.277	-0.37829542	4.6065845	8.370385	-0.015039502	-0.004166101	0.0072967852	-0.35689154	4.761965	8.565435	Sitting_Read
14:28:32.300	-0.37829542	4.6065845	8.370385	-0.015039502	-0.004166101	0.0072967852	-0.35689154	4.761965	8.565435	Sitting_Read
14:28:32.323	-0.37829542	4.6065845	8.370385	-0.015039502	-0.004166101	0.0072967852	-0.35689154	4.761965	8.565435	Sitting_Read
14:28:32.346	-0.37829542	4.6065845	8.370385	-0.015039502	-0.004166101	0.0072967852	-0.35689154	4.761965	8.565435	Sitting_Read
14:28:32.368	-0.37829542	4.6065845	8.370385	-0.015039502	-0.004166101	0.0072967852	-0.35689154	4.761965	8.565435	Sitting_Read
14:28:32.391	-0.37829542	4.6065845	8.370385	-0.015039502	-0.004166101	0.0072967852	-0.35689154	4.761965	8.565435	Sitting_Read
14:28:32.414	-0.37829542	4.6065845	8.370385	-0.015039502	-0.004166101	0.0072967852	-0.35689154	4.761965	8.565435	Sitting_Read
14:28:32.438	-0.37829542	4.6305275	8.3129225	0.0014538594	-0.040818017	0.012794573	-0.30784422	4.7717443	8.561893	Sitting_Read
14:28:32.461	-0.37829542	4.6305275	8.3129225	0.0014538594	-0.040818017	0.012794573	-0.30784422	4.7717443	8.561893	Sitting_Read
14:28:32.483	-0.37829542	4.6305275	8.3129225	0.0014538594	-0.040818017	0.012794573	-0.30784422	4.7717443	8.561893	Sitting_Read
14:28:32.505	-0.37829542	4.6305275	8.3129225	0.0014538594	-0.040818017	0.012794573	-0.30784422	4.7717443	8.561893	Sitting_Read
14:28:32.528	-0.37829542	4.6305275	8.3129225	0.0014538594	-0.040818017	0.012794573	-0.30784422	4.7717443	8.561893	Sitting_Read
14:28:32.551	-0.37829542	4.6305275	8.3129225	0.0014538594	-0.040818017	0.012794573	-0.30784422	4.7717443	8.561893	Sitting_Read
14:28:32.572	-0.37829542	4.6305275	8.3129225	0.0014538594	-0.040818017	0.012794573	-0.30784422	4.7717443	8.561893	Sitting_Read
14:28:32.594	-0.37829542	4.6305275	8.3129225	0.0014538594	-0.040818017	0.012794573	-0.30784422	4.7717443	8.561893	Sitting_Read
14:28:32.617	-0.18196489	4.6760187	8.207574	0.0038973202	-0.06708522	-0.009807441	-0.17978969	4.813498	8.542148	Sitting_Read
14:28:32.640	-0.18196489	4.6760187	8.207574	0.0038973202	-0.06708522	-0.009807441	-0.17978969	4.813498	8.542148	Sitting_Read
14:28:32.664	-0.18196489	4.6760187	8.207574	0.0038973202	-0.06708522	-0.009807441	-0.17978969	4.813498	8.542148	Sitting_Read
14:28:32.686	-0.18196489	4.6760187	8.207574	0.0038973202	-0.06708522	-0.009807441	-0.17978969	4.813498	8.542148	Sitting_Read
14:28:32.708	-0.18196489	4.6760187	8.207574	0.0038973202	-0.06708522	-0.009807441	-0.17978969	4.813498	8.542148	Sitting_Read
14:28:32.729	-0.18196489	4.6760187	8.207574	0.0038973202	-0.06708522	-0.009807441	-0.17978969	4.813498	8.542148	Sitting_Read
14:28:32.751	-0.18196489	4.6760187	8.207574	0.0038973202	-0.06708522	-0.009807441	-0.17978969	4.813498	8.542148	Sitting_Read
14:28:32.775	-0.18196489	4.6760187	8.207574	0.0038973202	-0.06708522	-0.009807441	-0.17978969	4.813498	8.542148	Sitting_Read
14:28:32.798	-0.13647367	4.731087	8.197997	0.022223279	-0.026768114	-0.010418306	-0.13899843	4.851661	8.521292	Sitting_Read
14:28:32.821	-0.13647367	4.731087	8.197997	0.022223279	-0.026768114	-0.010418306	-0.13899843	4.851661	8.521292	Sitting_Read
14:28:32.844	-0.13647367	4.731087	8.197997	0.022223279	-0.026768114	-0.010418306	-0.13899843	4.851661	8.521292	Sitting_Read
14:28:32.867	-0.13647367	4.731087	8.197997	0.022223279	-0.026768114	-0.010418306	-0.13899843	4.851661	8.521292	Sitting_Read
14:28:32.891	-0.13647367	4.731087	8.197997	0.022223279	-0.026768114	-0.010418306	-0.13899843	4.851661	8.521292	Sitting_Read
14:28:32.914	-0.13647367	4.731087	8.197997	0.022223279	-0.026768114	-0.010418306	-0.13899843	4.851661	8.521292	Sitting_Read
14:28:32.937	-0.13647367	4.731087	8.197997	0.022223279	-0.026768114	-0.010418306	-0.13899843	4.851661	8.521292	Sitting_Read
14:28:32.959	-0.13647367	4.731087	8.197997	0.022223279	-0.026768114	-0.010418306	-0.13899843	4.851661	8.521292	Sitting_Read
14:28:32.981	-0.047885496	4.740664	8.25546	0.050323077	-0.072583005	0.00668592	-0.10081377	4.8759704	8.507942	Sitting_Read
14:28:33.004	-0.047885496	4.740664	8.25546	0.050323077	-0.072583005	0.00668592	-0.10081377	4.8759704	8.507942	Sitting_Read
14:28:33.027	-0.047885496	4.740664	8.25546	0.050323077	-0.072583005	0.00668592	-0.10081377	4.8759704	8.507942	Sitting_Read
14:28:33.050	-0.047885496	4.740664	8.25546	0.050323077	-0.072583005	0.00668592	-0.10081377	4.8759704	8.507942	Sitting_Read
14:28:33.073	-0.047885496	4.740664	8.25546	0.050323077	-0.072583005	0.00668592	-0.10081377	4.8759704	8.507942	Sitting_Read
14:28:33.096	-0.047885496	4.740664	8.25546	0.050323077	-0.072583005	0.00668592	-0.10081377	4.8759704	8.507942	Sitting_Read
14:28:33.120	-0.047885496	4.740664	8.25546	0.050323077	-0.072583005	0.00668592	-0.10081377	4.8759704	8.507942	Sitting_Read
14:28:33.142	-0.047885496	4.740664	8.25546	0.050323077	-0.072583005	0.00668592	-0.10081377	4.8759704	8.507942	Sitting_Read
14:28:33.164	-0.083799616	4.800521	8.2027855	0.005729916	-0.004166101	0.013405438	-0.04791808	4.934141	8.474805	Sitting_Read
14:28:33.186	-0.083799616	4.800521	8.2027855	0.005729916	-0.004166101	0.013405438	-0.04791808	4.934141	8.474805	Sitting_Read
14:28:33.209	-0.083799616	4.800521	8.2027855	0.005729916	-0.004166101	0.013405438	-0.04791808	4.934141	8.474805	Sitting_Read
14:28:33.233	-0.083799616	4.800521	8.2027855	0.005729916	-0.004166101	0.013405438	-0.04791808	4.934141	8.474805	Sitting_Read
14:28:33.259	-0.083799616	4.800521	8.2027855	0.005729916	-0.004166101	0.013405438	-0.04791808	4.934141	8.474805	Sitting_Read
14:28:33.299	-0.083799616	4.800521	8.2027855	0.005729916	-0.004166101	0.013405438	-0.04791808	4.934141	8.474805	Sitting_Read
14:28:33.326	-0.083799616	4.800521	8.2027855	0.005729916	-0.004166101	0.013405438	-0.04791808	4.934141	8.474805	Sitting_Read
14:28:33.361	-0.035914123	4.8364353	8.147717	0.007562512	-0.008442158	0.0048533245	-0.023208113	4.9535055	8.463606	Sitting_Read
14:28:33.395	-0.035914123	4.8364353	8.147717	0.007562512	-0.008442158	0.0048533245	-0.023208113	4.9535055	8.463606	Sitting_Read
14:28:33.426	-0.035914123	4.8364353	8.147717	0.007562512	-0.008442158	0.0048533245	-0.023208113	4.9535055	8.463606	Sitting_Read
14:28:33.459	-0.035914123	4.8364353	8.147717	0.007562512	-0.008442158	0.0048533245	-0.023208113	4.9535055	8.463606	Sitting_Read
14:28:33.492	-0.035914123	4.8364353	8.147717	0.007562512	-0.008442158	0.0048533245	-0.023208113	4.9535055	8.463606	Sitting_Read
14:28:33.524	-0.062251143	4.865166	8.219545	-0.01015258	0.0049968776	0.00790765	-0.012626477	4.963131	8.457985	Sitting_Read
14:28:33.547	-0.062251143	4.865166	8.219545	-0.01015258	0.0049968776	0.00790765	-0.012626477	4.963131	8.457985	Sitting_Read
14:28:33.570	-0.062251143	4.865166	8.219545	-0.01015258	0.0049968776	0.00790765	-0.012626477	4.963131	8.457985	Sitting_Read
14:28:33.592	-0.062251143	4.865166	8.219545	-0.01015258	0.0049968776	0.00790765	-0.012626477	4.963131	8.457985	Sitting_Read
14:28:33.615	-0.062251143	4.865166	8.219545	-0.01015258	0.0049968776	0.00790765	-0.012626477	4.963131	8.457985	Sitting_Read
14:28:33.638	-0.062251143	4.865166	8.219545	-0.01015258	0.0049968776	0.00790765	-0.012626477	4.963131	8.457985	Sitting_Read
14:28:33.661	-0.062251143	4.865166	8.219545	-0.01015258	0.0049968776	0.00790765	-0.012626477	4.963131	8.457985	Sitting_Read
14:28:33.684	-0.062251143	4.865166	8.219545	-0.01015258	0.0049968776	0.00790765	-0.012626477	4.963131	8.457985	Sitting_Read
14:28:33.707	-0.047885496	4.846012	8.2027855	-0.0058765234	0.0037751473	0.00790765	-0.020471418	4.9502254	8.465531	Sitting_Read
14:28:33.730	-0.047885496	4.846012	8.2027855	-0.0058765234	0.0037751473	0.00790765	-0.020471418	4.9502254	8.465531	Sitting_Read
14:28:33.753	-0.047885496	4.846012	8.2027855	-0.0058765234	0.0037751473	0.00790765	-0.020471418	4.9502254	8.465531	Sitting_Read
14:28:33.776	-0.047885496	4.846012	8.2027855	-0.0058765234	0.0037751473	0.00790765	-0.020471418	4.9502254	8.465531	Sitting_Read
14:28:33.799	-0.047885496	4.846012	8.2027855	-0.0058765234	0.0037751473	0.00790765	-0.020471418	4.9502254	8.465531	Sitting_Read
14:28:33.822	-0.047885496	4.846012	8.2027855	-0.0058765234	0.0037751473	0.00790765	-0.020471418	4.9502254	8.465531	Sitting_Read
14:28:33.845	-0.047885496	4.846012	8.2027855	-0.0058765234	0.0037751473	0.00790765	-0.020471418	4.9502254	8.465531	Sitting_Read
14:28:33.869	-0.047885496	4.846012	8.2027855	-0.0058765234	0.0037751473	0.00790765	-0.020471418	4.9502254	8.465531	Sitting_Read
14:28:33.893	-0.035914123	4.783761	8.267431	-0.0070982543	-0.015161675	0.0048533245	-0.015242249	4.9459367	8.468047	Sitting_Read
14:28:33.917	-0.035914123	4.783761	8.267431	-0.0070982543	-0.015161675	0.0048533245	-0.015242249	4.9459367	8.468047	Sitting_Read
14:28:33.940	-0.035914123	4.783761	8.267431	-0.0070982543	-0.015161675	0.0048533245	-0.015242249	4.9459367	8.468047	Sitting_Read
14:28:33.963	-0.035914123	4.783761	8.267431	-0.0070982543	-0.015161675	0.0048533245	-0.015242249	4.9459367	8.468047	Sitting_Read
14:28:33.985	-0.035914123	4.783761	8.267431	-0.0070982543	-0.015161675	0.0048533245	-0.015242249	4.9459367	8.468047	Sitting_Read
14:28:34.009	-0.035914123	4.783761	8.267431	-0.0070982543	-0.015161675	0.0048533245	-0.015242249	4.9459367	8.468047	Sitting_Read
14:28:34.031	-0.035914123	4.783761	8.267431	-0.0070982543	-0.015161675	0.0048533245	-0.015242249	4.9459367	8.468047	Sitting_Read
14:28:34.053	-0.035914123	4.783761	8.267431	-0.0070982543	-0.015161675	0.0048533245	-0.015242249	4.9459367	8.468047	Sitting_Read
14:28:34.076	-0.052674048	4.7933383	8.22194	0.005729916	-0.002333505	0.008518515	-0.016596148	4.9427667	8.469896	Sitting_Read
14:28:34.100	-0.052674048	4.7933383	8.22194	0.005729916	-0.002333505	0.008518515	-0.016596148	4.9427667	8.469896	Sitting_Read
14:28:34.124	-0.052674048	4.7933383	8.22194	0.005729916	-0.002333505	0.008518515	-0.016596148	4.9427667	8.469896	Sitting_Read
14:28:34.147	-0.052674048	4.7933383	8.22194	0.005729916	-0.002333505	0.008518515	-0.016596148	4.9427667	8.469896	Sitting_Read
14:28:34.170	-0.052674048	4.7933383	8.22194	0.005729916	-0.002333505	0.008518515	-0.016596148	4.9427667	8.469896	Sitting_Read
14:28:34.193	-0.052674048	4.7933383	8.22194	0.005729916	-0.002333505	0.008518515	-0.016596148	4.9427667	8.469896	Sitting_Read
14:28:34.216	-0.052674048	4.7933383	8.22194	0.005729916	-0.002333505	0.008518515	-0.016596148	4.9427667	8.469896	Sitting_Read
14:28:34.239	-0.03351985	4.7550297	8.20518	0.0014538594	0.005607743	0.021346685	-0.011773404	4.938238	8.472546	Sitting_Read
14:28:34.261	-0.03351985	4.7550297	8.20518	0.0014538594	0.005607743	0.021346685	-0.011773404	4.938238	8.472546	Sitting_Read
14:28:34.284	-0.03351985	4.7550297	8.20518	0.0014538594	0.005607743	0.021346685	-0.011773404	4.938238	8.472546	Sitting_Read
14:28:34.307	-0.03351985	4.7550297	8.20518	0.0014538594	0.005607743	0.021346685	-0.011773404	4.938238	8.472546	Sitting_Read
14:28:34.330	-0.03351985	4.7550297	8.20518	0.0014538594	0.005607743	0.021346685	-0.011773404	4.938238	8.472546	Sitting_Read
14:28:34.354	-0.03351985	4.7550297	8.20518	0.0014538594	0.005607743	0.021346685	-0.011773404	4.938238	8.472546	Sitting_Read
14:28:34.378	-0.03351985	4.7550297	8.20518	0.0014538594	0.005607743	0.021346685	-0.011773404	4.938238	8.472546	Sitting_Read
14:28:34.401	-0.03351985	4.7550297	8.20518	0.0014538594	0.005607743	0.021346685	-0.011773404	4.938238	8.472546	Sitting_Read
14:28:34.423	-0.043096945	4.781367	8.236305	-0.015039502	0.0019425515	0.0048533245	-0.011901889	4.938978	8.472113	Sitting_Read
14:28:34.446	-0.043096945	4.781367	8.236305	-0.015039502	0.0019425515	0.0048533245	-0.011901889	4.938978	8.472113	Sitting_Read
14:28:34.469	-0.043096945	4.781367	8.236305	-0.015039502	0.0019425515	0.0048533245	-0.011901889	4.938978	8.472113	Sitting_Read
14:28:34.491	-0.043096945	4.781367	8.236305	-0.015039502	0.0019425515	0.0048533245	-0.011901889	4.938978	8.472113	Sitting_Read
14:28:34.514	-0.043096945	4.781367	8.236305	-0.015039502	0.0019425515	0.0048533245	-0.011901889	4.938978	8.472113	Sitting_Read
14:28:34.537	-0.043096945	4.781367	8.236305	-0.015039502	0.0019425515	0.0048533245	-0.011901889	4.938978	8.472113	Sitting_Read
14:28:34.560	-0.043096945	4.781367	8.236305	-0.015039502	0.0019425515	0.0048533245	-0.011901889	4.938978	8.472113	Sitting_Read
14:28:34.583	-0.043096945	4.781367	8.236305	-0.015039502	0.0019425515	0.0048533245	-0.011901889	4.938978	8.472113	Sitting_Read
14:28:34.607	-0.07901107	4.7693954	8.236305	-0.0077091195	0.0049968776	0.014016303	-0.01635971	4.9359713	8.47386	Sitting_Read
14:28:34.630	-0.07901107	4.7693954	8.236305	-0.0077091195	0.0049968776	0.014016303	-0.01635971	4.9359713	8.47386	Sitting_Read
14:28:34.653	-0.07901107	4.7693954	8.236305	-0.0077091195	0.0049968776	0.014016303	-0.01635971	4.9359713	8.47386	Sitting_Read
14:28:34.676	-0.07901107	4.7693954	8.236305	-0.0077091195	0.0049968776	0.014016303	-0.01635971	4.9359713	8.47386	Sitting_Read
14:28:34.700	-0.07901107	4.7693954	8.236305	-0.0077091195	0.0049968776	0.014016303	-0.01635971	4.9359713	8.47386	Sitting_Read
14:28:34.723	-0.07901107	4.7693954	8.236305	-0.0077091195	0.0049968776	0.014016303	-0.01635971	4.9359713	8.47386	Sitting_Read
14:28:34.746	-0.07901107	4.7693954	8.236305	-0.0077091195	0.0049968776	0.014016303	-0.01635971	4.9359713	8.47386	Sitting_Read
14:28:34.769	-0.07901107	4.7693954	8.236305	-0.0077091195	0.0049968776	0.014016303	-0.01635971	4.9359713	8.47386	Sitting_Read
14:28:34.793	0.016759925	4.8148866	8.159689	0.0026755899	-0.0029443705	0.0054641897	-0.022581615	4.936228	8.473696	Sitting_Read
14:28:34.817	0.016759925	4.8148866	8.159689	0.0026755899	-0.0029443705	0.0054641897	-0.022581615	4.936228	8.473696	Sitting_Read
14:28:34.840	0.016759925	4.8148866	8.159689	0.0026755899	-0.0029443705	0.0054641897	-0.022581615	4.936228	8.473696	Sitting_Read
14:28:34.863	0.016759925	4.8148866	8.159689	0.0026755899	-0.0029443705	0.0054641897	-0.022581615	4.936228	8.473696	Sitting_Read
14:28:34.886	0.016759925	4.8148866	8.159689	0.0026755899	-0.0029443705	0.0054641897	-0.022581615	4.936228	8.473696	Sitting_Read
14:28:34.909	0.016759925	4.8148866	8.159689	0.0026755899	-0.0029443705	0.0054641897	-0.022581615	4.936228	8.473696	Sitting_Read
14:28:34.935	0.016759925	4.8148866	8.159689	0.0026755899	-0.0029443705	0.0054641897	-0.022581615	4.936228	8.473696	Sitting_Read
14:28:34.958	-0.0670397	4.7693954	8.171659	0.005119051	0.0049968776	0.00668592	-0.019316183	4.933745	8.475148	Sitting_Read
14:28:34.980	-0.0670397	4.7693954	8.171659	0.005119051	0.0049968776	0.00668592	-0.019316183	4.933745	8.475148	Sitting_Read
14:28:35.001	-0.0670397	4.7693954	8.171659	0.005119051	0.0049968776	0.00668592	-0.019316183	4.933745	8.475148	Sitting_Read
14:28:35.023	-0.0670397	4.7693954	8.171659	0.005119051	0.0049968776	0.00668592	-0.019316183	4.933745	8.475148	Sitting_Read
14:28:35.046	-0.0670397	4.7693954	8.171659	0.005119051	0.0049968776	0.00668592	-0.019316183	4.933745	8.475148	Sitting_Read
14:28:35.070	-0.0670397	4.7693954	8.171659	0.005119051	0.0049968776	0.00668592	-0.019316183	4.933745	8.475148	Sitting_Read
14:28:35.094	-0.0670397	4.7693954	8.171659	0.005119051	0.0049968776	0.00668592	-0.019316183	4.933745	8.475148	Sitting_Read
14:28:35.119	-0.0670397	4.7693954	8.171659	0.005119051	0.0049968776	0.00668592	-0.019316183	4.933745	8.475148	Sitting_Read
14:28:35.142	-0.057462595	4.800521	8.231517	0.000842994	-0.006609562	0.0048533245	-0.017458135	4.9312773	8.476587	Sitting_Read
14:28:35.166	-0.057462595	4.800521	8.231517	0.000842994	-0.006609562	0.0048533245	-0.017458135	4.9312773	8.476587	Sitting_Read
14:28:35.189	-0.057462595	4.800521	8.231517	0.000842994	-0.006609562	0.0048533245	-0.017458135	4.9312773	8.476587	Sitting_Read
14:28:35.211	-0.057462595	4.800521	8.231517	0.000842994	-0.006609562	0.0048533245	-0.017458135	4.9312773	8.476587	Sitting_Read
14:28:35.234	-0.057462595	4.800521	8.231517	0.000842994	-0.006609562	0.0048533245	-0.017458135	4.9312773	8.476587	Sitting_Read
14:28:35.257	-0.057462595	4.800521	8.231517	0.000842994	-0.006609562	0.0048533245	-0.017458135	4.9312773	8.476587	Sitting_Read
14:28:35.280	-0.057462595	4.800521	8.231517	0.000842994	-0.006609562	0.0048533245	-0.017458135	4.9312773	8.476587	Sitting_Read
14:28:35.303	-0.057462595	4.800521	8.231517	0.000842994	-0.006609562	0.0048533245	-0.017458135	4.9312773	8.476587	Sitting_Read
14:28:35.325	-0.05027977	4.817281	8.195602	0.0014538594	0.005607743	0.015238034	-0.02565905	4.9291573	8.4778	Sitting_Read
14:28:35.349	-0.05027977	4.817281	8.195602	0.0014538594	0.005607743	0.015238034	-0.02565905	4.9291573	8.4778	Sitting_Read
14:28:35.371	-0.05027977	4.817281	8.195602	0.0014538594	0.005607743	0.015238034	-0.02565905	4.9291573	8.4778	Sitting_Read
14:28:35.395	-0.05027977	4.817281	8.195602	0.0014538594	0.005607743	0.015238034	-0.02565905	4.9291573	8.4778	Sitting_Read
14:28:35.418	-0.05027977	4.817281	8.195602	0.0014538594	0.005607743	0.015238034	-0.02565905	4.9291573	8.4778	Sitting_Read
14:28:35.440	-0.05027977	4.817281	8.195602	0.0014538594	0.005607743	0.015238034	-0.02565905	4.9291573	8.4778	Sitting_Read
14:28:35.462	-0.05027977	4.817281	8.195602	0.0014538594	0.005607743	0.015238034	-0.02565905	4.9291573	8.4778	Sitting_Read
14:28:35.485	-0.05027977	4.817281	8.195602	0.0014538594	0.005607743	0.015238034	-0.02565905	4.9291573	8.4778	Sitting_Read
14:28:35.508	-0.0670397	4.7741838	8.229122	0.010616837	0.0019425515	0.010351111	-0.028026072	4.929479	8.477607	Sitting_Read
14:28:35.531	-0.0670397	4.7741838	8.229122	0.010616837	0.0019425515	0.010351111	-0.028026072	4.929479	8.477607	Sitting_Read
14:28:35.554	-0.0670397	4.7741838	8.229122	0.010616837	0.0019425515	0.010351111	-0.028026072	4.929479	8.477607	Sitting_Read
14:28:35.577	-0.0670397	4.7741838	8.229122	0.010616837	0.0019425515	0.010351111	-0.028026072	4.929479	8.477607	Sitting_Read
14:28:35.600	-0.0670397	4.7741838	8.229122	0.010616837	0.0019425515	0.010351111	-0.028026072	4.929479	8.477607	Sitting_Read
14:28:35.624	-0.0670397	4.7741838	8.229122	0.010616837	0.0019425515	0.010351111	-0.028026072	4.929479	8.477607	Sitting_Read
14:28:35.646	-0.0670397	4.7741838	8.229122	0.010616837	0.0019425515	0.010351111	-0.028026072	4.929479	8.477607	Sitting_Read
14:28:35.670	-0.0670397	4.7741838	8.229122	0.010616837	0.0019425515	0.010351111	-0.028026072	4.929479	8.477607	Sitting_Read
14:28:35.693	-0.047885496	4.7741838	8.209969	-0.011985176	0.008051204	0.013405438	-0.032046158	4.932558	8.475801	Sitting_Read
14:28:35.716	-0.047885496	4.7741838	8.209969	-0.011985176	0.008051204	0.013405438	-0.032046158	4.932558	8.475801	Sitting_Read
14:28:35.740	-0.047885496	4.7741838	8.209969	-0.011985176	0.008051204	0.013405438	-0.032046158	4.932558	8.475801	Sitting_Read
14:28:35.763	-0.047885496	4.7741838	8.209969	-0.011985176	0.008051204	0.013405438	-0.032046158	4.932558	8.475801	Sitting_Read
14:28:35.786	-0.047885496	4.7741838	8.209969	-0.011985176	0.008051204	0.013405438	-0.032046158	4.932558	8.475801	Sitting_Read
14:28:35.809	-0.047885496	4.7741838	8.209969	-0.011985176	0.008051204	0.013405438	-0.032046158	4.932558	8.475801	Sitting_Read
14:28:35.831	-0.047885496	4.7741838	8.209969	-0.011985176	0.008051204	0.013405438	-0.032046158	4.932558	8.475801	Sitting_Read
14:28:35.854	-0.07422252	4.7741838	8.178843	-0.0052656583	-0.0047769663	0.006075055	-0.03146452	4.931224	8.47658	Sitting_Read
14:28:35.876	-0.07422252	4.7741838	8.178843	-0.0052656583	-0.0047769663	0.006075055	-0.03146452	4.931224	8.47658	Sitting_Read
14:28:35.899	-0.07422252	4.7741838	8.178843	-0.0052656583	-0.0047769663	0.006075055	-0.03146452	4.931224	8.47658	Sitting_Read
14:28:35.922	-0.07422252	4.7741838	8.178843	-0.0052656583	-0.0047769663	0.006075055	-0.03146452	4.931224	8.47658	Sitting_Read
14:28:35.947	-0.07422252	4.7741838	8.178843	-0.0052656583	-0.0047769663	0.006075055	-0.03146452	4.931224	8.47658	Sitting_Read
14:28:35.970	-0.07422252	4.7741838	8.178843	-0.0052656583	-0.0047769663	0.006075055	-0.03146452	4.931224	8.47658	Sitting_Read
14:28:35.993	-0.07422252	4.7741838	8.178843	-0.0052656583	-0.0047769663	0.006075055	-0.03146452	4.931224	8.47658	Sitting_Read
14:28:36.016	-0.07422252	4.7741838	8.178843	-0.0052656583	-0.0047769663	0.006075055	-0.03146452	4.931224	8.47658	Sitting_Read
14:28:36.039	-0.05506832	4.810098	8.181237	0.0069516464	-0.0029443705	0.015238034	-0.03259601	4.925985	8.479622	Sitting_Read
14:28:36.062	-0.05506832	4.810098	8.181237	0.0069516464	-0.0029443705	0.015238034	-0.03259601	4.925985	8.479622	Sitting_Read
14:28:36.085	-0.05506832	4.810098	8.181237	0.0069516464	-0.0029443705	0.015238034	-0.03259601	4.925985	8.479622	Sitting_Read
14:28:36.108	-0.05506832	4.810098	8.181237	0.0069516464	-0.0029443705	0.015238034	-0.03259601	4.925985	8.479622	Sitting_Read
14:28:36.131	-0.05506832	4.810098	8.181237	0.0069516464	-0.0029443705	0.015238034	-0.03259601	4.925985	8.479622	Sitting_Read
14:28:36.154	-0.05506832	4.810098	8.181237	0.0069516464	-0.0029443705	0.015238034	-0.03259601	4.925985	8.479622	Sitting_Read
14:28:36.178	-0.05506832	4.810098	8.181237	0.0069516464	-0.0029443705	0.015238034	-0.03259601	4.925985	8.479622	Sitting_Read
14:28:36.200	-0.05506832	4.810098	8.181237	0.0069516464	-0.0029443705	0.015238034	-0.03259601	4.925985	8.479622	Sitting_Read
14:28:36.222	-0.071828246	4.807704	8.186026	0.0038973202	-0.0029443705	0.0048533245	-0.029835239	4.9244876	8.4805	Sitting_Read
14:28:36.245	-0.071828246	4.807704	8.186026	0.0038973202	-0.0029443705	0.0048533245	-0.029835239	4.9244876	8.4805	Sitting_Read
14:28:36.267	-0.071828246	4.807704	8.186026	0.0038973202	-0.0029443705	0.0048533245	-0.029835239	4.9244876	8.4805	Sitting_Read
14:28:36.290	-0.071828246	4.807704	8.186026	0.0038973202	-0.0029443705	0.0048533245	-0.029835239	4.9244876	8.4805	Sitting_Read
14:28:36.313	-0.071828246	4.807704	8.186026	0.0038973202	-0.0029443705	0.0048533245	-0.029835239	4.9244876	8.4805	Sitting_Read
14:28:36.336	-0.071828246	4.807704	8.186026	0.0038973202	-0.0029443705	0.0048533245	-0.029835239	4.9244876	8.4805	Sitting_Read
14:28:36.358	-0.071828246	4.807704	8.186026	0.0038973202	-0.0029443705	0.0048533245	-0.029835239	4.9244876	8.4805	Sitting_Read
14:28:36.380	-0.071828246	4.807704	8.186026	0.0038973202	-0.0029443705	0.0048533245	-0.029835239	4.9244876	8.4805	Sitting_Read
14:28:36.403	-0.031125572	4.7741838	8.214757	-0.008319984	-0.0029443705	0.01829236	-0.030200712	4.921164	8.482427	Sitting_Read
14:28:36.426	-0.031125572	4.7741838	8.214757	-0.008319984	-0.0029443705	0.01829236	-0.030200712	4.921164	8.482427	Sitting_Read
14:28:36.450	-0.031125572	4.7741838	8.214757	-0.008319984	-0.0029443705	0.01829236	-0.030200712	4.921164	8.482427	Sitting_Read
14:28:36.472	-0.031125572	4.7741838	8.214757	-0.008319984	-0.0029443705	0.01829236	-0.030200712	4.921164	8.482427	Sitting_Read
14:28:36.495	-0.031125572	4.7741838	8.214757	-0.008319984	-0.0029443705	0.01829236	-0.030200712	4.921164	8.482427	Sitting_Read
14:28:36.518	-0.031125572	4.7741838	8.214757	-0.008319984	-0.0029443705	0.01829236	-0.030200712	4.921164	8.482427	Sitting_Read
14:28:36.546	-0.031125572	4.7741838	8.214757	-0.008319984	-0.0029443705	0.01829236	-0.030200712	4.921164	8.482427	Sitting_Read
14:28:36.568	-0.031125572	4.7741838	8.214757	-0.008319984	-0.0029443705	0.01829236	-0.030200712	4.921164	8.482427	Sitting_Read
14:28:36.589	-0.09337672	4.7789726	8.2027855	-0.0052656583	0.0025534166	0.010961977	-0.022595571	4.9137945	8.486724	Sitting_Read
14:28:36.611	-0.09337672	4.7789726	8.2027855	-0.0052656583	0.0025534166	0.010961977	-0.022595571	4.9137945	8.486724	Sitting_Read
14:28:36.632	-0.09337672	4.7789726	8.2027855	-0.0052656583	0.0025534166	0.010961977	-0.022595571	4.9137945	8.486724	Sitting_Read
14:28:36.655	-0.09337672	4.7789726	8.2027855	-0.0052656583	0.0025534166	0.010961977	-0.022595571	4.9137945	8.486724	Sitting_Read
14:28:36.678	-0.09337672	4.7789726	8.2027855	-0.0052656583	0.0025534166	0.010961977	-0.022595571	4.9137945	8.486724	Sitting_Read
14:28:36.701	-0.09337672	4.7789726	8.2027855	-0.0052656583	0.0025534166	0.010961977	-0.022595571	4.9137945	8.486724	Sitting_Read
14:28:36.724	-0.09337672	4.7789726	8.2027855	-0.0052656583	0.0025534166	0.010961977	-0.022595571	4.9137945	8.486724	Sitting_Read
14:28:36.747	-0.09337672	4.7789726	8.2027855	-0.0052656583	0.0025534166	0.010961977	-0.022595571	4.9137945	8.486724	Sitting_Read
14:28:36.771	-0.019154198	4.745453	8.274613	0.0002321288	-0.006609562	0.014627169	-0.016517712	4.9038553	8.492485	Sitting_Read
14:28:36.794	-0.019154198	4.745453	8.274613	0.0002321288	-0.006609562	0.014627169	-0.016517712	4.9038553	8.492485	Sitting_Read
14:28:36.817	-0.019154198	4.745453	8.274613	0.0002321288	-0.006609562	0.014627169	-0.016517712	4.9038553	8.492485	Sitting_Read
14:28:36.840	-0.019154198	4.745453	8.274613	0.0002321288	-0.006609562	0.014627169	-0.016517712	4.9038553	8.492485	Sitting_Read
14:28:36.863	-0.019154198	4.745453	8.274613	0.0002321288	-0.006609562	0.014627169	-0.016517712	4.9038553	8.492485	Sitting_Read
14:28:36.887	-0.019154198	4.745453	8.274613	0.0002321288	-0.006609562	0.014627169	-0.016517712	4.9038553	8.492485	Sitting_Read
14:28:36.910	-0.019154198	4.745453	8.274613	0.0002321288	-0.006609562	0.014627169	-0.016517712	4.9038553	8.492485	Sitting_Read
14:28:36.931	-0.019154198	4.745453	8.274613	0.0002321288	-0.006609562	0.014627169	-0.016517712	4.9038553	8.492485	Sitting_Read
14:28:36.953	-0.062251143	4.7622128	8.253065	-0.008319984	0.0068294737	0.012794573	-0.013947953	4.8984623	8.495601	Sitting_Read
14:28:36.976	-0.062251143	4.7622128	8.253065	-0.008319984	0.0068294737	0.012794573	-0.013947953	4.8984623	8.495601	Sitting_Read
14:28:36.999	-0.062251143	4.7622128	8.253065	-0.008319984	0.0068294737	0.012794573	-0.013947953	4.8984623	8.495601	Sitting_Read
14:28:37.022	-0.062251143	4.7622128	8.253065	-0.008319984	0.0068294737	0.012794573	-0.013947953	4.8984623	8.495601	Sitting_Read
14:28:37.045	-0.062251143	4.7622128	8.253065	-0.008319984	0.0068294737	0.012794573	-0.013947953	4.8984623	8.495601	Sitting_Read
14:28:37.068	-0.062251143	4.7622128	8.253065	-0.008319984	0.0068294737	0.012794573	-0.013947953	4.8984623	8.495601	Sitting_Read
14:28:37.090	-0.062251143	4.7622128	8.253065	-0.008319984	0.0068294737	0.012794573	-0.013947953	4.8984623	8.495601	Sitting_Read
14:28:37.114	-0.043096945	4.7622128	8.181237	-0.0034330627	0.007440339	0.010351111	-0.013373276	4.893833	8.498269	Sitting_Read
14:28:37.137	-0.043096945	4.7622128	8.181237	-0.0034330627	0.007440339	0.010351111	-0.013373276	4.893833	8.498269	Sitting_Read
14:28:37.159	-0.043096945	4.7622128	8.181237	-0.0034330627	0.007440339	0.010351111	-0.013373276	4.893833	8.498269	Sitting_Read
14:28:37.182	-0.043096945	4.7622128	8.181237	-0.0034330627	0.007440339	0.010351111	-0.013373276	4.893833	8.498269	Sitting_Read
14:28:37.205	-0.043096945	4.7622128	8.181237	-0.0034330627	0.007440339	0.010351111	-0.013373276	4.893833	8.498269	Sitting_Read
14:28:37.229	-0.043096945	4.7622128	8.181237	-0.0034330627	0.007440339	0.010351111	-0.013373276	4.893833	8.498269	Sitting_Read
14:28:37.251	-0.043096945	4.7622128	8.181237	-0.0034330627	0.007440339	0.010351111	-0.013373276	4.893833	8.498269	Sitting_Read
14:28:37.274	-0.043096945	4.7622128	8.181237	-0.0034330627	0.007440339	0.010351111	-0.013373276	4.893833	8.498269	Sitting_Read
14:28:37.297	-0.062251143	4.767001	8.150111	0.0038973202	-0.004166101	0.015238034	-0.01461502	4.8919187	8.499369	Sitting_Read
14:28:37.320	-0.062251143	4.767001	8.150111	0.0038973202	-0.004166101	0.015238034	-0.01461502	4.8919187	8.499369	Sitting_Read
14:28:37.344	-0.062251143	4.767001	8.150111	0.0038973202	-0.004166101	0.015238034	-0.01461502	4.8919187	8.499369	Sitting_Read
14:28:37.367	-0.062251143	4.767001	8.150111	0.0038973202	-0.004166101	0.015238034	-0.01461502	4.8919187	8.499369	Sitting_Read
14:28:37.389	-0.062251143	4.767001	8.150111	0.0038973202	-0.004166101	0.015238034	-0.01461502	4.8919187	8.499369	Sitting_Read
14:28:37.411	-0.062251143	4.767001	8.150111	0.0038973202	-0.004166101	0.015238034	-0.01461502	4.8919187	8.499369	Sitting_Read
14:28:37.434	-0.062251143	4.767001	8.150111	0.0038973202	-0.004166101	0.015238034	-0.01461502	4.8919187	8.499369	Sitting_Read
14:28:37.458	-0.062251143	4.767001	8.150111	0.0038973202	-0.004166101	0.015238034	-0.01461502	4.8919187	8.499369	Sitting_Read
14:28:37.480	-0.07901107	4.7358756	8.262642	-0.001600467	0.003164282	0.008518515	-0.015961247	4.8920155	8.49931	Sitting_Read
14:28:37.504	-0.07901107	4.7358756	8.262642	-0.001600467	0.003164282	0.008518515	-0.015961247	4.8920155	8.49931	Sitting_Read
14:28:37.527	-0.07901107	4.7358756	8.262642	-0.001600467	0.003164282	0.008518515	-0.015961247	4.8920155	8.49931	Sitting_Read
14:28:37.550	-0.07901107	4.7358756	8.262642	-0.001600467	0.003164282	0.008518515	-0.015961247	4.8920155	8.49931	Sitting_Read
14:28:37.573	-0.07901107	4.7358756	8.262642	-0.001600467	0.003164282	0.008518515	-0.015961247	4.8920155	8.49931	Sitting_Read
14:28:37.596	-0.07901107	4.7358756	8.262642	-0.001600467	0.003164282	0.008518515	-0.015961247	4.8920155	8.49931	Sitting_Read
14:28:37.620	-0.07901107	4.7358756	8.262642	-0.001600467	0.003164282	0.008518515	-0.015961247	4.8920155	8.49931	Sitting_Read
14:28:37.642	-0.07901107	4.7358756	8.262642	-0.001600467	0.003164282	0.008518515	-0.015961247	4.8920155	8.49931	Sitting_Read
14:28:37.665	-0.04070267	4.7143273	8.248277	0.0069516464	0.0068294737	0.009740246	-0.016503701	4.8952875	8.497427	Sitting_Read
14:28:37.689	-0.04070267	4.7143273	8.248277	0.0069516464	0.0068294737	0.009740246	-0.016503701	4.8952875	8.497427	Sitting_Read
14:28:37.712	-0.04070267	4.7143273	8.248277	0.0069516464	0.0068294737	0.009740246	-0.016503701	4.8952875	8.497427	Sitting_Read
14:28:37.735	-0.04070267	4.7143273	8.248277	0.0069516464	0.0068294737	0.009740246	-0.016503701	4.8952875	8.497427	Sitting_Read
14:28:37.759	-0.04070267	4.7143273	8.248277	0.0069516464	0.0068294737	0.009740246	-0.016503701	4.8952875	8.497427	Sitting_Read
14:28:37.782	-0.04070267	4.7143273	8.248277	0.0069516464	0.0068294737	0.009740246	-0.016503701	4.8952875	8.497427	Sitting_Read
14:28:37.805	-0.04070267	4.7143273	8.248277	0.0069516464	0.0068294737	0.009740246	-0.016503701	4.8952875	8.497427	Sitting_Read
14:28:37.828	-0.04070267	4.7143273	8.248277	0.0069516464	0.0068294737	0.009740246	-0.016503701	4.8952875	8.497427	Sitting_Read
14:28:37.852	-0.016759925	4.743058	8.186026	0.0020647245	-0.0011117748	0.0042424593	-0.02560257	4.9045463	8.4920635	Sitting_Read
14:28:37.875	-0.016759925	4.743058	8.186026	0.0020647245	-0.0011117748	0.0042424593	-0.02560257	4.9045463	8.4920635	Sitting_Read
14:28:37.898	-0.016759925	4.743058	8.186026	0.0020647245	-0.0011117748	0.0042424593	-0.02560257	4.9045463	8.4920635	Sitting_Read
14:28:37.922	-0.016759925	4.743058	8.186026	0.0020647245	-0.0011117748	0.0042424593	-0.02560257	4.9045463	8.4920635	Sitting_Read
14:28:37.945	-0.016759925	4.743058	8.186026	0.0020647245	-0.0011117748	0.0042424593	-0.02560257	4.9045463	8.4920635	Sitting_Read
14:28:37.968	-0.016759925	4.743058	8.186026	0.0020647245	-0.0011117748	0.0042424593	-0.02560257	4.9045463	8.4920635	Sitting_Read
14:28:37.991	-0.016759925	4.743058	8.186026	0.0020647245	-0.0011117748	0.0042424593	-0.02560257	4.9045463	8.4920635	Sitting_Read
14:28:38.014	-0.045491222	4.7550297	8.169266	0.013060299	-0.0053878315	0.00790765	-0.027668454	4.9058814	8.491285	Sitting_Read
14:28:38.037	-0.045491222	4.7550297	8.169266	0.013060299	-0.0053878315	0.00790765	-0.027668454	4.9058814	8.491285	Sitting_Read
14:28:38.060	-0.045491222	4.7550297	8.169266	0.013060299	-0.0053878315	0.00790765	-0.027668454	4.9058814	8.491285	Sitting_Read
14:28:38.083	-0.045491222	4.7550297	8.169266	0.013060299	-0.0053878315	0.00790765	-0.027668454	4.9058814	8.491285	Sitting_Read
14:28:38.106	-0.045491222	4.7550297	8.169266	0.013060299	-0.0053878315	0.00790765	-0.027668454	4.9058814	8.491285	Sitting_Read
14:28:38.129	-0.045491222	4.7550297	8.169266	0.013060299	-0.0053878315	0.00790765	-0.027668454	4.9058814	8.491285	Sitting_Read
14:28:38.153	-0.045491222	4.7550297	8.169266	0.013060299	-0.0053878315	0.00790765	-0.027668454	4.9058814	8.491285	Sitting_Read
14:28:38.176	-0.045491222	4.7550297	8.169266	0.013060299	-0.0053878315	0.00790765	-0.027668454	4.9058814	8.491285	Sitting_Read
14:28:38.198	-0.0670397	4.764607	8.308133	-0.0070982543	0.0037751473	0.011572842	-0.037217677	4.9061117	8.491115	Sitting_Read
14:28:38.220	-0.0670397	4.764607	8.308133	-0.0070982543	0.0037751473	0.011572842	-0.037217677	4.9061117	8.491115	Sitting_Read
14:28:38.242	-0.0670397	4.764607	8.308133	-0.0070982543	0.0037751473	0.011572842	-0.037217677	4.9061117	8.491115	Sitting_Read
14:28:38.266	-0.0670397	4.764607	8.308133	-0.0070982543	0.0037751473	0.011572842	-0.037217677	4.9061117	8.491115	Sitting_Read
14:28:38.289	-0.0670397	4.764607	8.308133	-0.0070982543	0.0037751473	0.011572842	-0.037217677	4.9061117	8.491115	Sitting_Read
14:28:38.312	-0.0670397	4.764607	8.308133	-0.0070982543	0.0037751473	0.011572842	-0.037217677	4.9061117	8.491115	Sitting_Read
14:28:38.335	-0.0670397	4.764607	8.308133	-0.0070982543	0.0037751473	0.011572842	-0.037217677	4.9061117	8.491115	Sitting_Read
14:28:38.358	-0.0670397	4.764607	8.308133	-0.0070982543	0.0037751473	0.011572842	-0.037217677	4.9061117	8.491115	Sitting_Read
14:28:38.382	-0.076616794	4.7622128	8.245882	-0.00037873647	0.007440339	0.01951409	-0.04327468	4.907913	8.490046	Sitting_Read
14:28:38.405	-0.076616794	4.7622128	8.245882	-0.00037873647	0.007440339	0.01951409	-0.04327468	4.907913	8.490046	Sitting_Read
14:28:38.428	-0.076616794	4.7622128	8.245882	-0.00037873647	0.007440339	0.01951409	-0.04327468	4.907913	8.490046	Sitting_Read
14:28:38.450	-0.076616794	4.7622128	8.245882	-0.00037873647	0.007440339	0.01951409	-0.04327468	4.907913	8.490046	Sitting_Read
14:28:38.473	-0.076616794	4.7622128	8.245882	-0.00037873647	0.007440339	0.01951409	-0.04327468	4.907913	8.490046	Sitting_Read
14:28:38.497	-0.076616794	4.7622128	8.245882	-0.00037873647	0.007440339	0.01951409	-0.04327468	4.907913	8.490046	Sitting_Read
14:28:38.519	-0.076616794	4.7622128	8.245882	-0.00037873647	0.007440339	0.01951409	-0.04327468	4.907913	8.490046	Sitting_Read
14:28:38.542	-0.076616794	4.7622128	8.245882	-0.00037873647	0.007440339	0.01951409	-0.04327468	4.907913	8.490046	Sitting_Read
14:28:38.565	-0.083799616	4.7191157	8.320105	0.0020647245	0.003164282	0.00790765	-0.043826465	4.905339	8.49153	Sitting_Read
14:28:38.588	-0.083799616	4.7191157	8.320105	0.0020647245	0.003164282	0.00790765	-0.043826465	4.905339	8.49153	Sitting_Read
14:28:38.612	-0.083799616	4.7191157	8.320105	0.0020647245	0.003164282	0.00790765	-0.043826465	4.905339	8.49153	Sitting_Read
14:28:38.634	-0.083799616	4.7191157	8.320105	0.0020647245	0.003164282	0.00790765	-0.043826465	4.905339	8.49153	Sitting_Read
14:28:38.657	-0.083799616	4.7191157	8.320105	0.0020647245	0.003164282	0.00790765	-0.043826465	4.905339	8.49153	Sitting_Read
14:28:38.680	-0.083799616	4.7191157	8.320105	0.0020647245	0.003164282	0.00790765	-0.043826465	4.905339	8.49153	Sitting_Read
14:28:38.703	-0.083799616	4.7191157	8.320105	0.0020647245	0.003164282	0.00790765	-0.043826465	4.905339	8.49153	Sitting_Read
14:28:38.727	-0.083799616	4.7191157	8.320105	0.0020647245	0.003164282	0.00790765	-0.043826465	4.905339	8.49153	Sitting_Read
14:28:38.751	-0.12210801	4.781367	8.197997	0.008173377	0.00010995574	0.013405438	-0.04531108	4.9100776	8.488785	Sitting_Read
14:28:38.772	-0.12210801	4.781367	8.197997	0.008173377	0.00010995574	0.013405438	-0.04531108	4.9100776	8.488785	Sitting_Read
14:28:38.794	-0.12210801	4.781367	8.197997	0.008173377	0.00010995574	0.013405438	-0.04531108	4.9100776	8.488785	Sitting_Read
14:28:38.815	-0.12210801	4.781367	8.197997	0.008173377	0.00010995574	0.013405438	-0.04531108	4.9100776	8.488785	Sitting_Read
14:28:38.837	-0.12210801	4.781367	8.197997	0.008173377	0.00010995574	0.013405438	-0.04531108	4.9100776	8.488785	Sitting_Read
14:28:38.860	-0.12210801	4.781367	8.197997	0.008173377	0.00010995574	0.013405438	-0.04531108	4.9100776	8.488785	Sitting_Read
14:28:38.882	-0.12210801	4.781367	8.197997	0.008173377	0.00010995574	0.013405438	-0.04531108	4.9100776	8.488785	Sitting_Read
14:28:38.905	-0.12210801	4.781367	8.197997	0.008173377	0.00010995574	0.013405438	-0.04531108	4.9100776	8.488785	Sitting_Read
14:28:38.931	-0.11971374	4.767001	8.217151	-0.0052656583	0.0043860124	0.010961977	-0.047662392	4.9108186	8.488341	Sitting_Read
14:28:38.954	-0.11971374	4.767001	8.217151	-0.0052656583	0.0043860124	0.010961977	-0.047662392	4.9108186	8.488341	Sitting_Read
14:28:38.976	-0.11971374	4.767001	8.217151	-0.0052656583	0.0043860124	0.010961977	-0.047662392	4.9108186	8.488341	Sitting_Read
14:28:38.998	-0.11971374	4.767001	8.217151	-0.0052656583	0.0043860124	0.010961977	-0.047662392	4.9108186	8.488341	Sitting_Read
14:28:39.021	-0.11971374	4.767001	8.217151	-0.0052656583	0.0043860124	0.010961977	-0.047662392	4.9108186	8.488341	Sitting_Read
14:28:39.044	-0.11971374	4.767001	8.217151	-0.0052656583	0.0043860124	0.010961977	-0.047662392	4.9108186	8.488341	Sitting_Read
14:28:39.068	-0.11971374	4.767001	8.217151	-0.0052656583	0.0043860124	0.010961977	-0.047662392	4.9108186	8.488341	Sitting_Read
14:28:39.091	-0.11971374	4.767001	8.217151	-0.0052656583	0.0043860124	0.010961977	-0.047662392	4.9108186	8.488341	Sitting_Read
14:28:39.115	-0.08140534	4.8316464	8.207574	-0.009541715	-0.009663888	0.0011881329	-0.046801537	4.910428	8.488571	Sitting_Read
14:28:39.138	-0.08140534	4.8316464	8.207574	-0.009541715	-0.009663888	0.0011881329	-0.046801537	4.910428	8.488571	Sitting_Read
14:28:39.160	-0.08140534	4.8316464	8.207574	-0.009541715	-0.009663888	0.0011881329	-0.046801537	4.910428	8.488571	Sitting_Read
14:28:39.184	-0.08140534	4.8316464	8.207574	-0.009541715	-0.009663888	0.0011881329	-0.046801537	4.910428	8.488571	Sitting_Read
14:28:39.207	-0.08140534	4.8316464	8.207574	-0.009541715	-0.009663888	0.0011881329	-0.046801537	4.910428	8.488571	Sitting_Read
14:28:39.230	-0.08140534	4.8316464	8.207574	-0.009541715	-0.009663888	0.0011881329	-0.046801537	4.910428	8.488571	Sitting_Read
14:28:39.253	-0.08140534	4.8316464	8.207574	-0.009541715	-0.009663888	0.0011881329	-0.046801537	4.910428	8.488571	Sitting_Read
14:28:39.276	-0.090982445	4.7885494	8.20518	-0.0028221975	0.005607743	0.010351111	-0.046522245	4.9101744	8.488721	Sitting_Read
14:28:39.300	-0.090982445	4.7885494	8.20518	-0.0028221975	0.005607743	0.010351111	-0.046522245	4.9101744	8.488721	Sitting_Read
14:28:39.323	-0.090982445	4.7885494	8.20518	-0.0028221975	0.005607743	0.010351111	-0.046522245	4.9101744	8.488721	Sitting_Read
14:28:39.346	-0.090982445	4.7885494	8.20518	-0.0028221975	0.005607743	0.010351111	-0.046522245	4.9101744	8.488721	Sitting_Read
14:28:39.369	-0.090982445	4.7885494	8.20518	-0.0028221975	0.005607743	0.010351111	-0.046522245	4.9101744	8.488721	Sitting_Read
14:28:39.392	-0.090982445	4.7885494	8.20518	-0.0028221975	0.005607743	0.010351111	-0.046522245	4.9101744	8.488721	Sitting_Read
14:28:39.414	-0.090982445	4.7885494	8.20518	-0.0028221975	0.005607743	0.010351111	-0.046522245	4.9101744	8.488721	Sitting_Read
14:28:39.437	-0.090982445	4.7885494	8.20518	-0.0028221975	0.005607743	0.010351111	-0.046522245	4.9101744	8.488721	Sitting_Read
14:28:39.459	-0.08140534	4.7358756	8.25546	-0.00037873647	-0.0053878315	0.0048533245	-0.047262613	4.909749	8.48896	Sitting_Read
14:28:39.482	-0.08140534	4.7358756	8.25546	-0.00037873647	-0.0053878315	0.0048533245	-0.047262613	4.909749	8.48896	Sitting_Read
14:28:39.505	-0.08140534	4.7358756	8.25546	-0.00037873647	-0.0053878315	0.0048533245	-0.047262613	4.909749	8.48896	Sitting_Read
14:28:39.528	-0.08140534	4.7358756	8.25546	-0.00037873647	-0.0053878315	0.0048533245	-0.047262613	4.909749	8.48896	Sitting_Read
14:28:39.550	-0.08140534	4.7358756	8.25546	-0.00037873647	-0.0053878315	0.0048533245	-0.047262613	4.909749	8.48896	Sitting_Read
14:28:39.573	-0.08140534	4.7358756	8.25546	-0.00037873647	-0.0053878315	0.0048533245	-0.047262613	4.909749	8.48896	Sitting_Read
14:28:39.596	-0.08140534	4.7358756	8.25546	-0.00037873647	-0.0053878315	0.0048533245	-0.047262613	4.909749	8.48896	Sitting_Read
14:28:39.618	-0.08140534	4.7358756	8.25546	-0.00037873647	-0.0053878315	0.0048533245	-0.047262613	4.909749	8.48896	Sitting_Read
14:28:39.641	-0.014365649	4.7502413	8.214757	0.004508185	-0.0029443705	0.012794573	-0.04970533	4.9094005	8.489152	Sitting_Read
14:28:39.663	-0.014365649	4.7502413	8.214757	0.004508185	-0.0029443705	0.012794573	-0.04970533	4.9094005	8.489152	Sitting_Read
14:28:39.685	-0.014365649	4.7502413	8.214757	0.004508185	-0.0029443705	0.012794573	-0.04970533	4.9094005	8.489152	Sitting_Read
14:28:39.708	-0.014365649	4.7502413	8.214757	0.004508185	-0.0029443705	0.012794573	-0.04970533	4.9094005	8.489152	Sitting_Read
14:28:39.731	-0.014365649	4.7502413	8.214757	0.004508185	-0.0029443705	0.012794573	-0.04970533	4.9094005	8.489152	Sitting_Read
14:28:39.755	-0.014365649	4.7502413	8.214757	0.004508185	-0.0029443705	0.012794573	-0.04970533	4.9094005	8.489152	Sitting_Read
14:28:39.778	-0.014365649	4.7502413	8.214757	0.004508185	-0.0029443705	0.012794573	-0.04970533	4.9094005	8.489152	Sitting_Read
14:28:39.801	-0.014365649	4.7502413	8.214757	0.004508185	-0.0029443705	0.012794573	-0.04970533	4.9094005	8.489152	Sitting_Read
14:28:39.824	-0.04070267	4.747847	8.277008	-0.006487389	0.008662069	0.012794573	-0.046940945	4.9081306	8.489901	Sitting_Read
14:28:39.847	-0.04070267	4.747847	8.277008	-0.006487389	0.008662069	0.012794573	-0.046940945	4.9081306	8.489901	Sitting_Read
14:28:39.871	-0.04070267	4.747847	8.277008	-0.006487389	0.008662069	0.012794573	-0.046940945	4.9081306	8.489901	Sitting_Read
14:28:39.894	-0.04070267	4.747847	8.277008	-0.006487389	0.008662069	0.012794573	-0.046940945	4.9081306	8.489901	Sitting_Read
14:28:39.916	-0.04070267	4.747847	8.277008	-0.006487389	0.008662069	0.012794573	-0.046940945	4.9081306	8.489901	Sitting_Read
14:28:39.940	-0.04070267	4.747847	8.277008	-0.006487389	0.008662069	0.012794573	-0.046940945	4.9081306	8.489901	Sitting_Read
14:28:39.963	-0.04070267	4.747847	8.277008	-0.006487389	0.008662069	0.012794573	-0.046940945	4.9081306	8.489901	Sitting_Read
14:28:39.986	-0.04070267	4.747847	8.277008	-0.006487389	0.008662069	0.012794573	-0.046940945	4.9081306	8.489901	Sitting_Read
14:28:40.009	-0.09577099	4.786155	8.169266	0.008173377	0.0013316863	0.012183707	-0.04894253	4.9055233	8.491397	Sitting_Read
14:28:40.032	-0.09577099	4.786155	8.169266	0.008173377	0.0013316863	0.012183707	-0.04894253	4.9055233	8.491397	Sitting_Read
14:28:40.055	-0.09577099	4.786155	8.169266	0.008173377	0.0013316863	0.012183707	-0.04894253	4.9055233	8.491397	Sitting_Read
14:28:40.078	-0.09577099	4.786155	8.169266	0.008173377	0.0013316863	0.012183707	-0.04894253	4.9055233	8.491397	Sitting_Read
14:28:40.102	-0.09577099	4.786155	8.169266	0.008173377	0.0013316863	0.012183707	-0.04894253	4.9055233	8.491397	Sitting_Read
14:28:40.125	-0.09577099	4.786155	8.169266	0.008173377	0.0013316863	0.012183707	-0.04894253	4.9055233	8.491397	Sitting_Read
14:28:40.148	-0.09577099	4.786155	8.169266	0.008173377	0.0013316863	0.012183707	-0.04894253	4.9055233	8.491397	Sitting_Read
14:28:40.171	-0.09577099	4.786155	8.169266	0.008173377	0.0013316863	0.012183707	-0.04894253	4.9055233	8.491397	Sitting_Read
14:28:40.194	-0.11971374	4.7693954	8.13814	0.013671164	-0.0053878315	0.00668592	-0.050521616	4.902287	8.493254	Sitting_Read
14:28:40.218	-0.11971374	4.7693954	8.13814	0.013671164	-0.0053878315	0.00668592	-0.050521616	4.902287	8.493254	Sitting_Read
14:28:40.241	-0.11971374	4.7693954	8.13814	0.013671164	-0.0053878315	0.00668592	-0.050521616	4.902287	8.493254	Sitting_Read
14:28:40.264	-0.11971374	4.7693954	8.13814	0.013671164	-0.0053878315	0.00668592	-0.050521616	4.902287	8.493254	Sitting_Read
14:28:40.287	-0.11971374	4.7693954	8.13814	0.013671164	-0.0053878315	0.00668592	-0.050521616	4.902287	8.493254	Sitting_Read
14:28:40.310	-0.11971374	4.7693954	8.13814	0.013671164	-0.0053878315	0.00668592	-0.050521616	4.902287	8.493254	Sitting_Read
14:28:40.333	-0.11971374	4.7693954	8.13814	0.013671164	-0.0053878315	0.00668592	-0.050521616	4.902287	8.493254	Sitting_Read
14:28:40.357	-0.08858817	4.764607	8.224334	-0.0040439283	0.000720821	0.010961977	-0.052944276	4.906714	8.4906845	Sitting_Read
14:28:40.379	-0.08858817	4.764607	8.224334	-0.0040439283	0.000720821	0.010961977	-0.052944276	4.906714	8.4906845	Sitting_Read
14:28:40.399	-0.08858817	4.764607	8.224334	-0.0040439283	0.000720821	0.010961977	-0.052944276	4.906714	8.4906845	Sitting_Read
14:28:40.420	-0.08858817	4.764607	8.224334	-0.0040439283	0.000720821	0.010961977	-0.052944276	4.906714	8.4906845	Sitting_Read
14:28:40.440	-0.08858817	4.764607	8.224334	-0.0040439283	0.000720821	0.010961977	-0.052944276	4.906714	8.4906845	Sitting_Read
14:28:40.461	-0.08858817	4.764607	8.224334	-0.0040439283	0.000720821	0.010961977	-0.052944276	4.906714	8.4906845	Sitting_Read
14:28:40.482	-0.08858817	4.764607	8.224334	-0.0040439283	0.000720821	0.010961977	-0.052944276	4.906714	8.4906845	Sitting_Read
14:28:40.508	-0.08858817	4.764607	8.224334	-0.0040439283	0.000720821	0.010961977	-0.052944276	4.906714	8.4906845	Sitting_Read
14:28:40.529	-0.08858817	4.764607	8.224334	-0.0040439283	0.000720821	0.010961977	-0.052944276	4.906714	8.4906845	Sitting_Read
14:28:40.551	-0.090982445	4.783761	8.05434	0.028942795	0.0037751473	0.014016303	-0.038941067	4.946404	8.467699	Sitting_Read
14:28:40.573	-0.090982445	4.783761	8.05434	0.028942795	0.0037751473	0.014016303	-0.038941067	4.946404	8.467699	Sitting_Read
14:28:40.594	-0.090982445	4.783761	8.05434	0.028942795	0.0037751473	0.014016303	-0.038941067	4.946404	8.467699	Sitting_Read
14:28:40.615	-0.090982445	4.783761	8.05434	0.028942795	0.0037751473	0.014016303	-0.038941067	4.946404	8.467699	Sitting_Read
14:28:40.640	-0.090982445	4.783761	8.05434	0.028942795	0.0037751473	0.014016303	-0.038941067	4.946404	8.467699	Sitting_Read
14:28:40.661	-0.090982445	4.783761	8.05434	0.028942795	0.0037751473	0.014016303	-0.038941067	4.946404	8.467699	Sitting_Read
14:28:40.682	-0.090982445	4.783761	8.05434	0.028942795	0.0037751473	0.014016303	-0.038941067	4.946404	8.467699	Sitting_Read
14:28:40.707	-0.090982445	4.783761	8.05434	0.028942795	0.0037751473	0.014016303	-0.038941067	4.946404	8.467699	Sitting_Read
14:28:40.728	-0.03351985	4.7765784	8.18842	-0.016261233	0.005607743	0.0030207285	-0.043024026	4.935568	8.473999	Sitting_Read
14:28:40.749	-0.03351985	4.7765784	8.18842	-0.016261233	0.005607743	0.0030207285	-0.043024026	4.935568	8.473999	Sitting_Read
14:28:40.775	-0.03351985	4.7765784	8.18842	-0.016261233	0.005607743	0.0030207285	-0.043024026	4.935568	8.473999	Sitting_Read
14:28:40.799	-0.03351985	4.7765784	8.18842	-0.016261233	0.005607743	0.0030207285	-0.043024026	4.935568	8.473999	Sitting_Read
14:28:40.824	-0.03351985	4.7765784	8.18842	-0.016261233	0.005607743	0.0030207285	-0.043024026	4.935568	8.473999	Sitting_Read
14:28:40.845	-0.03351985	4.7765784	8.18842	-0.016261233	0.005607743	0.0030207285	-0.043024026	4.935568	8.473999	Sitting_Read
14:28:40.866	-0.03351985	4.7765784	8.18842	-0.016261233	0.005607743	0.0030207285	-0.043024026	4.935568	8.473999	Sitting_Read
14:28:40.894	-0.102953814	4.819675	8.0687065	0.008173377	-0.008442158	0.003631594	-0.043691624	4.9326496	8.475697	Sitting_Read
14:28:40.915	-0.102953814	4.819675	8.0687065	0.008173377	-0.008442158	0.003631594	-0.043691624	4.9326496	8.475697	Sitting_Read
14:28:40.937	-0.102953814	4.819675	8.0687065	0.008173377	-0.008442158	0.003631594	-0.043691624	4.9326496	8.475697	Sitting_Read
14:28:40.958	-0.102953814	4.819675	8.0687065	0.008173377	-0.008442158	0.003631594	-0.043691624	4.9326496	8.475697	Sitting_Read
14:28:40.984	-0.102953814	4.819675	8.0687065	0.008173377	-0.008442158	0.003631594	-0.043691624	4.9326496	8.475697	Sitting_Read
14:28:41.005	-0.102953814	4.819675	8.0687065	0.008173377	-0.008442158	0.003631594	-0.043691624	4.9326496	8.475697	Sitting_Read
14:28:41.026	-0.102953814	4.819675	8.0687065	0.008173377	-0.008442158	0.003631594	-0.043691624	4.9326496	8.475697	Sitting_Read
14:28:41.047	-0.102953814	4.819675	8.0687065	0.008173377	-0.008442158	0.003631594	-0.043691624	4.9326496	8.475697	Sitting_Read
14:28:41.069	-0.102953814	4.819675	8.0687065	0.008173377	-0.008442158	0.003631594	-0.043691624	4.9326496	8.475697	Sitting_Read
14:28:41.090	-0.04070267	4.767001	8.490098	-0.022369884	-0.004166101	-0.0043096542	-0.06057207	4.890414	8.5000305	Sitting_Read
14:28:41.111	-0.04070267	4.767001	8.490098	-0.022369884	-0.004166101	-0.0043096542	-0.06057207	4.890414	8.5000305	Sitting_Read
14:28:41.132	-0.04070267	4.767001	8.490098	-0.022369884	-0.004166101	-0.0043096542	-0.06057207	4.890414	8.5000305	Sitting_Read
14:28:41.153	-0.04070267	4.767001	8.490098	-0.022369884	-0.004166101	-0.0043096542	-0.06057207	4.890414	8.5000305	Sitting_Read
14:28:41.174	-0.04070267	4.767001	8.490098	-0.022369884	-0.004166101	-0.0043096542	-0.06057207	4.890414	8.5000305	Sitting_Read
14:28:41.195	-0.04070267	4.767001	8.490098	-0.022369884	-0.004166101	-0.0043096542	-0.06057207	4.890414	8.5000305	Sitting_Read
14:28:41.216	-0.04070267	4.767001	8.490098	-0.022369884	-0.004166101	-0.0043096542	-0.06057207	4.890414	8.5000305	Sitting_Read
14:28:41.237	-0.04070267	4.767001	8.490098	-0.022369884	-0.004166101	-0.0043096542	-0.06057207	4.890414	8.5000305	Sitting_Read
14:28:41.259	-0.11492519	4.7550297	8.20518	0.0069516464	0.0068294737	0.010961977	-0.059074156	4.889319	8.500672	Sitting_Read
14:28:41.281	-0.11492519	4.7550297	8.20518	0.0069516464	0.0068294737	0.010961977	-0.059074156	4.889319	8.500672	Sitting_Read
14:28:41.302	-0.11492519	4.7550297	8.20518	0.0069516464	0.0068294737	0.010961977	-0.059074156	4.889319	8.500672	Sitting_Read
14:28:41.323	-0.11492519	4.7550297	8.20518	0.0069516464	0.0068294737	0.010961977	-0.059074156	4.889319	8.500672	Sitting_Read
14:28:41.344	-0.11492519	4.7550297	8.20518	0.0069516464	0.0068294737	0.010961977	-0.059074156	4.889319	8.500672	Sitting_Read
14:28:41.365	-0.11492519	4.7550297	8.20518	0.0069516464	0.0068294737	0.010961977	-0.059074156	4.889319	8.500672	Sitting_Read
14:28:41.390	-0.11492519	4.7550297	8.20518	0.0069516464	0.0068294737	0.010961977	-0.059074156	4.889319	8.500672	Sitting_Read
14:28:41.424	-0.11492519	4.7550297	8.20518	0.0069516464	0.0068294737	0.010961977	-0.059074156	4.889319	8.500672	Sitting_Read
14:28:41.457	-0.105348095	4.7502413	8.2027855	0.005729916	-0.002333505	0.010351111	-0.063509874	4.8844	8.503468	Sitting_Read
14:28:41.493	-0.105348095	4.7502413	8.2027855	0.005729916	-0.002333505	0.010351111	-0.063509874	4.8844	8.503468	Sitting_Read
14:28:41.526	-0.105348095	4.7502413	8.2027855	0.005729916	-0.002333505	0.010351111	-0.063509874	4.8844	8.503468	Sitting_Read
14:28:41.559	-0.105348095	4.7502413	8.2027855	0.005729916	-0.002333505	0.010351111	-0.063509874	4.8844	8.503468	Sitting_Read
14:28:41.592	-0.105348095	4.7502413	8.2027855	0.005729916	-0.002333505	0.010351111	-0.063509874	4.8844	8.503468	Sitting_Read
14:28:41.626	-0.09577099	4.7598186	8.231517	-0.0077091195	0.0025534166	0.00790765	-0.060418997	4.8924136	8.498881	Sitting_Read
14:28:41.659	-0.09577099	4.7598186	8.231517	-0.0077091195	0.0025534166	0.00790765	-0.060418997	4.8924136	8.498881	Sitting_Read
14:28:41.681	-0.09577099	4.7598186	8.231517	-0.0077091195	0.0025534166	0.00790765	-0.060418997	4.8924136	8.498881	Sitting_Read
14:28:41.704	-0.09577099	4.7598186	8.231517	-0.0077091195	0.0025534166	0.00790765	-0.060418997	4.8924136	8.498881	Sitting_Read
14:28:41.727	-0.09577099	4.7598186	8.231517	-0.0077091195	0.0025534166	0.00790765	-0.060418997	4.8924136	8.498881	Sitting_Read
14:28:41.750	-0.09577099	4.7598186	8.231517	-0.0077091195	0.0025534166	0.00790765	-0.060418997	4.8924136	8.498881	Sitting_Read
14:28:41.773	-0.09577099	4.7598186	8.231517	-0.0077091195	0.0025534166	0.00790765	-0.060418997	4.8924136	8.498881	Sitting_Read
14:28:41.797	-0.12929083	4.7622128	8.212362	-0.004654793	0.0019425515	0.014627169	-0.05773286	4.8894734	8.500594	Sitting_Read
14:28:41.820	-0.12929083	4.7622128	8.212362	-0.004654793	0.0019425515	0.014627169	-0.05773286	4.8894734	8.500594	Sitting_Read
14:28:41.843	-0.12929083	4.7622128	8.212362	-0.004654793	0.0019425515	0.014627169	-0.05773286	4.8894734	8.500594	Sitting_Read
14:28:41.867	-0.12929083	4.7622128	8.212362	-0.004654793	0.0019425515	0.014627169	-0.05773286	4.8894734	8.500594	Sitting_Read
14:28:41.890	-0.12929083	4.7622128	8.212362	-0.004654793	0.0019425515	0.014627169	-0.05773286	4.8894734	8.500594	Sitting_Read
14:28:41.913	-0.12929083	4.7622128	8.212362	-0.004654793	0.0019425515	0.014627169	-0.05773286	4.8894734	8.500594	Sitting_Read
14:28:41.936	-0.12929083	4.7622128	8.212362	-0.004654793	0.0019425515	0.014627169	-0.05773286	4.8894734	8.500594	Sitting_Read
14:28:41.959	-0.12929083	4.7622128	8.212362	-0.004654793	0.0019425515	0.014627169	-0.05773286	4.8894734	8.500594	Sitting_Read
14:28:41.982	-0.07901107	4.747847	8.207574	-0.002211332	0.0025534166	0.015238034	-0.059104007	4.8909287	8.499745	Sitting_Read
14:28:42.005	-0.07901107	4.747847	8.207574	-0.002211332	0.0025534166	0.015238034	-0.059104007	4.8909287	8.499745	Sitting_Read
14:28:42.028	-0.07901107	4.747847	8.207574	-0.002211332	0.0025534166	0.015238034	-0.059104007	4.8909287	8.499745	Sitting_Read
14:28:42.051	-0.07901107	4.747847	8.207574	-0.002211332	0.0025534166	0.015238034	-0.059104007	4.8909287	8.499745	Sitting_Read
14:28:42.074	-0.07901107	4.747847	8.207574	-0.002211332	0.0025534166	0.015238034	-0.059104007	4.8909287	8.499745	Sitting_Read
14:28:42.098	-0.07901107	4.747847	8.207574	-0.002211332	0.0025534166	0.015238034	-0.059104007	4.8909287	8.499745	Sitting_Read
14:28:42.121	-0.07901107	4.747847	8.207574	-0.002211332	0.0025534166	0.015238034	-0.059104007	4.8909287	8.499745	Sitting_Read
14:28:42.143	-0.07901107	4.747847	8.207574	-0.002211332	0.0025534166	0.015238034	-0.059104007	4.8909287	8.499745	Sitting_Read
14:28:42.167	-0.11971374	4.7191157	8.293768	-0.001600467	0.0019425515	0.00790765	-0.05697799	4.8901095	8.500231	Sitting_Read
14:28:42.190	-0.11971374	4.7191157	8.293768	-0.001600467	0.0019425515	0.00790765	-0.05697799	4.8901095	8.500231	Sitting_Read
14:28:42.213	-0.11971374	4.7191157	8.293768	-0.001600467	0.0019425515	0.00790765	-0.05697799	4.8901095	8.500231	Sitting_Read
14:28:42.236	-0.11971374	4.7191157	8.293768	-0.001600467	0.0019425515	0.00790765	-0.05697799	4.8901095	8.500231	Sitting_Read
14:28:42.259	-0.11971374	4.7191157	8.293768	-0.001600467	0.0019425515	0.00790765	-0.05697799	4.8901095	8.500231	Sitting_Read
14:28:42.282	-0.11971374	4.7191157	8.293768	-0.001600467	0.0019425515	0.00790765	-0.05697799	4.8901095	8.500231	Sitting_Read
14:28:42.305	-0.11971374	4.7191157	8.293768	-0.001600467	0.0019425515	0.00790765	-0.05697799	4.8901095	8.500231	Sitting_Read
14:28:42.328	-0.11971374	4.7191157	8.293768	-0.001600467	0.0019425515	0.00790765	-0.05697799	4.8901095	8.500231	Sitting_Read
14:28:42.351	-0.090982445	4.757424	8.27222	-0.008319984	0.005607743	0.014627169	-0.057254247	4.8934364	8.498316	Sitting_Read
14:28:42.374	-0.090982445	4.757424	8.27222	-0.008319984	0.005607743	0.014627169	-0.057254247	4.8934364	8.498316	Sitting_Read
14:28:42.396	-0.090982445	4.757424	8.27222	-0.008319984	0.005607743	0.014627169	-0.057254247	4.8934364	8.498316	Sitting_Read
14:28:42.420	-0.090982445	4.757424	8.27222	-0.008319984	0.005607743	0.014627169	-0.057254247	4.8934364	8.498316	Sitting_Read
14:28:42.443	-0.090982445	4.757424	8.27222	-0.008319984	0.005607743	0.014627169	-0.057254247	4.8934364	8.498316	Sitting_Read
14:28:42.465	-0.090982445	4.757424	8.27222	-0.008319984	0.005607743	0.014627169	-0.057254247	4.8934364	8.498316	Sitting_Read
14:28:42.488	-0.090982445	4.757424	8.27222	-0.008319984	0.005607743	0.014627169	-0.057254247	4.8934364	8.498316	Sitting_Read
14:28:42.511	-0.090982445	4.757424	8.27222	-0.008319984	0.005607743	0.014627169	-0.057254247	4.8934364	8.498316	Sitting_Read
14:28:42.533	-0.06464542	4.702356	8.277008	-0.0034330627	-0.0059986967	0.0024098635	-0.055091225	4.8886056	8.501109	Sitting_Read
14:28:42.557	-0.06464542	4.702356	8.277008	-0.0034330627	-0.0059986967	0.0024098635	-0.055091225	4.8886056	8.501109	Sitting_Read
14:28:42.580	-0.06464542	4.702356	8.277008	-0.0034330627	-0.0059986967	0.0024098635	-0.055091225	4.8886056	8.501109	Sitting_Read
14:28:42.603	-0.06464542	4.702356	8.277008	-0.0034330627	-0.0059986967	0.0024098635	-0.055091225	4.8886056	8.501109	Sitting_Read
14:28:42.626	-0.06464542	4.702356	8.277008	-0.0034330627	-0.0059986967	0.0024098635	-0.055091225	4.8886056	8.501109	Sitting_Read
14:28:42.649	-0.06464542	4.702356	8.277008	-0.0034330627	-0.0059986967	0.0024098635	-0.055091225	4.8886056	8.501109	Sitting_Read
14:28:42.672	-0.06464542	4.702356	8.277008	-0.0034330627	-0.0059986967	0.0024098635	-0.055091225	4.8886056	8.501109	Sitting_Read
14:28:42.695	-0.045491222	4.7598186	8.209969	-0.0070982543	-0.0011117748	0.010351111	-0.054928657	4.886788	8.502156	Sitting_Read
14:28:42.718	-0.045491222	4.7598186	8.209969	-0.0070982543	-0.0011117748	0.010351111	-0.054928657	4.886788	8.502156	Sitting_Read
14:28:42.741	-0.045491222	4.7598186	8.209969	-0.0070982543	-0.0011117748	0.010351111	-0.054928657	4.886788	8.502156	Sitting_Read
14:28:42.764	-0.045491222	4.7598186	8.209969	-0.0070982543	-0.0011117748	0.010351111	-0.054928657	4.886788	8.502156	Sitting_Read
14:28:42.788	-0.045491222	4.7598186	8.209969	-0.0070982543	-0.0011117748	0.010351111	-0.054928657	4.886788	8.502156	Sitting_Read
14:28:42.811	-0.045491222	4.7598186	8.209969	-0.0070982543	-0.0011117748	0.010351111	-0.054928657	4.886788	8.502156	Sitting_Read
14:28:42.834	-0.045491222	4.7598186	8.209969	-0.0070982543	-0.0011117748	0.010351111	-0.054928657	4.886788	8.502156	Sitting_Read
14:28:42.857	-0.045491222	4.7598186	8.209969	-0.0070982543	-0.0011117748	0.010351111	-0.054928657	4.886788	8.502156	Sitting_Read
14:28:42.880	-0.09337672	4.7526355	8.207574	-0.0028221975	-0.009663888	0.0072967852	-0.046817098	4.8850765	8.503185	Sitting_Read
14:28:42.903	-0.09337672	4.7526355	8.207574	-0.0028221975	-0.009663888	0.0072967852	-0.046817098	4.8850765	8.503185	Sitting_Read
14:28:42.927	-0.09337672	4.7526355	8.207574	-0.0028221975	-0.009663888	0.0072967852	-0.046817098	4.8850765	8.503185	Sitting_Read
14:28:42.950	-0.09337672	4.7526355	8.207574	-0.0028221975	-0.009663888	0.0072967852	-0.046817098	4.8850765	8.503185	Sitting_Read
14:28:42.973	-0.09337672	4.7526355	8.207574	-0.0028221975	-0.009663888	0.0072967852	-0.046817098	4.8850765	8.503185	Sitting_Read
14:28:42.996	-0.09337672	4.7526355	8.207574	-0.0028221975	-0.009663888	0.0072967852	-0.046817098	4.8850765	8.503185	Sitting_Read
14:28:43.020	-0.09337672	4.7526355	8.207574	-0.0028221975	-0.009663888	0.0072967852	-0.046817098	4.8850765	8.503185	Sitting_Read
14:28:43.043	-0.09337672	4.7526355	8.207574	-0.0028221975	-0.009663888	0.0072967852	-0.046817098	4.8850765	8.503185	Sitting_Read
14:28:43.066	-0.057462595	4.723904	8.2387	-0.01015258	0.0043860124	0.010961977	-0.041741073	4.881095	8.505501	Sitting_Read
14:28:43.089	-0.057462595	4.723904	8.2387	-0.01015258	0.0043860124	0.010961977	-0.041741073	4.881095	8.505501	Sitting_Read
14:28:43.112	-0.057462595	4.723904	8.2387	-0.01015258	0.0043860124	0.010961977	-0.041741073	4.881095	8.505501	Sitting_Read
14:28:43.135	-0.057462595	4.723904	8.2387	-0.01015258	0.0043860124	0.010961977	-0.041741073	4.881095	8.505501	Sitting_Read
14:28:43.158	-0.057462595	4.723904	8.2387	-0.01015258	0.0043860124	0.010961977	-0.041741073	4.881095	8.505501	Sitting_Read
14:28:43.181	-0.057462595	4.723904	8.2387	-0.01015258	0.0043860124	0.010961977	-0.041741073	4.881095	8.505501	Sitting_Read
14:28:43.203	-0.057462595	4.723904	8.2387	-0.01015258	0.0043860124	0.010961977	-0.041741073	4.881095	8.505501	Sitting_Read
14:28:43.225	-0.057462595	4.723904	8.2387	-0.01015258	0.0043860124	0.010961977	-0.041741073	4.881095	8.505501	Sitting_Read
14:28:43.249	-0.08140534	4.7598186	8.197997	-0.004654793	-0.009663888	-0.0006444628	-0.03645992	4.8728085	8.510276	Sitting_Read
14:28:43.272	-0.08140534	4.7598186	8.197997	-0.004654793	-0.009663888	-0.0006444628	-0.03645992	4.8728085	8.510276	Sitting_Read
14:28:43.295	-0.08140534	4.7598186	8.197997	-0.004654793	-0.009663888	-0.0006444628	-0.03645992	4.8728085	8.510276	Sitting_Read
14:28:43.318	-0.08140534	4.7598186	8.197997	-0.004654793	-0.009663888	-0.0006444628	-0.03645992	4.8728085	8.510276	Sitting_Read
14:28:43.341	-0.08140534	4.7598186	8.197997	-0.004654793	-0.009663888	-0.0006444628	-0.03645992	4.8728085	8.510276	Sitting_Read
14:28:43.364	-0.08140534	4.7598186	8.197997	-0.004654793	-0.009663888	-0.0006444628	-0.03645992	4.8728085	8.510276	Sitting_Read
14:28:43.387	-0.08140534	4.7598186	8.197997	-0.004654793	-0.009663888	-0.0006444628	-0.03645992	4.8728085	8.510276	Sitting_Read
14:28:43.411	-0.08140534	4.7598186	8.197997	-0.004654793	-0.009663888	-0.0006444628	-0.03645992	4.8728085	8.510276	Sitting_Read
14:28:43.434	-0.05506832	4.6999617	8.305739	-0.006487389	-0.0005009095	0.014627169	-0.03071447	4.8608737	8.5171175	Sitting_Read
14:28:43.456	-0.05506832	4.6999617	8.305739	-0.006487389	-0.0005009095	0.014627169	-0.03071447	4.8608737	8.5171175	Sitting_Read
14:28:43.480	-0.05506832	4.6999617	8.305739	-0.006487389	-0.0005009095	0.014627169	-0.03071447	4.8608737	8.5171175	Sitting_Read
14:28:43.503	-0.05506832	4.6999617	8.305739	-0.006487389	-0.0005009095	0.014627169	-0.03071447	4.8608737	8.5171175	Sitting_Read
14:28:43.525	-0.05506832	4.6999617	8.305739	-0.006487389	-0.0005009095	0.014627169	-0.03071447	4.8608737	8.5171175	Sitting_Read
14:28:43.547	-0.05506832	4.6999617	8.305739	-0.006487389	-0.0005009095	0.014627169	-0.03071447	4.8608737	8.5171175	Sitting_Read
14:28:43.570	-0.05506832	4.6999617	8.305739	-0.006487389	-0.0005009095	0.014627169	-0.03071447	4.8608737	8.5171175	Sitting_Read
14:28:43.593	-0.04070267	4.6664414	8.250671	0.0026755899	0.008051204	0.022568416	-0.032855246	4.85517	8.520365	Sitting_Read
14:28:43.616	-0.04070267	4.6664414	8.250671	0.0026755899	0.008051204	0.022568416	-0.032855246	4.85517	8.520365	Sitting_Read
14:28:43.639	-0.04070267	4.6664414	8.250671	0.0026755899	0.008051204	0.022568416	-0.032855246	4.85517	8.520365	Sitting_Read
14:28:43.662	-0.04070267	4.6664414	8.250671	0.0026755899	0.008051204	0.022568416	-0.032855246	4.85517	8.520365	Sitting_Read
14:28:43.685	-0.04070267	4.6664414	8.250671	0.0026755899	0.008051204	0.022568416	-0.032855246	4.85517	8.520365	Sitting_Read
14:28:43.709	-0.04070267	4.6664414	8.250671	0.0026755899	0.008051204	0.022568416	-0.032855246	4.85517	8.520365	Sitting_Read
14:28:43.733	-0.04070267	4.6664414	8.250671	0.0026755899	0.008051204	0.022568416	-0.032855246	4.85517	8.520365	Sitting_Read
14:28:43.756	-0.04070267	4.6664414	8.250671	0.0026755899	0.008051204	0.022568416	-0.032855246	4.85517	8.520365	Sitting_Read
14:28:43.778	-0.08619389	4.68799	8.27222	0.006340781	0.0043860124	0.010961977	-0.032960862	4.853637	8.521236	Sitting_Read
14:28:43.800	-0.08619389	4.68799	8.27222	0.006340781	0.0043860124	0.010961977	-0.032960862	4.853637	8.521236	Sitting_Read
14:28:43.823	-0.08619389	4.68799	8.27222	0.006340781	0.0043860124	0.010961977	-0.032960862	4.853637	8.521236	Sitting_Read
14:28:43.845	-0.08619389	4.68799	8.27222	0.006340781	0.0043860124	0.010961977	-0.032960862	4.853637	8.521236	Sitting_Read
14:28:43.867	-0.08619389	4.68799	8.27222	0.006340781	0.0043860124	0.010961977	-0.032960862	4.853637	8.521236	Sitting_Read
14:28:43.890	-0.08619389	4.68799	8.27222	0.006340781	0.0043860124	0.010961977	-0.032960862	4.853637	8.521236	Sitting_Read
14:28:43.913	-0.08619389	4.68799	8.27222	0.006340781	0.0043860124	0.010961977	-0.032960862	4.853637	8.521236	Sitting_Read
14:28:43.938	-0.08619389	4.68799	8.27222	0.006340781	0.0043860124	0.010961977	-0.032960862	4.853637	8.521236	Sitting_Read
14:28:43.960	-0.038308397	4.7143273	8.18842	0.006340781	0.008051204	0.018903226	-0.032983035	4.862198	8.516355	Sitting_Read
14:28:43.983	-0.038308397	4.7143273	8.18842	0.006340781	0.008051204	0.018903226	-0.032983035	4.862198	8.516355	Sitting_Read
14:28:44.005	-0.038308397	4.7143273	8.18842	0.006340781	0.008051204	0.018903226	-0.032983035	4.862198	8.516355	Sitting_Read
14:28:44.028	-0.038308397	4.7143273	8.18842	0.006340781	0.008051204	0.018903226	-0.032983035	4.862198	8.516355	Sitting_Read
14:28:44.051	-0.038308397	4.7143273	8.18842	0.006340781	0.008051204	0.018903226	-0.032983035	4.862198	8.516355	Sitting_Read
14:28:44.074	-0.038308397	4.7143273	8.18842	0.006340781	0.008051204	0.018903226	-0.032983035	4.862198	8.516355	Sitting_Read
14:28:44.097	-0.038308397	4.7143273	8.18842	0.006340781	0.008051204	0.018903226	-0.032983035	4.862198	8.516355	Sitting_Read
14:28:44.119	-0.038308397	4.7143273	8.18842	0.006340781	0.008051204	0.018903226	-0.032983035	4.862198	8.516355	Sitting_Read
14:28:44.141	-0.019154198	4.731087	8.293768	-0.013817772	-0.004166101	0.0030207285	-0.025861222	4.8656907	8.514384	Sitting_Read
14:28:44.164	-0.019154198	4.731087	8.293768	-0.013817772	-0.004166101	0.0030207285	-0.025861222	4.8656907	8.514384	Sitting_Read
14:28:44.187	-0.019154198	4.731087	8.293768	-0.013817772	-0.004166101	0.0030207285	-0.025861222	4.8656907	8.514384	Sitting_Read
14:28:44.210	-0.019154198	4.731087	8.293768	-0.013817772	-0.004166101	0.0030207285	-0.025861222	4.8656907	8.514384	Sitting_Read
14:28:44.234	-0.019154198	4.731087	8.293768	-0.013817772	-0.004166101	0.0030207285	-0.025861222	4.8656907	8.514384	Sitting_Read
14:28:44.257	-0.019154198	4.731087	8.293768	-0.013817772	-0.004166101	0.0030207285	-0.025861222	4.8656907	8.514384	Sitting_Read
14:28:44.279	-0.019154198	4.731087	8.293768	-0.013817772	-0.004166101	0.0030207285	-0.025861222	4.8656907	8.514384	Sitting_Read
14:28:44.301	-0.019154198	4.731087	8.293768	-0.013817772	-0.004166101	0.0030207285	-0.025861222	4.8656907	8.514384	Sitting_Read
14:28:44.322	-0.06464542	4.7717896	8.214757	0.0026755899	0.0043860124	0.01951409	-0.02354604	4.8732696	8.510055	Sitting_Read
14:28:44.344	-0.06464542	4.7717896	8.214757	0.0026755899	0.0043860124	0.01951409	-0.02354604	4.8732696	8.510055	Sitting_Read
14:28:44.366	-0.06464542	4.7717896	8.214757	0.0026755899	0.0043860124	0.01951409	-0.02354604	4.8732696	8.510055	Sitting_Read
14:28:44.390	-0.06464542	4.7717896	8.214757	0.0026755899	0.0043860124	0.01951409	-0.02354604	4.8732696	8.510055	Sitting_Read
14:28:44.413	-0.06464542	4.7717896	8.214757	0.0026755899	0.0043860124	0.01951409	-0.02354604	4.8732696	8.510055	Sitting_Read
14:28:44.436	-0.06464542	4.7717896	8.214757	0.0026755899	0.0043860124	0.01951409	-0.02354604	4.8732696	8.510055	Sitting_Read
14:28:44.458	-0.06464542	4.7717896	8.214757	0.0026755899	0.0043860124	0.01951409	-0.02354604	4.8732696	8.510055	Sitting_Read
14:28:44.480	-0.06464542	4.7717896	8.214757	0.0026755899	0.0043860124	0.01951409	-0.02354604	4.8732696	8.510055	Sitting_Read
14:28:44.503	-0.05506832	4.73827	8.217151	0.008173377	-0.010274754	-0.0018661933	-0.017583132	4.879024	8.506772	Sitting_Read
14:28:44.526	-0.05506832	4.73827	8.217151	0.008173377	-0.010274754	-0.0018661933	-0.017583132	4.879024	8.506772	Sitting_Read
14:28:44.549	-0.05506832	4.73827	8.217151	0.008173377	-0.010274754	-0.0018661933	-0.017583132	4.879024	8.506772	Sitting_Read
14:28:44.572	-0.05506832	4.73827	8.217151	0.008173377	-0.010274754	-0.0018661933	-0.017583132	4.879024	8.506772	Sitting_Read
14:28:44.595	-0.05506832	4.73827	8.217151	0.008173377	-0.010274754	-0.0018661933	-0.017583132	4.879024	8.506772	Sitting_Read
14:28:44.619	-0.05506832	4.73827	8.217151	0.008173377	-0.010274754	-0.0018661933	-0.017583132	4.879024	8.506772	Sitting_Read
14:28:44.647	-0.05506832	4.73827	8.217151	0.008173377	-0.010274754	-0.0018661933	-0.017583132	4.879024	8.506772	Sitting_Read
14:28:44.670	-0.05506832	4.73827	8.217151	0.008173377	-0.010274754	-0.0018661933	-0.017583132	4.879024	8.506772	Sitting_Read
14:28:44.691	-0.05985687	4.731087	8.28898	-0.0040439283	-0.00172264	0.00668592	-0.014353519	4.8801904	8.506109	Sitting_Read
14:28:44.714	-0.05985687	4.731087	8.28898	-0.0040439283	-0.00172264	0.00668592	-0.014353519	4.8801904	8.506109	Sitting_Read
14:28:44.735	-0.05985687	4.731087	8.28898	-0.0040439283	-0.00172264	0.00668592	-0.014353519	4.8801904	8.506109	Sitting_Read
14:28:44.756	-0.05985687	4.731087	8.28898	-0.0040439283	-0.00172264	0.00668592	-0.014353519	4.8801904	8.506109	Sitting_Read
14:28:44.781	-0.05985687	4.731087	8.28898	-0.0040439283	-0.00172264	0.00668592	-0.014353519	4.8801904	8.506109	Sitting_Read
14:28:44.803	-0.05985687	4.731087	8.28898	-0.0040439283	-0.00172264	0.00668592	-0.014353519	4.8801904	8.506109	Sitting_Read
14:28:44.826	-0.05985687	4.731087	8.28898	-0.0040439283	-0.00172264	0.00668592	-0.014353519	4.8801904	8.506109	Sitting_Read
14:28:44.850	-0.05985687	4.731087	8.28898	-0.0040439283	-0.00172264	0.00668592	-0.014353519	4.8801904	8.506109	Sitting_Read
14:28:44.874	-0.06943397	4.7286925	8.2578535	-0.00893085	0.00010995574	0.009740246	-0.01324028	4.8830266	8.504484	Sitting_Read
14:28:44.896	-0.06943397	4.7286925	8.2578535	-0.00893085	0.00010995574	0.009740246	-0.01324028	4.8830266	8.504484	Sitting_Read
14:28:44.919	-0.06943397	4.7286925	8.2578535	-0.00893085	0.00010995574	0.009740246	-0.01324028	4.8830266	8.504484	Sitting_Read
14:28:44.941	-0.06943397	4.7286925	8.2578535	-0.00893085	0.00010995574	0.009740246	-0.01324028	4.8830266	8.504484	Sitting_Read
14:28:44.965	-0.06943397	4.7286925	8.2578535	-0.00893085	0.00010995574	0.009740246	-0.01324028	4.8830266	8.504484	Sitting_Read
14:28:44.988	-0.06943397	4.7286925	8.2578535	-0.00893085	0.00010995574	0.009740246	-0.01324028	4.8830266	8.504484	Sitting_Read
14:28:45.011	-0.06943397	4.7286925	8.2578535	-0.00893085	0.00010995574	0.009740246	-0.01324028	4.8830266	8.504484	Sitting_Read
14:28:45.035	-0.021548472	4.7334814	8.262642	0.005119051	-0.002333505	-0.0006444628	-0.015968755	4.8778996	8.50742	Sitting_Read
14:28:45.058	-0.021548472	4.7334814	8.262642	0.005119051	-0.002333505	-0.0006444628	-0.015968755	4.8778996	8.50742	Sitting_Read
14:28:45.081	-0.021548472	4.7334814	8.262642	0.005119051	-0.002333505	-0.0006444628	-0.015968755	4.8778996	8.50742	Sitting_Read
14:28:45.104	-0.021548472	4.7334814	8.262642	0.005119051	-0.002333505	-0.0006444628	-0.015968755	4.8778996	8.50742	Sitting_Read
14:28:45.126	-0.021548472	4.7334814	8.262642	0.005119051	-0.002333505	-0.0006444628	-0.015968755	4.8778996	8.50742	Sitting_Read
14:28:45.148	-0.021548472	4.7334814	8.262642	0.005119051	-0.002333505	-0.0006444628	-0.015968755	4.8778996	8.50742	Sitting_Read
14:28:45.169	-0.021548472	4.7334814	8.262642	0.005119051	-0.002333505	-0.0006444628	-0.015968755	4.8778996	8.50742	Sitting_Read
14:28:45.192	-0.021548472	4.7334814	8.262642	0.005119051	-0.002333505	-0.0006444628	-0.015968755	4.8778996	8.50742	Sitting_Read
14:28:45.214	-0.083799616	4.7095385	8.253065	-0.004654793	0.0019425515	0.0030207285	-0.017995987	4.876047	8.508478	Sitting_Read
14:28:45.236	-0.083799616	4.7095385	8.253065	-0.004654793	0.0019425515	0.0030207285	-0.017995987	4.876047	8.508478	Sitting_Read
14:28:45.259	-0.083799616	4.7095385	8.253065	-0.004654793	0.0019425515	0.0030207285	-0.017995987	4.876047	8.508478	Sitting_Read
14:28:45.282	-0.083799616	4.7095385	8.253065	-0.004654793	0.0019425515	0.0030207285	-0.017995987	4.876047	8.508478	Sitting_Read
14:28:45.306	-0.083799616	4.7095385	8.253065	-0.004654793	0.0019425515	0.0030207285	-0.017995987	4.876047	8.508478	Sitting_Read
14:28:45.329	-0.083799616	4.7095385	8.253065	-0.004654793	0.0019425515	0.0030207285	-0.017995987	4.876047	8.508478	Sitting_Read
14:28:45.352	-0.083799616	4.7095385	8.253065	-0.004654793	0.0019425515	0.0030207285	-0.017995987	4.876047	8.508478	Sitting_Read
14:28:45.375	-0.083799616	4.7095385	8.253065	-0.004654793	0.0019425515	0.0030207285	-0.017995987	4.876047	8.508478	Sitting_Read
14:28:45.397	-0.0071828244	4.747847	8.217151	-0.0034330627	0.0037751473	0.014016303	-0.025538418	4.87436	8.509426	Sitting_Read
14:28:45.421	-0.0071828244	4.747847	8.217151	-0.0034330627	0.0037751473	0.014016303	-0.025538418	4.87436	8.509426	Sitting_Read
14:28:45.444	-0.0071828244	4.747847	8.217151	-0.0034330627	0.0037751473	0.014016303	-0.025538418	4.87436	8.509426	Sitting_Read
14:28:45.467	-0.0071828244	4.747847	8.217151	-0.0034330627	0.0037751473	0.014016303	-0.025538418	4.87436	8.509426	Sitting_Read
14:28:45.490	-0.0071828244	4.747847	8.217151	-0.0034330627	0.0037751473	0.014016303	-0.025538418	4.87436	8.509426	Sitting_Read
14:28:45.513	-0.0071828244	4.747847	8.217151	-0.0034330627	0.0037751473	0.014016303	-0.025538418	4.87436	8.509426	Sitting_Read
14:28:45.536	-0.0071828244	4.747847	8.217151	-0.0034330627	0.0037751473	0.014016303	-0.025538418	4.87436	8.509426	Sitting_Read
14:28:45.559	-0.0071828244	4.747847	8.217151	-0.0034330627	0.0037751473	0.014016303	-0.025538418	4.87436	8.509426	Sitting_Read
14:28:45.583	-0.04070267	4.695173	8.286585	0.006340781	0.00010995574	0.010351111	-0.035771936	4.8591037	8.518107	Sitting_Read
14:28:45.606	-0.04070267	4.695173	8.286585	0.006340781	0.00010995574	0.010351111	-0.035771936	4.8591037	8.518107	Sitting_Read
14:28:45.628	-0.04070267	4.695173	8.286585	0.006340781	0.00010995574	0.010351111	-0.035771936	4.8591037	8.518107	Sitting_Read
14:28:45.649	-0.04070267	4.695173	8.286585	0.006340781	0.00010995574	0.010351111	-0.035771936	4.8591037	8.518107	Sitting_Read
14:28:45.670	-0.04070267	4.695173	8.286585	0.006340781	0.00010995574	0.010351111	-0.035771936	4.8591037	8.518107	Sitting_Read
14:28:45.691	-0.04070267	4.695173	8.286585	0.006340781	0.00010995574	0.010351111	-0.035771936	4.8591037	8.518107	Sitting_Read
14:28:45.711	-0.04070267	4.695173	8.286585	0.006340781	0.00010995574	0.010351111	-0.035771936	4.8591037	8.518107	Sitting_Read
14:28:45.732	-0.04070267	4.695173	8.286585	0.006340781	0.00010995574	0.010351111	-0.035771936	4.8591037	8.518107	Sitting_Read
14:28:45.753	-0.06943397	4.7502413	8.262642	-0.033976328	0.009272934	0.015238034	-0.031719156	4.887855	8.501658	Sitting_Read
14:28:45.778	-0.06943397	4.7502413	8.262642	-0.033976328	0.009272934	0.015238034	-0.031719156	4.887855	8.501658	Sitting_Read
14:28:45.800	-0.06943397	4.7502413	8.262642	-0.033976328	0.009272934	0.015238034	-0.031719156	4.887855	8.501658	Sitting_Read
14:28:45.822	-0.06943397	4.7502413	8.262642	-0.033976328	0.009272934	0.015238034	-0.031719156	4.887855	8.501658	Sitting_Read
14:28:45.845	-0.06943397	4.7502413	8.262642	-0.033976328	0.009272934	0.015238034	-0.031719156	4.887855	8.501658	Sitting_Read
14:28:45.867	-0.06943397	4.7502413	8.262642	-0.033976328	0.009272934	0.015238034	-0.031719156	4.887855	8.501658	Sitting_Read
14:28:45.889	-0.06943397	4.7502413	8.262642	-0.033976328	0.009272934	0.015238034	-0.031719156	4.887855	8.501658	Sitting_Read
14:28:45.912	-0.06943397	4.7502413	8.262642	-0.033976328	0.009272934	0.015238034	-0.031719156	4.887855	8.501658	Sitting_Read
14:28:45.933	-0.10055954	4.7191157	8.267431	-0.00893085	0.0062186085	0.00790765	-0.04228055	4.8763075	8.508241	Sitting_Read
14:28:45.955	-0.10055954	4.7191157	8.267431	-0.00893085	0.0062186085	0.00790765	-0.04228055	4.8763075	8.508241	Sitting_Read
14:28:45.978	-0.10055954	4.7191157	8.267431	-0.00893085	0.0062186085	0.00790765	-0.04228055	4.8763075	8.508241	Sitting_Read
14:28:46.000	-0.10055954	4.7191157	8.267431	-0.00893085	0.0062186085	0.00790765	-0.04228055	4.8763075	8.508241	Sitting_Read
14:28:46.021	-0.10055954	4.7191157	8.267431	-0.00893085	0.0062186085	0.00790765	-0.04228055	4.8763075	8.508241	Sitting_Read
14:28:46.042	-0.10055954	4.7191157	8.267431	-0.00893085	0.0062186085	0.00790765	-0.04228055	4.8763075	8.508241	Sitting_Read
14:28:46.064	-0.10055954	4.7191157	8.267431	-0.00893085	0.0062186085	0.00790765	-0.04228055	4.8763075	8.508241	Sitting_Read
14:28:46.085	-0.10055954	4.7191157	8.267431	-0.00893085	0.0062186085	0.00790765	-0.04228055	4.8763075	8.508241	Sitting_Read
14:28:46.107	-0.10055954	4.7191157	8.267431	-0.00893085	0.0062186085	0.00790765	-0.04228055	4.8763075	8.508241	Sitting_Read
14:28:46.128	-0.11013664	4.7550297	8.212362	0.007562512	0.003164282	0.0024098635	-0.048907787	4.841653	8.527974	Sitting_Read
14:28:46.149	-0.11013664	4.7550297	8.212362	0.007562512	0.003164282	0.0024098635	-0.048907787	4.841653	8.527974	Sitting_Read
14:28:46.170	-0.11013664	4.7550297	8.212362	0.007562512	0.003164282	0.0024098635	-0.048907787	4.841653	8.527974	Sitting_Read
14:28:46.192	-0.11013664	4.7550297	8.212362	0.007562512	0.003164282	0.0024098635	-0.048907787	4.841653	8.527974	Sitting_Read
14:28:46.214	-0.11013664	4.7550297	8.212362	0.007562512	0.003164282	0.0024098635	-0.048907787	4.841653	8.527974	Sitting_Read
14:28:46.235	-0.11013664	4.7550297	8.212362	0.007562512	0.003164282	0.0024098635	-0.048907787	4.841653	8.527974	Sitting_Read
14:28:46.256	-0.11013664	4.7550297	8.212362	0.007562512	0.003164282	0.0024098635	-0.048907787	4.841653	8.527974	Sitting_Read
14:28:46.277	-0.11013664	4.7550297	8.212362	0.007562512	0.003164282	0.0024098635	-0.048907787	4.841653	8.527974	Sitting_Read
14:28:46.299	-0.14844504	4.7071443	8.281796	0.010616837	-0.002333505	0.006075055	-0.050775554	4.8429427	8.527233	Sitting_Read
14:28:46.320	-0.14844504	4.7071443	8.281796	0.010616837	-0.002333505	0.006075055	-0.050775554	4.8429427	8.527233	Sitting_Read
14:28:46.341	-0.14844504	4.7071443	8.281796	0.010616837	-0.002333505	0.006075055	-0.050775554	4.8429427	8.527233	Sitting_Read
14:28:46.363	-0.14844504	4.7071443	8.281796	0.010616837	-0.002333505	0.006075055	-0.050775554	4.8429427	8.527233	Sitting_Read
14:28:46.384	-0.14844504	4.7071443	8.281796	0.010616837	-0.002333505	0.006075055	-0.050775554	4.8429427	8.527233	Sitting_Read
14:28:46.406	-0.14844504	4.7071443	8.281796	0.010616837	-0.002333505	0.006075055	-0.050775554	4.8429427	8.527233	Sitting_Read
14:28:46.428	-0.14844504	4.7071443	8.281796	0.010616837	-0.002333505	0.006075055	-0.050775554	4.8429427	8.527233	Sitting_Read
14:28:46.461	-0.14844504	4.7071443	8.281796	0.010616837	-0.002333505	0.006075055	-0.050775554	4.8429427	8.527233	Sitting_Read
14:28:46.495	-0.076616794	4.6712303	8.269825	0.006340781	0.0025534166	0.0054641897	-0.05281729	4.8419623	8.527775	Sitting_Read
14:28:46.531	-0.076616794	4.6712303	8.269825	0.006340781	0.0025534166	0.0054641897	-0.05281729	4.8419623	8.527775	Sitting_Read
14:28:46.564	-0.076616794	4.6712303	8.269825	0.006340781	0.0025534166	0.0054641897	-0.05281729	4.8419623	8.527775	Sitting_Read
14:28:46.597	-0.076616794	4.6712303	8.269825	0.006340781	0.0025534166	0.0054641897	-0.05281729	4.8419623	8.527775	Sitting_Read
14:28:46.630	-0.076616794	4.6712303	8.269825	0.006340781	0.0025534166	0.0054641897	-0.05281729	4.8419623	8.527775	Sitting_Read
14:28:46.664	-0.08140534	4.702356	8.300951	0.004508185	-0.0047769663	0.00790765	-0.056212265	4.8431125	8.527102	Sitting_Read
14:28:46.697	-0.08140534	4.702356	8.300951	0.004508185	-0.0047769663	0.00790765	-0.056212265	4.8431125	8.527102	Sitting_Read
14:28:46.719	-0.08140534	4.702356	8.300951	0.004508185	-0.0047769663	0.00790765	-0.056212265	4.8431125	8.527102	Sitting_Read
14:28:46.742	-0.08140534	4.702356	8.300951	0.004508185	-0.0047769663	0.00790765	-0.056212265	4.8431125	8.527102	Sitting_Read
14:28:46.765	-0.08140534	4.702356	8.300951	0.004508185	-0.0047769663	0.00790765	-0.056212265	4.8431125	8.527102	Sitting_Read
14:28:46.787	-0.08140534	4.702356	8.300951	0.004508185	-0.0047769663	0.00790765	-0.056212265	4.8431125	8.527102	Sitting_Read
14:28:46.810	-0.08140534	4.702356	8.300951	0.004508185	-0.0047769663	0.00790765	-0.056212265	4.8431125	8.527102	Sitting_Read
14:28:46.834	-0.05985687	4.6688356	8.281796	0.0014538594	0.0068294737	0.012794573	-0.05469879	4.8415933	8.527975	Sitting_Read
14:28:46.856	-0.05985687	4.6688356	8.281796	0.0014538594	0.0068294737	0.012794573	-0.05469879	4.8415933	8.527975	Sitting_Read
14:28:46.879	-0.05985687	4.6688356	8.281796	0.0014538594	0.0068294737	0.012794573	-0.05469879	4.8415933	8.527975	Sitting_Read
14:28:46.901	-0.05985687	4.6688356	8.281796	0.0014538594	0.0068294737	0.012794573	-0.05469879	4.8415933	8.527975	Sitting_Read
14:28:46.923	-0.05985687	4.6688356	8.281796	0.0014538594	0.0068294737	0.012794573	-0.05469879	4.8415933	8.527975	Sitting_Read
14:28:46.946	-0.05985687	4.6688356	8.281796	0.0014538594	0.0068294737	0.012794573	-0.05469879	4.8415933	8.527975	Sitting_Read
14:28:46.969	-0.05985687	4.6688356	8.281796	0.0014538594	0.0068294737	0.012794573	-0.05469879	4.8415933	8.527975	Sitting_Read
14:28:46.992	-0.05985687	4.6688356	8.281796	0.0014538594	0.0068294737	0.012794573	-0.05469879	4.8415933	8.527975	Sitting_Read
14:28:47.015	-0.06464542	4.702356	8.25546	-0.00893085	0.005607743	0.012183707	-0.05677169	4.8434577	8.526902	Sitting_Read
14:28:47.038	-0.06464542	4.702356	8.25546	-0.00893085	0.005607743	0.012183707	-0.05677169	4.8434577	8.526902	Sitting_Read
14:28:47.061	-0.06464542	4.702356	8.25546	-0.00893085	0.005607743	0.012183707	-0.05677169	4.8434577	8.526902	Sitting_Read
14:28:47.085	-0.06464542	4.702356	8.25546	-0.00893085	0.005607743	0.012183707	-0.05677169	4.8434577	8.526902	Sitting_Read
14:28:47.108	-0.06464542	4.702356	8.25546	-0.00893085	0.005607743	0.012183707	-0.05677169	4.8434577	8.526902	Sitting_Read
14:28:47.131	-0.06464542	4.702356	8.25546	-0.00893085	0.005607743	0.012183707	-0.05677169	4.8434577	8.526902	Sitting_Read
14:28:47.153	-0.06464542	4.702356	8.25546	-0.00893085	0.005607743	0.012183707	-0.05677169	4.8434577	8.526902	Sitting_Read
14:28:47.176	-0.06464542	4.702356	8.25546	-0.00893085	0.005607743	0.012183707	-0.05677169	4.8434577	8.526902	Sitting_Read
14:28:47.199	-0.047885496	4.697567	8.22194	0.004508185	0.0019425515	0.014016303	-0.05960147	4.8419933	8.527714	Sitting_Read
14:28:47.222	-0.047885496	4.697567	8.22194	0.004508185	0.0019425515	0.014016303	-0.05960147	4.8419933	8.527714	Sitting_Read
14:28:47.244	-0.047885496	4.697567	8.22194	0.004508185	0.0019425515	0.014016303	-0.05960147	4.8419933	8.527714	Sitting_Read
14:28:47.269	-0.047885496	4.697567	8.22194	0.004508185	0.0019425515	0.014016303	-0.05960147	4.8419933	8.527714	Sitting_Read
14:28:47.291	-0.047885496	4.697567	8.22194	0.004508185	0.0019425515	0.014016303	-0.05960147	4.8419933	8.527714	Sitting_Read
14:28:47.314	-0.047885496	4.697567	8.22194	0.004508185	0.0019425515	0.014016303	-0.05960147	4.8419933	8.527714	Sitting_Read
14:28:47.336	-0.047885496	4.697567	8.22194	0.004508185	0.0019425515	0.014016303	-0.05960147	4.8419933	8.527714	Sitting_Read
14:28:47.359	-0.047885496	4.697567	8.22194	0.004508185	0.0019425515	0.014016303	-0.05960147	4.8419933	8.527714	Sitting_Read
14:28:47.383	-0.13886794	4.702356	8.267431	0.0026755899	0.0043860124	0.020124957	-0.059392758	4.8391905	8.529306	Sitting_Read
14:28:47.406	-0.13886794	4.702356	8.267431	0.0026755899	0.0043860124	0.020124957	-0.059392758	4.8391905	8.529306	Sitting_Read
14:28:47.430	-0.13886794	4.702356	8.267431	0.0026755899	0.0043860124	0.020124957	-0.059392758	4.8391905	8.529306	Sitting_Read
14:28:47.453	-0.13886794	4.702356	8.267431	0.0026755899	0.0043860124	0.020124957	-0.059392758	4.8391905	8.529306	Sitting_Read
14:28:47.476	-0.13886794	4.702356	8.267431	0.0026755899	0.0043860124	0.020124957	-0.059392758	4.8391905	8.529306	Sitting_Read
14:28:47.499	-0.13886794	4.702356	8.267431	0.0026755899	0.0043860124	0.020124957	-0.059392758	4.8391905	8.529306	Sitting_Read
14:28:47.523	-0.13886794	4.702356	8.267431	0.0026755899	0.0043860124	0.020124957	-0.059392758	4.8391905	8.529306	Sitting_Read
14:28:47.545	-0.13886794	4.702356	8.267431	0.0026755899	0.0043860124	0.020124957	-0.059392758	4.8391905	8.529306	Sitting_Read
14:28:47.567	-0.117319465	4.6736245	8.243488	0.005119051	-0.0011117748	0.012183707	-0.05928517	4.841413	8.528045	Sitting_Read
14:28:47.589	-0.117319465	4.6736245	8.243488	0.005119051	-0.0011117748	0.012183707	-0.05928517	4.841413	8.528045	Sitting_Read
14:28:47.611	-0.117319465	4.6736245	8.243488	0.005119051	-0.0011117748	0.012183707	-0.05928517	4.841413	8.528045	Sitting_Read
14:28:47.633	-0.117319465	4.6736245	8.243488	0.005119051	-0.0011117748	0.012183707	-0.05928517	4.841413	8.528045	Sitting_Read
14:28:47.655	-0.117319465	4.6736245	8.243488	0.005119051	-0.0011117748	0.012183707	-0.05928517	4.841413	8.528045	Sitting_Read
14:28:47.677	-0.117319465	4.6736245	8.243488	0.005119051	-0.0011117748	0.012183707	-0.05928517	4.841413	8.528045	Sitting_Read
14:28:47.700	-0.117319465	4.6736245	8.243488	0.005119051	-0.0011117748	0.012183707	-0.05928517	4.841413	8.528045	Sitting_Read
14:28:47.725	-0.117319465	4.6736245	8.243488	0.005119051	-0.0011117748	0.012183707	-0.05928517	4.841413	8.528045	Sitting_Read
14:28:47.749	-0.10055954	4.68799	8.219545	0.0038973202	0.0013316863	0.009740246	-0.058714055	4.8436317	8.52679	Sitting_Read
14:28:47.772	-0.10055954	4.68799	8.219545	0.0038973202	0.0013316863	0.009740246	-0.058714055	4.8436317	8.52679	Sitting_Read
14:28:47.794	-0.10055954	4.68799	8.219545	0.0038973202	0.0013316863	0.009740246	-0.058714055	4.8436317	8.52679	Sitting_Read
14:28:47.817	-0.10055954	4.68799	8.219545	0.0038973202	0.0013316863	0.009740246	-0.058714055	4.8436317	8.52679	Sitting_Read
14:28:47.839	-0.10055954	4.68799	8.219545	0.0038973202	0.0013316863	0.009740246	-0.058714055	4.8436317	8.52679	Sitting_Read
14:28:47.863	-0.10055954	4.68799	8.219545	0.0038973202	0.0013316863	0.009740246	-0.058714055	4.8436317	8.52679	Sitting_Read
14:28:47.886	-0.10055954	4.68799	8.219545	0.0038973202	0.0013316863	0.009740246	-0.058714055	4.8436317	8.52679	Sitting_Read
14:28:47.908	-0.10055954	4.68799	8.219545	0.0038973202	0.0013316863	0.009740246	-0.058714055	4.8436317	8.52679	Sitting_Read
14:28:47.931	-0.076616794	4.7071443	8.22194	0.0032864548	-0.0005009095	0.0011881329	-0.06271719	4.843762	8.526689	Sitting_Read
14:28:47.954	-0.076616794	4.7071443	8.22194	0.0032864548	-0.0005009095	0.0011881329	-0.06271719	4.843762	8.526689	Sitting_Read
14:28:47.977	-0.076616794	4.7071443	8.22194	0.0032864548	-0.0005009095	0.0011881329	-0.06271719	4.843762	8.526689	Sitting_Read
14:28:48.000	-0.076616794	4.7071443	8.22194	0.0032864548	-0.0005009095	0.0011881329	-0.06271719	4.843762	8.526689	Sitting_Read
14:28:48.022	-0.076616794	4.7071443	8.22194	0.0032864548	-0.0005009095	0.0011881329	-0.06271719	4.843762	8.526689	Sitting_Read
14:28:48.044	-0.076616794	4.7071443	8.22194	0.0032864548	-0.0005009095	0.0011881329	-0.06271719	4.843762	8.526689	Sitting_Read
14:28:48.067	-0.076616794	4.7071443	8.22194	0.0032864548	-0.0005009095	0.0011881329	-0.06271719	4.843762	8.526689	Sitting_Read
14:28:48.090	-0.076616794	4.7071443	8.22194	0.0032864548	-0.0005009095	0.0011881329	-0.06271719	4.843762	8.526689	Sitting_Read
14:28:48.113	-0.090982445	4.6760187	8.269825	-0.002211332	-0.002333505	0.012183707	-0.06183197	4.836624	8.5307455	Sitting_Read
14:28:48.136	-0.090982445	4.6760187	8.269825	-0.002211332	-0.002333505	0.012183707	-0.06183197	4.836624	8.5307455	Sitting_Read
14:28:48.159	-0.090982445	4.6760187	8.269825	-0.002211332	-0.002333505	0.012183707	-0.06183197	4.836624	8.5307455	Sitting_Read
14:28:48.181	-0.090982445	4.6760187	8.269825	-0.002211332	-0.002333505	0.012183707	-0.06183197	4.836624	8.5307455	Sitting_Read
14:28:48.205	-0.090982445	4.6760187	8.269825	-0.002211332	-0.002333505	0.012183707	-0.06183197	4.836624	8.5307455	Sitting_Read
14:28:48.228	-0.090982445	4.6760187	8.269825	-0.002211332	-0.002333505	0.012183707	-0.06183197	4.836624	8.5307455	Sitting_Read
14:28:48.251	-0.090982445	4.6760187	8.269825	-0.002211332	-0.002333505	0.012183707	-0.06183197	4.836624	8.5307455	Sitting_Read
14:28:48.273	-0.098165266	4.702356	8.291373	-0.0058765234	-0.00172264	0.00790765	-0.06183197	4.836624	8.5307455	Sitting_Read
14:28:48.295	-0.098165266	4.702356	8.291373	-0.0058765234	-0.00172264	0.00790765	-0.06524331	4.8334794	8.532502	Sitting_Read
14:28:48.318	-0.098165266	4.702356	8.291373	-0.0058765234	-0.00172264	0.00790765	-0.06524331	4.8334794	8.532502	Sitting_Read
14:28:48.341	-0.098165266	4.702356	8.291373	-0.0058765234	-0.00172264	0.00790765	-0.06524331	4.8334794	8.532502	Sitting_Read
14:28:48.364	-0.098165266	4.702356	8.291373	-0.0058765234	-0.00172264	0.00790765	-0.06524331	4.8334794	8.532502	Sitting_Read
14:28:48.387	-0.098165266	4.702356	8.291373	-0.0058765234	-0.00172264	0.00790765	-0.06524331	4.8334794	8.532502	Sitting_Read
14:28:48.410	-0.098165266	4.702356	8.291373	-0.0058765234	-0.00172264	0.00790765	-0.06524331	4.8334794	8.532502	Sitting_Read
14:28:48.433	-0.098165266	4.702356	8.291373	-0.0058765234	-0.00172264	0.00790765	-0.06524331	4.8334794	8.532502	Sitting_Read
14:28:48.457	-0.07901107	4.68799	8.265037	0.0026755899	0.0037751473	0.010351111	-0.06287322	4.826884	8.536252	Sitting_Read
14:28:48.479	-0.07901107	4.68799	8.265037	0.0026755899	0.0037751473	0.010351111	-0.06287322	4.826884	8.536252	Sitting_Read
14:28:48.501	-0.07901107	4.68799	8.265037	0.0026755899	0.0037751473	0.010351111	-0.06287322	4.826884	8.536252	Sitting_Read
14:28:48.524	-0.07901107	4.68799	8.265037	0.0026755899	0.0037751473	0.010351111	-0.06287322	4.826884	8.536252	Sitting_Read
14:28:48.547	-0.07901107	4.68799	8.265037	0.0026755899	0.0037751473	0.010351111	-0.06287322	4.826884	8.536252	Sitting_Read
14:28:48.571	-0.07901107	4.68799	8.265037	0.0026755899	0.0037751473	0.010351111	-0.06287322	4.826884	8.536252	Sitting_Read
14:28:48.594	-0.07901107	4.68799	8.265037	0.0026755899	0.0037751473	0.010351111	-0.06287322	4.826884	8.536252	Sitting_Read
14:28:48.615	-0.07901107	4.68799	8.265037	0.0026755899	0.0037751473	0.010351111	-0.06287322	4.826884	8.536252	Sitting_Read
14:28:48.637	-0.12450229	4.6832013	8.281796	-0.011374311	-0.0005009095	0.009740246	-0.065351814	4.820078	8.540079	Sitting_Read
14:28:48.659	-0.12450229	4.6832013	8.281796	-0.011374311	-0.0005009095	0.009740246	-0.065351814	4.820078	8.540079	Sitting_Read
14:28:48.681	-0.12450229	4.6832013	8.281796	-0.011374311	-0.0005009095	0.009740246	-0.065351814	4.820078	8.540079	Sitting_Read
14:28:48.703	-0.12450229	4.6832013	8.281796	-0.011374311	-0.0005009095	0.009740246	-0.065351814	4.820078	8.540079	Sitting_Read
14:28:48.726	-0.12450229	4.6832013	8.281796	-0.011374311	-0.0005009095	0.009740246	-0.065351814	4.820078	8.540079	Sitting_Read
14:28:48.748	-0.12450229	4.6832013	8.281796	-0.011374311	-0.0005009095	0.009740246	-0.065351814	4.820078	8.540079	Sitting_Read
14:28:48.771	-0.12450229	4.6832013	8.281796	-0.011374311	-0.0005009095	0.009740246	-0.065351814	4.820078	8.540079	Sitting_Read
14:28:48.793	-0.12450229	4.6832013	8.281796	-0.011374311	-0.0005009095	0.009740246	-0.065351814	4.820078	8.540079	Sitting_Read
14:28:48.815	-0.117319465	4.661653	8.296163	-0.02175902	0.008051204	0.00668592	-0.06905253	4.810022	8.545717	Sitting_Read
14:28:48.837	-0.117319465	4.661653	8.296163	-0.02175902	0.008051204	0.00668592	-0.06905253	4.810022	8.545717	Sitting_Read
14:28:48.860	-0.117319465	4.661653	8.296163	-0.02175902	0.008051204	0.00668592	-0.06905253	4.810022	8.545717	Sitting_Read
14:28:48.884	-0.117319465	4.661653	8.296163	-0.02175902	0.008051204	0.00668592	-0.06905253	4.810022	8.545717	Sitting_Read
14:28:48.907	-0.117319465	4.661653	8.296163	-0.02175902	0.008051204	0.00668592	-0.06905253	4.810022	8.545717	Sitting_Read
14:28:48.930	-0.117319465	4.661653	8.296163	-0.02175902	0.008051204	0.00668592	-0.06905253	4.810022	8.545717	Sitting_Read
14:28:48.953	-0.117319465	4.661653	8.296163	-0.02175902	0.008051204	0.00668592	-0.06905253	4.810022	8.545717	Sitting_Read
14:28:48.976	-0.117319465	4.661653	8.296163	-0.02175902	0.008051204	0.00668592	-0.06905253	4.810022	8.545717	Sitting_Read
14:28:48.999	-0.08619389	4.6329217	8.322499	-0.00037873647	-0.004166101	0.0024098635	-0.07234262	4.803271	8.549485	Sitting_Read
14:28:49.020	-0.08619389	4.6329217	8.322499	-0.00037873647	-0.004166101	0.0024098635	-0.07234262	4.803271	8.549485	Sitting_Read
14:28:49.043	-0.08619389	4.6329217	8.322499	-0.00037873647	-0.004166101	0.0024098635	-0.07234262	4.803271	8.549485	Sitting_Read
14:28:49.066	-0.08619389	4.6329217	8.322499	-0.00037873647	-0.004166101	0.0024098635	-0.07234262	4.803271	8.549485	Sitting_Read
14:28:49.089	-0.08619389	4.6329217	8.322499	-0.00037873647	-0.004166101	0.0024098635	-0.07234262	4.803271	8.549485	Sitting_Read
14:28:49.112	-0.08619389	4.6329217	8.322499	-0.00037873647	-0.004166101	0.0024098635	-0.07234262	4.803271	8.549485	Sitting_Read
14:28:49.135	-0.08619389	4.6329217	8.322499	-0.00037873647	-0.004166101	0.0024098635	-0.07234262	4.803271	8.549485	Sitting_Read
14:28:49.158	-0.08619389	4.6329217	8.322499	-0.00037873647	-0.004166101	0.0024098635	-0.07234262	4.803271	8.549485	Sitting_Read
14:28:49.182	-0.098165266	4.6640472	8.298556	-0.001600467	0.0037751473	0.014016303	-0.07500205	4.805085	8.548444	Sitting_Read
14:28:49.205	-0.098165266	4.6640472	8.298556	-0.001600467	0.0037751473	0.014016303	-0.07500205	4.805085	8.548444	Sitting_Read
14:28:49.227	-0.098165266	4.6640472	8.298556	-0.001600467	0.0037751473	0.014016303	-0.07500205	4.805085	8.548444	Sitting_Read
14:28:49.250	-0.098165266	4.6640472	8.298556	-0.001600467	0.0037751473	0.014016303	-0.07500205	4.805085	8.548444	Sitting_Read
14:28:49.273	-0.098165266	4.6640472	8.298556	-0.001600467	0.0037751473	0.014016303	-0.07500205	4.805085	8.548444	Sitting_Read
14:28:49.295	-0.098165266	4.6640472	8.298556	-0.001600467	0.0037751473	0.014016303	-0.07500205	4.805085	8.548444	Sitting_Read
14:28:49.317	-0.098165266	4.6640472	8.298556	-0.001600467	0.0037751473	0.014016303	-0.07500205	4.805085	8.548444	Sitting_Read
14:28:49.340	-0.098165266	4.6640472	8.298556	-0.001600467	0.0037751473	0.014016303	-0.07500205	4.805085	8.548444	Sitting_Read
14:28:49.363	-0.12450229	4.685596	8.277008	0.006340781	0.0049968776	0.009740246	-0.07475458	4.807228	8.547241	Sitting_Read
14:28:49.386	-0.12450229	4.685596	8.277008	0.006340781	0.0049968776	0.009740246	-0.07475458	4.807228	8.547241	Sitting_Read
14:28:49.409	-0.12450229	4.685596	8.277008	0.006340781	0.0049968776	0.009740246	-0.07475458	4.807228	8.547241	Sitting_Read
14:28:49.430	-0.12450229	4.685596	8.277008	0.006340781	0.0049968776	0.009740246	-0.07475458	4.807228	8.547241	Sitting_Read
14:28:49.451	-0.12450229	4.685596	8.277008	0.006340781	0.0049968776	0.009740246	-0.07475458	4.807228	8.547241	Sitting_Read
14:28:49.472	-0.12450229	4.685596	8.277008	0.006340781	0.0049968776	0.009740246	-0.07475458	4.807228	8.547241	Sitting_Read
14:28:49.491	-0.12450229	4.685596	8.277008	0.006340781	0.0049968776	0.009740246	-0.07475458	4.807228	8.547241	Sitting_Read
14:28:49.512	-0.12450229	4.685596	8.277008	0.006340781	0.0049968776	0.009740246	-0.07475458	4.807228	8.547241	Sitting_Read
14:28:49.533	-0.17478207	4.6832013	8.336864	-0.02420248	0.0062186085	0.008518515	-0.07105035	4.8325624	8.532973	Sitting_Read
14:28:49.555	-0.17478207	4.6832013	8.336864	-0.02420248	0.0062186085	0.008518515	-0.07105035	4.8325624	8.532973	Sitting_Read
14:28:49.576	-0.17478207	4.6832013	8.336864	-0.02420248	0.0062186085	0.008518515	-0.07105035	4.8325624	8.532973	Sitting_Read
14:28:49.598	-0.17478207	4.6832013	8.336864	-0.02420248	0.0062186085	0.008518515	-0.07105035	4.8325624	8.532973	Sitting_Read
14:28:49.620	-0.17478207	4.6832013	8.336864	-0.02420248	0.0062186085	0.008518515	-0.07105035	4.8325624	8.532973	Sitting_Read
14:28:49.643	-0.17478207	4.6832013	8.336864	-0.02420248	0.0062186085	0.008518515	-0.07105035	4.8325624	8.532973	Sitting_Read
14:28:49.665	-0.17478207	4.6832013	8.336864	-0.02420248	0.0062186085	0.008518515	-0.07105035	4.8325624	8.532973	Sitting_Read
14:28:49.688	-0.17478207	4.6832013	8.336864	-0.02420248	0.0062186085	0.008518515	-0.07105035	4.8325624	8.532973	Sitting_Read
14:28:49.711	-0.12689656	4.697567	8.135746	0.022834143	0.012327261	0.014627169	-0.07794282	4.835476	8.531262	Sitting_Read
14:28:49.732	-0.12689656	4.697567	8.135746	0.022834143	0.012327261	0.014627169	-0.07794282	4.835476	8.531262	Sitting_Read
14:28:49.754	-0.12689656	4.697567	8.135746	0.022834143	0.012327261	0.014627169	-0.07794282	4.835476	8.531262	Sitting_Read
14:28:49.778	-0.12689656	4.697567	8.135746	0.022834143	0.012327261	0.014627169	-0.07794282	4.835476	8.531262	Sitting_Read
14:28:49.799	-0.12689656	4.697567	8.135746	0.022834143	0.012327261	0.014627169	-0.07794282	4.835476	8.531262	Sitting_Read
14:28:49.820	-0.12689656	4.697567	8.135746	0.022834143	0.012327261	0.014627169	-0.07794282	4.835476	8.531262	Sitting_Read
14:28:49.842	-0.12689656	4.697567	8.135746	0.022834143	0.012327261	0.014627169	-0.07794282	4.835476	8.531262	Sitting_Read
14:28:49.863	-0.12689656	4.697567	8.135746	0.022834143	0.012327261	0.014627169	-0.07794282	4.835476	8.531262	Sitting_Read
14:28:49.885	-0.12689656	4.697567	8.135746	0.022834143	0.012327261	0.014627169	-0.07794282	4.835476	8.531262	Sitting_Read
14:28:49.906	-0.08140534	4.6233444	8.415876	0.013671164	-0.012107349	-0.0018661933	-0.07758213	4.8109126	8.545143	Sitting_Read
14:28:49.927	-0.08140534	4.6233444	8.415876	0.013671164	-0.012107349	-0.0018661933	-0.07758213	4.8109126	8.545143	Sitting_Read
14:28:49.949	-0.08140534	4.6233444	8.415876	0.013671164	-0.012107349	-0.0018661933	-0.07758213	4.8109126	8.545143	Sitting_Read
14:28:49.970	-0.08140534	4.6233444	8.415876	0.013671164	-0.012107349	-0.0018661933	-0.07758213	4.8109126	8.545143	Sitting_Read
14:28:49.992	-0.08140534	4.6233444	8.415876	0.013671164	-0.012107349	-0.0018661933	-0.07758213	4.8109126	8.545143	Sitting_Read
14:28:50.013	-0.08140534	4.6233444	8.415876	0.013671164	-0.012107349	-0.0018661933	-0.07758213	4.8109126	8.545143	Sitting_Read
14:28:50.034	-0.08140534	4.6233444	8.415876	0.013671164	-0.012107349	-0.0018661933	-0.07758213	4.8109126	8.545143	Sitting_Read
14:28:50.055	-0.08140534	4.6233444	8.415876	0.013671164	-0.012107349	-0.0018661933	-0.07758213	4.8109126	8.545143	Sitting_Read
14:28:50.077	-0.10774237	4.678413	8.231517	-0.00037873647	0.0043860124	0.014016303	-0.074562125	4.819045	8.5405855	Sitting_Read
14:28:50.098	-0.10774237	4.678413	8.231517	-0.00037873647	0.0043860124	0.014016303	-0.074562125	4.819045	8.5405855	Sitting_Read
14:28:50.120	-0.10774237	4.678413	8.231517	-0.00037873647	0.0043860124	0.014016303	-0.074562125	4.819045	8.5405855	Sitting_Read
14:28:50.141	-0.10774237	4.678413	8.231517	-0.00037873647	0.0043860124	0.014016303	-0.074562125	4.819045	8.5405855	Sitting_Read
14:28:50.162	-0.10774237	4.678413	8.231517	-0.00037873647	0.0043860124	0.014016303	-0.074562125	4.819045	8.5405855	Sitting_Read
14:28:50.184	-0.10774237	4.678413	8.231517	-0.00037873647	0.0043860124	0.014016303	-0.074562125	4.819045	8.5405855	Sitting_Read
14:28:50.210	-0.10774237	4.678413	8.231517	-0.00037873647	0.0043860124	0.014016303	-0.074562125	4.819045	8.5405855	Sitting_Read
14:28:50.244	-0.10774237	4.678413	8.231517	-0.00037873647	0.0043860124	0.014016303	-0.074562125	4.819045	8.5405855	Sitting_Read
14:28:50.277	-0.10774237	4.661653	8.341654	0.0038973202	0.0019425515	0.006075055	-0.07657288	4.815673	8.542471	Sitting_Read
14:28:50.312	-0.10774237	4.661653	8.341654	0.0038973202	0.0019425515	0.006075055	-0.07657288	4.815673	8.542471	Sitting_Read
14:28:50.345	-0.10774237	4.661653	8.341654	0.0038973202	0.0019425515	0.006075055	-0.07657288	4.815673	8.542471	Sitting_Read
14:28:50.379	-0.10774237	4.661653	8.341654	0.0038973202	0.0019425515	0.006075055	-0.07657288	4.815673	8.542471	Sitting_Read
14:28:50.412	-0.10774237	4.661653	8.341654	0.0038973202	0.0019425515	0.006075055	-0.07657288	4.815673	8.542471	Sitting_Read
14:28:50.445	-0.14605077	4.678413	8.219545	-0.0058765234	0.0062186085	0.020124957	-0.07338676	4.8159647	8.542335	Sitting_Read
14:28:50.479	-0.14605077	4.678413	8.219545	-0.0058765234	0.0062186085	0.020124957	-0.07338676	4.8159647	8.542335	Sitting_Read
14:28:50.500	-0.14605077	4.678413	8.219545	-0.0058765234	0.0062186085	0.020124957	-0.07338676	4.8159647	8.542335	Sitting_Read
14:28:50.523	-0.14605077	4.678413	8.219545	-0.0058765234	0.0062186085	0.020124957	-0.07338676	4.8159647	8.542335	Sitting_Read
14:28:50.546	-0.14605077	4.678413	8.219545	-0.0058765234	0.0062186085	0.020124957	-0.07338676	4.8159647	8.542335	Sitting_Read
14:28:50.569	-0.14605077	4.678413	8.219545	-0.0058765234	0.0062186085	0.020124957	-0.07338676	4.8159647	8.542335	Sitting_Read
14:28:50.591	-0.14605077	4.678413	8.219545	-0.0058765234	0.0062186085	0.020124957	-0.07338676	4.8159647	8.542335	Sitting_Read
14:28:50.614	-0.07422252	4.6544704	8.332076	-0.001600467	-0.004166101	0.0072967852	-0.07614833	4.8123116	8.544368	Sitting_Read
14:28:50.636	-0.07422252	4.6544704	8.332076	-0.001600467	-0.004166101	0.0072967852	-0.07614833	4.8123116	8.544368	Sitting_Read
14:28:50.659	-0.07422252	4.6544704	8.332076	-0.001600467	-0.004166101	0.0072967852	-0.07614833	4.8123116	8.544368	Sitting_Read
14:28:50.681	-0.07422252	4.6544704	8.332076	-0.001600467	-0.004166101	0.0072967852	-0.07614833	4.8123116	8.544368	Sitting_Read
14:28:50.702	-0.07422252	4.6544704	8.332076	-0.001600467	-0.004166101	0.0072967852	-0.07614833	4.8123116	8.544368	Sitting_Read
14:28:50.724	-0.07422252	4.6544704	8.332076	-0.001600467	-0.004166101	0.0072967852	-0.07614833	4.8123116	8.544368	Sitting_Read
14:28:50.747	-0.07422252	4.6544704	8.332076	-0.001600467	-0.004166101	0.0072967852	-0.07614833	4.8123116	8.544368	Sitting_Read
14:28:50.769	-0.07422252	4.6544704	8.332076	-0.001600467	-0.004166101	0.0072967852	-0.07614833	4.8123116	8.544368	Sitting_Read
14:28:50.791	-0.11492519	4.6712303	8.286585	0.009395108	0.000720821	0.010351111	-0.07438542	4.811671	8.544745	Sitting_Read
14:28:50.814	-0.11492519	4.6712303	8.286585	0.009395108	0.000720821	0.010351111	-0.07438542	4.811671	8.544745	Sitting_Read
14:28:50.840	-0.11492519	4.6712303	8.286585	0.009395108	0.000720821	0.010351111	-0.07438542	4.811671	8.544745	Sitting_Read
14:28:50.864	-0.11492519	4.6712303	8.286585	0.009395108	0.000720821	0.010351111	-0.07438542	4.811671	8.544745	Sitting_Read
14:28:50.887	-0.11492519	4.6712303	8.286585	0.009395108	0.000720821	0.010351111	-0.07438542	4.811671	8.544745	Sitting_Read
14:28:50.910	-0.11492519	4.6712303	8.286585	0.009395108	0.000720821	0.010351111	-0.07438542	4.811671	8.544745	Sitting_Read
14:28:50.933	-0.11492519	4.6712303	8.286585	0.009395108	0.000720821	0.010351111	-0.07438542	4.811671	8.544745	Sitting_Read
14:28:50.956	-0.11492519	4.6712303	8.286585	0.009395108	0.000720821	0.010351111	-0.07438542	4.811671	8.544745	Sitting_Read
14:28:50.980	-0.10774237	4.695173	8.293768	0.0026755899	0.003164282	0.013405438	-0.07570439	4.812811	8.544091	Sitting_Read
14:28:51.001	-0.10774237	4.695173	8.293768	0.0026755899	0.003164282	0.013405438	-0.07570439	4.812811	8.544091	Sitting_Read
14:28:51.023	-0.10774237	4.695173	8.293768	0.0026755899	0.003164282	0.013405438	-0.07570439	4.812811	8.544091	Sitting_Read
14:28:51.046	-0.10774237	4.695173	8.293768	0.0026755899	0.003164282	0.013405438	-0.07570439	4.812811	8.544091	Sitting_Read
14:28:51.068	-0.10774237	4.695173	8.293768	0.0026755899	0.003164282	0.013405438	-0.07570439	4.812811	8.544091	Sitting_Read
14:28:51.092	-0.10774237	4.695173	8.293768	0.0026755899	0.003164282	0.013405438	-0.07570439	4.812811	8.544091	Sitting_Read
14:28:51.114	-0.10774237	4.695173	8.293768	0.0026755899	0.003164282	0.013405438	-0.07570439	4.812811	8.544091	Sitting_Read
14:28:51.136	-0.10774237	4.695173	8.293768	0.0026755899	0.003164282	0.013405438	-0.07570439	4.812811	8.544091	Sitting_Read
14:28:51.158	-0.1340794	4.6760187	8.253065	0.007562512	0.0013316863	0.009129381	-0.07356687	4.814823	8.542974	Sitting_Read
14:28:51.180	-0.1340794	4.6760187	8.253065	0.007562512	0.0013316863	0.009129381	-0.07356687	4.814823	8.542974	Sitting_Read
14:28:51.205	-0.1340794	4.6760187	8.253065	0.007562512	0.0013316863	0.009129381	-0.07356687	4.814823	8.542974	Sitting_Read
14:28:51.226	-0.1340794	4.6760187	8.253065	0.007562512	0.0013316863	0.009129381	-0.07356687	4.814823	8.542974	Sitting_Read
14:28:51.248	-0.1340794	4.6760187	8.253065	0.007562512	0.0013316863	0.009129381	-0.07356687	4.814823	8.542974	Sitting_Read
14:28:51.270	-0.1340794	4.6760187	8.253065	0.007562512	0.0013316863	0.009129381	-0.07356687	4.814823	8.542974	Sitting_Read
14:28:51.292	-0.1340794	4.6760187	8.253065	0.007562512	0.0013316863	0.009129381	-0.07356687	4.814823	8.542974	Sitting_Read
14:28:51.315	-0.1340794	4.6760187	8.253065	0.007562512	0.0013316863	0.009129381	-0.07356687	4.814823	8.542974	Sitting_Read
14:28:51.339	-0.10055954	4.642499	8.2387	0.005729916	-0.004166101	0.0072967852	-0.07463205	4.814961	8.54289	Sitting_Read
14:28:51.362	-0.10055954	4.642499	8.2387	0.005729916	-0.004166101	0.0072967852	-0.07463205	4.814961	8.54289	Sitting_Read
14:28:51.384	-0.10055954	4.642499	8.2387	0.005729916	-0.004166101	0.0072967852	-0.07463205	4.814961	8.54289	Sitting_Read
14:28:51.406	-0.10055954	4.642499	8.2387	0.005729916	-0.004166101	0.0072967852	-0.07463205	4.814961	8.54289	Sitting_Read
14:28:51.429	-0.10055954	4.642499	8.2387	0.005729916	-0.004166101	0.0072967852	-0.07463205	4.814961	8.54289	Sitting_Read
14:28:51.451	-0.10055954	4.642499	8.2387	0.005729916	-0.004166101	0.0072967852	-0.07463205	4.814961	8.54289	Sitting_Read
14:28:51.473	-0.10055954	4.642499	8.2387	0.005729916	-0.004166101	0.0072967852	-0.07463205	4.814961	8.54289	Sitting_Read
14:28:51.496	-0.10055954	4.642499	8.2387	0.005729916	-0.004166101	0.0072967852	-0.07463205	4.814961	8.54289	Sitting_Read
14:28:51.519	-0.09577099	4.702356	8.200391	0.0002321288	0.0013316863	0.009129381	-0.078829095	4.817283	8.54154	Sitting_Read
14:28:51.543	-0.09577099	4.702356	8.200391	0.0002321288	0.0013316863	0.009129381	-0.078829095	4.817283	8.54154	Sitting_Read
14:28:51.565	-0.09577099	4.702356	8.200391	0.0002321288	0.0013316863	0.009129381	-0.078829095	4.817283	8.54154	Sitting_Read
14:28:51.589	-0.09577099	4.702356	8.200391	0.0002321288	0.0013316863	0.009129381	-0.078829095	4.817283	8.54154	Sitting_Read
14:28:51.612	-0.09577099	4.702356	8.200391	0.0002321288	0.0013316863	0.009129381	-0.078829095	4.817283	8.54154	Sitting_Read
14:28:51.635	-0.09577099	4.702356	8.200391	0.0002321288	0.0013316863	0.009129381	-0.078829095	4.817283	8.54154	Sitting_Read
14:28:51.659	-0.09577099	4.702356	8.200391	0.0002321288	0.0013316863	0.009129381	-0.078829095	4.817283	8.54154	Sitting_Read
14:28:51.681	-0.09577099	4.702356	8.200391	0.0002321288	0.0013316863	0.009129381	-0.078829095	4.817283	8.54154	Sitting_Read
14:28:51.704	-0.11013664	4.618556	8.339259	0.0069516464	0.000720821	0.008518515	-0.07864037	4.813669	8.543581	Sitting_Read
14:28:51.726	-0.11013664	4.618556	8.339259	0.0069516464	0.000720821	0.008518515	-0.07864037	4.813669	8.543581	Sitting_Read
14:28:51.749	-0.11013664	4.618556	8.339259	0.0069516464	0.000720821	0.008518515	-0.07864037	4.813669	8.543581	Sitting_Read
14:28:51.773	-0.11013664	4.618556	8.339259	0.0069516464	0.000720821	0.008518515	-0.07864037	4.813669	8.543581	Sitting_Read
14:28:51.796	-0.11013664	4.618556	8.339259	0.0069516464	0.000720821	0.008518515	-0.07864037	4.813669	8.543581	Sitting_Read
14:28:51.819	-0.11013664	4.618556	8.339259	0.0069516464	0.000720821	0.008518515	-0.07864037	4.813669	8.543581	Sitting_Read
14:28:51.842	-0.11013664	4.618556	8.339259	0.0069516464	0.000720821	0.008518515	-0.07864037	4.813669	8.543581	Sitting_Read
14:28:51.865	-0.11013664	4.618556	8.339259	0.0069516464	0.000720821	0.008518515	-0.07864037	4.813669	8.543581	Sitting_Read
14:28:51.890	-0.1340794	4.7071443	8.2578535	-0.00037873647	-0.0090530235	0.0048533245	-0.075164035	4.8187613	8.540741	Sitting_Read
14:28:51.913	-0.1340794	4.7071443	8.2578535	-0.00037873647	-0.0090530235	0.0048533245	-0.075164035	4.8187613	8.540741	Sitting_Read
14:28:51.935	-0.1340794	4.7071443	8.2578535	-0.00037873647	-0.0090530235	0.0048533245	-0.075164035	4.8187613	8.540741	Sitting_Read
14:28:51.957	-0.1340794	4.7071443	8.2578535	-0.00037873647	-0.0090530235	0.0048533245	-0.075164035	4.8187613	8.540741	Sitting_Read
14:28:51.978	-0.1340794	4.7071443	8.2578535	-0.00037873647	-0.0090530235	0.0048533245	-0.075164035	4.8187613	8.540741	Sitting_Read
14:28:52.000	-0.1340794	4.7071443	8.2578535	-0.00037873647	-0.0090530235	0.0048533245	-0.075164035	4.8187613	8.540741	Sitting_Read
14:28:52.023	-0.1340794	4.7071443	8.2578535	-0.00037873647	-0.0090530235	0.0048533245	-0.075164035	4.8187613	8.540741	Sitting_Read
14:28:52.045	-0.1340794	4.7071443	8.2578535	-0.00037873647	-0.0090530235	0.0048533245	-0.075164035	4.8187613	8.540741	Sitting_Read
14:28:52.068	-0.13168511	4.695173	8.274613	0.0020647245	-0.002333505	0.009740246	-0.073748216	4.816428	8.542069	Sitting_Read
14:28:52.091	-0.13168511	4.695173	8.274613	0.0020647245	-0.002333505	0.009740246	-0.073748216	4.816428	8.542069	Sitting_Read
14:28:52.115	-0.13168511	4.695173	8.274613	0.0020647245	-0.002333505	0.009740246	-0.073748216	4.816428	8.542069	Sitting_Read
14:28:52.138	-0.13168511	4.695173	8.274613	0.0020647245	-0.002333505	0.009740246	-0.073748216	4.816428	8.542069	Sitting_Read
14:28:52.161	-0.13168511	4.695173	8.274613	0.0020647245	-0.002333505	0.009740246	-0.073748216	4.816428	8.542069	Sitting_Read
14:28:52.184	-0.13168511	4.695173	8.274613	0.0020647245	-0.002333505	0.009740246	-0.073748216	4.816428	8.542069	Sitting_Read
14:28:52.206	-0.13168511	4.695173	8.274613	0.0020647245	-0.002333505	0.009740246	-0.073748216	4.816428	8.542069	Sitting_Read
14:28:52.231	-0.13168511	4.695173	8.274613	-0.002211332	-0.0047769663	0.006075055	-0.07396471	4.8093643	8.546046	Sitting_Read
14:28:52.253	-0.12689656	4.70475	8.20518	-0.002211332	-0.0047769663	0.006075055	-0.07396471	4.8093643	8.546046	Sitting_Read
14:28:52.276	-0.12689656	4.70475	8.20518	-0.002211332	-0.0047769663	0.006075055	-0.07396471	4.8093643	8.546046	Sitting_Read
14:28:52.300	-0.12689656	4.70475	8.20518	-0.002211332	-0.0047769663	0.006075055	-0.07396471	4.8093643	8.546046	Sitting_Read
14:28:52.323	-0.12689656	4.70475	8.20518	-0.002211332	-0.0047769663	0.006075055	-0.07396471	4.8093643	8.546046	Sitting_Read
14:28:52.346	-0.12689656	4.70475	8.20518	-0.002211332	-0.0047769663	0.006075055	-0.07396471	4.8093643	8.546046	Sitting_Read
14:28:52.370	-0.12689656	4.70475	8.20518	-0.002211332	-0.0047769663	0.006075055	-0.07396471	4.8093643	8.546046	Sitting_Read
14:28:52.393	-0.12689656	4.70475	8.20518	-0.002211332	-0.0047769663	0.006075055	-0.07396471	4.8093643	8.546046	Sitting_Read
14:28:52.415	-0.083799616	4.6664414	8.293768	-0.00037873647	-0.00172264	0.00790765	-0.073974684	4.801618	8.550401	Sitting_Read
14:28:52.437	-0.083799616	4.6664414	8.293768	-0.00037873647	-0.00172264	0.00790765	-0.073974684	4.801618	8.550401	Sitting_Read
14:28:52.460	-0.083799616	4.6664414	8.293768	-0.00037873647	-0.00172264	0.00790765	-0.073974684	4.801618	8.550401	Sitting_Read
14:28:52.483	-0.083799616	4.6664414	8.293768	-0.00037873647	-0.00172264	0.00790765	-0.073974684	4.801618	8.550401	Sitting_Read
14:28:52.506	-0.083799616	4.6664414	8.293768	-0.00037873647	-0.00172264	0.00790765	-0.073974684	4.801618	8.550401	Sitting_Read
14:28:52.528	-0.083799616	4.6664414	8.293768	-0.00037873647	-0.00172264	0.00790765	-0.073974684	4.801618	8.550401	Sitting_Read
14:28:52.550	-0.083799616	4.6664414	8.293768	-0.00037873647	-0.00172264	0.00790765	-0.073974684	4.801618	8.550401	Sitting_Read
14:28:52.574	-0.083799616	4.6664414	8.293768	-0.00037873647	-0.00172264	0.00790765	-0.073974684	4.801618	8.550401	Sitting_Read
14:28:52.597	-0.08858817	4.625739	8.300951	-0.0052656583	-0.0005009095	0.003631594	-0.07584924	4.790771	8.556467	Sitting_Read
14:28:52.620	-0.08858817	4.625739	8.300951	-0.0052656583	-0.0005009095	0.003631594	-0.07584924	4.790771	8.556467	Sitting_Read
14:28:52.642	-0.08858817	4.625739	8.300951	-0.0052656583	-0.0005009095	0.003631594	-0.07584924	4.790771	8.556467	Sitting_Read
14:28:52.665	-0.08858817	4.625739	8.300951	-0.0052656583	-0.0005009095	0.003631594	-0.07584924	4.790771	8.556467	Sitting_Read
14:28:52.689	-0.08858817	4.625739	8.300951	-0.0052656583	-0.0005009095	0.003631594	-0.07584924	4.790771	8.556467	Sitting_Read
14:28:52.712	-0.08858817	4.625739	8.300951	-0.0052656583	-0.0005009095	0.003631594	-0.07584924	4.790771	8.556467	Sitting_Read
14:28:52.735	-0.08858817	4.625739	8.300951	-0.0052656583	-0.0005009095	0.003631594	-0.07584924	4.790771	8.556467	Sitting_Read
14:28:52.758	-0.08858817	4.625739	8.300951	-0.0052656583	-0.0005009095	0.003631594	-0.07584924	4.790771	8.556467	Sitting_Read
14:28:52.781	-0.08858817	4.5946136	8.253065	-0.0040439283	-0.0005009095	0.009129381	-0.07696747	4.7857804	8.55925	Sitting_Read
14:28:52.804	-0.08858817	4.5946136	8.253065	-0.0040439283	-0.0005009095	0.009129381	-0.07696747	4.7857804	8.55925	Sitting_Read
14:28:52.827	-0.08858817	4.5946136	8.253065	-0.0040439283	-0.0005009095	0.009129381	-0.07696747	4.7857804	8.55925	Sitting_Read
14:28:52.850	-0.08858817	4.5946136	8.253065	-0.0040439283	-0.0005009095	0.009129381	-0.07696747	4.7857804	8.55925	Sitting_Read
14:28:52.873	-0.08858817	4.5946136	8.253065	-0.0040439283	-0.0005009095	0.009129381	-0.07696747	4.7857804	8.55925	Sitting_Read
14:28:52.896	-0.08858817	4.5946136	8.253065	-0.0040439283	-0.0005009095	0.009129381	-0.07696747	4.7857804	8.55925	Sitting_Read
14:28:52.919	-0.08858817	4.5946136	8.253065	-0.0040439283	-0.0005009095	0.009129381	-0.07696747	4.7857804	8.55925	Sitting_Read
14:28:52.943	-0.08858817	4.5946136	8.253065	-0.0040439283	-0.0005009095	0.009129381	-0.07696747	4.7857804	8.55925	Sitting_Read
14:28:52.968	-0.117319465	4.6329217	8.274613	0.007562512	-0.0035552357	0.009129381	-0.0733655	4.784483	8.560007	Sitting_Read
14:28:52.991	-0.117319465	4.6329217	8.274613	0.007562512	-0.0035552357	0.009129381	-0.0733655	4.784483	8.560007	Sitting_Read
14:28:53.013	-0.117319465	4.6329217	8.274613	0.007562512	-0.0035552357	0.009129381	-0.0733655	4.784483	8.560007	Sitting_Read
14:28:53.035	-0.117319465	4.6329217	8.274613	0.007562512	-0.0035552357	0.009129381	-0.0733655	4.784483	8.560007	Sitting_Read
14:28:53.057	-0.117319465	4.6329217	8.274613	0.007562512	-0.0035552357	0.009129381	-0.0733655	4.784483	8.560007	Sitting_Read
14:28:53.080	-0.117319465	4.6329217	8.274613	0.007562512	-0.0035552357	0.009129381	-0.0733655	4.784483	8.560007	Sitting_Read
14:28:53.103	-0.117319465	4.6329217	8.274613	0.007562512	-0.0035552357	0.009129381	-0.0733655	4.784483	8.560007	Sitting_Read
14:28:53.125	-0.117319465	4.6329217	8.274613	0.007562512	-0.0035552357	0.009129381	-0.0733655	4.784483	8.560007	Sitting_Read
14:28:53.148	-0.10055954	4.6329217	8.308133	-0.011374311	0.0025534166	0.010961977	-0.075277835	4.782288	8.561215	Sitting_Read
14:28:53.171	-0.10055954	4.6329217	8.308133	-0.011374311	0.0025534166	0.010961977	-0.075277835	4.782288	8.561215	Sitting_Read
14:28:53.193	-0.10055954	4.6329217	8.308133	-0.011374311	0.0025534166	0.010961977	-0.075277835	4.782288	8.561215	Sitting_Read
14:28:53.216	-0.10055954	4.6329217	8.308133	-0.011374311	0.0025534166	0.010961977	-0.075277835	4.782288	8.561215	Sitting_Read
14:28:53.239	-0.10055954	4.6329217	8.308133	-0.011374311	0.0025534166	0.010961977	-0.075277835	4.782288	8.561215	Sitting_Read
14:28:53.263	-0.10055954	4.6329217	8.308133	-0.011374311	0.0025534166	0.010961977	-0.075277835	4.782288	8.561215	Sitting_Read
14:28:53.286	-0.10055954	4.6329217	8.308133	-0.011374311	0.0025534166	0.010961977	-0.075277835	4.782288	8.561215	Sitting_Read
14:28:53.309	-0.10055954	4.6329217	8.308133	-0.011374311	0.0025534166	0.010961977	-0.075277835	4.782288	8.561215	Sitting_Read
14:28:53.333	-0.12450229	4.6281333	8.329682	0.0014538594	0.0062186085	0.014627169	-0.07652908	4.788888	8.557514	Sitting_Read
14:28:53.355	-0.12450229	4.6281333	8.329682	0.0014538594	0.0062186085	0.014627169	-0.07652908	4.788888	8.557514	Sitting_Read
14:28:53.378	-0.12450229	4.6281333	8.329682	0.0014538594	0.0062186085	0.014627169	-0.07652908	4.788888	8.557514	Sitting_Read
14:28:53.400	-0.12450229	4.6281333	8.329682	0.0014538594	0.0062186085	0.014627169	-0.07652908	4.788888	8.557514	Sitting_Read
14:28:53.423	-0.12450229	4.6281333	8.329682	0.0014538594	0.0062186085	0.014627169	-0.07652908	4.788888	8.557514	Sitting_Read
14:28:53.446	-0.12450229	4.6281333	8.329682	0.0014538594	0.0062186085	0.014627169	-0.07652908	4.788888	8.557514	Sitting_Read
14:28:53.469	-0.12450229	4.6281333	8.329682	0.0014538594	0.0062186085	0.014627169	-0.07652908	4.788888	8.557514	Sitting_Read
14:28:53.492	-0.11492519	4.6305275	8.284191	0.006340781	0.0025534166	0.014627169	-0.07059779	4.7948995	8.554199	Sitting_Read
14:28:53.514	-0.11492519	4.6305275	8.284191	0.006340781	0.0025534166	0.014627169	-0.07059779	4.7948995	8.554199	Sitting_Read
14:28:53.536	-0.11492519	4.6305275	8.284191	0.006340781	0.0025534166	0.014627169	-0.07059779	4.7948995	8.554199	Sitting_Read
14:28:53.558	-0.11492519	4.6305275	8.284191	0.006340781	0.0025534166	0.014627169	-0.07059779	4.7948995	8.554199	Sitting_Read
14:28:53.581	-0.11492519	4.6305275	8.284191	0.006340781	0.0025534166	0.014627169	-0.07059779	4.7948995	8.554199	Sitting_Read
14:28:53.604	-0.11492519	4.6305275	8.284191	0.006340781	0.0025534166	0.014627169	-0.07059779	4.7948995	8.554199	Sitting_Read
14:28:53.627	-0.11492519	4.6305275	8.284191	0.006340781	0.0025534166	0.014627169	-0.07059779	4.7948995	8.554199	Sitting_Read
14:28:53.650	-0.11492519	4.6305275	8.284191	0.006340781	0.0025534166	0.014627169	-0.07059779	4.7948995	8.554199	Sitting_Read
14:28:53.672	-0.08858817	4.678413	8.241094	-0.002211332	-0.0035552357	0.010961977	-0.07029395	4.8009853	8.550786	Sitting_Read
14:28:53.695	-0.08858817	4.678413	8.241094	-0.002211332	-0.0035552357	0.010961977	-0.07029395	4.8009853	8.550786	Sitting_Read
14:28:53.719	-0.08858817	4.678413	8.241094	-0.002211332	-0.0035552357	0.010961977	-0.07029395	4.8009853	8.550786	Sitting_Read
14:28:53.742	-0.08858817	4.678413	8.241094	-0.002211332	-0.0035552357	0.010961977	-0.07029395	4.8009853	8.550786	Sitting_Read
14:28:53.765	-0.08858817	4.678413	8.241094	-0.002211332	-0.0035552357	0.010961977	-0.07029395	4.8009853	8.550786	Sitting_Read
14:28:53.788	-0.08858817	4.678413	8.241094	-0.002211332	-0.0035552357	0.010961977	-0.07029395	4.8009853	8.550786	Sitting_Read
14:28:53.811	-0.08858817	4.678413	8.241094	-0.002211332	-0.0035552357	0.010961977	-0.07029395	4.8009853	8.550786	Sitting_Read
14:28:53.834	-0.08858817	4.678413	8.241094	-0.002211332	-0.0035552357	0.010961977	-0.07029395	4.8009853	8.550786	Sitting_Read
14:28:53.857	-0.09337672	4.6640472	8.27222	-0.0034330627	0.005607743	0.008518515	-0.06810104	4.803097	8.54962	Sitting_Read
14:28:53.879	-0.09337672	4.6640472	8.27222	-0.0034330627	0.005607743	0.008518515	-0.06810104	4.803097	8.54962	Sitting_Read
14:28:53.901	-0.09337672	4.6640472	8.27222	-0.0034330627	0.005607743	0.008518515	-0.06810104	4.803097	8.54962	Sitting_Read
14:28:53.924	-0.09337672	4.6640472	8.27222	-0.0034330627	0.005607743	0.008518515	-0.06810104	4.803097	8.54962	Sitting_Read
14:28:53.949	-0.09337672	4.6640472	8.27222	-0.0034330627	0.005607743	0.008518515	-0.06810104	4.803097	8.54962	Sitting_Read
14:28:53.971	-0.09337672	4.6640472	8.27222	-0.0034330627	0.005607743	0.008518515	-0.06810104	4.803097	8.54962	Sitting_Read
14:28:53.992	-0.09337672	4.6640472	8.27222	-0.0034330627	0.005607743	0.008518515	-0.06810104	4.803097	8.54962	Sitting_Read
14:28:54.014	-0.09337672	4.6640472	8.27222	-0.0034330627	0.005607743	0.008518515	-0.06810104	4.803097	8.54962	Sitting_Read
14:28:54.037	-0.105348095	4.6760187	8.224334	0.0002321288	-0.0011117748	0.014016303	-0.06696619	4.8057113	8.548161	Sitting_Read
14:28:54.060	-0.105348095	4.6760187	8.224334	0.0002321288	-0.0011117748	0.014016303	-0.06696619	4.8057113	8.548161	Sitting_Read
14:28:54.083	-0.105348095	4.6760187	8.224334	0.0002321288	-0.0011117748	0.014016303	-0.06696619	4.8057113	8.548161	Sitting_Read
14:28:54.105	-0.105348095	4.6760187	8.224334	0.0002321288	-0.0011117748	0.014016303	-0.06696619	4.8057113	8.548161	Sitting_Read
14:28:54.126	-0.105348095	4.6760187	8.224334	0.0002321288	-0.0011117748	0.014016303	-0.06696619	4.8057113	8.548161	Sitting_Read
14:28:54.148	-0.105348095	4.6760187	8.224334	0.0002321288	-0.0011117748	0.014016303	-0.06696619	4.8057113	8.548161	Sitting_Read
14:28:54.171	-0.105348095	4.6760187	8.224334	0.0002321288	-0.0011117748	0.014016303	-0.06696619	4.8057113	8.548161	Sitting_Read
14:28:54.194	-0.105348095	4.6760187	8.224334	0.0002321288	-0.0011117748	0.014016303	-0.06696619	4.8057113	8.548161	Sitting_Read
14:28:54.218	-0.11013664	4.680807	8.286585	-0.0034330627	-0.0029443705	0.0054641897	-0.06714053	4.80859	8.546537	Sitting_Read
14:28:54.240	-0.11013664	4.680807	8.286585	-0.0034330627	-0.0029443705	0.0054641897	-0.06714053	4.80859	8.546537	Sitting_Read
14:28:54.263	-0.11013664	4.680807	8.286585	-0.0034330627	-0.0029443705	0.0054641897	-0.06714053	4.80859	8.546537	Sitting_Read
14:28:54.287	-0.11013664	4.680807	8.286585	-0.0034330627	-0.0029443705	0.0054641897	-0.06714053	4.80859	8.546537	Sitting_Read
14:28:54.310	-0.11013664	4.680807	8.286585	-0.0034330627	-0.0029443705	0.0054641897	-0.06714053	4.80859	8.546537	Sitting_Read
14:28:54.332	-0.11013664	4.680807	8.286585	-0.0034330627	-0.0029443705	0.0054641897	-0.06714053	4.80859	8.546537	Sitting_Read
14:28:54.354	-0.11013664	4.680807	8.286585	-0.0034330627	-0.0029443705	0.0054641897	-0.06714053	4.80859	8.546537	Sitting_Read
14:28:54.376	-0.11013664	4.680807	8.286585	-0.0034330627	-0.0029443705	0.0054641897	-0.06714053	4.80859	8.546537	Sitting_Read
14:28:54.399	-0.09337672	4.6496816	8.336864	-0.0028221975	0.008662069	0.014627169	-0.06655494	4.809023	8.5463	Sitting_Read
14:28:54.422	-0.09337672	4.6496816	8.336864	-0.0028221975	0.008662069	0.014627169	-0.06655494	4.809023	8.5463	Sitting_Read
14:28:54.445	-0.09337672	4.6496816	8.336864	-0.0028221975	0.008662069	0.014627169	-0.06655494	4.809023	8.5463	Sitting_Read
14:28:54.468	-0.09337672	4.6496816	8.336864	-0.0028221975	0.008662069	0.014627169	-0.06655494	4.809023	8.5463	Sitting_Read
14:28:54.491	-0.09337672	4.6496816	8.336864	-0.0028221975	0.008662069	0.014627169	-0.06655494	4.809023	8.5463	Sitting_Read
14:28:54.515	-0.09337672	4.6496816	8.336864	-0.0028221975	0.008662069	0.014627169	-0.06655494	4.809023	8.5463	Sitting_Read
14:28:54.538	-0.09337672	4.6496816	8.336864	-0.0028221975	0.008662069	0.014627169	-0.06655494	4.809023	8.5463	Sitting_Read
14:28:54.560	-0.09337672	4.6496816	8.336864	-0.0028221975	0.008662069	0.014627169	-0.06655494	4.809023	8.5463	Sitting_Read
14:28:54.583	-0.07901107	4.661653	8.296163	-0.0028221975	0.0068294737	0.012794573	-0.07156437	4.8074155	8.547162	Sitting_Read
14:28:54.605	-0.07901107	4.661653	8.296163	-0.0028221975	0.0068294737	0.012794573	-0.07156437	4.8074155	8.547162	Sitting_Read
14:28:54.629	-0.07901107	4.661653	8.296163	-0.0028221975	0.0068294737	0.012794573	-0.07156437	4.8074155	8.547162	Sitting_Read
14:28:54.652	-0.07901107	4.661653	8.296163	-0.0028221975	0.0068294737	0.012794573	-0.07156437	4.8074155	8.547162	Sitting_Read
14:28:54.675	-0.07901107	4.661653	8.296163	-0.0028221975	0.0068294737	0.012794573	-0.07156437	4.8074155	8.547162	Sitting_Read
14:28:54.698	-0.07901107	4.661653	8.296163	-0.0028221975	0.0068294737	0.012794573	-0.07156437	4.8074155	8.547162	Sitting_Read
14:28:54.721	-0.07901107	4.661653	8.296163	-0.0028221975	0.0068294737	0.012794573	-0.07156437	4.8074155	8.547162	Sitting_Read
14:28:54.744	-0.07901107	4.661653	8.296163	-0.0028221975	0.0068294737	0.012794573	-0.07156437	4.8074155	8.547162	Sitting_Read
14:28:54.768	-0.098165266	4.659259	8.250671	-0.004654793	0.0019425515	0.006075055	-0.07371428	4.806478	8.547673	Sitting_Read
14:28:54.790	-0.098165266	4.659259	8.250671	-0.004654793	0.0019425515	0.006075055	-0.07371428	4.806478	8.547673	Sitting_Read
14:28:54.813	-0.098165266	4.659259	8.250671	-0.004654793	0.0019425515	0.006075055	-0.07371428	4.806478	8.547673	Sitting_Read
14:28:54.836	-0.098165266	4.659259	8.250671	-0.004654793	0.0019425515	0.006075055	-0.07371428	4.806478	8.547673	Sitting_Read
14:28:54.860	-0.098165266	4.659259	8.250671	-0.004654793	0.0019425515	0.006075055	-0.07371428	4.806478	8.547673	Sitting_Read
14:28:54.883	-0.098165266	4.659259	8.250671	-0.004654793	0.0019425515	0.006075055	-0.07371428	4.806478	8.547673	Sitting_Read
14:28:54.906	-0.098165266	4.659259	8.250671	-0.004654793	0.0019425515	0.006075055	-0.07371428	4.806478	8.547673	Sitting_Read
14:28:54.929	-0.098165266	4.659259	8.250671	-0.004654793	0.0019425515	0.006075055	-0.07371428	4.806478	8.547673	Sitting_Read
14:28:54.951	-0.076616794	4.6760187	8.281796	-0.009541715	-0.004166101	0.0048533245	-0.07625969	4.8024917	8.549889	Sitting_Read
14:28:54.974	-0.076616794	4.6760187	8.281796	-0.009541715	-0.004166101	0.0048533245	-0.07625969	4.8024917	8.549889	Sitting_Read
14:28:54.996	-0.076616794	4.6760187	8.281796	-0.009541715	-0.004166101	0.0048533245	-0.07625969	4.8024917	8.549889	Sitting_Read
14:28:55.018	-0.076616794	4.6760187	8.281796	-0.009541715	-0.004166101	0.0048533245	-0.07625969	4.8024917	8.549889	Sitting_Read
14:28:55.040	-0.076616794	4.6760187	8.281796	-0.009541715	-0.004166101	0.0048533245	-0.07625969	4.8024917	8.549889	Sitting_Read
14:28:55.063	-0.076616794	4.6760187	8.281796	-0.009541715	-0.004166101	0.0048533245	-0.07625969	4.8024917	8.549889	Sitting_Read
14:28:55.086	-0.076616794	4.6760187	8.281796	-0.009541715	-0.004166101	0.0048533245	-0.07625969	4.8024917	8.549889	Sitting_Read
14:28:55.110	-0.076616794	4.6760187	8.281796	-0.009541715	-0.004166101	0.0048533245	-0.07584752	4.8029733	8.549623	Sitting_Read
14:28:55.134	-0.102953814	4.6664414	8.253065	-0.0034330627	0.009272934	0.017070629	-0.07584752	4.8029733	8.549623	Sitting_Read
14:28:55.157	-0.102953814	4.6664414	8.253065	-0.0034330627	0.009272934	0.017070629	-0.07584752	4.8029733	8.549623	Sitting_Read
14:28:55.180	-0.102953814	4.6664414	8.253065	-0.0034330627	0.009272934	0.017070629	-0.07584752	4.8029733	8.549623	Sitting_Read
14:28:55.203	-0.102953814	4.6664414	8.253065	-0.0034330627	0.009272934	0.017070629	-0.07584752	4.8029733	8.549623	Sitting_Read
14:28:55.226	-0.102953814	4.6664414	8.253065	-0.0034330627	0.009272934	0.017070629	-0.07584752	4.8029733	8.549623	Sitting_Read
14:28:55.249	-0.102953814	4.6664414	8.253065	-0.0034330627	0.009272934	0.017070629	-0.07584752	4.8029733	8.549623	Sitting_Read
14:28:55.272	-0.102953814	4.6664414	8.253065	-0.0034330627	0.009272934	0.017070629	-0.07584752	4.8029733	8.549623	Sitting_Read
14:28:55.296	-0.102953814	4.599402	8.3129225	-0.001600467	-0.0011117748	0.009740246	-0.07441103	4.8033338	8.549434	Sitting_Read
14:28:55.319	-0.102953814	4.599402	8.3129225	-0.001600467	-0.0011117748	0.009740246	-0.07441103	4.8033338	8.549434	Sitting_Read
14:28:55.342	-0.102953814	4.599402	8.3129225	-0.001600467	-0.0011117748	0.009740246	-0.07441103	4.8033338	8.549434	Sitting_Read
14:28:55.365	-0.102953814	4.599402	8.3129225	-0.001600467	-0.0011117748	0.009740246	-0.07441103	4.8033338	8.549434	Sitting_Read
14:28:55.389	-0.102953814	4.599402	8.3129225	-0.001600467	-0.0011117748	0.009740246	-0.07441103	4.8033338	8.549434	Sitting_Read
14:28:55.412	-0.102953814	4.599402	8.3129225	-0.001600467	-0.0011117748	0.009740246	-0.07441103	4.8033338	8.549434	Sitting_Read
14:28:55.434	-0.102953814	4.599402	8.3129225	-0.001600467	-0.0011117748	0.009740246	-0.07441103	4.8033338	8.549434	Sitting_Read
14:28:55.456	-0.102953814	4.599402	8.3129225	-0.001600467	-0.0011117748	0.009740246	-0.07441103	4.8033338	8.549434	Sitting_Read
14:28:55.478	-0.11492519	4.695173	8.28898	-0.002211332	0.0043860124	0.0158489	-0.07916483	4.8014326	8.550458	Sitting_Read
14:28:55.501	-0.11492519	4.695173	8.28898	-0.002211332	0.0043860124	0.0158489	-0.07916483	4.8014326	8.550458	Sitting_Read
14:28:55.523	-0.11492519	4.695173	8.28898	-0.002211332	0.0043860124	0.0158489	-0.07916483	4.8014326	8.550458	Sitting_Read
14:28:55.547	-0.11492519	4.695173	8.28898	-0.002211332	0.0043860124	0.0158489	-0.07916483	4.8014326	8.550458	Sitting_Read
14:28:55.570	-0.11492519	4.695173	8.28898	-0.002211332	0.0043860124	0.0158489	-0.07916483	4.8014326	8.550458	Sitting_Read
14:28:55.592	-0.11492519	4.695173	8.28898	-0.002211332	0.0043860124	0.0158489	-0.07916483	4.8014326	8.550458	Sitting_Read
14:28:55.614	-0.11492519	4.695173	8.28898	-0.002211332	0.0043860124	0.0158489	-0.07916483	4.8014326	8.550458	Sitting_Read
14:28:55.637	-0.11492519	4.695173	8.28898	-0.002211332	0.0043860124	0.0158489	-0.07916483	4.8014326	8.550458	Sitting_Read
14:28:55.660	-0.13647367	4.6305275	8.353624	-0.006487389	-0.007831292	0.0011881329	-0.074718304	4.795944	8.553576	Sitting_Read
14:28:55.683	-0.13647367	4.6305275	8.353624	-0.006487389	-0.007831292	0.0011881329	-0.074718304	4.795944	8.553576	Sitting_Read
14:28:55.706	-0.13647367	4.6305275	8.353624	-0.006487389	-0.007831292	0.0011881329	-0.074718304	4.795944	8.553576	Sitting_Read
14:28:55.729	-0.13647367	4.6305275	8.353624	-0.006487389	-0.007831292	0.0011881329	-0.074718304	4.795944	8.553576	Sitting_Read
14:28:55.752	-0.13647367	4.6305275	8.353624	-0.006487389	-0.007831292	0.0011881329	-0.074718304	4.795944	8.553576	Sitting_Read
14:28:55.776	-0.13647367	4.6305275	8.353624	-0.006487389	-0.007831292	0.0011881329	-0.074718304	4.795944	8.553576	Sitting_Read
14:28:55.800	-0.13647367	4.6305275	8.353624	-0.006487389	-0.007831292	0.0011881329	-0.074718304	4.795944	8.553576	Sitting_Read
14:28:55.823	-0.13647367	4.6305275	8.353624	-0.006487389	-0.007831292	0.0011881329	-0.074718304	4.795944	8.553576	Sitting_Read
14:28:55.846	-0.12929083	4.6544704	8.3129225	-0.0040439283	-0.0047769663	0.012183707	-0.07545757	4.7886977	8.55763	Sitting_Read
14:28:55.869	-0.12929083	4.6544704	8.3129225	-0.0040439283	-0.0047769663	0.012183707	-0.07545757	4.7886977	8.55763	Sitting_Read
14:28:55.892	-0.12929083	4.6544704	8.3129225	-0.0040439283	-0.0047769663	0.012183707	-0.07545757	4.7886977	8.55763	Sitting_Read
14:28:55.915	-0.12929083	4.6544704	8.3129225	-0.0040439283	-0.0047769663	0.012183707	-0.07545757	4.7886977	8.55763	Sitting_Read
14:28:55.938	-0.12929083	4.6544704	8.3129225	-0.0040439283	-0.0047769663	0.012183707	-0.07545757	4.7886977	8.55763	Sitting_Read
14:28:55.961	-0.12929083	4.6544704	8.3129225	-0.0040439283	-0.0047769663	0.012183707	-0.07545757	4.7886977	8.55763	Sitting_Read
14:28:55.985	-0.12929083	4.6544704	8.3129225	-0.0040439283	-0.0047769663	0.012183707	-0.07545757	4.7886977	8.55763	Sitting_Read
14:28:56.008	-0.12929083	4.6544704	8.3129225	-0.0040439283	-0.0047769663	0.012183707	-0.07545757	4.7886977	8.55763	Sitting_Read
14:28:56.032	-0.090982445	4.652076	8.3129225	-0.010763446	-0.006609562	0.0042424593	-0.07065321	4.779396	8.562869	Sitting_Read
14:28:56.053	-0.090982445	4.652076	8.3129225	-0.010763446	-0.006609562	0.0042424593	-0.07065321	4.779396	8.562869	Sitting_Read
14:28:56.075	-0.090982445	4.652076	8.3129225	-0.010763446	-0.006609562	0.0042424593	-0.07065321	4.779396	8.562869	Sitting_Read
14:28:56.096	-0.090982445	4.652076	8.3129225	-0.010763446	-0.006609562	0.0042424593	-0.07065321	4.779396	8.562869	Sitting_Read
14:28:56.120	-0.090982445	4.652076	8.3129225	-0.010763446	-0.006609562	0.0042424593	-0.07065321	4.779396	8.562869	Sitting_Read
14:28:56.142	-0.090982445	4.652076	8.3129225	-0.010763446	-0.006609562	0.0042424593	-0.07065321	4.779396	8.562869	Sitting_Read
14:28:56.165	-0.090982445	4.652076	8.3129225	-0.010763446	-0.006609562	0.0042424593	-0.07065321	4.779396	8.562869	Sitting_Read
14:28:56.188	-0.090982445	4.652076	8.3129225	-0.010763446	-0.006609562	0.0042424593	-0.07065321	4.779396	8.562869	Sitting_Read
14:28:56.212	-0.105348095	4.582642	8.351231	-0.009541715	0.0025534166	0.00790765	-0.0705252	4.767006	8.569774	Sitting_Read
14:28:56.236	-0.105348095	4.582642	8.351231	-0.009541715	0.0025534166	0.00790765	-0.0705252	4.767006	8.569774	Sitting_Read
14:28:56.259	-0.105348095	4.582642	8.351231	-0.009541715	0.0025534166	0.00790765	-0.0705252	4.767006	8.569774	Sitting_Read
14:28:56.282	-0.105348095	4.582642	8.351231	-0.009541715	0.0025534166	0.00790765	-0.0705252	4.767006	8.569774	Sitting_Read
14:28:56.305	-0.105348095	4.582642	8.351231	-0.009541715	0.0025534166	0.00790765	-0.0705252	4.767006	8.569774	Sitting_Read
14:28:56.327	-0.105348095	4.582642	8.351231	-0.009541715	0.0025534166	0.00790765	-0.0705252	4.767006	8.569774	Sitting_Read
14:28:56.350	-0.105348095	4.582642	8.351231	-0.009541715	0.0025534166	0.00790765	-0.0705252	4.767006	8.569774	Sitting_Read
14:28:56.372	-0.08140534	4.5874305	8.28898	-0.012596042	-0.004166101	0.0011881329	-0.07297362	4.7540812	8.576931	Sitting_Read
14:28:56.395	-0.08140534	4.5874305	8.28898	-0.012596042	-0.004166101	0.0011881329	-0.07297362	4.7540812	8.576931	Sitting_Read
14:28:56.418	-0.08140534	4.5874305	8.28898	-0.012596042	-0.004166101	0.0011881329	-0.07297362	4.7540812	8.576931	Sitting_Read
14:28:56.441	-0.08140534	4.5874305	8.28898	-0.012596042	-0.004166101	0.0011881329	-0.07297362	4.7540812	8.576931	Sitting_Read
14:28:56.465	-0.08140534	4.5874305	8.28898	-0.012596042	-0.004166101	0.0011881329	-0.07297362	4.7540812	8.576931	Sitting_Read
14:28:56.488	-0.08140534	4.5874305	8.28898	-0.012596042	-0.004166101	0.0011881329	-0.07297362	4.7540812	8.576931	Sitting_Read
14:28:56.511	-0.08140534	4.5874305	8.28898	-0.012596042	-0.004166101	0.0011881329	-0.07297362	4.7540812	8.576931	Sitting_Read
14:28:56.534	-0.08140534	4.5874305	8.28898	-0.012596042	-0.004166101	0.0011881329	-0.07297362	4.7540812	8.576931	Sitting_Read
14:28:56.557	-0.12210801	4.558699	8.339259	0.006340781	0.0025534166	0.00668592	-0.07301848	4.741365	8.583965	Sitting_Read
14:28:56.580	-0.12210801	4.558699	8.339259	0.006340781	0.0025534166	0.00668592	-0.07301848	4.741365	8.583965	Sitting_Read
14:28:56.603	-0.12210801	4.558699	8.339259	0.006340781	0.0025534166	0.00668592	-0.07301848	4.741365	8.583965	Sitting_Read
14:28:56.627	-0.12210801	4.558699	8.339259	0.006340781	0.0025534166	0.00668592	-0.07301848	4.741365	8.583965	Sitting_Read
14:28:56.650	-0.12210801	4.558699	8.339259	0.006340781	0.0025534166	0.00668592	-0.07301848	4.741365	8.583965	Sitting_Read
14:28:56.671	-0.12210801	4.558699	8.339259	0.006340781	0.0025534166	0.00668592	-0.07301848	4.741365	8.583965	Sitting_Read
14:28:56.693	-0.12210801	4.558699	8.339259	0.006340781	0.0025534166	0.00668592	-0.07301848	4.741365	8.583965	Sitting_Read
14:28:56.715	-0.12210801	4.558699	8.339259	0.006340781	0.0025534166	0.00668592	-0.07301848	4.741365	8.583965	Sitting_Read
14:28:56.737	-0.11013664	4.6065845	8.3129225	-0.0009896017	-0.0059986967	0.0048533245	-0.07153397	4.7477894	8.580426	Sitting_Read
14:28:56.759	-0.11013664	4.6065845	8.3129225	-0.0009896017	-0.0059986967	0.0048533245	-0.07153397	4.7477894	8.580426	Sitting_Read
14:28:56.781	-0.11013664	4.6065845	8.3129225	-0.0009896017	-0.0059986967	0.0048533245	-0.07153397	4.7477894	8.580426	Sitting_Read
14:28:56.804	-0.11013664	4.6065845	8.3129225	-0.0009896017	-0.0059986967	0.0048533245	-0.07153397	4.7477894	8.580426	Sitting_Read
14:28:56.827	-0.11013664	4.6065845	8.3129225	-0.0009896017	-0.0059986967	0.0048533245	-0.07153397	4.7477894	8.580426	Sitting_Read
14:28:56.850	-0.11013664	4.6065845	8.3129225	-0.0009896017	-0.0059986967	0.0048533245	-0.07153397	4.7477894	8.580426	Sitting_Read
14:28:56.872	-0.11013664	4.6065845	8.3129225	-0.0009896017	-0.0059986967	0.0048533245	-0.07153397	4.7477894	8.580426	Sitting_Read
14:28:56.894	-0.11013664	4.6065845	8.3129225	-0.0009896017	-0.0059986967	0.0048533245	-0.07153397	4.7477894	8.580426	Sitting_Read
14:28:56.918	-0.10774237	4.582642	8.322499	0.007562512	0.008051204	0.014016303	-0.07148111	4.7560506	8.575852	Sitting_Read
14:28:56.941	-0.10774237	4.582642	8.322499	0.007562512	0.008051204	0.014016303	-0.07148111	4.7560506	8.575852	Sitting_Read
14:28:56.964	-0.10774237	4.582642	8.322499	0.007562512	0.008051204	0.014016303	-0.07148111	4.7560506	8.575852	Sitting_Read
14:28:56.987	-0.10774237	4.582642	8.322499	0.007562512	0.008051204	0.014016303	-0.07148111	4.7560506	8.575852	Sitting_Read
14:28:57.010	-0.10774237	4.582642	8.322499	0.007562512	0.008051204	0.014016303	-0.07148111	4.7560506	8.575852	Sitting_Read
14:28:57.033	-0.10774237	4.582642	8.322499	0.007562512	0.008051204	0.014016303	-0.07148111	4.7560506	8.575852	Sitting_Read
14:28:57.057	-0.10774237	4.582642	8.322499	0.007562512	0.008051204	0.014016303	-0.07148111	4.7560506	8.575852	Sitting_Read
14:28:57.080	-0.10774237	4.582642	8.322499	0.007562512	0.008051204	0.014016303	-0.07148111	4.7560506	8.575852	Sitting_Read
14:28:57.103	-0.038308397	4.5610933	8.324894	0.006340781	0.005607743	0.012183707	-0.075223915	4.761486	8.572803	Sitting_Read
14:28:57.126	-0.038308397	4.5610933	8.324894	0.006340781	0.005607743	0.012183707	-0.075223915	4.761486	8.572803	Sitting_Read
14:28:57.149	-0.038308397	4.5610933	8.324894	0.006340781	0.005607743	0.012183707	-0.075223915	4.761486	8.572803	Sitting_Read
14:28:57.171	-0.038308397	4.5610933	8.324894	0.006340781	0.005607743	0.012183707	-0.075223915	4.761486	8.572803	Sitting_Read
14:28:57.193	-0.038308397	4.5610933	8.324894	0.006340781	0.005607743	0.012183707	-0.075223915	4.761486	8.572803	Sitting_Read
14:28:57.216	-0.038308397	4.5610933	8.324894	0.006340781	0.005607743	0.012183707	-0.075223915	4.761486	8.572803	Sitting_Read
14:28:57.238	-0.038308397	4.5610933	8.324894	0.006340781	0.005607743	0.012183707	-0.075223915	4.761486	8.572803	Sitting_Read
14:28:57.262	-0.038308397	4.5610933	8.324894	0.006340781	0.005607743	0.012183707	-0.075223915	4.761486	8.572803	Sitting_Read
14:28:57.285	-0.07901107	4.616162	8.320105	-0.0028221975	0.0043860124	0.013405438	-0.075376034	4.762471	8.572254	Sitting_Read
14:28:57.308	-0.07901107	4.616162	8.320105	-0.0028221975	0.0043860124	0.013405438	-0.075376034	4.762471	8.572254	Sitting_Read
14:28:57.331	-0.07901107	4.616162	8.320105	-0.0028221975	0.0043860124	0.013405438	-0.075376034	4.762471	8.572254	Sitting_Read
14:28:57.353	-0.07901107	4.616162	8.320105	-0.0028221975	0.0043860124	0.013405438	-0.075376034	4.762471	8.572254	Sitting_Read
14:28:57.377	-0.07901107	4.616162	8.320105	-0.0028221975	0.0043860124	0.013405438	-0.075376034	4.762471	8.572254	Sitting_Read
14:28:57.400	-0.07901107	4.616162	8.320105	-0.0028221975	0.0043860124	0.013405438	-0.075376034	4.762471	8.572254	Sitting_Read
14:28:57.422	-0.07901107	4.616162	8.320105	-0.0028221975	0.0043860124	0.013405438	-0.075376034	4.762471	8.572254	Sitting_Read
14:28:57.444	-0.07901107	4.616162	8.320105	-0.0028221975	0.0043860124	0.013405438	-0.075376034	4.762471	8.572254	Sitting_Read
14:28:57.466	-0.15083931	4.6233444	8.262642	0.010616837	0.0019425515	0.014016303	-0.072620414	4.764605	8.571093	Sitting_Read
14:28:57.488	-0.15083931	4.6233444	8.262642	0.010616837	0.0019425515	0.014016303	-0.072620414	4.764605	8.571093	Sitting_Read
14:28:57.510	-0.15083931	4.6233444	8.262642	0.010616837	0.0019425515	0.014016303	-0.072620414	4.764605	8.571093	Sitting_Read
14:28:57.533	-0.15083931	4.6233444	8.262642	0.010616837	0.0019425515	0.014016303	-0.072620414	4.764605	8.571093	Sitting_Read
14:28:57.556	-0.15083931	4.6233444	8.262642	0.010616837	0.0019425515	0.014016303	-0.072620414	4.764605	8.571093	Sitting_Read
14:28:57.579	-0.15083931	4.6233444	8.262642	0.010616837	0.0019425515	0.014016303	-0.072620414	4.764605	8.571093	Sitting_Read
14:28:57.602	-0.15083931	4.6233444	8.262642	0.010616837	0.0019425515	0.014016303	-0.072620414	4.764605	8.571093	Sitting_Read
14:28:57.624	-0.15083931	4.6233444	8.262642	0.010616837	0.0019425515	0.014016303	-0.072620414	4.764605	8.571093	Sitting_Read
14:28:57.646	-0.102953814	4.6305275	8.298556	-0.0034330627	0.00010995574	0.011572842	-0.07555596	4.766225	8.570168	Sitting_Read
14:28:57.668	-0.102953814	4.6305275	8.298556	-0.0034330627	0.00010995574	0.011572842	-0.07555596	4.766225	8.570168	Sitting_Read
14:28:57.690	-0.102953814	4.6305275	8.298556	-0.0034330627	0.00010995574	0.011572842	-0.07555596	4.766225	8.570168	Sitting_Read
14:28:57.714	-0.102953814	4.6305275	8.298556	-0.0034330627	0.00010995574	0.011572842	-0.07555596	4.766225	8.570168	Sitting_Read
14:28:57.737	-0.102953814	4.6305275	8.298556	-0.0034330627	0.00010995574	0.011572842	-0.07555596	4.766225	8.570168	Sitting_Read
14:28:57.760	-0.102953814	4.6305275	8.298556	-0.0034330627	0.00010995574	0.011572842	-0.07555596	4.766225	8.570168	Sitting_Read
14:28:57.783	-0.102953814	4.6305275	8.298556	-0.0034330627	0.00010995574	0.011572842	-0.07555596	4.766225	8.570168	Sitting_Read
14:28:57.805	-0.102953814	4.6305275	8.298556	-0.0034330627	0.00010995574	0.011572842	-0.07555596	4.766225	8.570168	Sitting_Read
14:28:57.829	-0.15323359	4.6281333	8.348836	0.0002321288	-0.0011117748	0.009129381	-0.07453184	4.769682	8.568253	Sitting_Read
14:28:57.852	-0.15323359	4.6281333	8.348836	0.0002321288	-0.0011117748	0.009129381	-0.07453184	4.769682	8.568253	Sitting_Read
14:28:57.875	-0.15323359	4.6281333	8.348836	0.0002321288	-0.0011117748	0.009129381	-0.07453184	4.769682	8.568253	Sitting_Read
14:28:57.898	-0.15323359	4.6281333	8.348836	0.0002321288	-0.0011117748	0.009129381	-0.07453184	4.769682	8.568253	Sitting_Read
14:28:57.921	-0.15323359	4.6281333	8.348836	0.0002321288	-0.0011117748	0.009129381	-0.07453184	4.769682	8.568253	Sitting_Read
14:28:57.944	-0.15323359	4.6281333	8.348836	0.0002321288	-0.0011117748	0.009129381	-0.07453184	4.769682	8.568253	Sitting_Read
14:28:57.967	-0.15323359	4.6281333	8.348836	0.0002321288	-0.0011117748	0.009129381	-0.07453184	4.769682	8.568253	Sitting_Read
14:28:57.991	-0.14605077	4.640105	8.293768	-0.0034330627	0.0025534166	0.0072967852	-0.076186076	4.770774	8.567629	Sitting_Read
14:28:58.014	-0.14605077	4.640105	8.293768	-0.0034330627	0.0025534166	0.0072967852	-0.076186076	4.770774	8.567629	Sitting_Read
14:28:58.037	-0.14605077	4.640105	8.293768	-0.0034330627	0.0025534166	0.0072967852	-0.076186076	4.770774	8.567629	Sitting_Read
14:28:58.061	-0.14605077	4.640105	8.293768	-0.0034330627	0.0025534166	0.0072967852	-0.076186076	4.770774	8.567629	Sitting_Read
14:28:58.084	-0.14605077	4.640105	8.293768	-0.0034330627	0.0025534166	0.0072967852	-0.076186076	4.770774	8.567629	Sitting_Read
14:28:58.107	-0.14605077	4.640105	8.293768	-0.0034330627	0.0025534166	0.0072967852	-0.076186076	4.770774	8.567629	Sitting_Read
14:28:58.130	-0.14605077	4.640105	8.293768	-0.0034330627	0.0025534166	0.0072967852	-0.076186076	4.770774	8.567629	Sitting_Read
14:28:58.153	-0.14605077	4.640105	8.293768	-0.0034330627	0.0025534166	0.0072967852	-0.076186076	4.770774	8.567629	Sitting_Read
14:28:58.177	-0.10774237	4.661653	8.274613	0.0032864548	0.0043860124	0.015238034	-0.08098562	4.7684035	8.568905	Sitting_Read
14:28:58.200	-0.10774237	4.661653	8.274613	0.0032864548	0.0043860124	0.015238034	-0.08098562	4.7684035	8.568905	Sitting_Read
14:28:58.222	-0.10774237	4.661653	8.274613	0.0032864548	0.0043860124	0.015238034	-0.08098562	4.7684035	8.568905	Sitting_Read
14:28:58.244	-0.10774237	4.661653	8.274613	0.0032864548	0.0043860124	0.015238034	-0.08098562	4.7684035	8.568905	Sitting_Read
14:28:58.266	-0.10774237	4.661653	8.274613	0.0032864548	0.0043860124	0.015238034	-0.08098562	4.7684035	8.568905	Sitting_Read
14:28:58.288	-0.10774237	4.661653	8.274613	0.0032864548	0.0043860124	0.015238034	-0.08098562	4.7684035	8.568905	Sitting_Read
14:28:58.311	-0.10774237	4.661653	8.274613	0.0032864548	0.0043860124	0.015238034	-0.08098562	4.7684035	8.568905	Sitting_Read
14:28:58.334	-0.10774237	4.661653	8.274613	0.0032864548	0.0043860124	0.015238034	-0.08098562	4.7684035	8.568905	Sitting_Read
14:28:58.358	-0.11971374	4.6544704	8.346442	-0.0058765234	-0.002333505	0.0024098635	-0.08486392	4.7573175	8.5750265	Sitting_Read
14:28:58.381	-0.11971374	4.6544704	8.346442	-0.0058765234	-0.002333505	0.0024098635	-0.08486392	4.7573175	8.5750265	Sitting_Read
14:28:58.405	-0.11971374	4.6544704	8.346442	-0.0058765234	-0.002333505	0.0024098635	-0.08486392	4.7573175	8.5750265	Sitting_Read
14:28:58.428	-0.11971374	4.6544704	8.346442	-0.0058765234	-0.002333505	0.0024098635	-0.08486392	4.7573175	8.5750265	Sitting_Read
14:28:58.451	-0.11971374	4.6544704	8.346442	-0.0058765234	-0.002333505	0.0024098635	-0.08486392	4.7573175	8.5750265	Sitting_Read
14:28:58.474	-0.11971374	4.6544704	8.346442	-0.0058765234	-0.002333505	0.0024098635	-0.08486392	4.7573175	8.5750265	Sitting_Read
14:28:58.498	-0.11971374	4.6544704	8.346442	-0.0058765234	-0.002333505	0.0024098635	-0.08486392	4.7573175	8.5750265	Sitting_Read
14:28:58.521	-0.11971374	4.6544704	8.346442	-0.0058765234	-0.002333505	0.0024098635	-0.08486392	4.7573175	8.5750265	Sitting_Read
14:28:58.544	-0.12450229	4.6041903	8.370385	0.0002321288	-0.002333505	0.008518515	-0.08570556	4.759703	8.573695	Sitting_Read
14:28:58.566	-0.12450229	4.6041903	8.370385	0.0002321288	-0.002333505	0.008518515	-0.08570556	4.759703	8.573695	Sitting_Read
14:28:58.589	-0.12450229	4.6041903	8.370385	0.0002321288	-0.002333505	0.008518515	-0.08570556	4.759703	8.573695	Sitting_Read
14:28:58.612	-0.12450229	4.6041903	8.370385	0.0002321288	-0.002333505	0.008518515	-0.08570556	4.759703	8.573695	Sitting_Read
14:28:58.636	-0.12450229	4.6041903	8.370385	0.0002321288	-0.002333505	0.008518515	-0.08570556	4.759703	8.573695	Sitting_Read
14:28:58.658	-0.12450229	4.6041903	8.370385	0.0002321288	-0.002333505	0.008518515	-0.08570556	4.759703	8.573695	Sitting_Read
14:28:58.681	-0.12450229	4.6041903	8.370385	0.0002321288	-0.002333505	0.008518515	-0.08570556	4.759703	8.573695	Sitting_Read
14:28:58.704	-0.12450229	4.6041903	8.370385	0.0002321288	-0.002333505	0.008518515	-0.08570556	4.759703	8.573695	Sitting_Read
14:28:58.726	-0.13647367	4.62095	8.317711	0.0032864548	-0.007220427	-0.0006444628	-0.08850831	4.7605743	8.573182	Sitting_Read
14:28:58.750	-0.13647367	4.62095	8.317711	0.0032864548	-0.007220427	-0.0006444628	-0.08850831	4.7605743	8.573182	Sitting_Read
14:28:58.772	-0.13647367	4.62095	8.317711	0.0032864548	-0.007220427	-0.0006444628	-0.08850831	4.7605743	8.573182	Sitting_Read
14:28:58.795	-0.13647367	4.62095	8.317711	0.0032864548	-0.007220427	-0.0006444628	-0.08850831	4.7605743	8.573182	Sitting_Read
14:28:58.818	-0.13647367	4.62095	8.317711	0.0032864548	-0.007220427	-0.0006444628	-0.08850831	4.7605743	8.573182	Sitting_Read
14:28:58.841	-0.13647367	4.62095	8.317711	0.0032864548	-0.007220427	-0.0006444628	-0.08850831	4.7605743	8.573182	Sitting_Read
14:28:58.864	-0.13647367	4.62095	8.317711	0.0032864548	-0.007220427	-0.0006444628	-0.08850831	4.7605743	8.573182	Sitting_Read
14:28:58.888	-0.13647367	4.62095	8.317711	0.0032864548	-0.007220427	-0.0006444628	-0.08850831	4.7605743	8.573182	Sitting_Read
14:28:58.910	-0.14605077	4.63771	8.360807	-0.0034330627	0.0049968776	0.009740246	-0.0900361	4.7583504	8.5744	Sitting_Read
14:28:58.934	-0.14605077	4.63771	8.360807	-0.0034330627	0.0049968776	0.009740246	-0.0900361	4.7583504	8.5744	Sitting_Read
14:28:58.957	-0.14605077	4.63771	8.360807	-0.0034330627	0.0049968776	0.009740246	-0.0900361	4.7583504	8.5744	Sitting_Read
14:28:58.981	-0.14605077	4.63771	8.360807	-0.0034330627	0.0049968776	0.009740246	-0.0900361	4.7583504	8.5744	Sitting_Read
14:28:59.004	-0.14605077	4.63771	8.360807	-0.0034330627	0.0049968776	0.009740246	-0.0900361	4.7583504	8.5744	Sitting_Read
14:28:59.027	-0.14605077	4.63771	8.360807	-0.0034330627	0.0049968776	0.009740246	-0.0900361	4.7583504	8.5744	Sitting_Read
14:28:59.050	-0.14605077	4.63771	8.360807	-0.0034330627	0.0049968776	0.009740246	-0.0900361	4.7583504	8.5744	Sitting_Read
14:28:59.074	-0.12210801	4.6233444	8.336864	-0.0009896017	-0.007220427	0.0048533245	-0.09164449	4.7576933	8.574747	Sitting_Read
14:28:59.098	-0.12210801	4.6233444	8.336864	-0.0009896017	-0.007220427	0.0048533245	-0.09164449	4.7576933	8.574747	Sitting_Read
14:28:59.121	-0.12210801	4.6233444	8.336864	-0.0009896017	-0.007220427	0.0048533245	-0.09164449	4.7576933	8.574747	Sitting_Read
14:28:59.144	-0.12210801	4.6233444	8.336864	-0.0009896017	-0.007220427	0.0048533245	-0.09164449	4.7576933	8.574747	Sitting_Read
14:28:59.166	-0.12210801	4.6233444	8.336864	-0.0009896017	-0.007220427	0.0048533245	-0.09164449	4.7576933	8.574747	Sitting_Read
14:28:59.190	-0.12210801	4.6233444	8.336864	-0.0009896017	-0.007220427	0.0048533245	-0.09164449	4.7576933	8.574747	Sitting_Read
14:28:59.213	-0.12210801	4.6233444	8.336864	-0.0009896017	-0.007220427	0.0048533245	-0.09164449	4.7576933	8.574747	Sitting_Read
14:28:59.237	-0.12210801	4.6233444	8.336864	-0.0009896017	-0.007220427	0.0048533245	-0.09164449	4.7576933	8.574747	Sitting_Read
14:28:59.259	-0.12929083	4.618556	8.334471	-0.014428638	-0.0011117748	0.00668592	-0.08860238	4.760006	8.573497	Sitting_Read
14:28:59.282	-0.12929083	4.618556	8.334471	-0.014428638	-0.0011117748	0.00668592	-0.08860238	4.760006	8.573497	Sitting_Read
14:28:59.304	-0.12929083	4.618556	8.334471	-0.014428638	-0.0011117748	0.00668592	-0.08860238	4.760006	8.573497	Sitting_Read
14:28:59.328	-0.12929083	4.618556	8.334471	-0.014428638	-0.0011117748	0.00668592	-0.08860238	4.760006	8.573497	Sitting_Read
14:28:59.350	-0.12929083	4.618556	8.334471	-0.014428638	-0.0011117748	0.00668592	-0.08860238	4.760006	8.573497	Sitting_Read
14:28:59.373	-0.12929083	4.618556	8.334471	-0.014428638	-0.0011117748	0.00668592	-0.08860238	4.760006	8.573497	Sitting_Read
14:28:59.395	-0.12929083	4.618556	8.334471	-0.014428638	-0.0011117748	0.00668592	-0.08860238	4.760006	8.573497	Sitting_Read
14:28:59.419	-0.12929083	4.618556	8.334471	-0.014428638	-0.0011117748	0.00668592	-0.08860238	4.760006	8.573497	Sitting_Read
14:28:59.443	-0.07901107	4.558699	8.317711	-0.0028221975	-0.0005009095	0.009740246	-0.09135511	4.754718	8.576403	Sitting_Read
14:28:59.465	-0.07901107	4.558699	8.317711	-0.0028221975	-0.0005009095	0.009740246	-0.09135511	4.754718	8.576403	Sitting_Read
14:28:59.488	-0.07901107	4.558699	8.317711	-0.0028221975	-0.0005009095	0.009740246	-0.09135511	4.754718	8.576403	Sitting_Read
14:28:59.511	-0.07901107	4.558699	8.317711	-0.0028221975	-0.0005009095	0.009740246	-0.09135511	4.754718	8.576403	Sitting_Read
14:28:59.534	-0.07901107	4.558699	8.317711	-0.0028221975	-0.0005009095	0.009740246	-0.09135511	4.754718	8.576403	Sitting_Read
14:28:59.558	-0.07901107	4.558699	8.317711	-0.0028221975	-0.0005009095	0.009740246	-0.09135511	4.754718	8.576403	Sitting_Read
14:28:59.580	-0.07901107	4.558699	8.317711	-0.0028221975	-0.0005009095	0.009740246	-0.09135511	4.754718	8.576403	Sitting_Read
14:28:59.603	-0.07901107	4.558699	8.317711	-0.0028221975	-0.0005009095	0.009740246	-0.09135511	4.754718	8.576403	Sitting_Read
14:28:59.626	-0.098165266	4.5946136	8.315316	-0.008319984	0.0025534166	0.011572842	-0.090644	4.7456636	8.581425	Sitting_Read
14:28:59.649	-0.098165266	4.5946136	8.315316	-0.008319984	0.0025534166	0.011572842	-0.090644	4.7456636	8.581425	Sitting_Read
14:28:59.673	-0.098165266	4.5946136	8.315316	-0.008319984	0.0025534166	0.011572842	-0.090644	4.7456636	8.581425	Sitting_Read
14:28:59.696	-0.098165266	4.5946136	8.315316	-0.008319984	0.0025534166	0.011572842	-0.090644	4.7456636	8.581425	Sitting_Read
14:28:59.719	-0.098165266	4.5946136	8.315316	-0.008319984	0.0025534166	0.011572842	-0.090644	4.7456636	8.581425	Sitting_Read
14:28:59.742	-0.098165266	4.5946136	8.315316	-0.008319984	0.0025534166	0.011572842	-0.090644	4.7456636	8.581425	Sitting_Read
14:28:59.765	-0.098165266	4.5946136	8.315316	-0.008319984	0.0025534166	0.011572842	-0.090644	4.7456636	8.581425	Sitting_Read
14:28:59.788	-0.098165266	4.5946136	8.315316	-0.008319984	0.0025534166	0.011572842	-0.090644	4.7456636	8.581425	Sitting_Read
14:28:59.811	-0.16041641	4.5539107	8.2027855	0.020390682	0.0019425515	0.0054641897	-0.103360206	4.727165	8.591482	Sitting_Read
14:28:59.832	-0.16041641	4.5539107	8.2027855	0.020390682	0.0019425515	0.0054641897	-0.103360206	4.727165	8.591482	Sitting_Read
14:28:59.853	-0.16041641	4.5539107	8.2027855	0.020390682	0.0019425515	0.0054641897	-0.103360206	4.727165	8.591482	Sitting_Read
14:28:59.874	-0.16041641	4.5539107	8.2027855	0.020390682	0.0019425515	0.0054641897	-0.103360206	4.727165	8.591482	Sitting_Read
14:28:59.895	-0.16041641	4.5539107	8.2027855	0.020390682	0.0019425515	0.0054641897	-0.103360206	4.727165	8.591482	Sitting_Read
14:28:59.917	-0.16041641	4.5539107	8.2027855	0.020390682	0.0019425515	0.0054641897	-0.103360206	4.727165	8.591482	Sitting_Read
14:28:59.938	-0.16041641	4.5539107	8.2027855	0.020390682	0.0019425515	0.0054641897	-0.103360206	4.727165	8.591482	Sitting_Read
14:28:59.960	-0.16041641	4.5539107	8.2027855	0.020390682	0.0019425515	0.0054641897	-0.103360206	4.727165	8.591482	Sitting_Read
14:28:59.981	-0.14365649	4.5682764	8.315316	-0.009541715	0.0068294737	0.0158489	-0.112218924	4.738362	8.585201	Sitting_Read
14:29:00.004	-0.14365649	4.5682764	8.315316	-0.009541715	0.0068294737	0.0158489	-0.112218924	4.738362	8.585201	Sitting_Read
14:29:00.025	-0.14365649	4.5682764	8.315316	-0.009541715	0.0068294737	0.0158489	-0.112218924	4.738362	8.585201	Sitting_Read
14:29:00.046	-0.14365649	4.5682764	8.315316	-0.009541715	0.0068294737	0.0158489	-0.112218924	4.738362	8.585201	Sitting_Read
14:29:00.071	-0.14365649	4.5682764	8.315316	-0.009541715	0.0068294737	0.0158489	-0.112218924	4.738362	8.585201	Sitting_Read
14:29:00.093	-0.14365649	4.5682764	8.315316	-0.009541715	0.0068294737	0.0158489	-0.112218924	4.738362	8.585201	Sitting_Read
14:29:00.114	-0.14365649	4.5682764	8.315316	-0.009541715	0.0068294737	0.0158489	-0.112218924	4.738362	8.585201	Sitting_Read
14:29:00.136	-0.14365649	4.5682764	8.315316	-0.009541715	0.0068294737	0.0158489	-0.112218924	4.738362	8.585201	Sitting_Read
14:29:00.158	-0.16041641	4.6041903	8.277008	0.033829715	0.012938126	0.015238034	-0.12291305	4.747487	8.580013	Sitting_Read
14:29:00.181	-0.16041641	4.6041903	8.277008	0.033829715	0.012938126	0.015238034	-0.12291305	4.747487	8.580013	Sitting_Read
14:29:00.204	-0.16041641	4.6041903	8.277008	0.033829715	0.012938126	0.015238034	-0.12291305	4.747487	8.580013	Sitting_Read
14:29:00.226	-0.16041641	4.6041903	8.277008	0.033829715	0.012938126	0.015238034	-0.12291305	4.747487	8.580013	Sitting_Read
14:29:00.247	-0.16041641	4.6041903	8.277008	0.033829715	0.012938126	0.015238034	-0.12291305	4.747487	8.580013	Sitting_Read
14:29:00.270	-0.16041641	4.6041903	8.277008	0.033829715	0.012938126	0.015238034	-0.12291305	4.747487	8.580013	Sitting_Read
14:29:00.292	-0.16041641	4.6041903	8.277008	0.033829715	0.012938126	0.015238034	-0.12291305	4.747487	8.580013	Sitting_Read
14:29:00.313	-0.16041641	4.6041903	8.277008	0.033829715	0.012938126	0.015238034	-0.12291305	4.747487	8.580013	Sitting_Read
14:29:00.337	-0.20111908	4.5706706	8.317711	0.0069516464	0.007440339	0.012183707	-0.13136052	4.7578654	8.574136	Sitting_Read
14:29:00.358	-0.20111908	4.5706706	8.317711	0.0069516464	0.007440339	0.012183707	-0.13136052	4.7578654	8.574136	Sitting_Read
14:29:00.381	-0.20111908	4.5706706	8.317711	0.0069516464	0.007440339	0.012183707	-0.13136052	4.7578654	8.574136	Sitting_Read
14:29:00.404	-0.20111908	4.5706706	8.317711	0.0069516464	0.007440339	0.012183707	-0.13136052	4.7578654	8.574136	Sitting_Read
14:29:00.425	-0.20111908	4.5706706	8.317711	0.0069516464	0.007440339	0.012183707	-0.13136052	4.7578654	8.574136	Sitting_Read
14:29:00.446	-0.20111908	4.5706706	8.317711	0.0069516464	0.007440339	0.012183707	-0.13136052	4.7578654	8.574136	Sitting_Read
14:29:00.468	-0.20111908	4.5706706	8.317711	0.0069516464	0.007440339	0.012183707	-0.13136052	4.7578654	8.574136	Sitting_Read
14:29:00.489	-0.20111908	4.5706706	8.317711	0.0069516464	0.007440339	0.012183707	-0.13136052	4.7578654	8.574136	Sitting_Read
14:29:00.510	-0.1699935	4.5874305	8.3129225	0.004508185	-0.0090530235	0.023179282	-0.12865403	4.74406	8.581823	Sitting_Read
14:29:00.531	-0.1699935	4.5874305	8.3129225	0.004508185	-0.0090530235	0.023179282	-0.12865403	4.74406	8.581823	Sitting_Read
14:29:00.553	-0.1699935	4.5874305	8.3129225	0.004508185	-0.0090530235	0.023179282	-0.12865403	4.74406	8.581823	Sitting_Read
14:29:00.574	-0.1699935	4.5874305	8.3129225	0.004508185	-0.0090530235	0.023179282	-0.12865403	4.74406	8.581823	Sitting_Read
14:29:00.595	-0.1699935	4.5874305	8.3129225	0.004508185	-0.0090530235	0.023179282	-0.12865403	4.74406	8.581823	Sitting_Read
14:29:00.617	-0.1699935	4.5874305	8.3129225	0.004508185	-0.0090530235	0.023179282	-0.12865403	4.74406	8.581823	Sitting_Read
14:29:00.638	-0.1699935	4.5874305	8.3129225	0.004508185	-0.0090530235	0.023179282	-0.12865403	4.74406	8.581823	Sitting_Read
14:29:00.660	-0.1699935	4.5874305	8.3129225	0.004508185	-0.0090530235	0.023179282	-0.12865403	4.74406	8.581823	Sitting_Read
14:29:00.681	-0.1699935	4.5874305	8.3129225	0.004508185	-0.0090530235	0.023179282	-0.12865403	4.74406	8.581823	Sitting_Read
14:29:00.702	-0.19633053	4.6137676	8.277008	0.005729916	-0.0035552357	0.0030207285	-0.1304109	4.742864	8.582458	Sitting_Read
14:29:00.723	-0.19633053	4.6137676	8.277008	0.005729916	-0.0035552357	0.0030207285	-0.1304109	4.742864	8.582458	Sitting_Read
14:29:00.745	-0.19633053	4.6137676	8.277008	0.005729916	-0.0035552357	0.0030207285	-0.1304109	4.742864	8.582458	Sitting_Read
14:29:00.766	-0.19633053	4.6137676	8.277008	0.005729916	-0.0035552357	0.0030207285	-0.1304109	4.742864	8.582458	Sitting_Read
14:29:00.788	-0.19633053	4.6137676	8.277008	0.005729916	-0.0035552357	0.0030207285	-0.1304109	4.742864	8.582458	Sitting_Read
14:29:00.809	-0.19633053	4.6137676	8.277008	0.005729916	-0.0035552357	0.0030207285	-0.1304109	4.742864	8.582458	Sitting_Read
14:29:00.830	-0.19633053	4.6137676	8.277008	0.005729916	-0.0035552357	0.0030207285	-0.1304109	4.742864	8.582458	Sitting_Read
14:29:00.851	-0.19633053	4.6137676	8.277008	0.005729916	-0.0035552357	0.0030207285	-0.1304109	4.742864	8.582458	Sitting_Read
14:29:00.888	-0.12689656	4.5682764	8.382356	0.0032864548	0.0037751473	0.012183707	-0.13616858	4.738837	8.584593	Sitting_Read
14:29:00.921	-0.12689656	4.5682764	8.382356	0.0032864548	0.0037751473	0.012183707	-0.13616858	4.738837	8.584593	Sitting_Read
14:29:00.957	-0.12689656	4.5682764	8.382356	0.0032864548	0.0037751473	0.012183707	-0.13616858	4.738837	8.584593	Sitting_Read
14:29:00.989	-0.12689656	4.5682764	8.382356	0.0032864548	0.0037751473	0.012183707	-0.13616858	4.738837	8.584593	Sitting_Read
14:29:01.024	-0.12689656	4.5682764	8.382356	0.0032864548	0.0037751473	0.012183707	-0.13616858	4.738837	8.584593	Sitting_Read
14:29:01.057	-0.17717634	4.6041903	8.308133	-0.0028221975	0.0043860124	0.008518515	-0.13683408	4.73863	8.584699	Sitting_Read
14:29:01.090	-0.17717634	4.6041903	8.308133	-0.0028221975	0.0043860124	0.008518515	-0.13683408	4.73863	8.584699	Sitting_Read
14:29:01.123	-0.17717634	4.6041903	8.308133	-0.0028221975	0.0043860124	0.008518515	-0.13683408	4.73863	8.584699	Sitting_Read
14:29:01.145	-0.17717634	4.6041903	8.308133	-0.0028221975	0.0043860124	0.008518515	-0.13683408	4.73863	8.584699	Sitting_Read
14:29:01.168	-0.17717634	4.6041903	8.308133	-0.0028221975	0.0043860124	0.008518515	-0.13683408	4.73863	8.584699	Sitting_Read
14:29:01.192	-0.17717634	4.6041903	8.308133	-0.0028221975	0.0043860124	0.008518515	-0.13683408	4.73863	8.584699	Sitting_Read
14:29:01.215	-0.17717634	4.6041903	8.308133	-0.0028221975	0.0043860124	0.008518515	-0.13683408	4.73863	8.584699	Sitting_Read
14:29:01.239	-0.13168511	4.5874305	8.344048	0.0038973202	0.0013316863	0.009129381	-0.13427079	4.736535	8.585892	Sitting_Read
14:29:01.262	-0.13168511	4.5874305	8.344048	0.0038973202	0.0013316863	0.009129381	-0.13427079	4.736535	8.585892	Sitting_Read
14:29:01.285	-0.13168511	4.5874305	8.344048	0.0038973202	0.0013316863	0.009129381	-0.13427079	4.736535	8.585892	Sitting_Read
14:29:01.308	-0.13168511	4.5874305	8.344048	0.0038973202	0.0013316863	0.009129381	-0.13427079	4.736535	8.585892	Sitting_Read
14:29:01.331	-0.13168511	4.5874305	8.344048	0.0038973202	0.0013316863	0.009129381	-0.13427079	4.736535	8.585892	Sitting_Read
14:29:01.353	-0.13168511	4.5874305	8.344048	0.0038973202	0.0013316863	0.009129381	-0.13427079	4.736535	8.585892	Sitting_Read
14:29:01.375	-0.13168511	4.5874305	8.344048	0.0038973202	0.0013316863	0.009129381	-0.13427079	4.736535	8.585892	Sitting_Read
14:29:01.398	-0.13168511	4.5874305	8.344048	0.0038973202	0.0013316863	0.009129381	-0.13427079	4.736535	8.585892	Sitting_Read
14:29:01.421	-0.16520496	4.5946136	8.310528	-0.004654793	-0.002333505	0.0048533245	-0.1344956	4.7374086	8.585407	Sitting_Read
14:29:01.445	-0.16520496	4.5946136	8.310528	-0.004654793	-0.002333505	0.0048533245	-0.1344956	4.7374086	8.585407	Sitting_Read
14:29:01.468	-0.16520496	4.5946136	8.310528	-0.004654793	-0.002333505	0.0048533245	-0.1344956	4.7374086	8.585407	Sitting_Read
14:29:01.490	-0.16520496	4.5946136	8.310528	-0.004654793	-0.002333505	0.0048533245	-0.1344956	4.7374086	8.585407	Sitting_Read
14:29:01.514	-0.16520496	4.5946136	8.310528	-0.004654793	-0.002333505	0.0048533245	-0.1344956	4.7374086	8.585407	Sitting_Read
14:29:01.538	-0.16520496	4.5946136	8.310528	-0.004654793	-0.002333505	0.0048533245	-0.1344956	4.7374086	8.585407	Sitting_Read
14:29:01.563	-0.16520496	4.5946136	8.310528	-0.004654793	-0.002333505	0.0048533245	-0.1344956	4.7374086	8.585407	Sitting_Read
14:29:01.585	-0.16520496	4.5946136	8.310528	-0.004654793	-0.002333505	0.0048533245	-0.1344956	4.7374086	8.585407	Sitting_Read
14:29:01.607	-0.19633053	4.618556	8.315316	-0.002211332	0.0049968776	0.011572842	-0.13507374	4.7364492	8.585929	Sitting_Read
14:29:01.629	-0.19633053	4.618556	8.315316	-0.002211332	0.0049968776	0.011572842	-0.13507374	4.7364492	8.585929	Sitting_Read
14:29:01.652	-0.19633053	4.618556	8.315316	-0.002211332	0.0049968776	0.011572842	-0.13507374	4.7364492	8.585929	Sitting_Read
14:29:01.674	-0.19633053	4.618556	8.315316	-0.002211332	0.0049968776	0.011572842	-0.13507374	4.7364492	8.585929	Sitting_Read
14:29:01.698	-0.19633053	4.618556	8.315316	-0.002211332	0.0049968776	0.011572842	-0.13507374	4.7364492	8.585929	Sitting_Read
14:29:01.721	-0.19633053	4.618556	8.315316	-0.002211332	0.0049968776	0.011572842	-0.13507374	4.7364492	8.585929	Sitting_Read
14:29:01.743	-0.19633053	4.618556	8.315316	-0.002211332	0.0049968776	0.011572842	-0.13507374	4.7364492	8.585929	Sitting_Read
14:29:01.767	-0.19633053	4.618556	8.315316	-0.002211332	0.0049968776	0.011572842	-0.13507374	4.7364492	8.585929	Sitting_Read
14:29:01.790	-0.16520496	4.5491223	8.375174	-0.013206907	0.0068294737	0.010351111	-0.13408326	4.7313714	8.588744	Sitting_Read
14:29:01.813	-0.16520496	4.5491223	8.375174	-0.013206907	0.0068294737	0.010351111	-0.13408326	4.7313714	8.588744	Sitting_Read
14:29:01.836	-0.16520496	4.5491223	8.375174	-0.013206907	0.0068294737	0.010351111	-0.13408326	4.7313714	8.588744	Sitting_Read
14:29:01.859	-0.16520496	4.5491223	8.375174	-0.013206907	0.0068294737	0.010351111	-0.13408326	4.7313714	8.588744	Sitting_Read
14:29:01.882	-0.16520496	4.5491223	8.375174	-0.013206907	0.0068294737	0.010351111	-0.13408326	4.7313714	8.588744	Sitting_Read
14:29:01.904	-0.16520496	4.5491223	8.375174	-0.013206907	0.0068294737	0.010351111	-0.13408326	4.7313714	8.588744	Sitting_Read
14:29:01.926	-0.16520496	4.5491223	8.375174	-0.013206907	0.0068294737	0.010351111	-0.13408326	4.7313714	8.588744	Sitting_Read
14:29:01.949	-0.16520496	4.5491223	8.375174	-0.013206907	0.0068294737	0.010351111	-0.13408326	4.7313714	8.588744	Sitting_Read
14:29:01.972	-0.18435916	4.6041903	8.310528	-0.0009896017	0.0062186085	0.013405438	-0.13533373	4.732729	8.587976	Sitting_Read
14:29:01.996	-0.18435916	4.6041903	8.310528	-0.0009896017	0.0062186085	0.013405438	-0.13533373	4.732729	8.587976	Sitting_Read
14:29:02.018	-0.18435916	4.6041903	8.310528	-0.0009896017	0.0062186085	0.013405438	-0.13533373	4.732729	8.587976	Sitting_Read
14:29:02.041	-0.18435916	4.6041903	8.310528	-0.0009896017	0.0062186085	0.013405438	-0.13533373	4.732729	8.587976	Sitting_Read
14:29:02.064	-0.18435916	4.6041903	8.310528	-0.0009896017	0.0062186085	0.013405438	-0.13533373	4.732729	8.587976	Sitting_Read
14:29:02.086	-0.18435916	4.6041903	8.310528	-0.0009896017	0.0062186085	0.013405438	-0.13533373	4.732729	8.587976	Sitting_Read
14:29:02.110	-0.18435916	4.6041903	8.310528	-0.0009896017	0.0062186085	0.013405438	-0.13533373	4.732729	8.587976	Sitting_Read
14:29:02.133	-0.14844504	4.592219	8.286585	-0.0009896017	-0.0047769663	0.003631594	-0.13852657	4.724185	8.592628	Sitting_Read
14:29:02.156	-0.14844504	4.592219	8.286585	-0.0009896017	-0.0047769663	0.003631594	-0.13852657	4.724185	8.592628	Sitting_Read
14:29:02.179	-0.14844504	4.592219	8.286585	-0.0009896017	-0.0047769663	0.003631594	-0.13852657	4.724185	8.592628	Sitting_Read
14:29:02.202	-0.14844504	4.592219	8.286585	-0.0009896017	-0.0047769663	0.003631594	-0.13852657	4.724185	8.592628	Sitting_Read
14:29:02.226	-0.14844504	4.592219	8.286585	-0.0009896017	-0.0047769663	0.003631594	-0.13852657	4.724185	8.592628	Sitting_Read
14:29:02.249	-0.14844504	4.592219	8.286585	-0.0009896017	-0.0047769663	0.003631594	-0.13852657	4.724185	8.592628	Sitting_Read
14:29:02.272	-0.14844504	4.592219	8.286585	-0.0009896017	-0.0047769663	0.003631594	-0.13852657	4.724185	8.592628	Sitting_Read
14:29:02.295	-0.14844504	4.592219	8.286585	-0.0009896017	-0.0047769663	0.003631594	-0.13852657	4.724185	8.592628	Sitting_Read
14:29:02.319	-0.22027329	4.608979	8.344048	-0.010763446	-0.002333505	0.003631594	-0.13832217	4.7097597	8.600545	Sitting_Read
14:29:02.345	-0.22027329	4.608979	8.344048	-0.010763446	-0.002333505	0.003631594	-0.13832217	4.7097597	8.600545	Sitting_Read
14:29:02.370	-0.22027329	4.608979	8.344048	-0.010763446	-0.002333505	0.003631594	-0.13832217	4.7097597	8.600545	Sitting_Read
14:29:02.392	-0.22027329	4.608979	8.344048	-0.010763446	-0.002333505	0.003631594	-0.13832217	4.7097597	8.600545	Sitting_Read
14:29:02.415	-0.22027329	4.608979	8.344048	-0.010763446	-0.002333505	0.003631594	-0.13832217	4.7097597	8.600545	Sitting_Read
14:29:02.438	-0.22027329	4.608979	8.344048	-0.010763446	-0.002333505	0.003631594	-0.13832217	4.7097597	8.600545	Sitting_Read
14:29:02.461	-0.22027329	4.608979	8.344048	-0.010763446	-0.002333505	0.003631594	-0.13832217	4.7097597	8.600545	Sitting_Read
14:29:02.485	-0.22027329	4.608979	8.344048	-0.010763446	-0.002333505	0.003631594	-0.13832217	4.7097597	8.600545	Sitting_Read
14:29:02.508	-0.14126222	4.5682764	8.356019	-0.018093828	0.0049968776	-0.0006444628	-0.14674392	4.6805754	8.616323	Sitting_Read
14:29:02.531	-0.14126222	4.5682764	8.356019	-0.018093828	0.0049968776	-0.0006444628	-0.14674392	4.6805754	8.616323	Sitting_Read
14:29:02.554	-0.14126222	4.5682764	8.356019	-0.018093828	0.0049968776	-0.0006444628	-0.14674392	4.6805754	8.616323	Sitting_Read
14:29:02.575	-0.14126222	4.5682764	8.356019	-0.018093828	0.0049968776	-0.0006444628	-0.14674392	4.6805754	8.616323	Sitting_Read
14:29:02.596	-0.14126222	4.5682764	8.356019	-0.018093828	0.0049968776	-0.0006444628	-0.14674392	4.6805754	8.616323	Sitting_Read
14:29:02.618	-0.14126222	4.5682764	8.356019	-0.018093828	0.0049968776	-0.0006444628	-0.14674392	4.6805754	8.616323	Sitting_Read
14:29:02.641	-0.14126222	4.5682764	8.356019	-0.018093828	0.0049968776	-0.0006444628	-0.14674392	4.6805754	8.616323	Sitting_Read
14:29:02.663	-0.14126222	4.5682764	8.356019	-0.018093828	0.0049968776	-0.0006444628	-0.14674392	4.6805754	8.616323	Sitting_Read
14:29:02.687	-0.15802214	4.496448	8.3129225	-0.018093828	-0.010885619	-0.009807441	-0.16065186	4.653275	8.63085	Sitting_Read
14:29:02.710	-0.15802214	4.496448	8.3129225	-0.018093828	-0.010885619	-0.009807441	-0.16065186	4.653275	8.63085	Sitting_Read
14:29:02.733	-0.15802214	4.496448	8.3129225	-0.018093828	-0.010885619	-0.009807441	-0.16065186	4.653275	8.63085	Sitting_Read
14:29:02.756	-0.15802214	4.496448	8.3129225	-0.018093828	-0.010885619	-0.009807441	-0.16065186	4.653275	8.63085	Sitting_Read
14:29:02.779	-0.15802214	4.496448	8.3129225	-0.018093828	-0.010885619	-0.009807441	-0.16065186	4.653275	8.63085	Sitting_Read
14:29:02.803	-0.15802214	4.496448	8.3129225	-0.018093828	-0.010885619	-0.009807441	-0.16065186	4.653275	8.63085	Sitting_Read
14:29:02.825	-0.15802214	4.496448	8.3129225	-0.018093828	-0.010885619	-0.009807441	-0.16065186	4.653275	8.63085	Sitting_Read
14:29:02.850	-0.15802214	4.496448	8.3129225	-0.018093828	-0.010885619	-0.009807441	-0.16065186	4.653275	8.63085	Sitting_Read
14:29:02.873	-0.15083931	4.503631	8.344048	-0.011985176	0.0025534166	0.006075055	-0.15935813	4.638245	8.638961	Sitting_Read
14:29:02.895	-0.15083931	4.503631	8.344048	-0.011985176	0.0025534166	0.006075055	-0.15935813	4.638245	8.638961	Sitting_Read
14:29:02.919	-0.15083931	4.503631	8.344048	-0.011985176	0.0025534166	0.006075055	-0.15935813	4.638245	8.638961	Sitting_Read
14:29:02.942	-0.15083931	4.503631	8.344048	-0.011985176	0.0025534166	0.006075055	-0.15935813	4.638245	8.638961	Sitting_Read
14:29:02.966	-0.15083931	4.503631	8.344048	-0.011985176	0.0025534166	0.006075055	-0.15935813	4.638245	8.638961	Sitting_Read
14:29:02.992	-0.15083931	4.503631	8.344048	-0.011985176	0.0025534166	0.006075055	-0.15935813	4.638245	8.638961	Sitting_Read
14:29:03.015	-0.15083931	4.503631	8.344048	-0.011985176	0.0025534166	0.006075055	-0.15935813	4.638245	8.638961	Sitting_Read
14:29:03.038	-0.1699935	4.4677167	8.315316	0.01550376	0.008662069	0.015238034	-0.16185905	4.6310744	8.64276	Sitting_Read
14:29:03.061	-0.1699935	4.4677167	8.315316	0.01550376	0.008662069	0.015238034	-0.16185905	4.6310744	8.64276	Sitting_Read
14:29:03.084	-0.1699935	4.4677167	8.315316	0.01550376	0.008662069	0.015238034	-0.16185905	4.6310744	8.64276	Sitting_Read
14:29:03.108	-0.1699935	4.4677167	8.315316	0.01550376	0.008662069	0.015238034	-0.16185905	4.6310744	8.64276	Sitting_Read
14:29:03.130	-0.1699935	4.4677167	8.315316	0.01550376	0.008662069	0.015238034	-0.16185905	4.6310744	8.64276	Sitting_Read
14:29:03.153	-0.1699935	4.4677167	8.315316	0.01550376	0.008662069	0.015238034	-0.16185905	4.6310744	8.64276	Sitting_Read
14:29:03.175	-0.1699935	4.4677167	8.315316	0.01550376	0.008662069	0.015238034	-0.16185905	4.6310744	8.64276	Sitting_Read
14:29:03.199	-0.1699935	4.4677167	8.315316	0.01550376	0.008662069	0.015238034	-0.16185905	4.6310744	8.64276	Sitting_Read
14:29:03.222	-0.22266756	4.4916596	8.296163	-0.0058765234	0.010494665	0.01951409	-0.17978579	4.6260204	8.645114	Sitting_Read
14:29:03.244	-0.22266756	4.4916596	8.296163	-0.0058765234	0.010494665	0.01951409	-0.17978579	4.6260204	8.645114	Sitting_Read
14:29:03.267	-0.22266756	4.4916596	8.296163	-0.0058765234	0.010494665	0.01951409	-0.17978579	4.6260204	8.645114	Sitting_Read
14:29:03.291	-0.22266756	4.4916596	8.296163	-0.0058765234	0.010494665	0.01951409	-0.17978579	4.6260204	8.645114	Sitting_Read
14:29:03.314	-0.22266756	4.4916596	8.296163	-0.0058765234	0.010494665	0.01951409	-0.17978579	4.6260204	8.645114	Sitting_Read
14:29:03.337	-0.22266756	4.4916596	8.296163	-0.0058765234	0.010494665	0.01951409	-0.17978579	4.6260204	8.645114	Sitting_Read
14:29:03.360	-0.22266756	4.4916596	8.296163	-0.0058765234	0.010494665	0.01951409	-0.17978579	4.6260204	8.645114	Sitting_Read
14:29:03.384	-0.22266756	4.4916596	8.296163	-0.0058765234	0.010494665	0.01951409	-0.17978579	4.6260204	8.645114	Sitting_Read
14:29:03.406	-0.20351335	4.4916596	8.372779	-0.001600467	0.003164282	0.01951409	-0.18031237	4.6283355	8.643863	Sitting_Read
14:29:03.430	-0.20351335	4.4916596	8.372779	-0.001600467	0.003164282	0.01951409	-0.18031237	4.6283355	8.643863	Sitting_Read
14:29:03.453	-0.20351335	4.4916596	8.372779	-0.001600467	0.003164282	0.01951409	-0.18031237	4.6283355	8.643863	Sitting_Read
14:29:03.476	-0.20351335	4.4916596	8.372779	-0.001600467	0.003164282	0.01951409	-0.18031237	4.6283355	8.643863	Sitting_Read
14:29:03.499	-0.20351335	4.4916596	8.372779	-0.001600467	0.003164282	0.01951409	-0.18031237	4.6283355	8.643863	Sitting_Read
14:29:03.522	-0.20351335	4.4916596	8.372779	-0.001600467	0.003164282	0.01951409	-0.18031237	4.6283355	8.643863	Sitting_Read
14:29:03.546	-0.20351335	4.4916596	8.372779	-0.001600467	0.003164282	0.01951409	-0.18031237	4.6283355	8.643863	Sitting_Read
14:29:03.569	-0.20351335	4.4916596	8.372779	-0.001600467	0.003164282	0.01951409	-0.18031237	4.6283355	8.643863	Sitting_Read
14:29:03.593	-0.23942748	4.4629283	8.379962	-0.0028221975	0.010494665	0.018903226	-0.1809012	4.628717	8.643647	Sitting_Read
14:29:03.616	-0.23942748	4.4629283	8.379962	-0.0028221975	0.010494665	0.018903226	-0.1809012	4.628717	8.643647	Sitting_Read
14:29:03.640	-0.23942748	4.4629283	8.379962	-0.0028221975	0.010494665	0.018903226	-0.1809012	4.628717	8.643647	Sitting_Read
14:29:03.663	-0.23942748	4.4629283	8.379962	-0.0028221975	0.010494665	0.018903226	-0.1809012	4.628717	8.643647	Sitting_Read
14:29:03.686	-0.23942748	4.4629283	8.379962	-0.0028221975	0.010494665	0.018903226	-0.1809012	4.628717	8.643647	Sitting_Read
14:29:03.709	-0.23942748	4.4629283	8.379962	-0.0028221975	0.010494665	0.018903226	-0.1809012	4.628717	8.643647	Sitting_Read
14:29:03.732	-0.23942748	4.4629283	8.379962	-0.0028221975	0.010494665	0.018903226	-0.1809012	4.628717	8.643647	Sitting_Read
14:29:03.755	-0.32083282	4.517997	8.231517	-0.026035076	-0.011496483	0.0030207285	-0.19743152	4.619969	8.6479645	Sitting_Read
14:29:03.778	-0.32083282	4.517997	8.231517	-0.026035076	-0.011496483	0.0030207285	-0.19743152	4.619969	8.6479645	Sitting_Read
14:29:03.801	-0.32083282	4.517997	8.231517	-0.026035076	-0.011496483	0.0030207285	-0.19743152	4.619969	8.6479645	Sitting_Read
14:29:03.824	-0.32083282	4.517997	8.231517	-0.026035076	-0.011496483	0.0030207285	-0.19743152	4.619969	8.6479645	Sitting_Read
14:29:03.848	-0.32083282	4.517997	8.231517	-0.026035076	-0.011496483	0.0030207285	-0.19743152	4.619969	8.6479645	Sitting_Read
14:29:03.871	-0.32083282	4.517997	8.231517	-0.026035076	-0.011496483	0.0030207285	-0.19743152	4.619969	8.6479645	Sitting_Read
14:29:03.894	-0.32083282	4.517997	8.231517	-0.026035076	-0.011496483	0.0030207285	-0.19743152	4.619969	8.6479645	Sitting_Read
14:29:03.916	-0.32083282	4.517997	8.231517	-0.026035076	-0.011496483	0.0030207285	-0.19743152	4.619969	8.6479645	Sitting_Read
14:29:03.940	-0.18675344	4.4294086	8.375174	-0.0070982543	0.0013316863	0.009740246	-0.19913884	4.6059794	8.655384	Sitting_Read
14:29:03.963	-0.18675344	4.4294086	8.375174	-0.0070982543	0.0013316863	0.009740246	-0.19913884	4.6059794	8.655384	Sitting_Read
14:29:03.987	-0.18675344	4.4294086	8.375174	-0.0070982543	0.0013316863	0.009740246	-0.19913884	4.6059794	8.655384	Sitting_Read
14:29:04.010	-0.18675344	4.4294086	8.375174	-0.0070982543	0.0013316863	0.009740246	-0.19913884	4.6059794	8.655384	Sitting_Read
14:29:04.033	-0.18675344	4.4294086	8.375174	-0.0070982543	0.0013316863	0.009740246	-0.19913884	4.6059794	8.655384	Sitting_Read
14:29:04.056	-0.18675344	4.4294086	8.375174	-0.0070982543	0.0013316863	0.009740246	-0.19913884	4.6059794	8.655384	Sitting_Read
14:29:04.080	-0.18675344	4.4294086	8.375174	-0.0070982543	0.0013316863	0.009740246	-0.19913884	4.6059794	8.655384	Sitting_Read
14:29:04.103	-0.18675344	4.4294086	8.375174	-0.0070982543	0.0013316863	0.009740246	-0.19913884	4.6059794	8.655384	Sitting_Read
14:29:04.126	-0.24900457	4.479688	8.336864	0.0026755899	-0.0059986967	0.0054641897	-0.2004589	4.601033	8.657983	Sitting_Read
14:29:04.150	-0.24900457	4.479688	8.336864	0.0026755899	-0.0059986967	0.0054641897	-0.2004589	4.601033	8.657983	Sitting_Read
14:29:04.173	-0.24900457	4.479688	8.336864	0.0026755899	-0.0059986967	0.0054641897	-0.2004589	4.601033	8.657983	Sitting_Read
14:29:04.196	-0.24900457	4.479688	8.336864	0.0026755899	-0.0059986967	0.0054641897	-0.2004589	4.601033	8.657983	Sitting_Read
14:29:04.220	-0.24900457	4.479688	8.336864	0.0026755899	-0.0059986967	0.0054641897	-0.2004589	4.601033	8.657983	Sitting_Read
14:29:04.243	-0.24900457	4.479688	8.336864	0.0026755899	-0.0059986967	0.0054641897	-0.2004589	4.601033	8.657983	Sitting_Read
14:29:04.266	-0.24900457	4.479688	8.336864	0.0026755899	-0.0059986967	0.0054641897	-0.2004589	4.601033	8.657983	Sitting_Read
14:29:04.289	-0.24900457	4.479688	8.336864	0.0026755899	-0.0059986967	0.0054641897	-0.2004589	4.601033	8.657983	Sitting_Read
14:29:04.313	-0.22506183	4.479688	8.353624	0.008784243	0.003164282	0.0072967852	-0.20212223	4.598654	8.659207	Sitting_Read
14:29:04.336	-0.22506183	4.479688	8.353624	0.008784243	0.003164282	0.0072967852	-0.20212223	4.598654	8.659207	Sitting_Read
14:29:04.359	-0.22506183	4.479688	8.353624	0.008784243	0.003164282	0.0072967852	-0.20212223	4.598654	8.659207	Sitting_Read
14:29:04.382	-0.22506183	4.479688	8.353624	0.008784243	0.003164282	0.0072967852	-0.20212223	4.598654	8.659207	Sitting_Read
14:29:04.405	-0.22506183	4.479688	8.353624	0.008784243	0.003164282	0.0072967852	-0.20212223	4.598654	8.659207	Sitting_Read
14:29:04.428	-0.22506183	4.479688	8.353624	0.008784243	0.003164282	0.0072967852	-0.20212223	4.598654	8.659207	Sitting_Read
14:29:04.451	-0.22506183	4.479688	8.353624	0.008784243	0.003164282	0.0072967852	-0.20212223	4.598654	8.659207	Sitting_Read
14:29:04.475	-0.21787901	4.4198313	8.444607	-0.012596042	0.014159856	0.023179282	-0.20130065	4.5940495	8.661671	Sitting_Read
14:29:04.498	-0.21787901	4.4198313	8.444607	-0.012596042	0.014159856	0.023179282	-0.20130065	4.5940495	8.661671	Sitting_Read
14:29:04.521	-0.21787901	4.4198313	8.444607	-0.012596042	0.014159856	0.023179282	-0.20130065	4.5940495	8.661671	Sitting_Read
14:29:04.544	-0.21787901	4.4198313	8.444607	-0.012596042	0.014159856	0.023179282	-0.20130065	4.5940495	8.661671	Sitting_Read
14:29:04.567	-0.21787901	4.4198313	8.444607	-0.012596042	0.014159856	0.023179282	-0.20130065	4.5940495	8.661671	Sitting_Read
14:29:04.590	-0.21787901	4.4198313	8.444607	-0.012596042	0.014159856	0.023179282	-0.20130065	4.5940495	8.661671	Sitting_Read
14:29:04.613	-0.21787901	4.4198313	8.444607	-0.012596042	0.014159856	0.023179282	-0.20130065	4.5940495	8.661671	Sitting_Read
14:29:04.636	-0.21787901	4.4198313	8.444607	-0.012596042	0.014159856	0.023179282	-0.20130065	4.5940495	8.661671	Sitting_Read
14:29:04.660	-0.2753416	4.4820824	8.437425	-0.012596042	-0.010274754	-0.0030879239	-0.19834702	4.595065	8.6612015	Sitting_Read
14:29:04.682	-0.2753416	4.4820824	8.437425	-0.012596042	-0.010274754	-0.0030879239	-0.19834702	4.595065	8.6612015	Sitting_Read
14:29:04.706	-0.2753416	4.4820824	8.437425	-0.012596042	-0.010274754	-0.0030879239	-0.19834702	4.595065	8.6612015	Sitting_Read
14:29:04.729	-0.2753416	4.4820824	8.437425	-0.012596042	-0.010274754	-0.0030879239	-0.19834702	4.595065	8.6612015	Sitting_Read
14:29:04.752	-0.2753416	4.4820824	8.437425	-0.012596042	-0.010274754	-0.0030879239	-0.19834702	4.595065	8.6612015	Sitting_Read
14:29:04.776	-0.2753416	4.4820824	8.437425	-0.012596042	-0.010274754	-0.0030879239	-0.19834702	4.595065	8.6612015	Sitting_Read
14:29:04.799	-0.2753416	4.4820824	8.437425	-0.012596042	-0.010274754	-0.0030879239	-0.19834702	4.595065	8.6612015	Sitting_Read
14:29:04.823	-0.2753416	4.4820824	8.437425	-0.012596042	-0.010274754	-0.0030879239	-0.19834702	4.595065	8.6612015	Sitting_Read
14:29:04.846	-0.22745611	4.4677167	8.411087	-0.00037873647	-0.0029443705	0.008518515	-0.18681327	4.592771	8.662673	Sitting_Read
14:29:04.869	-0.22745611	4.4677167	8.411087	-0.00037873647	-0.0029443705	0.008518515	-0.18681327	4.592771	8.662673	Sitting_Read
14:29:04.893	-0.22745611	4.4677167	8.411087	-0.00037873647	-0.0029443705	0.008518515	-0.18681327	4.592771	8.662673	Sitting_Read
14:29:04.916	-0.22745611	4.4677167	8.411087	-0.00037873647	-0.0029443705	0.008518515	-0.18681327	4.592771	8.662673	Sitting_Read
14:29:04.939	-0.22745611	4.4677167	8.411087	-0.00037873647	-0.0029443705	0.008518515	-0.18681327	4.592771	8.662673	Sitting_Read
14:29:04.964	-0.22745611	4.4677167	8.411087	-0.00037873647	-0.0029443705	0.008518515	-0.18681327	4.592771	8.662673	Sitting_Read
14:29:04.988	-0.22745611	4.4677167	8.411087	-0.00037873647	-0.0029443705	0.008518515	-0.18681327	4.592771	8.662673	Sitting_Read
14:29:05.011	-0.21309046	4.4629283	8.413482	-0.00037873647	-0.011496483	0.0030207285	-0.19116691	4.5944667	8.66168	Sitting_Read
14:29:05.034	-0.21309046	4.4629283	8.413482	-0.00037873647	-0.011496483	0.0030207285	-0.19116691	4.5944667	8.66168	Sitting_Read
14:29:05.057	-0.21309046	4.4629283	8.413482	-0.00037873647	-0.011496483	0.0030207285	-0.19116691	4.5944667	8.66168	Sitting_Read
14:29:05.080	-0.21309046	4.4629283	8.413482	-0.00037873647	-0.011496483	0.0030207285	-0.19116691	4.5944667	8.66168	Sitting_Read
14:29:05.103	-0.21309046	4.4629283	8.413482	-0.00037873647	-0.011496483	0.0030207285	-0.19116691	4.5944667	8.66168	Sitting_Read
14:29:05.127	-0.21309046	4.4629283	8.413482	-0.00037873647	-0.011496483	0.0030207285	-0.19116691	4.5944667	8.66168	Sitting_Read
14:29:05.150	-0.21309046	4.4629283	8.413482	-0.00037873647	-0.011496483	0.0030207285	-0.19116691	4.5944667	8.66168	Sitting_Read
14:29:05.173	-0.21309046	4.4629283	8.413482	-0.00037873647	-0.011496483	0.0030207285	-0.19116691	4.5944667	8.66168	Sitting_Read
14:29:05.195	-0.21069619	4.4485626	8.403905	0.0002321288	0.008662069	0.01829236	-0.18990836	4.598301	8.659673	Sitting_Read
14:29:05.218	-0.21069619	4.4485626	8.403905	0.0002321288	0.008662069	0.01829236	-0.18990836	4.598301	8.659673	Sitting_Read
14:29:05.242	-0.21069619	4.4485626	8.403905	0.0002321288	0.008662069	0.01829236	-0.18990836	4.598301	8.659673	Sitting_Read
14:29:05.265	-0.21069619	4.4485626	8.403905	0.0002321288	0.008662069	0.01829236	-0.18990836	4.598301	8.659673	Sitting_Read
14:29:05.288	-0.21069619	4.4485626	8.403905	0.0002321288	0.008662069	0.01829236	-0.18990836	4.598301	8.659673	Sitting_Read
14:29:05.310	-0.21069619	4.4485626	8.403905	0.0002321288	0.008662069	0.01829236	-0.18990836	4.598301	8.659673	Sitting_Read
14:29:05.333	-0.21069619	4.4485626	8.403905	0.0002321288	0.008662069	0.01829236	-0.18990836	4.598301	8.659673	Sitting_Read
14:29:05.357	-0.21069619	4.4485626	8.403905	0.0002321288	0.008662069	0.01829236	-0.18990836	4.598301	8.659673	Sitting_Read
14:29:05.380	-0.21787901	4.460534	8.456578	0.000842994	-0.0005009095	0.011572842	-0.18658805	4.601633	8.657973	Sitting_Read
14:29:05.403	-0.21787901	4.460534	8.456578	0.000842994	-0.0005009095	0.011572842	-0.18658805	4.601633	8.657973	Sitting_Read
14:29:05.425	-0.21787901	4.460534	8.456578	0.000842994	-0.0005009095	0.011572842	-0.18658805	4.601633	8.657973	Sitting_Read
14:29:05.449	-0.21787901	4.460534	8.456578	0.000842994	-0.0005009095	0.011572842	-0.18658805	4.601633	8.657973	Sitting_Read
14:29:05.472	-0.21787901	4.460534	8.456578	0.000842994	-0.0005009095	0.011572842	-0.18658805	4.601633	8.657973	Sitting_Read
14:29:05.495	-0.21787901	4.460534	8.456578	0.000842994	-0.0005009095	0.011572842	-0.18658805	4.601633	8.657973	Sitting_Read
14:29:05.518	-0.21787901	4.460534	8.456578	0.000842994	-0.0005009095	0.011572842	-0.18658805	4.601633	8.657973	Sitting_Read
14:29:05.541	-0.21787901	4.460534	8.456578	0.000842994	-0.0005009095	0.011572842	-0.18658805	4.601633	8.657973	Sitting_Read
14:29:05.563	-0.23463893	4.4413795	8.377567	-0.0034330627	-0.00172264	0.006075055	-0.18408647	4.6049395	8.65627	Sitting_Read
14:29:05.587	-0.23463893	4.4413795	8.377567	-0.0034330627	-0.00172264	0.006075055	-0.18408647	4.6049395	8.65627	Sitting_Read
14:29:05.610	-0.23463893	4.4413795	8.377567	-0.0034330627	-0.00172264	0.006075055	-0.18408647	4.6049395	8.65627	Sitting_Read
14:29:05.633	-0.23463893	4.4413795	8.377567	-0.0034330627	-0.00172264	0.006075055	-0.18408647	4.6049395	8.65627	Sitting_Read
14:29:05.656	-0.23463893	4.4413795	8.377567	-0.0034330627	-0.00172264	0.006075055	-0.18408647	4.6049395	8.65627	Sitting_Read
14:29:05.678	-0.23463893	4.4413795	8.377567	-0.0034330627	-0.00172264	0.006075055	-0.18408647	4.6049395	8.65627	Sitting_Read
14:29:05.702	-0.23463893	4.4413795	8.377567	-0.0034330627	-0.00172264	0.006075055	-0.18408647	4.6049395	8.65627	Sitting_Read
14:29:05.725	-0.23463893	4.4413795	8.377567	-0.0034330627	-0.00172264	0.006075055	-0.18408647	4.6049395	8.65627	Sitting_Read
14:29:05.748	-0.19633053	4.479688	8.353624	0.000842994	0.00010995574	0.009740246	-0.18452333	4.6061063	8.65564	Sitting_Read
14:29:05.770	-0.19633053	4.479688	8.353624	0.000842994	0.00010995574	0.009740246	-0.18452333	4.6061063	8.65564	Sitting_Read
14:29:05.793	-0.19633053	4.479688	8.353624	0.000842994	0.00010995574	0.009740246	-0.18452333	4.6061063	8.65564	Sitting_Read
14:29:05.817	-0.19633053	4.479688	8.353624	0.000842994	0.00010995574	0.009740246	-0.18452333	4.6061063	8.65564	Sitting_Read
14:29:05.839	-0.19633053	4.479688	8.353624	0.000842994	0.00010995574	0.009740246	-0.18452333	4.6061063	8.65564	Sitting_Read
14:29:05.862	-0.19633053	4.479688	8.353624	0.000842994	0.00010995574	0.009740246	-0.18452333	4.6061063	8.65564	Sitting_Read
14:29:05.885	-0.19633053	4.479688	8.353624	0.000842994	0.00010995574	0.009740246	-0.18452333	4.6061063	8.65564	Sitting_Read
14:29:05.908	-0.19633053	4.479688	8.353624	0.000842994	0.00010995574	0.009740246	-0.18452333	4.6061063	8.65564	Sitting_Read
14:29:05.931	-0.23942748	4.470111	8.360807	0.009395108	-0.0047769663	0.0030207285	-0.18385994	4.6031275	8.657239	Sitting_Read
14:29:05.953	-0.23942748	4.470111	8.360807	0.009395108	-0.0047769663	0.0030207285	-0.18385994	4.6031275	8.657239	Sitting_Read
14:29:05.976	-0.23942748	4.470111	8.360807	0.009395108	-0.0047769663	0.0030207285	-0.18385994	4.6031275	8.657239	Sitting_Read
14:29:05.999	-0.23942748	4.470111	8.360807	0.009395108	-0.0047769663	0.0030207285	-0.18385994	4.6031275	8.657239	Sitting_Read
14:29:06.022	-0.23942748	4.470111	8.360807	0.009395108	-0.0047769663	0.0030207285	-0.18385994	4.6031275	8.657239	Sitting_Read
14:29:06.046	-0.23942748	4.470111	8.360807	0.009395108	-0.0047769663	0.0030207285	-0.18385994	4.6031275	8.657239	Sitting_Read
14:29:06.068	-0.23942748	4.470111	8.360807	0.009395108	-0.0047769663	0.0030207285	-0.18385994	4.6031275	8.657239	Sitting_Read
14:29:06.091	-0.19154198	4.4916596	8.4230585	0.009395108	-0.0047769663	0.0030207285	-0.18385994	4.6031275	8.657239	Sitting_Read
14:29:06.114	-0.19154198	4.4916596	8.4230585	-0.0052656583	0.005607743	0.010961977	-0.18564993	4.605706	8.6558275	Sitting_Read
14:29:06.136	-0.19154198	4.4916596	8.4230585	-0.0052656583	0.005607743	0.010961977	-0.18564993	4.605706	8.6558275	Sitting_Read
14:29:06.160	-0.19154198	4.4916596	8.4230585	-0.0052656583	0.005607743	0.010961977	-0.18564993	4.605706	8.6558275	Sitting_Read
14:29:06.183	-0.19154198	4.4916596	8.4230585	-0.0052656583	0.005607743	0.010961977	-0.18564993	4.605706	8.6558275	Sitting_Read
14:29:06.205	-0.19154198	4.4916596	8.4230585	-0.0052656583	0.005607743	0.010961977	-0.18564993	4.605706	8.6558275	Sitting_Read
14:29:06.227	-0.19154198	4.4916596	8.4230585	-0.0052656583	0.005607743	0.010961977	-0.18564993	4.605706	8.6558275	Sitting_Read
14:29:06.251	-0.19154198	4.4916596	8.4230585	-0.0052656583	0.005607743	0.010961977	-0.18564993	4.605706	8.6558275	Sitting_Read
14:29:06.274	-0.2370332	4.494054	8.351231	0.010005973	-0.0035552357	0.006075055	-0.18934739	4.603758	8.656785	Sitting_Read
14:29:06.296	-0.2370332	4.494054	8.351231	0.010005973	-0.0035552357	0.006075055	-0.18934739	4.603758	8.656785	Sitting_Read
14:29:06.319	-0.2370332	4.494054	8.351231	0.010005973	-0.0035552357	0.006075055	-0.18934739	4.603758	8.656785	Sitting_Read
14:29:06.342	-0.2370332	4.494054	8.351231	0.010005973	-0.0035552357	0.006075055	-0.18934739	4.603758	8.656785	Sitting_Read
14:29:06.364	-0.2370332	4.494054	8.351231	0.010005973	-0.0035552357	0.006075055	-0.18934739	4.603758	8.656785	Sitting_Read
14:29:06.389	-0.2370332	4.494054	8.351231	0.010005973	-0.0035552357	0.006075055	-0.18934739	4.603758	8.656785	Sitting_Read
14:29:06.412	-0.2370332	4.494054	8.351231	0.010005973	-0.0035552357	0.006075055	-0.18934739	4.603758	8.656785	Sitting_Read
14:29:06.435	-0.2370332	4.494054	8.351231	0.010005973	-0.0035552357	0.006075055	-0.18934739	4.603758	8.656785	Sitting_Read
14:29:06.458	-0.25379312	4.453351	8.375174	0.005729916	-0.002333505	0.009129381	-0.1896837	4.6008735	8.65831	Sitting_Read
14:29:06.481	-0.25379312	4.453351	8.375174	0.005729916	-0.002333505	0.009129381	-0.1896837	4.6008735	8.65831	Sitting_Read
14:29:06.504	-0.25379312	4.453351	8.375174	0.005729916	-0.002333505	0.009129381	-0.1896837	4.6008735	8.65831	Sitting_Read
14:29:06.527	-0.25379312	4.453351	8.375174	0.005729916	-0.002333505	0.009129381	-0.1896837	4.6008735	8.65831	Sitting_Read
14:29:06.550	-0.25379312	4.453351	8.375174	0.005729916	-0.002333505	0.009129381	-0.1896837	4.6008735	8.65831	Sitting_Read
14:29:06.573	-0.25379312	4.453351	8.375174	0.005729916	-0.002333505	0.009129381	-0.1896837	4.6008735	8.65831	Sitting_Read
14:29:06.596	-0.25379312	4.453351	8.375174	0.005729916	-0.002333505	0.009129381	-0.1896837	4.6008735	8.65831	Sitting_Read
14:29:06.620	-0.25379312	4.453351	8.375174	0.005729916	-0.002333505	0.009129381	-0.1896837	4.6008735	8.65831	Sitting_Read
14:29:06.643	-0.2466103	4.470111	8.38475	-0.0028221975	-0.006609562	0.0024098635	-0.19009957	4.604903	8.656159	Sitting_Read
14:29:06.666	-0.2466103	4.470111	8.38475	-0.0028221975	-0.006609562	0.0024098635	-0.19009957	4.604903	8.656159	Sitting_Read
14:29:06.689	-0.2466103	4.470111	8.38475	-0.0028221975	-0.006609562	0.0024098635	-0.19009957	4.604903	8.656159	Sitting_Read
14:29:06.712	-0.2466103	4.470111	8.38475	-0.0028221975	-0.006609562	0.0024098635	-0.19009957	4.604903	8.656159	Sitting_Read
14:29:06.735	-0.2466103	4.470111	8.38475	-0.0028221975	-0.006609562	0.0024098635	-0.19009957	4.604903	8.656159	Sitting_Read
14:29:06.758	-0.2466103	4.470111	8.38475	-0.0028221975	-0.006609562	0.0024098635	-0.19009957	4.604903	8.656159	Sitting_Read
14:29:06.782	-0.2466103	4.470111	8.38475	-0.0028221975	-0.006609562	0.0024098635	-0.19009957	4.604903	8.656159	Sitting_Read
14:29:06.805	-0.2466103	4.470111	8.38475	-0.0028221975	-0.006609562	0.0024098635	-0.19009957	4.604903	8.656159	Sitting_Read
14:29:06.827	-0.19633053	4.4629283	8.394327	0.0032864548	0.0037751473	0.00790765	-0.19355807	4.6030307	8.657078	Sitting_Read
14:29:06.851	-0.19633053	4.4629283	8.394327	0.0032864548	0.0037751473	0.00790765	-0.19355807	4.6030307	8.657078	Sitting_Read
14:29:06.873	-0.19633053	4.4629283	8.394327	0.0032864548	0.0037751473	0.00790765	-0.19355807	4.6030307	8.657078	Sitting_Read
14:29:06.896	-0.19633053	4.4629283	8.394327	0.0032864548	0.0037751473	0.00790765	-0.19355807	4.6030307	8.657078	Sitting_Read
14:29:06.919	-0.19633053	4.4629283	8.394327	0.0032864548	0.0037751473	0.00790765	-0.19355807	4.6030307	8.657078	Sitting_Read
14:29:06.941	-0.19633053	4.4629283	8.394327	0.0032864548	0.0037751473	0.00790765	-0.19355807	4.6030307	8.657078	Sitting_Read
14:29:06.968	-0.19633053	4.4629283	8.394327	0.0032864548	0.0037751473	0.00790765	-0.19355807	4.6030307	8.657078	Sitting_Read
14:29:06.990	-0.21069619	4.4413795	8.372779	0.0032864548	0.0037751473	0.00790765	-0.19355807	4.6030307	8.657078	Sitting_Read
14:29:07.012	-0.21069619	4.4413795	8.372779	-0.002211332	-0.008442158	-0.0006444628	-0.1887198	4.597799	8.659965	Sitting_Read
14:29:07.035	-0.21069619	4.4413795	8.372779	-0.002211332	-0.008442158	-0.0006444628	-0.1887198	4.597799	8.659965	Sitting_Read
14:29:07.058	-0.21069619	4.4413795	8.372779	-0.002211332	-0.008442158	-0.0006444628	-0.1887198	4.597799	8.659965	Sitting_Read
14:29:07.081	-0.21069619	4.4413795	8.372779	-0.002211332	-0.008442158	-0.0006444628	-0.1887198	4.597799	8.659965	Sitting_Read
14:29:07.104	-0.21069619	4.4413795	8.372779	-0.002211332	-0.008442158	-0.0006444628	-0.1887198	4.597799	8.659965	Sitting_Read
14:29:07.127	-0.21069619	4.4413795	8.372779	-0.002211332	-0.008442158	-0.0006444628	-0.1887198	4.597799	8.659965	Sitting_Read
14:29:07.150	-0.21069619	4.4413795	8.372779	-0.002211332	-0.008442158	-0.0006444628	-0.1887198	4.597799	8.659965	Sitting_Read
14:29:07.173	-0.14126222	4.410254	8.329682	-0.013206907	0.011716396	-0.009807441	-0.20037414	4.59101	8.663303	Sitting_Read
14:29:07.196	-0.14126222	4.410254	8.329682	-0.013206907	0.011716396	-0.009807441	-0.20037414	4.59101	8.663303	Sitting_Read
14:29:07.219	-0.14126222	4.410254	8.329682	-0.013206907	0.011716396	-0.009807441	-0.20037414	4.59101	8.663303	Sitting_Read
14:29:07.242	-0.14126222	4.410254	8.329682	-0.013206907	0.011716396	-0.009807441	-0.20037414	4.59101	8.663303	Sitting_Read
14:29:07.265	-0.14126222	4.410254	8.329682	-0.013206907	0.011716396	-0.009807441	-0.20037414	4.59101	8.663303	Sitting_Read
14:29:07.289	-0.14126222	4.410254	8.329682	-0.013206907	0.011716396	-0.009807441	-0.20037414	4.59101	8.663303	Sitting_Read
14:29:07.313	-0.14126222	4.410254	8.329682	-0.013206907	0.011716396	-0.009807441	-0.20037414	4.59101	8.663303	Sitting_Read
14:29:07.336	-0.14126222	4.410254	8.329682	-0.013206907	0.011716396	-0.009807441	-0.20037414	4.59101	8.663303	Sitting_Read
14:29:07.358	-0.52913475	4.3863115	8.573898	-0.18669264	0.21574539	-0.045237627	-0.38061118	4.4613557	8.724781	Sitting_Read
14:29:07.381	-0.52913475	4.3863115	8.573898	-0.18669264	0.21574539	-0.045237627	-0.38061118	4.4613557	8.724781	Sitting_Read
14:29:07.404	-0.52913475	4.3863115	8.573898	-0.18669264	0.21574539	-0.045237627	-0.38061118	4.4613557	8.724781	Sitting_Read
14:29:07.428	-0.52913475	4.3863115	8.573898	-0.18669264	0.21574539	-0.045237627	-0.38061118	4.4613557	8.724781	Sitting_Read
14:29:07.450	-0.52913475	4.3863115	8.573898	-0.18669264	0.21574539	-0.045237627	-0.38061118	4.4613557	8.724781	Sitting_Read
14:29:07.473	-0.52913475	4.3863115	8.573898	-0.18669264	0.21574539	-0.045237627	-0.38061118	4.4613557	8.724781	Sitting_Read
14:29:07.496	-0.52913475	4.3863115	8.573898	-0.18669264	0.21574539	-0.045237627	-0.38061118	4.4613557	8.724781	Sitting_Read
14:29:07.519	-0.52913475	4.3863115	8.573898	-0.18669264	0.21574539	-0.045237627	-0.38061118	4.4613557	8.724781	Sitting_Read
14:29:07.543	-0.5818088	4.4892654	8.269825	-0.20624033	0.060585614	0.010351111	-0.47704765	4.6081557	8.643361	Sitting_Read
14:29:07.566	-0.5818088	4.4892654	8.269825	-0.20624033	0.060585614	0.010351111	-0.47704765	4.6081557	8.643361	Sitting_Read
14:29:07.589	-0.5818088	4.4892654	8.269825	-0.20624033	0.060585614	0.010351111	-0.47704765	4.6081557	8.643361	Sitting_Read
14:29:07.612	-0.5818088	4.4892654	8.269825	-0.20624033	0.060585614	0.010351111	-0.47704765	4.6081557	8.643361	Sitting_Read
14:29:07.635	-0.5818088	4.4892654	8.269825	-0.20624033	0.060585614	0.010351111	-0.47704765	4.6081557	8.643361	Sitting_Read
14:29:07.659	-0.5818088	4.4892654	8.269825	-0.20624033	0.060585614	0.010351111	-0.47704765	4.6081557	8.643361	Sitting_Read
14:29:07.682	-0.5818088	4.4892654	8.269825	-0.20624033	0.060585614	0.010351111	-0.47704765	4.6081557	8.643361	Sitting_Read
14:29:07.705	-0.5818088	4.4892654	8.269825	-0.20624033	0.060585614	0.010351111	-0.47704765	4.6081557	8.643361	Sitting_Read
14:29:07.728	-0.31125572	4.4198313	7.9561753	-0.06818478	-0.16787799	-0.028133398	-0.43161222	4.61755	8.640735	Sitting_Read
14:29:07.751	-0.31125572	4.4198313	7.9561753	-0.06818478	-0.16787799	-0.028133398	-0.43161222	4.61755	8.640735	Sitting_Read
14:29:07.774	-0.31125572	4.4198313	7.9561753	-0.06818478	-0.16787799	-0.028133398	-0.43161222	4.61755	8.640735	Sitting_Read
14:29:07.796	-0.31125572	4.4198313	7.9561753	-0.06818478	-0.16787799	-0.028133398	-0.43161222	4.61755	8.640735	Sitting_Read
14:29:07.818	-0.31125572	4.4198313	7.9561753	-0.06818478	-0.16787799	-0.028133398	-0.43161222	4.61755	8.640735	Sitting_Read
14:29:07.840	-0.31125572	4.4198313	7.9561753	-0.06818478	-0.16787799	-0.028133398	-0.43161222	4.61755	8.640735	Sitting_Read
14:29:07.862	-0.31125572	4.4198313	7.9561753	-0.06818478	-0.16787799	-0.028133398	-0.43161222	4.61755	8.640735	Sitting_Read
14:29:07.886	-0.31125572	4.4198313	7.9561753	-0.06818478	-0.16787799	-0.028133398	-0.43161222	4.61755	8.640735	Sitting_Read
14:29:07.908	0.1340794	4.3456087	7.922655	0.035662312	-0.08907637	-0.12892616	-0.18064189	4.4099216	8.7573	Sitting_Read
14:29:07.930	0.1340794	4.3456087	7.922655	0.035662312	-0.08907637	-0.12892616	-0.18064189	4.4099216	8.7573	Sitting_Read
14:29:07.952	0.1340794	4.3456087	7.922655	0.035662312	-0.08907637	-0.12892616	-0.18064189	4.4099216	8.7573	Sitting_Read
14:29:07.974	0.1340794	4.3456087	7.922655	0.035662312	-0.08907637	-0.12892616	-0.18064189	4.4099216	8.7573	Sitting_Read
14:29:07.999	0.1340794	4.3456087	7.922655	0.035662312	-0.08907637	-0.12892616	-0.18064189	4.4099216	8.7573	Sitting_Read
14:29:08.021	0.1340794	4.3456087	7.922655	0.035662312	-0.08907637	-0.12892616	-0.18064189	4.4099216	8.7573	Sitting_Read
14:29:08.043	0.1340794	4.3456087	7.922655	0.035662312	-0.08907637	-0.12892616	-0.18064189	4.4099216	8.7573	Sitting_Read
14:29:08.065	0.1340794	4.3456087	7.922655	0.035662312	-0.08907637	-0.12892616	-0.18064189	4.4099216	8.7573	Sitting_Read
14:29:08.088	0.30886146	3.8236568	7.3743663	-0.6466742	-0.4843062	0.13863282	0.019805958	4.1694922	8.876108	Sitting_Read
14:29:08.112	0.30886146	3.8236568	7.3743663	-0.6466742	-0.4843062	0.13863282	0.019805958	4.1694922	8.876108	Sitting_Read
14:29:08.135	0.30886146	3.8236568	7.3743663	-0.6466742	-0.4843062	0.13863282	0.019805958	4.1694922	8.876108	Sitting_Read
14:29:08.158	0.30886146	3.8236568	7.3743663	-0.6466742	-0.4843062	0.13863282	0.019805958	4.1694922	8.876108	Sitting_Read
14:29:08.181	0.30886146	3.8236568	7.3743663	-0.6466742	-0.4843062	0.13863282	0.019805958	4.1694922	8.876108	Sitting_Read
14:29:08.204	0.30886146	3.8236568	7.3743663	-0.6466742	-0.4843062	0.13863282	0.019805958	4.1694922	8.876108	Sitting_Read
14:29:08.227	0.30886146	3.8236568	7.3743663	-0.6466742	-0.4843062	0.13863282	0.019805958	4.1694922	8.876108	Sitting_Read
14:29:08.251	-0.014365649	3.5076127	10.486923	-0.5721486	-0.2204124	-0.04096157	0.019805958	4.1694922	8.876108	Sitting_Read
14:29:08.275	-0.014365649	3.5076127	10.486923	-0.5721486	-0.2204124	-0.04096157	0.3888567	3.8438253	9.013555	Sitting_Read
14:29:08.298	-0.014365649	3.5076127	10.486923	-0.5721486	-0.2204124	-0.04096157	0.3888567	3.8438253	9.013555	Sitting_Read
14:29:08.321	-0.014365649	3.5076127	10.486923	-0.5721486	-0.2204124	-0.04096157	0.3888567	3.8438253	9.013555	Sitting_Read
14:29:08.345	-0.014365649	3.5076127	10.486923	-0.5721486	-0.2204124	-0.04096157	0.3888567	3.8438253	9.013555	Sitting_Read
14:29:08.368	-0.014365649	3.5076127	10.486923	-0.5721486	-0.2204124	-0.04096157	0.3888567	3.8438253	9.013555	Sitting_Read
14:29:08.391	-0.014365649	3.5076127	10.486923	-0.5721486	-0.2204124	-0.04096157	0.3888567	3.8438253	9.013555	Sitting_Read
14:29:08.414	-0.014365649	3.5076127	10.486923	-0.5721486	-0.2204124	-0.04096157	0.3888567	3.8438253	9.013555	Sitting_Read
14:29:08.437	0.54828894	3.703943	8.679246	0.09125105	0.9493945	0.15390445	0.4807724	3.9552057	8.96078	Sitting_Read
14:29:08.461	0.54828894	3.703943	8.679246	0.09125105	0.9493945	0.15390445	0.4807724	3.9552057	8.96078	Sitting_Read
14:29:08.484	0.54828894	3.703943	8.679246	0.09125105	0.9493945	0.15390445	0.4807724	3.9552057	8.96078	Sitting_Read
14:29:08.507	0.54828894	3.703943	8.679246	0.09125105	0.9493945	0.15390445	0.4807724	3.9552057	8.96078	Sitting_Read
14:29:08.530	0.54828894	3.703943	8.679246	0.09125105	0.9493945	0.15390445	0.4807724	3.9552057	8.96078	Sitting_Read
14:29:08.553	0.54828894	3.703943	8.679246	0.09125105	0.9493945	0.15390445	0.4807724	3.9552057	8.96078	Sitting_Read
14:29:08.577	0.54828894	3.703943	8.679246	0.09125105	0.9493945	0.15390445	0.4807724	3.9552057	8.96078	Sitting_Read
14:29:08.600	0.54828894	3.703943	8.679246	0.09125105	0.9493945	0.15390445	0.4807724	3.9552057	8.96078	Sitting_Read
14:29:08.624	-0.22745611	4.0463243	7.8556156	0.4070684	0.3855659	-0.2865294	0.2485835	3.8691308	9.007685	Sitting_Read
14:29:08.646	-0.22745611	4.0463243	7.8556156	0.4070684	0.3855659	-0.2865294	0.2485835	3.8691308	9.007685	Sitting_Read
14:29:08.670	-0.22745611	4.0463243	7.8556156	0.4070684	0.3855659	-0.2865294	0.2485835	3.8691308	9.007685	Sitting_Read
14:29:08.695	-0.22745611	4.0463243	7.8556156	0.4070684	0.3855659	-0.2865294	0.2485835	3.8691308	9.007685	Sitting_Read
14:29:08.717	-0.22745611	4.0463243	7.8556156	0.4070684	0.3855659	-0.2865294	0.2485835	3.8691308	9.007685	Sitting_Read
14:29:08.739	-0.22745611	4.0463243	7.8556156	0.4070684	0.3855659	-0.2865294	0.2485835	3.8691308	9.007685	Sitting_Read
14:29:08.761	-0.22745611	4.0463243	7.8556156	0.4070684	0.3855659	-0.2865294	0.2485835	3.8691308	9.007685	Sitting_Read
14:29:08.782	-0.22745611	4.0463243	7.8556156	0.4070684	0.3855659	-0.2865294	0.2485835	3.8691308	9.007685	Sitting_Read
14:29:08.804	-1.063058	4.1397014	8.46855	-0.27771154	0.091739744	-0.09105252	-0.4999104	4.1396956	8.876	Sitting_Read
14:29:08.826	-1.063058	4.1397014	8.46855	-0.27771154	0.091739744	-0.09105252	-0.4999104	4.1396956	8.876	Sitting_Read
14:29:08.849	-1.063058	4.1397014	8.46855	-0.27771154	0.091739744	-0.09105252	-0.4999104	4.1396956	8.876	Sitting_Read
14:29:08.873	-1.063058	4.1397014	8.46855	-0.27771154	0.091739744	-0.09105252	-0.4999104	4.1396956	8.876	Sitting_Read
14:29:08.896	-1.063058	4.1397014	8.46855	-0.27771154	0.091739744	-0.09105252	-0.4999104	4.1396956	8.876	Sitting_Read
14:29:08.920	-1.063058	4.1397014	8.46855	-0.27771154	0.091739744	-0.09105252	-0.4999104	4.1396956	8.876	Sitting_Read
14:29:08.942	-1.063058	4.1397014	8.46855	-0.27771154	0.091739744	-0.09105252	-0.4999104	4.1396956	8.876	Sitting_Read
14:29:08.965	-1.063058	4.1397014	8.46855	-0.27771154	0.091739744	-0.09105252	-0.4999104	4.1396956	8.876	Sitting_Read
14:29:08.989	-0.43096948	3.5435266	9.016839	-0.054134876	0.13144599	0.10381349	-0.4751044	3.891411	8.988969	Sitting_Read
14:29:09.012	-0.43096948	3.5435266	9.016839	-0.054134876	0.13144599	0.10381349	-0.4751044	3.891411	8.988969	Sitting_Read
14:29:09.035	-0.43096948	3.5435266	9.016839	-0.054134876	0.13144599	0.10381349	-0.4751044	3.891411	8.988969	Sitting_Read
14:29:09.058	-0.43096948	3.5435266	9.016839	-0.054134876	0.13144599	0.10381349	-0.4751044	3.891411	8.988969	Sitting_Read
14:29:09.081	-0.43096948	3.5435266	9.016839	-0.054134876	0.13144599	0.10381349	-0.4751044	3.891411	8.988969	Sitting_Read
14:29:09.104	-0.43096948	3.5435266	9.016839	-0.054134876	0.13144599	0.10381349	-0.4751044	3.891411	8.988969	Sitting_Read
14:29:09.127	-0.43096948	3.5435266	9.016839	-0.054134876	0.13144599	0.10381349	-0.4751044	3.891411	8.988969	Sitting_Read
14:29:09.150	-0.7110996	3.8954852	8.6433325	0.042992696	0.020879373	-0.12892616	-0.51530206	3.88345	8.990197	Sitting_Read
14:29:09.173	-0.7110996	3.8954852	8.6433325	0.042992696	0.020879373	-0.12892616	-0.51530206	3.88345	8.990197	Sitting_Read
14:29:09.196	-0.7110996	3.8954852	8.6433325	0.042992696	0.020879373	-0.12892616	-0.51530206	3.88345	8.990197	Sitting_Read
14:29:09.219	-0.7110996	3.8954852	8.6433325	0.042992696	0.020879373	-0.12892616	-0.51530206	3.88345	8.990197	Sitting_Read
14:29:09.242	-0.7110996	3.8954852	8.6433325	0.042992696	0.020879373	-0.12892616	-0.51530206	3.88345	8.990197	Sitting_Read
14:29:09.266	-0.7110996	3.8954852	8.6433325	0.042992696	0.020879373	-0.12892616	-0.51530206	3.88345	8.990197	Sitting_Read
14:29:09.289	-0.7110996	3.8954852	8.6433325	0.042992696	0.020879373	-0.12892616	-0.51530206	3.88345	8.990197	Sitting_Read
14:29:09.312	-0.7110996	3.8954852	8.6433325	0.042992696	0.020879373	-0.12892616	-0.51530206	3.88345	8.990197	Sitting_Read
14:29:09.335	-0.5865973	3.7853484	8.595447	-0.05780007	-0.0090530235	0.10870042	-0.64126414	3.957397	8.949758	Sitting_Read
14:29:09.358	-0.5865973	3.7853484	8.595447	-0.05780007	-0.0090530235	0.10870042	-0.64126414	3.957397	8.949758	Sitting_Read
14:29:09.381	-0.5865973	3.7853484	8.595447	-0.05780007	-0.0090530235	0.10870042	-0.64126414	3.957397	8.949758	Sitting_Read
14:29:09.404	-0.5865973	3.7853484	8.595447	-0.05780007	-0.0090530235	0.10870042	-0.64126414	3.957397	8.949758	Sitting_Read
14:29:09.428	-0.5865973	3.7853484	8.595447	-0.05780007	-0.0090530235	0.10870042	-0.64126414	3.957397	8.949758	Sitting_Read
14:29:09.451	-0.5865973	3.7853484	8.595447	-0.05780007	-0.0090530235	0.10870042	-0.64126414	3.957397	8.949758	Sitting_Read
14:29:09.474	-0.5865973	3.7853484	8.595447	-0.05780007	-0.0090530235	0.10870042	-0.64126414	3.957397	8.949758	Sitting_Read
14:29:09.497	-0.5865973	3.7853484	8.595447	-0.05780007	-0.0090530235	0.10870042	-0.64126414	3.957397	8.949758	Sitting_Read
14:29:09.521	-1.0295382	3.955342	8.581081	0.005119051	-0.018826867	0.075713694	-0.6363582	3.993221	8.934181	Sitting_Read
14:29:09.544	-1.0295382	3.955342	8.581081	0.005119051	-0.018826867	0.075713694	-0.6363582	3.993221	8.934181	Sitting_Read
14:29:09.567	-1.0295382	3.955342	8.581081	0.005119051	-0.018826867	0.075713694	-0.6363582	3.993221	8.934181	Sitting_Read
14:29:09.589	-1.0295382	3.955342	8.581081	0.005119051	-0.018826867	0.075713694	-0.6363582	3.993221	8.934181	Sitting_Read
14:29:09.612	-1.0295382	3.955342	8.581081	0.005119051	-0.018826867	0.075713694	-0.6363582	3.993221	8.934181	Sitting_Read
14:29:09.635	-1.0295382	3.955342	8.581081	0.005119051	-0.018826867	0.075713694	-0.6363582	3.993221	8.934181	Sitting_Read
14:29:09.658	-1.0295382	3.955342	8.581081	0.005119051	-0.018826867	0.075713694	-0.6363582	3.993221	8.934181	Sitting_Read
14:29:09.681	-1.0295382	3.955342	8.581081	0.005119051	-0.018826867	0.075713694	-0.6363582	3.993221	8.934181	Sitting_Read
14:29:09.705	-0.91461295	3.7638	8.705584	-0.026035076	0.091739744	0.10808955	-0.61266726	3.9774375	8.942873	Sitting_Read
14:29:09.729	-0.91461295	3.7638	8.705584	-0.026035076	0.091739744	0.10808955	-0.61266726	3.9774375	8.942873	Sitting_Read
14:29:09.752	-0.91461295	3.7638	8.705584	-0.026035076	0.091739744	0.10808955	-0.61266726	3.9774375	8.942873	Sitting_Read
14:29:09.776	-0.91461295	3.7638	8.705584	-0.026035076	0.091739744	0.10808955	-0.61266726	3.9774375	8.942873	Sitting_Read
14:29:09.797	-0.91461295	3.7638	8.705584	-0.026035076	0.091739744	0.10808955	-0.61266726	3.9774375	8.942873	Sitting_Read
14:29:09.819	-0.91461295	3.7638	8.705584	-0.026035076	0.091739744	0.10808955	-0.61266726	3.9774375	8.942873	Sitting_Read
14:29:09.841	-0.91461295	3.7638	8.705584	-0.026035076	0.091739744	0.10808955	-0.61266726	3.9774375	8.942873	Sitting_Read
14:29:09.864	-0.91461295	3.7638	8.705584	-0.026035076	0.091739744	0.10808955	-0.61266726	3.9774375	8.942873	Sitting_Read
14:29:09.888	-0.65842557	4.2019525	8.430242	0.12423777	-0.015161675	-0.047681086	-0.50918007	4.0711246	8.907133	Sitting_Read
14:29:09.911	-0.65842557	4.2019525	8.430242	0.12423777	-0.015161675	-0.047681086	-0.50918007	4.0711246	8.907133	Sitting_Read
14:29:09.934	-0.65842557	4.2019525	8.430242	0.12423777	-0.015161675	-0.047681086	-0.50918007	4.0711246	8.907133	Sitting_Read
14:29:09.958	-0.65842557	4.2019525	8.430242	0.12423777	-0.015161675	-0.047681086	-0.50918007	4.0711246	8.907133	Sitting_Read
14:29:09.983	-0.65842557	4.2019525	8.430242	0.12423777	-0.015161675	-0.047681086	-0.50918007	4.0711246	8.907133	Sitting_Read
14:29:10.005	-0.65842557	4.2019525	8.430242	0.12423777	-0.015161675	-0.047681086	-0.50918007	4.0711246	8.907133	Sitting_Read
14:29:10.028	-0.65842557	4.2019525	8.430242	0.12423777	-0.015161675	-0.047681086	-0.50918007	4.0711246	8.907133	Sitting_Read
14:29:10.051	-0.06464542	4.0343533	8.28898	-0.02420248	-0.1342804	0.10503522	-0.4238546	4.137386	8.881035	Sitting_Read
14:29:10.074	-0.06464542	4.0343533	8.28898	-0.02420248	-0.1342804	0.10503522	-0.4238546	4.137386	8.881035	Sitting_Read
14:29:10.097	-0.06464542	4.0343533	8.28898	-0.02420248	-0.1342804	0.10503522	-0.4238546	4.137386	8.881035	Sitting_Read
14:29:10.120	-0.06464542	4.0343533	8.28898	-0.02420248	-0.1342804	0.10503522	-0.4238546	4.137386	8.881035	Sitting_Read
14:29:10.142	-0.06464542	4.0343533	8.28898	-0.02420248	-0.1342804	0.10503522	-0.4238546	4.137386	8.881035	Sitting_Read
14:29:10.165	-0.06464542	4.0343533	8.28898	-0.02420248	-0.1342804	0.10503522	-0.4238546	4.137386	8.881035	Sitting_Read
14:29:10.189	-0.06464542	4.0343533	8.28898	-0.02420248	-0.1342804	0.10503522	-0.4238546	4.137386	8.881035	Sitting_Read
14:29:10.212	-0.06464542	4.0343533	8.28898	-0.02420248	-0.1342804	0.10503522	-0.4238546	4.137386	8.881035	Sitting_Read
14:29:10.234	-0.31365	4.0463243	8.542772	0.12851383	0.043481387	-0.020803018	-0.4591576	4.142086	8.877087	Sitting_Read
14:29:10.257	-0.31365	4.0463243	8.542772	0.12851383	0.043481387	-0.020803018	-0.4591576	4.142086	8.877087	Sitting_Read
14:29:10.280	-0.31365	4.0463243	8.542772	0.12851383	0.043481387	-0.020803018	-0.4591576	4.142086	8.877087	Sitting_Read
14:29:10.304	-0.31365	4.0463243	8.542772	0.12851383	0.043481387	-0.020803018	-0.4591576	4.142086	8.877087	Sitting_Read
14:29:10.327	-0.31365	4.0463243	8.542772	0.12851383	0.043481387	-0.020803018	-0.4591576	4.142086	8.877087	Sitting_Read
14:29:10.349	-0.31365	4.0463243	8.542772	0.12851383	0.043481387	-0.020803018	-0.4591576	4.142086	8.877087	Sitting_Read
14:29:10.372	-0.31365	4.0463243	8.542772	0.12851383	0.043481387	-0.020803018	-0.4591576	4.142086	8.877087	Sitting_Read
14:29:10.395	-0.31365	4.0463243	8.542772	0.12851383	0.043481387	-0.020803018	-0.4591576	4.142086	8.877087	Sitting_Read
14:29:10.419	-0.7326481	3.9361877	8.324894	0.2574064	-0.006609562	-0.013472633	-0.37499472	4.193555	8.8568535	Sitting_Read
14:29:10.442	-0.7326481	3.9361877	8.324894	0.2574064	-0.006609562	-0.013472633	-0.37499472	4.193555	8.8568535	Sitting_Read
14:29:10.465	-0.7326481	3.9361877	8.324894	0.2574064	-0.006609562	-0.013472633	-0.37499472	4.193555	8.8568535	Sitting_Read
14:29:10.488	-0.7326481	3.9361877	8.324894	0.2574064	-0.006609562	-0.013472633	-0.37499472	4.193555	8.8568535	Sitting_Read
14:29:10.511	-0.7326481	3.9361877	8.324894	0.2574064	-0.006609562	-0.013472633	-0.37499472	4.193555	8.8568535	Sitting_Read
14:29:10.534	-0.7326481	3.9361877	8.324894	0.2574064	-0.006609562	-0.013472633	-0.37499472	4.193555	8.8568535	Sitting_Read
14:29:10.557	-0.7326481	3.9361877	8.324894	0.2574064	-0.006609562	-0.013472633	-0.37499472	4.193555	8.8568535	Sitting_Read
14:29:10.580	-0.7326481	3.9361877	8.324894	0.2574064	-0.006609562	-0.013472633	-0.37499472	4.193555	8.8568535	Sitting_Read
14:29:10.604	-0.071828246	3.9481592	8.391933	-0.03214373	0.015381587	0.039672643	-0.33356312	4.1866493	8.861775	Sitting_Read
14:29:10.627	-0.071828246	3.9481592	8.391933	-0.03214373	0.015381587	0.039672643	-0.33356312	4.1866493	8.861775	Sitting_Read
14:29:10.652	-0.071828246	3.9481592	8.391933	-0.03214373	0.015381587	0.039672643	-0.33356312	4.1866493	8.861775	Sitting_Read
14:29:10.673	-0.071828246	3.9481592	8.391933	-0.03214373	0.015381587	0.039672643	-0.33356312	4.1866493	8.861775	Sitting_Read
14:29:10.694	-0.071828246	3.9481592	8.391933	-0.03214373	0.015381587	0.039672643	-0.33356312	4.1866493	8.861775	Sitting_Read
14:29:10.714	-0.071828246	3.9481592	8.391933	-0.03214373	0.015381587	0.039672643	-0.33356312	4.1866493	8.861775	Sitting_Read
14:29:10.735	-0.071828246	3.9481592	8.391933	-0.03214373	0.015381587	0.039672643	-0.33356312	4.1866493	8.861775	Sitting_Read
14:29:10.756	-0.071828246	3.9481592	8.391933	-0.03214373	0.015381587	0.039672643	-0.33356312	4.1866493	8.861775	Sitting_Read
14:29:10.780	-0.43575802	4.216318	8.561927	-0.040695842	0.03920533	0.029287932	-0.39573768	4.276061	8.816407	Sitting_Read
14:29:10.802	-0.43575802	4.216318	8.561927	-0.040695842	0.03920533	0.029287932	-0.39573768	4.276061	8.816407	Sitting_Read
14:29:10.824	-0.43575802	4.216318	8.561927	-0.040695842	0.03920533	0.029287932	-0.39573768	4.276061	8.816407	Sitting_Read
14:29:10.848	-0.43575802	4.216318	8.561927	-0.040695842	0.03920533	0.029287932	-0.39573768	4.276061	8.816407	Sitting_Read
14:29:10.869	-0.43575802	4.216318	8.561927	-0.040695842	0.03920533	0.029287932	-0.39573768	4.276061	8.816407	Sitting_Read
14:29:10.890	-0.43575802	4.216318	8.561927	-0.040695842	0.03920533	0.029287932	-0.39573768	4.276061	8.816407	Sitting_Read
14:29:10.914	-0.43575802	4.216318	8.561927	-0.040695842	0.03920533	0.029287932	-0.39573768	4.276061	8.816407	Sitting_Read
14:29:10.935	-0.43575802	4.216318	8.561927	-0.040695842	0.03920533	0.029287932	-0.39573768	4.276061	8.816407	Sitting_Read
14:29:10.957	-0.38068968	4.304906	8.157294	0.08636413	0.040427063	0.021957552	-0.4169687	4.374313	8.767091	Sitting_Read
14:29:10.980	-0.38068968	4.304906	8.157294	0.08636413	0.040427063	0.021957552	-0.4169687	4.374313	8.767091	Sitting_Read
14:29:11.002	-0.38068968	4.304906	8.157294	0.08636413	0.040427063	0.021957552	-0.4169687	4.374313	8.767091	Sitting_Read
14:29:11.023	-0.38068968	4.304906	8.157294	0.08636413	0.040427063	0.021957552	-0.4169687	4.374313	8.767091	Sitting_Read
14:29:11.043	-0.38068968	4.304906	8.157294	0.08636413	0.040427063	0.021957552	-0.4169687	4.374313	8.767091	Sitting_Read
14:29:11.080	-0.38068968	4.304906	8.157294	0.08636413	0.040427063	0.021957552	-0.4169687	4.374313	8.767091	Sitting_Read
14:29:11.112	-0.38068968	4.304906	8.157294	0.08636413	0.040427063	0.021957552	-0.4169687	4.374313	8.767091	Sitting_Read
14:29:11.146	-0.40463245	4.233078	8.487704	0.0020647245	0.023933701	0.026233608	-0.33185127	4.323473	8.795898	Sitting_Read
14:29:11.180	-0.40463245	4.233078	8.487704	0.0020647245	0.023933701	0.026233608	-0.33185127	4.323473	8.795898	Sitting_Read
14:29:11.213	-0.40463245	4.233078	8.487704	0.0020647245	0.023933701	0.026233608	-0.33185127	4.323473	8.795898	Sitting_Read
14:29:11.234	-0.40463245	4.233078	8.487704	0.0020647245	0.023933701	0.026233608	-0.33185127	4.323473	8.795898	Sitting_Read
14:29:11.263	-0.40463245	4.233078	8.487704	0.0020647245	0.023933701	0.026233608	-0.33185127	4.323473	8.795898	Sitting_Read
14:29:11.296	-0.40463245	4.233078	8.487704	0.0020647245	0.023933701	0.026233608	-0.33185127	4.323473	8.795898	Sitting_Read
14:29:11.317	-0.3328042	4.1373067	8.55235	-0.031532865	0.012938126	-0.005531385	-0.3521428	4.2684383	8.821949	Sitting_Read
14:29:11.347	-0.3328042	4.1373067	8.55235	-0.031532865	0.012938126	-0.005531385	-0.3521428	4.2684383	8.821949	Sitting_Read
14:29:11.368	-0.3328042	4.1373067	8.55235	-0.031532865	0.012938126	-0.005531385	-0.3521428	4.2684383	8.821949	Sitting_Read
14:29:11.389	-0.3328042	4.1373067	8.55235	-0.031532865	0.012938126	-0.005531385	-0.3521428	4.2684383	8.821949	Sitting_Read
14:29:11.410	-0.3328042	4.1373067	8.55235	-0.031532865	0.012938126	-0.005531385	-0.3521428	4.2684383	8.821949	Sitting_Read
14:29:11.432	-0.3328042	4.1373067	8.55235	-0.031532865	0.012938126	-0.005531385	-0.3521428	4.2684383	8.821949	Sitting_Read
14:29:11.453	-0.3328042	4.1373067	8.55235	-0.031532865	0.012938126	-0.005531385	-0.3521428	4.2684383	8.821949	Sitting_Read
14:29:11.475	-0.3328042	4.1373067	8.55235	-0.031532865	0.012938126	-0.005531385	-0.3521428	4.2684383	8.821949	Sitting_Read
14:29:11.496	-0.4189981	4.2378664	8.521224	-0.03825238	-0.015161675	-0.011029172	-0.37672538	4.3291316	8.791306	Sitting_Read
14:29:11.517	-0.4189981	4.2378664	8.521224	-0.03825238	-0.015161675	-0.011029172	-0.37672538	4.3291316	8.791306	Sitting_Read
14:29:11.538	-0.4189981	4.2378664	8.521224	-0.03825238	-0.015161675	-0.011029172	-0.37672538	4.3291316	8.791306	Sitting_Read
14:29:11.561	-0.4189981	4.2378664	8.521224	-0.03825238	-0.015161675	-0.011029172	-0.37672538	4.3291316	8.791306	Sitting_Read
14:29:11.584	-0.4189981	4.2378664	8.521224	-0.03825238	-0.015161675	-0.011029172	-0.37672538	4.3291316	8.791306	Sitting_Read
14:29:11.608	-0.4189981	4.2378664	8.521224	-0.03825238	-0.015161675	-0.011029172	-0.37672538	4.3291316	8.791306	Sitting_Read
14:29:11.630	-0.4189981	4.2378664	8.521224	-0.03825238	-0.015161675	-0.011029172	-0.37672538	4.3291316	8.791306	Sitting_Read
14:29:11.653	-0.4189981	4.2378664	8.521224	-0.03825238	-0.015161675	-0.011029172	-0.37672538	4.3291316	8.791306	Sitting_Read
14:29:11.675	-0.4189981	4.189981	8.41827	0.0014538594	-0.023102924	0.0042424593	-0.37844023	4.340638	8.785557	Sitting_Read
14:29:11.697	-0.4189981	4.189981	8.41827	0.0014538594	-0.023102924	0.0042424593	-0.37844023	4.340638	8.785557	Sitting_Read
14:29:11.721	-0.4189981	4.189981	8.41827	0.0014538594	-0.023102924	0.0042424593	-0.37844023	4.340638	8.785557	Sitting_Read
14:29:11.744	-0.4189981	4.189981	8.41827	0.0014538594	-0.023102924	0.0042424593	-0.37844023	4.340638	8.785557	Sitting_Read
14:29:11.767	-0.4189981	4.189981	8.41827	0.0014538594	-0.023102924	0.0042424593	-0.37844023	4.340638	8.785557	Sitting_Read
14:29:11.794	-0.4189981	4.189981	8.41827	0.0014538594	-0.023102924	0.0042424593	-0.37844023	4.340638	8.785557	Sitting_Read
14:29:11.817	-0.4189981	4.189981	8.41827	0.0014538594	-0.023102924	0.0042424593	-0.37844023	4.340638	8.785557	Sitting_Read
14:29:11.854	-0.36632404	4.2642035	8.399116	0.011838568	-0.009663888	0.015238034	-0.3566434	4.3727703	8.770521	Sitting_Read
14:29:11.885	-0.36632404	4.2642035	8.399116	0.011838568	-0.009663888	0.015238034	-0.3566434	4.3727703	8.770521	Sitting_Read
14:29:11.919	-0.36632404	4.2642035	8.399116	0.011838568	-0.009663888	0.015238034	-0.3566434	4.3727703	8.770521	Sitting_Read
14:29:11.953	-0.36632404	4.2642035	8.399116	0.011838568	-0.009663888	0.015238034	-0.3566434	4.3727703	8.770521	Sitting_Read
14:29:11.990	-0.36632404	4.2642035	8.399116	0.011838568	-0.009663888	0.015238034	-0.3566434	4.3727703	8.770521	Sitting_Read
14:29:12.018	-0.36632404	4.2642035	8.399116	0.011838568	-0.009663888	0.015238034	-0.3566434	4.3727703	8.770521	Sitting_Read
14:29:12.051	-0.32801566	4.2546263	8.43503	-0.002211332	0.0062186085	0.003631594	-0.35682556	4.3788548	8.767477	Sitting_Read
14:29:12.085	-0.32801566	4.2546263	8.43503	-0.002211332	0.0062186085	0.003631594	-0.35682556	4.3788548	8.767477	Sitting_Read
14:29:12.108	-0.32801566	4.2546263	8.43503	-0.002211332	0.0062186085	0.003631594	-0.35682556	4.3788548	8.767477	Sitting_Read
14:29:12.129	-0.32801566	4.2546263	8.43503	-0.002211332	0.0062186085	0.003631594	-0.35682556	4.3788548	8.767477	Sitting_Read
14:29:12.152	-0.32801566	4.2546263	8.43503	-0.002211332	0.0062186085	0.003631594	-0.35682556	4.3788548	8.767477	Sitting_Read
14:29:12.175	-0.32801566	4.2546263	8.43503	-0.002211332	0.0062186085	0.003631594	-0.35682556	4.3788548	8.767477	Sitting_Read
14:29:12.197	-0.32801566	4.2546263	8.43503	-0.002211332	0.0062186085	0.003631594	-0.35682556	4.3788548	8.767477	Sitting_Read
14:29:12.221	-0.41420954	4.2546263	8.523619	0.024666738	-0.008442158	0.014016303	-0.3576401	4.398901	8.757404	Sitting_Read
14:29:12.244	-0.41420954	4.2546263	8.523619	0.024666738	-0.008442158	0.014016303	-0.3576401	4.398901	8.757404	Sitting_Read
14:29:12.267	-0.41420954	4.2546263	8.523619	0.024666738	-0.008442158	0.014016303	-0.3576401	4.398901	8.757404	Sitting_Read
14:29:12.290	-0.41420954	4.2546263	8.523619	0.024666738	-0.008442158	0.014016303	-0.3576401	4.398901	8.757404	Sitting_Read
14:29:12.313	-0.41420954	4.2546263	8.523619	0.024666738	-0.008442158	0.014016303	-0.3576401	4.398901	8.757404	Sitting_Read
14:29:12.336	-0.41420954	4.2546263	8.523619	0.024666738	-0.008442158	0.014016303	-0.3576401	4.398901	8.757404	Sitting_Read
14:29:12.359	-0.41420954	4.2546263	8.523619	0.024666738	-0.008442158	0.014016303	-0.3576401	4.398901	8.757404	Sitting_Read
14:29:12.384	-0.41420954	4.2546263	8.523619	0.024666738	-0.008442158	0.014016303	-0.3576401	4.398901	8.757404	Sitting_Read
14:29:12.406	-0.33759275	4.288146	8.415876	0.005119051	0.0068294737	0.014627169	-0.3529384	4.405473	8.754291	Sitting_Read
14:29:12.430	-0.33759275	4.288146	8.415876	0.005119051	0.0068294737	0.014627169	-0.3529384	4.405473	8.754291	Sitting_Read
14:29:12.452	-0.33759275	4.288146	8.415876	0.005119051	0.0068294737	0.014627169	-0.3529384	4.405473	8.754291	Sitting_Read
14:29:12.479	-0.33759275	4.288146	8.415876	0.005119051	0.0068294737	0.014627169	-0.3529384	4.405473	8.754291	Sitting_Read
14:29:12.502	-0.33759275	4.288146	8.415876	0.005119051	0.0068294737	0.014627169	-0.3529384	4.405473	8.754291	Sitting_Read
14:29:12.525	-0.33759275	4.288146	8.415876	0.005119051	0.0068294737	0.014627169	-0.3529384	4.405473	8.754291	Sitting_Read
14:29:12.548	-0.33759275	4.288146	8.415876	0.005119051	0.0068294737	0.014627169	-0.3529384	4.405473	8.754291	Sitting_Read
14:29:12.571	-0.36871833	4.2570205	8.382356	0.005119051	0.0068294737	0.014627169	-0.3529384	4.405473	8.754291	Sitting_Read
14:29:12.593	-0.36871833	4.2570205	8.382356	0.011227703	0.0025534166	0.009129381	-0.3477464	4.402547	8.755972	Sitting_Read
14:29:12.617	-0.36871833	4.2570205	8.382356	0.011227703	0.0025534166	0.009129381	-0.3477464	4.402547	8.755972	Sitting_Read
14:29:12.639	-0.36871833	4.2570205	8.382356	0.011227703	0.0025534166	0.009129381	-0.3477464	4.402547	8.755972	Sitting_Read
14:29:12.662	-0.36871833	4.2570205	8.382356	0.011227703	0.0025534166	0.009129381	-0.3477464	4.402547	8.755972	Sitting_Read
14:29:12.685	-0.36871833	4.2570205	8.382356	0.011227703	0.0025534166	0.009129381	-0.3477464	4.402547	8.755972	Sitting_Read
14:29:12.707	-0.36871833	4.2570205	8.382356	0.011227703	0.0025534166	0.009129381	-0.3477464	4.402547	8.755972	Sitting_Read
14:29:12.731	-0.36871833	4.2570205	8.382356	0.011227703	0.0025534166	0.009129381	-0.3477464	4.402547	8.755972	Sitting_Read
14:29:12.755	-0.32083282	4.271386	8.494887	-0.009541715	-0.011496483	0.00790765	-0.34856743	4.402922	8.755748	Sitting_Read
14:29:12.778	-0.32083282	4.271386	8.494887	-0.009541715	-0.011496483	0.00790765	-0.34856743	4.402922	8.755748	Sitting_Read
14:29:12.801	-0.32083282	4.271386	8.494887	-0.009541715	-0.011496483	0.00790765	-0.34856743	4.402922	8.755748	Sitting_Read
14:29:12.824	-0.32083282	4.271386	8.494887	-0.009541715	-0.011496483	0.00790765	-0.34856743	4.402922	8.755748	Sitting_Read
14:29:12.848	-0.32083282	4.271386	8.494887	-0.009541715	-0.011496483	0.00790765	-0.34856743	4.402922	8.755748	Sitting_Read
14:29:12.871	-0.32083282	4.271386	8.494887	-0.009541715	-0.011496483	0.00790765	-0.34856743	4.402922	8.755748	Sitting_Read
14:29:12.893	-0.32083282	4.271386	8.494887	-0.009541715	-0.011496483	0.00790765	-0.34856743	4.402922	8.755748	Sitting_Read
14:29:12.916	-0.32083282	4.271386	8.494887	-0.009541715	-0.011496483	0.00790765	-0.34856743	4.402922	8.755748	Sitting_Read
14:29:12.939	-0.3902668	4.2737803	8.427847	-0.018093828	0.007440339	0.01951409	-0.34739473	4.397268	8.758637	Sitting_Read
14:29:12.962	-0.3902668	4.2737803	8.427847	-0.018093828	0.007440339	0.01951409	-0.34739473	4.397268	8.758637	Sitting_Read
14:29:12.985	-0.3902668	4.2737803	8.427847	-0.018093828	0.007440339	0.01951409	-0.34739473	4.397268	8.758637	Sitting_Read
14:29:13.010	-0.3902668	4.2737803	8.427847	-0.018093828	0.007440339	0.01951409	-0.34739473	4.397268	8.758637	Sitting_Read
14:29:13.033	-0.3902668	4.2737803	8.427847	-0.018093828	0.007440339	0.01951409	-0.34739473	4.397268	8.758637	Sitting_Read
14:29:13.056	-0.3902668	4.2737803	8.427847	-0.018093828	0.007440339	0.01951409	-0.34739473	4.397268	8.758637	Sitting_Read
14:29:13.080	-0.3902668	4.2737803	8.427847	-0.018093828	0.007440339	0.01951409	-0.34739473	4.397268	8.758637	Sitting_Read
14:29:13.102	-0.3902668	4.2737803	8.427847	-0.018093828	0.007440339	0.01951409	-0.34739473	4.397268	8.758637	Sitting_Read
14:29:13.125	-0.339987	4.2642035	8.4781275	-0.009541715	0.0019425515	0.014627169	-0.34560883	4.3866935	8.7640085	Sitting_Read
14:29:13.148	-0.339987	4.2642035	8.4781275	-0.009541715	0.0019425515	0.014627169	-0.34560883	4.3866935	8.7640085	Sitting_Read
14:29:13.170	-0.339987	4.2642035	8.4781275	-0.009541715	0.0019425515	0.014627169	-0.34560883	4.3866935	8.7640085	Sitting_Read
14:29:13.194	-0.339987	4.2642035	8.4781275	-0.009541715	0.0019425515	0.014627169	-0.34560883	4.3866935	8.7640085	Sitting_Read
14:29:13.217	-0.339987	4.2642035	8.4781275	-0.009541715	0.0019425515	0.014627169	-0.34560883	4.3866935	8.7640085	Sitting_Read
14:29:13.239	-0.339987	4.2642035	8.4781275	-0.009541715	0.0019425515	0.014627169	-0.34560883	4.3866935	8.7640085	Sitting_Read
14:29:13.262	-0.339987	4.2642035	8.4781275	-0.009541715	0.0019425515	0.014627169	-0.34560883	4.3866935	8.7640085	Sitting_Read
14:29:13.285	-0.339987	4.2642035	8.4781275	-0.009541715	0.0019425515	0.014627169	-0.34560883	4.3866935	8.7640085	Sitting_Read
14:29:13.308	-0.33519846	4.271386	8.502069	-0.004654793	-0.0011117748	0.0042424593	-0.35228628	4.3894577	8.762358	Sitting_Read
14:29:13.330	-0.33519846	4.271386	8.502069	-0.004654793	-0.0011117748	0.0042424593	-0.35228628	4.3894577	8.762358	Sitting_Read
14:29:13.353	-0.33519846	4.271386	8.502069	-0.004654793	-0.0011117748	0.0042424593	-0.35228628	4.3894577	8.762358	Sitting_Read
14:29:13.376	-0.33519846	4.271386	8.502069	-0.004654793	-0.0011117748	0.0042424593	-0.35228628	4.3894577	8.762358	Sitting_Read
14:29:13.398	-0.33519846	4.271386	8.502069	-0.004654793	-0.0011117748	0.0042424593	-0.35228628	4.3894577	8.762358	Sitting_Read
14:29:13.422	-0.33519846	4.271386	8.502069	-0.004654793	-0.0011117748	0.0042424593	-0.35228628	4.3894577	8.762358	Sitting_Read
14:29:13.445	-0.33519846	4.271386	8.502069	-0.004654793	-0.0011117748	0.0042424593	-0.35228628	4.3894577	8.762358	Sitting_Read
14:29:13.468	-0.33519846	4.271386	8.502069	-0.004654793	-0.0011117748	0.0042424593	-0.35228628	4.3894577	8.762358	Sitting_Read
14:29:13.492	-0.4070267	4.230684	8.514041	-0.0034330627	0.005607743	0.012794573	-0.3517193	4.3846607	8.764782	Sitting_Read
14:29:13.514	-0.4070267	4.230684	8.514041	-0.0034330627	0.005607743	0.012794573	-0.3517193	4.3846607	8.764782	Sitting_Read
14:29:13.538	-0.4070267	4.230684	8.514041	-0.0034330627	0.005607743	0.012794573	-0.3517193	4.3846607	8.764782	Sitting_Read
14:29:13.560	-0.4070267	4.230684	8.514041	-0.0034330627	0.005607743	0.012794573	-0.3517193	4.3846607	8.764782	Sitting_Read
14:29:13.583	-0.4070267	4.230684	8.514041	-0.0034330627	0.005607743	0.012794573	-0.3517193	4.3846607	8.764782	Sitting_Read
14:29:13.606	-0.4070267	4.230684	8.514041	-0.0034330627	0.005607743	0.012794573	-0.3517193	4.3846607	8.764782	Sitting_Read
14:29:13.629	-0.4070267	4.230684	8.514041	-0.0034330627	0.005607743	0.012794573	-0.3517193	4.3846607	8.764782	Sitting_Read
14:29:13.653	-0.32801566	4.235472	8.516436	-0.0034330627	0.005607743	0.012794573	-0.3517193	4.3846607	8.764782	Sitting_Read
14:29:13.675	-0.32801566	4.235472	8.516436	-0.00893085	-0.013329079	0.009740246	-0.34870785	4.378412	8.768026	Sitting_Read
14:29:13.699	-0.32801566	4.235472	8.516436	-0.00893085	-0.013329079	0.009740246	-0.34870785	4.378412	8.768026	Sitting_Read
14:29:13.721	-0.32801566	4.235472	8.516436	-0.00893085	-0.013329079	0.009740246	-0.34870785	4.378412	8.768026	Sitting_Read
14:29:13.745	-0.32801566	4.235472	8.516436	-0.00893085	-0.013329079	0.009740246	-0.34870785	4.378412	8.768026	Sitting_Read
14:29:13.768	-0.32801566	4.235472	8.516436	-0.00893085	-0.013329079	0.009740246	-0.34870785	4.378412	8.768026	Sitting_Read
14:29:13.792	-0.32801566	4.235472	8.516436	-0.00893085	-0.013329079	0.009740246	-0.34870785	4.378412	8.768026	Sitting_Read
14:29:13.815	-0.32801566	4.235472	8.516436	-0.00893085	-0.013329079	0.009740246	-0.34870785	4.378412	8.768026	Sitting_Read
14:29:13.838	-0.39505535	4.233078	8.442213	-0.01931556	0.017214183	0.008518515	-0.33669937	4.3682656	8.773555	Sitting_Read
14:29:13.861	-0.39505535	4.233078	8.442213	-0.01931556	0.017214183	0.008518515	-0.33669937	4.3682656	8.773555	Sitting_Read
14:29:13.884	-0.39505535	4.233078	8.442213	-0.01931556	0.017214183	0.008518515	-0.33669937	4.3682656	8.773555	Sitting_Read
14:29:13.906	-0.39505535	4.233078	8.442213	-0.01931556	0.017214183	0.008518515	-0.33669937	4.3682656	8.773555	Sitting_Read
14:29:13.928	-0.39505535	4.233078	8.442213	-0.01931556	0.017214183	0.008518515	-0.33669937	4.3682656	8.773555	Sitting_Read
14:29:13.950	-0.39505535	4.233078	8.442213	-0.01931556	0.017214183	0.008518515	-0.33669937	4.3682656	8.773555	Sitting_Read
14:29:13.973	-0.39505535	4.233078	8.442213	-0.01931556	0.017214183	0.008518515	-0.33669937	4.3682656	8.773555	Sitting_Read
14:29:13.997	-0.39505535	4.233078	8.442213	-0.01931556	0.017214183	0.008518515	-0.33669937	4.3682656	8.773555	Sitting_Read
14:29:14.020	-0.34716985	4.2139235	8.535589	-0.016261233	-0.009663888	0.0011881329	-0.3379205	4.3475513	8.783792	Sitting_Read
14:29:14.042	-0.34716985	4.2139235	8.535589	-0.016261233	-0.009663888	0.0011881329	-0.3379205	4.3475513	8.783792	Sitting_Read
14:29:14.064	-0.34716985	4.2139235	8.535589	-0.016261233	-0.009663888	0.0011881329	-0.3379205	4.3475513	8.783792	Sitting_Read
14:29:14.087	-0.34716985	4.2139235	8.535589	-0.016261233	-0.009663888	0.0011881329	-0.3379205	4.3475513	8.783792	Sitting_Read
14:29:14.111	-0.34716985	4.2139235	8.535589	-0.016261233	-0.009663888	0.0011881329	-0.3379205	4.3475513	8.783792	Sitting_Read
14:29:14.134	-0.34716985	4.2139235	8.535589	-0.016261233	-0.009663888	0.0011881329	-0.3379205	4.3475513	8.783792	Sitting_Read
14:29:14.156	-0.34716985	4.2139235	8.535589	-0.016261233	-0.009663888	0.0011881329	-0.3379205	4.3475513	8.783792	Sitting_Read
14:29:14.179	-0.34716985	4.2139235	8.535589	-0.016261233	-0.009663888	0.0011881329	-0.3379205	4.3475513	8.783792	Sitting_Read
14:29:14.202	-0.32801566	4.1947694	8.506859	0.0026755899	0.0025534166	0.010351111	-0.33401427	4.333605	8.790829	Sitting_Read
14:29:14.225	-0.32801566	4.1947694	8.506859	0.0026755899	0.0025534166	0.010351111	-0.33401427	4.333605	8.790829	Sitting_Read
14:29:14.248	-0.32801566	4.1947694	8.506859	0.0026755899	0.0025534166	0.010351111	-0.33401427	4.333605	8.790829	Sitting_Read
14:29:14.270	-0.32801566	4.1947694	8.506859	0.0026755899	0.0025534166	0.010351111	-0.33401427	4.333605	8.790829	Sitting_Read
14:29:14.292	-0.32801566	4.1947694	8.506859	0.0026755899	0.0025534166	0.010351111	-0.33401427	4.333605	8.790829	Sitting_Read
14:29:14.315	-0.32801566	4.1947694	8.506859	0.0026755899	0.0025534166	0.010351111	-0.33401427	4.333605	8.790829	Sitting_Read
14:29:14.339	-0.32801566	4.1947694	8.506859	0.0026755899	0.0025534166	0.010351111	-0.33401427	4.333605	8.790829	Sitting_Read
14:29:14.362	-0.32801566	4.1947694	8.506859	0.0026755899	0.0025534166	0.010351111	-0.33401427	4.333605	8.790829	Sitting_Read
14:29:14.384	-0.36871833	4.189981	8.473338	-0.001600467	-0.0005009095	0.014016303	-0.33429193	4.3339915	8.7906275	Sitting_Read
14:29:14.406	-0.36871833	4.189981	8.473338	-0.001600467	-0.0005009095	0.014016303	-0.33429193	4.3339915	8.7906275	Sitting_Read
14:29:14.429	-0.36871833	4.189981	8.473338	-0.001600467	-0.0005009095	0.014016303	-0.33429193	4.3339915	8.7906275	Sitting_Read
14:29:14.452	-0.36871833	4.189981	8.473338	-0.001600467	-0.0005009095	0.014016303	-0.33429193	4.3339915	8.7906275	Sitting_Read
14:29:14.474	-0.36871833	4.189981	8.473338	-0.001600467	-0.0005009095	0.014016303	-0.33429193	4.3339915	8.7906275	Sitting_Read
14:29:14.496	-0.36871833	4.189981	8.473338	-0.001600467	-0.0005009095	0.014016303	-0.33429193	4.3339915	8.7906275	Sitting_Read
14:29:14.517	-0.36871833	4.189981	8.473338	-0.001600467	-0.0005009095	0.014016303	-0.33429193	4.3339915	8.7906275	Sitting_Read
14:29:14.540	-0.36871833	4.189981	8.473338	-0.001600467	-0.0005009095	0.014016303	-0.33429193	4.3339915	8.7906275	Sitting_Read
14:29:14.563	-0.4189981	4.235472	8.46855	0.017336356	0.012327261	0.013405438	-0.34570423	4.3483744	8.78308	Sitting_Read
14:29:14.585	-0.4189981	4.235472	8.46855	0.017336356	0.012327261	0.013405438	-0.34570423	4.3483744	8.78308	Sitting_Read
14:29:14.608	-0.4189981	4.235472	8.46855	0.017336356	0.012327261	0.013405438	-0.34570423	4.3483744	8.78308	Sitting_Read
14:29:14.630	-0.4189981	4.235472	8.46855	0.017336356	0.012327261	0.013405438	-0.34570423	4.3483744	8.78308	Sitting_Read
14:29:14.653	-0.4189981	4.235472	8.46855	0.017336356	0.012327261	0.013405438	-0.34570423	4.3483744	8.78308	Sitting_Read
14:29:14.676	-0.4189981	4.235472	8.46855	0.017336356	0.012327261	0.013405438	-0.34570423	4.3483744	8.78308	Sitting_Read
14:29:14.700	-0.4189981	4.235472	8.46855	0.017336356	0.012327261	0.013405438	-0.34570423	4.3483744	8.78308	Sitting_Read
14:29:14.722	-0.4189981	4.235472	8.46855	0.017336356	0.012327261	0.013405438	-0.34570423	4.3483744	8.78308	Sitting_Read
14:29:14.745	-0.40223816	4.235472	8.511647	0.020390682	0.012938126	0.00790765	-0.35279644	4.359938	8.777063	Sitting_Read
14:29:14.769	-0.40223816	4.235472	8.511647	0.020390682	0.012938126	0.00790765	-0.35279644	4.359938	8.777063	Sitting_Read
14:29:14.791	-0.40223816	4.235472	8.511647	0.020390682	0.012938126	0.00790765	-0.35279644	4.359938	8.777063	Sitting_Read
14:29:14.814	-0.40223816	4.235472	8.511647	0.020390682	0.012938126	0.00790765	-0.35279644	4.359938	8.777063	Sitting_Read
14:29:14.835	-0.40223816	4.235472	8.511647	0.020390682	0.012938126	0.00790765	-0.35279644	4.359938	8.777063	Sitting_Read
14:29:14.857	-0.40223816	4.235472	8.511647	0.020390682	0.012938126	0.00790765	-0.35279644	4.359938	8.777063	Sitting_Read
14:29:14.878	-0.40223816	4.235472	8.511647	0.020390682	0.012938126	0.00790765	-0.35279644	4.359938	8.777063	Sitting_Read
14:29:14.901	-0.40223816	4.235472	8.511647	0.020390682	0.012938126	0.00790765	-0.35279644	4.359938	8.777063	Sitting_Read
14:29:14.923	-0.38787252	4.216318	8.499676	0.005119051	0.008662069	0.012794573	-0.35642055	4.3722987	8.770765	Sitting_Read
14:29:14.946	-0.38787252	4.216318	8.499676	0.005119051	0.008662069	0.012794573	-0.35642055	4.3722987	8.770765	Sitting_Read
14:29:14.970	-0.38787252	4.216318	8.499676	0.005119051	0.008662069	0.012794573	-0.35642055	4.3722987	8.770765	Sitting_Read
14:29:14.993	-0.38787252	4.216318	8.499676	0.005119051	0.008662069	0.012794573	-0.35642055	4.3722987	8.770765	Sitting_Read
14:29:15.017	-0.38787252	4.216318	8.499676	0.005119051	0.008662069	0.012794573	-0.35642055	4.3722987	8.770765	Sitting_Read
14:29:15.041	-0.38787252	4.216318	8.499676	0.005119051	0.008662069	0.012794573	-0.35642055	4.3722987	8.770765	Sitting_Read
14:29:15.064	-0.38787252	4.216318	8.499676	0.005119051	0.008662069	0.012794573	-0.35642055	4.3722987	8.770765	Sitting_Read
14:29:15.087	-0.38787252	4.216318	8.499676	0.005119051	0.008662069	0.012794573	-0.35642055	4.3722987	8.770765	Sitting_Read
14:29:15.109	-0.37350687	4.2642035	8.466156	-0.00037873647	-0.0047769663	0.0072967852	-0.35469112	4.375583	8.7691965	Sitting_Read
14:29:15.133	-0.37350687	4.2642035	8.466156	-0.00037873647	-0.0047769663	0.0072967852	-0.35469112	4.375583	8.7691965	Sitting_Read
14:29:15.156	-0.37350687	4.2642035	8.466156	-0.00037873647	-0.0047769663	0.0072967852	-0.35469112	4.375583	8.7691965	Sitting_Read
14:29:15.179	-0.37350687	4.2642035	8.466156	-0.00037873647	-0.0047769663	0.0072967852	-0.35469112	4.375583	8.7691965	Sitting_Read
14:29:15.202	-0.37350687	4.2642035	8.466156	-0.00037873647	-0.0047769663	0.0072967852	-0.35469112	4.375583	8.7691965	Sitting_Read
14:29:15.225	-0.37350687	4.2642035	8.466156	-0.00037873647	-0.0047769663	0.0072967852	-0.35469112	4.375583	8.7691965	Sitting_Read
14:29:15.247	-0.37350687	4.2642035	8.466156	-0.00037873647	-0.0047769663	0.0072967852	-0.35469112	4.375583	8.7691965	Sitting_Read
14:29:15.271	-0.37350687	4.2642035	8.466156	-0.00037873647	-0.0047769663	0.0072967852	-0.35469112	4.375583	8.7691965	Sitting_Read
14:29:15.294	-0.3974496	4.2402606	8.475733	-0.0077091195	-0.0029443705	0.009740246	-0.35611528	4.378039	8.767914	Sitting_Read
14:29:15.317	-0.3974496	4.2402606	8.475733	-0.0077091195	-0.0029443705	0.009740246	-0.35611528	4.378039	8.767914	Sitting_Read
14:29:15.340	-0.3974496	4.2402606	8.475733	-0.0077091195	-0.0029443705	0.009740246	-0.35611528	4.378039	8.767914	Sitting_Read
14:29:15.363	-0.3974496	4.2402606	8.475733	-0.0077091195	-0.0029443705	0.009740246	-0.35611528	4.378039	8.767914	Sitting_Read
14:29:15.387	-0.3974496	4.2402606	8.475733	-0.0077091195	-0.0029443705	0.009740246	-0.35611528	4.378039	8.767914	Sitting_Read
14:29:15.410	-0.3974496	4.2402606	8.475733	-0.0077091195	-0.0029443705	0.009740246	-0.35611528	4.378039	8.767914	Sitting_Read
14:29:15.433	-0.3974496	4.2402606	8.475733	-0.0077091195	-0.0029443705	0.009740246	-0.35611528	4.378039	8.767914	Sitting_Read
14:29:15.456	-0.38787252	4.245049	8.494887	-0.00037873647	0.008051204	0.009740246	-0.36076358	4.3781753	8.767656	Sitting_Read
14:29:15.480	-0.38787252	4.245049	8.494887	-0.00037873647	0.008051204	0.009740246	-0.36076358	4.3781753	8.767656	Sitting_Read
14:29:15.503	-0.38787252	4.245049	8.494887	-0.00037873647	0.008051204	0.009740246	-0.36076358	4.3781753	8.767656	Sitting_Read
14:29:15.525	-0.38787252	4.245049	8.494887	-0.00037873647	0.008051204	0.009740246	-0.36076358	4.3781753	8.767656	Sitting_Read
14:29:15.549	-0.38787252	4.245049	8.494887	-0.00037873647	0.008051204	0.009740246	-0.36076358	4.3781753	8.767656	Sitting_Read
14:29:15.572	-0.38787252	4.245049	8.494887	-0.00037873647	0.008051204	0.009740246	-0.36076358	4.3781753	8.767656	Sitting_Read
14:29:15.595	-0.38787252	4.245049	8.494887	-0.00037873647	0.008051204	0.009740246	-0.36076358	4.3781753	8.767656	Sitting_Read
14:29:15.618	-0.38787252	4.245049	8.494887	-0.00037873647	0.008051204	0.009740246	-0.36076358	4.3781753	8.767656	Sitting_Read
14:29:15.642	-0.38068968	4.206741	8.61939	0.0002321288	0.0037751473	0.010351111	-0.36211511	4.3750434	8.769163	Sitting_Read
14:29:15.664	-0.38068968	4.206741	8.61939	0.0002321288	0.0037751473	0.010351111	-0.36211511	4.3750434	8.769163	Sitting_Read
14:29:15.688	-0.38068968	4.206741	8.61939	0.0002321288	0.0037751473	0.010351111	-0.36211511	4.3750434	8.769163	Sitting_Read
14:29:15.712	-0.38068968	4.206741	8.61939	0.0002321288	0.0037751473	0.010351111	-0.36211511	4.3750434	8.769163	Sitting_Read
14:29:15.735	-0.38068968	4.206741	8.61939	0.0002321288	0.0037751473	0.010351111	-0.36211511	4.3750434	8.769163	Sitting_Read
14:29:15.758	-0.38068968	4.206741	8.61939	0.0002321288	0.0037751473	0.010351111	-0.36211511	4.3750434	8.769163	Sitting_Read
14:29:15.781	-0.38068968	4.206741	8.61939	0.0002321288	0.0037751473	0.010351111	-0.36211511	4.3750434	8.769163	Sitting_Read
14:29:15.804	-0.38068968	4.206741	8.61939	0.0002321288	0.0037751473	0.010351111	-0.36211511	4.3750434	8.769163	Sitting_Read
14:29:15.828	-0.40463245	4.249838	8.473338	-0.0040439283	-0.00172264	0.012183707	-0.36789232	4.382033	8.765432	Sitting_Read
14:29:15.851	-0.40463245	4.249838	8.473338	-0.0040439283	-0.00172264	0.012183707	-0.36789232	4.382033	8.765432	Sitting_Read
14:29:15.874	-0.40463245	4.249838	8.473338	-0.0040439283	-0.00172264	0.012183707	-0.36789232	4.382033	8.765432	Sitting_Read
14:29:15.897	-0.40463245	4.249838	8.473338	-0.0040439283	-0.00172264	0.012183707	-0.36789232	4.382033	8.765432	Sitting_Read
14:29:15.920	-0.40463245	4.249838	8.473338	-0.0040439283	-0.00172264	0.012183707	-0.36789232	4.382033	8.765432	Sitting_Read
14:29:15.942	-0.40463245	4.249838	8.473338	-0.0040439283	-0.00172264	0.012183707	-0.36789232	4.382033	8.765432	Sitting_Read
14:29:15.964	-0.40463245	4.249838	8.473338	-0.0040439283	-0.00172264	0.012183707	-0.36789232	4.382033	8.765432	Sitting_Read
14:29:15.985	-0.40463245	4.249838	8.473338	-0.0040439283	-0.00172264	0.012183707	-0.36789232	4.382033	8.765432	Sitting_Read
14:29:16.008	-0.37829542	4.225895	8.492493	-0.002211332	0.0019425515	0.0042424593	-0.3688505	4.3806014	8.7661085	Sitting_Read
14:29:16.030	-0.37829542	4.225895	8.492493	-0.002211332	0.0019425515	0.0042424593	-0.3688505	4.3806014	8.7661085	Sitting_Read
14:29:16.051	-0.37829542	4.225895	8.492493	-0.002211332	0.0019425515	0.0042424593	-0.3688505	4.3806014	8.7661085	Sitting_Read
14:29:16.073	-0.37829542	4.225895	8.492493	-0.002211332	0.0019425515	0.0042424593	-0.3688505	4.3806014	8.7661085	Sitting_Read
14:29:16.094	-0.37829542	4.225895	8.492493	-0.002211332	0.0019425515	0.0042424593	-0.3688505	4.3806014	8.7661085	Sitting_Read
14:29:16.115	-0.37829542	4.225895	8.492493	-0.002211332	0.0019425515	0.0042424593	-0.3688505	4.3806014	8.7661085	Sitting_Read
14:29:16.136	-0.37829542	4.225895	8.492493	-0.002211332	0.0019425515	0.0042424593	-0.3688505	4.3806014	8.7661085	Sitting_Read
14:29:16.158	-0.37829542	4.225895	8.492493	-0.002211332	0.0019425515	0.0042424593	-0.3688505	4.3806014	8.7661085	Sitting_Read
14:29:16.179	-0.35914123	4.249838	8.473338	-0.011985176	-0.0053878315	0.017681494	-0.37317595	4.381822	8.765313	Sitting_Read
14:29:16.201	-0.35914123	4.249838	8.473338	-0.011985176	-0.0053878315	0.017681494	-0.37317595	4.381822	8.765313	Sitting_Read
14:29:16.224	-0.35914123	4.249838	8.473338	-0.011985176	-0.0053878315	0.017681494	-0.37317595	4.381822	8.765313	Sitting_Read
14:29:16.247	-0.35914123	4.249838	8.473338	-0.011985176	-0.0053878315	0.017681494	-0.37317595	4.381822	8.765313	Sitting_Read
14:29:16.270	-0.35914123	4.249838	8.473338	-0.011985176	-0.0053878315	0.017681494	-0.37317595	4.381822	8.765313	Sitting_Read
14:29:16.293	-0.35914123	4.249838	8.473338	-0.011985176	-0.0053878315	0.017681494	-0.37317595	4.381822	8.765313	Sitting_Read
14:29:16.316	-0.35914123	4.249838	8.473338	-0.011985176	-0.0053878315	0.017681494	-0.37317595	4.381822	8.765313	Sitting_Read
14:29:16.339	-0.35914123	4.249838	8.473338	-0.011985176	-0.0053878315	0.017681494	-0.37317595	4.381822	8.765313	Sitting_Read
14:29:16.363	-0.39266106	4.271386	8.444607	0.0026755899	0.0037751473	0.00790765	-0.37419933	4.382161	8.7651	Sitting_Read
14:29:16.386	-0.39266106	4.271386	8.444607	0.0026755899	0.0037751473	0.00790765	-0.37419933	4.382161	8.7651	Sitting_Read
14:29:16.410	-0.39266106	4.271386	8.444607	0.0026755899	0.0037751473	0.00790765	-0.37419933	4.382161	8.7651	Sitting_Read
14:29:16.432	-0.39266106	4.271386	8.444607	0.0026755899	0.0037751473	0.00790765	-0.37419933	4.382161	8.7651	Sitting_Read
14:29:16.455	-0.39266106	4.271386	8.444607	0.0026755899	0.0037751473	0.00790765	-0.37419933	4.382161	8.7651	Sitting_Read
14:29:16.481	-0.39266106	4.271386	8.444607	0.0026755899	0.0037751473	0.00790765	-0.37419933	4.382161	8.7651	Sitting_Read
14:29:16.505	-0.39266106	4.271386	8.444607	0.0026755899	0.0037751473	0.00790765	-0.37419933	4.382161	8.7651	Sitting_Read
14:29:16.528	-0.39266106	4.271386	8.444607	0.0026755899	0.0037751473	0.00790765	-0.37419933	4.382161	8.7651	Sitting_Read
14:29:16.551	-0.3902668	4.206741	8.490098	-0.001600467	0.0013316863	0.00668592	-0.3757324	4.383105	8.7645645	Sitting_Read
14:29:16.573	-0.3902668	4.206741	8.490098	-0.001600467	0.0013316863	0.00668592	-0.3757324	4.383105	8.7645645	Sitting_Read
14:29:16.595	-0.3902668	4.206741	8.490098	-0.001600467	0.0013316863	0.00668592	-0.3757324	4.383105	8.7645645	Sitting_Read
14:29:16.618	-0.3902668	4.206741	8.490098	-0.001600467	0.0013316863	0.00668592	-0.3757324	4.383105	8.7645645	Sitting_Read
14:29:16.643	-0.3902668	4.206741	8.490098	-0.001600467	0.0013316863	0.00668592	-0.3757324	4.383105	8.7645645	Sitting_Read
14:29:16.666	-0.3902668	4.206741	8.490098	-0.001600467	0.0013316863	0.00668592	-0.3757324	4.383105	8.7645645	Sitting_Read
14:29:16.689	-0.3902668	4.206741	8.490098	-0.001600467	0.0013316863	0.00668592	-0.3757324	4.383105	8.7645645	Sitting_Read
14:29:16.713	-0.41420954	4.2139235	8.504464	-0.0040439283	0.005607743	0.0072967852	-0.37952536	4.3853393	8.763282	Sitting_Read
14:29:16.736	-0.41420954	4.2139235	8.504464	-0.0040439283	0.005607743	0.0072967852	-0.37952536	4.3853393	8.763282	Sitting_Read
14:29:16.760	-0.41420954	4.2139235	8.504464	-0.0040439283	0.005607743	0.0072967852	-0.37952536	4.3853393	8.763282	Sitting_Read
14:29:16.783	-0.41420954	4.2139235	8.504464	-0.0040439283	0.005607743	0.0072967852	-0.37952536	4.3853393	8.763282	Sitting_Read
14:29:16.805	-0.41420954	4.2139235	8.504464	-0.0040439283	0.005607743	0.0072967852	-0.37952536	4.3853393	8.763282	Sitting_Read
14:29:16.828	-0.41420954	4.2139235	8.504464	-0.0040439283	0.005607743	0.0072967852	-0.37952536	4.3853393	8.763282	Sitting_Read
14:29:16.852	-0.41420954	4.2139235	8.504464	-0.0040439283	0.005607743	0.0072967852	-0.37952536	4.3853393	8.763282	Sitting_Read
14:29:16.875	-0.41420954	4.2139235	8.504464	-0.0040439283	0.005607743	0.0072967852	-0.37952536	4.3853393	8.763282	Sitting_Read
14:29:16.897	-0.39505535	4.2570205	8.490098	-0.0034330627	0.0013316863	0.00790765	-0.37694433	4.3792925	8.766418	Sitting_Read
14:29:16.920	-0.39505535	4.2570205	8.490098	-0.0034330627	0.0013316863	0.00790765	-0.37694433	4.3792925	8.766418	Sitting_Read
14:29:16.942	-0.39505535	4.2570205	8.490098	-0.0034330627	0.0013316863	0.00790765	-0.37694433	4.3792925	8.766418	Sitting_Read
14:29:16.966	-0.39505535	4.2570205	8.490098	-0.0034330627	0.0013316863	0.00790765	-0.37694433	4.3792925	8.766418	Sitting_Read
14:29:16.990	-0.39505535	4.2570205	8.490098	-0.0034330627	0.0013316863	0.00790765	-0.37694433	4.3792925	8.766418	Sitting_Read
14:29:17.014	-0.39505535	4.2570205	8.490098	-0.0034330627	0.0013316863	0.00790765	-0.37694433	4.3792925	8.766418	Sitting_Read
14:29:17.037	-0.39505535	4.2570205	8.490098	-0.0034330627	0.0013316863	0.00790765	-0.37694433	4.3792925	8.766418	Sitting_Read
14:29:17.061	-0.39505535	4.2570205	8.490098	-0.0034330627	0.0013316863	0.00790765	-0.37694433	4.3792925	8.766418	Sitting_Read
14:29:17.084	-0.38068968	4.2546263	8.521224	-0.01015258	-0.0053878315	0.008518515	-0.37893847	4.380188	8.765884	Sitting_Read
14:29:17.107	-0.38068968	4.2546263	8.521224	-0.01015258	-0.0053878315	0.008518515	-0.37893847	4.380188	8.765884	Sitting_Read
14:29:17.130	-0.38068968	4.2546263	8.521224	-0.01015258	-0.0053878315	0.008518515	-0.37893847	4.380188	8.765884	Sitting_Read
14:29:17.153	-0.38068968	4.2546263	8.521224	-0.01015258	-0.0053878315	0.008518515	-0.37893847	4.380188	8.765884	Sitting_Read
14:29:17.176	-0.38068968	4.2546263	8.521224	-0.01015258	-0.0053878315	0.008518515	-0.37893847	4.380188	8.765884	Sitting_Read
14:29:17.200	-0.38068968	4.2546263	8.521224	-0.01015258	-0.0053878315	0.008518515	-0.37893847	4.380188	8.765884	Sitting_Read
14:29:17.223	-0.38068968	4.2546263	8.521224	-0.01015258	-0.0053878315	0.008518515	-0.37893847	4.380188	8.765884	Sitting_Read
14:29:17.246	-0.38068968	4.2546263	8.521224	-0.01015258	-0.0053878315	0.008518515	-0.37893847	4.380188	8.765884	Sitting_Read
14:29:17.269	-0.3998439	4.288146	8.442213	0.006340781	0.005607743	0.011572842	-0.3824458	4.3845124	8.76357	Sitting_Read
14:29:17.291	-0.3998439	4.288146	8.442213	0.006340781	0.005607743	0.011572842	-0.3824458	4.3845124	8.76357	Sitting_Read
14:29:17.314	-0.3998439	4.288146	8.442213	0.006340781	0.005607743	0.011572842	-0.3824458	4.3845124	8.76357	Sitting_Read
14:29:17.337	-0.3998439	4.288146	8.442213	0.006340781	0.005607743	0.011572842	-0.3824458	4.3845124	8.76357	Sitting_Read
14:29:17.360	-0.3998439	4.288146	8.442213	0.006340781	0.005607743	0.011572842	-0.3824458	4.3845124	8.76357	Sitting_Read
14:29:17.383	-0.3998439	4.288146	8.442213	0.006340781	0.005607743	0.011572842	-0.3824458	4.3845124	8.76357	Sitting_Read
14:29:17.406	-0.3998439	4.288146	8.442213	0.006340781	0.005607743	0.011572842	-0.3824458	4.3845124	8.76357	Sitting_Read
14:29:17.430	-0.3998439	4.288146	8.442213	0.006340781	0.005607743	0.011572842	-0.3824458	4.3845124	8.76357	Sitting_Read
14:29:17.452	-0.3519584	4.1971636	8.583475	-0.011985176	-0.0029443705	0.006075055	-0.37832382	4.380541	8.765734	Sitting_Read
14:29:17.476	-0.3519584	4.1971636	8.583475	-0.011985176	-0.0029443705	0.006075055	-0.37832382	4.380541	8.765734	Sitting_Read
14:29:17.501	-0.3519584	4.1971636	8.583475	-0.011985176	-0.0029443705	0.006075055	-0.37832382	4.380541	8.765734	Sitting_Read
14:29:17.523	-0.3519584	4.1971636	8.583475	-0.011985176	-0.0029443705	0.006075055	-0.37832382	4.380541	8.765734	Sitting_Read
14:29:17.546	-0.3519584	4.1971636	8.583475	-0.011985176	-0.0029443705	0.006075055	-0.37832382	4.380541	8.765734	Sitting_Read
14:29:17.569	-0.3519584	4.1971636	8.583475	-0.011985176	-0.0029443705	0.006075055	-0.37832382	4.380541	8.765734	Sitting_Read
14:29:17.593	-0.3519584	4.1971636	8.583475	-0.011985176	-0.0029443705	0.006075055	-0.37832382	4.380541	8.765734	Sitting_Read
14:29:17.616	-0.4285752	4.2665977	8.458973	-0.0040439283	0.0049968776	0.015238034	-0.37963462	4.3831277	8.764383	Sitting_Read
14:29:17.639	-0.4285752	4.2665977	8.458973	-0.0040439283	0.0049968776	0.015238034	-0.37963462	4.3831277	8.764383	Sitting_Read
14:29:17.661	-0.4285752	4.2665977	8.458973	-0.0040439283	0.0049968776	0.015238034	-0.37963462	4.3831277	8.764383	Sitting_Read
14:29:17.684	-0.4285752	4.2665977	8.458973	-0.0040439283	0.0049968776	0.015238034	-0.37963462	4.3831277	8.764383	Sitting_Read
14:29:17.707	-0.4285752	4.2665977	8.458973	-0.0040439283	0.0049968776	0.015238034	-0.37963462	4.3831277	8.764383	Sitting_Read
14:29:17.730	-0.4285752	4.2665977	8.458973	-0.0040439283	0.0049968776	0.015238034	-0.37963462	4.3831277	8.764383	Sitting_Read
14:29:17.753	-0.4285752	4.2665977	8.458973	-0.0040439283	0.0049968776	0.015238034	-0.37963462	4.3831277	8.764383	Sitting_Read
14:29:17.777	-0.4285752	4.2665977	8.458973	-0.0040439283	0.0049968776	0.015238034	-0.37963462	4.3831277	8.764383	Sitting_Read
14:29:17.800	-0.38787252	4.2187123	8.482916	-0.0058765234	-0.0090530235	0.0017989981	-0.37232935	4.375408	8.768554	Sitting_Read
14:29:17.823	-0.38787252	4.2187123	8.482916	-0.0058765234	-0.0090530235	0.0017989981	-0.37232935	4.375408	8.768554	Sitting_Read
14:29:17.845	-0.38787252	4.2187123	8.482916	-0.0058765234	-0.0090530235	0.0017989981	-0.37232935	4.375408	8.768554	Sitting_Read
[truncated: 3,191 more rows]
