# Supplementary material for: Real-time Smartphone Activity Classification Using Inertial Sensors—Recognition of Scrolling, Typing, and Watching Videos While Sitting or Walking
Source: Sensors (Basel). 2020 Jan 24;20(3):655. doi: 10.3390/s20030655 (PMC7038357; doi:10.3390/s20030655)
Supplement: Supplementary file 1 [file sensors-20-00655-s001.zip › sensors-668083-supplementary/5Hz_data/5166/2019_09_14_14_19_43_Walking_Idle.csv]

time	accX	accY	accZ	rotX	rotY	rotZ	graX	graY	graZ	activity
14:43:57.016	-0.4166038	4.9705143	8.61939	-0.23495099	-0.086632915	0.026233608	-0.52769667	5.3820357	8.180805	Walking_Idle
14:43:57.037	-0.4166038	4.9705143	8.61939	-0.23495099	-0.086632915	0.026233608	-0.52769667	5.3820357	8.180805	Walking_Idle
14:43:57.058	-0.4166038	4.9705143	8.61939	-0.23495099	-0.086632915	0.026233608	-0.52769667	5.3820357	8.180805	Walking_Idle
14:43:57.079	-0.4166038	4.9705143	8.61939	-0.23495099	-0.086632915	0.026233608	-0.52769667	5.3820357	8.180805	Walking_Idle
14:43:57.101	-0.4166038	4.9705143	8.61939	-0.23495099	-0.086632915	0.026233608	-0.52769667	5.3820357	8.180805	Walking_Idle
14:43:57.123	-0.4166038	4.9705143	8.61939	-0.23495099	-0.086632915	0.026233608	-0.52769667	5.3820357	8.180805	Walking_Idle
14:43:57.144	-0.34477556	4.972909	8.346442	-0.24472484	-0.011496483	0.103202626	-0.5748216	5.215747	8.28468	Walking_Idle
14:43:57.165	-0.34477556	4.972909	8.346442	-0.24472484	-0.011496483	0.103202626	-0.5748216	5.215747	8.28468	Walking_Idle
14:43:57.187	-0.34477556	4.972909	8.346442	-0.24472484	-0.011496483	0.103202626	-0.5748216	5.215747	8.28468	Walking_Idle
14:43:57.208	-0.34477556	4.972909	8.346442	-0.24472484	-0.011496483	0.103202626	-0.5748216	5.215747	8.28468	Walking_Idle
14:43:57.230	-0.34477556	4.972909	8.346442	-0.24472484	-0.011496483	0.103202626	-0.5748216	5.215747	8.28468	Walking_Idle
14:43:57.251	-0.34477556	4.972909	8.346442	-0.24472484	-0.011496483	0.103202626	-0.5748216	5.215747	8.28468	Walking_Idle
14:43:57.272	-0.34477556	4.972909	8.346442	-0.24472484	-0.011496483	0.103202626	-0.5748216	5.215747	8.28468	Walking_Idle
14:43:57.294	-0.34477556	4.972909	8.346442	-0.24472484	-0.011496483	0.103202626	-0.5748216	5.215747	8.28468	Walking_Idle
14:43:57.315	-0.75180227	5.3966956	7.6353426	0.21281323	-0.01577254	-0.07028311	-0.5441135	5.1538315	8.325403	Walking_Idle
14:43:57.337	-0.75180227	5.3966956	7.6353426	0.21281323	-0.01577254	-0.07028311	-0.5441135	5.1538315	8.325403	Walking_Idle
14:43:57.358	-0.75180227	5.3966956	7.6353426	0.21281323	-0.01577254	-0.07028311	-0.5441135	5.1538315	8.325403	Walking_Idle
14:43:57.379	-0.75180227	5.3966956	7.6353426	0.21281323	-0.01577254	-0.07028311	-0.5441135	5.1538315	8.325403	Walking_Idle
14:43:57.401	-0.75180227	5.3966956	7.6353426	0.21281323	-0.01577254	-0.07028311	-0.5441135	5.1538315	8.325403	Walking_Idle
14:43:57.422	-0.75180227	5.3966956	7.6353426	0.21281323	-0.01577254	-0.07028311	-0.5441135	5.1538315	8.325403	Walking_Idle
14:43:57.443	-0.75180227	5.3966956	7.6353426	0.21281323	-0.01577254	-0.07028311	-0.5441135	5.1538315	8.325403	Walking_Idle
14:43:57.464	-0.75180227	5.3966956	7.6353426	0.21281323	-0.01577254	-0.07028311	-0.5441135	5.1538315	8.325403	Walking_Idle
14:43:57.485	-0.75180227	5.3966956	7.6353426	0.21281323	-0.01577254	-0.07028311	-0.5441135	5.1538315	8.325403	Walking_Idle
14:43:57.506	-0.7302538	5.5331693	7.7861814	0.25801727	0.13755465	-0.12587184	-0.5814993	5.2830358	8.241463	Walking_Idle
14:43:57.528	-0.7302538	5.5331693	7.7861814	0.25801727	0.13755465	-0.12587184	-0.5814993	5.2830358	8.241463	Walking_Idle
14:43:57.551	-0.7302538	5.5331693	7.7861814	0.25801727	0.13755465	-0.12587184	-0.5814993	5.2830358	8.241463	Walking_Idle
14:43:57.575	-0.7302538	5.5331693	7.7861814	0.25801727	0.13755465	-0.12587184	-0.5814993	5.2830358	8.241463	Walking_Idle
14:43:57.598	-0.7302538	5.5331693	7.7861814	0.25801727	0.13755465	-0.12587184	-0.5814993	5.2830358	8.241463	Walking_Idle
14:43:57.621	-0.7302538	5.5331693	7.7861814	0.25801727	0.13755465	-0.12587184	-0.5814993	5.2830358	8.241463	Walking_Idle
14:43:57.643	-0.7302538	5.5331693	7.7861814	0.25801727	0.13755465	-0.12587184	-0.5814993	5.2830358	8.241463	Walking_Idle
14:43:57.667	-0.7302538	5.5331693	7.7861814	0.25801727	0.13755465	-0.12587184	-0.5814993	5.2830358	8.241463	Walking_Idle
14:43:57.691	-0.6249057	4.865166	8.083072	-0.026035076	0.04470312	0.07327023	-0.44393182	5.2681804	8.259512	Walking_Idle
14:43:57.713	-0.6249057	4.865166	8.083072	-0.026035076	0.04470312	0.07327023	-0.44393182	5.2681804	8.259512	Walking_Idle
14:43:57.734	-0.6249057	4.865166	8.083072	-0.026035076	0.04470312	0.07327023	-0.44393182	5.2681804	8.259512	Walking_Idle
14:43:57.756	-0.6249057	4.865166	8.083072	-0.026035076	0.04470312	0.07327023	-0.44393182	5.2681804	8.259512	Walking_Idle
14:43:57.779	-0.6249057	4.865166	8.083072	-0.026035076	0.04470312	0.07327023	-0.44393182	5.2681804	8.259512	Walking_Idle
14:43:57.803	-0.6249057	4.865166	8.083072	-0.026035076	0.04470312	0.07327023	-0.44393182	5.2681804	8.259512	Walking_Idle
14:43:57.826	-0.6249057	4.865166	8.083072	-0.026035076	0.04470312	0.07327023	-0.44393182	5.2681804	8.259512	Walking_Idle
14:43:57.848	-0.6249057	4.865166	8.083072	-0.026035076	0.04470312	0.07327023	-0.44393182	5.2681804	8.259512	Walking_Idle
14:43:57.870	-0.26337022	4.640105	7.980118	-0.2997027	-0.1623802	0.19483241	-0.33135405	5.1028314	8.367897	Walking_Idle
14:43:57.892	-0.26337022	4.640105	7.980118	-0.2997027	-0.1623802	0.19483241	-0.33135405	5.1028314	8.367897	Walking_Idle
14:43:57.914	-0.26337022	4.640105	7.980118	-0.2997027	-0.1623802	0.19483241	-0.33135405	5.1028314	8.367897	Walking_Idle
14:43:57.937	-0.26337022	4.640105	7.980118	-0.2997027	-0.1623802	0.19483241	-0.33135405	5.1028314	8.367897	Walking_Idle
14:43:57.959	-0.26337022	4.640105	7.980118	-0.2997027	-0.1623802	0.19483241	-0.33135405	5.1028314	8.367897	Walking_Idle
14:43:57.981	-0.26337022	4.640105	7.980118	-0.2997027	-0.1623802	0.19483241	-0.33135405	5.1028314	8.367897	Walking_Idle
14:43:58.005	-0.26337022	4.640105	7.980118	-0.2997027	-0.1623802	0.19483241	-0.33135405	5.1028314	8.367897	Walking_Idle
14:43:58.028	-0.26337022	4.640105	7.980118	-0.2997027	-0.1623802	0.19483241	-0.33135405	5.1028314	8.367897	Walking_Idle
14:43:58.051	-0.12689656	4.9274178	8.801354	-0.17264274	-0.22163412	-0.04707022	-0.16213848	4.8991637	8.493662	Walking_Idle
14:43:58.074	-0.12689656	4.9274178	8.801354	-0.17264274	-0.22163412	-0.04707022	-0.16213848	4.8991637	8.493662	Walking_Idle
14:43:58.097	-0.12689656	4.9274178	8.801354	-0.17264274	-0.22163412	-0.04707022	-0.16213848	4.8991637	8.493662	Walking_Idle
14:43:58.121	-0.12689656	4.9274178	8.801354	-0.17264274	-0.22163412	-0.04707022	-0.16213848	4.8991637	8.493662	Walking_Idle
14:43:58.144	-0.12689656	4.9274178	8.801354	-0.17264274	-0.22163412	-0.04707022	-0.16213848	4.8991637	8.493662	Walking_Idle
14:43:58.168	-0.12689656	4.9274178	8.801354	-0.17264274	-0.22163412	-0.04707022	-0.16213848	4.8991637	8.493662	Walking_Idle
14:43:58.191	-0.12689656	4.9274178	8.801354	-0.17264274	-0.22163412	-0.04707022	-0.16213848	4.8991637	8.493662	Walking_Idle
14:43:58.214	-0.12689656	4.9274178	8.801354	-0.17264274	-0.22163412	-0.04707022	-0.16213848	4.8991637	8.493662	Walking_Idle
14:43:58.237	-0.24182175	4.5419393	8.612206	0.044214427	-0.38473514	-0.22910807	-0.2118338	4.9890113	8.440097	Walking_Idle
14:43:58.260	-0.24182175	4.5419393	8.612206	0.044214427	-0.38473514	-0.22910807	-0.2118338	4.9890113	8.440097	Walking_Idle
14:43:58.282	-0.24182175	4.5419393	8.612206	0.044214427	-0.38473514	-0.22910807	-0.2118338	4.9890113	8.440097	Walking_Idle
14:43:58.304	-0.24182175	4.5419393	8.612206	0.044214427	-0.38473514	-0.22910807	-0.2118338	4.9890113	8.440097	Walking_Idle
14:43:58.325	-0.24182175	4.5419393	8.612206	0.044214427	-0.38473514	-0.22910807	-0.2118338	4.9890113	8.440097	Walking_Idle
14:43:58.346	-0.24182175	4.5419393	8.612206	0.044214427	-0.38473514	-0.22910807	-0.2118338	4.9890113	8.440097	Walking_Idle
14:43:58.370	-0.24182175	4.5419393	8.612206	0.044214427	-0.38473514	-0.22910807	-0.2118338	4.9890113	8.440097	Walking_Idle
14:43:58.393	-0.24182175	4.5419393	8.612206	0.044214427	-0.38473514	-0.22910807	-0.2118338	4.9890113	8.440097	Walking_Idle
14:43:58.416	0.8547561	4.331243	8.624178	0.010616837	-0.2063625	-0.03424205	0.011046003	5.1036406	8.373953	Walking_Idle
14:43:58.439	0.8547561	4.331243	8.624178	0.010616837	-0.2063625	-0.03424205	0.011046003	5.1036406	8.373953	Walking_Idle
14:43:58.463	0.8547561	4.331243	8.624178	0.010616837	-0.2063625	-0.03424205	0.011046003	5.1036406	8.373953	Walking_Idle
14:43:58.485	0.8547561	4.331243	8.624178	0.010616837	-0.2063625	-0.03424205	0.011046003	5.1036406	8.373953	Walking_Idle
14:43:58.507	0.8547561	4.331243	8.624178	0.010616837	-0.2063625	-0.03424205	0.011046003	5.1036406	8.373953	Walking_Idle
14:43:58.529	0.8547561	4.331243	8.624178	0.010616837	-0.2063625	-0.03424205	0.011046003	5.1036406	8.373953	Walking_Idle
14:43:58.551	0.8547561	4.331243	8.624178	0.010616837	-0.2063625	-0.03424205	0.011046003	5.1036406	8.373953	Walking_Idle
14:43:58.573	0.8547561	4.331243	8.624178	0.010616837	-0.2063625	-0.03424205	0.011046003	5.1036406	8.373953	Walking_Idle
14:43:58.598	1.1253091	5.1788163	7.692805	-0.14576466	-0.20941682	0.21499097	0.37845147	5.040285	8.4037285	Walking_Idle
14:43:58.621	1.1253091	5.1788163	7.692805	-0.14576466	-0.20941682	0.21499097	0.37845147	5.040285	8.4037285	Walking_Idle
14:43:58.644	1.1253091	5.1788163	7.692805	-0.14576466	-0.20941682	0.21499097	0.37845147	5.040285	8.4037285	Walking_Idle
14:43:58.666	1.1253091	5.1788163	7.692805	-0.14576466	-0.20941682	0.21499097	0.37845147	5.040285	8.4037285	Walking_Idle
14:43:58.689	1.1253091	5.1788163	7.692805	-0.14576466	-0.20941682	0.21499097	0.37845147	5.040285	8.4037285	Walking_Idle
14:43:58.710	1.1253091	5.1788163	7.692805	-0.14576466	-0.20941682	0.21499097	0.37845147	5.040285	8.4037285	Walking_Idle
14:43:58.731	1.1253091	5.1788163	7.692805	-0.14576466	-0.20941682	0.21499097	0.37845147	5.040285	8.4037285	Walking_Idle
14:43:58.752	1.1253091	5.1788163	7.692805	-0.14576466	-0.20941682	0.21499097	0.37845147	5.040285	8.4037285	Walking_Idle
14:43:58.775	0.7996878	5.3799353	7.292961	-0.012596042	0.091739744	0.25775152	0.7582694	4.9316754	8.44239	Walking_Idle
14:43:58.799	0.7996878	5.3799353	7.292961	-0.012596042	0.091739744	0.25775152	0.7582694	4.9316754	8.44239	Walking_Idle
14:43:58.822	0.7996878	5.3799353	7.292961	-0.012596042	0.091739744	0.25775152	0.7582694	4.9316754	8.44239	Walking_Idle
14:43:58.845	0.7996878	5.3799353	7.292961	-0.012596042	0.091739744	0.25775152	0.7582694	4.9316754	8.44239	Walking_Idle
14:43:58.868	0.7996878	5.3799353	7.292961	-0.012596042	0.091739744	0.25775152	0.7582694	4.9316754	8.44239	Walking_Idle
14:43:58.892	0.7996878	5.3799353	7.292961	-0.012596042	0.091739744	0.25775152	0.7582694	4.9316754	8.44239	Walking_Idle
14:43:58.915	0.7996878	5.3799353	7.292961	-0.012596042	0.091739744	0.25775152	0.7582694	4.9316754	8.44239	Walking_Idle
14:43:58.939	0.98404694	5.954561	7.848433	0.06864903	0.3440271	0.30295557	0.59645987	4.9993224	8.415542	Walking_Idle
14:43:58.961	0.98404694	5.954561	7.848433	0.06864903	0.3440271	0.30295557	0.59645987	4.9993224	8.415542	Walking_Idle
14:43:58.984	0.98404694	5.954561	7.848433	0.06864903	0.3440271	0.30295557	0.59645987	4.9993224	8.415542	Walking_Idle
14:43:59.007	0.98404694	5.954561	7.848433	0.06864903	0.3440271	0.30295557	0.59645987	4.9993224	8.415542	Walking_Idle
14:43:59.030	0.98404694	5.954561	7.848433	0.06864903	0.3440271	0.30295557	0.59645987	4.9993224	8.415542	Walking_Idle
14:43:59.053	0.98404694	5.954561	7.848433	0.06864903	0.3440271	0.30295557	0.59645987	4.9993224	8.415542	Walking_Idle
14:43:59.073	0.98404694	5.954561	7.848433	0.06864903	0.3440271	0.30295557	0.59645987	4.9993224	8.415542	Walking_Idle
14:43:59.095	0.98404694	5.954561	7.848433	0.06864903	0.3440271	0.30295557	0.59645987	4.9993224	8.415542	Walking_Idle
14:43:59.116	0.37829542	6.019207	8.066312	0.22319794	0.4967434	0.018903226	0.22857276	5.345021	8.218812	Walking_Idle
14:43:59.137	0.37829542	6.019207	8.066312	0.22319794	0.4967434	0.018903226	0.22857276	5.345021	8.218812	Walking_Idle
14:43:59.159	0.37829542	6.019207	8.066312	0.22319794	0.4967434	0.018903226	0.22857276	5.345021	8.218812	Walking_Idle
14:43:59.180	0.37829542	6.019207	8.066312	0.22319794	0.4967434	0.018903226	0.22857276	5.345021	8.218812	Walking_Idle
14:43:59.202	0.37829542	6.019207	8.066312	0.22319794	0.4967434	0.018903226	0.22857276	5.345021	8.218812	Walking_Idle
14:43:59.224	0.37829542	6.019207	8.066312	0.22319794	0.4967434	0.018903226	0.22857276	5.345021	8.218812	Walking_Idle
14:43:59.248	0.37829542	6.019207	8.066312	0.22319794	0.4967434	0.018903226	0.22857276	5.345021	8.218812	Walking_Idle
14:43:59.272	0.37829542	6.019207	8.066312	0.22319794	0.4967434	0.018903226	0.22857276	5.345021	8.218812	Walking_Idle
14:43:59.295	0.37829542	6.019207	8.066312	0.22319794	0.4967434	0.018903226	-0.018879766	5.3761997	8.201613	Walking_Idle
14:43:59.318	-0.3040729	4.7262983	5.9641385	0.5396262	0.380679	0.2675254	-0.018879766	5.3761997	8.201613	Walking_Idle
14:43:59.341	-0.3040729	4.7262983	5.9641385	0.5396262	0.380679	0.2675254	-0.018879766	5.3761997	8.201613	Walking_Idle
14:43:59.364	-0.3040729	4.7262983	5.9641385	0.5396262	0.380679	0.2675254	-0.018879766	5.3761997	8.201613	Walking_Idle
14:43:59.388	-0.3040729	4.7262983	5.9641385	0.5396262	0.380679	0.2675254	-0.018879766	5.3761997	8.201613	Walking_Idle
14:43:59.411	-0.3040729	4.7262983	5.9641385	0.5396262	0.380679	0.2675254	-0.018879766	5.3761997	8.201613	Walking_Idle
14:43:59.434	-0.3040729	4.7262983	5.9641385	0.5396262	0.380679	0.2675254	-0.018879766	5.3761997	8.201613	Walking_Idle
14:43:59.457	-0.3040729	4.7262983	5.9641385	0.5396262	0.380679	0.2675254	-0.018879766	5.3761997	8.201613	Walking_Idle
14:43:59.480	0.15802214	5.030371	7.388732	0.039327502	0.06486167	0.031731397	0.25888285	5.1574554	8.336906	Walking_Idle
14:43:59.503	0.15802214	5.030371	7.388732	0.039327502	0.06486167	0.031731397	0.25888285	5.1574554	8.336906	Walking_Idle
14:43:59.526	0.15802214	5.030371	7.388732	0.039327502	0.06486167	0.031731397	0.25888285	5.1574554	8.336906	Walking_Idle
14:43:59.550	0.15802214	5.030371	7.388732	0.039327502	0.06486167	0.031731397	0.25888285	5.1574554	8.336906	Walking_Idle
14:43:59.573	0.15802214	5.030371	7.388732	0.039327502	0.06486167	0.031731397	0.25888285	5.1574554	8.336906	Walking_Idle
14:43:59.597	0.15802214	5.030371	7.388732	0.039327502	0.06486167	0.031731397	0.25888285	5.1574554	8.336906	Walking_Idle
14:43:59.619	0.15802214	5.030371	7.388732	0.039327502	0.06486167	0.031731397	0.25888285	5.1574554	8.336906	Walking_Idle
14:43:59.641	0.15802214	5.030371	7.388732	0.039327502	0.06486167	0.031731397	0.25888285	5.1574554	8.336906	Walking_Idle
14:43:59.664	-0.9601042	5.253039	8.511647	-0.02420248	-0.123284824	-0.22361028	0.22560441	5.1787257	8.324677	Walking_Idle
14:43:59.686	-0.9601042	5.253039	8.511647	-0.02420248	-0.123284824	-0.22361028	0.22560441	5.1787257	8.324677	Walking_Idle
14:43:59.710	-0.9601042	5.253039	8.511647	-0.02420248	-0.123284824	-0.22361028	0.22560441	5.1787257	8.324677	Walking_Idle
14:43:59.733	-0.9601042	5.253039	8.511647	-0.02420248	-0.123284824	-0.22361028	0.22560441	5.1787257	8.324677	Walking_Idle
14:43:59.755	-0.9601042	5.253039	8.511647	-0.02420248	-0.123284824	-0.22361028	0.22560441	5.1787257	8.324677	Walking_Idle
14:43:59.778	-0.9601042	5.253039	8.511647	-0.02420248	-0.123284824	-0.22361028	0.22560441	5.1787257	8.324677	Walking_Idle
14:43:59.800	-0.9601042	5.253039	8.511647	-0.02420248	-0.123284824	-0.22361028	0.22560441	5.1787257	8.324677	Walking_Idle
14:43:59.822	-0.9601042	5.253039	8.511647	-0.02420248	-0.123284824	-0.22361028	0.22560441	5.1787257	8.324677	Walking_Idle
14:43:59.844	-0.043096945	5.8659735	7.2450757	0.13034642	0.13144599	-0.16557808	-0.08373539	5.3904967	8.191817	Walking_Idle
14:43:59.866	-0.043096945	5.8659735	7.2450757	0.13034642	0.13144599	-0.16557808	-0.08373539	5.3904967	8.191817	Walking_Idle
14:43:59.889	-0.043096945	5.8659735	7.2450757	0.13034642	0.13144599	-0.16557808	-0.08373539	5.3904967	8.191817	Walking_Idle
14:43:59.912	-0.043096945	5.8659735	7.2450757	0.13034642	0.13144599	-0.16557808	-0.08373539	5.3904967	8.191817	Walking_Idle
14:43:59.935	-0.043096945	5.8659735	7.2450757	0.13034642	0.13144599	-0.16557808	-0.08373539	5.3904967	8.191817	Walking_Idle
14:43:59.960	-0.043096945	5.8659735	7.2450757	0.13034642	0.13144599	-0.16557808	-0.08373539	5.3904967	8.191817	Walking_Idle
14:43:59.983	-0.043096945	5.8659735	7.2450757	0.13034642	0.13144599	-0.16557808	-0.08373539	5.3904967	8.191817	Walking_Idle
14:44:00.006	-0.043096945	5.8659735	7.2450757	0.13034642	0.13144599	-0.16557808	-0.08373539	5.3904967	8.191817	Walking_Idle
14:44:00.030	0.3304099	5.317684	6.0599093	0.21953274	0.21941058	-0.22422114	-0.33535966	5.361401	8.204467	Walking_Idle
14:44:00.054	0.3304099	5.317684	6.0599093	0.21953274	0.21941058	-0.22422114	-0.33535966	5.361401	8.204467	Walking_Idle
14:44:00.076	0.3304099	5.317684	6.0599093	0.21953274	0.21941058	-0.22422114	-0.33535966	5.361401	8.204467	Walking_Idle
14:44:00.098	0.3304099	5.317684	6.0599093	0.21953274	0.21941058	-0.22422114	-0.33535966	5.361401	8.204467	Walking_Idle
14:44:00.119	0.3304099	5.317684	6.0599093	0.21953274	0.21941058	-0.22422114	-0.33535966	5.361401	8.204467	Walking_Idle
14:44:00.140	0.3304099	5.317684	6.0599093	0.21953274	0.21941058	-0.22422114	-0.33535966	5.361401	8.204467	Walking_Idle
14:44:00.162	0.3304099	5.317684	6.0599093	0.21953274	0.21941058	-0.22422114	-0.33535966	5.361401	8.204467	Walking_Idle
14:44:00.184	0.3304099	5.317684	6.0599093	0.21953274	0.21941058	-0.22422114	-0.33535966	5.361401	8.204467	Walking_Idle
14:44:00.206	1.0151725	5.0207944	6.8667803	-0.16714494	-0.12572828	-0.09899376	-0.063840166	4.968826	8.454408	Walking_Idle
14:44:00.229	1.0151725	5.0207944	6.8667803	-0.16714494	-0.12572828	-0.09899376	-0.063840166	4.968826	8.454408	Walking_Idle
14:44:00.251	1.0151725	5.0207944	6.8667803	-0.16714494	-0.12572828	-0.09899376	-0.063840166	4.968826	8.454408	Walking_Idle
14:44:00.275	1.0151725	5.0207944	6.8667803	-0.16714494	-0.12572828	-0.09899376	-0.063840166	4.968826	8.454408	Walking_Idle
14:44:00.298	1.0151725	5.0207944	6.8667803	-0.16714494	-0.12572828	-0.09899376	-0.063840166	4.968826	8.454408	Walking_Idle
14:44:00.321	1.0151725	5.0207944	6.8667803	-0.16714494	-0.12572828	-0.09899376	-0.063840166	4.968826	8.454408	Walking_Idle
14:44:00.344	1.0151725	5.0207944	6.8667803	-0.16714494	-0.12572828	-0.09899376	-0.063840166	4.968826	8.454408	Walking_Idle
14:44:00.367	1.0151725	5.0207944	6.8667803	-0.16714494	-0.12572828	-0.09899376	-0.063840166	4.968826	8.454408	Walking_Idle
14:44:00.390	-0.82602483	5.688797	8.20518	-0.065741315	-0.041428883	0.028677069	-0.054112993	4.788336	8.557995	Walking_Idle
14:44:00.413	-0.82602483	5.688797	8.20518	-0.065741315	-0.041428883	0.028677069	-0.054112993	4.788336	8.557995	Walking_Idle
14:44:00.436	-0.82602483	5.688797	8.20518	-0.065741315	-0.041428883	0.028677069	-0.054112993	4.788336	8.557995	Walking_Idle
14:44:00.459	-0.82602483	5.688797	8.20518	-0.065741315	-0.041428883	0.028677069	-0.054112993	4.788336	8.557995	Walking_Idle
14:44:00.482	-0.82602483	5.688797	8.20518	-0.065741315	-0.041428883	0.028677069	-0.054112993	4.788336	8.557995	Walking_Idle
14:44:00.505	-0.82602483	5.688797	8.20518	-0.065741315	-0.041428883	0.028677069	-0.054112993	4.788336	8.557995	Walking_Idle
14:44:00.527	-0.82602483	5.688797	8.20518	-0.065741315	-0.041428883	0.028677069	-0.054112993	4.788336	8.557995	Walking_Idle
14:44:00.550	-0.82602483	5.688797	8.20518	-0.065741315	-0.041428883	0.028677069	-0.054112993	4.788336	8.557995	Walking_Idle
14:44:00.574	-1.3096683	5.7366824	10.673677	-0.037641518	0.67145085	-0.28347507	-0.38636905	5.055772	8.394057	Walking_Idle
14:44:00.596	-1.3096683	5.7366824	10.673677	-0.037641518	0.67145085	-0.28347507	-0.38636905	5.055772	8.394057	Walking_Idle
14:44:00.620	-1.3096683	5.7366824	10.673677	-0.037641518	0.67145085	-0.28347507	-0.38636905	5.055772	8.394057	Walking_Idle
14:44:00.643	-1.3096683	5.7366824	10.673677	-0.037641518	0.67145085	-0.28347507	-0.38636905	5.055772	8.394057	Walking_Idle
14:44:00.666	-1.3096683	5.7366824	10.673677	-0.037641518	0.67145085	-0.28347507	-0.38636905	5.055772	8.394057	Walking_Idle
14:44:00.689	-1.3096683	5.7366824	10.673677	-0.037641518	0.67145085	-0.28347507	-0.38636905	5.055772	8.394057	Walking_Idle
14:44:00.713	-1.3096683	5.7366824	10.673677	-0.037641518	0.67145085	-0.28347507	-0.38636905	5.055772	8.394057	Walking_Idle
14:44:00.737	-0.6751855	3.2035396	6.5052447	0.572002	0.36785084	0.2443125	-0.99038774	4.934556	8.416629	Walking_Idle
14:44:00.760	-0.6751855	3.2035396	6.5052447	0.572002	0.36785084	0.2443125	-0.99038774	4.934556	8.416629	Walking_Idle
14:44:00.783	-0.6751855	3.2035396	6.5052447	0.572002	0.36785084	0.2443125	-0.99038774	4.934556	8.416629	Walking_Idle
14:44:00.806	-0.6751855	3.2035396	6.5052447	0.572002	0.36785084	0.2443125	-0.99038774	4.934556	8.416629	Walking_Idle
14:44:00.829	-0.6751855	3.2035396	6.5052447	0.572002	0.36785084	0.2443125	-0.99038774	4.934556	8.416629	Walking_Idle
14:44:00.852	-0.6751855	3.2035396	6.5052447	0.572002	0.36785084	0.2443125	-0.99038774	4.934556	8.416629	Walking_Idle
14:44:00.875	-0.6751855	3.2035396	6.5052447	0.572002	0.36785084	0.2443125	-0.99038774	4.934556	8.416629	Walking_Idle
14:44:00.898	-0.6751855	3.2035396	6.5052447	0.572002	0.36785084	0.2443125	-0.99038774	4.934556	8.416629	Walking_Idle
14:44:00.921	0.8044763	2.8276386	7.2522583	-0.7621277	-0.22774278	0.2534755	-0.92164236	4.1699486	8.827938	Walking_Idle
14:44:00.943	0.8044763	2.8276386	7.2522583	-0.7621277	-0.22774278	0.2534755	-0.92164236	4.1699486	8.827938	Walking_Idle
14:44:00.966	0.8044763	2.8276386	7.2522583	-0.7621277	-0.22774278	0.2534755	-0.92164236	4.1699486	8.827938	Walking_Idle
14:44:00.989	0.8044763	2.8276386	7.2522583	-0.7621277	-0.22774278	0.2534755	-0.92164236	4.1699486	8.827938	Walking_Idle
14:44:01.013	0.8044763	2.8276386	7.2522583	-0.7621277	-0.22774278	0.2534755	-0.92164236	4.1699486	8.827938	Walking_Idle
14:44:01.035	0.8044763	2.8276386	7.2522583	-0.7621277	-0.22774278	0.2534755	-0.92164236	4.1699486	8.827938	Walking_Idle
14:44:01.057	0.8044763	2.8276386	7.2522583	-0.7621277	-0.22774278	0.2534755	-0.92164236	4.1699486	8.827938	Walking_Idle
14:44:01.079	0.8044763	2.8276386	7.2522583	-0.7621277	-0.22774278	0.2534755	-0.92164236	4.1699486	8.827938	Walking_Idle
14:44:01.100	-2.0447106	4.743058	10.63058	-0.41271278	0.0013316863	-0.23032978	-0.6963276	3.1572855	9.258351	Walking_Idle
14:44:01.121	-2.0447106	4.743058	10.63058	-0.41271278	0.0013316863	-0.23032978	-0.6963276	3.1572855	9.258351	Walking_Idle
14:44:01.142	-2.0447106	4.743058	10.63058	-0.41271278	0.0013316863	-0.23032978	-0.6963276	3.1572855	9.258351	Walking_Idle
14:44:01.164	-2.0447106	4.743058	10.63058	-0.41271278	0.0013316863	-0.23032978	-0.6963276	3.1572855	9.258351	Walking_Idle
14:44:01.186	-2.0447106	4.743058	10.63058	-0.41271278	0.0013316863	-0.23032978	-0.6963276	3.1572855	9.258351	Walking_Idle
14:44:01.208	-2.0447106	4.743058	10.63058	-0.41271278	0.0013316863	-0.23032978	-0.6963276	3.1572855	9.258351	Walking_Idle
14:44:01.232	-2.0447106	4.743058	10.63058	-0.41271278	0.0013316863	-0.23032978	-0.6963276	3.1572855	9.258351	Walking_Idle
14:44:01.254	-2.0447106	4.743058	10.63058	-0.41271278	0.0013316863	-0.23032978	-0.6963276	3.1572855	9.258351	Walking_Idle
14:44:01.278	-1.3120626	3.6273263	10.858036	0.04787962	0.122283004	0.47399783	-0.60862744	3.171062	9.259823	Walking_Idle
14:44:01.301	-1.3120626	3.6273263	10.858036	0.04787962	0.122283004	0.47399783	-0.60862744	3.171062	9.259823	Walking_Idle
14:44:01.323	-1.3120626	3.6273263	10.858036	0.04787962	0.122283004	0.47399783	-0.60862744	3.171062	9.259823	Walking_Idle
14:44:01.345	-1.3120626	3.6273263	10.858036	0.04787962	0.122283004	0.47399783	-0.60862744	3.171062	9.259823	Walking_Idle
14:44:01.366	-1.3120626	3.6273263	10.858036	0.04787962	0.122283004	0.47399783	-0.60862744	3.171062	9.259823	Walking_Idle
14:44:01.388	-1.3120626	3.6273263	10.858036	0.04787962	0.122283004	0.47399783	-0.60862744	3.171062	9.259823	Walking_Idle
14:44:01.412	-1.3120626	3.6273263	10.858036	0.04787962	0.122283004	0.47399783	-0.60862744	3.171062	9.259823	Walking_Idle
14:44:01.436	-1.3120626	3.6273263	10.858036	0.04787962	0.122283004	0.47399783	-0.60862744	3.171062	9.259823	Walking_Idle
14:44:01.458	-1.1109436	2.691165	8.303345	0.38263375	0.6610662	0.20521712	-0.7835799	4.038045	8.902278	Walking_Idle
14:44:01.480	-1.1109436	2.691165	8.303345	0.38263375	0.6610662	0.20521712	-0.7835799	4.038045	8.902278	Walking_Idle
14:44:01.501	-1.1109436	2.691165	8.303345	0.38263375	0.6610662	0.20521712	-0.7835799	4.038045	8.902278	Walking_Idle
14:44:01.523	-1.1109436	2.691165	8.303345	0.38263375	0.6610662	0.20521712	-0.7835799	4.038045	8.902278	Walking_Idle
14:44:01.545	-1.1109436	2.691165	8.303345	0.38263375	0.6610662	0.20521712	-0.7835799	4.038045	8.902278	Walking_Idle
14:44:01.567	-1.1109436	2.691165	8.303345	0.38263375	0.6610662	0.20521712	-0.7835799	4.038045	8.902278	Walking_Idle
14:44:01.589	-1.1109436	2.691165	8.303345	0.38263375	0.6610662	0.20521712	-0.7835799	4.038045	8.902278	Walking_Idle
14:44:01.612	-1.1109436	2.691165	8.303345	0.38263375	0.6610662	0.20521712	-0.7835799	4.038045	8.902278	Walking_Idle
14:44:01.635	0.79250497	5.190788	8.265037	-0.010763446	-0.072583005	-0.0562332	-0.92065567	3.8255837	8.982632	Walking_Idle
14:44:01.658	0.79250497	5.190788	8.265037	-0.010763446	-0.072583005	-0.0562332	-0.92065567	3.8255837	8.982632	Walking_Idle
14:44:01.681	0.79250497	5.190788	8.265037	-0.010763446	-0.072583005	-0.0562332	-0.92065567	3.8255837	8.982632	Walking_Idle
14:44:01.703	0.79250497	5.190788	8.265037	-0.010763446	-0.072583005	-0.0562332	-0.92065567	3.8255837	8.982632	Walking_Idle
14:44:01.725	0.79250497	5.190788	8.265037	-0.010763446	-0.072583005	-0.0562332	-0.92065567	3.8255837	8.982632	Walking_Idle
14:44:01.747	0.79250497	5.190788	8.265037	-0.010763446	-0.072583005	-0.0562332	-0.92065567	3.8255837	8.982632	Walking_Idle
14:44:01.769	0.79250497	5.190788	8.265037	-0.010763446	-0.072583005	-0.0562332	-0.92065567	3.8255837	8.982632	Walking_Idle
14:44:01.791	0.79250497	5.190788	8.265037	-0.010763446	-0.072583005	-0.0562332	-0.92065567	3.8255837	8.982632	Walking_Idle
14:44:01.815	-0.9984126	4.225895	12.385584	-0.010763446	-0.072583005	-0.0562332	-0.92065567	3.8255837	8.982632	Walking_Idle
14:44:01.838	-0.9984126	4.225895	12.385584	0.5048068	-0.26805988	0.074491955	-0.639795	4.664155	8.602714	Walking_Idle
14:44:01.862	-0.9984126	4.225895	12.385584	0.5048068	-0.26805988	0.074491955	-0.639795	4.664155	8.602714	Walking_Idle
14:44:01.884	-0.9984126	4.225895	12.385584	0.5048068	-0.26805988	0.074491955	-0.639795	4.664155	8.602714	Walking_Idle
14:44:01.906	-0.9984126	4.225895	12.385584	0.5048068	-0.26805988	0.074491955	-0.639795	4.664155	8.602714	Walking_Idle
14:44:01.929	-0.9984126	4.225895	12.385584	0.5048068	-0.26805988	0.074491955	-0.639795	4.664155	8.602714	Walking_Idle
14:44:01.950	-0.9984126	4.225895	12.385584	0.5048068	-0.26805988	0.074491955	-0.639795	4.664155	8.602714	Walking_Idle
14:44:01.972	-0.9984126	4.225895	12.385584	0.5048068	-0.26805988	0.074491955	-0.639795	4.664155	8.602714	Walking_Idle
14:44:01.993	-0.43336374	4.3432145	5.150085	0.22258708	0.04653571	0.33105537	-0.2811364	5.2667303	8.267576	Walking_Idle
14:44:02.016	-0.43336374	4.3432145	5.150085	0.22258708	0.04653571	0.33105537	-0.2811364	5.2667303	8.267576	Walking_Idle
14:44:02.039	-0.43336374	4.3432145	5.150085	0.22258708	0.04653571	0.33105537	-0.2811364	5.2667303	8.267576	Walking_Idle
14:44:02.061	-0.43336374	4.3432145	5.150085	0.22258708	0.04653571	0.33105537	-0.2811364	5.2667303	8.267576	Walking_Idle
14:44:02.083	-0.43336374	4.3432145	5.150085	0.22258708	0.04653571	0.33105537	-0.2811364	5.2667303	8.267576	Walking_Idle
14:44:02.105	-0.43336374	4.3432145	5.150085	0.22258708	0.04653571	0.33105537	-0.2811364	5.2667303	8.267576	Walking_Idle
14:44:02.127	-0.43336374	4.3432145	5.150085	0.22258708	0.04653571	0.33105537	-0.2811364	5.2667303	8.267576	Walking_Idle
14:44:02.148	-0.43336374	4.3432145	5.150085	0.22258708	0.04653571	0.33105537	-0.2811364	5.2667303	8.267576	Walking_Idle
14:44:02.170	-0.43336374	4.3432145	5.150085	0.22258708	0.04653571	0.33105537	-0.2811364	5.2667303	8.267576	Walking_Idle
14:44:02.192	-0.4764607	5.791751	5.7630196	0.13828768	0.008662069	-0.1667998	-0.12894115	5.2768836	8.264879	Walking_Idle
14:44:02.213	-0.4764607	5.791751	5.7630196	0.13828768	0.008662069	-0.1667998	-0.12894115	5.2768836	8.264879	Walking_Idle
14:44:02.235	-0.4764607	5.791751	5.7630196	0.13828768	0.008662069	-0.1667998	-0.12894115	5.2768836	8.264879	Walking_Idle
14:44:02.257	-0.4764607	5.791751	5.7630196	0.13828768	0.008662069	-0.1667998	-0.12894115	5.2768836	8.264879	Walking_Idle
14:44:02.280	-0.4764607	5.791751	5.7630196	0.13828768	0.008662069	-0.1667998	-0.12894115	5.2768836	8.264879	Walking_Idle
14:44:02.303	-0.4764607	5.791751	5.7630196	0.13828768	0.008662069	-0.1667998	-0.12894115	5.2768836	8.264879	Walking_Idle
14:44:02.326	-0.4764607	5.791751	5.7630196	0.13828768	0.008662069	-0.1667998	-0.12894115	5.2768836	8.264879	Walking_Idle
14:44:02.349	-0.4764607	5.791751	5.7630196	0.13828768	0.008662069	-0.1667998	-0.12894115	5.2768836	8.264879	Walking_Idle
14:44:02.373	-1.333611	7.0798707	6.9577627	-0.15370592	0.20474982	0.042116106	-0.36339077	5.599141	8.042878	Walking_Idle
14:44:02.395	-1.333611	7.0798707	6.9577627	-0.15370592	0.20474982	0.042116106	-0.36339077	5.599141	8.042878	Walking_Idle
14:44:02.419	-1.333611	7.0798707	6.9577627	-0.15370592	0.20474982	0.042116106	-0.36339077	5.599141	8.042878	Walking_Idle
14:44:02.442	-1.333611	7.0798707	6.9577627	-0.15370592	0.20474982	0.042116106	-0.36339077	5.599141	8.042878	Walking_Idle
14:44:02.465	-1.333611	7.0798707	6.9577627	-0.15370592	0.20474982	0.042116106	-0.36339077	5.599141	8.042878	Walking_Idle
14:44:02.489	-1.333611	7.0798707	6.9577627	-0.15370592	0.20474982	0.042116106	-0.36339077	5.599141	8.042878	Walking_Idle
14:44:02.511	-1.333611	7.0798707	6.9577627	-0.15370592	0.20474982	0.042116106	-0.36339077	5.599141	8.042878	Walking_Idle
14:44:02.534	0.69194543	4.3432145	7.3049326	-0.15370592	0.20474982	0.042116106	-0.36339077	5.599141	8.042878	Walking_Idle
14:44:02.557	0.69194543	4.3432145	7.3049326	-0.14026688	0.16137838	-0.36960706	-0.8537514	5.056841	8.358816	Walking_Idle
14:44:02.580	0.69194543	4.3432145	7.3049326	-0.14026688	0.16137838	-0.36960706	-0.8537514	5.056841	8.358816	Walking_Idle
14:44:02.603	0.69194543	4.3432145	7.3049326	-0.14026688	0.16137838	-0.36960706	-0.8537514	5.056841	8.358816	Walking_Idle
14:44:02.626	0.69194543	4.3432145	7.3049326	-0.14026688	0.16137838	-0.36960706	-0.8537514	5.056841	8.358816	Walking_Idle
14:44:02.649	0.69194543	4.3432145	7.3049326	-0.14026688	0.16137838	-0.36960706	-0.8537514	5.056841	8.358816	Walking_Idle
14:44:02.673	0.69194543	4.3432145	7.3049326	-0.14026688	0.16137838	-0.36960706	-0.8537514	5.056841	8.358816	Walking_Idle
14:44:02.696	0.69194543	4.3432145	7.3049326	-0.14026688	0.16137838	-0.36960706	-0.8537514	5.056841	8.358816	Walking_Idle
14:44:02.719	-0.65124273	3.5985951	6.6704497	0.20548286	-0.38351342	-0.44596523	-1.0225437	4.5838494	8.608896	Walking_Idle
14:44:02.742	-0.65124273	3.5985951	6.6704497	0.20548286	-0.38351342	-0.44596523	-1.0225437	4.5838494	8.608896	Walking_Idle
14:44:02.766	-0.65124273	3.5985951	6.6704497	0.20548286	-0.38351342	-0.44596523	-1.0225437	4.5838494	8.608896	Walking_Idle
14:44:02.788	-0.65124273	3.5985951	6.6704497	0.20548286	-0.38351342	-0.44596523	-1.0225437	4.5838494	8.608896	Walking_Idle
14:44:02.811	-0.65124273	3.5985951	6.6704497	0.20548286	-0.38351342	-0.44596523	-1.0225437	4.5838494	8.608896	Walking_Idle
14:44:02.834	-0.65124273	3.5985951	6.6704497	0.20548286	-0.38351342	-0.44596523	-1.0225437	4.5838494	8.608896	Walking_Idle
14:44:02.857	-0.65124273	3.5985951	6.6704497	0.20548286	-0.38351342	-0.44596523	-1.0225437	4.5838494	8.608896	Walking_Idle
14:44:02.881	-0.65124273	3.5985951	6.6704497	0.20548286	-0.38351342	-0.44596523	-1.0225437	4.5838494	8.608896	Walking_Idle
14:44:02.903	-1.9393626	4.460534	9.893144	-1.259983	0.31470558	0.015238034	-1.0299271	4.139081	8.830493	Walking_Idle
14:44:02.925	-1.9393626	4.460534	9.893144	-1.259983	0.31470558	0.015238034	-1.0299271	4.139081	8.830493	Walking_Idle
14:44:02.947	-1.9393626	4.460534	9.893144	-1.259983	0.31470558	0.015238034	-1.0299271	4.139081	8.830493	Walking_Idle
14:44:02.968	-1.9393626	4.460534	9.893144	-1.259983	0.31470558	0.015238034	-1.0299271	4.139081	8.830493	Walking_Idle
14:44:02.990	-1.9393626	4.460534	9.893144	-1.259983	0.31470558	0.015238034	-1.0299271	4.139081	8.830493	Walking_Idle
14:44:03.012	-1.9393626	4.460534	9.893144	-1.259983	0.31470558	0.015238034	-1.0299271	4.139081	8.830493	Walking_Idle
14:44:03.035	-1.9393626	4.460534	9.893144	-1.259983	0.31470558	0.015238034	-1.0299271	4.139081	8.830493	Walking_Idle
14:44:03.058	-1.9393626	4.460534	9.893144	-1.259983	0.31470558	0.015238034	-1.0299271	4.139081	8.830493	Walking_Idle
14:44:03.080	-2.7653873	2.5427198	10.369604	0.07720115	-0.07563733	0.18261512	-1.0058378	3.039246	9.269393	Walking_Idle
14:44:03.104	-2.7653873	2.5427198	10.369604	0.07720115	-0.07563733	0.18261512	-1.0058378	3.039246	9.269393	Walking_Idle
14:44:03.127	-2.7653873	2.5427198	10.369604	0.07720115	-0.07563733	0.18261512	-1.0058378	3.039246	9.269393	Walking_Idle
14:44:03.153	-2.7653873	2.5427198	10.369604	0.07720115	-0.07563733	0.18261512	-1.0058378	3.039246	9.269393	Walking_Idle
14:44:03.176	-2.7653873	2.5427198	10.369604	0.07720115	-0.07563733	0.18261512	-1.0058378	3.039246	9.269393	Walking_Idle
14:44:03.199	-2.7653873	2.5427198	10.369604	0.07720115	-0.07563733	0.18261512	-1.0058378	3.039246	9.269393	Walking_Idle
14:44:03.222	-2.7653873	2.5427198	10.369604	0.07720115	-0.07563733	0.18261512	-1.0058378	3.039246	9.269393	Walking_Idle
14:44:03.244	-2.7653873	2.5427198	10.369604	0.07720115	-0.07563733	0.18261512	-1.0058378	3.039246	9.269393	Walking_Idle
14:44:03.267	-1.0391153	3.2035396	3.8547823	0.16211142	0.42893735	0.6126642	-1.3203346	3.3928437	9.105806	Walking_Idle
14:44:03.290	-1.0391153	3.2035396	3.8547823	0.16211142	0.42893735	0.6126642	-1.3203346	3.3928437	9.105806	Walking_Idle
14:44:03.313	-1.0391153	3.2035396	3.8547823	0.16211142	0.42893735	0.6126642	-1.3203346	3.3928437	9.105806	Walking_Idle
14:44:03.337	-1.0391153	3.2035396	3.8547823	0.16211142	0.42893735	0.6126642	-1.3203346	3.3928437	9.105806	Walking_Idle
14:44:03.359	-1.0391153	3.2035396	3.8547823	0.16211142	0.42893735	0.6126642	-1.3203346	3.3928437	9.105806	Walking_Idle
14:44:03.382	-1.0391153	3.2035396	3.8547823	0.16211142	0.42893735	0.6126642	-1.3203346	3.3928437	9.105806	Walking_Idle
14:44:03.405	-1.0391153	3.2035396	3.8547823	0.16211142	0.42893735	0.6126642	-1.3203346	3.3928437	9.105806	Walking_Idle
14:44:03.428	-1.0391153	3.2035396	3.8547823	0.16211142	0.42893735	0.6126642	-1.3203346	3.3928437	9.105806	Walking_Idle
14:44:03.452	-1.8196489	4.6472874	13.43667	-0.1030041	0.39350718	-0.0061422503	-1.5884721	3.1442354	9.152099	Walking_Idle
14:44:03.475	-1.8196489	4.6472874	13.43667	-0.1030041	0.39350718	-0.0061422503	-1.5884721	3.1442354	9.152099	Walking_Idle
14:44:03.498	-1.8196489	4.6472874	13.43667	-0.1030041	0.39350718	-0.0061422503	-1.5884721	3.1442354	9.152099	Walking_Idle
14:44:03.521	-1.8196489	4.6472874	13.43667	-0.1030041	0.39350718	-0.0061422503	-1.5884721	3.1442354	9.152099	Walking_Idle
14:44:03.544	-1.8196489	4.6472874	13.43667	-0.1030041	0.39350718	-0.0061422503	-1.5884721	3.1442354	9.152099	Walking_Idle
14:44:03.568	-1.8196489	4.6472874	13.43667	-0.1030041	0.39350718	-0.0061422503	-1.5884721	3.1442354	9.152099	Walking_Idle
14:44:03.591	-1.8196489	4.6472874	13.43667	-0.1030041	0.39350718	-0.0061422503	-1.5884721	3.1442354	9.152099	Walking_Idle
14:44:03.613	-1.8196489	4.6472874	13.43667	-0.1030041	0.39350718	-0.0061422503	-1.5884721	3.1442354	9.152099	Walking_Idle
14:44:03.636	1.6137413	2.2601955	5.320079	0.9360777	-0.20147558	-0.655492	-1.4153969	3.298169	9.1262865	Walking_Idle
14:44:03.659	1.6137413	2.2601955	5.320079	0.9360777	-0.20147558	-0.655492	-1.4153969	3.298169	9.1262865	Walking_Idle
14:44:03.683	1.6137413	2.2601955	5.320079	0.9360777	-0.20147558	-0.655492	-1.4153969	3.298169	9.1262865	Walking_Idle
14:44:03.706	1.6137413	2.2601955	5.320079	0.9360777	-0.20147558	-0.655492	-1.4153969	3.298169	9.1262865	Walking_Idle
14:44:03.731	1.6137413	2.2601955	5.320079	0.9360777	-0.20147558	-0.655492	-1.4153969	3.298169	9.1262865	Walking_Idle
14:44:03.753	1.6137413	2.2601955	5.320079	0.9360777	-0.20147558	-0.655492	-1.4153969	3.298169	9.1262865	Walking_Idle
14:44:03.774	1.6137413	2.2601955	5.320079	0.9360777	-0.20147558	-0.655492	-1.4153969	3.298169	9.1262865	Walking_Idle
14:44:03.796	-1.6807809	1.951334	7.266624	0.68317944	-0.34625065	-1.1435734	-1.7168101	3.4544754	9.01607	Walking_Idle
14:44:03.819	-1.6807809	1.951334	7.266624	0.68317944	-0.34625065	-1.1435734	-1.7168101	3.4544754	9.01607	Walking_Idle
14:44:03.842	-1.6807809	1.951334	7.266624	0.68317944	-0.34625065	-1.1435734	-1.7168101	3.4544754	9.01607	Walking_Idle
14:44:03.865	-1.6807809	1.951334	7.266624	0.68317944	-0.34625065	-1.1435734	-1.7168101	3.4544754	9.01607	Walking_Idle
14:44:03.888	-1.6807809	1.951334	7.266624	0.68317944	-0.34625065	-1.1435734	-1.7168101	3.4544754	9.01607	Walking_Idle
14:44:03.912	-1.6807809	1.951334	7.266624	0.68317944	-0.34625065	-1.1435734	-1.7168101	3.4544754	9.01607	Walking_Idle
14:44:03.935	-1.6807809	1.951334	7.266624	0.68317944	-0.34625065	-1.1435734	-1.7168101	3.4544754	9.01607	Walking_Idle
14:44:03.959	-1.6807809	1.951334	7.266624	0.68317944	-0.34625065	-1.1435734	-1.7168101	3.4544754	9.01607	Walking_Idle
14:44:03.982	-5.418244	3.7949257	9.452597	-0.8733052	0.028209757	0.12458291	-2.195444	3.4466784	8.9146385	Walking_Idle
14:44:04.003	-5.418244	3.7949257	9.452597	-0.8733052	0.028209757	0.12458291	-2.195444	3.4466784	8.9146385	Walking_Idle
14:44:04.030	-5.418244	3.7949257	9.452597	-0.8733052	0.028209757	0.12458291	-2.195444	3.4466784	8.9146385	Walking_Idle
14:44:04.053	-5.418244	3.7949257	9.452597	-0.8733052	0.028209757	0.12458291	-2.195444	3.4466784	8.9146385	Walking_Idle
14:44:04.077	-5.418244	3.7949257	9.452597	-0.8733052	0.028209757	0.12458291	-2.195444	3.4466784	8.9146385	Walking_Idle
14:44:04.100	-5.418244	3.7949257	9.452597	-0.8733052	0.028209757	0.12458291	-2.195444	3.4466784	8.9146385	Walking_Idle
14:44:04.122	-5.418244	3.7949257	9.452597	-0.8733052	0.028209757	0.12458291	-2.195444	3.4466784	8.9146385	Walking_Idle
14:44:04.146	-5.418244	3.7949257	9.452597	-0.8733052	0.028209757	0.12458291	-2.195444	3.4466784	8.9146385	Walking_Idle
14:44:04.168	-3.6297207	2.152453	11.135772	-0.17019928	0.7313157	0.4483415	-2.084726	2.028116	9.365417	Walking_Idle
14:44:04.191	-3.6297207	2.152453	11.135772	-0.17019928	0.7313157	0.4483415	-2.084726	2.028116	9.365417	Walking_Idle
14:44:04.214	-3.6297207	2.152453	11.135772	-0.17019928	0.7313157	0.4483415	-2.084726	2.028116	9.365417	Walking_Idle
14:44:04.237	-3.6297207	2.152453	11.135772	-0.17019928	0.7313157	0.4483415	-2.084726	2.028116	9.365417	Walking_Idle
14:44:04.261	-3.6297207	2.152453	11.135772	-0.17019928	0.7313157	0.4483415	-2.084726	2.028116	9.365417	Walking_Idle
14:44:04.283	-3.6297207	2.152453	11.135772	-0.17019928	0.7313157	0.4483415	-2.084726	2.028116	9.365417	Walking_Idle
14:44:04.305	-3.6297207	2.152453	11.135772	-0.17019928	0.7313157	0.4483415	-2.084726	2.028116	9.365417	Walking_Idle
14:44:04.329	-3.6297207	2.152453	11.135772	-0.17019928	0.7313157	0.4483415	-2.084726	2.028116	9.365417	Walking_Idle
14:44:04.351	-0.72785956	2.5427198	4.7071443	0.2714563	0.59875786	0.776987	-2.8445783	2.8344045	8.946782	Walking_Idle
14:44:04.375	-0.72785956	2.5427198	4.7071443	0.2714563	0.59875786	0.776987	-2.8445783	2.8344045	8.946782	Walking_Idle
14:44:04.398	-0.72785956	2.5427198	4.7071443	0.2714563	0.59875786	0.776987	-2.8445783	2.8344045	8.946782	Walking_Idle
14:44:04.421	-0.72785956	2.5427198	4.7071443	0.2714563	0.59875786	0.776987	-2.8445783	2.8344045	8.946782	Walking_Idle
14:44:04.444	-0.72785956	2.5427198	4.7071443	0.2714563	0.59875786	0.776987	-2.8445783	2.8344045	8.946782	Walking_Idle
14:44:04.467	-0.72785956	2.5427198	4.7071443	0.2714563	0.59875786	0.776987	-2.8445783	2.8344045	8.946782	Walking_Idle
14:44:04.490	-0.72785956	2.5427198	4.7071443	0.2714563	0.59875786	0.776987	-2.8445783	2.8344045	8.946782	Walking_Idle
14:44:04.513	-0.72785956	2.5427198	4.7071443	0.2714563	0.59875786	0.776987	-2.8445783	2.8344045	8.946782	Walking_Idle
14:44:04.536	-2.310475	3.4788814	11.597867	-0.42859527	0.1082331	-0.0861656	-2.26933	2.6674151	9.159989	Walking_Idle
14:44:04.559	-2.310475	3.4788814	11.597867	-0.42859527	0.1082331	-0.0861656	-2.26933	2.6674151	9.159989	Walking_Idle
14:44:04.582	-2.310475	3.4788814	11.597867	-0.42859527	0.1082331	-0.0861656	-2.26933	2.6674151	9.159989	Walking_Idle
14:44:04.606	-2.310475	3.4788814	11.597867	-0.42859527	0.1082331	-0.0861656	-2.26933	2.6674151	9.159989	Walking_Idle
14:44:04.629	-2.310475	3.4788814	11.597867	-0.42859527	0.1082331	-0.0861656	-2.26933	2.6674151	9.159989	Walking_Idle
14:44:04.652	-2.310475	3.4788814	11.597867	-0.42859527	0.1082331	-0.0861656	-2.26933	2.6674151	9.159989	Walking_Idle
14:44:04.674	-2.310475	3.4788814	11.597867	-0.42859527	0.1082331	-0.0861656	-2.26933	2.6674151	9.159989	Walking_Idle
14:44:04.697	-0.39266106	2.3583608	6.7566433	1.3868963	-0.26561642	-1.1154735	-1.8515577	2.630144	9.264149	Walking_Idle
14:44:04.720	-0.39266106	2.3583608	6.7566433	1.3868963	-0.26561642	-1.1154735	-1.8515577	2.630144	9.264149	Walking_Idle
14:44:04.743	-0.39266106	2.3583608	6.7566433	1.3868963	-0.26561642	-1.1154735	-1.8515577	2.630144	9.264149	Walking_Idle
14:44:04.766	-0.39266106	2.3583608	6.7566433	1.3868963	-0.26561642	-1.1154735	-1.8515577	2.630144	9.264149	Walking_Idle
14:44:04.789	-0.39266106	2.3583608	6.7566433	1.3868963	-0.26561642	-1.1154735	-1.8515577	2.630144	9.264149	Walking_Idle
14:44:04.811	-0.39266106	2.3583608	6.7566433	1.3868963	-0.26561642	-1.1154735	-1.8515577	2.630144	9.264149	Walking_Idle
14:44:04.833	-0.39266106	2.3583608	6.7566433	1.3868963	-0.26561642	-1.1154735	-1.8515577	2.630144	9.264149	Walking_Idle
14:44:04.855	-0.39266106	2.3583608	6.7566433	1.3868963	-0.26561642	-1.1154735	-1.8515577	2.630144	9.264149	Walking_Idle
14:44:04.876	-1.9010541	0.90024734	7.4461946	1.5414451	-0.8245581	-0.9749746	-1.8959552	3.641611	8.905863	Walking_Idle
14:44:04.897	-1.9010541	0.90024734	7.4461946	1.5414451	-0.8245581	-0.9749746	-1.8959552	3.641611	8.905863	Walking_Idle
14:44:04.920	-1.9010541	0.90024734	7.4461946	1.5414451	-0.8245581	-0.9749746	-1.8959552	3.641611	8.905863	Walking_Idle
14:44:04.943	-1.9010541	0.90024734	7.4461946	1.5414451	-0.8245581	-0.9749746	-1.8959552	3.641611	8.905863	Walking_Idle
14:44:04.966	-1.9010541	0.90024734	7.4461946	1.5414451	-0.8245581	-0.9749746	-1.8959552	3.641611	8.905863	Walking_Idle
14:44:04.989	-1.9010541	0.90024734	7.4461946	1.5414451	-0.8245581	-0.9749746	-1.8959552	3.641611	8.905863	Walking_Idle
14:44:05.013	-1.9010541	0.90024734	7.4461946	1.5414451	-0.8245581	-0.9749746	-1.8959552	3.641611	8.905863	Walking_Idle
14:44:05.038	-1.9010541	0.90024734	7.4461946	1.5414451	-0.8245581	-0.9749746	-1.8959552	3.641611	8.905863	Walking_Idle
14:44:05.063	-3.205934	7.9154725	8.123775	0.006340781	-0.6541267	-0.6677093	-1.2751586	4.1323195	8.801606	Walking_Idle
14:44:05.086	-3.205934	7.9154725	8.123775	0.006340781	-0.6541267	-0.6677093	-1.2751586	4.1323195	8.801606	Walking_Idle
14:44:05.110	-3.205934	7.9154725	8.123775	0.006340781	-0.6541267	-0.6677093	-1.2751586	4.1323195	8.801606	Walking_Idle
14:44:05.132	-3.205934	7.9154725	8.123775	0.006340781	-0.6541267	-0.6677093	-1.2751586	4.1323195	8.801606	Walking_Idle
14:44:05.155	-3.205934	7.9154725	8.123775	0.006340781	-0.6541267	-0.6677093	-1.2751586	4.1323195	8.801606	Walking_Idle
14:44:05.178	-3.205934	7.9154725	8.123775	0.006340781	-0.6541267	-0.6677093	-1.2751586	4.1323195	8.801606	Walking_Idle
14:44:05.200	-3.205934	7.9154725	8.123775	0.006340781	-0.6541267	-0.6677093	-1.2751586	4.1323195	8.801606	Walking_Idle
14:44:05.222	-3.205934	7.9154725	8.123775	0.006340781	-0.6541267	-0.6677093	-1.2751586	4.1323195	8.801606	Walking_Idle
14:44:05.244	-2.0662591	2.5115943	5.504438	1.2549493	0.09357234	0.21315837	-1.2436867	4.5259233	8.610436	Walking_Idle
14:44:05.268	-2.0662591	2.5115943	5.504438	1.2549493	0.09357234	0.21315837	-1.2436867	4.5259233	8.610436	Walking_Idle
14:44:05.291	-2.0662591	2.5115943	5.504438	1.2549493	0.09357234	0.21315837	-1.2436867	4.5259233	8.610436	Walking_Idle
14:44:05.315	-2.0662591	2.5115943	5.504438	1.2549493	0.09357234	0.21315837	-1.2436867	4.5259233	8.610436	Walking_Idle
14:44:05.338	-2.0662591	2.5115943	5.504438	1.2549493	0.09357234	0.21315837	-1.2436867	4.5259233	8.610436	Walking_Idle
14:44:05.361	-2.0662591	2.5115943	5.504438	1.2549493	0.09357234	0.21315837	-1.2436867	4.5259233	8.610436	Walking_Idle
14:44:05.385	-2.0662591	2.5115943	5.504438	1.2549493	0.09357234	0.21315837	-1.2436867	4.5259233	8.610436	Walking_Idle
14:44:05.408	-2.0662591	2.5115943	5.504438	1.2549493	0.09357234	0.21315837	-1.2436867	4.5259233	8.610436	Walking_Idle
14:44:05.432	-0.20351335	5.288953	6.32328	0.08880759	0.08563109	0.1319133	-1.3290823	4.7440014	8.47929	Walking_Idle
14:44:05.455	-0.20351335	5.288953	6.32328	0.08880759	0.08563109	0.1319133	-1.3290823	4.7440014	8.47929	Walking_Idle
14:44:05.478	-0.20351335	5.288953	6.32328	0.08880759	0.08563109	0.1319133	-1.3290823	4.7440014	8.47929	Walking_Idle
14:44:05.501	-0.20351335	5.288953	6.32328	0.08880759	0.08563109	0.1319133	-1.3290823	4.7440014	8.47929	Walking_Idle
14:44:05.524	-0.20351335	5.288953	6.32328	0.08880759	0.08563109	0.1319133	-1.3290823	4.7440014	8.47929	Walking_Idle
14:44:05.546	-0.20351335	5.288953	6.32328	0.08880759	0.08563109	0.1319133	-1.3290823	4.7440014	8.47929	Walking_Idle
14:44:05.569	-0.20351335	5.288953	6.32328	0.08880759	0.08563109	0.1319133	-1.3290823	4.7440014	8.47929	Walking_Idle
14:44:05.591	-0.20351335	5.288953	6.32328	0.19204383	0.007440339	0.03845091	-1.1913701	5.307285	8.159884	Walking_Idle
14:44:05.613	-1.0175668	6.651295	8.48531	0.19204383	0.007440339	0.03845091	-1.1913701	5.307285	8.159884	Walking_Idle
14:44:05.636	-1.0175668	6.651295	8.48531	0.19204383	0.007440339	0.03845091	-1.1913701	5.307285	8.159884	Walking_Idle
14:44:05.658	-1.0175668	6.651295	8.48531	0.19204383	0.007440339	0.03845091	-1.1913701	5.307285	8.159884	Walking_Idle
14:44:05.681	-1.0175668	6.651295	8.48531	0.19204383	0.007440339	0.03845091	-1.1913701	5.307285	8.159884	Walking_Idle
14:44:05.703	-1.0175668	6.651295	8.48531	0.19204383	0.007440339	0.03845091	-1.1913701	5.307285	8.159884	Walking_Idle
14:44:05.726	-1.0175668	6.651295	8.48531	0.19204383	0.007440339	0.03845091	-1.1913701	5.307285	8.159884	Walking_Idle
14:44:05.750	-1.0175668	6.651295	8.48531	0.19204383	0.007440339	0.03845091	-1.1913701	5.307285	8.159884	Walking_Idle
14:44:05.774	-1.0175668	6.651295	8.48531	0.19204383	0.007440339	0.03845091	-1.1913701	5.307285	8.159884	Walking_Idle
14:44:05.796	1.9848539	3.8787253	4.2570205	-0.077347755	0.24751037	-0.6585463	-0.8080054	5.160735	8.299654	Walking_Idle
14:44:05.820	1.9848539	3.8787253	4.2570205	-0.077347755	0.24751037	-0.6585463	-0.8080054	5.160735	8.299654	Walking_Idle
14:44:05.843	1.9848539	3.8787253	4.2570205	-0.077347755	0.24751037	-0.6585463	-0.8080054	5.160735	8.299654	Walking_Idle
14:44:05.868	1.9848539	3.8787253	4.2570205	-0.077347755	0.24751037	-0.6585463	-0.8080054	5.160735	8.299654	Walking_Idle
14:44:05.891	1.9848539	3.8787253	4.2570205	-0.077347755	0.24751037	-0.6585463	-0.8080054	5.160735	8.299654	Walking_Idle
14:44:05.914	1.9848539	3.8787253	4.2570205	-0.077347755	0.24751037	-0.6585463	-0.8080054	5.160735	8.299654	Walking_Idle
14:44:05.936	1.9848539	3.8787253	4.2570205	-0.077347755	0.24751037	-0.6585463	-0.8080054	5.160735	8.299654	Walking_Idle
14:44:05.960	-1.2665714	4.187587	6.589044	-0.23617272	-0.42810658	-1.0391153	-1.0798224	4.0030046	8.887086	Walking_Idle
14:44:05.984	-1.2665714	4.187587	6.589044	-0.23617272	-0.42810658	-1.0391153	-1.0798224	4.0030046	8.887086	Walking_Idle
14:44:06.007	-1.2665714	4.187587	6.589044	-0.23617272	-0.42810658	-1.0391153	-1.0798224	4.0030046	8.887086	Walking_Idle
14:44:06.029	-1.2665714	4.187587	6.589044	-0.23617272	-0.42810658	-1.0391153	-1.0798224	4.0030046	8.887086	Walking_Idle
14:44:06.054	-1.2665714	4.187587	6.589044	-0.23617272	-0.42810658	-1.0391153	-1.0798224	4.0030046	8.887086	Walking_Idle
14:44:06.076	-1.2665714	4.187587	6.589044	-0.23617272	-0.42810658	-1.0391153	-1.0798224	4.0030046	8.887086	Walking_Idle
14:44:06.098	-1.2665714	4.187587	6.589044	-0.23617272	-0.42810658	-1.0391153	-1.0798224	4.0030046	8.887086	Walking_Idle
14:44:06.120	-1.2665714	4.187587	6.589044	-0.23617272	-0.42810658	-1.0391153	-1.0798224	4.0030046	8.887086	Walking_Idle
14:44:06.141	-3.047912	4.304906	10.252285	-0.93500257	0.1363329	0.7024614	-1.7000024	3.799662	8.879354	Walking_Idle
14:44:06.162	-3.047912	4.304906	10.252285	-0.93500257	0.1363329	0.7024614	-1.7000024	3.799662	8.879354	Walking_Idle
14:44:06.184	-3.047912	4.304906	10.252285	-0.93500257	0.1363329	0.7024614	-1.7000024	3.799662	8.879354	Walking_Idle
14:44:06.208	-3.047912	4.304906	10.252285	-0.93500257	0.1363329	0.7024614	-1.7000024	3.799662	8.879354	Walking_Idle
14:44:06.230	-3.047912	4.304906	10.252285	-0.93500257	0.1363329	0.7024614	-1.7000024	3.799662	8.879354	Walking_Idle
14:44:06.253	-3.047912	4.304906	10.252285	-0.93500257	0.1363329	0.7024614	-1.7000024	3.799662	8.879354	Walking_Idle
14:44:06.276	-3.047912	4.304906	10.252285	-0.93500257	0.1363329	0.7024614	-1.7000024	3.799662	8.879354	Walking_Idle
14:44:06.299	-3.047912	4.304906	10.252285	-0.93500257	0.1363329	0.7024614	-1.7000024	3.799662	8.879354	Walking_Idle
14:44:06.323	-3.258608	2.545114	9.490906	0.39851627	0.47536314	0.050668217	-1.738647	3.0667403	9.151097	Walking_Idle
14:44:06.346	-3.258608	2.545114	9.490906	0.39851627	0.47536314	0.050668217	-1.738647	3.0667403	9.151097	Walking_Idle
14:44:06.369	-3.258608	2.545114	9.490906	0.39851627	0.47536314	0.050668217	-1.738647	3.0667403	9.151097	Walking_Idle
14:44:06.393	-3.258608	2.545114	9.490906	0.39851627	0.47536314	0.050668217	-1.738647	3.0667403	9.151097	Walking_Idle
14:44:06.415	-3.258608	2.545114	9.490906	0.39851627	0.47536314	0.050668217	-1.738647	3.0667403	9.151097	Walking_Idle
14:44:06.438	-3.258608	2.545114	9.490906	0.39851627	0.47536314	0.050668217	-1.738647	3.0667403	9.151097	Walking_Idle
14:44:06.460	-3.258608	2.545114	9.490906	0.39851627	0.47536314	0.050668217	-1.738647	3.0667403	9.151097	Walking_Idle
14:44:06.483	-3.258608	2.545114	9.490906	0.39851627	0.47536314	0.050668217	-1.738647	3.0667403	9.151097	Walking_Idle
14:44:06.506	-0.69194543	3.0766432	4.1420956	-0.32841337	-0.112900116	0.8661733	-1.5994009	3.3468618	9.078039	Walking_Idle
14:44:06.530	-0.69194543	3.0766432	4.1420956	-0.32841337	-0.112900116	0.8661733	-1.5994009	3.3468618	9.078039	Walking_Idle
14:44:06.554	-0.69194543	3.0766432	4.1420956	-0.32841337	-0.112900116	0.8661733	-1.5994009	3.3468618	9.078039	Walking_Idle
14:44:06.577	-0.69194543	3.0766432	4.1420956	-0.32841337	-0.112900116	0.8661733	-1.5994009	3.3468618	9.078039	Walking_Idle
14:44:06.600	-0.69194543	3.0766432	4.1420956	-0.32841337	-0.112900116	0.8661733	-1.5994009	3.3468618	9.078039	Walking_Idle
14:44:06.624	-0.69194543	3.0766432	4.1420956	-0.32841337	-0.112900116	0.8661733	-1.5994009	3.3468618	9.078039	Walking_Idle
14:44:06.647	-0.69194543	3.0766432	4.1420956	-0.32841337	-0.112900116	0.8661733	-1.5994009	3.3468618	9.078039	Walking_Idle
14:44:06.670	-0.69194543	3.0766432	4.1420956	-0.32841337	-0.112900116	0.8661733	-1.5994009	3.3468618	9.078039	Walking_Idle
14:44:06.694	-2.9736893	3.833234	14.11425	0.44433117	0.72765046	0.09342879	-1.273734	2.824158	9.304414	Walking_Idle
14:44:06.716	-2.9736893	3.833234	14.11425	0.44433117	0.72765046	0.09342879	-1.273734	2.824158	9.304414	Walking_Idle
14:44:06.740	-2.9736893	3.833234	14.11425	0.44433117	0.72765046	0.09342879	-1.273734	2.824158	9.304414	Walking_Idle
14:44:06.763	-2.9736893	3.833234	14.11425	0.44433117	0.72765046	0.09342879	-1.273734	2.824158	9.304414	Walking_Idle
14:44:06.786	-2.9736893	3.833234	14.11425	0.44433117	0.72765046	0.09342879	-1.273734	2.824158	9.304414	Walking_Idle
14:44:06.810	-2.9736893	3.833234	14.11425	0.44433117	0.72765046	0.09342879	-1.273734	2.824158	9.304414	Walking_Idle
14:44:06.833	-2.9736893	3.833234	14.11425	0.44433117	0.72765046	0.09342879	-1.273734	2.824158	9.304414	Walking_Idle
14:44:06.855	-1.2881198	2.2027328	9.215564	-0.085899875	0.5223997	0.35854432	-1.5431614	3.495718	9.031554	Walking_Idle
14:44:06.879	-1.2881198	2.2027328	9.215564	-0.085899875	0.5223997	0.35854432	-1.5431614	3.495718	9.031554	Walking_Idle
14:44:06.902	-1.2881198	2.2027328	9.215564	-0.085899875	0.5223997	0.35854432	-1.5431614	3.495718	9.031554	Walking_Idle
14:44:06.925	-1.2881198	2.2027328	9.215564	-0.085899875	0.5223997	0.35854432	-1.5431614	3.495718	9.031554	Walking_Idle
14:44:06.949	-1.2881198	2.2027328	9.215564	-0.085899875	0.5223997	0.35854432	-1.5431614	3.495718	9.031554	Walking_Idle
14:44:06.972	-1.2881198	2.2027328	9.215564	-0.085899875	0.5223997	0.35854432	-1.5431614	3.495718	9.031554	Walking_Idle
14:44:06.995	-1.2881198	2.2027328	9.215564	-0.085899875	0.5223997	0.35854432	-1.5431614	3.495718	9.031554	Walking_Idle
14:44:07.019	-1.2881198	2.2027328	9.215564	-0.085899875	0.5223997	0.35854432	-1.5431614	3.495718	9.031554	Walking_Idle
14:44:07.042	0.61293435	3.7757714	6.2873654	-0.011374311	-0.3541919	0.36404207	-1.0872302	3.4816313	9.1031065	Walking_Idle
14:44:07.067	0.61293435	3.7757714	6.2873654	-0.011374311	-0.3541919	0.36404207	-1.0872302	3.4816313	9.1031065	Walking_Idle
14:44:07.091	0.61293435	3.7757714	6.2873654	-0.011374311	-0.3541919	0.36404207	-1.0872302	3.4816313	9.1031065	Walking_Idle
14:44:07.113	0.61293435	3.7757714	6.2873654	-0.011374311	-0.3541919	0.36404207	-1.0872302	3.4816313	9.1031065	Walking_Idle
14:44:07.137	0.61293435	3.7757714	6.2873654	-0.011374311	-0.3541919	0.36404207	-1.0872302	3.4816313	9.1031065	Walking_Idle
14:44:07.160	0.61293435	3.7757714	6.2873654	-0.011374311	-0.3541919	0.36404207	-1.0872302	3.4816313	9.1031065	Walking_Idle
14:44:07.183	0.61293435	3.7757714	6.2873654	-0.011374311	-0.3541919	0.36404207	-1.0872302	3.4816313	9.1031065	Walking_Idle
14:44:07.206	0.61293435	3.7757714	6.2873654	-0.011374311	-0.3541919	0.36404207	-1.0872302	3.4816313	9.1031065	Walking_Idle
14:44:07.229	0.08619389	3.5602865	11.705609	0.377136	-0.33158988	-0.38854387	-0.3073436	3.6477332	9.097799	Walking_Idle
14:44:07.252	0.08619389	3.5602865	11.705609	0.377136	-0.33158988	-0.38854387	-0.3073436	3.6477332	9.097799	Walking_Idle
14:44:07.276	0.08619389	3.5602865	11.705609	0.377136	-0.33158988	-0.38854387	-0.3073436	3.6477332	9.097799	Walking_Idle
14:44:07.299	0.08619389	3.5602865	11.705609	0.377136	-0.33158988	-0.38854387	-0.3073436	3.6477332	9.097799	Walking_Idle
14:44:07.321	0.08619389	3.5602865	11.705609	0.377136	-0.33158988	-0.38854387	-0.3073436	3.6477332	9.097799	Walking_Idle
14:44:07.343	0.08619389	3.5602865	11.705609	0.377136	-0.33158988	-0.38854387	-0.3073436	3.6477332	9.097799	Walking_Idle
14:44:07.367	0.08619389	3.5602865	11.705609	0.377136	-0.33158988	-0.38854387	-0.3073436	3.6477332	9.097799	Walking_Idle
14:44:07.389	0.08619389	3.5602865	11.705609	0.377136	-0.33158988	-0.38854387	-0.3073436	3.6477332	9.097799	Walking_Idle
14:44:07.413	-1.3671309	2.9138324	6.938608	-0.2997027	-0.14222164	0.40863526	-0.6003856	4.189791	8.846215	Walking_Idle
14:44:07.435	-1.3671309	2.9138324	6.938608	-0.2997027	-0.14222164	0.40863526	-0.6003856	4.189791	8.846215	Walking_Idle
14:44:07.459	-1.3671309	2.9138324	6.938608	-0.2997027	-0.14222164	0.40863526	-0.6003856	4.189791	8.846215	Walking_Idle
14:44:07.482	-1.3671309	2.9138324	6.938608	-0.2997027	-0.14222164	0.40863526	-0.6003856	4.189791	8.846215	Walking_Idle
14:44:07.505	-1.3671309	2.9138324	6.938608	-0.2997027	-0.14222164	0.40863526	-0.6003856	4.189791	8.846215	Walking_Idle
14:44:07.528	-1.3671309	2.9138324	6.938608	-0.2997027	-0.14222164	0.40863526	-0.6003856	4.189791	8.846215	Walking_Idle
14:44:07.551	-1.3671309	2.9138324	6.938608	-0.2997027	-0.14222164	0.40863526	-0.6003856	4.189791	8.846215	Walking_Idle
14:44:07.573	-1.3671309	2.9138324	6.938608	0.072314225	-0.12206309	-0.31035316	-0.6003856	4.189791	8.846215	Walking_Idle
14:44:07.597	-0.38068968	4.4054656	6.718335	0.072314225	-0.12206309	-0.31035316	-0.5550025	3.5723064	9.115973	Walking_Idle
14:44:07.620	-0.38068968	4.4054656	6.718335	0.072314225	-0.12206309	-0.31035316	-0.5550025	3.5723064	9.115973	Walking_Idle
14:44:07.643	-0.38068968	4.4054656	6.718335	0.072314225	-0.12206309	-0.31035316	-0.5550025	3.5723064	9.115973	Walking_Idle
14:44:07.666	-0.38068968	4.4054656	6.718335	0.072314225	-0.12206309	-0.31035316	-0.5550025	3.5723064	9.115973	Walking_Idle
14:44:07.689	-0.38068968	4.4054656	6.718335	0.072314225	-0.12206309	-0.31035316	-0.5550025	3.5723064	9.115973	Walking_Idle
14:44:07.713	-0.38068968	4.4054656	6.718335	0.072314225	-0.12206309	-0.31035316	-0.5550025	3.5723064	9.115973	Walking_Idle
14:44:07.737	-0.38068968	4.4054656	6.718335	0.072314225	-0.12206309	-0.31035316	-0.5550025	3.5723064	9.115973	Walking_Idle
14:44:07.760	-2.5570855	5.5523233	10.096657	0.17432871	0.12289387	0.20582798	-0.77324474	4.1655326	8.844251	Walking_Idle
14:44:07.783	-2.5570855	5.5523233	10.096657	0.17432871	0.12289387	0.20582798	-0.77324474	4.1655326	8.844251	Walking_Idle
14:44:07.806	-2.5570855	5.5523233	10.096657	0.17432871	0.12289387	0.20582798	-0.77324474	4.1655326	8.844251	Walking_Idle
14:44:07.830	-2.5570855	5.5523233	10.096657	0.17432871	0.12289387	0.20582798	-0.77324474	4.1655326	8.844251	Walking_Idle
14:44:07.853	-2.5570855	5.5523233	10.096657	0.17432871	0.12289387	0.20582798	-0.77324474	4.1655326	8.844251	Walking_Idle
14:44:07.876	-2.5570855	5.5523233	10.096657	0.17432871	0.12289387	0.20582798	-0.77324474	4.1655326	8.844251	Walking_Idle
14:44:07.899	-2.5570855	5.5523233	10.096657	0.17432871	0.12289387	0.20582798	-0.77324474	4.1655326	8.844251	Walking_Idle
14:44:07.922	-2.5570855	5.5523233	10.096657	0.17432871	0.12289387	0.20582798	-0.77324474	4.1655326	8.844251	Walking_Idle
14:44:07.946	0.6344828	2.8276386	7.7933645	0.34476012	0.5932601	0.10870042	-1.1344686	4.5685053	8.603027	Walking_Idle
14:44:07.970	0.6344828	2.8276386	7.7933645	0.34476012	0.5932601	0.10870042	-1.1344686	4.5685053	8.603027	Walking_Idle
14:44:07.994	0.6344828	2.8276386	7.7933645	0.34476012	0.5932601	0.10870042	-1.1344686	4.5685053	8.603027	Walking_Idle
14:44:08.016	0.6344828	2.8276386	7.7933645	0.34476012	0.5932601	0.10870042	-1.1344686	4.5685053	8.603027	Walking_Idle
14:44:08.040	0.6344828	2.8276386	7.7933645	0.34476012	0.5932601	0.10870042	-1.1344686	4.5685053	8.603027	Walking_Idle
14:44:08.064	0.6344828	2.8276386	7.7933645	0.34476012	0.5932601	0.10870042	-1.1344686	4.5685053	8.603027	Walking_Idle
14:44:08.087	0.6344828	2.8276386	7.7933645	0.34476012	0.5932601	0.10870042	-1.1344686	4.5685053	8.603027	Walking_Idle
14:44:08.110	0.6344828	2.8276386	7.7933645	0.34476012	0.5932601	0.10870042	-1.1344686	4.5685053	8.603027	Walking_Idle
14:44:08.133	0.9984126	2.7989073	8.480521	-0.077347755	-0.11839791	-0.44963044	-1.7005794	4.1491294	8.721417	Walking_Idle
14:44:08.156	0.9984126	2.7989073	8.480521	-0.077347755	-0.11839791	-0.44963044	-1.7005794	4.1491294	8.721417	Walking_Idle
14:44:08.180	0.9984126	2.7989073	8.480521	-0.077347755	-0.11839791	-0.44963044	-1.7005794	4.1491294	8.721417	Walking_Idle
14:44:08.202	0.9984126	2.7989073	8.480521	-0.077347755	-0.11839791	-0.44963044	-1.7005794	4.1491294	8.721417	Walking_Idle
14:44:08.225	0.9984126	2.7989073	8.480521	-0.077347755	-0.11839791	-0.44963044	-1.7005794	4.1491294	8.721417	Walking_Idle
14:44:08.249	0.9984126	2.7989073	8.480521	-0.077347755	-0.11839791	-0.44963044	-1.7005794	4.1491294	8.721417	Walking_Idle
14:44:08.272	0.9984126	2.7989073	8.480521	-0.077347755	-0.11839791	-0.44963044	-1.7005794	4.1491294	8.721417	Walking_Idle
14:44:08.295	-1.5131817	4.62095	9.495694	0.23052832	-1.0206459	0.10564609	-0.79492027	4.0239506	8.907654	Walking_Idle
14:44:08.318	-1.5131817	4.62095	9.495694	0.23052832	-1.0206459	0.10564609	-0.79492027	4.0239506	8.907654	Walking_Idle
14:44:08.341	-1.5131817	4.62095	9.495694	0.23052832	-1.0206459	0.10564609	-0.79492027	4.0239506	8.907654	Walking_Idle
14:44:08.364	-1.5131817	4.62095	9.495694	0.23052832	-1.0206459	0.10564609	-0.79492027	4.0239506	8.907654	Walking_Idle
14:44:08.387	-1.5131817	4.62095	9.495694	0.23052832	-1.0206459	0.10564609	-0.79492027	4.0239506	8.907654	Walking_Idle
14:44:08.411	-1.5131817	4.62095	9.495694	0.23052832	-1.0206459	0.10564609	-0.79492027	4.0239506	8.907654	Walking_Idle
14:44:08.434	-1.5131817	4.62095	9.495694	0.23052832	-1.0206459	0.10564609	-0.79492027	4.0239506	8.907654	Walking_Idle
14:44:08.457	-1.5131817	4.62095	9.495694	0.23052832	-1.0206459	0.10564609	-0.79492027	4.0239506	8.907654	Walking_Idle
14:44:08.480	-2.4349775	4.6137676	8.772623	-0.5666508	0.07219206	0.59861434	-0.0012248657	4.385534	8.7713995	Walking_Idle
14:44:08.503	-2.4349775	4.6137676	8.772623	-0.5666508	0.07219206	0.59861434	-0.0012248657	4.385534	8.7713995	Walking_Idle
14:44:08.526	-2.4349775	4.6137676	8.772623	-0.5666508	0.07219206	0.59861434	-0.0012248657	4.385534	8.7713995	Walking_Idle
14:44:08.549	-2.4349775	4.6137676	8.772623	-0.5666508	0.07219206	0.59861434	-0.0012248657	4.385534	8.7713995	Walking_Idle
14:44:08.572	-2.4349775	4.6137676	8.772623	-0.5666508	0.07219206	0.59861434	-0.0012248657	4.385534	8.7713995	Walking_Idle
14:44:08.596	-2.4349775	4.6137676	8.772623	-0.5666508	0.07219206	0.59861434	-0.0012248657	4.385534	8.7713995	Walking_Idle
14:44:08.619	-2.4349775	4.6137676	8.772623	-0.5666508	0.07219206	0.59861434	-0.0012248657	4.385534	8.7713995	Walking_Idle
14:44:08.642	-2.4349775	4.6137676	8.772623	-0.5666508	0.07219206	0.59861434	-0.0012248657	4.385534	8.7713995	Walking_Idle
14:44:08.665	-0.35435268	2.0854135	6.2873654	-0.34673932	0.12961338	0.9999528	-0.63200057	3.6922162	9.063028	Walking_Idle
14:44:08.689	-0.35435268	2.0854135	6.2873654	-0.34673932	0.12961338	0.9999528	-0.63200057	3.6922162	9.063028	Walking_Idle
14:44:08.712	-0.35435268	2.0854135	6.2873654	-0.34673932	0.12961338	0.9999528	-0.63200057	3.6922162	9.063028	Walking_Idle
14:44:08.734	-0.35435268	2.0854135	6.2873654	-0.34673932	0.12961338	0.9999528	-0.63200057	3.6922162	9.063028	Walking_Idle
14:44:08.758	-0.35435268	2.0854135	6.2873654	-0.34673932	0.12961338	0.9999528	-0.63200057	3.6922162	9.063028	Walking_Idle
14:44:08.781	-0.35435268	2.0854135	6.2873654	-0.34673932	0.12961338	0.9999528	-0.63200057	3.6922162	9.063028	Walking_Idle
14:44:08.804	-0.35435268	2.0854135	6.2873654	-0.34673932	0.12961338	0.9999528	-0.63200057	3.6922162	9.063028	Walking_Idle
14:44:08.827	-0.35435268	2.0854135	6.2873654	-0.34673932	0.12961338	0.9999528	-0.63200057	3.6922162	9.063028	Walking_Idle
14:44:08.849	1.1684061	3.3040993	6.893117	-0.58070076	-0.012718214	0.5882296	-0.3869606	3.0229845	9.321061	Walking_Idle
14:44:08.873	1.1684061	3.3040993	6.893117	-0.58070076	-0.012718214	0.5882296	-0.3869606	3.0229845	9.321061	Walking_Idle
14:44:08.896	1.1684061	3.3040993	6.893117	-0.58070076	-0.012718214	0.5882296	-0.3869606	3.0229845	9.321061	Walking_Idle
14:44:08.918	1.1684061	3.3040993	6.893117	-0.58070076	-0.012718214	0.5882296	-0.3869606	3.0229845	9.321061	Walking_Idle
14:44:08.941	1.1684061	3.3040993	6.893117	-0.58070076	-0.012718214	0.5882296	-0.3869606	3.0229845	9.321061	Walking_Idle
14:44:08.965	1.1684061	3.3040993	6.893117	-0.58070076	-0.012718214	0.5882296	-0.3869606	3.0229845	9.321061	Walking_Idle
14:44:08.989	1.1684061	3.3040993	6.893117	-0.58070076	-0.012718214	0.5882296	-0.3869606	3.0229845	9.321061	Walking_Idle
14:44:09.012	1.1684061	3.3040993	6.893117	-0.58070076	-0.012718214	0.5882296	-0.3869606	3.0229845	9.321061	Walking_Idle
14:44:09.034	0.65842557	4.1588554	12.124608	0.0991923	-0.20330817	-0.35616803	0.45314932	2.905288	9.355444	Walking_Idle
14:44:09.057	0.65842557	4.1588554	12.124608	0.0991923	-0.20330817	-0.35616803	0.45314932	2.905288	9.355444	Walking_Idle
14:44:09.080	0.65842557	4.1588554	12.124608	0.0991923	-0.20330817	-0.35616803	0.45314932	2.905288	9.355444	Walking_Idle
14:44:09.102	0.65842557	4.1588554	12.124608	0.0991923	-0.20330817	-0.35616803	0.45314932	2.905288	9.355444	Walking_Idle
14:44:09.124	0.65842557	4.1588554	12.124608	0.0991923	-0.20330817	-0.35616803	0.45314932	2.905288	9.355444	Walking_Idle
14:44:09.145	0.65842557	4.1588554	12.124608	0.0991923	-0.20330817	-0.35616803	0.45314932	2.905288	9.355444	Walking_Idle
14:44:09.166	0.65842557	4.1588554	12.124608	0.0991923	-0.20330817	-0.35616803	0.45314932	2.905288	9.355444	Walking_Idle
14:44:09.188	0.65842557	4.1588554	12.124608	0.0991923	-0.20330817	-0.35616803	0.45314932	2.905288	9.355444	Walking_Idle
14:44:09.211	0.7134939	0.9241901	12.744725	0.72349656	-0.10618059	0.064107254	0.31633875	3.1140838	9.293696	Walking_Idle
14:44:09.235	0.7134939	0.9241901	12.744725	0.72349656	-0.10618059	0.064107254	0.31633875	3.1140838	9.293696	Walking_Idle
14:44:09.258	0.7134939	0.9241901	12.744725	0.72349656	-0.10618059	0.064107254	0.31633875	3.1140838	9.293696	Walking_Idle
14:44:09.281	0.7134939	0.9241901	12.744725	0.72349656	-0.10618059	0.064107254	0.31633875	3.1140838	9.293696	Walking_Idle
14:44:09.304	0.7134939	0.9241901	12.744725	0.72349656	-0.10618059	0.064107254	0.31633875	3.1140838	9.293696	Walking_Idle
14:44:09.328	0.7134939	0.9241901	12.744725	0.72349656	-0.10618059	0.064107254	0.31633875	3.1140838	9.293696	Walking_Idle
14:44:09.352	0.7134939	0.9241901	12.744725	0.72349656	-0.10618059	0.064107254	0.31633875	3.1140838	9.293696	Walking_Idle
14:44:09.375	-0.37350687	2.142876	4.3001175	0.85788697	0.060585614	-1.1264691	-0.8439828	4.219307	8.812236	Walking_Idle
14:44:09.398	-0.37350687	2.142876	4.3001175	0.85788697	0.060585614	-1.1264691	-0.8439828	4.219307	8.812236	Walking_Idle
14:44:09.421	-0.37350687	2.142876	4.3001175	0.85788697	0.060585614	-1.1264691	-0.8439828	4.219307	8.812236	Walking_Idle
14:44:09.444	-0.37350687	2.142876	4.3001175	0.85788697	0.060585614	-1.1264691	-0.8439828	4.219307	8.812236	Walking_Idle
14:44:09.466	-0.37350687	2.142876	4.3001175	0.85788697	0.060585614	-1.1264691	-0.8439828	4.219307	8.812236	Walking_Idle
14:44:09.489	-0.37350687	2.142876	4.3001175	0.85788697	0.060585614	-1.1264691	-0.8439828	4.219307	8.812236	Walking_Idle
14:44:09.512	-0.37350687	2.142876	4.3001175	0.85788697	0.060585614	-1.1264691	-0.8439828	4.219307	8.812236	Walking_Idle
14:44:09.534	-0.37350687	2.142876	4.3001175	0.85788697	0.060585614	-1.1264691	-0.8439828	4.219307	8.812236	Walking_Idle
14:44:09.558	0.9984126	4.4054656	12.196436	-0.031532865	-0.7885171	-0.10876761	-0.8467464	4.2025647	8.819967	Walking_Idle
14:44:09.580	0.9984126	4.4054656	12.196436	-0.031532865	-0.7885171	-0.10876761	-0.8467464	4.2025647	8.819967	Walking_Idle
14:44:09.603	0.9984126	4.4054656	12.196436	-0.031532865	-0.7885171	-0.10876761	-0.8467464	4.2025647	8.819967	Walking_Idle
14:44:09.626	0.9984126	4.4054656	12.196436	-0.031532865	-0.7885171	-0.10876761	-0.8467464	4.2025647	8.819967	Walking_Idle
14:44:09.649	0.9984126	4.4054656	12.196436	-0.031532865	-0.7885171	-0.10876761	-0.8467464	4.2025647	8.819967	Walking_Idle
14:44:09.673	0.9984126	4.4054656	12.196436	-0.031532865	-0.7885171	-0.10876761	-0.8467464	4.2025647	8.819967	Walking_Idle
14:44:09.695	0.9984126	4.4054656	12.196436	-0.031532865	-0.7885171	-0.10876761	-0.8467464	4.2025647	8.819967	Walking_Idle
14:44:09.718	0.9984126	4.4054656	12.196436	-0.031532865	-0.7885171	-0.10876761	-0.8467464	4.2025647	8.819967	Walking_Idle
14:44:09.741	-5.8396363	6.2275085	8.662486	-0.31986126	-0.49346918	-1.0714912	1.1131374	3.7594965	8.988741	Walking_Idle
14:44:09.764	-5.8396363	6.2275085	8.662486	-0.31986126	-0.49346918	-1.0714912	1.1131374	3.7594965	8.988741	Walking_Idle
14:44:09.788	-5.8396363	6.2275085	8.662486	-0.31986126	-0.49346918	-1.0714912	1.1131374	3.7594965	8.988741	Walking_Idle
14:44:09.811	-5.8396363	6.2275085	8.662486	-0.31986126	-0.49346918	-1.0714912	1.1131374	3.7594965	8.988741	Walking_Idle
14:44:09.834	-5.8396363	6.2275085	8.662486	-0.31986126	-0.49346918	-1.0714912	1.1131374	3.7594965	8.988741	Walking_Idle
14:44:09.856	-5.8396363	6.2275085	8.662486	-0.31986126	-0.49346918	-1.0714912	1.1131374	3.7594965	8.988741	Walking_Idle
14:44:09.880	-5.8396363	6.2275085	8.662486	-0.31986126	-0.49346918	-1.0714912	1.1131374	3.7594965	8.988741	Walking_Idle
14:44:09.903	-5.8396363	6.2275085	8.662486	-0.31986126	-0.49346918	-1.0714912	1.1131374	3.7594965	8.988741	Walking_Idle
14:44:09.927	-3.059883	3.0790374	7.393521	-0.37606084	0.8266107	0.075713694	-1.4975322	4.7082753	8.47112	Walking_Idle
14:44:09.949	-3.059883	3.0790374	7.393521	-0.37606084	0.8266107	0.075713694	-1.4975322	4.7082753	8.47112	Walking_Idle
14:44:09.972	-3.059883	3.0790374	7.393521	-0.37606084	0.8266107	0.075713694	-1.4975322	4.7082753	8.47112	Walking_Idle
14:44:09.995	-3.059883	3.0790374	7.393521	-0.37606084	0.8266107	0.075713694	-1.4975322	4.7082753	8.47112	Walking_Idle
14:44:10.019	-3.059883	3.0790374	7.393521	-0.37606084	0.8266107	0.075713694	-1.4975322	4.7082753	8.47112	Walking_Idle
14:44:10.042	-3.059883	3.0790374	7.393521	-0.37606084	0.8266107	0.075713694	-1.4975322	4.7082753	8.47112	Walking_Idle
14:44:10.065	-3.059883	3.0790374	7.393521	-0.37606084	0.8266107	0.075713694	-1.4975322	4.7082753	8.47112	Walking_Idle
14:44:10.088	-3.059883	3.0790374	7.393521	-0.37606084	0.8266107	0.075713694	-1.4975322	4.7082753	8.47112	Walking_Idle
14:44:10.111	0.09577099	3.2705793	10.194822	-1.3314542	-0.37923735	0.5014868	-0.9400666	3.248503	9.205101	Walking_Idle
14:44:10.133	0.09577099	3.2705793	10.194822	-1.3314542	-0.37923735	0.5014868	-0.9400666	3.248503	9.205101	Walking_Idle
14:44:10.155	0.09577099	3.2705793	10.194822	-1.3314542	-0.37923735	0.5014868	-0.9400666	3.248503	9.205101	Walking_Idle
14:44:10.178	0.09577099	3.2705793	10.194822	-1.3314542	-0.37923735	0.5014868	-0.9400666	3.248503	9.205101	Walking_Idle
14:44:10.200	0.09577099	3.2705793	10.194822	-1.3314542	-0.37923735	0.5014868	-0.9400666	3.248503	9.205101	Walking_Idle
14:44:10.223	0.09577099	3.2705793	10.194822	-1.3314542	-0.37923735	0.5014868	-0.9400666	3.248503	9.205101	Walking_Idle
14:44:10.248	0.09577099	3.2705793	10.194822	-1.3314542	-0.37923735	0.5014868	-0.9400666	3.248503	9.205101	Walking_Idle
14:44:10.271	0.09577099	3.2705793	10.194822	-1.3314542	-0.37923735	0.5014868	-0.9400666	3.248503	9.205101	Walking_Idle
14:44:10.295	-1.0223553	2.9210153	12.620222	-0.42981702	0.11983955	0.4532284	-1.1154137	2.908352	9.298802	Walking_Idle
14:44:10.318	-1.0223553	2.9210153	12.620222	-0.42981702	0.11983955	0.4532284	-1.1154137	2.908352	9.298802	Walking_Idle
14:44:10.341	-1.0223553	2.9210153	12.620222	-0.42981702	0.11983955	0.4532284	-1.1154137	2.908352	9.298802	Walking_Idle
14:44:10.364	-1.0223553	2.9210153	12.620222	-0.42981702	0.11983955	0.4532284	-1.1154137	2.908352	9.298802	Walking_Idle
14:44:10.386	-1.0223553	2.9210153	12.620222	-0.42981702	0.11983955	0.4532284	-1.1154137	2.908352	9.298802	Walking_Idle
14:44:10.408	-1.0223553	2.9210153	12.620222	-0.42981702	0.11983955	0.4532284	-1.1154137	2.908352	9.298802	Walking_Idle
14:44:10.430	-1.0223553	2.9210153	12.620222	-0.42981702	0.11983955	0.4532284	-1.1154137	2.908352	9.298802	Walking_Idle
14:44:10.454	-1.2234744	2.4014575	7.659285	0.8285654	0.61341864	-0.14358693	-1.6439252	3.4935088	9.014614	Walking_Idle
14:44:10.478	-1.2234744	2.4014575	7.659285	0.8285654	0.61341864	-0.14358693	-1.6439252	3.4935088	9.014614	Walking_Idle
14:44:10.501	-1.2234744	2.4014575	7.659285	0.8285654	0.61341864	-0.14358693	-1.6439252	3.4935088	9.014614	Walking_Idle
14:44:10.523	-1.2234744	2.4014575	7.659285	0.8285654	0.61341864	-0.14358693	-1.6439252	3.4935088	9.014614	Walking_Idle
14:44:10.546	-1.2234744	2.4014575	7.659285	0.8285654	0.61341864	-0.14358693	-1.6439252	3.4935088	9.014614	Walking_Idle
14:44:10.570	-1.2234744	2.4014575	7.659285	0.8285654	0.61341864	-0.14358693	-1.6439252	3.4935088	9.014614	Walking_Idle
14:44:10.593	-1.2234744	2.4014575	7.659285	0.8285654	0.61341864	-0.14358693	-1.6439252	3.4935088	9.014614	Walking_Idle
14:44:10.615	-1.2234744	2.4014575	7.659285	0.8285654	0.61341864	-0.14358693	-1.6439252	3.4935088	9.014614	Walking_Idle
14:44:10.638	-4.285752	4.06069	6.141315	0.40034887	0.15038282	-0.6548812	-1.300117	3.599749	9.028946	Walking_Idle
14:44:10.661	-4.285752	4.06069	6.141315	0.40034887	0.15038282	-0.6548812	-1.300117	3.599749	9.028946	Walking_Idle
14:44:10.683	-4.285752	4.06069	6.141315	0.40034887	0.15038282	-0.6548812	-1.300117	3.599749	9.028946	Walking_Idle
14:44:10.706	-4.285752	4.06069	6.141315	0.40034887	0.15038282	-0.6548812	-1.300117	3.599749	9.028946	Walking_Idle
14:44:10.731	-4.285752	4.06069	6.141315	0.40034887	0.15038282	-0.6548812	-1.300117	3.599749	9.028946	Walking_Idle
14:44:10.754	-4.285752	4.06069	6.141315	0.40034887	0.15038282	-0.6548812	-1.300117	3.599749	9.028946	Walking_Idle
14:44:10.776	-4.285752	4.06069	6.141315	0.40034887	0.15038282	-0.6548812	-1.300117	3.599749	9.028946	Walking_Idle
14:44:10.798	-4.285752	4.06069	6.141315	0.40034887	0.15038282	-0.6548812	-1.300117	3.599749	9.028946	Walking_Idle
14:44:10.821	-2.0447106	4.398283	9.629773	-1.005863	1.1069978	1.5900486	-2.452412	3.811145	8.696622	Walking_Idle
14:44:10.843	-2.0447106	4.398283	9.629773	-1.005863	1.1069978	1.5900486	-2.452412	3.811145	8.696622	Walking_Idle
14:44:10.866	-2.0447106	4.398283	9.629773	-1.005863	1.1069978	1.5900486	-2.452412	3.811145	8.696622	Walking_Idle
14:44:10.890	-2.0447106	4.398283	9.629773	-1.005863	1.1069978	1.5900486	-2.452412	3.811145	8.696622	Walking_Idle
14:44:10.913	-2.0447106	4.398283	9.629773	-1.005863	1.1069978	1.5900486	-2.452412	3.811145	8.696622	Walking_Idle
14:44:10.936	-2.0447106	4.398283	9.629773	-1.005863	1.1069978	1.5900486	-2.452412	3.811145	8.696622	Walking_Idle
14:44:10.959	-2.0447106	4.398283	9.629773	-1.005863	1.1069978	1.5900486	-2.452412	3.811145	8.696622	Walking_Idle
14:44:10.982	-2.0447106	4.398283	9.629773	-1.005863	1.1069978	1.5900486	-2.452412	3.811145	8.696622	Walking_Idle
14:44:11.006	-2.6983478	3.2825508	11.130983	1.3038186	1.2542163	-0.76972383	-2.3900473	3.2435777	8.9407625	Walking_Idle
14:44:11.029	-2.6983478	3.2825508	11.130983	1.3038186	1.2542163	-0.76972383	-2.3900473	3.2435777	8.9407625	Walking_Idle
14:44:11.052	-2.6983478	3.2825508	11.130983	1.3038186	1.2542163	-0.76972383	-2.3900473	3.2435777	8.9407625	Walking_Idle
14:44:11.076	-2.6983478	3.2825508	11.130983	1.3038186	1.2542163	-0.76972383	-2.3900473	3.2435777	8.9407625	Walking_Idle
14:44:11.098	-2.6983478	3.2825508	11.130983	1.3038186	1.2542163	-0.76972383	-2.3900473	3.2435777	8.9407625	Walking_Idle
14:44:11.121	-2.6983478	3.2825508	11.130983	1.3038186	1.2542163	-0.76972383	-2.3900473	3.2435777	8.9407625	Walking_Idle
14:44:11.144	-2.6983478	3.2825508	11.130983	1.3038186	1.2542163	-0.76972383	-2.3900473	3.2435777	8.9407625	Walking_Idle
14:44:11.167	-2.6983478	3.2825508	11.130983	1.3038186	1.2542163	-0.76972383	-2.3900473	3.2435777	8.9407625	Walking_Idle
14:44:11.191	-0.1987248	3.2442424	5.394301	0.34720358	-0.8331102	-0.026300803	-2.2186902	4.593514	8.375404	Walking_Idle
14:44:11.214	-0.1987248	3.2442424	5.394301	0.34720358	-0.8331102	-0.026300803	-2.2186902	4.593514	8.375404	Walking_Idle
14:44:11.235	-0.1987248	3.2442424	5.394301	0.34720358	-0.8331102	-0.026300803	-2.2186902	4.593514	8.375404	Walking_Idle
14:44:11.256	-0.1987248	3.2442424	5.394301	0.34720358	-0.8331102	-0.026300803	-2.2186902	4.593514	8.375404	Walking_Idle
14:44:11.277	-0.1987248	3.2442424	5.394301	0.34720358	-0.8331102	-0.026300803	-2.2186902	4.593514	8.375404	Walking_Idle
14:44:11.298	-0.1987248	3.2442424	5.394301	0.34720358	-0.8331102	-0.026300803	-2.2186902	4.593514	8.375404	Walking_Idle
14:44:11.320	-0.1987248	3.2442424	5.394301	0.34720358	-0.8331102	-0.026300803	-2.2186902	4.593514	8.375404	Walking_Idle
14:44:11.341	-0.1987248	3.2442424	5.394301	0.34720358	-0.8331102	-0.026300803	-2.2186902	4.593514	8.375404	Walking_Idle
14:44:11.362	-4.948966	5.1429024	12.320938	0.12240517	-0.4525412	-1.4624449	-1.6676372	4.254089	8.677099	Walking_Idle
14:44:11.386	-4.948966	5.1429024	12.320938	0.12240517	-0.4525412	-1.4624449	-1.6676372	4.254089	8.677099	Walking_Idle
14:44:11.409	-4.948966	5.1429024	12.320938	0.12240517	-0.4525412	-1.4624449	-1.6676372	4.254089	8.677099	Walking_Idle
14:44:11.431	-4.948966	5.1429024	12.320938	0.12240517	-0.4525412	-1.4624449	-1.6676372	4.254089	8.677099	Walking_Idle
14:44:11.454	-4.948966	5.1429024	12.320938	0.12240517	-0.4525412	-1.4624449	-1.6676372	4.254089	8.677099	Walking_Idle
14:44:11.477	-4.948966	5.1429024	12.320938	0.12240517	-0.4525412	-1.4624449	-1.6676372	4.254089	8.677099	Walking_Idle
14:44:11.501	-4.948966	5.1429024	12.320938	0.12240517	-0.4525412	-1.4624449	-1.6676372	4.254089	8.677099	Walking_Idle
14:44:11.522	-4.948966	5.1429024	12.320938	0.12240517	-0.4525412	-1.4624449	-1.6676372	4.254089	8.677099	Walking_Idle
14:44:11.544	-1.5778271	4.6568646	8.8636055	0.14378546	-0.25462085	-0.587686	-1.6392766	4.451573	8.582927	Walking_Idle
14:44:11.565	-1.5778271	4.6568646	8.8636055	0.14378546	-0.25462085	-0.587686	-1.6392766	4.451573	8.582927	Walking_Idle
14:44:11.587	-1.5778271	4.6568646	8.8636055	0.14378546	-0.25462085	-0.587686	-1.6392766	4.451573	8.582927	Walking_Idle
14:44:11.609	-1.5778271	4.6568646	8.8636055	0.14378546	-0.25462085	-0.587686	-1.6392766	4.451573	8.582927	Walking_Idle
14:44:11.631	-1.5778271	4.6568646	8.8636055	0.14378546	-0.25462085	-0.587686	-1.6392766	4.451573	8.582927	Walking_Idle
14:44:11.654	-1.5778271	4.6568646	8.8636055	0.14378546	-0.25462085	-0.587686	-1.6392766	4.451573	8.582927	Walking_Idle
14:44:11.677	-1.5778271	4.6568646	8.8636055	0.14378546	-0.25462085	-0.587686	-1.6392766	4.451573	8.582927	Walking_Idle
14:44:11.700	-1.5778271	4.6568646	8.8636055	0.14378546	-0.25462085	-0.587686	-1.6392766	4.451573	8.582927	Walking_Idle
14:44:11.724	-2.7845416	4.9106574	7.92505	1.2219627	0.116174355	-0.46368033	-1.7127804	5.3079762	8.066108	Walking_Idle
14:44:11.747	-2.7845416	4.9106574	7.92505	1.2219627	0.116174355	-0.46368033	-1.7127804	5.3079762	8.066108	Walking_Idle
14:44:11.770	-2.7845416	4.9106574	7.92505	1.2219627	0.116174355	-0.46368033	-1.7127804	5.3079762	8.066108	Walking_Idle
14:44:11.794	-2.7845416	4.9106574	7.92505	1.2219627	0.116174355	-0.46368033	-1.7127804	5.3079762	8.066108	Walking_Idle
14:44:11.817	-2.7845416	4.9106574	7.92505	1.2219627	0.116174355	-0.46368033	-1.7127804	5.3079762	8.066108	Walking_Idle
14:44:11.840	-2.7845416	4.9106574	7.92505	1.2219627	0.116174355	-0.46368033	-1.7127804	5.3079762	8.066108	Walking_Idle
14:44:11.863	-2.7845416	4.9106574	7.92505	1.2219627	0.116174355	-0.46368033	-1.7127804	5.3079762	8.066108	Walking_Idle
14:44:11.886	-2.7845416	4.9106574	7.92505	1.2219627	0.116174355	-0.46368033	-1.7127804	5.3079762	8.066108	Walking_Idle
14:44:11.910	-1.228263	5.5882373	5.4158497	0.68684465	-0.06769608	0.31761634	-1.7244518	6.4616394	7.1724343	Walking_Idle
14:44:11.933	-1.228263	5.5882373	5.4158497	0.68684465	-0.06769608	0.31761634	-1.7244518	6.4616394	7.1724343	Walking_Idle
14:44:11.957	-1.228263	5.5882373	5.4158497	0.68684465	-0.06769608	0.31761634	-1.7244518	6.4616394	7.1724343	Walking_Idle
14:44:11.980	-1.228263	5.5882373	5.4158497	0.68684465	-0.06769608	0.31761634	-1.7244518	6.4616394	7.1724343	Walking_Idle
14:44:12.003	-1.228263	5.5882373	5.4158497	0.68684465	-0.06769608	0.31761634	-1.7244518	6.4616394	7.1724343	Walking_Idle
14:44:12.026	-1.228263	5.5882373	5.4158497	0.68684465	-0.06769608	0.31761634	-1.7244518	6.4616394	7.1724343	Walking_Idle
14:44:12.049	-1.228263	5.5882373	5.4158497	0.68684465	-0.06769608	0.31761634	-1.7244518	6.4616394	7.1724343	Walking_Idle
14:44:12.075	-1.56825	5.6552773	8.676852	0.101635754	0.14427416	0.123361185	-1.4833583	6.5950623	7.1045866	Walking_Idle
14:44:12.097	-1.56825	5.6552773	8.676852	0.101635754	0.14427416	0.123361185	-1.4833583	6.5950623	7.1045866	Walking_Idle
14:44:12.119	-1.56825	5.6552773	8.676852	0.101635754	0.14427416	0.123361185	-1.4833583	6.5950623	7.1045866	Walking_Idle
14:44:12.142	-1.56825	5.6552773	8.676852	0.101635754	0.14427416	0.123361185	-1.4833583	6.5950623	7.1045866	Walking_Idle
14:44:12.165	-1.56825	5.6552773	8.676852	0.101635754	0.14427416	0.123361185	-1.4833583	6.5950623	7.1045866	Walking_Idle
14:44:12.189	-1.56825	5.6552773	8.676852	0.101635754	0.14427416	0.123361185	-1.4833583	6.5950623	7.1045866	Walking_Idle
14:44:12.212	-1.56825	5.6552773	8.676852	0.101635754	0.14427416	0.123361185	-1.4833583	6.5950623	7.1045866	Walking_Idle
14:44:12.234	-1.56825	5.6552773	8.676852	0.101635754	0.14427416	0.123361185	-1.4833583	6.5950623	7.1045866	Walking_Idle
14:44:12.256	-1.2689656	6.177229	6.064698	-0.06390872	-0.14771944	0.10931128	-1.2119942	6.5663004	7.182277	Walking_Idle
14:44:12.279	-1.2689656	6.177229	6.064698	-0.06390872	-0.14771944	0.10931128	-1.2119942	6.5663004	7.182277	Walking_Idle
14:44:12.302	-1.2689656	6.177229	6.064698	-0.06390872	-0.14771944	0.10931128	-1.2119942	6.5663004	7.182277	Walking_Idle
14:44:12.326	-1.2689656	6.177229	6.064698	-0.06390872	-0.14771944	0.10931128	-1.2119942	6.5663004	7.182277	Walking_Idle
14:44:12.348	-1.2689656	6.177229	6.064698	-0.06390872	-0.14771944	0.10931128	-1.2119942	6.5663004	7.182277	Walking_Idle
14:44:12.370	-1.2689656	6.177229	6.064698	-0.06390872	-0.14771944	0.10931128	-1.2119942	6.5663004	7.182277	Walking_Idle
14:44:12.393	-1.2689656	6.177229	6.064698	-0.06390872	-0.14771944	0.10931128	-1.2119942	6.5663004	7.182277	Walking_Idle
14:44:12.417	-1.2689656	6.177229	6.064698	-0.06390872	-0.14771944	0.10931128	-1.2119942	6.5663004	7.182277	Walking_Idle
14:44:12.439	-0.7781393	6.5555243	6.8883286	0.22503053	-0.7811867	0.25897327	-0.22176015	6.5153165	7.3261013	Walking_Idle
14:44:12.463	-0.7781393	6.5555243	6.8883286	0.22503053	-0.7811867	0.25897327	-0.22176015	6.5153165	7.3261013	Walking_Idle
14:44:12.485	-0.7781393	6.5555243	6.8883286	0.22503053	-0.7811867	0.25897327	-0.22176015	6.5153165	7.3261013	Walking_Idle
14:44:12.509	-0.7781393	6.5555243	6.8883286	0.22503053	-0.7811867	0.25897327	-0.22176015	6.5153165	7.3261013	Walking_Idle
14:44:12.532	-0.7781393	6.5555243	6.8883286	0.22503053	-0.7811867	0.25897327	-0.22176015	6.5153165	7.3261013	Walking_Idle
14:44:12.555	-0.7781393	6.5555243	6.8883286	0.22503053	-0.7811867	0.25897327	-0.22176015	6.5153165	7.3261013	Walking_Idle
14:44:12.578	-0.7781393	6.5555243	6.8883286	0.22503053	-0.7811867	0.25897327	-0.22176015	6.5153165	7.3261013	Walking_Idle
14:44:12.601	-0.7781393	6.5555243	6.8883286	0.22503053	-0.7811867	0.25897327	-0.22176015	6.5153165	7.3261013	Walking_Idle
14:44:12.624	-0.4166038	7.8268843	5.8204823	-0.09811717	-0.05792224	-0.45757166	0.10966946	6.7353067	7.126989	Walking_Idle
14:44:12.648	-0.4166038	7.8268843	5.8204823	-0.09811717	-0.05792224	-0.45757166	0.10966946	6.7353067	7.126989	Walking_Idle
14:44:12.671	-0.4166038	7.8268843	5.8204823	-0.09811717	-0.05792224	-0.45757166	0.10966946	6.7353067	7.126989	Walking_Idle
14:44:12.694	-0.4166038	7.8268843	5.8204823	-0.09811717	-0.05792224	-0.45757166	0.10966946	6.7353067	7.126989	Walking_Idle
14:44:12.717	-0.4166038	7.8268843	5.8204823	-0.09811717	-0.05792224	-0.45757166	0.10966946	6.7353067	7.126989	Walking_Idle
14:44:12.740	-0.4166038	7.8268843	5.8204823	-0.09811717	-0.05792224	-0.45757166	0.10966946	6.7353067	7.126989	Walking_Idle
14:44:12.764	-0.4166038	7.8268843	5.8204823	-0.09811717	-0.05792224	-0.45757166	0.10966946	6.7353067	7.126989	Walking_Idle
14:44:12.787	-0.4166038	7.8268843	5.8204823	-0.09811717	-0.05792224	-0.45757166	0.10966946	6.7353067	7.126989	Walking_Idle
14:44:12.810	1.9489397	4.7933383	7.7478733	-0.8354315	-0.0029443705	0.0024098635	0.09467413	6.243309	7.561905	Walking_Idle
14:44:12.833	1.9489397	4.7933383	7.7478733	-0.8354315	-0.0029443705	0.0024098635	0.09467413	6.243309	7.561905	Walking_Idle
14:44:12.856	1.9489397	4.7933383	7.7478733	-0.8354315	-0.0029443705	0.0024098635	0.09467413	6.243309	7.561905	Walking_Idle
14:44:12.879	1.9489397	4.7933383	7.7478733	-0.8354315	-0.0029443705	0.0024098635	0.09467413	6.243309	7.561905	Walking_Idle
14:44:12.902	1.9489397	4.7933383	7.7478733	-0.8354315	-0.0029443705	0.0024098635	0.09467413	6.243309	7.561905	Walking_Idle
14:44:12.925	1.9489397	4.7933383	7.7478733	-0.8354315	-0.0029443705	0.0024098635	0.09467413	6.243309	7.561905	Walking_Idle
14:44:12.948	1.9489397	4.7933383	7.7478733	-0.8354315	-0.0029443705	0.0024098635	0.09467413	6.243309	7.561905	Walking_Idle
14:44:12.973	1.9489397	4.7933383	7.7478733	-0.8354315	-0.0029443705	0.0024098635	0.09467413	6.243309	7.561905	Walking_Idle
14:44:12.995	-0.41181526	5.8228765	7.0271964	0.1291247	-0.008442158	-0.09532858	0.10924466	5.7185745	7.9659467	Walking_Idle
14:44:13.017	-0.41181526	5.8228765	7.0271964	0.1291247	-0.008442158	-0.09532858	0.10924466	5.7185745	7.9659467	Walking_Idle
14:44:13.039	-0.41181526	5.8228765	7.0271964	0.1291247	-0.008442158	-0.09532858	0.10924466	5.7185745	7.9659467	Walking_Idle
14:44:13.062	-0.41181526	5.8228765	7.0271964	0.1291247	-0.008442158	-0.09532858	0.10924466	5.7185745	7.9659467	Walking_Idle
14:44:13.085	-0.41181526	5.8228765	7.0271964	0.1291247	-0.008442158	-0.09532858	0.10924466	5.7185745	7.9659467	Walking_Idle
14:44:13.109	-0.41181526	5.8228765	7.0271964	0.1291247	-0.008442158	-0.09532858	0.10924466	5.7185745	7.9659467	Walking_Idle
14:44:13.132	-0.41181526	5.8228765	7.0271964	0.1291247	-0.008442158	-0.09532858	0.10924466	5.7185745	7.9659467	Walking_Idle
14:44:13.154	-0.04070267	6.055121	6.466936	-0.5580987	-0.10923492	-0.0049205194	0.1220226	5.79717	7.908745	Walking_Idle
14:44:13.177	-0.04070267	6.055121	6.466936	-0.5580987	-0.10923492	-0.0049205194	0.1220226	5.79717	7.908745	Walking_Idle
14:44:13.200	-0.04070267	6.055121	6.466936	-0.5580987	-0.10923492	-0.0049205194	0.1220226	5.79717	7.908745	Walking_Idle
14:44:13.224	-0.04070267	6.055121	6.466936	-0.5580987	-0.10923492	-0.0049205194	0.1220226	5.79717	7.908745	Walking_Idle
14:44:13.247	-0.04070267	6.055121	6.466936	-0.5580987	-0.10923492	-0.0049205194	0.1220226	5.79717	7.908745	Walking_Idle
14:44:13.270	-0.04070267	6.055121	6.466936	-0.5580987	-0.10923492	-0.0049205194	0.1220226	5.79717	7.908745	Walking_Idle
14:44:13.293	-0.04070267	6.055121	6.466936	-0.5580987	-0.10923492	-0.0049205194	0.1220226	5.79717	7.908745	Walking_Idle
14:44:13.316	-0.04070267	6.055121	6.466936	-0.5580987	-0.10923492	-0.0049205194	0.1220226	5.79717	7.908745	Walking_Idle
14:44:13.339	-0.91461295	4.07745	10.307353	-0.48174053	0.14244156	0.6658095	0.03326675	5.069298	8.394728	Walking_Idle
14:44:13.362	-0.91461295	4.07745	10.307353	-0.48174053	0.14244156	0.6658095	0.03326675	5.069298	8.394728	Walking_Idle
14:44:13.385	-0.91461295	4.07745	10.307353	-0.48174053	0.14244156	0.6658095	0.03326675	5.069298	8.394728	Walking_Idle
14:44:13.409	-0.91461295	4.07745	10.307353	-0.48174053	0.14244156	0.6658095	0.03326675	5.069298	8.394728	Walking_Idle
14:44:13.432	-0.91461295	4.07745	10.307353	-0.48174053	0.14244156	0.6658095	0.03326675	5.069298	8.394728	Walking_Idle
14:44:13.456	-0.91461295	4.07745	10.307353	-0.48174053	0.14244156	0.6658095	0.03326675	5.069298	8.394728	Walking_Idle
14:44:13.479	-0.91461295	4.07745	10.307353	-0.48174053	0.14244156	0.6658095	0.03326675	5.069298	8.394728	Walking_Idle
14:44:13.502	-0.91461295	4.07745	10.307353	-0.48174053	0.14244156	0.6658095	0.03326675	5.069298	8.394728	Walking_Idle
14:44:13.525	1.0151725	5.566689	6.8524146	0.101024896	0.10090272	-0.044015896	0.41175592	4.5047436	8.701041	Walking_Idle
14:44:13.548	1.0151725	5.566689	6.8524146	0.101024896	0.10090272	-0.044015896	0.41175592	4.5047436	8.701041	Walking_Idle
14:44:13.572	1.0151725	5.566689	6.8524146	0.101024896	0.10090272	-0.044015896	0.41175592	4.5047436	8.701041	Walking_Idle
14:44:13.595	1.0151725	5.566689	6.8524146	0.101024896	0.10090272	-0.044015896	0.41175592	4.5047436	8.701041	Walking_Idle
14:44:13.618	1.0151725	5.566689	6.8524146	0.101024896	0.10090272	-0.044015896	0.41175592	4.5047436	8.701041	Walking_Idle
14:44:13.641	1.0151725	5.566689	6.8524146	0.101024896	0.10090272	-0.044015896	0.41175592	4.5047436	8.701041	Walking_Idle
14:44:13.664	1.0151725	5.566689	6.8524146	0.101024896	0.10090272	-0.044015896	0.41175592	4.5047436	8.701041	Walking_Idle
14:44:13.688	1.0151725	5.566689	6.8524146	0.101024896	0.10090272	-0.044015896	0.41175592	4.5047436	8.701041	Walking_Idle
14:44:13.711	-0.009577099	5.1261425	7.9513865	1.1120068	0.34769228	-0.26698172	0.12346067	5.292134	8.255206	Walking_Idle
14:44:13.734	-0.009577099	5.1261425	7.9513865	1.1120068	0.34769228	-0.26698172	0.12346067	5.292134	8.255206	Walking_Idle
14:44:13.757	-0.009577099	5.1261425	7.9513865	1.1120068	0.34769228	-0.26698172	0.12346067	5.292134	8.255206	Walking_Idle
14:44:13.780	-0.009577099	5.1261425	7.9513865	1.1120068	0.34769228	-0.26698172	0.12346067	5.292134	8.255206	Walking_Idle
14:44:13.804	-0.009577099	5.1261425	7.9513865	1.1120068	0.34769228	-0.26698172	0.12346067	5.292134	8.255206	Walking_Idle
14:44:13.826	-0.009577099	5.1261425	7.9513865	1.1120068	0.34769228	-0.26698172	0.12346067	5.292134	8.255206	Walking_Idle
14:44:13.850	-0.009577099	5.1261425	7.9513865	1.1120068	0.34769228	-0.26698172	0.12346067	5.292134	8.255206	Walking_Idle
14:44:13.872	-0.3232271	5.150085	9.119793	1.1120068	0.34769228	-0.26698172	0.12346067	5.292134	8.255206	Walking_Idle
14:44:13.894	-0.3232271	5.150085	9.119793	-0.10239323	-0.01577254	-0.1564151	0.0018799686	5.8357716	7.8812504	Walking_Idle
14:44:13.916	-0.3232271	5.150085	9.119793	-0.10239323	-0.01577254	-0.1564151	0.0018799686	5.8357716	7.8812504	Walking_Idle
14:44:13.940	-0.3232271	5.150085	9.119793	-0.10239323	-0.01577254	-0.1564151	0.0018799686	5.8357716	7.8812504	Walking_Idle
14:44:13.963	-0.3232271	5.150085	9.119793	-0.10239323	-0.01577254	-0.1564151	0.0018799686	5.8357716	7.8812504	Walking_Idle
14:44:13.985	-0.3232271	5.150085	9.119793	-0.10239323	-0.01577254	-0.1564151	0.0018799686	5.8357716	7.8812504	Walking_Idle
14:44:14.008	-0.3232271	5.150085	9.119793	-0.10239323	-0.01577254	-0.1564151	0.0018799686	5.8357716	7.8812504	Walking_Idle
14:44:14.032	-0.3232271	5.150085	9.119793	-0.10239323	-0.01577254	-0.1564151	0.0018799686	5.8357716	7.8812504	Walking_Idle
14:44:14.057	-0.2849187	3.4860642	9.687236	-0.32535905	-0.19536693	0.006075055	0.004633359	5.4329195	8.164171	Walking_Idle
14:44:14.080	-0.2849187	3.4860642	9.687236	-0.32535905	-0.19536693	0.006075055	0.004633359	5.4329195	8.164171	Walking_Idle
14:44:14.103	-0.2849187	3.4860642	9.687236	-0.32535905	-0.19536693	0.006075055	0.004633359	5.4329195	8.164171	Walking_Idle
14:44:14.126	-0.2849187	3.4860642	9.687236	-0.32535905	-0.19536693	0.006075055	0.004633359	5.4329195	8.164171	Walking_Idle
14:44:14.150	-0.2849187	3.4860642	9.687236	-0.32535905	-0.19536693	0.006075055	0.004633359	5.4329195	8.164171	Walking_Idle
14:44:14.173	-0.2849187	3.4860642	9.687236	-0.32535905	-0.19536693	0.006075055	0.004633359	5.4329195	8.164171	Walking_Idle
14:44:14.196	-0.2849187	3.4860642	9.687236	-0.32535905	-0.19536693	0.006075055	0.004633359	5.4329195	8.164171	Walking_Idle
14:44:14.220	-0.2849187	3.4860642	9.687236	-0.32535905	-0.19536693	0.006075055	0.004633359	5.4329195	8.164171	Walking_Idle
14:44:14.243	1.3862851	7.371972	4.6568646	1.0215988	-0.050591856	0.29990125	-0.06047566	5.8000493	7.9073434	Walking_Idle
14:44:14.266	1.3862851	7.371972	4.6568646	1.0215988	-0.050591856	0.29990125	-0.06047566	5.8000493	7.9073434	Walking_Idle
14:44:14.290	1.3862851	7.371972	4.6568646	1.0215988	-0.050591856	0.29990125	-0.06047566	5.8000493	7.9073434	Walking_Idle
14:44:14.312	1.3862851	7.371972	4.6568646	1.0215988	-0.050591856	0.29990125	-0.06047566	5.8000493	7.9073434	Walking_Idle
14:44:14.335	1.3862851	7.371972	4.6568646	1.0215988	-0.050591856	0.29990125	-0.06047566	5.8000493	7.9073434	Walking_Idle
14:44:14.359	1.3862851	7.371972	4.6568646	1.0215988	-0.050591856	0.29990125	-0.06047566	5.8000493	7.9073434	Walking_Idle
14:44:14.382	1.3862851	7.371972	4.6568646	1.0215988	-0.050591856	0.29990125	-0.06047566	5.8000493	7.9073434	Walking_Idle
14:44:14.404	1.3862851	7.371972	4.6568646	1.0215988	-0.050591856	0.29990125	-0.06047566	5.8000493	7.9073434	Walking_Idle
14:44:14.428	-2.2554069	5.7725964	7.2163444	0.017947221	0.30065566	-0.037907243	0.06837752	6.3041887	7.511516	Walking_Idle
14:44:14.450	-2.2554069	5.7725964	7.2163444	0.017947221	0.30065566	-0.037907243	0.06837752	6.3041887	7.511516	Walking_Idle
14:44:14.473	-2.2554069	5.7725964	7.2163444	0.017947221	0.30065566	-0.037907243	0.06837752	6.3041887	7.511516	Walking_Idle
14:44:14.497	-2.2554069	5.7725964	7.2163444	0.017947221	0.30065566	-0.037907243	0.06837752	6.3041887	7.511516	Walking_Idle
14:44:14.520	-2.2554069	5.7725964	7.2163444	0.017947221	0.30065566	-0.037907243	0.06837752	6.3041887	7.511516	Walking_Idle
14:44:14.543	-2.2554069	5.7725964	7.2163444	0.017947221	0.30065566	-0.037907243	0.06837752	6.3041887	7.511516	Walking_Idle
14:44:14.567	-2.2554069	5.7725964	7.2163444	0.017947221	0.30065566	-0.037907243	0.06837752	6.3041887	7.511516	Walking_Idle
14:44:14.591	-2.2554069	5.7725964	7.2163444	0.017947221	0.30065566	-0.037907243	0.06837752	6.3041887	7.511516	Walking_Idle
14:44:14.614	0.6105401	4.802915	9.850046	-1.2373809	-0.21186028	0.3866441	0.10788652	5.5170484	8.106842	Walking_Idle
14:44:14.637	0.6105401	4.802915	9.850046	-1.2373809	-0.21186028	0.3866441	0.10788652	5.5170484	8.106842	Walking_Idle
14:44:14.660	0.6105401	4.802915	9.850046	-1.2373809	-0.21186028	0.3866441	0.10788652	5.5170484	8.106842	Walking_Idle
14:44:14.682	0.6105401	4.802915	9.850046	-1.2373809	-0.21186028	0.3866441	0.10788652	5.5170484	8.106842	Walking_Idle
14:44:14.706	0.6105401	4.802915	9.850046	-1.2373809	-0.21186028	0.3866441	0.10788652	5.5170484	8.106842	Walking_Idle
14:44:14.729	0.6105401	4.802915	9.850046	-1.2373809	-0.21186028	0.3866441	0.10788652	5.5170484	8.106842	Walking_Idle
14:44:14.753	0.6105401	4.802915	9.850046	-1.2373809	-0.21186028	0.3866441	0.10788652	5.5170484	8.106842	Walking_Idle
14:44:14.775	-0.5123748	5.0638914	7.431829	0.0020647245	0.25484076	-0.3689962	-0.1926954	5.1563683	8.339369	Walking_Idle
14:44:14.799	-0.5123748	5.0638914	7.431829	0.0020647245	0.25484076	-0.3689962	-0.1926954	5.1563683	8.339369	Walking_Idle
14:44:14.822	-0.5123748	5.0638914	7.431829	0.0020647245	0.25484076	-0.3689962	-0.1926954	5.1563683	8.339369	Walking_Idle
14:44:14.846	-0.5123748	5.0638914	7.431829	0.0020647245	0.25484076	-0.3689962	-0.1926954	5.1563683	8.339369	Walking_Idle
14:44:14.868	-0.5123748	5.0638914	7.431829	0.0020647245	0.25484076	-0.3689962	-0.1926954	5.1563683	8.339369	Walking_Idle
14:44:14.891	-0.5123748	5.0638914	7.431829	0.0020647245	0.25484076	-0.3689962	-0.1926954	5.1563683	8.339369	Walking_Idle
14:44:14.914	-0.5123748	5.0638914	7.431829	0.0020647245	0.25484076	-0.3689962	-0.1926954	5.1563683	8.339369	Walking_Idle
14:44:14.938	-0.5123748	5.0638914	7.431829	0.0020647245	0.25484076	-0.3689962	-0.1926954	5.1563683	8.339369	Walking_Idle
14:44:14.961	-2.1500587	7.0176196	7.8316727	-0.049858823	0.28477317	0.023179282	-1.211187	5.4145994	8.086127	Walking_Idle
14:44:14.984	-2.1500587	7.0176196	7.8316727	-0.049858823	0.28477317	0.023179282	-1.211187	5.4145994	8.086127	Walking_Idle
14:44:15.008	-2.1500587	7.0176196	7.8316727	-0.049858823	0.28477317	0.023179282	-1.211187	5.4145994	8.086127	Walking_Idle
14:44:15.031	-2.1500587	7.0176196	7.8316727	-0.049858823	0.28477317	0.023179282	-1.211187	5.4145994	8.086127	Walking_Idle
14:44:15.054	-2.1500587	7.0176196	7.8316727	-0.049858823	0.28477317	0.023179282	-1.211187	5.4145994	8.086127	Walking_Idle
14:44:15.078	-2.1500587	7.0176196	7.8316727	-0.049858823	0.28477317	0.023179282	-1.211187	5.4145994	8.086127	Walking_Idle
14:44:15.101	-2.1500587	7.0176196	7.8316727	-0.049858823	0.28477317	0.023179282	-1.211187	5.4145994	8.086127	Walking_Idle
14:44:15.124	-2.1500587	7.0176196	7.8316727	-0.049858823	0.28477317	0.023179282	-1.211187	5.4145994	8.086127	Walking_Idle
14:44:15.146	-0.3423813	4.513208	7.937021	0.3258233	0.12472647	-0.04096157	-1.4787515	5.2995267	8.117799	Walking_Idle
14:44:15.168	-0.3423813	4.513208	7.937021	0.3258233	0.12472647	-0.04096157	-1.4787515	5.2995267	8.117799	Walking_Idle
14:44:15.191	-0.3423813	4.513208	7.937021	0.3258233	0.12472647	-0.04096157	-1.4787515	5.2995267	8.117799	Walking_Idle
14:44:15.214	-0.3423813	4.513208	7.937021	0.3258233	0.12472647	-0.04096157	-1.4787515	5.2995267	8.117799	Walking_Idle
14:44:15.237	-0.3423813	4.513208	7.937021	0.3258233	0.12472647	-0.04096157	-1.4787515	5.2995267	8.117799	Walking_Idle
14:44:15.260	-0.3423813	4.513208	7.937021	0.3258233	0.12472647	-0.04096157	-1.4787515	5.2995267	8.117799	Walking_Idle
14:44:15.283	-0.3423813	4.513208	7.937021	0.3258233	0.12472647	-0.04096157	-1.4787515	5.2995267	8.117799	Walking_Idle
14:44:15.306	-0.3423813	4.513208	7.937021	0.3258233	0.12472647	-0.04096157	-1.4787515	5.2995267	8.117799	Walking_Idle
14:44:15.329	-0.8332076	4.2642035	7.2211328	0.26290417	-0.32670295	0.10992215	-1.0164671	5.345621	8.158522	Walking_Idle
14:44:15.352	-0.8332076	4.2642035	7.2211328	0.26290417	-0.32670295	0.10992215	-1.0164671	5.345621	8.158522	Walking_Idle
14:44:15.374	-0.8332076	4.2642035	7.2211328	0.26290417	-0.32670295	0.10992215	-1.0164671	5.345621	8.158522	Walking_Idle
14:44:15.397	-0.8332076	4.2642035	7.2211328	0.26290417	-0.32670295	0.10992215	-1.0164671	5.345621	8.158522	Walking_Idle
14:44:15.421	-0.8332076	4.2642035	7.2211328	0.26290417	-0.32670295	0.10992215	-1.0164671	5.345621	8.158522	Walking_Idle
14:44:15.444	-0.8332076	4.2642035	7.2211328	0.26290417	-0.32670295	0.10992215	-1.0164671	5.345621	8.158522	Walking_Idle
14:44:15.467	-0.8332076	4.2642035	7.2211328	0.26290417	-0.32670295	0.10992215	-1.0164671	5.345621	8.158522	Walking_Idle
14:44:15.490	-0.8332076	4.2642035	7.2211328	0.26290417	-0.32670295	0.10992215	-1.0164671	5.345621	8.158522	Walking_Idle
14:44:15.513	-1.1300977	5.272193	8.248277	-0.09139766	0.1277808	0.43734592	-0.79911613	5.717774	7.927095	Walking_Idle
14:44:15.537	-1.1300977	5.272193	8.248277	-0.09139766	0.1277808	0.43734592	-0.79911613	5.717774	7.927095	Walking_Idle
14:44:15.560	-1.1300977	5.272193	8.248277	-0.09139766	0.1277808	0.43734592	-0.79911613	5.717774	7.927095	Walking_Idle
14:44:15.583	-1.1300977	5.272193	8.248277	-0.09139766	0.1277808	0.43734592	-0.79911613	5.717774	7.927095	Walking_Idle
14:44:15.606	-1.1300977	5.272193	8.248277	-0.09139766	0.1277808	0.43734592	-0.79911613	5.717774	7.927095	Walking_Idle
14:44:15.629	-1.1300977	5.272193	8.248277	-0.09139766	0.1277808	0.43734592	-0.79911613	5.717774	7.927095	Walking_Idle
14:44:15.653	-1.1300977	5.272193	8.248277	-0.09139766	0.1277808	0.43734592	-0.79911613	5.717774	7.927095	Walking_Idle
14:44:15.675	-1.5347302	4.309695	8.2027855	-0.50067735	0.04836831	0.75988275	-0.6762642	5.0776668	8.362435	Walking_Idle
14:44:15.698	-1.5347302	4.309695	8.2027855	-0.50067735	0.04836831	0.75988275	-0.6762642	5.0776668	8.362435	Walking_Idle
14:44:15.720	-1.5347302	4.309695	8.2027855	-0.50067735	0.04836831	0.75988275	-0.6762642	5.0776668	8.362435	Walking_Idle
14:44:15.743	-1.5347302	4.309695	8.2027855	-0.50067735	0.04836831	0.75988275	-0.6762642	5.0776668	8.362435	Walking_Idle
14:44:15.766	-1.5347302	4.309695	8.2027855	-0.50067735	0.04836831	0.75988275	-0.6762642	5.0776668	8.362435	Walking_Idle
14:44:15.790	-1.5347302	4.309695	8.2027855	-0.50067735	0.04836831	0.75988275	-0.6762642	5.0776668	8.362435	Walking_Idle
14:44:15.813	-1.5347302	4.309695	8.2027855	-0.50067735	0.04836831	0.75988275	-0.6762642	5.0776668	8.362435	Walking_Idle
14:44:15.836	-1.5347302	4.309695	8.2027855	-0.50067735	0.04836831	0.75988275	-0.6762642	5.0776668	8.362435	Walking_Idle
14:44:15.860	-1.2953026	4.9705143	7.814913	0.07048163	0.52117807	0.4532284	-0.53654677	4.3792853	8.7581005	Walking_Idle
14:44:15.883	-1.2953026	4.9705143	7.814913	0.07048163	0.52117807	0.4532284	-0.53654677	4.3792853	8.7581005	Walking_Idle
14:44:15.906	-1.2953026	4.9705143	7.814913	0.07048163	0.52117807	0.4532284	-0.53654677	4.3792853	8.7581005	Walking_Idle
14:44:15.930	-1.2953026	4.9705143	7.814913	0.07048163	0.52117807	0.4532284	-0.53654677	4.3792853	8.7581005	Walking_Idle
14:44:15.953	-1.2953026	4.9705143	7.814913	0.07048163	0.52117807	0.4532284	-0.53654677	4.3792853	8.7581005	Walking_Idle
14:44:15.977	-1.2953026	4.9705143	7.814913	0.07048163	0.52117807	0.4532284	-0.53654677	4.3792853	8.7581005	Walking_Idle
14:44:16.000	-1.2953026	4.9705143	7.814913	0.07048163	0.52117807	0.4532284	-0.53654677	4.3792853	8.7581005	Walking_Idle
14:44:16.024	-1.2953026	4.9705143	7.814913	0.07048163	0.52117807	0.4532284	-0.53654677	4.3792853	8.7581005	Walking_Idle
14:44:16.046	-0.32083282	5.7366824	8.324894	0.2836736	0.3177599	0.056166004	-0.6277906	4.741375	8.561285	Walking_Idle
14:44:16.069	-0.32083282	5.7366824	8.324894	0.2836736	0.3177599	0.056166004	-0.6277906	4.741375	8.561285	Walking_Idle
14:44:16.091	-0.32083282	5.7366824	8.324894	0.2836736	0.3177599	0.056166004	-0.6277906	4.741375	8.561285	Walking_Idle
14:44:16.112	-0.32083282	5.7366824	8.324894	0.2836736	0.3177599	0.056166004	-0.6277906	4.741375	8.561285	Walking_Idle
14:44:16.137	-0.32083282	5.7366824	8.324894	0.2836736	0.3177599	0.056166004	-0.6277906	4.741375	8.561285	Walking_Idle
14:44:16.158	-0.32083282	5.7366824	8.324894	0.2836736	0.3177599	0.056166004	-0.6277906	4.741375	8.561285	Walking_Idle
14:44:16.181	-0.32083282	5.7366824	8.324894	0.2836736	0.3177599	0.056166004	-0.6277906	4.741375	8.561285	Walking_Idle
14:44:16.204	-0.32083282	5.7366824	8.324894	0.2836736	0.3177599	0.056166004	-0.6277906	4.741375	8.561285	Walking_Idle
14:44:16.228	0.6153286	3.1843855	8.904308	0.40584666	-0.020048598	0.02073582	-0.72961694	4.7586975	8.543583	Walking_Idle
14:44:16.251	0.6153286	3.1843855	8.904308	0.40584666	-0.020048598	0.02073582	-0.72961694	4.7586975	8.543583	Walking_Idle
14:44:16.274	0.6153286	3.1843855	8.904308	0.40584666	-0.020048598	0.02073582	-0.72961694	4.7586975	8.543583	Walking_Idle
14:44:16.297	0.6153286	3.1843855	8.904308	0.40584666	-0.020048598	0.02073582	-0.72961694	4.7586975	8.543583	Walking_Idle
14:44:16.319	0.6153286	3.1843855	8.904308	0.40584666	-0.020048598	0.02073582	-0.72961694	4.7586975	8.543583	Walking_Idle
14:44:16.343	0.6153286	3.1843855	8.904308	0.40584666	-0.020048598	0.02073582	-0.72961694	4.7586975	8.543583	Walking_Idle
14:44:16.366	0.6153286	3.1843855	8.904308	0.40584666	-0.020048598	0.02073582	-0.72961694	4.7586975	8.543583	Walking_Idle
14:44:16.388	0.6153286	3.1843855	8.904308	0.40584666	-0.020048598	0.02073582	-0.72961694	4.7586975	8.543583	Walking_Idle
14:44:16.412	-0.2753416	3.8284454	6.754249	-0.40232807	-0.81844944	-0.256597	-0.2632249	4.4401174	8.739932	Walking_Idle
14:44:16.435	-0.2753416	3.8284454	6.754249	-0.40232807	-0.81844944	-0.256597	-0.2632249	4.4401174	8.739932	Walking_Idle
14:44:16.459	-0.2753416	3.8284454	6.754249	-0.40232807	-0.81844944	-0.256597	-0.2632249	4.4401174	8.739932	Walking_Idle
14:44:16.482	-0.2753416	3.8284454	6.754249	-0.40232807	-0.81844944	-0.256597	-0.2632249	4.4401174	8.739932	Walking_Idle
14:44:16.504	-0.2753416	3.8284454	6.754249	-0.40232807	-0.81844944	-0.256597	-0.2632249	4.4401174	8.739932	Walking_Idle
14:44:16.528	-0.2753416	3.8284454	6.754249	-0.40232807	-0.81844944	-0.256597	-0.2632249	4.4401174	8.739932	Walking_Idle
14:44:16.551	-0.2753416	3.8284454	6.754249	-0.40232807	-0.81844944	-0.256597	-0.2632249	4.4401174	8.739932	Walking_Idle
14:44:16.574	-1.2043202	5.3895125	7.6473136	-0.09567371	0.33547497	0.29806864	-0.41072378	4.455118	8.726601	Walking_Idle
14:44:16.597	-1.2043202	5.3895125	7.6473136	-0.09567371	0.33547497	0.29806864	-0.41072378	4.455118	8.726601	Walking_Idle
14:44:16.620	-1.2043202	5.3895125	7.6473136	-0.09567371	0.33547497	0.29806864	-0.41072378	4.455118	8.726601	Walking_Idle
14:44:16.643	-1.2043202	5.3895125	7.6473136	-0.09567371	0.33547497	0.29806864	-0.41072378	4.455118	8.726601	Walking_Idle
14:44:16.665	-1.2043202	5.3895125	7.6473136	-0.09567371	0.33547497	0.29806864	-0.41072378	4.455118	8.726601	Walking_Idle
14:44:16.689	-1.2043202	5.3895125	7.6473136	-0.09567371	0.33547497	0.29806864	-0.41072378	4.455118	8.726601	Walking_Idle
14:44:16.711	-1.2043202	5.3895125	7.6473136	-0.09567371	0.33547497	0.29806864	-0.41072378	4.455118	8.726601	Walking_Idle
14:44:16.733	-1.2043202	5.3895125	7.6473136	-0.09567371	0.33547497	0.29806864	-0.41072378	4.455118	8.726601	Walking_Idle
14:44:16.756	0.057462595	2.7342618	10.225947	-0.8201599	-0.15871501	0.9455858	-0.6516133	4.273143	8.802614	Walking_Idle
14:44:16.779	0.057462595	2.7342618	10.225947	-0.8201599	-0.15871501	0.9455858	-0.6516133	4.273143	8.802614	Walking_Idle
14:44:16.802	0.057462595	2.7342618	10.225947	-0.8201599	-0.15871501	0.9455858	-0.6516133	4.273143	8.802614	Walking_Idle
14:44:16.825	0.057462595	2.7342618	10.225947	-0.8201599	-0.15871501	0.9455858	-0.6516133	4.273143	8.802614	Walking_Idle
14:44:16.848	0.057462595	2.7342618	10.225947	-0.8201599	-0.15871501	0.9455858	-0.6516133	4.273143	8.802614	Walking_Idle
14:44:16.871	0.057462595	2.7342618	10.225947	-0.8201599	-0.15871501	0.9455858	-0.6516133	4.273143	8.802614	Walking_Idle
14:44:16.894	0.057462595	2.7342618	10.225947	-0.8201599	-0.15871501	0.9455858	-0.6516133	4.273143	8.802614	Walking_Idle
14:44:16.918	0.057462595	2.7342618	10.225947	-0.8201599	-0.15871501	0.9455858	-0.6516133	4.273143	8.802614	Walking_Idle
14:44:16.943	0.7733508	5.1788163	10.247497	0.98922294	0.07341379	-0.5131604	-0.023536943	3.8346329	9.025818	Walking_Idle
14:44:16.966	0.7733508	5.1788163	10.247497	0.98922294	0.07341379	-0.5131604	-0.023536943	3.8346329	9.025818	Walking_Idle
14:44:16.989	0.7733508	5.1788163	10.247497	0.98922294	0.07341379	-0.5131604	-0.023536943	3.8346329	9.025818	Walking_Idle
14:44:17.012	0.7733508	5.1788163	10.247497	0.98922294	0.07341379	-0.5131604	-0.023536943	3.8346329	9.025818	Walking_Idle
14:44:17.036	0.7733508	5.1788163	10.247497	0.98922294	0.07341379	-0.5131604	-0.023536943	3.8346329	9.025818	Walking_Idle
14:44:17.059	0.7733508	5.1788163	10.247497	0.98922294	0.07341379	-0.5131604	-0.023536943	3.8346329	9.025818	Walking_Idle
14:44:17.082	0.7733508	5.1788163	10.247497	0.98922294	0.07341379	-0.5131604	-0.023536943	3.8346329	9.025818	Walking_Idle
14:44:17.105	0.7733508	5.1788163	10.247497	0.98922294	0.07341379	-0.5131604	-0.023536943	3.8346329	9.025818	Walking_Idle
14:44:17.130	-0.5770202	4.436591	6.694392	1.2433429	-0.10068281	-0.24376883	-0.6301102	5.9224935	7.790852	Walking_Idle
14:44:17.154	-0.5770202	4.436591	6.694392	1.2433429	-0.10068281	-0.24376883	-0.6301102	5.9224935	7.790852	Walking_Idle
14:44:17.177	-0.5770202	4.436591	6.694392	1.2433429	-0.10068281	-0.24376883	-0.6301102	5.9224935	7.790852	Walking_Idle
14:44:17.200	-0.5770202	4.436591	6.694392	1.2433429	-0.10068281	-0.24376883	-0.6301102	5.9224935	7.790852	Walking_Idle
14:44:17.223	-0.5770202	4.436591	6.694392	1.2433429	-0.10068281	-0.24376883	-0.6301102	5.9224935	7.790852	Walking_Idle
14:44:17.246	-0.5770202	4.436591	6.694392	1.2433429	-0.10068281	-0.24376883	-0.6301102	5.9224935	7.790852	Walking_Idle
14:44:17.270	-0.5770202	4.436591	6.694392	1.2433429	-0.10068281	-0.24376883	-0.6301102	5.9224935	7.790852	Walking_Idle
14:44:17.292	-0.5770202	4.436591	6.694392	1.2433429	-0.10068281	-0.24376883	-0.6508751	6.8038135	7.032411	Walking_Idle
14:44:17.315	-1.9537282	7.5252056	6.2538457	-0.34490675	-0.489804	-0.13808914	-0.6508751	6.8038135	7.032411	Walking_Idle
14:44:17.339	-1.9537282	7.5252056	6.2538457	-0.34490675	-0.489804	-0.13808914	-0.6508751	6.8038135	7.032411	Walking_Idle
14:44:17.361	-1.9537282	7.5252056	6.2538457	-0.34490675	-0.489804	-0.13808914	-0.6508751	6.8038135	7.032411	Walking_Idle
14:44:17.385	-1.9537282	7.5252056	6.2538457	-0.34490675	-0.489804	-0.13808914	-0.6508751	6.8038135	7.032411	Walking_Idle
14:44:17.409	-1.9537282	7.5252056	6.2538457	-0.34490675	-0.489804	-0.13808914	-0.6508751	6.8038135	7.032411	Walking_Idle
14:44:17.432	-1.9537282	7.5252056	6.2538457	-0.34490675	-0.489804	-0.13808914	-0.6508751	6.8038135	7.032411	Walking_Idle
14:44:17.455	-1.9537282	7.5252056	6.2538457	-0.34490675	-0.489804	-0.13808914	-0.6508751	6.8038135	7.032411	Walking_Idle
14:44:17.478	0.014365649	4.565882	6.1484976	-0.61368746	-0.7054394	-0.3482268	-0.1821585	6.376066	7.4486823	Walking_Idle
14:44:17.501	0.014365649	4.565882	6.1484976	-0.61368746	-0.7054394	-0.3482268	-0.1821585	6.376066	7.4486823	Walking_Idle
14:44:17.524	0.014365649	4.565882	6.1484976	-0.61368746	-0.7054394	-0.3482268	-0.1821585	6.376066	7.4486823	Walking_Idle
14:44:17.545	0.014365649	4.565882	6.1484976	-0.61368746	-0.7054394	-0.3482268	-0.1821585	6.376066	7.4486823	Walking_Idle
14:44:17.567	0.014365649	4.565882	6.1484976	-0.61368746	-0.7054394	-0.3482268	-0.1821585	6.376066	7.4486823	Walking_Idle
14:44:17.589	0.014365649	4.565882	6.1484976	-0.61368746	-0.7054394	-0.3482268	-0.1821585	6.376066	7.4486823	Walking_Idle
14:44:17.613	0.014365649	4.565882	6.1484976	-0.61368746	-0.7054394	-0.3482268	-0.1821585	6.376066	7.4486823	Walking_Idle
14:44:17.636	0.014365649	4.565882	6.1484976	-0.61368746	-0.7054394	-0.3482268	-0.1821585	6.376066	7.4486823	Walking_Idle
14:44:17.658	-1.185166	5.688797	5.5954204	-0.43959084	0.012938126	-0.47895193	-0.2090281	5.5618043	8.07422	Walking_Idle
14:44:17.681	-1.185166	5.688797	5.5954204	-0.43959084	0.012938126	-0.47895193	-0.2090281	5.5618043	8.07422	Walking_Idle
14:44:17.704	-1.185166	5.688797	5.5954204	-0.43959084	0.012938126	-0.47895193	-0.2090281	5.5618043	8.07422	Walking_Idle
14:44:17.728	-1.185166	5.688797	5.5954204	-0.43959084	0.012938126	-0.47895193	-0.2090281	5.5618043	8.07422	Walking_Idle
14:44:17.751	-1.185166	5.688797	5.5954204	-0.43959084	0.012938126	-0.47895193	-0.2090281	5.5618043	8.07422	Walking_Idle
14:44:17.774	-1.185166	5.688797	5.5954204	-0.43959084	0.012938126	-0.47895193	-0.2090281	5.5618043	8.07422	Walking_Idle
14:44:17.796	-1.185166	5.688797	5.5954204	-0.43959084	0.012938126	-0.47895193	-0.2090281	5.5618043	8.07422	Walking_Idle
14:44:17.819	-1.185166	5.688797	5.5954204	-0.43959084	0.012938126	-0.47895193	-0.2090281	5.5618043	8.07422	Walking_Idle
14:44:17.842	-3.6464806	5.8252707	10.750294	-1.1970637	1.0935587	0.56684935	-1.4510874	4.844864	8.401904	Walking_Idle
14:44:17.865	-3.6464806	5.8252707	10.750294	-1.1970637	1.0935587	0.56684935	-1.4510874	4.844864	8.401904	Walking_Idle
14:44:17.889	-3.6464806	5.8252707	10.750294	-1.1970637	1.0935587	0.56684935	-1.4510874	4.844864	8.401904	Walking_Idle
14:44:17.912	-3.6464806	5.8252707	10.750294	-1.1970637	1.0935587	0.56684935	-1.4510874	4.844864	8.401904	Walking_Idle
14:44:17.935	-3.6464806	5.8252707	10.750294	-1.1970637	1.0935587	0.56684935	-1.4510874	4.844864	8.401904	Walking_Idle
14:44:17.959	-3.6464806	5.8252707	10.750294	-1.1970637	1.0935587	0.56684935	-1.4510874	4.844864	8.401904	Walking_Idle
14:44:17.982	-3.6464806	5.8252707	10.750294	-1.1970637	1.0935587	0.56684935	-1.4510874	4.844864	8.401904	Walking_Idle
14:44:18.005	-3.6464806	5.8252707	10.750294	-1.1970637	1.0935587	0.56684935	-1.4510874	4.844864	8.401904	Walking_Idle
14:44:18.028	-1.5012103	2.6863763	9.368797	-0.39927375	0.26400375	0.9657444	-1.5455811	4.060284	8.791793	Walking_Idle
14:44:18.051	-1.5012103	2.6863763	9.368797	-0.39927375	0.26400375	0.9657444	-1.5455811	4.060284	8.791793	Walking_Idle
14:44:18.074	-1.5012103	2.6863763	9.368797	-0.39927375	0.26400375	0.9657444	-1.5455811	4.060284	8.791793	Walking_Idle
14:44:18.096	-1.5012103	2.6863763	9.368797	-0.39927375	0.26400375	0.9657444	-1.5455811	4.060284	8.791793	Walking_Idle
14:44:18.118	-1.5012103	2.6863763	9.368797	-0.39927375	0.26400375	0.9657444	-1.5455811	4.060284	8.791793	Walking_Idle
14:44:18.140	-1.5012103	2.6863763	9.368797	-0.39927375	0.26400375	0.9657444	-1.5455811	4.060284	8.791793	Walking_Idle
14:44:18.161	-1.5012103	2.6863763	9.368797	-0.39927375	0.26400375	0.9657444	-1.5455811	4.060284	8.791793	Walking_Idle
14:44:18.183	-1.5012103	2.6863763	9.368797	-0.39927375	0.26400375	0.9657444	-1.5455811	4.060284	8.791793	Walking_Idle
14:44:18.205	-0.15323359	3.8380225	8.133351	-0.6478959	0.17542829	0.43795678	-0.99313104	3.7260485	9.0166855	Walking_Idle
14:44:18.228	-0.15323359	3.8380225	8.133351	-0.6478959	0.17542829	0.43795678	-0.99313104	3.7260485	9.0166855	Walking_Idle
14:44:18.251	-0.15323359	3.8380225	8.133351	-0.6478959	0.17542829	0.43795678	-0.99313104	3.7260485	9.0166855	Walking_Idle
14:44:18.273	-0.15323359	3.8380225	8.133351	-0.6478959	0.17542829	0.43795678	-0.99313104	3.7260485	9.0166855	Walking_Idle
14:44:18.297	-0.15323359	3.8380225	8.133351	-0.6478959	0.17542829	0.43795678	-0.99313104	3.7260485	9.0166855	Walking_Idle
14:44:18.319	-0.15323359	3.8380225	8.133351	-0.6478959	0.17542829	0.43795678	-0.99313104	3.7260485	9.0166855	Walking_Idle
14:44:18.341	-0.15323359	3.8380225	8.133351	-0.6478959	0.17542829	0.43795678	-0.99313104	3.7260485	9.0166855	Walking_Idle
14:44:18.363	-0.15323359	3.8380225	8.133351	-0.6478959	0.17542829	0.43795678	-0.99313104	3.7260485	9.0166855	Walking_Idle
14:44:18.385	-0.6153286	2.360755	14.456632	-0.24961175	0.022101104	-0.0861656	-0.78100294	3.3547406	9.181836	Walking_Idle
14:44:18.409	-0.6153286	2.360755	14.456632	-0.24961175	0.022101104	-0.0861656	-0.78100294	3.3547406	9.181836	Walking_Idle
14:44:18.432	-0.6153286	2.360755	14.456632	-0.24961175	0.022101104	-0.0861656	-0.78100294	3.3547406	9.181836	Walking_Idle
14:44:18.454	-0.6153286	2.360755	14.456632	-0.24961175	0.022101104	-0.0861656	-0.78100294	3.3547406	9.181836	Walking_Idle
14:44:18.475	-0.6153286	2.360755	14.456632	-0.24961175	0.022101104	-0.0861656	-0.78100294	3.3547406	9.181836	Walking_Idle
14:44:18.497	-0.6153286	2.360755	14.456632	-0.24961175	0.022101104	-0.0861656	-0.78100294	3.3547406	9.181836	Walking_Idle
14:44:18.519	-0.6153286	2.360755	14.456632	-0.24961175	0.022101104	-0.0861656	-0.78100294	3.3547406	9.181836	Walking_Idle
14:44:18.542	-0.6153286	2.360755	14.456632	-0.24961175	0.022101104	-0.0861656	-0.78100294	3.3547406	9.181836	Walking_Idle
14:44:18.564	-1.0989721	2.0016139	8.554744	0.5359609	-0.12939347	-0.93649	-0.95059	4.0672207	8.87268	Walking_Idle
14:44:18.588	-1.0989721	2.0016139	8.554744	0.5359609	-0.12939347	-0.93649	-0.95059	4.0672207	8.87268	Walking_Idle
14:44:18.611	-1.0989721	2.0016139	8.554744	0.5359609	-0.12939347	-0.93649	-0.95059	4.0672207	8.87268	Walking_Idle
14:44:18.634	-1.0989721	2.0016139	8.554744	0.5359609	-0.12939347	-0.93649	-0.95059	4.0672207	8.87268	Walking_Idle
14:44:18.657	-1.0989721	2.0016139	8.554744	0.5359609	-0.12939347	-0.93649	-0.95059	4.0672207	8.87268	Walking_Idle
14:44:18.680	-1.0989721	2.0016139	8.554744	0.5359609	-0.12939347	-0.93649	-0.95059	4.0672207	8.87268	Walking_Idle
14:44:18.704	-1.0989721	2.0016139	8.554744	0.5359609	-0.12939347	-0.93649	-0.95059	4.0672207	8.87268	Walking_Idle
14:44:18.727	-1.0989721	2.0016139	8.554744	0.5359609	-0.12939347	-0.93649	-0.95059	4.0672207	8.87268	Walking_Idle
14:44:18.751	-1.3455825	3.6608462	5.0591025	-0.21723591	-0.2979923	-0.41175678	-1.1914768	4.1986527	8.781917	Walking_Idle
14:44:18.774	-1.3455825	3.6608462	5.0591025	-0.21723591	-0.2979923	-0.41175678	-1.1914768	4.1986527	8.781917	Walking_Idle
14:44:18.797	-1.3455825	3.6608462	5.0591025	-0.21723591	-0.2979923	-0.41175678	-1.1914768	4.1986527	8.781917	Walking_Idle
14:44:18.820	-1.3455825	3.6608462	5.0591025	-0.21723591	-0.2979923	-0.41175678	-1.1914768	4.1986527	8.781917	Walking_Idle
14:44:18.843	-1.3455825	3.6608462	5.0591025	-0.21723591	-0.2979923	-0.41175678	-1.1914768	4.1986527	8.781917	Walking_Idle
14:44:18.866	-1.3455825	3.6608462	5.0591025	-0.21723591	-0.2979923	-0.41175678	-1.1914768	4.1986527	8.781917	Walking_Idle
14:44:18.890	-1.3455825	3.6608462	5.0591025	-0.21723591	-0.2979923	-0.41175678	-1.1914768	4.1986527	8.781917	Walking_Idle
14:44:18.913	-1.8890828	2.7821474	14.284244	-0.90079415	-0.4696454	0.7818739	-1.1955227	2.940495	9.278716	Walking_Idle
14:44:18.936	-1.8890828	2.7821474	14.284244	-0.90079415	-0.4696454	0.7818739	-1.1955227	2.940495	9.278716	Walking_Idle
14:44:18.959	-1.8890828	2.7821474	14.284244	-0.90079415	-0.4696454	0.7818739	-1.1955227	2.940495	9.278716	Walking_Idle
14:44:18.982	-1.8890828	2.7821474	14.284244	-0.90079415	-0.4696454	0.7818739	-1.1955227	2.940495	9.278716	Walking_Idle
14:44:19.004	-1.8890828	2.7821474	14.284244	-0.90079415	-0.4696454	0.7818739	-1.1955227	2.940495	9.278716	Walking_Idle
14:44:19.027	-1.8890828	2.7821474	14.284244	-0.90079415	-0.4696454	0.7818739	-1.1955227	2.940495	9.278716	Walking_Idle
14:44:19.049	-1.8890828	2.7821474	14.284244	-0.90079415	-0.4696454	0.7818739	-1.1955227	2.940495	9.278716	Walking_Idle
14:44:19.071	-1.8890828	2.7821474	14.284244	-0.90079415	-0.4696454	0.7818739	-1.1955227	2.940495	9.278716	Walking_Idle
14:44:19.095	-3.4022646	2.0231621	7.336058	0.5939932	0.8143933	0.464224	-1.895037	3.1110609	9.104971	Walking_Idle
14:44:19.118	-3.4022646	2.0231621	7.336058	0.5939932	0.8143933	0.464224	-1.895037	3.1110609	9.104971	Walking_Idle
14:44:19.142	-3.4022646	2.0231621	7.336058	0.5939932	0.8143933	0.464224	-1.895037	3.1110609	9.104971	Walking_Idle
14:44:19.165	-3.4022646	2.0231621	7.336058	0.5939932	0.8143933	0.464224	-1.895037	3.1110609	9.104971	Walking_Idle
14:44:19.188	-3.4022646	2.0231621	7.336058	0.5939932	0.8143933	0.464224	-1.895037	3.1110609	9.104971	Walking_Idle
14:44:19.211	-3.4022646	2.0231621	7.336058	0.5939932	0.8143933	0.464224	-1.895037	3.1110609	9.104971	Walking_Idle
14:44:19.234	-3.4022646	2.0231621	7.336058	0.5939932	0.8143933	0.464224	-1.895037	3.1110609	9.104971	Walking_Idle
14:44:19.258	-3.4022646	2.0231621	7.336058	0.5939932	0.8143933	0.464224	-1.895037	3.1110609	9.104971	Walking_Idle
14:44:19.282	-1.0415095	3.1245286	8.913885	-0.7395257	0.16015665	0.61999464	-2.3414855	3.0828276	9.010217	Walking_Idle
14:44:19.305	-1.0415095	3.1245286	8.913885	-0.7395257	0.16015665	0.61999464	-2.3414855	3.0828276	9.010217	Walking_Idle
14:44:19.329	-1.0415095	3.1245286	8.913885	-0.7395257	0.16015665	0.61999464	-2.3414855	3.0828276	9.010217	Walking_Idle
14:44:19.351	-1.0415095	3.1245286	8.913885	-0.7395257	0.16015665	0.61999464	-2.3414855	3.0828276	9.010217	Walking_Idle
14:44:19.375	-1.0415095	3.1245286	8.913885	-0.7395257	0.16015665	0.61999464	-2.3414855	3.0828276	9.010217	Walking_Idle
14:44:19.399	-1.0415095	3.1245286	8.913885	-0.7395257	0.16015665	0.61999464	-2.3414855	3.0828276	9.010217	Walking_Idle
14:44:19.422	-1.0415095	3.1245286	8.913885	-0.7395257	0.16015665	0.61999464	-2.3414855	3.0828276	9.010217	Walking_Idle
14:44:19.446	-1.0415095	3.1245286	8.913885	-0.7395257	0.16015665	0.61999464	-2.3414855	3.0828276	9.010217	Walking_Idle
14:44:19.470	-1.2833313	2.1309047	13.676098	-0.09750631	0.048979174	0.095872246	-1.9137375	2.3956008	9.314992	Walking_Idle
14:44:19.493	-1.2833313	2.1309047	13.676098	-0.09750631	0.048979174	0.095872246	-1.9137375	2.3956008	9.314992	Walking_Idle
14:44:19.516	-1.2833313	2.1309047	13.676098	-0.09750631	0.048979174	0.095872246	-1.9137375	2.3956008	9.314992	Walking_Idle
14:44:19.538	-1.2833313	2.1309047	13.676098	-0.09750631	0.048979174	0.095872246	-1.9137375	2.3956008	9.314992	Walking_Idle
14:44:19.561	-1.2833313	2.1309047	13.676098	-0.09750631	0.048979174	0.095872246	-1.9137375	2.3956008	9.314992	Walking_Idle
14:44:19.584	-1.2833313	2.1309047	13.676098	-0.09750631	0.048979174	0.095872246	-1.9137375	2.3956008	9.314992	Walking_Idle
14:44:19.606	-1.2833313	2.1309047	13.676098	-0.09750631	0.048979174	0.095872246	-1.9137375	2.3956008	9.314992	Walking_Idle
14:44:19.630	-1.2833313	2.1309047	13.676098	-0.09750631	0.048979174	0.095872246	-1.9137375	2.3956008	9.314992	Walking_Idle
14:44:19.654	-0.9313729	1.3024855	10.652128	0.45654845	0.26705807	-0.30790967	-1.7948505	3.401197	9.021128	Walking_Idle
14:44:19.678	-0.9313729	1.3024855	10.652128	0.45654845	0.26705807	-0.30790967	-1.7948505	3.401197	9.021128	Walking_Idle
14:44:19.701	-0.9313729	1.3024855	10.652128	0.45654845	0.26705807	-0.30790967	-1.7948505	3.401197	9.021128	Walking_Idle
14:44:19.724	-0.9313729	1.3024855	10.652128	0.45654845	0.26705807	-0.30790967	-1.7948505	3.401197	9.021128	Walking_Idle
14:44:19.747	-0.9313729	1.3024855	10.652128	0.45654845	0.26705807	-0.30790967	-1.7948505	3.401197	9.021128	Walking_Idle
14:44:19.770	-0.9313729	1.3024855	10.652128	0.45654845	0.26705807	-0.30790967	-1.7948505	3.401197	9.021128	Walking_Idle
14:44:19.793	-0.9313729	1.3024855	10.652128	0.45654845	0.26705807	-0.30790967	-1.7948505	3.401197	9.021128	Walking_Idle
14:44:19.817	-1.3288225	3.1963568	4.4270144	0.095527105	-0.25339913	-0.5430928	-1.593841	3.800001	8.898877	Walking_Idle
14:44:19.843	-1.3288225	3.1963568	4.4270144	0.095527105	-0.25339913	-0.5430928	-1.593841	3.800001	8.898877	Walking_Idle
14:44:19.865	-1.3288225	3.1963568	4.4270144	0.095527105	-0.25339913	-0.5430928	-1.593841	3.800001	8.898877	Walking_Idle
14:44:19.889	-1.3288225	3.1963568	4.4270144	0.095527105	-0.25339913	-0.5430928	-1.593841	3.800001	8.898877	Walking_Idle
14:44:19.912	-1.3288225	3.1963568	4.4270144	0.095527105	-0.25339913	-0.5430928	-1.593841	3.800001	8.898877	Walking_Idle
14:44:19.935	-1.3288225	3.1963568	4.4270144	0.095527105	-0.25339913	-0.5430928	-1.593841	3.800001	8.898877	Walking_Idle
14:44:19.958	-1.3288225	3.1963568	4.4270144	0.095527105	-0.25339913	-0.5430928	-1.593841	3.800001	8.898877	Walking_Idle
14:44:19.981	-1.3288225	3.1963568	4.4270144	0.095527105	-0.25339913	-0.5430928	-1.593841	3.800001	8.898877	Walking_Idle
14:44:20.004	-2.9473522	3.572258	12.534029	-0.60818964	-0.40550458	0.63770974	-1.5257521	2.6295846	9.323504	Walking_Idle
14:44:20.027	-2.9473522	3.572258	12.534029	-0.60818964	-0.40550458	0.63770974	-1.5257521	2.6295846	9.323504	Walking_Idle
14:44:20.050	-2.9473522	3.572258	12.534029	-0.60818964	-0.40550458	0.63770974	-1.5257521	2.6295846	9.323504	Walking_Idle
14:44:20.073	-2.9473522	3.572258	12.534029	-0.60818964	-0.40550458	0.63770974	-1.5257521	2.6295846	9.323504	Walking_Idle
14:44:20.096	-2.9473522	3.572258	12.534029	-0.60818964	-0.40550458	0.63770974	-1.5257521	2.6295846	9.323504	Walking_Idle
14:44:20.120	-2.9473522	3.572258	12.534029	-0.60818964	-0.40550458	0.63770974	-1.5257521	2.6295846	9.323504	Walking_Idle
14:44:20.143	-2.9473522	3.572258	12.534029	-0.60818964	-0.40550458	0.63770974	-1.5257521	2.6295846	9.323504	Walking_Idle
14:44:20.165	-2.9473522	3.572258	12.534029	-0.60818964	-0.40550458	0.63770974	-1.5257521	2.6295846	9.323504	Walking_Idle
14:44:20.187	-2.3128695	2.308081	6.7135468	0.33009937	0.38373333	0.59678173	-2.0310738	3.0101268	9.109568	Walking_Idle
14:44:20.210	-2.3128695	2.308081	6.7135468	0.33009937	0.38373333	0.59678173	-2.0310738	3.0101268	9.109568	Walking_Idle
14:44:20.232	-2.3128695	2.308081	6.7135468	0.33009937	0.38373333	0.59678173	-2.0310738	3.0101268	9.109568	Walking_Idle
14:44:20.256	-2.3128695	2.308081	6.7135468	0.33009937	0.38373333	0.59678173	-2.0310738	3.0101268	9.109568	Walking_Idle
14:44:20.279	-2.3128695	2.308081	6.7135468	0.33009937	0.38373333	0.59678173	-2.0310738	3.0101268	9.109568	Walking_Idle
14:44:20.302	-2.3128695	2.308081	6.7135468	0.33009937	0.38373333	0.59678173	-2.0310738	3.0101268	9.109568	Walking_Idle
14:44:20.325	-2.3128695	2.308081	6.7135468	0.33009937	0.38373333	0.59678173	-2.0310738	3.0101268	9.109568	Walking_Idle
14:44:20.348	-2.3128695	2.308081	6.7135468	0.33009937	0.38373333	0.59678173	-2.0310738	3.0101268	9.109568	Walking_Idle
14:44:20.374	-0.21548474	2.743839	10.247497	-0.8445945	-0.22285587	0.53997123	-2.1402774	3.084511	9.059546	Walking_Idle
14:44:20.398	-0.21548474	2.743839	10.247497	-0.8445945	-0.22285587	0.53997123	-2.1402774	3.084511	9.059546	Walking_Idle
14:44:20.420	-0.21548474	2.743839	10.247497	-0.8445945	-0.22285587	0.53997123	-2.1402774	3.084511	9.059546	Walking_Idle
14:44:20.442	-0.21548474	2.743839	10.247497	-0.8445945	-0.22285587	0.53997123	-2.1402774	3.084511	9.059546	Walking_Idle
14:44:20.464	-0.21548474	2.743839	10.247497	-0.8445945	-0.22285587	0.53997123	-2.1402774	3.084511	9.059546	Walking_Idle
14:44:20.486	-0.21548474	2.743839	10.247497	-0.8445945	-0.22285587	0.53997123	-2.1402774	3.084511	9.059546	Walking_Idle
14:44:20.508	-0.21548474	2.743839	10.247497	-0.8445945	-0.22285587	0.53997123	-2.1402774	3.084511	9.059546	Walking_Idle
14:44:20.531	-0.36871833	2.7989073	11.408719	-0.8445945	-0.22285587	0.53997123	-2.1402774	3.084511	9.059546	Walking_Idle
14:44:20.554	-0.36871833	2.7989073	11.408719	-0.11583227	-0.15749326	0.21315837	-1.1687031	2.4342403	9.427565	Walking_Idle
14:44:20.576	-0.36871833	2.7989073	11.408719	-0.11583227	-0.15749326	0.21315837	-1.1687031	2.4342403	9.427565	Walking_Idle
14:44:20.600	-0.36871833	2.7989073	11.408719	-0.11583227	-0.15749326	0.21315837	-1.1687031	2.4342403	9.427565	Walking_Idle
14:44:20.623	-0.36871833	2.7989073	11.408719	-0.11583227	-0.15749326	0.21315837	-1.1687031	2.4342403	9.427565	Walking_Idle
14:44:20.645	-0.36871833	2.7989073	11.408719	-0.11583227	-0.15749326	0.21315837	-1.1687031	2.4342403	9.427565	Walking_Idle
14:44:20.667	-0.36871833	2.7989073	11.408719	-0.11583227	-0.15749326	0.21315837	-1.1687031	2.4342403	9.427565	Walking_Idle
14:44:20.691	-0.36871833	2.7989073	11.408719	-0.11583227	-0.15749326	0.21315837	-1.1687031	2.4342403	9.427565	Walking_Idle
14:44:20.714	-1.1660118	1.185166	10.067925	0.6465276	0.029431488	-0.38243523	-1.4730661	3.0847573	9.191557	Walking_Idle
14:44:20.738	-1.1660118	1.185166	10.067925	0.6465276	0.029431488	-0.38243523	-1.4730661	3.0847573	9.191557	Walking_Idle
14:44:20.760	-1.1660118	1.185166	10.067925	0.6465276	0.029431488	-0.38243523	-1.4730661	3.0847573	9.191557	Walking_Idle
14:44:20.783	-1.1660118	1.185166	10.067925	0.6465276	0.029431488	-0.38243523	-1.4730661	3.0847573	9.191557	Walking_Idle
14:44:20.806	-1.1660118	1.185166	10.067925	0.6465276	0.029431488	-0.38243523	-1.4730661	3.0847573	9.191557	Walking_Idle
14:44:20.830	-1.1660118	1.185166	10.067925	0.6465276	0.029431488	-0.38243523	-1.4730661	3.0847573	9.191557	Walking_Idle
14:44:20.853	-1.1660118	1.185166	10.067925	0.6465276	0.029431488	-0.38243523	-1.4730661	3.0847573	9.191557	Walking_Idle
14:44:20.876	-1.1660118	1.185166	10.067925	0.6465276	0.029431488	-0.38243523	-1.4730661	3.0847573	9.191557	Walking_Idle
14:44:20.900	-0.2849187	3.2083282	5.7582307	-0.07918035	-0.09457416	-0.42091975	-1.4378388	3.5069523	9.044572	Walking_Idle
14:44:20.923	-0.2849187	3.2083282	5.7582307	-0.07918035	-0.09457416	-0.42091975	-1.4378388	3.5069523	9.044572	Walking_Idle
14:44:20.946	-0.2849187	3.2083282	5.7582307	-0.07918035	-0.09457416	-0.42091975	-1.4378388	3.5069523	9.044572	Walking_Idle
14:44:20.969	-0.2849187	3.2083282	5.7582307	-0.07918035	-0.09457416	-0.42091975	-1.4378388	3.5069523	9.044572	Walking_Idle
14:44:20.992	-0.2849187	3.2083282	5.7582307	-0.07918035	-0.09457416	-0.42091975	-1.4378388	3.5069523	9.044572	Walking_Idle
14:44:21.016	-0.2849187	3.2083282	5.7582307	-0.07918035	-0.09457416	-0.42091975	-1.4378388	3.5069523	9.044572	Walking_Idle
14:44:21.039	-0.2849187	3.2083282	5.7582307	-0.07918035	-0.09457416	-0.42091975	-1.4378388	3.5069523	9.044572	Walking_Idle
14:44:21.063	-0.2849187	3.2083282	5.7582307	-0.07918035	-0.09457416	-0.42091975	-1.4378388	3.5069523	9.044572	Walking_Idle
14:44:21.086	-2.595394	2.6744049	12.560366	-0.3821695	-0.3804591	0.25164288	-0.93675715	2.372713	9.46906	Walking_Idle
14:44:21.109	-2.595394	2.6744049	12.560366	-0.3821695	-0.3804591	0.25164288	-0.93675715	2.372713	9.46906	Walking_Idle
14:44:21.131	-2.595394	2.6744049	12.560366	-0.3821695	-0.3804591	0.25164288	-0.93675715	2.372713	9.46906	Walking_Idle
14:44:21.154	-2.595394	2.6744049	12.560366	-0.3821695	-0.3804591	0.25164288	-0.93675715	2.372713	9.46906	Walking_Idle
14:44:21.178	-2.595394	2.6744049	12.560366	-0.3821695	-0.3804591	0.25164288	-0.93675715	2.372713	9.46906	Walking_Idle
14:44:21.201	-2.595394	2.6744049	12.560366	-0.3821695	-0.3804591	0.25164288	-0.93675715	2.372713	9.46906	Walking_Idle
14:44:21.224	-2.595394	2.6744049	12.560366	-0.3821695	-0.3804591	0.25164288	-0.93675715	2.372713	9.46906	Walking_Idle
14:44:21.247	-2.595394	2.6744049	12.560366	-0.3821695	-0.3804591	0.25164288	-0.93675715	2.372713	9.46906	Walking_Idle
14:44:21.269	-4.37434	2.6720107	7.187613	-0.051691417	1.0367483	0.28707305	-2.4415038	2.948584	9.028581	Walking_Idle
14:44:21.292	-4.37434	2.6720107	7.187613	-0.051691417	1.0367483	0.28707305	-2.4415038	2.948584	9.028581	Walking_Idle
14:44:21.316	-4.37434	2.6720107	7.187613	-0.051691417	1.0367483	0.28707305	-2.4415038	2.948584	9.028581	Walking_Idle
14:44:21.339	-4.37434	2.6720107	7.187613	-0.051691417	1.0367483	0.28707305	-2.4415038	2.948584	9.028581	Walking_Idle
14:44:21.361	-4.37434	2.6720107	7.187613	-0.051691417	1.0367483	0.28707305	-2.4415038	2.948584	9.028581	Walking_Idle
14:44:21.384	-4.37434	2.6720107	7.187613	-0.051691417	1.0367483	0.28707305	-2.4415038	2.948584	9.028581	Walking_Idle
14:44:21.408	-4.37434	2.6720107	7.187613	-0.051691417	1.0367483	0.28707305	-2.4415038	2.948584	9.028581	Walking_Idle
14:44:21.431	-1.4413534	2.6145482	10.958596	-0.79206014	0.06486167	0.7201765	-2.988801	2.647773	8.956938	Walking_Idle
14:44:21.455	-1.4413534	2.6145482	10.958596	-0.79206014	0.06486167	0.7201765	-2.988801	2.647773	8.956938	Walking_Idle
14:44:21.478	-1.4413534	2.6145482	10.958596	-0.79206014	0.06486167	0.7201765	-2.988801	2.647773	8.956938	Walking_Idle
14:44:21.501	-1.4413534	2.6145482	10.958596	-0.79206014	0.06486167	0.7201765	-2.988801	2.647773	8.956938	Walking_Idle
14:44:21.525	-1.4413534	2.6145482	10.958596	-0.79206014	0.06486167	0.7201765	-2.988801	2.647773	8.956938	Walking_Idle
14:44:21.548	-1.4413534	2.6145482	10.958596	-0.79206014	0.06486167	0.7201765	-2.988801	2.647773	8.956938	Walking_Idle
14:44:21.571	-1.4413534	2.6145482	10.958596	-0.79206014	0.06486167	0.7201765	-2.988801	2.647773	8.956938	Walking_Idle
14:44:21.594	-1.4413534	2.6145482	10.958596	-0.79206014	0.06486167	0.7201765	-2.988801	2.647773	8.956938	Walking_Idle
14:44:21.618	-1.9656997	3.7230973	13.218791	-0.12316265	-0.5679948	0.1881129	-2.0163908	2.5224829	9.259677	Walking_Idle
14:44:21.642	-1.9656997	3.7230973	13.218791	-0.12316265	-0.5679948	0.1881129	-2.0163908	2.5224829	9.259677	Walking_Idle
14:44:21.665	-1.9656997	3.7230973	13.218791	-0.12316265	-0.5679948	0.1881129	-2.0163908	2.5224829	9.259677	Walking_Idle
14:44:21.688	-1.9656997	3.7230973	13.218791	-0.12316265	-0.5679948	0.1881129	-2.0163908	2.5224829	9.259677	Walking_Idle
14:44:21.711	-1.9656997	3.7230973	13.218791	-0.12316265	-0.5679948	0.1881129	-2.0163908	2.5224829	9.259677	Walking_Idle
14:44:21.735	-1.9656997	3.7230973	13.218791	-0.12316265	-0.5679948	0.1881129	-2.0163908	2.5224829	9.259677	Walking_Idle
14:44:21.758	-1.9656997	3.7230973	13.218791	-0.12316265	-0.5679948	0.1881129	-2.0163908	2.5224829	9.259677	Walking_Idle
14:44:21.781	-1.9656997	3.7230973	13.218791	-0.12316265	-0.5679948	0.1881129	-2.0163908	2.5224829	9.259677	Walking_Idle
14:44:21.805	-1.0582695	2.004008	8.820508	1.0142684	0.24079086	-0.82164735	-1.7800347	3.5477264	8.967468	Walking_Idle
14:44:21.828	-1.0582695	2.004008	8.820508	1.0142684	0.24079086	-0.82164735	-1.7800347	3.5477264	8.967468	Walking_Idle
14:44:21.851	-1.0582695	2.004008	8.820508	1.0142684	0.24079086	-0.82164735	-1.7800347	3.5477264	8.967468	Walking_Idle
14:44:21.875	-1.0582695	2.004008	8.820508	1.0142684	0.24079086	-0.82164735	-1.7800347	3.5477264	8.967468	Walking_Idle
14:44:21.898	-1.0582695	2.004008	8.820508	1.0142684	0.24079086	-0.82164735	-1.7800347	3.5477264	8.967468	Walking_Idle
14:44:21.921	-1.0582695	2.004008	8.820508	1.0142684	0.24079086	-0.82164735	-1.7800347	3.5477264	8.967468	Walking_Idle
14:44:21.944	-1.0582695	2.004008	8.820508	1.0142684	0.24079086	-0.82164735	-1.7800347	3.5477264	8.967468	Walking_Idle
14:44:21.968	-1.0582695	2.004008	8.820508	1.0142684	0.24079086	-0.82164735	-1.7800347	3.5477264	8.967468	Walking_Idle
14:44:21.992	-0.81165916	3.5076127	6.284971	0.33071023	-0.3346442	-0.6451073	-1.9801308	4.2837524	8.596449	Walking_Idle
14:44:22.015	-0.81165916	3.5076127	6.284971	0.33071023	-0.3346442	-0.6451073	-1.9801308	4.2837524	8.596449	Walking_Idle
14:44:22.038	-0.81165916	3.5076127	6.284971	0.33071023	-0.3346442	-0.6451073	-1.9801308	4.2837524	8.596449	Walking_Idle
14:44:22.061	-0.81165916	3.5076127	6.284971	0.33071023	-0.3346442	-0.6451073	-1.9801308	4.2837524	8.596449	Walking_Idle
14:44:22.084	-0.81165916	3.5076127	6.284971	0.33071023	-0.3346442	-0.6451073	-1.9801308	4.2837524	8.596449	Walking_Idle
14:44:22.107	-0.81165916	3.5076127	6.284971	0.33071023	-0.3346442	-0.6451073	-1.9801308	4.2837524	8.596449	Walking_Idle
14:44:22.130	-0.81165916	3.5076127	6.284971	0.33071023	-0.3346442	-0.6451073	-1.9801308	4.2837524	8.596449	Walking_Idle
14:44:22.153	-3.337619	5.1213536	8.6433325	-0.171421	-0.7701911	0.4465089	-1.502252	4.306973	8.681219	Walking_Idle
14:44:22.176	-3.337619	5.1213536	8.6433325	-0.171421	-0.7701911	0.4465089	-1.502252	4.306973	8.681219	Walking_Idle
14:44:22.199	-3.337619	5.1213536	8.6433325	-0.171421	-0.7701911	0.4465089	-1.502252	4.306973	8.681219	Walking_Idle
14:44:22.223	-3.337619	5.1213536	8.6433325	-0.171421	-0.7701911	0.4465089	-1.502252	4.306973	8.681219	Walking_Idle
14:44:22.246	-3.337619	5.1213536	8.6433325	-0.171421	-0.7701911	0.4465089	-1.502252	4.306973	8.681219	Walking_Idle
14:44:22.274	-3.337619	5.1213536	8.6433325	-0.171421	-0.7701911	0.4465089	-1.502252	4.306973	8.681219	Walking_Idle
14:44:22.296	-3.337619	5.1213536	8.6433325	-0.171421	-0.7701911	0.4465089	-1.502252	4.306973	8.681219	Walking_Idle
14:44:22.320	-3.337619	5.1213536	8.6433325	-0.171421	-0.7701911	0.4465089	-1.502252	4.306973	8.681219	Walking_Idle
14:44:22.344	-2.3463893	3.8045027	7.5826683	-0.096284576	1.0862284	0.041505236	-1.3689457	3.9052255	8.890757	Walking_Idle
14:44:22.367	-2.3463893	3.8045027	7.5826683	-0.096284576	1.0862284	0.041505236	-1.3689457	3.9052255	8.890757	Walking_Idle
14:44:22.389	-2.3463893	3.8045027	7.5826683	-0.096284576	1.0862284	0.041505236	-1.3689457	3.9052255	8.890757	Walking_Idle
14:44:22.411	-2.3463893	3.8045027	7.5826683	-0.096284576	1.0862284	0.041505236	-1.3689457	3.9052255	8.890757	Walking_Idle
14:44:22.433	-2.3463893	3.8045027	7.5826683	-0.096284576	1.0862284	0.041505236	-1.3689457	3.9052255	8.890757	Walking_Idle
14:44:22.457	-2.3463893	3.8045027	7.5826683	-0.096284576	1.0862284	0.041505236	-1.3689457	3.9052255	8.890757	Walking_Idle
14:44:22.480	-2.3463893	3.8045027	7.5826683	-0.096284576	1.0862284	0.041505236	-1.3689457	3.9052255	8.890757	Walking_Idle
14:44:22.503	-2.3463893	3.8045027	7.5826683	-0.096284576	1.0862284	0.041505236	-1.3689457	3.9052255	8.890757	Walking_Idle
14:44:22.526	0.076616794	3.067066	9.177256	-0.53610754	0.06669427	0.9144317	-2.063014	3.5974774	8.886646	Walking_Idle
14:44:22.549	0.076616794	3.067066	9.177256	-0.53610754	0.06669427	0.9144317	-2.063014	3.5974774	8.886646	Walking_Idle
14:44:22.572	0.076616794	3.067066	9.177256	-0.53610754	0.06669427	0.9144317	-2.063014	3.5974774	8.886646	Walking_Idle
14:44:22.595	0.076616794	3.067066	9.177256	-0.53610754	0.06669427	0.9144317	-2.063014	3.5974774	8.886646	Walking_Idle
14:44:22.618	0.076616794	3.067066	9.177256	-0.53610754	0.06669427	0.9144317	-2.063014	3.5974774	8.886646	Walking_Idle
14:44:22.641	0.076616794	3.067066	9.177256	-0.53610754	0.06669427	0.9144317	-2.063014	3.5974774	8.886646	Walking_Idle
14:44:22.664	0.076616794	3.067066	9.177256	-0.53610754	0.06669427	0.9144317	-2.063014	3.5974774	8.886646	Walking_Idle
14:44:22.688	0.076616794	3.067066	9.177256	-0.53610754	0.06669427	0.9144317	-2.063014	3.5974774	8.886646	Walking_Idle
14:44:22.711	-1.5490957	4.695173	12.565154	-0.03214373	0.23956914	-0.16069116	-1.5409516	3.3604608	9.083124	Walking_Idle
14:44:22.734	-1.5490957	4.695173	12.565154	-0.03214373	0.23956914	-0.16069116	-1.5409516	3.3604608	9.083124	Walking_Idle
14:44:22.757	-1.5490957	4.695173	12.565154	-0.03214373	0.23956914	-0.16069116	-1.5409516	3.3604608	9.083124	Walking_Idle
14:44:22.780	-1.5490957	4.695173	12.565154	-0.03214373	0.23956914	-0.16069116	-1.5409516	3.3604608	9.083124	Walking_Idle
14:44:22.804	-1.5490957	4.695173	12.565154	-0.03214373	0.23956914	-0.16069116	-1.5409516	3.3604608	9.083124	Walking_Idle
14:44:22.827	-1.5490957	4.695173	12.565154	-0.03214373	0.23956914	-0.16069116	-1.5409516	3.3604608	9.083124	Walking_Idle
14:44:22.851	-1.5490957	4.695173	12.565154	-0.03214373	0.23956914	-0.16069116	-1.5409516	3.3604608	9.083124	Walking_Idle
14:44:22.874	-0.84996754	3.0431232	8.006455	0.227474	0.34280536	-0.76728034	-1.5245948	3.9860296	8.829357	Walking_Idle
14:44:22.897	-0.84996754	3.0431232	8.006455	0.227474	0.34280536	-0.76728034	-1.5245948	3.9860296	8.829357	Walking_Idle
14:44:22.920	-0.84996754	3.0431232	8.006455	0.227474	0.34280536	-0.76728034	-1.5245948	3.9860296	8.829357	Walking_Idle
14:44:22.943	-0.84996754	3.0431232	8.006455	0.227474	0.34280536	-0.76728034	-1.5245948	3.9860296	8.829357	Walking_Idle
14:44:22.966	-0.84996754	3.0431232	8.006455	0.227474	0.34280536	-0.76728034	-1.5245948	3.9860296	8.829357	Walking_Idle
14:44:22.989	-0.84996754	3.0431232	8.006455	0.227474	0.34280536	-0.76728034	-1.5245948	3.9860296	8.829357	Walking_Idle
14:44:23.012	-0.84996754	3.0431232	8.006455	0.227474	0.34280536	-0.76728034	-1.5245948	3.9860296	8.829357	Walking_Idle
14:44:23.036	-0.84996754	3.0431232	8.006455	0.227474	0.34280536	-0.76728034	-1.5245948	3.9860296	8.829357	Walking_Idle
14:44:23.059	-2.578634	3.9936504	7.020014	0.041770965	-0.4158893	-0.073948294	-1.5085645	4.054806	8.800746	Walking_Idle
14:44:23.082	-2.578634	3.9936504	7.020014	0.041770965	-0.4158893	-0.073948294	-1.5085645	4.054806	8.800746	Walking_Idle
14:44:23.105	-2.578634	3.9936504	7.020014	0.041770965	-0.4158893	-0.073948294	-1.5085645	4.054806	8.800746	Walking_Idle
14:44:23.128	-2.578634	3.9936504	7.020014	0.041770965	-0.4158893	-0.073948294	-1.5085645	4.054806	8.800746	Walking_Idle
14:44:23.151	-2.578634	3.9936504	7.020014	0.041770965	-0.4158893	-0.073948294	-1.5085645	4.054806	8.800746	Walking_Idle
14:44:23.173	-2.578634	3.9936504	7.020014	0.041770965	-0.4158893	-0.073948294	-1.5085645	4.054806	8.800746	Walking_Idle
14:44:23.195	-2.578634	3.9936504	7.020014	0.041770965	-0.4158893	-0.073948294	-1.5085645	4.054806	8.800746	Walking_Idle
14:44:23.217	-2.578634	3.9936504	7.020014	0.041770965	-0.4158893	-0.073948294	-1.5085645	4.054806	8.800746	Walking_Idle
14:44:23.240	-2.5546913	4.9346004	10.886767	0.19448727	0.21879971	1.0335504	-1.1776487	4.5420527	8.611229	Walking_Idle
14:44:23.264	-2.5546913	4.9346004	10.886767	0.19448727	0.21879971	1.0335504	-1.1776487	4.5420527	8.611229	Walking_Idle
14:44:23.287	-2.5546913	4.9346004	10.886767	0.19448727	0.21879971	1.0335504	-1.1776487	4.5420527	8.611229	Walking_Idle
14:44:23.310	-2.5546913	4.9346004	10.886767	0.19448727	0.21879971	1.0335504	-1.1776487	4.5420527	8.611229	Walking_Idle
14:44:23.333	-2.5546913	4.9346004	10.886767	0.19448727	0.21879971	1.0335504	-1.1776487	4.5420527	8.611229	Walking_Idle
14:44:23.356	-2.5546913	4.9346004	10.886767	0.19448727	0.21879971	1.0335504	-1.1776487	4.5420527	8.611229	Walking_Idle
14:44:23.380	-2.5546913	4.9346004	10.886767	0.19448727	0.21879971	1.0335504	-1.1776487	4.5420527	8.611229	Walking_Idle
14:44:23.403	-2.5546913	4.9346004	10.886767	0.19448727	0.21879971	1.0335504	-1.1776487	4.5420527	8.611229	Walking_Idle
14:44:23.426	-0.16281068	2.832427	7.9609637	0.0069516464	0.106400505	0.009129381	-0.3397942	4.7097206	8.594967	Walking_Idle
14:44:23.448	-0.16281068	2.832427	7.9609637	0.0069516464	0.106400505	0.009129381	-0.3397942	4.7097206	8.594967	Walking_Idle
14:44:23.470	-0.16281068	2.832427	7.9609637	0.0069516464	0.106400505	0.009129381	-0.3397942	4.7097206	8.594967	Walking_Idle
14:44:23.494	-0.16281068	2.832427	7.9609637	0.0069516464	0.106400505	0.009129381	-0.3397942	4.7097206	8.594967	Walking_Idle
14:44:23.517	-0.16281068	2.832427	7.9609637	0.0069516464	0.106400505	0.009129381	-0.3397942	4.7097206	8.594967	Walking_Idle
14:44:23.540	-0.16281068	2.832427	7.9609637	0.0069516464	0.106400505	0.009129381	-0.3397942	4.7097206	8.594967	Walking_Idle
14:44:23.563	-0.16281068	2.832427	7.9609637	0.0069516464	0.106400505	0.009129381	-0.3397942	4.7097206	8.594967	Walking_Idle
14:44:23.586	-0.16281068	2.832427	7.9609637	0.0069516464	0.106400505	0.009129381	-0.3397942	4.7097206	8.594967	Walking_Idle
14:44:23.612	-0.43096948	5.3248672	8.636149	-0.3174178	-0.16971059	0.25164288	-0.6952825	4.9943447	8.410913	Walking_Idle
14:44:23.635	-0.43096948	5.3248672	8.636149	-0.3174178	-0.16971059	0.25164288	-0.6952825	4.9943447	8.410913	Walking_Idle
14:44:23.658	-0.43096948	5.3248672	8.636149	-0.3174178	-0.16971059	0.25164288	-0.6952825	4.9943447	8.410913	Walking_Idle
14:44:23.681	-0.43096948	5.3248672	8.636149	-0.3174178	-0.16971059	0.25164288	-0.6952825	4.9943447	8.410913	Walking_Idle
14:44:23.704	-0.43096948	5.3248672	8.636149	-0.3174178	-0.16971059	0.25164288	-0.6952825	4.9943447	8.410913	Walking_Idle
14:44:23.727	-0.43096948	5.3248672	8.636149	-0.3174178	-0.16971059	0.25164288	-0.6952825	4.9943447	8.410913	Walking_Idle
14:44:23.750	-0.43096948	5.3248672	8.636149	-0.3174178	-0.16971059	0.25164288	-0.6952825	4.9943447	8.410913	Walking_Idle
14:44:23.774	-0.9720756	5.0806513	9.340066	-0.28626367	0.33730754	-0.109989345	-0.7596627	5.1704493	8.298176	Walking_Idle
14:44:23.796	-0.9720756	5.0806513	9.340066	-0.28626367	0.33730754	-0.109989345	-0.7596627	5.1704493	8.298176	Walking_Idle
14:44:23.820	-0.9720756	5.0806513	9.340066	-0.28626367	0.33730754	-0.109989345	-0.7596627	5.1704493	8.298176	Walking_Idle
14:44:23.842	-0.9720756	5.0806513	9.340066	-0.28626367	0.33730754	-0.109989345	-0.7596627	5.1704493	8.298176	Walking_Idle
14:44:23.864	-0.9720756	5.0806513	9.340066	-0.28626367	0.33730754	-0.109989345	-0.7596627	5.1704493	8.298176	Walking_Idle
14:44:23.886	-0.9720756	5.0806513	9.340066	-0.28626367	0.33730754	-0.109989345	-0.7596627	5.1704493	8.298176	Walking_Idle
14:44:23.909	-0.9720756	5.0806513	9.340066	-0.28626367	0.33730754	-0.109989345	-0.7596627	5.1704493	8.298176	Walking_Idle
14:44:23.933	-0.9720756	5.0806513	9.340066	-0.28626367	0.33730754	-0.109989345	-0.7596627	5.1704493	8.298176	Walking_Idle
14:44:23.956	-1.5634614	3.8475995	9.964972	-0.45913854	0.457648	-0.41236764	-1.3818728	4.7931957	8.443106	Walking_Idle
14:44:23.978	-1.5634614	3.8475995	9.964972	-0.45913854	0.457648	-0.41236764	-1.3818728	4.7931957	8.443106	Walking_Idle
14:44:23.999	-1.5634614	3.8475995	9.964972	-0.45913854	0.457648	-0.41236764	-1.3818728	4.7931957	8.443106	Walking_Idle
14:44:24.021	-1.5634614	3.8475995	9.964972	-0.45913854	0.457648	-0.41236764	-1.3818728	4.7931957	8.443106	Walking_Idle
14:44:24.044	-1.5634614	3.8475995	9.964972	-0.45913854	0.457648	-0.41236764	-1.3818728	4.7931957	8.443106	Walking_Idle
14:44:24.068	-1.5634614	3.8475995	9.964972	-0.45913854	0.457648	-0.41236764	-1.3818728	4.7931957	8.443106	Walking_Idle
14:44:24.092	-1.5634614	3.8475995	9.964972	-0.45913854	0.457648	-0.41236764	-1.3818728	4.7931957	8.443106	Walking_Idle
14:44:24.114	-1.5634614	3.8475995	9.964972	-0.45913854	0.457648	-0.41236764	-1.3818728	4.7931957	8.443106	Walking_Idle
14:44:24.138	-1.0127783	4.233078	7.0439563	-0.008319984	-0.2570643	-0.24315795	-1.3930678	4.1882114	8.757202	Walking_Idle
14:44:24.161	-1.0127783	4.233078	7.0439563	-0.008319984	-0.2570643	-0.24315795	-1.3930678	4.1882114	8.757202	Walking_Idle
14:44:24.185	-1.0127783	4.233078	7.0439563	-0.008319984	-0.2570643	-0.24315795	-1.3930678	4.1882114	8.757202	Walking_Idle
14:44:24.208	-1.0127783	4.233078	7.0439563	-0.008319984	-0.2570643	-0.24315795	-1.3930678	4.1882114	8.757202	Walking_Idle
14:44:24.230	-1.0127783	4.233078	7.0439563	-0.008319984	-0.2570643	-0.24315795	-1.3930678	4.1882114	8.757202	Walking_Idle
14:44:24.252	-1.0127783	4.233078	7.0439563	-0.008319984	-0.2570643	-0.24315795	-1.3930678	4.1882114	8.757202	Walking_Idle
14:44:24.275	-1.0127783	4.233078	7.0439563	-0.008319984	-0.2570643	-0.24315795	-1.3930678	4.1882114	8.757202	Walking_Idle
14:44:24.298	-1.0127783	4.233078	7.0439563	-0.008319984	-0.2570643	-0.24315795	-1.3930678	4.1882114	8.757202	Walking_Idle
14:44:24.320	-3.5171897	6.0335727	10.422278	-0.57703555	0.512015	0.17650646	-1.5947479	4.226748	8.704121	Walking_Idle
14:44:24.342	-3.5171897	6.0335727	10.422278	-0.57703555	0.512015	0.17650646	-1.5947479	4.226748	8.704121	Walking_Idle
14:44:24.364	-3.5171897	6.0335727	10.422278	-0.57703555	0.512015	0.17650646	-1.5947479	4.226748	8.704121	Walking_Idle
14:44:24.386	-3.5171897	6.0335727	10.422278	-0.57703555	0.512015	0.17650646	-1.5947479	4.226748	8.704121	Walking_Idle
14:44:24.410	-3.5171897	6.0335727	10.422278	-0.57703555	0.512015	0.17650646	-1.5947479	4.226748	8.704121	Walking_Idle
14:44:24.433	-3.5171897	6.0335727	10.422278	-0.57703555	0.512015	0.17650646	-1.5947479	4.226748	8.704121	Walking_Idle
14:44:24.456	-3.5171897	6.0335727	10.422278	-0.57703555	0.512015	0.17650646	-1.5947479	4.226748	8.704121	Walking_Idle
14:44:24.479	-3.5171897	6.0335727	10.422278	-0.57703555	0.512015	0.17650646	-1.5947479	4.226748	8.704121	Walking_Idle
14:44:24.501	-2.631308	3.007209	6.6704497	0.22014362	0.5230106	0.5008759	-2.1474705	4.2859774	8.555064	Walking_Idle
14:44:24.525	-2.631308	3.007209	6.6704497	0.22014362	0.5230106	0.5008759	-2.1474705	4.2859774	8.555064	Walking_Idle
14:44:24.548	-2.631308	3.007209	6.6704497	0.22014362	0.5230106	0.5008759	-2.1474705	4.2859774	8.555064	Walking_Idle
14:44:24.571	-2.631308	3.007209	6.6704497	0.22014362	0.5230106	0.5008759	-2.1474705	4.2859774	8.555064	Walking_Idle
14:44:24.594	-2.631308	3.007209	6.6704497	0.22014362	0.5230106	0.5008759	-2.1474705	4.2859774	8.555064	Walking_Idle
14:44:24.617	-2.631308	3.007209	6.6704497	0.22014362	0.5230106	0.5008759	-2.1474705	4.2859774	8.555064	Walking_Idle
14:44:24.641	-2.631308	3.007209	6.6704497	0.22014362	0.5230106	0.5008759	-2.1474705	4.2859774	8.555064	Walking_Idle
14:44:24.664	-2.631308	3.007209	6.6704497	0.22014362	0.5230106	0.5008759	-2.1474705	4.2859774	8.555064	Walking_Idle
14:44:24.686	-0.22985038	3.2562137	5.130931	-0.56054217	0.113730885	0.15451531	-1.8425808	3.84521	8.831174	Walking_Idle
14:44:24.709	-0.22985038	3.2562137	5.130931	-0.56054217	0.113730885	0.15451531	-1.8425808	3.84521	8.831174	Walking_Idle
14:44:24.732	-0.22985038	3.2562137	5.130931	-0.56054217	0.113730885	0.15451531	-1.8425808	3.84521	8.831174	Walking_Idle
14:44:24.755	-0.22985038	3.2562137	5.130931	-0.56054217	0.113730885	0.15451531	-1.8425808	3.84521	8.831174	Walking_Idle
14:44:24.778	-0.22985038	3.2562137	5.130931	-0.56054217	0.113730885	0.15451531	-1.8425808	3.84521	8.831174	Walking_Idle
14:44:24.801	-0.22985038	3.2562137	5.130931	-0.56054217	0.113730885	0.15451531	-1.8425808	3.84521	8.831174	Walking_Idle
14:44:24.825	-0.22985038	3.2562137	5.130931	-0.56054217	0.113730885	0.15451531	-1.8425808	3.84521	8.831174	Walking_Idle
14:44:24.848	-0.22985038	3.2562137	5.130931	-0.56054217	0.113730885	0.15451531	-1.8425808	3.84521	8.831174	Walking_Idle
14:44:24.873	-1.802889	5.2410674	12.804582	-0.14393207	-0.25401	-0.10265896	-1.1230603	2.8805969	9.306518	Walking_Idle
14:44:24.896	-1.802889	5.2410674	12.804582	-0.14393207	-0.25401	-0.10265896	-1.1230603	2.8805969	9.306518	Walking_Idle
14:44:24.919	-1.802889	5.2410674	12.804582	-0.14393207	-0.25401	-0.10265896	-1.1230603	2.8805969	9.306518	Walking_Idle
14:44:24.942	-1.802889	5.2410674	12.804582	-0.14393207	-0.25401	-0.10265896	-1.1230603	2.8805969	9.306518	Walking_Idle
14:44:24.965	-1.802889	5.2410674	12.804582	-0.14393207	-0.25401	-0.10265896	-1.1230603	2.8805969	9.306518	Walking_Idle
14:44:24.996	-1.802889	5.2410674	12.804582	-0.14393207	-0.25401	-0.10265896	-1.1230603	2.8805969	9.306518	Walking_Idle
14:44:25.018	-1.802889	5.2410674	12.804582	-0.14393207	-0.25401	-0.10265896	-1.1230603	2.8805969	9.306518	Walking_Idle
14:44:25.041	0.723071	2.3368123	7.333664	0.92019516	-0.43421525	-0.98291576	-0.6020289	3.135557	9.272336	Walking_Idle
14:44:25.063	0.723071	2.3368123	7.333664	0.92019516	-0.43421525	-0.98291576	-0.6020289	3.135557	9.272336	Walking_Idle
14:44:25.086	0.723071	2.3368123	7.333664	0.92019516	-0.43421525	-0.98291576	-0.6020289	3.135557	9.272336	Walking_Idle
14:44:25.110	0.723071	2.3368123	7.333664	0.92019516	-0.43421525	-0.98291576	-0.6020289	3.135557	9.272336	Walking_Idle
14:44:25.133	0.723071	2.3368123	7.333664	0.92019516	-0.43421525	-0.98291576	-0.6020289	3.135557	9.272336	Walking_Idle
14:44:25.156	0.723071	2.3368123	7.333664	0.92019516	-0.43421525	-0.98291576	-0.6020289	3.135557	9.272336	Walking_Idle
14:44:25.178	0.723071	2.3368123	7.333664	0.92019516	-0.43421525	-0.98291576	-0.6020289	3.135557	9.272336	Walking_Idle
14:44:25.200	0.723071	2.3368123	7.333664	0.92019516	-0.43421525	-0.98291576	-0.6020289	3.135557	9.272336	Walking_Idle
14:44:25.222	-0.17478207	1.951334	4.230684	0.9806708	-0.41772187	-1.1111975	-0.33018985	3.7121723	9.070893	Walking_Idle
14:44:25.245	-0.17478207	1.951334	4.230684	0.9806708	-0.41772187	-1.1111975	-0.33018985	3.7121723	9.070893	Walking_Idle
14:44:25.268	-0.17478207	1.951334	4.230684	0.9806708	-0.41772187	-1.1111975	-0.33018985	3.7121723	9.070893	Walking_Idle
14:44:25.292	-0.17478207	1.951334	4.230684	0.9806708	-0.41772187	-1.1111975	-0.33018985	3.7121723	9.070893	Walking_Idle
14:44:25.315	-0.17478207	1.951334	4.230684	0.9806708	-0.41772187	-1.1111975	-0.33018985	3.7121723	9.070893	Walking_Idle
14:44:25.339	-0.17478207	1.951334	4.230684	0.9806708	-0.41772187	-1.1111975	-0.33018985	3.7121723	9.070893	Walking_Idle
14:44:25.362	-0.17478207	1.951334	4.230684	0.9806708	-0.41772187	-1.1111975	-0.33018985	3.7121723	9.070893	Walking_Idle
14:44:25.385	-0.17478207	1.951334	4.230684	0.9806708	-0.41772187	-1.1111975	-0.33018985	3.7121723	9.070893	Walking_Idle
14:44:25.408	-4.3887057	5.478101	11.272245	-1.2239418	0.2896601	0.1917781	-1.206189	3.6569073	9.019008	Walking_Idle
14:44:25.431	-4.3887057	5.478101	11.272245	-1.2239418	0.2896601	0.1917781	-1.206189	3.6569073	9.019008	Walking_Idle
14:44:25.455	-4.3887057	5.478101	11.272245	-1.2239418	0.2896601	0.1917781	-1.206189	3.6569073	9.019008	Walking_Idle
14:44:25.478	-4.3887057	5.478101	11.272245	-1.2239418	0.2896601	0.1917781	-1.206189	3.6569073	9.019008	Walking_Idle
14:44:25.500	-4.3887057	5.478101	11.272245	-1.2239418	0.2896601	0.1917781	-1.206189	3.6569073	9.019008	Walking_Idle
14:44:25.523	-4.3887057	5.478101	11.272245	-1.2239418	0.2896601	0.1917781	-1.206189	3.6569073	9.019008	Walking_Idle
14:44:25.546	-4.3887057	5.478101	11.272245	-1.2239418	0.2896601	0.1917781	-1.206189	3.6569073	9.019008	Walking_Idle
14:44:25.570	-4.3887057	5.478101	11.272245	-1.2239418	0.2896601	0.1917781	-1.1720055	3.458229	9.101506	Walking_Idle
14:44:25.592	-1.9944309	1.6233183	11.104647	0.21281323	0.52667576	1.3964043	-1.1720055	3.458229	9.101506	Walking_Idle
14:44:25.614	-1.9944309	1.6233183	11.104647	0.21281323	0.52667576	1.3964043	-1.1720055	3.458229	9.101506	Walking_Idle
14:44:25.636	-1.9944309	1.6233183	11.104647	0.21281323	0.52667576	1.3964043	-1.1720055	3.458229	9.101506	Walking_Idle
14:44:25.659	-1.9944309	1.6233183	11.104647	0.21281323	0.52667576	1.3964043	-1.1720055	3.458229	9.101506	Walking_Idle
14:44:25.683	-1.9944309	1.6233183	11.104647	0.21281323	0.52667576	1.3964043	-1.1720055	3.458229	9.101506	Walking_Idle
14:44:25.706	-1.9944309	1.6233183	11.104647	0.21281323	0.52667576	1.3964043	-1.1720055	3.458229	9.101506	Walking_Idle
14:44:25.728	-1.9944309	1.6233183	11.104647	0.21281323	0.52667576	1.3964043	-1.1720055	3.458229	9.101506	Walking_Idle
14:44:25.750	-1.9944309	1.6233183	11.104647	-0.05108055	0.7288722	0.7843174	-1.5976644	4.0635095	8.780986	Walking_Idle
14:44:25.772	0.40223816	2.4852571	4.6041903	-0.05108055	0.7288722	0.7843174	-1.5976644	4.0635095	8.780986	Walking_Idle
14:44:25.795	0.40223816	2.4852571	4.6041903	-0.05108055	0.7288722	0.7843174	-1.5976644	4.0635095	8.780986	Walking_Idle
14:44:25.818	0.40223816	2.4852571	4.6041903	-0.05108055	0.7288722	0.7843174	-1.5976644	4.0635095	8.780986	Walking_Idle
14:44:25.841	0.40223816	2.4852571	4.6041903	-0.05108055	0.7288722	0.7843174	-1.5976644	4.0635095	8.780986	Walking_Idle
14:44:25.864	0.40223816	2.4852571	4.6041903	-0.05108055	0.7288722	0.7843174	-1.5976644	4.0635095	8.780986	Walking_Idle
14:44:25.887	0.40223816	2.4852571	4.6041903	-0.05108055	0.7288722	0.7843174	-1.5976644	4.0635095	8.780986	Walking_Idle
14:44:25.911	0.40223816	2.4852571	4.6041903	-0.05108055	0.7288722	0.7843174	-1.5976644	4.0635095	8.780986	Walking_Idle
14:44:25.934	1.8220432	3.9840732	12.498115	-0.5825333	0.36479652	-0.0030879239	0.09759017	2.5958962	9.45633	Walking_Idle
14:44:25.957	1.8220432	3.9840732	12.498115	-0.5825333	0.36479652	-0.0030879239	0.09759017	2.5958962	9.45633	Walking_Idle
14:44:25.980	1.8220432	3.9840732	12.498115	-0.5825333	0.36479652	-0.0030879239	0.09759017	2.5958962	9.45633	Walking_Idle
14:44:26.003	1.8220432	3.9840732	12.498115	-0.5825333	0.36479652	-0.0030879239	0.09759017	2.5958962	9.45633	Walking_Idle
14:44:26.027	1.8220432	3.9840732	12.498115	-0.5825333	0.36479652	-0.0030879239	0.09759017	2.5958962	9.45633	Walking_Idle
14:44:26.050	1.8220432	3.9840732	12.498115	-0.5825333	0.36479652	-0.0030879239	0.09759017	2.5958962	9.45633	Walking_Idle
14:44:26.073	1.8220432	3.9840732	12.498115	-0.5825333	0.36479652	-0.0030879239	0.09759017	2.5958962	9.45633	Walking_Idle
14:44:26.096	1.8220432	3.9840732	12.498115	-0.5825333	0.36479652	-0.0030879239	0.09759017	2.5958962	9.45633	Walking_Idle
14:44:26.119	1.4341706	2.205127	6.91706	1.120559	-0.52156895	-0.98047227	0.16347449	2.5439575	9.469526	Walking_Idle
14:44:26.144	1.4341706	2.205127	6.91706	1.120559	-0.52156895	-0.98047227	0.16347449	2.5439575	9.469526	Walking_Idle
14:44:26.166	1.4341706	2.205127	6.91706	1.120559	-0.52156895	-0.98047227	0.16347449	2.5439575	9.469526	Walking_Idle
14:44:26.188	1.4341706	2.205127	6.91706	1.120559	-0.52156895	-0.98047227	0.16347449	2.5439575	9.469526	Walking_Idle
14:44:26.210	1.4341706	2.205127	6.91706	1.120559	-0.52156895	-0.98047227	0.16347449	2.5439575	9.469526	Walking_Idle
14:44:26.233	1.4341706	2.205127	6.91706	1.120559	-0.52156895	-0.98047227	0.16347449	2.5439575	9.469526	Walking_Idle
14:44:26.256	1.4341706	2.205127	6.91706	1.120559	-0.52156895	-0.98047227	0.16347449	2.5439575	9.469526	Walking_Idle
14:44:26.280	1.4341706	2.205127	6.91706	1.120559	-0.52156895	-0.98047227	0.16347449	2.5439575	9.469526	Walking_Idle
14:44:26.303	-0.50758624	0.8332076	6.352011	0.73815733	-1.0652391	-1.3787565	-0.16022688	3.5547316	9.138303	Walking_Idle
14:44:26.326	-0.50758624	0.8332076	6.352011	0.73815733	-1.0652391	-1.3787565	-0.16022688	3.5547316	9.138303	Walking_Idle
14:44:26.349	-0.50758624	0.8332076	6.352011	0.73815733	-1.0652391	-1.3787565	-0.16022688	3.5547316	9.138303	Walking_Idle
14:44:26.372	-0.50758624	0.8332076	6.352011	0.73815733	-1.0652391	-1.3787565	-0.16022688	3.5547316	9.138303	Walking_Idle
14:44:26.395	-0.50758624	0.8332076	6.352011	0.73815733	-1.0652391	-1.3787565	-0.16022688	3.5547316	9.138303	Walking_Idle
14:44:26.418	-0.50758624	0.8332076	6.352011	0.73815733	-1.0652391	-1.3787565	-0.16022688	3.5547316	9.138303	Walking_Idle
14:44:26.441	-0.50758624	0.8332076	6.352011	0.73815733	-1.0652391	-1.3787565	-0.16022688	3.5547316	9.138303	Walking_Idle
14:44:26.464	-0.50758624	0.8332076	6.352011	0.73815733	-1.0652391	-1.3787565	-0.16022688	3.5547316	9.138303	Walking_Idle
14:44:26.487	-2.5068057	5.810905	5.6959796	-0.88063556	0.49918687	0.4972107	0.15072745	3.285566	9.238653	Walking_Idle
14:44:26.510	-2.5068057	5.810905	5.6959796	-0.88063556	0.49918687	0.4972107	0.15072745	3.285566	9.238653	Walking_Idle
14:44:26.533	-2.5068057	5.810905	5.6959796	-0.88063556	0.49918687	0.4972107	0.15072745	3.285566	9.238653	Walking_Idle
14:44:26.555	-2.5068057	5.810905	5.6959796	-0.88063556	0.49918687	0.4972107	0.15072745	3.285566	9.238653	Walking_Idle
14:44:26.577	-2.5068057	5.810905	5.6959796	-0.88063556	0.49918687	0.4972107	0.15072745	3.285566	9.238653	Walking_Idle
14:44:26.601	-2.5068057	5.810905	5.6959796	-0.88063556	0.49918687	0.4972107	0.15072745	3.285566	9.238653	Walking_Idle
14:44:26.624	-2.5068057	5.810905	5.6959796	-0.88063556	0.49918687	0.4972107	0.15072745	3.285566	9.238653	Walking_Idle
14:44:26.647	-2.5068057	5.810905	5.6959796	-0.88063556	0.49918687	0.4972107	0.15072745	3.285566	9.238653	Walking_Idle
14:44:26.670	-0.9864412	1.2569942	11.547587	0.6019344	0.34769228	1.4825364	0.08278912	2.6157968	9.450986	Walking_Idle
14:44:26.693	-0.9864412	1.2569942	11.547587	0.6019344	0.34769228	1.4825364	0.08278912	2.6157968	9.450986	Walking_Idle
14:44:26.716	-0.9864412	1.2569942	11.547587	0.6019344	0.34769228	1.4825364	0.08278912	2.6157968	9.450986	Walking_Idle
14:44:26.739	-0.9864412	1.2569942	11.547587	0.6019344	0.34769228	1.4825364	0.08278912	2.6157968	9.450986	Walking_Idle
14:44:26.762	-0.9864412	1.2569942	11.547587	0.6019344	0.34769228	1.4825364	0.08278912	2.6157968	9.450986	Walking_Idle
14:44:26.785	-0.9864412	1.2569942	11.547587	0.6019344	0.34769228	1.4825364	0.08278912	2.6157968	9.450986	Walking_Idle
14:44:26.810	-0.9864412	1.2569942	11.547587	0.6019344	0.34769228	1.4825364	0.08278912	2.6157968	9.450986	Walking_Idle
14:44:26.834	0.339987	1.3455825	4.819675	0.88354325	0.8143933	0.4660566	-0.93421966	3.2572286	9.202613	Walking_Idle
14:44:26.857	0.339987	1.3455825	4.819675	0.88354325	0.8143933	0.4660566	-0.93421966	3.2572286	9.202613	Walking_Idle
14:44:26.879	0.339987	1.3455825	4.819675	0.88354325	0.8143933	0.4660566	-0.93421966	3.2572286	9.202613	Walking_Idle
14:44:26.902	0.339987	1.3455825	4.819675	0.88354325	0.8143933	0.4660566	-0.93421966	3.2572286	9.202613	Walking_Idle
14:44:26.924	0.339987	1.3455825	4.819675	0.88354325	0.8143933	0.4660566	-0.93421966	3.2572286	9.202613	Walking_Idle
14:44:26.948	0.339987	1.3455825	4.819675	0.88354325	0.8143933	0.4660566	-0.93421966	3.2572286	9.202613	Walking_Idle
14:44:26.971	0.339987	1.3455825	4.819675	0.88354325	0.8143933	0.4660566	-0.93421966	3.2572286	9.202613	Walking_Idle
14:44:26.994	0.339987	1.3455825	4.819675	0.88354325	0.8143933	0.4660566	-0.93421966	3.2572286	9.202613	Walking_Idle
14:44:27.016	2.056682	2.9665065	9.613013	-1.1518598	-0.80562127	0.14535232	-0.834158	2.7457206	9.377397	Walking_Idle
14:44:27.039	2.056682	2.9665065	9.613013	-1.1518598	-0.80562127	0.14535232	-0.834158	2.7457206	9.377397	Walking_Idle
14:44:27.062	2.056682	2.9665065	9.613013	-1.1518598	-0.80562127	0.14535232	-0.834158	2.7457206	9.377397	Walking_Idle
14:44:27.084	2.056682	2.9665065	9.613013	-1.1518598	-0.80562127	0.14535232	-0.834158	2.7457206	9.377397	Walking_Idle
14:44:27.107	2.056682	2.9665065	9.613013	-1.1518598	-0.80562127	0.14535232	-0.834158	2.7457206	9.377397	Walking_Idle
14:44:27.129	2.056682	2.9665065	9.613013	-1.1518598	-0.80562127	0.14535232	-0.834158	2.7457206	9.377397	Walking_Idle
14:44:27.152	2.056682	2.9665065	9.613013	-1.1518598	-0.80562127	0.14535232	-0.834158	2.7457206	9.377397	Walking_Idle
14:44:27.175	2.056682	2.9665065	9.613013	-1.1518598	-0.80562127	0.14535232	-0.834158	2.7457206	9.377397	Walking_Idle
14:44:27.199	1.6065584	1.0582695	13.103866	0.94218636	-0.31570736	-1.2804071	-0.01828969	1.6241052	9.671212	Walking_Idle
14:44:27.221	1.6065584	1.0582695	13.103866	0.94218636	-0.31570736	-1.2804071	-0.01828969	1.6241052	9.671212	Walking_Idle
14:44:27.244	1.6065584	1.0582695	13.103866	0.94218636	-0.31570736	-1.2804071	-0.01828969	1.6241052	9.671212	Walking_Idle
14:44:27.268	1.6065584	1.0582695	13.103866	0.94218636	-0.31570736	-1.2804071	-0.01828969	1.6241052	9.671212	Walking_Idle
14:44:27.291	1.6065584	1.0582695	13.103866	0.94218636	-0.31570736	-1.2804071	-0.01828969	1.6241052	9.671212	Walking_Idle
14:44:27.313	1.6065584	1.0582695	13.103866	0.94218636	-0.31570736	-1.2804071	-0.01828969	1.6241052	9.671212	Walking_Idle
14:44:27.335	1.6065584	1.0582695	13.103866	0.94218636	-0.31570736	-1.2804071	-0.01828969	1.6241052	9.671212	Walking_Idle
14:44:27.358	1.6065584	1.0582695	13.103866	0.94218636	-0.31570736	-1.2804071	-0.01828969	1.6241052	9.671212	Walking_Idle
14:44:27.381	-0.8475733	1.3216397	11.535616	0.8615521	0.075857244	-1.5076491	-1.4979336	3.8591907	8.890062	Walking_Idle
14:44:27.404	-0.8475733	1.3216397	11.535616	0.8615521	0.075857244	-1.5076491	-1.4979336	3.8591907	8.890062	Walking_Idle
14:44:27.428	-0.8475733	1.3216397	11.535616	0.8615521	0.075857244	-1.5076491	-1.4979336	3.8591907	8.890062	Walking_Idle
14:44:27.451	-0.8475733	1.3216397	11.535616	0.8615521	0.075857244	-1.5076491	-1.4979336	3.8591907	8.890062	Walking_Idle
14:44:27.473	-0.8475733	1.3216397	11.535616	0.8615521	0.075857244	-1.5076491	-1.4979336	3.8591907	8.890062	Walking_Idle
14:44:27.496	-0.8475733	1.3216397	11.535616	0.8615521	0.075857244	-1.5076491	-1.4979336	3.8591907	8.890062	Walking_Idle
14:44:27.520	-0.8475733	1.3216397	11.535616	0.8615521	0.075857244	-1.5076491	-1.4979336	3.8591907	8.890062	Walking_Idle
14:44:27.543	-0.8475733	1.3216397	11.535616	0.8615521	0.075857244	-1.5076491	-1.4979336	3.8591907	8.890062	Walking_Idle
14:44:27.566	-3.2801564	4.3192716	5.317684	-0.23800531	-0.71521324	-0.91755325	-1.7873353	4.206878	8.676289	Walking_Idle
14:44:27.589	-3.2801564	4.3192716	5.317684	-0.23800531	-0.71521324	-0.91755325	-1.7873353	4.206878	8.676289	Walking_Idle
14:44:27.612	-3.2801564	4.3192716	5.317684	-0.23800531	-0.71521324	-0.91755325	-1.7873353	4.206878	8.676289	Walking_Idle
14:44:27.636	-3.2801564	4.3192716	5.317684	-0.23800531	-0.71521324	-0.91755325	-1.7873353	4.206878	8.676289	Walking_Idle
14:44:27.659	-3.2801564	4.3192716	5.317684	-0.23800531	-0.71521324	-0.91755325	-1.7873353	4.206878	8.676289	Walking_Idle
14:44:27.681	-3.2801564	4.3192716	5.317684	-0.23800531	-0.71521324	-0.91755325	-1.7873353	4.206878	8.676289	Walking_Idle
14:44:27.703	-3.2801564	4.3192716	5.317684	-0.23800531	-0.71521324	-0.91755325	-1.7873353	4.206878	8.676289	Walking_Idle
14:44:27.725	-3.2801564	4.3192716	5.317684	-0.23800531	-0.71521324	-0.91755325	-1.7873353	4.206878	8.676289	Walking_Idle
14:44:27.750	-4.565882	0.88588166	11.123801	-0.8714726	-0.71154803	2.1031756	-1.3566219	3.4405844	9.082528	Walking_Idle
14:44:27.773	-4.565882	0.88588166	11.123801	-0.8714726	-0.71154803	2.1031756	-1.3566219	3.4405844	9.082528	Walking_Idle
14:44:27.796	-4.565882	0.88588166	11.123801	-0.8714726	-0.71154803	2.1031756	-1.3566219	3.4405844	9.082528	Walking_Idle
14:44:27.819	-4.565882	0.88588166	11.123801	-0.8714726	-0.71154803	2.1031756	-1.3566219	3.4405844	9.082528	Walking_Idle
14:44:27.842	-4.565882	0.88588166	11.123801	-0.8714726	-0.71154803	2.1031756	-1.3566219	3.4405844	9.082528	Walking_Idle
14:44:27.865	-4.565882	0.88588166	11.123801	-0.8714726	-0.71154803	2.1031756	-1.3566219	3.4405844	9.082528	Walking_Idle
14:44:27.887	-4.565882	0.88588166	11.123801	-0.8714726	-0.71154803	2.1031756	-1.3566219	3.4405844	9.082528	Walking_Idle
14:44:27.910	-1.0055954	2.2027328	6.9673395	0.23541525	0.7465873	0.681692	-2.7992077	3.5769544	8.691386	Walking_Idle
14:44:27.933	-1.0055954	2.2027328	6.9673395	0.23541525	0.7465873	0.681692	-2.7992077	3.5769544	8.691386	Walking_Idle
14:44:27.955	-1.0055954	2.2027328	6.9673395	0.23541525	0.7465873	0.681692	-2.7992077	3.5769544	8.691386	Walking_Idle
14:44:27.979	-1.0055954	2.2027328	6.9673395	0.23541525	0.7465873	0.681692	-2.7992077	3.5769544	8.691386	Walking_Idle
14:44:28.002	-1.0055954	2.2027328	6.9673395	0.23541525	0.7465873	0.681692	-2.7992077	3.5769544	8.691386	Walking_Idle
14:44:28.025	-1.0055954	2.2027328	6.9673395	0.23541525	0.7465873	0.681692	-2.7992077	3.5769544	8.691386	Walking_Idle
14:44:28.048	-1.0055954	2.2027328	6.9673395	0.23541525	0.7465873	0.681692	-2.7992077	3.5769544	8.691386	Walking_Idle
14:44:28.071	-1.0055954	2.2027328	6.9673395	0.23541525	0.7465873	0.681692	-2.7992077	3.5769544	8.691386	Walking_Idle
14:44:28.096	0.14844504	2.8874955	10.218765	-0.8891877	-0.5423384	0.7220091	-2.1093986	3.384115	8.959272	Walking_Idle
14:44:28.120	0.14844504	2.8874955	10.218765	-0.8891877	-0.5423384	0.7220091	-2.1093986	3.384115	8.959272	Walking_Idle
14:44:28.142	0.14844504	2.8874955	10.218765	-0.8891877	-0.5423384	0.7220091	-2.1093986	3.384115	8.959272	Walking_Idle
14:44:28.165	0.14844504	2.8874955	10.218765	-0.8891877	-0.5423384	0.7220091	-2.1093986	3.384115	8.959272	Walking_Idle
14:44:28.188	0.14844504	2.8874955	10.218765	-0.8891877	-0.5423384	0.7220091	-2.1093986	3.384115	8.959272	Walking_Idle
14:44:28.212	0.14844504	2.8874955	10.218765	-0.8891877	-0.5423384	0.7220091	-2.1093986	3.384115	8.959272	Walking_Idle
14:44:28.235	0.14844504	2.8874955	10.218765	-0.8891877	-0.5423384	0.7220091	-2.1093986	3.384115	8.959272	Walking_Idle
14:44:28.258	0.14844504	2.8874955	10.218765	-0.8891877	-0.5423384	0.7220091	-2.1093986	3.384115	8.959272	Walking_Idle
14:44:28.281	1.8483802	0.7350424	12.862044	0.15966795	-0.44826514	-0.18573663	-0.2800731	1.9251091	9.611758	Walking_Idle
14:44:28.303	1.8483802	0.7350424	12.862044	0.15966795	-0.44826514	-0.18573663	-0.2800731	1.9251091	9.611758	Walking_Idle
14:44:28.326	1.8483802	0.7350424	12.862044	0.15966795	-0.44826514	-0.18573663	-0.2800731	1.9251091	9.611758	Walking_Idle
14:44:28.350	1.8483802	0.7350424	12.862044	0.15966795	-0.44826514	-0.18573663	-0.2800731	1.9251091	9.611758	Walking_Idle
14:44:28.373	1.8483802	0.7350424	12.862044	0.15966795	-0.44826514	-0.18573663	-0.2800731	1.9251091	9.611758	Walking_Idle
14:44:28.395	1.8483802	0.7350424	12.862044	0.15966795	-0.44826514	-0.18573663	-0.2800731	1.9251091	9.611758	Walking_Idle
14:44:28.417	1.8483802	0.7350424	12.862044	0.15966795	-0.44826514	-0.18573663	-0.2800731	1.9251091	9.611758	Walking_Idle
14:44:28.439	1.8483802	0.7350424	12.862044	0.15966795	-0.44826514	-0.18573663	-0.2800731	1.9251091	9.611758	Walking_Idle
14:44:28.463	-0.8356019	2.291321	7.467743	0.9727296	0.40144843	-1.4099106	-1.4633194	3.090594	9.191153	Walking_Idle
14:44:28.484	-0.8356019	2.291321	7.467743	0.9727296	0.40144843	-1.4099106	-1.4633194	3.090594	9.191153	Walking_Idle
14:44:28.507	-0.8356019	2.291321	7.467743	0.9727296	0.40144843	-1.4099106	-1.4633194	3.090594	9.191153	Walking_Idle
14:44:28.530	-0.8356019	2.291321	7.467743	0.9727296	0.40144843	-1.4099106	-1.4633194	3.090594	9.191153	Walking_Idle
14:44:28.554	-0.8356019	2.291321	7.467743	0.9727296	0.40144843	-1.4099106	-1.4633194	3.090594	9.191153	Walking_Idle
14:44:28.577	-0.8356019	2.291321	7.467743	0.9727296	0.40144843	-1.4099106	-1.4633194	3.090594	9.191153	Walking_Idle
14:44:28.599	-0.8356019	2.291321	7.467743	0.9727296	0.40144843	-1.4099106	-1.4633194	3.090594	9.191153	Walking_Idle
14:44:28.621	-0.8356019	2.291321	7.467743	0.9727296	0.40144843	-1.4099106	-1.4633194	3.090594	9.191153	Walking_Idle
14:44:28.643	-2.3823035	3.9481592	8.248277	0.42234004	0.10395705	0.20949318	-2.3946452	4.031087	8.613152	Walking_Idle
14:44:28.665	-2.3823035	3.9481592	8.248277	0.42234004	0.10395705	0.20949318	-2.3946452	4.031087	8.613152	Walking_Idle
14:44:28.687	-2.3823035	3.9481592	8.248277	0.42234004	0.10395705	0.20949318	-2.3946452	4.031087	8.613152	Walking_Idle
14:44:28.710	-2.3823035	3.9481592	8.248277	0.42234004	0.10395705	0.20949318	-2.3946452	4.031087	8.613152	Walking_Idle
14:44:28.733	-2.3823035	3.9481592	8.248277	0.42234004	0.10395705	0.20949318	-2.3946452	4.031087	8.613152	Walking_Idle
14:44:28.756	-2.3823035	3.9481592	8.248277	0.42234004	0.10395705	0.20949318	-2.3946452	4.031087	8.613152	Walking_Idle
14:44:28.779	-2.3823035	3.9481592	8.248277	0.42234004	0.10395705	0.20949318	-2.3946452	4.031087	8.613152	Walking_Idle
14:44:28.802	-2.3823035	3.9481592	8.248277	0.42234004	0.10395705	0.20949318	-2.3946452	4.031087	8.613152	Walking_Idle
14:44:28.826	-2.4349775	3.0335462	9.28021	-0.6344569	-1.155647	0.4654457	-1.4199846	3.5108507	9.04588	Walking_Idle
14:44:28.848	-2.4349775	3.0335462	9.28021	-0.6344569	-1.155647	0.4654457	-1.4199846	3.5108507	9.04588	Walking_Idle
14:44:28.870	-2.4349775	3.0335462	9.28021	-0.6344569	-1.155647	0.4654457	-1.4199846	3.5108507	9.04588	Walking_Idle
14:44:28.894	-2.4349775	3.0335462	9.28021	-0.6344569	-1.155647	0.4654457	-1.4199846	3.5108507	9.04588	Walking_Idle
14:44:28.917	-2.4349775	3.0335462	9.28021	-0.6344569	-1.155647	0.4654457	-1.4199846	3.5108507	9.04588	Walking_Idle
14:44:28.940	-2.4349775	3.0335462	9.28021	-0.6344569	-1.155647	0.4654457	-1.4199846	3.5108507	9.04588	Walking_Idle
14:44:28.963	-2.4349775	3.0335462	9.28021	-0.6344569	-1.155647	0.4654457	-1.4199846	3.5108507	9.04588	Walking_Idle
14:44:28.986	-2.4349775	3.0335462	9.28021	-0.6344569	-1.155647	0.4654457	-1.4199846	3.5108507	9.04588	Walking_Idle
14:44:29.010	-2.169213	3.3040993	6.5603127	0.36369696	0.2908818	0.43123728	-1.3241329	3.2804258	9.146358	Walking_Idle
14:44:29.034	-2.169213	3.3040993	6.5603127	0.36369696	0.2908818	0.43123728	-1.3241329	3.2804258	9.146358	Walking_Idle
14:44:29.060	-2.169213	3.3040993	6.5603127	0.36369696	0.2908818	0.43123728	-1.3241329	3.2804258	9.146358	Walking_Idle
14:44:29.082	-2.169213	3.3040993	6.5603127	0.36369696	0.2908818	0.43123728	-1.3241329	3.2804258	9.146358	Walking_Idle
14:44:29.105	-2.169213	3.3040993	6.5603127	0.36369696	0.2908818	0.43123728	-1.3241329	3.2804258	9.146358	Walking_Idle
14:44:29.128	-2.169213	3.3040993	6.5603127	0.36369696	0.2908818	0.43123728	-1.3241329	3.2804258	9.146358	Walking_Idle
14:44:29.150	-2.169213	3.3040993	6.5603127	0.36369696	0.2908818	0.43123728	-1.3241329	3.2804258	9.146358	Walking_Idle
14:44:29.173	-0.75659084	4.173221	9.955395	-0.15309505	0.35013574	0.34082922	-1.9826704	3.730028	8.850212	Walking_Idle
14:44:29.196	-0.75659084	4.173221	9.955395	-0.15309505	0.35013574	0.34082922	-1.9826704	3.730028	8.850212	Walking_Idle
14:44:29.220	-0.75659084	4.173221	9.955395	-0.15309505	0.35013574	0.34082922	-1.9826704	3.730028	8.850212	Walking_Idle
14:44:29.243	-0.75659084	4.173221	9.955395	-0.15309505	0.35013574	0.34082922	-1.9826704	3.730028	8.850212	Walking_Idle
14:44:29.266	-0.75659084	4.173221	9.955395	-0.15309505	0.35013574	0.34082922	-1.9826704	3.730028	8.850212	Walking_Idle
14:44:29.289	-0.75659084	4.173221	9.955395	-0.15309505	0.35013574	0.34082922	-1.9826704	3.730028	8.850212	Walking_Idle
14:44:29.312	-0.75659084	4.173221	9.955395	-0.15309505	0.35013574	0.34082922	-1.9826704	3.730028	8.850212	Walking_Idle
14:44:29.335	-0.75659084	4.173221	9.955395	-0.15309505	0.35013574	0.34082922	-1.9826704	3.730028	8.850212	Walking_Idle
14:44:29.359	0.043096945	3.6919718	10.802968	-0.29420492	0.34524882	0.15451531	-1.9773343	3.6584713	8.881222	Walking_Idle
14:44:29.382	0.043096945	3.6919718	10.802968	-0.29420492	0.34524882	0.15451531	-1.9773343	3.6584713	8.881222	Walking_Idle
14:44:29.405	0.043096945	3.6919718	10.802968	-0.29420492	0.34524882	0.15451531	-1.9773343	3.6584713	8.881222	Walking_Idle
14:44:29.428	0.043096945	3.6919718	10.802968	-0.29420492	0.34524882	0.15451531	-1.9773343	3.6584713	8.881222	Walking_Idle
14:44:29.451	0.043096945	3.6919718	10.802968	-0.29420492	0.34524882	0.15451531	-1.9773343	3.6584713	8.881222	Walking_Idle
14:44:29.474	0.043096945	3.6919718	10.802968	-0.29420492	0.34524882	0.15451531	-1.9773343	3.6584713	8.881222	Walking_Idle
14:44:29.496	0.043096945	3.6919718	10.802968	-0.29420492	0.34524882	0.15451531	-1.9773343	3.6584713	8.881222	Walking_Idle
14:44:29.519	0.043096945	3.6919718	10.802968	-0.29420492	0.34524882	0.15451531	-1.9773343	3.6584713	8.881222	Walking_Idle
14:44:29.543	-1.036721	1.1348863	9.58907	1.020377	-0.6003706	-1.2614703	-1.6925901	3.6474297	8.944371	Walking_Idle
14:44:29.565	-1.036721	1.1348863	9.58907	1.020377	-0.6003706	-1.2614703	-1.6925901	3.6474297	8.944371	Walking_Idle
14:44:29.589	-1.036721	1.1348863	9.58907	1.020377	-0.6003706	-1.2614703	-1.6925901	3.6474297	8.944371	Walking_Idle
14:44:29.612	-1.036721	1.1348863	9.58907	1.020377	-0.6003706	-1.2614703	-1.6925901	3.6474297	8.944371	Walking_Idle
14:44:29.635	-1.036721	1.1348863	9.58907	1.020377	-0.6003706	-1.2614703	-1.6925901	3.6474297	8.944371	Walking_Idle
14:44:29.658	-1.036721	1.1348863	9.58907	1.020377	-0.6003706	-1.2614703	-1.6925901	3.6474297	8.944371	Walking_Idle
14:44:29.681	-1.036721	1.1348863	9.58907	1.020377	-0.6003706	-1.2614703	-1.6925901	3.6474297	8.944371	Walking_Idle
14:44:29.705	-1.036721	1.1348863	9.58907	1.020377	-0.6003706	-1.2614703	-1.6925901	3.6474297	8.944371	Walking_Idle
14:44:29.728	-2.700742	4.3216662	5.2650104	0.042992696	0.26644722	-0.52293426	-1.4887508	4.309511	8.682285	Walking_Idle
14:44:29.751	-2.700742	4.3216662	5.2650104	0.042992696	0.26644722	-0.52293426	-1.4887508	4.309511	8.682285	Walking_Idle
14:44:29.774	-2.700742	4.3216662	5.2650104	0.042992696	0.26644722	-0.52293426	-1.4887508	4.309511	8.682285	Walking_Idle
14:44:29.797	-2.700742	4.3216662	5.2650104	0.042992696	0.26644722	-0.52293426	-1.4887508	4.309511	8.682285	Walking_Idle
14:44:29.820	-2.700742	4.3216662	5.2650104	0.042992696	0.26644722	-0.52293426	-1.4887508	4.309511	8.682285	Walking_Idle
14:44:29.843	-2.700742	4.3216662	5.2650104	0.042992696	0.26644722	-0.52293426	-1.4887508	4.309511	8.682285	Walking_Idle
14:44:29.866	-2.700742	4.3216662	5.2650104	0.042992696	0.26644722	-0.52293426	-1.4887508	4.309511	8.682285	Walking_Idle
14:44:29.889	-2.8491871	6.2873654	15.874042	-0.5196142	-0.09579589	0.4147439	-1.944279	3.623396	8.902872	Walking_Idle
14:44:29.912	-2.8491871	6.2873654	15.874042	-0.5196142	-0.09579589	0.4147439	-1.944279	3.623396	8.902872	Walking_Idle
14:44:29.936	-2.8491871	6.2873654	15.874042	-0.5196142	-0.09579589	0.4147439	-1.944279	3.623396	8.902872	Walking_Idle
14:44:29.959	-2.8491871	6.2873654	15.874042	-0.5196142	-0.09579589	0.4147439	-1.944279	3.623396	8.902872	Walking_Idle
14:44:29.982	-2.8491871	6.2873654	15.874042	-0.5196142	-0.09579589	0.4147439	-1.944279	3.623396	8.902872	Walking_Idle
14:44:30.005	-2.8491871	6.2873654	15.874042	-0.5196142	-0.09579589	0.4147439	-1.944279	3.623396	8.902872	Walking_Idle
14:44:30.028	-2.8491871	6.2873654	15.874042	-0.5196142	-0.09579589	0.4147439	-1.944279	3.623396	8.902872	Walking_Idle
14:44:30.051	-2.8491871	6.2873654	15.874042	-0.5196142	-0.09579589	0.4147439	-1.944279	3.623396	8.902872	Walking_Idle
14:44:30.074	-0.44054657	1.5874043	6.1628633	1.0020511	0.17054136	0.6462618	-1.0964375	4.977954	8.377835	Walking_Idle
14:44:30.096	-0.44054657	1.5874043	6.1628633	1.0020511	0.17054136	0.6462618	-1.0964375	4.977954	8.377835	Walking_Idle
14:44:30.119	-0.44054657	1.5874043	6.1628633	1.0020511	0.17054136	0.6462618	-1.0964375	4.977954	8.377835	Walking_Idle
14:44:30.142	-0.44054657	1.5874043	6.1628633	1.0020511	0.17054136	0.6462618	-1.0964375	4.977954	8.377835	Walking_Idle
14:44:30.165	-0.44054657	1.5874043	6.1628633	1.0020511	0.17054136	0.6462618	-1.0964375	4.977954	8.377835	Walking_Idle
14:44:30.188	-0.44054657	1.5874043	6.1628633	1.0020511	0.17054136	0.6462618	-1.0964375	4.977954	8.377835	Walking_Idle
14:44:30.211	-0.44054657	1.5874043	6.1628633	1.0020511	0.17054136	0.6462618	-1.0964375	4.977954	8.377835	Walking_Idle
14:44:30.234	-0.44054657	1.5874043	6.1628633	1.0020511	0.17054136	0.6462618	-1.0964375	4.977954	8.377835	Walking_Idle
14:44:30.257	-1.1827718	6.7566433	5.585843	0.5506217	-0.38106996	-0.38610044	-1.1191244	5.676783	7.917831	Walking_Idle
14:44:30.281	-1.1827718	6.7566433	5.585843	0.5506217	-0.38106996	-0.38610044	-1.1191244	5.676783	7.917831	Walking_Idle
14:44:30.304	-1.1827718	6.7566433	5.585843	0.5506217	-0.38106996	-0.38610044	-1.1191244	5.676783	7.917831	Walking_Idle
14:44:30.327	-1.1827718	6.7566433	5.585843	0.5506217	-0.38106996	-0.38610044	-1.1191244	5.676783	7.917831	Walking_Idle
14:44:30.350	-1.1827718	6.7566433	5.585843	0.5506217	-0.38106996	-0.38610044	-1.1191244	5.676783	7.917831	Walking_Idle
14:44:30.372	-1.1827718	6.7566433	5.585843	0.5506217	-0.38106996	-0.38610044	-1.1191244	5.676783	7.917831	Walking_Idle
14:44:30.396	-1.1827718	6.7566433	5.585843	0.5506217	-0.38106996	-0.38610044	-1.1191244	5.676783	7.917831	Walking_Idle
14:44:30.420	-1.1827718	6.7566433	5.585843	0.5506217	-0.38106996	-0.38610044	-1.1191244	5.676783	7.917831	Walking_Idle
14:44:30.444	-0.55307746	6.715941	5.8228765	-0.29420492	-0.55150133	-0.22055596	-1.0834773	6.182667	7.534655	Walking_Idle
14:44:30.466	-0.55307746	6.715941	5.8228765	-0.29420492	-0.55150133	-0.22055596	-1.0834773	6.182667	7.534655	Walking_Idle
14:44:30.488	-0.55307746	6.715941	5.8228765	-0.29420492	-0.55150133	-0.22055596	-1.0834773	6.182667	7.534655	Walking_Idle
14:44:30.510	-0.55307746	6.715941	5.8228765	-0.29420492	-0.55150133	-0.22055596	-1.0834773	6.182667	7.534655	Walking_Idle
14:44:30.531	-0.55307746	6.715941	5.8228765	-0.29420492	-0.55150133	-0.22055596	-1.0834773	6.182667	7.534655	Walking_Idle
14:44:30.552	-0.55307746	6.715941	5.8228765	-0.29420492	-0.55150133	-0.22055596	-1.0834773	6.182667	7.534655	Walking_Idle
14:44:30.574	-0.55307746	6.715941	5.8228765	-0.29420492	-0.55150133	-0.22055596	-1.0834773	6.182667	7.534655	Walking_Idle
14:44:30.597	-0.55307746	6.715941	5.8228765	-0.29420492	-0.55150133	-0.22055596	-1.0834773	6.182667	7.534655	Walking_Idle
14:44:30.622	1.446142	3.5052183	8.609812	-1.0070846	-0.2081951	-0.45634994	-0.56638885	5.398184	8.167567	Walking_Idle
14:44:30.645	1.446142	3.5052183	8.609812	-1.0070846	-0.2081951	-0.45634994	-0.56638885	5.398184	8.167567	Walking_Idle
14:44:30.668	1.446142	3.5052183	8.609812	-1.0070846	-0.2081951	-0.45634994	-0.56638885	5.398184	8.167567	Walking_Idle
14:44:30.691	1.446142	3.5052183	8.609812	-1.0070846	-0.2081951	-0.45634994	-0.56638885	5.398184	8.167567	Walking_Idle
14:44:30.714	1.446142	3.5052183	8.609812	-1.0070846	-0.2081951	-0.45634994	-0.56638885	5.398184	8.167567	Walking_Idle
14:44:30.737	1.446142	3.5052183	8.609812	-1.0070846	-0.2081951	-0.45634994	-0.56638885	5.398184	8.167567	Walking_Idle
14:44:30.760	1.446142	3.5052183	8.609812	-1.0070846	-0.2081951	-0.45634994	-0.56638885	5.398184	8.167567	Walking_Idle
14:44:30.783	1.446142	3.5052183	8.609812	-1.0070846	-0.2081951	-0.45634994	-0.56638885	5.398184	8.167567	Walking_Idle
14:44:30.807	-1.1779832	5.8755503	9.924269	0.2519086	-0.13977818	-0.76911294	-0.61389047	4.773793	8.544259	Walking_Idle
14:44:30.830	-1.1779832	5.8755503	9.924269	0.2519086	-0.13977818	-0.76911294	-0.61389047	4.773793	8.544259	Walking_Idle
14:44:30.854	-1.1779832	5.8755503	9.924269	0.2519086	-0.13977818	-0.76911294	-0.61389047	4.773793	8.544259	Walking_Idle
14:44:30.877	-1.1779832	5.8755503	9.924269	0.2519086	-0.13977818	-0.76911294	-0.61389047	4.773793	8.544259	Walking_Idle
14:44:30.900	-1.1779832	5.8755503	9.924269	0.2519086	-0.13977818	-0.76911294	-0.61389047	4.773793	8.544259	Walking_Idle
14:44:30.923	-1.1779832	5.8755503	9.924269	0.2519086	-0.13977818	-0.76911294	-0.61389047	4.773793	8.544259	Walking_Idle
14:44:30.946	-1.1779832	5.8755503	9.924269	0.2519086	-0.13977818	-0.76911294	-0.61389047	4.773793	8.544259	Walking_Idle
14:44:30.969	-1.8316202	5.011217	9.316123	-0.3943868	0.2982122	-0.43252617	-0.87790555	5.194485	8.271453	Walking_Idle
14:44:30.992	-1.8316202	5.011217	9.316123	-0.3943868	0.2982122	-0.43252617	-0.87790555	5.194485	8.271453	Walking_Idle
14:44:31.015	-1.8316202	5.011217	9.316123	-0.3943868	0.2982122	-0.43252617	-0.87790555	5.194485	8.271453	Walking_Idle
14:44:31.038	-1.8316202	5.011217	9.316123	-0.3943868	0.2982122	-0.43252617	-0.87790555	5.194485	8.271453	Walking_Idle
14:44:31.061	-1.8316202	5.011217	9.316123	-0.3943868	0.2982122	-0.43252617	-0.87790555	5.194485	8.271453	Walking_Idle
14:44:31.085	-1.8316202	5.011217	9.316123	-0.3943868	0.2982122	-0.43252617	-0.87790555	5.194485	8.271453	Walking_Idle
14:44:31.108	-1.8316202	5.011217	9.316123	-0.3943868	0.2982122	-0.43252617	-0.87790555	5.194485	8.271453	Walking_Idle
14:44:31.131	-1.8316202	5.011217	9.316123	-0.3943868	0.2982122	-0.43252617	-0.87790555	5.194485	8.271453	Walking_Idle
14:44:31.153	-3.265791	3.727886	8.93304	-1.0724473	-0.13916731	0.21682356	-1.9180055	4.857735	8.300241	Walking_Idle
14:44:31.176	-3.265791	3.727886	8.93304	-1.0724473	-0.13916731	0.21682356	-1.9180055	4.857735	8.300241	Walking_Idle
14:44:31.199	-3.265791	3.727886	8.93304	-1.0724473	-0.13916731	0.21682356	-1.9180055	4.857735	8.300241	Walking_Idle
14:44:31.222	-3.265791	3.727886	8.93304	-1.0724473	-0.13916731	0.21682356	-1.9180055	4.857735	8.300241	Walking_Idle
14:44:31.244	-3.265791	3.727886	8.93304	-1.0724473	-0.13916731	0.21682356	-1.9180055	4.857735	8.300241	Walking_Idle
14:44:31.266	-3.265791	3.727886	8.93304	-1.0724473	-0.13916731	0.21682356	-1.9180055	4.857735	8.300241	Walking_Idle
14:44:31.290	-3.265791	3.727886	8.93304	-1.0724473	-0.13916731	0.21682356	-1.9180055	4.857735	8.300241	Walking_Idle
14:44:31.312	-3.265791	3.727886	8.93304	-1.0724473	-0.13916731	0.21682356	-1.9180055	4.857735	8.300241	Walking_Idle
14:44:31.335	-1.4174107	3.9074564	8.41827	0.07353596	0.003164282	0.23270606	-1.7319189	3.8882415	8.834727	Walking_Idle
14:44:31.358	-1.4174107	3.9074564	8.41827	0.07353596	0.003164282	0.23270606	-1.7319189	3.8882415	8.834727	Walking_Idle
14:44:31.381	-1.4174107	3.9074564	8.41827	0.07353596	0.003164282	0.23270606	-1.7319189	3.8882415	8.834727	Walking_Idle
14:44:31.404	-1.4174107	3.9074564	8.41827	0.07353596	0.003164282	0.23270606	-1.7319189	3.8882415	8.834727	Walking_Idle
14:44:31.428	-1.4174107	3.9074564	8.41827	0.07353596	0.003164282	0.23270606	-1.7319189	3.8882415	8.834727	Walking_Idle
14:44:31.450	-1.4174107	3.9074564	8.41827	0.07353596	0.003164282	0.23270606	-1.7319189	3.8882415	8.834727	Walking_Idle
14:44:31.473	-1.4174107	3.9074564	8.41827	0.07353596	0.003164282	0.23270606	-1.7319189	3.8882415	8.834727	Walking_Idle
14:44:31.496	-1.4174107	3.9074564	8.41827	0.07353596	0.003164282	0.23270606	-1.7319189	3.8882415	8.834727	Walking_Idle
14:44:31.518	-3.5267668	6.6967864	10.158908	1.5701557	1.2071797	-0.07761349	-1.4412777	4.296937	8.696517	Walking_Idle
14:44:31.542	-3.5267668	6.6967864	10.158908	1.5701557	1.2071797	-0.07761349	-1.4412777	4.296937	8.696517	Walking_Idle
14:44:31.565	-3.5267668	6.6967864	10.158908	1.5701557	1.2071797	-0.07761349	-1.4412777	4.296937	8.696517	Walking_Idle
14:44:31.588	-3.5267668	6.6967864	10.158908	1.5701557	1.2071797	-0.07761349	-1.4412777	4.296937	8.696517	Walking_Idle
14:44:31.612	-3.5267668	6.6967864	10.158908	1.5701557	1.2071797	-0.07761349	-1.4412777	4.296937	8.696517	Walking_Idle
14:44:31.634	-3.5267668	6.6967864	10.158908	1.5701557	1.2071797	-0.07761349	-1.4412777	4.296937	8.696517	Walking_Idle
14:44:31.659	-3.5267668	6.6967864	10.158908	1.5701557	1.2071797	-0.07761349	-1.4412777	4.296937	8.696517	Walking_Idle
14:44:31.681	-3.5267668	6.6967864	10.158908	1.5701557	1.2071797	-0.07761349	-1.4412777	4.296937	8.696517	Walking_Idle
14:44:31.705	1.8938714	2.8563697	4.8148866	0.7460986	-0.10068281	-0.26698172	-1.9711227	5.093158	8.145229	Walking_Idle
14:44:31.728	1.8938714	2.8563697	4.8148866	0.7460986	-0.10068281	-0.26698172	-1.9711227	5.093158	8.145229	Walking_Idle
14:44:31.751	1.8938714	2.8563697	4.8148866	0.7460986	-0.10068281	-0.26698172	-1.9711227	5.093158	8.145229	Walking_Idle
14:44:31.775	1.8938714	2.8563697	4.8148866	0.7460986	-0.10068281	-0.26698172	-1.9711227	5.093158	8.145229	Walking_Idle
14:44:31.798	1.8938714	2.8563697	4.8148866	0.7460986	-0.10068281	-0.26698172	-1.9711227	5.093158	8.145229	Walking_Idle
14:44:31.821	1.8938714	2.8563697	4.8148866	0.7460986	-0.10068281	-0.26698172	-1.9711227	5.093158	8.145229	Walking_Idle
14:44:31.844	1.8938714	2.8563697	4.8148866	0.7460986	-0.10068281	-0.26698172	-1.9711227	5.093158	8.145229	Walking_Idle
14:44:31.867	1.8938714	2.8563697	4.8148866	0.7460986	-0.10068281	-0.26698172	-1.9711227	5.093158	8.145229	Walking_Idle
14:44:31.890	-1.376708	4.661653	6.7255177	0.49564382	-0.64252025	0.37320507	-1.8963687	4.285191	8.614598	Walking_Idle
14:44:31.913	-1.376708	4.661653	6.7255177	0.49564382	-0.64252025	0.37320507	-1.8963687	4.285191	8.614598	Walking_Idle
14:44:31.938	-1.376708	4.661653	6.7255177	0.49564382	-0.64252025	0.37320507	-1.8963687	4.285191	8.614598	Walking_Idle
14:44:31.961	-1.376708	4.661653	6.7255177	0.49564382	-0.64252025	0.37320507	-1.8963687	4.285191	8.614598	Walking_Idle
14:44:31.984	-1.376708	4.661653	6.7255177	0.49564382	-0.64252025	0.37320507	-1.8963687	4.285191	8.614598	Walking_Idle
14:44:32.008	-1.376708	4.661653	6.7255177	0.49564382	-0.64252025	0.37320507	-1.8963687	4.285191	8.614598	Walking_Idle
14:44:32.031	-1.376708	4.661653	6.7255177	0.49564382	-0.64252025	0.37320507	-1.8963687	4.285191	8.614598	Walking_Idle
14:44:32.053	-2.7222905	5.6600657	8.889942	0.66790783	-0.43543696	0.27791008	-1.864735	4.847799	8.31817	Walking_Idle
14:44:32.077	-2.7222905	5.6600657	8.889942	0.66790783	-0.43543696	0.27791008	-1.864735	4.847799	8.31817	Walking_Idle
14:44:32.100	-2.7222905	5.6600657	8.889942	0.66790783	-0.43543696	0.27791008	-1.864735	4.847799	8.31817	Walking_Idle
14:44:32.123	-2.7222905	5.6600657	8.889942	0.66790783	-0.43543696	0.27791008	-1.864735	4.847799	8.31817	Walking_Idle
14:44:32.146	-2.7222905	5.6600657	8.889942	0.66790783	-0.43543696	0.27791008	-1.864735	4.847799	8.31817	Walking_Idle
14:44:32.169	-2.7222905	5.6600657	8.889942	0.66790783	-0.43543696	0.27791008	-1.864735	4.847799	8.31817	Walking_Idle
14:44:32.193	-2.7222905	5.6600657	8.889942	0.66790783	-0.43543696	0.27791008	-1.864735	4.847799	8.31817	Walking_Idle
14:44:32.216	-2.7222905	5.6600657	8.889942	0.66790783	-0.43543696	0.27791008	-1.864735	4.847799	8.31817	Walking_Idle
14:44:32.239	-2.3631492	3.964919	7.905895	-0.27465722	-0.20025384	0.16123483	-1.7320278	5.2997346	8.067418	Walking_Idle
14:44:32.262	-2.3631492	3.964919	7.905895	-0.27465722	-0.20025384	0.16123483	-1.7320278	5.2997346	8.067418	Walking_Idle
14:44:32.284	-2.3631492	3.964919	7.905895	-0.27465722	-0.20025384	0.16123483	-1.7320278	5.2997346	8.067418	Walking_Idle
14:44:32.306	-2.3631492	3.964919	7.905895	-0.27465722	-0.20025384	0.16123483	-1.7320278	5.2997346	8.067418	Walking_Idle
14:44:32.329	-2.3631492	3.964919	7.905895	-0.27465722	-0.20025384	0.16123483	-1.7320278	5.2997346	8.067418	Walking_Idle
14:44:32.353	-2.3631492	3.964919	7.905895	-0.27465722	-0.20025384	0.16123483	-1.7320278	5.2997346	8.067418	Walking_Idle
14:44:32.376	-2.3631492	3.964919	7.905895	-0.27465722	-0.20025384	0.16123483	-1.7320278	5.2997346	8.067418	Walking_Idle
14:44:32.399	-2.3631492	3.964919	7.905895	-0.27465722	-0.20025384	0.16123483	-1.7320278	5.2997346	8.067418	Walking_Idle
14:44:32.423	-0.7134939	6.1484976	4.455745	0.3294885	-0.18803655	-0.13503481	-1.3909003	5.345055	8.103466	Walking_Idle
14:44:32.446	-0.7134939	6.1484976	4.455745	0.3294885	-0.18803655	-0.13503481	-1.3909003	5.345055	8.103466	Walking_Idle
14:44:32.470	-0.7134939	6.1484976	4.455745	0.3294885	-0.18803655	-0.13503481	-1.3909003	5.345055	8.103466	Walking_Idle
14:44:32.493	-0.7134939	6.1484976	4.455745	0.3294885	-0.18803655	-0.13503481	-1.3909003	5.345055	8.103466	Walking_Idle
14:44:32.515	-0.7134939	6.1484976	4.455745	0.3294885	-0.18803655	-0.13503481	-1.3909003	5.345055	8.103466	Walking_Idle
14:44:32.538	-0.7134939	6.1484976	4.455745	0.3294885	-0.18803655	-0.13503481	-1.3909003	5.345055	8.103466	Walking_Idle
14:44:32.561	-0.7134939	6.1484976	4.455745	0.3294885	-0.18803655	-0.13503481	-1.3909003	5.345055	8.103466	Walking_Idle
14:44:32.584	-0.7134939	6.1484976	4.455745	0.3294885	-0.18803655	-0.13503481	-1.3909003	5.345055	8.103466	Walking_Idle
14:44:32.608	-1.1971374	5.9808984	8.648121	0.2903931	0.13877636	-0.2895837	-1.1796756	5.6453943	7.9314704	Walking_Idle
14:44:32.631	-1.1971374	5.9808984	8.648121	0.2903931	0.13877636	-0.2895837	-1.1796756	5.6453943	7.9314704	Walking_Idle
14:44:32.654	-1.1971374	5.9808984	8.648121	0.2903931	0.13877636	-0.2895837	-1.1796756	5.6453943	7.9314704	Walking_Idle
14:44:32.676	-1.1971374	5.9808984	8.648121	0.2903931	0.13877636	-0.2895837	-1.1796756	5.6453943	7.9314704	Walking_Idle
14:44:32.700	-1.1971374	5.9808984	8.648121	0.2903931	0.13877636	-0.2895837	-1.1796756	5.6453943	7.9314704	Walking_Idle
14:44:32.723	-1.1971374	5.9808984	8.648121	0.2903931	0.13877636	-0.2895837	-1.1796756	5.6453943	7.9314704	Walking_Idle
14:44:32.745	-1.1971374	5.9808984	8.648121	0.2903931	0.13877636	-0.2895837	-1.1796756	5.6453943	7.9314704	Walking_Idle
14:44:32.767	-1.1971374	5.9808984	8.648121	0.2903931	0.13877636	-0.2895837	-1.1796756	5.6453943	7.9314704	Walking_Idle
14:44:32.790	0.07422252	3.79732	8.590658	-0.23372926	-0.98704827	-1.4648885	-0.52289474	5.4790454	8.116465	Walking_Idle
14:44:32.814	0.07422252	3.79732	8.590658	-0.23372926	-0.98704827	-1.4648885	-0.52289474	5.4790454	8.116465	Walking_Idle
14:44:32.837	0.07422252	3.79732	8.590658	-0.23372926	-0.98704827	-1.4648885	-0.52289474	5.4790454	8.116465	Walking_Idle
14:44:32.860	0.07422252	3.79732	8.590658	-0.23372926	-0.98704827	-1.4648885	-0.52289474	5.4790454	8.116465	Walking_Idle
14:44:32.884	0.07422252	3.79732	8.590658	-0.23372926	-0.98704827	-1.4648885	-0.52289474	5.4790454	8.116465	Walking_Idle
14:44:32.906	0.07422252	3.79732	8.590658	-0.23372926	-0.98704827	-1.4648885	-0.52289474	5.4790454	8.116465	Walking_Idle
14:44:32.930	0.07422252	3.79732	8.590658	-0.23372926	-0.98704827	-1.4648885	-0.52289474	5.4790454	8.116465	Walking_Idle
14:44:32.953	-0.7039168	5.183605	4.520391	0.008173377	-0.6162531	-1.258416	-0.063584	5.316096	8.240476	Walking_Idle
14:44:32.976	-0.7039168	5.183605	4.520391	0.008173377	-0.6162531	-1.258416	-0.063584	5.316096	8.240476	Walking_Idle
14:44:32.999	-0.7039168	5.183605	4.520391	0.008173377	-0.6162531	-1.258416	-0.063584	5.316096	8.240476	Walking_Idle
14:44:33.021	-0.7039168	5.183605	4.520391	0.008173377	-0.6162531	-1.258416	-0.063584	5.316096	8.240476	Walking_Idle
14:44:33.045	-0.7039168	5.183605	4.520391	0.008173377	-0.6162531	-1.258416	-0.063584	5.316096	8.240476	Walking_Idle
14:44:33.068	-0.7039168	5.183605	4.520391	0.008173377	-0.6162531	-1.258416	-0.063584	5.316096	8.240476	Walking_Idle
14:44:33.094	-0.7039168	5.183605	4.520391	0.008173377	-0.6162531	-1.258416	-0.063584	5.316096	8.240476	Walking_Idle
14:44:33.117	-0.7039168	5.183605	4.520391	0.008173377	-0.6162531	-1.258416	-0.063584	5.316096	8.240476	Walking_Idle
14:44:33.140	-1.8938714	5.604997	10.953807	0.1132422	0.36418563	0.079989746	-0.36796224	5.0133414	8.420293	Walking_Idle
14:44:33.163	-1.8938714	5.604997	10.953807	0.1132422	0.36418563	0.079989746	-0.36796224	5.0133414	8.420293	Walking_Idle
14:44:33.186	-1.8938714	5.604997	10.953807	0.1132422	0.36418563	0.079989746	-0.36796224	5.0133414	8.420293	Walking_Idle
14:44:33.209	-1.8938714	5.604997	10.953807	0.1132422	0.36418563	0.079989746	-0.36796224	5.0133414	8.420293	Walking_Idle
14:44:33.233	-1.8938714	5.604997	10.953807	0.1132422	0.36418563	0.079989746	-0.36796224	5.0133414	8.420293	Walking_Idle
14:44:33.256	-1.8938714	5.604997	10.953807	0.1132422	0.36418563	0.079989746	-0.36796224	5.0133414	8.420293	Walking_Idle
14:44:33.280	-1.8938714	5.604997	10.953807	0.1132422	0.36418563	0.079989746	-0.36796224	5.0133414	8.420293	Walking_Idle
14:44:33.303	-1.8938714	5.604997	10.953807	0.1132422	0.36418563	0.079989746	-0.36796224	5.0133414	8.420293	Walking_Idle
14:44:33.326	-0.888276	4.381523	9.522031	-0.48723835	-0.07991339	0.3182272	-0.60470134	5.1611085	8.3167095	Walking_Idle
14:44:33.349	-0.888276	4.381523	9.522031	-0.48723835	-0.07991339	0.3182272	-0.60470134	5.1611085	8.3167095	Walking_Idle
14:44:33.372	-0.888276	4.381523	9.522031	-0.48723835	-0.07991339	0.3182272	-0.60470134	5.1611085	8.3167095	Walking_Idle
14:44:33.396	-0.888276	4.381523	9.522031	-0.48723835	-0.07991339	0.3182272	-0.60470134	5.1611085	8.3167095	Walking_Idle
14:44:33.419	-0.888276	4.381523	9.522031	-0.48723835	-0.07991339	0.3182272	-0.60470134	5.1611085	8.3167095	Walking_Idle
14:44:33.442	-0.888276	4.381523	9.522031	-0.48723835	-0.07991339	0.3182272	-0.60470134	5.1611085	8.3167095	Walking_Idle
14:44:33.464	-0.888276	4.381523	9.522031	-0.48723835	-0.07991339	0.3182272	-0.60470134	5.1611085	8.3167095	Walking_Idle
14:44:33.487	-0.888276	4.381523	9.522031	-0.48723835	-0.07991339	0.3182272	-0.60470134	5.1611085	8.3167095	Walking_Idle
14:44:33.511	0.04070267	5.2841644	4.314483	0.34476012	-0.14344338	0.97673994	-0.39666986	5.278281	8.255466	Walking_Idle
14:44:33.534	0.04070267	5.2841644	4.314483	0.34476012	-0.14344338	0.97673994	-0.39666986	5.278281	8.255466	Walking_Idle
14:44:33.557	0.04070267	5.2841644	4.314483	0.34476012	-0.14344338	0.97673994	-0.39666986	5.278281	8.255466	Walking_Idle
14:44:33.580	0.04070267	5.2841644	4.314483	0.34476012	-0.14344338	0.97673994	-0.39666986	5.278281	8.255466	Walking_Idle
14:44:33.602	0.04070267	5.2841644	4.314483	0.34476012	-0.14344338	0.97673994	-0.39666986	5.278281	8.255466	Walking_Idle
14:44:33.626	0.04070267	5.2841644	4.314483	0.34476012	-0.14344338	0.97673994	-0.39666986	5.278281	8.255466	Walking_Idle
14:44:33.650	0.04070267	5.2841644	4.314483	0.34476012	-0.14344338	0.97673994	-0.39666986	5.278281	8.255466	Walking_Idle
14:44:33.672	-0.071828246	6.284971	10.970567	-0.7114259	0.5749341	-0.7171894	0.4796046	5.568994	8.057703	Walking_Idle
14:44:33.695	-0.071828246	6.284971	10.970567	-0.7114259	0.5749341	-0.7171894	0.4796046	5.568994	8.057703	Walking_Idle
14:44:33.719	-0.071828246	6.284971	10.970567	-0.7114259	0.5749341	-0.7171894	0.4796046	5.568994	8.057703	Walking_Idle
14:44:33.742	-0.071828246	6.284971	10.970567	-0.7114259	0.5749341	-0.7171894	0.4796046	5.568994	8.057703	Walking_Idle
14:44:33.765	-0.071828246	6.284971	10.970567	-0.7114259	0.5749341	-0.7171894	0.4796046	5.568994	8.057703	Walking_Idle
14:44:33.788	-0.071828246	6.284971	10.970567	-0.7114259	0.5749341	-0.7171894	0.4796046	5.568994	8.057703	Walking_Idle
14:44:33.811	-0.071828246	6.284971	10.970567	-0.7114259	0.5749341	-0.7171894	0.4796046	5.568994	8.057703	Walking_Idle
14:44:33.834	-0.071828246	6.284971	10.970567	-0.7114259	0.5749341	-0.7171894	0.4796046	5.568994	8.057703	Walking_Idle
14:44:33.857	1.036721	3.624932	8.20518	-0.3491828	-0.06403089	-0.8234799	-0.1998647	5.3681593	8.204463	Walking_Idle
14:44:33.880	1.036721	3.624932	8.20518	-0.3491828	-0.06403089	-0.8234799	-0.1998647	5.3681593	8.204463	Walking_Idle
14:44:33.903	1.036721	3.624932	8.20518	-0.3491828	-0.06403089	-0.8234799	-0.1998647	5.3681593	8.204463	Walking_Idle
14:44:33.926	1.036721	3.624932	8.20518	-0.3491828	-0.06403089	-0.8234799	-0.1998647	5.3681593	8.204463	Walking_Idle
14:44:33.948	1.036721	3.624932	8.20518	-0.3491828	-0.06403089	-0.8234799	-0.1998647	5.3681593	8.204463	Walking_Idle
14:44:33.970	1.036721	3.624932	8.20518	-0.3491828	-0.06403089	-0.8234799	-0.1998647	5.3681593	8.204463	Walking_Idle
14:44:33.992	1.036721	3.624932	8.20518	-0.3491828	-0.06403089	-0.8234799	-0.1998647	5.3681593	8.204463	Walking_Idle
14:44:34.014	1.036721	3.624932	8.20518	-0.3491828	-0.06403089	-0.8234799	-0.1998647	5.3681593	8.204463	Walking_Idle
14:44:34.037	-0.37829542	4.8986864	5.95935	-0.11644313	-0.03898542	-0.44596523	-0.15307517	4.8961296	8.495577	Walking_Idle
14:44:34.059	-0.37829542	4.8986864	5.95935	-0.11644313	-0.03898542	-0.44596523	-0.15307517	4.8961296	8.495577	Walking_Idle
14:44:34.083	-0.37829542	4.8986864	5.95935	-0.11644313	-0.03898542	-0.44596523	-0.15307517	4.8961296	8.495577	Walking_Idle
14:44:34.106	-0.37829542	4.8986864	5.95935	-0.11644313	-0.03898542	-0.44596523	-0.15307517	4.8961296	8.495577	Walking_Idle
14:44:34.128	-0.37829542	4.8986864	5.95935	-0.11644313	-0.03898542	-0.44596523	-0.15307517	4.8961296	8.495577	Walking_Idle
14:44:34.151	-0.37829542	4.8986864	5.95935	-0.11644313	-0.03898542	-0.44596523	-0.15307517	4.8961296	8.495577	Walking_Idle
14:44:34.173	-0.37829542	4.8986864	5.95935	-0.11644313	-0.03898542	-0.44596523	-0.15307517	4.8961296	8.495577	Walking_Idle
14:44:34.197	-0.37829542	4.8986864	5.95935	-0.11644313	-0.03898542	-0.44596523	-0.15307517	4.8961296	8.495577	Walking_Idle
14:44:34.220	-1.4820561	5.39909	9.304152	0.42722693	0.1100657	-0.047681086	-0.51024204	4.867529	8.49807	Walking_Idle
14:44:34.243	-1.4820561	5.39909	9.304152	0.42722693	0.1100657	-0.047681086	-0.51024204	4.867529	8.49807	Walking_Idle
14:44:34.266	-1.4820561	5.39909	9.304152	0.42722693	0.1100657	-0.047681086	-0.51024204	4.867529	8.49807	Walking_Idle
14:44:34.288	-1.4820561	5.39909	9.304152	0.42722693	0.1100657	-0.047681086	-0.51024204	4.867529	8.49807	Walking_Idle
14:44:34.312	-1.4820561	5.39909	9.304152	0.42722693	0.1100657	-0.047681086	-0.51024204	4.867529	8.49807	Walking_Idle
14:44:34.335	-1.4820561	5.39909	9.304152	0.42722693	0.1100657	-0.047681086	-0.51024204	4.867529	8.49807	Walking_Idle
14:44:34.358	-1.4820561	5.39909	9.304152	0.42722693	0.1100657	-0.047681086	-0.51024204	4.867529	8.49807	Walking_Idle
14:44:34.381	-1.4820561	5.39909	9.304152	0.42722693	0.1100657	-0.047681086	-0.51024204	4.867529	8.49807	Walking_Idle
14:44:34.403	-0.7446195	4.515602	8.305739	0.34842533	-0.065252624	0.084265806	-0.60167193	5.4148083	8.154027	Walking_Idle
14:44:34.428	-0.7446195	4.515602	8.305739	0.34842533	-0.065252624	0.084265806	-0.60167193	5.4148083	8.154027	Walking_Idle
14:44:34.450	-0.7446195	4.515602	8.305739	0.34842533	-0.065252624	0.084265806	-0.60167193	5.4148083	8.154027	Walking_Idle
14:44:34.472	-0.7446195	4.515602	8.305739	0.34842533	-0.065252624	0.084265806	-0.60167193	5.4148083	8.154027	Walking_Idle
14:44:34.494	-0.7446195	4.515602	8.305739	0.34842533	-0.065252624	0.084265806	-0.60167193	5.4148083	8.154027	Walking_Idle
14:44:34.517	-0.7446195	4.515602	8.305739	0.34842533	-0.065252624	0.084265806	-0.60167193	5.4148083	8.154027	Walking_Idle
14:44:34.540	-0.7446195	4.515602	8.305739	0.34842533	-0.065252624	0.084265806	-0.60167193	5.4148083	8.154027	Walking_Idle
14:44:34.563	-0.7446195	4.515602	8.305739	0.34842533	-0.065252624	0.084265806	-0.60167193	5.4148083	8.154027	Walking_Idle
14:44:34.585	-0.7206767	3.9697077	6.605804	0.14378546	0.18642385	0.16917607	-0.63472885	5.0426774	8.386827	Walking_Idle
14:44:34.608	-0.7206767	3.9697077	6.605804	0.14378546	0.18642385	0.16917607	-0.63472885	5.0426774	8.386827	Walking_Idle
14:44:34.630	-0.7206767	3.9697077	6.605804	0.14378546	0.18642385	0.16917607	-0.63472885	5.0426774	8.386827	Walking_Idle
14:44:34.654	-0.7206767	3.9697077	6.605804	0.14378546	0.18642385	0.16917607	-0.63472885	5.0426774	8.386827	Walking_Idle
14:44:34.677	-0.7206767	3.9697077	6.605804	0.14378546	0.18642385	0.16917607	-0.63472885	5.0426774	8.386827	Walking_Idle
14:44:34.700	-0.7206767	3.9697077	6.605804	0.14378546	0.18642385	0.16917607	-0.63472885	5.0426774	8.386827	Walking_Idle
14:44:34.724	-0.7206767	3.9697077	6.605804	0.14378546	0.18642385	0.16917607	-0.63472885	5.0426774	8.386827	Walking_Idle
14:44:34.746	-0.7206767	3.9697077	6.605804	0.14378546	0.18642385	0.16917607	-0.63472885	5.0426774	8.386827	Walking_Idle
14:44:34.770	-1.1612233	6.117372	8.150111	-0.16714494	-0.5472253	-0.28530768	-0.26141864	5.275345	8.262731	Walking_Idle
14:44:34.793	-1.1612233	6.117372	8.150111	-0.16714494	-0.5472253	-0.28530768	-0.26141864	5.275345	8.262731	Walking_Idle
14:44:34.815	-1.1612233	6.117372	8.150111	-0.16714494	-0.5472253	-0.28530768	-0.26141864	5.275345	8.262731	Walking_Idle
14:44:34.839	-1.1612233	6.117372	8.150111	-0.16714494	-0.5472253	-0.28530768	-0.26141864	5.275345	8.262731	Walking_Idle
14:44:34.862	-1.1612233	6.117372	8.150111	-0.16714494	-0.5472253	-0.28530768	-0.26141864	5.275345	8.262731	Walking_Idle
14:44:34.885	-1.1612233	6.117372	8.150111	-0.16714494	-0.5472253	-0.28530768	-0.26141864	5.275345	8.262731	Walking_Idle
14:44:34.908	-1.1612233	6.117372	8.150111	-0.16714494	-0.5472253	-0.28530768	-0.26141864	5.275345	8.262731	Walking_Idle
14:44:34.931	2.1285102	3.3064935	13.1733	-0.5434379	-0.59609455	-0.9884136	-0.16395956	4.8481827	8.522827	Walking_Idle
14:44:34.955	2.1285102	3.3064935	13.1733	-0.5434379	-0.59609455	-0.9884136	-0.16395956	4.8481827	8.522827	Walking_Idle
14:44:34.979	2.1285102	3.3064935	13.1733	-0.5434379	-0.59609455	-0.9884136	-0.16395956	4.8481827	8.522827	Walking_Idle
14:44:35.003	2.1285102	3.3064935	13.1733	-0.5434379	-0.59609455	-0.9884136	-0.16395956	4.8481827	8.522827	Walking_Idle
14:44:35.025	2.1285102	3.3064935	13.1733	-0.5434379	-0.59609455	-0.9884136	-0.16395956	4.8481827	8.522827	Walking_Idle
14:44:35.048	2.1285102	3.3064935	13.1733	-0.5434379	-0.59609455	-0.9884136	-0.16395956	4.8481827	8.522827	Walking_Idle
14:44:35.071	2.1285102	3.3064935	13.1733	-0.5434379	-0.59609455	-0.9884136	-0.16395956	4.8481827	8.522827	Walking_Idle
14:44:35.094	2.1285102	3.3064935	13.1733	-0.5434379	-0.59609455	-0.9884136	-0.16395956	4.8481827	8.522827	Walking_Idle
14:44:35.118	0.18196489	3.1341057	8.178843	-0.2190685	-0.50446475	-0.95848113	0.4332833	4.8157663	8.531765	Walking_Idle
14:44:35.140	0.18196489	3.1341057	8.178843	-0.2190685	-0.50446475	-0.95848113	0.4332833	4.8157663	8.531765	Walking_Idle
14:44:35.162	0.18196489	3.1341057	8.178843	-0.2190685	-0.50446475	-0.95848113	0.4332833	4.8157663	8.531765	Walking_Idle
14:44:35.185	0.18196489	3.1341057	8.178843	-0.2190685	-0.50446475	-0.95848113	0.4332833	4.8157663	8.531765	Walking_Idle
14:44:35.208	0.18196489	3.1341057	8.178843	-0.2190685	-0.50446475	-0.95848113	0.4332833	4.8157663	8.531765	Walking_Idle
14:44:35.230	0.18196489	3.1341057	8.178843	-0.2190685	-0.50446475	-0.95848113	0.4332833	4.8157663	8.531765	Walking_Idle
14:44:35.252	0.18196489	3.1341057	8.178843	-0.2190685	-0.50446475	-0.95848113	0.4332833	4.8157663	8.531765	Walking_Idle
14:44:35.275	0.18196489	3.1341057	8.178843	-0.2190685	-0.50446475	-0.95848113	0.4332833	4.8157663	8.531765	Walking_Idle
14:44:35.298	0.083799616	4.8579836	8.241094	-0.6906564	-0.3615223	-1.1209713	0.51022404	4.947567	8.451719	Walking_Idle
14:44:35.320	0.083799616	4.8579836	8.241094	-0.6906564	-0.3615223	-1.1209713	0.51022404	4.947567	8.451719	Walking_Idle
14:44:35.344	0.083799616	4.8579836	8.241094	-0.6906564	-0.3615223	-1.1209713	0.51022404	4.947567	8.451719	Walking_Idle
14:44:35.367	0.083799616	4.8579836	8.241094	-0.6906564	-0.3615223	-1.1209713	0.51022404	4.947567	8.451719	Walking_Idle
14:44:35.389	0.083799616	4.8579836	8.241094	-0.6906564	-0.3615223	-1.1209713	0.51022404	4.947567	8.451719	Walking_Idle
14:44:35.412	0.083799616	4.8579836	8.241094	-0.6906564	-0.3615223	-1.1209713	0.51022404	4.947567	8.451719	Walking_Idle
14:44:35.435	0.083799616	4.8579836	8.241094	-0.6906564	-0.3615223	-1.1209713	0.51022404	4.947567	8.451719	Walking_Idle
14:44:35.458	0.083799616	4.8579836	8.241094	-0.6906564	-0.3615223	-1.1209713	0.51022404	4.947567	8.451719	Walking_Idle
14:44:35.481	-1.7573977	4.9585433	9.126976	-0.18791437	0.42221785	-0.1283153	0.351422	4.7114706	8.593538	Walking_Idle
14:44:35.504	-1.7573977	4.9585433	9.126976	-0.18791437	0.42221785	-0.1283153	0.351422	4.7114706	8.593538	Walking_Idle
14:44:35.526	-1.7573977	4.9585433	9.126976	-0.18791437	0.42221785	-0.1283153	0.351422	4.7114706	8.593538	Walking_Idle
14:44:35.550	-1.7573977	4.9585433	9.126976	-0.18791437	0.42221785	-0.1283153	0.351422	4.7114706	8.593538	Walking_Idle
14:44:35.573	-1.7573977	4.9585433	9.126976	-0.18791437	0.42221785	-0.1283153	0.351422	4.7114706	8.593538	Walking_Idle
14:44:35.596	-1.7573977	4.9585433	9.126976	-0.18791437	0.42221785	-0.1283153	0.351422	4.7114706	8.593538	Walking_Idle
14:44:35.619	-1.7573977	4.9585433	9.126976	-0.18791437	0.42221785	-0.1283153	0.351422	4.7114706	8.593538	Walking_Idle
14:44:35.643	-1.7573977	4.9585433	9.126976	-0.18791437	0.42221785	-0.1283153	0.351422	4.7114706	8.593538	Walking_Idle
14:44:35.666	0.15562786	2.439766	9.428655	0.09247278	0.3385293	0.58089924	0.1996892	4.264851	8.82845	Walking_Idle
14:44:35.690	0.15562786	2.439766	9.428655	0.09247278	0.3385293	0.58089924	0.1996892	4.264851	8.82845	Walking_Idle
14:44:35.713	0.15562786	2.439766	9.428655	0.09247278	0.3385293	0.58089924	0.1996892	4.264851	8.82845	Walking_Idle
14:44:35.735	0.15562786	2.439766	9.428655	0.09247278	0.3385293	0.58089924	0.1996892	4.264851	8.82845	Walking_Idle
14:44:35.759	0.15562786	2.439766	9.428655	0.09247278	0.3385293	0.58089924	0.1996892	4.264851	8.82845	Walking_Idle
14:44:35.781	0.15562786	2.439766	9.428655	0.09247278	0.3385293	0.58089924	0.1996892	4.264851	8.82845	Walking_Idle
14:44:35.805	0.15562786	2.439766	9.428655	0.09247278	0.3385293	0.58089924	0.1996892	4.264851	8.82845	Walking_Idle
14:44:35.829	1.0965779	4.697567	7.2163444	0.22258708	-0.22713192	0.24675597	0.13956513	4.4241543	8.750871	Walking_Idle
14:44:35.852	1.0965779	4.697567	7.2163444	0.22258708	-0.22713192	0.24675597	0.13956513	4.4241543	8.750871	Walking_Idle
14:44:35.874	1.0965779	4.697567	7.2163444	0.22258708	-0.22713192	0.24675597	0.13956513	4.4241543	8.750871	Walking_Idle
14:44:35.899	1.0965779	4.697567	7.2163444	0.22258708	-0.22713192	0.24675597	0.13956513	4.4241543	8.750871	Walking_Idle
14:44:35.922	1.0965779	4.697567	7.2163444	0.22258708	-0.22713192	0.24675597	0.13956513	4.4241543	8.750871	Walking_Idle
14:44:35.944	1.0965779	4.697567	7.2163444	0.22258708	-0.22713192	0.24675597	0.13956513	4.4241543	8.750871	Walking_Idle
14:44:35.966	1.0965779	4.697567	7.2163444	0.22258708	-0.22713192	0.24675597	0.13956513	4.4241543	8.750871	Walking_Idle
14:44:35.987	1.0965779	4.697567	7.2163444	0.22258708	-0.22713192	0.24675597	0.13956513	4.4241543	8.750871	Walking_Idle
14:44:36.009	2.5570855	4.1349125	9.447808	0.22258708	-0.22713192	0.24675597	0.13956513	4.4241543	8.750871	Walking_Idle
14:44:36.031	2.5570855	4.1349125	9.447808	-1.8238115	-0.71521324	-0.9597029	0.36728156	4.1768427	8.8650675	Walking_Idle
14:44:36.052	2.5570855	4.1349125	9.447808	-1.8238115	-0.71521324	-0.9597029	0.36728156	4.1768427	8.8650675	Walking_Idle
14:44:36.074	2.5570855	4.1349125	9.447808	-1.8238115	-0.71521324	-0.9597029	0.36728156	4.1768427	8.8650675	Walking_Idle
14:44:36.096	2.5570855	4.1349125	9.447808	-1.8238115	-0.71521324	-0.9597029	0.36728156	4.1768427	8.8650675	Walking_Idle
14:44:36.119	2.5570855	4.1349125	9.447808	-1.8238115	-0.71521324	-0.9597029	0.36728156	4.1768427	8.8650675	Walking_Idle
14:44:36.142	2.5570855	4.1349125	9.447808	-1.8238115	-0.71521324	-0.9597029	0.36728156	4.1768427	8.8650675	Walking_Idle
14:44:36.165	2.5570855	4.1349125	9.447808	-1.8238115	-0.71521324	-0.9597029	0.36728156	4.1768427	8.8650675	Walking_Idle
14:44:36.188	2.5570855	4.1349125	9.447808	-1.8238115	-0.71521324	-0.9597029	0.36728156	4.1768427	8.8650675	Walking_Idle
14:44:36.211	2.2266755	2.6600394	7.515629	-0.087732464	-0.5502796	-0.9028925	1.0248576	3.4181077	9.134361	Walking_Idle
14:44:36.234	2.2266755	2.6600394	7.515629	-0.087732464	-0.5502796	-0.9028925	1.0248576	3.4181077	9.134361	Walking_Idle
14:44:36.257	2.2266755	2.6600394	7.515629	-0.087732464	-0.5502796	-0.9028925	1.0248576	3.4181077	9.134361	Walking_Idle
14:44:36.280	2.2266755	2.6600394	7.515629	-0.087732464	-0.5502796	-0.9028925	1.0248576	3.4181077	9.134361	Walking_Idle
14:44:36.302	2.2266755	2.6600394	7.515629	-0.087732464	-0.5502796	-0.9028925	1.0248576	3.4181077	9.134361	Walking_Idle
14:44:36.325	2.2266755	2.6600394	7.515629	-0.087732464	-0.5502796	-0.9028925	1.0248576	3.4181077	9.134361	Walking_Idle
14:44:36.348	2.2266755	2.6600394	7.515629	-0.087732464	-0.5502796	-0.9028925	1.0248576	3.4181077	9.134361	Walking_Idle
14:44:36.371	0.58420306	3.756617	9.780613	-0.15004073	0.20474982	-0.8301995	0.8871965	3.250555	9.209621	Walking_Idle
14:44:36.394	0.58420306	3.756617	9.780613	-0.15004073	0.20474982	-0.8301995	0.8871965	3.250555	9.209621	Walking_Idle
14:44:36.418	0.58420306	3.756617	9.780613	-0.15004073	0.20474982	-0.8301995	0.8871965	3.250555	9.209621	Walking_Idle
14:44:36.440	0.58420306	3.756617	9.780613	-0.15004073	0.20474982	-0.8301995	0.8871965	3.250555	9.209621	Walking_Idle
14:44:36.463	0.58420306	3.756617	9.780613	-0.15004073	0.20474982	-0.8301995	0.8871965	3.250555	9.209621	Walking_Idle
14:44:36.487	0.58420306	3.756617	9.780613	-0.15004073	0.20474982	-0.8301995	0.8871965	3.250555	9.209621	Walking_Idle
14:44:36.510	0.58420306	3.756617	9.780613	-0.15004073	0.20474982	-0.8301995	0.8871965	3.250555	9.209621	Walking_Idle
14:44:36.533	0.58420306	3.756617	9.780613	-0.15004073	0.20474982	-0.8301995	0.8871965	3.250555	9.209621	Walking_Idle
14:44:36.556	1.4700848	4.371946	10.508472	-0.053524014	-0.25095567	-0.78377366	0.7700878	3.8896744	8.969268	Walking_Idle
14:44:36.579	1.4700848	4.371946	10.508472	-0.053524014	-0.25095567	-0.78377366	0.7700878	3.8896744	8.969268	Walking_Idle
14:44:36.603	1.4700848	4.371946	10.508472	-0.053524014	-0.25095567	-0.78377366	0.7700878	3.8896744	8.969268	Walking_Idle
14:44:36.626	1.4700848	4.371946	10.508472	-0.053524014	-0.25095567	-0.78377366	0.7700878	3.8896744	8.969268	Walking_Idle
14:44:36.649	1.4700848	4.371946	10.508472	-0.053524014	-0.25095567	-0.78377366	0.7700878	3.8896744	8.969268	Walking_Idle
14:44:36.671	1.4700848	4.371946	10.508472	-0.053524014	-0.25095567	-0.78377366	0.7700878	3.8896744	8.969268	Walking_Idle
14:44:36.693	1.4700848	4.371946	10.508472	-0.053524014	-0.25095567	-0.78377366	0.7700878	3.8896744	8.969268	Walking_Idle
14:44:36.717	1.4700848	4.371946	10.508472	-0.053524014	-0.25095567	-0.78377366	0.7700878	3.8896744	8.969268	Walking_Idle
14:44:36.739	0.3304099	3.4238129	8.346442	-0.071849965	-0.34991583	-0.19245614	0.49758404	4.2567253	8.820604	Walking_Idle
14:44:36.763	0.3304099	3.4238129	8.346442	-0.071849965	-0.34991583	-0.19245614	0.49758404	4.2567253	8.820604	Walking_Idle
14:44:36.786	0.3304099	3.4238129	8.346442	-0.071849965	-0.34991583	-0.19245614	0.49758404	4.2567253	8.820604	Walking_Idle
14:44:36.809	0.3304099	3.4238129	8.346442	-0.071849965	-0.34991583	-0.19245614	0.49758404	4.2567253	8.820604	Walking_Idle
14:44:36.833	0.3304099	3.4238129	8.346442	-0.071849965	-0.34991583	-0.19245614	0.49758404	4.2567253	8.820604	Walking_Idle
14:44:36.856	0.3304099	3.4238129	8.346442	-0.071849965	-0.34991583	-0.19245614	0.49758404	4.2567253	8.820604	Walking_Idle
14:44:36.879	0.3304099	3.4238129	8.346442	-0.071849965	-0.34991583	-0.19245614	0.49758404	4.2567253	8.820604	Walking_Idle
14:44:36.902	0.3304099	3.4238129	8.346442	-0.071849965	-0.34991583	-0.19245614	0.49758404	4.2567253	8.820604	Walking_Idle
14:44:36.925	0.22985038	4.2187123	6.699181	0.46448973	0.09662666	-0.054400604	0.40440777	4.622187	8.63957	Walking_Idle
14:44:36.948	0.22985038	4.2187123	6.699181	0.46448973	0.09662666	-0.054400604	0.40440777	4.622187	8.63957	Walking_Idle
14:44:36.971	0.22985038	4.2187123	6.699181	0.46448973	0.09662666	-0.054400604	0.40440777	4.622187	8.63957	Walking_Idle
14:44:36.994	0.22985038	4.2187123	6.699181	0.46448973	0.09662666	-0.054400604	0.40440777	4.622187	8.63957	Walking_Idle
14:44:37.018	0.22985038	4.2187123	6.699181	0.46448973	0.09662666	-0.054400604	0.40440777	4.622187	8.63957	Walking_Idle
14:44:37.041	0.22985038	4.2187123	6.699181	0.46448973	0.09662666	-0.054400604	0.40440777	4.622187	8.63957	Walking_Idle
14:44:37.064	0.22985038	4.2187123	6.699181	0.46448973	0.09662666	-0.054400604	0.40440777	4.622187	8.63957	Walking_Idle
14:44:37.086	0.22985038	4.2187123	6.699181	0.46448973	0.09662666	-0.054400604	0.40440777	4.622187	8.63957	Walking_Idle
14:44:37.109	0.6751855	5.849213	7.963358	0.8584978	-0.03532023	0.003631594	0.433456	4.859146	8.507125	Walking_Idle
14:44:37.132	0.6751855	5.849213	7.963358	0.8584978	-0.03532023	0.003631594	0.433456	4.859146	8.507125	Walking_Idle
14:44:37.155	0.6751855	5.849213	7.963358	0.8584978	-0.03532023	0.003631594	0.433456	4.859146	8.507125	Walking_Idle
14:44:37.179	0.6751855	5.849213	7.963358	0.8584978	-0.03532023	0.003631594	0.433456	4.859146	8.507125	Walking_Idle
14:44:37.202	0.6751855	5.849213	7.963358	0.8584978	-0.03532023	0.003631594	0.433456	4.859146	8.507125	Walking_Idle
14:44:37.224	0.6751855	5.849213	7.963358	0.8584978	-0.03532023	0.003631594	0.433456	4.859146	8.507125	Walking_Idle
14:44:37.248	0.6751855	5.849213	7.963358	0.8584978	-0.03532023	0.003631594	0.433456	4.859146	8.507125	Walking_Idle
14:44:37.271	0.4764607	3.5866237	7.362395	0.16822007	-0.62663776	-0.46001515	0.19694209	4.4715214	8.725654	Walking_Idle
14:44:37.294	0.4764607	3.5866237	7.362395	0.16822007	-0.62663776	-0.46001515	0.19694209	4.4715214	8.725654	Walking_Idle
14:44:37.316	0.4764607	3.5866237	7.362395	0.16822007	-0.62663776	-0.46001515	0.19694209	4.4715214	8.725654	Walking_Idle
14:44:37.339	0.4764607	3.5866237	7.362395	0.16822007	-0.62663776	-0.46001515	0.19694209	4.4715214	8.725654	Walking_Idle
14:44:37.361	0.4764607	3.5866237	7.362395	0.16822007	-0.62663776	-0.46001515	0.19694209	4.4715214	8.725654	Walking_Idle
14:44:37.384	0.4764607	3.5866237	7.362395	0.16822007	-0.62663776	-0.46001515	0.19694209	4.4715214	8.725654	Walking_Idle
14:44:37.408	0.4764607	3.5866237	7.362395	0.16822007	-0.62663776	-0.46001515	0.19694209	4.4715214	8.725654	Walking_Idle
14:44:37.431	0.4764607	3.5866237	7.362395	0.16822007	-0.62663776	-0.46001515	0.19694209	4.4715214	8.725654	Walking_Idle
14:44:37.453	-0.7733508	4.9154463	8.973742	-0.37545	-0.16726711	-0.34395075	0.4023851	4.347053	8.78132	Walking_Idle
14:44:37.476	-0.7733508	4.9154463	8.973742	-0.37545	-0.16726711	-0.34395075	0.4023851	4.347053	8.78132	Walking_Idle
14:44:37.500	-0.7733508	4.9154463	8.973742	-0.37545	-0.16726711	-0.34395075	0.4023851	4.347053	8.78132	Walking_Idle
14:44:37.523	-0.7733508	4.9154463	8.973742	-0.37545	-0.16726711	-0.34395075	0.4023851	4.347053	8.78132	Walking_Idle
14:44:37.546	-0.7733508	4.9154463	8.973742	-0.37545	-0.16726711	-0.34395075	0.4023851	4.347053	8.78132	Walking_Idle
14:44:37.570	-0.7733508	4.9154463	8.973742	-0.37545	-0.16726711	-0.34395075	0.4023851	4.347053	8.78132	Walking_Idle
14:44:37.592	-0.7733508	4.9154463	8.973742	-0.37545	-0.16726711	-0.34395075	0.4023851	4.347053	8.78132	Walking_Idle
14:44:37.615	-0.7733508	4.9154463	8.973742	-0.37545	-0.16726711	-0.34395075	0.4023851	4.347053	8.78132	Walking_Idle
14:44:37.639	-2.1141446	4.6329217	8.945011	0.10774442	0.41672006	-0.41236764	-0.31511092	4.2046156	8.853941	Walking_Idle
14:44:37.661	-2.1141446	4.6329217	8.945011	0.10774442	0.41672006	-0.41236764	-0.31511092	4.2046156	8.853941	Walking_Idle
14:44:37.684	-2.1141446	4.6329217	8.945011	0.10774442	0.41672006	-0.41236764	-0.31511092	4.2046156	8.853941	Walking_Idle
14:44:37.707	-2.1141446	4.6329217	8.945011	0.10774442	0.41672006	-0.41236764	-0.31511092	4.2046156	8.853941	Walking_Idle
14:44:37.730	-2.1141446	4.6329217	8.945011	0.10774442	0.41672006	-0.41236764	-0.31511092	4.2046156	8.853941	Walking_Idle
14:44:37.755	-2.1141446	4.6329217	8.945011	0.10774442	0.41672006	-0.41236764	-0.31511092	4.2046156	8.853941	Walking_Idle
14:44:37.778	-2.1141446	4.6329217	8.945011	0.10774442	0.41672006	-0.41236764	-0.31511092	4.2046156	8.853941	Walking_Idle
14:44:37.801	-2.1141446	4.6329217	8.945011	0.10774442	0.41672006	-0.41236764	-0.31511092	4.2046156	8.853941	Walking_Idle
14:44:37.824	0.46927786	3.3424077	7.7766047	0.6001018	0.17054136	0.83746266	-0.24159692	4.4626527	8.729073	Walking_Idle
14:44:37.846	0.46927786	3.3424077	7.7766047	0.6001018	0.17054136	0.83746266	-0.24159692	4.4626527	8.729073	Walking_Idle
14:44:37.870	0.46927786	3.3424077	7.7766047	0.6001018	0.17054136	0.83746266	-0.24159692	4.4626527	8.729073	Walking_Idle
14:44:37.893	0.46927786	3.3424077	7.7766047	0.6001018	0.17054136	0.83746266	-0.24159692	4.4626527	8.729073	Walking_Idle
14:44:37.916	0.46927786	3.3424077	7.7766047	0.6001018	0.17054136	0.83746266	-0.24159692	4.4626527	8.729073	Walking_Idle
14:44:37.940	0.46927786	3.3424077	7.7766047	0.6001018	0.17054136	0.83746266	-0.24159692	4.4626527	8.729073	Walking_Idle
14:44:37.963	0.46927786	3.3424077	7.7766047	0.6001018	0.17054136	0.83746266	-0.24159692	4.4626527	8.729073	Walking_Idle
14:44:37.987	0.46927786	3.3424077	7.7766047	0.6001018	0.17054136	0.83746266	-0.24159692	4.4626527	8.729073	Walking_Idle
14:44:38.011	0.7637737	4.2115293	8.102226	-0.35468057	-0.27172506	-0.012861768	0.06535861	4.818558	8.540934	Walking_Idle
14:44:38.034	0.7637737	4.2115293	8.102226	-0.35468057	-0.27172506	-0.012861768	0.06535861	4.818558	8.540934	Walking_Idle
14:44:38.057	0.7637737	4.2115293	8.102226	-0.35468057	-0.27172506	-0.012861768	0.06535861	4.818558	8.540934	Walking_Idle
14:44:38.079	0.7637737	4.2115293	8.102226	-0.35468057	-0.27172506	-0.012861768	0.06535861	4.818558	8.540934	Walking_Idle
14:44:38.102	0.7637737	4.2115293	8.102226	-0.35468057	-0.27172506	-0.012861768	0.06535861	4.818558	8.540934	Walking_Idle
14:44:38.125	0.7637737	4.2115293	8.102226	-0.35468057	-0.27172506	-0.012861768	0.06535861	4.818558	8.540934	Walking_Idle
14:44:38.148	0.7637737	4.2115293	8.102226	-0.35468057	-0.27172506	-0.012861768	0.06535861	4.818558	8.540934	Walking_Idle
14:44:38.171	3.1772027	2.7246847	14.873235	-1.3516127	-0.7964583	-1.3842542	0.46306255	3.9373693	8.969563	Walking_Idle
14:44:38.194	3.1772027	2.7246847	14.873235	-1.3516127	-0.7964583	-1.3842542	0.46306255	3.9373693	8.969563	Walking_Idle
14:44:38.218	3.1772027	2.7246847	14.873235	-1.3516127	-0.7964583	-1.3842542	0.46306255	3.9373693	8.969563	Walking_Idle
14:44:38.241	3.1772027	2.7246847	14.873235	-1.3516127	-0.7964583	-1.3842542	0.46306255	3.9373693	8.969563	Walking_Idle
14:44:38.263	3.1772027	2.7246847	14.873235	-1.3516127	-0.7964583	-1.3842542	0.46306255	3.9373693	8.969563	Walking_Idle
14:44:38.286	3.1772027	2.7246847	14.873235	-1.3516127	-0.7964583	-1.3842542	0.46306255	3.9373693	8.969563	Walking_Idle
14:44:38.309	3.1772027	2.7246847	14.873235	-1.3516127	-0.7964583	-1.3842542	0.46306255	3.9373693	8.969563	Walking_Idle
14:44:38.333	3.1772027	2.7246847	14.873235	-1.3516127	-0.7964583	-1.3842542	0.46306255	3.9373693	8.969563	Walking_Idle
14:44:38.356	1.5658557	5.547535	9.502876	1.0020511	-0.31448567	-0.7116916	0.69253755	4.1040473	8.879614	Walking_Idle
14:44:38.380	1.5658557	5.547535	9.502876	1.0020511	-0.31448567	-0.7116916	0.69253755	4.1040473	8.879614	Walking_Idle
14:44:38.403	1.5658557	5.547535	9.502876	1.0020511	-0.31448567	-0.7116916	0.69253755	4.1040473	8.879614	Walking_Idle
14:44:38.426	1.5658557	5.547535	9.502876	1.0020511	-0.31448567	-0.7116916	0.69253755	4.1040473	8.879614	Walking_Idle
14:44:38.449	1.5658557	5.547535	9.502876	1.0020511	-0.31448567	-0.7116916	0.69253755	4.1040473	8.879614	Walking_Idle
14:44:38.472	1.5658557	5.547535	9.502876	1.0020511	-0.31448567	-0.7116916	0.69253755	4.1040473	8.879614	Walking_Idle
14:44:38.495	1.5658557	5.547535	9.502876	1.0020511	-0.31448567	-0.7116916	0.69253755	4.1040473	8.879614	Walking_Idle
14:44:38.518	1.5658557	5.547535	9.502876	1.0020511	-0.31448567	-0.7116916	0.69253755	4.1040473	8.879614	Walking_Idle
14:44:38.540	-1.3000913	3.4046588	7.6042166	1.0686355	-0.08052425	-1.0012418	0.64091426	5.8060603	7.8771324	Walking_Idle
14:44:38.564	-1.3000913	3.4046588	7.6042166	1.0686355	-0.08052425	-1.0012418	0.64091426	5.8060603	7.8771324	Walking_Idle
14:44:38.587	-1.3000913	3.4046588	7.6042166	1.0686355	-0.08052425	-1.0012418	0.64091426	5.8060603	7.8771324	Walking_Idle
14:44:38.610	-1.3000913	3.4046588	7.6042166	1.0686355	-0.08052425	-1.0012418	0.64091426	5.8060603	7.8771324	Walking_Idle
14:44:38.632	-1.3000913	3.4046588	7.6042166	1.0686355	-0.08052425	-1.0012418	0.64091426	5.8060603	7.8771324	Walking_Idle
14:44:38.655	-1.3000913	3.4046588	7.6042166	1.0686355	-0.08052425	-1.0012418	0.64091426	5.8060603	7.8771324	Walking_Idle
14:44:38.678	-1.3000913	3.4046588	7.6042166	1.0686355	-0.08052425	-1.0012418	0.64091426	5.8060603	7.8771324	Walking_Idle
14:44:38.701	-1.3000913	3.4046588	7.6042166	1.0686355	-0.08052425	-1.0012418	0.64091426	5.8060603	7.8771324	Walking_Idle
14:44:38.724	-1.6831752	5.3464155	5.4517636	0.4999199	0.0098838	-0.3353986	-0.40381214	6.168455	7.612978	Walking_Idle
14:44:38.747	-1.6831752	5.3464155	5.4517636	0.4999199	0.0098838	-0.3353986	-0.40381214	6.168455	7.612978	Walking_Idle
14:44:38.770	-1.6831752	5.3464155	5.4517636	0.4999199	0.0098838	-0.3353986	-0.40381214	6.168455	7.612978	Walking_Idle
14:44:38.793	-1.6831752	5.3464155	5.4517636	0.4999199	0.0098838	-0.3353986	-0.40381214	6.168455	7.612978	Walking_Idle
14:44:38.816	-1.6831752	5.3464155	5.4517636	0.4999199	0.0098838	-0.3353986	-0.40381214	6.168455	7.612978	Walking_Idle
14:44:38.839	-1.6831752	5.3464155	5.4517636	0.4999199	0.0098838	-0.3353986	-0.40381214	6.168455	7.612978	Walking_Idle
14:44:38.862	-1.6831752	5.3464155	5.4517636	0.4999199	0.0098838	-0.3353986	-0.40381214	6.168455	7.612978	Walking_Idle
14:44:38.885	-1.6831752	5.3464155	5.4517636	0.4999199	0.0098838	-0.3353986	-0.40381214	6.168455	7.612978	Walking_Idle
14:44:38.909	-0.99362403	5.707951	6.6010156	0.57749975	-0.15382808	0.34693787	-0.85862905	5.6907783	7.9402847	Walking_Idle
14:44:38.932	-0.99362403	5.707951	6.6010156	0.57749975	-0.15382808	0.34693787	-0.85862905	5.6907783	7.9402847	Walking_Idle
14:44:38.955	-0.99362403	5.707951	6.6010156	0.57749975	-0.15382808	0.34693787	-0.85862905	5.6907783	7.9402847	Walking_Idle
14:44:38.978	-0.99362403	5.707951	6.6010156	0.57749975	-0.15382808	0.34693787	-0.85862905	5.6907783	7.9402847	Walking_Idle
14:44:39.001	-0.99362403	5.707951	6.6010156	0.57749975	-0.15382808	0.34693787	-0.85862905	5.6907783	7.9402847	Walking_Idle
14:44:39.025	-0.99362403	5.707951	6.6010156	0.57749975	-0.15382808	0.34693787	-0.85862905	5.6907783	7.9402847	Walking_Idle
14:44:39.048	-0.99362403	5.707951	6.6010156	0.57749975	-0.15382808	0.34693787	-0.85862905	5.6907783	7.9402847	Walking_Idle
14:44:39.070	-1.185166	5.851608	8.111803	-0.25144434	-0.15382808	-0.397096	-0.6339334	6.2502437	7.530133	Walking_Idle
14:44:39.091	-1.185166	5.851608	8.111803	-0.25144434	-0.15382808	-0.397096	-0.6339334	6.2502437	7.530133	Walking_Idle
14:44:39.113	-1.185166	5.851608	8.111803	-0.25144434	-0.15382808	-0.397096	-0.6339334	6.2502437	7.530133	Walking_Idle
14:44:39.135	-1.185166	5.851608	8.111803	-0.25144434	-0.15382808	-0.397096	-0.6339334	6.2502437	7.530133	Walking_Idle
14:44:39.159	-1.185166	5.851608	8.111803	-0.25144434	-0.15382808	-0.397096	-0.6339334	6.2502437	7.530133	Walking_Idle
14:44:39.181	-1.185166	5.851608	8.111803	-0.25144434	-0.15382808	-0.397096	-0.6339334	6.2502437	7.530133	Walking_Idle
14:44:39.204	-1.185166	5.851608	8.111803	-0.25144434	-0.15382808	-0.397096	-0.6339334	6.2502437	7.530133	Walking_Idle
14:44:39.228	-1.185166	5.851608	8.111803	-0.25144434	-0.15382808	-0.397096	-0.6339334	6.2502437	7.530133	Walking_Idle
14:44:39.252	2.0806248	4.781367	7.59464	0.060096923	-0.98643744	0.5033194	-0.17506811	5.3608556	8.2098055	Walking_Idle
14:44:39.275	2.0806248	4.781367	7.59464	0.060096923	-0.98643744	0.5033194	-0.17506811	5.3608556	8.2098055	Walking_Idle
14:44:39.298	2.0806248	4.781367	7.59464	0.060096923	-0.98643744	0.5033194	-0.17506811	5.3608556	8.2098055	Walking_Idle
14:44:39.320	2.0806248	4.781367	7.59464	0.060096923	-0.98643744	0.5033194	-0.17506811	5.3608556	8.2098055	Walking_Idle
14:44:39.344	2.0806248	4.781367	7.59464	0.060096923	-0.98643744	0.5033194	-0.17506811	5.3608556	8.2098055	Walking_Idle
14:44:39.367	2.0806248	4.781367	7.59464	0.060096923	-0.98643744	0.5033194	-0.17506811	5.3608556	8.2098055	Walking_Idle
14:44:39.391	2.0806248	4.781367	7.59464	0.060096923	-0.98643744	0.5033194	-0.17506811	5.3608556	8.2098055	Walking_Idle
14:44:39.414	2.0806248	4.781367	7.59464	0.060096923	-0.98643744	0.5033194	-0.17506811	5.3608556	8.2098055	Walking_Idle
14:44:39.436	0.14126222	4.9633317	5.38233	-0.37789348	-0.11228924	-0.8931186	0.7342479	4.6280637	8.614655	Walking_Idle
14:44:39.459	0.14126222	4.9633317	5.38233	-0.37789348	-0.11228924	-0.8931186	0.7342479	4.6280637	8.614655	Walking_Idle
14:44:39.483	0.14126222	4.9633317	5.38233	-0.37789348	-0.11228924	-0.8931186	0.7342479	4.6280637	8.614655	Walking_Idle
14:44:39.506	0.14126222	4.9633317	5.38233	-0.37789348	-0.11228924	-0.8931186	0.7342479	4.6280637	8.614655	Walking_Idle
14:44:39.529	0.14126222	4.9633317	5.38233	-0.37789348	-0.11228924	-0.8931186	0.7342479	4.6280637	8.614655	Walking_Idle
14:44:39.552	0.14126222	4.9633317	5.38233	-0.37789348	-0.11228924	-0.8931186	0.7342479	4.6280637	8.614655	Walking_Idle
14:44:39.575	0.14126222	4.9633317	5.38233	-0.37789348	-0.11228924	-0.8931186	0.7342479	4.6280637	8.614655	Walking_Idle
14:44:39.599	0.14126222	4.9633317	5.38233	-0.37789348	-0.11228924	-0.8931186	0.7342479	4.6280637	8.614655	Walking_Idle
14:44:39.621	-1.3934679	5.7462597	11.595473	-0.570316	-0.105569735	-0.546758	0.3681612	4.417379	8.747663	Walking_Idle
14:44:39.644	-1.3934679	5.7462597	11.595473	-0.570316	-0.105569735	-0.546758	0.3681612	4.417379	8.747663	Walking_Idle
14:44:39.667	-1.3934679	5.7462597	11.595473	-0.570316	-0.105569735	-0.546758	0.3681612	4.417379	8.747663	Walking_Idle
14:44:39.691	-1.3934679	5.7462597	11.595473	-0.570316	-0.105569735	-0.546758	0.3681612	4.417379	8.747663	Walking_Idle
14:44:39.715	-1.3934679	5.7462597	11.595473	-0.570316	-0.105569735	-0.546758	0.3681612	4.417379	8.747663	Walking_Idle
14:44:39.738	-1.3934679	5.7462597	11.595473	-0.570316	-0.105569735	-0.546758	0.3681612	4.417379	8.747663	Walking_Idle
14:44:39.761	-1.3934679	5.7462597	11.595473	-0.570316	-0.105569735	-0.546758	0.3681612	4.417379	8.747663	Walking_Idle
14:44:39.783	-1.3934679	5.7462597	11.595473	-0.570316	-0.105569735	-0.546758	0.3681612	4.417379	8.747663	Walking_Idle
14:44:39.807	-1.1013664	3.6895776	8.61939	-0.24472484	-0.16482365	0.5051519	-0.40369055	4.609533	8.646363	Walking_Idle
14:44:39.831	-1.1013664	3.6895776	8.61939	-0.24472484	-0.16482365	0.5051519	-0.40369055	4.609533	8.646363	Walking_Idle
14:44:39.854	-1.1013664	3.6895776	8.61939	-0.24472484	-0.16482365	0.5051519	-0.40369055	4.609533	8.646363	Walking_Idle
14:44:39.877	-1.1013664	3.6895776	8.61939	-0.24472484	-0.16482365	0.5051519	-0.40369055	4.609533	8.646363	Walking_Idle
14:44:39.899	-1.1013664	3.6895776	8.61939	-0.24472484	-0.16482365	0.5051519	-0.40369055	4.609533	8.646363	Walking_Idle
14:44:39.922	-1.1013664	3.6895776	8.61939	-0.24472484	-0.16482365	0.5051519	-0.40369055	4.609533	8.646363	Walking_Idle
14:44:39.946	-1.1013664	3.6895776	8.61939	-0.24472484	-0.16482365	0.5051519	-0.40369055	4.609533	8.646363	Walking_Idle
14:44:39.969	-0.045491222	3.8356283	4.5060253	0.65752316	0.56760377	1.3359287	-0.93308794	4.4005017	8.714086	Walking_Idle
14:44:39.992	-0.045491222	3.8356283	4.5060253	0.65752316	0.56760377	1.3359287	-0.93308794	4.4005017	8.714086	Walking_Idle
14:44:40.015	-0.045491222	3.8356283	4.5060253	0.65752316	0.56760377	1.3359287	-0.93308794	4.4005017	8.714086	Walking_Idle
14:44:40.038	-0.045491222	3.8356283	4.5060253	0.65752316	0.56760377	1.3359287	-0.93308794	4.4005017	8.714086	Walking_Idle
14:44:40.060	-0.045491222	3.8356283	4.5060253	0.65752316	0.56760377	1.3359287	-0.93308794	4.4005017	8.714086	Walking_Idle
14:44:40.082	-0.045491222	3.8356283	4.5060253	0.65752316	0.56760377	1.3359287	-0.93308794	4.4005017	8.714086	Walking_Idle
14:44:40.104	-0.045491222	3.8356283	4.5060253	0.65752316	0.56760377	1.3359287	-0.93308794	4.4005017	8.714086	Walking_Idle
14:44:40.126	-0.045491222	3.8356283	4.5060253	0.65752316	0.56760377	1.3359287	-0.93308794	4.4005017	8.714086	Walking_Idle
14:44:40.149	0.3998439	6.919454	10.38397	0.65752316	0.56760377	1.3359287	-0.93308794	4.4005017	8.714086	Walking_Idle
14:44:40.173	0.3998439	6.919454	10.38397	-0.70165205	0.06730513	-0.08799819	-0.4153237	4.793982	8.544916	Walking_Idle
14:44:40.196	0.3998439	6.919454	10.38397	-0.70165205	0.06730513	-0.08799819	-0.4153237	4.793982	8.544916	Walking_Idle
14:44:40.219	0.3998439	6.919454	10.38397	-0.70165205	0.06730513	-0.08799819	-0.4153237	4.793982	8.544916	Walking_Idle
14:44:40.242	0.3998439	6.919454	10.38397	-0.70165205	0.06730513	-0.08799819	-0.4153237	4.793982	8.544916	Walking_Idle
14:44:40.265	0.3998439	6.919454	10.38397	-0.70165205	0.06730513	-0.08799819	-0.4153237	4.793982	8.544916	Walking_Idle
14:44:40.289	0.3998439	6.919454	10.38397	-0.70165205	0.06730513	-0.08799819	-0.4153237	4.793982	8.544916	Walking_Idle
14:44:40.312	0.3998439	6.919454	10.38397	-0.70165205	0.06730513	-0.08799819	-0.4153237	4.793982	8.544916	Walking_Idle
14:44:40.334	0.4189981	3.050306	7.16367	1.2696102	-0.40428284	0.04639216	-0.119412564	4.6793547	8.617408	Walking_Idle
14:44:40.356	0.4189981	3.050306	7.16367	1.2696102	-0.40428284	0.04639216	-0.119412564	4.6793547	8.617408	Walking_Idle
14:44:40.380	0.4189981	3.050306	7.16367	1.2696102	-0.40428284	0.04639216	-0.119412564	4.6793547	8.617408	Walking_Idle
14:44:40.403	0.4189981	3.050306	7.16367	1.2696102	-0.40428284	0.04639216	-0.119412564	4.6793547	8.617408	Walking_Idle
14:44:40.426	0.4189981	3.050306	7.16367	1.2696102	-0.40428284	0.04639216	-0.119412564	4.6793547	8.617408	Walking_Idle
14:44:40.449	0.4189981	3.050306	7.16367	1.2696102	-0.40428284	0.04639216	-0.119412564	4.6793547	8.617408	Walking_Idle
14:44:40.472	0.4189981	3.050306	7.16367	1.2696102	-0.40428284	0.04639216	-0.119412564	4.6793547	8.617408	Walking_Idle
14:44:40.495	0.4189981	3.050306	7.16367	1.2696102	-0.40428284	0.04639216	-0.119412564	4.6793547	8.617408	Walking_Idle
14:44:40.519	-0.8092649	4.312089	6.3998966	-0.33940893	-0.34258544	-0.56935996	0.38360587	5.4297647	8.157258	Walking_Idle
14:44:40.542	-0.8092649	4.312089	6.3998966	-0.33940893	-0.34258544	-0.56935996	0.38360587	5.4297647	8.157258	Walking_Idle
14:44:40.565	-0.8092649	4.312089	6.3998966	-0.33940893	-0.34258544	-0.56935996	0.38360587	5.4297647	8.157258	Walking_Idle
14:44:40.588	-0.8092649	4.312089	6.3998966	-0.33940893	-0.34258544	-0.56935996	0.38360587	5.4297647	8.157258	Walking_Idle
14:44:40.611	-0.8092649	4.312089	6.3998966	-0.33940893	-0.34258544	-0.56935996	0.38360587	5.4297647	8.157258	Walking_Idle
14:44:40.634	-0.8092649	4.312089	6.3998966	-0.33940893	-0.34258544	-0.56935996	0.38360587	5.4297647	8.157258	Walking_Idle
14:44:40.656	-0.8092649	4.312089	6.3998966	-0.33940893	-0.34258544	-0.56935996	0.38360587	5.4297647	8.157258	Walking_Idle
14:44:40.679	-0.8092649	4.312089	6.3998966	-0.33940893	-0.34258544	-0.56935996	0.38360587	5.4297647	8.157258	Walking_Idle
14:44:40.702	-0.2753416	6.5387645	9.857229	-0.05230228	0.17970432	0.08121148	-0.22393765	5.0826235	8.383741	Walking_Idle
14:44:40.725	-0.2753416	6.5387645	9.857229	-0.05230228	0.17970432	0.08121148	-0.22393765	5.0826235	8.383741	Walking_Idle
14:44:40.747	-0.2753416	6.5387645	9.857229	-0.05230228	0.17970432	0.08121148	-0.22393765	5.0826235	8.383741	Walking_Idle
14:44:40.768	-0.2753416	6.5387645	9.857229	-0.05230228	0.17970432	0.08121148	-0.22393765	5.0826235	8.383741	Walking_Idle
14:44:40.791	-0.2753416	6.5387645	9.857229	-0.05230228	0.17970432	0.08121148	-0.22393765	5.0826235	8.383741	Walking_Idle
14:44:40.812	-0.2753416	6.5387645	9.857229	-0.05230228	0.17970432	0.08121148	-0.22393765	5.0826235	8.383741	Walking_Idle
14:44:40.835	-0.2753416	6.5387645	9.857229	-0.05230228	0.17970432	0.08121148	-0.22393765	5.0826235	8.383741	Walking_Idle
14:44:40.859	-0.2753416	6.5387645	9.857229	-0.05230228	0.17970432	0.08121148	-0.22393765	5.0826235	8.383741	Walking_Idle
14:44:40.883	-1.2306572	3.840417	9.797373	-0.35529146	-0.16482365	0.6474836	-0.77847004	4.909157	8.4536705	Walking_Idle
14:44:40.906	-1.2306572	3.840417	9.797373	-0.35529146	-0.16482365	0.6474836	-0.77847004	4.909157	8.4536705	Walking_Idle
14:44:40.929	-1.2306572	3.840417	9.797373	-0.35529146	-0.16482365	0.6474836	-0.77847004	4.909157	8.4536705	Walking_Idle
14:44:40.952	-1.2306572	3.840417	9.797373	-0.35529146	-0.16482365	0.6474836	-0.77847004	4.909157	8.4536705	Walking_Idle
14:44:40.975	-1.2306572	3.840417	9.797373	-0.35529146	-0.16482365	0.6474836	-0.77847004	4.909157	8.4536705	Walking_Idle
14:44:40.997	-1.2306572	3.840417	9.797373	-0.35529146	-0.16482365	0.6474836	-0.77847004	4.909157	8.4536705	Walking_Idle
14:44:41.020	-1.2306572	3.840417	9.797373	-0.35529146	-0.16482365	0.6474836	-0.77847004	4.909157	8.4536705	Walking_Idle
14:44:41.043	-1.2306572	3.840417	9.797373	-0.35529146	-0.16482365	0.6474836	-0.77847004	4.909157	8.4536705	Walking_Idle
14:44:41.066	0.13886794	5.0926223	5.1979704	0.08392067	0.060585614	0.7892043	-0.6111343	5.0416965	8.389169	Walking_Idle
14:44:41.090	0.13886794	5.0926223	5.1979704	0.08392067	0.060585614	0.7892043	-0.6111343	5.0416965	8.389169	Walking_Idle
14:44:41.113	0.13886794	5.0926223	5.1979704	0.08392067	0.060585614	0.7892043	-0.6111343	5.0416965	8.389169	Walking_Idle
14:44:41.136	0.13886794	5.0926223	5.1979704	0.08392067	0.060585614	0.7892043	-0.6111343	5.0416965	8.389169	Walking_Idle
14:44:41.159	0.13886794	5.0926223	5.1979704	0.08392067	0.060585614	0.7892043	-0.6111343	5.0416965	8.389169	Walking_Idle
14:44:41.182	0.13886794	5.0926223	5.1979704	0.08392067	0.060585614	0.7892043	-0.6111343	5.0416965	8.389169	Walking_Idle
14:44:41.206	0.13886794	5.0926223	5.1979704	0.08392067	0.060585614	0.7892043	-0.6111343	5.0416965	8.389169	Walking_Idle
14:44:41.230	0.9481328	5.66246	10.364816	-0.73524964	0.18398039	0.028677069	0.11541706	4.8230104	8.537892	Walking_Idle
14:44:41.253	0.9481328	5.66246	10.364816	-0.73524964	0.18398039	0.028677069	0.11541706	4.8230104	8.537892	Walking_Idle
14:44:41.276	0.9481328	5.66246	10.364816	-0.73524964	0.18398039	0.028677069	0.11541706	4.8230104	8.537892	Walking_Idle
14:44:41.298	0.9481328	5.66246	10.364816	-0.73524964	0.18398039	0.028677069	0.11541706	4.8230104	8.537892	Walking_Idle
14:44:41.322	0.9481328	5.66246	10.364816	-0.73524964	0.18398039	0.028677069	0.11541706	4.8230104	8.537892	Walking_Idle
14:44:41.345	0.9481328	5.66246	10.364816	-0.73524964	0.18398039	0.028677069	0.11541706	4.8230104	8.537892	Walking_Idle
14:44:41.368	0.9481328	5.66246	10.364816	-0.73524964	0.18398039	0.028677069	0.11541706	4.8230104	8.537892	Walking_Idle
14:44:41.390	0.9481328	5.66246	10.364816	-0.73524964	0.18398039	0.028677069	0.11541706	4.8230104	8.537892	Walking_Idle
14:44:41.413	2.5115943	3.3040993	7.024802	0.2555738	-0.5166821	-0.37021792	0.14760618	4.0915155	8.91112	Walking_Idle
14:44:41.435	2.5115943	3.3040993	7.024802	0.2555738	-0.5166821	-0.37021792	0.14760618	4.0915155	8.91112	Walking_Idle
14:44:41.457	2.5115943	3.3040993	7.024802	0.2555738	-0.5166821	-0.37021792	0.14760618	4.0915155	8.91112	Walking_Idle
14:44:41.479	2.5115943	3.3040993	7.024802	0.2555738	-0.5166821	-0.37021792	0.14760618	4.0915155	8.91112	Walking_Idle
14:44:41.502	2.5115943	3.3040993	7.024802	0.2555738	-0.5166821	-0.37021792	0.14760618	4.0915155	8.91112	Walking_Idle
14:44:41.525	2.5115943	3.3040993	7.024802	0.2555738	-0.5166821	-0.37021792	0.14760618	4.0915155	8.91112	Walking_Idle
14:44:41.550	2.5115943	3.3040993	7.024802	0.2555738	-0.5166821	-0.37021792	0.14760618	4.0915155	8.91112	Walking_Idle
14:44:41.572	2.5115943	3.3040993	7.024802	0.2555738	-0.5166821	-0.37021792	0.14760618	4.0915155	8.91112	Walking_Idle
14:44:41.595	0.2561874	4.73827	6.689604	-0.22884233	-0.5563883	-0.43374792	0.5766637	4.254561	8.816833	Walking_Idle
14:44:41.618	0.2561874	4.73827	6.689604	-0.22884233	-0.5563883	-0.43374792	0.5766637	4.254561	8.816833	Walking_Idle
14:44:41.641	0.2561874	4.73827	6.689604	-0.22884233	-0.5563883	-0.43374792	0.5766637	4.254561	8.816833	Walking_Idle
14:44:41.664	0.2561874	4.73827	6.689604	-0.22884233	-0.5563883	-0.43374792	0.5766637	4.254561	8.816833	Walking_Idle
14:44:41.688	0.2561874	4.73827	6.689604	-0.22884233	-0.5563883	-0.43374792	0.5766637	4.254561	8.816833	Walking_Idle
14:44:41.711	0.2561874	4.73827	6.689604	-0.22884233	-0.5563883	-0.43374792	0.5766637	4.254561	8.816833	Walking_Idle
14:44:41.734	0.2561874	4.73827	6.689604	-0.22884233	-0.5563883	-0.43374792	0.5766637	4.254561	8.816833	Walking_Idle
14:44:41.756	0.2561874	4.73827	6.689604	-0.22884233	-0.5563883	-0.43374792	0.5766637	4.254561	8.816833	Walking_Idle
14:44:41.781	0.51716334	5.906676	10.515655	0.012449433	0.21269105	-0.10754588	0.39350256	4.2863092	8.81153	Walking_Idle
14:44:41.804	0.51716334	5.906676	10.515655	0.012449433	0.21269105	-0.10754588	0.39350256	4.2863092	8.81153	Walking_Idle
14:44:41.826	0.51716334	5.906676	10.515655	0.012449433	0.21269105	-0.10754588	0.39350256	4.2863092	8.81153	Walking_Idle
14:44:41.850	0.51716334	5.906676	10.515655	0.012449433	0.21269105	-0.10754588	0.39350256	4.2863092	8.81153	Walking_Idle
14:44:41.873	0.51716334	5.906676	10.515655	0.012449433	0.21269105	-0.10754588	0.39350256	4.2863092	8.81153	Walking_Idle
14:44:41.896	0.51716334	5.906676	10.515655	0.012449433	0.21269105	-0.10754588	0.39350256	4.2863092	8.81153	Walking_Idle
14:44:41.919	0.51716334	5.906676	10.515655	0.012449433	0.21269105	-0.10754588	0.39350256	4.2863092	8.81153	Walking_Idle
14:44:41.941	0.51716334	5.906676	10.515655	0.012449433	0.21269105	-0.10754588	0.39350256	4.2863092	8.81153	Walking_Idle
14:44:41.963	0.18196489	4.067873	7.0271964	-0.11461054	-0.15382808	0.24003644	-0.06526231	4.6190815	8.650444	Walking_Idle
14:44:41.986	0.18196489	4.067873	7.0271964	-0.11461054	-0.15382808	0.24003644	-0.06526231	4.6190815	8.650444	Walking_Idle
14:44:42.010	0.18196489	4.067873	7.0271964	-0.11461054	-0.15382808	0.24003644	-0.06526231	4.6190815	8.650444	Walking_Idle
14:44:42.033	0.18196489	4.067873	7.0271964	-0.11461054	-0.15382808	0.24003644	-0.06526231	4.6190815	8.650444	Walking_Idle
14:44:42.056	0.18196489	4.067873	7.0271964	-0.11461054	-0.15382808	0.24003644	-0.06526231	4.6190815	8.650444	Walking_Idle
14:44:42.079	0.18196489	4.067873	7.0271964	-0.11461054	-0.15382808	0.24003644	-0.06526231	4.6190815	8.650444	Walking_Idle
14:44:42.101	0.18196489	4.067873	7.0271964	-0.11461054	-0.15382808	0.24003644	-0.06526231	4.6190815	8.650444	Walking_Idle
14:44:42.124	0.18196489	4.067873	7.0271964	-0.11461054	-0.15382808	0.24003644	-0.06526231	4.6190815	8.650444	Walking_Idle
14:44:42.147	0.29210153	4.2187123	5.7965393	0.24885428	-0.092741564	0.9315359	-0.2637541	4.3983984	8.760985	Walking_Idle
14:44:42.168	0.29210153	4.2187123	5.7965393	0.24885428	-0.092741564	0.9315359	-0.2637541	4.3983984	8.760985	Walking_Idle
14:44:42.191	0.29210153	4.2187123	5.7965393	0.24885428	-0.092741564	0.9315359	-0.2637541	4.3983984	8.760985	Walking_Idle
14:44:42.214	0.29210153	4.2187123	5.7965393	0.24885428	-0.092741564	0.9315359	-0.2637541	4.3983984	8.760985	Walking_Idle
14:44:42.238	0.29210153	4.2187123	5.7965393	0.24885428	-0.092741564	0.9315359	-0.2637541	4.3983984	8.760985	Walking_Idle
14:44:42.261	0.29210153	4.2187123	5.7965393	0.24885428	-0.092741564	0.9315359	-0.2637541	4.3983984	8.760985	Walking_Idle
14:44:42.284	0.29210153	4.2187123	5.7965393	0.24885428	-0.092741564	0.9315359	-0.2637541	4.3983984	8.760985	Walking_Idle
14:44:42.306	0.29210153	4.2187123	5.7965393	0.24885428	-0.092741564	0.9315359	-0.2637541	4.3983984	8.760985	Walking_Idle
14:44:42.330	1.8531687	5.3081074	11.202812	-0.688213	-0.13611299	-0.31340748	0.48310605	4.280781	8.809761	Walking_Idle
14:44:42.354	1.8531687	5.3081074	11.202812	-0.688213	-0.13611299	-0.31340748	0.48310605	4.280781	8.809761	Walking_Idle
14:44:42.377	1.8531687	5.3081074	11.202812	-0.688213	-0.13611299	-0.31340748	0.48310605	4.280781	8.809761	Walking_Idle
14:44:42.400	1.8531687	5.3081074	11.202812	-0.688213	-0.13611299	-0.31340748	0.48310605	4.280781	8.809761	Walking_Idle
14:44:42.423	1.8531687	5.3081074	11.202812	-0.688213	-0.13611299	-0.31340748	0.48310605	4.280781	8.809761	Walking_Idle
14:44:42.446	1.8531687	5.3081074	11.202812	-0.688213	-0.13611299	-0.31340748	0.48310605	4.280781	8.809761	Walking_Idle
14:44:42.470	1.8531687	5.3081074	11.202812	-0.688213	-0.13611299	-0.31340748	0.48310605	4.280781	8.809761	Walking_Idle
14:44:42.492	1.2186859	3.1963568	6.5794673	0.3050539	-0.010274754	-0.38854387	0.06024638	4.002776	8.952348	Walking_Idle
14:44:42.516	1.2186859	3.1963568	6.5794673	0.3050539	-0.010274754	-0.38854387	0.06024638	4.002776	8.952348	Walking_Idle
14:44:42.539	1.2186859	3.1963568	6.5794673	0.3050539	-0.010274754	-0.38854387	0.06024638	4.002776	8.952348	Walking_Idle
14:44:42.562	1.2186859	3.1963568	6.5794673	0.3050539	-0.010274754	-0.38854387	0.06024638	4.002776	8.952348	Walking_Idle
14:44:42.586	1.2186859	3.1963568	6.5794673	0.3050539	-0.010274754	-0.38854387	0.06024638	4.002776	8.952348	Walking_Idle
14:44:42.609	1.2186859	3.1963568	6.5794673	0.3050539	-0.010274754	-0.38854387	0.06024638	4.002776	8.952348	Walking_Idle
14:44:42.632	1.2186859	3.1963568	6.5794673	0.3050539	-0.010274754	-0.38854387	0.06024638	4.002776	8.952348	Walking_Idle
14:44:42.655	1.2186859	3.1963568	6.5794673	0.3050539	-0.010274754	-0.38854387	0.06024638	4.002776	8.952348	Walking_Idle
14:44:42.677	-0.5458947	4.4677167	8.770228	-0.27099204	0.0379836	-0.33906382	-0.048215166	4.343847	8.791986	Walking_Idle
14:44:42.701	-0.5458947	4.4677167	8.770228	-0.27099204	0.0379836	-0.33906382	-0.048215166	4.343847	8.791986	Walking_Idle
14:44:42.723	-0.5458947	4.4677167	8.770228	-0.27099204	0.0379836	-0.33906382	-0.048215166	4.343847	8.791986	Walking_Idle
14:44:42.746	-0.5458947	4.4677167	8.770228	-0.27099204	0.0379836	-0.33906382	-0.048215166	4.343847	8.791986	Walking_Idle
14:44:42.768	-0.5458947	4.4677167	8.770228	-0.27099204	0.0379836	-0.33906382	-0.048215166	4.343847	8.791986	Walking_Idle
14:44:42.791	-0.5458947	4.4677167	8.770228	-0.27099204	0.0379836	-0.33906382	-0.048215166	4.343847	8.791986	Walking_Idle
14:44:42.815	-0.5458947	4.4677167	8.770228	-0.27099204	0.0379836	-0.33906382	-0.048215166	4.343847	8.791986	Walking_Idle
14:44:42.837	-0.5458947	4.4677167	8.770228	-0.27099204	0.0379836	-0.33906382	-0.048215166	4.343847	8.791986	Walking_Idle
14:44:42.861	-1.350371	4.8555894	8.865999	0.11751825	0.8272215	0.41168958	-0.6003487	4.468989	8.708506	Walking_Idle
14:44:42.883	-1.350371	4.8555894	8.865999	0.11751825	0.8272215	0.41168958	-0.6003487	4.468989	8.708506	Walking_Idle
[truncated: 3,226 more rows]
