# Supplementary material for: Real-time Smartphone Activity Classification Using Inertial Sensors—Recognition of Scrolling, Typing, and Watching Videos While Sitting or Walking
Source: Sensors (Basel). 2020 Jan 24;20(3):655. doi: 10.3390/s20030655 (PMC7038357; doi:10.3390/s20030655)
Supplement: Supplementary file 1 [file sensors-20-00655-s001.zip › sensors-668083-supplementary/5Hz_data/5166/2019_09_14_14_19_43_Multitasking_Type.csv]

time	accX	accY	accZ	rotX	rotY	rotZ	graX	graY	graZ	activity
14:35:24.237	1.0175668	6.3927135	6.7135468	0.061318655	-0.12939347	-0.022635613	0.66391534	6.294614	7.4904838	Multitasking_Type
14:35:24.257	1.0175668	6.3927135	6.7135468	0.061318655	-0.12939347	-0.022635613	0.66391534	6.294614	7.4904838	Multitasking_Type
14:35:24.278	1.0175668	6.3927135	6.7135468	0.061318655	-0.12939347	-0.022635613	0.66391534	6.294614	7.4904838	Multitasking_Type
14:35:24.321	1.0175668	6.3927135	6.7135468	0.061318655	-0.12939347	-0.022635613	0.66391534	6.294614	7.4904838	Multitasking_Type
14:35:24.385	0.64166564	6.284971	6.6225643	-0.0052656583	0.28660575	-0.046459354	0.52753186	6.3703566	7.437109	Multitasking_Type
14:35:24.422	0.64166564	6.284971	6.6225643	-0.0052656583	0.28660575	-0.046459354	0.52753186	6.3703566	7.437109	Multitasking_Type
14:35:24.443	0.64166564	6.284971	6.6225643	-0.0052656583	0.28660575	-0.046459354	0.52753186	6.3703566	7.437109	Multitasking_Type
14:35:24.463	0.64166564	6.284971	6.6225643	-0.0052656583	0.28660575	-0.046459354	0.52753186	6.3703566	7.437109	Multitasking_Type
14:35:24.485	0.64166564	6.284971	6.6225643	-0.0052656583	0.28660575	-0.046459354	0.52753186	6.3703566	7.437109	Multitasking_Type
14:35:24.508	0.64166564	6.284971	6.6225643	-0.0052656583	0.28660575	-0.046459354	0.52753186	6.3703566	7.437109	Multitasking_Type
14:35:24.529	0.64166564	6.284971	6.6225643	-0.0052656583	0.28660575	-0.046459354	0.52753186	6.3703566	7.437109	Multitasking_Type
14:35:24.551	0.64166564	6.284971	6.6225643	-0.0052656583	0.28660575	-0.046459354	0.52753186	6.3703566	7.437109	Multitasking_Type
14:35:24.572	0.098165266	6.3735595	6.804529	-0.03580892	0.044092253	-0.009196576	0.38268378	6.3604293	7.454452	Multitasking_Type
14:35:24.593	0.098165266	6.3735595	6.804529	-0.03580892	0.044092253	-0.009196576	0.38268378	6.3604293	7.454452	Multitasking_Type
14:35:24.615	0.098165266	6.3735595	6.804529	-0.03580892	0.044092253	-0.009196576	0.38268378	6.3604293	7.454452	Multitasking_Type
14:35:24.637	0.098165266	6.3735595	6.804529	-0.03580892	0.044092253	-0.009196576	0.38268378	6.3604293	7.454452	Multitasking_Type
14:35:24.658	0.098165266	6.3735595	6.804529	-0.03580892	0.044092253	-0.009196576	0.38268378	6.3604293	7.454452	Multitasking_Type
14:35:24.679	0.098165266	6.3735595	6.804529	-0.03580892	0.044092253	-0.009196576	0.38268378	6.3604293	7.454452	Multitasking_Type
14:35:24.700	0.098165266	6.3735595	6.804529	-0.03580892	0.044092253	-0.009196576	0.38268378	6.3604293	7.454452	Multitasking_Type
14:35:24.721	0.098165266	6.3735595	6.804529	-0.03580892	0.044092253	-0.009196576	0.38268378	6.3604293	7.454452	Multitasking_Type
14:35:24.743	0.12450229	6.028784	7.125362	-0.093230255	0.05630956	-0.052568007	0.2691498	6.276583	7.5300975	Multitasking_Type
14:35:24.764	0.12450229	6.028784	7.125362	-0.093230255	0.05630956	-0.052568007	0.2691498	6.276583	7.5300975	Multitasking_Type
14:35:24.785	0.12450229	6.028784	7.125362	-0.093230255	0.05630956	-0.052568007	0.2691498	6.276583	7.5300975	Multitasking_Type
14:35:24.819	0.12450229	6.028784	7.125362	-0.093230255	0.05630956	-0.052568007	0.2691498	6.276583	7.5300975	Multitasking_Type
14:35:24.842	0.12450229	6.028784	7.125362	-0.093230255	0.05630956	-0.052568007	0.2691498	6.276583	7.5300975	Multitasking_Type
14:35:24.866	0.12450229	6.028784	7.125362	-0.093230255	0.05630956	-0.052568007	0.2691498	6.276583	7.5300975	Multitasking_Type
14:35:24.888	0.12450229	6.028784	7.125362	-0.093230255	0.05630956	-0.052568007	0.2691498	6.276583	7.5300975	Multitasking_Type
14:35:24.911	0.12450229	6.028784	7.125362	-0.093230255	0.05630956	-0.052568007	0.2691498	6.276583	7.5300975	Multitasking_Type
14:35:24.933	0.31843856	5.731894	7.7167478	-0.25510955	-0.06952868	0.057387736	0.16213326	6.117319	7.6630554	Multitasking_Type
14:35:24.956	0.31843856	5.731894	7.7167478	-0.25510955	-0.06952868	0.057387736	0.16213326	6.117319	7.6630554	Multitasking_Type
14:35:24.979	0.31843856	5.731894	7.7167478	-0.25510955	-0.06952868	0.057387736	0.16213326	6.117319	7.6630554	Multitasking_Type
14:35:25.002	0.31843856	5.731894	7.7167478	-0.25510955	-0.06952868	0.057387736	0.16213326	6.117319	7.6630554	Multitasking_Type
14:35:25.025	0.31843856	5.731894	7.7167478	-0.25510955	-0.06952868	0.057387736	0.16213326	6.117319	7.6630554	Multitasking_Type
14:35:25.048	0.31843856	5.731894	7.7167478	-0.25510955	-0.06952868	0.057387736	0.16213326	6.117319	7.6630554	Multitasking_Type
14:35:25.070	0.31843856	5.731894	7.7167478	-0.25510955	-0.06952868	0.057387736	0.16213326	6.117319	7.6630554	Multitasking_Type
14:35:25.093	0.31843856	5.731894	7.7167478	-0.25510955	-0.06952868	0.057387736	0.16213326	6.117319	7.6630554	Multitasking_Type
14:35:25.117	0.34477556	5.521198	7.7957587	-0.33818722	-0.20086472	0.07327023	0.39349034	5.7626452	7.925115	Multitasking_Type
14:35:25.140	0.34477556	5.521198	7.7957587	-0.33818722	-0.20086472	0.07327023	0.39349034	5.7626452	7.925115	Multitasking_Type
14:35:25.162	0.34477556	5.521198	7.7957587	-0.33818722	-0.20086472	0.07327023	0.39349034	5.7626452	7.925115	Multitasking_Type
14:35:25.184	0.34477556	5.521198	7.7957587	-0.33818722	-0.20086472	0.07327023	0.39349034	5.7626452	7.925115	Multitasking_Type
14:35:25.208	0.34477556	5.521198	7.7957587	-0.33818722	-0.20086472	0.07327023	0.39349034	5.7626452	7.925115	Multitasking_Type
14:35:25.230	0.34477556	5.521198	7.7957587	-0.33818722	-0.20086472	0.07327023	0.39349034	5.7626452	7.925115	Multitasking_Type
14:35:25.252	0.34477556	5.521198	7.7957587	-0.33818722	-0.20086472	0.07327023	0.39349034	5.7626452	7.925115	Multitasking_Type
14:35:25.274	0.34477556	5.521198	7.7957587	-0.33818722	-0.20086472	0.07327023	0.39349034	5.7626452	7.925115	Multitasking_Type
14:35:25.298	0.50758624	5.025583	8.454185	-0.087732464	0.039816197	-0.040350705	0.42353126	5.382465	8.186578	Multitasking_Type
14:35:25.322	0.50758624	5.025583	8.454185	-0.087732464	0.039816197	-0.040350705	0.42353126	5.382465	8.186578	Multitasking_Type
14:35:25.344	0.50758624	5.025583	8.454185	-0.087732464	0.039816197	-0.040350705	0.42353126	5.382465	8.186578	Multitasking_Type
14:35:25.366	0.50758624	5.025583	8.454185	-0.087732464	0.039816197	-0.040350705	0.42353126	5.382465	8.186578	Multitasking_Type
14:35:25.389	0.50758624	5.025583	8.454185	-0.087732464	0.039816197	-0.040350705	0.42353126	5.382465	8.186578	Multitasking_Type
14:35:25.412	0.50758624	5.025583	8.454185	-0.087732464	0.039816197	-0.040350705	0.42353126	5.382465	8.186578	Multitasking_Type
14:35:25.435	0.50758624	5.025583	8.454185	-0.087732464	0.039816197	-0.040350705	0.42353126	5.382465	8.186578	Multitasking_Type
14:35:25.458	0.29689008	5.0758624	8.142929	-0.15248418	0.017825048	-0.06417444	0.34815633	5.2705574	8.2625885	Multitasking_Type
14:35:25.481	0.29689008	5.0758624	8.142929	-0.15248418	0.017825048	-0.06417444	0.34815633	5.2705574	8.2625885	Multitasking_Type
14:35:25.504	0.29689008	5.0758624	8.142929	-0.15248418	0.017825048	-0.06417444	0.34815633	5.2705574	8.2625885	Multitasking_Type
14:35:25.526	0.29689008	5.0758624	8.142929	-0.15248418	0.017825048	-0.06417444	0.34815633	5.2705574	8.2625885	Multitasking_Type
14:35:25.550	0.29689008	5.0758624	8.142929	-0.15248418	0.017825048	-0.06417444	0.34815633	5.2705574	8.2625885	Multitasking_Type
14:35:25.573	0.29689008	5.0758624	8.142929	-0.15248418	0.017825048	-0.06417444	0.34815633	5.2705574	8.2625885	Multitasking_Type
14:35:25.596	0.29689008	5.0758624	8.142929	-0.15248418	0.017825048	-0.06417444	0.34815633	5.2705574	8.2625885	Multitasking_Type
14:35:25.619	0.29689008	5.0758624	8.142929	-0.15248418	0.017825048	-0.06417444	0.34815633	5.2705574	8.2625885	Multitasking_Type
14:35:25.641	0.07901107	4.948966	7.415069	-0.0058765234	0.19008905	0.23270606	0.1908079	5.233601	8.29116	Multitasking_Type
14:35:25.663	0.07901107	4.948966	7.415069	-0.0058765234	0.19008905	0.23270606	0.1908079	5.233601	8.29116	Multitasking_Type
14:35:25.685	0.07901107	4.948966	7.415069	-0.0058765234	0.19008905	0.23270606	0.1908079	5.233601	8.29116	Multitasking_Type
14:35:25.707	0.07901107	4.948966	7.415069	-0.0058765234	0.19008905	0.23270606	0.1908079	5.233601	8.29116	Multitasking_Type
14:35:25.728	0.07901107	4.948966	7.415069	-0.0058765234	0.19008905	0.23270606	0.1908079	5.233601	8.29116	Multitasking_Type
14:35:25.750	0.07901107	4.948966	7.415069	-0.0058765234	0.19008905	0.23270606	0.1908079	5.233601	8.29116	Multitasking_Type
14:35:25.774	0.07901107	4.948966	7.415069	-0.0058765234	0.19008905	0.23270606	0.1908079	5.233601	8.29116	Multitasking_Type
14:35:25.797	0.07901107	4.948966	7.415069	-0.0058765234	0.19008905	0.23270606	0.1908079	5.233601	8.29116	Multitasking_Type
14:35:25.822	0.38068968	4.886715	8.004061	0.07720115	-1.0518	0.4654457	0.5611662	5.3875966	8.174915	Multitasking_Type
14:35:25.845	0.38068968	4.886715	8.004061	0.07720115	-1.0518	0.4654457	0.5611662	5.3875966	8.174915	Multitasking_Type
14:35:25.866	0.38068968	4.886715	8.004061	0.07720115	-1.0518	0.4654457	0.5611662	5.3875966	8.174915	Multitasking_Type
14:35:25.889	0.38068968	4.886715	8.004061	0.07720115	-1.0518	0.4654457	0.5611662	5.3875966	8.174915	Multitasking_Type
14:35:25.911	0.38068968	4.886715	8.004061	0.07720115	-1.0518	0.4654457	0.5611662	5.3875966	8.174915	Multitasking_Type
14:35:25.934	0.38068968	4.886715	8.004061	0.07720115	-1.0518	0.4654457	0.5611662	5.3875966	8.174915	Multitasking_Type
14:35:25.957	0.38068968	4.886715	8.004061	0.07720115	-1.0518	0.4654457	0.5611662	5.3875966	8.174915	Multitasking_Type
14:35:25.979	0.38068968	4.886715	8.004061	0.07720115	-1.0518	0.4654457	0.5611662	5.3875966	8.174915	Multitasking_Type
14:35:26.003	0.46927786	5.5307746	7.2762012	0.26901284	0.6671748	-0.20100828	1.1206236	5.367701	8.130336	Multitasking_Type
14:35:26.025	0.46927786	5.5307746	7.2762012	0.26901284	0.6671748	-0.20100828	1.1206236	5.367701	8.130336	Multitasking_Type
14:35:26.047	0.46927786	5.5307746	7.2762012	0.26901284	0.6671748	-0.20100828	1.1206236	5.367701	8.130336	Multitasking_Type
14:35:26.069	0.46927786	5.5307746	7.2762012	0.26901284	0.6671748	-0.20100828	1.1206236	5.367701	8.130336	Multitasking_Type
14:35:26.091	0.46927786	5.5307746	7.2762012	0.26901284	0.6671748	-0.20100828	1.1206236	5.367701	8.130336	Multitasking_Type
14:35:26.114	0.46927786	5.5307746	7.2762012	0.26901284	0.6671748	-0.20100828	1.1206236	5.367701	8.130336	Multitasking_Type
14:35:26.136	0.46927786	5.5307746	7.2762012	0.26901284	0.6671748	-0.20100828	1.1206236	5.367701	8.130336	Multitasking_Type
14:35:26.159	0.46927786	5.5307746	7.2762012	0.26901284	0.6671748	-0.20100828	1.1206236	5.367701	8.130336	Multitasking_Type
14:35:26.181	0.47167215	5.1644506	7.599428	0.23236091	0.47780657	0.18322599	0.64529663	5.500764	8.092933	Multitasking_Type
14:35:26.204	0.47167215	5.1644506	7.599428	0.23236091	0.47780657	0.18322599	0.64529663	5.500764	8.092933	Multitasking_Type
14:35:26.227	0.47167215	5.1644506	7.599428	0.23236091	0.47780657	0.18322599	0.64529663	5.500764	8.092933	Multitasking_Type
14:35:26.249	0.47167215	5.1644506	7.599428	0.23236091	0.47780657	0.18322599	0.64529663	5.500764	8.092933	Multitasking_Type
14:35:26.271	0.47167215	5.1644506	7.599428	0.23236091	0.47780657	0.18322599	0.64529663	5.500764	8.092933	Multitasking_Type
14:35:26.294	0.47167215	5.1644506	7.599428	0.23236091	0.47780657	0.18322599	0.64529663	5.500764	8.092933	Multitasking_Type
14:35:26.324	0.47167215	5.1644506	7.599428	0.23236091	0.47780657	0.18322599	0.64529663	5.500764	8.092933	Multitasking_Type
14:35:26.348	0.47167215	5.1644506	7.599428	0.23236091	0.47780657	0.18322599	0.64529663	5.500764	8.092933	Multitasking_Type
14:35:26.370	0.36871833	5.4134555	8.260248	-0.08101295	-0.023102924	0.072659366	0.45983097	5.546065	8.074656	Multitasking_Type
14:35:26.392	0.36871833	5.4134555	8.260248	-0.08101295	-0.023102924	0.072659366	0.45983097	5.546065	8.074656	Multitasking_Type
14:35:26.415	0.36871833	5.4134555	8.260248	-0.08101295	-0.023102924	0.072659366	0.45983097	5.546065	8.074656	Multitasking_Type
14:35:26.437	0.36871833	5.4134555	8.260248	-0.08101295	-0.023102924	0.072659366	0.45983097	5.546065	8.074656	Multitasking_Type
14:35:26.461	0.36871833	5.4134555	8.260248	-0.08101295	-0.023102924	0.072659366	0.45983097	5.546065	8.074656	Multitasking_Type
14:35:26.483	0.36871833	5.4134555	8.260248	-0.08101295	-0.023102924	0.072659366	0.45983097	5.546065	8.074656	Multitasking_Type
14:35:26.506	0.36871833	5.4134555	8.260248	-0.08101295	-0.023102924	0.072659366	0.45983097	5.546065	8.074656	Multitasking_Type
14:35:26.530	0.36871833	5.4134555	8.260248	-0.08101295	-0.023102924	0.072659366	0.45983097	5.546065	8.074656	Multitasking_Type
14:35:26.555	-0.019154198	5.549929	7.7119594	0.07597942	0.1381655	0.087931	0.34933504	5.6020813	8.041454	Multitasking_Type
14:35:26.579	-0.019154198	5.549929	7.7119594	0.07597942	0.1381655	0.087931	0.34933504	5.6020813	8.041454	Multitasking_Type
14:35:26.602	-0.019154198	5.549929	7.7119594	0.07597942	0.1381655	0.087931	0.34933504	5.6020813	8.041454	Multitasking_Type
14:35:26.624	-0.019154198	5.549929	7.7119594	0.07597942	0.1381655	0.087931	0.34933504	5.6020813	8.041454	Multitasking_Type
14:35:26.647	-0.019154198	5.549929	7.7119594	0.07597942	0.1381655	0.087931	0.34933504	5.6020813	8.041454	Multitasking_Type
14:35:26.670	-0.019154198	5.549929	7.7119594	0.07597942	0.1381655	0.087931	0.34933504	5.6020813	8.041454	Multitasking_Type
14:35:26.693	-0.019154198	5.549929	7.7119594	0.07597942	0.1381655	0.087931	0.34933504	5.6020813	8.041454	Multitasking_Type
14:35:26.715	-0.019154198	5.549929	7.7119594	0.07597942	0.1381655	0.087931	0.34933504	5.6020813	8.041454	Multitasking_Type
14:35:26.738	0.11492519	5.607392	7.860404	-0.048026226	-0.023102924	-0.022024745	0.38980922	5.5934954	8.045571	Multitasking_Type
14:35:26.761	0.11492519	5.607392	7.860404	-0.048026226	-0.023102924	-0.022024745	0.38980922	5.5934954	8.045571	Multitasking_Type
14:35:26.784	0.11492519	5.607392	7.860404	-0.048026226	-0.023102924	-0.022024745	0.38980922	5.5934954	8.045571	Multitasking_Type
14:35:26.807	0.11492519	5.607392	7.860404	-0.048026226	-0.023102924	-0.022024745	0.38980922	5.5934954	8.045571	Multitasking_Type
14:35:26.829	0.11492519	5.607392	7.860404	-0.048026226	-0.023102924	-0.022024745	0.38980922	5.5934954	8.045571	Multitasking_Type
14:35:26.852	0.11492519	5.607392	7.860404	-0.048026226	-0.023102924	-0.022024745	0.38980922	5.5934954	8.045571	Multitasking_Type
14:35:26.874	0.11492519	5.607392	7.860404	-0.048026226	-0.023102924	-0.022024745	0.38980922	5.5934954	8.045571	Multitasking_Type
14:35:26.896	0.11492519	5.607392	7.860404	-0.048026226	-0.023102924	-0.022024745	0.38980922	5.5934954	8.045571	Multitasking_Type
14:35:26.919	0.4189981	5.454158	7.8292785	0.04543616	0.049590044	0.026844474	0.4043113	5.583082	8.052084	Multitasking_Type
14:35:26.942	0.4189981	5.454158	7.8292785	0.04543616	0.049590044	0.026844474	0.4043113	5.583082	8.052084	Multitasking_Type
14:35:26.965	0.4189981	5.454158	7.8292785	0.04543616	0.049590044	0.026844474	0.4043113	5.583082	8.052084	Multitasking_Type
14:35:26.988	0.4189981	5.454158	7.8292785	0.04543616	0.049590044	0.026844474	0.4043113	5.583082	8.052084	Multitasking_Type
14:35:27.011	0.4189981	5.454158	7.8292785	0.04543616	0.049590044	0.026844474	0.4043113	5.583082	8.052084	Multitasking_Type
14:35:27.033	0.4189981	5.454158	7.8292785	0.04543616	0.049590044	0.026844474	0.4043113	5.583082	8.052084	Multitasking_Type
14:35:27.055	0.4189981	5.454158	7.8292785	0.04543616	0.049590044	0.026844474	0.4043113	5.583082	8.052084	Multitasking_Type
14:35:27.077	0.24421602	5.444581	7.7670274	-0.019926423	-0.010274754	-0.005531385	0.40962002	5.5911155	8.046241	Multitasking_Type
14:35:27.098	0.24421602	5.444581	7.7670274	-0.019926423	-0.010274754	-0.005531385	0.40962002	5.5911155	8.046241	Multitasking_Type
14:35:27.121	0.24421602	5.444581	7.7670274	-0.019926423	-0.010274754	-0.005531385	0.40962002	5.5911155	8.046241	Multitasking_Type
14:35:27.145	0.24421602	5.444581	7.7670274	-0.019926423	-0.010274754	-0.005531385	0.40962002	5.5911155	8.046241	Multitasking_Type
14:35:27.168	0.24421602	5.444581	7.7670274	-0.019926423	-0.010274754	-0.005531385	0.40962002	5.5911155	8.046241	Multitasking_Type
14:35:27.192	0.24421602	5.444581	7.7670274	-0.019926423	-0.010274754	-0.005531385	0.40962002	5.5911155	8.046241	Multitasking_Type
14:35:27.215	0.24421602	5.444581	7.7670274	-0.019926423	-0.010274754	-0.005531385	0.40962002	5.5911155	8.046241	Multitasking_Type
14:35:27.237	0.24421602	5.444581	7.7670274	-0.019926423	-0.010274754	-0.005531385	0.40962002	5.5911155	8.046241	Multitasking_Type
14:35:27.264	0.25139886	5.487678	7.8316727	0.0026755899	-0.018826867	-0.0024770587	0.36286804	5.596123	8.045004	Multitasking_Type
14:35:27.286	0.25139886	5.487678	7.8316727	0.0026755899	-0.018826867	-0.0024770587	0.36286804	5.596123	8.045004	Multitasking_Type
14:35:27.309	0.25139886	5.487678	7.8316727	0.0026755899	-0.018826867	-0.0024770587	0.36286804	5.596123	8.045004	Multitasking_Type
14:35:27.332	0.25139886	5.487678	7.8316727	0.0026755899	-0.018826867	-0.0024770587	0.36286804	5.596123	8.045004	Multitasking_Type
14:35:27.354	0.25139886	5.487678	7.8316727	0.0026755899	-0.018826867	-0.0024770587	0.36286804	5.596123	8.045004	Multitasking_Type
14:35:27.377	0.25139886	5.487678	7.8316727	0.0026755899	-0.018826867	-0.0024770587	0.36286804	5.596123	8.045004	Multitasking_Type
14:35:27.400	0.25139886	5.487678	7.8316727	0.0026755899	-0.018826867	-0.0024770587	0.36286804	5.596123	8.045004	Multitasking_Type
14:35:27.422	0.25139886	5.487678	7.8316727	0.0026755899	-0.018826867	-0.0024770587	0.36286804	5.596123	8.045004	Multitasking_Type
14:35:27.445	0.3974496	5.4302154	7.656891	-0.02175902	0.008051204	-0.012250902	0.34991974	5.6022944	8.041281	Multitasking_Type
14:35:27.467	0.3974496	5.4302154	7.656891	-0.02175902	0.008051204	-0.012250902	0.34991974	5.6022944	8.041281	Multitasking_Type
14:35:27.491	0.3974496	5.4302154	7.656891	-0.02175902	0.008051204	-0.012250902	0.34991974	5.6022944	8.041281	Multitasking_Type
14:35:27.514	0.3974496	5.4302154	7.656891	-0.02175902	0.008051204	-0.012250902	0.34991974	5.6022944	8.041281	Multitasking_Type
14:35:27.536	0.3974496	5.4302154	7.656891	-0.02175902	0.008051204	-0.012250902	0.34991974	5.6022944	8.041281	Multitasking_Type
14:35:27.559	0.3974496	5.4302154	7.656891	-0.02175902	0.008051204	-0.012250902	0.34991974	5.6022944	8.041281	Multitasking_Type
14:35:27.582	0.3974496	5.4302154	7.656891	-0.02175902	0.008051204	-0.012250902	0.34991974	5.6022944	8.041281	Multitasking_Type
14:35:27.605	0.3974496	5.4302154	7.656891	-0.02175902	0.008051204	-0.012250902	0.34991974	5.6022944	8.041281	Multitasking_Type
14:35:27.630	0.52913475	5.193182	7.9322324	-0.020537289	-0.010885619	0.072659366	0.408711	5.544908	8.0782	Multitasking_Type
14:35:27.652	0.52913475	5.193182	7.9322324	-0.020537289	-0.010885619	0.072659366	0.408711	5.544908	8.0782	Multitasking_Type
14:35:27.675	0.52913475	5.193182	7.9322324	-0.020537289	-0.010885619	0.072659366	0.408711	5.544908	8.0782	Multitasking_Type
14:35:27.697	0.52913475	5.193182	7.9322324	-0.020537289	-0.010885619	0.072659366	0.408711	5.544908	8.0782	Multitasking_Type
14:35:27.721	0.52913475	5.193182	7.9322324	-0.020537289	-0.010885619	0.072659366	0.408711	5.544908	8.0782	Multitasking_Type
14:35:27.743	0.52913475	5.193182	7.9322324	-0.020537289	-0.010885619	0.072659366	0.408711	5.544908	8.0782	Multitasking_Type
14:35:27.767	0.52913475	5.193182	7.9322324	-0.020537289	-0.010885619	0.072659366	0.408711	5.544908	8.0782	Multitasking_Type
14:35:27.790	0.52913475	5.193182	7.9322324	-0.020537289	-0.010885619	0.072659366	0.408711	5.544908	8.0782	Multitasking_Type
14:35:27.813	0.48843205	5.3631754	7.970541	-0.026035076	-0.02371379	-0.024468208	0.47495458	5.497265	8.107087	Multitasking_Type
14:35:27.836	0.48843205	5.3631754	7.970541	-0.026035076	-0.02371379	-0.024468208	0.47495458	5.497265	8.107087	Multitasking_Type
14:35:27.859	0.48843205	5.3631754	7.970541	-0.026035076	-0.02371379	-0.024468208	0.47495458	5.497265	8.107087	Multitasking_Type
14:35:27.882	0.48843205	5.3631754	7.970541	-0.026035076	-0.02371379	-0.024468208	0.47495458	5.497265	8.107087	Multitasking_Type
14:35:27.905	0.48843205	5.3631754	7.970541	-0.026035076	-0.02371379	-0.024468208	0.47495458	5.497265	8.107087	Multitasking_Type
14:35:27.930	0.48843205	5.3631754	7.970541	-0.026035076	-0.02371379	-0.024468208	0.47495458	5.497265	8.107087	Multitasking_Type
14:35:27.954	0.48843205	5.3631754	7.970541	-0.026035076	-0.02371379	-0.024468208	0.47495458	5.497265	8.107087	Multitasking_Type
14:35:27.976	0.48843205	5.3631754	7.970541	-0.030311134	0.000720821	0.047003023	0.44291168	5.482843	8.118658	Multitasking_Type
14:35:27.998	0.32801566	5.3895125	7.987301	-0.030311134	0.000720821	0.047003023	0.44291168	5.482843	8.118658	Multitasking_Type
14:35:28.020	0.32801566	5.3895125	7.987301	-0.030311134	0.000720821	0.047003023	0.44291168	5.482843	8.118658	Multitasking_Type
14:35:28.043	0.32801566	5.3895125	7.987301	-0.030311134	0.000720821	0.047003023	0.44291168	5.482843	8.118658	Multitasking_Type
14:35:28.066	0.32801566	5.3895125	7.987301	-0.030311134	0.000720821	0.047003023	0.44291168	5.482843	8.118658	Multitasking_Type
14:35:28.089	0.32801566	5.3895125	7.987301	-0.030311134	0.000720821	0.047003023	0.44291168	5.482843	8.118658	Multitasking_Type
14:35:28.112	0.32801566	5.3895125	7.987301	-0.030311134	0.000720821	0.047003023	0.44291168	5.482843	8.118658	Multitasking_Type
14:35:28.134	0.32801566	5.3895125	7.987301	-0.030311134	0.000720821	0.047003023	0.44291168	5.482843	8.118658	Multitasking_Type
14:35:28.155	0.50758624	5.33205	8.030397	-0.030311134	0.000720821	0.047003023	0.44291168	5.482843	8.118658	Multitasking_Type
14:35:28.177	0.50758624	5.33205	8.030397	-0.044361033	0.005607743	0.0024098635	0.47786844	5.4598036	8.132192	Multitasking_Type
14:35:28.198	0.50758624	5.33205	8.030397	-0.044361033	0.005607743	0.0024098635	0.47786844	5.4598036	8.132192	Multitasking_Type
14:35:28.219	0.50758624	5.33205	8.030397	-0.044361033	0.005607743	0.0024098635	0.47786844	5.4598036	8.132192	Multitasking_Type
14:35:28.240	0.50758624	5.33205	8.030397	-0.044361033	0.005607743	0.0024098635	0.47786844	5.4598036	8.132192	Multitasking_Type
14:35:28.261	0.50758624	5.33205	8.030397	-0.044361033	0.005607743	0.0024098635	0.47786844	5.4598036	8.132192	Multitasking_Type
14:35:28.283	0.50758624	5.33205	8.030397	-0.044361033	0.005607743	0.0024098635	0.47786844	5.4598036	8.132192	Multitasking_Type
14:35:28.305	0.50758624	5.33205	8.030397	-0.044361033	0.005607743	0.0024098635	0.47786844	5.4598036	8.132192	Multitasking_Type
14:35:28.333	0.50758624	5.33205	8.030397	-0.044361033	0.005607743	0.0024098635	0.47786844	5.4598036	8.132192	Multitasking_Type
14:35:28.359	1.036721	4.9010806	7.597034	-0.1628689	-0.1782627	0.12580465	0.52810585	5.370128	8.188601	Multitasking_Type
14:35:28.380	1.036721	4.9010806	7.597034	-0.1628689	-0.1782627	0.12580465	0.52810585	5.370128	8.188601	Multitasking_Type
14:35:28.402	1.036721	4.9010806	7.597034	-0.1628689	-0.1782627	0.12580465	0.52810585	5.370128	8.188601	Multitasking_Type
14:35:28.425	1.036721	4.9010806	7.597034	-0.1628689	-0.1782627	0.12580465	0.52810585	5.370128	8.188601	Multitasking_Type
14:35:28.447	1.036721	4.9010806	7.597034	-0.1628689	-0.1782627	0.12580465	0.52810585	5.370128	8.188601	Multitasking_Type
14:35:28.470	1.036721	4.9010806	7.597034	-0.1628689	-0.1782627	0.12580465	0.52810585	5.370128	8.188601	Multitasking_Type
14:35:28.492	1.036721	4.9010806	7.597034	-0.1628689	-0.1782627	0.12580465	0.52810585	5.370128	8.188601	Multitasking_Type
14:35:28.515	1.036721	4.9010806	7.597034	-0.1628689	-0.1782627	0.12580465	0.52810585	5.370128	8.188601	Multitasking_Type
14:35:28.538	0.12689656	5.29853	7.800547	-0.084678136	-0.08724377	0.012183707	0.53020555	5.287523	8.242045	Multitasking_Type
14:35:28.560	0.12689656	5.29853	7.800547	-0.084678136	-0.08724377	0.012183707	0.53020555	5.287523	8.242045	Multitasking_Type
14:35:28.582	0.12689656	5.29853	7.800547	-0.084678136	-0.08724377	0.012183707	0.53020555	5.287523	8.242045	Multitasking_Type
14:35:28.604	0.12689656	5.29853	7.800547	-0.084678136	-0.08724377	0.012183707	0.53020555	5.287523	8.242045	Multitasking_Type
14:35:28.629	0.12689656	5.29853	7.800547	-0.084678136	-0.08724377	0.012183707	0.53020555	5.287523	8.242045	Multitasking_Type
14:35:28.652	0.12689656	5.29853	7.800547	-0.084678136	-0.08724377	0.012183707	0.53020555	5.287523	8.242045	Multitasking_Type
14:35:28.673	0.12689656	5.29853	7.800547	-0.084678136	-0.08724377	0.012183707	0.53020555	5.287523	8.242045	Multitasking_Type
14:35:28.694	0.12689656	5.29853	7.800547	-0.084678136	-0.08724377	0.012183707	0.53020555	5.287523	8.242045	Multitasking_Type
14:35:28.715	0.5794145	5.166845	8.346442	-0.014428638	0.114952624	-0.033631187	0.58944327	5.1481023	8.325861	Multitasking_Type
14:35:28.737	0.5794145	5.166845	8.346442	-0.014428638	0.114952624	-0.033631187	0.58944327	5.1481023	8.325861	Multitasking_Type
14:35:28.760	0.5794145	5.166845	8.346442	-0.014428638	0.114952624	-0.033631187	0.58944327	5.1481023	8.325861	Multitasking_Type
14:35:28.782	0.5794145	5.166845	8.346442	-0.014428638	0.114952624	-0.033631187	0.58944327	5.1481023	8.325861	Multitasking_Type
14:35:28.804	0.5794145	5.166845	8.346442	-0.014428638	0.114952624	-0.033631187	0.58944327	5.1481023	8.325861	Multitasking_Type
14:35:28.835	0.5794145	5.166845	8.346442	-0.014428638	0.114952624	-0.033631187	0.58944327	5.1481023	8.325861	Multitasking_Type
14:35:28.858	0.5794145	5.166845	8.346442	-0.014428638	0.114952624	-0.033631187	0.58944327	5.1481023	8.325861	Multitasking_Type
14:35:28.880	0.37590113	4.98488	8.45179	0.0032864548	0.07646811	-0.045237627	0.485203	5.187444	8.308149	Multitasking_Type
14:35:28.903	0.37590113	4.98488	8.45179	0.0032864548	0.07646811	-0.045237627	0.485203	5.187444	8.308149	Multitasking_Type
14:35:28.926	0.37590113	4.98488	8.45179	0.0032864548	0.07646811	-0.045237627	0.485203	5.187444	8.308149	Multitasking_Type
14:35:28.949	0.37590113	4.98488	8.45179	0.0032864548	0.07646811	-0.045237627	0.485203	5.187444	8.308149	Multitasking_Type
14:35:28.972	0.37590113	4.98488	8.45179	0.0032864548	0.07646811	-0.045237627	0.485203	5.187444	8.308149	Multitasking_Type
14:35:28.994	0.37590113	4.98488	8.45179	0.0032864548	0.07646811	-0.045237627	0.485203	5.187444	8.308149	Multitasking_Type
14:35:29.017	0.37590113	4.98488	8.45179	0.0032864548	0.07646811	-0.045237627	0.485203	5.187444	8.308149	Multitasking_Type
14:35:29.039	0.37590113	4.98488	8.45179	0.0032864548	0.07646811	-0.045237627	0.485203	5.187444	8.308149	Multitasking_Type
14:35:29.062	0.31843856	4.98488	8.018426	0.020390682	-0.07380474	0.0011881329	0.47657073	5.22785	8.283284	Multitasking_Type
14:35:29.086	0.31843856	4.98488	8.018426	0.020390682	-0.07380474	0.0011881329	0.47657073	5.22785	8.283284	Multitasking_Type
14:35:29.108	0.31843856	4.98488	8.018426	0.020390682	-0.07380474	0.0011881329	0.47657073	5.22785	8.283284	Multitasking_Type
14:35:29.130	0.31843856	4.98488	8.018426	0.020390682	-0.07380474	0.0011881329	0.47657073	5.22785	8.283284	Multitasking_Type
14:35:29.153	0.31843856	4.98488	8.018426	0.020390682	-0.07380474	0.0011881329	0.47657073	5.22785	8.283284	Multitasking_Type
14:35:29.175	0.31843856	4.98488	8.018426	0.020390682	-0.07380474	0.0011881329	0.47657073	5.22785	8.283284	Multitasking_Type
14:35:29.198	0.31843856	4.98488	8.018426	0.020390682	-0.07380474	0.0011881329	0.47657073	5.22785	8.283284	Multitasking_Type
14:35:29.223	0.31843856	4.98488	8.018426	0.020390682	-0.07380474	0.0011881329	0.47657073	5.22785	8.283284	Multitasking_Type
14:35:29.246	0.13168511	5.2745876	8.085466	-0.011374311	0.022101104	-0.0006444628	0.5424073	5.2170725	8.28603	Multitasking_Type
14:35:29.269	0.13168511	5.2745876	8.085466	-0.011374311	0.022101104	-0.0006444628	0.5424073	5.2170725	8.28603	Multitasking_Type
14:35:29.291	0.13168511	5.2745876	8.085466	-0.011374311	0.022101104	-0.0006444628	0.5424073	5.2170725	8.28603	Multitasking_Type
14:35:29.314	0.13168511	5.2745876	8.085466	-0.011374311	0.022101104	-0.0006444628	0.5424073	5.2170725	8.28603	Multitasking_Type
14:35:29.337	0.13168511	5.2745876	8.085466	-0.011374311	0.022101104	-0.0006444628	0.5424073	5.2170725	8.28603	Multitasking_Type
14:35:29.360	0.13168511	5.2745876	8.085466	-0.011374311	0.022101104	-0.0006444628	0.5424073	5.2170725	8.28603	Multitasking_Type
14:35:29.382	0.13168511	5.2745876	8.085466	-0.011374311	0.022101104	-0.0006444628	0.5424073	5.2170725	8.28603	Multitasking_Type
14:35:29.405	0.13168511	5.2745876	8.085466	-0.011374311	0.022101104	-0.0006444628	0.5424073	5.2170725	8.28603	Multitasking_Type
14:35:29.427	0.18675344	5.190788	8.023215	-0.015650367	0.035540137	0.010961977	0.5310229	5.217143	8.286722	Multitasking_Type
14:35:29.449	0.18675344	5.190788	8.023215	-0.015650367	0.035540137	0.010961977	0.5310229	5.217143	8.286722	Multitasking_Type
14:35:29.472	0.18675344	5.190788	8.023215	-0.015650367	0.035540137	0.010961977	0.5310229	5.217143	8.286722	Multitasking_Type
14:35:29.494	0.18675344	5.190788	8.023215	-0.015650367	0.035540137	0.010961977	0.5310229	5.217143	8.286722	Multitasking_Type
14:35:29.515	0.18675344	5.190788	8.023215	-0.015650367	0.035540137	0.010961977	0.5310229	5.217143	8.286722	Multitasking_Type
14:35:29.537	0.18675344	5.190788	8.023215	-0.015650367	0.035540137	0.010961977	0.5310229	5.217143	8.286722	Multitasking_Type
14:35:29.561	0.18675344	5.190788	8.023215	-0.015650367	0.035540137	0.010961977	0.5310229	5.217143	8.286722	Multitasking_Type
14:35:29.583	0.18675344	5.190788	8.023215	-0.015650367	0.035540137	0.010961977	0.5310229	5.217143	8.286722	Multitasking_Type
14:35:29.604	0.5243462	5.1237483	7.901107	-0.024813347	0.0098838	0.03112053	0.5517897	5.2078366	8.291219	Multitasking_Type
14:35:29.626	0.5243462	5.1237483	7.901107	-0.024813347	0.0098838	0.03112053	0.5517897	5.2078366	8.291219	Multitasking_Type
14:35:29.647	0.5243462	5.1237483	7.901107	-0.024813347	0.0098838	0.03112053	0.5517897	5.2078366	8.291219	Multitasking_Type
14:35:29.669	0.5243462	5.1237483	7.901107	-0.024813347	0.0098838	0.03112053	0.5517897	5.2078366	8.291219	Multitasking_Type
14:35:29.691	0.5243462	5.1237483	7.901107	-0.024813347	0.0098838	0.03112053	0.5517897	5.2078366	8.291219	Multitasking_Type
14:35:29.713	0.5243462	5.1237483	7.901107	-0.024813347	0.0098838	0.03112053	0.5517897	5.2078366	8.291219	Multitasking_Type
14:35:29.735	0.5243462	5.1237483	7.901107	-0.024813347	0.0098838	0.03112053	0.5517897	5.2078366	8.291219	Multitasking_Type
14:35:29.758	0.5243462	5.1237483	7.901107	-0.024813347	0.0098838	0.03112053	0.5517897	5.2078366	8.291219	Multitasking_Type
14:35:29.780	0.55786604	5.0375543	8.099832	0.013671164	-0.02860071	0.0072967852	0.5636275	5.1821127	8.306526	Multitasking_Type
14:35:29.803	0.55786604	5.0375543	8.099832	0.013671164	-0.02860071	0.0072967852	0.5636275	5.1821127	8.306526	Multitasking_Type
14:35:29.839	0.55786604	5.0375543	8.099832	0.013671164	-0.02860071	0.0072967852	0.5636275	5.1821127	8.306526	Multitasking_Type
14:35:29.861	0.55786604	5.0375543	8.099832	0.013671164	-0.02860071	0.0072967852	0.5636275	5.1821127	8.306526	Multitasking_Type
14:35:29.884	0.55786604	5.0375543	8.099832	0.013671164	-0.02860071	0.0072967852	0.5636275	5.1821127	8.306526	Multitasking_Type
14:35:29.907	0.55786604	5.0375543	8.099832	0.013671164	-0.02860071	0.0072967852	0.5636275	5.1821127	8.306526	Multitasking_Type
14:35:29.930	0.55786604	5.0375543	8.099832	0.013671164	-0.02860071	0.0072967852	0.5636275	5.1821127	8.306526	Multitasking_Type
14:35:29.952	0.55786604	5.0375543	8.099832	0.013671164	-0.02860071	0.0072967852	0.5636275	5.1821127	8.306526	Multitasking_Type
14:35:29.975	0.44772938	4.96812	7.8532214	-0.0009896017	-0.01455081	-0.023857342	0.5656369	5.1985297	8.296125	Multitasking_Type
14:35:29.999	0.44772938	4.96812	7.8532214	-0.0009896017	-0.01455081	-0.023857342	0.5656369	5.1985297	8.296125	Multitasking_Type
14:35:30.021	0.44772938	4.96812	7.8532214	-0.0009896017	-0.01455081	-0.023857342	0.5656369	5.1985297	8.296125	Multitasking_Type
14:35:30.044	0.44772938	4.96812	7.8532214	-0.0009896017	-0.01455081	-0.023857342	0.5656369	5.1985297	8.296125	Multitasking_Type
14:35:30.067	0.44772938	4.96812	7.8532214	-0.0009896017	-0.01455081	-0.023857342	0.5656369	5.1985297	8.296125	Multitasking_Type
14:35:30.090	0.44772938	4.96812	7.8532214	-0.0009896017	-0.01455081	-0.023857342	0.5656369	5.1985297	8.296125	Multitasking_Type
14:35:30.113	0.44772938	4.96812	7.8532214	-0.0009896017	-0.01455081	-0.023857342	0.5656369	5.1985297	8.296125	Multitasking_Type
14:35:30.135	0.14365649	5.0423427	8.992896	0.046657886	0.22063231	0.03661832	0.4648756	5.223592	8.286635	Multitasking_Type
14:35:30.157	0.14365649	5.0423427	8.992896	0.046657886	0.22063231	0.03661832	0.4648756	5.223592	8.286635	Multitasking_Type
14:35:30.179	0.14365649	5.0423427	8.992896	0.046657886	0.22063231	0.03661832	0.4648756	5.223592	8.286635	Multitasking_Type
14:35:30.200	0.14365649	5.0423427	8.992896	0.046657886	0.22063231	0.03661832	0.4648756	5.223592	8.286635	Multitasking_Type
14:35:30.222	0.14365649	5.0423427	8.992896	0.046657886	0.22063231	0.03661832	0.4648756	5.223592	8.286635	Multitasking_Type
14:35:30.244	0.14365649	5.0423427	8.992896	0.046657886	0.22063231	0.03661832	0.4648756	5.223592	8.286635	Multitasking_Type
14:35:30.266	0.14365649	5.0423427	8.992896	0.046657886	0.22063231	0.03661832	0.4648756	5.223592	8.286635	Multitasking_Type
14:35:30.289	0.14365649	5.0423427	8.992896	0.046657886	0.22063231	0.03661832	0.4648756	5.223592	8.286635	Multitasking_Type
14:35:30.311	0.14365649	5.0423427	8.992896	0.046657886	0.22063231	0.03661832	0.4648756	5.223592	8.286635	Multitasking_Type
14:35:30.339	0.70631105	5.073468	7.57788	0.10285749	-0.056089647	0.00668592	0.5236739	5.2877984	8.242289	Multitasking_Type
14:35:30.362	0.70631105	5.073468	7.57788	0.10285749	-0.056089647	0.00668592	0.5236739	5.2877984	8.242289	Multitasking_Type
14:35:30.384	0.70631105	5.073468	7.57788	0.10285749	-0.056089647	0.00668592	0.5236739	5.2877984	8.242289	Multitasking_Type
14:35:30.407	0.70631105	5.073468	7.57788	0.10285749	-0.056089647	0.00668592	0.5236739	5.2877984	8.242289	Multitasking_Type
14:35:30.430	0.70631105	5.073468	7.57788	0.10285749	-0.056089647	0.00668592	0.5236739	5.2877984	8.242289	Multitasking_Type
14:35:30.453	0.70631105	5.073468	7.57788	0.10285749	-0.056089647	0.00668592	0.5236739	5.2877984	8.242289	Multitasking_Type
14:35:30.476	0.70631105	5.073468	7.57788	0.10285749	-0.056089647	0.00668592	0.5236739	5.2877984	8.242289	Multitasking_Type
14:35:30.499	0.49082634	5.025583	8.097438	0.07536855	-0.14344338	-0.058065794	0.6002742	5.302182	8.227812	Multitasking_Type
14:35:30.522	0.49082634	5.025583	8.097438	0.07536855	-0.14344338	-0.058065794	0.6002742	5.302182	8.227812	Multitasking_Type
14:35:30.545	0.49082634	5.025583	8.097438	0.07536855	-0.14344338	-0.058065794	0.6002742	5.302182	8.227812	Multitasking_Type
14:35:30.568	0.49082634	5.025583	8.097438	0.07536855	-0.14344338	-0.058065794	0.6002742	5.302182	8.227812	Multitasking_Type
14:35:30.591	0.49082634	5.025583	8.097438	0.07536855	-0.14344338	-0.058065794	0.6002742	5.302182	8.227812	Multitasking_Type
14:35:30.614	0.49082634	5.025583	8.097438	0.07536855	-0.14344338	-0.058065794	0.6002742	5.302182	8.227812	Multitasking_Type
14:35:30.638	0.49082634	5.025583	8.097438	0.07536855	-0.14344338	-0.058065794	0.6002742	5.302182	8.227812	Multitasking_Type
14:35:30.661	0.49082634	5.025583	8.097438	0.07536855	-0.14344338	-0.058065794	0.6002742	5.302182	8.227812	Multitasking_Type
14:35:30.685	0.42618093	5.111777	8.245882	-0.14637554	-0.06891782	-0.039739836	0.5376575	5.365522	8.190998	Multitasking_Type
14:35:30.708	0.42618093	5.111777	8.245882	-0.14637554	-0.06891782	-0.039739836	0.5376575	5.365522	8.190998	Multitasking_Type
14:35:30.731	0.42618093	5.111777	8.245882	-0.14637554	-0.06891782	-0.039739836	0.5376575	5.365522	8.190998	Multitasking_Type
14:35:30.754	0.42618093	5.111777	8.245882	-0.14637554	-0.06891782	-0.039739836	0.5376575	5.365522	8.190998	Multitasking_Type
14:35:30.777	0.42618093	5.111777	8.245882	-0.14637554	-0.06891782	-0.039739836	0.5376575	5.365522	8.190998	Multitasking_Type
14:35:30.800	0.42618093	5.111777	8.245882	-0.14637554	-0.06891782	-0.039739836	0.5376575	5.365522	8.190998	Multitasking_Type
14:35:30.828	0.42618093	5.111777	8.245882	-0.14637554	-0.06891782	-0.039739836	0.5376575	5.365522	8.190998	Multitasking_Type
14:35:30.851	0.42618093	5.111777	8.245882	-0.14637554	-0.06891782	-0.039739836	0.5376575	5.365522	8.190998	Multitasking_Type
14:35:30.876	1.2522057	4.6832013	8.370385	-0.19219042	-0.2735577	0.23148432	0.5951293	5.309953	8.223171	Multitasking_Type
14:35:30.898	1.2522057	4.6832013	8.370385	-0.19219042	-0.2735577	0.23148432	0.5951293	5.309953	8.223171	Multitasking_Type
14:35:30.922	1.2522057	4.6832013	8.370385	-0.19219042	-0.2735577	0.23148432	0.5951293	5.309953	8.223171	Multitasking_Type
14:35:30.945	1.2522057	4.6832013	8.370385	-0.19219042	-0.2735577	0.23148432	0.5951293	5.309953	8.223171	Multitasking_Type
14:35:30.967	1.2522057	4.6832013	8.370385	-0.19219042	-0.2735577	0.23148432	0.5951293	5.309953	8.223171	Multitasking_Type
14:35:30.994	1.2522057	4.6832013	8.370385	-0.19219042	-0.2735577	0.23148432	0.5951293	5.309953	8.223171	Multitasking_Type
14:35:31.015	1.2522057	4.6832013	8.370385	-0.19219042	-0.2735577	0.23148432	0.5951293	5.309953	8.223171	Multitasking_Type
14:35:31.036	0.84039044	5.212336	7.805336	0.11935085	0.17176309	-0.13381308	0.9308336	5.3034086	8.196205	Multitasking_Type
14:35:31.057	0.84039044	5.212336	7.805336	0.11935085	0.17176309	-0.13381308	0.9308336	5.3034086	8.196205	Multitasking_Type
14:35:31.094	0.84039044	5.212336	7.805336	0.11935085	0.17176309	-0.13381308	0.9308336	5.3034086	8.196205	Multitasking_Type
14:35:31.116	0.84039044	5.212336	7.805336	0.11935085	0.17176309	-0.13381308	0.9308336	5.3034086	8.196205	Multitasking_Type
14:35:31.137	0.84039044	5.212336	7.805336	0.11935085	0.17176309	-0.13381308	0.9308336	5.3034086	8.196205	Multitasking_Type
14:35:31.158	0.84039044	5.212336	7.805336	0.11935085	0.17176309	-0.13381308	0.9308336	5.3034086	8.196205	Multitasking_Type
14:35:31.178	0.84039044	5.212336	7.805336	0.11935085	0.17176309	-0.13381308	0.9308336	5.3034086	8.196205	Multitasking_Type
14:35:31.199	0.84039044	5.212336	7.805336	0.11935085	0.17176309	-0.13381308	0.9308336	5.3034086	8.196205	Multitasking_Type
14:35:31.219	1.4389591	4.2019525	8.430242	0.14989412	0.119228676	-0.02019215	0.79647833	5.232176	8.255928	Multitasking_Type
14:35:31.241	1.4389591	4.2019525	8.430242	0.14989412	0.119228676	-0.02019215	0.79647833	5.232176	8.255928	Multitasking_Type
14:35:31.275	1.4389591	4.2019525	8.430242	0.14989412	0.119228676	-0.02019215	0.79647833	5.232176	8.255928	Multitasking_Type
14:35:31.309	1.4389591	4.2019525	8.430242	0.14989412	0.119228676	-0.02019215	0.79647833	5.232176	8.255928	Multitasking_Type
14:35:31.342	1.4389591	4.2019525	8.430242	0.14989412	0.119228676	-0.02019215	0.79647833	5.232176	8.255928	Multitasking_Type
14:35:31.375	1.4389591	4.2019525	8.430242	0.14989412	0.119228676	-0.02019215	0.79647833	5.232176	8.255928	Multitasking_Type
14:35:31.409	0.96489275	4.8938975	8.372779	0.008784243	-0.012718214	0.111754745	0.20439906	5.3526707	8.214469	Multitasking_Type
14:35:31.443	0.96489275	4.8938975	8.372779	0.008784243	-0.012718214	0.111754745	0.20439906	5.3526707	8.214469	Multitasking_Type
14:35:31.476	0.96489275	4.8938975	8.372779	0.008784243	-0.012718214	0.111754745	0.20439906	5.3526707	8.214469	Multitasking_Type
14:35:31.497	0.96489275	4.8938975	8.372779	0.008784243	-0.012718214	0.111754745	0.20439906	5.3526707	8.214469	Multitasking_Type
14:35:31.517	0.96489275	4.8938975	8.372779	0.008784243	-0.012718214	0.111754745	0.20439906	5.3526707	8.214469	Multitasking_Type
14:35:31.539	0.96489275	4.8938975	8.372779	0.008784243	-0.012718214	0.111754745	0.20439906	5.3526707	8.214469	Multitasking_Type
14:35:31.561	0.96489275	4.8938975	8.372779	0.008784243	-0.012718214	0.111754745	0.20439906	5.3526707	8.214469	Multitasking_Type
14:35:31.583	0.014365649	4.513208	9.565128	-0.23067492	0.023322836	0.071437635	0.23917323	4.433742	8.743859	Multitasking_Type
14:35:31.606	0.014365649	4.513208	9.565128	-0.23067492	0.023322836	0.071437635	0.23917323	4.433742	8.743859	Multitasking_Type
14:35:31.629	0.014365649	4.513208	9.565128	-0.23067492	0.023322836	0.071437635	0.23917323	4.433742	8.743859	Multitasking_Type
14:35:31.652	0.014365649	4.513208	9.565128	-0.23067492	0.023322836	0.071437635	0.23917323	4.433742	8.743859	Multitasking_Type
14:35:31.676	0.014365649	4.513208	9.565128	-0.23067492	0.023322836	0.071437635	0.23917323	4.433742	8.743859	Multitasking_Type
14:35:31.701	0.014365649	4.513208	9.565128	-0.23067492	0.023322836	0.071437635	0.23917323	4.433742	8.743859	Multitasking_Type
14:35:31.723	0.014365649	4.513208	9.565128	-0.23067492	0.023322836	0.071437635	0.23917323	4.433742	8.743859	Multitasking_Type
14:35:31.750	0.014365649	4.513208	9.565128	-0.23067492	0.023322836	0.071437635	0.23917323	4.433742	8.743859	Multitasking_Type
14:35:31.772	0.42139238	4.0726614	8.734315	-0.029089402	-0.35663533	-0.05562233	0.5527672	4.369543	8.761959	Multitasking_Type
14:35:31.795	0.42139238	4.0726614	8.734315	-0.029089402	-0.35663533	-0.05562233	0.5527672	4.369543	8.761959	Multitasking_Type
14:35:31.819	0.42139238	4.0726614	8.734315	-0.029089402	-0.35663533	-0.05562233	0.5527672	4.369543	8.761959	Multitasking_Type
14:35:31.848	0.42139238	4.0726614	8.734315	-0.029089402	-0.35663533	-0.05562233	0.5527672	4.369543	8.761959	Multitasking_Type
14:35:31.872	0.42139238	4.0726614	8.734315	-0.029089402	-0.35663533	-0.05562233	0.5527672	4.369543	8.761959	Multitasking_Type
14:35:31.895	0.42139238	4.0726614	8.734315	-0.029089402	-0.35663533	-0.05562233	0.5527672	4.369543	8.761959	Multitasking_Type
14:35:31.920	0.42139238	4.0726614	8.734315	-0.029089402	-0.35663533	-0.05562233	0.5527672	4.369543	8.761959	Multitasking_Type
14:35:31.943	0.72785956	4.5347567	8.063917	0.14195287	0.11556348	-0.009807441	0.6416474	4.7227793	8.570531	Multitasking_Type
14:35:31.965	0.72785956	4.5347567	8.063917	0.14195287	0.11556348	-0.009807441	0.6416474	4.7227793	8.570531	Multitasking_Type
14:35:31.986	0.72785956	4.5347567	8.063917	0.14195287	0.11556348	-0.009807441	0.6416474	4.7227793	8.570531	Multitasking_Type
14:35:32.009	0.72785956	4.5347567	8.063917	0.14195287	0.11556348	-0.009807441	0.6416474	4.7227793	8.570531	Multitasking_Type
14:35:32.032	0.72785956	4.5347567	8.063917	0.14195287	0.11556348	-0.009807441	0.6416474	4.7227793	8.570531	Multitasking_Type
14:35:32.055	0.72785956	4.5347567	8.063917	0.14195287	0.11556348	-0.009807441	0.6416474	4.7227793	8.570531	Multitasking_Type
14:35:32.077	0.72785956	4.5347567	8.063917	0.14195287	0.11556348	-0.009807441	0.6416474	4.7227793	8.570531	Multitasking_Type
14:35:32.098	0.72785956	4.5347567	8.063917	0.14195287	0.11556348	-0.009807441	0.6416474	4.7227793	8.570531	Multitasking_Type
14:35:32.119	0.56265455	4.948966	7.6066113	0.08758586	0.017825048	-0.040350705	0.6405835	4.9779797	8.424949	Multitasking_Type
14:35:32.146	0.56265455	4.948966	7.6066113	0.08758586	0.017825048	-0.040350705	0.6405835	4.9779797	8.424949	Multitasking_Type
14:35:32.167	0.56265455	4.948966	7.6066113	0.08758586	0.017825048	-0.040350705	0.6405835	4.9779797	8.424949	Multitasking_Type
14:35:32.188	0.56265455	4.948966	7.6066113	0.08758586	0.017825048	-0.040350705	0.6405835	4.9779797	8.424949	Multitasking_Type
14:35:32.209	0.56265455	4.948966	7.6066113	0.08758586	0.017825048	-0.040350705	0.6405835	4.9779797	8.424949	Multitasking_Type
14:35:32.230	0.56265455	4.948966	7.6066113	0.08758586	0.017825048	-0.040350705	0.6405835	4.9779797	8.424949	Multitasking_Type
14:35:32.255	0.56265455	4.948966	7.6066113	0.08758586	0.017825048	-0.040350705	0.6405835	4.9779797	8.424949	Multitasking_Type
14:35:32.276	0.56265455	4.948966	7.6066113	0.08758586	0.017825048	-0.040350705	0.6405835	4.9779797	8.424949	Multitasking_Type
14:35:32.297	0.043096945	4.9944572	7.7526617	-0.20440774	0.24567778	0.20827146	0.24662627	5.0070825	8.428442	Multitasking_Type
14:35:32.318	0.043096945	4.9944572	7.7526617	-0.20440774	0.24567778	0.20827146	0.24662627	5.0070825	8.428442	Multitasking_Type
14:35:32.340	0.043096945	4.9944572	7.7526617	-0.20440774	0.24567778	0.20827146	0.24662627	5.0070825	8.428442	Multitasking_Type
14:35:32.361	0.043096945	4.9944572	7.7526617	-0.20440774	0.24567778	0.20827146	0.24662627	5.0070825	8.428442	Multitasking_Type
14:35:32.382	0.043096945	4.9944572	7.7526617	-0.20440774	0.24567778	0.20827146	0.24662627	5.0070825	8.428442	Multitasking_Type
14:35:32.403	0.043096945	4.9944572	7.7526617	-0.20440774	0.24567778	0.20827146	0.24662627	5.0070825	8.428442	Multitasking_Type
14:35:32.422	0.043096945	4.9944572	7.7526617	-0.20440774	0.24567778	0.20827146	0.24662627	5.0070825	8.428442	Multitasking_Type
14:35:32.444	0.043096945	4.9944572	7.7526617	-0.20440774	0.24567778	0.20827146	0.24662627	5.0070825	8.428442	Multitasking_Type
14:35:32.465	0.043096945	4.9944572	7.7526617	-0.20440774	0.24567778	0.20827146	0.24662627	5.0070825	8.428442	Multitasking_Type
14:35:32.488	0.15083931	4.802915	8.286585	-0.44264516	-0.16971059	-0.047681086	0.06209807	4.893621	8.498175	Multitasking_Type
14:35:32.509	0.15083931	4.802915	8.286585	-0.44264516	-0.16971059	-0.047681086	0.06209807	4.893621	8.498175	Multitasking_Type
14:35:32.530	0.15083931	4.802915	8.286585	-0.44264516	-0.16971059	-0.047681086	0.06209807	4.893621	8.498175	Multitasking_Type
14:35:32.554	0.15083931	4.802915	8.286585	-0.44264516	-0.16971059	-0.047681086	0.06209807	4.893621	8.498175	Multitasking_Type
14:35:32.575	0.15083931	4.802915	8.286585	-0.44264516	-0.16971059	-0.047681086	0.06209807	4.893621	8.498175	Multitasking_Type
14:35:32.596	0.15083931	4.802915	8.286585	-0.44264516	-0.16971059	-0.047681086	0.06209807	4.893621	8.498175	Multitasking_Type
14:35:32.618	0.15083931	4.802915	8.286585	-0.44264516	-0.16971059	-0.047681086	0.06209807	4.893621	8.498175	Multitasking_Type
14:35:32.642	0.15083931	4.802915	8.286585	-0.44264516	-0.16971059	-0.047681086	0.06209807	4.893621	8.498175	Multitasking_Type
14:35:32.665	-0.090982445	4.7358756	7.9944835	-0.062076125	0.015381587	-0.01774869	0.025647761	4.826547	8.536634	Multitasking_Type
14:35:32.688	-0.090982445	4.7358756	7.9944835	-0.062076125	0.015381587	-0.01774869	0.025647761	4.826547	8.536634	Multitasking_Type
14:35:32.711	-0.090982445	4.7358756	7.9944835	-0.062076125	0.015381587	-0.01774869	0.025647761	4.826547	8.536634	Multitasking_Type
14:35:32.734	-0.090982445	4.7358756	7.9944835	-0.062076125	0.015381587	-0.01774869	0.025647761	4.826547	8.536634	Multitasking_Type
14:35:32.755	-0.090982445	4.7358756	7.9944835	-0.062076125	0.015381587	-0.01774869	0.025647761	4.826547	8.536634	Multitasking_Type
14:35:32.777	-0.090982445	4.7358756	7.9944835	-0.062076125	0.015381587	-0.01774869	0.025647761	4.826547	8.536634	Multitasking_Type
14:35:32.798	-0.090982445	4.7358756	7.9944835	-0.062076125	0.015381587	-0.01774869	0.025647761	4.826547	8.536634	Multitasking_Type
14:35:32.819	-0.090982445	4.7358756	7.9944835	-0.062076125	0.015381587	-0.01774869	0.025647761	4.826547	8.536634	Multitasking_Type
14:35:32.841	-0.052674048	4.580248	8.25546	-0.11033448	-0.08052425	-0.046459354	0.056954097	4.7801366	8.562558	Multitasking_Type
14:35:32.862	-0.052674048	4.580248	8.25546	-0.11033448	-0.08052425	-0.046459354	0.056954097	4.7801366	8.562558	Multitasking_Type
14:35:32.883	-0.052674048	4.580248	8.25546	-0.11033448	-0.08052425	-0.046459354	0.056954097	4.7801366	8.562558	Multitasking_Type
14:35:32.905	-0.052674048	4.580248	8.25546	-0.11033448	-0.08052425	-0.046459354	0.056954097	4.7801366	8.562558	Multitasking_Type
14:35:32.927	-0.052674048	4.580248	8.25546	-0.11033448	-0.08052425	-0.046459354	0.056954097	4.7801366	8.562558	Multitasking_Type
14:35:32.949	-0.052674048	4.580248	8.25546	-0.11033448	-0.08052425	-0.046459354	0.056954097	4.7801366	8.562558	Multitasking_Type
14:35:32.971	-0.052674048	4.580248	8.25546	-0.11033448	-0.08052425	-0.046459354	0.056954097	4.7801366	8.562558	Multitasking_Type
14:35:32.995	-0.052674048	4.580248	8.25546	-0.11033448	-0.08052425	-0.046459354	0.056954097	4.7801366	8.562558	Multitasking_Type
14:35:33.020	0.090982445	4.381523	8.913885	-0.27648982	-0.18986914	-0.047681086	0.20382328	4.584459	8.666694	Multitasking_Type
14:35:33.043	0.090982445	4.381523	8.913885	-0.27648982	-0.18986914	-0.047681086	0.20382328	4.584459	8.666694	Multitasking_Type
14:35:33.072	0.090982445	4.381523	8.913885	-0.27648982	-0.18986914	-0.047681086	0.20382328	4.584459	8.666694	Multitasking_Type
14:35:33.095	0.090982445	4.381523	8.913885	-0.27648982	-0.18986914	-0.047681086	0.20382328	4.584459	8.666694	Multitasking_Type
14:35:33.118	0.090982445	4.381523	8.913885	-0.27648982	-0.18986914	-0.047681086	0.20382328	4.584459	8.666694	Multitasking_Type
14:35:33.142	0.090982445	4.381523	8.913885	-0.27648982	-0.18986914	-0.047681086	0.20382328	4.584459	8.666694	Multitasking_Type
14:35:33.164	0.090982445	4.381523	8.913885	-0.27648982	-0.18986914	-0.047681086	0.20382328	4.584459	8.666694	Multitasking_Type
14:35:33.187	0.090982445	4.381523	8.913885	-0.27648982	-0.18986914	-0.047681086	0.20382328	4.584459	8.666694	Multitasking_Type
14:35:33.211	0.35674694	4.278569	8.444607	-0.07979122	-0.009663888	-0.0024770587	0.28821307	4.4661727	8.725858	Multitasking_Type
14:35:33.233	0.35674694	4.278569	8.444607	-0.07979122	-0.009663888	-0.0024770587	0.28821307	4.4661727	8.725858	Multitasking_Type
14:35:33.257	0.35674694	4.278569	8.444607	-0.07979122	-0.009663888	-0.0024770587	0.28821307	4.4661727	8.725858	Multitasking_Type
14:35:33.279	0.35674694	4.278569	8.444607	-0.07979122	-0.009663888	-0.0024770587	0.28821307	4.4661727	8.725858	Multitasking_Type
14:35:33.301	0.35674694	4.278569	8.444607	-0.07979122	-0.009663888	-0.0024770587	0.28821307	4.4661727	8.725858	Multitasking_Type
14:35:33.326	0.35674694	4.278569	8.444607	-0.07979122	-0.009663888	-0.0024770587	0.28821307	4.4661727	8.725858	Multitasking_Type
14:35:33.349	0.35674694	4.278569	8.444607	-0.07979122	-0.009663888	-0.0024770587	0.28821307	4.4661727	8.725858	Multitasking_Type
14:35:33.373	0.35674694	4.278569	8.444607	-0.07979122	-0.009663888	-0.0024770587	0.28821307	4.4661727	8.725858	Multitasking_Type
14:35:33.396	0.19393626	4.0918155	8.9498	-0.08834333	0.008051204	-0.028744265	0.2441887	4.396306	8.762603	Multitasking_Type
14:35:33.420	0.19393626	4.0918155	8.9498	-0.08834333	0.008051204	-0.028744265	0.2441887	4.396306	8.762603	Multitasking_Type
14:35:33.443	0.19393626	4.0918155	8.9498	-0.08834333	0.008051204	-0.028744265	0.2441887	4.396306	8.762603	Multitasking_Type
14:35:33.466	0.19393626	4.0918155	8.9498	-0.08834333	0.008051204	-0.028744265	0.2441887	4.396306	8.762603	Multitasking_Type
14:35:33.490	0.19393626	4.0918155	8.9498	-0.08834333	0.008051204	-0.028744265	0.2441887	4.396306	8.762603	Multitasking_Type
14:35:33.512	0.19393626	4.0918155	8.9498	-0.08834333	0.008051204	-0.028744265	0.2441887	4.396306	8.762603	Multitasking_Type
14:35:33.533	0.19393626	4.0918155	8.9498	-0.08834333	0.008051204	-0.028744265	0.2441887	4.396306	8.762603	Multitasking_Type
14:35:33.556	0.32801566	4.1373067	8.430242	-0.04741536	-0.036541957	-0.033631187	0.1630552	4.4224625	8.751321	Multitasking_Type
14:35:33.586	0.32801566	4.1373067	8.430242	-0.04741536	-0.036541957	-0.033631187	0.1630552	4.4224625	8.751321	Multitasking_Type
14:35:33.606	0.32801566	4.1373067	8.430242	-0.04741536	-0.036541957	-0.033631187	0.1630552	4.4224625	8.751321	Multitasking_Type
14:35:33.628	0.32801566	4.1373067	8.430242	-0.04741536	-0.036541957	-0.033631187	0.1630552	4.4224625	8.751321	Multitasking_Type
14:35:33.649	0.32801566	4.1373067	8.430242	-0.04741536	-0.036541957	-0.033631187	0.1630552	4.4224625	8.751321	Multitasking_Type
14:35:33.672	0.32801566	4.1373067	8.430242	-0.04741536	-0.036541957	-0.033631187	0.1630552	4.4224625	8.751321	Multitasking_Type
14:35:33.694	0.32801566	4.1373067	8.430242	-0.04741536	-0.036541957	-0.033631187	0.1630552	4.4224625	8.751321	Multitasking_Type
14:35:33.716	0.32801566	4.1373067	8.430242	-0.04741536	-0.036541957	-0.033631187	0.1630552	4.4224625	8.751321	Multitasking_Type
14:35:33.738	0.18196489	4.1756153	8.537984	0.061318655	-0.0035552357	-0.011029172	0.18684542	4.3624244	8.780929	Multitasking_Type
14:35:33.760	0.18196489	4.1756153	8.537984	0.061318655	-0.0035552357	-0.011029172	0.18684542	4.3624244	8.780929	Multitasking_Type
14:35:33.781	0.18196489	4.1756153	8.537984	0.061318655	-0.0035552357	-0.011029172	0.18684542	4.3624244	8.780929	Multitasking_Type
14:35:33.802	0.18196489	4.1756153	8.537984	0.061318655	-0.0035552357	-0.011029172	0.18684542	4.3624244	8.780929	Multitasking_Type
14:35:33.825	0.18196489	4.1756153	8.537984	0.061318655	-0.0035552357	-0.011029172	0.18684542	4.3624244	8.780929	Multitasking_Type
14:35:33.846	0.18196489	4.1756153	8.537984	0.061318655	-0.0035552357	-0.011029172	0.18684542	4.3624244	8.780929	Multitasking_Type
14:35:33.869	0.18196489	4.1756153	8.537984	0.061318655	-0.0035552357	-0.011029172	0.18684542	4.3624244	8.780929	Multitasking_Type
14:35:33.892	0.18196489	4.1756153	8.537984	0.061318655	-0.0035552357	-0.011029172	0.18684542	4.3624244	8.780929	Multitasking_Type
14:35:33.916	0.043096945	4.209135	8.722343	0.061318655	-0.0035552357	-0.011029172	0.18684542	4.3624244	8.780929	Multitasking_Type
14:35:33.939	0.043096945	4.209135	8.722343	-0.026035076	-0.0090530235	0.06471812	0.19780305	4.3777986	8.773034	Multitasking_Type
14:35:33.961	0.043096945	4.209135	8.722343	-0.026035076	-0.0090530235	0.06471812	0.19780305	4.3777986	8.773034	Multitasking_Type
14:35:33.984	0.043096945	4.209135	8.722343	-0.026035076	-0.0090530235	0.06471812	0.19780305	4.3777986	8.773034	Multitasking_Type
14:35:34.007	0.043096945	4.209135	8.722343	-0.026035076	-0.0090530235	0.06471812	0.19780305	4.3777986	8.773034	Multitasking_Type
14:35:34.030	0.043096945	4.209135	8.722343	-0.026035076	-0.0090530235	0.06471812	0.19780305	4.3777986	8.773034	Multitasking_Type
14:35:34.053	0.043096945	4.209135	8.722343	-0.026035076	-0.0090530235	0.06471812	0.19780305	4.3777986	8.773034	Multitasking_Type
14:35:34.077	0.043096945	4.209135	8.722343	-0.026035076	-0.0090530235	0.06471812	0.19780305	4.3777986	8.773034	Multitasking_Type
14:35:34.099	0.057462595	4.513208	8.4781275	-0.024813347	0.014770721	-0.016526958	0.16099392	4.52024	8.701257	Multitasking_Type
14:35:34.121	0.057462595	4.513208	8.4781275	-0.024813347	0.014770721	-0.016526958	0.16099392	4.52024	8.701257	Multitasking_Type
14:35:34.144	0.057462595	4.513208	8.4781275	-0.024813347	0.014770721	-0.016526958	0.16099392	4.52024	8.701257	Multitasking_Type
14:35:34.168	0.057462595	4.513208	8.4781275	-0.024813347	0.014770721	-0.016526958	0.16099392	4.52024	8.701257	Multitasking_Type
14:35:34.191	0.057462595	4.513208	8.4781275	-0.024813347	0.014770721	-0.016526958	0.16099392	4.52024	8.701257	Multitasking_Type
14:35:34.214	0.057462595	4.513208	8.4781275	-0.024813347	0.014770721	-0.016526958	0.16099392	4.52024	8.701257	Multitasking_Type
14:35:34.235	0.057462595	4.513208	8.4781275	-0.024813347	0.014770721	-0.016526958	0.16099392	4.52024	8.701257	Multitasking_Type
14:35:34.256	0.057462595	4.513208	8.4781275	-0.024813347	0.014770721	-0.016526958	0.16099392	4.52024	8.701257	Multitasking_Type
14:35:34.290	-0.07422252	4.599402	8.710372	-0.12866043	0.114952624	0.0439487	0.15553945	4.526554	8.6980715	Multitasking_Type
14:35:34.309	-0.07422252	4.599402	8.710372	-0.12866043	0.114952624	0.0439487	0.15553945	4.526554	8.6980715	Multitasking_Type
14:35:34.331	-0.07422252	4.599402	8.710372	-0.12866043	0.114952624	0.0439487	0.15553945	4.526554	8.6980715	Multitasking_Type
14:35:34.354	-0.07422252	4.599402	8.710372	-0.12866043	0.114952624	0.0439487	0.15553945	4.526554	8.6980715	Multitasking_Type
14:35:34.376	-0.07422252	4.599402	8.710372	-0.12866043	0.114952624	0.0439487	0.15553945	4.526554	8.6980715	Multitasking_Type
14:35:34.398	-0.07422252	4.599402	8.710372	-0.12866043	0.114952624	0.0439487	0.15553945	4.526554	8.6980715	Multitasking_Type
14:35:34.419	-0.07422252	4.599402	8.710372	-0.12866043	0.114952624	0.0439487	0.15553945	4.526554	8.6980715	Multitasking_Type
14:35:34.438	-0.07422252	4.599402	8.710372	-0.12866043	0.114952624	0.0439487	0.15553945	4.526554	8.6980715	Multitasking_Type
14:35:34.462	-0.016759925	4.3240604	8.442213	0.14439633	-0.078080796	-0.01897042	0.047705315	4.5229774	8.701193	Multitasking_Type
14:35:34.483	-0.016759925	4.3240604	8.442213	0.14439633	-0.078080796	-0.01897042	0.047705315	4.5229774	8.701193	Multitasking_Type
14:35:34.504	-0.016759925	4.3240604	8.442213	0.14439633	-0.078080796	-0.01897042	0.047705315	4.5229774	8.701193	Multitasking_Type
14:35:34.525	-0.016759925	4.3240604	8.442213	0.14439633	-0.078080796	-0.01897042	0.047705315	4.5229774	8.701193	Multitasking_Type
14:35:34.546	-0.016759925	4.3240604	8.442213	0.14439633	-0.078080796	-0.01897042	0.047705315	4.5229774	8.701193	Multitasking_Type
14:35:34.567	-0.016759925	4.3240604	8.442213	0.14439633	-0.078080796	-0.01897042	0.047705315	4.5229774	8.701193	Multitasking_Type
14:35:34.592	-0.016759925	4.3240604	8.442213	0.14439633	-0.078080796	-0.01897042	0.047705315	4.5229774	8.701193	Multitasking_Type
14:35:34.615	-0.016759925	4.3240604	8.442213	0.14439633	-0.078080796	-0.01897042	0.047705315	4.5229774	8.701193	Multitasking_Type
14:35:34.636	0.14605077	4.415043	8.5882635	-0.016261233	-0.16299106	-0.062341854	0.15442704	4.5159206	8.703618	Multitasking_Type
14:35:34.659	0.14605077	4.415043	8.5882635	-0.016261233	-0.16299106	-0.062341854	0.15442704	4.5159206	8.703618	Multitasking_Type
14:35:34.682	0.14605077	4.415043	8.5882635	-0.016261233	-0.16299106	-0.062341854	0.15442704	4.5159206	8.703618	Multitasking_Type
14:35:34.704	0.14605077	4.415043	8.5882635	-0.016261233	-0.16299106	-0.062341854	0.15442704	4.5159206	8.703618	Multitasking_Type
14:35:34.726	0.14605077	4.415043	8.5882635	-0.016261233	-0.16299106	-0.062341854	0.15442704	4.5159206	8.703618	Multitasking_Type
14:35:34.747	0.14605077	4.415043	8.5882635	-0.016261233	-0.16299106	-0.062341854	0.15442704	4.5159206	8.703618	Multitasking_Type
14:35:34.769	0.14605077	4.415043	8.5882635	-0.016261233	-0.16299106	-0.062341854	0.15442704	4.5159206	8.703618	Multitasking_Type
14:35:34.792	0.14605077	4.415043	8.5882635	-0.016261233	-0.16299106	-0.062341854	0.15442704	4.5159206	8.703618	Multitasking_Type
14:35:34.812	0.08619389	4.494054	8.978531	-0.016261233	-0.16299106	-0.062341854	0.15442704	4.5159206	8.703618	Multitasking_Type
14:35:34.834	0.08619389	4.494054	8.978531	0.0014538594	0.12961338	0.069605045	0.17480588	4.5455093	8.687815	Multitasking_Type
14:35:34.856	0.08619389	4.494054	8.978531	0.0014538594	0.12961338	0.069605045	0.17480588	4.5455093	8.687815	Multitasking_Type
14:35:34.877	0.08619389	4.494054	8.978531	0.0014538594	0.12961338	0.069605045	0.17480588	4.5455093	8.687815	Multitasking_Type
14:35:34.900	0.08619389	4.494054	8.978531	0.0014538594	0.12961338	0.069605045	0.17480588	4.5455093	8.687815	Multitasking_Type
14:35:34.923	0.08619389	4.494054	8.978531	0.0014538594	0.12961338	0.069605045	0.17480588	4.5455093	8.687815	Multitasking_Type
14:35:34.946	0.08619389	4.494054	8.978531	0.0014538594	0.12961338	0.069605045	0.17480588	4.5455093	8.687815	Multitasking_Type
14:35:34.969	0.08619389	4.494054	8.978531	0.0014538594	0.12961338	0.069605045	0.17480588	4.5455093	8.687815	Multitasking_Type
14:35:34.991	0.08619389	4.494054	8.978531	0.0014538594	0.12961338	0.069605045	0.17480588	4.5455093	8.687815	Multitasking_Type
14:35:35.012	0.08619389	4.5419393	8.140534	0.011227703	0.011716396	0.024401013	0.11911581	4.6496706	8.633466	Multitasking_Type
14:35:35.033	0.08619389	4.5419393	8.140534	0.011227703	0.011716396	0.024401013	0.11911581	4.6496706	8.633466	Multitasking_Type
14:35:35.055	0.08619389	4.5419393	8.140534	0.011227703	0.011716396	0.024401013	0.11911581	4.6496706	8.633466	Multitasking_Type
14:35:35.079	0.08619389	4.5419393	8.140534	0.011227703	0.011716396	0.024401013	0.11911581	4.6496706	8.633466	Multitasking_Type
14:35:35.102	0.08619389	4.5419393	8.140534	0.011227703	0.011716396	0.024401013	0.11911581	4.6496706	8.633466	Multitasking_Type
14:35:35.124	0.08619389	4.5419393	8.140534	0.011227703	0.011716396	0.024401013	0.11911581	4.6496706	8.633466	Multitasking_Type
14:35:35.148	0.08619389	4.5419393	8.140534	0.011227703	0.011716396	0.024401013	0.11911581	4.6496706	8.633466	Multitasking_Type
14:35:35.172	0.08619389	4.5419393	8.140534	0.011227703	0.011716396	0.024401013	0.11911581	4.6496706	8.633466	Multitasking_Type
14:35:35.195	-0.14844504	4.5491223	8.530801	0.15661363	0.11250916	0.037840046	0.11241094	4.6363754	8.640702	Multitasking_Type
14:35:35.217	-0.14844504	4.5491223	8.530801	0.15661363	0.11250916	0.037840046	0.11241094	4.6363754	8.640702	Multitasking_Type
14:35:35.240	-0.14844504	4.5491223	8.530801	0.15661363	0.11250916	0.037840046	0.11241094	4.6363754	8.640702	Multitasking_Type
14:35:35.261	-0.14844504	4.5491223	8.530801	0.15661363	0.11250916	0.037840046	0.11241094	4.6363754	8.640702	Multitasking_Type
14:35:35.296	-0.14844504	4.5491223	8.530801	0.15661363	0.11250916	0.037840046	0.11241094	4.6363754	8.640702	Multitasking_Type
14:35:35.317	-0.14844504	4.5491223	8.530801	0.15661363	0.11250916	0.037840046	0.11241094	4.6363754	8.640702	Multitasking_Type
14:35:35.338	-0.14844504	4.5491223	8.530801	0.15661363	0.11250916	0.037840046	0.11241094	4.6363754	8.640702	Multitasking_Type
14:35:35.360	-0.021548472	4.7286925	9.11261	-0.21112724	-0.05425705	0.050057355	0.092226595	4.6527944	8.632112	Multitasking_Type
14:35:35.382	-0.021548472	4.7286925	9.11261	-0.21112724	-0.05425705	0.050057355	0.092226595	4.6527944	8.632112	Multitasking_Type
14:35:35.408	-0.021548472	4.7286925	9.11261	-0.21112724	-0.05425705	0.050057355	0.092226595	4.6527944	8.632112	Multitasking_Type
14:35:35.429	-0.021548472	4.7286925	9.11261	-0.21112724	-0.05425705	0.050057355	0.092226595	4.6527944	8.632112	Multitasking_Type
14:35:35.450	-0.021548472	4.7286925	9.11261	-0.21112724	-0.05425705	0.050057355	0.092226595	4.6527944	8.632112	Multitasking_Type
14:35:35.472	-0.021548472	4.7286925	9.11261	-0.21112724	-0.05425705	0.050057355	0.092226595	4.6527944	8.632112	Multitasking_Type
14:35:35.499	-0.021548472	4.7286925	9.11261	-0.21112724	-0.05425705	0.050057355	0.092226595	4.6527944	8.632112	Multitasking_Type
14:35:35.521	-0.021548472	4.7286925	9.11261	-0.21112724	-0.05425705	0.050057355	0.092226595	4.6527944	8.632112	Multitasking_Type
14:35:35.542	-0.052674048	4.6233444	8.43503	-0.029700268	-0.112900116	-0.014694364	0.123703025	4.540034	8.691557	Multitasking_Type
14:35:35.564	-0.052674048	4.6233444	8.43503	-0.029700268	-0.112900116	-0.014694364	0.123703025	4.540034	8.691557	Multitasking_Type
14:35:35.585	-0.052674048	4.6233444	8.43503	-0.029700268	-0.112900116	-0.014694364	0.123703025	4.540034	8.691557	Multitasking_Type
14:35:35.606	-0.052674048	4.6233444	8.43503	-0.029700268	-0.112900116	-0.014694364	0.123703025	4.540034	8.691557	Multitasking_Type
14:35:35.631	-0.052674048	4.6233444	8.43503	-0.029700268	-0.112900116	-0.014694364	0.123703025	4.540034	8.691557	Multitasking_Type
14:35:35.654	-0.052674048	4.6233444	8.43503	-0.029700268	-0.112900116	-0.014694364	0.123703025	4.540034	8.691557	Multitasking_Type
14:35:35.675	-0.052674048	4.6233444	8.43503	-0.029700268	-0.112900116	-0.014694364	0.123703025	4.540034	8.691557	Multitasking_Type
14:35:35.697	-0.052674048	4.6233444	8.43503	-0.029700268	-0.112900116	-0.014694364	0.123703025	4.540034	8.691557	Multitasking_Type
14:35:35.719	-0.076616794	4.3863115	8.310528	-0.0070982543	-0.11717617	-0.050735414	0.13226235	4.5053945	8.709437	Multitasking_Type
14:35:35.743	-0.076616794	4.3863115	8.310528	-0.0070982543	-0.11717617	-0.050735414	0.13226235	4.5053945	8.709437	Multitasking_Type
14:35:35.766	-0.076616794	4.3863115	8.310528	-0.0070982543	-0.11717617	-0.050735414	0.13226235	4.5053945	8.709437	Multitasking_Type
14:35:35.789	-0.076616794	4.3863115	8.310528	-0.0070982543	-0.11717617	-0.050735414	0.13226235	4.5053945	8.709437	Multitasking_Type
14:35:35.811	-0.076616794	4.3863115	8.310528	-0.0070982543	-0.11717617	-0.050735414	0.13226235	4.5053945	8.709437	Multitasking_Type
14:35:35.832	-0.076616794	4.3863115	8.310528	-0.0070982543	-0.11717617	-0.050735414	0.13226235	4.5053945	8.709437	Multitasking_Type
14:35:35.854	-0.076616794	4.3863115	8.310528	-0.0070982543	-0.11717617	-0.050735414	0.13226235	4.5053945	8.709437	Multitasking_Type
14:35:35.875	-0.076616794	4.3863115	8.310528	-0.0070982543	-0.11717617	-0.050735414	0.13226235	4.5053945	8.709437	Multitasking_Type
14:35:35.897	0.08140534	4.3863115	8.703189	0.17860478	-0.08174599	-0.06539618	0.15497091	4.4992847	8.712221	Multitasking_Type
14:35:35.919	0.08140534	4.3863115	8.703189	0.17860478	-0.08174599	-0.06539618	0.15497091	4.4992847	8.712221	Multitasking_Type
14:35:35.941	0.08140534	4.3863115	8.703189	0.17860478	-0.08174599	-0.06539618	0.15497091	4.4992847	8.712221	Multitasking_Type
14:35:35.964	0.08140534	4.3863115	8.703189	0.17860478	-0.08174599	-0.06539618	0.15497091	4.4992847	8.712221	Multitasking_Type
14:35:35.986	0.08140534	4.3863115	8.703189	0.17860478	-0.08174599	-0.06539618	0.15497091	4.4992847	8.712221	Multitasking_Type
14:35:36.007	0.08140534	4.3863115	8.703189	0.17860478	-0.08174599	-0.06539618	0.15497091	4.4992847	8.712221	Multitasking_Type
14:35:36.036	0.08140534	4.3863115	8.703189	0.17860478	-0.08174599	-0.06539618	0.15497091	4.4992847	8.712221	Multitasking_Type
14:35:36.058	0.08140534	4.3863115	8.703189	0.17860478	-0.08174599	-0.06539618	0.15497091	4.4992847	8.712221	Multitasking_Type
14:35:36.079	0.083799616	4.517997	8.463761	-0.112167075	-0.048759263	0.015238034	0.17417546	4.5782766	8.670606	Multitasking_Type
14:35:36.100	0.083799616	4.517997	8.463761	-0.112167075	-0.048759263	0.015238034	0.17417546	4.5782766	8.670606	Multitasking_Type
14:35:36.122	0.083799616	4.517997	8.463761	-0.112167075	-0.048759263	0.015238034	0.17417546	4.5782766	8.670606	Multitasking_Type
14:35:36.145	0.083799616	4.517997	8.463761	-0.112167075	-0.048759263	0.015238034	0.17417546	4.5782766	8.670606	Multitasking_Type
14:35:36.168	0.083799616	4.517997	8.463761	-0.112167075	-0.048759263	0.015238034	0.17417546	4.5782766	8.670606	Multitasking_Type
14:35:36.191	0.083799616	4.517997	8.463761	-0.112167075	-0.048759263	0.015238034	0.17417546	4.5782766	8.670606	Multitasking_Type
14:35:36.213	0.083799616	4.517997	8.463761	-0.112167075	-0.048759263	0.015238034	0.17417546	4.5782766	8.670606	Multitasking_Type
14:35:36.235	0.083799616	4.517997	8.463761	-0.112167075	-0.048759263	0.015238034	0.17417546	4.5782766	8.670606	Multitasking_Type
14:35:36.256	0.43575802	4.453351	8.195602	0.061318655	0.060585614	0.03845091	0.198895	4.5698915	8.674498	Multitasking_Type
14:35:36.277	0.43575802	4.453351	8.195602	0.061318655	0.060585614	0.03845091	0.198895	4.5698915	8.674498	Multitasking_Type
14:35:36.300	0.43575802	4.453351	8.195602	0.061318655	0.060585614	0.03845091	0.198895	4.5698915	8.674498	Multitasking_Type
14:35:36.323	0.43575802	4.453351	8.195602	0.061318655	0.060585614	0.03845091	0.198895	4.5698915	8.674498	Multitasking_Type
14:35:36.346	0.43575802	4.453351	8.195602	0.061318655	0.060585614	0.03845091	0.198895	4.5698915	8.674498	Multitasking_Type
14:35:36.369	0.43575802	4.453351	8.195602	0.061318655	0.060585614	0.03845091	0.198895	4.5698915	8.674498	Multitasking_Type
14:35:36.392	0.43575802	4.453351	8.195602	0.061318655	0.060585614	0.03845091	0.198895	4.5698915	8.674498	Multitasking_Type
14:35:36.415	0.43575802	4.453351	8.195602	0.061318655	0.060585614	0.03845091	0.198895	4.5698915	8.674498	Multitasking_Type
14:35:36.437	0.12929083	4.3958883	8.327288	-0.057189204	-0.06952868	-0.0030879239	0.15966648	4.5521746	8.684618	Multitasking_Type
14:35:36.460	0.12929083	4.3958883	8.327288	-0.057189204	-0.06952868	-0.0030879239	0.15966648	4.5521746	8.684618	Multitasking_Type
14:35:36.483	0.12929083	4.3958883	8.327288	-0.057189204	-0.06952868	-0.0030879239	0.15966648	4.5521746	8.684618	Multitasking_Type
14:35:36.506	0.12929083	4.3958883	8.327288	-0.057189204	-0.06952868	-0.0030879239	0.15966648	4.5521746	8.684618	Multitasking_Type
14:35:36.529	0.12929083	4.3958883	8.327288	-0.057189204	-0.06952868	-0.0030879239	0.15966648	4.5521746	8.684618	Multitasking_Type
14:35:36.551	0.12929083	4.3958883	8.327288	-0.057189204	-0.06952868	-0.0030879239	0.15966648	4.5521746	8.684618	Multitasking_Type
14:35:36.573	0.12929083	4.3958883	8.327288	-0.057189204	-0.06952868	-0.0030879239	0.15966648	4.5521746	8.684618	Multitasking_Type
14:35:36.594	0.12929083	4.3958883	8.327288	-0.057189204	-0.06952868	-0.0030879239	0.15966648	4.5521746	8.684618	Multitasking_Type
14:35:36.619	0.17957062	4.3192716	8.499676	0.057042595	-0.07746993	0.011572842	0.29637298	4.450606	8.733535	Multitasking_Type
14:35:36.640	0.17957062	4.3192716	8.499676	0.057042595	-0.07746993	0.011572842	0.29637298	4.450606	8.733535	Multitasking_Type
14:35:36.662	0.17957062	4.3192716	8.499676	0.057042595	-0.07746993	0.011572842	0.29637298	4.450606	8.733535	Multitasking_Type
14:35:36.685	0.17957062	4.3192716	8.499676	0.057042595	-0.07746993	0.011572842	0.29637298	4.450606	8.733535	Multitasking_Type
14:35:36.707	0.17957062	4.3192716	8.499676	0.057042595	-0.07746993	0.011572842	0.29637298	4.450606	8.733535	Multitasking_Type
14:35:36.729	0.17957062	4.3192716	8.499676	0.057042595	-0.07746993	0.011572842	0.29637298	4.450606	8.733535	Multitasking_Type
14:35:36.751	0.17957062	4.3192716	8.499676	0.057042595	-0.07746993	0.011572842	0.29637298	4.450606	8.733535	Multitasking_Type
14:35:36.773	0.17957062	4.3192716	8.499676	0.057042595	-0.07746993	0.011572842	0.29637298	4.450606	8.733535	Multitasking_Type
14:35:36.796	0.36632404	4.417437	7.7837873	0.06315125	0.059363883	0.0298988	0.271008	4.532114	8.692344	Multitasking_Type
14:35:36.817	0.36632404	4.417437	7.7837873	0.06315125	0.059363883	0.0298988	0.271008	4.532114	8.692344	Multitasking_Type
14:35:36.839	0.36632404	4.417437	7.7837873	0.06315125	0.059363883	0.0298988	0.271008	4.532114	8.692344	Multitasking_Type
14:35:36.861	0.36632404	4.417437	7.7837873	0.06315125	0.059363883	0.0298988	0.271008	4.532114	8.692344	Multitasking_Type
14:35:36.884	0.36632404	4.417437	7.7837873	0.06315125	0.059363883	0.0298988	0.271008	4.532114	8.692344	Multitasking_Type
14:35:36.907	0.36632404	4.417437	7.7837873	0.06315125	0.059363883	0.0298988	0.271008	4.532114	8.692344	Multitasking_Type
14:35:36.929	0.36632404	4.417437	7.7837873	0.06315125	0.059363883	0.0298988	0.271008	4.532114	8.692344	Multitasking_Type
14:35:36.953	0.36632404	4.417437	7.7837873	0.06315125	0.059363883	0.0298988	0.271008	4.532114	8.692344	Multitasking_Type
14:35:36.981	0.047885496	4.400677	8.212362	0.22258708	0.18336952	-0.044015896	0.22892871	4.5068545	8.706676	Multitasking_Type
14:35:37.002	0.047885496	4.400677	8.212362	0.22258708	0.18336952	-0.044015896	0.22892871	4.5068545	8.706676	Multitasking_Type
14:35:37.023	0.047885496	4.400677	8.212362	0.22258708	0.18336952	-0.044015896	0.22892871	4.5068545	8.706676	Multitasking_Type
14:35:37.042	0.047885496	4.400677	8.212362	0.22258708	0.18336952	-0.044015896	0.22892871	4.5068545	8.706676	Multitasking_Type
14:35:37.063	0.047885496	4.400677	8.212362	0.22258708	0.18336952	-0.044015896	0.22892871	4.5068545	8.706676	Multitasking_Type
14:35:37.084	0.047885496	4.400677	8.212362	0.22258708	0.18336952	-0.044015896	0.22892871	4.5068545	8.706676	Multitasking_Type
14:35:37.105	0.047885496	4.400677	8.212362	0.22258708	0.18336952	-0.044015896	0.22892871	4.5068545	8.706676	Multitasking_Type
14:35:37.126	0.047885496	4.400677	8.212362	0.22258708	0.18336952	-0.044015896	0.22892871	4.5068545	8.706676	Multitasking_Type
14:35:37.152	0.047885496	4.400677	8.212362	0.22258708	0.18336952	-0.044015896	0.22892871	4.5068545	8.706676	Multitasking_Type
14:35:37.175	0.21548474	4.314483	8.734315	-0.041306708	-0.07991339	-0.023857342	0.2749299	4.5063844	8.70559	Multitasking_Type
14:35:37.197	0.21548474	4.314483	8.734315	-0.041306708	-0.07991339	-0.023857342	0.2749299	4.5063844	8.70559	Multitasking_Type
14:35:37.218	0.21548474	4.314483	8.734315	-0.041306708	-0.07991339	-0.023857342	0.2749299	4.5063844	8.70559	Multitasking_Type
14:35:37.240	0.21548474	4.314483	8.734315	-0.041306708	-0.07991339	-0.023857342	0.2749299	4.5063844	8.70559	Multitasking_Type
14:35:37.263	0.21548474	4.314483	8.734315	-0.041306708	-0.07991339	-0.023857342	0.2749299	4.5063844	8.70559	Multitasking_Type
14:35:37.285	0.21548474	4.314483	8.734315	-0.041306708	-0.07991339	-0.023857342	0.2749299	4.5063844	8.70559	Multitasking_Type
14:35:37.309	0.21548474	4.314483	8.734315	-0.041306708	-0.07991339	-0.023857342	0.2749299	4.5063844	8.70559	Multitasking_Type
14:35:37.332	0.21548474	4.314483	8.734315	-0.041306708	-0.07991339	-0.023857342	0.2749299	4.5063844	8.70559	Multitasking_Type
14:35:37.354	0.10055954	4.4820824	8.356019	0.024055874	-0.037763692	-0.022024745	0.25459966	4.58162	8.666851	Multitasking_Type
14:35:37.375	0.10055954	4.4820824	8.356019	0.024055874	-0.037763692	-0.022024745	0.25459966	4.58162	8.666851	Multitasking_Type
14:35:37.397	0.10055954	4.4820824	8.356019	0.024055874	-0.037763692	-0.022024745	0.25459966	4.58162	8.666851	Multitasking_Type
14:35:37.421	0.10055954	4.4820824	8.356019	0.024055874	-0.037763692	-0.022024745	0.25459966	4.58162	8.666851	Multitasking_Type
14:35:37.444	0.10055954	4.4820824	8.356019	0.024055874	-0.037763692	-0.022024745	0.25459966	4.58162	8.666851	Multitasking_Type
14:35:37.467	0.10055954	4.4820824	8.356019	0.024055874	-0.037763692	-0.022024745	0.25459966	4.58162	8.666851	Multitasking_Type
14:35:37.489	0.10055954	4.4820824	8.356019	0.024055874	-0.037763692	-0.022024745	0.25459966	4.58162	8.666851	Multitasking_Type
14:35:37.512	0.10055954	4.4820824	8.356019	0.024055874	-0.037763692	-0.022024745	0.25459966	4.58162	8.666851	Multitasking_Type
14:35:37.536	0.4668836	4.8579836	8.12138	0.35514483	-0.33281162	-0.095939435	0.49718058	4.890012	8.485927	Multitasking_Type
14:35:37.561	0.4668836	4.8579836	8.12138	0.35514483	-0.33281162	-0.095939435	0.49718058	4.890012	8.485927	Multitasking_Type
14:35:37.584	0.4668836	4.8579836	8.12138	0.35514483	-0.33281162	-0.095939435	0.49718058	4.890012	8.485927	Multitasking_Type
14:35:37.605	0.4668836	4.8579836	8.12138	0.35514483	-0.33281162	-0.095939435	0.49718058	4.890012	8.485927	Multitasking_Type
14:35:37.627	0.4668836	4.8579836	8.12138	0.35514483	-0.33281162	-0.095939435	0.49718058	4.890012	8.485927	Multitasking_Type
14:35:37.652	0.4668836	4.8579836	8.12138	0.35514483	-0.33281162	-0.095939435	0.49718058	4.890012	8.485927	Multitasking_Type
14:35:37.673	0.4668836	4.8579836	8.12138	0.35514483	-0.33281162	-0.095939435	0.49718058	4.890012	8.485927	Multitasking_Type
14:35:37.694	0.2561874	4.9393888	8.178843	-0.2050186	0.44176555	0.19849761	0.49718058	4.890012	8.485927	Multitasking_Type
14:35:37.715	0.2561874	4.9393888	8.178843	-0.2050186	0.44176555	0.19849761	0.5898786	5.0578675	8.380952	Multitasking_Type
14:35:37.739	0.2561874	4.9393888	8.178843	-0.2050186	0.44176555	0.19849761	0.5898786	5.0578675	8.380952	Multitasking_Type
14:35:37.762	0.2561874	4.9393888	8.178843	-0.2050186	0.44176555	0.19849761	0.5898786	5.0578675	8.380952	Multitasking_Type
14:35:37.784	0.2561874	4.9393888	8.178843	-0.2050186	0.44176555	0.19849761	0.5898786	5.0578675	8.380952	Multitasking_Type
14:35:37.807	0.2561874	4.9393888	8.178843	-0.2050186	0.44176555	0.19849761	0.5898786	5.0578675	8.380952	Multitasking_Type
14:35:37.828	0.2561874	4.9393888	8.178843	-0.2050186	0.44176555	0.19849761	0.5898786	5.0578675	8.380952	Multitasking_Type
14:35:37.849	0.2561874	4.9393888	8.178843	-0.2050186	0.44176555	0.19849761	0.5898786	5.0578675	8.380952	Multitasking_Type
14:35:37.870	0.2561874	4.9393888	8.178843	-0.2050186	0.44176555	0.19849761	0.5898786	5.0578675	8.380952	Multitasking_Type
14:35:37.891	0.45012367	4.7095385	8.250671	-0.023591615	-0.11839791	0.014627169	0.44699353	4.8683248	8.501174	Multitasking_Type
14:35:37.912	0.45012367	4.7095385	8.250671	-0.023591615	-0.11839791	0.014627169	0.44699353	4.8683248	8.501174	Multitasking_Type
14:35:37.934	0.45012367	4.7095385	8.250671	-0.023591615	-0.11839791	0.014627169	0.44699353	4.8683248	8.501174	Multitasking_Type
14:35:37.957	0.45012367	4.7095385	8.250671	-0.023591615	-0.11839791	0.014627169	0.44699353	4.8683248	8.501174	Multitasking_Type
14:35:37.981	0.45012367	4.7095385	8.250671	-0.023591615	-0.11839791	0.014627169	0.44699353	4.8683248	8.501174	Multitasking_Type
14:35:38.004	0.45012367	4.7095385	8.250671	-0.023591615	-0.11839791	0.014627169	0.44699353	4.8683248	8.501174	Multitasking_Type
14:35:38.026	0.45012367	4.7095385	8.250671	-0.023591615	-0.11839791	0.014627169	0.44699353	4.8683248	8.501174	Multitasking_Type
14:35:38.049	0.45012367	4.7095385	8.250671	-0.023591615	-0.11839791	0.014627169	0.44699353	4.8683248	8.501174	Multitasking_Type
14:35:38.071	0.36392978	4.8747435	8.116591	0.15294844	-0.031044172	-0.02935513	0.47965458	4.954991	8.449162	Multitasking_Type
14:35:38.093	0.36392978	4.8747435	8.116591	0.15294844	-0.031044172	-0.02935513	0.47965458	4.954991	8.449162	Multitasking_Type
14:35:38.123	0.36392978	4.8747435	8.116591	0.15294844	-0.031044172	-0.02935513	0.47965458	4.954991	8.449162	Multitasking_Type
14:35:38.145	0.36392978	4.8747435	8.116591	0.15294844	-0.031044172	-0.02935513	0.47965458	4.954991	8.449162	Multitasking_Type
14:35:38.167	0.36392978	4.8747435	8.116591	0.15294844	-0.031044172	-0.02935513	0.47965458	4.954991	8.449162	Multitasking_Type
14:35:38.189	0.36392978	4.8747435	8.116591	0.15294844	-0.031044172	-0.02935513	0.47965458	4.954991	8.449162	Multitasking_Type
14:35:38.213	0.36392978	4.8747435	8.116591	0.15294844	-0.031044172	-0.02935513	0.47965458	4.954991	8.449162	Multitasking_Type
14:35:38.235	0.36392978	4.8747435	8.116591	0.20731544	-0.29310533	-0.10265896	0.6737799	5.235142	8.264965	Multitasking_Type
14:35:38.258	0.6273	5.212336	7.553937	0.20731544	-0.29310533	-0.10265896	0.6737799	5.235142	8.264965	Multitasking_Type
14:35:38.280	0.6273	5.212336	7.553937	0.20731544	-0.29310533	-0.10265896	0.6737799	5.235142	8.264965	Multitasking_Type
14:35:38.302	0.6273	5.212336	7.553937	0.20731544	-0.29310533	-0.10265896	0.6737799	5.235142	8.264965	Multitasking_Type
14:35:38.323	0.6273	5.212336	7.553937	0.20731544	-0.29310533	-0.10265896	0.6737799	5.235142	8.264965	Multitasking_Type
14:35:38.344	0.6273	5.212336	7.553937	0.20731544	-0.29310533	-0.10265896	0.6737799	5.235142	8.264965	Multitasking_Type
14:35:38.365	0.6273	5.212336	7.553937	0.20731544	-0.29310533	-0.10265896	0.6737799	5.235142	8.264965	Multitasking_Type
14:35:38.386	0.6273	5.212336	7.553937	0.20731544	-0.29310533	-0.10265896	0.6737799	5.235142	8.264965	Multitasking_Type
14:35:38.407	0.6273	5.212336	7.553937	0.20731544	-0.29310533	-0.10265896	0.6737799	5.235142	8.264965	Multitasking_Type
14:35:38.428	0.59378016	5.2243075	8.870789	-0.09261938	0.30798605	0.10503522	0.6707198	5.317909	8.212208	Multitasking_Type
14:35:38.449	0.59378016	5.2243075	8.870789	-0.09261938	0.30798605	0.10503522	0.6707198	5.317909	8.212208	Multitasking_Type
14:35:38.472	0.59378016	5.2243075	8.870789	-0.09261938	0.30798605	0.10503522	0.6707198	5.317909	8.212208	Multitasking_Type
14:35:38.495	0.59378016	5.2243075	8.870789	-0.09261938	0.30798605	0.10503522	0.6707198	5.317909	8.212208	Multitasking_Type
14:35:38.518	0.59378016	5.2243075	8.870789	-0.09261938	0.30798605	0.10503522	0.6707198	5.317909	8.212208	Multitasking_Type
14:35:38.541	0.59378016	5.2243075	8.870789	-0.09261938	0.30798605	0.10503522	0.6707198	5.317909	8.212208	Multitasking_Type
14:35:38.562	0.59378016	5.2243075	8.870789	-0.09261938	0.30798605	0.10503522	0.6707198	5.317909	8.212208	Multitasking_Type
14:35:38.584	0.59378016	5.2243075	8.870789	-0.09261938	0.30798605	0.10503522	0.6707198	5.317909	8.212208	Multitasking_Type
14:35:38.604	0.69673395	5.2314906	8.018426	-0.08956506	0.28843835	0.028066205	0.5405019	5.3074684	8.228549	Multitasking_Type
14:35:38.626	0.69673395	5.2314906	8.018426	-0.08956506	0.28843835	0.028066205	0.5405019	5.3074684	8.228549	Multitasking_Type
14:35:38.648	0.69673395	5.2314906	8.018426	-0.08956506	0.28843835	0.028066205	0.5405019	5.3074684	8.228549	Multitasking_Type
14:35:38.669	0.69673395	5.2314906	8.018426	-0.08956506	0.28843835	0.028066205	0.5405019	5.3074684	8.228549	Multitasking_Type
14:35:38.691	0.69673395	5.2314906	8.018426	-0.08956506	0.28843835	0.028066205	0.5405019	5.3074684	8.228549	Multitasking_Type
14:35:38.713	0.69673395	5.2314906	8.018426	-0.08956506	0.28843835	0.028066205	0.5405019	5.3074684	8.228549	Multitasking_Type
14:35:38.736	0.69673395	5.2314906	8.018426	-0.08956506	0.28843835	0.028066205	0.5405019	5.3074684	8.228549	Multitasking_Type
14:35:38.760	0.69673395	5.2314906	8.018426	-0.08956506	0.28843835	0.028066205	0.5405019	5.3074684	8.228549	Multitasking_Type
14:35:38.783	0.43575802	4.932206	8.262642	-0.27587897	0.08257677	0.032342263	0.40457603	5.0711465	8.383922	Multitasking_Type
14:35:38.805	0.43575802	4.932206	8.262642	-0.27587897	0.08257677	0.032342263	0.40457603	5.0711465	8.383922	Multitasking_Type
14:35:38.827	0.43575802	4.932206	8.262642	-0.27587897	0.08257677	0.032342263	0.40457603	5.0711465	8.383922	Multitasking_Type
14:35:38.849	0.43575802	4.932206	8.262642	-0.27587897	0.08257677	0.032342263	0.40457603	5.0711465	8.383922	Multitasking_Type
14:35:38.870	0.43575802	4.932206	8.262642	-0.27587897	0.08257677	0.032342263	0.40457603	5.0711465	8.383922	Multitasking_Type
14:35:38.892	0.43575802	4.932206	8.262642	-0.27587897	0.08257677	0.032342263	0.40457603	5.0711465	8.383922	Multitasking_Type
14:35:38.914	0.43575802	4.932206	8.262642	-0.27587897	0.08257677	0.032342263	0.40457603	5.0711465	8.383922	Multitasking_Type
14:35:38.937	0.43575802	4.932206	8.262642	-0.27587897	0.08257677	0.032342263	0.40457603	5.0711465	8.383922	Multitasking_Type
14:35:38.960	0.35674694	4.6305275	8.607418	-0.07368256	-0.044483207	0.01829236	0.4214373	4.817646	8.531297	Multitasking_Type
14:35:38.984	0.35674694	4.6305275	8.607418	-0.07368256	-0.044483207	0.01829236	0.4214373	4.817646	8.531297	Multitasking_Type
14:35:39.007	0.35674694	4.6305275	8.607418	-0.07368256	-0.044483207	0.01829236	0.4214373	4.817646	8.531297	Multitasking_Type
14:35:39.029	0.35674694	4.6305275	8.607418	-0.07368256	-0.044483207	0.01829236	0.4214373	4.817646	8.531297	Multitasking_Type
14:35:39.051	0.35674694	4.6305275	8.607418	-0.07368256	-0.044483207	0.01829236	0.4214373	4.817646	8.531297	Multitasking_Type
14:35:39.073	0.35674694	4.6305275	8.607418	-0.07368256	-0.044483207	0.01829236	0.4214373	4.817646	8.531297	Multitasking_Type
14:35:39.096	0.35674694	4.6305275	8.607418	-0.07368256	-0.044483207	0.01829236	0.4214373	4.817646	8.531297	Multitasking_Type
14:35:39.126	0.35674694	4.6305275	8.607418	-0.07368256	-0.044483207	0.01829236	0.4214373	4.817646	8.531297	Multitasking_Type
14:35:39.148	0.1340794	4.5874305	8.056735	0.2641259	0.091739744	-0.028744265	0.3685984	4.789364	8.54965	Multitasking_Type
14:35:39.169	0.1340794	4.5874305	8.056735	0.2641259	0.091739744	-0.028744265	0.3685984	4.789364	8.54965	Multitasking_Type
14:35:39.190	0.1340794	4.5874305	8.056735	0.2641259	0.091739744	-0.028744265	0.3685984	4.789364	8.54965	Multitasking_Type
14:35:39.211	0.1340794	4.5874305	8.056735	0.2641259	0.091739744	-0.028744265	0.3685984	4.789364	8.54965	Multitasking_Type
14:35:39.232	0.1340794	4.5874305	8.056735	0.2641259	0.091739744	-0.028744265	0.3685984	4.789364	8.54965	Multitasking_Type
14:35:39.253	0.1340794	4.5874305	8.056735	0.2641259	0.091739744	-0.028744265	0.3685984	4.789364	8.54965	Multitasking_Type
14:35:39.274	0.1340794	4.5874305	8.056735	0.2641259	0.091739744	-0.028744265	0.3685984	4.789364	8.54965	Multitasking_Type
14:35:39.295	0.1340794	4.5874305	8.056735	0.2641259	0.091739744	-0.028744265	0.3685984	4.789364	8.54965	Multitasking_Type
14:35:39.328	0.42618093	4.7741838	8.842057	0.014282029	0.1363329	-0.0030879239	0.45450827	4.851808	8.510213	Multitasking_Type
14:35:39.365	0.42618093	4.7741838	8.842057	0.014282029	0.1363329	-0.0030879239	0.45450827	4.851808	8.510213	Multitasking_Type
14:35:39.386	0.42618093	4.7741838	8.842057	0.014282029	0.1363329	-0.0030879239	0.45450827	4.851808	8.510213	Multitasking_Type
14:35:39.407	0.42618093	4.7741838	8.842057	0.014282029	0.1363329	-0.0030879239	0.45450827	4.851808	8.510213	Multitasking_Type
14:35:39.428	0.42618093	4.7741838	8.842057	0.014282029	0.1363329	-0.0030879239	0.45450827	4.851808	8.510213	Multitasking_Type
14:35:39.448	0.42618093	4.7741838	8.842057	0.014282029	0.1363329	-0.0030879239	0.45450827	4.851808	8.510213	Multitasking_Type
14:35:39.469	0.42618093	4.7741838	8.842057	0.014282029	0.1363329	-0.0030879239	0.45450827	4.851808	8.510213	Multitasking_Type
14:35:39.490	0.42618093	4.7741838	8.842057	0.014282029	0.1363329	-0.0030879239	0.45450827	4.851808	8.510213	Multitasking_Type
14:35:39.512	0.6273	5.147691	7.4030976	0.13828768	-0.36335486	-0.05195714	0.61652637	5.0389457	8.390428	Multitasking_Type
14:35:39.533	0.6273	5.147691	7.4030976	0.13828768	-0.36335486	-0.05195714	0.61652637	5.0389457	8.390428	Multitasking_Type
14:35:39.554	0.6273	5.147691	7.4030976	0.13828768	-0.36335486	-0.05195714	0.61652637	5.0389457	8.390428	Multitasking_Type
14:35:39.578	0.6273	5.147691	7.4030976	0.13828768	-0.36335486	-0.05195714	0.61652637	5.0389457	8.390428	Multitasking_Type
14:35:39.599	0.6273	5.147691	7.4030976	0.13828768	-0.36335486	-0.05195714	0.61652637	5.0389457	8.390428	Multitasking_Type
14:35:39.623	0.6273	5.147691	7.4030976	0.13828768	-0.36335486	-0.05195714	0.61652637	5.0389457	8.390428	Multitasking_Type
14:35:39.646	0.6273	5.147691	7.4030976	0.13828768	-0.36335486	-0.05195714	0.61652637	5.0389457	8.390428	Multitasking_Type
14:35:39.668	0.6273	5.147691	7.4030976	0.13828768	-0.36335486	-0.05195714	0.61652637	5.0389457	8.390428	Multitasking_Type
14:35:39.691	0.30167863	4.8555894	8.078283	0.0002321288	0.24262346	0.026844474	0.4612404	4.9140744	8.47405	Multitasking_Type
14:35:39.714	0.30167863	4.8555894	8.078283	0.0002321288	0.24262346	0.026844474	0.4612404	4.9140744	8.47405	Multitasking_Type
14:35:39.736	0.30167863	4.8555894	8.078283	0.0002321288	0.24262346	0.026844474	0.4612404	4.9140744	8.47405	Multitasking_Type
14:35:39.759	0.30167863	4.8555894	8.078283	0.0002321288	0.24262346	0.026844474	0.4612404	4.9140744	8.47405	Multitasking_Type
14:35:39.781	0.30167863	4.8555894	8.078283	0.0002321288	0.24262346	0.026844474	0.4612404	4.9140744	8.47405	Multitasking_Type
14:35:39.803	0.30167863	4.8555894	8.078283	0.0002321288	0.24262346	0.026844474	0.4612404	4.9140744	8.47405	Multitasking_Type
14:35:39.825	0.30167863	4.8555894	8.078283	0.0002321288	0.24262346	0.026844474	0.4612404	4.9140744	8.47405	Multitasking_Type
14:35:39.846	0.30167863	4.8555894	8.078283	0.0002321288	0.24262346	0.026844474	0.4612404	4.9140744	8.47405	Multitasking_Type
14:35:39.866	0.083799616	4.7167215	7.692805	-0.18852524	-0.11839791	-0.026911668	0.17835155	4.9518075	8.46275	Multitasking_Type
14:35:39.898	0.083799616	4.7167215	7.692805	-0.18852524	-0.11839791	-0.026911668	0.17835155	4.9518075	8.46275	Multitasking_Type
14:35:39.919	0.083799616	4.7167215	7.692805	-0.18852524	-0.11839791	-0.026911668	0.17835155	4.9518075	8.46275	Multitasking_Type
14:35:39.940	0.083799616	4.7167215	7.692805	-0.18852524	-0.11839791	-0.026911668	0.17835155	4.9518075	8.46275	Multitasking_Type
14:35:39.962	0.083799616	4.7167215	7.692805	-0.18852524	-0.11839791	-0.026911668	0.17835155	4.9518075	8.46275	Multitasking_Type
14:35:39.985	0.083799616	4.7167215	7.692805	-0.18852524	-0.11839791	-0.026911668	0.17835155	4.9518075	8.46275	Multitasking_Type
14:35:40.008	0.083799616	4.7167215	7.692805	-0.18852524	-0.11839791	-0.026911668	0.17835155	4.9518075	8.46275	Multitasking_Type
14:35:40.030	0.083799616	4.7167215	7.692805	-0.18852524	-0.11839791	-0.026911668	0.17835155	4.9518075	8.46275	Multitasking_Type
14:35:40.052	0.083799616	4.640105	8.334471	-0.10544755	-0.089687236	0.00668592	0.30125022	4.8007326	8.545909	Multitasking_Type
14:35:40.073	0.083799616	4.640105	8.334471	-0.10544755	-0.089687236	0.00668592	0.30125022	4.8007326	8.545909	Multitasking_Type
14:35:40.095	0.083799616	4.640105	8.334471	-0.10544755	-0.089687236	0.00668592	0.30125022	4.8007326	8.545909	Multitasking_Type
14:35:40.117	0.083799616	4.640105	8.334471	-0.10544755	-0.089687236	0.00668592	0.30125022	4.8007326	8.545909	Multitasking_Type
14:35:40.138	0.083799616	4.640105	8.334471	-0.10544755	-0.089687236	0.00668592	0.30125022	4.8007326	8.545909	Multitasking_Type
14:35:40.160	0.083799616	4.640105	8.334471	-0.10544755	-0.089687236	0.00668592	0.30125022	4.8007326	8.545909	Multitasking_Type
14:35:40.183	0.083799616	4.640105	8.334471	-0.10544755	-0.089687236	0.00668592	0.30125022	4.8007326	8.545909	Multitasking_Type
14:35:40.205	0.083799616	4.640105	8.334471	-0.10544755	-0.089687236	0.00668592	0.30125022	4.8007326	8.545909	Multitasking_Type
14:35:40.228	0.17717634	4.5443335	8.930645	-0.117664866	0.0068294737	0.014016303	0.30977604	4.7386312	8.580195	Multitasking_Type
14:35:40.250	0.17717634	4.5443335	8.930645	-0.117664866	0.0068294737	0.014016303	0.30977604	4.7386312	8.580195	Multitasking_Type
14:35:40.273	0.17717634	4.5443335	8.930645	-0.117664866	0.0068294737	0.014016303	0.30977604	4.7386312	8.580195	Multitasking_Type
14:35:40.296	0.17717634	4.5443335	8.930645	-0.117664866	0.0068294737	0.014016303	0.30977604	4.7386312	8.580195	Multitasking_Type
14:35:40.320	0.17717634	4.5443335	8.930645	-0.117664866	0.0068294737	0.014016303	0.30977604	4.7386312	8.580195	Multitasking_Type
14:35:40.343	0.17717634	4.5443335	8.930645	-0.117664866	0.0068294737	0.014016303	0.30977604	4.7386312	8.580195	Multitasking_Type
14:35:40.366	0.17717634	4.5443335	8.930645	-0.117664866	0.0068294737	0.014016303	0.30977604	4.7386312	8.580195	Multitasking_Type
14:35:40.388	0.17717634	4.5443335	8.930645	-0.117664866	0.0068294737	0.014016303	0.30977604	4.7386312	8.580195	Multitasking_Type
14:35:40.416	0.3902668	4.5419393	8.365596	0.27695408	0.5578299	0.21376924	0.14356226	4.834302	8.5310755	Multitasking_Type
14:35:40.438	0.3902668	4.5419393	8.365596	0.27695408	0.5578299	0.21376924	0.14356226	4.834302	8.5310755	Multitasking_Type
14:35:40.462	0.3902668	4.5419393	8.365596	0.27695408	0.5578299	0.21376924	0.14356226	4.834302	8.5310755	Multitasking_Type
14:35:40.485	0.3902668	4.5419393	8.365596	0.27695408	0.5578299	0.21376924	0.14356226	4.834302	8.5310755	Multitasking_Type
14:35:40.508	0.3902668	4.5419393	8.365596	0.27695408	0.5578299	0.21376924	0.14356226	4.834302	8.5310755	Multitasking_Type
14:35:40.530	0.3902668	4.5419393	8.365596	0.27695408	0.5578299	0.21376924	0.14356226	4.834302	8.5310755	Multitasking_Type
14:35:40.553	0.3902668	4.5419393	8.365596	0.27695408	0.5578299	0.21376924	0.14356226	4.834302	8.5310755	Multitasking_Type
14:35:40.577	0.3902668	4.5419393	8.365596	0.27695408	0.5578299	0.21376924	0.14356226	4.834302	8.5310755	Multitasking_Type
14:35:40.599	0.7039168	4.743058	7.5587254	-0.7474669	-1.0896736	0.23637125	0.3602193	4.947419	8.459531	Multitasking_Type
14:35:40.624	0.7039168	4.743058	7.5587254	-0.7474669	-1.0896736	0.23637125	0.3602193	4.947419	8.459531	Multitasking_Type
14:35:40.648	0.7039168	4.743058	7.5587254	-0.7474669	-1.0896736	0.23637125	0.3602193	4.947419	8.459531	Multitasking_Type
14:35:40.670	0.7039168	4.743058	7.5587254	-0.7474669	-1.0896736	0.23637125	0.3602193	4.947419	8.459531	Multitasking_Type
14:35:40.693	0.7039168	4.743058	7.5587254	-0.7474669	-1.0896736	0.23637125	0.3602193	4.947419	8.459531	Multitasking_Type
14:35:40.716	0.7039168	4.743058	7.5587254	-0.7474669	-1.0896736	0.23637125	0.3602193	4.947419	8.459531	Multitasking_Type
14:35:40.738	0.7039168	4.743058	7.5587254	-0.7474669	-1.0896736	0.23637125	0.3602193	4.947419	8.459531	Multitasking_Type
14:35:40.763	0.51955765	4.7622128	7.666468	0.43394643	0.48208264	-0.2816425	0.40831628	4.8840775	8.49408	Multitasking_Type
14:35:40.785	0.51955765	4.7622128	7.666468	0.43394643	0.48208264	-0.2816425	0.40831628	4.8840775	8.49408	Multitasking_Type
14:35:40.808	0.51955765	4.7622128	7.666468	0.43394643	0.48208264	-0.2816425	0.40831628	4.8840775	8.49408	Multitasking_Type
14:35:40.831	0.51955765	4.7622128	7.666468	0.43394643	0.48208264	-0.2816425	0.40831628	4.8840775	8.49408	Multitasking_Type
14:35:40.853	0.51955765	4.7622128	7.666468	0.43394643	0.48208264	-0.2816425	0.40831628	4.8840775	8.49408	Multitasking_Type
14:35:40.876	0.51955765	4.7622128	7.666468	0.43394643	0.48208264	-0.2816425	0.40831628	4.8840775	8.49408	Multitasking_Type
14:35:40.898	0.51955765	4.7622128	7.666468	0.43394643	0.48208264	-0.2816425	0.40831628	4.8840775	8.49408	Multitasking_Type
14:35:40.920	0.51955765	4.7622128	7.666468	0.43394643	0.48208264	-0.2816425	0.40831628	4.8840775	8.49408	Multitasking_Type
14:35:40.941	-0.15802214	4.9968514	7.7742105	-0.028478539	-0.14710857	0.13985454	-0.037685953	5.2181253	8.303019	Multitasking_Type
14:35:40.962	-0.15802214	4.9968514	7.7742105	-0.028478539	-0.14710857	0.13985454	-0.037685953	5.2181253	8.303019	Multitasking_Type
14:35:40.983	-0.15802214	4.9968514	7.7742105	-0.028478539	-0.14710857	0.13985454	-0.037685953	5.2181253	8.303019	Multitasking_Type
14:35:41.004	-0.15802214	4.9968514	7.7742105	-0.028478539	-0.14710857	0.13985454	-0.037685953	5.2181253	8.303019	Multitasking_Type
14:35:41.025	-0.15802214	4.9968514	7.7742105	-0.028478539	-0.14710857	0.13985454	-0.037685953	5.2181253	8.303019	Multitasking_Type
14:35:41.046	-0.15802214	4.9968514	7.7742105	-0.028478539	-0.14710857	0.13985454	-0.037685953	5.2181253	8.303019	Multitasking_Type
14:35:41.068	-0.15802214	4.9968514	7.7742105	-0.028478539	-0.14710857	0.13985454	-0.037685953	5.2181253	8.303019	Multitasking_Type
14:35:41.091	-0.15802214	4.9968514	7.7742105	-0.028478539	-0.14710857	0.13985454	-0.037685953	5.2181253	8.303019	Multitasking_Type
14:35:41.113	-0.15802214	4.9968514	7.7742105	-0.028478539	-0.14710857	0.13985454	-0.037685953	5.2181253	8.303019	Multitasking_Type
14:35:41.138	0.27055305	4.9609375	8.023215	-0.18852524	-0.21124943	0.0024098635	0.2890242	5.085879	8.379775	Multitasking_Type
14:35:41.161	0.27055305	4.9609375	8.023215	-0.18852524	-0.21124943	0.0024098635	0.2890242	5.085879	8.379775	Multitasking_Type
14:35:41.183	0.27055305	4.9609375	8.023215	-0.18852524	-0.21124943	0.0024098635	0.2890242	5.085879	8.379775	Multitasking_Type
14:35:41.206	0.27055305	4.9609375	8.023215	-0.18852524	-0.21124943	0.0024098635	0.2890242	5.085879	8.379775	Multitasking_Type
14:35:41.229	0.27055305	4.9609375	8.023215	-0.18852524	-0.21124943	0.0024098635	0.2890242	5.085879	8.379775	Multitasking_Type
14:35:41.252	0.27055305	4.9609375	8.023215	-0.18852524	-0.21124943	0.0024098635	0.2890242	5.085879	8.379775	Multitasking_Type
14:35:41.274	0.27055305	4.9609375	8.023215	-0.18852524	-0.21124943	0.0024098635	0.2890242	5.085879	8.379775	Multitasking_Type
14:35:41.297	0.25379312	5.027977	8.090255	-0.18852524	-0.21124943	0.0024098635	0.2890242	5.085879	8.379775	Multitasking_Type
14:35:41.321	0.25379312	5.027977	8.090255	0.1254595	0.10578964	0.03356399	0.331673	5.0912414	8.37494	Multitasking_Type
14:35:41.343	0.25379312	5.027977	8.090255	0.1254595	0.10578964	0.03356399	0.331673	5.0912414	8.37494	Multitasking_Type
14:35:41.366	0.25379312	5.027977	8.090255	0.1254595	0.10578964	0.03356399	0.331673	5.0912414	8.37494	Multitasking_Type
14:35:41.390	0.25379312	5.027977	8.090255	0.1254595	0.10578964	0.03356399	0.331673	5.0912414	8.37494	Multitasking_Type
14:35:41.420	0.25379312	5.027977	8.090255	0.1254595	0.10578964	0.03356399	0.331673	5.0912414	8.37494	Multitasking_Type
14:35:41.443	0.25379312	5.027977	8.090255	0.1254595	0.10578964	0.03356399	0.331673	5.0912414	8.37494	Multitasking_Type
14:35:41.466	0.25379312	5.027977	8.090255	0.1254595	0.10578964	0.03356399	0.331673	5.0912414	8.37494	Multitasking_Type
14:35:41.490	0.4860378	4.929812	8.097438	-0.053524014	-0.11106752	0.01951409	0.42351827	5.0822573	8.376257	Multitasking_Type
14:35:41.512	0.4860378	4.929812	8.097438	-0.053524014	-0.11106752	0.01951409	0.42351827	5.0822573	8.376257	Multitasking_Type
14:35:41.534	0.4860378	4.929812	8.097438	-0.053524014	-0.11106752	0.01951409	0.42351827	5.0822573	8.376257	Multitasking_Type
14:35:41.556	0.4860378	4.929812	8.097438	-0.053524014	-0.11106752	0.01951409	0.42351827	5.0822573	8.376257	Multitasking_Type
14:35:41.579	0.4860378	4.929812	8.097438	-0.053524014	-0.11106752	0.01951409	0.42351827	5.0822573	8.376257	Multitasking_Type
14:35:41.602	0.4860378	4.929812	8.097438	-0.053524014	-0.11106752	0.01951409	0.42351827	5.0822573	8.376257	Multitasking_Type
14:35:41.625	0.4860378	4.929812	8.097438	-0.053524014	-0.11106752	0.01951409	0.42351827	5.0822573	8.376257	Multitasking_Type
14:35:41.648	0.4860378	4.929812	8.097438	-0.053524014	-0.11106752	0.01951409	0.42351827	5.0822573	8.376257	Multitasking_Type
14:35:41.671	0.45970076	5.078257	7.972935	0.06376211	0.014770721	0.022568416	0.49805367	5.0768843	8.375414	Multitasking_Type
14:35:41.693	0.45970076	5.078257	7.972935	0.06376211	0.014770721	0.022568416	0.49805367	5.0768843	8.375414	Multitasking_Type
14:35:41.716	0.45970076	5.078257	7.972935	0.06376211	0.014770721	0.022568416	0.49805367	5.0768843	8.375414	Multitasking_Type
14:35:41.740	0.45970076	5.078257	7.972935	0.06376211	0.014770721	0.022568416	0.49805367	5.0768843	8.375414	Multitasking_Type
14:35:41.762	0.45970076	5.078257	7.972935	0.06376211	0.014770721	0.022568416	0.49805367	5.0768843	8.375414	Multitasking_Type
14:35:41.785	0.45970076	5.078257	7.972935	0.06376211	0.014770721	0.022568416	0.49805367	5.0768843	8.375414	Multitasking_Type
14:35:41.808	0.45970076	5.078257	7.972935	0.06376211	0.014770721	0.022568416	0.49805367	5.0768843	8.375414	Multitasking_Type
14:35:41.831	0.45970076	5.078257	7.972935	0.06376211	0.014770721	0.022568416	0.49805367	5.0768843	8.375414	Multitasking_Type
14:35:41.853	0.57223165	4.913052	8.305739	-0.046804495	0.016603317	0.054944273	0.51934385	5.080788	8.371751	Multitasking_Type
14:35:41.876	0.57223165	4.913052	8.305739	-0.046804495	0.016603317	0.054944273	0.51934385	5.080788	8.371751	Multitasking_Type
14:35:41.899	0.57223165	4.913052	8.305739	-0.046804495	0.016603317	0.054944273	0.51934385	5.080788	8.371751	Multitasking_Type
14:35:41.922	0.57223165	4.913052	8.305739	-0.046804495	0.016603317	0.054944273	0.51934385	5.080788	8.371751	Multitasking_Type
14:35:41.945	0.57223165	4.913052	8.305739	-0.046804495	0.016603317	0.054944273	0.51934385	5.080788	8.371751	Multitasking_Type
14:35:41.968	0.57223165	4.913052	8.305739	-0.046804495	0.016603317	0.054944273	0.51934385	5.080788	8.371751	Multitasking_Type
14:35:41.991	0.57223165	4.913052	8.305739	-0.046804495	0.016603317	0.054944273	0.51934385	5.080788	8.371751	Multitasking_Type
14:35:42.013	0.57223165	4.913052	8.305739	-0.046804495	0.016603317	0.054944273	0.51934385	5.080788	8.371751	Multitasking_Type
14:35:42.035	0.52674043	4.846012	8.265037	-0.020537289	-0.01455081	0.006075055	0.5411249	5.039889	8.395062	Multitasking_Type
14:35:42.059	0.52674043	4.846012	8.265037	-0.020537289	-0.01455081	0.006075055	0.5411249	5.039889	8.395062	Multitasking_Type
14:35:42.082	0.52674043	4.846012	8.265037	-0.020537289	-0.01455081	0.006075055	0.5411249	5.039889	8.395062	Multitasking_Type
14:35:42.104	0.52674043	4.846012	8.265037	-0.020537289	-0.01455081	0.006075055	0.5411249	5.039889	8.395062	Multitasking_Type
14:35:42.127	0.52674043	4.846012	8.265037	-0.020537289	-0.01455081	0.006075055	0.5411249	5.039889	8.395062	Multitasking_Type
14:35:42.150	0.52674043	4.846012	8.265037	-0.020537289	-0.01455081	0.006075055	0.5411249	5.039889	8.395062	Multitasking_Type
14:35:42.174	0.52674043	4.846012	8.265037	-0.020537289	-0.01455081	0.006075055	0.5411249	5.039889	8.395062	Multitasking_Type
14:35:42.196	0.52674043	4.846012	8.265037	0.027721066	0.067916	0.026844474	0.5411249	5.039889	8.395062	Multitasking_Type
14:35:42.219	0.61293435	4.8292522	8.008849	0.027721066	0.067916	0.026844474	0.5546661	5.0205913	8.405733	Multitasking_Type
14:35:42.243	0.61293435	4.8292522	8.008849	0.027721066	0.067916	0.026844474	0.5546661	5.0205913	8.405733	Multitasking_Type
14:35:42.265	0.61293435	4.8292522	8.008849	0.027721066	0.067916	0.026844474	0.5546661	5.0205913	8.405733	Multitasking_Type
14:35:42.289	0.61293435	4.8292522	8.008849	0.027721066	0.067916	0.026844474	0.5546661	5.0205913	8.405733	Multitasking_Type
14:35:42.311	0.61293435	4.8292522	8.008849	0.027721066	0.067916	0.026844474	0.5546661	5.0205913	8.405733	Multitasking_Type
14:35:42.334	0.61293435	4.8292522	8.008849	0.027721066	0.067916	0.026844474	0.5546661	5.0205913	8.405733	Multitasking_Type
14:35:42.356	0.61293435	4.8292522	8.008849	0.027721066	0.067916	0.026844474	0.5546661	5.0205913	8.405733	Multitasking_Type
14:35:42.379	0.5147691	4.929812	8.209969	-0.013206907	0.0068294737	-0.0018661933	0.5519983	5.0018086	8.417098	Multitasking_Type
14:35:42.402	0.5147691	4.929812	8.209969	-0.013206907	0.0068294737	-0.0018661933	0.5519983	5.0018086	8.417098	Multitasking_Type
14:35:42.425	0.5147691	4.929812	8.209969	-0.013206907	0.0068294737	-0.0018661933	0.5519983	5.0018086	8.417098	Multitasking_Type
14:35:42.449	0.5147691	4.929812	8.209969	-0.013206907	0.0068294737	-0.0018661933	0.5519983	5.0018086	8.417098	Multitasking_Type
14:35:42.471	0.5147691	4.929812	8.209969	-0.013206907	0.0068294737	-0.0018661933	0.5519983	5.0018086	8.417098	Multitasking_Type
14:35:42.493	0.5147691	4.929812	8.209969	-0.013206907	0.0068294737	-0.0018661933	0.5519983	5.0018086	8.417098	Multitasking_Type
14:35:42.516	0.5147691	4.929812	8.209969	-0.013206907	0.0068294737	-0.0018661933	0.5519983	5.0018086	8.417098	Multitasking_Type
14:35:42.539	0.5147691	4.929812	8.209969	-0.013206907	0.0068294737	-0.0018661933	0.5519983	5.0018086	8.417098	Multitasking_Type
14:35:42.562	0.53871185	4.8484063	7.987301	0.012449433	-0.04387234	0.0024098635	0.55020463	5.00738	8.413904	Multitasking_Type
14:35:42.584	0.53871185	4.8484063	7.987301	0.012449433	-0.04387234	0.0024098635	0.55020463	5.00738	8.413904	Multitasking_Type
14:35:42.607	0.53871185	4.8484063	7.987301	0.012449433	-0.04387234	0.0024098635	0.55020463	5.00738	8.413904	Multitasking_Type
14:35:42.631	0.53871185	4.8484063	7.987301	0.012449433	-0.04387234	0.0024098635	0.55020463	5.00738	8.413904	Multitasking_Type
14:35:42.653	0.53871185	4.8484063	7.987301	0.012449433	-0.04387234	0.0024098635	0.55020463	5.00738	8.413904	Multitasking_Type
14:35:42.676	0.53871185	4.8484063	7.987301	0.012449433	-0.04387234	0.0024098635	0.55020463	5.00738	8.413904	Multitasking_Type
14:35:42.699	0.53871185	4.8484063	7.987301	0.012449433	-0.04387234	0.0024098635	0.55020463	5.00738	8.413904	Multitasking_Type
14:35:42.722	0.53871185	4.8484063	7.987301	0.012449433	-0.04387234	0.0024098635	0.55020463	5.00738	8.413904	Multitasking_Type
14:35:42.746	0.6488485	4.8124924	8.075889	-0.01015258	-0.0047769663	0.00057726767	0.5467335	4.9967604	8.42044	Multitasking_Type
14:35:42.768	0.6488485	4.8124924	8.075889	-0.01015258	-0.0047769663	0.00057726767	0.5467335	4.9967604	8.42044	Multitasking_Type
14:35:42.791	0.6488485	4.8124924	8.075889	-0.01015258	-0.0047769663	0.00057726767	0.5467335	4.9967604	8.42044	Multitasking_Type
14:35:42.813	0.6488485	4.8124924	8.075889	-0.01015258	-0.0047769663	0.00057726767	0.5467335	4.9967604	8.42044	Multitasking_Type
14:35:42.836	0.6488485	4.8124924	8.075889	-0.01015258	-0.0047769663	0.00057726767	0.5467335	4.9967604	8.42044	Multitasking_Type
14:35:42.859	0.6488485	4.8124924	8.075889	-0.01015258	-0.0047769663	0.00057726767	0.5467335	4.9967604	8.42044	Multitasking_Type
14:35:42.882	0.6488485	4.8124924	8.075889	-0.01015258	-0.0047769663	0.00057726767	0.5467335	4.9967604	8.42044	Multitasking_Type
14:35:42.905	0.6488485	4.8124924	8.075889	-0.01015258	-0.0047769663	0.00057726767	0.5467335	4.9967604	8.42044	Multitasking_Type
14:35:42.928	0.45970076	4.8819265	8.085466	0.026499335	0.015381587	0.022568416	0.5549222	4.9660797	8.438036	Multitasking_Type
14:35:42.951	0.45970076	4.8819265	8.085466	0.026499335	0.015381587	0.022568416	0.5549222	4.9660797	8.438036	Multitasking_Type
14:35:42.974	0.45970076	4.8819265	8.085466	0.026499335	0.015381587	0.022568416	0.5549222	4.9660797	8.438036	Multitasking_Type
14:35:42.997	0.45970076	4.8819265	8.085466	0.026499335	0.015381587	0.022568416	0.5549222	4.9660797	8.438036	Multitasking_Type
14:35:43.019	0.45970076	4.8819265	8.085466	0.026499335	0.015381587	0.022568416	0.5549222	4.9660797	8.438036	Multitasking_Type
14:35:43.041	0.45970076	4.8819265	8.085466	0.026499335	0.015381587	0.022568416	0.5549222	4.9660797	8.438036	Multitasking_Type
14:35:43.064	0.45970076	4.8819265	8.085466	0.026499335	0.015381587	0.022568416	0.5549222	4.9660797	8.438036	Multitasking_Type
14:35:43.087	0.45970076	4.8819265	8.085466	0.026499335	0.015381587	0.022568416	0.5549222	4.9660797	8.438036	Multitasking_Type
14:35:43.110	0.5027977	4.810098	8.2339115	-0.036419783	-0.04020715	0.030509664	0.57323927	4.9441833	8.449663	Multitasking_Type
14:35:43.133	0.5027977	4.810098	8.2339115	-0.036419783	-0.04020715	0.030509664	0.57323927	4.9441833	8.449663	Multitasking_Type
14:35:43.155	0.5027977	4.810098	8.2339115	-0.036419783	-0.04020715	0.030509664	0.57323927	4.9441833	8.449663	Multitasking_Type
14:35:43.178	0.5027977	4.810098	8.2339115	-0.036419783	-0.04020715	0.030509664	0.57323927	4.9441833	8.449663	Multitasking_Type
14:35:43.201	0.5027977	4.810098	8.2339115	-0.036419783	-0.04020715	0.030509664	0.57323927	4.9441833	8.449663	Multitasking_Type
14:35:43.224	0.5027977	4.810098	8.2339115	-0.036419783	-0.04020715	0.030509664	0.57323927	4.9441833	8.449663	Multitasking_Type
14:35:43.247	0.5027977	4.810098	8.2339115	-0.036419783	-0.04020715	0.030509664	0.57323927	4.9441833	8.449663	Multitasking_Type
14:35:43.269	0.5027977	4.810098	8.2339115	-0.036419783	-0.04020715	0.030509664	0.57323927	4.9441833	8.449663	Multitasking_Type
14:35:43.291	0.600963	4.743058	8.341654	0.049712215	0.036151003	-0.0024770587	0.5723484	4.9187303	8.464565	Multitasking_Type
14:35:43.315	0.600963	4.743058	8.341654	0.049712215	0.036151003	-0.0024770587	0.5723484	4.9187303	8.464565	Multitasking_Type
14:35:43.338	0.600963	4.743058	8.341654	0.049712215	0.036151003	-0.0024770587	0.5723484	4.9187303	8.464565	Multitasking_Type
14:35:43.360	0.600963	4.743058	8.341654	0.049712215	0.036151003	-0.0024770587	0.5723484	4.9187303	8.464565	Multitasking_Type
14:35:43.383	0.600963	4.743058	8.341654	0.049712215	0.036151003	-0.0024770587	0.5723484	4.9187303	8.464565	Multitasking_Type
14:35:43.406	0.600963	4.743058	8.341654	0.049712215	0.036151003	-0.0024770587	0.5723484	4.9187303	8.464565	Multitasking_Type
14:35:43.434	0.600963	4.743058	8.341654	0.049712215	0.036151003	-0.0024770587	0.5723484	4.9187303	8.464565	Multitasking_Type
14:35:43.457	0.600963	4.743058	8.341654	-0.04619363	-0.0340985	-0.012250902	0.53621227	4.9269133	8.462171	Multitasking_Type
14:35:43.481	0.61293435	4.659259	8.389539	-0.04619363	-0.0340985	-0.012250902	0.53621227	4.9269133	8.462171	Multitasking_Type
14:35:43.503	0.61293435	4.659259	8.389539	-0.04619363	-0.0340985	-0.012250902	0.53621227	4.9269133	8.462171	Multitasking_Type
14:35:43.526	0.61293435	4.659259	8.389539	-0.04619363	-0.0340985	-0.012250902	0.53621227	4.9269133	8.462171	Multitasking_Type
14:35:43.549	0.61293435	4.659259	8.389539	-0.04619363	-0.0340985	-0.012250902	0.53621227	4.9269133	8.462171	Multitasking_Type
14:35:43.572	0.61293435	4.659259	8.389539	-0.04619363	-0.0340985	-0.012250902	0.53621227	4.9269133	8.462171	Multitasking_Type
14:35:43.594	0.61293435	4.659259	8.389539	-0.04619363	-0.0340985	-0.012250902	0.53621227	4.9269133	8.462171	Multitasking_Type
14:35:43.616	0.61293435	4.659259	8.389539	-0.04619363	-0.0340985	-0.012250902	0.53621227	4.9269133	8.462171	Multitasking_Type
14:35:43.639	0.61293435	4.659259	8.389539	-0.04619363	-0.0340985	-0.012250902	0.53621227	4.9269133	8.462171	Multitasking_Type
14:35:43.662	0.5554718	4.7789726	8.573898	-0.062686995	-0.0005009095	-3.359759e-05	0.5786424	4.879101	8.487042	Multitasking_Type
14:35:43.684	0.5554718	4.7789726	8.573898	-0.062686995	-0.0005009095	-3.359759e-05	0.5786424	4.879101	8.487042	Multitasking_Type
14:35:43.707	0.5554718	4.7789726	8.573898	-0.062686995	-0.0005009095	-3.359759e-05	0.5786424	4.879101	8.487042	Multitasking_Type
14:35:43.729	0.5554718	4.7789726	8.573898	-0.062686995	-0.0005009095	-3.359759e-05	0.5786424	4.879101	8.487042	Multitasking_Type
14:35:43.752	0.5554718	4.7789726	8.573898	-0.062686995	-0.0005009095	-3.359759e-05	0.5786424	4.879101	8.487042	Multitasking_Type
14:35:43.774	0.5554718	4.7789726	8.573898	-0.062686995	-0.0005009095	-3.359759e-05	0.5786424	4.879101	8.487042	Multitasking_Type
14:35:43.795	0.5554718	4.7789726	8.573898	-0.062686995	-0.0005009095	-3.359759e-05	0.5786424	4.879101	8.487042	Multitasking_Type
14:35:43.818	0.52913475	4.6688356	8.248277	-0.032754593	0.03309668	0.034174856	0.5576203	4.871917	8.492577	Multitasking_Type
14:35:43.840	0.52913475	4.6688356	8.248277	-0.032754593	0.03309668	0.034174856	0.5576203	4.871917	8.492577	Multitasking_Type
14:35:43.863	0.52913475	4.6688356	8.248277	-0.032754593	0.03309668	0.034174856	0.5576203	4.871917	8.492577	Multitasking_Type
14:35:43.886	0.52913475	4.6688356	8.248277	-0.032754593	0.03309668	0.034174856	0.5576203	4.871917	8.492577	Multitasking_Type
14:35:43.909	0.52913475	4.6688356	8.248277	-0.032754593	0.03309668	0.034174856	0.5576203	4.871917	8.492577	Multitasking_Type
14:35:43.932	0.52913475	4.6688356	8.248277	-0.032754593	0.03309668	0.034174856	0.5576203	4.871917	8.492577	Multitasking_Type
14:35:43.955	0.52913475	4.6688356	8.248277	-0.032754593	0.03309668	0.034174856	0.5576203	4.871917	8.492577	Multitasking_Type
14:35:43.977	0.52913475	4.6688356	8.248277	-0.032754593	0.03309668	0.034174856	0.5576203	4.871917	8.492577	Multitasking_Type
14:35:43.999	0.6943397	4.6472874	8.389539	-0.049858823	0.008051204	0.006075055	0.5303474	4.8383446	8.513489	Multitasking_Type
14:35:44.021	0.6943397	4.6472874	8.389539	-0.049858823	0.008051204	0.006075055	0.5303474	4.8383446	8.513489	Multitasking_Type
14:35:44.042	0.6943397	4.6472874	8.389539	-0.049858823	0.008051204	0.006075055	0.5303474	4.8383446	8.513489	Multitasking_Type
14:35:44.064	0.6943397	4.6472874	8.389539	-0.049858823	0.008051204	0.006075055	0.5303474	4.8383446	8.513489	Multitasking_Type
14:35:44.085	0.6943397	4.6472874	8.389539	-0.049858823	0.008051204	0.006075055	0.5303474	4.8383446	8.513489	Multitasking_Type
14:35:44.107	0.6943397	4.6472874	8.389539	-0.049858823	0.008051204	0.006075055	0.5303474	4.8383446	8.513489	Multitasking_Type
14:35:44.128	0.6943397	4.6472874	8.389539	-0.049858823	0.008051204	0.006075055	0.5303474	4.8383446	8.513489	Multitasking_Type
14:35:44.151	0.6943397	4.6472874	8.389539	-0.049858823	0.008051204	0.006075055	0.5303474	4.8383446	8.513489	Multitasking_Type
14:35:44.174	0.6943397	4.6472874	8.389539	-0.049858823	0.008051204	0.006075055	0.5303474	4.8383446	8.513489	Multitasking_Type
14:35:44.198	0.41181526	4.6712303	8.28898	0.06864903	0.059974752	0.042116106	0.48195803	4.843658	8.513345	Multitasking_Type
14:35:44.221	0.41181526	4.6712303	8.28898	0.06864903	0.059974752	0.042116106	0.48195803	4.843658	8.513345	Multitasking_Type
14:35:44.244	0.41181526	4.6712303	8.28898	0.06864903	0.059974752	0.042116106	0.48195803	4.843658	8.513345	Multitasking_Type
14:35:44.268	0.41181526	4.6712303	8.28898	0.06864903	0.059974752	0.042116106	0.48195803	4.843658	8.513345	Multitasking_Type
14:35:44.291	0.41181526	4.6712303	8.28898	0.06864903	0.059974752	0.042116106	0.48195803	4.843658	8.513345	Multitasking_Type
14:35:44.314	0.41181526	4.6712303	8.28898	0.06864903	0.059974752	0.042116106	0.48195803	4.843658	8.513345	Multitasking_Type
14:35:44.342	0.41181526	4.6712303	8.28898	0.06864903	0.059974752	0.042116106	0.48195803	4.843658	8.513345	Multitasking_Type
14:35:44.366	0.7901107	4.5275736	7.702382	-0.5635965	-0.90824664	-0.6322791	0.30573255	5.0441394	8.404377	Multitasking_Type
14:35:44.389	0.7901107	4.5275736	7.702382	-0.5635965	-0.90824664	-0.6322791	0.30573255	5.0441394	8.404377	Multitasking_Type
14:35:44.411	0.7901107	4.5275736	7.702382	-0.5635965	-0.90824664	-0.6322791	0.30573255	5.0441394	8.404377	Multitasking_Type
14:35:44.434	0.7901107	4.5275736	7.702382	-0.5635965	-0.90824664	-0.6322791	0.30573255	5.0441394	8.404377	Multitasking_Type
14:35:44.457	0.7901107	4.5275736	7.702382	-0.5635965	-0.90824664	-0.6322791	0.30573255	5.0441394	8.404377	Multitasking_Type
14:35:44.479	0.7901107	4.5275736	7.702382	-0.5635965	-0.90824664	-0.6322791	0.30573255	5.0441394	8.404377	Multitasking_Type
14:35:44.500	0.7901107	4.5275736	7.702382	-0.5635965	-0.90824664	-0.6322791	0.30573255	5.0441394	8.404377	Multitasking_Type
14:35:44.523	0.7901107	4.5275736	7.702382	-0.5635965	-0.90824664	-0.6322791	0.30573255	5.0441394	8.404377	Multitasking_Type
14:35:44.547	1.2881198	4.417437	8.147717	-0.09750631	0.023322836	0.19910848	0.16980498	4.9289284	8.476273	Multitasking_Type
14:35:44.571	1.2881198	4.417437	8.147717	-0.09750631	0.023322836	0.19910848	0.16980498	4.9289284	8.476273	Multitasking_Type
14:35:44.594	1.2881198	4.417437	8.147717	-0.09750631	0.023322836	0.19910848	0.16980498	4.9289284	8.476273	Multitasking_Type
14:35:44.617	1.2881198	4.417437	8.147717	-0.09750631	0.023322836	0.19910848	0.16980498	4.9289284	8.476273	Multitasking_Type
14:35:44.641	1.2881198	4.417437	8.147717	-0.09750631	0.023322836	0.19910848	0.16980498	4.9289284	8.476273	Multitasking_Type
14:35:44.663	1.2881198	4.417437	8.147717	-0.09750631	0.023322836	0.19910848	0.16980498	4.9289284	8.476273	Multitasking_Type
14:35:44.690	1.2881198	4.417437	8.147717	-0.09750631	0.023322836	0.19910848	0.16980498	4.9289284	8.476273	Multitasking_Type
14:35:44.712	1.2881198	4.417437	8.147717	-0.09750631	0.023322836	0.19910848	0.16980498	4.9289284	8.476273	Multitasking_Type
14:35:44.734	0.09337672	4.7119327	8.389539	-0.13171476	-0.044483207	-0.19245614	0.50512546	4.488121	8.704712	Multitasking_Type
14:35:44.756	0.09337672	4.7119327	8.389539	-0.13171476	-0.044483207	-0.19245614	0.50512546	4.488121	8.704712	Multitasking_Type
14:35:44.780	0.09337672	4.7119327	8.389539	-0.13171476	-0.044483207	-0.19245614	0.50512546	4.488121	8.704712	Multitasking_Type
14:35:44.803	0.09337672	4.7119327	8.389539	-0.13171476	-0.044483207	-0.19245614	0.50512546	4.488121	8.704712	Multitasking_Type
14:35:44.825	0.09337672	4.7119327	8.389539	-0.13171476	-0.044483207	-0.19245614	0.50512546	4.488121	8.704712	Multitasking_Type
14:35:44.849	0.09337672	4.7119327	8.389539	-0.13171476	-0.044483207	-0.19245614	0.50512546	4.488121	8.704712	Multitasking_Type
14:35:44.872	0.09337672	4.7119327	8.389539	-0.13171476	-0.044483207	-0.19245614	0.50512546	4.488121	8.704712	Multitasking_Type
14:35:44.895	0.09337672	4.7119327	8.389539	-0.13171476	-0.044483207	-0.19245614	0.50512546	4.488121	8.704712	Multitasking_Type
14:35:44.937	0.6608198	4.163644	8.554744	-0.09567371	-0.13611299	-0.02019215	0.5843675	4.320403	8.784247	Multitasking_Type
14:35:44.960	0.6608198	4.163644	8.554744	-0.09567371	-0.13611299	-0.02019215	0.5843675	4.320403	8.784247	Multitasking_Type
14:35:44.983	0.6608198	4.163644	8.554744	-0.09567371	-0.13611299	-0.02019215	0.5843675	4.320403	8.784247	Multitasking_Type
14:35:45.006	0.6608198	4.163644	8.554744	-0.09567371	-0.13611299	-0.02019215	0.5843675	4.320403	8.784247	Multitasking_Type
14:35:45.028	0.6608198	4.163644	8.554744	-0.09567371	-0.13611299	-0.02019215	0.5843675	4.320403	8.784247	Multitasking_Type
14:35:45.052	0.6608198	4.163644	8.554744	-0.09567371	-0.13611299	-0.02019215	0.5843675	4.320403	8.784247	Multitasking_Type
14:35:45.075	0.6608198	4.163644	8.554744	-0.09567371	-0.13611299	-0.02019215	0.5843675	4.320403	8.784247	Multitasking_Type
14:35:45.099	0.5027977	3.921822	8.600235	0.01550376	0.023933701	-0.026911668	0.5833709	4.280002	8.804069	Multitasking_Type
14:35:45.123	0.5027977	3.921822	8.600235	0.01550376	0.023933701	-0.026911668	0.5833709	4.280002	8.804069	Multitasking_Type
14:35:45.146	0.5027977	3.921822	8.600235	0.01550376	0.023933701	-0.026911668	0.5833709	4.280002	8.804069	Multitasking_Type
14:35:45.170	0.5027977	3.921822	8.600235	0.01550376	0.023933701	-0.026911668	0.5833709	4.280002	8.804069	Multitasking_Type
14:35:45.193	0.5027977	3.921822	8.600235	0.01550376	0.023933701	-0.026911668	0.5833709	4.280002	8.804069	Multitasking_Type
14:35:45.216	0.5027977	3.921822	8.600235	0.01550376	0.023933701	-0.026911668	0.5833709	4.280002	8.804069	Multitasking_Type
14:35:45.238	0.5027977	3.921822	8.600235	0.01550376	0.023933701	-0.026911668	0.5833709	4.280002	8.804069	Multitasking_Type
14:35:45.261	0.50758624	3.9433706	8.573898	0.096748844	0.11983955	0.008518515	0.5449262	4.23464	8.828434	Multitasking_Type
14:35:45.284	0.50758624	3.9433706	8.573898	0.096748844	0.11983955	0.008518515	0.5449262	4.23464	8.828434	Multitasking_Type
14:35:45.307	0.50758624	3.9433706	8.573898	0.096748844	0.11983955	0.008518515	0.5449262	4.23464	8.828434	Multitasking_Type
14:35:45.330	0.50758624	3.9433706	8.573898	0.096748844	0.11983955	0.008518515	0.5449262	4.23464	8.828434	Multitasking_Type
14:35:45.354	0.50758624	3.9433706	8.573898	0.096748844	0.11983955	0.008518515	0.5449262	4.23464	8.828434	Multitasking_Type
14:35:45.376	0.50758624	3.9433706	8.573898	0.096748844	0.11983955	0.008518515	0.5449262	4.23464	8.828434	Multitasking_Type
14:35:45.400	0.50758624	3.9433706	8.573898	0.096748844	0.11983955	0.008518515	0.5449262	4.23464	8.828434	Multitasking_Type
14:35:45.438	0.6344828	4.005622	8.430242	0.1150748	0.1522154	0.061052926	0.53022134	4.214255	8.839078	Multitasking_Type
14:35:45.463	0.6344828	4.005622	8.430242	0.1150748	0.1522154	0.061052926	0.53022134	4.214255	8.839078	Multitasking_Type
14:35:45.485	0.6344828	4.005622	8.430242	0.1150748	0.1522154	0.061052926	0.53022134	4.214255	8.839078	Multitasking_Type
14:35:45.508	0.6344828	4.005622	8.430242	0.1150748	0.1522154	0.061052926	0.53022134	4.214255	8.839078	Multitasking_Type
14:35:45.532	0.6344828	4.005622	8.430242	0.1150748	0.1522154	0.061052926	0.53022134	4.214255	8.839078	Multitasking_Type
14:35:45.555	0.6344828	4.005622	8.430242	0.1150748	0.1522154	0.061052926	0.53022134	4.214255	8.839078	Multitasking_Type
14:35:45.578	0.6344828	4.005622	8.430242	0.1150748	0.1522154	0.061052926	0.53022134	4.214255	8.839078	Multitasking_Type
14:35:45.601	0.6344828	4.005622	8.430242	0.1150748	0.1522154	0.061052926	0.53022134	4.214255	8.839078	Multitasking_Type
14:35:45.624	0.3902668	4.2618093	8.370385	0.014892895	0.16687618	0.12091772	0.35131878	4.284033	8.814422	Multitasking_Type
14:35:45.649	0.3902668	4.2618093	8.370385	0.014892895	0.16687618	0.12091772	0.35131878	4.284033	8.814422	Multitasking_Type
14:35:45.672	0.3902668	4.2618093	8.370385	0.014892895	0.16687618	0.12091772	0.35131878	4.284033	8.814422	Multitasking_Type
14:35:45.695	0.3902668	4.2618093	8.370385	0.014892895	0.16687618	0.12091772	0.35131878	4.284033	8.814422	Multitasking_Type
14:35:45.718	0.3902668	4.2618093	8.370385	0.014892895	0.16687618	0.12091772	0.35131878	4.284033	8.814422	Multitasking_Type
14:35:45.741	0.3902668	4.2618093	8.370385	0.014892895	0.16687618	0.12091772	0.35131878	4.284033	8.814422	Multitasking_Type
14:35:45.763	0.3902668	4.2618093	8.370385	0.014892895	0.16687618	0.12091772	0.35131878	4.284033	8.814422	Multitasking_Type
14:35:45.786	0.3902668	4.2618093	8.370385	0.014892895	0.16687618	0.12091772	0.35131878	4.284033	8.814422	Multitasking_Type
14:35:45.809	-0.1340794	4.517997	8.7534685	0.1853243	0.11556348	0.07082678	0.13722621	4.35189	8.787069	Multitasking_Type
14:35:45.830	-0.1340794	4.517997	8.7534685	0.1853243	0.11556348	0.07082678	0.13722621	4.35189	8.787069	Multitasking_Type
14:35:45.851	-0.1340794	4.517997	8.7534685	0.1853243	0.11556348	0.07082678	0.13722621	4.35189	8.787069	Multitasking_Type
14:35:45.873	-0.1340794	4.517997	8.7534685	0.1853243	0.11556348	0.07082678	0.13722621	4.35189	8.787069	Multitasking_Type
14:35:45.894	-0.1340794	4.517997	8.7534685	0.1853243	0.11556348	0.07082678	0.13722621	4.35189	8.787069	Multitasking_Type
14:35:45.915	-0.1340794	4.517997	8.7534685	0.1853243	0.11556348	0.07082678	0.13722621	4.35189	8.787069	Multitasking_Type
14:35:45.936	-0.1340794	4.517997	8.7534685	0.1853243	0.11556348	0.07082678	0.13722621	4.35189	8.787069	Multitasking_Type
14:35:45.958	-0.1340794	4.517997	8.7534685	0.1853243	0.11556348	0.07082678	0.13722621	4.35189	8.787069	Multitasking_Type
14:35:45.984	0.083799616	4.2211065	8.942616	-0.05474574	0.01110553	-0.02935513	0.27166203	4.371911	8.773993	Multitasking_Type
14:35:46.005	0.083799616	4.2211065	8.942616	-0.05474574	0.01110553	-0.02935513	0.27166203	4.371911	8.773993	Multitasking_Type
14:35:46.026	0.083799616	4.2211065	8.942616	-0.05474574	0.01110553	-0.02935513	0.27166203	4.371911	8.773993	Multitasking_Type
14:35:46.047	0.083799616	4.2211065	8.942616	-0.05474574	0.01110553	-0.02935513	0.27166203	4.371911	8.773993	Multitasking_Type
14:35:46.068	0.083799616	4.2211065	8.942616	-0.05474574	0.01110553	-0.02935513	0.27166203	4.371911	8.773993	Multitasking_Type
14:35:46.092	0.083799616	4.2211065	8.942616	-0.05474574	0.01110553	-0.02935513	0.27166203	4.371911	8.773993	Multitasking_Type
14:35:46.115	0.083799616	4.2211065	8.942616	-0.05474574	0.01110553	-0.02935513	0.27166203	4.371911	8.773993	Multitasking_Type
14:35:46.137	0.083799616	4.2211065	8.942616	-0.05474574	0.01110553	-0.02935513	0.27166203	4.371911	8.773993	Multitasking_Type
14:35:46.158	0.339987	4.268992	8.253065	0.042992696	0.09112888	-0.09532858	0.17160141	4.3620644	8.781419	Multitasking_Type
14:35:46.179	0.339987	4.268992	8.253065	0.042992696	0.09112888	-0.09532858	0.17160141	4.3620644	8.781419	Multitasking_Type
14:35:46.200	0.339987	4.268992	8.253065	0.042992696	0.09112888	-0.09532858	0.17160141	4.3620644	8.781419	Multitasking_Type
14:35:46.222	0.339987	4.268992	8.253065	0.042992696	0.09112888	-0.09532858	0.17160141	4.3620644	8.781419	Multitasking_Type
14:35:46.245	0.339987	4.268992	8.253065	0.042992696	0.09112888	-0.09532858	0.17160141	4.3620644	8.781419	Multitasking_Type
14:35:46.268	0.339987	4.268992	8.253065	0.042992696	0.09112888	-0.09532858	0.17160141	4.3620644	8.781419	Multitasking_Type
14:35:46.290	0.339987	4.268992	8.253065	0.042992696	0.09112888	-0.09532858	0.17160141	4.3620644	8.781419	Multitasking_Type
14:35:46.311	0.339987	4.268992	8.253065	0.042992696	0.09112888	-0.09532858	0.17160141	4.3620644	8.781419	Multitasking_Type
14:35:46.332	0.339987	4.268992	8.253065	0.042992696	0.09112888	-0.09532858	0.17160141	4.3620644	8.781419	Multitasking_Type
14:35:46.352	0.07901107	4.216318	8.260248	-0.09750631	-0.09885021	0.020124957	0.16504203	4.420244	8.752402	Multitasking_Type
14:35:46.377	0.07901107	4.216318	8.260248	-0.09750631	-0.09885021	0.020124957	0.16504203	4.420244	8.752402	Multitasking_Type
14:35:46.397	0.07901107	4.216318	8.260248	-0.09750631	-0.09885021	0.020124957	0.16504203	4.420244	8.752402	Multitasking_Type
14:35:46.419	0.07901107	4.216318	8.260248	-0.09750631	-0.09885021	0.020124957	0.16504203	4.420244	8.752402	Multitasking_Type
14:35:46.442	0.07901107	4.216318	8.260248	-0.09750631	-0.09885021	0.020124957	0.16504203	4.420244	8.752402	Multitasking_Type
14:35:46.465	0.07901107	4.216318	8.260248	-0.09750631	-0.09885021	0.020124957	0.16504203	4.420244	8.752402	Multitasking_Type
14:35:46.488	0.07901107	4.216318	8.260248	-0.09750631	-0.09885021	0.020124957	0.16504203	4.420244	8.752402	Multitasking_Type
14:35:46.510	0.07901107	4.216318	8.260248	-0.09750631	-0.09885021	0.020124957	0.16504203	4.420244	8.752402	Multitasking_Type
14:35:46.536	0.20590763	4.173221	8.430242	-0.044361033	-0.0035552357	-0.0024770587	0.23583806	4.3505154	8.785658	Multitasking_Type
14:35:46.559	0.20590763	4.173221	8.430242	-0.044361033	-0.0035552357	-0.0024770587	0.23583806	4.3505154	8.785658	Multitasking_Type
14:35:46.581	0.20590763	4.173221	8.430242	-0.044361033	-0.0035552357	-0.0024770587	0.23583806	4.3505154	8.785658	Multitasking_Type
14:35:46.603	0.20590763	4.173221	8.430242	-0.044361033	-0.0035552357	-0.0024770587	0.23583806	4.3505154	8.785658	Multitasking_Type
14:35:46.624	0.20590763	4.173221	8.430242	-0.044361033	-0.0035552357	-0.0024770587	0.23583806	4.3505154	8.785658	Multitasking_Type
14:35:46.645	0.20590763	4.173221	8.430242	-0.044361033	-0.0035552357	-0.0024770587	0.23583806	4.3505154	8.785658	Multitasking_Type
14:35:46.667	0.20590763	4.173221	8.430242	-0.044361033	-0.0035552357	-0.0024770587	0.23583806	4.3505154	8.785658	Multitasking_Type
14:35:46.689	0.20590763	4.173221	8.430242	-0.044361033	-0.0035552357	-0.0024770587	0.23583806	4.3505154	8.785658	Multitasking_Type
14:35:46.711	0.22985038	4.331243	8.360807	0.046047024	0.04592485	0.017070629	0.2388074	4.3512144	8.78523	Multitasking_Type
14:35:46.734	0.22985038	4.331243	8.360807	0.046047024	0.04592485	0.017070629	0.2388074	4.3512144	8.78523	Multitasking_Type
14:35:46.758	0.22985038	4.331243	8.360807	0.046047024	0.04592485	0.017070629	0.2388074	4.3512144	8.78523	Multitasking_Type
14:35:46.781	0.22985038	4.331243	8.360807	0.046047024	0.04592485	0.017070629	0.2388074	4.3512144	8.78523	Multitasking_Type
14:35:46.804	0.22985038	4.331243	8.360807	0.046047024	0.04592485	0.017070629	0.2388074	4.3512144	8.78523	Multitasking_Type
14:35:46.827	0.22985038	4.331243	8.360807	0.046047024	0.04592485	0.017070629	0.2388074	4.3512144	8.78523	Multitasking_Type
14:35:46.849	0.22985038	4.331243	8.360807	0.046047024	0.04592485	0.017070629	0.2388074	4.3512144	8.78523	Multitasking_Type
14:35:46.894	0.15562786	4.2618093	8.375174	0.02833193	0.068526864	0.050057355	0.20658147	4.373921	8.774765	Multitasking_Type
14:35:46.916	0.15562786	4.2618093	8.375174	0.02833193	0.068526864	0.050057355	0.20658147	4.373921	8.774765	Multitasking_Type
14:35:46.939	0.15562786	4.2618093	8.375174	0.02833193	0.068526864	0.050057355	0.20658147	4.373921	8.774765	Multitasking_Type
14:35:46.962	0.15562786	4.2618093	8.375174	0.02833193	0.068526864	0.050057355	0.20658147	4.373921	8.774765	Multitasking_Type
14:35:46.985	0.15562786	4.2618093	8.375174	0.02833193	0.068526864	0.050057355	0.20658147	4.373921	8.774765	Multitasking_Type
14:35:47.008	0.15562786	4.2618093	8.375174	0.02833193	0.068526864	0.050057355	0.20658147	4.373921	8.774765	Multitasking_Type
14:35:47.031	0.15562786	4.2618093	8.375174	0.02833193	0.068526864	0.050057355	0.20658147	4.373921	8.774765	Multitasking_Type
14:35:47.054	0.15562786	4.2618093	8.375174	0.02833193	0.068526864	0.050057355	0.20658147	4.373921	8.774765	Multitasking_Type
14:35:47.078	0.090982445	4.2474437	8.48531	0.03871664	0.024544565	0.018903226	0.17585392	4.3739204	8.775434	Multitasking_Type
14:35:47.100	0.090982445	4.2474437	8.48531	0.03871664	0.024544565	0.018903226	0.17585392	4.3739204	8.775434	Multitasking_Type
14:35:47.123	0.090982445	4.2474437	8.48531	0.03871664	0.024544565	0.018903226	0.17585392	4.3739204	8.775434	Multitasking_Type
14:35:47.145	0.090982445	4.2474437	8.48531	0.03871664	0.024544565	0.018903226	0.17585392	4.3739204	8.775434	Multitasking_Type
14:35:47.167	0.090982445	4.2474437	8.48531	0.03871664	0.024544565	0.018903226	0.17585392	4.3739204	8.775434	Multitasking_Type
14:35:47.195	0.090982445	4.2474437	8.48531	0.03871664	0.024544565	0.018903226	0.17585392	4.3739204	8.775434	Multitasking_Type
14:35:47.216	0.090982445	4.2474437	8.48531	0.03871664	0.024544565	0.018903226	0.17585392	4.3739204	8.775434	Multitasking_Type
14:35:47.237	0.08619389	4.3168774	8.226728	-0.011985176	-0.15749326	-0.029965993	0.15140359	4.424588	8.750455	Multitasking_Type
14:35:47.259	0.08619389	4.3168774	8.226728	-0.011985176	-0.15749326	-0.029965993	0.15140359	4.424588	8.750455	Multitasking_Type
14:35:47.282	0.08619389	4.3168774	8.226728	-0.011985176	-0.15749326	-0.029965993	0.15140359	4.424588	8.750455	Multitasking_Type
14:35:47.305	0.08619389	4.3168774	8.226728	-0.011985176	-0.15749326	-0.029965993	0.15140359	4.424588	8.750455	Multitasking_Type
14:35:47.328	0.08619389	4.3168774	8.226728	-0.011985176	-0.15749326	-0.029965993	0.15140359	4.424588	8.750455	Multitasking_Type
14:35:47.351	0.08619389	4.3168774	8.226728	-0.011985176	-0.15749326	-0.029965993	0.15140359	4.424588	8.750455	Multitasking_Type
14:35:47.373	0.08619389	4.3168774	8.226728	-0.011985176	-0.15749326	-0.029965993	0.15140359	4.424588	8.750455	Multitasking_Type
14:35:47.395	0.08619389	4.3168774	8.226728	-0.011985176	-0.15749326	-0.029965993	0.15140359	4.424588	8.750455	Multitasking_Type
14:35:47.417	0.2083019	4.333637	8.466156	-0.12133005	-0.03898542	0.01829236	0.22567745	4.387387	8.767569	Multitasking_Type
14:35:47.440	0.2083019	4.333637	8.466156	-0.12133005	-0.03898542	0.01829236	0.22567745	4.387387	8.767569	Multitasking_Type
14:35:47.464	0.2083019	4.333637	8.466156	-0.12133005	-0.03898542	0.01829236	0.22567745	4.387387	8.767569	Multitasking_Type
14:35:47.486	0.2083019	4.333637	8.466156	-0.12133005	-0.03898542	0.01829236	0.22567745	4.387387	8.767569	Multitasking_Type
14:35:47.507	0.2083019	4.333637	8.466156	-0.12133005	-0.03898542	0.01829236	0.22567745	4.387387	8.767569	Multitasking_Type
14:35:47.528	0.2083019	4.333637	8.466156	-0.12133005	-0.03898542	0.01829236	0.22567745	4.387387	8.767569	Multitasking_Type
14:35:47.549	0.2083019	4.333637	8.466156	-0.12133005	-0.03898542	0.01829236	0.22567745	4.387387	8.767569	Multitasking_Type
14:35:47.572	0.2083019	4.333637	8.466156	-0.12133005	-0.03898542	0.01829236	0.22567745	4.387387	8.767569	Multitasking_Type
14:35:47.593	0.2083019	4.333637	8.466156	-0.12133005	-0.03898542	0.01829236	0.22567745	4.387387	8.767569	Multitasking_Type
14:35:47.614	0.20351335	4.312089	8.9976845	-0.08223468	0.047757447	0.031731397	0.27661362	4.376337	8.771632	Multitasking_Type
14:35:47.639	0.20351335	4.312089	8.9976845	-0.08223468	0.047757447	0.031731397	0.27661362	4.376337	8.771632	Multitasking_Type
14:35:47.661	0.20351335	4.312089	8.9976845	-0.08223468	0.047757447	0.031731397	0.27661362	4.376337	8.771632	Multitasking_Type
14:35:47.685	0.20351335	4.312089	8.9976845	-0.08223468	0.047757447	0.031731397	0.27661362	4.376337	8.771632	Multitasking_Type
14:35:47.708	0.20351335	4.312089	8.9976845	-0.08223468	0.047757447	0.031731397	0.27661362	4.376337	8.771632	Multitasking_Type
14:35:47.730	0.20351335	4.312089	8.9976845	-0.08223468	0.047757447	0.031731397	0.27661362	4.376337	8.771632	Multitasking_Type
14:35:47.752	0.20351335	4.312089	8.9976845	-0.08223468	0.047757447	0.031731397	0.27661362	4.376337	8.771632	Multitasking_Type
14:35:47.781	0.2083019	4.2977233	8.2387	0.0069516464	0.019046778	0.006075055	0.25135761	4.389623	8.765752	Multitasking_Type
14:35:47.802	0.2083019	4.2977233	8.2387	0.0069516464	0.019046778	0.006075055	0.25135761	4.389623	8.765752	Multitasking_Type
14:35:47.823	0.2083019	4.2977233	8.2387	0.0069516464	0.019046778	0.006075055	0.25135761	4.389623	8.765752	Multitasking_Type
14:35:47.844	0.2083019	4.2977233	8.2387	0.0069516464	0.019046778	0.006075055	0.25135761	4.389623	8.765752	Multitasking_Type
14:35:47.866	0.2083019	4.2977233	8.2387	0.0069516464	0.019046778	0.006075055	0.25135761	4.389623	8.765752	Multitasking_Type
14:35:47.889	0.2083019	4.2977233	8.2387	0.0069516464	0.019046778	0.006075055	0.25135761	4.389623	8.765752	Multitasking_Type
14:35:47.912	0.2083019	4.2977233	8.2387	0.0069516464	0.019046778	0.006075055	0.25135761	4.389623	8.765752	Multitasking_Type
14:35:47.935	0.2083019	4.2977233	8.2387	0.0069516464	0.019046778	0.006075055	0.25135761	4.389623	8.765752	Multitasking_Type
14:35:47.957	0.2083019	4.2977233	8.2387	0.0069516464	0.019046778	0.006075055	0.25135761	4.389623	8.765752	Multitasking_Type
14:35:47.980	0.23463893	4.2905407	8.480521	0.006340781	0.024544565	0.017681494	0.2534391	4.379334	8.770837	Multitasking_Type
14:35:48.002	0.23463893	4.2905407	8.480521	0.006340781	0.024544565	0.017681494	0.2534391	4.379334	8.770837	Multitasking_Type
14:35:48.026	0.23463893	4.2905407	8.480521	0.006340781	0.024544565	0.017681494	0.2534391	4.379334	8.770837	Multitasking_Type
14:35:48.048	0.23463893	4.2905407	8.480521	0.006340781	0.024544565	0.017681494	0.2534391	4.379334	8.770837	Multitasking_Type
14:35:48.071	0.23463893	4.2905407	8.480521	0.006340781	0.024544565	0.017681494	0.2534391	4.379334	8.770837	Multitasking_Type
14:35:48.094	0.23463893	4.2905407	8.480521	0.006340781	0.024544565	0.017681494	0.2534391	4.379334	8.770837	Multitasking_Type
14:35:48.116	0.23463893	4.2905407	8.480521	0.006340781	0.024544565	0.017681494	0.2534391	4.379334	8.770837	Multitasking_Type
14:35:48.139	0.24900457	4.206741	8.45179	0.0020647245	-0.015161675	0.003631594	0.24571458	4.356087	8.782624	Multitasking_Type
14:35:48.162	0.24900457	4.206741	8.45179	0.0020647245	-0.015161675	0.003631594	0.24571458	4.356087	8.782624	Multitasking_Type
14:35:48.187	0.24900457	4.206741	8.45179	0.0020647245	-0.015161675	0.003631594	0.24571458	4.356087	8.782624	Multitasking_Type
14:35:48.210	0.24900457	4.206741	8.45179	0.0020647245	-0.015161675	0.003631594	0.24571458	4.356087	8.782624	Multitasking_Type
14:35:48.231	0.24900457	4.206741	8.45179	0.0020647245	-0.015161675	0.003631594	0.24571458	4.356087	8.782624	Multitasking_Type
14:35:48.253	0.24900457	4.206741	8.45179	0.0020647245	-0.015161675	0.003631594	0.24571458	4.356087	8.782624	Multitasking_Type
14:35:48.281	0.24900457	4.206741	8.45179	0.0020647245	-0.015161675	0.003631594	0.24571458	4.356087	8.782624	Multitasking_Type
14:35:48.302	0.24900457	4.206741	8.45179	0.0020647245	-0.015161675	0.003631594	0.24571458	4.356087	8.782624	Multitasking_Type
14:35:48.322	0.32801566	4.3863115	8.298556	0.010616837	0.05264437	0.05677687	0.2218661	4.3740067	8.77435	Multitasking_Type
14:35:48.344	0.32801566	4.3863115	8.298556	0.010616837	0.05264437	0.05677687	0.2218661	4.3740067	8.77435	Multitasking_Type
14:35:48.368	0.32801566	4.3863115	8.298556	0.010616837	0.05264437	0.05677687	0.2218661	4.3740067	8.77435	Multitasking_Type
14:35:48.391	0.32801566	4.3863115	8.298556	0.010616837	0.05264437	0.05677687	0.2218661	4.3740067	8.77435	Multitasking_Type
14:35:48.414	0.32801566	4.3863115	8.298556	0.010616837	0.05264437	0.05677687	0.2218661	4.3740067	8.77435	Multitasking_Type
14:35:48.437	0.32801566	4.3863115	8.298556	0.010616837	0.05264437	0.05677687	0.2218661	4.3740067	8.77435	Multitasking_Type
14:35:48.458	0.32801566	4.3863115	8.298556	0.010616837	0.05264437	0.05677687	0.2218661	4.3740067	8.77435	Multitasking_Type
14:35:48.480	0.32801566	4.3863115	8.298556	0.010616837	0.05264437	0.05677687	0.2218661	4.3740067	8.77435	Multitasking_Type
14:35:48.501	0.038308397	4.2402606	8.889942	-0.120719194	-0.24667959	-0.04096157	0.11757594	4.3721538	8.77729	Multitasking_Type
14:35:48.525	0.038308397	4.2402606	8.889942	-0.120719194	-0.24667959	-0.04096157	0.11757594	4.3721538	8.77729	Multitasking_Type
14:35:48.546	0.038308397	4.2402606	8.889942	-0.120719194	-0.24667959	-0.04096157	0.11757594	4.3721538	8.77729	Multitasking_Type
14:35:48.568	0.038308397	4.2402606	8.889942	-0.120719194	-0.24667959	-0.04096157	0.11757594	4.3721538	8.77729	Multitasking_Type
14:35:48.590	0.038308397	4.2402606	8.889942	-0.120719194	-0.24667959	-0.04096157	0.11757594	4.3721538	8.77729	Multitasking_Type
14:35:48.611	0.038308397	4.2402606	8.889942	-0.120719194	-0.24667959	-0.04096157	0.11757594	4.3721538	8.77729	Multitasking_Type
14:35:48.635	0.038308397	4.2402606	8.889942	-0.120719194	-0.24667959	-0.04096157	0.11757594	4.3721538	8.77729	Multitasking_Type
14:35:48.659	0.038308397	4.2402606	8.889942	-0.120719194	-0.24667959	-0.04096157	0.11757594	4.3721538	8.77729	Multitasking_Type
14:35:48.680	0.083799616	4.024776	9.399923	-0.16470149	-0.08296772	0.0048533245	0.18461852	4.340247	8.791958	Multitasking_Type
14:35:48.702	0.083799616	4.024776	9.399923	-0.16470149	-0.08296772	0.0048533245	0.18461852	4.340247	8.791958	Multitasking_Type
14:35:48.746	0.083799616	4.024776	9.399923	-0.16470149	-0.08296772	0.0048533245	0.18461852	4.340247	8.791958	Multitasking_Type
14:35:48.785	0.083799616	4.024776	9.399923	-0.16470149	-0.08296772	0.0048533245	0.18461852	4.340247	8.791958	Multitasking_Type
14:35:48.819	0.083799616	4.024776	9.399923	-0.16470149	-0.08296772	0.0048533245	0.18461852	4.340247	8.791958	Multitasking_Type
14:35:48.852	0.083799616	4.024776	9.399923	-0.16470149	-0.08296772	0.0048533245	0.18461852	4.340247	8.791958	Multitasking_Type
14:35:48.883	0.12210801	4.1804037	8.60263	0.016114626	0.008051204	0.0042424593	0.20619054	4.3516994	8.785815	Multitasking_Type
14:35:48.916	0.12210801	4.1804037	8.60263	0.016114626	0.008051204	0.0042424593	0.20619054	4.3516994	8.785815	Multitasking_Type
14:35:48.949	0.12210801	4.1804037	8.60263	0.016114626	0.008051204	0.0042424593	0.20619054	4.3516994	8.785815	Multitasking_Type
14:35:48.989	0.12210801	4.1804037	8.60263	0.016114626	0.008051204	0.0042424593	0.20619054	4.3516994	8.785815	Multitasking_Type
14:35:49.011	0.12210801	4.1804037	8.60263	0.016114626	0.008051204	0.0042424593	0.20619054	4.3516994	8.785815	Multitasking_Type
14:35:49.033	0.12210801	4.1804037	8.60263	0.016114626	0.008051204	0.0042424593	0.20619054	4.3516994	8.785815	Multitasking_Type
14:35:49.054	0.12450229	4.228289	8.61939	0.005119051	-0.016383406	-0.015916094	0.23333494	4.392603	8.764756	Multitasking_Type
14:35:49.076	0.12450229	4.228289	8.61939	0.005119051	-0.016383406	-0.015916094	0.23333494	4.392603	8.764756	Multitasking_Type
14:35:49.099	0.12450229	4.228289	8.61939	0.005119051	-0.016383406	-0.015916094	0.23333494	4.392603	8.764756	Multitasking_Type
14:35:49.122	0.12450229	4.228289	8.61939	0.005119051	-0.016383406	-0.015916094	0.23333494	4.392603	8.764756	Multitasking_Type
14:35:49.144	0.12450229	4.228289	8.61939	0.005119051	-0.016383406	-0.015916094	0.23333494	4.392603	8.764756	Multitasking_Type
14:35:49.166	0.12450229	4.228289	8.61939	0.005119051	-0.016383406	-0.015916094	0.23333494	4.392603	8.764756	Multitasking_Type
14:35:49.189	0.12450229	4.228289	8.61939	0.005119051	-0.016383406	-0.015916094	0.23333494	4.392603	8.764756	Multitasking_Type
14:35:49.212	0.12450229	4.228289	8.61939	0.005119051	-0.016383406	-0.015916094	0.23333494	4.392603	8.764756	Multitasking_Type
14:35:49.235	0.1987248	4.3264546	8.55235	0.019779818	0.034929276	-0.0030879239	0.22495423	4.4200664	8.751159	Multitasking_Type
14:35:49.259	0.1987248	4.3264546	8.55235	0.019779818	0.034929276	-0.0030879239	0.22495423	4.4200664	8.751159	Multitasking_Type
14:35:49.281	0.1987248	4.3264546	8.55235	0.019779818	0.034929276	-0.0030879239	0.22495423	4.4200664	8.751159	Multitasking_Type
14:35:49.305	0.1987248	4.3264546	8.55235	0.019779818	0.034929276	-0.0030879239	0.22495423	4.4200664	8.751159	Multitasking_Type
14:35:49.328	0.1987248	4.3264546	8.55235	0.019779818	0.034929276	-0.0030879239	0.22495423	4.4200664	8.751159	Multitasking_Type
14:35:49.351	0.1987248	4.3264546	8.55235	0.019779818	0.034929276	-0.0030879239	0.22495423	4.4200664	8.751159	Multitasking_Type
14:35:49.374	0.1987248	4.3264546	8.55235	0.019779818	0.034929276	-0.0030879239	0.22495423	4.4200664	8.751159	Multitasking_Type
14:35:49.398	0.21309046	4.333637	8.375174	0.021001548	-0.006609562	-0.0024770587	0.19357666	4.46864	8.727208	Multitasking_Type
14:35:49.421	0.21309046	4.333637	8.375174	0.021001548	-0.006609562	-0.0024770587	0.19357666	4.46864	8.727208	Multitasking_Type
14:35:49.444	0.21309046	4.333637	8.375174	0.021001548	-0.006609562	-0.0024770587	0.19357666	4.46864	8.727208	Multitasking_Type
14:35:49.467	0.21309046	4.333637	8.375174	0.021001548	-0.006609562	-0.0024770587	0.19357666	4.46864	8.727208	Multitasking_Type
14:35:49.505	0.21309046	4.333637	8.375174	0.021001548	-0.006609562	-0.0024770587	0.19357666	4.46864	8.727208	Multitasking_Type
14:35:49.528	0.21309046	4.333637	8.375174	0.021001548	-0.006609562	-0.0024770587	0.19357666	4.46864	8.727208	Multitasking_Type
14:35:49.551	0.21309046	4.333637	8.375174	0.021001548	-0.006609562	-0.0024770587	0.19357666	4.46864	8.727208	Multitasking_Type
14:35:49.574	0.21309046	4.333637	8.375174	0.021001548	-0.006609562	-0.0024770587	0.19357666	4.46864	8.727208	Multitasking_Type
14:35:49.597	0.13886794	4.400677	8.427847	0.04787962	0.012938126	0.0072967852	0.18429427	4.5015807	8.710463	Multitasking_Type
14:35:49.621	0.13886794	4.400677	8.427847	0.04787962	0.012938126	0.0072967852	0.18429427	4.5015807	8.710463	Multitasking_Type
14:35:49.644	0.13886794	4.400677	8.427847	0.04787962	0.012938126	0.0072967852	0.18429427	4.5015807	8.710463	Multitasking_Type
14:35:49.669	0.13886794	4.400677	8.427847	0.04787962	0.012938126	0.0072967852	0.18429427	4.5015807	8.710463	Multitasking_Type
14:35:49.691	0.13886794	4.400677	8.427847	0.04787962	0.012938126	0.0072967852	0.18429427	4.5015807	8.710463	Multitasking_Type
14:35:49.714	0.13886794	4.400677	8.427847	0.04787962	0.012938126	0.0072967852	0.18429427	4.5015807	8.710463	Multitasking_Type
14:35:49.738	0.13886794	4.400677	8.427847	0.04787962	0.012938126	0.0072967852	0.18429427	4.5015807	8.710463	Multitasking_Type
14:35:49.761	0.031125572	4.4246197	8.274613	0.07597942	0.09235061	0.035396587	0.13763055	4.5863795	8.66698	Multitasking_Type
14:35:49.785	0.031125572	4.4246197	8.274613	0.07597942	0.09235061	0.035396587	0.13763055	4.5863795	8.66698	Multitasking_Type
14:35:49.808	0.031125572	4.4246197	8.274613	0.07597942	0.09235061	0.035396587	0.13763055	4.5863795	8.66698	Multitasking_Type
14:35:49.831	0.031125572	4.4246197	8.274613	0.07597942	0.09235061	0.035396587	0.13763055	4.5863795	8.66698	Multitasking_Type
14:35:49.853	0.031125572	4.4246197	8.274613	0.07597942	0.09235061	0.035396587	0.13763055	4.5863795	8.66698	Multitasking_Type
14:35:49.876	0.031125572	4.4246197	8.274613	0.07597942	0.09235061	0.035396587	0.13763055	4.5863795	8.66698	Multitasking_Type
14:35:49.898	0.031125572	4.4246197	8.274613	0.07597942	0.09235061	0.035396587	0.13763055	4.5863795	8.66698	Multitasking_Type
14:35:49.920	0.031125572	4.4246197	8.274613	0.07597942	0.09235061	0.035396587	0.13763055	4.5863795	8.66698	Multitasking_Type
14:35:49.943	0.052674048	4.522785	8.406299	-0.0034330627	-0.066474356	0.0024098635	0.117825456	4.6345325	8.641619	Multitasking_Type
14:35:49.965	0.052674048	4.522785	8.406299	-0.0034330627	-0.066474356	0.0024098635	0.117825456	4.6345325	8.641619	Multitasking_Type
14:35:49.987	0.052674048	4.522785	8.406299	-0.0034330627	-0.066474356	0.0024098635	0.117825456	4.6345325	8.641619	Multitasking_Type
14:35:50.011	0.052674048	4.522785	8.406299	-0.0034330627	-0.066474356	0.0024098635	0.117825456	4.6345325	8.641619	Multitasking_Type
14:35:50.034	0.052674048	4.522785	8.406299	-0.0034330627	-0.066474356	0.0024098635	0.117825456	4.6345325	8.641619	Multitasking_Type
14:35:50.057	0.052674048	4.522785	8.406299	-0.0034330627	-0.066474356	0.0024098635	0.117825456	4.6345325	8.641619	Multitasking_Type
14:35:50.079	0.052674048	4.522785	8.406299	-0.0034330627	-0.066474356	0.0024098635	0.117825456	4.6345325	8.641619	Multitasking_Type
14:35:50.100	0.052674048	4.522785	8.406299	-0.0034330627	-0.066474356	0.0024098635	0.117825456	4.6345325	8.641619	Multitasking_Type
14:35:50.123	0.19393626	4.565882	8.655303	0.15355931	-0.01699427	-0.0006444628	0.16928896	4.6979575	8.606446	Multitasking_Type
14:35:50.146	0.19393626	4.565882	8.655303	0.15355931	-0.01699427	-0.0006444628	0.16928896	4.6979575	8.606446	Multitasking_Type
14:35:50.169	0.19393626	4.565882	8.655303	0.15355931	-0.01699427	-0.0006444628	0.16928896	4.6979575	8.606446	Multitasking_Type
14:35:50.193	0.19393626	4.565882	8.655303	0.15355931	-0.01699427	-0.0006444628	0.16928896	4.6979575	8.606446	Multitasking_Type
14:35:50.214	0.19393626	4.565882	8.655303	0.15355931	-0.01699427	-0.0006444628	0.16928896	4.6979575	8.606446	Multitasking_Type
14:35:50.236	0.19393626	4.565882	8.655303	0.15355931	-0.01699427	-0.0006444628	0.16928896	4.6979575	8.606446	Multitasking_Type
14:35:50.257	0.19393626	4.565882	8.655303	0.15355931	-0.01699427	-0.0006444628	0.16928896	4.6979575	8.606446	Multitasking_Type
14:35:50.289	0.19393626	4.565882	8.655303	0.15355931	-0.01699427	-0.0006444628	0.16928896	4.6979575	8.606446	Multitasking_Type
14:35:50.310	-0.16281068	4.826858	8.063917	0.24641083	0.27927536	0.052500814	0.11087858	4.9439464	8.468498	Multitasking_Type
14:35:50.331	-0.16281068	4.826858	8.063917	0.24641083	0.27927536	0.052500814	0.11087858	4.9439464	8.468498	Multitasking_Type
14:35:50.354	-0.16281068	4.826858	8.063917	0.24641083	0.27927536	0.052500814	0.11087858	4.9439464	8.468498	Multitasking_Type
14:35:50.376	-0.16281068	4.826858	8.063917	0.24641083	0.27927536	0.052500814	0.11087858	4.9439464	8.468498	Multitasking_Type
14:35:50.398	-0.16281068	4.826858	8.063917	0.24641083	0.27927536	0.052500814	0.11087858	4.9439464	8.468498	Multitasking_Type
14:35:50.419	-0.16281068	4.826858	8.063917	0.24641083	0.27927536	0.052500814	0.11087858	4.9439464	8.468498	Multitasking_Type
14:35:50.440	-0.16281068	4.826858	8.063917	0.24641083	0.27927536	0.052500814	0.11087858	4.9439464	8.468498	Multitasking_Type
14:35:50.461	-0.16281068	4.826858	8.063917	0.24641083	0.27927536	0.052500814	0.11087858	4.9439464	8.468498	Multitasking_Type
14:35:50.482	-0.04070267	4.7693954	8.267431	-0.43103874	-0.14405425	-0.104491554	0.046621688	4.9526763	8.463992	Multitasking_Type
14:35:50.503	-0.04070267	4.7693954	8.267431	-0.43103874	-0.14405425	-0.104491554	0.046621688	4.9526763	8.463992	Multitasking_Type
14:35:50.527	-0.04070267	4.7693954	8.267431	-0.43103874	-0.14405425	-0.104491554	0.046621688	4.9526763	8.463992	Multitasking_Type
14:35:50.550	-0.04070267	4.7693954	8.267431	-0.43103874	-0.14405425	-0.104491554	0.046621688	4.9526763	8.463992	Multitasking_Type
14:35:50.573	-0.04070267	4.7693954	8.267431	-0.43103874	-0.14405425	-0.104491554	0.046621688	4.9526763	8.463992	Multitasking_Type
14:35:50.596	-0.04070267	4.7693954	8.267431	-0.43103874	-0.14405425	-0.104491554	0.046621688	4.9526763	8.463992	Multitasking_Type
14:35:50.619	-0.04070267	4.7693954	8.267431	-0.43103874	-0.14405425	-0.104491554	0.046621688	4.9526763	8.463992	Multitasking_Type
14:35:50.643	-0.04070267	4.7693954	8.267431	-0.43103874	-0.14405425	-0.104491554	0.046621688	4.9526763	8.463992	Multitasking_Type
14:35:50.664	0.028731298	4.5443335	8.58587	-0.09017593	-0.086632915	-0.008585712	0.16280769	4.648848	8.633195	Multitasking_Type
14:35:50.686	0.028731298	4.5443335	8.58587	-0.09017593	-0.086632915	-0.008585712	0.16280769	4.648848	8.633195	Multitasking_Type
14:35:50.708	0.028731298	4.5443335	8.58587	-0.09017593	-0.086632915	-0.008585712	0.16280769	4.648848	8.633195	Multitasking_Type
14:35:50.730	0.028731298	4.5443335	8.58587	-0.09017593	-0.086632915	-0.008585712	0.16280769	4.648848	8.633195	Multitasking_Type
14:35:50.753	0.028731298	4.5443335	8.58587	-0.09017593	-0.086632915	-0.008585712	0.16280769	4.648848	8.633195	Multitasking_Type
14:35:50.775	0.028731298	4.5443335	8.58587	-0.09017593	-0.086632915	-0.008585712	0.16280769	4.648848	8.633195	Multitasking_Type
14:35:50.797	0.028731298	4.5443335	8.58587	-0.09017593	-0.086632915	-0.008585712	0.16280769	4.648848	8.633195	Multitasking_Type
14:35:50.820	0.028731298	4.5443335	8.58587	-0.09017593	-0.086632915	-0.008585712	0.16280769	4.648848	8.633195	Multitasking_Type
14:35:50.843	0.16281068	4.470111	8.207574	-0.19890994	-0.18192789	-0.06600704	0.21933658	4.5578704	8.6803255	Multitasking_Type
14:35:50.865	0.16281068	4.470111	8.207574	-0.19890994	-0.18192789	-0.06600704	0.21933658	4.5578704	8.6803255	Multitasking_Type
14:35:50.887	0.16281068	4.470111	8.207574	-0.19890994	-0.18192789	-0.06600704	0.21933658	4.5578704	8.6803255	Multitasking_Type
14:35:50.910	0.16281068	4.470111	8.207574	-0.19890994	-0.18192789	-0.06600704	0.21933658	4.5578704	8.6803255	Multitasking_Type
14:35:50.943	0.16281068	4.470111	8.207574	-0.19890994	-0.18192789	-0.06600704	0.21933658	4.5578704	8.6803255	Multitasking_Type
14:35:50.966	0.16281068	4.470111	8.207574	-0.19890994	-0.18192789	-0.06600704	0.21933658	4.5578704	8.6803255	Multitasking_Type
14:35:50.990	0.16281068	4.470111	8.207574	-0.19890994	-0.18192789	-0.06600704	0.21933658	4.5578704	8.6803255	Multitasking_Type
14:35:51.012	0.16281068	4.470111	8.207574	-0.19890994	-0.18192789	-0.06600704	0.21933658	4.5578704	8.6803255	Multitasking_Type
14:35:51.034	0.5506832	4.37434	8.593052	0.011838568	-0.05792224	-0.027522534	0.3640102	4.4590373	8.726673	Multitasking_Type
14:35:51.055	0.5506832	4.37434	8.593052	0.011838568	-0.05792224	-0.027522534	0.3640102	4.4590373	8.726673	Multitasking_Type
14:35:51.076	0.5506832	4.37434	8.593052	0.011838568	-0.05792224	-0.027522534	0.3640102	4.4590373	8.726673	Multitasking_Type
14:35:51.098	0.5506832	4.37434	8.593052	0.011838568	-0.05792224	-0.027522534	0.3640102	4.4590373	8.726673	Multitasking_Type
14:35:51.121	0.5506832	4.37434	8.593052	0.011838568	-0.05792224	-0.027522534	0.3640102	4.4590373	8.726673	Multitasking_Type
14:35:51.145	0.5506832	4.37434	8.593052	0.011838568	-0.05792224	-0.027522534	0.3640102	4.4590373	8.726673	Multitasking_Type
14:35:51.168	0.5506832	4.37434	8.593052	0.011838568	-0.05792224	-0.027522534	0.3640102	4.4590373	8.726673	Multitasking_Type
14:35:51.191	0.5506832	4.37434	8.593052	0.011838568	-0.05792224	-0.027522534	0.3640102	4.4590373	8.726673	Multitasking_Type
14:35:51.215	0.16281068	4.4461684	8.245882	-0.033976328	0.0013316863	0.024401013	0.3290628	4.501014	8.706489	Multitasking_Type
14:35:51.238	0.16281068	4.4461684	8.245882	-0.033976328	0.0013316863	0.024401013	0.3290628	4.501014	8.706489	Multitasking_Type
14:35:51.261	0.16281068	4.4461684	8.245882	-0.033976328	0.0013316863	0.024401013	0.3290628	4.501014	8.706489	Multitasking_Type
14:35:51.284	0.16281068	4.4461684	8.245882	-0.033976328	0.0013316863	0.024401013	0.3290628	4.501014	8.706489	Multitasking_Type
14:35:51.307	0.16281068	4.4461684	8.245882	-0.033976328	0.0013316863	0.024401013	0.3290628	4.501014	8.706489	Multitasking_Type
14:35:51.331	0.16281068	4.4461684	8.245882	-0.033976328	0.0013316863	0.024401013	0.3290628	4.501014	8.706489	Multitasking_Type
14:35:51.353	0.16281068	4.4461684	8.245882	-0.033976328	0.0013316863	0.024401013	0.3290628	4.501014	8.706489	Multitasking_Type
14:35:51.377	0.16281068	4.4461684	8.245882	-0.033976328	0.0013316863	0.024401013	0.3290628	4.501014	8.706489	Multitasking_Type
14:35:51.400	0.28970724	4.2187123	8.559532	-0.043750167	-0.092741564	-0.010418306	0.4104425	4.287521	8.810168	Multitasking_Type
14:35:51.422	0.28970724	4.2187123	8.559532	-0.043750167	-0.092741564	-0.010418306	0.4104425	4.287521	8.810168	Multitasking_Type
14:35:51.446	0.28970724	4.2187123	8.559532	-0.043750167	-0.092741564	-0.010418306	0.4104425	4.287521	8.810168	Multitasking_Type
14:35:51.469	0.28970724	4.2187123	8.559532	-0.043750167	-0.092741564	-0.010418306	0.4104425	4.287521	8.810168	Multitasking_Type
14:35:51.492	0.28970724	4.2187123	8.559532	-0.043750167	-0.092741564	-0.010418306	0.4104425	4.287521	8.810168	Multitasking_Type
14:35:51.515	0.28970724	4.2187123	8.559532	-0.043750167	-0.092741564	-0.010418306	0.4104425	4.287521	8.810168	Multitasking_Type
14:35:51.538	0.28970724	4.2187123	8.559532	-0.043750167	-0.092741564	-0.010418306	0.4104425	4.287521	8.810168	Multitasking_Type
14:35:51.561	0.31125572	4.168432	8.458973	0.03749491	0.05081177	0.0024098635	0.4450865	4.288398	8.80806	Multitasking_Type
14:35:51.584	0.31125572	4.168432	8.458973	0.03749491	0.05081177	0.0024098635	0.4450865	4.288398	8.80806	Multitasking_Type
14:35:51.607	0.31125572	4.168432	8.458973	0.03749491	0.05081177	0.0024098635	0.4450865	4.288398	8.80806	Multitasking_Type
14:35:51.631	0.31125572	4.168432	8.458973	0.03749491	0.05081177	0.0024098635	0.4450865	4.288398	8.80806	Multitasking_Type
14:35:51.654	0.31125572	4.168432	8.458973	0.03749491	0.05081177	0.0024098635	0.4450865	4.288398	8.80806	Multitasking_Type
14:35:51.677	0.31125572	4.168432	8.458973	0.03749491	0.05081177	0.0024098635	0.4450865	4.288398	8.80806	Multitasking_Type
14:35:51.700	0.31125572	4.168432	8.458973	0.03749491	0.05081177	0.0024098635	0.4450865	4.288398	8.80806	Multitasking_Type
14:35:51.723	0.31125572	4.168432	8.458973	0.03749491	0.05081177	0.0024098635	0.4450865	4.288398	8.80806	Multitasking_Type
14:35:51.746	0.32562137	4.166038	8.547561	0.021612411	0.0379836	0.025011877	0.3911009	4.3024426	8.803772	Multitasking_Type
14:35:51.769	0.32562137	4.166038	8.547561	0.021612411	0.0379836	0.025011877	0.3911009	4.3024426	8.803772	Multitasking_Type
14:35:51.791	0.32562137	4.166038	8.547561	0.021612411	0.0379836	0.025011877	0.3911009	4.3024426	8.803772	Multitasking_Type
14:35:51.813	0.32562137	4.166038	8.547561	0.021612411	0.0379836	0.025011877	0.3911009	4.3024426	8.803772	Multitasking_Type
14:35:51.835	0.32562137	4.166038	8.547561	0.021612411	0.0379836	0.025011877	0.3911009	4.3024426	8.803772	Multitasking_Type
14:35:51.857	0.32562137	4.166038	8.547561	0.021612411	0.0379836	0.025011877	0.3911009	4.3024426	8.803772	Multitasking_Type
14:35:51.881	0.32562137	4.166038	8.547561	0.021612411	0.0379836	0.025011877	0.3911009	4.3024426	8.803772	Multitasking_Type
14:35:51.904	0.32562137	4.166038	8.547561	0.021612411	0.0379836	0.025011877	0.3911009	4.3024426	8.803772	Multitasking_Type
14:35:51.927	0.42139238	4.163644	8.597841	-0.11644313	-0.11595444	0.015238034	0.41424742	4.275344	8.815906	Multitasking_Type
14:35:51.949	0.42139238	4.163644	8.597841	-0.11644313	-0.11595444	0.015238034	0.41424742	4.275344	8.815906	Multitasking_Type
14:35:51.974	0.42139238	4.163644	8.597841	-0.11644313	-0.11595444	0.015238034	0.41424742	4.275344	8.815906	Multitasking_Type
14:35:51.996	0.42139238	4.163644	8.597841	-0.11644313	-0.11595444	0.015238034	0.41424742	4.275344	8.815906	Multitasking_Type
14:35:52.020	0.42139238	4.163644	8.597841	-0.11644313	-0.11595444	0.015238034	0.41424742	4.275344	8.815906	Multitasking_Type
14:35:52.041	0.42139238	4.163644	8.597841	-0.11644313	-0.11595444	0.015238034	0.41424742	4.275344	8.815906	Multitasking_Type
14:35:52.074	0.42139238	4.163644	8.597841	-0.11644313	-0.11595444	0.015238034	0.41424742	4.275344	8.815906	Multitasking_Type
14:35:52.095	0.4285752	4.09421	8.614601	0.008784243	-0.007220427	0.0439487	0.40398127	4.2059946	8.849676	Multitasking_Type
14:35:52.129	0.4285752	4.09421	8.614601	0.008784243	-0.007220427	0.0439487	0.40398127	4.2059946	8.849676	Multitasking_Type
14:35:52.163	0.4285752	4.09421	8.614601	0.008784243	-0.007220427	0.0439487	0.40398127	4.2059946	8.849676	Multitasking_Type
14:35:52.198	0.4285752	4.09421	8.614601	0.008784243	-0.007220427	0.0439487	0.40398127	4.2059946	8.849676	Multitasking_Type
14:35:52.230	0.4285752	4.09421	8.614601	0.008784243	-0.007220427	0.0439487	0.40398127	4.2059946	8.849676	Multitasking_Type
14:35:52.264	0.4285752	4.09421	8.614601	0.008784243	-0.007220427	0.0439487	0.40398127	4.2059946	8.849676	Multitasking_Type
14:35:52.297	0.29689008	4.041536	8.578687	0.01550376	0.0013316863	0.017681494	0.38980654	4.225763	8.840891	Multitasking_Type
14:35:52.330	0.29689008	4.041536	8.578687	0.01550376	0.0013316863	0.017681494	0.38980654	4.225763	8.840891	Multitasking_Type
14:35:52.352	0.29689008	4.041536	8.578687	0.01550376	0.0013316863	0.017681494	0.38980654	4.225763	8.840891	Multitasking_Type
14:35:52.375	0.29689008	4.041536	8.578687	0.01550376	0.0013316863	0.017681494	0.38980654	4.225763	8.840891	Multitasking_Type
14:35:52.398	0.29689008	4.041536	8.578687	0.01550376	0.0013316863	0.017681494	0.38980654	4.225763	8.840891	Multitasking_Type
14:35:52.420	0.29689008	4.041536	8.578687	0.01550376	0.0013316863	0.017681494	0.38980654	4.225763	8.840891	Multitasking_Type
14:35:52.444	0.29689008	4.041536	8.578687	0.01550376	0.0013316863	0.017681494	0.38980654	4.225763	8.840891	Multitasking_Type
14:35:52.467	0.30646718	4.113364	8.4230585	0.0002321288	0.007440339	0.013405438	0.3772279	4.248228	8.830664	Multitasking_Type
14:35:52.489	0.30646718	4.113364	8.4230585	0.0002321288	0.007440339	0.013405438	0.3772279	4.248228	8.830664	Multitasking_Type
14:35:52.512	0.30646718	4.113364	8.4230585	0.0002321288	0.007440339	0.013405438	0.3772279	4.248228	8.830664	Multitasking_Type
14:35:52.535	0.30646718	4.113364	8.4230585	0.0002321288	0.007440339	0.013405438	0.3772279	4.248228	8.830664	Multitasking_Type
14:35:52.560	0.30646718	4.113364	8.4230585	0.0002321288	0.007440339	0.013405438	0.3772279	4.248228	8.830664	Multitasking_Type
14:35:52.584	0.30646718	4.113364	8.4230585	0.0002321288	0.007440339	0.013405438	0.3772279	4.248228	8.830664	Multitasking_Type
14:35:52.608	0.30646718	4.113364	8.4230585	0.0002321288	0.007440339	0.013405438	0.3772279	4.248228	8.830664	Multitasking_Type
14:35:52.630	0.30646718	4.113364	8.4230585	0.0002321288	0.007440339	0.013405438	0.3772279	4.248228	8.830664	Multitasking_Type
14:35:52.653	0.28252444	4.252232	8.322499	0.047268752	-0.026768114	0.012183707	0.38120762	4.285154	8.812633	Multitasking_Type
14:35:52.675	0.28252444	4.252232	8.322499	0.047268752	-0.026768114	0.012183707	0.38120762	4.285154	8.812633	Multitasking_Type
14:35:52.698	0.28252444	4.252232	8.322499	0.047268752	-0.026768114	0.012183707	0.38120762	4.285154	8.812633	Multitasking_Type
14:35:52.721	0.28252444	4.252232	8.322499	0.047268752	-0.026768114	0.012183707	0.38120762	4.285154	8.812633	Multitasking_Type
14:35:52.744	0.28252444	4.252232	8.322499	0.047268752	-0.026768114	0.012183707	0.38120762	4.285154	8.812633	Multitasking_Type
14:35:52.766	0.28252444	4.252232	8.322499	0.047268752	-0.026768114	0.012183707	0.38120762	4.285154	8.812633	Multitasking_Type
14:35:52.791	0.28252444	4.252232	8.322499	0.047268752	-0.026768114	0.012183707	0.38120762	4.285154	8.812633	Multitasking_Type
14:35:52.814	0.28252444	4.252232	8.322499	0.047268752	-0.026768114	0.012183707	0.38120762	4.285154	8.812633	Multitasking_Type
14:35:52.837	0.36871833	4.1540666	8.557138	-0.039474115	-0.026768114	0.011572842	0.387562	4.31114	8.799673	Multitasking_Type
14:35:52.859	0.36871833	4.1540666	8.557138	-0.039474115	-0.026768114	0.011572842	0.387562	4.31114	8.799673	Multitasking_Type
14:35:52.882	0.36871833	4.1540666	8.557138	-0.039474115	-0.026768114	0.011572842	0.387562	4.31114	8.799673	Multitasking_Type
14:35:52.905	0.36871833	4.1540666	8.557138	-0.039474115	-0.026768114	0.011572842	0.387562	4.31114	8.799673	Multitasking_Type
14:35:52.941	0.36871833	4.1540666	8.557138	-0.039474115	-0.026768114	0.011572842	0.387562	4.31114	8.799673	Multitasking_Type
14:35:52.965	0.36871833	4.1540666	8.557138	-0.039474115	-0.026768114	0.011572842	0.387562	4.31114	8.799673	Multitasking_Type
14:35:53.000	0.50758624	4.173221	8.58587	0.18349169	0.13327858	0.090374455	0.3428755	4.349656	8.7825575	Multitasking_Type
14:35:53.035	0.50758624	4.173221	8.58587	0.18349169	0.13327858	0.090374455	0.3428755	4.349656	8.7825575	Multitasking_Type
14:35:53.066	0.50758624	4.173221	8.58587	0.18349169	0.13327858	0.090374455	0.3428755	4.349656	8.7825575	Multitasking_Type
14:35:53.103	0.50758624	4.173221	8.58587	0.18349169	0.13327858	0.090374455	0.3428755	4.349656	8.7825575	Multitasking_Type
14:35:53.134	0.50758624	4.173221	8.58587	0.18349169	0.13327858	0.090374455	0.3428755	4.349656	8.7825575	Multitasking_Type
14:35:53.167	0.50758624	4.173221	8.58587	0.18349169	0.13327858	0.090374455	0.3428755	4.349656	8.7825575	Multitasking_Type
14:35:53.201	-0.93616146	4.9872746	8.789383	0.36003178	0.5608843	0.28401873	0.059398167	4.56333	8.680026	Multitasking_Type
14:35:53.224	-0.93616146	4.9872746	8.789383	0.36003178	0.5608843	0.28401873	0.059398167	4.56333	8.680026	Multitasking_Type
14:35:53.246	-0.93616146	4.9872746	8.789383	0.36003178	0.5608843	0.28401873	0.059398167	4.56333	8.680026	Multitasking_Type
14:35:53.267	-0.93616146	4.9872746	8.789383	0.36003178	0.5608843	0.28401873	0.059398167	4.56333	8.680026	Multitasking_Type
14:35:53.289	-0.93616146	4.9872746	8.789383	0.36003178	0.5608843	0.28401873	0.059398167	4.56333	8.680026	Multitasking_Type
14:35:53.310	-0.93616146	4.9872746	8.789383	0.36003178	0.5608843	0.28401873	0.059398167	4.56333	8.680026	Multitasking_Type
14:35:53.332	-0.93616146	4.9872746	8.789383	0.36003178	0.5608843	0.28401873	0.059398167	4.56333	8.680026	Multitasking_Type
14:35:53.356	-0.93616146	4.9872746	8.789383	0.36003178	0.5608843	0.28401873	0.059398167	4.56333	8.680026	Multitasking_Type
14:35:53.379	-0.61293435	5.296136	7.228316	0.5768889	0.5175128	-0.13075876	-0.5123387	5.1245174	8.3454895	Multitasking_Type
14:35:53.401	-0.61293435	5.296136	7.228316	0.5768889	0.5175128	-0.13075876	-0.5123387	5.1245174	8.3454895	Multitasking_Type
14:35:53.437	-0.61293435	5.296136	7.228316	0.5768889	0.5175128	-0.13075876	-0.5123387	5.1245174	8.3454895	Multitasking_Type
14:35:53.461	-0.61293435	5.296136	7.228316	0.5768889	0.5175128	-0.13075876	-0.5123387	5.1245174	8.3454895	Multitasking_Type
14:35:53.484	-0.61293435	5.296136	7.228316	0.5768889	0.5175128	-0.13075876	-0.5123387	5.1245174	8.3454895	Multitasking_Type
14:35:53.506	-0.61293435	5.296136	7.228316	0.5768889	0.5175128	-0.13075876	-0.5123387	5.1245174	8.3454895	Multitasking_Type
14:35:53.527	-0.61293435	5.296136	7.228316	0.5768889	0.5175128	-0.13075876	-0.5123387	5.1245174	8.3454895	Multitasking_Type
14:35:53.548	-0.90024734	5.3105016	7.9753294	-0.052913148	-0.040818017	0.028066205	-0.65761507	5.3141685	8.215685	Multitasking_Type
14:35:53.586	-0.90024734	5.3105016	7.9753294	-0.052913148	-0.040818017	0.028066205	-0.65761507	5.3141685	8.215685	Multitasking_Type
14:35:53.619	-0.90024734	5.3105016	7.9753294	-0.052913148	-0.040818017	0.028066205	-0.65761507	5.3141685	8.215685	Multitasking_Type
14:35:53.657	-0.90024734	5.3105016	7.9753294	-0.052913148	-0.040818017	0.028066205	-0.65761507	5.3141685	8.215685	Multitasking_Type
14:35:53.686	-0.90024734	5.3105016	7.9753294	-0.052913148	-0.040818017	0.028066205	-0.65761507	5.3141685	8.215685	Multitasking_Type
14:35:53.719	-0.52913475	4.9274178	8.719949	-0.32169384	-0.32303774	0.006075055	-0.26393688	4.9302607	8.473088	Multitasking_Type
14:35:53.754	-0.52913475	4.9274178	8.719949	-0.32169384	-0.32303774	0.006075055	-0.26393688	4.9302607	8.473088	Multitasking_Type
14:35:53.785	-0.52913475	4.9274178	8.719949	-0.32169384	-0.32303774	0.006075055	-0.26393688	4.9302607	8.473088	Multitasking_Type
14:35:53.821	-0.52913475	4.9274178	8.719949	-0.32169384	-0.32303774	0.006075055	-0.26393688	4.9302607	8.473088	Multitasking_Type
14:35:53.843	-0.52913475	4.9274178	8.719949	-0.32169384	-0.32303774	0.006075055	-0.26393688	4.9302607	8.473088	Multitasking_Type
14:35:53.866	-0.52913475	4.9274178	8.719949	-0.32169384	-0.32303774	0.006075055	-0.26393688	4.9302607	8.473088	Multitasking_Type
14:35:53.893	-0.52913475	4.9274178	8.719949	-0.32169384	-0.32303774	0.006075055	-0.26393688	4.9302607	8.473088	Multitasking_Type
14:35:53.916	0.011971374	4.532362	7.980118	-0.03825238	-0.13122608	0.06716158	0.09111049	4.6562715	8.63025	Multitasking_Type
14:35:53.940	0.011971374	4.532362	7.980118	-0.03825238	-0.13122608	0.06716158	0.09111049	4.6562715	8.63025	Multitasking_Type
14:35:53.963	0.011971374	4.532362	7.980118	-0.03825238	-0.13122608	0.06716158	0.09111049	4.6562715	8.63025	Multitasking_Type
14:35:53.984	0.011971374	4.532362	7.980118	-0.03825238	-0.13122608	0.06716158	0.09111049	4.6562715	8.63025	Multitasking_Type
14:35:54.006	0.011971374	4.532362	7.980118	-0.03825238	-0.13122608	0.06716158	0.09111049	4.6562715	8.63025	Multitasking_Type
14:35:54.028	0.011971374	4.532362	7.980118	-0.03825238	-0.13122608	0.06716158	0.09111049	4.6562715	8.63025	Multitasking_Type
14:35:54.049	0.011971374	4.532362	7.980118	-0.03825238	-0.13122608	0.06716158	0.09111049	4.6562715	8.63025	Multitasking_Type
14:35:54.070	0.011971374	4.532362	7.980118	-0.03825238	-0.13122608	0.06716158	0.09111049	4.6562715	8.63025	Multitasking_Type
14:35:54.091	0.5698374	4.2235007	8.923462	-0.15981457	-0.026768114	0.06655071	0.38519028	4.4229245	8.744125	Multitasking_Type
14:35:54.113	0.5698374	4.2235007	8.923462	-0.15981457	-0.026768114	0.06655071	0.38519028	4.4229245	8.744125	Multitasking_Type
14:35:54.134	0.5698374	4.2235007	8.923462	-0.15981457	-0.026768114	0.06655071	0.38519028	4.4229245	8.744125	Multitasking_Type
14:35:54.155	0.5698374	4.2235007	8.923462	-0.15981457	-0.026768114	0.06655071	0.38519028	4.4229245	8.744125	Multitasking_Type
14:35:54.177	0.5698374	4.2235007	8.923462	-0.15981457	-0.026768114	0.06655071	0.38519028	4.4229245	8.744125	Multitasking_Type
14:35:54.199	0.5698374	4.2235007	8.923462	-0.15981457	-0.026768114	0.06655071	0.38519028	4.4229245	8.744125	Multitasking_Type
14:35:54.221	0.5698374	4.2235007	8.923462	-0.15981457	-0.026768114	0.06655071	0.38519028	4.4229245	8.744125	Multitasking_Type
14:35:54.244	0.5698374	4.2235007	8.923462	-0.15981457	-0.026768114	0.06655071	0.38519028	4.4229245	8.744125	Multitasking_Type
14:35:54.266	0.3423813	4.206741	8.557138	-0.04252844	0.0660834	0.02073582	0.38183838	4.390158	8.76077	Multitasking_Type
14:35:54.290	0.3423813	4.206741	8.557138	-0.04252844	0.0660834	0.02073582	0.38183838	4.390158	8.76077	Multitasking_Type
14:35:54.350	0.3423813	4.206741	8.557138	-0.04252844	0.0660834	0.02073582	0.38183838	4.390158	8.76077	Multitasking_Type
14:35:54.399	0.3423813	4.206741	8.557138	-0.04252844	0.0660834	0.02073582	0.38183838	4.390158	8.76077	Multitasking_Type
14:35:54.421	0.3423813	4.206741	8.557138	-0.04252844	0.0660834	0.02073582	0.38183838	4.390158	8.76077	Multitasking_Type
14:35:54.442	0.3040729	4.084633	8.482916	0.005729916	-0.05547878	-0.026300803	0.41986927	4.3082533	8.799604	Multitasking_Type
14:35:54.463	0.3040729	4.084633	8.482916	0.005729916	-0.05547878	-0.026300803	0.41986927	4.3082533	8.799604	Multitasking_Type
14:35:54.486	0.3040729	4.084633	8.482916	0.005729916	-0.05547878	-0.026300803	0.41986927	4.3082533	8.799604	Multitasking_Type
14:35:54.511	0.3040729	4.084633	8.482916	0.005729916	-0.05547878	-0.026300803	0.41986927	4.3082533	8.799604	Multitasking_Type
14:35:54.533	0.3040729	4.084633	8.482916	0.005729916	-0.05547878	-0.026300803	0.41986927	4.3082533	8.799604	Multitasking_Type
14:35:54.554	0.3040729	4.084633	8.482916	0.005729916	-0.05547878	-0.026300803	0.41986927	4.3082533	8.799604	Multitasking_Type
14:35:54.575	0.3040729	4.084633	8.482916	0.005729916	-0.05547878	-0.026300803	0.41986927	4.3082533	8.799604	Multitasking_Type
14:35:54.596	0.3040729	4.084633	8.482916	0.005729916	-0.05547878	-0.026300803	0.41986927	4.3082533	8.799604	Multitasking_Type
14:35:54.617	0.3304099	4.0295644	8.506859	0.019779818	0.16260011	0.049446486	0.3821887	4.2720366	8.818956	Multitasking_Type
14:35:54.638	0.3304099	4.0295644	8.506859	0.019779818	0.16260011	0.049446486	0.3821887	4.2720366	8.818956	Multitasking_Type
14:35:54.659	0.3304099	4.0295644	8.506859	0.019779818	0.16260011	0.049446486	0.3821887	4.2720366	8.818956	Multitasking_Type
14:35:54.690	0.3304099	4.0295644	8.506859	0.019779818	0.16260011	0.049446486	0.3821887	4.2720366	8.818956	Multitasking_Type
14:35:54.710	0.3304099	4.0295644	8.506859	0.019779818	0.16260011	0.049446486	0.3821887	4.2720366	8.818956	Multitasking_Type
14:35:54.731	0.3304099	4.0295644	8.506859	0.019779818	0.16260011	0.049446486	0.3821887	4.2720366	8.818956	Multitasking_Type
14:35:54.753	0.3304099	4.0295644	8.506859	0.019779818	0.16260011	0.049446486	0.3821887	4.2720366	8.818956	Multitasking_Type
14:35:54.775	0.3304099	4.0295644	8.506859	0.019779818	0.16260011	0.049446486	0.3821887	4.2720366	8.818956	Multitasking_Type
14:35:54.799	0.37350687	4.0798445	8.111803	0.07048163	0.017214183	0.016459765	0.39415926	4.1985893	8.853635	Multitasking_Type
14:35:54.821	0.37350687	4.0798445	8.111803	0.07048163	0.017214183	0.016459765	0.39415926	4.1985893	8.853635	Multitasking_Type
14:35:54.842	0.37350687	4.0798445	8.111803	0.07048163	0.017214183	0.016459765	0.39415926	4.1985893	8.853635	Multitasking_Type
14:35:54.863	0.37350687	4.0798445	8.111803	0.07048163	0.017214183	0.016459765	0.39415926	4.1985893	8.853635	Multitasking_Type
14:35:54.884	0.37350687	4.0798445	8.111803	0.07048163	0.017214183	0.016459765	0.39415926	4.1985893	8.853635	Multitasking_Type
14:35:54.907	0.37350687	4.0798445	8.111803	0.07048163	0.017214183	0.016459765	0.39415926	4.1985893	8.853635	Multitasking_Type
14:35:54.928	0.37350687	4.0798445	8.111803	0.07048163	0.017214183	0.016459765	0.39415926	4.1985893	8.853635	Multitasking_Type
14:35:54.949	0.37350687	4.0798445	8.111803	0.07048163	0.017214183	0.016459765	0.39415926	4.1985893	8.853635	Multitasking_Type
14:35:54.971	0.37350687	4.0798445	8.111803	0.07048163	0.017214183	0.016459765	0.39415926	4.1985893	8.853635	Multitasking_Type
14:35:54.994	0.42139238	4.146884	8.566715	0.04238183	0.0062186085	0.039672643	0.4051841	4.1951523	8.854766	Multitasking_Type
14:35:55.016	0.42139238	4.146884	8.566715	0.04238183	0.0062186085	0.039672643	0.4051841	4.1951523	8.854766	Multitasking_Type
14:35:55.039	0.42139238	4.146884	8.566715	0.04238183	0.0062186085	0.039672643	0.4051841	4.1951523	8.854766	Multitasking_Type
14:35:55.063	0.42139238	4.146884	8.566715	0.04238183	0.0062186085	0.039672643	0.4051841	4.1951523	8.854766	Multitasking_Type
14:35:55.086	0.42139238	4.146884	8.566715	0.04238183	0.0062186085	0.039672643	0.4051841	4.1951523	8.854766	Multitasking_Type
14:35:55.107	0.42139238	4.146884	8.566715	0.04238183	0.0062186085	0.039672643	0.4051841	4.1951523	8.854766	Multitasking_Type
14:35:55.129	0.42139238	4.146884	8.566715	0.04238183	0.0062186085	0.039672643	0.4051841	4.1951523	8.854766	Multitasking_Type
14:35:55.150	0.42139238	4.146884	8.566715	0.04238183	0.0062186085	0.039672643	0.4051841	4.1951523	8.854766	Multitasking_Type
14:35:55.171	0.31125572	4.12773	8.724737	-0.043750167	-0.016383406	0.0048533245	0.38880736	4.2371206	8.835498	Multitasking_Type
14:35:55.192	0.31125572	4.12773	8.724737	-0.043750167	-0.016383406	0.0048533245	0.38880736	4.2371206	8.835498	Multitasking_Type
14:35:55.213	0.31125572	4.12773	8.724737	-0.043750167	-0.016383406	0.0048533245	0.38880736	4.2371206	8.835498	Multitasking_Type
14:35:55.235	0.31125572	4.12773	8.724737	-0.043750167	-0.016383406	0.0048533245	0.38880736	4.2371206	8.835498	Multitasking_Type
14:35:55.258	0.31125572	4.12773	8.724737	-0.043750167	-0.016383406	0.0048533245	0.38880736	4.2371206	8.835498	Multitasking_Type
14:35:55.281	0.31125572	4.12773	8.724737	-0.043750167	-0.016383406	0.0048533245	0.38880736	4.2371206	8.835498	Multitasking_Type
14:35:55.304	0.31125572	4.12773	8.724737	-0.043750167	-0.016383406	0.0048533245	0.38880736	4.2371206	8.835498	Multitasking_Type
14:35:55.326	0.31125572	4.12773	8.724737	-0.043750167	-0.016383406	0.0048533245	0.38880736	4.2371206	8.835498	Multitasking_Type
14:35:55.348	0.21069619	4.182798	8.320105	0.030164527	-0.02737898	0.023790147	0.35275477	4.287386	8.812732	Multitasking_Type
14:35:55.371	0.21069619	4.182798	8.320105	0.030164527	-0.02737898	0.023790147	0.35275477	4.287386	8.812732	Multitasking_Type
14:35:55.394	0.21069619	4.182798	8.320105	0.030164527	-0.02737898	0.023790147	0.35275477	4.287386	8.812732	Multitasking_Type
14:35:55.417	0.21069619	4.182798	8.320105	0.030164527	-0.02737898	0.023790147	0.35275477	4.287386	8.812732	Multitasking_Type
14:35:55.440	0.21069619	4.182798	8.320105	0.030164527	-0.02737898	0.023790147	0.35275477	4.287386	8.812732	Multitasking_Type
14:35:55.462	0.21069619	4.182798	8.320105	0.030164527	-0.02737898	0.023790147	0.35275477	4.287386	8.812732	Multitasking_Type
14:35:55.484	0.21069619	4.182798	8.320105	0.030164527	-0.02737898	0.023790147	0.35275477	4.287386	8.812732	Multitasking_Type
14:35:55.507	0.21069619	4.182798	8.320105	0.030164527	-0.02737898	0.023790147	0.35275477	4.287386	8.812732	Multitasking_Type
14:35:55.529	0.54350036	4.1564612	8.293768	0.20426112	-0.012107349	-0.037907243	0.4374604	4.3336005	8.78629	Multitasking_Type
14:35:55.552	0.54350036	4.1564612	8.293768	0.20426112	-0.012107349	-0.037907243	0.4374604	4.3336005	8.78629	Multitasking_Type
14:35:55.575	0.54350036	4.1564612	8.293768	0.20426112	-0.012107349	-0.037907243	0.4374604	4.3336005	8.78629	Multitasking_Type
14:35:55.596	0.54350036	4.1564612	8.293768	0.20426112	-0.012107349	-0.037907243	0.4374604	4.3336005	8.78629	Multitasking_Type
14:35:55.619	0.54350036	4.1564612	8.293768	0.20426112	-0.012107349	-0.037907243	0.4374604	4.3336005	8.78629	Multitasking_Type
14:35:55.641	0.54350036	4.1564612	8.293768	0.20426112	-0.012107349	-0.037907243	0.4374604	4.3336005	8.78629	Multitasking_Type
14:35:55.664	0.54350036	4.1564612	8.293768	0.20426112	-0.012107349	-0.037907243	0.4374604	4.3336005	8.78629	Multitasking_Type
14:35:55.686	0.54350036	4.1564612	8.293768	0.20426112	-0.012107349	-0.037907243	0.4374604	4.3336005	8.78629	Multitasking_Type
14:35:55.708	0.55786604	4.09421	8.564321	0.33559713	0.3104295	0.08548754	0.10193302	4.5828304	8.669351	Multitasking_Type
14:35:55.731	0.55786604	4.09421	8.564321	0.33559713	0.3104295	0.08548754	0.10193302	4.5828304	8.669351	Multitasking_Type
14:35:55.754	0.55786604	4.09421	8.564321	0.33559713	0.3104295	0.08548754	0.10193302	4.5828304	8.669351	Multitasking_Type
14:35:55.776	0.55786604	4.09421	8.564321	0.33559713	0.3104295	0.08548754	0.10193302	4.5828304	8.669351	Multitasking_Type
14:35:55.798	0.55786604	4.09421	8.564321	0.33559713	0.3104295	0.08548754	0.10193302	4.5828304	8.669351	Multitasking_Type
14:35:55.820	0.55786604	4.09421	8.564321	0.33559713	0.3104295	0.08548754	0.10193302	4.5828304	8.669351	Multitasking_Type
14:35:55.842	0.55786604	4.09421	8.564321	0.33559713	0.3104295	0.08548754	0.10193302	4.5828304	8.669351	Multitasking_Type
14:35:55.864	0.55786604	4.09421	8.564321	0.33559713	0.3104295	0.08548754	0.10193302	4.5828304	8.669351	Multitasking_Type
14:35:55.887	-0.5027977	4.8938975	7.982512	0.021612411	-0.23018625	0.0298988	-0.13736944	4.834086	8.531301	Multitasking_Type
14:35:55.913	-0.5027977	4.8938975	7.982512	0.021612411	-0.23018625	0.0298988	-0.13736944	4.834086	8.531301	Multitasking_Type
14:35:55.935	-0.5027977	4.8938975	7.982512	0.021612411	-0.23018625	0.0298988	-0.13736944	4.834086	8.531301	Multitasking_Type
14:35:55.957	-0.5027977	4.8938975	7.982512	0.021612411	-0.23018625	0.0298988	-0.13736944	4.834086	8.531301	Multitasking_Type
14:35:55.978	-0.5027977	4.8938975	7.982512	0.021612411	-0.23018625	0.0298988	-0.13736944	4.834086	8.531301	Multitasking_Type
14:35:56.000	-0.5027977	4.8938975	7.982512	0.021612411	-0.23018625	0.0298988	-0.13736944	4.834086	8.531301	Multitasking_Type
14:35:56.023	-0.5027977	4.8938975	7.982512	0.021612411	-0.23018625	0.0298988	-0.13736944	4.834086	8.531301	Multitasking_Type
14:35:56.046	-0.5027977	4.8938975	7.982512	0.021612411	-0.23018625	0.0298988	-0.13736944	4.834086	8.531301	Multitasking_Type
14:35:56.068	0.21548474	4.680807	8.322499	0.000842994	0.0037751473	0.04028351	0.07238588	4.8611417	8.516714	Multitasking_Type
14:35:56.090	0.21548474	4.680807	8.322499	0.000842994	0.0037751473	0.04028351	0.07238588	4.8611417	8.516714	Multitasking_Type
14:35:56.113	0.21548474	4.680807	8.322499	0.000842994	0.0037751473	0.04028351	0.07238588	4.8611417	8.516714	Multitasking_Type
14:35:56.135	0.21548474	4.680807	8.322499	0.000842994	0.0037751473	0.04028351	0.07238588	4.8611417	8.516714	Multitasking_Type
14:35:56.157	0.21548474	4.680807	8.322499	0.000842994	0.0037751473	0.04028351	0.07238588	4.8611417	8.516714	Multitasking_Type
14:35:56.180	0.21548474	4.680807	8.322499	0.000842994	0.0037751473	0.04028351	0.07238588	4.8611417	8.516714	Multitasking_Type
14:35:56.203	0.21548474	4.680807	8.322499	0.000842994	0.0037751473	0.04028351	0.07238588	4.8611417	8.516714	Multitasking_Type
14:35:56.225	0.21548474	4.680807	8.322499	0.000842994	0.0037751473	0.04028351	0.07238588	4.8611417	8.516714	Multitasking_Type
14:35:56.246	0.07901107	4.8747435	8.279403	0.005119051	-0.0047769663	0.031731397	0.14475316	4.873281	8.508851	Multitasking_Type
14:35:56.268	0.07901107	4.8747435	8.279403	0.005119051	-0.0047769663	0.031731397	0.14475316	4.873281	8.508851	Multitasking_Type
14:35:56.290	0.07901107	4.8747435	8.279403	0.005119051	-0.0047769663	0.031731397	0.14475316	4.873281	8.508851	Multitasking_Type
14:35:56.311	0.07901107	4.8747435	8.279403	0.005119051	-0.0047769663	0.031731397	0.14475316	4.873281	8.508851	Multitasking_Type
14:35:56.334	0.07901107	4.8747435	8.279403	0.005119051	-0.0047769663	0.031731397	0.14475316	4.873281	8.508851	Multitasking_Type
14:35:56.356	0.07901107	4.8747435	8.279403	0.005119051	-0.0047769663	0.031731397	0.14475316	4.873281	8.508851	Multitasking_Type
14:35:56.378	0.07901107	4.8747435	8.279403	0.005119051	-0.0047769663	0.031731397	0.14475316	4.873281	8.508851	Multitasking_Type
14:35:56.401	0.07901107	4.8747435	8.279403	0.005119051	-0.0047769663	0.031731397	0.14475316	4.873281	8.508851	Multitasking_Type
14:35:56.425	0.29689008	4.6999617	8.437425	-0.09384112	-0.037763692	0.06166379	0.26659027	4.81818	8.537236	Multitasking_Type
14:35:56.446	0.29689008	4.6999617	8.437425	-0.09384112	-0.037763692	0.06166379	0.26659027	4.81818	8.537236	Multitasking_Type
14:35:56.468	0.29689008	4.6999617	8.437425	-0.09384112	-0.037763692	0.06166379	0.26659027	4.81818	8.537236	Multitasking_Type
14:35:56.491	0.29689008	4.6999617	8.437425	-0.09384112	-0.037763692	0.06166379	0.26659027	4.81818	8.537236	Multitasking_Type
14:35:56.513	0.29689008	4.6999617	8.437425	-0.09384112	-0.037763692	0.06166379	0.26659027	4.81818	8.537236	Multitasking_Type
14:35:56.536	0.29689008	4.6999617	8.437425	-0.09384112	-0.037763692	0.06166379	0.26659027	4.81818	8.537236	Multitasking_Type
14:35:56.558	0.29689008	4.6999617	8.437425	-0.09384112	-0.037763692	0.06166379	0.26659027	4.81818	8.537236	Multitasking_Type
14:35:56.580	0.29689008	4.6999617	8.437425	-0.09384112	-0.037763692	0.06166379	0.26659027	4.81818	8.537236	Multitasking_Type
14:35:56.603	0.1987248	4.625739	8.25546	0.008173377	-0.05425705	-0.014083498	0.3055909	4.8165126	8.536872	Multitasking_Type
14:35:56.626	0.1987248	4.625739	8.25546	0.008173377	-0.05425705	-0.014083498	0.3055909	4.8165126	8.536872	Multitasking_Type
14:35:56.651	0.1987248	4.625739	8.25546	0.008173377	-0.05425705	-0.014083498	0.3055909	4.8165126	8.536872	Multitasking_Type
14:35:56.673	0.1987248	4.625739	8.25546	0.008173377	-0.05425705	-0.014083498	0.3055909	4.8165126	8.536872	Multitasking_Type
14:35:56.695	0.1987248	4.625739	8.25546	0.008173377	-0.05425705	-0.014083498	0.3055909	4.8165126	8.536872	Multitasking_Type
14:35:56.717	0.1987248	4.625739	8.25546	0.008173377	-0.05425705	-0.014083498	0.3055909	4.8165126	8.536872	Multitasking_Type
14:35:56.740	0.1987248	4.625739	8.25546	0.008173377	-0.05425705	-0.014083498	0.3055909	4.8165126	8.536872	Multitasking_Type
14:35:56.762	0.1987248	4.625739	8.25546	0.008173377	-0.05425705	-0.014083498	0.3055909	4.8165126	8.536872	Multitasking_Type
14:35:56.785	0.23463893	4.7286925	8.322499	-0.05108055	-0.04937013	0.023790147	0.33745986	4.823731	8.531592	Multitasking_Type
14:35:56.807	0.23463893	4.7286925	8.322499	-0.05108055	-0.04937013	0.023790147	0.33745986	4.823731	8.531592	Multitasking_Type
14:35:56.829	0.23463893	4.7286925	8.322499	-0.05108055	-0.04937013	0.023790147	0.33745986	4.823731	8.531592	Multitasking_Type
14:35:56.852	0.23463893	4.7286925	8.322499	-0.05108055	-0.04937013	0.023790147	0.33745986	4.823731	8.531592	Multitasking_Type
14:35:56.874	0.23463893	4.7286925	8.322499	-0.05108055	-0.04937013	0.023790147	0.33745986	4.823731	8.531592	Multitasking_Type
14:35:56.896	0.23463893	4.7286925	8.322499	-0.05108055	-0.04937013	0.023790147	0.33745986	4.823731	8.531592	Multitasking_Type
14:35:56.918	0.23463893	4.7286925	8.322499	-0.05108055	-0.04937013	0.023790147	0.33745986	4.823731	8.531592	Multitasking_Type
14:35:56.940	0.23463893	4.7286925	8.322499	-0.05108055	-0.04937013	0.023790147	0.33745986	4.823731	8.531592	Multitasking_Type
14:35:56.964	0.31843856	4.7765784	8.061523	-0.0028221975	-0.018216	0.0048533245	0.39826256	4.799779	8.542476	Multitasking_Type
14:35:56.985	0.31843856	4.7765784	8.061523	-0.0028221975	-0.018216	0.0048533245	0.39826256	4.799779	8.542476	Multitasking_Type
14:35:57.008	0.31843856	4.7765784	8.061523	-0.0028221975	-0.018216	0.0048533245	0.39826256	4.799779	8.542476	Multitasking_Type
14:35:57.030	0.31843856	4.7765784	8.061523	-0.0028221975	-0.018216	0.0048533245	0.39826256	4.799779	8.542476	Multitasking_Type
14:35:57.053	0.31843856	4.7765784	8.061523	-0.0028221975	-0.018216	0.0048533245	0.39826256	4.799779	8.542476	Multitasking_Type
14:35:57.076	0.31843856	4.7765784	8.061523	-0.0028221975	-0.018216	0.0048533245	0.39826256	4.799779	8.542476	Multitasking_Type
14:35:57.098	0.31843856	4.7765784	8.061523	-0.0028221975	-0.018216	0.0048533245	0.39826256	4.799779	8.542476	Multitasking_Type
14:35:57.120	0.31843856	4.7765784	8.061523	-0.0028221975	-0.018216	0.0048533245	0.39826256	4.799779	8.542476	Multitasking_Type
14:35:57.143	0.37111259	4.616162	8.2578535	0.031997122	0.008662069	0.016459765	0.42115504	4.7863665	8.548899	Multitasking_Type
14:35:57.166	0.37111259	4.616162	8.2578535	0.031997122	0.008662069	0.016459765	0.42115504	4.7863665	8.548899	Multitasking_Type
14:35:57.190	0.37111259	4.616162	8.2578535	0.031997122	0.008662069	0.016459765	0.42115504	4.7863665	8.548899	Multitasking_Type
14:35:57.213	0.37111259	4.616162	8.2578535	0.031997122	0.008662069	0.016459765	0.42115504	4.7863665	8.548899	Multitasking_Type
14:35:57.236	0.37111259	4.616162	8.2578535	0.031997122	0.008662069	0.016459765	0.42115504	4.7863665	8.548899	Multitasking_Type
14:35:57.259	0.37111259	4.616162	8.2578535	0.031997122	0.008662069	0.016459765	0.42115504	4.7863665	8.548899	Multitasking_Type
14:35:57.281	0.37111259	4.616162	8.2578535	0.031997122	0.008662069	0.016459765	0.42115504	4.7863665	8.548899	Multitasking_Type
14:35:57.305	0.37111259	4.616162	8.2578535	0.031997122	0.008662069	0.016459765	0.42115504	4.7863665	8.548899	Multitasking_Type
14:35:57.328	0.35914123	4.616162	8.2027855	0.024666738	0.014770721	0.03112053	0.43079215	4.786137	8.548548	Multitasking_Type
14:35:57.350	0.35914123	4.616162	8.2027855	0.024666738	0.014770721	0.03112053	0.43079215	4.786137	8.548548	Multitasking_Type
14:35:57.373	0.35914123	4.616162	8.2027855	0.024666738	0.014770721	0.03112053	0.43079215	4.786137	8.548548	Multitasking_Type
14:35:57.395	0.35914123	4.616162	8.2027855	0.024666738	0.014770721	0.03112053	0.43079215	4.786137	8.548548	Multitasking_Type
14:35:57.419	0.35914123	4.616162	8.2027855	0.024666738	0.014770721	0.03112053	0.43079215	4.786137	8.548548	Multitasking_Type
14:35:57.442	0.35914123	4.616162	8.2027855	0.024666738	0.014770721	0.03112053	0.43079215	4.786137	8.548548	Multitasking_Type
14:35:57.464	0.35914123	4.616162	8.2027855	0.024666738	0.014770721	0.03112053	0.43079215	4.786137	8.548548	Multitasking_Type
14:35:57.487	0.35914123	4.616162	8.2027855	0.024666738	0.014770721	0.03112053	0.43079215	4.786137	8.548548	Multitasking_Type
14:35:57.510	0.4836435	4.582642	8.40151	-0.03214373	0.010494665	0.054333407	0.46558422	4.756764	8.5631075	Multitasking_Type
14:35:57.533	0.4836435	4.582642	8.40151	-0.03214373	0.010494665	0.054333407	0.46558422	4.756764	8.5631075	Multitasking_Type
14:35:57.556	0.4836435	4.582642	8.40151	-0.03214373	0.010494665	0.054333407	0.46558422	4.756764	8.5631075	Multitasking_Type
14:35:57.578	0.4836435	4.582642	8.40151	-0.03214373	0.010494665	0.054333407	0.46558422	4.756764	8.5631075	Multitasking_Type
14:35:57.601	0.4836435	4.582642	8.40151	-0.03214373	0.010494665	0.054333407	0.46558422	4.756764	8.5631075	Multitasking_Type
14:35:57.623	0.4836435	4.582642	8.40151	-0.03214373	0.010494665	0.054333407	0.46558422	4.756764	8.5631075	Multitasking_Type
14:35:57.646	0.4836435	4.582642	8.40151	-0.03214373	0.010494665	0.054333407	0.46558422	4.756764	8.5631075	Multitasking_Type
14:35:57.669	0.4836435	4.582642	8.40151	-0.03214373	0.010494665	0.054333407	0.46558422	4.756764	8.5631075	Multitasking_Type
14:35:57.692	0.39266106	4.6496816	8.411087	0.011838568	-0.007831292	0.0048533245	0.47986078	4.7394595	8.571908	Multitasking_Type
14:35:57.713	0.39266106	4.6496816	8.411087	0.011838568	-0.007831292	0.0048533245	0.47986078	4.7394595	8.571908	Multitasking_Type
14:35:57.735	0.39266106	4.6496816	8.411087	0.011838568	-0.007831292	0.0048533245	0.47986078	4.7394595	8.571908	Multitasking_Type
14:35:57.758	0.39266106	4.6496816	8.411087	0.011838568	-0.007831292	0.0048533245	0.47986078	4.7394595	8.571908	Multitasking_Type
14:35:57.780	0.39266106	4.6496816	8.411087	0.011838568	-0.007831292	0.0048533245	0.47986078	4.7394595	8.571908	Multitasking_Type
14:35:57.803	0.39266106	4.6496816	8.411087	0.011838568	-0.007831292	0.0048533245	0.47986078	4.7394595	8.571908	Multitasking_Type
14:35:57.825	0.39266106	4.6496816	8.411087	0.011838568	-0.007831292	0.0048533245	0.47986078	4.7394595	8.571908	Multitasking_Type
14:35:57.847	0.39266106	4.6496816	8.411087	0.011838568	-0.007831292	0.0048533245	0.47986078	4.7394595	8.571908	Multitasking_Type
14:35:57.870	0.4668836	4.642499	8.2578535	-0.015039502	-0.02127033	-0.021413881	0.49269235	4.7506466	8.564986	Multitasking_Type
14:35:57.893	0.4668836	4.642499	8.2578535	-0.015039502	-0.02127033	-0.021413881	0.49269235	4.7506466	8.564986	Multitasking_Type
14:35:57.921	0.4668836	4.642499	8.2578535	-0.015039502	-0.02127033	-0.021413881	0.49269235	4.7506466	8.564986	Multitasking_Type
14:35:57.943	0.4668836	4.642499	8.2578535	-0.015039502	-0.02127033	-0.021413881	0.49269235	4.7506466	8.564986	Multitasking_Type
14:35:57.966	0.4668836	4.642499	8.2578535	-0.015039502	-0.02127033	-0.021413881	0.49269235	4.7506466	8.564986	Multitasking_Type
14:35:57.989	0.4668836	4.642499	8.2578535	-0.015039502	-0.02127033	-0.021413881	0.49269235	4.7506466	8.564986	Multitasking_Type
14:35:58.011	0.4668836	4.642499	8.2578535	-0.015039502	-0.02127033	-0.021413881	0.49269235	4.7506466	8.564986	Multitasking_Type
14:35:58.034	0.44772938	4.577853	8.293768	-0.015039502	-0.02127033	-0.021413881	0.49269235	4.7506466	8.564986	Multitasking_Type
14:35:58.058	0.44772938	4.577853	8.293768	0.035662312	0.017825048	0.026233608	0.49362966	4.750628	8.56494	Multitasking_Type
14:35:58.080	0.44772938	4.577853	8.293768	0.035662312	0.017825048	0.026233608	0.49362966	4.750628	8.56494	Multitasking_Type
14:35:58.104	0.44772938	4.577853	8.293768	0.035662312	0.017825048	0.026233608	0.49362966	4.750628	8.56494	Multitasking_Type
14:35:58.129	0.44772938	4.577853	8.293768	0.035662312	0.017825048	0.026233608	0.49362966	4.750628	8.56494	Multitasking_Type
14:35:58.151	0.44772938	4.577853	8.293768	0.035662312	0.017825048	0.026233608	0.49362966	4.750628	8.56494	Multitasking_Type
14:35:58.173	0.44772938	4.577853	8.293768	0.035662312	0.017825048	0.026233608	0.49362966	4.750628	8.56494	Multitasking_Type
14:35:58.195	0.44772938	4.577853	8.293768	0.035662312	0.017825048	0.026233608	0.49362966	4.750628	8.56494	Multitasking_Type
14:35:58.216	0.5602603	4.601796	8.231517	-0.025424212	0.010494665	0.0072967852	0.49345064	4.7580695	8.56082	Multitasking_Type
14:35:58.238	0.5602603	4.601796	8.231517	-0.025424212	0.010494665	0.0072967852	0.49345064	4.7580695	8.56082	Multitasking_Type
14:35:58.260	0.5602603	4.601796	8.231517	-0.025424212	0.010494665	0.0072967852	0.49345064	4.7580695	8.56082	Multitasking_Type
14:35:58.282	0.5602603	4.601796	8.231517	-0.025424212	0.010494665	0.0072967852	0.49345064	4.7580695	8.56082	Multitasking_Type
14:35:58.304	0.5602603	4.601796	8.231517	-0.025424212	0.010494665	0.0072967852	0.49345064	4.7580695	8.56082	Multitasking_Type
14:35:58.327	0.5602603	4.601796	8.231517	-0.025424212	0.010494665	0.0072967852	0.49345064	4.7580695	8.56082	Multitasking_Type
14:35:58.349	0.5602603	4.601796	8.231517	-0.025424212	0.010494665	0.0072967852	0.49345064	4.7580695	8.56082	Multitasking_Type
14:35:58.372	0.5602603	4.601796	8.231517	-0.025424212	0.010494665	0.0072967852	0.49345064	4.7580695	8.56082	Multitasking_Type
14:35:58.394	0.4932206	4.7191157	8.231517	-0.025424212	0.010494665	0.0072967852	0.49345064	4.7580695	8.56082	Multitasking_Type
14:35:58.423	0.4932206	4.7191157	8.231517	-0.014428638	0.0025534166	0.014627169	0.49456438	4.75131	8.56451	Multitasking_Type
14:35:58.446	0.4932206	4.7191157	8.231517	-0.014428638	0.0025534166	0.014627169	0.49456438	4.75131	8.56451	Multitasking_Type
14:35:58.469	0.4932206	4.7191157	8.231517	-0.014428638	0.0025534166	0.014627169	0.49456438	4.75131	8.56451	Multitasking_Type
14:35:58.492	0.4932206	4.7191157	8.231517	-0.014428638	0.0025534166	0.014627169	0.49456438	4.75131	8.56451	Multitasking_Type
14:35:58.514	0.4932206	4.7191157	8.231517	-0.014428638	0.0025534166	0.014627169	0.49456438	4.75131	8.56451	Multitasking_Type
14:35:58.537	0.4932206	4.7191157	8.231517	-0.014428638	0.0025534166	0.014627169	0.49456438	4.75131	8.56451	Multitasking_Type
14:35:58.560	0.4932206	4.7191157	8.231517	-0.014428638	0.0025534166	0.014627169	0.49456438	4.75131	8.56451	Multitasking_Type
14:35:58.582	0.33519846	4.5946136	8.372779	-0.017482964	-0.025546385	-0.0006444628	0.47354823	4.7384233	8.572831	Multitasking_Type
14:35:58.605	0.33519846	4.5946136	8.372779	-0.017482964	-0.025546385	-0.0006444628	0.47354823	4.7384233	8.572831	Multitasking_Type
14:35:58.628	0.33519846	4.5946136	8.372779	-0.017482964	-0.025546385	-0.0006444628	0.47354823	4.7384233	8.572831	Multitasking_Type
14:35:58.650	0.33519846	4.5946136	8.372779	-0.017482964	-0.025546385	-0.0006444628	0.47354823	4.7384233	8.572831	Multitasking_Type
14:35:58.676	0.33519846	4.5946136	8.372779	-0.017482964	-0.025546385	-0.0006444628	0.47354823	4.7384233	8.572831	Multitasking_Type
14:35:58.698	0.33519846	4.5946136	8.372779	-0.017482964	-0.025546385	-0.0006444628	0.47354823	4.7384233	8.572831	Multitasking_Type
14:35:58.720	0.33519846	4.5946136	8.372779	-0.017482964	-0.025546385	-0.0006444628	0.47354823	4.7384233	8.572831	Multitasking_Type
14:35:58.742	0.33519846	4.5946136	8.372779	-0.017482964	-0.025546385	-0.0006444628	0.47354823	4.7384233	8.572831	Multitasking_Type
14:35:58.763	0.30646718	4.6233444	8.341654	-0.0009896017	0.018435912	0.017681494	0.4599546	4.734758	8.575598	Multitasking_Type
14:35:58.786	0.30646718	4.6233444	8.341654	-0.0009896017	0.018435912	0.017681494	0.4599546	4.734758	8.575598	Multitasking_Type
14:35:58.808	0.30646718	4.6233444	8.341654	-0.0009896017	0.018435912	0.017681494	0.4599546	4.734758	8.575598	Multitasking_Type
14:35:58.830	0.30646718	4.6233444	8.341654	-0.0009896017	0.018435912	0.017681494	0.4599546	4.734758	8.575598	Multitasking_Type
14:35:58.852	0.30646718	4.6233444	8.341654	-0.0009896017	0.018435912	0.017681494	0.4599546	4.734758	8.575598	Multitasking_Type
14:35:58.874	0.30646718	4.6233444	8.341654	-0.0009896017	0.018435912	0.017681494	0.4599546	4.734758	8.575598	Multitasking_Type
14:35:58.897	0.30646718	4.6233444	8.341654	-0.0009896017	0.018435912	0.017681494	0.4599546	4.734758	8.575598	Multitasking_Type
14:35:58.925	0.30646718	4.6233444	8.341654	-0.0009896017	0.018435912	0.017681494	0.4599546	4.734758	8.575598	Multitasking_Type
14:35:58.948	0.5147691	4.661653	8.454185	-0.025424212	0.014159856	0.006075055	0.48133373	4.71688	8.584272	Multitasking_Type
14:35:58.970	0.5147691	4.661653	8.454185	-0.025424212	0.014159856	0.006075055	0.48133373	4.71688	8.584272	Multitasking_Type
14:35:58.992	0.5147691	4.661653	8.454185	-0.025424212	0.014159856	0.006075055	0.48133373	4.71688	8.584272	Multitasking_Type
14:35:59.015	0.5147691	4.661653	8.454185	-0.025424212	0.014159856	0.006075055	0.48133373	4.71688	8.584272	Multitasking_Type
14:35:59.038	0.5147691	4.661653	8.454185	-0.025424212	0.014159856	0.006075055	0.48133373	4.71688	8.584272	Multitasking_Type
14:35:59.061	0.5147691	4.661653	8.454185	-0.025424212	0.014159856	0.006075055	0.48133373	4.71688	8.584272	Multitasking_Type
14:35:59.083	0.5147691	4.661653	8.454185	-0.025424212	0.014159856	0.006075055	0.48133373	4.71688	8.584272	Multitasking_Type
14:35:59.106	0.5147691	4.661653	8.454185	-0.025424212	0.014159856	0.006075055	0.48133373	4.71688	8.584272	Multitasking_Type
14:35:59.129	0.10055954	4.6664414	8.250671	0.013671164	-0.049980994	0.009740246	0.4904678	4.740779	8.570577	Multitasking_Type
14:35:59.151	0.10055954	4.6664414	8.250671	0.013671164	-0.049980994	0.009740246	0.4904678	4.740779	8.570577	Multitasking_Type
14:35:59.173	0.10055954	4.6664414	8.250671	0.013671164	-0.049980994	0.009740246	0.4904678	4.740779	8.570577	Multitasking_Type
14:35:59.196	0.10055954	4.6664414	8.250671	0.013671164	-0.049980994	0.009740246	0.4904678	4.740779	8.570577	Multitasking_Type
14:35:59.219	0.10055954	4.6664414	8.250671	0.013671164	-0.049980994	0.009740246	0.4904678	4.740779	8.570577	Multitasking_Type
14:35:59.242	0.10055954	4.6664414	8.250671	0.013671164	-0.049980994	0.009740246	0.4904678	4.740779	8.570577	Multitasking_Type
14:35:59.265	0.10055954	4.6664414	8.250671	0.013671164	-0.049980994	0.009740246	0.4904678	4.740779	8.570577	Multitasking_Type
14:35:59.287	0.10055954	4.6664414	8.250671	0.013671164	-0.049980994	0.009740246	0.4904678	4.740779	8.570577	Multitasking_Type
14:35:59.310	0.51955765	4.5898247	8.456578	0.0020647245	-0.029211577	-0.044015896	0.5554916	4.7144575	8.581122	Multitasking_Type
14:35:59.332	0.51955765	4.5898247	8.456578	0.0020647245	-0.029211577	-0.044015896	0.5554916	4.7144575	8.581122	Multitasking_Type
14:35:59.354	0.51955765	4.5898247	8.456578	0.0020647245	-0.029211577	-0.044015896	0.5554916	4.7144575	8.581122	Multitasking_Type
14:35:59.375	0.51955765	4.5898247	8.456578	0.0020647245	-0.029211577	-0.044015896	0.5554916	4.7144575	8.581122	Multitasking_Type
14:35:59.396	0.51955765	4.5898247	8.456578	0.0020647245	-0.029211577	-0.044015896	0.5554916	4.7144575	8.581122	Multitasking_Type
14:35:59.419	0.51955765	4.5898247	8.456578	0.0020647245	-0.029211577	-0.044015896	0.5554916	4.7144575	8.581122	Multitasking_Type
14:35:59.442	0.51955765	4.5898247	8.456578	0.0020647245	-0.029211577	-0.044015896	0.5554916	4.7144575	8.581122	Multitasking_Type
14:35:59.466	0.51955765	4.5898247	8.456578	0.0020647245	-0.029211577	-0.044015896	0.5554916	4.7144575	8.581122	Multitasking_Type
14:35:59.488	0.6703969	4.4916596	8.379962	0.022223279	-0.03532023	0.011572842	0.5978433	4.724155	8.572941	Multitasking_Type
14:35:59.511	0.6703969	4.4916596	8.379962	0.022223279	-0.03532023	0.011572842	0.5978433	4.724155	8.572941	Multitasking_Type
14:35:59.533	0.6703969	4.4916596	8.379962	0.022223279	-0.03532023	0.011572842	0.5978433	4.724155	8.572941	Multitasking_Type
14:35:59.555	0.6703969	4.4916596	8.379962	0.022223279	-0.03532023	0.011572842	0.5978433	4.724155	8.572941	Multitasking_Type
14:35:59.578	0.6703969	4.4916596	8.379962	0.022223279	-0.03532023	0.011572842	0.5978433	4.724155	8.572941	Multitasking_Type
14:35:59.600	0.6703969	4.4916596	8.379962	0.022223279	-0.03532023	0.011572842	0.5978433	4.724155	8.572941	Multitasking_Type
14:35:59.623	0.6703969	4.4916596	8.379962	0.022223279	-0.03532023	0.011572842	0.5978433	4.724155	8.572941	Multitasking_Type
14:35:59.645	0.6703969	4.4916596	8.379962	0.022223279	-0.03532023	0.011572842	0.5978433	4.724155	8.572941	Multitasking_Type
14:35:59.668	0.61293435	4.6233444	8.305739	-0.024813347	-0.018826867	-0.011640037	0.638615	4.7329793	8.565129	Multitasking_Type
14:35:59.691	0.61293435	4.6233444	8.305739	-0.024813347	-0.018826867	-0.011640037	0.638615	4.7329793	8.565129	Multitasking_Type
14:35:59.713	0.61293435	4.6233444	8.305739	-0.024813347	-0.018826867	-0.011640037	0.638615	4.7329793	8.565129	Multitasking_Type
14:35:59.736	0.61293435	4.6233444	8.305739	-0.024813347	-0.018826867	-0.011640037	0.638615	4.7329793	8.565129	Multitasking_Type
14:35:59.759	0.61293435	4.6233444	8.305739	-0.024813347	-0.018826867	-0.011640037	0.638615	4.7329793	8.565129	Multitasking_Type
14:35:59.783	0.61293435	4.6233444	8.305739	-0.024813347	-0.018826867	-0.011640037	0.638615	4.7329793	8.565129	Multitasking_Type
14:35:59.806	0.61293435	4.6233444	8.305739	-0.024813347	-0.018826867	-0.011640037	0.638615	4.7329793	8.565129	Multitasking_Type
14:35:59.828	0.61293435	4.6233444	8.305739	-0.024813347	-0.018826867	-0.011640037	0.638615	4.7329793	8.565129	Multitasking_Type
14:35:59.850	0.6703969	4.3958883	8.341654	0.08575326	0.02271197	0.021957552	0.5805798	4.743103	8.56366	Multitasking_Type
14:35:59.873	0.6703969	4.3958883	8.341654	0.08575326	0.02271197	0.021957552	0.5805798	4.743103	8.56366	Multitasking_Type
14:35:59.895	0.6703969	4.3958883	8.341654	0.08575326	0.02271197	0.021957552	0.5805798	4.743103	8.56366	Multitasking_Type
14:35:59.918	0.6703969	4.3958883	8.341654	0.08575326	0.02271197	0.021957552	0.5805798	4.743103	8.56366	Multitasking_Type
14:35:59.941	0.6703969	4.3958883	8.341654	0.08575326	0.02271197	0.021957552	0.5805798	4.743103	8.56366	Multitasking_Type
14:35:59.963	0.6703969	4.3958883	8.341654	0.08575326	0.02271197	0.021957552	0.5805798	4.743103	8.56366	Multitasking_Type
14:35:59.986	0.6703969	4.3958883	8.341654	0.08575326	0.02271197	0.021957552	0.5805798	4.743103	8.56366	Multitasking_Type
14:36:00.009	0.6703969	4.3958883	8.341654	0.08575326	0.02271197	0.021957552	0.5805798	4.743103	8.56366	Multitasking_Type
14:36:00.032	0.5602603	4.5970078	8.164477	0.01672549	-0.018826867	-0.08738733	0.6804699	4.7537236	8.5504055	Multitasking_Type
14:36:00.054	0.5602603	4.5970078	8.164477	0.01672549	-0.018826867	-0.08738733	0.6804699	4.7537236	8.5504055	Multitasking_Type
14:36:00.075	0.5602603	4.5970078	8.164477	0.01672549	-0.018826867	-0.08738733	0.6804699	4.7537236	8.5504055	Multitasking_Type
14:36:00.096	0.5602603	4.5970078	8.164477	0.01672549	-0.018826867	-0.08738733	0.6804699	4.7537236	8.5504055	Multitasking_Type
14:36:00.117	0.5602603	4.5970078	8.164477	0.01672549	-0.018826867	-0.08738733	0.6804699	4.7537236	8.5504055	Multitasking_Type
14:36:00.139	0.5602603	4.5970078	8.164477	0.01672549	-0.018826867	-0.08738733	0.6804699	4.7537236	8.5504055	Multitasking_Type
14:36:00.160	0.5602603	4.5970078	8.164477	0.01672549	-0.018826867	-0.08738733	0.6804699	4.7537236	8.5504055	Multitasking_Type
14:36:00.181	0.5602603	4.5970078	8.164477	0.01672549	-0.018826867	-0.08738733	0.6804699	4.7537236	8.5504055	Multitasking_Type
14:36:00.203	0.43336374	4.601796	8.621783	-0.013206907	0.1399981	0.06899418	0.5939429	4.764225	8.551009	Multitasking_Type
14:36:00.224	0.43336374	4.601796	8.621783	-0.013206907	0.1399981	0.06899418	0.5939429	4.764225	8.551009	Multitasking_Type
14:36:00.247	0.43336374	4.601796	8.621783	-0.013206907	0.1399981	0.06899418	0.5939429	4.764225	8.551009	Multitasking_Type
14:36:00.270	0.43336374	4.601796	8.621783	-0.013206907	0.1399981	0.06899418	0.5939429	4.764225	8.551009	Multitasking_Type
14:36:00.291	0.43336374	4.601796	8.621783	-0.013206907	0.1399981	0.06899418	0.5939429	4.764225	8.551009	Multitasking_Type
14:36:00.313	0.43336374	4.601796	8.621783	-0.013206907	0.1399981	0.06899418	0.5939429	4.764225	8.551009	Multitasking_Type
14:36:00.335	0.43336374	4.601796	8.621783	-0.013206907	0.1399981	0.06899418	0.5939429	4.764225	8.551009	Multitasking_Type
14:36:00.358	0.43336374	4.601796	8.621783	-0.013206907	0.1399981	0.06899418	0.5939429	4.764225	8.551009	Multitasking_Type
14:36:00.379	0.22985038	4.644893	8.887548	-0.0730717	0.02149024	0.015238034	0.62600595	4.7071743	8.580268	Multitasking_Type
14:36:00.401	0.22985038	4.644893	8.887548	-0.0730717	0.02149024	0.015238034	0.62600595	4.7071743	8.580268	Multitasking_Type
14:36:00.424	0.22985038	4.644893	8.887548	-0.0730717	0.02149024	0.015238034	0.62600595	4.7071743	8.580268	Multitasking_Type
14:36:00.445	0.22985038	4.644893	8.887548	-0.0730717	0.02149024	0.015238034	0.62600595	4.7071743	8.580268	Multitasking_Type
14:36:00.468	0.22985038	4.644893	8.887548	-0.0730717	0.02149024	0.015238034	0.62600595	4.7071743	8.580268	Multitasking_Type
14:36:00.489	0.22985038	4.644893	8.887548	-0.0730717	0.02149024	0.015238034	0.62600595	4.7071743	8.580268	Multitasking_Type
14:36:00.510	0.22985038	4.644893	8.887548	-0.0730717	0.02149024	0.015238034	0.62600595	4.7071743	8.580268	Multitasking_Type
14:36:00.532	0.22985038	4.644893	8.887548	-0.0730717	0.02149024	0.015238034	0.62600595	4.7071743	8.580268	Multitasking_Type
14:36:00.554	0.84996754	4.3623686	8.18842	-0.0730717	0.02149024	0.015238034	0.62600595	4.7071743	8.580268	Multitasking_Type
14:36:00.577	0.84996754	4.3623686	8.18842	0.013060299	-0.0035552357	0.06655071	0.6129693	4.732284	8.567386	Multitasking_Type
14:36:00.600	0.84996754	4.3623686	8.18842	0.013060299	-0.0035552357	0.06655071	0.6129693	4.732284	8.567386	Multitasking_Type
14:36:00.621	0.84996754	4.3623686	8.18842	0.013060299	-0.0035552357	0.06655071	0.6129693	4.732284	8.567386	Multitasking_Type
14:36:00.644	0.84996754	4.3623686	8.18842	0.013060299	-0.0035552357	0.06655071	0.6129693	4.732284	8.567386	Multitasking_Type
14:36:00.666	0.84996754	4.3623686	8.18842	0.013060299	-0.0035552357	0.06655071	0.6129693	4.732284	8.567386	Multitasking_Type
14:36:00.690	0.84996754	4.3623686	8.18842	0.013060299	-0.0035552357	0.06655071	0.6129693	4.732284	8.567386	Multitasking_Type
14:36:00.713	0.84996754	4.3623686	8.18842	0.013060299	-0.0035552357	0.06655071	0.6129693	4.732284	8.567386	Multitasking_Type
14:36:00.736	0.7039168	4.556305	8.387145	0.021001548	0.016603317	0.0298988	0.6461564	4.7164965	8.573652	Multitasking_Type
14:36:00.759	0.7039168	4.556305	8.387145	0.021001548	0.016603317	0.0298988	0.6461564	4.7164965	8.573652	Multitasking_Type
14:36:00.781	0.7039168	4.556305	8.387145	0.021001548	0.016603317	0.0298988	0.6461564	4.7164965	8.573652	Multitasking_Type
14:36:00.805	0.7039168	4.556305	8.387145	0.021001548	0.016603317	0.0298988	0.6461564	4.7164965	8.573652	Multitasking_Type
14:36:00.828	0.7039168	4.556305	8.387145	0.021001548	0.016603317	0.0298988	0.6461564	4.7164965	8.573652	Multitasking_Type
14:36:00.851	0.7039168	4.556305	8.387145	0.021001548	0.016603317	0.0298988	0.6461564	4.7164965	8.573652	Multitasking_Type
14:36:00.873	0.7039168	4.556305	8.387145	0.021001548	0.016603317	0.0298988	0.6461564	4.7164965	8.573652	Multitasking_Type
14:36:00.895	0.7039168	4.556305	8.387145	0.021001548	0.016603317	0.0298988	0.6461564	4.7164965	8.573652	Multitasking_Type
14:36:00.918	0.56265455	4.608979	8.356019	-0.031532865	0.012327261	0.031731397	0.66238314	4.7131724	8.574243	Multitasking_Type
14:36:00.939	0.56265455	4.608979	8.356019	-0.031532865	0.012327261	0.031731397	0.66238314	4.7131724	8.574243	Multitasking_Type
14:36:00.961	0.56265455	4.608979	8.356019	-0.031532865	0.012327261	0.031731397	0.66238314	4.7131724	8.574243	Multitasking_Type
14:36:00.985	0.56265455	4.608979	8.356019	-0.031532865	0.012327261	0.031731397	0.66238314	4.7131724	8.574243	Multitasking_Type
14:36:01.007	0.56265455	4.608979	8.356019	-0.031532865	0.012327261	0.031731397	0.66238314	4.7131724	8.574243	Multitasking_Type
14:36:01.031	0.56265455	4.608979	8.356019	-0.031532865	0.012327261	0.031731397	0.66238314	4.7131724	8.574243	Multitasking_Type
14:36:01.054	0.56265455	4.608979	8.356019	-0.031532865	0.012327261	0.031731397	0.66238314	4.7131724	8.574243	Multitasking_Type
14:36:01.077	0.56265455	4.608979	8.356019	-0.031532865	0.012327261	0.031731397	0.66238314	4.7131724	8.574243	Multitasking_Type
14:36:01.099	0.68715686	4.4653225	8.504464	-0.0034330627	-0.032876767	0.011572842	0.6721311	4.692464	8.584833	Multitasking_Type
14:36:01.122	0.68715686	4.4653225	8.504464	-0.0034330627	-0.032876767	0.011572842	0.6721311	4.692464	8.584833	Multitasking_Type
14:36:01.145	0.68715686	4.4653225	8.504464	-0.0034330627	-0.032876767	0.011572842	0.6721311	4.692464	8.584833	Multitasking_Type
14:36:01.168	0.68715686	4.4653225	8.504464	-0.0034330627	-0.032876767	0.011572842	0.6721311	4.692464	8.584833	Multitasking_Type
14:36:01.191	0.68715686	4.4653225	8.504464	-0.0034330627	-0.032876767	0.011572842	0.6721311	4.692464	8.584833	Multitasking_Type
14:36:01.214	0.68715686	4.4653225	8.504464	-0.0034330627	-0.032876767	0.011572842	0.6721311	4.692464	8.584833	Multitasking_Type
14:36:01.237	0.68715686	4.4653225	8.504464	-0.0034330627	-0.032876767	0.011572842	0.6721311	4.692464	8.584833	Multitasking_Type
14:36:01.260	0.68715686	4.4653225	8.504464	-0.0034330627	-0.032876767	0.011572842	0.6721311	4.692464	8.584833	Multitasking_Type
14:36:01.284	0.51955765	4.6640472	8.217151	0.000842994	-0.022492059	0.00057726767	0.7306676	4.680283	8.586701	Multitasking_Type
14:36:01.306	0.51955765	4.6640472	8.217151	0.000842994	-0.022492059	0.00057726767	0.7306676	4.680283	8.586701	Multitasking_Type
14:36:01.329	0.51955765	4.6640472	8.217151	0.000842994	-0.022492059	0.00057726767	0.7306676	4.680283	8.586701	Multitasking_Type
14:36:01.352	0.51955765	4.6640472	8.217151	0.000842994	-0.022492059	0.00057726767	0.7306676	4.680283	8.586701	Multitasking_Type
14:36:01.375	0.51955765	4.6640472	8.217151	0.000842994	-0.022492059	0.00057726767	0.7306676	4.680283	8.586701	Multitasking_Type
14:36:01.397	0.51955765	4.6640472	8.217151	0.000842994	-0.022492059	0.00057726767	0.7306676	4.680283	8.586701	Multitasking_Type
14:36:01.420	0.51955765	4.6640472	8.217151	0.000842994	-0.022492059	0.00057726767	0.7306676	4.680283	8.586701	Multitasking_Type
14:36:01.443	0.51955765	4.6640472	8.217151	0.000842994	-0.022492059	0.00057726767	0.7306676	4.680283	8.586701	Multitasking_Type
14:36:01.466	0.68236834	4.573065	8.5331955	-0.2612182	-0.0762482	0.110533014	0.45814872	4.911465	8.475729	Multitasking_Type
14:36:01.488	0.68236834	4.573065	8.5331955	-0.2612182	-0.0762482	0.110533014	0.45814872	4.911465	8.475729	Multitasking_Type
14:36:01.510	0.68236834	4.573065	8.5331955	-0.2612182	-0.0762482	0.110533014	0.45814872	4.911465	8.475729	Multitasking_Type
14:36:01.532	0.68236834	4.573065	8.5331955	-0.2612182	-0.0762482	0.110533014	0.45814872	4.911465	8.475729	Multitasking_Type
14:36:01.557	0.68236834	4.573065	8.5331955	-0.2612182	-0.0762482	0.110533014	0.45814872	4.911465	8.475729	Multitasking_Type
14:36:01.580	0.68236834	4.573065	8.5331955	-0.2612182	-0.0762482	0.110533014	0.45814872	4.911465	8.475729	Multitasking_Type
14:36:01.604	0.68236834	4.573065	8.5331955	-0.2612182	-0.0762482	0.110533014	0.45814872	4.911465	8.475729	Multitasking_Type
14:36:01.627	0.68236834	4.573065	8.5331955	-0.2612182	-0.0762482	0.110533014	0.45814872	4.911465	8.475729	Multitasking_Type
14:36:01.650	0.54350036	4.592219	8.147717	-0.07062824	-0.13794559	0.059831195	0.45063588	4.800239	8.539614	Multitasking_Type
14:36:01.672	0.54350036	4.592219	8.147717	-0.07062824	-0.13794559	0.059831195	0.45063588	4.800239	8.539614	Multitasking_Type
14:36:01.695	0.54350036	4.592219	8.147717	-0.07062824	-0.13794559	0.059831195	0.45063588	4.800239	8.539614	Multitasking_Type
14:36:01.719	0.54350036	4.592219	8.147717	-0.07062824	-0.13794559	0.059831195	0.45063588	4.800239	8.539614	Multitasking_Type
14:36:01.743	0.54350036	4.592219	8.147717	-0.07062824	-0.13794559	0.059831195	0.45063588	4.800239	8.539614	Multitasking_Type
14:36:01.766	0.54350036	4.592219	8.147717	-0.07062824	-0.13794559	0.059831195	0.45063588	4.800239	8.539614	Multitasking_Type
14:36:01.789	0.54350036	4.592219	8.147717	-0.07062824	-0.13794559	0.059831195	0.45063588	4.800239	8.539614	Multitasking_Type
14:36:01.811	0.54350036	4.592219	8.147717	-0.07062824	-0.13794559	0.059831195	0.45063588	4.800239	8.539614	Multitasking_Type
14:36:01.836	0.4740664	4.592219	8.413482	-0.037030652	-0.104348	-0.015305229	0.61950165	4.6109147	8.632846	Multitasking_Type
14:36:01.859	0.4740664	4.592219	8.413482	-0.037030652	-0.104348	-0.015305229	0.61950165	4.6109147	8.632846	Multitasking_Type
14:36:01.882	0.4740664	4.592219	8.413482	-0.037030652	-0.104348	-0.015305229	0.61950165	4.6109147	8.632846	Multitasking_Type
14:36:01.904	0.4740664	4.592219	8.413482	-0.037030652	-0.104348	-0.015305229	0.61950165	4.6109147	8.632846	Multitasking_Type
14:36:01.929	0.4740664	4.592219	8.413482	-0.037030652	-0.104348	-0.015305229	0.61950165	4.6109147	8.632846	Multitasking_Type
14:36:01.953	0.4740664	4.592219	8.413482	-0.037030652	-0.104348	-0.015305229	0.61950165	4.6109147	8.632846	Multitasking_Type
14:36:01.975	0.4740664	4.592219	8.413482	-0.037030652	-0.104348	-0.015305229	0.61950165	4.6109147	8.632846	Multitasking_Type
14:36:01.997	0.17957062	4.3216662	8.657698	-0.054134876	0.11250916	-0.08799819	0.5843671	4.571583	8.656182	Multitasking_Type
14:36:02.020	0.17957062	4.3216662	8.657698	-0.054134876	0.11250916	-0.08799819	0.5843671	4.571583	8.656182	Multitasking_Type
14:36:02.042	0.17957062	4.3216662	8.657698	-0.054134876	0.11250916	-0.08799819	0.5843671	4.571583	8.656182	Multitasking_Type
14:36:02.065	0.17957062	4.3216662	8.657698	-0.054134876	0.11250916	-0.08799819	0.5843671	4.571583	8.656182	Multitasking_Type
14:36:02.088	0.17957062	4.3216662	8.657698	-0.054134876	0.11250916	-0.08799819	0.5843671	4.571583	8.656182	Multitasking_Type
14:36:02.111	0.17957062	4.3216662	8.657698	-0.054134876	0.11250916	-0.08799819	0.5843671	4.571583	8.656182	Multitasking_Type
14:36:02.134	0.17957062	4.3216662	8.657698	-0.054134876	0.11250916	-0.08799819	0.5843671	4.571583	8.656182	Multitasking_Type
14:36:02.158	0.17957062	4.3216662	8.657698	-0.054134876	0.11250916	-0.08799819	0.5843671	4.571583	8.656182	Multitasking_Type
14:36:02.182	0.44533512	3.9361877	9.522031	-0.25449866	-0.06342003	0.04822476	0.45866308	4.4777217	8.712634	Multitasking_Type
14:36:02.204	0.44533512	3.9361877	9.522031	-0.25449866	-0.06342003	0.04822476	0.45866308	4.4777217	8.712634	Multitasking_Type
14:36:02.228	0.44533512	3.9361877	9.522031	-0.25449866	-0.06342003	0.04822476	0.45866308	4.4777217	8.712634	Multitasking_Type
14:36:02.251	0.44533512	3.9361877	9.522031	-0.25449866	-0.06342003	0.04822476	0.45866308	4.4777217	8.712634	Multitasking_Type
14:36:02.274	0.44533512	3.9361877	9.522031	-0.25449866	-0.06342003	0.04822476	0.45866308	4.4777217	8.712634	Multitasking_Type
14:36:02.298	0.44533512	3.9361877	9.522031	-0.25449866	-0.06342003	0.04822476	0.45866308	4.4777217	8.712634	Multitasking_Type
14:36:02.321	0.44533512	3.9361877	9.522031	-0.25449866	-0.06342003	0.04822476	0.45866308	4.4777217	8.712634	Multitasking_Type
14:36:02.343	0.44533512	3.9361877	9.522031	-0.25449866	-0.06342003	0.04822476	0.45866308	4.4777217	8.712634	Multitasking_Type
14:36:02.365	0.53392327	4.2665977	8.212362	-0.23800531	0.07952244	-0.037907243	0.42583194	4.339551	8.783925	Multitasking_Type
14:36:02.387	0.53392327	4.2665977	8.212362	-0.23800531	0.07952244	-0.037907243	0.42583194	4.339551	8.783925	Multitasking_Type
14:36:02.411	0.53392327	4.2665977	8.212362	-0.23800531	0.07952244	-0.037907243	0.42583194	4.339551	8.783925	Multitasking_Type
14:36:02.433	0.53392327	4.2665977	8.212362	-0.23800531	0.07952244	-0.037907243	0.42583194	4.339551	8.783925	Multitasking_Type
14:36:02.456	0.53392327	4.2665977	8.212362	-0.23800531	0.07952244	-0.037907243	0.42583194	4.339551	8.783925	Multitasking_Type
14:36:02.479	0.53392327	4.2665977	8.212362	-0.23800531	0.07952244	-0.037907243	0.42583194	4.339551	8.783925	Multitasking_Type
14:36:02.502	0.53392327	4.2665977	8.212362	-0.23800531	0.07952244	-0.037907243	0.42583194	4.339551	8.783925	Multitasking_Type
14:36:02.525	0.53392327	4.2665977	8.212362	-0.23800531	0.07952244	-0.037907243	0.42583194	4.339551	8.783925	Multitasking_Type
14:36:02.549	0.50040346	3.9960446	8.669669	0.044214427	0.041648794	-0.011640037	0.4394524	4.2496862	8.827085	Multitasking_Type
14:36:02.572	0.50040346	3.9960446	8.669669	0.044214427	0.041648794	-0.011640037	0.4394524	4.2496862	8.827085	Multitasking_Type
14:36:02.594	0.50040346	3.9960446	8.669669	0.044214427	0.041648794	-0.011640037	0.4394524	4.2496862	8.827085	Multitasking_Type
14:36:02.618	0.50040346	3.9960446	8.669669	0.044214427	0.041648794	-0.011640037	0.4394524	4.2496862	8.827085	Multitasking_Type
14:36:02.641	0.50040346	3.9960446	8.669669	0.044214427	0.041648794	-0.011640037	0.4394524	4.2496862	8.827085	Multitasking_Type
14:36:02.663	0.50040346	3.9960446	8.669669	0.044214427	0.041648794	-0.011640037	0.4394524	4.2496862	8.827085	Multitasking_Type
14:36:02.686	0.50040346	3.9960446	8.669669	0.044214427	0.041648794	-0.011640037	0.4394524	4.2496862	8.827085	Multitasking_Type
14:36:02.709	0.50040346	3.9960446	8.669669	0.044214427	0.041648794	-0.011640037	0.4394524	4.2496862	8.827085	Multitasking_Type
14:36:02.731	0.34716985	4.1157584	8.631361	0.04360356	0.03309668	0.039061777	0.44637164	4.2955303	8.804519	Multitasking_Type
14:36:02.755	0.34716985	4.1157584	8.631361	0.04360356	0.03309668	0.039061777	0.44637164	4.2955303	8.804519	Multitasking_Type
14:36:02.778	0.34716985	4.1157584	8.631361	0.04360356	0.03309668	0.039061777	0.44637164	4.2955303	8.804519	Multitasking_Type
14:36:02.801	0.34716985	4.1157584	8.631361	0.04360356	0.03309668	0.039061777	0.44637164	4.2955303	8.804519	Multitasking_Type
14:36:02.824	0.34716985	4.1157584	8.631361	0.04360356	0.03309668	0.039061777	0.44637164	4.2955303	8.804519	Multitasking_Type
14:36:02.847	0.34716985	4.1157584	8.631361	0.04360356	0.03309668	0.039061777	0.44637164	4.2955303	8.804519	Multitasking_Type
14:36:02.871	0.34716985	4.1157584	8.631361	0.04360356	0.03309668	0.039061777	0.44637164	4.2955303	8.804519	Multitasking_Type
14:36:02.893	0.34716985	4.1157584	8.631361	0.04360356	0.03309668	0.039061777	0.44637164	4.2955303	8.804519	Multitasking_Type
14:36:02.927	0.42618093	4.2043467	8.561927	0.009395108	0.043481387	0.015238034	0.46077144	4.3348303	8.7844925	Multitasking_Type
14:36:02.949	0.42618093	4.2043467	8.561927	0.009395108	0.043481387	0.015238034	0.46077144	4.3348303	8.7844925	Multitasking_Type
14:36:02.972	0.42618093	4.2043467	8.561927	0.009395108	0.043481387	0.015238034	0.46077144	4.3348303	8.7844925	Multitasking_Type
14:36:02.996	0.42618093	4.2043467	8.561927	0.009395108	0.043481387	0.015238034	0.46077144	4.3348303	8.7844925	Multitasking_Type
14:36:03.019	0.42618093	4.2043467	8.561927	0.009395108	0.043481387	0.015238034	0.46077144	4.3348303	8.7844925	Multitasking_Type
14:36:03.042	0.42618093	4.2043467	8.561927	0.009395108	0.043481387	0.015238034	0.46077144	4.3348303	8.7844925	Multitasking_Type
14:36:03.065	0.42618093	4.2043467	8.561927	0.009395108	0.043481387	0.015238034	0.46077144	4.3348303	8.7844925	Multitasking_Type
14:36:03.088	0.16759923	4.4054656	8.365596	0.23419352	0.29210356	0.072659366	0.25537318	4.634778	8.638516	Multitasking_Type
14:36:03.111	0.16759923	4.4054656	8.365596	0.23419352	0.29210356	0.072659366	0.25537318	4.634778	8.638516	Multitasking_Type
14:36:03.132	0.16759923	4.4054656	8.365596	0.23419352	0.29210356	0.072659366	0.25537318	4.634778	8.638516	Multitasking_Type
14:36:03.153	0.16759923	4.4054656	8.365596	0.23419352	0.29210356	0.072659366	0.25537318	4.634778	8.638516	Multitasking_Type
14:36:03.179	0.16759923	4.4054656	8.365596	0.23419352	0.29210356	0.072659366	0.25537318	4.634778	8.638516	Multitasking_Type
14:36:03.201	0.16759923	4.4054656	8.365596	0.23419352	0.29210356	0.072659366	0.25537318	4.634778	8.638516	Multitasking_Type
14:36:03.222	0.16759923	4.4054656	8.365596	0.23419352	0.29210356	0.072659366	0.25537318	4.634778	8.638516	Multitasking_Type
14:36:03.244	0.16759923	4.4054656	8.365596	0.23419352	0.29210356	0.072659366	0.25537318	4.634778	8.638516	Multitasking_Type
14:36:03.266	0.23463893	4.4270144	8.676852	-0.1152214	-0.12206309	-0.044015896	0.38478112	4.542258	8.682753	Multitasking_Type
14:36:03.288	0.23463893	4.4270144	8.676852	-0.1152214	-0.12206309	-0.044015896	0.38478112	4.542258	8.682753	Multitasking_Type
14:36:03.311	0.23463893	4.4270144	8.676852	-0.1152214	-0.12206309	-0.044015896	0.38478112	4.542258	8.682753	Multitasking_Type
14:36:03.335	0.23463893	4.4270144	8.676852	-0.1152214	-0.12206309	-0.044015896	0.38478112	4.542258	8.682753	Multitasking_Type
14:36:03.356	0.23463893	4.4270144	8.676852	-0.1152214	-0.12206309	-0.044015896	0.38478112	4.542258	8.682753	Multitasking_Type
14:36:03.378	0.23463893	4.4270144	8.676852	-0.1152214	-0.12206309	-0.044015896	0.38478112	4.542258	8.682753	Multitasking_Type
14:36:03.399	0.23463893	4.4270144	8.676852	-0.1152214	-0.12206309	-0.044015896	0.38478112	4.542258	8.682753	Multitasking_Type
14:36:03.421	0.23463893	4.4270144	8.676852	-0.1152214	-0.12206309	-0.044015896	0.38478112	4.542258	8.682753	Multitasking_Type
14:36:03.444	0.40463245	4.4485626	8.27222	-0.10178237	-0.06280917	0.030509664	0.4213483	4.5451903	8.67952	Multitasking_Type
14:36:03.465	0.40463245	4.4485626	8.27222	-0.10178237	-0.06280917	0.030509664	0.4213483	4.5451903	8.67952	Multitasking_Type
14:36:03.486	0.40463245	4.4485626	8.27222	-0.10178237	-0.06280917	0.030509664	0.4213483	4.5451903	8.67952	Multitasking_Type
14:36:03.508	0.40463245	4.4485626	8.27222	-0.10178237	-0.06280917	0.030509664	0.4213483	4.5451903	8.67952	Multitasking_Type
14:36:03.531	0.40463245	4.4485626	8.27222	-0.10178237	-0.06280917	0.030509664	0.4213483	4.5451903	8.67952	Multitasking_Type
14:36:03.555	0.40463245	4.4485626	8.27222	-0.10178237	-0.06280917	0.030509664	0.4213483	4.5451903	8.67952	Multitasking_Type
14:36:03.578	0.40463245	4.4485626	8.27222	-0.10178237	-0.06280917	0.030509664	0.4213483	4.5451903	8.67952	Multitasking_Type
14:36:03.601	0.40463245	4.4485626	8.27222	-0.10178237	-0.06280917	0.030509664	0.4213483	4.5451903	8.67952	Multitasking_Type
14:36:03.623	0.31604427	4.398283	8.45179	-0.00037873647	-0.01699427	-0.0012553281	0.4704982	4.54197	8.678682	Multitasking_Type
14:36:03.646	0.31604427	4.398283	8.45179	-0.00037873647	-0.01699427	-0.0012553281	0.4704982	4.54197	8.678682	Multitasking_Type
14:36:03.678	0.31604427	4.398283	8.45179	-0.00037873647	-0.01699427	-0.0012553281	0.4704982	4.54197	8.678682	Multitasking_Type
14:36:03.699	0.31604427	4.398283	8.45179	-0.00037873647	-0.01699427	-0.0012553281	0.4704982	4.54197	8.678682	Multitasking_Type
14:36:03.720	0.31604427	4.398283	8.45179	-0.00037873647	-0.01699427	-0.0012553281	0.4704982	4.54197	8.678682	Multitasking_Type
14:36:03.741	0.31604427	4.398283	8.45179	-0.00037873647	-0.01699427	-0.0012553281	0.4704982	4.54197	8.678682	Multitasking_Type
14:36:03.763	0.31604427	4.398283	8.45179	-0.00037873647	-0.01699427	-0.0012553281	0.4704982	4.54197	8.678682	Multitasking_Type
14:36:03.784	0.31604427	4.398283	8.45179	-0.00037873647	-0.01699427	-0.0012553281	0.4704982	4.54197	8.678682	Multitasking_Type
14:36:03.805	0.6105401	4.5347567	7.7957587	0.25251946	-0.06891782	0.010961977	0.5707684	4.672606	8.602985	Multitasking_Type
14:36:03.826	0.6105401	4.5347567	7.7957587	0.25251946	-0.06891782	0.010961977	0.5707684	4.672606	8.602985	Multitasking_Type
14:36:03.848	0.6105401	4.5347567	7.7957587	0.25251946	-0.06891782	0.010961977	0.5707684	4.672606	8.602985	Multitasking_Type
14:36:03.871	0.6105401	4.5347567	7.7957587	0.25251946	-0.06891782	0.010961977	0.5707684	4.672606	8.602985	Multitasking_Type
14:36:03.892	0.6105401	4.5347567	7.7957587	0.25251946	-0.06891782	0.010961977	0.5707684	4.672606	8.602985	Multitasking_Type
14:36:03.913	0.6105401	4.5347567	7.7957587	0.25251946	-0.06891782	0.010961977	0.5707684	4.672606	8.602985	Multitasking_Type
14:36:03.935	0.6105401	4.5347567	7.7957587	0.25251946	-0.06891782	0.010961977	0.5707684	4.672606	8.602985	Multitasking_Type
14:36:03.957	0.6105401	4.5347567	7.7957587	0.25251946	-0.06891782	0.010961977	0.5707684	4.672606	8.602985	Multitasking_Type
14:36:03.981	0.5961744	4.537151	8.707977	-0.062076125	0.05508783	-0.05989839	0.4876449	4.6927366	8.597137	Multitasking_Type
14:36:04.005	0.5961744	4.537151	8.707977	-0.062076125	0.05508783	-0.05989839	0.4876449	4.6927366	8.597137	Multitasking_Type
14:36:04.027	0.5961744	4.537151	8.707977	-0.062076125	0.05508783	-0.05989839	0.4876449	4.6927366	8.597137	Multitasking_Type
14:36:04.050	0.5961744	4.537151	8.707977	-0.062076125	0.05508783	-0.05989839	0.4876449	4.6927366	8.597137	Multitasking_Type
14:36:04.072	0.5961744	4.537151	8.707977	-0.062076125	0.05508783	-0.05989839	0.4876449	4.6927366	8.597137	Multitasking_Type
14:36:04.093	0.5961744	4.537151	8.707977	-0.062076125	0.05508783	-0.05989839	0.4876449	4.6927366	8.597137	Multitasking_Type
14:36:04.115	0.5961744	4.537151	8.707977	-0.062076125	0.05508783	-0.05989839	0.4876449	4.6927366	8.597137	Multitasking_Type
14:36:04.145	0.5961744	4.537151	8.707977	-0.062076125	0.05508783	-0.05989839	0.4876449	4.6927366	8.597137	Multitasking_Type
14:36:04.166	0.35435268	4.3839173	8.636149	-0.11949746	-0.081135124	0.050057355	0.40664008	4.650451	8.624286	Multitasking_Type
14:36:04.187	0.35435268	4.3839173	8.636149	-0.11949746	-0.081135124	0.050057355	0.40664008	4.650451	8.624286	Multitasking_Type
14:36:04.208	0.35435268	4.3839173	8.636149	-0.11949746	-0.081135124	0.050057355	0.40664008	4.650451	8.624286	Multitasking_Type
14:36:04.231	0.35435268	4.3839173	8.636149	-0.11949746	-0.081135124	0.050057355	0.40664008	4.650451	8.624286	Multitasking_Type
14:36:04.252	0.35435268	4.3839173	8.636149	-0.11949746	-0.081135124	0.050057355	0.40664008	4.650451	8.624286	Multitasking_Type
14:36:04.274	0.35435268	4.3839173	8.636149	-0.11949746	-0.081135124	0.050057355	0.40664008	4.650451	8.624286	Multitasking_Type
14:36:04.295	0.35435268	4.3839173	8.636149	-0.11949746	-0.081135124	0.050057355	0.40664008	4.650451	8.624286	Multitasking_Type
14:36:04.317	0.35435268	4.3839173	8.636149	-0.11949746	-0.081135124	0.050057355	0.40664008	4.650451	8.624286	Multitasking_Type
14:36:04.339	0.36392978	4.3695517	8.523619	-0.0077091195	0.0013316863	0.011572842	0.4601778	4.560185	8.669679	Multitasking_Type
14:36:04.361	0.36392978	4.3695517	8.523619	-0.0077091195	0.0013316863	0.011572842	0.4601778	4.560185	8.669679	Multitasking_Type
14:36:04.382	0.36392978	4.3695517	8.523619	-0.0077091195	0.0013316863	0.011572842	0.4601778	4.560185	8.669679	Multitasking_Type
14:36:04.403	0.36392978	4.3695517	8.523619	-0.0077091195	0.0013316863	0.011572842	0.4601778	4.560185	8.669679	Multitasking_Type
14:36:04.426	0.36392978	4.3695517	8.523619	-0.0077091195	0.0013316863	0.011572842	0.4601778	4.560185	8.669679	Multitasking_Type
14:36:04.450	0.36392978	4.3695517	8.523619	-0.0077091195	0.0013316863	0.011572842	0.4601778	4.560185	8.669679	Multitasking_Type
14:36:04.473	0.36392978	4.3695517	8.523619	-0.0077091195	0.0013316863	0.011572842	0.4601778	4.560185	8.669679	Multitasking_Type
14:36:04.495	0.36392978	4.3695517	8.523619	-0.0077091195	0.0013316863	0.011572842	0.4601778	4.560185	8.669679	Multitasking_Type
14:36:04.518	0.45491222	4.3695517	8.391933	-0.030311134	-0.02737898	0.010961977	0.46107087	4.5470076	8.676549	Multitasking_Type
14:36:04.541	0.45491222	4.3695517	8.391933	-0.030311134	-0.02737898	0.010961977	0.46107087	4.5470076	8.676549	Multitasking_Type
14:36:04.566	0.45491222	4.3695517	8.391933	-0.030311134	-0.02737898	0.010961977	0.46107087	4.5470076	8.676549	Multitasking_Type
14:36:04.589	0.45491222	4.3695517	8.391933	-0.030311134	-0.02737898	0.010961977	0.46107087	4.5470076	8.676549	Multitasking_Type
14:36:04.612	0.45491222	4.3695517	8.391933	-0.030311134	-0.02737898	0.010961977	0.46107087	4.5470076	8.676549	Multitasking_Type
14:36:04.650	0.45491222	4.3695517	8.391933	-0.030311134	-0.02737898	0.010961977	0.46107087	4.5470076	8.676549	Multitasking_Type
14:36:04.675	0.45491222	4.3695517	8.391933	-0.030311134	-0.02737898	0.010961977	0.46107087	4.5470076	8.676549	Multitasking_Type
14:36:04.701	0.42139238	4.348003	8.614601	0.046047024	0.065472536	0.040894374	0.465876	4.5435214	8.678119	Multitasking_Type
14:36:04.722	0.42139238	4.348003	8.614601	0.046047024	0.065472536	0.040894374	0.465876	4.5435214	8.678119	Multitasking_Type
14:36:04.744	0.42139238	4.348003	8.614601	0.046047024	0.065472536	0.040894374	0.465876	4.5435214	8.678119	Multitasking_Type
14:36:04.765	0.42139238	4.348003	8.614601	0.046047024	0.065472536	0.040894374	0.465876	4.5435214	8.678119	Multitasking_Type
14:36:04.788	0.42139238	4.348003	8.614601	0.046047024	0.065472536	0.040894374	0.465876	4.5435214	8.678119	Multitasking_Type
14:36:04.811	0.42139238	4.348003	8.614601	0.046047024	0.065472536	0.040894374	0.465876	4.5435214	8.678119	Multitasking_Type
14:36:04.834	0.42139238	4.348003	8.614601	0.046047024	0.065472536	0.040894374	0.465876	4.5435214	8.678119	Multitasking_Type
14:36:04.856	0.42139238	4.348003	8.614601	0.046047024	0.065472536	0.040894374	0.465876	4.5435214	8.678119	Multitasking_Type
14:36:04.880	0.31604427	4.582642	8.241094	0.03871664	0.20230635	0.08121148	0.39817333	4.6624784	8.618184	Multitasking_Type
14:36:04.903	0.31604427	4.582642	8.241094	0.03871664	0.20230635	0.08121148	0.39817333	4.6624784	8.618184	Multitasking_Type
14:36:04.925	0.31604427	4.582642	8.241094	0.03871664	0.20230635	0.08121148	0.39817333	4.6624784	8.618184	Multitasking_Type
14:36:04.948	0.31604427	4.582642	8.241094	0.03871664	0.20230635	0.08121148	0.39817333	4.6624784	8.618184	Multitasking_Type
14:36:04.971	0.31604427	4.582642	8.241094	0.03871664	0.20230635	0.08121148	0.39817333	4.6624784	8.618184	Multitasking_Type
14:36:04.994	0.31604427	4.582642	8.241094	0.03871664	0.20230635	0.08121148	0.39817333	4.6624784	8.618184	Multitasking_Type
14:36:05.015	0.31604427	4.582642	8.241094	0.03871664	0.20230635	0.08121148	0.39817333	4.6624784	8.618184	Multitasking_Type
14:36:05.036	0.31604427	4.582642	8.241094	0.03871664	0.20230635	0.08121148	0.39817333	4.6624784	8.618184	Multitasking_Type
14:36:05.057	0.15323359	4.72151	7.982512	-0.15004073	-0.038374554	0.020124957	0.22671683	4.826408	8.533742	Multitasking_Type
14:36:05.084	0.15323359	4.72151	7.982512	-0.15004073	-0.038374554	0.020124957	0.22671683	4.826408	8.533742	Multitasking_Type
14:36:05.105	0.15323359	4.72151	7.982512	-0.15004073	-0.038374554	0.020124957	0.22671683	4.826408	8.533742	Multitasking_Type
14:36:05.126	0.15323359	4.72151	7.982512	-0.15004073	-0.038374554	0.020124957	0.22671683	4.826408	8.533742	Multitasking_Type
14:36:05.148	0.15323359	4.72151	7.982512	-0.15004073	-0.038374554	0.020124957	0.22671683	4.826408	8.533742	Multitasking_Type
14:36:05.171	0.15323359	4.72151	7.982512	-0.15004073	-0.038374554	0.020124957	0.22671683	4.826408	8.533742	Multitasking_Type
14:36:05.194	0.15323359	4.72151	7.982512	-0.15004073	-0.038374554	0.020124957	0.22671683	4.826408	8.533742	Multitasking_Type
14:36:05.217	0.15323359	4.72151	7.982512	-0.15004073	-0.038374554	0.020124957	0.22671683	4.826408	8.533742	Multitasking_Type
14:36:05.239	0.16041641	4.6281333	8.334471	0.13156816	0.122283004	0.056166004	0.34310266	4.623738	8.641394	Multitasking_Type
14:36:05.263	0.16041641	4.6281333	8.334471	0.13156816	0.122283004	0.056166004	0.34310266	4.623738	8.641394	Multitasking_Type
14:36:05.284	0.16041641	4.6281333	8.334471	0.13156816	0.122283004	0.056166004	0.34310266	4.623738	8.641394	Multitasking_Type
14:36:05.305	0.16041641	4.6281333	8.334471	0.13156816	0.122283004	0.056166004	0.34310266	4.623738	8.641394	Multitasking_Type
14:36:05.326	0.16041641	4.6281333	8.334471	0.13156816	0.122283004	0.056166004	0.34310266	4.623738	8.641394	Multitasking_Type
14:36:05.351	0.16041641	4.6281333	8.334471	0.13156816	0.122283004	0.056166004	0.34310266	4.623738	8.641394	Multitasking_Type
14:36:05.372	0.16041641	4.6281333	8.334471	0.13156816	0.122283004	0.056166004	0.34310266	4.623738	8.641394	Multitasking_Type
14:36:05.393	0.16041641	4.6281333	8.334471	0.13156816	0.122283004	0.056166004	0.34310266	4.623738	8.641394	Multitasking_Type
14:36:05.415	0.21309046	4.6137676	8.248277	-0.13354737	-0.11045666	-0.0061422503	0.36112544	4.6137686	8.6459875	Multitasking_Type
14:36:05.438	0.21309046	4.6137676	8.248277	-0.13354737	-0.11045666	-0.0061422503	0.36112544	4.6137686	8.6459875	Multitasking_Type
14:36:05.460	0.21309046	4.6137676	8.248277	-0.13354737	-0.11045666	-0.0061422503	0.36112544	4.6137686	8.6459875	Multitasking_Type
14:36:05.484	0.21309046	4.6137676	8.248277	-0.13354737	-0.11045666	-0.0061422503	0.36112544	4.6137686	8.6459875	Multitasking_Type
14:36:05.507	0.21309046	4.6137676	8.248277	-0.13354737	-0.11045666	-0.0061422503	0.36112544	4.6137686	8.6459875	Multitasking_Type
14:36:05.529	0.21309046	4.6137676	8.248277	-0.13354737	-0.11045666	-0.0061422503	0.36112544	4.6137686	8.6459875	Multitasking_Type
14:36:05.550	0.21309046	4.6137676	8.248277	-0.13354737	-0.11045666	-0.0061422503	0.36112544	4.6137686	8.6459875	Multitasking_Type
14:36:05.572	0.21309046	4.6137676	8.248277	-0.13354737	-0.11045666	-0.0061422503	0.36112544	4.6137686	8.6459875	Multitasking_Type
14:36:05.594	0.4956149	4.443774	8.561927	-0.13354737	-0.11045666	-0.0061422503	0.36112544	4.6137686	8.6459875	Multitasking_Type
14:36:05.616	0.4956149	4.443774	8.561927	0.09247278	0.03431841	-0.13931087	0.30090922	4.5813622	8.6655035	Multitasking_Type
14:36:05.638	0.4956149	4.443774	8.561927	0.09247278	0.03431841	-0.13931087	0.30090922	4.5813622	8.6655035	Multitasking_Type
14:36:05.660	0.4956149	4.443774	8.561927	0.09247278	0.03431841	-0.13931087	0.30090922	4.5813622	8.6655035	Multitasking_Type
14:36:05.683	0.4956149	4.443774	8.561927	0.09247278	0.03431841	-0.13931087	0.30090922	4.5813622	8.6655035	Multitasking_Type
14:36:05.705	0.4956149	4.443774	8.561927	0.09247278	0.03431841	-0.13931087	0.30090922	4.5813622	8.6655035	Multitasking_Type
14:36:05.726	0.4956149	4.443774	8.561927	0.09247278	0.03431841	-0.13931087	0.30090922	4.5813622	8.6655035	Multitasking_Type
14:36:05.753	0.4956149	4.443774	8.561927	0.09247278	0.03431841	-0.13931087	0.30090922	4.5813622	8.6655035	Multitasking_Type
14:36:05.774	0.41420954	4.503631	8.001666	-0.07673689	-0.09579589	0.017070629	0.25116193	4.6262746	8.643198	Multitasking_Type
14:36:05.795	0.41420954	4.503631	8.001666	-0.07673689	-0.09579589	0.017070629	0.25116193	4.6262746	8.643198	Multitasking_Type
14:36:05.816	0.41420954	4.503631	8.001666	-0.07673689	-0.09579589	0.017070629	0.25116193	4.6262746	8.643198	Multitasking_Type
14:36:05.840	0.41420954	4.503631	8.001666	-0.07673689	-0.09579589	0.017070629	0.25116193	4.6262746	8.643198	Multitasking_Type
14:36:05.862	0.41420954	4.503631	8.001666	-0.07673689	-0.09579589	0.017070629	0.25116193	4.6262746	8.643198	Multitasking_Type
14:36:05.885	0.41420954	4.503631	8.001666	-0.07673689	-0.09579589	0.017070629	0.25116193	4.6262746	8.643198	Multitasking_Type
14:36:05.908	0.41420954	4.503631	8.001666	-0.07673689	-0.09579589	0.017070629	0.25116193	4.6262746	8.643198	Multitasking_Type
14:36:05.931	0.41420954	4.503631	8.001666	-0.07673689	-0.09579589	0.017070629	0.25116193	4.6262746	8.643198	Multitasking_Type
14:36:05.952	0.17957062	4.4126487	8.664881	-0.07673689	-0.09579589	0.017070629	0.25116193	4.6262746	8.643198	Multitasking_Type
14:36:05.973	0.17957062	4.4126487	8.664881	-0.01015258	0.0062186085	0.051279083	0.31435284	4.5779777	8.666813	Multitasking_Type
14:36:05.994	0.17957062	4.4126487	8.664881	-0.01015258	0.0062186085	0.051279083	0.31435284	4.5779777	8.666813	Multitasking_Type
14:36:06.016	0.17957062	4.4126487	8.664881	-0.01015258	0.0062186085	0.051279083	0.31435284	4.5779777	8.666813	Multitasking_Type
14:36:06.040	0.17957062	4.4126487	8.664881	-0.01015258	0.0062186085	0.051279083	0.31435284	4.5779777	8.666813	Multitasking_Type
14:36:06.063	0.17957062	4.4126487	8.664881	-0.01015258	0.0062186085	0.051279083	0.31435284	4.5779777	8.666813	Multitasking_Type
14:36:06.085	0.17957062	4.4126487	8.664881	-0.01015258	0.0062186085	0.051279083	0.31435284	4.5779777	8.666813	Multitasking_Type
14:36:06.108	0.17957062	4.4126487	8.664881	-0.01015258	0.0062186085	0.051279083	0.31435284	4.5779777	8.666813	Multitasking_Type
14:36:06.131	0.17957062	4.4126487	8.664881	-0.01015258	0.0062186085	0.051279083	0.31435284	4.5779777	8.666813	Multitasking_Type
14:36:06.154	0.409421	4.3958883	8.473338	0.044214427	0.030653218	0.010961977	0.31193247	4.6027083	8.653793	Multitasking_Type
14:36:06.178	0.409421	4.3958883	8.473338	0.044214427	0.030653218	0.010961977	0.31193247	4.6027083	8.653793	Multitasking_Type
14:36:06.201	0.409421	4.3958883	8.473338	0.044214427	0.030653218	0.010961977	0.31193247	4.6027083	8.653793	Multitasking_Type
14:36:06.223	0.409421	4.3958883	8.473338	0.044214427	0.030653218	0.010961977	0.31193247	4.6027083	8.653793	Multitasking_Type
14:36:06.246	0.409421	4.3958883	8.473338	0.044214427	0.030653218	0.010961977	0.31193247	4.6027083	8.653793	Multitasking_Type
14:36:06.269	0.409421	4.3958883	8.473338	0.044214427	0.030653218	0.010961977	0.31193247	4.6027083	8.653793	Multitasking_Type
14:36:06.293	0.409421	4.3958883	8.473338	0.044214427	0.030653218	0.010961977	0.31193247	4.6027083	8.653793	Multitasking_Type
14:36:06.317	0.32083282	4.486871	8.566715	-0.00893085	-0.0340985	-0.011029172	0.3168556	4.6520844	8.627171	Multitasking_Type
14:36:06.340	0.32083282	4.486871	8.566715	-0.00893085	-0.0340985	-0.011029172	0.3168556	4.6520844	8.627171	Multitasking_Type
14:36:06.363	0.32083282	4.486871	8.566715	-0.00893085	-0.0340985	-0.011029172	0.3168556	4.6520844	8.627171	Multitasking_Type
14:36:06.387	0.32083282	4.486871	8.566715	-0.00893085	-0.0340985	-0.011029172	0.3168556	4.6520844	8.627171	Multitasking_Type
14:36:06.411	0.32083282	4.486871	8.566715	-0.00893085	-0.0340985	-0.011029172	0.3168556	4.6520844	8.627171	Multitasking_Type
14:36:06.432	0.32083282	4.486871	8.566715	-0.00893085	-0.0340985	-0.011029172	0.3168556	4.6520844	8.627171	Multitasking_Type
14:36:06.452	0.32083282	4.486871	8.566715	-0.00893085	-0.0340985	-0.011029172	0.3168556	4.6520844	8.627171	Multitasking_Type
14:36:06.474	0.32083282	4.486871	8.566715	-0.00893085	-0.0340985	-0.011029172	0.3168556	4.6520844	8.627171	Multitasking_Type
14:36:06.496	0.15083931	4.6688356	8.22194	0.01672549	0.18825646	0.12946983	0.34111562	4.673548	8.614636	Multitasking_Type
14:36:06.517	0.15083931	4.6688356	8.22194	0.01672549	0.18825646	0.12946983	0.34111562	4.673548	8.614636	Multitasking_Type
14:36:06.538	0.15083931	4.6688356	8.22194	0.01672549	0.18825646	0.12946983	0.34111562	4.673548	8.614636	Multitasking_Type
14:36:06.560	0.15083931	4.6688356	8.22194	0.01672549	0.18825646	0.12946983	0.34111562	4.673548	8.614636	Multitasking_Type
14:36:06.581	0.15083931	4.6688356	8.22194	0.01672549	0.18825646	0.12946983	0.34111562	4.673548	8.614636	Multitasking_Type
14:36:06.607	0.15083931	4.6688356	8.22194	0.01672549	0.18825646	0.12946983	0.34111562	4.673548	8.614636	Multitasking_Type
14:36:06.628	0.15083931	4.6688356	8.22194	0.01672549	0.18825646	0.12946983	0.34111562	4.673548	8.614636	Multitasking_Type
14:36:06.649	0.15083931	4.6688356	8.22194	0.01672549	0.18825646	0.12946983	0.34111562	4.673548	8.614636	Multitasking_Type
14:36:06.671	0.15083931	4.6688356	8.22194	0.01672549	0.18825646	0.12946983	0.34111562	4.673548	8.614636	Multitasking_Type
14:36:06.692	0.19154198	4.608979	8.511647	-0.055967472	-0.09579589	-0.006753115	0.2660896	4.641787	8.63443	Multitasking_Type
14:36:06.716	0.19154198	4.608979	8.511647	-0.055967472	-0.09579589	-0.006753115	0.2660896	4.641787	8.63443	Multitasking_Type
14:36:06.739	0.19154198	4.608979	8.511647	-0.055967472	-0.09579589	-0.006753115	0.2660896	4.641787	8.63443	Multitasking_Type
14:36:06.762	0.19154198	4.608979	8.511647	-0.055967472	-0.09579589	-0.006753115	0.2660896	4.641787	8.63443	Multitasking_Type
14:36:06.785	0.19154198	4.608979	8.511647	-0.055967472	-0.09579589	-0.006753115	0.2660896	4.641787	8.63443	Multitasking_Type
14:36:06.812	0.19154198	4.608979	8.511647	-0.055967472	-0.09579589	-0.006753115	0.2660896	4.641787	8.63443	Multitasking_Type
14:36:06.834	0.19154198	4.608979	8.511647	-0.055967472	-0.09579589	-0.006753115	0.2660896	4.641787	8.63443	Multitasking_Type
14:36:06.856	0.22985038	4.4820824	8.317711	0.0032864548	-0.02982244	0.0024098635	0.29057354	4.641845	8.633608	Multitasking_Type
14:36:06.878	0.22985038	4.4820824	8.317711	0.0032864548	-0.02982244	0.0024098635	0.29057354	4.641845	8.633608	Multitasking_Type
14:36:06.901	0.22985038	4.4820824	8.317711	0.0032864548	-0.02982244	0.0024098635	0.29057354	4.641845	8.633608	Multitasking_Type
14:36:06.924	0.22985038	4.4820824	8.317711	0.0032864548	-0.02982244	0.0024098635	0.29057354	4.641845	8.633608	Multitasking_Type
14:36:06.948	0.22985038	4.4820824	8.317711	0.0032864548	-0.02982244	0.0024098635	0.29057354	4.641845	8.633608	Multitasking_Type
14:36:06.970	0.22985038	4.4820824	8.317711	0.0032864548	-0.02982244	0.0024098635	0.29057354	4.641845	8.633608	Multitasking_Type
14:36:06.994	0.22985038	4.4820824	8.317711	0.0032864548	-0.02982244	0.0024098635	0.29057354	4.641845	8.633608	Multitasking_Type
14:36:07.017	0.22985038	4.4820824	8.317711	0.0032864548	-0.02982244	0.0024098635	0.29057354	4.641845	8.633608	Multitasking_Type
14:36:07.040	0.2849187	4.4892654	8.40151	0.06315125	-0.026768114	-0.014083498	0.33441064	4.6667337	8.618592	Multitasking_Type
14:36:07.064	0.2849187	4.4892654	8.40151	0.06315125	-0.026768114	-0.014083498	0.33441064	4.6667337	8.618592	Multitasking_Type
14:36:07.086	0.2849187	4.4892654	8.40151	0.06315125	-0.026768114	-0.014083498	0.33441064	4.6667337	8.618592	Multitasking_Type
14:36:07.110	0.2849187	4.4892654	8.40151	0.06315125	-0.026768114	-0.014083498	0.33441064	4.6667337	8.618592	Multitasking_Type
14:36:07.133	0.2849187	4.4892654	8.40151	0.06315125	-0.026768114	-0.014083498	0.33441064	4.6667337	8.618592	Multitasking_Type
14:36:07.155	0.2849187	4.4892654	8.40151	0.06315125	-0.026768114	-0.014083498	0.33441064	4.6667337	8.618592	Multitasking_Type
14:36:07.179	0.2849187	4.4892654	8.40151	0.06315125	-0.026768114	-0.014083498	0.33441064	4.6667337	8.618592	Multitasking_Type
14:36:07.201	0.2849187	4.4892654	8.40151	0.06315125	-0.026768114	-0.014083498	0.33441064	4.6667337	8.618592	Multitasking_Type
14:36:07.224	0.38308397	4.640105	8.456578	0.05765346	-0.02860071	-0.017137825	0.3662698	4.733689	8.580699	Multitasking_Type
14:36:07.247	0.38308397	4.640105	8.456578	0.05765346	-0.02860071	-0.017137825	0.3662698	4.733689	8.580699	Multitasking_Type
14:36:07.270	0.38308397	4.640105	8.456578	0.05765346	-0.02860071	-0.017137825	0.3662698	4.733689	8.580699	Multitasking_Type
14:36:07.294	0.38308397	4.640105	8.456578	0.05765346	-0.02860071	-0.017137825	0.3662698	4.733689	8.580699	Multitasking_Type
14:36:07.328	0.38308397	4.640105	8.456578	0.05765346	-0.02860071	-0.017137825	0.3662698	4.733689	8.580699	Multitasking_Type
14:36:07.350	0.38308397	4.640105	8.456578	0.05765346	-0.02860071	-0.017137825	0.3662698	4.733689	8.580699	Multitasking_Type
14:36:07.372	0.38308397	4.640105	8.456578	0.05765346	-0.02860071	-0.017137825	0.3662698	4.733689	8.580699	Multitasking_Type
14:36:07.394	0.51716334	4.826858	8.243488	0.18288085	-0.25339913	-0.04340503	0.4839072	4.9062815	8.477299	Multitasking_Type
14:36:07.417	0.51716334	4.826858	8.243488	0.18288085	-0.25339913	-0.04340503	0.4839072	4.9062815	8.477299	Multitasking_Type
14:36:07.438	0.51716334	4.826858	8.243488	0.18288085	-0.25339913	-0.04340503	0.4839072	4.9062815	8.477299	Multitasking_Type
14:36:07.459	0.51716334	4.826858	8.243488	0.18288085	-0.25339913	-0.04340503	0.4839072	4.9062815	8.477299	Multitasking_Type
14:36:07.479	0.51716334	4.826858	8.243488	0.18288085	-0.25339913	-0.04340503	0.4839072	4.9062815	8.477299	Multitasking_Type
14:36:07.500	0.51716334	4.826858	8.243488	0.18288085	-0.25339913	-0.04340503	0.4839072	4.9062815	8.477299	Multitasking_Type
14:36:07.522	0.51716334	4.826858	8.243488	0.18288085	-0.25339913	-0.04340503	0.4839072	4.9062815	8.477299	Multitasking_Type
14:36:07.543	0.51716334	4.826858	8.243488	0.18288085	-0.25339913	-0.04340503	0.4839072	4.9062815	8.477299	Multitasking_Type
14:36:07.564	0.51716334	4.826858	8.243488	0.18288085	-0.25339913	-0.04340503	0.4839072	4.9062815	8.477299	Multitasking_Type
14:36:07.596	0.4740664	4.6927786	8.636149	-0.15309505	0.075246386	0.035396587	0.3845099	4.9271817	8.470265	Multitasking_Type
14:36:07.616	0.4740664	4.6927786	8.636149	-0.15309505	0.075246386	0.035396587	0.3845099	4.9271817	8.470265	Multitasking_Type
14:36:07.637	0.4740664	4.6927786	8.636149	-0.15309505	0.075246386	0.035396587	0.3845099	4.9271817	8.470265	Multitasking_Type
14:36:07.659	0.4740664	4.6927786	8.636149	-0.15309505	0.075246386	0.035396587	0.3845099	4.9271817	8.470265	Multitasking_Type
14:36:07.682	0.4740664	4.6927786	8.636149	-0.15309505	0.075246386	0.035396587	0.3845099	4.9271817	8.470265	Multitasking_Type
14:36:07.707	0.4740664	4.6927786	8.636149	-0.15309505	0.075246386	0.035396587	0.3845099	4.9271817	8.470265	Multitasking_Type
14:36:07.730	0.4740664	4.6927786	8.636149	-0.15309505	0.075246386	0.035396587	0.3845099	4.9271817	8.470265	Multitasking_Type
14:36:07.753	0.083799616	4.8340406	8.18842	-0.049247954	0.04653571	0.034174856	0.16501254	4.8880205	8.500022	Multitasking_Type
14:36:07.776	0.083799616	4.8340406	8.18842	-0.049247954	0.04653571	0.034174856	0.16501254	4.8880205	8.500022	Multitasking_Type
14:36:07.797	0.083799616	4.8340406	8.18842	-0.049247954	0.04653571	0.034174856	0.16501254	4.8880205	8.500022	Multitasking_Type
14:36:07.818	0.083799616	4.8340406	8.18842	-0.049247954	0.04653571	0.034174856	0.16501254	4.8880205	8.500022	Multitasking_Type
14:36:07.845	0.083799616	4.8340406	8.18842	-0.049247954	0.04653571	0.034174856	0.16501254	4.8880205	8.500022	Multitasking_Type
14:36:07.866	0.083799616	4.8340406	8.18842	-0.049247954	0.04653571	0.034174856	0.16501254	4.8880205	8.500022	Multitasking_Type
14:36:07.887	0.083799616	4.8340406	8.18842	-0.049247954	0.04653571	0.034174856	0.16501254	4.8880205	8.500022	Multitasking_Type
14:36:07.908	0.083799616	4.8340406	8.18842	-0.049247954	0.04653571	0.034174856	0.16501254	4.8880205	8.500022	Multitasking_Type
14:36:07.930	0.083799616	4.8340406	8.18842	-0.049247954	0.04653571	0.034174856	0.16501254	4.8880205	8.500022	Multitasking_Type
14:36:07.953	0.10774237	4.582642	8.703189	-0.07123911	-0.052424453	0.01951409	0.2578994	4.731105	8.586063	Multitasking_Type
14:36:07.976	0.10774237	4.582642	8.703189	-0.07123911	-0.052424453	0.01951409	0.2578994	4.731105	8.586063	Multitasking_Type
14:36:07.998	0.10774237	4.582642	8.703189	-0.07123911	-0.052424453	0.01951409	0.2578994	4.731105	8.586063	Multitasking_Type
14:36:08.021	0.10774237	4.582642	8.703189	-0.07123911	-0.052424453	0.01951409	0.2578994	4.731105	8.586063	Multitasking_Type
14:36:08.042	0.10774237	4.582642	8.703189	-0.07123911	-0.052424453	0.01951409	0.2578994	4.731105	8.586063	Multitasking_Type
14:36:08.063	0.10774237	4.582642	8.703189	-0.07123911	-0.052424453	0.01951409	0.2578994	4.731105	8.586063	Multitasking_Type
14:36:08.085	0.10774237	4.582642	8.703189	-0.07123911	-0.052424453	0.01951409	0.2578994	4.731105	8.586063	Multitasking_Type
14:36:08.106	0.10774237	4.582642	8.703189	-0.07123911	-0.052424453	0.01951409	0.2578994	4.731105	8.586063	Multitasking_Type
14:36:08.127	0.28013015	4.5850363	8.3679905	-0.01931556	-0.024324654	0.015238034	0.276486	4.7091265	8.597561	Multitasking_Type
14:36:08.150	0.28013015	4.5850363	8.3679905	-0.01931556	-0.024324654	0.015238034	0.276486	4.7091265	8.597561	Multitasking_Type
14:36:08.172	0.28013015	4.5850363	8.3679905	-0.01931556	-0.024324654	0.015238034	0.276486	4.7091265	8.597561	Multitasking_Type
14:36:08.196	0.28013015	4.5850363	8.3679905	-0.01931556	-0.024324654	0.015238034	0.276486	4.7091265	8.597561	Multitasking_Type
14:36:08.218	0.28013015	4.5850363	8.3679905	-0.01931556	-0.024324654	0.015238034	0.276486	4.7091265	8.597561	Multitasking_Type
14:36:08.240	0.28013015	4.5850363	8.3679905	-0.01931556	-0.024324654	0.015238034	0.276486	4.7091265	8.597561	Multitasking_Type
14:36:08.263	0.28013015	4.5850363	8.3679905	-0.01931556	-0.024324654	0.015238034	0.276486	4.7091265	8.597561	Multitasking_Type
14:36:08.286	0.28013015	4.5850363	8.3679905	-0.01931556	-0.024324654	0.015238034	0.276486	4.7091265	8.597561	Multitasking_Type
14:36:08.313	0.19154198	4.496448	8.382356	-0.03580892	0.035540137	0.030509664	0.2866208	4.678471	8.61395	Multitasking_Type
14:36:08.336	0.19154198	4.496448	8.382356	-0.03580892	0.035540137	0.030509664	0.2866208	4.678471	8.61395	Multitasking_Type
14:36:08.366	0.19154198	4.496448	8.382356	-0.03580892	0.035540137	0.030509664	0.2866208	4.678471	8.61395	Multitasking_Type
14:36:08.388	0.19154198	4.496448	8.382356	-0.03580892	0.035540137	0.030509664	0.2866208	4.678471	8.61395	Multitasking_Type
14:36:08.411	0.19154198	4.496448	8.382356	-0.03580892	0.035540137	0.030509664	0.2866208	4.678471	8.61395	Multitasking_Type
14:36:08.434	0.19154198	4.496448	8.382356	-0.03580892	0.035540137	0.030509664	0.2866208	4.678471	8.61395	Multitasking_Type
14:36:08.457	0.19154198	4.496448	8.382356	-0.03580892	0.035540137	0.030509664	0.2866208	4.678471	8.61395	Multitasking_Type
14:36:08.481	0.2681588	4.5970078	8.430242	-0.031532865	-0.0621983	0.012794573	0.30596268	4.6644344	8.6208935	Multitasking_Type
14:36:08.504	0.2681588	4.5970078	8.430242	-0.031532865	-0.0621983	0.012794573	0.30596268	4.6644344	8.6208935	Multitasking_Type
14:36:08.527	0.2681588	4.5970078	8.430242	-0.031532865	-0.0621983	0.012794573	0.30596268	4.6644344	8.6208935	Multitasking_Type
14:36:08.551	0.2681588	4.5970078	8.430242	-0.031532865	-0.0621983	0.012794573	0.30596268	4.6644344	8.6208935	Multitasking_Type
14:36:08.573	0.2681588	4.5970078	8.430242	-0.031532865	-0.0621983	0.012794573	0.30596268	4.6644344	8.6208935	Multitasking_Type
14:36:08.596	0.2681588	4.5970078	8.430242	-0.031532865	-0.0621983	0.012794573	0.30596268	4.6644344	8.6208935	Multitasking_Type
14:36:08.618	0.2681588	4.5970078	8.430242	-0.031532865	-0.0621983	0.012794573	0.30596268	4.6644344	8.6208935	Multitasking_Type
14:36:08.640	0.2681588	4.5970078	8.430242	-0.031532865	-0.0621983	0.012794573	0.30596268	4.6644344	8.6208935	Multitasking_Type
14:36:08.662	0.08619389	4.532362	8.190814	0.24213476	0.1399981	0.024401013	0.29997712	4.6888723	8.607836	Multitasking_Type
14:36:08.683	0.08619389	4.532362	8.190814	0.24213476	0.1399981	0.024401013	0.29997712	4.6888723	8.607836	Multitasking_Type
14:36:08.704	0.08619389	4.532362	8.190814	0.24213476	0.1399981	0.024401013	0.29997712	4.6888723	8.607836	Multitasking_Type
14:36:08.734	0.08619389	4.532362	8.190814	0.24213476	0.1399981	0.024401013	0.29997712	4.6888723	8.607836	Multitasking_Type
14:36:08.755	0.08619389	4.532362	8.190814	0.24213476	0.1399981	0.024401013	0.29997712	4.6888723	8.607836	Multitasking_Type
14:36:08.776	0.08619389	4.532362	8.190814	0.24213476	0.1399981	0.024401013	0.29997712	4.6888723	8.607836	Multitasking_Type
14:36:08.797	0.08619389	4.532362	8.190814	0.24213476	0.1399981	0.024401013	0.29997712	4.6888723	8.607836	Multitasking_Type
14:36:08.819	0.08619389	4.532362	8.190814	0.24213476	0.1399981	0.024401013	0.29997712	4.6888723	8.607836	Multitasking_Type
14:36:08.841	0.23463893	4.644893	8.207574	0.0973597	0.12594819	0.072659366	0.27833268	4.734064	8.583796	Multitasking_Type
14:36:08.864	0.23463893	4.644893	8.207574	0.0973597	0.12594819	0.072659366	0.27833268	4.734064	8.583796	Multitasking_Type
14:36:08.885	0.23463893	4.644893	8.207574	0.0973597	0.12594819	0.072659366	0.27833268	4.734064	8.583796	Multitasking_Type
14:36:08.906	0.23463893	4.644893	8.207574	0.0973597	0.12594819	0.072659366	0.27833268	4.734064	8.583796	Multitasking_Type
14:36:08.928	0.23463893	4.644893	8.207574	0.0973597	0.12594819	0.072659366	0.27833268	4.734064	8.583796	Multitasking_Type
14:36:08.954	0.23463893	4.644893	8.207574	0.0973597	0.12594819	0.072659366	0.27833268	4.734064	8.583796	Multitasking_Type
14:36:08.975	0.23463893	4.644893	8.207574	0.0973597	0.12594819	0.072659366	0.27833268	4.734064	8.583796	Multitasking_Type
14:36:08.996	0.23463893	4.644893	8.207574	0.0973597	0.12594819	0.072659366	0.27833268	4.734064	8.583796	Multitasking_Type
14:36:09.018	0.18435916	4.6640472	8.358414	-0.15981457	-0.13366954	-0.022024745	0.27325788	4.7137527	8.595128	Multitasking_Type
14:36:09.040	0.18435916	4.6640472	8.358414	-0.15981457	-0.13366954	-0.022024745	0.27325788	4.7137527	8.595128	Multitasking_Type
14:36:09.063	0.18435916	4.6640472	8.358414	-0.15981457	-0.13366954	-0.022024745	0.27325788	4.7137527	8.595128	Multitasking_Type
14:36:09.085	0.18435916	4.6640472	8.358414	-0.15981457	-0.13366954	-0.022024745	0.27325788	4.7137527	8.595128	Multitasking_Type
14:36:09.107	0.18435916	4.6640472	8.358414	-0.15981457	-0.13366954	-0.022024745	0.27325788	4.7137527	8.595128	Multitasking_Type
14:36:09.128	0.18435916	4.6640472	8.358414	-0.15981457	-0.13366954	-0.022024745	0.27325788	4.7137527	8.595128	Multitasking_Type
14:36:09.153	0.18435916	4.6640472	8.358414	-0.15981457	-0.13366954	-0.022024745	0.27325788	4.7137527	8.595128	Multitasking_Type
14:36:09.176	0.18435916	4.6640472	8.358414	-0.15981457	-0.13366954	-0.022024745	0.27325788	4.7137527	8.595128	Multitasking_Type
14:36:09.197	0.3304099	4.5012364	8.382356	-0.016872099	-0.032876767	0.00057726767	0.3031319	4.6572094	8.624898	Multitasking_Type
14:36:09.221	0.3304099	4.5012364	8.382356	-0.016872099	-0.032876767	0.00057726767	0.3031319	4.6572094	8.624898	Multitasking_Type
14:36:09.244	0.3304099	4.5012364	8.382356	-0.016872099	-0.032876767	0.00057726767	0.3031319	4.6572094	8.624898	Multitasking_Type
14:36:09.267	0.3304099	4.5012364	8.382356	-0.016872099	-0.032876767	0.00057726767	0.3031319	4.6572094	8.624898	Multitasking_Type
14:36:09.290	0.3304099	4.5012364	8.382356	-0.016872099	-0.032876767	0.00057726767	0.3031319	4.6572094	8.624898	Multitasking_Type
14:36:09.373	0.27294734	4.537151	8.396722	-0.039474115	-0.010274754	0.0158489	0.29856545	4.6516047	8.62808	Multitasking_Type
14:36:09.430	0.27294734	4.537151	8.396722	-0.039474115	-0.010274754	0.0158489	0.29856545	4.6516047	8.62808	Multitasking_Type
14:36:09.452	0.27294734	4.537151	8.396722	-0.039474115	-0.010274754	0.0158489	0.29856545	4.6516047	8.62808	Multitasking_Type
14:36:09.474	0.27294734	4.537151	8.396722	-0.039474115	-0.010274754	0.0158489	0.29856545	4.6516047	8.62808	Multitasking_Type
14:36:09.495	0.27294734	4.537151	8.396722	-0.039474115	-0.010274754	0.0158489	0.29856545	4.6516047	8.62808	Multitasking_Type
14:36:09.518	0.27294734	4.537151	8.396722	-0.039474115	-0.010274754	0.0158489	0.29856545	4.6516047	8.62808	Multitasking_Type
14:36:09.539	0.27294734	4.537151	8.396722	-0.039474115	-0.010274754	0.0158489	0.29856545	4.6516047	8.62808	Multitasking_Type
14:36:09.562	0.21069619	4.5251794	8.502069	-0.041306708	-0.032876767	0.018903226	0.27256304	4.646063	8.631927	Multitasking_Type
14:36:09.583	0.21069619	4.5251794	8.502069	-0.041306708	-0.032876767	0.018903226	0.27256304	4.646063	8.631927	Multitasking_Type
14:36:09.604	0.21069619	4.5251794	8.502069	-0.041306708	-0.032876767	0.018903226	0.27256304	4.646063	8.631927	Multitasking_Type
14:36:09.626	0.21069619	4.5251794	8.502069	-0.041306708	-0.032876767	0.018903226	0.27256304	4.646063	8.631927	Multitasking_Type
14:36:09.648	0.21069619	4.5251794	8.502069	-0.041306708	-0.032876767	0.018903226	0.27256304	4.646063	8.631927	Multitasking_Type
14:36:09.669	0.21069619	4.5251794	8.502069	-0.041306708	-0.032876767	0.018903226	0.27256304	4.646063	8.631927	Multitasking_Type
14:36:09.691	0.21069619	4.5251794	8.502069	-0.041306708	-0.032876767	0.018903226	0.27256304	4.646063	8.631927	Multitasking_Type
14:36:09.713	0.21069619	4.5251794	8.502069	-0.041306708	-0.032876767	0.018903226	0.27256304	4.646063	8.631927	Multitasking_Type
14:36:09.734	0.21787901	4.4916596	8.169266	-0.06818478	-0.06891782	0.012794573	0.23856564	4.6725545	8.618624	Multitasking_Type
14:36:09.756	0.21787901	4.4916596	8.169266	-0.06818478	-0.06891782	0.012794573	0.23856564	4.6725545	8.618624	Multitasking_Type
14:36:09.777	0.21787901	4.4916596	8.169266	-0.06818478	-0.06891782	0.012794573	0.23856564	4.6725545	8.618624	Multitasking_Type
14:36:09.803	0.21787901	4.4916596	8.169266	-0.06818478	-0.06891782	0.012794573	0.23856564	4.6725545	8.618624	Multitasking_Type
14:36:09.823	0.21787901	4.4916596	8.169266	-0.06818478	-0.06891782	0.012794573	0.23856564	4.6725545	8.618624	Multitasking_Type
14:36:09.845	0.21787901	4.4916596	8.169266	-0.06818478	-0.06891782	0.012794573	0.23856564	4.6725545	8.618624	Multitasking_Type
14:36:09.866	0.21787901	4.4916596	8.169266	-0.06818478	-0.06891782	0.012794573	0.23856564	4.6725545	8.618624	Multitasking_Type
14:36:09.888	0.21787901	4.4916596	8.169266	-0.06818478	-0.06891782	0.012794573	0.23856564	4.6725545	8.618624	Multitasking_Type
14:36:09.909	0.21787901	4.4916596	8.169266	-0.06818478	-0.06891782	0.012794573	0.23856564	4.6725545	8.618624	Multitasking_Type
14:36:09.930	0.37829542	4.539545	8.327288	-0.0058765234	0.019046778	0.0011881329	0.36478317	4.64354	8.629881	Multitasking_Type
14:36:09.951	0.37829542	4.539545	8.327288	-0.0058765234	0.019046778	0.0011881329	0.36478317	4.64354	8.629881	Multitasking_Type
14:36:09.972	0.37829542	4.539545	8.327288	-0.0058765234	0.019046778	0.0011881329	0.36478317	4.64354	8.629881	Multitasking_Type
14:36:10.008	0.37829542	4.539545	8.327288	-0.0058765234	0.019046778	0.0011881329	0.36478317	4.64354	8.629881	Multitasking_Type
14:36:10.030	0.37829542	4.539545	8.327288	-0.0058765234	0.019046778	0.0011881329	0.36478317	4.64354	8.629881	Multitasking_Type
14:36:10.052	0.37829542	4.539545	8.327288	-0.0058765234	0.019046778	0.0011881329	0.36478317	4.64354	8.629881	Multitasking_Type
14:36:10.074	0.37829542	4.539545	8.327288	-0.0058765234	0.019046778	0.0011881329	0.36478317	4.64354	8.629881	Multitasking_Type
14:36:10.097	0.5913859	4.6472874	8.250671	0.052155674	-0.105569735	-0.01774869	0.50171906	4.7569904	8.560939	Multitasking_Type
14:36:10.119	0.5913859	4.6472874	8.250671	0.052155674	-0.105569735	-0.01774869	0.50171906	4.7569904	8.560939	Multitasking_Type
14:36:10.140	0.5913859	4.6472874	8.250671	0.052155674	-0.105569735	-0.01774869	0.50171906	4.7569904	8.560939	Multitasking_Type
14:36:10.161	0.5913859	4.6472874	8.250671	0.052155674	-0.105569735	-0.01774869	0.50171906	4.7569904	8.560939	Multitasking_Type
14:36:10.182	0.5913859	4.6472874	8.250671	0.052155674	-0.105569735	-0.01774869	0.50171906	4.7569904	8.560939	Multitasking_Type
14:36:10.205	0.5913859	4.6472874	8.250671	0.052155674	-0.105569735	-0.01774869	0.50171906	4.7569904	8.560939	Multitasking_Type
14:36:10.224	0.5913859	4.6472874	8.250671	0.052155674	-0.105569735	-0.01774869	0.50171906	4.7569904	8.560939	Multitasking_Type
14:36:10.246	0.5913859	4.6472874	8.250671	0.052155674	-0.105569735	-0.01774869	0.50171906	4.7569904	8.560939	Multitasking_Type
14:36:10.267	0.5913859	4.6472874	8.250671	0.052155674	-0.105569735	-0.01774869	0.50171906	4.7569904	8.560939	Multitasking_Type
[truncated: 3,251 more rows]
