# Supplementary material for: Real-time Smartphone Activity Classification Using Inertial Sensors—Recognition of Scrolling, Typing, and Watching Videos While Sitting or Walking
Source: Sensors (Basel). 2020 Jan 24;20(3):655. doi: 10.3390/s20030655 (PMC7038357; doi:10.3390/s20030655)
Supplement: Supplementary file 1 [file sensors-20-00655-s001.zip › sensors-668083-supplementary/5Hz_data/0998/2019_09_14_15_34_32_Multitasking_Type.csv]

time	accX	accY	accZ	rotX	rotY	rotZ	graX	graY	graZ	activity
15:54:10.674	0.045491222	5.147691	7.0702934	-0.13122974	0.058809828	-0.0029804115	-0.26357558	5.3741345	8.1987505	Multitasking_Type
15:54:10.698	0.045491222	5.147691	7.0702934	-0.13122974	0.058809828	-0.0029804115	-0.26357558	5.3741345	8.1987505	Multitasking_Type
15:54:10.719	0.045491222	5.147691	7.0702934	-0.13122974	0.058809828	-0.0029804115	-0.26357558	5.3741345	8.1987505	Multitasking_Type
15:54:10.740	0.045491222	5.147691	7.0702934	-0.13122974	0.058809828	-0.0029804115	-0.26357558	5.3741345	8.1987505	Multitasking_Type
15:54:10.761	0.045491222	5.147691	7.0702934	-0.13122974	0.058809828	-0.0029804115	-0.26357558	5.3741345	8.1987505	Multitasking_Type
15:54:10.783	0.045491222	5.147691	7.0702934	-0.056093313	0.00016676621	7.391469e-05	-0.28517136	5.3078837	8.24108	Multitasking_Type
15:54:10.805	-0.31365	5.1859994	8.047157	-0.056093313	0.00016676621	7.391469e-05	-0.28517136	5.3078837	8.24108	Multitasking_Type
15:54:10.826	-0.31365	5.1859994	8.047157	-0.056093313	0.00016676621	7.391469e-05	-0.28517136	5.3078837	8.24108	Multitasking_Type
15:54:10.848	-0.31365	5.1859994	8.047157	-0.056093313	0.00016676621	7.391469e-05	-0.28517136	5.3078837	8.24108	Multitasking_Type
15:54:10.868	-0.31365	5.1859994	8.047157	-0.056093313	0.00016676621	7.391469e-05	-0.28517136	5.3078837	8.24108	Multitasking_Type
15:54:10.890	-0.31365	5.1859994	8.047157	-0.056093313	0.00016676621	7.391469e-05	-0.28517136	5.3078837	8.24108	Multitasking_Type
15:54:10.911	-0.31365	5.1859994	8.047157	-0.056093313	0.00016676621	7.391469e-05	-0.28517136	5.3078837	8.24108	Multitasking_Type
15:54:10.933	-0.31365	5.1859994	8.047157	-0.056093313	0.00016676621	7.391469e-05	-0.28517136	5.3078837	8.24108	Multitasking_Type
15:54:10.953	-0.31365	5.1859994	8.047157	-0.056093313	0.00016676621	7.391469e-05	-0.28517136	5.3078837	8.24108	Multitasking_Type
15:54:10.974	-0.24182175	5.1285367	7.759845	0.042255994	-0.02732217	0.010458624	-0.28415468	5.2831087	8.257019	Multitasking_Type
15:54:10.996	-0.24182175	5.1285367	7.759845	0.042255994	-0.02732217	0.010458624	-0.28415468	5.2831087	8.257019	Multitasking_Type
15:54:11.017	-0.24182175	5.1285367	7.759845	0.042255994	-0.02732217	0.010458624	-0.28415468	5.2831087	8.257019	Multitasking_Type
15:54:11.039	-0.24182175	5.1285367	7.759845	0.042255994	-0.02732217	0.010458624	-0.28415468	5.2831087	8.257019	Multitasking_Type
15:54:11.060	-0.24182175	5.1285367	7.759845	0.042255994	-0.02732217	0.010458624	-0.28415468	5.2831087	8.257019	Multitasking_Type
15:54:11.081	-0.24182175	5.1285367	7.759845	0.042255994	-0.02732217	0.010458624	-0.28415468	5.2831087	8.257019	Multitasking_Type
15:54:11.105	-0.24182175	5.1285367	7.759845	0.042255994	-0.02732217	0.010458624	-0.28415468	5.2831087	8.257019	Multitasking_Type
15:54:11.127	-0.24182175	5.1285367	7.759845	0.042255994	-0.02732217	0.010458624	-0.28415468	5.2831087	8.257019	Multitasking_Type
15:54:11.150	-0.30646718	5.2051535	8.502069	0.076464444	-0.07130446	0.006182567	-0.23263562	5.296679	8.249932	Multitasking_Type
15:54:11.172	-0.30646718	5.2051535	8.502069	0.076464444	-0.07130446	0.006182567	-0.23263562	5.296679	8.249932	Multitasking_Type
15:54:11.195	-0.30646718	5.2051535	8.502069	0.076464444	-0.07130446	0.006182567	-0.23263562	5.296679	8.249932	Multitasking_Type
15:54:11.217	-0.30646718	5.2051535	8.502069	0.076464444	-0.07130446	0.006182567	-0.23263562	5.296679	8.249932	Multitasking_Type
15:54:11.239	-0.30646718	5.2051535	8.502069	0.076464444	-0.07130446	0.006182567	-0.23263562	5.296679	8.249932	Multitasking_Type
15:54:11.262	-0.30646718	5.2051535	8.502069	0.076464444	-0.07130446	0.006182567	-0.23263562	5.296679	8.249932	Multitasking_Type
15:54:11.285	-0.30646718	5.2051535	8.502069	0.076464444	-0.07130446	0.006182567	-0.23263562	5.296679	8.249932	Multitasking_Type
15:54:11.307	-0.30646718	5.2051535	8.502069	0.076464444	-0.07130446	0.006182567	-0.23263562	5.296679	8.249932	Multitasking_Type
15:54:11.331	0.083799616	5.1189594	7.7909703	0.06730147	-0.045648128	0.053830054	-0.17017113	5.405564	8.180542	Multitasking_Type
15:54:11.354	0.083799616	5.1189594	7.7909703	0.06730147	-0.045648128	0.053830054	-0.17017113	5.405564	8.180542	Multitasking_Type
15:54:11.375	0.083799616	5.1189594	7.7909703	0.06730147	-0.045648128	0.053830054	-0.17017113	5.405564	8.180542	Multitasking_Type
15:54:11.398	0.083799616	5.1189594	7.7909703	0.06730147	-0.045648128	0.053830054	-0.17017113	5.405564	8.180542	Multitasking_Type
15:54:11.421	0.083799616	5.1189594	7.7909703	0.06730147	-0.045648128	0.053830054	-0.17017113	5.405564	8.180542	Multitasking_Type
15:54:11.444	0.083799616	5.1189594	7.7909703	0.06730147	-0.045648128	0.053830054	-0.17017113	5.405564	8.180542	Multitasking_Type
15:54:11.467	0.083799616	5.1189594	7.7909703	0.06730147	-0.045648128	0.053830054	-0.17017113	5.405564	8.180542	Multitasking_Type
15:54:11.490	0.083799616	5.1189594	7.7909703	0.06730147	-0.045648128	0.053830054	-0.17017113	5.405564	8.180542	Multitasking_Type
15:54:11.512	-0.035914123	5.1716337	7.8627987	0.047142915	-0.048091587	0.071545154	-0.09120317	5.4177985	8.173706	Multitasking_Type
15:54:11.535	-0.035914123	5.1716337	7.8627987	0.047142915	-0.048091587	0.071545154	-0.09120317	5.4177985	8.173706	Multitasking_Type
15:54:11.558	-0.035914123	5.1716337	7.8627987	0.047142915	-0.048091587	0.071545154	-0.09120317	5.4177985	8.173706	Multitasking_Type
15:54:11.581	-0.035914123	5.1716337	7.8627987	0.047142915	-0.048091587	0.071545154	-0.09120317	5.4177985	8.173706	Multitasking_Type
15:54:11.605	-0.035914123	5.1716337	7.8627987	0.047142915	-0.048091587	0.071545154	-0.09120317	5.4177985	8.173706	Multitasking_Type
15:54:11.627	-0.035914123	5.1716337	7.8627987	0.047142915	-0.048091587	0.071545154	-0.09120317	5.4177985	8.173706	Multitasking_Type
15:54:11.649	-0.035914123	5.1716337	7.8627987	0.047142915	-0.048091587	0.071545154	-0.09120317	5.4177985	8.173706	Multitasking_Type
15:54:11.672	-0.035914123	5.1716337	7.8627987	0.047142915	-0.048091587	0.071545154	-0.09120317	5.4177985	8.173706	Multitasking_Type
15:54:11.695	-0.071828246	4.9705143	7.5659084	-0.34319997	0.015438397	0.012902086	-0.05729294	5.332244	8.2300825	Multitasking_Type
15:54:11.718	-0.071828246	4.9705143	7.5659084	-0.34319997	0.015438397	0.012902086	-0.05729294	5.332244	8.2300825	Multitasking_Type
15:54:11.741	-0.071828246	4.9705143	7.5659084	-0.34319997	0.015438397	0.012902086	-0.05729294	5.332244	8.2300825	Multitasking_Type
15:54:11.762	-0.071828246	4.9705143	7.5659084	-0.34319997	0.015438397	0.012902086	-0.05729294	5.332244	8.2300825	Multitasking_Type
15:54:11.786	-0.071828246	4.9705143	7.5659084	-0.34319997	0.015438397	0.012902086	-0.05729294	5.332244	8.2300825	Multitasking_Type
15:54:11.808	-0.071828246	4.9705143	7.5659084	-0.34319997	0.015438397	0.012902086	-0.05729294	5.332244	8.2300825	Multitasking_Type
15:54:11.831	-0.071828246	4.9705143	7.5659084	-0.34319997	0.015438397	0.012902086	-0.05729294	5.332244	8.2300825	Multitasking_Type
15:54:11.854	-0.071828246	4.9705143	7.5659084	-0.34319997	0.015438397	0.012902086	-0.05729294	5.332244	8.2300825	Multitasking_Type
15:54:11.877	-0.13647367	4.6305275	7.434223	-0.30899152	0.05331204	-0.16424884	-0.23278113	5.0008607	8.43253	Multitasking_Type
15:54:11.900	-0.13647367	4.6305275	7.434223	-0.30899152	0.05331204	-0.16424884	-0.23278113	5.0008607	8.43253	Multitasking_Type
15:54:11.921	-0.13647367	4.6305275	7.434223	-0.30899152	0.05331204	-0.16424884	-0.23278113	5.0008607	8.43253	Multitasking_Type
15:54:11.944	-0.13647367	4.6305275	7.434223	-0.30899152	0.05331204	-0.16424884	-0.23278113	5.0008607	8.43253	Multitasking_Type
15:54:11.966	-0.13647367	4.6305275	7.434223	-0.30899152	0.05331204	-0.16424884	-0.23278113	5.0008607	8.43253	Multitasking_Type
15:54:11.988	-0.13647367	4.6305275	7.434223	-0.30899152	0.05331204	-0.16424884	-0.23278113	5.0008607	8.43253	Multitasking_Type
15:54:12.010	-0.13647367	4.6305275	7.434223	-0.30899152	0.05331204	-0.16424884	-0.23278113	5.0008607	8.43253	Multitasking_Type
15:54:12.032	-0.13647367	4.6305275	7.434223	-0.30899152	0.05331204	-0.16424884	-0.23278113	5.0008607	8.43253	Multitasking_Type
15:54:12.056	-0.46209505	4.661653	8.219545	0.022708306	0.13333538	0.42829046	-0.1805262	4.8954043	8.495455	Multitasking_Type
15:54:12.079	-0.46209505	4.661653	8.219545	0.022708306	0.13333538	0.42829046	-0.1805262	4.8954043	8.495455	Multitasking_Type
15:54:12.117	-0.46209505	4.661653	8.219545	0.022708306	0.13333538	0.42829046	-0.1805262	4.8954043	8.495455	Multitasking_Type
15:54:12.147	-0.46209505	4.661653	8.219545	0.022708306	0.13333538	0.42829046	-0.1805262	4.8954043	8.495455	Multitasking_Type
15:54:12.169	-0.46209505	4.661653	8.219545	0.022708306	0.13333538	0.42829046	-0.1805262	4.8954043	8.495455	Multitasking_Type
15:54:12.191	-0.46209505	4.661653	8.219545	0.022708306	0.13333538	0.42829046	-0.1805262	4.8954043	8.495455	Multitasking_Type
15:54:12.213	-0.46209505	4.661653	8.219545	0.022708306	0.13333538	0.42829046	-0.1805262	4.8954043	8.495455	Multitasking_Type
15:54:12.235	0.19393626	5.3081074	8.085466	0.68977314	0.18892413	0.12102523	0.012807094	5.3859286	8.19524	Multitasking_Type
15:54:12.258	0.19393626	5.3081074	8.085466	0.68977314	0.18892413	0.12102523	0.012807094	5.3859286	8.19524	Multitasking_Type
15:54:12.280	0.19393626	5.3081074	8.085466	0.68977314	0.18892413	0.12102523	0.012807094	5.3859286	8.19524	Multitasking_Type
15:54:12.302	0.19393626	5.3081074	8.085466	0.68977314	0.18892413	0.12102523	0.012807094	5.3859286	8.19524	Multitasking_Type
15:54:12.323	0.19393626	5.3081074	8.085466	0.68977314	0.18892413	0.12102523	0.012807094	5.3859286	8.19524	Multitasking_Type
15:54:12.346	0.19393626	5.3081074	8.085466	0.68977314	0.18892413	0.12102523	0.012807094	5.3859286	8.19524	Multitasking_Type
15:54:12.369	0.19393626	5.3081074	8.085466	0.68977314	0.18892413	0.12102523	0.012807094	5.3859286	8.19524	Multitasking_Type
15:54:12.392	0.19393626	5.3081074	8.085466	0.68977314	0.18892413	0.12102523	0.012807094	5.3859286	8.19524	Multitasking_Type
15:54:12.415	-0.29689008	6.6608725	8.123775	-0.12634282	-0.23990327	-0.10071885	0.06065171	6.182327	7.6121936	Multitasking_Type
15:54:12.438	-0.29689008	6.6608725	8.123775	-0.12634282	-0.23990327	-0.10071885	0.06065171	6.182327	7.6121936	Multitasking_Type
15:54:12.461	-0.29689008	6.6608725	8.123775	-0.12634282	-0.23990327	-0.10071885	0.06065171	6.182327	7.6121936	Multitasking_Type
15:54:12.484	-0.29689008	6.6608725	8.123775	-0.12634282	-0.23990327	-0.10071885	0.06065171	6.182327	7.6121936	Multitasking_Type
15:54:12.506	-0.29689008	6.6608725	8.123775	-0.12634282	-0.23990327	-0.10071885	0.06065171	6.182327	7.6121936	Multitasking_Type
15:54:12.529	-0.29689008	6.6608725	8.123775	-0.12634282	-0.23990327	-0.10071885	0.06065171	6.182327	7.6121936	Multitasking_Type
15:54:12.552	-0.29689008	6.6608725	8.123775	-0.12634282	-0.23990327	-0.10071885	0.06065171	6.182327	7.6121936	Multitasking_Type
15:54:12.574	-0.29689008	6.6608725	8.123775	-0.12634282	-0.23990327	-0.10071885	0.06065171	6.182327	7.6121936	Multitasking_Type
15:54:12.599	-0.13168511	6.0096297	7.345635	0.030038686	0.17487422	-0.055514824	0.010123591	6.250838	7.556275	Multitasking_Type
15:54:12.622	-0.13168511	6.0096297	7.345635	0.030038686	0.17487422	-0.055514824	0.010123591	6.250838	7.556275	Multitasking_Type
15:54:12.642	-0.13168511	6.0096297	7.345635	0.030038686	0.17487422	-0.055514824	0.010123591	6.250838	7.556275	Multitasking_Type
15:54:12.665	-0.13168511	6.0096297	7.345635	0.030038686	0.17487422	-0.055514824	0.010123591	6.250838	7.556275	Multitasking_Type
15:54:12.686	-0.13168511	6.0096297	7.345635	0.030038686	0.17487422	-0.055514824	0.010123591	6.250838	7.556275	Multitasking_Type
15:54:12.707	-0.13168511	6.0096297	7.345635	0.030038686	0.17487422	-0.055514824	0.010123591	6.250838	7.556275	Multitasking_Type
15:54:12.727	-0.13168511	6.0096297	7.345635	0.030038686	0.17487422	-0.055514824	0.010123591	6.250838	7.556275	Multitasking_Type
15:54:12.748	-0.13168511	6.0096297	7.345635	0.030038686	0.17487422	-0.055514824	0.010123591	6.250838	7.556275	Multitasking_Type
15:54:12.768	0.098165266	6.6010156	7.041562	0.08012964	0.023379646	-0.07994943	-0.10302176	6.3974295	7.4318604	Multitasking_Type
15:54:12.788	0.098165266	6.6010156	7.041562	0.08012964	0.023379646	-0.07994943	-0.10302176	6.3974295	7.4318604	Multitasking_Type
15:54:12.817	0.098165266	6.6010156	7.041562	0.08012964	0.023379646	-0.07994943	-0.10302176	6.3974295	7.4318604	Multitasking_Type
15:54:12.850	0.098165266	6.6010156	7.041562	0.08012964	0.023379646	-0.07994943	-0.10302176	6.3974295	7.4318604	Multitasking_Type
15:54:12.884	0.098165266	6.6010156	7.041562	0.08012964	0.023379646	-0.07994943	-0.10302176	6.3974295	7.4318604	Multitasking_Type
15:54:12.917	0.098165266	6.6010156	7.041562	0.08012964	0.023379646	-0.07994943	-0.10302176	6.3974295	7.4318604	Multitasking_Type
15:54:12.951	0.38308397	6.0239954	7.3408465	-0.2827243	0.11317684	0.31711298	0.013637554	6.454881	7.3827233	Multitasking_Type
15:54:12.984	0.38308397	6.0239954	7.3408465	-0.2827243	0.11317684	0.31711298	0.013637554	6.454881	7.3827233	Multitasking_Type
15:54:13.017	0.38308397	6.0239954	7.3408465	-0.2827243	0.11317684	0.31711298	0.013637554	6.454881	7.3827233	Multitasking_Type
15:54:13.054	0.38308397	6.0239954	7.3408465	-0.2827243	0.11317684	0.31711298	0.013637554	6.454881	7.3827233	Multitasking_Type
15:54:13.074	0.38308397	6.0239954	7.3408465	-0.2827243	0.11317684	0.31711298	0.013637554	6.454881	7.3827233	Multitasking_Type
15:54:13.095	0.38308397	6.0239954	7.3408465	-0.2827243	0.11317684	0.31711298	0.013637554	6.454881	7.3827233	Multitasking_Type
15:54:13.115	0.38308397	6.0239954	7.3408465	-0.2827243	0.11317684	0.31711298	0.013637554	6.454881	7.3827233	Multitasking_Type
15:54:13.137	-0.071828246	5.949773	8.186026	-0.39145833	0.041705605	-0.056125686	0.087721646	6.0124435	7.7468185	Multitasking_Type
15:54:13.158	-0.071828246	5.949773	8.186026	-0.39145833	0.041705605	-0.056125686	0.087721646	6.0124435	7.7468185	Multitasking_Type
15:54:13.180	-0.071828246	5.949773	8.186026	-0.39145833	0.041705605	-0.056125686	0.087721646	6.0124435	7.7468185	Multitasking_Type
15:54:13.202	-0.071828246	5.949773	8.186026	-0.39145833	0.041705605	-0.056125686	0.087721646	6.0124435	7.7468185	Multitasking_Type
15:54:13.226	-0.071828246	5.949773	8.186026	-0.39145833	0.041705605	-0.056125686	0.087721646	6.0124435	7.7468185	Multitasking_Type
15:54:13.249	-0.071828246	5.949773	8.186026	-0.39145833	0.041705605	-0.056125686	0.087721646	6.0124435	7.7468185	Multitasking_Type
15:54:13.270	-0.071828246	5.949773	8.186026	-0.39145833	0.041705605	-0.056125686	0.087721646	6.0124435	7.7468185	Multitasking_Type
15:54:13.293	-0.071828246	5.949773	8.186026	-0.39145833	0.041705605	-0.056125686	0.087721646	6.0124435	7.7468185	Multitasking_Type
15:54:13.316	-0.15083931	5.011217	8.727132	-0.26256576	0.011773205	0.116749175	-0.025596177	5.223574	8.299637	Multitasking_Type
15:54:13.339	-0.15083931	5.011217	8.727132	-0.26256576	0.011773205	0.116749175	-0.025596177	5.223574	8.299637	Multitasking_Type
15:54:13.362	-0.15083931	5.011217	8.727132	-0.26256576	0.011773205	0.116749175	-0.025596177	5.223574	8.299637	Multitasking_Type
15:54:13.384	-0.15083931	5.011217	8.727132	-0.26256576	0.011773205	0.116749175	-0.025596177	5.223574	8.299637	Multitasking_Type
15:54:13.407	-0.15083931	5.011217	8.727132	-0.26256576	0.011773205	0.116749175	-0.025596177	5.223574	8.299637	Multitasking_Type
15:54:13.430	-0.15083931	5.011217	8.727132	-0.26256576	0.011773205	0.116749175	-0.025596177	5.223574	8.299637	Multitasking_Type
15:54:13.453	-0.15083931	5.011217	8.727132	-0.26256576	0.011773205	0.116749175	-0.025596177	5.223574	8.299637	Multitasking_Type
15:54:13.475	-0.15083931	5.011217	8.727132	-0.26256576	0.011773205	0.116749175	-0.025596177	5.223574	8.299637	Multitasking_Type
15:54:13.497	0.05027977	4.652076	8.159689	-0.040210817	-0.15804733	-0.04451925	0.17042087	4.913159	8.485409	Multitasking_Type
15:54:13.520	0.05027977	4.652076	8.159689	-0.040210817	-0.15804733	-0.04451925	0.17042087	4.913159	8.485409	Multitasking_Type
15:54:13.543	0.05027977	4.652076	8.159689	-0.040210817	-0.15804733	-0.04451925	0.17042087	4.913159	8.485409	Multitasking_Type
15:54:13.565	0.05027977	4.652076	8.159689	-0.040210817	-0.15804733	-0.04451925	0.17042087	4.913159	8.485409	Multitasking_Type
15:54:13.588	0.05027977	4.652076	8.159689	-0.040210817	-0.15804733	-0.04451925	0.17042087	4.913159	8.485409	Multitasking_Type
15:54:13.609	0.05027977	4.652076	8.159689	-0.040210817	-0.15804733	-0.04451925	0.17042087	4.913159	8.485409	Multitasking_Type
15:54:13.631	0.05027977	4.652076	8.159689	-0.040210817	-0.15804733	-0.04451925	0.17042087	4.913159	8.485409	Multitasking_Type
15:54:13.653	0.05027977	4.652076	8.159689	-0.040210817	-0.15804733	-0.04451925	0.17042087	4.913159	8.485409	Multitasking_Type
15:54:13.677	0.39505535	4.6137676	8.38475	0.006214943	-0.031598225	0.018399872	0.28841457	4.8613777	8.512003	Multitasking_Type
15:54:13.700	0.39505535	4.6137676	8.38475	0.006214943	-0.031598225	0.018399872	0.28841457	4.8613777	8.512003	Multitasking_Type
15:54:13.722	0.39505535	4.6137676	8.38475	0.006214943	-0.031598225	0.018399872	0.28841457	4.8613777	8.512003	Multitasking_Type
15:54:13.744	0.39505535	4.6137676	8.38475	0.006214943	-0.031598225	0.018399872	0.28841457	4.8613777	8.512003	Multitasking_Type
15:54:13.767	0.39505535	4.6137676	8.38475	0.006214943	-0.031598225	0.018399872	0.28841457	4.8613777	8.512003	Multitasking_Type
15:54:13.790	0.39505535	4.6137676	8.38475	0.006214943	-0.031598225	0.018399872	0.28841457	4.8613777	8.512003	Multitasking_Type
15:54:13.813	0.39505535	4.6137676	8.38475	0.006214943	-0.031598225	0.018399872	0.28841457	4.8613777	8.512003	Multitasking_Type
15:54:13.836	0.39505535	4.6137676	8.38475	0.006214943	-0.031598225	0.018399872	0.28841457	4.8613777	8.512003	Multitasking_Type
15:54:13.859	0.4285752	4.5946136	8.456578	-0.027993511	-0.081078306	-0.023138965	0.38937992	4.821803	8.530471	Multitasking_Type
15:54:13.881	0.4285752	4.5946136	8.456578	-0.027993511	-0.081078306	-0.023138965	0.38937992	4.821803	8.530471	Multitasking_Type
15:54:13.904	0.4285752	4.5946136	8.456578	-0.027993511	-0.081078306	-0.023138965	0.38937992	4.821803	8.530471	Multitasking_Type
15:54:13.927	0.4285752	4.5946136	8.456578	-0.027993511	-0.081078306	-0.023138965	0.38937992	4.821803	8.530471	Multitasking_Type
15:54:13.950	0.4285752	4.5946136	8.456578	-0.027993511	-0.081078306	-0.023138965	0.38937992	4.821803	8.530471	Multitasking_Type
15:54:13.971	0.4285752	4.5946136	8.456578	-0.027993511	-0.081078306	-0.023138965	0.38937992	4.821803	8.530471	Multitasking_Type
15:54:13.994	0.4285752	4.5946136	8.456578	-0.027993511	-0.081078306	-0.023138965	0.38937992	4.821803	8.530471	Multitasking_Type
15:54:14.017	0.4285752	4.5946136	8.456578	-0.027993511	-0.081078306	-0.023138965	0.38937992	4.821803	8.530471	Multitasking_Type
15:54:14.040	0.4166038	4.5610933	8.286585	-0.00050457474	0.002610227	-0.006645603	0.43299833	4.7761726	8.554006	Multitasking_Type
15:54:14.061	0.4166038	4.5610933	8.286585	-0.00050457474	0.002610227	-0.006645603	0.43299833	4.7761726	8.554006	Multitasking_Type
15:54:14.083	0.4166038	4.5610933	8.286585	-0.00050457474	0.002610227	-0.006645603	0.43299833	4.7761726	8.554006	Multitasking_Type
15:54:14.107	0.4166038	4.5610933	8.286585	-0.00050457474	0.002610227	-0.006645603	0.43299833	4.7761726	8.554006	Multitasking_Type
15:54:14.129	0.4166038	4.5610933	8.286585	-0.00050457474	0.002610227	-0.006645603	0.43299833	4.7761726	8.554006	Multitasking_Type
15:54:14.156	0.4166038	4.5610933	8.286585	-0.00050457474	0.002610227	-0.006645603	0.43299833	4.7761726	8.554006	Multitasking_Type
15:54:14.177	0.4166038	4.5610933	8.286585	-0.00050457474	0.002610227	-0.006645603	0.43299833	4.7761726	8.554006	Multitasking_Type
15:54:14.198	0.4166038	4.5610933	8.286585	-0.00050457474	0.002610227	-0.006645603	0.43299833	4.7761726	8.554006	Multitasking_Type
15:54:14.220	0.6201172	4.810098	7.8388557	0.17542462	-0.030376496	0.015956411	0.48685458	4.8574076	8.50523	Multitasking_Type
15:54:14.243	0.6201172	4.810098	7.8388557	0.17542462	-0.030376496	0.015956411	0.48685458	4.8574076	8.50523	Multitasking_Type
15:54:14.266	0.6201172	4.810098	7.8388557	0.17542462	-0.030376496	0.015956411	0.48685458	4.8574076	8.50523	Multitasking_Type
15:54:14.288	0.6201172	4.810098	7.8388557	0.17542462	-0.030376496	0.015956411	0.48685458	4.8574076	8.50523	Multitasking_Type
15:54:14.311	0.6201172	4.810098	7.8388557	0.17542462	-0.030376496	0.015956411	0.48685458	4.8574076	8.50523	Multitasking_Type
15:54:14.333	0.6201172	4.810098	7.8388557	0.17542462	-0.030376496	0.015956411	0.48685458	4.8574076	8.50523	Multitasking_Type
15:54:14.356	0.6201172	4.810098	7.8388557	0.17542462	-0.030376496	0.015956411	0.48685458	4.8574076	8.50523	Multitasking_Type
15:54:14.378	0.6201172	4.810098	7.8388557	0.17542462	-0.030376496	0.015956411	0.48685458	4.8574076	8.50523	Multitasking_Type
15:54:14.400	0.65363705	5.011217	8.123775	0.23590027	-0.03648515	0.029395446	0.55673254	5.0655193	8.378597	Multitasking_Type
15:54:14.423	0.65363705	5.011217	8.123775	0.23590027	-0.03648515	0.029395446	0.55673254	5.0655193	8.378597	Multitasking_Type
15:54:14.445	0.65363705	5.011217	8.123775	0.23590027	-0.03648515	0.029395446	0.55673254	5.0655193	8.378597	Multitasking_Type
15:54:14.469	0.65363705	5.011217	8.123775	0.23590027	-0.03648515	0.029395446	0.55673254	5.0655193	8.378597	Multitasking_Type
15:54:14.492	0.65363705	5.011217	8.123775	0.23590027	-0.03648515	0.029395446	0.55673254	5.0655193	8.378597	Multitasking_Type
15:54:14.515	0.65363705	5.011217	8.123775	0.23590027	-0.03648515	0.029395446	0.55673254	5.0655193	8.378597	Multitasking_Type
15:54:14.537	0.65363705	5.011217	8.123775	0.23590027	-0.03648515	0.029395446	0.55673254	5.0655193	8.378597	Multitasking_Type
15:54:14.561	0.65363705	5.011217	8.123775	0.23590027	-0.03648515	0.029395446	0.55673254	5.0655193	8.378597	Multitasking_Type
15:54:14.584	0.5554718	5.1859994	7.9849067	-0.0017263051	0.010551476	7.391469e-05	0.627737	5.271339	8.245562	Multitasking_Type
15:54:14.611	0.5554718	5.1859994	7.9849067	-0.0017263051	0.010551476	7.391469e-05	0.627737	5.271339	8.245562	Multitasking_Type
15:54:14.635	0.5554718	5.1859994	7.9849067	-0.0017263051	0.010551476	7.391469e-05	0.627737	5.271339	8.245562	Multitasking_Type
15:54:14.656	0.5554718	5.1859994	7.9849067	-0.0017263051	0.010551476	7.391469e-05	0.627737	5.271339	8.245562	Multitasking_Type
15:54:14.677	0.5554718	5.1859994	7.9849067	-0.0017263051	0.010551476	7.391469e-05	0.627737	5.271339	8.245562	Multitasking_Type
15:54:14.713	0.5554718	5.1859994	7.9849067	-0.0017263051	0.010551476	7.391469e-05	0.627737	5.271339	8.245562	Multitasking_Type
15:54:14.734	0.5554718	5.1859994	7.9849067	-0.0017263051	0.010551476	7.391469e-05	0.627737	5.271339	8.245562	Multitasking_Type
15:54:14.754	0.6847626	5.193182	7.515629	0.09906646	-0.008385347	0.0031282408	0.6302467	5.3378153	8.202493	Multitasking_Type
15:54:14.775	0.6847626	5.193182	7.515629	0.09906646	-0.008385347	0.0031282408	0.6302467	5.3378153	8.202493	Multitasking_Type
15:54:14.798	0.6847626	5.193182	7.515629	0.09906646	-0.008385347	0.0031282408	0.6302467	5.3378153	8.202493	Multitasking_Type
15:54:14.820	0.6847626	5.193182	7.515629	0.09906646	-0.008385347	0.0031282408	0.6302467	5.3378153	8.202493	Multitasking_Type
15:54:14.843	0.6847626	5.193182	7.515629	0.09906646	-0.008385347	0.0031282408	0.6302467	5.3378153	8.202493	Multitasking_Type
15:54:14.866	0.6847626	5.193182	7.515629	0.09906646	-0.008385347	0.0031282408	0.6302467	5.3378153	8.202493	Multitasking_Type
15:54:14.888	0.6847626	5.193182	7.515629	0.09906646	-0.008385347	0.0031282408	0.6302467	5.3378153	8.202493	Multitasking_Type
15:54:14.910	0.6847626	5.193182	7.515629	0.09906646	-0.008385347	0.0031282408	0.6302467	5.3378153	8.202493	Multitasking_Type
15:54:14.933	0.6344828	5.2841644	7.8987126	0.030649554	0.007497149	0.005571702	0.60441685	5.3837156	8.174389	Multitasking_Type
15:54:14.956	0.6344828	5.2841644	7.8987126	0.030649554	0.007497149	0.005571702	0.60441685	5.3837156	8.174389	Multitasking_Type
15:54:14.978	0.6344828	5.2841644	7.8987126	0.030649554	0.007497149	0.005571702	0.60441685	5.3837156	8.174389	Multitasking_Type
15:54:15.001	0.6344828	5.2841644	7.8987126	0.030649554	0.007497149	0.005571702	0.60441685	5.3837156	8.174389	Multitasking_Type
15:54:15.024	0.6344828	5.2841644	7.8987126	0.030649554	0.007497149	0.005571702	0.60441685	5.3837156	8.174389	Multitasking_Type
15:54:15.048	0.6344828	5.2841644	7.8987126	0.030649554	0.007497149	0.005571702	0.60441685	5.3837156	8.174389	Multitasking_Type
15:54:15.070	0.6344828	5.2841644	7.8987126	0.030649554	0.007497149	0.005571702	0.60441685	5.3837156	8.174389	Multitasking_Type
15:54:15.093	0.6344828	5.2841644	7.8987126	0.030649554	0.007497149	0.005571702	0.60441685	5.3837156	8.174389	Multitasking_Type
15:54:15.115	0.53871185	5.339233	7.8532214	0.18214414	-0.037706878	-0.083614625	0.58989555	5.4740496	8.115243	Multitasking_Type
15:54:15.141	0.53871185	5.339233	7.8532214	0.18214414	-0.037706878	-0.083614625	0.58989555	5.4740496	8.115243	Multitasking_Type
15:54:15.164	0.53871185	5.339233	7.8532214	0.18214414	-0.037706878	-0.083614625	0.58989555	5.4740496	8.115243	Multitasking_Type
15:54:15.187	0.53871185	5.339233	7.8532214	0.18214414	-0.037706878	-0.083614625	0.58989555	5.4740496	8.115243	Multitasking_Type
15:54:15.213	0.53871185	5.339233	7.8532214	0.18214414	-0.037706878	-0.083614625	0.58989555	5.4740496	8.115243	Multitasking_Type
15:54:15.236	0.53871185	5.339233	7.8532214	0.18214414	-0.037706878	-0.083614625	0.58989555	5.4740496	8.115243	Multitasking_Type
15:54:15.258	0.53871185	5.339233	7.8532214	0.18214414	-0.037706878	-0.083614625	0.58989555	5.4740496	8.115243	Multitasking_Type
15:54:15.280	0.53871185	5.339233	7.8532214	0.18214414	-0.037706878	-0.083614625	0.58989555	5.4740496	8.115243	Multitasking_Type
15:54:15.303	-0.49082634	6.735095	8.502069	-0.5026358	0.41494426	-0.09399933	0.36295694	6.0642323	7.6982903	Multitasking_Type
15:54:15.326	-0.49082634	6.735095	8.502069	-0.5026358	0.41494426	-0.09399933	0.36295694	6.0642323	7.6982903	Multitasking_Type
15:54:15.347	-0.49082634	6.735095	8.502069	-0.5026358	0.41494426	-0.09399933	0.36295694	6.0642323	7.6982903	Multitasking_Type
15:54:15.370	-0.49082634	6.735095	8.502069	-0.5026358	0.41494426	-0.09399933	0.36295694	6.0642323	7.6982903	Multitasking_Type
15:54:15.393	-0.49082634	6.735095	8.502069	-0.5026358	0.41494426	-0.09399933	0.36295694	6.0642323	7.6982903	Multitasking_Type
15:54:15.416	-0.49082634	6.735095	8.502069	-0.5026358	0.41494426	-0.09399933	0.36295694	6.0642323	7.6982903	Multitasking_Type
15:54:15.438	-0.49082634	6.735095	8.502069	-0.5026358	0.41494426	-0.09399933	0.36295694	6.0642323	7.6982903	Multitasking_Type
15:54:15.461	-0.49082634	6.735095	8.502069	-0.5026358	0.41494426	-0.09399933	0.36295694	6.0642323	7.6982903	Multitasking_Type
15:54:15.484	0.083799616	5.794145	8.181237	0.10273165	-0.03220909	-0.025582425	0.25611204	5.8223357	7.887025	Multitasking_Type
15:54:15.507	0.083799616	5.794145	8.181237	0.10273165	-0.03220909	-0.025582425	0.25611204	5.8223357	7.887025	Multitasking_Type
15:54:15.528	0.083799616	5.794145	8.181237	0.10273165	-0.03220909	-0.025582425	0.25611204	5.8223357	7.887025	Multitasking_Type
15:54:15.550	0.083799616	5.794145	8.181237	0.10273165	-0.03220909	-0.025582425	0.25611204	5.8223357	7.887025	Multitasking_Type
15:54:15.573	0.083799616	5.794145	8.181237	0.10273165	-0.03220909	-0.025582425	0.25611204	5.8223357	7.887025	Multitasking_Type
15:54:15.596	0.083799616	5.794145	8.181237	0.10273165	-0.03220909	-0.025582425	0.25611204	5.8223357	7.887025	Multitasking_Type
15:54:15.619	0.083799616	5.794145	8.181237	0.10273165	-0.03220909	-0.025582425	0.25611204	5.8223357	7.887025	Multitasking_Type
15:54:15.642	0.083799616	5.794145	8.181237	0.10273165	-0.03220909	-0.025582425	0.25611204	5.8223357	7.887025	Multitasking_Type
15:54:15.665	0.28970724	6.0479383	7.101419	0.073410116	-0.13178012	-0.052460495	0.41453254	6.0218406	7.728905	Multitasking_Type
15:54:15.687	0.28970724	6.0479383	7.101419	0.073410116	-0.13178012	-0.052460495	0.41453254	6.0218406	7.728905	Multitasking_Type
15:54:15.714	0.28970724	6.0479383	7.101419	0.073410116	-0.13178012	-0.052460495	0.41453254	6.0218406	7.728905	Multitasking_Type
15:54:15.737	0.28970724	6.0479383	7.101419	0.073410116	-0.13178012	-0.052460495	0.41453254	6.0218406	7.728905	Multitasking_Type
15:54:15.760	0.28970724	6.0479383	7.101419	0.073410116	-0.13178012	-0.052460495	0.41453254	6.0218406	7.728905	Multitasking_Type
15:54:15.782	0.28970724	6.0479383	7.101419	0.073410116	-0.13178012	-0.052460495	0.41453254	6.0218406	7.728905	Multitasking_Type
15:54:15.803	0.28970724	6.0479383	7.101419	0.073410116	-0.13178012	-0.052460495	0.41453254	6.0218406	7.728905	Multitasking_Type
15:54:15.825	0.3902668	5.906676	7.4366174	-0.041432545	-0.02365698	0.007404298	0.44908017	6.012843	7.7339754	Multitasking_Type
15:54:15.847	0.3902668	5.906676	7.4366174	-0.041432545	-0.02365698	0.007404298	0.44908017	6.012843	7.7339754	Multitasking_Type
15:54:15.870	0.3902668	5.906676	7.4366174	-0.041432545	-0.02365698	0.007404298	0.44908017	6.012843	7.7339754	Multitasking_Type
15:54:15.893	0.3902668	5.906676	7.4366174	-0.041432545	-0.02365698	0.007404298	0.44908017	6.012843	7.7339754	Multitasking_Type
15:54:15.916	0.3902668	5.906676	7.4366174	-0.041432545	-0.02365698	0.007404298	0.44908017	6.012843	7.7339754	Multitasking_Type
15:54:15.938	0.3902668	5.906676	7.4366174	-0.041432545	-0.02365698	0.007404298	0.44908017	6.012843	7.7339754	Multitasking_Type
15:54:15.962	0.3902668	5.906676	7.4366174	-0.041432545	-0.02365698	0.007404298	0.44908017	6.012843	7.7339754	Multitasking_Type
15:54:15.984	0.3902668	5.906676	7.4366174	-0.041432545	-0.02365698	0.007404298	0.44908017	6.012843	7.7339754	Multitasking_Type
15:54:16.006	0.48124924	5.523592	8.102226	-0.35969332	0.07408146	0.057495248	0.43930584	5.7409782	7.9384174	Multitasking_Type
15:54:16.029	0.48124924	5.523592	8.102226	-0.35969332	0.07408146	0.057495248	0.43930584	5.7409782	7.9384174	Multitasking_Type
15:54:16.052	0.48124924	5.523592	8.102226	-0.35969332	0.07408146	0.057495248	0.43930584	5.7409782	7.9384174	Multitasking_Type
15:54:16.074	0.48124924	5.523592	8.102226	-0.35969332	0.07408146	0.057495248	0.43930584	5.7409782	7.9384174	Multitasking_Type
15:54:16.096	0.48124924	5.523592	8.102226	-0.35969332	0.07408146	0.057495248	0.43930584	5.7409782	7.9384174	Multitasking_Type
15:54:16.117	0.48124924	5.523592	8.102226	-0.35969332	0.07408146	0.057495248	0.43930584	5.7409782	7.9384174	Multitasking_Type
15:54:16.138	0.48124924	5.523592	8.102226	-0.35969332	0.07408146	0.057495248	0.43930584	5.7409782	7.9384174	Multitasking_Type
15:54:16.160	0.48124924	5.523592	8.102226	-0.35969332	0.07408146	0.057495248	0.43930584	5.7409782	7.9384174	Multitasking_Type
15:54:16.181	0.48124924	5.523592	8.102226	-0.35969332	0.07408146	0.057495248	0.43930584	5.7409782	7.9384174	Multitasking_Type
15:54:16.218	-0.5650489	4.515602	9.574705	-0.041432545	-0.065195814	0.10208841	0.33347395	5.2609525	8.269314	Multitasking_Type
15:54:16.241	-0.5650489	4.515602	9.574705	-0.041432545	-0.065195814	0.10208841	0.33347395	5.2609525	8.269314	Multitasking_Type
15:54:16.262	-0.5650489	4.515602	9.574705	-0.041432545	-0.065195814	0.10208841	0.33347395	5.2609525	8.269314	Multitasking_Type
15:54:16.286	-0.5650489	4.515602	9.574705	-0.041432545	-0.065195814	0.10208841	0.33347395	5.2609525	8.269314	Multitasking_Type
15:54:16.310	-0.5650489	4.515602	9.574705	-0.041432545	-0.065195814	0.10208841	0.33347395	5.2609525	8.269314	Multitasking_Type
15:54:16.332	-0.5650489	4.515602	9.574705	-0.041432545	-0.065195814	0.10208841	0.33347395	5.2609525	8.269314	Multitasking_Type
15:54:16.355	-0.5650489	4.515602	9.574705	-0.041432545	-0.065195814	0.10208841	0.33347395	5.2609525	8.269314	Multitasking_Type
15:54:16.378	0.31604427	5.078257	7.953781	0.055084165	-0.033430822	-0.001758681	0.3683924	5.346457	8.212795	Multitasking_Type
15:54:16.401	0.31604427	5.078257	7.953781	0.055084165	-0.033430822	-0.001758681	0.3683924	5.346457	8.212795	Multitasking_Type
15:54:16.425	0.31604427	5.078257	7.953781	0.055084165	-0.033430822	-0.001758681	0.3683924	5.346457	8.212795	Multitasking_Type
15:54:16.448	0.31604427	5.078257	7.953781	0.055084165	-0.033430822	-0.001758681	0.3683924	5.346457	8.212795	Multitasking_Type
15:54:16.471	0.31604427	5.078257	7.953781	0.055084165	-0.033430822	-0.001758681	0.3683924	5.346457	8.212795	Multitasking_Type
15:54:16.494	0.31604427	5.078257	7.953781	0.055084165	-0.033430822	-0.001758681	0.3683924	5.346457	8.212795	Multitasking_Type
15:54:16.517	0.31604427	5.078257	7.953781	0.055084165	-0.033430822	-0.001758681	0.3683924	5.346457	8.212795	Multitasking_Type
15:54:16.541	0.31604427	5.078257	7.953781	0.055084165	-0.033430822	-0.001758681	0.3683924	5.346457	8.212795	Multitasking_Type
15:54:16.564	0.14126222	5.027977	8.3679905	0.018432247	0.02643397	-0.043908384	0.28695986	5.30282	8.244278	Multitasking_Type
15:54:16.587	0.14126222	5.027977	8.3679905	0.018432247	0.02643397	-0.043908384	0.28695986	5.30282	8.244278	Multitasking_Type
15:54:16.610	0.14126222	5.027977	8.3679905	0.018432247	0.02643397	-0.043908384	0.28695986	5.30282	8.244278	Multitasking_Type
15:54:16.633	0.14126222	5.027977	8.3679905	0.018432247	0.02643397	-0.043908384	0.28695986	5.30282	8.244278	Multitasking_Type
15:54:16.656	0.14126222	5.027977	8.3679905	0.018432247	0.02643397	-0.043908384	0.28695986	5.30282	8.244278	Multitasking_Type
15:54:16.679	0.14126222	5.027977	8.3679905	0.018432247	0.02643397	-0.043908384	0.28695986	5.30282	8.244278	Multitasking_Type
15:54:16.720	0.14126222	5.027977	8.3679905	0.018432247	0.02643397	-0.043908384	0.28695986	5.30282	8.244278	Multitasking_Type
15:54:16.743	0.17238778	5.0854397	8.219545	0.032482147	0.027044836	-0.01580858	0.23292628	5.288422	8.25522	Multitasking_Type
15:54:16.766	0.17238778	5.0854397	8.219545	0.032482147	0.027044836	-0.01580858	0.23292628	5.288422	8.25522	Multitasking_Type
15:54:16.789	0.17238778	5.0854397	8.219545	0.032482147	0.027044836	-0.01580858	0.23292628	5.288422	8.25522	Multitasking_Type
15:54:16.812	0.17238778	5.0854397	8.219545	0.032482147	0.027044836	-0.01580858	0.23292628	5.288422	8.25522	Multitasking_Type
15:54:16.835	0.17238778	5.0854397	8.219545	0.032482147	0.027044836	-0.01580858	0.23292628	5.288422	8.25522	Multitasking_Type
15:54:16.858	0.17238778	5.0854397	8.219545	0.032482147	0.027044836	-0.01580858	0.23292628	5.288422	8.25522	Multitasking_Type
15:54:16.881	0.17238778	5.0854397	8.219545	0.032482147	0.027044836	-0.01580858	0.23292628	5.288422	8.25522	Multitasking_Type
15:54:16.904	0.17238778	5.0854397	8.219545	0.032482147	0.027044836	-0.01580858	0.23292628	5.288422	8.25522	Multitasking_Type
15:54:16.928	0.1987248	5.174028	8.016032	0.020264843	-0.0010549643	0.00068477995	0.20719293	5.343436	8.220408	Multitasking_Type
15:54:16.951	0.1987248	5.174028	8.016032	0.020264843	-0.0010549643	0.00068477995	0.20719293	5.343436	8.220408	Multitasking_Type
15:54:16.974	0.1987248	5.174028	8.016032	0.020264843	-0.0010549643	0.00068477995	0.20719293	5.343436	8.220408	Multitasking_Type
15:54:16.997	0.1987248	5.174028	8.016032	0.020264843	-0.0010549643	0.00068477995	0.20719293	5.343436	8.220408	Multitasking_Type
15:54:17.021	0.1987248	5.174028	8.016032	0.020264843	-0.0010549643	0.00068477995	0.20719293	5.343436	8.220408	Multitasking_Type
15:54:17.044	0.1987248	5.174028	8.016032	0.020264843	-0.0010549643	0.00068477995	0.20719293	5.343436	8.220408	Multitasking_Type
15:54:17.070	0.1987248	5.174028	8.016032	0.020264843	-0.0010549643	0.00068477995	0.20719293	5.343436	8.220408	Multitasking_Type
15:54:17.093	0.16281068	5.2434616	7.865193	0.027595226	-0.02732217	-0.018862907	0.21052366	5.3835344	8.194118	Multitasking_Type
15:54:17.116	0.16281068	5.2434616	7.865193	0.027595226	-0.02732217	-0.018862907	0.21052366	5.3835344	8.194118	Multitasking_Type
15:54:17.140	0.16281068	5.2434616	7.865193	0.027595226	-0.02732217	-0.018862907	0.21052366	5.3835344	8.194118	Multitasking_Type
15:54:17.162	0.16281068	5.2434616	7.865193	0.027595226	-0.02732217	-0.018862907	0.21052366	5.3835344	8.194118	Multitasking_Type
15:54:17.185	0.16281068	5.2434616	7.865193	0.027595226	-0.02732217	-0.018862907	0.21052366	5.3835344	8.194118	Multitasking_Type
15:54:17.222	0.16281068	5.2434616	7.865193	0.027595226	-0.02732217	-0.018862907	0.21052366	5.3835344	8.194118	Multitasking_Type
15:54:17.245	0.16281068	5.2434616	7.865193	0.027595226	-0.02732217	-0.018862907	0.21052366	5.3835344	8.194118	Multitasking_Type
15:54:17.268	0.17238778	5.3033185	7.920261	0.012323595	-0.014493999	0.004349971	0.21753128	5.41609	8.172452	Multitasking_Type
15:54:17.291	0.17238778	5.3033185	7.920261	0.012323595	-0.014493999	0.004349971	0.21753128	5.41609	8.172452	Multitasking_Type
15:54:17.314	0.17238778	5.3033185	7.920261	0.012323595	-0.014493999	0.004349971	0.21753128	5.41609	8.172452	Multitasking_Type
15:54:17.337	0.17238778	5.3033185	7.920261	0.012323595	-0.014493999	0.004349971	0.21753128	5.41609	8.172452	Multitasking_Type
15:54:17.360	0.17238778	5.3033185	7.920261	0.012323595	-0.014493999	0.004349971	0.21753128	5.41609	8.172452	Multitasking_Type
15:54:17.384	0.17238778	5.3033185	7.920261	0.012323595	-0.014493999	0.004349971	0.21753128	5.41609	8.172452	Multitasking_Type
15:54:17.407	0.17238778	5.3033185	7.920261	0.012323595	-0.014493999	0.004349971	0.21753128	5.41609	8.172452	Multitasking_Type
15:54:17.430	0.17238778	5.3033185	7.920261	0.012323595	-0.014493999	0.004349971	0.21753128	5.41609	8.172452	Multitasking_Type
15:54:17.453	0.08858817	5.2458563	7.920261	-0.02432832	-0.0041092904	-0.035967138	0.20148335	5.3864326	8.19244	Multitasking_Type
15:54:17.476	0.08858817	5.2458563	7.920261	-0.02432832	-0.0041092904	-0.035967138	0.20148335	5.3864326	8.19244	Multitasking_Type
15:54:17.499	0.08858817	5.2458563	7.920261	-0.02432832	-0.0041092904	-0.035967138	0.20148335	5.3864326	8.19244	Multitasking_Type
15:54:17.523	0.08858817	5.2458563	7.920261	-0.02432832	-0.0041092904	-0.035967138	0.20148335	5.3864326	8.19244	Multitasking_Type
15:54:17.544	0.08858817	5.2458563	7.920261	-0.02432832	-0.0041092904	-0.035967138	0.20148335	5.3864326	8.19244	Multitasking_Type
15:54:17.567	0.08858817	5.2458563	7.920261	-0.02432832	-0.0041092904	-0.035967138	0.20148335	5.3864326	8.19244	Multitasking_Type
15:54:17.591	0.08858817	5.2458563	7.920261	-0.02432832	-0.0041092904	-0.035967138	0.20148335	5.3864326	8.19244	Multitasking_Type
15:54:17.615	0.08858817	5.2458563	7.920261	-0.02432832	-0.0041092904	-0.035967138	0.20148335	5.3864326	8.19244	Multitasking_Type
15:54:17.637	0.31365	5.0998054	7.513234	-0.3871823	-0.3058767	0.09842322	0.31184444	5.2905607	8.2512455	Multitasking_Type
15:54:17.660	0.31365	5.0998054	7.513234	-0.3871823	-0.3058767	0.09842322	0.31184444	5.2905607	8.2512455	Multitasking_Type
15:54:17.683	0.31365	5.0998054	7.513234	-0.3871823	-0.3058767	0.09842322	0.31184444	5.2905607	8.2512455	Multitasking_Type
15:54:17.724	0.31365	5.0998054	7.513234	-0.3871823	-0.3058767	0.09842322	0.31184444	5.2905607	8.2512455	Multitasking_Type
15:54:17.750	0.31365	5.0998054	7.513234	-0.3871823	-0.3058767	0.09842322	0.31184444	5.2905607	8.2512455	Multitasking_Type
15:54:17.772	0.31365	5.0998054	7.513234	-0.3871823	-0.3058767	0.09842322	0.31184444	5.2905607	8.2512455	Multitasking_Type
15:54:17.793	0.31365	5.0998054	7.513234	-0.3871823	-0.3058767	0.09842322	0.31184444	5.2905607	8.2512455	Multitasking_Type
15:54:17.815	0.5363176	4.400677	8.447001	-0.15627521	-0.0010549643	0.091703705	0.59293073	4.7622128	8.552199	Multitasking_Type
15:54:17.838	0.5363176	4.400677	8.447001	-0.15627521	-0.0010549643	0.091703705	0.59293073	4.7622128	8.552199	Multitasking_Type
15:54:17.861	0.5363176	4.400677	8.447001	-0.15627521	-0.0010549643	0.091703705	0.59293073	4.7622128	8.552199	Multitasking_Type
15:54:17.884	0.5363176	4.400677	8.447001	-0.15627521	-0.0010549643	0.091703705	0.59293073	4.7622128	8.552199	Multitasking_Type
15:54:17.907	0.5363176	4.400677	8.447001	-0.15627521	-0.0010549643	0.091703705	0.59293073	4.7622128	8.552199	Multitasking_Type
15:54:17.931	0.5363176	4.400677	8.447001	-0.15627521	-0.0010549643	0.091703705	0.59293073	4.7622128	8.552199	Multitasking_Type
15:54:17.954	0.5363176	4.400677	8.447001	-0.15627521	-0.0010549643	0.091703705	0.59293073	4.7622128	8.552199	Multitasking_Type
15:54:17.978	0.5363176	4.400677	8.447001	-0.15627521	-0.0010549643	0.091703705	0.59293073	4.7622128	8.552199	Multitasking_Type
15:54:18.001	0.44533512	4.522785	8.248277	0.04653205	0.06675108	0.0031282408	0.5761597	4.731782	8.570218	Multitasking_Type
15:54:18.024	0.44533512	4.522785	8.248277	0.04653205	0.06675108	0.0031282408	0.5761597	4.731782	8.570218	Multitasking_Type
15:54:18.047	0.44533512	4.522785	8.248277	0.04653205	0.06675108	0.0031282408	0.5761597	4.731782	8.570218	Multitasking_Type
15:54:18.071	0.44533512	4.522785	8.248277	0.04653205	0.06675108	0.0031282408	0.5761597	4.731782	8.570218	Multitasking_Type
15:54:18.094	0.44533512	4.522785	8.248277	0.04653205	0.06675108	0.0031282408	0.5761597	4.731782	8.570218	Multitasking_Type
15:54:18.117	0.44533512	4.522785	8.248277	0.04653205	0.06675108	0.0031282408	0.5761597	4.731782	8.570218	Multitasking_Type
15:54:18.143	0.44533512	4.522785	8.248277	0.04653205	0.06675108	0.0031282408	0.5761597	4.731782	8.570218	Multitasking_Type
15:54:18.166	0.44533512	4.522785	8.248277	-0.01394361	0.016049262	-0.029858483	0.5761597	4.731782	8.570218	Multitasking_Type
15:54:18.192	0.18435916	4.625739	8.3129225	-0.01394361	0.016049262	-0.029858483	0.47228375	4.8137474	8.530836	Multitasking_Type
15:54:18.215	0.18435916	4.625739	8.3129225	-0.01394361	0.016049262	-0.029858483	0.47228375	4.8137474	8.530836	Multitasking_Type
15:54:18.240	0.18435916	4.625739	8.3129225	-0.01394361	0.016049262	-0.029858483	0.47228375	4.8137474	8.530836	Multitasking_Type
15:54:18.263	0.18435916	4.625739	8.3129225	-0.01394361	0.016049262	-0.029858483	0.47228375	4.8137474	8.530836	Multitasking_Type
15:54:18.286	0.18435916	4.625739	8.3129225	-0.01394361	0.016049262	-0.029858483	0.47228375	4.8137474	8.530836	Multitasking_Type
15:54:18.307	0.18435916	4.625739	8.3129225	-0.01394361	0.016049262	-0.029858483	0.47228375	4.8137474	8.530836	Multitasking_Type
15:54:18.331	0.18435916	4.625739	8.3129225	-0.01394361	0.016049262	-0.029858483	0.47228375	4.8137474	8.530836	Multitasking_Type
15:54:18.354	0.29689008	4.680807	8.212362	0.1650399	0.044149064	-0.09338847	0.3980359	4.8780475	8.4980345	Multitasking_Type
15:54:18.376	0.29689008	4.680807	8.212362	0.1650399	0.044149064	-0.09338847	0.3980359	4.8780475	8.4980345	Multitasking_Type
15:54:18.399	0.29689008	4.680807	8.212362	0.1650399	0.044149064	-0.09338847	0.3980359	4.8780475	8.4980345	Multitasking_Type
15:54:18.422	0.29689008	4.680807	8.212362	0.1650399	0.044149064	-0.09338847	0.3980359	4.8780475	8.4980345	Multitasking_Type
15:54:18.445	0.29689008	4.680807	8.212362	0.1650399	0.044149064	-0.09338847	0.3980359	4.8780475	8.4980345	Multitasking_Type
15:54:18.466	0.29689008	4.680807	8.212362	0.1650399	0.044149064	-0.09338847	0.3980359	4.8780475	8.4980345	Multitasking_Type
15:54:18.488	0.29689008	4.680807	8.212362	0.1650399	0.044149064	-0.09338847	0.3980359	4.8780475	8.4980345	Multitasking_Type
15:54:18.510	0.29689008	4.680807	8.212362	0.1650399	0.044149064	-0.09338847	0.3980359	4.8780475	8.4980345	Multitasking_Type
15:54:18.533	0.11253092	5.097411	8.128563	0.2090222	-0.026711304	-0.031691078	0.28458512	5.234986	8.287597	Multitasking_Type
15:54:18.557	0.11253092	5.097411	8.128563	0.2090222	-0.026711304	-0.031691078	0.28458512	5.234986	8.287597	Multitasking_Type
15:54:18.581	0.11253092	5.097411	8.128563	0.2090222	-0.026711304	-0.031691078	0.28458512	5.234986	8.287597	Multitasking_Type
15:54:18.604	0.11253092	5.097411	8.128563	0.2090222	-0.026711304	-0.031691078	0.28458512	5.234986	8.287597	Multitasking_Type
15:54:18.625	0.11253092	5.097411	8.128563	0.2090222	-0.026711304	-0.031691078	0.28458512	5.234986	8.287597	Multitasking_Type
15:54:18.648	0.11253092	5.097411	8.128563	0.2090222	-0.026711304	-0.031691078	0.28458512	5.234986	8.287597	Multitasking_Type
15:54:18.670	0.11253092	5.097411	8.128563	0.2090222	-0.026711304	-0.031691078	0.28458512	5.234986	8.287597	Multitasking_Type
15:54:18.692	0.11253092	5.097411	8.128563	0.2090222	-0.026711304	-0.031691078	0.28458512	5.234986	8.287597	Multitasking_Type
15:54:18.714	0.19154198	5.233885	8.016032	0.080740504	-0.012050539	-0.05734742	0.28959385	5.5195107	8.100707	Multitasking_Type
15:54:18.737	0.19154198	5.233885	8.016032	0.080740504	-0.012050539	-0.05734742	0.28959385	5.5195107	8.100707	Multitasking_Type
15:54:18.759	0.19154198	5.233885	8.016032	0.080740504	-0.012050539	-0.05734742	0.28959385	5.5195107	8.100707	Multitasking_Type
15:54:18.780	0.19154198	5.233885	8.016032	0.080740504	-0.012050539	-0.05734742	0.28959385	5.5195107	8.100707	Multitasking_Type
15:54:18.810	0.19154198	5.233885	8.016032	0.080740504	-0.012050539	-0.05734742	0.28959385	5.5195107	8.100707	Multitasking_Type
15:54:18.831	0.19154198	5.233885	8.016032	0.080740504	-0.012050539	-0.05734742	0.28959385	5.5195107	8.100707	Multitasking_Type
15:54:18.852	0.19154198	5.233885	8.016032	0.080740504	-0.012050539	-0.05734742	0.28959385	5.5195107	8.100707	Multitasking_Type
15:54:18.874	0.19154198	5.233885	8.016032	0.080740504	-0.012050539	-0.05734742	0.28959385	5.5195107	8.100707	Multitasking_Type
15:54:18.898	0.21069619	5.5283804	8.018426	-0.17399031	0.016049262	-0.021917235	0.29050535	5.617467	8.033057	Multitasking_Type
15:54:18.921	0.21069619	5.5283804	8.018426	-0.17399031	0.016049262	-0.021917235	0.29050535	5.617467	8.033057	Multitasking_Type
15:54:18.944	0.21069619	5.5283804	8.018426	-0.17399031	0.016049262	-0.021917235	0.29050535	5.617467	8.033057	Multitasking_Type
15:54:18.967	0.21069619	5.5283804	8.018426	-0.17399031	0.016049262	-0.021917235	0.29050535	5.617467	8.033057	Multitasking_Type
15:54:18.990	0.21069619	5.5283804	8.018426	-0.17399031	0.016049262	-0.021917235	0.29050535	5.617467	8.033057	Multitasking_Type
15:54:19.013	0.21069619	5.5283804	8.018426	-0.17399031	0.016049262	-0.021917235	0.29050535	5.617467	8.033057	Multitasking_Type
15:54:19.036	0.21069619	5.5283804	8.018426	-0.17399031	0.016049262	-0.021917235	0.29050535	5.617467	8.033057	Multitasking_Type
15:54:19.057	0.21069619	5.5283804	8.018426	-0.17399031	0.016049262	-0.021917235	0.29050535	5.617467	8.033057	Multitasking_Type
15:54:19.081	0.2083019	5.439792	7.6521025	-0.009056688	0.09362915	-0.03535627	0.22265977	5.6066756	8.042758	Multitasking_Type
15:54:19.104	0.2083019	5.439792	7.6521025	-0.009056688	0.09362915	-0.03535627	0.22265977	5.6066756	8.042758	Multitasking_Type
15:54:19.128	0.2083019	5.439792	7.6521025	-0.009056688	0.09362915	-0.03535627	0.22265977	5.6066756	8.042758	Multitasking_Type
15:54:19.150	0.2083019	5.439792	7.6521025	-0.009056688	0.09362915	-0.03535627	0.22265977	5.6066756	8.042758	Multitasking_Type
15:54:19.172	0.2083019	5.439792	7.6521025	-0.009056688	0.09362915	-0.03535627	0.22265977	5.6066756	8.042758	Multitasking_Type
15:54:19.194	0.2083019	5.439792	7.6521025	-0.009056688	0.09362915	-0.03535627	0.22265977	5.6066756	8.042758	Multitasking_Type
15:54:19.217	0.2083019	5.439792	7.6521025	-0.009056688	0.09362915	-0.03535627	0.22265977	5.6066756	8.042758	Multitasking_Type
15:54:19.241	0.2083019	5.439792	7.6521025	-0.009056688	0.09362915	-0.03535627	0.22265977	5.6066756	8.042758	Multitasking_Type
15:54:19.264	0.076616794	5.6002088	7.352818	0.044088587	0.07224886	-0.033523675	0.12825769	5.6922398	7.9845047	Multitasking_Type
15:54:19.285	0.076616794	5.6002088	7.352818	0.044088587	0.07224886	-0.033523675	0.12825769	5.6922398	7.9845047	Multitasking_Type
15:54:19.306	0.076616794	5.6002088	7.352818	0.044088587	0.07224886	-0.033523675	0.12825769	5.6922398	7.9845047	Multitasking_Type
15:54:19.326	0.076616794	5.6002088	7.352818	0.044088587	0.07224886	-0.033523675	0.12825769	5.6922398	7.9845047	Multitasking_Type
15:54:19.348	0.076616794	5.6002088	7.352818	0.044088587	0.07224886	-0.033523675	0.12825769	5.6922398	7.9845047	Multitasking_Type
15:54:19.368	0.076616794	5.6002088	7.352818	0.044088587	0.07224886	-0.033523675	0.12825769	5.6922398	7.9845047	Multitasking_Type
15:54:19.390	0.076616794	5.6002088	7.352818	0.044088587	0.07224886	-0.033523675	0.12825769	5.6922398	7.9845047	Multitasking_Type
15:54:19.413	0.076616794	5.6002088	7.352818	0.044088587	0.07224886	-0.033523675	0.12825769	5.6922398	7.9845047	Multitasking_Type
15:54:19.436	-0.031125572	5.7175283	7.6544967	0.07524271	-0.082300045	-0.02130637	0.10367285	5.8084035	7.90076	Multitasking_Type
15:54:19.460	-0.031125572	5.7175283	7.6544967	0.07524271	-0.082300045	-0.02130637	0.10367285	5.8084035	7.90076	Multitasking_Type
15:54:19.483	-0.031125572	5.7175283	7.6544967	0.07524271	-0.082300045	-0.02130637	0.10367285	5.8084035	7.90076	Multitasking_Type
15:54:19.507	-0.031125572	5.7175283	7.6544967	0.07524271	-0.082300045	-0.02130637	0.10367285	5.8084035	7.90076	Multitasking_Type
15:54:19.529	-0.031125572	5.7175283	7.6544967	0.07524271	-0.082300045	-0.02130637	0.10367285	5.8084035	7.90076	Multitasking_Type
15:54:19.563	-0.031125572	5.7175283	7.6544967	0.07524271	-0.082300045	-0.02130637	0.10367285	5.8084035	7.90076	Multitasking_Type
15:54:19.584	-0.031125572	5.7175283	7.6544967	0.07524271	-0.082300045	-0.02130637	0.10367285	5.8084035	7.90076	Multitasking_Type
15:54:19.605	-0.083799616	5.978504	7.2618356	0.03370388	-0.03220909	0.027562851	0.10162637	5.8396997	7.8776846	Multitasking_Type
15:54:19.627	-0.083799616	5.978504	7.2618356	0.03370388	-0.03220909	0.027562851	0.10162637	5.8396997	7.8776846	Multitasking_Type
15:54:19.651	-0.083799616	5.978504	7.2618356	0.03370388	-0.03220909	0.027562851	0.10162637	5.8396997	7.8776846	Multitasking_Type
15:54:19.673	-0.083799616	5.978504	7.2618356	0.03370388	-0.03220909	0.027562851	0.10162637	5.8396997	7.8776846	Multitasking_Type
15:54:19.695	-0.083799616	5.978504	7.2618356	0.03370388	-0.03220909	0.027562851	0.10162637	5.8396997	7.8776846	Multitasking_Type
15:54:19.716	-0.083799616	5.978504	7.2618356	0.03370388	-0.03220909	0.027562851	0.10162637	5.8396997	7.8776846	Multitasking_Type
15:54:19.736	-0.083799616	5.978504	7.2618356	0.03370388	-0.03220909	0.027562851	0.10162637	5.8396997	7.8776846	Multitasking_Type
15:54:19.758	-0.083799616	5.978504	7.2618356	0.03370388	-0.03220909	0.027562851	0.10162637	5.8396997	7.8776846	Multitasking_Type
15:54:19.778	-0.083799616	5.978504	7.2618356	0.03370388	-0.03220909	0.027562851	0.10162637	5.8396997	7.8776846	Multitasking_Type
15:54:19.799	0.062251143	5.6744313	7.556331	-0.04204341	0.08263358	0.05199746	0.15939547	5.798053	7.9074354	Multitasking_Type
15:54:19.821	0.062251143	5.6744313	7.556331	-0.04204341	0.08263358	0.05199746	0.15939547	5.798053	7.9074354	Multitasking_Type
15:54:19.844	0.062251143	5.6744313	7.556331	-0.04204341	0.08263358	0.05199746	0.15939547	5.798053	7.9074354	Multitasking_Type
15:54:19.867	0.062251143	5.6744313	7.556331	-0.04204341	0.08263358	0.05199746	0.15939547	5.798053	7.9074354	Multitasking_Type
15:54:19.890	0.062251143	5.6744313	7.556331	-0.04204341	0.08263358	0.05199746	0.15939547	5.798053	7.9074354	Multitasking_Type
15:54:19.914	0.062251143	5.6744313	7.556331	-0.04204341	0.08263358	0.05199746	0.15939547	5.798053	7.9074354	Multitasking_Type
15:54:19.935	0.062251143	5.6744313	7.556331	-0.04204341	0.08263358	0.05199746	0.15939547	5.798053	7.9074354	Multitasking_Type
15:54:19.956	0.062251143	5.6744313	7.556331	-0.04204341	0.08263358	0.05199746	0.15939547	5.798053	7.9074354	Multitasking_Type
15:54:19.978	0.21069619	5.810905	7.9561753	0.65922993	0.16510038	0.21204416	0.1288008	5.7773433	7.9231353	Multitasking_Type
15:54:19.998	0.21069619	5.810905	7.9561753	0.65922993	0.16510038	0.21204416	0.1288008	5.7773433	7.9231353	Multitasking_Type
15:54:20.020	0.21069619	5.810905	7.9561753	0.65922993	0.16510038	0.21204416	0.1288008	5.7773433	7.9231353	Multitasking_Type
15:54:20.041	0.21069619	5.810905	7.9561753	0.65922993	0.16510038	0.21204416	0.1288008	5.7773433	7.9231353	Multitasking_Type
15:54:20.068	0.21069619	5.810905	7.9561753	0.65922993	0.16510038	0.21204416	0.1288008	5.7773433	7.9231353	Multitasking_Type
15:54:20.090	0.21069619	5.810905	7.9561753	0.65922993	0.16510038	0.21204416	0.1288008	5.7773433	7.9231353	Multitasking_Type
15:54:20.112	0.21069619	5.810905	7.9561753	0.65922993	0.16510038	0.21204416	0.1288008	5.7773433	7.9231353	Multitasking_Type
15:54:20.352	-0.11013664	5.9282246	7.091842	0.42404678	-0.04625899	-0.026804155	0.09613683	5.7233734	7.96267	Multitasking_Type
15:54:20.374	-0.11013664	5.9282246	7.091842	0.42404678	-0.04625899	-0.026804155	0.09613683	5.7233734	7.96267	Multitasking_Type
15:54:20.396	-0.11013664	5.9282246	7.091842	0.42404678	-0.04625899	-0.026804155	0.09613683	5.7233734	7.96267	Multitasking_Type
15:54:20.420	-0.11013664	5.9282246	7.091842	0.42404678	-0.04625899	-0.026804155	0.09613683	5.7233734	7.96267	Multitasking_Type
15:54:20.442	-0.11013664	5.9282246	7.091842	0.42404678	-0.04625899	-0.026804155	0.09613683	5.7233734	7.96267	Multitasking_Type
15:54:20.463	-0.11013664	5.9282246	7.091842	0.42404678	-0.04625899	-0.026804155	0.09613683	5.7233734	7.96267	Multitasking_Type
15:54:20.484	-0.11013664	5.9282246	7.091842	0.42404678	-0.04625899	-0.026804155	0.09613683	5.7233734	7.96267	Multitasking_Type
15:54:20.505	-0.37111259	6.3328567	7.450983	-0.32609576	0.1137877	-0.04024319	0.07254845	6.088756	7.6871386	Multitasking_Type
15:54:20.525	-0.37111259	6.3328567	7.450983	-0.32609576	0.1137877	-0.04024319	0.07254845	6.088756	7.6871386	Multitasking_Type
15:54:20.551	-0.37111259	6.3328567	7.450983	-0.32609576	0.1137877	-0.04024319	0.07254845	6.088756	7.6871386	Multitasking_Type
15:54:20.573	-0.37111259	6.3328567	7.450983	-0.32609576	0.1137877	-0.04024319	0.07254845	6.088756	7.6871386	Multitasking_Type
15:54:20.594	-0.37111259	6.3328567	7.450983	-0.32609576	0.1137877	-0.04024319	0.07254845	6.088756	7.6871386	Multitasking_Type
15:54:20.617	-0.37111259	6.3328567	7.450983	-0.32609576	0.1137877	-0.04024319	0.07254845	6.088756	7.6871386	Multitasking_Type
15:54:20.638	-0.37111259	6.3328567	7.450983	-0.32609576	0.1137877	-0.04024319	0.07254845	6.088756	7.6871386	Multitasking_Type
15:54:20.659	-0.37111259	6.3328567	7.450983	-0.32609576	0.1137877	-0.04024319	0.07254845	6.088756	7.6871386	Multitasking_Type
15:54:20.686	-0.23942748	5.707951	8.085466	-0.11412551	-0.012661404	-0.042075787	-0.021066096	5.9003363	7.833005	Multitasking_Type
15:54:20.708	-0.23942748	5.707951	8.085466	-0.11412551	-0.012661404	-0.042075787	-0.021066096	5.9003363	7.833005	Multitasking_Type
15:54:20.729	-0.23942748	5.707951	8.085466	-0.11412551	-0.012661404	-0.042075787	-0.021066096	5.9003363	7.833005	Multitasking_Type
15:54:20.750	-0.23942748	5.707951	8.085466	-0.11412551	-0.012661404	-0.042075787	-0.021066096	5.9003363	7.833005	Multitasking_Type
15:54:20.771	-0.23942748	5.707951	8.085466	-0.11412551	-0.012661404	-0.042075787	-0.021066096	5.9003363	7.833005	Multitasking_Type
15:54:20.794	-0.23942748	5.707951	8.085466	-0.11412551	-0.012661404	-0.042075787	-0.021066096	5.9003363	7.833005	Multitasking_Type
15:54:20.815	-0.23942748	5.707951	8.085466	-0.11412551	-0.012661404	-0.042075787	-0.021066096	5.9003363	7.833005	Multitasking_Type
15:54:20.837	-0.23942748	5.707951	8.085466	-0.11412551	-0.012661404	-0.042075787	-0.021066096	5.9003363	7.833005	Multitasking_Type
15:54:20.858	-0.23942748	5.707951	8.085466	-0.11412551	-0.012661404	-0.042075787	-0.021066096	5.9003363	7.833005	Multitasking_Type
15:54:20.879	0.18196489	5.39909	7.3384523	-0.104962535	0.01116234	0.03916929	0.025786476	5.868462	7.856897	Multitasking_Type
15:54:20.903	0.18196489	5.39909	7.3384523	-0.104962535	0.01116234	0.03916929	0.025786476	5.868462	7.856897	Multitasking_Type
15:54:20.926	0.18196489	5.39909	7.3384523	-0.104962535	0.01116234	0.03916929	0.025786476	5.868462	7.856897	Multitasking_Type
15:54:20.949	0.18196489	5.39909	7.3384523	-0.104962535	0.01116234	0.03916929	0.025786476	5.868462	7.856897	Multitasking_Type
15:54:20.972	0.18196489	5.39909	7.3384523	-0.104962535	0.01116234	0.03916929	0.025786476	5.868462	7.856897	Multitasking_Type
15:54:20.995	0.18196489	5.39909	7.3384523	-0.104962535	0.01116234	0.03916929	0.025786476	5.868462	7.856897	Multitasking_Type
15:54:21.017	0.18196489	5.39909	7.3384523	-0.104962535	0.01116234	0.03916929	0.025786476	5.868462	7.856897	Multitasking_Type
15:54:21.038	0.18196489	5.39909	7.3384523	-0.104962535	0.01116234	0.03916929	0.025786476	5.868462	7.856897	Multitasking_Type
15:54:21.060	-0.20351335	5.8228765	7.570697	-0.27356133	-0.13849965	-0.04818444	-0.05107739	5.807846	7.9016886	Multitasking_Type
15:54:21.090	-0.20351335	5.8228765	7.570697	-0.27356133	-0.13849965	-0.04818444	-0.05107739	5.807846	7.9016886	Multitasking_Type
15:54:21.111	-0.20351335	5.8228765	7.570697	-0.27356133	-0.13849965	-0.04818444	-0.05107739	5.807846	7.9016886	Multitasking_Type
15:54:21.134	-0.20351335	5.8228765	7.570697	-0.27356133	-0.13849965	-0.04818444	-0.05107739	5.807846	7.9016886	Multitasking_Type
15:54:21.158	-0.20351335	5.8228765	7.570697	-0.27356133	-0.13849965	-0.04818444	-0.05107739	5.807846	7.9016886	Multitasking_Type
15:54:21.180	-0.20351335	5.8228765	7.570697	-0.27356133	-0.13849965	-0.04818444	-0.05107739	5.807846	7.9016886	Multitasking_Type
15:54:21.202	-0.20351335	5.8228765	7.570697	-0.27356133	-0.13849965	-0.04818444	-0.05107739	5.807846	7.9016886	Multitasking_Type
15:54:21.225	-0.20351335	5.8228765	7.570697	-0.27356133	-0.13849965	-0.04818444	-0.05107739	5.807846	7.9016886	Multitasking_Type
15:54:21.249	-0.038308397	5.176422	7.8268843	-0.03715649	-0.04381553	0.056884386	-0.00013970073	5.502459	8.117469	Multitasking_Type
15:54:21.271	-0.038308397	5.176422	7.8268843	-0.03715649	-0.04381553	0.056884386	-0.00013970073	5.502459	8.117469	Multitasking_Type
15:54:21.292	-0.038308397	5.176422	7.8268843	-0.03715649	-0.04381553	0.056884386	-0.00013970073	5.502459	8.117469	Multitasking_Type
15:54:21.313	-0.038308397	5.176422	7.8268843	-0.03715649	-0.04381553	0.056884386	-0.00013970073	5.502459	8.117469	Multitasking_Type
15:54:21.338	-0.038308397	5.176422	7.8268843	-0.03715649	-0.04381553	0.056884386	-0.00013970073	5.502459	8.117469	Multitasking_Type
15:54:21.361	-0.038308397	5.176422	7.8268843	-0.03715649	-0.04381553	0.056884386	-0.00013970073	5.502459	8.117469	Multitasking_Type
15:54:21.382	-0.038308397	5.176422	7.8268843	-0.03715649	-0.04381553	0.056884386	-0.00013970073	5.502459	8.117469	Multitasking_Type
15:54:21.403	-0.038308397	5.176422	7.8268843	-0.03715649	-0.04381553	0.056884386	-0.00013970073	5.502459	8.117469	Multitasking_Type
15:54:21.428	-0.339987	5.7007685	7.7478733	0.124111935	0.072859734	0.0067934324	0.024724837	5.553919	8.08231	Multitasking_Type
15:54:21.450	-0.339987	5.7007685	7.7478733	0.124111935	0.072859734	0.0067934324	0.024724837	5.553919	8.08231	Multitasking_Type
15:54:21.474	-0.339987	5.7007685	7.7478733	0.124111935	0.072859734	0.0067934324	0.024724837	5.553919	8.08231	Multitasking_Type
15:54:21.495	-0.339987	5.7007685	7.7478733	0.124111935	0.072859734	0.0067934324	0.024724837	5.553919	8.08231	Multitasking_Type
15:54:21.517	-0.339987	5.7007685	7.7478733	0.124111935	0.072859734	0.0067934324	0.024724837	5.553919	8.08231	Multitasking_Type
15:54:21.540	-0.339987	5.7007685	7.7478733	0.124111935	0.072859734	0.0067934324	0.024724837	5.553919	8.08231	Multitasking_Type
15:54:21.561	-0.339987	5.7007685	7.7478733	0.124111935	0.072859734	0.0067934324	0.024724837	5.553919	8.08231	Multitasking_Type
15:54:21.582	-0.339987	5.7007685	7.7478733	0.124111935	0.072859734	0.0067934324	0.024724837	5.553919	8.08231	Multitasking_Type
15:54:21.602	0.20590763	5.770202	7.190007	0.30065197	0.034986082	0.11613832	0.010898411	5.926009	7.8136206	Multitasking_Type
15:54:21.624	0.20590763	5.770202	7.190007	0.30065197	0.034986082	0.11613832	0.010898411	5.926009	7.8136206	Multitasking_Type
15:54:21.645	0.20590763	5.770202	7.190007	0.30065197	0.034986082	0.11613832	0.010898411	5.926009	7.8136206	Multitasking_Type
15:54:21.666	0.20590763	5.770202	7.190007	0.30065197	0.034986082	0.11613832	0.010898411	5.926009	7.8136206	Multitasking_Type
15:54:21.689	0.20590763	5.770202	7.190007	0.30065197	0.034986082	0.11613832	0.010898411	5.926009	7.8136206	Multitasking_Type
15:54:21.711	0.20590763	5.770202	7.190007	0.30065197	0.034986082	0.11613832	0.010898411	5.926009	7.8136206	Multitasking_Type
15:54:21.733	0.20590763	5.770202	7.190007	0.30065197	0.034986082	0.11613832	0.010898411	5.926009	7.8136206	Multitasking_Type
15:54:21.755	0.20590763	5.770202	7.190007	0.30065197	0.034986082	0.11613832	0.010898411	5.926009	7.8136206	Multitasking_Type
15:54:21.777	-0.13168511	5.8180876	7.678439	0.009269269	0.11134424	0.024508525	-0.039914954	5.847404	7.8725233	Multitasking_Type
15:54:21.798	-0.13168511	5.8180876	7.678439	0.009269269	0.11134424	0.024508525	-0.039914954	5.847404	7.8725233	Multitasking_Type
15:54:21.822	-0.13168511	5.8180876	7.678439	0.009269269	0.11134424	0.024508525	-0.039914954	5.847404	7.8725233	Multitasking_Type
15:54:21.843	-0.13168511	5.8180876	7.678439	0.009269269	0.11134424	0.024508525	-0.039914954	5.847404	7.8725233	Multitasking_Type
15:54:21.863	-0.13168511	5.8180876	7.678439	0.009269269	0.11134424	0.024508525	-0.039914954	5.847404	7.8725233	Multitasking_Type
15:54:21.884	-0.13168511	5.8180876	7.678439	0.009269269	0.11134424	0.024508525	-0.039914954	5.847404	7.8725233	Multitasking_Type
15:54:21.906	-0.13168511	5.8180876	7.678439	0.009269269	0.11134424	0.024508525	-0.039914954	5.847404	7.8725233	Multitasking_Type
15:54:21.929	-0.13168511	5.8180876	7.678439	0.009269269	0.11134424	0.024508525	-0.039914954	5.847404	7.8725233	Multitasking_Type
15:54:21.952	-0.04070267	5.6241517	7.472532	-0.07991705	-0.010217943	-0.02497156	0.007686755	5.829987	7.885526	Multitasking_Type
15:54:21.975	-0.04070267	5.6241517	7.472532	-0.07991705	-0.010217943	-0.02497156	0.007686755	5.829987	7.885526	Multitasking_Type
15:54:21.998	-0.04070267	5.6241517	7.472532	-0.07991705	-0.010217943	-0.02497156	0.007686755	5.829987	7.885526	Multitasking_Type
15:54:22.020	-0.04070267	5.6241517	7.472532	-0.07991705	-0.010217943	-0.02497156	0.007686755	5.829987	7.885526	Multitasking_Type
15:54:22.042	-0.04070267	5.6241517	7.472532	-0.07991705	-0.010217943	-0.02497156	0.007686755	5.829987	7.885526	Multitasking_Type
15:54:22.064	-0.04070267	5.6241517	7.472532	-0.07991705	-0.010217943	-0.02497156	0.007686755	5.829987	7.885526	Multitasking_Type
15:54:22.096	-0.04070267	5.6241517	7.472532	-0.07991705	-0.010217943	-0.02497156	0.007686755	5.829987	7.885526	Multitasking_Type
15:54:22.119	-0.04070267	5.6241517	7.472532	-0.07991705	-0.010217943	-0.02497156	0.007686755	5.829987	7.885526	Multitasking_Type
15:54:22.141	-0.019154198	5.66246	7.7047763	0.11922501	0.05392291	0.053830054	0.010271438	5.7998075	7.907748	Multitasking_Type
15:54:22.163	-0.019154198	5.66246	7.7047763	0.11922501	0.05392291	0.053830054	0.010271438	5.7998075	7.907748	Multitasking_Type
15:54:22.184	-0.019154198	5.66246	7.7047763	0.11922501	0.05392291	0.053830054	0.010271438	5.7998075	7.907748	Multitasking_Type
15:54:22.207	-0.019154198	5.66246	7.7047763	0.11922501	0.05392291	0.053830054	0.010271438	5.7998075	7.907748	Multitasking_Type
15:54:22.229	-0.019154198	5.66246	7.7047763	0.11922501	0.05392291	0.053830054	0.010271438	5.7998075	7.907748	Multitasking_Type
15:54:22.251	-0.019154198	5.66246	7.7047763	0.11922501	0.05392291	0.053830054	0.010271438	5.7998075	7.907748	Multitasking_Type
15:54:22.274	-0.019154198	5.66246	7.7047763	0.11922501	0.05392291	0.053830054	0.010271438	5.7998075	7.907748	Multitasking_Type
15:54:22.297	-0.019154198	5.66246	7.7047763	0.11922501	0.05392291	0.053830054	0.010271438	5.7998075	7.907748	Multitasking_Type
15:54:22.318	-0.011971374	5.5092263	7.982512	-0.11290378	-0.101236865	-0.014586851	0.057297833	5.7012925	7.978869	Multitasking_Type
15:54:22.340	-0.011971374	5.5092263	7.982512	-0.11290378	-0.101236865	-0.014586851	0.057297833	5.7012925	7.978869	Multitasking_Type
15:54:22.364	-0.011971374	5.5092263	7.982512	-0.11290378	-0.101236865	-0.014586851	0.057297833	5.7012925	7.978869	Multitasking_Type
15:54:22.386	-0.011971374	5.5092263	7.982512	-0.11290378	-0.101236865	-0.014586851	0.057297833	5.7012925	7.978869	Multitasking_Type
15:54:22.407	-0.011971374	5.5092263	7.982512	-0.11290378	-0.101236865	-0.014586851	0.057297833	5.7012925	7.978869	Multitasking_Type
15:54:22.443	-0.011971374	5.5092263	7.982512	-0.11290378	-0.101236865	-0.014586851	0.057297833	5.7012925	7.978869	Multitasking_Type
15:54:22.465	-0.011971374	5.5092263	7.982512	-0.11290378	-0.101236865	-0.014586851	0.057297833	5.7012925	7.978869	Multitasking_Type
15:54:22.487	-0.011971374	5.5092263	7.982512	0.011712731	-0.030376496	0.01473468	0.057297833	5.7012925	7.978869	Multitasking_Type
15:54:22.510	0.083799616	5.5547175	7.726325	0.011712731	-0.030376496	0.01473468	0.10761757	5.682304	7.9918823	Multitasking_Type
15:54:22.533	0.083799616	5.5547175	7.726325	0.011712731	-0.030376496	0.01473468	0.10761757	5.682304	7.9918823	Multitasking_Type
15:54:22.554	0.083799616	5.5547175	7.726325	0.011712731	-0.030376496	0.01473468	0.10761757	5.682304	7.9918823	Multitasking_Type
15:54:22.576	0.083799616	5.5547175	7.726325	0.011712731	-0.030376496	0.01473468	0.10761757	5.682304	7.9918823	Multitasking_Type
15:54:22.598	0.083799616	5.5547175	7.726325	0.011712731	-0.030376496	0.01473468	0.10761757	5.682304	7.9918823	Multitasking_Type
15:54:22.620	0.083799616	5.5547175	7.726325	0.011712731	-0.030376496	0.01473468	0.10761757	5.682304	7.9918823	Multitasking_Type
15:54:22.643	0.083799616	5.5547175	7.726325	0.011712731	-0.030376496	0.01473468	0.10761757	5.682304	7.9918823	Multitasking_Type
15:54:22.666	0.083799616	5.5547175	7.726325	0.011712731	-0.030376496	0.01473468	0.10761757	5.682304	7.9918823	Multitasking_Type
15:54:22.688	0.08858817	5.5116205	7.393521	-0.032269567	0.047814254	0.018399872	0.16220504	5.676638	7.9949846	Multitasking_Type
15:54:22.711	0.08858817	5.5116205	7.393521	-0.032269567	0.047814254	0.018399872	0.16220504	5.676638	7.9949846	Multitasking_Type
15:54:22.732	0.08858817	5.5116205	7.393521	-0.032269567	0.047814254	0.018399872	0.16220504	5.676638	7.9949846	Multitasking_Type
15:54:22.753	0.08858817	5.5116205	7.393521	-0.032269567	0.047814254	0.018399872	0.16220504	5.676638	7.9949846	Multitasking_Type
15:54:22.774	0.08858817	5.5116205	7.393521	-0.032269567	0.047814254	0.018399872	0.16220504	5.676638	7.9949846	Multitasking_Type
15:54:22.795	0.08858817	5.5116205	7.393521	-0.032269567	0.047814254	0.018399872	0.16220504	5.676638	7.9949846	Multitasking_Type
15:54:22.817	0.08858817	5.5116205	7.393521	-0.032269567	0.047814254	0.018399872	0.16220504	5.676638	7.9949846	Multitasking_Type
15:54:22.838	0.08858817	5.5116205	7.393521	-0.032269567	0.047814254	0.018399872	0.16220504	5.676638	7.9949846	Multitasking_Type
15:54:22.860	0.13886794	5.5451403	7.6305537	-0.020052264	-0.015104865	0.005571702	0.19723858	5.6484175	8.014166	Multitasking_Type
15:54:22.882	0.13886794	5.5451403	7.6305537	-0.020052264	-0.015104865	0.005571702	0.19723858	5.6484175	8.014166	Multitasking_Type
15:54:22.905	0.13886794	5.5451403	7.6305537	-0.020052264	-0.015104865	0.005571702	0.19723858	5.6484175	8.014166	Multitasking_Type
15:54:22.929	0.13886794	5.5451403	7.6305537	-0.020052264	-0.015104865	0.005571702	0.19723858	5.6484175	8.014166	Multitasking_Type
15:54:22.964	0.13886794	5.5451403	7.6305537	-0.020052264	-0.015104865	0.005571702	0.19723858	5.6484175	8.014166	Multitasking_Type
15:54:22.986	0.13886794	5.5451403	7.6305537	-0.020052264	-0.015104865	0.005571702	0.19723858	5.6484175	8.014166	Multitasking_Type
15:54:23.009	0.13886794	5.5451403	7.6305537	-0.020052264	-0.015104865	0.005571702	0.19723858	5.6484175	8.014166	Multitasking_Type
15:54:23.032	0.117319465	5.4757066	7.8316727	-0.01394361	0.00871888	0.004349971	0.17469203	5.620721	8.034135	Multitasking_Type
15:54:23.054	0.117319465	5.4757066	7.8316727	-0.01394361	0.00871888	0.004349971	0.17469203	5.620721	8.034135	Multitasking_Type
15:54:23.077	0.117319465	5.4757066	7.8316727	-0.01394361	0.00871888	0.004349971	0.17469203	5.620721	8.034135	Multitasking_Type
15:54:23.100	0.117319465	5.4757066	7.8316727	-0.01394361	0.00871888	0.004349971	0.17469203	5.620721	8.034135	Multitasking_Type
15:54:23.123	0.117319465	5.4757066	7.8316727	-0.01394361	0.00871888	0.004349971	0.17469203	5.620721	8.034135	Multitasking_Type
15:54:23.146	0.117319465	5.4757066	7.8316727	-0.01394361	0.00871888	0.004349971	0.17469203	5.620721	8.034135	Multitasking_Type
15:54:23.170	0.117319465	5.4757066	7.8316727	-0.01394361	0.00871888	0.004349971	0.17469203	5.620721	8.034135	Multitasking_Type
15:54:23.193	0.117319465	5.4757066	7.8316727	-0.01394361	0.00871888	0.004349971	0.17469203	5.620721	8.034135	Multitasking_Type
15:54:23.216	0.076616794	5.446975	7.881953	0.026984362	0.14310923	0.04283448	0.11020795	5.624472	8.032653	Multitasking_Type
15:54:23.239	0.076616794	5.446975	7.881953	0.026984362	0.14310923	0.04283448	0.11020795	5.624472	8.032653	Multitasking_Type
15:54:23.261	0.076616794	5.446975	7.881953	0.026984362	0.14310923	0.04283448	0.11020795	5.624472	8.032653	Multitasking_Type
15:54:23.285	0.076616794	5.446975	7.881953	0.026984362	0.14310923	0.04283448	0.11020795	5.624472	8.032653	Multitasking_Type
15:54:23.307	0.076616794	5.446975	7.881953	0.026984362	0.14310923	0.04283448	0.11020795	5.624472	8.032653	Multitasking_Type
15:54:23.331	0.076616794	5.446975	7.881953	0.026984362	0.14310923	0.04283448	0.11020795	5.624472	8.032653	Multitasking_Type
15:54:23.354	0.076616794	5.446975	7.881953	0.026984362	0.14310923	0.04283448	0.11020795	5.624472	8.032653	Multitasking_Type
15:54:23.377	0.076616794	5.446975	7.881953	0.026984362	0.14310923	0.04283448	0.11020795	5.624472	8.032653	Multitasking_Type
15:54:23.401	-0.07422252	5.6600657	7.57788	-0.011500149	0.008108014	0.010458624	-0.014976108	5.783592	7.919608	Multitasking_Type
15:54:23.422	-0.07422252	5.6600657	7.57788	-0.011500149	0.008108014	0.010458624	-0.014976108	5.783592	7.919608	Multitasking_Type
15:54:23.464	-0.07422252	5.6600657	7.57788	-0.011500149	0.008108014	0.010458624	-0.014976108	5.783592	7.919608	Multitasking_Type
15:54:23.486	-0.07422252	5.6600657	7.57788	-0.011500149	0.008108014	0.010458624	-0.014976108	5.783592	7.919608	Multitasking_Type
15:54:23.509	-0.07422252	5.6600657	7.57788	-0.011500149	0.008108014	0.010458624	-0.014976108	5.783592	7.919608	Multitasking_Type
15:54:23.533	-0.07422252	5.6600657	7.57788	-0.011500149	0.008108014	0.010458624	-0.014976108	5.783592	7.919608	Multitasking_Type
15:54:23.556	-0.07422252	5.6600657	7.57788	-0.011500149	0.008108014	0.010458624	-0.014976108	5.783592	7.919608	Multitasking_Type
15:54:23.579	-0.11971374	5.8444247	7.6353426	0.21268739	0.12722674	0.12957735	-0.05191044	5.9098444	7.8256855	Multitasking_Type
15:54:23.603	-0.11971374	5.8444247	7.6353426	0.21268739	0.12722674	0.12957735	-0.05191044	5.9098444	7.8256855	Multitasking_Type
15:54:23.626	-0.11971374	5.8444247	7.6353426	0.21268739	0.12722674	0.12957735	-0.05191044	5.9098444	7.8256855	Multitasking_Type
15:54:23.650	-0.11971374	5.8444247	7.6353426	0.21268739	0.12722674	0.12957735	-0.05191044	5.9098444	7.8256855	Multitasking_Type
15:54:23.672	-0.11971374	5.8444247	7.6353426	0.21268739	0.12722674	0.12957735	-0.05191044	5.9098444	7.8256855	Multitasking_Type
15:54:23.695	-0.11971374	5.8444247	7.6353426	0.21268739	0.12722674	0.12957735	-0.05191044	5.9098444	7.8256855	Multitasking_Type
15:54:23.718	-0.11971374	5.8444247	7.6353426	0.21268739	0.12722674	0.12957735	-0.05191044	5.9098444	7.8256855	Multitasking_Type
15:54:23.740	-0.11971374	5.8444247	7.6353426	0.21268739	0.12722674	0.12957735	-0.05191044	5.9098444	7.8256855	Multitasking_Type
15:54:23.764	-0.19393626	5.8611846	7.6616793	0.01293446	0.0013884967	0.008626028	-0.09698289	6.028041	7.734576	Multitasking_Type
15:54:23.787	-0.19393626	5.8611846	7.6616793	0.01293446	0.0013884967	0.008626028	-0.09698289	6.028041	7.734576	Multitasking_Type
15:54:23.810	-0.19393626	5.8611846	7.6616793	0.01293446	0.0013884967	0.008626028	-0.09698289	6.028041	7.734576	Multitasking_Type
15:54:23.836	-0.19393626	5.8611846	7.6616793	0.01293446	0.0013884967	0.008626028	-0.09698289	6.028041	7.734576	Multitasking_Type
15:54:23.859	-0.19393626	5.8611846	7.6616793	0.01293446	0.0013884967	0.008626028	-0.09698289	6.028041	7.734576	Multitasking_Type
15:54:23.883	-0.19393626	5.8611846	7.6616793	0.01293446	0.0013884967	0.008626028	-0.09698289	6.028041	7.734576	Multitasking_Type
15:54:23.906	-0.19393626	5.8611846	7.6616793	0.01293446	0.0013884967	0.008626028	-0.09698289	6.028041	7.734576	Multitasking_Type
15:54:23.928	-0.1987248	5.9808984	7.233104	0.030649554	0.039873008	0.02511939	-0.109828375	6.07711	7.6959114	Multitasking_Type
15:54:23.965	-0.1987248	5.9808984	7.233104	0.030649554	0.039873008	0.02511939	-0.109828375	6.07711	7.6959114	Multitasking_Type
15:54:23.986	-0.1987248	5.9808984	7.233104	0.030649554	0.039873008	0.02511939	-0.109828375	6.07711	7.6959114	Multitasking_Type
15:54:24.009	-0.1987248	5.9808984	7.233104	0.030649554	0.039873008	0.02511939	-0.109828375	6.07711	7.6959114	Multitasking_Type
15:54:24.031	-0.1987248	5.9808984	7.233104	0.030649554	0.039873008	0.02511939	-0.109828375	6.07711	7.6959114	Multitasking_Type
15:54:24.051	-0.1987248	5.9808984	7.233104	0.030649554	0.039873008	0.02511939	-0.109828375	6.07711	7.6959114	Multitasking_Type
15:54:24.072	-0.1987248	5.9808984	7.233104	0.030649554	0.039873008	0.02511939	-0.109828375	6.07711	7.6959114	Multitasking_Type
15:54:24.093	-0.1987248	5.9808984	7.233104	0.030649554	0.039873008	0.02511939	-0.109828375	6.07711	7.6959114	Multitasking_Type
15:54:24.114	-0.16281068	5.880339	7.4701376	-0.053038985	-0.044426396	-0.02497156	-0.13429168	6.121181	7.66051	Multitasking_Type
15:54:24.135	-0.16281068	5.880339	7.4701376	-0.053038985	-0.044426396	-0.02497156	-0.13429168	6.121181	7.66051	Multitasking_Type
15:54:24.157	-0.16281068	5.880339	7.4701376	-0.053038985	-0.044426396	-0.02497156	-0.13429168	6.121181	7.66051	Multitasking_Type
15:54:24.180	-0.16281068	5.880339	7.4701376	-0.053038985	-0.044426396	-0.02497156	-0.13429168	6.121181	7.66051	Multitasking_Type
15:54:24.203	-0.16281068	5.880339	7.4701376	-0.053038985	-0.044426396	-0.02497156	-0.13429168	6.121181	7.66051	Multitasking_Type
15:54:24.226	-0.16281068	5.880339	7.4701376	-0.053038985	-0.044426396	-0.02497156	-0.13429168	6.121181	7.66051	Multitasking_Type
15:54:24.249	-0.16281068	5.880339	7.4701376	-0.053038985	-0.044426396	-0.02497156	-0.13429168	6.121181	7.66051	Multitasking_Type
15:54:24.272	-0.16281068	5.880339	7.4701376	-0.053038985	-0.044426396	-0.02497156	-0.13429168	6.121181	7.66051	Multitasking_Type
15:54:24.293	-0.21309046	5.8827333	7.16367	0.10639685	0.011773205	0.01717814	-0.10223193	6.1425195	7.643906	Multitasking_Type
15:54:24.314	-0.21309046	5.8827333	7.16367	0.10639685	0.011773205	0.01717814	-0.10223193	6.1425195	7.643906	Multitasking_Type
15:54:24.335	-0.21309046	5.8827333	7.16367	0.10639685	0.011773205	0.01717814	-0.10223193	6.1425195	7.643906	Multitasking_Type
15:54:24.356	-0.21309046	5.8827333	7.16367	0.10639685	0.011773205	0.01717814	-0.10223193	6.1425195	7.643906	Multitasking_Type
15:54:24.377	-0.21309046	5.8827333	7.16367	0.10639685	0.011773205	0.01717814	-0.10223193	6.1425195	7.643906	Multitasking_Type
15:54:24.399	-0.21309046	5.8827333	7.16367	0.10639685	0.011773205	0.01717814	-0.10223193	6.1425195	7.643906	Multitasking_Type
15:54:24.422	-0.21309046	5.8827333	7.16367	0.10639685	0.011773205	0.01717814	-0.10223193	6.1425195	7.643906	Multitasking_Type
15:54:24.445	-0.21309046	5.8827333	7.16367	0.10639685	0.011773205	0.01717814	-0.10223193	6.1425195	7.643906	Multitasking_Type
15:54:24.467	-0.21309046	5.8827333	7.16367	-0.3077698	0.15715913	0.022675928	-0.10223193	6.1425195	7.643906	Multitasking_Type
15:54:24.488	0.08858817	5.734288	8.27222	-0.3077698	0.15715913	0.022675928	-0.028713506	6.0155144	7.7448773	Multitasking_Type
15:54:24.511	0.08858817	5.734288	8.27222	-0.3077698	0.15715913	0.022675928	-0.028713506	6.0155144	7.7448773	Multitasking_Type
15:54:24.534	0.08858817	5.734288	8.27222	-0.3077698	0.15715913	0.022675928	-0.028713506	6.0155144	7.7448773	Multitasking_Type
15:54:24.555	0.08858817	5.734288	8.27222	-0.3077698	0.15715913	0.022675928	-0.028713506	6.0155144	7.7448773	Multitasking_Type
15:54:24.584	0.08858817	5.734288	8.27222	-0.3077698	0.15715913	0.022675928	-0.028713506	6.0155144	7.7448773	Multitasking_Type
15:54:24.605	0.08858817	5.734288	8.27222	-0.3077698	0.15715913	0.022675928	-0.028713506	6.0155144	7.7448773	Multitasking_Type
15:54:24.626	0.08858817	5.734288	8.27222	-0.3077698	0.15715913	0.022675928	-0.028713506	6.0155144	7.7448773	Multitasking_Type
15:54:24.647	0.30646718	5.669643	7.1109962	-0.47697946	-0.22035559	-0.06406693	0.060156655	6.009278	7.7495346	Multitasking_Type
15:54:24.668	0.30646718	5.669643	7.1109962	-0.47697946	-0.22035559	-0.06406693	0.060156655	6.009278	7.7495346	Multitasking_Type
15:54:24.701	0.30646718	5.669643	7.1109962	-0.47697946	-0.22035559	-0.06406693	0.060156655	6.009278	7.7495346	Multitasking_Type
15:54:24.721	0.30646718	5.669643	7.1109962	-0.47697946	-0.22035559	-0.06406693	0.060156655	6.009278	7.7495346	Multitasking_Type
15:54:24.742	0.30646718	5.669643	7.1109962	-0.47697946	-0.22035559	-0.06406693	0.060156655	6.009278	7.7495346	Multitasking_Type
15:54:24.762	0.30646718	5.669643	7.1109962	-0.47697946	-0.22035559	-0.06406693	0.060156655	6.009278	7.7495346	Multitasking_Type
15:54:24.784	0.30646718	5.669643	7.1109962	-0.47697946	-0.22035559	-0.06406693	0.060156655	6.009278	7.7495346	Multitasking_Type
15:54:24.805	0.30646718	5.669643	7.1109962	-0.47697946	-0.22035559	-0.06406693	0.060156655	6.009278	7.7495346	Multitasking_Type
15:54:24.826	-0.14126222	5.4757066	8.011244	0.03981253	-0.0034984252	0.01717814	-0.043299265	5.5986595	8.051302	Multitasking_Type
15:54:24.848	-0.14126222	5.4757066	8.011244	0.03981253	-0.0034984252	0.01717814	-0.043299265	5.5986595	8.051302	Multitasking_Type
15:54:24.869	-0.14126222	5.4757066	8.011244	0.03981253	-0.0034984252	0.01717814	-0.043299265	5.5986595	8.051302	Multitasking_Type
15:54:24.890	-0.14126222	5.4757066	8.011244	0.03981253	-0.0034984252	0.01717814	-0.043299265	5.5986595	8.051302	Multitasking_Type
15:54:24.912	-0.14126222	5.4757066	8.011244	0.03981253	-0.0034984252	0.01717814	-0.043299265	5.5986595	8.051302	Multitasking_Type
15:54:24.933	-0.14126222	5.4757066	8.011244	0.03981253	-0.0034984252	0.01717814	-0.043299265	5.5986595	8.051302	Multitasking_Type
15:54:24.953	-0.14126222	5.4757066	8.011244	0.03981253	-0.0034984252	0.01717814	-0.043299265	5.5986595	8.051302	Multitasking_Type
15:54:24.975	-0.14126222	5.4757066	8.011244	0.03981253	-0.0034984252	0.01717814	-0.043299265	5.5986595	8.051302	Multitasking_Type
15:54:24.997	-0.14126222	5.4757066	8.011244	0.03981253	-0.0034984252	0.01717814	-0.043299265	5.5986595	8.051302	Multitasking_Type
15:54:25.019	0.0023942748	5.5307746	7.946598	0.008047539	0.025212241	-0.018252043	-0.043765493	5.65392	8.012589	Multitasking_Type
15:54:25.041	0.0023942748	5.5307746	7.946598	0.008047539	0.025212241	-0.018252043	-0.043765493	5.65392	8.012589	Multitasking_Type
15:54:25.062	0.0023942748	5.5307746	7.946598	0.008047539	0.025212241	-0.018252043	-0.043765493	5.65392	8.012589	Multitasking_Type
15:54:25.082	0.0023942748	5.5307746	7.946598	0.008047539	0.025212241	-0.018252043	-0.043765493	5.65392	8.012589	Multitasking_Type
15:54:25.103	0.0023942748	5.5307746	7.946598	0.008047539	0.025212241	-0.018252043	-0.043765493	5.65392	8.012589	Multitasking_Type
15:54:25.124	0.0023942748	5.5307746	7.946598	0.008047539	0.025212241	-0.018252043	-0.043765493	5.65392	8.012589	Multitasking_Type
15:54:25.145	0.0023942748	5.5307746	7.946598	0.008047539	0.025212241	-0.018252043	-0.043765493	5.65392	8.012589	Multitasking_Type
15:54:25.167	0.0023942748	5.5307746	7.946598	0.008047539	0.025212241	-0.018252043	-0.043765493	5.65392	8.012589	Multitasking_Type
15:54:25.191	-0.24421602	5.834848	8.099832	-0.15077741	-0.05542197	-0.055514824	-0.14138591	5.7810707	7.9202023	Multitasking_Type
15:54:25.214	-0.24421602	5.834848	8.099832	-0.15077741	-0.05542197	-0.055514824	-0.14138591	5.7810707	7.9202023	Multitasking_Type
15:54:25.235	-0.24421602	5.834848	8.099832	-0.15077741	-0.05542197	-0.055514824	-0.14138591	5.7810707	7.9202023	Multitasking_Type
15:54:25.256	-0.24421602	5.834848	8.099832	-0.15077741	-0.05542197	-0.055514824	-0.14138591	5.7810707	7.9202023	Multitasking_Type
15:54:25.277	-0.24421602	5.834848	8.099832	-0.15077741	-0.05542197	-0.055514824	-0.14138591	5.7810707	7.9202023	Multitasking_Type
15:54:25.299	-0.24421602	5.834848	8.099832	-0.15077741	-0.05542197	-0.055514824	-0.14138591	5.7810707	7.9202023	Multitasking_Type
15:54:25.323	-0.24421602	5.834848	8.099832	-0.15077741	-0.05542197	-0.055514824	-0.14138591	5.7810707	7.9202023	Multitasking_Type
15:54:25.344	-0.24421602	5.834848	8.099832	-0.15077741	-0.05542197	-0.055514824	-0.14138591	5.7810707	7.9202023	Multitasking_Type
15:54:25.365	-0.24421602	5.834848	8.099832	-0.15077741	-0.05542197	-0.055514824	-0.14138591	5.7810707	7.9202023	Multitasking_Type
15:54:25.391	-0.26097596	5.9473786	7.860404	-0.17582291	-0.021824382	-0.029858483	-0.07422723	5.8709817	7.8547034	Multitasking_Type
15:54:25.412	-0.26097596	5.9473786	7.860404	-0.17582291	-0.021824382	-0.029858483	-0.07422723	5.8709817	7.8547034	Multitasking_Type
15:54:25.434	-0.26097596	5.9473786	7.860404	-0.17582291	-0.021824382	-0.029858483	-0.07422723	5.8709817	7.8547034	Multitasking_Type
15:54:25.457	-0.26097596	5.9473786	7.860404	-0.17582291	-0.021824382	-0.029858483	-0.07422723	5.8709817	7.8547034	Multitasking_Type
15:54:25.479	-0.26097596	5.9473786	7.860404	-0.17582291	-0.021824382	-0.029858483	-0.07422723	5.8709817	7.8547034	Multitasking_Type
15:54:25.502	-0.26097596	5.9473786	7.860404	-0.17582291	-0.021824382	-0.029858483	-0.07422723	5.8709817	7.8547034	Multitasking_Type
15:54:25.524	-0.26097596	5.9473786	7.860404	-0.17582291	-0.021824382	-0.029858483	-0.07422723	5.8709817	7.8547034	Multitasking_Type
15:54:25.546	-0.26097596	5.9473786	7.860404	0.08501656	-0.032819957	0.08376245	0.018840859	5.972681	7.7779846	Multitasking_Type
15:54:25.567	-0.0047885496	5.899493	7.2785954	0.08501656	-0.032819957	0.08376245	0.018840859	5.972681	7.7779846	Multitasking_Type
15:54:25.592	-0.0047885496	5.899493	7.2785954	0.08501656	-0.032819957	0.08376245	0.018840859	5.972681	7.7779846	Multitasking_Type
15:54:25.624	-0.0047885496	5.899493	7.2785954	0.08501656	-0.032819957	0.08376245	0.018840859	5.972681	7.7779846	Multitasking_Type
15:54:25.648	-0.0047885496	5.899493	7.2785954	0.08501656	-0.032819957	0.08376245	0.018840859	5.972681	7.7779846	Multitasking_Type
15:54:25.670	-0.0047885496	5.899493	7.2785954	0.08501656	-0.032819957	0.08376245	0.018840859	5.972681	7.7779846	Multitasking_Type
15:54:25.692	-0.0047885496	5.899493	7.2785954	0.08501656	-0.032819957	0.08376245	0.018840859	5.972681	7.7779846	Multitasking_Type
15:54:25.714	-0.0047885496	5.899493	7.2785954	0.08501656	-0.032819957	0.08376245	0.018840859	5.972681	7.7779846	Multitasking_Type
15:54:25.736	-0.10055954	5.889916	7.8173075	0.04653205	0.08080098	0.0067934324	0.03567341	5.8421316	7.876455	Multitasking_Type
15:54:25.757	-0.10055954	5.889916	7.8173075	0.04653205	0.08080098	0.0067934324	0.03567341	5.8421316	7.876455	Multitasking_Type
15:54:25.778	-0.10055954	5.889916	7.8173075	0.04653205	0.08080098	0.0067934324	0.03567341	5.8421316	7.876455	Multitasking_Type
15:54:25.798	-0.10055954	5.889916	7.8173075	0.04653205	0.08080098	0.0067934324	0.03567341	5.8421316	7.876455	Multitasking_Type
15:54:25.826	-0.10055954	5.889916	7.8173075	0.04653205	0.08080098	0.0067934324	0.03567341	5.8421316	7.876455	Multitasking_Type
15:54:25.847	-0.10055954	5.889916	7.8173075	0.04653205	0.08080098	0.0067934324	0.03567341	5.8421316	7.876455	Multitasking_Type
15:54:25.869	-0.10055954	5.889916	7.8173075	0.04653205	0.08080098	0.0067934324	0.03567341	5.8421316	7.876455	Multitasking_Type
15:54:25.891	-0.10055954	5.889916	7.8173075	0.04653205	0.08080098	0.0067934324	0.03567341	5.8421316	7.876455	Multitasking_Type
15:54:25.913	-0.05985687	5.607392	7.781393	0.001328021	0.013605801	-0.026193291	-0.033932738	5.8346148	7.8820333	Multitasking_Type
15:54:25.935	-0.05985687	5.607392	7.781393	0.001328021	0.013605801	-0.026193291	-0.033932738	5.8346148	7.8820333	Multitasking_Type
15:54:25.957	-0.05985687	5.607392	7.781393	0.001328021	0.013605801	-0.026193291	-0.033932738	5.8346148	7.8820333	Multitasking_Type
15:54:25.979	-0.05985687	5.607392	7.781393	0.001328021	0.013605801	-0.026193291	-0.033932738	5.8346148	7.8820333	Multitasking_Type
15:54:26.002	-0.05985687	5.607392	7.781393	0.001328021	0.013605801	-0.026193291	-0.033932738	5.8346148	7.8820333	Multitasking_Type
15:54:26.022	-0.05985687	5.607392	7.781393	0.001328021	0.013605801	-0.026193291	-0.033932738	5.8346148	7.8820333	Multitasking_Type
15:54:26.043	-0.05985687	5.607392	7.781393	0.001328021	0.013605801	-0.026193291	-0.033932738	5.8346148	7.8820333	Multitasking_Type
15:54:26.064	-0.05985687	5.607392	7.781393	0.001328021	0.013605801	-0.026193291	-0.033932738	5.8346148	7.8820333	Multitasking_Type
15:54:26.085	-0.05985687	5.607392	7.781393	0.032482147	-0.013883135	-0.024360694	-0.033932738	5.8346148	7.8820333	Multitasking_Type
15:54:26.107	-0.15562786	5.643306	7.6521025	0.032482147	-0.013883135	-0.024360694	-0.13445447	5.835226	7.8805103	Multitasking_Type
15:54:26.129	-0.15562786	5.643306	7.6521025	0.032482147	-0.013883135	-0.024360694	-0.13445447	5.835226	7.8805103	Multitasking_Type
15:54:26.151	-0.15562786	5.643306	7.6521025	0.032482147	-0.013883135	-0.024360694	-0.13445447	5.835226	7.8805103	Multitasking_Type
15:54:26.172	-0.15562786	5.643306	7.6521025	0.032482147	-0.013883135	-0.024360694	-0.13445447	5.835226	7.8805103	Multitasking_Type
15:54:26.194	-0.15562786	5.643306	7.6521025	0.032482147	-0.013883135	-0.024360694	-0.13445447	5.835226	7.8805103	Multitasking_Type
15:54:26.217	-0.15562786	5.643306	7.6521025	0.032482147	-0.013883135	-0.024360694	-0.13445447	5.835226	7.8805103	Multitasking_Type
15:54:26.239	-0.15562786	5.643306	7.6521025	0.032482147	-0.013883135	-0.024360694	-0.13445447	5.835226	7.8805103	Multitasking_Type
15:54:26.261	-0.15562786	5.643306	7.6521025	0.032482147	-0.013883135	-0.024360694	-0.13445447	5.835226	7.8805103	Multitasking_Type
15:54:26.284	-0.26097596	5.8659735	7.2450757	0.10028819	0.0032210925	0.016567277	-0.18079777	5.9635143	7.7829394	Multitasking_Type
15:54:26.309	-0.26097596	5.8659735	7.2450757	0.10028819	0.0032210925	0.016567277	-0.18079777	5.9635143	7.7829394	Multitasking_Type
15:54:26.331	-0.26097596	5.8659735	7.2450757	0.10028819	0.0032210925	0.016567277	-0.18079777	5.9635143	7.7829394	Multitasking_Type
15:54:26.362	-0.26097596	5.8659735	7.2450757	0.10028819	0.0032210925	0.016567277	-0.18079777	5.9635143	7.7829394	Multitasking_Type
15:54:26.383	-0.26097596	5.8659735	7.2450757	0.10028819	0.0032210925	0.016567277	-0.18079777	5.9635143	7.7829394	Multitasking_Type
15:54:26.405	-0.26097596	5.8659735	7.2450757	0.10028819	0.0032210925	0.016567277	-0.18079777	5.9635143	7.7829394	Multitasking_Type
15:54:26.426	-0.26097596	5.8659735	7.2450757	0.10028819	0.0032210925	0.016567277	-0.18079777	5.9635143	7.7829394	Multitasking_Type
15:54:26.447	-0.31365	5.973716	7.5299945	-0.030436972	-0.03892861	0.0067934324	-0.17495124	6.025041	7.7355437	Multitasking_Type
15:54:26.468	-0.31365	5.973716	7.5299945	-0.030436972	-0.03892861	0.0067934324	-0.17495124	6.025041	7.7355437	Multitasking_Type
15:54:26.491	-0.31365	5.973716	7.5299945	-0.030436972	-0.03892861	0.0067934324	-0.17495124	6.025041	7.7355437	Multitasking_Type
15:54:26.513	-0.31365	5.973716	7.5299945	-0.030436972	-0.03892861	0.0067934324	-0.17495124	6.025041	7.7355437	Multitasking_Type
15:54:26.535	-0.31365	5.973716	7.5299945	-0.030436972	-0.03892861	0.0067934324	-0.17495124	6.025041	7.7355437	Multitasking_Type
15:54:26.556	-0.31365	5.973716	7.5299945	-0.030436972	-0.03892861	0.0067934324	-0.17495124	6.025041	7.7355437	Multitasking_Type
15:54:26.579	-0.31365	5.973716	7.5299945	-0.030436972	-0.03892861	0.0067934324	-0.17495124	6.025041	7.7355437	Multitasking_Type
15:54:26.602	-0.31365	5.973716	7.5299945	-0.030436972	-0.03892861	0.0067934324	-0.17495124	6.025041	7.7355437	Multitasking_Type
15:54:26.623	-0.31365	5.973716	7.5299945	-0.030436972	-0.03892861	0.0067934324	-0.17495124	6.025041	7.7355437	Multitasking_Type
15:54:26.647	-0.81165916	6.122161	7.738296	-0.32792833	0.05636637	0.07093428	-0.2567072	5.984362	7.7647815	Multitasking_Type
15:54:26.670	-0.81165916	6.122161	7.738296	-0.32792833	0.05636637	0.07093428	-0.2567072	5.984362	7.7647815	Multitasking_Type
15:54:26.691	-0.81165916	6.122161	7.738296	-0.32792833	0.05636637	0.07093428	-0.2567072	5.984362	7.7647815	Multitasking_Type
15:54:26.713	-0.81165916	6.122161	7.738296	-0.32792833	0.05636637	0.07093428	-0.2567072	5.984362	7.7647815	Multitasking_Type
15:54:26.734	-0.81165916	6.122161	7.738296	-0.32792833	0.05636637	0.07093428	-0.2567072	5.984362	7.7647815	Multitasking_Type
15:54:26.756	-0.81165916	6.122161	7.738296	-0.32792833	0.05636637	0.07093428	-0.2567072	5.984362	7.7647815	Multitasking_Type
15:54:26.778	-0.81165916	6.122161	7.738296	-0.32792833	0.05636637	0.07093428	-0.2567072	5.984362	7.7647815	Multitasking_Type
15:54:26.801	-0.81165916	6.122161	7.738296	-0.32792833	0.05636637	0.07093428	-0.2567072	5.984362	7.7647815	Multitasking_Type
15:54:26.824	0.08619389	5.260222	7.90829	0.10761858	0.017270992	-0.013975985	-0.15157716	5.7859674	7.916436	Multitasking_Type
15:54:26.846	0.08619389	5.260222	7.90829	0.10761858	0.017270992	-0.013975985	-0.15157716	5.7859674	7.916436	Multitasking_Type
15:54:26.877	0.08619389	5.260222	7.90829	0.10761858	0.017270992	-0.013975985	-0.15157716	5.7859674	7.916436	Multitasking_Type
15:54:26.900	0.08619389	5.260222	7.90829	0.10761858	0.017270992	-0.013975985	-0.15157716	5.7859674	7.916436	Multitasking_Type
15:54:26.923	0.08619389	5.260222	7.90829	0.10761858	0.017270992	-0.013975985	-0.15157716	5.7859674	7.916436	Multitasking_Type
15:54:26.947	0.08619389	5.260222	7.90829	0.10761858	0.017270992	-0.013975985	-0.15157716	5.7859674	7.916436	Multitasking_Type
15:54:26.970	0.08619389	5.260222	7.90829	0.10761858	0.017270992	-0.013975985	-0.15157716	5.7859674	7.916436	Multitasking_Type
15:54:26.993	-0.23942748	5.648094	8.317711	-0.04204341	0.00016676621	-0.00053695054	-0.16627014	5.795668	7.90904	Multitasking_Type
15:54:27.015	-0.23942748	5.648094	8.317711	-0.04204341	0.00016676621	-0.00053695054	-0.16627014	5.795668	7.90904	Multitasking_Type
15:54:27.038	-0.23942748	5.648094	8.317711	-0.04204341	0.00016676621	-0.00053695054	-0.16627014	5.795668	7.90904	Multitasking_Type
15:54:27.059	-0.23942748	5.648094	8.317711	-0.04204341	0.00016676621	-0.00053695054	-0.16627014	5.795668	7.90904	Multitasking_Type
15:54:27.081	-0.23942748	5.648094	8.317711	-0.04204341	0.00016676621	-0.00053695054	-0.16627014	5.795668	7.90904	Multitasking_Type
15:54:27.104	-0.23942748	5.648094	8.317711	-0.04204341	0.00016676621	-0.00053695054	-0.16627014	5.795668	7.90904	Multitasking_Type
15:54:27.126	-0.23942748	5.648094	8.317711	-0.04204341	0.00016676621	-0.00053695054	-0.16627014	5.795668	7.90904	Multitasking_Type
15:54:27.149	-0.23942748	5.648094	8.317711	-0.04204341	0.00016676621	-0.00053695054	-0.16627014	5.795668	7.90904	Multitasking_Type
15:54:27.172	0.26337022	5.664854	7.1325445	0.32936266	-0.14827348	0.058106113	-0.067691475	5.9719896	7.778243	Multitasking_Type
15:54:27.194	0.26337022	5.664854	7.1325445	0.32936266	-0.14827348	0.058106113	-0.067691475	5.9719896	7.778243	Multitasking_Type
15:54:27.216	0.26337022	5.664854	7.1325445	0.32936266	-0.14827348	0.058106113	-0.067691475	5.9719896	7.778243	Multitasking_Type
15:54:27.239	0.26337022	5.664854	7.1325445	0.32936266	-0.14827348	0.058106113	-0.067691475	5.9719896	7.778243	Multitasking_Type
15:54:27.262	0.26337022	5.664854	7.1325445	0.32936266	-0.14827348	0.058106113	-0.067691475	5.9719896	7.778243	Multitasking_Type
15:54:27.284	0.26337022	5.664854	7.1325445	0.32936266	-0.14827348	0.058106113	-0.067691475	5.9719896	7.778243	Multitasking_Type
15:54:27.307	0.26337022	5.664854	7.1325445	0.32936266	-0.14827348	0.058106113	-0.067691475	5.9719896	7.778243	Multitasking_Type
15:54:27.329	0.26337022	5.664854	7.1325445	0.32936266	-0.14827348	0.058106113	-0.067691475	5.9719896	7.778243	Multitasking_Type
15:54:27.353	0.083799616	5.8875217	7.5228114	0.015377922	-0.082300045	0.047721405	0.0004483283	6.1021237	7.676875	Multitasking_Type
15:54:27.380	0.083799616	5.8875217	7.5228114	0.015377922	-0.082300045	0.047721405	0.0004483283	6.1021237	7.676875	Multitasking_Type
15:54:27.403	0.083799616	5.8875217	7.5228114	0.015377922	-0.082300045	0.047721405	0.0004483283	6.1021237	7.676875	Multitasking_Type
15:54:27.424	0.083799616	5.8875217	7.5228114	0.015377922	-0.082300045	0.047721405	0.0004483283	6.1021237	7.676875	Multitasking_Type
15:54:27.446	0.083799616	5.8875217	7.5228114	0.015377922	-0.082300045	0.047721405	0.0004483283	6.1021237	7.676875	Multitasking_Type
15:54:27.467	0.083799616	5.8875217	7.5228114	0.015377922	-0.082300045	0.047721405	0.0004483283	6.1021237	7.676875	Multitasking_Type
15:54:27.489	0.083799616	5.8875217	7.5228114	0.015377922	-0.082300045	0.047721405	0.0004483283	6.1021237	7.676875	Multitasking_Type
15:54:27.512	0.083799616	5.8875217	7.5228114	0.015377922	-0.082300045	0.047721405	0.0004483283	6.1021237	7.676875	Multitasking_Type
15:54:27.535	0.22745611	6.0838523	7.120573	0.16442905	-0.18064936	0.008626028	0.20870602	6.232456	7.568568	Multitasking_Type
15:54:27.558	0.22745611	6.0838523	7.120573	0.16442905	-0.18064936	0.008626028	0.20870602	6.232456	7.568568	Multitasking_Type
15:54:27.581	0.22745611	6.0838523	7.120573	0.16442905	-0.18064936	0.008626028	0.20870602	6.232456	7.568568	Multitasking_Type
15:54:27.604	0.22745611	6.0838523	7.120573	0.16442905	-0.18064936	0.008626028	0.20870602	6.232456	7.568568	Multitasking_Type
15:54:27.627	0.22745611	6.0838523	7.120573	0.16442905	-0.18064936	0.008626028	0.20870602	6.232456	7.568568	Multitasking_Type
15:54:27.648	0.22745611	6.0838523	7.120573	0.16442905	-0.18064936	0.008626028	0.20870602	6.232456	7.568568	Multitasking_Type
15:54:27.671	0.22745611	6.0838523	7.120573	0.16442905	-0.18064936	0.008626028	0.20870602	6.232456	7.568568	Multitasking_Type
15:54:27.693	0.22745611	6.0838523	7.120573	0.16442905	-0.18064936	0.008626028	0.20870602	6.232456	7.568568	Multitasking_Type
15:54:27.716	0.18675344	6.1484976	7.4102807	-0.099464744	0.002610227	0.016567277	0.2651553	6.2736015	7.5327287	Multitasking_Type
15:54:27.739	0.18675344	6.1484976	7.4102807	-0.099464744	0.002610227	0.016567277	0.2651553	6.2736015	7.5327287	Multitasking_Type
15:54:27.761	0.18675344	6.1484976	7.4102807	-0.099464744	0.002610227	0.016567277	0.2651553	6.2736015	7.5327287	Multitasking_Type
15:54:27.784	0.18675344	6.1484976	7.4102807	-0.099464744	0.002610227	0.016567277	0.2651553	6.2736015	7.5327287	Multitasking_Type
15:54:27.807	0.18675344	6.1484976	7.4102807	-0.099464744	0.002610227	0.016567277	0.2651553	6.2736015	7.5327287	Multitasking_Type
15:54:27.830	0.18675344	6.1484976	7.4102807	-0.099464744	0.002610227	0.016567277	0.2651553	6.2736015	7.5327287	Multitasking_Type
15:54:27.853	0.18675344	6.1484976	7.4102807	-0.099464744	0.002610227	0.016567277	0.2651553	6.2736015	7.5327287	Multitasking_Type
15:54:27.874	0.18675344	6.1484976	7.4102807	-0.099464744	0.002610227	0.016567277	0.2651553	6.2736015	7.5327287	Multitasking_Type
15:54:27.897	0.3040729	6.0694866	7.309721	-0.10129734	0.010551476	-0.0054238723	0.26014155	6.204959	7.5895424	Multitasking_Type
15:54:27.920	0.3040729	6.0694866	7.309721	-0.10129734	0.010551476	-0.0054238723	0.26014155	6.204959	7.5895424	Multitasking_Type
15:54:27.943	0.3040729	6.0694866	7.309721	-0.10129734	0.010551476	-0.0054238723	0.26014155	6.204959	7.5895424	Multitasking_Type
15:54:27.965	0.3040729	6.0694866	7.309721	-0.10129734	0.010551476	-0.0054238723	0.26014155	6.204959	7.5895424	Multitasking_Type
15:54:27.988	0.3040729	6.0694866	7.309721	-0.10129734	0.010551476	-0.0054238723	0.26014155	6.204959	7.5895424	Multitasking_Type
15:54:28.011	0.3040729	6.0694866	7.309721	-0.10129734	0.010551476	-0.0054238723	0.26014155	6.204959	7.5895424	Multitasking_Type
15:54:28.378	0.31604427	5.2410674	7.865193	-0.19964665	0.05392291	0.08070813	0.06032657	5.7196627	7.9656878	Multitasking_Type
15:54:28.401	0.31604427	5.2410674	7.865193	-0.19964665	0.05392291	0.08070813	0.06032657	5.7196627	7.9656878	Multitasking_Type
15:54:28.424	0.31604427	5.2410674	7.865193	-0.19964665	0.05392291	0.08070813	0.06032657	5.7196627	7.9656878	Multitasking_Type
15:54:28.447	-0.11971374	5.4517636	7.7766047	-0.015776206	-0.0010549643	-0.02497156	-0.022016274	5.628128	8.030817	Multitasking_Type
15:54:28.470	-0.11971374	5.4517636	7.7766047	-0.015776206	-0.0010549643	-0.02497156	-0.022016274	5.628128	8.030817	Multitasking_Type
15:54:28.492	-0.11971374	5.4517636	7.7766047	-0.015776206	-0.0010549643	-0.02497156	-0.022016274	5.628128	8.030817	Multitasking_Type
15:54:28.515	-0.11971374	5.4517636	7.7766047	-0.015776206	-0.0010549643	-0.02497156	-0.022016274	5.628128	8.030817	Multitasking_Type
15:54:28.538	-0.11971374	5.4517636	7.7766047	-0.015776206	-0.0010549643	-0.02497156	-0.022016274	5.628128	8.030817	Multitasking_Type
15:54:28.560	-0.11971374	5.4517636	7.7766047	-0.015776206	-0.0010549643	-0.02497156	-0.022016274	5.628128	8.030817	Multitasking_Type
15:54:28.582	-0.11971374	5.4517636	7.7766047	-0.015776206	-0.0010549643	-0.02497156	-0.022016274	5.628128	8.030817	Multitasking_Type
15:54:28.606	-0.11971374	5.4517636	7.7766047	-0.015776206	-0.0010549643	-0.02497156	-0.022016274	5.628128	8.030817	Multitasking_Type
15:54:28.629	0.05985687	5.2745876	7.9513865	-0.057925906	-0.025489574	0.0067934324	-0.039097354	5.5241275	8.102641	Multitasking_Type
15:54:28.651	0.05985687	5.2745876	7.9513865	-0.057925906	-0.025489574	0.0067934324	-0.039097354	5.5241275	8.102641	Multitasking_Type
15:54:28.674	0.05985687	5.2745876	7.9513865	-0.057925906	-0.025489574	0.0067934324	-0.039097354	5.5241275	8.102641	Multitasking_Type
15:54:28.696	0.05985687	5.2745876	7.9513865	-0.057925906	-0.025489574	0.0067934324	-0.039097354	5.5241275	8.102641	Multitasking_Type
15:54:28.719	0.05985687	5.2745876	7.9513865	-0.057925906	-0.025489574	0.0067934324	-0.039097354	5.5241275	8.102641	Multitasking_Type
15:54:28.741	0.05985687	5.2745876	7.9513865	-0.057925906	-0.025489574	0.0067934324	-0.039097354	5.5241275	8.102641	Multitasking_Type
15:54:28.764	0.05985687	5.2745876	7.9513865	-0.057925906	-0.025489574	0.0067934324	-0.039097354	5.5241275	8.102641	Multitasking_Type
15:54:28.786	0.05985687	5.2745876	7.9513865	-0.057925906	-0.025489574	0.0067934324	-0.039097354	5.5241275	8.102641	Multitasking_Type
15:54:28.809	-0.07422252	5.339233	7.82449	-0.05731504	0.044149064	0.021454198	-0.06965097	5.507251	8.113918	Multitasking_Type
15:54:28.832	-0.07422252	5.339233	7.82449	-0.05731504	0.044149064	0.021454198	-0.06965097	5.507251	8.113918	Multitasking_Type
15:54:28.855	-0.07422252	5.339233	7.82449	-0.05731504	0.044149064	0.021454198	-0.06965097	5.507251	8.113918	Multitasking_Type
15:54:28.877	-0.07422252	5.339233	7.82449	-0.05731504	0.044149064	0.021454198	-0.06965097	5.507251	8.113918	Multitasking_Type
15:54:28.900	-0.07422252	5.339233	7.82449	-0.05731504	0.044149064	0.021454198	-0.06965097	5.507251	8.113918	Multitasking_Type
15:54:28.922	-0.07422252	5.339233	7.82449	-0.05731504	0.044149064	0.021454198	-0.06965097	5.507251	8.113918	Multitasking_Type
15:54:28.945	-0.07422252	5.339233	7.82449	-0.05731504	0.044149064	0.021454198	-0.06965097	5.507251	8.113918	Multitasking_Type
15:54:28.966	-0.062251143	5.358387	7.7478733	0.022097439	0.008108014	0.019010736	-0.12398853	5.5037756	8.11563	Multitasking_Type
15:54:28.988	-0.062251143	5.358387	7.7478733	0.022097439	0.008108014	0.019010736	-0.12398853	5.5037756	8.11563	Multitasking_Type
15:54:29.011	-0.062251143	5.358387	7.7478733	0.022097439	0.008108014	0.019010736	-0.12398853	5.5037756	8.11563	Multitasking_Type
15:54:29.033	-0.062251143	5.358387	7.7478733	0.022097439	0.008108014	0.019010736	-0.12398853	5.5037756	8.11563	Multitasking_Type
15:54:29.056	-0.062251143	5.358387	7.7478733	0.022097439	0.008108014	0.019010736	-0.12398853	5.5037756	8.11563	Multitasking_Type
15:54:29.079	-0.062251143	5.358387	7.7478733	0.022097439	0.008108014	0.019010736	-0.12398853	5.5037756	8.11563	Multitasking_Type
15:54:29.102	-0.062251143	5.358387	7.7478733	0.022097439	0.008108014	0.019010736	-0.12398853	5.5037756	8.11563	Multitasking_Type
15:54:29.124	-0.062251143	5.358387	7.7478733	0.022097439	0.008108014	0.019010736	-0.12398853	5.5037756	8.11563	Multitasking_Type
15:54:29.147	-0.062251143	5.358387	7.7478733	-0.030436972	0.017270992	-0.0054238723	-0.12398853	5.5037756	8.11563	Multitasking_Type
15:54:29.169	-0.21787901	5.3081074	7.92505	-0.030436972	0.017270992	-0.0054238723	-0.14331129	5.486112	8.127263	Multitasking_Type
15:54:29.192	-0.21787901	5.3081074	7.92505	-0.030436972	0.017270992	-0.0054238723	-0.14331129	5.486112	8.127263	Multitasking_Type
15:54:29.214	-0.21787901	5.3081074	7.92505	-0.030436972	0.017270992	-0.0054238723	-0.14331129	5.486112	8.127263	Multitasking_Type
15:54:29.237	-0.21787901	5.3081074	7.92505	-0.030436972	0.017270992	-0.0054238723	-0.14331129	5.486112	8.127263	Multitasking_Type
15:54:29.260	-0.21787901	5.3081074	7.92505	-0.030436972	0.017270992	-0.0054238723	-0.14331129	5.486112	8.127263	Multitasking_Type
15:54:29.283	-0.21787901	5.3081074	7.92505	-0.030436972	0.017270992	-0.0054238723	-0.14331129	5.486112	8.127263	Multitasking_Type
15:54:29.306	-0.21787901	5.3081074	7.92505	-0.030436972	0.017270992	-0.0054238723	-0.14331129	5.486112	8.127263	Multitasking_Type
15:54:29.328	-0.14365649	5.272193	7.8795586	0.003771482	-0.0034984252	0.0031282408	-0.14805731	5.472199	8.13655	Multitasking_Type
15:54:29.351	-0.14365649	5.272193	7.8795586	0.003771482	-0.0034984252	0.0031282408	-0.14805731	5.472199	8.13655	Multitasking_Type
15:54:29.374	-0.14365649	5.272193	7.8795586	0.003771482	-0.0034984252	0.0031282408	-0.14805731	5.472199	8.13655	Multitasking_Type
15:54:29.397	-0.14365649	5.272193	7.8795586	0.003771482	-0.0034984252	0.0031282408	-0.14805731	5.472199	8.13655	Multitasking_Type
15:54:29.419	-0.14365649	5.272193	7.8795586	0.003771482	-0.0034984252	0.0031282408	-0.14805731	5.472199	8.13655	Multitasking_Type
15:54:29.442	-0.14365649	5.272193	7.8795586	0.003771482	-0.0034984252	0.0031282408	-0.14805731	5.472199	8.13655	Multitasking_Type
15:54:29.465	-0.14365649	5.272193	7.8795586	0.003771482	-0.0034984252	0.0031282408	-0.14805731	5.472199	8.13655	Multitasking_Type
15:54:29.487	-0.14365649	5.272193	7.8795586	0.003771482	-0.0034984252	0.0031282408	-0.14805731	5.472199	8.13655	Multitasking_Type
15:54:29.511	-0.14365649	5.2841644	7.8460383	-0.007834958	0.0032210925	0.009847758	-0.1483138	5.4663835	8.140453	Multitasking_Type
15:54:29.534	-0.14365649	5.2841644	7.8460383	-0.007834958	0.0032210925	0.009847758	-0.1483138	5.4663835	8.140453	Multitasking_Type
15:54:29.555	-0.14365649	5.2841644	7.8460383	-0.007834958	0.0032210925	0.009847758	-0.1483138	5.4663835	8.140453	Multitasking_Type
15:54:29.578	-0.14365649	5.2841644	7.8460383	-0.007834958	0.0032210925	0.009847758	-0.1483138	5.4663835	8.140453	Multitasking_Type
15:54:29.601	-0.14365649	5.2841644	7.8460383	-0.007834958	0.0032210925	0.009847758	-0.1483138	5.4663835	8.140453	Multitasking_Type
15:54:29.624	-0.14365649	5.2841644	7.8460383	-0.007834958	0.0032210925	0.009847758	-0.1483138	5.4663835	8.140453	Multitasking_Type
15:54:29.647	-0.14365649	5.2841644	7.8460383	-0.007834958	0.0032210925	0.009847758	-0.1483138	5.4663835	8.140453	Multitasking_Type
15:54:29.669	-0.14365649	5.2841644	7.8460383	-0.007834958	0.0032210925	0.009847758	-0.1483138	5.4663835	8.140453	Multitasking_Type
15:54:29.692	-0.20111908	5.2913475	7.8891354	-0.016997937	0.009329746	0.02634112	-0.15935203	5.4531236	8.149133	Multitasking_Type
15:54:29.713	-0.20111908	5.2913475	7.8891354	-0.016997937	0.009329746	0.02634112	-0.15935203	5.4531236	8.149133	Multitasking_Type
15:54:29.737	-0.20111908	5.2913475	7.8891354	-0.016997937	0.009329746	0.02634112	-0.15935203	5.4531236	8.149133	Multitasking_Type
15:54:29.759	-0.20111908	5.2913475	7.8891354	-0.016997937	0.009329746	0.02634112	-0.15935203	5.4531236	8.149133	Multitasking_Type
15:54:29.782	-0.20111908	5.2913475	7.8891354	-0.016997937	0.009329746	0.02634112	-0.15935203	5.4531236	8.149133	Multitasking_Type
15:54:29.804	-0.20111908	5.2913475	7.8891354	-0.016997937	0.009329746	0.02634112	-0.15935203	5.4531236	8.149133	Multitasking_Type
15:54:29.827	-0.20111908	5.2913475	7.8891354	-0.016997937	0.009329746	0.02634112	-0.15935203	5.4531236	8.149133	Multitasking_Type
15:54:29.851	-0.20111908	5.2913475	7.8891354	-0.016997937	0.009329746	0.02634112	-0.15935203	5.4531236	8.149133	Multitasking_Type
15:54:29.874	-0.22985038	5.3440213	7.8556156	-0.035934757	0.007497149	-0.0042021424	-0.15936585	5.4527297	8.149397	Multitasking_Type
15:54:29.897	-0.22985038	5.3440213	7.8556156	-0.035934757	0.007497149	-0.0042021424	-0.15936585	5.4527297	8.149397	Multitasking_Type
15:54:29.919	-0.22985038	5.3440213	7.8556156	-0.035934757	0.007497149	-0.0042021424	-0.15936585	5.4527297	8.149397	Multitasking_Type
15:54:29.942	-0.22985038	5.3440213	7.8556156	-0.035934757	0.007497149	-0.0042021424	-0.15936585	5.4527297	8.149397	Multitasking_Type
15:54:29.965	-0.22985038	5.3440213	7.8556156	-0.035934757	0.007497149	-0.0042021424	-0.15936585	5.4527297	8.149397	Multitasking_Type
15:54:29.988	-0.22985038	5.3440213	7.8556156	-0.035934757	0.007497149	-0.0042021424	-0.15936585	5.4527297	8.149397	Multitasking_Type
15:54:30.011	-0.22985038	5.3440213	7.8556156	-0.035934757	0.007497149	-0.0042021424	-0.15936585	5.4527297	8.149397	Multitasking_Type
15:54:30.033	-0.22985038	5.3440213	7.8556156	-0.035934757	0.007497149	-0.0042021424	-0.15936585	5.4527297	8.149397	Multitasking_Type
15:54:30.055	-0.2944958	5.3679643	7.8795586	-0.0011154399	0.008108014	-0.003591277	-0.16640148	5.444707	8.154618	Multitasking_Type
15:54:30.079	-0.2944958	5.3679643	7.8795586	-0.0011154399	0.008108014	-0.003591277	-0.16640148	5.444707	8.154618	Multitasking_Type
15:54:30.101	-0.2944958	5.3679643	7.8795586	-0.0011154399	0.008108014	-0.003591277	-0.16640148	5.444707	8.154618	Multitasking_Type
15:54:30.124	-0.2944958	5.3679643	7.8795586	-0.0011154399	0.008108014	-0.003591277	-0.16640148	5.444707	8.154618	Multitasking_Type
15:54:30.147	-0.2944958	5.3679643	7.8795586	-0.0011154399	0.008108014	-0.003591277	-0.16640148	5.444707	8.154618	Multitasking_Type
15:54:30.168	-0.2944958	5.3679643	7.8795586	-0.0011154399	0.008108014	-0.003591277	-0.16640148	5.444707	8.154618	Multitasking_Type
15:54:30.192	-0.2944958	5.3679643	7.8795586	-0.0011154399	0.008108014	-0.003591277	-0.16640148	5.444707	8.154618	Multitasking_Type
15:54:30.214	-0.2944958	5.3679643	7.8795586	-0.0011154399	0.008108014	-0.003591277	-0.16640148	5.444707	8.154618	Multitasking_Type
15:54:30.237	-0.2777359	5.3799353	7.8316727	-0.006002362	0.00994061	-0.01092166	-0.16755043	5.4391932	8.158275	Multitasking_Type
15:54:30.259	-0.2777359	5.3799353	7.8316727	-0.006002362	0.00994061	-0.01092166	-0.16755043	5.4391932	8.158275	Multitasking_Type
15:54:30.282	-0.2777359	5.3799353	7.8316727	-0.006002362	0.00994061	-0.01092166	-0.16755043	5.4391932	8.158275	Multitasking_Type
15:54:30.305	-0.2777359	5.3799353	7.8316727	-0.006002362	0.00994061	-0.01092166	-0.16755043	5.4391932	8.158275	Multitasking_Type
15:54:30.328	-0.2777359	5.3799353	7.8316727	-0.006002362	0.00994061	-0.01092166	-0.16755043	5.4391932	8.158275	Multitasking_Type
15:54:30.351	-0.2777359	5.3799353	7.8316727	-0.006002362	0.00994061	-0.01092166	-0.16755043	5.4391932	8.158275	Multitasking_Type
15:54:30.376	-0.2777359	5.3799353	7.8316727	-0.006002362	0.00994061	-0.01092166	-0.16755043	5.4391932	8.158275	Multitasking_Type
15:54:30.399	-0.2777359	5.3799353	7.8316727	-0.006002362	0.00994061	-0.01092166	-0.16755043	5.4391932	8.158275	Multitasking_Type
15:54:30.422	-0.23463893	5.296136	7.9346266	-0.010278419	0.0007776315	-0.0011478158	-0.17192528	5.436751	8.159811	Multitasking_Type
15:54:30.444	-0.23463893	5.296136	7.9346266	-0.010278419	0.0007776315	-0.0011478158	-0.17192528	5.436751	8.159811	Multitasking_Type
15:54:30.467	-0.23463893	5.296136	7.9346266	-0.010278419	0.0007776315	-0.0011478158	-0.17192528	5.436751	8.159811	Multitasking_Type
15:54:30.488	-0.23463893	5.296136	7.9346266	-0.010278419	0.0007776315	-0.0011478158	-0.17192528	5.436751	8.159811	Multitasking_Type
15:54:30.511	-0.23463893	5.296136	7.9346266	-0.010278419	0.0007776315	-0.0011478158	-0.17192528	5.436751	8.159811	Multitasking_Type
15:54:30.535	-0.23463893	5.296136	7.9346266	-0.010278419	0.0007776315	-0.0011478158	-0.17192528	5.436751	8.159811	Multitasking_Type
15:54:30.556	-0.23463893	5.296136	7.9346266	-0.010278419	0.0007776315	-0.0011478158	-0.17192528	5.436751	8.159811	Multitasking_Type
15:54:30.579	-0.23463893	5.296136	7.9346266	-0.010278419	0.0007776315	-0.0011478158	-0.17192528	5.436751	8.159811	Multitasking_Type
15:54:30.602	-0.21309046	5.296136	7.893924	0.0007171558	0.0062754187	0.005571702	-0.17746359	5.433208	8.162052	Multitasking_Type
15:54:30.624	-0.21309046	5.296136	7.893924	0.0007171558	0.0062754187	0.005571702	-0.17746359	5.433208	8.162052	Multitasking_Type
15:54:30.648	-0.21309046	5.296136	7.893924	0.0007171558	0.0062754187	0.005571702	-0.17746359	5.433208	8.162052	Multitasking_Type
15:54:30.670	-0.21309046	5.296136	7.893924	0.0007171558	0.0062754187	0.005571702	-0.17746359	5.433208	8.162052	Multitasking_Type
15:54:30.693	-0.21309046	5.296136	7.893924	0.0007171558	0.0062754187	0.005571702	-0.17746359	5.433208	8.162052	Multitasking_Type
15:54:30.715	-0.21309046	5.296136	7.893924	0.0007171558	0.0062754187	0.005571702	-0.17746359	5.433208	8.162052	Multitasking_Type
15:54:30.737	-0.21309046	5.296136	7.893924	0.0007171558	0.0062754187	0.005571702	-0.17746359	5.433208	8.162052	Multitasking_Type
15:54:30.761	-0.21309046	5.296136	7.893924	0.0007171558	0.0062754187	0.005571702	-0.17746359	5.433208	8.162052	Multitasking_Type
15:54:30.783	-0.27055305	5.3440213	7.989695	-0.006002362	-0.00044409905	0.010458624	-0.18301082	5.4413166	8.156527	Multitasking_Type
15:54:30.805	-0.27055305	5.3440213	7.989695	-0.006002362	-0.00044409905	0.010458624	-0.18301082	5.4413166	8.156527	Multitasking_Type
15:54:30.827	-0.27055305	5.3440213	7.989695	-0.006002362	-0.00044409905	0.010458624	-0.18301082	5.4413166	8.156527	Multitasking_Type
15:54:30.850	-0.27055305	5.3440213	7.989695	-0.006002362	-0.00044409905	0.010458624	-0.18301082	5.4413166	8.156527	Multitasking_Type
15:54:30.877	-0.27055305	5.3440213	7.989695	-0.006002362	-0.00044409905	0.010458624	-0.18301082	5.4413166	8.156527	Multitasking_Type
15:54:30.900	-0.27055305	5.3440213	7.989695	-0.006002362	-0.00044409905	0.010458624	-0.18301082	5.4413166	8.156527	Multitasking_Type
15:54:30.922	-0.27055305	5.3440213	7.989695	-0.006002362	-0.00044409905	0.010458624	-0.18301082	5.4413166	8.156527	Multitasking_Type
15:54:30.945	-0.27055305	5.3440213	7.989695	-0.006002362	-0.00044409905	0.010458624	-0.18301082	5.4413166	8.156527	Multitasking_Type
15:54:30.968	-0.18914771	5.3009243	7.893924	-0.0011154399	0.008108014	0.017789008	-0.18578646	5.442277	8.155821	Multitasking_Type
15:54:30.991	-0.18914771	5.3009243	7.893924	-0.0011154399	0.008108014	0.017789008	-0.18578646	5.442277	8.155821	Multitasking_Type
15:54:31.014	-0.18914771	5.3009243	7.893924	-0.0011154399	0.008108014	0.017789008	-0.18578646	5.442277	8.155821	Multitasking_Type
15:54:31.035	-0.18914771	5.3009243	7.893924	-0.0011154399	0.008108014	0.017789008	-0.18578646	5.442277	8.155821	Multitasking_Type
15:54:31.058	-0.18914771	5.3009243	7.893924	-0.0011154399	0.008108014	0.017789008	-0.18578646	5.442277	8.155821	Multitasking_Type
15:54:31.081	-0.18914771	5.3009243	7.893924	-0.0011154399	0.008108014	0.017789008	-0.18578646	5.442277	8.155821	Multitasking_Type
15:54:31.104	-0.18914771	5.3009243	7.893924	-0.0011154399	0.008108014	0.017789008	-0.18578646	5.442277	8.155821	Multitasking_Type
15:54:31.127	-0.19393626	5.29853	7.8268843	-0.0029480357	0.0038319575	0.009236894	-0.1863222	5.444217	8.154516	Multitasking_Type
15:54:31.150	-0.19393626	5.29853	7.8268843	-0.0029480357	0.0038319575	0.009236894	-0.1863222	5.444217	8.154516	Multitasking_Type
15:54:31.173	-0.19393626	5.29853	7.8268843	-0.0029480357	0.0038319575	0.009236894	-0.1863222	5.444217	8.154516	Multitasking_Type
15:54:31.195	-0.19393626	5.29853	7.8268843	-0.0029480357	0.0038319575	0.009236894	-0.1863222	5.444217	8.154516	Multitasking_Type
15:54:31.219	-0.19393626	5.29853	7.8268843	-0.0029480357	0.0038319575	0.009236894	-0.1863222	5.444217	8.154516	Multitasking_Type
15:54:31.242	-0.19393626	5.29853	7.8268843	-0.0029480357	0.0038319575	0.009236894	-0.1863222	5.444217	8.154516	Multitasking_Type
15:54:31.263	-0.19393626	5.29853	7.8268843	-0.0029480357	0.0038319575	0.009236894	-0.1863222	5.444217	8.154516	Multitasking_Type
15:54:31.286	-0.19393626	5.29853	7.8268843	-0.0029480357	0.0038319575	0.009236894	-0.1863222	5.444217	8.154516	Multitasking_Type
15:54:31.310	-0.33759275	5.3703585	8.063917	-0.0176088	-0.0034984252	-0.0011478158	-0.1986668	5.4229827	8.168364	Multitasking_Type
15:54:31.334	-0.33759275	5.3703585	8.063917	-0.0176088	-0.0034984252	-0.0011478158	-0.1986668	5.4229827	8.168364	Multitasking_Type
15:54:31.357	-0.33759275	5.3703585	8.063917	-0.0176088	-0.0034984252	-0.0011478158	-0.1986668	5.4229827	8.168364	Multitasking_Type
15:54:31.379	-0.33759275	5.3703585	8.063917	-0.0176088	-0.0034984252	-0.0011478158	-0.1986668	5.4229827	8.168364	Multitasking_Type
15:54:31.402	-0.33759275	5.3703585	8.063917	-0.0176088	-0.0034984252	-0.0011478158	-0.1986668	5.4229827	8.168364	Multitasking_Type
15:54:31.425	-0.33759275	5.3703585	8.063917	-0.0176088	-0.0034984252	-0.0011478158	-0.1986668	5.4229827	8.168364	Multitasking_Type
15:54:31.448	-0.33759275	5.3703585	8.063917	-0.0176088	-0.0034984252	-0.0011478158	-0.1986668	5.4229827	8.168364	Multitasking_Type
15:54:31.471	-0.33759275	5.3703585	8.063917	-0.0176088	-0.0034984252	-0.0011478158	-0.1986668	5.4229827	8.168364	Multitasking_Type
15:54:31.494	-0.26337022	5.2865586	7.9178667	0.01293446	0.001999362	-0.00053695054	-0.19675204	5.4195986	8.170654	Multitasking_Type
15:54:31.515	-0.26337022	5.2865586	7.9178667	0.01293446	0.001999362	-0.00053695054	-0.19675204	5.4195986	8.170654	Multitasking_Type
15:54:31.538	-0.26337022	5.2865586	7.9178667	0.01293446	0.001999362	-0.00053695054	-0.19675204	5.4195986	8.170654	Multitasking_Type
15:54:31.562	-0.26337022	5.2865586	7.9178667	0.01293446	0.001999362	-0.00053695054	-0.19675204	5.4195986	8.170654	Multitasking_Type
15:54:31.584	-0.26337022	5.2865586	7.9178667	0.01293446	0.001999362	-0.00053695054	-0.19675204	5.4195986	8.170654	Multitasking_Type
15:54:31.605	-0.26337022	5.2865586	7.9178667	0.01293446	0.001999362	-0.00053695054	-0.19675204	5.4195986	8.170654	Multitasking_Type
15:54:31.627	-0.26337022	5.2865586	7.9178667	0.01293446	0.001999362	-0.00053695054	-0.19675204	5.4195986	8.170654	Multitasking_Type
15:54:31.648	-0.26337022	5.2865586	7.9178667	0.01293446	0.001999362	-0.00053695054	-0.19675204	5.4195986	8.170654	Multitasking_Type
15:54:31.671	-0.20590763	5.288953	7.905895	-0.010278419	0.004442823	0.005571702	-0.19507326	5.424192	8.1676445	Multitasking_Type
15:54:31.693	-0.20590763	5.288953	7.905895	-0.010278419	0.004442823	0.005571702	-0.19507326	5.424192	8.1676445	Multitasking_Type
15:54:31.715	-0.20590763	5.288953	7.905895	-0.010278419	0.004442823	0.005571702	-0.19507326	5.424192	8.1676445	Multitasking_Type
15:54:31.737	-0.20590763	5.288953	7.905895	-0.010278419	0.004442823	0.005571702	-0.19507326	5.424192	8.1676445	Multitasking_Type
15:54:31.760	-0.20590763	5.288953	7.905895	-0.010278419	0.004442823	0.005571702	-0.19507326	5.424192	8.1676445	Multitasking_Type
15:54:31.784	-0.20590763	5.288953	7.905895	-0.010278419	0.004442823	0.005571702	-0.19507326	5.424192	8.1676445	Multitasking_Type
15:54:31.807	-0.20590763	5.288953	7.905895	-0.010278419	0.004442823	0.005571702	-0.19507326	5.424192	8.1676445	Multitasking_Type
15:54:31.830	-0.20590763	5.288953	7.905895	-0.010278419	0.004442823	0.005571702	-0.19507326	5.424192	8.1676445	Multitasking_Type
15:54:31.853	-0.29210153	5.29853	7.989695	0.006825808	0.0032210925	-0.001758681	-0.19831148	5.4155893	8.173274	Multitasking_Type
15:54:31.882	-0.29210153	5.29853	7.989695	0.006825808	0.0032210925	-0.001758681	-0.19831148	5.4155893	8.173274	Multitasking_Type
15:54:31.905	-0.29210153	5.29853	7.989695	0.006825808	0.0032210925	-0.001758681	-0.19831148	5.4155893	8.173274	Multitasking_Type
15:54:31.928	-0.29210153	5.29853	7.989695	0.006825808	0.0032210925	-0.001758681	-0.19831148	5.4155893	8.173274	Multitasking_Type
15:54:31.951	-0.29210153	5.29853	7.989695	0.006825808	0.0032210925	-0.001758681	-0.19831148	5.4155893	8.173274	Multitasking_Type
15:54:31.974	-0.29210153	5.29853	7.989695	0.006825808	0.0032210925	-0.001758681	-0.19831148	5.4155893	8.173274	Multitasking_Type
15:54:31.997	-0.29210153	5.29853	7.989695	0.006825808	0.0032210925	-0.001758681	-0.19831148	5.4155893	8.173274	Multitasking_Type
15:54:32.021	-0.29210153	5.29853	7.989695	0.006825808	0.0032210925	-0.001758681	-0.19831148	5.4155893	8.173274	Multitasking_Type
15:54:32.044	-0.15323359	5.272193	7.805336	0.009269269	0.0056645535	0.007404298	-0.1920956	5.4248476	8.167282	Multitasking_Type
15:54:32.067	-0.15323359	5.272193	7.805336	0.009269269	0.0056645535	0.007404298	-0.1920956	5.4248476	8.167282	Multitasking_Type
15:54:32.090	-0.15323359	5.272193	7.805336	0.009269269	0.0056645535	0.007404298	-0.1920956	5.4248476	8.167282	Multitasking_Type
15:54:32.112	-0.15323359	5.272193	7.805336	0.009269269	0.0056645535	0.007404298	-0.1920956	5.4248476	8.167282	Multitasking_Type
15:54:32.136	-0.15323359	5.272193	7.805336	0.009269269	0.0056645535	0.007404298	-0.1920956	5.4248476	8.167282	Multitasking_Type
15:54:32.160	-0.15323359	5.272193	7.805336	0.009269269	0.0056645535	0.007404298	-0.1920956	5.4248476	8.167282	Multitasking_Type
15:54:32.183	-0.15323359	5.272193	7.805336	0.009269269	0.0056645535	0.007404298	-0.1920956	5.4248476	8.167282	Multitasking_Type
15:54:32.207	-0.15323359	5.272193	7.805336	0.0074366736	0.00016676621	-0.003591277	-0.1920956	5.4248476	8.167282	Multitasking_Type
15:54:32.230	-0.24900457	5.3105016	7.8316727	0.0074366736	0.00016676621	-0.003591277	-0.19207115	5.418622	8.171412	Multitasking_Type
15:54:32.254	-0.24900457	5.3105016	7.8316727	0.0074366736	0.00016676621	-0.003591277	-0.19207115	5.418622	8.171412	Multitasking_Type
15:54:32.276	-0.24900457	5.3105016	7.8316727	0.0074366736	0.00016676621	-0.003591277	-0.19207115	5.418622	8.171412	Multitasking_Type
15:54:32.299	-0.24900457	5.3105016	7.8316727	0.0074366736	0.00016676621	-0.003591277	-0.19207115	5.418622	8.171412	Multitasking_Type
15:54:32.322	-0.24900457	5.3105016	7.8316727	0.0074366736	0.00016676621	-0.003591277	-0.19207115	5.418622	8.171412	Multitasking_Type
15:54:32.345	-0.24900457	5.3105016	7.8316727	0.0074366736	0.00016676621	-0.003591277	-0.19207115	5.418622	8.171412	Multitasking_Type
15:54:32.367	-0.24900457	5.3105016	7.8316727	0.0074366736	0.00016676621	-0.003591277	-0.19207115	5.418622	8.171412	Multitasking_Type
15:54:32.391	-0.24182175	5.2865586	7.905895	0.0031606168	0.002610227	0.008626028	-0.19775797	5.4126225	8.175252	Multitasking_Type
15:54:32.414	-0.24182175	5.2865586	7.905895	0.0031606168	0.002610227	0.008626028	-0.19775797	5.4126225	8.175252	Multitasking_Type
15:54:32.437	-0.24182175	5.2865586	7.905895	0.0031606168	0.002610227	0.008626028	-0.19775797	5.4126225	8.175252	Multitasking_Type
15:54:32.459	-0.24182175	5.2865586	7.905895	0.0031606168	0.002610227	0.008626028	-0.19775797	5.4126225	8.175252	Multitasking_Type
15:54:32.483	-0.24182175	5.2865586	7.905895	0.0031606168	0.002610227	0.008626028	-0.19775797	5.4126225	8.175252	Multitasking_Type
15:54:32.506	-0.24182175	5.2865586	7.905895	0.0031606168	0.002610227	0.008626028	-0.19775797	5.4126225	8.175252	Multitasking_Type
15:54:32.529	-0.24182175	5.2865586	7.905895	0.0031606168	0.002610227	0.008626028	-0.19775797	5.4126225	8.175252	Multitasking_Type
15:54:32.552	-0.24182175	5.2865586	7.905895	0.0031606168	0.002610227	0.008626028	-0.19775797	5.4126225	8.175252	Multitasking_Type
15:54:32.575	-0.3040729	5.305713	7.9681463	-0.0047806315	0.0013884967	-0.001758681	-0.19935627	5.4139247	8.174351	Multitasking_Type
15:54:32.598	-0.3040729	5.305713	7.9681463	-0.0047806315	0.0013884967	-0.001758681	-0.19935627	5.4139247	8.174351	Multitasking_Type
15:54:32.622	-0.3040729	5.305713	7.9681463	-0.0047806315	0.0013884967	-0.001758681	-0.19935627	5.4139247	8.174351	Multitasking_Type
15:54:32.645	-0.3040729	5.305713	7.9681463	-0.0047806315	0.0013884967	-0.001758681	-0.19935627	5.4139247	8.174351	Multitasking_Type
15:54:32.666	-0.3040729	5.305713	7.9681463	-0.0047806315	0.0013884967	-0.001758681	-0.19935627	5.4139247	8.174351	Multitasking_Type
15:54:32.689	-0.3040729	5.305713	7.9681463	-0.0047806315	0.0013884967	-0.001758681	-0.19935627	5.4139247	8.174351	Multitasking_Type
15:54:32.713	-0.3040729	5.305713	7.9681463	-0.0047806315	0.0013884967	-0.001758681	-0.19935627	5.4139247	8.174351	Multitasking_Type
15:54:32.734	-0.3040729	5.305713	7.9681463	-0.0047806315	0.0013884967	-0.001758681	-0.19935627	5.4139247	8.174351	Multitasking_Type
15:54:32.757	-0.2657645	5.279376	7.9322324	0.011101865	0.005053688	-0.003591277	-0.2004353	5.4098244	8.177041	Multitasking_Type
15:54:32.780	-0.2657645	5.279376	7.9322324	0.011101865	0.005053688	-0.003591277	-0.2004353	5.4098244	8.177041	Multitasking_Type
15:54:32.803	-0.2657645	5.279376	7.9322324	0.011101865	0.005053688	-0.003591277	-0.2004353	5.4098244	8.177041	Multitasking_Type
15:54:32.826	-0.2657645	5.279376	7.9322324	0.011101865	0.005053688	-0.003591277	-0.2004353	5.4098244	8.177041	Multitasking_Type
15:54:32.849	-0.2657645	5.279376	7.9322324	0.011101865	0.005053688	-0.003591277	-0.2004353	5.4098244	8.177041	Multitasking_Type
15:54:32.872	-0.2657645	5.279376	7.9322324	0.011101865	0.005053688	-0.003591277	-0.2004353	5.4098244	8.177041	Multitasking_Type
15:54:32.895	-0.2657645	5.279376	7.9322324	0.011101865	0.005053688	-0.003591277	-0.2004353	5.4098244	8.177041	Multitasking_Type
15:54:32.918	-0.2657645	5.279376	7.9322324	0.011101865	0.005053688	-0.003591277	-0.2004353	5.4098244	8.177041	Multitasking_Type
15:54:32.941	-0.22506183	5.233885	7.867587	0.018432247	0.001999362	-0.001758681	-0.2056808	5.4042153	8.180617	Multitasking_Type
15:54:32.964	-0.22506183	5.233885	7.867587	0.018432247	0.001999362	-0.001758681	-0.2056808	5.4042153	8.180617	Multitasking_Type
15:54:32.987	-0.22506183	5.233885	7.867587	0.018432247	0.001999362	-0.001758681	-0.2056808	5.4042153	8.180617	Multitasking_Type
15:54:33.010	-0.22506183	5.233885	7.867587	0.018432247	0.001999362	-0.001758681	-0.2056808	5.4042153	8.180617	Multitasking_Type
15:54:33.033	-0.22506183	5.233885	7.867587	0.018432247	0.001999362	-0.001758681	-0.2056808	5.4042153	8.180617	Multitasking_Type
15:54:33.057	-0.22506183	5.233885	7.867587	0.018432247	0.001999362	-0.001758681	-0.2056808	5.4042153	8.180617	Multitasking_Type
15:54:33.080	-0.22506183	5.233885	7.867587	0.018432247	0.001999362	-0.001758681	-0.2056808	5.4042153	8.180617	Multitasking_Type
15:54:33.103	-0.22506183	5.233885	7.867587	0.018432247	0.001999362	-0.001758681	-0.2056808	5.4042153	8.180617	Multitasking_Type
15:54:33.126	-0.26337022	5.255433	7.970541	0.024540901	-0.0041092904	0.010458624	-0.21882728	5.3919716	8.188353	Multitasking_Type
15:54:33.149	-0.26337022	5.255433	7.970541	0.024540901	-0.0041092904	0.010458624	-0.21882728	5.3919716	8.188353	Multitasking_Type
15:54:33.173	-0.26337022	5.255433	7.970541	0.024540901	-0.0041092904	0.010458624	-0.21882728	5.3919716	8.188353	Multitasking_Type
15:54:33.196	-0.26337022	5.255433	7.970541	0.024540901	-0.0041092904	0.010458624	-0.21882728	5.3919716	8.188353	Multitasking_Type
15:54:33.219	-0.26337022	5.255433	7.970541	0.024540901	-0.0041092904	0.010458624	-0.21882728	5.3919716	8.188353	Multitasking_Type
15:54:33.242	-0.26337022	5.255433	7.970541	0.024540901	-0.0041092904	0.010458624	-0.21882728	5.3919716	8.188353	Multitasking_Type
15:54:33.265	-0.26337022	5.255433	7.970541	0.024540901	-0.0041092904	0.010458624	-0.21882728	5.3919716	8.188353	Multitasking_Type
15:54:33.289	-0.22985038	5.2314906	7.963358	0.009880135	-0.012661404	0.015956411	-0.2193924	5.401937	8.181766	Multitasking_Type
15:54:33.312	-0.22985038	5.2314906	7.963358	0.009880135	-0.012661404	0.015956411	-0.2193924	5.401937	8.181766	Multitasking_Type
15:54:33.335	-0.22985038	5.2314906	7.963358	0.009880135	-0.012661404	0.015956411	-0.2193924	5.401937	8.181766	Multitasking_Type
15:54:33.358	-0.22985038	5.2314906	7.963358	0.009880135	-0.012661404	0.015956411	-0.2193924	5.401937	8.181766	Multitasking_Type
15:54:33.389	-0.22985038	5.2314906	7.963358	0.009880135	-0.012661404	0.015956411	-0.2193924	5.401937	8.181766	Multitasking_Type
15:54:33.412	-0.22985038	5.2314906	7.963358	0.009880135	-0.012661404	0.015956411	-0.2193924	5.401937	8.181766	Multitasking_Type
15:54:33.435	-0.22985038	5.2314906	7.963358	0.009880135	-0.012661404	0.015956411	-0.2193924	5.401937	8.181766	Multitasking_Type
15:54:33.458	-0.22985038	5.2314906	7.963358	0.009880135	-0.012661404	0.015956411	-0.2193924	5.401937	8.181766	Multitasking_Type
15:54:33.481	-0.2657645	5.236279	7.9609637	0.001328021	-0.00044409905	0.010458624	-0.21727267	5.4023914	8.181522	Multitasking_Type
15:54:33.503	-0.2657645	5.236279	7.9609637	0.001328021	-0.00044409905	0.010458624	-0.21727267	5.4023914	8.181522	Multitasking_Type
15:54:33.527	-0.2657645	5.236279	7.9609637	0.001328021	-0.00044409905	0.010458624	-0.21727267	5.4023914	8.181522	Multitasking_Type
15:54:33.550	-0.2657645	5.236279	7.9609637	0.001328021	-0.00044409905	0.010458624	-0.21727267	5.4023914	8.181522	Multitasking_Type
15:54:33.573	-0.2657645	5.236279	7.9609637	0.001328021	-0.00044409905	0.010458624	-0.21727267	5.4023914	8.181522	Multitasking_Type
15:54:33.596	-0.2657645	5.236279	7.9609637	0.001328021	-0.00044409905	0.010458624	-0.21727267	5.4023914	8.181522	Multitasking_Type
15:54:33.619	-0.2657645	5.236279	7.9609637	0.001328021	-0.00044409905	0.010458624	-0.21727267	5.4023914	8.181522	Multitasking_Type
15:54:33.642	-0.2657645	5.236279	7.9609637	0.001328021	-0.00044409905	0.010458624	-0.21727267	5.4023914	8.181522	Multitasking_Type
15:54:33.667	-0.2657645	5.2434616	7.9585695	0.0007171558	0.009329746	0.006182567	-0.21655828	5.404	8.180479	Multitasking_Type
15:54:33.689	-0.2657645	5.2434616	7.9585695	0.0007171558	0.009329746	0.006182567	-0.21655828	5.404	8.180479	Multitasking_Type
15:54:33.712	-0.2657645	5.2434616	7.9585695	0.0007171558	0.009329746	0.006182567	-0.21655828	5.404	8.180479	Multitasking_Type
15:54:33.735	-0.2657645	5.2434616	7.9585695	0.0007171558	0.009329746	0.006182567	-0.21655828	5.404	8.180479	Multitasking_Type
15:54:33.759	-0.2657645	5.2434616	7.9585695	0.0007171558	0.009329746	0.006182567	-0.21655828	5.404	8.180479	Multitasking_Type
15:54:33.781	-0.2657645	5.2434616	7.9585695	0.0007171558	0.009329746	0.006182567	-0.21655828	5.404	8.180479	Multitasking_Type
15:54:33.804	-0.2657645	5.2434616	7.9585695	0.0007171558	0.009329746	0.006182567	-0.21655828	5.404	8.180479	Multitasking_Type
15:54:33.826	-0.2657645	5.2434616	7.9585695	0.0007171558	0.009329746	0.006182567	-0.21655828	5.404	8.180479	Multitasking_Type
15:54:33.849	-0.28252444	5.2506447	7.9130783	-0.011500149	0.01116234	0.0031282408	-0.22034557	5.4136477	8.173998	Multitasking_Type
15:54:33.873	-0.28252444	5.2506447	7.9130783	-0.011500149	0.01116234	0.0031282408	-0.22034557	5.4136477	8.173998	Multitasking_Type
15:54:33.896	-0.28252444	5.2506447	7.9130783	-0.011500149	0.01116234	0.0031282408	-0.22034557	5.4136477	8.173998	Multitasking_Type
15:54:33.919	-0.28252444	5.2506447	7.9130783	-0.011500149	0.01116234	0.0031282408	-0.22034557	5.4136477	8.173998	Multitasking_Type
15:54:33.946	-0.28252444	5.2506447	7.9130783	-0.011500149	0.01116234	0.0031282408	-0.22034557	5.4136477	8.173998	Multitasking_Type
15:54:33.968	-0.28252444	5.2506447	7.9130783	-0.011500149	0.01116234	0.0031282408	-0.22034557	5.4136477	8.173998	Multitasking_Type
15:54:33.991	-0.28252444	5.2506447	7.9130783	-0.011500149	0.01116234	0.0031282408	-0.22034557	5.4136477	8.173998	Multitasking_Type
15:54:34.014	-0.26097596	5.238673	7.867587	0.006214943	-0.00044409905	0.004960837	-0.22140536	5.4068995	8.1784315	Multitasking_Type
15:54:34.037	-0.26097596	5.238673	7.867587	0.006214943	-0.00044409905	0.004960837	-0.22140536	5.4068995	8.1784315	Multitasking_Type
15:54:34.059	-0.26097596	5.238673	7.867587	0.006214943	-0.00044409905	0.004960837	-0.22140536	5.4068995	8.1784315	Multitasking_Type
15:54:34.081	-0.26097596	5.238673	7.867587	0.006214943	-0.00044409905	0.004960837	-0.22140536	5.4068995	8.1784315	Multitasking_Type
15:54:34.105	-0.26097596	5.238673	7.867587	0.006214943	-0.00044409905	0.004960837	-0.22140536	5.4068995	8.1784315	Multitasking_Type
15:54:34.128	-0.26097596	5.238673	7.867587	0.006214943	-0.00044409905	0.004960837	-0.22140536	5.4068995	8.1784315	Multitasking_Type
15:54:34.151	-0.26097596	5.238673	7.867587	0.006214943	-0.00044409905	0.004960837	-0.22140536	5.4068995	8.1784315	Multitasking_Type
15:54:34.174	-0.26097596	5.238673	7.867587	0.006214943	-0.00044409905	0.004960837	-0.22140536	5.4068995	8.1784315	Multitasking_Type
15:54:34.197	-0.21787901	5.255433	7.9178667	0.001328021	0.00016676621	0.019010736	-0.22312176	5.4061623	8.178873	Multitasking_Type
15:54:34.221	-0.21787901	5.255433	7.9178667	0.001328021	0.00016676621	0.019010736	-0.22312176	5.4061623	8.178873	Multitasking_Type
15:54:34.244	-0.21787901	5.255433	7.9178667	0.001328021	0.00016676621	0.019010736	-0.22312176	5.4061623	8.178873	Multitasking_Type
15:54:34.267	-0.21787901	5.255433	7.9178667	0.001328021	0.00016676621	0.019010736	-0.22312176	5.4061623	8.178873	Multitasking_Type
15:54:34.289	-0.21787901	5.255433	7.9178667	0.001328021	0.00016676621	0.019010736	-0.22312176	5.4061623	8.178873	Multitasking_Type
15:54:34.312	-0.21787901	5.255433	7.9178667	0.001328021	0.00016676621	0.019010736	-0.22312176	5.4061623	8.178873	Multitasking_Type
15:54:34.335	-0.21787901	5.255433	7.9178667	0.001328021	0.00016676621	0.019010736	-0.22312176	5.4061623	8.178873	Multitasking_Type
15:54:34.358	-0.21787901	5.255433	7.9178667	0.001328021	0.00016676621	0.019010736	-0.22312176	5.4061623	8.178873	Multitasking_Type
15:54:34.393	-0.21548474	5.2506447	7.92505	-0.009056688	-0.00044409905	0.014123815	-0.2189443	5.3999476	8.183092	Multitasking_Type
15:54:34.416	-0.21548474	5.2506447	7.92505	-0.009056688	-0.00044409905	0.014123815	-0.2189443	5.3999476	8.183092	Multitasking_Type
15:54:34.439	-0.21548474	5.2506447	7.92505	-0.009056688	-0.00044409905	0.014123815	-0.2189443	5.3999476	8.183092	Multitasking_Type
15:54:34.463	-0.21548474	5.2506447	7.92505	-0.009056688	-0.00044409905	0.014123815	-0.2189443	5.3999476	8.183092	Multitasking_Type
15:54:34.484	-0.21548474	5.2506447	7.92505	-0.009056688	-0.00044409905	0.014123815	-0.2189443	5.3999476	8.183092	Multitasking_Type
15:54:34.506	-0.21548474	5.2506447	7.92505	-0.009056688	-0.00044409905	0.014123815	-0.2189443	5.3999476	8.183092	Multitasking_Type
15:54:34.529	-0.21548474	5.2506447	7.92505	-0.009056688	-0.00044409905	0.014123815	-0.2189443	5.3999476	8.183092	Multitasking_Type
15:54:34.552	-0.25139886	5.279376	7.893924	-0.00050457474	0.00016676621	0.007404298	-0.21761297	5.40692	8.178522	Multitasking_Type
15:54:34.576	-0.25139886	5.279376	7.893924	-0.00050457474	0.00016676621	0.007404298	-0.21761297	5.40692	8.178522	Multitasking_Type
15:54:34.599	-0.25139886	5.279376	7.893924	-0.00050457474	0.00016676621	0.007404298	-0.21761297	5.40692	8.178522	Multitasking_Type
15:54:34.622	-0.25139886	5.279376	7.893924	-0.00050457474	0.00016676621	0.007404298	-0.21761297	5.40692	8.178522	Multitasking_Type
15:54:34.645	-0.25139886	5.279376	7.893924	-0.00050457474	0.00016676621	0.007404298	-0.21761297	5.40692	8.178522	Multitasking_Type
15:54:34.668	-0.25139886	5.279376	7.893924	-0.00050457474	0.00016676621	0.007404298	-0.21761297	5.40692	8.178522	Multitasking_Type
15:54:34.692	-0.25139886	5.279376	7.893924	-0.00050457474	0.00016676621	0.007404298	-0.21761297	5.40692	8.178522	Multitasking_Type
15:54:34.715	-0.25139886	5.279376	7.893924	-0.00050457474	0.00016676621	0.007404298	-0.21761297	5.40692	8.178522	Multitasking_Type
15:54:34.738	-0.29928434	5.2841644	7.982512	-0.010889284	0.004442823	0.0012956453	-0.21601412	5.4123187	8.174991	Multitasking_Type
15:54:34.761	-0.29928434	5.2841644	7.982512	-0.010889284	0.004442823	0.0012956453	-0.21601412	5.4123187	8.174991	Multitasking_Type
15:54:34.783	-0.29928434	5.2841644	7.982512	-0.010889284	0.004442823	0.0012956453	-0.21601412	5.4123187	8.174991	Multitasking_Type
15:54:34.807	-0.29928434	5.2841644	7.982512	-0.010889284	0.004442823	0.0012956453	-0.21601412	5.4123187	8.174991	Multitasking_Type
15:54:34.829	-0.29928434	5.2841644	7.982512	-0.010889284	0.004442823	0.0012956453	-0.21601412	5.4123187	8.174991	Multitasking_Type
15:54:34.851	-0.29928434	5.2841644	7.982512	-0.010889284	0.004442823	0.0012956453	-0.21601412	5.4123187	8.174991	Multitasking_Type
15:54:34.875	-0.29928434	5.2841644	7.982512	-0.010889284	0.004442823	0.0012956453	-0.21601412	5.4123187	8.174991	Multitasking_Type
15:54:34.898	-0.29928434	5.2841644	7.982512	-0.010889284	0.004442823	0.0012956453	-0.21601412	5.4123187	8.174991	Multitasking_Type
15:54:34.922	-0.2753416	5.279376	7.946598	0.00010629055	0.004442823	0.0019065104	-0.21574886	5.4111285	8.175786	Multitasking_Type
15:54:34.945	-0.2753416	5.279376	7.946598	0.00010629055	0.004442823	0.0019065104	-0.21574886	5.4111285	8.175786	Multitasking_Type
15:54:34.968	-0.2753416	5.279376	7.946598	0.00010629055	0.004442823	0.0019065104	-0.21574886	5.4111285	8.175786	Multitasking_Type
15:54:34.990	-0.2753416	5.279376	7.946598	0.00010629055	0.004442823	0.0019065104	-0.21574886	5.4111285	8.175786	Multitasking_Type
15:54:35.014	-0.2753416	5.279376	7.946598	0.00010629055	0.004442823	0.0019065104	-0.21574886	5.4111285	8.175786	Multitasking_Type
15:54:35.269	-0.25139886	5.276982	7.982512	-0.018219667	0.0032210925	0.01229122	-0.22111127	5.4137034	8.173939	Multitasking_Type
15:54:35.292	-0.25139886	5.276982	7.982512	-0.018219667	0.0032210925	0.01229122	-0.22111127	5.4137034	8.173939	Multitasking_Type
15:54:35.315	-0.25139886	5.276982	7.982512	-0.018219667	0.0032210925	0.01229122	-0.22111127	5.4137034	8.173939	Multitasking_Type
15:54:35.338	-0.25139886	5.276982	7.982512	-0.018219667	0.0032210925	0.01229122	-0.22111127	5.4137034	8.173939	Multitasking_Type
15:54:35.361	-0.25139886	5.276982	7.982512	-0.018219667	0.0032210925	0.01229122	-0.22111127	5.4137034	8.173939	Multitasking_Type
15:54:35.397	-0.25139886	5.276982	7.982512	-0.018219667	0.0032210925	0.01229122	-0.22111127	5.4137034	8.173939	Multitasking_Type
15:54:35.421	-0.25139886	5.276982	7.982512	-0.018219667	0.0032210925	0.01229122	-0.22111127	5.4137034	8.173939	Multitasking_Type
15:54:35.443	-0.25139886	5.276982	7.982512	-0.018219667	0.0032210925	0.01229122	-0.22111127	5.4137034	8.173939	Multitasking_Type
15:54:35.467	-0.25858167	5.260222	7.92505	-0.030436972	0.005053688	0.006182567	-0.21706875	5.411541	8.175477	Multitasking_Type
15:54:35.490	-0.25858167	5.260222	7.92505	-0.030436972	0.005053688	0.006182567	-0.21706875	5.411541	8.175477	Multitasking_Type
15:54:35.513	-0.25858167	5.260222	7.92505	-0.030436972	0.005053688	0.006182567	-0.21706875	5.411541	8.175477	Multitasking_Type
15:54:35.536	-0.25858167	5.260222	7.92505	-0.030436972	0.005053688	0.006182567	-0.21706875	5.411541	8.175477	Multitasking_Type
15:54:35.559	-0.25858167	5.260222	7.92505	-0.030436972	0.005053688	0.006182567	-0.21706875	5.411541	8.175477	Multitasking_Type
15:54:35.582	-0.25858167	5.260222	7.92505	-0.030436972	0.005053688	0.006182567	-0.21706875	5.411541	8.175477	Multitasking_Type
15:54:35.605	-0.25858167	5.260222	7.92505	-0.030436972	0.005053688	0.006182567	-0.21706875	5.411541	8.175477	Multitasking_Type
15:54:35.629	-0.26337022	5.2506447	7.9609637	-0.010278419	0.004442823	0.012902086	-0.22212665	5.405448	8.179374	Multitasking_Type
15:54:35.653	-0.26337022	5.2506447	7.9609637	-0.010278419	0.004442823	0.012902086	-0.22212665	5.405448	8.179374	Multitasking_Type
15:54:35.675	-0.26337022	5.2506447	7.9609637	-0.010278419	0.004442823	0.012902086	-0.22212665	5.405448	8.179374	Multitasking_Type
15:54:35.697	-0.26337022	5.2506447	7.9609637	-0.010278419	0.004442823	0.012902086	-0.22212665	5.405448	8.179374	Multitasking_Type
15:54:35.720	-0.26337022	5.2506447	7.9609637	-0.010278419	0.004442823	0.012902086	-0.22212665	5.405448	8.179374	Multitasking_Type
15:54:35.747	-0.26337022	5.2506447	7.9609637	-0.010278419	0.004442823	0.012902086	-0.22212665	5.405448	8.179374	Multitasking_Type
15:54:35.770	-0.26337022	5.2506447	7.9609637	-0.010278419	0.004442823	0.012902086	-0.22212665	5.405448	8.179374	Multitasking_Type
15:54:35.792	-0.26337022	5.2506447	7.9609637	-0.010278419	0.004442823	0.012902086	-0.22212665	5.405448	8.179374	Multitasking_Type
15:54:35.814	-0.23463893	5.255433	7.8292785	0.008047539	0.004442823	-0.00053695054	-0.2241685	5.404286	8.180083	Multitasking_Type
15:54:35.837	-0.23463893	5.255433	7.8292785	0.008047539	0.004442823	-0.00053695054	-0.2241685	5.404286	8.180083	Multitasking_Type
15:54:35.859	-0.23463893	5.255433	7.8292785	0.008047539	0.004442823	-0.00053695054	-0.2241685	5.404286	8.180083	Multitasking_Type
15:54:35.884	-0.23463893	5.255433	7.8292785	0.008047539	0.004442823	-0.00053695054	-0.2241685	5.404286	8.180083	Multitasking_Type
15:54:35.907	-0.23463893	5.255433	7.8292785	0.008047539	0.004442823	-0.00053695054	-0.2241685	5.404286	8.180083	Multitasking_Type
15:54:35.929	-0.23463893	5.255433	7.8292785	0.008047539	0.004442823	-0.00053695054	-0.2241685	5.404286	8.180083	Multitasking_Type
15:54:35.951	-0.23463893	5.255433	7.8292785	0.008047539	0.004442823	-0.00053695054	-0.2241685	5.404286	8.180083	Multitasking_Type
15:54:35.975	-0.23463893	5.255433	7.8292785	0.008047539	0.004442823	-0.00053695054	-0.2241685	5.404286	8.180083	Multitasking_Type
15:54:35.999	-0.22506183	5.212336	7.903501	0.015377922	0.0013884967	0.010458624	-0.22383587	5.3993697	8.183339	Multitasking_Type
15:54:36.022	-0.22506183	5.212336	7.903501	0.015377922	0.0013884967	0.010458624	-0.22383587	5.3993697	8.183339	Multitasking_Type
15:54:36.045	-0.22506183	5.212336	7.903501	0.015377922	0.0013884967	0.010458624	-0.22383587	5.3993697	8.183339	Multitasking_Type
15:54:36.068	-0.22506183	5.212336	7.903501	0.015377922	0.0013884967	0.010458624	-0.22383587	5.3993697	8.183339	Multitasking_Type
15:54:36.092	-0.22506183	5.212336	7.903501	0.015377922	0.0013884967	0.010458624	-0.22383587	5.3993697	8.183339	Multitasking_Type
15:54:36.116	-0.22506183	5.212336	7.903501	0.015377922	0.0013884967	0.010458624	-0.22383587	5.3993697	8.183339	Multitasking_Type
15:54:36.139	-0.22506183	5.212336	7.903501	0.015377922	0.0013884967	0.010458624	-0.22383587	5.3993697	8.183339	Multitasking_Type
15:54:36.162	-0.22506183	5.212336	7.903501	0.015377922	0.0013884967	0.010458624	-0.22383587	5.3993697	8.183339	Multitasking_Type
15:54:36.192	-0.28252444	5.236279	7.9561753	-0.01272188	0.014827532	-0.021917235	-0.24338199	5.393187	8.186859	Multitasking_Type
15:54:36.215	-0.28252444	5.236279	7.9561753	-0.01272188	0.014827532	-0.021917235	-0.24338199	5.393187	8.186859	Multitasking_Type
15:54:36.238	-0.28252444	5.236279	7.9561753	-0.01272188	0.014827532	-0.021917235	-0.24338199	5.393187	8.186859	Multitasking_Type
15:54:36.261	-0.28252444	5.236279	7.9561753	-0.01272188	0.014827532	-0.021917235	-0.24338199	5.393187	8.186859	Multitasking_Type
15:54:36.284	-0.28252444	5.236279	7.9561753	-0.01272188	0.014827532	-0.021917235	-0.24338199	5.393187	8.186859	Multitasking_Type
15:54:36.307	-0.28252444	5.236279	7.9561753	-0.01272188	0.014827532	-0.021917235	-0.24338199	5.393187	8.186859	Multitasking_Type
15:54:36.331	-0.28252444	5.236279	7.9561753	-0.01272188	0.014827532	-0.021917235	-0.24338199	5.393187	8.186859	Multitasking_Type
15:54:36.354	-0.19633053	5.130931	8.073495	-0.010889284	0.014827532	0.01106949	-0.26285172	5.3781943	8.196113	Multitasking_Type
15:54:36.377	-0.19633053	5.130931	8.073495	-0.010889284	0.014827532	0.01106949	-0.26285172	5.3781943	8.196113	Multitasking_Type
15:54:36.401	-0.19633053	5.130931	8.073495	-0.010889284	0.014827532	0.01106949	-0.26285172	5.3781943	8.196113	Multitasking_Type
15:54:36.424	-0.19633053	5.130931	8.073495	-0.010889284	0.014827532	0.01106949	-0.26285172	5.3781943	8.196113	Multitasking_Type
15:54:36.447	-0.19633053	5.130931	8.073495	-0.010889284	0.014827532	0.01106949	-0.26285172	5.3781943	8.196113	Multitasking_Type
15:54:36.471	-0.19633053	5.130931	8.073495	-0.010889284	0.014827532	0.01106949	-0.26285172	5.3781943	8.196113	Multitasking_Type
15:54:36.494	-0.19633053	5.130931	8.073495	-0.010889284	0.014827532	0.01106949	-0.26285172	5.3781943	8.196113	Multitasking_Type
15:54:36.515	-0.19633053	5.130931	8.073495	-0.010889284	0.014827532	0.01106949	-0.26285172	5.3781943	8.196113	Multitasking_Type
15:54:36.539	-0.34477556	5.262616	7.989695	-0.007834958	0.00994061	0.0067934324	-0.3057919	5.4237785	8.164524	Multitasking_Type
15:54:36.562	-0.34477556	5.262616	7.989695	-0.007834958	0.00994061	0.0067934324	-0.3057919	5.4237785	8.164524	Multitasking_Type
15:54:36.586	-0.34477556	5.262616	7.989695	-0.007834958	0.00994061	0.0067934324	-0.3057919	5.4237785	8.164524	Multitasking_Type
15:54:36.609	-0.34477556	5.262616	7.989695	-0.007834958	0.00994061	0.0067934324	-0.3057919	5.4237785	8.164524	Multitasking_Type
15:54:36.632	-0.34477556	5.262616	7.989695	-0.007834958	0.00994061	0.0067934324	-0.3057919	5.4237785	8.164524	Multitasking_Type
15:54:36.655	-0.34477556	5.262616	7.989695	-0.007834958	0.00994061	0.0067934324	-0.3057919	5.4237785	8.164524	Multitasking_Type
15:54:36.677	-0.34477556	5.262616	7.989695	-0.007834958	0.00994061	0.0067934324	-0.3057919	5.4237785	8.164524	Multitasking_Type
15:54:36.700	-0.34477556	5.262616	7.989695	-0.007834958	0.00994061	0.0067934324	-0.3057919	5.4237785	8.164524	Multitasking_Type
15:54:36.723	-0.34716985	5.322473	7.8795586	-0.03715649	-0.007163617	0.011680354	-0.32085517	5.434902	8.156546	Multitasking_Type
15:54:36.745	-0.34716985	5.322473	7.8795586	-0.03715649	-0.007163617	0.011680354	-0.32085517	5.434902	8.156546	Multitasking_Type
15:54:36.768	-0.34716985	5.322473	7.8795586	-0.03715649	-0.007163617	0.011680354	-0.32085517	5.434902	8.156546	Multitasking_Type
15:54:36.792	-0.34716985	5.322473	7.8795586	-0.03715649	-0.007163617	0.011680354	-0.32085517	5.434902	8.156546	Multitasking_Type
15:54:36.815	-0.34716985	5.322473	7.8795586	-0.03715649	-0.007163617	0.011680354	-0.32085517	5.434902	8.156546	Multitasking_Type
15:54:36.838	-0.34716985	5.322473	7.8795586	-0.03715649	-0.007163617	0.011680354	-0.32085517	5.434902	8.156546	Multitasking_Type
15:54:36.861	-0.34716985	5.322473	7.8795586	-0.03715649	-0.007163617	0.011680354	-0.32085517	5.434902	8.156546	Multitasking_Type
15:54:36.882	-0.34716985	5.322473	7.8795586	-0.03715649	-0.007163617	0.011680354	-0.32085517	5.434902	8.156546	Multitasking_Type
15:54:36.905	-0.3304099	5.2314906	7.9944835	-0.03837822	0.002610227	-0.0060347375	-0.3226845	5.3810263	8.192119	Multitasking_Type
15:54:36.929	-0.3304099	5.2314906	7.9944835	-0.03837822	0.002610227	-0.0060347375	-0.3226845	5.3810263	8.192119	Multitasking_Type
15:54:36.952	-0.3304099	5.2314906	7.9944835	-0.03837822	0.002610227	-0.0060347375	-0.3226845	5.3810263	8.192119	Multitasking_Type
15:54:36.975	-0.3304099	5.2314906	7.9944835	-0.03837822	0.002610227	-0.0060347375	-0.3226845	5.3810263	8.192119	Multitasking_Type
15:54:36.998	-0.3304099	5.2314906	7.9944835	-0.03837822	0.002610227	-0.0060347375	-0.3226845	5.3810263	8.192119	Multitasking_Type
15:54:37.022	-0.3304099	5.2314906	7.9944835	-0.03837822	0.002610227	-0.0060347375	-0.3226845	5.3810263	8.192119	Multitasking_Type
15:54:37.045	-0.3304099	5.2314906	7.9944835	-0.03837822	0.002610227	-0.0060347375	-0.3226845	5.3810263	8.192119	Multitasking_Type
15:54:37.068	-0.32562137	5.195576	7.884347	0.02331917	-0.011439674	0.006182567	-0.33114982	5.3622813	8.2040615	Multitasking_Type
15:54:37.092	-0.32562137	5.195576	7.884347	0.02331917	-0.011439674	0.006182567	-0.33114982	5.3622813	8.2040615	Multitasking_Type
15:54:37.115	-0.32562137	5.195576	7.884347	0.02331917	-0.011439674	0.006182567	-0.33114982	5.3622813	8.2040615	Multitasking_Type
15:54:37.138	-0.32562137	5.195576	7.884347	0.02331917	-0.011439674	0.006182567	-0.33114982	5.3622813	8.2040615	Multitasking_Type
15:54:37.160	-0.32562137	5.195576	7.884347	0.02331917	-0.011439674	0.006182567	-0.33114982	5.3622813	8.2040615	Multitasking_Type
15:54:37.182	-0.32562137	5.195576	7.884347	0.02331917	-0.011439674	0.006182567	-0.33114982	5.3622813	8.2040615	Multitasking_Type
15:54:37.204	-0.32562137	5.195576	7.884347	0.02331917	-0.011439674	0.006182567	-0.33114982	5.3622813	8.2040615	Multitasking_Type
15:54:37.226	-0.32562137	5.195576	7.884347	0.02331917	-0.011439674	0.006182567	-0.33114982	5.3622813	8.2040615	Multitasking_Type
15:54:37.250	-0.4285752	5.2314906	7.9585695	0.022708306	-0.014493999	0.0067934324	-0.3359803	5.368683	8.199678	Multitasking_Type
15:54:37.273	-0.4285752	5.2314906	7.9585695	0.022708306	-0.014493999	0.0067934324	-0.3359803	5.368683	8.199678	Multitasking_Type
15:54:37.296	-0.4285752	5.2314906	7.9585695	0.022708306	-0.014493999	0.0067934324	-0.3359803	5.368683	8.199678	Multitasking_Type
15:54:37.319	-0.4285752	5.2314906	7.9585695	0.022708306	-0.014493999	0.0067934324	-0.3359803	5.368683	8.199678	Multitasking_Type
15:54:37.342	-0.4285752	5.2314906	7.9585695	0.022708306	-0.014493999	0.0067934324	-0.3359803	5.368683	8.199678	Multitasking_Type
15:54:37.366	-0.4285752	5.2314906	7.9585695	0.022708306	-0.014493999	0.0067934324	-0.3359803	5.368683	8.199678	Multitasking_Type
15:54:37.390	-0.4285752	5.2314906	7.9585695	0.022708306	-0.014493999	0.0067934324	-0.3359803	5.368683	8.199678	Multitasking_Type
15:54:37.412	-0.4285752	5.2314906	7.9585695	0.022708306	-0.014493999	0.0067934324	-0.3359803	5.368683	8.199678	Multitasking_Type
15:54:37.434	-0.32083282	5.212336	7.929838	0.009880135	-0.00288756	0.0067934324	-0.3292404	5.3732047	8.196987	Multitasking_Type
15:54:37.457	-0.32083282	5.212336	7.929838	0.009880135	-0.00288756	0.0067934324	-0.3292404	5.3732047	8.196987	Multitasking_Type
15:54:37.481	-0.32083282	5.212336	7.929838	0.009880135	-0.00288756	0.0067934324	-0.3292404	5.3732047	8.196987	Multitasking_Type
15:54:37.504	-0.32083282	5.212336	7.929838	0.009880135	-0.00288756	0.0067934324	-0.3292404	5.3732047	8.196987	Multitasking_Type
15:54:37.527	-0.32083282	5.212336	7.929838	0.009880135	-0.00288756	0.0067934324	-0.3292404	5.3732047	8.196987	Multitasking_Type
15:54:37.549	-0.32083282	5.212336	7.929838	0.009880135	-0.00288756	0.0067934324	-0.3292404	5.3732047	8.196987	Multitasking_Type
15:54:37.572	-0.32083282	5.212336	7.929838	0.009880135	-0.00288756	0.0067934324	-0.3292404	5.3732047	8.196987	Multitasking_Type
15:54:37.596	-0.32083282	5.212336	7.929838	0.009880135	-0.00288756	0.0067934324	-0.3292404	5.3732047	8.196987	Multitasking_Type
15:54:37.619	-0.3232271	5.2219133	7.9178667	0.00010629055	0.0056645535	0.01717814	-0.3283393	5.37834	8.193657	Multitasking_Type
15:54:37.642	-0.3232271	5.2219133	7.9178667	0.00010629055	0.0056645535	0.01717814	-0.3283393	5.37834	8.193657	Multitasking_Type
15:54:37.665	-0.3232271	5.2219133	7.9178667	0.00010629055	0.0056645535	0.01717814	-0.3283393	5.37834	8.193657	Multitasking_Type
15:54:37.688	-0.3232271	5.2219133	7.9178667	0.00010629055	0.0056645535	0.01717814	-0.3283393	5.37834	8.193657	Multitasking_Type
15:54:37.712	-0.3232271	5.2219133	7.9178667	0.00010629055	0.0056645535	0.01717814	-0.3283393	5.37834	8.193657	Multitasking_Type
15:54:37.735	-0.3232271	5.2219133	7.9178667	0.00010629055	0.0056645535	0.01717814	-0.3283393	5.37834	8.193657	Multitasking_Type
15:54:37.758	-0.3232271	5.2219133	7.9178667	0.00010629055	0.0056645535	0.01717814	-0.3283393	5.37834	8.193657	Multitasking_Type
15:54:37.781	-0.3232271	5.2219133	7.9178667	0.00010629055	0.0056645535	0.01717814	-0.3283393	5.37834	8.193657	Multitasking_Type
15:54:37.806	-0.3304099	5.140508	8.020821	-0.011500149	-0.0047201556	0.014123815	-0.33311722	5.373937	8.196351	Multitasking_Type
15:54:37.829	-0.3304099	5.140508	8.020821	-0.011500149	-0.0047201556	0.014123815	-0.33311722	5.373937	8.196351	Multitasking_Type
15:54:37.852	-0.3304099	5.140508	8.020821	-0.011500149	-0.0047201556	0.014123815	-0.33311722	5.373937	8.196351	Multitasking_Type
15:54:37.875	-0.3304099	5.140508	8.020821	-0.011500149	-0.0047201556	0.014123815	-0.33311722	5.373937	8.196351	Multitasking_Type
15:54:37.907	-0.3304099	5.140508	8.020821	-0.011500149	-0.0047201556	0.014123815	-0.33311722	5.373937	8.196351	Multitasking_Type
15:54:37.932	-0.3304099	5.140508	8.020821	-0.011500149	-0.0047201556	0.014123815	-0.33311722	5.373937	8.196351	Multitasking_Type
15:54:37.954	-0.3304099	5.140508	8.020821	-0.011500149	-0.0047201556	0.014123815	-0.33311722	5.373937	8.196351	Multitasking_Type
15:54:37.976	-0.33519846	5.2147307	8.0926485	0.001328021	0.002610227	0.016567277	-0.33449697	5.3605247	8.205074	Multitasking_Type
15:54:37.999	-0.33519846	5.2147307	8.0926485	0.001328021	0.002610227	0.016567277	-0.33449697	5.3605247	8.205074	Multitasking_Type
15:54:38.022	-0.33519846	5.2147307	8.0926485	0.001328021	0.002610227	0.016567277	-0.33449697	5.3605247	8.205074	Multitasking_Type
15:54:38.045	-0.33519846	5.2147307	8.0926485	0.001328021	0.002610227	0.016567277	-0.33449697	5.3605247	8.205074	Multitasking_Type
15:54:38.069	-0.33519846	5.2147307	8.0926485	0.001328021	0.002610227	0.016567277	-0.33449697	5.3605247	8.205074	Multitasking_Type
15:54:38.092	-0.33519846	5.2147307	8.0926485	0.001328021	0.002610227	0.016567277	-0.33449697	5.3605247	8.205074	Multitasking_Type
15:54:38.115	-0.33519846	5.2147307	8.0926485	0.001328021	0.002610227	0.016567277	-0.33449697	5.3605247	8.205074	Multitasking_Type
15:54:38.138	-0.33519846	5.2147307	8.0926485	0.001328021	0.002610227	0.016567277	-0.33449697	5.3605247	8.205074	Multitasking_Type
15:54:38.161	-0.2777359	5.200365	7.910684	0.027595226	-0.014493999	0.015956411	-0.32778892	5.35521	8.208817	Multitasking_Type
15:54:38.185	-0.2777359	5.200365	7.910684	0.027595226	-0.014493999	0.015956411	-0.32778892	5.35521	8.208817	Multitasking_Type
15:54:38.208	-0.2777359	5.200365	7.910684	0.027595226	-0.014493999	0.015956411	-0.32778892	5.35521	8.208817	Multitasking_Type
15:54:38.231	-0.2777359	5.200365	7.910684	0.027595226	-0.014493999	0.015956411	-0.32778892	5.35521	8.208817	Multitasking_Type
15:54:38.254	-0.2777359	5.200365	7.910684	0.027595226	-0.014493999	0.015956411	-0.32778892	5.35521	8.208817	Multitasking_Type
15:54:38.277	-0.2777359	5.200365	7.910684	0.027595226	-0.014493999	0.015956411	-0.32778892	5.35521	8.208817	Multitasking_Type
15:54:38.300	-0.2777359	5.200365	7.910684	0.027595226	-0.014493999	0.015956411	-0.32778892	5.35521	8.208817	Multitasking_Type
15:54:38.324	-0.2777359	5.200365	7.910684	0.027595226	-0.014493999	0.015956411	-0.32778892	5.35521	8.208817	Multitasking_Type
15:54:38.347	-0.31843856	5.190788	7.9322324	-0.0029480357	-0.010828808	0.0037391062	-0.32616535	5.3670645	8.201132	Multitasking_Type
15:54:38.368	-0.31843856	5.190788	7.9322324	-0.0029480357	-0.010828808	0.0037391062	-0.32616535	5.3670645	8.201132	Multitasking_Type
15:54:38.390	-0.31843856	5.190788	7.9322324	-0.0029480357	-0.010828808	0.0037391062	-0.32616535	5.3670645	8.201132	Multitasking_Type
15:54:38.412	-0.31843856	5.190788	7.9322324	-0.0029480357	-0.010828808	0.0037391062	-0.32616535	5.3670645	8.201132	Multitasking_Type
15:54:38.434	-0.31843856	5.190788	7.9322324	-0.0029480357	-0.010828808	0.0037391062	-0.32616535	5.3670645	8.201132	Multitasking_Type
15:54:38.456	-0.31843856	5.190788	7.9322324	-0.0029480357	-0.010828808	0.0037391062	-0.32616535	5.3670645	8.201132	Multitasking_Type
15:54:38.479	-0.31843856	5.190788	7.9322324	-0.0029480357	-0.010828808	0.0037391062	-0.32616535	5.3670645	8.201132	Multitasking_Type
15:54:38.502	-0.31843856	5.190788	7.9322324	-0.0029480357	-0.010828808	0.0037391062	-0.32616535	5.3670645	8.201132	Multitasking_Type
15:54:38.526	-0.3519584	5.190788	7.944204	0.00010629055	-0.0010549643	0.0031282408	-0.32384428	5.371543	8.198294	Multitasking_Type
15:54:38.547	-0.3519584	5.190788	7.944204	0.00010629055	-0.0010549643	0.0031282408	-0.32384428	5.371543	8.198294	Multitasking_Type
15:54:38.571	-0.3519584	5.190788	7.944204	0.00010629055	-0.0010549643	0.0031282408	-0.32384428	5.371543	8.198294	Multitasking_Type
15:54:38.593	-0.3519584	5.190788	7.944204	0.00010629055	-0.0010549643	0.0031282408	-0.32384428	5.371543	8.198294	Multitasking_Type
15:54:38.615	-0.3519584	5.190788	7.944204	0.00010629055	-0.0010549643	0.0031282408	-0.32384428	5.371543	8.198294	Multitasking_Type
15:54:38.639	-0.3519584	5.190788	7.944204	0.00010629055	-0.0010549643	0.0031282408	-0.32384428	5.371543	8.198294	Multitasking_Type
15:54:38.662	-0.3519584	5.190788	7.944204	0.00010629055	-0.0010549643	0.0031282408	-0.32384428	5.371543	8.198294	Multitasking_Type
15:54:38.685	-0.37590113	5.2458563	7.9322324	-0.0017263051	-0.0077744815	-0.0042021424	-0.31932443	5.3681803	8.200671	Multitasking_Type
15:54:38.709	-0.37590113	5.2458563	7.9322324	-0.0017263051	-0.0077744815	-0.0042021424	-0.31932443	5.3681803	8.200671	Multitasking_Type
15:54:38.732	-0.37590113	5.2458563	7.9322324	-0.0017263051	-0.0077744815	-0.0042021424	-0.31932443	5.3681803	8.200671	Multitasking_Type
15:54:38.755	-0.37590113	5.2458563	7.9322324	-0.0017263051	-0.0077744815	-0.0042021424	-0.31932443	5.3681803	8.200671	Multitasking_Type
15:54:38.778	-0.37590113	5.2458563	7.9322324	-0.0017263051	-0.0077744815	-0.0042021424	-0.31932443	5.3681803	8.200671	Multitasking_Type
15:54:38.801	-0.37590113	5.2458563	7.9322324	-0.0017263051	-0.0077744815	-0.0042021424	-0.31932443	5.3681803	8.200671	Multitasking_Type
15:54:38.822	-0.37590113	5.2458563	7.9322324	-0.0017263051	-0.0077744815	-0.0042021424	-0.31932443	5.3681803	8.200671	Multitasking_Type
15:54:38.848	-0.37590113	5.2458563	7.9322324	-0.0017263051	-0.0077744815	-0.0042021424	-0.31932443	5.3681803	8.200671	Multitasking_Type
15:54:38.872	-0.32562137	5.2027593	7.9154725	0.017210517	0.006886284	0.009236894	-0.31695256	5.3618445	8.204907	Multitasking_Type
15:54:38.911	-0.32562137	5.2027593	7.9154725	0.017210517	0.006886284	0.009236894	-0.31695256	5.3618445	8.204907	Multitasking_Type
15:54:38.934	-0.32562137	5.2027593	7.9154725	0.017210517	0.006886284	0.009236894	-0.31695256	5.3618445	8.204907	Multitasking_Type
15:54:38.957	-0.32562137	5.2027593	7.9154725	0.017210517	0.006886284	0.009236894	-0.31695256	5.3618445	8.204907	Multitasking_Type
15:54:38.980	-0.32562137	5.2027593	7.9154725	0.017210517	0.006886284	0.009236894	-0.31695256	5.3618445	8.204907	Multitasking_Type
15:54:39.231	-0.3615355	5.2314906	8.049552	-0.0011154399	-0.0022766949	0.00068477995	-0.31937218	5.3657513	8.202258	Multitasking_Type
15:54:39.254	-0.3615355	5.2314906	8.049552	-0.0011154399	-0.0022766949	0.00068477995	-0.31937218	5.3657513	8.202258	Multitasking_Type
15:54:39.277	-0.3615355	5.2314906	8.049552	-0.0011154399	-0.0022766949	0.00068477995	-0.31937218	5.3657513	8.202258	Multitasking_Type
15:54:39.300	-0.3615355	5.2314906	8.049552	-0.0011154399	-0.0022766949	0.00068477995	-0.31937218	5.3657513	8.202258	Multitasking_Type
15:54:39.323	-0.3615355	5.2314906	8.049552	-0.0011154399	-0.0022766949	0.00068477995	-0.31937218	5.3657513	8.202258	Multitasking_Type
15:54:39.347	-0.3615355	5.2314906	8.049552	-0.0011154399	-0.0022766949	0.00068477995	-0.31937218	5.3657513	8.202258	Multitasking_Type
15:54:39.370	-0.3615355	5.2314906	8.049552	-0.0011154399	-0.0022766949	0.00068477995	-0.31937218	5.3657513	8.202258	Multitasking_Type
15:54:39.395	-0.3615355	5.2314906	8.049552	-0.0011154399	-0.0022766949	0.00068477995	-0.31937218	5.3657513	8.202258	Multitasking_Type
15:54:39.418	-0.33759275	5.209942	7.927444	-0.0017263051	0.0007776315	0.01106949	-0.31717443	5.371983	8.198265	Multitasking_Type
15:54:39.441	-0.33759275	5.209942	7.927444	-0.0017263051	0.0007776315	0.01106949	-0.31717443	5.371983	8.198265	Multitasking_Type
15:54:39.465	-0.33759275	5.209942	7.927444	-0.0017263051	0.0007776315	0.01106949	-0.31717443	5.371983	8.198265	Multitasking_Type
15:54:39.488	-0.33759275	5.209942	7.927444	-0.0017263051	0.0007776315	0.01106949	-0.31717443	5.371983	8.198265	Multitasking_Type
15:54:39.511	-0.33759275	5.209942	7.927444	-0.0017263051	0.0007776315	0.01106949	-0.31717443	5.371983	8.198265	Multitasking_Type
15:54:39.534	-0.33759275	5.209942	7.927444	-0.0017263051	0.0007776315	0.01106949	-0.31717443	5.371983	8.198265	Multitasking_Type
15:54:39.557	-0.33759275	5.209942	7.927444	-0.0017263051	0.0007776315	0.01106949	-0.31717443	5.371983	8.198265	Multitasking_Type
15:54:39.581	-0.33759275	5.209942	7.927444	-0.0017263051	0.0007776315	0.01106949	-0.31717443	5.371983	8.198265	Multitasking_Type
15:54:39.604	-0.33759275	5.2027593	7.9394155	-0.020663127	-0.0059418865	0.008626028	-0.319885	5.371489	8.198483	Multitasking_Type
15:54:39.626	-0.33759275	5.2027593	7.9394155	-0.020663127	-0.0059418865	0.008626028	-0.319885	5.371489	8.198483	Multitasking_Type
15:54:39.649	-0.33759275	5.2027593	7.9394155	-0.020663127	-0.0059418865	0.008626028	-0.319885	5.371489	8.198483	Multitasking_Type
15:54:39.672	-0.33759275	5.2027593	7.9394155	-0.020663127	-0.0059418865	0.008626028	-0.319885	5.371489	8.198483	Multitasking_Type
15:54:39.695	-0.33759275	5.2027593	7.9394155	-0.020663127	-0.0059418865	0.008626028	-0.319885	5.371489	8.198483	Multitasking_Type
15:54:39.717	-0.33759275	5.2027593	7.9394155	-0.020663127	-0.0059418865	0.008626028	-0.319885	5.371489	8.198483	Multitasking_Type
15:54:39.740	-0.33759275	5.2027593	7.9394155	-0.020663127	-0.0059418865	0.008626028	-0.319885	5.371489	8.198483	Multitasking_Type
15:54:39.765	-0.33759275	5.2027593	7.9394155	-0.020663127	-0.0059418865	0.008626028	-0.319885	5.371489	8.198483	Multitasking_Type
15:54:39.788	-0.30886146	5.2314906	7.989695	0.0007171558	-0.0016658296	0.01351295	-0.3135247	5.3655143	8.202642	Multitasking_Type
15:54:39.810	-0.30886146	5.2314906	7.989695	0.0007171558	-0.0016658296	0.01351295	-0.3135247	5.3655143	8.202642	Multitasking_Type
15:54:39.832	-0.30886146	5.2314906	7.989695	0.0007171558	-0.0016658296	0.01351295	-0.3135247	5.3655143	8.202642	Multitasking_Type
15:54:39.855	-0.30886146	5.2314906	7.989695	0.0007171558	-0.0016658296	0.01351295	-0.3135247	5.3655143	8.202642	Multitasking_Type
15:54:39.878	-0.30886146	5.2314906	7.989695	0.0007171558	-0.0016658296	0.01351295	-0.3135247	5.3655143	8.202642	Multitasking_Type
15:54:39.914	-0.30886146	5.2314906	7.989695	0.0007171558	-0.0016658296	0.01351295	-0.3135247	5.3655143	8.202642	Multitasking_Type
15:54:39.937	-0.30886146	5.2314906	7.989695	0.0007171558	-0.0016658296	0.01351295	-0.3135247	5.3655143	8.202642	Multitasking_Type
15:54:39.960	-0.29689008	5.2410674	7.9154725	0.009269269	-0.02610044	0.00068477995	-0.29792672	5.362189	8.205395	Multitasking_Type
15:54:39.983	-0.29689008	5.2410674	7.9154725	0.009269269	-0.02610044	0.00068477995	-0.29792672	5.362189	8.205395	Multitasking_Type
15:54:40.006	-0.29689008	5.2410674	7.9154725	0.009269269	-0.02610044	0.00068477995	-0.29792672	5.362189	8.205395	Multitasking_Type
15:54:40.029	-0.29689008	5.2410674	7.9154725	0.009269269	-0.02610044	0.00068477995	-0.29792672	5.362189	8.205395	Multitasking_Type
15:54:40.052	-0.29689008	5.2410674	7.9154725	0.009269269	-0.02610044	0.00068477995	-0.29792672	5.362189	8.205395	Multitasking_Type
15:54:40.075	-0.29689008	5.2410674	7.9154725	0.009269269	-0.02610044	0.00068477995	-0.29792672	5.362189	8.205395	Multitasking_Type
15:54:40.098	-0.29689008	5.2410674	7.9154725	0.009269269	-0.02610044	0.00068477995	-0.29792672	5.362189	8.205395	Multitasking_Type
15:54:40.122	-0.29689008	5.2410674	7.9154725	0.009269269	-0.02610044	0.00068477995	-0.29792672	5.362189	8.205395	Multitasking_Type
15:54:40.145	-0.16759923	5.130931	8.013638	0.03187128	-0.038317744	0.0012956453	-0.26603296	5.3625307	8.206266	Multitasking_Type
15:54:40.168	-0.16759923	5.130931	8.013638	0.03187128	-0.038317744	0.0012956453	-0.26603296	5.3625307	8.206266	Multitasking_Type
15:54:40.192	-0.16759923	5.130931	8.013638	0.03187128	-0.038317744	0.0012956453	-0.26603296	5.3625307	8.206266	Multitasking_Type
15:54:40.214	-0.16759923	5.130931	8.013638	0.03187128	-0.038317744	0.0012956453	-0.26603296	5.3625307	8.206266	Multitasking_Type
15:54:40.238	-0.16759923	5.130931	8.013638	0.03187128	-0.038317744	0.0012956453	-0.26603296	5.3625307	8.206266	Multitasking_Type
15:54:40.261	-0.16759923	5.130931	8.013638	0.03187128	-0.038317744	0.0012956453	-0.26603296	5.3625307	8.206266	Multitasking_Type
15:54:40.285	-0.16759923	5.130931	8.013638	0.03187128	-0.038317744	0.0012956453	-0.26603296	5.3625307	8.206266	Multitasking_Type
15:54:40.308	-0.17238778	5.3488097	7.9585695	0.10150992	-0.14705175	-0.024360694	-0.1575897	5.4734554	8.135527	Multitasking_Type
15:54:40.331	-0.17238778	5.3488097	7.9585695	0.10150992	-0.14705175	-0.024360694	-0.1575897	5.4734554	8.135527	Multitasking_Type
15:54:40.354	-0.17238778	5.3488097	7.9585695	0.10150992	-0.14705175	-0.024360694	-0.1575897	5.4734554	8.135527	Multitasking_Type
15:54:40.376	-0.17238778	5.3488097	7.9585695	0.10150992	-0.14705175	-0.024360694	-0.1575897	5.4734554	8.135527	Multitasking_Type
15:54:40.418	-0.17238778	5.3488097	7.9585695	0.10150992	-0.14705175	-0.024360694	-0.1575897	5.4734554	8.135527	Multitasking_Type
15:54:40.441	-0.17238778	5.3488097	7.9585695	0.10150992	-0.14705175	-0.024360694	-0.1575897	5.4734554	8.135527	Multitasking_Type
15:54:40.464	-0.17238778	5.3488097	7.9585695	0.10150992	-0.14705175	-0.024360694	-0.1575897	5.4734554	8.135527	Multitasking_Type
15:54:40.487	0.11253092	5.377541	7.755056	0.055695027	-0.07924571	0.044667076	-0.010012129	5.5338745	8.096078	Multitasking_Type
15:54:40.510	0.11253092	5.377541	7.755056	0.055695027	-0.07924571	0.044667076	-0.010012129	5.5338745	8.096078	Multitasking_Type
15:54:40.532	0.11253092	5.377541	7.755056	0.055695027	-0.07924571	0.044667076	-0.010012129	5.5338745	8.096078	Multitasking_Type
15:54:40.554	0.11253092	5.377541	7.755056	0.055695027	-0.07924571	0.044667076	-0.010012129	5.5338745	8.096078	Multitasking_Type
15:54:40.577	0.11253092	5.377541	7.755056	0.055695027	-0.07924571	0.044667076	-0.010012129	5.5338745	8.096078	Multitasking_Type
15:54:40.657	0.11253092	5.377541	7.755056	0.055695027	-0.07924571	0.044667076	-0.010012129	5.5338745	8.096078	Multitasking_Type
15:54:40.701	0.083799616	5.200365	7.843644	-0.1037408	0.065529354	0.075821206	-0.022611937	5.465892	8.142105	Multitasking_Type
15:54:40.724	0.083799616	5.200365	7.843644	-0.1037408	0.065529354	0.075821206	-0.022611937	5.465892	8.142105	Multitasking_Type
15:54:40.745	0.083799616	5.200365	7.843644	-0.1037408	0.065529354	0.075821206	-0.022611937	5.465892	8.142105	Multitasking_Type
15:54:40.767	0.083799616	5.200365	7.843644	-0.1037408	0.065529354	0.075821206	-0.022611937	5.465892	8.142105	Multitasking_Type
15:54:40.789	0.083799616	5.200365	7.843644	-0.1037408	0.065529354	0.075821206	-0.022611937	5.465892	8.142105	Multitasking_Type
15:54:40.812	0.083799616	5.200365	7.843644	-0.1037408	0.065529354	0.075821206	-0.022611937	5.465892	8.142105	Multitasking_Type
15:54:40.834	0.083799616	5.200365	7.843644	-0.1037408	0.065529354	0.075821206	-0.022611937	5.465892	8.142105	Multitasking_Type
15:54:40.855	0.12450229	5.0207944	7.5252056	-0.3230414	0.084466174	0.12652302	-0.01890216	5.23108	8.294927	Multitasking_Type
15:54:40.877	0.12450229	5.0207944	7.5252056	-0.3230414	0.084466174	0.12652302	-0.01890216	5.23108	8.294927	Multitasking_Type
15:54:40.901	0.12450229	5.0207944	7.5252056	-0.3230414	0.084466174	0.12652302	-0.01890216	5.23108	8.294927	Multitasking_Type
15:54:40.922	0.12450229	5.0207944	7.5252056	-0.3230414	0.084466174	0.12652302	-0.01890216	5.23108	8.294927	Multitasking_Type
15:54:40.944	0.12450229	5.0207944	7.5252056	-0.3230414	0.084466174	0.12652302	-0.01890216	5.23108	8.294927	Multitasking_Type
15:54:40.966	0.12450229	5.0207944	7.5252056	-0.3230414	0.084466174	0.12652302	-0.01890216	5.23108	8.294927	Multitasking_Type
15:54:40.988	0.12450229	5.0207944	7.5252056	-0.3230414	0.084466174	0.12652302	-0.01890216	5.23108	8.294927	Multitasking_Type
15:54:41.009	0.12450229	5.0207944	7.5252056	-0.3230414	0.084466174	0.12652302	-0.01890216	5.23108	8.294927	Multitasking_Type
15:54:41.031	0.18435916	4.616162	8.535589	-0.07014321	-0.057865433	-0.018862907	0.15858988	4.842657	8.52607	Multitasking_Type
15:54:41.054	0.18435916	4.616162	8.535589	-0.07014321	-0.057865433	-0.018862907	0.15858988	4.842657	8.52607	Multitasking_Type
15:54:41.076	0.18435916	4.616162	8.535589	-0.07014321	-0.057865433	-0.018862907	0.15858988	4.842657	8.52607	Multitasking_Type
15:54:41.099	0.18435916	4.616162	8.535589	-0.07014321	-0.057865433	-0.018862907	0.15858988	4.842657	8.52607	Multitasking_Type
15:54:41.121	0.18435916	4.616162	8.535589	-0.07014321	-0.057865433	-0.018862907	0.15858988	4.842657	8.52607	Multitasking_Type
15:54:41.144	0.18435916	4.616162	8.535589	-0.07014321	-0.057865433	-0.018862907	0.15858988	4.842657	8.52607	Multitasking_Type
15:54:41.167	0.18435916	4.616162	8.535589	-0.07014321	-0.057865433	-0.018862907	0.15858988	4.842657	8.52607	Multitasking_Type
15:54:41.190	0.18435916	4.616162	8.535589	-0.07014321	-0.057865433	-0.018862907	0.15858988	4.842657	8.52607	Multitasking_Type
15:54:41.212	0.27055305	4.4725056	8.578687	-0.13489492	0.056977235	0.030617176	0.16989794	4.735605	8.585775	Multitasking_Type
15:54:41.235	0.27055305	4.4725056	8.578687	-0.13489492	0.056977235	0.030617176	0.16989794	4.735605	8.585775	Multitasking_Type
15:54:41.258	0.27055305	4.4725056	8.578687	-0.13489492	0.056977235	0.030617176	0.16989794	4.735605	8.585775	Multitasking_Type
15:54:41.281	0.27055305	4.4725056	8.578687	-0.13489492	0.056977235	0.030617176	0.16989794	4.735605	8.585775	Multitasking_Type
15:54:41.304	0.27055305	4.4725056	8.578687	-0.13489492	0.056977235	0.030617176	0.16989794	4.735605	8.585775	Multitasking_Type
15:54:41.327	0.27055305	4.4725056	8.578687	-0.13489492	0.056977235	0.030617176	0.16989794	4.735605	8.585775	Multitasking_Type
15:54:41.349	0.27055305	4.4725056	8.578687	-0.13489492	0.056977235	0.030617176	0.16989794	4.735605	8.585775	Multitasking_Type
15:54:41.372	0.27055305	4.4725056	8.578687	-0.13489492	0.056977235	0.030617176	0.16989794	4.735605	8.585775	Multitasking_Type
15:54:41.396	-0.04070267	4.295329	8.662486	-0.33159354	0.2225217	0.074599475	0.07236717	4.577272	8.672583	Multitasking_Type
15:54:41.418	-0.04070267	4.295329	8.662486	-0.33159354	0.2225217	0.074599475	0.07236717	4.577272	8.672583	Multitasking_Type
15:54:41.441	-0.04070267	4.295329	8.662486	-0.33159354	0.2225217	0.074599475	0.07236717	4.577272	8.672583	Multitasking_Type
15:54:41.463	-0.04070267	4.295329	8.662486	-0.33159354	0.2225217	0.074599475	0.07236717	4.577272	8.672583	Multitasking_Type
15:54:41.485	-0.04070267	4.295329	8.662486	-0.33159354	0.2225217	0.074599475	0.07236717	4.577272	8.672583	Multitasking_Type
15:54:41.734	-0.40463245	4.434197	8.729526	0.14182703	0.104624726	0.09597976	0.007751601	4.472171	8.727543	Multitasking_Type
15:54:41.757	-0.44294083	4.3767343	8.92825	0.06546887	0.1840372	0.01106949	-0.26288593	4.4771056	8.721054	Multitasking_Type
15:54:41.780	-0.44294083	4.3767343	8.92825	0.06546887	0.1840372	0.01106949	-0.26288593	4.4771056	8.721054	Multitasking_Type
15:54:41.802	-0.44294083	4.3767343	8.92825	0.06546887	0.1840372	0.01106949	-0.26288593	4.4771056	8.721054	Multitasking_Type
15:54:41.825	-0.44294083	4.3767343	8.92825	0.06546887	0.1840372	0.01106949	-0.26288593	4.4771056	8.721054	Multitasking_Type
15:54:41.848	-0.44294083	4.3767343	8.92825	0.06546887	0.1840372	0.01106949	-0.26288593	4.4771056	8.721054	Multitasking_Type
15:54:41.870	-0.44294083	4.3767343	8.92825	0.06546887	0.1840372	0.01106949	-0.26288593	4.4771056	8.721054	Multitasking_Type
15:54:41.893	-0.44294083	4.3767343	8.92825	0.06546887	0.1840372	0.01106949	-0.26288593	4.4771056	8.721054	Multitasking_Type
15:54:41.916	-0.44294083	4.3767343	8.92825	0.06546887	0.1840372	0.01106949	-0.26288593	4.4771056	8.721054	Multitasking_Type
15:54:41.938	-0.1987248	3.972102	9.09585	-0.12573195	0.013605801	0.03183891	-0.3829684	4.404012	8.753764	Multitasking_Type
15:54:42.189	-0.31843856	4.1588554	8.58587	-0.035934757	-0.00044409905	0.0025173756	-0.39843902	4.3929257	8.758641	Multitasking_Type
15:54:42.211	-0.31843856	4.1588554	8.58587	-0.035934757	-0.00044409905	0.0025173756	-0.39843902	4.3929257	8.758641	Multitasking_Type
15:54:42.232	-0.31843856	4.1588554	8.58587	-0.035934757	-0.00044409905	0.0025173756	-0.39843902	4.3929257	8.758641	Multitasking_Type
15:54:42.253	-0.31843856	4.1588554	8.58587	-0.035934757	-0.00044409905	0.0025173756	-0.39843902	4.3929257	8.758641	Multitasking_Type
15:54:42.275	-0.31843856	4.1588554	8.58587	-0.035934757	-0.00044409905	0.0025173756	-0.39843902	4.3929257	8.758641	Multitasking_Type
15:54:42.298	-0.47167215	4.242655	8.41827	0.018432247	0.0062754187	0.022675928	-0.40348366	4.409086	8.750286	Multitasking_Type
15:54:42.321	-0.47167215	4.242655	8.41827	0.018432247	0.0062754187	0.022675928	-0.40348366	4.409086	8.750286	Multitasking_Type
15:54:42.343	-0.47167215	4.242655	8.41827	0.018432247	0.0062754187	0.022675928	-0.40348366	4.409086	8.750286	Multitasking_Type
15:54:42.366	-0.47167215	4.242655	8.41827	0.018432247	0.0062754187	0.022675928	-0.40348366	4.409086	8.750286	Multitasking_Type
15:54:42.388	-0.47167215	4.242655	8.41827	0.018432247	0.0062754187	0.022675928	-0.40348366	4.409086	8.750286	Multitasking_Type
15:54:42.414	-0.47167215	4.242655	8.41827	0.018432247	0.0062754187	0.022675928	-0.40348366	4.409086	8.750286	Multitasking_Type
15:54:42.437	-0.47167215	4.242655	8.41827	0.018432247	0.0062754187	0.022675928	-0.40348366	4.409086	8.750286	Multitasking_Type
15:54:42.458	-0.47167215	4.242655	8.41827	0.018432247	0.0062754187	0.022675928	-0.40348366	4.409086	8.750286	Multitasking_Type
15:54:42.482	-0.46209505	4.3216662	8.427847	-0.039599948	0.015438397	0.008626028	-0.42346033	4.4272733	8.740153	Multitasking_Type
15:54:42.504	-0.46209505	4.3216662	8.427847	-0.039599948	0.015438397	0.008626028	-0.42346033	4.4272733	8.740153	Multitasking_Type
15:54:42.528	-0.46209505	4.3216662	8.427847	-0.039599948	0.015438397	0.008626028	-0.42346033	4.4272733	8.740153	Multitasking_Type
15:54:42.552	-0.46209505	4.3216662	8.427847	-0.039599948	0.015438397	0.008626028	-0.42346033	4.4272733	8.740153	Multitasking_Type
15:54:42.574	-0.46209505	4.3216662	8.427847	-0.039599948	0.015438397	0.008626028	-0.42346033	4.4272733	8.740153	Multitasking_Type
15:54:42.597	-0.46209505	4.3216662	8.427847	-0.039599948	0.015438397	0.008626028	-0.42346033	4.4272733	8.740153	Multitasking_Type
15:54:42.619	-0.46209505	4.3216662	8.427847	-0.039599948	0.015438397	0.008626028	-0.42346033	4.4272733	8.740153	Multitasking_Type
15:54:42.642	-0.46209505	4.3216662	8.427847	-0.039599948	0.015438397	0.008626028	-0.42346033	4.4272733	8.740153	Multitasking_Type
15:54:42.667	-0.42618093	4.2594147	8.363202	-0.004169766	-0.0059418865	0.015956411	-0.43605092	4.4432893	8.731404	Multitasking_Type
15:54:42.690	-0.42618093	4.2594147	8.363202	-0.004169766	-0.0059418865	0.015956411	-0.43605092	4.4432893	8.731404	Multitasking_Type
15:54:42.712	-0.42618093	4.2594147	8.363202	-0.004169766	-0.0059418865	0.015956411	-0.43605092	4.4432893	8.731404	Multitasking_Type
15:54:42.735	-0.42618093	4.2594147	8.363202	-0.004169766	-0.0059418865	0.015956411	-0.43605092	4.4432893	8.731404	Multitasking_Type
15:54:42.758	-0.42618093	4.2594147	8.363202	-0.004169766	-0.0059418865	0.015956411	-0.43605092	4.4432893	8.731404	Multitasking_Type
15:54:42.781	-0.42618093	4.2594147	8.363202	-0.004169766	-0.0059418865	0.015956411	-0.43605092	4.4432893	8.731404	Multitasking_Type
15:54:42.804	-0.42618093	4.2594147	8.363202	-0.004169766	-0.0059418865	0.015956411	-0.43605092	4.4432893	8.731404	Multitasking_Type
15:54:42.825	-0.42618093	4.2594147	8.363202	-0.004169766	-0.0059418865	0.015956411	-0.43605092	4.4432893	8.731404	Multitasking_Type
15:54:42.848	-0.43815228	4.3432145	8.391933	0.02087571	-0.024267843	0.00068477995	-0.43252805	4.4710283	8.717407	Multitasking_Type
15:54:42.872	-0.43815228	4.3432145	8.391933	0.02087571	-0.024267843	0.00068477995	-0.43252805	4.4710283	8.717407	Multitasking_Type
15:54:42.894	-0.43815228	4.3432145	8.391933	0.02087571	-0.024267843	0.00068477995	-0.43252805	4.4710283	8.717407	Multitasking_Type
15:54:42.917	-0.43815228	4.3432145	8.391933	0.02087571	-0.024267843	0.00068477995	-0.43252805	4.4710283	8.717407	Multitasking_Type
15:54:42.939	-0.43815228	4.3432145	8.391933	0.02087571	-0.024267843	0.00068477995	-0.43252805	4.4710283	8.717407	Multitasking_Type
15:54:42.962	-0.43815228	4.3432145	8.391933	0.02087571	-0.024267843	0.00068477995	-0.43252805	4.4710283	8.717407	Multitasking_Type
15:54:42.984	-0.43815228	4.3432145	8.391933	0.02087571	-0.024267843	0.00068477995	-0.43252805	4.4710283	8.717407	Multitasking_Type
15:54:43.006	-0.43815228	4.3432145	8.391933	0.028206091	-0.09085216	-0.014586851	-0.43252805	4.4710283	8.717407	Multitasking_Type
15:54:43.029	-0.42618093	4.4318027	8.494887	0.028206091	-0.09085216	-0.014586851	-0.37319452	4.528731	8.690321	Multitasking_Type
15:54:43.052	-0.42618093	4.4318027	8.494887	0.028206091	-0.09085216	-0.014586851	-0.37319452	4.528731	8.690321	Multitasking_Type
15:54:43.075	-0.42618093	4.4318027	8.494887	0.028206091	-0.09085216	-0.014586851	-0.37319452	4.528731	8.690321	Multitasking_Type
15:54:43.098	-0.42618093	4.4318027	8.494887	0.028206091	-0.09085216	-0.014586851	-0.37319452	4.528731	8.690321	Multitasking_Type
15:54:43.121	-0.42618093	4.4318027	8.494887	0.028206091	-0.09085216	-0.014586851	-0.37319452	4.528731	8.690321	Multitasking_Type
15:54:43.142	-0.42618093	4.4318027	8.494887	0.028206091	-0.09085216	-0.014586851	-0.37319452	4.528731	8.690321	Multitasking_Type
15:54:43.165	-0.42618093	4.4318027	8.494887	0.028206091	-0.09085216	-0.014586851	-0.37319452	4.528731	8.690321	Multitasking_Type
15:54:43.187	-0.31604427	4.5610933	8.432636	0.11433809	-0.11895196	-0.002369546	-0.22874412	4.6416306	8.635582	Multitasking_Type
15:54:43.211	-0.31604427	4.5610933	8.432636	0.11433809	-0.11895196	-0.002369546	-0.22874412	4.6416306	8.635582	Multitasking_Type
15:54:43.233	-0.31604427	4.5610933	8.432636	0.11433809	-0.11895196	-0.002369546	-0.22874412	4.6416306	8.635582	Multitasking_Type
15:54:43.255	-0.31604427	4.5610933	8.432636	0.11433809	-0.11895196	-0.002369546	-0.22874412	4.6416306	8.635582	Multitasking_Type
15:54:43.278	-0.31604427	4.5610933	8.432636	0.11433809	-0.11895196	-0.002369546	-0.22874412	4.6416306	8.635582	Multitasking_Type
15:54:43.301	-0.31604427	4.5610933	8.432636	0.11433809	-0.11895196	-0.002369546	-0.22874412	4.6416306	8.635582	Multitasking_Type
15:54:43.553	-0.035914123	4.45814	8.341654	-0.06098023	0.01788186	0.05993871	-0.14959888	4.671244	8.621337	Multitasking_Type
15:54:43.576	-0.035914123	4.45814	8.341654	-0.06098023	0.01788186	0.05993871	-0.14959888	4.671244	8.621337	Multitasking_Type
15:54:43.598	-0.035914123	4.45814	8.341654	-0.06098023	0.01788186	0.05993871	-0.14959888	4.671244	8.621337	Multitasking_Type
15:54:43.621	-0.035914123	4.45814	8.341654	-0.06098023	0.01788186	0.05993871	-0.14959888	4.671244	8.621337	Multitasking_Type
15:54:43.644	-0.035914123	4.45814	8.341654	-0.06098023	0.01788186	0.05993871	-0.14959888	4.671244	8.621337	Multitasking_Type
15:54:43.667	-0.035914123	4.45814	8.341654	-0.06098023	0.01788186	0.05993871	-0.14959888	4.671244	8.621337	Multitasking_Type
15:54:43.690	-0.035914123	4.45814	8.341654	-0.06098023	0.01788186	0.05993871	-0.14959888	4.671244	8.621337	Multitasking_Type
15:54:43.711	-0.035914123	4.45814	8.341654	-0.06098023	0.01788186	0.05993871	-0.14959888	4.671244	8.621337	Multitasking_Type
15:54:43.734	-0.102953814	4.336032	8.142929	-0.06342369	0.029488299	0.014123815	-0.1739165	4.533622	8.694044	Multitasking_Type
15:54:43.757	-0.102953814	4.336032	8.142929	-0.06342369	0.029488299	0.014123815	-0.1739165	4.533622	8.694044	Multitasking_Type
15:54:43.780	-0.102953814	4.336032	8.142929	-0.06342369	0.029488299	0.014123815	-0.1739165	4.533622	8.694044	Multitasking_Type
15:54:43.801	-0.102953814	4.336032	8.142929	-0.06342369	0.029488299	0.014123815	-0.1739165	4.533622	8.694044	Multitasking_Type
15:54:43.824	-0.102953814	4.336032	8.142929	-0.06342369	0.029488299	0.014123815	-0.1739165	4.533622	8.694044	Multitasking_Type
15:54:43.847	-0.102953814	4.336032	8.142929	-0.06342369	0.029488299	0.014123815	-0.1739165	4.533622	8.694044	Multitasking_Type
15:54:43.869	-0.102953814	4.336032	8.142929	-0.06342369	0.029488299	0.014123815	-0.1739165	4.533622	8.694044	Multitasking_Type
15:54:43.893	-0.102953814	4.336032	8.142929	-0.06342369	0.029488299	0.014123815	-0.1739165	4.533622	8.694044	Multitasking_Type
15:54:43.916	-0.2561874	4.371946	8.511647	0.052029833	-0.041982938	-0.020084638	-0.17687619	4.439249	8.742549	Multitasking_Type
15:54:43.940	-0.2561874	4.371946	8.511647	0.052029833	-0.041982938	-0.020084638	-0.17687619	4.439249	8.742549	Multitasking_Type
15:54:43.962	-0.2561874	4.371946	8.511647	0.052029833	-0.041982938	-0.020084638	-0.17687619	4.439249	8.742549	Multitasking_Type
15:54:43.983	-0.2561874	4.371946	8.511647	0.052029833	-0.041982938	-0.020084638	-0.17687619	4.439249	8.742549	Multitasking_Type
15:54:44.005	-0.2561874	4.371946	8.511647	0.052029833	-0.041982938	-0.020084638	-0.17687619	4.439249	8.742549	Multitasking_Type
15:54:44.027	-0.2561874	4.371946	8.511647	0.052029833	-0.041982938	-0.020084638	-0.17687619	4.439249	8.742549	Multitasking_Type
15:54:44.049	-0.2561874	4.371946	8.511647	0.052029833	-0.041982938	-0.020084638	-0.17687619	4.439249	8.742549	Multitasking_Type
15:54:44.071	-0.2561874	4.371946	8.511647	0.052029833	-0.041982938	-0.020084638	-0.17687619	4.439249	8.742549	Multitasking_Type
15:54:44.093	-0.22985038	4.364763	8.487704	-0.027382644	-0.0077744815	0.0037391062	-0.14249943	4.468279	8.728376	Multitasking_Type
15:54:44.116	-0.22985038	4.364763	8.487704	-0.027382644	-0.0077744815	0.0037391062	-0.14249943	4.468279	8.728376	Multitasking_Type
15:54:44.139	-0.22985038	4.364763	8.487704	-0.027382644	-0.0077744815	0.0037391062	-0.14249943	4.468279	8.728376	Multitasking_Type
15:54:44.162	-0.22985038	4.364763	8.487704	-0.027382644	-0.0077744815	0.0037391062	-0.14249943	4.468279	8.728376	Multitasking_Type
15:54:44.184	-0.22985038	4.364763	8.487704	-0.027382644	-0.0077744815	0.0037391062	-0.14249943	4.468279	8.728376	Multitasking_Type
15:54:44.210	-0.22985038	4.364763	8.487704	-0.027382644	-0.0077744815	0.0037391062	-0.14249943	4.468279	8.728376	Multitasking_Type
15:54:44.233	-0.22985038	4.364763	8.487704	-0.027382644	-0.0077744815	0.0037391062	-0.14249943	4.468279	8.728376	Multitasking_Type
15:54:44.255	-0.22985038	4.364763	8.487704	-0.027382644	-0.0077744815	0.0037391062	-0.14249943	4.468279	8.728376	Multitasking_Type
15:54:44.278	-0.2777359	4.434197	8.3679905	-0.056093313	0.03437522	-0.0011478158	-0.12180363	4.515238	8.70449	Multitasking_Type
15:54:44.301	-0.2777359	4.434197	8.3679905	-0.056093313	0.03437522	-0.0011478158	-0.12180363	4.515238	8.70449	Multitasking_Type
15:54:44.324	-0.2777359	4.434197	8.3679905	-0.056093313	0.03437522	-0.0011478158	-0.12180363	4.515238	8.70449	Multitasking_Type
15:54:44.348	-0.2777359	4.434197	8.3679905	-0.056093313	0.03437522	-0.0011478158	-0.12180363	4.515238	8.70449	Multitasking_Type
15:54:44.369	-0.2777359	4.434197	8.3679905	-0.056093313	0.03437522	-0.0011478158	-0.12180363	4.515238	8.70449	Multitasking_Type
15:54:44.390	-0.2777359	4.434197	8.3679905	-0.056093313	0.03437522	-0.0011478158	-0.12180363	4.515238	8.70449	Multitasking_Type
15:54:44.415	-0.2777359	4.434197	8.3679905	-0.056093313	0.03437522	-0.0011478158	-0.12180363	4.515238	8.70449	Multitasking_Type
15:54:44.437	-0.2777359	4.434197	8.3679905	-0.056093313	0.03437522	-0.0011478158	-0.12180363	4.515238	8.70449	Multitasking_Type
15:54:44.458	0.13886794	4.1756153	8.0926485	0.19191799	0.047814254	0.031228043	-0.12055962	4.464355	8.730713	Multitasking_Type
15:54:44.479	0.13886794	4.1756153	8.0926485	0.19191799	0.047814254	0.031228043	-0.12055962	4.464355	8.730713	Multitasking_Type
15:54:44.501	0.13886794	4.1756153	8.0926485	0.19191799	0.047814254	0.031228043	-0.12055962	4.464355	8.730713	Multitasking_Type
15:54:44.524	0.13886794	4.1756153	8.0926485	0.19191799	0.047814254	0.031228043	-0.12055962	4.464355	8.730713	Multitasking_Type
15:54:44.546	0.13886794	4.1756153	8.0926485	0.19191799	0.047814254	0.031228043	-0.12055962	4.464355	8.730713	Multitasking_Type
15:54:44.570	0.13886794	4.1756153	8.0926485	0.19191799	0.047814254	0.031228043	-0.12055962	4.464355	8.730713	Multitasking_Type
15:54:44.592	0.13886794	4.1756153	8.0926485	0.19191799	0.047814254	0.031228043	-0.12055962	4.464355	8.730713	Multitasking_Type
15:54:44.615	0.13886794	4.1756153	8.0926485	0.19191799	0.047814254	0.031228043	-0.12055962	4.464355	8.730713	Multitasking_Type
15:54:44.638	-0.2561874	4.417437	8.540379	0.05691676	-0.022435248	-0.002369546	-0.14713848	4.534463	8.694098	Multitasking_Type
15:54:44.661	-0.2561874	4.417437	8.540379	0.05691676	-0.022435248	-0.002369546	-0.14713848	4.534463	8.694098	Multitasking_Type
15:54:44.683	-0.2561874	4.417437	8.540379	0.05691676	-0.022435248	-0.002369546	-0.14713848	4.534463	8.694098	Multitasking_Type
15:54:44.707	-0.2561874	4.417437	8.540379	0.05691676	-0.022435248	-0.002369546	-0.14713848	4.534463	8.694098	Multitasking_Type
15:54:44.729	-0.2561874	4.417437	8.540379	0.05691676	-0.022435248	-0.002369546	-0.14713848	4.534463	8.694098	Multitasking_Type
15:54:44.752	-0.2561874	4.417437	8.540379	0.05691676	-0.022435248	-0.002369546	-0.14713848	4.534463	8.694098	Multitasking_Type
15:54:44.775	-0.2561874	4.417437	8.540379	0.05691676	-0.022435248	-0.002369546	-0.14713848	4.534463	8.694098	Multitasking_Type
15:54:44.798	-0.2561874	4.417437	8.540379	0.05691676	-0.022435248	-0.002369546	-0.14713848	4.534463	8.694098	Multitasking_Type
15:54:44.821	-0.105348095	4.503631	8.396722	0.10761858	-0.07924571	-0.01092166	-0.09694362	4.6234784	8.647798	Multitasking_Type
15:54:44.843	-0.105348095	4.503631	8.396722	0.10761858	-0.07924571	-0.01092166	-0.09694362	4.6234784	8.647798	Multitasking_Type
15:54:44.866	-0.105348095	4.503631	8.396722	0.10761858	-0.07924571	-0.01092166	-0.09694362	4.6234784	8.647798	Multitasking_Type
15:54:44.889	-0.105348095	4.503631	8.396722	0.10761858	-0.07924571	-0.01092166	-0.09694362	4.6234784	8.647798	Multitasking_Type
15:54:44.919	-0.105348095	4.503631	8.396722	0.10761858	-0.07924571	-0.01092166	-0.09694362	4.6234784	8.647798	Multitasking_Type
15:54:44.941	-0.105348095	4.503631	8.396722	0.10761858	-0.07924571	-0.01092166	-0.09694362	4.6234784	8.647798	Multitasking_Type
15:54:44.964	-0.105348095	4.503631	8.396722	0.10761858	-0.07924571	-0.01092166	-0.09694362	4.6234784	8.647798	Multitasking_Type
15:54:44.986	-0.105348095	4.503631	8.396722	0.10761858	-0.07924571	-0.01092166	-0.09694362	4.6234784	8.647798	Multitasking_Type
15:54:45.010	-0.076616794	4.7765784	8.183631	0.22001778	-0.12139542	0.0031282408	-0.035509814	4.8099723	8.545949	Multitasking_Type
15:54:45.033	-0.076616794	4.7765784	8.183631	0.22001778	-0.12139542	0.0031282408	-0.035509814	4.8099723	8.545949	Multitasking_Type
15:54:45.054	-0.076616794	4.7765784	8.183631	0.22001778	-0.12139542	0.0031282408	-0.035509814	4.8099723	8.545949	Multitasking_Type
15:54:45.076	-0.076616794	4.7765784	8.183631	0.22001778	-0.12139542	0.0031282408	-0.035509814	4.8099723	8.545949	Multitasking_Type
15:54:45.099	-0.076616794	4.7765784	8.183631	0.22001778	-0.12139542	0.0031282408	-0.035509814	4.8099723	8.545949	Multitasking_Type
15:54:45.121	-0.076616794	4.7765784	8.183631	0.22001778	-0.12139542	0.0031282408	-0.035509814	4.8099723	8.545949	Multitasking_Type
15:54:45.145	-0.076616794	4.7765784	8.183631	0.22001778	-0.12139542	0.0031282408	-0.035509814	4.8099723	8.545949	Multitasking_Type
15:54:45.166	0.17957062	4.702356	8.296163	-0.15749694	-0.047480725	0.015956411	0.017495142	4.861508	8.516795	Multitasking_Type
15:54:45.189	0.17957062	4.702356	8.296163	-0.15749694	-0.047480725	0.015956411	0.017495142	4.861508	8.516795	Multitasking_Type
15:54:45.212	0.17957062	4.702356	8.296163	-0.15749694	-0.047480725	0.015956411	0.017495142	4.861508	8.516795	Multitasking_Type
15:54:45.233	0.17957062	4.702356	8.296163	-0.15749694	-0.047480725	0.015956411	0.017495142	4.861508	8.516795	Multitasking_Type
15:54:45.256	0.17957062	4.702356	8.296163	-0.15749694	-0.047480725	0.015956411	0.017495142	4.861508	8.516795	Multitasking_Type
15:54:45.279	0.17957062	4.702356	8.296163	-0.15749694	-0.047480725	0.015956411	0.017495142	4.861508	8.516795	Multitasking_Type
15:54:45.301	0.17957062	4.702356	8.296163	-0.15749694	-0.047480725	0.015956411	0.017495142	4.861508	8.516795	Multitasking_Type
15:54:45.323	0.17957062	4.702356	8.296163	-0.15749694	-0.047480725	0.015956411	0.017495142	4.861508	8.516795	Multitasking_Type
15:54:45.346	0.04070267	4.5946136	8.511647	-0.068921484	0.016660128	0.0153455455	0.12520349	4.666103	8.62451	Multitasking_Type
15:54:45.369	0.04070267	4.5946136	8.511647	-0.068921484	0.016660128	0.0153455455	0.12520349	4.666103	8.62451	Multitasking_Type
15:54:45.391	0.04070267	4.5946136	8.511647	-0.068921484	0.016660128	0.0153455455	0.12520349	4.666103	8.62451	Multitasking_Type
15:54:45.419	0.04070267	4.5946136	8.511647	-0.068921484	0.016660128	0.0153455455	0.12520349	4.666103	8.62451	Multitasking_Type
15:54:45.441	0.04070267	4.5946136	8.511647	-0.068921484	0.016660128	0.0153455455	0.12520349	4.666103	8.62451	Multitasking_Type
15:54:45.462	0.04070267	4.5946136	8.511647	-0.068921484	0.016660128	0.0153455455	0.12520349	4.666103	8.62451	Multitasking_Type
15:54:45.483	0.04070267	4.5946136	8.511647	-0.068921484	0.016660128	0.0153455455	0.12520349	4.666103	8.62451	Multitasking_Type
15:54:45.504	0.04070267	4.5946136	8.511647	-0.068921484	0.016660128	0.0153455455	0.12520349	4.666103	8.62451	Multitasking_Type
15:54:45.525	0.82123625	4.189981	7.2953553	0.38556224	0.11134424	0.06665823	0.17045817	4.6199965	8.648521	Multitasking_Type
15:54:45.547	0.82123625	4.189981	7.2953553	0.38556224	0.11134424	0.06665823	0.17045817	4.6199965	8.648521	Multitasking_Type
15:54:45.569	0.82123625	4.189981	7.2953553	0.38556224	0.11134424	0.06665823	0.17045817	4.6199965	8.648521	Multitasking_Type
15:54:45.592	0.82123625	4.189981	7.2953553	0.38556224	0.11134424	0.06665823	0.17045817	4.6199965	8.648521	Multitasking_Type
15:54:45.615	0.82123625	4.189981	7.2953553	0.38556224	0.11134424	0.06665823	0.17045817	4.6199965	8.648521	Multitasking_Type
15:54:45.637	0.82123625	4.189981	7.2953553	0.38556224	0.11134424	0.06665823	0.17045817	4.6199965	8.648521	Multitasking_Type
15:54:45.660	0.82123625	4.189981	7.2953553	0.38556224	0.11134424	0.06665823	0.17045817	4.6199965	8.648521	Multitasking_Type
15:54:45.682	0.82123625	4.189981	7.2953553	0.38556224	0.11134424	0.06665823	0.17045817	4.6199965	8.648521	Multitasking_Type
15:54:45.704	0.82123625	4.189981	7.2953553	0.38556224	0.11134424	0.06665823	0.07521	4.62472	8.647351	Multitasking_Type
15:54:45.726	0.14126222	4.4389853	8.561927	-0.02921524	0.00871888	0.03244977	0.07521	4.62472	8.647351	Multitasking_Type
15:54:45.749	0.14126222	4.4389853	8.561927	-0.02921524	0.00871888	0.03244977	0.07521	4.62472	8.647351	Multitasking_Type
15:54:45.772	0.14126222	4.4389853	8.561927	-0.02921524	0.00871888	0.03244977	0.07521	4.62472	8.647351	Multitasking_Type
15:54:45.795	0.14126222	4.4389853	8.561927	-0.02921524	0.00871888	0.03244977	0.07521	4.62472	8.647351	Multitasking_Type
15:54:45.817	0.14126222	4.4389853	8.561927	-0.02921524	0.00871888	0.03244977	0.07521	4.62472	8.647351	Multitasking_Type
15:54:45.839	0.14126222	4.4389853	8.561927	-0.02921524	0.00871888	0.03244977	0.07521	4.62472	8.647351	Multitasking_Type
15:54:45.861	0.14126222	4.4389853	8.561927	-0.02921524	0.00871888	0.03244977	0.07521	4.62472	8.647351	Multitasking_Type
15:54:45.883	0.14126222	4.4389853	8.561927	-0.02921524	0.00871888	0.03244977	0.07521	4.62472	8.647351	Multitasking_Type
15:54:45.906	-0.0071828244	4.410254	8.229122	-0.17887723	0.116842024	0.03672583	0.046661142	4.569004	8.677119	Multitasking_Type
15:54:45.929	-0.0071828244	4.410254	8.229122	-0.17887723	0.116842024	0.03672583	0.046661142	4.569004	8.677119	Multitasking_Type
15:54:45.952	-0.0071828244	4.410254	8.229122	-0.17887723	0.116842024	0.03672583	0.046661142	4.569004	8.677119	Multitasking_Type
15:54:45.974	-0.0071828244	4.410254	8.229122	-0.17887723	0.116842024	0.03672583	0.046661142	4.569004	8.677119	Multitasking_Type
15:54:46.007	-0.0071828244	4.410254	8.229122	-0.17887723	0.116842024	0.03672583	0.046661142	4.569004	8.677119	Multitasking_Type
15:54:46.029	-0.0071828244	4.410254	8.229122	-0.17887723	0.116842024	0.03672583	0.046661142	4.569004	8.677119	Multitasking_Type
15:54:46.053	-0.0071828244	4.410254	8.229122	-0.17887723	0.116842024	0.03672583	0.046661142	4.569004	8.677119	Multitasking_Type
15:54:46.077	-0.019154198	3.9146392	8.681641	-0.068921484	-0.0022766949	0.041001886	-0.06329221	4.208285	8.857579	Multitasking_Type
15:54:46.099	-0.019154198	3.9146392	8.681641	-0.068921484	-0.0022766949	0.041001886	-0.06329221	4.208285	8.857579	Multitasking_Type
15:54:46.122	-0.019154198	3.9146392	8.681641	-0.068921484	-0.0022766949	0.041001886	-0.06329221	4.208285	8.857579	Multitasking_Type
15:54:46.144	-0.019154198	3.9146392	8.681641	-0.068921484	-0.0022766949	0.041001886	-0.06329221	4.208285	8.857579	Multitasking_Type
15:54:46.168	-0.019154198	3.9146392	8.681641	-0.068921484	-0.0022766949	0.041001886	-0.06329221	4.208285	8.857579	Multitasking_Type
15:54:46.190	-0.019154198	3.9146392	8.681641	-0.068921484	-0.0022766949	0.041001886	-0.06329221	4.208285	8.857579	Multitasking_Type
15:54:46.211	-0.019154198	3.9146392	8.681641	-0.068921484	-0.0022766949	0.041001886	-0.06329221	4.208285	8.857579	Multitasking_Type
15:54:46.233	-0.019154198	3.9146392	8.681641	-0.068921484	-0.0022766949	0.041001886	-0.06329221	4.208285	8.857579	Multitasking_Type
15:54:46.255	-0.30167863	3.9984388	9.244295	-0.115347244	0.008108014	-0.039632328	-0.03404146	4.1927342	8.865111	Multitasking_Type
15:54:46.276	-0.30167863	3.9984388	9.244295	-0.115347244	0.008108014	-0.039632328	-0.03404146	4.1927342	8.865111	Multitasking_Type
15:54:46.297	-0.30167863	3.9984388	9.244295	-0.115347244	0.008108014	-0.039632328	-0.03404146	4.1927342	8.865111	Multitasking_Type
15:54:46.319	-0.30167863	3.9984388	9.244295	-0.115347244	0.008108014	-0.039632328	-0.03404146	4.1927342	8.865111	Multitasking_Type
15:54:46.341	-0.30167863	3.9984388	9.244295	-0.115347244	0.008108014	-0.039632328	-0.03404146	4.1927342	8.865111	Multitasking_Type
15:54:46.363	-0.30167863	3.9984388	9.244295	-0.115347244	0.008108014	-0.039632328	-0.03404146	4.1927342	8.865111	Multitasking_Type
15:54:46.385	-0.30167863	3.9984388	9.244295	-0.115347244	0.008108014	-0.039632328	-0.03404146	4.1927342	8.865111	Multitasking_Type
15:54:46.406	-0.30167863	3.9984388	9.244295	-0.115347244	0.008108014	-0.039632328	-0.03404146	4.1927342	8.865111	Multitasking_Type
15:54:46.428	-0.3615355	4.4725056	8.674458	0.09417953	-0.1146759	0.22242886	-0.050382245	4.313242	8.80703	Multitasking_Type
15:54:46.450	-0.3615355	4.4725056	8.674458	0.09417953	-0.1146759	0.22242886	-0.050382245	4.313242	8.80703	Multitasking_Type
15:54:46.473	-0.3615355	4.4725056	8.674458	0.09417953	-0.1146759	0.22242886	-0.050382245	4.313242	8.80703	Multitasking_Type
15:54:46.511	-0.3615355	4.4725056	8.674458	0.09417953	-0.1146759	0.22242886	-0.050382245	4.313242	8.80703	Multitasking_Type
15:54:46.535	-0.3615355	4.4725056	8.674458	0.09417953	-0.1146759	0.22242886	-0.050382245	4.313242	8.80703	Multitasking_Type
15:54:46.556	-0.3615355	4.4725056	8.674458	0.09417953	-0.1146759	0.22242886	-0.050382245	4.313242	8.80703	Multitasking_Type
15:54:46.579	-0.3615355	4.4725056	8.674458	0.09417953	-0.1146759	0.22242886	-0.050382245	4.313242	8.80703	Multitasking_Type
15:54:46.602	-0.3615355	4.4725056	8.674458	0.09417953	-0.1146759	0.22242886	-0.050382245	4.313242	8.80703	Multitasking_Type
15:54:46.629	0.090982445	4.309695	8.526012	0.08562743	-0.044426396	-0.06589953	0.19964199	4.403861	8.759936	Multitasking_Type
15:54:46.652	0.090982445	4.309695	8.526012	0.08562743	-0.044426396	-0.06589953	0.19964199	4.403861	8.759936	Multitasking_Type
15:54:46.675	0.090982445	4.309695	8.526012	0.08562743	-0.044426396	-0.06589953	0.19964199	4.403861	8.759936	Multitasking_Type
15:54:46.698	0.090982445	4.309695	8.526012	0.08562743	-0.044426396	-0.06589953	0.19964199	4.403861	8.759936	Multitasking_Type
15:54:46.721	0.090982445	4.309695	8.526012	0.08562743	-0.044426396	-0.06589953	0.19964199	4.403861	8.759936	Multitasking_Type
15:54:46.976	0.07901107	4.3911	8.672064	-0.011500149	0.019103589	0.004349971	0.14355387	4.451751	8.7368	Multitasking_Type
15:54:47.012	0.07901107	4.3911	8.672064	-0.011500149	0.019103589	0.004349971	0.14355387	4.451751	8.7368	Multitasking_Type
15:54:47.035	0.07901107	4.3911	8.672064	-0.011500149	0.019103589	0.004349971	0.14355387	4.451751	8.7368	Multitasking_Type
15:54:47.058	0.07901107	4.3911	8.672064	-0.011500149	0.019103589	0.004349971	0.14355387	4.451751	8.7368	Multitasking_Type
15:54:47.081	0.07901107	4.3911	8.672064	-0.011500149	0.019103589	0.004349971	0.14355387	4.451751	8.7368	Multitasking_Type
15:54:47.105	0.07901107	4.3911	8.672064	-0.011500149	0.019103589	0.004349971	0.14355387	4.451751	8.7368	Multitasking_Type
15:54:47.128	0.07901107	4.3911	8.672064	-0.011500149	0.019103589	0.004349971	0.14355387	4.451751	8.7368	Multitasking_Type
15:54:47.151	0.16041641	4.3767343	8.159689	0.0019388862	-0.018159192	0.024508525	0.11513792	4.474877	8.7254	Multitasking_Type
15:54:47.174	0.16041641	4.3767343	8.159689	0.0019388862	-0.018159192	0.024508525	0.11513792	4.474877	8.7254	Multitasking_Type
15:54:47.197	0.16041641	4.3767343	8.159689	0.0019388862	-0.018159192	0.024508525	0.11513792	4.474877	8.7254	Multitasking_Type
15:54:47.221	0.16041641	4.3767343	8.159689	0.0019388862	-0.018159192	0.024508525	0.11513792	4.474877	8.7254	Multitasking_Type
15:54:47.243	0.16041641	4.3767343	8.159689	0.0019388862	-0.018159192	0.024508525	0.11513792	4.474877	8.7254	Multitasking_Type
15:54:47.265	0.16041641	4.3767343	8.159689	0.0019388862	-0.018159192	0.024508525	0.11513792	4.474877	8.7254	Multitasking_Type
15:54:47.288	0.16041641	4.3767343	8.159689	0.0019388862	-0.018159192	0.024508525	0.11513792	4.474877	8.7254	Multitasking_Type
15:54:47.311	0.16041641	4.3767343	8.159689	0.0019388862	-0.018159192	0.024508525	0.11513792	4.474877	8.7254	Multitasking_Type
15:54:47.335	0.083799616	4.312089	8.511647	0.07829704	0.018492723	-0.020084638	0.10969755	4.4559245	8.735162	Multitasking_Type
15:54:47.358	0.083799616	4.312089	8.511647	0.07829704	0.018492723	-0.020084638	0.10969755	4.4559245	8.735162	Multitasking_Type
15:54:47.381	0.083799616	4.312089	8.511647	0.07829704	0.018492723	-0.020084638	0.10969755	4.4559245	8.735162	Multitasking_Type
15:54:47.404	0.083799616	4.312089	8.511647	0.07829704	0.018492723	-0.020084638	0.10969755	4.4559245	8.735162	Multitasking_Type
15:54:47.427	0.083799616	4.312089	8.511647	0.07829704	0.018492723	-0.020084638	0.10969755	4.4559245	8.735162	Multitasking_Type
15:54:47.451	0.083799616	4.312089	8.511647	0.07829704	0.018492723	-0.020084638	0.10969755	4.4559245	8.735162	Multitasking_Type
15:54:47.474	0.083799616	4.312089	8.511647	0.07829704	0.018492723	-0.020084638	0.10969755	4.4559245	8.735162	Multitasking_Type
15:54:47.497	0.083799616	4.312089	8.511647	0.07829704	0.018492723	-0.020084638	0.10969755	4.4559245	8.735162	Multitasking_Type
15:54:47.521	0.11971374	4.35758	8.463761	0.022708306	-0.008996212	0.0031282408	0.08076003	4.4988523	8.713447	Multitasking_Type
15:54:47.544	0.11971374	4.35758	8.463761	0.022708306	-0.008996212	0.0031282408	0.08076003	4.4988523	8.713447	Multitasking_Type
15:54:47.568	0.11971374	4.35758	8.463761	0.022708306	-0.008996212	0.0031282408	0.08076003	4.4988523	8.713447	Multitasking_Type
15:54:47.590	0.11971374	4.35758	8.463761	0.022708306	-0.008996212	0.0031282408	0.08076003	4.4988523	8.713447	Multitasking_Type
15:54:47.613	0.11971374	4.35758	8.463761	0.022708306	-0.008996212	0.0031282408	0.08076003	4.4988523	8.713447	Multitasking_Type
15:54:47.635	0.11971374	4.35758	8.463761	0.022708306	-0.008996212	0.0031282408	0.08076003	4.4988523	8.713447	Multitasking_Type
15:54:47.657	0.11971374	4.35758	8.463761	0.022708306	-0.008996212	0.0031282408	0.08076003	4.4988523	8.713447	Multitasking_Type
15:54:47.681	0.11971374	4.35758	8.463761	0.022708306	-0.008996212	0.0031282408	0.08076003	4.4988523	8.713447	Multitasking_Type
15:54:47.705	0.06464542	4.4629283	8.394327	-0.19781406	-0.07680225	0.03244977	0.06594591	4.486385	8.719998	Multitasking_Type
15:54:47.728	0.06464542	4.4629283	8.394327	-0.19781406	-0.07680225	0.03244977	0.06594591	4.486385	8.719998	Multitasking_Type
15:54:47.751	0.06464542	4.4629283	8.394327	-0.19781406	-0.07680225	0.03244977	0.06594591	4.486385	8.719998	Multitasking_Type
15:54:47.774	0.06464542	4.4629283	8.394327	-0.19781406	-0.07680225	0.03244977	0.06594591	4.486385	8.719998	Multitasking_Type
15:54:47.798	0.06464542	4.4629283	8.394327	-0.19781406	-0.07680225	0.03244977	0.06594591	4.486385	8.719998	Multitasking_Type
15:54:47.821	0.06464542	4.4629283	8.394327	-0.19781406	-0.07680225	0.03244977	0.06594591	4.486385	8.719998	Multitasking_Type
15:54:47.844	0.06464542	4.4629283	8.394327	-0.19781406	-0.07680225	0.03244977	0.06594591	4.486385	8.719998	Multitasking_Type
15:54:47.867	0.28013015	4.02717	8.363202	0.04897551	-0.011439674	0.033671506	0.10466986	4.3265004	8.800045	Multitasking_Type
15:54:47.890	0.28013015	4.02717	8.363202	0.04897551	-0.011439674	0.033671506	0.10466986	4.3265004	8.800045	Multitasking_Type
15:54:47.913	0.28013015	4.02717	8.363202	0.04897551	-0.011439674	0.033671506	0.10466986	4.3265004	8.800045	Multitasking_Type
15:54:47.935	0.28013015	4.02717	8.363202	0.04897551	-0.011439674	0.033671506	0.10466986	4.3265004	8.800045	Multitasking_Type
15:54:47.957	0.28013015	4.02717	8.363202	0.04897551	-0.011439674	0.033671506	0.10466986	4.3265004	8.800045	Multitasking_Type
15:54:47.981	0.28013015	4.02717	8.363202	0.04897551	-0.011439674	0.033671506	0.10466986	4.3265004	8.800045	Multitasking_Type
15:54:48.017	0.28013015	4.02717	8.363202	0.04897551	-0.011439674	0.033671506	0.10466986	4.3265004	8.800045	Multitasking_Type
15:54:48.041	0.28013015	4.02717	8.363202	0.04897551	-0.011439674	0.033671506	0.10466986	4.3265004	8.800045	Multitasking_Type
15:54:48.064	0.098165266	4.1780095	8.545167	0.017210517	0.012994936	0.01351295	0.083488435	4.340817	8.7932205	Multitasking_Type
15:54:48.087	0.098165266	4.1780095	8.545167	0.017210517	0.012994936	0.01351295	0.083488435	4.340817	8.7932205	Multitasking_Type
15:54:48.110	0.098165266	4.1780095	8.545167	0.017210517	0.012994936	0.01351295	0.083488435	4.340817	8.7932205	Multitasking_Type
15:54:48.133	0.098165266	4.1780095	8.545167	0.017210517	0.012994936	0.01351295	0.083488435	4.340817	8.7932205	Multitasking_Type
15:54:48.156	0.098165266	4.1780095	8.545167	0.017210517	0.012994936	0.01351295	0.083488435	4.340817	8.7932205	Multitasking_Type
15:54:48.179	0.098165266	4.1780095	8.545167	0.017210517	0.012994936	0.01351295	0.083488435	4.340817	8.7932205	Multitasking_Type
15:54:48.202	0.098165266	4.1780095	8.545167	0.017210517	0.012994936	0.01351295	0.083488435	4.340817	8.7932205	Multitasking_Type
15:54:48.224	0.098165266	4.1780095	8.545167	0.017210517	0.012994936	0.01351295	0.083488435	4.340817	8.7932205	Multitasking_Type
15:54:48.247	0.083799616	4.1564612	8.640938	0.012323595	0.014216667	0.0012956453	0.062047403	4.347521	8.790084	Multitasking_Type
15:54:48.271	0.083799616	4.1564612	8.640938	0.012323595	0.014216667	0.0012956453	0.062047403	4.347521	8.790084	Multitasking_Type
15:54:48.294	0.083799616	4.1564612	8.640938	0.012323595	0.014216667	0.0012956453	0.062047403	4.347521	8.790084	Multitasking_Type
15:54:48.317	0.083799616	4.1564612	8.640938	0.012323595	0.014216667	0.0012956453	0.062047403	4.347521	8.790084	Multitasking_Type
15:54:48.340	0.083799616	4.1564612	8.640938	0.012323595	0.014216667	0.0012956453	0.062047403	4.347521	8.790084	Multitasking_Type
15:54:48.363	0.083799616	4.1564612	8.640938	0.012323595	0.014216667	0.0012956453	0.062047403	4.347521	8.790084	Multitasking_Type
15:54:48.387	0.083799616	4.1564612	8.640938	0.012323595	0.014216667	0.0012956453	0.062047403	4.347521	8.790084	Multitasking_Type
15:54:48.410	-0.052674048	4.2809634	8.655303	0.057527624	0.052090313	-0.023138965	-0.0023852147	4.410526	8.75886	Multitasking_Type
15:54:48.432	-0.052674048	4.2809634	8.655303	0.057527624	0.052090313	-0.023138965	-0.0023852147	4.410526	8.75886	Multitasking_Type
15:54:48.455	-0.052674048	4.2809634	8.655303	0.057527624	0.052090313	-0.023138965	-0.0023852147	4.410526	8.75886	Multitasking_Type
15:54:48.478	-0.052674048	4.2809634	8.655303	0.057527624	0.052090313	-0.023138965	-0.0023852147	4.410526	8.75886	Multitasking_Type
15:54:48.503	-0.052674048	4.2809634	8.655303	0.057527624	0.052090313	-0.023138965	-0.0023852147	4.410526	8.75886	Multitasking_Type
15:54:48.526	-0.052674048	4.2809634	8.655303	0.057527624	0.052090313	-0.023138965	-0.0023852147	4.410526	8.75886	Multitasking_Type
15:54:48.549	-0.052674048	4.2809634	8.655303	0.057527624	0.052090313	-0.023138965	-0.0023852147	4.410526	8.75886	Multitasking_Type
15:54:48.572	-0.052674048	4.2809634	8.655303	0.057527624	0.052090313	-0.023138965	-0.0023852147	4.410526	8.75886	Multitasking_Type
15:54:48.595	-0.045491222	4.4988422	8.454185	0.17908981	-0.0425938	-0.026193291	-0.009818324	4.5777364	8.672635	Multitasking_Type
15:54:48.617	-0.045491222	4.4988422	8.454185	0.17908981	-0.0425938	-0.026193291	-0.009818324	4.5777364	8.672635	Multitasking_Type
15:54:48.641	-0.045491222	4.4988422	8.454185	0.17908981	-0.0425938	-0.026193291	-0.009818324	4.5777364	8.672635	Multitasking_Type
15:54:48.664	-0.045491222	4.4988422	8.454185	0.17908981	-0.0425938	-0.026193291	-0.009818324	4.5777364	8.672635	Multitasking_Type
15:54:48.687	-0.045491222	4.4988422	8.454185	0.17908981	-0.0425938	-0.026193291	-0.009818324	4.5777364	8.672635	Multitasking_Type
15:54:48.710	-0.045491222	4.4988422	8.454185	0.17908981	-0.0425938	-0.026193291	-0.009818324	4.5777364	8.672635	Multitasking_Type
15:54:48.734	-0.045491222	4.4988422	8.454185	0.17908981	-0.0425938	-0.026193291	-0.009818324	4.5777364	8.672635	Multitasking_Type
15:54:48.757	-0.045491222	4.4988422	8.454185	0.17908981	-0.0425938	-0.026193291	-0.009818324	4.5777364	8.672635	Multitasking_Type
15:54:48.779	-0.14365649	4.6688356	8.593052	-0.011500149	0.001999362	0.0067934324	0.0053640115	4.714462	8.599079	Multitasking_Type
15:54:48.802	-0.14365649	4.6688356	8.593052	-0.011500149	0.001999362	0.0067934324	0.0053640115	4.714462	8.599079	Multitasking_Type
15:54:48.825	-0.14365649	4.6688356	8.593052	-0.011500149	0.001999362	0.0067934324	0.0053640115	4.714462	8.599079	Multitasking_Type
15:54:48.849	-0.14365649	4.6688356	8.593052	-0.011500149	0.001999362	0.0067934324	0.0053640115	4.714462	8.599079	Multitasking_Type
15:54:48.872	-0.14365649	4.6688356	8.593052	-0.011500149	0.001999362	0.0067934324	0.0053640115	4.714462	8.599079	Multitasking_Type
15:54:48.895	-0.14365649	4.6688356	8.593052	-0.011500149	0.001999362	0.0067934324	0.0053640115	4.714462	8.599079	Multitasking_Type
15:54:48.917	-0.14365649	4.6688356	8.593052	-0.011500149	0.001999362	0.0067934324	0.0053640115	4.714462	8.599079	Multitasking_Type
15:54:48.940	-0.14365649	4.6688356	8.593052	-0.011500149	0.001999362	0.0067934324	0.0053640115	4.714462	8.599079	Multitasking_Type
15:54:48.964	0.12210801	4.5874305	7.570697	-0.20025751	0.06614021	0.086205915	0.098781936	4.7495418	8.579187	Multitasking_Type
15:54:48.987	0.12210801	4.5874305	7.570697	-0.20025751	0.06614021	0.086205915	0.098781936	4.7495418	8.579187	Multitasking_Type
15:54:49.022	0.12210801	4.5874305	7.570697	-0.20025751	0.06614021	0.086205915	0.098781936	4.7495418	8.579187	Multitasking_Type
15:54:49.045	0.12210801	4.5874305	7.570697	-0.20025751	0.06614021	0.086205915	0.098781936	4.7495418	8.579187	Multitasking_Type
15:54:49.066	0.12210801	4.5874305	7.570697	-0.20025751	0.06614021	0.086205915	0.098781936	4.7495418	8.579187	Multitasking_Type
15:54:49.091	0.12210801	4.5874305	7.570697	-0.20025751	0.06614021	0.086205915	0.098781936	4.7495418	8.579187	Multitasking_Type
15:54:49.114	0.12210801	4.5874305	7.570697	-0.20025751	0.06614021	0.086205915	0.098781936	4.7495418	8.579187	Multitasking_Type
15:54:49.136	0.4668836	4.1349125	8.269825	-0.0047806315	0.03315349	-0.0029804115	0.161176	4.445368	8.739743	Multitasking_Type
15:54:49.159	0.4668836	4.1349125	8.269825	-0.0047806315	0.03315349	-0.0029804115	0.161176	4.445368	8.739743	Multitasking_Type
15:54:49.182	0.4668836	4.1349125	8.269825	-0.0047806315	0.03315349	-0.0029804115	0.161176	4.445368	8.739743	Multitasking_Type
15:54:49.206	0.4668836	4.1349125	8.269825	-0.0047806315	0.03315349	-0.0029804115	0.161176	4.445368	8.739743	Multitasking_Type
15:54:49.229	0.4668836	4.1349125	8.269825	-0.0047806315	0.03315349	-0.0029804115	0.161176	4.445368	8.739743	Multitasking_Type
15:54:49.252	0.4668836	4.1349125	8.269825	-0.0047806315	0.03315349	-0.0029804115	0.161176	4.445368	8.739743	Multitasking_Type
15:54:49.275	0.4668836	4.1349125	8.269825	-0.0047806315	0.03315349	-0.0029804115	0.161176	4.445368	8.739743	Multitasking_Type
15:54:49.298	0.4668836	4.1349125	8.269825	-0.0047806315	0.03315349	-0.0029804115	0.161176	4.445368	8.739743	Multitasking_Type
15:54:49.321	0.043096945	4.4198313	8.751075	-0.11412551	-0.008996212	0.09842322	0.13084	4.42218	8.752005	Multitasking_Type
15:54:49.344	0.043096945	4.4198313	8.751075	-0.11412551	-0.008996212	0.09842322	0.13084	4.42218	8.752005	Multitasking_Type
15:54:49.367	0.043096945	4.4198313	8.751075	-0.11412551	-0.008996212	0.09842322	0.13084	4.42218	8.752005	Multitasking_Type
15:54:49.391	0.043096945	4.4198313	8.751075	-0.11412551	-0.008996212	0.09842322	0.13084	4.42218	8.752005	Multitasking_Type
15:54:49.416	0.043096945	4.4198313	8.751075	-0.11412551	-0.008996212	0.09842322	0.13084	4.42218	8.752005	Multitasking_Type
15:54:49.440	0.043096945	4.4198313	8.751075	-0.11412551	-0.008996212	0.09842322	0.13084	4.42218	8.752005	Multitasking_Type
15:54:49.463	0.043096945	4.4198313	8.751075	-0.11412551	-0.008996212	0.09842322	0.13084	4.42218	8.752005	Multitasking_Type
15:54:49.486	0.5794145	3.7614057	8.56911	-0.18376414	-0.13361272	0.28046107	0.45306134	4.1763477	8.861332	Multitasking_Type
15:54:49.524	0.5794145	3.7614057	8.56911	-0.18376414	-0.13361272	0.28046107	0.45306134	4.1763477	8.861332	Multitasking_Type
15:54:49.547	0.5794145	3.7614057	8.56911	-0.18376414	-0.13361272	0.28046107	0.45306134	4.1763477	8.861332	Multitasking_Type
15:54:49.569	0.5794145	3.7614057	8.56911	-0.18376414	-0.13361272	0.28046107	0.45306134	4.1763477	8.861332	Multitasking_Type
15:54:49.592	0.5794145	3.7614057	8.56911	-0.18376414	-0.13361272	0.28046107	0.45306134	4.1763477	8.861332	Multitasking_Type
15:54:49.615	0.5794145	3.7614057	8.56911	-0.18376414	-0.13361272	0.28046107	0.45306134	4.1763477	8.861332	Multitasking_Type
15:54:49.638	0.5794145	3.7614057	8.56911	-0.18376414	-0.13361272	0.28046107	0.45306134	4.1763477	8.861332	Multitasking_Type
15:54:49.662	0.5794145	3.7614057	8.56911	-0.18376414	-0.13361272	0.28046107	0.45306134	4.1763477	8.861332	Multitasking_Type
15:54:49.684	0.5889916	3.8739367	8.56911	-0.035934757	0.033764355	-0.04818444	0.5668444	4.0925326	8.893831	Multitasking_Type
15:54:49.708	0.5889916	3.8739367	8.56911	-0.035934757	0.033764355	-0.04818444	0.5668444	4.0925326	8.893831	Multitasking_Type
15:54:49.731	0.5889916	3.8739367	8.56911	-0.035934757	0.033764355	-0.04818444	0.5668444	4.0925326	8.893831	Multitasking_Type
15:54:49.754	0.5889916	3.8739367	8.56911	-0.035934757	0.033764355	-0.04818444	0.5668444	4.0925326	8.893831	Multitasking_Type
15:54:49.777	0.5889916	3.8739367	8.56911	-0.035934757	0.033764355	-0.04818444	0.5668444	4.0925326	8.893831	Multitasking_Type
15:54:49.800	0.5889916	3.8739367	8.56911	-0.035934757	0.033764355	-0.04818444	0.5668444	4.0925326	8.893831	Multitasking_Type
15:54:49.822	0.5889916	3.8739367	8.56911	-0.035934757	0.033764355	-0.04818444	0.5668444	4.0925326	8.893831	Multitasking_Type
15:54:49.846	0.45251793	3.8308396	8.858817	-0.049373794	-0.041372072	-0.048795305	0.51126844	4.051027	8.916174	Multitasking_Type
15:54:49.869	0.45251793	3.8308396	8.858817	-0.049373794	-0.041372072	-0.048795305	0.51126844	4.051027	8.916174	Multitasking_Type
15:54:49.893	0.45251793	3.8308396	8.858817	-0.049373794	-0.041372072	-0.048795305	0.51126844	4.051027	8.916174	Multitasking_Type
15:54:49.916	0.45251793	3.8308396	8.858817	-0.049373794	-0.041372072	-0.048795305	0.51126844	4.051027	8.916174	Multitasking_Type
15:54:49.940	0.45251793	3.8308396	8.858817	-0.049373794	-0.041372072	-0.048795305	0.51126844	4.051027	8.916174	Multitasking_Type
15:54:49.960	0.45251793	3.8308396	8.858817	-0.049373794	-0.041372072	-0.048795305	0.51126844	4.051027	8.916174	Multitasking_Type
15:54:49.981	0.45251793	3.8308396	8.858817	-0.049373794	-0.041372072	-0.048795305	0.51126844	4.051027	8.916174	Multitasking_Type
15:54:50.007	0.45251793	3.8308396	8.858817	-0.049373794	-0.041372072	-0.048795305	0.51126844	4.051027	8.916174	Multitasking_Type
15:54:50.028	0.5913859	4.02717	8.066312	0.55660456	0.021547051	0.0025173756	0.46149662	4.2096343	8.845133	Multitasking_Type
15:54:50.049	0.5913859	4.02717	8.066312	0.55660456	0.021547051	0.0025173756	0.46149662	4.2096343	8.845133	Multitasking_Type
15:54:50.070	0.5913859	4.02717	8.066312	0.55660456	0.021547051	0.0025173756	0.46149662	4.2096343	8.845133	Multitasking_Type
15:54:50.092	0.5913859	4.02717	8.066312	0.55660456	0.021547051	0.0025173756	0.46149662	4.2096343	8.845133	Multitasking_Type
15:54:50.115	0.5913859	4.02717	8.066312	0.55660456	0.021547051	0.0025173756	0.46149662	4.2096343	8.845133	Multitasking_Type
15:54:50.139	0.5913859	4.02717	8.066312	0.55660456	0.021547051	0.0025173756	0.46149662	4.2096343	8.845133	Multitasking_Type
15:54:50.162	0.5913859	4.02717	8.066312	0.55660456	0.021547051	0.0025173756	0.46149662	4.2096343	8.845133	Multitasking_Type
15:54:50.185	0.5913859	4.02717	8.066312	0.55660456	0.021547051	0.0025173756	0.46149662	4.2096343	8.845133	Multitasking_Type
15:54:50.208	0.5913859	4.02717	8.066312	0.55660456	0.021547051	0.0025173756	0.46149662	4.2096343	8.845133	Multitasking_Type
15:54:50.232	0.43096948	4.450957	7.84125	0.16442905	0.014216667	-0.0048130075	0.3574961	4.6389284	8.632664	Multitasking_Type
15:54:50.254	0.43096948	4.450957	7.84125	0.16442905	0.014216667	-0.0048130075	0.3574961	4.6389284	8.632664	Multitasking_Type
15:54:50.276	0.43096948	4.450957	7.84125	0.16442905	0.014216667	-0.0048130075	0.3574961	4.6389284	8.632664	Multitasking_Type
15:54:50.299	0.43096948	4.450957	7.84125	0.16442905	0.014216667	-0.0048130075	0.3574961	4.6389284	8.632664	Multitasking_Type
15:54:50.322	0.43096948	4.450957	7.84125	0.16442905	0.014216667	-0.0048130075	0.3574961	4.6389284	8.632664	Multitasking_Type
15:54:50.345	0.43096948	4.450957	7.84125	0.16442905	0.014216667	-0.0048130075	0.3574961	4.6389284	8.632664	Multitasking_Type
15:54:50.369	0.43096948	4.450957	7.84125	0.16442905	0.014216667	-0.0048130075	0.3574961	4.6389284	8.632664	Multitasking_Type
15:54:50.391	0.19393626	4.743058	8.130958	0.17603548	0.007497149	-0.08300376	0.25995842	4.8060117	8.544299	Multitasking_Type
15:54:50.414	0.19393626	4.743058	8.130958	0.17603548	0.007497149	-0.08300376	0.25995842	4.8060117	8.544299	Multitasking_Type
15:54:50.437	0.19393626	4.743058	8.130958	0.17603548	0.007497149	-0.08300376	0.25995842	4.8060117	8.544299	Multitasking_Type
15:54:50.459	0.19393626	4.743058	8.130958	0.17603548	0.007497149	-0.08300376	0.25995842	4.8060117	8.544299	Multitasking_Type
15:54:50.483	0.19393626	4.743058	8.130958	0.17603548	0.007497149	-0.08300376	0.25995842	4.8060117	8.544299	Multitasking_Type
15:54:50.506	0.19393626	4.743058	8.130958	0.17603548	0.007497149	-0.08300376	0.25995842	4.8060117	8.544299	Multitasking_Type
15:54:50.528	0.19393626	4.743058	8.130958	0.17603548	0.007497149	-0.08300376	0.25995842	4.8060117	8.544299	Multitasking_Type
15:54:50.550	0.19393626	4.743058	8.130958	0.17603548	0.007497149	-0.08300376	0.25995842	4.8060117	8.544299	Multitasking_Type
15:54:50.573	-0.03351985	4.8148866	8.344048	0.017210517	0.012384071	-0.017641177	0.124307424	4.906231	8.490218	Multitasking_Type
15:54:50.596	-0.03351985	4.8148866	8.344048	0.017210517	0.012384071	-0.017641177	0.124307424	4.906231	8.490218	Multitasking_Type
15:54:50.618	-0.03351985	4.8148866	8.344048	0.017210517	0.012384071	-0.017641177	0.124307424	4.906231	8.490218	Multitasking_Type
15:54:50.641	-0.03351985	4.8148866	8.344048	0.017210517	0.012384071	-0.017641177	0.124307424	4.906231	8.490218	Multitasking_Type
15:54:50.664	-0.03351985	4.8148866	8.344048	0.017210517	0.012384071	-0.017641177	0.124307424	4.906231	8.490218	Multitasking_Type
15:54:50.687	-0.03351985	4.8148866	8.344048	0.017210517	0.012384071	-0.017641177	0.124307424	4.906231	8.490218	Multitasking_Type
15:54:50.711	-0.03351985	4.8148866	8.344048	0.017210517	0.012384071	-0.017641177	0.124307424	4.906231	8.490218	Multitasking_Type
15:54:50.734	-0.03351985	4.8148866	8.344048	0.017210517	0.012384071	-0.017641177	0.124307424	4.906231	8.490218	Multitasking_Type
15:54:50.757	0.11253092	4.946572	8.056735	0.04286686	-0.06275235	-0.09033415	0.13759492	5.0046773	8.432354	Multitasking_Type
15:54:50.779	0.11253092	4.946572	8.056735	0.04286686	-0.06275235	-0.09033415	0.13759492	5.0046773	8.432354	Multitasking_Type
15:54:50.802	0.11253092	4.946572	8.056735	0.04286686	-0.06275235	-0.09033415	0.13759492	5.0046773	8.432354	Multitasking_Type
15:54:50.826	0.11253092	4.946572	8.056735	0.04286686	-0.06275235	-0.09033415	0.13759492	5.0046773	8.432354	Multitasking_Type
15:54:50.849	0.11253092	4.946572	8.056735	0.04286686	-0.06275235	-0.09033415	0.13759492	5.0046773	8.432354	Multitasking_Type
15:54:50.872	0.11253092	4.946572	8.056735	0.04286686	-0.06275235	-0.09033415	0.13759492	5.0046773	8.432354	Multitasking_Type
15:54:50.895	0.11253092	4.946572	8.056735	0.04286686	-0.06275235	-0.09033415	0.13759492	5.0046773	8.432354	Multitasking_Type
15:54:50.918	0.11253092	4.946572	8.056735	0.04286686	-0.06275235	-0.09033415	0.13759492	5.0046773	8.432354	Multitasking_Type
15:54:50.942	0.052674048	4.9872746	7.972935	0.037979934	-0.05542197	-0.0096999295	0.1260044	5.089125	8.381842	Multitasking_Type
15:54:50.965	0.052674048	4.9872746	7.972935	0.037979934	-0.05542197	-0.0096999295	0.1260044	5.089125	8.381842	Multitasking_Type
15:54:50.988	0.052674048	4.9872746	7.972935	0.037979934	-0.05542197	-0.0096999295	0.1260044	5.089125	8.381842	Multitasking_Type
15:54:51.012	0.052674048	4.9872746	7.972935	0.037979934	-0.05542197	-0.0096999295	0.1260044	5.089125	8.381842	Multitasking_Type
15:54:51.035	0.052674048	4.9872746	7.972935	0.037979934	-0.05542197	-0.0096999295	0.1260044	5.089125	8.381842	Multitasking_Type
15:54:51.058	0.052674048	4.9872746	7.972935	0.037979934	-0.05542197	-0.0096999295	0.1260044	5.089125	8.381842	Multitasking_Type
15:54:51.082	0.052674048	4.9872746	7.972935	0.037979934	-0.05542197	-0.0096999295	0.1260044	5.089125	8.381842	Multitasking_Type
15:54:51.105	0.052674048	4.9872746	7.972935	0.037979934	-0.05542197	-0.0096999295	0.1260044	5.089125	8.381842	Multitasking_Type
15:54:51.128	0.11971374	5.0207944	8.0711	0.037979934	-0.029154766	-0.037188865	0.15545276	5.142755	8.348546	Multitasking_Type
15:54:51.152	0.11971374	5.0207944	8.0711	0.037979934	-0.029154766	-0.037188865	0.15545276	5.142755	8.348546	Multitasking_Type
15:54:51.175	0.11971374	5.0207944	8.0711	0.037979934	-0.029154766	-0.037188865	0.15545276	5.142755	8.348546	Multitasking_Type
15:54:51.198	0.11971374	5.0207944	8.0711	0.037979934	-0.029154766	-0.037188865	0.15545276	5.142755	8.348546	Multitasking_Type
15:54:51.224	0.11971374	5.0207944	8.0711	0.037979934	-0.029154766	-0.037188865	0.15545276	5.142755	8.348546	Multitasking_Type
15:54:51.247	0.11971374	5.0207944	8.0711	0.037979934	-0.029154766	-0.037188865	0.15545276	5.142755	8.348546	Multitasking_Type
15:54:51.270	0.11971374	5.0207944	8.0711	0.037979934	-0.029154766	-0.037188865	0.15545276	5.142755	8.348546	Multitasking_Type
15:54:51.294	-0.09577099	5.2434616	8.140534	-0.076251864	0.036207817	-0.016419446	0.15774181	5.167339	8.333309	Multitasking_Type
15:54:51.317	-0.09577099	5.2434616	8.140534	-0.076251864	0.036207817	-0.016419446	0.15774181	5.167339	8.333309	Multitasking_Type
15:54:51.340	-0.09577099	5.2434616	8.140534	-0.076251864	0.036207817	-0.016419446	0.15774181	5.167339	8.333309	Multitasking_Type
15:54:51.363	-0.09577099	5.2434616	8.140534	-0.076251864	0.036207817	-0.016419446	0.15774181	5.167339	8.333309	Multitasking_Type
15:54:51.386	-0.09577099	5.2434616	8.140534	-0.076251864	0.036207817	-0.016419446	0.15774181	5.167339	8.333309	Multitasking_Type
15:54:51.410	-0.09577099	5.2434616	8.140534	-0.076251864	0.036207817	-0.016419446	0.15774181	5.167339	8.333309	Multitasking_Type
15:54:51.433	-0.09577099	5.2434616	8.140534	-0.076251864	0.036207817	-0.016419446	0.15774181	5.167339	8.333309	Multitasking_Type
15:54:51.456	-0.09577099	5.2434616	8.140534	-0.076251864	0.036207817	-0.016419446	0.15774181	5.167339	8.333309	Multitasking_Type
15:54:51.479	-0.014365649	4.8148866	8.207574	-0.24912672	0.21824566	0.1375186	0.070463456	4.9836063	8.445654	Multitasking_Type
15:54:51.502	-0.014365649	4.8148866	8.207574	-0.24912672	0.21824566	0.1375186	0.070463456	4.9836063	8.445654	Multitasking_Type
15:54:51.530	-0.014365649	4.8148866	8.207574	-0.24912672	0.21824566	0.1375186	0.070463456	4.9836063	8.445654	Multitasking_Type
15:54:51.554	-0.014365649	4.8148866	8.207574	-0.24912672	0.21824566	0.1375186	0.070463456	4.9836063	8.445654	Multitasking_Type
15:54:51.576	-0.014365649	4.8148866	8.207574	-0.24912672	0.21824566	0.1375186	0.070463456	4.9836063	8.445654	Multitasking_Type
15:54:51.599	-0.014365649	4.8148866	8.207574	-0.24912672	0.21824566	0.1375186	0.070463456	4.9836063	8.445654	Multitasking_Type
15:54:51.622	-0.014365649	4.8148866	8.207574	-0.24912672	0.21824566	0.1375186	0.070463456	4.9836063	8.445654	Multitasking_Type
15:54:51.646	-0.014365649	4.8148866	8.207574	-0.064645424	0.011773205	0.016567277	0.022168469	4.7620916	8.572767	Multitasking_Type
15:54:51.669	-0.06943397	4.5539107	8.408693	-0.064645424	0.011773205	0.016567277	0.022168469	4.7620916	8.572767	Multitasking_Type
15:54:51.692	-0.06943397	4.5539107	8.408693	-0.064645424	0.011773205	0.016567277	0.022168469	4.7620916	8.572767	Multitasking_Type
15:54:51.715	-0.06943397	4.5539107	8.408693	-0.064645424	0.011773205	0.016567277	0.022168469	4.7620916	8.572767	Multitasking_Type
15:54:51.738	-0.06943397	4.5539107	8.408693	-0.064645424	0.011773205	0.016567277	0.022168469	4.7620916	8.572767	Multitasking_Type
15:54:51.762	-0.06943397	4.5539107	8.408693	-0.064645424	0.011773205	0.016567277	0.022168469	4.7620916	8.572767	Multitasking_Type
15:54:51.785	-0.06943397	4.5539107	8.408693	-0.064645424	0.011773205	0.016567277	0.022168469	4.7620916	8.572767	Multitasking_Type
15:54:51.808	-0.06943397	4.5539107	8.408693	-0.064645424	0.011773205	0.016567277	0.022168469	4.7620916	8.572767	Multitasking_Type
15:54:51.831	0.014365649	4.5275736	8.379962	-0.010278419	0.039873008	-0.014586851	0.00042286507	4.7494903	8.579783	Multitasking_Type
15:54:51.853	0.014365649	4.5275736	8.379962	-0.010278419	0.039873008	-0.014586851	0.00042286507	4.7494903	8.579783	Multitasking_Type
15:54:51.877	0.014365649	4.5275736	8.379962	-0.010278419	0.039873008	-0.014586851	0.00042286507	4.7494903	8.579783	Multitasking_Type
15:54:51.900	0.014365649	4.5275736	8.379962	-0.010278419	0.039873008	-0.014586851	0.00042286507	4.7494903	8.579783	Multitasking_Type
15:54:51.923	0.014365649	4.5275736	8.379962	-0.010278419	0.039873008	-0.014586851	0.00042286507	4.7494903	8.579783	Multitasking_Type
15:54:51.946	0.014365649	4.5275736	8.379962	-0.010278419	0.039873008	-0.014586851	0.00042286507	4.7494903	8.579783	Multitasking_Type
15:54:51.969	0.014365649	4.5275736	8.379962	-0.010278419	0.039873008	-0.014586851	0.00042286507	4.7494903	8.579783	Multitasking_Type
15:54:51.992	0.014365649	4.5275736	8.379962	-0.010278419	0.039873008	-0.014586851	0.00042286507	4.7494903	8.579783	Multitasking_Type
15:54:52.030	-0.11971374	4.5970078	8.463761	-0.0072240923	0.02032532	0.019010736	-0.032414917	4.753896	8.577282	Multitasking_Type
15:54:52.053	-0.11971374	4.5970078	8.463761	-0.0072240923	0.02032532	0.019010736	-0.032414917	4.753896	8.577282	Multitasking_Type
15:54:52.076	-0.11971374	4.5970078	8.463761	-0.0072240923	0.02032532	0.019010736	-0.032414917	4.753896	8.577282	Multitasking_Type
15:54:52.099	-0.11971374	4.5970078	8.463761	-0.0072240923	0.02032532	0.019010736	-0.032414917	4.753896	8.577282	Multitasking_Type
15:54:52.123	-0.11971374	4.5970078	8.463761	-0.0072240923	0.02032532	0.019010736	-0.032414917	4.753896	8.577282	Multitasking_Type
15:54:52.145	-0.11971374	4.5970078	8.463761	-0.0072240923	0.02032532	0.019010736	-0.032414917	4.753896	8.577282	Multitasking_Type
15:54:52.167	-0.11971374	4.5970078	8.463761	-0.0072240923	0.02032532	0.019010736	-0.032414917	4.753896	8.577282	Multitasking_Type
15:54:52.191	-0.0670397	4.6065845	8.114198	0.019653978	0.03559695	-0.008478199	-0.054506227	4.769806	8.568335	Multitasking_Type
15:54:52.216	-0.0670397	4.6065845	8.114198	0.019653978	0.03559695	-0.008478199	-0.054506227	4.769806	8.568335	Multitasking_Type
15:54:52.237	-0.0670397	4.6065845	8.114198	0.019653978	0.03559695	-0.008478199	-0.054506227	4.769806	8.568335	Multitasking_Type
15:54:52.259	-0.0670397	4.6065845	8.114198	0.019653978	0.03559695	-0.008478199	-0.054506227	4.769806	8.568335	Multitasking_Type
15:54:52.282	-0.0670397	4.6065845	8.114198	0.019653978	0.03559695	-0.008478199	-0.054506227	4.769806	8.568335	Multitasking_Type
15:54:52.304	-0.0670397	4.6065845	8.114198	0.019653978	0.03559695	-0.008478199	-0.054506227	4.769806	8.568335	Multitasking_Type
15:54:52.327	-0.0670397	4.6065845	8.114198	0.019653978	0.03559695	-0.008478199	-0.054506227	4.769806	8.568335	Multitasking_Type
15:54:52.351	-0.0670397	4.6065845	8.114198	0.019653978	0.03559695	-0.008478199	-0.054506227	4.769806	8.568335	Multitasking_Type
15:54:52.374	-0.26097596	4.6712303	8.248277	0.0056040776	-0.045648128	-0.009089064	-0.074737154	4.774694	8.565457	Multitasking_Type
15:54:52.397	-0.26097596	4.6712303	8.248277	0.0056040776	-0.045648128	-0.009089064	-0.074737154	4.774694	8.565457	Multitasking_Type
15:54:52.418	-0.26097596	4.6712303	8.248277	0.0056040776	-0.045648128	-0.009089064	-0.074737154	4.774694	8.565457	Multitasking_Type
15:54:52.441	-0.26097596	4.6712303	8.248277	0.0056040776	-0.045648128	-0.009089064	-0.074737154	4.774694	8.565457	Multitasking_Type
15:54:52.465	-0.26097596	4.6712303	8.248277	0.0056040776	-0.045648128	-0.009089064	-0.074737154	4.774694	8.565457	Multitasking_Type
15:54:52.488	-0.26097596	4.6712303	8.248277	0.0056040776	-0.045648128	-0.009089064	-0.074737154	4.774694	8.565457	Multitasking_Type
15:54:52.510	-0.26097596	4.6712303	8.248277	0.0056040776	-0.045648128	-0.009089064	-0.074737154	4.774694	8.565457	Multitasking_Type
15:54:52.534	-0.26097596	4.6712303	8.248277	0.0056040776	-0.045648128	-0.009089064	-0.074737154	4.774694	8.565457	Multitasking_Type
15:54:52.557	0.023942748	4.4461684	8.528407	-0.10312994	-0.07619139	-0.009089064	0.006401501	4.698623	8.607745	Multitasking_Type
15:54:52.580	0.023942748	4.4461684	8.528407	-0.10312994	-0.07619139	-0.009089064	0.006401501	4.698623	8.607745	Multitasking_Type
15:54:52.603	0.023942748	4.4461684	8.528407	-0.10312994	-0.07619139	-0.009089064	0.006401501	4.698623	8.607745	Multitasking_Type
15:54:52.626	0.023942748	4.4461684	8.528407	-0.10312994	-0.07619139	-0.009089064	0.006401501	4.698623	8.607745	Multitasking_Type
15:54:52.649	0.023942748	4.4461684	8.528407	-0.10312994	-0.07619139	-0.009089064	0.006401501	4.698623	8.607745	Multitasking_Type
15:54:52.672	0.023942748	4.4461684	8.528407	-0.10312994	-0.07619139	-0.009089064	0.006401501	4.698623	8.607745	Multitasking_Type
15:54:52.696	0.023942748	4.4461684	8.528407	-0.10312994	-0.07619139	-0.009089064	0.006401501	4.698623	8.607745	Multitasking_Type
15:54:52.718	0.023942748	4.4461684	8.528407	-0.10312994	-0.07619139	-0.009089064	0.006401501	4.698623	8.607745	Multitasking_Type
15:54:52.742	0.0023942748	4.5012364	8.348836	-0.13428406	-0.030987361	0.022065064	0.07368611	4.619038	8.650398	Multitasking_Type
15:54:52.765	0.0023942748	4.5012364	8.348836	-0.13428406	-0.030987361	0.022065064	0.07368611	4.619038	8.650398	Multitasking_Type
15:54:52.788	0.0023942748	4.5012364	8.348836	-0.13428406	-0.030987361	0.022065064	0.07368611	4.619038	8.650398	Multitasking_Type
15:54:52.812	0.0023942748	4.5012364	8.348836	-0.13428406	-0.030987361	0.022065064	0.07368611	4.619038	8.650398	Multitasking_Type
15:54:52.835	0.0023942748	4.5012364	8.348836	-0.13428406	-0.030987361	0.022065064	0.07368611	4.619038	8.650398	Multitasking_Type
15:54:52.858	0.0023942748	4.5012364	8.348836	-0.13428406	-0.030987361	0.022065064	0.07368611	4.619038	8.650398	Multitasking_Type
15:54:52.881	0.0023942748	4.5012364	8.348836	-0.13428406	-0.030987361	0.022065064	0.07368611	4.619038	8.650398	Multitasking_Type
15:54:52.904	0.0023942748	4.5012364	8.348836	-0.13428406	-0.030987361	0.022065064	0.07368611	4.619038	8.650398	Multitasking_Type
15:54:52.927	0.07901107	4.4318027	8.387145	-0.05670418	-0.043204665	0.020843333	0.07914123	4.518691	8.703192	Multitasking_Type
15:54:52.951	0.07901107	4.4318027	8.387145	-0.05670418	-0.043204665	0.020843333	0.07914123	4.518691	8.703192	Multitasking_Type
15:54:52.974	0.07901107	4.4318027	8.387145	-0.05670418	-0.043204665	0.020843333	0.07914123	4.518691	8.703192	Multitasking_Type
15:54:52.997	0.07901107	4.4318027	8.387145	-0.05670418	-0.043204665	0.020843333	0.07914123	4.518691	8.703192	Multitasking_Type
15:54:53.021	0.07901107	4.4318027	8.387145	-0.05670418	-0.043204665	0.020843333	0.07914123	4.518691	8.703192	Multitasking_Type
15:54:53.047	0.07901107	4.4318027	8.387145	-0.05670418	-0.043204665	0.020843333	0.07914123	4.518691	8.703192	Multitasking_Type
15:54:53.070	0.07901107	4.4318027	8.387145	-0.05670418	-0.043204665	0.020843333	0.07914123	4.518691	8.703192	Multitasking_Type
15:54:53.093	0.5506832	3.9194279	8.107015	-0.009056688	0.029488299	0.1637858	0.26912567	4.393771	8.7631445	Multitasking_Type
15:54:53.116	0.5506832	3.9194279	8.107015	-0.009056688	0.029488299	0.1637858	0.26912567	4.393771	8.7631445	Multitasking_Type
15:54:53.139	0.5506832	3.9194279	8.107015	-0.009056688	0.029488299	0.1637858	0.26912567	4.393771	8.7631445	Multitasking_Type
15:54:53.163	0.5506832	3.9194279	8.107015	-0.009056688	0.029488299	0.1637858	0.26912567	4.393771	8.7631445	Multitasking_Type
15:54:53.186	0.5506832	3.9194279	8.107015	-0.009056688	0.029488299	0.1637858	0.26912567	4.393771	8.7631445	Multitasking_Type
15:54:53.208	0.5506832	3.9194279	8.107015	-0.009056688	0.029488299	0.1637858	0.26912567	4.393771	8.7631445	Multitasking_Type
15:54:53.231	0.5506832	3.9194279	8.107015	-0.009056688	0.029488299	0.1637858	0.26912567	4.393771	8.7631445	Multitasking_Type
15:54:53.254	0.5506832	3.9194279	8.107015	-0.009056688	0.029488299	0.1637858	0.26912567	4.393771	8.7631445	Multitasking_Type
15:54:53.277	0.20111908	4.084633	8.389539	-0.045097735	0.056977235	-0.01580858	0.18353374	4.274928	8.823925	Multitasking_Type
15:54:53.299	0.20111908	4.084633	8.389539	-0.045097735	0.056977235	-0.01580858	0.18353374	4.274928	8.823925	Multitasking_Type
15:54:53.322	0.20111908	4.084633	8.389539	-0.045097735	0.056977235	-0.01580858	0.18353374	4.274928	8.823925	Multitasking_Type
15:54:53.354	0.20111908	4.084633	8.389539	-0.045097735	0.056977235	-0.01580858	0.18353374	4.274928	8.823925	Multitasking_Type
15:54:53.374	0.20111908	4.084633	8.389539	-0.045097735	0.056977235	-0.01580858	0.18353374	4.274928	8.823925	Multitasking_Type
15:54:53.621	0.30646718	4.017593	8.348836	0.32508662	-0.040761203	0.056884386	0.12457192	4.309849	8.807955	Multitasking_Type
15:54:53.642	0.06464542	4.410254	8.363202	0.18336587	-0.020602651	0.009236894	0.093579255	4.534082	8.695039	Multitasking_Type
15:54:53.664	0.06464542	4.410254	8.363202	0.18336587	-0.020602651	0.009236894	0.093579255	4.534082	8.695039	Multitasking_Type
15:54:53.686	0.06464542	4.410254	8.363202	0.18336587	-0.020602651	0.009236894	0.093579255	4.534082	8.695039	Multitasking_Type
15:54:53.709	0.06464542	4.410254	8.363202	0.18336587	-0.020602651	0.009236894	0.093579255	4.534082	8.695039	Multitasking_Type
15:54:53.732	0.06464542	4.410254	8.363202	0.18336587	-0.020602651	0.009236894	0.093579255	4.534082	8.695039	Multitasking_Type
15:54:53.755	0.06464542	4.410254	8.363202	0.18336587	-0.020602651	0.009236894	0.093579255	4.534082	8.695039	Multitasking_Type
15:54:53.779	0.06464542	4.410254	8.363202	0.18336587	-0.020602651	0.009236894	0.093579255	4.534082	8.695039	Multitasking_Type
15:54:53.802	0.06464542	4.410254	8.363202	0.18336587	-0.020602651	0.009236894	0.093579255	4.534082	8.695039	Multitasking_Type
15:54:53.826	0.24182175	4.556305	8.12138	0.21696346	-0.03892861	-0.012754255	0.076028764	4.7695007	8.568338	Multitasking_Type
15:54:53.849	0.24182175	4.556305	8.12138	0.21696346	-0.03892861	-0.012754255	0.076028764	4.7695007	8.568338	Multitasking_Type
15:54:53.872	0.24182175	4.556305	8.12138	0.21696346	-0.03892861	-0.012754255	0.076028764	4.7695007	8.568338	Multitasking_Type
15:54:53.895	0.24182175	4.556305	8.12138	0.21696346	-0.03892861	-0.012754255	0.076028764	4.7695007	8.568338	Multitasking_Type
15:54:53.918	0.24182175	4.556305	8.12138	0.21696346	-0.03892861	-0.012754255	0.076028764	4.7695007	8.568338	Multitasking_Type
15:54:53.940	0.24182175	4.556305	8.12138	0.21696346	-0.03892861	-0.012754255	0.076028764	4.7695007	8.568338	Multitasking_Type
15:54:53.964	0.24182175	4.556305	8.12138	0.21696346	-0.03892861	-0.012754255	0.076028764	4.7695007	8.568338	Multitasking_Type
15:54:53.987	0.023942748	4.98488	8.030397	0.09479041	-0.012050539	-0.054903958	0.06596169	5.019947	8.42414	Multitasking_Type
15:54:54.010	0.023942748	4.98488	8.030397	0.09479041	-0.012050539	-0.054903958	0.06596169	5.019947	8.42414	Multitasking_Type
15:54:54.032	0.023942748	4.98488	8.030397	0.09479041	-0.012050539	-0.054903958	0.06596169	5.019947	8.42414	Multitasking_Type
15:54:54.054	0.023942748	4.98488	8.030397	0.09479041	-0.012050539	-0.054903958	0.06596169	5.019947	8.42414	Multitasking_Type
15:54:54.078	0.023942748	4.98488	8.030397	0.09479041	-0.012050539	-0.054903958	0.06596169	5.019947	8.42414	Multitasking_Type
15:54:54.101	0.023942748	4.98488	8.030397	0.09479041	-0.012050539	-0.054903958	0.06596169	5.019947	8.42414	Multitasking_Type
15:54:54.123	0.023942748	4.98488	8.030397	0.09479041	-0.012050539	-0.054903958	0.06596169	5.019947	8.42414	Multitasking_Type
15:54:54.145	0.023942748	4.98488	8.030397	0.09479041	-0.012050539	-0.054903958	0.06596169	5.019947	8.42414	Multitasking_Type
15:54:54.167	-0.014365649	5.0399485	8.274613	0.0025497514	-0.00288756	-0.0048130075	0.03372666	5.0990825	8.376669	Multitasking_Type
15:54:54.191	-0.014365649	5.0399485	8.274613	0.0025497514	-0.00288756	-0.0048130075	0.03372666	5.0990825	8.376669	Multitasking_Type
15:54:54.216	-0.014365649	5.0399485	8.274613	0.0025497514	-0.00288756	-0.0048130075	0.03372666	5.0990825	8.376669	Multitasking_Type
15:54:54.239	-0.014365649	5.0399485	8.274613	0.0025497514	-0.00288756	-0.0048130075	0.03372666	5.0990825	8.376669	Multitasking_Type
15:54:54.262	-0.014365649	5.0399485	8.274613	0.0025497514	-0.00288756	-0.0048130075	0.03372666	5.0990825	8.376669	Multitasking_Type
15:54:54.285	-0.014365649	5.0399485	8.274613	0.0025497514	-0.00288756	-0.0048130075	0.03372666	5.0990825	8.376669	Multitasking_Type
15:54:54.309	-0.014365649	5.0399485	8.274613	0.0025497514	-0.00288756	-0.0048130075	0.03372666	5.0990825	8.376669	Multitasking_Type
15:54:54.332	-0.014365649	5.0399485	8.274613	0.0025497514	-0.00288756	-0.0048130075	0.03372666	5.0990825	8.376669	Multitasking_Type
15:54:54.355	0.13168511	4.989669	7.9585695	0.019653978	-0.027933035	-0.0096999295	0.067068994	5.1666284	8.334973	Multitasking_Type
15:54:54.378	0.13168511	4.989669	7.9585695	0.019653978	-0.027933035	-0.0096999295	0.067068994	5.1666284	8.334973	Multitasking_Type
15:54:54.402	0.13168511	4.989669	7.9585695	0.019653978	-0.027933035	-0.0096999295	0.067068994	5.1666284	8.334973	Multitasking_Type
15:54:54.425	0.13168511	4.989669	7.9585695	0.019653978	-0.027933035	-0.0096999295	0.067068994	5.1666284	8.334973	Multitasking_Type
15:54:54.448	0.13168511	4.989669	7.9585695	0.019653978	-0.027933035	-0.0096999295	0.067068994	5.1666284	8.334973	Multitasking_Type
15:54:54.472	0.13168511	4.989669	7.9585695	0.019653978	-0.027933035	-0.0096999295	0.067068994	5.1666284	8.334973	Multitasking_Type
15:54:54.494	0.13168511	4.989669	7.9585695	0.019653978	-0.027933035	-0.0096999295	0.067068994	5.1666284	8.334973	Multitasking_Type
15:54:54.516	0.13168511	4.989669	7.9585695	0.019653978	-0.027933035	-0.0096999295	0.067068994	5.1666284	8.334973	Multitasking_Type
15:54:54.538	0.083799616	5.140508	8.051947	0.03492561	-0.024878709	-0.0060347375	0.09104009	5.2027507	8.312246	Multitasking_Type
15:54:54.564	0.083799616	5.140508	8.051947	0.03492561	-0.024878709	-0.0060347375	0.09104009	5.2027507	8.312246	Multitasking_Type
15:54:54.587	0.083799616	5.140508	8.051947	0.03492561	-0.024878709	-0.0060347375	0.09104009	5.2027507	8.312246	Multitasking_Type
15:54:54.609	0.083799616	5.140508	8.051947	0.03492561	-0.024878709	-0.0060347375	0.09104009	5.2027507	8.312246	Multitasking_Type
15:54:54.632	0.083799616	5.140508	8.051947	0.03492561	-0.024878709	-0.0060347375	0.09104009	5.2027507	8.312246	Multitasking_Type
15:54:54.654	0.083799616	5.140508	8.051947	0.03492561	-0.024878709	-0.0060347375	0.09104009	5.2027507	8.312246	Multitasking_Type
15:54:54.678	0.083799616	5.140508	8.051947	0.03492561	-0.024878709	-0.0060347375	0.09104009	5.2027507	8.312246	Multitasking_Type
15:54:54.701	0.083799616	5.140508	8.051947	0.03492561	-0.024878709	-0.0060347375	0.09104009	5.2027507	8.312246	Multitasking_Type
15:54:54.724	0.22027329	5.0423427	8.13814	0.037979934	-0.026711304	-0.015197717	0.12096805	5.232497	8.293174	Multitasking_Type
15:54:54.747	0.22027329	5.0423427	8.13814	0.037979934	-0.026711304	-0.015197717	0.12096805	5.232497	8.293174	Multitasking_Type
15:54:54.769	0.22027329	5.0423427	8.13814	0.037979934	-0.026711304	-0.015197717	0.12096805	5.232497	8.293174	Multitasking_Type
15:54:54.790	0.22027329	5.0423427	8.13814	0.037979934	-0.026711304	-0.015197717	0.12096805	5.232497	8.293174	Multitasking_Type
15:54:54.810	0.22027329	5.0423427	8.13814	0.037979934	-0.026711304	-0.015197717	0.12096805	5.232497	8.293174	Multitasking_Type
15:54:54.843	0.22027329	5.0423427	8.13814	0.037979934	-0.026711304	-0.015197717	0.12096805	5.232497	8.293174	Multitasking_Type
15:54:54.865	0.22027329	5.0423427	8.13814	0.037979934	-0.026711304	-0.015197717	0.12096805	5.232497	8.293174	Multitasking_Type
15:54:54.886	0.2657645	5.116565	7.6904106	-0.040821683	0.02032532	-0.0078673335	0.11769122	5.290458	8.256363	Multitasking_Type
15:54:54.909	0.2657645	5.116565	7.6904106	-0.040821683	0.02032532	-0.0078673335	0.11769122	5.290458	8.256363	Multitasking_Type
15:54:54.932	0.2657645	5.116565	7.6904106	-0.040821683	0.02032532	-0.0078673335	0.11769122	5.290458	8.256363	Multitasking_Type
15:54:54.955	0.2657645	5.116565	7.6904106	-0.040821683	0.02032532	-0.0078673335	0.11769122	5.290458	8.256363	Multitasking_Type
15:54:54.978	0.2657645	5.116565	7.6904106	-0.040821683	0.02032532	-0.0078673335	0.11769122	5.290458	8.256363	Multitasking_Type
15:54:55.001	0.2657645	5.116565	7.6904106	-0.040821683	0.02032532	-0.0078673335	0.11769122	5.290458	8.256363	Multitasking_Type
15:54:55.023	0.2657645	5.116565	7.6904106	-0.040821683	0.02032532	-0.0078673335	0.11769122	5.290458	8.256363	Multitasking_Type
15:54:55.046	0.2657645	5.116565	7.6904106	-0.040821683	0.02032532	-0.0078673335	0.11769122	5.290458	8.256363	Multitasking_Type
15:54:55.068	0.0	5.176422	7.7119594	0.020264843	-0.021213518	0.0153455455	0.08693846	5.276841	8.265455	Multitasking_Type
15:54:55.089	0.0	5.176422	7.7119594	0.020264843	-0.021213518	0.0153455455	0.08693846	5.276841	8.265455	Multitasking_Type
15:54:55.110	0.0	5.176422	7.7119594	0.020264843	-0.021213518	0.0153455455	0.08693846	5.276841	8.265455	Multitasking_Type
15:54:55.132	0.0	5.176422	7.7119594	0.020264843	-0.021213518	0.0153455455	0.08693846	5.276841	8.265455	Multitasking_Type
15:54:55.154	0.0	5.176422	7.7119594	0.020264843	-0.021213518	0.0153455455	0.08693846	5.276841	8.265455	Multitasking_Type
15:54:55.175	0.0	5.176422	7.7119594	0.020264843	-0.021213518	0.0153455455	0.08693846	5.276841	8.265455	Multitasking_Type
15:54:55.197	0.0	5.176422	7.7119594	0.020264843	-0.021213518	0.0153455455	0.08693846	5.276841	8.265455	Multitasking_Type
15:54:55.223	0.0	5.176422	7.7119594	0.020264843	-0.021213518	0.0153455455	0.08693846	5.276841	8.265455	Multitasking_Type
15:54:55.246	0.011971374	5.384724	8.118986	0.14793569	-0.14216484	-0.02374983	0.16925628	5.371266	8.203121	Multitasking_Type
15:54:55.269	0.011971374	5.384724	8.118986	0.14793569	-0.14216484	-0.02374983	0.16925628	5.371266	8.203121	Multitasking_Type
15:54:55.292	0.011971374	5.384724	8.118986	0.14793569	-0.14216484	-0.02374983	0.16925628	5.371266	8.203121	Multitasking_Type
15:54:55.315	0.011971374	5.384724	8.118986	0.14793569	-0.14216484	-0.02374983	0.16925628	5.371266	8.203121	Multitasking_Type
15:54:55.337	0.011971374	5.384724	8.118986	0.14793569	-0.14216484	-0.02374983	0.16925628	5.371266	8.203121	Multitasking_Type
15:54:55.362	0.011971374	5.384724	8.118986	0.14793569	-0.14216484	-0.02374983	0.16925628	5.371266	8.203121	Multitasking_Type
15:54:55.383	0.011971374	5.384724	8.118986	0.14793569	-0.14216484	-0.02374983	0.16925628	5.371266	8.203121	Multitasking_Type
15:54:55.404	0.011971374	5.384724	8.118986	0.14793569	-0.14216484	-0.02374983	0.16925628	5.371266	8.203121	Multitasking_Type
15:54:55.425	0.4644893	5.305713	7.1493044	-0.07258667	0.33980784	-0.04024319	0.24779308	5.409912	8.175681	Multitasking_Type
15:54:55.446	0.4644893	5.305713	7.1493044	-0.07258667	0.33980784	-0.04024319	0.24779308	5.409912	8.175681	Multitasking_Type
15:54:55.468	0.4644893	5.305713	7.1493044	-0.07258667	0.33980784	-0.04024319	0.24779308	5.409912	8.175681	Multitasking_Type
15:54:55.491	0.4644893	5.305713	7.1493044	-0.07258667	0.33980784	-0.04024319	0.24779308	5.409912	8.175681	Multitasking_Type
15:54:55.511	0.4644893	5.305713	7.1493044	-0.07258667	0.33980784	-0.04024319	0.24779308	5.409912	8.175681	Multitasking_Type
15:54:55.532	0.4644893	5.305713	7.1493044	-0.07258667	0.33980784	-0.04024319	0.24779308	5.409912	8.175681	Multitasking_Type
15:54:55.554	0.4644893	5.305713	7.1493044	-0.07258667	0.33980784	-0.04024319	0.24779308	5.409912	8.175681	Multitasking_Type
15:54:55.579	0.4644893	5.305713	7.1493044	-0.07258667	0.33980784	-0.04024319	0.24779308	5.409912	8.175681	Multitasking_Type
15:54:55.613	0.24900457	5.0231886	7.6736507	-0.15871868	0.19808711	0.08803851	0.18866453	5.2675376	8.269693	Multitasking_Type
15:54:55.634	0.24900457	5.0231886	7.6736507	-0.15871868	0.19808711	0.08803851	0.18866453	5.2675376	8.269693	Multitasking_Type
15:54:55.656	0.24900457	5.0231886	7.6736507	-0.15871868	0.19808711	0.08803851	0.18866453	5.2675376	8.269693	Multitasking_Type
15:54:55.678	0.24900457	5.0231886	7.6736507	-0.15871868	0.19808711	0.08803851	0.18866453	5.2675376	8.269693	Multitasking_Type
15:54:55.700	0.24900457	5.0231886	7.6736507	-0.15871868	0.19808711	0.08803851	0.18866453	5.2675376	8.269693	Multitasking_Type
15:54:55.721	0.24900457	5.0231886	7.6736507	-0.15871868	0.19808711	0.08803851	0.18866453	5.2675376	8.269693	Multitasking_Type
15:54:55.743	0.24900457	5.0231886	7.6736507	-0.15871868	0.19808711	0.08803851	0.18866453	5.2675376	8.269693	Multitasking_Type
15:54:55.765	0.24900457	5.0231886	7.6736507	-0.15871868	0.19808711	0.08803851	0.18866453	5.2675376	8.269693	Multitasking_Type
15:54:56.003	-0.32801566	5.3296556	8.930645	-0.22591385	0.0032210925	-0.04818444	0.05204572	5.230012	8.295456	Multitasking_Type
15:54:56.026	-0.32801566	5.3296556	8.930645	-0.22591385	0.0032210925	-0.04818444	0.05204572	5.230012	8.295456	Multitasking_Type
15:54:56.049	-0.32801566	5.3296556	8.930645	-0.22591385	0.0032210925	-0.04818444	0.05204572	5.230012	8.295456	Multitasking_Type
15:54:56.072	-0.32801566	5.3296556	8.930645	-0.22591385	0.0032210925	-0.04818444	0.05204572	5.230012	8.295456	Multitasking_Type
15:54:56.094	-0.32801566	5.3296556	8.930645	-0.22591385	0.0032210925	-0.04818444	0.05204572	5.230012	8.295456	Multitasking_Type
15:54:56.115	-0.32801566	5.3296556	8.930645	-0.22591385	0.0032210925	-0.04818444	0.05204572	5.230012	8.295456	Multitasking_Type
15:54:56.137	-0.32801566	5.3296556	8.930645	-0.22591385	0.0032210925	-0.04818444	0.05204572	5.230012	8.295456	Multitasking_Type
15:54:56.159	0.045491222	5.5547175	7.6473136	0.2230721	-0.18736887	-0.010310795	0.21850847	5.412756	8.174635	Multitasking_Type
15:54:56.180	0.045491222	5.5547175	7.6473136	0.2230721	-0.18736887	-0.010310795	0.21850847	5.412756	8.174635	Multitasking_Type
15:54:56.202	0.045491222	5.5547175	7.6473136	0.2230721	-0.18736887	-0.010310795	0.21850847	5.412756	8.174635	Multitasking_Type
15:54:56.224	0.045491222	5.5547175	7.6473136	0.2230721	-0.18736887	-0.010310795	0.21850847	5.412756	8.174635	Multitasking_Type
15:54:56.245	0.045491222	5.5547175	7.6473136	0.2230721	-0.18736887	-0.010310795	0.21850847	5.412756	8.174635	Multitasking_Type
15:54:56.266	0.045491222	5.5547175	7.6473136	0.2230721	-0.18736887	-0.010310795	0.21850847	5.412756	8.174635	Multitasking_Type
15:54:56.287	0.045491222	5.5547175	7.6473136	0.2230721	-0.18736887	-0.010310795	0.21850847	5.412756	8.174635	Multitasking_Type
15:54:56.308	0.045491222	5.5547175	7.6473136	0.2230721	-0.18736887	-0.010310795	0.21850847	5.412756	8.174635	Multitasking_Type
15:54:56.334	0.3304099	5.071074	8.049552	-0.21675088	-0.06580668	-0.034745403	0.22145204	5.443729	8.153965	Multitasking_Type
15:54:56.355	0.3304099	5.071074	8.049552	-0.21675088	-0.06580668	-0.034745403	0.22145204	5.443729	8.153965	Multitasking_Type
15:54:56.376	0.3304099	5.071074	8.049552	-0.21675088	-0.06580668	-0.034745403	0.22145204	5.443729	8.153965	Multitasking_Type
15:54:56.399	0.3304099	5.071074	8.049552	-0.21675088	-0.06580668	-0.034745403	0.22145204	5.443729	8.153965	Multitasking_Type
15:54:56.421	0.3304099	5.071074	8.049552	-0.21675088	-0.06580668	-0.034745403	0.22145204	5.443729	8.153965	Multitasking_Type
15:54:56.444	0.3304099	5.071074	8.049552	-0.21675088	-0.06580668	-0.034745403	0.22145204	5.443729	8.153965	Multitasking_Type
15:54:56.467	0.3304099	5.071074	8.049552	-0.21675088	-0.06580668	-0.034745403	0.22145204	5.443729	8.153965	Multitasking_Type
15:54:56.488	0.3304099	5.071074	8.049552	-0.21675088	-0.06580668	-0.034745403	0.22145204	5.443729	8.153965	Multitasking_Type
15:54:56.509	0.2561874	5.0136113	8.327288	-0.15932955	0.12050722	0.08070813	0.089904875	5.3369756	8.226724	Multitasking_Type
15:54:56.535	0.2561874	5.0136113	8.327288	-0.15932955	0.12050722	0.08070813	0.089904875	5.3369756	8.226724	Multitasking_Type
15:54:56.558	0.2561874	5.0136113	8.327288	-0.15932955	0.12050722	0.08070813	0.089904875	5.3369756	8.226724	Multitasking_Type
15:54:56.579	0.2561874	5.0136113	8.327288	-0.15932955	0.12050722	0.08070813	0.089904875	5.3369756	8.226724	Multitasking_Type
15:54:56.600	0.2561874	5.0136113	8.327288	-0.15932955	0.12050722	0.08070813	0.089904875	5.3369756	8.226724	Multitasking_Type
15:54:56.622	0.2561874	5.0136113	8.327288	-0.15932955	0.12050722	0.08070813	0.089904875	5.3369756	8.226724	Multitasking_Type
15:54:56.643	0.2561874	5.0136113	8.327288	-0.15932955	0.12050722	0.08070813	0.089904875	5.3369756	8.226724	Multitasking_Type
15:54:56.664	0.2561874	5.0136113	8.327288	-0.15932955	0.12050722	0.08070813	0.089904875	5.3369756	8.226724	Multitasking_Type
15:54:56.688	0.49800915	4.8484063	6.8332605	0.049586378	-0.045648128	0.2395331	0.106051415	5.2410316	8.287985	Multitasking_Type
15:54:56.710	0.49800915	4.8484063	6.8332605	0.049586378	-0.045648128	0.2395331	0.106051415	5.2410316	8.287985	Multitasking_Type
15:54:56.732	0.49800915	4.8484063	6.8332605	0.049586378	-0.045648128	0.2395331	0.106051415	5.2410316	8.287985	Multitasking_Type
15:54:56.755	0.49800915	4.8484063	6.8332605	0.049586378	-0.045648128	0.2395331	0.106051415	5.2410316	8.287985	Multitasking_Type
15:54:56.779	0.49800915	4.8484063	6.8332605	0.049586378	-0.045648128	0.2395331	0.106051415	5.2410316	8.287985	Multitasking_Type
15:54:56.802	0.49800915	4.8484063	6.8332605	0.049586378	-0.045648128	0.2395331	0.106051415	5.2410316	8.287985	Multitasking_Type
15:54:56.825	0.49800915	4.8484063	6.8332605	0.049586378	-0.045648128	0.2395331	0.106051415	5.2410316	8.287985	Multitasking_Type
15:54:56.847	0.49800915	4.8484063	6.8332605	0.049586378	-0.045648128	0.2395331	0.106051415	5.2410316	8.287985	Multitasking_Type
15:54:56.870	-0.016759925	4.8938975	8.217151	0.30614978	-0.11039984	-0.02497156	0.046405155	5.150938	8.344822	Multitasking_Type
15:54:56.892	-0.016759925	4.8938975	8.217151	0.30614978	-0.11039984	-0.02497156	0.046405155	5.150938	8.344822	Multitasking_Type
15:54:56.912	-0.016759925	4.8938975	8.217151	0.30614978	-0.11039984	-0.02497156	0.046405155	5.150938	8.344822	Multitasking_Type
15:54:56.933	-0.016759925	4.8938975	8.217151	0.30614978	-0.11039984	-0.02497156	0.046405155	5.150938	8.344822	Multitasking_Type
15:54:56.960	-0.016759925	4.8938975	8.217151	0.30614978	-0.11039984	-0.02497156	0.046405155	5.150938	8.344822	Multitasking_Type
15:54:56.980	-0.016759925	4.8938975	8.217151	0.30614978	-0.11039984	-0.02497156	0.046405155	5.150938	8.344822	Multitasking_Type
15:54:57.002	-0.016759925	4.8938975	8.217151	0.30614978	-0.11039984	-0.02497156	0.046405155	5.150938	8.344822	Multitasking_Type
15:54:57.024	-0.016759925	4.8938975	8.217151	0.30614978	-0.11039984	-0.02497156	0.046405155	5.150938	8.344822	Multitasking_Type
15:54:57.047	-0.5602603	5.4350038	9.239507	-0.48125553	0.013605801	-0.10132972	0.03581552	5.2158585	8.304449	Multitasking_Type
15:54:57.070	-0.5602603	5.4350038	9.239507	-0.48125553	0.013605801	-0.10132972	0.03581552	5.2158585	8.304449	Multitasking_Type
15:54:57.093	-0.5602603	5.4350038	9.239507	-0.48125553	0.013605801	-0.10132972	0.03581552	5.2158585	8.304449	Multitasking_Type
15:54:57.116	-0.5602603	5.4350038	9.239507	-0.48125553	0.013605801	-0.10132972	0.03581552	5.2158585	8.304449	Multitasking_Type
15:54:57.137	-0.5602603	5.4350038	9.239507	-0.48125553	0.013605801	-0.10132972	0.03581552	5.2158585	8.304449	Multitasking_Type
15:54:57.158	-0.5602603	5.4350038	9.239507	-0.48125553	0.013605801	-0.10132972	0.03581552	5.2158585	8.304449	Multitasking_Type
15:54:57.180	-0.5602603	5.4350038	9.239507	-0.48125553	0.013605801	-0.10132972	0.03581552	5.2158585	8.304449	Multitasking_Type
15:54:57.201	-0.5602603	5.4350038	9.239507	-0.48125553	0.013605801	-0.10132972	0.03581552	5.2158585	8.304449	Multitasking_Type
15:54:57.223	-0.5602603	5.4350038	9.239507	-0.48125553	0.013605801	-0.10132972	0.03581552	5.2158585	8.304449	Multitasking_Type
15:54:57.246	0.028731298	4.8579836	8.387145	-0.07686273	-0.13849965	0.05505179	0.018110972	5.040922	8.411844	Multitasking_Type
15:54:57.267	0.028731298	4.8579836	8.387145	-0.07686273	-0.13849965	0.05505179	0.018110972	5.040922	8.411844	Multitasking_Type
15:54:57.289	0.028731298	4.8579836	8.387145	-0.07686273	-0.13849965	0.05505179	0.018110972	5.040922	8.411844	Multitasking_Type
15:54:57.310	0.028731298	4.8579836	8.387145	-0.07686273	-0.13849965	0.05505179	0.018110972	5.040922	8.411844	Multitasking_Type
15:54:57.340	0.028731298	4.8579836	8.387145	-0.07686273	-0.13849965	0.05505179	0.018110972	5.040922	8.411844	Multitasking_Type
15:54:57.361	0.028731298	4.8579836	8.387145	-0.07686273	-0.13849965	0.05505179	0.018110972	5.040922	8.411844	Multitasking_Type
15:54:57.384	0.028731298	4.8579836	8.387145	-0.07686273	-0.13849965	0.05505179	0.018110972	5.040922	8.411844	Multitasking_Type
15:54:57.408	-0.47885495	5.008823	8.846846	-0.18193156	0.08080098	-0.10804923	-0.0662344	5.0654125	8.396877	Multitasking_Type
15:54:57.431	-0.47885495	5.008823	8.846846	-0.18193156	0.08080098	-0.10804923	-0.0662344	5.0654125	8.396877	Multitasking_Type
15:54:57.454	-0.47885495	5.008823	8.846846	-0.18193156	0.08080098	-0.10804923	-0.0662344	5.0654125	8.396877	Multitasking_Type
15:54:57.477	-0.47885495	5.008823	8.846846	-0.18193156	0.08080098	-0.10804923	-0.0662344	5.0654125	8.396877	Multitasking_Type
15:54:57.498	-0.47885495	5.008823	8.846846	-0.18193156	0.08080098	-0.10804923	-0.0662344	5.0654125	8.396877	Multitasking_Type
15:54:57.520	-0.47885495	5.008823	8.846846	-0.18193156	0.08080098	-0.10804923	-0.0662344	5.0654125	8.396877	Multitasking_Type
15:54:57.541	-0.47885495	5.008823	8.846846	-0.18193156	0.08080098	-0.10804923	-0.0662344	5.0654125	8.396877	Multitasking_Type
15:54:57.564	-0.47885495	5.008823	8.846846	-0.18193156	0.08080098	-0.10804923	-0.0662344	5.0654125	8.396877	Multitasking_Type
15:54:57.584	-0.3998439	5.090228	8.174054	0.088070884	0.025823107	0.061160438	-0.10714579	5.012053	8.428415	Multitasking_Type
15:54:57.605	-0.3998439	5.090228	8.174054	0.088070884	0.025823107	0.061160438	-0.10714579	5.012053	8.428415	Multitasking_Type
15:54:57.638	-0.3998439	5.090228	8.174054	0.088070884	0.025823107	0.061160438	-0.10714579	5.012053	8.428415	Multitasking_Type
15:54:57.659	-0.3998439	5.090228	8.174054	0.088070884	0.025823107	0.061160438	-0.10714579	5.012053	8.428415	Multitasking_Type
15:54:57.680	-0.3998439	5.090228	8.174054	0.088070884	0.025823107	0.061160438	-0.10714579	5.012053	8.428415	Multitasking_Type
15:54:57.702	-0.3998439	5.090228	8.174054	0.088070884	0.025823107	0.061160438	-0.10714579	5.012053	8.428415	Multitasking_Type
15:54:57.723	-0.3998439	5.090228	8.174054	0.088070884	0.025823107	0.061160438	-0.10714579	5.012053	8.428415	Multitasking_Type
15:54:57.745	-0.3998439	5.090228	8.174054	0.088070884	0.025823107	0.061160438	-0.10714579	5.012053	8.428415	Multitasking_Type
15:54:57.768	-0.083799616	4.8220696	8.171659	-0.018219667	-0.057865433	0.0019065104	-0.042347737	4.9786234	8.44878	Multitasking_Type
15:54:57.792	-0.083799616	4.8220696	8.171659	-0.018219667	-0.057865433	0.0019065104	-0.042347737	4.9786234	8.44878	Multitasking_Type
15:54:57.814	-0.083799616	4.8220696	8.171659	-0.018219667	-0.057865433	0.0019065104	-0.042347737	4.9786234	8.44878	Multitasking_Type
15:54:57.841	-0.083799616	4.8220696	8.171659	-0.018219667	-0.057865433	0.0019065104	-0.042347737	4.9786234	8.44878	Multitasking_Type
15:54:57.862	-0.083799616	4.8220696	8.171659	-0.018219667	-0.057865433	0.0019065104	-0.042347737	4.9786234	8.44878	Multitasking_Type
15:54:57.884	-0.083799616	4.8220696	8.171659	-0.018219667	-0.057865433	0.0019065104	-0.042347737	4.9786234	8.44878	Multitasking_Type
15:54:57.907	-0.083799616	4.8220696	8.171659	-0.018219667	-0.057865433	0.0019065104	-0.042347737	4.9786234	8.44878	Multitasking_Type
15:54:57.928	-0.083799616	4.8220696	8.171659	-0.018219667	-0.057865433	0.0019065104	-0.042347737	4.9786234	8.44878	Multitasking_Type
15:54:57.949	0.031125572	4.903475	8.13814	-0.0053914967	-0.11956282	-0.01214339	0.071565576	4.960671	8.459134	Multitasking_Type
15:54:57.972	0.031125572	4.903475	8.13814	-0.0053914967	-0.11956282	-0.01214339	0.071565576	4.960671	8.459134	Multitasking_Type
15:54:57.995	0.031125572	4.903475	8.13814	-0.0053914967	-0.11956282	-0.01214339	0.071565576	4.960671	8.459134	Multitasking_Type
15:54:58.018	0.031125572	4.903475	8.13814	-0.0053914967	-0.11956282	-0.01214339	0.071565576	4.960671	8.459134	Multitasking_Type
15:54:58.039	0.031125572	4.903475	8.13814	-0.0053914967	-0.11956282	-0.01214339	0.071565576	4.960671	8.459134	Multitasking_Type
15:54:58.062	0.031125572	4.903475	8.13814	-0.0053914967	-0.11956282	-0.01214339	0.071565576	4.960671	8.459134	Multitasking_Type
15:54:58.084	0.031125572	4.903475	8.13814	-0.0053914967	-0.11956282	-0.01214339	0.071565576	4.960671	8.459134	Multitasking_Type
15:54:58.107	0.031125572	4.903475	8.13814	-0.0053914967	-0.11956282	-0.01214339	0.071565576	4.960671	8.459134	Multitasking_Type
15:54:58.131	0.07422252	4.7550297	8.408693	0.001328021	-0.020602651	0.0012956453	0.13954361	4.923979	8.479699	Multitasking_Type
15:54:58.153	0.07422252	4.7550297	8.408693	0.001328021	-0.020602651	0.0012956453	0.13954361	4.923979	8.479699	Multitasking_Type
15:54:58.175	0.07422252	4.7550297	8.408693	0.001328021	-0.020602651	0.0012956453	0.13954361	4.923979	8.479699	Multitasking_Type
15:54:58.198	0.07422252	4.7550297	8.408693	0.001328021	-0.020602651	0.0012956453	0.13954361	4.923979	8.479699	Multitasking_Type
15:54:58.221	0.07422252	4.7550297	8.408693	0.001328021	-0.020602651	0.0012956453	0.13954361	4.923979	8.479699	Multitasking_Type
15:54:58.243	0.07422252	4.7550297	8.408693	0.001328021	-0.020602651	0.0012956453	0.13954361	4.923979	8.479699	Multitasking_Type
15:54:58.265	0.07422252	4.7550297	8.408693	0.001328021	-0.020602651	0.0012956453	0.13954361	4.923979	8.479699	Multitasking_Type
15:54:58.287	0.07422252	4.7550297	8.408693	0.001328021	-0.020602651	0.0012956453	0.13954361	4.923979	8.479699	Multitasking_Type
15:54:58.310	0.18196489	4.7933383	8.147717	0.0025497514	-0.0077744815	0.01473468	0.14847627	4.9331136	8.474238	Multitasking_Type
15:54:58.344	0.18196489	4.7933383	8.147717	0.0025497514	-0.0077744815	0.01473468	0.14847627	4.9331136	8.474238	Multitasking_Type
15:54:58.367	0.18196489	4.7933383	8.147717	0.0025497514	-0.0077744815	0.01473468	0.14847627	4.9331136	8.474238	Multitasking_Type
15:54:58.390	0.18196489	4.7933383	8.147717	0.0025497514	-0.0077744815	0.01473468	0.14847627	4.9331136	8.474238	Multitasking_Type
15:54:58.412	0.18196489	4.7933383	8.147717	0.0025497514	-0.0077744815	0.01473468	0.14847627	4.9331136	8.474238	Multitasking_Type
15:54:58.434	0.18196489	4.7933383	8.147717	0.0025497514	-0.0077744815	0.01473468	0.14847627	4.9331136	8.474238	Multitasking_Type
15:54:58.457	0.18196489	4.7933383	8.147717	0.0025497514	-0.0077744815	0.01473468	0.14847627	4.9331136	8.474238	Multitasking_Type
15:54:58.479	0.18196489	4.7933383	8.147717	0.0025497514	-0.0077744815	0.01473468	0.14847627	4.9331136	8.474238	Multitasking_Type
15:54:58.503	0.14605077	4.6760187	8.370385	0.017821383	-0.0022766949	0.0067934324	0.119048074	4.9060836	8.490378	Multitasking_Type
15:54:58.526	0.14605077	4.6760187	8.370385	0.017821383	-0.0022766949	0.0067934324	0.119048074	4.9060836	8.490378	Multitasking_Type
15:54:58.549	0.14605077	4.6760187	8.370385	0.017821383	-0.0022766949	0.0067934324	0.119048074	4.9060836	8.490378	Multitasking_Type
15:54:58.571	0.14605077	4.6760187	8.370385	0.017821383	-0.0022766949	0.0067934324	0.119048074	4.9060836	8.490378	Multitasking_Type
15:54:58.594	0.14605077	4.6760187	8.370385	0.017821383	-0.0022766949	0.0067934324	0.119048074	4.9060836	8.490378	Multitasking_Type
15:54:58.617	0.14605077	4.6760187	8.370385	0.017821383	-0.0022766949	0.0067934324	0.119048074	4.9060836	8.490378	Multitasking_Type
15:54:58.640	0.14605077	4.6760187	8.370385	0.017821383	-0.0022766949	0.0067934324	0.119048074	4.9060836	8.490378	Multitasking_Type
15:54:58.662	0.14605077	4.6760187	8.370385	0.017821383	-0.0022766949	0.0067934324	0.119048074	4.9060836	8.490378	Multitasking_Type
15:54:58.685	0.083799616	4.764607	8.310528	-0.032269567	-0.0034984252	0.028784582	0.12334881	4.922481	8.48082	Multitasking_Type
15:54:58.708	0.083799616	4.764607	8.310528	-0.032269567	-0.0034984252	0.028784582	0.12334881	4.922481	8.48082	Multitasking_Type
15:54:58.729	0.083799616	4.764607	8.310528	-0.032269567	-0.0034984252	0.028784582	0.12334881	4.922481	8.48082	Multitasking_Type
15:54:58.752	0.083799616	4.764607	8.310528	-0.032269567	-0.0034984252	0.028784582	0.12334881	4.922481	8.48082	Multitasking_Type
15:54:58.774	0.083799616	4.764607	8.310528	-0.032269567	-0.0034984252	0.028784582	0.12334881	4.922481	8.48082	Multitasking_Type
15:54:58.796	0.083799616	4.764607	8.310528	-0.032269567	-0.0034984252	0.028784582	0.12334881	4.922481	8.48082	Multitasking_Type
15:54:58.817	0.083799616	4.764607	8.310528	-0.032269567	-0.0034984252	0.028784582	0.12334881	4.922481	8.48082	Multitasking_Type
15:54:58.838	0.083799616	4.764607	8.310528	-0.032269567	-0.0034984252	0.028784582	0.12334881	4.922481	8.48082	Multitasking_Type
15:54:58.860	0.08140534	4.7334814	8.001666	0.004993213	0.06308589	-0.011532525	0.06373934	4.9101663	8.488614	Multitasking_Type
15:54:58.883	0.08140534	4.7334814	8.001666	0.004993213	0.06308589	-0.011532525	0.06373934	4.9101663	8.488614	Multitasking_Type
15:54:58.905	0.08140534	4.7334814	8.001666	0.004993213	0.06308589	-0.011532525	0.06373934	4.9101663	8.488614	Multitasking_Type
15:54:58.928	0.08140534	4.7334814	8.001666	0.004993213	0.06308589	-0.011532525	0.06373934	4.9101663	8.488614	Multitasking_Type
15:54:58.950	0.08140534	4.7334814	8.001666	0.004993213	0.06308589	-0.011532525	0.06373934	4.9101663	8.488614	Multitasking_Type
15:54:58.972	0.08140534	4.7334814	8.001666	0.004993213	0.06308589	-0.011532525	0.06373934	4.9101663	8.488614	Multitasking_Type
15:54:58.993	0.08140534	4.7334814	8.001666	0.004993213	0.06308589	-0.011532525	0.06373934	4.9101663	8.488614	Multitasking_Type
[truncated: 2,876 more rows]
