# Supplementary material for: Real-time Smartphone Activity Classification Using Inertial Sensors—Recognition of Scrolling, Typing, and Watching Videos While Sitting or Walking
Source: Sensors (Basel). 2020 Jan 24;20(3):655. doi: 10.3390/s20030655 (PMC7038357; doi:10.3390/s20030655)
Supplement: Supplementary file 1 [file sensors-20-00655-s001.zip › sensors-668083-supplementary/5Hz_data/0998/2019_09_14_15_19_31_Walking_Type.csv]

time	accX	accY	accZ	rotX	rotY	rotZ	graX	graY	graZ	activity
15:25:34.240	2.4445546	0.9481328	8.43503	0.051696915	0.2670526	0.1032851	2.4571145	0.7838269	9.461427	Walking_Type
15:25:34.260	2.4445546	0.9481328	8.43503	0.051696915	0.2670526	0.1032851	2.4571145	0.7838269	9.461427	Walking_Type
15:25:34.291	2.4445546	0.9481328	8.43503	0.051696915	0.2670526	0.1032851	2.4571145	0.7838269	9.461427	Walking_Type
15:25:34.369	1.7669748	1.1899546	9.696813	0.061470762	0.74536	0.31830966	1.7364876	1.2561637	9.569589	Walking_Type
15:25:34.462	1.7669748	1.1899546	9.696813	0.061470762	0.74536	0.31830966	1.7364876	1.2561637	9.569589	Walking_Type
15:25:34.482	1.7669748	1.1899546	9.696813	0.061470762	0.74536	0.31830966	1.7364876	1.2561637	9.569589	Walking_Type
15:25:34.504	1.7669748	1.1899546	9.696813	0.061470762	0.74536	0.31830966	1.7364876	1.2561637	9.569589	Walking_Type
15:25:34.525	1.7669748	1.1899546	9.696813	0.061470762	0.74536	0.31830966	1.7364876	1.2561637	9.569589	Walking_Type
15:25:34.545	-1.3168511	1.4916332	8.801354	0.07613152	0.59508723	0.3067032	0.56695324	1.8212018	9.619365	Walking_Type
15:25:34.566	-1.3168511	1.4916332	8.801354	0.07613152	0.59508723	0.3067032	0.56695324	1.8212018	9.619365	Walking_Type
15:25:34.588	-1.3168511	1.4916332	8.801354	0.07613152	0.59508723	0.3067032	0.56695324	1.8212018	9.619365	Walking_Type
15:25:34.609	-1.3168511	1.4916332	8.801354	0.07613152	0.59508723	0.3067032	0.56695324	1.8212018	9.619365	Walking_Type
15:25:34.630	-1.3168511	1.4916332	8.801354	0.07613152	0.59508723	0.3067032	0.56695324	1.8212018	9.619365	Walking_Type
15:25:34.652	-1.3168511	1.4916332	8.801354	0.07613152	0.59508723	0.3067032	0.56695324	1.8212018	9.619365	Walking_Type
15:25:34.672	-1.3168511	1.4916332	8.801354	0.07613152	0.59508723	0.3067032	0.56695324	1.8212018	9.619365	Walking_Type
15:25:34.693	-1.3168511	1.4916332	8.801354	0.07613152	0.59508723	0.3067032	0.56695324	1.8212018	9.619365	Walking_Type
15:25:34.714	-0.7350424	1.8914771	9.850046	-0.027104702	0.50651175	-0.0036163223	0.07351393	1.7049212	9.65703	Walking_Type
15:25:34.735	-0.7350424	1.8914771	9.850046	-0.027104702	0.50651175	-0.0036163223	0.07351393	1.7049212	9.65703	Walking_Type
15:25:34.757	-0.7350424	1.8914771	9.850046	-0.027104702	0.50651175	-0.0036163223	0.07351393	1.7049212	9.65703	Walking_Type
15:25:34.778	-0.7350424	1.8914771	9.850046	-0.027104702	0.50651175	-0.0036163223	0.07351393	1.7049212	9.65703	Walking_Type
15:25:34.800	-0.7350424	1.8914771	9.850046	-0.027104702	0.50651175	-0.0036163223	0.07351393	1.7049212	9.65703	Walking_Type
15:25:34.822	-0.7350424	1.8914771	9.850046	-0.027104702	0.50651175	-0.0036163223	0.07351393	1.7049212	9.65703	Walking_Type
15:25:34.845	-0.7350424	1.8914771	9.850046	-0.027104702	0.50651175	-0.0036163223	0.07351393	1.7049212	9.65703	Walking_Type
15:25:34.877	-0.7350424	1.8914771	9.850046	-0.027104702	0.50651175	-0.0036163223	0.07351393	1.7049212	9.65703	Walking_Type
15:25:34.901	-0.22506183	2.0016139	8.284191	-0.06681094	-0.1923181	-0.111128606	-0.23037426	1.9698772	9.604004	Walking_Type
15:25:34.925	-0.22506183	2.0016139	8.284191	-0.06681094	-0.1923181	-0.111128606	-0.23037426	1.9698772	9.604004	Walking_Type
15:25:34.947	-0.22506183	2.0016139	8.284191	-0.06681094	-0.1923181	-0.111128606	-0.23037426	1.9698772	9.604004	Walking_Type
15:25:34.971	-0.22506183	2.0016139	8.284191	-0.06681094	-0.1923181	-0.111128606	-0.23037426	1.9698772	9.604004	Walking_Type
15:25:34.994	-0.22506183	2.0016139	8.284191	-0.06681094	-0.1923181	-0.111128606	-0.23037426	1.9698772	9.604004	Walking_Type
15:25:35.017	-0.22506183	2.0016139	8.284191	-0.06681094	-0.1923181	-0.111128606	-0.23037426	1.9698772	9.604004	Walking_Type
15:25:35.040	-0.22506183	2.0016139	8.284191	-0.06681094	-0.1923181	-0.111128606	-0.23037426	1.9698772	9.604004	Walking_Type
15:25:35.063	-0.22506183	2.0016139	8.284191	-0.06681094	-0.1923181	-0.111128606	-0.23037426	1.9698772	9.604004	Walking_Type
15:25:35.086	-1.8675344	2.5092	9.507666	-0.2683965	-0.18437685	-0.85149723	0.17595819	1.3901272	9.706028	Walking_Type
15:25:35.107	-1.8675344	2.5092	9.507666	-0.2683965	-0.18437685	-0.85149723	0.17595819	1.3901272	9.706028	Walking_Type
15:25:35.130	-1.8675344	2.5092	9.507666	-0.2683965	-0.18437685	-0.85149723	0.17595819	1.3901272	9.706028	Walking_Type
15:25:35.154	-1.8675344	2.5092	9.507666	-0.2683965	-0.18437685	-0.85149723	0.17595819	1.3901272	9.706028	Walking_Type
15:25:35.176	-1.8675344	2.5092	9.507666	-0.2683965	-0.18437685	-0.85149723	0.17595819	1.3901272	9.706028	Walking_Type
15:25:35.198	-1.8675344	2.5092	9.507666	-0.2683965	-0.18437685	-0.85149723	0.17595819	1.3901272	9.706028	Walking_Type
15:25:35.220	-1.8675344	2.5092	9.507666	-0.2683965	-0.18437685	-0.85149723	0.17595819	1.3901272	9.706028	Walking_Type
15:25:35.242	-1.8675344	2.5092	9.507666	-0.2683965	-0.18437685	-0.85149723	0.17595819	1.3901272	9.706028	Walking_Type
15:25:35.266	-0.87151605	2.4972286	10.041589	0.42004865	-0.09457966	-0.39823526	-0.6659496	1.8668256	9.604261	Walking_Type
15:25:35.289	-0.87151605	2.4972286	10.041589	0.42004865	-0.09457966	-0.39823526	-0.6659496	1.8668256	9.604261	Walking_Type
15:25:35.312	-0.87151605	2.4972286	10.041589	0.42004865	-0.09457966	-0.39823526	-0.6659496	1.8668256	9.604261	Walking_Type
15:25:35.335	-0.87151605	2.4972286	10.041589	0.42004865	-0.09457966	-0.39823526	-0.6659496	1.8668256	9.604261	Walking_Type
15:25:35.360	-0.87151605	2.4972286	10.041589	0.42004865	-0.09457966	-0.39823526	-0.6659496	1.8668256	9.604261	Walking_Type
15:25:35.383	-0.87151605	2.4972286	10.041589	0.42004865	-0.09457966	-0.39823526	-0.6659496	1.8668256	9.604261	Walking_Type
15:25:35.407	-0.87151605	2.4972286	10.041589	0.42004865	-0.09457966	-0.39823526	-0.6659496	1.8668256	9.604261	Walking_Type
15:25:35.428	-0.87151605	2.4972286	10.041589	0.52389574	0.14060347	-0.2149757	-0.65862685	2.501978	9.459212	Walking_Type
15:25:35.449	-0.7326481	2.3248408	8.013638	0.52389574	0.14060347	-0.2149757	-0.65862685	2.501978	9.459212	Walking_Type
15:25:35.472	-0.7326481	2.3248408	8.013638	0.52389574	0.14060347	-0.2149757	-0.65862685	2.501978	9.459212	Walking_Type
15:25:35.495	-0.7326481	2.3248408	8.013638	0.52389574	0.14060347	-0.2149757	-0.65862685	2.501978	9.459212	Walking_Type
15:25:35.518	-0.7326481	2.3248408	8.013638	0.52389574	0.14060347	-0.2149757	-0.65862685	2.501978	9.459212	Walking_Type
15:25:35.541	-0.7326481	2.3248408	8.013638	0.52389574	0.14060347	-0.2149757	-0.65862685	2.501978	9.459212	Walking_Type
15:25:35.564	-0.7326481	2.3248408	8.013638	0.52389574	0.14060347	-0.2149757	-0.65862685	2.501978	9.459212	Walking_Type
15:25:35.586	-0.7326481	2.3248408	8.013638	0.52389574	0.14060347	-0.2149757	-0.65862685	2.501978	9.459212	Walking_Type
15:25:35.609	-0.31365	2.7558103	8.229122	0.16287439	0.118001446	-0.2607906	-0.82663804	2.7531116	9.375896	Walking_Type
15:25:35.631	-0.31365	2.7558103	8.229122	0.16287439	0.118001446	-0.2607906	-0.82663804	2.7531116	9.375896	Walking_Type
15:25:35.653	-0.31365	2.7558103	8.229122	0.16287439	0.118001446	-0.2607906	-0.82663804	2.7531116	9.375896	Walking_Type
15:25:35.677	-0.31365	2.7558103	8.229122	0.16287439	0.118001446	-0.2607906	-0.82663804	2.7531116	9.375896	Walking_Type
15:25:35.699	-0.31365	2.7558103	8.229122	0.16287439	0.118001446	-0.2607906	-0.82663804	2.7531116	9.375896	Walking_Type
15:25:35.722	-0.31365	2.7558103	8.229122	0.16287439	0.118001446	-0.2607906	-0.82663804	2.7531116	9.375896	Walking_Type
15:25:35.745	-0.31365	2.7558103	8.229122	0.16287439	0.118001446	-0.2607906	-0.82663804	2.7531116	9.375896	Walking_Type
15:25:35.776	-0.31365	2.7558103	8.229122	0.16287439	0.118001446	-0.2607906	-0.82663804	2.7531116	9.375896	Walking_Type
15:25:35.797	-0.4644893	2.8396099	9.055147	-0.11873449	-0.014556307	-0.36647028	-0.8401914	2.7363627	9.379594	Walking_Type
15:25:35.818	-0.4644893	2.8396099	9.055147	-0.11873449	-0.014556307	-0.36647028	-0.8401914	2.7363627	9.379594	Walking_Type
15:25:35.857	-0.4644893	2.8396099	9.055147	-0.11873449	-0.014556307	-0.36647028	-0.8401914	2.7363627	9.379594	Walking_Type
15:25:35.888	-0.4644893	2.8396099	9.055147	-0.11873449	-0.014556307	-0.36647028	-0.8401914	2.7363627	9.379594	Walking_Type
15:25:35.908	-0.4644893	2.8396099	9.055147	-0.11873449	-0.014556307	-0.36647028	-0.8401914	2.7363627	9.379594	Walking_Type
15:25:35.929	-0.4644893	2.8396099	9.055147	-0.11873449	-0.014556307	-0.36647028	-0.8401914	2.7363627	9.379594	Walking_Type
15:25:35.949	-0.4644893	2.8396099	9.055147	-0.11873449	-0.014556307	-0.36647028	-0.8401914	2.7363627	9.379594	Walking_Type
15:25:35.971	-0.51955765	3.3112822	8.913885	0.029094901	-0.21980704	-0.3395922	-0.83835095	2.6089664	9.415989	Walking_Type
15:25:36.002	-0.51955765	3.3112822	8.913885	0.029094901	-0.21980704	-0.3395922	-0.83835095	2.6089664	9.415989	Walking_Type
15:25:36.038	-0.51955765	3.3112822	8.913885	0.029094901	-0.21980704	-0.3395922	-0.83835095	2.6089664	9.415989	Walking_Type
15:25:36.071	-0.51955765	3.3112822	8.913885	0.029094901	-0.21980704	-0.3395922	-0.83835095	2.6089664	9.415989	Walking_Type
15:25:36.105	-0.51955765	3.3112822	8.913885	0.029094901	-0.21980704	-0.3395922	-0.83835095	2.6089664	9.415989	Walking_Type
15:25:36.138	-0.51955765	3.3112822	8.913885	0.029094901	-0.21980704	-0.3395922	-0.83835095	2.6089664	9.415989	Walking_Type
15:25:36.172	0.44054657	3.4525442	8.976136	0.541	0.28782198	-0.26934272	-0.41921005	2.8277369	9.380754	Walking_Type
15:25:36.206	0.44054657	3.4525442	8.976136	0.541	0.28782198	-0.26934272	-0.41921005	2.8277369	9.380754	Walking_Type
15:25:36.239	0.44054657	3.4525442	8.976136	0.541	0.28782198	-0.26934272	-0.41921005	2.8277369	9.380754	Walking_Type
15:25:36.259	0.44054657	3.4525442	8.976136	0.541	0.28782198	-0.26934272	-0.41921005	2.8277369	9.380754	Walking_Type
15:25:36.280	0.44054657	3.4525442	8.976136	0.541	0.28782198	-0.26934272	-0.41921005	2.8277369	9.380754	Walking_Type
15:25:36.301	0.44054657	3.4525442	8.976136	0.541	0.28782198	-0.26934272	-0.41921005	2.8277369	9.380754	Walking_Type
15:25:36.322	0.44054657	3.4525442	8.976136	0.541	0.28782198	-0.26934272	-0.41921005	2.8277369	9.380754	Walking_Type
15:25:36.344	-1.036721	2.4254005	8.633755	-0.25679004	0.15770769	-0.06470285	-0.81025356	3.3538127	9.17964	Walking_Type
15:25:36.367	-1.036721	2.4254005	8.633755	-0.25679004	0.15770769	-0.06470285	-0.81025356	3.3538127	9.17964	Walking_Type
15:25:36.406	-1.036721	2.4254005	8.633755	-0.25679004	0.15770769	-0.06470285	-0.81025356	3.3538127	9.17964	Walking_Type
15:25:36.428	-1.036721	2.4254005	8.633755	-0.25679004	0.15770769	-0.06470285	-0.81025356	3.3538127	9.17964	Walking_Type
15:25:36.450	-1.036721	2.4254005	8.633755	-0.25679004	0.15770769	-0.06470285	-0.81025356	3.3538127	9.17964	Walking_Type
15:25:36.473	-1.036721	2.4254005	8.633755	-0.25679004	0.15770769	-0.06470285	-0.81025356	3.3538127	9.17964	Walking_Type
15:25:36.496	-1.036721	2.4254005	8.633755	-0.25679004	0.15770769	-0.06470285	-0.81025356	3.3538127	9.17964	Walking_Type
15:25:36.520	-1.8819	2.3775148	8.822903	0.05841643	-0.21125491	-0.3786876	-1.0733886	3.171127	9.217492	Walking_Type
15:25:36.541	-1.8819	2.3775148	8.822903	0.05841643	-0.21125491	-0.3786876	-1.0733886	3.171127	9.217492	Walking_Type
15:25:36.563	-1.8819	2.3775148	8.822903	0.05841643	-0.21125491	-0.3786876	-1.0733886	3.171127	9.217492	Walking_Type
15:25:36.586	-1.8819	2.3775148	8.822903	0.05841643	-0.21125491	-0.3786876	-1.0733886	3.171127	9.217492	Walking_Type
15:25:36.609	-1.8819	2.3775148	8.822903	0.05841643	-0.21125491	-0.3786876	-1.0733886	3.171127	9.217492	Walking_Type
15:25:36.633	-1.8819	2.3775148	8.822903	0.05841643	-0.21125491	-0.3786876	-1.0733886	3.171127	9.217492	Walking_Type
15:25:36.656	-1.8819	2.3775148	8.822903	0.05841643	-0.21125491	-0.3786876	-1.0733886	3.171127	9.217492	Walking_Type
15:25:36.677	-1.8819	2.3775148	8.822903	0.05841643	-0.21125491	-0.3786876	-1.0733886	3.171127	9.217492	Walking_Type
15:25:36.700	-1.4868447	3.172414	7.848433	0.095679216	-0.23080261	-0.5949339	-1.1543115	3.2813227	9.169016	Walking_Type
15:25:36.722	-1.4868447	3.172414	7.848433	0.095679216	-0.23080261	-0.5949339	-1.1543115	3.2813227	9.169016	Walking_Type
15:25:36.746	-1.4868447	3.172414	7.848433	0.095679216	-0.23080261	-0.5949339	-1.1543115	3.2813227	9.169016	Walking_Type
15:25:36.769	-1.4868447	3.172414	7.848433	0.095679216	-0.23080261	-0.5949339	-1.1543115	3.2813227	9.169016	Walking_Type
15:25:36.792	-1.4868447	3.172414	7.848433	0.095679216	-0.23080261	-0.5949339	-1.1543115	3.2813227	9.169016	Walking_Type
15:25:36.816	-1.4868447	3.172414	7.848433	0.095679216	-0.23080261	-0.5949339	-1.1543115	3.2813227	9.169016	Walking_Type
15:25:36.839	-1.4868447	3.172414	7.848433	0.095679216	-0.23080261	-0.5949339	-1.1543115	3.2813227	9.169016	Walking_Type
15:25:36.862	-1.4868447	3.172414	7.848433	0.095679216	-0.23080261	-0.5949339	-1.1543115	3.2813227	9.169016	Walking_Type
15:25:36.902	-1.4533248	3.7542229	8.442213	-0.19692525	-0.5453982	-0.57233185	-1.0311285	3.016338	9.274096	Walking_Type
15:25:36.924	-1.4533248	3.7542229	8.442213	-0.19692525	-0.5453982	-0.57233185	-1.0311285	3.016338	9.274096	Walking_Type
15:25:36.947	-1.4533248	3.7542229	8.442213	-0.19692525	-0.5453982	-0.57233185	-1.0311285	3.016338	9.274096	Walking_Type
15:25:36.969	-1.4533248	3.7542229	8.442213	-0.19692525	-0.5453982	-0.57233185	-1.0311285	3.016338	9.274096	Walking_Type
15:25:36.993	-1.4533248	3.7542229	8.442213	-0.19692525	-0.5453982	-0.57233185	-1.0311285	3.016338	9.274096	Walking_Type
15:25:37.016	-1.4533248	3.7542229	8.442213	-0.19692525	-0.5453982	-0.57233185	-1.0311285	3.016338	9.274096	Walking_Type
15:25:37.039	-1.4533248	3.7542229	8.442213	-0.19692525	-0.5453982	-0.57233185	-1.0311285	3.016338	9.274096	Walking_Type
15:25:37.061	-0.5602603	3.258608	9.265843	-0.019163454	-0.52646136	-0.4434393	-0.4430024	2.79729	9.388785	Walking_Type
15:25:37.085	-0.5602603	3.258608	9.265843	-0.019163454	-0.52646136	-0.4434393	-0.4430024	2.79729	9.388785	Walking_Type
15:25:37.108	-0.5602603	3.258608	9.265843	-0.019163454	-0.52646136	-0.4434393	-0.4430024	2.79729	9.388785	Walking_Type
15:25:37.132	-0.5602603	3.258608	9.265843	-0.019163454	-0.52646136	-0.4434393	-0.4430024	2.79729	9.388785	Walking_Type
15:25:37.153	-0.5602603	3.258608	9.265843	-0.019163454	-0.52646136	-0.4434393	-0.4430024	2.79729	9.388785	Walking_Type
15:25:37.177	-0.5602603	3.258608	9.265843	-0.019163454	-0.52646136	-0.4434393	-0.4430024	2.79729	9.388785	Walking_Type
15:25:37.200	-0.5602603	3.258608	9.265843	-0.019163454	-0.52646136	-0.4434393	-0.4430024	2.79729	9.388785	Walking_Type
15:25:37.222	-0.5602603	3.258608	9.265843	-0.019163454	-0.52646136	-0.4434393	-0.4430024	2.79729	9.388785	Walking_Type
15:25:37.244	0.7829279	1.9106313	9.816526	-0.11384756	-0.3939036	-0.3591399	0.10182987	3.0076506	9.33349	Walking_Type
15:25:37.267	0.7829279	1.9106313	9.816526	-0.11384756	-0.3939036	-0.3591399	0.10182987	3.0076506	9.33349	Walking_Type
15:25:37.290	0.7829279	1.9106313	9.816526	-0.11384756	-0.3939036	-0.3591399	0.10182987	3.0076506	9.33349	Walking_Type
15:25:37.313	0.7829279	1.9106313	9.816526	-0.11384756	-0.3939036	-0.3591399	0.10182987	3.0076506	9.33349	Walking_Type
15:25:37.337	0.7829279	1.9106313	9.816526	-0.11384756	-0.3939036	-0.3591399	0.10182987	3.0076506	9.33349	Walking_Type
15:25:37.359	0.7829279	1.9106313	9.816526	-0.11384756	-0.3939036	-0.3591399	0.10182987	3.0076506	9.33349	Walking_Type
15:25:37.384	0.7829279	1.9106313	9.816526	-0.11384756	-0.3939036	-0.3591399	0.10182987	3.0076506	9.33349	Walking_Type
15:25:37.406	0.7829279	1.9106313	9.816526	-0.11384756	-0.3939036	-0.3591399	0.10182987	3.0076506	9.33349	Walking_Type
15:25:37.432	0.8140534	1.5634614	8.614601	-0.32703954	0.18702923	-0.56255805	0.21488397	2.7097716	9.422385	Walking_Type
15:25:37.456	0.8140534	1.5634614	8.614601	-0.32703954	0.18702923	-0.56255805	0.21488397	2.7097716	9.422385	Walking_Type
15:25:37.478	0.8140534	1.5634614	8.614601	-0.32703954	0.18702923	-0.56255805	0.21488397	2.7097716	9.422385	Walking_Type
15:25:37.501	0.8140534	1.5634614	8.614601	-0.32703954	0.18702923	-0.56255805	0.21488397	2.7097716	9.422385	Walking_Type
15:25:37.524	0.8140534	1.5634614	8.614601	-0.32703954	0.18702923	-0.56255805	0.21488397	2.7097716	9.422385	Walking_Type
15:25:37.547	0.8140534	1.5634614	8.614601	-0.32703954	0.18702923	-0.56255805	0.21488397	2.7097716	9.422385	Walking_Type
15:25:37.571	0.8140534	1.5634614	8.614601	-0.32703954	0.18702923	-0.56255805	0.21488397	2.7097716	9.422385	Walking_Type
15:25:37.594	0.6296943	2.3679378	8.365596	-0.43394095	-0.028606208	-0.494752	0.1965799	2.4204915	9.501209	Walking_Type
15:25:37.617	0.6296943	2.3679378	8.365596	-0.43394095	-0.028606208	-0.494752	0.1965799	2.4204915	9.501209	Walking_Type
15:25:37.640	0.6296943	2.3679378	8.365596	-0.43394095	-0.028606208	-0.494752	0.1965799	2.4204915	9.501209	Walking_Type
15:25:37.662	0.6296943	2.3679378	8.365596	-0.43394095	-0.028606208	-0.494752	0.1965799	2.4204915	9.501209	Walking_Type
15:25:37.686	0.6296943	2.3679378	8.365596	-0.43394095	-0.028606208	-0.494752	0.1965799	2.4204915	9.501209	Walking_Type
15:25:37.709	0.6296943	2.3679378	8.365596	-0.43394095	-0.028606208	-0.494752	0.1965799	2.4204915	9.501209	Walking_Type
15:25:37.732	0.6296943	2.3679378	8.365596	-0.43394095	-0.028606208	-0.494752	0.1965799	2.4204915	9.501209	Walking_Type
15:25:37.755	0.6296943	2.3679378	8.365596	-0.43394095	-0.028606208	-0.494752	0.1965799	2.4204915	9.501209	Walking_Type
15:25:37.778	0.27294734	3.0862203	9.354432	0.09506834	0.16870326	0.053805012	0.018300923	2.2541354	9.544052	Walking_Type
15:25:37.801	0.27294734	3.0862203	9.354432	0.09506834	0.16870326	0.053805012	0.018300923	2.2541354	9.544052	Walking_Type
15:25:37.824	0.27294734	3.0862203	9.354432	0.09506834	0.16870326	0.053805012	0.018300923	2.2541354	9.544052	Walking_Type
15:25:37.847	0.27294734	3.0862203	9.354432	0.09506834	0.16870326	0.053805012	0.018300923	2.2541354	9.544052	Walking_Type
15:25:37.869	0.27294734	3.0862203	9.354432	0.09506834	0.16870326	0.053805012	0.018300923	2.2541354	9.544052	Walking_Type
15:25:37.908	0.27294734	3.0862203	9.354432	0.09506834	0.16870326	0.053805012	0.018300923	2.2541354	9.544052	Walking_Type
15:25:37.933	0.27294734	3.0862203	9.354432	0.09506834	0.16870326	0.053805012	0.018300923	2.2541354	9.544052	Walking_Type
15:25:37.954	-1.7406378	1.4940275	11.119012	-0.24701619	0.0660779	0.37939617	-0.28145617	2.5403612	9.46772	Walking_Type
15:25:37.980	-1.7406378	1.4940275	11.119012	-0.24701619	0.0660779	0.37939617	-0.28145617	2.5403612	9.46772	Walking_Type
15:25:38.003	-1.7406378	1.4940275	11.119012	-0.24701619	0.0660779	0.37939617	-0.28145617	2.5403612	9.46772	Walking_Type
15:25:38.025	-1.7406378	1.4940275	11.119012	-0.24701619	0.0660779	0.37939617	-0.28145617	2.5403612	9.46772	Walking_Type
15:25:38.047	-1.7406378	1.4940275	11.119012	-0.24701619	0.0660779	0.37939617	-0.28145617	2.5403612	9.46772	Walking_Type
15:25:38.068	-1.7406378	1.4940275	11.119012	-0.24701619	0.0660779	0.37939617	-0.28145617	2.5403612	9.46772	Walking_Type
15:25:38.090	-1.7406378	1.4940275	11.119012	-0.24701619	0.0660779	0.37939617	-0.28145617	2.5403612	9.46772	Walking_Type
15:25:38.111	-1.7406378	1.4940275	11.119012	-0.24701619	0.0660779	0.37939617	-0.28145617	2.5403612	9.46772	Walking_Type
15:25:38.133	-0.85236186	1.812466	9.354432	-0.036267683	-0.08052976	-0.0830288	-0.08151485	2.55493	9.467632	Walking_Type
15:25:38.155	-0.85236186	1.812466	9.354432	-0.036267683	-0.08052976	-0.0830288	-0.08151485	2.55493	9.467632	Walking_Type
15:25:38.178	-0.85236186	1.812466	9.354432	-0.036267683	-0.08052976	-0.0830288	-0.08151485	2.55493	9.467632	Walking_Type
15:25:38.200	-0.85236186	1.812466	9.354432	-0.036267683	-0.08052976	-0.0830288	-0.08151485	2.55493	9.467632	Walking_Type
15:25:38.223	-0.85236186	1.812466	9.354432	-0.036267683	-0.08052976	-0.0830288	-0.08151485	2.55493	9.467632	Walking_Type
15:25:38.246	-0.85236186	1.812466	9.354432	-0.036267683	-0.08052976	-0.0830288	-0.08151485	2.55493	9.467632	Walking_Type
15:25:38.270	-0.85236186	1.812466	9.354432	-0.036267683	-0.08052976	-0.0830288	-0.08151485	2.55493	9.467632	Walking_Type
15:25:38.293	-0.85236186	1.812466	9.354432	-0.036267683	-0.08052976	-0.0830288	-0.08151485	2.55493	9.467632	Walking_Type
15:25:38.316	-0.8044763	2.918621	8.616995	-0.20364477	-0.21980704	-0.19298454	-0.037589785	2.8064854	9.396415	Walking_Type
15:25:38.339	-0.8044763	2.918621	8.616995	-0.20364477	-0.21980704	-0.19298454	-0.037589785	2.8064854	9.396415	Walking_Type
15:25:38.362	-0.8044763	2.918621	8.616995	-0.20364477	-0.21980704	-0.19298454	-0.037589785	2.8064854	9.396415	Walking_Type
15:25:38.385	-0.8044763	2.918621	8.616995	-0.20364477	-0.21980704	-0.19298454	-0.037589785	2.8064854	9.396415	Walking_Type
15:25:38.407	-0.8044763	2.918621	8.616995	-0.20364477	-0.21980704	-0.19298454	-0.037589785	2.8064854	9.396415	Walking_Type
15:25:38.428	-0.8044763	2.918621	8.616995	-0.20364477	-0.21980704	-0.19298454	-0.037589785	2.8064854	9.396415	Walking_Type
15:25:38.449	-0.8044763	2.918621	8.616995	-0.20364477	-0.21980704	-0.19298454	-0.037589785	2.8064854	9.396415	Walking_Type
15:25:38.484	-0.8044763	2.918621	8.616995	-0.20364477	-0.21980704	-0.19298454	-0.037589785	2.8064854	9.396415	Walking_Type
15:25:38.506	0.2681588	4.12773	8.528407	0.26000196	-0.1061861	-0.1850433	0.18695869	2.930282	9.356755	Walking_Type
15:25:38.527	0.2681588	4.12773	8.528407	0.26000196	-0.1061861	-0.1850433	0.18695869	2.930282	9.356755	Walking_Type
15:25:38.548	0.2681588	4.12773	8.528407	0.26000196	-0.1061861	-0.1850433	0.18695869	2.930282	9.356755	Walking_Type
15:25:38.570	0.2681588	4.12773	8.528407	0.26000196	-0.1061861	-0.1850433	0.18695869	2.930282	9.356755	Walking_Type
15:25:38.592	0.2681588	4.12773	8.528407	0.26000196	-0.1061861	-0.1850433	0.18695869	2.930282	9.356755	Walking_Type
15:25:38.616	0.2681588	4.12773	8.528407	0.26000196	-0.1061861	-0.1850433	0.18695869	2.930282	9.356755	Walking_Type
15:25:38.638	0.2681588	4.12773	8.528407	0.26000196	-0.1061861	-0.1850433	0.18695869	2.930282	9.356755	Walking_Type
15:25:38.660	0.2681588	4.12773	8.528407	0.26000196	-0.1061861	-0.1850433	0.18695869	2.930282	9.356755	Walking_Type
15:25:38.682	0.67279124	3.3926873	9.141341	0.31497982	0.109449334	-0.25773627	0.10072321	3.3754323	9.206882	Walking_Type
15:25:38.704	0.67279124	3.3926873	9.141341	0.31497982	0.109449334	-0.25773627	0.10072321	3.3754323	9.206882	Walking_Type
15:25:38.728	0.67279124	3.3926873	9.141341	0.31497982	0.109449334	-0.25773627	0.10072321	3.3754323	9.206882	Walking_Type
15:25:38.751	0.67279124	3.3926873	9.141341	0.31497982	0.109449334	-0.25773627	0.10072321	3.3754323	9.206882	Walking_Type
15:25:38.774	0.67279124	3.3926873	9.141341	0.31497982	0.109449334	-0.25773627	0.10072321	3.3754323	9.206882	Walking_Type
15:25:38.796	0.67279124	3.3926873	9.141341	0.31497982	0.109449334	-0.25773627	0.10072321	3.3754323	9.206882	Walking_Type
15:25:38.820	0.67279124	3.3926873	9.141341	0.31497982	0.109449334	-0.25773627	0.10072321	3.3754323	9.206882	Walking_Type
15:25:38.842	0.67279124	3.3926873	9.141341	0.31497982	0.109449334	-0.25773627	0.10072321	3.3754323	9.206882	Walking_Type
15:25:38.864	1.0870007	2.0087965	7.022408	-0.042987198	0.12716442	-0.3762441	-0.03952496	3.34021	9.220184	Walking_Type
15:25:38.886	1.0870007	2.0087965	7.022408	-0.042987198	0.12716442	-0.3762441	-0.03952496	3.34021	9.220184	Walking_Type
15:25:38.908	1.0870007	2.0087965	7.022408	-0.042987198	0.12716442	-0.3762441	-0.03952496	3.34021	9.220184	Walking_Type
15:25:38.932	1.0870007	2.0087965	7.022408	-0.042987198	0.12716442	-0.3762441	-0.03952496	3.34021	9.220184	Walking_Type
15:25:38.955	1.0870007	2.0087965	7.022408	-0.042987198	0.12716442	-0.3762441	-0.03952496	3.34021	9.220184	Walking_Type
15:25:38.978	1.0870007	2.0087965	7.022408	-0.042987198	0.12716442	-0.3762441	-0.03952496	3.34021	9.220184	Walking_Type
15:25:39.010	1.0870007	2.0087965	7.022408	-0.042987198	0.12716442	-0.3762441	-0.03952496	3.34021	9.220184	Walking_Type
15:25:39.033	0.73743665	2.8946784	7.987301	-0.33803514	-0.053651683	-0.19115195	0.032063473	2.890013	9.371082	Walking_Type
15:25:39.056	0.73743665	2.8946784	7.987301	-0.33803514	-0.053651683	-0.19115195	0.032063473	2.890013	9.371082	Walking_Type
15:25:39.080	0.73743665	2.8946784	7.987301	-0.33803514	-0.053651683	-0.19115195	0.032063473	2.890013	9.371082	Walking_Type
15:25:39.102	0.73743665	2.8946784	7.987301	-0.33803514	-0.053651683	-0.19115195	0.032063473	2.890013	9.371082	Walking_Type
15:25:39.124	0.73743665	2.8946784	7.987301	-0.33803514	-0.053651683	-0.19115195	0.032063473	2.890013	9.371082	Walking_Type
15:25:39.146	0.73743665	2.8946784	7.987301	-0.33803514	-0.053651683	-0.19115195	0.032063473	2.890013	9.371082	Walking_Type
15:25:39.169	0.73743665	2.8946784	7.987301	-0.33803514	-0.053651683	-0.19115195	0.032063473	2.890013	9.371082	Walking_Type
15:25:39.193	0.73743665	2.8946784	7.987301	-0.33803514	-0.053651683	-0.19115195	0.032063473	2.890013	9.371082	Walking_Type
15:25:39.216	0.43575802	3.5411325	8.71516	-0.0051135533	0.122277506	0.058081064	-0.0173054	2.593859	9.4573765	Walking_Type
15:25:39.239	0.43575802	3.5411325	8.71516	-0.0051135533	0.122277506	0.058081064	-0.0173054	2.593859	9.4573765	Walking_Type
15:25:39.262	0.43575802	3.5411325	8.71516	-0.0051135533	0.122277506	0.058081064	-0.0173054	2.593859	9.4573765	Walking_Type
15:25:39.285	0.43575802	3.5411325	8.71516	-0.0051135533	0.122277506	0.058081064	-0.0173054	2.593859	9.4573765	Walking_Type
15:25:39.309	0.43575802	3.5411325	8.71516	-0.0051135533	0.122277506	0.058081064	-0.0173054	2.593859	9.4573765	Walking_Type
15:25:39.332	0.43575802	3.5411325	8.71516	-0.0051135533	0.122277506	0.058081064	-0.0173054	2.593859	9.4573765	Walking_Type
15:25:39.355	0.43575802	3.5411325	8.71516	-0.0051135533	0.122277506	0.058081064	-0.0173054	2.593859	9.4573765	Walking_Type
15:25:39.376	0.43575802	3.5411325	8.71516	-0.0051135533	0.122277506	0.058081064	-0.0173054	2.593859	9.4573765	Walking_Type
15:25:39.398	-0.7039168	3.7111259	9.12937	0.3943923	0.4197689	0.26638612	-0.09852479	3.0902133	9.306517	Walking_Type
15:25:39.424	-0.7039168	3.7111259	9.12937	0.3943923	0.4197689	0.26638612	-0.09852479	3.0902133	9.306517	Walking_Type
15:25:39.446	-0.7039168	3.7111259	9.12937	0.3943923	0.4197689	0.26638612	-0.09852479	3.0902133	9.306517	Walking_Type
15:25:39.468	-0.7039168	3.7111259	9.12937	0.3943923	0.4197689	0.26638612	-0.09852479	3.0902133	9.306517	Walking_Type
15:25:39.511	-0.7039168	3.7111259	9.12937	0.3943923	0.4197689	0.26638612	-0.09852479	3.0902133	9.306517	Walking_Type
15:25:39.533	-0.7039168	3.7111259	9.12937	0.3943923	0.4197689	0.26638612	-0.09852479	3.0902133	9.306517	Walking_Type
15:25:39.555	-0.7039168	3.7111259	9.12937	0.3943923	0.4197689	0.26638612	-0.09852479	3.0902133	9.306517	Walking_Type
15:25:39.577	-0.4740664	2.2554069	8.073495	0.120724685	-0.10679696	0.089235194	0.037088275	3.0552027	9.318516	Walking_Type
15:25:39.599	-0.4740664	2.2554069	8.073495	0.120724685	-0.10679696	0.089235194	0.037088275	3.0552027	9.318516	Walking_Type
15:25:39.622	-0.4740664	2.2554069	8.073495	0.120724685	-0.10679696	0.089235194	0.037088275	3.0552027	9.318516	Walking_Type
15:25:39.645	-0.4740664	2.2554069	8.073495	0.120724685	-0.10679696	0.089235194	0.037088275	3.0552027	9.318516	Walking_Type
15:25:39.668	-0.4740664	2.2554069	8.073495	0.120724685	-0.10679696	0.089235194	0.037088275	3.0552027	9.318516	Walking_Type
15:25:39.690	-0.4740664	2.2554069	8.073495	0.120724685	-0.10679696	0.089235194	0.037088275	3.0552027	9.318516	Walking_Type
15:25:39.713	-0.4740664	2.2554069	8.073495	0.120724685	-0.10679696	0.089235194	0.037088275	3.0552027	9.318516	Walking_Type
15:25:39.736	-0.4740664	2.2554069	8.073495	0.120724685	-0.10679696	0.089235194	0.037088275	3.0552027	9.318516	Walking_Type
15:25:39.759	-0.50040346	3.2514253	7.7119594	0.20624582	0.04958454	-0.18748675	-0.016650878	3.184757	9.275097	Walking_Type
15:25:39.783	-0.50040346	3.2514253	7.7119594	0.20624582	0.04958454	-0.18748675	-0.016650878	3.184757	9.275097	Walking_Type
15:25:39.806	-0.50040346	3.2514253	7.7119594	0.20624582	0.04958454	-0.18748675	-0.016650878	3.184757	9.275097	Walking_Type
15:25:39.829	-0.50040346	3.2514253	7.7119594	0.20624582	0.04958454	-0.18748675	-0.016650878	3.184757	9.275097	Walking_Type
15:25:39.855	-0.50040346	3.2514253	7.7119594	0.20624582	0.04958454	-0.18748675	-0.016650878	3.184757	9.275097	Walking_Type
15:25:39.879	-0.50040346	3.2514253	7.7119594	0.20624582	0.04958454	-0.18748675	-0.016650878	3.184757	9.275097	Walking_Type
15:25:39.901	-0.50040346	3.2514253	7.7119594	0.20624582	0.04958454	-0.18748675	-0.016650878	3.184757	9.275097	Walking_Type
15:25:39.925	-0.50040346	3.2514253	7.7119594	0.20624582	0.04958454	-0.18748675	-0.016650878	3.184757	9.275097	Walking_Type
15:25:39.948	-0.7398309	4.4725056	8.28898	0.38339671	-0.14711405	-0.32126623	-0.05685688	3.467557	9.172959	Walking_Type
15:25:39.975	-0.7398309	4.4725056	8.28898	0.38339671	-0.14711405	-0.32126623	-0.05685688	3.467557	9.172959	Walking_Type
15:25:40.010	-0.7398309	4.4725056	8.28898	0.38339671	-0.14711405	-0.32126623	-0.05685688	3.467557	9.172959	Walking_Type
15:25:40.033	-0.7398309	4.4725056	8.28898	0.38339671	-0.14711405	-0.32126623	-0.05685688	3.467557	9.172959	Walking_Type
15:25:40.054	-0.7398309	4.4725056	8.28898	0.38339671	-0.14711405	-0.32126623	-0.05685688	3.467557	9.172959	Walking_Type
15:25:40.076	-0.7398309	4.4725056	8.28898	0.38339671	-0.14711405	-0.32126623	-0.05685688	3.467557	9.172959	Walking_Type
15:25:40.098	-0.7398309	4.4725056	8.28898	0.38339671	-0.14711405	-0.32126623	-0.05685688	3.467557	9.172959	Walking_Type
15:25:40.120	0.34716985	4.992063	9.196409	0.47563738	-0.11962513	-0.25468194	0.07726316	4.1737547	8.873791	Walking_Type
15:25:40.144	0.34716985	4.992063	9.196409	0.47563738	-0.11962513	-0.25468194	0.07726316	4.1737547	8.873791	Walking_Type
15:25:40.168	0.34716985	4.992063	9.196409	0.47563738	-0.11962513	-0.25468194	0.07726316	4.1737547	8.873791	Walking_Type
15:25:40.191	0.34716985	4.992063	9.196409	0.47563738	-0.11962513	-0.25468194	0.07726316	4.1737547	8.873791	Walking_Type
15:25:40.214	0.34716985	4.992063	9.196409	0.47563738	-0.11962513	-0.25468194	0.07726316	4.1737547	8.873791	Walking_Type
15:25:40.237	0.34716985	4.992063	9.196409	0.47563738	-0.11962513	-0.25468194	0.07726316	4.1737547	8.873791	Walking_Type
15:25:40.262	0.34716985	4.992063	9.196409	0.47563738	-0.11962513	-0.25468194	0.07726316	4.1737547	8.873791	Walking_Type
15:25:40.284	0.34716985	4.992063	9.196409	0.47563738	-0.11962513	-0.25468194	0.07726316	4.1737547	8.873791	Walking_Type
15:25:40.305	1.0750294	3.1700199	6.8069234	0.15493314	-0.0060041943	-0.52896047	0.052359022	4.1948915	8.864001	Walking_Type
15:25:40.328	1.0750294	3.1700199	6.8069234	0.15493314	-0.0060041943	-0.52896047	0.052359022	4.1948915	8.864001	Walking_Type
15:25:40.351	1.0750294	3.1700199	6.8069234	0.15493314	-0.0060041943	-0.52896047	0.052359022	4.1948915	8.864001	Walking_Type
15:25:40.374	1.0750294	3.1700199	6.8069234	0.15493314	-0.0060041943	-0.52896047	0.052359022	4.1948915	8.864001	Walking_Type
15:25:40.396	1.0750294	3.1700199	6.8069234	0.15493314	-0.0060041943	-0.52896047	0.052359022	4.1948915	8.864001	Walking_Type
15:25:40.419	1.0750294	3.1700199	6.8069234	0.15493314	-0.0060041943	-0.52896047	0.052359022	4.1948915	8.864001	Walking_Type
15:25:40.442	1.0750294	3.1700199	6.8069234	0.15493314	-0.0060041943	-0.52896047	0.052359022	4.1948915	8.864001	Walking_Type
15:25:40.465	1.0750294	3.1700199	6.8069234	0.15493314	-0.0060041943	-0.52896047	0.052359022	4.1948915	8.864001	Walking_Type
15:25:40.517	0.6368771	3.8571768	6.610593	0.038257882	-0.16727261	-0.3255423	0.16947581	4.00674	8.949173	Walking_Type
15:25:40.538	0.6368771	3.8571768	6.610593	0.038257882	-0.16727261	-0.3255423	0.16947581	4.00674	8.949173	Walking_Type
15:25:40.565	0.6368771	3.8571768	6.610593	0.038257882	-0.16727261	-0.3255423	0.16947581	4.00674	8.949173	Walking_Type
15:25:40.588	0.6368771	3.8571768	6.610593	0.038257882	-0.16727261	-0.3255423	0.16947581	4.00674	8.949173	Walking_Type
15:25:40.611	0.6368771	3.8571768	6.610593	0.038257882	-0.16727261	-0.3255423	0.16947581	4.00674	8.949173	Walking_Type
15:25:40.635	0.6368771	3.8571768	6.610593	0.038257882	-0.16727261	-0.3255423	0.16947581	4.00674	8.949173	Walking_Type
15:25:40.658	0.24421602	4.7789726	8.530801	0.0730772	-0.0035607335	0.08129395	0.16332707	3.8244352	9.028698	Walking_Type
15:25:40.680	0.24421602	4.7789726	8.530801	0.0730772	-0.0035607335	0.08129395	0.16332707	3.8244352	9.028698	Walking_Type
15:25:40.703	0.24421602	4.7789726	8.530801	0.0730772	-0.0035607335	0.08129395	0.16332707	3.8244352	9.028698	Walking_Type
15:25:40.724	0.24421602	4.7789726	8.530801	0.0730772	-0.0035607335	0.08129395	0.16332707	3.8244352	9.028698	Walking_Type
15:25:40.765	0.24421602	4.7789726	8.530801	0.0730772	-0.0035607335	0.08129395	0.16332707	3.8244352	9.028698	Walking_Type
15:25:40.789	0.24421602	4.7789726	8.530801	0.0730772	-0.0035607335	0.08129395	0.16332707	3.8244352	9.028698	Walking_Type
15:25:40.810	0.24421602	4.7789726	8.530801	0.0730772	-0.0035607335	0.08129395	0.16332707	3.8244352	9.028698	Walking_Type
15:25:40.830	-0.70631105	4.7526355	8.942616	0.17509168	0.2505592	0.1032851	0.13665487	4.269753	8.827281	Walking_Type
15:25:40.851	-0.70631105	4.7526355	8.942616	0.17509168	0.2505592	0.1032851	0.13665487	4.269753	8.827281	Walking_Type
15:25:40.874	-0.70631105	4.7526355	8.942616	0.17509168	0.2505592	0.1032851	0.13665487	4.269753	8.827281	Walking_Type
15:25:40.897	-0.70631105	4.7526355	8.942616	0.17509168	0.2505592	0.1032851	0.13665487	4.269753	8.827281	Walking_Type
15:25:40.918	-0.70631105	4.7526355	8.942616	0.17509168	0.2505592	0.1032851	0.13665487	4.269753	8.827281	Walking_Type
15:25:40.940	-0.70631105	4.7526355	8.942616	0.17509168	0.2505592	0.1032851	0.13665487	4.269753	8.827281	Walking_Type
15:25:40.963	-0.70631105	4.7526355	8.942616	0.17509168	0.2505592	0.1032851	0.13665487	4.269753	8.827281	Walking_Type
15:25:40.985	-0.70631105	4.7526355	8.942616	0.17509168	0.2505592	0.1032851	0.13665487	4.269753	8.827281	Walking_Type
15:25:41.007	-0.70631105	4.7526355	8.942616	0.17509168	0.2505592	0.1032851	0.13665487	4.269753	8.827281	Walking_Type
15:25:41.031	-0.7948992	2.9808722	8.016032	-0.23602061	0.015986955	0.17475633	0.15040044	3.9662342	8.967538	Walking_Type
15:25:41.054	-0.7948992	2.9808722	8.016032	-0.23602061	0.015986955	0.17475633	0.15040044	3.9662342	8.967538	Walking_Type
15:25:41.077	-0.7948992	2.9808722	8.016032	-0.23602061	0.015986955	0.17475633	0.15040044	3.9662342	8.967538	Walking_Type
15:25:41.101	-0.7948992	2.9808722	8.016032	-0.23602061	0.015986955	0.17475633	0.15040044	3.9662342	8.967538	Walking_Type
15:25:41.123	-0.7948992	2.9808722	8.016032	-0.23602061	0.015986955	0.17475633	0.15040044	3.9662342	8.967538	Walking_Type
15:25:41.145	-0.7948992	2.9808722	8.016032	-0.23602061	0.015986955	0.17475633	0.15040044	3.9662342	8.967538	Walking_Type
15:25:41.167	-0.7948992	2.9808722	8.016032	-0.23602061	0.015986955	0.17475633	0.15040044	3.9662342	8.967538	Walking_Type
15:25:41.189	-0.7948992	2.9808722	8.016032	-0.23602061	0.015986955	0.17475633	0.15040044	3.9662342	8.967538	Walking_Type
15:25:41.212	-0.8140534	3.7135203	8.020821	-0.4101172	-0.02616275	0.11428067	0.060350496	3.7225301	9.072458	Walking_Type
15:25:41.235	-0.8140534	3.7135203	8.020821	-0.4101172	-0.02616275	0.11428067	0.060350496	3.7225301	9.072458	Walking_Type
15:25:41.256	-0.8140534	3.7135203	8.020821	-0.4101172	-0.02616275	0.11428067	0.060350496	3.7225301	9.072458	Walking_Type
15:25:41.286	-0.8140534	3.7135203	8.020821	-0.4101172	-0.02616275	0.11428067	0.060350496	3.7225301	9.072458	Walking_Type
15:25:41.309	-0.8140534	3.7135203	8.020821	-0.4101172	-0.02616275	0.11428067	0.060350496	3.7225301	9.072458	Walking_Type
15:25:41.332	-0.8140534	3.7135203	8.020821	-0.4101172	-0.02616275	0.11428067	0.060350496	3.7225301	9.072458	Walking_Type
15:25:41.354	-0.8140534	3.7135203	8.020821	-0.4101172	-0.02616275	0.11428067	0.060350496	3.7225301	9.072458	Walking_Type
15:25:41.377	0.090982445	4.2402606	8.080677	-0.29710716	-0.31082594	-0.22413868	0.1586486	3.4672725	9.171871	Walking_Type
15:25:41.399	0.090982445	4.2402606	8.080677	-0.29710716	-0.31082594	-0.22413868	0.1586486	3.4672725	9.171871	Walking_Type
15:25:41.421	0.090982445	4.2402606	8.080677	-0.29710716	-0.31082594	-0.22413868	0.1586486	3.4672725	9.171871	Walking_Type
15:25:41.445	0.090982445	4.2402606	8.080677	-0.29710716	-0.31082594	-0.22413868	0.1586486	3.4672725	9.171871	Walking_Type
15:25:41.469	0.090982445	4.2402606	8.080677	-0.29710716	-0.31082594	-0.22413868	0.1586486	3.4672725	9.171871	Walking_Type
15:25:41.491	0.090982445	4.2402606	8.080677	-0.29710716	-0.31082594	-0.22413868	0.1586486	3.4672725	9.171871	Walking_Type
15:25:41.513	0.090982445	4.2402606	8.080677	-0.29710716	-0.31082594	-0.22413868	0.1586486	3.4672725	9.171871	Walking_Type
15:25:41.536	0.090982445	4.2402606	8.080677	-0.29710716	-0.31082594	-0.22413868	0.1586486	3.4672725	9.171871	Walking_Type
15:25:41.559	0.43336374	1.9680939	9.478934	-0.24884878	-0.06281466	-0.46909565	0.1588505	3.3188493	9.226612	Walking_Type
15:25:41.582	0.43336374	1.9680939	9.478934	-0.24884878	-0.06281466	-0.46909565	0.1588505	3.3188493	9.226612	Walking_Type
15:25:41.605	0.43336374	1.9680939	9.478934	-0.24884878	-0.06281466	-0.46909565	0.1588505	3.3188493	9.226612	Walking_Type
15:25:41.628	0.43336374	1.9680939	9.478934	-0.24884878	-0.06281466	-0.46909565	0.1588505	3.3188493	9.226612	Walking_Type
15:25:41.651	0.43336374	1.9680939	9.478934	-0.24884878	-0.06281466	-0.46909565	0.1588505	3.3188493	9.226612	Walking_Type
15:25:41.675	0.43336374	1.9680939	9.478934	-0.24884878	-0.06281466	-0.46909565	0.1588505	3.3188493	9.226612	Walking_Type
15:25:41.699	0.43336374	1.9680939	9.478934	-0.24884878	-0.06281466	-0.46909565	0.1588505	3.3188493	9.226612	Walking_Type
15:25:41.722	0.43336374	1.9680939	9.478934	-0.24884878	-0.06281466	-0.46909565	0.1588505	3.3188493	9.226612	Walking_Type
15:25:41.744	0.34956414	1.5730386	9.835681	-0.3013832	-0.20942232	-0.55644935	0.06122392	2.949665	9.352332	Walking_Type
15:25:41.768	0.34956414	1.5730386	9.835681	-0.3013832	-0.20942232	-0.55644935	0.06122392	2.949665	9.352332	Walking_Type
15:25:41.791	0.34956414	1.5730386	9.835681	-0.3013832	-0.20942232	-0.55644935	0.06122392	2.949665	9.352332	Walking_Type
15:25:41.830	0.34956414	1.5730386	9.835681	-0.3013832	-0.20942232	-0.55644935	0.06122392	2.949665	9.352332	Walking_Type
15:25:41.851	0.34956414	1.5730386	9.835681	-0.3013832	-0.20942232	-0.55644935	0.06122392	2.949665	9.352332	Walking_Type
15:25:41.872	0.34956414	1.5730386	9.835681	-0.3013832	-0.20942232	-0.55644935	0.06122392	2.949665	9.352332	Walking_Type
15:25:41.893	0.34956414	1.5730386	9.835681	-0.3013832	-0.20942232	-0.55644935	0.06122392	2.949665	9.352332	Walking_Type
15:25:41.914	0.6608198	2.760599	8.844451	-0.23174456	-0.03593659	-0.2290256	0.060816288	2.9479227	9.352883	Walking_Type
15:25:41.935	0.6608198	2.760599	8.844451	-0.23174456	-0.03593659	-0.2290256	0.060816288	2.9479227	9.352883	Walking_Type
15:25:41.958	0.6608198	2.760599	8.844451	-0.23174456	-0.03593659	-0.2290256	0.060816288	2.9479227	9.352883	Walking_Type
15:25:41.981	0.6608198	2.760599	8.844451	-0.23174456	-0.03593659	-0.2290256	0.060816288	2.9479227	9.352883	Walking_Type
15:25:42.004	0.6608198	2.760599	8.844451	-0.23174456	-0.03593659	-0.2290256	0.060816288	2.9479227	9.352883	Walking_Type
15:25:42.028	0.6608198	2.760599	8.844451	-0.23174456	-0.03593659	-0.2290256	0.060816288	2.9479227	9.352883	Walking_Type
15:25:42.050	0.6608198	2.760599	8.844451	-0.23174456	-0.03593659	-0.2290256	0.060816288	2.9479227	9.352883	Walking_Type
15:25:42.072	0.6608198	2.760599	8.844451	-0.23174456	-0.03593659	-0.2290256	0.060816288	2.9479227	9.352883	Walking_Type
15:25:42.095	0.6081458	3.7518287	10.099051	-0.027104702	0.17969884	0.14054789	-0.0055390024	3.0263016	9.328014	Walking_Type
15:25:42.118	0.6081458	3.7518287	10.099051	-0.027104702	0.17969884	0.14054789	-0.0055390024	3.0263016	9.328014	Walking_Type
15:25:42.142	0.6081458	3.7518287	10.099051	-0.027104702	0.17969884	0.14054789	-0.0055390024	3.0263016	9.328014	Walking_Type
15:25:42.166	0.6081458	3.7518287	10.099051	-0.027104702	0.17969884	0.14054789	-0.0055390024	3.0263016	9.328014	Walking_Type
15:25:42.189	0.6081458	3.7518287	10.099051	-0.027104702	0.17969884	0.14054789	-0.0055390024	3.0263016	9.328014	Walking_Type
15:25:42.212	0.6081458	3.7518287	10.099051	-0.027104702	0.17969884	0.14054789	-0.0055390024	3.0263016	9.328014	Walking_Type
15:25:42.235	0.6081458	3.7518287	10.099051	-0.027104702	0.17969884	0.14054789	-0.0055390024	3.0263016	9.328014	Walking_Type
15:25:42.258	0.6081458	3.7518287	10.099051	-0.027104702	0.17969884	0.14054789	-0.0055390024	3.0263016	9.328014	Walking_Type
15:25:42.281	-0.8834874	1.786129	11.358439	-0.6507981	-0.2955543	0.16681507	-0.12414078	3.1404135	9.28939	Walking_Type
15:25:42.304	-0.8834874	1.786129	11.358439	-0.6507981	-0.2955543	0.16681507	-0.12414078	3.1404135	9.28939	Walking_Type
15:25:42.340	-0.8834874	1.786129	11.358439	-0.6507981	-0.2955543	0.16681507	-0.12414078	3.1404135	9.28939	Walking_Type
15:25:42.363	-0.8834874	1.786129	11.358439	-0.6507981	-0.2955543	0.16681507	-0.12414078	3.1404135	9.28939	Walking_Type
15:25:42.387	-0.8834874	1.786129	11.358439	-0.6507981	-0.2955543	0.16681507	-0.12414078	3.1404135	9.28939	Walking_Type
15:25:42.410	-0.8834874	1.786129	11.358439	-0.6507981	-0.2955543	0.16681507	-0.12414078	3.1404135	9.28939	Walking_Type
15:25:42.433	-0.8834874	1.786129	11.358439	-0.6507981	-0.2955543	0.16681507	-0.12414078	3.1404135	9.28939	Walking_Type
15:25:42.456	-0.8978531	2.0231621	9.411894	-0.36980012	-0.15566619	0.3231966	-0.12927456	2.8103259	9.394453	Walking_Type
15:25:42.479	-0.8978531	2.0231621	9.411894	-0.36980012	-0.15566619	0.3231966	-0.12927456	2.8103259	9.394453	Walking_Type
15:25:42.503	-0.8978531	2.0231621	9.411894	-0.36980012	-0.15566619	0.3231966	-0.12927456	2.8103259	9.394453	Walking_Type
15:25:42.524	-0.8978531	2.0231621	9.411894	-0.36980012	-0.15566619	0.3231966	-0.12927456	2.8103259	9.394453	Walking_Type
15:25:42.546	-0.8978531	2.0231621	9.411894	-0.36980012	-0.15566619	0.3231966	-0.12927456	2.8103259	9.394453	Walking_Type
15:25:42.569	-0.8978531	2.0231621	9.411894	-0.36980012	-0.15566619	0.3231966	-0.12927456	2.8103259	9.394453	Walking_Type
15:25:42.592	-0.8978531	2.0231621	9.411894	-0.36980012	-0.15566619	0.3231966	-0.12927456	2.8103259	9.394453	Walking_Type
15:25:42.616	-0.8978531	2.0231621	9.411894	-0.36980012	-0.15566619	0.3231966	-0.12927456	2.8103259	9.394453	Walking_Type
15:25:42.638	-0.34477556	3.0742488	8.952193	-0.29710716	-0.1923181	0.099009044	-0.02542568	2.5769858	9.46197	Walking_Type
15:25:42.660	-0.34477556	3.0742488	8.952193	-0.29710716	-0.1923181	0.099009044	-0.02542568	2.5769858	9.46197	Walking_Type
15:25:42.682	-0.34477556	3.0742488	8.952193	-0.29710716	-0.1923181	0.099009044	-0.02542568	2.5769858	9.46197	Walking_Type
15:25:42.705	-0.34477556	3.0742488	8.952193	-0.29710716	-0.1923181	0.099009044	-0.02542568	2.5769858	9.46197	Walking_Type
15:25:42.729	-0.34477556	3.0742488	8.952193	-0.29710716	-0.1923181	0.099009044	-0.02542568	2.5769858	9.46197	Walking_Type
15:25:42.752	-0.34477556	3.0742488	8.952193	-0.29710716	-0.1923181	0.099009044	-0.02542568	2.5769858	9.46197	Walking_Type
15:25:42.775	-0.34477556	3.0742488	8.952193	-0.29710716	-0.1923181	0.099009044	-0.02542568	2.5769858	9.46197	Walking_Type
15:25:42.798	-0.34477556	3.0742488	8.952193	-0.29710716	-0.1923181	0.099009044	-0.02542568	2.5769858	9.46197	Walking_Type
15:25:42.843	-0.48124924	3.059883	10.477346	0.009547212	-0.08786014	-0.111128606	0.14793603	2.8193862	9.391462	Walking_Type
15:25:42.867	-0.48124924	3.059883	10.477346	0.009547212	-0.08786014	-0.111128606	0.14793603	2.8193862	9.391462	Walking_Type
15:25:42.889	-0.48124924	3.059883	10.477346	0.009547212	-0.08786014	-0.111128606	0.14793603	2.8193862	9.391462	Walking_Type
15:25:42.911	-0.48124924	3.059883	10.477346	0.009547212	-0.08786014	-0.111128606	0.14793603	2.8193862	9.391462	Walking_Type
15:25:42.934	-0.48124924	3.059883	10.477346	0.009547212	-0.08786014	-0.111128606	0.14793603	2.8193862	9.391462	Walking_Type
15:25:42.955	-0.48124924	3.059883	10.477346	0.009547212	-0.08786014	-0.111128606	0.14793603	2.8193862	9.391462	Walking_Type
15:25:42.979	-0.48124924	3.059883	10.477346	0.009547212	-0.08786014	-0.111128606	0.14793603	2.8193862	9.391462	Walking_Type
15:25:43.002	0.68715686	1.3934679	11.202812	-0.056426235	-0.22286136	-0.38235277	0.18903814	2.6461163	9.441011	Walking_Type
15:25:43.025	0.68715686	1.3934679	11.202812	-0.056426235	-0.22286136	-0.38235277	0.18903814	2.6461163	9.441011	Walking_Type
15:25:43.048	0.68715686	1.3934679	11.202812	-0.056426235	-0.22286136	-0.38235277	0.18903814	2.6461163	9.441011	Walking_Type
15:25:43.070	0.68715686	1.3934679	11.202812	-0.056426235	-0.22286136	-0.38235277	0.18903814	2.6461163	9.441011	Walking_Type
15:25:43.094	0.68715686	1.3934679	11.202812	-0.056426235	-0.22286136	-0.38235277	0.18903814	2.6461163	9.441011	Walking_Type
15:25:43.118	0.68715686	1.3934679	11.202812	-0.056426235	-0.22286136	-0.38235277	0.18903814	2.6461163	9.441011	Walking_Type
15:25:43.141	0.68715686	1.3934679	11.202812	-0.056426235	-0.22286136	-0.38235277	0.18903814	2.6461163	9.441011	Walking_Type
15:25:43.164	0.68715686	1.3934679	11.202812	-0.056426235	-0.22286136	-0.38235277	0.18903814	2.6461163	9.441011	Walking_Type
15:25:43.187	0.30167863	2.2170985	7.4438004	0.25878024	0.14915557	-0.09219178	0.12223153	2.4793894	9.487258	Walking_Type
15:25:43.211	0.30167863	2.2170985	7.4438004	0.25878024	0.14915557	-0.09219178	0.12223153	2.4793894	9.487258	Walking_Type
15:25:43.234	0.30167863	2.2170985	7.4438004	0.25878024	0.14915557	-0.09219178	0.12223153	2.4793894	9.487258	Walking_Type
15:25:43.257	0.30167863	2.2170985	7.4438004	0.25878024	0.14915557	-0.09219178	0.12223153	2.4793894	9.487258	Walking_Type
15:25:43.280	0.30167863	2.2170985	7.4438004	0.25878024	0.14915557	-0.09219178	0.12223153	2.4793894	9.487258	Walking_Type
15:25:43.303	0.30167863	2.2170985	7.4438004	0.25878024	0.14915557	-0.09219178	0.12223153	2.4793894	9.487258	Walking_Type
15:25:43.345	0.30167863	2.2170985	7.4438004	0.25878024	0.14915557	-0.09219178	0.12223153	2.4793894	9.487258	Walking_Type
15:25:43.368	0.409421	2.8491871	8.779806	-0.031380758	0.102118954	-0.046987753	0.14772557	2.3905773	9.509664	Walking_Type
15:25:43.392	0.409421	2.8491871	8.779806	-0.031380758	0.102118954	-0.046987753	0.14772557	2.3905773	9.509664	Walking_Type
15:25:43.415	0.409421	2.8491871	8.779806	-0.031380758	0.102118954	-0.046987753	0.14772557	2.3905773	9.509664	Walking_Type
15:25:43.438	0.409421	2.8491871	8.779806	-0.031380758	0.102118954	-0.046987753	0.14772557	2.3905773	9.509664	Walking_Type
15:25:43.462	0.409421	2.8491871	8.779806	-0.031380758	0.102118954	-0.046987753	0.14772557	2.3905773	9.509664	Walking_Type
15:25:43.485	0.409421	2.8491871	8.779806	-0.031380758	0.102118954	-0.046987753	0.14772557	2.3905773	9.509664	Walking_Type
15:25:43.508	0.409421	2.8491871	8.779806	-0.031380758	0.102118954	-0.046987753	0.14772557	2.3905773	9.509664	Walking_Type
15:25:43.532	0.32083282	3.3783216	10.711986	0.025429709	0.17603365	0.040365975	0.10474084	2.7364085	9.4165535	Walking_Type
15:25:43.555	0.32083282	3.3783216	10.711986	0.025429709	0.17603365	0.040365975	0.10474084	2.7364085	9.4165535	Walking_Type
15:25:43.579	0.32083282	3.3783216	10.711986	0.025429709	0.17603365	0.040365975	0.10474084	2.7364085	9.4165535	Walking_Type
15:25:43.602	0.32083282	3.3783216	10.711986	0.025429709	0.17603365	0.040365975	0.10474084	2.7364085	9.4165535	Walking_Type
15:25:43.625	0.32083282	3.3783216	10.711986	0.025429709	0.17603365	0.040365975	0.10474084	2.7364085	9.4165535	Walking_Type
15:25:43.648	0.32083282	3.3783216	10.711986	0.025429709	0.17603365	0.040365975	0.10474084	2.7364085	9.4165535	Walking_Type
15:25:43.670	0.32083282	3.3783216	10.711986	0.025429709	0.17603365	0.040365975	0.10474084	2.7364085	9.4165535	Walking_Type
15:25:43.694	0.32083282	3.3783216	10.711986	0.025429709	0.17603365	0.040365975	0.10474084	2.7364085	9.4165535	Walking_Type
15:25:43.717	0.15323359	1.8052832	8.169266	0.6833316	-0.51118976	-0.015833627	0.2746908	2.4675744	9.487149	Walking_Type
15:25:43.740	0.15323359	1.8052832	8.169266	0.6833316	-0.51118976	-0.015833627	0.2746908	2.4675744	9.487149	Walking_Type
15:25:43.761	0.15323359	1.8052832	8.169266	0.6833316	-0.51118976	-0.015833627	0.2746908	2.4675744	9.487149	Walking_Type
15:25:43.783	0.15323359	1.8052832	8.169266	0.6833316	-0.51118976	-0.015833627	0.2746908	2.4675744	9.487149	Walking_Type
15:25:43.809	0.15323359	1.8052832	8.169266	0.6833316	-0.51118976	-0.015833627	0.2746908	2.4675744	9.487149	Walking_Type
15:25:43.847	0.15323359	1.8052832	8.169266	0.6833316	-0.51118976	-0.015833627	0.2746908	2.4675744	9.487149	Walking_Type
15:25:43.873	0.15323359	1.8052832	8.169266	0.6833316	-0.51118976	-0.015833627	0.2746908	2.4675744	9.487149	Walking_Type
15:25:43.895	0.15323359	1.8052832	8.169266	0.6833316	-0.51118976	-0.015833627	0.2746908	2.4675744	9.487149	Walking_Type
15:25:43.918	-0.5865973	2.7510219	6.876357	0.33452752	0.058136657	-0.0970787	0.17978787	2.5499551	9.467618	Walking_Type
15:25:43.940	-0.5865973	2.7510219	6.876357	0.33452752	0.058136657	-0.0970787	0.17978787	2.5499551	9.467618	Walking_Type
15:25:43.962	-0.5865973	2.7510219	6.876357	0.33452752	0.058136657	-0.0970787	0.17978787	2.5499551	9.467618	Walking_Type
15:25:43.983	-0.5865973	2.7510219	6.876357	0.33452752	0.058136657	-0.0970787	0.17978787	2.5499551	9.467618	Walking_Type
15:25:44.005	-0.5865973	2.7510219	6.876357	0.33452752	0.058136657	-0.0970787	0.17978787	2.5499551	9.467618	Walking_Type
15:25:44.028	-0.5865973	2.7510219	6.876357	0.33452752	0.058136657	-0.0970787	0.17978787	2.5499551	9.467618	Walking_Type
15:25:44.049	-0.5865973	2.7510219	6.876357	0.33452752	0.058136657	-0.0970787	0.17978787	2.5499551	9.467618	Walking_Type
15:25:44.070	-0.80687064	3.7542229	9.124581	0.11705949	0.019652145	-0.1306763	-0.06680011	2.668685	9.436315	Walking_Type
15:25:44.091	-0.80687064	3.7542229	9.124581	0.11705949	0.019652145	-0.1306763	-0.06680011	2.668685	9.436315	Walking_Type
15:25:44.131	-0.80687064	3.7542229	9.124581	0.11705949	0.019652145	-0.1306763	-0.06680011	2.668685	9.436315	Walking_Type
15:25:44.152	-0.80687064	3.7542229	9.124581	0.11705949	0.019652145	-0.1306763	-0.06680011	2.668685	9.436315	Walking_Type
15:25:44.174	-0.80687064	3.7542229	9.124581	0.11705949	0.019652145	-0.1306763	-0.06680011	2.668685	9.436315	Walking_Type
15:25:44.196	-0.80687064	3.7542229	9.124581	0.11705949	0.019652145	-0.1306763	-0.06680011	2.668685	9.436315	Walking_Type
15:25:44.218	-0.80687064	3.7542229	9.124581	0.11705949	0.019652145	-0.1306763	-0.06680011	2.668685	9.436315	Walking_Type
15:25:44.240	-0.80687064	3.7542229	9.124581	0.11705949	0.019652145	-0.1306763	-0.06680011	2.668685	9.436315	Walking_Type
15:25:44.263	0.8140534	3.991256	9.04557	0.6808881	-0.0463213	-0.20459099	-0.14970735	3.2666929	9.245358	Walking_Type
15:25:44.285	0.8140534	3.991256	9.04557	0.6808881	-0.0463213	-0.20459099	-0.14970735	3.2666929	9.245358	Walking_Type
15:25:44.307	0.8140534	3.991256	9.04557	0.6808881	-0.0463213	-0.20459099	-0.14970735	3.2666929	9.245358	Walking_Type
15:25:44.329	0.8140534	3.991256	9.04557	0.6808881	-0.0463213	-0.20459099	-0.14970735	3.2666929	9.245358	Walking_Type
15:25:44.350	0.8140534	3.991256	9.04557	0.6808881	-0.0463213	-0.20459099	-0.14970735	3.2666929	9.245358	Walking_Type
15:25:44.372	0.8140534	3.991256	9.04557	0.6808881	-0.0463213	-0.20459099	-0.14970735	3.2666929	9.245358	Walking_Type
15:25:44.396	0.8140534	3.991256	9.04557	0.6808881	-0.0463213	-0.20459099	-0.14970735	3.2666929	9.245358	Walking_Type
15:25:44.419	0.8140534	3.991256	9.04557	0.6808881	-0.0463213	-0.20459099	-0.14970735	3.2666929	9.245358	Walking_Type
15:25:44.441	0.3519584	2.020768	8.822903	-0.3575828	0.044086754	-0.37807673	-0.29914048	3.2446215	9.249504	Walking_Type
15:25:44.462	0.3519584	2.020768	8.822903	-0.3575828	0.044086754	-0.37807673	-0.29914048	3.2446215	9.249504	Walking_Type
15:25:44.486	0.3519584	2.020768	8.822903	-0.3575828	0.044086754	-0.37807673	-0.29914048	3.2446215	9.249504	Walking_Type
15:25:44.510	0.3519584	2.020768	8.822903	-0.3575828	0.044086754	-0.37807673	-0.29914048	3.2446215	9.249504	Walking_Type
15:25:44.533	0.3519584	2.020768	8.822903	-0.3575828	0.044086754	-0.37807673	-0.29914048	3.2446215	9.249504	Walking_Type
15:25:44.555	0.3519584	2.020768	8.822903	-0.3575828	0.044086754	-0.37807673	-0.29914048	3.2446215	9.249504	Walking_Type
15:25:44.578	0.3519584	2.020768	8.822903	-0.3575828	0.044086754	-0.37807673	-0.29914048	3.2446215	9.249504	Walking_Type
15:25:44.600	0.3519584	2.020768	8.822903	-0.3575828	0.044086754	-0.37807673	-0.29914048	3.2446215	9.249504	Walking_Type
15:25:44.627	-0.05506832	3.318465	7.5850625	0.10850739	-0.043877836	-0.11357207	-0.33035585	3.5229034	9.146058	Walking_Type
15:25:44.653	-0.05506832	3.318465	7.5850625	0.10850739	-0.043877836	-0.11357207	-0.33035585	3.5229034	9.146058	Walking_Type
15:25:44.679	-0.05506832	3.318465	7.5850625	0.10850739	-0.043877836	-0.11357207	-0.33035585	3.5229034	9.146058	Walking_Type
15:25:44.700	-0.05506832	3.318465	7.5850625	0.10850739	-0.043877836	-0.11357207	-0.33035585	3.5229034	9.146058	Walking_Type
15:25:44.722	-0.05506832	3.318465	7.5850625	0.10850739	-0.043877836	-0.11357207	-0.33035585	3.5229034	9.146058	Walking_Type
15:25:44.744	-0.05506832	3.318465	7.5850625	0.10850739	-0.043877836	-0.11357207	-0.33035585	3.5229034	9.146058	Walking_Type
15:25:44.765	-0.05506832	3.318465	7.5850625	0.10850739	-0.043877836	-0.11357207	-0.33035585	3.5229034	9.146058	Walking_Type
15:25:44.787	-0.05506832	3.318465	7.5850625	0.10850739	-0.043877836	-0.11357207	-0.33035585	3.5229034	9.146058	Walking_Type
15:25:44.810	-0.2849187	4.163644	9.364009	0.16837218	-0.027995344	0.3421334	-0.09063688	3.8360267	9.024802	Walking_Type
15:25:44.833	-0.2849187	4.163644	9.364009	0.16837218	-0.027995344	0.3421334	-0.09063688	3.8360267	9.024802	Walking_Type
15:25:44.856	-0.2849187	4.163644	9.364009	0.16837218	-0.027995344	0.3421334	-0.09063688	3.8360267	9.024802	Walking_Type
15:25:44.880	-0.2849187	4.163644	9.364009	0.16837218	-0.027995344	0.3421334	-0.09063688	3.8360267	9.024802	Walking_Type
15:25:44.903	-0.2849187	4.163644	9.364009	0.16837218	-0.027995344	0.3421334	-0.09063688	3.8360267	9.024802	Walking_Type
15:25:44.926	-0.2849187	4.163644	9.364009	0.16837218	-0.027995344	0.3421334	-0.09063688	3.8360267	9.024802	Walking_Type
15:25:44.949	-0.2849187	4.163644	9.364009	0.16837218	-0.027995344	0.3421334	-0.09063688	3.8360267	9.024802	Walking_Type
15:25:44.973	-0.23224466	2.9473522	10.216371	-0.13400611	-0.48186824	0.19919093	0.22794214	3.3097486	9.228433	Walking_Type
15:25:44.997	-0.23224466	2.9473522	10.216371	-0.13400611	-0.48186824	0.19919093	0.22794214	3.3097486	9.228433	Walking_Type
15:25:45.022	-0.23224466	2.9473522	10.216371	-0.13400611	-0.48186824	0.19919093	0.22794214	3.3097486	9.228433	Walking_Type
15:25:45.044	-0.23224466	2.9473522	10.216371	-0.13400611	-0.48186824	0.19919093	0.22794214	3.3097486	9.228433	Walking_Type
15:25:45.067	-0.23224466	2.9473522	10.216371	-0.13400611	-0.48186824	0.19919093	0.22794214	3.3097486	9.228433	Walking_Type
15:25:45.089	-0.23224466	2.9473522	10.216371	-0.13400611	-0.48186824	0.19919093	0.22794214	3.3097486	9.228433	Walking_Type
15:25:45.111	-0.23224466	2.9473522	10.216371	-0.13400611	-0.48186824	0.19919093	0.22794214	3.3097486	9.228433	Walking_Type
15:25:45.155	-0.12929083	3.3902931	6.672844	0.23190217	0.18458575	0.3335813	0.120419	3.3769352	9.206095	Walking_Type
15:25:45.178	-0.12929083	3.3902931	6.672844	0.23190217	0.18458575	0.3335813	0.120419	3.3769352	9.206095	Walking_Type
15:25:45.201	-0.12929083	3.3902931	6.672844	0.23190217	0.18458575	0.3335813	0.120419	3.3769352	9.206095	Walking_Type
15:25:45.234	-0.12929083	3.3902931	6.672844	0.23190217	0.18458575	0.3335813	0.120419	3.3769352	9.206095	Walking_Type
15:25:45.255	-0.12929083	3.3902931	6.672844	0.23190217	0.18458575	0.3335813	0.120419	3.3769352	9.206095	Walking_Type
15:25:45.276	-0.12929083	3.3902931	6.672844	0.23190217	0.18458575	0.3335813	0.120419	3.3769352	9.206095	Walking_Type
15:25:45.297	-0.12929083	3.3902931	6.672844	0.23190217	0.18458575	0.3335813	0.120419	3.3769352	9.206095	Walking_Type
15:25:45.318	-0.12929083	3.3902931	6.672844	0.23190217	0.18458575	0.3335813	0.120419	3.3769352	9.206095	Walking_Type
15:25:45.339	-0.24421602	4.640105	7.884347	0.2276261	-0.11290561	0.043420304	0.028227257	3.4124806	9.193724	Walking_Type
15:25:45.361	-0.24421602	4.640105	7.884347	0.2276261	-0.11290561	0.043420304	0.028227257	3.4124806	9.193724	Walking_Type
15:25:45.383	-0.24421602	4.640105	7.884347	0.2276261	-0.11290561	0.043420304	0.028227257	3.4124806	9.193724	Walking_Type
15:25:45.405	-0.24421602	4.640105	7.884347	0.2276261	-0.11290561	0.043420304	0.028227257	3.4124806	9.193724	Walking_Type
15:25:45.428	-0.24421602	4.640105	7.884347	0.2276261	-0.11290561	0.043420304	0.028227257	3.4124806	9.193724	Walking_Type
15:25:45.452	-0.24421602	4.640105	7.884347	0.2276261	-0.11290561	0.043420304	0.028227257	3.4124806	9.193724	Walking_Type
15:25:45.475	-0.24421602	4.640105	7.884347	0.2276261	-0.11290561	0.043420304	0.028227257	3.4124806	9.193724	Walking_Type
15:25:45.499	-0.24421602	4.640105	7.884347	0.2276261	-0.11290561	0.043420304	0.028227257	3.4124806	9.193724	Walking_Type
15:25:45.522	0.72785956	5.2219133	9.421472	0.6417927	0.102118954	-0.10929602	-0.06847654	4.066763	8.923402	Walking_Type
15:25:45.545	0.72785956	5.2219133	9.421472	0.6417927	0.102118954	-0.10929602	-0.06847654	4.066763	8.923402	Walking_Type
15:25:45.568	0.72785956	5.2219133	9.421472	0.6417927	0.102118954	-0.10929602	-0.06847654	4.066763	8.923402	Walking_Type
15:25:45.591	0.72785956	5.2219133	9.421472	0.6417927	0.102118954	-0.10929602	-0.06847654	4.066763	8.923402	Walking_Type
15:25:45.614	0.72785956	5.2219133	9.421472	0.6417927	0.102118954	-0.10929602	-0.06847654	4.066763	8.923402	Walking_Type
15:25:45.637	0.72785956	5.2219133	9.421472	0.6417927	0.102118954	-0.10929602	-0.06847654	4.066763	8.923402	Walking_Type
15:25:45.661	0.72785956	5.2219133	9.421472	0.6417927	0.102118954	-0.10929602	-0.06847654	4.066763	8.923402	Walking_Type
15:25:45.685	0.72785956	5.2219133	9.421472	0.6417927	0.102118954	-0.10929602	-0.06847654	4.066763	8.923402	Walking_Type
15:25:45.707	1.4126221	3.0814316	6.9888883	0.55810416	0.1961922	-0.05920506	-0.33069217	4.253739	8.829876	Walking_Type
15:25:45.738	1.4126221	3.0814316	6.9888883	0.55810416	0.1961922	-0.05920506	-0.33069217	4.253739	8.829876	Walking_Type
15:25:45.761	1.4126221	3.0814316	6.9888883	0.55810416	0.1961922	-0.05920506	-0.33069217	4.253739	8.829876	Walking_Type
15:25:45.783	1.4126221	3.0814316	6.9888883	0.55810416	0.1961922	-0.05920506	-0.33069217	4.253739	8.829876	Walking_Type
15:25:45.807	1.4126221	3.0814316	6.9888883	0.55810416	0.1961922	-0.05920506	-0.33069217	4.253739	8.829876	Walking_Type
15:25:45.830	1.4126221	3.0814316	6.9888883	0.55810416	0.1961922	-0.05920506	-0.33069217	4.253739	8.829876	Walking_Type
15:25:45.853	1.4126221	3.0814316	6.9888883	0.55810416	0.1961922	-0.05920506	-0.33069217	4.253739	8.829876	Walking_Type
15:25:45.876	0.37829542	4.14449	6.9146657	-0.17921014	0.0660779	-0.13495235	-0.15469067	4.283752	8.820198	Walking_Type
15:25:45.898	0.37829542	4.14449	6.9146657	-0.17921014	0.0660779	-0.13495235	-0.15469067	4.283752	8.820198	Walking_Type
15:25:45.922	0.37829542	4.14449	6.9146657	-0.17921014	0.0660779	-0.13495235	-0.15469067	4.283752	8.820198	Walking_Type
15:25:45.945	0.37829542	4.14449	6.9146657	-0.17921014	0.0660779	-0.13495235	-0.15469067	4.283752	8.820198	Walking_Type
15:25:45.968	0.37829542	4.14449	6.9146657	-0.17921014	0.0660779	-0.13495235	-0.15469067	4.283752	8.820198	Walking_Type
15:25:45.991	0.37829542	4.14449	6.9146657	-0.17921014	0.0660779	-0.13495235	-0.15469067	4.283752	8.820198	Walking_Type
15:25:46.014	0.37829542	4.14449	6.9146657	-0.17921014	0.0660779	-0.13495235	-0.15469067	4.283752	8.820198	Walking_Type
15:25:46.034	0.37829542	4.14449	6.9146657	-0.17921014	0.0660779	-0.13495235	-0.15469067	4.283752	8.820198	Walking_Type
15:25:46.054	0.2083019	5.166845	8.8085375	0.07918585	0.040421568	0.14299133	-0.01255911	4.2082443	8.857816	Walking_Type
15:25:46.084	0.2083019	5.166845	8.8085375	0.07918585	0.040421568	0.14299133	-0.01255911	4.2082443	8.857816	Walking_Type
15:25:46.118	0.2083019	5.166845	8.8085375	0.07918585	0.040421568	0.14299133	-0.01255911	4.2082443	8.857816	Walking_Type
15:25:46.140	0.2083019	5.166845	8.8085375	0.07918585	0.040421568	0.14299133	-0.01255911	4.2082443	8.857816	Walking_Type
15:25:46.163	0.2083019	5.166845	8.8085375	0.07918585	0.040421568	0.14299133	-0.01255911	4.2082443	8.857816	Walking_Type
15:25:46.185	0.2083019	5.166845	8.8085375	0.07918585	0.040421568	0.14299133	-0.01255911	4.2082443	8.857816	Walking_Type
15:25:46.207	0.2083019	5.166845	8.8085375	0.07918585	0.040421568	0.14299133	-0.01255911	4.2082443	8.857816	Walking_Type
15:25:46.229	-1.4605076	3.3567734	10.379181	-0.79374063	0.44237092	0.46308473	-0.2545807	4.5512877	8.682817	Walking_Type
15:25:46.251	-1.4605076	3.3567734	10.379181	-0.79374063	0.44237092	0.46308473	-0.2545807	4.5512877	8.682817	Walking_Type
15:25:46.275	-1.4605076	3.3567734	10.379181	-0.79374063	0.44237092	0.46308473	-0.2545807	4.5512877	8.682817	Walking_Type
15:25:46.311	-1.4605076	3.3567734	10.379181	-0.79374063	0.44237092	0.46308473	-0.2545807	4.5512877	8.682817	Walking_Type
15:25:46.333	-1.4605076	3.3567734	10.379181	-0.79374063	0.44237092	0.46308473	-0.2545807	4.5512877	8.682817	Walking_Type
15:25:46.354	-1.4605076	3.3567734	10.379181	-0.79374063	0.44237092	0.46308473	-0.2545807	4.5512877	8.682817	Walking_Type
15:25:46.375	-1.4605076	3.3567734	10.379181	-0.79374063	0.44237092	0.46308473	-0.2545807	4.5512877	8.682817	Walking_Type
15:25:46.398	-1.4605076	3.3567734	10.379181	-0.79374063	0.44237092	0.46308473	-0.2545807	4.5512877	8.682817	Walking_Type
15:25:46.422	-0.6560313	3.1915684	9.340066	-0.27450514	-0.21797444	0.2767708	-0.124239124	4.147705	8.885463	Walking_Type
15:25:46.446	-0.6560313	3.1915684	9.340066	-0.27450514	-0.21797444	0.2767708	-0.124239124	4.147705	8.885463	Walking_Type
15:25:46.478	-0.6560313	3.1915684	9.340066	-0.27450514	-0.21797444	0.2767708	-0.124239124	4.147705	8.885463	Walking_Type
15:25:46.501	-0.6560313	3.1915684	9.340066	-0.27450514	-0.21797444	0.2767708	-0.124239124	4.147705	8.885463	Walking_Type
15:25:46.525	-0.6560313	3.1915684	9.340066	-0.27450514	-0.21797444	0.2767708	-0.124239124	4.147705	8.885463	Walking_Type
15:25:46.548	-0.6560313	3.1915684	9.340066	-0.27450514	-0.21797444	0.2767708	-0.124239124	4.147705	8.885463	Walking_Type
15:25:46.571	-0.6560313	3.1915684	9.340066	-0.27450514	-0.21797444	0.2767708	-0.124239124	4.147705	8.885463	Walking_Type
15:25:46.594	-0.70870537	4.3192716	8.480521	-0.1749341	-0.0060041943	0.11855672	-0.17890139	4.1282516	8.893588	Walking_Type
15:25:46.617	-0.70870537	4.3192716	8.480521	-0.1749341	-0.0060041943	0.11855672	-0.17890139	4.1282516	8.893588	Walking_Type
15:25:46.641	-0.70870537	4.3192716	8.480521	-0.1749341	-0.0060041943	0.11855672	-0.17890139	4.1282516	8.893588	Walking_Type
15:25:46.664	-0.70870537	4.3192716	8.480521	-0.1749341	-0.0060041943	0.11855672	-0.17890139	4.1282516	8.893588	Walking_Type
15:25:46.686	-0.70870537	4.3192716	8.480521	-0.1749341	-0.0060041943	0.11855672	-0.17890139	4.1282516	8.893588	Walking_Type
15:25:46.707	-0.70870537	4.3192716	8.480521	-0.1749341	-0.0060041943	0.11855672	-0.17890139	4.1282516	8.893588	Walking_Type
15:25:46.730	-0.70870537	4.3192716	8.480521	-0.1749341	-0.0060041943	0.11855672	-0.17890139	4.1282516	8.893588	Walking_Type
15:25:46.752	-0.70870537	4.3192716	8.480521	-0.1749341	-0.0060041943	0.11855672	-0.17890139	4.1282516	8.893588	Walking_Type
15:25:46.774	-0.33519846	4.515602	8.707977	-0.091245554	0.0856256	-0.047598623	-0.021677269	4.018335	8.945552	Walking_Type
15:25:46.808	-0.33519846	4.515602	8.707977	-0.091245554	0.0856256	-0.047598623	-0.021677269	4.018335	8.945552	Walking_Type
15:25:46.831	-0.33519846	4.515602	8.707977	-0.091245554	0.0856256	-0.047598623	-0.021677269	4.018335	8.945552	Walking_Type
15:25:46.855	-0.33519846	4.515602	8.707977	-0.091245554	0.0856256	-0.047598623	-0.021677269	4.018335	8.945552	Walking_Type
15:25:46.878	-0.33519846	4.515602	8.707977	-0.091245554	0.0856256	-0.047598623	-0.021677269	4.018335	8.945552	Walking_Type
15:25:46.901	-0.33519846	4.515602	8.707977	-0.091245554	0.0856256	-0.047598623	-0.021677269	4.018335	8.945552	Walking_Type
15:25:46.925	-0.33519846	4.515602	8.707977	-0.091245554	0.0856256	-0.047598623	-0.021677269	4.018335	8.945552	Walking_Type
15:25:46.948	-0.33519846	4.515602	8.707977	-0.091245554	0.0856256	-0.047598623	-0.021677269	4.018335	8.945552	Walking_Type
15:25:46.971	-0.14844504	2.9162266	11.231544	-0.9562307	-0.035325725	-0.30355114	-0.20643716	4.139522	8.88775	Walking_Type
15:25:46.993	-0.14844504	2.9162266	11.231544	-0.9562307	-0.035325725	-0.30355114	-0.20643716	4.139522	8.88775	Walking_Type
15:25:47.015	-0.14844504	2.9162266	11.231544	-0.9562307	-0.035325725	-0.30355114	-0.20643716	4.139522	8.88775	Walking_Type
15:25:47.038	-0.14844504	2.9162266	11.231544	-0.9562307	-0.035325725	-0.30355114	-0.20643716	4.139522	8.88775	Walking_Type
15:25:47.061	-0.14844504	2.9162266	11.231544	-0.9562307	-0.035325725	-0.30355114	-0.20643716	4.139522	8.88775	Walking_Type
15:25:47.082	-0.14844504	2.9162266	11.231544	-0.9562307	-0.035325725	-0.30355114	-0.20643716	4.139522	8.88775	Walking_Type
15:25:47.106	-0.14844504	2.9162266	11.231544	-0.9562307	-0.035325725	-0.30355114	-0.20643716	4.139522	8.88775	Walking_Type
15:25:47.129	-0.14844504	2.9162266	11.231544	-0.9562307	-0.035325725	-0.30355114	-0.20643716	4.139522	8.88775	Walking_Type
15:25:47.152	0.13168511	2.5762396	9.481328	-0.09796507	-0.02616275	-0.27422962	-0.4421645	3.8988414	8.987429	Walking_Type
15:25:47.175	0.13168511	2.5762396	9.481328	-0.09796507	-0.02616275	-0.27422962	-0.4421645	3.8988414	8.987429	Walking_Type
15:25:47.198	0.13168511	2.5762396	9.481328	-0.09796507	-0.02616275	-0.27422962	-0.4421645	3.8988414	8.987429	Walking_Type
15:25:47.222	0.13168511	2.5762396	9.481328	-0.09796507	-0.02616275	-0.27422962	-0.4421645	3.8988414	8.987429	Walking_Type
15:25:47.245	0.13168511	2.5762396	9.481328	-0.09796507	-0.02616275	-0.27422962	-0.4421645	3.8988414	8.987429	Walking_Type
15:25:47.268	0.13168511	2.5762396	9.481328	-0.09796507	-0.02616275	-0.27422962	-0.4421645	3.8988414	8.987429	Walking_Type
15:25:47.291	0.13168511	2.5762396	9.481328	-0.09796507	-0.02616275	-0.27422962	-0.4421645	3.8988414	8.987429	Walking_Type
15:25:47.314	0.083799616	3.9002736	8.672064	-0.18959486	0.009878302	-0.22658214	-0.47872102	3.8851795	8.991472	Walking_Type
15:25:47.338	0.083799616	3.9002736	8.672064	-0.18959486	0.009878302	-0.22658214	-0.47872102	3.8851795	8.991472	Walking_Type
15:25:47.361	0.083799616	3.9002736	8.672064	-0.18959486	0.009878302	-0.22658214	-0.47872102	3.8851795	8.991472	Walking_Type
15:25:47.384	0.083799616	3.9002736	8.672064	-0.18959486	0.009878302	-0.22658214	-0.47872102	3.8851795	8.991472	Walking_Type
15:25:47.407	0.083799616	3.9002736	8.672064	-0.18959486	0.009878302	-0.22658214	-0.47872102	3.8851795	8.991472	Walking_Type
15:25:47.430	0.083799616	3.9002736	8.672064	-0.18959486	0.009878302	-0.22658214	-0.47872102	3.8851795	8.991472	Walking_Type
15:25:47.452	0.083799616	3.9002736	8.672064	-0.18959486	0.009878302	-0.22658214	-0.47872102	3.8851795	8.991472	Walking_Type
15:25:47.475	0.083799616	3.9002736	8.672064	-0.18959486	0.009878302	-0.22658214	-0.47872102	3.8851795	8.991472	Walking_Type
15:25:47.498	-0.40463245	4.865166	10.357633	0.209911	0.020263012	0.0031031955	-0.34084415	4.0915937	8.905787	Walking_Type
15:25:47.521	-0.40463245	4.865166	10.357633	0.209911	0.020263012	0.0031031955	-0.34084415	4.0915937	8.905787	Walking_Type
15:25:47.544	-0.40463245	4.865166	10.357633	0.209911	0.020263012	0.0031031955	-0.34084415	4.0915937	8.905787	Walking_Type
15:25:47.568	-0.40463245	4.865166	10.357633	0.209911	0.020263012	0.0031031955	-0.34084415	4.0915937	8.905787	Walking_Type
15:25:47.591	-0.40463245	4.865166	10.357633	0.209911	0.020263012	0.0031031955	-0.34084415	4.0915937	8.905787	Walking_Type
15:25:47.614	-0.40463245	4.865166	10.357633	0.209911	0.020263012	0.0031031955	-0.34084415	4.0915937	8.905787	Walking_Type
15:25:47.637	-0.40463245	4.865166	10.357633	0.209911	0.020263012	0.0031031955	-0.34084415	4.0915937	8.905787	Walking_Type
15:25:47.659	-0.40463245	4.865166	10.357633	0.209911	0.020263012	0.0031031955	-0.34084415	4.0915937	8.905787	Walking_Type
15:25:47.683	-0.35914123	3.0718546	8.686429	0.29054523	-0.33526057	0.3384682	-0.3494062	4.2297955	8.8406515	Walking_Type
15:25:47.706	-0.35914123	3.0718546	8.686429	0.29054523	-0.33526057	0.3384682	-0.3494062	4.2297955	8.8406515	Walking_Type
15:25:47.729	-0.35914123	3.0718546	8.686429	0.29054523	-0.33526057	0.3384682	-0.3494062	4.2297955	8.8406515	Walking_Type
15:25:47.751	-0.35914123	3.0718546	8.686429	0.29054523	-0.33526057	0.3384682	-0.3494062	4.2297955	8.8406515	Walking_Type
15:25:47.772	-0.35914123	3.0718546	8.686429	0.29054523	-0.33526057	0.3384682	-0.3494062	4.2297955	8.8406515	Walking_Type
15:25:47.800	-0.35914123	3.0718546	8.686429	0.29054523	-0.33526057	0.3384682	-0.3494062	4.2297955	8.8406515	Walking_Type
15:25:47.821	-0.35914123	3.0718546	8.686429	0.29054523	-0.33526057	0.3384682	-0.3494062	4.2297955	8.8406515	Walking_Type
15:25:47.841	-0.35914123	3.0718546	8.686429	0.29054523	-0.33526057	0.3384682	-0.3494062	4.2297955	8.8406515	Walking_Type
15:25:47.862	-1.0271438	4.0463243	6.8332605	0.23434563	0.024539068	0.010433579	-0.32421288	4.1374607	8.885193	Walking_Type
15:25:47.884	-1.0271438	4.0463243	6.8332605	0.23434563	0.024539068	0.010433579	-0.32421288	4.1374607	8.885193	Walking_Type
15:25:47.907	-1.0271438	4.0463243	6.8332605	0.23434563	0.024539068	0.010433579	-0.32421288	4.1374607	8.885193	Walking_Type
15:25:47.930	-1.0271438	4.0463243	6.8332605	0.23434563	0.024539068	0.010433579	-0.32421288	4.1374607	8.885193	Walking_Type
15:25:47.952	-1.0271438	4.0463243	6.8332605	0.23434563	0.024539068	0.010433579	-0.32421288	4.1374607	8.885193	Walking_Type
15:25:47.975	-1.0271438	4.0463243	6.8332605	0.23434563	0.024539068	0.010433579	-0.32421288	4.1374607	8.885193	Walking_Type
15:25:47.997	-1.0271438	4.0463243	6.8332605	0.23434563	0.024539068	0.010433579	-0.32421288	4.1374607	8.885193	Walking_Type
15:25:48.019	-1.0271438	4.0463243	6.8332605	0.23434563	0.024539068	0.010433579	-0.32421288	4.1374607	8.885193	Walking_Type
15:25:48.040	-0.34716985	4.4485626	7.3863378	0.06513595	-0.070755914	0.061135396	-0.013989646	4.261243	8.832439	Walking_Type
15:25:48.065	-0.34716985	4.4485626	7.3863378	0.06513595	-0.070755914	0.061135396	-0.013989646	4.261243	8.832439	Walking_Type
15:25:48.089	-0.34716985	4.4485626	7.3863378	0.06513595	-0.070755914	0.061135396	-0.013989646	4.261243	8.832439	Walking_Type
15:25:48.110	-0.34716985	4.4485626	7.3863378	0.06513595	-0.070755914	0.061135396	-0.013989646	4.261243	8.832439	Walking_Type
15:25:48.132	-0.34716985	4.4485626	7.3863378	0.06513595	-0.070755914	0.061135396	-0.013989646	4.261243	8.832439	Walking_Type
15:25:48.152	-0.34716985	4.4485626	7.3863378	0.06513595	-0.070755914	0.061135396	-0.013989646	4.261243	8.832439	Walking_Type
15:25:48.174	-0.34716985	4.4485626	7.3863378	0.06513595	-0.070755914	0.061135396	-0.013989646	4.261243	8.832439	Walking_Type
15:25:48.197	-0.34716985	4.4485626	7.3863378	0.06513595	-0.070755914	0.061135396	-0.013989646	4.261243	8.832439	Walking_Type
15:25:48.218	0.5219519	5.030371	9.215564	0.38156414	-0.28150442	-0.01949882	0.118284985	4.2473273	8.838359	Walking_Type
15:25:48.240	0.5219519	5.030371	9.215564	0.38156414	-0.28150442	-0.01949882	0.118284985	4.2473273	8.838359	Walking_Type
15:25:48.261	0.5219519	5.030371	9.215564	0.38156414	-0.28150442	-0.01949882	0.118284985	4.2473273	8.838359	Walking_Type
15:25:48.283	0.5219519	5.030371	9.215564	0.38156414	-0.28150442	-0.01949882	0.118284985	4.2473273	8.838359	Walking_Type
15:25:48.308	0.5219519	5.030371	9.215564	0.38156414	-0.28150442	-0.01949882	0.118284985	4.2473273	8.838359	Walking_Type
15:25:48.329	0.5219519	5.030371	9.215564	0.38156414	-0.28150442	-0.01949882	0.118284985	4.2473273	8.838359	Walking_Type
15:25:48.350	0.5219519	5.030371	9.215564	0.38156414	-0.28150442	-0.01949882	0.118284985	4.2473273	8.838359	Walking_Type
15:25:48.371	0.5219519	5.030371	9.215564	0.38156414	-0.28150442	-0.01949882	0.118284985	4.2473273	8.838359	Walking_Type
15:25:48.393	1.2665714	3.7518287	6.8883286	0.1488245	0.396556	-0.19298454	-0.029801045	4.1617312	8.879722	Walking_Type
15:25:48.414	1.2665714	3.7518287	6.8883286	0.1488245	0.396556	-0.19298454	-0.029801045	4.1617312	8.879722	Walking_Type
15:25:48.437	1.2665714	3.7518287	6.8883286	0.1488245	0.396556	-0.19298454	-0.029801045	4.1617312	8.879722	Walking_Type
15:25:48.462	1.2665714	3.7518287	6.8883286	0.1488245	0.396556	-0.19298454	-0.029801045	4.1617312	8.879722	Walking_Type
15:25:48.485	1.2665714	3.7518287	6.8883286	0.1488245	0.396556	-0.19298454	-0.029801045	4.1617312	8.879722	Walking_Type
15:25:48.506	1.2665714	3.7518287	6.8883286	0.1488245	0.396556	-0.19298454	-0.029801045	4.1617312	8.879722	Walking_Type
15:25:48.528	1.2665714	3.7518287	6.8883286	0.1488245	0.396556	-0.19298454	-0.029801045	4.1617312	8.879722	Walking_Type
15:25:48.549	1.2665714	3.7518287	6.8883286	0.1488245	0.396556	-0.19298454	-0.029801045	4.1617312	8.879722	Walking_Type
15:25:48.571	0.25379312	3.6512692	6.7446723	-0.33803514	0.019652145	-0.094024375	0.009254169	3.681634	9.089327	Walking_Type
15:25:48.592	0.25379312	3.6512692	6.7446723	-0.33803514	0.019652145	-0.094024375	0.009254169	3.681634	9.089327	Walking_Type
15:25:48.614	0.25379312	3.6512692	6.7446723	-0.33803514	0.019652145	-0.094024375	0.009254169	3.681634	9.089327	Walking_Type
15:25:48.634	0.25379312	3.6512692	6.7446723	-0.33803514	0.019652145	-0.094024375	0.009254169	3.681634	9.089327	Walking_Type
15:25:48.655	0.25379312	3.6512692	6.7446723	-0.33803514	0.019652145	-0.094024375	0.009254169	3.681634	9.089327	Walking_Type
15:25:48.677	0.25379312	3.6512692	6.7446723	-0.33803514	0.019652145	-0.094024375	0.009254169	3.681634	9.089327	Walking_Type
15:25:48.698	0.25379312	3.6512692	6.7446723	-0.33803514	0.019652145	-0.094024375	0.009254169	3.681634	9.089327	Walking_Type
15:25:48.721	0.25379312	3.6512692	6.7446723	-0.33803514	0.019652145	-0.094024375	0.009254169	3.681634	9.089327	Walking_Type
15:25:48.745	0.25379312	3.6512692	6.7446723	-0.33803514	0.019652145	-0.094024375	0.009254169	3.681634	9.089327	Walking_Type
15:25:48.769	0.76616794	4.0989985	8.973742	0.22884785	0.0239282	0.19369315	-0.00303197	3.435212	9.185298	Walking_Type
15:25:48.791	0.76616794	4.0989985	8.973742	0.22884785	0.0239282	0.19369315	-0.00303197	3.435212	9.185298	Walking_Type
15:25:48.813	0.76616794	4.0989985	8.973742	0.22884785	0.0239282	0.19369315	-0.00303197	3.435212	9.185298	Walking_Type
15:25:48.834	0.76616794	4.0989985	8.973742	0.22884785	0.0239282	0.19369315	-0.00303197	3.435212	9.185298	Walking_Type
15:25:48.857	0.76616794	4.0989985	8.973742	0.22884785	0.0239282	0.19369315	-0.00303197	3.435212	9.185298	Walking_Type
15:25:48.880	0.76616794	4.0989985	8.973742	0.22884785	0.0239282	0.19369315	-0.00303197	3.435212	9.185298	Walking_Type
15:25:48.903	0.76616794	4.0989985	8.973742	0.22884785	0.0239282	0.19369315	-0.00303197	3.435212	9.185298	Walking_Type
15:25:48.924	0.76616794	4.0989985	8.973742	0.22884785	0.0239282	0.19369315	-0.00303197	3.435212	9.185298	Walking_Type
15:25:48.946	-1.1684061	3.0191805	9.031204	0.17020477	0.42893186	0.67566586	-0.11155612	3.809473	9.0358095	Walking_Type
15:25:48.966	-1.1684061	3.0191805	9.031204	0.17020477	0.42893186	0.67566586	-0.11155612	3.809473	9.0358095	Walking_Type
15:25:48.987	-1.1684061	3.0191805	9.031204	0.17020477	0.42893186	0.67566586	-0.11155612	3.809473	9.0358095	Walking_Type
15:25:49.031	-1.1684061	3.0191805	9.031204	0.17020477	0.42893186	0.67566586	-0.11155612	3.809473	9.0358095	Walking_Type
15:25:49.053	-1.1684061	3.0191805	9.031204	0.17020477	0.42893186	0.67566586	-0.11155612	3.809473	9.0358095	Walking_Type
15:25:49.074	-1.1684061	3.0191805	9.031204	0.17020477	0.42893186	0.67566586	-0.11155612	3.809473	9.0358095	Walking_Type
15:25:49.096	-1.1684061	3.0191805	9.031204	0.17020477	0.42893186	0.67566586	-0.11155612	3.809473	9.0358095	Walking_Type
15:25:49.118	-0.70870537	2.8180614	9.105427	-0.12484314	-0.043266974	0.06663318	-0.035908006	3.523986	9.151536	Walking_Type
15:25:49.140	-0.70870537	2.8180614	9.105427	-0.12484314	-0.043266974	0.06663318	-0.035908006	3.523986	9.151536	Walking_Type
15:25:49.164	-0.70870537	2.8180614	9.105427	-0.12484314	-0.043266974	0.06663318	-0.035908006	3.523986	9.151536	Walking_Type
15:25:49.186	-0.70870537	2.8180614	9.105427	-0.12484314	-0.043266974	0.06663318	-0.035908006	3.523986	9.151536	Walking_Type
15:25:49.207	-0.70870537	2.8180614	9.105427	-0.12484314	-0.043266974	0.06663318	-0.035908006	3.523986	9.151536	Walking_Type
15:25:49.229	-0.70870537	2.8180614	9.105427	-0.12484314	-0.043266974	0.06663318	-0.035908006	3.523986	9.151536	Walking_Type
15:25:49.251	-0.70870537	2.8180614	9.105427	-0.12484314	-0.043266974	0.06663318	-0.035908006	3.523986	9.151536	Walking_Type
15:25:49.271	-0.70870537	2.8180614	9.105427	-0.12484314	-0.043266974	0.06663318	-0.035908006	3.523986	9.151536	Walking_Type
15:25:49.293	-0.55307746	3.7422516	8.547561	-0.1853188	-0.13795108	-0.04515516	-0.11094277	3.5866957	9.126536	Walking_Type
15:25:49.314	-0.55307746	3.7422516	8.547561	-0.1853188	-0.13795108	-0.04515516	-0.11094277	3.5866957	9.126536	Walking_Type
15:25:49.335	-0.55307746	3.7422516	8.547561	-0.1853188	-0.13795108	-0.04515516	-0.11094277	3.5866957	9.126536	Walking_Type
15:25:49.357	-0.55307746	3.7422516	8.547561	-0.1853188	-0.13795108	-0.04515516	-0.11094277	3.5866957	9.126536	Walking_Type
15:25:49.379	-0.55307746	3.7422516	8.547561	-0.1853188	-0.13795108	-0.04515516	-0.11094277	3.5866957	9.126536	Walking_Type
15:25:49.403	-0.55307746	3.7422516	8.547561	-0.1853188	-0.13795108	-0.04515516	-0.11094277	3.5866957	9.126536	Walking_Type
15:25:49.426	-0.55307746	3.7422516	8.547561	-0.1853188	-0.13795108	-0.04515516	-0.11094277	3.5866957	9.126536	Walking_Type
15:25:49.447	-0.55307746	3.7422516	8.547561	-0.1853188	-0.13795108	-0.04515516	-0.11094277	3.5866957	9.126536	Walking_Type
15:25:49.472	-0.33759275	4.4413795	8.834874	-0.1767667	-0.3028847	-0.046987753	0.07387955	3.880247	9.00603	Walking_Type
15:25:49.494	-0.33759275	4.4413795	8.834874	-0.1767667	-0.3028847	-0.046987753	0.07387955	3.880247	9.00603	Walking_Type
15:25:49.516	-0.33759275	4.4413795	8.834874	-0.1767667	-0.3028847	-0.046987753	0.07387955	3.880247	9.00603	Walking_Type
15:25:49.553	-0.33759275	4.4413795	8.834874	-0.1767667	-0.3028847	-0.046987753	0.07387955	3.880247	9.00603	Walking_Type
15:25:49.577	-0.33759275	4.4413795	8.834874	-0.1767667	-0.3028847	-0.046987753	0.07387955	3.880247	9.00603	Walking_Type
15:25:49.601	-0.33759275	4.4413795	8.834874	-0.1767667	-0.3028847	-0.046987753	0.07387955	3.880247	9.00603	Walking_Type
15:25:49.622	-0.33759275	4.4413795	8.834874	-0.1767667	-0.3028847	-0.046987753	0.07387955	3.880247	9.00603	Walking_Type
15:25:49.643	-0.33759275	4.4413795	8.834874	-0.1767667	-0.3028847	-0.046987753	0.07387955	3.880247	9.00603	Walking_Type
15:25:49.665	0.45730647	2.310475	10.364816	-0.4773124	0.30431533	0.020207422	0.27734965	4.2810497	8.818507	Walking_Type
15:25:49.686	0.45730647	2.310475	10.364816	-0.4773124	0.30431533	0.020207422	0.27734965	4.2810497	8.818507	Walking_Type
15:25:49.708	0.45730647	2.310475	10.364816	-0.4773124	0.30431533	0.020207422	0.27734965	4.2810497	8.818507	Walking_Type
15:25:49.734	0.45730647	2.310475	10.364816	-0.4773124	0.30431533	0.020207422	0.27734965	4.2810497	8.818507	Walking_Type
15:25:49.756	0.45730647	2.310475	10.364816	-0.4773124	0.30431533	0.020207422	0.27734965	4.2810497	8.818507	Walking_Type
15:25:49.778	0.45730647	2.310475	10.364816	-0.4773124	0.30431533	0.020207422	0.27734965	4.2810497	8.818507	Walking_Type
15:25:49.800	0.45730647	2.310475	10.364816	-0.4773124	0.30431533	0.020207422	0.27734965	4.2810497	8.818507	Walking_Type
15:25:49.822	0.45730647	2.310475	10.364816	-0.4773124	0.30431533	0.020207422	0.27734965	4.2810497	8.818507	Walking_Type
15:25:49.849	-0.34956414	2.291321	9.775824	-0.79374063	-0.1605531	-0.41167432	-0.043443155	3.9441028	8.978448	Walking_Type
15:25:49.871	-0.34956414	2.291321	9.775824	-0.79374063	-0.1605531	-0.41167432	-0.043443155	3.9441028	8.978448	Walking_Type
15:25:49.892	-0.34956414	2.291321	9.775824	-0.79374063	-0.1605531	-0.41167432	-0.043443155	3.9441028	8.978448	Walking_Type
15:25:49.913	-0.34956414	2.291321	9.775824	-0.79374063	-0.1605531	-0.41167432	-0.043443155	3.9441028	8.978448	Walking_Type
15:25:49.935	-0.34956414	2.291321	9.775824	-0.79374063	-0.1605531	-0.41167432	-0.043443155	3.9441028	8.978448	Walking_Type
15:25:49.956	-0.34956414	2.291321	9.775824	-0.79374063	-0.1605531	-0.41167432	-0.043443155	3.9441028	8.978448	Walking_Type
15:25:49.977	-0.34956414	2.291321	9.775824	-0.79374063	-0.1605531	-0.41167432	-0.043443155	3.9441028	8.978448	Walking_Type
15:25:49.998	-0.34956414	2.291321	9.775824	-0.79374063	-0.1605531	-0.41167432	-0.043443155	3.9441028	8.978448	Walking_Type
15:25:50.019	0.24182175	3.8715425	8.243488	0.10606392	0.027593393	0.009822713	-0.013387396	3.7310615	9.069143	Walking_Type
15:25:50.058	0.24182175	3.8715425	8.243488	0.10606392	0.027593393	0.009822713	-0.013387396	3.7310615	9.069143	Walking_Type
15:25:50.080	0.24182175	3.8715425	8.243488	0.10606392	0.027593393	0.009822713	-0.013387396	3.7310615	9.069143	Walking_Type
15:25:50.102	0.24182175	3.8715425	8.243488	0.10606392	0.027593393	0.009822713	-0.013387396	3.7310615	9.069143	Walking_Type
15:25:50.124	0.24182175	3.8715425	8.243488	0.10606392	0.027593393	0.009822713	-0.013387396	3.7310615	9.069143	Walking_Type
15:25:50.151	0.24182175	3.8715425	8.243488	0.10606392	0.027593393	0.009822713	-0.013387396	3.7310615	9.069143	Walking_Type
15:25:50.174	0.24182175	3.8715425	8.243488	0.10606392	0.027593393	0.009822713	-0.013387396	3.7310615	9.069143	Walking_Type
15:25:50.196	0.4285752	4.268992	9.445415	-0.10834978	0.06485617	0.24439497	0.1578494	3.9121227	8.991147	Walking_Type
15:25:50.218	0.4285752	4.268992	9.445415	-0.10834978	0.06485617	0.24439497	0.1578494	3.9121227	8.991147	Walking_Type
15:25:50.239	0.4285752	4.268992	9.445415	-0.10834978	0.06485617	0.24439497	0.1578494	3.9121227	8.991147	Walking_Type
15:25:50.260	0.4285752	4.268992	9.445415	-0.10834978	0.06485617	0.24439497	0.1578494	3.9121227	8.991147	Walking_Type
15:25:50.282	0.4285752	4.268992	9.445415	-0.10834978	0.06485617	0.24439497	0.1578494	3.9121227	8.991147	Walking_Type
15:25:50.304	0.4285752	4.268992	9.445415	-0.10834978	0.06485617	0.24439497	0.1578494	3.9121227	8.991147	Walking_Type
15:25:50.327	0.4285752	4.268992	9.445415	-0.10834978	0.06485617	0.24439497	0.1578494	3.9121227	8.991147	Walking_Type
15:25:50.350	0.4285752	4.268992	9.445415	-0.10834978	0.06485617	0.24439497	0.1578494	3.9121227	8.991147	Walking_Type
15:25:50.372	-0.72785956	2.2985039	11.411114	-0.7876319	-0.6492453	0.33907908	0.09641599	3.7999911	9.039975	Walking_Type
15:25:50.396	-0.72785956	2.2985039	11.411114	-0.7876319	-0.6492453	0.33907908	0.09641599	3.7999911	9.039975	Walking_Type
15:25:50.419	-0.72785956	2.2985039	11.411114	-0.7876319	-0.6492453	0.33907908	0.09641599	3.7999911	9.039975	Walking_Type
15:25:50.442	-0.72785956	2.2985039	11.411114	-0.7876319	-0.6492453	0.33907908	0.09641599	3.7999911	9.039975	Walking_Type
15:25:50.465	-0.72785956	2.2985039	11.411114	-0.7876319	-0.6492453	0.33907908	0.09641599	3.7999911	9.039975	Walking_Type
15:25:50.488	-0.72785956	2.2985039	11.411114	-0.7876319	-0.6492453	0.33907908	0.09641599	3.7999911	9.039975	Walking_Type
15:25:50.512	-0.72785956	2.2985039	11.411114	-0.7876319	-0.6492453	0.33907908	0.09641599	3.7999911	9.039975	Walking_Type
15:25:50.536	-0.72785956	2.2985039	11.411114	-0.7876319	-0.6492453	0.33907908	0.09641599	3.7999911	9.039975	Walking_Type
15:25:50.559	0.2681588	2.6001825	8.13814	0.046199128	-0.05914947	0.16253904	0.631665	3.0725965	9.291423	Walking_Type
15:25:50.582	0.2681588	2.6001825	8.13814	0.046199128	-0.05914947	0.16253904	0.631665	3.0725965	9.291423	Walking_Type
15:25:50.604	0.2681588	2.6001825	8.13814	0.046199128	-0.05914947	0.16253904	0.631665	3.0725965	9.291423	Walking_Type
15:25:50.625	0.2681588	2.6001825	8.13814	0.046199128	-0.05914947	0.16253904	0.631665	3.0725965	9.291423	Walking_Type
15:25:50.645	0.2681588	2.6001825	8.13814	0.046199128	-0.05914947	0.16253904	0.631665	3.0725965	9.291423	Walking_Type
15:25:50.666	0.2681588	2.6001825	8.13814	0.046199128	-0.05914947	0.16253904	0.631665	3.0725965	9.291423	Walking_Type
15:25:50.704	0.2681588	2.6001825	8.13814	0.046199128	-0.05914947	0.16253904	0.631665	3.0725965	9.291423	Walking_Type
15:25:50.726	0.2681588	2.6001825	8.13814	0.046199128	-0.05914947	0.16253904	0.45592898	3.1145465	9.28774	Walking_Type
15:25:50.748	0.28970724	3.9577363	8.897125	-0.10773891	0.100286365	-0.10196563	0.45592898	3.1145465	9.28774	Walking_Type
15:25:50.770	0.28970724	3.9577363	8.897125	-0.10773891	0.100286365	-0.10196563	0.45592898	3.1145465	9.28774	Walking_Type
15:25:50.793	0.28970724	3.9577363	8.897125	-0.10773891	0.100286365	-0.10196563	0.45592898	3.1145465	9.28774	Walking_Type
15:25:50.816	0.28970724	3.9577363	8.897125	-0.10773891	0.100286365	-0.10196563	0.45592898	3.1145465	9.28774	Walking_Type
15:25:50.839	0.28970724	3.9577363	8.897125	-0.10773891	0.100286365	-0.10196563	0.45592898	3.1145465	9.28774	Walking_Type
15:25:50.862	0.28970724	3.9577363	8.897125	-0.10773891	0.100286365	-0.10196563	0.45592898	3.1145465	9.28774	Walking_Type
15:25:50.884	0.28970724	3.9577363	8.897125	-0.10773891	0.100286365	-0.10196563	0.45592898	3.1145465	9.28774	Walking_Type
15:25:50.905	0.28970724	3.9577363	8.897125	0.42188126	0.08257127	-0.027440067	0.45592898	3.1145465	9.28774	Walking_Type
15:25:50.926	0.14605077	3.7326744	10.915499	0.42188126	0.08257127	-0.027440067	0.18156955	3.207651	9.265441	Walking_Type
15:25:50.947	0.14605077	3.7326744	10.915499	0.42188126	0.08257127	-0.027440067	0.18156955	3.207651	9.265441	Walking_Type
15:25:50.969	0.14605077	3.7326744	10.915499	0.42188126	0.08257127	-0.027440067	0.18156955	3.207651	9.265441	Walking_Type
15:25:50.990	0.14605077	3.7326744	10.915499	0.42188126	0.08257127	-0.027440067	0.18156955	3.207651	9.265441	Walking_Type
15:25:51.011	0.14605077	3.7326744	10.915499	0.42188126	0.08257127	-0.027440067	0.18156955	3.207651	9.265441	Walking_Type
15:25:51.034	0.14605077	3.7326744	10.915499	0.42188126	0.08257127	-0.027440067	0.18156955	3.207651	9.265441	Walking_Type
15:25:51.056	0.14605077	3.7326744	10.915499	0.42188126	0.08257127	-0.027440067	0.18156955	3.207651	9.265441	Walking_Type
15:25:51.079	0.14605077	3.7326744	10.915499	0.42188126	0.08257127	-0.027440067	0.18156955	3.207651	9.265441	Walking_Type
15:25:51.101	0.9768641	2.3320236	6.8260775	0.39255974	0.20413345	-0.19542801	-0.086708605	3.3183796	9.227741	Walking_Type
15:25:51.122	0.9768641	2.3320236	6.8260775	0.39255974	0.20413345	-0.19542801	-0.086708605	3.3183796	9.227741	Walking_Type
15:25:51.144	0.9768641	2.3320236	6.8260775	0.39255974	0.20413345	-0.19542801	-0.086708605	3.3183796	9.227741	Walking_Type
15:25:51.166	0.9768641	2.3320236	6.8260775	0.39255974	0.20413345	-0.19542801	-0.086708605	3.3183796	9.227741	Walking_Type
15:25:51.191	0.9768641	2.3320236	6.8260775	0.39255974	0.20413345	-0.19542801	-0.086708605	3.3183796	9.227741	Walking_Type
15:25:51.214	0.9768641	2.3320236	6.8260775	0.39255974	0.20413345	-0.19542801	-0.086708605	3.3183796	9.227741	Walking_Type
15:25:51.237	0.9768641	2.3320236	6.8260775	0.39255974	0.20413345	-0.19542801	-0.086708605	3.3183796	9.227741	Walking_Type
15:25:51.260	0.9768641	2.3320236	6.8260775	0.39255974	0.20413345	-0.19542801	-0.086708605	3.3183796	9.227741	Walking_Type
15:25:51.283	0.17238778	2.760599	7.1971903	0.10545306	0.13388394	-0.1551109	-0.18654998	3.0445845	9.320198	Walking_Type
15:25:51.305	0.17238778	2.760599	7.1971903	0.10545306	0.13388394	-0.1551109	-0.18654998	3.0445845	9.320198	Walking_Type
15:25:51.327	0.17238778	2.760599	7.1971903	0.10545306	0.13388394	-0.1551109	-0.18654998	3.0445845	9.320198	Walking_Type
15:25:51.348	0.17238778	2.760599	7.1971903	0.10545306	0.13388394	-0.1551109	-0.18654998	3.0445845	9.320198	Walking_Type
15:25:51.383	0.17238778	2.760599	7.1971903	0.10545306	0.13388394	-0.1551109	-0.18654998	3.0445845	9.320198	Walking_Type
15:25:51.405	0.17238778	2.760599	7.1971903	0.10545306	0.13388394	-0.1551109	-0.18654998	3.0445845	9.320198	Walking_Type
15:25:51.426	0.17238778	2.760599	7.1971903	0.10545306	0.13388394	-0.1551109	-0.18654998	3.0445845	9.320198	Walking_Type
15:25:51.447	0.090982445	4.048719	9.009656	0.06941201	0.04897368	0.27127305	-0.37099454	3.1777775	9.270084	Walking_Type
15:25:51.468	0.090982445	4.048719	9.009656	0.06941201	0.04897368	0.27127305	-0.37099454	3.1777775	9.270084	Walking_Type
15:25:51.490	0.090982445	4.048719	9.009656	0.06941201	0.04897368	0.27127305	-0.37099454	3.1777775	9.270084	Walking_Type
15:25:51.511	0.090982445	4.048719	9.009656	0.06941201	0.04897368	0.27127305	-0.37099454	3.1777775	9.270084	Walking_Type
15:25:51.531	0.090982445	4.048719	9.009656	0.06941201	0.04897368	0.27127305	-0.37099454	3.1777775	9.270084	Walking_Type
15:25:51.559	0.090982445	4.048719	9.009656	0.06941201	0.04897368	0.27127305	-0.37099454	3.1777775	9.270084	Walking_Type
15:25:51.580	0.090982445	4.048719	9.009656	0.06941201	0.04897368	0.27127305	-0.37099454	3.1777775	9.270084	Walking_Type
15:25:51.601	0.090982445	4.048719	9.009656	0.06941201	0.04897368	0.27127305	-0.37099454	3.1777775	9.270084	Walking_Type
15:25:51.623	0.090982445	4.048719	9.009656	0.06941201	0.04897368	0.27127305	-0.37099454	3.1777775	9.270084	Walking_Type
15:25:51.644	-1.3192455	2.5618742	11.858843	-0.39606732	-0.33709317	0.36901146	-0.27587143	3.4722836	9.167198	Walking_Type
15:25:51.667	-1.3192455	2.5618742	11.858843	-0.39606732	-0.33709317	0.36901146	-0.27587143	3.4722836	9.167198	Walking_Type
15:25:51.690	-1.3192455	2.5618742	11.858843	-0.39606732	-0.33709317	0.36901146	-0.27587143	3.4722836	9.167198	Walking_Type
15:25:51.713	-1.3192455	2.5618742	11.858843	-0.39606732	-0.33709317	0.36901146	-0.27587143	3.4722836	9.167198	Walking_Type
15:25:51.735	-1.3192455	2.5618742	11.858843	-0.39606732	-0.33709317	0.36901146	-0.27587143	3.4722836	9.167198	Walking_Type
15:25:51.768	-1.3192455	2.5618742	11.858843	-0.39606732	-0.33709317	0.36901146	-0.27587143	3.4722836	9.167198	Walking_Type
15:25:51.790	-1.3192455	2.5618742	11.858843	-0.39606732	-0.33709317	0.36901146	-0.27587143	3.4722836	9.167198	Walking_Type
15:25:51.811	-1.0439038	2.7342618	9.313729	0.12988767	-0.0762537	0.12527624	0.10180892	3.5236135	9.151184	Walking_Type
15:25:51.833	-1.0439038	2.7342618	9.313729	0.12988767	-0.0762537	0.12527624	0.10180892	3.5236135	9.151184	Walking_Type
15:25:51.854	-1.0439038	2.7342618	9.313729	0.12988767	-0.0762537	0.12527624	0.10180892	3.5236135	9.151184	Walking_Type
15:25:51.876	-1.0439038	2.7342618	9.313729	0.12988767	-0.0762537	0.12527624	0.10180892	3.5236135	9.151184	Walking_Type
15:25:51.898	-1.0439038	2.7342618	9.313729	0.12988767	-0.0762537	0.12527624	0.10180892	3.5236135	9.151184	Walking_Type
15:25:51.927	-1.0439038	2.7342618	9.313729	0.12988767	-0.0762537	0.12527624	0.10180892	3.5236135	9.151184	Walking_Type
15:25:51.947	-1.0439038	2.7342618	9.313729	0.12988767	-0.0762537	0.12527624	0.10180892	3.5236135	9.151184	Walking_Type
15:25:51.968	-1.0439038	2.7342618	9.313729	0.12988767	-0.0762537	0.12527624	0.10180892	3.5236135	9.151184	Walking_Type
15:25:51.989	-0.2753416	4.168432	8.528407	0.094457485	-0.10924042	-0.030494392	-0.008342972	3.7006888	9.081587	Walking_Type
15:25:52.010	-0.2753416	4.168432	8.528407	0.094457485	-0.10924042	-0.030494392	-0.008342972	3.7006888	9.081587	Walking_Type
15:25:52.031	-0.2753416	4.168432	8.528407	0.094457485	-0.10924042	-0.030494392	-0.008342972	3.7006888	9.081587	Walking_Type
15:25:52.053	-0.2753416	4.168432	8.528407	0.094457485	-0.10924042	-0.030494392	-0.008342972	3.7006888	9.081587	Walking_Type
15:25:52.077	-0.2753416	4.168432	8.528407	0.094457485	-0.10924042	-0.030494392	-0.008342972	3.7006888	9.081587	Walking_Type
15:25:52.099	-0.2753416	4.168432	8.528407	0.094457485	-0.10924042	-0.030494392	-0.008342972	3.7006888	9.081587	Walking_Type
15:25:52.121	-0.2753416	4.168432	8.528407	0.094457485	-0.10924042	-0.030494392	-0.008342972	3.7006888	9.081587	Walking_Type
15:25:52.143	-0.2753416	4.168432	8.528407	0.094457485	-0.10924042	-0.030494392	-0.008342972	3.7006888	9.081587	Walking_Type
15:25:52.164	-0.2753416	4.168432	8.528407	0.094457485	-0.10924042	-0.030494392	-0.008342972	3.7006888	9.081587	Walking_Type
15:25:52.186	-0.021548472	4.434197	8.676852	0.29543215	-0.022497557	-0.041489966	0.09267056	4.1563883	8.881791	Walking_Type
15:25:52.206	-0.021548472	4.434197	8.676852	0.29543215	-0.022497557	-0.041489966	0.09267056	4.1563883	8.881791	Walking_Type
15:25:52.233	-0.021548472	4.434197	8.676852	0.29543215	-0.022497557	-0.041489966	0.09267056	4.1563883	8.881791	Walking_Type
15:25:52.253	-0.021548472	4.434197	8.676852	0.29543215	-0.022497557	-0.041489966	0.09267056	4.1563883	8.881791	Walking_Type
15:25:52.275	-0.021548472	4.434197	8.676852	0.29543215	-0.022497557	-0.041489966	0.09267056	4.1563883	8.881791	Walking_Type
15:25:52.298	-0.021548472	4.434197	8.676852	0.29543215	-0.022497557	-0.041489966	0.09267056	4.1563883	8.881791	Walking_Type
15:25:52.320	-0.021548472	4.434197	8.676852	0.29543215	-0.022497557	-0.041489966	0.09267056	4.1563883	8.881791	Walking_Type
15:25:52.343	-0.021548472	4.434197	8.676852	0.29543215	-0.022497557	-0.041489966	0.09267056	4.1563883	8.881791	Walking_Type
15:25:52.365	0.505192	3.110163	9.486116	0.4982394	-0.101299174	-0.18137811	0.090043075	4.09052	8.912346	Walking_Type
15:25:52.388	0.505192	3.110163	9.486116	0.4982394	-0.101299174	-0.18137811	0.090043075	4.09052	8.912346	Walking_Type
15:25:52.410	0.505192	3.110163	9.486116	0.4982394	-0.101299174	-0.18137811	0.090043075	4.09052	8.912346	Walking_Type
15:25:52.432	0.505192	3.110163	9.486116	0.4982394	-0.101299174	-0.18137811	0.090043075	4.09052	8.912346	Walking_Type
15:25:52.454	0.505192	3.110163	9.486116	0.4982394	-0.101299174	-0.18137811	0.090043075	4.09052	8.912346	Walking_Type
15:25:52.482	0.505192	3.110163	9.486116	0.4982394	-0.101299174	-0.18137811	0.090043075	4.09052	8.912346	Walking_Type
15:25:52.503	0.505192	3.110163	9.486116	0.4982394	-0.101299174	-0.18137811	0.090043075	4.09052	8.912346	Walking_Type
15:25:52.524	0.505192	3.110163	9.486116	0.4982394	-0.101299174	-0.18137811	0.090043075	4.09052	8.912346	Walking_Type
15:25:52.546	0.74701375	2.971295	6.830866	0.47258306	-0.02066496	0.013487904	0.22234245	3.5907457	9.12291	Walking_Type
15:25:52.567	0.74701375	2.971295	6.830866	0.47258306	-0.02066496	0.013487904	0.22234245	3.5907457	9.12291	Walking_Type
15:25:52.588	0.74701375	2.971295	6.830866	0.47258306	-0.02066496	0.013487904	0.22234245	3.5907457	9.12291	Walking_Type
15:25:52.615	0.74701375	2.971295	6.830866	0.47258306	-0.02066496	0.013487904	0.22234245	3.5907457	9.12291	Walking_Type
15:25:52.636	0.74701375	2.971295	6.830866	0.47258306	-0.02066496	0.013487904	0.22234245	3.5907457	9.12291	Walking_Type
15:25:52.657	0.74701375	2.971295	6.830866	0.47258306	-0.02066496	0.013487904	0.22234245	3.5907457	9.12291	Walking_Type
15:25:52.679	0.74701375	2.971295	6.830866	0.47258306	-0.02066496	0.013487904	0.22234245	3.5907457	9.12291	Walking_Type
15:25:52.702	0.74701375	2.971295	6.830866	0.47258306	-0.02066496	0.013487904	0.22234245	3.5907457	9.12291	Walking_Type
15:25:52.725	0.57223165	3.7853484	9.268238	-0.30688098	0.29026544	0.24134064	0.15269934	3.4326215	9.184997	Walking_Type
15:25:52.748	0.57223165	3.7853484	9.268238	-0.30688098	0.29026544	0.24134064	0.15269934	3.4326215	9.184997	Walking_Type
15:25:52.772	0.57223165	3.7853484	9.268238	-0.30688098	0.29026544	0.24134064	0.15269934	3.4326215	9.184997	Walking_Type
15:25:52.795	0.57223165	3.7853484	9.268238	-0.30688098	0.29026544	0.24134064	0.15269934	3.4326215	9.184997	Walking_Type
15:25:52.816	0.57223165	3.7853484	9.268238	-0.30688098	0.29026544	0.24134064	0.15269934	3.4326215	9.184997	Walking_Type
15:25:52.838	0.57223165	3.7853484	9.268238	-0.30688098	0.29026544	0.24134064	0.15269934	3.4326215	9.184997	Walking_Type
15:25:52.859	0.57223165	3.7853484	9.268238	-0.30688098	0.29026544	0.24134064	0.15269934	3.4326215	9.184997	Walking_Type
15:25:52.881	0.57223165	3.7853484	9.268238	-0.30688098	0.29026544	0.24134064	0.15269934	3.4326215	9.184997	Walking_Type
15:25:52.903	0.7901107	3.9409764	9.399923	0.47991344	0.2597222	0.26455352	0.13661985	3.5421715	9.143561	Walking_Type
15:25:52.923	0.7901107	3.9409764	9.399923	0.47991344	0.2597222	0.26455352	0.13661985	3.5421715	9.143561	Walking_Type
15:25:52.944	0.7901107	3.9409764	9.399923	0.47991344	0.2597222	0.26455352	0.13661985	3.5421715	9.143561	Walking_Type
15:25:52.965	0.7901107	3.9409764	9.399923	0.47991344	0.2597222	0.26455352	0.13661985	3.5421715	9.143561	Walking_Type
15:25:53.004	0.7901107	3.9409764	9.399923	0.47991344	0.2597222	0.26455352	0.13661985	3.5421715	9.143561	Walking_Type
15:25:53.024	0.7901107	3.9409764	9.399923	0.47991344	0.2597222	0.26455352	0.13661985	3.5421715	9.143561	Walking_Type
15:25:53.047	0.7901107	3.9409764	9.399923	0.47991344	0.2597222	0.26455352	0.13661985	3.5421715	9.143561	Walking_Type
15:25:53.069	0.016759925	2.6815877	8.734315	0.26488888	-0.206368	-0.046987753	0.15782002	3.4487631	9.178862	Walking_Type
15:25:53.091	0.016759925	2.6815877	8.734315	0.26488888	-0.206368	-0.046987753	0.15782002	3.4487631	9.178862	Walking_Type
15:25:53.115	0.016759925	2.6815877	8.734315	0.26488888	-0.206368	-0.046987753	0.15782002	3.4487631	9.178862	Walking_Type
15:25:53.138	0.016759925	2.6815877	8.734315	0.26488888	-0.206368	-0.046987753	0.15782002	3.4487631	9.178862	Walking_Type
15:25:53.160	0.016759925	2.6815877	8.734315	0.26488888	-0.206368	-0.046987753	0.15782002	3.4487631	9.178862	Walking_Type
15:25:53.181	0.016759925	2.6815877	8.734315	0.26488888	-0.206368	-0.046987753	0.15782002	3.4487631	9.178862	Walking_Type
15:25:53.203	0.016759925	2.6815877	8.734315	0.26488888	-0.206368	-0.046987753	0.15782002	3.4487631	9.178862	Walking_Type
15:25:53.224	0.016759925	2.6815877	8.734315	0.26488888	-0.206368	-0.046987753	0.15782002	3.4487631	9.178862	Walking_Type
15:25:53.246	-0.5698374	2.9066496	7.9609637	0.22090659	0.0037696494	-0.05309641	0.023890944	3.060822	9.316715	Walking_Type
15:25:53.268	-0.5698374	2.9066496	7.9609637	0.22090659	0.0037696494	-0.05309641	0.023890944	3.060822	9.316715	Walking_Type
15:25:53.292	-0.5698374	2.9066496	7.9609637	0.22090659	0.0037696494	-0.05309641	0.023890944	3.060822	9.316715	Walking_Type
15:25:53.315	-0.5698374	2.9066496	7.9609637	0.22090659	0.0037696494	-0.05309641	0.023890944	3.060822	9.316715	Walking_Type
15:25:53.339	-0.5698374	2.9066496	7.9609637	0.22090659	0.0037696494	-0.05309641	0.023890944	3.060822	9.316715	Walking_Type
15:25:53.362	-0.5698374	2.9066496	7.9609637	0.22090659	0.0037696494	-0.05309641	0.023890944	3.060822	9.316715	Walking_Type
15:25:53.385	-0.5698374	2.9066496	7.9609637	0.22090659	0.0037696494	-0.05309641	0.023890944	3.060822	9.316715	Walking_Type
15:25:53.408	-0.5698374	2.9066496	7.9609637	0.22090659	0.0037696494	-0.05309641	0.023890944	3.060822	9.316715	Walking_Type
15:25:53.431	-0.57462597	3.3998702	8.880365	-0.005724418	-0.09824485	-0.10868514	-0.15797316	2.9353454	9.355702	Walking_Type
15:25:53.455	-0.57462597	3.3998702	8.880365	-0.005724418	-0.09824485	-0.10868514	-0.15797316	2.9353454	9.355702	Walking_Type
15:25:53.478	-0.57462597	3.3998702	8.880365	-0.005724418	-0.09824485	-0.10868514	-0.15797316	2.9353454	9.355702	Walking_Type
15:25:53.519	-0.57462597	3.3998702	8.880365	-0.005724418	-0.09824485	-0.10868514	-0.15797316	2.9353454	9.355702	Walking_Type
15:25:53.542	-0.57462597	3.3998702	8.880365	-0.005724418	-0.09824485	-0.10868514	-0.15797316	2.9353454	9.355702	Walking_Type
15:25:53.565	-0.57462597	3.3998702	8.880365	-0.005724418	-0.09824485	-0.10868514	-0.15797316	2.9353454	9.355702	Walking_Type
15:25:53.589	-0.57462597	3.3998702	8.880365	-0.005724418	-0.09824485	-0.10868514	-0.15797316	2.9353454	9.355702	Walking_Type
15:25:53.612	-0.19633053	3.7422516	9.119793	0.05108605	-0.21430925	-0.12334591	-0.039706845	3.0470185	9.321184	Walking_Type
15:25:53.635	-0.19633053	3.7422516	9.119793	0.05108605	-0.21430925	-0.12334591	-0.039706845	3.0470185	9.321184	Walking_Type
15:25:53.658	-0.19633053	3.7422516	9.119793	0.05108605	-0.21430925	-0.12334591	-0.039706845	3.0470185	9.321184	Walking_Type
15:25:53.681	-0.19633053	3.7422516	9.119793	0.05108605	-0.21430925	-0.12334591	-0.039706845	3.0470185	9.321184	Walking_Type
15:25:53.707	-0.19633053	3.7422516	9.119793	0.05108605	-0.21430925	-0.12334591	-0.039706845	3.0470185	9.321184	Walking_Type
15:25:53.731	-0.19633053	3.7422516	9.119793	0.05108605	-0.21430925	-0.12334591	-0.039706845	3.0470185	9.321184	Walking_Type
15:25:53.752	-0.19633053	3.7422516	9.119793	0.05108605	-0.21430925	-0.12334591	-0.039706845	3.0470185	9.321184	Walking_Type
15:25:53.774	-0.19633053	3.7422516	9.119793	0.05108605	-0.21430925	-0.12334591	-0.039706845	3.0470185	9.321184	Walking_Type
15:25:53.797	-0.3328042	1.7885233	10.202005	-0.2958854	0.0031587842	-0.21803004	0.0875043	3.171841	9.279124	Walking_Type
15:25:53.821	-0.3328042	1.7885233	10.202005	-0.2958854	0.0031587842	-0.21803004	0.0875043	3.171841	9.279124	Walking_Type
15:25:53.844	-0.3328042	1.7885233	10.202005	-0.2958854	0.0031587842	-0.21803004	0.0875043	3.171841	9.279124	Walking_Type
15:25:53.865	-0.3328042	1.7885233	10.202005	-0.2958854	0.0031587842	-0.21803004	0.0875043	3.171841	9.279124	Walking_Type
15:25:53.887	-0.3328042	1.7885233	10.202005	-0.2958854	0.0031587842	-0.21803004	0.0875043	3.171841	9.279124	Walking_Type
15:25:53.909	-0.3328042	1.7885233	10.202005	-0.2958854	0.0031587842	-0.21803004	0.0875043	3.171841	9.279124	Walking_Type
15:25:53.933	-0.3328042	1.7885233	10.202005	-0.2958854	0.0031587842	-0.21803004	0.0875043	3.171841	9.279124	Walking_Type
15:25:53.956	-0.3328042	1.7885233	10.202005	-0.2958854	0.0031587842	-0.21803004	0.0875043	3.171841	9.279124	Walking_Type
15:25:53.979	0.23942748	1.6664152	10.115811	-0.30627012	0.04103243	-0.19054109	-0.11589469	3.0691688	9.313277	Walking_Type
15:25:54.022	0.23942748	1.6664152	10.115811	-0.30627012	0.04103243	-0.19054109	-0.11589469	3.0691688	9.313277	Walking_Type
15:25:54.045	0.23942748	1.6664152	10.115811	-0.30627012	0.04103243	-0.19054109	-0.11589469	3.0691688	9.313277	Walking_Type
15:25:54.070	0.23942748	1.6664152	10.115811	-0.30627012	0.04103243	-0.19054109	-0.11589469	3.0691688	9.313277	Walking_Type
15:25:54.093	0.23942748	1.6664152	10.115811	-0.30627012	0.04103243	-0.19054109	-0.11589469	3.0691688	9.313277	Walking_Type
15:25:54.115	0.23942748	1.6664152	10.115811	-0.30627012	0.04103243	-0.19054109	-0.11589469	3.0691688	9.313277	Walking_Type
15:25:54.138	0.23942748	1.6664152	10.115811	-0.30627012	0.04103243	-0.19054109	-0.11589469	3.0691688	9.313277	Walking_Type
15:25:54.161	-0.16759923	3.2179053	9.150918	-0.11934535	0.17542279	-0.022553144	-0.23131077	3.038644	9.321133	Walking_Type
15:25:54.185	-0.16759923	3.2179053	9.150918	-0.11934535	0.17542279	-0.022553144	-0.23131077	3.038644	9.321133	Walking_Type
15:25:54.208	-0.16759923	3.2179053	9.150918	-0.11934535	0.17542279	-0.022553144	-0.23131077	3.038644	9.321133	Walking_Type
15:25:54.231	-0.16759923	3.2179053	9.150918	-0.11934535	0.17542279	-0.022553144	-0.23131077	3.038644	9.321133	Walking_Type
15:25:54.254	-0.16759923	3.2179053	9.150918	-0.11934535	0.17542279	-0.022553144	-0.23131077	3.038644	9.321133	Walking_Type
15:25:54.277	-0.16759923	3.2179053	9.150918	-0.11934535	0.17542279	-0.022553144	-0.23131077	3.038644	9.321133	Walking_Type
15:25:54.301	-0.16759923	3.2179053	9.150918	-0.11934535	0.17542279	-0.022553144	-0.23131077	3.038644	9.321133	Walking_Type
15:25:54.324	-0.16759923	3.2179053	9.150918	-0.11934535	0.17542279	-0.022553144	-0.23131077	3.038644	9.321133	Walking_Type
15:25:54.347	0.05027977	3.849994	10.00328	0.15798748	0.11128193	0.17048027	-0.19938801	3.344337	9.216617	Walking_Type
15:25:54.371	0.05027977	3.849994	10.00328	0.15798748	0.11128193	0.17048027	-0.19938801	3.344337	9.216617	Walking_Type
15:25:54.394	0.05027977	3.849994	10.00328	0.15798748	0.11128193	0.17048027	-0.19938801	3.344337	9.216617	Walking_Type
15:25:54.417	0.05027977	3.849994	10.00328	0.15798748	0.11128193	0.17048027	-0.19938801	3.344337	9.216617	Walking_Type
15:25:54.441	0.05027977	3.849994	10.00328	0.15798748	0.11128193	0.17048027	-0.19938801	3.344337	9.216617	Walking_Type
15:25:54.462	0.05027977	3.849994	10.00328	0.15798748	0.11128193	0.17048027	-0.19938801	3.344337	9.216617	Walking_Type
15:25:54.485	0.05027977	3.849994	10.00328	0.15798748	0.11128193	0.17048027	-0.19938801	3.344337	9.216617	Walking_Type
15:25:54.524	-0.71828246	2.1213274	9.957788	0.31497982	-0.4397185	0.343966	-0.24051581	3.341049	9.216827	Walking_Type
15:25:54.549	-0.71828246	2.1213274	9.957788	0.31497982	-0.4397185	0.343966	-0.24051581	3.341049	9.216827	Walking_Type
15:25:54.571	-0.71828246	2.1213274	9.957788	0.31497982	-0.4397185	0.343966	-0.24051581	3.341049	9.216827	Walking_Type
15:25:54.594	-0.71828246	2.1213274	9.957788	0.31497982	-0.4397185	0.343966	-0.24051581	3.341049	9.216827	Walking_Type
15:25:54.616	-0.71828246	2.1213274	9.957788	0.31497982	-0.4397185	0.343966	-0.24051581	3.341049	9.216827	Walking_Type
15:25:54.638	-0.71828246	2.1213274	9.957788	0.31497982	-0.4397185	0.343966	-0.24051581	3.341049	9.216827	Walking_Type
15:25:54.659	-0.71828246	2.1213274	9.957788	0.31497982	-0.4397185	0.343966	-0.24051581	3.341049	9.216827	Walking_Type
15:25:54.691	-0.11971374	3.4429672	6.646507	0.5122893	-0.13123156	0.18269756	-0.10143783	3.4248576	9.188603	Walking_Type
15:25:54.711	-0.11971374	3.4429672	6.646507	0.5122893	-0.13123156	0.18269756	-0.10143783	3.4248576	9.188603	Walking_Type
15:25:54.733	-0.11971374	3.4429672	6.646507	0.5122893	-0.13123156	0.18269756	-0.10143783	3.4248576	9.188603	Walking_Type
15:25:54.754	-0.11971374	3.4429672	6.646507	0.5122893	-0.13123156	0.18269756	-0.10143783	3.4248576	9.188603	Walking_Type
15:25:54.777	-0.11971374	3.4429672	6.646507	0.5122893	-0.13123156	0.18269756	-0.10143783	3.4248576	9.188603	Walking_Type
15:25:54.800	-0.11971374	3.4429672	6.646507	0.5122893	-0.13123156	0.18269756	-0.10143783	3.4248576	9.188603	Walking_Type
15:25:54.823	-0.11971374	3.4429672	6.646507	0.5122893	-0.13123156	0.18269756	-0.10143783	3.4248576	9.188603	Walking_Type
15:25:54.847	-0.11971374	3.4429672	6.646507	0.5122893	-0.13123156	0.18269756	-0.10143783	3.4248576	9.188603	Walking_Type
15:25:54.870	0.098165266	4.1325183	8.2027855	-0.053982772	-0.016388904	0.058081064	-0.0633526	3.3664494	9.210504	Walking_Type
15:25:54.891	0.098165266	4.1325183	8.2027855	-0.053982772	-0.016388904	0.058081064	-0.0633526	3.3664494	9.210504	Walking_Type
15:25:54.919	0.098165266	4.1325183	8.2027855	-0.053982772	-0.016388904	0.058081064	-0.0633526	3.3664494	9.210504	Walking_Type
15:25:54.941	0.098165266	4.1325183	8.2027855	-0.053982772	-0.016388904	0.058081064	-0.0633526	3.3664494	9.210504	Walking_Type
15:25:54.961	0.098165266	4.1325183	8.2027855	-0.053982772	-0.016388904	0.058081064	-0.0633526	3.3664494	9.210504	Walking_Type
15:25:54.982	0.098165266	4.1325183	8.2027855	-0.053982772	-0.016388904	0.058081064	-0.0633526	3.3664494	9.210504	Walking_Type
15:25:55.004	0.098165266	4.1325183	8.2027855	-0.053982772	-0.016388904	0.058081064	-0.0633526	3.3664494	9.210504	Walking_Type
15:25:55.027	0.098165266	4.1325183	8.2027855	-0.053982772	-0.016388904	0.058081064	-0.0633526	3.3664494	9.210504	Walking_Type
15:25:55.050	-0.22745611	4.3863115	10.43425	0.19647199	0.06668877	-0.0726441	-0.18568714	3.5657775	9.133516	Walking_Type
15:25:55.072	-0.22745611	4.3863115	10.43425	0.19647199	0.06668877	-0.0726441	-0.18568714	3.5657775	9.133516	Walking_Type
15:25:55.095	-0.22745611	4.3863115	10.43425	0.19647199	0.06668877	-0.0726441	-0.18568714	3.5657775	9.133516	Walking_Type
15:25:55.117	-0.22745611	4.3863115	10.43425	0.19647199	0.06668877	-0.0726441	-0.18568714	3.5657775	9.133516	Walking_Type
15:25:55.138	-0.22745611	4.3863115	10.43425	0.19647199	0.06668877	-0.0726441	-0.18568714	3.5657775	9.133516	Walking_Type
15:25:55.160	-0.22745611	4.3863115	10.43425	0.19647199	0.06668877	-0.0726441	-0.18568714	3.5657775	9.133516	Walking_Type
15:25:55.182	-0.22745611	4.3863115	10.43425	0.19647199	0.06668877	-0.0726441	-0.18568714	3.5657775	9.133516	Walking_Type
15:25:55.205	-0.22745611	4.3863115	10.43425	0.19647199	0.06668877	-0.0726441	-0.18568714	3.5657775	9.133516	Walking_Type
15:25:55.228	-0.22745611	4.3863115	10.43425	0.6821099	0.25911132	-0.063481115	-0.18568714	3.5657775	9.133516	Walking_Type
15:25:55.250	0.75180227	2.8348215	6.8476257	0.6821099	0.25911132	-0.063481115	-0.43784037	3.4208937	9.180204	Walking_Type
15:25:55.274	0.75180227	2.8348215	6.8476257	0.6821099	0.25911132	-0.063481115	-0.43784037	3.4208937	9.180204	Walking_Type
15:25:55.297	0.75180227	2.8348215	6.8476257	0.6821099	0.25911132	-0.063481115	-0.43784037	3.4208937	9.180204	Walking_Type
15:25:55.320	0.75180227	2.8348215	6.8476257	0.6821099	0.25911132	-0.063481115	-0.43784037	3.4208937	9.180204	Walking_Type
15:25:55.344	0.75180227	2.8348215	6.8476257	0.6821099	0.25911132	-0.063481115	-0.43784037	3.4208937	9.180204	Walking_Type
15:25:55.368	0.75180227	2.8348215	6.8476257	0.6821099	0.25911132	-0.063481115	-0.43784037	3.4208937	9.180204	Walking_Type
15:25:55.391	0.75180227	2.8348215	6.8476257	0.6821099	0.25911132	-0.063481115	-0.43784037	3.4208937	9.180204	Walking_Type
15:25:55.414	0.052674048	3.3926873	6.63693	0.16470699	0.13388394	-0.022553144	-0.45210558	3.3762774	9.196017	Walking_Type
15:25:55.444	0.052674048	3.3926873	6.63693	0.16470699	0.13388394	-0.022553144	-0.45210558	3.3762774	9.196017	Walking_Type
15:25:55.468	0.052674048	3.3926873	6.63693	0.16470699	0.13388394	-0.022553144	-0.45210558	3.3762774	9.196017	Walking_Type
15:25:55.492	0.052674048	3.3926873	6.63693	0.16470699	0.13388394	-0.022553144	-0.45210558	3.3762774	9.196017	Walking_Type
15:25:55.513	0.052674048	3.3926873	6.63693	0.16470699	0.13388394	-0.022553144	-0.45210558	3.3762774	9.196017	Walking_Type
15:25:55.537	0.052674048	3.3926873	6.63693	0.16470699	0.13388394	-0.022553144	-0.45210558	3.3762774	9.196017	Walking_Type
15:25:55.561	0.052674048	3.3926873	6.63693	0.16470699	0.13388394	-0.022553144	-0.45210558	3.3762774	9.196017	Walking_Type
15:25:55.585	0.052674048	3.3926873	6.63693	0.16470699	0.13388394	-0.022553144	-0.45210558	3.3762774	9.196017	Walking_Type
15:25:55.609	0.11492519	4.0798445	8.657698	0.15432228	0.05752579	0.19369315	-0.39739203	3.4183726	9.182983	Walking_Type
15:25:55.632	0.11492519	4.0798445	8.657698	0.15432228	0.05752579	0.19369315	-0.39739203	3.4183726	9.182983	Walking_Type
15:25:55.655	0.11492519	4.0798445	8.657698	0.15432228	0.05752579	0.19369315	-0.39739203	3.4183726	9.182983	Walking_Type
15:25:55.676	0.11492519	4.0798445	8.657698	0.15432228	0.05752579	0.19369315	-0.39739203	3.4183726	9.182983	Walking_Type
15:25:55.699	0.11492519	4.0798445	8.657698	0.15432228	0.05752579	0.19369315	-0.39739203	3.4183726	9.182983	Walking_Type
15:25:55.722	0.11492519	4.0798445	8.657698	0.15432228	0.05752579	0.19369315	-0.39739203	3.4183726	9.182983	Walking_Type
15:25:55.746	0.11492519	4.0798445	8.657698	0.15432228	0.05752579	0.19369315	-0.39739203	3.4183726	9.182983	Walking_Type
15:25:55.768	0.11492519	4.0798445	8.657698	0.4347094	0.31531093	0.17231287	-0.39739203	3.4183726	9.182983	Walking_Type
15:25:55.791	-0.65124273	4.635316	8.406299	0.4347094	0.31531093	0.17231287	-0.20965323	3.9872782	8.95701	Walking_Type
15:25:55.815	-0.65124273	4.635316	8.406299	0.4347094	0.31531093	0.17231287	-0.20965323	3.9872782	8.95701	Walking_Type
15:25:55.838	-0.65124273	4.635316	8.406299	0.4347094	0.31531093	0.17231287	-0.20965323	3.9872782	8.95701	Walking_Type
15:25:55.860	-0.65124273	4.635316	8.406299	0.4347094	0.31531093	0.17231287	-0.20965323	3.9872782	8.95701	Walking_Type
15:25:55.883	-0.65124273	4.635316	8.406299	0.4347094	0.31531093	0.17231287	-0.20965323	3.9872782	8.95701	Walking_Type
15:25:55.907	-0.65124273	4.635316	8.406299	0.4347094	0.31531093	0.17231287	-0.20965323	3.9872782	8.95701	Walking_Type
15:25:55.947	-0.65124273	4.635316	8.406299	0.4347094	0.31531093	0.17231287	-0.20965323	3.9872782	8.95701	Walking_Type
15:25:55.970	-0.9505271	2.6073654	7.4797144	-0.19692525	0.0037696494	0.2529471	-0.17466892	3.7600493	9.05549	Walking_Type
15:25:55.993	-0.9505271	2.6073654	7.4797144	-0.19692525	0.0037696494	0.2529471	-0.17466892	3.7600493	9.05549	Walking_Type
15:25:56.016	-0.9505271	2.6073654	7.4797144	-0.19692525	0.0037696494	0.2529471	-0.17466892	3.7600493	9.05549	Walking_Type
15:25:56.039	-0.9505271	2.6073654	7.4797144	-0.19692525	0.0037696494	0.2529471	-0.17466892	3.7600493	9.05549	Walking_Type
15:25:56.063	-0.9505271	2.6073654	7.4797144	-0.19692525	0.0037696494	0.2529471	-0.17466892	3.7600493	9.05549	Walking_Type
15:25:56.084	-0.9505271	2.6073654	7.4797144	-0.19692525	0.0037696494	0.2529471	-0.17466892	3.7600493	9.05549	Walking_Type
15:25:56.106	-0.9505271	2.6073654	7.4797144	-0.19692525	0.0037696494	0.2529471	-0.17466892	3.7600493	9.05549	Walking_Type
15:25:56.128	-1.0534809	3.301705	7.8795586	-0.022828646	0.047141083	-0.009724975	-0.29512966	3.558892	9.133321	Walking_Type
15:25:56.150	-1.0534809	3.301705	7.8795586	-0.022828646	0.047141083	-0.009724975	-0.29512966	3.558892	9.133321	Walking_Type
15:25:56.174	-1.0534809	3.301705	7.8795586	-0.022828646	0.047141083	-0.009724975	-0.29512966	3.558892	9.133321	Walking_Type
15:25:56.197	-1.0534809	3.301705	7.8795586	-0.022828646	0.047141083	-0.009724975	-0.29512966	3.558892	9.133321	Walking_Type
15:25:56.220	-1.0534809	3.301705	7.8795586	-0.022828646	0.047141083	-0.009724975	-0.29512966	3.558892	9.133321	Walking_Type
15:25:56.243	-1.0534809	3.301705	7.8795586	-0.022828646	0.047141083	-0.009724975	-0.29512966	3.558892	9.133321	Walking_Type
15:25:56.264	-1.0534809	3.301705	7.8795586	-0.022828646	0.047141083	-0.009724975	-0.29512966	3.558892	9.133321	Walking_Type
15:25:56.285	-1.0534809	3.301705	7.8795586	-0.022828646	0.047141083	-0.009724975	-0.29512966	3.558892	9.133321	Walking_Type
15:25:56.305	-0.89067024	4.1253357	8.889942	-0.211586	-0.12267946	-0.035381313	-0.59448403	3.5374146	9.127083	Walking_Type
15:25:56.337	-0.89067024	4.1253357	8.889942	-0.211586	-0.12267946	-0.035381313	-0.59448403	3.5374146	9.127083	Walking_Type
15:25:56.358	-0.89067024	4.1253357	8.889942	-0.211586	-0.12267946	-0.035381313	-0.59448403	3.5374146	9.127083	Walking_Type
15:25:56.380	-0.89067024	4.1253357	8.889942	-0.211586	-0.12267946	-0.035381313	-0.59448403	3.5374146	9.127083	Walking_Type
15:25:56.402	-0.89067024	4.1253357	8.889942	-0.211586	-0.12267946	-0.035381313	-0.59448403	3.5374146	9.127083	Walking_Type
15:25:56.425	-0.89067024	4.1253357	8.889942	-0.211586	-0.12267946	-0.035381313	-0.59448403	3.5374146	9.127083	Walking_Type
15:25:56.448	-0.89067024	4.1253357	8.889942	-0.211586	-0.12267946	-0.035381313	-0.59448403	3.5374146	9.127083	Walking_Type
15:25:56.471	-0.89067024	4.1253357	8.889942	-0.211586	-0.12267946	-0.035381313	-0.59448403	3.5374146	9.127083	Walking_Type
15:25:56.494	-0.35674694	4.905869	8.581081	0.28871262	-0.21308751	-0.15266743	-0.45016155	3.9867516	8.948382	Walking_Type
15:25:56.518	-0.35674694	4.905869	8.581081	0.28871262	-0.21308751	-0.15266743	-0.45016155	3.9867516	8.948382	Walking_Type
15:25:56.539	-0.35674694	4.905869	8.581081	0.28871262	-0.21308751	-0.15266743	-0.45016155	3.9867516	8.948382	Walking_Type
15:25:56.561	-0.35674694	4.905869	8.581081	0.28871262	-0.21308751	-0.15266743	-0.45016155	3.9867516	8.948382	Walking_Type
15:25:56.582	-0.35674694	4.905869	8.581081	0.28871262	-0.21308751	-0.15266743	-0.45016155	3.9867516	8.948382	Walking_Type
15:25:56.604	-0.35674694	4.905869	8.581081	0.28871262	-0.21308751	-0.15266743	-0.45016155	3.9867516	8.948382	Walking_Type
15:25:56.625	-0.35674694	4.905869	8.581081	0.28871262	-0.21308751	-0.15266743	-0.45016155	3.9867516	8.948382	Walking_Type
15:25:56.647	-0.35674694	4.905869	8.581081	0.28871262	-0.21308751	-0.15266743	-0.45016155	3.9867516	8.948382	Walking_Type
15:25:56.670	1.3527653	2.5211713	10.118205	0.5012937	-0.18743117	-0.069589764	-0.2573965	3.6555476	9.096213	Walking_Type
15:25:56.691	1.3527653	2.5211713	10.118205	0.5012937	-0.18743117	-0.069589764	-0.2573965	3.6555476	9.096213	Walking_Type
15:25:56.712	1.3527653	2.5211713	10.118205	0.5012937	-0.18743117	-0.069589764	-0.2573965	3.6555476	9.096213	Walking_Type
15:25:56.734	1.3527653	2.5211713	10.118205	0.5012937	-0.18743117	-0.069589764	-0.2573965	3.6555476	9.096213	Walking_Type
15:25:56.765	1.3527653	2.5211713	10.118205	0.5012937	-0.18743117	-0.069589764	-0.2573965	3.6555476	9.096213	Walking_Type
15:25:56.787	1.3527653	2.5211713	10.118205	0.5012937	-0.18743117	-0.069589764	-0.2573965	3.6555476	9.096213	Walking_Type
15:25:56.809	1.3527653	2.5211713	10.118205	0.5012937	-0.18743117	-0.069589764	-0.2573965	3.6555476	9.096213	Walking_Type
15:25:56.831	1.3527653	2.5211713	10.118205	0.5012937	-0.18743117	-0.069589764	-0.2573965	3.6555476	9.096213	Walking_Type
15:25:56.854	0.43336374	2.7677817	7.9920893	0.3296406	-0.061592933	-0.046376888	-0.18799599	3.2657635	9.244988	Walking_Type
15:25:56.876	0.43336374	2.7677817	7.9920893	0.3296406	-0.061592933	-0.046376888	-0.18799599	3.2657635	9.244988	Walking_Type
15:25:56.900	0.43336374	2.7677817	7.9920893	0.3296406	-0.061592933	-0.046376888	-0.18799599	3.2657635	9.244988	Walking_Type
15:25:56.921	0.43336374	2.7677817	7.9920893	0.3296406	-0.061592933	-0.046376888	-0.18799599	3.2657635	9.244988	Walking_Type
15:25:56.942	0.43336374	2.7677817	7.9920893	0.3296406	-0.061592933	-0.046376888	-0.18799599	3.2657635	9.244988	Walking_Type
15:25:56.964	0.43336374	2.7677817	7.9920893	0.3296406	-0.061592933	-0.046376888	-0.18799599	3.2657635	9.244988	Walking_Type
15:25:56.986	0.43336374	2.7677817	7.9920893	0.3296406	-0.061592933	-0.046376888	-0.18799599	3.2657635	9.244988	Walking_Type
15:25:57.006	0.43336374	2.7677817	7.9920893	0.3296406	-0.061592933	-0.046376888	-0.18799599	3.2657635	9.244988	Walking_Type
15:25:57.028	0.27294734	3.668029	8.746285	0.03947961	0.10517328	-0.034159586	-0.22511074	3.172589	9.27655	Walking_Type
15:25:57.049	0.27294734	3.668029	8.746285	0.03947961	0.10517328	-0.034159586	-0.22511074	3.172589	9.27655	Walking_Type
15:25:57.073	0.27294734	3.668029	8.746285	0.03947961	0.10517328	-0.034159586	-0.22511074	3.172589	9.27655	Walking_Type
15:25:57.095	0.27294734	3.668029	8.746285	0.03947961	0.10517328	-0.034159586	-0.22511074	3.172589	9.27655	Walking_Type
15:25:57.118	0.27294734	3.668029	8.746285	0.03947961	0.10517328	-0.034159586	-0.22511074	3.172589	9.27655	Walking_Type
15:25:57.141	0.27294734	3.668029	8.746285	0.03947961	0.10517328	-0.034159586	-0.22511074	3.172589	9.27655	Walking_Type
15:25:57.164	0.27294734	3.668029	8.746285	0.03947961	0.10517328	-0.034159586	-0.22511074	3.172589	9.27655	Walking_Type
15:25:57.187	0.27294734	3.668029	8.746285	0.03947961	0.10517328	-0.034159586	-0.22511074	3.172589	9.27655	Walking_Type
15:25:57.210	-0.2083019	4.1851926	9.7135725	0.2593911	0.2401745	0.18086497	-0.1966438	3.6076262	9.1168375	Walking_Type
15:25:57.233	-0.2083019	4.1851926	9.7135725	0.2593911	0.2401745	0.18086497	-0.1966438	3.6076262	9.1168375	Walking_Type
15:25:57.268	-0.2083019	4.1851926	9.7135725	0.2593911	0.2401745	0.18086497	-0.1966438	3.6076262	9.1168375	Walking_Type
15:25:57.291	-0.2083019	4.1851926	9.7135725	0.2593911	0.2401745	0.18086497	-0.1966438	3.6076262	9.1168375	Walking_Type
15:25:57.314	-0.2083019	4.1851926	9.7135725	0.2593911	0.2401745	0.18086497	-0.1966438	3.6076262	9.1168375	Walking_Type
15:25:57.337	-0.2083019	4.1851926	9.7135725	0.2593911	0.2401745	0.18086497	-0.1966438	3.6076262	9.1168375	Walking_Type
15:25:57.360	-0.2083019	4.1851926	9.7135725	0.2593911	0.2401745	0.18086497	-0.1966438	3.6076262	9.1168375	Walking_Type
15:25:57.383	-0.2083019	4.1851926	9.7135725	0.2593911	0.2401745	0.18086497	-0.1966438	3.6076262	9.1168375	Walking_Type
15:25:57.406	-0.56744313	2.6241252	7.108602	0.36934683	0.0013261884	0.16925855	-0.084631376	3.5207505	9.15246	Walking_Type
15:25:57.428	-0.56744313	2.6241252	7.108602	0.36934683	0.0013261884	0.16925855	-0.084631376	3.5207505	9.15246	Walking_Type
15:25:57.450	-0.56744313	2.6241252	7.108602	0.36934683	0.0013261884	0.16925855	-0.084631376	3.5207505	9.15246	Walking_Type
15:25:57.472	-0.56744313	2.6241252	7.108602	0.36934683	0.0013261884	0.16925855	-0.084631376	3.5207505	9.15246	Walking_Type
15:25:57.493	-0.56744313	2.6241252	7.108602	0.36934683	0.0013261884	0.16925855	-0.084631376	3.5207505	9.15246	Walking_Type
15:25:57.520	-0.56744313	2.6241252	7.108602	0.36934683	0.0013261884	0.16925855	-0.084631376	3.5207505	9.15246	Walking_Type
15:25:57.541	-0.56744313	2.6241252	7.108602	0.36934683	0.0013261884	0.16925855	-0.084631376	3.5207505	9.15246	Walking_Type
15:25:57.563	-0.56744313	2.6241252	7.108602	0.36934683	0.0013261884	0.16925855	-0.084631376	3.5207505	9.15246	Walking_Type
15:25:57.586	-0.3040729	3.4190245	7.362395	-0.03260249	-0.10313176	0.057470202	-0.10995604	3.5180697	9.153221	Walking_Type
15:25:57.609	-0.3040729	3.4190245	7.362395	-0.03260249	-0.10313176	0.057470202	-0.10995604	3.5180697	9.153221	Walking_Type
15:25:57.632	-0.3040729	3.4190245	7.362395	-0.03260249	-0.10313176	0.057470202	-0.10995604	3.5180697	9.153221	Walking_Type
15:25:57.656	-0.3040729	3.4190245	7.362395	-0.03260249	-0.10313176	0.057470202	-0.10995604	3.5180697	9.153221	Walking_Type
15:25:57.679	-0.3040729	3.4190245	7.362395	-0.03260249	-0.10313176	0.057470202	-0.10995604	3.5180697	9.153221	Walking_Type
15:25:57.702	-0.3040729	3.4190245	7.362395	-0.03260249	-0.10313176	0.057470202	-0.10995604	3.5180697	9.153221	Walking_Type
15:25:57.723	-0.3040729	3.4190245	7.362395	-0.03260249	-0.10313176	0.057470202	-0.10995604	3.5180697	9.153221	Walking_Type
15:25:57.746	-0.40463245	4.328849	8.262642	-0.2274685	-0.28394789	-0.0989113	0.018828455	3.4501178	9.17969	Walking_Type
15:25:57.775	-0.40463245	4.328849	8.262642	-0.2274685	-0.28394789	-0.0989113	0.018828455	3.4501178	9.17969	Walking_Type
15:25:57.795	-0.40463245	4.328849	8.262642	-0.2274685	-0.28394789	-0.0989113	0.018828455	3.4501178	9.17969	Walking_Type
15:25:57.817	-0.40463245	4.328849	8.262642	-0.2274685	-0.28394789	-0.0989113	0.018828455	3.4501178	9.17969	Walking_Type
15:25:57.840	-0.40463245	4.328849	8.262642	-0.2274685	-0.28394789	-0.0989113	0.018828455	3.4501178	9.17969	Walking_Type
15:25:57.862	-0.40463245	4.328849	8.262642	-0.2274685	-0.28394789	-0.0989113	0.018828455	3.4501178	9.17969	Walking_Type
15:25:57.886	-0.40463245	4.328849	8.262642	-0.2274685	-0.28394789	-0.0989113	0.018828455	3.4501178	9.17969	Walking_Type
15:25:57.910	-0.40463245	4.328849	8.262642	-0.2274685	-0.28394789	-0.0989113	0.018828455	3.4501178	9.17969	Walking_Type
15:25:57.931	0.11971374	4.2809634	10.527626	0.44081807	-0.42017084	-0.07386582	0.14898352	3.57144	9.131977	Walking_Type
15:25:57.953	0.11971374	4.2809634	10.527626	0.44081807	-0.42017084	-0.07386582	0.14898352	3.57144	9.131977	Walking_Type
15:25:57.974	0.11971374	4.2809634	10.527626	0.44081807	-0.42017084	-0.07386582	0.14898352	3.57144	9.131977	Walking_Type
15:25:57.996	0.11971374	4.2809634	10.527626	0.44081807	-0.42017084	-0.07386582	0.14898352	3.57144	9.131977	Walking_Type
15:25:58.033	0.11971374	4.2809634	10.527626	0.44081807	-0.42017084	-0.07386582	0.14898352	3.57144	9.131977	Walking_Type
15:25:58.054	0.11971374	4.2809634	10.527626	0.44081807	-0.42017084	-0.07386582	0.14898352	3.57144	9.131977	Walking_Type
15:25:58.076	0.11971374	4.2809634	10.527626	0.44081807	-0.42017084	-0.07386582	0.14898352	3.57144	9.131977	Walking_Type
15:25:58.098	0.11971374	4.2809634	10.527626	0.44081807	-0.42017084	-0.07386582	0.14898352	3.57144	9.131977	Walking_Type
15:25:58.122	1.2258687	2.1668186	7.735902	0.09873354	0.16870326	0.0153205	0.3411136	3.719518	9.067481	Walking_Type
15:25:58.143	1.2258687	2.1668186	7.735902	0.09873354	0.16870326	0.0153205	0.3411136	3.719518	9.067481	Walking_Type
15:25:58.165	1.2258687	2.1668186	7.735902	0.09873354	0.16870326	0.0153205	0.3411136	3.719518	9.067481	Walking_Type
15:25:58.188	1.2258687	2.1668186	7.735902	0.09873354	0.16870326	0.0153205	0.3411136	3.719518	9.067481	Walking_Type
15:25:58.210	1.2258687	2.1668186	7.735902	0.09873354	0.16870326	0.0153205	0.3411136	3.719518	9.067481	Walking_Type
15:25:58.232	1.2258687	2.1668186	7.735902	0.09873354	0.16870326	0.0153205	0.3411136	3.719518	9.067481	Walking_Type
15:25:58.253	1.2258687	2.1668186	7.735902	0.09873354	0.16870326	0.0153205	0.3411136	3.719518	9.067481	Walking_Type
15:25:58.278	1.2258687	2.1668186	7.735902	0.09873354	0.16870326	0.0153205	0.3411136	3.719518	9.067481	Walking_Type
15:25:58.298	0.45012367	3.2274826	7.5754857	-0.13217352	0.42037976	-0.1343415	0.29605946	3.5567973	9.134108	Walking_Type
15:25:58.319	0.45012367	3.2274826	7.5754857	-0.13217352	0.42037976	-0.1343415	0.29605946	3.5567973	9.134108	Walking_Type
15:25:58.339	0.45012367	3.2274826	7.5754857	-0.13217352	0.42037976	-0.1343415	0.29605946	3.5567973	9.134108	Walking_Type
15:25:58.359	0.45012367	3.2274826	7.5754857	-0.13217352	0.42037976	-0.1343415	0.29605946	3.5567973	9.134108	Walking_Type
15:25:58.380	0.45012367	3.2274826	7.5754857	-0.13217352	0.42037976	-0.1343415	0.29605946	3.5567973	9.134108	Walking_Type
15:25:58.402	0.45012367	3.2274826	7.5754857	-0.13217352	0.42037976	-0.1343415	0.29605946	3.5567973	9.134108	Walking_Type
15:25:58.424	0.45012367	3.2274826	7.5754857	-0.13217352	0.42037976	-0.1343415	0.29605946	3.5567973	9.134108	Walking_Type
15:25:58.448	0.45012367	3.2274826	7.5754857	-0.13217352	0.42037976	-0.1343415	0.29605946	3.5567973	9.134108	Walking_Type
15:25:58.471	1.1492519	4.4677167	8.60263	0.18608727	0.01659782	0.32258573	0.33930138	3.4931812	9.1571245	Walking_Type
15:25:58.492	1.1492519	4.4677167	8.60263	0.18608727	0.01659782	0.32258573	0.33930138	3.4931812	9.1571245	Walking_Type
15:25:58.514	1.1492519	4.4677167	8.60263	0.18608727	0.01659782	0.32258573	0.33930138	3.4931812	9.1571245	Walking_Type
15:25:58.537	1.1492519	4.4677167	8.60263	0.18608727	0.01659782	0.32258573	0.33930138	3.4931812	9.1571245	Walking_Type
15:25:58.558	1.1492519	4.4677167	8.60263	0.18608727	0.01659782	0.32258573	0.33930138	3.4931812	9.1571245	Walking_Type
15:25:58.580	1.1492519	4.4677167	8.60263	0.18608727	0.01659782	0.32258573	0.33930138	3.4931812	9.1571245	Walking_Type
15:25:58.601	1.1492519	4.4677167	8.60263	0.18608727	0.01659782	0.32258573	0.33930138	3.4931812	9.1571245	Walking_Type
15:25:58.622	1.1492519	4.4677167	8.60263	0.18608727	0.01659782	0.32258573	0.33930138	3.4931812	9.1571245	Walking_Type
15:25:58.644	1.1492519	4.4677167	8.60263	0.18608727	0.01659782	0.32258573	0.24682191	3.7978294	9.038027	Walking_Type
15:25:58.666	-1.0606637	2.264984	12.1054535	-1.1895813	-0.02982794	0.5186735	0.24682191	3.7978294	9.038027	Walking_Type
15:25:58.688	-1.0606637	2.264984	12.1054535	-1.1895813	-0.02982794	0.5186735	0.24682191	3.7978294	9.038027	Walking_Type
15:25:58.710	-1.0606637	2.264984	12.1054535	-1.1895813	-0.02982794	0.5186735	0.24682191	3.7978294	9.038027	Walking_Type
15:25:58.733	-1.0606637	2.264984	12.1054535	-1.1895813	-0.02982794	0.5186735	0.24682191	3.7978294	9.038027	Walking_Type
15:25:58.755	-1.0606637	2.264984	12.1054535	-1.1895813	-0.02982794	0.5186735	0.24682191	3.7978294	9.038027	Walking_Type
15:25:58.777	-1.0606637	2.264984	12.1054535	-1.1895813	-0.02982794	0.5186735	0.24682191	3.7978294	9.038027	Walking_Type
15:25:58.797	-1.0606637	2.264984	12.1054535	-1.1895813	-0.02982794	0.5186735	0.24682191	3.7978294	9.038027	Walking_Type
15:25:58.818	-1.0606637	2.264984	12.1054535	-1.1895813	-0.02982794	0.5186735	0.24682191	3.7978294	9.038027	Walking_Type
15:25:58.839	-0.66800267	2.3296294	9.366403	0.021153653	-0.061592933	0.26211005	0.40708837	3.4753885	9.161131	Walking_Type
15:25:58.882	-0.66800267	2.3296294	9.366403	0.021153653	-0.061592933	0.26211005	0.40708837	3.4753885	9.161131	Walking_Type
15:25:58.910	-0.66800267	2.3296294	9.366403	0.021153653	-0.061592933	0.26211005	0.40708837	3.4753885	9.161131	Walking_Type
15:25:58.932	-0.66800267	2.3296294	9.366403	0.021153653	-0.061592933	0.26211005	0.40708837	3.4753885	9.161131	Walking_Type
15:25:58.955	-0.66800267	2.3296294	9.366403	0.021153653	-0.061592933	0.26211005	0.40708837	3.4753885	9.161131	Walking_Type
15:25:58.977	-0.66800267	2.3296294	9.366403	0.021153653	-0.061592933	0.26211005	0.40708837	3.4753885	9.161131	Walking_Type
15:25:58.999	-0.66800267	2.3296294	9.366403	0.021153653	-0.061592933	0.26211005	0.40708837	3.4753885	9.161131	Walking_Type
15:25:59.032	-0.29210153	3.6584518	8.375174	-0.52923596	0.08318213	-0.11784812	0.24897335	3.4956079	9.1591	Walking_Type
15:25:59.053	-0.29210153	3.6584518	8.375174	-0.52923596	0.08318213	-0.11784812	0.24897335	3.4956079	9.1591	Walking_Type
15:25:59.075	-0.29210153	3.6584518	8.375174	-0.52923596	0.08318213	-0.11784812	0.24897335	3.4956079	9.1591	Walking_Type
15:25:59.096	-0.29210153	3.6584518	8.375174	-0.52923596	0.08318213	-0.11784812	0.24897335	3.4956079	9.1591	Walking_Type
15:25:59.118	-0.29210153	3.6584518	8.375174	-0.52923596	0.08318213	-0.11784812	0.24897335	3.4956079	9.1591	Walking_Type
15:25:59.140	-0.29210153	3.6584518	8.375174	-0.52923596	0.08318213	-0.11784812	0.24897335	3.4956079	9.1591	Walking_Type
15:25:59.162	-0.29210153	3.6584518	8.375174	-0.52923596	0.08318213	-0.11784812	0.24897335	3.4956079	9.1591	Walking_Type
15:25:59.185	-0.29210153	3.6584518	8.375174	-0.52923596	0.08318213	-0.11784812	0.24897335	3.4956079	9.1591	Walking_Type
15:25:59.208	-0.89067024	4.1373067	10.30017	-0.121788815	-0.02188669	-0.19909321	0.13723041	3.4186187	9.190462	Walking_Type
15:25:59.231	-0.89067024	4.1373067	10.30017	-0.121788815	-0.02188669	-0.19909321	0.13723041	3.4186187	9.190462	Walking_Type
15:25:59.255	-0.89067024	4.1373067	10.30017	-0.121788815	-0.02188669	-0.19909321	0.13723041	3.4186187	9.190462	Walking_Type
15:25:59.278	-0.89067024	4.1373067	10.30017	-0.121788815	-0.02188669	-0.19909321	0.13723041	3.4186187	9.190462	Walking_Type
15:25:59.301	-0.89067024	4.1373067	10.30017	-0.121788815	-0.02188669	-0.19909321	0.13723041	3.4186187	9.190462	Walking_Type
15:25:59.323	-0.89067024	4.1373067	10.30017	-0.121788815	-0.02188669	-0.19909321	0.13723041	3.4186187	9.190462	Walking_Type
15:25:59.345	-0.89067024	4.1373067	10.30017	-0.121788815	-0.02188669	-0.19909321	0.13723041	3.4186187	9.190462	Walking_Type
15:25:59.372	0.50040346	2.3846977	9.62259	0.66622734	-0.04754303	-0.28094915	-0.026896995	3.5985644	9.1224985	Walking_Type
15:25:59.397	0.50040346	2.3846977	9.62259	0.66622734	-0.04754303	-0.28094915	-0.026896995	3.5985644	9.1224985	Walking_Type
15:25:59.420	0.50040346	2.3846977	9.62259	0.66622734	-0.04754303	-0.28094915	-0.026896995	3.5985644	9.1224985	Walking_Type
15:25:59.441	0.50040346	2.3846977	9.62259	0.66622734	-0.04754303	-0.28094915	-0.026896995	3.5985644	9.1224985	Walking_Type
15:25:59.462	0.50040346	2.3846977	9.62259	0.66622734	-0.04754303	-0.28094915	-0.026896995	3.5985644	9.1224985	Walking_Type
15:25:59.483	0.50040346	2.3846977	9.62259	0.66622734	-0.04754303	-0.28094915	-0.026896995	3.5985644	9.1224985	Walking_Type
15:25:59.512	0.50040346	2.3846977	9.62259	0.66622734	-0.04754303	-0.28094915	-0.026896995	3.5985644	9.1224985	Walking_Type
15:25:59.534	0.50040346	2.3846977	9.62259	0.66622734	-0.04754303	-0.28094915	-0.026896995	3.5985644	9.1224985	Walking_Type
15:25:59.554	0.076616794	3.2873392	7.039168	0.21601968	0.15098818	-0.24063203	-0.07886693	3.4815953	9.167478	Walking_Type
15:25:59.576	0.076616794	3.2873392	7.039168	0.21601968	0.15098818	-0.24063203	-0.07886693	3.4815953	9.167478	Walking_Type
15:25:59.597	0.076616794	3.2873392	7.039168	0.21601968	0.15098818	-0.24063203	-0.07886693	3.4815953	9.167478	Walking_Type
15:25:59.621	0.076616794	3.2873392	7.039168	0.21601968	0.15098818	-0.24063203	-0.07886693	3.4815953	9.167478	Walking_Type
15:25:59.644	0.076616794	3.2873392	7.039168	0.21601968	0.15098818	-0.24063203	-0.07886693	3.4815953	9.167478	Walking_Type
15:25:59.666	0.076616794	3.2873392	7.039168	0.21601968	0.15098818	-0.24063203	-0.07886693	3.4815953	9.167478	Walking_Type
15:25:59.688	0.076616794	3.2873392	7.039168	0.21601968	0.15098818	-0.24063203	-0.07886693	3.4815953	9.167478	Walking_Type
15:25:59.710	0.076616794	3.2873392	7.039168	0.21601968	0.15098818	-0.24063203	-0.07886693	3.4815953	9.167478	Walking_Type
15:25:59.733	0.37829542	4.065479	8.415876	0.033981822	0.009267437	0.18636276	-0.030728322	3.4322326	9.18636	Walking_Type
15:25:59.755	0.37829542	4.065479	8.415876	0.033981822	0.009267437	0.18636276	-0.030728322	3.4322326	9.18636	Walking_Type
15:25:59.776	0.37829542	4.065479	8.415876	0.033981822	0.009267437	0.18636276	-0.030728322	3.4322326	9.18636	Walking_Type
15:25:59.797	0.37829542	4.065479	8.415876	0.033981822	0.009267437	0.18636276	-0.030728322	3.4322326	9.18636	Walking_Type
15:25:59.821	0.37829542	4.065479	8.415876	0.033981822	0.009267437	0.18636276	-0.030728322	3.4322326	9.18636	Walking_Type
15:25:59.843	0.37829542	4.065479	8.415876	0.033981822	0.009267437	0.18636276	-0.030728322	3.4322326	9.18636	Walking_Type
15:25:59.867	0.37829542	4.065479	8.415876	0.033981822	0.009267437	0.18636276	-0.030728322	3.4322326	9.18636	Walking_Type
15:25:59.890	0.37829542	4.065479	8.415876	0.033981822	0.009267437	0.18636276	-0.030728322	3.4322326	9.18636	Walking_Type
15:25:59.912	-0.090982445	4.6760187	9.474146	0.20258063	0.33363688	0.15459777	0.3398367	3.916229	8.984322	Walking_Type
15:25:59.933	-0.090982445	4.6760187	9.474146	0.20258063	0.33363688	0.15459777	0.3398367	3.916229	8.984322	Walking_Type
15:25:59.961	-0.090982445	4.6760187	9.474146	0.20258063	0.33363688	0.15459777	0.3398367	3.916229	8.984322	Walking_Type
15:25:59.982	-0.090982445	4.6760187	9.474146	0.20258063	0.33363688	0.15459777	0.3398367	3.916229	8.984322	Walking_Type
15:26:00.002	-0.090982445	4.6760187	9.474146	0.20258063	0.33363688	0.15459777	0.3398367	3.916229	8.984322	Walking_Type
15:26:00.024	-0.090982445	4.6760187	9.474146	0.20258063	0.33363688	0.15459777	0.3398367	3.916229	8.984322	Walking_Type
15:26:00.047	-0.090982445	4.6760187	9.474146	0.20258063	0.33363688	0.15459777	0.3398367	3.916229	8.984322	Walking_Type
15:26:00.069	-0.090982445	4.6760187	9.474146	0.20258063	0.33363688	0.15459777	0.3398367	3.916229	8.984322	Walking_Type
15:26:00.090	0.46209505	2.710319	6.409474	0.9857099	0.099064626	0.36656803	0.3492211	3.736815	9.060058	Walking_Type
15:26:00.110	0.46209505	2.710319	6.409474	0.9857099	0.099064626	0.36656803	0.3492211	3.736815	9.060058	Walking_Type
15:26:00.139	0.46209505	2.710319	6.409474	0.9857099	0.099064626	0.36656803	0.3492211	3.736815	9.060058	Walking_Type
15:26:00.159	0.46209505	2.710319	6.409474	0.9857099	0.099064626	0.36656803	0.3492211	3.736815	9.060058	Walking_Type
15:26:00.180	0.46209505	2.710319	6.409474	0.9857099	0.099064626	0.36656803	0.3492211	3.736815	9.060058	Walking_Type
15:26:00.202	0.46209505	2.710319	6.409474	0.9857099	0.099064626	0.36656803	0.3492211	3.736815	9.060058	Walking_Type
15:26:00.224	0.46209505	2.710319	6.409474	0.9857099	0.099064626	0.36656803	0.3492211	3.736815	9.060058	Walking_Type
15:26:00.246	0.46209505	2.710319	6.409474	0.9857099	0.099064626	0.36656803	0.3492211	3.736815	9.060058	Walking_Type
15:26:00.269	0.12689656	3.78056	6.8356547	-0.038711138	0.033091184	0.057470202	0.3345717	3.6053393	9.113725	Walking_Type
15:26:00.291	0.12689656	3.78056	6.8356547	-0.038711138	0.033091184	0.057470202	0.3345717	3.6053393	9.113725	Walking_Type
15:26:00.313	0.12689656	3.78056	6.8356547	-0.038711138	0.033091184	0.057470202	0.3345717	3.6053393	9.113725	Walking_Type
15:26:00.334	0.12689656	3.78056	6.8356547	-0.038711138	0.033091184	0.057470202	0.3345717	3.6053393	9.113725	Walking_Type
15:26:00.355	0.12689656	3.78056	6.8356547	-0.038711138	0.033091184	0.057470202	0.3345717	3.6053393	9.113725	Walking_Type
15:26:00.377	0.12689656	3.78056	6.8356547	-0.038711138	0.033091184	0.057470202	0.3345717	3.6053393	9.113725	Walking_Type
15:26:00.398	0.12689656	3.78056	6.8356547	-0.038711138	0.033091184	0.057470202	0.3345717	3.6053393	9.113725	Walking_Type
15:26:00.420	0.12689656	3.78056	6.8356547	-0.038711138	0.033091184	0.057470202	0.3345717	3.6053393	9.113725	Walking_Type
15:26:00.443	0.12689656	3.78056	6.8356547	-0.038711138	0.033091184	0.057470202	0.3345717	3.6053393	9.113725	Walking_Type
15:26:00.465	0.026337024	4.4294086	8.607418	0.060859893	-0.1923181	-0.20336926	0.33008906	3.4455593	9.175486	Walking_Type
15:26:00.489	0.026337024	4.4294086	8.607418	0.060859893	-0.1923181	-0.20336926	0.33008906	3.4455593	9.175486	Walking_Type
15:26:00.512	0.026337024	4.4294086	8.607418	0.060859893	-0.1923181	-0.20336926	0.33008906	3.4455593	9.175486	Walking_Type
15:26:00.534	0.026337024	4.4294086	8.607418	0.060859893	-0.1923181	-0.20336926	0.33008906	3.4455593	9.175486	Walking_Type
15:26:00.556	0.026337024	4.4294086	8.607418	0.060859893	-0.1923181	-0.20336926	0.33008906	3.4455593	9.175486	Walking_Type
15:26:00.577	0.026337024	4.4294086	8.607418	0.060859893	-0.1923181	-0.20336926	0.33008906	3.4455593	9.175486	Walking_Type
15:26:00.601	0.026337024	4.4294086	8.607418	0.060859893	-0.1923181	-0.20336926	0.33008906	3.4455593	9.175486	Walking_Type
15:26:00.624	0.026337024	4.4294086	8.607418	0.060859893	-0.1923181	-0.20336926	0.33008906	3.4455593	9.175486	Walking_Type
15:26:00.651	0.63208854	2.8779182	8.008849	0.11644863	0.24811575	-0.34203568	0.41719776	4.1600723	8.870744	Walking_Type
15:26:00.674	0.63208854	2.8779182	8.008849	0.11644863	0.24811575	-0.34203568	0.41719776	4.1600723	8.870744	Walking_Type
15:26:00.697	0.63208854	2.8779182	8.008849	0.11644863	0.24811575	-0.34203568	0.41719776	4.1600723	8.870744	Walking_Type
15:26:00.721	0.63208854	2.8779182	8.008849	0.11644863	0.24811575	-0.34203568	0.41719776	4.1600723	8.870744	Walking_Type
15:26:00.743	0.63208854	2.8779182	8.008849	0.11644863	0.24811575	-0.34203568	0.41719776	4.1600723	8.870744	Walking_Type
15:26:00.766	0.63208854	2.8779182	8.008849	0.11644863	0.24811575	-0.34203568	0.41719776	4.1600723	8.870744	Walking_Type
15:26:00.789	0.63208854	2.8779182	8.008849	0.11644863	0.24811575	-0.34203568	0.41719776	4.1600723	8.870744	Walking_Type
15:26:00.812	0.8092649	2.3368123	10.503684	-0.69905645	-0.3450344	-0.7000027	0.19009149	3.643851	9.102558	Walking_Type
15:26:00.835	0.8092649	2.3368123	10.503684	-0.69905645	-0.3450344	-0.7000027	0.19009149	3.643851	9.102558	Walking_Type
15:26:00.858	0.8092649	2.3368123	10.503684	-0.69905645	-0.3450344	-0.7000027	0.19009149	3.643851	9.102558	Walking_Type
15:26:00.882	0.8092649	2.3368123	10.503684	-0.69905645	-0.3450344	-0.7000027	0.19009149	3.643851	9.102558	Walking_Type
15:26:00.905	0.8092649	2.3368123	10.503684	-0.69905645	-0.3450344	-0.7000027	0.19009149	3.643851	9.102558	Walking_Type
15:26:00.928	0.8092649	2.3368123	10.503684	-0.69905645	-0.3450344	-0.7000027	0.19009149	3.643851	9.102558	Walking_Type
15:26:00.950	0.8092649	2.3368123	10.503684	-0.69905645	-0.3450344	-0.7000027	0.19009149	3.643851	9.102558	Walking_Type
15:26:00.973	0.8092649	2.3368123	10.503684	-0.69905645	-0.3450344	-0.7000027	0.19009149	3.643851	9.102558	Walking_Type
15:26:00.996	0.65124273	3.1772027	8.166871	-0.039322007	-0.0023390031	-0.25773627	0.10024046	3.6327786	9.108416	Walking_Type
15:26:01.019	0.65124273	3.1772027	8.166871	-0.039322007	-0.0023390031	-0.25773627	0.10024046	3.6327786	9.108416	Walking_Type
15:26:01.051	0.65124273	3.1772027	8.166871	-0.039322007	-0.0023390031	-0.25773627	0.10024046	3.6327786	9.108416	Walking_Type
15:26:01.072	0.65124273	3.1772027	8.166871	-0.039322007	-0.0023390031	-0.25773627	0.10024046	3.6327786	9.108416	Walking_Type
15:26:01.092	0.65124273	3.1772027	8.166871	-0.039322007	-0.0023390031	-0.25773627	0.10024046	3.6327786	9.108416	Walking_Type
15:26:01.143	0.65124273	3.1772027	8.166871	-0.039322007	-0.0023390031	-0.25773627	0.10024046	3.6327786	9.108416	Walking_Type
15:26:01.166	0.65124273	3.1772027	8.166871	-0.039322007	-0.0023390031	-0.25773627	0.10024046	3.6327786	9.108416	Walking_Type
15:26:01.187	0.42378664	4.517997	8.38475	0.09995527	-0.073810235	-0.13006543	0.021579562	3.6528597	9.100907	Walking_Type
15:26:01.209	0.42378664	4.517997	8.38475	0.09995527	-0.073810235	-0.13006543	0.021579562	3.6528597	9.100907	Walking_Type
15:26:01.231	0.42378664	4.517997	8.38475	0.09995527	-0.073810235	-0.13006543	0.021579562	3.6528597	9.100907	Walking_Type
15:26:01.252	0.42378664	4.517997	8.38475	0.09995527	-0.073810235	-0.13006543	0.021579562	3.6528597	9.100907	Walking_Type
15:26:01.274	0.42378664	4.517997	8.38475	0.09995527	-0.073810235	-0.13006543	0.021579562	3.6528597	9.100907	Walking_Type
15:26:01.295	0.42378664	4.517997	8.38475	0.09995527	-0.073810235	-0.13006543	0.021579562	3.6528597	9.100907	Walking_Type
15:26:01.318	0.42378664	4.517997	8.38475	0.09995527	-0.073810235	-0.13006543	0.021579562	3.6528597	9.100907	Walking_Type
15:26:01.340	0.42378664	4.517997	8.38475	0.09995527	-0.073810235	-0.13006543	0.021579562	3.6528597	9.100907	Walking_Type
15:26:01.362	-1.3024855	2.169213	12.107848	-1.0197607	-0.16116397	0.34640944	-0.17961897	3.7627428	9.054275	Walking_Type
15:26:01.385	-1.3024855	2.169213	12.107848	-1.0197607	-0.16116397	0.34640944	-0.17961897	3.7627428	9.054275	Walking_Type
15:26:01.406	-1.3024855	2.169213	12.107848	-1.0197607	-0.16116397	0.34640944	-0.17961897	3.7627428	9.054275	Walking_Type
15:26:01.431	-1.3024855	2.169213	12.107848	-1.0197607	-0.16116397	0.34640944	-0.17961897	3.7627428	9.054275	Walking_Type
15:26:01.453	-1.3024855	2.169213	12.107848	-1.0197607	-0.16116397	0.34640944	-0.17961897	3.7627428	9.054275	Walking_Type
15:26:01.475	-1.3024855	2.169213	12.107848	-1.0197607	-0.16116397	0.34640944	-0.17961897	3.7627428	9.054275	Walking_Type
15:26:01.498	-1.3024855	2.169213	12.107848	-1.0197607	-0.16116397	0.34640944	-0.17961897	3.7627428	9.054275	Walking_Type
15:26:01.521	-1.3024855	2.169213	12.107848	-1.0197607	-0.16116397	0.34640944	-0.17961897	3.7627428	9.054275	Walking_Type
15:26:01.547	-0.88588166	2.3416007	10.005674	-0.39728904	-0.24790683	0.012266174	0.0018742329	3.4264355	9.188576	Walking_Type
15:26:01.569	-0.88588166	2.3416007	10.005674	-0.39728904	-0.24790683	0.012266174	0.0018742329	3.4264355	9.188576	Walking_Type
15:26:01.590	-0.88588166	2.3416007	10.005674	-0.39728904	-0.24790683	0.012266174	0.0018742329	3.4264355	9.188576	Walking_Type
15:26:01.611	-0.88588166	2.3416007	10.005674	-0.39728904	-0.24790683	0.012266174	0.0018742329	3.4264355	9.188576	Walking_Type
15:26:01.647	-0.88588166	2.3416007	10.005674	-0.39728904	-0.24790683	0.012266174	0.0018742329	3.4264355	9.188576	Walking_Type
15:26:01.671	-0.88588166	2.3416007	10.005674	-0.39728904	-0.24790683	0.012266174	0.0018742329	3.4264355	9.188576	Walking_Type
15:26:01.694	-0.88588166	2.3416007	10.005674	-0.39728904	-0.24790683	0.012266174	0.0018742329	3.4264355	9.188576	Walking_Type
15:26:01.717	-0.7302538	3.727886	9.050359	-0.21647292	0.028815124	-0.051263813	-0.19911145	3.1849577	9.272905	Walking_Type
15:26:01.740	-0.7302538	3.727886	9.050359	-0.21647292	0.028815124	-0.051263813	-0.19911145	3.1849577	9.272905	Walking_Type
15:26:01.763	-0.7302538	3.727886	9.050359	-0.21647292	0.028815124	-0.051263813	-0.19911145	3.1849577	9.272905	Walking_Type
15:26:01.786	-0.7302538	3.727886	9.050359	-0.21647292	0.028815124	-0.051263813	-0.19911145	3.1849577	9.272905	Walking_Type
15:26:01.811	-0.7302538	3.727886	9.050359	-0.21647292	0.028815124	-0.051263813	-0.19911145	3.1849577	9.272905	Walking_Type
15:26:01.833	-0.7302538	3.727886	9.050359	-0.21647292	0.028815124	-0.051263813	-0.19911145	3.1849577	9.272905	Walking_Type
15:26:01.855	-0.7302538	3.727886	9.050359	-0.21647292	0.028815124	-0.051263813	-0.19911145	3.1849577	9.272905	Walking_Type
15:26:01.878	-0.7302538	3.727886	9.050359	-0.21647292	0.028815124	-0.051263813	-0.19911145	3.1849577	9.272905	Walking_Type
15:26:01.901	-0.36632404	3.9266107	8.789383	-0.1694363	-0.15749878	-0.057372462	-0.20971595	3.2708786	9.242714	Walking_Type
15:26:01.924	-0.36632404	3.9266107	8.789383	-0.1694363	-0.15749878	-0.057372462	-0.20971595	3.2708786	9.242714	Walking_Type
15:26:01.946	-0.36632404	3.9266107	8.789383	-0.1694363	-0.15749878	-0.057372462	-0.20971595	3.2708786	9.242714	Walking_Type
15:26:01.967	-0.36632404	3.9266107	8.789383	-0.1694363	-0.15749878	-0.057372462	-0.20971595	3.2708786	9.242714	Walking_Type
15:26:01.989	-0.36632404	3.9266107	8.789383	-0.1694363	-0.15749878	-0.057372462	-0.20971595	3.2708786	9.242714	Walking_Type
15:26:02.010	-0.36632404	3.9266107	8.789383	-0.1694363	-0.15749878	-0.057372462	-0.20971595	3.2708786	9.242714	Walking_Type
15:26:02.032	-0.36632404	3.9266107	8.789383	-0.1694363	-0.15749878	-0.057372462	-0.20971595	3.2708786	9.242714	Walking_Type
15:26:02.055	-0.36632404	3.9266107	8.789383	-0.1694363	-0.15749878	-0.057372462	-0.20971595	3.2708786	9.242714	Walking_Type
15:26:02.078	0.083799616	4.0032277	9.751882	0.6454579	0.062412713	-0.26995358	-0.21115565	3.6077712	9.116455	Walking_Type
15:26:02.101	0.083799616	4.0032277	9.751882	0.6454579	0.062412713	-0.26995358	-0.21115565	3.6077712	9.116455	Walking_Type
15:26:02.125	0.083799616	4.0032277	9.751882	0.6454579	0.062412713	-0.26995358	-0.21115565	3.6077712	9.116455	Walking_Type
15:26:02.149	0.083799616	4.0032277	9.751882	0.6454579	0.062412713	-0.26995358	-0.21115565	3.6077712	9.116455	Walking_Type
15:26:02.173	0.083799616	4.0032277	9.751882	0.6454579	0.062412713	-0.26995358	-0.21115565	3.6077712	9.116455	Walking_Type
15:26:02.196	0.083799616	4.0032277	9.751882	0.6454579	0.062412713	-0.26995358	-0.21115565	3.6077712	9.116455	Walking_Type
15:26:02.219	0.083799616	4.0032277	9.751882	0.6454579	0.062412713	-0.26995358	-0.21115565	3.6077712	9.116455	Walking_Type
15:26:02.243	0.083799616	4.0032277	9.751882	0.6454579	0.062412713	-0.26995358	-0.21115565	3.6077712	9.116455	Walking_Type
15:26:02.266	0.52913475	2.317658	6.876357	-0.11873449	0.301261	-0.20825619	-0.295287	3.8128576	9.030243	Walking_Type
15:26:02.289	0.52913475	2.317658	6.876357	-0.11873449	0.301261	-0.20825619	-0.295287	3.8128576	9.030243	Walking_Type
15:26:02.312	0.52913475	2.317658	6.876357	-0.11873449	0.301261	-0.20825619	-0.295287	3.8128576	9.030243	Walking_Type
15:26:02.335	0.52913475	2.317658	6.876357	-0.11873449	0.301261	-0.20825619	-0.295287	3.8128576	9.030243	Walking_Type
15:26:02.358	0.52913475	2.317658	6.876357	-0.11873449	0.301261	-0.20825619	-0.295287	3.8128576	9.030243	Walking_Type
15:26:02.382	0.52913475	2.317658	6.876357	-0.11873449	0.301261	-0.20825619	-0.295287	3.8128576	9.030243	Walking_Type
15:26:02.404	0.52913475	2.317658	6.876357	-0.11873449	0.301261	-0.20825619	-0.295287	3.8128576	9.030243	Walking_Type
15:26:02.428	0.52913475	2.317658	6.876357	-0.3166548	0.1296079	-0.15266743	-0.44156045	3.2285223	9.249434	Walking_Type
15:26:02.451	0.15802214	2.9665065	8.28898	-0.3166548	0.1296079	-0.15266743	-0.44156045	3.2285223	9.249434	Walking_Type
15:26:02.474	0.15802214	2.9665065	8.28898	-0.3166548	0.1296079	-0.15266743	-0.44156045	3.2285223	9.249434	Walking_Type
15:26:02.495	0.15802214	2.9665065	8.28898	-0.3166548	0.1296079	-0.15266743	-0.44156045	3.2285223	9.249434	Walking_Type
15:26:02.517	0.15802214	2.9665065	8.28898	-0.3166548	0.1296079	-0.15266743	-0.44156045	3.2285223	9.249434	Walking_Type
15:26:02.538	0.15802214	2.9665065	8.28898	-0.3166548	0.1296079	-0.15266743	-0.44156045	3.2285223	9.249434	Walking_Type
15:26:02.572	0.15802214	2.9665065	8.28898	-0.3166548	0.1296079	-0.15266743	-0.44156045	3.2285223	9.249434	Walking_Type
15:26:02.593	0.15802214	2.9665065	8.28898	-0.3166548	0.1296079	-0.15266743	-0.44156045	3.2285223	9.249434	Walking_Type
15:26:02.613	0.0047885496	3.7590115	9.416683	0.025429709	0.08073867	0.2529471	-0.47689402	2.9917252	9.32698	Walking_Type
15:26:02.636	0.0047885496	3.7590115	9.416683	0.025429709	0.08073867	0.2529471	-0.47689402	2.9917252	9.32698	Walking_Type
15:26:02.656	0.0047885496	3.7590115	9.416683	0.025429709	0.08073867	0.2529471	-0.47689402	2.9917252	9.32698	Walking_Type
15:26:02.678	0.0047885496	3.7590115	9.416683	0.025429709	0.08073867	0.2529471	-0.47689402	2.9917252	9.32698	Walking_Type
15:26:02.701	0.0047885496	3.7590115	9.416683	0.025429709	0.08073867	0.2529471	-0.47689402	2.9917252	9.32698	Walking_Type
15:26:02.723	0.0047885496	3.7590115	9.416683	0.025429709	0.08073867	0.2529471	-0.47689402	2.9917252	9.32698	Walking_Type
15:26:02.746	0.0047885496	3.7590115	9.416683	0.025429709	0.08073867	0.2529471	-0.47689402	2.9917252	9.32698	Walking_Type
15:26:02.768	0.0047885496	3.7590115	9.416683	0.025429709	0.08073867	0.2529471	-0.47689402	2.9917252	9.32698	Walking_Type
15:26:02.791	-1.5131817	3.0431232	9.033599	0.24961725	0.070353955	0.4795781	-0.47799245	3.4703975	9.159597	Walking_Type
15:26:02.812	-1.5131817	3.0431232	9.033599	0.24961725	0.070353955	0.4795781	-0.47799245	3.4703975	9.159597	Walking_Type
15:26:02.834	-1.5131817	3.0431232	9.033599	0.24961725	0.070353955	0.4795781	-0.47799245	3.4703975	9.159597	Walking_Type
15:26:02.857	-1.5131817	3.0431232	9.033599	0.24961725	0.070353955	0.4795781	-0.47799245	3.4703975	9.159597	Walking_Type
15:26:02.879	-1.5131817	3.0431232	9.033599	0.24961725	0.070353955	0.4795781	-0.47799245	3.4703975	9.159597	Walking_Type
15:26:02.901	-1.5131817	3.0431232	9.033599	0.24961725	0.070353955	0.4795781	-0.47799245	3.4703975	9.159597	Walking_Type
15:26:02.928	-1.5131817	3.0431232	9.033599	0.24961725	0.070353955	0.4795781	-0.47799245	3.4703975	9.159597	Walking_Type
15:26:02.950	-1.5131817	3.0431232	9.033599	0.24961725	0.070353955	0.4795781	-0.47799245	3.4703975	9.159597	Walking_Type
15:26:02.971	-0.4860378	2.1931558	9.5794935	-0.34108946	0.11494712	0.46491733	-0.060720462	3.3673258	9.210201	Walking_Type
15:26:02.992	-0.4860378	2.1931558	9.5794935	-0.34108946	0.11494712	0.46491733	-0.060720462	3.3673258	9.210201	Walking_Type
15:26:03.018	-0.4860378	2.1931558	9.5794935	-0.34108946	0.11494712	0.46491733	-0.060720462	3.3673258	9.210201	Walking_Type
15:26:03.038	-0.4860378	2.1931558	9.5794935	-0.34108946	0.11494712	0.46491733	-0.060720462	3.3673258	9.210201	Walking_Type
15:26:03.059	-0.4860378	2.1931558	9.5794935	-0.34108946	0.11494712	0.46491733	-0.060720462	3.3673258	9.210201	Walking_Type
15:26:03.080	-0.4860378	2.1931558	9.5794935	-0.34108946	0.11494712	0.46491733	-0.060720462	3.3673258	9.210201	Walking_Type
15:26:03.102	-0.4860378	2.1931558	9.5794935	-0.34108946	0.11494712	0.46491733	-0.060720462	3.3673258	9.210201	Walking_Type
15:26:03.124	-0.4860378	2.1931558	9.5794935	-0.34108946	0.11494712	0.46491733	-0.060720462	3.3673258	9.210201	Walking_Type
15:26:03.146	-0.4860378	2.1931558	9.5794935	-0.34108946	0.11494712	0.46491733	-0.060720462	3.3673258	9.210201	Walking_Type
15:26:03.169	-0.62251145	3.5147953	8.365596	-0.2855007	0.099064626	0.014709635	-0.19664146	3.360467	9.210808	Walking_Type
15:26:03.192	-0.62251145	3.5147953	8.365596	-0.2855007	0.099064626	0.014709635	-0.19664146	3.360467	9.210808	Walking_Type
15:26:03.214	-0.62251145	3.5147953	8.365596	-0.2855007	0.099064626	0.014709635	-0.19664146	3.360467	9.210808	Walking_Type
15:26:03.236	-0.62251145	3.5147953	8.365596	-0.2855007	0.099064626	0.014709635	-0.19664146	3.360467	9.210808	Walking_Type
15:26:03.258	-0.62251145	3.5147953	8.365596	-0.2855007	0.099064626	0.014709635	-0.19664146	3.360467	9.210808	Walking_Type
15:26:03.281	-0.62251145	3.5147953	8.365596	-0.2855007	0.099064626	0.014709635	-0.19664146	3.360467	9.210808	Walking_Type
15:26:03.303	-0.62251145	3.5147953	8.365596	-0.2855007	0.099064626	0.014709635	-0.19664146	3.360467	9.210808	Walking_Type
15:26:03.326	-0.62251145	3.5147953	8.365596	-0.2855007	0.099064626	0.014709635	-0.19664146	3.360467	9.210808	Walking_Type
15:26:03.349	-0.045491222	4.084633	8.887548	-0.123010546	-0.26378933	-0.082417935	-0.26289427	3.2909112	9.23424	Walking_Type
15:26:03.373	-0.045491222	4.084633	8.887548	-0.123010546	-0.26378933	-0.082417935	-0.26289427	3.2909112	9.23424	Walking_Type
15:26:03.396	-0.045491222	4.084633	8.887548	-0.123010546	-0.26378933	-0.082417935	-0.26289427	3.2909112	9.23424	Walking_Type
15:26:03.419	-0.045491222	4.084633	8.887548	-0.123010546	-0.26378933	-0.082417935	-0.26289427	3.2909112	9.23424	Walking_Type
15:26:03.442	-0.045491222	4.084633	8.887548	-0.123010546	-0.26378933	-0.082417935	-0.26289427	3.2909112	9.23424	Walking_Type
15:26:03.465	-0.045491222	4.084633	8.887548	-0.123010546	-0.26378933	-0.082417935	-0.26289427	3.2909112	9.23424	Walking_Type
15:26:03.489	-0.045491222	4.084633	8.887548	-0.123010546	-0.26378933	-0.082417935	-0.26289427	3.2909112	9.23424	Walking_Type
15:26:03.512	0.7805336	3.634509	8.463761	0.21968485	0.012321763	-0.05798333	-0.052882683	3.4182384	9.191476	Walking_Type
15:26:03.535	0.7805336	3.634509	8.463761	0.21968485	0.012321763	-0.05798333	-0.052882683	3.4182384	9.191476	Walking_Type
15:26:03.557	0.7805336	3.634509	8.463761	0.21968485	0.012321763	-0.05798333	-0.052882683	3.4182384	9.191476	Walking_Type
15:26:03.581	0.7805336	3.634509	8.463761	0.21968485	0.012321763	-0.05798333	-0.052882683	3.4182384	9.191476	Walking_Type
15:26:03.604	0.7805336	3.634509	8.463761	0.21968485	0.012321763	-0.05798333	-0.052882683	3.4182384	9.191476	Walking_Type
15:26:03.627	0.7805336	3.634509	8.463761	0.21968485	0.012321763	-0.05798333	-0.052882683	3.4182384	9.191476	Walking_Type
15:26:03.650	0.7805336	3.634509	8.463761	0.21968485	0.012321763	-0.05798333	-0.052882683	3.4182384	9.191476	Walking_Type
15:26:03.673	0.7805336	3.634509	8.463761	0.21968485	0.012321763	-0.05798333	-0.052882683	3.4182384	9.191476	Walking_Type
15:26:03.696	0.28252444	1.6041641	9.368797	-0.6025397	0.03858897	-0.47153908	-0.15645862	3.1396384	9.289165	Walking_Type
15:26:03.720	0.28252444	1.6041641	9.368797	-0.6025397	0.03858897	-0.47153908	-0.15645862	3.1396384	9.289165	Walking_Type
15:26:03.742	0.28252444	1.6041641	9.368797	-0.6025397	0.03858897	-0.47153908	-0.15645862	3.1396384	9.289165	Walking_Type
15:26:03.765	0.28252444	1.6041641	9.368797	-0.6025397	0.03858897	-0.47153908	-0.15645862	3.1396384	9.289165	Walking_Type
15:26:03.785	0.28252444	1.6041641	9.368797	-0.6025397	0.03858897	-0.47153908	-0.15645862	3.1396384	9.289165	Walking_Type
15:26:03.806	0.28252444	1.6041641	9.368797	-0.6025397	0.03858897	-0.47153908	-0.15645862	3.1396384	9.289165	Walking_Type
15:26:03.828	0.28252444	1.6041641	9.368797	-0.6025397	0.03858897	-0.47153908	-0.15645862	3.1396384	9.289165	Walking_Type
15:26:03.849	0.28252444	1.6041641	9.368797	-0.6025397	0.03858897	-0.47153908	-0.15645862	3.1396384	9.289165	Walking_Type
15:26:03.871	0.14844504	3.1412885	8.497281	-0.13339525	0.11983404	-0.22291695	-0.3290497	3.0737257	9.306681	Walking_Type
15:26:03.894	0.14844504	3.1412885	8.497281	-0.13339525	0.11983404	-0.22291695	-0.3290497	3.0737257	9.306681	Walking_Type
15:26:03.916	0.14844504	3.1412885	8.497281	-0.13339525	0.11983404	-0.22291695	-0.3290497	3.0737257	9.306681	Walking_Type
15:26:03.939	0.14844504	3.1412885	8.497281	-0.13339525	0.11983404	-0.22291695	-0.3290497	3.0737257	9.306681	Walking_Type
15:26:03.963	0.14844504	3.1412885	8.497281	-0.13339525	0.11983404	-0.22291695	-0.3290497	3.0737257	9.306681	Walking_Type
15:26:03.985	0.14844504	3.1412885	8.497281	-0.13339525	0.11983404	-0.22291695	-0.3290497	3.0737257	9.306681	Walking_Type
15:26:04.007	0.14844504	3.1412885	8.497281	-0.13339525	0.11983404	-0.22291695	-0.3290497	3.0737257	9.306681	Walking_Type
15:26:04.034	0.14844504	3.1412885	8.497281	-0.13339525	0.11983404	-0.22291695	-0.3290497	3.0737257	9.306681	Walking_Type
15:26:04.059	-0.10774237	3.5435266	10.3743925	0.1928068	-0.11534908	0.22790161	-0.24102084	3.3675501	9.207166	Walking_Type
15:26:04.082	-0.10774237	3.5435266	10.3743925	0.1928068	-0.11534908	0.22790161	-0.24102084	3.3675501	9.207166	Walking_Type
15:26:04.105	-0.10774237	3.5435266	10.3743925	0.1928068	-0.11534908	0.22790161	-0.24102084	3.3675501	9.207166	Walking_Type
15:26:04.128	-0.10774237	3.5435266	10.3743925	0.1928068	-0.11534908	0.22790161	-0.24102084	3.3675501	9.207166	Walking_Type
15:26:04.151	-0.10774237	3.5435266	10.3743925	0.1928068	-0.11534908	0.22790161	-0.24102084	3.3675501	9.207166	Walking_Type
15:26:04.175	-0.10774237	3.5435266	10.3743925	0.1928068	-0.11534908	0.22790161	-0.24102084	3.3675501	9.207166	Walking_Type
15:26:04.198	-0.10774237	3.5435266	10.3743925	0.1928068	-0.11534908	0.22790161	-0.24102084	3.3675501	9.207166	Walking_Type
15:26:04.221	-0.10774237	3.5435266	10.3743925	0.1928068	-0.11534908	0.22790161	-0.24102084	3.3675501	9.207166	Walking_Type
15:26:04.244	-0.31125572	2.8420043	9.771035	0.19097419	-0.3273193	0.34946376	-0.16140485	3.5242202	9.150093	Walking_Type
15:26:04.267	-0.31125572	2.8420043	9.771035	0.19097419	-0.3273193	0.34946376	-0.16140485	3.5242202	9.150093	Walking_Type
15:26:04.291	-0.31125572	2.8420043	9.771035	0.19097419	-0.3273193	0.34946376	-0.16140485	3.5242202	9.150093	Walking_Type
15:26:04.314	-0.31125572	2.8420043	9.771035	0.19097419	-0.3273193	0.34946376	-0.16140485	3.5242202	9.150093	Walking_Type
15:26:04.335	-0.31125572	2.8420043	9.771035	0.19097419	-0.3273193	0.34946376	-0.16140485	3.5242202	9.150093	Walking_Type
15:26:04.358	-0.31125572	2.8420043	9.771035	0.19097419	-0.3273193	0.34946376	-0.16140485	3.5242202	9.150093	Walking_Type
15:26:04.381	-0.31125572	2.8420043	9.771035	0.19097419	-0.3273193	0.34946376	-0.16140485	3.5242202	9.150093	Walking_Type
15:26:04.407	-0.31125572	2.8420043	9.771035	0.30887118	0.0697431	0.289599	-0.04079771	3.6740189	9.092321	Walking_Type
15:26:04.430	-0.15323359	3.4022646	6.7494607	0.30887118	0.0697431	0.289599	-0.04079771	3.6740189	9.092321	Walking_Type
15:26:04.453	-0.15323359	3.4022646	6.7494607	0.30887118	0.0697431	0.289599	-0.04079771	3.6740189	9.092321	Walking_Type
15:26:04.476	-0.15323359	3.4022646	6.7494607	0.30887118	0.0697431	0.289599	-0.04079771	3.6740189	9.092321	Walking_Type
15:26:04.499	-0.15323359	3.4022646	6.7494607	0.30887118	0.0697431	0.289599	-0.04079771	3.6740189	9.092321	Walking_Type
15:26:04.524	-0.15323359	3.4022646	6.7494607	0.30887118	0.0697431	0.289599	-0.04079771	3.6740189	9.092321	Walking_Type
15:26:04.547	-0.15323359	3.4022646	6.7494607	0.30887118	0.0697431	0.289599	-0.04079771	3.6740189	9.092321	Walking_Type
15:26:04.572	-0.15323359	3.4022646	6.7494607	0.30887118	0.0697431	0.289599	-0.04079771	3.6740189	9.092321	Walking_Type
15:26:04.594	-0.2944958	4.7191157	8.327288	-0.1590516	0.015376089	0.029370401	-0.086609684	3.6476755	9.1026	Walking_Type
15:26:04.616	-0.2944958	4.7191157	8.327288	-0.1590516	0.015376089	0.029370401	-0.086609684	3.6476755	9.1026	Walking_Type
15:26:04.637	-0.2944958	4.7191157	8.327288	-0.1590516	0.015376089	0.029370401	-0.086609684	3.6476755	9.1026	Walking_Type
15:26:04.659	-0.2944958	4.7191157	8.327288	-0.1590516	0.015376089	0.029370401	-0.086609684	3.6476755	9.1026	Walking_Type
15:26:04.679	-0.2944958	4.7191157	8.327288	-0.1590516	0.015376089	0.029370401	-0.086609684	3.6476755	9.1026	Walking_Type
15:26:04.700	-0.2944958	4.7191157	8.327288	-0.1590516	0.015376089	0.029370401	-0.086609684	3.6476755	9.1026	Walking_Type
15:26:04.722	-0.2944958	4.7191157	8.327288	-0.1590516	0.015376089	0.029370401	-0.086609684	3.6476755	9.1026	Walking_Type
15:26:04.745	-0.2944958	4.7191157	8.327288	-0.1590516	0.015376089	0.029370401	-0.086609684	3.6476755	9.1026	Walking_Type
15:26:04.769	0.42618093	4.7789726	10.26665	0.16776131	0.030647721	-0.0030054569	-0.12097053	3.9223979	8.987243	Walking_Type
15:26:04.792	0.42618093	4.7789726	10.26665	0.16776131	0.030647721	-0.0030054569	-0.12097053	3.9223979	8.987243	Walking_Type
15:26:04.815	0.42618093	4.7789726	10.26665	0.16776131	0.030647721	-0.0030054569	-0.12097053	3.9223979	8.987243	Walking_Type
15:26:04.838	0.42618093	4.7789726	10.26665	0.16776131	0.030647721	-0.0030054569	-0.12097053	3.9223979	8.987243	Walking_Type
15:26:04.862	0.42618093	4.7789726	10.26665	0.16776131	0.030647721	-0.0030054569	-0.12097053	3.9223979	8.987243	Walking_Type
15:26:04.885	0.42618093	4.7789726	10.26665	0.16776131	0.030647721	-0.0030054569	-0.12097053	3.9223979	8.987243	Walking_Type
15:26:04.907	0.42618093	4.7789726	10.26665	0.16776131	0.030647721	-0.0030054569	-0.12097053	3.9223979	8.987243	Walking_Type
15:26:04.948	1.8196489	2.9425638	5.906676	0.9960946	0.3629584	-0.024385741	-0.17568927	3.801959	9.037953	Walking_Type
15:26:04.970	1.8196489	2.9425638	5.906676	0.9960946	0.3629584	-0.024385741	-0.17568927	3.801959	9.037953	Walking_Type
15:26:04.991	1.8196489	2.9425638	5.906676	0.9960946	0.3629584	-0.024385741	-0.17568927	3.801959	9.037953	Walking_Type
15:26:05.014	1.8196489	2.9425638	5.906676	0.9960946	0.3629584	-0.024385741	-0.17568927	3.801959	9.037953	Walking_Type
15:26:05.036	1.8196489	2.9425638	5.906676	0.9960946	0.3629584	-0.024385741	-0.17568927	3.801959	9.037953	Walking_Type
15:26:05.058	1.8196489	2.9425638	5.906676	0.9960946	0.3629584	-0.024385741	-0.17568927	3.801959	9.037953	Walking_Type
15:26:05.080	1.8196489	2.9425638	5.906676	0.9960946	0.3629584	-0.024385741	-0.17568927	3.801959	9.037953	Walking_Type
15:26:05.102	1.8196489	2.9425638	5.906676	0.9960946	0.3629584	-0.024385741	-0.17568927	3.801959	9.037953	Walking_Type
15:26:05.124	0.31365	3.668029	6.8907228	-0.038100276	-0.012723712	-0.20031492	-0.28666413	3.7192929	9.069458	Walking_Type
15:26:05.146	0.31365	3.668029	6.8907228	-0.038100276	-0.012723712	-0.20031492	-0.28666413	3.7192929	9.069458	Walking_Type
15:26:05.169	0.31365	3.668029	6.8907228	-0.038100276	-0.012723712	-0.20031492	-0.28666413	3.7192929	9.069458	Walking_Type
15:26:05.191	0.31365	3.668029	6.8907228	-0.038100276	-0.012723712	-0.20031492	-0.28666413	3.7192929	9.069458	Walking_Type
15:26:05.214	0.31365	3.668029	6.8907228	-0.038100276	-0.012723712	-0.20031492	-0.28666413	3.7192929	9.069458	Walking_Type
15:26:05.235	0.31365	3.668029	6.8907228	-0.038100276	-0.012723712	-0.20031492	-0.28666413	3.7192929	9.069458	Walking_Type
15:26:05.257	0.31365	3.668029	6.8907228	-0.038100276	-0.012723712	-0.20031492	-0.28666413	3.7192929	9.069458	Walking_Type
15:26:05.278	0.31365	3.668029	6.8907228	-0.038100276	-0.012723712	-0.20031492	-0.28666413	3.7192929	9.069458	Walking_Type
15:26:05.300	0.31365	3.668029	6.8907228	-0.038100276	-0.012723712	-0.20031492	-0.28666413	3.7192929	9.069458	Walking_Type
15:26:05.322	0.047885496	4.4916596	8.638543	0.12744421	0.033702046	0.050750684	-0.26329675	3.6592524	9.094554	Walking_Type
15:26:05.344	0.047885496	4.4916596	8.638543	0.12744421	0.033702046	0.050750684	-0.26329675	3.6592524	9.094554	Walking_Type
15:26:05.364	0.047885496	4.4916596	8.638543	0.12744421	0.033702046	0.050750684	-0.26329675	3.6592524	9.094554	Walking_Type
15:26:05.385	0.047885496	4.4916596	8.638543	0.12744421	0.033702046	0.050750684	-0.26329675	3.6592524	9.094554	Walking_Type
15:26:05.407	0.047885496	4.4916596	8.638543	0.12744421	0.033702046	0.050750684	-0.26329675	3.6592524	9.094554	Walking_Type
15:26:05.428	0.047885496	4.4916596	8.638543	0.12744421	0.033702046	0.050750684	-0.26329675	3.6592524	9.094554	Walking_Type
15:26:05.449	0.047885496	4.4916596	8.638543	0.12744421	0.033702046	0.050750684	-0.26329675	3.6592524	9.094554	Walking_Type
15:26:05.471	0.047885496	4.4916596	8.638543	0.12744421	0.033702046	0.050750684	-0.26329675	3.6592524	9.094554	Walking_Type
15:26:05.492	-0.8379962	4.989669	8.925857	0.3559078	0.24933748	0.19674748	-0.25899923	4.312132	8.803907	Walking_Type
15:26:05.515	-0.8379962	4.989669	8.925857	0.3559078	0.24933748	0.19674748	-0.25899923	4.312132	8.803907	Walking_Type
15:26:05.538	-0.8379962	4.989669	8.925857	0.3559078	0.24933748	0.19674748	-0.25899923	4.312132	8.803907	Walking_Type
15:26:05.564	-0.8379962	4.989669	8.925857	0.3559078	0.24933748	0.19674748	-0.25899923	4.312132	8.803907	Walking_Type
15:26:05.592	-0.8379962	4.989669	8.925857	0.3559078	0.24933748	0.19674748	-0.25899923	4.312132	8.803907	Walking_Type
15:26:05.615	-0.8379962	4.989669	8.925857	0.3559078	0.24933748	0.19674748	-0.25899923	4.312132	8.803907	Walking_Type
15:26:05.638	-0.8379962	4.989669	8.925857	0.3559078	0.24933748	0.19674748	-0.25899923	4.312132	8.803907	Walking_Type
15:26:05.662	-0.8379962	4.989669	8.925857	0.3559078	0.24933748	0.19674748	-0.25899923	4.312132	8.803907	Walking_Type
15:26:05.685	-1.2569942	3.3663504	6.241874	0.14638102	0.16076203	0.35251814	-0.08210728	4.308772	8.808979	Walking_Type
15:26:05.708	-1.2569942	3.3663504	6.241874	0.14638102	0.16076203	0.35251814	-0.08210728	4.308772	8.808979	Walking_Type
15:26:05.731	-1.2569942	3.3663504	6.241874	0.14638102	0.16076203	0.35251814	-0.08210728	4.308772	8.808979	Walking_Type
15:26:05.754	-1.2569942	3.3663504	6.241874	0.14638102	0.16076203	0.35251814	-0.08210728	4.308772	8.808979	Walking_Type
15:26:05.778	-1.2569942	3.3663504	6.241874	0.14638102	0.16076203	0.35251814	-0.08210728	4.308772	8.808979	Walking_Type
15:26:05.801	-1.2569942	3.3663504	6.241874	0.14638102	0.16076203	0.35251814	-0.08210728	4.308772	8.808979	Walking_Type
15:26:05.824	-1.2569942	3.3663504	6.241874	0.14638102	0.16076203	0.35251814	-0.08210728	4.308772	8.808979	Walking_Type
15:26:05.847	-1.2569942	3.3663504	6.241874	-0.22807936	0.009267437	0.048307225	-0.123138346	4.122873	8.89703	Walking_Type
15:26:05.869	-0.65842557	4.017593	6.9649453	-0.22807936	0.009267437	0.048307225	-0.123138346	4.122873	8.89703	Walking_Type
15:26:05.893	-0.65842557	4.017593	6.9649453	-0.22807936	0.009267437	0.048307225	-0.123138346	4.122873	8.89703	Walking_Type
15:26:05.916	-0.65842557	4.017593	6.9649453	-0.22807936	0.009267437	0.048307225	-0.123138346	4.122873	8.89703	Walking_Type
15:26:05.938	-0.65842557	4.017593	6.9649453	-0.22807936	0.009267437	0.048307225	-0.123138346	4.122873	8.89703	Walking_Type
15:26:05.961	-0.65842557	4.017593	6.9649453	-0.22807936	0.009267437	0.048307225	-0.123138346	4.122873	8.89703	Walking_Type
15:26:05.984	-0.65842557	4.017593	6.9649453	-0.22807936	0.009267437	0.048307225	-0.123138346	4.122873	8.89703	Walking_Type
15:26:06.007	-0.65842557	4.017593	6.9649453	-0.22807936	0.009267437	0.048307225	-0.123138346	4.122873	8.89703	Walking_Type
15:26:06.039	-0.2561874	5.140508	8.430242	-0.0032809572	-0.2662328	-0.08608313	-0.14289767	4.014996	8.945935	Walking_Type
15:26:06.062	-0.2561874	5.140508	8.430242	-0.0032809572	-0.2662328	-0.08608313	-0.14289767	4.014996	8.945935	Walking_Type
15:26:06.084	-0.2561874	5.140508	8.430242	-0.0032809572	-0.2662328	-0.08608313	-0.14289767	4.014996	8.945935	Walking_Type
15:26:06.106	-0.2561874	5.140508	8.430242	-0.0032809572	-0.2662328	-0.08608313	-0.14289767	4.014996	8.945935	Walking_Type
15:26:06.130	-0.2561874	5.140508	8.430242	-0.0032809572	-0.2662328	-0.08608313	-0.14289767	4.014996	8.945935	Walking_Type
15:26:06.153	-0.2561874	5.140508	8.430242	-0.0032809572	-0.2662328	-0.08608313	-0.14289767	4.014996	8.945935	Walking_Type
15:26:06.176	-0.2561874	5.140508	8.430242	-0.0032809572	-0.2662328	-0.08608313	-0.14289767	4.014996	8.945935	Walking_Type
15:26:06.197	-0.2561874	5.140508	8.430242	-0.0032809572	-0.2662328	-0.08608313	-0.14289767	4.014996	8.945935	Walking_Type
15:26:06.218	0.22506183	5.1285367	8.473338	0.28321484	-0.17338127	-0.10929602	0.08331074	4.4172444	8.755076	Walking_Type
15:26:06.241	0.22506183	5.1285367	8.473338	0.28321484	-0.17338127	-0.10929602	0.08331074	4.4172444	8.755076	Walking_Type
15:26:06.264	0.22506183	5.1285367	8.473338	0.28321484	-0.17338127	-0.10929602	0.08331074	4.4172444	8.755076	Walking_Type
15:26:06.287	0.22506183	5.1285367	8.473338	0.28321484	-0.17338127	-0.10929602	0.08331074	4.4172444	8.755076	Walking_Type
15:26:06.309	0.22506183	5.1285367	8.473338	0.28321484	-0.17338127	-0.10929602	0.08331074	4.4172444	8.755076	Walking_Type
15:26:06.332	0.22506183	5.1285367	8.473338	0.28321484	-0.17338127	-0.10929602	0.08331074	4.4172444	8.755076	Walking_Type
15:26:06.355	0.22506183	5.1285367	8.473338	0.28321484	-0.17338127	-0.10929602	0.08331074	4.4172444	8.755076	Walking_Type
15:26:06.378	0.22506183	5.1285367	8.473338	0.28321484	-0.17338127	-0.10929602	0.08331074	4.4172444	8.755076	Walking_Type
15:26:06.401	0.9624985	2.892284	7.9681463	-0.34292203	0.04591935	-0.24551897	0.14953816	4.3755374	8.775117	Walking_Type
15:26:06.424	0.9624985	2.892284	7.9681463	-0.34292203	0.04591935	-0.24551897	0.14953816	4.3755374	8.775117	Walking_Type
15:26:06.447	0.9624985	2.892284	7.9681463	-0.34292203	0.04591935	-0.24551897	0.14953816	4.3755374	8.775117	Walking_Type
15:26:06.471	0.9624985	2.892284	7.9681463	-0.34292203	0.04591935	-0.24551897	0.14953816	4.3755374	8.775117	Walking_Type
15:26:06.494	0.9624985	2.892284	7.9681463	-0.34292203	0.04591935	-0.24551897	0.14953816	4.3755374	8.775117	Walking_Type
15:26:06.517	0.9624985	2.892284	7.9681463	-0.34292203	0.04591935	-0.24551897	0.14953816	4.3755374	8.775117	Walking_Type
15:26:06.544	0.9624985	2.892284	7.9681463	-0.34292203	0.04591935	-0.24551897	0.14953816	4.3755374	8.775117	Walking_Type
15:26:06.566	0.9624985	2.892284	7.9681463	-0.45654297	0.0856256	-0.18565416	0.14953816	4.3755374	8.775117	Walking_Type
15:26:06.593	0.71588814	3.6632404	8.262642	-0.45654297	0.0856256	-0.18565416	0.11833113	4.148367	8.885236	Walking_Type
15:26:06.614	0.71588814	3.6632404	8.262642	-0.45654297	0.0856256	-0.18565416	0.11833113	4.148367	8.885236	Walking_Type
15:26:06.637	0.71588814	3.6632404	8.262642	-0.45654297	0.0856256	-0.18565416	0.11833113	4.148367	8.885236	Walking_Type
15:26:06.661	0.71588814	3.6632404	8.262642	-0.45654297	0.0856256	-0.18565416	0.11833113	4.148367	8.885236	Walking_Type
15:26:06.683	0.71588814	3.6632404	8.262642	-0.45654297	0.0856256	-0.18565416	0.11833113	4.148367	8.885236	Walking_Type
15:26:06.707	0.71588814	3.6632404	8.262642	-0.45654297	0.0856256	-0.18565416	0.11833113	4.148367	8.885236	Walking_Type
15:26:06.730	0.71588814	3.6632404	8.262642	-0.45654297	0.0856256	-0.18565416	0.11833113	4.148367	8.885236	Walking_Type
15:26:06.753	0.8667275	4.922629	8.284191	-0.27755946	-0.030438805	0.4563652	0.18407004	3.9005878	8.995659	Walking_Type
15:26:06.776	0.8667275	4.922629	8.284191	-0.27755946	-0.030438805	0.4563652	0.18407004	3.9005878	8.995659	Walking_Type
15:26:06.799	0.8667275	4.922629	8.284191	-0.27755946	-0.030438805	0.4563652	0.18407004	3.9005878	8.995659	Walking_Type
15:26:06.822	0.8667275	4.922629	8.284191	-0.27755946	-0.030438805	0.4563652	0.18407004	3.9005878	8.995659	Walking_Type
15:26:06.845	0.8667275	4.922629	8.284191	-0.27755946	-0.030438805	0.4563652	0.18407004	3.9005878	8.995659	Walking_Type
15:26:06.868	0.8667275	4.922629	8.284191	-0.27755946	-0.030438805	0.4563652	0.18407004	3.9005878	8.995659	Walking_Type
15:26:06.890	0.8667275	4.922629	8.284191	-0.27755946	-0.030438805	0.4563652	0.18407004	3.9005878	8.995659	Walking_Type
15:26:06.913	0.8667275	4.922629	8.284191	-0.27755946	-0.030438805	0.4563652	0.18407004	3.9005878	8.995659	Walking_Type
15:26:06.937	-1.3671309	3.677606	8.140534	0.15615487	0.5895894	0.6231314	0.022036621	3.9381151	8.981155	Walking_Type
15:26:06.961	-1.3671309	3.677606	8.140534	0.15615487	0.5895894	0.6231314	0.022036621	3.9381151	8.981155	Walking_Type
15:26:06.984	-1.3671309	3.677606	8.140534	0.15615487	0.5895894	0.6231314	0.022036621	3.9381151	8.981155	Walking_Type
15:26:07.007	-1.3671309	3.677606	8.140534	0.15615487	0.5895894	0.6231314	0.022036621	3.9381151	8.981155	Walking_Type
15:26:07.030	-1.3671309	3.677606	8.140534	0.15615487	0.5895894	0.6231314	0.022036621	3.9381151	8.981155	Walking_Type
15:26:07.062	-1.3671309	3.677606	8.140534	0.15615487	0.5895894	0.6231314	0.022036621	3.9381151	8.981155	Walking_Type
15:26:07.085	-1.3671309	3.677606	8.140534	0.15615487	0.5895894	0.6231314	0.022036621	3.9381151	8.981155	Walking_Type
15:26:07.107	-0.6488485	2.430189	8.956982	-0.34170032	-0.022497557	0.16498248	0.15160371	3.59817	9.121434	Walking_Type
15:26:07.131	-0.6488485	2.430189	8.956982	-0.34170032	-0.022497557	0.16498248	0.15160371	3.59817	9.121434	Walking_Type
15:26:07.152	-0.6488485	2.430189	8.956982	-0.34170032	-0.022497557	0.16498248	0.15160371	3.59817	9.121434	Walking_Type
15:26:07.176	-0.6488485	2.430189	8.956982	-0.34170032	-0.022497557	0.16498248	0.15160371	3.59817	9.121434	Walking_Type
15:26:07.199	-0.6488485	2.430189	8.956982	-0.34170032	-0.022497557	0.16498248	0.15160371	3.59817	9.121434	Walking_Type
15:26:07.222	-0.6488485	2.430189	8.956982	-0.34170032	-0.022497557	0.16498248	0.15160371	3.59817	9.121434	Walking_Type
15:26:07.245	-0.6488485	2.430189	8.956982	-0.34170032	-0.022497557	0.16498248	0.15160371	3.59817	9.121434	Walking_Type
15:26:07.278	-0.6488485	2.430189	8.956982	-0.34170032	-0.022497557	0.16498248	0.15160371	3.59817	9.121434	Walking_Type
15:26:07.299	-0.12450229	3.4286015	8.116591	-0.13706043	0.07096483	-0.039657373	0.17790976	3.4814744	9.166136	Walking_Type
15:26:07.320	-0.12450229	3.4286015	8.116591	-0.13706043	0.07096483	-0.039657373	0.17790976	3.4814744	9.166136	Walking_Type
15:26:07.341	-0.12450229	3.4286015	8.116591	-0.13706043	0.07096483	-0.039657373	0.17790976	3.4814744	9.166136	Walking_Type
15:26:07.362	-0.12450229	3.4286015	8.116591	-0.13706043	0.07096483	-0.039657373	0.17790976	3.4814744	9.166136	Walking_Type
15:26:07.383	-0.12450229	3.4286015	8.116591	-0.13706043	0.07096483	-0.039657373	0.17790976	3.4814744	9.166136	Walking_Type
15:26:07.405	-0.12450229	3.4286015	8.116591	-0.13706043	0.07096483	-0.039657373	0.17790976	3.4814744	9.166136	Walking_Type
15:26:07.428	-0.12450229	3.4286015	8.116591	-0.13706043	0.07096483	-0.039657373	0.17790976	3.4814744	9.166136	Walking_Type
15:26:07.451	-0.12450229	3.4286015	8.116591	-0.13706043	0.07096483	-0.039657373	0.17790976	3.4814744	9.166136	Walking_Type
15:26:07.474	-0.09577099	4.348003	9.754275	0.19219592	-0.3395366	-0.32309884	0.25494537	3.6636674	9.093015	Walking_Type
15:26:07.497	-0.09577099	4.348003	9.754275	0.19219592	-0.3395366	-0.32309884	0.25494537	3.6636674	9.093015	Walking_Type
15:26:07.521	-0.09577099	4.348003	9.754275	0.19219592	-0.3395366	-0.32309884	0.25494537	3.6636674	9.093015	Walking_Type
15:26:07.563	-0.09577099	4.348003	9.754275	0.19219592	-0.3395366	-0.32309884	0.25494537	3.6636674	9.093015	Walking_Type
15:26:07.586	-0.09577099	4.348003	9.754275	0.19219592	-0.3395366	-0.32309884	0.25494537	3.6636674	9.093015	Walking_Type
15:26:07.610	-0.09577099	4.348003	9.754275	0.19219592	-0.3395366	-0.32309884	0.25494537	3.6636674	9.093015	Walking_Type
15:26:07.633	-0.09577099	4.348003	9.754275	0.19219592	-0.3395366	-0.32309884	0.25494537	3.6636674	9.093015	Walking_Type
15:26:07.656	0.23224466	2.9377751	11.490125	-0.23296629	0.050806273	-0.44221756	0.4259469	4.289414	8.80851	Walking_Type
15:26:07.678	0.23224466	2.9377751	11.490125	-0.23296629	0.050806273	-0.44221756	0.4259469	4.289414	8.80851	Walking_Type
15:26:07.700	0.23224466	2.9377751	11.490125	-0.23296629	0.050806273	-0.44221756	0.4259469	4.289414	8.80851	Walking_Type
15:26:07.721	0.23224466	2.9377751	11.490125	-0.23296629	0.050806273	-0.44221756	0.4259469	4.289414	8.80851	Walking_Type
15:26:07.743	0.23224466	2.9377751	11.490125	-0.23296629	0.050806273	-0.44221756	0.4259469	4.289414	8.80851	Walking_Type
15:26:07.766	0.23224466	2.9377751	11.490125	-0.23296629	0.050806273	-0.44221756	0.4259469	4.289414	8.80851	Walking_Type
15:26:07.789	0.23224466	2.9377751	11.490125	-0.23296629	0.050806273	-0.44221756	0.4259469	4.289414	8.80851	Walking_Type
15:26:07.813	0.23224466	2.9377751	11.490125	-0.23296629	0.050806273	-0.44221756	0.4259469	4.289414	8.80851	Walking_Type
15:26:07.836	0.7398309	3.4357843	7.0894475	0.36384907	-0.15139012	-0.12945455	0.5116962	4.175201	8.858682	Walking_Type
15:26:07.858	0.7398309	3.4357843	7.0894475	0.36384907	-0.15139012	-0.12945455	0.5116962	4.175201	8.858682	Walking_Type
15:26:07.880	0.7398309	3.4357843	7.0894475	0.36384907	-0.15139012	-0.12945455	0.5116962	4.175201	8.858682	Walking_Type
15:26:07.901	0.7398309	3.4357843	7.0894475	0.36384907	-0.15139012	-0.12945455	0.5116962	4.175201	8.858682	Walking_Type
15:26:07.921	0.7398309	3.4357843	7.0894475	0.36384907	-0.15139012	-0.12945455	0.5116962	4.175201	8.858682	Walking_Type
15:26:07.946	0.7398309	3.4357843	7.0894475	0.36384907	-0.15139012	-0.12945455	0.5116962	4.175201	8.858682	Walking_Type
15:26:07.967	0.7398309	3.4357843	7.0894475	0.36384907	-0.15139012	-0.12945455	0.5116962	4.175201	8.858682	Walking_Type
15:26:07.988	0.7398309	3.4357843	7.0894475	0.36384907	-0.15139012	-0.12945455	0.5116962	4.175201	8.858682	Walking_Type
15:26:08.012	0.54350036	4.695173	8.645726	-0.07414132	0.17786624	-0.06164852	0.26362157	4.179346	8.867578	Walking_Type
15:26:08.033	0.54350036	4.695173	8.645726	-0.07414132	0.17786624	-0.06164852	0.26362157	4.179346	8.867578	Walking_Type
15:26:08.055	0.54350036	4.695173	8.645726	-0.07414132	0.17786624	-0.06164852	0.26362157	4.179346	8.867578	Walking_Type
15:26:08.078	0.54350036	4.695173	8.645726	-0.07414132	0.17786624	-0.06164852	0.26362157	4.179346	8.867578	Walking_Type
15:26:08.102	0.54350036	4.695173	8.645726	-0.07414132	0.17786624	-0.06164852	0.26362157	4.179346	8.867578	Walking_Type
15:26:08.125	0.54350036	4.695173	8.645726	-0.07414132	0.17786624	-0.06164852	0.26362157	4.179346	8.867578	Walking_Type
15:26:08.152	0.54350036	4.695173	8.645726	-0.07414132	0.17786624	-0.06164852	0.26362157	4.179346	8.867578	Walking_Type
15:26:08.174	0.54350036	4.695173	8.645726	-0.07414132	0.17786624	-0.06164852	0.26362157	4.179346	8.867578	Walking_Type
15:26:08.195	-0.25379312	5.664854	9.191621	0.41821605	0.32325217	0.22240382	0.13095285	4.4598746	8.732853	Walking_Type
15:26:08.216	-0.25379312	5.664854	9.191621	0.41821605	0.32325217	0.22240382	0.13095285	4.4598746	8.732853	Walking_Type
15:26:08.238	-0.25379312	5.664854	9.191621	0.41821605	0.32325217	0.22240382	0.13095285	4.4598746	8.732853	Walking_Type
15:26:08.259	-0.25379312	5.664854	9.191621	0.41821605	0.32325217	0.22240382	0.13095285	4.4598746	8.732853	Walking_Type
15:26:08.280	-0.25379312	5.664854	9.191621	0.41821605	0.32325217	0.22240382	0.13095285	4.4598746	8.732853	Walking_Type
15:26:08.301	-0.25379312	5.664854	9.191621	0.41821605	0.32325217	0.22240382	0.13095285	4.4598746	8.732853	Walking_Type
15:26:08.330	-0.25379312	5.664854	9.191621	0.41821605	0.32325217	0.22240382	0.13095285	4.4598746	8.732853	Walking_Type
15:26:08.351	-0.25379312	5.664854	9.191621	0.41821605	0.32325217	0.22240382	0.13095285	4.4598746	8.732853	Walking_Type
15:26:08.372	-0.35674694	3.5914123	6.237086	-0.111404106	-0.015778039	0.16681507	0.2993785	4.6252112	8.642232	Walking_Type
15:26:08.395	-0.35674694	3.5914123	6.237086	-0.111404106	-0.015778039	0.16681507	0.2993785	4.6252112	8.642232	Walking_Type
15:26:08.418	-0.35674694	3.5914123	6.237086	-0.111404106	-0.015778039	0.16681507	0.2993785	4.6252112	8.642232	Walking_Type
15:26:08.442	-0.35674694	3.5914123	6.237086	-0.111404106	-0.015778039	0.16681507	0.2993785	4.6252112	8.642232	Walking_Type
15:26:08.465	-0.35674694	3.5914123	6.237086	-0.111404106	-0.015778039	0.16681507	0.2993785	4.6252112	8.642232	Walking_Type
15:26:08.488	-0.35674694	3.5914123	6.237086	-0.111404106	-0.015778039	0.16681507	0.2993785	4.6252112	8.642232	Walking_Type
15:26:08.510	-0.35674694	3.5914123	6.237086	-0.111404106	-0.015778039	0.16681507	0.2993785	4.6252112	8.642232	Walking_Type
15:26:08.532	-0.35674694	3.5914123	6.237086	-0.111404106	-0.015778039	0.16681507	0.2993785	4.6252112	8.642232	Walking_Type
15:26:08.555	-0.12210801	4.206741	7.225921	-0.3716327	-0.054873414	-0.024385741	0.3848674	4.440097	8.735433	Walking_Type
15:26:08.584	-0.12210801	4.206741	7.225921	-0.3716327	-0.054873414	-0.024385741	0.3848674	4.440097	8.735433	Walking_Type
15:26:08.605	-0.12210801	4.206741	7.225921	-0.3716327	-0.054873414	-0.024385741	0.3848674	4.440097	8.735433	Walking_Type
15:26:08.627	-0.12210801	4.206741	7.225921	-0.3716327	-0.054873414	-0.024385741	0.3848674	4.440097	8.735433	Walking_Type
15:26:08.648	-0.12210801	4.206741	7.225921	-0.3716327	-0.054873414	-0.024385741	0.3848674	4.440097	8.735433	Walking_Type
15:26:08.673	-0.12210801	4.206741	7.225921	-0.3716327	-0.054873414	-0.024385741	0.3848674	4.440097	8.735433	Walking_Type
15:26:08.694	-0.12210801	4.206741	7.225921	-0.3716327	-0.054873414	-0.024385741	0.3848674	4.440097	8.735433	Walking_Type
15:26:08.715	-0.12210801	4.206741	7.225921	-0.3716327	-0.054873414	-0.024385741	0.3848674	4.440097	8.735433	Walking_Type
15:26:08.736	0.15562786	5.377541	8.207574	-0.047263257	-0.20209193	-0.14900224	0.4320088	4.232232	8.835833	Walking_Type
15:26:08.768	0.15562786	5.377541	8.207574	-0.047263257	-0.20209193	-0.14900224	0.4320088	4.232232	8.835833	Walking_Type
15:26:08.796	0.15562786	5.377541	8.207574	-0.047263257	-0.20209193	-0.14900224	0.4320088	4.232232	8.835833	Walking_Type
15:26:08.817	0.15562786	5.377541	8.207574	-0.047263257	-0.20209193	-0.14900224	0.4320088	4.232232	8.835833	Walking_Type
15:26:08.840	0.15562786	5.377541	8.207574	-0.047263257	-0.20209193	-0.14900224	0.4320088	4.232232	8.835833	Walking_Type
15:26:08.862	0.15562786	5.377541	8.207574	-0.047263257	-0.20209193	-0.14900224	0.4320088	4.232232	8.835833	Walking_Type
15:26:08.885	0.15562786	5.377541	8.207574	-0.047263257	-0.20209193	-0.14900224	0.4320088	4.232232	8.835833	Walking_Type
15:26:08.907	1.2522057	4.697567	9.067119	-0.16516025	-0.0035607335	-0.36830288	0.41179115	4.458261	8.724946	Walking_Type
15:26:08.930	1.2522057	4.697567	9.067119	-0.16516025	-0.0035607335	-0.36830288	0.41179115	4.458261	8.724946	Walking_Type
15:26:08.951	1.2522057	4.697567	9.067119	-0.16516025	-0.0035607335	-0.36830288	0.41179115	4.458261	8.724946	Walking_Type
15:26:08.973	1.2522057	4.697567	9.067119	-0.16516025	-0.0035607335	-0.36830288	0.41179115	4.458261	8.724946	Walking_Type
15:26:08.994	1.2522057	4.697567	9.067119	-0.16516025	-0.0035607335	-0.36830288	0.41179115	4.458261	8.724946	Walking_Type
15:26:09.016	1.2522057	4.697567	9.067119	-0.16516025	-0.0035607335	-0.36830288	0.41179115	4.458261	8.724946	Walking_Type
15:26:09.037	1.2522057	4.697567	9.067119	-0.16516025	-0.0035607335	-0.36830288	0.41179115	4.458261	8.724946	Walking_Type
15:26:09.059	1.2522057	4.697567	9.067119	-0.16516025	-0.0035607335	-0.36830288	0.41179115	4.458261	8.724946	Walking_Type
15:26:09.082	1.2522057	4.697567	9.067119	-0.16516025	-0.0035607335	-0.36830288	0.41179115	4.458261	8.724946	Walking_Type
15:26:09.105	0.70631105	2.466103	9.828498	-0.7143281	-0.14283802	-0.44649363	0.17195173	4.134892	8.89064	Walking_Type
15:26:09.128	0.70631105	2.466103	9.828498	-0.7143281	-0.14283802	-0.44649363	0.17195173	4.134892	8.89064	Walking_Type
15:26:09.149	0.70631105	2.466103	9.828498	-0.7143281	-0.14283802	-0.44649363	0.17195173	4.134892	8.89064	Walking_Type
15:26:09.170	0.70631105	2.466103	9.828498	-0.7143281	-0.14283802	-0.44649363	0.17195173	4.134892	8.89064	Walking_Type
15:26:09.201	0.70631105	2.466103	9.828498	-0.7143281	-0.14283802	-0.44649363	0.17195173	4.134892	8.89064	Walking_Type
15:26:09.223	0.70631105	2.466103	9.828498	-0.7143281	-0.14283802	-0.44649363	0.17195173	4.134892	8.89064	Walking_Type
15:26:09.245	0.70631105	2.466103	9.828498	-0.7143281	-0.14283802	-0.44649363	0.17195173	4.134892	8.89064	Walking_Type
15:26:09.267	0.4189981	3.7207031	8.159689	-0.32154176	0.056304064	-0.031716123	0.07765666	3.9639652	8.969466	Walking_Type
15:26:09.290	0.4189981	3.7207031	8.159689	-0.32154176	0.056304064	-0.031716123	0.07765666	3.9639652	8.969466	Walking_Type
15:26:09.313	0.4189981	3.7207031	8.159689	-0.32154176	0.056304064	-0.031716123	0.07765666	3.9639652	8.969466	Walking_Type
15:26:09.336	0.4189981	3.7207031	8.159689	-0.32154176	0.056304064	-0.031716123	0.07765666	3.9639652	8.969466	Walking_Type
15:26:09.361	0.4189981	3.7207031	8.159689	-0.32154176	0.056304064	-0.031716123	0.07765666	3.9639652	8.969466	Walking_Type
15:26:09.382	0.4189981	3.7207031	8.159689	-0.32154176	0.056304064	-0.031716123	0.07765666	3.9639652	8.969466	Walking_Type
15:26:09.404	0.4189981	3.7207031	8.159689	-0.32154176	0.056304064	-0.031716123	0.07765666	3.9639652	8.969466	Walking_Type
15:26:09.425	0.4189981	3.7207031	8.159689	-0.32154176	0.056304064	-0.031716123	0.07765666	3.9639652	8.969466	Walking_Type
15:26:09.447	0.69673395	5.0040345	8.502069	-0.017330859	0.24750489	0.24806017	-0.01717318	3.913583	8.991881	Walking_Type
15:26:09.468	0.69673395	5.0040345	8.502069	-0.017330859	0.24750489	0.24806017	-0.01717318	3.913583	8.991881	Walking_Type
15:26:09.491	0.69673395	5.0040345	8.502069	-0.017330859	0.24750489	0.24806017	-0.01717318	3.913583	8.991881	Walking_Type
15:26:09.513	0.69673395	5.0040345	8.502069	-0.017330859	0.24750489	0.24806017	-0.01717318	3.913583	8.991881	Walking_Type
15:26:09.535	0.69673395	5.0040345	8.502069	-0.017330859	0.24750489	0.24806017	-0.01717318	3.913583	8.991881	Walking_Type
15:26:09.557	0.69673395	5.0040345	8.502069	-0.017330859	0.24750489	0.24806017	-0.01717318	3.913583	8.991881	Walking_Type
15:26:09.580	0.69673395	5.0040345	8.502069	-0.017330859	0.24750489	0.24806017	-0.01717318	3.913583	8.991881	Walking_Type
15:26:09.602	0.69673395	5.0040345	8.502069	-0.017330859	0.24750489	0.24806017	-0.01717318	3.913583	8.991881	Walking_Type
15:26:09.625	0.69673395	5.0040345	8.502069	-0.017330859	0.24750489	0.24806017	-0.01717318	3.913583	8.991881	Walking_Type
15:26:09.649	-1.5586729	3.1293173	9.672871	-0.8841486	0.037367236	0.6768876	-0.19276758	4.044046	8.931904	Walking_Type
15:26:09.672	-1.5586729	3.1293173	9.672871	-0.8841486	0.037367236	0.6768876	-0.19276758	4.044046	8.931904	Walking_Type
15:26:09.696	-1.5586729	3.1293173	9.672871	-0.8841486	0.037367236	0.6768876	-0.19276758	4.044046	8.931904	Walking_Type
15:26:09.722	-1.5586729	3.1293173	9.672871	-0.8841486	0.037367236	0.6768876	-0.19276758	4.044046	8.931904	Walking_Type
15:26:09.744	-1.5586729	3.1293173	9.672871	-0.8841486	0.037367236	0.6768876	-0.19276758	4.044046	8.931904	Walking_Type
15:26:09.767	-1.5586729	3.1293173	9.672871	-0.8841486	0.037367236	0.6768876	-0.19276758	4.044046	8.931904	Walking_Type
15:26:09.790	-1.5586729	3.1293173	9.672871	-0.8841486	0.037367236	0.6768876	-0.19276758	4.044046	8.931904	Walking_Type
15:26:09.811	-0.45730647	2.6121538	9.72315	0.002827695	0.039199833	0.39161348	0.15710334	3.2975101	9.23429	Walking_Type
15:26:09.832	-0.45730647	2.6121538	9.72315	0.002827695	0.039199833	0.39161348	0.15710334	3.2975101	9.23429	Walking_Type
15:26:09.853	-0.45730647	2.6121538	9.72315	0.002827695	0.039199833	0.39161348	0.15710334	3.2975101	9.23429	Walking_Type
15:26:09.874	-0.45730647	2.6121538	9.72315	0.002827695	0.039199833	0.39161348	0.15710334	3.2975101	9.23429	Walking_Type
15:26:09.906	-0.45730647	2.6121538	9.72315	0.002827695	0.039199833	0.39161348	0.15710334	3.2975101	9.23429	Walking_Type
15:26:09.927	-0.45730647	2.6121538	9.72315	0.002827695	0.039199833	0.39161348	0.15710334	3.2975101	9.23429	Walking_Type
15:26:09.949	-0.45730647	2.6121538	9.72315	0.002827695	0.039199833	0.39161348	0.15710334	3.2975101	9.23429	Walking_Type
15:26:09.970	-0.45730647	2.6121538	9.72315	0.002827695	0.039199833	0.39161348	0.15710334	3.2975101	9.23429	Walking_Type
15:26:09.993	-0.2657645	3.849994	9.179649	-0.43577355	-0.1923181	-0.2730079	0.13611089	3.3410451	9.218962	Walking_Type
15:26:10.016	-0.2657645	3.849994	9.179649	-0.43577355	-0.1923181	-0.2730079	0.13611089	3.3410451	9.218962	Walking_Type
15:26:10.040	-0.2657645	3.849994	9.179649	-0.43577355	-0.1923181	-0.2730079	0.13611089	3.3410451	9.218962	Walking_Type
15:26:10.063	-0.2657645	3.849994	9.179649	-0.43577355	-0.1923181	-0.2730079	0.13611089	3.3410451	9.218962	Walking_Type
15:26:10.084	-0.2657645	3.849994	9.179649	-0.43577355	-0.1923181	-0.2730079	0.13611089	3.3410451	9.218962	Walking_Type
15:26:10.106	-0.2657645	3.849994	9.179649	-0.43577355	-0.1923181	-0.2730079	0.13611089	3.3410451	9.218962	Walking_Type
15:26:10.127	-0.2657645	3.849994	9.179649	-0.43577355	-0.1923181	-0.2730079	0.13611089	3.3410451	9.218962	Walking_Type
15:26:10.148	-0.2657645	3.849994	9.179649	-0.43577355	-0.1923181	-0.2730079	0.13611089	3.3410451	9.218962	Walking_Type
15:26:10.169	-0.43336374	3.8380225	9.943423	-0.0051135533	-0.115959935	-0.035381313	0.36947533	3.5023026	9.152472	Walking_Type
15:26:10.190	-0.43336374	3.8380225	9.943423	-0.0051135533	-0.115959935	-0.035381313	0.36947533	3.5023026	9.152472	Walking_Type
15:26:10.219	-0.43336374	3.8380225	9.943423	-0.0051135533	-0.115959935	-0.035381313	0.36947533	3.5023026	9.152472	Walking_Type
15:26:10.239	-0.43336374	3.8380225	9.943423	-0.0051135533	-0.115959935	-0.035381313	0.36947533	3.5023026	9.152472	Walking_Type
15:26:10.261	-0.43336374	3.8380225	9.943423	-0.0051135533	-0.115959935	-0.035381313	0.36947533	3.5023026	9.152472	Walking_Type
15:26:10.283	-0.43336374	3.8380225	9.943423	-0.0051135533	-0.115959935	-0.035381313	0.36947533	3.5023026	9.152472	Walking_Type
15:26:10.305	-0.43336374	3.8380225	9.943423	-0.0051135533	-0.115959935	-0.035381313	0.36947533	3.5023026	9.152472	Walking_Type
15:26:10.328	-0.43336374	3.8380225	9.943423	-0.0051135533	-0.115959935	-0.035381313	0.36947533	3.5023026	9.152472	Walking_Type
15:26:10.351	0.05985687	2.6744049	11.617022	-0.06742181	0.035534643	-0.3695246	0.1833442	3.6967187	9.081355	Walking_Type
15:26:10.375	0.05985687	2.6744049	11.617022	-0.06742181	0.035534643	-0.3695246	0.1833442	3.6967187	9.081355	Walking_Type
15:26:10.398	0.05985687	2.6744049	11.617022	-0.06742181	0.035534643	-0.3695246	0.1833442	3.6967187	9.081355	Walking_Type
15:26:10.419	0.05985687	2.6744049	11.617022	-0.06742181	0.035534643	-0.3695246	0.1833442	3.6967187	9.081355	Walking_Type
15:26:10.441	0.05985687	2.6744049	11.617022	-0.06742181	0.035534643	-0.3695246	0.1833442	3.6967187	9.081355	Walking_Type
15:26:10.463	0.05985687	2.6744049	11.617022	-0.06742181	0.035534643	-0.3695246	0.1833442	3.6967187	9.081355	Walking_Type
15:26:10.484	0.05985687	2.6744049	11.617022	-0.06742181	0.035534643	-0.3695246	0.1833442	3.6967187	9.081355	Walking_Type
15:26:10.505	0.05985687	2.6744049	11.617022	-0.06742181	0.035534643	-0.3695246	0.1833442	3.6967187	9.081355	Walking_Type
15:26:10.526	0.05985687	2.6744049	11.617022	-0.06742181	0.035534643	-0.3695246	0.1833442	3.6967187	9.081355	Walking_Type
15:26:10.548	0.25858167	3.031152	8.961771	0.101787865	-0.014556307	-0.16732821	0.1257653	3.4959292	9.161497	Walking_Type
15:26:10.570	0.25858167	3.031152	8.961771	0.101787865	-0.014556307	-0.16732821	0.1257653	3.4959292	9.161497	Walking_Type
15:26:10.591	0.25858167	3.031152	8.961771	0.101787865	-0.014556307	-0.16732821	0.1257653	3.4959292	9.161497	Walking_Type
15:26:10.612	0.25858167	3.031152	8.961771	0.101787865	-0.014556307	-0.16732821	0.1257653	3.4959292	9.161497	Walking_Type
15:26:10.639	0.25858167	3.031152	8.961771	0.101787865	-0.014556307	-0.16732821	0.1257653	3.4959292	9.161497	Walking_Type
15:26:10.660	0.25858167	3.031152	8.961771	0.101787865	-0.014556307	-0.16732821	0.1257653	3.4959292	9.161497	Walking_Type
15:26:10.681	0.25858167	3.031152	8.961771	0.101787865	-0.014556307	-0.16732821	0.1257653	3.4959292	9.161497	Walking_Type
15:26:10.703	0.25858167	3.031152	8.961771	0.101787865	-0.014556307	-0.16732821	0.1257653	3.4959292	9.161497	Walking_Type
15:26:10.726	0.8547561	3.512401	8.516436	-0.40645203	-0.08602754	0.11855672	0.12149982	3.4192643	9.190442	Walking_Type
15:26:10.748	0.8547561	3.512401	8.516436	-0.40645203	-0.08602754	0.11855672	0.12149982	3.4192643	9.190442	Walking_Type
15:26:10.771	0.8547561	3.512401	8.516436	-0.40645203	-0.08602754	0.11855672	0.12149982	3.4192643	9.190442	Walking_Type
15:26:10.794	0.8547561	3.512401	8.516436	-0.40645203	-0.08602754	0.11855672	0.12149982	3.4192643	9.190442	Walking_Type
15:26:10.815	0.8547561	3.512401	8.516436	-0.40645203	-0.08602754	0.11855672	0.12149982	3.4192643	9.190442	Walking_Type
15:26:10.837	0.8547561	3.512401	8.516436	-0.40645203	-0.08602754	0.11855672	0.12149982	3.4192643	9.190442	Walking_Type
15:26:10.858	0.8547561	3.512401	8.516436	-0.40645203	-0.08602754	0.11855672	0.12149982	3.4192643	9.190442	Walking_Type
15:26:10.879	0.8547561	3.512401	8.516436	-0.40645203	-0.08602754	0.11855672	0.12149982	3.4192643	9.190442	Walking_Type
15:26:10.900	0.6177229	4.348003	9.586677	0.43959635	0.33913466	0.16681507	0.10152181	3.4380724	9.183667	Walking_Type
15:26:10.921	0.6177229	4.348003	9.586677	0.43959635	0.33913466	0.16681507	0.10152181	3.4380724	9.183667	Walking_Type
15:26:10.950	0.6177229	4.348003	9.586677	0.43959635	0.33913466	0.16681507	0.10152181	3.4380724	9.183667	Walking_Type
15:26:10.972	0.6177229	4.348003	9.586677	0.43959635	0.33913466	0.16681507	0.10152181	3.4380724	9.183667	Walking_Type
15:26:10.992	0.6177229	4.348003	9.586677	0.43959635	0.33913466	0.16681507	0.10152181	3.4380724	9.183667	Walking_Type
15:26:11.014	0.6177229	4.348003	9.586677	0.43959635	0.33913466	0.16681507	0.10152181	3.4380724	9.183667	Walking_Type
15:26:11.037	0.6177229	4.348003	9.586677	0.43959635	0.33913466	0.16681507	0.10152181	3.4380724	9.183667	Walking_Type
15:26:11.059	0.6177229	4.348003	9.586677	0.43959635	0.33913466	0.16681507	0.10152181	3.4380724	9.183667	Walking_Type
15:26:11.081	-0.6081458	2.2601955	11.140561	-0.09185641	-0.45132494	0.17719978	-0.1568418	3.2417011	9.254034	Walking_Type
15:26:11.103	-0.6081458	2.2601955	11.140561	-0.09185641	-0.45132494	0.17719978	-0.1568418	3.2417011	9.254034	Walking_Type
15:26:11.126	-0.6081458	2.2601955	11.140561	-0.09185641	-0.45132494	0.17719978	-0.1568418	3.2417011	9.254034	Walking_Type
15:26:11.147	-0.6081458	2.2601955	11.140561	-0.09185641	-0.45132494	0.17719978	-0.1568418	3.2417011	9.254034	Walking_Type
15:26:11.169	-0.6081458	2.2601955	11.140561	-0.09185641	-0.45132494	0.17719978	-0.1568418	3.2417011	9.254034	Walking_Type
15:26:11.190	-0.6081458	2.2601955	11.140561	-0.09185641	-0.45132494	0.17719978	-0.1568418	3.2417011	9.254034	Walking_Type
15:26:11.212	-0.6081458	2.2601955	11.140561	-0.09185641	-0.45132494	0.17719978	-0.1568418	3.2417011	9.254034	Walking_Type
15:26:11.234	-0.6081458	2.2601955	11.140561	-0.09185641	-0.45132494	0.17719978	-0.1568418	3.2417011	9.254034	Walking_Type
15:26:11.257	-0.43815228	3.0119977	7.161276	0.30398425	-0.00783679	0.054415874	0.024225146	3.0719178	9.313062	Walking_Type
15:26:11.280	-0.43815228	3.0119977	7.161276	0.30398425	-0.00783679	0.054415874	0.024225146	3.0719178	9.313062	Walking_Type
15:26:11.303	-0.43815228	3.0119977	7.161276	0.30398425	-0.00783679	0.054415874	0.024225146	3.0719178	9.313062	Walking_Type
15:26:11.326	-0.43815228	3.0119977	7.161276	0.30398425	-0.00783679	0.054415874	0.024225146	3.0719178	9.313062	Walking_Type
15:26:11.347	-0.43815228	3.0119977	7.161276	0.30398425	-0.00783679	0.054415874	0.024225146	3.0719178	9.313062	Walking_Type
15:26:11.368	-0.43815228	3.0119977	7.161276	0.30398425	-0.00783679	0.054415874	0.024225146	3.0719178	9.313062	Walking_Type
15:26:11.397	-0.43815228	3.0119977	7.161276	0.30398425	-0.00783679	0.054415874	0.024225146	3.0719178	9.313062	Walking_Type
15:26:11.418	-0.43815228	3.0119977	7.161276	0.30398425	-0.00783679	0.054415874	0.024225146	3.0719178	9.313062	Walking_Type
15:26:11.440	-0.09337672	3.7183087	8.71516	0.09873354	-0.1727704	-0.111128606	-0.0012849253	3.0710678	9.313373	Walking_Type
15:26:11.461	-0.09337672	3.7183087	8.71516	0.09873354	-0.1727704	-0.111128606	-0.0012849253	3.0710678	9.313373	Walking_Type
15:26:11.485	-0.09337672	3.7183087	8.71516	0.09873354	-0.1727704	-0.111128606	-0.0012849253	3.0710678	9.313373	Walking_Type
15:26:11.507	-0.09337672	3.7183087	8.71516	0.09873354	-0.1727704	-0.111128606	-0.0012849253	3.0710678	9.313373	Walking_Type
15:26:11.529	-0.09337672	3.7183087	8.71516	0.09873354	-0.1727704	-0.111128606	-0.0012849253	3.0710678	9.313373	Walking_Type
15:26:11.551	-0.09337672	3.7183087	8.71516	0.09873354	-0.1727704	-0.111128606	-0.0012849253	3.0710678	9.313373	Walking_Type
15:26:11.574	-0.09337672	3.7183087	8.71516	0.09873354	-0.1727704	-0.111128606	-0.0012849253	3.0710678	9.313373	Walking_Type
15:26:11.596	-0.09337672	3.7183087	8.71516	0.09873354	-0.1727704	-0.111128606	-0.0012849253	3.0710678	9.313373	Walking_Type
15:26:11.618	-0.63208854	4.0989985	9.90272	0.08162931	-0.04693217	-0.22047348	0.015597821	3.3194249	9.227759	Walking_Type
15:26:11.638	-0.63208854	4.0989985	9.90272	0.08162931	-0.04693217	-0.22047348	0.015597821	3.3194249	9.227759	Walking_Type
15:26:11.659	-0.63208854	4.0989985	9.90272	0.08162931	-0.04693217	-0.22047348	0.015597821	3.3194249	9.227759	Walking_Type
15:26:11.679	-0.63208854	4.0989985	9.90272	0.08162931	-0.04693217	-0.22047348	0.015597821	3.3194249	9.227759	Walking_Type
15:26:11.701	-0.63208854	4.0989985	9.90272	0.08162931	-0.04693217	-0.22047348	0.015597821	3.3194249	9.227759	Walking_Type
15:26:11.722	-0.63208854	4.0989985	9.90272	0.08162931	-0.04693217	-0.22047348	0.015597821	3.3194249	9.227759	Walking_Type
15:26:11.743	-0.63208854	4.0989985	9.90272	0.08162931	-0.04693217	-0.22047348	0.015597821	3.3194249	9.227759	Walking_Type
15:26:11.764	-0.63208854	4.0989985	9.90272	0.08162931	-0.04693217	-0.22047348	0.015597821	3.3194249	9.227759	Walking_Type
15:26:11.787	-0.63208854	4.0989985	9.90272	0.08162931	-0.04693217	-0.22047348	0.015597821	3.3194249	9.227759	Walking_Type
15:26:11.813	0.91700727	2.343995	7.2714124	0.95089054	0.14793386	-0.22108436	-0.060462724	3.239712	9.255861	Walking_Type
15:26:11.837	0.91700727	2.343995	7.2714124	0.95089054	0.14793386	-0.22108436	-0.060462724	3.239712	9.255861	Walking_Type
15:26:11.858	0.91700727	2.343995	7.2714124	0.95089054	0.14793386	-0.22108436	-0.060462724	3.239712	9.255861	Walking_Type
15:26:11.880	0.91700727	2.343995	7.2714124	0.95089054	0.14793386	-0.22108436	-0.060462724	3.239712	9.255861	Walking_Type
15:26:11.913	0.91700727	2.343995	7.2714124	0.95089054	0.14793386	-0.22108436	-0.060462724	3.239712	9.255861	Walking_Type
15:26:11.936	0.91700727	2.343995	7.2714124	0.95089054	0.14793386	-0.22108436	-0.060462724	3.239712	9.255861	Walking_Type
15:26:11.958	0.91700727	2.343995	7.2714124	0.95089054	0.14793386	-0.22108436	-0.060462724	3.239712	9.255861	Walking_Type
15:26:11.978	0.0071828244	2.762993	6.8236833	0.27893877	0.11983404	-0.21864088	-0.19814043	3.0721636	9.310904	Walking_Type
15:26:12.000	0.0071828244	2.762993	6.8236833	0.27893877	0.11983404	-0.21864088	-0.19814043	3.0721636	9.310904	Walking_Type
15:26:12.021	0.0071828244	2.762993	6.8236833	0.27893877	0.11983404	-0.21864088	-0.19814043	3.0721636	9.310904	Walking_Type
15:26:12.042	0.0071828244	2.762993	6.8236833	0.27893877	0.11983404	-0.21864088	-0.19814043	3.0721636	9.310904	Walking_Type
15:26:12.063	0.0071828244	2.762993	6.8236833	0.27893877	0.11983404	-0.21864088	-0.19814043	3.0721636	9.310904	Walking_Type
15:26:12.084	0.0071828244	2.762993	6.8236833	0.27893877	0.11983404	-0.21864088	-0.19814043	3.0721636	9.310904	Walking_Type
15:26:12.106	0.0071828244	2.762993	6.8236833	0.27893877	0.11983404	-0.21864088	-0.19814043	3.0721636	9.310904	Walking_Type
15:26:12.130	0.0071828244	2.762993	6.8236833	0.27893877	0.11983404	-0.21864088	-0.19814043	3.0721636	9.310904	Walking_Type
15:26:12.153	0.28013015	4.163644	8.284191	0.22273917	-0.20209193	0.25050363	-0.13277072	3.2105644	9.265259	Walking_Type
15:26:12.173	0.28013015	4.163644	8.284191	0.22273917	-0.20209193	0.25050363	-0.13277072	3.2105644	9.265259	Walking_Type
15:26:12.195	0.28013015	4.163644	8.284191	0.22273917	-0.20209193	0.25050363	-0.13277072	3.2105644	9.265259	Walking_Type
15:26:12.217	0.28013015	4.163644	8.284191	0.22273917	-0.20209193	0.25050363	-0.13277072	3.2105644	9.265259	Walking_Type
15:26:12.239	0.28013015	4.163644	8.284191	0.22273917	-0.20209193	0.25050363	-0.13277072	3.2105644	9.265259	Walking_Type
15:26:12.264	0.28013015	4.163644	8.284191	0.22273917	-0.20209193	0.25050363	-0.13277072	3.2105644	9.265259	Walking_Type
15:26:12.284	0.28013015	4.163644	8.284191	0.22273917	-0.20209193	0.25050363	-0.13277072	3.2105644	9.265259	Walking_Type
15:26:12.308	0.28013015	4.163644	8.284191	0.22273917	-0.20209193	0.25050363	-0.13277072	3.2105644	9.265259	Walking_Type
15:26:12.329	-0.3519584	4.268992	8.870789	0.19341765	0.21329643	0.32869437	0.1694632	3.557547	9.13704	Walking_Type
15:26:12.350	-0.3519584	4.268992	8.870789	0.19341765	0.21329643	0.32869437	0.1694632	3.557547	9.13704	Walking_Type
15:26:12.372	-0.3519584	4.268992	8.870789	0.19341765	0.21329643	0.32869437	0.1694632	3.557547	9.13704	Walking_Type
15:26:12.394	-0.3519584	4.268992	8.870789	0.19341765	0.21329643	0.32869437	0.1694632	3.557547	9.13704	Walking_Type
15:26:12.415	-0.3519584	4.268992	8.870789	0.19341765	0.21329643	0.32869437	0.1694632	3.557547	9.13704	Walking_Type
15:26:12.439	-0.3519584	4.268992	8.870789	0.19341765	0.21329643	0.32869437	0.1694632	3.557547	9.13704	Walking_Type
15:26:12.461	-0.3519584	4.268992	8.870789	0.19341765	0.21329643	0.32869437	0.1694632	3.557547	9.13704	Walking_Type
15:26:12.485	-0.3519584	4.268992	8.870789	0.19341765	0.21329643	0.32869437	0.1694632	3.557547	9.13704	Walking_Type
15:26:12.506	-0.65124273	2.5642684	7.2354984	-0.07902824	0.13388394	0.439261	0.22829387	3.3956034	9.197181	Walking_Type
15:26:12.528	-0.65124273	2.5642684	7.2354984	-0.07902824	0.13388394	0.439261	0.22829387	3.3956034	9.197181	Walking_Type
15:26:12.559	-0.65124273	2.5642684	7.2354984	-0.07902824	0.13388394	0.439261	0.22829387	3.3956034	9.197181	Walking_Type
15:26:12.580	-0.65124273	2.5642684	7.2354984	-0.07902824	0.13388394	0.439261	0.22829387	3.3956034	9.197181	Walking_Type
15:26:12.602	-0.65124273	2.5642684	7.2354984	-0.07902824	0.13388394	0.439261	0.22829387	3.3956034	9.197181	Walking_Type
15:26:12.623	-0.65124273	2.5642684	7.2354984	-0.07902824	0.13388394	0.439261	0.22829387	3.3956034	9.197181	Walking_Type
15:26:12.644	-0.65124273	2.5642684	7.2354984	-0.07902824	0.13388394	0.439261	0.22829387	3.3956034	9.197181	Walking_Type
15:26:12.665	-0.65124273	2.5642684	7.2354984	-0.07902824	0.13388394	0.439261	0.22829387	3.3956034	9.197181	Walking_Type
15:26:12.693	0.07422252	3.3567734	7.2450757	-0.1169019	0.0398107	0.14421308	0.18936369	3.3333004	9.220825	Walking_Type
15:26:12.714	0.07422252	3.3567734	7.2450757	-0.1169019	0.0398107	0.14421308	0.18936369	3.3333004	9.220825	Walking_Type
15:26:12.735	0.07422252	3.3567734	7.2450757	-0.1169019	0.0398107	0.14421308	0.18936369	3.3333004	9.220825	Walking_Type
15:26:12.758	0.07422252	3.3567734	7.2450757	-0.1169019	0.0398107	0.14421308	0.18936369	3.3333004	9.220825	Walking_Type
15:26:12.781	0.07422252	3.3567734	7.2450757	-0.1169019	0.0398107	0.14421308	0.18936369	3.3333004	9.220825	Walking_Type
15:26:12.803	0.07422252	3.3567734	7.2450757	-0.1169019	0.0398107	0.14421308	0.18936369	3.3333004	9.220825	Walking_Type
15:26:12.826	0.07422252	3.3567734	7.2450757	-0.1169019	0.0398107	0.14421308	0.18936369	3.3333004	9.220825	Walking_Type
15:26:12.850	0.07422252	3.3567734	7.2450757	-0.1169019	0.0398107	0.14421308	0.18936369	3.3333004	9.220825	Walking_Type
15:26:12.871	-0.10055954	4.381523	8.818114	-0.06009143	0.039199833	-0.014001032	0.10256861	3.3423214	9.218933	Walking_Type
15:26:12.893	-0.10055954	4.381523	8.818114	-0.06009143	0.039199833	-0.014001032	0.10256861	3.3423214	9.218933	Walking_Type
15:26:12.914	-0.10055954	4.381523	8.818114	-0.06009143	0.039199833	-0.014001032	0.10256861	3.3423214	9.218933	Walking_Type
15:26:12.936	-0.10055954	4.381523	8.818114	-0.06009143	0.039199833	-0.014001032	0.10256861	3.3423214	9.218933	Walking_Type
15:26:12.957	-0.10055954	4.381523	8.818114	-0.06009143	0.039199833	-0.014001032	0.10256861	3.3423214	9.218933	Walking_Type
15:26:12.979	-0.10055954	4.381523	8.818114	-0.06009143	0.039199833	-0.014001032	0.10256861	3.3423214	9.218933	Walking_Type
15:26:13.002	-0.10055954	4.381523	8.818114	-0.06009143	0.039199833	-0.014001032	0.10256861	3.3423214	9.218933	Walking_Type
15:26:13.025	-0.10055954	4.381523	8.818114	-0.06009143	0.039199833	-0.014001032	0.10256861	3.3423214	9.218933	Walking_Type
15:26:13.049	1.297697	5.071074	8.636149	0.6876076	-0.28028268	-0.24735156	0.034833927	4.126594	8.896089	Walking_Type
15:26:13.070	1.297697	5.071074	8.636149	0.6876076	-0.28028268	-0.24735156	0.034833927	4.126594	8.896089	Walking_Type
15:26:13.091	1.297697	5.071074	8.636149	0.6876076	-0.28028268	-0.24735156	0.034833927	4.126594	8.896089	Walking_Type
15:26:13.112	1.297697	5.071074	8.636149	0.6876076	-0.28028268	-0.24735156	0.034833927	4.126594	8.896089	Walking_Type
15:26:13.148	1.297697	5.071074	8.636149	0.6876076	-0.28028268	-0.24735156	0.034833927	4.126594	8.896089	Walking_Type
15:26:13.168	1.297697	5.071074	8.636149	0.6876076	-0.28028268	-0.24735156	0.034833927	4.126594	8.896089	Walking_Type
15:26:13.190	1.297697	5.071074	8.636149	0.6876076	-0.28028268	-0.24735156	0.034833927	4.126594	8.896089	Walking_Type
15:26:13.212	1.297697	5.071074	8.636149	0.6876076	-0.28028268	-0.24735156	0.034833927	4.126594	8.896089	Walking_Type
15:26:13.235	0.42378664	2.116539	7.269018	-0.13644959	0.17786624	-0.41411775	-0.10903182	3.816517	9.0328665	Walking_Type
15:26:13.257	0.42378664	2.116539	7.269018	-0.13644959	0.17786624	-0.41411775	-0.10903182	3.816517	9.0328665	Walking_Type
15:26:13.280	0.42378664	2.116539	7.269018	-0.13644959	0.17786624	-0.41411775	-0.10903182	3.816517	9.0328665	Walking_Type
15:26:13.303	0.42378664	2.116539	7.269018	-0.13644959	0.17786624	-0.41411775	-0.10903182	3.816517	9.0328665	Walking_Type
15:26:13.325	0.42378664	2.116539	7.269018	-0.13644959	0.17786624	-0.41411775	-0.10903182	3.816517	9.0328665	Walking_Type
15:26:13.346	0.42378664	2.116539	7.269018	-0.13644959	0.17786624	-0.41411775	-0.10903182	3.816517	9.0328665	Walking_Type
15:26:13.368	0.42378664	2.116539	7.269018	-0.13644959	0.17786624	-0.41411775	-0.10903182	3.816517	9.0328665	Walking_Type
15:26:13.390	0.42378664	2.116539	7.269018	-0.13644959	0.17786624	-0.41411775	-0.10903182	3.816517	9.0328665	Walking_Type
15:26:13.411	0.4166038	3.2442424	8.356019	-0.42050192	-0.031049669	-0.3536421	-0.22294258	3.3861938	9.20078	Walking_Type
15:26:13.433	0.4166038	3.2442424	8.356019	-0.42050192	-0.031049669	-0.3536421	-0.22294258	3.3861938	9.20078	Walking_Type
15:26:13.456	0.4166038	3.2442424	8.356019	-0.42050192	-0.031049669	-0.3536421	-0.22294258	3.3861938	9.20078	Walking_Type
15:26:13.479	0.4166038	3.2442424	8.356019	-0.42050192	-0.031049669	-0.3536421	-0.22294258	3.3861938	9.20078	Walking_Type
15:26:13.503	0.4166038	3.2442424	8.356019	-0.42050192	-0.031049669	-0.3536421	-0.22294258	3.3861938	9.20078	Walking_Type
15:26:13.526	0.4166038	3.2442424	8.356019	-0.42050192	-0.031049669	-0.3536421	-0.22294258	3.3861938	9.20078	Walking_Type
15:26:13.549	0.4166038	3.2442424	8.356019	-0.42050192	-0.031049669	-0.3536421	-0.22294258	3.3861938	9.20078	Walking_Type
15:26:13.572	0.4166038	3.2442424	8.356019	-0.42050192	-0.031049669	-0.3536421	-0.22294258	3.3861938	9.20078	Walking_Type
15:26:13.595	0.047885496	3.5387383	9.950606	0.06513595	0.05324973	0.089235194	-0.2061136	3.3987634	9.196537	Walking_Type
15:26:13.619	0.047885496	3.5387383	9.950606	0.06513595	0.05324973	0.089235194	-0.2061136	3.3987634	9.196537	Walking_Type
15:26:13.642	0.047885496	3.5387383	9.950606	0.06513595	0.05324973	0.089235194	-0.2061136	3.3987634	9.196537	Walking_Type
15:26:13.665	0.047885496	3.5387383	9.950606	0.06513595	0.05324973	0.089235194	-0.2061136	3.3987634	9.196537	Walking_Type
15:26:13.687	0.047885496	3.5387383	9.950606	0.06513595	0.05324973	0.089235194	-0.2061136	3.3987634	9.196537	Walking_Type
15:26:13.709	0.047885496	3.5387383	9.950606	0.06513595	0.05324973	0.089235194	-0.2061136	3.3987634	9.196537	Walking_Type
15:26:13.733	0.047885496	3.5387383	9.950606	0.06513595	0.05324973	0.089235194	-0.2061136	3.3987634	9.196537	Walking_Type
15:26:13.756	0.047885496	3.5387383	9.950606	0.06513595	0.05324973	0.089235194	-0.2061136	3.3987634	9.196537	Walking_Type
15:26:13.779	-1.376708	2.0662591	12.787822	-0.8988094	-0.34625614	0.34579858	-0.42870983	3.5083835	9.147558	Walking_Type
15:26:13.802	-1.376708	2.0662591	12.787822	-0.8988094	-0.34625614	0.34579858	-0.42870983	3.5083835	9.147558	Walking_Type
15:26:13.825	-1.376708	2.0662591	12.787822	-0.8988094	-0.34625614	0.34579858	-0.42870983	3.5083835	9.147558	Walking_Type
15:26:13.849	-1.376708	2.0662591	12.787822	-0.8988094	-0.34625614	0.34579858	-0.42870983	3.5083835	9.147558	Walking_Type
15:26:13.872	-1.376708	2.0662591	12.787822	-0.8988094	-0.34625614	0.34579858	-0.42870983	3.5083835	9.147558	Walking_Type
15:26:13.895	-1.376708	2.0662591	12.787822	-0.8988094	-0.34625614	0.34579858	-0.42870983	3.5083835	9.147558	Walking_Type
15:26:13.918	-1.376708	2.0662591	12.787822	-0.8988094	-0.34625614	0.34579858	-0.42870983	3.5083835	9.147558	Walking_Type
15:26:13.941	-1.376708	2.0662591	12.787822	-0.8988094	-0.34625614	0.34579858	-0.42870983	3.5083835	9.147558	Walking_Type
15:26:13.965	-0.1987248	2.578634	7.6544967	0.37667722	-0.062203795	0.32502916	-0.14384069	3.3094237	9.230244	Walking_Type
15:26:13.987	-0.1987248	2.578634	7.6544967	0.37667722	-0.062203795	0.32502916	-0.14384069	3.3094237	9.230244	Walking_Type
15:26:14.011	-0.1987248	2.578634	7.6544967	0.37667722	-0.062203795	0.32502916	-0.14384069	3.3094237	9.230244	Walking_Type
15:26:14.034	-0.1987248	2.578634	7.6544967	0.37667722	-0.062203795	0.32502916	-0.14384069	3.3094237	9.230244	Walking_Type
15:26:14.057	-0.1987248	2.578634	7.6544967	0.37667722	-0.062203795	0.32502916	-0.14384069	3.3094237	9.230244	Walking_Type
15:26:14.080	-0.1987248	2.578634	7.6544967	0.37667722	-0.062203795	0.32502916	-0.14384069	3.3094237	9.230244	Walking_Type
15:26:14.103	-0.1987248	2.578634	7.6544967	0.37667722	-0.062203795	0.32502916	-0.14384069	3.3094237	9.230244	Walking_Type
15:26:14.126	-0.1987248	2.578634	7.6544967	0.37667722	-0.062203795	0.32502916	-0.14384069	3.3094237	9.230244	Walking_Type
15:26:14.149	-0.14605077	3.5890179	8.566715	-0.15049948	-0.04876476	-0.23024733	-0.09724004	3.2543466	9.250413	Walking_Type
15:26:14.172	-0.14605077	3.5890179	8.566715	-0.15049948	-0.04876476	-0.23024733	-0.09724004	3.2543466	9.250413	Walking_Type
15:26:14.196	-0.14605077	3.5890179	8.566715	-0.15049948	-0.04876476	-0.23024733	-0.09724004	3.2543466	9.250413	Walking_Type
15:26:14.218	-0.14605077	3.5890179	8.566715	-0.15049948	-0.04876476	-0.23024733	-0.09724004	3.2543466	9.250413	Walking_Type
15:26:14.239	-0.14605077	3.5890179	8.566715	-0.15049948	-0.04876476	-0.23024733	-0.09724004	3.2543466	9.250413	Walking_Type
15:26:14.260	-0.14605077	3.5890179	8.566715	-0.15049948	-0.04876476	-0.23024733	-0.09724004	3.2543466	9.250413	Walking_Type
15:26:14.280	-0.14605077	3.5890179	8.566715	-0.15049948	-0.04876476	-0.23024733	-0.09724004	3.2543466	9.250413	Walking_Type
15:26:14.301	-0.14605077	3.5890179	8.566715	-0.15049948	-0.04876476	-0.23024733	-0.09724004	3.2543466	9.250413	Walking_Type
15:26:14.322	-0.16520496	4.333637	7.666468	0.20074803	-0.42505774	-0.45626745	0.1270177	3.4654462	9.173054	Walking_Type
15:26:14.343	-0.16520496	4.333637	7.666468	0.20074803	-0.42505774	-0.45626745	0.1270177	3.4654462	9.173054	Walking_Type
15:26:14.365	-0.16520496	4.333637	7.666468	0.20074803	-0.42505774	-0.45626745	0.1270177	3.4654462	9.173054	Walking_Type
15:26:14.388	-0.16520496	4.333637	7.666468	0.20074803	-0.42505774	-0.45626745	0.1270177	3.4654462	9.173054	Walking_Type
15:26:14.409	-0.16520496	4.333637	7.666468	0.20074803	-0.42505774	-0.45626745	0.1270177	3.4654462	9.173054	Walking_Type
15:26:14.430	-0.16520496	4.333637	7.666468	0.20074803	-0.42505774	-0.45626745	0.1270177	3.4654462	9.173054	Walking_Type
15:26:14.458	-0.16520496	4.333637	7.666468	0.20074803	-0.42505774	-0.45626745	0.1270177	3.4654462	9.173054	Walking_Type
15:26:14.479	-0.16520496	4.333637	7.666468	0.20074803	-0.42505774	-0.45626745	0.1270177	3.4654462	9.173054	Walking_Type
15:26:14.499	0.028731298	2.9305923	10.530021	-0.55977917	-0.0041715987	-0.4049548	0.20823519	3.643175	9.102433	Walking_Type
15:26:14.521	0.028731298	2.9305923	10.530021	-0.55977917	-0.0041715987	-0.4049548	0.20823519	3.643175	9.102433	Walking_Type
15:26:14.543	0.028731298	2.9305923	10.530021	-0.55977917	-0.0041715987	-0.4049548	0.20823519	3.643175	9.102433	Walking_Type
15:26:14.564	0.028731298	2.9305923	10.530021	-0.55977917	-0.0041715987	-0.4049548	0.20823519	3.643175	9.102433	Walking_Type
15:26:14.585	0.028731298	2.9305923	10.530021	-0.55977917	-0.0041715987	-0.4049548	0.20823519	3.643175	9.102433	Walking_Type
15:26:14.606	0.028731298	2.9305923	10.530021	-0.55977917	-0.0041715987	-0.4049548	0.20823519	3.643175	9.102433	Walking_Type
15:26:14.640	0.028731298	2.9305923	10.530021	-0.55977917	-0.0041715987	-0.4049548	0.20823519	3.643175	9.102433	Walking_Type
15:26:14.661	0.028731298	2.9305923	10.530021	-0.55977917	-0.0041715987	-0.4049548	0.20823519	3.643175	9.102433	Walking_Type
15:26:14.683	0.68236834	2.5666625	8.444607	-0.19020572	-0.29311088	-0.7598675	0.08977935	3.7557213	9.058524	Walking_Type
15:26:14.705	0.68236834	2.5666625	8.444607	-0.19020572	-0.29311088	-0.7598675	0.08977935	3.7557213	9.058524	Walking_Type
15:26:14.727	0.68236834	2.5666625	8.444607	-0.19020572	-0.29311088	-0.7598675	0.08977935	3.7557213	9.058524	Walking_Type
15:26:14.750	0.68236834	2.5666625	8.444607	-0.19020572	-0.29311088	-0.7598675	0.08977935	3.7557213	9.058524	Walking_Type
15:26:14.773	0.68236834	2.5666625	8.444607	-0.19020572	-0.29311088	-0.7598675	0.08977935	3.7557213	9.058524	Walking_Type
15:26:14.796	0.68236834	2.5666625	8.444607	-0.19020572	-0.29311088	-0.7598675	0.08977935	3.7557213	9.058524	Walking_Type
15:26:14.817	0.68236834	2.5666625	8.444607	-0.19020572	-0.29311088	-0.7598675	0.08977935	3.7557213	9.058524	Walking_Type
15:26:14.838	0.68236834	2.5666625	8.444607	-0.19020572	-0.29311088	-0.7598675	0.08977935	3.7557213	9.058524	Walking_Type
15:26:14.859	0.6273	3.2442424	8.253065	-0.5353446	-0.09885571	-0.20642358	0.35010013	3.590229	9.119104	Walking_Type
15:26:14.880	0.6273	3.2442424	8.253065	-0.5353446	-0.09885571	-0.20642358	0.35010013	3.590229	9.119104	Walking_Type
15:26:14.901	0.6273	3.2442424	8.253065	-0.5353446	-0.09885571	-0.20642358	0.35010013	3.590229	9.119104	Walking_Type
15:26:14.936	0.6273	3.2442424	8.253065	-0.5353446	-0.09885571	-0.20642358	0.35010013	3.590229	9.119104	Walking_Type
15:26:14.957	0.6273	3.2442424	8.253065	-0.5353446	-0.09885571	-0.20642358	0.35010013	3.590229	9.119104	Walking_Type
15:26:14.978	0.6273	3.2442424	8.253065	-0.5353446	-0.09885571	-0.20642358	0.35010013	3.590229	9.119104	Walking_Type
15:26:15.000	0.6273	3.2442424	8.253065	-0.5353446	-0.09885571	-0.20642358	0.35010013	3.590229	9.119104	Walking_Type
15:26:15.022	0.6273	3.2442424	8.253065	-0.5353446	-0.09885571	-0.20642358	0.35010013	3.590229	9.119104	Walking_Type
15:26:15.046	0.37829542	4.0319586	8.92825	-0.049706716	0.12838615	0.0061575216	0.29304788	3.1839514	9.270758	Walking_Type
15:26:15.069	0.37829542	4.0319586	8.92825	-0.049706716	0.12838615	0.0061575216	0.29304788	3.1839514	9.270758	Walking_Type
15:26:15.092	0.37829542	4.0319586	8.92825	-0.049706716	0.12838615	0.0061575216	0.29304788	3.1839514	9.270758	Walking_Type
15:26:15.114	0.37829542	4.0319586	8.92825	-0.049706716	0.12838615	0.0061575216	0.29304788	3.1839514	9.270758	Walking_Type
15:26:15.135	0.37829542	4.0319586	8.92825	-0.049706716	0.12838615	0.0061575216	0.29304788	3.1839514	9.270758	Walking_Type
15:26:15.161	0.37829542	4.0319586	8.92825	-0.049706716	0.12838615	0.0061575216	0.29304788	3.1839514	9.270758	Walking_Type
15:26:15.181	0.37829542	4.0319586	8.92825	-0.049706716	0.12838615	0.0061575216	0.29304788	3.1839514	9.270758	Walking_Type
15:26:15.202	0.37829542	4.0319586	8.92825	-0.049706716	0.12838615	0.0061575216	0.29304788	3.1839514	9.270758	Walking_Type
15:26:15.224	0.090982445	4.4413795	7.860404	0.37973154	0.33241516	0.020818288	0.2314375	3.7349436	9.064603	Walking_Type
15:26:15.245	0.090982445	4.4413795	7.860404	0.37973154	0.33241516	0.020818288	0.2314375	3.7349436	9.064603	Walking_Type
15:26:15.266	0.090982445	4.4413795	7.860404	0.37973154	0.33241516	0.020818288	0.2314375	3.7349436	9.064603	Walking_Type
15:26:15.287	0.090982445	4.4413795	7.860404	0.37973154	0.33241516	0.020818288	0.2314375	3.7349436	9.064603	Walking_Type
15:26:15.308	0.090982445	4.4413795	7.860404	0.37973154	0.33241516	0.020818288	0.2314375	3.7349436	9.064603	Walking_Type
15:26:15.329	0.090982445	4.4413795	7.860404	0.37973154	0.33241516	0.020818288	0.2314375	3.7349436	9.064603	Walking_Type
15:26:15.350	0.090982445	4.4413795	7.860404	0.37973154	0.33241516	0.020818288	0.2314375	3.7349436	9.064603	Walking_Type
15:26:15.386	0.090982445	4.4413795	7.860404	0.37973154	0.33241516	0.020818288	0.2314375	3.7349436	9.064603	Walking_Type
15:26:15.408	-0.28252444	2.935381	6.2251143	0.45364624	0.052028004	0.16681507	0.22379898	3.6676087	9.092245	Walking_Type
15:26:15.430	-0.28252444	2.935381	6.2251143	0.45364624	0.052028004	0.16681507	0.22379898	3.6676087	9.092245	Walking_Type
15:26:15.452	-0.28252444	2.935381	6.2251143	0.45364624	0.052028004	0.16681507	0.22379898	3.6676087	9.092245	Walking_Type
15:26:15.472	-0.28252444	2.935381	6.2251143	0.45364624	0.052028004	0.16681507	0.22379898	3.6676087	9.092245	Walking_Type
15:26:15.493	-0.28252444	2.935381	6.2251143	0.45364624	0.052028004	0.16681507	0.22379898	3.6676087	9.092245	Walking_Type
15:26:15.515	-0.28252444	2.935381	6.2251143	0.45364624	0.052028004	0.16681507	0.22379898	3.6676087	9.092245	Walking_Type
15:26:15.539	-0.28252444	2.935381	6.2251143	0.45364624	0.052028004	0.16681507	0.22379898	3.6676087	9.092245	Walking_Type
15:26:15.559	-0.28252444	2.935381	6.2251143	0.45364624	0.052028004	0.16681507	0.22379898	3.6676087	9.092245	Walking_Type
15:26:15.581	-0.20590763	3.2562137	8.442213	-0.44676915	-0.24912855	-0.6083729	0.20353542	3.4540088	9.175989	Walking_Type
15:26:15.601	-0.20590763	3.2562137	8.442213	-0.44676915	-0.24912855	-0.6083729	0.20353542	3.4540088	9.175989	Walking_Type
15:26:15.622	-0.20590763	3.2562137	8.442213	-0.44676915	-0.24912855	-0.6083729	0.20353542	3.4540088	9.175989	Walking_Type
15:26:15.643	-0.20590763	3.2562137	8.442213	-0.44676915	-0.24912855	-0.6083729	0.20353542	3.4540088	9.175989	Walking_Type
15:26:15.665	-0.20590763	3.2562137	8.442213	-0.44676915	-0.24912855	-0.6083729	0.20353542	3.4540088	9.175989	Walking_Type
15:26:15.686	-0.20590763	3.2562137	8.442213	-0.44676915	-0.24912855	-0.6083729	0.20353542	3.4540088	9.175989	Walking_Type
15:26:15.706	-0.20590763	3.2562137	8.442213	-0.44676915	-0.24912855	-0.6083729	0.20353542	3.4540088	9.175989	Walking_Type
15:26:15.728	-0.20590763	3.2562137	8.442213	-0.44676915	-0.24912855	-0.6083729	0.20353542	3.4540088	9.175989	Walking_Type
15:26:15.752	0.2561874	3.8356283	7.922655	0.023597112	-0.23691125	-0.5686667	0.2208616	3.30755	9.229394	Walking_Type
15:26:15.775	0.2561874	3.8356283	7.922655	0.023597112	-0.23691125	-0.5686667	0.2208616	3.30755	9.229394	Walking_Type
15:26:15.798	0.2561874	3.8356283	7.922655	0.023597112	-0.23691125	-0.5686667	0.2208616	3.30755	9.229394	Walking_Type
15:26:15.821	0.2561874	3.8356283	7.922655	0.023597112	-0.23691125	-0.5686667	0.2208616	3.30755	9.229394	Walking_Type
15:26:15.843	0.2561874	3.8356283	7.922655	0.023597112	-0.23691125	-0.5686667	0.2208616	3.30755	9.229394	Walking_Type
15:26:15.865	0.2561874	3.8356283	7.922655	0.023597112	-0.23691125	-0.5686667	0.2208616	3.30755	9.229394	Walking_Type
15:26:15.886	0.2561874	3.8356283	7.922655	0.023597112	-0.23691125	-0.5686667	0.2208616	3.30755	9.229394	Walking_Type
15:26:15.908	0.2561874	3.8356283	7.922655	0.023597112	-0.23691125	-0.5686667	0.2208616	3.30755	9.229394	Walking_Type
15:26:15.929	-0.26337022	3.964919	9.601042	-0.12484314	-0.24363077	-0.67617893	0.22068083	3.373345	9.205553	Walking_Type
15:26:15.950	-0.26337022	3.964919	9.601042	-0.12484314	-0.24363077	-0.67617893	0.22068083	3.373345	9.205553	Walking_Type
15:26:15.971	-0.26337022	3.964919	9.601042	-0.12484314	-0.24363077	-0.67617893	0.22068083	3.373345	9.205553	Walking_Type
15:26:15.994	-0.26337022	3.964919	9.601042	-0.12484314	-0.24363077	-0.67617893	0.22068083	3.373345	9.205553	Walking_Type
15:26:16.018	-0.26337022	3.964919	9.601042	-0.12484314	-0.24363077	-0.67617893	0.22068083	3.373345	9.205553	Walking_Type
15:26:16.044	-0.26337022	3.964919	9.601042	-0.12484314	-0.24363077	-0.67617893	0.22068083	3.373345	9.205553	Walking_Type
15:26:16.067	-0.26337022	3.964919	9.601042	-0.12484314	-0.24363077	-0.67617893	0.22068083	3.373345	9.205553	Walking_Type
15:26:16.091	-0.26337022	3.964919	9.601042	-0.12484314	-0.24363077	-0.67617893	0.22068083	3.373345	9.205553	Walking_Type
15:26:16.114	0.1699935	1.8244374	10.8149395	-0.3013832	-0.19964848	-0.81056935	0.06758754	3.2193182	9.262926	Walking_Type
15:26:16.137	0.1699935	1.8244374	10.8149395	-0.3013832	-0.19964848	-0.81056935	0.06758754	3.2193182	9.262926	Walking_Type
15:26:16.167	0.1699935	1.8244374	10.8149395	-0.3013832	-0.19964848	-0.81056935	0.06758754	3.2193182	9.262926	Walking_Type
15:26:16.190	0.1699935	1.8244374	10.8149395	-0.3013832	-0.19964848	-0.81056935	0.06758754	3.2193182	9.262926	Walking_Type
15:26:16.214	0.1699935	1.8244374	10.8149395	-0.3013832	-0.19964848	-0.81056935	0.06758754	3.2193182	9.262926	Walking_Type
15:26:16.237	0.1699935	1.8244374	10.8149395	-0.3013832	-0.19964848	-0.81056935	0.06758754	3.2193182	9.262926	Walking_Type
15:26:16.260	0.1699935	1.8244374	10.8149395	-0.3013832	-0.19964848	-0.81056935	0.06758754	3.2193182	9.262926	Walking_Type
15:26:16.283	0.1699935	1.8244374	10.8149395	-0.3013832	-0.19964848	-0.81056935	0.06758754	3.2193182	9.262926	Walking_Type
15:26:16.306	0.600963	2.063865	7.884347	0.10667479	-0.2870022	-0.7091657	0.07639848	2.832072	9.388499	Walking_Type
15:26:16.329	0.600963	2.063865	7.884347	0.10667479	-0.2870022	-0.7091657	0.07639848	2.832072	9.388499	Walking_Type
15:26:16.350	0.600963	2.063865	7.884347	0.10667479	-0.2870022	-0.7091657	0.07639848	2.832072	9.388499	Walking_Type
15:26:16.371	0.600963	2.063865	7.884347	0.10667479	-0.2870022	-0.7091657	0.07639848	2.832072	9.388499	Walking_Type
15:26:16.400	0.600963	2.063865	7.884347	0.10667479	-0.2870022	-0.7091657	0.07639848	2.832072	9.388499	Walking_Type
15:26:16.422	0.600963	2.063865	7.884347	0.10667479	-0.2870022	-0.7091657	0.07639848	2.832072	9.388499	Walking_Type
15:26:16.444	0.600963	2.063865	7.884347	0.10667479	-0.2870022	-0.7091657	0.07639848	2.832072	9.388499	Walking_Type
15:26:16.465	0.600963	2.063865	7.884347	-0.08941296	-0.12512292	-0.6334184	0.07639848	2.832072	9.388499	Walking_Type
15:26:16.487	0.32801566	3.1556542	9.641745	-0.08941296	-0.12512292	-0.6334184	0.00073576695	2.8222342	9.391771	Walking_Type
15:26:16.509	0.32801566	3.1556542	9.641745	-0.08941296	-0.12512292	-0.6334184	0.00073576695	2.8222342	9.391771	Walking_Type
15:26:16.532	0.32801566	3.1556542	9.641745	-0.08941296	-0.12512292	-0.6334184	0.00073576695	2.8222342	9.391771	Walking_Type
15:26:16.555	0.32801566	3.1556542	9.641745	-0.08941296	-0.12512292	-0.6334184	0.00073576695	2.8222342	9.391771	Walking_Type
15:26:16.576	0.32801566	3.1556542	9.641745	-0.08941296	-0.12512292	-0.6334184	0.00073576695	2.8222342	9.391771	Walking_Type
15:26:16.598	0.32801566	3.1556542	9.641745	-0.08941296	-0.12512292	-0.6334184	0.00073576695	2.8222342	9.391771	Walking_Type
15:26:16.620	0.32801566	3.1556542	9.641745	-0.08941296	-0.12512292	-0.6334184	0.00073576695	2.8222342	9.391771	Walking_Type
15:26:16.641	0.32801566	3.1556542	9.641745	-0.08941296	-0.12512292	-0.6334184	0.00073576695	2.8222342	9.391771	Walking_Type
15:26:16.663	0.36871833	3.545921	9.711179	0.23556735	-0.08724927	-0.24796242	0.18070962	3.1955554	9.269635	Walking_Type
15:26:16.685	0.36871833	3.545921	9.711179	0.23556735	-0.08724927	-0.24796242	0.18070962	3.1955554	9.269635	Walking_Type
15:26:16.718	0.36871833	3.545921	9.711179	0.23556735	-0.08724927	-0.24796242	0.18070962	3.1955554	9.269635	Walking_Type
15:26:16.739	0.36871833	3.545921	9.711179	0.23556735	-0.08724927	-0.24796242	0.18070962	3.1955554	9.269635	Walking_Type
15:26:16.760	0.36871833	3.545921	9.711179	0.23556735	-0.08724927	-0.24796242	0.18070962	3.1955554	9.269635	Walking_Type
15:26:16.782	0.36871833	3.545921	9.711179	0.23556735	-0.08724927	-0.24796242	0.18070962	3.1955554	9.269635	Walking_Type
15:26:16.805	0.36871833	3.545921	9.711179	0.23556735	-0.08724927	-0.24796242	0.18070962	3.1955554	9.269635	Walking_Type
15:26:16.826	0.36871833	3.545921	9.711179	0.6356841	-0.646191	-0.10318735	0.441943	3.093045	9.295597	Walking_Type
15:26:16.847	-0.031125572	2.0494993	9.857229	0.6356841	-0.646191	-0.10318735	0.441943	3.093045	9.295597	Walking_Type
15:26:16.868	-0.031125572	2.0494993	9.857229	0.6356841	-0.646191	-0.10318735	0.441943	3.093045	9.295597	Walking_Type
15:26:16.889	-0.031125572	2.0494993	9.857229	0.6356841	-0.646191	-0.10318735	0.441943	3.093045	9.295597	Walking_Type
15:26:16.919	-0.031125572	2.0494993	9.857229	0.6356841	-0.646191	-0.10318735	0.441943	3.093045	9.295597	Walking_Type
15:26:16.940	-0.031125572	2.0494993	9.857229	0.6356841	-0.646191	-0.10318735	0.441943	3.093045	9.295597	Walking_Type
15:26:16.960	-0.031125572	2.0494993	9.857229	0.6356841	-0.646191	-0.10318735	0.441943	3.093045	9.295597	Walking_Type
15:26:16.982	-0.031125572	2.0494993	9.857229	0.6356841	-0.646191	-0.10318735	0.441943	3.093045	9.295597	Walking_Type
15:26:17.005	0.40463245	2.7031362	6.6201696	0.66928166	-0.30716076	-0.22719301	0.6355669	3.1038365	9.2807665	Walking_Type
15:26:17.027	0.40463245	2.7031362	6.6201696	0.66928166	-0.30716076	-0.22719301	0.6355669	3.1038365	9.2807665	Walking_Type
15:26:17.049	0.40463245	2.7031362	6.6201696	0.66928166	-0.30716076	-0.22719301	0.6355669	3.1038365	9.2807665	Walking_Type
15:26:17.075	0.40463245	2.7031362	6.6201696	0.66928166	-0.30716076	-0.22719301	0.6355669	3.1038365	9.2807665	Walking_Type
15:26:17.100	0.40463245	2.7031362	6.6201696	0.66928166	-0.30716076	-0.22719301	0.6355669	3.1038365	9.2807665	Walking_Type
15:26:17.121	0.40463245	2.7031362	6.6201696	0.66928166	-0.30716076	-0.22719301	0.6355669	3.1038365	9.2807665	Walking_Type
15:26:17.142	0.40463245	2.7031362	6.6201696	0.66928166	-0.30716076	-0.22719301	0.6355669	3.1038365	9.2807665	Walking_Type
15:26:17.164	0.40463245	2.7031362	6.6201696	0.66928166	-0.30716076	-0.22719301	0.6355669	3.1038365	9.2807665	Walking_Type
15:26:17.186	0.40463245	2.7031362	6.6201696	0.66928166	-0.30716076	-0.22719301	0.6355669	3.1038365	9.2807665	Walking_Type
15:26:17.207	0.22985038	3.5914123	8.760652	-0.10651718	-0.03899092	-0.34020308	0.5878401	2.9171839	9.344241	Walking_Type
15:26:17.228	0.22985038	3.5914123	8.760652	-0.10651718	-0.03899092	-0.34020308	0.5878401	2.9171839	9.344241	Walking_Type
15:26:17.252	0.22985038	3.5914123	8.760652	-0.10651718	-0.03899092	-0.34020308	0.5878401	2.9171839	9.344241	Walking_Type
15:26:17.273	0.22985038	3.5914123	8.760652	-0.10651718	-0.03899092	-0.34020308	0.5878401	2.9171839	9.344241	Walking_Type
15:26:17.294	0.22985038	3.5914123	8.760652	-0.10651718	-0.03899092	-0.34020308	0.5878401	2.9171839	9.344241	Walking_Type
15:26:17.316	0.22985038	3.5914123	8.760652	-0.10651718	-0.03899092	-0.34020308	0.5878401	2.9171839	9.344241	Walking_Type
15:26:17.340	0.22985038	3.5914123	8.760652	-0.10651718	-0.03899092	-0.34020308	0.5878401	2.9171839	9.344241	Walking_Type
15:26:17.363	0.22985038	3.5914123	8.760652	-0.10651718	-0.03899092	-0.34020308	0.5878401	2.9171839	9.344241	Walking_Type
15:26:17.387	-0.14605077	3.572258	9.440625	0.05597297	-0.13734022	-0.3182119	0.5568671	3.0466614	9.304737	Walking_Type
15:26:17.410	-0.14605077	3.572258	9.440625	0.05597297	-0.13734022	-0.3182119	0.5568671	3.0466614	9.304737	Walking_Type
15:26:17.433	-0.14605077	3.572258	9.440625	0.05597297	-0.13734022	-0.3182119	0.5568671	3.0466614	9.304737	Walking_Type
15:26:17.455	-0.14605077	3.572258	9.440625	0.05597297	-0.13734022	-0.3182119	0.5568671	3.0466614	9.304737	Walking_Type
15:26:17.476	-0.14605077	3.572258	9.440625	0.05597297	-0.13734022	-0.3182119	0.5568671	3.0466614	9.304737	Walking_Type
15:26:17.507	-0.14605077	3.572258	9.440625	0.05597297	-0.13734022	-0.3182119	0.5568671	3.0466614	9.304737	Walking_Type
15:26:17.529	-0.14605077	3.572258	9.440625	0.05597297	-0.13734022	-0.3182119	0.5568671	3.0466614	9.304737	Walking_Type
15:26:17.551	-0.0071828244	1.6688095	12.047991	-0.71677154	0.13877088	-0.61448157	0.29475117	3.3768988	9.202175	Walking_Type
15:26:17.573	-0.0071828244	1.6688095	12.047991	-0.71677154	0.13877088	-0.61448157	0.29475117	3.3768988	9.202175	Walking_Type
15:26:17.595	-0.0071828244	1.6688095	12.047991	-0.71677154	0.13877088	-0.61448157	0.29475117	3.3768988	9.202175	Walking_Type
15:26:17.618	-0.0071828244	1.6688095	12.047991	-0.71677154	0.13877088	-0.61448157	0.29475117	3.3768988	9.202175	Walking_Type
15:26:17.640	-0.0071828244	1.6688095	12.047991	-0.71677154	0.13877088	-0.61448157	0.29475117	3.3768988	9.202175	Walking_Type
15:26:17.663	-0.0071828244	1.6688095	12.047991	-0.71677154	0.13877088	-0.61448157	0.29475117	3.3768988	9.202175	Walking_Type
15:26:17.687	-0.0071828244	1.6688095	12.047991	-0.71677154	0.13877088	-0.61448157	0.29475117	3.3768988	9.202175	Walking_Type
15:26:17.710	-0.0071828244	1.6688095	12.047991	-0.71677154	0.13877088	-0.61448157	0.29475117	3.3768988	9.202175	Walking_Type
15:26:17.733	0.29928434	2.6456738	9.8548355	-0.046041522	-0.24607423	-0.3591399	0.15791488	3.2732759	9.242895	Walking_Type
15:26:17.756	0.29928434	2.6456738	9.8548355	-0.046041522	-0.24607423	-0.3591399	0.15791488	3.2732759	9.242895	Walking_Type
15:26:17.779	0.29928434	2.6456738	9.8548355	-0.046041522	-0.24607423	-0.3591399	0.15791488	3.2732759	9.242895	Walking_Type
15:26:17.802	0.29928434	2.6456738	9.8548355	-0.046041522	-0.24607423	-0.3591399	0.15791488	3.2732759	9.242895	Walking_Type
15:26:17.824	0.29928434	2.6456738	9.8548355	-0.046041522	-0.24607423	-0.3591399	0.15791488	3.2732759	9.242895	Walking_Type
15:26:17.846	0.29928434	2.6456738	9.8548355	-0.046041522	-0.24607423	-0.3591399	0.15791488	3.2732759	9.242895	Walking_Type
15:26:17.869	0.29928434	2.6456738	9.8548355	-0.046041522	-0.24607423	-0.3591399	0.15791488	3.2732759	9.242895	Walking_Type
15:26:17.892	0.29928434	2.6456738	9.8548355	-0.046041522	-0.24607423	-0.3591399	0.15791488	3.2732759	9.242895	Walking_Type
15:26:17.915	0.79250497	3.1436827	8.528407	-0.4278323	-0.34625614	-0.30294028	0.4827258	3.1553397	9.272603	Walking_Type
15:26:17.938	0.79250497	3.1436827	8.528407	-0.4278323	-0.34625614	-0.30294028	0.4827258	3.1553397	9.272603	Walking_Type
15:26:17.961	0.79250497	3.1436827	8.528407	-0.4278323	-0.34625614	-0.30294028	0.4827258	3.1553397	9.272603	Walking_Type
15:26:17.984	0.79250497	3.1436827	8.528407	-0.4278323	-0.34625614	-0.30294028	0.4827258	3.1553397	9.272603	Walking_Type
15:26:18.024	0.79250497	3.1436827	8.528407	-0.4278323	-0.34625614	-0.30294028	0.4827258	3.1553397	9.272603	Walking_Type
15:26:18.050	0.79250497	3.1436827	8.528407	-0.4278323	-0.34625614	-0.30294028	0.4827258	3.1553397	9.272603	Walking_Type
15:26:18.072	0.79250497	3.1436827	8.528407	-0.4278323	-0.34625614	-0.30294028	0.4827258	3.1553397	9.272603	Walking_Type
15:26:18.094	1.0247496	3.7853484	9.234718	0.05475124	0.27804816	-0.04393343	0.6909083	2.9523337	9.326132	Walking_Type
15:26:18.117	1.0247496	3.7853484	9.234718	0.05475124	0.27804816	-0.04393343	0.6909083	2.9523337	9.326132	Walking_Type
15:26:18.139	1.0247496	3.7853484	9.234718	0.05475124	0.27804816	-0.04393343	0.6909083	2.9523337	9.326132	Walking_Type
15:26:18.163	1.0247496	3.7853484	9.234718	0.05475124	0.27804816	-0.04393343	0.6909083	2.9523337	9.326132	Walking_Type
15:26:18.190	1.0247496	3.7853484	9.234718	0.05475124	0.27804816	-0.04393343	0.6909083	2.9523337	9.326132	Walking_Type
15:26:18.213	1.0247496	3.7853484	9.234718	0.05475124	0.27804816	-0.04393343	0.6909083	2.9523337	9.326132	Walking_Type
15:26:18.235	1.0247496	3.7853484	9.234718	0.05475124	0.27804816	-0.04393343	0.6909083	2.9523337	9.326132	Walking_Type
15:26:18.258	1.0247496	3.7853484	9.234718	0.05475124	0.27804816	-0.04393343	0.6909083	2.9523337	9.326132	Walking_Type
15:26:18.292	-0.42378664	3.4549387	8.207574	0.39500317	0.2578896	0.26760784	0.5582627	3.477952	9.152189	Walking_Type
15:26:18.312	-0.42378664	3.4549387	8.207574	0.39500317	0.2578896	0.26760784	0.5582627	3.477952	9.152189	Walking_Type
15:26:18.333	-0.42378664	3.4549387	8.207574	0.39500317	0.2578896	0.26760784	0.5582627	3.477952	9.152189	Walking_Type
15:26:18.354	-0.42378664	3.4549387	8.207574	0.39500317	0.2578896	0.26760784	0.5582627	3.477952	9.152189	Walking_Type
15:26:18.375	-0.42378664	3.4549387	8.207574	0.39500317	0.2578896	0.26760784	0.5582627	3.477952	9.152189	Walking_Type
15:26:18.397	-0.42378664	3.4549387	8.207574	0.39500317	0.2578896	0.26760784	0.5582627	3.477952	9.152189	Walking_Type
15:26:18.419	-0.42378664	3.4549387	8.207574	0.39500317	0.2578896	0.26760784	0.5582627	3.477952	9.152189	Walking_Type
15:26:18.446	-0.42618093	2.4589202	8.320105	-0.48830795	0.024539068	0.29082075	0.6688303	3.301651	9.209893	Walking_Type
15:26:18.468	-0.42618093	2.4589202	8.320105	-0.48830795	0.024539068	0.29082075	0.6688303	3.301651	9.209893	Walking_Type
15:26:18.490	-0.42618093	2.4589202	8.320105	-0.48830795	0.024539068	0.29082075	0.6688303	3.301651	9.209893	Walking_Type
15:26:18.511	-0.42618093	2.4589202	8.320105	-0.48830795	0.024539068	0.29082075	0.6688303	3.301651	9.209893	Walking_Type
15:26:18.532	-0.42618093	2.4589202	8.320105	-0.48830795	0.024539068	0.29082075	0.6688303	3.301651	9.209893	Walking_Type
15:26:18.553	-0.42618093	2.4589202	8.320105	-0.48830795	0.024539068	0.29082075	0.6688303	3.301651	9.209893	Walking_Type
15:26:18.576	-0.42618093	2.4589202	8.320105	-0.48830795	0.024539068	0.29082075	0.6688303	3.301651	9.209893	Walking_Type
15:26:18.603	-0.42618093	2.4589202	8.320105	-0.48830795	0.024539068	0.29082075	0.6688303	3.301651	9.209893	Walking_Type
15:26:18.624	0.339987	3.2107224	8.92825	-0.28916588	-0.015778039	-0.025607472	0.6809776	3.1031666	9.277769	Walking_Type
15:26:18.644	0.339987	3.2107224	8.92825	-0.28916588	-0.015778039	-0.025607472	0.6809776	3.1031666	9.277769	Walking_Type
15:26:18.666	0.339987	3.2107224	8.92825	-0.28916588	-0.015778039	-0.025607472	0.6809776	3.1031666	9.277769	Walking_Type
15:26:18.686	0.339987	3.2107224	8.92825	-0.28916588	-0.015778039	-0.025607472	0.6809776	3.1031666	9.277769	Walking_Type
15:26:18.707	0.339987	3.2107224	8.92825	-0.28916588	-0.015778039	-0.025607472	0.6809776	3.1031666	9.277769	Walking_Type
15:26:18.729	0.339987	3.2107224	8.92825	-0.28916588	-0.015778039	-0.025607472	0.6809776	3.1031666	9.277769	Walking_Type
15:26:18.752	0.339987	3.2107224	8.92825	-0.28916588	-0.015778039	-0.025607472	0.6809776	3.1031666	9.277769	Walking_Type
15:26:18.775	0.339987	3.2107224	8.92825	-0.28916588	-0.015778039	-0.025607472	0.6809776	3.1031666	9.277769	Walking_Type
15:26:18.798	0.339987	3.2107224	8.92825	-0.28916588	-0.015778039	-0.025607472	0.6809776	3.1031666	9.277769	Walking_Type
15:26:18.819	0.52913475	3.8906965	8.411087	-0.06864354	-0.16116397	-0.2656775	0.75403875	3.1714287	9.248992	Walking_Type
15:26:18.842	0.52913475	3.8906965	8.411087	-0.06864354	-0.16116397	-0.2656775	0.75403875	3.1714287	9.248992	Walking_Type
15:26:18.864	0.52913475	3.8906965	8.411087	-0.06864354	-0.16116397	-0.2656775	0.75403875	3.1714287	9.248992	Walking_Type
15:26:18.887	0.52913475	3.8906965	8.411087	-0.06864354	-0.16116397	-0.2656775	0.75403875	3.1714287	9.248992	Walking_Type
15:26:18.911	0.52913475	3.8906965	8.411087	-0.06864354	-0.16116397	-0.2656775	0.75403875	3.1714287	9.248992	Walking_Type
15:26:18.934	0.52913475	3.8906965	8.411087	-0.06864354	-0.16116397	-0.2656775	0.75403875	3.1714287	9.248992	Walking_Type
15:26:18.958	0.52913475	3.8906965	8.411087	-0.06864354	-0.16116397	-0.2656775	0.75403875	3.1714287	9.248992	Walking_Type
15:26:18.981	0.52913475	3.8906965	8.411087	-0.06864354	-0.16116397	-0.2656775	0.75403875	3.1714287	9.248992	Walking_Type
15:26:19.004	1.2689656	4.1947694	8.976136	-0.021606915	0.058136657	-0.49719542	0.74425364	3.3818698	9.174933	Walking_Type
15:26:19.026	1.2689656	4.1947694	8.976136	-0.021606915	0.058136657	-0.49719542	0.74425364	3.3818698	9.174933	Walking_Type
15:26:19.049	1.2689656	4.1947694	8.976136	-0.021606915	0.058136657	-0.49719542	0.74425364	3.3818698	9.174933	Walking_Type
15:26:19.075	1.2689656	4.1947694	8.976136	-0.021606915	0.058136657	-0.49719542	0.74425364	3.3818698	9.174933	Walking_Type
15:26:19.097	1.2689656	4.1947694	8.976136	-0.021606915	0.058136657	-0.49719542	0.74425364	3.3818698	9.174933	Walking_Type
15:26:19.118	1.2689656	4.1947694	8.976136	-0.021606915	0.058136657	-0.49719542	0.74425364	3.3818698	9.174933	Walking_Type
15:26:19.138	1.2689656	4.1947694	8.976136	-0.021606915	0.058136657	-0.49719542	0.74425364	3.3818698	9.174933	Walking_Type
15:26:19.159	1.2689656	4.1947694	8.976136	-0.021606915	0.058136657	-0.49719542	0.74425364	3.3818698	9.174933	Walking_Type
15:26:19.181	0.9816527	2.5427198	7.922655	-0.22441417	0.37395397	-0.36769202	0.44196886	3.4021823	9.186957	Walking_Type
15:26:19.203	0.9816527	2.5427198	7.922655	-0.22441417	0.37395397	-0.36769202	0.44196886	3.4021823	9.186957	Walking_Type
15:26:19.226	0.9816527	2.5427198	7.922655	-0.22441417	0.37395397	-0.36769202	0.44196886	3.4021823	9.186957	Walking_Type
15:26:19.249	0.9816527	2.5427198	7.922655	-0.22441417	0.37395397	-0.36769202	0.44196886	3.4021823	9.186957	Walking_Type
15:26:19.272	0.9816527	2.5427198	7.922655	-0.22441417	0.37395397	-0.36769202	0.44196886	3.4021823	9.186957	Walking_Type
15:26:19.296	0.9816527	2.5427198	7.922655	-0.22441417	0.37395397	-0.36769202	0.44196886	3.4021823	9.186957	Walking_Type
15:26:19.318	0.9816527	2.5427198	7.922655	-0.22441417	0.37395397	-0.36769202	0.44196886	3.4021823	9.186957	Walking_Type
15:26:19.340	0.9816527	2.5427198	7.922655	-0.22441417	0.37395397	-0.36769202	0.44196886	3.4021823	9.186957	Walking_Type
15:26:19.362	-0.028731298	3.6704233	7.1828246	0.17692429	0.39166906	-0.1129612	-0.18142815	3.6534963	9.098868	Walking_Type
15:26:19.383	-0.028731298	3.6704233	7.1828246	0.17692429	0.39166906	-0.1129612	-0.18142815	3.6534963	9.098868	Walking_Type
15:26:19.407	-0.028731298	3.6704233	7.1828246	0.17692429	0.39166906	-0.1129612	-0.18142815	3.6534963	9.098868	Walking_Type
15:26:19.430	-0.028731298	3.6704233	7.1828246	0.17692429	0.39166906	-0.1129612	-0.18142815	3.6534963	9.098868	Walking_Type
15:26:19.453	-0.028731298	3.6704233	7.1828246	0.17692429	0.39166906	-0.1129612	-0.18142815	3.6534963	9.098868	Walking_Type
15:26:19.476	-0.028731298	3.6704233	7.1828246	0.17692429	0.39166906	-0.1129612	-0.18142815	3.6534963	9.098868	Walking_Type
15:26:19.499	-0.028731298	3.6704233	7.1828246	0.17692429	0.39166906	-0.1129612	-0.18142815	3.6534963	9.098868	Walking_Type
15:26:19.521	-0.028731298	3.6704233	7.1828246	0.17692429	0.39166906	-0.1129612	-0.18142815	3.6534963	9.098868	Walking_Type
15:26:19.544	0.14365649	4.63771	8.964165	0.019931924	0.008045706	0.1454348	-0.18533874	3.4885242	9.163308	Walking_Type
15:26:19.567	0.14365649	4.63771	8.964165	0.019931924	0.008045706	0.1454348	-0.18533874	3.4885242	9.163308	Walking_Type
15:26:19.590	0.14365649	4.63771	8.964165	0.019931924	0.008045706	0.1454348	-0.18533874	3.4885242	9.163308	Walking_Type
15:26:19.613	0.14365649	4.63771	8.964165	0.019931924	0.008045706	0.1454348	-0.18533874	3.4885242	9.163308	Walking_Type
15:26:19.637	0.14365649	4.63771	8.964165	0.019931924	0.008045706	0.1454348	-0.18533874	3.4885242	9.163308	Walking_Type
15:26:19.659	0.14365649	4.63771	8.964165	0.019931924	0.008045706	0.1454348	-0.18533874	3.4885242	9.163308	Walking_Type
15:26:19.685	0.14365649	4.63771	8.964165	0.019931924	0.008045706	0.1454348	-0.18533874	3.4885242	9.163308	Walking_Type
15:26:19.707	0.14365649	4.63771	8.964165	0.0046602907	0.3122566	0.45941952	-0.3578652	3.9324787	8.976519	Walking_Type
15:26:19.730	-1.1420691	3.7230973	8.865999	0.0046602907	0.3122566	0.45941952	-0.3578652	3.9324787	8.976519	Walking_Type
15:26:19.753	-1.1420691	3.7230973	8.865999	0.0046602907	0.3122566	0.45941952	-0.3578652	3.9324787	8.976519	Walking_Type
15:26:19.776	-1.1420691	3.7230973	8.865999	0.0046602907	0.3122566	0.45941952	-0.3578652	3.9324787	8.976519	Walking_Type
15:26:19.799	-1.1420691	3.7230973	8.865999	0.0046602907	0.3122566	0.45941952	-0.3578652	3.9324787	8.976519	Walking_Type
15:26:19.822	-1.1420691	3.7230973	8.865999	0.0046602907	0.3122566	0.45941952	-0.3578652	3.9324787	8.976519	Walking_Type
15:26:19.845	-1.1420691	3.7230973	8.865999	0.0046602907	0.3122566	0.45941952	-0.3578652	3.9324787	8.976519	Walking_Type
15:26:19.869	-1.1420691	3.7230973	8.865999	0.0046602907	0.3122566	0.45941952	-0.3578652	3.9324787	8.976519	Walking_Type
15:26:19.892	-0.9720756	2.3918805	8.504464	-0.47303632	0.16320547	0.2633318	-0.08205855	3.797804	9.041036	Walking_Type
15:26:19.912	-0.9720756	2.3918805	8.504464	-0.47303632	0.16320547	0.2633318	-0.08205855	3.797804	9.041036	Walking_Type
15:26:19.933	-0.9720756	2.3918805	8.504464	-0.47303632	0.16320547	0.2633318	-0.08205855	3.797804	9.041036	Walking_Type
15:26:19.954	-0.9720756	2.3918805	8.504464	-0.47303632	0.16320547	0.2633318	-0.08205855	3.797804	9.041036	Walking_Type
15:26:19.977	-0.9720756	2.3918805	8.504464	-0.47303632	0.16320547	0.2633318	-0.08205855	3.797804	9.041036	Walking_Type
15:26:19.997	-0.9720756	2.3918805	8.504464	-0.47303632	0.16320547	0.2633318	-0.08205855	3.797804	9.041036	Walking_Type
15:26:20.018	-0.9720756	2.3918805	8.504464	-0.47303632	0.16320547	0.2633318	-0.08205855	3.797804	9.041036	Walking_Type
15:26:20.042	-0.9720756	2.3918805	8.504464	-0.47303632	0.16320547	0.2633318	-0.08205855	3.797804	9.041036	Walking_Type
15:26:20.064	-0.9720756	2.3918805	8.504464	-0.47303632	0.16320547	0.2633318	-0.08205855	3.797804	9.041036	Walking_Type
15:26:20.087	-0.43575802	3.6728175	8.892337	-0.25984436	-0.13917282	-0.2467407	0.024353813	3.5853012	9.1277275	Walking_Type
15:26:20.109	-0.43575802	3.6728175	8.892337	-0.25984436	-0.13917282	-0.2467407	0.024353813	3.5853012	9.1277275	Walking_Type
15:26:20.130	-0.43575802	3.6728175	8.892337	-0.25984436	-0.13917282	-0.2467407	0.024353813	3.5853012	9.1277275	Walking_Type
15:26:20.153	-0.43575802	3.6728175	8.892337	-0.25984436	-0.13917282	-0.2467407	0.024353813	3.5853012	9.1277275	Walking_Type
15:26:20.173	-0.43575802	3.6728175	8.892337	-0.25984436	-0.13917282	-0.2467407	0.024353813	3.5853012	9.1277275	Walking_Type
15:26:20.195	-0.43575802	3.6728175	8.892337	-0.25984436	-0.13917282	-0.2467407	0.024353813	3.5853012	9.1277275	Walking_Type
15:26:20.216	-0.43575802	3.6728175	8.892337	-0.25984436	-0.13917282	-0.2467407	0.024353813	3.5853012	9.1277275	Walking_Type
15:26:20.239	-0.43575802	3.6728175	8.892337	-0.25984436	-0.13917282	-0.2467407	0.024353813	3.5853012	9.1277275	Walking_Type
15:26:20.262	0.4932206	4.350397	8.016032	0.07002287	-0.3871841	-0.48375642	0.15789427	3.6526785	9.099636	Walking_Type
15:26:20.285	0.4932206	4.350397	8.016032	0.07002287	-0.3871841	-0.48375642	0.15789427	3.6526785	9.099636	Walking_Type
15:26:20.309	0.4932206	4.350397	8.016032	0.07002287	-0.3871841	-0.48375642	0.15789427	3.6526785	9.099636	Walking_Type
15:26:20.332	0.4932206	4.350397	8.016032	0.07002287	-0.3871841	-0.48375642	0.15789427	3.6526785	9.099636	Walking_Type
15:26:20.355	0.4932206	4.350397	8.016032	0.07002287	-0.3871841	-0.48375642	0.15789427	3.6526785	9.099636	Walking_Type
15:26:20.378	0.4932206	4.350397	8.016032	0.07002287	-0.3871841	-0.48375642	0.15789427	3.6526785	9.099636	Walking_Type
[truncated: 3,206 more rows]
