# Supplementary material for: Real-time Smartphone Activity Classification Using Inertial Sensors—Recognition of Scrolling, Typing, and Watching Videos While Sitting or Walking
Source: Sensors (Basel). 2020 Jan 24;20(3):655. doi: 10.3390/s20030655 (PMC7038357; doi:10.3390/s20030655)
Supplement: Supplementary file 1 [file sensors-20-00655-s001.zip › sensors-668083-supplementary/5Hz_data/0998/2019_09_14_15_34_32_Sitting_Watch.csv]

time	accX	accY	accZ	rotX	rotY	rotZ	graX	graY	graZ	activity
15:42:56.271	5.549929	0.5602603	7.8292785	-0.11351465	0.17120904	-0.029247617	5.775883	0.74574125	7.890079	Sitting_Watch
15:42:56.291	5.549929	0.5602603	7.8292785	-0.11351465	0.17120904	-0.029247617	5.775883	0.74574125	7.890079	Sitting_Watch
15:42:56.340	5.549929	0.5602603	7.8292785	-0.11351465	0.17120904	-0.029247617	5.775883	0.74574125	7.890079	Sitting_Watch
15:42:56.377	5.355993	0.35674694	8.111803	-0.11351465	0.17120904	-0.029247617	5.775883	0.74574125	7.890079	Sitting_Watch
15:42:56.397	5.355993	0.35674694	8.111803	-0.11351465	0.17120904	-0.029247617	5.775883	0.74574125	7.890079	Sitting_Watch
15:42:56.420	5.355993	0.35674694	8.111803	-0.11351465	0.17120904	-0.029247617	5.775883	0.74574125	7.890079	Sitting_Watch
15:42:56.440	5.355993	0.35674694	8.111803	-0.13611665	0.022157915	0.017789008	5.765771	0.69065297	7.902482	Sitting_Watch
15:42:56.460	5.355993	0.35674694	8.111803	-0.13611665	0.022157915	0.017789008	5.765771	0.69065297	7.902482	Sitting_Watch
15:42:56.481	5.355993	0.35674694	8.111803	-0.13611665	0.022157915	0.017789008	5.765771	0.69065297	7.902482	Sitting_Watch
15:42:56.501	5.355993	0.35674694	8.111803	-0.13611665	0.022157915	0.017789008	5.765771	0.69065297	7.902482	Sitting_Watch
15:42:56.522	5.355993	0.35674694	8.111803	-0.13611665	0.022157915	0.017789008	5.765771	0.69065297	7.902482	Sitting_Watch
15:42:56.542	5.355993	0.35674694	8.111803	-0.13611665	0.022157915	0.017789008	5.765771	0.69065297	7.902482	Sitting_Watch
15:42:56.564	5.7893567	0.7709565	7.379155	-0.13611665	0.022157915	0.017789008	5.765771	0.69065297	7.902482	Sitting_Watch
15:42:56.584	5.7893567	0.7709565	7.379155	-0.13611665	0.022157915	0.017789008	5.765771	0.69065297	7.902482	Sitting_Watch
15:42:56.604	5.7893567	0.7709565	7.379155	-0.13611665	0.022157915	0.017789008	5.765771	0.69065297	7.902482	Sitting_Watch
15:42:56.625	5.7893567	0.7709565	7.379155	-0.040821683	0.025212241	-0.018252043	5.77493	0.593167	7.9037123	Sitting_Watch
15:42:56.645	5.7893567	0.7709565	7.379155	-0.040821683	0.025212241	-0.018252043	5.77493	0.593167	7.9037123	Sitting_Watch
15:42:56.666	5.7893567	0.7709565	7.379155	-0.040821683	0.025212241	-0.018252043	5.77493	0.593167	7.9037123	Sitting_Watch
15:42:56.686	5.7893567	0.7709565	7.379155	-0.040821683	0.025212241	-0.018252043	5.77493	0.593167	7.9037123	Sitting_Watch
15:42:56.707	5.7893567	0.7709565	7.379155	-0.040821683	0.025212241	-0.018252043	5.77493	0.593167	7.9037123	Sitting_Watch
15:42:56.727	5.7893567	0.7709565	7.379155	-0.040821683	0.025212241	-0.018252043	5.77493	0.593167	7.9037123	Sitting_Watch
15:42:56.747	5.7893567	0.7709565	7.379155	-0.040821683	0.025212241	-0.018252043	5.77493	0.593167	7.9037123	Sitting_Watch
15:42:56.768	5.643306	0.49800915	7.4845033	-0.040821683	0.025212241	-0.018252043	5.77493	0.593167	7.9037123	Sitting_Watch
15:42:56.789	5.643306	0.49800915	7.4845033	-0.040821683	0.025212241	-0.018252043	5.77493	0.593167	7.9037123	Sitting_Watch
15:42:56.809	5.643306	0.49800915	7.4845033	-0.14222531	0.21274787	-0.031691078	5.657165	0.5421683	7.9920497	Sitting_Watch
15:42:56.829	5.643306	0.49800915	7.4845033	-0.14222531	0.21274787	-0.031691078	5.657165	0.5421683	7.9920497	Sitting_Watch
15:42:56.850	5.643306	0.49800915	7.4845033	-0.14222531	0.21274787	-0.031691078	5.657165	0.5421683	7.9920497	Sitting_Watch
15:42:56.870	5.643306	0.49800915	7.4845033	-0.14222531	0.21274787	-0.031691078	5.657165	0.5421683	7.9920497	Sitting_Watch
15:42:56.890	5.643306	0.49800915	7.4845033	-0.14222531	0.21274787	-0.031691078	5.657165	0.5421683	7.9920497	Sitting_Watch
15:42:56.911	5.643306	0.49800915	7.4845033	-0.14222531	0.21274787	-0.031691078	5.657165	0.5421683	7.9920497	Sitting_Watch
15:42:56.932	5.643306	0.49800915	7.4845033	-0.14222531	0.21274787	-0.031691078	5.657165	0.5421683	7.9920497	Sitting_Watch
15:42:56.952	5.643306	0.49800915	7.4845033	-0.14222531	0.21274787	-0.031691078	5.657165	0.5421683	7.9920497	Sitting_Watch
15:42:56.972	5.686403	0.62251145	7.695199	-0.14222531	0.21274787	-0.031691078	5.657165	0.5421683	7.9920497	Sitting_Watch
15:42:56.994	5.686403	0.62251145	7.695199	-0.06708889	0.07713579	-0.0805603	5.3950634	0.35883683	8.181372	Sitting_Watch
15:42:57.015	5.686403	0.62251145	7.695199	-0.06708889	0.07713579	-0.0805603	5.3950634	0.35883683	8.181372	Sitting_Watch
15:42:57.040	5.686403	0.62251145	7.695199	-0.06708889	0.07713579	-0.0805603	5.3950634	0.35883683	8.181372	Sitting_Watch
15:42:57.063	5.686403	0.62251145	7.695199	-0.06708889	0.07713579	-0.0805603	5.3950634	0.35883683	8.181372	Sitting_Watch
15:42:57.085	5.686403	0.62251145	7.695199	-0.06708889	0.07713579	-0.0805603	5.3950634	0.35883683	8.181372	Sitting_Watch
15:42:57.108	5.686403	0.62251145	7.695199	-0.06708889	0.07713579	-0.0805603	5.3950634	0.35883683	8.181372	Sitting_Watch
15:42:57.131	5.686403	0.62251145	7.695199	-0.06708889	0.07713579	-0.0805603	5.3950634	0.35883683	8.181372	Sitting_Watch
15:42:57.155	5.686403	0.62251145	7.695199	-0.18865107	0.44304407	-0.10927097	5.2876396	0.4768835	8.245231	Sitting_Watch
15:42:57.178	5.6002088	0.22506183	8.166871	-0.18865107	0.44304407	-0.10927097	5.2876396	0.4768835	8.245231	Sitting_Watch
15:42:57.201	5.6002088	0.22506183	8.166871	-0.18865107	0.44304407	-0.10927097	5.2876396	0.4768835	8.245231	Sitting_Watch
15:42:57.223	5.6002088	0.22506183	8.166871	-0.18865107	0.44304407	-0.10927097	5.2876396	0.4768835	8.245231	Sitting_Watch
15:42:57.245	5.6002088	0.22506183	8.166871	-0.18865107	0.44304407	-0.10927097	5.2876396	0.4768835	8.245231	Sitting_Watch
15:42:57.267	5.6002088	0.22506183	8.166871	-0.18865107	0.44304407	-0.10927097	5.2876396	0.4768835	8.245231	Sitting_Watch
15:42:57.288	5.6002088	0.22506183	8.166871	-0.18865107	0.44304407	-0.10927097	5.2876396	0.4768835	8.245231	Sitting_Watch
15:42:57.311	5.6002088	0.22506183	8.166871	-0.18865107	0.44304407	-0.10927097	5.2876396	0.4768835	8.245231	Sitting_Watch
15:42:57.332	5.6002088	0.22506183	8.166871	-0.18865107	0.44304407	-0.10927097	5.2876396	0.4768835	8.245231	Sitting_Watch
15:42:57.354	5.6002088	0.22506183	8.166871	0.68549705	-0.9570591	0.72028404	4.9485846	0.46329337	8.453831	Sitting_Watch
15:42:57.377	5.8061166	0.5147691	7.9418097	0.68549705	-0.9570591	0.72028404	4.9485846	0.46329337	8.453831	Sitting_Watch
15:42:57.399	5.8061166	0.5147691	7.9418097	0.68549705	-0.9570591	0.72028404	4.9485846	0.46329337	8.453831	Sitting_Watch
15:42:57.420	5.8061166	0.5147691	7.9418097	0.68549705	-0.9570591	0.72028404	4.9485846	0.46329337	8.453831	Sitting_Watch
15:42:57.442	5.8061166	0.5147691	7.9418097	0.68549705	-0.9570591	0.72028404	4.9485846	0.46329337	8.453831	Sitting_Watch
15:42:57.464	5.8061166	0.5147691	7.9418097	0.68549705	-0.9570591	0.72028404	4.9485846	0.46329337	8.453831	Sitting_Watch
15:42:57.485	5.8061166	0.5147691	7.9418097	0.68549705	-0.9570591	0.72028404	4.9485846	0.46329337	8.453831	Sitting_Watch
15:42:57.507	5.8061166	0.5147691	7.9418097	0.68549705	-0.9570591	0.72028404	4.9485846	0.46329337	8.453831	Sitting_Watch
15:42:57.527	5.8061166	0.5147691	7.9418097	0.13327491	0.1137877	-0.48800743	6.1919246	0.38614306	7.594816	Sitting_Watch
15:42:57.548	5.8061166	0.5147691	7.9418097	0.13327491	0.1137877	-0.48800743	6.1919246	0.38614306	7.594816	Sitting_Watch
15:42:57.570	5.011217	0.2370332	5.774991	0.13327491	0.1137877	-0.48800743	6.1919246	0.38614306	7.594816	Sitting_Watch
15:42:57.591	5.011217	0.2370332	5.774991	0.13327491	0.1137877	-0.48800743	6.1919246	0.38614306	7.594816	Sitting_Watch
15:42:57.612	5.011217	0.2370332	5.774991	0.13327491	0.1137877	-0.48800743	6.1919246	0.38614306	7.594816	Sitting_Watch
15:42:57.633	5.011217	0.2370332	5.774991	0.13327491	0.1137877	-0.48800743	6.1919246	0.38614306	7.594816	Sitting_Watch
15:42:57.655	5.011217	0.2370332	5.774991	0.13327491	0.1137877	-0.48800743	6.1919246	0.38614306	7.594816	Sitting_Watch
15:42:57.676	5.011217	0.2370332	5.774991	0.13327491	0.1137877	-0.48800743	6.1919246	0.38614306	7.594816	Sitting_Watch
15:42:57.697	5.011217	0.2370332	5.774991	-0.14161444	0.9127994	0.3030631	7.4956694	0.099108614	6.322606	Sitting_Watch
15:42:57.720	5.011217	0.2370332	5.774991	-0.14161444	0.9127994	0.3030631	7.4956694	0.099108614	6.322606	Sitting_Watch
15:42:57.741	5.011217	0.2370332	5.774991	-0.14161444	0.9127994	0.3030631	7.4956694	0.099108614	6.322606	Sitting_Watch
15:42:57.763	4.63771	0.3998439	6.1125836	-0.14161444	0.9127994	0.3030631	7.4956694	0.099108614	6.322606	Sitting_Watch
15:42:57.785	4.63771	0.3998439	6.1125836	-0.14161444	0.9127994	0.3030631	7.4956694	0.099108614	6.322606	Sitting_Watch
15:42:57.807	4.63771	0.3998439	6.1125836	-0.14161444	0.9127994	0.3030631	7.4956694	0.099108614	6.322606	Sitting_Watch
15:42:57.829	4.63771	0.3998439	6.1125836	-0.14161444	0.9127994	0.3030631	7.4956694	0.099108614	6.322606	Sitting_Watch
15:42:57.851	4.63771	0.3998439	6.1125836	-0.14161444	0.9127994	0.3030631	7.4956694	0.099108614	6.322606	Sitting_Watch
15:42:57.873	4.63771	0.3998439	6.1125836	-0.14161444	0.9127994	0.3030631	7.4956694	0.099108614	6.322606	Sitting_Watch
15:42:57.895	4.63771	0.3998439	6.1125836	-0.39451265	-0.4982993	-0.7519012	6.757448	-0.23516105	7.102949	Sitting_Watch
15:42:57.921	4.63771	0.3998439	6.1125836	-0.39451265	-0.4982993	-0.7519012	6.757448	-0.23516105	7.102949	Sitting_Watch
15:42:57.945	4.63771	0.3998439	6.1125836	-0.39451265	-0.4982993	-0.7519012	6.757448	-0.23516105	7.102949	Sitting_Watch
15:42:57.966	6.529187	0.16281068	9.105427	-0.39451265	-0.4982993	-0.7519012	6.757448	-0.23516105	7.102949	Sitting_Watch
15:42:57.988	6.529187	0.16281068	9.105427	-0.39451265	-0.4982993	-0.7519012	6.757448	-0.23516105	7.102949	Sitting_Watch
15:42:58.011	6.529187	0.16281068	9.105427	-0.39451265	-0.4982993	-0.7519012	6.757448	-0.23516105	7.102949	Sitting_Watch
15:42:58.034	6.529187	0.16281068	9.105427	-0.39451265	-0.4982993	-0.7519012	6.757448	-0.23516105	7.102949	Sitting_Watch
15:42:58.055	6.529187	0.16281068	9.105427	0.40205562	0.5584976	-0.3756082	6.6796975	0.22454672	7.1764526	Sitting_Watch
15:42:58.077	6.529187	0.16281068	9.105427	0.40205562	0.5584976	-0.3756082	6.6796975	0.22454672	7.1764526	Sitting_Watch
15:42:58.100	6.529187	0.16281068	9.105427	0.40205562	0.5584976	-0.3756082	6.6796975	0.22454672	7.1764526	Sitting_Watch
15:42:58.122	6.529187	0.16281068	9.105427	0.40205562	0.5584976	-0.3756082	6.6796975	0.22454672	7.1764526	Sitting_Watch
15:42:58.145	6.529187	0.16281068	9.105427	0.40205562	0.5584976	-0.3756082	6.6796975	0.22454672	7.1764526	Sitting_Watch
15:42:58.168	7.0559278	-0.42378664	10.077502	0.40205562	0.5584976	-0.3756082	6.6796975	0.22454672	7.1764526	Sitting_Watch
15:42:58.191	7.0559278	-0.42378664	10.077502	0.40205562	0.5584976	-0.3756082	6.6796975	0.22454672	7.1764526	Sitting_Watch
15:42:58.213	7.0559278	-0.42378664	10.077502	0.40205562	0.5584976	-0.3756082	6.6796975	0.22454672	7.1764526	Sitting_Watch
15:42:58.235	7.0559278	-0.42378664	10.077502	0.054473296	-0.11223244	0.07521034	6.6199865	0.42181438	7.222751	Sitting_Watch
15:42:58.258	7.0559278	-0.42378664	10.077502	0.054473296	-0.11223244	0.07521034	6.6199865	0.42181438	7.222751	Sitting_Watch
15:42:58.280	7.0559278	-0.42378664	10.077502	0.054473296	-0.11223244	0.07521034	6.6199865	0.42181438	7.222751	Sitting_Watch
15:42:58.302	7.0559278	-0.42378664	10.077502	0.054473296	-0.11223244	0.07521034	6.6199865	0.42181438	7.222751	Sitting_Watch
15:42:58.324	7.0559278	-0.42378664	10.077502	0.054473296	-0.11223244	0.07521034	6.6199865	0.42181438	7.222751	Sitting_Watch
15:42:58.346	7.0559278	-0.42378664	10.077502	0.054473296	-0.11223244	0.07521034	6.6199865	0.42181438	7.222751	Sitting_Watch
15:42:58.368	6.65369	0.16759923	7.0104365	0.054473296	-0.11223244	0.07521034	6.6199865	0.42181438	7.222751	Sitting_Watch
15:42:58.390	6.65369	0.16759923	7.0104365	0.054473296	-0.11223244	0.07521034	6.6199865	0.42181438	7.222751	Sitting_Watch
15:42:58.412	6.65369	0.16759923	7.0104365	0.054473296	-0.11223244	0.07521034	6.6199865	0.42181438	7.222751	Sitting_Watch
15:42:58.434	6.65369	0.16759923	7.0104365	-0.11412551	-0.12933667	0.075821206	6.8214197	0.33412352	7.037531	Sitting_Watch
15:42:58.457	6.65369	0.16759923	7.0104365	-0.11412551	-0.12933667	0.075821206	6.8214197	0.33412352	7.037531	Sitting_Watch
15:42:58.480	6.65369	0.16759923	7.0104365	-0.11412551	-0.12933667	0.075821206	6.8214197	0.33412352	7.037531	Sitting_Watch
15:42:58.503	6.65369	0.16759923	7.0104365	-0.11412551	-0.12933667	0.075821206	6.8214197	0.33412352	7.037531	Sitting_Watch
15:42:58.526	6.65369	0.16759923	7.0104365	-0.11412551	-0.12933667	0.075821206	6.8214197	0.33412352	7.037531	Sitting_Watch
15:42:58.550	6.65369	0.16759923	7.0104365	-0.11412551	-0.12933667	0.075821206	6.8214197	0.33412352	7.037531	Sitting_Watch
15:42:58.573	6.7805862	0.2849187	6.6776323	-0.11412551	-0.12933667	0.075821206	6.8214197	0.33412352	7.037531	Sitting_Watch
15:42:58.594	6.7805862	0.2849187	6.6776323	-0.07136495	-0.17942761	0.05321919	6.9836054	0.10976123	6.8838587	Sitting_Watch
15:42:58.617	6.7805862	0.2849187	6.6776323	-0.07136495	-0.17942761	0.05321919	6.9836054	0.10976123	6.8838587	Sitting_Watch
15:42:58.639	6.7805862	0.2849187	6.6776323	-0.07136495	-0.17942761	0.05321919	6.9836054	0.10976123	6.8838587	Sitting_Watch
15:42:58.661	6.7805862	0.2849187	6.6776323	-0.07136495	-0.17942761	0.05321919	6.9836054	0.10976123	6.8838587	Sitting_Watch
15:42:58.684	6.7805862	0.2849187	6.6776323	-0.07136495	-0.17942761	0.05321919	6.9836054	0.10976123	6.8838587	Sitting_Watch
15:42:58.706	6.7805862	0.2849187	6.6776323	-0.07136495	-0.17942761	0.05321919	6.9836054	0.10976123	6.8838587	Sitting_Watch
15:42:58.728	6.7805862	0.2849187	6.6776323	-0.07136495	-0.17942761	0.05321919	6.9836054	0.10976123	6.8838587	Sitting_Watch
15:42:58.750	6.7805862	0.2849187	6.6776323	-0.07136495	-0.17942761	0.05321919	6.9836054	0.10976123	6.8838587	Sitting_Watch
15:42:58.771	7.106208	-0.09577099	6.5627074	-0.07136495	-0.17942761	0.05321919	6.9836054	0.10976123	6.8838587	Sitting_Watch
15:42:58.793	7.106208	-0.09577099	6.5627074	-0.018830532	-0.049924184	0.0012956453	7.098067	-0.032479838	6.766586	Sitting_Watch
15:42:58.816	7.106208	-0.09577099	6.5627074	-0.018830532	-0.049924184	0.0012956453	7.098067	-0.032479838	6.766586	Sitting_Watch
15:42:58.837	7.106208	-0.09577099	6.5627074	-0.018830532	-0.049924184	0.0012956453	7.098067	-0.032479838	6.766586	Sitting_Watch
15:42:58.859	7.106208	-0.09577099	6.5627074	-0.018830532	-0.049924184	0.0012956453	7.098067	-0.032479838	6.766586	Sitting_Watch
15:42:58.882	7.106208	-0.09577099	6.5627074	-0.018830532	-0.049924184	0.0012956453	7.098067	-0.032479838	6.766586	Sitting_Watch
15:42:58.904	7.106208	-0.09577099	6.5627074	-0.018830532	-0.049924184	0.0012956453	7.098067	-0.032479838	6.766586	Sitting_Watch
15:42:58.927	7.106208	-0.09577099	6.5627074	-0.018830532	-0.049924184	0.0012956453	7.098067	-0.032479838	6.766586	Sitting_Watch
15:42:58.950	7.106208	-0.09577099	6.5627074	-0.018830532	-0.049924184	0.0012956453	7.098067	-0.032479838	6.766586	Sitting_Watch
15:42:58.973	7.024802	-0.07901107	6.711152	-0.032269567	-0.053589374	0.033671506	7.243468	-0.027563715	6.6107216	Sitting_Watch
15:42:58.996	7.024802	-0.07901107	6.711152	-0.032269567	-0.053589374	0.033671506	7.243468	-0.027563715	6.6107216	Sitting_Watch
15:42:59.017	7.024802	-0.07901107	6.711152	-0.032269567	-0.053589374	0.033671506	7.243468	-0.027563715	6.6107216	Sitting_Watch
15:42:59.039	7.024802	-0.07901107	6.711152	-0.032269567	-0.053589374	0.033671506	7.243468	-0.027563715	6.6107216	Sitting_Watch
15:42:59.060	7.024802	-0.07901107	6.711152	-0.032269567	-0.053589374	0.033671506	7.243468	-0.027563715	6.6107216	Sitting_Watch
15:42:59.082	7.024802	-0.07901107	6.711152	-0.032269567	-0.053589374	0.033671506	7.243468	-0.027563715	6.6107216	Sitting_Watch
15:42:59.103	7.024802	-0.07901107	6.711152	-0.032269567	-0.053589374	0.033671506	7.243468	-0.027563715	6.6107216	Sitting_Watch
15:42:59.125	7.024802	-0.07901107	6.711152	-0.032269567	-0.053589374	0.033671506	7.243468	-0.027563715	6.6107216	Sitting_Watch
15:42:59.148	7.024802	-0.07901107	6.711152	0.041034263	-0.0065527516	0.021454198	7.2009835	0.004399989	6.6570306	Sitting_Watch
15:42:59.171	7.0942364	-0.34716985	6.265817	0.041034263	-0.0065527516	0.021454198	7.2009835	0.004399989	6.6570306	Sitting_Watch
15:42:59.192	7.0942364	-0.34716985	6.265817	0.041034263	-0.0065527516	0.021454198	7.2009835	0.004399989	6.6570306	Sitting_Watch
15:42:59.215	7.0942364	-0.34716985	6.265817	0.041034263	-0.0065527516	0.021454198	7.2009835	0.004399989	6.6570306	Sitting_Watch
15:42:59.237	7.0942364	-0.34716985	6.265817	0.041034263	-0.0065527516	0.021454198	7.2009835	0.004399989	6.6570306	Sitting_Watch
15:42:59.260	7.0942364	-0.34716985	6.265817	0.041034263	-0.0065527516	0.021454198	7.2009835	0.004399989	6.6570306	Sitting_Watch
15:42:59.283	7.0942364	-0.34716985	6.265817	0.041034263	-0.0065527516	0.021454198	7.2009835	0.004399989	6.6570306	Sitting_Watch
15:42:59.305	7.0942364	-0.34716985	6.265817	0.041034263	-0.0065527516	0.021454198	7.2009835	0.004399989	6.6570306	Sitting_Watch
15:42:59.328	7.0942364	-0.34716985	6.265817	-0.13306233	0.12539414	-0.018862907	7.207679	-0.050031275	6.6495976	Sitting_Watch
15:42:59.350	7.0942364	-0.34716985	6.265817	-0.13306233	0.12539414	-0.018862907	7.207679	-0.050031275	6.6495976	Sitting_Watch
15:42:59.371	7.039168	0.057462595	6.3400397	-0.13306233	0.12539414	-0.018862907	7.207679	-0.050031275	6.6495976	Sitting_Watch
15:42:59.393	7.039168	0.057462595	6.3400397	-0.13306233	0.12539414	-0.018862907	7.207679	-0.050031275	6.6495976	Sitting_Watch
15:42:59.416	7.039168	0.057462595	6.3400397	-0.13306233	0.12539414	-0.018862907	7.207679	-0.050031275	6.6495976	Sitting_Watch
15:42:59.438	7.039168	0.057462595	6.3400397	-0.13306233	0.12539414	-0.018862907	7.207679	-0.050031275	6.6495976	Sitting_Watch
15:42:59.462	7.039168	0.057462595	6.3400397	-0.13306233	0.12539414	-0.018862907	7.207679	-0.050031275	6.6495976	Sitting_Watch
15:42:59.485	7.039168	0.057462595	6.3400397	-0.13306233	0.12539414	-0.018862907	7.207679	-0.050031275	6.6495976	Sitting_Watch
15:42:59.508	7.039168	0.057462595	6.3400397	-0.065867156	0.15899172	0.10147755	7.0384703	-0.16704379	6.8265905	Sitting_Watch
15:42:59.529	7.039168	0.057462595	6.3400397	-0.065867156	0.15899172	0.10147755	7.0384703	-0.16704379	6.8265905	Sitting_Watch
15:42:59.552	7.039168	0.057462595	6.3400397	-0.065867156	0.15899172	0.10147755	7.0384703	-0.16704379	6.8265905	Sitting_Watch
15:42:59.575	6.881146	-0.16041641	6.481302	-0.065867156	0.15899172	0.10147755	7.0384703	-0.16704379	6.8265905	Sitting_Watch
15:42:59.597	6.881146	-0.16041641	6.481302	-0.065867156	0.15899172	0.10147755	7.0384703	-0.16704379	6.8265905	Sitting_Watch
15:42:59.619	6.881146	-0.16041641	6.481302	-0.065867156	0.15899172	0.10147755	7.0384703	-0.16704379	6.8265905	Sitting_Watch
15:42:59.640	6.881146	-0.16041641	6.481302	-0.065867156	0.15899172	0.10147755	7.0384703	-0.16704379	6.8265905	Sitting_Watch
15:42:59.662	6.881146	-0.16041641	6.481302	-0.065867156	0.15899172	0.10147755	7.0384703	-0.16704379	6.8265905	Sitting_Watch
15:42:59.684	6.881146	-0.16041641	6.481302	0.0984556	0.07957925	0.05566265	7.01545	-0.35232028	6.8432117	Sitting_Watch
15:42:59.707	6.881146	-0.16041641	6.481302	0.0984556	0.07957925	0.05566265	7.01545	-0.35232028	6.8432117	Sitting_Watch
15:42:59.729	6.881146	-0.16041641	6.481302	0.0984556	0.07957925	0.05566265	7.01545	-0.35232028	6.8432117	Sitting_Watch
15:42:59.752	6.881146	-0.16041641	6.481302	0.0984556	0.07957925	0.05566265	7.01545	-0.35232028	6.8432117	Sitting_Watch
15:42:59.775	6.7734036	-0.32562137	6.6776323	0.0984556	0.07957925	0.05566265	7.01545	-0.35232028	6.8432117	Sitting_Watch
15:42:59.798	6.7734036	-0.32562137	6.6776323	0.0984556	0.07957925	0.05566265	7.01545	-0.35232028	6.8432117	Sitting_Watch
15:42:59.821	6.7734036	-0.32562137	6.6776323	0.0984556	0.07957925	0.05566265	7.01545	-0.35232028	6.8432117	Sitting_Watch
15:42:59.843	6.7734036	-0.32562137	6.6776323	0.0984556	0.07957925	0.05566265	7.01545	-0.35232028	6.8432117	Sitting_Watch
15:42:59.866	6.7734036	-0.32562137	6.6776323	-0.15199916	0.015438397	0.026951985	6.953648	-0.40667674	6.9030213	Sitting_Watch
15:42:59.888	6.7734036	-0.32562137	6.6776323	-0.15199916	0.015438397	0.026951985	6.953648	-0.40667674	6.9030213	Sitting_Watch
15:42:59.909	6.7734036	-0.32562137	6.6776323	-0.15199916	0.015438397	0.026951985	6.953648	-0.40667674	6.9030213	Sitting_Watch
15:42:59.932	6.7734036	-0.32562137	6.6776323	-0.15199916	0.015438397	0.026951985	6.953648	-0.40667674	6.9030213	Sitting_Watch
15:42:59.954	6.7734036	-0.32562137	6.6776323	-0.15199916	0.015438397	0.026951985	6.953648	-0.40667674	6.9030213	Sitting_Watch
15:42:59.978	6.7015753	-0.26337022	6.8356547	-0.15199916	0.015438397	0.026951985	6.953648	-0.40667674	6.9030213	Sitting_Watch
15:43:00.001	6.7015753	-0.26337022	6.8356547	-0.15199916	0.015438397	0.026951985	6.953648	-0.40667674	6.9030213	Sitting_Watch
15:43:00.023	6.7015753	-0.26337022	6.8356547	-0.15199916	0.015438397	0.026951985	6.953648	-0.40667674	6.9030213	Sitting_Watch
15:43:00.045	6.7015753	-0.26337022	6.8356547	-0.08113879	0.03437522	0.069101684	6.9019847	-0.50882924	6.947948	Sitting_Watch
15:43:00.066	6.7015753	-0.26337022	6.8356547	-0.08113879	0.03437522	0.069101684	6.9019847	-0.50882924	6.947948	Sitting_Watch
15:43:00.088	6.7015753	-0.26337022	6.8356547	-0.08113879	0.03437522	0.069101684	6.9019847	-0.50882924	6.947948	Sitting_Watch
15:43:00.109	6.7015753	-0.26337022	6.8356547	-0.08113879	0.03437522	0.069101684	6.9019847	-0.50882924	6.947948	Sitting_Watch
15:43:00.130	6.7015753	-0.26337022	6.8356547	-0.08113879	0.03437522	0.069101684	6.9019847	-0.50882924	6.947948	Sitting_Watch
15:43:00.152	6.7015753	-0.26337022	6.8356547	-0.08113879	0.03437522	0.069101684	6.9019847	-0.50882924	6.947948	Sitting_Watch
15:43:00.174	6.699181	-0.42378664	6.737489	-0.08113879	0.03437522	0.069101684	6.9019847	-0.50882924	6.947948	Sitting_Watch
15:43:00.196	6.699181	-0.42378664	6.737489	-0.08113879	0.03437522	0.069101684	6.9019847	-0.50882924	6.947948	Sitting_Watch
15:43:00.217	6.699181	-0.42378664	6.737489	-0.0053914967	-0.005331021	0.018399872	6.850978	-0.59103346	6.9917912	Sitting_Watch
15:43:00.239	6.699181	-0.42378664	6.737489	-0.0053914967	-0.005331021	0.018399872	6.850978	-0.59103346	6.9917912	Sitting_Watch
15:43:00.270	6.699181	-0.42378664	6.737489	-0.0053914967	-0.005331021	0.018399872	6.850978	-0.59103346	6.9917912	Sitting_Watch
15:43:00.292	6.699181	-0.42378664	6.737489	-0.0053914967	-0.005331021	0.018399872	6.850978	-0.59103346	6.9917912	Sitting_Watch
15:43:00.313	6.699181	-0.42378664	6.737489	-0.0053914967	-0.005331021	0.018399872	6.850978	-0.59103346	6.9917912	Sitting_Watch
15:43:00.334	6.699181	-0.42378664	6.737489	-0.0053914967	-0.005331021	0.018399872	6.850978	-0.59103346	6.9917912	Sitting_Watch
15:43:00.356	6.699181	-0.42378664	6.737489	-0.0053914967	-0.005331021	0.018399872	6.850978	-0.59103346	6.9917912	Sitting_Watch
15:43:00.377	6.651295	-0.5554718	6.8069234	-0.0053914967	-0.005331021	0.018399872	6.850978	-0.59103346	6.9917912	Sitting_Watch
15:43:00.399	6.651295	-0.5554718	6.8069234	-0.009056688	0.025823107	0.06604736	6.842169	-0.6772472	6.9925885	Sitting_Watch
15:43:00.420	6.651295	-0.5554718	6.8069234	-0.009056688	0.025823107	0.06604736	6.842169	-0.6772472	6.9925885	Sitting_Watch
15:43:00.442	6.651295	-0.5554718	6.8069234	-0.009056688	0.025823107	0.06604736	6.842169	-0.6772472	6.9925885	Sitting_Watch
15:43:00.465	6.651295	-0.5554718	6.8069234	-0.009056688	0.025823107	0.06604736	6.842169	-0.6772472	6.9925885	Sitting_Watch
15:43:00.487	6.651295	-0.5554718	6.8069234	-0.009056688	0.025823107	0.06604736	6.842169	-0.6772472	6.9925885	Sitting_Watch
15:43:00.510	6.651295	-0.5554718	6.8069234	-0.009056688	0.025823107	0.06604736	6.842169	-0.6772472	6.9925885	Sitting_Watch
15:43:00.531	6.651295	-0.5554718	6.8069234	-0.009056688	0.025823107	0.06604736	6.842169	-0.6772472	6.9925885	Sitting_Watch
15:43:00.554	6.651295	-0.5554718	6.8069234	-0.009056688	0.025823107	0.06604736	6.842169	-0.6772472	6.9925885	Sitting_Watch
15:43:00.577	6.60341	-0.6057515	6.771009	-0.06281283	-0.04381553	-0.026193291	6.842725	-0.751706	6.984432	Sitting_Watch
15:43:00.601	6.60341	-0.6057515	6.771009	-0.06281283	-0.04381553	-0.026193291	6.842725	-0.751706	6.984432	Sitting_Watch
15:43:00.625	6.60341	-0.6057515	6.771009	-0.06281283	-0.04381553	-0.026193291	6.842725	-0.751706	6.984432	Sitting_Watch
15:43:00.647	6.60341	-0.6057515	6.771009	-0.06281283	-0.04381553	-0.026193291	6.842725	-0.751706	6.984432	Sitting_Watch
15:43:00.668	6.60341	-0.6057515	6.771009	-0.06281283	-0.04381553	-0.026193291	6.842725	-0.751706	6.984432	Sitting_Watch
15:43:00.690	6.60341	-0.6057515	6.771009	-0.06281283	-0.04381553	-0.026193291	6.842725	-0.751706	6.984432	Sitting_Watch
15:43:00.713	6.60341	-0.6057515	6.771009	-0.06281283	-0.04381553	-0.026193291	6.842725	-0.751706	6.984432	Sitting_Watch
15:43:00.735	6.60341	-0.6057515	6.771009	-0.06281283	-0.04381553	-0.026193291	6.842725	-0.751706	6.984432	Sitting_Watch
15:43:00.756	6.60341	-0.6057515	6.771009	0.05386243	-0.04686986	-0.0072564683	6.9008226	-0.74014384	6.9282866	Sitting_Watch
15:43:00.778	6.612987	-0.84039044	6.7829804	0.05386243	-0.04686986	-0.0072564683	6.9008226	-0.74014384	6.9282866	Sitting_Watch
15:43:00.800	6.612987	-0.84039044	6.7829804	0.05386243	-0.04686986	-0.0072564683	6.9008226	-0.74014384	6.9282866	Sitting_Watch
15:43:00.823	6.612987	-0.84039044	6.7829804	0.05386243	-0.04686986	-0.0072564683	6.9008226	-0.74014384	6.9282866	Sitting_Watch
15:43:00.845	6.612987	-0.84039044	6.7829804	0.05386243	-0.04686986	-0.0072564683	6.9008226	-0.74014384	6.9282866	Sitting_Watch
15:43:00.868	6.612987	-0.84039044	6.7829804	0.05386243	-0.04686986	-0.0072564683	6.9008226	-0.74014384	6.9282866	Sitting_Watch
15:43:00.891	6.612987	-0.84039044	6.7829804	0.05386243	-0.04686986	-0.0072564683	6.9008226	-0.74014384	6.9282866	Sitting_Watch
15:43:00.914	6.612987	-0.84039044	6.7829804	0.05386243	-0.04686986	-0.0072564683	6.9008226	-0.74014384	6.9282866	Sitting_Watch
15:43:00.936	6.612987	-0.84039044	6.7829804	0.055084165	-0.037096012	0.03672583	6.972986	-0.68225193	6.861651	Sitting_Watch
15:43:00.957	6.612987	-0.84039044	6.7829804	0.055084165	-0.037096012	0.03672583	6.972986	-0.68225193	6.861651	Sitting_Watch
15:43:00.979	6.6608725	-0.72785956	6.742278	0.055084165	-0.037096012	0.03672583	6.972986	-0.68225193	6.861651	Sitting_Watch
15:43:01.001	6.6608725	-0.72785956	6.742278	0.055084165	-0.037096012	0.03672583	6.972986	-0.68225193	6.861651	Sitting_Watch
15:43:01.023	6.6608725	-0.72785956	6.742278	0.055084165	-0.037096012	0.03672583	6.972986	-0.68225193	6.861651	Sitting_Watch
15:43:01.046	6.6608725	-0.72785956	6.742278	0.055084165	-0.037096012	0.03672583	6.972986	-0.68225193	6.861651	Sitting_Watch
15:43:01.067	6.6608725	-0.72785956	6.742278	0.055084165	-0.037096012	0.03672583	6.972986	-0.68225193	6.861651	Sitting_Watch
15:43:01.090	6.6608725	-0.72785956	6.742278	0.055084165	-0.037096012	0.03672583	6.972986	-0.68225193	6.861651	Sitting_Watch
15:43:01.113	6.6608725	-0.72785956	6.742278	0.055084165	-0.037096012	0.03672583	6.972986	-0.68225193	6.861651	Sitting_Watch
15:43:01.136	6.6608725	-0.72785956	6.742278	-0.004169766	-0.037706878	0.029395446	7.022767	-0.65720195	6.81316	Sitting_Watch
15:43:01.158	6.6608725	-0.72785956	6.742278	-0.004169766	-0.037706878	0.029395446	7.022767	-0.65720195	6.81316	Sitting_Watch
15:43:01.181	6.7446723	-0.6488485	6.7015753	-0.004169766	-0.037706878	0.029395446	7.022767	-0.65720195	6.81316	Sitting_Watch
15:43:01.203	6.7446723	-0.6488485	6.7015753	-0.004169766	-0.037706878	0.029395446	7.022767	-0.65720195	6.81316	Sitting_Watch
15:43:01.224	6.7446723	-0.6488485	6.7015753	-0.004169766	-0.037706878	0.029395446	7.022767	-0.65720195	6.81316	Sitting_Watch
15:43:01.246	6.7446723	-0.6488485	6.7015753	-0.004169766	-0.037706878	0.029395446	7.022767	-0.65720195	6.81316	Sitting_Watch
15:43:01.269	6.7446723	-0.6488485	6.7015753	-0.004169766	-0.037706878	0.029395446	7.022767	-0.65720195	6.81316	Sitting_Watch
15:43:01.290	6.7446723	-0.6488485	6.7015753	-0.004169766	-0.037706878	0.029395446	7.022767	-0.65720195	6.81316	Sitting_Watch
15:43:01.313	6.7446723	-0.6488485	6.7015753	0.06424714	-0.02976563	-0.0029804115	7.0232153	-0.6777169	6.8106837	Sitting_Watch
15:43:01.336	6.7446723	-0.6488485	6.7015753	0.06424714	-0.02976563	-0.0029804115	7.0232153	-0.6777169	6.8106837	Sitting_Watch
15:43:01.358	6.7446723	-0.6488485	6.7015753	0.06424714	-0.02976563	-0.0029804115	7.0232153	-0.6777169	6.8106837	Sitting_Watch
15:43:01.383	6.8236833	-0.68715686	6.656084	0.06424714	-0.02976563	-0.0029804115	7.0232153	-0.6777169	6.8106837	Sitting_Watch
15:43:01.404	6.8236833	-0.68715686	6.656084	0.06424714	-0.02976563	-0.0029804115	7.0232153	-0.6777169	6.8106837	Sitting_Watch
15:43:01.425	6.8236833	-0.68715686	6.656084	0.06424714	-0.02976563	-0.0029804115	7.0232153	-0.6777169	6.8106837	Sitting_Watch
15:43:01.446	6.8236833	-0.68715686	6.656084	0.06424714	-0.02976563	-0.0029804115	7.0232153	-0.6777169	6.8106837	Sitting_Watch
15:43:01.467	6.8236833	-0.68715686	6.656084	0.06424714	-0.02976563	-0.0029804115	7.0232153	-0.6777169	6.8106837	Sitting_Watch
15:43:01.490	6.8236833	-0.68715686	6.656084	0.025151765	0.042927332	0.044056214	7.0495644	-0.6371689	6.787332	Sitting_Watch
15:43:01.513	6.8236833	-0.68715686	6.656084	0.025151765	0.042927332	0.044056214	7.0495644	-0.6371689	6.787332	Sitting_Watch
15:43:01.540	6.8236833	-0.68715686	6.656084	0.025151765	0.042927332	0.044056214	7.0495644	-0.6371689	6.787332	Sitting_Watch
15:43:01.563	6.8907228	-0.4956149	6.447782	0.025151765	0.042927332	0.044056214	7.0495644	-0.6371689	6.787332	Sitting_Watch
15:43:01.585	6.8907228	-0.4956149	6.447782	0.025151765	0.042927332	0.044056214	7.0495644	-0.6371689	6.787332	Sitting_Watch
15:43:01.611	6.8907228	-0.4956149	6.447782	0.025151765	0.042927332	0.044056214	7.0495644	-0.6371689	6.787332	Sitting_Watch
15:43:01.634	6.8907228	-0.4956149	6.447782	0.025151765	0.042927332	0.044056214	7.0495644	-0.6371689	6.787332	Sitting_Watch
15:43:01.656	6.8907228	-0.4956149	6.447782	0.011712731	0.02399051	-0.06956472	7.053073	-0.60605186	6.786537	Sitting_Watch
15:43:01.678	6.8907228	-0.4956149	6.447782	0.011712731	0.02399051	-0.06956472	7.053073	-0.60605186	6.786537	Sitting_Watch
15:43:01.699	6.8907228	-0.4956149	6.447782	0.011712731	0.02399051	-0.06956472	7.053073	-0.60605186	6.786537	Sitting_Watch
15:43:01.721	6.8907228	-0.4956149	6.447782	0.011712731	0.02399051	-0.06956472	7.053073	-0.60605186	6.786537	Sitting_Watch
15:43:01.742	6.8907228	-0.4956149	6.447782	0.011712731	0.02399051	-0.06956472	7.053073	-0.60605186	6.786537	Sitting_Watch
15:43:01.764	6.7997403	-0.600963	6.6153812	0.011712731	0.02399051	-0.06956472	7.053073	-0.60605186	6.786537	Sitting_Watch
15:43:01.785	6.7997403	-0.600963	6.6153812	0.011712731	0.02399051	-0.06956472	7.053073	-0.60605186	6.786537	Sitting_Watch
15:43:01.808	6.7997403	-0.600963	6.6153812	0.011712731	0.02399051	-0.06956472	7.053073	-0.60605186	6.786537	Sitting_Watch
15:43:01.831	6.7997403	-0.600963	6.6153812	0.011712731	0.02399051	-0.06956472	7.053073	-0.60605186	6.786537	Sitting_Watch
15:43:01.853	6.7997403	-0.600963	6.6153812	0.059971083	0.02643397	0.0037391062	7.0787473	-0.5269316	6.7663856	Sitting_Watch
15:43:01.876	6.7997403	-0.600963	6.6153812	0.059971083	0.02643397	0.0037391062	7.0787473	-0.5269316	6.7663856	Sitting_Watch
15:43:01.898	6.7997403	-0.600963	6.6153812	0.059971083	0.02643397	0.0037391062	7.0787473	-0.5269316	6.7663856	Sitting_Watch
15:43:01.921	6.7997403	-0.600963	6.6153812	0.059971083	0.02643397	0.0037391062	7.0787473	-0.5269316	6.7663856	Sitting_Watch
15:43:01.945	6.7997403	-0.600963	6.6153812	0.059971083	0.02643397	0.0037391062	7.0787473	-0.5269316	6.7663856	Sitting_Watch
15:43:01.970	6.8883286	-0.45730647	6.5004563	0.059971083	0.02643397	0.0037391062	7.0787473	-0.5269316	6.7663856	Sitting_Watch
15:43:01.992	6.8883286	-0.45730647	6.5004563	0.059971083	0.02643397	0.0037391062	7.0787473	-0.5269316	6.7663856	Sitting_Watch
15:43:02.013	6.8883286	-0.45730647	6.5004563	0.0025497514	-0.038317744	-0.019473774	7.114748	-0.4414958	6.7346644	Sitting_Watch
15:43:02.035	6.8883286	-0.45730647	6.5004563	0.0025497514	-0.038317744	-0.019473774	7.114748	-0.4414958	6.7346644	Sitting_Watch
15:43:02.058	6.8883286	-0.45730647	6.5004563	0.0025497514	-0.038317744	-0.019473774	7.114748	-0.4414958	6.7346644	Sitting_Watch
15:43:02.082	6.8883286	-0.45730647	6.5004563	0.0025497514	-0.038317744	-0.019473774	7.114748	-0.4414958	6.7346644	Sitting_Watch
15:43:02.105	6.8883286	-0.45730647	6.5004563	0.0025497514	-0.038317744	-0.019473774	7.114748	-0.4414958	6.7346644	Sitting_Watch
15:43:02.128	6.8883286	-0.45730647	6.5004563	0.0025497514	-0.038317744	-0.019473774	7.114748	-0.4414958	6.7346644	Sitting_Watch
15:43:02.151	6.8883286	-0.45730647	6.5004563	0.0025497514	-0.038317744	-0.019473774	7.114748	-0.4414958	6.7346644	Sitting_Watch
15:43:02.174	6.941003	-0.36632404	6.4501762	0.0025497514	-0.038317744	-0.019473774	7.114748	-0.4414958	6.7346644	Sitting_Watch
15:43:02.197	6.941003	-0.36632404	6.4501762	0.030649554	-0.037096012	-0.038410597	7.160717	-0.39028847	6.6889505	Sitting_Watch
15:43:02.222	6.941003	-0.36632404	6.4501762	0.030649554	-0.037096012	-0.038410597	7.160717	-0.39028847	6.6889505	Sitting_Watch
15:43:02.245	6.941003	-0.36632404	6.4501762	0.030649554	-0.037096012	-0.038410597	7.160717	-0.39028847	6.6889505	Sitting_Watch
15:43:02.267	6.941003	-0.36632404	6.4501762	0.030649554	-0.037096012	-0.038410597	7.160717	-0.39028847	6.6889505	Sitting_Watch
15:43:02.290	6.941003	-0.36632404	6.4501762	0.030649554	-0.037096012	-0.038410597	7.160717	-0.39028847	6.6889505	Sitting_Watch
15:43:02.312	6.941003	-0.36632404	6.4501762	0.030649554	-0.037096012	-0.038410597	7.160717	-0.39028847	6.6889505	Sitting_Watch
15:43:02.334	6.941003	-0.36632404	6.4501762	0.030649554	-0.037096012	-0.038410597	7.160717	-0.39028847	6.6889505	Sitting_Watch
15:43:02.357	6.941003	-0.36632404	6.4501762	0.030649554	-0.037096012	-0.038410597	7.160717	-0.39028847	6.6889505	Sitting_Watch
15:43:02.379	6.93382	-0.36392978	6.5004563	0.0025497514	-0.024878709	-0.04024319	7.218407	-0.32435793	6.630214	Sitting_Watch
15:43:02.402	6.93382	-0.36392978	6.5004563	0.0025497514	-0.024878709	-0.04024319	7.218407	-0.32435793	6.630214	Sitting_Watch
15:43:02.425	6.93382	-0.36392978	6.5004563	0.0025497514	-0.024878709	-0.04024319	7.218407	-0.32435793	6.630214	Sitting_Watch
15:43:02.446	6.93382	-0.36392978	6.5004563	0.0025497514	-0.024878709	-0.04024319	7.218407	-0.32435793	6.630214	Sitting_Watch
15:43:02.469	6.93382	-0.36392978	6.5004563	0.0025497514	-0.024878709	-0.04024319	7.218407	-0.32435793	6.630214	Sitting_Watch
15:43:02.491	6.93382	-0.36392978	6.5004563	0.0025497514	-0.024878709	-0.04024319	7.218407	-0.32435793	6.630214	Sitting_Watch
15:43:02.513	6.93382	-0.36392978	6.5004563	0.0025497514	-0.024878709	-0.04024319	7.218407	-0.32435793	6.630214	Sitting_Watch
15:43:02.535	6.93382	-0.36392978	6.5004563	0.0025497514	-0.024878709	-0.04024319	7.218407	-0.32435793	6.630214	Sitting_Watch
15:43:02.557	6.93382	-0.36392978	6.5004563	0.024540901	-0.015104865	-0.009089064	7.2489142	-0.28596565	6.5986214	Sitting_Watch
15:43:02.579	7.0271964	-0.21309046	6.4765134	0.024540901	-0.015104865	-0.009089064	7.2489142	-0.28596565	6.5986214	Sitting_Watch
15:43:02.603	7.0271964	-0.21309046	6.4765134	0.024540901	-0.015104865	-0.009089064	7.2489142	-0.28596565	6.5986214	Sitting_Watch
15:43:02.626	7.0271964	-0.21309046	6.4765134	0.024540901	-0.015104865	-0.009089064	7.2489142	-0.28596565	6.5986214	Sitting_Watch
15:43:02.649	7.0271964	-0.21309046	6.4765134	0.024540901	-0.015104865	-0.009089064	7.2489142	-0.28596565	6.5986214	Sitting_Watch
15:43:02.672	7.0271964	-0.21309046	6.4765134	0.024540901	-0.015104865	-0.009089064	7.2489142	-0.28596565	6.5986214	Sitting_Watch
15:43:02.694	7.0271964	-0.21309046	6.4765134	0.024540901	-0.015104865	-0.009089064	7.2489142	-0.28596565	6.5986214	Sitting_Watch
15:43:02.716	7.0271964	-0.21309046	6.4765134	0.024540901	-0.015104865	-0.009089064	7.2489142	-0.28596565	6.5986214	Sitting_Watch
15:43:02.740	7.0271964	-0.21309046	6.4765134	0.0074366736	-0.008385347	0.004349971	7.2661185	-0.26422727	6.5805745	Sitting_Watch
15:43:02.762	7.0607166	-0.17478207	6.4358106	0.0074366736	-0.008385347	0.004349971	7.2661185	-0.26422727	6.5805745	Sitting_Watch
15:43:02.784	7.0607166	-0.17478207	6.4358106	0.0074366736	-0.008385347	0.004349971	7.2661185	-0.26422727	6.5805745	Sitting_Watch
15:43:02.806	7.0607166	-0.17478207	6.4358106	0.0074366736	-0.008385347	0.004349971	7.2661185	-0.26422727	6.5805745	Sitting_Watch
15:43:02.827	7.0607166	-0.17478207	6.4358106	0.0074366736	-0.008385347	0.004349971	7.2661185	-0.26422727	6.5805745	Sitting_Watch
15:43:02.850	7.0607166	-0.17478207	6.4358106	0.0074366736	-0.008385347	0.004349971	7.2661185	-0.26422727	6.5805745	Sitting_Watch
15:43:02.872	7.0607166	-0.17478207	6.4358106	0.0074366736	-0.008385347	0.004349971	7.2661185	-0.26422727	6.5805745	Sitting_Watch
15:43:02.895	7.0607166	-0.17478207	6.4358106	0.0074366736	-0.008385347	0.004349971	7.2661185	-0.26422727	6.5805745	Sitting_Watch
15:43:02.917	7.0607166	-0.17478207	6.4358106	0.0025497514	-0.00044409905	-0.003591277	7.2778683	-0.2553972	6.5679307	Sitting_Watch
15:43:02.939	7.0607166	-0.17478207	6.4358106	0.0025497514	-0.00044409905	-0.003591277	7.2778683	-0.2553972	6.5679307	Sitting_Watch
15:43:02.964	7.0343795	-0.22506183	6.385531	0.0025497514	-0.00044409905	-0.003591277	7.2778683	-0.2553972	6.5679307	Sitting_Watch
15:43:02.986	7.0343795	-0.22506183	6.385531	0.0025497514	-0.00044409905	-0.003591277	7.2778683	-0.2553972	6.5679307	Sitting_Watch
15:43:03.011	7.0343795	-0.22506183	6.385531	0.0025497514	-0.00044409905	-0.003591277	7.2778683	-0.2553972	6.5679307	Sitting_Watch
15:43:03.033	7.0343795	-0.22506183	6.385531	0.0025497514	-0.00044409905	-0.003591277	7.2778683	-0.2553972	6.5679307	Sitting_Watch
15:43:03.055	7.0343795	-0.22506183	6.385531	0.0025497514	-0.00044409905	-0.003591277	7.2778683	-0.2553972	6.5679307	Sitting_Watch
15:43:03.078	7.0343795	-0.22506183	6.385531	0.0025497514	-0.00044409905	-0.003591277	7.2778683	-0.2553972	6.5679307	Sitting_Watch
15:43:03.101	7.0343795	-0.22506183	6.385531	-0.009056688	-0.012661404	-0.01214339	7.2779846	-0.24458997	6.5682087	Sitting_Watch
15:43:03.124	7.0343795	-0.22506183	6.385531	-0.009056688	-0.012661404	-0.01214339	7.2779846	-0.24458997	6.5682087	Sitting_Watch
15:43:03.146	7.0343795	-0.22506183	6.385531	-0.009056688	-0.012661404	-0.01214339	7.2779846	-0.24458997	6.5682087	Sitting_Watch
15:43:03.169	7.063111	-0.21548474	6.423839	-0.009056688	-0.012661404	-0.01214339	7.2779846	-0.24458997	6.5682087	Sitting_Watch
15:43:03.193	7.063111	-0.21548474	6.423839	-0.009056688	-0.012661404	-0.01214339	7.2779846	-0.24458997	6.5682087	Sitting_Watch
15:43:03.216	7.063111	-0.21548474	6.423839	-0.009056688	-0.012661404	-0.01214339	7.2779846	-0.24458997	6.5682087	Sitting_Watch
15:43:03.238	7.063111	-0.21548474	6.423839	-0.009056688	-0.012661404	-0.01214339	7.2779846	-0.24458997	6.5682087	Sitting_Watch
15:43:03.261	7.063111	-0.21548474	6.423839	-0.009056688	-0.012661404	-0.01214339	7.2779846	-0.24458997	6.5682087	Sitting_Watch
15:43:03.284	7.063111	-0.21548474	6.423839	-0.016387071	-0.012661404	0.014123815	7.282755	-0.24832126	6.5627847	Sitting_Watch
15:43:03.306	7.063111	-0.21548474	6.423839	-0.016387071	-0.012661404	0.014123815	7.282755	-0.24832126	6.5627847	Sitting_Watch
15:43:03.328	7.063111	-0.21548474	6.423839	-0.016387071	-0.012661404	0.014123815	7.282755	-0.24832126	6.5627847	Sitting_Watch
15:43:03.350	7.063111	-0.21548474	6.423839	-0.016387071	-0.012661404	0.014123815	7.282755	-0.24832126	6.5627847	Sitting_Watch
15:43:03.372	7.0870533	-0.21069619	6.4142623	-0.016387071	-0.012661404	0.014123815	7.282755	-0.24832126	6.5627847	Sitting_Watch
15:43:03.395	7.0870533	-0.21069619	6.4142623	-0.016387071	-0.012661404	0.014123815	7.282755	-0.24832126	6.5627847	Sitting_Watch
15:43:03.417	7.0870533	-0.21069619	6.4142623	-0.016387071	-0.012661404	0.014123815	7.282755	-0.24832126	6.5627847	Sitting_Watch
15:43:03.440	7.0870533	-0.21069619	6.4142623	-0.016387071	-0.012661404	0.014123815	7.282755	-0.24832126	6.5627847	Sitting_Watch
15:43:03.463	7.0870533	-0.21069619	6.4142623	0.024540901	0.0032210925	0.007404298	7.2836866	-0.2516361	6.5616198	Sitting_Watch
15:43:03.485	7.0870533	-0.21069619	6.4142623	0.024540901	0.0032210925	0.007404298	7.2836866	-0.2516361	6.5616198	Sitting_Watch
15:43:03.508	7.0870533	-0.21069619	6.4142623	0.024540901	0.0032210925	0.007404298	7.2836866	-0.2516361	6.5616198	Sitting_Watch
15:43:03.531	7.0870533	-0.21069619	6.4142623	0.024540901	0.0032210925	0.007404298	7.2836866	-0.2516361	6.5616198	Sitting_Watch
15:43:03.552	7.0870533	-0.21069619	6.4142623	0.024540901	0.0032210925	0.007404298	7.2836866	-0.2516361	6.5616198	Sitting_Watch
15:43:03.574	7.127756	-0.14844504	6.30652	0.024540901	0.0032210925	0.007404298	7.2836866	-0.2516361	6.5616198	Sitting_Watch
15:43:03.596	7.127756	-0.14844504	6.30652	0.024540901	0.0032210925	0.007404298	7.2836866	-0.2516361	6.5616198	Sitting_Watch
15:43:03.618	7.127756	-0.14844504	6.30652	0.024540901	0.0032210925	0.007404298	7.2836866	-0.2516361	6.5616198	Sitting_Watch
15:43:03.640	7.127756	-0.14844504	6.30652	-0.012111015	-0.005331021	-0.0011478158	7.29542	-0.23944472	6.5490294	Sitting_Watch
15:43:03.662	7.127756	-0.14844504	6.30652	-0.012111015	-0.005331021	-0.0011478158	7.29542	-0.23944472	6.5490294	Sitting_Watch
15:43:03.685	7.127756	-0.14844504	6.30652	-0.012111015	-0.005331021	-0.0011478158	7.29542	-0.23944472	6.5490294	Sitting_Watch
15:43:03.707	7.127756	-0.14844504	6.30652	-0.012111015	-0.005331021	-0.0011478158	7.29542	-0.23944472	6.5490294	Sitting_Watch
15:43:03.728	7.127756	-0.14844504	6.30652	-0.012111015	-0.005331021	-0.0011478158	7.29542	-0.23944472	6.5490294	Sitting_Watch
15:43:03.750	7.127756	-0.14844504	6.30652	-0.012111015	-0.005331021	-0.0011478158	7.29542	-0.23944472	6.5490294	Sitting_Watch
15:43:03.772	7.101419	-0.22985038	6.368771	-0.012111015	-0.005331021	-0.0011478158	7.29542	-0.23944472	6.5490294	Sitting_Watch
15:43:03.795	7.101419	-0.22985038	6.368771	-0.012111015	-0.005331021	-0.0011478158	7.29542	-0.23944472	6.5490294	Sitting_Watch
15:43:03.817	7.101419	-0.22985038	6.368771	-0.0072240923	-0.0034984252	0.008626028	7.2995853	-0.24195495	6.544293	Sitting_Watch
15:43:03.840	7.101419	-0.22985038	6.368771	-0.0072240923	-0.0034984252	0.008626028	7.2995853	-0.24195495	6.544293	Sitting_Watch
15:43:03.863	7.101419	-0.22985038	6.368771	-0.0072240923	-0.0034984252	0.008626028	7.2995853	-0.24195495	6.544293	Sitting_Watch
15:43:03.884	7.101419	-0.22985038	6.368771	-0.0072240923	-0.0034984252	0.008626028	7.2995853	-0.24195495	6.544293	Sitting_Watch
15:43:03.906	7.101419	-0.22985038	6.368771	-0.0072240923	-0.0034984252	0.008626028	7.2995853	-0.24195495	6.544293	Sitting_Watch
15:43:03.929	7.101419	-0.22985038	6.368771	-0.0072240923	-0.0034984252	0.008626028	7.2995853	-0.24195495	6.544293	Sitting_Watch
15:43:03.952	7.101419	-0.22985038	6.368771	-0.0072240923	-0.0034984252	0.008626028	7.2995853	-0.24195495	6.544293	Sitting_Watch
15:43:03.975	7.120573	-0.17717634	6.3400397	-0.0072240923	-0.0034984252	0.008626028	7.2995853	-0.24195495	6.544293	Sitting_Watch
15:43:04.000	7.120573	-0.17717634	6.3400397	-0.0029480357	-0.010217943	0.020232467	7.2969284	-0.24317017	6.5472064	Sitting_Watch
15:43:04.023	7.120573	-0.17717634	6.3400397	-0.0029480357	-0.010217943	0.020232467	7.2969284	-0.24317017	6.5472064	Sitting_Watch
15:43:04.045	7.120573	-0.17717634	6.3400397	-0.0029480357	-0.010217943	0.020232467	7.2969284	-0.24317017	6.5472064	Sitting_Watch
15:43:04.068	7.120573	-0.17717634	6.3400397	-0.0029480357	-0.010217943	0.020232467	7.2969284	-0.24317017	6.5472064	Sitting_Watch
15:43:04.091	7.120573	-0.17717634	6.3400397	-0.0029480357	-0.010217943	0.020232467	7.2969284	-0.24317017	6.5472064	Sitting_Watch
15:43:04.114	7.120573	-0.17717634	6.3400397	-0.0029480357	-0.010217943	0.020232467	7.2969284	-0.24317017	6.5472064	Sitting_Watch
15:43:04.136	7.120573	-0.17717634	6.3400397	-0.0029480357	-0.010217943	0.020232467	7.2969284	-0.24317017	6.5472064	Sitting_Watch
15:43:04.157	7.120573	-0.17717634	6.3400397	-0.0029480357	-0.010217943	0.020232467	7.2969284	-0.24317017	6.5472064	Sitting_Watch
15:43:04.179	7.0702934	-0.20590763	6.3759537	0.021486575	0.004442823	0.010458624	7.2970695	-0.2470587	6.5469046	Sitting_Watch
15:43:04.202	7.0702934	-0.20590763	6.3759537	0.021486575	0.004442823	0.010458624	7.2970695	-0.2470587	6.5469046	Sitting_Watch
15:43:04.223	7.0702934	-0.20590763	6.3759537	0.021486575	0.004442823	0.010458624	7.2970695	-0.2470587	6.5469046	Sitting_Watch
15:43:04.246	7.0702934	-0.20590763	6.3759537	0.021486575	0.004442823	0.010458624	7.2970695	-0.2470587	6.5469046	Sitting_Watch
15:43:04.267	7.0702934	-0.20590763	6.3759537	0.021486575	0.004442823	0.010458624	7.2970695	-0.2470587	6.5469046	Sitting_Watch
15:43:04.289	7.0702934	-0.20590763	6.3759537	0.021486575	0.004442823	0.010458624	7.2970695	-0.2470587	6.5469046	Sitting_Watch
15:43:04.312	7.0702934	-0.20590763	6.3759537	0.021486575	0.004442823	0.010458624	7.2970695	-0.2470587	6.5469046	Sitting_Watch
15:43:04.335	7.0702934	-0.20590763	6.3759537	0.021486575	0.004442823	0.010458624	7.2970695	-0.2470587	6.5469046	Sitting_Watch
15:43:04.358	7.0702934	-0.20590763	6.3759537	-0.012111015	0.0032210925	0.0067934324	7.299722	-0.24392888	6.54407	Sitting_Watch
15:43:04.379	7.0870533	-0.20111908	6.3903193	-0.012111015	0.0032210925	0.0067934324	7.299722	-0.24392888	6.54407	Sitting_Watch
15:43:04.401	7.0870533	-0.20111908	6.3903193	-0.012111015	0.0032210925	0.0067934324	7.299722	-0.24392888	6.54407	Sitting_Watch
15:43:04.423	7.0870533	-0.20111908	6.3903193	-0.012111015	0.0032210925	0.0067934324	7.299722	-0.24392888	6.54407	Sitting_Watch
15:43:04.444	7.0870533	-0.20111908	6.3903193	-0.012111015	0.0032210925	0.0067934324	7.299722	-0.24392888	6.54407	Sitting_Watch
15:43:04.467	7.0870533	-0.20111908	6.3903193	-0.012111015	0.0032210925	0.0067934324	7.299722	-0.24392888	6.54407	Sitting_Watch
15:43:04.489	7.0870533	-0.20111908	6.3903193	-0.012111015	0.0032210925	0.0067934324	7.299722	-0.24392888	6.54407	Sitting_Watch
15:43:04.512	7.0870533	-0.20111908	6.3903193	-0.012111015	0.0032210925	0.0067934324	7.299722	-0.24392888	6.54407	Sitting_Watch
15:43:04.534	7.0870533	-0.20111908	6.3903193	-0.010889284	0.005053688	0.019010736	7.298218	-0.24640316	6.5456557	Sitting_Watch
15:43:04.557	7.0870533	-0.20111908	6.3903193	-0.010889284	0.005053688	0.019010736	7.298218	-0.24640316	6.5456557	Sitting_Watch
15:43:04.579	7.0894475	-0.19154198	6.318491	-0.010889284	0.005053688	0.019010736	7.298218	-0.24640316	6.5456557	Sitting_Watch
15:43:04.600	7.0894475	-0.19154198	6.318491	-0.010889284	0.005053688	0.019010736	7.298218	-0.24640316	6.5456557	Sitting_Watch
15:43:04.623	7.0894475	-0.19154198	6.318491	-0.010889284	0.005053688	0.019010736	7.298218	-0.24640316	6.5456557	Sitting_Watch
15:43:04.646	7.0894475	-0.19154198	6.318491	-0.010889284	0.005053688	0.019010736	7.298218	-0.24640316	6.5456557	Sitting_Watch
15:43:04.669	7.0894475	-0.19154198	6.318491	-0.010889284	0.005053688	0.019010736	7.298218	-0.24640316	6.5456557	Sitting_Watch
15:43:04.691	7.0894475	-0.19154198	6.318491	-0.010889284	0.005053688	0.019010736	7.298218	-0.24640316	6.5456557	Sitting_Watch
15:43:04.713	7.0894475	-0.19154198	6.318491	-0.0176088	0.019714454	0.01351295	7.2904925	-0.2558914	6.5538945	Sitting_Watch
15:43:04.735	7.0894475	-0.19154198	6.318491	-0.0176088	0.019714454	0.01351295	7.2904925	-0.2558914	6.5538945	Sitting_Watch
15:43:04.757	7.0894475	-0.19154198	6.318491	-0.0176088	0.019714454	0.01351295	7.2904925	-0.2558914	6.5538945	Sitting_Watch
15:43:04.779	7.0774765	-0.27294734	6.3472223	-0.0176088	0.019714454	0.01351295	7.2904925	-0.2558914	6.5538945	Sitting_Watch
15:43:04.802	7.0774765	-0.27294734	6.3472223	-0.0176088	0.019714454	0.01351295	7.2904925	-0.2558914	6.5538945	Sitting_Watch
15:43:04.825	7.0774765	-0.27294734	6.3472223	-0.0176088	0.019714454	0.01351295	7.2904925	-0.2558914	6.5538945	Sitting_Watch
15:43:04.847	7.0774765	-0.27294734	6.3472223	-0.0176088	0.019714454	0.01351295	7.2904925	-0.2558914	6.5538945	Sitting_Watch
15:43:04.871	7.0774765	-0.27294734	6.3472223	-0.0176088	0.019714454	0.01351295	7.2904925	-0.2558914	6.5538945	Sitting_Watch
15:43:04.892	7.0774765	-0.27294734	6.3472223	0.008047539	0.0007776315	0.0067934324	7.2904925	-0.2558914	6.5538945	Sitting_Watch
15:43:04.915	7.0774765	-0.27294734	6.3472223	0.008047539	0.0007776315	0.0067934324	7.2407722	-0.31146893	6.6063986	Sitting_Watch
15:43:04.937	7.0774765	-0.27294734	6.3472223	0.008047539	0.0007776315	0.0067934324	7.2407722	-0.31146893	6.6063986	Sitting_Watch
15:43:04.959	7.0774765	-0.27294734	6.3472223	0.008047539	0.0007776315	0.0067934324	7.2407722	-0.31146893	6.6063986	Sitting_Watch
15:43:04.982	7.041562	-0.13886794	6.421445	0.008047539	0.0007776315	0.0067934324	7.2407722	-0.31146893	6.6063986	Sitting_Watch
15:43:05.003	7.041562	-0.13886794	6.421445	0.008047539	0.0007776315	0.0067934324	7.2407722	-0.31146893	6.6063986	Sitting_Watch
15:43:05.025	7.041562	-0.13886794	6.421445	0.008047539	0.0007776315	0.0067934324	7.2407722	-0.31146893	6.6063986	Sitting_Watch
15:43:05.045	7.041562	-0.13886794	6.421445	0.008047539	0.0007776315	0.0067934324	7.2407722	-0.31146893	6.6063986	Sitting_Watch
15:43:05.067	7.041562	-0.13886794	6.421445	0.008047539	0.0007776315	0.0067934324	7.2407722	-0.31146893	6.6063986	Sitting_Watch
15:43:05.088	7.041562	-0.13886794	6.421445	-0.006002362	0.00871888	0.011680354	7.252444	-0.3092375	6.593688	Sitting_Watch
15:43:05.110	7.041562	-0.13886794	6.421445	-0.006002362	0.00871888	0.011680354	7.252444	-0.3092375	6.593688	Sitting_Watch
15:43:05.131	7.041562	-0.13886794	6.421445	-0.006002362	0.00871888	0.011680354	7.252444	-0.3092375	6.593688	Sitting_Watch
15:43:05.154	7.041562	-0.13886794	6.421445	-0.006002362	0.00871888	0.011680354	7.252444	-0.3092375	6.593688	Sitting_Watch
15:43:05.175	7.0607166	-0.2561874	6.4190507	-0.006002362	0.00871888	0.011680354	7.252444	-0.3092375	6.593688	Sitting_Watch
15:43:05.198	7.0607166	-0.2561874	6.4190507	-0.006002362	0.00871888	0.011680354	7.252444	-0.3092375	6.593688	Sitting_Watch
15:43:05.220	7.0607166	-0.2561874	6.4190507	-0.006002362	0.00871888	0.011680354	7.252444	-0.3092375	6.593688	Sitting_Watch
15:43:05.242	7.0607166	-0.2561874	6.4190507	-0.006002362	0.00871888	0.011680354	7.252444	-0.3092375	6.593688	Sitting_Watch
15:43:05.264	7.0607166	-0.2561874	6.4190507	0.0025497514	0.010551476	0.025730256	7.218649	-0.3657517	6.627789	Sitting_Watch
15:43:05.286	7.0607166	-0.2561874	6.4190507	0.0025497514	0.010551476	0.025730256	7.218649	-0.3657517	6.627789	Sitting_Watch
15:43:05.308	7.0607166	-0.2561874	6.4190507	0.0025497514	0.010551476	0.025730256	7.218649	-0.3657517	6.627789	Sitting_Watch
15:43:05.330	7.0607166	-0.2561874	6.4190507	0.0025497514	0.010551476	0.025730256	7.218649	-0.3657517	6.627789	Sitting_Watch
15:43:05.353	7.0607166	-0.2561874	6.4190507	0.0025497514	0.010551476	0.025730256	7.218649	-0.3657517	6.627789	Sitting_Watch
15:43:05.375	7.024802	-0.30646718	6.366377	0.0025497514	0.010551476	0.025730256	7.218649	-0.3657517	6.627789	Sitting_Watch
15:43:05.396	7.024802	-0.30646718	6.366377	0.0025497514	0.010551476	0.025730256	7.218649	-0.3657517	6.627789	Sitting_Watch
15:43:05.420	7.024802	-0.30646718	6.366377	0.0025497514	0.010551476	0.025730256	7.218649	-0.3657517	6.627789	Sitting_Watch
15:43:05.443	7.024802	-0.30646718	6.366377	-0.00050457474	0.009329746	0.012902086	7.220691	-0.36256287	6.62574	Sitting_Watch
15:43:05.465	7.024802	-0.30646718	6.366377	-0.00050457474	0.009329746	0.012902086	7.220691	-0.36256287	6.62574	Sitting_Watch
15:43:05.486	7.024802	-0.30646718	6.366377	-0.00050457474	0.009329746	0.012902086	7.220691	-0.36256287	6.62574	Sitting_Watch
15:43:05.507	7.024802	-0.30646718	6.366377	-0.00050457474	0.009329746	0.012902086	7.220691	-0.36256287	6.62574	Sitting_Watch
15:43:05.529	7.024802	-0.30646718	6.366377	-0.00050457474	0.009329746	0.012902086	7.220691	-0.36256287	6.62574	Sitting_Watch
15:43:05.551	7.024802	-0.30646718	6.366377	-0.00050457474	0.009329746	0.012902086	7.220691	-0.36256287	6.62574	Sitting_Watch
15:43:05.573	6.998465	-0.28731298	6.4405994	-0.00050457474	0.009329746	0.012902086	7.220691	-0.36256287	6.62574	Sitting_Watch
15:43:05.596	6.998465	-0.28731298	6.4405994	-0.00050457474	0.009329746	0.012902086	7.220691	-0.36256287	6.62574	Sitting_Watch
15:43:05.618	6.998465	-0.28731298	6.4405994	0.015988786	-0.0047201556	-0.01214339	7.212859	-0.36413756	6.6341786	Sitting_Watch
15:43:05.648	6.998465	-0.28731298	6.4405994	0.015988786	-0.0047201556	-0.01214339	7.212859	-0.36413756	6.6341786	Sitting_Watch
15:43:05.670	6.998465	-0.28731298	6.4405994	0.015988786	-0.0047201556	-0.01214339	7.212859	-0.36413756	6.6341786	Sitting_Watch
15:43:05.691	6.998465	-0.28731298	6.4405994	0.015988786	-0.0047201556	-0.01214339	7.212859	-0.36413756	6.6341786	Sitting_Watch
15:43:05.714	6.998465	-0.28731298	6.4405994	0.015988786	-0.0047201556	-0.01214339	7.212859	-0.36413756	6.6341786	Sitting_Watch
15:43:05.736	6.998465	-0.28731298	6.4405994	0.015988786	-0.0047201556	-0.01214339	7.212859	-0.36413756	6.6341786	Sitting_Watch
15:43:05.759	6.998465	-0.28731298	6.4405994	0.015988786	-0.0047201556	-0.01214339	7.212859	-0.36413756	6.6341786	Sitting_Watch
15:43:05.781	6.976917	-0.34477556	6.445388	0.015988786	-0.0047201556	-0.01214339	7.212859	-0.36413756	6.6341786	Sitting_Watch
15:43:05.803	6.976917	-0.34477556	6.445388	-0.02921524	0.03681868	0.012902086	7.19621	-0.3782149	6.6514482	Sitting_Watch
15:43:05.824	6.976917	-0.34477556	6.445388	-0.02921524	0.03681868	0.012902086	7.19621	-0.3782149	6.6514482	Sitting_Watch
15:43:05.847	6.976917	-0.34477556	6.445388	-0.02921524	0.03681868	0.012902086	7.19621	-0.3782149	6.6514482	Sitting_Watch
15:43:05.870	6.976917	-0.34477556	6.445388	-0.02921524	0.03681868	0.012902086	7.19621	-0.3782149	6.6514482	Sitting_Watch
15:43:05.893	6.976917	-0.34477556	6.445388	-0.02921524	0.03681868	0.012902086	7.19621	-0.3782149	6.6514482	Sitting_Watch
15:43:05.915	6.976917	-0.34477556	6.445388	-0.02921524	0.03681868	0.012902086	7.19621	-0.3782149	6.6514482	Sitting_Watch
15:43:05.939	6.976917	-0.34477556	6.445388	-0.02921524	0.03681868	0.012902086	7.19621	-0.3782149	6.6514482	Sitting_Watch
15:43:05.962	7.003254	-0.3040729	6.5459476	-0.02921524	0.03681868	0.012902086	7.19621	-0.3782149	6.6514482	Sitting_Watch
15:43:05.985	7.003254	-0.3040729	6.5459476	-0.009056688	0.001999362	-0.0078673335	7.1792336	-0.394348	6.6688313	Sitting_Watch
15:43:06.007	7.003254	-0.3040729	6.5459476	-0.009056688	0.001999362	-0.0078673335	7.1792336	-0.394348	6.6688313	Sitting_Watch
15:43:06.029	7.003254	-0.3040729	6.5459476	-0.009056688	0.001999362	-0.0078673335	7.1792336	-0.394348	6.6688313	Sitting_Watch
15:43:06.051	7.003254	-0.3040729	6.5459476	-0.009056688	0.001999362	-0.0078673335	7.1792336	-0.394348	6.6688313	Sitting_Watch
15:43:06.072	7.003254	-0.3040729	6.5459476	-0.009056688	0.001999362	-0.0078673335	7.1792336	-0.394348	6.6688313	Sitting_Watch
15:43:06.095	7.003254	-0.3040729	6.5459476	-0.009056688	0.001999362	-0.0078673335	7.1792336	-0.394348	6.6688313	Sitting_Watch
15:43:06.117	7.003254	-0.3040729	6.5459476	-0.009056688	0.001999362	-0.0078673335	7.1792336	-0.394348	6.6688313	Sitting_Watch
15:43:06.139	7.003254	-0.3040729	6.5459476	-0.009056688	0.001999362	-0.0078673335	7.1792336	-0.394348	6.6688313	Sitting_Watch
15:43:06.162	7.003254	-0.3040729	6.5459476	-0.02677178	0.0062754187	0.028784582	7.182726	-0.39656538	6.6649404	Sitting_Watch
15:43:06.185	6.9745226	-0.32562137	6.5148215	-0.02677178	0.0062754187	0.028784582	7.182726	-0.39656538	6.6649404	Sitting_Watch
15:43:06.207	6.9745226	-0.32562137	6.5148215	-0.02677178	0.0062754187	0.028784582	7.182726	-0.39656538	6.6649404	Sitting_Watch
15:43:06.230	6.9745226	-0.32562137	6.5148215	-0.02677178	0.0062754187	0.028784582	7.182726	-0.39656538	6.6649404	Sitting_Watch
15:43:06.252	6.9745226	-0.32562137	6.5148215	-0.02677178	0.0062754187	0.028784582	7.182726	-0.39656538	6.6649404	Sitting_Watch
15:43:06.274	6.9745226	-0.32562137	6.5148215	-0.02677178	0.0062754187	0.028784582	7.182726	-0.39656538	6.6649404	Sitting_Watch
15:43:06.296	6.9745226	-0.32562137	6.5148215	-0.02677178	0.0062754187	0.028784582	7.182726	-0.39656538	6.6649404	Sitting_Watch
15:43:06.318	6.9745226	-0.32562137	6.5148215	-0.02677178	0.0062754187	0.028784582	7.182726	-0.39656538	6.6649404	Sitting_Watch
15:43:06.341	6.9745226	-0.32562137	6.5148215	0.008658404	0.00871888	0.022675928	7.1819997	-0.40462798	6.6652403	Sitting_Watch
15:43:06.362	6.9505796	-0.45251793	6.466936	0.008658404	0.00871888	0.022675928	7.1819997	-0.40462798	6.6652403	Sitting_Watch
15:43:06.385	6.9505796	-0.45251793	6.466936	0.008658404	0.00871888	0.022675928	7.1819997	-0.40462798	6.6652403	Sitting_Watch
15:43:06.407	6.9505796	-0.45251793	6.466936	0.008658404	0.00871888	0.022675928	7.1819997	-0.40462798	6.6652403	Sitting_Watch
15:43:06.431	6.9505796	-0.45251793	6.466936	0.008658404	0.00871888	0.022675928	7.1819997	-0.40462798	6.6652403	Sitting_Watch
15:43:06.453	6.9505796	-0.45251793	6.466936	0.008658404	0.00871888	0.022675928	7.1819997	-0.40462798	6.6652403	Sitting_Watch
15:43:06.476	6.9505796	-0.45251793	6.466936	0.008658404	0.00871888	0.022675928	7.1819997	-0.40462798	6.6652403	Sitting_Watch
15:43:06.499	6.9505796	-0.45251793	6.466936	0.008658404	0.00871888	0.022675928	7.1819997	-0.40462798	6.6652403	Sitting_Watch
15:43:06.521	6.9505796	-0.45251793	6.466936	-0.008445823	0.051479448	0.02511939	7.1758265	-0.41011605	6.671552	Sitting_Watch
15:43:06.543	6.9505796	-0.45251793	6.466936	-0.008445823	0.051479448	0.02511939	7.1758265	-0.41011605	6.671552	Sitting_Watch
15:43:06.565	6.962551	-0.3304099	6.5004563	-0.008445823	0.051479448	0.02511939	7.1758265	-0.41011605	6.671552	Sitting_Watch
15:43:06.588	6.962551	-0.3304099	6.5004563	-0.008445823	0.051479448	0.02511939	7.1758265	-0.41011605	6.671552	Sitting_Watch
15:43:06.610	6.962551	-0.3304099	6.5004563	-0.008445823	0.051479448	0.02511939	7.1758265	-0.41011605	6.671552	Sitting_Watch
15:43:06.633	6.962551	-0.3304099	6.5004563	-0.008445823	0.051479448	0.02511939	7.1758265	-0.41011605	6.671552	Sitting_Watch
15:43:06.661	6.962551	-0.3304099	6.5004563	-0.008445823	0.051479448	0.02511939	7.1758265	-0.41011605	6.671552	Sitting_Watch
15:43:06.684	6.962551	-0.3304099	6.5004563	-0.008445823	0.051479448	0.02511939	7.1758265	-0.41011605	6.671552	Sitting_Watch
15:43:06.706	6.962551	-0.3304099	6.5004563	-0.0072240923	0.00016676621	0.00068477995	7.1545506	-0.41707215	6.693935	Sitting_Watch
15:43:06.729	6.962551	-0.3304099	6.5004563	-0.0072240923	0.00016676621	0.00068477995	7.1545506	-0.41707215	6.693935	Sitting_Watch
15:43:06.752	6.962551	-0.3304099	6.5004563	-0.0072240923	0.00016676621	0.00068477995	7.1545506	-0.41707215	6.693935	Sitting_Watch
15:43:06.777	6.960157	-0.41181526	6.524399	-0.0072240923	0.00016676621	0.00068477995	7.1545506	-0.41707215	6.693935	Sitting_Watch
15:43:06.799	6.960157	-0.41181526	6.524399	-0.0072240923	0.00016676621	0.00068477995	7.1545506	-0.41707215	6.693935	Sitting_Watch
15:43:06.821	6.960157	-0.41181526	6.524399	-0.0072240923	0.00016676621	0.00068477995	7.1545506	-0.41707215	6.693935	Sitting_Watch
15:43:06.843	6.960157	-0.41181526	6.524399	-0.0072240923	0.00016676621	0.00068477995	7.1545506	-0.41707215	6.693935	Sitting_Watch
15:43:06.864	6.960157	-0.41181526	6.524399	-0.0072240923	0.00016676621	0.00068477995	7.1545506	-0.41707215	6.693935	Sitting_Watch
15:43:06.886	6.960157	-0.41181526	6.524399	-0.01516534	0.00871888	0.01106949	7.148525	-0.42121524	6.70011	Sitting_Watch
15:43:06.908	6.960157	-0.41181526	6.524399	-0.01516534	0.00871888	0.01106949	7.148525	-0.42121524	6.70011	Sitting_Watch
15:43:06.929	6.960157	-0.41181526	6.524399	-0.01516534	0.00871888	0.01106949	7.148525	-0.42121524	6.70011	Sitting_Watch
15:43:06.951	6.960157	-0.41181526	6.524399	-0.01516534	0.00871888	0.01106949	7.148525	-0.42121524	6.70011	Sitting_Watch
15:43:06.974	6.936214	-0.34956414	6.471725	-0.01516534	0.00871888	0.01106949	7.148525	-0.42121524	6.70011	Sitting_Watch
15:43:06.997	6.936214	-0.34956414	6.471725	-0.01516534	0.00871888	0.01106949	7.148525	-0.42121524	6.70011	Sitting_Watch
15:43:07.019	6.936214	-0.34956414	6.471725	-0.01516534	0.00871888	0.01106949	7.148525	-0.42121524	6.70011	Sitting_Watch
15:43:07.041	6.936214	-0.34956414	6.471725	-0.01516534	0.00871888	0.01106949	7.148525	-0.42121524	6.70011	Sitting_Watch
15:43:07.062	6.936214	-0.34956414	6.471725	-0.00050457474	0.014216667	0.010458624	7.14783	-0.42355245	6.700706	Sitting_Watch
15:43:07.084	6.936214	-0.34956414	6.471725	-0.00050457474	0.014216667	0.010458624	7.14783	-0.42355245	6.700706	Sitting_Watch
15:43:07.106	6.936214	-0.34956414	6.471725	-0.00050457474	0.014216667	0.010458624	7.14783	-0.42355245	6.700706	Sitting_Watch
15:43:07.127	6.936214	-0.34956414	6.471725	-0.00050457474	0.014216667	0.010458624	7.14783	-0.42355245	6.700706	Sitting_Watch
15:43:07.150	6.936214	-0.34956414	6.471725	-0.00050457474	0.014216667	0.010458624	7.14783	-0.42355245	6.700706	Sitting_Watch
15:43:07.171	6.9290314	-0.29210153	6.4621477	-0.00050457474	0.014216667	0.010458624	7.14783	-0.42355245	6.700706	Sitting_Watch
15:43:07.192	6.9290314	-0.29210153	6.4621477	-0.00050457474	0.014216667	0.010458624	7.14783	-0.42355245	6.700706	Sitting_Watch
15:43:07.213	6.9290314	-0.29210153	6.4621477	-0.00050457474	0.014216667	0.010458624	7.14783	-0.42355245	6.700706	Sitting_Watch
15:43:07.235	6.9290314	-0.29210153	6.4621477	0.0019388862	-0.0010549643	0.0031282408	7.1446404	-0.42473027	6.704034	Sitting_Watch
15:43:07.255	6.9290314	-0.29210153	6.4621477	0.0019388862	-0.0010549643	0.0031282408	7.1446404	-0.42473027	6.704034	Sitting_Watch
15:43:07.276	6.9290314	-0.29210153	6.4621477	0.0019388862	-0.0010549643	0.0031282408	7.1446404	-0.42473027	6.704034	Sitting_Watch
15:43:07.298	6.9290314	-0.29210153	6.4621477	0.0019388862	-0.0010549643	0.0031282408	7.1446404	-0.42473027	6.704034	Sitting_Watch
15:43:07.321	6.9290314	-0.29210153	6.4621477	0.0019388862	-0.0010549643	0.0031282408	7.1446404	-0.42473027	6.704034	Sitting_Watch
15:43:07.343	6.9290314	-0.29210153	6.4621477	0.0019388862	-0.0010549643	0.0031282408	7.1446404	-0.42473027	6.704034	Sitting_Watch
15:43:07.366	6.9314256	-0.3974496	6.5124273	0.0019388862	-0.0010549643	0.0031282408	7.1446404	-0.42473027	6.704034	Sitting_Watch
15:43:07.390	6.9314256	-0.3974496	6.5124273	0.0019388862	-0.0010549643	0.0031282408	7.1446404	-0.42473027	6.704034	Sitting_Watch
15:43:07.413	6.9314256	-0.3974496	6.5124273	-0.004169766	0.0038319575	-0.0011478158	7.1477137	-0.42325464	6.700846	Sitting_Watch
15:43:07.436	6.9314256	-0.3974496	6.5124273	-0.004169766	0.0038319575	-0.0011478158	7.1477137	-0.42325464	6.700846	Sitting_Watch
15:43:07.459	6.9314256	-0.3974496	6.5124273	-0.004169766	0.0038319575	-0.0011478158	7.1477137	-0.42325464	6.700846	Sitting_Watch
15:43:07.482	6.9314256	-0.3974496	6.5124273	-0.004169766	0.0038319575	-0.0011478158	7.1477137	-0.42325464	6.700846	Sitting_Watch
15:43:07.504	6.9314256	-0.3974496	6.5124273	-0.004169766	0.0038319575	-0.0011478158	7.1477137	-0.42325464	6.700846	Sitting_Watch
15:43:07.526	6.9314256	-0.3974496	6.5124273	-0.004169766	0.0038319575	-0.0011478158	7.1477137	-0.42325464	6.700846	Sitting_Watch
15:43:07.550	6.9314256	-0.3974496	6.5124273	-0.004169766	0.0038319575	-0.0011478158	7.1477137	-0.42325464	6.700846	Sitting_Watch
15:43:07.571	6.9290314	-0.37111259	6.517216	-0.004169766	0.0038319575	-0.0011478158	7.1477137	-0.42325464	6.700846	Sitting_Watch
15:43:07.594	6.9290314	-0.37111259	6.517216	-0.00050457474	0.010551476	0.007404298	7.147381	-0.41546822	6.7016864	Sitting_Watch
15:43:07.616	6.9290314	-0.37111259	6.517216	-0.00050457474	0.010551476	0.007404298	7.147381	-0.41546822	6.7016864	Sitting_Watch
15:43:07.638	6.9290314	-0.37111259	6.517216	-0.00050457474	0.010551476	0.007404298	7.147381	-0.41546822	6.7016864	Sitting_Watch
15:43:07.662	6.9290314	-0.37111259	6.517216	-0.00050457474	0.010551476	0.007404298	7.147381	-0.41546822	6.7016864	Sitting_Watch
15:43:07.684	6.9290314	-0.37111259	6.517216	-0.00050457474	0.010551476	0.007404298	7.147381	-0.41546822	6.7016864	Sitting_Watch
15:43:07.706	6.9290314	-0.37111259	6.517216	-0.00050457474	0.010551476	0.007404298	7.147381	-0.41546822	6.7016864	Sitting_Watch
15:43:07.729	6.9290314	-0.37111259	6.517216	-0.00050457474	0.010551476	0.007404298	7.147381	-0.41546822	6.7016864	Sitting_Watch
15:43:07.751	6.9290314	-0.37111259	6.517216	-0.00050457474	0.010551476	0.007404298	7.147381	-0.41546822	6.7016864	Sitting_Watch
15:43:07.775	6.924243	-0.39266106	6.490879	0.009880135	-0.0047201556	-0.00053695054	7.149875	-0.41235915	6.69922	Sitting_Watch
15:43:07.797	6.924243	-0.39266106	6.490879	0.009880135	-0.0047201556	-0.00053695054	7.149875	-0.41235915	6.69922	Sitting_Watch
15:43:07.820	6.924243	-0.39266106	6.490879	0.009880135	-0.0047201556	-0.00053695054	7.149875	-0.41235915	6.69922	Sitting_Watch
15:43:07.842	6.924243	-0.39266106	6.490879	0.009880135	-0.0047201556	-0.00053695054	7.149875	-0.41235915	6.69922	Sitting_Watch
15:43:07.864	6.924243	-0.39266106	6.490879	0.009880135	-0.0047201556	-0.00053695054	7.149875	-0.41235915	6.69922	Sitting_Watch
15:43:07.886	6.924243	-0.39266106	6.490879	0.009880135	-0.0047201556	-0.00053695054	7.149875	-0.41235915	6.69922	Sitting_Watch
15:43:07.907	6.924243	-0.39266106	6.490879	0.009880135	-0.0047201556	-0.00053695054	7.149875	-0.41235915	6.69922	Sitting_Watch
15:43:07.929	6.924243	-0.39266106	6.490879	0.009880135	-0.0047201556	-0.00053695054	7.149875	-0.41235915	6.69922	Sitting_Watch
15:43:07.951	6.924243	-0.39266106	6.490879	0.008047539	0.02032532	0.006182567	7.1510034	-0.40836367	6.698261	Sitting_Watch
15:43:07.974	6.926637	-0.36871833	6.488485	0.008047539	0.02032532	0.006182567	7.1510034	-0.40836367	6.698261	Sitting_Watch
15:43:07.998	6.926637	-0.36871833	6.488485	0.008047539	0.02032532	0.006182567	7.1510034	-0.40836367	6.698261	Sitting_Watch
15:43:08.020	6.926637	-0.36871833	6.488485	0.008047539	0.02032532	0.006182567	7.1510034	-0.40836367	6.698261	Sitting_Watch
15:43:08.042	6.926637	-0.36871833	6.488485	0.008047539	0.02032532	0.006182567	7.1510034	-0.40836367	6.698261	Sitting_Watch
15:43:08.064	6.926637	-0.36871833	6.488485	0.008047539	0.02032532	0.006182567	7.1510034	-0.40836367	6.698261	Sitting_Watch
15:43:08.087	6.926637	-0.36871833	6.488485	0.008047539	0.02032532	0.006182567	7.1510034	-0.40836367	6.698261	Sitting_Watch
15:43:08.109	6.926637	-0.36871833	6.488485	0.008047539	0.02032532	0.006182567	7.1510034	-0.40836367	6.698261	Sitting_Watch
15:43:08.130	6.926637	-0.36871833	6.488485	-0.01516534	0.004442823	0.018399872	7.1510034	-0.40836367	6.698261	Sitting_Watch
15:43:08.152	6.926637	-0.36871833	6.488485	-0.01516534	0.004442823	0.018399872	7.1423516	-0.4140423	6.7071347	Sitting_Watch
15:43:08.174	6.926637	-0.35674694	6.526793	-0.01516534	0.004442823	0.018399872	7.1423516	-0.4140423	6.7071347	Sitting_Watch
15:43:08.197	6.926637	-0.35674694	6.526793	-0.01516534	0.004442823	0.018399872	7.1423516	-0.4140423	6.7071347	Sitting_Watch
15:43:08.220	6.926637	-0.35674694	6.526793	-0.01516534	0.004442823	0.018399872	7.1423516	-0.4140423	6.7071347	Sitting_Watch
15:43:08.242	6.926637	-0.35674694	6.526793	-0.01516534	0.004442823	0.018399872	7.1423516	-0.4140423	6.7071347	Sitting_Watch
15:43:08.265	6.926637	-0.35674694	6.526793	-0.01516534	0.004442823	0.018399872	7.1423516	-0.4140423	6.7071347	Sitting_Watch
15:43:08.288	6.926637	-0.35674694	6.526793	-0.01516534	0.004442823	0.018399872	7.1423516	-0.4140423	6.7071347	Sitting_Watch
15:43:08.311	6.926637	-0.35674694	6.526793	-0.01516534	0.004442823	0.018399872	7.1423516	-0.4140423	6.7071347	Sitting_Watch
15:43:08.334	6.926637	-0.35674694	6.526793	0.014156191	0.004442823	0.0025173756	7.1384177	-0.4178329	6.7110887	Sitting_Watch
15:43:08.358	6.926637	-0.35674694	6.526793	0.014156191	0.004442823	0.0025173756	7.1384177	-0.4178329	6.7110887	Sitting_Watch
15:43:08.379	6.9553685	-0.40463245	6.5459476	0.014156191	0.004442823	0.0025173756	7.1384177	-0.4178329	6.7110887	Sitting_Watch
15:43:08.401	6.9553685	-0.40463245	6.5459476	0.014156191	0.004442823	0.0025173756	7.1384177	-0.4178329	6.7110887	Sitting_Watch
15:43:08.424	6.9553685	-0.40463245	6.5459476	0.014156191	0.004442823	0.0025173756	7.1384177	-0.4178329	6.7110887	Sitting_Watch
15:43:08.447	6.9553685	-0.40463245	6.5459476	0.014156191	0.004442823	0.0025173756	7.1384177	-0.4178329	6.7110887	Sitting_Watch
15:43:08.469	6.9553685	-0.40463245	6.5459476	0.014156191	0.004442823	0.0025173756	7.1384177	-0.4178329	6.7110887	Sitting_Watch
15:43:08.491	6.9553685	-0.40463245	6.5459476	0.014156191	0.004442823	0.0025173756	7.1384177	-0.4178329	6.7110887	Sitting_Watch
15:43:08.516	6.9553685	-0.40463245	6.5459476	0.00010629055	0.014827532	0.012902086	7.136447	-0.41166914	6.713559	Sitting_Watch
15:43:08.539	6.9553685	-0.40463245	6.5459476	0.00010629055	0.014827532	0.012902086	7.136447	-0.41166914	6.713559	Sitting_Watch
15:43:08.564	6.9098773	-0.35674694	6.5196104	0.00010629055	0.014827532	0.012902086	7.136447	-0.41166914	6.713559	Sitting_Watch
15:43:08.587	6.9098773	-0.35674694	6.5196104	0.00010629055	0.014827532	0.012902086	7.136447	-0.41166914	6.713559	Sitting_Watch
15:43:08.609	6.9098773	-0.35674694	6.5196104	0.00010629055	0.014827532	0.012902086	7.136447	-0.41166914	6.713559	Sitting_Watch
15:43:08.632	6.9098773	-0.35674694	6.5196104	0.00010629055	0.014827532	0.012902086	7.136447	-0.41166914	6.713559	Sitting_Watch
15:43:08.654	6.9098773	-0.35674694	6.5196104	0.00010629055	0.014827532	0.012902086	7.136447	-0.41166914	6.713559	Sitting_Watch
15:43:08.677	6.9098773	-0.35674694	6.5196104	0.006825808	0.0062754187	0.009847758	7.1318536	-0.41334787	6.7183437	Sitting_Watch
15:43:08.698	6.9098773	-0.35674694	6.5196104	0.006825808	0.0062754187	0.009847758	7.1318536	-0.41334787	6.7183437	Sitting_Watch
15:43:08.721	6.9098773	-0.35674694	6.5196104	0.006825808	0.0062754187	0.009847758	7.1318536	-0.41334787	6.7183437	Sitting_Watch
15:43:08.744	6.9098773	-0.35674694	6.5196104	0.006825808	0.0062754187	0.009847758	7.1318536	-0.41334787	6.7183437	Sitting_Watch
15:43:08.767	6.9003	-0.35674694	6.5627074	0.006825808	0.0062754187	0.009847758	7.1318536	-0.41334787	6.7183437	Sitting_Watch
15:43:08.790	6.9003	-0.35674694	6.5627074	0.006825808	0.0062754187	0.009847758	7.1318536	-0.41334787	6.7183437	Sitting_Watch
15:43:08.812	6.9003	-0.35674694	6.5627074	0.006825808	0.0062754187	0.009847758	7.1318536	-0.41334787	6.7183437	Sitting_Watch
15:43:08.836	6.9003	-0.35674694	6.5627074	0.006825808	0.0062754187	0.009847758	7.1318536	-0.41334787	6.7183437	Sitting_Watch
15:43:08.858	6.9003	-0.35674694	6.5627074	0.004993213	0.006886284	0.004960837	7.122754	-0.41030866	6.7281713	Sitting_Watch
15:43:08.880	6.9003	-0.35674694	6.5627074	0.004993213	0.006886284	0.004960837	7.122754	-0.41030866	6.7281713	Sitting_Watch
15:43:08.902	6.9003	-0.35674694	6.5627074	0.004993213	0.006886284	0.004960837	7.122754	-0.41030866	6.7281713	Sitting_Watch
15:43:08.923	6.9003	-0.35674694	6.5627074	0.004993213	0.006886284	0.004960837	7.122754	-0.41030866	6.7281713	Sitting_Watch
15:43:08.945	6.9003	-0.35674694	6.5627074	0.004993213	0.006886284	0.004960837	7.122754	-0.41030866	6.7281713	Sitting_Watch
15:43:08.967	6.902694	-0.35914123	6.5220046	0.004993213	0.006886284	0.004960837	7.122754	-0.41030866	6.7281713	Sitting_Watch
15:43:08.989	6.902694	-0.35914123	6.5220046	0.004993213	0.006886284	0.004960837	7.122754	-0.41030866	6.7281713	Sitting_Watch
15:43:09.013	6.902694	-0.35914123	6.5220046	0.004993213	0.006886284	0.004960837	7.122754	-0.41030866	6.7281713	Sitting_Watch
15:43:09.035	6.902694	-0.35914123	6.5220046	0.0019388862	-0.009607078	-0.011532525	7.130711	-0.4021382	6.720235	Sitting_Watch
15:43:09.056	6.902694	-0.35914123	6.5220046	0.0019388862	-0.009607078	-0.011532525	7.130711	-0.4021382	6.720235	Sitting_Watch
15:43:09.078	6.902694	-0.35914123	6.5220046	0.0019388862	-0.009607078	-0.011532525	7.130711	-0.4021382	6.720235	Sitting_Watch
15:43:09.101	6.902694	-0.35914123	6.5220046	0.0019388862	-0.009607078	-0.011532525	7.130711	-0.4021382	6.720235	Sitting_Watch
15:43:09.124	6.902694	-0.35914123	6.5220046	0.0019388862	-0.009607078	-0.011532525	7.130711	-0.4021382	6.720235	Sitting_Watch
15:43:09.147	6.902694	-0.35914123	6.5220046	0.0019388862	-0.009607078	-0.011532525	7.130711	-0.4021382	6.720235	Sitting_Watch
15:43:09.169	6.9218483	-0.40463245	6.5555243	0.0019388862	-0.009607078	-0.011532525	7.130711	-0.4021382	6.720235	Sitting_Watch
15:43:09.191	6.9218483	-0.40463245	6.5555243	0.0019388862	-0.009607078	-0.011532525	7.130711	-0.4021382	6.720235	Sitting_Watch
15:43:09.213	6.9218483	-0.40463245	6.5555243	0.006214943	-0.027933035	-0.006645603	7.145065	-0.39782268	6.7052298	Sitting_Watch
15:43:09.235	6.9218483	-0.40463245	6.5555243	0.006214943	-0.027933035	-0.006645603	7.145065	-0.39782268	6.7052298	Sitting_Watch
15:43:09.257	6.9218483	-0.40463245	6.5555243	0.006214943	-0.027933035	-0.006645603	7.145065	-0.39782268	6.7052298	Sitting_Watch
15:43:09.279	6.9218483	-0.40463245	6.5555243	0.006214943	-0.027933035	-0.006645603	7.145065	-0.39782268	6.7052298	Sitting_Watch
15:43:09.301	6.9218483	-0.40463245	6.5555243	0.006214943	-0.027933035	-0.006645603	7.145065	-0.39782268	6.7052298	Sitting_Watch
15:43:09.323	6.9218483	-0.40463245	6.5555243	0.006214943	-0.027933035	-0.006645603	7.145065	-0.39782268	6.7052298	Sitting_Watch
15:43:09.346	6.9218483	-0.40463245	6.5555243	0.006214943	-0.027933035	-0.006645603	7.145065	-0.39782268	6.7052298	Sitting_Watch
15:43:09.368	6.9577627	-0.32562137	6.5052447	0.006214943	-0.027933035	-0.006645603	7.145065	-0.39782268	6.7052298	Sitting_Watch
15:43:09.391	6.9577627	-0.32562137	6.5052447	0.006214943	-0.027933035	-0.006645603	7.145065	-0.39782268	6.7052298	Sitting_Watch
15:43:09.414	6.9577627	-0.32562137	6.5052447	0.0056040776	-0.008385347	-0.009089064	7.1575184	-0.38395986	6.692736	Sitting_Watch
15:43:09.436	6.9577627	-0.32562137	6.5052447	0.0056040776	-0.008385347	-0.009089064	7.1575184	-0.38395986	6.692736	Sitting_Watch
15:43:09.458	6.9577627	-0.32562137	6.5052447	0.0056040776	-0.008385347	-0.009089064	7.1575184	-0.38395986	6.692736	Sitting_Watch
15:43:09.480	6.9577627	-0.32562137	6.5052447	0.0056040776	-0.008385347	-0.009089064	7.1575184	-0.38395986	6.692736	Sitting_Watch
15:43:09.503	6.9577627	-0.32562137	6.5052447	0.0056040776	-0.008385347	-0.009089064	7.1575184	-0.38395986	6.692736	Sitting_Watch
15:43:09.524	6.9577627	-0.32562137	6.5052447	0.0056040776	-0.008385347	-0.009089064	7.1575184	-0.38395986	6.692736	Sitting_Watch
15:43:09.547	6.9577627	-0.32562137	6.5052447	0.0056040776	-0.008385347	-0.009089064	7.1575184	-0.38395986	6.692736	Sitting_Watch
15:43:09.570	6.952974	-0.37111259	6.5004563	0.0056040776	0.0013884967	0.0019065104	7.1577682	-0.37920946	6.6927443	Sitting_Watch
15:43:09.592	6.952974	-0.37111259	6.5004563	0.0056040776	0.0013884967	0.0019065104	7.1577682	-0.37920946	6.6927443	Sitting_Watch
15:43:09.615	6.952974	-0.37111259	6.5004563	0.0056040776	0.0013884967	0.0019065104	7.1577682	-0.37920946	6.6927443	Sitting_Watch
15:43:09.638	6.952974	-0.37111259	6.5004563	0.0056040776	0.0013884967	0.0019065104	7.1577682	-0.37920946	6.6927443	Sitting_Watch
15:43:09.661	6.952974	-0.37111259	6.5004563	0.0056040776	0.0013884967	0.0019065104	7.1577682	-0.37920946	6.6927443	Sitting_Watch
15:43:09.684	6.952974	-0.37111259	6.5004563	0.0056040776	0.0013884967	0.0019065104	7.1577682	-0.37920946	6.6927443	Sitting_Watch
15:43:09.706	6.9505796	-0.29689008	6.517216	0.0056040776	0.0013884967	0.0019065104	7.1577682	-0.37920946	6.6927443	Sitting_Watch
15:43:09.728	6.9505796	-0.29689008	6.517216	0.0056040776	0.0013884967	0.0019065104	7.1577682	-0.37920946	6.6927443	Sitting_Watch
15:43:09.749	6.9505796	-0.29689008	6.517216	-0.0066132275	0.008108014	0.0019065104	7.1575155	-0.3728598	6.6933684	Sitting_Watch
15:43:09.770	6.9505796	-0.29689008	6.517216	-0.0066132275	0.008108014	0.0019065104	7.1575155	-0.3728598	6.6933684	Sitting_Watch
15:43:09.792	6.9505796	-0.29689008	6.517216	-0.0066132275	0.008108014	0.0019065104	7.1575155	-0.3728598	6.6933684	Sitting_Watch
15:43:09.813	6.9505796	-0.29689008	6.517216	-0.0066132275	0.008108014	0.0019065104	7.1575155	-0.3728598	6.6933684	Sitting_Watch
15:43:09.834	6.9505796	-0.29689008	6.517216	-0.0066132275	0.008108014	0.0019065104	7.1575155	-0.3728598	6.6933684	Sitting_Watch
15:43:09.856	6.9505796	-0.29689008	6.517216	-0.0066132275	0.008108014	0.0019065104	7.1575155	-0.3728598	6.6933684	Sitting_Watch
15:43:09.877	6.9505796	-0.29689008	6.517216	-0.0066132275	0.008108014	0.0019065104	7.1575155	-0.3728598	6.6933684	Sitting_Watch
15:43:09.899	6.9505796	-0.28731298	6.507639	-0.0066132275	0.008108014	0.0019065104	7.1575155	-0.3728598	6.6933684	Sitting_Watch
15:43:09.921	6.9505796	-0.28731298	6.507639	-0.0066132275	0.008108014	0.0019065104	7.1575155	-0.3728598	6.6933684	Sitting_Watch
15:43:09.942	6.9505796	-0.28731298	6.507639	0.02576263	0.039873008	-0.009089064	7.1489286	-0.3576114	6.703375	Sitting_Watch
15:43:09.964	6.9505796	-0.28731298	6.507639	0.02576263	0.039873008	-0.009089064	7.1489286	-0.3576114	6.703375	Sitting_Watch
15:43:09.987	6.9505796	-0.28731298	6.507639	0.02576263	0.039873008	-0.009089064	7.1489286	-0.3576114	6.703375	Sitting_Watch
15:43:10.009	6.9505796	-0.28731298	6.507639	0.02576263	0.039873008	-0.009089064	7.1489286	-0.3576114	6.703375	Sitting_Watch
15:43:10.030	6.9505796	-0.28731298	6.507639	0.02576263	0.039873008	-0.009089064	7.1489286	-0.3576114	6.703375	Sitting_Watch
15:43:10.052	6.9505796	-0.28731298	6.507639	0.02576263	0.039873008	-0.009089064	7.1489286	-0.3576114	6.703375	Sitting_Watch
15:43:10.073	6.9505796	-0.28731298	6.507639	0.02576263	0.039873008	-0.009089064	7.1489286	-0.3576114	6.703375	Sitting_Watch
15:43:10.094	6.9505796	-0.28731298	6.507639	0.02576263	0.039873008	-0.009089064	7.1489286	-0.3576114	6.703375	Sitting_Watch
15:43:10.115	6.986494	-0.2466103	6.524399	0.0019388862	-0.007163617	-0.002369546	7.1375046	-0.33465603	6.7167172	Sitting_Watch
15:43:10.137	6.986494	-0.2466103	6.524399	0.0019388862	-0.007163617	-0.002369546	7.1375046	-0.33465603	6.7167172	Sitting_Watch
15:43:10.160	6.986494	-0.2466103	6.524399	0.0019388862	-0.007163617	-0.002369546	7.1375046	-0.33465603	6.7167172	Sitting_Watch
15:43:10.183	6.986494	-0.2466103	6.524399	0.0019388862	-0.007163617	-0.002369546	7.1375046	-0.33465603	6.7167172	Sitting_Watch
15:43:10.206	6.986494	-0.2466103	6.524399	0.0019388862	-0.007163617	-0.002369546	7.1375046	-0.33465603	6.7167172	Sitting_Watch
15:43:10.229	6.986494	-0.2466103	6.524399	0.0019388862	-0.007163617	-0.002369546	7.1375046	-0.33465603	6.7167172	Sitting_Watch
15:43:10.251	6.986494	-0.2466103	6.524399	0.0019388862	-0.007163617	-0.002369546	7.1375046	-0.33465603	6.7167172	Sitting_Watch
15:43:10.273	6.986494	-0.2466103	6.524399	0.0019388862	-0.007163617	-0.002369546	7.1375046	-0.33465603	6.7167172	Sitting_Watch
15:43:10.294	6.926637	-0.25379312	6.526793	0.008658404	-0.015104865	-0.015197717	7.1444993	-0.33287296	6.709367	Sitting_Watch
15:43:10.316	6.926637	-0.25379312	6.526793	0.008658404	-0.015104865	-0.015197717	7.1444993	-0.33287296	6.709367	Sitting_Watch
15:43:10.339	6.926637	-0.25379312	6.526793	0.008658404	-0.015104865	-0.015197717	7.1444993	-0.33287296	6.709367	Sitting_Watch
15:43:10.362	6.926637	-0.25379312	6.526793	0.008658404	-0.015104865	-0.015197717	7.1444993	-0.33287296	6.709367	Sitting_Watch
15:43:10.384	6.926637	-0.25379312	6.526793	0.008658404	-0.015104865	-0.015197717	7.1444993	-0.33287296	6.709367	Sitting_Watch
15:43:10.407	6.926637	-0.25379312	6.526793	0.008658404	-0.015104865	-0.015197717	7.1444993	-0.33287296	6.709367	Sitting_Watch
15:43:10.429	6.926637	-0.25379312	6.526793	0.008658404	-0.015104865	-0.015197717	7.1444993	-0.33287296	6.709367	Sitting_Watch
15:43:10.453	6.926637	-0.25379312	6.526793	0.008658404	-0.015104865	-0.015197717	7.1444993	-0.33287296	6.709367	Sitting_Watch
15:43:10.480	6.960157	-0.22745611	6.4765134	-0.006002362	0.00016676621	-0.001758681	7.1489863	-0.32774347	6.704843	Sitting_Watch
15:43:10.503	6.960157	-0.22745611	6.4765134	-0.006002362	0.00016676621	-0.001758681	7.1489863	-0.32774347	6.704843	Sitting_Watch
15:43:10.524	6.960157	-0.22745611	6.4765134	-0.006002362	0.00016676621	-0.001758681	7.1489863	-0.32774347	6.704843	Sitting_Watch
15:43:10.545	6.960157	-0.22745611	6.4765134	-0.006002362	0.00016676621	-0.001758681	7.1489863	-0.32774347	6.704843	Sitting_Watch
15:43:10.567	6.960157	-0.22745611	6.4765134	-0.006002362	0.00016676621	-0.001758681	7.1489863	-0.32774347	6.704843	Sitting_Watch
15:43:10.590	6.960157	-0.22745611	6.4765134	-0.006002362	0.00016676621	-0.001758681	7.1489863	-0.32774347	6.704843	Sitting_Watch
15:43:10.612	6.960157	-0.22745611	6.4765134	-0.006002362	0.00016676621	-0.001758681	7.1489863	-0.32774347	6.704843	Sitting_Watch
15:43:10.635	6.960157	-0.22745611	6.4765134	-0.006002362	0.00016676621	-0.001758681	7.1489863	-0.32774347	6.704843	Sitting_Watch
15:43:10.657	6.919454	-0.2944958	6.5052447	-0.0066132275	-0.0041092904	0.008015162	7.143929	-0.33401132	6.709919	Sitting_Watch
15:43:10.679	6.919454	-0.2944958	6.5052447	-0.0066132275	-0.0041092904	0.008015162	7.143929	-0.33401132	6.709919	Sitting_Watch
15:43:10.702	6.919454	-0.2944958	6.5052447	-0.0066132275	-0.0041092904	0.008015162	7.143929	-0.33401132	6.709919	Sitting_Watch
15:43:10.724	6.919454	-0.2944958	6.5052447	-0.0066132275	-0.0041092904	0.008015162	7.143929	-0.33401132	6.709919	Sitting_Watch
15:43:10.747	6.919454	-0.2944958	6.5052447	-0.0066132275	-0.0041092904	0.008015162	7.143929	-0.33401132	6.709919	Sitting_Watch
15:43:10.770	6.919454	-0.2944958	6.5052447	-0.0066132275	-0.0041092904	0.008015162	7.143929	-0.33401132	6.709919	Sitting_Watch
15:43:10.791	6.919454	-0.2944958	6.5052447	-0.0066132275	-0.0041092904	0.008015162	7.143929	-0.33401132	6.709919	Sitting_Watch
15:43:10.813	6.919454	-0.2944958	6.5052447	-0.0066132275	-0.0041092904	0.008015162	7.143929	-0.33401132	6.709919	Sitting_Watch
15:43:10.834	6.9146657	-0.28970724	6.5387645	0.015988786	0.010551476	0.008015162	7.140987	-0.33535862	6.712983	Sitting_Watch
15:43:10.855	6.9146657	-0.28970724	6.5387645	0.015988786	0.010551476	0.008015162	7.140987	-0.33535862	6.712983	Sitting_Watch
15:43:10.878	6.9146657	-0.28970724	6.5387645	0.015988786	0.010551476	0.008015162	7.140987	-0.33535862	6.712983	Sitting_Watch
15:43:10.902	6.9146657	-0.28970724	6.5387645	0.015988786	0.010551476	0.008015162	7.140987	-0.33535862	6.712983	Sitting_Watch
15:43:10.923	6.9146657	-0.28970724	6.5387645	0.015988786	0.010551476	0.008015162	7.140987	-0.33535862	6.712983	Sitting_Watch
15:43:10.945	6.9146657	-0.28970724	6.5387645	0.015988786	0.010551476	0.008015162	7.140987	-0.33535862	6.712983	Sitting_Watch
15:43:10.967	6.9146657	-0.28970724	6.5387645	0.015988786	0.010551476	0.008015162	7.140987	-0.33535862	6.712983	Sitting_Watch
15:43:10.990	6.9146657	-0.28970724	6.5387645	0.015988786	0.010551476	0.008015162	7.140987	-0.33535862	6.712983	Sitting_Watch
15:43:11.013	6.9146657	-0.28970724	6.5387645	0.015988786	0.010551476	0.008015162	7.140987	-0.33535862	6.712983	Sitting_Watch
15:43:11.036	6.9314256	-0.24900457	6.5411587	-0.009056688	0.019714454	0.01106949	7.138314	-0.33417964	6.7158813	Sitting_Watch
15:43:11.058	6.9314256	-0.24900457	6.5411587	-0.009056688	0.019714454	0.01106949	7.138314	-0.33417964	6.7158813	Sitting_Watch
15:43:11.079	6.9314256	-0.24900457	6.5411587	-0.009056688	0.019714454	0.01106949	7.138314	-0.33417964	6.7158813	Sitting_Watch
15:43:11.101	6.9314256	-0.24900457	6.5411587	-0.009056688	0.019714454	0.01106949	7.138314	-0.33417964	6.7158813	Sitting_Watch
15:43:11.124	6.9314256	-0.24900457	6.5411587	-0.009056688	0.019714454	0.01106949	7.138314	-0.33417964	6.7158813	Sitting_Watch
15:43:11.147	6.9314256	-0.24900457	6.5411587	-0.009056688	0.019714454	0.01106949	7.138314	-0.33417964	6.7158813	Sitting_Watch
15:43:11.170	6.9314256	-0.24900457	6.5411587	-0.009056688	0.019714454	0.01106949	7.138314	-0.33417964	6.7158813	Sitting_Watch
15:43:11.191	6.9314256	-0.24900457	6.5411587	-0.009056688	0.019714454	0.01106949	7.138314	-0.33417964	6.7158813	Sitting_Watch
15:43:11.213	6.952974	-0.22745611	6.5363703	0.0031606168	0.002610227	0.005571702	7.1307316	-0.33855364	6.7237153	Sitting_Watch
15:43:11.237	6.952974	-0.22745611	6.5363703	0.0031606168	0.002610227	0.005571702	7.1307316	-0.33855364	6.7237153	Sitting_Watch
15:43:11.260	6.952974	-0.22745611	6.5363703	0.0031606168	0.002610227	0.005571702	7.1307316	-0.33855364	6.7237153	Sitting_Watch
15:43:11.283	6.952974	-0.22745611	6.5363703	0.0031606168	0.002610227	0.005571702	7.1307316	-0.33855364	6.7237153	Sitting_Watch
15:43:11.304	6.952974	-0.22745611	6.5363703	0.0031606168	0.002610227	0.005571702	7.1307316	-0.33855364	6.7237153	Sitting_Watch
15:43:11.326	6.952974	-0.22745611	6.5363703	0.0031606168	0.002610227	0.005571702	7.1307316	-0.33855364	6.7237153	Sitting_Watch
15:43:11.348	6.952974	-0.22745611	6.5363703	0.0031606168	0.002610227	0.005571702	7.1307316	-0.33855364	6.7237153	Sitting_Watch
15:43:11.369	6.9050884	-0.2849187	6.5196104	-0.004169766	0.0007776315	0.010458624	7.128767	-0.3425167	6.7255936	Sitting_Watch
15:43:11.390	6.9050884	-0.2849187	6.5196104	-0.004169766	0.0007776315	0.010458624	7.128767	-0.3425167	6.7255936	Sitting_Watch
15:43:11.412	6.9050884	-0.2849187	6.5196104	-0.004169766	0.0007776315	0.010458624	7.128767	-0.3425167	6.7255936	Sitting_Watch
15:43:11.436	6.9050884	-0.2849187	6.5196104	-0.004169766	0.0007776315	0.010458624	7.128767	-0.3425167	6.7255936	Sitting_Watch
15:43:11.457	6.9050884	-0.2849187	6.5196104	-0.004169766	0.0007776315	0.010458624	7.128767	-0.3425167	6.7255936	Sitting_Watch
15:43:11.479	6.9050884	-0.2849187	6.5196104	-0.004169766	0.0007776315	0.010458624	7.128767	-0.3425167	6.7255936	Sitting_Watch
15:43:11.501	6.9050884	-0.2849187	6.5196104	-0.004169766	0.0007776315	0.010458624	7.128767	-0.3425167	6.7255936	Sitting_Watch
15:43:11.523	6.9050884	-0.2849187	6.5196104	-0.004169766	0.0007776315	0.010458624	7.128767	-0.3425167	6.7255936	Sitting_Watch
15:43:11.546	6.9050884	-0.2849187	6.5196104	-0.004169766	0.0007776315	0.010458624	7.128767	-0.3425167	6.7255936	Sitting_Watch
15:43:11.569	6.93382	-0.2561874	6.5363703	0.0031606168	-0.0047201556	-0.002369546	7.126588	-0.33826867	6.728117	Sitting_Watch
15:43:11.592	6.93382	-0.2561874	6.5363703	0.0031606168	-0.0047201556	-0.002369546	7.126588	-0.33826867	6.728117	Sitting_Watch
15:43:11.613	6.93382	-0.2561874	6.5363703	0.0031606168	-0.0047201556	-0.002369546	7.126588	-0.33826867	6.728117	Sitting_Watch
15:43:11.635	6.93382	-0.2561874	6.5363703	0.0031606168	-0.0047201556	-0.002369546	7.126588	-0.33826867	6.728117	Sitting_Watch
15:43:11.656	6.93382	-0.2561874	6.5363703	0.0031606168	-0.0047201556	-0.002369546	7.126588	-0.33826867	6.728117	Sitting_Watch
15:43:11.680	6.93382	-0.2561874	6.5363703	0.0031606168	-0.0047201556	-0.002369546	7.126588	-0.33826867	6.728117	Sitting_Watch
15:43:11.702	6.93382	-0.2561874	6.5363703	0.0031606168	-0.0047201556	-0.002369546	7.126588	-0.33826867	6.728117	Sitting_Watch
15:43:11.724	6.93382	-0.2561874	6.5363703	0.0031606168	-0.0047201556	-0.002369546	7.126588	-0.33826867	6.728117	Sitting_Watch
15:43:11.746	6.9314256	-0.26337022	6.5196104	0.00010629055	-0.010217943	-0.008478199	7.1269813	-0.3309157	6.728067	Sitting_Watch
15:43:11.769	6.9314256	-0.26337022	6.5196104	0.00010629055	-0.010217943	-0.008478199	7.1269813	-0.3309157	6.728067	Sitting_Watch
15:43:11.792	6.9314256	-0.26337022	6.5196104	0.00010629055	-0.010217943	-0.008478199	7.1269813	-0.3309157	6.728067	Sitting_Watch
15:43:11.815	6.9314256	-0.26337022	6.5196104	0.00010629055	-0.010217943	-0.008478199	7.1269813	-0.3309157	6.728067	Sitting_Watch
15:43:11.838	6.9314256	-0.26337022	6.5196104	0.00010629055	-0.010217943	-0.008478199	7.1269813	-0.3309157	6.728067	Sitting_Watch
15:43:11.860	6.9314256	-0.26337022	6.5196104	0.00010629055	-0.010217943	-0.008478199	7.1269813	-0.3309157	6.728067	Sitting_Watch
15:43:11.882	6.9314256	-0.26337022	6.5196104	0.00010629055	-0.010217943	-0.008478199	7.1269813	-0.3309157	6.728067	Sitting_Watch
15:43:11.904	6.9314256	-0.26337022	6.5196104	0.00010629055	-0.010217943	-0.008478199	7.1269813	-0.3309157	6.728067	Sitting_Watch
15:43:11.926	6.9577627	-0.28013015	6.529187	-0.011500149	-0.0041092904	-0.002369546	7.132507	-0.3260577	6.7224464	Sitting_Watch
15:43:11.948	6.9577627	-0.28013015	6.529187	-0.011500149	-0.0041092904	-0.002369546	7.132507	-0.3260577	6.7224464	Sitting_Watch
15:43:11.971	6.9577627	-0.28013015	6.529187	-0.011500149	-0.0041092904	-0.002369546	7.132507	-0.3260577	6.7224464	Sitting_Watch
15:43:11.993	6.9577627	-0.28013015	6.529187	-0.011500149	-0.0041092904	-0.002369546	7.132507	-0.3260577	6.7224464	Sitting_Watch
15:43:12.014	6.9577627	-0.28013015	6.529187	-0.011500149	-0.0041092904	-0.002369546	7.132507	-0.3260577	6.7224464	Sitting_Watch
15:43:12.035	6.9577627	-0.28013015	6.529187	-0.011500149	-0.0041092904	-0.002369546	7.132507	-0.3260577	6.7224464	Sitting_Watch
15:43:12.056	6.9577627	-0.28013015	6.529187	-0.011500149	-0.0041092904	-0.002369546	7.132507	-0.3260577	6.7224464	Sitting_Watch
15:43:12.079	6.9577627	-0.28013015	6.529187	-0.011500149	-0.0041092904	-0.002369546	7.132507	-0.3260577	6.7224464	Sitting_Watch
15:43:12.102	6.93382	-0.2466103	6.4358106	0.012323595	-0.010217943	0.015956411	7.1504188	-0.32350832	6.7035217	Sitting_Watch
15:43:12.125	6.93382	-0.2466103	6.4358106	0.012323595	-0.010217943	0.015956411	7.1504188	-0.32350832	6.7035217	Sitting_Watch
15:43:12.147	6.93382	-0.2466103	6.4358106	0.012323595	-0.010217943	0.015956411	7.1504188	-0.32350832	6.7035217	Sitting_Watch
15:43:12.168	6.93382	-0.2466103	6.4358106	0.012323595	-0.010217943	0.015956411	7.1504188	-0.32350832	6.7035217	Sitting_Watch
15:43:12.191	6.93382	-0.2466103	6.4358106	0.012323595	-0.010217943	0.015956411	7.1504188	-0.32350832	6.7035217	Sitting_Watch
15:43:12.212	6.93382	-0.2466103	6.4358106	0.012323595	-0.010217943	0.015956411	7.1504188	-0.32350832	6.7035217	Sitting_Watch
15:43:12.240	6.93382	-0.2466103	6.4358106	0.012323595	-0.010217943	0.015956411	7.1504188	-0.32350832	6.7035217	Sitting_Watch
15:43:12.262	6.93382	-0.2466103	6.4358106	0.012323595	-0.010217943	0.015956411	7.1504188	-0.32350832	6.7035217	Sitting_Watch
15:43:12.284	6.952974	-0.25379312	6.483696	0.0025497514	0.006886284	0.012902086	7.154067	-0.323513	6.699622	Sitting_Watch
15:43:12.307	6.952974	-0.25379312	6.483696	0.0025497514	0.006886284	0.012902086	7.154067	-0.323513	6.699622	Sitting_Watch
15:43:12.328	6.952974	-0.25379312	6.483696	0.0025497514	0.006886284	0.012902086	7.154067	-0.323513	6.699622	Sitting_Watch
15:43:12.352	6.952974	-0.25379312	6.483696	0.0025497514	0.006886284	0.012902086	7.154067	-0.323513	6.699622	Sitting_Watch
15:43:12.374	6.952974	-0.25379312	6.483696	0.0025497514	0.006886284	0.012902086	7.154067	-0.323513	6.699622	Sitting_Watch
15:43:12.396	6.952974	-0.25379312	6.483696	0.0025497514	0.006886284	0.012902086	7.154067	-0.323513	6.699622	Sitting_Watch
15:43:12.418	6.952974	-0.25379312	6.483696	0.0025497514	0.006886284	0.012902086	7.154067	-0.323513	6.699622	Sitting_Watch
15:43:12.439	6.952974	-0.25379312	6.483696	0.0025497514	0.006886284	0.012902086	7.154067	-0.323513	6.699622	Sitting_Watch
15:43:12.462	6.9290314	-0.2849187	6.5004563	-0.007834958	-0.0047201556	0.008626028	7.156407	-0.32611296	6.6969967	Sitting_Watch
15:43:12.485	6.9290314	-0.2849187	6.5004563	-0.007834958	-0.0047201556	0.008626028	7.156407	-0.32611296	6.6969967	Sitting_Watch
15:43:12.506	6.9290314	-0.2849187	6.5004563	-0.007834958	-0.0047201556	0.008626028	7.156407	-0.32611296	6.6969967	Sitting_Watch
15:43:12.529	6.9290314	-0.2849187	6.5004563	-0.007834958	-0.0047201556	0.008626028	7.156407	-0.32611296	6.6969967	Sitting_Watch
15:43:12.551	6.9290314	-0.2849187	6.5004563	-0.007834958	-0.0047201556	0.008626028	7.156407	-0.32611296	6.6969967	Sitting_Watch
15:43:12.575	6.9290314	-0.2849187	6.5004563	-0.007834958	-0.0047201556	0.008626028	7.156407	-0.32611296	6.6969967	Sitting_Watch
15:43:12.598	6.9290314	-0.2849187	6.5004563	-0.007834958	-0.0047201556	0.008626028	7.156407	-0.32611296	6.6969967	Sitting_Watch
15:43:12.619	6.9290314	-0.2849187	6.5004563	-0.007834958	-0.0047201556	0.008626028	7.156407	-0.32611296	6.6969967	Sitting_Watch
15:43:12.643	6.9481854	-0.27294734	6.466936	0.004993213	-0.0041092904	0.005571702	7.1608205	-0.32737932	6.6922145	Sitting_Watch
15:43:12.669	6.9481854	-0.27294734	6.466936	0.004993213	-0.0041092904	0.005571702	7.1608205	-0.32737932	6.6922145	Sitting_Watch
15:43:12.691	6.9481854	-0.27294734	6.466936	0.004993213	-0.0041092904	0.005571702	7.1608205	-0.32737932	6.6922145	Sitting_Watch
15:43:12.713	6.9481854	-0.27294734	6.466936	0.004993213	-0.0041092904	0.005571702	7.1608205	-0.32737932	6.6922145	Sitting_Watch
15:43:12.735	6.9481854	-0.27294734	6.466936	0.004993213	-0.0041092904	0.005571702	7.1608205	-0.32737932	6.6922145	Sitting_Watch
15:43:12.758	6.9481854	-0.27294734	6.466936	0.004993213	-0.0041092904	0.005571702	7.1608205	-0.32737932	6.6922145	Sitting_Watch
15:43:12.779	6.9481854	-0.27294734	6.466936	0.004993213	-0.0041092904	0.005571702	7.1608205	-0.32737932	6.6922145	Sitting_Watch
15:43:12.802	6.9481854	-0.27294734	6.466936	0.004993213	-0.0041092904	0.005571702	7.1608205	-0.32737932	6.6922145	Sitting_Watch
15:43:12.825	6.996071	-0.23942748	6.4789076	-0.0072240923	-0.0047201556	-0.002369546	7.1626525	-0.32780397	6.6902313	Sitting_Watch
15:43:12.847	6.996071	-0.23942748	6.4789076	-0.0072240923	-0.0047201556	-0.002369546	7.1626525	-0.32780397	6.6902313	Sitting_Watch
15:43:12.870	6.996071	-0.23942748	6.4789076	-0.0072240923	-0.0047201556	-0.002369546	7.1626525	-0.32780397	6.6902313	Sitting_Watch
15:43:12.893	6.996071	-0.23942748	6.4789076	-0.0072240923	-0.0047201556	-0.002369546	7.1626525	-0.32780397	6.6902313	Sitting_Watch
15:43:12.916	6.996071	-0.23942748	6.4789076	-0.0072240923	-0.0047201556	-0.002369546	7.1626525	-0.32780397	6.6902313	Sitting_Watch
15:43:12.939	6.996071	-0.23942748	6.4789076	-0.0072240923	-0.0047201556	-0.002369546	7.1626525	-0.32780397	6.6902313	Sitting_Watch
15:43:12.960	6.996071	-0.23942748	6.4789076	-0.0072240923	-0.0047201556	-0.002369546	7.1626525	-0.32780397	6.6902313	Sitting_Watch
15:43:12.981	6.996071	-0.23942748	6.4789076	-0.0072240923	-0.0047201556	-0.002369546	7.1626525	-0.32780397	6.6902313	Sitting_Watch
15:43:13.004	6.9553685	-0.27055305	6.464542	-0.012111015	-0.011439674	0.00068477995	7.1658373	-0.3289847	6.6867676	Sitting_Watch
15:43:13.026	6.9553685	-0.27055305	6.464542	-0.012111015	-0.011439674	0.00068477995	7.1658373	-0.3289847	6.6867676	Sitting_Watch
15:43:13.048	6.9553685	-0.27055305	6.464542	-0.012111015	-0.011439674	0.00068477995	7.1658373	-0.3289847	6.6867676	Sitting_Watch
15:43:13.070	6.9553685	-0.27055305	6.464542	-0.012111015	-0.011439674	0.00068477995	7.1658373	-0.3289847	6.6867676	Sitting_Watch
15:43:13.092	6.9553685	-0.27055305	6.464542	-0.012111015	-0.011439674	0.00068477995	7.1658373	-0.3289847	6.6867676	Sitting_Watch
15:43:13.115	6.9553685	-0.27055305	6.464542	-0.012111015	-0.011439674	0.00068477995	7.1658373	-0.3289847	6.6867676	Sitting_Watch
15:43:13.138	6.9553685	-0.27055305	6.464542	-0.012111015	-0.011439674	0.00068477995	7.1658373	-0.3289847	6.6867676	Sitting_Watch
15:43:13.161	6.9553685	-0.27055305	6.464542	-0.012111015	-0.011439674	0.00068477995	7.1658373	-0.3289847	6.6867676	Sitting_Watch
15:43:13.184	6.9745226	-0.2753416	6.4525704	-0.0029480357	-0.005331021	0.0037391062	7.169064	-0.32839784	6.683334	Sitting_Watch
15:43:13.206	6.9745226	-0.2753416	6.4525704	-0.0029480357	-0.005331021	0.0037391062	7.169064	-0.32839784	6.683334	Sitting_Watch
15:43:13.228	6.9745226	-0.2753416	6.4525704	-0.0029480357	-0.005331021	0.0037391062	7.169064	-0.32839784	6.683334	Sitting_Watch
15:43:13.250	6.9745226	-0.2753416	6.4525704	-0.0029480357	-0.005331021	0.0037391062	7.169064	-0.32839784	6.683334	Sitting_Watch
15:43:13.271	6.9745226	-0.2753416	6.4525704	-0.0029480357	-0.005331021	0.0037391062	7.169064	-0.32839784	6.683334	Sitting_Watch
15:43:13.293	6.9745226	-0.2753416	6.4525704	-0.0029480357	-0.005331021	0.0037391062	7.169064	-0.32839784	6.683334	Sitting_Watch
15:43:13.316	6.9745226	-0.2753416	6.4525704	-0.0029480357	-0.005331021	0.0037391062	7.169064	-0.32839784	6.683334	Sitting_Watch
15:43:13.338	6.9745226	-0.2753416	6.4525704	-0.0029480357	-0.005331021	0.0037391062	7.169064	-0.32839784	6.683334	Sitting_Watch
15:43:13.362	6.986494	-0.3232271	6.4860907	0.0025497514	0.002610227	0.005571702	7.1703067	-0.32464698	6.6821814	Sitting_Watch
15:43:13.383	6.986494	-0.3232271	6.4860907	0.0025497514	0.002610227	0.005571702	7.1703067	-0.32464698	6.6821814	Sitting_Watch
15:43:13.406	6.986494	-0.3232271	6.4860907	0.0025497514	0.002610227	0.005571702	7.1703067	-0.32464698	6.6821814	Sitting_Watch
15:43:13.428	6.986494	-0.3232271	6.4860907	0.0025497514	0.002610227	0.005571702	7.1703067	-0.32464698	6.6821814	Sitting_Watch
15:43:13.451	6.986494	-0.3232271	6.4860907	0.0025497514	0.002610227	0.005571702	7.1703067	-0.32464698	6.6821814	Sitting_Watch
15:43:13.474	6.986494	-0.3232271	6.4860907	0.0025497514	0.002610227	0.005571702	7.1703067	-0.32464698	6.6821814	Sitting_Watch
15:43:13.496	6.986494	-0.3232271	6.4860907	0.0025497514	0.002610227	0.005571702	7.1703067	-0.32464698	6.6821814	Sitting_Watch
15:43:13.517	6.986494	-0.3232271	6.4860907	0.0025497514	0.002610227	0.005571702	7.1703067	-0.32464698	6.6821814	Sitting_Watch
15:43:13.538	6.9505796	-0.26337022	6.4693303	-0.0047806315	0.005053688	0.009847758	7.1686993	-0.32542115	6.683871	Sitting_Watch
15:43:13.560	6.9505796	-0.26337022	6.4693303	-0.0047806315	0.005053688	0.009847758	7.1686993	-0.32542115	6.683871	Sitting_Watch
15:43:13.584	6.9505796	-0.26337022	6.4693303	-0.0047806315	0.005053688	0.009847758	7.1686993	-0.32542115	6.683871	Sitting_Watch
15:43:13.609	6.9505796	-0.26337022	6.4693303	-0.0047806315	0.005053688	0.009847758	7.1686993	-0.32542115	6.683871	Sitting_Watch
15:43:13.632	6.9505796	-0.26337022	6.4693303	-0.0047806315	0.005053688	0.009847758	7.1686993	-0.32542115	6.683871	Sitting_Watch
15:43:13.658	6.9505796	-0.26337022	6.4693303	-0.0047806315	0.005053688	0.009847758	7.1686993	-0.32542115	6.683871	Sitting_Watch
15:43:13.680	6.9505796	-0.26337022	6.4693303	-0.0047806315	0.005053688	0.009847758	7.1686993	-0.32542115	6.683871	Sitting_Watch
15:43:13.702	6.9505796	-0.26337022	6.4693303	-0.0047806315	0.005053688	0.009847758	7.1686993	-0.32542115	6.683871	Sitting_Watch
15:43:13.724	6.941003	-0.2944958	6.4597535	-0.0011154399	0.0007776315	0.01351295	7.1652822	-0.330126	6.687301	Sitting_Watch
15:43:13.746	6.941003	-0.2944958	6.4597535	-0.0011154399	0.0007776315	0.01351295	7.1652822	-0.330126	6.687301	Sitting_Watch
15:43:13.767	6.941003	-0.2944958	6.4597535	-0.0011154399	0.0007776315	0.01351295	7.1652822	-0.330126	6.687301	Sitting_Watch
15:43:13.789	6.941003	-0.2944958	6.4597535	-0.0011154399	0.0007776315	0.01351295	7.1652822	-0.330126	6.687301	Sitting_Watch
15:43:13.810	6.941003	-0.2944958	6.4597535	-0.0011154399	0.0007776315	0.01351295	7.1652822	-0.330126	6.687301	Sitting_Watch
15:43:13.832	6.941003	-0.2944958	6.4597535	-0.0011154399	0.0007776315	0.01351295	7.1652822	-0.330126	6.687301	Sitting_Watch
15:43:13.854	6.941003	-0.2944958	6.4597535	-0.0011154399	0.0007776315	0.01351295	7.1652822	-0.330126	6.687301	Sitting_Watch
15:43:13.876	6.941003	-0.2944958	6.4597535	-0.0011154399	0.0007776315	0.01351295	7.1652822	-0.330126	6.687301	Sitting_Watch
15:43:13.899	6.9457912	-0.29210153	6.5148215	0.009880135	0.002610227	0.0153455455	7.1624384	-0.33848202	6.6899343	Sitting_Watch
15:43:13.925	6.9457912	-0.29210153	6.5148215	0.009880135	0.002610227	0.0153455455	7.1624384	-0.33848202	6.6899343	Sitting_Watch
15:43:13.948	6.9457912	-0.29210153	6.5148215	0.009880135	0.002610227	0.0153455455	7.1624384	-0.33848202	6.6899343	Sitting_Watch
15:43:13.972	6.9457912	-0.29210153	6.5148215	0.009880135	0.002610227	0.0153455455	7.1624384	-0.33848202	6.6899343	Sitting_Watch
15:43:13.994	6.9457912	-0.29210153	6.5148215	0.009880135	0.002610227	0.0153455455	7.1624384	-0.33848202	6.6899343	Sitting_Watch
15:43:14.016	6.9457912	-0.29210153	6.5148215	0.009880135	0.002610227	0.0153455455	7.1624384	-0.33848202	6.6899343	Sitting_Watch
15:43:14.038	6.9457912	-0.29210153	6.5148215	0.009880135	0.002610227	0.0153455455	7.1624384	-0.33848202	6.6899343	Sitting_Watch
15:43:14.060	6.9457912	-0.29210153	6.5148215	0.009880135	0.002610227	0.0153455455	7.1624384	-0.33848202	6.6899343	Sitting_Watch
15:43:14.083	6.9314256	-0.33759275	6.488485	-0.0017263051	0.0032210925	0.008015162	7.161167	-0.34616673	6.690901	Sitting_Watch
15:43:14.104	6.9314256	-0.33759275	6.488485	-0.0017263051	0.0032210925	0.008015162	7.161167	-0.34616673	6.690901	Sitting_Watch
15:43:14.127	6.9314256	-0.33759275	6.488485	-0.0017263051	0.0032210925	0.008015162	7.161167	-0.34616673	6.690901	Sitting_Watch
15:43:14.150	6.9314256	-0.33759275	6.488485	-0.0017263051	0.0032210925	0.008015162	7.161167	-0.34616673	6.690901	Sitting_Watch
15:43:14.173	6.9314256	-0.33759275	6.488485	-0.0017263051	0.0032210925	0.008015162	7.161167	-0.34616673	6.690901	Sitting_Watch
15:43:14.195	6.9314256	-0.33759275	6.488485	-0.0017263051	0.0032210925	0.008015162	7.161167	-0.34616673	6.690901	Sitting_Watch
15:43:14.218	6.9314256	-0.33759275	6.488485	-0.0017263051	0.0032210925	0.008015162	7.161167	-0.34616673	6.690901	Sitting_Watch
15:43:14.240	6.9314256	-0.33759275	6.488485	-0.0017263051	0.0032210925	0.008015162	7.161167	-0.34616673	6.690901	Sitting_Watch
15:43:14.264	6.969734	-0.35435268	6.5603127	0.0031606168	0.001999362	0.009847758	7.1574087	-0.3502689	6.694707	Sitting_Watch
15:43:14.286	6.969734	-0.35435268	6.5603127	0.0031606168	0.001999362	0.009847758	7.1574087	-0.3502689	6.694707	Sitting_Watch
15:43:14.308	6.969734	-0.35435268	6.5603127	0.0031606168	0.001999362	0.009847758	7.1574087	-0.3502689	6.694707	Sitting_Watch
15:43:14.329	6.969734	-0.35435268	6.5603127	0.0031606168	0.001999362	0.009847758	7.1574087	-0.3502689	6.694707	Sitting_Watch
15:43:14.351	6.969734	-0.35435268	6.5603127	0.0031606168	0.001999362	0.009847758	7.1574087	-0.3502689	6.694707	Sitting_Watch
15:43:14.375	6.969734	-0.35435268	6.5603127	0.0031606168	0.001999362	0.009847758	7.1574087	-0.3502689	6.694707	Sitting_Watch
15:43:14.396	6.969734	-0.35435268	6.5603127	0.0031606168	0.001999362	0.009847758	7.1574087	-0.3502689	6.694707	Sitting_Watch
15:43:14.419	6.969734	-0.35435268	6.5603127	0.0031606168	0.001999362	0.009847758	7.1574087	-0.3502689	6.694707	Sitting_Watch
15:43:14.442	6.969734	-0.29928434	6.5028505	0.008658404	-0.0016658296	0.01106949	7.160612	-0.35109776	6.691235	Sitting_Watch
15:43:14.464	6.969734	-0.29928434	6.5028505	0.008658404	-0.0016658296	0.01106949	7.160612	-0.35109776	6.691235	Sitting_Watch
15:43:14.487	6.969734	-0.29928434	6.5028505	0.008658404	-0.0016658296	0.01106949	7.160612	-0.35109776	6.691235	Sitting_Watch
15:43:14.510	6.969734	-0.29928434	6.5028505	0.008658404	-0.0016658296	0.01106949	7.160612	-0.35109776	6.691235	Sitting_Watch
15:43:14.533	6.969734	-0.29928434	6.5028505	0.008658404	-0.0016658296	0.01106949	7.160612	-0.35109776	6.691235	Sitting_Watch
15:43:14.554	6.969734	-0.29928434	6.5028505	0.008658404	-0.0016658296	0.01106949	7.160612	-0.35109776	6.691235	Sitting_Watch
15:43:14.575	6.969734	-0.29928434	6.5028505	0.008658404	-0.0016658296	0.01106949	7.160612	-0.35109776	6.691235	Sitting_Watch
15:43:14.597	6.969734	-0.29928434	6.5028505	0.008658404	-0.0016658296	0.01106949	7.160612	-0.35109776	6.691235	Sitting_Watch
15:43:14.618	6.9290314	-0.30646718	6.510033	0.0074366736	0.007497149	0.009847758	7.162049	-0.34441754	6.690046	Sitting_Watch
15:43:14.640	6.9290314	-0.30646718	6.510033	0.0074366736	0.007497149	0.009847758	7.162049	-0.34441754	6.690046	Sitting_Watch
15:43:14.663	6.9290314	-0.30646718	6.510033	0.0074366736	0.007497149	0.009847758	7.162049	-0.34441754	6.690046	Sitting_Watch
15:43:14.686	6.9290314	-0.30646718	6.510033	0.0074366736	0.007497149	0.009847758	7.162049	-0.34441754	6.690046	Sitting_Watch
15:43:14.711	6.9290314	-0.30646718	6.510033	0.0074366736	0.007497149	0.009847758	7.162049	-0.34441754	6.690046	Sitting_Watch
15:43:14.734	6.9290314	-0.30646718	6.510033	0.0074366736	0.007497149	0.009847758	7.162049	-0.34441754	6.690046	Sitting_Watch
15:43:14.756	6.9290314	-0.30646718	6.510033	0.0074366736	0.007497149	0.009847758	7.162049	-0.34441754	6.690046	Sitting_Watch
15:43:14.779	6.9290314	-0.30646718	6.510033	0.0074366736	0.007497149	0.009847758	7.162049	-0.34441754	6.690046	Sitting_Watch
15:43:14.801	6.962551	-0.3328042	6.4956675	-0.01394361	0.008108014	-0.003591277	7.1601787	-0.34439358	6.6920433	Sitting_Watch
15:43:14.823	6.962551	-0.3328042	6.4956675	-0.01394361	0.008108014	-0.003591277	7.1601787	-0.34439358	6.6920433	Sitting_Watch
15:43:14.844	6.962551	-0.3328042	6.4956675	-0.01394361	0.008108014	-0.003591277	7.1601787	-0.34439358	6.6920433	Sitting_Watch
15:43:14.866	6.962551	-0.3328042	6.4956675	-0.01394361	0.008108014	-0.003591277	7.1601787	-0.34439358	6.6920433	Sitting_Watch
15:43:14.889	6.962551	-0.3328042	6.4956675	-0.01394361	0.008108014	-0.003591277	7.1601787	-0.34439358	6.6920433	Sitting_Watch
15:43:14.911	6.962551	-0.3328042	6.4956675	-0.01394361	0.008108014	-0.003591277	7.1601787	-0.34439358	6.6920433	Sitting_Watch
15:43:14.935	6.962551	-0.3328042	6.4956675	-0.01394361	0.008108014	-0.003591277	7.1601787	-0.34439358	6.6920433	Sitting_Watch
15:43:14.957	6.962551	-0.3328042	6.4956675	-0.01394361	0.008108014	-0.003591277	7.1601787	-0.34439358	6.6920433	Sitting_Watch
15:43:14.979	6.962551	-0.29928434	6.4789076	0.012323595	-0.0041092904	0.00068477995	7.1623864	-0.33894205	6.689963	Sitting_Watch
15:43:15.003	6.962551	-0.29928434	6.4789076	0.012323595	-0.0041092904	0.00068477995	7.1623864	-0.33894205	6.689963	Sitting_Watch
15:43:15.026	6.962551	-0.29928434	6.4789076	0.012323595	-0.0041092904	0.00068477995	7.1623864	-0.33894205	6.689963	Sitting_Watch
15:43:15.049	6.962551	-0.29928434	6.4789076	0.012323595	-0.0041092904	0.00068477995	7.1623864	-0.33894205	6.689963	Sitting_Watch
15:43:15.071	6.962551	-0.29928434	6.4789076	0.012323595	-0.0041092904	0.00068477995	7.1623864	-0.33894205	6.689963	Sitting_Watch
15:43:15.093	6.962551	-0.29928434	6.4789076	0.012323595	-0.0041092904	0.00068477995	7.1623864	-0.33894205	6.689963	Sitting_Watch
15:43:15.114	6.962551	-0.29928434	6.4789076	0.012323595	-0.0041092904	0.00068477995	7.1623864	-0.33894205	6.689963	Sitting_Watch
15:43:15.136	6.962551	-0.29928434	6.4789076	0.012323595	-0.0041092904	0.00068477995	7.1623864	-0.33894205	6.689963	Sitting_Watch
15:43:15.160	6.9457912	-0.28013015	6.4956675	0.008658404	0.016049262	0.008015162	7.162813	-0.33135435	6.6898894	Sitting_Watch
15:43:15.181	6.9457912	-0.28013015	6.4956675	0.008658404	0.016049262	0.008015162	7.162813	-0.33135435	6.6898894	Sitting_Watch
15:43:15.204	6.9457912	-0.28013015	6.4956675	0.008658404	0.016049262	0.008015162	7.162813	-0.33135435	6.6898894	Sitting_Watch
15:43:15.227	6.9457912	-0.28013015	6.4956675	0.008658404	0.016049262	0.008015162	7.162813	-0.33135435	6.6898894	Sitting_Watch
15:43:15.249	6.9457912	-0.28013015	6.4956675	0.008658404	0.016049262	0.008015162	7.162813	-0.33135435	6.6898894	Sitting_Watch
15:43:15.273	6.9457912	-0.28013015	6.4956675	0.008658404	0.016049262	0.008015162	7.162813	-0.33135435	6.6898894	Sitting_Watch
15:43:15.299	6.9457912	-0.28013015	6.4956675	0.008658404	0.016049262	0.008015162	7.162813	-0.33135435	6.6898894	Sitting_Watch
15:43:15.320	6.9457912	-0.28013015	6.4956675	0.008658404	0.016049262	0.008015162	7.162813	-0.33135435	6.6898894	Sitting_Watch
15:43:15.343	6.960157	-0.25379312	6.526793	0.00010629055	0.007497149	0.006182567	7.154041	-0.3315677	6.6992598	Sitting_Watch
15:43:15.364	6.960157	-0.25379312	6.526793	0.00010629055	0.007497149	0.006182567	7.154041	-0.3315677	6.6992598	Sitting_Watch
15:43:15.386	6.960157	-0.25379312	6.526793	0.00010629055	0.007497149	0.006182567	7.154041	-0.3315677	6.6992598	Sitting_Watch
15:43:15.409	6.960157	-0.25379312	6.526793	0.00010629055	0.007497149	0.006182567	7.154041	-0.3315677	6.6992598	Sitting_Watch
15:43:15.431	6.960157	-0.25379312	6.526793	0.00010629055	0.007497149	0.006182567	7.154041	-0.3315677	6.6992598	Sitting_Watch
15:43:15.452	6.960157	-0.25379312	6.526793	0.00010629055	0.007497149	0.006182567	7.154041	-0.3315677	6.6992598	Sitting_Watch
15:43:15.475	6.960157	-0.25379312	6.526793	0.00010629055	0.007497149	0.006182567	7.154041	-0.3315677	6.6992598	Sitting_Watch
15:43:15.497	6.960157	-0.25379312	6.526793	0.00010629055	0.007497149	0.006182567	7.154041	-0.3315677	6.6992598	Sitting_Watch
15:43:15.520	6.9146657	-0.27294734	6.5124273	0.004993213	-0.008385347	0.0012956453	7.1570034	-0.33126757	6.6961074	Sitting_Watch
15:43:15.543	6.9146657	-0.27294734	6.5124273	0.004993213	-0.008385347	0.0012956453	7.1570034	-0.33126757	6.6961074	Sitting_Watch
15:43:15.565	6.9146657	-0.27294734	6.5124273	0.004993213	-0.008385347	0.0012956453	7.1570034	-0.33126757	6.6961074	Sitting_Watch
15:43:15.588	6.9146657	-0.27294734	6.5124273	0.004993213	-0.008385347	0.0012956453	7.1570034	-0.33126757	6.6961074	Sitting_Watch
15:43:15.612	6.9146657	-0.27294734	6.5124273	0.004993213	-0.008385347	0.0012956453	7.1570034	-0.33126757	6.6961074	Sitting_Watch
15:43:15.634	6.9146657	-0.27294734	6.5124273	0.004993213	-0.008385347	0.0012956453	7.1570034	-0.33126757	6.6961074	Sitting_Watch
15:43:15.656	6.9146657	-0.27294734	6.5124273	0.004993213	-0.008385347	0.0012956453	7.1570034	-0.33126757	6.6961074	Sitting_Watch
15:43:15.677	6.9146657	-0.27294734	6.5124273	0.004993213	-0.008385347	0.0012956453	7.1570034	-0.33126757	6.6961074	Sitting_Watch
15:43:15.700	6.9505796	-0.28013015	6.481302	-0.012111015	-0.0022766949	0.00068477995	7.161341	-0.33166766	6.691445	Sitting_Watch
15:43:15.723	6.9505796	-0.28013015	6.481302	-0.012111015	-0.0022766949	0.00068477995	7.161341	-0.33166766	6.691445	Sitting_Watch
15:43:15.746	6.9505796	-0.28013015	6.481302	-0.012111015	-0.0022766949	0.00068477995	7.161341	-0.33166766	6.691445	Sitting_Watch
15:43:15.768	6.9505796	-0.28013015	6.481302	-0.012111015	-0.0022766949	0.00068477995	7.161341	-0.33166766	6.691445	Sitting_Watch
15:43:15.790	6.9505796	-0.28013015	6.481302	-0.012111015	-0.0022766949	0.00068477995	7.161341	-0.33166766	6.691445	Sitting_Watch
15:43:15.813	6.9505796	-0.28013015	6.481302	-0.012111015	-0.0022766949	0.00068477995	7.161341	-0.33166766	6.691445	Sitting_Watch
15:43:15.836	6.9505796	-0.28013015	6.481302	-0.012111015	-0.0022766949	0.00068477995	7.161341	-0.33166766	6.691445	Sitting_Watch
15:43:15.857	6.9505796	-0.28013015	6.481302	-0.012111015	-0.0022766949	0.00068477995	7.161341	-0.33166766	6.691445	Sitting_Watch
15:43:15.880	6.9649453	-0.28013015	6.4525704	-0.00050457474	-0.012661404	-0.0011478158	7.1638308	-0.3339628	6.6886697	Sitting_Watch
15:43:15.902	6.9649453	-0.28013015	6.4525704	-0.00050457474	-0.012661404	-0.0011478158	7.1638308	-0.3339628	6.6886697	Sitting_Watch
15:43:15.923	6.9649453	-0.28013015	6.4525704	-0.00050457474	-0.012661404	-0.0011478158	7.1638308	-0.3339628	6.6886697	Sitting_Watch
15:43:15.945	6.9649453	-0.28013015	6.4525704	-0.00050457474	-0.012661404	-0.0011478158	7.1638308	-0.3339628	6.6886697	Sitting_Watch
15:43:15.966	6.9649453	-0.28013015	6.4525704	-0.00050457474	-0.012661404	-0.0011478158	7.1638308	-0.3339628	6.6886697	Sitting_Watch
15:43:15.988	6.9649453	-0.28013015	6.4525704	-0.00050457474	-0.012661404	-0.0011478158	7.1638308	-0.3339628	6.6886697	Sitting_Watch
15:43:16.010	6.9649453	-0.28013015	6.4525704	-0.00050457474	-0.012661404	-0.0011478158	7.1638308	-0.3339628	6.6886697	Sitting_Watch
15:43:16.032	6.9649453	-0.28013015	6.4525704	-0.00050457474	-0.012661404	-0.0011478158	7.1638308	-0.3339628	6.6886697	Sitting_Watch
15:43:16.055	6.938608	-0.28013015	6.464542	-0.010889284	-0.007163617	0.005571702	7.1656504	-0.33011577	6.686906	Sitting_Watch
15:43:16.076	6.938608	-0.28013015	6.464542	-0.010889284	-0.007163617	0.005571702	7.1656504	-0.33011577	6.686906	Sitting_Watch
15:43:16.098	6.938608	-0.28013015	6.464542	-0.010889284	-0.007163617	0.005571702	7.1656504	-0.33011577	6.686906	Sitting_Watch
15:43:16.121	6.938608	-0.28013015	6.464542	-0.010889284	-0.007163617	0.005571702	7.1656504	-0.33011577	6.686906	Sitting_Watch
15:43:16.144	6.938608	-0.28013015	6.464542	-0.010889284	-0.007163617	0.005571702	7.1656504	-0.33011577	6.686906	Sitting_Watch
15:43:16.167	6.938608	-0.28013015	6.464542	-0.010889284	-0.007163617	0.005571702	7.1656504	-0.33011577	6.686906	Sitting_Watch
15:43:16.189	6.938608	-0.28013015	6.464542	-0.010889284	-0.007163617	0.005571702	7.1656504	-0.33011577	6.686906	Sitting_Watch
15:43:16.210	6.938608	-0.28013015	6.464542	-0.010889284	-0.007163617	0.005571702	7.1656504	-0.33011577	6.686906	Sitting_Watch
15:43:16.232	6.952974	-0.29689008	6.471725	-0.0047806315	0.002610227	0.005571702	7.1676707	-0.32931203	6.6847854	Sitting_Watch
15:43:16.253	6.952974	-0.29689008	6.471725	-0.0047806315	0.002610227	0.005571702	7.1676707	-0.32931203	6.6847854	Sitting_Watch
15:43:16.277	6.952974	-0.29689008	6.471725	-0.0047806315	0.002610227	0.005571702	7.1676707	-0.32931203	6.6847854	Sitting_Watch
15:43:16.302	6.952974	-0.29689008	6.471725	-0.0047806315	0.002610227	0.005571702	7.1676707	-0.32931203	6.6847854	Sitting_Watch
15:43:16.325	6.952974	-0.29689008	6.471725	-0.0047806315	0.002610227	0.005571702	7.1676707	-0.32931203	6.6847854	Sitting_Watch
15:43:16.348	6.952974	-0.29689008	6.471725	-0.0047806315	0.002610227	0.005571702	7.1676707	-0.32931203	6.6847854	Sitting_Watch
15:43:16.370	6.952974	-0.29689008	6.471725	-0.0047806315	0.002610227	0.005571702	7.1676707	-0.32931203	6.6847854	Sitting_Watch
15:43:16.394	6.952974	-0.29689008	6.471725	-0.0047806315	0.002610227	0.005571702	7.1676707	-0.32931203	6.6847854	Sitting_Watch
15:43:16.419	6.9505796	-0.30886146	6.4956675	-0.00050457474	-0.0022766949	0.004349971	7.1695457	-0.32516018	6.682974	Sitting_Watch
15:43:16.441	6.9505796	-0.30886146	6.4956675	-0.00050457474	-0.0022766949	0.004349971	7.1695457	-0.32516018	6.682974	Sitting_Watch
15:43:16.463	6.9505796	-0.30886146	6.4956675	-0.00050457474	-0.0022766949	0.004349971	7.1695457	-0.32516018	6.682974	Sitting_Watch
15:43:16.485	6.9505796	-0.30886146	6.4956675	-0.00050457474	-0.0022766949	0.004349971	7.1695457	-0.32516018	6.682974	Sitting_Watch
15:43:16.507	6.9505796	-0.30886146	6.4956675	-0.00050457474	-0.0022766949	0.004349971	7.1695457	-0.32516018	6.682974	Sitting_Watch
15:43:16.529	6.9505796	-0.30886146	6.4956675	-0.00050457474	-0.0022766949	0.004349971	7.1695457	-0.32516018	6.682974	Sitting_Watch
15:43:16.552	6.9505796	-0.30886146	6.4956675	-0.00050457474	-0.0022766949	0.004349971	7.1695457	-0.32516018	6.682974	Sitting_Watch
15:43:16.574	6.9505796	-0.30886146	6.4956675	-0.00050457474	-0.0022766949	0.004349971	7.1695457	-0.32516018	6.682974	Sitting_Watch
15:43:16.597	6.936214	-0.2944958	6.471725	0.0056040776	0.006886284	0.009847758	7.1696754	-0.32634792	6.6827774	Sitting_Watch
15:43:16.620	6.936214	-0.2944958	6.471725	0.0056040776	0.006886284	0.009847758	7.1696754	-0.32634792	6.6827774	Sitting_Watch
15:43:16.642	6.936214	-0.2944958	6.471725	0.0056040776	0.006886284	0.009847758	7.1696754	-0.32634792	6.6827774	Sitting_Watch
15:43:16.665	6.936214	-0.2944958	6.471725	0.0056040776	0.006886284	0.009847758	7.1696754	-0.32634792	6.6827774	Sitting_Watch
15:43:16.687	6.936214	-0.2944958	6.471725	0.0056040776	0.006886284	0.009847758	7.1696754	-0.32634792	6.6827774	Sitting_Watch
15:43:16.709	6.936214	-0.2944958	6.471725	0.0056040776	0.006886284	0.009847758	7.1696754	-0.32634792	6.6827774	Sitting_Watch
15:43:16.731	6.936214	-0.2944958	6.471725	0.0056040776	0.006886284	0.009847758	7.1696754	-0.32634792	6.6827774	Sitting_Watch
15:43:16.753	6.936214	-0.2944958	6.471725	0.0056040776	0.006886284	0.009847758	7.1696754	-0.32634792	6.6827774	Sitting_Watch
15:43:16.776	6.969734	-0.32801566	6.5148215	0.0019388862	0.001999362	0.011680354	7.1671815	-0.33527824	6.6850123	Sitting_Watch
15:43:16.799	6.969734	-0.32801566	6.5148215	0.0019388862	0.001999362	0.011680354	7.1671815	-0.33527824	6.6850123	Sitting_Watch
15:43:16.822	6.969734	-0.32801566	6.5148215	0.0019388862	0.001999362	0.011680354	7.1671815	-0.33527824	6.6850123	Sitting_Watch
15:43:16.845	6.969734	-0.32801566	6.5148215	0.0019388862	0.001999362	0.011680354	7.1671815	-0.33527824	6.6850123	Sitting_Watch
15:43:16.867	6.969734	-0.32801566	6.5148215	0.0019388862	0.001999362	0.011680354	7.1671815	-0.33527824	6.6850123	Sitting_Watch
15:43:16.890	6.969734	-0.32801566	6.5148215	0.0019388862	0.001999362	0.011680354	7.1671815	-0.33527824	6.6850123	Sitting_Watch
15:43:16.912	6.969734	-0.32801566	6.5148215	0.0019388862	0.001999362	0.011680354	7.1671815	-0.33527824	6.6850123	Sitting_Watch
15:43:16.935	6.969734	-0.32801566	6.5148215	0.0019388862	0.001999362	0.011680354	7.1671815	-0.33527824	6.6850123	Sitting_Watch
15:43:16.959	6.960157	-0.29928434	6.5004563	-0.0053914967	0.0038319575	0.01351295	7.1683707	-0.3361454	6.6836953	Sitting_Watch
15:43:16.982	6.960157	-0.29928434	6.5004563	-0.0053914967	0.0038319575	0.01351295	7.1683707	-0.3361454	6.6836953	Sitting_Watch
15:43:17.004	6.960157	-0.29928434	6.5004563	-0.0053914967	0.0038319575	0.01351295	7.1683707	-0.3361454	6.6836953	Sitting_Watch
15:43:17.027	6.960157	-0.29928434	6.5004563	-0.0053914967	0.0038319575	0.01351295	7.1683707	-0.3361454	6.6836953	Sitting_Watch
15:43:17.048	6.960157	-0.29928434	6.5004563	-0.0053914967	0.0038319575	0.01351295	7.1683707	-0.3361454	6.6836953	Sitting_Watch
15:43:17.071	6.960157	-0.29928434	6.5004563	-0.0053914967	0.0038319575	0.01351295	7.1683707	-0.3361454	6.6836953	Sitting_Watch
15:43:17.093	6.960157	-0.29928434	6.5004563	-0.0053914967	0.0038319575	0.01351295	7.1683707	-0.3361454	6.6836953	Sitting_Watch
15:43:17.115	6.960157	-0.29928434	6.5004563	-0.0053914967	0.0038319575	0.01351295	7.1683707	-0.3361454	6.6836953	Sitting_Watch
15:43:17.136	6.9505796	-0.29210153	6.5124273	0.006214943	-0.0041092904	0.008626028	7.1685357	-0.332863	6.6836786	Sitting_Watch
15:43:17.159	6.9505796	-0.29210153	6.5124273	0.006214943	-0.0041092904	0.008626028	7.1685357	-0.332863	6.6836786	Sitting_Watch
15:43:17.182	6.9505796	-0.29210153	6.5124273	0.006214943	-0.0041092904	0.008626028	7.1685357	-0.332863	6.6836786	Sitting_Watch
15:43:17.205	6.9505796	-0.29210153	6.5124273	0.006214943	-0.0041092904	0.008626028	7.1685357	-0.332863	6.6836786	Sitting_Watch
15:43:17.229	6.9505796	-0.29210153	6.5124273	0.006214943	-0.0041092904	0.008626028	7.1685357	-0.332863	6.6836786	Sitting_Watch
15:43:17.250	6.9505796	-0.29210153	6.5124273	0.006214943	-0.0041092904	0.008626028	7.1685357	-0.332863	6.6836786	Sitting_Watch
15:43:17.272	6.9505796	-0.29210153	6.5124273	0.006214943	-0.0041092904	0.008626028	7.1685357	-0.332863	6.6836786	Sitting_Watch
15:43:17.295	6.9505796	-0.29210153	6.5124273	0.006214943	-0.0041092904	0.008626028	7.1685357	-0.332863	6.6836786	Sitting_Watch
15:43:17.317	6.93382	-0.2849187	6.490879	-0.0011154399	-0.0065527516	0.0067934324	7.1683183	-0.33073944	6.6840167	Sitting_Watch
15:43:17.339	6.93382	-0.2849187	6.490879	-0.0011154399	-0.0065527516	0.0067934324	7.1683183	-0.33073944	6.6840167	Sitting_Watch
15:43:17.361	6.93382	-0.2849187	6.490879	-0.0011154399	-0.0065527516	0.0067934324	7.1683183	-0.33073944	6.6840167	Sitting_Watch
15:43:17.384	6.93382	-0.2849187	6.490879	-0.0011154399	-0.0065527516	0.0067934324	7.1683183	-0.33073944	6.6840167	Sitting_Watch
15:43:17.408	6.93382	-0.2849187	6.490879	-0.0011154399	-0.0065527516	0.0067934324	7.1683183	-0.33073944	6.6840167	Sitting_Watch
15:43:17.430	6.93382	-0.2849187	6.490879	-0.0011154399	-0.0065527516	0.0067934324	7.1683183	-0.33073944	6.6840167	Sitting_Watch
15:43:17.453	6.93382	-0.2849187	6.490879	-0.0011154399	-0.0065527516	0.0067934324	7.1683183	-0.33073944	6.6840167	Sitting_Watch
15:43:17.476	6.93382	-0.2849187	6.490879	-0.0011154399	-0.0065527516	0.0067934324	7.1683183	-0.33073944	6.6840167	Sitting_Watch
15:43:17.499	6.9505796	-0.3423813	6.4860907	0.004382347	-0.010828808	0.004349971	7.1679873	-0.32609776	6.684604	Sitting_Watch
15:43:17.521	6.9505796	-0.3423813	6.4860907	0.004382347	-0.010828808	0.004349971	7.1679873	-0.32609776	6.684604	Sitting_Watch
15:43:17.543	6.9505796	-0.3423813	6.4860907	0.004382347	-0.010828808	0.004349971	7.1679873	-0.32609776	6.684604	Sitting_Watch
15:43:17.564	6.9505796	-0.3423813	6.4860907	0.004382347	-0.010828808	0.004349971	7.1679873	-0.32609776	6.684604	Sitting_Watch
15:43:17.585	6.9505796	-0.3423813	6.4860907	0.004382347	-0.010828808	0.004349971	7.1679873	-0.32609776	6.684604	Sitting_Watch
15:43:17.607	6.9505796	-0.3423813	6.4860907	0.004382347	-0.010828808	0.004349971	7.1679873	-0.32609776	6.684604	Sitting_Watch
15:43:17.630	6.9505796	-0.3423813	6.4860907	0.004382347	-0.010828808	0.004349971	7.1679873	-0.32609776	6.684604	Sitting_Watch
15:43:17.652	6.9505796	-0.3423813	6.4860907	0.004382347	-0.010828808	0.004349971	7.1679873	-0.32609776	6.684604	Sitting_Watch
15:43:17.676	6.952974	-0.30646718	6.464542	-0.004169766	0.00016676621	0.0153455455	7.1714864	-0.3208771	6.6810956	Sitting_Watch
15:43:17.698	6.952974	-0.30646718	6.464542	-0.004169766	0.00016676621	0.0153455455	7.1714864	-0.3208771	6.6810956	Sitting_Watch
15:43:17.722	6.952974	-0.30646718	6.464542	-0.004169766	0.00016676621	0.0153455455	7.1714864	-0.3208771	6.6810956	Sitting_Watch
15:43:17.745	6.952974	-0.30646718	6.464542	-0.004169766	0.00016676621	0.0153455455	7.1714864	-0.3208771	6.6810956	Sitting_Watch
15:43:17.767	6.952974	-0.30646718	6.464542	-0.004169766	0.00016676621	0.0153455455	7.1714864	-0.3208771	6.6810956	Sitting_Watch
15:43:17.789	6.952974	-0.30646718	6.464542	-0.004169766	0.00016676621	0.0153455455	7.1714864	-0.3208771	6.6810956	Sitting_Watch
15:43:17.810	6.952974	-0.30646718	6.464542	-0.004169766	0.00016676621	0.0153455455	7.1714864	-0.3208771	6.6810956	Sitting_Watch
15:43:17.832	6.952974	-0.30646718	6.464542	-0.004169766	0.00016676621	0.0153455455	7.1714864	-0.3208771	6.6810956	Sitting_Watch
15:43:17.855	6.976917	-0.28970724	6.4525704	0.0007171558	-0.007163617	-0.0011478158	7.1725264	-0.3173983	6.6801534	Sitting_Watch
15:43:17.878	6.976917	-0.28970724	6.4525704	0.0007171558	-0.007163617	-0.0011478158	7.1725264	-0.3173983	6.6801534	Sitting_Watch
15:43:17.900	6.976917	-0.28970724	6.4525704	0.0007171558	-0.007163617	-0.0011478158	7.1725264	-0.3173983	6.6801534	Sitting_Watch
15:43:17.923	6.976917	-0.28970724	6.4525704	0.0007171558	-0.007163617	-0.0011478158	7.1725264	-0.3173983	6.6801534	Sitting_Watch
15:43:17.945	6.976917	-0.28970724	6.4525704	0.0007171558	-0.007163617	-0.0011478158	7.1725264	-0.3173983	6.6801534	Sitting_Watch
15:43:17.968	6.976917	-0.28970724	6.4525704	0.0007171558	-0.007163617	-0.0011478158	7.1725264	-0.3173983	6.6801534	Sitting_Watch
15:43:17.991	6.976917	-0.28970724	6.4525704	0.0007171558	-0.007163617	-0.0011478158	7.1725264	-0.3173983	6.6801534	Sitting_Watch
15:43:18.013	6.976917	-0.28970724	6.4525704	0.0007171558	-0.007163617	-0.0011478158	7.1725264	-0.3173983	6.6801534	Sitting_Watch
15:43:18.036	6.998465	-0.23942748	6.4789076	-0.0072240923	0.005053688	0.0031282408	7.173849	-0.31420156	6.6788845	Sitting_Watch
15:43:18.058	6.998465	-0.23942748	6.4789076	-0.0072240923	0.005053688	0.0031282408	7.173849	-0.31420156	6.6788845	Sitting_Watch
15:43:18.080	6.998465	-0.23942748	6.4789076	-0.0072240923	0.005053688	0.0031282408	7.173849	-0.31420156	6.6788845	Sitting_Watch
15:43:18.102	6.998465	-0.23942748	6.4789076	-0.0072240923	0.005053688	0.0031282408	7.173849	-0.31420156	6.6788845	Sitting_Watch
15:43:18.125	6.998465	-0.23942748	6.4789076	-0.0072240923	0.005053688	0.0031282408	7.173849	-0.31420156	6.6788845	Sitting_Watch
15:43:18.147	6.998465	-0.23942748	6.4789076	-0.0072240923	0.005053688	0.0031282408	7.173849	-0.31420156	6.6788845	Sitting_Watch
15:43:18.169	6.998465	-0.23942748	6.4789076	-0.0072240923	0.005053688	0.0031282408	7.173849	-0.31420156	6.6788845	Sitting_Watch
15:43:18.192	6.998465	-0.23942748	6.4789076	-0.0072240923	0.005053688	0.0031282408	7.173849	-0.31420156	6.6788845	Sitting_Watch
15:43:18.214	6.9745226	-0.32562137	6.507639	0.001328021	0.012384071	0.017789008	7.173482	-0.32000148	6.6789985	Sitting_Watch
15:43:18.237	6.9745226	-0.32562137	6.507639	0.001328021	0.012384071	0.017789008	7.173482	-0.32000148	6.6789985	Sitting_Watch
15:43:18.260	6.9745226	-0.32562137	6.507639	0.001328021	0.012384071	0.017789008	7.173482	-0.32000148	6.6789985	Sitting_Watch
15:43:18.283	6.9745226	-0.32562137	6.507639	0.001328021	0.012384071	0.017789008	7.173482	-0.32000148	6.6789985	Sitting_Watch
15:43:18.305	6.9745226	-0.32562137	6.507639	0.001328021	0.012384071	0.017789008	7.173482	-0.32000148	6.6789985	Sitting_Watch
15:43:18.327	6.9745226	-0.32562137	6.507639	0.001328021	0.012384071	0.017789008	7.173482	-0.32000148	6.6789985	Sitting_Watch
15:43:18.349	6.9745226	-0.32562137	6.507639	0.001328021	0.012384071	0.017789008	7.173482	-0.32000148	6.6789985	Sitting_Watch
15:43:18.371	6.9745226	-0.32562137	6.507639	0.001328021	0.012384071	0.017789008	7.173482	-0.32000148	6.6789985	Sitting_Watch
15:43:18.392	6.9481854	-0.2753416	6.5004563	0.009269269	-0.005331021	0.006182567	7.1726637	-0.32133564	6.6798143	Sitting_Watch
15:43:18.414	6.9481854	-0.2753416	6.5004563	0.009269269	-0.005331021	0.006182567	7.1726637	-0.32133564	6.6798143	Sitting_Watch
15:43:18.437	6.9481854	-0.2753416	6.5004563	0.009269269	-0.005331021	0.006182567	7.1726637	-0.32133564	6.6798143	Sitting_Watch
15:43:18.459	6.9481854	-0.2753416	6.5004563	0.009269269	-0.005331021	0.006182567	7.1726637	-0.32133564	6.6798143	Sitting_Watch
15:43:18.481	6.9481854	-0.2753416	6.5004563	0.009269269	-0.005331021	0.006182567	7.1726637	-0.32133564	6.6798143	Sitting_Watch
15:43:18.504	6.9481854	-0.2753416	6.5004563	0.009269269	-0.005331021	0.006182567	7.1726637	-0.32133564	6.6798143	Sitting_Watch
15:43:18.528	6.9481854	-0.2753416	6.5004563	0.009269269	-0.005331021	0.006182567	7.1726637	-0.32133564	6.6798143	Sitting_Watch
15:43:18.551	6.9481854	-0.2753416	6.5004563	0.009269269	-0.005331021	0.006182567	7.1726637	-0.32133564	6.6798143	Sitting_Watch
15:43:18.573	6.9840994	-0.23463893	6.464542	-0.009667553	-0.005331021	0.0031282408	7.178426	-0.31929684	6.6737227	Sitting_Watch
15:43:18.594	6.9840994	-0.23463893	6.464542	-0.009667553	-0.005331021	0.0031282408	7.178426	-0.31929684	6.6737227	Sitting_Watch
15:43:18.616	6.9840994	-0.23463893	6.464542	-0.009667553	-0.005331021	0.0031282408	7.178426	-0.31929684	6.6737227	Sitting_Watch
15:43:18.637	6.9840994	-0.23463893	6.464542	-0.009667553	-0.005331021	0.0031282408	7.178426	-0.31929684	6.6737227	Sitting_Watch
15:43:18.660	6.9840994	-0.23463893	6.464542	-0.009667553	-0.005331021	0.0031282408	7.178426	-0.31929684	6.6737227	Sitting_Watch
15:43:18.681	6.9840994	-0.23463893	6.464542	-0.009667553	-0.005331021	0.0031282408	7.178426	-0.31929684	6.6737227	Sitting_Watch
15:43:18.704	6.9840994	-0.23463893	6.464542	-0.009667553	-0.005331021	0.0031282408	7.178426	-0.31929684	6.6737227	Sitting_Watch
15:43:18.728	6.9840994	-0.23463893	6.464542	-0.009667553	-0.005331021	0.0031282408	7.178426	-0.31929684	6.6737227	Sitting_Watch
15:43:18.751	6.9673395	-0.35674694	6.4956675	0.0056040776	0.02399051	0.03306064	7.1838713	-0.3229045	6.6676817	Sitting_Watch
15:43:18.773	6.9673395	-0.35674694	6.4956675	0.0056040776	0.02399051	0.03306064	7.1838713	-0.3229045	6.6676817	Sitting_Watch
15:43:18.796	6.9673395	-0.35674694	6.4956675	0.0056040776	0.02399051	0.03306064	7.1838713	-0.3229045	6.6676817	Sitting_Watch
15:43:18.818	6.9673395	-0.35674694	6.4956675	0.0056040776	0.02399051	0.03306064	7.1838713	-0.3229045	6.6676817	Sitting_Watch
15:43:18.840	6.9673395	-0.35674694	6.4956675	0.0056040776	0.02399051	0.03306064	7.1838713	-0.3229045	6.6676817	Sitting_Watch
15:43:18.862	6.9673395	-0.35674694	6.4956675	0.0056040776	0.02399051	0.03306064	7.1838713	-0.3229045	6.6676817	Sitting_Watch
15:43:18.884	6.9673395	-0.35674694	6.4956675	0.0056040776	0.02399051	0.03306064	7.1838713	-0.3229045	6.6676817	Sitting_Watch
15:43:18.907	6.9673395	-0.35674694	6.4956675	0.0056040776	0.02399051	0.03306064	7.1838713	-0.3229045	6.6676817	Sitting_Watch
15:43:18.930	6.9649453	-0.3232271	6.5124273	0.009880135	0.009329746	0.027562851	7.1919413	-0.31982175	6.6591277	Sitting_Watch
15:43:18.951	6.9649453	-0.3232271	6.5124273	0.009880135	0.009329746	0.027562851	7.1919413	-0.31982175	6.6591277	Sitting_Watch
15:43:18.974	6.9649453	-0.3232271	6.5124273	0.009880135	0.009329746	0.027562851	7.1919413	-0.31982175	6.6591277	Sitting_Watch
15:43:18.998	6.9649453	-0.3232271	6.5124273	0.009880135	0.009329746	0.027562851	7.1919413	-0.31982175	6.6591277	Sitting_Watch
15:43:19.021	6.9649453	-0.3232271	6.5124273	0.009880135	0.009329746	0.027562851	7.1919413	-0.31982175	6.6591277	Sitting_Watch
15:43:19.043	6.9649453	-0.3232271	6.5124273	0.009880135	0.009329746	0.027562851	7.1919413	-0.31982175	6.6591277	Sitting_Watch
15:43:19.065	6.9649453	-0.3232271	6.5124273	0.009880135	0.009329746	0.027562851	7.1919413	-0.31982175	6.6591277	Sitting_Watch
15:43:19.088	6.9649453	-0.3232271	6.5124273	0.009880135	0.009329746	0.027562851	7.1919413	-0.31982175	6.6591277	Sitting_Watch
15:43:19.110	6.9649453	-0.3232271	6.5124273	0.0007171558	-0.005331021	0.006182567	7.1919413	-0.31982175	6.6591277	Sitting_Watch
15:43:19.131	6.981705	-0.22745611	6.445388	0.0007171558	-0.005331021	0.006182567	7.196374	-0.31773645	6.6544394	Sitting_Watch
15:43:19.152	6.981705	-0.22745611	6.445388	0.0007171558	-0.005331021	0.006182567	7.196374	-0.31773645	6.6544394	Sitting_Watch
15:43:19.174	6.981705	-0.22745611	6.445388	0.0007171558	-0.005331021	0.006182567	7.196374	-0.31773645	6.6544394	Sitting_Watch
15:43:19.196	6.981705	-0.22745611	6.445388	0.0007171558	-0.005331021	0.006182567	7.196374	-0.31773645	6.6544394	Sitting_Watch
15:43:19.217	6.981705	-0.22745611	6.445388	0.0007171558	-0.005331021	0.006182567	7.196374	-0.31773645	6.6544394	Sitting_Watch
15:43:19.239	6.981705	-0.22745611	6.445388	0.0007171558	-0.005331021	0.006182567	7.196374	-0.31773645	6.6544394	Sitting_Watch
15:43:19.260	6.981705	-0.22745611	6.445388	0.0007171558	-0.005331021	0.006182567	7.196374	-0.31773645	6.6544394	Sitting_Watch
15:43:19.282	6.981705	-0.22745611	6.445388	0.0007171558	-0.005331021	0.006182567	7.196374	-0.31773645	6.6544394	Sitting_Watch
15:43:19.304	7.0128307	-0.23942748	6.421445	-0.01272188	0.001999362	0.0025173756	7.2014155	-0.315273	6.649096	Sitting_Watch
15:43:19.326	7.0128307	-0.23942748	6.421445	-0.01272188	0.001999362	0.0025173756	7.2014155	-0.315273	6.649096	Sitting_Watch
15:43:19.348	7.0128307	-0.23942748	6.421445	-0.01272188	0.001999362	0.0025173756	7.2014155	-0.315273	6.649096	Sitting_Watch
15:43:19.371	7.0128307	-0.23942748	6.421445	-0.01272188	0.001999362	0.0025173756	7.2014155	-0.315273	6.649096	Sitting_Watch
15:43:19.393	7.0128307	-0.23942748	6.421445	-0.01272188	0.001999362	0.0025173756	7.2014155	-0.315273	6.649096	Sitting_Watch
15:43:19.415	7.0128307	-0.23942748	6.421445	-0.01272188	0.001999362	0.0025173756	7.2014155	-0.315273	6.649096	Sitting_Watch
15:43:19.438	7.0128307	-0.23942748	6.421445	-0.01272188	0.001999362	0.0025173756	7.2014155	-0.315273	6.649096	Sitting_Watch
15:43:19.461	7.0128307	-0.23942748	6.421445	-0.01272188	0.001999362	0.0025173756	7.2014155	-0.315273	6.649096	Sitting_Watch
15:43:19.484	7.005648	-0.2466103	6.428628	-0.009056688	-0.0041092904	-0.0011478158	7.2020187	-0.31574616	6.6484222	Sitting_Watch
15:43:19.506	7.005648	-0.2466103	6.428628	-0.009056688	-0.0041092904	-0.0011478158	7.2020187	-0.31574616	6.6484222	Sitting_Watch
15:43:19.533	7.005648	-0.2466103	6.428628	-0.009056688	-0.0041092904	-0.0011478158	7.2020187	-0.31574616	6.6484222	Sitting_Watch
15:43:19.555	7.005648	-0.2466103	6.428628	-0.009056688	-0.0041092904	-0.0011478158	7.2020187	-0.31574616	6.6484222	Sitting_Watch
15:43:19.580	7.005648	-0.2466103	6.428628	-0.009056688	-0.0041092904	-0.0011478158	7.2020187	-0.31574616	6.6484222	Sitting_Watch
15:43:19.604	7.005648	-0.2466103	6.428628	-0.009056688	-0.0041092904	-0.0011478158	7.2020187	-0.31574616	6.6484222	Sitting_Watch
15:43:19.625	7.005648	-0.2466103	6.428628	-0.009056688	-0.0041092904	-0.0011478158	7.2020187	-0.31574616	6.6484222	Sitting_Watch
15:43:19.647	7.0295906	-0.24182175	6.4142623	0.008658404	-0.011439674	-0.0029804115	7.2026024	-0.30902213	6.6481013	Sitting_Watch
15:43:19.669	7.0295906	-0.24182175	6.4142623	0.008658404	-0.011439674	-0.0029804115	7.2026024	-0.30902213	6.6481013	Sitting_Watch
15:43:19.691	7.0295906	-0.24182175	6.4142623	0.008658404	-0.011439674	-0.0029804115	7.2026024	-0.30902213	6.6481013	Sitting_Watch
15:43:19.713	7.0295906	-0.24182175	6.4142623	0.008658404	-0.011439674	-0.0029804115	7.2026024	-0.30902213	6.6481013	Sitting_Watch
15:43:19.735	7.0295906	-0.24182175	6.4142623	0.008658404	-0.011439674	-0.0029804115	7.2026024	-0.30902213	6.6481013	Sitting_Watch
15:43:19.757	7.0295906	-0.24182175	6.4142623	0.008658404	-0.011439674	-0.0029804115	7.2026024	-0.30902213	6.6481013	Sitting_Watch
15:43:19.780	7.0295906	-0.24182175	6.4142623	0.008658404	-0.011439674	-0.0029804115	7.2026024	-0.30902213	6.6481013	Sitting_Watch
15:43:19.803	7.0295906	-0.24182175	6.4142623	0.008658404	-0.011439674	-0.0029804115	7.2026024	-0.30902213	6.6481013	Sitting_Watch
15:43:19.826	7.0295906	-0.24182175	6.4142623	0.008658404	-0.011439674	-0.0029804115	7.2026024	-0.30902213	6.6481013	Sitting_Watch
15:43:19.850	6.9936767	-0.27294734	6.4358106	-0.012111015	-0.011439674	-0.0048130075	7.205344	-0.31197044	6.644997	Sitting_Watch
15:43:19.874	6.9936767	-0.27294734	6.4358106	-0.012111015	-0.011439674	-0.0048130075	7.205344	-0.31197044	6.644997	Sitting_Watch
15:43:19.896	6.9936767	-0.27294734	6.4358106	-0.012111015	-0.011439674	-0.0048130075	7.205344	-0.31197044	6.644997	Sitting_Watch
15:43:19.917	6.9936767	-0.27294734	6.4358106	-0.012111015	-0.011439674	-0.0048130075	7.205344	-0.31197044	6.644997	Sitting_Watch
15:43:19.939	6.9936767	-0.27294734	6.4358106	-0.012111015	-0.011439674	-0.0048130075	7.205344	-0.31197044	6.644997	Sitting_Watch
15:43:19.961	6.9936767	-0.27294734	6.4358106	-0.012111015	-0.011439674	-0.0048130075	7.205344	-0.31197044	6.644997	Sitting_Watch
15:43:19.984	6.9936767	-0.27294734	6.4358106	-0.012111015	-0.011439674	-0.0048130075	7.205344	-0.31197044	6.644997	Sitting_Watch
15:43:20.007	6.9936767	-0.27294734	6.4358106	-0.012111015	-0.011439674	-0.0048130075	7.205344	-0.31197044	6.644997	Sitting_Watch
15:43:20.038	7.022408	-0.2681588	6.404685	-0.011500149	0.002610227	0.0025173756	7.2085066	-0.3080904	6.6417437	Sitting_Watch
15:43:20.061	7.022408	-0.2681588	6.404685	-0.011500149	0.002610227	0.0025173756	7.2085066	-0.3080904	6.6417437	Sitting_Watch
15:43:20.083	7.022408	-0.2681588	6.404685	-0.011500149	0.002610227	0.0025173756	7.2085066	-0.3080904	6.6417437	Sitting_Watch
15:43:20.106	7.022408	-0.2681588	6.404685	-0.011500149	0.002610227	0.0025173756	7.2085066	-0.3080904	6.6417437	Sitting_Watch
15:43:20.129	7.022408	-0.2681588	6.404685	-0.011500149	0.002610227	0.0025173756	7.2085066	-0.3080904	6.6417437	Sitting_Watch
15:43:20.150	7.022408	-0.2681588	6.404685	-0.011500149	0.002610227	0.0025173756	7.2085066	-0.3080904	6.6417437	Sitting_Watch
15:43:20.173	7.022408	-0.2681588	6.404685	-0.011500149	0.002610227	0.0025173756	7.2085066	-0.3080904	6.6417437	Sitting_Watch
15:43:20.195	7.0152254	-0.25139886	6.4334164	-0.0066132275	-0.005331021	-0.0011478158	7.203796	-0.31594548	6.646489	Sitting_Watch
15:43:20.217	7.0152254	-0.25139886	6.4334164	-0.0066132275	-0.005331021	-0.0011478158	7.203796	-0.31594548	6.646489	Sitting_Watch
15:43:20.240	7.0152254	-0.25139886	6.4334164	-0.0066132275	-0.005331021	-0.0011478158	7.203796	-0.31594548	6.646489	Sitting_Watch
15:43:20.262	7.0152254	-0.25139886	6.4334164	-0.0066132275	-0.005331021	-0.0011478158	7.203796	-0.31594548	6.646489	Sitting_Watch
15:43:20.283	7.0152254	-0.25139886	6.4334164	-0.0066132275	-0.005331021	-0.0011478158	7.203796	-0.31594548	6.646489	Sitting_Watch
15:43:20.306	7.0152254	-0.25139886	6.4334164	-0.0066132275	-0.005331021	-0.0011478158	7.203796	-0.31594548	6.646489	Sitting_Watch
15:43:20.329	7.0152254	-0.25139886	6.4334164	-0.0066132275	-0.005331021	-0.0011478158	7.203796	-0.31594548	6.646489	Sitting_Watch
15:43:20.351	7.0152254	-0.25139886	6.4334164	-0.0066132275	-0.005331021	-0.0011478158	7.203796	-0.31594548	6.646489	Sitting_Watch
15:43:20.374	7.0008597	-0.22985038	6.4621477	-0.003558901	0.004442823	-0.00053695054	7.202424	-0.31564182	6.6479874	Sitting_Watch
15:43:20.397	7.0008597	-0.22985038	6.4621477	-0.003558901	0.004442823	-0.00053695054	7.202424	-0.31564182	6.6479874	Sitting_Watch
15:43:20.418	7.0008597	-0.22985038	6.4621477	-0.003558901	0.004442823	-0.00053695054	7.202424	-0.31564182	6.6479874	Sitting_Watch
15:43:20.442	7.0008597	-0.22985038	6.4621477	-0.003558901	0.004442823	-0.00053695054	7.202424	-0.31564182	6.6479874	Sitting_Watch
15:43:20.464	7.0008597	-0.22985038	6.4621477	-0.003558901	0.004442823	-0.00053695054	7.202424	-0.31564182	6.6479874	Sitting_Watch
15:43:20.485	7.0008597	-0.22985038	6.4621477	-0.003558901	0.004442823	-0.00053695054	7.202424	-0.31564182	6.6479874	Sitting_Watch
15:43:20.507	7.0008597	-0.22985038	6.4621477	-0.003558901	0.004442823	-0.00053695054	7.202424	-0.31564182	6.6479874	Sitting_Watch
15:43:20.530	7.0008597	-0.22985038	6.4621477	-0.003558901	0.004442823	-0.00053695054	7.202424	-0.31564182	6.6479874	Sitting_Watch
15:43:20.553	7.0319853	-0.2561874	6.426234	-0.0029480357	0.0013884967	0.0012956453	7.2012477	-0.3169339	6.6492023	Sitting_Watch
15:43:20.576	7.0319853	-0.2561874	6.426234	-0.0029480357	0.0013884967	0.0012956453	7.2012477	-0.3169339	6.6492023	Sitting_Watch
15:43:20.598	7.0319853	-0.2561874	6.426234	-0.0029480357	0.0013884967	0.0012956453	7.2012477	-0.3169339	6.6492023	Sitting_Watch
15:43:20.621	7.0319853	-0.2561874	6.426234	-0.0029480357	0.0013884967	0.0012956453	7.2012477	-0.3169339	6.6492023	Sitting_Watch
15:43:20.644	7.0319853	-0.2561874	6.426234	-0.0029480357	0.0013884967	0.0012956453	7.2012477	-0.3169339	6.6492023	Sitting_Watch
15:43:20.668	7.0319853	-0.2561874	6.426234	-0.0029480357	0.0013884967	0.0012956453	7.2012477	-0.3169339	6.6492023	Sitting_Watch
15:43:20.690	7.0319853	-0.2561874	6.426234	-0.0029480357	0.0013884967	0.0012956453	7.2012477	-0.3169339	6.6492023	Sitting_Watch
15:43:20.712	7.0319853	-0.2561874	6.426234	-0.0029480357	0.0013884967	0.0012956453	7.2012477	-0.3169339	6.6492023	Sitting_Watch
15:43:20.734	6.998465	-0.27055305	6.4405994	-0.007834958	-0.0010549643	0.009236894	7.199688	-0.31525663	6.6509686	Sitting_Watch
15:43:20.756	6.998465	-0.27055305	6.4405994	-0.007834958	-0.0010549643	0.009236894	7.199688	-0.31525663	6.6509686	Sitting_Watch
15:43:20.778	6.998465	-0.27055305	6.4405994	-0.007834958	-0.0010549643	0.009236894	7.199688	-0.31525663	6.6509686	Sitting_Watch
15:43:20.802	6.998465	-0.27055305	6.4405994	-0.007834958	-0.0010549643	0.009236894	7.199688	-0.31525663	6.6509686	Sitting_Watch
15:43:20.823	6.998465	-0.27055305	6.4405994	-0.007834958	-0.0010549643	0.009236894	7.199688	-0.31525663	6.6509686	Sitting_Watch
15:43:20.846	6.998465	-0.27055305	6.4405994	-0.007834958	-0.0010549643	0.009236894	7.199688	-0.31525663	6.6509686	Sitting_Watch
15:43:20.870	6.998465	-0.27055305	6.4405994	-0.007834958	-0.0010549643	0.009236894	7.199688	-0.31525663	6.6509686	Sitting_Watch
15:43:20.894	6.998465	-0.27055305	6.4405994	-0.007834958	-0.0010549643	0.009236894	7.199688	-0.31525663	6.6509686	Sitting_Watch
15:43:20.916	7.0080423	-0.25858167	6.464542	0.004993213	0.0013884967	-0.001758681	7.199032	-0.31634706	6.6516266	Sitting_Watch
15:43:20.939	7.0080423	-0.25858167	6.464542	0.004993213	0.0013884967	-0.001758681	7.199032	-0.31634706	6.6516266	Sitting_Watch
15:43:20.961	7.0080423	-0.25858167	6.464542	0.004993213	0.0013884967	-0.001758681	7.199032	-0.31634706	6.6516266	Sitting_Watch
15:43:20.982	7.0080423	-0.25858167	6.464542	0.004993213	0.0013884967	-0.001758681	7.199032	-0.31634706	6.6516266	Sitting_Watch
15:43:21.008	7.0080423	-0.25858167	6.464542	0.004993213	0.0013884967	-0.001758681	7.199032	-0.31634706	6.6516266	Sitting_Watch
15:43:21.032	7.0080423	-0.25858167	6.464542	0.004993213	0.0013884967	-0.001758681	7.199032	-0.31634706	6.6516266	Sitting_Watch
15:43:21.057	7.0080423	-0.25858167	6.464542	0.004993213	0.0013884967	-0.001758681	7.199032	-0.31634706	6.6516266	Sitting_Watch
15:43:21.080	7.0080423	-0.25858167	6.464542	0.004993213	0.0013884967	-0.001758681	7.199032	-0.31634706	6.6516266	Sitting_Watch
15:43:21.103	6.976917	-0.2681588	6.438205	-0.0072240923	-0.00044409905	0.0031282408	7.1972637	-0.31154197	6.6537647	Sitting_Watch
15:43:21.124	6.976917	-0.2681588	6.438205	-0.0072240923	-0.00044409905	0.0031282408	7.1972637	-0.31154197	6.6537647	Sitting_Watch
15:43:21.146	6.976917	-0.2681588	6.438205	-0.0072240923	-0.00044409905	0.0031282408	7.1972637	-0.31154197	6.6537647	Sitting_Watch
15:43:21.168	6.976917	-0.2681588	6.438205	-0.0072240923	-0.00044409905	0.0031282408	7.1972637	-0.31154197	6.6537647	Sitting_Watch
15:43:21.189	6.976917	-0.2681588	6.438205	-0.0072240923	-0.00044409905	0.0031282408	7.1972637	-0.31154197	6.6537647	Sitting_Watch
15:43:21.211	6.976917	-0.2681588	6.438205	-0.0072240923	-0.00044409905	0.0031282408	7.1972637	-0.31154197	6.6537647	Sitting_Watch
15:43:21.234	6.976917	-0.2681588	6.438205	-0.0072240923	-0.00044409905	0.0031282408	7.1972637	-0.31154197	6.6537647	Sitting_Watch
15:43:21.256	6.976917	-0.2681588	6.438205	-0.0072240923	-0.00044409905	0.0031282408	7.1972637	-0.31154197	6.6537647	Sitting_Watch
15:43:21.278	6.9721284	-0.31843856	6.474119	0.008047539	0.004442823	0.010458624	7.1960526	-0.30840808	6.6552224	Sitting_Watch
15:43:21.301	6.9721284	-0.31843856	6.474119	0.008047539	0.004442823	0.010458624	7.1960526	-0.30840808	6.6552224	Sitting_Watch
15:43:21.324	6.9721284	-0.31843856	6.474119	0.008047539	0.004442823	0.010458624	7.1960526	-0.30840808	6.6552224	Sitting_Watch
15:43:21.347	6.9721284	-0.31843856	6.474119	0.008047539	0.004442823	0.010458624	7.1960526	-0.30840808	6.6552224	Sitting_Watch
15:43:21.370	6.9721284	-0.31843856	6.474119	0.008047539	0.004442823	0.010458624	7.1960526	-0.30840808	6.6552224	Sitting_Watch
15:43:21.392	6.9721284	-0.31843856	6.474119	0.008047539	0.004442823	0.010458624	7.1960526	-0.30840808	6.6552224	Sitting_Watch
15:43:21.414	6.9721284	-0.31843856	6.474119	0.008047539	0.004442823	0.010458624	7.1960526	-0.30840808	6.6552224	Sitting_Watch
15:43:21.437	6.9721284	-0.31843856	6.474119	0.008047539	0.004442823	0.010458624	7.1960526	-0.30840808	6.6552224	Sitting_Watch
15:43:21.461	6.981705	-0.30886146	6.4980617	0.003771482	0.008108014	0.0025173756	7.194722	-0.3108958	6.6565394	Sitting_Watch
15:43:21.483	6.981705	-0.30886146	6.4980617	0.003771482	0.008108014	0.0025173756	7.194722	-0.3108958	6.6565394	Sitting_Watch
15:43:21.505	6.981705	-0.30886146	6.4980617	0.003771482	0.008108014	0.0025173756	7.194722	-0.3108958	6.6565394	Sitting_Watch
15:43:21.527	6.981705	-0.30886146	6.4980617	0.003771482	0.008108014	0.0025173756	7.194722	-0.3108958	6.6565394	Sitting_Watch
15:43:21.548	6.981705	-0.30886146	6.4980617	0.003771482	0.008108014	0.0025173756	7.194722	-0.3108958	6.6565394	Sitting_Watch
15:43:21.569	6.981705	-0.30886146	6.4980617	0.003771482	0.008108014	0.0025173756	7.194722	-0.3108958	6.6565394	Sitting_Watch
15:43:21.592	6.981705	-0.30886146	6.4980617	0.003771482	0.008108014	0.0025173756	7.194722	-0.3108958	6.6565394	Sitting_Watch
15:43:21.615	6.981705	-0.30886146	6.4980617	0.003771482	0.008108014	0.0025173756	7.194722	-0.3108958	6.6565394	Sitting_Watch
15:43:21.638	6.981705	-0.27294734	6.4429936	0.00010629055	-0.0022766949	0.004960837	7.1975803	-0.3102806	6.6534824	Sitting_Watch
15:43:21.659	6.981705	-0.27294734	6.4429936	0.00010629055	-0.0022766949	0.004960837	7.1975803	-0.3102806	6.6534824	Sitting_Watch
15:43:21.681	6.981705	-0.27294734	6.4429936	0.00010629055	-0.0022766949	0.004960837	7.1975803	-0.3102806	6.6534824	Sitting_Watch
15:43:21.703	6.981705	-0.27294734	6.4429936	0.00010629055	-0.0022766949	0.004960837	7.1975803	-0.3102806	6.6534824	Sitting_Watch
15:43:21.725	6.981705	-0.27294734	6.4429936	0.00010629055	-0.0022766949	0.004960837	7.1975803	-0.3102806	6.6534824	Sitting_Watch
15:43:21.748	6.981705	-0.27294734	6.4429936	0.00010629055	-0.0022766949	0.004960837	7.1975803	-0.3102806	6.6534824	Sitting_Watch
15:43:21.771	6.981705	-0.27294734	6.4429936	0.00010629055	-0.0022766949	0.004960837	7.1975803	-0.3102806	6.6534824	Sitting_Watch
15:43:21.793	6.981705	-0.27294734	6.4429936	0.00010629055	-0.0022766949	0.004960837	7.1975803	-0.3102806	6.6534824	Sitting_Watch
15:43:21.816	6.998465	-0.2681588	6.4429936	-0.0011154399	-0.0041092904	0.0031282408	7.197767	-0.3046946	6.6535344	Sitting_Watch
15:43:21.838	6.998465	-0.2681588	6.4429936	-0.0011154399	-0.0041092904	0.0031282408	7.197767	-0.3046946	6.6535344	Sitting_Watch
15:43:21.861	6.998465	-0.2681588	6.4429936	-0.0011154399	-0.0041092904	0.0031282408	7.197767	-0.3046946	6.6535344	Sitting_Watch
15:43:21.882	6.998465	-0.2681588	6.4429936	-0.0011154399	-0.0041092904	0.0031282408	7.197767	-0.3046946	6.6535344	Sitting_Watch
15:43:21.905	6.998465	-0.2681588	6.4429936	-0.0011154399	-0.0041092904	0.0031282408	7.197767	-0.3046946	6.6535344	Sitting_Watch
15:43:21.927	6.998465	-0.2681588	6.4429936	-0.0011154399	-0.0041092904	0.0031282408	7.197767	-0.3046946	6.6535344	Sitting_Watch
15:43:21.950	6.998465	-0.2681588	6.4429936	-0.0011154399	-0.0041092904	0.0031282408	7.197767	-0.3046946	6.6535344	Sitting_Watch
15:43:21.972	6.998465	-0.2681588	6.4429936	-0.0011154399	-0.0041092904	0.0031282408	7.197767	-0.3046946	6.6535344	Sitting_Watch
15:43:21.995	7.0152254	-0.26337022	6.4573593	0.001328021	-0.008385347	-0.0048130075	7.1984406	-0.30066726	6.6529956	Sitting_Watch
15:43:22.018	7.0152254	-0.26337022	6.4573593	0.001328021	-0.008385347	-0.0048130075	7.1984406	-0.30066726	6.6529956	Sitting_Watch
15:43:22.041	7.0152254	-0.26337022	6.4573593	0.001328021	-0.008385347	-0.0048130075	7.1984406	-0.30066726	6.6529956	Sitting_Watch
15:43:22.063	7.0152254	-0.26337022	6.4573593	0.001328021	-0.008385347	-0.0048130075	7.1984406	-0.30066726	6.6529956	Sitting_Watch
15:43:22.085	7.0152254	-0.26337022	6.4573593	0.001328021	-0.008385347	-0.0048130075	7.1984406	-0.30066726	6.6529956	Sitting_Watch
15:43:22.107	7.0152254	-0.26337022	6.4573593	0.001328021	-0.008385347	-0.0048130075	7.1984406	-0.30066726	6.6529956	Sitting_Watch
15:43:22.129	7.0152254	-0.26337022	6.4573593	0.001328021	-0.008385347	-0.0048130075	7.1984406	-0.30066726	6.6529956	Sitting_Watch
15:43:22.151	7.0152254	-0.26337022	6.4573593	0.001328021	-0.008385347	-0.0048130075	7.1984406	-0.30066726	6.6529956	Sitting_Watch
15:43:22.173	6.986494	-0.28731298	6.466936	-0.011500149	-0.00288756	-0.002369546	7.200319	-0.29735243	6.6511073	Sitting_Watch
15:43:22.196	6.986494	-0.28731298	6.466936	-0.011500149	-0.00288756	-0.002369546	7.200319	-0.29735243	6.6511073	Sitting_Watch
15:43:22.219	6.986494	-0.28731298	6.466936	-0.011500149	-0.00288756	-0.002369546	7.200319	-0.29735243	6.6511073	Sitting_Watch
15:43:22.241	6.986494	-0.28731298	6.466936	-0.011500149	-0.00288756	-0.002369546	7.200319	-0.29735243	6.6511073	Sitting_Watch
15:43:22.264	6.986494	-0.28731298	6.466936	-0.011500149	-0.00288756	-0.002369546	7.200319	-0.29735243	6.6511073	Sitting_Watch
15:43:22.286	6.986494	-0.28731298	6.466936	-0.011500149	-0.00288756	-0.002369546	7.200319	-0.29735243	6.6511073	Sitting_Watch
15:43:22.308	6.986494	-0.28731298	6.466936	-0.011500149	-0.00288756	-0.002369546	7.200319	-0.29735243	6.6511073	Sitting_Watch
15:43:22.330	6.986494	-0.28731298	6.466936	-0.011500149	-0.00288756	-0.002369546	7.200319	-0.29735243	6.6511073	Sitting_Watch
15:43:22.351	7.0343795	-0.24421602	6.428628	0.006825808	0.00016676621	0.0067934324	7.2025733	-0.29691988	6.6486874	Sitting_Watch
15:43:22.374	7.0343795	-0.24421602	6.428628	0.006825808	0.00016676621	0.0067934324	7.2025733	-0.29691988	6.6486874	Sitting_Watch
15:43:22.396	7.0343795	-0.24421602	6.428628	0.006825808	0.00016676621	0.0067934324	7.2025733	-0.29691988	6.6486874	Sitting_Watch
15:43:22.419	7.0343795	-0.24421602	6.428628	0.006825808	0.00016676621	0.0067934324	7.2025733	-0.29691988	6.6486874	Sitting_Watch
15:43:22.442	7.0343795	-0.24421602	6.428628	0.006825808	0.00016676621	0.0067934324	7.2025733	-0.29691988	6.6486874	Sitting_Watch
15:43:22.465	7.0343795	-0.24421602	6.428628	0.006825808	0.00016676621	0.0067934324	7.2025733	-0.29691988	6.6486874	Sitting_Watch
15:43:22.488	7.0343795	-0.24421602	6.428628	0.006825808	0.00016676621	0.0067934324	7.2025733	-0.29691988	6.6486874	Sitting_Watch
15:43:22.511	7.0343795	-0.24421602	6.428628	0.006825808	0.00016676621	0.0067934324	7.2025733	-0.29691988	6.6486874	Sitting_Watch
15:43:22.534	7.005648	-0.26097596	6.445388	0.006214943	-0.00044409905	0.018399872	7.205808	-0.30204323	6.644951	Sitting_Watch
15:43:22.556	7.005648	-0.26097596	6.445388	0.006214943	-0.00044409905	0.018399872	7.205808	-0.30204323	6.644951	Sitting_Watch
15:43:22.579	7.005648	-0.26097596	6.445388	0.006214943	-0.00044409905	0.018399872	7.205808	-0.30204323	6.644951	Sitting_Watch
15:43:22.600	7.005648	-0.26097596	6.445388	0.006214943	-0.00044409905	0.018399872	7.205808	-0.30204323	6.644951	Sitting_Watch
15:43:22.622	7.005648	-0.26097596	6.445388	0.006214943	-0.00044409905	0.018399872	7.205808	-0.30204323	6.644951	Sitting_Watch
15:43:22.643	7.005648	-0.26097596	6.445388	0.006214943	-0.00044409905	0.018399872	7.205808	-0.30204323	6.644951	Sitting_Watch
15:43:22.665	7.005648	-0.26097596	6.445388	0.006214943	-0.00044409905	0.018399872	7.205808	-0.30204323	6.644951	Sitting_Watch
15:43:22.691	7.005648	-0.26097596	6.445388	0.006214943	-0.00044409905	0.018399872	7.205808	-0.30204323	6.644951	Sitting_Watch
15:43:22.713	7.0271964	-0.25858167	6.4166565	0.0056040776	-0.017548326	0.00068477995	7.214487	-0.3011293	6.6355734	Sitting_Watch
15:43:22.734	7.0271964	-0.25858167	6.4166565	0.0056040776	-0.017548326	0.00068477995	7.214487	-0.3011293	6.6355734	Sitting_Watch
15:43:22.756	7.0271964	-0.25858167	6.4166565	0.0056040776	-0.017548326	0.00068477995	7.214487	-0.3011293	6.6355734	Sitting_Watch
15:43:22.778	7.0271964	-0.25858167	6.4166565	0.0056040776	-0.017548326	0.00068477995	7.214487	-0.3011293	6.6355734	Sitting_Watch
15:43:22.802	7.0271964	-0.25858167	6.4166565	0.0056040776	-0.017548326	0.00068477995	7.214487	-0.3011293	6.6355734	Sitting_Watch
15:43:22.824	7.0271964	-0.25858167	6.4166565	0.0056040776	-0.017548326	0.00068477995	7.214487	-0.3011293	6.6355734	Sitting_Watch
15:43:22.846	7.0271964	-0.25858167	6.4166565	0.0056040776	-0.017548326	0.00068477995	7.214487	-0.3011293	6.6355734	Sitting_Watch
15:43:22.867	7.0271964	-0.25858167	6.4166565	0.0056040776	-0.017548326	0.00068477995	7.214487	-0.3011293	6.6355734	Sitting_Watch
15:43:22.888	6.9721284	-0.2657645	6.3759537	-0.008445823	-0.015104865	-0.0054238723	7.2223473	-0.31188306	6.626516	Sitting_Watch
15:43:22.911	6.9721284	-0.2657645	6.3759537	-0.008445823	-0.015104865	-0.0054238723	7.2223473	-0.31188306	6.626516	Sitting_Watch
15:43:22.933	6.9721284	-0.2657645	6.3759537	-0.008445823	-0.015104865	-0.0054238723	7.2223473	-0.31188306	6.626516	Sitting_Watch
15:43:22.954	6.9721284	-0.2657645	6.3759537	-0.008445823	-0.015104865	-0.0054238723	7.2223473	-0.31188306	6.626516	Sitting_Watch
15:43:22.976	6.9721284	-0.2657645	6.3759537	-0.008445823	-0.015104865	-0.0054238723	7.2223473	-0.31188306	6.626516	Sitting_Watch
15:43:22.999	6.9721284	-0.2657645	6.3759537	-0.008445823	-0.015104865	-0.0054238723	7.2223473	-0.31188306	6.626516	Sitting_Watch
15:43:23.021	6.9721284	-0.2657645	6.3759537	-0.008445823	-0.015104865	-0.0054238723	7.2223473	-0.31188306	6.626516	Sitting_Watch
15:43:23.045	6.9721284	-0.2657645	6.3759537	-0.008445823	-0.015104865	-0.0054238723	7.2223473	-0.31188306	6.626516	Sitting_Watch
15:43:23.067	7.041562	-0.28731298	6.402291	-0.0053914967	-0.0077744815	-0.0029804115	7.226633	-0.31432518	6.621727	Sitting_Watch
15:43:23.090	7.041562	-0.28731298	6.402291	-0.0053914967	-0.0077744815	-0.0029804115	7.226633	-0.31432518	6.621727	Sitting_Watch
15:43:23.112	7.041562	-0.28731298	6.402291	-0.0053914967	-0.0077744815	-0.0029804115	7.226633	-0.31432518	6.621727	Sitting_Watch
15:43:23.134	7.041562	-0.28731298	6.402291	-0.0053914967	-0.0077744815	-0.0029804115	7.226633	-0.31432518	6.621727	Sitting_Watch
15:43:23.156	7.041562	-0.28731298	6.402291	-0.0053914967	-0.0077744815	-0.0029804115	7.226633	-0.31432518	6.621727	Sitting_Watch
15:43:23.179	7.041562	-0.28731298	6.402291	-0.0053914967	-0.0077744815	-0.0029804115	7.226633	-0.31432518	6.621727	Sitting_Watch
15:43:23.202	7.041562	-0.28731298	6.402291	-0.0053914967	-0.0077744815	-0.0029804115	7.226633	-0.31432518	6.621727	Sitting_Watch
15:43:23.224	7.041562	-0.28731298	6.402291	-0.0053914967	-0.0077744815	-0.0029804115	7.226633	-0.31432518	6.621727	Sitting_Watch
15:43:23.247	7.041562	-0.28731298	6.402291	-0.0011154399	-0.012661404	0.0067934324	7.226633	-0.31432518	6.621727	Sitting_Watch
15:43:23.269	7.0128307	-0.29210153	6.385531	-0.0011154399	-0.012661404	0.0067934324	7.2309065	-0.32597354	6.6164937	Sitting_Watch
15:43:23.292	7.0128307	-0.29210153	6.385531	-0.0011154399	-0.012661404	0.0067934324	7.2309065	-0.32597354	6.6164937	Sitting_Watch
15:43:23.315	7.0128307	-0.29210153	6.385531	-0.0011154399	-0.012661404	0.0067934324	7.2309065	-0.32597354	6.6164937	Sitting_Watch
15:43:23.338	7.0128307	-0.29210153	6.385531	-0.0011154399	-0.012661404	0.0067934324	7.2309065	-0.32597354	6.6164937	Sitting_Watch
15:43:23.361	7.0128307	-0.29210153	6.385531	-0.0011154399	-0.012661404	0.0067934324	7.2309065	-0.32597354	6.6164937	Sitting_Watch
15:43:23.383	7.0128307	-0.29210153	6.385531	-0.0011154399	-0.012661404	0.0067934324	7.2309065	-0.32597354	6.6164937	Sitting_Watch
15:43:23.404	7.0128307	-0.29210153	6.385531	-0.0011154399	-0.012661404	0.0067934324	7.2309065	-0.32597354	6.6164937	Sitting_Watch
15:43:23.426	7.0128307	-0.29210153	6.385531	-0.0011154399	-0.012661404	0.0067934324	7.2309065	-0.32597354	6.6164937	Sitting_Watch
15:43:23.448	7.0319853	-0.31125572	6.407079	-0.015776206	0.006886284	0.01351295	7.2369366	-0.33426383	6.6094856	Sitting_Watch
15:43:23.471	7.0319853	-0.31125572	6.407079	-0.015776206	0.006886284	0.01351295	7.2369366	-0.33426383	6.6094856	Sitting_Watch
15:43:23.493	7.0319853	-0.31125572	6.407079	-0.015776206	0.006886284	0.01351295	7.2369366	-0.33426383	6.6094856	Sitting_Watch
15:43:23.515	7.0319853	-0.31125572	6.407079	-0.015776206	0.006886284	0.01351295	7.2369366	-0.33426383	6.6094856	Sitting_Watch
15:43:23.538	7.0319853	-0.31125572	6.407079	-0.015776206	0.006886284	0.01351295	7.2369366	-0.33426383	6.6094856	Sitting_Watch
15:43:23.560	7.0319853	-0.31125572	6.407079	-0.015776206	0.006886284	0.01351295	7.2369366	-0.33426383	6.6094856	Sitting_Watch
15:43:23.583	7.0319853	-0.31125572	6.407079	-0.015776206	0.006886284	0.01351295	7.2369366	-0.33426383	6.6094856	Sitting_Watch
15:43:23.605	7.0319853	-0.31125572	6.407079	-0.015776206	0.006886284	0.01351295	7.2369366	-0.33426383	6.6094856	Sitting_Watch
15:43:23.628	7.046351	-0.31365	6.4597535	-0.007834958	0.002610227	0.01351295	7.240041	-0.35044572	6.605249	Sitting_Watch
15:43:23.650	7.046351	-0.31365	6.4597535	-0.007834958	0.002610227	0.01351295	7.240041	-0.35044572	6.605249	Sitting_Watch
15:43:23.671	7.046351	-0.31365	6.4597535	-0.007834958	0.002610227	0.01351295	7.240041	-0.35044572	6.605249	Sitting_Watch
15:43:23.694	7.046351	-0.31365	6.4597535	-0.007834958	0.002610227	0.01351295	7.240041	-0.35044572	6.605249	Sitting_Watch
15:43:23.716	7.046351	-0.31365	6.4597535	-0.007834958	0.002610227	0.01351295	7.240041	-0.35044572	6.605249	Sitting_Watch
15:43:23.738	7.046351	-0.31365	6.4597535	-0.007834958	0.002610227	0.01351295	7.240041	-0.35044572	6.605249	Sitting_Watch
15:43:23.760	7.046351	-0.31365	6.4597535	-0.007834958	0.002610227	0.01351295	7.240041	-0.35044572	6.605249	Sitting_Watch
15:43:23.781	7.046351	-0.31365	6.4597535	-0.007834958	0.002610227	0.01351295	7.240041	-0.35044572	6.605249	Sitting_Watch
15:43:23.804	7.039168	-0.34716985	6.3735595	-0.0066132275	-0.0022766949	0.023897659	7.24587	-0.36734426	6.5979295	Sitting_Watch
15:43:23.826	7.039168	-0.34716985	6.3735595	-0.0066132275	-0.0022766949	0.023897659	7.24587	-0.36734426	6.5979295	Sitting_Watch
15:43:23.848	7.039168	-0.34716985	6.3735595	-0.0066132275	-0.0022766949	0.023897659	7.24587	-0.36734426	6.5979295	Sitting_Watch
15:43:23.869	7.039168	-0.34716985	6.3735595	-0.0066132275	-0.0022766949	0.023897659	7.24587	-0.36734426	6.5979295	Sitting_Watch
15:43:23.892	7.039168	-0.34716985	6.3735595	-0.0066132275	-0.0022766949	0.023897659	7.24587	-0.36734426	6.5979295	Sitting_Watch
15:43:23.914	7.039168	-0.34716985	6.3735595	-0.0066132275	-0.0022766949	0.023897659	7.24587	-0.36734426	6.5979295	Sitting_Watch
15:43:23.935	7.039168	-0.34716985	6.3735595	-0.0066132275	-0.0022766949	0.023897659	7.24587	-0.36734426	6.5979295	Sitting_Watch
15:43:23.957	7.039168	-0.34716985	6.3735595	-0.0066132275	-0.0022766949	0.023897659	7.24587	-0.36734426	6.5979295	Sitting_Watch
15:43:23.979	7.0439563	-0.3328042	6.407079	0.012323595	0.00871888	0.01351295	7.2510676	-0.38276657	6.5913377	Sitting_Watch
15:43:24.001	7.0439563	-0.3328042	6.407079	0.012323595	0.00871888	0.01351295	7.2510676	-0.38276657	6.5913377	Sitting_Watch
15:43:24.024	7.0439563	-0.3328042	6.407079	0.012323595	0.00871888	0.01351295	7.2510676	-0.38276657	6.5913377	Sitting_Watch
15:43:24.047	7.0439563	-0.3328042	6.407079	0.012323595	0.00871888	0.01351295	7.2510676	-0.38276657	6.5913377	Sitting_Watch
15:43:24.069	7.0439563	-0.3328042	6.407079	0.012323595	0.00871888	0.01351295	7.2510676	-0.38276657	6.5913377	Sitting_Watch
15:43:24.091	7.0439563	-0.3328042	6.407079	0.012323595	0.00871888	0.01351295	7.2510676	-0.38276657	6.5913377	Sitting_Watch
15:43:24.112	7.0439563	-0.3328042	6.407079	0.012323595	0.00871888	0.01351295	7.2510676	-0.38276657	6.5913377	Sitting_Watch
15:43:24.135	7.0439563	-0.3328042	6.407079	0.012323595	0.00871888	0.01351295	7.2510676	-0.38276657	6.5913377	Sitting_Watch
15:43:24.158	7.0319853	-0.34477556	6.4142623	0.003771482	0.015438397	0.011680354	7.250114	-0.38322803	6.59236	Sitting_Watch
15:43:24.180	7.0319853	-0.34477556	6.4142623	0.003771482	0.015438397	0.011680354	7.250114	-0.38322803	6.59236	Sitting_Watch
15:43:24.201	7.0319853	-0.34477556	6.4142623	0.003771482	0.015438397	0.011680354	7.250114	-0.38322803	6.59236	Sitting_Watch
15:43:24.223	7.0319853	-0.34477556	6.4142623	0.003771482	0.015438397	0.011680354	7.250114	-0.38322803	6.59236	Sitting_Watch
15:43:24.245	7.0319853	-0.34477556	6.4142623	0.003771482	0.015438397	0.011680354	7.250114	-0.38322803	6.59236	Sitting_Watch
15:43:24.268	7.0319853	-0.34477556	6.4142623	0.003771482	0.015438397	0.011680354	7.250114	-0.38322803	6.59236	Sitting_Watch
15:43:24.290	7.0319853	-0.34477556	6.4142623	0.003771482	0.015438397	0.011680354	7.250114	-0.38322803	6.59236	Sitting_Watch
15:43:24.313	7.0319853	-0.34477556	6.4142623	0.003771482	0.015438397	0.011680354	7.250114	-0.38322803	6.59236	Sitting_Watch
15:43:24.335	7.020014	-0.32083282	6.359194	0.001328021	0.0007776315	0.01351295	7.2434993	-0.38544193	6.5995007	Sitting_Watch
15:43:24.358	7.020014	-0.32083282	6.359194	0.001328021	0.0007776315	0.01351295	7.2434993	-0.38544193	6.5995007	Sitting_Watch
15:43:24.379	7.020014	-0.32083282	6.359194	0.001328021	0.0007776315	0.01351295	7.2434993	-0.38544193	6.5995007	Sitting_Watch
15:43:24.402	7.020014	-0.32083282	6.359194	0.001328021	0.0007776315	0.01351295	7.2434993	-0.38544193	6.5995007	Sitting_Watch
15:43:24.424	7.020014	-0.32083282	6.359194	0.001328021	0.0007776315	0.01351295	7.2434993	-0.38544193	6.5995007	Sitting_Watch
15:43:24.446	7.020014	-0.32083282	6.359194	0.001328021	0.0007776315	0.01351295	7.2434993	-0.38544193	6.5995007	Sitting_Watch
15:43:24.468	7.020014	-0.32083282	6.359194	0.001328021	0.0007776315	0.01351295	7.2434993	-0.38544193	6.5995007	Sitting_Watch
15:43:24.490	7.020014	-0.32083282	6.359194	0.001328021	0.0007776315	0.01351295	7.2434993	-0.38544193	6.5995007	Sitting_Watch
15:43:24.511	7.0104365	-0.36392978	6.3998966	0.0025497514	-0.00288756	0.008015162	7.242285	-0.3823688	6.6010165	Sitting_Watch
15:43:24.534	7.0104365	-0.36392978	6.3998966	0.0025497514	-0.00288756	0.008015162	7.242285	-0.3823688	6.6010165	Sitting_Watch
15:43:24.557	7.0104365	-0.36392978	6.3998966	0.0025497514	-0.00288756	0.008015162	7.242285	-0.3823688	6.6010165	Sitting_Watch
15:43:24.580	7.0104365	-0.36392978	6.3998966	0.0025497514	-0.00288756	0.008015162	7.242285	-0.3823688	6.6010165	Sitting_Watch
15:43:24.603	7.0104365	-0.36392978	6.3998966	0.0025497514	-0.00288756	0.008015162	7.242285	-0.3823688	6.6010165	Sitting_Watch
15:43:24.626	7.0104365	-0.36392978	6.3998966	0.0025497514	-0.00288756	0.008015162	7.242285	-0.3823688	6.6010165	Sitting_Watch
15:43:24.648	7.0104365	-0.36392978	6.3998966	0.0025497514	-0.00288756	0.008015162	7.242285	-0.3823688	6.6010165	Sitting_Watch
15:43:24.671	7.0104365	-0.36392978	6.3998966	0.0025497514	-0.00288756	0.008015162	7.242285	-0.3823688	6.6010165	Sitting_Watch
15:43:24.695	7.0559278	-0.28970724	6.4429936	-0.0072240923	-0.009607078	-0.0029804115	7.243257	-0.37773794	6.6002173	Sitting_Watch
15:43:24.716	7.0559278	-0.28970724	6.4429936	-0.0072240923	-0.009607078	-0.0029804115	7.243257	-0.37773794	6.6002173	Sitting_Watch
15:43:24.738	7.0559278	-0.28970724	6.4429936	-0.0072240923	-0.009607078	-0.0029804115	7.243257	-0.37773794	6.6002173	Sitting_Watch
15:43:24.760	7.0559278	-0.28970724	6.4429936	-0.0072240923	-0.009607078	-0.0029804115	7.243257	-0.37773794	6.6002173	Sitting_Watch
15:43:24.782	7.0559278	-0.28970724	6.4429936	-0.0072240923	-0.009607078	-0.0029804115	7.243257	-0.37773794	6.6002173	Sitting_Watch
15:43:24.804	7.0559278	-0.28970724	6.4429936	-0.0072240923	-0.009607078	-0.0029804115	7.243257	-0.37773794	6.6002173	Sitting_Watch
15:43:24.826	7.0559278	-0.28970724	6.4429936	-0.0072240923	-0.009607078	-0.0029804115	7.243257	-0.37773794	6.6002173	Sitting_Watch
15:43:24.848	7.0559278	-0.28970724	6.4429936	-0.0072240923	-0.009607078	-0.0029804115	7.243257	-0.37773794	6.6002173	Sitting_Watch
15:43:24.871	7.0319853	-0.35914123	6.402291	-0.0017263051	-0.008996212	-0.001758681	7.245344	-0.37431878	6.598117	Sitting_Watch
15:43:24.891	7.0319853	-0.35914123	6.402291	-0.0017263051	-0.008996212	-0.001758681	7.245344	-0.37431878	6.598117	Sitting_Watch
15:43:24.912	7.0319853	-0.35914123	6.402291	-0.0017263051	-0.008996212	-0.001758681	7.245344	-0.37431878	6.598117	Sitting_Watch
15:43:24.934	7.0319853	-0.35914123	6.402291	-0.0017263051	-0.008996212	-0.001758681	7.245344	-0.37431878	6.598117	Sitting_Watch
15:43:24.955	7.0319853	-0.35914123	6.402291	-0.0017263051	-0.008996212	-0.001758681	7.245344	-0.37431878	6.598117	Sitting_Watch
15:43:24.977	7.0319853	-0.35914123	6.402291	-0.0017263051	-0.008996212	-0.001758681	7.245344	-0.37431878	6.598117	Sitting_Watch
15:43:24.998	7.0319853	-0.35914123	6.402291	-0.0017263051	-0.008996212	-0.001758681	7.245344	-0.37431878	6.598117	Sitting_Watch
15:43:25.020	7.0319853	-0.35914123	6.402291	-0.0017263051	-0.008996212	-0.001758681	7.245344	-0.37431878	6.598117	Sitting_Watch
15:43:25.043	7.0319853	-0.35914123	6.402291	-0.0017263051	-0.008996212	-0.001758681	7.245344	-0.37431878	6.598117	Sitting_Watch
15:43:25.064	7.0439563	-0.34716985	6.407079	-0.006002362	-0.00044409905	-0.008478199	7.2467237	-0.3682517	6.5969453	Sitting_Watch
15:43:25.087	7.0439563	-0.34716985	6.407079	-0.006002362	-0.00044409905	-0.008478199	7.2467237	-0.3682517	6.5969453	Sitting_Watch
15:43:25.109	7.0439563	-0.34716985	6.407079	-0.006002362	-0.00044409905	-0.008478199	7.2467237	-0.3682517	6.5969453	Sitting_Watch
15:43:25.132	7.0439563	-0.34716985	6.407079	-0.006002362	-0.00044409905	-0.008478199	7.2467237	-0.3682517	6.5969453	Sitting_Watch
15:43:25.155	7.0439563	-0.34716985	6.407079	-0.006002362	-0.00044409905	-0.008478199	7.2467237	-0.3682517	6.5969453	Sitting_Watch
15:43:25.176	7.0439563	-0.34716985	6.407079	-0.006002362	-0.00044409905	-0.008478199	7.2467237	-0.3682517	6.5969453	Sitting_Watch
15:43:25.199	7.0439563	-0.34716985	6.407079	-0.006002362	-0.00044409905	-0.008478199	7.2467237	-0.3682517	6.5969453	Sitting_Watch
15:43:25.222	7.0439563	-0.34716985	6.407079	-0.006002362	-0.00044409905	-0.008478199	7.2467237	-0.3682517	6.5969453	Sitting_Watch
15:43:25.244	7.0559278	-0.34477556	6.3927135	0.006825808	0.00016676621	0.008626028	7.24959	-0.36065292	6.59421	Sitting_Watch
15:43:25.265	7.0559278	-0.34477556	6.3927135	0.006825808	0.00016676621	0.008626028	7.24959	-0.36065292	6.59421	Sitting_Watch
15:43:25.288	7.0559278	-0.34477556	6.3927135	0.006825808	0.00016676621	0.008626028	7.24959	-0.36065292	6.59421	Sitting_Watch
15:43:25.311	7.0559278	-0.34477556	6.3927135	0.006825808	0.00016676621	0.008626028	7.24959	-0.36065292	6.59421	Sitting_Watch
15:43:25.332	7.0559278	-0.34477556	6.3927135	0.006825808	0.00016676621	0.008626028	7.24959	-0.36065292	6.59421	Sitting_Watch
15:43:25.356	7.0559278	-0.34477556	6.3927135	0.006825808	0.00016676621	0.008626028	7.24959	-0.36065292	6.59421	Sitting_Watch
15:43:25.378	7.0559278	-0.34477556	6.3927135	0.006825808	0.00016676621	0.008626028	7.24959	-0.36065292	6.59421	Sitting_Watch
15:43:25.401	7.0559278	-0.34477556	6.3927135	0.006825808	0.00016676621	0.008626028	7.24959	-0.36065292	6.59421	Sitting_Watch
15:43:25.424	7.048745	-0.30886146	6.387925	0.004382347	-0.00044409905	0.005571702	7.2513223	-0.3545254	6.592641	Sitting_Watch
15:43:25.447	7.048745	-0.30886146	6.387925	0.004382347	-0.00044409905	0.005571702	7.2513223	-0.3545254	6.592641	Sitting_Watch
15:43:25.470	7.048745	-0.30886146	6.387925	0.004382347	-0.00044409905	0.005571702	7.2513223	-0.3545254	6.592641	Sitting_Watch
15:43:25.491	7.048745	-0.30886146	6.387925	0.004382347	-0.00044409905	0.005571702	7.2513223	-0.3545254	6.592641	Sitting_Watch
15:43:25.513	7.048745	-0.30886146	6.387925	0.004382347	-0.00044409905	0.005571702	7.2513223	-0.3545254	6.592641	Sitting_Watch
15:43:25.535	7.048745	-0.30886146	6.387925	0.004382347	-0.00044409905	0.005571702	7.2513223	-0.3545254	6.592641	Sitting_Watch
15:43:25.557	7.048745	-0.30886146	6.387925	0.004382347	-0.00044409905	0.005571702	7.2513223	-0.3545254	6.592641	Sitting_Watch
15:43:25.581	7.048745	-0.30886146	6.387925	0.004382347	-0.00044409905	0.005571702	7.2513223	-0.3545254	6.592641	Sitting_Watch
15:43:25.603	7.0511394	-0.339987	6.421445	0.0019388862	0.0007776315	0.0031282408	7.251999	-0.35487726	6.591876	Sitting_Watch
15:43:25.626	7.0511394	-0.339987	6.421445	0.0019388862	0.0007776315	0.0031282408	7.251999	-0.35487726	6.591876	Sitting_Watch
15:43:25.649	7.0511394	-0.339987	6.421445	0.0019388862	0.0007776315	0.0031282408	7.251999	-0.35487726	6.591876	Sitting_Watch
15:43:25.670	7.0511394	-0.339987	6.421445	0.0019388862	0.0007776315	0.0031282408	7.251999	-0.35487726	6.591876	Sitting_Watch
15:43:25.692	7.0511394	-0.339987	6.421445	0.0019388862	0.0007776315	0.0031282408	7.251999	-0.35487726	6.591876	Sitting_Watch
15:43:25.715	7.0511394	-0.339987	6.421445	0.0019388862	0.0007776315	0.0031282408	7.251999	-0.35487726	6.591876	Sitting_Watch
15:43:25.738	7.0511394	-0.339987	6.421445	0.0019388862	0.0007776315	0.0031282408	7.251999	-0.35487726	6.591876	Sitting_Watch
15:43:25.760	7.0511394	-0.339987	6.421445	0.0019388862	0.0007776315	0.0031282408	7.251999	-0.35487726	6.591876	Sitting_Watch
15:43:25.782	7.0343795	-0.29689008	6.409474	-0.0053914967	0.009329746	0.01229122	7.2532716	-0.3504238	6.590717	Sitting_Watch
15:43:25.804	7.0343795	-0.29689008	6.409474	-0.0053914967	0.009329746	0.01229122	7.2532716	-0.3504238	6.590717	Sitting_Watch
15:43:25.825	7.0343795	-0.29689008	6.409474	-0.0053914967	0.009329746	0.01229122	7.2532716	-0.3504238	6.590717	Sitting_Watch
15:43:25.848	7.0343795	-0.29689008	6.409474	-0.0053914967	0.009329746	0.01229122	7.2532716	-0.3504238	6.590717	Sitting_Watch
15:43:25.871	7.0343795	-0.29689008	6.409474	-0.0053914967	0.009329746	0.01229122	7.2532716	-0.3504238	6.590717	Sitting_Watch
15:43:25.894	7.0343795	-0.29689008	6.409474	-0.0053914967	0.009329746	0.01229122	7.2532716	-0.3504238	6.590717	Sitting_Watch
15:43:25.917	7.0343795	-0.29689008	6.409474	-0.0053914967	0.009329746	0.01229122	7.2532716	-0.3504238	6.590717	Sitting_Watch
15:43:25.940	7.0343795	-0.29689008	6.409474	-0.0053914967	0.009329746	0.01229122	7.2532716	-0.3504238	6.590717	Sitting_Watch
15:43:25.963	7.0535336	-0.3328042	6.421445	0.0104910005	0.008108014	0.01717814	7.253448	-0.3491855	6.5905867	Sitting_Watch
15:43:25.985	7.0535336	-0.3328042	6.421445	0.0104910005	0.008108014	0.01717814	7.253448	-0.3491855	6.5905867	Sitting_Watch
15:43:26.008	7.0535336	-0.3328042	6.421445	0.0104910005	0.008108014	0.01717814	7.253448	-0.3491855	6.5905867	Sitting_Watch
15:43:26.031	7.0535336	-0.3328042	6.421445	0.0104910005	0.008108014	0.01717814	7.253448	-0.3491855	6.5905867	Sitting_Watch
15:43:26.053	7.0535336	-0.3328042	6.421445	0.0104910005	0.008108014	0.01717814	7.253448	-0.3491855	6.5905867	Sitting_Watch
15:43:26.075	7.0535336	-0.3328042	6.421445	0.0104910005	0.008108014	0.01717814	7.253448	-0.3491855	6.5905867	Sitting_Watch
15:43:26.096	7.0535336	-0.3328042	6.421445	0.0104910005	0.008108014	0.01717814	7.253448	-0.3491855	6.5905867	Sitting_Watch
15:43:26.118	7.0535336	-0.3328042	6.421445	0.0104910005	0.008108014	0.01717814	7.253448	-0.3491855	6.5905867	Sitting_Watch
15:43:26.141	7.058322	-0.34956414	6.409474	-0.0023371703	0.0056645535	0.008015162	7.254113	-0.3522288	6.589694	Sitting_Watch
15:43:26.163	7.058322	-0.34956414	6.409474	-0.0023371703	0.0056645535	0.008015162	7.254113	-0.3522288	6.589694	Sitting_Watch
15:43:26.184	7.058322	-0.34956414	6.409474	-0.0023371703	0.0056645535	0.008015162	7.254113	-0.3522288	6.589694	Sitting_Watch
15:43:26.206	7.058322	-0.34956414	6.409474	-0.0023371703	0.0056645535	0.008015162	7.254113	-0.3522288	6.589694	Sitting_Watch
15:43:26.227	7.058322	-0.34956414	6.409474	-0.0023371703	0.0056645535	0.008015162	7.254113	-0.3522288	6.589694	Sitting_Watch
15:43:26.251	7.058322	-0.34956414	6.409474	-0.0023371703	0.0056645535	0.008015162	7.254113	-0.3522288	6.589694	Sitting_Watch
15:43:26.273	7.058322	-0.34956414	6.409474	-0.0023371703	0.0056645535	0.008015162	7.254113	-0.3522288	6.589694	Sitting_Watch
15:43:26.296	7.058322	-0.34956414	6.409474	-0.0023371703	0.0056645535	0.008015162	7.254113	-0.3522288	6.589694	Sitting_Watch
15:43:26.317	7.041562	-0.2944958	6.378348	-0.0053914967	0.0007776315	0.004960837	7.254395	-0.3522095	6.5893826	Sitting_Watch
15:43:26.338	7.041562	-0.2944958	6.378348	-0.0053914967	0.0007776315	0.004960837	7.254395	-0.3522095	6.5893826	Sitting_Watch
15:43:26.360	7.041562	-0.2944958	6.378348	-0.0053914967	0.0007776315	0.004960837	7.254395	-0.3522095	6.5893826	Sitting_Watch
15:43:26.382	7.041562	-0.2944958	6.378348	-0.0053914967	0.0007776315	0.004960837	7.254395	-0.3522095	6.5893826	Sitting_Watch
15:43:26.403	7.041562	-0.2944958	6.378348	-0.0053914967	0.0007776315	0.004960837	7.254395	-0.3522095	6.5893826	Sitting_Watch
15:43:26.425	7.041562	-0.2944958	6.378348	-0.0053914967	0.0007776315	0.004960837	7.254395	-0.3522095	6.5893826	Sitting_Watch
15:43:26.448	7.041562	-0.2944958	6.378348	-0.0053914967	0.0007776315	0.004960837	7.254395	-0.3522095	6.5893826	Sitting_Watch
15:43:26.471	7.041562	-0.2944958	6.378348	-0.0053914967	0.0007776315	0.004960837	7.254395	-0.3522095	6.5893826	Sitting_Watch
15:43:26.494	7.067899	-0.31125572	6.3903193	-0.0017263051	0.00994061	0.01106949	7.256094	-0.34730247	6.5877705	Sitting_Watch
15:43:26.517	7.067899	-0.31125572	6.3903193	-0.0017263051	0.00994061	0.01106949	7.256094	-0.34730247	6.5877705	Sitting_Watch
15:43:26.538	7.067899	-0.31125572	6.3903193	-0.0017263051	0.00994061	0.01106949	7.256094	-0.34730247	6.5877705	Sitting_Watch
15:43:26.560	7.067899	-0.31125572	6.3903193	-0.0017263051	0.00994061	0.01106949	7.256094	-0.34730247	6.5877705	Sitting_Watch
15:43:26.582	7.067899	-0.31125572	6.3903193	-0.0017263051	0.00994061	0.01106949	7.256094	-0.34730247	6.5877705	Sitting_Watch
15:43:26.604	7.067899	-0.31125572	6.3903193	-0.0017263051	0.00994061	0.01106949	7.256094	-0.34730247	6.5877705	Sitting_Watch
15:43:26.626	7.067899	-0.31125572	6.3903193	-0.0017263051	0.00994061	0.01106949	7.256094	-0.34730247	6.5877705	Sitting_Watch
15:43:26.647	7.067899	-0.31125572	6.3903193	-0.0017263051	0.00994061	0.01106949	7.256094	-0.34730247	6.5877705	Sitting_Watch
15:43:26.670	7.046351	-0.2944958	6.3735595	0.0031606168	-0.0010549643	-0.0029804115	7.256408	-0.34595573	6.5874953	Sitting_Watch
15:43:26.692	7.046351	-0.2944958	6.3735595	0.0031606168	-0.0010549643	-0.0029804115	7.256408	-0.34595573	6.5874953	Sitting_Watch
15:43:26.713	7.046351	-0.2944958	6.3735595	0.0031606168	-0.0010549643	-0.0029804115	7.256408	-0.34595573	6.5874953	Sitting_Watch
15:43:26.739	7.046351	-0.2944958	6.3735595	0.0031606168	-0.0010549643	-0.0029804115	7.256408	-0.34595573	6.5874953	Sitting_Watch
15:43:26.761	7.046351	-0.2944958	6.3735595	0.0031606168	-0.0010549643	-0.0029804115	7.256408	-0.34595573	6.5874953	Sitting_Watch
15:43:26.784	7.046351	-0.2944958	6.3735595	0.0031606168	-0.0010549643	-0.0029804115	7.256408	-0.34595573	6.5874953	Sitting_Watch
15:43:26.808	7.046351	-0.2944958	6.3735595	0.0031606168	-0.0010549643	-0.0029804115	7.256408	-0.34595573	6.5874953	Sitting_Watch
15:43:26.830	7.046351	-0.2944958	6.3735595	0.0031606168	-0.0010549643	-0.0029804115	7.256408	-0.34595573	6.5874953	Sitting_Watch
15:43:26.852	7.0367737	-0.33759275	6.3903193	-0.008445823	-0.0016658296	0.0012956453	7.2536583	-0.35052112	6.5902863	Sitting_Watch
15:43:26.873	7.0367737	-0.33759275	6.3903193	-0.008445823	-0.0016658296	0.0012956453	7.2536583	-0.35052112	6.5902863	Sitting_Watch
15:43:26.895	7.0367737	-0.33759275	6.3903193	-0.008445823	-0.0016658296	0.0012956453	7.2536583	-0.35052112	6.5902863	Sitting_Watch
15:43:26.917	7.0367737	-0.33759275	6.3903193	-0.008445823	-0.0016658296	0.0012956453	7.2536583	-0.35052112	6.5902863	Sitting_Watch
15:43:26.938	7.0367737	-0.33759275	6.3903193	-0.008445823	-0.0016658296	0.0012956453	7.2536583	-0.35052112	6.5902863	Sitting_Watch
15:43:26.959	7.0367737	-0.33759275	6.3903193	-0.008445823	-0.0016658296	0.0012956453	7.2536583	-0.35052112	6.5902863	Sitting_Watch
15:43:26.981	7.0367737	-0.33759275	6.3903193	-0.008445823	-0.0016658296	0.0012956453	7.2536583	-0.35052112	6.5902863	Sitting_Watch
15:43:27.004	7.0367737	-0.33759275	6.3903193	-0.008445823	-0.0016658296	0.0012956453	7.2536583	-0.35052112	6.5902863	Sitting_Watch
15:43:27.027	7.0367737	-0.33759275	6.3903193	-0.008445823	-0.0016658296	0.0012956453	7.2536583	-0.35052112	6.5902863	Sitting_Watch
15:43:27.050	7.0559278	-0.31125572	6.3735595	-0.0072240923	-0.0016658296	7.391469e-05	7.2527103	-0.35202745	6.5912514	Sitting_Watch
15:43:27.072	7.0559278	-0.31125572	6.3735595	-0.0072240923	-0.0016658296	7.391469e-05	7.2527103	-0.35202745	6.5912514	Sitting_Watch
15:43:27.093	7.0559278	-0.31125572	6.3735595	-0.0072240923	-0.0016658296	7.391469e-05	7.2527103	-0.35202745	6.5912514	Sitting_Watch
15:43:27.115	7.0559278	-0.31125572	6.3735595	-0.0072240923	-0.0016658296	7.391469e-05	7.2527103	-0.35202745	6.5912514	Sitting_Watch
15:43:27.137	7.0559278	-0.31125572	6.3735595	-0.0072240923	-0.0016658296	7.391469e-05	7.2527103	-0.35202745	6.5912514	Sitting_Watch
15:43:27.159	7.0559278	-0.31125572	6.3735595	-0.0072240923	-0.0016658296	7.391469e-05	7.2527103	-0.35202745	6.5912514	Sitting_Watch
15:43:27.181	7.0559278	-0.31125572	6.3735595	-0.0072240923	-0.0016658296	7.391469e-05	7.2527103	-0.35202745	6.5912514	Sitting_Watch
15:43:27.204	7.0559278	-0.31125572	6.3735595	-0.0072240923	-0.0016658296	7.391469e-05	7.2527103	-0.35202745	6.5912514	Sitting_Watch
15:43:27.227	7.048745	-0.31843856	6.426234	0.004993213	-0.0041092904	-0.00053695054	7.2479043	-0.35737494	6.59625	Sitting_Watch
15:43:27.250	7.048745	-0.31843856	6.426234	0.004993213	-0.0041092904	-0.00053695054	7.2479043	-0.35737494	6.59625	Sitting_Watch
15:43:27.273	7.048745	-0.31843856	6.426234	0.004993213	-0.0041092904	-0.00053695054	7.2479043	-0.35737494	6.59625	Sitting_Watch
15:43:27.295	7.048745	-0.31843856	6.426234	0.004993213	-0.0041092904	-0.00053695054	7.2479043	-0.35737494	6.59625	Sitting_Watch
15:43:27.318	7.048745	-0.31843856	6.426234	0.004993213	-0.0041092904	-0.00053695054	7.2479043	-0.35737494	6.59625	Sitting_Watch
15:43:27.341	7.048745	-0.31843856	6.426234	0.004993213	-0.0041092904	-0.00053695054	7.2479043	-0.35737494	6.59625	Sitting_Watch
15:43:27.364	7.048745	-0.31843856	6.426234	0.004993213	-0.0041092904	-0.00053695054	7.2479043	-0.35737494	6.59625	Sitting_Watch
15:43:27.385	7.048745	-0.31843856	6.426234	0.004993213	-0.0041092904	-0.00053695054	7.2479043	-0.35737494	6.59625	Sitting_Watch
15:43:27.407	7.039168	-0.32562137	6.366377	-0.00050457474	-0.0034984252	0.008015162	7.247513	-0.36045858	6.5965114	Sitting_Watch
15:43:27.428	7.039168	-0.32562137	6.366377	-0.00050457474	-0.0034984252	0.008015162	7.247513	-0.36045858	6.5965114	Sitting_Watch
15:43:27.450	7.039168	-0.32562137	6.366377	-0.00050457474	-0.0034984252	0.008015162	7.247513	-0.36045858	6.5965114	Sitting_Watch
15:43:27.472	7.039168	-0.32562137	6.366377	-0.00050457474	-0.0034984252	0.008015162	7.247513	-0.36045858	6.5965114	Sitting_Watch
15:43:27.495	7.039168	-0.32562137	6.366377	-0.00050457474	-0.0034984252	0.008015162	7.247513	-0.36045858	6.5965114	Sitting_Watch
15:43:27.517	7.039168	-0.32562137	6.366377	-0.00050457474	-0.0034984252	0.008015162	7.247513	-0.36045858	6.5965114	Sitting_Watch
15:43:27.539	7.039168	-0.32562137	6.366377	-0.00050457474	-0.0034984252	0.008015162	7.247513	-0.36045858	6.5965114	Sitting_Watch
15:43:27.562	7.039168	-0.32562137	6.366377	-0.00050457474	-0.0034984252	0.008015162	7.247513	-0.36045858	6.5965114	Sitting_Watch
15:43:27.586	7.0367737	-0.32801566	6.3903193	0.0031606168	-0.0077744815	0.0019065104	7.247876	-0.35875908	6.596201	Sitting_Watch
15:43:27.608	7.0367737	-0.32801566	6.3903193	0.0031606168	-0.0077744815	0.0019065104	7.247876	-0.35875908	6.596201	Sitting_Watch
15:43:27.630	7.0367737	-0.32801566	6.3903193	0.0031606168	-0.0077744815	0.0019065104	7.247876	-0.35875908	6.596201	Sitting_Watch
15:43:27.651	7.0367737	-0.32801566	6.3903193	0.0031606168	-0.0077744815	0.0019065104	7.247876	-0.35875908	6.596201	Sitting_Watch
15:43:27.674	7.0367737	-0.32801566	6.3903193	0.0031606168	-0.0077744815	0.0019065104	7.247876	-0.35875908	6.596201	Sitting_Watch
15:43:27.696	7.0367737	-0.32801566	6.3903193	0.0031606168	-0.0077744815	0.0019065104	7.247876	-0.35875908	6.596201	Sitting_Watch
15:43:27.719	7.0367737	-0.32801566	6.3903193	0.0031606168	-0.0077744815	0.0019065104	7.247876	-0.35875908	6.596201	Sitting_Watch
15:43:27.741	7.0367737	-0.32801566	6.3903193	0.0031606168	-0.0077744815	0.0019065104	7.247876	-0.35875908	6.596201	Sitting_Watch
15:43:27.764	7.041562	-0.339987	6.423839	0.004993213	0.0032210925	0.010458624	7.248675	-0.35554567	6.595496	Sitting_Watch
15:43:27.787	7.041562	-0.339987	6.423839	0.004993213	0.0032210925	0.010458624	7.248675	-0.35554567	6.595496	Sitting_Watch
15:43:27.810	7.041562	-0.339987	6.423839	0.004993213	0.0032210925	0.010458624	7.248675	-0.35554567	6.595496	Sitting_Watch
15:43:27.832	7.041562	-0.339987	6.423839	0.004993213	0.0032210925	0.010458624	7.248675	-0.35554567	6.595496	Sitting_Watch
15:43:27.855	7.041562	-0.339987	6.423839	0.004993213	0.0032210925	0.010458624	7.248675	-0.35554567	6.595496	Sitting_Watch
15:43:27.876	7.041562	-0.339987	6.423839	0.004993213	0.0032210925	0.010458624	7.248675	-0.35554567	6.595496	Sitting_Watch
15:43:27.899	7.041562	-0.339987	6.423839	0.004993213	0.0032210925	0.010458624	7.248675	-0.35554567	6.595496	Sitting_Watch
15:43:27.921	7.041562	-0.339987	6.423839	0.004993213	0.0032210925	0.010458624	7.248675	-0.35554567	6.595496	Sitting_Watch
15:43:27.942	7.039168	-0.339987	6.3998966	0.0025497514	0.0032210925	0.009847758	7.2481155	-0.35431787	6.5961742	Sitting_Watch
15:43:27.964	7.039168	-0.339987	6.3998966	0.0025497514	0.0032210925	0.009847758	7.2481155	-0.35431787	6.5961742	Sitting_Watch
15:43:27.986	7.039168	-0.339987	6.3998966	0.0025497514	0.0032210925	0.009847758	7.2481155	-0.35431787	6.5961742	Sitting_Watch
15:43:28.007	7.039168	-0.339987	6.3998966	0.0025497514	0.0032210925	0.009847758	7.2481155	-0.35431787	6.5961742	Sitting_Watch
15:43:28.030	7.039168	-0.339987	6.3998966	0.0025497514	0.0032210925	0.009847758	7.2481155	-0.35431787	6.5961742	Sitting_Watch
15:43:28.052	7.039168	-0.339987	6.3998966	0.0025497514	0.0032210925	0.009847758	7.2481155	-0.35431787	6.5961742	Sitting_Watch
15:43:28.074	7.039168	-0.339987	6.3998966	0.0025497514	0.0032210925	0.009847758	7.2481155	-0.35431787	6.5961742	Sitting_Watch
15:43:28.096	7.039168	-0.339987	6.3998966	0.0025497514	0.0032210925	0.009847758	7.2481155	-0.35431787	6.5961742	Sitting_Watch
15:43:28.118	7.084659	-0.3304099	6.423839	-0.008445823	0.0013884967	0.0067934324	7.251529	-0.35523617	6.592377	Sitting_Watch
15:43:28.140	7.084659	-0.3304099	6.423839	-0.008445823	0.0013884967	0.0067934324	7.251529	-0.35523617	6.592377	Sitting_Watch
15:43:28.163	7.084659	-0.3304099	6.423839	-0.008445823	0.0013884967	0.0067934324	7.251529	-0.35523617	6.592377	Sitting_Watch
15:43:28.185	7.084659	-0.3304099	6.423839	-0.008445823	0.0013884967	0.0067934324	7.251529	-0.35523617	6.592377	Sitting_Watch
15:43:28.206	7.084659	-0.3304099	6.423839	-0.008445823	0.0013884967	0.0067934324	7.251529	-0.35523617	6.592377	Sitting_Watch
15:43:28.228	7.084659	-0.3304099	6.423839	-0.008445823	0.0013884967	0.0067934324	7.251529	-0.35523617	6.592377	Sitting_Watch
15:43:28.252	7.084659	-0.3304099	6.423839	-0.008445823	0.0013884967	0.0067934324	7.251529	-0.35523617	6.592377	Sitting_Watch
15:43:28.275	7.084659	-0.3304099	6.423839	-0.008445823	0.0013884967	0.0067934324	7.251529	-0.35523617	6.592377	Sitting_Watch
15:43:28.297	7.0559278	-0.32562137	6.4190507	0.00010629055	0.004442823	0.008015162	7.252923	-0.3511784	6.591063	Sitting_Watch
15:43:28.320	7.0559278	-0.32562137	6.4190507	0.00010629055	0.004442823	0.008015162	7.252923	-0.3511784	6.591063	Sitting_Watch
15:43:28.342	7.0559278	-0.32562137	6.4190507	0.00010629055	0.004442823	0.008015162	7.252923	-0.3511784	6.591063	Sitting_Watch
15:43:28.366	7.0559278	-0.32562137	6.4190507	0.00010629055	0.004442823	0.008015162	7.252923	-0.3511784	6.591063	Sitting_Watch
15:43:28.388	7.0559278	-0.32562137	6.4190507	0.00010629055	0.004442823	0.008015162	7.252923	-0.3511784	6.591063	Sitting_Watch
15:43:28.411	7.0559278	-0.32562137	6.4190507	0.00010629055	0.004442823	0.008015162	7.252923	-0.3511784	6.591063	Sitting_Watch
15:43:28.433	7.0559278	-0.32562137	6.4190507	0.00010629055	0.004442823	0.008015162	7.252923	-0.3511784	6.591063	Sitting_Watch
15:43:28.458	7.0559278	-0.32562137	6.4190507	0.00010629055	0.004442823	0.008015162	7.252923	-0.3511784	6.591063	Sitting_Watch
15:43:28.479	7.0702934	-0.2944958	6.395108	-0.012111015	0.001999362	0.010458624	7.2547035	-0.34811348	6.5892615	Sitting_Watch
15:43:28.501	7.0702934	-0.2944958	6.395108	-0.012111015	0.001999362	0.010458624	7.2547035	-0.34811348	6.5892615	Sitting_Watch
15:43:28.523	7.0702934	-0.2944958	6.395108	-0.012111015	0.001999362	0.010458624	7.2547035	-0.34811348	6.5892615	Sitting_Watch
15:43:28.546	7.0702934	-0.2944958	6.395108	-0.012111015	0.001999362	0.010458624	7.2547035	-0.34811348	6.5892615	Sitting_Watch
15:43:28.572	7.0702934	-0.2944958	6.395108	-0.012111015	0.001999362	0.010458624	7.2547035	-0.34811348	6.5892615	Sitting_Watch
15:43:28.595	7.0702934	-0.2944958	6.395108	-0.012111015	0.001999362	0.010458624	7.2547035	-0.34811348	6.5892615	Sitting_Watch
15:43:28.620	7.0702934	-0.2944958	6.395108	-0.012111015	0.001999362	0.010458624	7.2547035	-0.34811348	6.5892615	Sitting_Watch
15:43:28.642	7.0702934	-0.2944958	6.395108	-0.012111015	0.001999362	0.010458624	7.2547035	-0.34811348	6.5892615	Sitting_Watch
15:43:28.665	7.082265	-0.3232271	6.349617	-0.009667553	-0.0022766949	0.005571702	7.25954	-0.3474357	6.583971	Sitting_Watch
15:43:28.687	7.082265	-0.3232271	6.349617	-0.009667553	-0.0022766949	0.005571702	7.25954	-0.3474357	6.583971	Sitting_Watch
15:43:28.710	7.082265	-0.3232271	6.349617	-0.009667553	-0.0022766949	0.005571702	7.25954	-0.3474357	6.583971	Sitting_Watch
15:43:28.733	7.082265	-0.3232271	6.349617	-0.009667553	-0.0022766949	0.005571702	7.25954	-0.3474357	6.583971	Sitting_Watch
15:43:28.755	7.082265	-0.3232271	6.349617	-0.009667553	-0.0022766949	0.005571702	7.25954	-0.3474357	6.583971	Sitting_Watch
15:43:28.777	7.082265	-0.3232271	6.349617	-0.009667553	-0.0022766949	0.005571702	7.25954	-0.3474357	6.583971	Sitting_Watch
15:43:28.798	7.082265	-0.3232271	6.349617	-0.009667553	-0.0022766949	0.005571702	7.25954	-0.3474357	6.583971	Sitting_Watch
15:43:28.821	7.082265	-0.3232271	6.349617	-0.009667553	-0.0022766949	0.005571702	7.25954	-0.3474357	6.583971	Sitting_Watch
15:43:28.844	7.0894475	-0.27294734	6.342434	0.041034263	0.005053688	0.028173715	7.265892	-0.35156333	6.576742	Sitting_Watch
15:43:28.866	7.0894475	-0.27294734	6.342434	0.041034263	0.005053688	0.028173715	7.265892	-0.35156333	6.576742	Sitting_Watch
15:43:28.889	7.0894475	-0.27294734	6.342434	0.041034263	0.005053688	0.028173715	7.265892	-0.35156333	6.576742	Sitting_Watch
15:43:28.911	7.0894475	-0.27294734	6.342434	0.041034263	0.005053688	0.028173715	7.265892	-0.35156333	6.576742	Sitting_Watch
15:43:28.933	7.0894475	-0.27294734	6.342434	0.041034263	0.005053688	0.028173715	7.265892	-0.35156333	6.576742	Sitting_Watch
15:43:28.956	7.0894475	-0.27294734	6.342434	0.041034263	0.005053688	0.028173715	7.265892	-0.35156333	6.576742	Sitting_Watch
15:43:28.977	7.0894475	-0.27294734	6.342434	0.041034263	0.005053688	0.028173715	7.265892	-0.35156333	6.576742	Sitting_Watch
15:43:28.999	7.0894475	-0.27294734	6.342434	0.041034263	0.005053688	0.028173715	7.265892	-0.35156333	6.576742	Sitting_Watch
15:43:29.021	7.0607166	-0.2657645	6.352011	-0.006002362	0.0062754187	0.011680354	7.2673454	-0.35144117	6.575142	Sitting_Watch
15:43:29.045	7.0607166	-0.2657645	6.352011	-0.006002362	0.0062754187	0.011680354	7.2673454	-0.35144117	6.575142	Sitting_Watch
15:43:29.067	7.0607166	-0.2657645	6.352011	-0.006002362	0.0062754187	0.011680354	7.2673454	-0.35144117	6.575142	Sitting_Watch
15:43:29.088	7.0607166	-0.2657645	6.352011	-0.006002362	0.0062754187	0.011680354	7.2673454	-0.35144117	6.575142	Sitting_Watch
15:43:29.110	7.0607166	-0.2657645	6.352011	-0.006002362	0.0062754187	0.011680354	7.2673454	-0.35144117	6.575142	Sitting_Watch
15:43:29.132	7.0607166	-0.2657645	6.352011	-0.006002362	0.0062754187	0.011680354	7.2673454	-0.35144117	6.575142	Sitting_Watch
15:43:29.155	7.0607166	-0.2657645	6.352011	-0.006002362	0.0062754187	0.011680354	7.2673454	-0.35144117	6.575142	Sitting_Watch
15:43:29.177	7.0607166	-0.2657645	6.352011	-0.006002362	0.0062754187	0.011680354	7.2673454	-0.35144117	6.575142	Sitting_Watch
15:43:29.199	7.041562	-0.28013015	6.361588	0.0074366736	0.0056645535	0.008015162	7.267177	-0.3511343	6.5753436	Sitting_Watch
15:43:29.222	7.041562	-0.28013015	6.361588	0.0074366736	0.0056645535	0.008015162	7.267177	-0.3511343	6.5753436	Sitting_Watch
15:43:29.244	7.041562	-0.28013015	6.361588	0.0074366736	0.0056645535	0.008015162	7.267177	-0.3511343	6.5753436	Sitting_Watch
15:43:29.266	7.041562	-0.28013015	6.361588	0.0074366736	0.0056645535	0.008015162	7.267177	-0.3511343	6.5753436	Sitting_Watch
15:43:29.288	7.041562	-0.28013015	6.361588	0.0074366736	0.0056645535	0.008015162	7.267177	-0.3511343	6.5753436	Sitting_Watch
15:43:29.310	7.041562	-0.28013015	6.361588	0.0074366736	0.0056645535	0.008015162	7.267177	-0.3511343	6.5753436	Sitting_Watch
15:43:29.332	7.041562	-0.28013015	6.361588	0.0074366736	0.0056645535	0.008015162	7.267177	-0.3511343	6.5753436	Sitting_Watch
15:43:29.355	7.041562	-0.28013015	6.361588	0.0074366736	0.0056645535	0.008015162	7.267177	-0.3511343	6.5753436	Sitting_Watch
15:43:29.378	7.075082	-0.31125572	6.404685	0.009269269	0.0007776315	0.009236894	7.2655177	-0.34805942	6.5773387	Sitting_Watch
15:43:29.401	7.075082	-0.31125572	6.404685	0.009269269	0.0007776315	0.009236894	7.2655177	-0.34805942	6.5773387	Sitting_Watch
15:43:29.422	7.075082	-0.31125572	6.404685	0.009269269	0.0007776315	0.009236894	7.2655177	-0.34805942	6.5773387	Sitting_Watch
15:43:29.445	7.075082	-0.31125572	6.404685	0.009269269	0.0007776315	0.009236894	7.2655177	-0.34805942	6.5773387	Sitting_Watch
15:43:29.467	7.075082	-0.31125572	6.404685	0.009269269	0.0007776315	0.009236894	7.2655177	-0.34805942	6.5773387	Sitting_Watch
15:43:29.491	7.075082	-0.31125572	6.404685	0.009269269	0.0007776315	0.009236894	7.2655177	-0.34805942	6.5773387	Sitting_Watch
15:43:29.513	7.075082	-0.31125572	6.404685	0.009269269	0.0007776315	0.009236894	7.2655177	-0.34805942	6.5773387	Sitting_Watch
15:43:29.534	7.075082	-0.31125572	6.404685	0.009269269	0.0007776315	0.009236894	7.2655177	-0.34805942	6.5773387	Sitting_Watch
15:43:29.557	7.0535336	-0.30646718	6.3544054	-0.0029480357	-0.0047201556	0.010458624	7.2657943	-0.34468585	6.577213	Sitting_Watch
15:43:29.579	7.0535336	-0.30646718	6.3544054	-0.0029480357	-0.0047201556	0.010458624	7.2657943	-0.34468585	6.577213	Sitting_Watch
15:43:29.602	7.0535336	-0.30646718	6.3544054	-0.0029480357	-0.0047201556	0.010458624	7.2657943	-0.34468585	6.577213	Sitting_Watch
15:43:29.625	7.0535336	-0.30646718	6.3544054	-0.0029480357	-0.0047201556	0.010458624	7.2657943	-0.34468585	6.577213	Sitting_Watch
15:43:29.646	7.0535336	-0.30646718	6.3544054	-0.0029480357	-0.0047201556	0.010458624	7.2657943	-0.34468585	6.577213	Sitting_Watch
15:43:29.669	7.0535336	-0.30646718	6.3544054	-0.0029480357	-0.0047201556	0.010458624	7.2657943	-0.34468585	6.577213	Sitting_Watch
15:43:29.692	7.0535336	-0.30646718	6.3544054	-0.0029480357	-0.0047201556	0.010458624	7.2657943	-0.34468585	6.577213	Sitting_Watch
15:43:29.715	7.0535336	-0.30646718	6.3544054	-0.0029480357	-0.0047201556	0.010458624	7.2657943	-0.34468585	6.577213	Sitting_Watch
15:43:29.738	7.0702934	-0.31843856	6.431022	0.011101865	0.001999362	0.0019065104	7.265941	-0.34864452	6.576838	Sitting_Watch
15:43:29.760	7.0702934	-0.31843856	6.431022	0.011101865	0.001999362	0.0019065104	7.265941	-0.34864452	6.576838	Sitting_Watch
15:43:29.782	7.0702934	-0.31843856	6.431022	0.011101865	0.001999362	0.0019065104	7.265941	-0.34864452	6.576838	Sitting_Watch
15:43:29.804	7.0702934	-0.31843856	6.431022	0.011101865	0.001999362	0.0019065104	7.265941	-0.34864452	6.576838	Sitting_Watch
15:43:29.826	7.0702934	-0.31843856	6.431022	0.011101865	0.001999362	0.0019065104	7.265941	-0.34864452	6.576838	Sitting_Watch
15:43:29.849	7.0702934	-0.31843856	6.431022	0.011101865	0.001999362	0.0019065104	7.265941	-0.34864452	6.576838	Sitting_Watch
15:43:29.870	7.0702934	-0.31843856	6.431022	0.011101865	0.001999362	0.0019065104	7.265941	-0.34864452	6.576838	Sitting_Watch
15:43:29.893	7.0702934	-0.31843856	6.431022	0.011101865	0.001999362	0.0019065104	7.265941	-0.34864452	6.576838	Sitting_Watch
15:43:29.916	7.0511394	-0.34477556	6.387925	-0.006002362	-0.0016658296	0.005571702	7.2677207	-0.35462767	6.5745497	Sitting_Watch
15:43:29.939	7.0511394	-0.34477556	6.387925	-0.006002362	-0.0016658296	0.005571702	7.2677207	-0.35462767	6.5745497	Sitting_Watch
15:43:29.962	7.0511394	-0.34477556	6.387925	-0.006002362	-0.0016658296	0.005571702	7.2677207	-0.35462767	6.5745497	Sitting_Watch
15:43:29.985	7.0511394	-0.34477556	6.387925	-0.006002362	-0.0016658296	0.005571702	7.2677207	-0.35462767	6.5745497	Sitting_Watch
15:43:30.008	7.0511394	-0.34477556	6.387925	-0.006002362	-0.0016658296	0.005571702	7.2677207	-0.35462767	6.5745497	Sitting_Watch
15:43:30.031	7.0511394	-0.34477556	6.387925	-0.006002362	-0.0016658296	0.005571702	7.2677207	-0.35462767	6.5745497	Sitting_Watch
15:43:30.054	7.0511394	-0.34477556	6.387925	-0.006002362	-0.0016658296	0.005571702	7.2677207	-0.35462767	6.5745497	Sitting_Watch
15:43:30.075	7.0511394	-0.34477556	6.387925	-0.006002362	-0.0016658296	0.005571702	7.2677207	-0.35462767	6.5745497	Sitting_Watch
15:43:30.097	7.046351	-0.36632404	6.387925	0.008658404	0.00016676621	0.0037391062	7.261088	-0.35875118	6.5816507	Sitting_Watch
15:43:30.118	7.046351	-0.36632404	6.387925	0.008658404	0.00016676621	0.0037391062	7.261088	-0.35875118	6.5816507	Sitting_Watch
15:43:30.140	7.046351	-0.36632404	6.387925	0.008658404	0.00016676621	0.0037391062	7.261088	-0.35875118	6.5816507	Sitting_Watch
15:43:30.163	7.046351	-0.36632404	6.387925	0.008658404	0.00016676621	0.0037391062	7.261088	-0.35875118	6.5816507	Sitting_Watch
15:43:30.185	7.046351	-0.36632404	6.387925	0.008658404	0.00016676621	0.0037391062	7.261088	-0.35875118	6.5816507	Sitting_Watch
15:43:30.208	7.046351	-0.36632404	6.387925	0.008658404	0.00016676621	0.0037391062	7.261088	-0.35875118	6.5816507	Sitting_Watch
15:43:30.230	7.046351	-0.36632404	6.387925	0.008658404	0.00016676621	0.0037391062	7.261088	-0.35875118	6.5816507	Sitting_Watch
15:43:30.255	7.046351	-0.36632404	6.387925	0.008658404	0.00016676621	0.0037391062	7.261088	-0.35875118	6.5816507	Sitting_Watch
15:43:30.278	7.084659	-0.32083282	6.4166565	0.0056040776	0.001999362	0.00068477995	7.2594094	-0.35187984	6.5838795	Sitting_Watch
15:43:30.300	7.084659	-0.32083282	6.4166565	0.0056040776	0.001999362	0.00068477995	7.2594094	-0.35187984	6.5838795	Sitting_Watch
15:43:30.322	7.084659	-0.32083282	6.4166565	0.0056040776	0.001999362	0.00068477995	7.2594094	-0.35187984	6.5838795	Sitting_Watch
15:43:30.344	7.084659	-0.32083282	6.4166565	0.0056040776	0.001999362	0.00068477995	7.2594094	-0.35187984	6.5838795	Sitting_Watch
15:43:30.364	7.084659	-0.32083282	6.4166565	0.0056040776	0.001999362	0.00068477995	7.2594094	-0.35187984	6.5838795	Sitting_Watch
15:43:30.387	7.084659	-0.32083282	6.4166565	0.0056040776	0.001999362	0.00068477995	7.2594094	-0.35187984	6.5838795	Sitting_Watch
15:43:30.414	7.084659	-0.32083282	6.4166565	0.0056040776	0.001999362	0.00068477995	7.2594094	-0.35187984	6.5838795	Sitting_Watch
15:43:30.436	7.084659	-0.32083282	6.4166565	0.0056040776	0.001999362	0.00068477995	7.2594094	-0.35187984	6.5838795	Sitting_Watch
15:43:30.459	7.046351	-0.33759275	6.3831367	0.00010629055	0.004442823	0.0067934324	7.2574553	-0.3510574	6.5860715	Sitting_Watch
15:43:30.481	7.046351	-0.33759275	6.3831367	0.00010629055	0.004442823	0.0067934324	7.2574553	-0.3510574	6.5860715	Sitting_Watch
15:43:30.503	7.046351	-0.33759275	6.3831367	0.00010629055	0.004442823	0.0067934324	7.2574553	-0.3510574	6.5860715	Sitting_Watch
15:43:30.527	7.046351	-0.33759275	6.3831367	0.00010629055	0.004442823	0.0067934324	7.2574553	-0.3510574	6.5860715	Sitting_Watch
15:43:30.550	7.046351	-0.33759275	6.3831367	0.00010629055	0.004442823	0.0067934324	7.2574553	-0.3510574	6.5860715	Sitting_Watch
15:43:30.573	7.046351	-0.33759275	6.3831367	0.00010629055	0.004442823	0.0067934324	7.2574553	-0.3510574	6.5860715	Sitting_Watch
15:43:30.594	7.046351	-0.33759275	6.3831367	0.00010629055	0.004442823	0.0067934324	7.2574553	-0.3510574	6.5860715	Sitting_Watch
15:43:30.617	7.046351	-0.33759275	6.3831367	0.00010629055	0.004442823	0.0067934324	7.2574553	-0.3510574	6.5860715	Sitting_Watch
15:43:30.640	7.0511394	-0.3232271	6.385531	-0.009667553	-0.0016658296	0.0025173756	7.256821	-0.34916854	6.5868793	Sitting_Watch
15:43:30.662	7.0511394	-0.3232271	6.385531	-0.009667553	-0.0016658296	0.0025173756	7.256821	-0.34916854	6.5868793	Sitting_Watch
15:43:30.685	7.0511394	-0.3232271	6.385531	-0.009667553	-0.0016658296	0.0025173756	7.256821	-0.34916854	6.5868793	Sitting_Watch
15:43:30.707	7.0511394	-0.3232271	6.385531	-0.009667553	-0.0016658296	0.0025173756	7.256821	-0.34916854	6.5868793	Sitting_Watch
15:43:30.731	7.0511394	-0.3232271	6.385531	-0.009667553	-0.0016658296	0.0025173756	7.256821	-0.34916854	6.5868793	Sitting_Watch
15:43:30.754	7.0511394	-0.3232271	6.385531	-0.009667553	-0.0016658296	0.0025173756	7.256821	-0.34916854	6.5868793	Sitting_Watch
15:43:30.777	7.0511394	-0.3232271	6.385531	-0.009667553	-0.0016658296	0.0025173756	7.256821	-0.34916854	6.5868793	Sitting_Watch
15:43:30.799	7.0511394	-0.3232271	6.385531	-0.009667553	-0.0016658296	0.0025173756	7.256821	-0.34916854	6.5868793	Sitting_Watch
15:43:30.821	7.0511394	-0.3328042	6.3639827	-0.0011154399	-0.0022766949	0.0025173756	7.2569885	-0.35888565	6.5861683	Sitting_Watch
15:43:30.849	7.0511394	-0.3328042	6.3639827	-0.0011154399	-0.0022766949	0.0025173756	7.2569885	-0.35888565	6.5861683	Sitting_Watch
15:43:30.870	7.0511394	-0.3328042	6.3639827	-0.0011154399	-0.0022766949	0.0025173756	7.2569885	-0.35888565	6.5861683	Sitting_Watch
15:43:30.893	7.0511394	-0.3328042	6.3639827	-0.0011154399	-0.0022766949	0.0025173756	7.2569885	-0.35888565	6.5861683	Sitting_Watch
15:43:30.915	7.0511394	-0.3328042	6.3639827	-0.0011154399	-0.0022766949	0.0025173756	7.2569885	-0.35888565	6.5861683	Sitting_Watch
15:43:30.936	7.0511394	-0.3328042	6.3639827	-0.0011154399	-0.0022766949	0.0025173756	7.2569885	-0.35888565	6.5861683	Sitting_Watch
15:43:30.958	7.0511394	-0.3328042	6.3639827	-0.0011154399	-0.0022766949	0.0025173756	7.2569885	-0.35888565	6.5861683	Sitting_Watch
15:43:30.981	7.0511394	-0.3328042	6.3639827	-0.0011154399	-0.0022766949	0.0025173756	7.2569885	-0.35888565	6.5861683	Sitting_Watch
15:43:31.004	7.046351	-0.31604427	6.3544054	0.0031606168	-0.0065527516	0.009847758	7.2576637	-0.35663843	6.585545	Sitting_Watch
15:43:31.027	7.046351	-0.31604427	6.3544054	0.0031606168	-0.0065527516	0.009847758	7.2576637	-0.35663843	6.585545	Sitting_Watch
15:43:31.052	7.046351	-0.31604427	6.3544054	0.0031606168	-0.0065527516	0.009847758	7.2576637	-0.35663843	6.585545	Sitting_Watch
15:43:31.075	7.046351	-0.31604427	6.3544054	0.0031606168	-0.0065527516	0.009847758	7.2576637	-0.35663843	6.585545	Sitting_Watch
15:43:31.097	7.046351	-0.31604427	6.3544054	0.0031606168	-0.0065527516	0.009847758	7.2576637	-0.35663843	6.585545	Sitting_Watch
15:43:31.118	7.046351	-0.31604427	6.3544054	0.0031606168	-0.0065527516	0.009847758	7.2576637	-0.35663843	6.585545	Sitting_Watch
15:43:31.139	7.046351	-0.31604427	6.3544054	0.0031606168	-0.0065527516	0.009847758	7.2576637	-0.35663843	6.585545	Sitting_Watch
15:43:31.161	7.046351	-0.31604427	6.3544054	0.0031606168	-0.0065527516	0.009847758	7.2576637	-0.35663843	6.585545	Sitting_Watch
15:43:31.184	7.0511394	-0.32083282	6.411868	0.006825808	0.004442823	0.009847758	7.257209	-0.35305095	6.586238	Sitting_Watch
15:43:31.207	7.0511394	-0.32083282	6.411868	0.006825808	0.004442823	0.009847758	7.257209	-0.35305095	6.586238	Sitting_Watch
15:43:31.229	7.0511394	-0.32083282	6.411868	0.006825808	0.004442823	0.009847758	7.257209	-0.35305095	6.586238	Sitting_Watch
15:43:31.250	7.0511394	-0.32083282	6.411868	0.006825808	0.004442823	0.009847758	7.257209	-0.35305095	6.586238	Sitting_Watch
15:43:31.273	7.0511394	-0.32083282	6.411868	0.006825808	0.004442823	0.009847758	7.257209	-0.35305095	6.586238	Sitting_Watch
15:43:31.296	7.0511394	-0.32083282	6.411868	0.006825808	0.004442823	0.009847758	7.257209	-0.35305095	6.586238	Sitting_Watch
15:43:31.319	7.0511394	-0.32083282	6.411868	0.006825808	0.004442823	0.009847758	7.257209	-0.35305095	6.586238	Sitting_Watch
15:43:31.342	7.0511394	-0.32083282	6.411868	0.006825808	0.004442823	0.009847758	7.257209	-0.35305095	6.586238	Sitting_Watch
15:43:31.364	7.046351	-0.3304099	6.4190507	-0.003558901	0.012994936	0.008626028	7.258469	-0.3480109	6.585114	Sitting_Watch
15:43:31.386	7.046351	-0.3304099	6.4190507	-0.003558901	0.012994936	0.008626028	7.258469	-0.3480109	6.585114	Sitting_Watch
15:43:31.407	7.046351	-0.3304099	6.4190507	-0.003558901	0.012994936	0.008626028	7.258469	-0.3480109	6.585114	Sitting_Watch
15:43:31.429	7.046351	-0.3304099	6.4190507	-0.003558901	0.012994936	0.008626028	7.258469	-0.3480109	6.585114	Sitting_Watch
15:43:31.451	7.046351	-0.3304099	6.4190507	-0.003558901	0.012994936	0.008626028	7.258469	-0.3480109	6.585114	Sitting_Watch
15:43:31.474	7.046351	-0.3304099	6.4190507	-0.003558901	0.012994936	0.008626028	7.258469	-0.3480109	6.585114	Sitting_Watch
15:43:31.497	7.046351	-0.3304099	6.4190507	-0.003558901	0.012994936	0.008626028	7.258469	-0.3480109	6.585114	Sitting_Watch
15:43:31.520	7.046351	-0.3304099	6.4190507	-0.003558901	0.012994936	0.008626028	7.258469	-0.3480109	6.585114	Sitting_Watch
15:43:31.543	7.041562	-0.28013015	6.387925	0.0025497514	0.004442823	0.005571702	7.2598042	-0.3447285	6.5838184	Sitting_Watch
15:43:31.566	7.041562	-0.28013015	6.387925	0.0025497514	0.004442823	0.005571702	7.2598042	-0.3447285	6.5838184	Sitting_Watch
15:43:31.588	7.041562	-0.28013015	6.387925	0.0025497514	0.004442823	0.005571702	7.2598042	-0.3447285	6.5838184	Sitting_Watch
15:43:31.611	7.041562	-0.28013015	6.387925	0.0025497514	0.004442823	0.005571702	7.2598042	-0.3447285	6.5838184	Sitting_Watch
15:43:31.633	7.041562	-0.28013015	6.387925	0.0025497514	0.004442823	0.005571702	7.2598042	-0.3447285	6.5838184	Sitting_Watch
15:43:31.655	7.041562	-0.28013015	6.387925	0.0025497514	0.004442823	0.005571702	7.2598042	-0.3447285	6.5838184	Sitting_Watch
15:43:31.677	7.041562	-0.28013015	6.387925	0.0025497514	0.004442823	0.005571702	7.2598042	-0.3447285	6.5838184	Sitting_Watch
15:43:31.699	7.041562	-0.28013015	6.387925	0.0025497514	0.004442823	0.005571702	7.2598042	-0.3447285	6.5838184	Sitting_Watch
15:43:31.720	7.0439563	-0.32083282	6.3807425	0.0031606168	-0.00288756	0.010458624	7.259538	-0.34241322	6.5842338	Sitting_Watch
15:43:31.742	7.0439563	-0.32083282	6.3807425	0.0031606168	-0.00288756	0.010458624	7.259538	-0.34241322	6.5842338	Sitting_Watch
15:43:31.764	7.0439563	-0.32083282	6.3807425	0.0031606168	-0.00288756	0.010458624	7.259538	-0.34241322	6.5842338	Sitting_Watch
15:43:31.788	7.0439563	-0.32083282	6.3807425	0.0031606168	-0.00288756	0.010458624	7.259538	-0.34241322	6.5842338	Sitting_Watch
15:43:31.811	7.0439563	-0.32083282	6.3807425	0.0031606168	-0.00288756	0.010458624	7.259538	-0.34241322	6.5842338	Sitting_Watch
15:43:31.832	7.0439563	-0.32083282	6.3807425	0.0031606168	-0.00288756	0.010458624	7.259538	-0.34241322	6.5842338	Sitting_Watch
15:43:31.854	7.0439563	-0.32083282	6.3807425	0.0031606168	-0.00288756	0.010458624	7.259538	-0.34241322	6.5842338	Sitting_Watch
15:43:31.876	7.0439563	-0.32083282	6.3807425	0.0031606168	-0.00288756	0.010458624	7.259538	-0.34241322	6.5842338	Sitting_Watch
15:43:31.898	7.0439563	-0.34716985	6.378348	-0.0023371703	0.0032210925	0.0037391062	7.2642837	-0.34113196	6.579064	Sitting_Watch
15:43:31.920	7.0439563	-0.34716985	6.378348	-0.0023371703	0.0032210925	0.0037391062	7.2642837	-0.34113196	6.579064	Sitting_Watch
15:43:31.942	7.0439563	-0.34716985	6.378348	-0.0023371703	0.0032210925	0.0037391062	7.2642837	-0.34113196	6.579064	Sitting_Watch
15:43:31.964	7.0439563	-0.34716985	6.378348	-0.0023371703	0.0032210925	0.0037391062	7.2642837	-0.34113196	6.579064	Sitting_Watch
15:43:31.986	7.0439563	-0.34716985	6.378348	-0.0023371703	0.0032210925	0.0037391062	7.2642837	-0.34113196	6.579064	Sitting_Watch
15:43:32.007	7.0439563	-0.34716985	6.378348	-0.0023371703	0.0032210925	0.0037391062	7.2642837	-0.34113196	6.579064	Sitting_Watch
15:43:32.033	7.0439563	-0.34716985	6.378348	-0.0023371703	0.0032210925	0.0037391062	7.2642837	-0.34113196	6.579064	Sitting_Watch
15:43:32.054	7.0439563	-0.34716985	6.378348	-0.0023371703	0.0032210925	0.0037391062	7.2642837	-0.34113196	6.579064	Sitting_Watch
15:43:32.077	7.0702934	-0.2944958	6.352011	0.004993213	0.0007776315	0.0025173756	7.2655573	-0.33641806	6.5779004	Sitting_Watch
15:43:32.100	7.0702934	-0.2944958	6.352011	0.004993213	0.0007776315	0.0025173756	7.2655573	-0.33641806	6.5779004	Sitting_Watch
15:43:32.122	7.0702934	-0.2944958	6.352011	0.004993213	0.0007776315	0.0025173756	7.2655573	-0.33641806	6.5779004	Sitting_Watch
15:43:32.143	7.0702934	-0.2944958	6.352011	0.004993213	0.0007776315	0.0025173756	7.2655573	-0.33641806	6.5779004	Sitting_Watch
15:43:32.165	7.0702934	-0.2944958	6.352011	0.004993213	0.0007776315	0.0025173756	7.2655573	-0.33641806	6.5779004	Sitting_Watch
15:43:32.188	7.0702934	-0.2944958	6.352011	0.004993213	0.0007776315	0.0025173756	7.2655573	-0.33641806	6.5779004	Sitting_Watch
15:43:32.211	7.0702934	-0.2944958	6.352011	0.004993213	0.0007776315	0.0025173756	7.2655573	-0.33641806	6.5779004	Sitting_Watch
15:43:32.233	7.0702934	-0.2944958	6.352011	0.004993213	0.0007776315	0.0025173756	7.2655573	-0.33641806	6.5779004	Sitting_Watch
15:43:32.256	7.0439563	-0.28731298	6.3472223	-0.009056688	-0.0059418865	0.0067934324	7.266524	-0.33218145	6.5770445	Sitting_Watch
15:43:32.278	7.0439563	-0.28731298	6.3472223	-0.009056688	-0.0059418865	0.0067934324	7.266524	-0.33218145	6.5770445	Sitting_Watch
15:43:32.302	7.0439563	-0.28731298	6.3472223	-0.009056688	-0.0059418865	0.0067934324	7.266524	-0.33218145	6.5770445	Sitting_Watch
15:43:32.323	7.0439563	-0.28731298	6.3472223	-0.009056688	-0.0059418865	0.0067934324	7.266524	-0.33218145	6.5770445	Sitting_Watch
15:43:32.346	7.0439563	-0.28731298	6.3472223	-0.009056688	-0.0059418865	0.0067934324	7.266524	-0.33218145	6.5770445	Sitting_Watch
15:43:32.369	7.0439563	-0.28731298	6.3472223	-0.009056688	-0.0059418865	0.0067934324	7.266524	-0.33218145	6.5770445	Sitting_Watch
15:43:32.393	7.0439563	-0.28731298	6.3472223	-0.009056688	-0.0059418865	0.0067934324	7.266524	-0.33218145	6.5770445	Sitting_Watch
15:43:32.417	7.0439563	-0.28731298	6.3472223	-0.009056688	-0.0059418865	0.0067934324	7.266524	-0.33218145	6.5770445	Sitting_Watch
15:43:32.439	7.0894475	-0.31843856	6.3927135	-0.0053914967	0.01116234	0.012902086	7.2704473	-0.33014295	6.572817	Sitting_Watch
15:43:32.461	7.0894475	-0.31843856	6.3927135	-0.0053914967	0.01116234	0.012902086	7.2704473	-0.33014295	6.572817	Sitting_Watch
15:43:32.483	7.0894475	-0.31843856	6.3927135	-0.0053914967	0.01116234	0.012902086	7.2704473	-0.33014295	6.572817	Sitting_Watch
15:43:32.505	7.0894475	-0.31843856	6.3927135	-0.0053914967	0.01116234	0.012902086	7.2704473	-0.33014295	6.572817	Sitting_Watch
15:43:32.528	7.0894475	-0.31843856	6.3927135	-0.0053914967	0.01116234	0.012902086	7.2704473	-0.33014295	6.572817	Sitting_Watch
15:43:32.551	7.0894475	-0.31843856	6.3927135	-0.0053914967	0.01116234	0.012902086	7.2704473	-0.33014295	6.572817	Sitting_Watch
15:43:32.572	7.0894475	-0.31843856	6.3927135	-0.0053914967	0.01116234	0.012902086	7.2704473	-0.33014295	6.572817	Sitting_Watch
15:43:32.595	7.0894475	-0.31843856	6.3927135	-0.0053914967	0.01116234	0.012902086	7.2704473	-0.33014295	6.572817	Sitting_Watch
15:43:32.618	7.0726876	-0.2777359	6.3639827	-0.003558901	-0.0010549643	0.008015162	7.2712812	-0.32871348	6.571969	Sitting_Watch
15:43:32.641	7.0726876	-0.2777359	6.3639827	-0.003558901	-0.0010549643	0.008015162	7.2712812	-0.32871348	6.571969	Sitting_Watch
15:43:32.664	7.0726876	-0.2777359	6.3639827	-0.003558901	-0.0010549643	0.008015162	7.2712812	-0.32871348	6.571969	Sitting_Watch
15:43:32.686	7.0726876	-0.2777359	6.3639827	-0.003558901	-0.0010549643	0.008015162	7.2712812	-0.32871348	6.571969	Sitting_Watch
15:43:32.709	7.0726876	-0.2777359	6.3639827	-0.003558901	-0.0010549643	0.008015162	7.2712812	-0.32871348	6.571969	Sitting_Watch
15:43:32.731	7.0726876	-0.2777359	6.3639827	-0.003558901	-0.0010549643	0.008015162	7.2712812	-0.32871348	6.571969	Sitting_Watch
15:43:32.752	7.0726876	-0.2777359	6.3639827	-0.003558901	-0.0010549643	0.008015162	7.2712812	-0.32871348	6.571969	Sitting_Watch
15:43:32.774	7.0726876	-0.2777359	6.3639827	-0.003558901	-0.0010549643	0.008015162	7.2712812	-0.32871348	6.571969	Sitting_Watch
15:43:32.797	7.0798707	-0.27055305	6.3567996	0.004993213	-0.0010549643	0.0031282408	7.271781	-0.32324412	6.5716805	Sitting_Watch
15:43:32.824	7.0798707	-0.27055305	6.3567996	0.004993213	-0.0010549643	0.0031282408	7.271781	-0.32324412	6.5716805	Sitting_Watch
15:43:32.847	7.0798707	-0.27055305	6.3567996	0.004993213	-0.0010549643	0.0031282408	7.271781	-0.32324412	6.5716805	Sitting_Watch
15:43:32.870	7.0798707	-0.27055305	6.3567996	0.004993213	-0.0010549643	0.0031282408	7.271781	-0.32324412	6.5716805	Sitting_Watch
15:43:32.893	7.0798707	-0.27055305	6.3567996	0.004993213	-0.0010549643	0.0031282408	7.271781	-0.32324412	6.5716805	Sitting_Watch
15:43:32.915	7.0798707	-0.27055305	6.3567996	0.004993213	-0.0010549643	0.0031282408	7.271781	-0.32324412	6.5716805	Sitting_Watch
15:43:32.938	7.0798707	-0.27055305	6.3567996	0.004993213	-0.0010549643	0.0031282408	7.271781	-0.32324412	6.5716805	Sitting_Watch
15:43:32.961	7.0798707	-0.27055305	6.3567996	0.004993213	-0.0010549643	0.0031282408	7.271781	-0.32324412	6.5716805	Sitting_Watch
15:43:32.983	7.0702934	-0.2849187	6.352011	0.0074366736	-0.0077744815	0.0031282408	7.2744875	-0.3239052	6.5686536	Sitting_Watch
15:43:33.005	7.0702934	-0.2849187	6.352011	0.0074366736	-0.0077744815	0.0031282408	7.2744875	-0.3239052	6.5686536	Sitting_Watch
15:43:33.026	7.0702934	-0.2849187	6.352011	0.0074366736	-0.0077744815	0.0031282408	7.2744875	-0.3239052	6.5686536	Sitting_Watch
15:43:33.048	7.0702934	-0.2849187	6.352011	0.0074366736	-0.0077744815	0.0031282408	7.2744875	-0.3239052	6.5686536	Sitting_Watch
15:43:33.070	7.0702934	-0.2849187	6.352011	0.0074366736	-0.0077744815	0.0031282408	7.2744875	-0.3239052	6.5686536	Sitting_Watch
15:43:33.093	7.0702934	-0.2849187	6.352011	0.0074366736	-0.0077744815	0.0031282408	7.2744875	-0.3239052	6.5686536	Sitting_Watch
15:43:33.116	7.0702934	-0.2849187	6.352011	0.0074366736	-0.0077744815	0.0031282408	7.2744875	-0.3239052	6.5686536	Sitting_Watch
15:43:33.139	7.0702934	-0.2849187	6.352011	0.0074366736	-0.0077744815	0.0031282408	7.2744875	-0.3239052	6.5686536	Sitting_Watch
15:43:33.161	7.108602	-0.23942748	6.359194	0.003771482	-0.0016658296	0.0019065104	7.273833	-0.32304567	6.5694213	Sitting_Watch
15:43:33.183	7.108602	-0.23942748	6.359194	0.003771482	-0.0016658296	0.0019065104	7.273833	-0.32304567	6.5694213	Sitting_Watch
15:43:33.207	7.108602	-0.23942748	6.359194	0.003771482	-0.0016658296	0.0019065104	7.273833	-0.32304567	6.5694213	Sitting_Watch
15:43:33.229	7.108602	-0.23942748	6.359194	0.003771482	-0.0016658296	0.0019065104	7.273833	-0.32304567	6.5694213	Sitting_Watch
15:43:33.252	7.108602	-0.23942748	6.359194	0.003771482	-0.0016658296	0.0019065104	7.273833	-0.32304567	6.5694213	Sitting_Watch
15:43:33.273	7.108602	-0.23942748	6.359194	0.003771482	-0.0016658296	0.0019065104	7.273833	-0.32304567	6.5694213	Sitting_Watch
15:43:33.295	7.108602	-0.23942748	6.359194	0.003771482	-0.0016658296	0.0019065104	7.273833	-0.32304567	6.5694213	Sitting_Watch
15:43:33.318	7.108602	-0.23942748	6.359194	0.003771482	-0.0016658296	0.0019065104	7.273833	-0.32304567	6.5694213	Sitting_Watch
15:43:33.341	7.039168	-0.28970724	6.359194	0.00010629055	-0.0047201556	0.005571702	7.2742314	-0.3229963	6.568985	Sitting_Watch
15:43:33.362	7.039168	-0.28970724	6.359194	0.00010629055	-0.0047201556	0.005571702	7.2742314	-0.3229963	6.568985	Sitting_Watch
15:43:33.385	7.039168	-0.28970724	6.359194	0.00010629055	-0.0047201556	0.005571702	7.2742314	-0.3229963	6.568985	Sitting_Watch
15:43:33.408	7.039168	-0.28970724	6.359194	0.00010629055	-0.0047201556	0.005571702	7.2742314	-0.3229963	6.568985	Sitting_Watch
15:43:33.431	7.039168	-0.28970724	6.359194	0.00010629055	-0.0047201556	0.005571702	7.2742314	-0.3229963	6.568985	Sitting_Watch
15:43:33.454	7.039168	-0.28970724	6.359194	0.00010629055	-0.0047201556	0.005571702	7.2742314	-0.3229963	6.568985	Sitting_Watch
15:43:33.477	7.039168	-0.28970724	6.359194	0.00010629055	-0.0047201556	0.005571702	7.2742314	-0.3229963	6.568985	Sitting_Watch
15:43:33.500	7.039168	-0.28970724	6.359194	0.00010629055	-0.0047201556	0.005571702	7.2742314	-0.3229963	6.568985	Sitting_Watch
15:43:33.521	7.0367737	-0.2944958	6.368771	-0.0017263051	0.006886284	0.008015162	7.269328	-0.3287705	6.57412	Sitting_Watch
15:43:33.543	7.0367737	-0.2944958	6.368771	-0.0017263051	0.006886284	0.008015162	7.269328	-0.3287705	6.57412	Sitting_Watch
15:43:33.564	7.0367737	-0.2944958	6.368771	-0.0017263051	0.006886284	0.008015162	7.269328	-0.3287705	6.57412	Sitting_Watch
15:43:33.586	7.0367737	-0.2944958	6.368771	-0.0017263051	0.006886284	0.008015162	7.269328	-0.3287705	6.57412	Sitting_Watch
15:43:33.608	7.0367737	-0.2944958	6.368771	-0.0017263051	0.006886284	0.008015162	7.269328	-0.3287705	6.57412	Sitting_Watch
15:43:33.630	7.0367737	-0.2944958	6.368771	-0.0017263051	0.006886284	0.008015162	7.269328	-0.3287705	6.57412	Sitting_Watch
15:43:33.653	7.0367737	-0.2944958	6.368771	-0.0017263051	0.006886284	0.008015162	7.269328	-0.3287705	6.57412	Sitting_Watch
15:43:33.675	7.0367737	-0.2944958	6.368771	-0.0017263051	0.006886284	0.008015162	7.269328	-0.3287705	6.57412	Sitting_Watch
15:43:33.698	7.041562	-0.3304099	6.3975024	0.0104910005	-0.00044409905	0.0153455455	7.2681947	-0.33866236	6.574868	Sitting_Watch
15:43:33.720	7.041562	-0.3304099	6.3975024	0.0104910005	-0.00044409905	0.0153455455	7.2681947	-0.33866236	6.574868	Sitting_Watch
15:43:33.743	7.041562	-0.3304099	6.3975024	0.0104910005	-0.00044409905	0.0153455455	7.2681947	-0.33866236	6.574868	Sitting_Watch
15:43:33.766	7.041562	-0.3304099	6.3975024	0.0104910005	-0.00044409905	0.0153455455	7.2681947	-0.33866236	6.574868	Sitting_Watch
15:43:33.789	7.041562	-0.3304099	6.3975024	0.0104910005	-0.00044409905	0.0153455455	7.2681947	-0.33866236	6.574868	Sitting_Watch
15:43:33.812	7.041562	-0.3304099	6.3975024	0.0104910005	-0.00044409905	0.0153455455	7.2681947	-0.33866236	6.574868	Sitting_Watch
15:43:33.834	7.041562	-0.3304099	6.3975024	0.0104910005	-0.00044409905	0.0153455455	7.2681947	-0.33866236	6.574868	Sitting_Watch
15:43:33.856	7.041562	-0.3304099	6.3975024	0.0104910005	-0.00044409905	0.0153455455	7.2681947	-0.33866236	6.574868	Sitting_Watch
15:43:33.878	7.022408	-0.36632404	6.407079	-0.004169766	0.005053688	0.01106949	7.267678	-0.3451409	6.575113	Sitting_Watch
15:43:33.900	7.022408	-0.36632404	6.407079	-0.004169766	0.005053688	0.01106949	7.267678	-0.3451409	6.575113	Sitting_Watch
15:43:33.922	7.022408	-0.36632404	6.407079	-0.004169766	0.005053688	0.01106949	7.267678	-0.3451409	6.575113	Sitting_Watch
15:43:33.945	7.022408	-0.36632404	6.407079	-0.004169766	0.005053688	0.01106949	7.267678	-0.3451409	6.575113	Sitting_Watch
15:43:33.968	7.022408	-0.36632404	6.407079	-0.004169766	0.005053688	0.01106949	7.267678	-0.3451409	6.575113	Sitting_Watch
15:43:33.997	7.022408	-0.36632404	6.407079	-0.004169766	0.005053688	0.01106949	7.267678	-0.3451409	6.575113	Sitting_Watch
15:43:34.020	7.022408	-0.36632404	6.407079	-0.004169766	0.005053688	0.01106949	7.267678	-0.3451409	6.575113	Sitting_Watch
15:43:34.041	7.022408	-0.36632404	6.407079	-0.004169766	0.005053688	0.01106949	7.267678	-0.3451409	6.575113	Sitting_Watch
15:43:34.063	7.046351	-0.3519584	6.409474	0.0104910005	0.0056645535	0.0067934324	7.262611	-0.34924102	6.5804863	Sitting_Watch
15:43:34.084	7.046351	-0.3519584	6.409474	0.0104910005	0.0056645535	0.0067934324	7.262611	-0.34924102	6.5804863	Sitting_Watch
15:43:34.107	7.046351	-0.3519584	6.409474	0.0104910005	0.0056645535	0.0067934324	7.262611	-0.34924102	6.5804863	Sitting_Watch
15:43:34.129	7.046351	-0.3519584	6.409474	0.0104910005	0.0056645535	0.0067934324	7.262611	-0.34924102	6.5804863	Sitting_Watch
15:43:34.152	7.046351	-0.3519584	6.409474	0.0104910005	0.0056645535	0.0067934324	7.262611	-0.34924102	6.5804863	Sitting_Watch
15:43:34.173	7.046351	-0.3519584	6.409474	0.0104910005	0.0056645535	0.0067934324	7.262611	-0.34924102	6.5804863	Sitting_Watch
15:43:34.196	7.046351	-0.3519584	6.409474	0.0104910005	0.0056645535	0.0067934324	7.262611	-0.34924102	6.5804863	Sitting_Watch
15:43:34.219	7.046351	-0.3519584	6.409474	0.0104910005	0.0056645535	0.0067934324	7.262611	-0.34924102	6.5804863	Sitting_Watch
15:43:34.241	7.0343795	-0.3615355	6.409474	-0.00050457474	-0.007163617	0.0037391062	7.258586	-0.353902	6.584676	Sitting_Watch
15:43:34.263	7.0343795	-0.3615355	6.409474	-0.00050457474	-0.007163617	0.0037391062	7.258586	-0.353902	6.584676	Sitting_Watch
15:43:34.285	7.0343795	-0.3615355	6.409474	-0.00050457474	-0.007163617	0.0037391062	7.258586	-0.353902	6.584676	Sitting_Watch
15:43:34.307	7.0343795	-0.3615355	6.409474	-0.00050457474	-0.007163617	0.0037391062	7.258586	-0.353902	6.584676	Sitting_Watch
15:43:34.329	7.0343795	-0.3615355	6.409474	-0.00050457474	-0.007163617	0.0037391062	7.258586	-0.353902	6.584676	Sitting_Watch
15:43:34.352	7.0343795	-0.3615355	6.409474	-0.00050457474	-0.007163617	0.0037391062	7.258586	-0.353902	6.584676	Sitting_Watch
15:43:34.373	7.0343795	-0.3615355	6.409474	-0.00050457474	-0.007163617	0.0037391062	7.258586	-0.353902	6.584676	Sitting_Watch
15:43:34.395	7.0343795	-0.3615355	6.409474	-0.00050457474	-0.007163617	0.0037391062	7.258586	-0.353902	6.584676	Sitting_Watch
15:43:34.416	7.041562	-0.32562137	6.3735595	-0.0047806315	-0.00044409905	0.008015162	7.260335	-0.3573197	6.582563	Sitting_Watch
15:43:34.439	7.041562	-0.32562137	6.3735595	-0.0047806315	-0.00044409905	0.008015162	7.260335	-0.3573197	6.582563	Sitting_Watch
15:43:34.460	7.041562	-0.32562137	6.3735595	-0.0047806315	-0.00044409905	0.008015162	7.260335	-0.3573197	6.582563	Sitting_Watch
15:43:34.482	7.041562	-0.32562137	6.3735595	-0.0047806315	-0.00044409905	0.008015162	7.260335	-0.3573197	6.582563	Sitting_Watch
15:43:34.505	7.041562	-0.32562137	6.3735595	-0.0047806315	-0.00044409905	0.008015162	7.260335	-0.3573197	6.582563	Sitting_Watch
15:43:34.528	7.041562	-0.32562137	6.3735595	-0.0047806315	-0.00044409905	0.008015162	7.260335	-0.3573197	6.582563	Sitting_Watch
15:43:34.551	7.041562	-0.32562137	6.3735595	-0.0047806315	-0.00044409905	0.008015162	7.260335	-0.3573197	6.582563	Sitting_Watch
15:43:34.573	7.041562	-0.32562137	6.3735595	-0.0047806315	-0.00044409905	0.008015162	7.260335	-0.3573197	6.582563	Sitting_Watch
15:43:34.595	7.0607166	-0.29210153	6.378348	0.0025497514	0.00016676621	0.01106949	7.263252	-0.3578329	6.579317	Sitting_Watch
15:43:34.616	7.0607166	-0.29210153	6.378348	0.0025497514	0.00016676621	0.01106949	7.263252	-0.3578329	6.579317	Sitting_Watch
15:43:34.640	7.0607166	-0.29210153	6.378348	0.0025497514	0.00016676621	0.01106949	7.263252	-0.3578329	6.579317	Sitting_Watch
15:43:34.664	7.0607166	-0.29210153	6.378348	0.0025497514	0.00016676621	0.01106949	7.263252	-0.3578329	6.579317	Sitting_Watch
15:43:34.687	7.0607166	-0.29210153	6.378348	0.0025497514	0.00016676621	0.01106949	7.263252	-0.3578329	6.579317	Sitting_Watch
15:43:34.709	7.0607166	-0.29210153	6.378348	0.0025497514	0.00016676621	0.01106949	7.263252	-0.3578329	6.579317	Sitting_Watch
15:43:34.732	7.0607166	-0.29210153	6.378348	0.0025497514	0.00016676621	0.01106949	7.263252	-0.3578329	6.579317	Sitting_Watch
15:43:34.755	7.0607166	-0.29210153	6.378348	0.0025497514	0.00016676621	0.01106949	7.263252	-0.3578329	6.579317	Sitting_Watch
15:43:34.781	7.067899	-0.3304099	6.342434	0.00010629055	-0.007163617	0.005571702	7.267961	-0.35844433	6.5740814	Sitting_Watch
15:43:34.804	7.067899	-0.3304099	6.342434	0.00010629055	-0.007163617	0.005571702	7.267961	-0.35844433	6.5740814	Sitting_Watch
15:43:34.826	7.067899	-0.3304099	6.342434	0.00010629055	-0.007163617	0.005571702	7.267961	-0.35844433	6.5740814	Sitting_Watch
15:43:34.846	7.067899	-0.3304099	6.342434	0.00010629055	-0.007163617	0.005571702	7.267961	-0.35844433	6.5740814	Sitting_Watch
15:43:34.867	7.067899	-0.3304099	6.342434	0.00010629055	-0.007163617	0.005571702	7.267961	-0.35844433	6.5740814	Sitting_Watch
15:43:34.889	7.067899	-0.3304099	6.342434	0.00010629055	-0.007163617	0.005571702	7.267961	-0.35844433	6.5740814	Sitting_Watch
15:43:34.912	7.067899	-0.3304099	6.342434	0.00010629055	-0.007163617	0.005571702	7.267961	-0.35844433	6.5740814	Sitting_Watch
15:43:34.935	7.067899	-0.3304099	6.342434	0.00010629055	-0.007163617	0.005571702	7.267961	-0.35844433	6.5740814	Sitting_Watch
15:43:34.957	7.046351	-0.28970724	6.3639827	-0.003558901	0.007497149	0.010458624	7.2695107	-0.3508742	6.5727735	Sitting_Watch
15:43:34.979	7.046351	-0.28970724	6.3639827	-0.003558901	0.007497149	0.010458624	7.2695107	-0.3508742	6.5727735	Sitting_Watch
15:43:35.002	7.046351	-0.28970724	6.3639827	-0.003558901	0.007497149	0.010458624	7.2695107	-0.3508742	6.5727735	Sitting_Watch
15:43:35.023	7.046351	-0.28970724	6.3639827	-0.003558901	0.007497149	0.010458624	7.2695107	-0.3508742	6.5727735	Sitting_Watch
15:43:35.045	7.046351	-0.28970724	6.3639827	-0.003558901	0.007497149	0.010458624	7.2695107	-0.3508742	6.5727735	Sitting_Watch
15:43:35.068	7.046351	-0.28970724	6.3639827	-0.003558901	0.007497149	0.010458624	7.2695107	-0.3508742	6.5727735	Sitting_Watch
15:43:35.093	7.046351	-0.28970724	6.3639827	-0.003558901	0.007497149	0.010458624	7.2695107	-0.3508742	6.5727735	Sitting_Watch
15:43:35.115	7.046351	-0.28970724	6.3639827	-0.003558901	0.007497149	0.010458624	7.2695107	-0.3508742	6.5727735	Sitting_Watch
15:43:35.136	7.0702934	-0.339987	6.3998966	0.008047539	0.007497149	0.009847758	7.270174	-0.34837446	6.572174	Sitting_Watch
15:43:35.158	7.0702934	-0.339987	6.3998966	0.008047539	0.007497149	0.009847758	7.270174	-0.34837446	6.572174	Sitting_Watch
15:43:35.180	7.0702934	-0.339987	6.3998966	0.008047539	0.007497149	0.009847758	7.270174	-0.34837446	6.572174	Sitting_Watch
15:43:35.202	7.0702934	-0.339987	6.3998966	0.008047539	0.007497149	0.009847758	7.270174	-0.34837446	6.572174	Sitting_Watch
15:43:35.225	7.0702934	-0.339987	6.3998966	0.008047539	0.007497149	0.009847758	7.270174	-0.34837446	6.572174	Sitting_Watch
15:43:35.247	7.0702934	-0.339987	6.3998966	0.008047539	0.007497149	0.009847758	7.270174	-0.34837446	6.572174	Sitting_Watch
15:43:35.268	7.0702934	-0.339987	6.3998966	0.008047539	0.007497149	0.009847758	7.270174	-0.34837446	6.572174	Sitting_Watch
15:43:35.291	7.0702934	-0.339987	6.3998966	0.008047539	0.007497149	0.009847758	7.270174	-0.34837446	6.572174	Sitting_Watch
15:43:35.313	7.048745	-0.2849187	6.368771	0.004382347	0.0038319575	0.004960837	7.2715693	-0.34563246	6.570775	Sitting_Watch
15:43:35.336	7.048745	-0.2849187	6.368771	0.004382347	0.0038319575	0.004960837	7.2715693	-0.34563246	6.570775	Sitting_Watch
15:43:35.358	7.048745	-0.2849187	6.368771	0.004382347	0.0038319575	0.004960837	7.2715693	-0.34563246	6.570775	Sitting_Watch
15:43:35.380	7.048745	-0.2849187	6.368771	0.004382347	0.0038319575	0.004960837	7.2715693	-0.34563246	6.570775	Sitting_Watch
15:43:35.402	7.048745	-0.2849187	6.368771	0.004382347	0.0038319575	0.004960837	7.2715693	-0.34563246	6.570775	Sitting_Watch
15:43:35.424	7.048745	-0.2849187	6.368771	0.004382347	0.0038319575	0.004960837	7.2715693	-0.34563246	6.570775	Sitting_Watch
15:43:35.452	7.048745	-0.2849187	6.368771	0.004382347	0.0038319575	0.004960837	7.2715693	-0.34563246	6.570775	Sitting_Watch
15:43:35.474	7.048745	-0.2849187	6.368771	0.004382347	0.0038319575	0.004960837	7.2715693	-0.34563246	6.570775	Sitting_Watch
15:43:35.496	7.058322	-0.339987	6.407079	-0.0053914967	0.005053688	0.0019065104	7.2716694	-0.33806175	6.5710597	Sitting_Watch
15:43:35.519	7.058322	-0.339987	6.407079	-0.0053914967	0.005053688	0.0019065104	7.2716694	-0.33806175	6.5710597	Sitting_Watch
15:43:35.541	7.058322	-0.339987	6.407079	-0.0053914967	0.005053688	0.0019065104	7.2716694	-0.33806175	6.5710597	Sitting_Watch
15:43:35.565	7.058322	-0.339987	6.407079	-0.0053914967	0.005053688	0.0019065104	7.2716694	-0.33806175	6.5710597	Sitting_Watch
15:43:35.586	7.058322	-0.339987	6.407079	-0.0053914967	0.005053688	0.0019065104	7.2716694	-0.33806175	6.5710597	Sitting_Watch
15:43:35.609	7.058322	-0.339987	6.407079	-0.0053914967	0.005053688	0.0019065104	7.2716694	-0.33806175	6.5710597	Sitting_Watch
15:43:35.631	7.058322	-0.339987	6.407079	-0.0053914967	0.005053688	0.0019065104	7.2716694	-0.33806175	6.5710597	Sitting_Watch
15:43:35.653	7.058322	-0.339987	6.407079	-0.0053914967	0.005053688	0.0019065104	7.2716694	-0.33806175	6.5710597	Sitting_Watch
15:43:35.675	7.0702934	-0.2849187	6.385531	0.0007171558	-0.0059418865	0.0025173756	7.2721777	-0.334552	6.5706754	Sitting_Watch
15:43:35.696	7.0702934	-0.2849187	6.385531	0.0007171558	-0.0059418865	0.0025173756	7.2721777	-0.334552	6.5706754	Sitting_Watch
15:43:35.719	7.0702934	-0.2849187	6.385531	0.0007171558	-0.0059418865	0.0025173756	7.2721777	-0.334552	6.5706754	Sitting_Watch
15:43:35.741	7.0702934	-0.2849187	6.385531	0.0007171558	-0.0059418865	0.0025173756	7.2721777	-0.334552	6.5706754	Sitting_Watch
15:43:35.764	7.0702934	-0.2849187	6.385531	0.0007171558	-0.0059418865	0.0025173756	7.2721777	-0.334552	6.5706754	Sitting_Watch
15:43:35.787	7.0702934	-0.2849187	6.385531	0.0007171558	-0.0059418865	0.0025173756	7.2721777	-0.334552	6.5706754	Sitting_Watch
15:43:35.810	7.0702934	-0.2849187	6.385531	0.0007171558	-0.0059418865	0.0025173756	7.2721777	-0.334552	6.5706754	Sitting_Watch
15:43:35.832	7.0702934	-0.2849187	6.385531	0.0007171558	-0.0059418865	0.0025173756	7.2721777	-0.334552	6.5706754	Sitting_Watch
15:43:35.855	7.0798707	-0.30886146	6.368771	0.001328021	-0.0059418865	-0.0011478158	7.2761965	-0.33262366	6.5663195	Sitting_Watch
15:43:35.877	7.0798707	-0.30886146	6.368771	0.001328021	-0.0059418865	-0.0011478158	7.2761965	-0.33262366	6.5663195	Sitting_Watch
15:43:35.901	7.0798707	-0.30886146	6.368771	0.001328021	-0.0059418865	-0.0011478158	7.2761965	-0.33262366	6.5663195	Sitting_Watch
15:43:35.922	7.0798707	-0.30886146	6.368771	0.001328021	-0.0059418865	-0.0011478158	7.2761965	-0.33262366	6.5663195	Sitting_Watch
15:43:35.944	7.0798707	-0.30886146	6.368771	0.001328021	-0.0059418865	-0.0011478158	7.2761965	-0.33262366	6.5663195	Sitting_Watch
15:43:35.965	7.0798707	-0.30886146	6.368771	0.001328021	-0.0059418865	-0.0011478158	7.2761965	-0.33262366	6.5663195	Sitting_Watch
15:43:35.988	7.0798707	-0.30886146	6.368771	0.001328021	-0.0059418865	-0.0011478158	7.2761965	-0.33262366	6.5663195	Sitting_Watch
15:43:36.011	7.0798707	-0.30886146	6.368771	0.001328021	-0.0059418865	-0.0011478158	7.2761965	-0.33262366	6.5663195	Sitting_Watch
15:43:36.036	7.063111	-0.28013015	6.385531	-0.00050457474	-0.00044409905	0.00068477995	7.277626	-0.32716888	6.565012	Sitting_Watch
15:43:36.058	7.063111	-0.28013015	6.385531	-0.00050457474	-0.00044409905	0.00068477995	7.277626	-0.32716888	6.565012	Sitting_Watch
15:43:36.080	7.063111	-0.28013015	6.385531	-0.00050457474	-0.00044409905	0.00068477995	7.277626	-0.32716888	6.565012	Sitting_Watch
15:43:36.102	7.063111	-0.28013015	6.385531	-0.00050457474	-0.00044409905	0.00068477995	7.277626	-0.32716888	6.565012	Sitting_Watch
15:43:36.126	7.063111	-0.28013015	6.385531	-0.00050457474	-0.00044409905	0.00068477995	7.277626	-0.32716888	6.565012	Sitting_Watch
15:43:36.150	7.063111	-0.28013015	6.385531	-0.00050457474	-0.00044409905	0.00068477995	7.277626	-0.32716888	6.565012	Sitting_Watch
15:43:36.172	7.063111	-0.28013015	6.385531	-0.00050457474	-0.00044409905	0.00068477995	7.277626	-0.32716888	6.565012	Sitting_Watch
15:43:36.193	7.063111	-0.28013015	6.385531	-0.00050457474	-0.00044409905	0.00068477995	7.277626	-0.32716888	6.565012	Sitting_Watch
15:43:36.216	7.0798707	-0.2657645	6.3328567	0.0007171558	-0.014493999	0.0025173756	7.2786007	-0.3217691	6.5641994	Sitting_Watch
15:43:36.239	7.0798707	-0.2657645	6.3328567	0.0007171558	-0.014493999	0.0025173756	7.2786007	-0.3217691	6.5641994	Sitting_Watch
15:43:36.261	7.0798707	-0.2657645	6.3328567	0.0007171558	-0.014493999	0.0025173756	7.2786007	-0.3217691	6.5641994	Sitting_Watch
15:43:36.284	7.0798707	-0.2657645	6.3328567	0.0007171558	-0.014493999	0.0025173756	7.2786007	-0.3217691	6.5641994	Sitting_Watch
15:43:36.306	7.0798707	-0.2657645	6.3328567	0.0007171558	-0.014493999	0.0025173756	7.2786007	-0.3217691	6.5641994	Sitting_Watch
15:43:36.333	7.0798707	-0.2657645	6.3328567	0.0007171558	-0.014493999	0.0025173756	7.2786007	-0.3217691	6.5641994	Sitting_Watch
15:43:36.357	7.0798707	-0.2657645	6.3328567	0.0007171558	-0.014493999	0.0025173756	7.2786007	-0.3217691	6.5641994	Sitting_Watch
15:43:36.380	7.0798707	-0.2657645	6.3328567	0.0007171558	-0.014493999	0.0025173756	7.2786007	-0.3217691	6.5641994	Sitting_Watch
15:43:36.402	7.0774765	-0.28252444	6.359194	0.0025497514	-0.0010549643	-0.00053695054	7.2777405	-0.32301703	6.5650897	Sitting_Watch
15:43:36.425	7.0774765	-0.28252444	6.359194	0.0025497514	-0.0010549643	-0.00053695054	7.2777405	-0.32301703	6.5650897	Sitting_Watch
15:43:36.447	7.0774765	-0.28252444	6.359194	0.0025497514	-0.0010549643	-0.00053695054	7.2777405	-0.32301703	6.5650897	Sitting_Watch
15:43:36.470	7.0774765	-0.28252444	6.359194	0.0025497514	-0.0010549643	-0.00053695054	7.2777405	-0.32301703	6.5650897	Sitting_Watch
15:43:36.492	7.0774765	-0.28252444	6.359194	0.0025497514	-0.0010549643	-0.00053695054	7.2777405	-0.32301703	6.5650897	Sitting_Watch
15:43:36.513	7.0774765	-0.28252444	6.359194	0.0025497514	-0.0010549643	-0.00053695054	7.2777405	-0.32301703	6.5650897	Sitting_Watch
15:43:36.535	7.0774765	-0.28252444	6.359194	0.0025497514	-0.0010549643	-0.00053695054	7.2777405	-0.32301703	6.5650897	Sitting_Watch
15:43:36.558	7.0774765	-0.28252444	6.359194	0.0025497514	-0.0010549643	-0.00053695054	7.2777405	-0.32301703	6.5650897	Sitting_Watch
15:43:36.580	7.0702934	-0.29689008	6.3208857	-0.009056688	-0.008385347	0.0012956453	7.2791395	-0.31895316	6.5637336	Sitting_Watch
15:43:36.602	7.0702934	-0.29689008	6.3208857	-0.009056688	-0.008385347	0.0012956453	7.2791395	-0.31895316	6.5637336	Sitting_Watch
15:43:36.625	7.0702934	-0.29689008	6.3208857	-0.009056688	-0.008385347	0.0012956453	7.2791395	-0.31895316	6.5637336	Sitting_Watch
15:43:36.646	7.0702934	-0.29689008	6.3208857	-0.009056688	-0.008385347	0.0012956453	7.2791395	-0.31895316	6.5637336	Sitting_Watch
15:43:36.669	7.0702934	-0.29689008	6.3208857	-0.009056688	-0.008385347	0.0012956453	7.2791395	-0.31895316	6.5637336	Sitting_Watch
15:43:36.692	7.0702934	-0.29689008	6.3208857	-0.009056688	-0.008385347	0.0012956453	7.2791395	-0.31895316	6.5637336	Sitting_Watch
15:43:36.715	7.0702934	-0.29689008	6.3208857	-0.009056688	-0.008385347	0.0012956453	7.2791395	-0.31895316	6.5637336	Sitting_Watch
15:43:36.737	7.0702934	-0.29689008	6.3208857	-0.009056688	-0.008385347	0.0012956453	7.2791395	-0.31895316	6.5637336	Sitting_Watch
15:43:36.759	7.108602	-0.2561874	6.3376455	0.001328021	0.00016676621	0.0019065104	7.281317	-0.32176673	6.5611835	Sitting_Watch
15:43:36.781	7.108602	-0.2561874	6.3376455	0.001328021	0.00016676621	0.0019065104	7.281317	-0.32176673	6.5611835	Sitting_Watch
15:43:36.803	7.108602	-0.2561874	6.3376455	0.001328021	0.00016676621	0.0019065104	7.281317	-0.32176673	6.5611835	Sitting_Watch
15:43:36.825	7.108602	-0.2561874	6.3376455	0.001328021	0.00016676621	0.0019065104	7.281317	-0.32176673	6.5611835	Sitting_Watch
15:43:36.847	7.108602	-0.2561874	6.3376455	0.001328021	0.00016676621	0.0019065104	7.281317	-0.32176673	6.5611835	Sitting_Watch
15:43:36.869	7.108602	-0.2561874	6.3376455	0.001328021	0.00016676621	0.0019065104	7.281317	-0.32176673	6.5611835	Sitting_Watch
15:43:36.892	7.108602	-0.2561874	6.3376455	0.001328021	0.00016676621	0.0019065104	7.281317	-0.32176673	6.5611835	Sitting_Watch
15:43:36.915	7.108602	-0.2561874	6.3376455	0.001328021	0.00016676621	0.0019065104	7.281317	-0.32176673	6.5611835	Sitting_Watch
15:43:36.939	7.0798707	-0.30167863	6.3376455	-0.0047806315	0.005053688	0.01106949	7.2823434	-0.31975278	6.5601444	Sitting_Watch
15:43:36.962	7.0798707	-0.30167863	6.3376455	-0.0047806315	0.005053688	0.01106949	7.2823434	-0.31975278	6.5601444	Sitting_Watch
15:43:36.985	7.0798707	-0.30167863	6.3376455	-0.0047806315	0.005053688	0.01106949	7.2823434	-0.31975278	6.5601444	Sitting_Watch
15:43:37.006	7.0798707	-0.30167863	6.3376455	-0.0047806315	0.005053688	0.01106949	7.2823434	-0.31975278	6.5601444	Sitting_Watch
15:43:37.028	7.0798707	-0.30167863	6.3376455	-0.0047806315	0.005053688	0.01106949	7.2823434	-0.31975278	6.5601444	Sitting_Watch
15:43:37.050	7.0798707	-0.30167863	6.3376455	-0.0047806315	0.005053688	0.01106949	7.2823434	-0.31975278	6.5601444	Sitting_Watch
15:43:37.074	7.0798707	-0.30167863	6.3376455	-0.0047806315	0.005053688	0.01106949	7.2823434	-0.31975278	6.5601444	Sitting_Watch
15:43:37.096	7.0798707	-0.30167863	6.3376455	-0.0047806315	0.005053688	0.01106949	7.2823434	-0.31975278	6.5601444	Sitting_Watch
15:43:37.120	7.082265	-0.28731298	6.3544054	-0.010278419	0.0013884967	0.004349971	7.2795024	-0.32783964	6.562899	Sitting_Watch
15:43:37.142	7.082265	-0.28731298	6.3544054	-0.010278419	0.0013884967	0.004349971	7.2795024	-0.32783964	6.562899	Sitting_Watch
15:43:37.164	7.082265	-0.28731298	6.3544054	-0.010278419	0.0013884967	0.004349971	7.2795024	-0.32783964	6.562899	Sitting_Watch
15:43:37.185	7.082265	-0.28731298	6.3544054	-0.010278419	0.0013884967	0.004349971	7.2795024	-0.32783964	6.562899	Sitting_Watch
15:43:37.206	7.082265	-0.28731298	6.3544054	-0.010278419	0.0013884967	0.004349971	7.2795024	-0.32783964	6.562899	Sitting_Watch
15:43:37.227	7.082265	-0.28731298	6.3544054	-0.010278419	0.0013884967	0.004349971	7.2795024	-0.32783964	6.562899	Sitting_Watch
15:43:37.249	7.082265	-0.28731298	6.3544054	-0.010278419	0.0013884967	0.004349971	7.2795024	-0.32783964	6.562899	Sitting_Watch
15:43:37.271	7.082265	-0.28731298	6.3544054	-0.010278419	0.0013884967	0.004349971	7.2795024	-0.32783964	6.562899	Sitting_Watch
15:43:37.291	7.065505	-0.28731298	6.3735595	-0.0029480357	-0.0022766949	0.0037391062	7.2762537	-0.3331921	6.5662336	Sitting_Watch
15:43:37.313	7.065505	-0.28731298	6.3735595	-0.0029480357	-0.0022766949	0.0037391062	7.2762537	-0.3331921	6.5662336	Sitting_Watch
15:43:37.335	7.065505	-0.28731298	6.3735595	-0.0029480357	-0.0022766949	0.0037391062	7.2762537	-0.3331921	6.5662336	Sitting_Watch
15:43:37.359	7.065505	-0.28731298	6.3735595	-0.0029480357	-0.0022766949	0.0037391062	7.2762537	-0.3331921	6.5662336	Sitting_Watch
15:43:37.382	7.065505	-0.28731298	6.3735595	-0.0029480357	-0.0022766949	0.0037391062	7.2762537	-0.3331921	6.5662336	Sitting_Watch
15:43:37.404	7.065505	-0.28731298	6.3735595	-0.0029480357	-0.0022766949	0.0037391062	7.2762537	-0.3331921	6.5662336	Sitting_Watch
15:43:37.427	7.065505	-0.28731298	6.3735595	-0.0029480357	-0.0022766949	0.0037391062	7.2762537	-0.3331921	6.5662336	Sitting_Watch
15:43:37.450	7.065505	-0.28731298	6.3735595	-0.0029480357	-0.0022766949	0.0037391062	7.2762537	-0.3331921	6.5662336	Sitting_Watch
15:43:37.474	7.0439563	-0.28252444	6.387925	0.0019388862	-0.0022766949	0.007404298	7.2768598	-0.32827803	6.5658026	Sitting_Watch
15:43:37.496	7.0439563	-0.28252444	6.387925	0.0019388862	-0.0022766949	0.007404298	7.2768598	-0.32827803	6.5658026	Sitting_Watch
15:43:37.519	7.0439563	-0.28252444	6.387925	0.0019388862	-0.0022766949	0.007404298	7.2768598	-0.32827803	6.5658026	Sitting_Watch
15:43:37.540	7.0439563	-0.28252444	6.387925	0.0019388862	-0.0022766949	0.007404298	7.2768598	-0.32827803	6.5658026	Sitting_Watch
15:43:37.563	7.0439563	-0.28252444	6.387925	0.0019388862	-0.0022766949	0.007404298	7.2768598	-0.32827803	6.5658026	Sitting_Watch
15:43:37.585	7.0439563	-0.28252444	6.387925	0.0019388862	-0.0022766949	0.007404298	7.2768598	-0.32827803	6.5658026	Sitting_Watch
15:43:37.608	7.0439563	-0.28252444	6.387925	0.0019388862	-0.0022766949	0.007404298	7.2768598	-0.32827803	6.5658026	Sitting_Watch
15:43:37.631	7.0439563	-0.28252444	6.387925	0.0019388862	-0.0022766949	0.007404298	7.2768598	-0.32827803	6.5658026	Sitting_Watch
15:43:37.653	7.0726876	-0.32801566	6.402291	-0.0072240923	0.0013884967	0.009236894	7.27623	-0.32444677	6.5666957	Sitting_Watch
15:43:37.676	7.0726876	-0.32801566	6.402291	-0.0072240923	0.0013884967	0.009236894	7.27623	-0.32444677	6.5666957	Sitting_Watch
15:43:37.700	7.0726876	-0.32801566	6.402291	-0.0072240923	0.0013884967	0.009236894	7.27623	-0.32444677	6.5666957	Sitting_Watch
15:43:37.722	7.0726876	-0.32801566	6.402291	-0.0072240923	0.0013884967	0.009236894	7.27623	-0.32444677	6.5666957	Sitting_Watch
15:43:37.744	7.0726876	-0.32801566	6.402291	-0.0072240923	0.0013884967	0.009236894	7.27623	-0.32444677	6.5666957	Sitting_Watch
15:43:37.766	7.0726876	-0.32801566	6.402291	-0.0072240923	0.0013884967	0.009236894	7.27623	-0.32444677	6.5666957	Sitting_Watch
15:43:37.787	7.0726876	-0.32801566	6.402291	-0.0072240923	0.0013884967	0.009236894	7.27623	-0.32444677	6.5666957	Sitting_Watch
15:43:37.808	7.0726876	-0.32801566	6.402291	-0.0072240923	0.0013884967	0.009236894	7.27623	-0.32444677	6.5666957	Sitting_Watch
15:43:37.830	7.0726876	-0.29689008	6.3807425	0.0031606168	0.0038319575	0.0067934324	7.275542	-0.32801002	6.5672817	Sitting_Watch
15:43:37.852	7.0726876	-0.29689008	6.3807425	0.0031606168	0.0038319575	0.0067934324	7.275542	-0.32801002	6.5672817	Sitting_Watch
15:43:37.874	7.0726876	-0.29689008	6.3807425	0.0031606168	0.0038319575	0.0067934324	7.275542	-0.32801002	6.5672817	Sitting_Watch
15:43:37.896	7.0726876	-0.29689008	6.3807425	0.0031606168	0.0038319575	0.0067934324	7.275542	-0.32801002	6.5672817	Sitting_Watch
15:43:37.919	7.0726876	-0.29689008	6.3807425	0.0031606168	0.0038319575	0.0067934324	7.275542	-0.32801002	6.5672817	Sitting_Watch
15:43:37.940	7.0726876	-0.29689008	6.3807425	0.0031606168	0.0038319575	0.0067934324	7.275542	-0.32801002	6.5672817	Sitting_Watch
15:43:37.962	7.0726876	-0.29689008	6.3807425	0.0031606168	0.0038319575	0.0067934324	7.275542	-0.32801002	6.5672817	Sitting_Watch
15:43:37.983	7.0726876	-0.29689008	6.3807425	0.0031606168	0.0038319575	0.0067934324	7.275542	-0.32801002	6.5672817	Sitting_Watch
15:43:38.006	7.0726876	-0.29689008	6.3807425	0.0031606168	0.0038319575	0.0067934324	7.275542	-0.32801002	6.5672817	Sitting_Watch
15:43:38.029	7.058322	-0.29928434	6.3759537	0.00010629055	-0.0041092904	0.005571702	7.2753825	-0.3240148	6.56766	Sitting_Watch
15:43:38.051	7.058322	-0.29928434	6.3759537	0.00010629055	-0.0041092904	0.005571702	7.2753825	-0.3240148	6.56766	Sitting_Watch
15:43:38.072	7.058322	-0.29928434	6.3759537	0.00010629055	-0.0041092904	0.005571702	7.2753825	-0.3240148	6.56766	Sitting_Watch
15:43:38.093	7.058322	-0.29928434	6.3759537	0.00010629055	-0.0041092904	0.005571702	7.2753825	-0.3240148	6.56766	Sitting_Watch
15:43:38.115	7.058322	-0.29928434	6.3759537	0.00010629055	-0.0041092904	0.005571702	7.2753825	-0.3240148	6.56766	Sitting_Watch
15:43:38.137	7.058322	-0.29928434	6.3759537	0.00010629055	-0.0041092904	0.005571702	7.2753825	-0.3240148	6.56766	Sitting_Watch
15:43:38.160	7.058322	-0.29928434	6.3759537	0.00010629055	-0.0041092904	0.005571702	7.2753825	-0.3240148	6.56766	Sitting_Watch
15:43:38.183	7.058322	-0.29928434	6.3759537	0.00010629055	-0.0041092904	0.005571702	7.2753825	-0.3240148	6.56766	Sitting_Watch
15:43:38.206	7.067899	-0.2777359	6.3567996	0.00010629055	0.001999362	0.006182567	7.2752037	-0.3208695	6.568004	Sitting_Watch
15:43:38.228	7.067899	-0.2777359	6.3567996	0.00010629055	0.001999362	0.006182567	7.2752037	-0.3208695	6.568004	Sitting_Watch
15:43:38.252	7.067899	-0.2777359	6.3567996	0.00010629055	0.001999362	0.006182567	7.2752037	-0.3208695	6.568004	Sitting_Watch
15:43:38.275	7.067899	-0.2777359	6.3567996	0.00010629055	0.001999362	0.006182567	7.2752037	-0.3208695	6.568004	Sitting_Watch
15:43:38.296	7.067899	-0.2777359	6.3567996	0.00010629055	0.001999362	0.006182567	7.2752037	-0.3208695	6.568004	Sitting_Watch
15:43:38.318	7.067899	-0.2777359	6.3567996	0.00010629055	0.001999362	0.006182567	7.2752037	-0.3208695	6.568004	Sitting_Watch
15:43:38.340	7.067899	-0.2777359	6.3567996	0.00010629055	0.001999362	0.006182567	7.2752037	-0.3208695	6.568004	Sitting_Watch
15:43:38.362	7.067899	-0.2777359	6.3567996	0.00010629055	0.001999362	0.006182567	7.2752037	-0.3208695	6.568004	Sitting_Watch
15:43:38.385	7.0439563	-0.30886146	6.3544054	-0.003558901	0.004442823	0.01351295	7.276181	-0.31688246	6.567119	Sitting_Watch
15:43:38.407	7.0439563	-0.30886146	6.3544054	-0.003558901	0.004442823	0.01351295	7.276181	-0.31688246	6.567119	Sitting_Watch
15:43:38.429	7.0439563	-0.30886146	6.3544054	-0.003558901	0.004442823	0.01351295	7.276181	-0.31688246	6.567119	Sitting_Watch
15:43:38.452	7.0439563	-0.30886146	6.3544054	-0.003558901	0.004442823	0.01351295	7.276181	-0.31688246	6.567119	Sitting_Watch
15:43:38.475	7.0439563	-0.30886146	6.3544054	-0.003558901	0.004442823	0.01351295	7.276181	-0.31688246	6.567119	Sitting_Watch
15:43:38.498	7.0439563	-0.30886146	6.3544054	-0.003558901	0.004442823	0.01351295	7.276181	-0.31688246	6.567119	Sitting_Watch
15:43:38.521	7.0439563	-0.30886146	6.3544054	-0.003558901	0.004442823	0.01351295	7.276181	-0.31688246	6.567119	Sitting_Watch
15:43:38.544	7.0439563	-0.30886146	6.3544054	0.008047539	0.0007776315	0.01473468	7.276181	-0.31688246	6.567119	Sitting_Watch
15:43:38.566	7.065505	-0.28252444	6.395108	0.008047539	0.0007776315	0.01473468	7.279196	-0.31707156	6.563764	Sitting_Watch
15:43:38.589	7.065505	-0.28252444	6.395108	0.008047539	0.0007776315	0.01473468	7.279196	-0.31707156	6.563764	Sitting_Watch
15:43:38.611	7.065505	-0.28252444	6.395108	0.008047539	0.0007776315	0.01473468	7.279196	-0.31707156	6.563764	Sitting_Watch
15:43:38.633	7.065505	-0.28252444	6.395108	0.008047539	0.0007776315	0.01473468	7.279196	-0.31707156	6.563764	Sitting_Watch
15:43:38.655	7.065505	-0.28252444	6.395108	0.008047539	0.0007776315	0.01473468	7.279196	-0.31707156	6.563764	Sitting_Watch
15:43:38.678	7.065505	-0.28252444	6.395108	0.008047539	0.0007776315	0.01473468	7.279196	-0.31707156	6.563764	Sitting_Watch
15:43:38.700	7.065505	-0.28252444	6.395108	0.008047539	0.0007776315	0.01473468	7.279196	-0.31707156	6.563764	Sitting_Watch
15:43:38.721	7.065505	-0.28252444	6.395108	0.008047539	0.0007776315	0.01473468	7.279196	-0.31707156	6.563764	Sitting_Watch
15:43:38.743	7.0774765	-0.2849187	6.3759537	-0.004169766	0.006886284	0.008626028	7.284488	-0.3194047	6.5577803	Sitting_Watch
15:43:38.765	7.0774765	-0.2849187	6.3759537	-0.004169766	0.006886284	0.008626028	7.284488	-0.3194047	6.5577803	Sitting_Watch
15:43:38.787	7.0774765	-0.2849187	6.3759537	-0.004169766	0.006886284	0.008626028	7.284488	-0.3194047	6.5577803	Sitting_Watch
15:43:38.810	7.0774765	-0.2849187	6.3759537	-0.004169766	0.006886284	0.008626028	7.284488	-0.3194047	6.5577803	Sitting_Watch
15:43:38.837	7.0774765	-0.2849187	6.3759537	-0.004169766	0.006886284	0.008626028	7.284488	-0.3194047	6.5577803	Sitting_Watch
15:43:38.860	7.0774765	-0.2849187	6.3759537	-0.004169766	0.006886284	0.008626028	7.284488	-0.3194047	6.5577803	Sitting_Watch
15:43:38.882	7.0774765	-0.2849187	6.3759537	-0.004169766	0.006886284	0.008626028	7.284488	-0.3194047	6.5577803	Sitting_Watch
15:43:38.903	7.0774765	-0.2849187	6.3759537	-0.004169766	0.006886284	0.008626028	7.284488	-0.3194047	6.5577803	Sitting_Watch
15:43:38.927	7.065505	-0.28970724	6.3639827	0.004382347	-0.0047201556	0.0037391062	7.2843165	-0.3162965	6.5581264	Sitting_Watch
15:43:38.950	7.065505	-0.28970724	6.3639827	0.004382347	-0.0047201556	0.0037391062	7.2843165	-0.3162965	6.5581264	Sitting_Watch
15:43:38.972	7.065505	-0.28970724	6.3639827	0.004382347	-0.0047201556	0.0037391062	7.2843165	-0.3162965	6.5581264	Sitting_Watch
15:43:38.993	7.065505	-0.28970724	6.3639827	0.004382347	-0.0047201556	0.0037391062	7.2843165	-0.3162965	6.5581264	Sitting_Watch
15:43:39.016	7.065505	-0.28970724	6.3639827	0.004382347	-0.0047201556	0.0037391062	7.2843165	-0.3162965	6.5581264	Sitting_Watch
15:43:39.039	7.065505	-0.28970724	6.3639827	0.004382347	-0.0047201556	0.0037391062	7.2843165	-0.3162965	6.5581264	Sitting_Watch
15:43:39.062	7.065505	-0.28970724	6.3639827	0.004382347	-0.0047201556	0.0037391062	7.2843165	-0.3162965	6.5581264	Sitting_Watch
15:43:39.085	7.075082	-0.28731298	6.366377	0.0007171558	-0.0022766949	-0.00053695054	7.2853003	-0.3137395	6.5571485	Sitting_Watch
15:43:39.108	7.075082	-0.28731298	6.366377	0.0007171558	-0.0022766949	-0.00053695054	7.2853003	-0.3137395	6.5571485	Sitting_Watch
15:43:39.130	7.075082	-0.28731298	6.366377	0.0007171558	-0.0022766949	-0.00053695054	7.2853003	-0.3137395	6.5571485	Sitting_Watch
15:43:39.152	7.075082	-0.28731298	6.366377	0.0007171558	-0.0022766949	-0.00053695054	7.2853003	-0.3137395	6.5571485	Sitting_Watch
15:43:39.174	7.075082	-0.28731298	6.366377	0.0007171558	-0.0022766949	-0.00053695054	7.2853003	-0.3137395	6.5571485	Sitting_Watch
15:43:39.197	7.075082	-0.28731298	6.366377	0.0007171558	-0.0022766949	-0.00053695054	7.2853003	-0.3137395	6.5571485	Sitting_Watch
15:43:39.219	7.075082	-0.28731298	6.366377	0.0007171558	-0.0022766949	-0.00053695054	7.2853003	-0.3137395	6.5571485	Sitting_Watch
15:43:39.241	7.075082	-0.28731298	6.366377	0.0007171558	-0.0022766949	-0.00053695054	7.2853003	-0.3137395	6.5571485	Sitting_Watch
15:43:39.265	7.084659	-0.2777359	6.3400397	0.0007171558	-0.0022766949	-0.00053695054	7.2853003	-0.3137395	6.5571485	Sitting_Watch
15:43:39.288	7.084659	-0.2777359	6.3400397	-0.0053914967	-0.0059418865	7.391469e-05	7.2860374	-0.31000322	6.5565133	Sitting_Watch
15:43:39.309	7.084659	-0.2777359	6.3400397	-0.0053914967	-0.0059418865	7.391469e-05	7.2860374	-0.31000322	6.5565133	Sitting_Watch
15:43:39.332	7.084659	-0.2777359	6.3400397	-0.0053914967	-0.0059418865	7.391469e-05	7.2860374	-0.31000322	6.5565133	Sitting_Watch
15:43:39.354	7.084659	-0.2777359	6.3400397	-0.0053914967	-0.0059418865	7.391469e-05	7.2860374	-0.31000322	6.5565133	Sitting_Watch
15:43:39.377	7.084659	-0.2777359	6.3400397	-0.0053914967	-0.0059418865	7.391469e-05	7.2860374	-0.31000322	6.5565133	Sitting_Watch
15:43:39.400	7.084659	-0.2777359	6.3400397	-0.0053914967	-0.0059418865	7.391469e-05	7.2860374	-0.31000322	6.5565133	Sitting_Watch
15:43:39.422	7.084659	-0.2777359	6.3400397	-0.0053914967	-0.0059418865	7.391469e-05	7.2860374	-0.31000322	6.5565133	Sitting_Watch
15:43:39.444	7.084659	-0.2777359	6.3400397	-0.0053914967	-0.0059418865	7.391469e-05	7.2860374	-0.31000322	6.5565133	Sitting_Watch
15:43:39.467	7.075082	-0.25858167	6.304126	-0.008445823	-0.00044409905	0.008626028	7.286857	-0.30699003	6.555746	Sitting_Watch
15:43:39.490	7.075082	-0.25858167	6.304126	-0.008445823	-0.00044409905	0.008626028	7.286857	-0.30699003	6.555746	Sitting_Watch
15:43:39.513	7.075082	-0.25858167	6.304126	-0.008445823	-0.00044409905	0.008626028	7.286857	-0.30699003	6.555746	Sitting_Watch
15:43:39.535	7.075082	-0.25858167	6.304126	-0.008445823	-0.00044409905	0.008626028	7.286857	-0.30699003	6.555746	Sitting_Watch
15:43:39.558	7.075082	-0.25858167	6.304126	-0.008445823	-0.00044409905	0.008626028	7.286857	-0.30699003	6.555746	Sitting_Watch
15:43:39.580	7.075082	-0.25858167	6.304126	-0.008445823	-0.00044409905	0.008626028	7.286857	-0.30699003	6.555746	Sitting_Watch
15:43:39.602	7.075082	-0.25858167	6.304126	-0.008445823	-0.00044409905	0.008626028	7.286857	-0.30699003	6.555746	Sitting_Watch
15:43:39.625	7.075082	-0.25858167	6.304126	0.011712731	-0.00044409905	-0.0011478158	7.290308	-0.31150487	6.5516896	Sitting_Watch
15:43:39.648	7.0798707	-0.2753416	6.349617	0.011712731	-0.00044409905	-0.0011478158	7.290308	-0.31150487	6.5516896	Sitting_Watch
15:43:39.671	7.0798707	-0.2753416	6.349617	0.011712731	-0.00044409905	-0.0011478158	7.290308	-0.31150487	6.5516896	Sitting_Watch
15:43:39.693	7.0798707	-0.2753416	6.349617	0.011712731	-0.00044409905	-0.0011478158	7.290308	-0.31150487	6.5516896	Sitting_Watch
15:43:39.716	7.0798707	-0.2753416	6.349617	0.011712731	-0.00044409905	-0.0011478158	7.290308	-0.31150487	6.5516896	Sitting_Watch
15:43:39.738	7.0798707	-0.2753416	6.349617	0.011712731	-0.00044409905	-0.0011478158	7.290308	-0.31150487	6.5516896	Sitting_Watch
15:43:39.761	7.0798707	-0.2753416	6.349617	0.011712731	-0.00044409905	-0.0011478158	7.290308	-0.31150487	6.5516896	Sitting_Watch
15:43:39.782	7.0798707	-0.2753416	6.349617	0.011712731	-0.00044409905	-0.0011478158	7.290308	-0.31150487	6.5516896	Sitting_Watch
15:43:39.805	7.0798707	-0.2753416	6.349617	0.011712731	-0.00044409905	-0.0011478158	7.290308	-0.31150487	6.5516896	Sitting_Watch
15:43:39.828	7.0870533	-0.30886146	6.352011	-0.006002362	0.0013884967	0.01229122	7.292087	-0.31477937	6.5495563	Sitting_Watch
15:43:39.850	7.0870533	-0.30886146	6.352011	-0.006002362	0.0013884967	0.01229122	7.292087	-0.31477937	6.5495563	Sitting_Watch
15:43:39.872	7.0870533	-0.30886146	6.352011	-0.006002362	0.0013884967	0.01229122	7.292087	-0.31477937	6.5495563	Sitting_Watch
15:43:39.896	7.0870533	-0.30886146	6.352011	-0.006002362	0.0013884967	0.01229122	7.292087	-0.31477937	6.5495563	Sitting_Watch
15:43:39.922	7.0870533	-0.30886146	6.352011	-0.006002362	0.0013884967	0.01229122	7.292087	-0.31477937	6.5495563	Sitting_Watch
15:43:39.944	7.0870533	-0.30886146	6.352011	-0.006002362	0.0013884967	0.01229122	7.292087	-0.31477937	6.5495563	Sitting_Watch
15:43:39.966	7.0870533	-0.30886146	6.352011	-0.006002362	0.0013884967	0.01229122	7.292087	-0.31477937	6.5495563	Sitting_Watch
15:43:39.988	7.1133904	-0.30167863	6.3137026	0.0007171558	-0.0034984252	0.011680354	7.292285	-0.31835955	6.5491624	Sitting_Watch
15:43:40.011	7.1133904	-0.30167863	6.3137026	0.0007171558	-0.0034984252	0.011680354	7.292285	-0.31835955	6.5491624	Sitting_Watch
15:43:40.034	7.1133904	-0.30167863	6.3137026	0.0007171558	-0.0034984252	0.011680354	7.292285	-0.31835955	6.5491624	Sitting_Watch
15:43:40.057	7.1133904	-0.30167863	6.3137026	0.0007171558	-0.0034984252	0.011680354	7.292285	-0.31835955	6.5491624	Sitting_Watch
15:43:40.079	7.1133904	-0.30167863	6.3137026	0.0007171558	-0.0034984252	0.011680354	7.292285	-0.31835955	6.5491624	Sitting_Watch
15:43:40.102	7.1133904	-0.30167863	6.3137026	0.0007171558	-0.0034984252	0.011680354	7.292285	-0.31835955	6.5491624	Sitting_Watch
15:43:40.125	7.1133904	-0.30167863	6.3137026	0.0007171558	-0.0034984252	0.011680354	7.292285	-0.31835955	6.5491624	Sitting_Watch
15:43:40.148	7.1133904	-0.30167863	6.3137026	0.0007171558	-0.0034984252	0.011680354	7.292285	-0.31835955	6.5491624	Sitting_Watch
15:43:40.170	7.0966306	-0.31604427	6.3328567	0.006825808	0.014827532	0.01229122	7.2929044	-0.31870824	6.5484495	Sitting_Watch
15:43:40.193	7.0966306	-0.31604427	6.3328567	0.006825808	0.014827532	0.01229122	7.2929044	-0.31870824	6.5484495	Sitting_Watch
15:43:40.215	7.0966306	-0.31604427	6.3328567	0.006825808	0.014827532	0.01229122	7.2929044	-0.31870824	6.5484495	Sitting_Watch
15:43:40.236	7.0966306	-0.31604427	6.3328567	0.006825808	0.014827532	0.01229122	7.2929044	-0.31870824	6.5484495	Sitting_Watch
15:43:40.258	7.0966306	-0.31604427	6.3328567	0.006825808	0.014827532	0.01229122	7.2929044	-0.31870824	6.5484495	Sitting_Watch
15:43:40.280	7.0966306	-0.31604427	6.3328567	0.006825808	0.014827532	0.01229122	7.2929044	-0.31870824	6.5484495	Sitting_Watch
15:43:40.303	7.0966306	-0.31604427	6.3328567	0.006825808	0.014827532	0.01229122	7.2929044	-0.31870824	6.5484495	Sitting_Watch
15:43:40.324	7.0966306	-0.31604427	6.3328567	0.006825808	0.014827532	0.01229122	7.2929044	-0.31870824	6.5484495	Sitting_Watch
15:43:40.346	7.0942364	-0.31125572	6.3998966	-0.009667553	0.016049262	0.01473468	7.286816	-0.3265066	6.554844	Sitting_Watch
15:43:40.369	7.0942364	-0.31125572	6.3998966	-0.009667553	0.016049262	0.01473468	7.286816	-0.3265066	6.554844	Sitting_Watch
15:43:40.392	7.0942364	-0.31125572	6.3998966	-0.009667553	0.016049262	0.01473468	7.286816	-0.3265066	6.554844	Sitting_Watch
15:43:40.415	7.0942364	-0.31125572	6.3998966	-0.009667553	0.016049262	0.01473468	7.286816	-0.3265066	6.554844	Sitting_Watch
15:43:40.437	7.0942364	-0.31125572	6.3998966	-0.009667553	0.016049262	0.01473468	7.286816	-0.3265066	6.554844	Sitting_Watch
15:43:40.460	7.0942364	-0.31125572	6.3998966	-0.009667553	0.016049262	0.01473468	7.286816	-0.3265066	6.554844	Sitting_Watch
15:43:40.483	7.0942364	-0.31125572	6.3998966	-0.009667553	0.016049262	0.01473468	7.286816	-0.3265066	6.554844	Sitting_Watch
15:43:40.506	7.0942364	-0.31125572	6.3998966	-0.009667553	0.016049262	0.01473468	7.286816	-0.3265066	6.554844	Sitting_Watch
15:43:40.528	7.048745	-0.339987	6.3807425	-0.0011154399	0.0013884967	0.0019065104	7.2804523	-0.3381532	6.5613184	Sitting_Watch
15:43:40.550	7.048745	-0.339987	6.3807425	-0.0011154399	0.0013884967	0.0019065104	7.2804523	-0.3381532	6.5613184	Sitting_Watch
15:43:40.573	7.048745	-0.339987	6.3807425	-0.0011154399	0.0013884967	0.0019065104	7.2804523	-0.3381532	6.5613184	Sitting_Watch
15:43:40.596	7.048745	-0.339987	6.3807425	-0.0011154399	0.0013884967	0.0019065104	7.2804523	-0.3381532	6.5613184	Sitting_Watch
15:43:40.619	7.048745	-0.339987	6.3807425	-0.0011154399	0.0013884967	0.0019065104	7.2804523	-0.3381532	6.5613184	Sitting_Watch
15:43:40.641	7.048745	-0.339987	6.3807425	-0.0011154399	0.0013884967	0.0019065104	7.2804523	-0.3381532	6.5613184	Sitting_Watch
15:43:40.664	7.048745	-0.339987	6.3807425	-0.0011154399	0.0013884967	0.0019065104	7.2804523	-0.3381532	6.5613184	Sitting_Watch
15:43:40.685	7.048745	-0.339987	6.3807425	-0.0011154399	0.0013884967	0.0019065104	7.2804523	-0.3381532	6.5613184	Sitting_Watch
15:43:40.707	7.075082	-0.2753416	6.3998966	0.00010629055	0.01116234	0.004349971	7.2803874	-0.33955726	6.5613227	Sitting_Watch
15:43:40.728	7.075082	-0.2753416	6.3998966	0.00010629055	0.01116234	0.004349971	7.2803874	-0.33955726	6.5613227	Sitting_Watch
15:43:40.751	7.075082	-0.2753416	6.3998966	0.00010629055	0.01116234	0.004349971	7.2803874	-0.33955726	6.5613227	Sitting_Watch
15:43:40.773	7.075082	-0.2753416	6.3998966	0.00010629055	0.01116234	0.004349971	7.2803874	-0.33955726	6.5613227	Sitting_Watch
15:43:40.794	7.075082	-0.2753416	6.3998966	0.00010629055	0.01116234	0.004349971	7.2803874	-0.33955726	6.5613227	Sitting_Watch
15:43:40.816	7.075082	-0.2753416	6.3998966	0.00010629055	0.01116234	0.004349971	7.2803874	-0.33955726	6.5613227	Sitting_Watch
15:43:40.839	7.075082	-0.2753416	6.3998966	0.00010629055	0.01116234	0.004349971	7.2803874	-0.33955726	6.5613227	Sitting_Watch
15:43:40.862	7.075082	-0.2753416	6.3998966	0.00010629055	0.01116234	0.004349971	7.2803874	-0.33955726	6.5613227	Sitting_Watch
15:43:40.884	7.065505	-0.32562137	6.3903193	0.004382347	-0.00288756	0.008626028	7.273302	-0.34409314	6.5689397	Sitting_Watch
15:43:40.906	7.065505	-0.32562137	6.3903193	0.004382347	-0.00288756	0.008626028	7.273302	-0.34409314	6.5689397	Sitting_Watch
15:43:40.927	7.065505	-0.32562137	6.3903193	0.004382347	-0.00288756	0.008626028	7.273302	-0.34409314	6.5689397	Sitting_Watch
15:43:40.949	7.065505	-0.32562137	6.3903193	0.004382347	-0.00288756	0.008626028	7.273302	-0.34409314	6.5689397	Sitting_Watch
15:43:40.972	7.065505	-0.32562137	6.3903193	0.004382347	-0.00288756	0.008626028	7.273302	-0.34409314	6.5689397	Sitting_Watch
15:43:40.994	7.065505	-0.32562137	6.3903193	0.004382347	-0.00288756	0.008626028	7.273302	-0.34409314	6.5689397	Sitting_Watch
15:43:41.017	7.065505	-0.32562137	6.3903193	0.004382347	-0.00288756	0.008626028	7.273302	-0.34409314	6.5689397	Sitting_Watch
[truncated: 3,351 more rows]
