# Supplementary material for: Real-time Smartphone Activity Classification Using Inertial Sensors—Recognition of Scrolling, Typing, and Watching Videos While Sitting or Walking
Source: Sensors (Basel). 2020 Jan 24;20(3):655. doi: 10.3390/s20030655 (PMC7038357; doi:10.3390/s20030655)
Supplement: Supplementary file 1 [file sensors-20-00655-s001.zip › sensors-668083-supplementary/5Hz_data/0998/2019_09_14_15_34_32_Multitasking_Watch.csv]

time	accX	accY	accZ	rotX	rotY	rotZ	graX	graY	graZ	activity
15:49:50.534	6.8165	0.11253092	6.715941	-0.22163779	0.4039487	-0.047573574	7.346505	0.42166737	6.4823794	Multitasking_Watch
15:49:50.556	7.0008597	0.38308397	6.6704497	-0.09885388	0.14799616	-0.009089064	7.257668	0.42972472	6.581175	Multitasking_Watch
15:49:50.576	7.0008597	0.38308397	6.6704497	-0.09885388	0.14799616	-0.009089064	7.257668	0.42972472	6.581175	Multitasking_Watch
15:49:50.596	7.0008597	0.38308397	6.6704497	-0.09885388	0.14799616	-0.009089064	7.257668	0.42972472	6.581175	Multitasking_Watch
15:49:50.617	7.0008597	0.38308397	6.6704497	-0.09885388	0.14799616	-0.009089064	7.257668	0.42972472	6.581175	Multitasking_Watch
15:49:50.638	7.0008597	0.38308397	6.6704497	-0.09885388	0.14799616	-0.009089064	7.257668	0.42972472	6.581175	Multitasking_Watch
15:49:50.658	7.0008597	0.38308397	6.6704497	-0.09885388	0.14799616	-0.009089064	7.257668	0.42972472	6.581175	Multitasking_Watch
15:49:50.678	7.0008597	0.38308397	6.6704497	-0.09885388	0.14799616	-0.009089064	7.257668	0.42972472	6.581175	Multitasking_Watch
15:49:50.698	7.0008597	0.38308397	6.6704497	-0.09885388	0.14799616	-0.009089064	7.257668	0.42972472	6.581175	Multitasking_Watch
15:49:50.722	7.0008597	0.38308397	6.6704497	-0.09885388	0.14799616	-0.009089064	7.257668	0.42972472	6.581175	Multitasking_Watch
15:49:50.743	7.0080423	0.4070267	6.32328	-0.0072240923	0.012994936	0.0025173756	7.2310805	0.3672893	6.61414	Multitasking_Watch
15:49:50.763	7.0080423	0.4070267	6.32328	-0.0072240923	0.012994936	0.0025173756	7.2310805	0.3672893	6.61414	Multitasking_Watch
15:49:50.784	7.0080423	0.4070267	6.32328	-0.0072240923	0.012994936	0.0025173756	7.2310805	0.3672893	6.61414	Multitasking_Watch
15:49:50.804	7.0080423	0.4070267	6.32328	-0.0072240923	0.012994936	0.0025173756	7.2310805	0.3672893	6.61414	Multitasking_Watch
15:49:50.825	7.0080423	0.4070267	6.32328	-0.0072240923	0.012994936	0.0025173756	7.2310805	0.3672893	6.61414	Multitasking_Watch
15:49:50.845	7.0080423	0.4070267	6.32328	-0.0072240923	0.012994936	0.0025173756	7.2310805	0.3672893	6.61414	Multitasking_Watch
15:49:50.866	7.0080423	0.4070267	6.32328	-0.0072240923	0.012994936	0.0025173756	7.2310805	0.3672893	6.61414	Multitasking_Watch
15:49:50.886	7.0080423	0.4070267	6.32328	-0.0072240923	0.012994936	0.0025173756	7.2310805	0.3672893	6.61414	Multitasking_Watch
15:49:50.907	7.075082	0.3423813	6.3807425	-0.015776206	0.09057482	-0.018862907	7.2053633	0.36291152	6.6423845	Multitasking_Watch
15:49:50.927	7.075082	0.3423813	6.3807425	-0.015776206	0.09057482	-0.018862907	7.2053633	0.36291152	6.6423845	Multitasking_Watch
15:49:50.948	7.075082	0.3423813	6.3807425	-0.015776206	0.09057482	-0.018862907	7.2053633	0.36291152	6.6423845	Multitasking_Watch
15:49:50.969	7.075082	0.3423813	6.3807425	-0.015776206	0.09057482	-0.018862907	7.2053633	0.36291152	6.6423845	Multitasking_Watch
15:49:50.989	7.075082	0.3423813	6.3807425	-0.015776206	0.09057482	-0.018862907	7.2053633	0.36291152	6.6423845	Multitasking_Watch
15:49:51.010	7.075082	0.3423813	6.3807425	-0.015776206	0.09057482	-0.018862907	7.2053633	0.36291152	6.6423845	Multitasking_Watch
15:49:51.030	7.075082	0.3423813	6.3807425	-0.015776206	0.09057482	-0.018862907	7.2053633	0.36291152	6.6423845	Multitasking_Watch
15:49:51.051	7.075082	0.3423813	6.3807425	-0.015776206	0.09057482	-0.018862907	7.2053633	0.36291152	6.6423845	Multitasking_Watch
15:49:51.071	7.075082	0.3423813	6.3807425	-0.015776206	0.09057482	-0.018862907	7.2053633	0.36291152	6.6423845	Multitasking_Watch
15:49:51.093	6.873963	0.38068968	6.5603127	-0.015776206	0.005053688	-0.026193291	7.1008644	0.31172466	6.7565417	Multitasking_Watch
15:49:51.113	6.873963	0.38068968	6.5603127	-0.015776206	0.005053688	-0.026193291	7.1008644	0.31172466	6.7565417	Multitasking_Watch
15:49:51.134	6.873963	0.38068968	6.5603127	-0.015776206	0.005053688	-0.026193291	7.1008644	0.31172466	6.7565417	Multitasking_Watch
15:49:51.155	6.873963	0.38068968	6.5603127	-0.015776206	0.005053688	-0.026193291	7.1008644	0.31172466	6.7565417	Multitasking_Watch
15:49:51.177	6.873963	0.38068968	6.5603127	-0.015776206	0.005053688	-0.026193291	7.1008644	0.31172466	6.7565417	Multitasking_Watch
15:49:51.199	6.873963	0.38068968	6.5603127	-0.015776206	0.005053688	-0.026193291	7.1008644	0.31172466	6.7565417	Multitasking_Watch
15:49:51.220	6.873963	0.38068968	6.5603127	-0.015776206	0.005053688	-0.026193291	7.1008644	0.31172466	6.7565417	Multitasking_Watch
15:49:51.242	6.873963	0.38068968	6.5603127	-0.015776206	0.005053688	-0.026193291	7.1008644	0.31172466	6.7565417	Multitasking_Watch
15:49:51.267	6.873963	0.38068968	6.5603127	-0.015776206	0.005053688	-0.026193291	7.1008644	0.31172466	6.7565417	Multitasking_Watch
15:49:51.289	7.020014	0.8236305	6.9098773	-0.032269567	0.04598166	-0.06956472	7.0034947	0.30335253	6.8577952	Multitasking_Watch
15:49:51.311	7.020014	0.8236305	6.9098773	-0.032269567	0.04598166	-0.06956472	7.0034947	0.30335253	6.8577952	Multitasking_Watch
15:49:51.334	7.020014	0.8236305	6.9098773	-0.032269567	0.04598166	-0.06956472	7.0034947	0.30335253	6.8577952	Multitasking_Watch
15:49:51.356	7.020014	0.8236305	6.9098773	-0.032269567	0.04598166	-0.06956472	7.0034947	0.30335253	6.8577952	Multitasking_Watch
15:49:51.380	7.020014	0.8236305	6.9098773	-0.032269567	0.04598166	-0.06956472	7.0034947	0.30335253	6.8577952	Multitasking_Watch
15:49:51.401	7.020014	0.8236305	6.9098773	-0.032269567	0.04598166	-0.06956472	7.0034947	0.30335253	6.8577952	Multitasking_Watch
15:49:51.423	7.020014	0.8236305	6.9098773	-0.032269567	0.04598166	-0.06956472	7.0034947	0.30335253	6.8577952	Multitasking_Watch
15:49:51.443	7.020014	0.8236305	6.9098773	-0.032269567	0.04598166	-0.06956472	7.0034947	0.30335253	6.8577952	Multitasking_Watch
15:49:51.465	6.445388	0.083799616	6.610593	0.19008538	0.12905933	0.057495248	6.926657	0.41831484	6.9294086	Multitasking_Watch
15:49:51.488	6.445388	0.083799616	6.610593	0.19008538	0.12905933	0.057495248	6.926657	0.41831484	6.9294086	Multitasking_Watch
15:49:51.510	6.445388	0.083799616	6.610593	0.19008538	0.12905933	0.057495248	6.926657	0.41831484	6.9294086	Multitasking_Watch
15:49:51.532	6.445388	0.083799616	6.610593	0.19008538	0.12905933	0.057495248	6.926657	0.41831484	6.9294086	Multitasking_Watch
15:49:51.554	6.445388	0.083799616	6.610593	0.19008538	0.12905933	0.057495248	6.926657	0.41831484	6.9294086	Multitasking_Watch
15:49:51.576	6.445388	0.083799616	6.610593	0.19008538	0.12905933	0.057495248	6.926657	0.41831484	6.9294086	Multitasking_Watch
15:49:51.598	6.445388	0.083799616	6.610593	0.19008538	0.12905933	0.057495248	6.926657	0.41831484	6.9294086	Multitasking_Watch
15:49:51.621	6.445388	0.083799616	6.610593	0.19008538	0.12905933	0.057495248	6.926657	0.41831484	6.9294086	Multitasking_Watch
15:49:51.643	6.7303066	-0.2083019	7.556331	0.06363627	0.24878892	-0.20578767	6.4815197	0.56648386	7.3375235	Multitasking_Watch
15:49:51.665	6.7303066	-0.2083019	7.556331	0.06363627	0.24878892	-0.20578767	6.4815197	0.56648386	7.3375235	Multitasking_Watch
15:49:51.686	6.7303066	-0.2083019	7.556331	0.06363627	0.24878892	-0.20578767	6.4815197	0.56648386	7.3375235	Multitasking_Watch
15:49:51.707	6.7303066	-0.2083019	7.556331	0.06363627	0.24878892	-0.20578767	6.4815197	0.56648386	7.3375235	Multitasking_Watch
15:49:51.728	6.7303066	-0.2083019	7.556331	0.06363627	0.24878892	-0.20578767	6.4815197	0.56648386	7.3375235	Multitasking_Watch
15:49:51.750	6.7303066	-0.2083019	7.556331	0.06363627	0.24878892	-0.20578767	6.4815197	0.56648386	7.3375235	Multitasking_Watch
15:49:51.771	6.7303066	-0.2083019	7.556331	0.06363627	0.24878892	-0.20578767	6.4815197	0.56648386	7.3375235	Multitasking_Watch
15:49:51.793	6.7303066	-0.2083019	7.556331	0.06363627	0.24878892	-0.20578767	6.4815197	0.56648386	7.3375235	Multitasking_Watch
15:49:51.815	5.89231	0.85954463	6.8715687	-0.25523537	0.83766305	-0.34445408	6.0159044	0.8679721	7.6958313	Multitasking_Watch
15:49:51.840	5.89231	0.85954463	6.8715687	-0.25523537	0.83766305	-0.34445408	6.0159044	0.8679721	7.6958313	Multitasking_Watch
15:49:51.862	5.89231	0.85954463	6.8715687	-0.25523537	0.83766305	-0.34445408	6.0159044	0.8679721	7.6958313	Multitasking_Watch
15:49:51.883	5.89231	0.85954463	6.8715687	-0.25523537	0.83766305	-0.34445408	6.0159044	0.8679721	7.6958313	Multitasking_Watch
15:49:51.905	5.89231	0.85954463	6.8715687	-0.25523537	0.83766305	-0.34445408	6.0159044	0.8679721	7.6958313	Multitasking_Watch
15:49:51.929	5.89231	0.85954463	6.8715687	-0.25523537	0.83766305	-0.34445408	6.0159044	0.8679721	7.6958313	Multitasking_Watch
15:49:51.952	5.89231	0.85954463	6.8715687	-0.25523537	0.83766305	-0.34445408	6.0159044	0.8679721	7.6958313	Multitasking_Watch
15:49:51.974	5.89231	0.85954463	6.8715687	-0.25523537	0.83766305	-0.34445408	6.0159044	0.8679721	7.6958313	Multitasking_Watch
15:49:51.996	3.8619652	0.5123748	8.722343	0.1491574	0.48885894	0.20165944	4.632667	0.98266184	8.587381	Multitasking_Watch
15:49:52.018	3.8619652	0.5123748	8.722343	0.1491574	0.48885894	0.20165944	4.632667	0.98266184	8.587381	Multitasking_Watch
15:49:52.041	3.8619652	0.5123748	8.722343	0.1491574	0.48885894	0.20165944	4.632667	0.98266184	8.587381	Multitasking_Watch
15:49:52.064	3.8619652	0.5123748	8.722343	0.1491574	0.48885894	0.20165944	4.632667	0.98266184	8.587381	Multitasking_Watch
15:49:52.085	3.8619652	0.5123748	8.722343	0.1491574	0.48885894	0.20165944	4.632667	0.98266184	8.587381	Multitasking_Watch
15:49:52.107	3.8619652	0.5123748	8.722343	0.1491574	0.48885894	0.20165944	4.632667	0.98266184	8.587381	Multitasking_Watch
15:49:52.130	3.8619652	0.5123748	8.722343	0.1491574	0.48885894	0.20165944	4.632667	0.98266184	8.587381	Multitasking_Watch
15:49:52.153	3.8619652	0.5123748	8.722343	0.1491574	0.48885894	0.20165944	4.632667	0.98266184	8.587381	Multitasking_Watch
15:49:52.176	4.1420956	1.1085492	7.434223	0.3635711	-0.7121021	0.21448761	4.8700643	1.454581	8.386719	Multitasking_Watch
15:49:52.198	4.1420956	1.1085492	7.434223	0.3635711	-0.7121021	0.21448761	4.8700643	1.454581	8.386719	Multitasking_Watch
15:49:52.221	4.1420956	1.1085492	7.434223	0.3635711	-0.7121021	0.21448761	4.8700643	1.454581	8.386719	Multitasking_Watch
15:49:52.242	4.1420956	1.1085492	7.434223	0.3635711	-0.7121021	0.21448761	4.8700643	1.454581	8.386719	Multitasking_Watch
15:49:52.265	4.1420956	1.1085492	7.434223	0.3635711	-0.7121021	0.21448761	4.8700643	1.454581	8.386719	Multitasking_Watch
15:49:52.287	4.1420956	1.1085492	7.434223	0.3635711	-0.7121021	0.21448761	4.8700643	1.454581	8.386719	Multitasking_Watch
15:49:52.309	4.1420956	1.1085492	7.434223	0.3635711	-0.7121021	0.21448761	4.8700643	1.454581	8.386719	Multitasking_Watch
15:49:52.332	4.1420956	1.1085492	7.434223	0.3635711	-0.7121021	0.21448761	4.8700643	1.454581	8.386719	Multitasking_Watch
15:49:52.354	4.9609375	2.1452703	6.8452315	-0.12634282	-0.25395316	-0.2247245	5.7929306	1.447742	7.779223	Multitasking_Watch
15:49:52.377	4.9609375	2.1452703	6.8452315	-0.12634282	-0.25395316	-0.2247245	5.7929306	1.447742	7.779223	Multitasking_Watch
15:49:52.400	4.9609375	2.1452703	6.8452315	-0.12634282	-0.25395316	-0.2247245	5.7929306	1.447742	7.779223	Multitasking_Watch
15:49:52.423	4.9609375	2.1452703	6.8452315	-0.12634282	-0.25395316	-0.2247245	5.7929306	1.447742	7.779223	Multitasking_Watch
15:49:52.445	4.9609375	2.1452703	6.8452315	-0.12634282	-0.25395316	-0.2247245	5.7929306	1.447742	7.779223	Multitasking_Watch
15:49:52.468	4.9609375	2.1452703	6.8452315	-0.12634282	-0.25395316	-0.2247245	5.7929306	1.447742	7.779223	Multitasking_Watch
15:49:52.491	4.9609375	2.1452703	6.8452315	-0.12634282	-0.25395316	-0.2247245	5.7929306	1.447742	7.779223	Multitasking_Watch
15:49:52.513	4.9609375	2.1452703	6.8452315	-0.12634282	-0.25395316	-0.2247245	5.7929306	1.447742	7.779223	Multitasking_Watch
15:49:52.534	4.80531	1.6688095	7.4414062	-0.73537546	0.76558095	-0.24976997	5.517876	1.2296376	8.0132	Multitasking_Watch
15:49:52.555	4.80531	1.6688095	7.4414062	-0.73537546	0.76558095	-0.24976997	5.517876	1.2296376	8.0132	Multitasking_Watch
15:49:52.577	4.80531	1.6688095	7.4414062	-0.73537546	0.76558095	-0.24976997	5.517876	1.2296376	8.0132	Multitasking_Watch
15:49:52.601	4.80531	1.6688095	7.4414062	-0.73537546	0.76558095	-0.24976997	5.517876	1.2296376	8.0132	Multitasking_Watch
15:49:52.623	4.80531	1.6688095	7.4414062	-0.73537546	0.76558095	-0.24976997	5.517876	1.2296376	8.0132	Multitasking_Watch
15:49:52.646	4.80531	1.6688095	7.4414062	-0.73537546	0.76558095	-0.24976997	5.517876	1.2296376	8.0132	Multitasking_Watch
15:49:52.669	4.80531	1.6688095	7.4414062	-0.73537546	0.76558095	-0.24976997	5.517876	1.2296376	8.0132	Multitasking_Watch
15:49:52.692	4.80531	1.6688095	7.4414062	-0.73537546	0.76558095	-0.24976997	5.517876	1.2296376	8.0132	Multitasking_Watch
15:49:52.714	3.1293173	0.42618093	7.518023	0.39839044	-0.17209724	-0.26076552	4.1579905	0.66624904	8.856499	Multitasking_Watch
15:49:52.735	3.1293173	0.42618093	7.518023	0.39839044	-0.17209724	-0.26076552	4.1579905	0.66624904	8.856499	Multitasking_Watch
15:49:52.757	3.1293173	0.42618093	7.518023	0.39839044	-0.17209724	-0.26076552	4.1579905	0.66624904	8.856499	Multitasking_Watch
15:49:52.779	3.1293173	0.42618093	7.518023	0.39839044	-0.17209724	-0.26076552	4.1579905	0.66624904	8.856499	Multitasking_Watch
15:49:52.801	3.1293173	0.42618093	7.518023	0.39839044	-0.17209724	-0.26076552	4.1579905	0.66624904	8.856499	Multitasking_Watch
15:49:52.824	3.1293173	0.42618093	7.518023	0.39839044	-0.17209724	-0.26076552	4.1579905	0.66624904	8.856499	Multitasking_Watch
15:49:52.846	3.1293173	0.42618093	7.518023	0.39839044	-0.17209724	-0.26076552	4.1579905	0.66624904	8.856499	Multitasking_Watch
15:49:52.869	3.1293173	0.42618093	7.518023	0.39839044	-0.17209724	-0.26076552	4.1579905	0.66624904	8.856499	Multitasking_Watch
15:49:52.891	3.6895776	1.1684061	9.5483675	0.1864202	-0.19958617	0.14240552	3.735878	0.9858571	9.013416	Multitasking_Watch
15:49:52.914	3.6895776	1.1684061	9.5483675	0.1864202	-0.19958617	0.14240552	3.735878	0.9858571	9.013416	Multitasking_Watch
15:49:52.938	3.6895776	1.1684061	9.5483675	0.1864202	-0.19958617	0.14240552	3.735878	0.9858571	9.013416	Multitasking_Watch
15:49:52.961	3.6895776	1.1684061	9.5483675	0.1864202	-0.19958617	0.14240552	3.735878	0.9858571	9.013416	Multitasking_Watch
15:49:52.984	3.6895776	1.1684061	9.5483675	0.1864202	-0.19958617	0.14240552	3.735878	0.9858571	9.013416	Multitasking_Watch
15:49:53.006	3.6895776	1.1684061	9.5483675	0.1864202	-0.19958617	0.14240552	3.735878	0.9858571	9.013416	Multitasking_Watch
15:49:53.028	3.6895776	1.1684061	9.5483675	0.1864202	-0.19958617	0.14240552	3.735878	0.9858571	9.013416	Multitasking_Watch
15:49:53.050	3.6895776	1.1684061	9.5483675	0.1864202	-0.19958617	0.14240552	3.735878	0.9858571	9.013416	Multitasking_Watch
15:49:53.072	3.057489	1.0917894	8.81572	-0.5130205	0.2787213	0.2377005	3.8653014	1.1027066	8.945045	Multitasking_Watch
15:49:53.094	3.057489	1.0917894	8.81572	-0.5130205	0.2787213	0.2377005	3.8653014	1.1027066	8.945045	Multitasking_Watch
15:49:53.115	3.057489	1.0917894	8.81572	-0.5130205	0.2787213	0.2377005	3.8653014	1.1027066	8.945045	Multitasking_Watch
15:49:53.138	3.057489	1.0917894	8.81572	-0.5130205	0.2787213	0.2377005	3.8653014	1.1027066	8.945045	Multitasking_Watch
15:49:53.161	3.057489	1.0917894	8.81572	-0.5130205	0.2787213	0.2377005	3.8653014	1.1027066	8.945045	Multitasking_Watch
15:49:53.184	3.057489	1.0917894	8.81572	-0.5130205	0.2787213	0.2377005	3.8653014	1.1027066	8.945045	Multitasking_Watch
15:49:53.205	3.057489	1.0917894	8.81572	-0.5130205	0.2787213	0.2377005	3.8653014	1.1027066	8.945045	Multitasking_Watch
15:49:53.228	3.057489	1.0917894	8.81572	-0.5130205	0.2787213	0.2377005	3.8653014	1.1027066	8.945045	Multitasking_Watch
15:49:53.252	4.2809634	1.2234744	7.350424	0.3183671	-0.37490448	-0.31146735	4.315915	1.395246	8.694625	Multitasking_Watch
15:49:53.275	4.2809634	1.2234744	7.350424	0.3183671	-0.37490448	-0.31146735	4.315915	1.395246	8.694625	Multitasking_Watch
15:49:53.296	4.2809634	1.2234744	7.350424	0.3183671	-0.37490448	-0.31146735	4.315915	1.395246	8.694625	Multitasking_Watch
15:49:53.318	4.2809634	1.2234744	7.350424	0.3183671	-0.37490448	-0.31146735	4.315915	1.395246	8.694625	Multitasking_Watch
15:49:53.340	4.2809634	1.2234744	7.350424	0.3183671	-0.37490448	-0.31146735	4.315915	1.395246	8.694625	Multitasking_Watch
15:49:53.362	4.2809634	1.2234744	7.350424	0.3183671	-0.37490448	-0.31146735	4.315915	1.395246	8.694625	Multitasking_Watch
15:49:53.384	4.2809634	1.2234744	7.350424	0.3183671	-0.37490448	-0.31146735	4.315915	1.395246	8.694625	Multitasking_Watch
15:49:53.406	4.2809634	1.2234744	7.350424	0.3183671	-0.37490448	-0.31146735	4.315915	1.395246	8.694625	Multitasking_Watch
15:49:53.428	3.347196	0.85236186	9.737515	0.19008538	-0.25150973	-0.12515345	3.662523	1.3446373	8.997124	Multitasking_Watch
15:49:53.453	3.347196	0.85236186	9.737515	0.19008538	-0.25150973	-0.12515345	3.662523	1.3446373	8.997124	Multitasking_Watch
15:49:53.474	3.347196	0.85236186	9.737515	0.19008538	-0.25150973	-0.12515345	3.662523	1.3446373	8.997124	Multitasking_Watch
15:49:53.499	3.347196	0.85236186	9.737515	0.19008538	-0.25150973	-0.12515345	3.662523	1.3446373	8.997124	Multitasking_Watch
15:49:53.520	3.347196	0.85236186	9.737515	0.19008538	-0.25150973	-0.12515345	3.662523	1.3446373	8.997124	Multitasking_Watch
15:49:53.542	3.347196	0.85236186	9.737515	0.19008538	-0.25150973	-0.12515345	3.662523	1.3446373	8.997124	Multitasking_Watch
15:49:53.564	3.347196	0.85236186	9.737515	0.19008538	-0.25150973	-0.12515345	3.662523	1.3446373	8.997124	Multitasking_Watch
15:49:53.585	3.347196	0.85236186	9.737515	0.19008538	-0.25150973	-0.12515345	3.662523	1.3446373	8.997124	Multitasking_Watch
15:49:53.606	3.8811195	1.515576	8.597841	-0.031047836	0.18159375	-0.01092166	4.130928	1.5464278	8.758673	Multitasking_Watch
15:49:53.628	3.8811195	1.515576	8.597841	-0.031047836	0.18159375	-0.01092166	4.130928	1.5464278	8.758673	Multitasking_Watch
15:49:53.650	3.8811195	1.515576	8.597841	-0.031047836	0.18159375	-0.01092166	4.130928	1.5464278	8.758673	Multitasking_Watch
15:49:53.672	3.8811195	1.515576	8.597841	-0.031047836	0.18159375	-0.01092166	4.130928	1.5464278	8.758673	Multitasking_Watch
15:49:53.698	3.8811195	1.515576	8.597841	-0.031047836	0.18159375	-0.01092166	4.130928	1.5464278	8.758673	Multitasking_Watch
15:49:53.721	3.8811195	1.515576	8.597841	-0.031047836	0.18159375	-0.01092166	4.130928	1.5464278	8.758673	Multitasking_Watch
15:49:53.744	3.8811195	1.515576	8.597841	-0.031047836	0.18159375	-0.01092166	4.130928	1.5464278	8.758673	Multitasking_Watch
15:49:53.766	3.8811195	1.515576	8.597841	-0.031047836	0.18159375	-0.01092166	4.130928	1.5464278	8.758673	Multitasking_Watch
15:49:53.788	3.9601305	1.7143008	8.293768	0.021486575	-0.024878709	-0.0072564683	4.137365	1.5954235	8.746839	Multitasking_Watch
15:49:53.810	3.9601305	1.7143008	8.293768	0.021486575	-0.024878709	-0.0072564683	4.137365	1.5954235	8.746839	Multitasking_Watch
15:49:53.833	3.9601305	1.7143008	8.293768	0.021486575	-0.024878709	-0.0072564683	4.137365	1.5954235	8.746839	Multitasking_Watch
15:49:53.854	3.9601305	1.7143008	8.293768	0.021486575	-0.024878709	-0.0072564683	4.137365	1.5954235	8.746839	Multitasking_Watch
15:49:53.876	3.9601305	1.7143008	8.293768	0.021486575	-0.024878709	-0.0072564683	4.137365	1.5954235	8.746839	Multitasking_Watch
15:49:53.898	3.9601305	1.7143008	8.293768	0.021486575	-0.024878709	-0.0072564683	4.137365	1.5954235	8.746839	Multitasking_Watch
15:49:53.920	3.9601305	1.7143008	8.293768	0.021486575	-0.024878709	-0.0072564683	4.137365	1.5954235	8.746839	Multitasking_Watch
15:49:53.944	3.9601305	1.7143008	8.293768	0.021486575	-0.024878709	-0.0072564683	4.137365	1.5954235	8.746839	Multitasking_Watch
15:49:53.967	3.9601305	1.7143008	8.293768	-0.02921524	-0.01571573	0.024508525	4.137365	1.5954235	8.746839	Multitasking_Watch
15:49:53.989	3.9864676	1.6352897	8.600235	-0.02921524	-0.01571573	0.024508525	4.110486	1.5958068	8.759433	Multitasking_Watch
15:49:54.012	3.9864676	1.6352897	8.600235	-0.02921524	-0.01571573	0.024508525	4.110486	1.5958068	8.759433	Multitasking_Watch
15:49:54.034	3.9864676	1.6352897	8.600235	-0.02921524	-0.01571573	0.024508525	4.110486	1.5958068	8.759433	Multitasking_Watch
15:49:54.057	3.9864676	1.6352897	8.600235	-0.02921524	-0.01571573	0.024508525	4.110486	1.5958068	8.759433	Multitasking_Watch
15:49:54.080	3.9864676	1.6352897	8.600235	-0.02921524	-0.01571573	0.024508525	4.110486	1.5958068	8.759433	Multitasking_Watch
15:49:54.102	3.9864676	1.6352897	8.600235	-0.02921524	-0.01571573	0.024508525	4.110486	1.5958068	8.759433	Multitasking_Watch
15:49:54.124	3.9864676	1.6352897	8.600235	-0.02921524	-0.01571573	0.024508525	4.110486	1.5958068	8.759433	Multitasking_Watch
15:49:54.146	3.9864676	1.6352897	8.600235	-0.02921524	-0.01571573	0.024508525	4.110486	1.5958068	8.759433	Multitasking_Watch
15:49:54.170	3.9481592	1.5323359	8.348836	-0.004169766	0.007497149	0.0037391062	4.147646	1.6145376	8.738458	Multitasking_Watch
15:49:54.192	3.9481592	1.5323359	8.348836	-0.004169766	0.007497149	0.0037391062	4.147646	1.6145376	8.738458	Multitasking_Watch
15:49:54.214	3.9481592	1.5323359	8.348836	-0.004169766	0.007497149	0.0037391062	4.147646	1.6145376	8.738458	Multitasking_Watch
15:49:54.237	3.9481592	1.5323359	8.348836	-0.004169766	0.007497149	0.0037391062	4.147646	1.6145376	8.738458	Multitasking_Watch
15:49:54.260	3.9481592	1.5323359	8.348836	-0.004169766	0.007497149	0.0037391062	4.147646	1.6145376	8.738458	Multitasking_Watch
15:49:54.283	3.9481592	1.5323359	8.348836	-0.004169766	0.007497149	0.0037391062	4.147646	1.6145376	8.738458	Multitasking_Watch
15:49:54.305	3.9481592	1.5323359	8.348836	-0.004169766	0.007497149	0.0037391062	4.147646	1.6145376	8.738458	Multitasking_Watch
15:49:54.327	4.017593	1.5514901	8.327288	0.019653978	0.0007776315	0.010458624	4.1711335	1.6289303	8.724597	Multitasking_Watch
15:49:54.349	4.017593	1.5514901	8.327288	0.019653978	0.0007776315	0.010458624	4.1711335	1.6289303	8.724597	Multitasking_Watch
15:49:54.371	4.017593	1.5514901	8.327288	0.019653978	0.0007776315	0.010458624	4.1711335	1.6289303	8.724597	Multitasking_Watch
15:49:54.392	4.017593	1.5514901	8.327288	0.019653978	0.0007776315	0.010458624	4.1711335	1.6289303	8.724597	Multitasking_Watch
15:49:54.414	4.017593	1.5514901	8.327288	0.019653978	0.0007776315	0.010458624	4.1711335	1.6289303	8.724597	Multitasking_Watch
15:49:54.436	4.017593	1.5514901	8.327288	0.019653978	0.0007776315	0.010458624	4.1711335	1.6289303	8.724597	Multitasking_Watch
15:49:54.458	4.017593	1.5514901	8.327288	0.019653978	0.0007776315	0.010458624	4.1711335	1.6289303	8.724597	Multitasking_Watch
15:49:54.479	4.017593	1.5514901	8.327288	0.019653978	0.0007776315	0.010458624	4.1711335	1.6289303	8.724597	Multitasking_Watch
15:49:54.501	4.017593	1.5514901	8.327288	0.019653978	0.0007776315	0.010458624	4.1711335	1.6289303	8.724597	Multitasking_Watch
15:49:54.523	4.0391417	1.6137413	8.382356	-0.010889284	0.016049262	0.012902086	4.189166	1.6441431	8.713095	Multitasking_Watch
15:49:54.544	4.0391417	1.6137413	8.382356	-0.010889284	0.016049262	0.012902086	4.189166	1.6441431	8.713095	Multitasking_Watch
15:49:54.566	4.0391417	1.6137413	8.382356	-0.010889284	0.016049262	0.012902086	4.189166	1.6441431	8.713095	Multitasking_Watch
15:49:54.589	4.0391417	1.6137413	8.382356	-0.010889284	0.016049262	0.012902086	4.189166	1.6441431	8.713095	Multitasking_Watch
15:49:54.612	4.0391417	1.6137413	8.382356	-0.010889284	0.016049262	0.012902086	4.189166	1.6441431	8.713095	Multitasking_Watch
15:49:54.634	4.0391417	1.6137413	8.382356	-0.010889284	0.016049262	0.012902086	4.189166	1.6441431	8.713095	Multitasking_Watch
15:49:54.656	4.0391417	1.6137413	8.382356	-0.010889284	0.016049262	0.012902086	4.189166	1.6441431	8.713095	Multitasking_Watch
15:49:54.679	4.0391417	1.6137413	8.382356	-0.010889284	0.016049262	0.012902086	4.189166	1.6441431	8.713095	Multitasking_Watch
15:49:54.704	4.051113	1.6448668	8.425453	-0.027382644	0.036207817	-0.003591277	4.1724873	1.6445687	8.721015	Multitasking_Watch
15:49:54.725	4.051113	1.6448668	8.425453	-0.027382644	0.036207817	-0.003591277	4.1724873	1.6445687	8.721015	Multitasking_Watch
15:49:54.747	4.051113	1.6448668	8.425453	-0.027382644	0.036207817	-0.003591277	4.1724873	1.6445687	8.721015	Multitasking_Watch
15:49:54.768	4.051113	1.6448668	8.425453	-0.027382644	0.036207817	-0.003591277	4.1724873	1.6445687	8.721015	Multitasking_Watch
15:49:54.791	4.051113	1.6448668	8.425453	-0.027382644	0.036207817	-0.003591277	4.1724873	1.6445687	8.721015	Multitasking_Watch
15:49:54.814	4.051113	1.6448668	8.425453	-0.027382644	0.036207817	-0.003591277	4.1724873	1.6445687	8.721015	Multitasking_Watch
15:49:54.837	4.051113	1.6448668	8.425453	-0.027382644	0.036207817	-0.003591277	4.1724873	1.6445687	8.721015	Multitasking_Watch
15:49:54.860	4.051113	1.6448668	8.425453	-0.027382644	0.036207817	-0.003591277	4.1724873	1.6445687	8.721015	Multitasking_Watch
15:49:54.882	3.9960446	1.6855695	8.573898	-0.013332745	0.013605801	-0.00053695054	4.1327147	1.6305304	8.742562	Multitasking_Watch
15:49:54.904	3.9960446	1.6855695	8.573898	-0.013332745	0.013605801	-0.00053695054	4.1327147	1.6305304	8.742562	Multitasking_Watch
15:49:54.925	3.9960446	1.6855695	8.573898	-0.013332745	0.013605801	-0.00053695054	4.1327147	1.6305304	8.742562	Multitasking_Watch
15:49:54.946	3.9960446	1.6855695	8.573898	-0.013332745	0.013605801	-0.00053695054	4.1327147	1.6305304	8.742562	Multitasking_Watch
15:49:54.968	3.9960446	1.6855695	8.573898	-0.013332745	0.013605801	-0.00053695054	4.1327147	1.6305304	8.742562	Multitasking_Watch
15:49:54.992	3.9960446	1.6855695	8.573898	-0.013332745	0.013605801	-0.00053695054	4.1327147	1.6305304	8.742562	Multitasking_Watch
15:49:55.014	3.9960446	1.6855695	8.573898	-0.013332745	0.013605801	-0.00053695054	4.1327147	1.6305304	8.742562	Multitasking_Watch
15:49:55.037	3.9960446	1.6855695	8.573898	-0.013332745	0.013605801	-0.00053695054	4.1327147	1.6305304	8.742562	Multitasking_Watch
15:49:55.061	4.022382	1.637684	8.511647	-0.0017263051	-0.011439674	0.016567277	4.131686	1.6370993	8.741822	Multitasking_Watch
15:49:55.084	4.022382	1.637684	8.511647	-0.0017263051	-0.011439674	0.016567277	4.131686	1.6370993	8.741822	Multitasking_Watch
15:49:55.106	4.022382	1.637684	8.511647	-0.0017263051	-0.011439674	0.016567277	4.131686	1.6370993	8.741822	Multitasking_Watch
15:49:55.128	4.022382	1.637684	8.511647	-0.0017263051	-0.011439674	0.016567277	4.131686	1.6370993	8.741822	Multitasking_Watch
15:49:55.150	4.022382	1.637684	8.511647	-0.0017263051	-0.011439674	0.016567277	4.131686	1.6370993	8.741822	Multitasking_Watch
15:49:55.173	4.022382	1.637684	8.511647	-0.0017263051	-0.011439674	0.016567277	4.131686	1.6370993	8.741822	Multitasking_Watch
15:49:55.194	4.022382	1.637684	8.511647	-0.0017263051	-0.011439674	0.016567277	4.131686	1.6370993	8.741822	Multitasking_Watch
15:49:55.216	4.022382	1.637684	8.511647	-0.0017263051	-0.011439674	0.016567277	4.131686	1.6370993	8.741822	Multitasking_Watch
15:49:55.237	3.9457648	1.6975409	8.614601	0.004993213	0.008108014	7.391469e-05	4.1255527	1.6506023	8.742179	Multitasking_Watch
15:49:55.259	3.9457648	1.6975409	8.614601	0.004993213	0.008108014	7.391469e-05	4.1255527	1.6506023	8.742179	Multitasking_Watch
15:49:55.282	3.9457648	1.6975409	8.614601	0.004993213	0.008108014	7.391469e-05	4.1255527	1.6506023	8.742179	Multitasking_Watch
15:49:55.305	3.9457648	1.6975409	8.614601	0.004993213	0.008108014	7.391469e-05	4.1255527	1.6506023	8.742179	Multitasking_Watch
15:49:55.327	3.9457648	1.6975409	8.614601	0.004993213	0.008108014	7.391469e-05	4.1255527	1.6506023	8.742179	Multitasking_Watch
15:49:55.350	3.9457648	1.6975409	8.614601	0.004993213	0.008108014	7.391469e-05	4.1255527	1.6506023	8.742179	Multitasking_Watch
15:49:55.372	3.9457648	1.6975409	8.614601	0.004993213	0.008108014	7.391469e-05	4.1255527	1.6506023	8.742179	Multitasking_Watch
15:49:55.396	3.9457648	1.6975409	8.614601	0.004993213	0.008108014	7.391469e-05	4.1255527	1.6506023	8.742179	Multitasking_Watch
15:49:55.419	3.9433706	1.5897985	8.425453	-0.003558901	-0.00044409905	0.008015162	4.112247	1.6502639	8.748508	Multitasking_Watch
15:49:55.441	3.9433706	1.5897985	8.425453	-0.003558901	-0.00044409905	0.008015162	4.112247	1.6502639	8.748508	Multitasking_Watch
15:49:55.462	3.9433706	1.5897985	8.425453	-0.003558901	-0.00044409905	0.008015162	4.112247	1.6502639	8.748508	Multitasking_Watch
15:49:55.484	3.9433706	1.5897985	8.425453	-0.003558901	-0.00044409905	0.008015162	4.112247	1.6502639	8.748508	Multitasking_Watch
15:49:55.507	3.9433706	1.5897985	8.425453	-0.003558901	-0.00044409905	0.008015162	4.112247	1.6502639	8.748508	Multitasking_Watch
15:49:55.528	3.9433706	1.5897985	8.425453	-0.003558901	-0.00044409905	0.008015162	4.112247	1.6502639	8.748508	Multitasking_Watch
15:49:55.551	3.9433706	1.5897985	8.425453	-0.003558901	-0.00044409905	0.008015162	4.112247	1.6502639	8.748508	Multitasking_Watch
15:49:55.572	3.9433706	1.5897985	8.425453	-0.003558901	-0.00044409905	0.008015162	4.112247	1.6502639	8.748508	Multitasking_Watch
15:49:55.594	4.000833	1.6759924	8.447001	0.00010629055	-0.02365698	7.391469e-05	4.1075077	1.6490972	8.750955	Multitasking_Watch
15:49:55.616	4.000833	1.6759924	8.447001	0.00010629055	-0.02365698	7.391469e-05	4.1075077	1.6490972	8.750955	Multitasking_Watch
15:49:55.639	4.000833	1.6759924	8.447001	0.00010629055	-0.02365698	7.391469e-05	4.1075077	1.6490972	8.750955	Multitasking_Watch
15:49:55.661	4.000833	1.6759924	8.447001	0.00010629055	-0.02365698	7.391469e-05	4.1075077	1.6490972	8.750955	Multitasking_Watch
15:49:55.684	4.000833	1.6759924	8.447001	0.00010629055	-0.02365698	7.391469e-05	4.1075077	1.6490972	8.750955	Multitasking_Watch
15:49:55.706	4.000833	1.6759924	8.447001	0.00010629055	-0.02365698	7.391469e-05	4.1075077	1.6490972	8.750955	Multitasking_Watch
15:49:55.730	4.000833	1.6759924	8.447001	0.00010629055	-0.02365698	7.391469e-05	4.1075077	1.6490972	8.750955	Multitasking_Watch
15:49:55.752	4.000833	1.6759924	8.447001	0.00010629055	-0.02365698	7.391469e-05	4.1075077	1.6490972	8.750955	Multitasking_Watch
15:49:55.774	3.962525	1.5897985	8.499676	-0.00050457474	-0.008385347	0.0037391062	4.0887475	1.636794	8.762044	Multitasking_Watch
15:49:55.796	3.962525	1.5897985	8.499676	-0.00050457474	-0.008385347	0.0037391062	4.0887475	1.636794	8.762044	Multitasking_Watch
15:49:55.817	3.962525	1.5897985	8.499676	-0.00050457474	-0.008385347	0.0037391062	4.0887475	1.636794	8.762044	Multitasking_Watch
15:49:55.841	3.962525	1.5897985	8.499676	-0.00050457474	-0.008385347	0.0037391062	4.0887475	1.636794	8.762044	Multitasking_Watch
15:49:55.864	3.962525	1.5897985	8.499676	-0.00050457474	-0.008385347	0.0037391062	4.0887475	1.636794	8.762044	Multitasking_Watch
15:49:55.887	3.962525	1.5897985	8.499676	-0.00050457474	-0.008385347	0.0037391062	4.0887475	1.636794	8.762044	Multitasking_Watch
15:49:55.910	3.962525	1.5897985	8.499676	-0.00050457474	-0.008385347	0.0037391062	4.0887475	1.636794	8.762044	Multitasking_Watch
15:49:55.931	3.962525	1.5897985	8.499676	-0.00050457474	-0.008385347	0.0037391062	4.0887475	1.636794	8.762044	Multitasking_Watch
15:49:55.954	3.938582	1.6352897	8.487704	0.003771482	-0.020602651	-0.00053695054	4.0849886	1.6391019	8.763365	Multitasking_Watch
15:49:55.976	3.938582	1.6352897	8.487704	0.003771482	-0.020602651	-0.00053695054	4.0849886	1.6391019	8.763365	Multitasking_Watch
15:49:55.998	3.938582	1.6352897	8.487704	0.003771482	-0.020602651	-0.00053695054	4.0849886	1.6391019	8.763365	Multitasking_Watch
15:49:56.020	3.938582	1.6352897	8.487704	0.003771482	-0.020602651	-0.00053695054	4.0849886	1.6391019	8.763365	Multitasking_Watch
15:49:56.042	3.938582	1.6352897	8.487704	0.003771482	-0.020602651	-0.00053695054	4.0849886	1.6391019	8.763365	Multitasking_Watch
15:49:56.064	3.938582	1.6352897	8.487704	0.003771482	-0.020602651	-0.00053695054	4.0849886	1.6391019	8.763365	Multitasking_Watch
15:49:56.086	3.938582	1.6352897	8.487704	0.003771482	-0.020602651	-0.00053695054	4.0849886	1.6391019	8.763365	Multitasking_Watch
15:49:56.109	3.938582	1.6352897	8.487704	0.003771482	-0.020602651	-0.00053695054	4.0849886	1.6391019	8.763365	Multitasking_Watch
15:49:56.131	3.938582	1.5562786	8.332076	0.008047539	-0.03220909	0.014123815	4.0890446	1.6415167	8.761022	Multitasking_Watch
15:49:56.153	3.938582	1.5562786	8.332076	0.008047539	-0.03220909	0.014123815	4.0890446	1.6415167	8.761022	Multitasking_Watch
15:49:56.175	3.938582	1.5562786	8.332076	0.008047539	-0.03220909	0.014123815	4.0890446	1.6415167	8.761022	Multitasking_Watch
15:49:56.196	3.938582	1.5562786	8.332076	0.008047539	-0.03220909	0.014123815	4.0890446	1.6415167	8.761022	Multitasking_Watch
15:49:56.219	3.938582	1.5562786	8.332076	0.008047539	-0.03220909	0.014123815	4.0890446	1.6415167	8.761022	Multitasking_Watch
15:49:56.242	3.938582	1.5562786	8.332076	0.008047539	-0.03220909	0.014123815	4.0890446	1.6415167	8.761022	Multitasking_Watch
15:49:56.263	3.938582	1.5562786	8.332076	0.008047539	-0.03220909	0.014123815	4.0890446	1.6415167	8.761022	Multitasking_Watch
15:49:56.285	3.938582	1.5562786	8.332076	0.008047539	-0.03220909	0.014123815	4.0890446	1.6415167	8.761022	Multitasking_Watch
15:49:56.307	3.902668	1.6281068	8.466156	0.0025497514	0.00871888	0.0031282408	4.085756	1.6374893	8.763309	Multitasking_Watch
15:49:56.328	3.902668	1.6281068	8.466156	0.0025497514	0.00871888	0.0031282408	4.085756	1.6374893	8.763309	Multitasking_Watch
15:49:56.350	3.902668	1.6281068	8.466156	0.0025497514	0.00871888	0.0031282408	4.085756	1.6374893	8.763309	Multitasking_Watch
15:49:56.373	3.902668	1.6281068	8.466156	0.0025497514	0.00871888	0.0031282408	4.085756	1.6374893	8.763309	Multitasking_Watch
15:49:56.396	3.902668	1.6281068	8.466156	0.0025497514	0.00871888	0.0031282408	4.085756	1.6374893	8.763309	Multitasking_Watch
15:49:56.419	3.902668	1.6281068	8.466156	0.0025497514	0.00871888	0.0031282408	4.085756	1.6374893	8.763309	Multitasking_Watch
15:49:56.440	3.902668	1.6281068	8.466156	0.0025497514	0.00871888	0.0031282408	4.085756	1.6374893	8.763309	Multitasking_Watch
15:49:56.463	3.902668	1.6281068	8.466156	0.0025497514	0.00871888	0.0031282408	4.085756	1.6374893	8.763309	Multitasking_Watch
15:49:56.486	3.9266107	1.5467016	8.514041	0.0025497514	0.00871888	0.0031282408	4.085756	1.6374893	8.763309	Multitasking_Watch
15:49:56.512	3.9266107	1.5467016	8.514041	-0.01394361	0.014827532	-0.0042021424	4.0865345	1.6339695	8.763602	Multitasking_Watch
15:49:56.534	3.9266107	1.5467016	8.514041	-0.01394361	0.014827532	-0.0042021424	4.0865345	1.6339695	8.763602	Multitasking_Watch
15:49:56.555	3.9266107	1.5467016	8.514041	-0.01394361	0.014827532	-0.0042021424	4.0865345	1.6339695	8.763602	Multitasking_Watch
15:49:56.577	3.9266107	1.5467016	8.514041	-0.01394361	0.014827532	-0.0042021424	4.0865345	1.6339695	8.763602	Multitasking_Watch
15:49:56.599	3.9266107	1.5467016	8.514041	-0.01394361	0.014827532	-0.0042021424	4.0865345	1.6339695	8.763602	Multitasking_Watch
15:49:56.620	3.9266107	1.5467016	8.514041	-0.01394361	0.014827532	-0.0042021424	4.0865345	1.6339695	8.763602	Multitasking_Watch
15:49:56.642	3.9266107	1.5467016	8.514041	-0.01394361	0.014827532	-0.0042021424	4.0865345	1.6339695	8.763602	Multitasking_Watch
15:49:56.665	3.9266107	1.5467016	8.514041	-0.01394361	0.014827532	-0.0042021424	4.0865345	1.6339695	8.763602	Multitasking_Watch
15:49:56.687	3.9864676	1.5802214	8.504464	-0.0053914967	-0.034041688	0.009847758	4.0819793	1.6308734	8.766303	Multitasking_Watch
15:49:56.709	3.9864676	1.5802214	8.504464	-0.0053914967	-0.034041688	0.009847758	4.0819793	1.6308734	8.766303	Multitasking_Watch
15:49:56.731	3.9864676	1.5802214	8.504464	-0.0053914967	-0.034041688	0.009847758	4.0819793	1.6308734	8.766303	Multitasking_Watch
15:49:56.753	3.9864676	1.5802214	8.504464	-0.0053914967	-0.034041688	0.009847758	4.0819793	1.6308734	8.766303	Multitasking_Watch
15:49:56.776	3.9864676	1.5802214	8.504464	-0.0053914967	-0.034041688	0.009847758	4.0819793	1.6308734	8.766303	Multitasking_Watch
15:49:56.799	3.9864676	1.5802214	8.504464	-0.0053914967	-0.034041688	0.009847758	4.0819793	1.6308734	8.766303	Multitasking_Watch
15:49:56.821	3.9864676	1.5802214	8.504464	-0.0053914967	-0.034041688	0.009847758	4.0819793	1.6308734	8.766303	Multitasking_Watch
15:49:56.843	3.9864676	1.5802214	8.504464	-0.0053914967	-0.034041688	0.009847758	4.0819793	1.6308734	8.766303	Multitasking_Watch
15:49:56.869	3.9457648	1.6233183	8.439818	-0.0066132275	0.0013884967	0.0037391062	4.096885	1.6381993	8.757978	Multitasking_Watch
15:49:56.891	3.9457648	1.6233183	8.439818	-0.0066132275	0.0013884967	0.0037391062	4.096885	1.6381993	8.757978	Multitasking_Watch
15:49:56.914	3.9457648	1.6233183	8.439818	-0.0066132275	0.0013884967	0.0037391062	4.096885	1.6381993	8.757978	Multitasking_Watch
15:49:56.936	3.9457648	1.6233183	8.439818	-0.0066132275	0.0013884967	0.0037391062	4.096885	1.6381993	8.757978	Multitasking_Watch
15:49:56.958	3.9457648	1.6233183	8.439818	-0.0066132275	0.0013884967	0.0037391062	4.096885	1.6381993	8.757978	Multitasking_Watch
15:49:56.982	3.9457648	1.6233183	8.439818	-0.0066132275	0.0013884967	0.0037391062	4.096885	1.6381993	8.757978	Multitasking_Watch
15:49:57.005	3.9457648	1.6233183	8.439818	-0.0066132275	0.0013884967	0.0037391062	4.096885	1.6381993	8.757978	Multitasking_Watch
15:49:57.026	3.9457648	1.6233183	8.439818	-0.0066132275	0.0013884967	0.0037391062	4.096885	1.6381993	8.757978	Multitasking_Watch
15:49:57.050	3.929005	1.5897985	8.480521	0.0019388862	0.017270992	-0.0072564683	4.091066	1.6266944	8.762843	Multitasking_Watch
15:49:57.072	3.929005	1.5897985	8.480521	0.0019388862	0.017270992	-0.0072564683	4.091066	1.6266944	8.762843	Multitasking_Watch
15:49:57.094	3.929005	1.5897985	8.480521	0.0019388862	0.017270992	-0.0072564683	4.091066	1.6266944	8.762843	Multitasking_Watch
15:49:57.115	3.929005	1.5897985	8.480521	0.0019388862	0.017270992	-0.0072564683	4.091066	1.6266944	8.762843	Multitasking_Watch
15:49:57.137	3.929005	1.5897985	8.480521	0.0019388862	0.017270992	-0.0072564683	4.091066	1.6266944	8.762843	Multitasking_Watch
15:49:57.159	3.929005	1.5897985	8.480521	0.0019388862	0.017270992	-0.0072564683	4.091066	1.6266944	8.762843	Multitasking_Watch
15:49:57.181	3.929005	1.5897985	8.480521	0.0019388862	0.017270992	-0.0072564683	4.091066	1.6266944	8.762843	Multitasking_Watch
15:49:57.204	3.929005	1.5897985	8.480521	0.0019388862	0.017270992	-0.0072564683	4.091066	1.6266944	8.762843	Multitasking_Watch
15:49:57.227	3.9792848	1.4844503	8.475733	-0.0053914967	0.011773205	0.008626028	4.080889	1.6224365	8.7683735	Multitasking_Watch
15:49:57.250	3.9792848	1.4844503	8.475733	-0.0053914967	0.011773205	0.008626028	4.080889	1.6224365	8.7683735	Multitasking_Watch
15:49:57.273	3.9792848	1.4844503	8.475733	-0.0053914967	0.011773205	0.008626028	4.080889	1.6224365	8.7683735	Multitasking_Watch
15:49:57.296	3.9792848	1.4844503	8.475733	-0.0053914967	0.011773205	0.008626028	4.080889	1.6224365	8.7683735	Multitasking_Watch
15:49:57.318	3.9792848	1.4844503	8.475733	-0.0053914967	0.011773205	0.008626028	4.080889	1.6224365	8.7683735	Multitasking_Watch
15:49:57.340	3.9792848	1.4844503	8.475733	-0.0053914967	0.011773205	0.008626028	4.080889	1.6224365	8.7683735	Multitasking_Watch
15:49:57.362	3.9792848	1.4844503	8.475733	-0.0053914967	0.011773205	0.008626028	4.080889	1.6224365	8.7683735	Multitasking_Watch
15:49:57.384	3.9792848	1.4844503	8.475733	-0.0053914967	0.011773205	0.008626028	4.080889	1.6224365	8.7683735	Multitasking_Watch
15:49:57.406	3.9888618	1.6305012	8.56911	0.0031606168	-0.0059418865	0.010458624	4.070488	1.61417	8.774733	Multitasking_Watch
15:49:57.428	3.9888618	1.6305012	8.56911	0.0031606168	-0.0059418865	0.010458624	4.070488	1.61417	8.774733	Multitasking_Watch
15:49:57.450	3.9888618	1.6305012	8.56911	0.0031606168	-0.0059418865	0.010458624	4.070488	1.61417	8.774733	Multitasking_Watch
15:49:57.473	3.9888618	1.6305012	8.56911	0.0031606168	-0.0059418865	0.010458624	4.070488	1.61417	8.774733	Multitasking_Watch
15:49:57.495	3.9888618	1.6305012	8.56911	0.0031606168	-0.0059418865	0.010458624	4.070488	1.61417	8.774733	Multitasking_Watch
15:49:57.518	3.9888618	1.6305012	8.56911	0.0031606168	-0.0059418865	0.010458624	4.070488	1.61417	8.774733	Multitasking_Watch
15:49:57.541	3.9888618	1.6305012	8.56911	0.0031606168	-0.0059418865	0.010458624	4.070488	1.61417	8.774733	Multitasking_Watch
15:49:57.563	3.9888618	1.6305012	8.56911	0.0031606168	-0.0059418865	0.010458624	4.070488	1.61417	8.774733	Multitasking_Watch
15:49:57.587	3.9337935	1.620924	8.372779	-0.012111015	0.0032210925	0.008015162	4.0817814	1.618426	8.768702	Multitasking_Watch
15:49:57.610	3.9337935	1.620924	8.372779	-0.012111015	0.0032210925	0.008015162	4.0817814	1.618426	8.768702	Multitasking_Watch
15:49:57.632	3.9337935	1.620924	8.372779	-0.012111015	0.0032210925	0.008015162	4.0817814	1.618426	8.768702	Multitasking_Watch
15:49:57.654	3.9337935	1.620924	8.372779	-0.012111015	0.0032210925	0.008015162	4.0817814	1.618426	8.768702	Multitasking_Watch
15:49:57.675	3.9337935	1.620924	8.372779	-0.012111015	0.0032210925	0.008015162	4.0817814	1.618426	8.768702	Multitasking_Watch
15:49:57.698	3.9337935	1.620924	8.372779	-0.012111015	0.0032210925	0.008015162	4.0817814	1.618426	8.768702	Multitasking_Watch
15:49:57.721	3.9337935	1.620924	8.372779	-0.012111015	0.0032210925	0.008015162	4.0817814	1.618426	8.768702	Multitasking_Watch
15:49:57.743	3.9337935	1.620924	8.372779	-0.012111015	0.0032210925	0.008015162	4.0817814	1.618426	8.768702	Multitasking_Watch
15:49:57.766	3.9697077	1.5610672	8.463761	0.004382347	-0.0059418865	0.00068477995	4.088191	1.612561	8.766795	Multitasking_Watch
15:49:57.788	3.9697077	1.5610672	8.463761	0.004382347	-0.0059418865	0.00068477995	4.088191	1.612561	8.766795	Multitasking_Watch
15:49:57.811	3.9697077	1.5610672	8.463761	0.004382347	-0.0059418865	0.00068477995	4.088191	1.612561	8.766795	Multitasking_Watch
15:49:57.833	3.9697077	1.5610672	8.463761	0.004382347	-0.0059418865	0.00068477995	4.088191	1.612561	8.766795	Multitasking_Watch
15:49:57.858	3.9697077	1.5610672	8.463761	0.004382347	-0.0059418865	0.00068477995	4.088191	1.612561	8.766795	Multitasking_Watch
15:49:57.881	3.9697077	1.5610672	8.463761	0.004382347	-0.0059418865	0.00068477995	4.088191	1.612561	8.766795	Multitasking_Watch
15:49:57.903	3.9697077	1.5610672	8.463761	0.004382347	-0.0059418865	0.00068477995	4.088191	1.612561	8.766795	Multitasking_Watch
15:49:57.925	3.9697077	1.5610672	8.463761	-0.00050457474	0.002610227	0.006182567	4.088191	1.612561	8.766795	Multitasking_Watch
15:49:57.947	3.964919	1.6305012	8.308133	-0.00050457474	0.002610227	0.006182567	4.102002	1.6208049	8.75882	Multitasking_Watch
15:49:57.970	3.964919	1.6305012	8.308133	-0.00050457474	0.002610227	0.006182567	4.102002	1.6208049	8.75882	Multitasking_Watch
15:49:57.992	3.964919	1.6305012	8.308133	-0.00050457474	0.002610227	0.006182567	4.102002	1.6208049	8.75882	Multitasking_Watch
15:49:58.014	3.964919	1.6305012	8.308133	-0.00050457474	0.002610227	0.006182567	4.102002	1.6208049	8.75882	Multitasking_Watch
15:49:58.038	3.964919	1.6305012	8.308133	-0.00050457474	0.002610227	0.006182567	4.102002	1.6208049	8.75882	Multitasking_Watch
15:49:58.060	3.964919	1.6305012	8.308133	-0.00050457474	0.002610227	0.006182567	4.102002	1.6208049	8.75882	Multitasking_Watch
15:49:58.083	3.964919	1.6305012	8.308133	-0.00050457474	0.002610227	0.006182567	4.102002	1.6208049	8.75882	Multitasking_Watch
15:49:58.106	3.964919	1.6305012	8.308133	-0.00050457474	0.002610227	0.006182567	4.102002	1.6208049	8.75882	Multitasking_Watch
15:49:58.129	4.022382	1.6975409	8.348836	0.003771482	-0.024267843	-0.0072564683	4.1508217	1.6315026	8.733798	Multitasking_Watch
15:49:58.151	4.022382	1.6975409	8.348836	0.003771482	-0.024267843	-0.0072564683	4.1508217	1.6315026	8.733798	Multitasking_Watch
15:49:58.172	4.022382	1.6975409	8.348836	0.003771482	-0.024267843	-0.0072564683	4.1508217	1.6315026	8.733798	Multitasking_Watch
15:49:58.195	4.022382	1.6975409	8.348836	0.003771482	-0.024267843	-0.0072564683	4.1508217	1.6315026	8.733798	Multitasking_Watch
15:49:58.218	4.022382	1.6975409	8.348836	0.003771482	-0.024267843	-0.0072564683	4.1508217	1.6315026	8.733798	Multitasking_Watch
15:49:58.240	4.022382	1.6975409	8.348836	0.003771482	-0.024267843	-0.0072564683	4.1508217	1.6315026	8.733798	Multitasking_Watch
15:49:58.263	4.022382	1.6975409	8.348836	0.003771482	-0.024267843	-0.0072564683	4.1508217	1.6315026	8.733798	Multitasking_Watch
15:49:58.285	4.022382	1.6975409	8.348836	0.003771482	-0.024267843	-0.0072564683	4.1508217	1.6315026	8.733798	Multitasking_Watch
15:49:58.311	4.051113	1.637684	8.411087	-0.0066132275	0.019714454	-0.013365121	4.1911917	1.6542202	8.710213	Multitasking_Watch
15:49:58.333	4.051113	1.637684	8.411087	-0.0066132275	0.019714454	-0.013365121	4.1911917	1.6542202	8.710213	Multitasking_Watch
15:49:58.355	4.051113	1.637684	8.411087	-0.0066132275	0.019714454	-0.013365121	4.1911917	1.6542202	8.710213	Multitasking_Watch
15:49:58.377	4.051113	1.637684	8.411087	-0.0066132275	0.019714454	-0.013365121	4.1911917	1.6542202	8.710213	Multitasking_Watch
15:49:58.400	4.051113	1.637684	8.411087	-0.0066132275	0.019714454	-0.013365121	4.1911917	1.6542202	8.710213	Multitasking_Watch
15:49:58.423	4.051113	1.637684	8.411087	-0.0066132275	0.019714454	-0.013365121	4.1911917	1.6542202	8.710213	Multitasking_Watch
15:49:58.445	4.051113	1.637684	8.411087	-0.0066132275	0.019714454	-0.013365121	4.1911917	1.6542202	8.710213	Multitasking_Watch
15:49:58.466	4.051113	1.6305012	8.399116	-0.015776206	0.054533772	0.016567277	4.2094584	1.6741452	8.697589	Multitasking_Watch
15:49:58.487	4.051113	1.6305012	8.399116	-0.015776206	0.054533772	0.016567277	4.2094584	1.6741452	8.697589	Multitasking_Watch
15:49:58.510	4.051113	1.6305012	8.399116	-0.015776206	0.054533772	0.016567277	4.2094584	1.6741452	8.697589	Multitasking_Watch
15:49:58.534	4.051113	1.6305012	8.399116	-0.015776206	0.054533772	0.016567277	4.2094584	1.6741452	8.697589	Multitasking_Watch
15:49:58.555	4.051113	1.6305012	8.399116	-0.015776206	0.054533772	0.016567277	4.2094584	1.6741452	8.697589	Multitasking_Watch
15:49:58.578	4.051113	1.6305012	8.399116	-0.015776206	0.054533772	0.016567277	4.2094584	1.6741452	8.697589	Multitasking_Watch
15:49:58.602	4.051113	1.6305012	8.399116	-0.015776206	0.054533772	0.016567277	4.2094584	1.6741452	8.697589	Multitasking_Watch
15:49:58.623	4.051113	1.6305012	8.399116	-0.015776206	0.054533772	0.016567277	4.2094584	1.6741452	8.697589	Multitasking_Watch
15:49:58.647	4.0918155	1.690358	8.425453	-0.015776206	0.054533772	0.016567277	4.2094584	1.6741452	8.697589	Multitasking_Watch
15:49:58.669	4.0918155	1.690358	8.425453	-0.007834958	0.0056645535	0.01351295	4.2178736	1.6801813	8.692346	Multitasking_Watch
15:49:58.692	4.0918155	1.690358	8.425453	-0.007834958	0.0056645535	0.01351295	4.2178736	1.6801813	8.692346	Multitasking_Watch
15:49:58.714	4.0918155	1.690358	8.425453	-0.007834958	0.0056645535	0.01351295	4.2178736	1.6801813	8.692346	Multitasking_Watch
15:49:58.736	4.0918155	1.690358	8.425453	-0.007834958	0.0056645535	0.01351295	4.2178736	1.6801813	8.692346	Multitasking_Watch
15:49:58.762	4.0918155	1.690358	8.425453	-0.007834958	0.0056645535	0.01351295	4.2178736	1.6801813	8.692346	Multitasking_Watch
15:49:58.784	4.0918155	1.690358	8.425453	-0.007834958	0.0056645535	0.01351295	4.2178736	1.6801813	8.692346	Multitasking_Watch
15:49:58.807	4.0918155	1.690358	8.425453	-0.007834958	0.0056645535	0.01351295	4.2178736	1.6801813	8.692346	Multitasking_Watch
15:49:58.830	4.1588554	1.7095122	8.537984	0.015988786	-0.1287258	-0.00053695054	4.285394	1.6833502	8.658642	Multitasking_Watch
15:49:58.852	4.1588554	1.7095122	8.537984	0.015988786	-0.1287258	-0.00053695054	4.285394	1.6833502	8.658642	Multitasking_Watch
15:49:58.879	4.1588554	1.7095122	8.537984	0.015988786	-0.1287258	-0.00053695054	4.285394	1.6833502	8.658642	Multitasking_Watch
15:49:58.902	4.1588554	1.7095122	8.537984	0.015988786	-0.1287258	-0.00053695054	4.285394	1.6833502	8.658642	Multitasking_Watch
15:49:58.925	4.1588554	1.7095122	8.537984	0.015988786	-0.1287258	-0.00053695054	4.285394	1.6833502	8.658642	Multitasking_Watch
15:49:58.947	4.1588554	1.7095122	8.537984	0.015988786	-0.1287258	-0.00053695054	4.285394	1.6833502	8.658642	Multitasking_Watch
15:49:58.970	4.1588554	1.7095122	8.537984	0.015988786	-0.1287258	-0.00053695054	4.285394	1.6833502	8.658642	Multitasking_Watch
15:49:58.993	4.1588554	1.7095122	8.537984	0.015988786	-0.1287258	-0.00053695054	4.285394	1.6833502	8.658642	Multitasking_Watch
15:49:59.015	4.364763	1.7813405	8.430242	-0.048152067	-0.045037262	0.009236894	4.4639773	1.7001487	8.564622	Multitasking_Watch
15:49:59.037	4.364763	1.7813405	8.430242	-0.048152067	-0.045037262	0.009236894	4.4639773	1.7001487	8.564622	Multitasking_Watch
15:49:59.059	4.364763	1.7813405	8.430242	-0.048152067	-0.045037262	0.009236894	4.4639773	1.7001487	8.564622	Multitasking_Watch
15:49:59.082	4.364763	1.7813405	8.430242	-0.048152067	-0.045037262	0.009236894	4.4639773	1.7001487	8.564622	Multitasking_Watch
15:49:59.105	4.364763	1.7813405	8.430242	-0.048152067	-0.045037262	0.009236894	4.4639773	1.7001487	8.564622	Multitasking_Watch
15:49:59.127	4.364763	1.7813405	8.430242	-0.048152067	-0.045037262	0.009236894	4.4639773	1.7001487	8.564622	Multitasking_Watch
15:49:59.149	4.364763	1.7813405	8.430242	-0.048152067	-0.045037262	0.009236894	4.4639773	1.7001487	8.564622	Multitasking_Watch
15:49:59.172	4.364763	1.7813405	8.430242	-0.048152067	-0.045037262	0.009236894	4.4639773	1.7001487	8.564622	Multitasking_Watch
15:49:59.194	4.63771	1.5059988	8.159689	-0.18559673	-0.0041092904	0.0153455455	4.6483417	1.6173615	8.482182	Multitasking_Watch
15:49:59.217	4.63771	1.5059988	8.159689	-0.18559673	-0.0041092904	0.0153455455	4.6483417	1.6173615	8.482182	Multitasking_Watch
15:49:59.238	4.63771	1.5059988	8.159689	-0.18559673	-0.0041092904	0.0153455455	4.6483417	1.6173615	8.482182	Multitasking_Watch
15:49:59.260	4.63771	1.5059988	8.159689	-0.18559673	-0.0041092904	0.0153455455	4.6483417	1.6173615	8.482182	Multitasking_Watch
15:49:59.283	4.63771	1.5059988	8.159689	-0.18559673	-0.0041092904	0.0153455455	4.6483417	1.6173615	8.482182	Multitasking_Watch
15:49:59.305	4.63771	1.5059988	8.159689	-0.18559673	-0.0041092904	0.0153455455	4.6483417	1.6173615	8.482182	Multitasking_Watch
15:49:59.329	4.63771	1.5059988	8.159689	-0.18559673	-0.0041092904	0.0153455455	4.6483417	1.6173615	8.482182	Multitasking_Watch
15:49:59.351	4.63771	1.5059988	8.159689	-0.18559673	-0.0041092904	0.0153455455	4.6483417	1.6173615	8.482182	Multitasking_Watch
15:49:59.374	4.80531	1.2306572	8.396722	-0.270507	-0.0010549643	0.005571702	4.808174	1.3790928	8.43504	Multitasking_Watch
15:49:59.396	4.80531	1.2306572	8.396722	-0.270507	-0.0010549643	0.005571702	4.808174	1.3790928	8.43504	Multitasking_Watch
15:49:59.418	4.80531	1.2306572	8.396722	-0.270507	-0.0010549643	0.005571702	4.808174	1.3790928	8.43504	Multitasking_Watch
15:49:59.442	4.80531	1.2306572	8.396722	-0.270507	-0.0010549643	0.005571702	4.808174	1.3790928	8.43504	Multitasking_Watch
15:49:59.463	4.80531	1.2306572	8.396722	-0.270507	-0.0010549643	0.005571702	4.808174	1.3790928	8.43504	Multitasking_Watch
15:49:59.486	4.80531	1.2306572	8.396722	-0.270507	-0.0010549643	0.005571702	4.808174	1.3790928	8.43504	Multitasking_Watch
15:49:59.508	4.80531	1.2306572	8.396722	-0.270507	-0.0010549643	0.005571702	4.808174	1.3790928	8.43504	Multitasking_Watch
15:49:59.529	4.80531	1.2306572	8.396722	-0.270507	-0.0010549643	0.005571702	4.808174	1.3790928	8.43504	Multitasking_Watch
15:49:59.551	4.8388295	0.9074302	7.7766047	-0.26562008	0.14921787	0.19127473	4.924746	1.0943464	8.409495	Multitasking_Watch
15:49:59.573	4.8388295	0.9074302	7.7766047	-0.26562008	0.14921787	0.19127473	4.924746	1.0943464	8.409495	Multitasking_Watch
15:49:59.594	4.8388295	0.9074302	7.7766047	-0.26562008	0.14921787	0.19127473	4.924746	1.0943464	8.409495	Multitasking_Watch
15:49:59.616	4.8388295	0.9074302	7.7766047	-0.26562008	0.14921787	0.19127473	4.924746	1.0943464	8.409495	Multitasking_Watch
15:49:59.639	4.8388295	0.9074302	7.7766047	-0.26562008	0.14921787	0.19127473	4.924746	1.0943464	8.409495	Multitasking_Watch
15:49:59.662	4.8388295	0.9074302	7.7766047	-0.26562008	0.14921787	0.19127473	4.924746	1.0943464	8.409495	Multitasking_Watch
15:49:59.684	4.8388295	0.9074302	7.7766047	-0.26562008	0.14921787	0.19127473	4.924746	1.0943464	8.409495	Multitasking_Watch
15:49:59.708	4.8388295	0.9074302	7.7766047	-0.26562008	0.14921787	0.19127473	4.924746	1.0943464	8.409495	Multitasking_Watch
15:49:59.731	4.577853	0.17478207	8.48531	-0.26806355	0.050257716	0.13874033	4.663869	0.43570247	8.615617	Multitasking_Watch
15:49:59.753	4.577853	0.17478207	8.48531	-0.26806355	0.050257716	0.13874033	4.663869	0.43570247	8.615617	Multitasking_Watch
15:49:59.776	4.577853	0.17478207	8.48531	-0.26806355	0.050257716	0.13874033	4.663869	0.43570247	8.615617	Multitasking_Watch
15:49:59.798	4.577853	0.17478207	8.48531	-0.26806355	0.050257716	0.13874033	4.663869	0.43570247	8.615617	Multitasking_Watch
15:49:59.821	4.577853	0.17478207	8.48531	-0.26806355	0.050257716	0.13874033	4.663869	0.43570247	8.615617	Multitasking_Watch
15:49:59.843	4.577853	0.17478207	8.48531	-0.26806355	0.050257716	0.13874033	4.663869	0.43570247	8.615617	Multitasking_Watch
15:49:59.866	4.577853	0.17478207	8.48531	-0.26806355	0.050257716	0.13874033	4.663869	0.43570247	8.615617	Multitasking_Watch
15:49:59.890	4.577853	0.17478207	8.48531	-0.26806355	0.050257716	0.13874033	4.663869	0.43570247	8.615617	Multitasking_Watch
15:49:59.911	4.7957325	0.21309046	7.759845	-0.055482447	-0.0725262	0.103921	4.8855705	0.2843224	8.498275	Multitasking_Watch
15:49:59.932	4.7957325	0.21309046	7.759845	-0.055482447	-0.0725262	0.103921	4.8855705	0.2843224	8.498275	Multitasking_Watch
15:49:59.953	4.7957325	0.21309046	7.759845	-0.055482447	-0.0725262	0.103921	4.8855705	0.2843224	8.498275	Multitasking_Watch
15:49:59.975	4.7957325	0.21309046	7.759845	-0.055482447	-0.0725262	0.103921	4.8855705	0.2843224	8.498275	Multitasking_Watch
15:49:59.997	4.7957325	0.21309046	7.759845	-0.055482447	-0.0725262	0.103921	4.8855705	0.2843224	8.498275	Multitasking_Watch
15:50:00.020	4.7957325	0.21309046	7.759845	-0.055482447	-0.0725262	0.103921	4.8855705	0.2843224	8.498275	Multitasking_Watch
15:50:00.041	4.7957325	0.21309046	7.759845	-0.055482447	-0.0725262	0.103921	4.8855705	0.2843224	8.498275	Multitasking_Watch
15:50:00.062	4.7957325	0.21309046	7.759845	-0.055482447	-0.0725262	0.103921	4.8855705	0.2843224	8.498275	Multitasking_Watch
15:50:00.084	5.176422	0.31125572	7.699988	0.12838799	-0.30526587	-0.051238764	4.8855705	0.2843224	8.498275	Multitasking_Watch
15:50:00.105	5.176422	0.31125572	7.699988	0.12838799	-0.30526587	-0.051238764	5.265304	0.31694838	8.26719	Multitasking_Watch
15:50:00.127	5.176422	0.31125572	7.699988	0.12838799	-0.30526587	-0.051238764	5.265304	0.31694838	8.26719	Multitasking_Watch
15:50:00.147	5.176422	0.31125572	7.699988	0.12838799	-0.30526587	-0.051238764	5.265304	0.31694838	8.26719	Multitasking_Watch
15:50:00.169	5.176422	0.31125572	7.699988	0.12838799	-0.30526587	-0.051238764	5.265304	0.31694838	8.26719	Multitasking_Watch
15:50:00.191	5.176422	0.31125572	7.699988	0.12838799	-0.30526587	-0.051238764	5.265304	0.31694838	8.26719	Multitasking_Watch
15:50:00.214	5.176422	0.31125572	7.699988	0.12838799	-0.30526587	-0.051238764	5.265304	0.31694838	8.26719	Multitasking_Watch
15:50:00.237	5.176422	0.31125572	7.699988	0.12838799	-0.30526587	-0.051238764	5.265304	0.31694838	8.26719	Multitasking_Watch
15:50:00.259	5.176422	0.31125572	7.699988	0.12838799	-0.30526587	-0.051238764	5.265304	0.31694838	8.26719	Multitasking_Watch
15:50:00.281	5.317684	0.42378664	8.241094	0.009880135	-0.028543899	-0.002369546	5.390153	0.39469886	8.182957	Multitasking_Watch
15:50:00.303	5.317684	0.42378664	8.241094	0.009880135	-0.028543899	-0.002369546	5.390153	0.39469886	8.182957	Multitasking_Watch
15:50:00.324	5.317684	0.42378664	8.241094	0.009880135	-0.028543899	-0.002369546	5.390153	0.39469886	8.182957	Multitasking_Watch
15:50:00.345	5.317684	0.42378664	8.241094	0.009880135	-0.028543899	-0.002369546	5.390153	0.39469886	8.182957	Multitasking_Watch
15:50:00.366	5.317684	0.42378664	8.241094	0.009880135	-0.028543899	-0.002369546	5.390153	0.39469886	8.182957	Multitasking_Watch
15:50:00.387	5.317684	0.42378664	8.241094	0.009880135	-0.028543899	-0.002369546	5.390153	0.39469886	8.182957	Multitasking_Watch
15:50:00.410	5.317684	0.42378664	8.241094	0.009880135	-0.028543899	-0.002369546	5.390153	0.39469886	8.182957	Multitasking_Watch
15:50:00.432	5.317684	0.42378664	8.241094	0.009880135	-0.028543899	-0.002369546	5.390153	0.39469886	8.182957	Multitasking_Watch
15:50:00.454	5.525986	0.39505535	7.6113997	0.08562743	-0.37612623	0.006182567	5.6949296	0.45139617	7.9708447	Multitasking_Watch
15:50:00.476	5.525986	0.39505535	7.6113997	0.08562743	-0.37612623	0.006182567	5.6949296	0.45139617	7.9708447	Multitasking_Watch
15:50:00.498	5.525986	0.39505535	7.6113997	0.08562743	-0.37612623	0.006182567	5.6949296	0.45139617	7.9708447	Multitasking_Watch
15:50:00.520	5.525986	0.39505535	7.6113997	0.08562743	-0.37612623	0.006182567	5.6949296	0.45139617	7.9708447	Multitasking_Watch
15:50:00.543	5.525986	0.39505535	7.6113997	0.08562743	-0.37612623	0.006182567	5.6949296	0.45139617	7.9708447	Multitasking_Watch
15:50:00.564	5.525986	0.39505535	7.6113997	0.08562743	-0.37612623	0.006182567	5.6949296	0.45139617	7.9708447	Multitasking_Watch
15:50:00.586	5.525986	0.39505535	7.6113997	0.08562743	-0.37612623	0.006182567	5.6949296	0.45139617	7.9708447	Multitasking_Watch
15:50:00.609	5.525986	0.39505535	7.6113997	0.08562743	-0.37612623	0.006182567	5.6949296	0.45139617	7.9708447	Multitasking_Watch
15:50:00.636	5.956956	0.49082634	7.474926	0.037369072	-0.2832747	-0.00053695054	6.0788903	0.5233473	7.677469	Multitasking_Watch
15:50:00.659	5.956956	0.49082634	7.474926	0.037369072	-0.2832747	-0.00053695054	6.0788903	0.5233473	7.677469	Multitasking_Watch
15:50:00.682	5.956956	0.49082634	7.474926	0.037369072	-0.2832747	-0.00053695054	6.0788903	0.5233473	7.677469	Multitasking_Watch
15:50:00.703	5.956956	0.49082634	7.474926	0.037369072	-0.2832747	-0.00053695054	6.0788903	0.5233473	7.677469	Multitasking_Watch
15:50:00.726	5.956956	0.49082634	7.474926	0.037369072	-0.2832747	-0.00053695054	6.0788903	0.5233473	7.677469	Multitasking_Watch
15:50:00.748	5.956956	0.49082634	7.474926	0.037369072	-0.2832747	-0.00053695054	6.0788903	0.5233473	7.677469	Multitasking_Watch
15:50:00.771	5.956956	0.49082634	7.474926	0.037369072	-0.2832747	-0.00053695054	6.0788903	0.5233473	7.677469	Multitasking_Watch
15:50:00.793	5.956956	0.49082634	7.474926	0.037369072	-0.2832747	-0.00053695054	6.0788903	0.5233473	7.677469	Multitasking_Watch
15:50:00.815	6.4358106	0.54828894	7.003254	0.061192814	-0.3132071	0.018399872	6.4842052	0.59240973	7.3331037	Multitasking_Watch
15:50:00.837	6.4358106	0.54828894	7.003254	0.061192814	-0.3132071	0.018399872	6.4842052	0.59240973	7.3331037	Multitasking_Watch
15:50:00.859	6.4358106	0.54828894	7.003254	0.061192814	-0.3132071	0.018399872	6.4842052	0.59240973	7.3331037	Multitasking_Watch
15:50:00.881	6.4358106	0.54828894	7.003254	0.061192814	-0.3132071	0.018399872	6.4842052	0.59240973	7.3331037	Multitasking_Watch
15:50:00.903	6.4358106	0.54828894	7.003254	0.061192814	-0.3132071	0.018399872	6.4842052	0.59240973	7.3331037	Multitasking_Watch
15:50:00.925	6.4358106	0.54828894	7.003254	0.061192814	-0.3132071	0.018399872	6.4842052	0.59240973	7.3331037	Multitasking_Watch
15:50:00.948	6.4358106	0.54828894	7.003254	0.061192814	-0.3132071	0.018399872	6.4842052	0.59240973	7.3331037	Multitasking_Watch
15:50:00.971	6.4358106	0.54828894	7.003254	0.061192814	-0.3132071	0.018399872	6.4842052	0.59240973	7.3331037	Multitasking_Watch
15:50:00.994	6.56989	0.6273	6.811712	0.019043114	-0.089630425	0.01351295	6.724431	0.61926794	7.1111765	Multitasking_Watch
15:50:01.018	6.56989	0.6273	6.811712	0.019043114	-0.089630425	0.01351295	6.724431	0.61926794	7.1111765	Multitasking_Watch
15:50:01.041	6.56989	0.6273	6.811712	0.019043114	-0.089630425	0.01351295	6.724431	0.61926794	7.1111765	Multitasking_Watch
15:50:01.064	6.56989	0.6273	6.811712	0.019043114	-0.089630425	0.01351295	6.724431	0.61926794	7.1111765	Multitasking_Watch
15:50:01.087	6.56989	0.6273	6.811712	0.019043114	-0.089630425	0.01351295	6.724431	0.61926794	7.1111765	Multitasking_Watch
15:50:01.109	6.56989	0.6273	6.811712	0.019043114	-0.089630425	0.01351295	6.724431	0.61926794	7.1111765	Multitasking_Watch
15:50:01.131	6.56989	0.6273	6.811712	0.019043114	-0.089630425	0.01351295	6.724431	0.61926794	7.1111765	Multitasking_Watch
15:50:01.153	6.56989	0.6273	6.811712	0.019043114	-0.089630425	0.01351295	6.724431	0.61926794	7.1111765	Multitasking_Watch
15:50:01.176	6.58665	0.5985687	7.024802	-0.0066132275	0.015438397	0.034893233	6.727917	0.60399497	7.1091905	Multitasking_Watch
15:50:01.199	6.58665	0.5985687	7.024802	-0.0066132275	0.015438397	0.034893233	6.727917	0.60399497	7.1091905	Multitasking_Watch
15:50:01.222	6.58665	0.5985687	7.024802	-0.0066132275	0.015438397	0.034893233	6.727917	0.60399497	7.1091905	Multitasking_Watch
15:50:01.245	6.58665	0.5985687	7.024802	-0.0066132275	0.015438397	0.034893233	6.727917	0.60399497	7.1091905	Multitasking_Watch
15:50:01.267	6.58665	0.5985687	7.024802	-0.0066132275	0.015438397	0.034893233	6.727917	0.60399497	7.1091905	Multitasking_Watch
15:50:01.289	6.58665	0.5985687	7.024802	-0.0066132275	0.015438397	0.034893233	6.727917	0.60399497	7.1091905	Multitasking_Watch
15:50:01.312	6.58665	0.5985687	7.024802	-0.0066132275	0.015438397	0.034893233	6.727917	0.60399497	7.1091905	Multitasking_Watch
15:50:01.340	6.58665	0.5985687	7.024802	-0.0066132275	0.015438397	0.034893233	6.727917	0.60399497	7.1091905	Multitasking_Watch
15:50:01.361	6.550736	0.5698374	6.8859344	-0.0017263051	-0.02610044	0.020843333	6.724353	0.58065414	7.114508	Multitasking_Watch
15:50:01.382	6.550736	0.5698374	6.8859344	-0.0017263051	-0.02610044	0.020843333	6.724353	0.58065414	7.114508	Multitasking_Watch
15:50:01.404	6.550736	0.5698374	6.8859344	-0.0017263051	-0.02610044	0.020843333	6.724353	0.58065414	7.114508	Multitasking_Watch
15:50:01.425	6.550736	0.5698374	6.8859344	-0.0017263051	-0.02610044	0.020843333	6.724353	0.58065414	7.114508	Multitasking_Watch
15:50:01.446	6.550736	0.5698374	6.8859344	-0.0017263051	-0.02610044	0.020843333	6.724353	0.58065414	7.114508	Multitasking_Watch
15:50:01.468	6.550736	0.5698374	6.8859344	-0.0017263051	-0.02610044	0.020843333	6.724353	0.58065414	7.114508	Multitasking_Watch
15:50:01.491	6.550736	0.5698374	6.8859344	-0.0017263051	-0.02610044	0.020843333	6.724353	0.58065414	7.114508	Multitasking_Watch
15:50:01.513	6.550736	0.5698374	6.8859344	-0.0017263051	-0.02610044	0.020843333	6.724353	0.58065414	7.114508	Multitasking_Watch
15:50:01.536	6.639324	0.4764607	6.6776323	0.008047539	-0.028543899	0.007404298	6.7687073	0.5795964	7.0724053	Multitasking_Watch
15:50:01.560	6.639324	0.4764607	6.6776323	0.008047539	-0.028543899	0.007404298	6.7687073	0.5795964	7.0724053	Multitasking_Watch
15:50:01.582	6.639324	0.4764607	6.6776323	0.008047539	-0.028543899	0.007404298	6.7687073	0.5795964	7.0724053	Multitasking_Watch
15:50:01.604	6.639324	0.4764607	6.6776323	0.008047539	-0.028543899	0.007404298	6.7687073	0.5795964	7.0724053	Multitasking_Watch
15:50:01.625	6.639324	0.4764607	6.6776323	0.008047539	-0.028543899	0.007404298	6.7687073	0.5795964	7.0724053	Multitasking_Watch
15:50:01.647	6.639324	0.4764607	6.6776323	0.008047539	-0.028543899	0.007404298	6.7687073	0.5795964	7.0724053	Multitasking_Watch
15:50:01.668	6.639324	0.4764607	6.6776323	0.008047539	-0.028543899	0.007404298	6.7687073	0.5795964	7.0724053	Multitasking_Watch
15:50:01.690	6.639324	0.4764607	6.6776323	0.008047539	-0.028543899	0.007404298	6.7687073	0.5795964	7.0724053	Multitasking_Watch
15:50:01.713	6.665661	0.50040346	6.6584783	-0.040821683	0.062475022	0.060549576	6.759159	0.5404241	7.0846286	Multitasking_Watch
15:50:01.735	6.665661	0.50040346	6.6584783	-0.040821683	0.062475022	0.060549576	6.759159	0.5404241	7.0846286	Multitasking_Watch
15:50:01.757	6.665661	0.50040346	6.6584783	-0.040821683	0.062475022	0.060549576	6.759159	0.5404241	7.0846286	Multitasking_Watch
15:50:01.780	6.665661	0.50040346	6.6584783	-0.040821683	0.062475022	0.060549576	6.759159	0.5404241	7.0846286	Multitasking_Watch
15:50:01.802	6.665661	0.50040346	6.6584783	-0.040821683	0.062475022	0.060549576	6.759159	0.5404241	7.0846286	Multitasking_Watch
15:50:01.825	6.665661	0.50040346	6.6584783	-0.040821683	0.062475022	0.060549576	6.759159	0.5404241	7.0846286	Multitasking_Watch
15:50:01.848	6.665661	0.50040346	6.6584783	-0.040821683	0.062475022	0.060549576	6.759159	0.5404241	7.0846286	Multitasking_Watch
15:50:01.871	6.665661	0.50040346	6.6584783	-0.040821683	0.062475022	0.060549576	6.759159	0.5404241	7.0846286	Multitasking_Watch
15:50:01.893	6.464542	0.35435268	7.0607166	0.013545326	-0.005331021	-0.02130637	6.688557	0.4818252	7.1555114	Multitasking_Watch
15:50:01.915	6.464542	0.35435268	7.0607166	0.013545326	-0.005331021	-0.02130637	6.688557	0.4818252	7.1555114	Multitasking_Watch
15:50:01.936	6.464542	0.35435268	7.0607166	0.013545326	-0.005331021	-0.02130637	6.688557	0.4818252	7.1555114	Multitasking_Watch
15:50:01.958	6.464542	0.35435268	7.0607166	0.013545326	-0.005331021	-0.02130637	6.688557	0.4818252	7.1555114	Multitasking_Watch
15:50:01.980	6.464542	0.35435268	7.0607166	0.013545326	-0.005331021	-0.02130637	6.688557	0.4818252	7.1555114	Multitasking_Watch
15:50:02.004	6.464542	0.35435268	7.0607166	0.013545326	-0.005331021	-0.02130637	6.688557	0.4818252	7.1555114	Multitasking_Watch
15:50:02.026	6.464542	0.35435268	7.0607166	0.013545326	-0.005331021	-0.02130637	6.688557	0.4818252	7.1555114	Multitasking_Watch
15:50:02.048	6.464542	0.35435268	7.0607166	0.013545326	-0.005331021	-0.02130637	6.688557	0.4818252	7.1555114	Multitasking_Watch
15:50:02.069	6.431022	0.53392327	7.16367	0.0019388862	0.04964685	-0.025582425	6.673497	0.47190848	7.170218	Multitasking_Watch
15:50:02.092	6.431022	0.53392327	7.16367	0.0019388862	0.04964685	-0.025582425	6.673497	0.47190848	7.170218	Multitasking_Watch
15:50:02.115	6.431022	0.53392327	7.16367	0.0019388862	0.04964685	-0.025582425	6.673497	0.47190848	7.170218	Multitasking_Watch
15:50:02.137	6.431022	0.53392327	7.16367	0.0019388862	0.04964685	-0.025582425	6.673497	0.47190848	7.170218	Multitasking_Watch
15:50:02.159	6.431022	0.53392327	7.16367	0.0019388862	0.04964685	-0.025582425	6.673497	0.47190848	7.170218	Multitasking_Watch
15:50:02.182	6.431022	0.53392327	7.16367	0.0019388862	0.04964685	-0.025582425	6.673497	0.47190848	7.170218	Multitasking_Watch
15:50:02.204	6.431022	0.53392327	7.16367	0.0019388862	0.04964685	-0.025582425	6.673497	0.47190848	7.170218	Multitasking_Watch
15:50:02.227	6.431022	0.53392327	7.16367	0.0019388862	0.04964685	-0.025582425	6.673497	0.47190848	7.170218	Multitasking_Watch
15:50:02.249	6.5196104	0.42139238	7.0271964	-0.039599948	0.07713579	0.042223617	6.627997	0.45598027	7.2133265	Multitasking_Watch
15:50:02.276	6.5196104	0.42139238	7.0271964	-0.039599948	0.07713579	0.042223617	6.627997	0.45598027	7.2133265	Multitasking_Watch
15:50:02.298	6.5196104	0.42139238	7.0271964	-0.039599948	0.07713579	0.042223617	6.627997	0.45598027	7.2133265	Multitasking_Watch
15:50:02.323	6.5196104	0.42139238	7.0271964	-0.039599948	0.07713579	0.042223617	6.627997	0.45598027	7.2133265	Multitasking_Watch
15:50:02.345	6.5196104	0.42139238	7.0271964	-0.039599948	0.07713579	0.042223617	6.627997	0.45598027	7.2133265	Multitasking_Watch
15:50:02.368	6.5196104	0.42139238	7.0271964	-0.039599948	0.07713579	0.042223617	6.627997	0.45598027	7.2133265	Multitasking_Watch
15:50:02.391	6.5196104	0.42139238	7.0271964	-0.039599948	0.07713579	0.042223617	6.627997	0.45598027	7.2133265	Multitasking_Watch
15:50:02.413	6.5196104	0.42139238	7.0271964	-0.039599948	0.07713579	0.042223617	6.627997	0.45598027	7.2133265	Multitasking_Watch
15:50:02.434	6.263423	0.41181526	7.283384	-0.04265428	0.08507703	0.045888808	6.5289726	0.37222996	7.30782	Multitasking_Watch
15:50:02.457	6.263423	0.41181526	7.283384	-0.04265428	0.08507703	0.045888808	6.5289726	0.37222996	7.30782	Multitasking_Watch
15:50:02.478	6.263423	0.41181526	7.283384	-0.04265428	0.08507703	0.045888808	6.5289726	0.37222996	7.30782	Multitasking_Watch
15:50:02.501	6.263423	0.41181526	7.283384	-0.04265428	0.08507703	0.045888808	6.5289726	0.37222996	7.30782	Multitasking_Watch
15:50:02.524	6.263423	0.41181526	7.283384	-0.04265428	0.08507703	0.045888808	6.5289726	0.37222996	7.30782	Multitasking_Watch
15:50:02.546	6.263423	0.41181526	7.283384	-0.04265428	0.08507703	0.045888808	6.5289726	0.37222996	7.30782	Multitasking_Watch
15:50:02.570	6.263423	0.41181526	7.283384	-0.04265428	0.08507703	0.045888808	6.5289726	0.37222996	7.30782	Multitasking_Watch
15:50:02.591	6.263423	0.41181526	7.283384	-0.04265428	0.08507703	0.045888808	6.5289726	0.37222996	7.30782	Multitasking_Watch
15:50:02.614	6.344828	0.35435268	7.106208	0.001328021	-0.027933035	0.020843333	6.503236	0.34624183	7.332011	Multitasking_Watch
15:50:02.636	6.344828	0.35435268	7.106208	0.001328021	-0.027933035	0.020843333	6.503236	0.34624183	7.332011	Multitasking_Watch
15:50:02.659	6.344828	0.35435268	7.106208	0.001328021	-0.027933035	0.020843333	6.503236	0.34624183	7.332011	Multitasking_Watch
15:50:02.682	6.344828	0.35435268	7.106208	0.001328021	-0.027933035	0.020843333	6.503236	0.34624183	7.332011	Multitasking_Watch
15:50:02.705	6.344828	0.35435268	7.106208	0.001328021	-0.027933035	0.020843333	6.503236	0.34624183	7.332011	Multitasking_Watch
15:50:02.727	6.344828	0.35435268	7.106208	0.001328021	-0.027933035	0.020843333	6.503236	0.34624183	7.332011	Multitasking_Watch
15:50:02.749	6.344828	0.35435268	7.106208	0.001328021	-0.027933035	0.020843333	6.503236	0.34624183	7.332011	Multitasking_Watch
15:50:02.770	6.344828	0.35435268	7.106208	0.001328021	-0.027933035	0.020843333	6.503236	0.34624183	7.332011	Multitasking_Watch
15:50:02.791	6.316097	0.3974496	7.0559278	-0.028604375	0.060642425	0.007404298	6.534671	0.33185968	7.3046756	Multitasking_Watch
15:50:02.812	6.316097	0.3974496	7.0559278	-0.028604375	0.060642425	0.007404298	6.534671	0.33185968	7.3046756	Multitasking_Watch
15:50:02.834	6.316097	0.3974496	7.0559278	-0.028604375	0.060642425	0.007404298	6.534671	0.33185968	7.3046756	Multitasking_Watch
15:50:02.857	6.316097	0.3974496	7.0559278	-0.028604375	0.060642425	0.007404298	6.534671	0.33185968	7.3046756	Multitasking_Watch
15:50:02.879	6.316097	0.3974496	7.0559278	-0.028604375	0.060642425	0.007404298	6.534671	0.33185968	7.3046756	Multitasking_Watch
15:50:02.901	6.316097	0.3974496	7.0559278	-0.028604375	0.060642425	0.007404298	6.534671	0.33185968	7.3046756	Multitasking_Watch
15:50:02.924	6.316097	0.3974496	7.0559278	-0.028604375	0.060642425	0.007404298	6.534671	0.33185968	7.3046756	Multitasking_Watch
15:50:02.946	6.316097	0.3974496	7.0559278	-0.028604375	0.060642425	0.007404298	6.534671	0.33185968	7.3046756	Multitasking_Watch
15:50:02.969	6.385531	0.21548474	7.1301503	-0.021884859	-0.07008274	-0.00053695054	6.507764	0.28804392	7.3305063	Multitasking_Watch
15:50:02.993	6.385531	0.21548474	7.1301503	-0.021884859	-0.07008274	-0.00053695054	6.507764	0.28804392	7.3305063	Multitasking_Watch
15:50:03.016	6.385531	0.21548474	7.1301503	-0.021884859	-0.07008274	-0.00053695054	6.507764	0.28804392	7.3305063	Multitasking_Watch
15:50:03.039	6.385531	0.21548474	7.1301503	-0.021884859	-0.07008274	-0.00053695054	6.507764	0.28804392	7.3305063	Multitasking_Watch
15:50:03.060	6.385531	0.21548474	7.1301503	-0.021884859	-0.07008274	-0.00053695054	6.507764	0.28804392	7.3305063	Multitasking_Watch
15:50:03.083	6.385531	0.21548474	7.1301503	-0.021884859	-0.07008274	-0.00053695054	6.507764	0.28804392	7.3305063	Multitasking_Watch
15:50:03.105	6.385531	0.21548474	7.1301503	-0.021884859	-0.07008274	-0.00053695054	6.507764	0.28804392	7.3305063	Multitasking_Watch
15:50:03.129	6.385531	0.21548474	7.1301503	-0.021884859	-0.07008274	-0.00053695054	6.507764	0.28804392	7.3305063	Multitasking_Watch
15:50:03.151	5.897099	0.41420954	7.762239	-0.02677178	0.27505612	-0.061623473	6.3110723	0.2745394	7.501021	Multitasking_Watch
15:50:03.174	5.897099	0.41420954	7.762239	-0.02677178	0.27505612	-0.061623473	6.3110723	0.2745394	7.501021	Multitasking_Watch
15:50:03.196	5.897099	0.41420954	7.762239	-0.02677178	0.27505612	-0.061623473	6.3110723	0.2745394	7.501021	Multitasking_Watch
15:50:03.219	5.897099	0.41420954	7.762239	-0.02677178	0.27505612	-0.061623473	6.3110723	0.2745394	7.501021	Multitasking_Watch
15:50:03.241	5.897099	0.41420954	7.762239	-0.02677178	0.27505612	-0.061623473	6.3110723	0.2745394	7.501021	Multitasking_Watch
15:50:03.263	5.897099	0.41420954	7.762239	-0.02677178	0.27505612	-0.061623473	6.3110723	0.2745394	7.501021	Multitasking_Watch
15:50:03.285	5.897099	0.41420954	7.762239	-0.02677178	0.27505612	-0.061623473	6.3110723	0.2745394	7.501021	Multitasking_Watch
15:50:03.306	5.897099	0.41420954	7.762239	-0.02677178	0.27505612	-0.061623473	6.3110723	0.2745394	7.501021	Multitasking_Watch
15:50:03.329	6.134132	0.2849187	7.24747	0.011712731	-0.08535437	0.018399872	6.341819	0.3038032	7.4739122	Multitasking_Watch
15:50:03.352	6.134132	0.2849187	7.24747	0.011712731	-0.08535437	0.018399872	6.341819	0.3038032	7.4739122	Multitasking_Watch
15:50:03.375	6.134132	0.2849187	7.24747	0.011712731	-0.08535437	0.018399872	6.341819	0.3038032	7.4739122	Multitasking_Watch
15:50:03.397	6.134132	0.2849187	7.24747	0.011712731	-0.08535437	0.018399872	6.341819	0.3038032	7.4739122	Multitasking_Watch
15:50:03.420	6.134132	0.2849187	7.24747	0.011712731	-0.08535437	0.018399872	6.341819	0.3038032	7.4739122	Multitasking_Watch
15:50:03.443	6.134132	0.2849187	7.24747	0.011712731	-0.08535437	0.018399872	6.341819	0.3038032	7.4739122	Multitasking_Watch
15:50:03.466	6.134132	0.2849187	7.24747	0.011712731	-0.08535437	0.018399872	6.341819	0.3038032	7.4739122	Multitasking_Watch
15:50:03.488	6.134132	0.2849187	7.24747	0.011712731	-0.08535437	0.018399872	6.341819	0.3038032	7.4739122	Multitasking_Watch
15:50:03.511	6.395108	0.32083282	6.7925577	-0.00050457474	-0.09207388	-0.026804155	6.455982	0.31407383	7.375088	Multitasking_Watch
15:50:03.532	6.395108	0.32083282	6.7925577	-0.00050457474	-0.09207388	-0.026804155	6.455982	0.31407383	7.375088	Multitasking_Watch
15:50:03.554	6.395108	0.32083282	6.7925577	-0.00050457474	-0.09207388	-0.026804155	6.455982	0.31407383	7.375088	Multitasking_Watch
15:50:03.576	6.395108	0.32083282	6.7925577	-0.00050457474	-0.09207388	-0.026804155	6.455982	0.31407383	7.375088	Multitasking_Watch
15:50:03.597	6.395108	0.32083282	6.7925577	-0.00050457474	-0.09207388	-0.026804155	6.455982	0.31407383	7.375088	Multitasking_Watch
15:50:03.619	6.395108	0.32083282	6.7925577	-0.00050457474	-0.09207388	-0.026804155	6.455982	0.31407383	7.375088	Multitasking_Watch
15:50:03.641	6.395108	0.32083282	6.7925577	-0.00050457474	-0.09207388	-0.026804155	6.455982	0.31407383	7.375088	Multitasking_Watch
15:50:03.664	6.395108	0.32083282	6.7925577	-0.00050457474	-0.09207388	-0.026804155	6.455982	0.31407383	7.375088	Multitasking_Watch
15:50:03.687	6.3304625	0.4644893	6.9745226	0.014156191	-0.20386223	-0.020695504	6.465789	0.3209975	7.3661947	Multitasking_Watch
15:50:03.709	6.3304625	0.4644893	6.9745226	0.014156191	-0.20386223	-0.020695504	6.465789	0.3209975	7.3661947	Multitasking_Watch
15:50:03.731	6.3304625	0.4644893	6.9745226	0.014156191	-0.20386223	-0.020695504	6.465789	0.3209975	7.3661947	Multitasking_Watch
15:50:03.753	6.3304625	0.4644893	6.9745226	0.014156191	-0.20386223	-0.020695504	6.465789	0.3209975	7.3661947	Multitasking_Watch
15:50:03.774	6.3304625	0.4644893	6.9745226	0.014156191	-0.20386223	-0.020695504	6.465789	0.3209975	7.3661947	Multitasking_Watch
15:50:03.796	6.3304625	0.4644893	6.9745226	0.014156191	-0.20386223	-0.020695504	6.465789	0.3209975	7.3661947	Multitasking_Watch
15:50:03.817	6.3304625	0.4644893	6.9745226	0.014156191	-0.20386223	-0.020695504	6.465789	0.3209975	7.3661947	Multitasking_Watch
15:50:03.839	6.3304625	0.4644893	6.9745226	0.014156191	-0.20386223	-0.020695504	6.465789	0.3209975	7.3661947	Multitasking_Watch
15:50:03.861	6.3304625	0.4644893	6.9745226	0.014156191	-0.20386223	-0.020695504	6.465789	0.3209975	7.3661947	Multitasking_Watch
15:50:03.885	6.421445	0.19633053	7.0439563	0.047142915	-0.14766262	-0.0042021424	6.5447426	0.32234395	7.296078	Multitasking_Watch
15:50:03.907	6.421445	0.19633053	7.0439563	0.047142915	-0.14766262	-0.0042021424	6.5447426	0.32234395	7.296078	Multitasking_Watch
15:50:03.929	6.421445	0.19633053	7.0439563	0.047142915	-0.14766262	-0.0042021424	6.5447426	0.32234395	7.296078	Multitasking_Watch
15:50:03.950	6.421445	0.19633053	7.0439563	0.047142915	-0.14766262	-0.0042021424	6.5447426	0.32234395	7.296078	Multitasking_Watch
15:50:03.972	6.421445	0.19633053	7.0439563	0.047142915	-0.14766262	-0.0042021424	6.5447426	0.32234395	7.296078	Multitasking_Watch
15:50:03.993	6.421445	0.19633053	7.0439563	0.047142915	-0.14766262	-0.0042021424	6.5447426	0.32234395	7.296078	Multitasking_Watch
15:50:04.015	6.421445	0.19633053	7.0439563	0.047142915	-0.14766262	-0.0042021424	6.5447426	0.32234395	7.296078	Multitasking_Watch
15:50:04.037	6.421445	0.19633053	7.0439563	0.047142915	-0.14766262	-0.0042021424	6.5447426	0.32234395	7.296078	Multitasking_Watch
15:50:04.059	6.4358106	0.29928434	6.9218483	-0.06036937	0.18281548	0.015956411	6.5969257	0.35201547	7.24755	Multitasking_Watch
15:50:04.084	6.4358106	0.29928434	6.9218483	-0.06036937	0.18281548	0.015956411	6.5969257	0.35201547	7.24755	Multitasking_Watch
15:50:04.106	6.4358106	0.29928434	6.9218483	-0.06036937	0.18281548	0.015956411	6.5969257	0.35201547	7.24755	Multitasking_Watch
15:50:04.129	6.4358106	0.29928434	6.9218483	-0.06036937	0.18281548	0.015956411	6.5969257	0.35201547	7.24755	Multitasking_Watch
15:50:04.152	6.4358106	0.29928434	6.9218483	-0.06036937	0.18281548	0.015956411	6.5969257	0.35201547	7.24755	Multitasking_Watch
15:50:04.175	6.4358106	0.29928434	6.9218483	-0.06036937	0.18281548	0.015956411	6.5969257	0.35201547	7.24755	Multitasking_Watch
15:50:04.196	6.4358106	0.29928434	6.9218483	-0.06036937	0.18281548	0.015956411	6.5969257	0.35201547	7.24755	Multitasking_Watch
15:50:04.219	6.4358106	0.29928434	6.9218483	-0.06036937	0.18281548	0.015956411	6.5969257	0.35201547	7.24755	Multitasking_Watch
15:50:04.243	6.4190507	0.39266106	6.996071	0.0025497514	-0.07680225	-0.01214339	6.5522194	0.3095406	7.2899165	Multitasking_Watch
15:50:04.266	6.4190507	0.39266106	6.996071	0.0025497514	-0.07680225	-0.01214339	6.5522194	0.3095406	7.2899165	Multitasking_Watch
15:50:04.288	6.4190507	0.39266106	6.996071	0.0025497514	-0.07680225	-0.01214339	6.5522194	0.3095406	7.2899165	Multitasking_Watch
15:50:04.309	6.4190507	0.39266106	6.996071	0.0025497514	-0.07680225	-0.01214339	6.5522194	0.3095406	7.2899165	Multitasking_Watch
15:50:04.331	6.4190507	0.39266106	6.996071	0.0025497514	-0.07680225	-0.01214339	6.5522194	0.3095406	7.2899165	Multitasking_Watch
15:50:04.352	6.4190507	0.39266106	6.996071	0.0025497514	-0.07680225	-0.01214339	6.5522194	0.3095406	7.2899165	Multitasking_Watch
15:50:04.374	6.4190507	0.39266106	6.996071	0.0025497514	-0.07680225	-0.01214339	6.5522194	0.3095406	7.2899165	Multitasking_Watch
15:50:04.396	6.4190507	0.39266106	6.996071	0.0025497514	-0.07680225	-0.01214339	6.5522194	0.3095406	7.2899165	Multitasking_Watch
15:50:04.419	6.3807425	0.32562137	7.063111	-0.011500149	0.00871888	-0.00053695054	6.5638113	0.29898587	7.2799244	Multitasking_Watch
15:50:04.442	6.3807425	0.32562137	7.063111	-0.011500149	0.00871888	-0.00053695054	6.5638113	0.29898587	7.2799244	Multitasking_Watch
15:50:04.465	6.3807425	0.32562137	7.063111	-0.011500149	0.00871888	-0.00053695054	6.5638113	0.29898587	7.2799244	Multitasking_Watch
15:50:04.488	6.3807425	0.32562137	7.063111	-0.011500149	0.00871888	-0.00053695054	6.5638113	0.29898587	7.2799244	Multitasking_Watch
15:50:04.511	6.3807425	0.32562137	7.063111	-0.011500149	0.00871888	-0.00053695054	6.5638113	0.29898587	7.2799244	Multitasking_Watch
15:50:04.533	6.3807425	0.32562137	7.063111	-0.011500149	0.00871888	-0.00053695054	6.5638113	0.29898587	7.2799244	Multitasking_Watch
15:50:04.554	6.3807425	0.32562137	7.063111	-0.011500149	0.00871888	-0.00053695054	6.5638113	0.29898587	7.2799244	Multitasking_Watch
15:50:04.577	6.3807425	0.32562137	7.063111	-0.011500149	0.00871888	-0.00053695054	6.5638113	0.29898587	7.2799244	Multitasking_Watch
15:50:04.599	6.5028505	0.41420954	6.8021345	0.029427823	-0.07680225	-0.008478199	6.6268206	0.35825434	7.219921	Multitasking_Watch
15:50:04.621	6.5028505	0.41420954	6.8021345	0.029427823	-0.07680225	-0.008478199	6.6268206	0.35825434	7.219921	Multitasking_Watch
15:50:04.644	6.5028505	0.41420954	6.8021345	0.029427823	-0.07680225	-0.008478199	6.6268206	0.35825434	7.219921	Multitasking_Watch
15:50:04.667	6.5028505	0.41420954	6.8021345	0.029427823	-0.07680225	-0.008478199	6.6268206	0.35825434	7.219921	Multitasking_Watch
15:50:04.690	6.5028505	0.41420954	6.8021345	0.029427823	-0.07680225	-0.008478199	6.6268206	0.35825434	7.219921	Multitasking_Watch
15:50:04.713	6.5028505	0.41420954	6.8021345	0.029427823	-0.07680225	-0.008478199	6.6268206	0.35825434	7.219921	Multitasking_Watch
15:50:04.735	6.5028505	0.41420954	6.8021345	0.029427823	-0.07680225	-0.008478199	6.6268206	0.35825434	7.219921	Multitasking_Watch
15:50:04.757	6.5028505	0.41420954	6.8021345	0.029427823	-0.07680225	-0.008478199	6.6268206	0.35825434	7.219921	Multitasking_Watch
15:50:04.779	6.5196104	0.3974496	6.7901635	0.009880135	-0.0022766949	-0.003591277	6.6691904	0.3968635	7.1787677	Multitasking_Watch
15:50:04.803	6.5196104	0.3974496	6.7901635	0.009880135	-0.0022766949	-0.003591277	6.6691904	0.3968635	7.1787677	Multitasking_Watch
15:50:04.824	6.5196104	0.3974496	6.7901635	0.009880135	-0.0022766949	-0.003591277	6.6691904	0.3968635	7.1787677	Multitasking_Watch
15:50:04.846	6.5196104	0.3974496	6.7901635	0.009880135	-0.0022766949	-0.003591277	6.6691904	0.3968635	7.1787677	Multitasking_Watch
15:50:04.868	6.5196104	0.3974496	6.7901635	0.009880135	-0.0022766949	-0.003591277	6.6691904	0.3968635	7.1787677	Multitasking_Watch
15:50:04.891	6.5196104	0.3974496	6.7901635	0.009880135	-0.0022766949	-0.003591277	6.6691904	0.3968635	7.1787677	Multitasking_Watch
15:50:04.914	6.5196104	0.3974496	6.7901635	0.009880135	-0.0022766949	-0.003591277	6.6691904	0.3968635	7.1787677	Multitasking_Watch
15:50:04.936	6.5196104	0.3974496	6.7901635	0.009880135	-0.0022766949	-0.003591277	6.6691904	0.3968635	7.1787677	Multitasking_Watch
15:50:04.959	6.4932733	0.43336374	6.881146	-0.015776206	0.019103589	-0.0048130075	6.690807	0.4144614	7.157626	Multitasking_Watch
15:50:04.980	6.4932733	0.43336374	6.881146	-0.015776206	0.019103589	-0.0048130075	6.690807	0.4144614	7.157626	Multitasking_Watch
15:50:05.003	6.4932733	0.43336374	6.881146	-0.015776206	0.019103589	-0.0048130075	6.690807	0.4144614	7.157626	Multitasking_Watch
15:50:05.026	6.4932733	0.43336374	6.881146	-0.015776206	0.019103589	-0.0048130075	6.690807	0.4144614	7.157626	Multitasking_Watch
15:50:05.047	6.4932733	0.43336374	6.881146	-0.015776206	0.019103589	-0.0048130075	6.690807	0.4144614	7.157626	Multitasking_Watch
15:50:05.069	6.4932733	0.43336374	6.881146	-0.015776206	0.019103589	-0.0048130075	6.690807	0.4144614	7.157626	Multitasking_Watch
15:50:05.091	6.4932733	0.43336374	6.881146	-0.015776206	0.019103589	-0.0048130075	6.690807	0.4144614	7.157626	Multitasking_Watch
15:50:05.112	6.4932733	0.43336374	6.881146	-0.015776206	0.019103589	-0.0048130075	6.690807	0.4144614	7.157626	Multitasking_Watch
15:50:05.135	6.4765134	0.49800915	7.065505	0.006825808	0.018492723	0.0153455455	6.687097	0.41649115	7.160971	Multitasking_Watch
15:50:05.157	6.4765134	0.49800915	7.065505	0.006825808	0.018492723	0.0153455455	6.687097	0.41649115	7.160971	Multitasking_Watch
15:50:05.179	6.4765134	0.49800915	7.065505	0.006825808	0.018492723	0.0153455455	6.687097	0.41649115	7.160971	Multitasking_Watch
15:50:05.200	6.4765134	0.49800915	7.065505	0.006825808	0.018492723	0.0153455455	6.687097	0.41649115	7.160971	Multitasking_Watch
15:50:05.221	6.4765134	0.49800915	7.065505	0.006825808	0.018492723	0.0153455455	6.687097	0.41649115	7.160971	Multitasking_Watch
15:50:05.243	6.4765134	0.49800915	7.065505	0.006825808	0.018492723	0.0153455455	6.687097	0.41649115	7.160971	Multitasking_Watch
15:50:05.265	6.4765134	0.49800915	7.065505	0.006825808	0.018492723	0.0153455455	6.687097	0.41649115	7.160971	Multitasking_Watch
15:50:05.287	6.4765134	0.49800915	7.065505	0.006825808	0.018492723	0.0153455455	6.687097	0.41649115	7.160971	Multitasking_Watch
15:50:05.309	6.5196104	0.43336374	7.020014	-0.011500149	0.002610227	0.0031282408	6.692305	0.41684535	7.1560864	Multitasking_Watch
15:50:05.334	6.5196104	0.43336374	7.020014	-0.011500149	0.002610227	0.0031282408	6.692305	0.41684535	7.1560864	Multitasking_Watch
15:50:05.357	6.5196104	0.43336374	7.020014	-0.011500149	0.002610227	0.0031282408	6.692305	0.41684535	7.1560864	Multitasking_Watch
15:50:05.379	6.5196104	0.43336374	7.020014	-0.011500149	0.002610227	0.0031282408	6.692305	0.41684535	7.1560864	Multitasking_Watch
15:50:05.401	6.5196104	0.43336374	7.020014	-0.011500149	0.002610227	0.0031282408	6.692305	0.41684535	7.1560864	Multitasking_Watch
15:50:05.423	6.5196104	0.43336374	7.020014	-0.011500149	0.002610227	0.0031282408	6.692305	0.41684535	7.1560864	Multitasking_Watch
15:50:05.446	6.5196104	0.43336374	7.020014	-0.011500149	0.002610227	0.0031282408	6.692305	0.41684535	7.1560864	Multitasking_Watch
15:50:05.469	6.5196104	0.43336374	7.020014	-0.011500149	0.002610227	0.0031282408	6.692305	0.41684535	7.1560864	Multitasking_Watch
15:50:05.533	6.6225643	0.531529	6.8667803	0.014156191	-0.06947187	0.009236894	6.758594	0.42899787	7.0927887	Multitasking_Watch
15:50:05.585	6.6225643	0.531529	6.8667803	0.014156191	-0.06947187	0.009236894	6.758594	0.42899787	7.0927887	Multitasking_Watch
15:50:05.607	6.6225643	0.531529	6.8667803	0.014156191	-0.06947187	0.009236894	6.758594	0.42899787	7.0927887	Multitasking_Watch
15:50:05.628	6.6225643	0.531529	6.8667803	0.014156191	-0.06947187	0.009236894	6.758594	0.42899787	7.0927887	Multitasking_Watch
15:50:05.653	6.6225643	0.531529	6.8667803	0.014156191	-0.06947187	0.009236894	6.758594	0.42899787	7.0927887	Multitasking_Watch
15:50:05.675	6.7039695	0.44772938	6.6081986	-0.006002362	-0.05481111	0.021454198	6.838828	0.43866467	7.0148654	Multitasking_Watch
15:50:05.698	6.7039695	0.44772938	6.6081986	-0.006002362	-0.05481111	0.021454198	6.838828	0.43866467	7.0148654	Multitasking_Watch
15:50:05.721	6.7039695	0.44772938	6.6081986	-0.006002362	-0.05481111	0.021454198	6.838828	0.43866467	7.0148654	Multitasking_Watch
15:50:05.743	6.7039695	0.44772938	6.6081986	-0.006002362	-0.05481111	0.021454198	6.838828	0.43866467	7.0148654	Multitasking_Watch
15:50:05.764	6.7039695	0.44772938	6.6081986	-0.006002362	-0.05481111	0.021454198	6.838828	0.43866467	7.0148654	Multitasking_Watch
15:50:05.785	6.7039695	0.44772938	6.6081986	-0.006002362	-0.05481111	0.021454198	6.838828	0.43866467	7.0148654	Multitasking_Watch
15:50:05.807	6.7039695	0.44772938	6.6081986	-0.006002362	-0.05481111	0.021454198	6.838828	0.43866467	7.0148654	Multitasking_Watch
15:50:05.827	6.7039695	0.44772938	6.6081986	-0.006002362	-0.05481111	0.021454198	6.838828	0.43866467	7.0148654	Multitasking_Watch
15:50:05.850	6.572284	0.42139238	6.7638264	-0.024939185	0.104624726	0.005571702	6.82114	0.4274144	7.0327587	Multitasking_Watch
15:50:05.873	6.572284	0.42139238	6.7638264	-0.024939185	0.104624726	0.005571702	6.82114	0.4274144	7.0327587	Multitasking_Watch
15:50:05.896	6.572284	0.42139238	6.7638264	-0.024939185	0.104624726	0.005571702	6.82114	0.4274144	7.0327587	Multitasking_Watch
15:50:05.917	6.572284	0.42139238	6.7638264	-0.024939185	0.104624726	0.005571702	6.82114	0.4274144	7.0327587	Multitasking_Watch
15:50:05.939	6.572284	0.42139238	6.7638264	-0.024939185	0.104624726	0.005571702	6.82114	0.4274144	7.0327587	Multitasking_Watch
15:50:05.961	6.572284	0.42139238	6.7638264	-0.024939185	0.104624726	0.005571702	6.82114	0.4274144	7.0327587	Multitasking_Watch
15:50:05.984	6.572284	0.42139238	6.7638264	-0.024939185	0.104624726	0.005571702	6.82114	0.4274144	7.0327587	Multitasking_Watch
15:50:06.006	6.572284	0.42139238	6.7638264	-0.024939185	0.104624726	0.005571702	6.82114	0.4274144	7.0327587	Multitasking_Watch
15:50:06.028	6.648901	0.44533512	6.6848154	-0.018830532	0.025823107	0.0031282408	6.823388	0.43467444	7.030126	Multitasking_Watch
15:50:06.051	6.648901	0.44533512	6.6848154	-0.018830532	0.025823107	0.0031282408	6.823388	0.43467444	7.030126	Multitasking_Watch
15:50:06.074	6.648901	0.44533512	6.6848154	-0.018830532	0.025823107	0.0031282408	6.823388	0.43467444	7.030126	Multitasking_Watch
15:50:06.097	6.648901	0.44533512	6.6848154	-0.018830532	0.025823107	0.0031282408	6.823388	0.43467444	7.030126	Multitasking_Watch
15:50:06.121	6.648901	0.44533512	6.6848154	-0.018830532	0.025823107	0.0031282408	6.823388	0.43467444	7.030126	Multitasking_Watch
15:50:06.142	6.648901	0.44533512	6.6848154	-0.018830532	0.025823107	0.0031282408	6.823388	0.43467444	7.030126	Multitasking_Watch
15:50:06.165	6.648901	0.44533512	6.6848154	-0.018830532	0.025823107	0.0031282408	6.823388	0.43467444	7.030126	Multitasking_Watch
15:50:06.187	6.648901	0.44533512	6.6848154	-0.018830532	0.025823107	0.0031282408	6.823388	0.43467444	7.030126	Multitasking_Watch
15:50:06.208	6.6800265	0.43815228	6.7039695	-0.004169766	0.009329746	-0.0048130075	6.8306575	0.43984133	7.0227475	Multitasking_Watch
15:50:06.231	6.6800265	0.43815228	6.7039695	-0.004169766	0.009329746	-0.0048130075	6.8306575	0.43984133	7.0227475	Multitasking_Watch
15:50:06.254	6.6800265	0.43815228	6.7039695	-0.004169766	0.009329746	-0.0048130075	6.8306575	0.43984133	7.0227475	Multitasking_Watch
15:50:06.276	6.6800265	0.43815228	6.7039695	-0.004169766	0.009329746	-0.0048130075	6.8306575	0.43984133	7.0227475	Multitasking_Watch
15:50:06.297	6.6800265	0.43815228	6.7039695	-0.004169766	0.009329746	-0.0048130075	6.8306575	0.43984133	7.0227475	Multitasking_Watch
15:50:06.322	6.6800265	0.43815228	6.7039695	-0.004169766	0.009329746	-0.0048130075	6.8306575	0.43984133	7.0227475	Multitasking_Watch
15:50:06.344	6.6800265	0.43815228	6.7039695	-0.004169766	0.009329746	-0.0048130075	6.8306575	0.43984133	7.0227475	Multitasking_Watch
15:50:06.367	6.6800265	0.43815228	6.7039695	-0.004169766	0.009329746	-0.0048130075	6.8306575	0.43984133	7.0227475	Multitasking_Watch
15:50:06.389	6.531582	0.43575802	6.8165	-0.02432832	0.09118568	-0.001758681	6.7824297	0.40566406	7.0713806	Multitasking_Watch
15:50:06.412	6.531582	0.43575802	6.8165	-0.02432832	0.09118568	-0.001758681	6.7824297	0.40566406	7.0713806	Multitasking_Watch
15:50:06.435	6.531582	0.43575802	6.8165	-0.02432832	0.09118568	-0.001758681	6.7824297	0.40566406	7.0713806	Multitasking_Watch
15:50:06.457	6.531582	0.43575802	6.8165	-0.02432832	0.09118568	-0.001758681	6.7824297	0.40566406	7.0713806	Multitasking_Watch
15:50:06.479	6.531582	0.43575802	6.8165	-0.02432832	0.09118568	-0.001758681	6.7824297	0.40566406	7.0713806	Multitasking_Watch
15:50:06.501	6.531582	0.43575802	6.8165	-0.02432832	0.09118568	-0.001758681	6.7824297	0.40566406	7.0713806	Multitasking_Watch
15:50:06.522	6.531582	0.43575802	6.8165	-0.02432832	0.09118568	-0.001758681	6.7824297	0.40566406	7.0713806	Multitasking_Watch
15:50:06.545	6.531582	0.43575802	6.8165	-0.02432832	0.09118568	-0.001758681	6.7824297	0.40566406	7.0713806	Multitasking_Watch
15:50:06.567	6.6201696	0.44533512	6.65369	0.03920167	-0.111010715	-0.01580858	6.766825	0.41393065	7.0858364	Multitasking_Watch
15:50:06.589	6.6201696	0.44533512	6.65369	0.03920167	-0.111010715	-0.01580858	6.766825	0.41393065	7.0858364	Multitasking_Watch
15:50:06.612	6.6201696	0.44533512	6.65369	0.03920167	-0.111010715	-0.01580858	6.766825	0.41393065	7.0858364	Multitasking_Watch
15:50:06.634	6.6201696	0.44533512	6.65369	0.03920167	-0.111010715	-0.01580858	6.766825	0.41393065	7.0858364	Multitasking_Watch
15:50:06.657	6.6201696	0.44533512	6.65369	0.03920167	-0.111010715	-0.01580858	6.766825	0.41393065	7.0858364	Multitasking_Watch
15:50:06.680	6.6201696	0.44533512	6.65369	0.03920167	-0.111010715	-0.01580858	6.766825	0.41393065	7.0858364	Multitasking_Watch
15:50:06.702	6.6201696	0.44533512	6.65369	0.03920167	-0.111010715	-0.01580858	6.766825	0.41393065	7.0858364	Multitasking_Watch
15:50:06.725	6.6201696	0.44533512	6.65369	0.03920167	-0.111010715	-0.01580858	6.766825	0.41393065	7.0858364	Multitasking_Watch
15:50:06.746	6.6177754	0.5243462	7.0774765	-0.0072240923	0.03315349	-0.02374983	6.7834187	0.42467883	7.0693107	Multitasking_Watch
15:50:06.768	6.6177754	0.5243462	7.0774765	-0.0072240923	0.03315349	-0.02374983	6.7834187	0.42467883	7.0693107	Multitasking_Watch
15:50:06.792	6.6177754	0.5243462	7.0774765	-0.0072240923	0.03315349	-0.02374983	6.7834187	0.42467883	7.0693107	Multitasking_Watch
15:50:06.815	6.6177754	0.5243462	7.0774765	-0.0072240923	0.03315349	-0.02374983	6.7834187	0.42467883	7.0693107	Multitasking_Watch
15:50:06.838	6.6177754	0.5243462	7.0774765	-0.0072240923	0.03315349	-0.02374983	6.7834187	0.42467883	7.0693107	Multitasking_Watch
15:50:06.860	6.6177754	0.5243462	7.0774765	-0.0072240923	0.03315349	-0.02374983	6.7834187	0.42467883	7.0693107	Multitasking_Watch
15:50:06.883	6.6177754	0.5243462	7.0774765	-0.0072240923	0.03315349	-0.02374983	6.7834187	0.42467883	7.0693107	Multitasking_Watch
15:50:06.905	6.6177754	0.5243462	7.0774765	-0.0072240923	0.03315349	-0.02374983	6.7834187	0.42467883	7.0693107	Multitasking_Watch
15:50:06.927	6.507639	0.339987	6.960157	-0.02677178	0.080190115	0.022065064	6.727993	0.39474577	7.123802	Multitasking_Watch
15:50:06.951	6.507639	0.339987	6.960157	-0.02677178	0.080190115	0.022065064	6.727993	0.39474577	7.123802	Multitasking_Watch
15:50:06.973	6.507639	0.339987	6.960157	-0.02677178	0.080190115	0.022065064	6.727993	0.39474577	7.123802	Multitasking_Watch
15:50:06.995	6.507639	0.339987	6.960157	-0.02677178	0.080190115	0.022065064	6.727993	0.39474577	7.123802	Multitasking_Watch
15:50:07.018	6.507639	0.339987	6.960157	-0.02677178	0.080190115	0.022065064	6.727993	0.39474577	7.123802	Multitasking_Watch
15:50:07.041	6.507639	0.339987	6.960157	-0.02677178	0.080190115	0.022065064	6.727993	0.39474577	7.123802	Multitasking_Watch
15:50:07.063	6.507639	0.339987	6.960157	-0.02677178	0.080190115	0.022065064	6.727993	0.39474577	7.123802	Multitasking_Watch
15:50:07.086	6.507639	0.339987	6.960157	-0.02677178	0.080190115	0.022065064	6.727993	0.39474577	7.123802	Multitasking_Watch
15:50:07.108	6.4693303	0.36871833	6.9457912	-0.004169766	0.058198962	0.0012956453	6.6845903	0.3799591	7.1653447	Multitasking_Watch
15:50:07.130	6.4693303	0.36871833	6.9457912	-0.004169766	0.058198962	0.0012956453	6.6845903	0.3799591	7.1653447	Multitasking_Watch
15:50:07.151	6.4693303	0.36871833	6.9457912	-0.004169766	0.058198962	0.0012956453	6.6845903	0.3799591	7.1653447	Multitasking_Watch
15:50:07.173	6.4693303	0.36871833	6.9457912	-0.004169766	0.058198962	0.0012956453	6.6845903	0.3799591	7.1653447	Multitasking_Watch
15:50:07.195	6.4693303	0.36871833	6.9457912	-0.004169766	0.058198962	0.0012956453	6.6845903	0.3799591	7.1653447	Multitasking_Watch
15:50:07.217	6.4693303	0.36871833	6.9457912	-0.004169766	0.058198962	0.0012956453	6.6845903	0.3799591	7.1653447	Multitasking_Watch
15:50:07.239	6.4693303	0.36871833	6.9457912	-0.004169766	0.058198962	0.0012956453	6.6845903	0.3799591	7.1653447	Multitasking_Watch
15:50:07.261	6.4693303	0.36871833	6.9457912	-0.004169766	0.058198962	0.0012956453	6.6845903	0.3799591	7.1653447	Multitasking_Watch
15:50:07.282	6.4693303	0.36871833	6.9457912	-0.004169766	0.058198962	0.0012956453	6.6845903	0.3799591	7.1653447	Multitasking_Watch
15:50:07.305	6.447782	0.2753416	7.048745	-0.006002362	-0.022435248	0.008015162	6.6089897	0.36359745	7.235977	Multitasking_Watch
15:50:07.327	6.447782	0.2753416	7.048745	-0.006002362	-0.022435248	0.008015162	6.6089897	0.36359745	7.235977	Multitasking_Watch
15:50:07.350	6.447782	0.2753416	7.048745	-0.006002362	-0.022435248	0.008015162	6.6089897	0.36359745	7.235977	Multitasking_Watch
15:50:07.372	6.447782	0.2753416	7.048745	-0.006002362	-0.022435248	0.008015162	6.6089897	0.36359745	7.235977	Multitasking_Watch
15:50:07.395	6.447782	0.2753416	7.048745	-0.006002362	-0.022435248	0.008015162	6.6089897	0.36359745	7.235977	Multitasking_Watch
15:50:07.418	6.447782	0.2753416	7.048745	-0.006002362	-0.022435248	0.008015162	6.6089897	0.36359745	7.235977	Multitasking_Watch
15:50:07.440	6.447782	0.2753416	7.048745	-0.006002362	-0.022435248	0.008015162	6.6089897	0.36359745	7.235977	Multitasking_Watch
15:50:07.463	6.447782	0.2753416	7.048745	-0.006002362	-0.022435248	0.008015162	6.6089897	0.36359745	7.235977	Multitasking_Watch
15:50:07.486	6.431022	0.39266106	7.1301503	-0.01272188	0.00994061	-0.001758681	6.5900354	0.37329382	7.252752	Multitasking_Watch
15:50:07.508	6.431022	0.39266106	7.1301503	-0.01272188	0.00994061	-0.001758681	6.5900354	0.37329382	7.252752	Multitasking_Watch
15:50:07.530	6.431022	0.39266106	7.1301503	-0.01272188	0.00994061	-0.001758681	6.5900354	0.37329382	7.252752	Multitasking_Watch
15:50:07.553	6.431022	0.39266106	7.1301503	-0.01272188	0.00994061	-0.001758681	6.5900354	0.37329382	7.252752	Multitasking_Watch
15:50:07.575	6.431022	0.39266106	7.1301503	-0.01272188	0.00994061	-0.001758681	6.5900354	0.37329382	7.252752	Multitasking_Watch
15:50:07.597	6.431022	0.39266106	7.1301503	-0.01272188	0.00994061	-0.001758681	6.5900354	0.37329382	7.252752	Multitasking_Watch
15:50:07.620	6.431022	0.39266106	7.1301503	-0.01272188	0.00994061	-0.001758681	6.5900354	0.37329382	7.252752	Multitasking_Watch
15:50:07.643	6.431022	0.39266106	7.1301503	-0.01272188	0.00994061	-0.001758681	6.5900354	0.37329382	7.252752	Multitasking_Watch
15:50:07.667	6.378348	0.38068968	6.9745226	-0.004169766	0.0062754187	0.004960837	6.5743585	0.3759414	7.2668295	Multitasking_Watch
15:50:07.690	6.378348	0.38068968	6.9745226	-0.004169766	0.0062754187	0.004960837	6.5743585	0.3759414	7.2668295	Multitasking_Watch
15:50:07.712	6.378348	0.38068968	6.9745226	-0.004169766	0.0062754187	0.004960837	6.5743585	0.3759414	7.2668295	Multitasking_Watch
15:50:07.734	6.378348	0.38068968	6.9745226	-0.004169766	0.0062754187	0.004960837	6.5743585	0.3759414	7.2668295	Multitasking_Watch
15:50:07.757	6.378348	0.38068968	6.9745226	-0.004169766	0.0062754187	0.004960837	6.5743585	0.3759414	7.2668295	Multitasking_Watch
15:50:07.780	6.378348	0.38068968	6.9745226	-0.004169766	0.0062754187	0.004960837	6.5743585	0.3759414	7.2668295	Multitasking_Watch
15:50:07.801	6.378348	0.38068968	6.9745226	-0.004169766	0.0062754187	0.004960837	6.5743585	0.3759414	7.2668295	Multitasking_Watch
15:50:07.822	6.3400397	0.39505535	7.18043	-0.014554475	0.037429545	0.019010736	6.547743	0.37658146	7.2907825	Multitasking_Watch
15:50:07.844	6.3400397	0.39505535	7.18043	-0.014554475	0.037429545	0.019010736	6.547743	0.37658146	7.2907825	Multitasking_Watch
15:50:07.866	6.3400397	0.39505535	7.18043	-0.014554475	0.037429545	0.019010736	6.547743	0.37658146	7.2907825	Multitasking_Watch
15:50:07.887	6.3400397	0.39505535	7.18043	-0.014554475	0.037429545	0.019010736	6.547743	0.37658146	7.2907825	Multitasking_Watch
15:50:07.909	6.3400397	0.39505535	7.18043	-0.014554475	0.037429545	0.019010736	6.547743	0.37658146	7.2907825	Multitasking_Watch
15:50:07.930	6.3400397	0.39505535	7.18043	-0.014554475	0.037429545	0.019010736	6.547743	0.37658146	7.2907825	Multitasking_Watch
15:50:07.953	6.3400397	0.39505535	7.18043	-0.014554475	0.037429545	0.019010736	6.547743	0.37658146	7.2907825	Multitasking_Watch
15:50:07.975	6.3400397	0.39505535	7.18043	-0.014554475	0.037429545	0.019010736	6.547743	0.37658146	7.2907825	Multitasking_Watch
15:50:07.998	6.3400397	0.39505535	7.18043	-0.014554475	0.037429545	0.019010736	6.547743	0.37658146	7.2907825	Multitasking_Watch
15:50:08.020	6.3352513	0.47885495	7.1947956	-0.019441396	0.039873008	0.004349971	6.5586057	0.38611528	7.280514	Multitasking_Watch
15:50:08.042	6.3352513	0.47885495	7.1947956	-0.019441396	0.039873008	0.004349971	6.5586057	0.38611528	7.280514	Multitasking_Watch
15:50:08.064	6.3352513	0.47885495	7.1947956	-0.019441396	0.039873008	0.004349971	6.5586057	0.38611528	7.280514	Multitasking_Watch
15:50:08.085	6.3352513	0.47885495	7.1947956	-0.019441396	0.039873008	0.004349971	6.5586057	0.38611528	7.280514	Multitasking_Watch
15:50:08.107	6.3352513	0.47885495	7.1947956	-0.019441396	0.039873008	0.004349971	6.5586057	0.38611528	7.280514	Multitasking_Watch
15:50:08.128	6.3352513	0.47885495	7.1947956	-0.019441396	0.039873008	0.004349971	6.5586057	0.38611528	7.280514	Multitasking_Watch
15:50:08.150	6.3352513	0.47885495	7.1947956	-0.019441396	0.039873008	0.004349971	6.5586057	0.38611528	7.280514	Multitasking_Watch
15:50:08.172	6.3352513	0.47885495	7.1947956	-0.019441396	0.039873008	0.004349971	6.5586057	0.38611528	7.280514	Multitasking_Watch
15:50:08.194	6.361588	0.41420954	7.0319853	0.015988786	-0.040761203	-0.00053695054	6.550564	0.38588646	7.287763	Multitasking_Watch
15:50:08.217	6.361588	0.41420954	7.0319853	0.015988786	-0.040761203	-0.00053695054	6.550564	0.38588646	7.287763	Multitasking_Watch
15:50:08.239	6.361588	0.41420954	7.0319853	0.015988786	-0.040761203	-0.00053695054	6.550564	0.38588646	7.287763	Multitasking_Watch
15:50:08.262	6.361588	0.41420954	7.0319853	0.015988786	-0.040761203	-0.00053695054	6.550564	0.38588646	7.287763	Multitasking_Watch
15:50:08.285	6.361588	0.41420954	7.0319853	0.015988786	-0.040761203	-0.00053695054	6.550564	0.38588646	7.287763	Multitasking_Watch
15:50:08.307	6.361588	0.41420954	7.0319853	0.015988786	-0.040761203	-0.00053695054	6.550564	0.38588646	7.287763	Multitasking_Watch
15:50:08.329	6.361588	0.41420954	7.0319853	0.015988786	-0.040761203	-0.00053695054	6.550564	0.38588646	7.287763	Multitasking_Watch
15:50:08.351	6.361588	0.41420954	7.0319853	0.015988786	-0.040761203	-0.00053695054	6.550564	0.38588646	7.287763	Multitasking_Watch
15:50:08.372	6.366377	0.33519846	7.0104365	-0.00050457474	0.0038319575	0.008626028	6.5415974	0.38895285	7.2956486	Multitasking_Watch
15:50:08.395	6.366377	0.33519846	7.0104365	-0.00050457474	0.0038319575	0.008626028	6.5415974	0.38895285	7.2956486	Multitasking_Watch
15:50:08.418	6.366377	0.33519846	7.0104365	-0.00050457474	0.0038319575	0.008626028	6.5415974	0.38895285	7.2956486	Multitasking_Watch
15:50:08.441	6.366377	0.33519846	7.0104365	-0.00050457474	0.0038319575	0.008626028	6.5415974	0.38895285	7.2956486	Multitasking_Watch
15:50:08.464	6.366377	0.33519846	7.0104365	-0.00050457474	0.0038319575	0.008626028	6.5415974	0.38895285	7.2956486	Multitasking_Watch
15:50:08.486	6.366377	0.33519846	7.0104365	-0.00050457474	0.0038319575	0.008626028	6.5415974	0.38895285	7.2956486	Multitasking_Watch
15:50:08.509	6.366377	0.33519846	7.0104365	-0.00050457474	0.0038319575	0.008626028	6.5415974	0.38895285	7.2956486	Multitasking_Watch
15:50:08.531	6.366377	0.33519846	7.0104365	-0.00050457474	0.0038319575	0.008626028	6.5415974	0.38895285	7.2956486	Multitasking_Watch
15:50:08.555	6.316097	0.4189981	7.2546525	-0.008445823	0.030710028	0.009847758	6.516182	0.38397214	7.3186255	Multitasking_Watch
15:50:08.577	6.316097	0.4189981	7.2546525	-0.008445823	0.030710028	0.009847758	6.516182	0.38397214	7.3186255	Multitasking_Watch
15:50:08.599	6.316097	0.4189981	7.2546525	-0.008445823	0.030710028	0.009847758	6.516182	0.38397214	7.3186255	Multitasking_Watch
15:50:08.620	6.316097	0.4189981	7.2546525	-0.008445823	0.030710028	0.009847758	6.516182	0.38397214	7.3186255	Multitasking_Watch
15:50:08.643	6.316097	0.4189981	7.2546525	-0.008445823	0.030710028	0.009847758	6.516182	0.38397214	7.3186255	Multitasking_Watch
15:50:08.666	6.316097	0.4189981	7.2546525	-0.008445823	0.030710028	0.009847758	6.516182	0.38397214	7.3186255	Multitasking_Watch
15:50:08.689	6.316097	0.4189981	7.2546525	-0.008445823	0.030710028	0.009847758	6.516182	0.38397214	7.3186255	Multitasking_Watch
15:50:08.711	6.316097	0.4189981	7.2546525	-0.008445823	0.030710028	0.009847758	6.516182	0.38397214	7.3186255	Multitasking_Watch
15:50:08.737	6.32328	0.45730647	7.075082	0.0031606168	-0.03892861	0.007404298	6.52444	0.38507193	7.311203	Multitasking_Watch
15:50:08.760	6.32328	0.45730647	7.075082	0.0031606168	-0.03892861	0.007404298	6.52444	0.38507193	7.311203	Multitasking_Watch
15:50:08.784	6.32328	0.45730647	7.075082	0.0031606168	-0.03892861	0.007404298	6.52444	0.38507193	7.311203	Multitasking_Watch
15:50:08.806	6.32328	0.45730647	7.075082	0.0031606168	-0.03892861	0.007404298	6.52444	0.38507193	7.311203	Multitasking_Watch
15:50:08.829	6.32328	0.45730647	7.075082	0.0031606168	-0.03892861	0.007404298	6.52444	0.38507193	7.311203	Multitasking_Watch
15:50:08.850	6.32328	0.45730647	7.075082	0.0031606168	-0.03892861	0.007404298	6.52444	0.38507193	7.311203	Multitasking_Watch
15:50:08.872	6.32328	0.45730647	7.075082	0.0031606168	-0.03892861	0.007404298	6.52444	0.38507193	7.311203	Multitasking_Watch
15:50:08.894	6.32328	0.45730647	7.075082	0.0031606168	-0.03892861	0.007404298	6.52444	0.38507193	7.311203	Multitasking_Watch
15:50:08.917	6.308914	0.4668836	7.211556	0.0007171558	-0.0016658296	0.014123815	6.5192394	0.3843442	7.315878	Multitasking_Watch
15:50:08.939	6.308914	0.4668836	7.211556	0.0007171558	-0.0016658296	0.014123815	6.5192394	0.3843442	7.315878	Multitasking_Watch
15:50:08.962	6.308914	0.4668836	7.211556	0.0007171558	-0.0016658296	0.014123815	6.5192394	0.3843442	7.315878	Multitasking_Watch
15:50:08.984	6.308914	0.4668836	7.211556	0.0007171558	-0.0016658296	0.014123815	6.5192394	0.3843442	7.315878	Multitasking_Watch
15:50:09.007	6.308914	0.4668836	7.211556	0.0007171558	-0.0016658296	0.014123815	6.5192394	0.3843442	7.315878	Multitasking_Watch
15:50:09.029	6.308914	0.4668836	7.211556	0.0007171558	-0.0016658296	0.014123815	6.5192394	0.3843442	7.315878	Multitasking_Watch
15:50:09.052	6.308914	0.4668836	7.211556	0.0007171558	-0.0016658296	0.014123815	6.5192394	0.3843442	7.315878	Multitasking_Watch
15:50:09.074	6.308914	0.4668836	7.211556	0.0007171558	-0.0016658296	0.014123815	6.5192394	0.3843442	7.315878	Multitasking_Watch
15:50:09.097	6.3328567	0.34956414	7.0966306	0.0056040776	0.014216667	-0.0054238723	6.5198274	0.38232115	7.3154583	Multitasking_Watch
15:50:09.119	6.3328567	0.34956414	7.0966306	0.0056040776	0.014216667	-0.0054238723	6.5198274	0.38232115	7.3154583	Multitasking_Watch
15:50:09.140	6.3328567	0.34956414	7.0966306	0.0056040776	0.014216667	-0.0054238723	6.5198274	0.38232115	7.3154583	Multitasking_Watch
15:50:09.162	6.3328567	0.34956414	7.0966306	0.0056040776	0.014216667	-0.0054238723	6.5198274	0.38232115	7.3154583	Multitasking_Watch
15:50:09.185	6.3328567	0.34956414	7.0966306	0.0056040776	0.014216667	-0.0054238723	6.5198274	0.38232115	7.3154583	Multitasking_Watch
15:50:09.207	6.3328567	0.34956414	7.0966306	0.0056040776	0.014216667	-0.0054238723	6.5198274	0.38232115	7.3154583	Multitasking_Watch
15:50:09.231	6.3328567	0.34956414	7.0966306	0.0056040776	0.014216667	-0.0054238723	6.5198274	0.38232115	7.3154583	Multitasking_Watch
15:50:09.253	6.3328567	0.34956414	7.0966306	0.0056040776	0.014216667	-0.0054238723	6.5198274	0.38232115	7.3154583	Multitasking_Watch
15:50:09.275	6.342434	0.5027977	7.249864	-0.0176088	0.05086858	-0.0011478158	6.5208693	0.38352558	7.314472	Multitasking_Watch
15:50:09.298	6.342434	0.5027977	7.249864	-0.0176088	0.05086858	-0.0011478158	6.5208693	0.38352558	7.314472	Multitasking_Watch
15:50:09.321	6.342434	0.5027977	7.249864	-0.0176088	0.05086858	-0.0011478158	6.5208693	0.38352558	7.314472	Multitasking_Watch
15:50:09.343	6.342434	0.5027977	7.249864	-0.0176088	0.05086858	-0.0011478158	6.5208693	0.38352558	7.314472	Multitasking_Watch
15:50:09.366	6.342434	0.5027977	7.249864	-0.0176088	0.05086858	-0.0011478158	6.5208693	0.38352558	7.314472	Multitasking_Watch
15:50:09.388	6.342434	0.5027977	7.249864	-0.0176088	0.05086858	-0.0011478158	6.5208693	0.38352558	7.314472	Multitasking_Watch
15:50:09.410	6.342434	0.5027977	7.249864	-0.0176088	0.05086858	-0.0011478158	6.5208693	0.38352558	7.314472	Multitasking_Watch
15:50:09.432	6.342434	0.5027977	7.249864	-0.0176088	0.05086858	-0.0011478158	6.5208693	0.38352558	7.314472	Multitasking_Watch
15:50:09.454	6.308914	0.43815228	7.1564875	0.004382347	-0.0047201556	0.0012956453	6.508378	0.37695348	7.325926	Multitasking_Watch
15:50:09.477	6.308914	0.43815228	7.1564875	0.004382347	-0.0047201556	0.0012956453	6.508378	0.37695348	7.325926	Multitasking_Watch
15:50:09.499	6.308914	0.43815228	7.1564875	0.004382347	-0.0047201556	0.0012956453	6.508378	0.37695348	7.325926	Multitasking_Watch
15:50:09.521	6.308914	0.43815228	7.1564875	0.004382347	-0.0047201556	0.0012956453	6.508378	0.37695348	7.325926	Multitasking_Watch
15:50:09.544	6.308914	0.43815228	7.1564875	0.004382347	-0.0047201556	0.0012956453	6.508378	0.37695348	7.325926	Multitasking_Watch
15:50:09.567	6.308914	0.43815228	7.1564875	0.004382347	-0.0047201556	0.0012956453	6.508378	0.37695348	7.325926	Multitasking_Watch
15:50:09.589	6.308914	0.43815228	7.1564875	0.004382347	-0.0047201556	0.0012956453	6.508378	0.37695348	7.325926	Multitasking_Watch
15:50:09.612	6.308914	0.43815228	7.1564875	0.004382347	-0.0047201556	0.0012956453	6.508378	0.37695348	7.325926	Multitasking_Watch
15:50:09.634	6.301731	0.409421	7.091842	-0.0023371703	-0.012661404	0.005571702	6.5138187	0.38110828	7.3208747	Multitasking_Watch
15:50:09.656	6.301731	0.409421	7.091842	-0.0023371703	-0.012661404	0.005571702	6.5138187	0.38110828	7.3208747	Multitasking_Watch
15:50:09.679	6.301731	0.409421	7.091842	-0.0023371703	-0.012661404	0.005571702	6.5138187	0.38110828	7.3208747	Multitasking_Watch
15:50:09.701	6.301731	0.409421	7.091842	-0.0023371703	-0.012661404	0.005571702	6.5138187	0.38110828	7.3208747	Multitasking_Watch
15:50:09.723	6.301731	0.409421	7.091842	-0.0023371703	-0.012661404	0.005571702	6.5138187	0.38110828	7.3208747	Multitasking_Watch
15:50:09.745	6.301731	0.409421	7.091842	-0.0023371703	-0.012661404	0.005571702	6.5138187	0.38110828	7.3208747	Multitasking_Watch
15:50:09.767	6.301731	0.409421	7.091842	-0.0023371703	-0.012661404	0.005571702	6.5138187	0.38110828	7.3208747	Multitasking_Watch
15:50:09.790	6.301731	0.409421	7.091842	-0.0023371703	-0.012661404	0.005571702	6.5138187	0.38110828	7.3208747	Multitasking_Watch
15:50:09.813	6.2969427	0.38547826	7.2163444	-0.003558901	0.030710028	-0.010310795	6.503767	0.37597558	7.3300705	Multitasking_Watch
15:50:09.836	6.2969427	0.38547826	7.2163444	-0.003558901	0.030710028	-0.010310795	6.503767	0.37597558	7.3300705	Multitasking_Watch
15:50:09.858	6.2969427	0.38547826	7.2163444	-0.003558901	0.030710028	-0.010310795	6.503767	0.37597558	7.3300705	Multitasking_Watch
15:50:09.881	6.2969427	0.38547826	7.2163444	-0.003558901	0.030710028	-0.010310795	6.503767	0.37597558	7.3300705	Multitasking_Watch
15:50:09.903	6.2969427	0.38547826	7.2163444	-0.003558901	0.030710028	-0.010310795	6.503767	0.37597558	7.3300705	Multitasking_Watch
15:50:09.925	6.2969427	0.38547826	7.2163444	-0.003558901	0.030710028	-0.010310795	6.503767	0.37597558	7.3300705	Multitasking_Watch
15:50:09.947	6.2969427	0.38547826	7.2163444	-0.003558901	0.030710028	-0.010310795	6.503767	0.37597558	7.3300705	Multitasking_Watch
15:50:09.968	6.2969427	0.38547826	7.2163444	-0.003558901	0.030710028	-0.010310795	6.503767	0.37597558	7.3300705	Multitasking_Watch
15:50:09.991	6.304126	0.42139238	7.2163444	0.004382347	-0.016326595	-0.006645603	6.4980006	0.38318187	7.3348083	Multitasking_Watch
15:50:10.014	6.304126	0.42139238	7.2163444	0.004382347	-0.016326595	-0.006645603	6.4980006	0.38318187	7.3348083	Multitasking_Watch
15:50:10.037	6.304126	0.42139238	7.2163444	0.004382347	-0.016326595	-0.006645603	6.4980006	0.38318187	7.3348083	Multitasking_Watch
15:50:10.060	6.304126	0.42139238	7.2163444	0.004382347	-0.016326595	-0.006645603	6.4980006	0.38318187	7.3348083	Multitasking_Watch
15:50:10.081	6.304126	0.42139238	7.2163444	0.004382347	-0.016326595	-0.006645603	6.4980006	0.38318187	7.3348083	Multitasking_Watch
15:50:10.104	6.304126	0.42139238	7.2163444	0.004382347	-0.016326595	-0.006645603	6.4980006	0.38318187	7.3348083	Multitasking_Watch
15:50:10.127	6.304126	0.42139238	7.2163444	0.004382347	-0.016326595	-0.006645603	6.4980006	0.38318187	7.3348083	Multitasking_Watch
15:50:10.149	6.304126	0.42139238	7.2163444	0.004382347	-0.016326595	-0.006645603	6.4980006	0.38318187	7.3348083	Multitasking_Watch
15:50:10.172	6.32328	0.38787252	7.16367	-0.0047806315	-0.037706878	0.007404298	6.4781475	0.38025692	7.3525033	Multitasking_Watch
15:50:10.194	6.32328	0.38787252	7.16367	-0.0047806315	-0.037706878	0.007404298	6.4781475	0.38025692	7.3525033	Multitasking_Watch
15:50:10.217	6.32328	0.38787252	7.16367	-0.0047806315	-0.037706878	0.007404298	6.4781475	0.38025692	7.3525033	Multitasking_Watch
15:50:10.239	6.32328	0.38787252	7.16367	-0.0047806315	-0.037706878	0.007404298	6.4781475	0.38025692	7.3525033	Multitasking_Watch
15:50:10.261	6.32328	0.38787252	7.16367	-0.0047806315	-0.037706878	0.007404298	6.4781475	0.38025692	7.3525033	Multitasking_Watch
15:50:10.284	6.32328	0.38787252	7.16367	-0.0047806315	-0.037706878	0.007404298	6.4781475	0.38025692	7.3525033	Multitasking_Watch
15:50:10.307	6.32328	0.38787252	7.16367	-0.0047806315	-0.037706878	0.007404298	6.4781475	0.38025692	7.3525033	Multitasking_Watch
15:50:10.329	6.32328	0.38787252	7.16367	-0.0047806315	-0.037706878	0.007404298	6.4781475	0.38025692	7.3525033	Multitasking_Watch
15:50:10.353	6.273	0.44772938	7.151699	-0.01272188	0.041705605	-0.01092166	6.4770327	0.37765637	7.3536205	Multitasking_Watch
15:50:10.374	6.273	0.44772938	7.151699	-0.01272188	0.041705605	-0.01092166	6.4770327	0.37765637	7.3536205	Multitasking_Watch
15:50:10.397	6.273	0.44772938	7.151699	-0.01272188	0.041705605	-0.01092166	6.4770327	0.37765637	7.3536205	Multitasking_Watch
15:50:10.420	6.273	0.44772938	7.151699	-0.01272188	0.041705605	-0.01092166	6.4770327	0.37765637	7.3536205	Multitasking_Watch
15:50:10.442	6.273	0.44772938	7.151699	-0.01272188	0.041705605	-0.01092166	6.4770327	0.37765637	7.3536205	Multitasking_Watch
15:50:10.465	6.273	0.44772938	7.151699	-0.01272188	0.041705605	-0.01092166	6.4770327	0.37765637	7.3536205	Multitasking_Watch
15:50:10.486	6.273	0.44772938	7.151699	-0.01272188	0.041705605	-0.01092166	6.4770327	0.37765637	7.3536205	Multitasking_Watch
15:50:10.508	6.273	0.44772938	7.151699	-0.01272188	0.041705605	-0.01092166	6.4770327	0.37765637	7.3536205	Multitasking_Watch
15:50:10.529	6.273	0.39266106	7.187613	0.015988786	-0.02732217	0.007404298	6.472339	0.37755352	7.357757	Multitasking_Watch
15:50:10.550	6.273	0.39266106	7.187613	0.015988786	-0.02732217	0.007404298	6.472339	0.37755352	7.357757	Multitasking_Watch
15:50:10.572	6.273	0.39266106	7.187613	0.015988786	-0.02732217	0.007404298	6.472339	0.37755352	7.357757	Multitasking_Watch
15:50:10.593	6.273	0.39266106	7.187613	0.015988786	-0.02732217	0.007404298	6.472339	0.37755352	7.357757	Multitasking_Watch
15:50:10.615	6.273	0.39266106	7.187613	0.015988786	-0.02732217	0.007404298	6.472339	0.37755352	7.357757	Multitasking_Watch
15:50:10.635	6.273	0.39266106	7.187613	0.015988786	-0.02732217	0.007404298	6.472339	0.37755352	7.357757	Multitasking_Watch
15:50:10.658	6.273	0.39266106	7.187613	0.015988786	-0.02732217	0.007404298	6.472339	0.37755352	7.357757	Multitasking_Watch
15:50:10.680	6.273	0.39266106	7.187613	0.015988786	-0.02732217	0.007404298	6.472339	0.37755352	7.357757	Multitasking_Watch
15:50:10.702	6.265817	0.37350687	7.204373	0.008658404	-0.030987361	0.008626028	6.456871	0.37598553	7.3714128	Multitasking_Watch
15:50:10.724	6.265817	0.37350687	7.204373	0.008658404	-0.030987361	0.008626028	6.456871	0.37598553	7.3714128	Multitasking_Watch
15:50:10.745	6.265817	0.37350687	7.204373	0.008658404	-0.030987361	0.008626028	6.456871	0.37598553	7.3714128	Multitasking_Watch
15:50:10.767	6.265817	0.37350687	7.204373	0.008658404	-0.030987361	0.008626028	6.456871	0.37598553	7.3714128	Multitasking_Watch
15:50:10.791	6.265817	0.37350687	7.204373	0.008658404	-0.030987361	0.008626028	6.456871	0.37598553	7.3714128	Multitasking_Watch
15:50:10.813	6.265817	0.37350687	7.204373	0.008658404	-0.030987361	0.008626028	6.456871	0.37598553	7.3714128	Multitasking_Watch
15:50:10.834	6.265817	0.37350687	7.204373	0.008658404	-0.030987361	0.008626028	6.456871	0.37598553	7.3714128	Multitasking_Watch
15:50:10.857	6.265817	0.37350687	7.204373	0.008658404	-0.030987361	0.008626028	6.456871	0.37598553	7.3714128	Multitasking_Watch
15:50:10.880	6.265817	0.37350687	7.204373	0.008658404	-0.030987361	0.008626028	6.456871	0.37598553	7.3714128	Multitasking_Watch
15:50:10.905	6.2753944	0.3232271	7.1732473	0.001328021	0.00016676621	-0.003591277	6.464339	0.37402445	7.3649654	Multitasking_Watch
15:50:10.927	6.2753944	0.3232271	7.1732473	0.001328021	0.00016676621	-0.003591277	6.464339	0.37402445	7.3649654	Multitasking_Watch
15:50:10.949	6.2753944	0.3232271	7.1732473	0.001328021	0.00016676621	-0.003591277	6.464339	0.37402445	7.3649654	Multitasking_Watch
15:50:10.971	6.2753944	0.3232271	7.1732473	0.001328021	0.00016676621	-0.003591277	6.464339	0.37402445	7.3649654	Multitasking_Watch
15:50:10.992	6.2753944	0.3232271	7.1732473	0.001328021	0.00016676621	-0.003591277	6.464339	0.37402445	7.3649654	Multitasking_Watch
15:50:11.013	6.2753944	0.3232271	7.1732473	0.001328021	0.00016676621	-0.003591277	6.464339	0.37402445	7.3649654	Multitasking_Watch
15:50:11.035	6.2753944	0.3232271	7.1732473	0.001328021	0.00016676621	-0.003591277	6.464339	0.37402445	7.3649654	Multitasking_Watch
15:50:11.057	6.2753944	0.3232271	7.1732473	0.001328021	0.00016676621	-0.003591277	6.464339	0.37402445	7.3649654	Multitasking_Watch
15:50:11.080	6.282577	0.38308397	7.0439563	-0.00050457474	-0.020602651	0.008626028	6.4604015	0.37430942	7.368408	Multitasking_Watch
15:50:11.102	6.282577	0.38308397	7.0439563	-0.00050457474	-0.020602651	0.008626028	6.4604015	0.37430942	7.368408	Multitasking_Watch
15:50:11.123	6.282577	0.38308397	7.0439563	-0.00050457474	-0.020602651	0.008626028	6.4604015	0.37430942	7.368408	Multitasking_Watch
15:50:11.145	6.282577	0.38308397	7.0439563	-0.00050457474	-0.020602651	0.008626028	6.4604015	0.37430942	7.368408	Multitasking_Watch
15:50:11.167	6.282577	0.38308397	7.0439563	-0.00050457474	-0.020602651	0.008626028	6.4604015	0.37430942	7.368408	Multitasking_Watch
15:50:11.189	6.282577	0.38308397	7.0439563	-0.00050457474	-0.020602651	0.008626028	6.4604015	0.37430942	7.368408	Multitasking_Watch
15:50:11.212	6.282577	0.38308397	7.0439563	-0.00050457474	-0.020602651	0.008626028	6.4604015	0.37430942	7.368408	Multitasking_Watch
15:50:11.234	6.282577	0.38308397	7.0439563	-0.00050457474	-0.020602651	0.008626028	6.4604015	0.37430942	7.368408	Multitasking_Watch
15:50:11.257	6.22272	0.40463245	7.2953553	0.0074366736	-0.033430822	0.020232467	6.437172	0.3695777	7.388946	Multitasking_Watch
15:50:11.278	6.22272	0.40463245	7.2953553	0.0074366736	-0.033430822	0.020232467	6.437172	0.3695777	7.388946	Multitasking_Watch
15:50:11.300	6.22272	0.40463245	7.2953553	0.0074366736	-0.033430822	0.020232467	6.437172	0.3695777	7.388946	Multitasking_Watch
15:50:11.322	6.22272	0.40463245	7.2953553	0.0074366736	-0.033430822	0.020232467	6.437172	0.3695777	7.388946	Multitasking_Watch
15:50:11.346	6.22272	0.40463245	7.2953553	0.0074366736	-0.033430822	0.020232467	6.437172	0.3695777	7.388946	Multitasking_Watch
15:50:11.368	6.22272	0.40463245	7.2953553	0.0074366736	-0.033430822	0.020232467	6.437172	0.3695777	7.388946	Multitasking_Watch
15:50:11.390	6.22272	0.40463245	7.2953553	0.0074366736	-0.033430822	0.020232467	6.437172	0.3695777	7.388946	Multitasking_Watch
15:50:11.414	6.22272	0.40463245	7.2953553	0.0074366736	-0.033430822	0.020232467	6.437172	0.3695777	7.388946	Multitasking_Watch
15:50:11.436	6.273	0.38787252	7.2450757	0.003771482	0.004442823	0.015956411	6.458771	0.37616673	7.3697386	Multitasking_Watch
15:50:11.465	6.273	0.38787252	7.2450757	0.003771482	0.004442823	0.015956411	6.458771	0.37616673	7.3697386	Multitasking_Watch
15:50:11.487	6.273	0.38787252	7.2450757	0.003771482	0.004442823	0.015956411	6.458771	0.37616673	7.3697386	Multitasking_Watch
15:50:11.510	6.273	0.38787252	7.2450757	0.003771482	0.004442823	0.015956411	6.458771	0.37616673	7.3697386	Multitasking_Watch
15:50:11.533	6.273	0.38787252	7.2450757	0.003771482	0.004442823	0.015956411	6.458771	0.37616673	7.3697386	Multitasking_Watch
15:50:11.554	6.273	0.38787252	7.2450757	0.003771482	0.004442823	0.015956411	6.458771	0.37616673	7.3697386	Multitasking_Watch
15:50:11.577	6.273	0.38787252	7.2450757	0.003771482	0.004442823	0.015956411	6.458771	0.37616673	7.3697386	Multitasking_Watch
15:50:11.599	6.273	0.38787252	7.2450757	0.003771482	0.004442823	0.015956411	6.458771	0.37616673	7.3697386	Multitasking_Watch
15:50:11.622	6.2514515	0.41181526	7.16367	-0.0053914967	0.019714454	-0.0054238723	6.454433	0.37259033	7.3737226	Multitasking_Watch
15:50:11.644	6.2514515	0.41181526	7.16367	-0.0053914967	0.019714454	-0.0054238723	6.454433	0.37259033	7.3737226	Multitasking_Watch
15:50:11.666	6.2514515	0.41181526	7.16367	-0.0053914967	0.019714454	-0.0054238723	6.454433	0.37259033	7.3737226	Multitasking_Watch
15:50:11.688	6.2514515	0.41181526	7.16367	-0.0053914967	0.019714454	-0.0054238723	6.454433	0.37259033	7.3737226	Multitasking_Watch
15:50:11.713	6.2514515	0.41181526	7.16367	-0.0053914967	0.019714454	-0.0054238723	6.454433	0.37259033	7.3737226	Multitasking_Watch
15:50:11.735	6.2514515	0.41181526	7.16367	-0.0053914967	0.019714454	-0.0054238723	6.454433	0.37259033	7.3737226	Multitasking_Watch
15:50:11.757	6.2514515	0.41181526	7.16367	-0.0053914967	0.019714454	-0.0054238723	6.454433	0.37259033	7.3737226	Multitasking_Watch
15:50:11.779	6.2514515	0.41181526	7.16367	-0.0053914967	0.019714454	-0.0054238723	6.454433	0.37259033	7.3737226	Multitasking_Watch
15:50:11.802	6.2107487	0.4668836	7.328875	-0.0029480357	-0.0065527516	0.007404298	6.4400797	0.37264237	7.38626	Multitasking_Watch
15:50:11.824	6.2107487	0.4668836	7.328875	-0.0029480357	-0.0065527516	0.007404298	6.4400797	0.37264237	7.38626	Multitasking_Watch
15:50:11.845	6.2107487	0.4668836	7.328875	-0.0029480357	-0.0065527516	0.007404298	6.4400797	0.37264237	7.38626	Multitasking_Watch
15:50:11.867	6.2107487	0.4668836	7.328875	-0.0029480357	-0.0065527516	0.007404298	6.4400797	0.37264237	7.38626	Multitasking_Watch
15:50:11.889	6.2107487	0.4668836	7.328875	-0.0029480357	-0.0065527516	0.007404298	6.4400797	0.37264237	7.38626	Multitasking_Watch
15:50:11.912	6.2107487	0.4668836	7.328875	-0.0029480357	-0.0065527516	0.007404298	6.4400797	0.37264237	7.38626	Multitasking_Watch
15:50:11.933	6.2107487	0.4668836	7.328875	-0.0029480357	-0.0065527516	0.007404298	6.4400797	0.37264237	7.38626	Multitasking_Watch
15:50:11.956	6.2107487	0.4668836	7.328875	-0.0029480357	-0.0065527516	0.007404298	6.4400797	0.37264237	7.38626	Multitasking_Watch
15:50:11.977	6.265817	0.409421	7.161276	-0.004169766	-0.019380921	0.020232467	6.4403524	0.37337768	7.3859825	Multitasking_Watch
15:50:12.000	6.265817	0.409421	7.161276	-0.004169766	-0.019380921	0.020232467	6.4403524	0.37337768	7.3859825	Multitasking_Watch
15:50:12.022	6.265817	0.409421	7.161276	-0.004169766	-0.019380921	0.020232467	6.4403524	0.37337768	7.3859825	Multitasking_Watch
15:50:12.045	6.265817	0.409421	7.161276	-0.004169766	-0.019380921	0.020232467	6.4403524	0.37337768	7.3859825	Multitasking_Watch
15:50:12.067	6.265817	0.409421	7.161276	-0.004169766	-0.019380921	0.020232467	6.4403524	0.37337768	7.3859825	Multitasking_Watch
15:50:12.088	6.265817	0.409421	7.161276	-0.004169766	-0.019380921	0.020232467	6.4403524	0.37337768	7.3859825	Multitasking_Watch
15:50:12.109	6.265817	0.409421	7.161276	-0.004169766	-0.019380921	0.020232467	6.4403524	0.37337768	7.3859825	Multitasking_Watch
15:50:12.130	6.265817	0.409421	7.161276	-0.004169766	-0.019380921	0.020232467	6.4403524	0.37337768	7.3859825	Multitasking_Watch
15:50:12.152	6.301731	0.35435268	7.1349387	0.0007171558	-0.030376496	0.01351295	6.443616	0.37118077	7.383249	Multitasking_Watch
15:50:12.174	6.301731	0.35435268	7.1349387	0.0007171558	-0.030376496	0.01351295	6.443616	0.37118077	7.383249	Multitasking_Watch
15:50:12.196	6.301731	0.35435268	7.1349387	0.0007171558	-0.030376496	0.01351295	6.443616	0.37118077	7.383249	Multitasking_Watch
15:50:12.219	6.301731	0.35435268	7.1349387	0.0007171558	-0.030376496	0.01351295	6.443616	0.37118077	7.383249	Multitasking_Watch
15:50:12.242	6.301731	0.35435268	7.1349387	0.0007171558	-0.030376496	0.01351295	6.443616	0.37118077	7.383249	Multitasking_Watch
15:50:12.264	6.301731	0.35435268	7.1349387	0.0007171558	-0.030376496	0.01351295	6.443616	0.37118077	7.383249	Multitasking_Watch
15:50:12.287	6.301731	0.35435268	7.1349387	0.0007171558	-0.030376496	0.01351295	6.443616	0.37118077	7.383249	Multitasking_Watch
15:50:12.310	6.301731	0.35435268	7.1349387	0.0007171558	-0.030376496	0.01351295	6.443616	0.37118077	7.383249	Multitasking_Watch
15:50:12.332	6.2921543	0.38547826	7.0128307	0.009880135	-0.029154766	0.008626028	6.4534593	0.37602118	7.3743997	Multitasking_Watch
15:50:12.354	6.2921543	0.38547826	7.0128307	0.009880135	-0.029154766	0.008626028	6.4534593	0.37602118	7.3743997	Multitasking_Watch
15:50:12.376	6.2921543	0.38547826	7.0128307	0.009880135	-0.029154766	0.008626028	6.4534593	0.37602118	7.3743997	Multitasking_Watch
15:50:12.399	6.2921543	0.38547826	7.0128307	0.009880135	-0.029154766	0.008626028	6.4534593	0.37602118	7.3743997	Multitasking_Watch
15:50:12.421	6.2921543	0.38547826	7.0128307	0.009880135	-0.029154766	0.008626028	6.4534593	0.37602118	7.3743997	Multitasking_Watch
15:50:12.443	6.2921543	0.38547826	7.0128307	0.009880135	-0.029154766	0.008626028	6.4534593	0.37602118	7.3743997	Multitasking_Watch
15:50:12.466	6.2921543	0.38547826	7.0128307	0.009880135	-0.029154766	0.008626028	6.4534593	0.37602118	7.3743997	Multitasking_Watch
15:50:12.489	6.2921543	0.38547826	7.0128307	0.009880135	-0.029154766	0.008626028	6.4534593	0.37602118	7.3743997	Multitasking_Watch
15:50:12.510	6.2586346	0.4189981	7.2091613	0.001328021	0.012384071	0.0037391062	6.4489956	0.37897098	7.3781533	Multitasking_Watch
15:50:12.534	6.2586346	0.4189981	7.2091613	0.001328021	0.012384071	0.0037391062	6.4489956	0.37897098	7.3781533	Multitasking_Watch
15:50:12.556	6.2586346	0.4189981	7.2091613	0.001328021	0.012384071	0.0037391062	6.4489956	0.37897098	7.3781533	Multitasking_Watch
15:50:12.579	6.2586346	0.4189981	7.2091613	0.001328021	0.012384071	0.0037391062	6.4489956	0.37897098	7.3781533	Multitasking_Watch
15:50:12.602	6.2586346	0.4189981	7.2091613	0.001328021	0.012384071	0.0037391062	6.4489956	0.37897098	7.3781533	Multitasking_Watch
15:50:12.624	6.2586346	0.4189981	7.2091613	0.001328021	0.012384071	0.0037391062	6.4489956	0.37897098	7.3781533	Multitasking_Watch
15:50:12.645	6.2586346	0.4189981	7.2091613	0.001328021	0.012384071	0.0037391062	6.4489956	0.37897098	7.3781533	Multitasking_Watch
15:50:12.667	6.2586346	0.4189981	7.2091613	0.001328021	0.012384071	0.0037391062	6.4489956	0.37897098	7.3781533	Multitasking_Watch
15:50:12.689	6.2275085	0.41420954	7.1133904	-0.009056688	0.0007776315	0.0012956453	6.4397993	0.37801588	7.3862305	Multitasking_Watch
15:50:12.711	6.2275085	0.41420954	7.1133904	-0.009056688	0.0007776315	0.0012956453	6.4397993	0.37801588	7.3862305	Multitasking_Watch
15:50:12.732	6.2275085	0.41420954	7.1133904	-0.009056688	0.0007776315	0.0012956453	6.4397993	0.37801588	7.3862305	Multitasking_Watch
15:50:12.754	6.2275085	0.41420954	7.1133904	-0.009056688	0.0007776315	0.0012956453	6.4397993	0.37801588	7.3862305	Multitasking_Watch
15:50:12.777	6.2275085	0.41420954	7.1133904	-0.009056688	0.0007776315	0.0012956453	6.4397993	0.37801588	7.3862305	Multitasking_Watch
15:50:12.799	6.2275085	0.41420954	7.1133904	-0.009056688	0.0007776315	0.0012956453	6.4397993	0.37801588	7.3862305	Multitasking_Watch
15:50:12.822	6.2275085	0.41420954	7.1133904	-0.009056688	0.0007776315	0.0012956453	6.4397993	0.37801588	7.3862305	Multitasking_Watch
15:50:12.844	6.2275085	0.41420954	7.1133904	-0.009056688	0.0007776315	0.0012956453	6.4397993	0.37801588	7.3862305	Multitasking_Watch
15:50:12.867	6.2251143	0.39266106	7.118179	-0.0023371703	0.008108014	0.010458624	6.4218235	0.37115854	7.402214	Multitasking_Watch
15:50:12.889	6.2251143	0.39266106	7.118179	-0.0023371703	0.008108014	0.010458624	6.4218235	0.37115854	7.402214	Multitasking_Watch
15:50:12.911	6.2251143	0.39266106	7.118179	-0.0023371703	0.008108014	0.010458624	6.4218235	0.37115854	7.402214	Multitasking_Watch
15:50:12.933	6.2251143	0.39266106	7.118179	-0.0023371703	0.008108014	0.010458624	6.4218235	0.37115854	7.402214	Multitasking_Watch
15:50:12.956	6.2251143	0.39266106	7.118179	-0.0023371703	0.008108014	0.010458624	6.4218235	0.37115854	7.402214	Multitasking_Watch
15:50:12.977	6.2251143	0.39266106	7.118179	-0.0023371703	0.008108014	0.010458624	6.4218235	0.37115854	7.402214	Multitasking_Watch
15:50:13.001	6.2251143	0.39266106	7.118179	-0.0023371703	0.008108014	0.010458624	6.4218235	0.37115854	7.402214	Multitasking_Watch
15:50:13.024	6.2251143	0.39266106	7.118179	-0.0023371703	0.008108014	0.010458624	6.4218235	0.37115854	7.402214	Multitasking_Watch
15:50:13.046	6.2083545	0.33519846	7.14691	-0.007834958	-0.022435248	0.026951985	6.417115	0.36740124	7.4064837	Multitasking_Watch
15:50:13.069	6.2083545	0.33519846	7.14691	-0.007834958	-0.022435248	0.026951985	6.417115	0.36740124	7.4064837	Multitasking_Watch
15:50:13.092	6.2083545	0.33519846	7.14691	-0.007834958	-0.022435248	0.026951985	6.417115	0.36740124	7.4064837	Multitasking_Watch
15:50:13.114	6.2083545	0.33519846	7.14691	-0.007834958	-0.022435248	0.026951985	6.417115	0.36740124	7.4064837	Multitasking_Watch
15:50:13.137	6.2083545	0.33519846	7.14691	-0.007834958	-0.022435248	0.026951985	6.417115	0.36740124	7.4064837	Multitasking_Watch
15:50:13.158	6.2083545	0.33519846	7.14691	-0.007834958	-0.022435248	0.026951985	6.417115	0.36740124	7.4064837	Multitasking_Watch
15:50:13.180	6.2083545	0.33519846	7.14691	-0.007834958	-0.022435248	0.026951985	6.417115	0.36740124	7.4064837	Multitasking_Watch
15:50:13.204	6.2083545	0.33519846	7.14691	-0.007834958	-0.022435248	0.026951985	6.417115	0.36740124	7.4064837	Multitasking_Watch
15:50:13.226	6.184412	0.39505535	7.2977495	0.0074366736	-0.03587428	0.009847758	6.3968015	0.36578357	7.424117	Multitasking_Watch
15:50:13.249	6.184412	0.39505535	7.2977495	0.0074366736	-0.03587428	0.009847758	6.3968015	0.36578357	7.424117	Multitasking_Watch
15:50:13.272	6.184412	0.39505535	7.2977495	0.0074366736	-0.03587428	0.009847758	6.3968015	0.36578357	7.424117	Multitasking_Watch
15:50:13.295	6.184412	0.39505535	7.2977495	0.0074366736	-0.03587428	0.009847758	6.3968015	0.36578357	7.424117	Multitasking_Watch
15:50:13.317	6.184412	0.39505535	7.2977495	0.0074366736	-0.03587428	0.009847758	6.3968015	0.36578357	7.424117	Multitasking_Watch
15:50:13.341	6.184412	0.39505535	7.2977495	0.0074366736	-0.03587428	0.009847758	6.3968015	0.36578357	7.424117	Multitasking_Watch
15:50:13.366	6.184412	0.39505535	7.2977495	0.0074366736	-0.03587428	0.009847758	6.3968015	0.36578357	7.424117	Multitasking_Watch
15:50:13.388	6.184412	0.39505535	7.2977495	0.0074366736	-0.03587428	0.009847758	6.3968015	0.36578357	7.424117	Multitasking_Watch
15:50:13.410	6.1748347	0.37829542	7.2546525	-0.013332745	0.032542624	-0.0054238723	6.387013	0.36394936	7.4326277	Multitasking_Watch
15:50:13.434	6.1748347	0.37829542	7.2546525	-0.013332745	0.032542624	-0.0054238723	6.387013	0.36394936	7.4326277	Multitasking_Watch
15:50:13.455	6.1748347	0.37829542	7.2546525	-0.013332745	0.032542624	-0.0054238723	6.387013	0.36394936	7.4326277	Multitasking_Watch
15:50:13.477	6.1748347	0.37829542	7.2546525	-0.013332745	0.032542624	-0.0054238723	6.387013	0.36394936	7.4326277	Multitasking_Watch
15:50:13.499	6.1748347	0.37829542	7.2546525	-0.013332745	0.032542624	-0.0054238723	6.387013	0.36394936	7.4326277	Multitasking_Watch
15:50:13.522	6.1748347	0.37829542	7.2546525	-0.013332745	0.032542624	-0.0054238723	6.387013	0.36394936	7.4326277	Multitasking_Watch
15:50:13.544	6.1748347	0.37829542	7.2546525	-0.013332745	0.032542624	-0.0054238723	6.387013	0.36394936	7.4326277	Multitasking_Watch
15:50:13.566	6.1748347	0.37829542	7.2546525	-0.013332745	0.032542624	-0.0054238723	6.387013	0.36394936	7.4326277	Multitasking_Watch
15:50:13.590	6.201172	0.4285752	7.1732473	-0.012111015	0.027044836	-0.001758681	6.388795	0.36599723	7.430989	Multitasking_Watch
15:50:13.613	6.201172	0.4285752	7.1732473	-0.012111015	0.027044836	-0.001758681	6.388795	0.36599723	7.430989	Multitasking_Watch
15:50:13.636	6.201172	0.4285752	7.1732473	-0.012111015	0.027044836	-0.001758681	6.388795	0.36599723	7.430989	Multitasking_Watch
15:50:13.659	6.201172	0.4285752	7.1732473	-0.012111015	0.027044836	-0.001758681	6.388795	0.36599723	7.430989	Multitasking_Watch
15:50:13.681	6.201172	0.4285752	7.1732473	-0.012111015	0.027044836	-0.001758681	6.388795	0.36599723	7.430989	Multitasking_Watch
15:50:13.703	6.201172	0.4285752	7.1732473	-0.012111015	0.027044836	-0.001758681	6.388795	0.36599723	7.430989	Multitasking_Watch
15:50:13.724	6.201172	0.4285752	7.1732473	-0.012111015	0.027044836	-0.001758681	6.388795	0.36599723	7.430989	Multitasking_Watch
15:50:13.746	6.201172	0.4285752	7.1732473	-0.012111015	0.027044836	-0.001758681	6.388795	0.36599723	7.430989	Multitasking_Watch
15:50:13.768	6.1532865	0.49082634	7.240287	-0.0029480357	0.02276878	-0.012754255	6.380739	0.36126933	7.438144	Multitasking_Watch
15:50:13.789	6.1532865	0.49082634	7.240287	-0.0029480357	0.02276878	-0.012754255	6.380739	0.36126933	7.438144	Multitasking_Watch
15:50:13.811	6.1532865	0.49082634	7.240287	-0.0029480357	0.02276878	-0.012754255	6.380739	0.36126933	7.438144	Multitasking_Watch
15:50:13.834	6.1532865	0.49082634	7.240287	-0.0029480357	0.02276878	-0.012754255	6.380739	0.36126933	7.438144	Multitasking_Watch
15:50:13.855	6.1532865	0.49082634	7.240287	-0.0029480357	0.02276878	-0.012754255	6.380739	0.36126933	7.438144	Multitasking_Watch
15:50:13.878	6.1532865	0.49082634	7.240287	-0.0029480357	0.02276878	-0.012754255	6.380739	0.36126933	7.438144	Multitasking_Watch
15:50:13.901	6.1532865	0.49082634	7.240287	-0.0029480357	0.02276878	-0.012754255	6.380739	0.36126933	7.438144	Multitasking_Watch
15:50:13.924	6.1532865	0.49082634	7.240287	-0.0029480357	0.02276878	-0.012754255	6.380739	0.36126933	7.438144	Multitasking_Watch
15:50:13.945	6.229903	0.38068968	7.1924014	-0.0011154399	0.015438397	0.00068477995	6.379247	0.35977265	7.439493	Multitasking_Watch
15:50:13.967	6.229903	0.38068968	7.1924014	-0.0011154399	0.015438397	0.00068477995	6.379247	0.35977265	7.439493	Multitasking_Watch
15:50:13.989	6.229903	0.38068968	7.1924014	-0.0011154399	0.015438397	0.00068477995	6.379247	0.35977265	7.439493	Multitasking_Watch
15:50:14.010	6.229903	0.38068968	7.1924014	-0.0011154399	0.015438397	0.00068477995	6.379247	0.35977265	7.439493	Multitasking_Watch
15:50:14.034	6.229903	0.38068968	7.1924014	-0.0011154399	0.015438397	0.00068477995	6.379247	0.35977265	7.439493	Multitasking_Watch
15:50:14.055	6.229903	0.38068968	7.1924014	-0.0011154399	0.015438397	0.00068477995	6.379247	0.35977265	7.439493	Multitasking_Watch
15:50:14.078	6.229903	0.38068968	7.1924014	-0.0011154399	0.015438397	0.00068477995	6.379247	0.35977265	7.439493	Multitasking_Watch
15:50:14.104	6.229903	0.38068968	7.1924014	-0.0011154399	0.015438397	0.00068477995	6.379247	0.35977265	7.439493	Multitasking_Watch
15:50:14.127	6.2251143	0.33519846	7.18043	0.003771482	-0.037096012	-0.003591277	6.382154	0.3667489	7.436657	Multitasking_Watch
15:50:14.150	6.2251143	0.33519846	7.18043	0.003771482	-0.037096012	-0.003591277	6.382154	0.3667489	7.436657	Multitasking_Watch
15:50:14.175	6.2251143	0.33519846	7.18043	0.003771482	-0.037096012	-0.003591277	6.382154	0.3667489	7.436657	Multitasking_Watch
15:50:14.202	6.2251143	0.33519846	7.18043	0.003771482	-0.037096012	-0.003591277	6.382154	0.3667489	7.436657	Multitasking_Watch
15:50:14.224	6.2251143	0.33519846	7.18043	0.003771482	-0.037096012	-0.003591277	6.382154	0.3667489	7.436657	Multitasking_Watch
15:50:14.245	6.2251143	0.33519846	7.18043	0.003771482	-0.037096012	-0.003591277	6.382154	0.3667489	7.436657	Multitasking_Watch
15:50:14.268	6.2251143	0.33519846	7.18043	0.003771482	-0.037096012	-0.003591277	6.382154	0.3667489	7.436657	Multitasking_Watch
15:50:14.293	6.2251143	0.33519846	7.18043	0.003771482	-0.037096012	-0.003591277	6.382154	0.3667489	7.436657	Multitasking_Watch
15:50:14.315	6.2346916	0.38787252	7.1756415	0.0104910005	-0.026711304	-0.0060347375	6.39999	0.3772525	7.420791	Multitasking_Watch
15:50:14.337	6.2346916	0.38787252	7.1756415	0.0104910005	-0.026711304	-0.0060347375	6.39999	0.3772525	7.420791	Multitasking_Watch
15:50:14.360	6.2346916	0.38787252	7.1756415	0.0104910005	-0.026711304	-0.0060347375	6.39999	0.3772525	7.420791	Multitasking_Watch
15:50:14.383	6.2346916	0.38787252	7.1756415	0.0104910005	-0.026711304	-0.0060347375	6.39999	0.3772525	7.420791	Multitasking_Watch
15:50:14.405	6.2346916	0.38787252	7.1756415	0.0104910005	-0.026711304	-0.0060347375	6.39999	0.3772525	7.420791	Multitasking_Watch
15:50:14.428	6.2346916	0.38787252	7.1756415	0.0104910005	-0.026711304	-0.0060347375	6.39999	0.3772525	7.420791	Multitasking_Watch
15:50:14.449	6.2346916	0.38787252	7.1756415	0.0104910005	-0.026711304	-0.0060347375	6.39999	0.3772525	7.420791	Multitasking_Watch
15:50:14.472	6.2346916	0.38787252	7.1756415	0.0104910005	-0.026711304	-0.0060347375	6.39999	0.3772525	7.420791	Multitasking_Watch
15:50:14.495	6.186806	0.3519584	7.1947956	0.015377922	-0.030987361	-0.0048130075	6.386162	0.36908728	7.4331045	Multitasking_Watch
15:50:14.517	6.186806	0.3519584	7.1947956	0.015377922	-0.030987361	-0.0048130075	6.386162	0.36908728	7.4331045	Multitasking_Watch
15:50:14.539	6.186806	0.3519584	7.1947956	0.015377922	-0.030987361	-0.0048130075	6.386162	0.36908728	7.4331045	Multitasking_Watch
15:50:14.560	6.186806	0.3519584	7.1947956	0.015377922	-0.030987361	-0.0048130075	6.386162	0.36908728	7.4331045	Multitasking_Watch
15:50:14.582	6.186806	0.3519584	7.1947956	0.015377922	-0.030987361	-0.0048130075	6.386162	0.36908728	7.4331045	Multitasking_Watch
15:50:14.605	6.186806	0.3519584	7.1947956	0.015377922	-0.030987361	-0.0048130075	6.386162	0.36908728	7.4331045	Multitasking_Watch
15:50:14.626	6.186806	0.3519584	7.1947956	0.015377922	-0.030987361	-0.0048130075	6.386162	0.36908728	7.4331045	Multitasking_Watch
15:50:14.649	6.186806	0.3519584	7.1947956	0.015377922	-0.030987361	-0.0048130075	6.386162	0.36908728	7.4331045	Multitasking_Watch
15:50:14.671	6.193989	0.42378664	7.2354984	-0.0011154399	-0.020602651	-0.0011478158	6.38236	0.36890462	7.4363766	Multitasking_Watch
15:50:14.694	6.193989	0.42378664	7.2354984	-0.0011154399	-0.020602651	-0.0011478158	6.38236	0.36890462	7.4363766	Multitasking_Watch
15:50:14.717	6.193989	0.42378664	7.2354984	-0.0011154399	-0.020602651	-0.0011478158	6.38236	0.36890462	7.4363766	Multitasking_Watch
15:50:14.742	6.193989	0.42378664	7.2354984	-0.0011154399	-0.020602651	-0.0011478158	6.38236	0.36890462	7.4363766	Multitasking_Watch
15:50:14.764	6.193989	0.42378664	7.2354984	-0.0011154399	-0.020602651	-0.0011478158	6.38236	0.36890462	7.4363766	Multitasking_Watch
15:50:14.786	6.193989	0.42378664	7.2354984	-0.0011154399	-0.020602651	-0.0011478158	6.38236	0.36890462	7.4363766	Multitasking_Watch
15:50:14.807	6.193989	0.42378664	7.2354984	-0.0011154399	-0.020602651	-0.0011478158	6.38236	0.36890462	7.4363766	Multitasking_Watch
15:50:14.829	6.193989	0.42378664	7.2354984	-0.0011154399	-0.020602651	-0.0011478158	6.38236	0.36890462	7.4363766	Multitasking_Watch
15:50:14.851	6.2251143	0.3974496	7.142122	0.028816957	-0.08840869	0.0019065104	6.3932853	0.37128803	7.426865	Multitasking_Watch
15:50:14.874	6.2251143	0.3974496	7.142122	0.028816957	-0.08840869	0.0019065104	6.3932853	0.37128803	7.426865	Multitasking_Watch
15:50:14.897	6.2251143	0.3974496	7.142122	0.028816957	-0.08840869	0.0019065104	6.3932853	0.37128803	7.426865	Multitasking_Watch
15:50:14.920	6.2251143	0.3974496	7.142122	0.028816957	-0.08840869	0.0019065104	6.3932853	0.37128803	7.426865	Multitasking_Watch
15:50:14.942	6.2251143	0.3974496	7.142122	0.028816957	-0.08840869	0.0019065104	6.3932853	0.37128803	7.426865	Multitasking_Watch
15:50:14.965	6.2251143	0.3974496	7.142122	0.028816957	-0.08840869	0.0019065104	6.3932853	0.37128803	7.426865	Multitasking_Watch
15:50:14.988	6.2251143	0.3974496	7.142122	0.028816957	-0.08840869	0.0019065104	6.3932853	0.37128803	7.426865	Multitasking_Watch
15:50:15.011	6.2251143	0.3974496	7.142122	0.028816957	-0.08840869	0.0019065104	6.3932853	0.37128803	7.426865	Multitasking_Watch
15:50:15.033	6.196383	0.4740664	7.26423	0.014767056	-0.033430822	-0.014586851	6.392616	0.37548724	7.42723	Multitasking_Watch
15:50:15.055	6.196383	0.4740664	7.26423	0.014767056	-0.033430822	-0.014586851	6.392616	0.37548724	7.42723	Multitasking_Watch
15:50:15.078	6.196383	0.4740664	7.26423	0.014767056	-0.033430822	-0.014586851	6.392616	0.37548724	7.42723	Multitasking_Watch
15:50:15.100	6.196383	0.4740664	7.26423	0.014767056	-0.033430822	-0.014586851	6.392616	0.37548724	7.42723	Multitasking_Watch
15:50:15.122	6.196383	0.4740664	7.26423	0.014767056	-0.033430822	-0.014586851	6.392616	0.37548724	7.42723	Multitasking_Watch
15:50:15.144	6.196383	0.4740664	7.26423	0.014767056	-0.033430822	-0.014586851	6.392616	0.37548724	7.42723	Multitasking_Watch
15:50:15.167	6.196383	0.4740664	7.26423	0.014767056	-0.033430822	-0.014586851	6.392616	0.37548724	7.42723	Multitasking_Watch
15:50:15.189	6.196383	0.4740664	7.26423	0.014767056	-0.033430822	-0.014586851	6.392616	0.37548724	7.42723	Multitasking_Watch
15:50:15.211	6.2346916	0.41420954	7.108602	0.0025497514	-0.014493999	0.0037391062	6.4065957	0.38038054	7.414927	Multitasking_Watch
15:50:15.234	6.2346916	0.41420954	7.108602	0.0025497514	-0.014493999	0.0037391062	6.4065957	0.38038054	7.414927	Multitasking_Watch
15:50:15.256	6.2346916	0.41420954	7.108602	0.0025497514	-0.014493999	0.0037391062	6.4065957	0.38038054	7.414927	Multitasking_Watch
15:50:15.280	6.2346916	0.41420954	7.108602	0.0025497514	-0.014493999	0.0037391062	6.4065957	0.38038054	7.414927	Multitasking_Watch
15:50:15.302	6.2346916	0.41420954	7.108602	0.0025497514	-0.014493999	0.0037391062	6.4065957	0.38038054	7.414927	Multitasking_Watch
15:50:15.324	6.2346916	0.41420954	7.108602	0.0025497514	-0.014493999	0.0037391062	6.4065957	0.38038054	7.414927	Multitasking_Watch
15:50:15.346	6.2346916	0.41420954	7.108602	0.0025497514	-0.014493999	0.0037391062	6.4065957	0.38038054	7.414927	Multitasking_Watch
15:50:15.367	6.2346916	0.41420954	7.108602	0.0025497514	-0.014493999	0.0037391062	6.4065957	0.38038054	7.414927	Multitasking_Watch
15:50:15.397	6.22272	0.44533512	7.1828246	-0.0017263051	0.0062754187	0.017789008	6.390233	0.37701896	7.429208	Multitasking_Watch
15:50:15.419	6.22272	0.44533512	7.1828246	-0.0017263051	0.0062754187	0.017789008	6.390233	0.37701896	7.429208	Multitasking_Watch
15:50:15.442	6.22272	0.44533512	7.1828246	-0.0017263051	0.0062754187	0.017789008	6.390233	0.37701896	7.429208	Multitasking_Watch
15:50:15.464	6.22272	0.44533512	7.1828246	-0.0017263051	0.0062754187	0.017789008	6.390233	0.37701896	7.429208	Multitasking_Watch
15:50:15.487	6.22272	0.44533512	7.1828246	-0.0017263051	0.0062754187	0.017789008	6.390233	0.37701896	7.429208	Multitasking_Watch
15:50:15.509	6.22272	0.44533512	7.1828246	-0.0017263051	0.0062754187	0.017789008	6.390233	0.37701896	7.429208	Multitasking_Watch
15:50:15.532	6.22272	0.44533512	7.1828246	-0.0017263051	0.0062754187	0.017789008	6.390233	0.37701896	7.429208	Multitasking_Watch
15:50:15.555	6.22272	0.44533512	7.1828246	-0.0017263051	0.0062754187	0.017789008	6.390233	0.37701896	7.429208	Multitasking_Watch
15:50:15.576	6.177229	0.48843205	7.223527	0.006825808	-0.019380921	0.0019065104	6.394559	0.3790335	7.425377	Multitasking_Watch
15:50:15.598	6.177229	0.48843205	7.223527	0.006825808	-0.019380921	0.0019065104	6.394559	0.3790335	7.425377	Multitasking_Watch
15:50:15.620	6.177229	0.48843205	7.223527	0.006825808	-0.019380921	0.0019065104	6.394559	0.3790335	7.425377	Multitasking_Watch
15:50:15.642	6.177229	0.48843205	7.223527	0.006825808	-0.019380921	0.0019065104	6.394559	0.3790335	7.425377	Multitasking_Watch
15:50:15.665	6.177229	0.48843205	7.223527	0.006825808	-0.019380921	0.0019065104	6.394559	0.3790335	7.425377	Multitasking_Watch
15:50:15.687	6.177229	0.48843205	7.223527	0.006825808	-0.019380921	0.0019065104	6.394559	0.3790335	7.425377	Multitasking_Watch
15:50:15.710	6.177229	0.48843205	7.223527	0.006825808	-0.019380921	0.0019065104	6.394559	0.3790335	7.425377	Multitasking_Watch
15:50:15.733	6.177229	0.48843205	7.223527	0.006825808	-0.019380921	0.0019065104	6.394559	0.3790335	7.425377	Multitasking_Watch
15:50:15.758	6.22272	0.38787252	7.1373334	0.0019388862	0.0032210925	0.005571702	6.4039345	0.38594666	7.416936	Multitasking_Watch
15:50:15.780	6.22272	0.38787252	7.1373334	0.0019388862	0.0032210925	0.005571702	6.4039345	0.38594666	7.416936	Multitasking_Watch
15:50:15.803	6.22272	0.38787252	7.1373334	0.0019388862	0.0032210925	0.005571702	6.4039345	0.38594666	7.416936	Multitasking_Watch
15:50:15.826	6.22272	0.38787252	7.1373334	0.0019388862	0.0032210925	0.005571702	6.4039345	0.38594666	7.416936	Multitasking_Watch
15:50:15.847	6.22272	0.38787252	7.1373334	0.0019388862	0.0032210925	0.005571702	6.4039345	0.38594666	7.416936	Multitasking_Watch
15:50:15.869	6.22272	0.38787252	7.1373334	0.0019388862	0.0032210925	0.005571702	6.4039345	0.38594666	7.416936	Multitasking_Watch
15:50:15.891	6.22272	0.38787252	7.1373334	0.0019388862	0.0032210925	0.005571702	6.4039345	0.38594666	7.416936	Multitasking_Watch
15:50:15.913	6.22272	0.38787252	7.1373334	0.0019388862	0.0032210925	0.005571702	6.4039345	0.38594666	7.416936	Multitasking_Watch
15:50:15.935	6.22272	0.37829542	7.190007	-0.00050457474	-0.007163617	7.391469e-05	6.394206	0.3882643	7.425204	Multitasking_Watch
15:50:15.959	6.22272	0.37829542	7.190007	-0.00050457474	-0.007163617	7.391469e-05	6.394206	0.3882643	7.425204	Multitasking_Watch
15:50:15.984	6.22272	0.37829542	7.190007	-0.00050457474	-0.007163617	7.391469e-05	6.394206	0.3882643	7.425204	Multitasking_Watch
15:50:16.007	6.22272	0.37829542	7.190007	-0.00050457474	-0.007163617	7.391469e-05	6.394206	0.3882643	7.425204	Multitasking_Watch
15:50:16.028	6.22272	0.37829542	7.190007	-0.00050457474	-0.007163617	7.391469e-05	6.394206	0.3882643	7.425204	Multitasking_Watch
15:50:16.052	6.22272	0.37829542	7.190007	-0.00050457474	-0.007163617	7.391469e-05	6.394206	0.3882643	7.425204	Multitasking_Watch
15:50:16.075	6.22272	0.37829542	7.190007	-0.00050457474	-0.007163617	7.391469e-05	6.394206	0.3882643	7.425204	Multitasking_Watch
15:50:16.097	6.22272	0.37829542	7.190007	-0.00050457474	-0.007163617	7.391469e-05	6.394206	0.3882643	7.425204	Multitasking_Watch
15:50:16.119	6.2490573	0.38787252	7.0607166	0.019043114	-0.06825014	0.004349971	6.4019947	0.38910338	7.4184513	Multitasking_Watch
15:50:16.141	6.2490573	0.38787252	7.0607166	0.019043114	-0.06825014	0.004349971	6.4019947	0.38910338	7.4184513	Multitasking_Watch
15:50:16.163	6.2490573	0.38787252	7.0607166	0.019043114	-0.06825014	0.004349971	6.4019947	0.38910338	7.4184513	Multitasking_Watch
15:50:16.187	6.2490573	0.38787252	7.0607166	0.019043114	-0.06825014	0.004349971	6.4019947	0.38910338	7.4184513	Multitasking_Watch
15:50:16.208	6.2490573	0.38787252	7.0607166	0.019043114	-0.06825014	0.004349971	6.4019947	0.38910338	7.4184513	Multitasking_Watch
15:50:16.229	6.2490573	0.38787252	7.0607166	0.019043114	-0.06825014	0.004349971	6.4019947	0.38910338	7.4184513	Multitasking_Watch
15:50:16.251	6.2490573	0.38787252	7.0607166	0.019043114	-0.06825014	0.004349971	6.4019947	0.38910338	7.4184513	Multitasking_Watch
15:50:16.274	6.2490573	0.38787252	7.0607166	0.019043114	-0.06825014	0.004349971	6.4019947	0.38910338	7.4184513	Multitasking_Watch
15:50:16.297	6.2346916	0.42378664	7.269018	0.004993213	-0.02365698	0.01351295	6.412663	0.39750353	7.4087796	Multitasking_Watch
15:50:16.320	6.2346916	0.42378664	7.269018	0.004993213	-0.02365698	0.01351295	6.412663	0.39750353	7.4087796	Multitasking_Watch
15:50:16.343	6.2346916	0.42378664	7.269018	0.004993213	-0.02365698	0.01351295	6.412663	0.39750353	7.4087796	Multitasking_Watch
15:50:16.364	6.2346916	0.42378664	7.269018	0.004993213	-0.02365698	0.01351295	6.412663	0.39750353	7.4087796	Multitasking_Watch
15:50:16.385	6.2346916	0.42378664	7.269018	0.004993213	-0.02365698	0.01351295	6.412663	0.39750353	7.4087796	Multitasking_Watch
15:50:16.408	6.2346916	0.42378664	7.269018	0.004993213	-0.02365698	0.01351295	6.412663	0.39750353	7.4087796	Multitasking_Watch
15:50:16.431	6.2346916	0.42378664	7.269018	0.004993213	-0.02365698	0.01351295	6.412663	0.39750353	7.4087796	Multitasking_Watch
15:50:16.452	6.2346916	0.42378664	7.269018	0.004993213	-0.02365698	0.01351295	6.412663	0.39750353	7.4087796	Multitasking_Watch
15:50:16.475	6.2275085	0.3902668	7.187613	0.016599651	-0.030376496	0.031228043	6.4256186	0.41321313	7.3966856	Multitasking_Watch
15:50:16.498	6.2275085	0.3902668	7.187613	0.016599651	-0.030376496	0.031228043	6.4256186	0.41321313	7.3966856	Multitasking_Watch
15:50:16.522	6.2275085	0.3902668	7.187613	0.016599651	-0.030376496	0.031228043	6.4256186	0.41321313	7.3966856	Multitasking_Watch
15:50:16.544	6.2275085	0.3902668	7.187613	0.016599651	-0.030376496	0.031228043	6.4256186	0.41321313	7.3966856	Multitasking_Watch
15:50:16.566	6.2275085	0.3902668	7.187613	0.016599651	-0.030376496	0.031228043	6.4256186	0.41321313	7.3966856	Multitasking_Watch
15:50:16.589	6.2275085	0.3902668	7.187613	0.016599651	-0.030376496	0.031228043	6.4256186	0.41321313	7.3966856	Multitasking_Watch
15:50:16.612	6.2275085	0.3902668	7.187613	0.016599651	-0.030376496	0.031228043	6.4256186	0.41321313	7.3966856	Multitasking_Watch
15:50:16.636	6.2275085	0.3902668	7.187613	0.016599651	-0.030376496	0.031228043	6.4256186	0.41321313	7.3966856	Multitasking_Watch
15:50:16.660	6.1915946	0.41181526	7.257047	-0.0047806315	-0.0010549643	7.391469e-05	6.427048	0.4148007	7.395357	Multitasking_Watch
15:50:16.682	6.1915946	0.41181526	7.257047	-0.0047806315	-0.0010549643	7.391469e-05	6.427048	0.4148007	7.395357	Multitasking_Watch
15:50:16.703	6.1915946	0.41181526	7.257047	-0.0047806315	-0.0010549643	7.391469e-05	6.427048	0.4148007	7.395357	Multitasking_Watch
15:50:16.726	6.1915946	0.41181526	7.257047	-0.0047806315	-0.0010549643	7.391469e-05	6.427048	0.4148007	7.395357	Multitasking_Watch
15:50:16.748	6.1915946	0.41181526	7.257047	-0.0047806315	-0.0010549643	7.391469e-05	6.427048	0.4148007	7.395357	Multitasking_Watch
15:50:16.769	6.1915946	0.41181526	7.257047	-0.0047806315	-0.0010549643	7.391469e-05	6.427048	0.4148007	7.395357	Multitasking_Watch
15:50:16.792	6.1915946	0.41181526	7.257047	-0.0047806315	-0.0010549643	7.391469e-05	6.427048	0.4148007	7.395357	Multitasking_Watch
15:50:16.814	6.1915946	0.41181526	7.257047	-0.0047806315	-0.0010549643	7.391469e-05	6.427048	0.4148007	7.395357	Multitasking_Watch
15:50:16.836	6.2682114	0.38547826	7.2091613	-0.0011154399	0.0032210925	0.015956411	6.4201536	0.4091472	7.4016557	Multitasking_Watch
15:50:16.860	6.2682114	0.38547826	7.2091613	-0.0011154399	0.0032210925	0.015956411	6.4201536	0.4091472	7.4016557	Multitasking_Watch
15:50:16.882	6.2682114	0.38547826	7.2091613	-0.0011154399	0.0032210925	0.015956411	6.4201536	0.4091472	7.4016557	Multitasking_Watch
15:50:16.905	6.2682114	0.38547826	7.2091613	-0.0011154399	0.0032210925	0.015956411	6.4201536	0.4091472	7.4016557	Multitasking_Watch
15:50:16.926	6.2682114	0.38547826	7.2091613	-0.0011154399	0.0032210925	0.015956411	6.4201536	0.4091472	7.4016557	Multitasking_Watch
15:50:16.948	6.2682114	0.38547826	7.2091613	-0.0011154399	0.0032210925	0.015956411	6.4201536	0.4091472	7.4016557	Multitasking_Watch
15:50:16.970	6.2682114	0.38547826	7.2091613	-0.0011154399	0.0032210925	0.015956411	6.4201536	0.4091472	7.4016557	Multitasking_Watch
15:50:16.992	6.2682114	0.38547826	7.2091613	-0.0011154399	0.0032210925	0.015956411	6.4201536	0.4091472	7.4016557	Multitasking_Watch
15:50:17.015	6.1915946	0.37590113	7.3384523	-0.003558901	0.020936184	0.006182567	6.384061	0.39432344	7.4336133	Multitasking_Watch
15:50:17.038	6.1915946	0.37590113	7.3384523	-0.003558901	0.020936184	0.006182567	6.384061	0.39432344	7.4336133	Multitasking_Watch
15:50:17.061	6.1915946	0.37590113	7.3384523	-0.003558901	0.020936184	0.006182567	6.384061	0.39432344	7.4336133	Multitasking_Watch
15:50:17.084	6.1915946	0.37590113	7.3384523	-0.003558901	0.020936184	0.006182567	6.384061	0.39432344	7.4336133	Multitasking_Watch
15:50:17.107	6.1915946	0.37590113	7.3384523	-0.003558901	0.020936184	0.006182567	6.384061	0.39432344	7.4336133	Multitasking_Watch
15:50:17.131	6.1915946	0.37590113	7.3384523	-0.003558901	0.020936184	0.006182567	6.384061	0.39432344	7.4336133	Multitasking_Watch
15:50:17.153	6.1915946	0.37590113	7.3384523	-0.003558901	0.020936184	0.006182567	6.384061	0.39432344	7.4336133	Multitasking_Watch
15:50:17.174	6.1915946	0.37590113	7.3384523	-0.003558901	0.020936184	0.006182567	6.384061	0.39432344	7.4336133	Multitasking_Watch
15:50:17.196	6.1700463	0.4956149	7.393521	-0.003558901	0.014827532	0.0012956453	6.3614173	0.38573945	7.4534454	Multitasking_Watch
15:50:17.218	6.1700463	0.4956149	7.393521	-0.003558901	0.014827532	0.0012956453	6.3614173	0.38573945	7.4534454	Multitasking_Watch
15:50:17.239	6.1700463	0.4956149	7.393521	-0.003558901	0.014827532	0.0012956453	6.3614173	0.38573945	7.4534454	Multitasking_Watch
15:50:17.261	6.1700463	0.4956149	7.393521	-0.003558901	0.014827532	0.0012956453	6.3614173	0.38573945	7.4534454	Multitasking_Watch
15:50:17.284	6.1700463	0.4956149	7.393521	-0.003558901	0.014827532	0.0012956453	6.3614173	0.38573945	7.4534454	Multitasking_Watch
15:50:17.307	6.1700463	0.4956149	7.393521	-0.003558901	0.014827532	0.0012956453	6.3614173	0.38573945	7.4534454	Multitasking_Watch
15:50:17.330	6.1700463	0.4956149	7.393521	-0.003558901	0.014827532	0.0012956453	6.3614173	0.38573945	7.4534454	Multitasking_Watch
15:50:17.352	6.1700463	0.4956149	7.393521	-0.003558901	0.014827532	0.0012956453	6.3614173	0.38573945	7.4534454	Multitasking_Watch
15:50:17.374	6.1987777	0.38787252	7.0870533	0.021486575	-0.07008274	-0.006645603	6.375251	0.38155895	7.4418335	Multitasking_Watch
15:50:17.397	6.1987777	0.38787252	7.0870533	0.021486575	-0.07008274	-0.006645603	6.375251	0.38155895	7.4418335	Multitasking_Watch
15:50:17.421	6.1987777	0.38787252	7.0870533	0.021486575	-0.07008274	-0.006645603	6.375251	0.38155895	7.4418335	Multitasking_Watch
15:50:17.442	6.1987777	0.38787252	7.0870533	0.021486575	-0.07008274	-0.006645603	6.375251	0.38155895	7.4418335	Multitasking_Watch
15:50:17.464	6.1987777	0.38787252	7.0870533	0.021486575	-0.07008274	-0.006645603	6.375251	0.38155895	7.4418335	Multitasking_Watch
15:50:17.486	6.1987777	0.38787252	7.0870533	0.021486575	-0.07008274	-0.006645603	6.375251	0.38155895	7.4418335	Multitasking_Watch
15:50:17.507	6.1987777	0.38787252	7.0870533	0.021486575	-0.07008274	-0.006645603	6.375251	0.38155895	7.4418335	Multitasking_Watch
15:50:17.530	6.1987777	0.38787252	7.0870533	0.021486575	-0.07008274	-0.006645603	6.375251	0.38155895	7.4418335	Multitasking_Watch
15:50:17.552	6.2059603	0.38547826	7.1924014	0.011712731	-0.057865433	0.0031282408	6.386761	0.38816988	7.431618	Multitasking_Watch
15:50:17.574	6.2059603	0.38547826	7.1924014	0.011712731	-0.057865433	0.0031282408	6.386761	0.38816988	7.431618	Multitasking_Watch
15:50:17.597	6.2059603	0.38547826	7.1924014	0.011712731	-0.057865433	0.0031282408	6.386761	0.38816988	7.431618	Multitasking_Watch
15:50:17.619	6.2059603	0.38547826	7.1924014	0.011712731	-0.057865433	0.0031282408	6.386761	0.38816988	7.431618	Multitasking_Watch
15:50:17.644	6.2059603	0.38547826	7.1924014	0.011712731	-0.057865433	0.0031282408	6.386761	0.38816988	7.431618	Multitasking_Watch
15:50:17.665	6.2059603	0.38547826	7.1924014	0.011712731	-0.057865433	0.0031282408	6.386761	0.38816988	7.431618	Multitasking_Watch
15:50:17.688	6.2059603	0.38547826	7.1924014	0.011712731	-0.057865433	0.0031282408	6.386761	0.38816988	7.431618	Multitasking_Watch
15:50:17.711	6.2059603	0.38547826	7.1924014	0.011712731	-0.057865433	0.0031282408	6.386761	0.38816988	7.431618	Multitasking_Watch
15:50:17.733	6.1987777	0.4836435	7.309721	-0.0017263051	-0.007163617	0.0012956453	6.3958864	0.39462095	7.4234257	Multitasking_Watch
15:50:17.755	6.1987777	0.4836435	7.309721	-0.0017263051	-0.007163617	0.0012956453	6.3958864	0.39462095	7.4234257	Multitasking_Watch
15:50:17.777	6.1987777	0.4836435	7.309721	-0.0017263051	-0.007163617	0.0012956453	6.3958864	0.39462095	7.4234257	Multitasking_Watch
15:50:17.800	6.1987777	0.4836435	7.309721	-0.0017263051	-0.007163617	0.0012956453	6.3958864	0.39462095	7.4234257	Multitasking_Watch
15:50:17.822	6.1987777	0.4836435	7.309721	-0.0017263051	-0.007163617	0.0012956453	6.3958864	0.39462095	7.4234257	Multitasking_Watch
15:50:17.844	6.1987777	0.4836435	7.309721	-0.0017263051	-0.007163617	0.0012956453	6.3958864	0.39462095	7.4234257	Multitasking_Watch
15:50:17.867	6.1987777	0.4836435	7.309721	-0.0017263051	-0.007163617	0.0012956453	6.3958864	0.39462095	7.4234257	Multitasking_Watch
15:50:17.889	6.1987777	0.4836435	7.309721	-0.0017263051	-0.007163617	0.0012956453	6.3958864	0.39462095	7.4234257	Multitasking_Watch
15:50:17.911	6.2107487	0.4860378	7.170853	0.02576263	-0.061530624	-0.011532525	6.40674	0.4002052	7.4137626	Multitasking_Watch
15:50:17.934	6.2107487	0.4860378	7.170853	0.02576263	-0.061530624	-0.011532525	6.40674	0.4002052	7.4137626	Multitasking_Watch
15:50:17.961	6.2107487	0.4860378	7.170853	0.02576263	-0.061530624	-0.011532525	6.40674	0.4002052	7.4137626	Multitasking_Watch
15:50:17.984	6.2107487	0.4860378	7.170853	0.02576263	-0.061530624	-0.011532525	6.40674	0.4002052	7.4137626	Multitasking_Watch
15:50:18.006	6.2107487	0.4860378	7.170853	0.02576263	-0.061530624	-0.011532525	6.40674	0.4002052	7.4137626	Multitasking_Watch
15:50:18.028	6.2107487	0.4860378	7.170853	0.02576263	-0.061530624	-0.011532525	6.40674	0.4002052	7.4137626	Multitasking_Watch
15:50:18.049	6.2107487	0.4860378	7.170853	0.02576263	-0.061530624	-0.011532525	6.40674	0.4002052	7.4137626	Multitasking_Watch
15:50:18.071	6.2107487	0.4860378	7.170853	0.02576263	-0.061530624	-0.011532525	6.40674	0.4002052	7.4137626	Multitasking_Watch
15:50:18.094	6.2586346	0.5123748	7.075082	-0.025550049	0.10645732	0.048943136	6.4187717	0.40812078	7.4029145	Multitasking_Watch
15:50:18.116	6.2586346	0.5123748	7.075082	-0.025550049	0.10645732	0.048943136	6.4187717	0.40812078	7.4029145	Multitasking_Watch
15:50:18.138	6.2586346	0.5123748	7.075082	-0.025550049	0.10645732	0.048943136	6.4187717	0.40812078	7.4029145	Multitasking_Watch
15:50:18.161	6.2586346	0.5123748	7.075082	-0.025550049	0.10645732	0.048943136	6.4187717	0.40812078	7.4029145	Multitasking_Watch
15:50:18.184	6.2586346	0.5123748	7.075082	-0.025550049	0.10645732	0.048943136	6.4187717	0.40812078	7.4029145	Multitasking_Watch
15:50:18.209	6.2586346	0.5123748	7.075082	-0.025550049	0.10645732	0.048943136	6.4187717	0.40812078	7.4029145	Multitasking_Watch
15:50:18.232	6.2586346	0.5123748	7.075082	-0.025550049	0.10645732	0.048943136	6.4187717	0.40812078	7.4029145	Multitasking_Watch
15:50:18.254	6.2586346	0.5123748	7.075082	-0.025550049	0.10645732	0.048943136	6.4187717	0.40812078	7.4029145	Multitasking_Watch
15:50:18.276	6.282577	0.4956149	6.8955116	0.029427823	-0.06275235	-0.002369546	6.4094305	0.401146	7.4113836	Multitasking_Watch
15:50:18.298	6.282577	0.4956149	6.8955116	0.029427823	-0.06275235	-0.002369546	6.4094305	0.401146	7.4113836	Multitasking_Watch
15:50:18.320	6.282577	0.4956149	6.8955116	0.029427823	-0.06275235	-0.002369546	6.4094305	0.401146	7.4113836	Multitasking_Watch
15:50:18.342	6.282577	0.4956149	6.8955116	0.029427823	-0.06275235	-0.002369546	6.4094305	0.401146	7.4113836	Multitasking_Watch
15:50:18.365	6.282577	0.4956149	6.8955116	0.029427823	-0.06275235	-0.002369546	6.4094305	0.401146	7.4113836	Multitasking_Watch
15:50:18.387	6.282577	0.4956149	6.8955116	0.029427823	-0.06275235	-0.002369546	6.4094305	0.401146	7.4113836	Multitasking_Watch
15:50:18.410	6.282577	0.4956149	6.8955116	0.029427823	-0.06275235	-0.002369546	6.4094305	0.401146	7.4113836	Multitasking_Watch
15:50:18.433	6.282577	0.4956149	6.8955116	0.029427823	-0.06275235	-0.002369546	6.4094305	0.401146	7.4113836	Multitasking_Watch
15:50:18.456	6.2753944	0.48843205	6.838049	0.0025497514	0.004442823	0.03306064	6.4352508	0.42814416	7.387459	Multitasking_Watch
15:50:18.477	6.2753944	0.48843205	6.838049	0.0025497514	0.004442823	0.03306064	6.4352508	0.42814416	7.387459	Multitasking_Watch
15:50:18.500	6.2753944	0.48843205	6.838049	0.0025497514	0.004442823	0.03306064	6.4352508	0.42814416	7.387459	Multitasking_Watch
15:50:18.523	6.2753944	0.48843205	6.838049	0.0025497514	0.004442823	0.03306064	6.4352508	0.42814416	7.387459	Multitasking_Watch
15:50:18.545	6.2753944	0.48843205	6.838049	0.0025497514	0.004442823	0.03306064	6.4352508	0.42814416	7.387459	Multitasking_Watch
15:50:18.566	6.2753944	0.48843205	6.838049	0.0025497514	0.004442823	0.03306064	6.4352508	0.42814416	7.387459	Multitasking_Watch
15:50:18.588	6.2753944	0.48843205	6.838049	0.0025497514	0.004442823	0.03306064	6.4352508	0.42814416	7.387459	Multitasking_Watch
15:50:18.610	6.2753944	0.48843205	6.838049	0.0025497514	0.004442823	0.03306064	6.4352508	0.42814416	7.387459	Multitasking_Watch
15:50:18.633	6.344828	0.6057515	7.063111	0.03981253	-0.095739074	0.0019065104	6.4495063	0.45380643	7.3734827	Multitasking_Watch
15:50:18.656	6.344828	0.6057515	7.063111	0.03981253	-0.095739074	0.0019065104	6.4495063	0.45380643	7.3734827	Multitasking_Watch
15:50:18.679	6.344828	0.6057515	7.063111	0.03981253	-0.095739074	0.0019065104	6.4495063	0.45380643	7.3734827	Multitasking_Watch
15:50:18.702	6.344828	0.6057515	7.063111	0.03981253	-0.095739074	0.0019065104	6.4495063	0.45380643	7.3734827	Multitasking_Watch
15:50:18.725	6.344828	0.6057515	7.063111	0.03981253	-0.095739074	0.0019065104	6.4495063	0.45380643	7.3734827	Multitasking_Watch
15:50:18.747	6.344828	0.6057515	7.063111	0.03981253	-0.095739074	0.0019065104	6.4495063	0.45380643	7.3734827	Multitasking_Watch
15:50:18.771	6.344828	0.6057515	7.063111	0.03981253	-0.095739074	0.0019065104	6.4495063	0.45380643	7.3734827	Multitasking_Watch
15:50:18.793	6.344828	0.6057515	7.063111	0.03981253	-0.095739074	0.0019065104	6.4495063	0.45380643	7.3734827	Multitasking_Watch
15:50:18.814	6.28976	0.5219519	6.9721284	0.015377922	-0.018770056	-0.02497156	6.4904723	0.48690382	7.3353252	Multitasking_Watch
15:50:18.836	6.28976	0.5219519	6.9721284	0.015377922	-0.018770056	-0.02497156	6.4904723	0.48690382	7.3353252	Multitasking_Watch
15:50:18.858	6.28976	0.5219519	6.9721284	0.015377922	-0.018770056	-0.02497156	6.4904723	0.48690382	7.3353252	Multitasking_Watch
15:50:18.881	6.28976	0.5219519	6.9721284	0.015377922	-0.018770056	-0.02497156	6.4904723	0.48690382	7.3353252	Multitasking_Watch
15:50:18.903	6.28976	0.5219519	6.9721284	0.015377922	-0.018770056	-0.02497156	6.4904723	0.48690382	7.3353252	Multitasking_Watch
15:50:18.925	6.28976	0.5219519	6.9721284	0.015377922	-0.018770056	-0.02497156	6.4904723	0.48690382	7.3353252	Multitasking_Watch
15:50:18.947	6.28976	0.5219519	6.9721284	0.015377922	-0.018770056	-0.02497156	6.4904723	0.48690382	7.3353252	Multitasking_Watch
15:50:18.968	6.28976	0.5219519	6.9721284	0.015377922	-0.018770056	-0.02497156	6.4904723	0.48690382	7.3353252	Multitasking_Watch
15:50:18.991	6.32328	0.5219519	7.0128307	0.040423397	-0.12811492	-0.03535627	6.5200677	0.5147008	7.307129	Multitasking_Watch
15:50:19.013	6.32328	0.5219519	7.0128307	0.040423397	-0.12811492	-0.03535627	6.5200677	0.5147008	7.307129	Multitasking_Watch
15:50:19.035	6.32328	0.5219519	7.0128307	0.040423397	-0.12811492	-0.03535627	6.5200677	0.5147008	7.307129	Multitasking_Watch
15:50:19.057	6.32328	0.5219519	7.0128307	0.040423397	-0.12811492	-0.03535627	6.5200677	0.5147008	7.307129	Multitasking_Watch
15:50:19.080	6.32328	0.5219519	7.0128307	0.040423397	-0.12811492	-0.03535627	6.5200677	0.5147008	7.307129	Multitasking_Watch
15:50:19.102	6.32328	0.5219519	7.0128307	0.040423397	-0.12811492	-0.03535627	6.5200677	0.5147008	7.307129	Multitasking_Watch
15:50:19.124	6.32328	0.5219519	7.0128307	0.040423397	-0.12811492	-0.03535627	6.5200677	0.5147008	7.307129	Multitasking_Watch
15:50:19.146	6.32328	0.5219519	7.0128307	0.040423397	-0.12811492	-0.03535627	6.5200677	0.5147008	7.307129	Multitasking_Watch
15:50:19.169	6.3328567	0.62251145	7.020014	-0.012111015	0.005053688	-0.024360694	6.547993	0.5607903	7.2787104	Multitasking_Watch
15:50:19.192	6.3328567	0.62251145	7.020014	-0.012111015	0.005053688	-0.024360694	6.547993	0.5607903	7.2787104	Multitasking_Watch
15:50:19.215	6.3328567	0.62251145	7.020014	-0.012111015	0.005053688	-0.024360694	6.547993	0.5607903	7.2787104	Multitasking_Watch
15:50:19.238	6.3328567	0.62251145	7.020014	-0.012111015	0.005053688	-0.024360694	6.547993	0.5607903	7.2787104	Multitasking_Watch
15:50:19.261	6.3328567	0.62251145	7.020014	-0.012111015	0.005053688	-0.024360694	6.547993	0.5607903	7.2787104	Multitasking_Watch
15:50:19.284	6.3328567	0.62251145	7.020014	-0.012111015	0.005053688	-0.024360694	6.547993	0.5607903	7.2787104	Multitasking_Watch
15:50:19.306	6.3328567	0.62251145	7.020014	-0.012111015	0.005053688	-0.024360694	6.547993	0.5607903	7.2787104	Multitasking_Watch
15:50:19.328	6.3328567	0.62251145	7.020014	-0.012111015	0.005053688	-0.024360694	6.547993	0.5607903	7.2787104	Multitasking_Watch
15:50:19.351	6.3998966	0.5363176	7.0607166	-0.01394361	0.014827532	0.009847758	6.5457397	0.5690338	7.2800965	Multitasking_Watch
15:50:19.372	6.3998966	0.5363176	7.0607166	-0.01394361	0.014827532	0.009847758	6.5457397	0.5690338	7.2800965	Multitasking_Watch
15:50:19.394	6.3998966	0.5363176	7.0607166	-0.01394361	0.014827532	0.009847758	6.5457397	0.5690338	7.2800965	Multitasking_Watch
15:50:19.417	6.3998966	0.5363176	7.0607166	-0.01394361	0.014827532	0.009847758	6.5457397	0.5690338	7.2800965	Multitasking_Watch
15:50:19.439	6.3998966	0.5363176	7.0607166	-0.01394361	0.014827532	0.009847758	6.5457397	0.5690338	7.2800965	Multitasking_Watch
15:50:19.461	6.3998966	0.5363176	7.0607166	-0.01394361	0.014827532	0.009847758	6.5457397	0.5690338	7.2800965	Multitasking_Watch
15:50:19.483	6.3998966	0.5363176	7.0607166	-0.01394361	0.014827532	0.009847758	6.5457397	0.5690338	7.2800965	Multitasking_Watch
15:50:19.506	6.3998966	0.5363176	7.0607166	-0.01394361	0.014827532	0.009847758	6.5457397	0.5690338	7.2800965	Multitasking_Watch
15:50:19.530	6.246663	0.6608198	7.2187386	0.009880135	0.0038319575	-0.00053695054	6.464618	0.5830819	7.3511224	Multitasking_Watch
15:50:19.553	6.246663	0.6608198	7.2187386	0.009880135	0.0038319575	-0.00053695054	6.464618	0.5830819	7.3511224	Multitasking_Watch
15:50:19.575	6.246663	0.6608198	7.2187386	0.009880135	0.0038319575	-0.00053695054	6.464618	0.5830819	7.3511224	Multitasking_Watch
15:50:19.597	6.246663	0.6608198	7.2187386	0.009880135	0.0038319575	-0.00053695054	6.464618	0.5830819	7.3511224	Multitasking_Watch
15:50:19.619	6.246663	0.6608198	7.2187386	0.009880135	0.0038319575	-0.00053695054	6.464618	0.5830819	7.3511224	Multitasking_Watch
15:50:19.640	6.246663	0.6608198	7.2187386	0.009880135	0.0038319575	-0.00053695054	6.464618	0.5830819	7.3511224	Multitasking_Watch
15:50:19.662	6.246663	0.6608198	7.2187386	0.009880135	0.0038319575	-0.00053695054	6.464618	0.5830819	7.3511224	Multitasking_Watch
15:50:19.684	6.246663	0.6608198	7.2187386	0.009880135	0.0038319575	-0.00053695054	6.464618	0.5830819	7.3511224	Multitasking_Watch
15:50:19.707	6.325674	0.5554718	7.16367	0.059971083	-0.08840869	-0.07322991	6.5102177	0.6249331	7.307311	Multitasking_Watch
15:50:19.731	6.325674	0.5554718	7.16367	0.059971083	-0.08840869	-0.07322991	6.5102177	0.6249331	7.307311	Multitasking_Watch
15:50:19.753	6.325674	0.5554718	7.16367	0.059971083	-0.08840869	-0.07322991	6.5102177	0.6249331	7.307311	Multitasking_Watch
15:50:19.776	6.325674	0.5554718	7.16367	0.059971083	-0.08840869	-0.07322991	6.5102177	0.6249331	7.307311	Multitasking_Watch
15:50:19.799	6.325674	0.5554718	7.16367	0.059971083	-0.08840869	-0.07322991	6.5102177	0.6249331	7.307311	Multitasking_Watch
15:50:19.820	6.325674	0.5554718	7.16367	0.059971083	-0.08840869	-0.07322991	6.5102177	0.6249331	7.307311	Multitasking_Watch
15:50:19.841	6.325674	0.5554718	7.16367	0.059971083	-0.08840869	-0.07322991	6.5102177	0.6249331	7.307311	Multitasking_Watch
15:50:19.862	6.325674	0.5554718	7.16367	0.059971083	-0.08840869	-0.07322991	6.5102177	0.6249331	7.307311	Multitasking_Watch
15:50:19.884	6.481302	0.7039168	6.8069234	-0.021884859	-0.014493999	0.05505179	6.65222	0.7406427	7.1672683	Multitasking_Watch
15:50:19.906	6.481302	0.7039168	6.8069234	-0.021884859	-0.014493999	0.05505179	6.65222	0.7406427	7.1672683	Multitasking_Watch
15:50:19.927	6.481302	0.7039168	6.8069234	-0.021884859	-0.014493999	0.05505179	6.65222	0.7406427	7.1672683	Multitasking_Watch
15:50:19.949	6.481302	0.7039168	6.8069234	-0.021884859	-0.014493999	0.05505179	6.65222	0.7406427	7.1672683	Multitasking_Watch
15:50:19.972	6.481302	0.7039168	6.8069234	-0.021884859	-0.014493999	0.05505179	6.65222	0.7406427	7.1672683	Multitasking_Watch
15:50:19.995	6.481302	0.7039168	6.8069234	-0.021884859	-0.014493999	0.05505179	6.65222	0.7406427	7.1672683	Multitasking_Watch
15:50:20.017	6.481302	0.7039168	6.8069234	-0.021884859	-0.014493999	0.05505179	6.65222	0.7406427	7.1672683	Multitasking_Watch
15:50:20.039	6.481302	0.7039168	6.8069234	-0.021884859	-0.014493999	0.05505179	6.65222	0.7406427	7.1672683	Multitasking_Watch
15:50:20.063	6.3567996	0.5961744	7.5276	-0.021884859	-0.014493999	0.05505179	6.65222	0.7406427	7.1672683	Multitasking_Watch
15:50:20.085	6.3567996	0.5961744	7.5276	-0.20697702	0.1596026	0.10025582	6.4717035	0.47057694	7.3529515	Multitasking_Watch
15:50:20.108	6.3567996	0.5961744	7.5276	-0.20697702	0.1596026	0.10025582	6.4717035	0.47057694	7.3529515	Multitasking_Watch
15:50:20.130	6.3567996	0.5961744	7.5276	-0.20697702	0.1596026	0.10025582	6.4717035	0.47057694	7.3529515	Multitasking_Watch
15:50:20.152	6.3567996	0.5961744	7.5276	-0.20697702	0.1596026	0.10025582	6.4717035	0.47057694	7.3529515	Multitasking_Watch
15:50:20.174	6.3567996	0.5961744	7.5276	-0.20697702	0.1596026	0.10025582	6.4717035	0.47057694	7.3529515	Multitasking_Watch
15:50:20.198	6.3567996	0.5961744	7.5276	-0.20697702	0.1596026	0.10025582	6.4717035	0.47057694	7.3529515	Multitasking_Watch
15:50:20.222	6.3567996	0.5961744	7.5276	-0.20697702	0.1596026	0.10025582	6.4717035	0.47057694	7.3529515	Multitasking_Watch
15:50:20.244	6.3328567	0.7015225	7.151699	0.08012964	-0.11895196	0.0153455455	6.543338	0.47172436	7.289202	Multitasking_Watch
15:50:20.267	6.3328567	0.7015225	7.151699	0.08012964	-0.11895196	0.0153455455	6.543338	0.47172436	7.289202	Multitasking_Watch
15:50:20.289	6.3328567	0.7015225	7.151699	0.08012964	-0.11895196	0.0153455455	6.543338	0.47172436	7.289202	Multitasking_Watch
15:50:20.311	6.3328567	0.7015225	7.151699	0.08012964	-0.11895196	0.0153455455	6.543338	0.47172436	7.289202	Multitasking_Watch
15:50:20.335	6.3328567	0.7015225	7.151699	0.08012964	-0.11895196	0.0153455455	6.543338	0.47172436	7.289202	Multitasking_Watch
15:50:20.357	6.3328567	0.7015225	7.151699	0.08012964	-0.11895196	0.0153455455	6.543338	0.47172436	7.289202	Multitasking_Watch
15:50:20.378	6.3328567	0.7015225	7.151699	0.08012964	-0.11895196	0.0153455455	6.543338	0.47172436	7.289202	Multitasking_Watch
15:50:20.401	6.3328567	0.7015225	7.151699	0.08012964	-0.11895196	0.0153455455	6.543338	0.47172436	7.289202	Multitasking_Watch
15:50:20.422	6.591439	0.51955765	6.6848154	-0.008445823	-0.029154766	0.043445345	6.7407656	0.5140417	7.104093	Multitasking_Watch
15:50:20.444	6.591439	0.51955765	6.6848154	-0.008445823	-0.029154766	0.043445345	6.7407656	0.5140417	7.104093	Multitasking_Watch
15:50:20.467	6.591439	0.51955765	6.6848154	-0.008445823	-0.029154766	0.043445345	6.7407656	0.5140417	7.104093	Multitasking_Watch
15:50:20.524	6.591439	0.51955765	6.6848154	-0.008445823	-0.029154766	0.043445345	6.7407656	0.5140417	7.104093	Multitasking_Watch
15:50:20.583	6.591439	0.51955765	6.6848154	-0.008445823	-0.029154766	0.043445345	6.7407656	0.5140417	7.104093	Multitasking_Watch
15:50:20.604	6.533976	0.45730647	6.881146	0.018432247	0.019103589	0.03306064	6.6894383	0.42844957	7.158082	Multitasking_Watch
15:50:20.626	6.533976	0.45730647	6.881146	0.018432247	0.019103589	0.03306064	6.6894383	0.42844957	7.158082	Multitasking_Watch
15:50:20.648	6.533976	0.45730647	6.881146	0.018432247	0.019103589	0.03306064	6.6894383	0.42844957	7.158082	Multitasking_Watch
15:50:20.670	6.533976	0.45730647	6.881146	0.018432247	0.019103589	0.03306064	6.6894383	0.42844957	7.158082	Multitasking_Watch
15:50:20.691	6.533976	0.45730647	6.881146	0.018432247	0.019103589	0.03306064	6.6894383	0.42844957	7.158082	Multitasking_Watch
15:50:20.712	6.533976	0.45730647	6.881146	0.018432247	0.019103589	0.03306064	6.6894383	0.42844957	7.158082	Multitasking_Watch
15:50:20.734	6.533976	0.45730647	6.881146	0.018432247	0.019103589	0.03306064	6.6894383	0.42844957	7.158082	Multitasking_Watch
15:50:20.756	6.533976	0.45730647	6.881146	0.018432247	0.019103589	0.03306064	6.6894383	0.42844957	7.158082	Multitasking_Watch
15:50:20.777	6.533976	0.45730647	6.881146	0.018432247	0.019103589	0.03306064	6.6894383	0.42844957	7.158082	Multitasking_Watch
15:50:20.799	6.4334164	0.32083282	7.0128307	-0.09274522	0.19197845	0.0794864	6.6560855	0.3352961	7.1940536	Multitasking_Watch
15:50:20.822	6.4334164	0.32083282	7.0128307	-0.09274522	0.19197845	0.0794864	6.6560855	0.3352961	7.1940536	Multitasking_Watch
15:50:20.845	6.4334164	0.32083282	7.0128307	-0.09274522	0.19197845	0.0794864	6.6560855	0.3352961	7.1940536	Multitasking_Watch
15:50:20.868	6.4334164	0.32083282	7.0128307	-0.09274522	0.19197845	0.0794864	6.6560855	0.3352961	7.1940536	Multitasking_Watch
15:50:20.891	6.4334164	0.32083282	7.0128307	-0.09274522	0.19197845	0.0794864	6.6560855	0.3352961	7.1940536	Multitasking_Watch
15:50:20.912	6.4334164	0.32083282	7.0128307	-0.09274522	0.19197845	0.0794864	6.6560855	0.3352961	7.1940536	Multitasking_Watch
15:50:20.934	6.4334164	0.32083282	7.0128307	-0.09274522	0.19197845	0.0794864	6.6560855	0.3352961	7.1940536	Multitasking_Watch
15:50:20.956	6.4334164	0.32083282	7.0128307	-0.09274522	0.19197845	0.0794864	6.6560855	0.3352961	7.1940536	Multitasking_Watch
15:50:20.978	6.488485	0.3040729	6.596227	0.014156191	-0.0425938	-0.022528099	6.6325784	0.3049249	7.217075	Multitasking_Watch
15:50:21.004	6.488485	0.3040729	6.596227	0.014156191	-0.0425938	-0.022528099	6.6325784	0.3049249	7.217075	Multitasking_Watch
15:50:21.027	6.488485	0.3040729	6.596227	0.014156191	-0.0425938	-0.022528099	6.6325784	0.3049249	7.217075	Multitasking_Watch
15:50:21.050	6.488485	0.3040729	6.596227	0.014156191	-0.0425938	-0.022528099	6.6325784	0.3049249	7.217075	Multitasking_Watch
15:50:21.072	6.488485	0.3040729	6.596227	0.014156191	-0.0425938	-0.022528099	6.6325784	0.3049249	7.217075	Multitasking_Watch
15:50:21.095	6.488485	0.3040729	6.596227	0.014156191	-0.0425938	-0.022528099	6.6325784	0.3049249	7.217075	Multitasking_Watch
15:50:21.117	6.488485	0.3040729	6.596227	0.014156191	-0.0425938	-0.022528099	6.6325784	0.3049249	7.217075	Multitasking_Watch
15:50:21.141	6.488485	0.3040729	6.596227	0.014156191	-0.0425938	-0.022528099	6.4756503	0.30350015	7.3582716	Multitasking_Watch
15:50:21.163	6.2777886	0.26097596	7.3192983	0.032482147	-0.084132634	0.016567277	6.4756503	0.30350015	7.3582716	Multitasking_Watch
15:50:21.185	6.2777886	0.26097596	7.3192983	0.032482147	-0.084132634	0.016567277	6.4756503	0.30350015	7.3582716	Multitasking_Watch
15:50:21.207	6.2777886	0.26097596	7.3192983	0.032482147	-0.084132634	0.016567277	6.4756503	0.30350015	7.3582716	Multitasking_Watch
15:50:21.228	6.2777886	0.26097596	7.3192983	0.032482147	-0.084132634	0.016567277	6.4756503	0.30350015	7.3582716	Multitasking_Watch
15:50:21.250	6.2777886	0.26097596	7.3192983	0.032482147	-0.084132634	0.016567277	6.4756503	0.30350015	7.3582716	Multitasking_Watch
15:50:21.272	6.2777886	0.26097596	7.3192983	0.032482147	-0.084132634	0.016567277	6.4756503	0.30350015	7.3582716	Multitasking_Watch
15:50:21.296	6.2777886	0.26097596	7.3192983	0.032482147	-0.084132634	0.016567277	6.4756503	0.30350015	7.3582716	Multitasking_Watch
15:50:21.322	6.2777886	0.26097596	7.3192983	0.032482147	-0.084132634	0.016567277	6.525139	0.3053703	7.3143454	Multitasking_Watch
15:50:21.345	6.3400397	0.24900457	7.0319853	0.020264843	-0.081078306	0.020232467	6.525139	0.3053703	7.3143454	Multitasking_Watch
15:50:21.367	6.3400397	0.24900457	7.0319853	0.020264843	-0.081078306	0.020232467	6.525139	0.3053703	7.3143454	Multitasking_Watch
15:50:21.388	6.3400397	0.24900457	7.0319853	0.020264843	-0.081078306	0.020232467	6.525139	0.3053703	7.3143454	Multitasking_Watch
15:50:21.410	6.3400397	0.24900457	7.0319853	0.020264843	-0.081078306	0.020232467	6.525139	0.3053703	7.3143454	Multitasking_Watch
15:50:21.432	6.3400397	0.24900457	7.0319853	0.020264843	-0.081078306	0.020232467	6.525139	0.3053703	7.3143454	Multitasking_Watch
15:50:21.454	6.3400397	0.24900457	7.0319853	0.020264843	-0.081078306	0.020232467	6.525139	0.3053703	7.3143454	Multitasking_Watch
15:50:21.476	6.3400397	0.24900457	7.0319853	0.020264843	-0.081078306	0.020232467	6.525139	0.3053703	7.3143454	Multitasking_Watch
15:50:21.498	6.3400397	0.24900457	7.0319853	0.020264843	-0.081078306	0.020232467	6.525139	0.3053703	7.3143454	Multitasking_Watch
15:50:21.522	6.299337	0.25139886	7.1349387	-0.0047806315	0.027044836	0.0031282408	6.5047655	0.32828066	7.331478	Multitasking_Watch
15:50:21.544	6.299337	0.25139886	7.1349387	-0.0047806315	0.027044836	0.0031282408	6.5047655	0.32828066	7.331478	Multitasking_Watch
15:50:21.566	6.299337	0.25139886	7.1349387	-0.0047806315	0.027044836	0.0031282408	6.5047655	0.32828066	7.331478	Multitasking_Watch
15:50:21.589	6.299337	0.25139886	7.1349387	-0.0047806315	0.027044836	0.0031282408	6.5047655	0.32828066	7.331478	Multitasking_Watch
15:50:21.612	6.299337	0.25139886	7.1349387	-0.0047806315	0.027044836	0.0031282408	6.5047655	0.32828066	7.331478	Multitasking_Watch
15:50:21.635	6.299337	0.25139886	7.1349387	-0.0047806315	0.027044836	0.0031282408	6.5047655	0.32828066	7.331478	Multitasking_Watch
15:50:21.658	6.299337	0.25139886	7.1349387	-0.0047806315	0.027044836	0.0031282408	6.5047655	0.32828066	7.331478	Multitasking_Watch
15:50:21.680	6.299337	0.25139886	7.1349387	-0.0047806315	0.027044836	0.0031282408	6.5047655	0.32828066	7.331478	Multitasking_Watch
15:50:21.704	6.301731	0.41181526	6.9577627	-0.0017263051	0.002610227	0.017789008	6.488689	0.35935676	7.3442516	Multitasking_Watch
15:50:21.726	6.301731	0.41181526	6.9577627	-0.0017263051	0.002610227	0.017789008	6.488689	0.35935676	7.3442516	Multitasking_Watch
15:50:21.748	6.301731	0.41181526	6.9577627	-0.0017263051	0.002610227	0.017789008	6.488689	0.35935676	7.3442516	Multitasking_Watch
15:50:21.770	6.301731	0.41181526	6.9577627	-0.0017263051	0.002610227	0.017789008	6.488689	0.35935676	7.3442516	Multitasking_Watch
15:50:21.791	6.301731	0.41181526	6.9577627	-0.0017263051	0.002610227	0.017789008	6.488689	0.35935676	7.3442516	Multitasking_Watch
15:50:21.813	6.301731	0.41181526	6.9577627	-0.0017263051	0.002610227	0.017789008	6.488689	0.35935676	7.3442516	Multitasking_Watch
15:50:21.834	6.301731	0.41181526	6.9577627	-0.0017263051	0.002610227	0.017789008	6.488689	0.35935676	7.3442516	Multitasking_Watch
15:50:21.857	6.301731	0.41181526	6.9577627	-0.0017263051	0.002610227	0.017789008	6.488689	0.35935676	7.3442516	Multitasking_Watch
15:50:21.879	6.407079	0.52674043	6.8356547	0.018432247	-0.115897626	-0.015197717	6.51187	0.41071343	7.3210063	Multitasking_Watch
15:50:21.902	6.407079	0.52674043	6.8356547	0.018432247	-0.115897626	-0.015197717	6.51187	0.41071343	7.3210063	Multitasking_Watch
15:50:21.925	6.407079	0.52674043	6.8356547	0.018432247	-0.115897626	-0.015197717	6.51187	0.41071343	7.3210063	Multitasking_Watch
15:50:21.947	6.407079	0.52674043	6.8356547	0.018432247	-0.115897626	-0.015197717	6.51187	0.41071343	7.3210063	Multitasking_Watch
15:50:21.972	6.407079	0.52674043	6.8356547	0.018432247	-0.115897626	-0.015197717	6.51187	0.41071343	7.3210063	Multitasking_Watch
15:50:21.994	6.407079	0.52674043	6.8356547	0.018432247	-0.115897626	-0.015197717	6.51187	0.41071343	7.3210063	Multitasking_Watch
15:50:22.015	6.407079	0.52674043	6.8356547	0.018432247	-0.115897626	-0.015197717	6.51187	0.41071343	7.3210063	Multitasking_Watch
15:50:22.037	6.407079	0.52674043	6.8356547	0.018432247	-0.115897626	-0.015197717	6.51187	0.41071343	7.3210063	Multitasking_Watch
15:50:22.059	6.304126	0.41420954	7.2163444	-0.006002362	-0.01693746	-0.020695504	6.4910555	0.40395403	7.339842	Multitasking_Watch
15:50:22.083	6.304126	0.41420954	7.2163444	-0.006002362	-0.01693746	-0.020695504	6.4910555	0.40395403	7.339842	Multitasking_Watch
15:50:22.105	6.304126	0.41420954	7.2163444	-0.006002362	-0.01693746	-0.020695504	6.4910555	0.40395403	7.339842	Multitasking_Watch
15:50:22.128	6.304126	0.41420954	7.2163444	-0.006002362	-0.01693746	-0.020695504	6.4910555	0.40395403	7.339842	Multitasking_Watch
15:50:22.151	6.304126	0.41420954	7.2163444	-0.006002362	-0.01693746	-0.020695504	6.4910555	0.40395403	7.339842	Multitasking_Watch
15:50:22.174	6.304126	0.41420954	7.2163444	-0.006002362	-0.01693746	-0.020695504	6.4910555	0.40395403	7.339842	Multitasking_Watch
15:50:22.197	6.304126	0.41420954	7.2163444	-0.006002362	-0.01693746	-0.020695504	6.4910555	0.40395403	7.339842	Multitasking_Watch
15:50:22.220	6.304126	0.41420954	7.2163444	-0.006002362	-0.01693746	-0.020695504	6.4910555	0.40395403	7.339842	Multitasking_Watch
15:50:22.243	6.2179317	0.37111259	7.3192983	-0.025550049	0.060642425	0.009847758	6.429311	0.37097704	7.3957214	Multitasking_Watch
15:50:22.265	6.2179317	0.37111259	7.3192983	-0.025550049	0.060642425	0.009847758	6.429311	0.37097704	7.3957214	Multitasking_Watch
15:50:22.286	6.2179317	0.37111259	7.3192983	-0.025550049	0.060642425	0.009847758	6.429311	0.37097704	7.3957214	Multitasking_Watch
15:50:22.309	6.2179317	0.37111259	7.3192983	-0.025550049	0.060642425	0.009847758	6.429311	0.37097704	7.3957214	Multitasking_Watch
15:50:22.330	6.2179317	0.37111259	7.3192983	-0.025550049	0.060642425	0.009847758	6.429311	0.37097704	7.3957214	Multitasking_Watch
15:50:22.352	6.2179317	0.37111259	7.3192983	-0.025550049	0.060642425	0.009847758	6.429311	0.37097704	7.3957214	Multitasking_Watch
15:50:22.375	6.2179317	0.37111259	7.3192983	-0.025550049	0.060642425	0.009847758	6.429311	0.37097704	7.3957214	Multitasking_Watch
15:50:22.398	6.2179317	0.37111259	7.3192983	-0.025550049	0.060642425	0.009847758	6.429311	0.37097704	7.3957214	Multitasking_Watch
15:50:22.423	6.2179317	0.3998439	7.120573	-0.004169766	-0.00044409905	0.01351295	6.3940406	0.35810325	7.4268646	Multitasking_Watch
15:50:22.446	6.2179317	0.3998439	7.120573	-0.004169766	-0.00044409905	0.01351295	6.3940406	0.35810325	7.4268646	Multitasking_Watch
15:50:22.469	6.2179317	0.3998439	7.120573	-0.004169766	-0.00044409905	0.01351295	6.3940406	0.35810325	7.4268646	Multitasking_Watch
15:50:22.490	6.2179317	0.3998439	7.120573	-0.004169766	-0.00044409905	0.01351295	6.3940406	0.35810325	7.4268646	Multitasking_Watch
15:50:22.513	6.2179317	0.3998439	7.120573	-0.004169766	-0.00044409905	0.01351295	6.3940406	0.35810325	7.4268646	Multitasking_Watch
15:50:22.536	6.2179317	0.3998439	7.120573	-0.004169766	-0.00044409905	0.01351295	6.3940406	0.35810325	7.4268646	Multitasking_Watch
15:50:22.557	6.2179317	0.3998439	7.120573	-0.004169766	-0.00044409905	0.01351295	6.3940406	0.35810325	7.4268646	Multitasking_Watch
15:50:22.579	6.2179317	0.3998439	7.120573	-0.010278419	0.032542624	0.005571702	6.3940406	0.35810325	7.4268646	Multitasking_Watch
15:50:22.600	6.1532865	0.38068968	7.3743663	-0.010278419	0.032542624	0.005571702	6.3534408	0.33614627	7.4626465	Multitasking_Watch
15:50:22.623	6.1532865	0.38068968	7.3743663	-0.010278419	0.032542624	0.005571702	6.3534408	0.33614627	7.4626465	Multitasking_Watch
15:50:22.646	6.1532865	0.38068968	7.3743663	-0.010278419	0.032542624	0.005571702	6.3534408	0.33614627	7.4626465	Multitasking_Watch
15:50:22.669	6.1532865	0.38068968	7.3743663	-0.010278419	0.032542624	0.005571702	6.3534408	0.33614627	7.4626465	Multitasking_Watch
15:50:22.692	6.1532865	0.38068968	7.3743663	-0.010278419	0.032542624	0.005571702	6.3534408	0.33614627	7.4626465	Multitasking_Watch
15:50:22.714	6.1532865	0.38068968	7.3743663	-0.010278419	0.032542624	0.005571702	6.3534408	0.33614627	7.4626465	Multitasking_Watch
15:50:22.739	6.1532865	0.38068968	7.3743663	-0.010278419	0.032542624	0.005571702	6.3534408	0.33614627	7.4626465	Multitasking_Watch
15:50:22.763	6.0838523	0.37111259	7.412675	-0.016997937	0.07713579	0.015956411	6.292203	0.3231313	7.5149236	Multitasking_Watch
15:50:22.785	6.0838523	0.37111259	7.412675	-0.016997937	0.07713579	0.015956411	6.292203	0.3231313	7.5149236	Multitasking_Watch
15:50:22.807	6.0838523	0.37111259	7.412675	-0.016997937	0.07713579	0.015956411	6.292203	0.3231313	7.5149236	Multitasking_Watch
15:50:22.829	6.0838523	0.37111259	7.412675	-0.016997937	0.07713579	0.015956411	6.292203	0.3231313	7.5149236	Multitasking_Watch
15:50:22.850	6.0838523	0.37111259	7.412675	-0.016997937	0.07713579	0.015956411	6.292203	0.3231313	7.5149236	Multitasking_Watch
15:50:22.872	6.0838523	0.37111259	7.412675	-0.016997937	0.07713579	0.015956411	6.292203	0.3231313	7.5149236	Multitasking_Watch
15:50:22.895	6.0838523	0.37111259	7.412675	-0.016997937	0.07713579	0.015956411	6.292203	0.3231313	7.5149236	Multitasking_Watch
15:50:22.917	6.0838523	0.37111259	7.412675	-0.016997937	0.07713579	0.015956411	6.292203	0.3231313	7.5149236	Multitasking_Watch
15:50:22.940	6.0838523	0.37111259	7.412675	-0.013332745	0.037429545	0.019010736	6.292203	0.3231313	7.5149236	Multitasking_Watch
15:50:22.963	6.071881	0.32801566	7.273807	-0.013332745	0.037429545	0.019010736	6.27674	0.33305472	7.527408	Multitasking_Watch
15:50:22.985	6.071881	0.32801566	7.273807	-0.013332745	0.037429545	0.019010736	6.27674	0.33305472	7.527408	Multitasking_Watch
15:50:23.008	6.071881	0.32801566	7.273807	-0.013332745	0.037429545	0.019010736	6.27674	0.33305472	7.527408	Multitasking_Watch
15:50:23.031	6.071881	0.32801566	7.273807	-0.013332745	0.037429545	0.019010736	6.27674	0.33305472	7.527408	Multitasking_Watch
15:50:23.054	6.071881	0.32801566	7.273807	-0.013332745	0.037429545	0.019010736	6.27674	0.33305472	7.527408	Multitasking_Watch
15:50:23.076	6.071881	0.32801566	7.273807	-0.013332745	0.037429545	0.019010736	6.27674	0.33305472	7.527408	Multitasking_Watch
15:50:23.100	6.071881	0.32801566	7.273807	-0.013332745	0.037429545	0.019010736	6.27674	0.33305472	7.527408	Multitasking_Watch
15:50:23.122	5.9904757	0.4189981	7.3432407	-0.008445823	0.06919454	-0.006645603	6.2493787	0.3345067	7.5500765	Multitasking_Watch
15:50:23.147	5.9904757	0.4189981	7.3432407	-0.008445823	0.06919454	-0.006645603	6.2493787	0.3345067	7.5500765	Multitasking_Watch
15:50:23.171	5.9904757	0.4189981	7.3432407	-0.008445823	0.06919454	-0.006645603	6.2493787	0.3345067	7.5500765	Multitasking_Watch
15:50:23.193	5.9904757	0.4189981	7.3432407	-0.008445823	0.06919454	-0.006645603	6.2493787	0.3345067	7.5500765	Multitasking_Watch
15:50:23.216	5.9904757	0.4189981	7.3432407	-0.008445823	0.06919454	-0.006645603	6.2493787	0.3345067	7.5500765	Multitasking_Watch
15:50:23.239	5.9904757	0.4189981	7.3432407	-0.008445823	0.06919454	-0.006645603	6.2493787	0.3345067	7.5500765	Multitasking_Watch
15:50:23.266	5.9904757	0.4189981	7.3432407	-0.008445823	0.06919454	-0.006645603	6.2493787	0.3345067	7.5500765	Multitasking_Watch
15:50:23.289	5.9904757	0.4189981	7.3432407	-0.008445823	0.06919454	-0.006645603	6.2493787	0.3345067	7.5500765	Multitasking_Watch
15:50:23.312	6.057515	0.35435268	7.228316	-0.003558901	0.002610227	0.011680354	6.2377033	0.34169513	7.559406	Multitasking_Watch
15:50:23.335	6.057515	0.35435268	7.228316	-0.003558901	0.002610227	0.011680354	6.2377033	0.34169513	7.559406	Multitasking_Watch
15:50:23.357	6.057515	0.35435268	7.228316	-0.003558901	0.002610227	0.011680354	6.2377033	0.34169513	7.559406	Multitasking_Watch
15:50:23.379	6.057515	0.35435268	7.228316	-0.003558901	0.002610227	0.011680354	6.2377033	0.34169513	7.559406	Multitasking_Watch
15:50:23.400	6.057515	0.35435268	7.228316	-0.003558901	0.002610227	0.011680354	6.2377033	0.34169513	7.559406	Multitasking_Watch
15:50:23.422	6.057515	0.35435268	7.228316	-0.003558901	0.002610227	0.011680354	6.2377033	0.34169513	7.559406	Multitasking_Watch
15:50:23.445	6.057515	0.35435268	7.228316	-0.003558901	0.002610227	0.011680354	6.2377033	0.34169513	7.559406	Multitasking_Watch
15:50:23.468	6.057515	0.35435268	7.228316	-0.003558901	0.002610227	0.011680354	6.2377033	0.34169513	7.559406	Multitasking_Watch
15:50:23.490	6.079064	0.33519846	7.326481	0.006825808	-0.0743588	0.018399872	6.224772	0.3425041	7.570018	Multitasking_Watch
15:50:23.513	6.079064	0.33519846	7.326481	0.006825808	-0.0743588	0.018399872	6.224772	0.3425041	7.570018	Multitasking_Watch
15:50:23.535	6.079064	0.33519846	7.326481	0.006825808	-0.0743588	0.018399872	6.224772	0.3425041	7.570018	Multitasking_Watch
15:50:23.557	6.079064	0.33519846	7.326481	0.006825808	-0.0743588	0.018399872	6.224772	0.3425041	7.570018	Multitasking_Watch
15:50:23.581	6.079064	0.33519846	7.326481	0.006825808	-0.0743588	0.018399872	6.224772	0.3425041	7.570018	Multitasking_Watch
15:50:23.603	6.079064	0.33519846	7.326481	0.006825808	-0.0743588	0.018399872	6.224772	0.3425041	7.570018	Multitasking_Watch
15:50:23.625	6.079064	0.33519846	7.326481	0.006825808	-0.0743588	0.018399872	6.224772	0.3425041	7.570018	Multitasking_Watch
15:50:23.647	6.079064	0.33519846	7.326481	0.006825808	-0.0743588	0.018399872	6.224772	0.3425041	7.570018	Multitasking_Watch
15:50:23.669	5.9976583	0.38308397	7.26423	0.06730147	-0.04625899	0.005571702	6.225474	0.36099517	7.5685825	Multitasking_Watch
15:50:23.691	5.9976583	0.38308397	7.26423	0.06730147	-0.04625899	0.005571702	6.225474	0.36099517	7.5685825	Multitasking_Watch
15:50:23.714	5.9976583	0.38308397	7.26423	0.06730147	-0.04625899	0.005571702	6.225474	0.36099517	7.5685825	Multitasking_Watch
15:50:23.736	5.9976583	0.38308397	7.26423	0.06730147	-0.04625899	0.005571702	6.225474	0.36099517	7.5685825	Multitasking_Watch
15:50:23.759	5.9976583	0.38308397	7.26423	0.06730147	-0.04625899	0.005571702	6.225474	0.36099517	7.5685825	Multitasking_Watch
15:50:23.781	5.9976583	0.38308397	7.26423	0.06730147	-0.04625899	0.005571702	6.225474	0.36099517	7.5685825	Multitasking_Watch
15:50:23.804	5.9976583	0.38308397	7.26423	0.06730147	-0.04625899	0.005571702	6.225474	0.36099517	7.5685825	Multitasking_Watch
15:50:23.826	5.9976583	0.38308397	7.26423	0.06730147	-0.04625899	0.005571702	6.225474	0.36099517	7.5685825	Multitasking_Watch
15:50:23.849	5.9832926	0.38787252	7.407886	0.008658404	-0.018159192	-0.01580858	6.2076683	0.37038463	7.582744	Multitasking_Watch
15:50:23.872	5.9832926	0.38787252	7.407886	0.008658404	-0.018159192	-0.01580858	6.2076683	0.37038463	7.582744	Multitasking_Watch
15:50:23.895	5.9832926	0.38787252	7.407886	0.008658404	-0.018159192	-0.01580858	6.2076683	0.37038463	7.582744	Multitasking_Watch
15:50:23.917	5.9832926	0.38787252	7.407886	0.008658404	-0.018159192	-0.01580858	6.2076683	0.37038463	7.582744	Multitasking_Watch
15:50:23.939	5.9832926	0.38787252	7.407886	0.008658404	-0.018159192	-0.01580858	6.2076683	0.37038463	7.582744	Multitasking_Watch
15:50:23.962	5.9832926	0.38787252	7.407886	0.008658404	-0.018159192	-0.01580858	6.2076683	0.37038463	7.582744	Multitasking_Watch
15:50:23.984	5.9832926	0.38787252	7.407886	0.008658404	-0.018159192	-0.01580858	6.2076683	0.37038463	7.582744	Multitasking_Watch
15:50:24.008	5.9832926	0.38787252	7.407886	0.008658404	-0.018159192	-0.01580858	6.2076683	0.37038463	7.582744	Multitasking_Watch
15:50:24.030	6.016813	0.4070267	7.2762012	0.0031606168	-0.040761203	-0.003591277	6.1907263	0.35936728	7.597111	Multitasking_Watch
15:50:24.053	6.016813	0.4070267	7.2762012	0.0031606168	-0.040761203	-0.003591277	6.1907263	0.35936728	7.597111	Multitasking_Watch
15:50:24.076	6.016813	0.4070267	7.2762012	0.0031606168	-0.040761203	-0.003591277	6.1907263	0.35936728	7.597111	Multitasking_Watch
15:50:24.097	6.016813	0.4070267	7.2762012	0.0031606168	-0.040761203	-0.003591277	6.1907263	0.35936728	7.597111	Multitasking_Watch
15:50:24.121	6.016813	0.4070267	7.2762012	0.0031606168	-0.040761203	-0.003591277	6.1907263	0.35936728	7.597111	Multitasking_Watch
15:50:24.142	6.016813	0.4070267	7.2762012	0.0031606168	-0.040761203	-0.003591277	6.1907263	0.35936728	7.597111	Multitasking_Watch
15:50:24.164	6.016813	0.4070267	7.2762012	0.0031606168	-0.040761203	-0.003591277	6.1907263	0.35936728	7.597111	Multitasking_Watch
15:50:24.185	6.016813	0.4070267	7.2762012	0.0031606168	-0.040761203	-0.003591277	6.1907263	0.35936728	7.597111	Multitasking_Watch
15:50:24.207	6.014418	0.38547826	7.3576064	-0.011500149	-0.0059418865	0.01229122	6.189569	0.35689184	7.59817	Multitasking_Watch
15:50:24.229	6.014418	0.38547826	7.3576064	-0.011500149	-0.0059418865	0.01229122	6.189569	0.35689184	7.59817	Multitasking_Watch
15:50:24.251	6.014418	0.38547826	7.3576064	-0.011500149	-0.0059418865	0.01229122	6.189569	0.35689184	7.59817	Multitasking_Watch
15:50:24.274	6.014418	0.38547826	7.3576064	-0.011500149	-0.0059418865	0.01229122	6.189569	0.35689184	7.59817	Multitasking_Watch
15:50:24.297	6.014418	0.38547826	7.3576064	-0.011500149	-0.0059418865	0.01229122	6.189569	0.35689184	7.59817	Multitasking_Watch
15:50:24.318	6.014418	0.38547826	7.3576064	-0.011500149	-0.0059418865	0.01229122	6.189569	0.35689184	7.59817	Multitasking_Watch
15:50:24.340	6.014418	0.38547826	7.3576064	-0.011500149	-0.0059418865	0.01229122	6.189569	0.35689184	7.59817	Multitasking_Watch
15:50:24.362	6.014418	0.38547826	7.3576064	-0.011500149	-0.0059418865	0.01229122	6.189569	0.35689184	7.59817	Multitasking_Watch
15:50:24.383	5.995264	0.39266106	7.362395	-0.0011154399	0.034986082	-0.0011478158	6.191832	0.36114395	7.596125	Multitasking_Watch
15:50:24.404	5.995264	0.39266106	7.362395	-0.0011154399	0.034986082	-0.0011478158	6.191832	0.36114395	7.596125	Multitasking_Watch
15:50:24.425	5.995264	0.39266106	7.362395	-0.0011154399	0.034986082	-0.0011478158	6.191832	0.36114395	7.596125	Multitasking_Watch
15:50:24.447	5.995264	0.39266106	7.362395	-0.0011154399	0.034986082	-0.0011478158	6.191832	0.36114395	7.596125	Multitasking_Watch
15:50:24.469	5.995264	0.39266106	7.362395	-0.0011154399	0.034986082	-0.0011478158	6.191832	0.36114395	7.596125	Multitasking_Watch
15:50:24.491	5.995264	0.39266106	7.362395	-0.0011154399	0.034986082	-0.0011478158	6.191832	0.36114395	7.596125	Multitasking_Watch
15:50:24.513	5.995264	0.39266106	7.362395	-0.0011154399	0.034986082	-0.0011478158	6.191832	0.36114395	7.596125	Multitasking_Watch
15:50:24.535	5.995264	0.39266106	7.362395	-0.0011154399	0.034986082	-0.0011478158	6.191832	0.36114395	7.596125	Multitasking_Watch
15:50:24.557	5.995264	0.39266106	7.362395	-0.0011154399	0.034986082	-0.0011478158	6.191832	0.36114395	7.596125	Multitasking_Watch
15:50:24.579	6.0311785	0.36392978	7.3001437	-0.008445823	-0.012050539	0.0031282408	6.182966	0.35489684	7.6036363	Multitasking_Watch
15:50:24.602	6.0311785	0.36392978	7.3001437	-0.008445823	-0.012050539	0.0031282408	6.182966	0.35489684	7.6036363	Multitasking_Watch
15:50:24.624	6.0311785	0.36392978	7.3001437	-0.008445823	-0.012050539	0.0031282408	6.182966	0.35489684	7.6036363	Multitasking_Watch
15:50:24.647	6.0311785	0.36392978	7.3001437	-0.008445823	-0.012050539	0.0031282408	6.182966	0.35489684	7.6036363	Multitasking_Watch
15:50:24.670	6.0311785	0.36392978	7.3001437	-0.008445823	-0.012050539	0.0031282408	6.182966	0.35489684	7.6036363	Multitasking_Watch
15:50:24.692	6.0311785	0.36392978	7.3001437	-0.008445823	-0.012050539	0.0031282408	6.182966	0.35489684	7.6036363	Multitasking_Watch
15:50:24.714	6.0311785	0.36392978	7.3001437	-0.008445823	-0.012050539	0.0031282408	6.182966	0.35489684	7.6036363	Multitasking_Watch
15:50:24.736	6.0311785	0.36392978	7.3001437	-0.008445823	-0.012050539	0.0031282408	6.182966	0.35489684	7.6036363	Multitasking_Watch
15:50:24.759	6.0239954	0.38308397	7.290567	-0.0053914967	0.028266568	-0.01214339	6.1785913	0.3533391	7.6072655	Multitasking_Watch
15:50:24.782	6.0239954	0.38308397	7.290567	-0.0053914967	0.028266568	-0.01214339	6.1785913	0.3533391	7.6072655	Multitasking_Watch
15:50:24.804	6.0239954	0.38308397	7.290567	-0.0053914967	0.028266568	-0.01214339	6.1785913	0.3533391	7.6072655	Multitasking_Watch
15:50:24.825	6.0239954	0.38308397	7.290567	-0.0053914967	0.028266568	-0.01214339	6.1785913	0.3533391	7.6072655	Multitasking_Watch
15:50:24.846	6.0239954	0.38308397	7.290567	-0.0053914967	0.028266568	-0.01214339	6.1785913	0.3533391	7.6072655	Multitasking_Watch
15:50:24.868	6.0239954	0.38308397	7.290567	-0.0053914967	0.028266568	-0.01214339	6.1785913	0.3533391	7.6072655	Multitasking_Watch
15:50:24.889	6.0239954	0.38308397	7.290567	-0.0053914967	0.028266568	-0.01214339	6.1785913	0.3533391	7.6072655	Multitasking_Watch
15:50:24.912	6.0239954	0.38308397	7.290567	-0.0053914967	0.028266568	-0.01214339	6.1785913	0.3533391	7.6072655	Multitasking_Watch
15:50:24.934	5.952167	0.39505535	7.407886	-0.0017263051	0.015438397	0.00068477995	6.1680427	0.35666767	7.615665	Multitasking_Watch
15:50:24.955	5.952167	0.39505535	7.407886	-0.0017263051	0.015438397	0.00068477995	6.1680427	0.35666767	7.615665	Multitasking_Watch
15:50:24.977	5.952167	0.39505535	7.407886	-0.0017263051	0.015438397	0.00068477995	6.1680427	0.35666767	7.615665	Multitasking_Watch
15:50:24.999	5.952167	0.39505535	7.407886	-0.0017263051	0.015438397	0.00068477995	6.1680427	0.35666767	7.615665	Multitasking_Watch
15:50:25.020	5.952167	0.39505535	7.407886	-0.0017263051	0.015438397	0.00068477995	6.1680427	0.35666767	7.615665	Multitasking_Watch
15:50:25.042	5.952167	0.39505535	7.407886	-0.0017263051	0.015438397	0.00068477995	6.1680427	0.35666767	7.615665	Multitasking_Watch
15:50:25.063	5.952167	0.39505535	7.407886	-0.0017263051	0.015438397	0.00068477995	6.1680427	0.35666767	7.615665	Multitasking_Watch
15:50:25.085	5.952167	0.39505535	7.407886	-0.0017263051	0.015438397	0.00068477995	6.1680427	0.35666767	7.615665	Multitasking_Watch
15:50:25.108	5.940196	0.4285752	7.4222517	-0.0053914967	0.034986082	0.009236894	6.16418	0.35957274	7.6186533	Multitasking_Watch
15:50:25.131	5.940196	0.4285752	7.4222517	-0.0053914967	0.034986082	0.009236894	6.16418	0.35957274	7.6186533	Multitasking_Watch
15:50:25.153	5.940196	0.4285752	7.4222517	-0.0053914967	0.034986082	0.009236894	6.16418	0.35957274	7.6186533	Multitasking_Watch
15:50:25.175	5.940196	0.4285752	7.4222517	-0.0053914967	0.034986082	0.009236894	6.16418	0.35957274	7.6186533	Multitasking_Watch
15:50:25.198	5.940196	0.4285752	7.4222517	-0.0053914967	0.034986082	0.009236894	6.16418	0.35957274	7.6186533	Multitasking_Watch
15:50:25.221	5.940196	0.4285752	7.4222517	-0.0053914967	0.034986082	0.009236894	6.16418	0.35957274	7.6186533	Multitasking_Watch
15:50:25.242	5.940196	0.4285752	7.4222517	-0.0053914967	0.034986082	0.009236894	6.16418	0.35957274	7.6186533	Multitasking_Watch
15:50:25.264	5.940196	0.4285752	7.4222517	-0.0053914967	0.034986082	0.009236894	6.16418	0.35957274	7.6186533	Multitasking_Watch
15:50:25.286	5.9282246	0.41420954	7.472532	-0.006002362	0.02643397	0.0019065104	6.1617684	0.36365563	7.620414	Multitasking_Watch
15:50:25.308	5.9282246	0.41420954	7.472532	-0.006002362	0.02643397	0.0019065104	6.1617684	0.36365563	7.620414	Multitasking_Watch
15:50:25.330	5.9282246	0.41420954	7.472532	-0.006002362	0.02643397	0.0019065104	6.1617684	0.36365563	7.620414	Multitasking_Watch
15:50:25.352	5.9282246	0.41420954	7.472532	-0.006002362	0.02643397	0.0019065104	6.1617684	0.36365563	7.620414	Multitasking_Watch
15:50:25.374	5.9282246	0.41420954	7.472532	-0.006002362	0.02643397	0.0019065104	6.1617684	0.36365563	7.620414	Multitasking_Watch
15:50:25.396	5.9282246	0.41420954	7.472532	-0.006002362	0.02643397	0.0019065104	6.1617684	0.36365563	7.620414	Multitasking_Watch
15:50:25.419	5.9282246	0.41420954	7.472532	-0.006002362	0.02643397	0.0019065104	6.1617684	0.36365563	7.620414	Multitasking_Watch
15:50:25.442	5.9282246	0.41420954	7.472532	-0.006002362	0.02643397	0.0019065104	6.1617684	0.36365563	7.620414	Multitasking_Watch
15:50:25.465	6.0000525	0.3328042	7.5515428	-0.008445823	-0.00288756	0.028784582	6.1389623	0.3615978	7.638897	Multitasking_Watch
15:50:25.486	6.0000525	0.3328042	7.5515428	-0.008445823	-0.00288756	0.028784582	6.1389623	0.3615978	7.638897	Multitasking_Watch
15:50:25.508	6.0000525	0.3328042	7.5515428	-0.008445823	-0.00288756	0.028784582	6.1389623	0.3615978	7.638897	Multitasking_Watch
15:50:25.530	6.0000525	0.3328042	7.5515428	-0.008445823	-0.00288756	0.028784582	6.1389623	0.3615978	7.638897	Multitasking_Watch
15:50:25.552	6.0000525	0.3328042	7.5515428	-0.008445823	-0.00288756	0.028784582	6.1389623	0.3615978	7.638897	Multitasking_Watch
15:50:25.574	6.0000525	0.3328042	7.5515428	-0.008445823	-0.00288756	0.028784582	6.1389623	0.3615978	7.638897	Multitasking_Watch
15:50:25.596	6.0000525	0.3328042	7.5515428	-0.008445823	-0.00288756	0.028784582	6.1389623	0.3615978	7.638897	Multitasking_Watch
15:50:25.619	6.0000525	0.3328042	7.5515428	-0.008445823	-0.00288756	0.028784582	6.1389623	0.3615978	7.638897	Multitasking_Watch
15:50:25.640	6.0000525	0.3328042	7.5515428	-0.015776206	0.05086858	-0.00053695054	6.1389623	0.3615978	7.638897	Multitasking_Watch
15:50:25.664	5.916253	0.35435268	7.537177	-0.015776206	0.05086858	-0.00053695054	6.154143	0.36771688	7.6263766	Multitasking_Watch
15:50:25.685	5.916253	0.35435268	7.537177	-0.015776206	0.05086858	-0.00053695054	6.154143	0.36771688	7.6263766	Multitasking_Watch
15:50:25.707	5.916253	0.35435268	7.537177	-0.015776206	0.05086858	-0.00053695054	6.154143	0.36771688	7.6263766	Multitasking_Watch
15:50:25.728	5.916253	0.35435268	7.537177	-0.015776206	0.05086858	-0.00053695054	6.154143	0.36771688	7.6263766	Multitasking_Watch
15:50:25.750	5.916253	0.35435268	7.537177	-0.015776206	0.05086858	-0.00053695054	6.154143	0.36771688	7.6263766	Multitasking_Watch
15:50:25.773	5.916253	0.35435268	7.537177	-0.015776206	0.05086858	-0.00053695054	6.154143	0.36771688	7.6263766	Multitasking_Watch
15:50:25.794	5.916253	0.35435268	7.537177	-0.015776206	0.05086858	-0.00053695054	6.154143	0.36771688	7.6263766	Multitasking_Watch
15:50:25.817	5.916253	0.35435268	7.537177	-0.015776206	0.05086858	-0.00053695054	6.154143	0.36771688	7.6263766	Multitasking_Watch
15:50:25.839	5.949773	0.44772938	7.398309	0.0031606168	0.023379646	-0.0078673335	6.162571	0.37988895	7.6189704	Multitasking_Watch
15:50:25.861	5.949773	0.44772938	7.398309	0.0031606168	0.023379646	-0.0078673335	6.162571	0.37988895	7.6189704	Multitasking_Watch
15:50:25.885	5.949773	0.44772938	7.398309	0.0031606168	0.023379646	-0.0078673335	6.162571	0.37988895	7.6189704	Multitasking_Watch
15:50:25.906	5.949773	0.44772938	7.398309	0.0031606168	0.023379646	-0.0078673335	6.162571	0.37988895	7.6189704	Multitasking_Watch
15:50:25.929	5.949773	0.44772938	7.398309	0.0031606168	0.023379646	-0.0078673335	6.162571	0.37988895	7.6189704	Multitasking_Watch
15:50:25.951	5.949773	0.44772938	7.398309	0.0031606168	0.023379646	-0.0078673335	6.162571	0.37988895	7.6189704	Multitasking_Watch
15:50:25.974	5.949773	0.44772938	7.398309	0.0031606168	0.023379646	-0.0078673335	6.162571	0.37988895	7.6189704	Multitasking_Watch
15:50:25.997	5.949773	0.44772938	7.398309	0.0031606168	0.023379646	-0.0078673335	6.162571	0.37988895	7.6189704	Multitasking_Watch
15:50:26.020	5.9378014	0.37590113	7.407886	-0.016387071	0.039873008	0.014123815	6.1577926	0.3796651	7.622846	Multitasking_Watch
15:50:26.042	5.9378014	0.37590113	7.407886	-0.016387071	0.039873008	0.014123815	6.1577926	0.3796651	7.622846	Multitasking_Watch
15:50:26.064	5.9378014	0.37590113	7.407886	-0.016387071	0.039873008	0.014123815	6.1577926	0.3796651	7.622846	Multitasking_Watch
15:50:26.086	5.9378014	0.37590113	7.407886	-0.016387071	0.039873008	0.014123815	6.1577926	0.3796651	7.622846	Multitasking_Watch
15:50:26.110	5.9378014	0.37590113	7.407886	-0.016387071	0.039873008	0.014123815	6.1577926	0.3796651	7.622846	Multitasking_Watch
15:50:26.132	5.9378014	0.37590113	7.407886	-0.016387071	0.039873008	0.014123815	6.1577926	0.3796651	7.622846	Multitasking_Watch
15:50:26.155	5.9378014	0.37590113	7.407886	-0.016387071	0.039873008	0.014123815	6.1577926	0.3796651	7.622846	Multitasking_Watch
15:50:26.179	5.9378014	0.37590113	7.407886	-0.016387071	0.039873008	0.014123815	6.1577926	0.3796651	7.622846	Multitasking_Watch
15:50:26.204	5.956956	0.34716985	7.266624	-0.0053914967	-0.019380921	0.03244977	6.163323	0.37517568	7.618596	Multitasking_Watch
15:50:26.226	5.956956	0.34716985	7.266624	-0.0053914967	-0.019380921	0.03244977	6.163323	0.37517568	7.618596	Multitasking_Watch
15:50:26.248	5.956956	0.34716985	7.266624	-0.0053914967	-0.019380921	0.03244977	6.163323	0.37517568	7.618596	Multitasking_Watch
15:50:26.271	5.956956	0.34716985	7.266624	-0.0053914967	-0.019380921	0.03244977	6.163323	0.37517568	7.618596	Multitasking_Watch
15:50:26.293	5.956956	0.34716985	7.266624	-0.0053914967	-0.019380921	0.03244977	6.163323	0.37517568	7.618596	Multitasking_Watch
15:50:26.315	5.956956	0.34716985	7.266624	-0.0053914967	-0.019380921	0.03244977	6.163323	0.37517568	7.618596	Multitasking_Watch
15:50:26.337	5.956956	0.34716985	7.266624	-0.0053914967	-0.019380921	0.03244977	6.163323	0.37517568	7.618596	Multitasking_Watch
15:50:26.360	5.9856873	0.2849187	7.3312693	-0.006002362	-0.0047201556	0.022675928	6.156866	0.36749798	7.6241903	Multitasking_Watch
15:50:26.382	5.9856873	0.2849187	7.3312693	-0.006002362	-0.0047201556	0.022675928	6.156866	0.36749798	7.6241903	Multitasking_Watch
15:50:26.405	5.9856873	0.2849187	7.3312693	-0.006002362	-0.0047201556	0.022675928	6.156866	0.36749798	7.6241903	Multitasking_Watch
15:50:26.427	5.9856873	0.2849187	7.3312693	-0.006002362	-0.0047201556	0.022675928	6.156866	0.36749798	7.6241903	Multitasking_Watch
15:50:26.449	5.9856873	0.2849187	7.3312693	-0.006002362	-0.0047201556	0.022675928	6.156866	0.36749798	7.6241903	Multitasking_Watch
15:50:26.471	5.9856873	0.2849187	7.3312693	-0.006002362	-0.0047201556	0.022675928	6.156866	0.36749798	7.6241903	Multitasking_Watch
15:50:26.494	5.9856873	0.2849187	7.3312693	-0.006002362	-0.0047201556	0.022675928	6.156866	0.36749798	7.6241903	Multitasking_Watch
15:50:26.516	5.9856873	0.2849187	7.3312693	-0.006002362	-0.0047201556	0.022675928	6.156866	0.36749798	7.6241903	Multitasking_Watch
15:50:26.539	5.9378014	0.43096948	7.501263	-0.014554475	0.011773205	0.010458624	6.148925	0.3696148	7.6304927	Multitasking_Watch
15:50:26.563	5.9378014	0.43096948	7.501263	-0.014554475	0.011773205	0.010458624	6.148925	0.3696148	7.6304927	Multitasking_Watch
15:50:26.584	5.9378014	0.43096948	7.501263	-0.014554475	0.011773205	0.010458624	6.148925	0.3696148	7.6304927	Multitasking_Watch
15:50:26.606	5.9378014	0.43096948	7.501263	-0.014554475	0.011773205	0.010458624	6.148925	0.3696148	7.6304927	Multitasking_Watch
15:50:26.628	5.9378014	0.43096948	7.501263	-0.014554475	0.011773205	0.010458624	6.148925	0.3696148	7.6304927	Multitasking_Watch
15:50:26.651	5.9378014	0.43096948	7.501263	-0.014554475	0.011773205	0.010458624	6.148925	0.3696148	7.6304927	Multitasking_Watch
15:50:26.674	5.9378014	0.43096948	7.501263	-0.014554475	0.011773205	0.010458624	6.148925	0.3696148	7.6304927	Multitasking_Watch
15:50:26.697	5.9378014	0.43096948	7.501263	-0.014554475	0.011773205	0.010458624	6.148925	0.3696148	7.6304927	Multitasking_Watch
15:50:26.720	5.9378014	0.43096948	7.501263	-0.014554475	0.011773205	0.010458624	6.148925	0.3696148	7.6304927	Multitasking_Watch
15:50:26.745	5.9617443	0.38787252	7.26423	-0.009667553	0.018492723	0.004349971	6.1684933	0.3713047	7.6146	Multitasking_Watch
15:50:26.769	5.9617443	0.38787252	7.26423	-0.009667553	0.018492723	0.004349971	6.1684933	0.3713047	7.6146	Multitasking_Watch
15:50:26.792	5.9617443	0.38787252	7.26423	-0.009667553	0.018492723	0.004349971	6.1684933	0.3713047	7.6146	Multitasking_Watch
15:50:26.814	5.9617443	0.38787252	7.26423	-0.009667553	0.018492723	0.004349971	6.1684933	0.3713047	7.6146	Multitasking_Watch
15:50:26.837	5.9617443	0.38787252	7.26423	-0.009667553	0.018492723	0.004349971	6.1684933	0.3713047	7.6146	Multitasking_Watch
15:50:26.859	5.9617443	0.38787252	7.26423	-0.009667553	0.018492723	0.004349971	6.1684933	0.3713047	7.6146	Multitasking_Watch
15:50:26.880	5.9617443	0.38787252	7.26423	-0.009667553	0.018492723	0.004349971	6.1684933	0.3713047	7.6146	Multitasking_Watch
15:50:26.904	5.940196	0.4740664	7.345635	-0.007834958	0.01116234	0.026951985	6.160746	0.37429625	7.620726	Multitasking_Watch
15:50:26.927	5.940196	0.4740664	7.345635	-0.007834958	0.01116234	0.026951985	6.160746	0.37429625	7.620726	Multitasking_Watch
15:50:26.950	5.940196	0.4740664	7.345635	-0.007834958	0.01116234	0.026951985	6.160746	0.37429625	7.620726	Multitasking_Watch
15:50:26.972	5.940196	0.4740664	7.345635	-0.007834958	0.01116234	0.026951985	6.160746	0.37429625	7.620726	Multitasking_Watch
15:50:26.995	5.940196	0.4740664	7.345635	-0.007834958	0.01116234	0.026951985	6.160746	0.37429625	7.620726	Multitasking_Watch
15:50:27.018	5.940196	0.4740664	7.345635	-0.007834958	0.01116234	0.026951985	6.160746	0.37429625	7.620726	Multitasking_Watch
15:50:27.042	5.940196	0.4740664	7.345635	-0.007834958	0.01116234	0.026951985	6.160746	0.37429625	7.620726	Multitasking_Watch
15:50:27.064	5.940196	0.4740664	7.345635	-0.007834958	0.01116234	0.026951985	6.160746	0.37429625	7.620726	Multitasking_Watch
15:50:27.086	5.9282246	0.4285752	7.4246464	-0.010889284	0.044149064	0.01106949	6.148317	0.36759356	7.6310835	Multitasking_Watch
15:50:27.107	5.9282246	0.4285752	7.4246464	-0.010889284	0.044149064	0.01106949	6.148317	0.36759356	7.6310835	Multitasking_Watch
15:50:27.130	5.9282246	0.4285752	7.4246464	-0.010889284	0.044149064	0.01106949	6.148317	0.36759356	7.6310835	Multitasking_Watch
15:50:27.151	5.9282246	0.4285752	7.4246464	-0.010889284	0.044149064	0.01106949	6.148317	0.36759356	7.6310835	Multitasking_Watch
15:50:27.172	5.9282246	0.4285752	7.4246464	-0.010889284	0.044149064	0.01106949	6.148317	0.36759356	7.6310835	Multitasking_Watch
15:50:27.194	5.9282246	0.4285752	7.4246464	-0.010889284	0.044149064	0.01106949	6.148317	0.36759356	7.6310835	Multitasking_Watch
15:50:27.214	5.9282246	0.4285752	7.4246464	-0.010889284	0.044149064	0.01106949	6.148317	0.36759356	7.6310835	Multitasking_Watch
15:50:27.238	5.9282246	0.4285752	7.4246464	-0.010889284	0.044149064	0.01106949	6.148317	0.36759356	7.6310835	Multitasking_Watch
15:50:27.260	5.9473786	0.37111259	7.355212	0.008658404	-0.053589374	0.01717814	6.1386747	0.37026832	7.6387115	Multitasking_Watch
15:50:27.281	5.9473786	0.37111259	7.355212	0.008658404	-0.053589374	0.01717814	6.1386747	0.37026832	7.6387115	Multitasking_Watch
15:50:27.304	5.9473786	0.37111259	7.355212	0.008658404	-0.053589374	0.01717814	6.1386747	0.37026832	7.6387115	Multitasking_Watch
15:50:27.326	5.9473786	0.37111259	7.355212	0.008658404	-0.053589374	0.01717814	6.1386747	0.37026832	7.6387115	Multitasking_Watch
15:50:27.350	5.9473786	0.37111259	7.355212	0.008658404	-0.053589374	0.01717814	6.1386747	0.37026832	7.6387115	Multitasking_Watch
15:50:27.373	5.9473786	0.37111259	7.355212	0.008658404	-0.053589374	0.01717814	6.1386747	0.37026832	7.6387115	Multitasking_Watch
15:50:27.395	5.9473786	0.37111259	7.355212	0.008658404	-0.053589374	0.01717814	6.1386747	0.37026832	7.6387115	Multitasking_Watch
15:50:27.417	5.9473786	0.37111259	7.355212	0.008658404	-0.053589374	0.01717814	6.1386747	0.37026832	7.6387115	Multitasking_Watch
15:50:27.439	5.9473786	0.37111259	7.355212	-0.0072240923	-0.012050539	0.020843333	6.1386747	0.37026832	7.6387115	Multitasking_Watch
15:50:27.463	5.9210415	0.36871833	7.4270406	-0.0072240923	-0.012050539	0.020843333	6.1394134	0.37322307	7.637974	Multitasking_Watch
15:50:27.485	5.9210415	0.36871833	7.4270406	-0.0072240923	-0.012050539	0.020843333	6.1394134	0.37322307	7.637974	Multitasking_Watch
15:50:27.508	5.9210415	0.36871833	7.4270406	-0.0072240923	-0.012050539	0.020843333	6.1394134	0.37322307	7.637974	Multitasking_Watch
15:50:27.530	5.9210415	0.36871833	7.4270406	-0.0072240923	-0.012050539	0.020843333	6.1394134	0.37322307	7.637974	Multitasking_Watch
15:50:27.553	5.9210415	0.36871833	7.4270406	-0.0072240923	-0.012050539	0.020843333	6.1394134	0.37322307	7.637974	Multitasking_Watch
15:50:27.576	5.9210415	0.36871833	7.4270406	-0.0072240923	-0.012050539	0.020843333	6.1394134	0.37322307	7.637974	Multitasking_Watch
15:50:27.599	5.9210415	0.36871833	7.4270406	-0.0072240923	-0.012050539	0.020843333	6.1394134	0.37322307	7.637974	Multitasking_Watch
15:50:27.622	5.851608	0.42139238	7.6090055	-0.007834958	0.030710028	0.015956411	6.1098547	0.36586395	7.661993	Multitasking_Watch
15:50:27.645	5.851608	0.42139238	7.6090055	-0.007834958	0.030710028	0.015956411	6.1098547	0.36586395	7.661993	Multitasking_Watch
15:50:27.666	5.851608	0.42139238	7.6090055	-0.007834958	0.030710028	0.015956411	6.1098547	0.36586395	7.661993	Multitasking_Watch
15:50:27.689	5.851608	0.42139238	7.6090055	-0.007834958	0.030710028	0.015956411	6.1098547	0.36586395	7.661993	Multitasking_Watch
15:50:27.712	5.851608	0.42139238	7.6090055	-0.007834958	0.030710028	0.015956411	6.1098547	0.36586395	7.661993	Multitasking_Watch
15:50:27.735	5.851608	0.42139238	7.6090055	-0.007834958	0.030710028	0.015956411	6.1098547	0.36586395	7.661993	Multitasking_Watch
15:50:27.756	5.851608	0.42139238	7.6090055	-0.007834958	0.030710028	0.015956411	6.1098547	0.36586395	7.661993	Multitasking_Watch
15:50:27.780	5.851608	0.42139238	7.6090055	-0.007834958	0.030710028	0.015956411	6.1098547	0.36586395	7.661993	Multitasking_Watch
15:50:27.803	5.9258304	0.46209505	7.520417	0.0056040776	-0.0065527516	-0.0042021424	6.120096	0.36645108	7.6537867	Multitasking_Watch
15:50:27.824	5.9258304	0.46209505	7.520417	0.0056040776	-0.0065527516	-0.0042021424	6.120096	0.36645108	7.6537867	Multitasking_Watch
15:50:27.845	5.9258304	0.46209505	7.520417	0.0056040776	-0.0065527516	-0.0042021424	6.120096	0.36645108	7.6537867	Multitasking_Watch
15:50:27.867	5.9258304	0.46209505	7.520417	0.0056040776	-0.0065527516	-0.0042021424	6.120096	0.36645108	7.6537867	Multitasking_Watch
15:50:27.887	5.9258304	0.46209505	7.520417	0.0056040776	-0.0065527516	-0.0042021424	6.120096	0.36645108	7.6537867	Multitasking_Watch
15:50:27.908	5.9258304	0.46209505	7.520417	0.0056040776	-0.0065527516	-0.0042021424	6.120096	0.36645108	7.6537867	Multitasking_Watch
15:50:27.931	5.9258304	0.46209505	7.520417	0.0056040776	-0.0065527516	-0.0042021424	6.120096	0.36645108	7.6537867	Multitasking_Watch
15:50:27.953	5.9258304	0.46209505	7.520417	0.0056040776	-0.0065527516	-0.0042021424	6.120096	0.36645108	7.6537867	Multitasking_Watch
15:50:27.976	5.9258304	0.46209505	7.520417	0.0056040776	-0.0065527516	-0.0042021424	6.120096	0.36645108	7.6537867	Multitasking_Watch
15:50:27.999	5.9378014	0.43815228	7.501263	0.0074366736	-0.019380921	-0.018862907	6.135668	0.3689622	7.64119	Multitasking_Watch
15:50:28.021	5.9378014	0.43815228	7.501263	0.0074366736	-0.019380921	-0.018862907	6.135668	0.3689622	7.64119	Multitasking_Watch
15:50:28.044	5.9378014	0.43815228	7.501263	0.0074366736	-0.019380921	-0.018862907	6.135668	0.3689622	7.64119	Multitasking_Watch
15:50:28.065	5.9378014	0.43815228	7.501263	0.0074366736	-0.019380921	-0.018862907	6.135668	0.3689622	7.64119	Multitasking_Watch
15:50:28.087	5.9378014	0.43815228	7.501263	0.0074366736	-0.019380921	-0.018862907	6.135668	0.3689622	7.64119	Multitasking_Watch
15:50:28.109	5.9378014	0.43815228	7.501263	0.0074366736	-0.019380921	-0.018862907	6.135668	0.3689622	7.64119	Multitasking_Watch
15:50:28.137	5.9378014	0.43815228	7.501263	0.0074366736	-0.019380921	-0.018862907	6.135668	0.3689622	7.64119	Multitasking_Watch
15:50:28.158	5.9641385	0.36871833	7.407886	0.030038686	-0.047480725	-0.017641177	6.140249	0.3710846	7.637403	Multitasking_Watch
15:50:28.179	5.9641385	0.36871833	7.407886	0.030038686	-0.047480725	-0.017641177	6.140249	0.3710846	7.637403	Multitasking_Watch
15:50:28.201	5.9641385	0.36871833	7.407886	0.030038686	-0.047480725	-0.017641177	6.140249	0.3710846	7.637403	Multitasking_Watch
15:50:28.224	5.9641385	0.36871833	7.407886	0.030038686	-0.047480725	-0.017641177	6.140249	0.3710846	7.637403	Multitasking_Watch
15:50:28.247	5.9641385	0.36871833	7.407886	0.030038686	-0.047480725	-0.017641177	6.140249	0.3710846	7.637403	Multitasking_Watch
15:50:28.269	5.9641385	0.36871833	7.407886	0.030038686	-0.047480725	-0.017641177	6.140249	0.3710846	7.637403	Multitasking_Watch
15:50:28.291	5.9641385	0.36871833	7.407886	0.030038686	-0.047480725	-0.017641177	6.140249	0.3710846	7.637403	Multitasking_Watch
15:50:28.314	5.9641385	0.36871833	7.407886	0.030038686	-0.047480725	-0.017641177	6.140249	0.3710846	7.637403	Multitasking_Watch
15:50:28.336	5.9641385	0.36871833	7.407886	0.030038686	-0.047480725	-0.017641177	6.140249	0.3710846	7.637403	Multitasking_Watch
15:50:28.361	5.9449844	0.60335726	7.49408	0.017210517	0.0056645535	-0.013365121	6.1751175	0.39110973	7.608234	Multitasking_Watch
15:50:28.386	5.9449844	0.60335726	7.49408	0.017210517	0.0056645535	-0.013365121	6.1751175	0.39110973	7.608234	Multitasking_Watch
15:50:28.408	5.9449844	0.60335726	7.49408	0.017210517	0.0056645535	-0.013365121	6.1751175	0.39110973	7.608234	Multitasking_Watch
15:50:28.431	5.9449844	0.60335726	7.49408	0.017210517	0.0056645535	-0.013365121	6.1751175	0.39110973	7.608234	Multitasking_Watch
15:50:28.453	5.9449844	0.60335726	7.49408	0.017210517	0.0056645535	-0.013365121	6.1751175	0.39110973	7.608234	Multitasking_Watch
15:50:28.475	5.9449844	0.60335726	7.49408	0.017210517	0.0056645535	-0.013365121	6.1751175	0.39110973	7.608234	Multitasking_Watch
15:50:28.496	5.9449844	0.60335726	7.49408	0.017210517	0.0056645535	-0.013365121	6.1751175	0.39110973	7.608234	Multitasking_Watch
15:50:28.519	5.9449844	0.60335726	7.49408	0.017210517	0.0056645535	-0.013365121	6.1751175	0.39110973	7.608234	Multitasking_Watch
15:50:28.542	6.035967	0.409421	7.2762012	-0.007834958	-0.016326595	0.006182567	6.192857	0.39848495	7.593421	Multitasking_Watch
15:50:28.565	6.035967	0.409421	7.2762012	-0.007834958	-0.016326595	0.006182567	6.192857	0.39848495	7.593421	Multitasking_Watch
15:50:28.588	6.035967	0.409421	7.2762012	-0.007834958	-0.016326595	0.006182567	6.192857	0.39848495	7.593421	Multitasking_Watch
15:50:28.611	6.035967	0.409421	7.2762012	-0.007834958	-0.016326595	0.006182567	6.192857	0.39848495	7.593421	Multitasking_Watch
15:50:28.632	6.035967	0.409421	7.2762012	-0.007834958	-0.016326595	0.006182567	6.192857	0.39848495	7.593421	Multitasking_Watch
15:50:28.655	6.035967	0.409421	7.2762012	-0.007834958	-0.016326595	0.006182567	6.192857	0.39848495	7.593421	Multitasking_Watch
15:50:28.678	6.035967	0.409421	7.2762012	-0.007834958	-0.016326595	0.006182567	6.192857	0.39848495	7.593421	Multitasking_Watch
15:50:28.702	5.99287	0.41420954	7.362395	0.021486575	-0.041372072	0.014123815	6.2036605	0.40207478	7.584411	Multitasking_Watch
15:50:28.724	5.99287	0.41420954	7.362395	0.021486575	-0.041372072	0.014123815	6.2036605	0.40207478	7.584411	Multitasking_Watch
15:50:28.745	5.99287	0.41420954	7.362395	0.021486575	-0.041372072	0.014123815	6.2036605	0.40207478	7.584411	Multitasking_Watch
15:50:28.767	5.99287	0.41420954	7.362395	0.021486575	-0.041372072	0.014123815	6.2036605	0.40207478	7.584411	Multitasking_Watch
15:50:28.789	5.99287	0.41420954	7.362395	0.021486575	-0.041372072	0.014123815	6.2036605	0.40207478	7.584411	Multitasking_Watch
15:50:28.812	5.99287	0.41420954	7.362395	0.021486575	-0.041372072	0.014123815	6.2036605	0.40207478	7.584411	Multitasking_Watch
15:50:28.834	5.99287	0.41420954	7.362395	0.021486575	-0.041372072	0.014123815	6.2036605	0.40207478	7.584411	Multitasking_Watch
15:50:28.857	5.99287	0.41420954	7.362395	0.021486575	-0.041372072	0.014123815	6.2036605	0.40207478	7.584411	Multitasking_Watch
15:50:28.879	5.99287	0.41420954	7.362395	0.021486575	-0.041372072	0.014123815	6.2036605	0.40207478	7.584411	Multitasking_Watch
15:50:28.902	6.100612	0.3974496	7.21395	0.022097439	-0.01693746	0.008626028	6.270942	0.412377	7.528316	Multitasking_Watch
15:50:28.924	6.100612	0.3974496	7.21395	0.022097439	-0.01693746	0.008626028	6.270942	0.412377	7.528316	Multitasking_Watch
15:50:28.947	6.100612	0.3974496	7.21395	0.022097439	-0.01693746	0.008626028	6.270942	0.412377	7.528316	Multitasking_Watch
15:50:28.968	6.100612	0.3974496	7.21395	0.022097439	-0.01693746	0.008626028	6.270942	0.412377	7.528316	Multitasking_Watch
15:50:28.990	6.100612	0.3974496	7.21395	0.022097439	-0.01693746	0.008626028	6.270942	0.412377	7.528316	Multitasking_Watch
15:50:29.011	6.100612	0.3974496	7.21395	0.022097439	-0.01693746	0.008626028	6.270942	0.412377	7.528316	Multitasking_Watch
15:50:29.035	6.100612	0.3974496	7.21395	0.022097439	-0.01693746	0.008626028	6.270942	0.412377	7.528316	Multitasking_Watch
15:50:29.057	6.100612	0.3974496	7.21395	0.022097439	-0.01693746	0.008626028	6.270942	0.412377	7.528316	Multitasking_Watch
15:50:29.080	6.1532865	0.43336374	7.120573	0.0025497514	0.0056645535	0.010458624	6.32792	0.43630937	7.4791303	Multitasking_Watch
15:50:29.103	6.1532865	0.43336374	7.120573	0.0025497514	0.0056645535	0.010458624	6.32792	0.43630937	7.4791303	Multitasking_Watch
15:50:29.125	6.1532865	0.43336374	7.120573	0.0025497514	0.0056645535	0.010458624	6.32792	0.43630937	7.4791303	Multitasking_Watch
15:50:29.149	6.1532865	0.43336374	7.120573	0.0025497514	0.0056645535	0.010458624	6.32792	0.43630937	7.4791303	Multitasking_Watch
15:50:29.171	6.1532865	0.43336374	7.120573	0.0025497514	0.0056645535	0.010458624	6.32792	0.43630937	7.4791303	Multitasking_Watch
15:50:29.194	6.1532865	0.43336374	7.120573	0.0025497514	0.0056645535	0.010458624	6.32792	0.43630937	7.4791303	Multitasking_Watch
15:50:29.217	6.1532865	0.43336374	7.120573	0.0025497514	0.0056645535	0.010458624	6.32792	0.43630937	7.4791303	Multitasking_Watch
15:50:29.238	6.1532865	0.43336374	7.120573	-0.018830532	-0.030376496	0.033671506	6.32792	0.43630937	7.4791303	Multitasking_Watch
15:50:29.260	6.074275	0.409421	7.161276	-0.018830532	-0.030376496	0.033671506	6.3064075	0.4112392	7.498696	Multitasking_Watch
15:50:29.282	6.074275	0.409421	7.161276	-0.018830532	-0.030376496	0.033671506	6.3064075	0.4112392	7.498696	Multitasking_Watch
15:50:29.304	6.074275	0.409421	7.161276	-0.018830532	-0.030376496	0.033671506	6.3064075	0.4112392	7.498696	Multitasking_Watch
15:50:29.325	6.074275	0.409421	7.161276	-0.018830532	-0.030376496	0.033671506	6.3064075	0.4112392	7.498696	Multitasking_Watch
15:50:29.347	6.074275	0.409421	7.161276	-0.018830532	-0.030376496	0.033671506	6.3064075	0.4112392	7.498696	Multitasking_Watch
15:50:29.376	6.074275	0.409421	7.161276	-0.018830532	-0.030376496	0.033671506	6.3064075	0.4112392	7.498696	Multitasking_Watch
15:50:29.398	6.074275	0.409421	7.161276	-0.018830532	-0.030376496	0.033671506	6.3064075	0.4112392	7.498696	Multitasking_Watch
15:50:29.421	6.074275	0.409421	7.161276	-0.018830532	-0.030376496	0.033671506	6.3064075	0.4112392	7.498696	Multitasking_Watch
15:50:29.444	6.100612	0.42618093	7.4964743	-0.0047806315	-0.024878709	0.0019065104	6.277052	0.35888913	7.5259633	Multitasking_Watch
15:50:29.466	6.100612	0.42618093	7.4964743	-0.0047806315	-0.024878709	0.0019065104	6.277052	0.35888913	7.5259633	Multitasking_Watch
15:50:29.490	6.100612	0.42618093	7.4964743	-0.0047806315	-0.024878709	0.0019065104	6.277052	0.35888913	7.5259633	Multitasking_Watch
15:50:29.512	6.100612	0.42618093	7.4964743	-0.0047806315	-0.024878709	0.0019065104	6.277052	0.35888913	7.5259633	Multitasking_Watch
15:50:29.534	6.100612	0.42618093	7.4964743	-0.0047806315	-0.024878709	0.0019065104	6.277052	0.35888913	7.5259633	Multitasking_Watch
15:50:29.556	6.100612	0.42618093	7.4964743	-0.0047806315	-0.024878709	0.0019065104	6.277052	0.35888913	7.5259633	Multitasking_Watch
15:50:29.578	6.100612	0.42618093	7.4964743	-0.0047806315	-0.024878709	0.0019065104	6.277052	0.35888913	7.5259633	Multitasking_Watch
15:50:29.600	6.100612	0.42618093	7.4964743	0.017210517	-0.022435248	0.0037391062	6.3085666	0.35133684	7.4999256	Multitasking_Watch
15:50:29.621	6.167652	0.29210153	7.2618356	0.017210517	-0.022435248	0.0037391062	6.3085666	0.35133684	7.4999256	Multitasking_Watch
15:50:29.643	6.167652	0.29210153	7.2618356	0.017210517	-0.022435248	0.0037391062	6.3085666	0.35133684	7.4999256	Multitasking_Watch
15:50:29.664	6.167652	0.29210153	7.2618356	0.017210517	-0.022435248	0.0037391062	6.3085666	0.35133684	7.4999256	Multitasking_Watch
15:50:29.686	6.167652	0.29210153	7.2618356	0.017210517	-0.022435248	0.0037391062	6.3085666	0.35133684	7.4999256	Multitasking_Watch
15:50:29.709	6.167652	0.29210153	7.2618356	0.017210517	-0.022435248	0.0037391062	6.3085666	0.35133684	7.4999256	Multitasking_Watch
15:50:29.732	6.167652	0.29210153	7.2618356	0.017210517	-0.022435248	0.0037391062	6.3085666	0.35133684	7.4999256	Multitasking_Watch
15:50:29.755	6.167652	0.29210153	7.2618356	0.017210517	-0.022435248	0.0037391062	6.3085666	0.35133684	7.4999256	Multitasking_Watch
15:50:29.777	6.167652	0.29210153	7.2618356	0.017210517	-0.022435248	0.0037391062	6.3085666	0.35133684	7.4999256	Multitasking_Watch
15:50:29.798	6.160469	0.34956414	7.2953553	0.029427823	-0.07924571	0.017789008	6.3294067	0.34543082	7.4826202	Multitasking_Watch
15:50:29.820	6.160469	0.34956414	7.2953553	0.029427823	-0.07924571	0.017789008	6.3294067	0.34543082	7.4826202	Multitasking_Watch
15:50:29.842	6.160469	0.34956414	7.2953553	0.029427823	-0.07924571	0.017789008	6.3294067	0.34543082	7.4826202	Multitasking_Watch
15:50:29.865	6.160469	0.34956414	7.2953553	0.029427823	-0.07924571	0.017789008	6.3294067	0.34543082	7.4826202	Multitasking_Watch
15:50:29.887	6.160469	0.34956414	7.2953553	0.029427823	-0.07924571	0.017789008	6.3294067	0.34543082	7.4826202	Multitasking_Watch
15:50:29.910	6.160469	0.34956414	7.2953553	0.029427823	-0.07924571	0.017789008	6.3294067	0.34543082	7.4826202	Multitasking_Watch
15:50:29.933	6.160469	0.34956414	7.2953553	0.029427823	-0.07924571	0.017789008	6.3294067	0.34543082	7.4826202	Multitasking_Watch
15:50:29.955	6.160469	0.34956414	7.2953553	0.029427823	-0.07924571	0.017789008	6.3294067	0.34543082	7.4826202	Multitasking_Watch
15:50:29.978	6.3807425	0.34956414	7.0511394	0.028206091	-0.13483445	0.02511939	6.4688115	0.3637702	7.361554	Multitasking_Watch
15:50:30.001	6.3807425	0.34956414	7.0511394	0.028206091	-0.13483445	0.02511939	6.4688115	0.3637702	7.361554	Multitasking_Watch
15:50:30.023	6.3807425	0.34956414	7.0511394	0.028206091	-0.13483445	0.02511939	6.4688115	0.3637702	7.361554	Multitasking_Watch
15:50:30.045	6.3807425	0.34956414	7.0511394	0.028206091	-0.13483445	0.02511939	6.4688115	0.3637702	7.361554	Multitasking_Watch
15:50:30.067	6.3807425	0.34956414	7.0511394	0.028206091	-0.13483445	0.02511939	6.4688115	0.3637702	7.361554	Multitasking_Watch
15:50:30.089	6.3807425	0.34956414	7.0511394	0.028206091	-0.13483445	0.02511939	6.4688115	0.3637702	7.361554	Multitasking_Watch
15:50:30.111	6.3807425	0.34956414	7.0511394	0.028206091	-0.13483445	0.02511939	6.4688115	0.3637702	7.361554	Multitasking_Watch
15:50:30.133	6.3807425	0.34956414	7.0511394	0.028206091	-0.13483445	0.02511939	6.4688115	0.3637702	7.361554	Multitasking_Watch
15:50:30.157	6.4429936	0.38547826	6.976917	-0.031047836	-0.019991787	0.07521034	6.558144	0.36598846	7.281975	Multitasking_Watch
15:50:30.180	6.4429936	0.38547826	6.976917	-0.031047836	-0.019991787	0.07521034	6.558144	0.36598846	7.281975	Multitasking_Watch
15:50:30.201	6.4429936	0.38547826	6.976917	-0.031047836	-0.019991787	0.07521034	6.558144	0.36598846	7.281975	Multitasking_Watch
15:50:30.224	6.4429936	0.38547826	6.976917	-0.031047836	-0.019991787	0.07521034	6.558144	0.36598846	7.281975	Multitasking_Watch
15:50:30.246	6.4429936	0.38547826	6.976917	-0.031047836	-0.019991787	0.07521034	6.558144	0.36598846	7.281975	Multitasking_Watch
15:50:30.270	6.4429936	0.38547826	6.976917	-0.031047836	-0.019991787	0.07521034	6.558144	0.36598846	7.281975	Multitasking_Watch
15:50:30.293	6.4429936	0.38547826	6.976917	-0.031047836	-0.019991787	0.07521034	6.558144	0.36598846	7.281975	Multitasking_Watch
15:50:30.315	6.4429936	0.38547826	6.976917	-0.031047836	-0.019991787	0.07521034	6.558144	0.36598846	7.281975	Multitasking_Watch
15:50:30.336	6.4765134	0.38308397	7.003254	-0.01516534	0.027655702	0.010458624	6.5770254	0.32676497	7.2667937	Multitasking_Watch
15:50:30.358	6.4765134	0.38308397	7.003254	-0.01516534	0.027655702	0.010458624	6.5770254	0.32676497	7.2667937	Multitasking_Watch
15:50:30.380	6.4765134	0.38308397	7.003254	-0.01516534	0.027655702	0.010458624	6.5770254	0.32676497	7.2667937	Multitasking_Watch
15:50:30.403	6.4765134	0.38308397	7.003254	-0.01516534	0.027655702	0.010458624	6.5770254	0.32676497	7.2667937	Multitasking_Watch
15:50:30.425	6.4765134	0.38308397	7.003254	-0.01516534	0.027655702	0.010458624	6.5770254	0.32676497	7.2667937	Multitasking_Watch
15:50:30.448	6.4765134	0.38308397	7.003254	-0.01516534	0.027655702	0.010458624	6.5770254	0.32676497	7.2667937	Multitasking_Watch
15:50:30.471	6.4765134	0.38308397	7.003254	-0.01516534	0.027655702	0.010458624	6.5770254	0.32676497	7.2667937	Multitasking_Watch
15:50:30.494	6.4765134	0.38308397	7.003254	-0.01516534	0.027655702	0.010458624	6.5770254	0.32676497	7.2667937	Multitasking_Watch
15:50:30.516	6.318491	0.4285752	7.2450757	0.0031606168	0.01788186	0.0019065104	6.5611296	0.30727205	7.2819963	Multitasking_Watch
15:50:30.538	6.318491	0.4285752	7.2450757	0.0031606168	0.01788186	0.0019065104	6.5611296	0.30727205	7.2819963	Multitasking_Watch
15:50:30.560	6.318491	0.4285752	7.2450757	0.0031606168	0.01788186	0.0019065104	6.5611296	0.30727205	7.2819963	Multitasking_Watch
15:50:30.581	6.318491	0.4285752	7.2450757	0.0031606168	0.01788186	0.0019065104	6.5611296	0.30727205	7.2819963	Multitasking_Watch
15:50:30.603	6.318491	0.4285752	7.2450757	0.0031606168	0.01788186	0.0019065104	6.5611296	0.30727205	7.2819963	Multitasking_Watch
15:50:30.625	6.318491	0.4285752	7.2450757	0.0031606168	0.01788186	0.0019065104	6.5611296	0.30727205	7.2819963	Multitasking_Watch
15:50:30.647	6.318491	0.4285752	7.2450757	0.0031606168	0.01788186	0.0019065104	6.5611296	0.30727205	7.2819963	Multitasking_Watch
15:50:30.668	6.318491	0.4285752	7.2450757	0.0031606168	0.01788186	0.0019065104	6.5611296	0.30727205	7.2819963	Multitasking_Watch
15:50:30.690	6.4358106	0.42139238	7.0080423	-0.016387071	0.048425123	0.019621603	6.5961685	0.33948272	7.2488384	Multitasking_Watch
15:50:30.713	6.4358106	0.42139238	7.0080423	-0.016387071	0.048425123	0.019621603	6.5961685	0.33948272	7.2488384	Multitasking_Watch
15:50:30.735	6.4358106	0.42139238	7.0080423	-0.016387071	0.048425123	0.019621603	6.5961685	0.33948272	7.2488384	Multitasking_Watch
15:50:30.756	6.4358106	0.42139238	7.0080423	-0.016387071	0.048425123	0.019621603	6.5961685	0.33948272	7.2488384	Multitasking_Watch
15:50:30.779	6.4358106	0.42139238	7.0080423	-0.016387071	0.048425123	0.019621603	6.5961685	0.33948272	7.2488384	Multitasking_Watch
15:50:30.801	6.4358106	0.42139238	7.0080423	-0.016387071	0.048425123	0.019621603	6.5961685	0.33948272	7.2488384	Multitasking_Watch
15:50:30.825	6.4358106	0.42139238	7.0080423	-0.016387071	0.048425123	0.019621603	6.5961685	0.33948272	7.2488384	Multitasking_Watch
15:50:30.847	6.4358106	0.42139238	7.0080423	-0.016387071	0.048425123	0.019621603	6.5961685	0.33948272	7.2488384	Multitasking_Watch
15:50:30.869	6.4142623	0.31125572	6.91706	0.009880135	-0.013883135	-0.0060347375	6.5818033	0.33598202	7.262046	Multitasking_Watch
15:50:30.890	6.4142623	0.31125572	6.91706	0.009880135	-0.013883135	-0.0060347375	6.5818033	0.33598202	7.262046	Multitasking_Watch
15:50:30.912	6.4142623	0.31125572	6.91706	0.009880135	-0.013883135	-0.0060347375	6.5818033	0.33598202	7.262046	Multitasking_Watch
15:50:30.935	6.4142623	0.31125572	6.91706	0.009880135	-0.013883135	-0.0060347375	6.5818033	0.33598202	7.262046	Multitasking_Watch
15:50:30.957	6.4142623	0.31125572	6.91706	0.009880135	-0.013883135	-0.0060347375	6.5818033	0.33598202	7.262046	Multitasking_Watch
15:50:30.979	6.4142623	0.31125572	6.91706	0.009880135	-0.013883135	-0.0060347375	6.5818033	0.33598202	7.262046	Multitasking_Watch
15:50:31.002	6.4142623	0.31125572	6.91706	0.009880135	-0.013883135	-0.0060347375	6.5818033	0.33598202	7.262046	Multitasking_Watch
15:50:31.025	6.4142623	0.31125572	6.91706	0.009880135	-0.013883135	-0.0060347375	6.5818033	0.33598202	7.262046	Multitasking_Watch
15:50:31.047	6.421445	0.43336374	7.106208	0.009269269	-0.02610044	0.03306064	6.5971627	0.35852614	7.2470155	Multitasking_Watch
15:50:31.069	6.421445	0.43336374	7.106208	0.009269269	-0.02610044	0.03306064	6.5971627	0.35852614	7.2470155	Multitasking_Watch
15:50:31.091	6.421445	0.43336374	7.106208	0.009269269	-0.02610044	0.03306064	6.5971627	0.35852614	7.2470155	Multitasking_Watch
15:50:31.113	6.421445	0.43336374	7.106208	0.009269269	-0.02610044	0.03306064	6.5971627	0.35852614	7.2470155	Multitasking_Watch
15:50:31.135	6.421445	0.43336374	7.106208	0.009269269	-0.02610044	0.03306064	6.5971627	0.35852614	7.2470155	Multitasking_Watch
15:50:31.157	6.421445	0.43336374	7.106208	0.009269269	-0.02610044	0.03306064	6.5971627	0.35852614	7.2470155	Multitasking_Watch
15:50:31.179	6.421445	0.43336374	7.106208	0.009269269	-0.02610044	0.03306064	6.5971627	0.35852614	7.2470155	Multitasking_Watch
15:50:31.201	6.421445	0.43336374	7.106208	0.009269269	-0.02610044	0.03306064	6.5971627	0.35852614	7.2470155	Multitasking_Watch
15:50:31.224	6.4190507	0.37111259	7.048745	-0.008445823	0.045370795	0.01106949	6.602676	0.35456017	7.242188	Multitasking_Watch
15:50:31.247	6.4190507	0.37111259	7.048745	-0.008445823	0.045370795	0.01106949	6.602676	0.35456017	7.242188	Multitasking_Watch
15:50:31.270	6.4190507	0.37111259	7.048745	-0.008445823	0.045370795	0.01106949	6.602676	0.35456017	7.242188	Multitasking_Watch
15:50:31.291	6.4190507	0.37111259	7.048745	-0.008445823	0.045370795	0.01106949	6.602676	0.35456017	7.242188	Multitasking_Watch
15:50:31.313	6.4190507	0.37111259	7.048745	-0.008445823	0.045370795	0.01106949	6.602676	0.35456017	7.242188	Multitasking_Watch
15:50:31.336	6.4190507	0.37111259	7.048745	-0.008445823	0.045370795	0.01106949	6.602676	0.35456017	7.242188	Multitasking_Watch
15:50:31.359	6.4190507	0.37111259	7.048745	-0.008445823	0.045370795	0.01106949	6.602676	0.35456017	7.242188	Multitasking_Watch
15:50:31.382	6.4190507	0.37111259	7.048745	-0.008445823	0.045370795	0.01106949	6.602676	0.35456017	7.242188	Multitasking_Watch
15:50:31.404	6.3807425	0.35674694	7.039168	0.006825808	0.007497149	-0.010310795	6.6012506	0.35226357	7.243599	Multitasking_Watch
15:50:31.426	6.3807425	0.35674694	7.039168	0.006825808	0.007497149	-0.010310795	6.6012506	0.35226357	7.243599	Multitasking_Watch
15:50:31.448	6.3807425	0.35674694	7.039168	0.006825808	0.007497149	-0.010310795	6.6012506	0.35226357	7.243599	Multitasking_Watch
15:50:31.470	6.3807425	0.35674694	7.039168	0.006825808	0.007497149	-0.010310795	6.6012506	0.35226357	7.243599	Multitasking_Watch
15:50:31.494	6.3807425	0.35674694	7.039168	0.006825808	0.007497149	-0.010310795	6.6012506	0.35226357	7.243599	Multitasking_Watch
15:50:31.516	6.3807425	0.35674694	7.039168	0.006825808	0.007497149	-0.010310795	6.6012506	0.35226357	7.243599	Multitasking_Watch
15:50:31.539	6.3807425	0.35674694	7.039168	0.006825808	0.007497149	-0.010310795	6.6012506	0.35226357	7.243599	Multitasking_Watch
15:50:31.562	6.3807425	0.35674694	7.039168	0.006825808	0.007497149	-0.010310795	6.6012506	0.35226357	7.243599	Multitasking_Watch
15:50:31.584	6.466936	0.45491222	6.9553685	-0.009667553	-0.007163617	-0.001758681	6.623724	0.35859922	7.2227407	Multitasking_Watch
15:50:31.607	6.466936	0.45491222	6.9553685	-0.009667553	-0.007163617	-0.001758681	6.623724	0.35859922	7.2227407	Multitasking_Watch
15:50:31.628	6.466936	0.45491222	6.9553685	-0.009667553	-0.007163617	-0.001758681	6.623724	0.35859922	7.2227407	Multitasking_Watch
15:50:31.650	6.466936	0.45491222	6.9553685	-0.009667553	-0.007163617	-0.001758681	6.623724	0.35859922	7.2227407	Multitasking_Watch
15:50:31.671	6.466936	0.45491222	6.9553685	-0.009667553	-0.007163617	-0.001758681	6.623724	0.35859922	7.2227407	Multitasking_Watch
15:50:31.693	6.466936	0.45491222	6.9553685	-0.009667553	-0.007163617	-0.001758681	6.623724	0.35859922	7.2227407	Multitasking_Watch
15:50:31.716	6.466936	0.45491222	6.9553685	-0.009667553	-0.007163617	-0.001758681	6.623724	0.35859922	7.2227407	Multitasking_Watch
15:50:31.738	6.466936	0.45491222	6.9553685	-0.009667553	-0.007163617	-0.001758681	6.623724	0.35859922	7.2227407	Multitasking_Watch
15:50:31.760	6.466936	0.45491222	6.9553685	-0.009667553	-0.007163617	-0.001758681	6.616555	0.35340253	7.2295656	Multitasking_Watch
15:50:31.782	6.4166565	0.39505535	6.9074826	0.0025497514	0.038040414	0.0037391062	6.616555	0.35340253	7.2295656	Multitasking_Watch
15:50:31.804	6.4166565	0.39505535	6.9074826	0.0025497514	0.038040414	0.0037391062	6.616555	0.35340253	7.2295656	Multitasking_Watch
15:50:31.826	6.4166565	0.39505535	6.9074826	0.0025497514	0.038040414	0.0037391062	6.616555	0.35340253	7.2295656	Multitasking_Watch
15:50:31.849	6.4166565	0.39505535	6.9074826	0.0025497514	0.038040414	0.0037391062	6.616555	0.35340253	7.2295656	Multitasking_Watch
15:50:31.870	6.4166565	0.39505535	6.9074826	0.0025497514	0.038040414	0.0037391062	6.616555	0.35340253	7.2295656	Multitasking_Watch
15:50:31.893	6.4166565	0.39505535	6.9074826	0.0025497514	0.038040414	0.0037391062	6.616555	0.35340253	7.2295656	Multitasking_Watch
15:50:31.914	6.4166565	0.39505535	6.9074826	0.0025497514	0.038040414	0.0037391062	6.616555	0.35340253	7.2295656	Multitasking_Watch
15:50:31.937	6.4166565	0.39505535	6.9074826	0.0025497514	0.038040414	0.0037391062	6.616555	0.35340253	7.2295656	Multitasking_Watch
15:50:31.959	6.378348	0.32801566	7.1924014	0.0074366736	0.002610227	0.010458624	6.602584	0.352308	7.24238	Multitasking_Watch
15:50:31.980	6.378348	0.32801566	7.1924014	0.0074366736	0.002610227	0.010458624	6.602584	0.352308	7.24238	Multitasking_Watch
15:50:32.002	6.378348	0.32801566	7.1924014	0.0074366736	0.002610227	0.010458624	6.602584	0.352308	7.24238	Multitasking_Watch
15:50:32.026	6.378348	0.32801566	7.1924014	0.0074366736	0.002610227	0.010458624	6.602584	0.352308	7.24238	Multitasking_Watch
15:50:32.049	6.378348	0.32801566	7.1924014	0.0074366736	0.002610227	0.010458624	6.602584	0.352308	7.24238	Multitasking_Watch
15:50:32.072	6.378348	0.32801566	7.1924014	0.0074366736	0.002610227	0.010458624	6.602584	0.352308	7.24238	Multitasking_Watch
15:50:32.098	6.378348	0.32801566	7.1924014	0.0074366736	0.002610227	0.010458624	6.602584	0.352308	7.24238	Multitasking_Watch
15:50:32.120	6.423839	0.37590113	7.022408	0.00010629055	0.008108014	0.015956411	6.622909	0.36280894	7.2232795	Multitasking_Watch
15:50:32.144	6.423839	0.37590113	7.022408	0.00010629055	0.008108014	0.015956411	6.622909	0.36280894	7.2232795	Multitasking_Watch
15:50:32.167	6.423839	0.37590113	7.022408	0.00010629055	0.008108014	0.015956411	6.622909	0.36280894	7.2232795	Multitasking_Watch
15:50:32.189	6.423839	0.37590113	7.022408	0.00010629055	0.008108014	0.015956411	6.622909	0.36280894	7.2232795	Multitasking_Watch
15:50:32.210	6.423839	0.37590113	7.022408	0.00010629055	0.008108014	0.015956411	6.622909	0.36280894	7.2232795	Multitasking_Watch
15:50:32.232	6.423839	0.37590113	7.022408	0.00010629055	0.008108014	0.015956411	6.622909	0.36280894	7.2232795	Multitasking_Watch
15:50:32.255	6.423839	0.37590113	7.022408	0.00010629055	0.008108014	0.015956411	6.622909	0.36280894	7.2232795	Multitasking_Watch
15:50:32.280	6.423839	0.37590113	7.022408	0.00010629055	0.008108014	0.015956411	6.622909	0.36280894	7.2232795	Multitasking_Watch
15:50:32.301	6.426234	0.38308397	7.0702934	-0.01516534	0.014216667	0.008626028	6.6283183	0.36064386	7.218424	Multitasking_Watch
15:50:32.323	6.426234	0.38308397	7.0702934	-0.01516534	0.014216667	0.008626028	6.6283183	0.36064386	7.218424	Multitasking_Watch
15:50:32.345	6.426234	0.38308397	7.0702934	-0.01516534	0.014216667	0.008626028	6.6283183	0.36064386	7.218424	Multitasking_Watch
15:50:32.368	6.426234	0.38308397	7.0702934	-0.01516534	0.014216667	0.008626028	6.6283183	0.36064386	7.218424	Multitasking_Watch
15:50:32.391	6.426234	0.38308397	7.0702934	-0.01516534	0.014216667	0.008626028	6.6283183	0.36064386	7.218424	Multitasking_Watch
15:50:32.415	6.426234	0.38308397	7.0702934	-0.01516534	0.014216667	0.008626028	6.6283183	0.36064386	7.218424	Multitasking_Watch
15:50:32.437	6.426234	0.38308397	7.0702934	-0.01516534	0.014216667	0.008626028	6.6283183	0.36064386	7.218424	Multitasking_Watch
15:50:32.458	6.426234	0.38308397	7.0702934	-0.01516534	0.014216667	0.008626028	6.6283183	0.36064386	7.218424	Multitasking_Watch
15:50:32.480	6.447782	0.36632404	6.93382	0.0025497514	0.02643397	-0.009089064	6.6157665	0.35484686	7.2302175	Multitasking_Watch
15:50:32.503	6.447782	0.36632404	6.93382	0.0025497514	0.02643397	-0.009089064	6.6157665	0.35484686	7.2302175	Multitasking_Watch
15:50:32.525	6.447782	0.36632404	6.93382	0.0025497514	0.02643397	-0.009089064	6.6157665	0.35484686	7.2302175	Multitasking_Watch
15:50:32.548	6.447782	0.36632404	6.93382	0.0025497514	0.02643397	-0.009089064	6.6157665	0.35484686	7.2302175	Multitasking_Watch
15:50:32.571	6.447782	0.36632404	6.93382	0.0025497514	0.02643397	-0.009089064	6.6157665	0.35484686	7.2302175	Multitasking_Watch
15:50:32.593	6.447782	0.36632404	6.93382	0.0025497514	0.02643397	-0.009089064	6.6157665	0.35484686	7.2302175	Multitasking_Watch
15:50:32.617	6.447782	0.36632404	6.93382	0.0025497514	0.02643397	-0.009089064	6.6157665	0.35484686	7.2302175	Multitasking_Watch
15:50:32.640	6.447782	0.36632404	6.93382	0.0025497514	0.02643397	-0.009089064	6.6157665	0.35484686	7.2302175	Multitasking_Watch
15:50:32.664	6.3735595	0.39266106	6.9481854	-0.00050457474	-0.019380921	0.00068477995	6.582263	0.35469022	7.260736	Multitasking_Watch
15:50:32.687	6.3735595	0.39266106	6.9481854	-0.00050457474	-0.019380921	0.00068477995	6.582263	0.35469022	7.260736	Multitasking_Watch
15:50:32.709	6.3735595	0.39266106	6.9481854	-0.00050457474	-0.019380921	0.00068477995	6.582263	0.35469022	7.260736	Multitasking_Watch
15:50:32.731	6.3735595	0.39266106	6.9481854	-0.00050457474	-0.019380921	0.00068477995	6.582263	0.35469022	7.260736	Multitasking_Watch
15:50:32.756	6.3735595	0.39266106	6.9481854	-0.00050457474	-0.019380921	0.00068477995	6.582263	0.35469022	7.260736	Multitasking_Watch
15:50:32.780	6.3735595	0.39266106	6.9481854	-0.00050457474	-0.019380921	0.00068477995	6.582263	0.35469022	7.260736	Multitasking_Watch
15:50:32.803	6.3735595	0.39266106	6.9481854	-0.00050457474	-0.019380921	0.00068477995	6.582263	0.35469022	7.260736	Multitasking_Watch
15:50:32.825	6.3735595	0.39266106	6.9481854	-0.00050457474	-0.019380921	0.00068477995	6.582263	0.35469022	7.260736	Multitasking_Watch
15:50:32.848	6.3998966	0.409421	7.0774765	0.011101865	-0.034652553	-0.014586851	6.5872054	0.35504767	7.2562366	Multitasking_Watch
15:50:32.870	6.3998966	0.409421	7.0774765	0.011101865	-0.034652553	-0.014586851	6.5872054	0.35504767	7.2562366	Multitasking_Watch
15:50:32.893	6.3998966	0.409421	7.0774765	0.011101865	-0.034652553	-0.014586851	6.5872054	0.35504767	7.2562366	Multitasking_Watch
15:50:32.915	6.3998966	0.409421	7.0774765	0.011101865	-0.034652553	-0.014586851	6.5872054	0.35504767	7.2562366	Multitasking_Watch
15:50:32.936	6.3998966	0.409421	7.0774765	0.011101865	-0.034652553	-0.014586851	6.5872054	0.35504767	7.2562366	Multitasking_Watch
15:50:32.960	6.3998966	0.409421	7.0774765	0.011101865	-0.034652553	-0.014586851	6.5872054	0.35504767	7.2562366	Multitasking_Watch
15:50:32.982	6.3998966	0.409421	7.0774765	0.011101865	-0.034652553	-0.014586851	6.5872054	0.35504767	7.2562366	Multitasking_Watch
15:50:33.004	6.3998966	0.409421	7.0774765	0.011101865	-0.034652553	-0.014586851	6.5872054	0.35504767	7.2562366	Multitasking_Watch
15:50:33.025	6.378348	0.3328042	6.9721284	-0.0029480357	-0.0041092904	-0.002369546	6.6084895	0.3657523	7.236322	Multitasking_Watch
15:50:33.047	6.378348	0.3328042	6.9721284	-0.0029480357	-0.0041092904	-0.002369546	6.6084895	0.3657523	7.236322	Multitasking_Watch
15:50:33.069	6.378348	0.3328042	6.9721284	-0.0029480357	-0.0041092904	-0.002369546	6.6084895	0.3657523	7.236322	Multitasking_Watch
15:50:33.092	6.378348	0.3328042	6.9721284	-0.0029480357	-0.0041092904	-0.002369546	6.6084895	0.3657523	7.236322	Multitasking_Watch
15:50:33.114	6.378348	0.3328042	6.9721284	-0.0029480357	-0.0041092904	-0.002369546	6.6084895	0.3657523	7.236322	Multitasking_Watch
15:50:33.136	6.378348	0.3328042	6.9721284	-0.0029480357	-0.0041092904	-0.002369546	6.6084895	0.3657523	7.236322	Multitasking_Watch
15:50:33.159	6.378348	0.3328042	6.9721284	-0.0029480357	-0.0041092904	-0.002369546	6.6084895	0.3657523	7.236322	Multitasking_Watch
15:50:33.182	6.378348	0.3328042	6.9721284	-0.0029480357	-0.0041092904	-0.002369546	6.6084895	0.3657523	7.236322	Multitasking_Watch
15:50:33.205	6.404685	0.339987	6.902694	0.006214943	-0.01327227	0.014123815	6.5879946	0.36520052	7.2550173	Multitasking_Watch
15:50:33.228	6.404685	0.339987	6.902694	0.006214943	-0.01327227	0.014123815	6.5879946	0.36520052	7.2550173	Multitasking_Watch
15:50:33.250	6.404685	0.339987	6.902694	0.006214943	-0.01327227	0.014123815	6.5879946	0.36520052	7.2550173	Multitasking_Watch
15:50:33.272	6.404685	0.339987	6.902694	0.006214943	-0.01327227	0.014123815	6.5879946	0.36520052	7.2550173	Multitasking_Watch
15:50:33.294	6.404685	0.339987	6.902694	0.006214943	-0.01327227	0.014123815	6.5879946	0.36520052	7.2550173	Multitasking_Watch
15:50:33.317	6.404685	0.339987	6.902694	0.006214943	-0.01327227	0.014123815	6.5879946	0.36520052	7.2550173	Multitasking_Watch
15:50:33.339	6.404685	0.339987	6.902694	0.006214943	-0.01327227	0.014123815	6.5879946	0.36520052	7.2550173	Multitasking_Watch
15:50:33.362	6.404685	0.339987	6.902694	0.006214943	-0.01327227	0.014123815	6.5879946	0.36520052	7.2550173	Multitasking_Watch
15:50:33.385	6.344828	0.32562137	7.039168	0.0104910005	0.029488299	0.016567277	6.586134	0.36350015	7.2567916	Multitasking_Watch
15:50:33.408	6.344828	0.32562137	7.039168	0.0104910005	0.029488299	0.016567277	6.586134	0.36350015	7.2567916	Multitasking_Watch
15:50:33.430	6.344828	0.32562137	7.039168	0.0104910005	0.029488299	0.016567277	6.586134	0.36350015	7.2567916	Multitasking_Watch
15:50:33.454	6.344828	0.32562137	7.039168	0.0104910005	0.029488299	0.016567277	6.586134	0.36350015	7.2567916	Multitasking_Watch
15:50:33.475	6.344828	0.32562137	7.039168	0.0104910005	0.029488299	0.016567277	6.586134	0.36350015	7.2567916	Multitasking_Watch
15:50:33.498	6.344828	0.32562137	7.039168	0.0104910005	0.029488299	0.016567277	6.586134	0.36350015	7.2567916	Multitasking_Watch
15:50:33.522	6.344828	0.32562137	7.039168	0.0104910005	0.029488299	0.016567277	6.586134	0.36350015	7.2567916	Multitasking_Watch
15:50:33.543	6.344828	0.32562137	7.039168	0.0104910005	0.029488299	0.016567277	6.586134	0.36350015	7.2567916	Multitasking_Watch
15:50:33.565	6.423839	0.34956414	6.9840994	-0.0017263051	-0.022435248	0.037336692	6.609857	0.37805533	7.2344418	Multitasking_Watch
15:50:33.586	6.423839	0.34956414	6.9840994	-0.0017263051	-0.022435248	0.037336692	6.609857	0.37805533	7.2344418	Multitasking_Watch
15:50:33.609	6.423839	0.34956414	6.9840994	-0.0017263051	-0.022435248	0.037336692	6.609857	0.37805533	7.2344418	Multitasking_Watch
15:50:33.631	6.423839	0.34956414	6.9840994	-0.0017263051	-0.022435248	0.037336692	6.609857	0.37805533	7.2344418	Multitasking_Watch
15:50:33.654	6.423839	0.34956414	6.9840994	-0.0017263051	-0.022435248	0.037336692	6.609857	0.37805533	7.2344418	Multitasking_Watch
15:50:33.676	6.423839	0.34956414	6.9840994	-0.0017263051	-0.022435248	0.037336692	6.609857	0.37805533	7.2344418	Multitasking_Watch
15:50:33.698	6.423839	0.34956414	6.9840994	-0.0017263051	-0.022435248	0.037336692	6.609857	0.37805533	7.2344418	Multitasking_Watch
15:50:33.723	6.423839	0.34956414	6.9840994	-0.0017263051	-0.022435248	0.037336692	6.609857	0.37805533	7.2344418	Multitasking_Watch
15:50:33.746	6.428628	0.40463245	6.960157	0.014767056	-0.018159192	0.020843333	6.631969	0.39304596	7.213376	Multitasking_Watch
15:50:33.768	6.428628	0.40463245	6.960157	0.014767056	-0.018159192	0.020843333	6.631969	0.39304596	7.213376	Multitasking_Watch
15:50:33.790	6.428628	0.40463245	6.960157	0.014767056	-0.018159192	0.020843333	6.631969	0.39304596	7.213376	Multitasking_Watch
15:50:33.811	6.428628	0.40463245	6.960157	0.014767056	-0.018159192	0.020843333	6.631969	0.39304596	7.213376	Multitasking_Watch
15:50:33.833	6.428628	0.40463245	6.960157	0.014767056	-0.018159192	0.020843333	6.631969	0.39304596	7.213376	Multitasking_Watch
15:50:33.856	6.428628	0.40463245	6.960157	0.014767056	-0.018159192	0.020843333	6.631969	0.39304596	7.213376	Multitasking_Watch
15:50:33.879	6.428628	0.40463245	6.960157	0.014767056	-0.018159192	0.020843333	6.631969	0.39304596	7.213376	Multitasking_Watch
15:50:33.901	6.428628	0.40463245	6.960157	0.014767056	-0.018159192	0.020843333	6.631969	0.39304596	7.213376	Multitasking_Watch
15:50:33.924	6.4190507	0.4644893	6.9098773	0.009269269	-0.010828808	-0.0054238723	6.645903	0.3994164	7.20019	Multitasking_Watch
15:50:33.947	6.4190507	0.4644893	6.9098773	0.009269269	-0.010828808	-0.0054238723	6.645903	0.3994164	7.20019	Multitasking_Watch
15:50:33.970	6.4190507	0.4644893	6.9098773	0.009269269	-0.010828808	-0.0054238723	6.645903	0.3994164	7.20019	Multitasking_Watch
15:50:33.991	6.4190507	0.4644893	6.9098773	0.009269269	-0.010828808	-0.0054238723	6.645903	0.3994164	7.20019	Multitasking_Watch
15:50:34.014	6.4190507	0.4644893	6.9098773	0.009269269	-0.010828808	-0.0054238723	6.645903	0.3994164	7.20019	Multitasking_Watch
15:50:34.036	6.4190507	0.4644893	6.9098773	0.009269269	-0.010828808	-0.0054238723	6.645903	0.3994164	7.20019	Multitasking_Watch
15:50:34.059	6.4190507	0.4644893	6.9098773	0.009269269	-0.010828808	-0.0054238723	6.645903	0.3994164	7.20019	Multitasking_Watch
15:50:34.081	6.4190507	0.4644893	6.9098773	0.009269269	-0.010828808	-0.0054238723	6.645903	0.3994164	7.20019	Multitasking_Watch
15:50:34.104	6.454965	0.18675344	6.93382	-0.020663127	0.06919454	0.048332267	6.6567497	0.40496904	7.1898527	Multitasking_Watch
15:50:34.126	6.454965	0.18675344	6.93382	-0.020663127	0.06919454	0.048332267	6.6567497	0.40496904	7.1898527	Multitasking_Watch
15:50:34.147	6.454965	0.18675344	6.93382	-0.020663127	0.06919454	0.048332267	6.6567497	0.40496904	7.1898527	Multitasking_Watch
15:50:34.170	6.454965	0.18675344	6.93382	-0.020663127	0.06919454	0.048332267	6.6567497	0.40496904	7.1898527	Multitasking_Watch
15:50:34.192	6.454965	0.18675344	6.93382	-0.020663127	0.06919454	0.048332267	6.6567497	0.40496904	7.1898527	Multitasking_Watch
15:50:34.215	6.454965	0.18675344	6.93382	-0.020663127	0.06919454	0.048332267	6.6567497	0.40496904	7.1898527	Multitasking_Watch
15:50:34.237	6.454965	0.18675344	6.93382	-0.020663127	0.06919454	0.048332267	6.6567497	0.40496904	7.1898527	Multitasking_Watch
15:50:34.259	6.454965	0.18675344	6.93382	-0.020663127	0.06919454	0.048332267	6.6567497	0.40496904	7.1898527	Multitasking_Watch
15:50:34.281	6.5004563	0.22745611	6.9481854	-0.0011154399	-0.016326595	0.0153455455	6.676001	0.4202271	7.1711025	Multitasking_Watch
15:50:34.305	6.5004563	0.22745611	6.9481854	-0.0011154399	-0.016326595	0.0153455455	6.676001	0.4202271	7.1711025	Multitasking_Watch
15:50:34.326	6.5004563	0.22745611	6.9481854	-0.0011154399	-0.016326595	0.0153455455	6.676001	0.4202271	7.1711025	Multitasking_Watch
15:50:34.348	6.5004563	0.22745611	6.9481854	-0.0011154399	-0.016326595	0.0153455455	6.676001	0.4202271	7.1711025	Multitasking_Watch
15:50:34.370	6.5004563	0.22745611	6.9481854	-0.0011154399	-0.016326595	0.0153455455	6.676001	0.4202271	7.1711025	Multitasking_Watch
15:50:34.392	6.5004563	0.22745611	6.9481854	-0.0011154399	-0.016326595	0.0153455455	6.676001	0.4202271	7.1711025	Multitasking_Watch
15:50:34.413	6.5004563	0.22745611	6.9481854	-0.0011154399	-0.016326595	0.0153455455	6.676001	0.4202271	7.1711025	Multitasking_Watch
15:50:34.436	6.5004563	0.22745611	6.9481854	-0.0011154399	-0.016326595	0.0153455455	6.676001	0.4202271	7.1711025	Multitasking_Watch
15:50:34.457	6.5004563	0.22745611	6.9481854	0.026984362	-0.12811492	-0.0029804115	6.676001	0.4202271	7.1711025	Multitasking_Watch
15:50:34.479	6.4980617	0.5363176	7.022408	0.026984362	-0.12811492	-0.0029804115	6.697685	0.4511343	7.1489725	Multitasking_Watch
15:50:34.502	6.4980617	0.5363176	7.022408	0.026984362	-0.12811492	-0.0029804115	6.697685	0.4511343	7.1489725	Multitasking_Watch
15:50:34.525	6.4980617	0.5363176	7.022408	0.026984362	-0.12811492	-0.0029804115	6.697685	0.4511343	7.1489725	Multitasking_Watch
15:50:34.548	6.4980617	0.5363176	7.022408	0.026984362	-0.12811492	-0.0029804115	6.697685	0.4511343	7.1489725	Multitasking_Watch
15:50:34.571	6.4980617	0.5363176	7.022408	0.026984362	-0.12811492	-0.0029804115	6.697685	0.4511343	7.1489725	Multitasking_Watch
15:50:34.593	6.4980617	0.5363176	7.022408	0.026984362	-0.12811492	-0.0029804115	6.697685	0.4511343	7.1489725	Multitasking_Watch
15:50:34.615	6.4980617	0.5363176	7.022408	0.026984362	-0.12811492	-0.0029804115	6.697685	0.4511343	7.1489725	Multitasking_Watch
15:50:34.637	6.4980617	0.5363176	7.022408	0.025151765	-0.007163617	-0.019473774	6.697685	0.4511343	7.1489725	Multitasking_Watch
15:50:34.660	6.612987	0.6464542	6.6177754	0.025151765	-0.007163617	-0.019473774	6.7883263	0.4917764	7.0602465	Multitasking_Watch
15:50:34.682	6.612987	0.6464542	6.6177754	0.025151765	-0.007163617	-0.019473774	6.7883263	0.4917764	7.0602465	Multitasking_Watch
15:50:34.705	6.612987	0.6464542	6.6177754	0.025151765	-0.007163617	-0.019473774	6.7883263	0.4917764	7.0602465	Multitasking_Watch
15:50:34.727	6.612987	0.6464542	6.6177754	0.025151765	-0.007163617	-0.019473774	6.7883263	0.4917764	7.0602465	Multitasking_Watch
15:50:34.749	6.612987	0.6464542	6.6177754	0.025151765	-0.007163617	-0.019473774	6.7883263	0.4917764	7.0602465	Multitasking_Watch
15:50:34.772	6.612987	0.6464542	6.6177754	0.025151765	-0.007163617	-0.019473774	6.7883263	0.4917764	7.0602465	Multitasking_Watch
15:50:34.794	6.612987	0.6464542	6.6177754	0.025151765	-0.007163617	-0.019473774	6.7883263	0.4917764	7.0602465	Multitasking_Watch
15:50:34.815	6.612987	0.6464542	6.6177754	0.025151765	-0.007163617	-0.019473774	6.7883263	0.4917764	7.0602465	Multitasking_Watch
15:50:34.837	6.60341	0.6608198	6.699181	-0.0011154399	0.05636637	0.0025173756	6.834436	0.5283175	7.0129633	Multitasking_Watch
15:50:34.860	6.60341	0.6608198	6.699181	-0.0011154399	0.05636637	0.0025173756	6.834436	0.5283175	7.0129633	Multitasking_Watch
15:50:34.881	6.60341	0.6608198	6.699181	-0.0011154399	0.05636637	0.0025173756	6.834436	0.5283175	7.0129633	Multitasking_Watch
15:50:34.903	6.60341	0.6608198	6.699181	-0.0011154399	0.05636637	0.0025173756	6.834436	0.5283175	7.0129633	Multitasking_Watch
15:50:34.926	6.60341	0.6608198	6.699181	-0.0011154399	0.05636637	0.0025173756	6.834436	0.5283175	7.0129633	Multitasking_Watch
15:50:34.948	6.60341	0.6608198	6.699181	-0.0011154399	0.05636637	0.0025173756	6.834436	0.5283175	7.0129633	Multitasking_Watch
15:50:34.971	6.60341	0.6608198	6.699181	-0.0011154399	0.05636637	0.0025173756	6.834436	0.5283175	7.0129633	Multitasking_Watch
15:50:34.993	6.60341	0.6608198	6.699181	-0.0011154399	0.05636637	0.0025173756	6.834436	0.5283175	7.0129633	Multitasking_Watch
15:50:35.014	6.735095	0.6249057	6.550736	0.026984362	-0.020602651	0.0025173756	6.910184	0.60397744	6.932163	Multitasking_Watch
15:50:35.036	6.735095	0.6249057	6.550736	0.026984362	-0.020602651	0.0025173756	6.910184	0.60397744	6.932163	Multitasking_Watch
15:50:35.058	6.735095	0.6249057	6.550736	0.026984362	-0.020602651	0.0025173756	6.910184	0.60397744	6.932163	Multitasking_Watch
15:50:35.080	6.735095	0.6249057	6.550736	0.026984362	-0.020602651	0.0025173756	6.910184	0.60397744	6.932163	Multitasking_Watch
15:50:35.102	6.735095	0.6249057	6.550736	0.026984362	-0.020602651	0.0025173756	6.910184	0.60397744	6.932163	Multitasking_Watch
15:50:35.123	6.735095	0.6249057	6.550736	0.026984362	-0.020602651	0.0025173756	6.910184	0.60397744	6.932163	Multitasking_Watch
15:50:35.145	6.735095	0.6249057	6.550736	0.026984362	-0.020602651	0.0025173756	6.910184	0.60397744	6.932163	Multitasking_Watch
15:50:35.166	6.735095	0.6249057	6.550736	0.026984362	-0.020602651	0.0025173756	6.910184	0.60397744	6.932163	Multitasking_Watch
15:50:35.189	6.7662206	0.8786988	6.4429936	0.037979934	-0.09329562	-0.023138965	6.922589	0.706189	6.9100914	Multitasking_Watch
15:50:35.212	6.7662206	0.8786988	6.4429936	0.037979934	-0.09329562	-0.023138965	6.922589	0.706189	6.9100914	Multitasking_Watch
15:50:35.234	6.7662206	0.8786988	6.4429936	0.037979934	-0.09329562	-0.023138965	6.922589	0.706189	6.9100914	Multitasking_Watch
15:50:35.256	6.7662206	0.8786988	6.4429936	0.037979934	-0.09329562	-0.023138965	6.922589	0.706189	6.9100914	Multitasking_Watch
15:50:35.279	6.7662206	0.8786988	6.4429936	0.037979934	-0.09329562	-0.023138965	6.922589	0.706189	6.9100914	Multitasking_Watch
15:50:35.302	6.7662206	0.8786988	6.4429936	0.037979934	-0.09329562	-0.023138965	6.922589	0.706189	6.9100914	Multitasking_Watch
15:50:35.324	6.7662206	0.8786988	6.4429936	0.037979934	-0.09329562	-0.023138965	6.922589	0.706189	6.9100914	Multitasking_Watch
15:50:35.346	6.7662206	0.8786988	6.4429936	0.037979934	-0.09329562	-0.023138965	6.922589	0.706189	6.9100914	Multitasking_Watch
15:50:35.369	6.7805862	0.80687064	6.6632667	-0.010278419	0.045370795	0.005571702	6.955939	0.73105305	6.8739195	Multitasking_Watch
[truncated: 3,336 more rows]
