# Supplementary material for: Real-time Smartphone Activity Classification Using Inertial Sensors—Recognition of Scrolling, Typing, and Watching Videos While Sitting or Walking
Source: Sensors (Basel). 2020 Jan 24;20(3):655. doi: 10.3390/s20030655 (PMC7038357; doi:10.3390/s20030655)
Supplement: Supplementary file 1 [file sensors-20-00655-s001.zip › sensors-668083-supplementary/5Hz_data/0998/E4/HR.csv]

1568430818.000000
1.000000
55.00
76.00
81.67
75.00
71.00
82.17
87.14
90.75
93.44
95.60
97.36
97.92
97.85
97.79
97.73
97.69
97.65
97.72
97.84
97.90
97.95
98.05
98.17
98.42
98.72
99.00
99.37
99.71
100.03
100.33
100.71
101.22
101.24
101.29
101.60
101.64
102.16
101.74
101.33
100.93
100.54
100.24
99.70
99.20
98.62
98.04
97.51
96.98
96.47
95.98
95.49
95.00
94.51
94.04
93.58
93.12
92.68
92.26
91.85
91.45
91.68
91.23
90.87
91.15
91.45
90.35
89.60
88.87
88.13
87.38
86.63
86.07
85.63
85.20
84.78
84.37
83.97
83.53
83.07
82.62
82.17
81.70
81.18
80.60
80.00
79.40
78.77
78.18
77.70
77.20
76.63
75.98
75.57
75.13
74.53
74.07
73.28
73.05
72.82
72.60
72.40
72.13
72.05
71.93
71.87
71.78
71.68
71.60
71.52
71.43
71.40
71.40
71.42
71.43
71.45
71.48
71.52
71.53
71.53
71.53
71.53
71.53
71.50
71.47
71.43
71.45
71.48
71.50
71.53
71.58
71.62
71.63
71.63
71.63
71.60
71.57
71.52
71.47
71.43
71.40
71.38
71.37
71.38
71.40
71.40
71.40
71.37
71.30
71.13
71.00
70.95
70.90
70.88
70.85
70.83
70.83
70.83
70.83
70.82
70.78
70.73
70.68
70.65
70.63
70.65
70.72
70.78
70.85
70.90
70.93
70.92
70.88
70.83
70.80
70.78
70.78
70.85
70.93
71.05
71.17
71.27
71.32
71.35
71.38
71.40
71.40
71.40
71.43
71.47
71.50
71.53
71.57
71.57
71.53
71.50
71.45
71.40
71.33
71.28
71.28
71.30
71.32
71.35
71.40
71.48
71.58
71.68
71.77
71.85
71.95
71.97
71.98
72.00
72.05
72.12
72.20
72.32
72.45
72.60
72.75
72.85
72.70
72.53
72.38
72.27
72.15
72.03
71.90
71.80
71.75
71.73
71.72
71.72
71.70
71.63
71.53
71.37
71.22
71.05
70.87
70.72
70.62
70.57
70.48
70.33
70.17
69.97
69.73
69.48
69.23
68.98
68.77
68.57
68.42
68.30
68.17
68.15
68.22
68.22
68.18
68.08
67.93
67.80
67.67
67.45
67.23
67.03
66.85
66.70
66.52
66.33
66.15
65.97
65.77
65.53
65.28
65.02
64.78
64.50
64.28
64.13
64.25
64.38
64.52
64.67
64.87
65.07
65.28
65.47
65.62
65.73
65.82
65.98
66.13
66.32
66.65
66.92
67.17
67.38
67.62
67.80
67.98
68.17
68.35
68.57
68.80
69.08
69.33
69.63
70.03
70.13
70.20
70.27
70.30
70.30
70.33
70.23
70.05
69.93
69.78
69.67
69.60
69.52
69.42
69.37
69.35
69.37
69.38
69.38
69.38
69.40
69.42
69.40
69.38
69.38
69.38
69.40
69.40
69.47
69.50
69.52
69.53
69.53
69.52
69.45
69.32
69.17
69.02
68.90
68.77
68.65
68.55
68.33
68.17
68.00
67.72
67.48
67.27
67.10
66.93
66.78
66.62
66.42
66.27
66.15
66.02
65.87
65.77
65.65
65.42
65.50
65.58
65.67
65.75
65.83
65.90
65.97
66.07
66.15
66.23
66.30
66.37
66.42
66.50
66.57
66.58
66.57
66.53
66.68
66.68
66.68
66.68
66.73
66.77
66.85
66.93
67.02
67.10
67.18
67.27
67.32
67.37
67.42
67.47
67.50
67.50
67.52
67.53
67.52
67.70
67.90
68.13
68.32
68.48
68.67
68.85
69.08
69.33
69.57
69.82
70.08
70.35
70.63
70.88
71.12
71.32
71.48
71.65
71.75
71.85
71.95
72.07
72.20
72.37
72.55
72.75
72.95
73.15
73.35
73.55
73.77
73.98
74.22
74.45
74.72
74.98
75.25
75.52
75.60
75.83
76.07
76.30
76.52
76.75
76.93
77.12
77.28
77.43
77.55
77.63
77.72
77.78
77.85
77.90
77.97
78.07
78.17
78.28
78.43
78.42
78.40
78.40
78.50
78.62
78.75
78.87
78.95
79.00
79.05
79.07
79.05
79.03
79.02
79.00
79.00
79.03
79.08
79.13
79.23
79.33
79.40
79.47
79.55
79.62
79.67
79.73
79.82
79.90
79.98
80.10
80.20
80.32
80.43
80.53
80.60
80.65
80.67
80.67
80.63
80.60
80.53
80.47
80.38
80.33
80.30
80.27
80.25
80.27
80.30
80.33
80.33
80.35
80.37
80.38
80.37
80.38
80.42
80.48
80.57
80.65
80.72
80.77
80.83
80.85
80.85
80.82
80.80
80.82
80.85
80.88
80.90
80.90
80.88
80.98
81.08
81.17
81.20
81.23
81.25
81.28
81.37
81.45
81.48
81.52
81.57
81.60
81.65
81.70
81.62
81.52
81.42
81.30
81.15
81.02
80.88
80.77
80.68
80.62
80.57
80.52
80.50
80.50
80.52
80.50
80.50
80.53
80.57
80.57
80.57
80.58
80.65
80.70
80.75
80.80
80.90
80.97
81.03
81.07
81.08
81.10
81.12
81.13
81.13
81.13
81.12
81.12
81.08
81.00
80.90
80.80
80.73
80.70
80.68
80.55
80.42
80.30
80.23
80.18
80.17
80.17
80.15
80.15
80.20
80.27
80.35
80.45
80.53
80.60
80.82
81.03
81.27
81.48
81.70
81.90
82.10
82.28
82.47
82.65
82.83
83.02
83.20
83.37
83.53
83.70
83.83
83.93
84.02
84.10
84.18
84.27
84.37
84.48
84.58
84.70
84.80
84.90
84.98
85.05
85.10
85.13
85.17
85.18
85.17
85.17
85.17
85.20
85.23
85.27
85.30
85.35
85.42
85.47
85.53
85.60
85.68
85.78
85.90
86.00
86.10
86.18
86.27
86.35
86.42
86.47
86.50
86.52
86.53
86.55
86.55
86.53
86.50
86.47
86.43
86.38
86.35
86.33
86.32
86.30
86.28
86.27
86.25
86.23
86.18
86.13
86.08
86.03
85.98
85.93
85.88
85.82
85.75
85.70
85.67
85.63
85.60
85.57
85.53
85.48
85.45
85.40
85.35
85.30
85.25
85.18
85.08
85.05
85.03
85.08
85.12
85.15
85.15
85.15
85.08
85.02
84.95
84.82
84.68
84.53
84.37
84.18
84.00
83.80
83.60
83.40
83.18
82.97
82.75
82.53
82.30
82.08
81.88
81.70
81.55
81.42
81.27
81.13
81.00
80.88
80.78
80.70
80.63
80.57
80.53
80.52
80.50
80.48
80.47
80.45
80.43
80.43
80.40
80.35
80.30
80.25
80.18
80.13
80.07
80.00
79.92
79.83
79.72
79.62
79.55
79.53
79.57
79.50
79.43
79.33
79.25
79.15
79.07
78.97
78.90
78.85
78.77
78.73
78.70
78.70
78.72
78.77
78.80
78.83
78.87
78.90
78.93
78.95
78.98
79.00
79.07
79.17
79.28
79.40
79.52
79.65
79.77
79.83
79.87
79.88
79.87
79.82
79.77
79.70
79.60
79.50
79.38
79.27
79.13
79.02
78.90
78.80
78.73
78.67
78.60
78.55
78.52
78.48
78.47
78.48
78.50
78.57
78.67
78.75
78.82
78.83
78.82
78.82
78.80
78.75
78.68
78.65
78.60
78.57
78.57
78.57
78.60
78.65
78.68
78.70
78.70
78.70
78.70
78.70
78.70
78.70
78.72
78.77
78.80
78.85
78.87
78.87
78.85
78.83
78.80
78.75
78.70
78.67
78.65
78.62
78.60
78.60
78.58
78.60
78.67
78.73
78.83
78.93
79.03
79.12
79.18
79.22
79.23
79.25
79.25
79.23
79.25
79.25
79.27
79.30
79.37
79.42
79.48
79.53
79.58
79.63
79.70
79.78
79.88
80.00
80.17
80.33
80.52
80.72
80.90
81.05
81.20
81.33
81.47
81.62
81.77
81.92
82.08
82.25
82.42
82.60
82.77
82.90
83.00
83.10
83.17
83.22
83.25
83.27
83.28
83.32
83.38
83.47
83.55
83.63
83.72
83.78
83.85
83.88
83.90
83.93
83.97
84.02
84.10
84.22
84.35
84.53
84.75
84.95
85.17
85.38
85.58
85.78
85.97
86.00
86.02
86.03
86.03
86.03
86.02
86.03
86.07
86.08
86.10
86.10
86.07
86.03
86.00
85.95
85.90
85.87
85.83
85.80
85.80
85.77
85.73
85.68
85.62
85.52
85.40
85.25
85.12
84.98
84.88
84.77
84.68
84.63
84.62
84.62
84.63
84.63
84.63
84.63
84.65
84.68
84.72
84.80
84.90
85.03
85.18
85.30
85.38
85.43
85.48
85.53
85.58
85.60
85.60
85.62
85.63
85.65
85.55
85.42
85.30
85.28
85.25
85.18
85.10
85.03
84.98
84.92
84.83
84.73
84.65
84.58
84.52
84.45
84.35
84.25
84.13
84.02
83.90
83.77
83.62
83.48
83.38
83.28
83.20
83.15
83.13
83.22
83.28
83.37
83.47
83.58
83.70
83.78
83.85
83.92
83.97
84.02
84.10
84.20
84.30
84.40
84.50
84.57
84.60
84.53
84.45
84.37
84.28
84.22
84.13
84.03
83.93
83.83
83.75
83.72
83.70
83.68
83.77
83.88
83.98
84.12
84.27
84.43
84.62
84.80
84.98
85.15
85.23
85.35
85.48
85.60
85.67
85.70
85.77
85.83
85.93
86.07
86.25
86.48
86.70
86.90
87.07
87.23
87.40
87.43
87.47
87.43
87.40
87.37
87.32
87.27
87.23
87.20
87.18
87.17
87.17
87.18
87.17
87.13
87.10
87.03
86.93
86.80
86.62
86.52
86.40
86.27
86.15
86.03
85.92
85.82
85.73
85.67
85.58
85.47
85.32
85.17
85.00
84.80
84.60
84.37
84.12
83.88
83.65
83.42
83.18
82.95
82.80
82.63
82.43
82.27
82.15
82.07
82.00
81.95
81.88
81.78
81.62
81.42
81.20
80.98
80.77
80.53
80.30
80.20
80.08
79.97
79.88
79.80
79.72
79.63
79.53
79.43
79.32
79.20
79.07
78.93
78.80
78.68
78.57
78.50
78.47
78.45
78.50
78.55
78.60
78.68
78.77
78.85
78.93
79.00
79.05
79.08
79.10
79.10
79.10
79.10
79.10
79.12
79.13
79.17
79.20
79.22
79.25
79.30
79.35
79.42
79.48
79.55
79.62
79.67
79.72
79.77
79.83
79.90
80.00
80.12
80.25
80.38
80.53
80.68
80.82
80.95
81.05
81.13
81.20
81.25
81.30
81.35
81.40
81.47
81.53
81.63
81.70
81.77
81.82
81.85
81.88
81.90
81.90
81.90
81.90
81.90
81.88
81.87
81.82
81.73
81.67
81.60
81.53
81.48
81.43
81.37
81.35
81.35
81.38
81.43
81.52
81.65
81.80
81.93
82.02
82.08
82.15
82.18
82.22
82.23
82.28
82.32
82.37
82.40
82.40
82.37
82.30
82.15
81.97
81.75
81.50
81.23
80.97
80.72
80.50
80.32
80.18
80.07
79.97
79.87
79.75
79.63
79.48
79.28
79.07
78.78
78.50
78.20
77.92
77.67
77.40
77.15
76.93
76.72
76.53
76.42
76.33
76.27
76.25
76.28
76.28
76.30
76.30
76.30
76.30
76.32
76.28
76.25
76.18
76.10
76.00
75.87
75.72
75.60
75.57
75.55
75.52
75.50
75.50
75.52
75.52
75.52
75.53
75.55
75.62
75.72
75.85
76.07
76.32
76.57
76.83
77.12
77.40
77.68
77.92
78.12
78.30
78.47
78.60
78.72
78.78
78.83
78.92
79.03
79.18
79.37
79.62
79.92
80.25
80.57
80.92
81.28
81.63
81.97
82.25
82.47
82.65
82.80
82.93
83.02
83.13
83.23
83.37
83.50
83.63
83.82
84.02
84.20
84.38
84.53
84.68
84.82
84.93
85.03
85.12
85.22
85.30
85.38
85.48
85.57
85.58
85.60
85.57
85.55
85.53
85.48
85.38
85.23
85.05
84.88
84.70
84.55
84.48
84.43
84.45
84.38
84.30
84.33
84.38
84.50
84.63
84.80
84.97
85.02
85.05
85.17
85.25
85.23
85.20
85.17
85.10
84.95
84.87
84.77
84.68
84.65
84.62
84.48
84.28
84.10
83.92
83.75
83.52
83.32
83.17
83.00
82.87
82.75
82.67
82.57
82.50
82.45
82.43
82.43
82.42
82.37
82.38
82.40
82.45
82.47
82.37
82.25
82.15
82.05
81.82
81.60
81.42
81.27
81.12
80.97
80.83
80.65
80.37
80.07
79.75
79.53
79.35
79.07
78.80
78.48
78.18
77.85
77.48
77.22
76.90
76.53
76.17
75.87
75.55
75.23
74.95
74.72
74.42
74.17
73.90
73.63
73.38
73.27
73.22
73.17
73.10
73.00
72.95
72.85
72.67
72.43
72.17
71.90
71.62
71.42
71.20
71.00
70.80
70.55
70.28
70.02
69.78
69.55
69.23
68.98
68.92
68.88
68.88
68.87
68.98
69.10
69.25
69.37
69.45
69.47
69.50
69.53
69.53
69.52
69.47
69.38
69.25
69.10
68.95
68.78
68.63
68.52
68.43
68.37
68.35
68.32
68.27
68.22
68.17
68.10
68.02
67.93
67.87
67.78
67.70
67.58
67.47
67.33
67.20
67.07
66.92
66.78
66.65
66.52
66.42
66.33
66.25
66.15
66.03
65.90
65.75
65.58
65.40
65.25
65.12
65.00
64.78
64.58
64.40
64.20
63.98
63.77
63.52
63.28
63.03
62.78
62.48
62.22
61.98
61.83
61.68
61.55
61.47
61.40
61.35
61.33
61.35
61.38
61.42
61.47
61.52
61.55
61.58
61.63
61.65
61.65
61.65
61.65
61.65
61.62
61.60
61.60
61.60
61.60
61.62
61.63
61.65
61.70
61.75
61.77
61.80
61.85
61.90
61.95
62.00
62.03
62.07
62.08
62.13
62.15
62.15
62.15
62.13
62.12
62.10
62.08
62.08
62.07
62.07
62.08
62.12
62.15
62.18
62.20
62.22
62.23
62.25
62.25
62.25
62.23
62.22
62.22
62.22
62.22
62.25
62.32
62.40
62.48
62.58
62.80
62.97
63.10
63.18
63.23
63.28
63.32
63.35
63.37
63.37
63.40
63.40
63.38
63.35
63.30
63.25
63.20
63.15
63.07
62.98
62.93
62.88
62.82
62.75
62.68
62.63
62.58
62.55
62.53
62.50
62.48
62.50
62.53
62.58
62.63
62.68
62.75
62.82
62.87
62.92
62.93
62.92
62.90
62.93
63.00
63.08
63.18
63.28
63.42
63.55
63.68
63.80
63.87
63.92
63.93
63.90
63.83
63.73
63.63
63.52
63.27
63.07
62.92
62.82
62.73
62.67
62.60
62.55
62.53
62.52
62.52
62.53
62.55
62.58
62.62
62.65
62.70
62.73
62.77
62.80
62.83
62.87
62.88
62.92
62.93
62.95
62.98
62.98
62.98
62.97
62.93
62.87
62.80
62.72
62.65
62.57
62.47
62.37
62.28
62.20
62.13
62.08
62.05
61.97
61.87
61.77
61.63
61.52
61.40
61.27
61.13
60.98
60.87
60.77
60.72
60.68
60.67
60.70
60.80
60.90
61.07
61.27
61.45
61.67
61.90
62.15
62.40
62.62
62.78
62.95
63.18
63.38
63.58
63.77
63.80
63.83
63.85
63.88
63.92
63.93
63.95
63.97
63.98
63.98
64.00
64.00
64.00
64.00
64.00
64.00
64.02
64.05
64.07
64.10
64.12
64.15
64.18
64.22
64.27
64.30
64.33
64.37
64.38
64.40
64.42
64.42
64.43
64.43
64.42
64.43
64.47
64.52
64.57
64.63
64.68
64.73
64.77
64.78
64.73
64.68
64.58
64.45
64.33
64.17
63.98
63.80
63.62
63.47
63.35
63.25
63.07
62.90
62.73
62.58
62.60
62.63
62.68
62.75
62.83
62.93
63.03
63.13
63.22
63.28
63.33
63.37
63.38
63.42
63.47
63.53
63.60
63.67
63.73
63.80
63.87
63.92
63.97
64.00
64.00
64.00
63.98
63.97
63.95
63.93
63.92
63.90
63.87
63.83
63.80
63.75
63.68
63.62
63.55
63.47
63.38
63.32
63.25
63.18
63.12
63.07
63.02
62.97
62.88
62.80
62.72
62.62
62.53
62.45
62.38
62.32
62.25
62.23
62.22
62.20
62.17
62.13
62.08
62.02
61.95
61.87
61.78
61.68
61.60
61.52
61.43
61.35
61.28
61.20
61.10
61.00
60.90
60.78
60.68
60.58
60.48
60.42
60.37
60.33
60.33
60.35
60.40
60.45
60.52
60.57
60.62
60.67
60.73
60.80
60.87
60.92
60.97
61.03
61.10
61.18
61.27
61.35
61.45
61.55
61.65
61.73
61.82
61.92
62.02
62.13
62.25
62.35
62.43
62.53
62.63
62.73
62.83
62.90
62.97
63.02
63.07
63.10
63.13
63.15
63.15
63.17
63.17
63.18
63.22
63.25
63.30
63.37
63.43
63.52
63.60
63.67
63.73
63.82
63.88
63.95
64.02
64.05
64.07
64.07
64.05
64.02
63.97
63.92
63.85
63.80
63.75
63.70
63.65
63.60
63.55
63.52
63.48
63.43
63.38
63.33
63.28
63.23
63.17
63.10
63.05
63.00
62.95
62.88
62.85
62.82
62.80
[truncated: 1,114 more rows]
