# Supplementary material for: Real-time Smartphone Activity Classification Using Inertial Sensors—Recognition of Scrolling, Typing, and Watching Videos While Sitting or Walking
Source: Sensors (Basel). 2020 Jan 24;20(3):655. doi: 10.3390/s20030655 (PMC7038357; doi:10.3390/s20030655)
Supplement: Supplementary file 1 [file sensors-20-00655-s001.zip › sensors-668083-supplementary/5Hz_data/0998/E4/ACC.csv]

1568430808.000000	1568430808.000000	1568430808.000000
32.000000	32.000000	32.000000
-28	39	41
-29	39	41
-29	39	41
-28	39	42
-29	38	41
-29	38	41
-29	38	41
-29	38	41
-29	38	41
-29	38	41
-29	39	41
-29	39	41
-29	38	41
-28	38	41
-29	39	41
-29	38	41
-29	38	41
-29	38	42
-29	38	41
-29	38	41
-30	38	41
-30	38	41
-30	38	41
-29	38	41
-29	38	41
-30	38	41
-29	38	41
-29	38	41
-29	39	41
-29	39	41
-29	38	41
-29	39	41
-29	39	41
-29	39	41
-29	39	41
-29	38	41
-29	38	41
-29	38	41
-29	38	41
-29	38	41
-29	39	41
-29	38	41
-29	39	41
-29	39	41
-29	38	40
-29	38	41
-29	38	41
-29	39	41
-29	38	41
-30	38	40
-30	38	41
-29	38	41
-29	38	41
-29	38	41
-30	38	41
-29	39	41
-29	39	41
-29	39	41
-29	39	41
-29	38	41
-29	38	41
-29	39	41
-29	38	41
-29	38	41
-29	38	41
-30	38	41
-30	38	41
-29	38	41
-29	39	41
-29	38	41
-30	38	41
-29	39	41
-29	38	41
-29	38	41
-30	38	41
-30	38	41
-29	38	41
-29	38	41
-29	38	41
-29	38	41
-30	38	41
-29	38	40
-29	38	41
-29	39	41
-30	38	41
-30	38	41
-29	38	41
-29	38	41
-30	38	41
-30	38	41
-30	38	41
-30	38	41
-30	38	41
-29	38	41
-29	38	41
-30	38	41
-30	38	41
-30	38	41
-29	38	41
-30	38	41
-30	38	41
-30	38	41
-30	38	41
-29	38	40
-30	38	41
-30	38	41
-30	38	41
-30	38	41
-30	38	41
-30	38	41
-30	38	41
-29	38	40
-29	38	41
-30	38	41
-30	38	41
-29	38	41
-29	38	40
-30	38	41
-29	38	41
-30	38	40
-30	38	41
-29	38	41
-29	38	41
-30	38	41
-29	38	41
-30	39	41
-30	39	41
-29	38	41
-29	38	41
-29	38	40
-30	40	40
-32	37	37
-30	38	41
-26	40	46
-30	38	40
-28	37	40
-22	39	47
-22	38	44
-39	39	30
-32	38	36
-22	39	45
-25	40	43
-27	39	42
-25	40	43
-24	38	43
-25	38	42
-28	39	41
-28	38	42
-27	38	42
-28	39	42
-30	39	41
-29	38	41
-28	39	41
-28	39	41
-29	38	41
-29	38	41
-29	38	41
-29	38	41
-29	38	41
-29	38	41
-29	38	41
-29	39	41
-29	39	41
-29	39	41
-28	40	41
-28	39	41
-29	39	40
-29	40	41
-29	39	41
-28	39	41
-28	39	40
-28	39	41
-28	39	41
-29	39	41
-29	39	41
-29	39	41
-29	39	41
-29	39	41
-29	39	41
-29	39	41
-29	39	41
-29	39	41
-28	39	40
-29	38	41
-29	38	41
-29	38	42
-29	39	41
-29	39	40
-29	39	41
-28	39	41
-28	39	41
-29	39	41
-29	39	41
-28	39	41
-29	39	41
-29	39	41
-29	39	41
-28	39	41
-29	39	41
-29	38	41
-29	39	41
-29	38	41
-29	38	41
-29	39	41
-29	39	41
-29	38	41
-29	38	41
-29	38	41
-30	38	41
-29	39	41
-29	38	41
-29	38	41
-29	38	41
-29	38	41
-29	38	41
-29	39	41
-29	38	41
-29	38	41
-30	39	41
-29	38	41
-30	38	41
-29	39	41
-29	39	41
-29	40	41
-27	38	42
-30	37	41
-32	37	40
-32	36	40
-33	34	43
-33	35	43
-24	37	46
-30	39	42
-42	34	37
-33	31	41
-37	29	38
-36	30	45
-36	27	42
-39	30	41
-39	31	40
-36	31	40
-37	32	40
-40	32	40
-39	32	36
-41	33	36
-38	32	37
-39	32	37
-43	32	37
-40	31	36
-43	32	34
-43	32	35
-43	32	37
-39	31	34
-41	32	31
-43	32	34
-43	38	39
-42	32	33
-42	34	33
-44	34	36
-40	34	35
-36	36	36
-41	36	33
-44	35	32
-41	35	32
-41	34	33
-44	34	34
-40	33	33
-39	34	34
-43	34	32
-44	33	33
-46	33	35
-47	33	35
-44	32	31
-42	32	33
-45	33	32
-44	34	33
-44	34	32
-45	35	31
-44	35	33
-43	36	31
-43	37	30
-45	36	28
-47	38	33
-50	41	28
-38	42	33
-31	42	36
-26	42	37
-12	45	43
-17	45	36
-4	51	35
-6	55	37
3	48	51
0	51	61
8	34	36
26	33	33
3	34	30
3	35	33
8	58	33
0	87	35
-6	77	32
-4	61	3
-4	57	11
-4	54	29
-2	56	35
-3	58	31
-6	57	28
-8	57	28
-5	58	30
-4	58	32
-7	57	31
-14	58	29
-18	62	23
-9	62	31
-9	61	30
-6	50	27
-4	48	33
0	43	28
6	44	29
28	58	21
28	69	19
-9	65	28
-22	56	28
-21	55	29
-9	56	27
-9	56	24
-15	58	27
-15	58	28
-13	57	28
-11	56	28
-12	57	28
-12	57	29
-11	57	29
-10	57	27
-11	57	27
-12	56	28
-12	56	28
-11	56	27
-12	57	27
-12	57	28
-11	56	29
-11	56	28
-11	56	28
-11	56	28
-11	56	28
-12	56	29
-12	56	29
-11	56	29
-11	56	29
-12	56	29
-12	56	28
-11	56	29
-12	56	28
-11	56	28
-11	56	28
-11	56	28
-11	56	28
-12	56	27
-11	56	27
-11	56	28
-12	57	28
-11	57	27
-12	57	27
-12	56	27
-12	57	28
-11	57	27
-11	56	27
-12	57	27
-11	56	27
-11	56	27
-12	57	27
-12	57	27
-12	56	27
-12	57	27
-12	57	27
-11	57	27
-11	56	27
-12	57	28
-12	57	27
-12	56	27
-11	56	27
-12	57	28
-11	57	28
-12	57	28
-12	56	27
-12	56	27
-12	57	28
-12	56	28
-11	56	27
-11	57	27
-11	57	27
-11	57	27
-11	57	27
-11	56	28
-11	56	27
-11	57	28
-11	57	28
-11	56	27
-11	56	28
-11	56	28
-11	57	28
-11	56	28
-12	56	28
-12	56	28
-11	56	27
-12	56	27
-12	56	28
-12	56	28
-12	56	28
-11	56	29
-12	56	28
-12	56	28
-12	56	28
-12	56	28
-11	56	28
-12	56	28
-12	56	28
-12	56	28
-12	56	29
-12	56	29
-12	56	29
-12	56	28
-12	56	28
-12	56	28
-12	56	28
-12	56	28
-12	56	28
-12	56	28
-12	56	28
-12	56	28
-12	56	28
-12	56	28
-12	56	28
-12	56	28
-12	56	28
-12	56	28
-12	56	28
-12	56	28
-11	56	28
-11	56	29
-12	56	29
-12	56	28
-11	56	28
-12	56	28
-11	56	28
-11	56	29
-11	56	29
-12	56	28
-12	56	28
-12	56	28
-12	56	29
-12	56	29
-11	56	28
-11	56	29
-12	56	28
-12	56	28
-12	56	28
-12	56	29
-12	56	29
-11	56	29
-11	56	28
-12	56	29
-11	56	29
-11	56	29
-12	56	29
-12	56	29
-11	56	28
-12	56	28
-12	56	29
-12	56	28
-11	56	28
-11	56	29
-12	56	28
-11	56	29
-11	56	29
-11	56	29
-12	56	29
-12	56	29
-11	56	28
-12	56	29
-12	56	28
-12	56	28
-11	56	27
-12	56	27
-11	56	27
-11	57	27
-11	56	27
-11	56	28
-11	56	28
-12	56	28
-11	57	29
-13	57	29
-21	64	37
-28	68	44
-10	81	77
-11	80	83
-8	43	65
-2	40	31
-54	55	36
-55	36	46
-68	29	35
-44	18	44
-42	14	42
-42	3	39
-40	-2	35
-38	-10	36
-40	-13	35
-44	-25	23
-31	-21	32
-31	-21	12
-20	-27	11
-18	-21	16
-20	-29	21
-20	-34	27
-28	-39	28
-28	-45	32
-32	-48	31
-29	-49	31
-30	-54	29
-29	-50	26
-29	-50	24
-25	-45	27
-25	-45	27
-26	-51	27
-33	-50	25
-32	-48	28
-26	-46	30
-24	-46	30
-24	-38	27
-23	-34	25
-22	-30	25
-30	-24	19
-36	-22	15
-44	-21	15
-42	-19	20
-54	-12	16
-64	-8	17
-51	-7	24
-39	10	31
-35	18	30
-71	34	40
-76	39	45
-51	36	43
-39	33	40
-29	31	41
-30	33	39
-43	41	34
-41	50	35
-35	53	35
-32	63	28
-30	67	27
-30	70	24
-30	71	21
-30	71	17
-28	68	18
-28	65	16
-27	61	16
-27	59	16
-26	55	16
-25	54	16
-24	53	18
-24	52	18
-24	53	17
-25	55	21
-26	55	21
-30	58	21
-30	58	22
-33	59	21
-38	62	20
-40	67	19
-42	69	18
-46	69	18
-42	65	18
-42	62	16
-48	57	17
-48	52	18
-50	42	14
-44	37	14
-46	35	16
-46	32	19
-45	29	19
-47	30	18
-45	26	20
-45	19	22
-47	19	23
-45	15	20
-42	13	16
-48	15	16
-52	19	23
-53	19	21
-52	19	22
-54	19	25
-54	20	24
-50	22	29
-53	26	33
-51	29	29
-45	31	30
-39	39	33
-33	38	34
-36	36	35
-46	43	38
-37	50	38
-37	47	28
-36	46	26
-36	46	28
-34	45	28
-31	46	36
-24	45	40
-24	43	36
-26	41	32
-27	41	32
-27	42	32
-31	45	34
-30	37	29
-29	37	28
-27	38	26
-31	38	23
-33	37	15
-35	54	9
-36	66	12
-38	65	7
-38	66	6
-35	72	6
-35	76	4
-35	78	4
-28	69	7
-25	65	7
-20	63	5
-20	62	4
-19	61	2
-20	62	1
-20	60	-2
-20	60	-4
-21	59	-5
-22	61	-5
-23	62	-5
-24	62	-4
-23	59	-3
-21	61	-2
-23	79	-5
-22	74	-7
-23	61	-6
-27	58	-3
-29	60	2
-31	62	0
-27	62	-1
-23	59	1
-19	55	6
-19	54	9
-21	55	8
-19	63	32
-3	62	55
-13	64	21
-22	58	12
-19	62	16
-19	59	8
-17	59	9
-18	59	12
-19	58	12
-18	58	17
-19	56	14
-21	57	23
-18	59	29
-24	57	14
-32	53	15
-41	51	10
-53	46	-5
-51	45	-3
-51	50	-7
-49	53	-11
-49	48	-20
-43	46	-24
-44	44	-28
-30	47	-28
-27	49	-27
-30	53	-26
-25	54	-24
-16	57	-11
-12	61	-7
-29	68	0
-41	67	4
-47	65	1
-43	56	-6
-46	51	-8
-43	46	-13
-44	47	-15
-48	46	-16
-42	48	-13
-44	51	-11
-42	53	-5
-42	53	-6
-37	52	-5
-35	52	-7
-35	56	-10
-35	56	-10
-34	54	-9
-34	53	-8
-35	54	-8
-37	55	-9
-36	51	-10
-39	47	-5
-46	47	3
-47	48	4
-49	51	8
-49	53	12
-44	54	13
-39	54	11
-36	54	9
-46	54	-1
-45	53	2
-48	59	19
-62	67	20
-16	62	30
-23	64	33
-20	65	33
-14	69	37
1	61	33
-8	50	16
-1	47	15
17	50	26
19	49	24
11	48	22
15	49	25
20	46	27
17	44	26
16	44	32
18	43	36
17	43	37
14	44	38
8	44	35
12	44	36
14	43	36
13	41	34
8	37	28
5	36	22
-2	37	16
-5	38	18
-9	43	19
-8	46	13
-9	47	10
-11	59	10
-12	65	10
-15	76	4
-17	87	0
-25	100	-7
-30	99	-7
-43	93	-3
-48	88	-1
-49	79	-3
-42	74	0
-37	70	1
-26	65	7
-23	63	7
-23	61	4
-22	60	1
-24	61	-4
-25	63	-8
-24	63	-9
-23	62	-11
-23	61	-11
-25	60	-10
-25	58	-7
-25	57	-4
-25	56	-3
-23	56	3
-23	56	6
-21	58	8
-19	59	9
-19	61	10
-22	63	9
-25	63	8
-27	63	7
-28	65	6
-28	66	6
-28	68	7
-28	68	7
-28	72	5
-28	75	4
-30	76	1
-31	59	3
-32	52	4
-29	51	3
-26	56	2
-19	64	-1
-17	66	0
-15	64	0
-19	59	-2
-21	60	-3
-21	59	-4
-20	58	-4
-17	57	-2
-17	56	1
-14	53	5
-15	52	6
-16	53	9
-18	54	10
-19	55	9
-21	57	9
-21	58	9
-24	59	9
-25	60	9
-25	60	8
-25	63	8
-26	69	8
-30	85	9
-30	80	8
-28	69	5
-26	71	5
-23	76	4
-22	79	3
-20	74	-1
-18	72	-6
-19	69	-8
-22	66	-12
-22	64	-14
-22	59	-17
-21	57	-17
-20	52	-16
-18	49	-13
-15	51	-10
-18	52	-9
-18	55	-7
-21	59	-4
-22	57	-2
-25	55	7
-26	56	8
-25	62	10
-24	66	16
-22	67	18
-15	67	20
-13	75	40
-24	66	40
-40	57	16
-35	56	4
-29	57	2
-27	58	1
-21	60	6
-22	59	6
-24	60	4
-25	60	2
-27	59	-1
-28	58	-3
-28	58	-3
-27	61	-2
-27	62	-2
-26	61	0
-26	61	2
-28	62	5
-22	63	11
-17	65	21
-21	60	14
-25	58	9
-21	57	5
-21	57	3
-18	53	3
-19	54	1
-22	56	0
-25	62	-1
-25	70	0
-27	79	0
-26	74	1
-24	69	-1
-24	68	-1
-23	67	-4
-18	64	-4
-18	63	-6
-19	63	-8
-17	64	-12
-16	65	-18
-17	64	-20
-16	61	-23
-16	60	-23
-18	59	-21
-18	59	-19
-18	61	-19
-18	68	-17
-18	68	-15
-18	60	-9
-20	57	-6
-21	61	-1
-20	65	-1
-19	66	-1
-20	68	0
-18	68	6
21	67	51
1	62	32
-11	58	12
-13	58	10
-28	59	1
-28	61	1
-25	59	0
-25	58	-1
-22	58	-2
-25	60	-4
-26	61	-3
-28	62	1
-29	64	7
-27	64	10
-28	62	13
-29	61	10
-19	63	9
-16	63	8
-14	61	7
-14	59	5
-15	58	5
-17	56	4
-16	57	4
-17	56	3
-17	56	3
-18	58	5
-19	59	7
-16	59	11
-16	66	14
-16	72	16
-24	82	4
-24	75	0
-20	65	-10
-21	63	-17
-19	67	-21
-21	67	-20
-19	66	-19
-15	59	-19
-15	58	-18
-17	60	-18
-18	59	-18
-19	59	-17
-20	60	-15
-22	60	-13
-23	60	-11
-24	60	-11
-24	60	-9
-25	60	-8
-25	59	-5
-25	58	-5
-25	61	-4
-24	61	-3
-24	60	-3
-24	60	-2
-23	59	-3
-24	60	-4
-24	62	-5
-23	63	-7
-23	60	-8
-23	59	-7
-24	59	-6
-24	60	-5
-24	63	-3
-23	63	-2
-22	63	0
-21	62	1
-21	62	2
-20	60	3
-19	59	3
-21	59	4
-19	60	8
-18	62	11
-18	62	10
-22	63	4
-21	63	2
-22	62	1
-24	60	1
-27	57	0
-29	54	2
-30	54	5
-31	56	8
-31	55	12
-34	54	9
-34	52	8
-35	52	8
-29	51	8
-29	51	7
-27	53	7
-26	54	8
-28	58	9
-27	59	7
-26	64	8
-28	77	7
-26	72	6
-27	62	-8
-25	61	-8
-26	63	-11
-28	61	-14
-28	60	-16
-29	61	-17
-28	61	-16
-30	57	-16
-33	56	-17
-35	51	-14
-36	50	-13
-38	50	-12
-40	49	-10
-41	50	-10
-41	48	-8
-42	48	-7
-43	48	-7
-44	48	-7
-44	48	-6
-44	50	-4
-43	50	-4
-42	49	-3
-42	49	-3
-41	48	-4
-42	47	-4
-42	47	-4
-43	49	-6
-44	50	-6
-43	48	-6
-43	48	-7
-44	48	-6
-43	48	-6
-41	51	-4
-39	55	-5
-36	60	-5
-34	54	-5
-34	53	-5
-35	52	-2
-37	53	-1
-33	57	3
-31	59	4
-24	61	6
-19	60	11
-19	60	13
-20	61	11
-21	61	10
-20	63	11
-19	64	11
-21	65	9
-21	64	7
-22	62	6
-21	57	5
-23	57	5
-23	56	5
-24	56	5
-26	57	4
-27	56	5
-28	57	7
-29	58	8
-29	58	8
-29	57	10
-29	56	10
-30	54	11
-30	53	11
-30	52	12
-31	54	13
-31	54	13
-33	54	12
-34	53	12
-36	52	10
-36	52	10
-38	50	9
-38	49	9
-41	49	7
-42	49	7
-43	48	7
-43	49	6
-43	48	6
-43	48	6
-44	47	5
-46	47	4
-46	47	4
-47	47	4
-46	47	3
-46	46	2
-47	47	2
-47	47	1
-48	46	1
-47	46	0
-47	46	0
-48	46	0
-47	46	0
-48	46	-1
-48	46	-1
-47	46	-1
-47	46	-1
-47	46	-1
-48	47	0
-48	47	0
-46	47	2
-47	47	2
-48	47	2
-47	47	3
-45	47	5
-45	47	5
-46	47	5
-48	46	6
-45	46	9
-38	46	14
-43	47	14
-37	47	20
-34	46	23
-31	46	26
-32	48	29
-27	48	31
-24	50	34
-25	51	35
-26	51	34
-24	49	33
-23	48	34
-21	46	35
-20	45	35
-19	46	35
-20	45	35
-22	45	35
-23	46	35
-26	46	34
-25	46	35
-24	46	36
-24	46	35
-24	46	35
-23	46	35
-24	46	34
-25	47	32
-24	47	33
-22	48	35
-22	47	31
-24	48	32
-20	49	35
-20	51	35
-23	48	30
-21	48	29
-29	56	31
-28	55	38
-26	53	38
-24	49	32
-25	48	31
-24	50	32
-24	51	32
-24	51	32
-23	49	30
-23	49	29
-23	49	30
-23	50	31
-26	51	32
-26	51	33
-25	50	32
-24	49	32
-25	50	32
-24	51	31
-23	50	31
-24	51	31
-24	51	30
-24	51	30
-24	51	30
-24	51	31
-23	51	31
-24	51	30
-23	51	31
-24	51	30
-23	51	30
-23	51	30
-23	51	30
-24	51	30
-24	51	30
-23	51	30
-23	51	30
-24	51	30
-24	51	30
-23	52	31
-23	51	31
-23	51	30
-23	51	29
-24	51	28
-24	52	30
-24	52	29
-23	51	28
-23	51	28
-25	52	28
-25	51	28
-24	51	28
-26	51	28
-26	51	28
-25	52	29
-23	53	29
-21	52	25
-28	55	24
-28	58	26
-30	57	10
-41	53	-2
-43	46	-4
-38	35	-25
-48	57	-34
-98	71	67
-61	54	-21
-40	47	-20
-43	47	-10
-42	48	-17
-42	52	-20
-44	51	-8
-44	53	-10
-43	54	-13
-42	53	-3
-39	51	0
-37	49	2
-34	48	6
-40	51	5
-42	51	2
-44	52	-5
-47	51	-10
-40	47	-6
-43	47	-7
-44	48	-6
-40	47	-8
-30	46	0
-31	54	4
-34	56	4
-31	61	8
-28	60	12
-25	58	10
-23	57	12
-24	58	15
-24	58	18
-24	57	19
-22	52	12
-18	52	12
-27	50	1
-36	49	-3
-39	51	-3
-41	60	-2
-38	61	-2
-29	60	0
-28	60	1
-23	60	2
-22	63	1
-22	63	3
-19	62	11
-22	63	11
-24	60	11
-25	58	11
-24	56	8
-23	55	6
-23	55	7
-23	57	10
-24	58	9
-24	59	11
-24	59	13
-24	57	12
-25	57	12
-22	57	12
-20	55	9
-20	56	7
-19	57	8
-20	58	8
-19	60	9
-19	64	11
-17	68	9
-16	69	6
-17	67	6
-22	64	8
-23	65	9
-22	65	10
-24	72	9
-28	74	9
-30	75	17
-31	70	20
-36	66	9
-43	66	10
-47	59	13
-51	58	19
-51	43	15
-51	35	9
-56	23	-7
-57	25	-16
-58	28	-18
-52	33	-27
-42	40	-23
-44	40	-22
-37	42	-19
-32	40	-18
-41	41	-28
-42	39	-41
-37	35	-37
-38	36	-29
-30	30	-31
-30	27	-29
-37	28	0
-54	35	15
-52	34	14
-56	47	5
-72	47	-3
-61	43	-12
-61	41	-20
-65	40	-24
-66	47	-20
-66	49	-21
-49	49	-8
-41	45	-7
-40	36	-20
-43	29	-22
-57	21	-27
-64	20	-28
-59	2	-28
-65	4	-36
-66	4	-36
-63	9	-31
-62	14	-29
-57	16	-21
-57	14	-23
-56	12	-24
-54	7	-25
-46	7	-23
-41	4	-23
-38	4	-23
-43	10	-29
-42	10	-27
-40	13	-21
-41	13	-22
-49	20	-16
-56	28	-10
-53	32	-11
-61	30	-7
-74	39	-9
-68	46	-5
-62	39	-1
-70	35	-4
-67	35	-2
-109	41	-5
-59	23	5
-60	21	-2
-46	15	-3
-59	17	-2
-63	14	-2
-64	12	-3
-63	10	-4
-67	6	-6
-66	6	-6
-69	-1	-8
-69	0	-5
-64	-1	-1
-65	-1	-2
-65	-2	-2
-66	-3	-7
-66	-3	-8
-65	-2	-6
-65	-3	-6
-65	-3	-7
-66	-3	-8
-65	-3	-9
-64	-3	-5
-63	-4	-4
-63	-5	-5
-64	-4	-6
-66	-4	-8
-65	-4	-8
-66	-4	-9
-65	-4	-8
-64	-4	-5
-64	-4	-5
-65	-4	-6
-64	-4	-3
-63	-4	-2
-64	-4	-3
-65	-4	-4
-64	-6	-5
-64	-3	0
-64	-3	1
-64	-3	-2
-65	-3	-4
-65	-5	-5
-64	-2	-2
-63	-2	-2
-63	-2	-4
-63	-2	-6
-64	-2	-10
-65	-2	-14
-66	-1	-17
-66	-4	-19
-64	-2	-16
-64	-2	-15
-63	-2	-12
-64	-3	-15
-64	-3	-14
-64	-2	-13
-65	-2	-13
-63	-4	-11
-63	-2	-8
-63	-3	-8
-62	-4	-7
-63	-2	-6
-66	-5	-11
-65	-5	-8
-69	-11	-11
-81	-16	-13
-60	-13	2
-67	-11	-1
-59	-6	-2
-64	1	-8
-57	3	-6
-65	6	-6
-67	10	-10
-62	16	-4
-61	8	-1
-66	-5	5
-68	-7	1
-63	-6	0
-64	-3	-3
-67	-3	-5
-66	-3	4
-66	-1	6
-65	-2	0
-66	-5	-1
-65	-3	2
-63	-3	6
-63	-1	2
-64	2	5
-64	6	3
-59	7	9
-65	7	4
-65	-2	-13
-72	-4	-10
-67	-4	-9
-62	-3	-3
-62	-3	0
-63	-5	-1
-63	-5	0
-66	-4	2
-65	-2	6
-65	-2	8
-61	-1	8
-64	-2	7
-64	-3	3
-64	-3	3
-65	-3	2
-64	-3	5
-63	-3	5
-65	-3	2
-65	-3	2
-65	-3	2
-64	-4	2
-65	-3	2
-65	-3	2
-65	-3	2
-64	-3	4
-65	-3	5
-64	-4	3
-64	-3	5
-64	-3	6
-65	-3	6
-64	-3	6
-64	-3	6
-64	-3	5
-64	-3	6
-64	-3	6
-63	-4	6
-63	-3	7
-64	-3	5
-65	-3	5
-64	-3	7
-63	-3	7
-64	-3	6
-65	-3	5
-63	-3	7
-66	-3	4
-65	-4	2
-65	-3	4
-64	-3	6
-64	-3	5
-65	-4	4
-64	-3	5
-64	-3	4
-65	-3	4
-64	-4	4
-64	-3	5
-64	-3	5
-65	-3	5
-64	-3	5
-65	-3	5
-64	-4	5
-64	-3	5
-65	-3	5
-65	-3	5
-64	-4	5
-65	-3	5
-64	-3	5
-64	-3	5
-65	-3	5
-65	-3	5
-64	-4	6
-64	-4	5
-64	-4	5
-64	-3	6
-65	-3	6
-64	-4	5
-64	-4	6
-65	-4	5
-65	-3	5
-64	-3	5
-64	-4	6
-65	-3	6
-62	-4	7
-66	-3	7
-65	-4	5
-63	-4	5
-65	-4	6
-64	-3	6
-64	-4	7
-63	-4	7
-65	-4	5
-65	-4	7
-63	-3	9
-63	-4	9
-63	-3	10
-63	-4	10
-64	-3	9
-65	-3	8
-63	-4	8
-64	-4	8
-64	-3	9
-63	-3	9
-63	-3	9
-64	-3	9
-64	-3	9
-63	-3	10
-64	-3	9
-64	-3	9
-63	-3	9
-63	-4	9
-64	-4	8
-64	-3	8
-63	-3	8
-63	-3	8
-65	-4	3
-66	-3	4
-65	-3	4
-65	-4	3
-65	-3	5
-63	-3	6
-64	-3	6
-65	-3	4
-65	-3	5
-64	-4	5
-65	-4	5
-64	-3	5
-64	-3	5
-65	-3	5
-64	-3	5
-65	-4	5
-64	-3	6
-64	-4	5
-64	-4	5
-65	-3	5
-64	-3	6
-65	-4	5
-65	-4	5
-65	-4	5
-64	-3	6
-65	-4	5
-64	-4	6
-64	-3	5
-64	-3	5
-64	-3	5
-64	-4	6
-64	-4	5
-64	-4	5
-65	-3	5
-64	-4	6
-64	-4	5
-65	-3	5
-64	-3	5
-64	-4	5
-65	-4	5
-64	-4	5
-64	-3	6
-65	-4	5
-64	-3	6
-65	-4	5
-64	-4	5
-64	-4	5
-64	-4	5
-64	-3	5
-64	-4	5
-64	-4	5
-64	-3	5
-64	-3	6
-65	-3	5
-65	-4	5
-64	-4	6
-64	-4	5
-64	-3	5
-63	-4	6
-64	-4	5
-65	-4	1
-66	-4	0
-65	-3	2
-64	-4	3
-64	-4	3
-65	-4	3
-65	-4	1
-65	-4	0
-65	-4	1
-64	-3	1
-63	-3	2
-65	-3	1
-64	-3	1
-64	-4	2
-65	-4	1
-65	-4	1
-65	-3	2
-65	-4	2
-64	-3	2
-65	-4	2
-65	-3	2
-65	-4	2
-65	-4	2
-65	-4	2
-65	-4	2
-65	-3	2
-65	-4	2
-65	-3	2
-65	-4	2
-65	-3	2
-65	-4	2
-64	-4	2
-65	-3	2
-65	-4	2
-65	-4	1
-65	-4	1
-65	-3	2
-64	-3	2
-64	-3	2
-65	-4	2
-64	-4	2
-65	-4	3
-64	-4	3
-65	-4	2
-64	-4	2
-65	-4	2
-65	-4	2
-65	-4	2
-64	-4	2
-65	-3	2
-65	-4	2
-65	-3	2
-65	-4	2
-64	-4	3
-64	-3	3
-65	-4	2
-64	-4	2
-66	-4	2
-63	-3	3
-64	-2	5
-65	-3	4
-65	-3	4
-63	-3	5
-66	-4	3
-64	-4	1
-64	-3	2
-64	-3	2
-64	-4	2
-64	-4	1
-63	-3	4
-63	-4	3
-65	-2	2
-64	-2	2
-66	-3	-1
-66	-3	-1
-66	-4	-3
-67	-3	-4
-65	-2	-1
-65	-2	1
-65	-2	0
-65	-3	0
-65	-2	1
-64	-2	3
-64	-1	4
-63	-1	6
-65	0	4
-64	0	4
-66	1	2
-66	2	2
-65	2	3
-65	2	4
-64	2	5
-63	2	8
-63	1	8
-64	2	7
-64	3	7
-64	4	6
-65	5	5
-65	5	5
-64	5	6
-63	5	7
-65	6	7
-64	5	7
-63	6	6
-64	7	6
-64	6	8
-65	7	7
-64	6	6
-64	7	7
-63	7	6
-65	7	7
-64	7	6
-64	7	6
-64	7	6
-63	8	7
-64	8	7
-63	8	7
-64	7	6
-64	7	6
-64	7	6
-64	7	6
-65	7	5
-64	7	5
-64	7	6
-64	7	5
-64	7	5
-64	7	5
-64	7	4
-65	6	4
-65	6	3
-64	6	3
-64	6	4
-64	6	4
-65	6	3
-65	6	3
-65	6	2
-65	6	2
-65	6	2
-65	5	2
-65	5	2
-65	6	2
-64	6	2
-64	5	2
-65	5	2
-65	5	2
-65	5	2
-65	5	2
-65	5	3
-65	4	2
-65	4	2
-65	4	2
-65	4	2
-65	4	1
-65	4	1
-65	4	2
-64	4	2
-64	4	2
-65	4	1
-65	4	1
-65	4	1
-65	4	1
-65	4	1
-65	4	1
-65	4	1
-65	4	1
-65	4	1
-65	4	1
-65	4	1
-65	3	1
-65	4	1
-65	4	1
-65	3	0
-65	4	0
-65	3	1
-65	4	1
-64	4	1
-65	4	0
-65	3	1
-65	3	0
-65	3	0
-65	3	0
-65	3	0
-65	4	0
-65	4	0
-64	3	1
-65	3	0
-65	3	0
-65	3	0
-65	3	1
-64	3	1
-65	3	1
-65	3	1
-65	3	0
-65	3	0
-65	3	0
-64	3	0
-65	3	0
-65	3	0
-65	3	-1
-65	3	-1
-64	3	-1
-65	2	-1
-65	2	-1
-64	2	0
-65	2	-2
-65	2	-2
-64	1	0
-65	2	-2
-65	2	-4
-65	1	-4
-70	5	-5
-66	-1	-8
-66	-2	-7
-65	-2	-6
-63	-9	-4
-62	-6	-2
-66	-2	-4
-66	-2	-5
-66	-4	-6
-66	-4	-6
-64	-4	-3
-63	-6	-3
-65	-3	1
-62	-3	5
-64	-2	4
-64	-1	5
-63	-2	7
-63	-3	4
-65	-2	3
-65	-3	2
-64	-2	2
-68	-2	1
-65	-2	2
-65	-2	3
-65	-2	4
-64	-3	5
-63	-2	6
-64	-2	6
-64	-2	5
-64	-3	4
-64	-3	4
-64	-3	4
-65	-2	4
-65	-3	4
-64	-3	4
-64	-3	5
-65	-2	5
-65	-2	4
-64	-2	6
-64	-2	6
-64	-3	6
-64	-2	6
-64	-2	6
-65	-2	6
-64	-3	5
-65	-2	5
-64	-2	6
-64	-2	6
-64	-2	6
-64	-2	6
-64	-2	6
-65	-2	6
-65	-2	6
-64	-2	5
-64	-3	5
-65	-2	6
-65	-2	5
-65	-2	5
-64	-2	6
-64	-2	6
-64	-2	6
-65	-2	6
-64	-2	5
-64	-2	6
-63	-3	6
-64	-2	6
-65	-2	6
-64	-2	6
-64	-2	5
-65	-2	5
-64	-2	6
-64	-2	6
-64	-2	6
-64	-2	6
-65	-2	5
-65	-2	5
-65	-2	5
-64	-2	6
-64	-2	6
-64	-2	6
-64	-2	6
-64	-2	6
-64	-2	6
-65	-2	6
-65	-2	5
-65	-2	6
-64	-2	6
-64	-2	6
-64	-2	5
-64	-2	6
-65	-2	6
-64	-2	6
-63	-3	6
-65	-2	6
-65	-2	6
-64	-3	5
-64	-2	6
-65	-2	6
-64	-2	6
-64	-2	6
-65	-2	6
-64	-2	6
-65	-2	5
-65	-2	5
-64	-3	6
-65	-2	6
-64	-2	6
-64	-2	6
-64	-2	6
-64	-2	6
-64	-2	6
-64	-2	6
-65	-3	5
-64	-2	6
-64	-3	6
-65	-3	6
-65	-2	6
-64	-2	6
-64	-2	6
-64	-3	6
-64	-2	6
-64	-2	6
-64	-2	6
-64	-2	6
-65	-2	6
-64	-3	6
-64	-2	6
-65	-2	6
-64	-2	6
-64	-2	6
-64	-2	6
-64	-3	6
-64	-3	6
-64	-3	6
-64	-2	7
-64	-2	7
-65	-3	6
-64	-3	6
-64	-3	6
-64	-2	7
-64	-2	7
-64	-3	7
-64	-3	6
-64	-3	6
-64	-3	6
-64	-3	6
-64	-2	6
-64	-2	7
-64	-2	6
-64	-3	6
-64	-2	6
-65	-2	6
-64	-2	6
-64	-3	7
-64	-3	6
-65	-2	6
-64	-3	6
-64	-2	7
-65	-3	6
-64	-3	7
-64	-2	6
-64	-3	6
-64	-3	6
-64	-3	6
-64	-2	7
-64	-2	7
-64	-3	7
-64	-3	6
-65	-2	7
-64	-3	6
-64	-3	6
-64	-2	7
-64	-2	7
-64	-3	7
-64	-3	6
-64	-2	7
-64	-3	7
-64	-3	7
-64	-2	7
-64	-2	7
-64	-2	7
-65	-3	6
-64	-2	7
-64	-2	7
-64	-2	7
-64	-3	7
-64	-3	7
-65	-2	6
-64	-3	6
-65	-2	6
-64	-2	7
-64	-3	8
-64	-2	8
-65	-2	8
-64	-3	8
-64	-2	8
-64	-2	8
-64	-2	8
-64	-2	7
-64	-3	7
-64	-3	8
-65	-2	7
-63	-3	8
-63	-3	8
-64	-3	8
-65	-2	8
-64	-3	7
-65	-2	6
-64	-2	7
-64	-2	7
[truncated: 97,908 more rows]
