# Supplementary material for: Real-time Smartphone Activity Classification Using Inertial Sensors—Recognition of Scrolling, Typing, and Watching Videos While Sitting or Walking
Source: Sensors (Basel). 2020 Jan 24;20(3):655. doi: 10.3390/s20030655 (PMC7038357; doi:10.3390/s20030655)
Supplement: Supplementary file 1 [file sensors-20-00655-s001.zip › sensors-668083-supplementary/5Hz_data/0998/E4/IBI.csv]

1568430808.000000	IBI
62.393481	0.812537
63.331024	0.937543
64.190438	0.859414
65.049853	0.859414
65.971770	0.921917
66.753056	0.781286
67.596844	0.843789
68.471884	0.875040
69.268796	0.796911
70.190713	0.921917
84.316359	0.875040
85.050768	0.734409
85.925808	0.875040
86.753971	0.828163
87.629011	0.875040
88.441548	0.812537
89.269711	0.828163
90.176003	0.906291
91.019791	0.843789
100.410846	0.843789
101.223383	0.812537
102.067172	0.843789
102.895335	0.828163
103.754749	0.859414
104.567286	0.812537
105.442326	0.875040
106.286115	0.843789
118.364793	0.828163
130.255962	0.812537
131.099751	0.843789
131.896662	0.796911
132.693574	0.796911
133.521737	0.828163
134.365525	0.843789
135.209314	0.843789
136.053102	0.843789
136.865640	0.812537
137.709428	0.843789
138.568843	0.859414
139.412631	0.843789
140.272046	0.859414
141.100209	0.828163
142.006500	0.906291
142.850289	0.843789
143.740954	0.890666
144.600369	0.859414
145.412906	0.812537
146.303572	0.890666
147.053606	0.750034
147.881769	0.828163
148.741183	0.859414
149.584972	0.843789
150.444386	0.859414
151.350678	0.906291
152.225718	0.875040
153.132009	0.906291
153.960172	0.828163
172.836036	0.781286
196.790257	0.765660
197.602795	0.812537
229.151114	0.953169
230.073031	0.921917
249.261410	0.906291
250.058321	0.796911
283.669235	0.953169
284.544275	0.875040
285.450566	0.906291
312.279919	1.031297
313.076831	0.796911
319.639631	1.046923
320.702180	1.062549
321.764729	1.062549
322.811651	1.046923
323.889826	1.078174
330.718263	0.937543
331.655806	0.937543
332.577724	0.921917
333.390261	0.812537
334.249675	0.859414
335.155967	0.906291
336.077884	0.921917
337.015427	0.937543
337.952970	0.937543
338.906138	0.953169
339.874933	0.968794
340.812475	0.937543
341.718767	0.906291
342.625058	0.906291
343.546976	0.921917
344.390764	0.843789
345.218927	0.828163
346.078341	0.859414
346.984633	0.906291
347.750293	0.765660
348.765965	1.015671
349.578502	0.812537
350.484793	0.906291
351.406710	0.921917
352.281750	0.875040
353.125539	0.843789
354.000579	0.875040
354.891245	0.890666
355.766285	0.875040
356.641325	0.875040
357.563242	0.921917
358.516411	0.953169
359.453954	0.937543
360.375871	0.921917
375.970335	0.968794
376.782872	0.812537
377.642286	0.859414
378.611081	0.968794
379.407992	0.796911
380.376786	0.968794
381.283078	0.906291
382.267498	0.984420
383.142538	0.875040
384.158210	1.015671
388.861550	1.031297
389.736590	0.875040
390.752261	1.015671
391.658553	0.906291
392.580470	0.921917
393.502387	0.921917
394.471182	0.968794
410.487540	0.750034
411.487586	1.000046
412.425128	0.937543
413.159537	0.734409
425.597606	0.718783
431.238490	0.656280
432.066653	0.828163
432.816687	0.750034
433.660475	0.843789
434.410510	0.750034
435.207421	0.796911
435.988707	0.781286
436.754367	0.765660
437.613781	0.859414
450.645628	0.687531
451.442539	0.796911
452.130071	0.687531
452.942608	0.812537
453.645765	0.703157
454.427051	0.781286
455.161460	0.734409
455.911494	0.750034
456.661528	0.750034
457.380311	0.718783
458.130346	0.750034
458.817877	0.687531
459.599163	0.781286
460.271069	0.671906
461.083606	0.812537
465.552560	0.765660
466.349472	0.796911
467.115132	0.765660
467.943295	0.828163
468.771458	0.828163
469.599621	0.828163
470.427783	0.828163
471.255946	0.828163
472.068484	0.812537
472.881021	0.812537
473.693558	0.812537
474.396715	0.703157
475.209252	0.812537
475.974912	0.765660
476.662444	0.687531
477.443730	0.781286
478.162513	0.718783
478.865670	0.703157
479.615704	0.750034
480.209481	0.593777
480.928264	0.718783
481.740801	0.812537
488.147345	0.812537
488.850502	0.703157
489.522408	0.671906
493.022568	0.718783
493.788228	0.765660
494.460134	0.671906
495.210168	0.750034
504.101200	0.734409
504.819983	0.718783
505.554391	0.734409
506.226297	0.671906
507.101337	0.875040
514.398546	0.890666
515.070452	0.671906
515.882989	0.812537
530.493033	0.921917
551.415866	0.781286
552.212777	0.796911
552.978437	0.765660
553.728472	0.750034
554.462880	0.734409
555.259792	0.796911
556.056703	0.796911
556.869240	0.812537
557.744280	0.875040
558.541192	0.796911
559.369355	0.828163
567.057207	0.781286
571.916804	0.812537
572.682464	0.765660
583.307950	0.734409
583.995482	0.687531
588.526939	0.703157
589.308225	0.781286
590.152014	0.843789
590.808294	0.656280
591.589580	0.781286
592.480245	0.890666
595.949154	0.718783
596.574183	0.625029
597.324217	0.750034
597.964871	0.640654
602.371323	0.734409
603.121357	0.750034
603.871392	0.750034
604.605800	0.734409
605.387086	0.781286
606.043366	0.656280
606.809026	0.765660
607.527809	0.718783
608.371598	0.843789
609.090381	0.718783
609.715409	0.625029
610.481069	0.765660
611.184227	0.703157
611.934261	0.750034
612.684295	0.750034
613.403078	0.718783
614.293744	0.890666
617.668898	0.734409
618.293927	0.625029
618.981458	0.687531
619.793996	0.812537
620.387773	0.593777
621.059679	0.671906
621.715959	0.656280
622.372239	0.656280
623.091022	0.718783
623.716050	0.625029
624.341079	0.625029
624.966107	0.625029
625.653639	0.687531
626.356796	0.703157
626.997450	0.640654
627.731859	0.734409
628.372513	0.640654
629.075670	0.703157
629.841331	0.765660
630.528862	0.687531
631.185142	0.656280
631.810171	0.625029
632.560205	0.750034
633.294614	0.734409
633.950894	0.656280
634.685302	0.734409
635.388459	0.703157
636.091617	0.703157
636.810400	0.718783
637.435428	0.625029
638.185462	0.750034
638.763614	0.578151
639.498023	0.734409
640.169928	0.671906
640.919963	0.750034
644.998274	0.625029
645.732683	0.734409
646.420214	0.687531
647.295254	0.875040
651.404818	0.718783
652.123600	0.718783
652.795506	0.671906
653.498663	0.703157
654.139318	0.640654
654.904978	0.765660
655.592509	0.687531
656.358169	0.765660
657.045701	0.687531
657.686355	0.640654
658.436389	0.750034
659.061418	0.625029
659.811452	0.750034
660.530235	0.718783
661.311521	0.781286
662.014678	0.703157
662.686584	0.671906
663.436618	0.750034
664.061647	0.625029
664.842933	0.781286
665.561716	0.718783
666.296124	0.734409
666.999281	0.703157
667.718064	0.718783
668.468099	0.750034
669.061876	0.593777
669.796284	0.734409
670.468190	0.671906
671.140096	0.671906
671.874505	0.734409
672.530785	0.656280
673.218316	0.687531
673.843345	0.625029
674.562128	0.718783
675.124653	0.562526
675.874688	0.750034
676.562219	0.687531
677.202873	0.640654
677.874779	0.671906
678.593562	0.718783
679.249842	0.656280
679.906122	0.656280
680.578028	0.671906
681.187431	0.609403
681.859337	0.671906
682.484365	0.625029
683.140645	0.656280
683.781300	0.640654
684.453205	0.671906
688.703400	0.734409
689.328429	0.625029
690.078463	0.750034
690.828497	0.750034
691.531654	0.703157
692.250437	0.718783
692.875466	0.625029
693.641126	0.765660
694.234903	0.593777
695.031815	0.796911
695.734972	0.703157
696.438129	0.703157
697.203789	0.765660
697.813192	0.609403
698.594478	0.781286
699.250758	0.656280
699.985166	0.734409
700.672698	0.687531
701.391481	0.718783
702.141515	0.750034
702.829046	0.687531
703.657209	0.828163
707.251124	0.765660
710.735658	0.656280
711.470067	0.734409
712.220101	0.750034
712.954510	0.734409
713.688919	0.734409
721.845542	0.812537
722.611202	0.765660
723.517493	0.906291
724.548791	1.031297
725.751971	1.203180
726.783268	1.031297
730.267802	0.703157
734.111728	0.812537
734.846137	0.734409
735.518043	0.671906
736.377457	0.859414
737.143117	0.765660
737.893152	0.750034
738.627560	0.734409
739.424472	0.796911
740.237009	0.812537
740.987043	0.750034
745.674758	0.812537
746.331038	0.656280
747.190452	0.859414
748.096744	0.906291
748.815526	0.718783
749.596812	0.781286
750.268718	0.671906
751.050004	0.781286
751.846915	0.796911
752.612575	0.765660
753.346984	0.734409
754.143895	0.796911
754.893930	0.750034
763.503699	0.796911
764.128727	0.625029
764.894387	0.765660
765.722550	0.828163
766.456959	0.734409
767.160116	0.703157
767.910151	0.750034
768.660185	0.750034
769.457096	0.796911
770.175879	0.718783
786.004729	0.656280
786.895395	0.890666
787.645429	0.750034
788.270458	0.625029
792.895669	0.687531
793.567575	0.671906
798.224038	0.843789
798.895944	0.671906
799.755358	0.859414
800.396013	0.640654
803.489904	0.859414
813.630993	0.812537
814.381028	0.750034
815.287319	0.906291
819.131245	0.937543
824.537743	0.828163
825.303403	0.765660
826.037811	0.734409
827.006606	0.968794
830.756777	0.859414
831.756823	1.000046
835.147603	0.703157
848.773227	0.640654
855.539162	0.828163
856.242319	0.703157
864.508322	0.875040
870.180457	0.703157
870.977368	0.796911
871.774280	0.796911
872.461811	0.687531
880.071535	0.640654
880.790318	0.718783
881.509100	0.718783
882.243509	0.734409
882.977918	0.734409
883.806081	0.828163
884.602992	0.796911
885.384278	0.781286
886.181189	0.796911
886.931224	0.750034
887.681258	0.750034
888.525047	0.843789
889.243829	0.718783
890.056367	0.812537
890.822027	0.765660
891.540810	0.718783
892.322095	0.781286
904.275768	0.734409
904.947673	0.671906
905.791462	0.843789
906.385239	0.593777
907.072771	0.687531
907.729051	0.656280
908.400956	0.671906
909.057236	0.656280
909.760394	0.703157
919.870231	0.781286
930.339461	0.781286
931.026992	0.687531
931.683272	0.656280
932.464558	0.781286
933.230218	0.765660
934.199012	0.968794
939.871147	0.796911
940.543053	0.671906
941.230584	0.687531
941.902490	0.671906
942.590021	0.687531
943.277553	0.687531
943.949459	0.671906
964.122257	0.703157
964.778537	0.656280
965.481694	0.703157
966.216103	0.734409
966.903634	0.687531
967.559914	0.656280
985.435733	0.781286
986.138890	0.703157
986.904550	0.765660
987.607707	0.703157
995.967465	0.703157
996.623745	0.656280
997.326902	0.703157
998.076936	0.750034
998.764468	0.687531
1003.483434	0.812537
1004.139714	0.656280
1004.936625	0.796911
1018.077852	0.781286
1018.781009	0.703157
1026.296978	0.781286
1026.984509	0.687531
1027.843924	0.859414
1038.281902	0.750034
1038.953807	0.671906
1039.672590	0.718783
1040.328870	0.656280
1045.860373	0.687531
1046.610408	0.750034
1047.235436	0.625029
1047.938594	0.703157
1048.688628	0.750034
1049.313657	0.625029
1060.079774	0.718783
1060.798557	0.718783
1061.423586	0.625029
1062.251749	0.828163
1062.908029	0.656280
1067.923883	0.781286
1082.518301	0.859414
1083.127704	0.609403
1090.331159	0.734409
1091.003065	0.671906
1091.784351	0.781286
1092.346876	0.562526
1097.518988	0.625029
1098.315900	0.796911
1098.909677	0.593777
1105.878746	0.609403
1115.738572	0.671906
1116.441729	0.703157
1122.738893	0.781286
1123.488927	0.750034
1124.270213	0.781286
1125.020247	0.750034
1125.645276	0.625029
1126.364058	0.718783
1127.114093	0.750034
1127.864127	0.750034
1128.582910	0.718783
1129.364196	0.781286
1130.145482	0.781286
1130.895516	0.750034
1131.723679	0.828163
1132.504965	0.781286
1133.317502	0.812537
1134.067536	0.750034
1134.880073	0.812537
1135.583230	0.703157
1136.395768	0.812537
1137.098925	0.703157
1137.927088	0.828163
1138.630245	0.703157
1139.458408	0.828163
1140.208442	0.750034
1141.067857	0.859414
1141.896019	0.828163
1142.614802	0.718783
1143.364837	0.750034
1144.130497	0.765660
1144.911783	0.781286
1145.661817	0.750034
1146.396225	0.734409
1147.161885	0.765660
1147.865043	0.703157
1152.287120	0.750034
1153.084032	0.796911
1153.912194	0.828163
1154.630977	0.718783
1159.287441	0.812537
1159.959346	0.671906
1160.803135	0.843789
1166.756532	0.750034
1167.522192	0.765660
1168.319104	0.796911
1169.178518	0.859414
1172.663053	0.703157
1173.381836	0.718783
1174.116244	0.734409
1174.881904	0.765660
1175.631939	0.750034
1176.350722	0.718783
1177.100756	0.750034
1177.819539	0.718783
1178.647702	0.828163
1179.272730	0.625029
1180.069642	0.796911
1180.694670	0.625029
1181.444705	0.750034
1182.147862	0.703157
1182.897896	0.750034
1183.616679	0.718783
1184.366714	0.750034
1185.101122	0.734409
1185.882408	0.781286
1186.569939	0.687531
1187.319974	0.750034
1188.101259	0.781286
1188.804417	0.703157
1189.523200	0.718783
1190.273234	0.750034
1191.054520	0.781286
1191.788928	0.734409
1196.398514	0.640654
1197.132923	0.734409
1197.914209	0.781286
1198.617366	0.703157
1199.289272	0.671906
1200.164312	0.875040
1200.836217	0.671906
1201.539375	0.703157
1202.305035	0.765660
1203.055069	0.750034
1204.008238	0.953169
1207.461521	0.734409
1208.070924	0.609403
1208.914712	0.843789
1214.946238	0.718783
1215.696273	0.750034
1216.399430	0.703157
1217.133838	0.734409
1217.915124	0.781286
1221.540290	0.687531
1222.259073	0.718783
1222.977856	0.718783
1223.649762	0.671906
1233.150197	0.765660
1233.900231	0.750034
1245.119494	0.734409
1253.072984	0.734409
1253.729264	0.656280
1254.541801	0.812537
1255.198081	0.656280
1255.932489	0.734409
1267.776782	0.781286
1268.636196	0.859414
1269.448733	0.812537
1270.276896	0.828163
1271.120685	0.843789
1272.073853	0.953169
1272.808262	0.734409
1273.652050	0.843789
1274.527091	0.875040
1275.370879	0.843789
1276.089662	0.718783
1276.933451	0.843789
1277.574105	0.640654
1278.386642	0.812537
1279.152302	0.765660
1280.011717	0.859414
1280.824254	0.812537
1281.574288	0.750034
1282.433702	0.859414
1283.308743	0.875040
1284.136905	0.828163
1285.027571	0.890666
1285.949488	0.921917
1286.855780	0.906291
1287.777697	0.921917
1288.808994	1.031297
1289.699660	0.890666
1290.590326	0.890666
1291.465366	0.875040
1297.793781	0.734409
1298.528189	0.734409
1299.293849	0.765660
1300.122012	0.828163
1300.809544	0.687531
1301.637707	0.828163
1302.325238	0.687531
1303.122149	0.796911
1303.872184	0.750034
1312.935099	0.703157
1320.247933	0.750034
1321.076096	0.828163
1321.716751	0.640654
1322.466785	0.750034
1335.467380	0.750034
1347.249169	0.640654
1347.967952	0.718783
1351.577492	0.453146
1352.046264	0.468771
1352.655667	0.609403
1353.343198	0.687531
1353.843221	0.500023
1357.671521	0.453146
1358.265299	0.593777
1358.968456	0.703157
1359.702864	0.734409
1360.546653	0.843789
1361.156056	0.609403
1361.812336	0.656280
1362.531119	0.718783
1363.156147	0.625029
1363.937433	0.781286
1364.562462	0.625029
1365.218742	0.656280
1365.843771	0.625029
1366.562553	0.718783
1400.673490	0.937543
1401.595407	0.921917
1402.548576	0.953169
1451.222679	0.781286
1452.082093	0.859414
1453.019636	0.937543
1453.941553	0.921917
1458.097994	0.812537
1458.910531	0.812537
1459.754319	0.843789
1460.660611	0.906291
1461.598154	0.937543
1462.520071	0.921917
1463.473240	0.953169
1464.426408	0.953169
1465.363951	0.937543
1480.317761	0.875040
1481.192801	0.875040
1482.052215	0.859414
1482.927255	0.875040
1483.833547	0.906291
1484.724212	0.890666
1485.599252	0.875040
1486.536795	0.937543
1487.458713	0.921917
1488.365004	0.906291
1489.255670	0.890666
1490.021330	0.765660
1490.880744	0.859414
1491.693281	0.812537
1492.615199	0.921917
1508.631557	0.906291
1509.490971	0.859414
1510.225380	0.734409
1511.053543	0.828163
1511.866080	0.812537
1512.803623	0.937543
1513.725540	0.921917
1514.678709	0.953169
1515.678754	1.000046
1516.631923	0.953169
1517.491337	0.859414
1518.600763	1.109426
1519.647686	1.046923
1520.569603	0.921917
1521.569649	1.000046
1530.226295	0.984420
1531.163838	0.937543
1532.054504	0.890666
1533.085801	1.031297
1534.023344	0.937543
1535.023390	1.000046
1541.742447	0.953169
1547.539588	1.015671
1548.445879	0.906291
1549.477176	1.031297
1550.445971	0.968794
1551.399139	0.953169
1552.352308	0.953169
1553.336728	0.984420
1554.352400	1.015671
1555.243065	0.890666
1556.274363	1.031297
1557.399414	1.125051
1558.227577	0.828163
1559.243248	1.015671
1560.133914	0.890666
1561.133960	1.000046
1562.024626	0.890666
1563.071549	1.046923
1564.040343	0.968794
1565.009137	0.968794
1571.681318	0.875040
1572.618861	0.937543
1573.572029	0.953169
1574.525198	0.953169
1575.431489	0.906291
1576.384658	0.953169
1577.337827	0.953169
1578.150364	0.812537
1579.228538	1.078174
1580.166081	0.937543
1581.244256	1.078174
1585.744462	0.843789
1586.791384	1.046923
1587.932062	1.140677
1588.853979	0.921917
1589.635265	0.781286
1590.557182	0.921917
1591.525976	0.968794
1600.151371	0.921917
1600.917031	0.765660
1601.885825	0.968794
1602.807743	0.921917
1613.401978	0.968794
1614.386398	0.984420
1627.777636	0.984420
1628.715178	0.937543
1629.793353	1.078174
1639.434419	0.781286
1640.340711	0.906291
1641.137622	0.796911
1642.043914	0.906291
1642.950205	0.906291
1643.919000	0.968794
1644.919045	1.000046
1645.950343	1.031297
1646.934763	0.984420
1647.903557	0.968794
1648.934854	1.031297
1649.903649	0.968794
1650.841192	0.937543
1651.856863	1.015671
1652.825657	0.968794
1653.856955	1.031297
1654.841375	0.984420
1655.857046	1.015671
1656.810215	0.953169
1657.935266	1.125051
1667.732590	0.937543
1668.748261	1.015671
1669.763933	1.015671
1670.685850	0.921917
1671.654644	0.968794
1672.607813	0.953169
1673.529730	0.921917
1674.436022	0.906291
1675.389190	0.953169
1676.295482	0.906291
1677.233025	0.937543
1678.201819	0.968794
1679.139362	0.937543
1680.092530	0.953169
1681.108202	1.015671
1682.061371	0.953169
1683.030165	0.968794
1683.967708	0.937543
1684.827122	0.859414
1685.624034	0.796911
1686.436571	0.812537
1687.233482	0.796911
1687.999142	0.765660
1688.827305	0.828163
1689.764848	0.937543
1690.702391	0.937543
1691.686811	0.984420
1692.639980	0.953169
1693.577523	0.937543
1694.546317	0.968794
1695.530737	0.984420
1696.530783	1.000046
1697.515203	0.984420
1698.437120	0.921917
1699.390289	0.953169
1700.327832	0.937543
1701.296626	0.968794
1702.281046	0.984420
1703.296718	1.015671
1704.281138	0.984420
1705.281183	1.000046
1706.249978	0.968794
1707.406281	1.156303
1708.250069	0.843789
1709.343869	1.093800
1710.343915	1.000046
1711.250207	0.906291
1712.172124	0.921917
1713.109667	0.937543
1714.047210	0.937543
1715.031630	0.984420
1716.000424	0.968794
1717.187979	1.187554
1721.781939	1.015671
1727.563453	0.953169
1728.516622	0.953169
1729.547919	1.031297
1730.563591	1.015671
1731.860525	1.296934
1742.892280	1.000046
1743.923577	1.031297
1744.845495	0.921917
1745.861166	1.015671
1746.798709	0.937543
1747.767503	0.968794
1748.751923	0.984420
1749.673841	0.921917
1750.658261	0.984420
1751.767686	1.109426
1752.767732	1.000046
1753.720901	0.953169
1754.720947	1.000046
1755.549109	0.828163
1756.486652	0.937543
1757.346067	0.859414
1758.346112	1.000046
1768.080933	1.000046
1768.862219	0.781286
1769.768510	0.906291
1770.752930	0.984420
1771.643596	0.890666
1772.565513	0.921917
1773.518682	0.953169
1774.424973	0.906291
1775.331265	0.906291
1776.300059	0.968794
1777.284479	0.984420
1778.222022	0.937543
1779.206442	0.984420
1780.190862	0.984420
1781.081528	0.890666
1782.050323	0.968794
1783.019117	0.968794
1783.941034	0.921917
1784.941080	1.000046
1785.941126	1.000046
1786.894294	0.953169
1787.894340	1.000046
1788.910012	1.015671
1789.941309	1.031297
1790.941355	1.000046
1792.003903	1.062549
1793.003949	1.000046
1793.972743	0.968794
1794.957163	0.984420
1795.941583	0.984420
1796.894752	0.953169
1797.926049	1.031297
1798.863592	0.937543
1799.894889	1.031297
1800.848058	0.953169
1801.848104	1.000046
1802.848150	1.000046
1803.832570	0.984420
1804.816990	0.984420
1805.801410	0.984420
1806.785830	0.984420
1807.692121	0.906291
1808.676541	0.984420
1809.660961	0.984420
1810.582879	0.921917
1811.520422	0.937543
1812.489216	0.968794
1813.426759	0.937543
1814.317425	0.890666
1815.254967	0.937543
1816.192510	0.937543
1817.083176	0.890666
1818.020719	0.937543
1818.973888	0.953169
1819.864553	0.890666
1820.802096	0.937543
1821.708388	0.906291
1822.567802	0.859414
1823.474094	0.906291
1824.411637	0.937543
1825.333554	0.921917
1826.271097	0.937543
1827.286768	1.015671
1828.224311	0.937543
1829.146228	0.921917
1830.083771	0.937543
1831.036940	0.953169
1831.911980	0.875040
1838.943552	0.890666
1839.834218	0.890666
1840.709258	0.875040
1841.662426	0.953169
1842.568718	0.906291
1843.459383	0.890666
1844.412552	0.953169
1845.396972	0.984420
1846.365767	0.968794
1847.365812	1.000046
1848.287730	0.921917
1849.162770	0.875040
1850.069061	0.906291
1850.959727	0.890666
1851.897270	0.937543
1852.866064	0.968794
1853.803607	0.937543
1854.788027	0.984420
1855.772447	0.984420
1856.756867	0.984420
1857.741287	0.984420
1858.772584	1.031297
1859.788256	1.015671
1860.772676	0.984420
1861.772722	1.000046
1862.788393	1.015671
1863.772813	0.984420
1864.772859	1.000046
1865.788531	1.015671
1866.772951	0.984420
1867.819874	1.046923
1868.851171	1.031297
1869.882468	1.031297
1870.898139	1.015671
1871.913811	1.015671
1872.929482	1.015671
1873.929528	1.000046
1874.929574	1.000046
1875.945246	1.015671
1876.835911	0.890666
1877.789080	0.953169
1878.742249	0.953169
1879.632914	0.890666
1880.586083	0.953169
1881.601754	1.015671
1882.617426	1.015671
1883.679975	1.062549
1884.758149	1.078174
1885.711318	0.953169
1886.680112	0.968794
1897.993130	0.968794
1898.883795	0.890666
1899.852590	0.968794
1900.883887	1.031297
1901.899559	1.015671
1902.946481	1.046923
1903.993404	1.046923
1905.071579	1.078174
1906.055999	0.984420
1907.087296	1.031297
1908.165470	1.078174
1909.087388	0.921917
1910.103059	1.015671
1911.181233	1.078174
1912.259408	1.078174
1913.321956	1.062549
1914.353254	1.031297
1915.353299	1.000046
1916.353345	1.000046
1917.322140	0.968794
1918.228431	0.906291
1919.134722	0.906291
1920.009763	0.875040
1920.931680	0.921917
1921.837971	0.906291
1922.791140	0.953169
1923.806811	1.015671
1924.853734	1.046923
1925.838154	0.984420
1926.760072	0.921917
1927.697614	0.937543
1928.619532	0.921917
1929.541449	0.921917
1930.510243	0.968794
1931.463412	0.953169
1932.479083	1.015671
1933.416626	0.937543
1934.291666	0.875040
1935.276086	0.984420
1936.119875	0.843789
1936.948038	0.828163
1937.838704	0.890666
1938.651241	0.812537
1939.479404	0.828163
1940.370070	0.890666
1941.291987	0.921917
1942.198278	0.906291
1943.151447	0.953169
1944.088990	0.937543
1945.057784	0.968794
1945.964076	0.906291
1946.854741	0.890666
1947.745407	0.890666
1948.792330	1.046923
1953.151905	0.906291
1954.058196	0.906291
1955.011365	0.953169
1955.886405	0.875040
1956.855199	0.968794
1957.761491	0.906291
1958.730285	0.968794
1959.636576	0.906291
1960.605371	0.968794
1961.527288	0.921917
1962.496082	0.968794
1963.433625	0.937543
1964.402420	0.968794
1965.402465	1.000046
1966.324383	0.921917
1967.277551	0.953169
1968.246346	0.968794
1969.183888	0.937543
1970.137057	0.953169
1971.121477	0.984420
1972.105897	0.984420
1973.074692	0.968794
1974.059112	0.984420
1975.074783	1.015671
1976.074829	1.000046
1977.043623	0.968794
1978.059295	1.015671
1979.074966	1.015671
1980.075012	1.000046
1981.106309	1.031297
1982.075104	0.968794
1983.059524	0.984420
1984.059569	1.000046
1985.043989	0.984420
1986.044035	1.000046
1987.028455	0.984420
1988.028501	1.000046
1989.044173	1.015671
1989.997341	0.953169
1990.997387	1.000046
1992.059936	1.062549
1992.997478	0.937543
1993.950647	0.953169
1994.919441	0.968794
1995.903862	0.984420
1996.778902	0.875040
1997.685193	0.906291
1998.575859	0.890666
1999.544653	0.968794
2000.419693	0.875040
2001.341610	0.921917
2002.294779	0.953169
2003.247948	0.953169
2004.216742	0.968794
2005.076156	0.859414
2005.935571	0.859414
2006.826236	0.890666
2007.732528	0.906291
2008.607568	0.875040
2009.529485	0.921917
2010.498280	0.968794
2011.482700	0.984420
2012.482745	1.000046
2013.482791	1.000046
2014.420334	0.937543
2015.451631	1.031297
2016.482929	1.031297
2017.373594	0.890666
2018.451769	1.078174
2019.404937	0.953169
2020.342480	0.937543
2021.326900	0.984420
2022.342572	1.015671
2023.326992	0.984420
2024.311412	0.984420
2025.311458	1.000046
2026.342755	1.031297
2027.327175	0.984420
2028.374098	1.046923
2029.389769	1.015671
2030.405441	1.015671
2031.421112	1.015671
2032.483661	1.062549
2033.405578	0.921917
2039.187093	0.937543
2040.109010	0.921917
2041.093430	0.984420
2042.124727	1.031297
2043.124773	1.000046
2044.046690	0.921917
2045.140490	1.093800
2049.750076	0.906291
2050.625116	0.875040
2051.562659	0.937543
2052.500202	0.937543
2053.422119	0.921917
2054.390914	0.968794
2055.344082	0.953169
2056.281625	0.937543
2057.203542	0.921917
2066.516469	1.000046
2067.563392	1.046923
2068.563437	1.000046
2069.610360	1.046923
2070.672909	1.062549
2071.672955	1.000046
2072.719878	1.046923
2073.704298	0.984420
2074.719969	1.015671
2075.735641	1.015671
2076.766938	1.031297
2077.688855	0.921917
2078.673275	0.984420
2079.735824	1.062549
2080.798373	1.062549
2081.704664	0.906291
2082.767213	1.062549
2083.751633	0.984420
2084.814181	1.062549
2085.751724	0.937543
2086.642390	0.890666
2087.517430	0.875040
2088.392470	0.875040
2089.236259	0.843789
2090.158176	0.921917
2091.126970	0.968794
2092.111390	0.984420
2093.111436	1.000046
2094.002102	0.890666
2094.970896	0.968794
2095.955316	0.984420
2096.877234	0.921917
2097.830402	0.953169
2098.830448	1.000046
2099.814868	0.984420
2100.689908	0.875040
2101.627451	0.937543
2102.611871	0.984420
2103.549414	0.937543
2104.627588	1.078174
2105.424500	0.796911
2106.471423	1.046923
2107.362088	0.890666
2108.377760	1.015671
2109.440309	1.062549
2110.440354	1.000046
2111.393523	0.953169
2117.456300	0.953169
2118.409469	0.953169
2119.425141	1.015671
2120.362684	0.937543
2121.378355	1.015671
2122.378401	1.000046
2123.362821	0.984420
2124.378492	1.015671
2125.503544	1.125051
2126.441087	0.937543
2127.425507	0.984420
2128.456804	1.031297
2129.488101	1.031297
2130.488147	1.000046
2131.535070	1.046923
2132.503864	0.968794
2133.503910	1.000046
2134.472704	0.968794
2135.425873	0.953169
2136.441545	1.015671
2137.394713	0.953169
2138.363508	0.968794
2139.363553	1.000046
2140.379225	1.015671
2141.379271	1.000046
2142.441819	1.062549
2143.379362	0.937543
2144.348156	0.968794
2145.301325	0.953169
2146.301371	1.000046
2147.223288	0.921917
2148.192082	0.968794
2149.176502	0.984420
2150.176548	1.000046
2151.176594	1.000046
2152.145388	0.968794
2153.098557	0.953169
2154.036100	0.937543
2155.004894	0.968794
2155.973689	0.968794
2156.973734	1.000046
2157.911277	0.937543
2158.786317	0.875040
2159.801989	1.015671
2160.770783	0.968794
2166.708555	1.015671
2167.708601	1.000046
2168.724272	1.015671
2169.724318	1.000046
2170.661861	0.937543
2171.646281	0.984420
2172.505695	0.859414
2173.583870	1.078174
2174.490161	0.906291
2175.474581	0.984420
2188.209539	0.984420
2194.287942	0.984420
2195.303614	1.015671
2196.366163	1.062549
2197.334957	0.968794
2198.350628	1.015671
2199.350674	1.000046
2200.303843	0.953169
2201.303889	1.000046
2202.319560	1.015671
2203.303980	0.984420
2204.304026	1.000046
2205.335323	1.031297
2206.382246	1.046923
2207.366666	0.984420
2208.429215	1.062549
2209.491763	1.062549
2210.429306	0.937543
2211.366849	0.937543
2212.320018	0.953169
2213.273186	0.953169
2214.241981	0.968794
2215.195149	0.953169
2216.148318	0.953169
2217.163990	1.015671
2218.117158	0.953169
2219.132830	1.015671
2220.148501	1.015671
2221.164173	1.015671
2222.195470	1.031297
2223.226767	1.031297
2224.273690	1.046923
2225.211233	0.937543
2226.117524	0.906291
2227.211324	1.093800
2235.696088	0.953169
2236.633631	0.937543
2237.524297	0.890666
2238.383711	0.859414
2239.336879	0.953169
2240.258797	0.921917
2241.243217	0.984420
2242.243263	1.000046
2243.227683	0.984420
2244.165226	0.937543
2245.118394	0.953169
2246.118440	1.000046
2247.118486	1.000046
2248.040403	0.921917
2249.024823	0.984420
2250.024869	1.000046
2251.040540	1.015671
2252.009335	0.968794
2253.025006	1.015671
2254.009426	0.984420
2255.056349	1.046923
2255.962641	0.906291
2256.931435	0.968794
2257.915855	0.984420
2258.869024	0.953169
2259.869069	1.000046
2260.884741	1.015671
2261.900412	1.015671
2262.837955	0.937543
2263.822375	0.984420
2264.713041	0.890666
2265.681835	0.968794
2266.666255	0.984420
2267.588173	0.921917
2268.572593	0.984420
2269.603890	1.031297
2270.588310	0.984420
2271.619607	1.031297
2272.619653	1.000046
2273.557196	0.937543
2274.525990	0.968794
2275.526036	1.000046
2276.526082	1.000046
2277.447999	0.921917
2278.416793	0.968794
2279.416839	1.000046
2280.385633	0.968794
2281.338802	0.953169
2282.323222	0.984420
2283.338894	1.015671
2284.307688	0.968794
2285.323359	1.015671
2286.354657	1.031297
2287.323451	0.968794
2288.307871	0.984420
2289.292291	0.984420
2290.276711	0.984420
2291.245506	0.968794
2292.151797	0.906291
2293.073714	0.921917
2294.042509	0.968794
2295.011303	0.968794
2295.964472	0.953169
2296.855137	0.890666
2297.730177	0.875040
2298.527089	0.796911
2299.355252	0.828163
2300.245918	0.890666
2301.152209	0.906291
2302.136629	0.984420
2303.167926	1.031297
2304.199224	1.031297
2305.152392	0.953169
2315.090347	0.968794
2316.137270	1.046923
2317.184193	1.046923
2318.168613	0.984420
2319.153033	0.984420
2320.199956	1.046923
2321.200002	1.000046
2322.184422	0.984420
2323.153216	0.968794
2324.137636	0.984420
2325.106431	0.968794
2326.059599	0.953169
2327.044019	0.984420
2328.012814	0.968794
2328.872228	0.859414
2329.794145	0.921917
2330.762939	0.968794
2331.684857	0.921917
2332.669277	0.984420
2333.778702	1.109426
2334.622491	0.843789
2335.606911	0.984420
2336.575706	0.968794
2337.575751	1.000046
2338.482043	0.906291
2339.403960	0.921917
2340.341503	0.937543
2341.341549	1.000046
2342.279092	0.937543
2343.279137	1.000046
2344.247932	0.968794
2345.201100	0.953169
2346.107392	0.906291
2347.029309	0.921917
2347.966852	0.937543
2348.873143	0.906291
2349.795061	0.921917
2350.763855	0.968794
2356.779755	1.015671
2357.764175	0.984420
2358.748595	0.984420
2359.686138	0.937543
2360.654933	0.968794
2361.623727	0.968794
2362.623773	1.000046
2363.623819	1.000046
2364.592613	0.968794
2365.702039	1.109426
2369.952233	0.890666
2376.530659	0.984420
2377.436951	0.906291
2378.436997	1.000046
2379.390165	0.953169
2380.327708	0.937543
2381.343380	1.015671
2382.218420	0.875040
2383.171588	0.953169
2384.187260	1.015671
2385.171680	0.984420
2386.077971	0.906291
2387.046766	0.968794
2388.093689	1.046923
2389.046857	0.953169
2389.953149	0.906291
2390.937569	0.984420
2391.890738	0.953169
2392.890783	1.000046
2393.781449	0.890666
2394.750243	0.968794
2395.750289	1.000046
2396.656581	0.906291
2397.672252	1.015671
2398.453538	0.781286
2399.391081	0.937543
2400.297372	0.906291
2401.234915	0.937543
2402.203710	0.968794
2403.219381	1.015671
2404.188175	0.968794
2405.125718	0.937543
2406.094513	0.968794
2407.063307	0.968794
2408.047727	0.984420
2413.266716	0.812537
2414.126130	0.859414
2415.016796	0.890666
2421.892111	0.984420
2422.907782	1.015671
2423.907828	1.000046
2424.892248	0.984420
2425.892294	1.000046
2426.892340	1.000046
2427.861134	0.968794
2428.814303	0.953169
2429.783097	0.968794
2430.736266	0.953169
2431.736311	1.000046
2432.783234	1.046923
2433.689526	0.906291
2447.518284	1.062549
2457.190602	0.984420
2458.128145	0.937543
2459.096939	0.968794
2460.003230	0.906291
2460.940773	0.937543
2461.909568	0.968794
2462.847111	0.937543
2463.831531	0.984420
2464.800325	0.968794
2465.769119	0.968794
2466.675411	0.906291
2467.628579	0.953169
2468.566122	0.937543
2469.519291	0.953169
2470.425582	0.906291
2471.363125	0.937543
2472.222540	0.859414
2473.050703	0.828163
2474.050748	1.000046
2474.878911	0.828163
2475.863331	0.984420
2476.675869	0.812537
2477.582160	0.906291
2478.347820	0.765660
2497.270561	1.031297
2498.301858	1.031297
2499.239401	0.937543
2505.380307	0.968794
2506.458482	1.078174
2507.521030	1.062549
2508.521076	1.000046
2509.427368	0.906291
2510.443039	1.015671
2511.443085	1.000046
2512.458756	1.015671
2513.724439	1.265683
2530.943978	0.890666
2531.928398	0.984420
2532.756561	0.828163
2533.803483	1.046923
2540.569418	1.296934
2547.569739	1.046923
2548.522907	0.953169
2549.491702	0.968794
2550.554250	1.062549
2551.382413	0.828163
2557.413939	0.968794
2587.259055	1.031297
2593.056196	0.921917
2631.964227	0.937543
2633.167407	1.203180
2637.823870	1.000046
2638.792665	0.968794
2639.714582	0.921917
2645.777359	0.984420
2646.777405	1.000046
2647.777451	1.000046
2663.231283	0.828163
2664.043820	0.812537
2664.934486	0.890666
2672.106689	0.984420
2672.919226	0.812537
2673.653635	0.734409
2674.497424	0.843789
2675.450592	0.953169
2676.341258	0.890666
2677.263175	0.921917
2678.247595	0.984420
2679.200764	0.953169
2680.153933	0.953169
2681.169604	1.015671
2682.185276	1.015671
2683.122818	0.937543
2684.075987	0.953169
2685.044781	0.968794
2686.060453	1.015671
2687.060499	1.000046
2688.029293	0.968794
2689.013713	0.984420
2689.857502	0.843789
2690.826296	0.968794
2691.748213	0.921917
2692.685756	0.937543
2693.545171	0.859414
2694.420211	0.875040
2695.373379	0.953169
2696.248419	0.875040
2697.170336	0.921917
2698.092254	0.921917
2699.045422	0.953169
2699.920462	0.875040
2700.811128	0.890666
2701.733045	0.921917
2702.654963	0.921917
2703.608131	0.953169
2704.530048	0.921917
2705.436340	0.906291
2706.373883	0.937543
2707.233297	0.859414
2708.045834	0.812537
2714.827395	0.859414
2715.827441	1.000046
2716.749358	0.921917
2717.733778	0.984420
2718.686946	0.953169
2719.640115	0.953169
2727.296715	1.031297
2728.203007	0.906291
2729.187427	0.984420
2730.171847	0.984420
2731.312524	1.140677
2735.984613	0.984420
2737.015910	1.031297
2738.031582	1.015671
2739.031628	1.000046
2740.047299	1.015671
2741.031719	0.984420
2741.984888	0.953169
2742.969308	0.984420
2743.969354	1.000046
2744.969399	1.000046
2745.860065	0.890666
2746.797608	0.937543
2747.782028	0.984420
2748.750823	0.968794
2749.797745	1.046923
2750.719663	0.921917
2751.625954	0.906291
2752.626000	1.000046
2753.547917	0.921917
2754.469834	0.921917
2755.391752	0.921917
2756.501177	1.109426
2771.236227	0.875040
2772.173770	0.937543
2773.095687	0.921917
2774.048856	0.953169
2774.923896	0.875040
2775.830187	0.906291
2776.814607	0.984420
2777.845904	1.031297
2778.767822	0.921917
2779.689739	0.921917
2780.658533	0.968794
2781.596076	0.937543
2782.580496	0.984420
2783.533665	0.953169
2784.596213	1.062549
2785.455628	0.859414
2786.377545	0.921917
2787.299462	0.921917
2788.221379	0.921917
2789.127671	0.906291
2790.049588	0.921917
2790.987131	0.937543
2791.893422	0.906291
2792.737211	0.843789
2806.519092	0.875040
2807.362880	0.843789
2808.284798	0.921917
2809.175463	0.890666
2810.113006	0.937543
2811.034924	0.921917
2812.019344	0.984420
2813.003764	0.984420
2813.972558	0.968794
2814.878850	0.906291
2815.847644	0.968794
2816.800812	0.953169
2817.738355	0.937543
2818.675898	0.937543
2819.629067	0.953169
2820.582236	0.953169
2821.551030	0.968794
2822.504199	0.953169
2823.457367	0.953169
2824.457413	1.000046
2825.394956	0.937543
2826.316873	0.921917
2827.285667	0.968794
2828.270087	0.984420
2829.176379	0.906291
2830.098296	0.921917
2831.035839	0.937543
2832.020259	0.984420
2832.957802	0.937543
2833.895345	0.937543
2834.864139	0.968794
2835.817308	0.953169
2836.786102	0.968794
2837.817400	1.031297
2838.739317	0.921917
2839.723737	0.984420
2840.676905	0.953169
2841.630074	0.953169
2842.598868	0.968794
2843.520786	0.921917
2844.458328	0.937543
2845.427123	0.968794
2846.349040	0.921917
2847.333460	0.984420
2848.271003	0.937543
2849.239797	0.968794
2850.239843	1.000046
2851.193012	0.953169
2852.177432	0.984420
2853.130600	0.953169
2854.083769	0.953169
2855.021312	0.937543
2855.911978	0.890666
2856.802644	0.890666
2857.693309	0.890666
2858.552724	0.859414
2859.474641	0.921917
2860.380932	0.906291
2861.396604	1.015671
2862.349772	0.953169
2863.349818	1.000046
2864.349864	1.000046
2865.334284	0.984420
2866.349956	1.015671
2867.428130	1.078174
2868.365673	0.937543
2869.381344	1.015671
2870.381390	1.000046
2871.334559	0.953169
2872.303353	0.968794
2873.287773	0.984420
2874.240942	0.953169
2875.225362	0.984420
2876.209782	0.984420
2877.194202	0.984420
2878.162996	0.968794
2879.209919	1.046923
2880.256842	1.046923
2881.303765	1.046923
2882.335062	1.031297
2883.366359	1.031297
2884.397657	1.031297
2885.397702	1.000046
2886.366497	0.968794
2887.335291	0.968794
2888.272834	0.937543
2889.210377	0.937543
2890.116668	0.906291
2891.069837	0.953169
2892.007380	0.937543
2892.991800	0.984420
2893.929343	0.937543
2894.820009	0.890666
2895.788803	0.968794
2896.757597	0.968794
2897.507632	0.750034
2904.679835	0.984420
2905.679881	1.000046
2906.664301	0.984420
2907.586218	0.921917
2908.601890	1.015671
2909.586310	0.984420
2910.586355	1.000046
2911.492647	0.906291
2912.461441	0.968794
2913.445861	0.984420
2914.461533	1.015671
2915.430327	0.968794
2916.445999	1.015671
2917.492922	1.046923
2918.492967	1.000046
2919.524265	1.031297
2920.571187	1.046923
2921.586859	1.015671
2922.602530	1.015671
2923.618202	1.015671
2924.602622	0.984420
2925.618294	1.015671
2926.571462	0.953169
2927.555882	0.984420
2928.493425	0.937543
2929.399717	0.906291
2930.337260	0.937543
2931.306054	0.968794
2932.274848	0.968794
2933.228017	0.953169
2934.212437	0.984420
2935.212483	1.000046
2936.165651	0.953169
2937.150071	0.984420
2938.134491	0.984420
2938.993906	0.859414
2939.868946	0.875040
2940.681483	0.812537
2941.572149	0.890666
2942.431563	0.859414
2943.337855	0.906291
2944.228520	0.890666
2945.119186	0.890666
2949.447509	0.828163
2950.369426	0.921917
2951.150712	0.781286
2951.963249	0.812537
2960.041744	0.984420
2960.979287	0.937543
2961.994959	1.015671
2962.854373	0.859414
2963.838793	0.984420
2964.995096	1.156303
2969.589056	0.921917
2970.651605	1.062549
2971.511019	0.859414
2972.432936	0.921917
2979.761397	0.843789
2985.089766	0.937543
2985.917929	0.828163
2986.808594	0.890666
2987.730512	0.921917
2998.277869	0.984420
2999.246664	0.968794
3000.231084	0.984420
3001.246755	1.015671
3002.262427	1.015671
3003.137467	0.875040
3004.215641	1.078174
3005.043804	0.828163
3005.965721	0.921917
3006.903264	0.937543
3007.840807	0.937543
3008.825227	0.984420
3009.794022	0.968794
3010.715939	0.921917
3011.731610	1.015671
3012.669153	0.937543
3013.700450	1.031297
3014.684870	0.984420
3015.606788	0.921917
3016.544331	0.937543
3017.685008	1.140677
3023.638405	0.906291
3024.466568	0.828163
3031.982537	0.843789
3032.873203	0.890666
3033.935752	1.062549
3034.873295	0.937543
3035.826463	0.953169
3036.857760	1.031297
3037.779678	0.921917
3047.483247	0.984420
3048.452041	0.968794
3049.420835	0.968794
3050.405256	0.984420
3051.374050	0.968794
3052.342844	0.968794
3053.280387	0.937543
3054.217930	0.937543
3055.202350	0.984420
3056.202396	1.000046
3057.249319	1.046923
3058.155610	0.906291
3059.124405	0.968794
3060.108825	0.984420
3061.108871	1.000046
3062.062039	0.953169
3063.015208	0.953169
3063.968376	0.953169
3064.905919	0.937543
3065.874714	0.968794
3066.874759	1.000046
3067.843554	0.968794
3068.874851	1.031297
3069.828020	0.953169
3070.796814	0.968794
3071.718731	0.921917
3072.765654	1.046923
3073.609443	0.843789
