# Supplementary material for: Real-time Smartphone Activity Classification Using Inertial Sensors—Recognition of Scrolling, Typing, and Watching Videos While Sitting or Walking
Source: Sensors (Basel). 2020 Jan 24;20(3):655. doi: 10.3390/s20030655 (PMC7038357; doi:10.3390/s20030655)
Supplement: Supplementary file 1 [file sensors-20-00655-s001.zip › sensors-668083-supplementary/5Hz_data/0998/E4/EDA.csv]

1568430808.000000
4.000000
0.000000
0.146063
0.181938
0.187063
0.187063
0.187063
0.183219
0.185782
0.189626
0.189626
0.189626
0.190907
0.188344
0.188344
0.187063
0.190907
0.190907
0.188344
0.201157
0.198594
0.203719
0.205001
0.203719
0.202438
0.203719
0.205001
0.207563
0.205001
0.201157
0.205001
0.212688
0.217813
0.215251
0.215251
0.213969
0.213969
0.217813
0.226782
0.228063
0.219094
0.231907
0.229344
0.228063
0.228063
0.224219
0.224219
0.225501
0.226782
0.226782
0.225501
0.220376
0.224219
0.228063
0.226782
0.228063
0.225501
0.225501
0.224219
0.228063
0.228063
0.226782
0.221657
0.228063
0.221657
0.216532
0.216532
0.213969
0.211407
0.215251
0.225501
0.213969
0.215251
0.210126
0.212688
0.216532
0.220376
0.220376
0.217813
0.213969
0.217813
0.225501
0.215251
0.212688
0.208844
0.211407
0.216532
0.217813
0.215251
0.211407
0.212688
0.225501
0.228063
0.225501
0.217813
0.211407
0.215251
0.216532
0.215251
0.216532
0.212688
0.213969
0.213969
0.215251
0.215251
0.213969
0.210126
0.212688
0.215251
0.216532
0.215251
0.211407
0.212688
0.211407
0.215251
0.215251
0.215251
0.210126
0.211407
0.215251
0.216532
0.216532
0.215251
0.213969
0.212688
0.216532
0.217813
0.217813
0.212688
0.213969
0.213969
0.216532
0.217813
0.219094
0.215251
0.215251
0.215251
0.221657
0.228063
0.228063
0.226782
0.231907
0.240876
0.242157
0.242157
0.242157
0.239594
0.240876
0.243438
0.237032
0.238313
0.238313
0.235751
0.238313
0.234469
0.233188
0.230626
0.233188
0.230626
0.229344
0.231907
0.233188
0.229344
0.224219
0.226782
0.228063
0.229344
0.225501
0.225501
0.226782
0.228063
0.228063
0.225501
0.224219
0.221657
0.226782
0.228063
0.226782
0.224219
0.224219
0.222938
0.226782
0.226782
0.224219
0.222938
0.220376
0.225501
0.225501
0.225501
0.224219
0.222938
0.222938
0.226782
0.228063
0.226782
0.225501
0.224219
0.228063
0.228063
0.228063
0.224219
0.224219
0.226782
0.228063
0.226782
0.225501
0.225501
0.225501
0.229344
0.228063
0.228063
0.229344
0.234469
0.242157
0.242157
0.242157
0.237032
0.239594
0.238313
0.240876
0.240876
0.240876
0.239594
0.237032
0.239594
0.239594
0.238313
0.231907
0.233188
0.234469
0.235751
0.234469
0.231907
0.231907
0.235751
0.237032
0.235751
0.233188
0.230626
0.235751
0.237032
0.235751
0.233188
0.234469
0.235751
0.235751
0.237032
0.235751
0.234469
0.231907
0.237032
0.238313
0.237032
0.234469
0.234469
0.237032
0.239594
0.247282
0.235751
0.235751
0.235751
0.238313
0.238313
0.235751
0.235751
0.237032
0.238313
0.239594
0.238313
0.235751
0.235751
0.235751
0.239594
0.238313
0.235751
0.237032
0.238313
0.239594
0.240876
0.239594
0.238313
0.240876
0.240876
0.243438
0.243438
0.239594
0.239594
0.242157
0.243438
0.243438
0.240876
0.240876
0.240876
0.242157
0.247282
0.244720
0.242157
0.242157
0.244720
0.246001
0.246001
0.244720
0.243438
0.246001
0.246001
0.247282
0.242157
0.243438
0.246001
0.247282
0.247282
0.247282
0.246001
0.243438
0.246001
0.244720
0.246001
0.244720
0.243438
0.248563
0.248563
0.248563
0.244720
0.244720
0.246001
0.248563
0.246001
0.248563
0.246001
0.247282
0.248563
0.249845
0.249845
0.247282
0.247282
0.248563
0.251126
0.248563
0.247282
0.247282
0.248563
0.252407
0.252407
0.251126
0.248563
0.249845
0.249845
0.252407
0.249845
0.249845
0.249845
0.252407
0.253688
0.253688
0.253688
0.251126
0.249845
0.254970
0.253688
0.252407
0.251126
0.251126
0.260095
0.260095
0.254970
0.251126
0.249845
0.253688
0.253688
0.252407
0.248563
0.252407
0.249845
0.253688
0.254970
0.253688
0.249845
0.248563
0.249845
0.249845
0.251126
0.248563
0.248563
0.248563
0.252407
0.252407
0.251126
0.251126
0.249845
0.252407
0.253688
0.252407
0.247282
0.252407
0.253688
0.254970
0.254970
0.251126
0.251126
0.253688
0.256251
0.254970
0.252407
0.251126
0.257532
0.257532
0.257532
0.256251
0.253688
0.253688
0.256251
0.258813
0.256251
0.254970
0.252407
0.257532
0.260095
0.257532
0.256251
0.257532
0.258813
0.260095
0.260095
0.257532
0.256251
0.260095
0.261376
0.260095
0.257532
0.257532
0.258813
0.263938
0.260095
0.257532
0.256251
0.256251
0.262657
0.262657
0.257532
0.254970
0.257532
0.253688
0.252407
0.251126
0.249845
0.253688
0.256251
0.256251
0.256251
0.257532
0.258813
0.260095
0.258813
0.257532
0.258813
0.261376
0.263938
0.262657
0.257532
0.261376
0.262657
0.263938
0.265220
0.260095
0.260095
0.263938
0.262657
0.262657
0.261376
0.260095
0.262657
0.261376
0.261376
0.260095
0.260095
0.261376
0.263938
0.261376
0.260095
0.261376
0.261376
0.263938
0.261376
0.261376
0.262657
0.260095
0.258813
0.257532
0.257532
0.258813
0.260095
0.258813
0.256251
0.256251
0.258813
0.260095
0.261376
0.257532
0.257532
0.261376
0.261376
0.260095
0.256251
0.258813
0.261376
0.262657
0.262657
0.260095
0.258813
0.262657
0.272907
0.262657
0.260095
0.256251
0.261376
0.265220
0.261376
0.260095
0.260095
0.263938
0.263938
0.261376
0.261376
0.263938
0.262657
0.263938
0.262657
0.262657
0.263938
0.266501
0.266501
0.263938
0.262657
0.266501
0.267782
0.265220
0.263938
0.265220
0.266501
0.269063
0.269063
0.265220
0.265220
0.269063
0.267782
0.266501
0.263938
0.267782
0.269063
0.270345
0.267782
0.266501
0.267782
0.270345
0.281876
0.269063
0.267782
0.270345
0.272907
0.271626
0.269063
0.269063
0.271626
0.272907
0.271626
0.270345
0.270345
0.274188
0.272907
0.274188
0.271626
0.272907
0.274188
0.275470
0.275470
0.274188
0.274188
0.275470
0.276751
0.275470
0.275470
0.275470
0.276751
0.276751
0.276751
0.274188
0.274188
0.276751
0.278032
0.276751
0.274188
0.275470
0.278032
0.279313
0.278032
0.276751
0.278032
0.276751
0.280595
0.276751
0.276751
0.278032
0.279313
0.278032
0.278032
0.278032
0.280595
0.281876
0.281876
0.279313
0.278032
0.283157
0.280595
0.281876
0.279313
0.279313
0.280595
0.281876
0.283157
0.280595
0.280595
0.281876
0.283157
0.278032
0.276751
0.278032
0.279313
0.279313
0.280595
0.278032
0.276751
0.276751
0.279313
0.278032
0.275470
0.279313
0.280595
0.281876
0.279313
0.281876
0.284438
0.283157
0.284438
0.280595
0.281876
0.281876
0.283157
0.284438
0.281876
0.280595
0.284438
0.285720
0.281876
0.280595
0.281876
0.284438
0.281876
0.280595
0.280595
0.283157
0.284438
0.283157
0.280595
0.281876
0.283157
0.284438
0.280595
0.278032
0.285720
0.285720
0.283157
0.280595
0.283157
0.285720
0.285720
0.287001
0.284438
0.283157
0.284438
0.287001
0.285720
0.284438
0.283157
0.285720
0.287001
0.287001
0.284438
0.284438
0.287001
0.287001
0.288282
0.285720
0.284438
0.287001
0.288282
0.288282
0.285720
0.287001
0.287001
0.288282
0.288282
0.285720
0.283157
0.287001
0.290845
0.288282
0.285720
0.287001
0.290845
0.292126
0.290845
0.288282
0.290845
0.294688
0.293407
0.292126
0.290845
0.293407
0.294688
0.292126
0.290845
0.287001
0.284438
0.288282
0.290845
0.289563
0.288282
0.292126
0.302376
0.304938
0.302376
0.298532
0.298532
0.299813
0.301095
0.301095
0.297251
0.297251
0.298532
0.299813
0.299813
0.297251
0.297251
0.299813
0.298532
0.301095
0.297251
0.298532
0.298532
0.301095
0.298532
0.299813
0.302376
0.301095
0.302376
0.297251
0.298532
0.301095
0.303657
0.302376
0.299813
0.299813
0.298532
0.299813
0.298532
0.294688
0.292126
0.295970
0.297251
0.298532
0.295970
0.295970
0.297251
0.299813
0.299813
0.297251
0.295970
0.299813
0.299813
0.301095
0.297251
0.297251
0.298532
0.299813
0.299813
0.297251
0.297251
0.298532
0.299813
0.302376
0.297251
0.298532
0.299813
0.302376
0.302376
0.301095
0.304938
0.308782
0.310063
0.307501
0.307501
0.304938
0.307501
0.307501
0.308782
0.304938
0.304938
0.304938
0.304938
0.304938
0.303657
0.304938
0.310063
0.311345
0.311345
0.306220
0.303657
0.304938
0.306220
0.306220
0.302376
0.298532
0.304938
0.306220
0.303657
0.306220
0.306220
0.313907
0.316470
0.319032
0.319032
0.320313
0.316470
0.316470
0.308782
0.306220
0.306220
0.308782
0.307501
0.304938
0.304938
0.307501
0.308782
0.306220
0.304938
0.304938
0.307501
0.307501
0.308782
0.306220
0.304938
0.307501
0.307501
0.308782
0.304938
0.302376
0.298532
0.298532
0.297251
0.297251
0.299813
0.299813
0.302376
0.301095
0.299813
0.301095
0.301095
0.301095
0.303657
0.302376
0.299813
0.304938
0.303657
0.303657
0.299813
0.306220
0.306220
0.307501
0.307501
0.303657
0.303657
0.307501
0.308782
0.306220
0.303657
0.304938
0.306220
0.302376
0.308782
0.307501
0.307501
0.311345
0.312626
0.312626
0.307501
0.303657
0.303657
0.304938
0.303657
0.301095
0.301095
0.301095
0.302376
0.302376
0.299813
0.299813
0.301095
0.302376
0.303657
0.301095
0.299813
0.304938
0.303657
0.303657
0.299813
0.299813
0.303657
0.304938
0.303657
0.299813
0.299813
0.301095
0.303657
0.302376
0.299813
0.299813
0.301095
0.302376
0.302376
0.299813
0.299813
0.298532
0.298532
0.303657
0.338251
0.418970
0.367720
0.352345
0.345939
0.342095
0.335689
0.333126
0.330564
0.331845
0.330564
0.329282
0.328001
0.330564
0.330564
0.328001
0.328001
0.334407
0.340814
0.342095
0.339532
0.339532
0.342095
0.342095
0.342095
0.338251
0.338251
0.339532
0.342095
0.342095
0.336970
0.338251
0.336970
0.340814
0.342095
0.338251
0.338251
0.342095
0.342095
0.343376
0.340814
0.342095
0.342095
0.344657
0.344657
0.339532
0.339532
0.340814
0.342095
0.344657
0.340814
0.342095
0.339532
0.344657
0.344657
0.340814
0.340814
0.342095
0.344657
0.343376
0.340814
0.343376
0.343376
0.343376
0.344657
0.342095
0.343376
0.344657
0.344657
0.345939
0.342095
0.344657
0.343376
0.344657
0.343376
0.342095
0.342095
0.349782
0.352345
0.351064
0.348501
0.351064
0.353626
0.356189
0.356189
0.356189
0.354907
0.360032
0.361314
0.362595
0.360032
0.363876
0.363876
0.370282
0.370282
0.366439
0.365157
0.369001
0.371564
0.371564
0.369001
0.366439
0.366439
0.370282
0.370282
0.370282
0.365157
0.361314
0.366439
0.366439
0.366439
0.365157
0.362595
0.363876
0.365157
0.363876
0.361314
0.361314
0.365157
0.366439
0.366439
0.363876
0.363876
0.363876
0.365157
0.363876
0.363876
0.363876
0.362595
0.363876
0.363876
0.361314
0.361314
0.362595
0.363876
0.365157
0.361314
0.361314
0.363876
0.365157
0.363876
0.362595
0.363876
0.363876
0.366439
0.366439
0.366439
0.365157
0.361314
0.363876
0.365157
0.363876
0.362595
0.365157
0.365157
0.366439
0.363876
0.361314
0.360032
0.362595
0.363876
0.362595
0.358751
0.362595
0.362595
0.365157
0.363876
0.361314
0.360032
0.362595
0.363876
0.362595
0.361314
0.360032
0.362595
0.363876
0.365157
0.365157
0.361314
0.362595
0.363876
0.366439
0.365157
0.365157
0.361314
0.363876
0.366439
0.366439
0.363876
0.362595
0.365157
0.367720
0.367720
0.367720
0.363876
0.361314
0.365157
0.369001
0.366439
0.363876
0.363876
0.366439
0.367720
0.367720
0.365157
0.366439
0.367720
0.369001
0.369001
0.365157
0.365157
0.366439
0.367720
0.367720
0.365157
0.363876
0.363876
0.362595
0.365157
0.358751
0.357470
0.361314
0.363876
0.365157
0.361314
0.358751
0.361314
0.360032
0.357470
0.358751
0.360032
0.361314
0.362595
0.362595
0.360032
0.360032
0.362595
0.365157
0.363876
0.360032
0.361314
0.363876
0.366439
0.365157
0.363876
0.362595
0.367720
0.367720
0.367720
0.366439
0.362595
0.369001
0.369001
0.367720
0.367720
0.367720
0.367720
0.369001
0.369001
0.365157
0.365157
0.363876
0.369001
0.370282
0.367720
0.363876
0.369001
0.371564
0.389501
0.486876
0.617564
0.661127
0.613721
0.620127
0.672658
0.653706
0.000000
0.000000
0.000000
0.099938
0.153750
0.206282
0.285720
0.507377
0.616283
0.570158
0.485595
0.483033
0.516345
0.525314
0.506095
0.530439
0.517627
0.463814
0.447158
0.440751
0.435626
0.434345
0.430501
0.427939
0.422814
0.420251
0.418970
0.417689
0.412564
0.407439
0.398470
0.388220
0.367720
0.831534
1.057301
0.678119
0.643525
0.571775
0.519244
0.492337
0.476962
0.464150
0.517893
0.502518
0.492268
0.483300
0.476893
0.467925
0.457675
0.449987
0.444862
0.441018
0.435893
0.426924
0.425643
0.424362
0.420518
0.416674
0.410268
0.405143
0.405143
0.405143
0.398737
0.394893
0.391049
0.391049
0.392331
0.389768
0.383362
0.380799
0.382081
0.382081
0.379518
0.367987
0.370549
0.373112
0.371831
0.373112
0.365424
0.364143
0.366706
0.367987
0.365424
0.360299
0.356455
0.360299
0.367987
0.369268
0.362862
0.362862
0.370549
0.370549
0.365424
0.359018
0.357737
0.360299
0.359018
0.360299
0.356455
0.356455
0.359018
0.362862
0.359018
0.356455
0.353893
0.356455
0.355174
0.356455
0.351330
0.351330
0.355174
0.352612
0.353893
0.352612
0.348768
0.355174
0.353893
0.350049
0.348768
0.343643
0.348768
0.348768
0.351330
0.346205
0.346205
0.347487
0.347487
0.347487
0.342362
0.343643
0.342362
0.346205
0.348768
0.347487
0.341080
0.341080
0.343643
0.346205
0.346205
0.338518
0.339799
0.343643
0.346205
0.342362
0.339799
0.341080
0.344924
0.343643
0.342362
0.339799
0.339799
0.337237
0.342362
0.342362
0.341080
0.338518
0.337237
0.343643
0.344924
0.342362
0.337237
0.333393
0.342362
0.341080
0.339799
0.335955
0.334674
0.341080
0.339799
0.342362
0.335955
0.335955
0.333393
0.342362
0.341080
0.335955
0.333393
0.338518
0.339799
0.335955
0.334674
0.334674
0.339799
0.335955
0.335955
0.335955
0.338518
0.341080
0.341080
0.334674
0.338518
0.339799
0.339799
0.337237
0.333393
0.333393
0.338518
0.337237
0.337237
0.333393
0.333393
0.337237
0.337237
0.334674
0.332112
0.332112
0.338518
0.334674
0.334674
0.337237
0.334674
0.338518
0.339799
0.335955
0.333393
0.338518
0.334674
0.338518
0.333393
0.333393
0.335955
0.334674
0.337237
0.335955
0.332112
0.338518
0.338518
0.335955
0.337237
0.334674
0.339799
0.337237
0.338518
0.330830
0.329549
0.387206
0.412831
0.391049
0.379518
0.370549
0.367987
0.364143
0.359018
0.356455
0.356455
0.355174
0.352612
0.347487
0.346205
0.347487
0.351330
0.348768
0.342362
0.342362
0.347487
0.348768
0.346205
0.342362
0.343643
0.343643
0.338518
0.343643
0.339799
0.338518
0.341080
0.343643
0.341080
0.337237
0.335955
0.339799
0.343643
0.334674
0.337237
0.338518
0.339799
0.342362
0.335955
0.332112
0.335955
0.339799
0.335955
0.332112
0.330830
0.338518
0.335955
0.334674
0.329549
0.333393
0.335955
0.334674
0.338518
0.333393
0.332112
0.337237
0.337237
0.337237
0.333393
0.333393
0.337237
0.339799
0.337237
0.333393
0.330830
0.334674
0.333393
0.337237
0.334674
0.332112
0.335955
0.339799
0.335955
0.333393
0.332112
0.335955
0.338518
0.335955
0.332112
0.330830
0.335955
0.334674
0.338518
0.332112
0.329549
0.337237
0.337237
0.337237
0.330830
0.333393
0.333393
0.334674
0.332112
0.329549
0.330830
0.338518
0.337237
0.332112
0.332112
0.329549
0.334674
0.338518
0.332112
0.333393
0.333393
0.338518
0.338518
0.332112
0.334674
0.338518
0.335955
0.333393
0.329549
0.332112
0.333393
0.333393
0.332112
0.330830
0.329549
0.333393
0.335955
0.332112
0.330830
0.330830
0.332112
0.333393
0.330830
0.333393
0.335955
0.337237
0.337237
0.333393
0.330830
0.334674
0.334674
0.335955
0.330830
0.326987
0.328268
0.333393
0.330830
0.328268
0.328268
0.326987
0.348768
0.335955
0.329549
0.330830
0.330830
0.333393
0.332112
0.328268
0.329549
0.332112
0.347487
0.346205
0.332112
0.330830
0.333393
0.334674
0.335955
0.342362
0.343643
0.334674
0.339799
0.344924
0.339799
0.334674
0.332112
0.332112
0.330830
0.328268
0.329549
0.330830
0.333393
0.330830
0.325705
0.326987
0.332112
0.334674
0.332112
0.326987
0.326987
0.329549
0.332112
0.333393
0.326987
0.324424
0.328268
0.333393
0.332112
0.325705
0.326987
0.332112
0.333393
0.329549
0.326987
0.324424
0.324424
0.328268
0.330830
0.325705
0.323143
0.330830
0.334674
0.339799
0.332112
0.329549
0.337237
0.332112
0.342362
0.330830
0.329549
0.332112
0.334674
0.332112
0.332112
0.328268
0.332112
0.341080
0.348768
0.346205
0.346205
0.346205
0.341080
0.335955
0.334674
0.334674
0.335955
0.339799
0.338518
0.328268
0.330830
0.333393
0.334674
0.334674
0.329549
0.329549
0.332112
0.334674
0.333393
0.329549
0.326987
0.334674
0.338518
0.334674
0.329549
0.329549
0.335955
0.333393
0.335955
0.334674
0.330830
0.337237
0.343643
0.338518
0.335955
0.335955
0.337237
0.335955
0.332112
0.338518
0.330830
0.334674
0.329549
0.332112
0.333393
0.330830
0.337237
0.334674
0.330830
0.332112
0.332112
0.334674
0.338518
0.332112
0.332112
0.329549
0.333393
0.335955
0.337237
0.329549
0.329549
0.334674
0.334674
0.334674
0.329549
0.332112
0.335955
0.337237
0.335955
0.329549
0.332112
0.337237
0.337237
0.335955
0.329549
0.330830
0.333393
0.334674
0.332112
0.330830
0.329549
0.333393
0.334674
0.335955
0.330830
0.332112
0.339799
0.339799
0.334674
0.335955
0.333393
0.339799
0.339799
0.337237
0.333393
0.334674
0.337237
0.333393
0.334674
0.332112
0.330830
0.337237
0.338518
0.333393
0.330830
0.333393
0.338518
0.335955
0.330830
0.332112
0.337237
0.338518
0.335955
0.332112
0.333393
0.338518
0.337237
0.332112
0.329549
0.332112
0.337237
0.335955
0.333393
0.330830
0.332112
0.335955
0.334674
0.330830
0.330830
0.334674
0.334674
0.334674
0.333393
0.329549
0.333393
0.335955
0.335955
0.332112
0.333393
0.334674
0.339799
0.330830
0.333393
0.330830
0.335955
0.334674
0.335955
0.333393
0.329549
0.338518
0.337237
0.334674
0.328268
0.333393
0.338518
0.333393
0.330830
0.329549
0.337237
0.334674
0.337237
0.329549
0.329549
0.333393
0.335955
0.335955
0.329549
0.329549
0.334674
0.338518
0.333393
0.330830
0.328268
0.333393
0.334674
0.332112
0.329549
0.329549
0.334674
0.332112
0.330830
0.329549
0.338518
0.334674
0.335955
0.329549
0.329549
0.332112
0.335955
0.335955
0.329549
0.333393
0.334674
0.334674
0.335955
0.332112
0.329549
0.334674
0.334674
0.333393
0.330830
0.332112
0.334674
0.341080
0.338518
0.333393
0.334674
0.332112
0.335955
0.333393
0.333393
0.334674
0.337237
0.337237
0.330830
0.332112
0.334674
0.339799
0.333393
0.335955
0.330830
0.333393
0.337237
0.332112
0.332112
0.335955
0.337237
0.335955
0.333393
0.330830
0.341080
0.338518
0.339799
0.334674
0.333393
0.337237
0.339799
0.337237
0.333393
0.332112
0.337237
0.339799
0.341080
0.335955
0.333393
0.339799
0.338518
0.335955
0.332112
0.335955
0.341080
0.335955
0.334674
0.335955
0.333393
0.338518
0.338518
0.333393
0.333393
0.339799
0.338518
0.335955
0.325705
0.334674
0.333393
0.337237
0.337237
0.335955
0.330830
0.335955
0.337237
0.335955
0.332112
0.328268
0.338518
0.338518
0.335955
0.330830
0.329549
0.332112
0.334674
0.333393
0.329549
0.330830
0.329549
0.334674
0.330830
0.332112
0.329549
0.332112
0.335955
0.334674
0.330830
0.330830
0.337237
0.332112
0.334674
0.330830
0.329549
0.335955
0.335955
0.337237
0.330830
0.329549
0.335955
0.335955
0.330830
0.329549
0.330830
0.334674
0.337237
0.337237
0.330830
0.330830
0.337237
0.334674
0.330830
0.328268
0.329549
0.332112
0.335955
0.333393
0.332112
0.332112
0.332112
0.341080
0.335955
0.326987
0.324424
[truncated: 10,488 more rows]
