# Supplementary material for: Real-time Smartphone Activity Classification Using Inertial Sensors—Recognition of Scrolling, Typing, and Watching Videos While Sitting or Walking
Source: Sensors (Basel). 2020 Jan 24;20(3):655. doi: 10.3390/s20030655 (PMC7038357; doi:10.3390/s20030655)
Supplement: Supplementary file 1 [file sensors-20-00655-s001.zip › sensors-668083-supplementary/5Hz_data/0998/E4/BVP.csv]

1568430808.00
64.000000
-0.00
-0.00
-0.00
-0.00
-0.00
-0.00
-0.00
-0.00
-0.00
-0.00
0.00
0.01
0.01
-0.00
-0.03
-0.05
-0.05
0.00
0.13
0.36
0.66
1.01
1.37
1.72
2.06
2.40
2.79
3.24
3.80
4.42
5.06
5.66
6.20
6.68
7.15
7.68
8.31
9.14
10.09
11.04
11.88
12.56
13.14
13.76
14.65
15.96
17.91
20.32
22.90
25.38
27.58
29.57
31.68
34.32
37.81
42.54
48.15
54.10
59.83
64.97
69.58
74.14
79.34
85.71
93.76
103.00
112.62
121.73
129.77
136.75
143.30
150.75
157.77
166.64
177.95
191.79
206.97
220.57
228.25
225.36
208.53
176.87
132.76
80.05
23.07
-34.94
-92.44
-149.16
-205.23
-260.37
-313.74
-363.87
-409.83
-450.91
-486.50
-515.74
-537.23
-549.22
-549.96
-538.37
-514.21
-478.67
-433.88
-382.45
-327.02
-269.84
-212.63
-156.66
-102.95
-52.37
-5.90
35.58
71.43
101.35
125.50
144.38
158.70
169.15
176.37
180.75
182.57
182.07
179.51
175.26
169.69
163.21
156.14
148.74
141.14
133.44
125.69
117.97
110.32
102.81
95.46
88.32
81.41
74.74
68.36
62.29
56.57
51.21
46.17
41.42
36.91
32.62
28.56
24.80
21.38
18.35
15.71
13.36
11.18
9.05
6.92
4.84
2.94
1.39
0.30
-0.38
-0.82
-1.32
-2.12
-3.32
-4.81
-6.29
-7.42
-7.97
-7.97
-7.72
-7.67
-8.22
-9.53
-11.40
-13.35
-14.88
-15.66
-15.70
-15.32
-15.00
-15.16
-16.12
-18.08
-21.07
-24.83
-28.44
-30.35
-28.75
-22.40
-11.40
2.53
16.52
27.76
34.58
36.99
36.34
34.35
32.19
30.10
27.75
24.83
21.54
18.53
16.53
15.78
15.95
16.24
15.88
14.50
12.34
10.04
8.33
7.59
7.76
8.31
8.65
8.35
7.40
6.13
4.97
4.29
4.19
4.58
5.36
6.53
8.16
10.35
13.01
15.87
18.44
20.27
21.13
21.08
20.41
19.43
18.30
16.95
15.14
12.74
9.62
5.96
2.11
-1.58
-4.92
-7.88
-10.54
-12.95
-15.07
-16.74
-17.74
-17.99
-17.54
-16.60
-15.47
-14.48
-13.82
-13.56
-13.61
-13.73
-13.69
-13.32
-12.58
-11.63
-10.67
-9.86
-9.30
-8.92
-8.57
-8.12
-7.52
-6.85
-6.29
-5.99
-6.03
-6.35
-6.81
-7.15
-7.10
-6.45
-5.12
-3.18
-0.89
1.42
3.39
4.75
5.41
5.46
5.09
4.51
3.86
3.18
2.47
1.70
0.93
0.34
0.13
0.45
1.32
2.52
3.71
4.54
4.82
4.51
3.95
3.61
3.91
4.96
6.49
7.93
8.66
8.27
6.80
4.79
3.03
2.29
2.97
4.86
7.21
8.98
9.30
7.94
5.52
3.32
2.75
4.63
8.74
13.82
18.06
19.92
18.90
15.94
13.03
12.70
17.28
28.18
45.46
67.43
90.54
109.59
119.05
114.88
96.58
68.13
37.16
12.51
0.97
5.13
22.96
49.54
79.48
108.79
135.14
156.87
171.77
176.62
168.16
144.61
107.08
59.82
9.16
-38.30
-77.43
-105.46
-122.16
-129.00
-128.13
-121.69
-111.37
-98.54
-84.45
-70.50
-58.22
-49.08
-43.96
-42.82
-44.69
-47.95
-51.02
-52.93
-53.59
-53.71
-54.26
-55.91
-58.56
-61.43
-63.27
-63.04
-60.25
-55.23
-48.92
-42.50
-36.92
-32.64
-29.61
-27.44
-25.66
-23.97
-22.25
-20.57
-19.05
-17.77
-16.75
-15.91
-15.15
-14.32
-13.33
-12.19
-10.95
-9.71
-8.56
-7.56
-6.71
-5.96
-5.27
-4.70
-4.31
-4.22
-4.43
-4.88
-5.42
-5.89
-6.23
-6.48
-6.77
-7.19
-7.82
-8.60
-9.45
-10.30
-11.18
-12.21
-13.51
-15.10
-16.79
-18.23
-18.99
-18.73
-17.28
-14.73
-11.36
-7.54
-3.65
0.02
3.26
5.98
8.20
9.96
11.33
12.40
13.21
13.79
14.20
14.53
14.89
15.38
16.00
16.69
17.28
17.59
17.52
17.04
16.26
15.28
14.19
13.00
11.65
10.11
8.37
6.55
4.74
3.08
1.69
0.57
-0.33
-1.20
-2.22
-3.57
-5.33
-7.44
-9.79
-12.30
-14.98
-17.90
-21.07
-24.30
-27.15
-29.03
-29.41
-28.10
-25.27
-21.43
-17.19
-13.08
-9.37
-6.16
-3.44
-1.18
0.59
1.83
2.51
2.70
2.50
2.01
1.31
0.38
-0.82
-2.38
-4.25
-6.33
-8.44
-10.34
-11.93
-13.27
-14.58
-16.16
-18.24
-20.87
-23.82
-26.78
-29.41
-31.53
-33.14
-34.31
-34.99
-34.94
-33.76
-31.12
-26.99
-21.73
-15.88
-9.91
-3.86
2.69
10.51
20.42
33.21
49.64
70.52
96.53
127.78
163.20
200.28
235.29
264.14
283.57
292.00
289.72
278.46
260.50
237.95
212.49
185.33
157.59
130.30
104.34
80.21
57.95
37.27
17.78
-0.66
-17.92
-33.57
-47.19
-58.61
-68.03
-75.91
-82.83
-89.27
-95.45
-101.36
-106.78
-111.39
-114.88
-117.03
-117.73
-117.04
-115.20
-112.59
-109.66
-106.88
-104.59
-102.90
-101.64
-100.47
-99.00
-96.92
-94.16
-90.87
-87.30
-83.68
-80.03
-76.16
-71.68
-66.18
-59.34
-51.16
-41.91
-32.11
-22.43
-13.49
-5.78
0.38
4.88
7.80
9.37
9.96
10.01
9.91
10.00
10.47
11.35
12.52
13.76
14.80
15.38
15.36
14.78
13.95
13.34
13.45
14.55
16.61
19.29
22.19
25.12
28.26
32.10
37.12
43.39
50.41
57.08
62.19
64.88
64.99
62.97
59.55
55.18
49.78
42.73
33.13
20.17
3.32
-17.63
-42.67
-71.30
-102.28
-133.28
-161.04
-182.20
-194.43
-197.32
-192.46
-182.49
-169.71
-155.00
-137.72
-116.51
-90.54
-60.41
-28.15
3.56
32.36
56.87
76.81
92.53
104.43
112.62
116.89
117.06
113.27
106.24
97.01
86.56
75.28
62.77
48.12
30.61
10.41
-11.06
-31.55
-48.80
-61.48
-69.65
-74.55
-77.88
-81.02
-84.51
-88.03
-90.86
-92.31
-92.19
-90.87
-89.11
-87.78
-87.44
-88.10
-88.98
-88.57
-84.89
-76.00
-60.70
-39.03
-12.40
16.70
45.39
71.09
92.03
107.23
116.40
119.55
116.92
109.11
97.15
82.53
66.88
51.52
37.07
23.31
9.63
-4.50
-18.96
-32.89
-44.86
-53.52
-58.05
-58.58
-55.97
-51.48
-46.26
-41.03
-36.06
-31.35
-26.88
-22.78
-19.35
-16.84
-15.31
-14.54
-14.13
-13.71
-13.06
-12.26
-11.58
-11.35
-11.82
-13.08
-15.15
-17.96
-21.36
-25.14
-28.84
-31.85
-33.44
-33.03
-30.37
-25.70
-19.64
-12.97
-6.40
-0.37
5.00
9.80
14.12
17.99
21.30
23.92
25.78
26.93
27.53
27.80
27.92
27.94
27.84
27.56
27.12
26.64
26.27
26.18
26.34
26.58
26.64
26.30
25.46
24.17
22.55
20.77
18.97
17.26
15.74
14.47
13.42
12.40
11.20
9.61
7.63
5.40
3.15
1.05
-0.94
-2.99
-5.36
-8.15
-11.32
-14.65
-17.79
-20.34
-21.92
-22.16
-20.83
-17.88
-13.54
-8.21
-2.45
3.26
8.51
13.09
16.87
19.77
21.77
22.88
23.22
23.00
22.51
22.03
21.76
21.74
21.91
22.11
22.19
22.12
21.98
21.87
21.83
21.78
21.55
20.98
20.04
18.88
17.67
16.56
15.51
14.37
12.96
11.22
9.26
7.29
5.52
4.01
2.67
1.31
-0.22
-2.01
-4.05
-6.30
-8.76
-11.44
-14.29
-17.13
-19.53
-20.95
-20.78
-18.67
-14.60
-9.03
-2.74
3.44
8.83
13.09
16.28
18.69
20.64
22.38
23.95
25.29
26.29
26.94
27.35
27.69
28.04
28.40
28.60
28.49
28.01
27.25
26.43
25.71
25.11
24.41
23.32
21.62
19.34
16.72
14.11
11.84
10.06
8.69
7.52
6.33
4.97
3.36
1.56
-0.35
-2.28
-4.20
-6.10
-8.06
-10.18
-12.53
-15.11
-17.78
-20.29
-22.26
-23.32
-23.16
-21.64
-18.88
-15.15
-10.88
-6.50
-2.39
1.24
4.26
6.70
8.61
10.11
11.28
12.17
12.81
13.22
13.48
13.66
13.88
14.18
14.57
15.00
15.45
15.82
16.05
16.06
15.75
15.07
14.07
12.86
11.63
10.53
9.62
8.83
8.00
6.95
5.60
3.97
2.19
0.42
-1.17
-2.44
-3.38
-4.07
-4.68
-5.46
-6.64
-8.38
-10.68
-13.35
-16.04
-18.27
-19.58
-19.65
-18.40
-16.02
-12.87
-9.38
-5.89
-2.59
0.48
3.29
5.79
7.87
9.39
10.26
10.51
10.29
9.87
9.52
9.45
9.75
10.32
11.02
11.63
12.05
12.28
12.40
12.49
12.57
12.56
12.31
11.71
10.72
9.46
8.05
6.65
5.28
3.94
2.55
1.10
-0.36
-1.75
-2.98
-4.04
-5.00
-5.95
-7.00
-8.19
-9.49
-10.86
-12.32
-13.89
-15.57
-17.18
-18.33
-18.53
-17.33
-14.56
-10.45
-5.52
-0.50
4.04
7.69
10.42
12.38
13.86
15.16
16.46
17.84
19.21
20.39
21.18
21.51
21.58
21.85
22.89
25.13
28.55
32.67
36.70
39.91
42.09
43.66
45.54
48.72
53.76
60.59
68.42
76.23
83.14
88.72
93.16
97.15
102.04
109.88
123.36
145.05
176.34
215.98
259.67
300.79
332.42
349.81
351.86
341.14
322.35
300.08
277.31
254.96
232.74
210.03
186.56
162.14
135.97
106.48
71.78
30.83
-15.47
-63.88
-109.52
-147.27
-173.48
-187.07
-189.70
-184.93
-176.85
-168.73
-162.18
-157.09
-152.18
-145.95
-137.38
-126.51
-114.35
-102.48
-92.41
-84.98
-80.13
-77.16
-75.11
-73.41
-72.04
-71.50
-72.48
-75.40
-80.11
-85.97
-92.17
-98.11
-103.71
-109.44
-115.94
-123.61
-132.47
-142.06
-151.76
-161.06
-169.61
-177.22
-183.63
-188.45
-191.51
-193.25
-194.95
-198.42
-205.09
-215.07
-226.70
-236.92
-242.40
-240.72
-231.02
-213.99
-191.20
-164.42
-135.40
-105.80
-77.45
-52.11
-31.10
-14.64
-1.53
10.76
25.30
44.71
70.11
100.77
134.35
167.75
198.18
223.93
244.48
259.83
269.75
273.34
269.27
256.63
235.76
208.63
178.28
147.96
120.13
95.95
75.40
57.77
42.18
28.01
15.02
3.26
-7.15
-16.15
-23.87
-30.58
-36.55
-41.92
-46.57
-50.21
-52.52
-53.44
-53.29
-52.64
-52.11
-52.04
-52.39
-52.89
-53.22
-53.25
-52.98
-52.52
-51.81
-50.66
-48.76
-45.90
-42.12
-37.72
-33.20
-29.01
-25.41
-22.38
-19.58
-16.76
-13.71
-10.48
-7.27
-4.23
-1.34
1.64
4.99
8.54
11.77
13.94
14.43
13.19
10.85
8.35
6.53
5.43
4.66
3.63
2.24
1.12
1.39
3.97
8.86
14.85
20.14
23.22
23.69
22.48
21.22
21.21
22.66
24.26
24.18
21.23
15.68
9.46
5.07
4.28
7.14
11.61
14.85
14.69
10.78
4.68
-1.10
-4.62
-5.39
-4.71
-4.61
-6.71
-11.47
-18.14
-25.43
-32.23
-37.87
-42.33
-45.74
-48.21
-49.75
-50.34
-50.06
-48.95
-46.88
-43.77
-39.61
-34.69
-29.62
-25.10
-21.59
-19.11
-17.36
-16.04
-15.14
-15.04
-16.27
-19.16
-23.54
-28.74
-33.71
-37.44
-39.23
-38.86
-36.59
-32.91
-28.47
-23.79
-19.20
-14.85
-10.76
-6.84
-3.03
0.74
4.55
8.42
12.30
15.96
19.01
20.95
21.32
19.84
16.57
11.92
6.60
1.40
-3.07
-6.67
-9.82
-13.32
-18.06
-24.51
-32.35
-40.52
-47.52
-51.97
-53.01
-50.60
-45.30
-38.02
-29.70
-21.12
-12.87
-5.41
0.89
5.66
8.62
9.55
8.41
5.42
1.06
-3.98
-8.89
-12.99
-15.93
-17.78
-18.97
-20.08
-21.63
-23.83
-26.61
-29.65
-32.64
-35.38
-37.87
-40.45
-43.49
-47.19
-51.54
-56.25
-61.04
-65.41
-68.61
-69.95
-69.21
-66.69
-63.22
-59.99
-58.17
-58.64
-61.39
-65.42
-69.00
-70.82
-69.93
-65.87
-58.69
-48.72
-37.00
-24.53
-11.95
0.42
11.24
19.79
26.40
32.20
38.75
45.63
51.86
56.58
59.22
57.14
49.24
36.91
23.41
13.03
6.27
2.29
0.12
-1.23
-6.64
-19.23
-38.65
-61.88
-83.93
-105.07
-126.50
-148.58
-171.21
-199.46
-236.52
-281.24
-328.28
-368.71
-399.59
-419.56
-427.64
-389.40
-291.84
-150.47
-0.50
110.98
186.13
233.17
258.43
268.43
266.26
250.03
220.90
184.85
151.07
129.92
122.61
126.24
136.34
147.85
152.83
147.11
132.42
114.97
103.22
98.72
99.45
102.50
105.34
104.41
98.56
89.30
79.52
72.65
68.18
64.62
61.44
59.03
57.03
55.26
53.83
52.97
53.40
54.00
52.95
49.23
42.89
34.34
24.59
15.15
7.57
3.90
4.91
9.10
15.39
23.50
32.94
42.80
51.79
58.60
64.10
69.47
73.13
74.82
75.77
76.32
76.02
74.09
70.12
67.07
67.75
69.46
70.67
71.98
73.23
74.14
74.75
75.44
79.97
90.26
100.07
105.02
105.51
103.35
101.71
103.80
89.75
48.84
14.73
1.23
1.93
16.70
44.36
80.91
119.38
151.81
175.48
190.41
193.23
184.94
170.33
152.50
132.79
111.65
89.76
71.07
58.98
50.81
44.47
39.60
34.88
28.91
20.85
10.85
1.65
-4.18
-7.90
-10.69
-12.80
-15.12
-18.52
-23.27
-28.84
-33.41
-35.46
-35.79
-35.42
-35.04
-35.47
-37.22
-40.27
-44.18
-48.01
-50.94
-52.89
-53.70
-53.01
-50.70
-46.98
-42.54
-38.36
-35.43
-34.44
-35.56
-38.47
-42.61
-47.37
-52.33
-57.11
-61.45
-65.12
-67.93
-69.83
-70.77
-70.67
-69.34
-66.51
-62.02
-56.07
-49.35
-42.90
-37.84
-34.93
-34.39
-35.79
-38.36
-41.21
-43.63
-45.22
-45.91
-45.87
-45.46
-45.20
-45.58
-47.05
-49.87
-54.07
-59.46
-65.78
-72.76
-80.16
-87.78
-95.37
-102.66
-109.37
-115.32
-120.44
-124.75
-128.21
-130.62
-131.49
-130.16
-125.94
-118.29
-107.00
-92.36
-75.05
-56.08
-36.51
-17.31
0.84
17.58
32.72
46.28
58.25
68.67
77.54
84.84
90.51
94.50
96.78
97.43
96.65
94.73
91.92
88.41
84.29
79.56
74.25
68.42
62.22
55.85
49.54
43.47
37.72
32.16
26.40
19.84
11.86
2.09
-9.30
-21.63
-33.82
-44.88
-54.17
-61.61
-67.57
-72.67
-77.48
-82.28
-87.01
-91.24
-94.31
-95.38
-93.66
-88.50
-79.67
-67.33
-52.14
-35.14
-17.63
-0.90
13.90
26.06
35.33
41.98
46.65
50.17
53.29
56.53
60.06
63.76
67.24
70.06
71.83
72.38
71.85
70.67
69.50
68.96
69.40
70.76
72.51
73.88
74.14
72.86
70.02
66.00
61.31
56.36
51.28
45.91
39.86
32.75
24.36
14.74
4.21
-6.81
-17.91
-28.82
-39.38
-49.44
-58.80
-67.23
-74.55
-80.76
-86.08
-90.81
-95.26
-99.46
-103.20
-106.09
-107.71
-107.84
-106.48
-103.81
-100.09
-95.46
-89.84
-82.89
-74.06
-62.69
-48.31
-30.76
-10.34
12.09
35.27
57.67
77.78
94.38
106.83
115.03
119.41
120.76
120.04
118.23
116.17
114.37
112.74
110.61
106.74
99.81
88.92
74.01
56.03
36.61
17.63
0.71
-13.08
-23.30
-29.92
-33.26
-33.79
-32.17
-29.26
-26.00
-23.31
-21.93
-22.17
-23.90
-26.58
-29.49
-31.92
-33.39
-33.70
-32.77
-30.59
-27.15
-22.51
-16.97
-11.13
-5.76
-1.57
1.06
2.29
2.62
2.66
2.77
2.90
2.66
1.56
-0.72
-4.15
-8.40
-13.00
-17.49
-21.56
-25.03
-27.72
-29.44
-30.03
-29.44
-27.91
-25.96
-24.29
-23.42
-23.44
-23.84
-23.66
-21.88
-17.93
-11.93
-4.67
2.73
9.28
14.36
17.76
19.50
19.61
18.06
14.80
10.01
4.15
-2.11
-8.02
-12.96
-16.56
-18.72
-19.51
-19.19
-18.15
-16.86
-15.76
-15.13
-14.99
-15.11
-15.12
-14.72
-13.78
-12.33
-10.47
-8.26
-5.66
-2.76
0.15
2.51
3.93
4.65
5.72
8.66
14.62
23.54
33.99
43.65
50.47
53.49
53.19
50.96
48.15
45.43
42.69
39.43
35.32
30.49
25.42
20.63
16.35
12.48
8.79
5.12
1.49
-1.81
-4.32
-5.59
-5.39
-3.85
-1.43
1.21
3.44
4.91
5.63
5.82
5.78
5.69
5.47
4.91
3.77
1.97
-0.36
-2.88
-5.23
-7.11
-8.43
-9.31
-10.07
-11.10
-12.81
-15.51
-19.32
-24.13
-29.59
-35.17
-40.17
-43.92
-45.85
-45.62
-43.15
-38.63
-32.31
-24.47
-15.32
-5.07
5.92
17.02
27.31
35.76
41.51
44.09
43.58
40.53
35.83
30.51
25.55
21.67
19.22
18.16
18.08
18.37
18.47
18.01
16.87
15.11
12.80
9.97
6.64
2.84
-1.25
-5.34
-9.12
-12.41
-15.19
-17.55
-19.64
-21.49
-23.06
-24.32
-25.27
-26.04
-26.75
-27.35
-27.53
-26.73
-24.38
-20.14
-14.11
-6.87
0.71
7.76
13.66
18.17
21.33
23.38
24.59
25.16
25.20
24.83
24.17
23.39
22.69
22.20
21.94
21.76
21.37
20.53
19.12
17.32
15.48
14.11
13.52
13.74
14.50
15.35
15.87
15.89
15.43
14.67
13.76
12.71
11.46
9.91
8.05
6.01
3.89
1.74
-0.54
-3.06
-5.78
-8.35
-10.19
-10.62
-9.27
-6.24
-2.11
2.29
6.23
9.29
11.47
13.04
14.28
[truncated: 197,795 more rows]
