# Supplementary material for: Real-time Smartphone Activity Classification Using Inertial Sensors—Recognition of Scrolling, Typing, and Watching Videos While Sitting or Walking
Source: Sensors (Basel). 2020 Jan 24;20(3):655. doi: 10.3390/s20030655 (PMC7038357; doi:10.3390/s20030655)
Supplement: Supplementary file 1 [file sensors-20-00655-s001.zip › sensors-668083-supplementary/5Hz_data/0998/2019_09_14_15_19_31_Walking_Idle.csv]

time	accX	accY	accZ	rotX	rotY	rotZ	graX	graY	graZ	activity
15:23:05.546	3.205934	0.51955765	10.64734	-0.12606487	-0.23141347	-0.3011077	1.9908758	1.785405	9.434994	Walking_Idle
15:23:05.571	3.205934	0.51955765	10.64734	-0.12606487	-0.23141347	-0.3011077	1.9908758	1.785405	9.434994	Walking_Idle
15:23:05.604	3.205934	0.51955765	10.64734	-0.12606487	-0.23141347	-0.3011077	1.9908758	1.785405	9.434994	Walking_Idle
15:23:05.632	3.205934	0.51955765	10.64734	-0.12606487	-0.23141347	-0.3011077	1.9908758	1.785405	9.434994	Walking_Idle
15:23:05.654	3.205934	0.51955765	10.64734	-0.12606487	-0.23141347	-0.3011077	1.9908758	1.785405	9.434994	Walking_Idle
15:23:05.675	3.205934	0.51955765	10.64734	-0.12606487	-0.23141347	-0.3011077	1.9908758	1.785405	9.434994	Walking_Idle
15:23:05.697	2.578634	1.620924	8.353624	-0.11934535	-0.24790683	-0.2009258	2.1584258	1.649787	9.4228325	Walking_Idle
15:23:05.718	2.578634	1.620924	8.353624	-0.11934535	-0.24790683	-0.2009258	2.1584258	1.649787	9.4228325	Walking_Idle
15:23:05.740	2.578634	1.620924	8.353624	-0.11934535	-0.24790683	-0.2009258	2.1584258	1.649787	9.4228325	Walking_Idle
15:23:05.761	2.578634	1.620924	8.353624	-0.11934535	-0.24790683	-0.2009258	2.1584258	1.649787	9.4228325	Walking_Idle
15:23:05.783	2.578634	1.620924	8.353624	-0.11934535	-0.24790683	-0.2009258	2.1584258	1.649787	9.4228325	Walking_Idle
15:23:05.804	2.578634	1.620924	8.353624	-0.11934535	-0.24790683	-0.2009258	2.1584258	1.649787	9.4228325	Walking_Idle
15:23:05.825	2.578634	1.620924	8.353624	-0.11934535	-0.24790683	-0.2009258	2.1584258	1.649787	9.4228325	Walking_Idle
15:23:05.846	2.578634	1.620924	8.353624	-0.11934535	-0.24790683	-0.2009258	2.1584258	1.649787	9.4228325	Walking_Idle
15:23:05.868	2.578634	1.620924	8.353624	-0.11934535	-0.24790683	-0.2009258	2.1584258	1.649787	9.4228325	Walking_Idle
15:23:05.889	2.8204558	1.6161355	9.158101	-0.18104275	0.20718777	-0.15083484	2.1857953	1.3125726	9.469416	Walking_Idle
15:23:05.911	2.8204558	1.6161355	9.158101	-0.18104275	0.20718777	-0.15083484	2.1857953	1.3125726	9.469416	Walking_Idle
15:23:05.932	2.8204558	1.6161355	9.158101	-0.18104275	0.20718777	-0.15083484	2.1857953	1.3125726	9.469416	Walking_Idle
15:23:05.953	2.8204558	1.6161355	9.158101	-0.18104275	0.20718777	-0.15083484	2.1857953	1.3125726	9.469416	Walking_Idle
15:23:05.975	2.8204558	1.6161355	9.158101	-0.18104275	0.20718777	-0.15083484	2.1857953	1.3125726	9.469416	Walking_Idle
15:23:05.996	2.8204558	1.6161355	9.158101	-0.18104275	0.20718777	-0.15083484	2.1857953	1.3125726	9.469416	Walking_Idle
15:23:06.018	2.8204558	1.6161355	9.158101	-0.18104275	0.20718777	-0.15083484	2.1857953	1.3125726	9.469416	Walking_Idle
15:23:06.039	2.8204558	1.6161355	9.158101	-0.18104275	0.20718777	-0.15083484	2.1857953	1.3125726	9.469416	Walking_Idle
15:23:06.061	0.92658436	1.9585168	9.100638	0.0071037523	0.6983234	0.096565574	1.5532703	1.3377428	9.590004	Walking_Idle
15:23:06.082	0.92658436	1.9585168	9.100638	0.0071037523	0.6983234	0.096565574	1.5532703	1.3377428	9.590004	Walking_Idle
15:23:06.104	0.92658436	1.9585168	9.100638	0.0071037523	0.6983234	0.096565574	1.5532703	1.3377428	9.590004	Walking_Idle
15:23:06.127	0.92658436	1.9585168	9.100638	0.0071037523	0.6983234	0.096565574	1.5532703	1.3377428	9.590004	Walking_Idle
15:23:06.150	0.92658436	1.9585168	9.100638	0.0071037523	0.6983234	0.096565574	1.5532703	1.3377428	9.590004	Walking_Idle
15:23:06.173	0.92658436	1.9585168	9.100638	0.0071037523	0.6983234	0.096565574	1.5532703	1.3377428	9.590004	Walking_Idle
15:23:06.196	0.92658436	1.9585168	9.100638	0.0071037523	0.6983234	0.096565574	1.5532703	1.3377428	9.590004	Walking_Idle
15:23:06.220	0.92658436	1.9585168	9.100638	0.0071037523	0.6983234	0.096565574	1.5532703	1.3377428	9.590004	Walking_Idle
15:23:06.243	-1.2881198	0.12450229	8.76544	0.043144803	0.16442722	0.16070643	0.2081982	1.0369447	9.749451	Walking_Idle
15:23:06.266	-1.2881198	0.12450229	8.76544	0.043144803	0.16442722	0.16070643	0.2081982	1.0369447	9.749451	Walking_Idle
15:23:06.289	-1.2881198	0.12450229	8.76544	0.043144803	0.16442722	0.16070643	0.2081982	1.0369447	9.749451	Walking_Idle
15:23:06.312	-1.2881198	0.12450229	8.76544	0.043144803	0.16442722	0.16070643	0.2081982	1.0369447	9.749451	Walking_Idle
15:23:06.334	-1.2881198	0.12450229	8.76544	0.043144803	0.16442722	0.16070643	0.2081982	1.0369447	9.749451	Walking_Idle
15:23:06.357	-1.2881198	0.12450229	8.76544	0.043144803	0.16442722	0.16070643	0.2081982	1.0369447	9.749451	Walking_Idle
15:23:06.379	-1.2881198	0.12450229	8.76544	0.043144803	0.16442722	0.16070643	0.2081982	1.0369447	9.749451	Walking_Idle
15:23:06.401	-1.2881198	0.12450229	8.76544	0.043144803	0.16442722	0.16070643	0.2081982	1.0369447	9.749451	Walking_Idle
15:23:06.424	-0.8739103	1.9561225	8.260248	0.209911	1.6616579	0.21324085	-0.29395008	0.9128612	9.7596445	Walking_Idle
15:23:06.448	-0.8739103	1.9561225	8.260248	0.209911	1.6616579	0.21324085	-0.29395008	0.9128612	9.7596445	Walking_Idle
15:23:06.471	-0.8739103	1.9561225	8.260248	0.209911	1.6616579	0.21324085	-0.29395008	0.9128612	9.7596445	Walking_Idle
15:23:06.494	-0.8739103	1.9561225	8.260248	0.209911	1.6616579	0.21324085	-0.29395008	0.9128612	9.7596445	Walking_Idle
15:23:06.517	-0.8739103	1.9561225	8.260248	0.209911	1.6616579	0.21324085	-0.29395008	0.9128612	9.7596445	Walking_Idle
15:23:06.540	-0.8739103	1.9561225	8.260248	0.209911	1.6616579	0.21324085	-0.29395008	0.9128612	9.7596445	Walking_Idle
15:23:06.563	-0.8739103	1.9561225	8.260248	0.209911	1.6616579	0.21324085	-0.29395008	0.9128612	9.7596445	Walking_Idle
15:23:06.586	-0.8739103	1.9561225	8.260248	0.209911	1.6616579	0.21324085	-0.29395008	0.9128612	9.7596445	Walking_Idle
15:23:06.609	-1.3527653	2.9066496	8.904308	-0.10285199	0.09234511	-0.10013303	-1.2865815	1.3088474	9.63338	Walking_Idle
15:23:06.632	-1.3527653	2.9066496	8.904308	-0.10285199	0.09234511	-0.10013303	-1.2865815	1.3088474	9.63338	Walking_Idle
15:23:06.655	-1.3527653	2.9066496	8.904308	-0.10285199	0.09234511	-0.10013303	-1.2865815	1.3088474	9.63338	Walking_Idle
15:23:06.679	-1.3527653	2.9066496	8.904308	-0.10285199	0.09234511	-0.10013303	-1.2865815	1.3088474	9.63338	Walking_Idle
15:23:06.702	-1.3527653	2.9066496	8.904308	-0.10285199	0.09234511	-0.10013303	-1.2865815	1.3088474	9.63338	Walking_Idle
15:23:06.724	-1.3527653	2.9066496	8.904308	-0.10285199	0.09234511	-0.10013303	-1.2865815	1.3088474	9.63338	Walking_Idle
15:23:06.745	-1.3527653	2.9066496	8.904308	-0.10285199	0.09234511	-0.10013303	-1.2865815	1.3088474	9.63338	Walking_Idle
15:23:06.767	-1.3527653	2.9066496	8.904308	-0.10285199	0.09234511	-0.10013303	-1.2865815	1.3088474	9.63338	Walking_Idle
15:23:06.791	-0.7877164	2.8276386	10.884374	-0.04176547	-0.31998894	-0.36708114	-1.0076241	1.8018991	9.586879	Walking_Idle
15:23:06.814	-0.7877164	2.8276386	10.884374	-0.04176547	-0.31998894	-0.36708114	-1.0076241	1.8018991	9.586879	Walking_Idle
15:23:06.837	-0.7877164	2.8276386	10.884374	-0.04176547	-0.31998894	-0.36708114	-1.0076241	1.8018991	9.586879	Walking_Idle
15:23:06.860	-0.7877164	2.8276386	10.884374	-0.04176547	-0.31998894	-0.36708114	-1.0076241	1.8018991	9.586879	Walking_Idle
15:23:06.883	-0.7877164	2.8276386	10.884374	-0.04176547	-0.31998894	-0.36708114	-1.0076241	1.8018991	9.586879	Walking_Idle
15:23:06.906	-0.7877164	2.8276386	10.884374	-0.04176547	-0.31998894	-0.36708114	-1.0076241	1.8018991	9.586879	Walking_Idle
15:23:06.929	-0.7877164	2.8276386	10.884374	-0.04176547	-0.31998894	-0.36708114	-1.0076241	1.8018991	9.586879	Walking_Idle
15:23:06.952	-0.7877164	2.8276386	10.884374	-0.04176547	-0.31998894	-0.36708114	-1.0076241	1.8018991	9.586879	Walking_Idle
15:23:06.976	0.76137936	0.083799616	10.295382	0.9655513	-0.71033186	-0.77269566	-0.8710895	1.6905863	9.620474	Walking_Idle
15:23:07.001	0.76137936	0.083799616	10.295382	0.9655513	-0.71033186	-0.77269566	-0.8710895	1.6905863	9.620474	Walking_Idle
15:23:07.026	0.76137936	0.083799616	10.295382	0.9655513	-0.71033186	-0.77269566	-0.8710895	1.6905863	9.620474	Walking_Idle
15:23:07.049	0.76137936	0.083799616	10.295382	0.9655513	-0.71033186	-0.77269566	-0.8710895	1.6905863	9.620474	Walking_Idle
15:23:07.072	0.76137936	0.083799616	10.295382	0.9655513	-0.71033186	-0.77269566	-0.8710895	1.6905863	9.620474	Walking_Idle
15:23:07.095	0.76137936	0.083799616	10.295382	0.9655513	-0.71033186	-0.77269566	-0.8710895	1.6905863	9.620474	Walking_Idle
15:23:07.118	0.76137936	0.083799616	10.295382	0.9655513	-0.71033186	-0.77269566	-0.8710895	1.6905863	9.620474	Walking_Idle
15:23:07.142	-0.13168511	1.733455	6.859597	0.19952631	-0.06953418	-0.43610892	-0.8852734	2.045058	9.550099	Walking_Idle
15:23:07.165	-0.13168511	1.733455	6.859597	0.19952631	-0.06953418	-0.43610892	-0.8852734	2.045058	9.550099	Walking_Idle
15:23:07.188	-0.13168511	1.733455	6.859597	0.19952631	-0.06953418	-0.43610892	-0.8852734	2.045058	9.550099	Walking_Idle
15:23:07.211	-0.13168511	1.733455	6.859597	0.19952631	-0.06953418	-0.43610892	-0.8852734	2.045058	9.550099	Walking_Idle
15:23:07.234	-0.13168511	1.733455	6.859597	0.19952631	-0.06953418	-0.43610892	-0.8852734	2.045058	9.550099	Walking_Idle
15:23:07.256	-0.13168511	1.733455	6.859597	0.19952631	-0.06953418	-0.43610892	-0.8852734	2.045058	9.550099	Walking_Idle
15:23:07.278	-0.13168511	1.733455	6.859597	0.19952631	-0.06953418	-0.43610892	-0.8852734	2.045058	9.550099	Walking_Idle
15:23:07.299	-0.13168511	1.733455	6.859597	0.19952631	-0.06953418	-0.43610892	-0.8852734	2.045058	9.550099	Walking_Idle
15:23:07.321	-0.68236834	2.5379312	9.378374	-0.038100276	0.35929322	-0.067757174	-0.9657077	2.009343	9.549886	Walking_Idle
15:23:07.342	-0.68236834	2.5379312	9.378374	-0.038100276	0.35929322	-0.067757174	-0.9657077	2.009343	9.549886	Walking_Idle
15:23:07.365	-0.68236834	2.5379312	9.378374	-0.038100276	0.35929322	-0.067757174	-0.9657077	2.009343	9.549886	Walking_Idle
15:23:07.387	-0.68236834	2.5379312	9.378374	-0.038100276	0.35929322	-0.067757174	-0.9657077	2.009343	9.549886	Walking_Idle
15:23:07.408	-0.68236834	2.5379312	9.378374	-0.038100276	0.35929322	-0.067757174	-0.9657077	2.009343	9.549886	Walking_Idle
15:23:07.429	-0.68236834	2.5379312	9.378374	-0.038100276	0.35929322	-0.067757174	-0.9657077	2.009343	9.549886	Walking_Idle
15:23:07.451	-0.68236834	2.5379312	9.378374	-0.038100276	0.35929322	-0.067757174	-0.9657077	2.009343	9.549886	Walking_Idle
15:23:07.474	-0.68236834	2.5379312	9.378374	-0.038100276	0.35929322	-0.067757174	-0.9657077	2.009343	9.549886	Walking_Idle
15:23:07.497	-4.515602	-0.17957062	14.983372	-1.3636779	0.54133105	0.27860343	-1.8465091	1.6359427	9.491284	Walking_Idle
15:23:07.519	-4.515602	-0.17957062	14.983372	-1.3636779	0.54133105	0.27860343	-1.8465091	1.6359427	9.491284	Walking_Idle
15:23:07.543	-4.515602	-0.17957062	14.983372	-1.3636779	0.54133105	0.27860343	-1.8465091	1.6359427	9.491284	Walking_Idle
15:23:07.565	-4.515602	-0.17957062	14.983372	-1.3636779	0.54133105	0.27860343	-1.8465091	1.6359427	9.491284	Walking_Idle
15:23:07.589	-4.515602	-0.17957062	14.983372	-1.3636779	0.54133105	0.27860343	-1.8465091	1.6359427	9.491284	Walking_Idle
15:23:07.612	-4.515602	-0.17957062	14.983372	-1.3636779	0.54133105	0.27860343	-1.8465091	1.6359427	9.491284	Walking_Idle
15:23:07.635	-4.515602	-0.17957062	14.983372	-1.3636779	0.54133105	0.27860343	-1.8465091	1.6359427	9.491284	Walking_Idle
15:23:07.658	-4.515602	-0.17957062	14.983372	-1.3636779	0.54133105	0.27860343	-1.8465091	1.6359427	9.491284	Walking_Idle
15:23:07.681	-2.4613144	0.2561874	7.290567	-0.12850833	-0.013945444	0.61702275	-2.5723643	1.3384997	9.368124	Walking_Idle
15:23:07.704	-2.4613144	0.2561874	7.290567	-0.12850833	-0.013945444	0.61702275	-2.5723643	1.3384997	9.368124	Walking_Idle
15:23:07.727	-2.4613144	0.2561874	7.290567	-0.12850833	-0.013945444	0.61702275	-2.5723643	1.3384997	9.368124	Walking_Idle
15:23:07.750	-2.4613144	0.2561874	7.290567	-0.12850833	-0.013945444	0.61702275	-2.5723643	1.3384997	9.368124	Walking_Idle
15:23:07.773	-2.4613144	0.2561874	7.290567	-0.12850833	-0.013945444	0.61702275	-2.5723643	1.3384997	9.368124	Walking_Idle
15:23:07.796	-2.4613144	0.2561874	7.290567	-0.12850833	-0.013945444	0.61702275	-2.5723643	1.3384997	9.368124	Walking_Idle
15:23:07.820	-2.4613144	0.2561874	7.290567	-0.12850833	-0.013945444	0.61702275	-2.5723643	1.3384997	9.368124	Walking_Idle
15:23:07.842	-2.4613144	0.2561874	7.290567	-0.12850833	-0.013945444	0.61702275	-2.5723643	1.3384997	9.368124	Walking_Idle
15:23:07.865	-1.3527653	3.1029801	9.103033	-0.25862262	-0.06953418	0.4404827	-2.8989015	1.4592395	9.2540455	Walking_Idle
15:23:07.888	-1.3527653	3.1029801	9.103033	-0.25862262	-0.06953418	0.4404827	-2.8989015	1.4592395	9.2540455	Walking_Idle
15:23:07.911	-1.3527653	3.1029801	9.103033	-0.25862262	-0.06953418	0.4404827	-2.8989015	1.4592395	9.2540455	Walking_Idle
15:23:07.935	-1.3527653	3.1029801	9.103033	-0.25862262	-0.06953418	0.4404827	-2.8989015	1.4592395	9.2540455	Walking_Idle
15:23:07.957	-1.3527653	3.1029801	9.103033	-0.25862262	-0.06953418	0.4404827	-2.8989015	1.4592395	9.2540455	Walking_Idle
15:23:07.980	-1.3527653	3.1029801	9.103033	-0.25862262	-0.06953418	0.4404827	-2.8989015	1.4592395	9.2540455	Walking_Idle
15:23:08.002	-1.3527653	3.1029801	9.103033	-0.25862262	-0.06953418	0.4404827	-2.8989015	1.4592395	9.2540455	Walking_Idle
15:23:08.025	-1.3527653	3.1029801	9.103033	-0.25862262	-0.06953418	0.4404827	-2.8989015	1.4592395	9.2540455	Walking_Idle
15:23:08.049	-4.1612496	1.185166	12.13179	-1.5933632	0.38189524	-0.06287025	-2.6572669	2.1072402	9.201567	Walking_Idle
15:23:08.072	-4.1612496	1.185166	12.13179	-1.5933632	0.38189524	-0.06287025	-2.6572669	2.1072402	9.201567	Walking_Idle
15:23:08.095	-4.1612496	1.185166	12.13179	-1.5933632	0.38189524	-0.06287025	-2.6572669	2.1072402	9.201567	Walking_Idle
15:23:08.118	-4.1612496	1.185166	12.13179	-1.5933632	0.38189524	-0.06287025	-2.6572669	2.1072402	9.201567	Walking_Idle
15:23:08.141	-4.1612496	1.185166	12.13179	-1.5933632	0.38189524	-0.06287025	-2.6572669	2.1072402	9.201567	Walking_Idle
15:23:08.165	-4.1612496	1.185166	12.13179	-1.5933632	0.38189524	-0.06287025	-2.6572669	2.1072402	9.201567	Walking_Idle
15:23:08.188	-4.1612496	1.185166	12.13179	-1.5933632	0.38189524	-0.06287025	-2.6572669	2.1072402	9.201567	Walking_Idle
15:23:08.211	-4.1612496	1.185166	12.13179	-1.5933632	0.38189524	-0.06287025	-2.6572669	2.1072402	9.201567	Walking_Idle
15:23:08.234	-1.9369683	0.5411061	8.722343	0.2612237	-0.1446706	-0.7109983	-2.2912912	1.5709019	9.404925	Walking_Idle
15:23:08.257	-1.9369683	0.5411061	8.722343	0.2612237	-0.1446706	-0.7109983	-2.2912912	1.5709019	9.404925	Walking_Idle
15:23:08.280	-1.9369683	0.5411061	8.722343	0.2612237	-0.1446706	-0.7109983	-2.2912912	1.5709019	9.404925	Walking_Idle
15:23:08.303	-1.9369683	0.5411061	8.722343	0.2612237	-0.1446706	-0.7109983	-2.2912912	1.5709019	9.404925	Walking_Idle
15:23:08.325	-1.9369683	0.5411061	8.722343	0.2612237	-0.1446706	-0.7109983	-2.2912912	1.5709019	9.404925	Walking_Idle
15:23:08.346	-1.9369683	0.5411061	8.722343	0.2612237	-0.1446706	-0.7109983	-2.2912912	1.5709019	9.404925	Walking_Idle
15:23:08.367	-1.9369683	0.5411061	8.722343	0.2612237	-0.1446706	-0.7109983	-2.2912912	1.5709019	9.404925	Walking_Idle
15:23:08.393	-1.9369683	0.5411061	8.722343	0.2612237	-0.1446706	-0.7109983	-2.2912912	1.5709019	9.404925	Walking_Idle
15:23:08.416	-1.7262721	2.0279508	8.609812	0.14821362	0.21085297	-0.034159586	-2.27565	2.0124774	9.324254	Walking_Idle
15:23:08.439	-1.7262721	2.0279508	8.609812	0.14821362	0.21085297	-0.034159586	-2.27565	2.0124774	9.324254	Walking_Idle
15:23:08.462	-1.7262721	2.0279508	8.609812	0.14821362	0.21085297	-0.034159586	-2.27565	2.0124774	9.324254	Walking_Idle
15:23:08.485	-1.7262721	2.0279508	8.609812	0.14821362	0.21085297	-0.034159586	-2.27565	2.0124774	9.324254	Walking_Idle
15:23:08.509	-1.7262721	2.0279508	8.609812	0.14821362	0.21085297	-0.034159586	-2.27565	2.0124774	9.324254	Walking_Idle
15:23:08.532	-1.7262721	2.0279508	8.609812	0.14821362	0.21085297	-0.034159586	-2.27565	2.0124774	9.324254	Walking_Idle
15:23:08.555	-1.7262721	2.0279508	8.609812	0.14821362	0.21085297	-0.034159586	-2.27565	2.0124774	9.324254	Walking_Idle
15:23:08.578	-3.4166303	2.3200524	8.676852	-0.09674334	0.39411256	-0.1306763	-2.0322127	1.8817629	9.407415	Walking_Idle
15:23:08.601	-3.4166303	2.3200524	8.676852	-0.09674334	0.39411256	-0.1306763	-2.0322127	1.8817629	9.407415	Walking_Idle
15:23:08.624	-3.4166303	2.3200524	8.676852	-0.09674334	0.39411256	-0.1306763	-2.0322127	1.8817629	9.407415	Walking_Idle
15:23:08.648	-3.4166303	2.3200524	8.676852	-0.09674334	0.39411256	-0.1306763	-2.0322127	1.8817629	9.407415	Walking_Idle
15:23:08.671	-3.4166303	2.3200524	8.676852	-0.09674334	0.39411256	-0.1306763	-2.0322127	1.8817629	9.407415	Walking_Idle
15:23:08.694	-3.4166303	2.3200524	8.676852	-0.09674334	0.39411256	-0.1306763	-2.0322127	1.8817629	9.407415	Walking_Idle
15:23:08.717	-3.4166303	2.3200524	8.676852	-0.09674334	0.39411256	-0.1306763	-2.0322127	1.8817629	9.407415	Walking_Idle
15:23:08.739	-3.4166303	2.3200524	8.676852	-0.09674334	0.39411256	-0.1306763	-2.0322127	1.8817629	9.407415	Walking_Idle
15:23:08.762	-4.592219	1.0343267	6.936214	-0.021606915	0.66350406	0.5040127	-2.4246085	1.5646477	9.372488	Walking_Idle
15:23:08.784	-4.592219	1.0343267	6.936214	-0.021606915	0.66350406	0.5040127	-2.4246085	1.5646477	9.372488	Walking_Idle
15:23:08.807	-4.592219	1.0343267	6.936214	-0.021606915	0.66350406	0.5040127	-2.4246085	1.5646477	9.372488	Walking_Idle
15:23:08.828	-4.592219	1.0343267	6.936214	-0.021606915	0.66350406	0.5040127	-2.4246085	1.5646477	9.372488	Walking_Idle
15:23:08.851	-4.592219	1.0343267	6.936214	-0.021606915	0.66350406	0.5040127	-2.4246085	1.5646477	9.372488	Walking_Idle
15:23:08.873	-4.592219	1.0343267	6.936214	-0.021606915	0.66350406	0.5040127	-2.4246085	1.5646477	9.372488	Walking_Idle
15:23:08.894	-4.592219	1.0343267	6.936214	-0.021606915	0.66350406	0.5040127	-2.4246085	1.5646477	9.372488	Walking_Idle
15:23:08.915	-4.592219	1.0343267	6.936214	-0.021606915	0.66350406	0.5040127	-2.4246085	1.5646477	9.372488	Walking_Idle
15:23:08.937	-1.5490957	2.2266755	7.448589	-0.3594154	-0.04876476	0.43742839	-2.7155719	1.4201379	9.315539	Walking_Idle
15:23:08.958	-1.5490957	2.2266755	7.448589	-0.3594154	-0.04876476	0.43742839	-2.7155719	1.4201379	9.315539	Walking_Idle
15:23:08.979	-1.5490957	2.2266755	7.448589	-0.3594154	-0.04876476	0.43742839	-2.7155719	1.4201379	9.315539	Walking_Idle
15:23:09.001	-1.5490957	2.2266755	7.448589	-0.3594154	-0.04876476	0.43742839	-2.7155719	1.4201379	9.315539	Walking_Idle
15:23:09.022	-1.5490957	2.2266755	7.448589	-0.3594154	-0.04876476	0.43742839	-2.7155719	1.4201379	9.315539	Walking_Idle
15:23:09.043	-1.5490957	2.2266755	7.448589	-0.3594154	-0.04876476	0.43742839	-2.7155719	1.4201379	9.315539	Walking_Idle
15:23:09.065	-1.5490957	2.2266755	7.448589	-0.3594154	-0.04876476	0.43742839	-2.7155719	1.4201379	9.315539	Walking_Idle
15:23:09.086	-1.5490957	2.2266755	7.448589	-0.3594154	-0.04876476	0.43742839	-2.7155719	1.4201379	9.315539	Walking_Idle
15:23:09.107	-1.5490957	2.2266755	7.448589	-0.3594154	-0.04876476	0.43742839	-2.7155719	1.4201379	9.315539	Walking_Idle
15:23:09.128	-1.9034485	2.631308	11.727158	0.391338	-0.25340462	-0.19420628	-2.10376	1.5517678	9.451803	Walking_Idle
15:23:09.149	-1.9034485	2.631308	11.727158	0.391338	-0.25340462	-0.19420628	-2.10376	1.5517678	9.451803	Walking_Idle
15:23:09.171	-1.9034485	2.631308	11.727158	0.391338	-0.25340462	-0.19420628	-2.10376	1.5517678	9.451803	Walking_Idle
15:23:09.191	-1.9034485	2.631308	11.727158	0.391338	-0.25340462	-0.19420628	-2.10376	1.5517678	9.451803	Walking_Idle
15:23:09.212	-1.9034485	2.631308	11.727158	0.391338	-0.25340462	-0.19420628	-2.10376	1.5517678	9.451803	Walking_Idle
15:23:09.233	-1.9034485	2.631308	11.727158	0.391338	-0.25340462	-0.19420628	-2.10376	1.5517678	9.451803	Walking_Idle
15:23:09.254	-1.9034485	2.631308	11.727158	0.391338	-0.25340462	-0.19420628	-2.10376	1.5517678	9.451803	Walking_Idle
15:23:09.276	-1.9034485	2.631308	11.727158	0.391338	-0.25340462	-0.19420628	-2.10376	1.5517678	9.451803	Walking_Idle
15:23:09.297	-0.46209505	-0.2777359	9.143736	0.93928415	0.042254157	-1.0744631	-1.487295	1.4944819	9.57731	Walking_Idle
15:23:09.319	-0.46209505	-0.2777359	9.143736	0.93928415	0.042254157	-1.0744631	-1.487295	1.4944819	9.57731	Walking_Idle
15:23:09.340	-0.46209505	-0.2777359	9.143736	0.93928415	0.042254157	-1.0744631	-1.487295	1.4944819	9.57731	Walking_Idle
15:23:09.361	-0.46209505	-0.2777359	9.143736	0.93928415	0.042254157	-1.0744631	-1.487295	1.4944819	9.57731	Walking_Idle
15:23:09.383	-0.46209505	-0.2777359	9.143736	0.93928415	0.042254157	-1.0744631	-1.487295	1.4944819	9.57731	Walking_Idle
15:23:09.405	-0.46209505	-0.2777359	9.143736	0.93928415	0.042254157	-1.0744631	-1.487295	1.4944819	9.57731	Walking_Idle
15:23:09.428	-0.46209505	-0.2777359	9.143736	0.93928415	0.042254157	-1.0744631	-1.487295	1.4944819	9.57731	Walking_Idle
15:23:09.452	-0.46209505	-0.2777359	9.143736	0.93928415	0.042254157	-1.0744631	-1.487295	1.4944819	9.57731	Walking_Idle
15:23:09.473	-0.46209505	-0.2777359	9.143736	0.93928415	0.042254157	-1.0744631	-1.6919607	1.596701	9.52671	Walking_Idle
15:23:09.495	-2.0494993	1.3096683	6.0335727	0.6411819	0.37456486	-0.54911894	-1.6919607	1.596701	9.52671	Walking_Idle
15:23:09.516	-2.0494993	1.3096683	6.0335727	0.6411819	0.37456486	-0.54911894	-1.6919607	1.596701	9.52671	Walking_Idle
15:23:09.537	-2.0494993	1.3096683	6.0335727	0.6411819	0.37456486	-0.54911894	-1.6919607	1.596701	9.52671	Walking_Idle
15:23:09.559	-2.0494993	1.3096683	6.0335727	0.6411819	0.37456486	-0.54911894	-1.6919607	1.596701	9.52671	Walking_Idle
15:23:09.580	-2.0494993	1.3096683	6.0335727	0.6411819	0.37456486	-0.54911894	-1.6919607	1.596701	9.52671	Walking_Idle
15:23:09.602	-2.0494993	1.3096683	6.0335727	0.6411819	0.37456486	-0.54911894	-1.6919607	1.596701	9.52671	Walking_Idle
15:23:09.624	-2.0494993	1.3096683	6.0335727	0.6411819	0.37456486	-0.54911894	-1.6919607	1.596701	9.52671	Walking_Idle
15:23:09.645	-2.0494993	1.3096683	6.0335727	0.6411819	0.37456486	-0.54911894	-1.6919607	1.596701	9.52671	Walking_Idle
15:23:09.666	-2.0399222	2.0973847	9.167678	-0.017330859	0.2963741	0.33907908	-2.2906516	1.8822745	9.347745	Walking_Idle
15:23:09.687	-2.0399222	2.0973847	9.167678	-0.017330859	0.2963741	0.33907908	-2.2906516	1.8822745	9.347745	Walking_Idle
15:23:09.710	-2.0399222	2.0973847	9.167678	-0.017330859	0.2963741	0.33907908	-2.2906516	1.8822745	9.347745	Walking_Idle
15:23:09.732	-2.0399222	2.0973847	9.167678	-0.017330859	0.2963741	0.33907908	-2.2906516	1.8822745	9.347745	Walking_Idle
15:23:09.754	-2.0399222	2.0973847	9.167678	-0.017330859	0.2963741	0.33907908	-2.2906516	1.8822745	9.347745	Walking_Idle
15:23:09.777	-2.0399222	2.0973847	9.167678	-0.017330859	0.2963741	0.33907908	-2.2906516	1.8822745	9.347745	Walking_Idle
15:23:09.800	-2.0399222	2.0973847	9.167678	-0.017330859	0.2963741	0.33907908	-2.2906516	1.8822745	9.347745	Walking_Idle
15:23:09.824	-2.0399222	2.0973847	9.167678	-0.017330859	0.2963741	0.33907908	-2.2906516	1.8822745	9.347745	Walking_Idle
15:23:09.846	-3.050306	-0.505192	14.945064	-0.9996022	-0.5362352	0.57792735	-2.715278	1.3651657	9.323838	Walking_Idle
15:23:09.870	-3.050306	-0.505192	14.945064	-0.9996022	-0.5362352	0.57792735	-2.715278	1.3651657	9.323838	Walking_Idle
15:23:09.893	-3.050306	-0.505192	14.945064	-0.9996022	-0.5362352	0.57792735	-2.715278	1.3651657	9.323838	Walking_Idle
15:23:09.916	-3.050306	-0.505192	14.945064	-0.9996022	-0.5362352	0.57792735	-2.715278	1.3651657	9.323838	Walking_Idle
15:23:09.939	-3.050306	-0.505192	14.945064	-0.9996022	-0.5362352	0.57792735	-2.715278	1.3651657	9.323838	Walking_Idle
15:23:09.962	-3.050306	-0.505192	14.945064	-0.9996022	-0.5362352	0.57792735	-2.715278	1.3651657	9.323838	Walking_Idle
15:23:09.985	-3.050306	-0.505192	14.945064	-0.9996022	-0.5362352	0.57792735	-2.715278	1.3651657	9.323838	Walking_Idle
15:23:10.008	-3.050306	-0.505192	14.945064	-0.9996022	-0.5362352	0.57792735	-2.715278	1.3651657	9.323838	Walking_Idle
15:23:10.031	-1.838803	1.1468576	7.0152254	-0.2574009	-0.5038594	0.4227676	-2.5845494	1.4220165	9.352451	Walking_Idle
15:23:10.054	-1.838803	1.1468576	7.0152254	-0.2574009	-0.5038594	0.4227676	-2.5845494	1.4220165	9.352451	Walking_Idle
15:23:10.077	-1.838803	1.1468576	7.0152254	-0.2574009	-0.5038594	0.4227676	-2.5845494	1.4220165	9.352451	Walking_Idle
15:23:10.100	-1.838803	1.1468576	7.0152254	-0.2574009	-0.5038594	0.4227676	-2.5845494	1.4220165	9.352451	Walking_Idle
15:23:10.123	-1.838803	1.1468576	7.0152254	-0.2574009	-0.5038594	0.4227676	-2.5845494	1.4220165	9.352451	Walking_Idle
15:23:10.146	-1.838803	1.1468576	7.0152254	-0.2574009	-0.5038594	0.4227676	-2.5845494	1.4220165	9.352451	Walking_Idle
15:23:10.169	-1.838803	1.1468576	7.0152254	-0.2574009	-0.5038594	0.4227676	-2.5845494	1.4220165	9.352451	Walking_Idle
15:23:10.193	-1.838803	1.1468576	7.0152254	-0.2574009	-0.5038594	0.4227676	-2.5845494	1.4220165	9.352451	Walking_Idle
15:23:10.216	-1.4916332	2.4804688	9.25866	-0.031991623	-0.13672936	-0.08608313	-2.4797509	1.1961948	9.412244	Walking_Idle
15:23:10.239	-1.4916332	2.4804688	9.25866	-0.031991623	-0.13672936	-0.08608313	-2.4797509	1.1961948	9.412244	Walking_Idle
15:23:10.262	-1.4916332	2.4804688	9.25866	-0.031991623	-0.13672936	-0.08608313	-2.4797509	1.1961948	9.412244	Walking_Idle
15:23:10.286	-1.4916332	2.4804688	9.25866	-0.031991623	-0.13672936	-0.08608313	-2.4797509	1.1961948	9.412244	Walking_Idle
15:23:10.309	-1.4916332	2.4804688	9.25866	-0.031991623	-0.13672936	-0.08608313	-2.4797509	1.1961948	9.412244	Walking_Idle
15:23:10.331	-1.4916332	2.4804688	9.25866	-0.031991623	-0.13672936	-0.08608313	-2.4797509	1.1961948	9.412244	Walking_Idle
15:23:10.353	-1.4916332	2.4804688	9.25866	-0.031991623	-0.13672936	-0.08608313	-2.4797509	1.1961948	9.412244	Walking_Idle
15:23:10.375	-1.3910737	1.1396748	8.107015	-0.4223345	0.2065769	-0.65235525	-2.221778	1.4972996	9.433567	Walking_Idle
15:23:10.398	-1.3910737	1.1396748	8.107015	-0.4223345	0.2065769	-0.65235525	-2.221778	1.4972996	9.433567	Walking_Idle
15:23:10.420	-1.3910737	1.1396748	8.107015	-0.4223345	0.2065769	-0.65235525	-2.221778	1.4972996	9.433567	Walking_Idle
15:23:10.441	-1.3910737	1.1396748	8.107015	-0.4223345	0.2065769	-0.65235525	-2.221778	1.4972996	9.433567	Walking_Idle
15:23:10.462	-1.3910737	1.1396748	8.107015	-0.4223345	0.2065769	-0.65235525	-2.221778	1.4972996	9.433567	Walking_Idle
15:23:10.484	-1.3910737	1.1396748	8.107015	-0.4223345	0.2065769	-0.65235525	-2.221778	1.4972996	9.433567	Walking_Idle
15:23:10.508	-1.3910737	1.1396748	8.107015	-0.4223345	0.2065769	-0.65235525	-2.221778	1.4972996	9.433567	Walking_Idle
15:23:10.531	-1.3910737	1.1396748	8.107015	-0.4223345	0.2065769	-0.65235525	-2.221778	1.4972996	9.433567	Walking_Idle
15:23:10.553	-1.3910737	1.1396748	8.107015	-0.22380331	-0.032882266	-0.8478321	-2.138774	0.97040004	9.521258	Walking_Idle
15:23:10.576	-0.89545876	0.35435268	8.664881	-0.22380331	-0.032882266	-0.8478321	-2.138774	0.97040004	9.521258	Walking_Idle
15:23:10.599	-0.89545876	0.35435268	8.664881	-0.22380331	-0.032882266	-0.8478321	-2.138774	0.97040004	9.521258	Walking_Idle
15:23:10.622	-0.89545876	0.35435268	8.664881	-0.22380331	-0.032882266	-0.8478321	-2.138774	0.97040004	9.521258	Walking_Idle
15:23:10.645	-0.89545876	0.35435268	8.664881	-0.22380331	-0.032882266	-0.8478321	-2.138774	0.97040004	9.521258	Walking_Idle
15:23:10.668	-0.89545876	0.35435268	8.664881	-0.22380331	-0.032882266	-0.8478321	-2.138774	0.97040004	9.521258	Walking_Idle
15:23:10.691	-0.89545876	0.35435268	8.664881	-0.22380331	-0.032882266	-0.8478321	-2.138774	0.97040004	9.521258	Walking_Idle
15:23:10.714	-0.89545876	0.35435268	8.664881	-0.22380331	-0.032882266	-0.8478321	-2.138774	0.97040004	9.521258	Walking_Idle
15:23:10.737	-1.7430321	1.7741576	7.802942	0.011990674	0.24506141	-0.28094915	-2.3001988	0.9989653	9.480587	Walking_Idle
15:23:10.759	-1.7430321	1.7741576	7.802942	0.011990674	0.24506141	-0.28094915	-2.3001988	0.9989653	9.480587	Walking_Idle
15:23:10.782	-1.7430321	1.7741576	7.802942	0.011990674	0.24506141	-0.28094915	-2.3001988	0.9989653	9.480587	Walking_Idle
15:23:10.804	-1.7430321	1.7741576	7.802942	0.011990674	0.24506141	-0.28094915	-2.3001988	0.9989653	9.480587	Walking_Idle
15:23:10.827	-1.7430321	1.7741576	7.802942	0.011990674	0.24506141	-0.28094915	-2.3001988	0.9989653	9.480587	Walking_Idle
15:23:10.851	-1.7430321	1.7741576	7.802942	0.011990674	0.24506141	-0.28094915	-2.3001988	0.9989653	9.480587	Walking_Idle
15:23:10.874	-1.7430321	1.7741576	7.802942	0.011990674	0.24506141	-0.28094915	-2.3001988	0.9989653	9.480587	Walking_Idle
15:23:10.897	-1.7430321	1.7741576	7.802942	0.011990674	0.24506141	-0.28094915	-2.3001988	0.9989653	9.480587	Walking_Idle
15:23:10.920	-3.4836698	1.2737542	11.166898	0.0009950994	0.4270993	-0.18565416	-2.7297444	0.91825765	9.374203	Walking_Idle
15:23:10.943	-3.4836698	1.2737542	11.166898	0.0009950994	0.4270993	-0.18565416	-2.7297444	0.91825765	9.374203	Walking_Idle
15:23:10.967	-3.4836698	1.2737542	11.166898	0.0009950994	0.4270993	-0.18565416	-2.7297444	0.91825765	9.374203	Walking_Idle
15:23:10.990	-3.4836698	1.2737542	11.166898	0.0009950994	0.4270993	-0.18565416	-2.7297444	0.91825765	9.374203	Walking_Idle
15:23:11.013	-3.4836698	1.2737542	11.166898	0.0009950994	0.4270993	-0.18565416	-2.7297444	0.91825765	9.374203	Walking_Idle
15:23:11.036	-3.4836698	1.2737542	11.166898	0.0009950994	0.4270993	-0.18565416	-2.7297444	0.91825765	9.374203	Walking_Idle
15:23:11.058	-3.4836698	1.2737542	11.166898	0.0009950994	0.4270993	-0.18565416	-2.7297444	0.91825765	9.374203	Walking_Idle
15:23:11.082	-3.4836698	1.2737542	11.166898	0.0009950994	0.4270993	-0.18565416	-2.7297444	0.91825765	9.374203	Walking_Idle
15:23:11.105	-3.972102	-0.30646718	6.814106	0.88797146	-0.22408308	0.2999837	-3.042617	0.96644074	9.272478	Walking_Idle
15:23:11.128	-3.972102	-0.30646718	6.814106	0.88797146	-0.22408308	0.2999837	-3.042617	0.96644074	9.272478	Walking_Idle
15:23:11.151	-3.972102	-0.30646718	6.814106	0.88797146	-0.22408308	0.2999837	-3.042617	0.96644074	9.272478	Walking_Idle
15:23:11.174	-3.972102	-0.30646718	6.814106	0.88797146	-0.22408308	0.2999837	-3.042617	0.96644074	9.272478	Walking_Idle
15:23:11.197	-3.972102	-0.30646718	6.814106	0.88797146	-0.22408308	0.2999837	-3.042617	0.96644074	9.272478	Walking_Idle
15:23:11.220	-3.972102	-0.30646718	6.814106	0.88797146	-0.22408308	0.2999837	-3.042617	0.96644074	9.272478	Walking_Idle
15:23:11.242	-3.972102	-0.30646718	6.814106	0.88797146	-0.22408308	0.2999837	-3.042617	0.96644074	9.272478	Walking_Idle
15:23:11.265	-3.972102	-0.30646718	6.814106	0.88797146	-0.22408308	0.2999837	-3.042617	0.96644074	9.272478	Walking_Idle
15:23:11.288	-2.3990633	1.7310607	5.358387	-0.38812608	0.042254157	0.5034018	-3.5441778	1.4677601	9.025233	Walking_Idle
15:23:11.312	-2.3990633	1.7310607	5.358387	-0.38812608	0.042254157	0.5034018	-3.5441778	1.4677601	9.025233	Walking_Idle
15:23:11.335	-2.3990633	1.7310607	5.358387	-0.38812608	0.042254157	0.5034018	-3.5441778	1.4677601	9.025233	Walking_Idle
15:23:11.357	-2.3990633	1.7310607	5.358387	-0.38812608	0.042254157	0.5034018	-3.5441778	1.4677601	9.025233	Walking_Idle
15:23:11.380	-2.3990633	1.7310607	5.358387	-0.38812608	0.042254157	0.5034018	-3.5441778	1.4677601	9.025233	Walking_Idle
15:23:11.403	-2.3990633	1.7310607	5.358387	-0.38812608	0.042254157	0.5034018	-3.5441778	1.4677601	9.025233	Walking_Idle
15:23:11.427	-2.3990633	1.7310607	5.358387	-0.38812608	0.042254157	0.5034018	-3.5441778	1.4677601	9.025233	Walking_Idle
15:23:11.449	-2.3990633	1.7310607	5.358387	-0.38812608	0.042254157	0.5034018	-3.5441778	1.4677601	9.025233	Walking_Idle
15:23:11.472	-4.1013927	2.935381	10.422278	-0.008167879	-0.032882266	-0.029883528	-3.3815475	0.9950464	9.151252	Walking_Idle
15:23:11.493	-4.1013927	2.935381	10.422278	-0.008167879	-0.032882266	-0.029883528	-3.3815475	0.9950464	9.151252	Walking_Idle
15:23:11.516	-4.1013927	2.935381	10.422278	-0.008167879	-0.032882266	-0.029883528	-3.3815475	0.9950464	9.151252	Walking_Idle
15:23:11.540	-4.1013927	2.935381	10.422278	-0.008167879	-0.032882266	-0.029883528	-3.3815475	0.9950464	9.151252	Walking_Idle
15:23:11.562	-4.1013927	2.935381	10.422278	-0.008167879	-0.032882266	-0.029883528	-3.3815475	0.9950464	9.151252	Walking_Idle
15:23:11.583	-4.1013927	2.935381	10.422278	-0.008167879	-0.032882266	-0.029883528	-3.3815475	0.9950464	9.151252	Walking_Idle
15:23:11.605	-4.1013927	2.935381	10.422278	-0.008167879	-0.032882266	-0.029883528	-3.3815475	0.9950464	9.151252	Walking_Idle
15:23:11.626	-4.1013927	2.935381	10.422278	-0.008167879	-0.032882266	-0.029883528	-3.3815475	0.9950464	9.151252	Walking_Idle
15:23:11.647	-2.6552508	-0.91461295	15.675317	-0.361248	-0.39695793	0.099009044	-3.010782	1.2218478	9.252711	Walking_Idle
15:23:11.670	-2.6552508	-0.91461295	15.675317	-0.361248	-0.39695793	0.099009044	-3.010782	1.2218478	9.252711	Walking_Idle
15:23:11.691	-2.6552508	-0.91461295	15.675317	-0.361248	-0.39695793	0.099009044	-3.010782	1.2218478	9.252711	Walking_Idle
15:23:11.712	-2.6552508	-0.91461295	15.675317	-0.361248	-0.39695793	0.099009044	-3.010782	1.2218478	9.252711	Walking_Idle
15:23:11.733	-2.6552508	-0.91461295	15.675317	-0.361248	-0.39695793	0.099009044	-3.010782	1.2218478	9.252711	Walking_Idle
15:23:11.755	-2.6552508	-0.91461295	15.675317	-0.361248	-0.39695793	0.099009044	-3.010782	1.2218478	9.252711	Walking_Idle
15:23:11.778	-2.6552508	-0.91461295	15.675317	-0.361248	-0.39695793	0.099009044	-3.010782	1.2218478	9.252711	Walking_Idle
15:23:11.799	-2.6552508	-0.91461295	15.675317	-0.361248	-0.39695793	0.099009044	-3.010782	1.2218478	9.252711	Walking_Idle
15:23:11.820	-1.7550035	0.6177229	7.6473136	0.41821605	0.15526424	-0.7134417	-2.9005716	1.5341634	9.241396	Walking_Idle
15:23:11.841	-1.7550035	0.6177229	7.6473136	0.41821605	0.15526424	-0.7134417	-2.9005716	1.5341634	9.241396	Walking_Idle
15:23:11.863	-1.7550035	0.6177229	7.6473136	0.41821605	0.15526424	-0.7134417	-2.9005716	1.5341634	9.241396	Walking_Idle
15:23:11.884	-1.7550035	0.6177229	7.6473136	0.41821605	0.15526424	-0.7134417	-2.9005716	1.5341634	9.241396	Walking_Idle
15:23:11.906	-1.7550035	0.6177229	7.6473136	0.41821605	0.15526424	-0.7134417	-2.9005716	1.5341634	9.241396	Walking_Idle
15:23:11.929	-1.7550035	0.6177229	7.6473136	0.41821605	0.15526424	-0.7134417	-2.9005716	1.5341634	9.241396	Walking_Idle
15:23:11.951	-1.7550035	0.6177229	7.6473136	0.41821605	0.15526424	-0.7134417	-2.9005716	1.5341634	9.241396	Walking_Idle
15:23:11.973	-1.7550035	0.6177229	7.6473136	0.41821605	0.15526424	-0.7134417	-2.9005716	1.5341634	9.241396	Walking_Idle
15:23:11.994	-2.6935592	2.0255566	9.555551	-0.23663148	0.07463002	0.14421308	-3.310027	1.5963926	9.092063	Walking_Idle
15:23:12.016	-2.6935592	2.0255566	9.555551	-0.23663148	0.07463002	0.14421308	-3.310027	1.5963926	9.092063	Walking_Idle
15:23:12.039	-2.6935592	2.0255566	9.555551	-0.23663148	0.07463002	0.14421308	-3.310027	1.5963926	9.092063	Walking_Idle
15:23:12.062	-2.6935592	2.0255566	9.555551	-0.23663148	0.07463002	0.14421308	-3.310027	1.5963926	9.092063	Walking_Idle
15:23:12.084	-2.6935592	2.0255566	9.555551	-0.23663148	0.07463002	0.14421308	-3.310027	1.5963926	9.092063	Walking_Idle
15:23:12.107	-2.6935592	2.0255566	9.555551	-0.23663148	0.07463002	0.14421308	-3.310027	1.5963926	9.092063	Walking_Idle
15:23:12.129	-2.6935592	2.0255566	9.555551	-0.23663148	0.07463002	0.14421308	-3.310027	1.5963926	9.092063	Walking_Idle
15:23:12.152	-2.6935592	2.0255566	9.555551	-0.23663148	0.07463002	0.14421308	-3.310027	1.5963926	9.092063	Walking_Idle
15:23:12.175	-5.5092263	1.6352897	8.959376	-0.54145324	0.5407202	0.23584285	-3.3463595	1.6029457	9.0776	Walking_Idle
15:23:12.198	-5.5092263	1.6352897	8.959376	-0.54145324	0.5407202	0.23584285	-3.3463595	1.6029457	9.0776	Walking_Idle
15:23:12.221	-5.5092263	1.6352897	8.959376	-0.54145324	0.5407202	0.23584285	-3.3463595	1.6029457	9.0776	Walking_Idle
15:23:12.244	-5.5092263	1.6352897	8.959376	-0.54145324	0.5407202	0.23584285	-3.3463595	1.6029457	9.0776	Walking_Idle
15:23:12.267	-5.5092263	1.6352897	8.959376	-0.54145324	0.5407202	0.23584285	-3.3463595	1.6029457	9.0776	Walking_Idle
15:23:12.290	-5.5092263	1.6352897	8.959376	-0.54145324	0.5407202	0.23584285	-3.3463595	1.6029457	9.0776	Walking_Idle
15:23:12.312	-5.5092263	1.6352897	8.959376	-0.54145324	0.5407202	0.23584285	-3.3463595	1.6029457	9.0776	Walking_Idle
15:23:12.335	-5.5092263	1.6352897	8.959376	-0.54145324	0.5407202	0.23584285	-3.3463595	1.6029457	9.0776	Walking_Idle
15:23:12.358	-5.3871183	0.9696813	7.0271964	0.30398425	0.27988073	0.6298509	-3.3270612	1.3525772	9.125325	Walking_Idle
15:23:12.381	-5.3871183	0.9696813	7.0271964	0.30398425	0.27988073	0.6298509	-3.3270612	1.3525772	9.125325	Walking_Idle
15:23:12.404	-5.3871183	0.9696813	7.0271964	0.30398425	0.27988073	0.6298509	-3.3270612	1.3525772	9.125325	Walking_Idle
15:23:12.427	-5.3871183	0.9696813	7.0271964	0.30398425	0.27988073	0.6298509	-3.3270612	1.3525772	9.125325	Walking_Idle
15:23:12.450	-5.3871183	0.9696813	7.0271964	0.30398425	0.27988073	0.6298509	-3.3270612	1.3525772	9.125325	Walking_Idle
15:23:12.473	-5.3871183	0.9696813	7.0271964	0.30398425	0.27988073	0.6298509	-3.3270612	1.3525772	9.125325	Walking_Idle
15:23:12.496	-5.3871183	0.9696813	7.0271964	0.30398425	0.27988073	0.6298509	-3.3270612	1.3525772	9.125325	Walking_Idle
15:23:12.519	-5.3871183	0.9696813	7.0271964	0.30398425	0.27988073	0.6298509	-3.3270612	1.3525772	9.125325	Walking_Idle
15:23:12.543	-2.1476645	1.9465454	7.5683026	-0.4211128	-0.12817724	0.3946678	-3.2261188	1.4949323	9.13935	Walking_Idle
15:23:12.564	-2.1476645	1.9465454	7.5683026	-0.4211128	-0.12817724	0.3946678	-3.2261188	1.4949323	9.13935	Walking_Idle
15:23:12.586	-2.1476645	1.9465454	7.5683026	-0.4211128	-0.12817724	0.3946678	-3.2261188	1.4949323	9.13935	Walking_Idle
15:23:12.608	-2.1476645	1.9465454	7.5683026	-0.4211128	-0.12817724	0.3946678	-3.2261188	1.4949323	9.13935	Walking_Idle
15:23:12.629	-2.1476645	1.9465454	7.5683026	-0.4211128	-0.12817724	0.3946678	-3.2261188	1.4949323	9.13935	Walking_Idle
15:23:12.650	-2.1476645	1.9465454	7.5683026	-0.4211128	-0.12817724	0.3946678	-3.2261188	1.4949323	9.13935	Walking_Idle
15:23:12.672	-2.1476645	1.9465454	7.5683026	-0.4211128	-0.12817724	0.3946678	-3.2261188	1.4949323	9.13935	Walking_Idle
15:23:12.693	-2.1476645	1.9465454	7.5683026	-0.4211128	-0.12817724	0.3946678	-3.2261188	1.4949323	9.13935	Walking_Idle
15:23:12.714	-3.1053743	2.4996228	11.916306	0.1488245	-0.21919617	-0.0030054569	-2.8983836	1.4275182	9.259154	Walking_Idle
15:23:12.736	-3.1053743	2.4996228	11.916306	0.1488245	-0.21919617	-0.0030054569	-2.8983836	1.4275182	9.259154	Walking_Idle
15:23:12.758	-3.1053743	2.4996228	11.916306	0.1488245	-0.21919617	-0.0030054569	-2.8983836	1.4275182	9.259154	Walking_Idle
15:23:12.780	-3.1053743	2.4996228	11.916306	0.1488245	-0.21919617	-0.0030054569	-2.8983836	1.4275182	9.259154	Walking_Idle
15:23:12.803	-3.1053743	2.4996228	11.916306	0.1488245	-0.21919617	-0.0030054569	-2.8983836	1.4275182	9.259154	Walking_Idle
15:23:12.826	-3.1053743	2.4996228	11.916306	0.1488245	-0.21919617	-0.0030054569	-2.8983836	1.4275182	9.259154	Walking_Idle
15:23:12.849	-3.1053743	2.4996228	11.916306	0.1488245	-0.21919617	-0.0030054569	-2.8983836	1.4275182	9.259154	Walking_Idle
15:23:12.873	-3.1053743	2.4996228	11.916306	0.1488245	-0.21919617	-0.0030054569	-2.8983836	1.4275182	9.259154	Walking_Idle
15:23:12.898	-0.85236186	0.2083019	6.962551	1.1115481	0.17420106	-0.8850948	-2.5014858	1.3291728	9.388623	Walking_Idle
15:23:12.921	-0.85236186	0.2083019	6.962551	1.1115481	0.17420106	-0.8850948	-2.5014858	1.3291728	9.388623	Walking_Idle
15:23:12.944	-0.85236186	0.2083019	6.962551	1.1115481	0.17420106	-0.8850948	-2.5014858	1.3291728	9.388623	Walking_Idle
15:23:12.966	-0.85236186	0.2083019	6.962551	1.1115481	0.17420106	-0.8850948	-2.5014858	1.3291728	9.388623	Walking_Idle
15:23:12.988	-0.85236186	0.2083019	6.962551	1.1115481	0.17420106	-0.8850948	-2.5014858	1.3291728	9.388623	Walking_Idle
15:23:13.009	-0.85236186	0.2083019	6.962551	1.1115481	0.17420106	-0.8850948	-2.5014858	1.3291728	9.388623	Walking_Idle
15:23:13.030	-0.85236186	0.2083019	6.962551	1.1115481	0.17420106	-0.8850948	-2.5014858	1.3291728	9.388623	Walking_Idle
15:23:13.052	-0.85236186	0.2083019	6.962551	1.1115481	0.17420106	-0.8850948	-2.5014858	1.3291728	9.388623	Walking_Idle
15:23:13.073	-2.700742	1.6089526	6.404685	0.38095328	0.35929322	-0.2290256	-2.995282	1.4468993	9.2252445	Walking_Idle
15:23:13.097	-2.700742	1.6089526	6.404685	0.38095328	0.35929322	-0.2290256	-2.995282	1.4468993	9.2252445	Walking_Idle
15:23:13.120	-2.700742	1.6089526	6.404685	0.38095328	0.35929322	-0.2290256	-2.995282	1.4468993	9.2252445	Walking_Idle
15:23:13.143	-2.700742	1.6089526	6.404685	0.38095328	0.35929322	-0.2290256	-2.995282	1.4468993	9.2252445	Walking_Idle
15:23:13.165	-2.700742	1.6089526	6.404685	0.38095328	0.35929322	-0.2290256	-2.995282	1.4468993	9.2252445	Walking_Idle
15:23:13.188	-2.700742	1.6089526	6.404685	0.38095328	0.35929322	-0.2290256	-2.995282	1.4468993	9.2252445	Walking_Idle
15:23:13.212	-2.700742	1.6089526	6.404685	0.38095328	0.35929322	-0.2290256	-2.995282	1.4468993	9.2252445	Walking_Idle
15:23:13.235	-2.700742	1.6089526	6.404685	0.38095328	0.35929322	-0.2290256	-2.995282	1.4468993	9.2252445	Walking_Idle
15:23:13.258	-2.6337023	1.960911	8.6433325	-0.110182375	0.08929079	0.3244183	-3.1504433	1.423496	9.177076	Walking_Idle
15:23:13.281	-2.6337023	1.960911	8.6433325	-0.110182375	0.08929079	0.3244183	-3.1504433	1.423496	9.177076	Walking_Idle
15:23:13.304	-2.6337023	1.960911	8.6433325	-0.110182375	0.08929079	0.3244183	-3.1504433	1.423496	9.177076	Walking_Idle
15:23:13.327	-2.6337023	1.960911	8.6433325	-0.110182375	0.08929079	0.3244183	-3.1504433	1.423496	9.177076	Walking_Idle
15:23:13.349	-2.6337023	1.960911	8.6433325	-0.110182375	0.08929079	0.3244183	-3.1504433	1.423496	9.177076	Walking_Idle
15:23:13.372	-2.6337023	1.960911	8.6433325	-0.110182375	0.08929079	0.3244183	-3.1504433	1.423496	9.177076	Walking_Idle
15:23:13.395	-2.6337023	1.960911	8.6433325	-0.110182375	0.08929079	0.3244183	-3.1504433	1.423496	9.177076	Walking_Idle
15:23:13.418	-2.6337023	1.960911	8.6433325	-0.110182375	0.08929079	0.3244183	-3.1504433	1.423496	9.177076	Walking_Idle
15:23:13.441	-4.802915	0.18914771	12.684868	-0.9947153	0.2279572	0.5767057	-3.4947126	1.2392337	9.078637	Walking_Idle
15:23:13.464	-4.802915	0.18914771	12.684868	-0.9947153	0.2279572	0.5767057	-3.4947126	1.2392337	9.078637	Walking_Idle
15:23:13.486	-4.802915	0.18914771	12.684868	-0.9947153	0.2279572	0.5767057	-3.4947126	1.2392337	9.078637	Walking_Idle
15:23:13.509	-4.802915	0.18914771	12.684868	-0.9947153	0.2279572	0.5767057	-3.4947126	1.2392337	9.078637	Walking_Idle
15:23:13.532	-4.802915	0.18914771	12.684868	-0.9947153	0.2279572	0.5767057	-3.4947126	1.2392337	9.078637	Walking_Idle
15:23:13.556	-4.802915	0.18914771	12.684868	-0.9947153	0.2279572	0.5767057	-3.4947126	1.2392337	9.078637	Walking_Idle
15:23:13.579	-4.802915	0.18914771	12.684868	-0.9947153	0.2279572	0.5767057	-3.4947126	1.2392337	9.078637	Walking_Idle
15:23:13.602	-4.802915	0.18914771	12.684868	-0.9947153	0.2279572	0.5767057	-3.4947126	1.2392337	9.078637	Walking_Idle
15:23:13.624	-3.6512692	0.7901107	6.952974	-0.50846654	-0.08602754	0.72514594	-3.4917874	1.3902072	9.057876	Walking_Idle
15:23:13.646	-3.6512692	0.7901107	6.952974	-0.50846654	-0.08602754	0.72514594	-3.4917874	1.3902072	9.057876	Walking_Idle
15:23:13.670	-3.6512692	0.7901107	6.952974	-0.50846654	-0.08602754	0.72514594	-3.4917874	1.3902072	9.057876	Walking_Idle
15:23:13.693	-3.6512692	0.7901107	6.952974	-0.50846654	-0.08602754	0.72514594	-3.4917874	1.3902072	9.057876	Walking_Idle
15:23:13.716	-3.6512692	0.7901107	6.952974	-0.50846654	-0.08602754	0.72514594	-3.4917874	1.3902072	9.057876	Walking_Idle
15:23:13.739	-3.6512692	0.7901107	6.952974	-0.50846654	-0.08602754	0.72514594	-3.4917874	1.3902072	9.057876	Walking_Idle
15:23:13.762	-3.6512692	0.7901107	6.952974	-0.50846654	-0.08602754	0.72514594	-3.4917874	1.3902072	9.057876	Walking_Idle
15:23:13.785	-3.6512692	0.7901107	6.952974	-0.50846654	-0.08602754	0.72514594	-3.4917874	1.3902072	9.057876	Walking_Idle
15:23:13.808	-3.4309957	2.317658	8.638543	-0.1731015	-0.083584085	-0.06287025	-3.3092017	0.9713904	9.180194	Walking_Idle
15:23:13.830	-3.4309957	2.317658	8.638543	-0.1731015	-0.083584085	-0.06287025	-3.3092017	0.9713904	9.180194	Walking_Idle
15:23:13.852	-3.4309957	2.317658	8.638543	-0.1731015	-0.083584085	-0.06287025	-3.3092017	0.9713904	9.180194	Walking_Idle
15:23:13.875	-3.4309957	2.317658	8.638543	-0.1731015	-0.083584085	-0.06287025	-3.3092017	0.9713904	9.180194	Walking_Idle
15:23:13.899	-3.4309957	2.317658	8.638543	-0.1731015	-0.083584085	-0.06287025	-3.3092017	0.9713904	9.180194	Walking_Idle
15:23:13.920	-3.4309957	2.317658	8.638543	-0.1731015	-0.083584085	-0.06287025	-3.3092017	0.9713904	9.180194	Walking_Idle
15:23:13.941	-3.4309957	2.317658	8.638543	-0.1731015	-0.083584085	-0.06287025	-3.3092017	0.9713904	9.180194	Walking_Idle
15:23:13.963	-3.4309957	2.317658	8.638543	-0.1731015	-0.083584085	-0.06287025	-3.3092017	0.9713904	9.180194	Walking_Idle
15:23:13.985	-2.2697725	2.1045675	10.644946	0.4927416	-0.6058738	-0.2534602	-2.9814353	1.4222742	9.233556	Walking_Idle
15:23:14.009	-2.2697725	2.1045675	10.644946	0.4927416	-0.6058738	-0.2534602	-2.9814353	1.4222742	9.233556	Walking_Idle
15:23:14.032	-2.2697725	2.1045675	10.644946	0.4927416	-0.6058738	-0.2534602	-2.9814353	1.4222742	9.233556	Walking_Idle
15:23:14.055	-2.2697725	2.1045675	10.644946	0.4927416	-0.6058738	-0.2534602	-2.9814353	1.4222742	9.233556	Walking_Idle
15:23:14.078	-2.2697725	2.1045675	10.644946	0.4927416	-0.6058738	-0.2534602	-2.9814353	1.4222742	9.233556	Walking_Idle
15:23:14.101	-2.2697725	2.1045675	10.644946	0.4927416	-0.6058738	-0.2534602	-2.9814353	1.4222742	9.233556	Walking_Idle
15:23:14.125	-2.2697725	2.1045675	10.644946	0.4927416	-0.6058738	-0.2534602	-2.9814353	1.4222742	9.233556	Walking_Idle
15:23:14.146	-2.2697725	2.1045675	10.644946	0.4927416	-0.6058738	-0.2534602	-2.9814353	1.4222742	9.233556	Walking_Idle
15:23:14.168	-1.5969813	1.4078336	4.642499	0.68455327	0.01781955	-0.8356148	-2.442857	1.6135598	9.3594475	Walking_Idle
15:23:14.192	-1.5969813	1.4078336	4.642499	0.68455327	0.01781955	-0.8356148	-2.442857	1.6135598	9.3594475	Walking_Idle
15:23:14.215	-1.5969813	1.4078336	4.642499	0.68455327	0.01781955	-0.8356148	-2.442857	1.6135598	9.3594475	Walking_Idle
15:23:14.238	-1.5969813	1.4078336	4.642499	0.68455327	0.01781955	-0.8356148	-2.442857	1.6135598	9.3594475	Walking_Idle
15:23:14.261	-1.5969813	1.4078336	4.642499	0.68455327	0.01781955	-0.8356148	-2.442857	1.6135598	9.3594475	Walking_Idle
15:23:14.284	-1.5969813	1.4078336	4.642499	0.68455327	0.01781955	-0.8356148	-2.442857	1.6135598	9.3594475	Walking_Idle
15:23:14.307	-1.5969813	1.4078336	4.642499	0.68455327	0.01781955	-0.8356148	-2.442857	1.6135598	9.3594475	Walking_Idle
15:23:14.331	-1.5969813	1.4078336	4.642499	0.68455327	0.01781955	-0.8356148	-2.442857	1.6135598	9.3594475	Walking_Idle
15:23:14.354	-1.2617828	1.9848539	7.439012	-0.029548163	-0.24057645	-0.30660546	-2.320615	1.4265952	9.420718	Walking_Idle
15:23:14.377	-1.2617828	1.9848539	7.439012	-0.029548163	-0.24057645	-0.30660546	-2.320615	1.4265952	9.420718	Walking_Idle
15:23:14.400	-1.2617828	1.9848539	7.439012	-0.029548163	-0.24057645	-0.30660546	-2.320615	1.4265952	9.420718	Walking_Idle
15:23:14.423	-1.2617828	1.9848539	7.439012	-0.029548163	-0.24057645	-0.30660546	-2.320615	1.4265952	9.420718	Walking_Idle
15:23:14.446	-1.2617828	1.9848539	7.439012	-0.029548163	-0.24057645	-0.30660546	-2.320615	1.4265952	9.420718	Walking_Idle
15:23:14.468	-1.2617828	1.9848539	7.439012	-0.029548163	-0.24057645	-0.30660546	-2.320615	1.4265952	9.420718	Walking_Idle
15:23:14.492	-1.2617828	1.9848539	7.439012	-0.029548163	-0.24057645	-0.30660546	-2.320615	1.4265952	9.420718	Walking_Idle
15:23:14.515	-1.5826156	1.8316202	9.148524	-0.1450017	0.009878302	0.0153205	-2.099301	1.2120737	9.502326	Walking_Idle
15:23:14.538	-1.5826156	1.8316202	9.148524	-0.1450017	0.009878302	0.0153205	-2.099301	1.2120737	9.502326	Walking_Idle
15:23:14.561	-1.5826156	1.8316202	9.148524	-0.1450017	0.009878302	0.0153205	-2.099301	1.2120737	9.502326	Walking_Idle
15:23:14.584	-1.5826156	1.8316202	9.148524	-0.1450017	0.009878302	0.0153205	-2.099301	1.2120737	9.502326	Walking_Idle
15:23:14.606	-1.5826156	1.8316202	9.148524	-0.1450017	0.009878302	0.0153205	-2.099301	1.2120737	9.502326	Walking_Idle
15:23:14.630	-1.5826156	1.8316202	9.148524	-0.1450017	0.009878302	0.0153205	-2.099301	1.2120737	9.502326	Walking_Idle
15:23:14.656	-1.5826156	1.8316202	9.148524	-0.1450017	0.009878302	0.0153205	-2.099301	1.2120737	9.502326	Walking_Idle
15:23:14.679	-1.5826156	1.8316202	9.148524	-0.1450017	0.009878302	0.0153205	-2.099301	1.2120737	9.502326	Walking_Idle
15:23:14.701	-4.443774	1.3958622	10.051166	-0.28855503	0.73864055	0.41665897	-2.7731338	1.4222771	9.298238	Walking_Idle
15:23:14.724	-4.443774	1.3958622	10.051166	-0.28855503	0.73864055	0.41665897	-2.7731338	1.4222771	9.298238	Walking_Idle
15:23:14.745	-4.443774	1.3958622	10.051166	-0.28855503	0.73864055	0.41665897	-2.7731338	1.4222771	9.298238	Walking_Idle
15:23:14.768	-4.443774	1.3958622	10.051166	-0.28855503	0.73864055	0.41665897	-2.7731338	1.4222771	9.298238	Walking_Idle
15:23:14.791	-4.443774	1.3958622	10.051166	-0.28855503	0.73864055	0.41665897	-2.7731338	1.4222771	9.298238	Walking_Idle
15:23:14.812	-4.443774	1.3958622	10.051166	-0.28855503	0.73864055	0.41665897	-2.7731338	1.4222771	9.298238	Walking_Idle
15:23:14.834	-4.443774	1.3958622	10.051166	-0.28855503	0.73864055	0.41665897	-2.7731338	1.4222771	9.298238	Walking_Idle
15:23:14.856	-4.443774	1.3958622	10.051166	-0.28855503	0.73864055	0.41665897	-2.7731338	1.4222771	9.298238	Walking_Idle
15:23:14.879	-4.084633	0.28731298	8.097438	0.08224017	0.38739303	0.28104687	-2.6995273	1.155371	9.356712	Walking_Idle
15:23:14.902	-4.084633	0.28731298	8.097438	0.08224017	0.38739303	0.28104687	-2.6995273	1.155371	9.356712	Walking_Idle
15:23:14.926	-4.084633	0.28731298	8.097438	0.08224017	0.38739303	0.28104687	-2.6995273	1.155371	9.356712	Walking_Idle
15:23:14.949	-4.084633	0.28731298	8.097438	0.08224017	0.38739303	0.28104687	-2.6995273	1.155371	9.356712	Walking_Idle
15:23:14.972	-4.084633	0.28731298	8.097438	0.08224017	0.38739303	0.28104687	-2.6995273	1.155371	9.356712	Walking_Idle
15:23:14.994	-4.084633	0.28731298	8.097438	0.08224017	0.38739303	0.28104687	-2.6995273	1.155371	9.356712	Walking_Idle
15:23:15.016	-4.084633	0.28731298	8.097438	0.08224017	0.38739303	0.28104687	-2.6995273	1.155371	9.356712	Walking_Idle
15:23:15.038	-4.084633	0.28731298	8.097438	0.08224017	0.38739303	0.28104687	-2.6995273	1.155371	9.356712	Walking_Idle
15:23:15.059	-2.4493432	1.8220432	8.059129	-0.24518359	-0.11718167	0.09717645	-2.5803378	1.185028	9.386583	Walking_Idle
15:23:15.081	-2.4493432	1.8220432	8.059129	-0.24518359	-0.11718167	0.09717645	-2.5803378	1.185028	9.386583	Walking_Idle
15:23:15.102	-2.4493432	1.8220432	8.059129	-0.24518359	-0.11718167	0.09717645	-2.5803378	1.185028	9.386583	Walking_Idle
15:23:15.123	-2.4493432	1.8220432	8.059129	-0.24518359	-0.11718167	0.09717645	-2.5803378	1.185028	9.386583	Walking_Idle
15:23:15.144	-2.4493432	1.8220432	8.059129	-0.24518359	-0.11718167	0.09717645	-2.5803378	1.185028	9.386583	Walking_Idle
15:23:15.165	-2.4493432	1.8220432	8.059129	-0.24518359	-0.11718167	0.09717645	-2.5803378	1.185028	9.386583	Walking_Idle
15:23:15.186	-2.4493432	1.8220432	8.059129	-0.24518359	-0.11718167	0.09717645	-2.5803378	1.185028	9.386583	Walking_Idle
15:23:15.207	-2.4493432	1.8220432	8.059129	-0.24518359	-0.11718167	0.09717645	-2.5803378	1.185028	9.386583	Walking_Idle
15:23:15.228	-2.4493432	1.8220432	8.059129	-0.18776228	-0.22897002	0.03486819	-2.5803378	1.185028	9.386583	Walking_Idle
15:23:15.249	-2.954535	1.9728824	10.621003	-0.18776228	-0.22897002	0.03486819	-2.4819543	1.3795344	9.386541	Walking_Idle
15:23:15.271	-2.954535	1.9728824	10.621003	-0.18776228	-0.22897002	0.03486819	-2.4819543	1.3795344	9.386541	Walking_Idle
15:23:15.293	-2.954535	1.9728824	10.621003	-0.18776228	-0.22897002	0.03486819	-2.4819543	1.3795344	9.386541	Walking_Idle
15:23:15.315	-2.954535	1.9728824	10.621003	-0.18776228	-0.22897002	0.03486819	-2.4819543	1.3795344	9.386541	Walking_Idle
15:23:15.336	-2.954535	1.9728824	10.621003	-0.18776228	-0.22897002	0.03486819	-2.4819543	1.3795344	9.386541	Walking_Idle
15:23:15.358	-2.954535	1.9728824	10.621003	-0.18776228	-0.22897002	0.03486819	-2.4819543	1.3795344	9.386541	Walking_Idle
15:23:15.379	-2.954535	1.9728824	10.621003	-0.18776228	-0.22897002	0.03486819	-2.4819543	1.3795344	9.386541	Walking_Idle
15:23:15.400	-2.954535	1.9728824	10.621003	-0.18776228	-0.22897002	0.03486819	-2.4819543	1.3795344	9.386541	Walking_Idle
15:23:15.422	-0.3304099	-1.9393626	16.087132	-0.18287534	-0.81234634	0.289599	-1.8877364	0.65220124	9.601118	Walking_Idle
15:23:15.442	-0.3304099	-1.9393626	16.087132	-0.18287534	-0.81234634	0.289599	-1.8877364	0.65220124	9.601118	Walking_Idle
15:23:15.463	-0.3304099	-1.9393626	16.087132	-0.18287534	-0.81234634	0.289599	-1.8877364	0.65220124	9.601118	Walking_Idle
15:23:15.485	-0.3304099	-1.9393626	16.087132	-0.18287534	-0.81234634	0.289599	-1.8877364	0.65220124	9.601118	Walking_Idle
15:23:15.508	-0.3304099	-1.9393626	16.087132	-0.18287534	-0.81234634	0.289599	-1.8877364	0.65220124	9.601118	Walking_Idle
15:23:15.531	-0.3304099	-1.9393626	16.087132	-0.18287534	-0.81234634	0.289599	-1.8877364	0.65220124	9.601118	Walking_Idle
15:23:15.554	-0.3304099	-1.9393626	16.087132	-0.18287534	-0.81234634	0.289599	-1.8877364	0.65220124	9.601118	Walking_Idle
15:23:15.577	-0.3304099	-1.9393626	16.087132	-0.18287534	-0.81234634	0.289599	-1.8877364	0.65220124	9.601118	Walking_Idle
15:23:15.601	-0.20590763	-0.06943397	7.6066113	-0.07047614	0.01659782	-0.05309641	-1.4468658	0.6785733	9.675562	Walking_Idle
15:23:15.624	-0.20590763	-0.06943397	7.6066113	-0.07047614	0.01659782	-0.05309641	-1.4468658	0.6785733	9.675562	Walking_Idle
15:23:15.645	-0.20590763	-0.06943397	7.6066113	-0.07047614	0.01659782	-0.05309641	-1.4468658	0.6785733	9.675562	Walking_Idle
15:23:15.668	-0.20590763	-0.06943397	7.6066113	-0.07047614	0.01659782	-0.05309641	-1.4468658	0.6785733	9.675562	Walking_Idle
15:23:15.692	-0.20590763	-0.06943397	7.6066113	-0.07047614	0.01659782	-0.05309641	-1.4468658	0.6785733	9.675562	Walking_Idle
15:23:15.715	-0.20590763	-0.06943397	7.6066113	-0.07047614	0.01659782	-0.05309641	-1.4468658	0.6785733	9.675562	Walking_Idle
15:23:15.738	-0.20590763	-0.06943397	7.6066113	-0.07047614	0.01659782	-0.05309641	-1.4468658	0.6785733	9.675562	Walking_Idle
15:23:15.760	-0.20590763	-0.06943397	7.6066113	-0.07047614	0.01659782	-0.05309641	-1.4468658	0.6785733	9.675562	Walking_Idle
15:23:15.782	-2.2841382	1.6831752	9.584282	0.26733235	0.43931657	-0.27850568	-1.6554967	0.475075	9.654223	Walking_Idle
15:23:15.806	-2.2841382	1.6831752	9.584282	0.26733235	0.43931657	-0.27850568	-1.6554967	0.475075	9.654223	Walking_Idle
15:23:15.829	-2.2841382	1.6831752	9.584282	0.26733235	0.43931657	-0.27850568	-1.6554967	0.475075	9.654223	Walking_Idle
15:23:15.852	-2.2841382	1.6831752	9.584282	0.26733235	0.43931657	-0.27850568	-1.6554967	0.475075	9.654223	Walking_Idle
15:23:15.875	-2.2841382	1.6831752	9.584282	0.26733235	0.43931657	-0.27850568	-1.6554967	0.475075	9.654223	Walking_Idle
15:23:15.898	-2.2841382	1.6831752	9.584282	0.26733235	0.43931657	-0.27850568	-1.6554967	0.475075	9.654223	Walking_Idle
15:23:15.920	-2.2841382	1.6831752	9.584282	0.26733235	0.43931657	-0.27850568	-1.6554967	0.475075	9.654223	Walking_Idle
15:23:15.943	-2.2841382	1.6831752	9.584282	0.26733235	0.43931657	-0.27850568	-1.6554967	0.475075	9.654223	Walking_Idle
15:23:15.966	-3.553104	1.541913	9.0288105	0.42432472	0.6799975	0.16437161	-2.3187835	1.054708	9.4700165	Walking_Idle
15:23:15.989	-3.553104	1.541913	9.0288105	0.42432472	0.6799975	0.16437161	-2.3187835	1.054708	9.4700165	Walking_Idle
15:23:16.012	-3.553104	1.541913	9.0288105	0.42432472	0.6799975	0.16437161	-2.3187835	1.054708	9.4700165	Walking_Idle
15:23:16.035	-3.553104	1.541913	9.0288105	0.42432472	0.6799975	0.16437161	-2.3187835	1.054708	9.4700165	Walking_Idle
15:23:16.058	-3.553104	1.541913	9.0288105	0.42432472	0.6799975	0.16437161	-2.3187835	1.054708	9.4700165	Walking_Idle
15:23:16.081	-3.553104	1.541913	9.0288105	0.42432472	0.6799975	0.16437161	-2.3187835	1.054708	9.4700165	Walking_Idle
15:23:16.104	-3.553104	1.541913	9.0288105	0.42432472	0.6799975	0.16437161	-2.3187835	1.054708	9.4700165	Walking_Idle
15:23:16.127	-3.553104	1.541913	9.0288105	0.42432472	0.6799975	0.16437161	-2.3187835	1.054708	9.4700165	Walking_Idle
15:23:16.152	-4.8316464	0.21069619	7.8556156	0.20807841	0.44481435	0.2437841	-2.2797732	0.71279544	9.511305	Walking_Idle
15:23:16.175	-4.8316464	0.21069619	7.8556156	0.20807841	0.44481435	0.2437841	-2.2797732	0.71279544	9.511305	Walking_Idle
15:23:16.198	-4.8316464	0.21069619	7.8556156	0.20807841	0.44481435	0.2437841	-2.2797732	0.71279544	9.511305	Walking_Idle
15:23:16.221	-4.8316464	0.21069619	7.8556156	0.20807841	0.44481435	0.2437841	-2.2797732	0.71279544	9.511305	Walking_Idle
15:23:16.244	-4.8316464	0.21069619	7.8556156	0.20807841	0.44481435	0.2437841	-2.2797732	0.71279544	9.511305	Walking_Idle
15:23:16.268	-4.8316464	0.21069619	7.8556156	0.20807841	0.44481435	0.2437841	-2.2797732	0.71279544	9.511305	Walking_Idle
15:23:16.291	-4.8316464	0.21069619	7.8556156	0.20807841	0.44481435	0.2437841	-2.2797732	0.71279544	9.511305	Walking_Idle
15:23:16.314	-1.7550035	1.3958622	7.8699813	-0.29893973	-0.14283802	0.27493823	-2.414871	0.77817786	9.472762	Walking_Idle
15:23:16.337	-1.7550035	1.3958622	7.8699813	-0.29893973	-0.14283802	0.27493823	-2.414871	0.77817786	9.472762	Walking_Idle
15:23:16.360	-1.7550035	1.3958622	7.8699813	-0.29893973	-0.14283802	0.27493823	-2.414871	0.77817786	9.472762	Walking_Idle
15:23:16.383	-1.7550035	1.3958622	7.8699813	-0.29893973	-0.14283802	0.27493823	-2.414871	0.77817786	9.472762	Walking_Idle
15:23:16.405	-1.7550035	1.3958622	7.8699813	-0.29893973	-0.14283802	0.27493823	-2.414871	0.77817786	9.472762	Walking_Idle
15:23:16.429	-1.7550035	1.3958622	7.8699813	-0.29893973	-0.14283802	0.27493823	-2.414871	0.77817786	9.472762	Walking_Idle
15:23:16.452	-1.7550035	1.3958622	7.8699813	-0.29893973	-0.14283802	0.27493823	-2.414871	0.77817786	9.472762	Walking_Idle
15:23:16.473	-1.7550035	1.3958622	7.8699813	-0.29893973	-0.14283802	0.27493823	-2.414871	0.77817786	9.472762	Walking_Idle
15:23:16.494	-2.1548474	2.466103	9.313729	0.061470762	-0.23691125	-0.13006543	-2.0221117	0.8646403	9.556874	Walking_Idle
15:23:16.516	-2.1548474	2.466103	9.313729	0.061470762	-0.23691125	-0.13006543	-2.0221117	0.8646403	9.556874	Walking_Idle
15:23:16.539	-2.1548474	2.466103	9.313729	0.061470762	-0.23691125	-0.13006543	-2.0221117	0.8646403	9.556874	Walking_Idle
15:23:16.562	-2.1548474	2.466103	9.313729	0.061470762	-0.23691125	-0.13006543	-2.0221117	0.8646403	9.556874	Walking_Idle
15:23:16.585	-2.1548474	2.466103	9.313729	0.061470762	-0.23691125	-0.13006543	-2.0221117	0.8646403	9.556874	Walking_Idle
15:23:16.609	-2.1548474	2.466103	9.313729	0.061470762	-0.23691125	-0.13006543	-2.0221117	0.8646403	9.556874	Walking_Idle
15:23:16.631	-2.1548474	2.466103	9.313729	0.061470762	-0.23691125	-0.13006543	-2.0221117	0.8646403	9.556874	Walking_Idle
15:23:16.655	-2.1548474	2.466103	9.313729	0.061470762	-0.23691125	-0.13006543	-2.0221117	0.8646403	9.556874	Walking_Idle
15:23:16.677	-0.531529	-1.8819	17.068785	-0.73693013	-0.3297628	-0.37563327	-1.7331929	0.6023598	9.633462	Walking_Idle
15:23:16.699	-0.531529	-1.8819	17.068785	-0.73693013	-0.3297628	-0.37563327	-1.7331929	0.6023598	9.633462	Walking_Idle
15:23:16.721	-0.531529	-1.8819	17.068785	-0.73693013	-0.3297628	-0.37563327	-1.7331929	0.6023598	9.633462	Walking_Idle
15:23:16.743	-0.531529	-1.8819	17.068785	-0.73693013	-0.3297628	-0.37563327	-1.7331929	0.6023598	9.633462	Walking_Idle
15:23:16.766	-0.531529	-1.8819	17.068785	-0.73693013	-0.3297628	-0.37563327	-1.7331929	0.6023598	9.633462	Walking_Idle
15:23:16.787	-0.531529	-1.8819	17.068785	-0.73693013	-0.3297628	-0.37563327	-1.7331929	0.6023598	9.633462	Walking_Idle
15:23:16.811	-0.531529	-1.8819	17.068785	-0.73693013	-0.3297628	-0.37563327	-1.7331929	0.6023598	9.633462	Walking_Idle
15:23:16.834	-0.531529	-1.8819	17.068785	-0.73693013	-0.3297628	-0.37563327	-1.7331929	0.6023598	9.633462	Walking_Idle
15:23:16.856	-1.5754328	0.505192	7.946598	0.6552318	0.42160147	-0.6328075	-2.0744345	0.9246892	9.540024	Walking_Idle
15:23:16.879	-1.5754328	0.505192	7.946598	0.6552318	0.42160147	-0.6328075	-2.0744345	0.9246892	9.540024	Walking_Idle
15:23:16.902	-1.5754328	0.505192	7.946598	0.6552318	0.42160147	-0.6328075	-2.0744345	0.9246892	9.540024	Walking_Idle
15:23:16.925	-1.5754328	0.505192	7.946598	0.6552318	0.42160147	-0.6328075	-2.0744345	0.9246892	9.540024	Walking_Idle
15:23:16.948	-1.5754328	0.505192	7.946598	0.6552318	0.42160147	-0.6328075	-2.0744345	0.9246892	9.540024	Walking_Idle
15:23:16.972	-1.5754328	0.505192	7.946598	0.6552318	0.42160147	-0.6328075	-2.0744345	0.9246892	9.540024	Walking_Idle
15:23:16.993	-1.5754328	0.505192	7.946598	0.6552318	0.42160147	-0.6328075	-2.0744345	0.9246892	9.540024	Walking_Idle
15:23:17.015	-1.5754328	0.505192	7.946598	0.6552318	0.42160147	-0.6328075	-2.0744345	0.9246892	9.540024	Walking_Idle
15:23:17.037	-1.7166951	1.8268317	8.518829	0.057194702	0.20046826	0.11428067	-2.4883506	1.3703153	9.386198	Walking_Idle
15:23:17.061	-1.7166951	1.8268317	8.518829	0.057194702	0.20046826	0.11428067	-2.4883506	1.3703153	9.386198	Walking_Idle
15:23:17.084	-1.7166951	1.8268317	8.518829	0.057194702	0.20046826	0.11428067	-2.4883506	1.3703153	9.386198	Walking_Idle
15:23:17.107	-1.7166951	1.8268317	8.518829	0.057194702	0.20046826	0.11428067	-2.4883506	1.3703153	9.386198	Walking_Idle
15:23:17.130	-1.7166951	1.8268317	8.518829	0.057194702	0.20046826	0.11428067	-2.4883506	1.3703153	9.386198	Walking_Idle
15:23:17.153	-1.7166951	1.8268317	8.518829	0.057194702	0.20046826	0.11428067	-2.4883506	1.3703153	9.386198	Walking_Idle
15:23:17.176	-1.7166951	1.8268317	8.518829	0.057194702	0.20046826	0.11428067	-2.4883506	1.3703153	9.386198	Walking_Idle
15:23:17.199	-1.7166951	1.8268317	8.518829	0.057194702	0.20046826	0.11428067	-2.4883506	1.3703153	9.386198	Walking_Idle
15:23:17.221	-3.902668	1.1300977	9.440625	-0.21708378	0.5889786	0.18880624	-2.540606	1.3716793	9.37199	Walking_Idle
15:23:17.243	-3.902668	1.1300977	9.440625	-0.21708378	0.5889786	0.18880624	-2.540606	1.3716793	9.37199	Walking_Idle
15:23:17.266	-3.902668	1.1300977	9.440625	-0.21708378	0.5889786	0.18880624	-2.540606	1.3716793	9.37199	Walking_Idle
15:23:17.290	-3.902668	1.1300977	9.440625	-0.21708378	0.5889786	0.18880624	-2.540606	1.3716793	9.37199	Walking_Idle
15:23:17.313	-3.902668	1.1300977	9.440625	-0.21708378	0.5889786	0.18880624	-2.540606	1.3716793	9.37199	Walking_Idle
15:23:17.335	-3.902668	1.1300977	9.440625	-0.21708378	0.5889786	0.18880624	-2.540606	1.3716793	9.37199	Walking_Idle
15:23:17.357	-3.902668	1.1300977	9.440625	-0.21708378	0.5889786	0.18880624	-2.540606	1.3716793	9.37199	Walking_Idle
15:23:17.379	-3.902668	1.1300977	9.440625	-0.21708378	0.5889786	0.18880624	-2.540606	1.3716793	9.37199	Walking_Idle
15:23:17.402	-4.4198313	0.4285752	9.086273	-0.057647966	0.13938174	0.18208672	-2.6594877	1.0012665	9.385893	Walking_Idle
15:23:17.423	-4.4198313	0.4285752	9.086273	-0.057647966	0.13938174	0.18208672	-2.6594877	1.0012665	9.385893	Walking_Idle
15:23:17.445	-4.4198313	0.4285752	9.086273	-0.057647966	0.13938174	0.18208672	-2.6594877	1.0012665	9.385893	Walking_Idle
15:23:17.467	-4.4198313	0.4285752	9.086273	-0.057647966	0.13938174	0.18208672	-2.6594877	1.0012665	9.385893	Walking_Idle
15:23:17.489	-4.4198313	0.4285752	9.086273	-0.057647966	0.13938174	0.18208672	-2.6594877	1.0012665	9.385893	Walking_Idle
15:23:17.513	-4.4198313	0.4285752	9.086273	-0.057647966	0.13938174	0.18208672	-2.6594877	1.0012665	9.385893	Walking_Idle
15:23:17.534	-4.4198313	0.4285752	9.086273	-0.057647966	0.13938174	0.18208672	-2.6594877	1.0012665	9.385893	Walking_Idle
15:23:17.555	-4.4198313	0.4285752	9.086273	-0.057647966	0.13938174	0.18208672	-2.6594877	1.0012665	9.385893	Walking_Idle
15:23:17.576	-2.5403256	2.047105	7.4868975	-0.21097514	-0.09457966	0.20652132	-2.6469815	1.3342078	9.347928	Walking_Idle
15:23:17.597	-2.5403256	2.047105	7.4868975	-0.21097514	-0.09457966	0.20652132	-2.6469815	1.3342078	9.347928	Walking_Idle
15:23:17.619	-2.5403256	2.047105	7.4868975	-0.21097514	-0.09457966	0.20652132	-2.6469815	1.3342078	9.347928	Walking_Idle
15:23:17.640	-2.5403256	2.047105	7.4868975	-0.21097514	-0.09457966	0.20652132	-2.6469815	1.3342078	9.347928	Walking_Idle
15:23:17.662	-2.5403256	2.047105	7.4868975	-0.21097514	-0.09457966	0.20652132	-2.6469815	1.3342078	9.347928	Walking_Idle
15:23:17.683	-2.5403256	2.047105	7.4868975	-0.21097514	-0.09457966	0.20652132	-2.6469815	1.3342078	9.347928	Walking_Idle
15:23:17.704	-2.5403256	2.047105	7.4868975	-0.21097514	-0.09457966	0.20652132	-2.6469815	1.3342078	9.347928	Walking_Idle
15:23:17.726	-2.5403256	2.047105	7.4868975	-0.21097514	-0.09457966	0.20652132	-2.6469815	1.3342078	9.347928	Walking_Idle
15:23:17.748	-2.5403256	2.047105	7.4868975	-0.21097514	-0.09457966	0.20652132	-2.564256	1.4398332	9.355311	Walking_Idle
15:23:17.770	-2.1548474	2.5235655	10.029617	0.14454843	0.16748154	-0.35975078	-2.564256	1.4398332	9.355311	Walking_Idle
15:23:17.791	-2.1548474	2.5235655	10.029617	0.14454843	0.16748154	-0.35975078	-2.564256	1.4398332	9.355311	Walking_Idle
15:23:17.812	-2.1548474	2.5235655	10.029617	0.14454843	0.16748154	-0.35975078	-2.564256	1.4398332	9.355311	Walking_Idle
15:23:17.834	-2.1548474	2.5235655	10.029617	0.14454843	0.16748154	-0.35975078	-2.564256	1.4398332	9.355311	Walking_Idle
15:23:17.855	-2.1548474	2.5235655	10.029617	0.14454843	0.16748154	-0.35975078	-2.564256	1.4398332	9.355311	Walking_Idle
15:23:17.876	-2.1548474	2.5235655	10.029617	0.14454843	0.16748154	-0.35975078	-2.564256	1.4398332	9.355311	Walking_Idle
15:23:17.898	-2.1548474	2.5235655	10.029617	0.14454843	0.16748154	-0.35975078	-2.564256	1.4398332	9.355311	Walking_Idle
15:23:17.919	-2.1548474	2.5235655	10.029617	0.14454843	0.16748154	-0.35975078	-2.564256	1.4398332	9.355311	Walking_Idle
15:23:17.940	-1.6688095	0.03351985	6.9721284	0.96616215	0.3281391	-0.5332365	-2.893649	1.1075447	9.304327	Walking_Idle
15:23:17.962	-1.6688095	0.03351985	6.9721284	0.96616215	0.3281391	-0.5332365	-2.893649	1.1075447	9.304327	Walking_Idle
15:23:17.983	-1.6688095	0.03351985	6.9721284	0.96616215	0.3281391	-0.5332365	-2.893649	1.1075447	9.304327	Walking_Idle
15:23:18.004	-1.6688095	0.03351985	6.9721284	0.96616215	0.3281391	-0.5332365	-2.893649	1.1075447	9.304327	Walking_Idle
15:23:18.025	-1.6688095	0.03351985	6.9721284	0.96616215	0.3281391	-0.5332365	-2.893649	1.1075447	9.304327	Walking_Idle
15:23:18.047	-1.6688095	0.03351985	6.9721284	0.96616215	0.3281391	-0.5332365	-2.893649	1.1075447	9.304327	Walking_Idle
15:23:18.067	-1.6688095	0.03351985	6.9721284	0.96616215	0.3281391	-0.5332365	-2.893649	1.1075447	9.304327	Walking_Idle
15:23:18.088	-1.6688095	0.03351985	6.9721284	0.96616215	0.3281391	-0.5332365	-2.893649	1.1075447	9.304327	Walking_Idle
15:23:18.110	-1.6041641	1.4676905	6.936214	0.3485774	0.0147652235	-0.13556322	-2.373818	0.97449243	9.464974	Walking_Idle
15:23:18.131	-1.6041641	1.4676905	6.936214	0.3485774	0.0147652235	-0.13556322	-2.373818	0.97449243	9.464974	Walking_Idle
15:23:18.153	-1.6041641	1.4676905	6.936214	0.3485774	0.0147652235	-0.13556322	-2.373818	0.97449243	9.464974	Walking_Idle
15:23:18.175	-1.6041641	1.4676905	6.936214	0.3485774	0.0147652235	-0.13556322	-2.373818	0.97449243	9.464974	Walking_Idle
15:23:18.197	-1.6041641	1.4676905	6.936214	0.3485774	0.0147652235	-0.13556322	-2.373818	0.97449243	9.464974	Walking_Idle
15:23:18.218	-1.6041641	1.4676905	6.936214	0.3485774	0.0147652235	-0.13556322	-2.373818	0.97449243	9.464974	Walking_Idle
15:23:18.240	-1.6041641	1.4676905	6.936214	0.3485774	0.0147652235	-0.13556322	-2.373818	0.97449243	9.464974	Walking_Idle
15:23:18.261	-1.6041641	1.4676905	6.936214	0.3485774	0.0147652235	-0.13556322	-2.373818	0.97449243	9.464974	Walking_Idle
15:23:18.282	-1.6041641	1.4676905	6.936214	0.3485774	0.0147652235	-0.13556322	-2.373818	0.97449243	9.464974	Walking_Idle
15:23:18.303	-2.3272352	1.6975409	9.7135725	-0.1749341	0.119223185	0.14787826	-2.6236444	1.1633247	9.377289	Walking_Idle
15:23:18.325	-2.3272352	1.6975409	9.7135725	-0.1749341	0.119223185	0.14787826	-2.6236444	1.1633247	9.377289	Walking_Idle
15:23:18.346	-2.3272352	1.6975409	9.7135725	-0.1749341	0.119223185	0.14787826	-2.6236444	1.1633247	9.377289	Walking_Idle
15:23:18.368	-2.3272352	1.6975409	9.7135725	-0.1749341	0.119223185	0.14787826	-2.6236444	1.1633247	9.377289	Walking_Idle
15:23:18.389	-2.3272352	1.6975409	9.7135725	-0.1749341	0.119223185	0.14787826	-2.6236444	1.1633247	9.377289	Walking_Idle
15:23:18.410	-2.3272352	1.6975409	9.7135725	-0.1749341	0.119223185	0.14787826	-2.6236444	1.1633247	9.377289	Walking_Idle
15:23:18.431	-2.3272352	1.6975409	9.7135725	-0.1749341	0.119223185	0.14787826	-2.6236444	1.1633247	9.377289	Walking_Idle
15:23:18.452	-2.3272352	1.6975409	9.7135725	-0.1749341	0.119223185	0.14787826	-2.6236444	1.1633247	9.377289	Walking_Idle
15:23:18.474	-3.3495905	-0.9074302	12.57952	-0.31604397	-0.81173545	0.5632666	-2.8935423	0.8811487	9.328524	Walking_Idle
15:23:18.495	-3.3495905	-0.9074302	12.57952	-0.31604397	-0.81173545	0.5632666	-2.8935423	0.8811487	9.328524	Walking_Idle
15:23:18.517	-3.3495905	-0.9074302	12.57952	-0.31604397	-0.81173545	0.5632666	-2.8935423	0.8811487	9.328524	Walking_Idle
15:23:18.538	-3.3495905	-0.9074302	12.57952	-0.31604397	-0.81173545	0.5632666	-2.8935423	0.8811487	9.328524	Walking_Idle
15:23:18.559	-3.3495905	-0.9074302	12.57952	-0.31604397	-0.81173545	0.5632666	-2.8935423	0.8811487	9.328524	Walking_Idle
15:23:18.581	-3.3495905	-0.9074302	12.57952	-0.31604397	-0.81173545	0.5632666	-2.8935423	0.8811487	9.328524	Walking_Idle
15:23:18.602	-3.3495905	-0.9074302	12.57952	-0.31604397	-0.81173545	0.5632666	-2.8935423	0.8811487	9.328524	Walking_Idle
15:23:18.623	-3.3495905	-0.9074302	12.57952	-0.31604397	-0.81173545	0.5632666	-2.8935423	0.8811487	9.328524	Walking_Idle
15:23:18.645	-3.3495905	-0.9074302	12.57952	-0.31604397	-0.81173545	0.5632666	-2.8935423	0.8811487	9.328524	Walking_Idle
15:23:18.667	-2.020768	0.8332076	5.9186473	0.2502281	-0.16482916	0.5901447	-2.5704334	0.9438163	9.416606	Walking_Idle
15:23:18.689	-2.020768	0.8332076	5.9186473	0.2502281	-0.16482916	0.5901447	-2.5704334	0.9438163	9.416606	Walking_Idle
15:23:18.710	-2.020768	0.8332076	5.9186473	0.2502281	-0.16482916	0.5901447	-2.5704334	0.9438163	9.416606	Walking_Idle
15:23:18.731	-2.020768	0.8332076	5.9186473	0.2502281	-0.16482916	0.5901447	-2.5704334	0.9438163	9.416606	Walking_Idle
15:23:18.752	-2.020768	0.8332076	5.9186473	0.2502281	-0.16482916	0.5901447	-2.5704334	0.9438163	9.416606	Walking_Idle
15:23:18.773	-2.020768	0.8332076	5.9186473	0.2502281	-0.16482916	0.5901447	-2.5704334	0.9438163	9.416606	Walking_Idle
15:23:18.794	-2.020768	0.8332076	5.9186473	0.2502281	-0.16482916	0.5901447	-2.5704334	0.9438163	9.416606	Walking_Idle
15:23:18.815	-2.020768	0.8332076	5.9186473	0.2502281	-0.16482916	0.5901447	-2.5704334	0.9438163	9.416606	Walking_Idle
15:23:18.836	-1.9106313	1.8723229	10.427067	-0.3905695	-0.04754303	-0.0268292	-2.5462883	0.755639	9.440116	Walking_Idle
15:23:18.857	-1.9106313	1.8723229	10.427067	-0.3905695	-0.04754303	-0.0268292	-2.5462883	0.755639	9.440116	Walking_Idle
15:23:18.878	-1.9106313	1.8723229	10.427067	-0.3905695	-0.04754303	-0.0268292	-2.5462883	0.755639	9.440116	Walking_Idle
15:23:18.900	-1.9106313	1.8723229	10.427067	-0.3905695	-0.04754303	-0.0268292	-2.5462883	0.755639	9.440116	Walking_Idle
15:23:18.921	-1.9106313	1.8723229	10.427067	-0.3905695	-0.04754303	-0.0268292	-2.5462883	0.755639	9.440116	Walking_Idle
15:23:18.943	-1.9106313	1.8723229	10.427067	-0.3905695	-0.04754303	-0.0268292	-2.5462883	0.755639	9.440116	Walking_Idle
15:23:18.964	-1.9106313	1.8723229	10.427067	-0.3905695	-0.04754303	-0.0268292	-2.5462883	0.755639	9.440116	Walking_Idle
15:23:18.986	-1.9106313	1.8723229	10.427067	-0.3905695	-0.04754303	-0.0268292	-2.5462883	0.755639	9.440116	Walking_Idle
15:23:19.007	-1.9106313	1.8723229	10.427067	-0.3905695	-0.04754303	-0.0268292	-2.384347	1.0899634	9.449722	Walking_Idle
15:23:19.029	-3.057489	0.7134939	9.016839	-0.87681824	0.3702888	-0.051874675	-2.384347	1.0899634	9.449722	Walking_Idle
15:23:19.050	-3.057489	0.7134939	9.016839	-0.87681824	0.3702888	-0.051874675	-2.384347	1.0899634	9.449722	Walking_Idle
15:23:19.071	-3.057489	0.7134939	9.016839	-0.87681824	0.3702888	-0.051874675	-2.384347	1.0899634	9.449722	Walking_Idle
15:23:19.092	-3.057489	0.7134939	9.016839	-0.87681824	0.3702888	-0.051874675	-2.384347	1.0899634	9.449722	Walking_Idle
15:23:19.114	-3.057489	0.7134939	9.016839	-0.87681824	0.3702888	-0.051874675	-2.384347	1.0899634	9.449722	Walking_Idle
15:23:19.135	-3.057489	0.7134939	9.016839	-0.87681824	0.3702888	-0.051874675	-2.384347	1.0899634	9.449722	Walking_Idle
15:23:19.156	-3.057489	0.7134939	9.016839	-0.87681824	0.3702888	-0.051874675	-2.384347	1.0899634	9.449722	Walking_Idle
15:23:19.178	-3.057489	0.7134939	9.016839	-0.87681824	0.3702888	-0.051874675	-2.384347	1.0899634	9.449722	Walking_Idle
15:23:19.198	-1.498816	-0.68715686	9.830893	0.0590273	0.14915557	-0.9638965	-2.238714	0.28522336	9.543437	Walking_Idle
15:23:19.220	-1.498816	-0.68715686	9.830893	0.0590273	0.14915557	-0.9638965	-2.238714	0.28522336	9.543437	Walking_Idle
15:23:19.241	-1.498816	-0.68715686	9.830893	0.0590273	0.14915557	-0.9638965	-2.238714	0.28522336	9.543437	Walking_Idle
15:23:19.262	-1.498816	-0.68715686	9.830893	0.0590273	0.14915557	-0.9638965	-2.238714	0.28522336	9.543437	Walking_Idle
15:23:19.284	-1.498816	-0.68715686	9.830893	0.0590273	0.14915557	-0.9638965	-2.238714	0.28522336	9.543437	Walking_Idle
15:23:19.305	-1.498816	-0.68715686	9.830893	0.0590273	0.14915557	-0.9638965	-2.238714	0.28522336	9.543437	Walking_Idle
15:23:19.326	-1.498816	-0.68715686	9.830893	0.0590273	0.14915557	-0.9638965	-2.238714	0.28522336	9.543437	Walking_Idle
15:23:19.348	-1.498816	-0.68715686	9.830893	0.0590273	0.14915557	-0.9638965	-2.238714	0.28522336	9.543437	Walking_Idle
15:23:19.369	-1.1348863	0.83081335	7.676045	-0.08330431	-0.037769187	-0.04393343	-2.4987283	0.62466645	9.462375	Walking_Idle
15:23:19.390	-1.1348863	0.83081335	7.676045	-0.08330431	-0.037769187	-0.04393343	-2.4987283	0.62466645	9.462375	Walking_Idle
15:23:19.412	-1.1348863	0.83081335	7.676045	-0.08330431	-0.037769187	-0.04393343	-2.4987283	0.62466645	9.462375	Walking_Idle
15:23:19.433	-1.1348863	0.83081335	7.676045	-0.08330431	-0.037769187	-0.04393343	-2.4987283	0.62466645	9.462375	Walking_Idle
15:23:19.454	-1.1348863	0.83081335	7.676045	-0.08330431	-0.037769187	-0.04393343	-2.4987283	0.62466645	9.462375	Walking_Idle
15:23:19.476	-1.1348863	0.83081335	7.676045	-0.08330431	-0.037769187	-0.04393343	-2.4987283	0.62466645	9.462375	Walking_Idle
15:23:19.497	-1.1348863	0.83081335	7.676045	-0.08330431	-0.037769187	-0.04393343	-2.4987283	0.62466645	9.462375	Walking_Idle
15:23:19.518	-1.1348863	0.83081335	7.676045	-0.08330431	-0.037769187	-0.04393343	-2.4987283	0.62466645	9.462375	Walking_Idle
15:23:19.539	-1.1348863	0.83081335	7.676045	-0.08330431	-0.037769187	-0.04393343	-2.4987283	0.62466645	9.462375	Walking_Idle
15:23:19.561	-4.520391	2.2147043	10.661706	0.14393756	0.3214196	-0.12212417	-2.8793228	0.7263634	9.346244	Walking_Idle
15:23:19.582	-4.520391	2.2147043	10.661706	0.14393756	0.3214196	-0.12212417	-2.8793228	0.7263634	9.346244	Walking_Idle
15:23:19.604	-4.520391	2.2147043	10.661706	0.14393756	0.3214196	-0.12212417	-2.8793228	0.7263634	9.346244	Walking_Idle
15:23:19.625	-4.520391	2.2147043	10.661706	0.14393756	0.3214196	-0.12212417	-2.8793228	0.7263634	9.346244	Walking_Idle
15:23:19.646	-4.520391	2.2147043	10.661706	0.14393756	0.3214196	-0.12212417	-2.8793228	0.7263634	9.346244	Walking_Idle
15:23:19.668	-4.520391	2.2147043	10.661706	0.14393756	0.3214196	-0.12212417	-2.8793228	0.7263634	9.346244	Walking_Idle
15:23:19.689	-4.520391	2.2147043	10.661706	0.14393756	0.3214196	-0.12212417	-2.8793228	0.7263634	9.346244	Walking_Idle
15:23:19.710	-4.520391	2.2147043	10.661706	0.14393756	0.3214196	-0.12212417	-2.8793228	0.7263634	9.346244	Walking_Idle
15:23:19.732	-2.7342618	-0.68236834	5.418244	0.56421286	0.018430416	0.2999837	-2.8409033	0.6179739	9.365776	Walking_Idle
15:23:19.754	-2.7342618	-0.68236834	5.418244	0.56421286	0.018430416	0.2999837	-2.8409033	0.6179739	9.365776	Walking_Idle
15:23:19.775	-2.7342618	-0.68236834	5.418244	0.56421286	0.018430416	0.2999837	-2.8409033	0.6179739	9.365776	Walking_Idle
15:23:19.796	-2.7342618	-0.68236834	5.418244	0.56421286	0.018430416	0.2999837	-2.8409033	0.6179739	9.365776	Walking_Idle
15:23:19.817	-2.7342618	-0.68236834	5.418244	0.56421286	0.018430416	0.2999837	-2.8409033	0.6179739	9.365776	Walking_Idle
15:23:19.839	-2.7342618	-0.68236834	5.418244	0.56421286	0.018430416	0.2999837	-2.8409033	0.6179739	9.365776	Walking_Idle
15:23:19.861	-2.7342618	-0.68236834	5.418244	0.56421286	0.018430416	0.2999837	-2.8409033	0.6179739	9.365776	Walking_Idle
15:23:19.881	-2.7342618	-0.68236834	5.418244	0.56421286	0.018430416	0.2999837	-2.8409033	0.6179739	9.365776	Walking_Idle
15:23:19.903	-2.7342618	-0.68236834	5.418244	0.56421286	0.018430416	0.2999837	-2.8409033	0.6179739	9.365776	Walking_Idle
15:23:19.925	-1.6712039	1.3144568	6.4789076	-0.13400611	0.08073867	0.34579858	-3.0506458	0.6372829	9.298268	Walking_Idle
15:23:19.946	-1.6712039	1.3144568	6.4789076	-0.13400611	0.08073867	0.34579858	-3.0506458	0.6372829	9.298268	Walking_Idle
15:23:19.968	-1.6712039	1.3144568	6.4789076	-0.13400611	0.08073867	0.34579858	-3.0506458	0.6372829	9.298268	Walking_Idle
15:23:19.990	-1.6712039	1.3144568	6.4789076	-0.13400611	0.08073867	0.34579858	-3.0506458	0.6372829	9.298268	Walking_Idle
15:23:20.011	-1.6712039	1.3144568	6.4789076	-0.13400611	0.08073867	0.34579858	-3.0506458	0.6372829	9.298268	Walking_Idle
15:23:20.032	-1.6712039	1.3144568	6.4789076	-0.13400611	0.08073867	0.34579858	-3.0506458	0.6372829	9.298268	Walking_Idle
15:23:20.054	-1.6712039	1.3144568	6.4789076	-0.13400611	0.08073867	0.34579858	-3.0506458	0.6372829	9.298268	Walking_Idle
15:23:20.075	-1.6712039	1.3144568	6.4789076	-0.13400611	0.08073867	0.34579858	-3.0506458	0.6372829	9.298268	Walking_Idle
15:23:20.097	-3.9673133	1.8579572	10.422278	0.0749098	-0.19537242	-0.15450004	-2.911714	0.6112649	9.344444	Walking_Idle
15:23:20.118	-3.9673133	1.8579572	10.422278	0.0749098	-0.19537242	-0.15450004	-2.911714	0.6112649	9.344444	Walking_Idle
15:23:20.139	-3.9673133	1.8579572	10.422278	0.0749098	-0.19537242	-0.15450004	-2.911714	0.6112649	9.344444	Walking_Idle
15:23:20.161	-3.9673133	1.8579572	10.422278	0.0749098	-0.19537242	-0.15450004	-2.911714	0.6112649	9.344444	Walking_Idle
15:23:20.182	-3.9673133	1.8579572	10.422278	0.0749098	-0.19537242	-0.15450004	-2.911714	0.6112649	9.344444	Walking_Idle
15:23:20.204	-3.9673133	1.8579572	10.422278	0.0749098	-0.19537242	-0.15450004	-2.911714	0.6112649	9.344444	Walking_Idle
15:23:20.225	-3.9673133	1.8579572	10.422278	0.0749098	-0.19537242	-0.15450004	-2.911714	0.6112649	9.344444	Walking_Idle
15:23:20.246	-3.9673133	1.8579572	10.422278	0.0749098	-0.19537242	-0.15450004	-2.911714	0.6112649	9.344444	Walking_Idle
15:23:20.267	-3.9673133	1.8579572	10.422278	0.0749098	-0.19537242	-0.15450004	-2.911714	0.6112649	9.344444	Walking_Idle
15:23:20.290	-0.64166564	-1.6759924	14.145375	0.48785472	-0.0060041943	0.5754839	-2.9238741	0.750759	9.330471	Walking_Idle
15:23:20.311	-0.64166564	-1.6759924	14.145375	0.48785472	-0.0060041943	0.5754839	-2.9238741	0.750759	9.330471	Walking_Idle
15:23:20.331	-0.64166564	-1.6759924	14.145375	0.48785472	-0.0060041943	0.5754839	-2.9238741	0.750759	9.330471	Walking_Idle
15:23:20.352	-0.64166564	-1.6759924	14.145375	0.48785472	-0.0060041943	0.5754839	-2.9238741	0.750759	9.330471	Walking_Idle
15:23:20.373	-0.64166564	-1.6759924	14.145375	0.48785472	-0.0060041943	0.5754839	-2.9238741	0.750759	9.330471	Walking_Idle
15:23:20.396	-0.64166564	-1.6759924	14.145375	0.48785472	-0.0060041943	0.5754839	-2.9238741	0.750759	9.330471	Walking_Idle
15:23:20.418	-0.64166564	-1.6759924	14.145375	0.48785472	-0.0060041943	0.5754839	-2.9238741	0.750759	9.330471	Walking_Idle
15:23:20.438	-0.64166564	-1.6759924	14.145375	0.48785472	-0.0060041943	0.5754839	-2.9238741	0.750759	9.330471	Walking_Idle
15:23:20.460	-1.6759924	0.105348095	8.097438	0.7731288	0.29026544	-0.43549806	-3.0262046	0.9209452	9.2824745	Walking_Idle
15:23:20.481	-1.6759924	0.105348095	8.097438	0.7731288	0.29026544	-0.43549806	-3.0262046	0.9209452	9.2824745	Walking_Idle
15:23:20.503	-1.6759924	0.105348095	8.097438	0.7731288	0.29026544	-0.43549806	-3.0262046	0.9209452	9.2824745	Walking_Idle
15:23:20.523	-1.6759924	0.105348095	8.097438	0.7731288	0.29026544	-0.43549806	-3.0262046	0.9209452	9.2824745	Walking_Idle
15:23:20.544	-1.6759924	0.105348095	8.097438	0.7731288	0.29026544	-0.43549806	-3.0262046	0.9209452	9.2824745	Walking_Idle
15:23:20.565	-1.6759924	0.105348095	8.097438	0.7731288	0.29026544	-0.43549806	-3.0262046	0.9209452	9.2824745	Walking_Idle
15:23:20.587	-1.6759924	0.105348095	8.097438	0.7731288	0.29026544	-0.43549806	-3.0262046	0.9209452	9.2824745	Walking_Idle
15:23:20.608	-1.6759924	0.105348095	8.097438	0.7731288	0.29026544	-0.43549806	-3.0262046	0.9209452	9.2824745	Walking_Idle
15:23:20.630	-2.4996228	2.7151077	7.4414062	0.13049853	0.42526665	0.12527624	-3.4064047	1.6956315	9.0383415	Walking_Idle
15:23:20.651	-2.4996228	2.7151077	7.4414062	0.13049853	0.42526665	0.12527624	-3.4064047	1.6956315	9.0383415	Walking_Idle
15:23:20.672	-2.4996228	2.7151077	7.4414062	0.13049853	0.42526665	0.12527624	-3.4064047	1.6956315	9.0383415	Walking_Idle
15:23:20.693	-2.4996228	2.7151077	7.4414062	0.13049853	0.42526665	0.12527624	-3.4064047	1.6956315	9.0383415	Walking_Idle
15:23:20.715	-2.4996228	2.7151077	7.4414062	0.13049853	0.42526665	0.12527624	-3.4064047	1.6956315	9.0383415	Walking_Idle
15:23:20.736	-2.4996228	2.7151077	7.4414062	0.13049853	0.42526665	0.12527624	-3.4064047	1.6956315	9.0383415	Walking_Idle
15:23:20.758	-2.4996228	2.7151077	7.4414062	0.13049853	0.42526665	0.12527624	-3.4064047	1.6956315	9.0383415	Walking_Idle
15:23:20.779	-2.4996228	2.7151077	7.4414062	0.13049853	0.42526665	0.12527624	-3.4064047	1.6956315	9.0383415	Walking_Idle
15:23:20.801	-2.4996228	2.7151077	7.4414062	0.13049853	0.42526665	0.12527624	-3.4064047	1.6956315	9.0383415	Walking_Idle
15:23:20.822	-6.737489	0.967287	11.305766	-0.6672915	0.6561737	0.3262509	-3.9004261	1.4731932	8.876189	Walking_Idle
15:23:20.844	-6.737489	0.967287	11.305766	-0.6672915	0.6561737	0.3262509	-3.9004261	1.4731932	8.876189	Walking_Idle
15:23:20.865	-6.737489	0.967287	11.305766	-0.6672915	0.6561737	0.3262509	-3.9004261	1.4731932	8.876189	Walking_Idle
15:23:20.885	-6.737489	0.967287	11.305766	-0.6672915	0.6561737	0.3262509	-3.9004261	1.4731932	8.876189	Walking_Idle
15:23:20.906	-6.737489	0.967287	11.305766	-0.6672915	0.6561737	0.3262509	-3.9004261	1.4731932	8.876189	Walking_Idle
15:23:20.928	-6.737489	0.967287	11.305766	-0.6672915	0.6561737	0.3262509	-3.9004261	1.4731932	8.876189	Walking_Idle
15:23:20.949	-6.737489	0.967287	11.305766	-0.6672915	0.6561737	0.3262509	-3.9004261	1.4731932	8.876189	Walking_Idle
15:23:20.970	-6.737489	0.967287	11.305766	-0.6672915	0.6561737	0.3262509	-3.9004261	1.4731932	8.876189	Walking_Idle
15:23:20.991	-4.7981267	1.2881198	5.4326096	0.27405185	-0.1691052	0.6445117	-4.2282495	1.4887736	8.722146	Walking_Idle
15:23:21.012	-4.7981267	1.2881198	5.4326096	0.27405185	-0.1691052	0.6445117	-4.2282495	1.4887736	8.722146	Walking_Idle
15:23:21.034	-4.7981267	1.2881198	5.4326096	0.27405185	-0.1691052	0.6445117	-4.2282495	1.4887736	8.722146	Walking_Idle
15:23:21.055	-4.7981267	1.2881198	5.4326096	0.27405185	-0.1691052	0.6445117	-4.2282495	1.4887736	8.722146	Walking_Idle
15:23:21.076	-4.7981267	1.2881198	5.4326096	0.27405185	-0.1691052	0.6445117	-4.2282495	1.4887736	8.722146	Walking_Idle
15:23:21.098	-4.7981267	1.2881198	5.4326096	0.27405185	-0.1691052	0.6445117	-4.2282495	1.4887736	8.722146	Walking_Idle
15:23:21.119	-4.7981267	1.2881198	5.4326096	0.27405185	-0.1691052	0.6445117	-4.2282495	1.4887736	8.722146	Walking_Idle
15:23:21.140	-4.7981267	1.2881198	5.4326096	0.27405185	-0.1691052	0.6445117	-4.2282495	1.4887736	8.722146	Walking_Idle
15:23:21.162	-4.7981267	1.2881198	5.4326096	0.27405185	-0.1691052	0.6445117	-4.2282495	1.4887736	8.722146	Walking_Idle
15:23:21.183	-2.4948344	2.4373717	9.076695	-0.59826374	-0.40551007	0.2627209	-3.9662166	1.6026973	8.824446	Walking_Idle
15:23:21.205	-2.4948344	2.4373717	9.076695	-0.59826374	-0.40551007	0.2627209	-3.9662166	1.6026973	8.824446	Walking_Idle
15:23:21.225	-2.4948344	2.4373717	9.076695	-0.59826374	-0.40551007	0.2627209	-3.9662166	1.6026973	8.824446	Walking_Idle
15:23:21.246	-2.4948344	2.4373717	9.076695	-0.59826374	-0.40551007	0.2627209	-3.9662166	1.6026973	8.824446	Walking_Idle
15:23:21.268	-2.4948344	2.4373717	9.076695	-0.59826374	-0.40551007	0.2627209	-3.9662166	1.6026973	8.824446	Walking_Idle
15:23:21.289	-2.4948344	2.4373717	9.076695	-0.59826374	-0.40551007	0.2627209	-3.9662166	1.6026973	8.824446	Walking_Idle
15:23:21.310	-2.4948344	2.4373717	9.076695	-0.59826374	-0.40551007	0.2627209	-3.9662166	1.6026973	8.824446	Walking_Idle
15:23:21.331	-2.4948344	2.4373717	9.076695	-0.59826374	-0.40551007	0.2627209	-3.9662166	1.6026973	8.824446	Walking_Idle
15:23:21.353	-3.6440864	3.7853484	8.801354	0.7657984	-0.11901427	-0.33653787	-3.5169024	2.0669472	8.917931	Walking_Idle
15:23:21.375	-3.6440864	3.7853484	8.801354	0.7657984	-0.11901427	-0.33653787	-3.5169024	2.0669472	8.917931	Walking_Idle
15:23:21.396	-3.6440864	3.7853484	8.801354	0.7657984	-0.11901427	-0.33653787	-3.5169024	2.0669472	8.917931	Walking_Idle
15:23:21.417	-3.6440864	3.7853484	8.801354	0.7657984	-0.11901427	-0.33653787	-3.5169024	2.0669472	8.917931	Walking_Idle
15:23:21.439	-3.6440864	3.7853484	8.801354	0.7657984	-0.11901427	-0.33653787	-3.5169024	2.0669472	8.917931	Walking_Idle
15:23:21.460	-3.6440864	3.7853484	8.801354	0.7657984	-0.11901427	-0.33653787	-3.5169024	2.0669472	8.917931	Walking_Idle
15:23:21.483	-3.6440864	3.7853484	8.801354	0.7657984	-0.11901427	-0.33653787	-3.5169024	2.0669472	8.917931	Walking_Idle
15:23:21.505	-3.6440864	3.7853484	8.801354	0.7657984	-0.11901427	-0.33653787	-3.5169024	2.0669472	8.917931	Walking_Idle
15:23:21.526	-3.6440864	3.7853484	8.801354	0.7657984	-0.11901427	-0.33653787	-3.5169024	2.0669472	8.917931	Walking_Idle
15:23:21.549	-2.4373717	0.81165916	6.8428373	0.44814846	0.19191614	-0.594323	-3.4691446	1.9542373	8.961939	Walking_Idle
15:23:21.573	-2.4373717	0.81165916	6.8428373	0.44814846	0.19191614	-0.594323	-3.4691446	1.9542373	8.961939	Walking_Idle
15:23:21.595	-2.4373717	0.81165916	6.8428373	0.44814846	0.19191614	-0.594323	-3.4691446	1.9542373	8.961939	Walking_Idle
15:23:21.619	-2.4373717	0.81165916	6.8428373	0.44814846	0.19191614	-0.594323	-3.4691446	1.9542373	8.961939	Walking_Idle
15:23:21.642	-2.4373717	0.81165916	6.8428373	0.44814846	0.19191614	-0.594323	-3.4691446	1.9542373	8.961939	Walking_Idle
15:23:21.665	-2.4373717	0.81165916	6.8428373	0.44814846	0.19191614	-0.594323	-3.4691446	1.9542373	8.961939	Walking_Idle
15:23:21.687	-2.4373717	0.81165916	6.8428373	0.44814846	0.19191614	-0.594323	-3.4691446	1.9542373	8.961939	Walking_Idle
15:23:21.710	-2.4373717	0.81165916	6.8428373	0.44814846	0.19191614	-0.594323	-3.4691446	1.9542373	8.961939	Walking_Idle
15:23:21.733	-3.047912	2.5666625	7.3480296	0.052918643	0.0062131104	-0.28094915	-3.6686587	1.7668953	8.921288	Walking_Idle
15:23:21.755	-3.047912	2.5666625	7.3480296	0.052918643	0.0062131104	-0.28094915	-3.6686587	1.7668953	8.921288	Walking_Idle
15:23:21.777	-3.047912	2.5666625	7.3480296	0.052918643	0.0062131104	-0.28094915	-3.6686587	1.7668953	8.921288	Walking_Idle
15:23:21.799	-3.047912	2.5666625	7.3480296	0.052918643	0.0062131104	-0.28094915	-3.6686587	1.7668953	8.921288	Walking_Idle
15:23:21.821	-3.047912	2.5666625	7.3480296	0.052918643	0.0062131104	-0.28094915	-3.6686587	1.7668953	8.921288	Walking_Idle
15:23:21.843	-3.047912	2.5666625	7.3480296	0.052918643	0.0062131104	-0.28094915	-3.6686587	1.7668953	8.921288	Walking_Idle
15:23:21.864	-3.047912	2.5666625	7.3480296	0.052918643	0.0062131104	-0.28094915	-3.6686587	1.7668953	8.921288	Walking_Idle
15:23:21.886	-3.047912	2.5666625	7.3480296	0.052918643	0.0062131104	-0.28094915	-3.6686587	1.7668953	8.921288	Walking_Idle
15:23:21.908	-2.6600394	1.1085492	11.109435	0.22029571	0.2768264	0.4600304	-2.649965	1.4218547	9.334151	Walking_Idle
15:23:21.929	-2.6600394	1.1085492	11.109435	0.22029571	0.2768264	0.4600304	-2.649965	1.4218547	9.334151	Walking_Idle
15:23:21.951	-2.6600394	1.1085492	11.109435	0.22029571	0.2768264	0.4600304	-2.649965	1.4218547	9.334151	Walking_Idle
15:23:21.973	-2.6600394	1.1085492	11.109435	0.22029571	0.2768264	0.4600304	-2.649965	1.4218547	9.334151	Walking_Idle
15:23:21.996	-2.6600394	1.1085492	11.109435	0.22029571	0.2768264	0.4600304	-2.649965	1.4218547	9.334151	Walking_Idle
15:23:22.019	-2.6600394	1.1085492	11.109435	0.22029571	0.2768264	0.4600304	-2.649965	1.4218547	9.334151	Walking_Idle
15:23:22.041	-2.6600394	1.1085492	11.109435	0.22029571	0.2768264	0.4600304	-2.649965	1.4218547	9.334151	Walking_Idle
15:23:22.063	-2.6600394	1.1085492	11.109435	0.22029571	0.2768264	0.4600304	-2.649965	1.4218547	9.334151	Walking_Idle
15:23:22.086	-2.4589202	0.43575802	7.5299945	0.6576752	-0.18620944	0.049528953	-2.9703202	1.4924204	9.226064	Walking_Idle
15:23:22.109	-2.4589202	0.43575802	7.5299945	0.6576752	-0.18620944	0.049528953	-2.9703202	1.4924204	9.226064	Walking_Idle
15:23:22.133	-2.4589202	0.43575802	7.5299945	0.6576752	-0.18620944	0.049528953	-2.9703202	1.4924204	9.226064	Walking_Idle
15:23:22.155	-2.4589202	0.43575802	7.5299945	0.6576752	-0.18620944	0.049528953	-2.9703202	1.4924204	9.226064	Walking_Idle
15:23:22.178	-2.4589202	0.43575802	7.5299945	0.6576752	-0.18620944	0.049528953	-2.9703202	1.4924204	9.226064	Walking_Idle
15:23:22.201	-2.4589202	0.43575802	7.5299945	0.6576752	-0.18620944	0.049528953	-2.9703202	1.4924204	9.226064	Walking_Idle
15:23:22.223	-2.4589202	0.43575802	7.5299945	0.6576752	-0.18620944	0.049528953	-2.9703202	1.4924204	9.226064	Walking_Idle
15:23:22.247	-2.4589202	0.43575802	7.5299945	0.6576752	-0.18620944	0.049528953	-2.9703202	1.4924204	9.226064	Walking_Idle
15:23:22.269	-2.6935592	2.0351336	5.897099	-0.104684584	0.048362814	0.25783402	-3.0881877	1.5777214	9.173018	Walking_Idle
15:23:22.292	-2.6935592	2.0351336	5.897099	-0.104684584	0.048362814	0.25783402	-3.0881877	1.5777214	9.173018	Walking_Idle
15:23:22.314	-2.6935592	2.0351336	5.897099	-0.104684584	0.048362814	0.25783402	-3.0881877	1.5777214	9.173018	Walking_Idle
15:23:22.337	-2.6935592	2.0351336	5.897099	-0.104684584	0.048362814	0.25783402	-3.0881877	1.5777214	9.173018	Walking_Idle
15:23:22.361	-2.6935592	2.0351336	5.897099	-0.104684584	0.048362814	0.25783402	-3.0881877	1.5777214	9.173018	Walking_Idle
15:23:22.384	-2.6935592	2.0351336	5.897099	-0.104684584	0.048362814	0.25783402	-3.0881877	1.5777214	9.173018	Walking_Idle
15:23:22.407	-2.6935592	2.0351336	5.897099	-0.104684584	0.048362814	0.25783402	-3.0881877	1.5777214	9.173018	Walking_Idle
15:23:22.430	-2.6935592	2.0351336	5.897099	-0.104684584	0.048362814	0.25783402	-3.0881877	1.5777214	9.173018	Walking_Idle
15:23:22.454	-3.284945	2.8898897	9.404712	0.06574682	-0.07442111	-0.030494392	-3.040094	1.3671345	9.222752	Walking_Idle
15:23:22.477	-3.284945	2.8898897	9.404712	0.06574682	-0.07442111	-0.030494392	-3.040094	1.3671345	9.222752	Walking_Idle
15:23:22.499	-3.284945	2.8898897	9.404712	0.06574682	-0.07442111	-0.030494392	-3.040094	1.3671345	9.222752	Walking_Idle
15:23:22.522	-3.284945	2.8898897	9.404712	0.06574682	-0.07442111	-0.030494392	-3.040094	1.3671345	9.222752	Walking_Idle
15:23:22.545	-3.284945	2.8898897	9.404712	0.06574682	-0.07442111	-0.030494392	-3.040094	1.3671345	9.222752	Walking_Idle
15:23:22.568	-3.284945	2.8898897	9.404712	0.06574682	-0.07442111	-0.030494392	-3.040094	1.3671345	9.222752	Walking_Idle
15:23:22.592	-3.284945	2.8898897	9.404712	0.06574682	-0.07442111	-0.030494392	-3.040094	1.3671345	9.222752	Walking_Idle
15:23:22.616	-3.8619652	-0.6344828	15.653769	-1.2439482	0.5138421	0.14971086	-2.9849482	1.5151612	9.217631	Walking_Idle
15:23:22.639	-3.8619652	-0.6344828	15.653769	-1.2439482	0.5138421	0.14971086	-2.9849482	1.5151612	9.217631	Walking_Idle
15:23:22.662	-3.8619652	-0.6344828	15.653769	-1.2439482	0.5138421	0.14971086	-2.9849482	1.5151612	9.217631	Walking_Idle
15:23:22.684	-3.8619652	-0.6344828	15.653769	-1.2439482	0.5138421	0.14971086	-2.9849482	1.5151612	9.217631	Walking_Idle
15:23:22.708	-3.8619652	-0.6344828	15.653769	-1.2439482	0.5138421	0.14971086	-2.9849482	1.5151612	9.217631	Walking_Idle
15:23:22.731	-3.8619652	-0.6344828	15.653769	-1.2439482	0.5138421	0.14971086	-2.9849482	1.5151612	9.217631	Walking_Idle
15:23:22.754	-3.8619652	-0.6344828	15.653769	-1.2439482	0.5138421	0.14971086	-2.9849482	1.5151612	9.217631	Walking_Idle
15:23:22.777	-3.8619652	-0.6344828	15.653769	-1.2439482	0.5138421	0.14971086	-2.9849482	1.5151612	9.217631	Walking_Idle
15:23:22.799	-1.924997	0.600963	8.626573	0.4108857	0.15709683	-0.9351858	-3.042806	1.1173016	9.25545	Walking_Idle
15:23:22.824	-1.924997	0.600963	8.626573	0.4108857	0.15709683	-0.9351858	-3.042806	1.1173016	9.25545	Walking_Idle
15:23:22.847	-1.924997	0.600963	8.626573	0.4108857	0.15709683	-0.9351858	-3.042806	1.1173016	9.25545	Walking_Idle
15:23:22.871	-1.924997	0.600963	8.626573	0.4108857	0.15709683	-0.9351858	-3.042806	1.1173016	9.25545	Walking_Idle
15:23:22.893	-1.924997	0.600963	8.626573	0.4108857	0.15709683	-0.9351858	-3.042806	1.1173016	9.25545	Walking_Idle
15:23:22.917	-1.924997	0.600963	8.626573	0.4108857	0.15709683	-0.9351858	-3.042806	1.1173016	9.25545	Walking_Idle
15:23:22.941	-1.924997	0.600963	8.626573	0.4108857	0.15709683	-0.9351858	-3.042806	1.1173016	9.25545	Walking_Idle
15:23:22.964	-1.924997	0.600963	8.626573	0.4108857	0.15709683	-0.9351858	-3.042806	1.1173016	9.25545	Walking_Idle
15:23:22.987	-2.403852	1.8651401	8.628966	0.09995527	0.014154359	-0.103798226	-3.2362943	1.465217	9.140564	Walking_Idle
15:23:23.010	-2.403852	1.8651401	8.628966	0.09995527	0.014154359	-0.103798226	-3.2362943	1.465217	9.140564	Walking_Idle
15:23:23.033	-2.403852	1.8651401	8.628966	0.09995527	0.014154359	-0.103798226	-3.2362943	1.465217	9.140564	Walking_Idle
15:23:23.057	-2.403852	1.8651401	8.628966	0.09995527	0.014154359	-0.103798226	-3.2362943	1.465217	9.140564	Walking_Idle
15:23:23.080	-2.403852	1.8651401	8.628966	0.09995527	0.014154359	-0.103798226	-3.2362943	1.465217	9.140564	Walking_Idle
15:23:23.103	-2.403852	1.8651401	8.628966	0.09995527	0.014154359	-0.103798226	-3.2362943	1.465217	9.140564	Walking_Idle
15:23:23.126	-2.403852	1.8651401	8.628966	0.09995527	0.014154359	-0.103798226	-3.2362943	1.465217	9.140564	Walking_Idle
15:23:23.149	-2.403852	1.8651401	8.628966	0.09995527	0.014154359	-0.103798226	-3.2362943	1.465217	9.140564	Walking_Idle
15:23:23.173	-5.8061166	0.53392327	10.08708	-0.5524488	0.11861231	0.19002795	-2.9719117	1.3412019	9.248746	Walking_Idle
15:23:23.196	-5.8061166	0.53392327	10.08708	-0.5524488	0.11861231	0.19002795	-2.9719117	1.3412019	9.248746	Walking_Idle
15:23:23.219	-5.8061166	0.53392327	10.08708	-0.5524488	0.11861231	0.19002795	-2.9719117	1.3412019	9.248746	Walking_Idle
15:23:23.243	-5.8061166	0.53392327	10.08708	-0.5524488	0.11861231	0.19002795	-2.9719117	1.3412019	9.248746	Walking_Idle
15:23:23.266	-5.8061166	0.53392327	10.08708	-0.5524488	0.11861231	0.19002795	-2.9719117	1.3412019	9.248746	Walking_Idle
15:23:23.289	-5.8061166	0.53392327	10.08708	-0.5524488	0.11861231	0.19002795	-2.9719117	1.3412019	9.248746	Walking_Idle
15:23:23.313	-5.8061166	0.53392327	10.08708	-0.5524488	0.11861231	0.19002795	-2.9719117	1.3412019	9.248746	Walking_Idle
15:23:23.336	-4.371946	0.7948992	6.761432	0.0009950994	0.11983404	0.81799746	-3.3123024	1.1738173	9.155391	Walking_Idle
15:23:23.360	-4.371946	0.7948992	6.761432	0.0009950994	0.11983404	0.81799746	-3.3123024	1.1738173	9.155391	Walking_Idle
15:23:23.383	-4.371946	0.7948992	6.761432	0.0009950994	0.11983404	0.81799746	-3.3123024	1.1738173	9.155391	Walking_Idle
15:23:23.406	-4.371946	0.7948992	6.761432	0.0009950994	0.11983404	0.81799746	-3.3123024	1.1738173	9.155391	Walking_Idle
15:23:23.429	-4.371946	0.7948992	6.761432	0.0009950994	0.11983404	0.81799746	-3.3123024	1.1738173	9.155391	Walking_Idle
15:23:23.452	-4.371946	0.7948992	6.761432	0.0009950994	0.11983404	0.81799746	-3.3123024	1.1738173	9.155391	Walking_Idle
15:23:23.475	-4.371946	0.7948992	6.761432	0.0009950994	0.11983404	0.81799746	-3.3123024	1.1738173	9.155391	Walking_Idle
15:23:23.499	-4.371946	0.7948992	6.761432	0.0009950994	0.11983404	0.81799746	-3.3123024	1.1738173	9.155391	Walking_Idle
15:23:23.521	-2.631308	1.8771114	8.281796	-0.50235784	-0.09946658	0.5608232	-3.563464	1.3470595	9.036456	Walking_Idle
15:23:23.544	-2.631308	1.8771114	8.281796	-0.50235784	-0.09946658	0.5608232	-3.563464	1.3470595	9.036456	Walking_Idle
15:23:23.567	-2.631308	1.8771114	8.281796	-0.50235784	-0.09946658	0.5608232	-3.563464	1.3470595	9.036456	Walking_Idle
15:23:23.590	-2.631308	1.8771114	8.281796	-0.50235784	-0.09946658	0.5608232	-3.563464	1.3470595	9.036456	Walking_Idle
15:23:23.613	-2.631308	1.8771114	8.281796	-0.50235784	-0.09946658	0.5608232	-3.563464	1.3470595	9.036456	Walking_Idle
15:23:23.637	-2.631308	1.8771114	8.281796	-0.50235784	-0.09946658	0.5608232	-3.563464	1.3470595	9.036456	Walking_Idle
15:23:23.660	-2.631308	1.8771114	8.281796	-0.50235784	-0.09946658	0.5608232	-3.563464	1.3470595	9.036456	Walking_Idle
15:23:23.683	-2.631308	1.8771114	8.281796	-0.50235784	-0.09946658	0.5608232	-3.563464	1.3470595	9.036456	Walking_Idle
15:23:23.706	-2.2266755	3.3687446	9.411894	0.13905065	-0.121457726	0.25539055	-3.1399546	1.5057774	9.167535	Walking_Idle
15:23:23.729	-2.2266755	3.3687446	9.411894	0.13905065	-0.121457726	0.25539055	-3.1399546	1.5057774	9.167535	Walking_Idle
15:23:23.753	-2.2266755	3.3687446	9.411894	0.13905065	-0.121457726	0.25539055	-3.1399546	1.5057774	9.167535	Walking_Idle
15:23:23.776	-2.2266755	3.3687446	9.411894	0.13905065	-0.121457726	0.25539055	-3.1399546	1.5057774	9.167535	Walking_Idle
15:23:23.797	-2.2266755	3.3687446	9.411894	0.13905065	-0.121457726	0.25539055	-3.1399546	1.5057774	9.167535	Walking_Idle
15:23:23.821	-2.2266755	3.3687446	9.411894	0.13905065	-0.121457726	0.25539055	-3.1399546	1.5057774	9.167535	Walking_Idle
15:23:23.843	-2.2266755	3.3687446	9.411894	0.13905065	-0.121457726	0.25539055	-3.1399546	1.5057774	9.167535	Walking_Idle
15:23:23.867	-2.2266755	3.3687446	9.411894	0.13905065	-0.121457726	0.25539055	-3.1399546	1.5057774	9.167535	Walking_Idle
15:23:23.890	-2.19555	0.15323359	9.890749	0.03581442	0.37761918	-0.41839382	-3.2507277	1.4173423	9.142991	Walking_Idle
15:23:23.913	-2.19555	0.15323359	9.890749	0.03581442	0.37761918	-0.41839382	-3.2507277	1.4173423	9.142991	Walking_Idle
15:23:23.936	-2.19555	0.15323359	9.890749	0.03581442	0.37761918	-0.41839382	-3.2507277	1.4173423	9.142991	Walking_Idle
15:23:23.959	-2.19555	0.15323359	9.890749	0.03581442	0.37761918	-0.41839382	-3.2507277	1.4173423	9.142991	Walking_Idle
15:23:23.982	-2.19555	0.15323359	9.890749	0.03581442	0.37761918	-0.41839382	-3.2507277	1.4173423	9.142991	Walking_Idle
15:23:24.005	-2.19555	0.15323359	9.890749	0.03581442	0.37761918	-0.41839382	-3.2507277	1.4173423	9.142991	Walking_Idle
15:23:24.031	-2.19555	0.15323359	9.890749	0.03581442	0.37761918	-0.41839382	-3.2507277	1.4173423	9.142991	Walking_Idle
15:23:24.053	-2.5187771	1.9752767	6.8093176	0.3907271	0.012321763	-0.15144572	-3.1275473	1.6604341	9.145041	Walking_Idle
15:23:24.076	-2.5187771	1.9752767	6.8093176	0.3907271	0.012321763	-0.15144572	-3.1275473	1.6604341	9.145041	Walking_Idle
15:23:24.099	-2.5187771	1.9752767	6.8093176	0.3907271	0.012321763	-0.15144572	-3.1275473	1.6604341	9.145041	Walking_Idle
15:23:24.121	-2.5187771	1.9752767	6.8093176	0.3907271	0.012321763	-0.15144572	-3.1275473	1.6604341	9.145041	Walking_Idle
15:23:24.143	-2.5187771	1.9752767	6.8093176	0.3907271	0.012321763	-0.15144572	-3.1275473	1.6604341	9.145041	Walking_Idle
15:23:24.163	-2.5187771	1.9752767	6.8093176	0.3907271	0.012321763	-0.15144572	-3.1275473	1.6604341	9.145041	Walking_Idle
15:23:24.184	-2.5187771	1.9752767	6.8093176	0.3907271	0.012321763	-0.15144572	-3.1275473	1.6604341	9.145041	Walking_Idle
15:23:24.205	-2.5187771	1.9752767	6.8093176	0.3907271	0.012321763	-0.15144572	-3.1275473	1.6604341	9.145041	Walking_Idle
15:23:24.227	-2.5187771	1.9752767	6.8093176	0.3907271	0.012321763	-0.15144572	-3.1275473	1.6604341	9.145041	Walking_Idle
15:23:24.249	-3.624932	1.4437478	10.644946	-0.6074267	-0.042045243	0.2541688	-3.1052656	1.7756777	9.130973	Walking_Idle
15:23:24.270	-3.624932	1.4437478	10.644946	-0.6074267	-0.042045243	0.2541688	-3.1052656	1.7756777	9.130973	Walking_Idle
15:23:24.291	-3.624932	1.4437478	10.644946	-0.6074267	-0.042045243	0.2541688	-3.1052656	1.7756777	9.130973	Walking_Idle
15:23:24.313	-3.624932	1.4437478	10.644946	-0.6074267	-0.042045243	0.2541688	-3.1052656	1.7756777	9.130973	Walking_Idle
15:23:24.333	-3.624932	1.4437478	10.644946	-0.6074267	-0.042045243	0.2541688	-3.1052656	1.7756777	9.130973	Walking_Idle
15:23:24.356	-3.624932	1.4437478	10.644946	-0.6074267	-0.042045243	0.2541688	-3.1052656	1.7756777	9.130973	Walking_Idle
15:23:24.379	-3.624932	1.4437478	10.644946	-0.6074267	-0.042045243	0.2541688	-3.1052656	1.7756777	9.130973	Walking_Idle
15:23:24.402	-3.624932	1.4437478	10.644946	-0.6074267	-0.042045243	0.2541688	-3.1052656	1.7756777	9.130973	Walking_Idle
15:23:24.425	-4.1540666	0.818842	7.4821086	0.41394	0.06668877	0.5559362	-2.9558516	0.86130524	9.310826	Walking_Idle
15:23:24.449	-4.1540666	0.818842	7.4821086	0.41394	0.06668877	0.5559362	-2.9558516	0.86130524	9.310826	Walking_Idle
15:23:24.472	-4.1540666	0.818842	7.4821086	0.41394	0.06668877	0.5559362	-2.9558516	0.86130524	9.310826	Walking_Idle
15:23:24.495	-4.1540666	0.818842	7.4821086	0.41394	0.06668877	0.5559362	-2.9558516	0.86130524	9.310826	Walking_Idle
15:23:24.516	-4.1540666	0.818842	7.4821086	0.41394	0.06668877	0.5559362	-2.9558516	0.86130524	9.310826	Walking_Idle
15:23:24.540	-4.1540666	0.818842	7.4821086	0.41394	0.06668877	0.5559362	-2.9558516	0.86130524	9.310826	Walking_Idle
15:23:24.563	-4.1540666	0.818842	7.4821086	0.41394	0.06668877	0.5559362	-2.9558516	0.86130524	9.310826	Walking_Idle
15:23:24.586	-4.1540666	0.818842	7.4821086	0.41394	0.06668877	0.5559362	-2.9558516	0.86130524	9.310826	Walking_Idle
15:23:24.609	-2.4708917	1.7023294	6.395108	-0.14744516	0.16015115	0.529669	-3.2861824	1.1285092	9.170487	Walking_Idle
15:23:24.631	-2.4708917	1.7023294	6.395108	-0.14744516	0.16015115	0.529669	-3.2861824	1.1285092	9.170487	Walking_Idle
15:23:24.652	-2.4708917	1.7023294	6.395108	-0.14744516	0.16015115	0.529669	-3.2861824	1.1285092	9.170487	Walking_Idle
15:23:24.674	-2.4708917	1.7023294	6.395108	-0.14744516	0.16015115	0.529669	-3.2861824	1.1285092	9.170487	Walking_Idle
15:23:24.697	-2.4708917	1.7023294	6.395108	-0.14744516	0.16015115	0.529669	-3.2861824	1.1285092	9.170487	Walking_Idle
15:23:24.720	-2.4708917	1.7023294	6.395108	-0.14744516	0.16015115	0.529669	-3.2861824	1.1285092	9.170487	Walking_Idle
15:23:24.743	-2.4708917	1.7023294	6.395108	-0.14744516	0.16015115	0.529669	-3.2861824	1.1285092	9.170487	Walking_Idle
15:23:24.767	-2.4708917	1.7023294	6.395108	-0.14744516	0.16015115	0.529669	-3.2861824	1.1285092	9.170487	Walking_Idle
15:23:24.790	-3.3424077	2.6504622	10.984933	0.10850739	-0.29921952	0.02814867	-3.0223475	1.1959963	9.252318	Walking_Idle
15:23:24.813	-3.3424077	2.6504622	10.984933	0.10850739	-0.29921952	0.02814867	-3.0223475	1.1959963	9.252318	Walking_Idle
15:23:24.836	-3.3424077	2.6504622	10.984933	0.10850739	-0.29921952	0.02814867	-3.0223475	1.1959963	9.252318	Walking_Idle
15:23:24.858	-3.3424077	2.6504622	10.984933	0.10850739	-0.29921952	0.02814867	-3.0223475	1.1959963	9.252318	Walking_Idle
15:23:24.882	-3.3424077	2.6504622	10.984933	0.10850739	-0.29921952	0.02814867	-3.0223475	1.1959963	9.252318	Walking_Idle
15:23:24.905	-3.3424077	2.6504622	10.984933	0.10850739	-0.29921952	0.02814867	-3.0223475	1.1959963	9.252318	Walking_Idle
15:23:24.928	-3.3424077	2.6504622	10.984933	0.10850739	-0.29921952	0.02814867	-3.0223475	1.1959963	9.252318	Walking_Idle
15:23:24.952	-3.3424077	2.6504622	10.984933	0.10850739	-0.29921952	0.02814867	-3.0223475	1.1959963	9.252318	Walking_Idle
15:23:24.975	0.083799616	-0.91700727	10.644946	0.47136134	-0.92108035	-1.0225395	-1.8269755	0.94072205	9.588931	Walking_Idle
15:23:24.998	0.083799616	-0.91700727	10.644946	0.47136134	-0.92108035	-1.0225395	-1.8269755	0.94072205	9.588931	Walking_Idle
15:23:25.020	0.083799616	-0.91700727	10.644946	0.47136134	-0.92108035	-1.0225395	-1.8269755	0.94072205	9.588931	Walking_Idle
15:23:25.043	0.083799616	-0.91700727	10.644946	0.47136134	-0.92108035	-1.0225395	-1.8269755	0.94072205	9.588931	Walking_Idle
15:23:25.066	0.083799616	-0.91700727	10.644946	0.47136134	-0.92108035	-1.0225395	-1.8269755	0.94072205	9.588931	Walking_Idle
15:23:25.089	0.083799616	-0.91700727	10.644946	0.47136134	-0.92108035	-1.0225395	-1.8269755	0.94072205	9.588931	Walking_Idle
15:23:25.113	0.083799616	-0.91700727	10.644946	0.47136134	-0.92108035	-1.0225395	-1.8269755	0.94072205	9.588931	Walking_Idle
15:23:25.136	-0.82602483	0.9217958	7.1924014	0.55932593	0.25911132	-0.84722126	-1.8828286	0.9516913	9.577036	Walking_Idle
15:23:25.159	-0.82602483	0.9217958	7.1924014	0.55932593	0.25911132	-0.84722126	-1.8828286	0.9516913	9.577036	Walking_Idle
15:23:25.182	-0.82602483	0.9217958	7.1924014	0.55932593	0.25911132	-0.84722126	-1.8828286	0.9516913	9.577036	Walking_Idle
15:23:25.205	-0.82602483	0.9217958	7.1924014	0.55932593	0.25911132	-0.84722126	-1.8828286	0.9516913	9.577036	Walking_Idle
15:23:25.228	-0.82602483	0.9217958	7.1924014	0.55932593	0.25911132	-0.84722126	-1.8828286	0.9516913	9.577036	Walking_Idle
15:23:25.250	-0.82602483	0.9217958	7.1924014	0.55932593	0.25911132	-0.84722126	-1.8828286	0.9516913	9.577036	Walking_Idle
15:23:25.273	-0.82602483	0.9217958	7.1924014	0.55932593	0.25911132	-0.84722126	-1.8828286	0.9516913	9.577036	Walking_Idle
15:23:25.296	-0.82602483	0.9217958	7.1924014	0.55932593	0.25911132	-0.84722126	-1.8828286	0.9516913	9.577036	Walking_Idle
15:23:25.318	-1.8220432	1.498816	9.660899	0.26549977	-0.1904855	-0.27972743	-2.1391222	1.5444447	9.445064	Walking_Idle
15:23:25.342	-1.8220432	1.498816	9.660899	0.26549977	-0.1904855	-0.27972743	-2.1391222	1.5444447	9.445064	Walking_Idle
15:23:25.365	-1.8220432	1.498816	9.660899	0.26549977	-0.1904855	-0.27972743	-2.1391222	1.5444447	9.445064	Walking_Idle
15:23:25.388	-1.8220432	1.498816	9.660899	0.26549977	-0.1904855	-0.27972743	-2.1391222	1.5444447	9.445064	Walking_Idle
15:23:25.411	-1.8220432	1.498816	9.660899	0.26549977	-0.1904855	-0.27972743	-2.1391222	1.5444447	9.445064	Walking_Idle
15:23:25.434	-1.8220432	1.498816	9.660899	0.26549977	-0.1904855	-0.27972743	-2.1391222	1.5444447	9.445064	Walking_Idle
15:23:25.458	-1.8220432	1.498816	9.660899	0.26549977	-0.1904855	-0.27972743	-2.1391222	1.5444447	9.445064	Walking_Idle
15:23:25.481	-1.8220432	1.498816	9.660899	0.26549977	-0.1904855	-0.27972743	-2.1391222	1.5444447	9.445064	Walking_Idle
15:23:25.504	-5.195576	0.65363705	10.194822	-1.1309383	0.62929565	0.7501914	-2.8508062	1.9473673	9.178836	Walking_Idle
15:23:25.527	-5.195576	0.65363705	10.194822	-1.1309383	0.62929565	0.7501914	-2.8508062	1.9473673	9.178836	Walking_Idle
15:23:25.551	-5.195576	0.65363705	10.194822	-1.1309383	0.62929565	0.7501914	-2.8508062	1.9473673	9.178836	Walking_Idle
15:23:25.574	-5.195576	0.65363705	10.194822	-1.1309383	0.62929565	0.7501914	-2.8508062	1.9473673	9.178836	Walking_Idle
15:23:25.597	-5.195576	0.65363705	10.194822	-1.1309383	0.62929565	0.7501914	-2.8508062	1.9473673	9.178836	Walking_Idle
15:23:25.620	-5.195576	0.65363705	10.194822	-1.1309383	0.62929565	0.7501914	-2.8508062	1.9473673	9.178836	Walking_Idle
15:23:25.643	-5.195576	0.65363705	10.194822	-1.1309383	0.62929565	0.7501914	-2.8508062	1.9473673	9.178836	Walking_Idle
15:23:25.665	-5.195576	0.65363705	10.194822	-1.1309383	0.62929565	0.7501914	-2.8508062	1.9473673	9.178836	Walking_Idle
15:23:25.687	-2.875524	1.2450229	8.025609	-0.37529787	-0.13184243	0.5034018	-3.2015836	1.5537512	9.138166	Walking_Idle
15:23:25.711	-2.875524	1.2450229	8.025609	-0.37529787	-0.13184243	0.5034018	-3.2015836	1.5537512	9.138166	Walking_Idle
15:23:25.733	-2.875524	1.2450229	8.025609	-0.37529787	-0.13184243	0.5034018	-3.2015836	1.5537512	9.138166	Walking_Idle
15:23:25.756	-2.875524	1.2450229	8.025609	-0.37529787	-0.13184243	0.5034018	-3.2015836	1.5537512	9.138166	Walking_Idle
15:23:25.779	-2.875524	1.2450229	8.025609	-0.37529787	-0.13184243	0.5034018	-3.2015836	1.5537512	9.138166	Walking_Idle
15:23:25.803	-2.875524	1.2450229	8.025609	-0.37529787	-0.13184243	0.5034018	-3.2015836	1.5537512	9.138166	Walking_Idle
15:23:25.824	-2.875524	1.2450229	8.025609	-0.37529787	-0.13184243	0.5034018	-3.2015836	1.5537512	9.138166	Walking_Idle
15:23:25.846	-2.875524	1.2450229	8.025609	-0.37529787	-0.13184243	0.5034018	-3.2015836	1.5537512	9.138166	Walking_Idle
15:23:25.869	-2.1500587	2.5068057	9.11261	-0.13217352	-0.23019174	0.06907664	-2.953508	1.5283091	9.225586	Walking_Idle
15:23:25.892	-2.1500587	2.5068057	9.11261	-0.13217352	-0.23019174	0.06907664	-2.953508	1.5283091	9.225586	Walking_Idle
15:23:25.915	-2.1500587	2.5068057	9.11261	-0.13217352	-0.23019174	0.06907664	-2.953508	1.5283091	9.225586	Walking_Idle
15:23:25.939	-2.1500587	2.5068057	9.11261	-0.13217352	-0.23019174	0.06907664	-2.953508	1.5283091	9.225586	Walking_Idle
15:23:25.962	-2.1500587	2.5068057	9.11261	-0.13217352	-0.23019174	0.06907664	-2.953508	1.5283091	9.225586	Walking_Idle
15:23:25.984	-2.1500587	2.5068057	9.11261	-0.13217352	-0.23019174	0.06907664	-2.953508	1.5283091	9.225586	Walking_Idle
15:23:26.006	-2.1500587	2.5068057	9.11261	-0.13217352	-0.23019174	0.06907664	-2.953508	1.5283091	9.225586	Walking_Idle
15:23:26.030	-2.1500587	2.5068057	9.11261	-0.13217352	-0.23019174	0.06907664	-2.953508	1.5283091	9.225586	Walking_Idle
15:23:26.053	-2.5307484	2.8108785	7.5587254	0.2312913	-0.070755914	-0.2730079	-2.7426512	2.0106628	9.198123	Walking_Idle
15:23:26.076	-2.5307484	2.8108785	7.5587254	0.2312913	-0.070755914	-0.2730079	-2.7426512	2.0106628	9.198123	Walking_Idle
15:23:26.099	-2.5307484	2.8108785	7.5587254	0.2312913	-0.070755914	-0.2730079	-2.7426512	2.0106628	9.198123	Walking_Idle
15:23:26.122	-2.5307484	2.8108785	7.5587254	0.2312913	-0.070755914	-0.2730079	-2.7426512	2.0106628	9.198123	Walking_Idle
15:23:26.144	-2.5307484	2.8108785	7.5587254	0.2312913	-0.070755914	-0.2730079	-2.7426512	2.0106628	9.198123	Walking_Idle
15:23:26.167	-2.5307484	2.8108785	7.5587254	0.2312913	-0.070755914	-0.2730079	-2.7426512	2.0106628	9.198123	Walking_Idle
15:23:26.189	-2.5307484	2.8108785	7.5587254	0.2312913	-0.070755914	-0.2730079	-2.7426512	2.0106628	9.198123	Walking_Idle
15:23:26.211	-2.5307484	2.8108785	7.5587254	0.2312913	-0.070755914	-0.2730079	-2.7426512	2.0106628	9.198123	Walking_Idle
15:23:26.235	-1.4964218	0.30886146	8.978531	-0.53106856	0.39166906	-0.61020553	-2.7896302	1.5269356	9.276681	Walking_Idle
15:23:26.258	-1.4964218	0.30886146	8.978531	-0.53106856	0.39166906	-0.61020553	-2.7896302	1.5269356	9.276681	Walking_Idle
15:23:26.281	-1.4964218	0.30886146	8.978531	-0.53106856	0.39166906	-0.61020553	-2.7896302	1.5269356	9.276681	Walking_Idle
15:23:26.304	-1.4964218	0.30886146	8.978531	-0.53106856	0.39166906	-0.61020553	-2.7896302	1.5269356	9.276681	Walking_Idle
15:23:26.327	-1.4964218	0.30886146	8.978531	-0.53106856	0.39166906	-0.61020553	-2.7896302	1.5269356	9.276681	Walking_Idle
15:23:26.349	-1.4964218	0.30886146	8.978531	-0.53106856	0.39166906	-0.61020553	-2.7896302	1.5269356	9.276681	Walking_Idle
15:23:26.372	-1.4964218	0.30886146	8.978531	-0.53106856	0.39166906	-0.61020553	-2.7896302	1.5269356	9.276681	Walking_Idle
15:23:26.396	-2.4086404	2.5666625	7.5922456	0.296043	0.03614551	-0.3169902	-2.984634	1.1406796	9.271526	Walking_Idle
15:23:26.418	-2.4086404	2.5666625	7.5922456	0.296043	0.03614551	-0.3169902	-2.984634	1.1406796	9.271526	Walking_Idle
15:23:26.440	-2.4086404	2.5666625	7.5922456	0.296043	0.03614551	-0.3169902	-2.984634	1.1406796	9.271526	Walking_Idle
15:23:26.462	-2.4086404	2.5666625	7.5922456	0.296043	0.03614551	-0.3169902	-2.984634	1.1406796	9.271526	Walking_Idle
15:23:26.484	-2.4086404	2.5666625	7.5922456	0.296043	0.03614551	-0.3169902	-2.984634	1.1406796	9.271526	Walking_Idle
15:23:26.506	-2.4086404	2.5666625	7.5922456	0.296043	0.03614551	-0.3169902	-2.984634	1.1406796	9.271526	Walking_Idle
15:23:26.529	-2.4086404	2.5666625	7.5922456	0.296043	0.03614551	-0.3169902	-2.984634	1.1406796	9.271526	Walking_Idle
15:23:26.552	-2.4086404	2.5666625	7.5922456	0.296043	0.03614551	-0.3169902	-2.984634	1.1406796	9.271526	Walking_Idle
15:23:26.576	-3.8859081	0.44533512	12.040808	-0.49441662	0.08318213	0.2718839	-2.965708	1.4725004	9.230747	Walking_Idle
15:23:26.599	-3.8859081	0.44533512	12.040808	-0.49441662	0.08318213	0.2718839	-2.965708	1.4725004	9.230747	Walking_Idle
15:23:26.622	-3.8859081	0.44533512	12.040808	-0.49441662	0.08318213	0.2718839	-2.965708	1.4725004	9.230747	Walking_Idle
15:23:26.645	-3.8859081	0.44533512	12.040808	-0.49441662	0.08318213	0.2718839	-2.965708	1.4725004	9.230747	Walking_Idle
15:23:26.668	-3.8859081	0.44533512	12.040808	-0.49441662	0.08318213	0.2718839	-2.965708	1.4725004	9.230747	Walking_Idle
15:23:26.691	-3.8859081	0.44533512	12.040808	-0.49441662	0.08318213	0.2718839	-2.965708	1.4725004	9.230747	Walking_Idle
15:23:26.715	-3.8859081	0.44533512	12.040808	-0.49441662	0.08318213	0.2718839	-2.965708	1.4725004	9.230747	Walking_Idle
15:23:26.737	-3.8859081	0.44533512	12.040808	-0.49441662	0.08318213	0.2718839	-2.965708	1.4725004	9.230747	Walking_Idle
15:23:26.761	-4.410254	0.49082634	7.0128307	0.8482652	0.21146384	0.07396356	-2.8780422	0.8811897	9.333314	Walking_Idle
15:23:26.784	-4.410254	0.49082634	7.0128307	0.8482652	0.21146384	0.07396356	-2.8780422	0.8811897	9.333314	Walking_Idle
15:23:26.805	-4.410254	0.49082634	7.0128307	0.8482652	0.21146384	0.07396356	-2.8780422	0.8811897	9.333314	Walking_Idle
15:23:26.829	-4.410254	0.49082634	7.0128307	0.8482652	0.21146384	0.07396356	-2.8780422	0.8811897	9.333314	Walking_Idle
15:23:26.852	-4.410254	0.49082634	7.0128307	0.8482652	0.21146384	0.07396356	-2.8780422	0.8811897	9.333314	Walking_Idle
15:23:26.875	-4.410254	0.49082634	7.0128307	0.8482652	0.21146384	0.07396356	-2.8780422	0.8811897	9.333314	Walking_Idle
15:23:26.898	-4.410254	0.49082634	7.0128307	0.8482652	0.21146384	0.07396356	-2.8780422	0.8811897	9.333314	Walking_Idle
15:23:26.921	-4.410254	0.49082634	7.0128307	0.8482652	0.21146384	0.07396356	-2.8780422	0.8811897	9.333314	Walking_Idle
15:23:26.944	-2.4421604	1.7933118	7.4366174	-0.04787412	0.01781955	0.39772213	-3.2340662	1.1458336	9.186852	Walking_Idle
15:23:26.967	-2.4421604	1.7933118	7.4366174	-0.04787412	0.01781955	0.39772213	-3.2340662	1.1458336	9.186852	Walking_Idle
15:23:26.990	-2.4421604	1.7933118	7.4366174	-0.04787412	0.01781955	0.39772213	-3.2340662	1.1458336	9.186852	Walking_Idle
15:23:27.013	-2.4421604	1.7933118	7.4366174	-0.04787412	0.01781955	0.39772213	-3.2340662	1.1458336	9.186852	Walking_Idle
15:23:27.036	-2.4421604	1.7933118	7.4366174	-0.04787412	0.01781955	0.39772213	-3.2340662	1.1458336	9.186852	Walking_Idle
15:23:27.061	-2.4421604	1.7933118	7.4366174	-0.04787412	0.01781955	0.39772213	-3.2340662	1.1458336	9.186852	Walking_Idle
15:23:27.084	-2.4421604	1.7933118	7.4366174	-0.04787412	0.01781955	0.39772213	-3.2340662	1.1458336	9.186852	Walking_Idle
15:23:27.108	-2.4421604	1.7933118	7.4366174	-0.04787412	0.01781955	0.39772213	-3.2340662	1.1458336	9.186852	Walking_Idle
15:23:27.131	-3.675212	2.413429	10.115811	0.11889209	-0.16360742	-0.115404665	-2.848673	1.4493115	9.271189	Walking_Idle
15:23:27.154	-3.675212	2.413429	10.115811	0.11889209	-0.16360742	-0.115404665	-2.848673	1.4493115	9.271189	Walking_Idle
15:23:27.178	-3.675212	2.413429	10.115811	0.11889209	-0.16360742	-0.115404665	-2.848673	1.4493115	9.271189	Walking_Idle
15:23:27.201	-3.675212	2.413429	10.115811	0.11889209	-0.16360742	-0.115404665	-2.848673	1.4493115	9.271189	Walking_Idle
15:23:27.224	-3.675212	2.413429	10.115811	0.11889209	-0.16360742	-0.115404665	-2.848673	1.4493115	9.271189	Walking_Idle
15:23:27.247	-3.675212	2.413429	10.115811	0.11889209	-0.16360742	-0.115404665	-2.848673	1.4493115	9.271189	Walking_Idle
15:23:27.269	-3.675212	2.413429	10.115811	0.11889209	-0.16360742	-0.115404665	-2.848673	1.4493115	9.271189	Walking_Idle
15:23:27.292	-3.675212	2.413429	10.115811	0.11889209	-0.16360742	-0.115404665	-2.848673	1.4493115	9.271189	Walking_Idle
15:23:27.315	-1.4700848	-0.67757976	12.754302	0.26611063	-0.4018449	-0.6071512	-2.547172	1.1687026	9.397682	Walking_Idle
15:23:27.338	-1.4700848	-0.67757976	12.754302	0.26611063	-0.4018449	-0.6071512	-2.547172	1.1687026	9.397682	Walking_Idle
15:23:27.361	-1.4700848	-0.67757976	12.754302	0.26611063	-0.4018449	-0.6071512	-2.547172	1.1687026	9.397682	Walking_Idle
15:23:27.384	-1.4700848	-0.67757976	12.754302	0.26611063	-0.4018449	-0.6071512	-2.547172	1.1687026	9.397682	Walking_Idle
15:23:27.407	-1.4700848	-0.67757976	12.754302	0.26611063	-0.4018449	-0.6071512	-2.547172	1.1687026	9.397682	Walking_Idle
15:23:27.431	-1.4700848	-0.67757976	12.754302	0.26611063	-0.4018449	-0.6071512	-2.547172	1.1687026	9.397682	Walking_Idle
15:23:27.452	-1.4700848	-0.67757976	12.754302	0.26611063	-0.4018449	-0.6071512	-2.547172	1.1687026	9.397682	Walking_Idle
15:23:27.475	-1.4269878	0.9864412	7.388732	0.391338	0.29942843	-0.41839382	-2.7756338	1.2498335	9.322239	Walking_Idle
15:23:27.498	-1.4269878	0.9864412	7.388732	0.391338	0.29942843	-0.41839382	-2.7756338	1.2498335	9.322239	Walking_Idle
15:23:27.522	-1.4269878	0.9864412	7.388732	0.391338	0.29942843	-0.41839382	-2.7756338	1.2498335	9.322239	Walking_Idle
15:23:27.546	-1.4269878	0.9864412	7.388732	0.391338	0.29942843	-0.41839382	-2.7756338	1.2498335	9.322239	Walking_Idle
15:23:27.567	-1.4269878	0.9864412	7.388732	0.391338	0.29942843	-0.41839382	-2.7756338	1.2498335	9.322239	Walking_Idle
15:23:27.591	-1.4269878	0.9864412	7.388732	0.391338	0.29942843	-0.41839382	-2.7756338	1.2498335	9.322239	Walking_Idle
15:23:27.614	-1.4269878	0.9864412	7.388732	0.391338	0.29942843	-0.41839382	-2.7756338	1.2498335	9.322239	Walking_Idle
15:23:27.638	-1.4269878	0.9864412	7.388732	0.391338	0.29942843	-0.41839382	-2.7756338	1.2498335	9.322239	Walking_Idle
15:23:27.661	-2.22907	1.7166951	9.852441	-0.07475219	0.030036855	0.22362556	-2.8616216	1.4049976	9.274021	Walking_Idle
15:23:27.684	-2.22907	1.7166951	9.852441	-0.07475219	0.030036855	0.22362556	-2.8616216	1.4049976	9.274021	Walking_Idle
15:23:27.705	-2.22907	1.7166951	9.852441	-0.07475219	0.030036855	0.22362556	-2.8616216	1.4049976	9.274021	Walking_Idle
15:23:27.728	-2.22907	1.7166951	9.852441	-0.07475219	0.030036855	0.22362556	-2.8616216	1.4049976	9.274021	Walking_Idle
15:23:27.752	-2.22907	1.7166951	9.852441	-0.07475219	0.030036855	0.22362556	-2.8616216	1.4049976	9.274021	Walking_Idle
15:23:27.774	-2.22907	1.7166951	9.852441	-0.07475219	0.030036855	0.22362556	-2.8616216	1.4049976	9.274021	Walking_Idle
15:23:27.797	-2.22907	1.7166951	9.852441	-0.07475219	0.030036855	0.22362556	-2.8616216	1.4049976	9.274021	Walking_Idle
15:23:27.821	-2.22907	1.7166951	9.852441	-0.07475219	0.030036855	0.22362556	-2.8616216	1.4049976	9.274021	Walking_Idle
15:23:27.843	-5.834848	0.7302538	10.142148	-0.6251418	0.5608787	0.21629517	-3.1368203	1.4550878	9.176788	Walking_Idle
15:23:27.866	-5.834848	0.7302538	10.142148	-0.6251418	0.5608787	0.21629517	-3.1368203	1.4550878	9.176788	Walking_Idle
15:23:27.889	-5.834848	0.7302538	10.142148	-0.6251418	0.5608787	0.21629517	-3.1368203	1.4550878	9.176788	Walking_Idle
15:23:27.912	-5.834848	0.7302538	10.142148	-0.6251418	0.5608787	0.21629517	-3.1368203	1.4550878	9.176788	Walking_Idle
15:23:27.935	-5.834848	0.7302538	10.142148	-0.6251418	0.5608787	0.21629517	-3.1368203	1.4550878	9.176788	Walking_Idle
15:23:27.958	-5.834848	0.7302538	10.142148	-0.6251418	0.5608787	0.21629517	-3.1368203	1.4550878	9.176788	Walking_Idle
15:23:27.981	-5.834848	0.7302538	10.142148	-0.6251418	0.5608787	0.21629517	-3.1368203	1.4550878	9.176788	Walking_Idle
15:23:28.003	-5.834848	0.7302538	10.142148	-0.6251418	0.5608787	0.21629517	-3.1368203	1.4550878	9.176788	Walking_Idle
15:23:28.026	-3.2825508	0.45012367	8.083072	-0.4895297	-0.27234143	0.44475877	-3.3005354	1.2076942	9.155234	Walking_Idle
15:23:28.049	-3.2825508	0.45012367	8.083072	-0.4895297	-0.27234143	0.44475877	-3.3005354	1.2076942	9.155234	Walking_Idle
15:23:28.072	-3.2825508	0.45012367	8.083072	-0.4895297	-0.27234143	0.44475877	-3.3005354	1.2076942	9.155234	Walking_Idle
15:23:28.095	-3.2825508	0.45012367	8.083072	-0.4895297	-0.27234143	0.44475877	-3.3005354	1.2076942	9.155234	Walking_Idle
15:23:28.118	-3.2825508	0.45012367	8.083072	-0.4895297	-0.27234143	0.44475877	-3.3005354	1.2076942	9.155234	Walking_Idle
15:23:28.141	-3.2825508	0.45012367	8.083072	-0.4895297	-0.27234143	0.44475877	-3.3005354	1.2076942	9.155234	Walking_Idle
15:23:28.164	-3.2825508	0.45012367	8.083072	-0.4895297	-0.27234143	0.44475877	-3.3005354	1.2076942	9.155234	Walking_Idle
15:23:28.187	-3.2825508	0.45012367	8.083072	-0.4895297	-0.27234143	0.44475877	-3.3005354	1.2076942	9.155234	Walking_Idle
15:23:28.213	-2.6935592	2.047105	8.41827	-0.3032158	-0.19781588	0.060524527	-3.0350595	0.9817271	9.273349	Walking_Idle
15:23:28.236	-2.6935592	2.047105	8.41827	-0.3032158	-0.19781588	0.060524527	-3.0350595	0.9817271	9.273349	Walking_Idle
15:23:28.259	-2.6935592	2.047105	8.41827	-0.3032158	-0.19781588	0.060524527	-3.0350595	0.9817271	9.273349	Walking_Idle
15:23:28.282	-2.6935592	2.047105	8.41827	-0.3032158	-0.19781588	0.060524527	-3.0350595	0.9817271	9.273349	Walking_Idle
15:23:28.304	-2.6935592	2.047105	8.41827	-0.3032158	-0.19781588	0.060524527	-3.0350595	0.9817271	9.273349	Walking_Idle
15:23:28.328	-2.6935592	2.047105	8.41827	-0.3032158	-0.19781588	0.060524527	-3.0350595	0.9817271	9.273349	Walking_Idle
15:23:28.351	-2.6935592	2.047105	8.41827	-0.3032158	-0.19781588	0.060524527	-3.0350595	0.9817271	9.273349	Walking_Idle
15:23:28.373	-1.6568382	2.3320236	10.6641	0.39927924	-0.71033186	-0.3640268	-2.4597368	1.2206489	9.414355	Walking_Idle
15:23:28.395	-1.6568382	2.3320236	10.6641	0.39927924	-0.71033186	-0.3640268	-2.4597368	1.2206489	9.414355	Walking_Idle
15:23:28.418	-1.6568382	2.3320236	10.6641	0.39927924	-0.71033186	-0.3640268	-2.4597368	1.2206489	9.414355	Walking_Idle
15:23:28.442	-1.6568382	2.3320236	10.6641	0.39927924	-0.71033186	-0.3640268	-2.4597368	1.2206489	9.414355	Walking_Idle
15:23:28.465	-1.6568382	2.3320236	10.6641	0.39927924	-0.71033186	-0.3640268	-2.4597368	1.2206489	9.414355	Walking_Idle
15:23:28.489	-1.6568382	2.3320236	10.6641	0.39927924	-0.71033186	-0.3640268	-2.4597368	1.2206489	9.414355	Walking_Idle
15:23:28.512	-1.6568382	2.3320236	10.6641	0.39927924	-0.71033186	-0.3640268	-2.4597368	1.2206489	9.414355	Walking_Idle
15:23:28.533	-1.6568382	2.3320236	10.6641	0.39927924	-0.71033186	-0.3640268	-2.4597368	1.2206489	9.414355	Walking_Idle
15:23:28.555	-1.9106313	-0.22745611	8.150111	0.43287683	0.645789	-0.61448157	-2.4581804	1.05883	9.434331	Walking_Idle
15:23:28.576	-1.9106313	-0.22745611	8.150111	0.43287683	0.645789	-0.61448157	-2.4581804	1.05883	9.434331	Walking_Idle
15:23:28.598	-1.9106313	-0.22745611	8.150111	0.43287683	0.645789	-0.61448157	-2.4581804	1.05883	9.434331	Walking_Idle
15:23:28.621	-1.9106313	-0.22745611	8.150111	0.43287683	0.645789	-0.61448157	-2.4581804	1.05883	9.434331	Walking_Idle
15:23:28.643	-1.9106313	-0.22745611	8.150111	0.43287683	0.645789	-0.61448157	-2.4581804	1.05883	9.434331	Walking_Idle
15:23:28.668	-1.9106313	-0.22745611	8.150111	0.43287683	0.645789	-0.61448157	-2.4581804	1.05883	9.434331	Walking_Idle
15:23:28.691	-1.9106313	-0.22745611	8.150111	0.43287683	0.645789	-0.61448157	-2.4581804	1.05883	9.434331	Walking_Idle
15:23:28.713	-1.9106313	-0.22745611	8.150111	0.43287683	0.645789	-0.61448157	-2.4581804	1.05883	9.434331	Walking_Idle
15:23:28.736	-1.9537282	2.0782306	6.768615	0.28016052	0.3110349	-0.10929602	-2.8462389	1.395899	9.280128	Walking_Idle
15:23:28.759	-1.9537282	2.0782306	6.768615	0.28016052	0.3110349	-0.10929602	-2.8462389	1.395899	9.280128	Walking_Idle
15:23:28.782	-1.9537282	2.0782306	6.768615	0.28016052	0.3110349	-0.10929602	-2.8462389	1.395899	9.280128	Walking_Idle
15:23:28.805	-1.9537282	2.0782306	6.768615	0.28016052	0.3110349	-0.10929602	-2.8462389	1.395899	9.280128	Walking_Idle
15:23:28.828	-1.9537282	2.0782306	6.768615	0.28016052	0.3110349	-0.10929602	-2.8462389	1.395899	9.280128	Walking_Idle
15:23:28.851	-1.9537282	2.0782306	6.768615	0.28016052	0.3110349	-0.10929602	-2.8462389	1.395899	9.280128	Walking_Idle
15:23:28.874	-1.9537282	2.0782306	6.768615	0.28016052	0.3110349	-0.10929602	-2.8462389	1.395899	9.280128	Walking_Idle
15:23:28.898	-1.9537282	2.0782306	6.768615	0.28016052	0.3110349	-0.10929602	-2.8462389	1.395899	9.280128	Walking_Idle
15:23:28.921	-2.8013015	1.1827718	10.913105	-0.4418822	0.18030971	0.31708792	-3.032771	1.5823996	9.190684	Walking_Idle
15:23:28.943	-2.8013015	1.1827718	10.913105	-0.4418822	0.18030971	0.31708792	-3.032771	1.5823996	9.190684	Walking_Idle
15:23:28.965	-2.8013015	1.1827718	10.913105	-0.4418822	0.18030971	0.31708792	-3.032771	1.5823996	9.190684	Walking_Idle
15:23:28.988	-2.8013015	1.1827718	10.913105	-0.4418822	0.18030971	0.31708792	-3.032771	1.5823996	9.190684	Walking_Idle
15:23:29.012	-2.8013015	1.1827718	10.913105	-0.4418822	0.18030971	0.31708792	-3.032771	1.5823996	9.190684	Walking_Idle
15:23:29.035	-2.8013015	1.1827718	10.913105	-0.4418822	0.18030971	0.31708792	-3.032771	1.5823996	9.190684	Walking_Idle
15:23:29.058	-2.8013015	1.1827718	10.913105	-0.4418822	0.18030971	0.31708792	-3.032771	1.5823996	9.190684	Walking_Idle
15:23:29.081	-2.8013015	1.1827718	10.913105	-0.4418822	0.18030971	0.31708792	-3.032771	1.5823996	9.190684	Walking_Idle
15:23:29.104	-3.7638	0.7685622	6.6608725	0.3137581	-0.1923181	0.3067032	-3.1077182	1.1625607	9.228267	Walking_Idle
15:23:29.128	-3.7638	0.7685622	6.6608725	0.3137581	-0.1923181	0.3067032	-3.1077182	1.1625607	9.228267	Walking_Idle
15:23:29.151	-3.7638	0.7685622	6.6608725	0.3137581	-0.1923181	0.3067032	-3.1077182	1.1625607	9.228267	Walking_Idle
15:23:29.174	-3.7638	0.7685622	6.6608725	0.3137581	-0.1923181	0.3067032	-3.1077182	1.1625607	9.228267	Walking_Idle
15:23:29.197	-3.7638	0.7685622	6.6608725	0.3137581	-0.1923181	0.3067032	-3.1077182	1.1625607	9.228267	Walking_Idle
15:23:29.220	-3.7638	0.7685622	6.6608725	0.3137581	-0.1923181	0.3067032	-3.1077182	1.1625607	9.228267	Walking_Idle
15:23:29.244	-3.7638	0.7685622	6.6608725	0.3137581	-0.1923181	0.3067032	-3.1077182	1.1625607	9.228267	Walking_Idle
15:23:29.267	-3.7638	0.7685622	6.6608725	0.3137581	-0.1923181	0.3067032	-3.1077182	1.1625607	9.228267	Walking_Idle
15:23:29.291	-1.089395	1.2474172	6.160469	-0.046652388	-0.04143438	0.25355795	-3.072757	1.1492348	9.241633	Walking_Idle
15:23:29.314	-1.089395	1.2474172	6.160469	-0.046652388	-0.04143438	0.25355795	-3.072757	1.1492348	9.241633	Walking_Idle
15:23:29.337	-1.089395	1.2474172	6.160469	-0.046652388	-0.04143438	0.25355795	-3.072757	1.1492348	9.241633	Walking_Idle
15:23:29.361	-1.089395	1.2474172	6.160469	-0.046652388	-0.04143438	0.25355795	-3.072757	1.1492348	9.241633	Walking_Idle
15:23:29.383	-1.089395	1.2474172	6.160469	-0.046652388	-0.04143438	0.25355795	-3.072757	1.1492348	9.241633	Walking_Idle
15:23:29.406	-1.089395	1.2474172	6.160469	-0.046652388	-0.04143438	0.25355795	-3.072757	1.1492348	9.241633	Walking_Idle
15:23:29.429	-1.089395	1.2474172	6.160469	-0.046652388	-0.04143438	0.25355795	-3.072757	1.1492348	9.241633	Walking_Idle
15:23:29.452	-1.089395	1.2474172	6.160469	-0.046652388	-0.04143438	0.25355795	-3.072757	1.1492348	9.241633	Walking_Idle
15:23:29.476	-3.9098508	2.063865	11.142955	0.2276261	-0.15322271	-0.4605435	-2.6907682	1.1268345	9.362712	Walking_Idle
15:23:29.499	-3.9098508	2.063865	11.142955	0.2276261	-0.15322271	-0.4605435	-2.6907682	1.1268345	9.362712	Walking_Idle
15:23:29.521	-3.9098508	2.063865	11.142955	0.2276261	-0.15322271	-0.4605435	-2.6907682	1.1268345	9.362712	Walking_Idle
15:23:29.544	-3.9098508	2.063865	11.142955	0.2276261	-0.15322271	-0.4605435	-2.6907682	1.1268345	9.362712	Walking_Idle
15:23:29.567	-3.9098508	2.063865	11.142955	0.2276261	-0.15322271	-0.4605435	-2.6907682	1.1268345	9.362712	Walking_Idle
15:23:29.591	-3.9098508	2.063865	11.142955	0.2276261	-0.15322271	-0.4605435	-2.6907682	1.1268345	9.362712	Walking_Idle
15:23:29.614	-3.9098508	2.063865	11.142955	0.2276261	-0.15322271	-0.4605435	-2.6907682	1.1268345	9.362712	Walking_Idle
15:23:29.636	-1.5778271	-0.33759275	7.8915296	1.2105083	0.11983404	-0.6615182	-2.584785	1.0373813	9.402823	Walking_Idle
15:23:29.659	-1.5778271	-0.33759275	7.8915296	1.2105083	0.11983404	-0.6615182	-2.584785	1.0373813	9.402823	Walking_Idle
15:23:29.682	-1.5778271	-0.33759275	7.8915296	1.2105083	0.11983404	-0.6615182	-2.584785	1.0373813	9.402823	Walking_Idle
15:23:29.706	-1.5778271	-0.33759275	7.8915296	1.2105083	0.11983404	-0.6615182	-2.584785	1.0373813	9.402823	Walking_Idle
15:23:29.730	-1.5778271	-0.33759275	7.8915296	1.2105083	0.11983404	-0.6615182	-2.584785	1.0373813	9.402823	Walking_Idle
15:23:29.753	-1.5778271	-0.33759275	7.8915296	1.2105083	0.11983404	-0.6615182	-2.584785	1.0373813	9.402823	Walking_Idle
15:23:29.776	-1.5778271	-0.33759275	7.8915296	1.2105083	0.11983404	-0.6615182	-2.584785	1.0373813	9.402823	Walking_Idle
15:23:29.799	-1.5778271	-0.33759275	7.8915296	1.2105083	0.11983404	-0.6615182	-2.584785	1.0373813	9.402823	Walking_Idle
15:23:29.822	-1.5059988	1.6137413	6.186806	0.40294442	0.26766342	-0.4379415	-3.0384288	1.0151073	9.26865	Walking_Idle
15:23:29.845	-1.5059988	1.6137413	6.186806	0.40294442	0.26766342	-0.4379415	-3.0384288	1.0151073	9.26865	Walking_Idle
15:23:29.867	-1.5059988	1.6137413	6.186806	0.40294442	0.26766342	-0.4379415	-3.0384288	1.0151073	9.26865	Walking_Idle
15:23:29.891	-1.5059988	1.6137413	6.186806	0.40294442	0.26766342	-0.4379415	-3.0384288	1.0151073	9.26865	Walking_Idle
15:23:29.913	-1.5059988	1.6137413	6.186806	0.40294442	0.26766342	-0.4379415	-3.0384288	1.0151073	9.26865	Walking_Idle
15:23:29.937	-1.5059988	1.6137413	6.186806	0.40294442	0.26766342	-0.4379415	-3.0384288	1.0151073	9.26865	Walking_Idle
15:23:29.960	-1.5059988	1.6137413	6.186806	0.40294442	0.26766342	-0.4379415	-3.0384288	1.0151073	9.26865	Walking_Idle
15:23:29.982	-1.5059988	1.6137413	6.186806	0.40294442	0.26766342	-0.4379415	-3.0384288	1.0151073	9.26865	Walking_Idle
15:23:30.004	-3.6177492	2.135693	9.019233	-0.008167879	0.14976645	0.2523362	-3.1884818	1.3910108	9.168917	Walking_Idle
15:23:30.025	-3.6177492	2.135693	9.019233	-0.008167879	0.14976645	0.2523362	-3.1884818	1.3910108	9.168917	Walking_Idle
15:23:30.048	-3.6177492	2.135693	9.019233	-0.008167879	0.14976645	0.2523362	-3.1884818	1.3910108	9.168917	Walking_Idle
15:23:30.071	-3.6177492	2.135693	9.019233	-0.008167879	0.14976645	0.2523362	-3.1884818	1.3910108	9.168917	Walking_Idle
15:23:30.094	-3.6177492	2.135693	9.019233	-0.008167879	0.14976645	0.2523362	-3.1884818	1.3910108	9.168917	Walking_Idle
15:23:30.117	-3.6177492	2.135693	9.019233	-0.008167879	0.14976645	0.2523362	-3.1884818	1.3910108	9.168917	Walking_Idle
15:23:30.140	-3.6177492	2.135693	9.019233	-0.008167879	0.14976645	0.2523362	-3.1884818	1.3910108	9.168917	Walking_Idle
15:23:30.163	-3.6177492	2.135693	9.019233	-0.008167879	0.14976645	0.2523362	-3.1884818	1.3910108	9.168917	Walking_Idle
15:23:30.186	-4.9537544	-0.69912827	13.008095	-0.74364966	-0.76469886	0.5724296	-3.2368205	1.0636635	9.19576	Walking_Idle
15:23:30.209	-4.9537544	-0.69912827	13.008095	-0.74364966	-0.76469886	0.5724296	-3.2368205	1.0636635	9.19576	Walking_Idle
15:23:30.232	-4.9537544	-0.69912827	13.008095	-0.74364966	-0.76469886	0.5724296	-3.2368205	1.0636635	9.19576	Walking_Idle
15:23:30.254	-4.9537544	-0.69912827	13.008095	-0.74364966	-0.76469886	0.5724296	-3.2368205	1.0636635	9.19576	Walking_Idle
15:23:30.278	-4.9537544	-0.69912827	13.008095	-0.74364966	-0.76469886	0.5724296	-3.2368205	1.0636635	9.19576	Walking_Idle
15:23:30.300	-4.9537544	-0.69912827	13.008095	-0.74364966	-0.76469886	0.5724296	-3.2368205	1.0636635	9.19576	Walking_Idle
15:23:30.324	-4.9537544	-0.69912827	13.008095	-0.74364966	-0.76469886	0.5724296	-3.2368205	1.0636635	9.19576	Walking_Idle
15:23:30.347	-4.9537544	-0.69912827	13.008095	-0.74364966	-0.76469886	0.5724296	-3.2368205	1.0636635	9.19576	Walking_Idle
15:23:30.369	-1.6400782	0.6895511	6.7662206	-0.1498886	-0.4256686	0.79661715	-2.892667	0.9130445	9.325727	Walking_Idle
15:23:30.393	-1.6400782	0.6895511	6.7662206	-0.1498886	-0.4256686	0.79661715	-2.892667	0.9130445	9.325727	Walking_Idle
15:23:30.416	-1.6400782	0.6895511	6.7662206	-0.1498886	-0.4256686	0.79661715	-2.892667	0.9130445	9.325727	Walking_Idle
15:23:30.439	-1.6400782	0.6895511	6.7662206	-0.1498886	-0.4256686	0.79661715	-2.892667	0.9130445	9.325727	Walking_Idle
15:23:30.462	-1.6400782	0.6895511	6.7662206	-0.1498886	-0.4256686	0.79661715	-2.892667	0.9130445	9.325727	Walking_Idle
15:23:30.483	-1.6400782	0.6895511	6.7662206	-0.1498886	-0.4256686	0.79661715	-2.892667	0.9130445	9.325727	Walking_Idle
15:23:30.507	-1.6400782	0.6895511	6.7662206	-0.1498886	-0.4256686	0.79661715	-2.892667	0.9130445	9.325727	Walking_Idle
15:23:30.530	-1.6400782	0.6895511	6.7662206	-0.1498886	-0.4256686	0.79661715	-2.892667	0.9130445	9.325727	Walking_Idle
15:23:30.554	-1.0079896	1.9393626	9.483723	0.2850474	-0.38107547	-0.03232699	-2.0865355	0.9122815	9.538579	Walking_Idle
15:23:30.577	-1.0079896	1.9393626	9.483723	0.2850474	-0.38107547	-0.03232699	-2.0865355	0.9122815	9.538579	Walking_Idle
15:23:30.599	-1.0079896	1.9393626	9.483723	0.2850474	-0.38107547	-0.03232699	-2.0865355	0.9122815	9.538579	Walking_Idle
15:23:30.623	-1.0079896	1.9393626	9.483723	0.2850474	-0.38107547	-0.03232699	-2.0865355	0.9122815	9.538579	Walking_Idle
15:23:30.646	-1.0079896	1.9393626	9.483723	0.2850474	-0.38107547	-0.03232699	-2.0865355	0.9122815	9.538579	Walking_Idle
15:23:30.669	-1.0079896	1.9393626	9.483723	0.2850474	-0.38107547	-0.03232699	-2.0865355	0.9122815	9.538579	Walking_Idle
15:23:30.693	-1.0079896	1.9393626	9.483723	0.2850474	-0.38107547	-0.03232699	-2.0865355	0.9122815	9.538579	Walking_Idle
15:23:30.716	-3.4860642	-0.2777359	14.104672	-1.4119362	0.50284654	-0.21436484	-1.8756086	1.3874161	9.525101	Walking_Idle
15:23:30.739	-3.4860642	-0.2777359	14.104672	-1.4119362	0.50284654	-0.21436484	-1.8756086	1.3874161	9.525101	Walking_Idle
15:23:30.763	-3.4860642	-0.2777359	14.104672	-1.4119362	0.50284654	-0.21436484	-1.8756086	1.3874161	9.525101	Walking_Idle
15:23:30.784	-3.4860642	-0.2777359	14.104672	-1.4119362	0.50284654	-0.21436484	-1.8756086	1.3874161	9.525101	Walking_Idle
15:23:30.807	-3.4860642	-0.2777359	14.104672	-1.4119362	0.50284654	-0.21436484	-1.8756086	1.3874161	9.525101	Walking_Idle
15:23:30.830	-3.4860642	-0.2777359	14.104672	-1.4119362	0.50284654	-0.21436484	-1.8756086	1.3874161	9.525101	Walking_Idle
15:23:30.855	-3.4860642	-0.2777359	14.104672	-1.4119362	0.50284654	-0.21436484	-1.8756086	1.3874161	9.525101	Walking_Idle
15:23:30.879	-3.4860642	-0.2777359	14.104672	-1.4119362	0.50284654	-0.21436484	-1.8756086	1.3874161	9.525101	Walking_Idle
15:23:30.902	-1.0870007	0.34477556	8.875577	-0.22135985	-0.20820059	-0.5656124	-2.1153665	0.9149422	9.531972	Walking_Idle
15:23:30.925	-1.0870007	0.34477556	8.875577	-0.22135985	-0.20820059	-0.5656124	-2.1153665	0.9149422	9.531972	Walking_Idle
15:23:30.948	-1.0870007	0.34477556	8.875577	-0.22135985	-0.20820059	-0.5656124	-2.1153665	0.9149422	9.531972	Walking_Idle
15:23:30.972	-1.0870007	0.34477556	8.875577	-0.22135985	-0.20820059	-0.5656124	-2.1153665	0.9149422	9.531972	Walking_Idle
15:23:30.995	-1.0870007	0.34477556	8.875577	-0.22135985	-0.20820059	-0.5656124	-2.1153665	0.9149422	9.531972	Walking_Idle
15:23:31.018	-1.0870007	0.34477556	8.875577	-0.22135985	-0.20820059	-0.5656124	-2.1153665	0.9149422	9.531972	Walking_Idle
15:23:31.042	-1.0870007	0.34477556	8.875577	-0.22135985	-0.20820059	-0.5656124	-2.1153665	0.9149422	9.531972	Walking_Idle
15:23:31.065	-1.0870007	0.34477556	8.875577	-0.22135985	-0.20820059	-0.5656124	-2.1153665	0.9149422	9.531972	Walking_Idle
15:23:31.088	-1.2641771	1.8148603	9.126976	0.031538364	0.23773104	0.0452529	-2.0956335	1.0273079	9.52488	Walking_Idle
15:23:31.111	-1.2641771	1.8148603	9.126976	0.031538364	0.23773104	0.0452529	-2.0956335	1.0273079	9.52488	Walking_Idle
15:23:31.134	-1.2641771	1.8148603	9.126976	0.031538364	0.23773104	0.0452529	-2.0956335	1.0273079	9.52488	Walking_Idle
15:23:31.157	-1.2641771	1.8148603	9.126976	0.031538364	0.23773104	0.0452529	-2.0956335	1.0273079	9.52488	Walking_Idle
15:23:31.180	-1.2641771	1.8148603	9.126976	0.031538364	0.23773104	0.0452529	-2.0956335	1.0273079	9.52488	Walking_Idle
15:23:31.203	-1.2641771	1.8148603	9.126976	0.031538364	0.23773104	0.0452529	-2.0956335	1.0273079	9.52488	Walking_Idle
15:23:31.225	-1.2641771	1.8148603	9.126976	0.031538364	0.23773104	0.0452529	-2.0956335	1.0273079	9.52488	Walking_Idle
15:23:31.248	-1.2641771	1.8148603	9.126976	0.031538364	0.23773104	0.0452529	-2.0956335	1.0273079	9.52488	Walking_Idle
15:23:31.271	-4.520391	1.1085492	8.28898	-0.24151841	0.65495205	0.4227676	-2.331889	1.2444983	9.443723	Walking_Idle
15:23:31.294	-4.520391	1.1085492	8.28898	-0.24151841	0.65495205	0.4227676	-2.331889	1.2444983	9.443723	Walking_Idle
15:23:31.318	-4.520391	1.1085492	8.28898	-0.24151841	0.65495205	0.4227676	-2.331889	1.2444983	9.443723	Walking_Idle
15:23:31.341	-4.520391	1.1085492	8.28898	-0.24151841	0.65495205	0.4227676	-2.331889	1.2444983	9.443723	Walking_Idle
15:23:31.364	-4.520391	1.1085492	8.28898	-0.24151841	0.65495205	0.4227676	-2.331889	1.2444983	9.443723	Walking_Idle
15:23:31.387	-4.520391	1.1085492	8.28898	-0.24151841	0.65495205	0.4227676	-2.331889	1.2444983	9.443723	Walking_Idle
15:23:31.410	-4.520391	1.1085492	8.28898	-0.24151841	0.65495205	0.4227676	-2.331889	1.2444983	9.443723	Walking_Idle
15:23:31.432	-3.232271	-0.0670397	8.92825	-0.38385	-0.32854104	0.6964352	-2.410889	0.8489703	9.467694	Walking_Idle
15:23:31.455	-3.232271	-0.0670397	8.92825	-0.38385	-0.32854104	0.6964352	-2.410889	0.8489703	9.467694	Walking_Idle
15:23:31.478	-3.232271	-0.0670397	8.92825	-0.38385	-0.32854104	0.6964352	-2.410889	0.8489703	9.467694	Walking_Idle
15:23:31.503	-3.232271	-0.0670397	8.92825	-0.38385	-0.32854104	0.6964352	-2.410889	0.8489703	9.467694	Walking_Idle
15:23:31.525	-3.232271	-0.0670397	8.92825	-0.38385	-0.32854104	0.6964352	-2.410889	0.8489703	9.467694	Walking_Idle
15:23:31.547	-3.232271	-0.0670397	8.92825	-0.38385	-0.32854104	0.6964352	-2.410889	0.8489703	9.467694	Walking_Idle
15:23:31.569	-3.232271	-0.0670397	8.92825	-0.38385	-0.32854104	0.6964352	-2.410889	0.8489703	9.467694	Walking_Idle
15:23:31.590	-3.232271	-0.0670397	8.92825	-0.38385	-0.32854104	0.6964352	-2.410889	0.8489703	9.467694	Walking_Idle
15:23:31.612	-3.232271	-0.0670397	8.92825	-0.12056708	-0.17887905	0.21934949	-2.410889	0.8489703	9.467694	Walking_Idle
15:23:31.635	-1.2258687	1.3910737	8.056735	-0.12056708	-0.17887905	0.21934949	-2.1006792	0.7552613	9.549194	Walking_Idle
15:23:31.658	-1.2258687	1.3910737	8.056735	-0.12056708	-0.17887905	0.21934949	-2.1006792	0.7552613	9.549194	Walking_Idle
15:23:31.682	-1.2258687	1.3910737	8.056735	-0.12056708	-0.17887905	0.21934949	-2.1006792	0.7552613	9.549194	Walking_Idle
15:23:31.705	-1.2258687	1.3910737	8.056735	-0.12056708	-0.17887905	0.21934949	-2.1006792	0.7552613	9.549194	Walking_Idle
15:23:31.726	-1.2258687	1.3910737	8.056735	-0.12056708	-0.17887905	0.21934949	-2.1006792	0.7552613	9.549194	Walking_Idle
15:23:31.748	-1.2258687	1.3910737	8.056735	-0.12056708	-0.17887905	0.21934949	-2.1006792	0.7552613	9.549194	Walking_Idle
15:23:31.772	-1.2258687	1.3910737	8.056735	-0.12056708	-0.17887905	0.21934949	-2.1006792	0.7552613	9.549194	Walking_Idle
15:23:31.796	-0.9601042	2.4804688	10.357633	0.13172026	-0.46537486	-0.14594792	-1.6651571	1.0782708	9.603904	Walking_Idle
15:23:31.819	-0.9601042	2.4804688	10.357633	0.13172026	-0.46537486	-0.14594792	-1.6651571	1.0782708	9.603904	Walking_Idle
15:23:31.842	-0.9601042	2.4804688	10.357633	0.13172026	-0.46537486	-0.14594792	-1.6651571	1.0782708	9.603904	Walking_Idle
15:23:31.865	-0.9601042	2.4804688	10.357633	0.13172026	-0.46537486	-0.14594792	-1.6651571	1.0782708	9.603904	Walking_Idle
15:23:31.889	-0.9601042	2.4804688	10.357633	0.13172026	-0.46537486	-0.14594792	-1.6651571	1.0782708	9.603904	Walking_Idle
15:23:31.912	-0.9601042	2.4804688	10.357633	0.13172026	-0.46537486	-0.14594792	-1.6651571	1.0782708	9.603904	Walking_Idle
15:23:31.935	-0.9601042	2.4804688	10.357633	0.13172026	-0.46537486	-0.14594792	-1.6651571	1.0782708	9.603904	Walking_Idle
15:23:31.958	-0.9601042	2.4804688	10.357633	0.13172026	-0.46537486	-0.14594792	-1.6651571	1.0782708	9.603904	Walking_Idle
15:23:31.981	-1.0989721	0.20351335	7.1229677	0.17570256	0.6769432	-0.5295713	-1.7679458	0.9696188	9.597114	Walking_Idle
15:23:32.003	-1.0989721	0.20351335	7.1229677	0.17570256	0.6769432	-0.5295713	-1.7679458	0.9696188	9.597114	Walking_Idle
15:23:32.026	-1.0989721	0.20351335	7.1229677	0.17570256	0.6769432	-0.5295713	-1.7679458	0.9696188	9.597114	Walking_Idle
15:23:32.049	-1.0989721	0.20351335	7.1229677	0.17570256	0.6769432	-0.5295713	-1.7679458	0.9696188	9.597114	Walking_Idle
15:23:32.072	-1.0989721	0.20351335	7.1229677	0.17570256	0.6769432	-0.5295713	-1.7679458	0.9696188	9.597114	Walking_Idle
15:23:32.093	-1.0989721	0.20351335	7.1229677	0.17570256	0.6769432	-0.5295713	-1.7679458	0.9696188	9.597114	Walking_Idle
15:23:32.117	-1.0989721	0.20351335	7.1229677	0.17570256	0.6769432	-0.5295713	-1.7679458	0.9696188	9.597114	Walking_Idle
15:23:32.140	-1.0989721	0.20351335	7.1229677	0.17570256	0.6769432	-0.5295713	-1.7679458	0.9696188	9.597114	Walking_Idle
15:23:32.162	-1.446142	2.0902019	7.2091613	0.028484035	0.0660779	-0.12395677	-1.8506893	0.8035911	9.596852	Walking_Idle
15:23:32.185	-1.446142	2.0902019	7.2091613	0.028484035	0.0660779	-0.12395677	-1.8506893	0.8035911	9.596852	Walking_Idle
15:23:32.208	-1.446142	2.0902019	7.2091613	0.028484035	0.0660779	-0.12395677	-1.8506893	0.8035911	9.596852	Walking_Idle
15:23:32.232	-1.446142	2.0902019	7.2091613	0.028484035	0.0660779	-0.12395677	-1.8506893	0.8035911	9.596852	Walking_Idle
15:23:32.255	-1.446142	2.0902019	7.2091613	0.028484035	0.0660779	-0.12395677	-1.8506893	0.8035911	9.596852	Walking_Idle
15:23:32.278	-1.446142	2.0902019	7.2091613	0.028484035	0.0660779	-0.12395677	-1.8506893	0.8035911	9.596852	Walking_Idle
15:23:32.301	-1.446142	2.0902019	7.2091613	0.028484035	0.0660779	-0.12395677	-1.8506893	0.8035911	9.596852	Walking_Idle
15:23:32.324	-1.446142	2.0902019	7.2091613	0.028484035	0.0660779	-0.12395677	-1.8506893	0.8035911	9.596852	Walking_Idle
15:23:32.347	-1.9369683	0.9385557	11.772649	-0.010000475	0.010489168	0.36595714	-2.0314968	1.151551	9.524565	Walking_Idle
15:23:32.370	-1.9369683	0.9385557	11.772649	-0.010000475	0.010489168	0.36595714	-2.0314968	1.151551	9.524565	Walking_Idle
15:23:32.393	-1.9369683	0.9385557	11.772649	-0.010000475	0.010489168	0.36595714	-2.0314968	1.151551	9.524565	Walking_Idle
15:23:32.416	-1.9369683	0.9385557	11.772649	-0.010000475	0.010489168	0.36595714	-2.0314968	1.151551	9.524565	Walking_Idle
15:23:32.439	-1.9369683	0.9385557	11.772649	-0.010000475	0.010489168	0.36595714	-2.0314968	1.151551	9.524565	Walking_Idle
15:23:32.463	-1.9369683	0.9385557	11.772649	-0.010000475	0.010489168	0.36595714	-2.0314968	1.151551	9.524565	Walking_Idle
15:23:32.486	-1.9369683	0.9385557	11.772649	-0.010000475	0.010489168	0.36595714	-2.0314968	1.151551	9.524565	Walking_Idle
15:23:32.509	-1.9369683	0.9385557	11.772649	-0.010000475	0.010489168	0.36595714	-2.0314968	1.151551	9.524565	Walking_Idle
15:23:32.533	-3.3112822	0.61293435	6.8452315	0.64851224	0.058136657	0.2138517	-1.9042858	0.9801092	9.569925	Walking_Idle
15:23:32.556	-3.3112822	0.61293435	6.8452315	0.64851224	0.058136657	0.2138517	-1.9042858	0.9801092	9.569925	Walking_Idle
15:23:32.580	-3.3112822	0.61293435	6.8452315	0.64851224	0.058136657	0.2138517	-1.9042858	0.9801092	9.569925	Walking_Idle
15:23:32.603	-3.3112822	0.61293435	6.8452315	0.64851224	0.058136657	0.2138517	-1.9042858	0.9801092	9.569925	Walking_Idle
15:23:32.624	-3.3112822	0.61293435	6.8452315	0.64851224	0.058136657	0.2138517	-1.9042858	0.9801092	9.569925	Walking_Idle
15:23:32.647	-3.3112822	0.61293435	6.8452315	0.64851224	0.058136657	0.2138517	-1.9042858	0.9801092	9.569925	Walking_Idle
15:23:32.669	-3.3112822	0.61293435	6.8452315	0.64851224	0.058136657	0.2138517	-1.9042858	0.9801092	9.569925	Walking_Idle
15:23:32.692	-1.0534809	1.333611	6.9481854	-0.1010194	-0.3010521	0.56448835	-1.9275883	1.0668418	9.555973	Walking_Idle
15:23:32.713	-1.0534809	1.333611	6.9481854	-0.1010194	-0.3010521	0.56448835	-1.9275883	1.0668418	9.555973	Walking_Idle
15:23:32.735	-1.0534809	1.333611	6.9481854	-0.1010194	-0.3010521	0.56448835	-1.9275883	1.0668418	9.555973	Walking_Idle
15:23:32.757	-1.0534809	1.333611	6.9481854	-0.1010194	-0.3010521	0.56448835	-1.9275883	1.0668418	9.555973	Walking_Idle
15:23:32.779	-1.0534809	1.333611	6.9481854	-0.1010194	-0.3010521	0.56448835	-1.9275883	1.0668418	9.555973	Walking_Idle
15:23:32.803	-1.0534809	1.333611	6.9481854	-0.1010194	-0.3010521	0.56448835	-1.9275883	1.0668418	9.555973	Walking_Idle
15:23:32.826	-1.0534809	1.333611	6.9481854	-0.1010194	-0.3010521	0.56448835	-1.9275883	1.0668418	9.555973	Walking_Idle
15:23:32.848	-1.0534809	1.333611	6.9481854	-0.1010194	-0.3010521	0.56448835	-1.9275883	1.0668418	9.555973	Walking_Idle
15:23:32.871	-1.1995317	2.0279508	10.570724	0.061470762	0.020263012	0.015931366	-1.1518205	1.1021674	9.676204	Walking_Idle
15:23:32.892	-1.1995317	2.0279508	10.570724	0.061470762	0.020263012	0.015931366	-1.1518205	1.1021674	9.676204	Walking_Idle
15:23:32.914	-1.1995317	2.0279508	10.570724	0.061470762	0.020263012	0.015931366	-1.1518205	1.1021674	9.676204	Walking_Idle
15:23:32.935	-1.1995317	2.0279508	10.570724	0.061470762	0.020263012	0.015931366	-1.1518205	1.1021674	9.676204	Walking_Idle
15:23:32.957	-1.1995317	2.0279508	10.570724	0.061470762	0.020263012	0.015931366	-1.1518205	1.1021674	9.676204	Walking_Idle
15:23:32.978	-1.1995317	2.0279508	10.570724	0.061470762	0.020263012	0.015931366	-1.1518205	1.1021674	9.676204	Walking_Idle
15:23:32.999	-1.1995317	2.0279508	10.570724	0.061470762	0.020263012	0.015931366	-1.1518205	1.1021674	9.676204	Walking_Idle
15:23:33.021	-1.1995317	2.0279508	10.570724	0.061470762	0.020263012	0.015931366	-1.1518205	1.1021674	9.676204	Walking_Idle
15:23:33.042	-1.1995317	2.0279508	10.570724	0.061470762	0.020263012	0.015931366	-1.1518205	1.1021674	9.676204	Walking_Idle
15:23:33.064	0.7996878	0.07422252	11.174081	0.6039191	-0.68650806	-0.6694594	-0.97259074	1.2051086	9.683602	Walking_Idle
15:23:33.087	0.7996878	0.07422252	11.174081	0.6039191	-0.68650806	-0.6694594	-0.97259074	1.2051086	9.683602	Walking_Idle
15:23:33.110	0.7996878	0.07422252	11.174081	0.6039191	-0.68650806	-0.6694594	-0.97259074	1.2051086	9.683602	Walking_Idle
15:23:33.134	0.7996878	0.07422252	11.174081	0.6039191	-0.68650806	-0.6694594	-0.97259074	1.2051086	9.683602	Walking_Idle
15:23:33.157	0.7996878	0.07422252	11.174081	0.6039191	-0.68650806	-0.6694594	-0.97259074	1.2051086	9.683602	Walking_Idle
15:23:33.179	0.7996878	0.07422252	11.174081	0.6039191	-0.68650806	-0.6694594	-0.97259074	1.2051086	9.683602	Walking_Idle
15:23:33.202	0.7996878	0.07422252	11.174081	0.6039191	-0.68650806	-0.6694594	-0.97259074	1.2051086	9.683602	Walking_Idle
15:23:33.225	0.7996878	0.07422252	11.174081	0.6039191	-0.68650806	-0.6694594	-0.97259074	1.2051086	9.683602	Walking_Idle
15:23:33.249	-0.61293435	1.2354459	6.9003	0.46036574	0.055693194	-0.6120381	-0.79008263	1.0335469	9.719976	Walking_Idle
15:23:33.272	-0.61293435	1.2354459	6.9003	0.46036574	0.055693194	-0.6120381	-0.79008263	1.0335469	9.719976	Walking_Idle
15:23:33.295	-0.61293435	1.2354459	6.9003	0.46036574	0.055693194	-0.6120381	-0.79008263	1.0335469	9.719976	Walking_Idle
15:23:33.318	-0.61293435	1.2354459	6.9003	0.46036574	0.055693194	-0.6120381	-0.79008263	1.0335469	9.719976	Walking_Idle
15:23:33.341	-0.61293435	1.2354459	6.9003	0.46036574	0.055693194	-0.6120381	-0.79008263	1.0335469	9.719976	Walking_Idle
15:23:33.365	-0.61293435	1.2354459	6.9003	0.46036574	0.055693194	-0.6120381	-0.79008263	1.0335469	9.719976	Walking_Idle
15:23:33.388	-0.61293435	1.2354459	6.9003	0.46036574	0.055693194	-0.6120381	-0.79008263	1.0335469	9.719976	Walking_Idle
15:23:33.410	-0.61293435	1.2354459	6.9003	0.46036574	0.055693194	-0.6120381	-0.79008263	1.0335469	9.719976	Walking_Idle
15:23:33.433	-1.0151725	2.004008	9.268238	0.15004621	0.40571898	0.053194147	-1.2587577	1.4106956	9.622674	Walking_Idle
15:23:33.456	-1.0151725	2.004008	9.268238	0.15004621	0.40571898	0.053194147	-1.2587577	1.4106956	9.622674	Walking_Idle
15:23:33.480	-1.0151725	2.004008	9.268238	0.15004621	0.40571898	0.053194147	-1.2587577	1.4106956	9.622674	Walking_Idle
15:23:33.503	-1.0151725	2.004008	9.268238	0.15004621	0.40571898	0.053194147	-1.2587577	1.4106956	9.622674	Walking_Idle
15:23:33.526	-1.0151725	2.004008	9.268238	0.15004621	0.40571898	0.053194147	-1.2587577	1.4106956	9.622674	Walking_Idle
15:23:33.549	-1.0151725	2.004008	9.268238	0.15004621	0.40571898	0.053194147	-1.2587577	1.4106956	9.622674	Walking_Idle
15:23:33.572	-1.0151725	2.004008	9.268238	0.15004621	0.40571898	0.053194147	-1.2587577	1.4106956	9.622674	Walking_Idle
15:23:33.596	-4.017593	-0.07901107	13.362448	-1.1486533	0.42526665	0.60114026	-1.881277	1.5627713	9.496784	Walking_Idle
15:23:33.620	-4.017593	-0.07901107	13.362448	-1.1486533	0.42526665	0.60114026	-1.881277	1.5627713	9.496784	Walking_Idle
15:23:33.643	-4.017593	-0.07901107	13.362448	-1.1486533	0.42526665	0.60114026	-1.881277	1.5627713	9.496784	Walking_Idle
15:23:33.666	-4.017593	-0.07901107	13.362448	-1.1486533	0.42526665	0.60114026	-1.881277	1.5627713	9.496784	Walking_Idle
15:23:33.688	-4.017593	-0.07901107	13.362448	-1.1486533	0.42526665	0.60114026	-1.881277	1.5627713	9.496784	Walking_Idle
15:23:33.712	-4.017593	-0.07901107	13.362448	-1.1486533	0.42526665	0.60114026	-1.881277	1.5627713	9.496784	Walking_Idle
15:23:33.736	-4.017593	-0.07901107	13.362448	-1.1486533	0.42526665	0.60114026	-1.881277	1.5627713	9.496784	Walking_Idle
15:23:33.759	-4.017593	-0.07901107	13.362448	-1.1486533	0.42526665	0.60114026	-1.881277	1.5627713	9.496784	Walking_Idle
15:23:33.781	-1.5634614	0.4836435	8.18842	-0.12667574	-0.4452163	0.4899628	-1.8369621	1.2157829	9.556036	Walking_Idle
15:23:33.805	-1.5634614	0.4836435	8.18842	-0.12667574	-0.4452163	0.4899628	-1.8369621	1.2157829	9.556036	Walking_Idle
15:23:33.828	-1.5634614	0.4836435	8.18842	-0.12667574	-0.4452163	0.4899628	-1.8369621	1.2157829	9.556036	Walking_Idle
15:23:33.850	-1.5634614	0.4836435	8.18842	-0.12667574	-0.4452163	0.4899628	-1.8369621	1.2157829	9.556036	Walking_Idle
15:23:33.874	-1.5634614	0.4836435	8.18842	-0.12667574	-0.4452163	0.4899628	-1.8369621	1.2157829	9.556036	Walking_Idle
15:23:33.896	-1.5634614	0.4836435	8.18842	-0.12667574	-0.4452163	0.4899628	-1.8369621	1.2157829	9.556036	Walking_Idle
15:23:33.919	-1.5634614	0.4836435	8.18842	-0.12667574	-0.4452163	0.4899628	-1.8369621	1.2157829	9.556036	Walking_Idle
15:23:33.943	-1.5634614	0.4836435	8.18842	-0.12667574	-0.4452163	0.4899628	-1.8369621	1.2157829	9.556036	Walking_Idle
15:23:33.966	-0.9601042	2.2865324	9.3831625	-0.1590516	-0.25340462	0.18269756	-1.5551726	1.2592301	9.600321	Walking_Idle
15:23:33.989	-0.9601042	2.2865324	9.3831625	-0.1590516	-0.25340462	0.18269756	-1.5551726	1.2592301	9.600321	Walking_Idle
15:23:34.012	-0.9601042	2.2865324	9.3831625	-0.1590516	-0.25340462	0.18269756	-1.5551726	1.2592301	9.600321	Walking_Idle
15:23:34.035	-0.9601042	2.2865324	9.3831625	-0.1590516	-0.25340462	0.18269756	-1.5551726	1.2592301	9.600321	Walking_Idle
15:23:34.058	-0.9601042	2.2865324	9.3831625	-0.1590516	-0.25340462	0.18269756	-1.5551726	1.2592301	9.600321	Walking_Idle
15:23:34.081	-0.9601042	2.2865324	9.3831625	-0.1590516	-0.25340462	0.18269756	-1.5551726	1.2592301	9.600321	Walking_Idle
15:23:34.104	-0.9601042	2.2865324	9.3831625	-0.1590516	-0.25340462	0.18269756	-1.5551726	1.2592301	9.600321	Walking_Idle
15:23:34.127	-0.9601042	2.2865324	9.3831625	-0.1590516	-0.25340462	0.18269756	-1.5551726	1.2592301	9.600321	Walking_Idle
15:23:34.151	-0.019154198	3.0287576	8.171659	0.3754555	-0.14405973	-0.2730079	-1.1247619	1.6099927	9.607977	Walking_Idle
15:23:34.176	-0.019154198	3.0287576	8.171659	0.3754555	-0.14405973	-0.2730079	-1.1247619	1.6099927	9.607977	Walking_Idle
15:23:34.199	-0.019154198	3.0287576	8.171659	0.3754555	-0.14405973	-0.2730079	-1.1247619	1.6099927	9.607977	Walking_Idle
15:23:34.222	-0.019154198	3.0287576	8.171659	0.3754555	-0.14405973	-0.2730079	-1.1247619	1.6099927	9.607977	Walking_Idle
15:23:34.245	-0.019154198	3.0287576	8.171659	0.3754555	-0.14405973	-0.2730079	-1.1247619	1.6099927	9.607977	Walking_Idle
15:23:34.268	-0.019154198	3.0287576	8.171659	0.3754555	-0.14405973	-0.2730079	-1.1247619	1.6099927	9.607977	Walking_Idle
15:23:34.292	-0.019154198	3.0287576	8.171659	0.3754555	-0.14405973	-0.2730079	-1.1247619	1.6099927	9.607977	Walking_Idle
15:23:34.315	-0.70870537	-0.05506832	9.332883	-0.36369145	0.21512903	-0.51918656	-1.3915292	1.4486706	9.598718	Walking_Idle
15:23:34.336	-0.70870537	-0.05506832	9.332883	-0.36369145	0.21512903	-0.51918656	-1.3915292	1.4486706	9.598718	Walking_Idle
15:23:34.359	-0.70870537	-0.05506832	9.332883	-0.36369145	0.21512903	-0.51918656	-1.3915292	1.4486706	9.598718	Walking_Idle
15:23:34.382	-0.70870537	-0.05506832	9.332883	-0.36369145	0.21512903	-0.51918656	-1.3915292	1.4486706	9.598718	Walking_Idle
15:23:34.406	-0.70870537	-0.05506832	9.332883	-0.36369145	0.21512903	-0.51918656	-1.3915292	1.4486706	9.598718	Walking_Idle
15:23:34.427	-0.70870537	-0.05506832	9.332883	-0.36369145	0.21512903	-0.51918656	-1.3915292	1.4486706	9.598718	Walking_Idle
15:23:34.451	-0.70870537	-0.05506832	9.332883	-0.36369145	0.21512903	-0.51918656	-1.3915292	1.4486706	9.598718	Walking_Idle
15:23:34.474	-0.70870537	-0.05506832	9.332883	-0.36369145	0.21512903	-0.51918656	-1.3915292	1.4486706	9.598718	Walking_Idle
15:23:34.497	-1.1779832	2.1548474	8.466156	-0.20364477	0.10822761	-0.005448918	-1.632764	1.3714411	9.572022	Walking_Idle
15:23:34.521	-1.1779832	2.1548474	8.466156	-0.20364477	0.10822761	-0.005448918	-1.632764	1.3714411	9.572022	Walking_Idle
15:23:34.544	-1.1779832	2.1548474	8.466156	-0.20364477	0.10822761	-0.005448918	-1.632764	1.3714411	9.572022	Walking_Idle
15:23:34.567	-1.1779832	2.1548474	8.466156	-0.20364477	0.10822761	-0.005448918	-1.632764	1.3714411	9.572022	Walking_Idle
15:23:34.589	-1.1779832	2.1548474	8.466156	-0.20364477	0.10822761	-0.005448918	-1.632764	1.3714411	9.572022	Walking_Idle
15:23:34.610	-1.1779832	2.1548474	8.466156	-0.20364477	0.10822761	-0.005448918	-1.632764	1.3714411	9.572022	Walking_Idle
15:23:34.631	-1.1779832	2.1548474	8.466156	-0.20364477	0.10822761	-0.005448918	-1.632764	1.3714411	9.572022	Walking_Idle
15:23:34.652	-1.1779832	2.1548474	8.466156	-0.20364477	0.10822761	-0.005448918	-1.632764	1.3714411	9.572022	Walking_Idle
15:23:34.674	-1.2905141	1.4964218	11.212389	-0.119956225	0.14365779	0.29020986	-1.7879945	1.5199662	9.52172	Walking_Idle
15:23:34.695	-1.2905141	1.4964218	11.212389	-0.119956225	0.14365779	0.29020986	-1.7879945	1.5199662	9.52172	Walking_Idle
15:23:34.717	-1.2905141	1.4964218	11.212389	-0.119956225	0.14365779	0.29020986	-1.7879945	1.5199662	9.52172	Walking_Idle
15:23:34.739	-1.2905141	1.4964218	11.212389	-0.119956225	0.14365779	0.29020986	-1.7879945	1.5199662	9.52172	Walking_Idle
15:23:34.762	-1.2905141	1.4964218	11.212389	-0.119956225	0.14365779	0.29020986	-1.7879945	1.5199662	9.52172	Walking_Idle
15:23:34.785	-1.2905141	1.4964218	11.212389	-0.119956225	0.14365779	0.29020986	-1.7879945	1.5199662	9.52172	Walking_Idle
15:23:34.807	-1.2905141	1.4964218	11.212389	-0.119956225	0.14365779	0.29020986	-1.7879945	1.5199662	9.52172	Walking_Idle
15:23:34.832	-1.2905141	1.4964218	11.212389	-0.119956225	0.14365779	0.29020986	-1.7879945	1.5199662	9.52172	Walking_Idle
15:23:34.855	-2.1740015	0.65363705	6.996071	0.46891788	-0.26684365	0.22545815	-1.7045331	1.3572246	9.561531	Walking_Idle
15:23:34.878	-2.1740015	0.65363705	6.996071	0.46891788	-0.26684365	0.22545815	-1.7045331	1.3572246	9.561531	Walking_Idle
15:23:34.901	-2.1740015	0.65363705	6.996071	0.46891788	-0.26684365	0.22545815	-1.7045331	1.3572246	9.561531	Walking_Idle
15:23:34.924	-2.1740015	0.65363705	6.996071	0.46891788	-0.26684365	0.22545815	-1.7045331	1.3572246	9.561531	Walking_Idle
15:23:34.947	-2.1740015	0.65363705	6.996071	0.46891788	-0.26684365	0.22545815	-1.7045331	1.3572246	9.561531	Walking_Idle
15:23:34.969	-2.1740015	0.65363705	6.996071	0.46891788	-0.26684365	0.22545815	-1.7045331	1.3572246	9.561531	Walking_Idle
15:23:34.990	-2.1740015	0.65363705	6.996071	0.46891788	-0.26684365	0.22545815	-1.7045331	1.3572246	9.561531	Walking_Idle
15:23:35.012	-2.1740015	0.65363705	6.996071	0.46891788	-0.26684365	0.22545815	-1.7045331	1.3572246	9.561531	Walking_Idle
15:23:35.035	-0.8284191	2.0183737	5.7606254	-0.08758036	-0.097023115	0.32258573	-1.7227417	1.4269637	9.548105	Walking_Idle
15:23:35.058	-0.8284191	2.0183737	5.7606254	-0.08758036	-0.097023115	0.32258573	-1.7227417	1.4269637	9.548105	Walking_Idle
15:23:35.082	-0.8284191	2.0183737	5.7606254	-0.08758036	-0.097023115	0.32258573	-1.7227417	1.4269637	9.548105	Walking_Idle
15:23:35.105	-0.8284191	2.0183737	5.7606254	-0.08758036	-0.097023115	0.32258573	-1.7227417	1.4269637	9.548105	Walking_Idle
15:23:35.128	-0.8284191	2.0183737	5.7606254	-0.08758036	-0.097023115	0.32258573	-1.7227417	1.4269637	9.548105	Walking_Idle
15:23:35.151	-0.8284191	2.0183737	5.7606254	-0.08758036	-0.097023115	0.32258573	-1.7227417	1.4269637	9.548105	Walking_Idle
15:23:35.174	-0.8284191	2.0183737	5.7606254	-0.08758036	-0.097023115	0.32258573	-1.7227417	1.4269637	9.548105	Walking_Idle
15:23:35.197	-0.8284191	2.0183737	5.7606254	-0.08758036	-0.097023115	0.32258573	-1.7227417	1.4269637	9.548105	Walking_Idle
15:23:35.220	-2.0710478	2.4254005	10.134965	0.2135762	-0.15261185	-0.31393585	-1.3847531	1.324904	9.61756	Walking_Idle
15:23:35.243	-2.0710478	2.4254005	10.134965	0.2135762	-0.15261185	-0.31393585	-1.3847531	1.324904	9.61756	Walking_Idle
15:23:35.266	-2.0710478	2.4254005	10.134965	0.2135762	-0.15261185	-0.31393585	-1.3847531	1.324904	9.61756	Walking_Idle
15:23:35.289	-2.0710478	2.4254005	10.134965	0.2135762	-0.15261185	-0.31393585	-1.3847531	1.324904	9.61756	Walking_Idle
15:23:35.311	-2.0710478	2.4254005	10.134965	0.2135762	-0.15261185	-0.31393585	-1.3847531	1.324904	9.61756	Walking_Idle
15:23:35.334	-2.0710478	2.4254005	10.134965	0.2135762	-0.15261185	-0.31393585	-1.3847531	1.324904	9.61756	Walking_Idle
15:23:35.358	-2.0710478	2.4254005	10.134965	0.2135762	-0.15261185	-0.31393585	-1.3847531	1.324904	9.61756	Walking_Idle
15:23:35.381	-2.0710478	2.4254005	10.134965	0.2135762	-0.15261185	-0.31393585	-1.3847531	1.324904	9.61756	Walking_Idle
15:23:35.403	0.5506832	-1.0079896	14.020873	0.03947961	-0.7756944	-0.59126866	-1.0518117	1.1953984	9.676522	Walking_Idle
15:23:35.427	0.5506832	-1.0079896	14.020873	0.03947961	-0.7756944	-0.59126866	-1.0518117	1.1953984	9.676522	Walking_Idle
15:23:35.450	0.5506832	-1.0079896	14.020873	0.03947961	-0.7756944	-0.59126866	-1.0518117	1.1953984	9.676522	Walking_Idle
15:23:35.473	0.5506832	-1.0079896	14.020873	0.03947961	-0.7756944	-0.59126866	-1.0518117	1.1953984	9.676522	Walking_Idle
15:23:35.496	0.5506832	-1.0079896	14.020873	0.03947961	-0.7756944	-0.59126866	-1.0518117	1.1953984	9.676522	Walking_Idle
15:23:35.519	0.5506832	-1.0079896	14.020873	0.03947961	-0.7756944	-0.59126866	-1.0518117	1.1953984	9.676522	Walking_Idle
15:23:35.542	0.5506832	-1.0079896	14.020873	0.03947961	-0.7756944	-0.59126866	-1.0518117	1.1953984	9.676522	Walking_Idle
15:23:35.564	0.5506832	-1.0079896	14.020873	0.03947961	-0.7756944	-0.59126866	-1.0518117	1.1953984	9.676522	Walking_Idle
15:23:35.587	-0.71828246	0.9433443	8.518829	0.13355285	0.07768434	-0.69694835	-0.9005583	0.9338902	9.720454	Walking_Idle
15:23:35.611	-0.71828246	0.9433443	8.518829	0.13355285	0.07768434	-0.69694835	-0.9005583	0.9338902	9.720454	Walking_Idle
15:23:35.634	-0.71828246	0.9433443	8.518829	0.13355285	0.07768434	-0.69694835	-0.9005583	0.9338902	9.720454	Walking_Idle
15:23:35.657	-0.71828246	0.9433443	8.518829	0.13355285	0.07768434	-0.69694835	-0.9005583	0.9338902	9.720454	Walking_Idle
15:23:35.681	-0.71828246	0.9433443	8.518829	0.13355285	0.07768434	-0.69694835	-0.9005583	0.9338902	9.720454	Walking_Idle
15:23:35.704	-0.71828246	0.9433443	8.518829	0.13355285	0.07768434	-0.69694835	-0.9005583	0.9338902	9.720454	Walking_Idle
15:23:35.725	-0.71828246	0.9433443	8.518829	0.13355285	0.07768434	-0.69694835	-0.9005583	0.9338902	9.720454	Walking_Idle
15:23:35.748	-0.71828246	0.9433443	8.518829	0.13355285	0.07768434	-0.69694835	-0.9005583	0.9338902	9.720454	Walking_Idle
15:23:35.773	-1.4293821	1.9202085	9.488511	0.1854764	0.26521996	-0.049431216	-1.3042799	1.1812283	9.647484	Walking_Idle
15:23:35.796	-1.4293821	1.9202085	9.488511	0.1854764	0.26521996	-0.049431216	-1.3042799	1.1812283	9.647484	Walking_Idle
15:23:35.819	-1.4293821	1.9202085	9.488511	0.1854764	0.26521996	-0.049431216	-1.3042799	1.1812283	9.647484	Walking_Idle
15:23:35.842	-1.4293821	1.9202085	9.488511	0.1854764	0.26521996	-0.049431216	-1.3042799	1.1812283	9.647484	Walking_Idle
15:23:35.865	-1.4293821	1.9202085	9.488511	0.1854764	0.26521996	-0.049431216	-1.3042799	1.1812283	9.647484	Walking_Idle
15:23:35.889	-1.4293821	1.9202085	9.488511	0.1854764	0.26521996	-0.049431216	-1.3042799	1.1812283	9.647484	Walking_Idle
15:23:35.912	-1.4293821	1.9202085	9.488511	0.1854764	0.26521996	-0.049431216	-1.3042799	1.1812283	9.647484	Walking_Idle
15:23:35.935	-3.9768906	1.376708	10.448615	-0.3013832	0.5865351	0.42704368	-1.771337	1.4552076	9.534943	Walking_Idle
15:23:35.958	-3.9768906	1.376708	10.448615	-0.3013832	0.5865351	0.42704368	-1.771337	1.4552076	9.534943	Walking_Idle
15:23:35.981	-3.9768906	1.376708	10.448615	-0.3013832	0.5865351	0.42704368	-1.771337	1.4552076	9.534943	Walking_Idle
15:23:36.004	-3.9768906	1.376708	10.448615	-0.3013832	0.5865351	0.42704368	-1.771337	1.4552076	9.534943	Walking_Idle
15:23:36.027	-3.9768906	1.376708	10.448615	-0.3013832	0.5865351	0.42704368	-1.771337	1.4552076	9.534943	Walking_Idle
15:23:36.049	-3.9768906	1.376708	10.448615	-0.3013832	0.5865351	0.42704368	-1.771337	1.4552076	9.534943	Walking_Idle
15:23:36.072	-3.9768906	1.376708	10.448615	-0.3013832	0.5865351	0.42704368	-1.771337	1.4552076	9.534943	Walking_Idle
15:23:36.095	-3.9768906	1.376708	10.448615	-0.3013832	0.5865351	0.42704368	-1.771337	1.4552076	9.534943	Walking_Idle
15:23:36.119	-2.6337023	0.82602483	7.161276	-0.22258158	-0.11046215	0.64023566	-1.9330246	1.454977	9.503517	Walking_Idle
15:23:36.142	-2.6337023	0.82602483	7.161276	-0.22258158	-0.11046215	0.64023566	-1.9330246	1.454977	9.503517	Walking_Idle
15:23:36.165	-2.6337023	0.82602483	7.161276	-0.22258158	-0.11046215	0.64023566	-1.9330246	1.454977	9.503517	Walking_Idle
15:23:36.188	-2.6337023	0.82602483	7.161276	-0.22258158	-0.11046215	0.64023566	-1.9330246	1.454977	9.503517	Walking_Idle
15:23:36.211	-2.6337023	0.82602483	7.161276	-0.22258158	-0.11046215	0.64023566	-1.9330246	1.454977	9.503517	Walking_Idle
15:23:36.235	-2.6337023	0.82602483	7.161276	-0.22258158	-0.11046215	0.64023566	-1.9330246	1.454977	9.503517	Walking_Idle
15:23:36.258	-2.6337023	0.82602483	7.161276	-0.22258158	-0.11046215	0.64023566	-1.9330246	1.454977	9.503517	Walking_Idle
15:23:36.281	-2.6337023	0.82602483	7.161276	-0.22258158	-0.11046215	0.64023566	-1.9330246	1.454977	9.503517	Walking_Idle
15:23:36.303	-1.2785428	2.2625897	8.796566	-0.091245554	-0.03654746	0.006768387	-1.7406758	1.2094914	9.574841	Walking_Idle
15:23:36.326	-1.2785428	2.2625897	8.796566	-0.091245554	-0.03654746	0.006768387	-1.7406758	1.2094914	9.574841	Walking_Idle
15:23:36.350	-1.2785428	2.2625897	8.796566	-0.091245554	-0.03654746	0.006768387	-1.7406758	1.2094914	9.574841	Walking_Idle
15:23:36.373	-1.2785428	2.2625897	8.796566	-0.091245554	-0.03654746	0.006768387	-1.7406758	1.2094914	9.574841	Walking_Idle
15:23:36.396	-1.2785428	2.2625897	8.796566	-0.091245554	-0.03654746	0.006768387	-1.7406758	1.2094914	9.574841	Walking_Idle
15:23:36.419	-1.2785428	2.2625897	8.796566	-0.091245554	-0.03654746	0.006768387	-1.7406758	1.2094914	9.574841	Walking_Idle
15:23:36.442	-1.2785428	2.2625897	8.796566	-0.091245554	-0.03654746	0.006768387	-1.7406758	1.2094914	9.574841	Walking_Idle
15:23:36.465	-1.2785428	2.2625897	8.796566	-0.091245554	-0.03654746	0.006768387	-1.7406758	1.2094914	9.574841	Walking_Idle
15:23:36.488	-0.28252444	1.5778271	11.57153	0.17997862	-0.573498	-0.05553987	-1.3755839	1.4970901	9.593586	Walking_Idle
15:23:36.511	-0.28252444	1.5778271	11.57153	0.17997862	-0.573498	-0.05553987	-1.3755839	1.4970901	9.593586	Walking_Idle
15:23:36.534	-0.28252444	1.5778271	11.57153	0.17997862	-0.573498	-0.05553987	-1.3755839	1.4970901	9.593586	Walking_Idle
15:23:36.558	-0.28252444	1.5778271	11.57153	0.17997862	-0.573498	-0.05553987	-1.3755839	1.4970901	9.593586	Walking_Idle
15:23:36.581	-0.28252444	1.5778271	11.57153	0.17997862	-0.573498	-0.05553987	-1.3755839	1.4970901	9.593586	Walking_Idle
15:23:36.604	-0.28252444	1.5778271	11.57153	0.17997862	-0.573498	-0.05553987	-1.3755839	1.4970901	9.593586	Walking_Idle
15:23:36.627	-0.28252444	1.5778271	11.57153	0.17997862	-0.573498	-0.05553987	-1.3755839	1.4970901	9.593586	Walking_Idle
15:23:36.650	-0.2466103	0.7877164	5.9473786	0.8342153	0.6018067	-1.1239432	-1.3755839	1.4970901	9.593586	Walking_Idle
15:23:36.673	-0.2466103	0.7877164	5.9473786	0.8342153	0.6018067	-1.1239432	-1.079496	1.2592633	9.665368	Walking_Idle
15:23:36.697	-0.2466103	0.7877164	5.9473786	0.8342153	0.6018067	-1.1239432	-1.079496	1.2592633	9.665368	Walking_Idle
15:23:36.719	-0.2466103	0.7877164	5.9473786	0.8342153	0.6018067	-1.1239432	-1.079496	1.2592633	9.665368	Walking_Idle
15:23:36.742	-0.2466103	0.7877164	5.9473786	0.8342153	0.6018067	-1.1239432	-1.079496	1.2592633	9.665368	Walking_Idle
15:23:36.765	-0.2466103	0.7877164	5.9473786	0.8342153	0.6018067	-1.1239432	-1.079496	1.2592633	9.665368	Walking_Idle
15:23:36.788	-0.2466103	0.7877164	5.9473786	0.8342153	0.6018067	-1.1239432	-1.079496	1.2592633	9.665368	Walking_Idle
15:23:36.810	-0.2466103	0.7877164	5.9473786	0.8342153	0.6018067	-1.1239432	-1.079496	1.2592633	9.665368	Walking_Idle
15:23:36.832	-0.85236186	1.6448668	6.639324	0.15554401	-0.05426255	-0.48925418	-1.4169016	1.2602531	9.621566	Walking_Idle
15:23:36.855	-0.85236186	1.6448668	6.639324	0.15554401	-0.05426255	-0.48925418	-1.4169016	1.2602531	9.621566	Walking_Idle
15:23:36.878	-0.85236186	1.6448668	6.639324	0.15554401	-0.05426255	-0.48925418	-1.4169016	1.2602531	9.621566	Walking_Idle
15:23:36.901	-0.85236186	1.6448668	6.639324	0.15554401	-0.05426255	-0.48925418	-1.4169016	1.2602531	9.621566	Walking_Idle
15:23:36.925	-0.85236186	1.6448668	6.639324	0.15554401	-0.05426255	-0.48925418	-1.4169016	1.2602531	9.621566	Walking_Idle
15:23:36.948	-0.85236186	1.6448668	6.639324	0.15554401	-0.05426255	-0.48925418	-1.4169016	1.2602531	9.621566	Walking_Idle
15:23:36.971	-0.85236186	1.6448668	6.639324	0.15554401	-0.05426255	-0.48925418	-1.4169016	1.2602531	9.621566	Walking_Idle
15:23:36.994	-0.85236186	1.6448668	6.639324	0.15554401	-0.05426255	-0.48925418	-1.4169016	1.2602531	9.621566	Walking_Idle
15:23:37.017	-1.7573977	1.6712039	10.304958	-0.030769894	0.16320547	0.07457443	-1.4984018	1.3106003	9.602474	Walking_Idle
15:23:37.040	-1.7573977	1.6712039	10.304958	-0.030769894	0.16320547	0.07457443	-1.4984018	1.3106003	9.602474	Walking_Idle
15:23:37.063	-1.7573977	1.6712039	10.304958	-0.030769894	0.16320547	0.07457443	-1.4984018	1.3106003	9.602474	Walking_Idle
15:23:37.086	-1.7573977	1.6712039	10.304958	-0.030769894	0.16320547	0.07457443	-1.4984018	1.3106003	9.602474	Walking_Idle
15:23:37.109	-1.7573977	1.6712039	10.304958	-0.030769894	0.16320547	0.07457443	-1.4984018	1.3106003	9.602474	Walking_Idle
15:23:37.132	-1.7573977	1.6712039	10.304958	-0.030769894	0.16320547	0.07457443	-1.4984018	1.3106003	9.602474	Walking_Idle
15:23:37.156	-1.7573977	1.6712039	10.304958	-0.030769894	0.16320547	0.07457443	-1.4984018	1.3106003	9.602474	Walking_Idle
15:23:37.178	-1.7573977	1.6712039	10.304958	-0.030769894	0.16320547	0.07457443	-1.4984018	1.3106003	9.602474	Walking_Idle
15:23:37.202	-2.8180614	-0.43096948	13.032038	-0.6049832	-0.91558254	0.1014525	-1.935056	0.8750113	9.573938	Walking_Idle
15:23:37.225	-2.8180614	-0.43096948	13.032038	-0.6049832	-0.91558254	0.1014525	-1.935056	0.8750113	9.573938	Walking_Idle
15:23:37.247	-2.8180614	-0.43096948	13.032038	-0.6049832	-0.91558254	0.1014525	-1.935056	0.8750113	9.573938	Walking_Idle
15:23:37.270	-2.8180614	-0.43096948	13.032038	-0.6049832	-0.91558254	0.1014525	-1.935056	0.8750113	9.573938	Walking_Idle
15:23:37.293	-2.8180614	-0.43096948	13.032038	-0.6049832	-0.91558254	0.1014525	-1.935056	0.8750113	9.573938	Walking_Idle
15:23:37.316	-2.8180614	-0.43096948	13.032038	-0.6049832	-0.91558254	0.1014525	-1.935056	0.8750113	9.573938	Walking_Idle
15:23:37.339	-2.8180614	-0.43096948	13.032038	-0.6049832	-0.91558254	0.1014525	-1.935056	0.8750113	9.573938	Walking_Idle
15:23:37.362	-2.8180614	-0.43096948	13.032038	-0.6049832	-0.91558254	0.1014525	-1.935056	0.8750113	9.573938	Walking_Idle
15:23:37.386	-1.3791022	0.50998056	8.391933	-0.20425563	-0.152001	0.27371648	-2.060262	1.0930407	9.525281	Walking_Idle
15:23:37.409	-1.3791022	0.50998056	8.391933	-0.20425563	-0.152001	0.27371648	-2.060262	1.0930407	9.525281	Walking_Idle
15:23:37.432	-1.3791022	0.50998056	8.391933	-0.20425563	-0.152001	0.27371648	-2.060262	1.0930407	9.525281	Walking_Idle
15:23:37.455	-1.3791022	0.50998056	8.391933	-0.20425563	-0.152001	0.27371648	-2.060262	1.0930407	9.525281	Walking_Idle
15:23:37.478	-1.3791022	0.50998056	8.391933	-0.20425563	-0.152001	0.27371648	-2.060262	1.0930407	9.525281	Walking_Idle
15:23:37.501	-1.3791022	0.50998056	8.391933	-0.20425563	-0.152001	0.27371648	-2.060262	1.0930407	9.525281	Walking_Idle
15:23:37.524	-1.3791022	0.50998056	8.391933	-0.20425563	-0.152001	0.27371648	-2.060262	1.0930407	9.525281	Walking_Idle
15:23:37.547	-1.3791022	0.50998056	8.391933	-0.20425563	-0.152001	0.27371648	-2.060262	1.0930407	9.525281	Walking_Idle
15:23:37.569	-1.8100717	2.1332989	9.368797	-0.01061134	-0.14650321	-0.64441395	-1.7912163	0.8728229	9.602089	Walking_Idle
15:23:37.591	-1.8100717	2.1332989	9.368797	-0.01061134	-0.14650321	-0.64441395	-1.7912163	0.8728229	9.602089	Walking_Idle
15:23:37.615	-1.8100717	2.1332989	9.368797	-0.01061134	-0.14650321	-0.64441395	-1.7912163	0.8728229	9.602089	Walking_Idle
15:23:37.638	-1.8100717	2.1332989	9.368797	-0.01061134	-0.14650321	-0.64441395	-1.7912163	0.8728229	9.602089	Walking_Idle
15:23:37.661	-1.8100717	2.1332989	9.368797	-0.01061134	-0.14650321	-0.64441395	-1.7912163	0.8728229	9.602089	Walking_Idle
15:23:37.682	-1.8100717	2.1332989	9.368797	-0.01061134	-0.14650321	-0.64441395	-1.7912163	0.8728229	9.602089	Walking_Idle
15:23:37.704	-1.8100717	2.1332989	9.368797	-0.01061134	-0.14650321	-0.64441395	-1.7912163	0.8728229	9.602089	Walking_Idle
15:23:37.725	-1.8100717	2.1332989	9.368797	-0.01061134	-0.14650321	-0.64441395	-1.7912163	0.8728229	9.602089	Walking_Idle
15:23:37.747	-0.29928434	2.423006	9.47654	0.17814602	-0.48858774	-1.1990796	-1.1846837	0.9509559	9.688271	Walking_Idle
15:23:37.768	-0.29928434	2.423006	9.47654	0.17814602	-0.48858774	-1.1990796	-1.1846837	0.9509559	9.688271	Walking_Idle
15:23:37.792	-0.29928434	2.423006	9.47654	0.17814602	-0.48858774	-1.1990796	-1.1846837	0.9509559	9.688271	Walking_Idle
15:23:37.815	-0.29928434	2.423006	9.47654	0.17814602	-0.48858774	-1.1990796	-1.1846837	0.9509559	9.688271	Walking_Idle
15:23:37.838	-0.29928434	2.423006	9.47654	0.17814602	-0.48858774	-1.1990796	-1.1846837	0.9509559	9.688271	Walking_Idle
15:23:37.861	-0.29928434	2.423006	9.47654	0.17814602	-0.48858774	-1.1990796	-1.1846837	0.9509559	9.688271	Walking_Idle
15:23:37.884	-0.29928434	2.423006	9.47654	0.17814602	-0.48858774	-1.1990796	-1.1846837	0.9509559	9.688271	Walking_Idle
15:23:37.906	-0.29928434	2.423006	9.47654	0.17814602	-0.48858774	-1.1990796	-1.1846837	0.9509559	9.688271	Walking_Idle
15:23:37.928	-0.63208854	-0.22745611	8.638543	-0.038100276	0.2646091	-1.0188744	-1.3590138	1.2474784	9.631577	Walking_Idle
15:23:37.952	-0.63208854	-0.22745611	8.638543	-0.038100276	0.2646091	-1.0188744	-1.3590138	1.2474784	9.631577	Walking_Idle
15:23:37.975	-0.63208854	-0.22745611	8.638543	-0.038100276	0.2646091	-1.0188744	-1.3590138	1.2474784	9.631577	Walking_Idle
15:23:37.998	-0.63208854	-0.22745611	8.638543	-0.038100276	0.2646091	-1.0188744	-1.3590138	1.2474784	9.631577	Walking_Idle
15:23:38.021	-0.63208854	-0.22745611	8.638543	-0.038100276	0.2646091	-1.0188744	-1.3590138	1.2474784	9.631577	Walking_Idle
15:23:38.044	-0.63208854	-0.22745611	8.638543	-0.038100276	0.2646091	-1.0188744	-1.3590138	1.2474784	9.631577	Walking_Idle
15:23:38.066	-0.63208854	-0.22745611	8.638543	-0.038100276	0.2646091	-1.0188744	-1.3590138	1.2474784	9.631577	Walking_Idle
15:23:38.090	-0.63208854	-0.22745611	8.638543	-0.038100276	0.2646091	-1.0188744	-1.3590138	1.2474784	9.631577	Walking_Idle
15:23:38.114	-0.80208206	1.8627458	8.365596	-0.09368901	-0.22225049	-0.35669643	-1.3831035	1.1702772	9.637835	Walking_Idle
15:23:38.137	-0.80208206	1.8627458	8.365596	-0.09368901	-0.22225049	-0.35669643	-1.3831035	1.1702772	9.637835	Walking_Idle
15:23:38.160	-0.80208206	1.8627458	8.365596	-0.09368901	-0.22225049	-0.35669643	-1.3831035	1.1702772	9.637835	Walking_Idle
15:23:38.183	-0.80208206	1.8627458	8.365596	-0.09368901	-0.22225049	-0.35669643	-1.3831035	1.1702772	9.637835	Walking_Idle
15:23:38.205	-0.80208206	1.8627458	8.365596	-0.09368901	-0.22225049	-0.35669643	-1.3831035	1.1702772	9.637835	Walking_Idle
15:23:38.227	-0.80208206	1.8627458	8.365596	-0.09368901	-0.22225049	-0.35669643	-1.3831035	1.1702772	9.637835	Walking_Idle
15:23:38.249	-0.80208206	1.8627458	8.365596	-0.09368901	-0.22225049	-0.35669643	-1.3831035	1.1702772	9.637835	Walking_Idle
15:23:38.271	-0.80208206	1.8627458	8.365596	-0.016109128	0.2523918	-0.012779301	-1.3682772	1.1655804	9.64052	Walking_Idle
15:23:38.295	-1.1348863	1.0750294	10.321719	-0.016109128	0.2523918	-0.012779301	-1.3682772	1.1655804	9.64052	Walking_Idle
15:23:38.318	-1.1348863	1.0750294	10.321719	-0.016109128	0.2523918	-0.012779301	-1.3682772	1.1655804	9.64052	Walking_Idle
15:23:38.342	-1.1348863	1.0750294	10.321719	-0.016109128	0.2523918	-0.012779301	-1.3682772	1.1655804	9.64052	Walking_Idle
15:23:38.365	-1.1348863	1.0750294	10.321719	-0.016109128	0.2523918	-0.012779301	-1.3682772	1.1655804	9.64052	Walking_Idle
15:23:38.387	-1.1348863	1.0750294	10.321719	-0.016109128	0.2523918	-0.012779301	-1.3682772	1.1655804	9.64052	Walking_Idle
15:23:38.411	-1.1348863	1.0750294	10.321719	-0.016109128	0.2523918	-0.012779301	-1.3682772	1.1655804	9.64052	Walking_Idle
15:23:38.434	-1.1348863	1.0750294	10.321719	-0.016109128	0.2523918	-0.012779301	-1.3682772	1.1655804	9.64052	Walking_Idle
15:23:38.457	-2.6169424	1.0271438	7.6880164	0.4982394	-0.12206859	-0.38662884	-1.4743246	0.37687686	9.687865	Walking_Idle
15:23:38.480	-2.6169424	1.0271438	7.6880164	0.4982394	-0.12206859	-0.38662884	-1.4743246	0.37687686	9.687865	Walking_Idle
15:23:38.503	-2.6169424	1.0271438	7.6880164	0.4982394	-0.12206859	-0.38662884	-1.4743246	0.37687686	9.687865	Walking_Idle
15:23:38.527	-2.6169424	1.0271438	7.6880164	0.4982394	-0.12206859	-0.38662884	-1.4743246	0.37687686	9.687865	Walking_Idle
15:23:38.550	-2.6169424	1.0271438	7.6880164	0.4982394	-0.12206859	-0.38662884	-1.4743246	0.37687686	9.687865	Walking_Idle
15:23:38.572	-2.6169424	1.0271438	7.6880164	0.4982394	-0.12206859	-0.38662884	-1.4743246	0.37687686	9.687865	Walking_Idle
15:23:38.596	-2.6169424	1.0271438	7.6880164	0.4982394	-0.12206859	-0.38662884	-1.4743246	0.37687686	9.687865	Walking_Idle
15:23:38.617	-2.6169424	1.0271438	7.6880164	0.4982394	-0.12206859	-0.38662884	-1.4743246	0.37687686	9.687865	Walking_Idle
15:23:38.642	-0.3304099	0.2753416	8.375174	-0.15599726	-0.16177483	-0.16732821	-1.7807235	0.38052917	9.636109	Walking_Idle
15:23:38.665	-0.3304099	0.2753416	8.375174	-0.15599726	-0.16177483	-0.16732821	-1.7807235	0.38052917	9.636109	Walking_Idle
15:23:38.688	-0.3304099	0.2753416	8.375174	-0.15599726	-0.16177483	-0.16732821	-1.7807235	0.38052917	9.636109	Walking_Idle
15:23:38.711	-0.3304099	0.2753416	8.375174	-0.15599726	-0.16177483	-0.16732821	-1.7807235	0.38052917	9.636109	Walking_Idle
15:23:38.733	-0.3304099	0.2753416	8.375174	-0.15599726	-0.16177483	-0.16732821	-1.7807235	0.38052917	9.636109	Walking_Idle
15:23:38.757	-0.3304099	0.2753416	8.375174	-0.15599726	-0.16177483	-0.16732821	-1.7807235	0.38052917	9.636109	Walking_Idle
15:23:38.780	-0.3304099	0.2753416	8.375174	-0.15599726	-0.16177483	-0.16732821	-1.7807235	0.38052917	9.636109	Walking_Idle
15:23:38.804	-0.3304099	0.2753416	8.375174	-0.15599726	-0.16177483	-0.16732821	-1.7807235	0.38052917	9.636109	Walking_Idle
15:23:38.827	-2.0925963	0.90982443	10.202005	0.021764519	-0.36946902	-0.78674555	-1.5170237	0.16696773	9.687163	Walking_Idle
15:23:38.850	-2.0925963	0.90982443	10.202005	0.021764519	-0.36946902	-0.78674555	-1.5170237	0.16696773	9.687163	Walking_Idle
15:23:38.874	-2.0925963	0.90982443	10.202005	0.021764519	-0.36946902	-0.78674555	-1.5170237	0.16696773	9.687163	Walking_Idle
15:23:38.897	-2.0925963	0.90982443	10.202005	0.021764519	-0.36946902	-0.78674555	-1.5170237	0.16696773	9.687163	Walking_Idle
15:23:38.919	-2.0925963	0.90982443	10.202005	0.021764519	-0.36946902	-0.78674555	-1.5170237	0.16696773	9.687163	Walking_Idle
15:23:38.942	-2.0925963	0.90982443	10.202005	0.021764519	-0.36946902	-0.78674555	-1.5170237	0.16696773	9.687163	Walking_Idle
15:23:38.965	-2.0925963	0.90982443	10.202005	0.021764519	-0.36946902	-0.78674555	-1.5170237	0.16696773	9.687163	Walking_Idle
15:23:38.988	-2.0925963	0.90982443	10.202005	0.021764519	-0.36946902	-0.78674555	-1.5170237	0.16696773	9.687163	Walking_Idle
15:23:39.013	-1.1037607	1.5897985	6.5004563	0.6081951	0.110671066	-0.9046426	-0.9721903	1.0692745	9.699582	Walking_Idle
15:23:39.036	-1.1037607	1.5897985	6.5004563	0.6081951	0.110671066	-0.9046426	-0.9721903	1.0692745	9.699582	Walking_Idle
15:23:39.059	-1.1037607	1.5897985	6.5004563	0.6081951	0.110671066	-0.9046426	-0.9721903	1.0692745	9.699582	Walking_Idle
15:23:39.082	-1.1037607	1.5897985	6.5004563	0.6081951	0.110671066	-0.9046426	-0.9721903	1.0692745	9.699582	Walking_Idle
15:23:39.106	-1.1037607	1.5897985	6.5004563	0.6081951	0.110671066	-0.9046426	-0.9721903	1.0692745	9.699582	Walking_Idle
15:23:39.129	-1.1037607	1.5897985	6.5004563	0.6081951	0.110671066	-0.9046426	-0.9721903	1.0692745	9.699582	Walking_Idle
15:23:39.152	-1.1037607	1.5897985	6.5004563	0.6081951	0.110671066	-0.9046426	-0.9721903	1.0692745	9.699582	Walking_Idle
15:23:39.175	-0.9122187	0.37350687	7.884347	0.04070134	0.4087733	-1.4177694	-0.9658024	1.2042276	9.684392	Walking_Idle
15:23:39.198	-0.9122187	0.37350687	7.884347	0.04070134	0.4087733	-1.4177694	-0.9658024	1.2042276	9.684392	Walking_Idle
15:23:39.222	-0.9122187	0.37350687	7.884347	0.04070134	0.4087733	-1.4177694	-0.9658024	1.2042276	9.684392	Walking_Idle
15:23:39.245	-0.9122187	0.37350687	7.884347	0.04070134	0.4087733	-1.4177694	-0.9658024	1.2042276	9.684392	Walking_Idle
15:23:39.266	-0.9122187	0.37350687	7.884347	0.04070134	0.4087733	-1.4177694	-0.9658024	1.2042276	9.684392	Walking_Idle
15:23:39.290	-0.9122187	0.37350687	7.884347	0.04070134	0.4087733	-1.4177694	-0.9658024	1.2042276	9.684392	Walking_Idle
15:23:39.314	-0.9122187	0.37350687	7.884347	0.04070134	0.4087733	-1.4177694	-0.9658024	1.2042276	9.684392	Walking_Idle
15:23:39.338	-0.9122187	0.37350687	7.884347	0.04070134	0.4087733	-1.4177694	-0.9658024	1.2042276	9.684392	Walking_Idle
15:23:39.361	-0.2466103	1.6137413	9.035994	-0.23296629	-0.31937805	-0.42816767	-1.2715552	0.9178832	9.680446	Walking_Idle
15:23:39.384	-0.2466103	1.6137413	9.035994	-0.23296629	-0.31937805	-0.42816767	-1.2715552	0.9178832	9.680446	Walking_Idle
15:23:39.406	-0.2466103	1.6137413	9.035994	-0.23296629	-0.31937805	-0.42816767	-1.2715552	0.9178832	9.680446	Walking_Idle
15:23:39.429	-0.2466103	1.6137413	9.035994	-0.23296629	-0.31937805	-0.42816767	-1.2715552	0.9178832	9.680446	Walking_Idle
15:23:39.451	-0.2466103	1.6137413	9.035994	-0.23296629	-0.31937805	-0.42816767	-1.2715552	0.9178832	9.680446	Walking_Idle
15:23:39.474	-0.2466103	1.6137413	9.035994	-0.23296629	-0.31937805	-0.42816767	-1.2715552	0.9178832	9.680446	Walking_Idle
15:23:39.497	-0.2466103	1.6137413	9.035994	-0.23296629	-0.31937805	-0.42816767	-1.2715552	0.9178832	9.680446	Walking_Idle
15:23:39.520	-0.2466103	1.6137413	9.035994	-0.23296629	-0.31937805	-0.42816767	-1.2715552	0.9178832	9.680446	Walking_Idle
15:23:39.543	-0.7709565	1.0654523	9.538791	0.27283013	-0.063425526	-0.3646377	-0.6934946	0.68022764	9.758419	Walking_Idle
15:23:39.566	-0.7709565	1.0654523	9.538791	0.27283013	-0.063425526	-0.3646377	-0.6934946	0.68022764	9.758419	Walking_Idle
15:23:39.589	-0.7709565	1.0654523	9.538791	0.27283013	-0.063425526	-0.3646377	-0.6934946	0.68022764	9.758419	Walking_Idle
15:23:39.612	-0.7709565	1.0654523	9.538791	0.27283013	-0.063425526	-0.3646377	-0.6934946	0.68022764	9.758419	Walking_Idle
15:23:39.635	-0.7709565	1.0654523	9.538791	0.27283013	-0.063425526	-0.3646377	-0.6934946	0.68022764	9.758419	Walking_Idle
15:23:39.658	-0.7709565	1.0654523	9.538791	0.27283013	-0.063425526	-0.3646377	-0.6934946	0.68022764	9.758419	Walking_Idle
15:23:39.682	-0.7709565	1.0654523	9.538791	0.27283013	-0.063425526	-0.3646377	-0.6934946	0.68022764	9.758419	Walking_Idle
15:23:39.705	-0.7709565	1.0654523	9.538791	0.27283013	-0.063425526	-0.3646377	-0.6934946	0.68022764	9.758419	Walking_Idle
15:23:39.727	-2.6863763	-0.6656084	13.510893	-0.8658227	-0.30960423	0.45758694	-1.6758251	0.9691249	9.613677	Walking_Idle
15:23:39.751	-2.6863763	-0.6656084	13.510893	-0.8658227	-0.30960423	0.45758694	-1.6758251	0.9691249	9.613677	Walking_Idle
15:23:39.774	-2.6863763	-0.6656084	13.510893	-0.8658227	-0.30960423	0.45758694	-1.6758251	0.9691249	9.613677	Walking_Idle
15:23:39.798	-2.6863763	-0.6656084	13.510893	-0.8658227	-0.30960423	0.45758694	-1.6758251	0.9691249	9.613677	Walking_Idle
15:23:39.821	-2.6863763	-0.6656084	13.510893	-0.8658227	-0.30960423	0.45758694	-1.6758251	0.9691249	9.613677	Walking_Idle
15:23:39.844	-2.6863763	-0.6656084	13.510893	-0.8658227	-0.30960423	0.45758694	-1.6758251	0.9691249	9.613677	Walking_Idle
15:23:39.867	-2.6863763	-0.6656084	13.510893	-0.8658227	-0.30960423	0.45758694	-1.6758251	0.9691249	9.613677	Walking_Idle
15:23:39.890	-2.6863763	-0.6656084	13.510893	-0.8658227	-0.30960423	0.45758694	-1.6758251	0.9691249	9.613677	Walking_Idle
15:23:39.917	-1.8675344	0.7134939	7.225921	-0.21402946	-0.25096115	0.56021225	-1.9459414	1.1213487	9.546008	Walking_Idle
15:23:39.941	-1.8675344	0.7134939	7.225921	-0.21402946	-0.25096115	0.56021225	-1.9459414	1.1213487	9.546008	Walking_Idle
15:23:39.964	-1.8675344	0.7134939	7.225921	-0.21402946	-0.25096115	0.56021225	-1.9459414	1.1213487	9.546008	Walking_Idle
15:23:39.987	-1.8675344	0.7134939	7.225921	-0.21402946	-0.25096115	0.56021225	-1.9459414	1.1213487	9.546008	Walking_Idle
15:23:40.009	-1.8675344	0.7134939	7.225921	-0.21402946	-0.25096115	0.56021225	-1.9459414	1.1213487	9.546008	Walking_Idle
15:23:40.033	-1.8675344	0.7134939	7.225921	-0.21402946	-0.25096115	0.56021225	-1.9459414	1.1213487	9.546008	Walking_Idle
15:23:40.055	-1.8675344	0.7134939	7.225921	-0.21402946	-0.25096115	0.56021225	-1.9459414	1.1213487	9.546008	Walking_Idle
15:23:40.077	-1.1540405	1.8435916	9.265843	-0.16088419	-0.15077925	-0.09524611	-1.7288696	0.87197924	9.613586	Walking_Idle
15:23:40.101	-1.1540405	1.8435916	9.265843	-0.16088419	-0.15077925	-0.09524611	-1.7288696	0.87197924	9.613586	Walking_Idle
15:23:40.124	-1.1540405	1.8435916	9.265843	-0.16088419	-0.15077925	-0.09524611	-1.7288696	0.87197924	9.613586	Walking_Idle
15:23:40.146	-1.1540405	1.8435916	9.265843	-0.16088419	-0.15077925	-0.09524611	-1.7288696	0.87197924	9.613586	Walking_Idle
15:23:40.169	-1.1540405	1.8435916	9.265843	-0.16088419	-0.15077925	-0.09524611	-1.7288696	0.87197924	9.613586	Walking_Idle
15:23:40.192	-1.1540405	1.8435916	9.265843	-0.16088419	-0.15077925	-0.09524611	-1.7288696	0.87197924	9.613586	Walking_Idle
15:23:40.214	-1.1540405	1.8435916	9.265843	-0.16088419	-0.15077925	-0.09524611	-1.7288696	0.87197924	9.613586	Walking_Idle
15:23:40.237	-1.1540405	1.8435916	9.265843	-0.16088419	-0.15077925	-0.09524611	-1.7288696	0.87197924	9.613586	Walking_Idle
15:23:40.260	-0.098165266	1.8603516	11.854054	0.36873597	-0.58327186	-0.29133385	-1.4017824	1.2126464	9.629895	Walking_Idle
15:23:40.284	-0.098165266	1.8603516	11.854054	0.36873597	-0.58327186	-0.29133385	-1.4017824	1.2126464	9.629895	Walking_Idle
15:23:40.307	-0.098165266	1.8603516	11.854054	0.36873597	-0.58327186	-0.29133385	-1.4017824	1.2126464	9.629895	Walking_Idle
15:23:40.330	-0.098165266	1.8603516	11.854054	0.36873597	-0.58327186	-0.29133385	-1.4017824	1.2126464	9.629895	Walking_Idle
15:23:40.353	-0.098165266	1.8603516	11.854054	0.36873597	-0.58327186	-0.29133385	-1.4017824	1.2126464	9.629895	Walking_Idle
15:23:40.376	-0.098165266	1.8603516	11.854054	0.36873597	-0.58327186	-0.29133385	-1.4017824	1.2126464	9.629895	Walking_Idle
15:23:40.399	-0.098165266	1.8603516	11.854054	0.36873597	-0.58327186	-0.29133385	-1.4017824	1.2126464	9.629895	Walking_Idle
15:23:40.422	-0.098165266	1.8603516	11.854054	0.36873597	-0.58327186	-0.29133385	-1.4017824	1.2126464	9.629895	Walking_Idle
15:23:40.444	-1.0941836	0.8044763	6.7853746	0.61613643	0.5230051	-0.9761138	-0.99237806	1.33839	9.664071	Walking_Idle
15:23:40.468	-1.0941836	0.8044763	6.7853746	0.61613643	0.5230051	-0.9761138	-0.99237806	1.33839	9.664071	Walking_Idle
15:23:40.491	-1.0941836	0.8044763	6.7853746	0.61613643	0.5230051	-0.9761138	-0.99237806	1.33839	9.664071	Walking_Idle
15:23:40.514	-1.0941836	0.8044763	6.7853746	0.61613643	0.5230051	-0.9761138	-0.99237806	1.33839	9.664071	Walking_Idle
15:23:40.536	-1.0941836	0.8044763	6.7853746	0.61613643	0.5230051	-0.9761138	-0.99237806	1.33839	9.664071	Walking_Idle
15:23:40.559	-1.0941836	0.8044763	6.7853746	0.61613643	0.5230051	-0.9761138	-0.99237806	1.33839	9.664071	Walking_Idle
15:23:40.582	-1.0941836	0.8044763	6.7853746	0.61613643	0.5230051	-0.9761138	-0.99237806	1.33839	9.664071	Walking_Idle
15:23:40.606	-1.0941836	0.8044763	6.7853746	0.61613643	0.5230051	-0.9761138	-0.99237806	1.33839	9.664071	Walking_Idle
15:23:40.629	-0.84039044	1.6855695	7.142122	0.008936348	0.054471467	-0.25956884	-1.4952152	1.3449049	9.598226	Walking_Idle
15:23:40.652	-0.84039044	1.6855695	7.142122	0.008936348	0.054471467	-0.25956884	-1.4952152	1.3449049	9.598226	Walking_Idle
15:23:40.675	-0.84039044	1.6855695	7.142122	0.008936348	0.054471467	-0.25956884	-1.4952152	1.3449049	9.598226	Walking_Idle
15:23:40.696	-0.84039044	1.6855695	7.142122	0.008936348	0.054471467	-0.25956884	-1.4952152	1.3449049	9.598226	Walking_Idle
15:23:40.720	-0.84039044	1.6855695	7.142122	0.008936348	0.054471467	-0.25956884	-1.4952152	1.3449049	9.598226	Walking_Idle
15:23:40.744	-0.84039044	1.6855695	7.142122	0.008936348	0.054471467	-0.25956884	-1.4952152	1.3449049	9.598226	Walking_Idle
15:23:40.767	-0.84039044	1.6855695	7.142122	0.008936348	0.054471467	-0.25956884	-1.4952152	1.3449049	9.598226	Walking_Idle
15:23:40.791	-0.84039044	1.6855695	7.142122	0.008936348	0.054471467	-0.25956884	-1.4952152	1.3449049	9.598226	Walking_Idle
15:23:40.813	-1.2737542	1.1995317	11.408719	-0.10651718	-0.039601784	0.1631499	-1.5821311	1.2702138	9.594467	Walking_Idle
15:23:40.837	-1.2737542	1.1995317	11.408719	-0.10651718	-0.039601784	0.1631499	-1.5821311	1.2702138	9.594467	Walking_Idle
15:23:40.859	-1.2737542	1.1995317	11.408719	-0.10651718	-0.039601784	0.1631499	-1.5821311	1.2702138	9.594467	Walking_Idle
15:23:40.882	-1.2737542	1.1995317	11.408719	-0.10651718	-0.039601784	0.1631499	-1.5821311	1.2702138	9.594467	Walking_Idle
15:23:40.905	-1.2737542	1.1995317	11.408719	-0.10651718	-0.039601784	0.1631499	-1.5821311	1.2702138	9.594467	Walking_Idle
15:23:40.928	-1.2737542	1.1995317	11.408719	-0.10651718	-0.039601784	0.1631499	-1.5821311	1.2702138	9.594467	Walking_Idle
15:23:40.951	-1.2737542	1.1995317	11.408719	-0.10651718	-0.039601784	0.1631499	-1.5821311	1.2702138	9.594467	Walking_Idle
15:23:40.974	-2.6863763	-0.4860378	10.881979	0.18181121	-0.9931624	0.21324085	-1.6526581	1.0071591	9.613778	Walking_Idle
15:23:40.997	-2.6863763	-0.4860378	10.881979	0.18181121	-0.9931624	0.21324085	-1.6526581	1.0071591	9.613778	Walking_Idle
15:23:41.021	-2.6863763	-0.4860378	10.881979	0.18181121	-0.9931624	0.21324085	-1.6526581	1.0071591	9.613778	Walking_Idle
15:23:41.043	-2.6863763	-0.4860378	10.881979	0.18181121	-0.9931624	0.21324085	-1.6526581	1.0071591	9.613778	Walking_Idle
15:23:41.067	-2.6863763	-0.4860378	10.881979	0.18181121	-0.9931624	0.21324085	-1.6526581	1.0071591	9.613778	Walking_Idle
15:23:41.090	-2.6863763	-0.4860378	10.881979	0.18181121	-0.9931624	0.21324085	-1.6526581	1.0071591	9.613778	Walking_Idle
15:23:41.113	-2.6863763	-0.4860378	10.881979	0.18181121	-0.9931624	0.21324085	-1.6526581	1.0071591	9.613778	Walking_Idle
15:23:41.136	-2.6863763	-0.4860378	10.881979	0.18181121	-0.9931624	0.21324085	-1.6526581	1.0071591	9.613778	Walking_Idle
15:23:41.158	-0.6751855	1.472479	6.012024	0.13294199	-0.04265611	0.529669	-1.5947517	1.2942065	9.58917	Walking_Idle
15:23:41.182	-0.6751855	1.472479	6.012024	0.13294199	-0.04265611	0.529669	-1.5947517	1.2942065	9.58917	Walking_Idle
15:23:41.205	-0.6751855	1.472479	6.012024	0.13294199	-0.04265611	0.529669	-1.5947517	1.2942065	9.58917	Walking_Idle
15:23:41.228	-0.6751855	1.472479	6.012024	0.13294199	-0.04265611	0.529669	-1.5947517	1.2942065	9.58917	Walking_Idle
15:23:41.251	-0.6751855	1.472479	6.012024	0.13294199	-0.04265611	0.529669	-1.5947517	1.2942065	9.58917	Walking_Idle
15:23:41.274	-0.6751855	1.472479	6.012024	0.13294199	-0.04265611	0.529669	-1.5947517	1.2942065	9.58917	Walking_Idle
15:23:41.298	-0.6751855	1.472479	6.012024	0.13294199	-0.04265611	0.529669	-1.5947517	1.2942065	9.58917	Walking_Idle
15:23:41.321	-0.6751855	1.472479	6.012024	0.13294199	-0.04265611	0.529669	-1.5947517	1.2942065	9.58917	Walking_Idle
15:23:41.344	-0.68715686	2.1045675	9.914692	0.12805507	-0.09763398	-0.48864335	-1.3022734	1.0768241	9.659965	Walking_Idle
15:23:41.367	-0.68715686	2.1045675	9.914692	0.12805507	-0.09763398	-0.48864335	-1.3022734	1.0768241	9.659965	Walking_Idle
15:23:41.390	-0.68715686	2.1045675	9.914692	0.12805507	-0.09763398	-0.48864335	-1.3022734	1.0768241	9.659965	Walking_Idle
15:23:41.412	-0.68715686	2.1045675	9.914692	0.12805507	-0.09763398	-0.48864335	-1.3022734	1.0768241	9.659965	Walking_Idle
15:23:41.435	-0.68715686	2.1045675	9.914692	0.12805507	-0.09763398	-0.48864335	-1.3022734	1.0768241	9.659965	Walking_Idle
15:23:41.458	-0.68715686	2.1045675	9.914692	0.12805507	-0.09763398	-0.48864335	-1.3022734	1.0768241	9.659965	Walking_Idle
15:23:41.480	-0.68715686	2.1045675	9.914692	0.12805507	-0.09763398	-0.48864335	-1.3022734	1.0768241	9.659965	Walking_Idle
15:23:41.503	-0.68715686	2.1045675	9.914692	0.12805507	-0.09763398	-0.48864335	-1.3022734	1.0768241	9.659965	Walking_Idle
15:23:41.527	-0.8834874	2.753416	6.814106	0.29848647	0.028815124	-0.9431271	-1.0068014	1.6565968	9.613138	Walking_Idle
15:23:41.550	-0.8834874	2.753416	6.814106	0.29848647	0.028815124	-0.9431271	-1.0068014	1.6565968	9.613138	Walking_Idle
15:23:41.573	-0.8834874	2.753416	6.814106	0.29848647	0.028815124	-0.9431271	-1.0068014	1.6565968	9.613138	Walking_Idle
15:23:41.596	-0.8834874	2.753416	6.814106	0.29848647	0.028815124	-0.9431271	-1.0068014	1.6565968	9.613138	Walking_Idle
15:23:41.619	-0.8834874	2.753416	6.814106	0.29848647	0.028815124	-0.9431271	-1.0068014	1.6565968	9.613138	Walking_Idle
15:23:41.644	-0.8834874	2.753416	6.814106	0.29848647	0.028815124	-0.9431271	-1.0068014	1.6565968	9.613138	Walking_Idle
15:23:41.668	-0.8834874	2.753416	6.814106	0.29848647	0.028815124	-0.9431271	-1.0068014	1.6565968	9.613138	Walking_Idle
15:23:41.692	-0.45251793	0.4764607	7.2211328	0.032149225	0.2737721	-0.80262804	-1.3042048	1.6266992	9.582447	Walking_Idle
15:23:41.716	-0.45251793	0.4764607	7.2211328	0.032149225	0.2737721	-0.80262804	-1.3042048	1.6266992	9.582447	Walking_Idle
15:23:41.738	-0.45251793	0.4764607	7.2211328	0.032149225	0.2737721	-0.80262804	-1.3042048	1.6266992	9.582447	Walking_Idle
15:23:41.762	-0.45251793	0.4764607	7.2211328	0.032149225	0.2737721	-0.80262804	-1.3042048	1.6266992	9.582447	Walking_Idle
15:23:41.785	-0.45251793	0.4764607	7.2211328	0.032149225	0.2737721	-0.80262804	-1.3042048	1.6266992	9.582447	Walking_Idle
15:23:41.808	-0.45251793	0.4764607	7.2211328	0.032149225	0.2737721	-0.80262804	-1.3042048	1.6266992	9.582447	Walking_Idle
15:23:41.831	-0.45251793	0.4764607	7.2211328	0.032149225	0.2737721	-0.80262804	-1.3042048	1.6266992	9.582447	Walking_Idle
15:23:41.855	-0.45251793	0.4764607	7.2211328	0.032149225	0.2737721	-0.80262804	-1.3042048	1.6266992	9.582447	Walking_Idle
15:23:41.880	-1.0079896	2.2099156	8.212362	0.0107689435	0.14243607	-0.15877609	-1.5363264	1.3950791	9.584562	Walking_Idle
15:23:41.903	-1.0079896	2.2099156	8.212362	0.0107689435	0.14243607	-0.15877609	-1.5363264	1.3950791	9.584562	Walking_Idle
15:23:41.926	-1.0079896	2.2099156	8.212362	0.0107689435	0.14243607	-0.15877609	-1.5363264	1.3950791	9.584562	Walking_Idle
15:23:41.949	-1.0079896	2.2099156	8.212362	0.0107689435	0.14243607	-0.15877609	-1.5363264	1.3950791	9.584562	Walking_Idle
15:23:41.972	-1.0079896	2.2099156	8.212362	0.0107689435	0.14243607	-0.15877609	-1.5363264	1.3950791	9.584562	Walking_Idle
15:23:41.996	-1.0079896	2.2099156	8.212362	0.0107689435	0.14243607	-0.15877609	-1.5363264	1.3950791	9.584562	Walking_Idle
15:23:42.018	-1.0079896	2.2099156	8.212362	0.0107689435	0.14243607	-0.15877609	-1.5363264	1.3950791	9.584562	Walking_Idle
15:23:42.040	-1.0079896	2.2099156	8.212362	0.0107689435	0.14243607	-0.15877609	-1.5363264	1.3950791	9.584562	Walking_Idle
15:23:42.063	-1.0008069	0.6703969	11.097464	-0.024661241	0.43442965	-0.09280265	-1.9347368	1.2298248	9.53492	Walking_Idle
15:23:42.086	-1.0008069	0.6703969	11.097464	-0.024661241	0.43442965	-0.09280265	-1.9347368	1.2298248	9.53492	Walking_Idle
15:23:42.109	-1.0008069	0.6703969	11.097464	-0.024661241	0.43442965	-0.09280265	-1.9347368	1.2298248	9.53492	Walking_Idle
15:23:42.132	-1.0008069	0.6703969	11.097464	-0.024661241	0.43442965	-0.09280265	-1.9347368	1.2298248	9.53492	Walking_Idle
15:23:42.155	-1.0008069	0.6703969	11.097464	-0.024661241	0.43442965	-0.09280265	-1.9347368	1.2298248	9.53492	Walking_Idle
15:23:42.178	-1.0008069	0.6703969	11.097464	-0.024661241	0.43442965	-0.09280265	-1.9347368	1.2298248	9.53492	Walking_Idle
15:23:42.200	-1.0008069	0.6703969	11.097464	-0.024661241	0.43442965	-0.09280265	-1.9347368	1.2298248	9.53492	Walking_Idle
15:23:42.225	-1.0008069	0.6703969	11.097464	-0.024661241	0.43442965	-0.09280265	-1.9347368	1.2298248	9.53492	Walking_Idle
15:23:42.248	-1.8603516	0.34956414	9.991309	0.09140315	-0.9265781	-0.1606087	-2.3527408	1.3754214	9.4203615	Walking_Idle
15:23:42.271	-1.8603516	0.34956414	9.991309	0.09140315	-0.9265781	-0.1606087	-2.3527408	1.3754214	9.4203615	Walking_Idle
15:23:42.294	-1.8603516	0.34956414	9.991309	0.09140315	-0.9265781	-0.1606087	-2.3527408	1.3754214	9.4203615	Walking_Idle
15:23:42.317	-1.8603516	0.34956414	9.991309	0.09140315	-0.9265781	-0.1606087	-2.3527408	1.3754214	9.4203615	Walking_Idle
15:23:42.341	-1.8603516	0.34956414	9.991309	0.09140315	-0.9265781	-0.1606087	-2.3527408	1.3754214	9.4203615	Walking_Idle
15:23:42.364	-1.8603516	0.34956414	9.991309	0.09140315	-0.9265781	-0.1606087	-2.3527408	1.3754214	9.4203615	Walking_Idle
15:23:42.387	-1.8603516	0.34956414	9.991309	0.09140315	-0.9265781	-0.1606087	-2.3527408	1.3754214	9.4203615	Walking_Idle
15:23:42.410	-1.8603516	0.34956414	9.991309	0.09140315	-0.9265781	-0.1606087	-2.3527408	1.3754214	9.4203615	Walking_Idle
15:23:42.434	-2.291321	1.7957062	5.355993	0.71265316	-0.3297628	-0.603486	-1.7498	1.5088589	9.530578	Walking_Idle
15:23:42.457	-2.291321	1.7957062	5.355993	0.71265316	-0.3297628	-0.603486	-1.7498	1.5088589	9.530578	Walking_Idle
15:23:42.480	-2.291321	1.7957062	5.355993	0.71265316	-0.3297628	-0.603486	-1.7498	1.5088589	9.530578	Walking_Idle
15:23:42.503	-2.291321	1.7957062	5.355993	0.71265316	-0.3297628	-0.603486	-1.7498	1.5088589	9.530578	Walking_Idle
15:23:42.526	-2.291321	1.7957062	5.355993	0.71265316	-0.3297628	-0.603486	-1.7498	1.5088589	9.530578	Walking_Idle
15:23:42.549	-2.291321	1.7957062	5.355993	0.71265316	-0.3297628	-0.603486	-1.7498	1.5088589	9.530578	Walking_Idle
15:23:42.572	-2.291321	1.7957062	5.355993	0.71265316	-0.3297628	-0.603486	-1.7498	1.5088589	9.530578	Walking_Idle
15:23:42.595	-2.1069617	1.6831752	10.915499	-0.07841738	-0.18498772	-0.7855239	-1.7586576	1.0990843	9.584859	Walking_Idle
15:23:42.618	-2.1069617	1.6831752	10.915499	-0.07841738	-0.18498772	-0.7855239	-1.7586576	1.0990843	9.584859	Walking_Idle
15:23:42.641	-2.1069617	1.6831752	10.915499	-0.07841738	-0.18498772	-0.7855239	-1.7586576	1.0990843	9.584859	Walking_Idle
15:23:42.664	-2.1069617	1.6831752	10.915499	-0.07841738	-0.18498772	-0.7855239	-1.7586576	1.0990843	9.584859	Walking_Idle
15:23:42.687	-2.1069617	1.6831752	10.915499	-0.07841738	-0.18498772	-0.7855239	-1.7586576	1.0990843	9.584859	Walking_Idle
15:23:42.710	-2.1069617	1.6831752	10.915499	-0.07841738	-0.18498772	-0.7855239	-1.7586576	1.0990843	9.584859	Walking_Idle
15:23:42.732	-2.1069617	1.6831752	10.915499	-0.07841738	-0.18498772	-0.7855239	-1.7586576	1.0990843	9.584859	Walking_Idle
15:23:42.755	-2.1069617	1.6831752	10.915499	-0.07841738	-0.18498772	-0.7855239	-1.7586576	1.0990843	9.584859	Walking_Idle
15:23:42.778	-0.88109314	2.7031362	8.576292	0.9967055	-0.42994466	-1.0524719	-1.5144557	1.7948477	9.521309	Walking_Idle
15:23:42.802	-0.88109314	2.7031362	8.576292	0.9967055	-0.42994466	-1.0524719	-1.5144557	1.7948477	9.521309	Walking_Idle
15:23:42.824	-0.88109314	2.7031362	8.576292	0.9967055	-0.42994466	-1.0524719	-1.5144557	1.7948477	9.521309	Walking_Idle
15:23:42.846	-0.88109314	2.7031362	8.576292	0.9967055	-0.42994466	-1.0524719	-1.5144557	1.7948477	9.521309	Walking_Idle
15:23:42.869	-0.88109314	2.7031362	8.576292	0.9967055	-0.42994466	-1.0524719	-1.5144557	1.7948477	9.521309	Walking_Idle
15:23:42.892	-0.88109314	2.7031362	8.576292	0.9967055	-0.42994466	-1.0524719	-1.5144557	1.7948477	9.521309	Walking_Idle
15:23:42.914	-0.88109314	2.7031362	8.576292	0.9967055	-0.42994466	-1.0524719	-1.5144557	1.7948477	9.521309	Walking_Idle
15:23:42.937	-0.88109314	2.7031362	8.576292	0.9967055	-0.42994466	-1.0524719	-1.5144557	1.7948477	9.521309	Walking_Idle
15:23:42.960	-0.45730647	0.5411061	7.7766047	-0.3563611	-0.10496436	-0.50635844	-1.9319215	2.161861	9.368266	Walking_Idle
15:23:42.983	-0.45730647	0.5411061	7.7766047	-0.3563611	-0.10496436	-0.50635844	-1.9319215	2.161861	9.368266	Walking_Idle
15:23:43.006	-0.45730647	0.5411061	7.7766047	-0.3563611	-0.10496436	-0.50635844	-1.9319215	2.161861	9.368266	Walking_Idle
15:23:43.030	-0.45730647	0.5411061	7.7766047	-0.3563611	-0.10496436	-0.50635844	-1.9319215	2.161861	9.368266	Walking_Idle
15:23:43.053	-0.45730647	0.5411061	7.7766047	-0.3563611	-0.10496436	-0.50635844	-1.9319215	2.161861	9.368266	Walking_Idle
15:23:43.076	-0.45730647	0.5411061	7.7766047	-0.3563611	-0.10496436	-0.50635844	-1.9319215	2.161861	9.368266	Walking_Idle
15:23:43.097	-0.45730647	0.5411061	7.7766047	-0.3563611	-0.10496436	-0.50635844	-1.9319215	2.161861	9.368266	Walking_Idle
15:23:43.121	-0.45730647	0.5411061	7.7766047	-0.3563611	-0.10496436	-0.50635844	-1.9319215	2.161861	9.368266	Walking_Idle
15:23:43.145	-1.3958622	2.1596358	8.494887	-0.17187975	-0.121457726	-0.41595036	-1.5009923	1.4507693	9.581893	Walking_Idle
15:23:43.168	-1.3958622	2.1596358	8.494887	-0.17187975	-0.121457726	-0.41595036	-1.5009923	1.4507693	9.581893	Walking_Idle
15:23:43.191	-1.3958622	2.1596358	8.494887	-0.17187975	-0.121457726	-0.41595036	-1.5009923	1.4507693	9.581893	Walking_Idle
15:23:43.214	-1.3958622	2.1596358	8.494887	-0.17187975	-0.121457726	-0.41595036	-1.5009923	1.4507693	9.581893	Walking_Idle
15:23:43.237	-1.3958622	2.1596358	8.494887	-0.17187975	-0.121457726	-0.41595036	-1.5009923	1.4507693	9.581893	Walking_Idle
15:23:43.260	-1.3958622	2.1596358	8.494887	-0.17187975	-0.121457726	-0.41595036	-1.5009923	1.4507693	9.581893	Walking_Idle
15:23:43.283	-1.3958622	2.1596358	8.494887	-0.17187975	-0.121457726	-0.41595036	-1.5009923	1.4507693	9.581893	Walking_Idle
15:23:43.306	-1.3958622	2.1596358	8.494887	-0.17187975	-0.121457726	-0.41595036	-1.5009923	1.4507693	9.581893	Walking_Idle
15:23:43.330	-1.8675344	1.2522057	10.913105	-0.16271678	0.2646091	0.16925855	-1.7711768	1.270549	9.561329	Walking_Idle
15:23:43.353	-1.8675344	1.2522057	10.913105	-0.16271678	0.2646091	0.16925855	-1.7711768	1.270549	9.561329	Walking_Idle
15:23:43.376	-1.8675344	1.2522057	10.913105	-0.16271678	0.2646091	0.16925855	-1.7711768	1.270549	9.561329	Walking_Idle
15:23:43.399	-1.8675344	1.2522057	10.913105	-0.16271678	0.2646091	0.16925855	-1.7711768	1.270549	9.561329	Walking_Idle
15:23:43.422	-1.8675344	1.2522057	10.913105	-0.16271678	0.2646091	0.16925855	-1.7711768	1.270549	9.561329	Walking_Idle
15:23:43.445	-1.8675344	1.2522057	10.913105	-0.16271678	0.2646091	0.16925855	-1.7711768	1.270549	9.561329	Walking_Idle
15:23:43.468	-1.8675344	1.2522057	10.913105	-0.16271678	0.2646091	0.16925855	-1.7711768	1.270549	9.561329	Walking_Idle
15:23:43.491	-1.6496553	0.7326481	6.366377	0.8519304	0.18519662	-0.17038254	-1.8251641	0.82304806	9.600091	Walking_Idle
15:23:43.513	-1.6496553	0.7326481	6.366377	0.8519304	0.18519662	-0.17038254	-1.8251641	0.82304806	9.600091	Walking_Idle
15:23:43.536	-1.6496553	0.7326481	6.366377	0.8519304	0.18519662	-0.17038254	-1.8251641	0.82304806	9.600091	Walking_Idle
15:23:43.559	-1.6496553	0.7326481	6.366377	0.8519304	0.18519662	-0.17038254	-1.8251641	0.82304806	9.600091	Walking_Idle
15:23:43.582	-1.6496553	0.7326481	6.366377	0.8519304	0.18519662	-0.17038254	-1.8251641	0.82304806	9.600091	Walking_Idle
15:23:43.606	-1.6496553	0.7326481	6.366377	0.8519304	0.18519662	-0.17038254	-1.8251641	0.82304806	9.600091	Walking_Idle
15:23:43.629	-1.6496553	0.7326481	6.366377	0.8519304	0.18519662	-0.17038254	-1.8251641	0.82304806	9.600091	Walking_Idle
15:23:43.652	-1.6496553	0.7326481	6.366377	0.8519304	0.18519662	-0.17038254	-1.8251641	0.82304806	9.600091	Walking_Idle
15:23:43.674	-0.08140534	0.38308397	9.009656	-0.12606487	-0.28272617	-0.14411533	-1.7780142	0.6606819	9.621463	Walking_Idle
15:23:43.697	-0.08140534	0.38308397	9.009656	-0.12606487	-0.28272617	-0.14411533	-1.7780142	0.6606819	9.621463	Walking_Idle
15:23:43.721	-0.08140534	0.38308397	9.009656	-0.12606487	-0.28272617	-0.14411533	-1.7780142	0.6606819	9.621463	Walking_Idle
15:23:43.744	-0.08140534	0.38308397	9.009656	-0.12606487	-0.28272617	-0.14411533	-1.7780142	0.6606819	9.621463	Walking_Idle
15:23:43.767	-0.08140534	0.38308397	9.009656	-0.12606487	-0.28272617	-0.14411533	-1.7780142	0.6606819	9.621463	Walking_Idle
15:23:43.790	-0.08140534	0.38308397	9.009656	-0.12606487	-0.28272617	-0.14411533	-1.7780142	0.6606819	9.621463	Walking_Idle
15:23:43.813	-0.08140534	0.38308397	9.009656	-0.12606487	-0.28272617	-0.14411533	-1.7780142	0.6606819	9.621463	Walking_Idle
15:23:43.836	-0.08140534	0.38308397	9.009656	-0.12606487	-0.28272617	-0.14411533	-1.7780142	0.6606819	9.621463	Walking_Idle
15:23:43.858	-1.1971374	1.3144568	10.762265	-0.099797666	-0.3939036	-0.79041076	-1.3175681	0.5445914	9.702465	Walking_Idle
15:23:43.882	-1.1971374	1.3144568	10.762265	-0.099797666	-0.3939036	-0.79041076	-1.3175681	0.5445914	9.702465	Walking_Idle
15:23:43.904	-1.1971374	1.3144568	10.762265	-0.099797666	-0.3939036	-0.79041076	-1.3175681	0.5445914	9.702465	Walking_Idle
15:23:43.925	-1.1971374	1.3144568	10.762265	-0.099797666	-0.3939036	-0.79041076	-1.3175681	0.5445914	9.702465	Walking_Idle
15:23:43.949	-1.1971374	1.3144568	10.762265	-0.099797666	-0.3939036	-0.79041076	-1.3175681	0.5445914	9.702465	Walking_Idle
15:23:43.972	-1.1971374	1.3144568	10.762265	-0.099797666	-0.3939036	-0.79041076	-1.3175681	0.5445914	9.702465	Walking_Idle
15:23:43.995	-1.1971374	1.3144568	10.762265	-0.099797666	-0.3939036	-0.79041076	-1.3175681	0.5445914	9.702465	Walking_Idle
15:23:44.019	-1.1971374	1.3144568	10.762265	-0.099797666	-0.3939036	-0.79041076	-1.3175681	0.5445914	9.702465	Walking_Idle
15:23:44.041	-1.3838909	2.0902019	8.559532	0.73647684	-0.20881146	-0.6328075	-1.0922549	1.327443	9.654805	Walking_Idle
15:23:44.067	-1.3838909	2.0902019	8.559532	0.73647684	-0.20881146	-0.6328075	-1.0922549	1.327443	9.654805	Walking_Idle
15:23:44.089	-1.3838909	2.0902019	8.559532	0.73647684	-0.20881146	-0.6328075	-1.0922549	1.327443	9.654805	Walking_Idle
15:23:44.112	-1.3838909	2.0902019	8.559532	0.73647684	-0.20881146	-0.6328075	-1.0922549	1.327443	9.654805	Walking_Idle
15:23:44.135	-1.3838909	2.0902019	8.559532	0.73647684	-0.20881146	-0.6328075	-1.0922549	1.327443	9.654805	Walking_Idle
15:23:44.158	-1.3838909	2.0902019	8.559532	0.73647684	-0.20881146	-0.6328075	-1.0922549	1.327443	9.654805	Walking_Idle
15:23:44.182	-1.3838909	2.0902019	8.559532	0.73647684	-0.20881146	-0.6328075	-1.0922549	1.327443	9.654805	Walking_Idle
15:23:44.205	-1.3838909	2.0902019	8.559532	0.73647684	-0.20881146	-0.6328075	-1.0922549	1.327443	9.654805	Walking_Idle
15:23:44.228	-0.15562786	1.1731946	5.6983743	-0.09429988	0.29881757	-0.70488966	-1.166331	1.4934788	9.621828	Walking_Idle
15:23:44.251	-0.15562786	1.1731946	5.6983743	-0.09429988	0.29881757	-0.70488966	-1.166331	1.4934788	9.621828	Walking_Idle
15:23:44.274	-0.15562786	1.1731946	5.6983743	-0.09429988	0.29881757	-0.70488966	-1.166331	1.4934788	9.621828	Walking_Idle
15:23:44.297	-0.15562786	1.1731946	5.6983743	-0.09429988	0.29881757	-0.70488966	-1.166331	1.4934788	9.621828	Walking_Idle
15:23:44.320	-0.15562786	1.1731946	5.6983743	-0.09429988	0.29881757	-0.70488966	-1.166331	1.4934788	9.621828	Walking_Idle
15:23:44.343	-0.15562786	1.1731946	5.6983743	-0.09429988	0.29881757	-0.70488966	-1.166331	1.4934788	9.621828	Walking_Idle
15:23:44.366	-0.15562786	1.1731946	5.6983743	-0.09429988	0.29881757	-0.70488966	-1.166331	1.4934788	9.621828	Walking_Idle
15:23:44.389	-0.15562786	1.1731946	5.6983743	-0.09429988	0.29881757	-0.70488966	-1.166331	1.4934788	9.621828	Walking_Idle
15:23:44.413	-0.91461295	1.838803	8.557138	-0.15660813	0.025760798	-0.14350447	-1.5210806	1.1315978	9.621652	Walking_Idle
15:23:44.436	-0.91461295	1.838803	8.557138	-0.15660813	0.025760798	-0.14350447	-1.5210806	1.1315978	9.621652	Walking_Idle
15:23:44.459	-0.91461295	1.838803	8.557138	-0.15660813	0.025760798	-0.14350447	-1.5210806	1.1315978	9.621652	Walking_Idle
15:23:44.482	-0.91461295	1.838803	8.557138	-0.15660813	0.025760798	-0.14350447	-1.5210806	1.1315978	9.621652	Walking_Idle
15:23:44.505	-0.91461295	1.838803	8.557138	-0.15660813	0.025760798	-0.14350447	-1.5210806	1.1315978	9.621652	Walking_Idle
15:23:44.528	-0.91461295	1.838803	8.557138	-0.15660813	0.025760798	-0.14350447	-1.5210806	1.1315978	9.621652	Walking_Idle
15:23:44.551	-0.91461295	1.838803	8.557138	-0.15660813	0.025760798	-0.14350447	-1.5210806	1.1315978	9.621652	Walking_Idle
15:23:44.574	-1.9680939	1.908237	10.281016	-0.21586207	0.11555799	0.14421308	-1.6009768	1.2506802	9.593907	Walking_Idle
15:23:44.597	-1.9680939	1.908237	10.281016	-0.21586207	0.11555799	0.14421308	-1.6009768	1.2506802	9.593907	Walking_Idle
15:23:44.620	-1.9680939	1.908237	10.281016	-0.21586207	0.11555799	0.14421308	-1.6009768	1.2506802	9.593907	Walking_Idle
15:23:44.643	-1.9680939	1.908237	10.281016	-0.21586207	0.11555799	0.14421308	-1.6009768	1.2506802	9.593907	Walking_Idle
15:23:44.665	-1.9680939	1.908237	10.281016	-0.21586207	0.11555799	0.14421308	-1.6009768	1.2506802	9.593907	Walking_Idle
15:23:44.688	-1.9680939	1.908237	10.281016	-0.21586207	0.11555799	0.14421308	-1.6009768	1.2506802	9.593907	Walking_Idle
15:23:44.711	-1.9680939	1.908237	10.281016	-0.21586207	0.11555799	0.14421308	-1.6009768	1.2506802	9.593907	Walking_Idle
15:23:44.734	-1.9680939	1.908237	10.281016	-0.21586207	0.11555799	0.14421308	-1.6009768	1.2506802	9.593907	Walking_Idle
15:23:44.758	-2.020768	-1.1684061	10.953807	0.3931706	-0.33037362	-0.039657373	-1.8061993	0.7775639	9.607468	Walking_Idle
15:23:44.780	-2.020768	-1.1684061	10.953807	0.3931706	-0.33037362	-0.039657373	-1.8061993	0.7775639	9.607468	Walking_Idle
15:23:44.803	-2.020768	-1.1684061	10.953807	0.3931706	-0.33037362	-0.039657373	-1.8061993	0.7775639	9.607468	Walking_Idle
15:23:44.826	-2.020768	-1.1684061	10.953807	0.3931706	-0.33037362	-0.039657373	-1.8061993	0.7775639	9.607468	Walking_Idle
15:23:44.849	-2.020768	-1.1684061	10.953807	0.3931706	-0.33037362	-0.039657373	-1.8061993	0.7775639	9.607468	Walking_Idle
15:23:44.873	-2.020768	-1.1684061	10.953807	0.3931706	-0.33037362	-0.039657373	-1.8061993	0.7775639	9.607468	Walking_Idle
15:23:44.895	-2.020768	-1.1684061	10.953807	0.3931706	-0.33037362	-0.039657373	-1.8061993	0.7775639	9.607468	Walking_Idle
15:23:44.917	-2.020768	-1.1684061	10.953807	0.3931706	-0.33037362	-0.039657373	-1.8061993	0.7775639	9.607468	Walking_Idle
15:23:44.940	-1.4126221	1.1348863	6.5603127	0.0016059647	0.030036855	0.4056634	-2.153656	1.124066	9.500979	Walking_Idle
15:23:44.963	-1.4126221	1.1348863	6.5603127	0.0016059647	0.030036855	0.4056634	-2.153656	1.124066	9.500979	Walking_Idle
15:23:44.987	-1.4126221	1.1348863	6.5603127	0.0016059647	0.030036855	0.4056634	-2.153656	1.124066	9.500979	Walking_Idle
15:23:45.010	-1.4126221	1.1348863	6.5603127	0.0016059647	0.030036855	0.4056634	-2.153656	1.124066	9.500979	Walking_Idle
15:23:45.032	-1.4126221	1.1348863	6.5603127	0.0016059647	0.030036855	0.4056634	-2.153656	1.124066	9.500979	Walking_Idle
15:23:45.054	-1.4126221	1.1348863	6.5603127	0.0016059647	0.030036855	0.4056634	-2.153656	1.124066	9.500979	Walking_Idle
15:23:45.076	-1.4126221	1.1348863	6.5603127	0.0016059647	0.030036855	0.4056634	-2.153656	1.124066	9.500979	Walking_Idle
15:23:45.100	-1.4126221	1.1348863	6.5603127	0.0016059647	0.030036855	0.4056634	-2.153656	1.124066	9.500979	Walking_Idle
15:23:45.123	-2.1668186	2.6169424	9.811738	0.066968545	-0.19964848	-0.17893465	-1.9551518	0.91050243	9.566544	Walking_Idle
15:23:45.146	-2.1668186	2.6169424	9.811738	0.066968545	-0.19964848	-0.17893465	-1.9551518	0.91050243	9.566544	Walking_Idle
15:23:45.169	-2.1668186	2.6169424	9.811738	0.066968545	-0.19964848	-0.17893465	-1.9551518	0.91050243	9.566544	Walking_Idle
15:23:45.192	-2.1668186	2.6169424	9.811738	0.066968545	-0.19964848	-0.17893465	-1.9551518	0.91050243	9.566544	Walking_Idle
15:23:45.215	-2.1668186	2.6169424	9.811738	0.066968545	-0.19964848	-0.17893465	-1.9551518	0.91050243	9.566544	Walking_Idle
15:23:45.239	-2.1668186	2.6169424	9.811738	0.066968545	-0.19964848	-0.17893465	-1.9551518	0.91050243	9.566544	Walking_Idle
15:23:45.262	-2.1668186	2.6169424	9.811738	0.066968545	-0.19964848	-0.17893465	-1.9551518	0.91050243	9.566544	Walking_Idle
15:23:45.285	-2.1668186	2.6169424	9.811738	0.066968545	-0.19964848	-0.17893465	-1.9551518	0.91050243	9.566544	Walking_Idle
15:23:45.308	-0.72785956	1.5562786	8.526012	-0.08330431	0.28171334	-0.067757174	-1.5682578	1.4662861	9.568749	Walking_Idle
15:23:45.332	-0.72785956	1.5562786	8.526012	-0.08330431	0.28171334	-0.067757174	-1.5682578	1.4662861	9.568749	Walking_Idle
15:23:45.355	-0.72785956	1.5562786	8.526012	-0.08330431	0.28171334	-0.067757174	-1.5682578	1.4662861	9.568749	Walking_Idle
15:23:45.378	-0.72785956	1.5562786	8.526012	-0.08330431	0.28171334	-0.067757174	-1.5682578	1.4662861	9.568749	Walking_Idle
15:23:45.401	-0.72785956	1.5562786	8.526012	-0.08330431	0.28171334	-0.067757174	-1.5682578	1.4662861	9.568749	Walking_Idle
15:23:45.424	-0.72785956	1.5562786	8.526012	-0.08330431	0.28171334	-0.067757174	-1.5682578	1.4662861	9.568749	Walking_Idle
15:23:45.447	-0.72785956	1.5562786	8.526012	-0.08330431	0.28171334	-0.067757174	-1.5682578	1.4662861	9.568749	Walking_Idle
15:23:45.470	-0.72785956	1.5562786	8.526012	-0.08330431	0.28171334	-0.067757174	-1.5520808	1.4130266	9.579393	Walking_Idle
15:23:45.493	-1.1277034	0.5602603	8.130958	0.1488245	-0.010891116	-0.8899818	-1.5520808	1.4130266	9.579393	Walking_Idle
15:23:45.516	-1.1277034	0.5602603	8.130958	0.1488245	-0.010891116	-0.8899818	-1.5520808	1.4130266	9.579393	Walking_Idle
15:23:45.540	-1.1277034	0.5602603	8.130958	0.1488245	-0.010891116	-0.8899818	-1.5520808	1.4130266	9.579393	Walking_Idle
15:23:45.563	-1.1277034	0.5602603	8.130958	0.1488245	-0.010891116	-0.8899818	-1.5520808	1.4130266	9.579393	Walking_Idle
15:23:45.586	-1.1277034	0.5602603	8.130958	0.1488245	-0.010891116	-0.8899818	-1.5520808	1.4130266	9.579393	Walking_Idle
15:23:45.609	-1.1277034	0.5602603	8.130958	0.1488245	-0.010891116	-0.8899818	-1.5520808	1.4130266	9.579393	Walking_Idle
15:23:45.632	-1.1277034	0.5602603	8.130958	0.1488245	-0.010891116	-0.8899818	-1.5520808	1.4130266	9.579393	Walking_Idle
15:23:45.655	-1.1947432	1.8292259	8.030397	0.1854764	0.16015115	-0.19970407	-1.8476412	1.6889235	9.481779	Walking_Idle
15:23:45.677	-1.1947432	1.8292259	8.030397	0.1854764	0.16015115	-0.19970407	-1.8476412	1.6889235	9.481779	Walking_Idle
15:23:45.699	-1.1947432	1.8292259	8.030397	0.1854764	0.16015115	-0.19970407	-1.8476412	1.6889235	9.481779	Walking_Idle
15:23:45.723	-1.1947432	1.8292259	8.030397	0.1854764	0.16015115	-0.19970407	-1.8476412	1.6889235	9.481779	Walking_Idle
15:23:45.744	-1.1947432	1.8292259	8.030397	0.1854764	0.16015115	-0.19970407	-1.8476412	1.6889235	9.481779	Walking_Idle
15:23:45.767	-1.1947432	1.8292259	8.030397	0.1854764	0.16015115	-0.19970407	-1.8476412	1.6889235	9.481779	Walking_Idle
15:23:45.791	-1.1947432	1.8292259	8.030397	0.1854764	0.16015115	-0.19970407	-1.8476412	1.6889235	9.481779	Walking_Idle
15:23:45.814	-1.1947432	1.8292259	8.030397	0.1854764	0.16015115	-0.19970407	-1.8476412	1.6889235	9.481779	Walking_Idle
15:23:45.837	-3.0622776	1.2067145	10.611426	-0.49075145	0.113725394	0.26088834	-1.8626248	1.5125178	9.50859	Walking_Idle
15:23:45.860	-3.0622776	1.2067145	10.611426	-0.49075145	0.113725394	0.26088834	-1.8626248	1.5125178	9.50859	Walking_Idle
15:23:45.883	-3.0622776	1.2067145	10.611426	-0.49075145	0.113725394	0.26088834	-1.8626248	1.5125178	9.50859	Walking_Idle
15:23:45.907	-3.0622776	1.2067145	10.611426	-0.49075145	0.113725394	0.26088834	-1.8626248	1.5125178	9.50859	Walking_Idle
15:23:45.930	-3.0622776	1.2067145	10.611426	-0.49075145	0.113725394	0.26088834	-1.8626248	1.5125178	9.50859	Walking_Idle
15:23:45.952	-3.0622776	1.2067145	10.611426	-0.49075145	0.113725394	0.26088834	-1.8626248	1.5125178	9.50859	Walking_Idle
15:23:45.975	-3.0622776	1.2067145	10.611426	-0.49075145	0.113725394	0.26088834	-1.8626248	1.5125178	9.50859	Walking_Idle
15:23:45.998	-3.0622776	1.2067145	10.611426	-0.49075145	0.113725394	0.26088834	-1.8626248	1.5125178	9.50859	Walking_Idle
15:23:46.021	-4.364763	0.72785956	6.8907228	0.43776375	0.43931657	0.5009584	-2.080823	1.0570792	9.52487	Walking_Idle
15:23:46.044	-4.364763	0.72785956	6.8907228	0.43776375	0.43931657	0.5009584	-2.080823	1.0570792	9.52487	Walking_Idle
15:23:46.067	-4.364763	0.72785956	6.8907228	0.43776375	0.43931657	0.5009584	-2.080823	1.0570792	9.52487	Walking_Idle
15:23:46.090	-4.364763	0.72785956	6.8907228	0.43776375	0.43931657	0.5009584	-2.080823	1.0570792	9.52487	Walking_Idle
15:23:46.113	-4.364763	0.72785956	6.8907228	0.43776375	0.43931657	0.5009584	-2.080823	1.0570792	9.52487	Walking_Idle
15:23:46.137	-4.364763	0.72785956	6.8907228	0.43776375	0.43931657	0.5009584	-2.080823	1.0570792	9.52487	Walking_Idle
15:23:46.160	-4.364763	0.72785956	6.8907228	0.43776375	0.43931657	0.5009584	-2.080823	1.0570792	9.52487	Walking_Idle
15:23:46.183	-4.364763	0.72785956	6.8907228	0.43776375	0.43931657	0.5009584	-2.080823	1.0570792	9.52487	Walking_Idle
15:23:46.205	-1.1899546	1.6688095	7.683228	-0.41989106	-0.06709072	0.3317487	-2.4104614	1.2077174	9.428758	Walking_Idle
15:23:46.228	-1.1899546	1.6688095	7.683228	-0.41989106	-0.06709072	0.3317487	-2.4104614	1.2077174	9.428758	Walking_Idle
15:23:46.251	-1.1899546	1.6688095	7.683228	-0.41989106	-0.06709072	0.3317487	-2.4104614	1.2077174	9.428758	Walking_Idle
15:23:46.273	-1.1899546	1.6688095	7.683228	-0.41989106	-0.06709072	0.3317487	-2.4104614	1.2077174	9.428758	Walking_Idle
15:23:46.296	-1.1899546	1.6688095	7.683228	-0.41989106	-0.06709072	0.3317487	-2.4104614	1.2077174	9.428758	Walking_Idle
15:23:46.319	-1.1899546	1.6688095	7.683228	-0.41989106	-0.06709072	0.3317487	-2.4104614	1.2077174	9.428758	Walking_Idle
15:23:46.342	-1.1899546	1.6688095	7.683228	-0.41989106	-0.06709072	0.3317487	-2.4104614	1.2077174	9.428758	Walking_Idle
15:23:46.366	-1.1899546	1.6688095	7.683228	-0.41989106	-0.06709072	0.3317487	-2.4104614	1.2077174	9.428758	Walking_Idle
15:23:46.389	-2.1093562	2.2745612	10.623397	0.046199128	-0.15322271	-0.009114109	-2.0710607	1.1646566	9.514445	Walking_Idle
15:23:46.412	-2.1093562	2.2745612	10.623397	0.046199128	-0.15322271	-0.009114109	-2.0710607	1.1646566	9.514445	Walking_Idle
15:23:46.434	-2.1093562	2.2745612	10.623397	0.046199128	-0.15322271	-0.009114109	-2.0710607	1.1646566	9.514445	Walking_Idle
15:23:46.455	-2.1093562	2.2745612	10.623397	0.046199128	-0.15322271	-0.009114109	-2.0710607	1.1646566	9.514445	Walking_Idle
15:23:46.478	-2.1093562	2.2745612	10.623397	0.046199128	-0.15322271	-0.009114109	-2.0710607	1.1646566	9.514445	Walking_Idle
15:23:46.501	-2.1093562	2.2745612	10.623397	0.046199128	-0.15322271	-0.009114109	-2.0710607	1.1646566	9.514445	Walking_Idle
15:23:46.524	-2.1093562	2.2745612	10.623397	0.046199128	-0.15322271	-0.009114109	-2.0710607	1.1646566	9.514445	Walking_Idle
15:23:46.547	-2.1093562	2.2745612	10.623397	0.046199128	-0.15322271	-0.009114109	-2.0710607	1.1646566	9.514445	Walking_Idle
15:23:46.570	-0.4932206	-0.45251793	7.8268843	1.1225437	0.41366023	-0.6664051	-1.8411973	0.71715826	9.605522	Walking_Idle
15:23:46.593	-0.4932206	-0.45251793	7.8268843	1.1225437	0.41366023	-0.6664051	-1.8411973	0.71715826	9.605522	Walking_Idle
15:23:46.615	-0.4932206	-0.45251793	7.8268843	1.1225437	0.41366023	-0.6664051	-1.8411973	0.71715826	9.605522	Walking_Idle
15:23:46.640	-0.4932206	-0.45251793	7.8268843	1.1225437	0.41366023	-0.6664051	-1.8411973	0.71715826	9.605522	Walking_Idle
15:23:46.663	-0.4932206	-0.45251793	7.8268843	1.1225437	0.41366023	-0.6664051	-1.8411973	0.71715826	9.605522	Walking_Idle
15:23:46.685	-0.4932206	-0.45251793	7.8268843	1.1225437	0.41366023	-0.6664051	-1.8411973	0.71715826	9.605522	Walking_Idle
15:23:46.709	-0.4932206	-0.45251793	7.8268843	1.1225437	0.41366023	-0.6664051	-1.8411973	0.71715826	9.605522	Walking_Idle
15:23:46.732	-1.7214836	0.8978531	6.8428373	0.27893877	0.1503773	-0.39334837	-2.3499043	0.8925249	9.479015	Walking_Idle
15:23:46.757	-1.7214836	0.8978531	6.8428373	0.27893877	0.1503773	-0.39334837	-2.3499043	0.8925249	9.479015	Walking_Idle
15:23:46.781	-1.7214836	0.8978531	6.8428373	0.27893877	0.1503773	-0.39334837	-2.3499043	0.8925249	9.479015	Walking_Idle
15:23:46.804	-1.7214836	0.8978531	6.8428373	0.27893877	0.1503773	-0.39334837	-2.3499043	0.8925249	9.479015	Walking_Idle
15:23:46.826	-1.7214836	0.8978531	6.8428373	0.27893877	0.1503773	-0.39334837	-2.3499043	0.8925249	9.479015	Walking_Idle
15:23:46.847	-1.7214836	0.8978531	6.8428373	0.27893877	0.1503773	-0.39334837	-2.3499043	0.8925249	9.479015	Walking_Idle
15:23:46.869	-1.7214836	0.8978531	6.8428373	0.27893877	0.1503773	-0.39334837	-2.3499043	0.8925249	9.479015	Walking_Idle
15:23:46.892	-1.7214836	0.8978531	6.8428373	0.27893877	0.1503773	-0.39334837	-2.3499043	0.8925249	9.479015	Walking_Idle
15:23:46.915	-2.8300328	1.3695252	9.478934	-0.121788815	-0.013945444	0.13810441	-2.3403983	1.0636041	9.463702	Walking_Idle
15:23:46.941	-2.8300328	1.3695252	9.478934	-0.121788815	-0.013945444	0.13810441	-2.3403983	1.0636041	9.463702	Walking_Idle
15:23:46.963	-2.8300328	1.3695252	9.478934	-0.121788815	-0.013945444	0.13810441	-2.3403983	1.0636041	9.463702	Walking_Idle
15:23:46.986	-2.8300328	1.3695252	9.478934	-0.121788815	-0.013945444	0.13810441	-2.3403983	1.0636041	9.463702	Walking_Idle
15:23:47.009	-2.8300328	1.3695252	9.478934	-0.121788815	-0.013945444	0.13810441	-2.3403983	1.0636041	9.463702	Walking_Idle
15:23:47.032	-2.8300328	1.3695252	9.478934	-0.121788815	-0.013945444	0.13810441	-2.3403983	1.0636041	9.463702	Walking_Idle
15:23:47.056	-2.8300328	1.3695252	9.478934	-0.121788815	-0.013945444	0.13810441	-2.3403983	1.0636041	9.463702	Walking_Idle
15:23:47.079	-2.8300328	1.3695252	9.478934	-0.121788815	-0.013945444	0.13810441	-2.3403983	1.0636041	9.463702	Walking_Idle
15:23:47.101	-2.7175019	-0.46209505	11.789409	-0.28244638	-1.0194297	0.10511769	-2.3272038	0.6170637	9.50651	Walking_Idle
15:23:47.124	-2.7175019	-0.46209505	11.789409	-0.28244638	-1.0194297	0.10511769	-2.3272038	0.6170637	9.50651	Walking_Idle
15:23:47.147	-2.7175019	-0.46209505	11.789409	-0.28244638	-1.0194297	0.10511769	-2.3272038	0.6170637	9.50651	Walking_Idle
15:23:47.171	-2.7175019	-0.46209505	11.789409	-0.28244638	-1.0194297	0.10511769	-2.3272038	0.6170637	9.50651	Walking_Idle
15:23:47.193	-2.7175019	-0.46209505	11.789409	-0.28244638	-1.0194297	0.10511769	-2.3272038	0.6170637	9.50651	Walking_Idle
15:23:47.216	-2.7175019	-0.46209505	11.789409	-0.28244638	-1.0194297	0.10511769	-2.3272038	0.6170637	9.50651	Walking_Idle
15:23:47.239	-2.7175019	-0.46209505	11.789409	-0.28244638	-1.0194297	0.10511769	-2.3272038	0.6170637	9.50651	Walking_Idle
15:23:47.262	-2.7175019	-0.46209505	11.789409	-0.28244638	-1.0194297	0.10511769	-2.3272038	0.6170637	9.50651	Walking_Idle
15:23:47.286	-1.9752767	1.2498114	6.179623	0.209911	-0.1623857	0.44109356	-2.2946022	0.8903836	9.492755	Walking_Idle
15:23:47.309	-1.9752767	1.2498114	6.179623	0.209911	-0.1623857	0.44109356	-2.2946022	0.8903836	9.492755	Walking_Idle
15:23:47.332	-1.9752767	1.2498114	6.179623	0.209911	-0.1623857	0.44109356	-2.2946022	0.8903836	9.492755	Walking_Idle
15:23:47.355	-1.9752767	1.2498114	6.179623	0.209911	-0.1623857	0.44109356	-2.2946022	0.8903836	9.492755	Walking_Idle
15:23:47.378	-1.9752767	1.2498114	6.179623	0.209911	-0.1623857	0.44109356	-2.2946022	0.8903836	9.492755	Walking_Idle
15:23:47.402	-1.9752767	1.2498114	6.179623	0.209911	-0.1623857	0.44109356	-2.2946022	0.8903836	9.492755	Walking_Idle
15:23:47.424	-1.9752767	1.2498114	6.179623	0.209911	-0.1623857	0.44109356	-2.2946022	0.8903836	9.492755	Walking_Idle
15:23:47.447	-1.9752767	1.2498114	6.179623	0.209911	-0.1623857	0.44109356	-2.2946022	0.8903836	9.492755	Walking_Idle
15:23:47.471	-1.462902	2.1285102	9.320911	-0.007557014	-0.09396879	-0.2009258	-2.166768	0.94518244	9.517464	Walking_Idle
15:23:47.494	-1.462902	2.1285102	9.320911	-0.007557014	-0.09396879	-0.2009258	-2.166768	0.94518244	9.517464	Walking_Idle
15:23:47.518	-1.462902	2.1285102	9.320911	-0.007557014	-0.09396879	-0.2009258	-2.166768	0.94518244	9.517464	Walking_Idle
15:23:47.541	-1.462902	2.1285102	9.320911	-0.007557014	-0.09396879	-0.2009258	-2.166768	0.94518244	9.517464	Walking_Idle
15:23:47.564	-1.462902	2.1285102	9.320911	-0.007557014	-0.09396879	-0.2009258	-2.166768	0.94518244	9.517464	Walking_Idle
15:23:47.587	-1.462902	2.1285102	9.320911	-0.007557014	-0.09396879	-0.2009258	-2.166768	0.94518244	9.517464	Walking_Idle
15:23:47.610	-1.462902	2.1285102	9.320911	-0.007557014	-0.09396879	-0.2009258	-2.166768	0.94518244	9.517464	Walking_Idle
15:23:47.634	-1.8914771	-1.2258687	16.355291	-1.4687467	-0.12206859	-0.103798226	-1.9368241	0.780174	9.581776	Walking_Idle
15:23:47.656	-1.8914771	-1.2258687	16.355291	-1.4687467	-0.12206859	-0.103798226	-1.9368241	0.780174	9.581776	Walking_Idle
15:23:47.678	-1.8914771	-1.2258687	16.355291	-1.4687467	-0.12206859	-0.103798226	-1.9368241	0.780174	9.581776	Walking_Idle
15:23:47.702	-1.8914771	-1.2258687	16.355291	-1.4687467	-0.12206859	-0.103798226	-1.9368241	0.780174	9.581776	Walking_Idle
15:23:47.724	-1.8914771	-1.2258687	16.355291	-1.4687467	-0.12206859	-0.103798226	-1.9368241	0.780174	9.581776	Walking_Idle
15:23:47.748	-1.8914771	-1.2258687	16.355291	-1.4687467	-0.12206859	-0.103798226	-1.9368241	0.780174	9.581776	Walking_Idle
15:23:47.771	-1.8914771	-1.2258687	16.355291	-1.4687467	-0.12206859	-0.103798226	-1.9368241	0.780174	9.581776	Walking_Idle
15:23:47.794	-1.8914771	-1.2258687	16.355291	-1.4687467	-0.12206859	-0.103798226	-1.9368241	0.780174	9.581776	Walking_Idle
15:23:47.816	-1.5490957	0.3902668	8.413482	0.19158505	0.11311453	-0.78735644	-1.9940304	0.9381856	9.555838	Walking_Idle
15:23:47.839	-1.5490957	0.3902668	8.413482	0.19158505	0.11311453	-0.78735644	-1.9940304	0.9381856	9.555838	Walking_Idle
15:23:47.863	-1.5490957	0.3902668	8.413482	0.19158505	0.11311453	-0.78735644	-1.9940304	0.9381856	9.555838	Walking_Idle
15:23:47.886	-1.5490957	0.3902668	8.413482	0.19158505	0.11311453	-0.78735644	-1.9940304	0.9381856	9.555838	Walking_Idle
15:23:47.909	-1.5490957	0.3902668	8.413482	0.19158505	0.11311453	-0.78735644	-1.9940304	0.9381856	9.555838	Walking_Idle
15:23:47.932	-1.5490957	0.3902668	8.413482	0.19158505	0.11311453	-0.78735644	-1.9940304	0.9381856	9.555838	Walking_Idle
15:23:47.955	-1.5490957	0.3902668	8.413482	0.19158505	0.11311453	-0.78735644	-1.9940304	0.9381856	9.555838	Walking_Idle
15:23:47.979	-1.5490957	0.3902668	8.413482	0.19158505	0.11311453	-0.78735644	-1.9940304	0.9381856	9.555838	Walking_Idle
15:23:48.002	-1.1564348	1.324034	8.475733	0.08040758	0.119223185	0.09473298	-2.366616	1.3458103	9.421162	Walking_Idle
15:23:48.025	-1.1564348	1.324034	8.475733	0.08040758	0.119223185	0.09473298	-2.366616	1.3458103	9.421162	Walking_Idle
15:23:48.048	-1.1564348	1.324034	8.475733	0.08040758	0.119223185	0.09473298	-2.366616	1.3458103	9.421162	Walking_Idle
15:23:48.070	-1.1564348	1.324034	8.475733	0.08040758	0.119223185	0.09473298	-2.366616	1.3458103	9.421162	Walking_Idle
15:23:48.094	-1.1564348	1.324034	8.475733	0.08040758	0.119223185	0.09473298	-2.366616	1.3458103	9.421162	Walking_Idle
15:23:48.116	-1.1564348	1.324034	8.475733	0.08040758	0.119223185	0.09473298	-2.366616	1.3458103	9.421162	Walking_Idle
15:23:48.140	-1.1564348	1.324034	8.475733	0.08040758	0.119223185	0.09473298	-2.366616	1.3458103	9.421162	Walking_Idle
15:23:48.162	-1.1564348	1.324034	8.475733	0.08040758	0.119223185	0.09473298	-2.366616	1.3458103	9.421162	Walking_Idle
15:23:48.186	-4.067873	0.3304099	10.489318	-0.50419044	0.30431533	0.14971086	-2.1546276	1.2157885	9.489458	Walking_Idle
15:23:48.210	-4.067873	0.3304099	10.489318	-0.50419044	0.30431533	0.14971086	-2.1546276	1.2157885	9.489458	Walking_Idle
15:23:48.233	-4.067873	0.3304099	10.489318	-0.50419044	0.30431533	0.14971086	-2.1546276	1.2157885	9.489458	Walking_Idle
15:23:48.256	-4.067873	0.3304099	10.489318	-0.50419044	0.30431533	0.14971086	-2.1546276	1.2157885	9.489458	Walking_Idle
15:23:48.279	-4.067873	0.3304099	10.489318	-0.50419044	0.30431533	0.14971086	-2.1546276	1.2157885	9.489458	Walking_Idle
15:23:48.302	-4.067873	0.3304099	10.489318	-0.50419044	0.30431533	0.14971086	-2.1546276	1.2157885	9.489458	Walking_Idle
15:23:48.326	-4.067873	0.3304099	10.489318	-0.50419044	0.30431533	0.14971086	-2.1546276	1.2157885	9.489458	Walking_Idle
15:23:48.349	-4.067873	0.3304099	10.489318	-0.50419044	0.30431533	0.14971086	-2.1546276	1.2157885	9.489458	Walking_Idle
15:23:48.372	-5.071074	5.219519	17.178923	-0.12606487	0.43992743	0.06418972	-2.1849313	0.87463427	9.520056	Walking_Idle
15:23:48.394	-5.071074	5.219519	17.178923	-0.12606487	0.43992743	0.06418972	-2.1849313	0.87463427	9.520056	Walking_Idle
15:23:48.416	-5.071074	5.219519	17.178923	-0.12606487	0.43992743	0.06418972	-2.1849313	0.87463427	9.520056	Walking_Idle
15:23:48.440	-5.071074	5.219519	17.178923	-0.12606487	0.43992743	0.06418972	-2.1849313	0.87463427	9.520056	Walking_Idle
15:23:48.462	-5.071074	5.219519	17.178923	-0.12606487	0.43992743	0.06418972	-2.1849313	0.87463427	9.520056	Walking_Idle
15:23:48.485	-5.071074	5.219519	17.178923	-0.12606487	0.43992743	0.06418972	-2.1849313	0.87463427	9.520056	Walking_Idle
15:23:48.508	-5.071074	5.219519	17.178923	-0.12606487	0.43992743	0.06418972	-2.1849313	0.87463427	9.520056	Walking_Idle
15:23:48.532	-0.045491222	-1.0774237	-0.69912827	0.5898692	-0.052429955	0.5424972	-1.8005376	3.2962234	9.058883	Walking_Idle
15:23:48.554	-0.045491222	-1.0774237	-0.69912827	0.5898692	-0.052429955	0.5424972	-1.8005376	3.2962234	9.058883	Walking_Idle
15:23:48.577	-0.045491222	-1.0774237	-0.69912827	0.5898692	-0.052429955	0.5424972	-1.8005376	3.2962234	9.058883	Walking_Idle
15:23:48.599	-0.045491222	-1.0774237	-0.69912827	0.5898692	-0.052429955	0.5424972	-1.8005376	3.2962234	9.058883	Walking_Idle
15:23:48.622	-0.045491222	-1.0774237	-0.69912827	0.5898692	-0.052429955	0.5424972	-1.8005376	3.2962234	9.058883	Walking_Idle
15:23:48.645	-0.045491222	-1.0774237	-0.69912827	0.5898692	-0.052429955	0.5424972	-1.8005376	3.2962234	9.058883	Walking_Idle
15:23:48.671	-0.045491222	-1.0774237	-0.69912827	0.5898692	-0.052429955	0.5424972	-1.8005376	3.2962234	9.058883	Walking_Idle
15:23:48.694	-0.045491222	-1.0774237	-0.69912827	0.5898692	-0.052429955	0.5424972	-1.8005376	3.2962234	9.058883	Walking_Idle
15:23:48.716	-0.9217958	6.1030064	10.398335	-0.25801176	-0.13184243	-0.23024733	-1.693987	2.3816223	9.361018	Walking_Idle
15:23:48.740	-0.9217958	6.1030064	10.398335	-0.25801176	-0.13184243	-0.23024733	-1.693987	2.3816223	9.361018	Walking_Idle
15:23:48.761	-0.9217958	6.1030064	10.398335	-0.25801176	-0.13184243	-0.23024733	-1.693987	2.3816223	9.361018	Walking_Idle
15:23:48.786	-0.9217958	6.1030064	10.398335	-0.25801176	-0.13184243	-0.23024733	-1.693987	2.3816223	9.361018	Walking_Idle
15:23:48.807	-0.9217958	6.1030064	10.398335	-0.25801176	-0.13184243	-0.23024733	-1.693987	2.3816223	9.361018	Walking_Idle
15:23:48.830	-0.9217958	6.1030064	10.398335	-0.25801176	-0.13184243	-0.23024733	-1.693987	2.3816223	9.361018	Walking_Idle
15:23:48.853	-0.9217958	6.1030064	10.398335	-0.25801176	-0.13184243	-0.23024733	-1.693987	2.3816223	9.361018	Walking_Idle
15:23:48.876	-0.9217958	6.1030064	10.398335	-0.25801176	-0.13184243	-0.23024733	-1.693987	2.3816223	9.361018	Walking_Idle
15:23:48.899	-1.6424725	-1.8483802	9.574705	1.6680464	-0.76164454	-0.16488475	-1.2915541	2.637841	9.356499	Walking_Idle
15:23:48.921	-1.6424725	-1.8483802	9.574705	1.6680464	-0.76164454	-0.16488475	-1.2915541	2.637841	9.356499	Walking_Idle
15:23:48.944	-1.6424725	-1.8483802	9.574705	1.6680464	-0.76164454	-0.16488475	-1.2915541	2.637841	9.356499	Walking_Idle
15:23:48.967	-1.6424725	-1.8483802	9.574705	1.6680464	-0.76164454	-0.16488475	-1.2915541	2.637841	9.356499	Walking_Idle
15:23:48.989	-1.6424725	-1.8483802	9.574705	1.6680464	-0.76164454	-0.16488475	-1.2915541	2.637841	9.356499	Walking_Idle
15:23:49.013	-1.6424725	-1.8483802	9.574705	1.6680464	-0.76164454	-0.16488475	-1.2915541	2.637841	9.356499	Walking_Idle
15:23:49.036	-1.6424725	-1.8483802	9.574705	1.6680464	-0.76164454	-0.16488475	-1.2915541	2.637841	9.356499	Walking_Idle
15:23:49.059	-1.6424725	-1.8483802	9.574705	1.6680464	-0.76164454	-0.16488475	-1.2915541	2.637841	9.356499	Walking_Idle
15:23:49.082	0.14365649	3.0239692	5.569083	-1.7680707	0.68549526	-0.35791814	-1.4030623	3.2934053	9.129911	Walking_Idle
15:23:49.103	0.14365649	3.0239692	5.569083	-1.7680707	0.68549526	-0.35791814	-1.4030623	3.2934053	9.129911	Walking_Idle
15:23:49.127	0.14365649	3.0239692	5.569083	-1.7680707	0.68549526	-0.35791814	-1.4030623	3.2934053	9.129911	Walking_Idle
15:23:49.150	0.14365649	3.0239692	5.569083	-1.7680707	0.68549526	-0.35791814	-1.4030623	3.2934053	9.129911	Walking_Idle
15:23:49.173	0.14365649	3.0239692	5.569083	-1.7680707	0.68549526	-0.35791814	-1.4030623	3.2934053	9.129911	Walking_Idle
15:23:49.196	0.14365649	3.0239692	5.569083	-1.7680707	0.68549526	-0.35791814	-1.4030623	3.2934053	9.129911	Walking_Idle
15:23:49.219	0.14365649	3.0239692	5.569083	-1.7680707	0.68549526	-0.35791814	-1.4030623	3.2934053	9.129911	Walking_Idle
15:23:49.243	0.14365649	3.0239692	5.569083	-1.7680707	0.68549526	-0.35791814	-1.4030623	3.2934053	9.129911	Walking_Idle
15:23:49.265	-3.1436827	3.2801564	9.799767	0.27588445	0.15648596	-0.33714876	-1.5800347	1.9250844	9.485142	Walking_Idle
15:23:49.288	-3.1436827	3.2801564	9.799767	0.27588445	0.15648596	-0.33714876	-1.5800347	1.9250844	9.485142	Walking_Idle
15:23:49.311	-3.1436827	3.2801564	9.799767	0.27588445	0.15648596	-0.33714876	-1.5800347	1.9250844	9.485142	Walking_Idle
15:23:49.334	-3.1436827	3.2801564	9.799767	0.27588445	0.15648596	-0.33714876	-1.5800347	1.9250844	9.485142	Walking_Idle
15:23:49.358	-3.1436827	3.2801564	9.799767	0.27588445	0.15648596	-0.33714876	-1.5800347	1.9250844	9.485142	Walking_Idle
15:23:49.381	-3.1436827	3.2801564	9.799767	0.27588445	0.15648596	-0.33714876	-1.5800347	1.9250844	9.485142	Walking_Idle
15:23:49.404	-3.1436827	3.2801564	9.799767	0.27588445	0.15648596	-0.33714876	-1.5800347	1.9250844	9.485142	Walking_Idle
15:23:49.427	-3.1436827	3.2801564	9.799767	0.27588445	0.15648596	-0.33714876	-1.5800347	1.9250844	9.485142	Walking_Idle
15:23:49.450	-2.700742	1.5586729	6.428628	0.38767278	0.23101152	0.09412212	-1.851733	1.5294394	9.508012	Walking_Idle
15:23:49.474	-2.700742	1.5586729	6.428628	0.38767278	0.23101152	0.09412212	-1.851733	1.5294394	9.508012	Walking_Idle
15:23:49.497	-2.700742	1.5586729	6.428628	0.38767278	0.23101152	0.09412212	-1.851733	1.5294394	9.508012	Walking_Idle
15:23:49.519	-2.700742	1.5586729	6.428628	0.38767278	0.23101152	0.09412212	-1.851733	1.5294394	9.508012	Walking_Idle
15:23:49.542	-2.700742	1.5586729	6.428628	0.38767278	0.23101152	0.09412212	-1.851733	1.5294394	9.508012	Walking_Idle
15:23:49.565	-2.700742	1.5586729	6.428628	0.38767278	0.23101152	0.09412212	-1.851733	1.5294394	9.508012	Walking_Idle
15:23:49.588	-2.700742	1.5586729	6.428628	0.38767278	0.23101152	0.09412212	-1.851733	1.5294394	9.508012	Walking_Idle
15:23:49.611	-0.723071	1.7621863	7.597034	-0.3032158	-0.18376598	0.2492819	-1.9993526	1.3323787	9.507772	Walking_Idle
15:23:49.634	-0.723071	1.7621863	7.597034	-0.3032158	-0.18376598	0.2492819	-1.9993526	1.3323787	9.507772	Walking_Idle
15:23:49.657	-0.723071	1.7621863	7.597034	-0.3032158	-0.18376598	0.2492819	-1.9993526	1.3323787	9.507772	Walking_Idle
15:23:49.680	-0.723071	1.7621863	7.597034	-0.3032158	-0.18376598	0.2492819	-1.9993526	1.3323787	9.507772	Walking_Idle
15:23:49.703	-0.723071	1.7621863	7.597034	-0.3032158	-0.18376598	0.2492819	-1.9993526	1.3323787	9.507772	Walking_Idle
15:23:49.726	-0.723071	1.7621863	7.597034	-0.3032158	-0.18376598	0.2492819	-1.9993526	1.3323787	9.507772	Walking_Idle
15:23:49.749	-0.723071	1.7621863	7.597034	-0.3032158	-0.18376598	0.2492819	-1.9993526	1.3323787	9.507772	Walking_Idle
15:23:49.772	-0.723071	1.7621863	7.597034	-0.3032158	-0.18376598	0.2492819	-1.9993526	1.3323787	9.507772	Walking_Idle
15:23:49.795	-2.2865324	2.6432793	9.804555	0.15004621	-0.18926376	-0.1850433	-1.5404872	1.3731216	9.587065	Walking_Idle
15:23:49.818	-2.2865324	2.6432793	9.804555	0.15004621	-0.18926376	-0.1850433	-1.5404872	1.3731216	9.587065	Walking_Idle
15:23:49.841	-2.2865324	2.6432793	9.804555	0.15004621	-0.18926376	-0.1850433	-1.5404872	1.3731216	9.587065	Walking_Idle
15:23:49.864	-2.2865324	2.6432793	9.804555	0.15004621	-0.18926376	-0.1850433	-1.5404872	1.3731216	9.587065	Walking_Idle
15:23:49.887	-2.2865324	2.6432793	9.804555	0.15004621	-0.18926376	-0.1850433	-1.5404872	1.3731216	9.587065	Walking_Idle
15:23:49.910	-2.2865324	2.6432793	9.804555	0.15004621	-0.18926376	-0.1850433	-1.5404872	1.3731216	9.587065	Walking_Idle
15:23:49.934	-2.2865324	2.6432793	9.804555	0.15004621	-0.18926376	-0.1850433	-1.5404872	1.3731216	9.587065	Walking_Idle
15:23:49.957	-2.2865324	2.6432793	9.804555	0.15004621	-0.18926376	-0.1850433	-1.5404872	1.3731216	9.587065	Walking_Idle
15:23:49.980	-0.102953814	-0.28731298	9.29218	0.45242453	-0.042045243	-0.85943854	-1.2119415	0.90902126	9.688925	Walking_Idle
15:23:50.003	-0.102953814	-0.28731298	9.29218	0.45242453	-0.042045243	-0.85943854	-1.2119415	0.90902126	9.688925	Walking_Idle
15:23:50.026	-0.102953814	-0.28731298	9.29218	0.45242453	-0.042045243	-0.85943854	-1.2119415	0.90902126	9.688925	Walking_Idle
15:23:50.050	-0.102953814	-0.28731298	9.29218	0.45242453	-0.042045243	-0.85943854	-1.2119415	0.90902126	9.688925	Walking_Idle
15:23:50.073	-0.102953814	-0.28731298	9.29218	0.45242453	-0.042045243	-0.85943854	-1.2119415	0.90902126	9.688925	Walking_Idle
15:23:50.096	-0.102953814	-0.28731298	9.29218	0.45242453	-0.042045243	-0.85943854	-1.2119415	0.90902126	9.688925	Walking_Idle
15:23:50.119	-0.102953814	-0.28731298	9.29218	0.45242453	-0.042045243	-0.85943854	-1.2119415	0.90902126	9.688925	Walking_Idle
15:23:50.142	-0.102953814	-0.28731298	9.29218	0.45242453	-0.042045243	-0.85943854	-1.2119415	0.90902126	9.688925	Walking_Idle
15:23:50.164	-1.5203645	1.7238779	5.727105	0.7835135	0.4985705	-0.20642358	-1.7956039	1.2209127	9.56324	Walking_Idle
15:23:50.187	-1.5203645	1.7238779	5.727105	0.7835135	0.4985705	-0.20642358	-1.7956039	1.2209127	9.56324	Walking_Idle
15:23:50.211	-1.5203645	1.7238779	5.727105	0.7835135	0.4985705	-0.20642358	-1.7956039	1.2209127	9.56324	Walking_Idle
15:23:50.234	-1.5203645	1.7238779	5.727105	0.7835135	0.4985705	-0.20642358	-1.7956039	1.2209127	9.56324	Walking_Idle
15:23:50.257	-1.5203645	1.7238779	5.727105	0.7835135	0.4985705	-0.20642358	-1.7956039	1.2209127	9.56324	Walking_Idle
15:23:50.281	-1.5203645	1.7238779	5.727105	0.7835135	0.4985705	-0.20642358	-1.7956039	1.2209127	9.56324	Walking_Idle
15:23:50.302	-1.5203645	1.7238779	5.727105	0.7835135	0.4985705	-0.20642358	-1.7956039	1.2209127	9.56324	Walking_Idle
15:23:50.326	-1.5203645	1.7238779	5.727105	0.7835135	0.4985705	-0.20642358	-1.7956039	1.2209127	9.56324	Walking_Idle
15:23:50.349	-1.6951466	1.9944309	8.849239	-0.09307815	0.091734245	0.19491489	-1.9578642	1.6354138	9.469032	Walking_Idle
15:23:50.372	-1.6951466	1.9944309	8.849239	-0.09307815	0.091734245	0.19491489	-1.9578642	1.6354138	9.469032	Walking_Idle
15:23:50.396	-1.6951466	1.9944309	8.849239	-0.09307815	0.091734245	0.19491489	-1.9578642	1.6354138	9.469032	Walking_Idle
15:23:50.419	-1.6951466	1.9944309	8.849239	-0.09307815	0.091734245	0.19491489	-1.9578642	1.6354138	9.469032	Walking_Idle
15:23:50.442	-1.6951466	1.9944309	8.849239	-0.09307815	0.091734245	0.19491489	-1.9578642	1.6354138	9.469032	Walking_Idle
15:23:50.465	-1.6951466	1.9944309	8.849239	-0.09307815	0.091734245	0.19491489	-1.9578642	1.6354138	9.469032	Walking_Idle
15:23:50.488	-1.6951466	1.9944309	8.849239	-0.09307815	0.091734245	0.19491489	-1.9578642	1.6354138	9.469032	Walking_Idle
15:23:50.512	-3.4262073	-0.25379312	12.49572	-0.073530465	-0.7915769	0.09412212	-2.0541117	0.8854605	9.54814	Walking_Idle
15:23:50.535	-3.4262073	-0.25379312	12.49572	-0.073530465	-0.7915769	0.09412212	-2.0541117	0.8854605	9.54814	Walking_Idle
15:23:50.558	-3.4262073	-0.25379312	12.49572	-0.073530465	-0.7915769	0.09412212	-2.0541117	0.8854605	9.54814	Walking_Idle
15:23:50.581	-3.4262073	-0.25379312	12.49572	-0.073530465	-0.7915769	0.09412212	-2.0541117	0.8854605	9.54814	Walking_Idle
15:23:50.604	-3.4262073	-0.25379312	12.49572	-0.073530465	-0.7915769	0.09412212	-2.0541117	0.8854605	9.54814	Walking_Idle
15:23:50.628	-3.4262073	-0.25379312	12.49572	-0.073530465	-0.7915769	0.09412212	-2.0541117	0.8854605	9.54814	Walking_Idle
15:23:50.651	-3.4262073	-0.25379312	12.49572	-0.073530465	-0.7915769	0.09412212	-2.0541117	0.8854605	9.54814	Walking_Idle
15:23:50.674	-3.4262073	-0.25379312	12.49572	-0.073530465	-0.7915769	0.09412212	-2.0541117	0.8854605	9.54814	Walking_Idle
15:23:50.697	-1.0055954	0.600963	6.9577627	-0.2555683	-0.24912855	0.7349197	-2.3934596	1.1292641	9.442801	Walking_Idle
15:23:50.720	-1.0055954	0.600963	6.9577627	-0.2555683	-0.24912855	0.7349197	-2.3934596	1.1292641	9.442801	Walking_Idle
15:23:50.744	-1.0055954	0.600963	6.9577627	-0.2555683	-0.24912855	0.7349197	-2.3934596	1.1292641	9.442801	Walking_Idle
15:23:50.767	-1.0055954	0.600963	6.9577627	-0.2555683	-0.24912855	0.7349197	-2.3934596	1.1292641	9.442801	Walking_Idle
15:23:50.790	-1.0055954	0.600963	6.9577627	-0.2555683	-0.24912855	0.7349197	-2.3934596	1.1292641	9.442801	Walking_Idle
15:23:50.813	-1.0055954	0.600963	6.9577627	-0.2555683	-0.24912855	0.7349197	-2.3934596	1.1292641	9.442801	Walking_Idle
15:23:50.836	-1.0055954	0.600963	6.9577627	-0.2555683	-0.24912855	0.7349197	-2.3934596	1.1292641	9.442801	Walking_Idle
15:23:50.859	-1.0055954	0.600963	6.9577627	-0.2555683	-0.24912855	0.7349197	-2.3934596	1.1292641	9.442801	Walking_Idle
15:23:50.882	-0.8834874	2.5403256	10.513261	-0.12667574	-0.29860863	-0.082417935	-1.9012825	0.954768	9.573083	Walking_Idle
15:23:50.905	-0.8834874	2.5403256	10.513261	-0.12667574	-0.29860863	-0.082417935	-1.9012825	0.954768	9.573083	Walking_Idle
15:23:50.928	-0.8834874	2.5403256	10.513261	-0.12667574	-0.29860863	-0.082417935	-1.9012825	0.954768	9.573083	Walking_Idle
[truncated: 3,256 more rows]
