# Supplementary material for: Real-time Smartphone Activity Classification Using Inertial Sensors—Recognition of Scrolling, Typing, and Watching Videos While Sitting or Walking
Source: Sensors (Basel). 2020 Jan 24;20(3):655. doi: 10.3390/s20030655 (PMC7038357; doi:10.3390/s20030655)
Supplement: Supplementary file 1 [file sensors-20-00655-s001.zip › sensors-668083-supplementary/5Hz_data/0998/2019_09_14_15_19_31_Walking_Watch.csv]

time	accX	accY	accZ	rotX	rotY	rotZ	graX	graY	graZ	activity
15:29:54.653	5.138114	0.6751855	7.4414062	0.3754555	-0.4891986	0.10267423	5.181142	0.34186757	8.319208	Walking_Watch
15:29:54.674	5.138114	0.6751855	7.4414062	0.3754555	-0.4891986	0.10267423	5.181142	0.34186757	8.319208	Walking_Watch
15:29:54.812	5.3033185	0.5363176	8.049552	-0.06558921	0.020263012	-0.10501995	5.1808023	0.40240592	8.316712	Walking_Watch
15:29:54.855	5.3033185	0.5363176	8.049552	-0.06558921	0.020263012	-0.10501995	5.1808023	0.40240592	8.316712	Walking_Watch
15:29:54.887	5.3033185	0.5363176	8.049552	-0.06558921	0.020263012	-0.10501995	5.1808023	0.40240592	8.316712	Walking_Watch
15:29:54.909	5.3033185	0.5363176	8.049552	-0.06558921	0.020263012	-0.10501995	5.1808023	0.40240592	8.316712	Walking_Watch
15:29:54.931	5.3033185	0.5363176	8.049552	-0.06558921	0.020263012	-0.10501995	5.1808023	0.40240592	8.316712	Walking_Watch
15:29:54.953	5.3033185	0.5363176	8.049552	-0.06558921	0.020263012	-0.10501995	5.1808023	0.40240592	8.316712	Walking_Watch
15:29:54.973	5.2745876	0.54828894	7.9849067	-0.21280774	-0.00050640723	-0.27178615	5.234979	0.40847194	8.28242	Walking_Watch
15:29:54.995	5.2745876	0.54828894	7.9849067	-0.21280774	-0.00050640723	-0.27178615	5.234979	0.40847194	8.28242	Walking_Watch
15:29:55.032	5.2745876	0.54828894	7.9849067	-0.21280774	-0.00050640723	-0.27178615	5.234979	0.40847194	8.28242	Walking_Watch
15:29:55.056	5.2745876	0.54828894	7.9849067	-0.21280774	-0.00050640723	-0.27178615	5.234979	0.40847194	8.28242	Walking_Watch
15:29:55.079	5.2745876	0.54828894	7.9849067	-0.21280774	-0.00050640723	-0.27178615	5.234979	0.40847194	8.28242	Walking_Watch
15:29:55.100	5.2745876	0.54828894	7.9849067	-0.21280774	-0.00050640723	-0.27178615	5.234979	0.40847194	8.28242	Walking_Watch
15:29:55.120	5.2745876	0.54828894	7.9849067	-0.21280774	-0.00050640723	-0.27178615	5.234979	0.40847194	8.28242	Walking_Watch
15:29:55.142	5.1213536	0.70870537	8.128563	-0.38018483	0.009878302	-0.36158335	5.300123	0.31493747	8.244989	Walking_Watch
15:29:55.163	5.1213536	0.70870537	8.128563	-0.38018483	0.009878302	-0.36158335	5.300123	0.31493747	8.244989	Walking_Watch
15:29:55.185	5.1213536	0.70870537	8.128563	-0.38018483	0.009878302	-0.36158335	5.300123	0.31493747	8.244989	Walking_Watch
15:29:55.207	5.1213536	0.70870537	8.128563	-0.38018483	0.009878302	-0.36158335	5.300123	0.31493747	8.244989	Walking_Watch
15:29:55.230	5.1213536	0.70870537	8.128563	-0.38018483	0.009878302	-0.36158335	5.300123	0.31493747	8.244989	Walking_Watch
15:29:55.253	5.1213536	0.70870537	8.128563	-0.38018483	0.009878302	-0.36158335	5.300123	0.31493747	8.244989	Walking_Watch
15:29:55.274	5.1213536	0.70870537	8.128563	-0.38018483	0.009878302	-0.36158335	5.300123	0.31493747	8.244989	Walking_Watch
15:29:55.297	5.1213536	0.70870537	8.128563	-0.38018483	0.009878302	-0.36158335	5.300123	0.31493747	8.244989	Walking_Watch
15:29:55.318	5.1213536	0.70870537	8.128563	-0.38018483	0.009878302	-0.36158335	5.300123	0.31493747	8.244989	Walking_Watch
15:29:55.341	4.8412237	0.25139886	8.150111	-0.26534215	0.019652145	-0.22047348	5.3013005	0.12971155	8.249226	Walking_Watch
15:29:55.363	4.8412237	0.25139886	8.150111	-0.26534215	0.019652145	-0.22047348	5.3013005	0.12971155	8.249226	Walking_Watch
15:29:55.385	4.8412237	0.25139886	8.150111	-0.26534215	0.019652145	-0.22047348	5.3013005	0.12971155	8.249226	Walking_Watch
15:29:55.408	4.8412237	0.25139886	8.150111	-0.26534215	0.019652145	-0.22047348	5.3013005	0.12971155	8.249226	Walking_Watch
15:29:55.430	4.8412237	0.25139886	8.150111	-0.26534215	0.019652145	-0.22047348	5.3013005	0.12971155	8.249226	Walking_Watch
15:29:55.460	4.8412237	0.25139886	8.150111	-0.26534215	0.019652145	-0.22047348	5.3013005	0.12971155	8.249226	Walking_Watch
15:29:55.486	4.8412237	0.25139886	8.150111	-0.26534215	0.019652145	-0.22047348	5.3013005	0.12971155	8.249226	Walking_Watch
15:29:55.508	4.8412237	0.25139886	8.150111	-0.30749184	0.06913223	-0.19542801	5.3013005	0.12971155	8.249226	Walking_Watch
15:29:55.531	4.5251794	-0.8044763	7.920261	-0.30749184	0.06913223	-0.19542801	5.24171	-0.05776187	8.288031	Walking_Watch
15:29:55.552	4.5251794	-0.8044763	7.920261	-0.30749184	0.06913223	-0.19542801	5.24171	-0.05776187	8.288031	Walking_Watch
15:29:55.574	4.5251794	-0.8044763	7.920261	-0.30749184	0.06913223	-0.19542801	5.24171	-0.05776187	8.288031	Walking_Watch
15:29:55.596	4.5251794	-0.8044763	7.920261	-0.30749184	0.06913223	-0.19542801	5.24171	-0.05776187	8.288031	Walking_Watch
15:29:55.618	4.5251794	-0.8044763	7.920261	-0.30749184	0.06913223	-0.19542801	5.24171	-0.05776187	8.288031	Walking_Watch
15:29:55.639	4.5251794	-0.8044763	7.920261	-0.30749184	0.06913223	-0.19542801	5.24171	-0.05776187	8.288031	Walking_Watch
15:29:55.661	4.5251794	-0.8044763	7.920261	-0.30749184	0.06913223	-0.19542801	5.24171	-0.05776187	8.288031	Walking_Watch
15:29:55.686	4.747847	-0.8379962	7.8292785	-0.1853188	0.09356684	-0.1691608	5.0886197	-0.2979273	8.377801	Walking_Watch
15:29:55.709	4.747847	-0.8379962	7.8292785	-0.1853188	0.09356684	-0.1691608	5.0886197	-0.2979273	8.377801	Walking_Watch
15:29:55.731	4.747847	-0.8379962	7.8292785	-0.1853188	0.09356684	-0.1691608	5.0886197	-0.2979273	8.377801	Walking_Watch
15:29:55.753	4.747847	-0.8379962	7.8292785	-0.1853188	0.09356684	-0.1691608	5.0886197	-0.2979273	8.377801	Walking_Watch
15:29:55.776	4.747847	-0.8379962	7.8292785	-0.1853188	0.09356684	-0.1691608	5.0886197	-0.2979273	8.377801	Walking_Watch
15:29:55.798	4.747847	-0.8379962	7.8292785	-0.1853188	0.09356684	-0.1691608	5.0886197	-0.2979273	8.377801	Walking_Watch
15:29:55.822	4.747847	-0.8379962	7.8292785	-0.1853188	0.09356684	-0.1691608	5.0886197	-0.2979273	8.377801	Walking_Watch
15:29:55.845	4.747847	-0.8379962	7.8292785	-0.1853188	0.09356684	-0.1691608	5.0886197	-0.2979273	8.377801	Walking_Watch
15:29:55.866	5.044737	-0.9960183	8.075889	-0.098575935	0.110671066	-0.16977167	4.9177885	-0.47166985	8.471318	Walking_Watch
15:29:55.888	5.044737	-0.9960183	8.075889	-0.098575935	0.110671066	-0.16977167	4.9177885	-0.47166985	8.471318	Walking_Watch
15:29:55.910	5.044737	-0.9960183	8.075889	-0.098575935	0.110671066	-0.16977167	4.9177885	-0.47166985	8.471318	Walking_Watch
15:29:55.932	5.044737	-0.9960183	8.075889	-0.098575935	0.110671066	-0.16977167	4.9177885	-0.47166985	8.471318	Walking_Watch
15:29:55.955	5.044737	-0.9960183	8.075889	-0.098575935	0.110671066	-0.16977167	4.9177885	-0.47166985	8.471318	Walking_Watch
15:29:55.977	5.044737	-0.9960183	8.075889	-0.098575935	0.110671066	-0.16977167	4.9177885	-0.47166985	8.471318	Walking_Watch
15:29:55.998	5.044737	-0.9960183	8.075889	-0.098575935	0.110671066	-0.16977167	4.9177885	-0.47166985	8.471318	Walking_Watch
15:29:56.021	5.044737	-0.9960183	8.075889	-0.098575935	0.110671066	-0.16977167	4.9177885	-0.47166985	8.471318	Walking_Watch
15:29:56.043	4.96812	-0.72785956	7.822096	-0.072308734	0.022095606	-0.19542801	4.847403	-0.46018416	8.51242	Walking_Watch
15:29:56.065	4.96812	-0.72785956	7.822096	-0.072308734	0.022095606	-0.19542801	4.847403	-0.46018416	8.51242	Walking_Watch
15:29:56.087	4.96812	-0.72785956	7.822096	-0.072308734	0.022095606	-0.19542801	4.847403	-0.46018416	8.51242	Walking_Watch
15:29:56.109	4.96812	-0.72785956	7.822096	-0.072308734	0.022095606	-0.19542801	4.847403	-0.46018416	8.51242	Walking_Watch
15:29:56.131	4.96812	-0.72785956	7.822096	-0.072308734	0.022095606	-0.19542801	4.847403	-0.46018416	8.51242	Walking_Watch
15:29:56.153	4.96812	-0.72785956	7.822096	-0.072308734	0.022095606	-0.19542801	4.847403	-0.46018416	8.51242	Walking_Watch
15:29:56.175	4.96812	-0.72785956	7.822096	-0.072308734	0.022095606	-0.19542801	4.847403	-0.46018416	8.51242	Walking_Watch
15:29:56.196	4.96812	-0.72785956	7.822096	-0.072308734	0.022095606	-0.19542801	4.847403	-0.46018416	8.51242	Walking_Watch
15:29:56.218	4.96812	-0.72785956	7.822096	-0.072308734	0.022095606	-0.19542801	4.847403	-0.46018416	8.51242	Walking_Watch
15:29:56.240	5.1716337	-0.56744313	8.061523	0.060859893	-0.031660534	-0.28950125	4.78223	-0.37398192	8.553406	Walking_Watch
15:29:56.265	5.1716337	-0.56744313	8.061523	0.060859893	-0.031660534	-0.28950125	4.78223	-0.37398192	8.553406	Walking_Watch
15:29:56.288	5.1716337	-0.56744313	8.061523	0.060859893	-0.031660534	-0.28950125	4.78223	-0.37398192	8.553406	Walking_Watch
15:29:56.310	5.1716337	-0.56744313	8.061523	0.060859893	-0.031660534	-0.28950125	4.78223	-0.37398192	8.553406	Walking_Watch
15:29:56.333	5.1716337	-0.56744313	8.061523	0.060859893	-0.031660534	-0.28950125	4.78223	-0.37398192	8.553406	Walking_Watch
15:29:56.355	5.1716337	-0.56744313	8.061523	0.060859893	-0.031660534	-0.28950125	4.78223	-0.37398192	8.553406	Walking_Watch
15:29:56.377	5.1716337	-0.56744313	8.061523	0.060859893	-0.031660534	-0.28950125	4.78223	-0.37398192	8.553406	Walking_Watch
15:29:56.400	5.1716337	-0.56744313	8.061523	0.060859893	-0.031660534	-0.28950125	4.78223	-0.37398192	8.553406	Walking_Watch
15:29:56.423	5.5547175	-0.10055954	7.283384	0.11705949	-0.00661506	-0.21680829	4.8998	-0.042911943	8.494732	Walking_Watch
15:29:56.445	5.5547175	-0.10055954	7.283384	0.11705949	-0.00661506	-0.21680829	4.8998	-0.042911943	8.494732	Walking_Watch
15:29:56.467	5.5547175	-0.10055954	7.283384	0.11705949	-0.00661506	-0.21680829	4.8998	-0.042911943	8.494732	Walking_Watch
15:29:56.489	5.5547175	-0.10055954	7.283384	0.11705949	-0.00661506	-0.21680829	4.8998	-0.042911943	8.494732	Walking_Watch
15:29:56.512	5.5547175	-0.10055954	7.283384	0.11705949	-0.00661506	-0.21680829	4.8998	-0.042911943	8.494732	Walking_Watch
15:29:56.533	5.5547175	-0.10055954	7.283384	0.11705949	-0.00661506	-0.21680829	4.8998	-0.042911943	8.494732	Walking_Watch
15:29:56.556	5.5547175	-0.10055954	7.283384	0.11705949	-0.00661506	-0.21680829	4.8998	-0.042911943	8.494732	Walking_Watch
15:29:56.579	5.5547175	-0.10055954	7.283384	0.11705949	-0.00661506	-0.21680829	4.8998	-0.042911943	8.494732	Walking_Watch
15:29:56.602	6.2179317	-0.11971374	7.5299945	0.23862167	-0.017610634	-0.118458994	5.1748915	0.20614144	8.327565	Walking_Watch
15:29:56.625	6.2179317	-0.11971374	7.5299945	0.23862167	-0.017610634	-0.118458994	5.1748915	0.20614144	8.327565	Walking_Watch
15:29:56.647	6.2179317	-0.11971374	7.5299945	0.23862167	-0.017610634	-0.118458994	5.1748915	0.20614144	8.327565	Walking_Watch
15:29:56.670	6.2179317	-0.11971374	7.5299945	0.23862167	-0.017610634	-0.118458994	5.1748915	0.20614144	8.327565	Walking_Watch
15:29:56.691	6.2179317	-0.11971374	7.5299945	0.23862167	-0.017610634	-0.118458994	5.1748915	0.20614144	8.327565	Walking_Watch
15:29:56.713	6.2179317	-0.11971374	7.5299945	0.23862167	-0.017610634	-0.118458994	5.1748915	0.20614144	8.327565	Walking_Watch
15:29:56.735	6.2179317	-0.11971374	7.5299945	0.23862167	-0.017610634	-0.118458994	5.1748915	0.20614144	8.327565	Walking_Watch
15:29:56.758	6.2179317	-0.11971374	7.5299945	0.23862167	-0.017610634	-0.118458994	5.1748915	0.20614144	8.327565	Walking_Watch
15:29:56.781	3.7087317	0.5363176	9.158101	0.16287439	0.34463245	-0.04026824	5.3613424	0.52574587	8.194508	Walking_Watch
15:29:56.803	3.7087317	0.5363176	9.158101	0.16287439	0.34463245	-0.04026824	5.3613424	0.52574587	8.194508	Walking_Watch
15:29:56.827	3.7087317	0.5363176	9.158101	0.16287439	0.34463245	-0.04026824	5.3613424	0.52574587	8.194508	Walking_Watch
15:29:56.850	3.7087317	0.5363176	9.158101	0.16287439	0.34463245	-0.04026824	5.3613424	0.52574587	8.194508	Walking_Watch
15:29:56.873	3.7087317	0.5363176	9.158101	0.16287439	0.34463245	-0.04026824	5.3613424	0.52574587	8.194508	Walking_Watch
15:29:56.895	3.7087317	0.5363176	9.158101	0.16287439	0.34463245	-0.04026824	5.3613424	0.52574587	8.194508	Walking_Watch
15:29:56.916	3.7087317	0.5363176	9.158101	0.16287439	0.34463245	-0.04026824	5.3613424	0.52574587	8.194508	Walking_Watch
15:29:56.938	3.7087317	0.5363176	9.158101	0.16287439	0.34463245	-0.04026824	5.3613424	0.52574587	8.194508	Walking_Watch
15:29:56.961	3.0048149	1.5179702	8.772623	0.24595205	0.20902038	0.08557001	4.6948266	0.54335725	8.592655	Walking_Watch
15:29:56.983	3.0048149	1.5179702	8.772623	0.24595205	0.20902038	0.08557001	4.6948266	0.54335725	8.592655	Walking_Watch
15:29:57.006	3.0048149	1.5179702	8.772623	0.24595205	0.20902038	0.08557001	4.6948266	0.54335725	8.592655	Walking_Watch
15:29:57.028	3.0048149	1.5179702	8.772623	0.24595205	0.20902038	0.08557001	4.6948266	0.54335725	8.592655	Walking_Watch
15:29:57.051	3.0048149	1.5179702	8.772623	0.24595205	0.20902038	0.08557001	4.6948266	0.54335725	8.592655	Walking_Watch
15:29:57.072	3.0048149	1.5179702	8.772623	0.24595205	0.20902038	0.08557001	4.6948266	0.54335725	8.592655	Walking_Watch
15:29:57.093	3.0048149	1.5179702	8.772623	0.24595205	0.20902038	0.08557001	4.6948266	0.54335725	8.592655	Walking_Watch
15:29:57.115	3.0048149	1.5179702	8.772623	0.24595205	0.20902038	0.08557001	4.6948266	0.54335725	8.592655	Walking_Watch
15:29:57.137	4.5467277	0.3615355	8.444607	-0.12362141	0.21451816	-0.2638449	4.433993	0.5026881	8.732546	Walking_Watch
15:29:57.161	4.5467277	0.3615355	8.444607	-0.12362141	0.21451816	-0.2638449	4.433993	0.5026881	8.732546	Walking_Watch
15:29:57.183	4.5467277	0.3615355	8.444607	-0.12362141	0.21451816	-0.2638449	4.433993	0.5026881	8.732546	Walking_Watch
15:29:57.205	4.5467277	0.3615355	8.444607	-0.12362141	0.21451816	-0.2638449	4.433993	0.5026881	8.732546	Walking_Watch
15:29:57.227	4.5467277	0.3615355	8.444607	-0.12362141	0.21451816	-0.2638449	4.433993	0.5026881	8.732546	Walking_Watch
15:29:57.248	4.5467277	0.3615355	8.444607	-0.12362141	0.21451816	-0.2638449	4.433993	0.5026881	8.732546	Walking_Watch
15:29:57.270	4.5467277	0.3615355	8.444607	-0.12362141	0.21451816	-0.2638449	4.433993	0.5026881	8.732546	Walking_Watch
15:29:57.295	4.5467277	0.3615355	8.444607	-0.12362141	0.21451816	-0.2638449	4.433993	0.5026881	8.732546	Walking_Watch
15:29:57.318	4.1804037	1.0247496	9.323306	-0.35330674	-0.00783679	-0.26689923	4.6307664	0.4973523	8.630121	Walking_Watch
15:29:57.341	4.1804037	1.0247496	9.323306	-0.35330674	-0.00783679	-0.26689923	4.6307664	0.4973523	8.630121	Walking_Watch
15:29:57.363	4.1804037	1.0247496	9.323306	-0.35330674	-0.00783679	-0.26689923	4.6307664	0.4973523	8.630121	Walking_Watch
15:29:57.385	4.1804037	1.0247496	9.323306	-0.35330674	-0.00783679	-0.26689923	4.6307664	0.4973523	8.630121	Walking_Watch
15:29:57.407	4.1804037	1.0247496	9.323306	-0.35330674	-0.00783679	-0.26689923	4.6307664	0.4973523	8.630121	Walking_Watch
15:29:57.428	4.1804037	1.0247496	9.323306	-0.35330674	-0.00783679	-0.26689923	4.6307664	0.4973523	8.630121	Walking_Watch
15:29:57.450	4.1804037	1.0247496	9.323306	-0.35330674	-0.00783679	-0.26689923	4.6307664	0.4973523	8.630121	Walking_Watch
15:29:57.472	4.1804037	1.0247496	9.323306	-0.35330674	-0.00783679	-0.26689923	4.6307664	0.4973523	8.630121	Walking_Watch
15:29:57.494	3.4525442	-0.72546524	12.179676	-0.49197313	0.9817649	-0.81056935	4.308502	0.077740975	8.80915	Walking_Watch
15:29:57.516	3.4525442	-0.72546524	12.179676	-0.49197313	0.9817649	-0.81056935	4.308502	0.077740975	8.80915	Walking_Watch
15:29:57.539	3.4525442	-0.72546524	12.179676	-0.49197313	0.9817649	-0.81056935	4.308502	0.077740975	8.80915	Walking_Watch
15:29:57.562	3.4525442	-0.72546524	12.179676	-0.49197313	0.9817649	-0.81056935	4.308502	0.077740975	8.80915	Walking_Watch
15:29:57.583	3.4525442	-0.72546524	12.179676	-0.49197313	0.9817649	-0.81056935	4.308502	0.077740975	8.80915	Walking_Watch
15:29:57.607	3.4525442	-0.72546524	12.179676	-0.49197313	0.9817649	-0.81056935	4.308502	0.077740975	8.80915	Walking_Watch
15:29:57.630	3.4525442	-0.72546524	12.179676	-0.49197313	0.9817649	-0.81056935	4.308502	0.077740975	8.80915	Walking_Watch
15:29:57.652	3.4525442	-0.72546524	12.179676	-0.49197313	0.9817649	-0.81056935	4.308502	0.077740975	8.80915	Walking_Watch
15:29:57.676	3.0886145	-0.44533512	7.4270406	-0.34108946	-0.15383358	-0.7299351	4.1207366	-0.14039017	8.897762	Walking_Watch
15:29:57.698	3.0886145	-0.44533512	7.4270406	-0.34108946	-0.15383358	-0.7299351	4.1207366	-0.14039017	8.897762	Walking_Watch
15:29:57.721	3.0886145	-0.44533512	7.4270406	-0.34108946	-0.15383358	-0.7299351	4.1207366	-0.14039017	8.897762	Walking_Watch
15:29:57.743	3.0886145	-0.44533512	7.4270406	-0.34108946	-0.15383358	-0.7299351	4.1207366	-0.14039017	8.897762	Walking_Watch
15:29:57.764	3.0886145	-0.44533512	7.4270406	-0.34108946	-0.15383358	-0.7299351	4.1207366	-0.14039017	8.897762	Walking_Watch
15:29:57.786	3.0886145	-0.44533512	7.4270406	-0.34108946	-0.15383358	-0.7299351	4.1207366	-0.14039017	8.897762	Walking_Watch
15:29:57.807	3.0886145	-0.44533512	7.4270406	-0.34108946	-0.15383358	-0.7299351	4.1207366	-0.14039017	8.897762	Walking_Watch
15:29:57.830	3.0886145	-0.44533512	7.4270406	-0.34108946	-0.15383358	-0.7299351	4.1207366	-0.14039017	8.897762	Walking_Watch
15:29:57.853	4.393494	0.038308397	9.038387	-0.04787412	0.17236845	-0.23330165	3.9365036	0.052470922	8.981733	Walking_Watch
15:29:57.875	4.393494	0.038308397	9.038387	-0.04787412	0.17236845	-0.23330165	3.9365036	0.052470922	8.981733	Walking_Watch
15:29:57.896	4.393494	0.038308397	9.038387	-0.04787412	0.17236845	-0.23330165	3.9365036	0.052470922	8.981733	Walking_Watch
15:29:57.917	4.393494	0.038308397	9.038387	-0.04787412	0.17236845	-0.23330165	3.9365036	0.052470922	8.981733	Walking_Watch
15:29:57.940	4.393494	0.038308397	9.038387	-0.04787412	0.17236845	-0.23330165	3.9365036	0.052470922	8.981733	Walking_Watch
15:29:57.962	4.393494	0.038308397	9.038387	-0.04787412	0.17236845	-0.23330165	3.9365036	0.052470922	8.981733	Walking_Watch
15:29:57.985	4.393494	0.038308397	9.038387	-0.04787412	0.17236845	-0.23330165	3.9365036	0.052470922	8.981733	Walking_Watch
15:29:58.006	4.393494	0.038308397	9.038387	-0.04787412	0.17236845	-0.23330165	3.9365036	0.052470922	8.981733	Walking_Watch
15:29:58.028	4.992063	1.4940275	9.991309	0.595367	-0.46232054	0.05991366	4.0014915	0.39103842	8.944581	Walking_Watch
15:29:58.050	4.992063	1.4940275	9.991309	0.595367	-0.46232054	0.05991366	4.0014915	0.39103842	8.944581	Walking_Watch
15:29:58.073	4.992063	1.4940275	9.991309	0.595367	-0.46232054	0.05991366	4.0014915	0.39103842	8.944581	Walking_Watch
15:29:58.095	4.992063	1.4940275	9.991309	0.595367	-0.46232054	0.05991366	4.0014915	0.39103842	8.944581	Walking_Watch
15:29:58.118	4.992063	1.4940275	9.991309	0.595367	-0.46232054	0.05991366	4.0014915	0.39103842	8.944581	Walking_Watch
15:29:58.141	4.992063	1.4940275	9.991309	0.595367	-0.46232054	0.05991366	4.0014915	0.39103842	8.944581	Walking_Watch
15:29:58.164	4.992063	1.4940275	9.991309	0.595367	-0.46232054	0.05991366	4.0014915	0.39103842	8.944581	Walking_Watch
15:29:58.187	4.992063	1.4940275	9.991309	0.595367	-0.46232054	0.05991366	4.0014915	0.39103842	8.944581	Walking_Watch
15:29:58.209	3.1939626	0.9122187	6.8332605	0.094457485	-0.25645897	0.7880651	3.9270477	0.7633777	8.953541	Walking_Watch
15:29:58.232	3.1939626	0.9122187	6.8332605	0.094457485	-0.25645897	0.7880651	3.9270477	0.7633777	8.953541	Walking_Watch
15:29:58.254	3.1939626	0.9122187	6.8332605	0.094457485	-0.25645897	0.7880651	3.9270477	0.7633777	8.953541	Walking_Watch
15:29:58.276	3.1939626	0.9122187	6.8332605	0.094457485	-0.25645897	0.7880651	3.9270477	0.7633777	8.953541	Walking_Watch
15:29:58.297	3.1939626	0.9122187	6.8332605	0.094457485	-0.25645897	0.7880651	3.9270477	0.7633777	8.953541	Walking_Watch
15:29:58.321	3.1939626	0.9122187	6.8332605	0.094457485	-0.25645897	0.7880651	3.9270477	0.7633777	8.953541	Walking_Watch
15:29:58.342	3.1939626	0.9122187	6.8332605	0.094457485	-0.25645897	0.7880651	3.9270477	0.7633777	8.953541	Walking_Watch
15:29:58.365	3.1939626	0.9122187	6.8332605	0.094457485	-0.25645897	0.7880651	3.9270477	0.7633777	8.953541	Walking_Watch
15:29:58.387	4.005622	0.31125572	7.2019787	-0.028326433	0.12716442	0.35862678	3.835979	0.48065805	9.012469	Walking_Watch
15:29:58.410	4.005622	0.31125572	7.2019787	-0.028326433	0.12716442	0.35862678	3.835979	0.48065805	9.012469	Walking_Watch
15:29:58.433	4.005622	0.31125572	7.2019787	-0.028326433	0.12716442	0.35862678	3.835979	0.48065805	9.012469	Walking_Watch
15:29:58.455	4.005622	0.31125572	7.2019787	-0.028326433	0.12716442	0.35862678	3.835979	0.48065805	9.012469	Walking_Watch
15:29:58.479	4.005622	0.31125572	7.2019787	-0.028326433	0.12716442	0.35862678	3.835979	0.48065805	9.012469	Walking_Watch
15:29:58.508	4.005622	0.31125572	7.2019787	-0.028326433	0.12716442	0.35862678	3.835979	0.48065805	9.012469	Walking_Watch
15:29:58.533	4.005622	0.31125572	7.2019787	-0.028326433	0.12716442	0.35862678	3.835979	0.48065805	9.012469	Walking_Watch
15:29:58.554	4.005622	0.31125572	7.2019787	-0.028326433	0.12716442	0.35862678	3.835979	0.48065805	9.012469	Walking_Watch
15:29:58.575	4.599402	0.70870537	8.676852	-0.13950391	-0.13917282	-0.14839138	3.9507153	0.42033085	8.965797	Walking_Watch
15:29:58.597	4.599402	0.70870537	8.676852	-0.13950391	-0.13917282	-0.14839138	3.9507153	0.42033085	8.965797	Walking_Watch
15:29:58.618	4.599402	0.70870537	8.676852	-0.13950391	-0.13917282	-0.14839138	3.9507153	0.42033085	8.965797	Walking_Watch
15:29:58.641	4.599402	0.70870537	8.676852	-0.13950391	-0.13917282	-0.14839138	3.9507153	0.42033085	8.965797	Walking_Watch
15:29:58.663	4.599402	0.70870537	8.676852	-0.13950391	-0.13917282	-0.14839138	3.9507153	0.42033085	8.965797	Walking_Watch
15:29:58.686	4.599402	0.70870537	8.676852	-0.13950391	-0.13917282	-0.14839138	3.9507153	0.42033085	8.965797	Walking_Watch
15:29:58.708	4.599402	0.70870537	8.676852	-0.13950391	-0.13917282	-0.14839138	3.9507153	0.42033085	8.965797	Walking_Watch
15:29:58.732	4.599402	0.70870537	8.676852	-0.13950391	-0.13917282	-0.14839138	3.9507153	0.42033085	8.965797	Walking_Watch
15:29:58.753	3.6009893	-0.22745611	10.029617	-0.35025242	0.5162856	-0.75253713	4.416266	0.22481516	8.753079	Walking_Watch
15:29:58.776	3.6009893	-0.22745611	10.029617	-0.35025242	0.5162856	-0.75253713	4.416266	0.22481516	8.753079	Walking_Watch
15:29:58.798	3.6009893	-0.22745611	10.029617	-0.35025242	0.5162856	-0.75253713	4.416266	0.22481516	8.753079	Walking_Watch
15:29:58.820	3.6009893	-0.22745611	10.029617	-0.35025242	0.5162856	-0.75253713	4.416266	0.22481516	8.753079	Walking_Watch
15:29:58.841	3.6009893	-0.22745611	10.029617	-0.35025242	0.5162856	-0.75253713	4.416266	0.22481516	8.753079	Walking_Watch
15:29:58.863	3.6009893	-0.22745611	10.029617	-0.35025242	0.5162856	-0.75253713	4.416266	0.22481516	8.753079	Walking_Watch
15:29:58.885	3.6009893	-0.22745611	10.029617	-0.35025242	0.5162856	-0.75253713	4.416266	0.22481516	8.753079	Walking_Watch
15:29:58.907	3.6009893	-0.22745611	10.029617	-0.35025242	0.5162856	-0.75253713	4.416266	0.22481516	8.753079	Walking_Watch
15:29:58.930	2.6456738	-0.6273	8.245882	-0.2995506	0.396556	-0.48253468	4.076969	0.08259221	8.918625	Walking_Watch
15:29:58.952	2.6456738	-0.6273	8.245882	-0.2995506	0.396556	-0.48253468	4.076969	0.08259221	8.918625	Walking_Watch
15:29:58.974	2.6456738	-0.6273	8.245882	-0.2995506	0.396556	-0.48253468	4.076969	0.08259221	8.918625	Walking_Watch
15:29:58.995	2.6456738	-0.6273	8.245882	-0.2995506	0.396556	-0.48253468	4.076969	0.08259221	8.918625	Walking_Watch
15:29:59.017	2.6456738	-0.6273	8.245882	-0.2995506	0.396556	-0.48253468	4.076969	0.08259221	8.918625	Walking_Watch
15:29:59.040	2.6456738	-0.6273	8.245882	-0.2995506	0.396556	-0.48253468	4.076969	0.08259221	8.918625	Walking_Watch
15:29:59.062	2.6456738	-0.6273	8.245882	-0.2995506	0.396556	-0.48253468	4.076969	0.08259221	8.918625	Walking_Watch
15:29:59.083	2.6456738	-0.6273	8.245882	-0.2995506	0.396556	-0.48253468	4.076969	0.08259221	8.918625	Walking_Watch
15:29:59.105	4.1253357	0.05985687	7.90829	0.054140378	0.18886182	0.025705209	3.9002566	0.1107498	8.9970045	Walking_Watch
15:29:59.127	4.1253357	0.05985687	7.90829	0.054140378	0.18886182	0.025705209	3.9002566	0.1107498	8.9970045	Walking_Watch
15:29:59.150	4.1253357	0.05985687	7.90829	0.054140378	0.18886182	0.025705209	3.9002566	0.1107498	8.9970045	Walking_Watch
15:29:59.173	4.1253357	0.05985687	7.90829	0.054140378	0.18886182	0.025705209	3.9002566	0.1107498	8.9970045	Walking_Watch
15:29:59.195	4.1253357	0.05985687	7.90829	0.054140378	0.18886182	0.025705209	3.9002566	0.1107498	8.9970045	Walking_Watch
15:29:59.218	4.1253357	0.05985687	7.90829	0.054140378	0.18886182	0.025705209	3.9002566	0.1107498	8.9970045	Walking_Watch
15:29:59.241	4.1253357	0.05985687	7.90829	0.054140378	0.18886182	0.025705209	3.9002566	0.1107498	8.9970045	Walking_Watch
15:29:59.263	4.1253357	0.05985687	7.90829	0.054140378	0.18886182	0.025705209	3.9002566	0.1107498	8.9970045	Walking_Watch
15:29:59.285	5.1979704	0.09337672	10.221159	0.055362105	0.078906074	0.13138491	3.974051	0.13787512	8.964277	Walking_Watch
15:29:59.308	5.1979704	0.09337672	10.221159	0.055362105	0.078906074	0.13138491	3.974051	0.13787512	8.964277	Walking_Watch
15:29:59.330	5.1979704	0.09337672	10.221159	0.055362105	0.078906074	0.13138491	3.974051	0.13787512	8.964277	Walking_Watch
15:29:59.352	5.1979704	0.09337672	10.221159	0.055362105	0.078906074	0.13138491	3.974051	0.13787512	8.964277	Walking_Watch
15:29:59.373	5.1979704	0.09337672	10.221159	0.055362105	0.078906074	0.13138491	3.974051	0.13787512	8.964277	Walking_Watch
15:29:59.396	5.1979704	0.09337672	10.221159	0.055362105	0.078906074	0.13138491	3.974051	0.13787512	8.964277	Walking_Watch
15:29:59.417	5.1979704	0.09337672	10.221159	0.055362105	0.078906074	0.13138491	3.974051	0.13787512	8.964277	Walking_Watch
15:29:59.438	5.1979704	0.09337672	10.221159	0.055362105	0.078906074	0.13138491	3.974051	0.13787512	8.964277	Walking_Watch
15:29:59.460	2.4517374	0.67757976	9.299363	-0.02588297	-1.0921226	0.9096272	4.201523	0.2629983	8.857109	Walking_Watch
15:29:59.481	2.4517374	0.67757976	9.299363	-0.02588297	-1.0921226	0.9096272	4.201523	0.2629983	8.857109	Walking_Watch
15:29:59.504	2.4517374	0.67757976	9.299363	-0.02588297	-1.0921226	0.9096272	4.201523	0.2629983	8.857109	Walking_Watch
15:29:59.527	2.4517374	0.67757976	9.299363	-0.02588297	-1.0921226	0.9096272	4.201523	0.2629983	8.857109	Walking_Watch
15:29:59.549	2.4517374	0.67757976	9.299363	-0.02588297	-1.0921226	0.9096272	4.201523	0.2629983	8.857109	Walking_Watch
15:29:59.572	2.4517374	0.67757976	9.299363	-0.02588297	-1.0921226	0.9096272	4.201523	0.2629983	8.857109	Walking_Watch
15:29:59.594	2.4517374	0.67757976	9.299363	-0.02588297	-1.0921226	0.9096272	4.201523	0.2629983	8.857109	Walking_Watch
15:29:59.617	2.4517374	0.67757976	9.299363	-0.02588297	-1.0921226	0.9096272	4.201523	0.2629983	8.857109	Walking_Watch
15:29:59.638	2.4517374	0.67757976	9.299363	-0.02588297	-1.0921226	0.9096272	4.201523	0.2629983	8.857109	Walking_Watch
15:29:59.661	4.453351	0.16281068	6.665661	-0.048484985	-0.07564283	0.529669	4.6233506	0.12878011	8.64745	Walking_Watch
15:29:59.684	4.453351	0.16281068	6.665661	-0.048484985	-0.07564283	0.529669	4.6233506	0.12878011	8.64745	Walking_Watch
15:29:59.706	4.453351	0.16281068	6.665661	-0.048484985	-0.07564283	0.529669	4.6233506	0.12878011	8.64745	Walking_Watch
15:29:59.729	4.453351	0.16281068	6.665661	-0.048484985	-0.07564283	0.529669	4.6233506	0.12878011	8.64745	Walking_Watch
15:29:59.752	4.453351	0.16281068	6.665661	-0.048484985	-0.07564283	0.529669	4.6233506	0.12878011	8.64745	Walking_Watch
15:29:59.775	4.453351	0.16281068	6.665661	-0.048484985	-0.07564283	0.529669	4.6233506	0.12878011	8.64745	Walking_Watch
15:29:59.796	4.453351	0.16281068	6.665661	-0.048484985	-0.07564283	0.529669	4.6233506	0.12878011	8.64745	Walking_Watch
15:29:59.818	4.453351	0.16281068	6.665661	-0.048484985	-0.07564283	0.529669	4.6233506	0.12878011	8.64745	Walking_Watch
15:29:59.840	5.0184	0.33759275	10.012857	-0.11873449	-0.11718167	-0.29377732	4.5860944	0.027338235	8.6681795	Walking_Watch
15:29:59.862	5.0184	0.33759275	10.012857	-0.11873449	-0.11718167	-0.29377732	4.5860944	0.027338235	8.6681795	Walking_Watch
15:29:59.884	5.0184	0.33759275	10.012857	-0.11873449	-0.11718167	-0.29377732	4.5860944	0.027338235	8.6681795	Walking_Watch
15:29:59.906	5.0184	0.33759275	10.012857	-0.11873449	-0.11718167	-0.29377732	4.5860944	0.027338235	8.6681795	Walking_Watch
15:29:59.927	5.0184	0.33759275	10.012857	-0.11873449	-0.11718167	-0.29377732	4.5860944	0.027338235	8.6681795	Walking_Watch
15:29:59.949	5.0184	0.33759275	10.012857	-0.11873449	-0.11718167	-0.29377732	4.5860944	0.027338235	8.6681795	Walking_Watch
15:29:59.971	5.0184	0.33759275	10.012857	-0.11873449	-0.11718167	-0.29377732	4.5860944	0.027338235	8.6681795	Walking_Watch
15:29:59.993	5.0184	0.33759275	10.012857	-0.11873449	-0.11718167	-0.29377732	4.5860944	0.027338235	8.6681795	Walking_Watch
15:30:00.016	3.110163	-0.7877164	10.795785	-0.41133893	0.6909931	-0.08730486	4.5068283	0.1319681	8.708699	Walking_Watch
15:30:00.038	3.110163	-0.7877164	10.795785	-0.41133893	0.6909931	-0.08730486	4.5068283	0.1319681	8.708699	Walking_Watch
15:30:00.060	3.110163	-0.7877164	10.795785	-0.41133893	0.6909931	-0.08730486	4.5068283	0.1319681	8.708699	Walking_Watch
15:30:00.082	3.110163	-0.7877164	10.795785	-0.41133893	0.6909931	-0.08730486	4.5068283	0.1319681	8.708699	Walking_Watch
15:30:00.103	3.110163	-0.7877164	10.795785	-0.41133893	0.6909931	-0.08730486	4.5068283	0.1319681	8.708699	Walking_Watch
15:30:00.124	3.110163	-0.7877164	10.795785	-0.41133893	0.6909931	-0.08730486	4.5068283	0.1319681	8.708699	Walking_Watch
15:30:00.146	3.110163	-0.7877164	10.795785	-0.41133893	0.6909931	-0.08730486	4.5068283	0.1319681	8.708699	Walking_Watch
15:30:00.167	3.110163	-0.7877164	10.795785	-0.41133893	0.6909931	-0.08730486	4.5068283	0.1319681	8.708699	Walking_Watch
15:30:00.189	2.9066496	-1.3024855	7.9130783	-0.19631438	-0.27417403	-0.453824	3.7675323	-0.34003216	9.047676	Walking_Watch
15:30:00.209	2.9066496	-1.3024855	7.9130783	-0.19631438	-0.27417403	-0.453824	3.7675323	-0.34003216	9.047676	Walking_Watch
15:30:00.231	2.9066496	-1.3024855	7.9130783	-0.19631438	-0.27417403	-0.453824	3.7675323	-0.34003216	9.047676	Walking_Watch
15:30:00.254	2.9066496	-1.3024855	7.9130783	-0.19631438	-0.27417403	-0.453824	3.7675323	-0.34003216	9.047676	Walking_Watch
15:30:00.276	2.9066496	-1.3024855	7.9130783	-0.19631438	-0.27417403	-0.453824	3.7675323	-0.34003216	9.047676	Walking_Watch
15:30:00.300	2.9066496	-1.3024855	7.9130783	-0.19631438	-0.27417403	-0.453824	3.7675323	-0.34003216	9.047676	Walking_Watch
15:30:00.323	2.9066496	-1.3024855	7.9130783	-0.19631438	-0.27417403	-0.453824	3.7675323	-0.34003216	9.047676	Walking_Watch
15:30:00.346	2.9066496	-1.3024855	7.9130783	-0.19631438	-0.27417403	-0.453824	3.7675323	-0.34003216	9.047676	Walking_Watch
15:30:00.368	4.3456087	0.31365	8.006455	0.3559078	-0.24240904	0.03670078	4.121266	-0.31604207	8.893011	Walking_Watch
15:30:00.393	4.3456087	0.31365	8.006455	0.3559078	-0.24240904	0.03670078	4.121266	-0.31604207	8.893011	Walking_Watch
15:30:00.415	4.3456087	0.31365	8.006455	0.3559078	-0.24240904	0.03670078	4.121266	-0.31604207	8.893011	Walking_Watch
15:30:00.438	4.3456087	0.31365	8.006455	0.3559078	-0.24240904	0.03670078	4.121266	-0.31604207	8.893011	Walking_Watch
15:30:00.460	4.3456087	0.31365	8.006455	0.3559078	-0.24240904	0.03670078	4.121266	-0.31604207	8.893011	Walking_Watch
15:30:00.482	4.3456087	0.31365	8.006455	0.3559078	-0.24240904	0.03670078	4.121266	-0.31604207	8.893011	Walking_Watch
15:30:00.504	4.3456087	0.31365	8.006455	0.3559078	-0.24240904	0.03670078	4.121266	-0.31604207	8.893011	Walking_Watch
15:30:00.525	4.3456087	0.31365	8.006455	0.3559078	-0.24240904	0.03670078	4.121266	-0.31604207	8.893011	Walking_Watch
15:30:00.546	4.9561486	0.2944958	9.447808	0.59414524	-0.10374263	0.33480301	4.374749	0.17451136	8.775047	Walking_Watch
15:30:00.568	4.9561486	0.2944958	9.447808	0.59414524	-0.10374263	0.33480301	4.374749	0.17451136	8.775047	Walking_Watch
15:30:00.590	4.9561486	0.2944958	9.447808	0.59414524	-0.10374263	0.33480301	4.374749	0.17451136	8.775047	Walking_Watch
15:30:00.613	4.9561486	0.2944958	9.447808	0.59414524	-0.10374263	0.33480301	4.374749	0.17451136	8.775047	Walking_Watch
15:30:00.635	4.9561486	0.2944958	9.447808	0.59414524	-0.10374263	0.33480301	4.374749	0.17451136	8.775047	Walking_Watch
15:30:00.657	4.9561486	0.2944958	9.447808	0.59414524	-0.10374263	0.33480301	4.374749	0.17451136	8.775047	Walking_Watch
15:30:00.679	4.9561486	0.2944958	9.447808	0.59414524	-0.10374263	0.33480301	4.374749	0.17451136	8.775047	Walking_Watch
15:30:00.701	4.9561486	0.2944958	9.447808	0.59414524	-0.10374263	0.33480301	4.374749	0.17451136	8.775047	Walking_Watch
15:30:00.723	3.634509	-0.0023942748	7.970541	0.00038423424	0.05508233	0.29448593	4.106473	0.34047934	8.898951	Walking_Watch
15:30:00.745	3.634509	-0.0023942748	7.970541	0.00038423424	0.05508233	0.29448593	4.106473	0.34047934	8.898951	Walking_Watch
15:30:00.768	3.634509	-0.0023942748	7.970541	0.00038423424	0.05508233	0.29448593	4.106473	0.34047934	8.898951	Walking_Watch
15:30:00.790	3.634509	-0.0023942748	7.970541	0.00038423424	0.05508233	0.29448593	4.106473	0.34047934	8.898951	Walking_Watch
15:30:00.812	3.634509	-0.0023942748	7.970541	0.00038423424	0.05508233	0.29448593	4.106473	0.34047934	8.898951	Walking_Watch
15:30:00.836	3.634509	-0.0023942748	7.970541	0.00038423424	0.05508233	0.29448593	4.106473	0.34047934	8.898951	Walking_Watch
15:30:00.858	3.634509	-0.0023942748	7.970541	0.00038423424	0.05508233	0.29448593	4.106473	0.34047934	8.898951	Walking_Watch
15:30:00.881	3.634509	-0.0023942748	7.970541	0.00038423424	0.05508233	0.29448593	4.106473	0.34047934	8.898951	Walking_Watch
15:30:00.903	4.314483	0.46927786	6.308914	-0.22258158	0.17847711	0.12588711	4.1853743	0.2574005	8.864917	Walking_Watch
15:30:00.926	4.314483	0.46927786	6.308914	-0.22258158	0.17847711	0.12588711	4.1853743	0.2574005	8.864917	Walking_Watch
15:30:00.949	4.314483	0.46927786	6.308914	-0.22258158	0.17847711	0.12588711	4.1853743	0.2574005	8.864917	Walking_Watch
15:30:00.970	4.314483	0.46927786	6.308914	-0.22258158	0.17847711	0.12588711	4.1853743	0.2574005	8.864917	Walking_Watch
15:30:00.992	4.314483	0.46927786	6.308914	-0.22258158	0.17847711	0.12588711	4.1853743	0.2574005	8.864917	Walking_Watch
15:30:01.015	4.314483	0.46927786	6.308914	-0.22258158	0.17847711	0.12588711	4.1853743	0.2574005	8.864917	Walking_Watch
15:30:01.038	4.314483	0.46927786	6.308914	-0.22258158	0.17847711	0.12588711	4.1853743	0.2574005	8.864917	Walking_Watch
15:30:01.061	4.314483	0.46927786	6.308914	-0.22258158	0.17847711	0.12588711	4.1853743	0.2574005	8.864917	Walking_Watch
15:30:01.083	4.9106574	0.22027329	10.096657	-0.3221526	0.13754913	-0.011557571	4.187484	0.06820888	8.867394	Walking_Watch
15:30:01.106	4.9106574	0.22027329	10.096657	-0.3221526	0.13754913	-0.011557571	4.187484	0.06820888	8.867394	Walking_Watch
15:30:01.127	4.9106574	0.22027329	10.096657	-0.3221526	0.13754913	-0.011557571	4.187484	0.06820888	8.867394	Walking_Watch
15:30:01.150	4.9106574	0.22027329	10.096657	-0.3221526	0.13754913	-0.011557571	4.187484	0.06820888	8.867394	Walking_Watch
15:30:01.173	4.9106574	0.22027329	10.096657	-0.3221526	0.13754913	-0.011557571	4.187484	0.06820888	8.867394	Walking_Watch
15:30:01.195	4.9106574	0.22027329	10.096657	-0.3221526	0.13754913	-0.011557571	4.187484	0.06820888	8.867394	Walking_Watch
15:30:01.216	4.9106574	0.22027329	10.096657	-0.3221526	0.13754913	-0.011557571	4.187484	0.06820888	8.867394	Walking_Watch
15:30:01.238	4.9106574	0.22027329	10.096657	-0.3221526	0.13754913	-0.011557571	4.187484	0.06820888	8.867394	Walking_Watch
15:30:01.259	4.9106574	0.22027329	10.096657	0.6766121	0.16259462	0.1332175	4.187484	0.06820888	8.867394	Walking_Watch
15:30:01.283	2.760599	0.68715686	11.497308	0.6766121	0.16259462	0.1332175	4.064129	-0.010792174	8.924858	Walking_Watch
15:30:01.306	2.760599	0.68715686	11.497308	0.6766121	0.16259462	0.1332175	4.064129	-0.010792174	8.924858	Walking_Watch
15:30:01.328	2.760599	0.68715686	11.497308	0.6766121	0.16259462	0.1332175	4.064129	-0.010792174	8.924858	Walking_Watch
15:30:01.351	2.760599	0.68715686	11.497308	0.6766121	0.16259462	0.1332175	4.064129	-0.010792174	8.924858	Walking_Watch
15:30:01.372	2.760599	0.68715686	11.497308	0.6766121	0.16259462	0.1332175	4.064129	-0.010792174	8.924858	Walking_Watch
15:30:01.394	2.760599	0.68715686	11.497308	0.6766121	0.16259462	0.1332175	4.064129	-0.010792174	8.924858	Walking_Watch
15:30:01.415	2.760599	0.68715686	11.497308	0.6766121	0.16259462	0.1332175	4.064129	-0.010792174	8.924858	Walking_Watch
15:30:01.437	2.760599	0.68715686	11.497308	0.6766121	0.16259462	0.1332175	4.064129	-0.010792174	8.924858	Walking_Watch
15:30:01.459	3.0814316	-0.49082634	7.022408	-0.024661241	-0.07319937	-0.29194474	3.9664335	0.3438076	8.962118	Walking_Watch
15:30:01.480	3.0814316	-0.49082634	7.022408	-0.024661241	-0.07319937	-0.29194474	3.9664335	0.3438076	8.962118	Walking_Watch
15:30:01.502	3.0814316	-0.49082634	7.022408	-0.024661241	-0.07319937	-0.29194474	3.9664335	0.3438076	8.962118	Walking_Watch
15:30:01.524	3.0814316	-0.49082634	7.022408	-0.024661241	-0.07319937	-0.29194474	3.9664335	0.3438076	8.962118	Walking_Watch
15:30:01.545	3.0814316	-0.49082634	7.022408	-0.024661241	-0.07319937	-0.29194474	3.9664335	0.3438076	8.962118	Walking_Watch
15:30:01.567	3.0814316	-0.49082634	7.022408	-0.024661241	-0.07319937	-0.29194474	3.9664335	0.3438076	8.962118	Walking_Watch
15:30:01.590	3.0814316	-0.49082634	7.022408	-0.024661241	-0.07319937	-0.29194474	3.9664335	0.3438076	8.962118	Walking_Watch
15:30:01.613	3.0814316	-0.49082634	7.022408	-0.024661241	-0.07319937	-0.29194474	3.9664335	0.3438076	8.962118	Walking_Watch
15:30:01.635	4.230684	0.083799616	8.751075	0.07979672	0.039199833	0.06663318	3.8609881	0.15308745	9.013307	Walking_Watch
15:30:01.659	4.230684	0.083799616	8.751075	0.07979672	0.039199833	0.06663318	3.8609881	0.15308745	9.013307	Walking_Watch
15:30:01.680	4.230684	0.083799616	8.751075	0.07979672	0.039199833	0.06663318	3.8609881	0.15308745	9.013307	Walking_Watch
15:30:01.703	4.230684	0.083799616	8.751075	0.07979672	0.039199833	0.06663318	3.8609881	0.15308745	9.013307	Walking_Watch
15:30:01.726	4.230684	0.083799616	8.751075	0.07979672	0.039199833	0.06663318	3.8609881	0.15308745	9.013307	Walking_Watch
15:30:01.749	4.230684	0.083799616	8.751075	0.07979672	0.039199833	0.06663318	3.8609881	0.15308745	9.013307	Walking_Watch
15:30:01.771	4.230684	0.083799616	8.751075	0.07979672	0.039199833	0.06663318	3.8609881	0.15308745	9.013307	Walking_Watch
15:30:01.792	4.230684	0.083799616	8.751075	0.07979672	0.039199833	0.06663318	3.8609881	0.15308745	9.013307	Walking_Watch
15:30:01.814	4.73827	0.90982443	9.780613	0.44814846	-0.039601784	0.084959134	4.198953	0.37904477	8.854122	Walking_Watch
15:30:01.836	4.73827	0.90982443	9.780613	0.44814846	-0.039601784	0.084959134	4.198953	0.37904477	8.854122	Walking_Watch
15:30:01.860	4.73827	0.90982443	9.780613	0.44814846	-0.039601784	0.084959134	4.198953	0.37904477	8.854122	Walking_Watch
15:30:01.882	4.73827	0.90982443	9.780613	0.44814846	-0.039601784	0.084959134	4.198953	0.37904477	8.854122	Walking_Watch
15:30:01.905	4.73827	0.90982443	9.780613	0.44814846	-0.039601784	0.084959134	4.198953	0.37904477	8.854122	Walking_Watch
15:30:01.928	4.73827	0.90982443	9.780613	0.44814846	-0.039601784	0.084959134	4.198953	0.37904477	8.854122	Walking_Watch
15:30:01.951	4.73827	0.90982443	9.780613	0.44814846	-0.039601784	0.084959134	4.198953	0.37904477	8.854122	Walking_Watch
15:30:01.974	4.73827	0.90982443	9.780613	0.44814846	-0.039601784	0.084959134	4.198953	0.37904477	8.854122	Walking_Watch
15:30:01.995	3.093403	0.48843205	7.80773	0.032149225	-0.58571535	0.16070643	3.757952	0.3885795	9.049706	Walking_Watch
15:30:02.017	3.093403	0.48843205	7.80773	0.032149225	-0.58571535	0.16070643	3.757952	0.3885795	9.049706	Walking_Watch
15:30:02.038	3.093403	0.48843205	7.80773	0.032149225	-0.58571535	0.16070643	3.757952	0.3885795	9.049706	Walking_Watch
15:30:02.059	3.093403	0.48843205	7.80773	0.032149225	-0.58571535	0.16070643	3.757952	0.3885795	9.049706	Walking_Watch
15:30:02.080	3.093403	0.48843205	7.80773	0.032149225	-0.58571535	0.16070643	3.757952	0.3885795	9.049706	Walking_Watch
15:30:02.101	3.093403	0.48843205	7.80773	0.032149225	-0.58571535	0.16070643	3.757952	0.3885795	9.049706	Walking_Watch
15:30:02.123	3.093403	0.48843205	7.80773	0.032149225	-0.58571535	0.16070643	3.757952	0.3885795	9.049706	Walking_Watch
15:30:02.144	3.093403	0.48843205	7.80773	0.032149225	-0.58571535	0.16070643	3.757952	0.3885795	9.049706	Walking_Watch
15:30:02.166	3.9361877	0.083799616	7.640131	-0.19875784	-0.0463213	0.11855672	3.6346407	0.18706469	9.106303	Walking_Watch
15:30:02.187	3.9361877	0.083799616	7.640131	-0.19875784	-0.0463213	0.11855672	3.6346407	0.18706469	9.106303	Walking_Watch
15:30:02.209	3.9361877	0.083799616	7.640131	-0.19875784	-0.0463213	0.11855672	3.6346407	0.18706469	9.106303	Walking_Watch
15:30:02.232	3.9361877	0.083799616	7.640131	-0.19875784	-0.0463213	0.11855672	3.6346407	0.18706469	9.106303	Walking_Watch
15:30:02.254	3.9361877	0.083799616	7.640131	-0.19875784	-0.0463213	0.11855672	3.6346407	0.18706469	9.106303	Walking_Watch
15:30:02.277	3.9361877	0.083799616	7.640131	-0.19875784	-0.0463213	0.11855672	3.6346407	0.18706469	9.106303	Walking_Watch
15:30:02.299	3.9361877	0.083799616	7.640131	-0.19875784	-0.0463213	0.11855672	3.6346407	0.18706469	9.106303	Walking_Watch
15:30:02.321	3.9361877	0.083799616	7.640131	-0.19875784	-0.0463213	0.11855672	3.6346407	0.18706469	9.106303	Walking_Watch
15:30:02.344	4.4485626	0.35674694	9.684841	-0.13156265	-0.11534908	-0.25101674	3.8935747	0.07885215	9.000234	Walking_Watch
15:30:02.366	4.4485626	0.35674694	9.684841	-0.13156265	-0.11534908	-0.25101674	3.8935747	0.07885215	9.000234	Walking_Watch
15:30:02.389	4.4485626	0.35674694	9.684841	-0.13156265	-0.11534908	-0.25101674	3.8935747	0.07885215	9.000234	Walking_Watch
15:30:02.412	4.4485626	0.35674694	9.684841	-0.13156265	-0.11534908	-0.25101674	3.8935747	0.07885215	9.000234	Walking_Watch
15:30:02.435	4.4485626	0.35674694	9.684841	-0.13156265	-0.11534908	-0.25101674	3.8935747	0.07885215	9.000234	Walking_Watch
15:30:02.457	4.4485626	0.35674694	9.684841	-0.13156265	-0.11534908	-0.25101674	3.8935747	0.07885215	9.000234	Walking_Watch
15:30:02.479	4.4485626	0.35674694	9.684841	-0.13156265	-0.11534908	-0.25101674	3.8935747	0.07885215	9.000234	Walking_Watch
15:30:02.503	4.4485626	0.35674694	9.684841	-0.13156265	-0.11534908	-0.25101674	3.8935747	0.07885215	9.000234	Walking_Watch
15:30:02.526	2.5020173	0.019154198	10.621003	-0.06986527	0.86142445	-0.12090245	4.286431	-0.1488523	8.818997	Walking_Watch
15:30:02.548	2.5020173	0.019154198	10.621003	-0.06986527	0.86142445	-0.12090245	4.286431	-0.1488523	8.818997	Walking_Watch
15:30:02.569	2.5020173	0.019154198	10.621003	-0.06986527	0.86142445	-0.12090245	4.286431	-0.1488523	8.818997	Walking_Watch
15:30:02.591	2.5020173	0.019154198	10.621003	-0.06986527	0.86142445	-0.12090245	4.286431	-0.1488523	8.818997	Walking_Watch
15:30:02.615	2.5020173	0.019154198	10.621003	-0.06986527	0.86142445	-0.12090245	4.286431	-0.1488523	8.818997	Walking_Watch
15:30:02.637	2.5020173	0.019154198	10.621003	-0.06986527	0.86142445	-0.12090245	4.286431	-0.1488523	8.818997	Walking_Watch
15:30:02.659	2.5020173	0.019154198	10.621003	-0.06986527	0.86142445	-0.12090245	4.286431	-0.1488523	8.818997	Walking_Watch
15:30:02.682	2.5020173	0.019154198	10.621003	-0.06986527	0.86142445	-0.12090245	4.286431	-0.1488523	8.818997	Walking_Watch
15:30:02.705	3.0215747	-0.7206767	8.46855	-0.17554495	0.052028004	-0.60959464	3.533933	-0.19157976	9.145763	Walking_Watch
15:30:02.728	3.0215747	-0.7206767	8.46855	-0.17554495	0.052028004	-0.60959464	3.533933	-0.19157976	9.145763	Walking_Watch
15:30:02.751	3.0215747	-0.7206767	8.46855	-0.17554495	0.052028004	-0.60959464	3.533933	-0.19157976	9.145763	Walking_Watch
15:30:02.773	3.0215747	-0.7206767	8.46855	-0.17554495	0.052028004	-0.60959464	3.533933	-0.19157976	9.145763	Walking_Watch
15:30:02.796	3.0215747	-0.7206767	8.46855	-0.17554495	0.052028004	-0.60959464	3.533933	-0.19157976	9.145763	Walking_Watch
15:30:02.819	3.0215747	-0.7206767	8.46855	-0.17554495	0.052028004	-0.60959464	3.533933	-0.19157976	9.145763	Walking_Watch
15:30:02.841	3.0215747	-0.7206767	8.46855	-0.17554495	0.052028004	-0.60959464	3.533933	-0.19157976	9.145763	Walking_Watch
15:30:02.862	3.0215747	-0.7206767	8.46855	-0.17554495	0.052028004	-0.60959464	3.533933	-0.19157976	9.145763	Walking_Watch
15:30:02.883	3.8859081	0.090982445	8.365596	0.0034385605	-0.26134586	-0.22597127	3.6515179	-0.10224559	9.100897	Walking_Watch
15:30:02.904	3.8859081	0.090982445	8.365596	0.0034385605	-0.26134586	-0.22597127	3.6515179	-0.10224559	9.100897	Walking_Watch
15:30:02.926	3.8859081	0.090982445	8.365596	0.0034385605	-0.26134586	-0.22597127	3.6515179	-0.10224559	9.100897	Walking_Watch
15:30:02.949	3.8859081	0.090982445	8.365596	0.0034385605	-0.26134586	-0.22597127	3.6515179	-0.10224559	9.100897	Walking_Watch
15:30:02.970	3.8859081	0.090982445	8.365596	0.0034385605	-0.26134586	-0.22597127	3.6515179	-0.10224559	9.100897	Walking_Watch
15:30:02.993	3.8859081	0.090982445	8.365596	0.0034385605	-0.26134586	-0.22597127	3.6515179	-0.10224559	9.100897	Walking_Watch
15:30:03.016	3.8859081	0.090982445	8.365596	0.0034385605	-0.26134586	-0.22597127	3.6515179	-0.10224559	9.100897	Walking_Watch
15:30:03.038	3.8859081	0.090982445	8.365596	0.0034385605	-0.26134586	-0.22597127	3.6515179	-0.10224559	9.100897	Walking_Watch
15:30:03.062	4.9633317	0.5770202	9.77343	0.30887118	-0.11534908	-0.020720549	4.0198326	0.34552404	8.938227	Walking_Watch
15:30:03.085	4.9633317	0.5770202	9.77343	0.30887118	-0.11534908	-0.020720549	4.0198326	0.34552404	8.938227	Walking_Watch
15:30:03.107	4.9633317	0.5770202	9.77343	0.30887118	-0.11534908	-0.020720549	4.0198326	0.34552404	8.938227	Walking_Watch
15:30:03.128	4.9633317	0.5770202	9.77343	0.30887118	-0.11534908	-0.020720549	4.0198326	0.34552404	8.938227	Walking_Watch
15:30:03.150	4.9633317	0.5770202	9.77343	0.30887118	-0.11534908	-0.020720549	4.0198326	0.34552404	8.938227	Walking_Watch
15:30:03.172	4.9633317	0.5770202	9.77343	0.30887118	-0.11534908	-0.020720549	4.0198326	0.34552404	8.938227	Walking_Watch
15:30:03.193	4.9633317	0.5770202	9.77343	0.30887118	-0.11534908	-0.020720549	4.0198326	0.34552404	8.938227	Walking_Watch
15:30:03.215	4.9633317	0.5770202	9.77343	0.30887118	-0.11534908	-0.020720549	4.0198326	0.34552404	8.938227	Walking_Watch
15:30:03.237	4.9633317	0.5770202	9.77343	0.30887118	-0.11534908	-0.020720549	4.0198326	0.34552404	8.938227	Walking_Watch
15:30:03.260	2.997632	0.723071	7.3169036	-0.07047614	-0.5221853	0.48813018	3.7603233	0.49078915	9.043754	Walking_Watch
15:30:03.285	2.997632	0.723071	7.3169036	-0.07047614	-0.5221853	0.48813018	3.7603233	0.49078915	9.043754	Walking_Watch
15:30:03.307	2.997632	0.723071	7.3169036	-0.07047614	-0.5221853	0.48813018	3.7603233	0.49078915	9.043754	Walking_Watch
15:30:03.329	2.997632	0.723071	7.3169036	-0.07047614	-0.5221853	0.48813018	3.7603233	0.49078915	9.043754	Walking_Watch
15:30:03.352	2.997632	0.723071	7.3169036	-0.07047614	-0.5221853	0.48813018	3.7603233	0.49078915	9.043754	Walking_Watch
15:30:03.375	2.997632	0.723071	7.3169036	-0.07047614	-0.5221853	0.48813018	3.7603233	0.49078915	9.043754	Walking_Watch
15:30:03.397	2.997632	0.723071	7.3169036	-0.07047614	-0.5221853	0.48813018	3.7603233	0.49078915	9.043754	Walking_Watch
15:30:03.418	3.8140798	-0.04070267	7.6042166	-0.09307815	-0.007225925	0.26821873	3.7210796	0.25879663	9.069562	Walking_Watch
15:30:03.440	3.8140798	-0.04070267	7.6042166	-0.09307815	-0.007225925	0.26821873	3.7210796	0.25879663	9.069562	Walking_Watch
15:30:03.462	3.8140798	-0.04070267	7.6042166	-0.09307815	-0.007225925	0.26821873	3.7210796	0.25879663	9.069562	Walking_Watch
15:30:03.485	3.8140798	-0.04070267	7.6042166	-0.09307815	-0.007225925	0.26821873	3.7210796	0.25879663	9.069562	Walking_Watch
15:30:03.508	3.8140798	-0.04070267	7.6042166	-0.09307815	-0.007225925	0.26821873	3.7210796	0.25879663	9.069562	Walking_Watch
15:30:03.531	3.8140798	-0.04070267	7.6042166	-0.09307815	-0.007225925	0.26821873	3.7210796	0.25879663	9.069562	Walking_Watch
15:30:03.553	3.8140798	-0.04070267	7.6042166	-0.09307815	-0.007225925	0.26821873	3.7210796	0.25879663	9.069562	Walking_Watch
15:30:03.576	3.8140798	-0.04070267	7.6042166	-0.09307815	-0.007225925	0.26821873	3.7210796	0.25879663	9.069562	Walking_Watch
15:30:03.598	3.8140798	-0.04070267	7.6042166	-0.09307815	-0.007225925	0.26821873	3.7210796	0.25879663	9.069562	Walking_Watch
15:30:03.622	4.9800916	0.31604427	8.298556	-0.18470792	-0.28272617	-0.046376888	3.9982085	0.11925869	8.953795	Walking_Watch
15:30:03.644	4.9800916	0.31604427	8.298556	-0.18470792	-0.28272617	-0.046376888	3.9982085	0.11925869	8.953795	Walking_Watch
15:30:03.666	4.9800916	0.31604427	8.298556	-0.18470792	-0.28272617	-0.046376888	3.9982085	0.11925869	8.953795	Walking_Watch
15:30:03.687	4.9800916	0.31604427	8.298556	-0.18470792	-0.28272617	-0.046376888	3.9982085	0.11925869	8.953795	Walking_Watch
15:30:03.710	4.9800916	0.31604427	8.298556	-0.18470792	-0.28272617	-0.046376888	3.9982085	0.11925869	8.953795	Walking_Watch
15:30:03.732	4.9800916	0.31604427	8.298556	-0.18470792	-0.28272617	-0.046376888	3.9982085	0.11925869	8.953795	Walking_Watch
15:30:03.754	4.9800916	0.31604427	8.298556	-0.18470792	-0.28272617	-0.046376888	3.9982085	0.11925869	8.953795	Walking_Watch
15:30:03.776	4.9800916	0.31604427	8.298556	-0.18470792	-0.28272617	-0.046376888	3.9982085	0.11925869	8.953795	Walking_Watch
15:30:03.798	5.4158497	-0.82602483	8.387145	-0.33253732	0.15465337	-0.48803246	4.5880895	-0.26720643	8.663047	Walking_Watch
15:30:03.821	5.4158497	-0.82602483	8.387145	-0.33253732	0.15465337	-0.48803246	4.5880895	-0.26720643	8.663047	Walking_Watch
15:30:03.844	5.4158497	-0.82602483	8.387145	-0.33253732	0.15465337	-0.48803246	4.5880895	-0.26720643	8.663047	Walking_Watch
15:30:03.865	5.4158497	-0.82602483	8.387145	-0.33253732	0.15465337	-0.48803246	4.5880895	-0.26720643	8.663047	Walking_Watch
15:30:03.888	5.4158497	-0.82602483	8.387145	-0.33253732	0.15465337	-0.48803246	4.5880895	-0.26720643	8.663047	Walking_Watch
15:30:03.910	5.4158497	-0.82602483	8.387145	-0.33253732	0.15465337	-0.48803246	4.5880895	-0.26720643	8.663047	Walking_Watch
15:30:03.932	5.4158497	-0.82602483	8.387145	-0.33253732	0.15465337	-0.48803246	4.5880895	-0.26720643	8.663047	Walking_Watch
15:30:03.954	5.4158497	-0.82602483	8.387145	-0.33253732	0.15465337	-0.48803246	4.5880895	-0.26720643	8.663047	Walking_Watch
15:30:03.976	2.743839	-1.0654523	8.360807	-0.02343951	0.48940754	-0.21192136	4.091204	-0.06538199	8.912246	Walking_Watch
15:30:03.999	2.743839	-1.0654523	8.360807	-0.02343951	0.48940754	-0.21192136	4.091204	-0.06538199	8.912246	Walking_Watch
15:30:04.021	2.743839	-1.0654523	8.360807	-0.02343951	0.48940754	-0.21192136	4.091204	-0.06538199	8.912246	Walking_Watch
15:30:04.044	2.743839	-1.0654523	8.360807	-0.02343951	0.48940754	-0.21192136	4.091204	-0.06538199	8.912246	Walking_Watch
15:30:04.067	2.743839	-1.0654523	8.360807	-0.02343951	0.48940754	-0.21192136	4.091204	-0.06538199	8.912246	Walking_Watch
15:30:04.090	2.743839	-1.0654523	8.360807	-0.02343951	0.48940754	-0.21192136	4.091204	-0.06538199	8.912246	Walking_Watch
15:30:04.113	2.743839	-1.0654523	8.360807	-0.02343951	0.48940754	-0.21192136	4.091204	-0.06538199	8.912246	Walking_Watch
15:30:04.135	2.743839	-1.0654523	8.360807	-0.02343951	0.48940754	-0.21192136	4.091204	-0.06538199	8.912246	Walking_Watch
15:30:04.159	3.737463	-0.45730647	8.511647	0.09506834	0.23284411	-0.10318735	3.7980664	-0.08250176	9.04092	Walking_Watch
15:30:04.182	3.737463	-0.45730647	8.511647	0.09506834	0.23284411	-0.10318735	3.7980664	-0.08250176	9.04092	Walking_Watch
15:30:04.204	3.737463	-0.45730647	8.511647	0.09506834	0.23284411	-0.10318735	3.7980664	-0.08250176	9.04092	Walking_Watch
15:30:04.225	3.737463	-0.45730647	8.511647	0.09506834	0.23284411	-0.10318735	3.7980664	-0.08250176	9.04092	Walking_Watch
15:30:04.247	3.737463	-0.45730647	8.511647	0.09506834	0.23284411	-0.10318735	3.7980664	-0.08250176	9.04092	Walking_Watch
15:30:04.269	3.737463	-0.45730647	8.511647	0.09506834	0.23284411	-0.10318735	3.7980664	-0.08250176	9.04092	Walking_Watch
15:30:04.291	3.737463	-0.45730647	8.511647	0.09506834	0.23284411	-0.10318735	3.7980664	-0.08250176	9.04092	Walking_Watch
15:30:04.313	3.737463	-0.45730647	8.511647	0.09506834	0.23284411	-0.10318735	3.7980664	-0.08250176	9.04092	Walking_Watch
15:30:04.335	4.68799	0.117319465	9.502876	0.053529512	0.06485617	-0.009114109	3.9418561	0.26388505	8.97566	Walking_Watch
15:30:04.356	4.68799	0.117319465	9.502876	0.053529512	0.06485617	-0.009114109	3.9418561	0.26388505	8.97566	Walking_Watch
15:30:04.378	4.68799	0.117319465	9.502876	0.053529512	0.06485617	-0.009114109	3.9418561	0.26388505	8.97566	Walking_Watch
15:30:04.402	4.68799	0.117319465	9.502876	0.053529512	0.06485617	-0.009114109	3.9418561	0.26388505	8.97566	Walking_Watch
15:30:04.425	4.68799	0.117319465	9.502876	0.053529512	0.06485617	-0.009114109	3.9418561	0.26388505	8.97566	Walking_Watch
15:30:04.448	4.68799	0.117319465	9.502876	0.053529512	0.06485617	-0.009114109	3.9418561	0.26388505	8.97566	Walking_Watch
15:30:04.471	4.68799	0.117319465	9.502876	0.053529512	0.06485617	-0.009114109	3.9418561	0.26388505	8.97566	Walking_Watch
15:30:04.493	4.68799	0.117319465	9.502876	0.053529512	0.06485617	-0.009114109	3.9418561	0.26388505	8.97566	Walking_Watch
15:30:04.516	1.8172545	0.7877164	9.75667	-0.5139643	0.07096483	0.42887628	3.7815156	0.2855797	9.043726	Walking_Watch
15:30:04.538	1.8172545	0.7877164	9.75667	-0.5139643	0.07096483	0.42887628	3.7815156	0.2855797	9.043726	Walking_Watch
15:30:04.561	1.8172545	0.7877164	9.75667	-0.5139643	0.07096483	0.42887628	3.7815156	0.2855797	9.043726	Walking_Watch
15:30:04.583	1.8172545	0.7877164	9.75667	-0.5139643	0.07096483	0.42887628	3.7815156	0.2855797	9.043726	Walking_Watch
15:30:04.606	1.8172545	0.7877164	9.75667	-0.5139643	0.07096483	0.42887628	3.7815156	0.2855797	9.043726	Walking_Watch
15:30:04.628	1.8172545	0.7877164	9.75667	-0.5139643	0.07096483	0.42887628	3.7815156	0.2855797	9.043726	Walking_Watch
15:30:04.651	1.8172545	0.7877164	9.75667	-0.5139643	0.07096483	0.42887628	3.7815156	0.2855797	9.043726	Walking_Watch
15:30:04.674	1.8172545	0.7877164	9.75667	-0.5139643	0.07096483	0.42887628	3.7815156	0.2855797	9.043726	Walking_Watch
15:30:04.697	3.3208592	0.30167863	6.6441126	-0.18654053	-0.031660534	0.14848912	3.6657636	0.1563317	9.094399	Walking_Watch
15:30:04.718	3.3208592	0.30167863	6.6441126	-0.18654053	-0.031660534	0.14848912	3.6657636	0.1563317	9.094399	Walking_Watch
15:30:04.741	3.3208592	0.30167863	6.6441126	-0.18654053	-0.031660534	0.14848912	3.6657636	0.1563317	9.094399	Walking_Watch
15:30:04.763	3.3208592	0.30167863	6.6441126	-0.18654053	-0.031660534	0.14848912	3.6657636	0.1563317	9.094399	Walking_Watch
15:30:04.784	3.3208592	0.30167863	6.6441126	-0.18654053	-0.031660534	0.14848912	3.6657636	0.1563317	9.094399	Walking_Watch
15:30:04.806	3.3208592	0.30167863	6.6441126	-0.18654053	-0.031660534	0.14848912	3.6657636	0.1563317	9.094399	Walking_Watch
15:30:04.829	3.3208592	0.30167863	6.6441126	-0.18654053	-0.031660534	0.14848912	3.6657636	0.1563317	9.094399	Walking_Watch
15:30:04.851	3.3208592	0.30167863	6.6441126	-0.18654053	-0.031660534	0.14848912	3.6657636	0.1563317	9.094399	Walking_Watch
15:30:04.874	4.8340406	0.5243462	7.937021	-0.13583872	-0.08480581	-0.20703445	3.5091763	0.004201251	9.157293	Walking_Watch
15:30:04.896	4.8340406	0.5243462	7.937021	-0.13583872	-0.08480581	-0.20703445	3.5091763	0.004201251	9.157293	Walking_Watch
15:30:04.917	4.8340406	0.5243462	7.937021	-0.13583872	-0.08480581	-0.20703445	3.5091763	0.004201251	9.157293	Walking_Watch
15:30:04.939	4.8340406	0.5243462	7.937021	-0.13583872	-0.08480581	-0.20703445	3.5091763	0.004201251	9.157293	Walking_Watch
15:30:04.962	4.8340406	0.5243462	7.937021	-0.13583872	-0.08480581	-0.20703445	3.5091763	0.004201251	9.157293	Walking_Watch
15:30:04.984	4.8340406	0.5243462	7.937021	-0.13583872	-0.08480581	-0.20703445	3.5091763	0.004201251	9.157293	Walking_Watch
15:30:05.006	4.8340406	0.5243462	7.937021	-0.13583872	-0.08480581	-0.20703445	3.5091763	0.004201251	9.157293	Walking_Watch
15:30:05.028	4.8340406	0.5243462	7.937021	-0.13583872	-0.08480581	-0.20703445	3.5091763	0.004201251	9.157293	Walking_Watch
15:30:05.050	5.851608	-0.48124924	9.100638	-0.06742181	-0.51180065	-0.25162762	4.0167437	-0.05422332	8.946128	Walking_Watch
15:30:05.072	5.851608	-0.48124924	9.100638	-0.06742181	-0.51180065	-0.25162762	4.0167437	-0.05422332	8.946128	Walking_Watch
15:30:05.094	5.851608	-0.48124924	9.100638	-0.06742181	-0.51180065	-0.25162762	4.0167437	-0.05422332	8.946128	Walking_Watch
15:30:05.117	5.851608	-0.48124924	9.100638	-0.06742181	-0.51180065	-0.25162762	4.0167437	-0.05422332	8.946128	Walking_Watch
15:30:05.139	5.851608	-0.48124924	9.100638	-0.06742181	-0.51180065	-0.25162762	4.0167437	-0.05422332	8.946128	Walking_Watch
15:30:05.161	5.851608	-0.48124924	9.100638	-0.06742181	-0.51180065	-0.25162762	4.0167437	-0.05422332	8.946128	Walking_Watch
15:30:05.185	5.851608	-0.48124924	9.100638	-0.06742181	-0.51180065	-0.25162762	4.0167437	-0.05422332	8.946128	Walking_Watch
15:30:05.210	5.851608	-0.48124924	9.100638	-0.06742181	-0.51180065	-0.25162762	4.0167437	-0.05422332	8.946128	Walking_Watch
15:30:05.238	3.057489	-1.0319325	6.7039695	0.56299114	-0.45987707	-0.25162762	3.8953464	0.26562604	8.9958935	Walking_Watch
15:30:05.260	3.057489	-1.0319325	6.7039695	0.56299114	-0.45987707	-0.25162762	3.8953464	0.26562604	8.9958935	Walking_Watch
15:30:05.282	3.057489	-1.0319325	6.7039695	0.56299114	-0.45987707	-0.25162762	3.8953464	0.26562604	8.9958935	Walking_Watch
15:30:05.304	3.057489	-1.0319325	6.7039695	0.56299114	-0.45987707	-0.25162762	3.8953464	0.26562604	8.9958935	Walking_Watch
15:30:05.326	3.057489	-1.0319325	6.7039695	0.56299114	-0.45987707	-0.25162762	3.8953464	0.26562604	8.9958935	Walking_Watch
15:30:05.349	3.057489	-1.0319325	6.7039695	0.56299114	-0.45987707	-0.25162762	3.8953464	0.26562604	8.9958935	Walking_Watch
15:30:05.372	3.057489	-1.0319325	6.7039695	0.56299114	-0.45987707	-0.25162762	3.8953464	0.26562604	8.9958935	Walking_Watch
15:30:05.394	3.057489	-1.0319325	6.7039695	0.56299114	-0.45987707	-0.25162762	3.8953464	0.26562604	8.9958935	Walking_Watch
15:30:05.418	3.4166303	-0.23942748	7.048745	0.32292107	0.047141083	-0.0708115	3.5792928	0.07139482	9.129837	Walking_Watch
15:30:05.441	3.4166303	-0.23942748	7.048745	0.32292107	0.047141083	-0.0708115	3.5792928	0.07139482	9.129837	Walking_Watch
15:30:05.464	3.4166303	-0.23942748	7.048745	0.32292107	0.047141083	-0.0708115	3.5792928	0.07139482	9.129837	Walking_Watch
15:30:05.485	3.4166303	-0.23942748	7.048745	0.32292107	0.047141083	-0.0708115	3.5792928	0.07139482	9.129837	Walking_Watch
15:30:05.508	3.4166303	-0.23942748	7.048745	0.32292107	0.047141083	-0.0708115	3.5792928	0.07139482	9.129837	Walking_Watch
15:30:05.530	3.4166303	-0.23942748	7.048745	0.32292107	0.047141083	-0.0708115	3.5792928	0.07139482	9.129837	Walking_Watch
15:30:05.552	3.4166303	-0.23942748	7.048745	0.32292107	0.047141083	-0.0708115	3.5792928	0.07139482	9.129837	Walking_Watch
15:30:05.574	3.4166303	-0.23942748	7.048745	0.32292107	0.047141083	-0.0708115	3.5792928	0.07139482	9.129837	Walking_Watch
15:30:05.596	4.7334814	-0.14844504	8.324894	0.10728565	-0.07319937	0.044031166	3.3527837	0.3121844	9.210416	Walking_Watch
15:30:05.617	4.7334814	-0.14844504	8.324894	0.10728565	-0.07319937	0.044031166	3.3527837	0.3121844	9.210416	Walking_Watch
15:30:05.639	4.7334814	-0.14844504	8.324894	0.10728565	-0.07319937	0.044031166	3.3527837	0.3121844	9.210416	Walking_Watch
15:30:05.661	4.7334814	-0.14844504	8.324894	0.10728565	-0.07319937	0.044031166	3.3527837	0.3121844	9.210416	Walking_Watch
15:30:05.683	4.7334814	-0.14844504	8.324894	0.10728565	-0.07319937	0.044031166	3.3527837	0.3121844	9.210416	Walking_Watch
15:30:05.704	4.7334814	-0.14844504	8.324894	0.10728565	-0.07319937	0.044031166	3.3527837	0.3121844	9.210416	Walking_Watch
15:30:05.726	4.7334814	-0.14844504	8.324894	0.10728565	-0.07319937	0.044031166	3.3527837	0.3121844	9.210416	Walking_Watch
15:30:05.748	4.7334814	-0.14844504	8.324894	0.10728565	-0.07319937	0.044031166	3.3527837	0.3121844	9.210416	Walking_Watch
15:30:05.769	4.2474437	0.8571504	9.26345	0.63507324	-0.40612096	0.35557246	3.84161	0.42082712	9.0130625	Walking_Watch
15:30:05.790	4.2474437	0.8571504	9.26345	0.63507324	-0.40612096	0.35557246	3.84161	0.42082712	9.0130625	Walking_Watch
15:30:05.811	4.2474437	0.8571504	9.26345	0.63507324	-0.40612096	0.35557246	3.84161	0.42082712	9.0130625	Walking_Watch
15:30:05.832	4.2474437	0.8571504	9.26345	0.63507324	-0.40612096	0.35557246	3.84161	0.42082712	9.0130625	Walking_Watch
15:30:05.854	4.2474437	0.8571504	9.26345	0.63507324	-0.40612096	0.35557246	3.84161	0.42082712	9.0130625	Walking_Watch
15:30:05.874	4.2474437	0.8571504	9.26345	0.63507324	-0.40612096	0.35557246	3.84161	0.42082712	9.0130625	Walking_Watch
15:30:05.896	4.2474437	0.8571504	9.26345	0.63507324	-0.40612096	0.35557246	3.84161	0.42082712	9.0130625	Walking_Watch
15:30:05.918	4.2474437	0.8571504	9.26345	0.63507324	-0.40612096	0.35557246	3.84161	0.42082712	9.0130625	Walking_Watch
15:30:05.940	2.753416	0.6440599	7.822096	-0.1871514	0.46436203	0.30487064	3.6243598	0.26322016	9.108519	Walking_Watch
15:30:05.962	2.753416	0.6440599	7.822096	-0.1871514	0.46436203	0.30487064	3.6243598	0.26322016	9.108519	Walking_Watch
15:30:05.985	2.753416	0.6440599	7.822096	-0.1871514	0.46436203	0.30487064	3.6243598	0.26322016	9.108519	Walking_Watch
15:30:06.007	2.753416	0.6440599	7.822096	-0.1871514	0.46436203	0.30487064	3.6243598	0.26322016	9.108519	Walking_Watch
15:30:06.030	2.753416	0.6440599	7.822096	-0.1871514	0.46436203	0.30487064	3.6243598	0.26322016	9.108519	Walking_Watch
15:30:06.052	2.753416	0.6440599	7.822096	-0.1871514	0.46436203	0.30487064	3.6243598	0.26322016	9.108519	Walking_Watch
15:30:06.075	2.753416	0.6440599	7.822096	-0.1871514	0.46436203	0.30487064	3.6243598	0.26322016	9.108519	Walking_Watch
15:30:06.096	2.753416	0.6440599	7.822096	-0.1871514	0.46436203	0.30487064	3.6243598	0.26322016	9.108519	Walking_Watch
15:30:06.119	3.6871831	0.9217958	8.241094	0.017488461	0.35196283	0.11000462	3.4236465	0.20243016	9.187385	Walking_Watch
15:30:06.142	3.6871831	0.9217958	8.241094	0.017488461	0.35196283	0.11000462	3.4236465	0.20243016	9.187385	Walking_Watch
15:30:06.164	3.6871831	0.9217958	8.241094	0.017488461	0.35196283	0.11000462	3.4236465	0.20243016	9.187385	Walking_Watch
15:30:06.187	3.6871831	0.9217958	8.241094	0.017488461	0.35196283	0.11000462	3.4236465	0.20243016	9.187385	Walking_Watch
15:30:06.210	3.6871831	0.9217958	8.241094	0.017488461	0.35196283	0.11000462	3.4236465	0.20243016	9.187385	Walking_Watch
15:30:06.232	3.6871831	0.9217958	8.241094	0.017488461	0.35196283	0.11000462	3.4236465	0.20243016	9.187385	Walking_Watch
15:30:06.255	3.6871831	0.9217958	8.241094	0.017488461	0.35196283	0.11000462	3.4236465	0.20243016	9.187385	Walking_Watch
15:30:06.277	3.6871831	0.9217958	8.241094	0.017488461	0.35196283	0.11000462	3.4236465	0.20243016	9.187385	Walking_Watch
15:30:06.304	3.9840732	0.45012367	9.972155	-0.034435086	-0.15749878	-0.01949882	3.6203747	0.2958309	9.109101	Walking_Watch
15:30:06.327	3.9840732	0.45012367	9.972155	-0.034435086	-0.15749878	-0.01949882	3.6203747	0.2958309	9.109101	Walking_Watch
15:30:06.349	3.9840732	0.45012367	9.972155	-0.034435086	-0.15749878	-0.01949882	3.6203747	0.2958309	9.109101	Walking_Watch
15:30:06.371	3.9840732	0.45012367	9.972155	-0.034435086	-0.15749878	-0.01949882	3.6203747	0.2958309	9.109101	Walking_Watch
15:30:06.393	3.9840732	0.45012367	9.972155	-0.034435086	-0.15749878	-0.01949882	3.6203747	0.2958309	9.109101	Walking_Watch
15:30:06.416	3.9840732	0.45012367	9.972155	-0.034435086	-0.15749878	-0.01949882	3.6203747	0.2958309	9.109101	Walking_Watch
15:30:06.439	3.9840732	0.45012367	9.972155	-0.034435086	-0.15749878	-0.01949882	3.6203747	0.2958309	9.109101	Walking_Watch
15:30:06.461	3.9840732	0.45012367	9.972155	-0.034435086	-0.15749878	-0.01949882	3.6203747	0.2958309	9.109101	Walking_Watch
15:30:06.488	1.4605076	0.5698374	9.938635	-0.2732834	-0.5301266	-0.118458994	3.4162278	0.24259281	9.189174	Walking_Watch
15:30:06.511	1.4605076	0.5698374	9.938635	-0.2732834	-0.5301266	-0.118458994	3.4162278	0.24259281	9.189174	Walking_Watch
15:30:06.534	1.4605076	0.5698374	9.938635	-0.2732834	-0.5301266	-0.118458994	3.4162278	0.24259281	9.189174	Walking_Watch
15:30:06.560	1.4605076	0.5698374	9.938635	-0.2732834	-0.5301266	-0.118458994	3.4162278	0.24259281	9.189174	Walking_Watch
15:30:06.583	1.4605076	0.5698374	9.938635	-0.2732834	-0.5301266	-0.118458994	3.4162278	0.24259281	9.189174	Walking_Watch
15:30:06.605	1.4605076	0.5698374	9.938635	-0.2732834	-0.5301266	-0.118458994	3.4162278	0.24259281	9.189174	Walking_Watch
15:30:06.627	1.4605076	0.5698374	9.938635	-0.2732834	-0.5301266	-0.118458994	3.4162278	0.24259281	9.189174	Walking_Watch
15:30:06.650	1.4605076	0.5698374	9.938635	-0.2732834	-0.5301266	-0.118458994	3.4162278	0.24259281	9.189174	Walking_Watch
15:30:06.672	2.8467927	-0.7685622	8.482916	-0.25434658	-0.22774827	-0.14594792	2.962682	-0.43625784	9.338232	Walking_Watch
15:30:06.693	2.8467927	-0.7685622	8.482916	-0.25434658	-0.22774827	-0.14594792	2.962682	-0.43625784	9.338232	Walking_Watch
15:30:06.716	2.8467927	-0.7685622	8.482916	-0.25434658	-0.22774827	-0.14594792	2.962682	-0.43625784	9.338232	Walking_Watch
15:30:06.738	2.8467927	-0.7685622	8.482916	-0.25434658	-0.22774827	-0.14594792	2.962682	-0.43625784	9.338232	Walking_Watch
15:30:06.762	2.8467927	-0.7685622	8.482916	-0.25434658	-0.22774827	-0.14594792	2.962682	-0.43625784	9.338232	Walking_Watch
15:30:06.783	2.8467927	-0.7685622	8.482916	-0.25434658	-0.22774827	-0.14594792	2.962682	-0.43625784	9.338232	Walking_Watch
15:30:06.806	2.8467927	-0.7685622	8.482916	-0.25434658	-0.22774827	-0.14594792	2.962682	-0.43625784	9.338232	Walking_Watch
15:30:06.829	2.8467927	-0.7685622	8.482916	-0.25434658	-0.22774827	-0.14594792	2.962682	-0.43625784	9.338232	Walking_Watch
15:30:06.850	3.7877429	-0.505192	8.717555	0.16287439	-0.042045243	4.886922e-05	2.9811559	-0.28196254	9.338285	Walking_Watch
15:30:06.872	3.7877429	-0.505192	8.717555	0.16287439	-0.042045243	4.886922e-05	2.9811559	-0.28196254	9.338285	Walking_Watch
15:30:06.894	3.7877429	-0.505192	8.717555	0.16287439	-0.042045243	4.886922e-05	2.9811559	-0.28196254	9.338285	Walking_Watch
15:30:06.917	3.7877429	-0.505192	8.717555	0.16287439	-0.042045243	4.886922e-05	2.9811559	-0.28196254	9.338285	Walking_Watch
15:30:06.938	3.7877429	-0.505192	8.717555	0.16287439	-0.042045243	4.886922e-05	2.9811559	-0.28196254	9.338285	Walking_Watch
15:30:06.961	3.7877429	-0.505192	8.717555	0.16287439	-0.042045243	4.886922e-05	2.9811559	-0.28196254	9.338285	Walking_Watch
15:30:06.985	3.7877429	-0.505192	8.717555	0.16287439	-0.042045243	4.886922e-05	2.9811559	-0.28196254	9.338285	Walking_Watch
15:30:07.007	3.7877429	-0.505192	8.717555	0.16287439	-0.042045243	4.886922e-05	2.9811559	-0.28196254	9.338285	Walking_Watch
15:30:07.029	4.2187123	0.2681588	10.168485	0.43593115	-0.4256686	-0.068978906	3.3495324	0.07152078	9.216609	Walking_Watch
15:30:07.052	4.2187123	0.2681588	10.168485	0.43593115	-0.4256686	-0.068978906	3.3495324	0.07152078	9.216609	Walking_Watch
15:30:07.075	4.2187123	0.2681588	10.168485	0.43593115	-0.4256686	-0.068978906	3.3495324	0.07152078	9.216609	Walking_Watch
15:30:07.098	4.2187123	0.2681588	10.168485	0.43593115	-0.4256686	-0.068978906	3.3495324	0.07152078	9.216609	Walking_Watch
15:30:07.121	4.2187123	0.2681588	10.168485	0.43593115	-0.4256686	-0.068978906	3.3495324	0.07152078	9.216609	Walking_Watch
15:30:07.142	4.2187123	0.2681588	10.168485	0.43593115	-0.4256686	-0.068978906	3.3495324	0.07152078	9.216609	Walking_Watch
15:30:07.164	4.2187123	0.2681588	10.168485	0.43593115	-0.4256686	-0.068978906	3.3495324	0.07152078	9.216609	Walking_Watch
15:30:07.186	4.2187123	0.2681588	10.168485	0.43593115	-0.4256686	-0.068978906	3.3495324	0.07152078	9.216609	Walking_Watch
15:30:07.209	2.796513	0.3974496	7.580274	0.1854764	-0.38290805	0.21079738	3.354692	0.23249125	9.212077	Walking_Watch
15:30:07.231	2.796513	0.3974496	7.580274	0.1854764	-0.38290805	0.21079738	3.354692	0.23249125	9.212077	Walking_Watch
15:30:07.253	2.796513	0.3974496	7.580274	0.1854764	-0.38290805	0.21079738	3.354692	0.23249125	9.212077	Walking_Watch
15:30:07.275	2.796513	0.3974496	7.580274	0.1854764	-0.38290805	0.21079738	3.354692	0.23249125	9.212077	Walking_Watch
15:30:07.298	2.796513	0.3974496	7.580274	0.1854764	-0.38290805	0.21079738	3.354692	0.23249125	9.212077	Walking_Watch
15:30:07.320	2.796513	0.3974496	7.580274	0.1854764	-0.38290805	0.21079738	3.354692	0.23249125	9.212077	Walking_Watch
15:30:07.343	2.796513	0.3974496	7.580274	0.1854764	-0.38290805	0.21079738	3.354692	0.23249125	9.212077	Walking_Watch
15:30:07.366	2.796513	0.3974496	7.580274	0.1854764	-0.38290805	0.21079738	3.354692	0.23249125	9.212077	Walking_Watch
15:30:07.387	3.9266107	0.5961744	7.1732473	-0.05215018	0.09295598	0.10572855	3.3086674	0.5026837	9.217938	Walking_Watch
15:30:07.409	3.9266107	0.5961744	7.1732473	-0.05215018	0.09295598	0.10572855	3.3086674	0.5026837	9.217938	Walking_Watch
15:30:07.433	3.9266107	0.5961744	7.1732473	-0.05215018	0.09295598	0.10572855	3.3086674	0.5026837	9.217938	Walking_Watch
15:30:07.456	3.9266107	0.5961744	7.1732473	-0.05215018	0.09295598	0.10572855	3.3086674	0.5026837	9.217938	Walking_Watch
15:30:07.478	3.9266107	0.5961744	7.1732473	-0.05215018	0.09295598	0.10572855	3.3086674	0.5026837	9.217938	Walking_Watch
15:30:07.501	3.9266107	0.5961744	7.1732473	-0.05215018	0.09295598	0.10572855	3.3086674	0.5026837	9.217938	Walking_Watch
15:30:07.524	3.9266107	0.5961744	7.1732473	-0.05215018	0.09295598	0.10572855	3.3086674	0.5026837	9.217938	Walking_Watch
15:30:07.547	3.9266107	0.5961744	7.1732473	-0.05215018	0.09295598	0.10572855	3.3086674	0.5026837	9.217938	Walking_Watch
15:30:07.570	4.173221	0.21787901	8.583475	-0.18287534	-0.24973942	0.0092118485	3.7790813	0.6222607	9.027829	Walking_Watch
15:30:07.592	4.173221	0.21787901	8.583475	-0.18287534	-0.24973942	0.0092118485	3.7790813	0.6222607	9.027829	Walking_Watch
15:30:07.614	4.173221	0.21787901	8.583475	-0.18287534	-0.24973942	0.0092118485	3.7790813	0.6222607	9.027829	Walking_Watch
15:30:07.637	4.173221	0.21787901	8.583475	-0.18287534	-0.24973942	0.0092118485	3.7790813	0.6222607	9.027829	Walking_Watch
15:30:07.659	4.173221	0.21787901	8.583475	-0.18287534	-0.24973942	0.0092118485	3.7790813	0.6222607	9.027829	Walking_Watch
15:30:07.680	4.173221	0.21787901	8.583475	-0.18287534	-0.24973942	0.0092118485	3.7790813	0.6222607	9.027829	Walking_Watch
15:30:07.702	4.173221	0.21787901	8.583475	-0.18287534	-0.24973942	0.0092118485	3.7790813	0.6222607	9.027829	Walking_Watch
15:30:07.723	4.173221	0.21787901	8.583475	-0.18287534	-0.24973942	0.0092118485	3.7790813	0.6222607	9.027829	Walking_Watch
15:30:07.746	1.185166	-0.2083019	14.523671	-0.47792324	1.7074728	-0.48131296	3.8268602	0.50848657	9.014818	Walking_Watch
15:30:07.769	1.185166	-0.2083019	14.523671	-0.47792324	1.7074728	-0.48131296	3.8268602	0.50848657	9.014818	Walking_Watch
15:30:07.791	1.185166	-0.2083019	14.523671	-0.47792324	1.7074728	-0.48131296	3.8268602	0.50848657	9.014818	Walking_Watch
15:30:07.814	1.185166	-0.2083019	14.523671	-0.47792324	1.7074728	-0.48131296	3.8268602	0.50848657	9.014818	Walking_Watch
15:30:07.836	1.185166	-0.2083019	14.523671	-0.47792324	1.7074728	-0.48131296	3.8268602	0.50848657	9.014818	Walking_Watch
15:30:07.859	1.185166	-0.2083019	14.523671	-0.47792324	1.7074728	-0.48131296	3.8268602	0.50848657	9.014818	Walking_Watch
15:30:07.881	1.185166	-0.2083019	14.523671	-0.47792324	1.7074728	-0.48131296	3.8268602	0.50848657	9.014818	Walking_Watch
15:30:07.904	1.185166	-0.2083019	14.523671	-0.47792324	1.7074728	-0.48131296	3.8268602	0.50848657	9.014818	Walking_Watch
15:30:07.926	2.0590763	-0.7589851	8.966559	-0.4278323	0.32508478	-0.41289604	3.4866047	0.32759193	9.160056	Walking_Watch
15:30:07.948	2.0590763	-0.7589851	8.966559	-0.4278323	0.32508478	-0.41289604	3.4866047	0.32759193	9.160056	Walking_Watch
15:30:07.970	2.0590763	-0.7589851	8.966559	-0.4278323	0.32508478	-0.41289604	3.4866047	0.32759193	9.160056	Walking_Watch
15:30:07.992	2.0590763	-0.7589851	8.966559	-0.4278323	0.32508478	-0.41289604	3.4866047	0.32759193	9.160056	Walking_Watch
15:30:08.014	2.0590763	-0.7589851	8.966559	-0.4278323	0.32508478	-0.41289604	3.4866047	0.32759193	9.160056	Walking_Watch
15:30:08.035	2.0590763	-0.7589851	8.966559	-0.4278323	0.32508478	-0.41289604	3.4866047	0.32759193	9.160056	Walking_Watch
15:30:08.058	2.0590763	-0.7589851	8.966559	-0.4278323	0.32508478	-0.41289604	3.4866047	0.32759193	9.160056	Walking_Watch
15:30:08.080	2.0590763	-0.7589851	8.966559	-0.4278323	0.32508478	-0.41289604	3.4866047	0.32759193	9.160056	Walking_Watch
15:30:08.103	3.5578923	0.5770202	9.134158	0.037036147	0.26583084	-0.34753343	3.287209	0.18295097	9.237487	Walking_Watch
15:30:08.125	3.5578923	0.5770202	9.134158	0.037036147	0.26583084	-0.34753343	3.287209	0.18295097	9.237487	Walking_Watch
15:30:08.148	3.5578923	0.5770202	9.134158	0.037036147	0.26583084	-0.34753343	3.287209	0.18295097	9.237487	Walking_Watch
15:30:08.172	3.5578923	0.5770202	9.134158	0.037036147	0.26583084	-0.34753343	3.287209	0.18295097	9.237487	Walking_Watch
15:30:08.194	3.5578923	0.5770202	9.134158	0.037036147	0.26583084	-0.34753343	3.287209	0.18295097	9.237487	Walking_Watch
15:30:08.216	3.5578923	0.5770202	9.134158	0.037036147	0.26583084	-0.34753343	3.287209	0.18295097	9.237487	Walking_Watch
15:30:08.239	3.5578923	0.5770202	9.134158	0.037036147	0.26583084	-0.34753343	3.287209	0.18295097	9.237487	Walking_Watch
15:30:08.261	3.5578923	0.5770202	9.134158	0.037036147	0.26583084	-0.34753343	3.287209	0.18295097	9.237487	Walking_Watch
15:30:08.284	4.5898247	0.99362403	10.077502	0.08040758	-0.18682031	-0.031716123	3.4927065	0.592966	9.144384	Walking_Watch
15:30:08.305	4.5898247	0.99362403	10.077502	0.08040758	-0.18682031	-0.031716123	3.4927065	0.592966	9.144384	Walking_Watch
15:30:08.328	4.5898247	0.99362403	10.077502	0.08040758	-0.18682031	-0.031716123	3.4927065	0.592966	9.144384	Walking_Watch
15:30:08.350	4.5898247	0.99362403	10.077502	0.08040758	-0.18682031	-0.031716123	3.4927065	0.592966	9.144384	Walking_Watch
15:30:08.372	4.5898247	0.99362403	10.077502	0.08040758	-0.18682031	-0.031716123	3.4927065	0.592966	9.144384	Walking_Watch
15:30:08.394	4.5898247	0.99362403	10.077502	0.08040758	-0.18682031	-0.031716123	3.4927065	0.592966	9.144384	Walking_Watch
15:30:08.417	4.5898247	0.99362403	10.077502	0.08040758	-0.18682031	-0.031716123	3.4927065	0.592966	9.144384	Walking_Watch
15:30:08.440	4.5898247	0.99362403	10.077502	0.08040758	-0.18682031	-0.031716123	3.4927065	0.592966	9.144384	Walking_Watch
15:30:08.461	2.1596358	1.6831752	8.2027855	-0.3643023	-0.42383602	0.44414788	3.2663524	0.3651735	9.239479	Walking_Watch
15:30:08.483	2.1596358	1.6831752	8.2027855	-0.3643023	-0.42383602	0.44414788	3.2663524	0.3651735	9.239479	Walking_Watch
15:30:08.505	2.1596358	1.6831752	8.2027855	-0.3643023	-0.42383602	0.44414788	3.2663524	0.3651735	9.239479	Walking_Watch
15:30:08.526	2.1596358	1.6831752	8.2027855	-0.3643023	-0.42383602	0.44414788	3.2663524	0.3651735	9.239479	Walking_Watch
15:30:08.549	2.1596358	1.6831752	8.2027855	-0.3643023	-0.42383602	0.44414788	3.2663524	0.3651735	9.239479	Walking_Watch
15:30:08.572	2.1596358	1.6831752	8.2027855	-0.3643023	-0.42383602	0.44414788	3.2663524	0.3651735	9.239479	Walking_Watch
15:30:08.593	2.1596358	1.6831752	8.2027855	-0.3643023	-0.42383602	0.44414788	3.2663524	0.3651735	9.239479	Walking_Watch
15:30:08.616	2.1596358	1.6831752	8.2027855	-0.3643023	-0.42383602	0.44414788	3.2663524	0.3651735	9.239479	Walking_Watch
15:30:08.638	3.0096035	0.7541966	7.4797144	0.0107689435	0.039199833	0.38489398	3.101851	0.41471756	9.293918	Walking_Watch
15:30:08.662	3.0096035	0.7541966	7.4797144	0.0107689435	0.039199833	0.38489398	3.101851	0.41471756	9.293918	Walking_Watch
15:30:08.687	3.0096035	0.7541966	7.4797144	0.0107689435	0.039199833	0.38489398	3.101851	0.41471756	9.293918	Walking_Watch
15:30:08.709	3.0096035	0.7541966	7.4797144	0.0107689435	0.039199833	0.38489398	3.101851	0.41471756	9.293918	Walking_Watch
15:30:08.731	3.0096035	0.7541966	7.4797144	0.0107689435	0.039199833	0.38489398	3.101851	0.41471756	9.293918	Walking_Watch
15:30:08.752	3.0096035	0.7541966	7.4797144	0.0107689435	0.039199833	0.38489398	3.101851	0.41471756	9.293918	Walking_Watch
15:30:08.774	3.0096035	0.7541966	7.4797144	0.0107689435	0.039199833	0.38489398	3.101851	0.41471756	9.293918	Walking_Watch
15:30:08.797	3.0096035	0.7541966	7.4797144	0.0107689435	0.039199833	0.38489398	3.101851	0.41471756	9.293918	Walking_Watch
15:30:08.820	3.9744961	0.65363705	8.55235	-0.091245554	0.0062131104	-0.021331415	2.9097118	0.4902988	9.352196	Walking_Watch
15:30:08.843	3.9744961	0.65363705	8.55235	-0.091245554	0.0062131104	-0.021331415	2.9097118	0.4902988	9.352196	Walking_Watch
15:30:08.866	3.9744961	0.65363705	8.55235	-0.091245554	0.0062131104	-0.021331415	2.9097118	0.4902988	9.352196	Walking_Watch
15:30:08.889	3.9744961	0.65363705	8.55235	-0.091245554	0.0062131104	-0.021331415	2.9097118	0.4902988	9.352196	Walking_Watch
15:30:08.912	3.9744961	0.65363705	8.55235	-0.091245554	0.0062131104	-0.021331415	2.9097118	0.4902988	9.352196	Walking_Watch
15:30:08.934	3.9744961	0.65363705	8.55235	-0.091245554	0.0062131104	-0.021331415	2.9097118	0.4902988	9.352196	Walking_Watch
15:30:08.956	3.9744961	0.65363705	8.55235	-0.091245554	0.0062131104	-0.021331415	2.9097118	0.4902988	9.352196	Walking_Watch
15:30:08.978	3.9744961	0.65363705	8.55235	-0.091245554	0.0062131104	-0.021331415	2.9097118	0.4902988	9.352196	Walking_Watch
15:30:09.001	5.2267017	-0.08619389	10.762265	-0.22441417	-0.30227384	-0.15022399	3.344269	0.14501345	9.217657	Walking_Watch
15:30:09.023	5.2267017	-0.08619389	10.762265	-0.22441417	-0.30227384	-0.15022399	3.344269	0.14501345	9.217657	Walking_Watch
15:30:09.045	5.2267017	-0.08619389	10.762265	-0.22441417	-0.30227384	-0.15022399	3.344269	0.14501345	9.217657	Walking_Watch
15:30:09.068	5.2267017	-0.08619389	10.762265	-0.22441417	-0.30227384	-0.15022399	3.344269	0.14501345	9.217657	Walking_Watch
15:30:09.091	5.2267017	-0.08619389	10.762265	-0.22441417	-0.30227384	-0.15022399	3.344269	0.14501345	9.217657	Walking_Watch
15:30:09.114	5.2267017	-0.08619389	10.762265	-0.22441417	-0.30227384	-0.15022399	3.344269	0.14501345	9.217657	Walking_Watch
15:30:09.135	5.2267017	-0.08619389	10.762265	-0.22441417	-0.30227384	-0.15022399	3.344269	0.14501345	9.217657	Walking_Watch
15:30:09.157	5.2267017	-0.08619389	10.762265	-0.22441417	-0.30227384	-0.15022399	3.344269	0.14501345	9.217657	Walking_Watch
15:30:09.179	5.2267017	-0.08619389	10.762265	0.19586112	-0.90275437	-0.3255423	3.344269	0.14501345	9.217657	Walking_Watch
15:30:09.202	2.4206119	-0.25858167	7.228316	0.19586112	-0.90275437	-0.3255423	3.6262617	0.56560767	9.093991	Walking_Watch
15:30:09.225	2.4206119	-0.25858167	7.228316	0.19586112	-0.90275437	-0.3255423	3.6262617	0.56560767	9.093991	Walking_Watch
15:30:09.248	2.4206119	-0.25858167	7.228316	0.19586112	-0.90275437	-0.3255423	3.6262617	0.56560767	9.093991	Walking_Watch
15:30:09.270	2.4206119	-0.25858167	7.228316	0.19586112	-0.90275437	-0.3255423	3.6262617	0.56560767	9.093991	Walking_Watch
15:30:09.291	2.4206119	-0.25858167	7.228316	0.19586112	-0.90275437	-0.3255423	3.6262617	0.56560767	9.093991	Walking_Watch
15:30:09.314	2.4206119	-0.25858167	7.228316	0.19586112	-0.90275437	-0.3255423	3.6262617	0.56560767	9.093991	Walking_Watch
15:30:09.337	2.4206119	-0.25858167	7.228316	0.19586112	-0.90275437	-0.3255423	3.6262617	0.56560767	9.093991	Walking_Watch
15:30:09.359	2.971295	-0.043096945	7.553937	-0.021606915	-0.21369837	-0.27606222	3.3219433	0.44240856	9.216254	Walking_Watch
15:30:09.381	2.971295	-0.043096945	7.553937	-0.021606915	-0.21369837	-0.27606222	3.3219433	0.44240856	9.216254	Walking_Watch
15:30:09.404	2.971295	-0.043096945	7.553937	-0.021606915	-0.21369837	-0.27606222	3.3219433	0.44240856	9.216254	Walking_Watch
15:30:09.425	2.971295	-0.043096945	7.553937	-0.021606915	-0.21369837	-0.27606222	3.3219433	0.44240856	9.216254	Walking_Watch
15:30:09.447	2.971295	-0.043096945	7.553937	-0.021606915	-0.21369837	-0.27606222	3.3219433	0.44240856	9.216254	Walking_Watch
15:30:09.468	2.971295	-0.043096945	7.553937	-0.021606915	-0.21369837	-0.27606222	3.3219433	0.44240856	9.216254	Walking_Watch
15:30:09.490	2.971295	-0.043096945	7.553937	-0.021606915	-0.21369837	-0.27606222	3.3219433	0.44240856	9.216254	Walking_Watch
15:30:09.511	2.971295	-0.043096945	7.553937	-0.021606915	-0.21369837	-0.27606222	3.3219433	0.44240856	9.216254	Walking_Watch
15:30:09.534	2.971295	-0.043096945	7.553937	-0.021606915	-0.21369837	-0.27606222	3.3219433	0.44240856	9.216254	Walking_Watch
15:30:09.555	4.2665977	0.43336374	9.043176	0.113394305	0.036756374	0.07396356	3.151725	0.48443145	9.273744	Walking_Watch
15:30:09.577	4.2665977	0.43336374	9.043176	0.113394305	0.036756374	0.07396356	3.151725	0.48443145	9.273744	Walking_Watch
15:30:09.597	4.2665977	0.43336374	9.043176	0.113394305	0.036756374	0.07396356	3.151725	0.48443145	9.273744	Walking_Watch
15:30:09.618	4.2665977	0.43336374	9.043176	0.113394305	0.036756374	0.07396356	3.151725	0.48443145	9.273744	Walking_Watch
15:30:09.639	4.2665977	0.43336374	9.043176	0.113394305	0.036756374	0.07396356	3.151725	0.48443145	9.273744	Walking_Watch
15:30:09.661	4.2665977	0.43336374	9.043176	0.113394305	0.036756374	0.07396356	3.151725	0.48443145	9.273744	Walking_Watch
15:30:09.682	4.2665977	0.43336374	9.043176	0.113394305	0.036756374	0.07396356	3.151725	0.48443145	9.273744	Walking_Watch
15:30:09.704	4.2665977	0.43336374	9.043176	0.113394305	0.036756374	0.07396356	3.151725	0.48443145	9.273744	Walking_Watch
15:30:09.727	4.601796	1.3312168	9.900327	0.28626916	-0.57838494	0.113669805	3.560147	0.83618563	9.099257	Walking_Watch
15:30:09.749	4.601796	1.3312168	9.900327	0.28626916	-0.57838494	0.113669805	3.560147	0.83618563	9.099257	Walking_Watch
15:30:09.772	4.601796	1.3312168	9.900327	0.28626916	-0.57838494	0.113669805	3.560147	0.83618563	9.099257	Walking_Watch
15:30:09.793	4.601796	1.3312168	9.900327	0.28626916	-0.57838494	0.113669805	3.560147	0.83618563	9.099257	Walking_Watch
15:30:09.815	4.601796	1.3312168	9.900327	0.28626916	-0.57838494	0.113669805	3.560147	0.83618563	9.099257	Walking_Watch
15:30:09.837	4.601796	1.3312168	9.900327	0.28626916	-0.57838494	0.113669805	3.560147	0.83618563	9.099257	Walking_Watch
15:30:09.859	4.601796	1.3312168	9.900327	0.28626916	-0.57838494	0.113669805	3.560147	0.83618563	9.099257	Walking_Watch
15:30:09.882	4.601796	1.3312168	9.900327	0.28626916	-0.57838494	0.113669805	3.560147	0.83618563	9.099257	Walking_Watch
15:30:09.905	3.0287576	0.44054657	7.144516	-0.06314575	-0.22469395	0.4294871	3.4994204	0.63278717	9.139146	Walking_Watch
15:30:09.927	3.0287576	0.44054657	7.144516	-0.06314575	-0.22469395	0.4294871	3.4994204	0.63278717	9.139146	Walking_Watch
15:30:09.950	3.0287576	0.44054657	7.144516	-0.06314575	-0.22469395	0.4294871	3.4994204	0.63278717	9.139146	Walking_Watch
15:30:09.972	3.0287576	0.44054657	7.144516	-0.06314575	-0.22469395	0.4294871	3.4994204	0.63278717	9.139146	Walking_Watch
15:30:09.996	3.0287576	0.44054657	7.144516	-0.06314575	-0.22469395	0.4294871	3.4994204	0.63278717	9.139146	Walking_Watch
15:30:10.019	3.0287576	0.44054657	7.144516	-0.06314575	-0.22469395	0.4294871	3.4994204	0.63278717	9.139146	Walking_Watch
15:30:10.040	3.0287576	0.44054657	7.144516	-0.06314575	-0.22469395	0.4294871	3.4994204	0.63278717	9.139146	Walking_Watch
15:30:10.062	3.0287576	0.44054657	7.144516	-0.06314575	-0.22469395	0.4294871	3.4994204	0.63278717	9.139146	Walking_Watch
15:30:10.084	3.8212626	1.0175668	6.8500204	0.0871271	0.29881757	0.18391931	3.3314657	0.6878331	9.19775	Walking_Watch
15:30:10.106	3.8212626	1.0175668	6.8500204	0.0871271	0.29881757	0.18391931	3.3314657	0.6878331	9.19775	Walking_Watch
15:30:10.128	3.8212626	1.0175668	6.8500204	0.0871271	0.29881757	0.18391931	3.3314657	0.6878331	9.19775	Walking_Watch
15:30:10.151	3.8212626	1.0175668	6.8500204	0.0871271	0.29881757	0.18391931	3.3314657	0.6878331	9.19775	Walking_Watch
15:30:10.174	3.8212626	1.0175668	6.8500204	0.0871271	0.29881757	0.18391931	3.3314657	0.6878331	9.19775	Walking_Watch
15:30:10.197	3.8212626	1.0175668	6.8500204	0.0871271	0.29881757	0.18391931	3.3314657	0.6878331	9.19775	Walking_Watch
15:30:10.220	3.8212626	1.0175668	6.8500204	0.0871271	0.29881757	0.18391931	3.3314657	0.6878331	9.19775	Walking_Watch
15:30:10.247	3.8212626	1.0175668	6.8500204	0.0871271	0.29881757	0.18391931	3.3314657	0.6878331	9.19775	Walking_Watch
15:30:10.269	3.9601305	0.5770202	8.243488	-0.1413365	-0.12634465	-0.14778052	3.3159423	0.6462851	9.2063675	Walking_Watch
15:30:10.290	3.9601305	0.5770202	8.243488	-0.1413365	-0.12634465	-0.14778052	3.3159423	0.6462851	9.2063675	Walking_Watch
15:30:10.312	3.9601305	0.5770202	8.243488	-0.1413365	-0.12634465	-0.14778052	3.3159423	0.6462851	9.2063675	Walking_Watch
15:30:10.334	3.9601305	0.5770202	8.243488	-0.1413365	-0.12634465	-0.14778052	3.3159423	0.6462851	9.2063675	Walking_Watch
15:30:10.356	3.9601305	0.5770202	8.243488	-0.1413365	-0.12634465	-0.14778052	3.3159423	0.6462851	9.2063675	Walking_Watch
15:30:10.378	3.9601305	0.5770202	8.243488	-0.1413365	-0.12634465	-0.14778052	3.3159423	0.6462851	9.2063675	Walking_Watch
15:30:10.399	3.9601305	0.5770202	8.243488	-0.1413365	-0.12634465	-0.14778052	3.3159423	0.6462851	9.2063675	Walking_Watch
15:30:10.422	3.9601305	0.5770202	8.243488	-0.1413365	-0.12634465	-0.14778052	3.3159423	0.6462851	9.2063675	Walking_Watch
15:30:10.446	1.5538844	-0.7350424	13.956228	-0.5304576	1.4356378	-0.22719301	3.4333684	0.35350087	9.179182	Walking_Watch
15:30:10.467	1.5538844	-0.7350424	13.956228	-0.5304576	1.4356378	-0.22719301	3.4333684	0.35350087	9.179182	Walking_Watch
15:30:10.489	1.5538844	-0.7350424	13.956228	-0.5304576	1.4356378	-0.22719301	3.4333684	0.35350087	9.179182	Walking_Watch
15:30:10.512	1.5538844	-0.7350424	13.956228	-0.5304576	1.4356378	-0.22719301	3.4333684	0.35350087	9.179182	Walking_Watch
15:30:10.534	1.5538844	-0.7350424	13.956228	-0.5304576	1.4356378	-0.22719301	3.4333684	0.35350087	9.179182	Walking_Watch
15:30:10.557	1.5538844	-0.7350424	13.956228	-0.5304576	1.4356378	-0.22719301	3.4333684	0.35350087	9.179182	Walking_Watch
15:30:10.579	1.5538844	-0.7350424	13.956228	-0.5304576	1.4356378	-0.22719301	3.4333684	0.35350087	9.179182	Walking_Watch
15:30:10.600	1.5538844	-0.7350424	13.956228	-0.5304576	1.4356378	-0.22719301	3.4333684	0.35350087	9.179182	Walking_Watch
15:30:10.623	1.3072741	-0.6296943	9.182044	-0.17921014	0.31470007	-0.25834712	3.199382	0.15892522	9.268715	Walking_Watch
15:30:10.645	1.3072741	-0.6296943	9.182044	-0.17921014	0.31470007	-0.25834712	3.199382	0.15892522	9.268715	Walking_Watch
15:30:10.668	1.3072741	-0.6296943	9.182044	-0.17921014	0.31470007	-0.25834712	3.199382	0.15892522	9.268715	Walking_Watch
15:30:10.691	1.3072741	-0.6296943	9.182044	-0.17921014	0.31470007	-0.25834712	3.199382	0.15892522	9.268715	Walking_Watch
15:30:10.714	1.3072741	-0.6296943	9.182044	-0.17921014	0.31470007	-0.25834712	3.199382	0.15892522	9.268715	Walking_Watch
15:30:10.737	1.3072741	-0.6296943	9.182044	-0.17921014	0.31470007	-0.25834712	3.199382	0.15892522	9.268715	Walking_Watch
15:30:10.760	1.3072741	-0.6296943	9.182044	-0.17921014	0.31470007	-0.25834712	3.199382	0.15892522	9.268715	Walking_Watch
15:30:10.786	1.3072741	-0.6296943	9.182044	-0.17921014	0.31470007	-0.25834712	3.199382	0.15892522	9.268715	Walking_Watch
15:30:10.808	3.4166303	-0.0047885496	8.856422	0.09751181	0.14610125	-0.21864088	3.1113868	0.29671982	9.295245	Walking_Watch
15:30:10.831	3.4166303	-0.0047885496	8.856422	0.09751181	0.14610125	-0.21864088	3.1113868	0.29671982	9.295245	Walking_Watch
15:30:10.852	3.4166303	-0.0047885496	8.856422	0.09751181	0.14610125	-0.21864088	3.1113868	0.29671982	9.295245	Walking_Watch
15:30:10.874	3.4166303	-0.0047885496	8.856422	0.09751181	0.14610125	-0.21864088	3.1113868	0.29671982	9.295245	Walking_Watch
15:30:10.896	3.4166303	-0.0047885496	8.856422	0.09751181	0.14610125	-0.21864088	3.1113868	0.29671982	9.295245	Walking_Watch
15:30:10.918	3.4166303	-0.0047885496	8.856422	0.09751181	0.14610125	-0.21864088	3.1113868	0.29671982	9.295245	Walking_Watch
15:30:10.941	3.4166303	-0.0047885496	8.856422	0.09751181	0.14610125	-0.21864088	3.1113868	0.29671982	9.295245	Walking_Watch
15:30:10.963	3.4166303	-0.0047885496	8.856422	0.09751181	0.14610125	-0.21864088	3.1113868	0.29671982	9.295245	Walking_Watch
15:30:10.986	4.2211065	0.66321415	9.742304	0.33574927	0.11555799	-0.014611896	3.4452631	0.56783146	9.163957	Walking_Watch
15:30:11.010	4.2211065	0.66321415	9.742304	0.33574927	0.11555799	-0.014611896	3.4452631	0.56783146	9.163957	Walking_Watch
15:30:11.032	4.2211065	0.66321415	9.742304	0.33574927	0.11555799	-0.014611896	3.4452631	0.56783146	9.163957	Walking_Watch
15:30:11.055	4.2211065	0.66321415	9.742304	0.33574927	0.11555799	-0.014611896	3.4452631	0.56783146	9.163957	Walking_Watch
15:30:11.078	4.2211065	0.66321415	9.742304	0.33574927	0.11555799	-0.014611896	3.4452631	0.56783146	9.163957	Walking_Watch
15:30:11.101	4.2211065	0.66321415	9.742304	0.33574927	0.11555799	-0.014611896	3.4452631	0.56783146	9.163957	Walking_Watch
15:30:11.123	4.2211065	0.66321415	9.742304	0.33574927	0.11555799	-0.014611896	3.4452631	0.56783146	9.163957	Walking_Watch
15:30:11.145	4.2211065	0.66321415	9.742304	0.33574927	0.11555799	-0.014611896	3.4452631	0.56783146	9.163957	Walking_Watch
15:30:11.167	1.3216397	2.2601955	9.342461	-0.5011361	-0.29066738	0.51806265	3.3447418	0.981021	9.166279	Walking_Watch
15:30:11.189	1.3216397	2.2601955	9.342461	-0.5011361	-0.29066738	0.51806265	3.3447418	0.981021	9.166279	Walking_Watch
15:30:11.211	1.3216397	2.2601955	9.342461	-0.5011361	-0.29066738	0.51806265	3.3447418	0.981021	9.166279	Walking_Watch
15:30:11.234	1.3216397	2.2601955	9.342461	-0.5011361	-0.29066738	0.51806265	3.3447418	0.981021	9.166279	Walking_Watch
15:30:11.257	1.3216397	2.2601955	9.342461	-0.5011361	-0.29066738	0.51806265	3.3447418	0.981021	9.166279	Walking_Watch
15:30:11.280	1.3216397	2.2601955	9.342461	-0.5011361	-0.29066738	0.51806265	3.3447418	0.981021	9.166279	Walking_Watch
15:30:11.302	1.3216397	2.2601955	9.342461	-0.5011361	-0.29066738	0.51806265	3.3447418	0.981021	9.166279	Walking_Watch
15:30:11.325	1.3216397	2.2601955	9.342461	-0.5011361	-0.29066738	0.51806265	3.3447418	0.981021	9.166279	Walking_Watch
15:30:11.348	2.9521408	0.40463245	7.3240867	-0.046041522	-0.13123156	0.22667988	3.1348312	0.5071778	9.278253	Walking_Watch
15:30:11.370	2.9521408	0.40463245	7.3240867	-0.046041522	-0.13123156	0.22667988	3.1348312	0.5071778	9.278253	Walking_Watch
15:30:11.392	2.9521408	0.40463245	7.3240867	-0.046041522	-0.13123156	0.22667988	3.1348312	0.5071778	9.278253	Walking_Watch
15:30:11.413	2.9521408	0.40463245	7.3240867	-0.046041522	-0.13123156	0.22667988	3.1348312	0.5071778	9.278253	Walking_Watch
15:30:11.435	2.9521408	0.40463245	7.3240867	-0.046041522	-0.13123156	0.22667988	3.1348312	0.5071778	9.278253	Walking_Watch
15:30:11.457	2.9521408	0.40463245	7.3240867	-0.046041522	-0.13123156	0.22667988	3.1348312	0.5071778	9.278253	Walking_Watch
15:30:11.479	2.9521408	0.40463245	7.3240867	-0.046041522	-0.13123156	0.22667988	3.1348312	0.5071778	9.278253	Walking_Watch
15:30:11.501	2.9521408	0.40463245	7.3240867	-0.046041522	-0.13123156	0.22667988	3.1348312	0.5071778	9.278253	Walking_Watch
15:30:11.523	4.206741	0.8667275	8.523619	0.0052711563	-0.3065499	-0.24857329	3.2137716	0.4750959	9.25291	Walking_Watch
15:30:11.545	4.206741	0.8667275	8.523619	0.0052711563	-0.3065499	-0.24857329	3.2137716	0.4750959	9.25291	Walking_Watch
15:30:11.568	4.206741	0.8667275	8.523619	0.0052711563	-0.3065499	-0.24857329	3.2137716	0.4750959	9.25291	Walking_Watch
15:30:11.590	4.206741	0.8667275	8.523619	0.0052711563	-0.3065499	-0.24857329	3.2137716	0.4750959	9.25291	Walking_Watch
15:30:11.613	4.206741	0.8667275	8.523619	0.0052711563	-0.3065499	-0.24857329	3.2137716	0.4750959	9.25291	Walking_Watch
15:30:11.635	4.206741	0.8667275	8.523619	0.0052711563	-0.3065499	-0.24857329	3.2137716	0.4750959	9.25291	Walking_Watch
15:30:11.657	4.206741	0.8667275	8.523619	0.0052711563	-0.3065499	-0.24857329	3.2137716	0.4750959	9.25291	Walking_Watch
15:30:11.681	4.206741	0.8667275	8.523619	0.0052711563	-0.3065499	-0.24857329	3.2137716	0.4750959	9.25291	Walking_Watch
15:30:11.703	5.8659735	0.38308397	7.4438004	-0.31848744	-0.519131	-0.29499906	4.088677	0.50192136	8.899504	Walking_Watch
15:30:11.725	5.8659735	0.38308397	7.4438004	-0.31848744	-0.519131	-0.29499906	4.088677	0.50192136	8.899504	Walking_Watch
15:30:11.748	5.8659735	0.38308397	7.4438004	-0.31848744	-0.519131	-0.29499906	4.088677	0.50192136	8.899504	Walking_Watch
15:30:11.771	5.8659735	0.38308397	7.4438004	-0.31848744	-0.519131	-0.29499906	4.088677	0.50192136	8.899504	Walking_Watch
15:30:11.794	5.8659735	0.38308397	7.4438004	-0.31848744	-0.519131	-0.29499906	4.088677	0.50192136	8.899504	Walking_Watch
15:30:11.817	5.8659735	0.38308397	7.4438004	-0.31848744	-0.519131	-0.29499906	4.088677	0.50192136	8.899504	Walking_Watch
15:30:11.839	5.8659735	0.38308397	7.4438004	-0.31848744	-0.519131	-0.29499906	4.088677	0.50192136	8.899504	Walking_Watch
15:30:11.861	5.8659735	0.38308397	7.4438004	-0.31848744	-0.519131	-0.29499906	4.088677	0.50192136	8.899504	Walking_Watch
15:30:11.884	2.3535721	-1.7310607	6.56989	0.053529512	0.15831856	-0.24246463	3.8371902	0.44865286	9.013603	Walking_Watch
15:30:11.907	2.3535721	-1.7310607	6.56989	0.053529512	0.15831856	-0.24246463	3.8371902	0.44865286	9.013603	Walking_Watch
15:30:11.929	2.3535721	-1.7310607	6.56989	0.053529512	0.15831856	-0.24246463	3.8371902	0.44865286	9.013603	Walking_Watch
15:30:11.951	2.3535721	-1.7310607	6.56989	0.053529512	0.15831856	-0.24246463	3.8371902	0.44865286	9.013603	Walking_Watch
15:30:11.974	2.3535721	-1.7310607	6.56989	0.053529512	0.15831856	-0.24246463	3.8371902	0.44865286	9.013603	Walking_Watch
15:30:11.996	2.3535721	-1.7310607	6.56989	0.053529512	0.15831856	-0.24246463	3.8371902	0.44865286	9.013603	Walking_Watch
15:30:12.020	2.3535721	-1.7310607	6.56989	0.053529512	0.15831856	-0.24246463	3.8371902	0.44865286	9.013603	Walking_Watch
15:30:12.041	2.3535721	-1.7310607	6.56989	0.053529512	0.15831856	-0.24246463	3.8371902	0.44865286	9.013603	Walking_Watch
15:30:12.064	3.284945	-0.14844504	7.2809896	0.37484464	0.2914872	-0.14533706	3.246022	0.12573914	9.252995	Walking_Watch
15:30:12.085	3.284945	-0.14844504	7.2809896	0.37484464	0.2914872	-0.14533706	3.246022	0.12573914	9.252995	Walking_Watch
15:30:12.108	3.284945	-0.14844504	7.2809896	0.37484464	0.2914872	-0.14533706	3.246022	0.12573914	9.252995	Walking_Watch
15:30:12.132	3.284945	-0.14844504	7.2809896	0.37484464	0.2914872	-0.14533706	3.246022	0.12573914	9.252995	Walking_Watch
15:30:12.155	3.284945	-0.14844504	7.2809896	0.37484464	0.2914872	-0.14533706	3.246022	0.12573914	9.252995	Walking_Watch
15:30:12.177	3.284945	-0.14844504	7.2809896	0.37484464	0.2914872	-0.14533706	3.246022	0.12573914	9.252995	Walking_Watch
15:30:12.200	3.284945	-0.14844504	7.2809896	0.37484464	0.2914872	-0.14533706	3.246022	0.12573914	9.252995	Walking_Watch
15:30:12.222	3.284945	-0.14844504	7.2809896	0.37484464	0.2914872	-0.14533706	3.246022	0.12573914	9.252995	Walking_Watch
15:30:12.245	4.5515165	-0.37829542	9.064724	0.110339984	-0.1446706	0.06480058	3.109389	0.28991747	9.296129	Walking_Watch
15:30:12.268	4.5515165	-0.37829542	9.064724	0.110339984	-0.1446706	0.06480058	3.109389	0.28991747	9.296129	Walking_Watch
15:30:12.291	4.5515165	-0.37829542	9.064724	0.110339984	-0.1446706	0.06480058	3.109389	0.28991747	9.296129	Walking_Watch
15:30:12.313	4.5515165	-0.37829542	9.064724	0.110339984	-0.1446706	0.06480058	3.109389	0.28991747	9.296129	Walking_Watch
15:30:12.336	4.5515165	-0.37829542	9.064724	0.110339984	-0.1446706	0.06480058	3.109389	0.28991747	9.296129	Walking_Watch
15:30:12.359	4.5515165	-0.37829542	9.064724	0.110339984	-0.1446706	0.06480058	3.109389	0.28991747	9.296129	Walking_Watch
15:30:12.381	4.5515165	-0.37829542	9.064724	0.110339984	-0.1446706	0.06480058	3.109389	0.28991747	9.296129	Walking_Watch
15:30:12.404	4.5515165	-0.37829542	9.064724	0.110339984	-0.1446706	0.06480058	3.109389	0.28991747	9.296129	Walking_Watch
15:30:12.426	2.0854135	1.4054393	11.492519	0.21785226	0.83149207	0.54371893	3.4883542	0.60924935	9.144976	Walking_Watch
15:30:12.448	2.0854135	1.4054393	11.492519	0.21785226	0.83149207	0.54371893	3.4883542	0.60924935	9.144976	Walking_Watch
15:30:12.469	2.0854135	1.4054393	11.492519	0.21785226	0.83149207	0.54371893	3.4883542	0.60924935	9.144976	Walking_Watch
15:30:12.491	2.0854135	1.4054393	11.492519	0.21785226	0.83149207	0.54371893	3.4883542	0.60924935	9.144976	Walking_Watch
15:30:12.512	2.0854135	1.4054393	11.492519	0.21785226	0.83149207	0.54371893	3.4883542	0.60924935	9.144976	Walking_Watch
15:30:12.535	2.0854135	1.4054393	11.492519	0.21785226	0.83149207	0.54371893	3.4883542	0.60924935	9.144976	Walking_Watch
15:30:12.557	2.0854135	1.4054393	11.492519	0.21785226	0.83149207	0.54371893	3.4883542	0.60924935	9.144976	Walking_Watch
15:30:12.580	2.0854135	1.4054393	11.492519	0.21785226	0.83149207	0.54371893	3.4883542	0.60924935	9.144976	Walking_Watch
15:30:12.602	2.1093562	0.9529214	8.858817	0.031538364	0.025149932	0.16681507	3.08054	0.24321517	9.307066	Walking_Watch
15:30:12.624	2.1093562	0.9529214	8.858817	0.031538364	0.025149932	0.16681507	3.08054	0.24321517	9.307066	Walking_Watch
15:30:12.647	2.1093562	0.9529214	8.858817	0.031538364	0.025149932	0.16681507	3.08054	0.24321517	9.307066	Walking_Watch
15:30:12.671	2.1093562	0.9529214	8.858817	0.031538364	0.025149932	0.16681507	3.08054	0.24321517	9.307066	Walking_Watch
15:30:12.695	2.1093562	0.9529214	8.858817	0.031538364	0.025149932	0.16681507	3.08054	0.24321517	9.307066	Walking_Watch
15:30:12.717	2.1093562	0.9529214	8.858817	0.031538364	0.025149932	0.16681507	3.08054	0.24321517	9.307066	Walking_Watch
15:30:12.739	2.1093562	0.9529214	8.858817	0.031538364	0.025149932	0.16681507	3.08054	0.24321517	9.307066	Walking_Watch
15:30:12.761	2.1093562	0.9529214	8.858817	0.031538364	0.025149932	0.16681507	3.08054	0.24321517	9.307066	Walking_Watch
15:30:12.783	3.4262073	0.5219519	8.849239	-0.17065804	0.14732298	-0.061037656	3.0013416	0.100269035	9.335538	Walking_Watch
15:30:12.806	3.4262073	0.5219519	8.849239	-0.17065804	0.14732298	-0.061037656	3.0013416	0.100269035	9.335538	Walking_Watch
15:30:12.827	3.4262073	0.5219519	8.849239	-0.17065804	0.14732298	-0.061037656	3.0013416	0.100269035	9.335538	Walking_Watch
15:30:12.850	3.4262073	0.5219519	8.849239	-0.17065804	0.14732298	-0.061037656	3.0013416	0.100269035	9.335538	Walking_Watch
15:30:12.872	3.4262073	0.5219519	8.849239	-0.17065804	0.14732298	-0.061037656	3.0013416	0.100269035	9.335538	Walking_Watch
15:30:12.895	3.4262073	0.5219519	8.849239	-0.17065804	0.14732298	-0.061037656	3.0013416	0.100269035	9.335538	Walking_Watch
15:30:12.918	3.4262073	0.5219519	8.849239	-0.17065804	0.14732298	-0.061037656	3.0013416	0.100269035	9.335538	Walking_Watch
15:30:12.941	3.4262073	0.5219519	8.849239	-0.17065804	0.14732298	-0.061037656	3.0013416	0.100269035	9.335538	Walking_Watch
15:30:12.964	4.0391417	0.41181526	9.869201	-0.044819795	-0.19781588	-0.012168436	3.3400896	-0.024355859	9.220281	Walking_Watch
15:30:12.986	4.0391417	0.41181526	9.869201	-0.044819795	-0.19781588	-0.012168436	3.3400896	-0.024355859	9.220281	Walking_Watch
15:30:13.007	4.0391417	0.41181526	9.869201	-0.044819795	-0.19781588	-0.012168436	3.3400896	-0.024355859	9.220281	Walking_Watch
15:30:13.030	4.0391417	0.41181526	9.869201	-0.044819795	-0.19781588	-0.012168436	3.3400896	-0.024355859	9.220281	Walking_Watch
15:30:13.052	4.0391417	0.41181526	9.869201	-0.044819795	-0.19781588	-0.012168436	3.3400896	-0.024355859	9.220281	Walking_Watch
15:30:13.075	4.0391417	0.41181526	9.869201	-0.044819795	-0.19781588	-0.012168436	3.3400896	-0.024355859	9.220281	Walking_Watch
15:30:13.097	4.0391417	0.41181526	9.869201	-0.044819795	-0.19781588	-0.012168436	3.3400896	-0.024355859	9.220281	Walking_Watch
15:30:13.118	4.0391417	0.41181526	9.869201	-0.044819795	-0.19781588	-0.012168436	3.3400896	-0.024355859	9.220281	Walking_Watch
15:30:13.142	1.2857256	-0.0071828244	9.452597	0.11095084	-0.7622554	-0.039657373	3.0351255	-0.21871231	9.322583	Walking_Watch
15:30:13.164	1.2857256	-0.0071828244	9.452597	0.11095084	-0.7622554	-0.039657373	3.0351255	-0.21871231	9.322583	Walking_Watch
15:30:13.187	1.2857256	-0.0071828244	9.452597	0.11095084	-0.7622554	-0.039657373	3.0351255	-0.21871231	9.322583	Walking_Watch
15:30:13.210	1.2857256	-0.0071828244	9.452597	0.11095084	-0.7622554	-0.039657373	3.0351255	-0.21871231	9.322583	Walking_Watch
15:30:13.233	1.2857256	-0.0071828244	9.452597	0.11095084	-0.7622554	-0.039657373	3.0351255	-0.21871231	9.322583	Walking_Watch
15:30:13.256	1.2857256	-0.0071828244	9.452597	0.11095084	-0.7622554	-0.039657373	3.0351255	-0.21871231	9.322583	Walking_Watch
15:30:13.278	1.2857256	-0.0071828244	9.452597	0.11095084	-0.7622554	-0.039657373	3.0351255	-0.21871231	9.322583	Walking_Watch
15:30:13.299	1.2857256	-0.0071828244	9.452597	0.11095084	-0.7622554	-0.039657373	3.0351255	-0.21871231	9.322583	Walking_Watch
15:30:13.322	2.6767993	-0.82602483	8.145323	-0.21769466	-0.04876476	-0.23574512	2.8389957	-0.2069415	9.384438	Walking_Watch
15:30:13.344	2.6767993	-0.82602483	8.145323	-0.21769466	-0.04876476	-0.23574512	2.8389957	-0.2069415	9.384438	Walking_Watch
15:30:13.366	2.6767993	-0.82602483	8.145323	-0.21769466	-0.04876476	-0.23574512	2.8389957	-0.2069415	9.384438	Walking_Watch
15:30:13.388	2.6767993	-0.82602483	8.145323	-0.21769466	-0.04876476	-0.23574512	2.8389957	-0.2069415	9.384438	Walking_Watch
15:30:13.411	2.6767993	-0.82602483	8.145323	-0.21769466	-0.04876476	-0.23574512	2.8389957	-0.2069415	9.384438	Walking_Watch
15:30:13.434	2.6767993	-0.82602483	8.145323	-0.21769466	-0.04876476	-0.23574512	2.8389957	-0.2069415	9.384438	Walking_Watch
15:30:13.456	2.6767993	-0.82602483	8.145323	-0.21769466	-0.04876476	-0.23574512	2.8389957	-0.2069415	9.384438	Walking_Watch
15:30:13.480	2.6767993	-0.82602483	8.145323	-0.21769466	-0.04876476	-0.23574512	2.8389957	-0.2069415	9.384438	Walking_Watch
15:30:13.503	3.6991546	-0.43815228	8.56911	0.090181425	-0.010891116	0.033646457	2.6405373	-0.05242913	9.444321	Walking_Watch
15:30:13.526	3.6991546	-0.43815228	8.56911	0.090181425	-0.010891116	0.033646457	2.6405373	-0.05242913	9.444321	Walking_Watch
15:30:13.548	3.6991546	-0.43815228	8.56911	0.090181425	-0.010891116	0.033646457	2.6405373	-0.05242913	9.444321	Walking_Watch
15:30:13.570	3.6991546	-0.43815228	8.56911	0.090181425	-0.010891116	0.033646457	2.6405373	-0.05242913	9.444321	Walking_Watch
15:30:13.594	3.6991546	-0.43815228	8.56911	0.090181425	-0.010891116	0.033646457	2.6405373	-0.05242913	9.444321	Walking_Watch
15:30:13.616	3.6991546	-0.43815228	8.56911	0.090181425	-0.010891116	0.033646457	2.6405373	-0.05242913	9.444321	Walking_Watch
15:30:13.639	3.6991546	-0.43815228	8.56911	0.090181425	-0.010891116	0.033646457	2.6405373	-0.05242913	9.444321	Walking_Watch
15:30:13.663	3.6991546	-0.43815228	8.56911	0.090181425	-0.010891116	0.033646457	2.6405373	-0.05242913	9.444321	Walking_Watch
15:30:13.686	3.8212626	0.4070267	10.714379	0.2453412	-0.16605088	0.028759535	3.0933454	-0.07748919	9.305675	Walking_Watch
15:30:13.710	3.8212626	0.4070267	10.714379	0.2453412	-0.16605088	0.028759535	3.0933454	-0.07748919	9.305675	Walking_Watch
15:30:13.733	3.8212626	0.4070267	10.714379	0.2453412	-0.16605088	0.028759535	3.0933454	-0.07748919	9.305675	Walking_Watch
15:30:13.755	3.8212626	0.4070267	10.714379	0.2453412	-0.16605088	0.028759535	3.0933454	-0.07748919	9.305675	Walking_Watch
15:30:13.777	3.8212626	0.4070267	10.714379	0.2453412	-0.16605088	0.028759535	3.0933454	-0.07748919	9.305675	Walking_Watch
15:30:13.801	3.8212626	0.4070267	10.714379	0.2453412	-0.16605088	0.028759535	3.0933454	-0.07748919	9.305675	Walking_Watch
15:30:13.823	3.8212626	0.4070267	10.714379	0.2453412	-0.16605088	0.028759535	3.0933454	-0.07748919	9.305675	Walking_Watch
15:30:13.845	3.8212626	0.4070267	10.714379	0.2453412	-0.16605088	0.028759535	3.0933454	-0.07748919	9.305675	Walking_Watch
15:30:13.867	2.0925963	0.505192	7.798153	-0.23602061	-0.5796067	0.5272256	3.1141376	0.06711934	9.298818	Walking_Watch
15:30:13.889	2.0925963	0.505192	7.798153	-0.23602061	-0.5796067	0.5272256	3.1141376	0.06711934	9.298818	Walking_Watch
15:30:13.912	2.0925963	0.505192	7.798153	-0.23602061	-0.5796067	0.5272256	3.1141376	0.06711934	9.298818	Walking_Watch
15:30:13.935	2.0925963	0.505192	7.798153	-0.23602061	-0.5796067	0.5272256	3.1141376	0.06711934	9.298818	Walking_Watch
15:30:13.957	2.0925963	0.505192	7.798153	-0.23602061	-0.5796067	0.5272256	3.1141376	0.06711934	9.298818	Walking_Watch
15:30:13.983	2.0925963	0.505192	7.798153	-0.23602061	-0.5796067	0.5272256	3.1141376	0.06711934	9.298818	Walking_Watch
15:30:14.006	2.0925963	0.505192	7.798153	-0.23602061	-0.5796067	0.5272256	3.1141376	0.06711934	9.298818	Walking_Watch
15:30:14.029	2.0925963	0.505192	7.798153	-0.23602061	-0.5796067	0.5272256	3.1141376	0.06711934	9.298818	Walking_Watch
15:30:14.052	3.2777622	0.6368771	6.301731	0.03947961	-0.081140615	0.23584285	3.029002	0.21993002	9.324545	Walking_Watch
15:30:14.075	3.2777622	0.6368771	6.301731	0.03947961	-0.081140615	0.23584285	3.029002	0.21993002	9.324545	Walking_Watch
15:30:14.097	3.2777622	0.6368771	6.301731	0.03947961	-0.081140615	0.23584285	3.029002	0.21993002	9.324545	Walking_Watch
15:30:14.119	3.2777622	0.6368771	6.301731	0.03947961	-0.081140615	0.23584285	3.029002	0.21993002	9.324545	Walking_Watch
15:30:14.141	3.2777622	0.6368771	6.301731	0.03947961	-0.081140615	0.23584285	3.029002	0.21993002	9.324545	Walking_Watch
15:30:14.164	3.2777622	0.6368771	6.301731	0.03947961	-0.081140615	0.23584285	3.029002	0.21993002	9.324545	Walking_Watch
15:30:14.187	3.2777622	0.6368771	6.301731	0.03947961	-0.081140615	0.23584285	3.029002	0.21993002	9.324545	Walking_Watch
15:30:14.209	3.2777622	0.6368771	6.301731	0.03947961	-0.081140615	0.23584285	3.029002	0.21993002	9.324545	Walking_Watch
15:30:14.232	4.120547	0.05506832	8.561927	-0.16271678	-0.30838248	-0.23879944	2.985774	0.15191811	9.339831	Walking_Watch
15:30:14.254	4.120547	0.05506832	8.561927	-0.16271678	-0.30838248	-0.23879944	2.985774	0.15191811	9.339831	Walking_Watch
15:30:14.278	4.120547	0.05506832	8.561927	-0.16271678	-0.30838248	-0.23879944	2.985774	0.15191811	9.339831	Walking_Watch
15:30:14.300	4.120547	0.05506832	8.561927	-0.16271678	-0.30838248	-0.23879944	2.985774	0.15191811	9.339831	Walking_Watch
15:30:14.323	4.120547	0.05506832	8.561927	-0.16271678	-0.30838248	-0.23879944	2.985774	0.15191811	9.339831	Walking_Watch
15:30:14.344	4.120547	0.05506832	8.561927	-0.16271678	-0.30838248	-0.23879944	2.985774	0.15191811	9.339831	Walking_Watch
15:30:14.365	4.120547	0.05506832	8.561927	-0.16271678	-0.30838248	-0.23879944	2.985774	0.15191811	9.339831	Walking_Watch
15:30:14.388	4.120547	0.05506832	8.561927	-0.16271678	-0.30838248	-0.23879944	2.985774	0.15191811	9.339831	Walking_Watch
15:30:14.409	5.4517636	0.07901107	7.982512	0.08468364	-0.2521829	-0.4153395	3.8343432	0.2895878	9.021325	Walking_Watch
15:30:14.432	5.4517636	0.07901107	7.982512	0.08468364	-0.2521829	-0.4153395	3.8343432	0.2895878	9.021325	Walking_Watch
15:30:14.454	5.4517636	0.07901107	7.982512	0.08468364	-0.2521829	-0.4153395	3.8343432	0.2895878	9.021325	Walking_Watch
15:30:14.477	5.4517636	0.07901107	7.982512	0.08468364	-0.2521829	-0.4153395	3.8343432	0.2895878	9.021325	Walking_Watch
15:30:14.500	5.4517636	0.07901107	7.982512	0.08468364	-0.2521829	-0.4153395	3.8343432	0.2895878	9.021325	Walking_Watch
15:30:14.525	5.4517636	0.07901107	7.982512	0.08468364	-0.2521829	-0.4153395	3.8343432	0.2895878	9.021325	Walking_Watch
15:30:14.548	5.4517636	0.07901107	7.982512	0.08468364	-0.2521829	-0.4153395	3.8343432	0.2895878	9.021325	Walking_Watch
15:30:14.571	5.4517636	0.07901107	7.982512	0.08468364	-0.2521829	-0.4153395	3.8343432	0.2895878	9.021325	Walking_Watch
15:30:14.592	1.9585168	-0.52913475	7.702382	0.1928068	0.27988073	-0.2711753	3.639202	0.32778323	9.100501	Walking_Watch
15:30:14.614	1.9585168	-0.52913475	7.702382	0.1928068	0.27988073	-0.2711753	3.639202	0.32778323	9.100501	Walking_Watch
15:30:14.636	1.9585168	-0.52913475	7.702382	0.1928068	0.27988073	-0.2711753	3.639202	0.32778323	9.100501	Walking_Watch
15:30:14.658	1.9585168	-0.52913475	7.702382	0.1928068	0.27988073	-0.2711753	3.639202	0.32778323	9.100501	Walking_Watch
15:30:14.680	1.9585168	-0.52913475	7.702382	0.1928068	0.27988073	-0.2711753	3.639202	0.32778323	9.100501	Walking_Watch
15:30:14.703	1.9585168	-0.52913475	7.702382	0.1928068	0.27988073	-0.2711753	3.639202	0.32778323	9.100501	Walking_Watch
15:30:14.726	1.9585168	-0.52913475	7.702382	0.1928068	0.27988073	-0.2711753	3.639202	0.32778323	9.100501	Walking_Watch
15:30:14.750	1.9585168	-0.52913475	7.702382	0.1928068	0.27988073	-0.2711753	3.639202	0.32778323	9.100501	Walking_Watch
15:30:14.771	3.4238129	0.06464542	7.563514	0.27954966	0.39777774	-0.043322563	3.2817378	0.103827015	9.24066	Walking_Watch
15:30:14.794	3.4238129	0.06464542	7.563514	0.27954966	0.39777774	-0.043322563	3.2817378	0.103827015	9.24066	Walking_Watch
15:30:14.821	3.4238129	0.06464542	7.563514	0.27954966	0.39777774	-0.043322563	3.2817378	0.103827015	9.24066	Walking_Watch
15:30:14.843	3.4238129	0.06464542	7.563514	0.27954966	0.39777774	-0.043322563	3.2817378	0.103827015	9.24066	Walking_Watch
15:30:14.866	3.4238129	0.06464542	7.563514	0.27954966	0.39777774	-0.043322563	3.2817378	0.103827015	9.24066	Walking_Watch
15:30:14.887	3.4238129	0.06464542	7.563514	0.27954966	0.39777774	-0.043322563	3.2817378	0.103827015	9.24066	Walking_Watch
15:30:14.909	3.4238129	0.06464542	7.563514	0.27954966	0.39777774	-0.043322563	3.2817378	0.103827015	9.24066	Walking_Watch
15:30:14.931	3.4238129	0.06464542	7.563514	0.27954966	0.39777774	-0.043322563	3.2817378	0.103827015	9.24066	Walking_Watch
15:30:14.955	4.166038	-0.105348095	9.261055	0.2154088	-0.16788349	0.10023077	3.2565434	0.26976183	9.246217	Walking_Watch
15:30:14.977	4.166038	-0.105348095	9.261055	0.2154088	-0.16788349	0.10023077	3.2565434	0.26976183	9.246217	Walking_Watch
15:30:15.000	4.166038	-0.105348095	9.261055	0.2154088	-0.16788349	0.10023077	3.2565434	0.26976183	9.246217	Walking_Watch
15:30:15.022	4.166038	-0.105348095	9.261055	0.2154088	-0.16788349	0.10023077	3.2565434	0.26976183	9.246217	Walking_Watch
15:30:15.045	4.166038	-0.105348095	9.261055	0.2154088	-0.16788349	0.10023077	3.2565434	0.26976183	9.246217	Walking_Watch
15:30:15.068	4.166038	-0.105348095	9.261055	0.2154088	-0.16788349	0.10023077	3.2565434	0.26976183	9.246217	Walking_Watch
15:30:15.091	4.166038	-0.105348095	9.261055	0.2154088	-0.16788349	0.10023077	3.2565434	0.26976183	9.246217	Walking_Watch
15:30:15.115	4.166038	-0.105348095	9.261055	0.2154088	-0.16788349	0.10023077	3.2565434	0.26976183	9.246217	Walking_Watch
15:30:15.136	2.013585	1.8244374	11.368017	0.10362046	0.8583701	0.5693753	3.6399844	0.80428445	9.070501	Walking_Watch
15:30:15.157	2.013585	1.8244374	11.368017	0.10362046	0.8583701	0.5693753	3.6399844	0.80428445	9.070501	Walking_Watch
15:30:15.180	2.013585	1.8244374	11.368017	0.10362046	0.8583701	0.5693753	3.6399844	0.80428445	9.070501	Walking_Watch
15:30:15.201	2.013585	1.8244374	11.368017	0.10362046	0.8583701	0.5693753	3.6399844	0.80428445	9.070501	Walking_Watch
15:30:15.224	2.013585	1.8244374	11.368017	0.10362046	0.8583701	0.5693753	3.6399844	0.80428445	9.070501	Walking_Watch
15:30:15.245	2.013585	1.8244374	11.368017	0.10362046	0.8583701	0.5693753	3.6399844	0.80428445	9.070501	Walking_Watch
15:30:15.268	2.013585	1.8244374	11.368017	0.10362046	0.8583701	0.5693753	3.6399844	0.80428445	9.070501	Walking_Watch
15:30:15.290	2.013585	1.8244374	11.368017	0.10362046	0.8583701	0.5693753	3.6399844	0.80428445	9.070501	Walking_Watch
15:30:15.312	2.482863	1.1612233	7.5443597	0.085905366	-0.27478492	0.20224527	3.3253086	0.56816787	9.208142	Walking_Watch
15:30:15.335	2.482863	1.1612233	7.5443597	0.085905366	-0.27478492	0.20224527	3.3253086	0.56816787	9.208142	Walking_Watch
15:30:15.360	2.482863	1.1612233	7.5443597	0.085905366	-0.27478492	0.20224527	3.3253086	0.56816787	9.208142	Walking_Watch
15:30:15.382	2.482863	1.1612233	7.5443597	0.085905366	-0.27478492	0.20224527	3.3253086	0.56816787	9.208142	Walking_Watch
15:30:15.404	2.482863	1.1612233	7.5443597	0.085905366	-0.27478492	0.20224527	3.3253086	0.56816787	9.208142	Walking_Watch
15:30:15.426	2.482863	1.1612233	7.5443597	0.085905366	-0.27478492	0.20224527	3.3253086	0.56816787	9.208142	Walking_Watch
15:30:15.447	2.482863	1.1612233	7.5443597	0.085905366	-0.27478492	0.20224527	3.3253086	0.56816787	9.208142	Walking_Watch
15:30:15.469	2.482863	1.1612233	7.5443597	0.085905366	-0.27478492	0.20224527	3.3253086	0.56816787	9.208142	Walking_Watch
15:30:15.491	3.677606	0.6560313	9.320911	-0.22197072	0.28476766	-0.10501995	3.1936412	0.3960836	9.263593	Walking_Watch
15:30:15.514	3.677606	0.6560313	9.320911	-0.22197072	0.28476766	-0.10501995	3.1936412	0.3960836	9.263593	Walking_Watch
15:30:15.536	3.677606	0.6560313	9.320911	-0.22197072	0.28476766	-0.10501995	3.1936412	0.3960836	9.263593	Walking_Watch
15:30:15.557	3.677606	0.6560313	9.320911	-0.22197072	0.28476766	-0.10501995	3.1936412	0.3960836	9.263593	Walking_Watch
15:30:15.580	3.677606	0.6560313	9.320911	-0.22197072	0.28476766	-0.10501995	3.1936412	0.3960836	9.263593	Walking_Watch
15:30:15.603	3.677606	0.6560313	9.320911	-0.22197072	0.28476766	-0.10501995	3.1936412	0.3960836	9.263593	Walking_Watch
15:30:15.626	3.677606	0.6560313	9.320911	-0.22197072	0.28476766	-0.10501995	3.1936412	0.3960836	9.263593	Walking_Watch
15:30:15.649	3.677606	0.6560313	9.320911	-0.22197072	0.28476766	-0.10501995	3.1936412	0.3960836	9.263593	Walking_Watch
15:30:15.672	4.575459	0.7972935	9.07909	-0.30565923	-0.17154868	-0.022553144	3.5432954	0.36026525	9.137047	Walking_Watch
15:30:15.693	4.575459	0.7972935	9.07909	-0.30565923	-0.17154868	-0.022553144	3.5432954	0.36026525	9.137047	Walking_Watch
15:30:15.714	4.575459	0.7972935	9.07909	-0.30565923	-0.17154868	-0.022553144	3.5432954	0.36026525	9.137047	Walking_Watch
15:30:15.736	4.575459	0.7972935	9.07909	-0.30565923	-0.17154868	-0.022553144	3.5432954	0.36026525	9.137047	Walking_Watch
15:30:15.758	4.575459	0.7972935	9.07909	-0.30565923	-0.17154868	-0.022553144	3.5432954	0.36026525	9.137047	Walking_Watch
15:30:15.780	4.575459	0.7972935	9.07909	-0.30565923	-0.17154868	-0.022553144	3.5432954	0.36026525	9.137047	Walking_Watch
15:30:15.802	4.575459	0.7972935	9.07909	-0.30565923	-0.17154868	-0.022553144	3.5432954	0.36026525	9.137047	Walking_Watch
15:30:15.825	4.575459	0.7972935	9.07909	-0.30565923	-0.17154868	-0.022553144	3.5432954	0.36026525	9.137047	Walking_Watch
15:30:15.848	2.004008	0.6751855	12.253899	-0.15660813	-0.049986493	-0.3328727	3.604999	0.115934655	9.119261	Walking_Watch
15:30:15.871	2.004008	0.6751855	12.253899	-0.15660813	-0.049986493	-0.3328727	3.604999	0.115934655	9.119261	Walking_Watch
15:30:15.893	2.004008	0.6751855	12.253899	-0.15660813	-0.049986493	-0.3328727	3.604999	0.115934655	9.119261	Walking_Watch
15:30:15.916	2.004008	0.6751855	12.253899	-0.15660813	-0.049986493	-0.3328727	3.604999	0.115934655	9.119261	Walking_Watch
15:30:15.937	2.004008	0.6751855	12.253899	-0.15660813	-0.049986493	-0.3328727	3.604999	0.115934655	9.119261	Walking_Watch
15:30:15.959	2.004008	0.6751855	12.253899	-0.15660813	-0.049986493	-0.3328727	3.604999	0.115934655	9.119261	Walking_Watch
15:30:15.982	2.004008	0.6751855	12.253899	-0.15660813	-0.049986493	-0.3328727	3.604999	0.115934655	9.119261	Walking_Watch
15:30:16.005	2.004008	0.6751855	12.253899	-0.15660813	-0.049986493	-0.3328727	3.604999	0.115934655	9.119261	Walking_Watch
15:30:16.026	2.4948344	-0.5123748	9.308941	-0.47792324	0.037367236	-0.22413868	3.4830544	0.14274128	9.16615	Walking_Watch
15:30:16.048	2.4948344	-0.5123748	9.308941	-0.47792324	0.037367236	-0.22413868	3.4830544	0.14274128	9.16615	Walking_Watch
15:30:16.071	2.4948344	-0.5123748	9.308941	-0.47792324	0.037367236	-0.22413868	3.4830544	0.14274128	9.16615	Walking_Watch
15:30:16.094	2.4948344	-0.5123748	9.308941	-0.47792324	0.037367236	-0.22413868	3.4830544	0.14274128	9.16615	Walking_Watch
15:30:16.116	2.4948344	-0.5123748	9.308941	-0.47792324	0.037367236	-0.22413868	3.4830544	0.14274128	9.16615	Walking_Watch
15:30:16.139	2.4948344	-0.5123748	9.308941	-0.47792324	0.037367236	-0.22413868	3.4830544	0.14274128	9.16615	Walking_Watch
15:30:16.160	2.4948344	-0.5123748	9.308941	-0.47792324	0.037367236	-0.22413868	3.4830544	0.14274128	9.16615	Walking_Watch
15:30:16.184	2.4948344	-0.5123748	9.308941	-0.47792324	0.037367236	-0.22413868	3.4830544	0.14274128	9.16615	Walking_Watch
15:30:16.206	3.6201434	0.34477556	9.126976	0.049253453	0.18397489	0.12649798	3.3376007	0.18701778	9.219317	Walking_Watch
15:30:16.227	3.6201434	0.34477556	9.126976	0.049253453	0.18397489	0.12649798	3.3376007	0.18701778	9.219317	Walking_Watch
15:30:16.249	3.6201434	0.34477556	9.126976	0.049253453	0.18397489	0.12649798	3.3376007	0.18701778	9.219317	Walking_Watch
15:30:16.270	3.6201434	0.34477556	9.126976	0.049253453	0.18397489	0.12649798	3.3376007	0.18701778	9.219317	Walking_Watch
15:30:16.292	3.6201434	0.34477556	9.126976	0.049253453	0.18397489	0.12649798	3.3376007	0.18701778	9.219317	Walking_Watch
15:30:16.315	3.6201434	0.34477556	9.126976	0.049253453	0.18397489	0.12649798	3.3376007	0.18701778	9.219317	Walking_Watch
15:30:16.338	3.6201434	0.34477556	9.126976	0.049253453	0.18397489	0.12649798	3.3376007	0.18701778	9.219317	Walking_Watch
15:30:16.359	3.6201434	0.34477556	9.126976	0.049253453	0.18397489	0.12649798	3.3376007	0.18701778	9.219317	Walking_Watch
15:30:16.382	4.2546263	0.2370332	10.187639	0.37056857	0.00010445796	0.10023077	3.4646845	0.3193293	9.168661	Walking_Watch
15:30:16.405	4.2546263	0.2370332	10.187639	0.37056857	0.00010445796	0.10023077	3.4646845	0.3193293	9.168661	Walking_Watch
15:30:16.427	4.2546263	0.2370332	10.187639	0.37056857	0.00010445796	0.10023077	3.4646845	0.3193293	9.168661	Walking_Watch
15:30:16.451	4.2546263	0.2370332	10.187639	0.37056857	0.00010445796	0.10023077	3.4646845	0.3193293	9.168661	Walking_Watch
15:30:16.473	4.2546263	0.2370332	10.187639	0.37056857	0.00010445796	0.10023077	3.4646845	0.3193293	9.168661	Walking_Watch
15:30:16.495	4.2546263	0.2370332	10.187639	0.37056857	0.00010445796	0.10023077	3.4646845	0.3193293	9.168661	Walking_Watch
15:30:16.517	4.2546263	0.2370332	10.187639	0.37056857	0.00010445796	0.10023077	3.4646845	0.3193293	9.168661	Walking_Watch
15:30:16.541	4.2546263	0.2370332	10.187639	0.37056857	0.00010445796	0.10023077	3.4646845	0.3193293	9.168661	Walking_Watch
15:30:16.563	1.908237	1.5347302	10.874796	-0.40400854	0.06363445	0.71720463	3.5063658	0.6575937	9.134732	Walking_Watch
15:30:16.588	1.908237	1.5347302	10.874796	-0.40400854	0.06363445	0.71720463	3.5063658	0.6575937	9.134732	Walking_Watch
15:30:16.611	1.908237	1.5347302	10.874796	-0.40400854	0.06363445	0.71720463	3.5063658	0.6575937	9.134732	Walking_Watch
15:30:16.634	1.908237	1.5347302	10.874796	-0.40400854	0.06363445	0.71720463	3.5063658	0.6575937	9.134732	Walking_Watch
15:30:16.656	1.908237	1.5347302	10.874796	-0.40400854	0.06363445	0.71720463	3.5063658	0.6575937	9.134732	Walking_Watch
15:30:16.679	1.908237	1.5347302	10.874796	-0.40400854	0.06363445	0.71720463	3.5063658	0.6575937	9.134732	Walking_Watch
15:30:16.702	1.908237	1.5347302	10.874796	-0.40400854	0.06363445	0.71720463	3.5063658	0.6575937	9.134732	Walking_Watch
15:30:16.724	1.908237	1.5347302	10.874796	-0.40400854	0.06363445	0.71720463	3.5063658	0.6575937	9.134732	Walking_Watch
15:30:16.748	3.0215747	0.29689008	6.014418	0.1695939	-0.36336035	0.09228952	3.6991594	0.60716146	9.061895	Walking_Watch
15:30:16.770	3.0215747	0.29689008	6.014418	0.1695939	-0.36336035	0.09228952	3.6991594	0.60716146	9.061895	Walking_Watch
15:30:16.791	3.0215747	0.29689008	6.014418	0.1695939	-0.36336035	0.09228952	3.6991594	0.60716146	9.061895	Walking_Watch
15:30:16.813	3.0215747	0.29689008	6.014418	0.1695939	-0.36336035	0.09228952	3.6991594	0.60716146	9.061895	Walking_Watch
15:30:16.835	3.0215747	0.29689008	6.014418	0.1695939	-0.36336035	0.09228952	3.6991594	0.60716146	9.061895	Walking_Watch
15:30:16.858	3.0215747	0.29689008	6.014418	0.1695939	-0.36336035	0.09228952	3.6991594	0.60716146	9.061895	Walking_Watch
15:30:16.881	3.0215747	0.29689008	6.014418	0.1695939	-0.36336035	0.09228952	3.6991594	0.60716146	9.061895	Walking_Watch
15:30:16.904	3.0215747	0.29689008	6.014418	0.1695939	-0.36336035	0.09228952	3.6991594	0.60716146	9.061895	Walking_Watch
15:30:16.926	5.025583	0.84278476	9.002473	-0.034435086	-0.31204766	-0.32370973	3.5710046	0.41490886	9.123933	Walking_Watch
15:30:16.949	5.025583	0.84278476	9.002473	-0.034435086	-0.31204766	-0.32370973	3.5710046	0.41490886	9.123933	Walking_Watch
15:30:16.972	5.025583	0.84278476	9.002473	-0.034435086	-0.31204766	-0.32370973	3.5710046	0.41490886	9.123933	Walking_Watch
15:30:16.995	5.025583	0.84278476	9.002473	-0.034435086	-0.31204766	-0.32370973	3.5710046	0.41490886	9.123933	Walking_Watch
15:30:17.016	5.025583	0.84278476	9.002473	-0.034435086	-0.31204766	-0.32370973	3.5710046	0.41490886	9.123933	Walking_Watch
15:30:17.037	5.025583	0.84278476	9.002473	-0.034435086	-0.31204766	-0.32370973	3.5710046	0.41490886	9.123933	Walking_Watch
15:30:17.059	5.025583	0.84278476	9.002473	-0.034435086	-0.31204766	-0.32370973	3.5710046	0.41490886	9.123933	Walking_Watch
15:30:17.084	5.025583	0.84278476	9.002473	-0.034435086	-0.31204766	-0.32370973	3.5710046	0.41490886	9.123933	Walking_Watch
15:30:17.106	6.2059603	0.023942748	8.080677	-0.10651718	-0.6437475	-0.41167432	4.406199	0.7985351	8.724569	Walking_Watch
15:30:17.128	6.2059603	0.023942748	8.080677	-0.10651718	-0.6437475	-0.41167432	4.406199	0.7985351	8.724569	Walking_Watch
15:30:17.151	6.2059603	0.023942748	8.080677	-0.10651718	-0.6437475	-0.41167432	4.406199	0.7985351	8.724569	Walking_Watch
15:30:17.174	6.2059603	0.023942748	8.080677	-0.10651718	-0.6437475	-0.41167432	4.406199	0.7985351	8.724569	Walking_Watch
15:30:17.197	6.2059603	0.023942748	8.080677	-0.10651718	-0.6437475	-0.41167432	4.406199	0.7985351	8.724569	Walking_Watch
15:30:17.220	6.2059603	0.023942748	8.080677	-0.10651718	-0.6437475	-0.41167432	4.406199	0.7985351	8.724569	Walking_Watch
15:30:17.241	6.2059603	0.023942748	8.080677	-0.10651718	-0.6437475	-0.41167432	4.406199	0.7985351	8.724569	Walking_Watch
15:30:17.264	6.2059603	0.023942748	8.080677	-0.10651718	-0.6437475	-0.41167432	4.406199	0.7985351	8.724569	Walking_Watch
15:30:17.286	3.1939626	-0.33519846	6.6704497	0.42676818	-0.24790683	-0.55828196	4.2786984	1.2432312	8.735988	Walking_Watch
15:30:17.308	3.1939626	-0.33519846	6.6704497	0.42676818	-0.24790683	-0.55828196	4.2786984	1.2432312	8.735988	Walking_Watch
15:30:17.330	3.1939626	-0.33519846	6.6704497	0.42676818	-0.24790683	-0.55828196	4.2786984	1.2432312	8.735988	Walking_Watch
15:30:17.352	3.1939626	-0.33519846	6.6704497	0.42676818	-0.24790683	-0.55828196	4.2786984	1.2432312	8.735988	Walking_Watch
15:30:17.375	3.1939626	-0.33519846	6.6704497	0.42676818	-0.24790683	-0.55828196	4.2786984	1.2432312	8.735988	Walking_Watch
15:30:17.398	3.1939626	-0.33519846	6.6704497	0.42676818	-0.24790683	-0.55828196	4.2786984	1.2432312	8.735988	Walking_Watch
15:30:17.422	3.1939626	-0.33519846	6.6704497	0.42676818	-0.24790683	-0.55828196	4.2786984	1.2432312	8.735988	Walking_Watch
15:30:17.444	3.1939626	-0.33519846	6.6704497	0.42676818	-0.24790683	-0.55828196	4.2786984	1.2432312	8.735988	Walking_Watch
15:30:17.467	4.4916596	0.5243462	7.063111	0.18975246	-0.15749878	-0.24185377	4.302092	1.0532959	8.749453	Walking_Watch
15:30:17.488	4.4916596	0.5243462	7.063111	0.18975246	-0.15749878	-0.24185377	4.302092	1.0532959	8.749453	Walking_Watch
15:30:17.512	4.4916596	0.5243462	7.063111	0.18975246	-0.15749878	-0.24185377	4.302092	1.0532959	8.749453	Walking_Watch
15:30:17.540	4.4916596	0.5243462	7.063111	0.18975246	-0.15749878	-0.24185377	4.302092	1.0532959	8.749453	Walking_Watch
15:30:17.562	4.4916596	0.5243462	7.063111	0.18975246	-0.15749878	-0.24185377	4.302092	1.0532959	8.749453	Walking_Watch
15:30:17.584	4.4916596	0.5243462	7.063111	0.18975246	-0.15749878	-0.24185377	4.302092	1.0532959	8.749453	Walking_Watch
15:30:17.605	4.4916596	0.5243462	7.063111	0.18975246	-0.15749878	-0.24185377	4.302092	1.0532959	8.749453	Walking_Watch
15:30:17.627	4.4916596	0.5243462	7.063111	0.18975246	-0.15749878	-0.24185377	4.302092	1.0532959	8.749453	Walking_Watch
15:30:17.650	5.97611	0.9601042	7.84125	0.31070375	-0.47270525	-0.021331415	4.511514	1.1889324	8.625719	Walking_Watch
15:30:17.671	5.97611	0.9601042	7.84125	0.31070375	-0.47270525	-0.021331415	4.511514	1.1889324	8.625719	Walking_Watch
15:30:17.693	5.97611	0.9601042	7.84125	0.31070375	-0.47270525	-0.021331415	4.511514	1.1889324	8.625719	Walking_Watch
15:30:17.715	5.97611	0.9601042	7.84125	0.31070375	-0.47270525	-0.021331415	4.511514	1.1889324	8.625719	Walking_Watch
15:30:17.737	5.97611	0.9601042	7.84125	0.31070375	-0.47270525	-0.021331415	4.511514	1.1889324	8.625719	Walking_Watch
15:30:17.761	5.97611	0.9601042	7.84125	0.31070375	-0.47270525	-0.021331415	4.511514	1.1889324	8.625719	Walking_Watch
15:30:17.782	5.97611	0.9601042	7.84125	0.31070375	-0.47270525	-0.021331415	4.511514	1.1889324	8.625719	Walking_Watch
15:30:17.804	5.97611	0.9601042	7.84125	0.31070375	-0.47270525	-0.021331415	4.511514	1.1889324	8.625719	Walking_Watch
15:30:17.826	3.6464806	3.172414	12.376006	0.13843977	0.84432024	0.43803924	4.9596004	1.2100269	8.373084	Walking_Watch
15:30:17.847	3.6464806	3.172414	12.376006	0.13843977	0.84432024	0.43803924	4.9596004	1.2100269	8.373084	Walking_Watch
15:30:17.869	3.6464806	3.172414	12.376006	0.13843977	0.84432024	0.43803924	4.9596004	1.2100269	8.373084	Walking_Watch
15:30:17.892	3.6464806	3.172414	12.376006	0.13843977	0.84432024	0.43803924	4.9596004	1.2100269	8.373084	Walking_Watch
15:30:17.914	3.6464806	3.172414	12.376006	0.13843977	0.84432024	0.43803924	4.9596004	1.2100269	8.373084	Walking_Watch
15:30:17.935	3.6464806	3.172414	12.376006	0.13843977	0.84432024	0.43803924	4.9596004	1.2100269	8.373084	Walking_Watch
15:30:17.958	3.6464806	3.172414	12.376006	0.13843977	0.84432024	0.43803924	4.9596004	1.2100269	8.373084	Walking_Watch
15:30:17.982	3.6464806	3.172414	12.376006	0.13843977	0.84432024	0.43803924	4.9596004	1.2100269	8.373084	Walking_Watch
15:30:18.004	3.981679	1.1875603	7.0798707	0.3241428	0.110671066	0.520506	5.026382	1.2617786	8.325488	Walking_Watch
15:30:18.025	3.981679	1.1875603	7.0798707	0.3241428	0.110671066	0.520506	5.026382	1.2617786	8.325488	Walking_Watch
15:30:18.047	3.981679	1.1875603	7.0798707	0.3241428	0.110671066	0.520506	5.026382	1.2617786	8.325488	Walking_Watch
15:30:18.069	3.981679	1.1875603	7.0798707	0.3241428	0.110671066	0.520506	5.026382	1.2617786	8.325488	Walking_Watch
15:30:18.092	3.981679	1.1875603	7.0798707	0.3241428	0.110671066	0.520506	5.026382	1.2617786	8.325488	Walking_Watch
15:30:18.113	3.981679	1.1875603	7.0798707	0.3241428	0.110671066	0.520506	5.026382	1.2617786	8.325488	Walking_Watch
15:30:18.136	3.981679	1.1875603	7.0798707	0.3241428	0.110671066	0.520506	5.026382	1.2617786	8.325488	Walking_Watch
15:30:18.158	3.981679	1.1875603	7.0798707	0.3241428	0.110671066	0.520506	5.026382	1.2617786	8.325488	Walking_Watch
15:30:18.180	5.253039	2.152453	6.672844	-0.09429988	0.19191614	0.001881465	5.1469755	1.6642203	8.179814	Walking_Watch
15:30:18.204	5.253039	2.152453	6.672844	-0.09429988	0.19191614	0.001881465	5.1469755	1.6642203	8.179814	Walking_Watch
15:30:18.226	5.253039	2.152453	6.672844	-0.09429988	0.19191614	0.001881465	5.1469755	1.6642203	8.179814	Walking_Watch
15:30:18.249	5.253039	2.152453	6.672844	-0.09429988	0.19191614	0.001881465	5.1469755	1.6642203	8.179814	Walking_Watch
15:30:18.271	5.253039	2.152453	6.672844	-0.09429988	0.19191614	0.001881465	5.1469755	1.6642203	8.179814	Walking_Watch
15:30:18.294	5.253039	2.152453	6.672844	-0.09429988	0.19191614	0.001881465	5.1469755	1.6642203	8.179814	Walking_Watch
15:30:18.318	5.253039	2.152453	6.672844	-0.09429988	0.19191614	0.001881465	5.1469755	1.6642203	8.179814	Walking_Watch
15:30:18.341	5.253039	2.152453	6.672844	-0.09429988	0.19191614	0.001881465	5.1469755	1.6642203	8.179814	Walking_Watch
15:30:18.362	7.0535336	1.8627458	8.085466	-0.1553864	-0.41039696	0.1472674	5.427944	1.5234828	8.024137	Walking_Watch
15:30:18.384	7.0535336	1.8627458	8.085466	-0.1553864	-0.41039696	0.1472674	5.427944	1.5234828	8.024137	Walking_Watch
15:30:18.405	7.0535336	1.8627458	8.085466	-0.1553864	-0.41039696	0.1472674	5.427944	1.5234828	8.024137	Walking_Watch
15:30:18.427	7.0535336	1.8627458	8.085466	-0.1553864	-0.41039696	0.1472674	5.427944	1.5234828	8.024137	Walking_Watch
15:30:18.450	7.0535336	1.8627458	8.085466	-0.1553864	-0.41039696	0.1472674	5.427944	1.5234828	8.024137	Walking_Watch
15:30:18.473	7.0535336	1.8627458	8.085466	-0.1553864	-0.41039696	0.1472674	5.427944	1.5234828	8.024137	Walking_Watch
15:30:18.496	7.0535336	1.8627458	8.085466	-0.1553864	-0.41039696	0.1472674	5.427944	1.5234828	8.024137	Walking_Watch
15:30:18.518	7.0535336	1.8627458	8.085466	-0.1553864	-0.41039696	0.1472674	5.427944	1.5234828	8.024137	Walking_Watch
15:30:18.541	4.182798	-1.4293821	6.5220046	-0.37590876	-0.7720292	-0.2638449	5.111635	0.67603713	8.341732	Walking_Watch
15:30:18.564	4.182798	-1.4293821	6.5220046	-0.37590876	-0.7720292	-0.2638449	5.111635	0.67603713	8.341732	Walking_Watch
15:30:18.585	4.182798	-1.4293821	6.5220046	-0.37590876	-0.7720292	-0.2638449	5.111635	0.67603713	8.341732	Walking_Watch
15:30:18.607	4.182798	-1.4293821	6.5220046	-0.37590876	-0.7720292	-0.2638449	5.111635	0.67603713	8.341732	Walking_Watch
15:30:18.628	4.182798	-1.4293821	6.5220046	-0.37590876	-0.7720292	-0.2638449	5.111635	0.67603713	8.341732	Walking_Watch
15:30:18.651	4.182798	-1.4293821	6.5220046	-0.37590876	-0.7720292	-0.2638449	5.111635	0.67603713	8.341732	Walking_Watch
15:30:18.673	4.182798	-1.4293821	6.5220046	-0.37590876	-0.7720292	-0.2638449	5.111635	0.67603713	8.341732	Walking_Watch
15:30:18.695	4.182798	-1.4293821	6.5220046	-0.37590876	-0.7720292	-0.2638449	5.111635	0.67603713	8.341732	Walking_Watch
15:30:18.718	4.0918155	0.29689008	6.8260775	0.09506834	-0.04754303	-0.3786876	4.73625	0.40719798	8.577439	Walking_Watch
15:30:18.741	4.0918155	0.29689008	6.8260775	0.09506834	-0.04754303	-0.3786876	4.73625	0.40719798	8.577439	Walking_Watch
15:30:18.764	4.0918155	0.29689008	6.8260775	0.09506834	-0.04754303	-0.3786876	4.73625	0.40719798	8.577439	Walking_Watch
15:30:18.787	4.0918155	0.29689008	6.8260775	0.09506834	-0.04754303	-0.3786876	4.73625	0.40719798	8.577439	Walking_Watch
15:30:18.808	4.0918155	0.29689008	6.8260775	0.09506834	-0.04754303	-0.3786876	4.73625	0.40719798	8.577439	Walking_Watch
15:30:18.831	4.0918155	0.29689008	6.8260775	0.09506834	-0.04754303	-0.3786876	4.73625	0.40719798	8.577439	Walking_Watch
15:30:18.854	4.0918155	0.29689008	6.8260775	0.09506834	-0.04754303	-0.3786876	4.73625	0.40719798	8.577439	Walking_Watch
15:30:18.876	4.0918155	0.29689008	6.8260775	0.09506834	-0.04754303	-0.3786876	4.73625	0.40719798	8.577439	Walking_Watch
15:30:18.898	5.8755503	0.21309046	8.109408	0.13660719	0.0037696494	0.058081064	4.382292	0.6534721	8.748649	Walking_Watch
15:30:18.920	5.8755503	0.21309046	8.109408	0.13660719	0.0037696494	0.058081064	4.382292	0.6534721	8.748649	Walking_Watch
15:30:18.941	5.8755503	0.21309046	8.109408	0.13660719	0.0037696494	0.058081064	4.382292	0.6534721	8.748649	Walking_Watch
15:30:18.964	5.8755503	0.21309046	8.109408	0.13660719	0.0037696494	0.058081064	4.382292	0.6534721	8.748649	Walking_Watch
15:30:18.985	5.8755503	0.21309046	8.109408	0.13660719	0.0037696494	0.058081064	4.382292	0.6534721	8.748649	Walking_Watch
15:30:19.007	5.8755503	0.21309046	8.109408	0.13660719	0.0037696494	0.058081064	4.382292	0.6534721	8.748649	Walking_Watch
15:30:19.029	5.8755503	0.21309046	8.109408	0.13660719	0.0037696494	0.058081064	4.382292	0.6534721	8.748649	Walking_Watch
15:30:19.051	5.8755503	0.21309046	8.109408	0.13660719	0.0037696494	0.058081064	4.382292	0.6534721	8.748649	Walking_Watch
15:30:19.072	5.8755503	0.21309046	8.109408	0.13660719	0.0037696494	0.058081064	4.382292	0.6534721	8.748649	Walking_Watch
15:30:19.097	5.5954204	1.498816	9.3280945	0.5898692	-0.550896	0.078850485	4.766233	1.0202107	8.509557	Walking_Watch
15:30:19.120	5.5954204	1.498816	9.3280945	0.5898692	-0.550896	0.078850485	4.766233	1.0202107	8.509557	Walking_Watch
15:30:19.141	5.5954204	1.498816	9.3280945	0.5898692	-0.550896	0.078850485	4.766233	1.0202107	8.509557	Walking_Watch
15:30:19.163	5.5954204	1.498816	9.3280945	0.5898692	-0.550896	0.078850485	4.766233	1.0202107	8.509557	Walking_Watch
15:30:19.185	5.5954204	1.498816	9.3280945	0.5898692	-0.550896	0.078850485	4.766233	1.0202107	8.509557	Walking_Watch
15:30:19.207	5.5954204	1.498816	9.3280945	0.5898692	-0.550896	0.078850485	4.766233	1.0202107	8.509557	Walking_Watch
15:30:19.230	5.5954204	1.498816	9.3280945	0.5898692	-0.550896	0.078850485	4.766233	1.0202107	8.509557	Walking_Watch
15:30:19.252	5.5954204	1.498816	9.3280945	0.5898692	-0.550896	0.078850485	4.766233	1.0202107	8.509557	Walking_Watch
15:30:19.276	4.0726614	0.85236186	6.359194	0.33330578	0.09967549	0.19308229	4.672236	0.96644795	8.56776	Walking_Watch
15:30:19.298	4.0726614	0.85236186	6.359194	0.33330578	0.09967549	0.19308229	4.672236	0.96644795	8.56776	Walking_Watch
15:30:19.325	4.0726614	0.85236186	6.359194	0.33330578	0.09967549	0.19308229	4.672236	0.96644795	8.56776	Walking_Watch
15:30:19.348	4.0726614	0.85236186	6.359194	0.33330578	0.09967549	0.19308229	4.672236	0.96644795	8.56776	Walking_Watch
15:30:19.370	4.0726614	0.85236186	6.359194	0.33330578	0.09967549	0.19308229	4.672236	0.96644795	8.56776	Walking_Watch
15:30:19.392	4.0726614	0.85236186	6.359194	0.33330578	0.09967549	0.19308229	4.672236	0.96644795	8.56776	Walking_Watch
15:30:19.414	4.0726614	0.85236186	6.359194	0.33330578	0.09967549	0.19308229	4.672236	0.96644795	8.56776	Walking_Watch
15:30:19.436	5.0591025	1.1779832	6.689604	-0.20853168	0.25178096	0.07457443	4.567149	0.8613095	8.635373	Walking_Watch
15:30:19.458	5.0591025	1.1779832	6.689604	-0.20853168	0.25178096	0.07457443	4.567149	0.8613095	8.635373	Walking_Watch
15:30:19.480	5.0591025	1.1779832	6.689604	-0.20853168	0.25178096	0.07457443	4.567149	0.8613095	8.635373	Walking_Watch
15:30:19.502	5.0591025	1.1779832	6.689604	-0.20853168	0.25178096	0.07457443	4.567149	0.8613095	8.635373	Walking_Watch
15:30:19.525	5.0591025	1.1779832	6.689604	-0.20853168	0.25178096	0.07457443	4.567149	0.8613095	8.635373	Walking_Watch
15:30:19.548	5.0591025	1.1779832	6.689604	-0.20853168	0.25178096	0.07457443	4.567149	0.8613095	8.635373	Walking_Watch
15:30:19.570	5.0591025	1.1779832	6.689604	-0.20853168	0.25178096	0.07457443	4.567149	0.8613095	8.635373	Walking_Watch
15:30:19.591	5.0591025	1.1779832	6.689604	-0.20853168	0.25178096	0.07457443	4.567149	0.8613095	8.635373	Walking_Watch
15:30:19.612	5.0591025	1.1779832	6.689604	-0.20853168	0.25178096	0.07457443	4.567149	0.8613095	8.635373	Walking_Watch
15:30:19.635	5.0758624	1.9633054	8.0711	0.024818843	-0.15810964	0.001881465	4.8247986	0.6700765	8.511326	Walking_Watch
15:30:19.657	5.0758624	1.9633054	8.0711	0.024818843	-0.15810964	0.001881465	4.8247986	0.6700765	8.511326	Walking_Watch
15:30:19.678	5.0758624	1.9633054	8.0711	0.024818843	-0.15810964	0.001881465	4.8247986	0.6700765	8.511326	Walking_Watch
15:30:19.700	5.0758624	1.9633054	8.0711	0.024818843	-0.15810964	0.001881465	4.8247986	0.6700765	8.511326	Walking_Watch
15:30:19.721	5.0758624	1.9633054	8.0711	0.024818843	-0.15810964	0.001881465	4.8247986	0.6700765	8.511326	Walking_Watch
15:30:19.743	5.0758624	1.9633054	8.0711	0.024818843	-0.15810964	0.001881465	4.8247986	0.6700765	8.511326	Walking_Watch
15:30:19.766	5.0758624	1.9633054	8.0711	0.024818843	-0.15810964	0.001881465	4.8247986	0.6700765	8.511326	Walking_Watch
15:30:19.791	5.0758624	1.9633054	8.0711	0.024818843	-0.15810964	0.001881465	4.8247986	0.6700765	8.511326	Walking_Watch
15:30:19.813	3.4956412	-0.2561874	13.111049	-0.50602305	0.93961525	-0.09341352	5.047179	0.5840096	8.387804	Walking_Watch
15:30:19.836	3.4956412	-0.2561874	13.111049	-0.50602305	0.93961525	-0.09341352	5.047179	0.5840096	8.387804	Walking_Watch
15:30:19.859	3.4956412	-0.2561874	13.111049	-0.50602305	0.93961525	-0.09341352	5.047179	0.5840096	8.387804	Walking_Watch
15:30:19.883	3.4956412	-0.2561874	13.111049	-0.50602305	0.93961525	-0.09341352	5.047179	0.5840096	8.387804	Walking_Watch
15:30:19.905	3.4956412	-0.2561874	13.111049	-0.50602305	0.93961525	-0.09341352	5.047179	0.5840096	8.387804	Walking_Watch
15:30:19.928	3.4956412	-0.2561874	13.111049	-0.50602305	0.93961525	-0.09341352	5.047179	0.5840096	8.387804	Walking_Watch
15:30:19.949	3.4956412	-0.2561874	13.111049	-0.50602305	0.93961525	-0.09341352	5.047179	0.5840096	8.387804	Walking_Watch
15:30:19.971	3.4956412	-0.2561874	13.111049	-0.50602305	0.93961525	-0.09341352	5.047179	0.5840096	8.387804	Walking_Watch
15:30:19.994	3.4573328	-0.5219519	6.6848154	-0.44860172	-0.18620944	-0.23818858	4.59586	0.0017732934	8.663049	Walking_Watch
15:30:20.016	3.4573328	-0.5219519	6.6848154	-0.44860172	-0.18620944	-0.23818858	4.59586	0.0017732934	8.663049	Walking_Watch
15:30:20.037	3.4573328	-0.5219519	6.6848154	-0.44860172	-0.18620944	-0.23818858	4.59586	0.0017732934	8.663049	Walking_Watch
15:30:20.058	3.4573328	-0.5219519	6.6848154	-0.44860172	-0.18620944	-0.23818858	4.59586	0.0017732934	8.663049	Walking_Watch
15:30:20.080	3.4573328	-0.5219519	6.6848154	-0.44860172	-0.18620944	-0.23818858	4.59586	0.0017732934	8.663049	Walking_Watch
15:30:20.102	3.4573328	-0.5219519	6.6848154	-0.44860172	-0.18620944	-0.23818858	4.59586	0.0017732934	8.663049	Walking_Watch
15:30:20.124	3.4573328	-0.5219519	6.6848154	-0.44860172	-0.18620944	-0.23818858	4.59586	0.0017732934	8.663049	Walking_Watch
15:30:20.146	3.4573328	-0.5219519	6.6848154	-0.44860172	-0.18620944	-0.23818858	4.59586	0.0017732934	8.663049	Walking_Watch
15:30:20.168	4.8843207	-0.22266756	8.461368	-0.056426235	0.32874995	0.020207422	4.3592687	0.025082419	8.784446	Walking_Watch
15:30:20.191	4.8843207	-0.22266756	8.461368	-0.056426235	0.32874995	0.020207422	4.3592687	0.025082419	8.784446	Walking_Watch
15:30:20.213	4.8843207	-0.22266756	8.461368	-0.056426235	0.32874995	0.020207422	4.3592687	0.025082419	8.784446	Walking_Watch
15:30:20.235	4.8843207	-0.22266756	8.461368	-0.056426235	0.32874995	0.020207422	4.3592687	0.025082419	8.784446	Walking_Watch
15:30:20.257	4.8843207	-0.22266756	8.461368	-0.056426235	0.32874995	0.020207422	4.3592687	0.025082419	8.784446	Walking_Watch
15:30:20.278	4.8843207	-0.22266756	8.461368	-0.056426235	0.32874995	0.020207422	4.3592687	0.025082419	8.784446	Walking_Watch
15:30:20.301	4.8843207	-0.22266756	8.461368	-0.056426235	0.32874995	0.020207422	4.3592687	0.025082419	8.784446	Walking_Watch
15:30:20.323	4.8843207	-0.22266756	8.461368	-0.056426235	0.32874995	0.020207422	4.3592687	0.025082419	8.784446	Walking_Watch
15:30:20.344	5.1620564	0.28731298	10.039194	0.22518265	-0.20820059	0.06480058	4.5774546	0.13344489	8.671762	Walking_Watch
15:30:20.366	5.1620564	0.28731298	10.039194	0.22518265	-0.20820059	0.06480058	4.5774546	0.13344489	8.671762	Walking_Watch
15:30:20.388	5.1620564	0.28731298	10.039194	0.22518265	-0.20820059	0.06480058	4.5774546	0.13344489	8.671762	Walking_Watch
15:30:20.410	5.1620564	0.28731298	10.039194	0.22518265	-0.20820059	0.06480058	4.5774546	0.13344489	8.671762	Walking_Watch
15:30:20.432	5.1620564	0.28731298	10.039194	0.22518265	-0.20820059	0.06480058	4.5774546	0.13344489	8.671762	Walking_Watch
15:30:20.453	5.1620564	0.28731298	10.039194	0.22518265	-0.20820059	0.06480058	4.5774546	0.13344489	8.671762	Walking_Watch
15:30:20.475	5.1620564	0.28731298	10.039194	0.22518265	-0.20820059	0.06480058	4.5774546	0.13344489	8.671762	Walking_Watch
15:30:20.497	5.1620564	0.28731298	10.039194	0.22518265	-0.20820059	0.06480058	4.5774546	0.13344489	8.671762	Walking_Watch
15:30:20.517	3.258608	0.43815228	7.091842	0.5165654	-0.47942477	0.20713219	4.1885114	0.058232702	8.866981	Walking_Watch
15:30:20.540	3.258608	0.43815228	7.091842	0.5165654	-0.47942477	0.20713219	4.1885114	0.058232702	8.866981	Walking_Watch
15:30:20.561	3.258608	0.43815228	7.091842	0.5165654	-0.47942477	0.20713219	4.1885114	0.058232702	8.866981	Walking_Watch
15:30:20.583	3.258608	0.43815228	7.091842	0.5165654	-0.47942477	0.20713219	4.1885114	0.058232702	8.866981	Walking_Watch
15:30:20.605	3.258608	0.43815228	7.091842	0.5165654	-0.47942477	0.20713219	4.1885114	0.058232702	8.866981	Walking_Watch
15:30:20.627	3.258608	0.43815228	7.091842	0.5165654	-0.47942477	0.20713219	4.1885114	0.058232702	8.866981	Walking_Watch
15:30:20.649	3.258608	0.43815228	7.091842	0.5165654	-0.47942477	0.20713219	4.1885114	0.058232702	8.866981	Walking_Watch
15:30:20.671	3.258608	0.43815228	7.091842	0.5165654	-0.47942477	0.20713219	4.1885114	0.058232702	8.866981	Walking_Watch
15:30:20.693	3.258608	0.43815228	7.091842	0.5165654	-0.47942477	0.20713219	4.1885114	0.058232702	8.866981	Walking_Watch
15:30:20.714	4.233078	0.5770202	6.873963	0.066968545	0.10578415	0.280436	3.8670678	0.43674338	9.001411	Walking_Watch
15:30:20.736	4.233078	0.5770202	6.873963	0.066968545	0.10578415	0.280436	3.8670678	0.43674338	9.001411	Walking_Watch
15:30:20.757	4.233078	0.5770202	6.873963	0.066968545	0.10578415	0.280436	3.8670678	0.43674338	9.001411	Walking_Watch
15:30:20.778	4.233078	0.5770202	6.873963	0.066968545	0.10578415	0.280436	3.8670678	0.43674338	9.001411	Walking_Watch
15:30:20.800	4.233078	0.5770202	6.873963	0.066968545	0.10578415	0.280436	3.8670678	0.43674338	9.001411	Walking_Watch
15:30:20.821	4.233078	0.5770202	6.873963	0.066968545	0.10578415	0.280436	3.8670678	0.43674338	9.001411	Walking_Watch
15:30:20.842	4.233078	0.5770202	6.873963	0.066968545	0.10578415	0.280436	3.8670678	0.43674338	9.001411	Walking_Watch
15:30:20.863	4.233078	0.5770202	6.873963	0.066968545	0.10578415	0.280436	3.8670678	0.43674338	9.001411	Walking_Watch
15:30:20.885	5.087834	0.34477556	8.549955	-0.14866689	-0.068312444	0.06296799	3.887234	0.4440322	8.992364	Walking_Watch
15:30:20.907	5.087834	0.34477556	8.549955	-0.14866689	-0.068312444	0.06296799	3.887234	0.4440322	8.992364	Walking_Watch
15:30:20.928	5.087834	0.34477556	8.549955	-0.14866689	-0.068312444	0.06296799	3.887234	0.4440322	8.992364	Walking_Watch
15:30:20.951	5.087834	0.34477556	8.549955	-0.14866689	-0.068312444	0.06296799	3.887234	0.4440322	8.992364	Walking_Watch
15:30:20.977	5.087834	0.34477556	8.549955	-0.14866689	-0.068312444	0.06296799	3.887234	0.4440322	8.992364	Walking_Watch
15:30:20.999	5.087834	0.34477556	8.549955	-0.14866689	-0.068312444	0.06296799	3.887234	0.4440322	8.992364	Walking_Watch
15:30:21.021	5.087834	0.34477556	8.549955	-0.14866689	-0.068312444	0.06296799	3.887234	0.4440322	8.992364	Walking_Watch
15:30:21.043	5.087834	0.34477556	8.549955	-0.14866689	-0.068312444	0.06296799	3.887234	0.4440322	8.992364	Walking_Watch
15:30:21.065	3.7925313	0.11253092	11.360834	0.0046602907	1.312243	-0.18993022	4.493249	0.45078766	8.705048	Walking_Watch
15:30:21.087	3.7925313	0.11253092	11.360834	0.0046602907	1.312243	-0.18993022	4.493249	0.45078766	8.705048	Walking_Watch
15:30:21.108	3.7925313	0.11253092	11.360834	0.0046602907	1.312243	-0.18993022	4.493249	0.45078766	8.705048	Walking_Watch
15:30:21.130	3.7925313	0.11253092	11.360834	0.0046602907	1.312243	-0.18993022	4.493249	0.45078766	8.705048	Walking_Watch
15:30:21.153	3.7925313	0.11253092	11.360834	0.0046602907	1.312243	-0.18993022	4.493249	0.45078766	8.705048	Walking_Watch
15:30:21.176	3.7925313	0.11253092	11.360834	0.0046602907	1.312243	-0.18993022	4.493249	0.45078766	8.705048	Walking_Watch
15:30:21.199	3.7925313	0.11253092	11.360834	0.0046602907	1.312243	-0.18993022	4.493249	0.45078766	8.705048	Walking_Watch
15:30:21.222	3.7925313	0.11253092	11.360834	0.0046602907	1.312243	-0.18993022	4.493249	0.45078766	8.705048	Walking_Watch
15:30:21.243	2.4517374	-0.7781393	7.8699813	-0.3661349	0.74047315	-0.28827953	4.287912	0.6658067	8.794366	Walking_Watch
15:30:21.265	2.4517374	-0.7781393	7.8699813	-0.3661349	0.74047315	-0.28827953	4.287912	0.6658067	8.794366	Walking_Watch
15:30:21.287	2.4517374	-0.7781393	7.8699813	-0.3661349	0.74047315	-0.28827953	4.287912	0.6658067	8.794366	Walking_Watch
15:30:21.309	2.4517374	-0.7781393	7.8699813	-0.3661349	0.74047315	-0.28827953	4.287912	0.6658067	8.794366	Walking_Watch
15:30:21.332	2.4517374	-0.7781393	7.8699813	-0.3661349	0.74047315	-0.28827953	4.287912	0.6658067	8.794366	Walking_Watch
15:30:21.355	2.4517374	-0.7781393	7.8699813	-0.3661349	0.74047315	-0.28827953	4.287912	0.6658067	8.794366	Walking_Watch
15:30:21.378	2.4517374	-0.7781393	7.8699813	-0.3661349	0.74047315	-0.28827953	4.287912	0.6658067	8.794366	Walking_Watch
15:30:21.400	2.4517374	-0.7781393	7.8699813	-0.3661349	0.74047315	-0.28827953	4.287912	0.6658067	8.794366	Walking_Watch
15:30:21.423	4.3791285	0.22506183	8.430242	-0.13034093	0.47963366	-0.24185377	3.7849796	0.24306495	9.043518	Walking_Watch
15:30:21.451	4.3791285	0.22506183	8.430242	-0.13034093	0.47963366	-0.24185377	3.7849796	0.24306495	9.043518	Walking_Watch
15:30:21.472	4.3791285	0.22506183	8.430242	-0.13034093	0.47963366	-0.24185377	3.7849796	0.24306495	9.043518	Walking_Watch
15:30:21.494	4.3791285	0.22506183	8.430242	-0.13034093	0.47963366	-0.24185377	3.7849796	0.24306495	9.043518	Walking_Watch
15:30:21.516	4.3791285	0.22506183	8.430242	-0.13034093	0.47963366	-0.24185377	3.7849796	0.24306495	9.043518	Walking_Watch
15:30:21.538	4.3791285	0.22506183	8.430242	-0.13034093	0.47963366	-0.24185377	3.7849796	0.24306495	9.043518	Walking_Watch
15:30:21.559	4.3791285	0.22506183	8.430242	-0.13034093	0.47963366	-0.24185377	3.7849796	0.24306495	9.043518	Walking_Watch
15:30:21.581	4.3791285	0.22506183	8.430242	-0.13034093	0.47963366	-0.24185377	3.7849796	0.24306495	9.043518	Walking_Watch
15:30:21.603	4.886715	0.6081458	8.600235	0.3045951	-0.08602754	-0.12029159	3.9332306	0.49577203	8.969631	Walking_Watch
15:30:21.624	4.886715	0.6081458	8.600235	0.3045951	-0.08602754	-0.12029159	3.9332306	0.49577203	8.969631	Walking_Watch
15:30:21.646	4.886715	0.6081458	8.600235	0.3045951	-0.08602754	-0.12029159	3.9332306	0.49577203	8.969631	Walking_Watch
15:30:21.667	4.886715	0.6081458	8.600235	0.3045951	-0.08602754	-0.12029159	3.9332306	0.49577203	8.969631	Walking_Watch
15:30:21.690	4.886715	0.6081458	8.600235	0.3045951	-0.08602754	-0.12029159	3.9332306	0.49577203	8.969631	Walking_Watch
15:30:21.712	4.886715	0.6081458	8.600235	0.3045951	-0.08602754	-0.12029159	3.9332306	0.49577203	8.969631	Walking_Watch
15:30:21.735	4.886715	0.6081458	8.600235	0.3045951	-0.08602754	-0.12029159	3.9332306	0.49577203	8.969631	Walking_Watch
15:30:21.759	4.886715	0.6081458	8.600235	0.3045951	-0.08602754	-0.12029159	3.9332306	0.49577203	8.969631	Walking_Watch
15:30:21.782	1.8052832	1.8866886	10.371999	-0.35269588	-0.4207817	0.24989276	3.731233	0.8579526	9.02841	Walking_Watch
15:30:21.803	1.8052832	1.8866886	10.371999	-0.35269588	-0.4207817	0.24989276	3.731233	0.8579526	9.02841	Walking_Watch
15:30:21.825	1.8052832	1.8866886	10.371999	-0.35269588	-0.4207817	0.24989276	3.731233	0.8579526	9.02841	Walking_Watch
15:30:21.848	1.8052832	1.8866886	10.371999	-0.35269588	-0.4207817	0.24989276	3.731233	0.8579526	9.02841	Walking_Watch
15:30:21.872	1.8052832	1.8866886	10.371999	-0.35269588	-0.4207817	0.24989276	3.731233	0.8579526	9.02841	Walking_Watch
15:30:21.897	1.8052832	1.8866886	10.371999	-0.35269588	-0.4207817	0.24989276	3.731233	0.8579526	9.02841	Walking_Watch
15:30:21.920	1.8052832	1.8866886	10.371999	-0.35269588	-0.4207817	0.24989276	3.731233	0.8579526	9.02841	Walking_Watch
15:30:21.943	1.8052832	1.8866886	10.371999	-0.35269588	-0.4207817	0.24989276	3.731233	0.8579526	9.02841	Walking_Watch
15:30:21.965	3.4477558	0.9194015	7.355212	-0.15294294	-0.102520905	0.33419216	3.7297566	0.72973615	9.040285	Walking_Watch
15:30:21.988	3.4477558	0.9194015	7.355212	-0.15294294	-0.102520905	0.33419216	3.7297566	0.72973615	9.040285	Walking_Watch
15:30:22.011	3.4477558	0.9194015	7.355212	-0.15294294	-0.102520905	0.33419216	3.7297566	0.72973615	9.040285	Walking_Watch
15:30:22.033	3.4477558	0.9194015	7.355212	-0.15294294	-0.102520905	0.33419216	3.7297566	0.72973615	9.040285	Walking_Watch
15:30:22.055	3.4477558	0.9194015	7.355212	-0.15294294	-0.102520905	0.33419216	3.7297566	0.72973615	9.040285	Walking_Watch
15:30:22.077	3.4477558	0.9194015	7.355212	-0.15294294	-0.102520905	0.33419216	3.7297566	0.72973615	9.040285	Walking_Watch
15:30:22.099	3.4477558	0.9194015	7.355212	-0.15294294	-0.102520905	0.33419216	3.7297566	0.72973615	9.040285	Walking_Watch
15:30:22.121	3.4477558	0.9194015	7.355212	-0.15294294	-0.102520905	0.33419216	3.7297566	0.72973615	9.040285	Walking_Watch
15:30:22.143	4.807704	0.75180227	8.633755	-0.2537357	0.0019370536	-0.16977167	3.8467517	0.6618711	8.996376	Walking_Watch
15:30:22.164	4.807704	0.75180227	8.633755	-0.2537357	0.0019370536	-0.16977167	3.8467517	0.6618711	8.996376	Walking_Watch
15:30:22.186	4.807704	0.75180227	8.633755	-0.2537357	0.0019370536	-0.16977167	3.8467517	0.6618711	8.996376	Walking_Watch
15:30:22.208	4.807704	0.75180227	8.633755	-0.2537357	0.0019370536	-0.16977167	3.8467517	0.6618711	8.996376	Walking_Watch
15:30:22.231	4.807704	0.75180227	8.633755	-0.2537357	0.0019370536	-0.16977167	3.8467517	0.6618711	8.996376	Walking_Watch
15:30:22.252	4.807704	0.75180227	8.633755	-0.2537357	0.0019370536	-0.16977167	3.8467517	0.6618711	8.996376	Walking_Watch
15:30:22.275	4.807704	0.75180227	8.633755	-0.2537357	0.0019370536	-0.16977167	3.8467517	0.6618711	8.996376	Walking_Watch
15:30:22.296	4.807704	0.75180227	8.633755	-0.2537357	0.0019370536	-0.16977167	3.8467517	0.6618711	8.996376	Walking_Watch
15:30:22.318	6.8236833	0.13886794	8.250671	-0.061313156	-0.5906022	-0.16671735	4.4493003	0.54196316	8.722405	Walking_Watch
15:30:22.340	6.8236833	0.13886794	8.250671	-0.061313156	-0.5906022	-0.16671735	4.4493003	0.54196316	8.722405	Walking_Watch
15:30:22.362	6.8236833	0.13886794	8.250671	-0.061313156	-0.5906022	-0.16671735	4.4493003	0.54196316	8.722405	Walking_Watch
15:30:22.384	6.8236833	0.13886794	8.250671	-0.061313156	-0.5906022	-0.16671735	4.4493003	0.54196316	8.722405	Walking_Watch
15:30:22.405	6.8236833	0.13886794	8.250671	-0.061313156	-0.5906022	-0.16671735	4.4493003	0.54196316	8.722405	Walking_Watch
15:30:22.427	6.8236833	0.13886794	8.250671	-0.061313156	-0.5906022	-0.16671735	4.4493003	0.54196316	8.722405	Walking_Watch
15:30:22.450	6.8236833	0.13886794	8.250671	-0.061313156	-0.5906022	-0.16671735	4.4493003	0.54196316	8.722405	Walking_Watch
15:30:22.472	6.8236833	0.13886794	8.250671	-0.061313156	-0.5906022	-0.16671735	4.4493003	0.54196316	8.722405	Walking_Watch
15:30:22.495	6.8236833	0.13886794	8.250671	-0.061313156	-0.5906022	-0.16671735	4.4493003	0.54196316	8.722405	Walking_Watch
15:30:22.517	2.3296294	-1.7238779	5.7295	0.23312388	0.17114674	-0.16854994	4.408476	0.3162832	8.754178	Walking_Watch
15:30:22.541	2.3296294	-1.7238779	5.7295	0.23312388	0.17114674	-0.16854994	4.408476	0.3162832	8.754178	Walking_Watch
15:30:22.564	2.3296294	-1.7238779	5.7295	0.23312388	0.17114674	-0.16854994	4.408476	0.3162832	8.754178	Walking_Watch
15:30:22.585	2.3296294	-1.7238779	5.7295	0.23312388	0.17114674	-0.16854994	4.408476	0.3162832	8.754178	Walking_Watch
15:30:22.607	2.3296294	-1.7238779	5.7295	0.23312388	0.17114674	-0.16854994	4.408476	0.3162832	8.754178	Walking_Watch
15:30:22.629	2.3296294	-1.7238779	5.7295	0.23312388	0.17114674	-0.16854994	4.408476	0.3162832	8.754178	Walking_Watch
15:30:22.652	2.3296294	-1.7238779	5.7295	0.23312388	0.17114674	-0.16854994	4.408476	0.3162832	8.754178	Walking_Watch
15:30:22.675	2.3296294	-1.7238779	5.7295	0.23312388	0.17114674	-0.16854994	4.408476	0.3162832	8.754178	Walking_Watch
15:30:22.698	3.9433706	0.076616794	5.8444247	0.32719713	0.04897368	-0.24918416	4.08556	0.20962387	8.912611	Walking_Watch
15:30:22.721	3.9433706	0.076616794	5.8444247	0.32719713	0.04897368	-0.24918416	4.08556	0.20962387	8.912611	Walking_Watch
15:30:22.744	3.9433706	0.076616794	5.8444247	0.32719713	0.04897368	-0.24918416	4.08556	0.20962387	8.912611	Walking_Watch
15:30:22.767	3.9433706	0.076616794	5.8444247	0.32719713	0.04897368	-0.24918416	4.08556	0.20962387	8.912611	Walking_Watch
15:30:22.790	3.9433706	0.076616794	5.8444247	0.32719713	0.04897368	-0.24918416	4.08556	0.20962387	8.912611	Walking_Watch
15:30:22.813	3.9433706	0.076616794	5.8444247	0.32719713	0.04897368	-0.24918416	4.08556	0.20962387	8.912611	Walking_Watch
15:30:22.835	3.9433706	0.076616794	5.8444247	0.32719713	0.04897368	-0.24918416	4.08556	0.20962387	8.912611	Walking_Watch
15:30:22.857	5.1045938	0.043096945	7.431829	0.13905065	-0.20758972	-0.024996605	4.0793366	0.32549644	8.911982	Walking_Watch
15:30:22.880	5.1045938	0.043096945	7.431829	0.13905065	-0.20758972	-0.024996605	4.0793366	0.32549644	8.911982	Walking_Watch
15:30:22.901	5.1045938	0.043096945	7.431829	0.13905065	-0.20758972	-0.024996605	4.0793366	0.32549644	8.911982	Walking_Watch
15:30:22.923	5.1045938	0.043096945	7.431829	0.13905065	-0.20758972	-0.024996605	4.0793366	0.32549644	8.911982	Walking_Watch
15:30:22.945	5.1045938	0.043096945	7.431829	0.13905065	-0.20758972	-0.024996605	4.0793366	0.32549644	8.911982	Walking_Watch
15:30:22.969	5.1045938	0.043096945	7.431829	0.13905065	-0.20758972	-0.024996605	4.0793366	0.32549644	8.911982	Walking_Watch
15:30:22.991	5.1045938	0.043096945	7.431829	0.13905065	-0.20758972	-0.024996605	4.0793366	0.32549644	8.911982	Walking_Watch
15:30:23.014	5.1045938	0.043096945	7.431829	0.13905065	-0.20758972	-0.024996605	4.0793366	0.32549644	8.911982	Walking_Watch
15:30:23.036	2.7582045	1.8196489	11.549982	0.30398425	0.7423057	0.33602476	3.9511654	0.51409256	8.960713	Walking_Watch
15:30:23.059	2.7582045	1.8196489	11.549982	0.30398425	0.7423057	0.33602476	3.9511654	0.51409256	8.960713	Walking_Watch
15:30:23.081	2.7582045	1.8196489	11.549982	0.30398425	0.7423057	0.33602476	3.9511654	0.51409256	8.960713	Walking_Watch
15:30:23.104	2.7582045	1.8196489	11.549982	0.30398425	0.7423057	0.33602476	3.9511654	0.51409256	8.960713	Walking_Watch
15:30:23.127	2.7582045	1.8196489	11.549982	0.30398425	0.7423057	0.33602476	3.9511654	0.51409256	8.960713	Walking_Watch
15:30:23.148	2.7582045	1.8196489	11.549982	0.30398425	0.7423057	0.33602476	3.9511654	0.51409256	8.960713	Walking_Watch
15:30:23.171	2.7582045	1.8196489	11.549982	0.30398425	0.7423057	0.33602476	3.9511654	0.51409256	8.960713	Walking_Watch
15:30:23.193	2.7582045	1.8196489	11.549982	0.30398425	0.7423057	0.33602476	3.9511654	0.51409256	8.960713	Walking_Watch
15:30:23.217	2.6121538	1.1085492	8.023215	-0.21708378	0.11494712	0.38550484	3.7574985	0.36494288	9.050878	Walking_Watch
15:30:23.240	2.6121538	1.1085492	8.023215	-0.21708378	0.11494712	0.38550484	3.7574985	0.36494288	9.050878	Walking_Watch
15:30:23.263	2.6121538	1.1085492	8.023215	-0.21708378	0.11494712	0.38550484	3.7574985	0.36494288	9.050878	Walking_Watch
15:30:23.285	2.6121538	1.1085492	8.023215	-0.21708378	0.11494712	0.38550484	3.7574985	0.36494288	9.050878	Walking_Watch
15:30:23.308	2.6121538	1.1085492	8.023215	-0.21708378	0.11494712	0.38550484	3.7574985	0.36494288	9.050878	Walking_Watch
15:30:23.334	2.6121538	1.1085492	8.023215	-0.21708378	0.11494712	0.38550484	3.7574985	0.36494288	9.050878	Walking_Watch
15:30:23.357	2.6121538	1.1085492	8.023215	-0.21708378	0.11494712	0.38550484	3.7574985	0.36494288	9.050878	Walking_Watch
15:30:23.380	2.6121538	1.1085492	8.023215	-0.21708378	0.11494712	0.38550484	3.7574985	0.36494288	9.050878	Walking_Watch
15:30:23.403	4.2594147	0.98404694	8.777411	-0.048484985	0.18336403	-0.1147938	3.6521852	0.39084494	9.092808	Walking_Watch
15:30:23.425	4.2594147	0.98404694	8.777411	-0.048484985	0.18336403	-0.1147938	3.6521852	0.39084494	9.092808	Walking_Watch
15:30:23.447	4.2594147	0.98404694	8.777411	-0.048484985	0.18336403	-0.1147938	3.6521852	0.39084494	9.092808	Walking_Watch
15:30:23.469	4.2594147	0.98404694	8.777411	-0.048484985	0.18336403	-0.1147938	3.6521852	0.39084494	9.092808	Walking_Watch
15:30:23.490	4.2594147	0.98404694	8.777411	-0.048484985	0.18336403	-0.1147938	3.6521852	0.39084494	9.092808	Walking_Watch
15:30:23.513	4.2594147	0.98404694	8.777411	-0.048484985	0.18336403	-0.1147938	3.6521852	0.39084494	9.092808	Walking_Watch
15:30:23.535	4.2594147	0.98404694	8.777411	-0.048484985	0.18336403	-0.1147938	3.6521852	0.39084494	9.092808	Walking_Watch
15:30:23.558	4.2594147	0.98404694	8.777411	-0.048484985	0.18336403	-0.1147938	3.6521852	0.39084494	9.092808	Walking_Watch
15:30:23.582	5.7462597	0.9529214	10.125388	-0.10957151	-0.5722763	-0.13800669	4.0389047	0.34358722	8.929701	Walking_Watch
15:30:23.604	5.7462597	0.9529214	10.125388	-0.10957151	-0.5722763	-0.13800669	4.0389047	0.34358722	8.929701	Walking_Watch
15:30:23.628	5.7462597	0.9529214	10.125388	-0.10957151	-0.5722763	-0.13800669	4.0389047	0.34358722	8.929701	Walking_Watch
15:30:23.651	5.7462597	0.9529214	10.125388	-0.10957151	-0.5722763	-0.13800669	4.0389047	0.34358722	8.929701	Walking_Watch
15:30:23.672	5.7462597	0.9529214	10.125388	-0.10957151	-0.5722763	-0.13800669	4.0389047	0.34358722	8.929701	Walking_Watch
15:30:23.694	5.7462597	0.9529214	10.125388	-0.10957151	-0.5722763	-0.13800669	4.0389047	0.34358722	8.929701	Walking_Watch
15:30:23.716	5.7462597	0.9529214	10.125388	-0.10957151	-0.5722763	-0.13800669	4.0389047	0.34358722	8.929701	Walking_Watch
15:30:23.738	5.7462597	0.9529214	10.125388	-0.10957151	-0.5722763	-0.13800669	4.0389047	0.34358722	8.929701	Walking_Watch
15:30:23.761	3.4453614	-1.5850099	5.1596622	0.34307966	-1.2460606	-0.48925418	4.0233464	0.14128566	8.942207	Walking_Watch
15:30:23.784	3.4453614	-1.5850099	5.1596622	0.34307966	-1.2460606	-0.48925418	4.0233464	0.14128566	8.942207	Walking_Watch
15:30:23.807	3.4453614	-1.5850099	5.1596622	0.34307966	-1.2460606	-0.48925418	4.0233464	0.14128566	8.942207	Walking_Watch
15:30:23.830	3.4453614	-1.5850099	5.1596622	0.34307966	-1.2460606	-0.48925418	4.0233464	0.14128566	8.942207	Walking_Watch
15:30:23.852	3.4453614	-1.5850099	5.1596622	0.34307966	-1.2460606	-0.48925418	4.0233464	0.14128566	8.942207	Walking_Watch
15:30:23.875	3.4453614	-1.5850099	5.1596622	0.34307966	-1.2460606	-0.48925418	4.0233464	0.14128566	8.942207	Walking_Watch
15:30:23.898	3.4453614	-1.5850099	5.1596622	0.34307966	-1.2460606	-0.48925418	4.0233464	0.14128566	8.942207	Walking_Watch
15:30:23.921	3.4453614	-1.5850099	5.1596622	0.34307966	-1.2460606	-0.48925418	4.0233464	0.14128566	8.942207	Walking_Watch
15:30:23.943	3.641692	0.10774237	7.0894475	0.23862167	-0.086638406	-0.62364453	3.5823164	0.11679493	9.128184	Walking_Watch
15:30:23.965	3.641692	0.10774237	7.0894475	0.23862167	-0.086638406	-0.62364453	3.5823164	0.11679493	9.128184	Walking_Watch
15:30:23.988	3.641692	0.10774237	7.0894475	0.23862167	-0.086638406	-0.62364453	3.5823164	0.11679493	9.128184	Walking_Watch
15:30:24.011	3.641692	0.10774237	7.0894475	0.23862167	-0.086638406	-0.62364453	3.5823164	0.11679493	9.128184	Walking_Watch
15:30:24.034	3.641692	0.10774237	7.0894475	0.23862167	-0.086638406	-0.62364453	3.5823164	0.11679493	9.128184	Walking_Watch
15:30:24.057	3.641692	0.10774237	7.0894475	0.23862167	-0.086638406	-0.62364453	3.5823164	0.11679493	9.128184	Walking_Watch
15:30:24.080	3.641692	0.10774237	7.0894475	0.23862167	-0.086638406	-0.62364453	3.5823164	0.11679493	9.128184	Walking_Watch
15:30:24.102	3.641692	0.10774237	7.0894475	0.23862167	-0.086638406	-0.62364453	3.5823164	0.11679493	9.128184	Walking_Watch
15:30:24.125	4.695173	0.35674694	8.293768	0.34063616	-0.19537242	-0.07386582	3.3735194	0.52185416	9.193336	Walking_Watch
15:30:24.148	4.695173	0.35674694	8.293768	0.34063616	-0.19537242	-0.07386582	3.3735194	0.52185416	9.193336	Walking_Watch
15:30:24.171	4.695173	0.35674694	8.293768	0.34063616	-0.19537242	-0.07386582	3.3735194	0.52185416	9.193336	Walking_Watch
15:30:24.193	4.695173	0.35674694	8.293768	0.34063616	-0.19537242	-0.07386582	3.3735194	0.52185416	9.193336	Walking_Watch
15:30:24.215	4.695173	0.35674694	8.293768	0.34063616	-0.19537242	-0.07386582	3.3735194	0.52185416	9.193336	Walking_Watch
15:30:24.237	4.695173	0.35674694	8.293768	0.34063616	-0.19537242	-0.07386582	3.3735194	0.52185416	9.193336	Walking_Watch
15:30:24.259	4.695173	0.35674694	8.293768	0.34063616	-0.19537242	-0.07386582	3.3735194	0.52185416	9.193336	Walking_Watch
15:30:24.281	4.695173	0.35674694	8.293768	0.34063616	-0.19537242	-0.07386582	3.3735194	0.52185416	9.193336	Walking_Watch
15:30:24.303	4.187587	1.647261	8.291373	0.5055698	-0.3450344	0.26882958	3.9285326	0.9512104	8.934886	Walking_Watch
15:30:24.327	4.187587	1.647261	8.291373	0.5055698	-0.3450344	0.26882958	3.9285326	0.9512104	8.934886	Walking_Watch
15:30:24.349	4.187587	1.647261	8.291373	0.5055698	-0.3450344	0.26882958	3.9285326	0.9512104	8.934886	Walking_Watch
15:30:24.372	4.187587	1.647261	8.291373	0.5055698	-0.3450344	0.26882958	3.9285326	0.9512104	8.934886	Walking_Watch
15:30:24.394	4.187587	1.647261	8.291373	0.5055698	-0.3450344	0.26882958	3.9285326	0.9512104	8.934886	Walking_Watch
15:30:24.417	4.187587	1.647261	8.291373	0.5055698	-0.3450344	0.26882958	3.9285326	0.9512104	8.934886	Walking_Watch
15:30:24.439	4.187587	1.647261	8.291373	0.5055698	-0.3450344	0.26882958	3.9285326	0.9512104	8.934886	Walking_Watch
15:30:24.463	4.187587	1.647261	8.291373	0.5055698	-0.3450344	0.26882958	3.9285326	0.9512104	8.934886	Walking_Watch
15:30:24.484	2.3990633	1.5443072	7.972935	0.30764943	0.49734876	0.1539869	3.643804	0.8828419	9.061657	Walking_Watch
15:30:24.506	2.3990633	1.5443072	7.972935	0.30764943	0.49734876	0.1539869	3.643804	0.8828419	9.061657	Walking_Watch
15:30:24.528	2.3990633	1.5443072	7.972935	0.30764943	0.49734876	0.1539869	3.643804	0.8828419	9.061657	Walking_Watch
15:30:24.551	2.3990633	1.5443072	7.972935	0.30764943	0.49734876	0.1539869	3.643804	0.8828419	9.061657	Walking_Watch
15:30:24.574	2.3990633	1.5443072	7.972935	0.30764943	0.49734876	0.1539869	3.643804	0.8828419	9.061657	Walking_Watch
15:30:24.597	2.3990633	1.5443072	7.972935	0.30764943	0.49734876	0.1539869	3.643804	0.8828419	9.061657	Walking_Watch
15:30:24.619	2.3990633	1.5443072	7.972935	0.30764943	0.49734876	0.1539869	3.643804	0.8828419	9.061657	Walking_Watch
15:30:24.644	2.3990633	1.5443072	7.972935	0.30764943	0.49734876	0.1539869	3.643804	0.8828419	9.061657	Walking_Watch
15:30:24.667	4.245049	1.3934679	7.788576	-0.13706043	0.27071777	0.14604567	3.5974815	0.8088895	9.087035	Walking_Watch
15:30:24.690	4.245049	1.3934679	7.788576	-0.13706043	0.27071777	0.14604567	3.5974815	0.8088895	9.087035	Walking_Watch
15:30:24.713	4.245049	1.3934679	7.788576	-0.13706043	0.27071777	0.14604567	3.5974815	0.8088895	9.087035	Walking_Watch
15:30:24.736	4.245049	1.3934679	7.788576	-0.13706043	0.27071777	0.14604567	3.5974815	0.8088895	9.087035	Walking_Watch
15:30:24.757	4.245049	1.3934679	7.788576	-0.13706043	0.27071777	0.14604567	3.5974815	0.8088895	9.087035	Walking_Watch
15:30:24.778	4.245049	1.3934679	7.788576	-0.13706043	0.27071777	0.14604567	3.5974815	0.8088895	9.087035	Walking_Watch
15:30:24.800	4.245049	1.3934679	7.788576	-0.13706043	0.27071777	0.14604567	3.5974815	0.8088895	9.087035	Walking_Watch
15:30:24.822	4.245049	1.3934679	7.788576	-0.13706043	0.27071777	0.14604567	3.5974815	0.8088895	9.087035	Walking_Watch
15:30:24.845	5.032766	0.818842	9.993703	0.11400517	-0.32121065	0.22667988	4.042011	0.812051	8.897925	Walking_Watch
15:30:24.867	5.032766	0.818842	9.993703	0.11400517	-0.32121065	0.22667988	4.042011	0.812051	8.897925	Walking_Watch
15:30:24.890	5.032766	0.818842	9.993703	0.11400517	-0.32121065	0.22667988	4.042011	0.812051	8.897925	Walking_Watch
15:30:24.913	5.032766	0.818842	9.993703	0.11400517	-0.32121065	0.22667988	4.042011	0.812051	8.897925	Walking_Watch
15:30:24.935	5.032766	0.818842	9.993703	0.11400517	-0.32121065	0.22667988	4.042011	0.812051	8.897925	Walking_Watch
15:30:24.958	5.032766	0.818842	9.993703	0.11400517	-0.32121065	0.22667988	4.042011	0.812051	8.897925	Walking_Watch
15:30:24.980	5.032766	0.818842	9.993703	0.11400517	-0.32121065	0.22667988	4.042011	0.812051	8.897925	Walking_Watch
15:30:25.003	5.032766	0.818842	9.993703	0.11400517	-0.32121065	0.22667988	4.042011	0.812051	8.897925	Walking_Watch
15:30:25.026	3.8188684	-0.85954463	8.5331955	-0.30627012	-0.91741514	-0.16305216	4.143929	0.5287586	8.872353	Walking_Watch
15:30:25.047	3.8188684	-0.85954463	8.5331955	-0.30627012	-0.91741514	-0.16305216	4.143929	0.5287586	8.872353	Walking_Watch
15:30:25.068	3.8188684	-0.85954463	8.5331955	-0.30627012	-0.91741514	-0.16305216	4.143929	0.5287586	8.872353	Walking_Watch
15:30:25.091	3.8188684	-0.85954463	8.5331955	-0.30627012	-0.91741514	-0.16305216	4.143929	0.5287586	8.872353	Walking_Watch
15:30:25.113	3.8188684	-0.85954463	8.5331955	-0.30627012	-0.91741514	-0.16305216	4.143929	0.5287586	8.872353	Walking_Watch
15:30:25.136	3.8188684	-0.85954463	8.5331955	-0.30627012	-0.91741514	-0.16305216	4.143929	0.5287586	8.872353	Walking_Watch
15:30:25.158	3.8188684	-0.85954463	8.5331955	-0.30627012	-0.91741514	-0.16305216	4.143929	0.5287586	8.872353	Walking_Watch
15:30:25.181	3.8188684	-0.85954463	8.5331955	-0.30627012	-0.91741514	-0.16305216	4.143929	0.5287586	8.872353	Walking_Watch
15:30:25.203	3.4573328	-0.23942748	6.2706056	0.28993437	-0.39756882	-0.34509	4.051245	0.24817054	8.927273	Walking_Watch
15:30:25.226	3.4573328	-0.23942748	6.2706056	0.28993437	-0.39756882	-0.34509	4.051245	0.24817054	8.927273	Walking_Watch
15:30:25.248	3.4573328	-0.23942748	6.2706056	0.28993437	-0.39756882	-0.34509	4.051245	0.24817054	8.927273	Walking_Watch
15:30:25.271	3.4573328	-0.23942748	6.2706056	0.28993437	-0.39756882	-0.34509	4.051245	0.24817054	8.927273	Walking_Watch
15:30:25.292	3.4573328	-0.23942748	6.2706056	0.28993437	-0.39756882	-0.34509	4.051245	0.24817054	8.927273	Walking_Watch
15:30:25.314	3.4573328	-0.23942748	6.2706056	0.28993437	-0.39756882	-0.34509	4.051245	0.24817054	8.927273	Walking_Watch
15:30:25.336	3.4573328	-0.23942748	6.2706056	0.28993437	-0.39756882	-0.34509	4.051245	0.24817054	8.927273	Walking_Watch
15:30:25.359	3.4573328	-0.23942748	6.2706056	0.28993437	-0.39756882	-0.34509	4.051245	0.24817054	8.927273	Walking_Watch
15:30:25.382	4.879532	0.35914123	8.447001	0.18975246	0.084403865	-0.17160426	3.7781227	0.55364984	9.032698	Walking_Watch
15:30:25.404	4.879532	0.35914123	8.447001	0.18975246	0.084403865	-0.17160426	3.7781227	0.55364984	9.032698	Walking_Watch
15:30:25.425	4.879532	0.35914123	8.447001	0.18975246	0.084403865	-0.17160426	3.7781227	0.55364984	9.032698	Walking_Watch
15:30:25.448	4.879532	0.35914123	8.447001	0.18975246	0.084403865	-0.17160426	3.7781227	0.55364984	9.032698	Walking_Watch
15:30:25.471	4.879532	0.35914123	8.447001	0.18975246	0.084403865	-0.17160426	3.7781227	0.55364984	9.032698	Walking_Watch
15:30:25.493	4.879532	0.35914123	8.447001	0.18975246	0.084403865	-0.17160426	3.7781227	0.55364984	9.032698	Walking_Watch
15:30:25.515	4.879532	0.35914123	8.447001	0.18975246	0.084403865	-0.17160426	3.7781227	0.55364984	9.032698	Walking_Watch
15:30:25.538	4.879532	0.35914123	8.447001	0.18975246	0.084403865	-0.17160426	3.7781227	0.55364984	9.032698	Walking_Watch
15:30:25.560	4.2019525	1.673598	8.877971	0.5049589	-0.03654746	0.25355795	3.9589672	1.0182467	8.914041	Walking_Watch
15:30:25.583	4.2019525	1.673598	8.877971	0.5049589	-0.03654746	0.25355795	3.9589672	1.0182467	8.914041	Walking_Watch
15:30:25.606	4.2019525	1.673598	8.877971	0.5049589	-0.03654746	0.25355795	3.9589672	1.0182467	8.914041	Walking_Watch
15:30:25.628	4.2019525	1.673598	8.877971	0.5049589	-0.03654746	0.25355795	3.9589672	1.0182467	8.914041	Walking_Watch
15:30:25.651	4.2019525	1.673598	8.877971	0.5049589	-0.03654746	0.25355795	3.9589672	1.0182467	8.914041	Walking_Watch
15:30:25.674	4.2019525	1.673598	8.877971	0.5049589	-0.03654746	0.25355795	3.9589672	1.0182467	8.914041	Walking_Watch
15:30:25.696	4.2019525	1.673598	8.877971	0.5049589	-0.03654746	0.25355795	3.9589672	1.0182467	8.914041	Walking_Watch
15:30:25.719	4.2019525	1.673598	8.877971	0.5049589	-0.03654746	0.25355795	3.9589672	1.0182467	8.914041	Walking_Watch
15:30:25.742	1.9226027	2.0590763	7.0152254	0.39255974	0.38433868	0.289599	3.5914714	1.1172996	9.056675	Walking_Watch
15:30:25.765	1.9226027	2.0590763	7.0152254	0.39255974	0.38433868	0.289599	3.5914714	1.1172996	9.056675	Walking_Watch
15:30:25.788	1.9226027	2.0590763	7.0152254	0.39255974	0.38433868	0.289599	3.5914714	1.1172996	9.056675	Walking_Watch
15:30:25.811	1.9226027	2.0590763	7.0152254	0.39255974	0.38433868	0.289599	3.5914714	1.1172996	9.056675	Walking_Watch
15:30:25.833	1.9226027	2.0590763	7.0152254	0.39255974	0.38433868	0.289599	3.5914714	1.1172996	9.056675	Walking_Watch
15:30:25.855	1.9226027	2.0590763	7.0152254	0.39255974	0.38433868	0.289599	3.5914714	1.1172996	9.056675	Walking_Watch
15:30:25.876	1.9226027	2.0590763	7.0152254	0.39255974	0.38433868	0.289599	3.5914714	1.1172996	9.056675	Walking_Watch
15:30:25.899	1.9226027	2.0590763	7.0152254	0.39255974	0.38433868	0.289599	3.5914714	1.1172996	9.056675	Walking_Watch
15:30:25.922	3.9673133	0.87630457	7.3216925	-0.29771802	0.17969884	0.2138517	3.2562559	0.9019204	9.206178	Walking_Watch
15:30:25.944	3.9673133	0.87630457	7.3216925	-0.29771802	0.17969884	0.2138517	3.2562559	0.9019204	9.206178	Walking_Watch
15:30:25.967	3.9673133	0.87630457	7.3216925	-0.29771802	0.17969884	0.2138517	3.2562559	0.9019204	9.206178	Walking_Watch
15:30:25.989	3.9673133	0.87630457	7.3216925	-0.29771802	0.17969884	0.2138517	3.2562559	0.9019204	9.206178	Walking_Watch
15:30:26.012	3.9673133	0.87630457	7.3216925	-0.29771802	0.17969884	0.2138517	3.2562559	0.9019204	9.206178	Walking_Watch
15:30:26.035	3.9673133	0.87630457	7.3216925	-0.29771802	0.17969884	0.2138517	3.2562559	0.9019204	9.206178	Walking_Watch
15:30:26.058	3.9673133	0.87630457	7.3216925	-0.29771802	0.17969884	0.2138517	3.2562559	0.9019204	9.206178	Walking_Watch
15:30:26.079	3.9673133	0.87630457	7.3216925	-0.29771802	0.17969884	0.2138517	3.2562559	0.9019204	9.206178	Walking_Watch
15:30:26.102	4.170827	0.5794145	9.428655	-0.1957035	-0.1782682	-0.098300435	3.4544408	0.6351255	9.156081	Walking_Watch
15:30:26.124	4.170827	0.5794145	9.428655	-0.1957035	-0.1782682	-0.098300435	3.4544408	0.6351255	9.156081	Walking_Watch
15:30:26.147	4.170827	0.5794145	9.428655	-0.1957035	-0.1782682	-0.098300435	3.4544408	0.6351255	9.156081	Walking_Watch
15:30:26.170	4.170827	0.5794145	9.428655	-0.1957035	-0.1782682	-0.098300435	3.4544408	0.6351255	9.156081	Walking_Watch
15:30:26.193	4.170827	0.5794145	9.428655	-0.1957035	-0.1782682	-0.098300435	3.4544408	0.6351255	9.156081	Walking_Watch
15:30:26.216	4.170827	0.5794145	9.428655	-0.1957035	-0.1782682	-0.098300435	3.4544408	0.6351255	9.156081	Walking_Watch
15:30:26.237	4.170827	0.5794145	9.428655	-0.1957035	-0.1782682	-0.098300435	3.4544408	0.6351255	9.156081	Walking_Watch
15:30:26.261	4.170827	0.5794145	9.428655	-0.1957035	-0.1782682	-0.098300435	3.4544408	0.6351255	9.156081	Walking_Watch
15:30:26.284	1.498816	0.7015225	14.157347	-0.29771802	0.26216564	-0.4263351	3.4563198	0.5219184	9.162523	Walking_Watch
15:30:26.306	1.498816	0.7015225	14.157347	-0.29771802	0.26216564	-0.4263351	3.4563198	0.5219184	9.162523	Walking_Watch
15:30:26.328	1.498816	0.7015225	14.157347	-0.29771802	0.26216564	-0.4263351	3.4563198	0.5219184	9.162523	Walking_Watch
15:30:26.350	1.498816	0.7015225	14.157347	-0.29771802	0.26216564	-0.4263351	3.4563198	0.5219184	9.162523	Walking_Watch
15:30:26.372	1.498816	0.7015225	14.157347	-0.29771802	0.26216564	-0.4263351	3.4563198	0.5219184	9.162523	Walking_Watch
15:30:26.394	1.498816	0.7015225	14.157347	-0.29771802	0.26216564	-0.4263351	3.4563198	0.5219184	9.162523	Walking_Watch
15:30:26.417	1.498816	0.7015225	14.157347	-0.29771802	0.26216564	-0.4263351	3.4563198	0.5219184	9.162523	Walking_Watch
15:30:26.438	1.498816	0.7015225	14.157347	-0.29771802	0.26216564	-0.4263351	3.4563198	0.5219184	9.162523	Walking_Watch
15:30:26.461	2.1285102	-0.42618093	9.289786	-0.6752327	0.020873876	-0.5283495	3.6753995	0.50864536	9.077615	Walking_Watch
15:30:26.490	2.1285102	-0.42618093	9.289786	-0.6752327	0.020873876	-0.5283495	3.6753995	0.50864536	9.077615	Walking_Watch
15:30:26.511	2.1285102	-0.42618093	9.289786	-0.6752327	0.020873876	-0.5283495	3.6753995	0.50864536	9.077615	Walking_Watch
15:30:26.534	2.1285102	-0.42618093	9.289786	-0.6752327	0.020873876	-0.5283495	3.6753995	0.50864536	9.077615	Walking_Watch
15:30:26.557	2.1285102	-0.42618093	9.289786	-0.6752327	0.020873876	-0.5283495	3.6753995	0.50864536	9.077615	Walking_Watch
15:30:26.578	2.1285102	-0.42618093	9.289786	-0.6752327	0.020873876	-0.5283495	3.6753995	0.50864536	9.077615	Walking_Watch
15:30:26.602	2.1285102	-0.42618093	9.289786	-0.6752327	0.020873876	-0.5283495	3.6753995	0.50864536	9.077615	Walking_Watch
15:30:26.624	2.1285102	-0.42618093	9.289786	-0.6752327	0.020873876	-0.5283495	3.6753995	0.50864536	9.077615	Walking_Watch
15:30:26.645	4.0319586	0.59378016	9.569917	-0.07902824	0.44970125	0.043420304	3.3915498	0.4444305	9.19077	Walking_Watch
15:30:26.666	4.0319586	0.59378016	9.569917	-0.07902824	0.44970125	0.043420304	3.3915498	0.4444305	9.19077	Walking_Watch
15:30:26.688	4.0319586	0.59378016	9.569917	-0.07902824	0.44970125	0.043420304	3.3915498	0.4444305	9.19077	Walking_Watch
15:30:26.711	4.0319586	0.59378016	9.569917	-0.07902824	0.44970125	0.043420304	3.3915498	0.4444305	9.19077	Walking_Watch
15:30:26.733	4.0319586	0.59378016	9.569917	-0.07902824	0.44970125	0.043420304	3.3915498	0.4444305	9.19077	Walking_Watch
15:30:26.756	4.0319586	0.59378016	9.569917	-0.07902824	0.44970125	0.043420304	3.3915498	0.4444305	9.19077	Walking_Watch
15:30:26.779	4.0319586	0.59378016	9.569917	-0.07902824	0.44970125	0.043420304	3.3915498	0.4444305	9.19077	Walking_Watch
15:30:26.805	4.0319586	0.59378016	9.569917	-0.07902824	0.44970125	0.043420304	3.3915498	0.4444305	9.19077	Walking_Watch
15:30:26.829	4.486871	0.9505271	9.929058	0.48052433	-0.30532816	0.31892052	3.6370375	0.70535487	9.079911	Walking_Watch
15:30:26.851	4.486871	0.9505271	9.929058	0.48052433	-0.30532816	0.31892052	3.6370375	0.70535487	9.079911	Walking_Watch
15:30:26.874	4.486871	0.9505271	9.929058	0.48052433	-0.30532816	0.31892052	3.6370375	0.70535487	9.079911	Walking_Watch
15:30:26.895	4.486871	0.9505271	9.929058	0.48052433	-0.30532816	0.31892052	3.6370375	0.70535487	9.079911	Walking_Watch
15:30:26.917	4.486871	0.9505271	9.929058	0.48052433	-0.30532816	0.31892052	3.6370375	0.70535487	9.079911	Walking_Watch
15:30:26.938	4.486871	0.9505271	9.929058	0.48052433	-0.30532816	0.31892052	3.6370375	0.70535487	9.079911	Walking_Watch
15:30:26.961	4.486871	0.9505271	9.929058	0.48052433	-0.30532816	0.31892052	3.6370375	0.70535487	9.079911	Walking_Watch
15:30:26.984	4.486871	0.9505271	9.929058	0.48052433	-0.30532816	0.31892052	3.6370375	0.70535487	9.079911	Walking_Watch
15:30:27.006	2.6217308	0.723071	7.5323887	0.0046602907	-0.677956	0.5394429	3.4720495	0.738697	9.14164	Walking_Watch
15:30:27.028	2.6217308	0.723071	7.5323887	0.0046602907	-0.677956	0.5394429	3.4720495	0.738697	9.14164	Walking_Watch
15:30:27.052	2.6217308	0.723071	7.5323887	0.0046602907	-0.677956	0.5394429	3.4720495	0.738697	9.14164	Walking_Watch
15:30:27.074	2.6217308	0.723071	7.5323887	0.0046602907	-0.677956	0.5394429	3.4720495	0.738697	9.14164	Walking_Watch
15:30:27.095	2.6217308	0.723071	7.5323887	0.0046602907	-0.677956	0.5394429	3.4720495	0.738697	9.14164	Walking_Watch
15:30:27.118	2.6217308	0.723071	7.5323887	0.0046602907	-0.677956	0.5394429	3.4720495	0.738697	9.14164	Walking_Watch
15:30:27.140	2.6217308	0.723071	7.5323887	0.0046602907	-0.677956	0.5394429	3.4720495	0.738697	9.14164	Walking_Watch
15:30:27.162	2.6217308	0.723071	7.5323887	0.0046602907	-0.677956	0.5394429	3.4720495	0.738697	9.14164	Walking_Watch
15:30:27.184	3.5219781	0.9194015	7.2187386	-0.111404106	0.08501472	0.38733745	3.3061628	0.89815515	9.188742	Walking_Watch
15:30:27.206	3.5219781	0.9194015	7.2187386	-0.111404106	0.08501472	0.38733745	3.3061628	0.89815515	9.188742	Walking_Watch
15:30:27.228	3.5219781	0.9194015	7.2187386	-0.111404106	0.08501472	0.38733745	3.3061628	0.89815515	9.188742	Walking_Watch
15:30:27.250	3.5219781	0.9194015	7.2187386	-0.111404106	0.08501472	0.38733745	3.3061628	0.89815515	9.188742	Walking_Watch
15:30:27.273	3.5219781	0.9194015	7.2187386	-0.111404106	0.08501472	0.38733745	3.3061628	0.89815515	9.188742	Walking_Watch
15:30:27.296	3.5219781	0.9194015	7.2187386	-0.111404106	0.08501472	0.38733745	3.3061628	0.89815515	9.188742	Walking_Watch
15:30:27.321	3.5219781	0.9194015	7.2187386	-0.111404106	0.08501472	0.38733745	3.3061628	0.89815515	9.188742	Walking_Watch
15:30:27.343	3.5219781	0.9194015	7.2187386	-0.111404106	0.08501472	0.38733745	3.3061628	0.89815515	9.188742	Walking_Watch
15:30:27.367	4.410254	0.7709565	7.9394155	-0.22869024	-0.021275826	-0.16366301	3.2756462	0.6306329	9.221867	Walking_Watch
15:30:27.389	4.410254	0.7709565	7.9394155	-0.22869024	-0.021275826	-0.16366301	3.2756462	0.6306329	9.221867	Walking_Watch
15:30:27.410	4.410254	0.7709565	7.9394155	-0.22869024	-0.021275826	-0.16366301	3.2756462	0.6306329	9.221867	Walking_Watch
15:30:27.431	4.410254	0.7709565	7.9394155	-0.22869024	-0.021275826	-0.16366301	3.2756462	0.6306329	9.221867	Walking_Watch
15:30:27.453	4.410254	0.7709565	7.9394155	-0.22869024	-0.021275826	-0.16366301	3.2756462	0.6306329	9.221867	Walking_Watch
15:30:27.474	4.410254	0.7709565	7.9394155	-0.22869024	-0.021275826	-0.16366301	3.2756462	0.6306329	9.221867	Walking_Watch
15:30:27.495	4.410254	0.7709565	7.9394155	-0.22869024	-0.021275826	-0.16366301	3.2756462	0.6306329	9.221867	Walking_Watch
15:30:27.519	4.410254	0.7709565	7.9394155	-0.22869024	-0.021275826	-0.16366301	3.2756462	0.6306329	9.221867	Walking_Watch
15:30:27.544	5.437398	-0.16520496	9.04557	-0.10040853	-0.52340704	-0.40006787	3.795866	0.37716377	9.034351	Walking_Watch
15:30:27.567	5.437398	-0.16520496	9.04557	-0.10040853	-0.52340704	-0.40006787	3.795866	0.37716377	9.034351	Walking_Watch
15:30:27.589	5.437398	-0.16520496	9.04557	-0.10040853	-0.52340704	-0.40006787	3.795866	0.37716377	9.034351	Walking_Watch
15:30:27.613	5.437398	-0.16520496	9.04557	-0.10040853	-0.52340704	-0.40006787	3.795866	0.37716377	9.034351	Walking_Watch
15:30:27.635	5.437398	-0.16520496	9.04557	-0.10040853	-0.52340704	-0.40006787	3.795866	0.37716377	9.034351	Walking_Watch
15:30:27.657	5.437398	-0.16520496	9.04557	-0.10040853	-0.52340704	-0.40006787	3.795866	0.37716377	9.034351	Walking_Watch
15:30:27.679	5.437398	-0.16520496	9.04557	-0.10040853	-0.52340704	-0.40006787	3.795866	0.37716377	9.034351	Walking_Watch
15:30:27.701	5.437398	-0.16520496	9.04557	-0.10040853	-0.52340704	-0.40006787	3.795866	0.37716377	9.034351	Walking_Watch
15:30:27.723	2.9234095	-0.6488485	5.525986	0.36445993	-0.22713742	-0.42083728	3.983523	0.45677683	8.949485	Walking_Watch
15:30:27.745	2.9234095	-0.6488485	5.525986	0.36445993	-0.22713742	-0.42083728	3.983523	0.45677683	8.949485	Walking_Watch
15:30:27.767	2.9234095	-0.6488485	5.525986	0.36445993	-0.22713742	-0.42083728	3.983523	0.45677683	8.949485	Walking_Watch
15:30:27.793	2.9234095	-0.6488485	5.525986	0.36445993	-0.22713742	-0.42083728	3.983523	0.45677683	8.949485	Walking_Watch
15:30:27.816	2.9234095	-0.6488485	5.525986	0.36445993	-0.22713742	-0.42083728	3.983523	0.45677683	8.949485	Walking_Watch
15:30:27.844	2.9234095	-0.6488485	5.525986	0.36445993	-0.22713742	-0.42083728	3.983523	0.45677683	8.949485	Walking_Watch
15:30:27.869	2.9234095	-0.6488485	5.525986	0.36445993	-0.22713742	-0.42083728	3.983523	0.45677683	8.949485	Walking_Watch
15:30:27.891	2.9234095	-0.6488485	5.525986	0.36445993	-0.22713742	-0.42083728	3.983523	0.45677683	8.949485	Walking_Watch
15:30:27.913	3.241848	0.083799616	6.8260775	0.30276254	0.036756374	-0.24429722	3.5909498	0.36668038	9.118168	Walking_Watch
15:30:27.935	3.241848	0.083799616	6.8260775	0.30276254	0.036756374	-0.24429722	3.5909498	0.36668038	9.118168	Walking_Watch
15:30:27.956	3.241848	0.083799616	6.8260775	0.30276254	0.036756374	-0.24429722	3.5909498	0.36668038	9.118168	Walking_Watch
15:30:27.978	3.241848	0.083799616	6.8260775	0.30276254	0.036756374	-0.24429722	3.5909498	0.36668038	9.118168	Walking_Watch
15:30:28.001	3.241848	0.083799616	6.8260775	0.30276254	0.036756374	-0.24429722	3.5909498	0.36668038	9.118168	Walking_Watch
15:30:28.023	3.241848	0.083799616	6.8260775	0.30276254	0.036756374	-0.24429722	3.5909498	0.36668038	9.118168	Walking_Watch
15:30:28.045	3.241848	0.083799616	6.8260775	0.30276254	0.036756374	-0.24429722	3.5909498	0.36668038	9.118168	Walking_Watch
15:30:28.068	3.241848	0.083799616	6.8260775	0.30276254	0.036756374	-0.24429722	3.5909498	0.36668038	9.118168	Walking_Watch
15:30:28.092	4.6041903	0.34956414	8.767835	0.13477458	0.09112338	0.008600983	3.2323766	0.43111455	9.248581	Walking_Watch
15:30:28.115	4.6041903	0.34956414	8.767835	0.13477458	0.09112338	0.008600983	3.2323766	0.43111455	9.248581	Walking_Watch
15:30:28.137	4.6041903	0.34956414	8.767835	0.13477458	0.09112338	0.008600983	3.2323766	0.43111455	9.248581	Walking_Watch
15:30:28.160	4.6041903	0.34956414	8.767835	0.13477458	0.09112338	0.008600983	3.2323766	0.43111455	9.248581	Walking_Watch
15:30:28.183	4.6041903	0.34956414	8.767835	0.13477458	0.09112338	0.008600983	3.2323766	0.43111455	9.248581	Walking_Watch
15:30:28.205	4.6041903	0.34956414	8.767835	0.13477458	0.09112338	0.008600983	3.2323766	0.43111455	9.248581	Walking_Watch
15:30:28.227	4.6041903	0.34956414	8.767835	0.13477458	0.09112338	0.008600983	3.2323766	0.43111455	9.248581	Walking_Watch
15:30:28.249	4.6041903	0.34956414	8.767835	0.13477458	0.09112338	0.008600983	3.2323766	0.43111455	9.248581	Walking_Watch
15:30:28.270	3.4142358	1.2162915	9.818921	0.22640437	0.14732298	0.3934461	3.4652958	0.7547652	9.142889	Walking_Watch
15:30:28.294	3.4142358	1.2162915	9.818921	0.22640437	0.14732298	0.3934461	3.4652958	0.7547652	9.142889	Walking_Watch
15:30:28.316	3.4142358	1.2162915	9.818921	0.22640437	0.14732298	0.3934461	3.4652958	0.7547652	9.142889	Walking_Watch
15:30:28.338	3.4142358	1.2162915	9.818921	0.22640437	0.14732298	0.3934461	3.4652958	0.7547652	9.142889	Walking_Watch
15:30:28.360	3.4142358	1.2162915	9.818921	0.22640437	0.14732298	0.3934461	3.4652958	0.7547652	9.142889	Walking_Watch
15:30:28.383	3.4142358	1.2162915	9.818921	0.22640437	0.14732298	0.3934461	3.4652958	0.7547652	9.142889	Walking_Watch
15:30:28.406	3.4142358	1.2162915	9.818921	0.22640437	0.14732298	0.3934461	3.4652958	0.7547652	9.142889	Walking_Watch
15:30:28.428	3.4142358	1.2162915	9.818921	0.22640437	0.14732298	0.3934461	3.4652958	0.7547652	9.142889	Walking_Watch
15:30:28.451	2.004008	0.81644773	8.710372	0.21846312	0.27560467	0.17475633	3.5090463	0.38521212	9.149239	Walking_Watch
15:30:28.474	2.004008	0.81644773	8.710372	0.21846312	0.27560467	0.17475633	3.5090463	0.38521212	9.149239	Walking_Watch
15:30:28.495	2.004008	0.81644773	8.710372	0.21846312	0.27560467	0.17475633	3.5090463	0.38521212	9.149239	Walking_Watch
15:30:28.518	2.004008	0.81644773	8.710372	0.21846312	0.27560467	0.17475633	3.5090463	0.38521212	9.149239	Walking_Watch
15:30:28.540	2.004008	0.81644773	8.710372	0.21846312	0.27560467	0.17475633	3.5090463	0.38521212	9.149239	Walking_Watch
15:30:28.563	2.004008	0.81644773	8.710372	0.21846312	0.27560467	0.17475633	3.5090463	0.38521212	9.149239	Walking_Watch
15:30:28.586	2.004008	0.81644773	8.710372	0.21846312	0.27560467	0.17475633	3.5090463	0.38521212	9.149239	Walking_Watch
15:30:28.608	2.004008	0.81644773	8.710372	0.21846312	0.27560467	0.17475633	3.5090463	0.38521212	9.149239	Walking_Watch
15:30:28.630	3.6919718	0.85236186	8.123775	0.017488461	0.2487266	-0.034159586	3.2903183	0.45246416	9.227104	Walking_Watch
15:30:28.653	3.6919718	0.85236186	8.123775	0.017488461	0.2487266	-0.034159586	3.2903183	0.45246416	9.227104	Walking_Watch
15:30:28.675	3.6919718	0.85236186	8.123775	0.017488461	0.2487266	-0.034159586	3.2903183	0.45246416	9.227104	Walking_Watch
15:30:28.698	3.6919718	0.85236186	8.123775	0.017488461	0.2487266	-0.034159586	3.2903183	0.45246416	9.227104	Walking_Watch
15:30:28.721	3.6919718	0.85236186	8.123775	0.017488461	0.2487266	-0.034159586	3.2903183	0.45246416	9.227104	Walking_Watch
15:30:28.744	3.6919718	0.85236186	8.123775	0.017488461	0.2487266	-0.034159586	3.2903183	0.45246416	9.227104	Walking_Watch
15:30:28.766	3.6919718	0.85236186	8.123775	0.017488461	0.2487266	-0.034159586	3.2903183	0.45246416	9.227104	Walking_Watch
15:30:28.787	3.6919718	0.85236186	8.123775	0.017488461	0.2487266	-0.034159586	3.2903183	0.45246416	9.227104	Walking_Watch
15:30:28.809	3.7685885	0.86912173	9.550762	-0.16821457	0.12594269	-0.08730486	3.505231	0.405018	9.149846	Walking_Watch
15:30:28.831	3.7685885	0.86912173	9.550762	-0.16821457	0.12594269	-0.08730486	3.505231	0.405018	9.149846	Walking_Watch
15:30:28.855	3.7685885	0.86912173	9.550762	-0.16821457	0.12594269	-0.08730486	3.505231	0.405018	9.149846	Walking_Watch
15:30:28.877	3.7685885	0.86912173	9.550762	-0.16821457	0.12594269	-0.08730486	3.505231	0.405018	9.149846	Walking_Watch
15:30:28.898	3.7685885	0.86912173	9.550762	-0.16821457	0.12594269	-0.08730486	3.505231	0.405018	9.149846	Walking_Watch
15:30:28.920	3.7685885	0.86912173	9.550762	-0.16821457	0.12594269	-0.08730486	3.505231	0.405018	9.149846	Walking_Watch
15:30:28.943	3.7685885	0.86912173	9.550762	-0.16821457	0.12594269	-0.08730486	3.505231	0.405018	9.149846	Walking_Watch
15:30:28.966	3.7685885	0.86912173	9.550762	-0.16821457	0.12594269	-0.08730486	3.505231	0.405018	9.149846	Walking_Watch
15:30:28.989	1.3910737	0.6560313	13.422304	-0.104073726	0.2102421	-0.35058776	3.6250803	0.560674	9.094769	Walking_Watch
15:30:29.011	1.3910737	0.6560313	13.422304	-0.104073726	0.2102421	-0.35058776	3.6250803	0.560674	9.094769	Walking_Watch
15:30:29.032	1.3910737	0.6560313	13.422304	-0.104073726	0.2102421	-0.35058776	3.6250803	0.560674	9.094769	Walking_Watch
15:30:29.054	1.3910737	0.6560313	13.422304	-0.104073726	0.2102421	-0.35058776	3.6250803	0.560674	9.094769	Walking_Watch
15:30:29.076	1.3910737	0.6560313	13.422304	-0.104073726	0.2102421	-0.35058776	3.6250803	0.560674	9.094769	Walking_Watch
15:30:29.098	1.3910737	0.6560313	13.422304	-0.104073726	0.2102421	-0.35058776	3.6250803	0.560674	9.094769	Walking_Watch
15:30:29.121	1.3910737	0.6560313	13.422304	-0.104073726	0.2102421	-0.35058776	3.6250803	0.560674	9.094769	Walking_Watch
15:30:29.143	1.3910737	0.6560313	13.422304	-0.104073726	0.2102421	-0.35058776	3.6250803	0.560674	9.094769	Walking_Watch
15:30:29.166	2.3655436	-0.19633053	9.136553	-0.6404134	0.13693827	-0.5454538	3.5864956	0.49866447	9.113657	Walking_Watch
15:30:29.189	2.3655436	-0.19633053	9.136553	-0.6404134	0.13693827	-0.5454538	3.5864956	0.49866447	9.113657	Walking_Watch
15:30:29.212	2.3655436	-0.19633053	9.136553	-0.6404134	0.13693827	-0.5454538	3.5864956	0.49866447	9.113657	Walking_Watch
15:30:29.233	2.3655436	-0.19633053	9.136553	-0.6404134	0.13693827	-0.5454538	3.5864956	0.49866447	9.113657	Walking_Watch
15:30:29.256	2.3655436	-0.19633053	9.136553	-0.6404134	0.13693827	-0.5454538	3.5864956	0.49866447	9.113657	Walking_Watch
15:30:29.278	2.3655436	-0.19633053	9.136553	-0.6404134	0.13693827	-0.5454538	3.5864956	0.49866447	9.113657	Walking_Watch
15:30:29.299	2.3655436	-0.19633053	9.136553	-0.6404134	0.13693827	-0.5454538	3.5864956	0.49866447	9.113657	Walking_Watch
15:30:29.321	2.3655436	-0.19633053	9.136553	-0.6404134	0.13693827	-0.5454538	3.5864956	0.49866447	9.113657	Walking_Watch
15:30:29.343	3.737463	0.22027329	9.711179	-0.15844074	0.19558133	-0.13983928	3.260084	0.36152044	9.241836	Walking_Watch
15:30:29.365	3.737463	0.22027329	9.711179	-0.15844074	0.19558133	-0.13983928	3.260084	0.36152044	9.241836	Walking_Watch
15:30:29.387	3.737463	0.22027329	9.711179	-0.15844074	0.19558133	-0.13983928	3.260084	0.36152044	9.241836	Walking_Watch
15:30:29.409	3.737463	0.22027329	9.711179	-0.15844074	0.19558133	-0.13983928	3.260084	0.36152044	9.241836	Walking_Watch
15:30:29.432	3.737463	0.22027329	9.711179	-0.15844074	0.19558133	-0.13983928	3.260084	0.36152044	9.241836	Walking_Watch
15:30:29.453	3.737463	0.22027329	9.711179	-0.15844074	0.19558133	-0.13983928	3.260084	0.36152044	9.241836	Walking_Watch
15:30:29.476	3.737463	0.22027329	9.711179	-0.15844074	0.19558133	-0.13983928	3.260084	0.36152044	9.241836	Walking_Watch
15:30:29.504	3.737463	0.22027329	9.711179	-0.15844074	0.19558133	-0.13983928	3.260084	0.36152044	9.241836	Walking_Watch
15:30:29.536	4.187587	0.76616794	10.029617	0.4279899	-0.22163963	0.04647463	3.5004559	0.6505352	9.137505	Walking_Watch
15:30:29.558	4.187587	0.76616794	10.029617	0.4279899	-0.22163963	0.04647463	3.5004559	0.6505352	9.137505	Walking_Watch
15:30:29.579	4.187587	0.76616794	10.029617	0.4279899	-0.22163963	0.04647463	3.5004559	0.6505352	9.137505	Walking_Watch
15:30:29.601	4.187587	0.76616794	10.029617	0.4279899	-0.22163963	0.04647463	3.5004559	0.6505352	9.137505	Walking_Watch
15:30:29.622	4.187587	0.76616794	10.029617	0.4279899	-0.22163963	0.04647463	3.5004559	0.6505352	9.137505	Walking_Watch
15:30:29.644	4.187587	0.76616794	10.029617	0.4279899	-0.22163963	0.04647463	3.5004559	0.6505352	9.137505	Walking_Watch
15:30:29.666	4.187587	0.76616794	10.029617	0.4279899	-0.22163963	0.04647463	3.5004559	0.6505352	9.137505	Walking_Watch
15:30:29.688	4.187587	0.76616794	10.029617	0.4279899	-0.22163963	0.04647463	3.5004559	0.6505352	9.137505	Walking_Watch
15:30:29.711	2.7486274	0.39266106	8.628966	-0.32459608	-0.42383602	0.1894171	3.2483785	0.6489943	9.230234	Walking_Watch
15:30:29.734	2.7486274	0.39266106	8.628966	-0.32459608	-0.42383602	0.1894171	3.2483785	0.6489943	9.230234	Walking_Watch
15:30:29.757	2.7486274	0.39266106	8.628966	-0.32459608	-0.42383602	0.1894171	3.2483785	0.6489943	9.230234	Walking_Watch
15:30:29.779	2.7486274	0.39266106	8.628966	-0.32459608	-0.42383602	0.1894171	3.2483785	0.6489943	9.230234	Walking_Watch
15:30:29.801	2.7486274	0.39266106	8.628966	-0.32459608	-0.42383602	0.1894171	3.2483785	0.6489943	9.230234	Walking_Watch
15:30:29.822	2.7486274	0.39266106	8.628966	-0.32459608	-0.42383602	0.1894171	3.2483785	0.6489943	9.230234	Walking_Watch
15:30:29.844	2.7486274	0.39266106	8.628966	-0.32459608	-0.42383602	0.1894171	3.2483785	0.6489943	9.230234	Walking_Watch
15:30:29.867	2.7486274	0.39266106	8.628966	-0.32459608	-0.42383602	0.1894171	3.2483785	0.6489943	9.230234	Walking_Watch
15:30:29.889	3.3256476	0.66321415	7.683228	-0.22074898	0.13205135	0.06174626	3.2044904	0.5830252	9.249955	Walking_Watch
15:30:29.910	3.3256476	0.66321415	7.683228	-0.22074898	0.13205135	0.06174626	3.2044904	0.5830252	9.249955	Walking_Watch
15:30:29.933	3.3256476	0.66321415	7.683228	-0.22074898	0.13205135	0.06174626	3.2044904	0.5830252	9.249955	Walking_Watch
15:30:29.956	3.3256476	0.66321415	7.683228	-0.22074898	0.13205135	0.06174626	3.2044904	0.5830252	9.249955	Walking_Watch
15:30:29.980	3.3256476	0.66321415	7.683228	-0.22074898	0.13205135	0.06174626	3.2044904	0.5830252	9.249955	Walking_Watch
15:30:30.002	3.3256476	0.66321415	7.683228	-0.22074898	0.13205135	0.06174626	3.2044904	0.5830252	9.249955	Walking_Watch
15:30:30.025	3.3256476	0.66321415	7.683228	-0.22074898	0.13205135	0.06174626	3.2044904	0.5830252	9.249955	Walking_Watch
15:30:30.048	3.3256476	0.66321415	7.683228	-0.22074898	0.13205135	0.06174626	3.2044904	0.5830252	9.249955	Walking_Watch
15:30:30.071	4.1588554	0.9217958	8.169266	-0.12606487	-0.34747788	-0.3817419	3.1308696	0.5806798	9.275281	Walking_Watch
15:30:30.093	4.1588554	0.9217958	8.169266	-0.12606487	-0.34747788	-0.3817419	3.1308696	0.5806798	9.275281	Walking_Watch
15:30:30.114	4.1588554	0.9217958	8.169266	-0.12606487	-0.34747788	-0.3817419	3.1308696	0.5806798	9.275281	Walking_Watch
15:30:30.136	4.1588554	0.9217958	8.169266	-0.12606487	-0.34747788	-0.3817419	3.1308696	0.5806798	9.275281	Walking_Watch
15:30:30.158	4.1588554	0.9217958	8.169266	-0.12606487	-0.34747788	-0.3817419	3.1308696	0.5806798	9.275281	Walking_Watch
15:30:30.180	4.1588554	0.9217958	8.169266	-0.12606487	-0.34747788	-0.3817419	3.1308696	0.5806798	9.275281	Walking_Watch
15:30:30.204	4.1588554	0.9217958	8.169266	-0.12606487	-0.34747788	-0.3817419	3.1308696	0.5806798	9.275281	Walking_Watch
15:30:30.226	4.1588554	0.9217958	8.169266	-0.12606487	-0.34747788	-0.3817419	3.1308696	0.5806798	9.275281	Walking_Watch
15:30:30.249	4.7167215	-0.08858817	9.277815	-0.61842227	-0.89359134	-0.53690165	3.748931	0.3218452	9.056064	Walking_Watch
15:30:30.270	4.7167215	-0.08858817	9.277815	-0.61842227	-0.89359134	-0.53690165	3.748931	0.3218452	9.056064	Walking_Watch
15:30:30.293	4.7167215	-0.08858817	9.277815	-0.61842227	-0.89359134	-0.53690165	3.748931	0.3218452	9.056064	Walking_Watch
15:30:30.316	4.7167215	-0.08858817	9.277815	-0.61842227	-0.89359134	-0.53690165	3.748931	0.3218452	9.056064	Walking_Watch
15:30:30.340	4.7167215	-0.08858817	9.277815	-0.61842227	-0.89359134	-0.53690165	3.748931	0.3218452	9.056064	Walking_Watch
15:30:30.362	4.7167215	-0.08858817	9.277815	-0.61842227	-0.89359134	-0.53690165	3.748931	0.3218452	9.056064	Walking_Watch
15:30:30.384	4.7167215	-0.08858817	9.277815	-0.61842227	-0.89359134	-0.53690165	3.748931	0.3218452	9.056064	Walking_Watch
15:30:30.405	4.7167215	-0.08858817	9.277815	-0.61842227	-0.89359134	-0.53690165	3.748931	0.3218452	9.056064	Walking_Watch
15:30:30.428	2.935381	-1.5012103	7.6544967	0.02420798	-0.04509957	-0.7274916	3.9135096	0.47512066	8.979369	Walking_Watch
15:30:30.450	2.935381	-1.5012103	7.6544967	0.02420798	-0.04509957	-0.7274916	3.9135096	0.47512066	8.979369	Walking_Watch
15:30:30.472	2.935381	-1.5012103	7.6544967	0.02420798	-0.04509957	-0.7274916	3.9135096	0.47512066	8.979369	Walking_Watch
15:30:30.493	2.935381	-1.5012103	7.6544967	0.02420798	-0.04509957	-0.7274916	3.9135096	0.47512066	8.979369	Walking_Watch
15:30:30.516	2.935381	-1.5012103	7.6544967	0.02420798	-0.04509957	-0.7274916	3.9135096	0.47512066	8.979369	Walking_Watch
15:30:30.539	2.935381	-1.5012103	7.6544967	0.02420798	-0.04509957	-0.7274916	3.9135096	0.47512066	8.979369	Walking_Watch
15:30:30.562	2.935381	-1.5012103	7.6544967	0.02420798	-0.04509957	-0.7274916	3.9135096	0.47512066	8.979369	Walking_Watch
15:30:30.585	2.935381	-1.5012103	7.6544967	0.02420798	-0.04509957	-0.7274916	3.9135096	0.47512066	8.979369	Walking_Watch
15:30:30.607	3.213117	0.16759923	7.204373	-0.3875152	-0.18743117	-0.45871094	3.4773138	0.26073775	9.165733	Walking_Watch
15:30:30.631	3.213117	0.16759923	7.204373	-0.3875152	-0.18743117	-0.45871094	3.4773138	0.26073775	9.165733	Walking_Watch
15:30:30.654	3.213117	0.16759923	7.204373	-0.3875152	-0.18743117	-0.45871094	3.4773138	0.26073775	9.165733	Walking_Watch
15:30:30.675	3.213117	0.16759923	7.204373	-0.3875152	-0.18743117	-0.45871094	3.4773138	0.26073775	9.165733	Walking_Watch
15:30:30.697	3.213117	0.16759923	7.204373	-0.3875152	-0.18743117	-0.45871094	3.4773138	0.26073775	9.165733	Walking_Watch
15:30:30.720	3.213117	0.16759923	7.204373	-0.3875152	-0.18743117	-0.45871094	3.4773138	0.26073775	9.165733	Walking_Watch
15:30:30.741	3.213117	0.16759923	7.204373	-0.3875152	-0.18743117	-0.45871094	3.4773138	0.26073775	9.165733	Walking_Watch
15:30:30.764	3.213117	0.16759923	7.204373	-0.3875152	-0.18743117	-0.45871094	3.4773138	0.26073775	9.165733	Walking_Watch
15:30:30.791	3.4118416	0.409421	9.759064	0.053529512	0.28782198	-0.18076724	3.1482975	0.2457063	9.2843	Walking_Watch
15:30:30.813	3.4118416	0.409421	9.759064	0.053529512	0.28782198	-0.18076724	3.1482975	0.2457063	9.2843	Walking_Watch
15:30:30.836	3.4118416	0.409421	9.759064	0.053529512	0.28782198	-0.18076724	3.1482975	0.2457063	9.2843	Walking_Watch
15:30:30.858	3.4118416	0.409421	9.759064	0.053529512	0.28782198	-0.18076724	3.1482975	0.2457063	9.2843	Walking_Watch
15:30:30.882	3.4118416	0.409421	9.759064	0.053529512	0.28782198	-0.18076724	3.1482975	0.2457063	9.2843	Walking_Watch
15:30:30.906	3.4118416	0.409421	9.759064	0.053529512	0.28782198	-0.18076724	3.1482975	0.2457063	9.2843	Walking_Watch
15:30:30.928	3.4118416	0.409421	9.759064	0.053529512	0.28782198	-0.18076724	3.1482975	0.2457063	9.2843	Walking_Watch
15:30:30.950	3.4118416	0.409421	9.759064	0.053529512	0.28782198	-0.18076724	3.1482975	0.2457063	9.2843	Walking_Watch
15:30:30.972	4.6760187	0.18196489	9.373586	-0.004502688	-0.28150442	0.16070643	3.310942	0.5798902	9.212586	Walking_Watch
15:30:30.996	4.6760187	0.18196489	9.373586	-0.004502688	-0.28150442	0.16070643	3.310942	0.5798902	9.212586	Walking_Watch
15:30:31.019	4.6760187	0.18196489	9.373586	-0.004502688	-0.28150442	0.16070643	3.310942	0.5798902	9.212586	Walking_Watch
15:30:31.042	4.6760187	0.18196489	9.373586	-0.004502688	-0.28150442	0.16070643	3.310942	0.5798902	9.212586	Walking_Watch
15:30:31.065	4.6760187	0.18196489	9.373586	-0.004502688	-0.28150442	0.16070643	3.310942	0.5798902	9.212586	Walking_Watch
15:30:31.088	4.6760187	0.18196489	9.373586	-0.004502688	-0.28150442	0.16070643	3.310942	0.5798902	9.212586	Walking_Watch
15:30:31.111	4.6760187	0.18196489	9.373586	-0.004502688	-0.28150442	0.16070643	3.310942	0.5798902	9.212586	Walking_Watch
15:30:31.134	4.6760187	0.18196489	9.373586	-0.004502688	-0.28150442	0.16070643	3.310942	0.5798902	9.212586	Walking_Watch
15:30:31.156	2.7031362	0.69194543	7.685622	0.0064928867	-0.80562675	0.020207422	3.3271842	0.22137685	9.2223215	Walking_Watch
15:30:31.178	2.7031362	0.69194543	7.685622	0.0064928867	-0.80562675	0.020207422	3.3271842	0.22137685	9.2223215	Walking_Watch
15:30:31.200	2.7031362	0.69194543	7.685622	0.0064928867	-0.80562675	0.020207422	3.3271842	0.22137685	9.2223215	Walking_Watch
15:30:31.228	2.7031362	0.69194543	7.685622	0.0064928867	-0.80562675	0.020207422	3.3271842	0.22137685	9.2223215	Walking_Watch
15:30:31.251	2.7031362	0.69194543	7.685622	0.0064928867	-0.80562675	0.020207422	3.3271842	0.22137685	9.2223215	Walking_Watch
15:30:31.272	2.7031362	0.69194543	7.685622	0.0064928867	-0.80562675	0.020207422	3.3271842	0.22137685	9.2223215	Walking_Watch
15:30:31.295	2.7031362	0.69194543	7.685622	0.0064928867	-0.80562675	0.020207422	3.3271842	0.22137685	9.2223215	Walking_Watch
15:30:31.317	3.371139	-0.5363176	8.133351	-0.20242304	0.010489168	-0.24429722	2.96987	0.23797487	9.343105	Walking_Watch
15:30:31.341	3.371139	-0.5363176	8.133351	-0.20242304	0.010489168	-0.24429722	2.96987	0.23797487	9.343105	Walking_Watch
15:30:31.367	3.371139	-0.5363176	8.133351	-0.20242304	0.010489168	-0.24429722	2.96987	0.23797487	9.343105	Walking_Watch
15:30:31.391	3.371139	-0.5363176	8.133351	-0.20242304	0.010489168	-0.24429722	2.96987	0.23797487	9.343105	Walking_Watch
15:30:31.412	3.371139	-0.5363176	8.133351	-0.20242304	0.010489168	-0.24429722	2.96987	0.23797487	9.343105	Walking_Watch
15:30:31.434	3.371139	-0.5363176	8.133351	-0.20242304	0.010489168	-0.24429722	2.96987	0.23797487	9.343105	Walking_Watch
15:30:31.456	3.371139	-0.5363176	8.133351	-0.20242304	0.010489168	-0.24429722	2.96987	0.23797487	9.343105	Walking_Watch
15:30:31.478	3.371139	-0.5363176	8.133351	-0.20242304	0.010489168	-0.24429722	2.96987	0.23797487	9.343105	Walking_Watch
15:30:31.502	3.675212	0.49800915	8.521224	-0.27206168	0.10883847	-0.4941411	2.9764988	0.31277877	9.33879	Walking_Watch
15:30:31.525	3.675212	0.49800915	8.521224	-0.27206168	0.10883847	-0.4941411	2.9764988	0.31277877	9.33879	Walking_Watch
15:30:31.548	3.675212	0.49800915	8.521224	-0.27206168	0.10883847	-0.4941411	2.9764988	0.31277877	9.33879	Walking_Watch
15:30:31.571	3.675212	0.49800915	8.521224	-0.27206168	0.10883847	-0.4941411	2.9764988	0.31277877	9.33879	Walking_Watch
15:30:31.593	3.675212	0.49800915	8.521224	-0.27206168	0.10883847	-0.4941411	2.9764988	0.31277877	9.33879	Walking_Watch
15:30:31.616	3.675212	0.49800915	8.521224	-0.27206168	0.10883847	-0.4941411	2.9764988	0.31277877	9.33879	Walking_Watch
15:30:31.639	3.675212	0.49800915	8.521224	-0.27206168	0.10883847	-0.4941411	2.9764988	0.31277877	9.33879	Walking_Watch
15:30:31.662	3.675212	0.49800915	8.521224	-0.27206168	0.10883847	-0.4941411	2.9764988	0.31277877	9.33879	Walking_Watch
15:30:31.685	3.869148	-0.97446984	9.644139	-0.7124955	-0.42872292	-0.5973773	3.1931226	-0.2058316	9.26995	Walking_Watch
15:30:31.707	3.869148	-0.97446984	9.644139	-0.7124955	-0.42872292	-0.5973773	3.1931226	-0.2058316	9.26995	Walking_Watch
15:30:31.728	3.869148	-0.97446984	9.644139	-0.7124955	-0.42872292	-0.5973773	3.1931226	-0.2058316	9.26995	Walking_Watch
15:30:31.750	3.869148	-0.97446984	9.644139	-0.7124955	-0.42872292	-0.5973773	3.1931226	-0.2058316	9.26995	Walking_Watch
15:30:31.773	3.869148	-0.97446984	9.644139	-0.7124955	-0.42872292	-0.5973773	3.1931226	-0.2058316	9.26995	Walking_Watch
15:30:31.796	3.869148	-0.97446984	9.644139	-0.7124955	-0.42872292	-0.5973773	3.1931226	-0.2058316	9.26995	Walking_Watch
15:30:31.817	3.869148	-0.97446984	9.644139	-0.7124955	-0.42872292	-0.5973773	3.1931226	-0.2058316	9.26995	Walking_Watch
15:30:31.840	3.869148	-0.97446984	9.644139	-0.7124955	-0.42872292	-0.5973773	3.1931226	-0.2058316	9.26995	Walking_Watch
15:30:31.863	2.0183737	-0.9122187	9.715967	-0.36980012	-0.5515068	-1.0121548	3.4952369	-0.42310563	9.152851	Walking_Watch
15:30:31.886	2.0183737	-0.9122187	9.715967	-0.36980012	-0.5515068	-1.0121548	3.4952369	-0.42310563	9.152851	Walking_Watch
15:30:31.909	2.0183737	-0.9122187	9.715967	-0.36980012	-0.5515068	-1.0121548	3.4952369	-0.42310563	9.152851	Walking_Watch
15:30:31.932	2.0183737	-0.9122187	9.715967	-0.36980012	-0.5515068	-1.0121548	3.4952369	-0.42310563	9.152851	Walking_Watch
15:30:31.954	2.0183737	-0.9122187	9.715967	-0.36980012	-0.5515068	-1.0121548	3.4952369	-0.42310563	9.152851	Walking_Watch
15:30:31.977	2.0183737	-0.9122187	9.715967	-0.36980012	-0.5515068	-1.0121548	3.4952369	-0.42310563	9.152851	Walking_Watch
15:30:31.998	2.0183737	-0.9122187	9.715967	-0.36980012	-0.5515068	-1.0121548	3.4952369	-0.42310563	9.152851	Walking_Watch
15:30:32.021	2.0183737	-0.9122187	9.715967	-0.36980012	-0.5515068	-1.0121548	3.4952369	-0.42310563	9.152851	Walking_Watch
15:30:32.042	2.8252442	-0.17957062	8.514041	-0.075363055	-0.068312444	-0.8973122	3.5916848	-0.16036375	9.123839	Walking_Watch
15:30:32.064	2.8252442	-0.17957062	8.514041	-0.075363055	-0.068312444	-0.8973122	3.5916848	-0.16036375	9.123839	Walking_Watch
15:30:32.087	2.8252442	-0.17957062	8.514041	-0.075363055	-0.068312444	-0.8973122	3.5916848	-0.16036375	9.123839	Walking_Watch
15:30:32.110	2.8252442	-0.17957062	8.514041	-0.075363055	-0.068312444	-0.8973122	3.5916848	-0.16036375	9.123839	Walking_Watch
15:30:32.133	2.8252442	-0.17957062	8.514041	-0.075363055	-0.068312444	-0.8973122	3.5916848	-0.16036375	9.123839	Walking_Watch
15:30:32.156	2.8252442	-0.17957062	8.514041	-0.075363055	-0.068312444	-0.8973122	3.5916848	-0.16036375	9.123839	Walking_Watch
15:30:32.179	2.8252442	-0.17957062	8.514041	-0.075363055	-0.068312444	-0.8973122	3.5916848	-0.16036375	9.123839	Walking_Watch
15:30:32.200	2.8252442	-0.17957062	8.514041	-0.075363055	-0.068312444	-0.8973122	3.5916848	-0.16036375	9.123839	Walking_Watch
15:30:32.224	3.8045027	-0.14844504	8.956982	-0.10834978	0.17481191	-0.25651452	3.3481438	-0.08875949	9.216964	Walking_Watch
15:30:32.246	3.8045027	-0.14844504	8.956982	-0.10834978	0.17481191	-0.25651452	3.3481438	-0.08875949	9.216964	Walking_Watch
15:30:32.267	3.8045027	-0.14844504	8.956982	-0.10834978	0.17481191	-0.25651452	3.3481438	-0.08875949	9.216964	Walking_Watch
15:30:32.289	3.8045027	-0.14844504	8.956982	-0.10834978	0.17481191	-0.25651452	3.3481438	-0.08875949	9.216964	Walking_Watch
15:30:32.311	3.8045027	-0.14844504	8.956982	-0.10834978	0.17481191	-0.25651452	3.3481438	-0.08875949	9.216964	Walking_Watch
15:30:32.334	3.8045027	-0.14844504	8.956982	-0.10834978	0.17481191	-0.25651452	3.3481438	-0.08875949	9.216964	Walking_Watch
15:30:32.359	3.8045027	-0.14844504	8.956982	-0.10834978	0.17481191	-0.25651452	3.3481438	-0.08875949	9.216964	Walking_Watch
15:30:32.381	3.8045027	-0.14844504	8.956982	-0.10834978	0.17481191	-0.25651452	3.3481438	-0.08875949	9.216964	Walking_Watch
15:30:32.404	3.8571768	0.74701375	9.917087	0.37056857	0.023317337	-0.075087555	3.322904	0.13200088	9.225577	Walking_Watch
15:30:32.427	3.8571768	0.74701375	9.917087	0.37056857	0.023317337	-0.075087555	3.322904	0.13200088	9.225577	Walking_Watch
15:30:32.449	3.8571768	0.74701375	9.917087	0.37056857	0.023317337	-0.075087555	3.322904	0.13200088	9.225577	Walking_Watch
15:30:32.472	3.8571768	0.74701375	9.917087	0.37056857	0.023317337	-0.075087555	3.322904	0.13200088	9.225577	Walking_Watch
15:30:32.495	3.8571768	0.74701375	9.917087	0.37056857	0.023317337	-0.075087555	3.322904	0.13200088	9.225577	Walking_Watch
15:30:32.517	3.8571768	0.74701375	9.917087	0.37056857	0.023317337	-0.075087555	3.322904	0.13200088	9.225577	Walking_Watch
15:30:32.539	3.8571768	0.74701375	9.917087	0.37056857	0.023317337	-0.075087555	3.322904	0.13200088	9.225577	Walking_Watch
15:30:32.561	3.8571768	0.74701375	9.917087	0.37056857	0.023317337	-0.075087555	3.322904	0.13200088	9.225577	Walking_Watch
15:30:32.585	2.3463893	0.9912298	7.9130783	0.1573766	-0.7787487	0.38733745	2.883919	0.27584574	9.368954	Walking_Watch
15:30:32.606	2.3463893	0.9912298	7.9130783	0.1573766	-0.7787487	0.38733745	2.883919	0.27584574	9.368954	Walking_Watch
15:30:32.629	2.3463893	0.9912298	7.9130783	0.1573766	-0.7787487	0.38733745	2.883919	0.27584574	9.368954	Walking_Watch
15:30:32.652	2.3463893	0.9912298	7.9130783	0.1573766	-0.7787487	0.38733745	2.883919	0.27584574	9.368954	Walking_Watch
15:30:32.673	2.3463893	0.9912298	7.9130783	0.1573766	-0.7787487	0.38733745	2.883919	0.27584574	9.368954	Walking_Watch
15:30:32.697	2.3463893	0.9912298	7.9130783	0.1573766	-0.7787487	0.38733745	2.883919	0.27584574	9.368954	Walking_Watch
15:30:32.719	2.3463893	0.9912298	7.9130783	0.1573766	-0.7787487	0.38733745	2.883919	0.27584574	9.368954	Walking_Watch
15:30:32.742	2.3463893	0.9912298	7.9130783	0.1573766	-0.7787487	0.38733745	2.883919	0.27584574	9.368954	Walking_Watch
15:30:32.765	3.347196	-0.083799616	7.405492	0.16287439	-0.089692734	-0.041489966	2.8244808	0.45600846	9.380018	Walking_Watch
15:30:32.787	3.347196	-0.083799616	7.405492	0.16287439	-0.089692734	-0.041489966	2.8244808	0.45600846	9.380018	Walking_Watch
15:30:32.809	3.347196	-0.083799616	7.405492	0.16287439	-0.089692734	-0.041489966	2.8244808	0.45600846	9.380018	Walking_Watch
15:30:32.831	3.347196	-0.083799616	7.405492	0.16287439	-0.089692734	-0.041489966	2.8244808	0.45600846	9.380018	Walking_Watch
15:30:32.852	3.347196	-0.083799616	7.405492	0.16287439	-0.089692734	-0.041489966	2.8244808	0.45600846	9.380018	Walking_Watch
15:30:32.874	3.347196	-0.083799616	7.405492	0.16287439	-0.089692734	-0.041489966	2.8244808	0.45600846	9.380018	Walking_Watch
15:30:32.896	3.347196	-0.083799616	7.405492	0.16287439	-0.089692734	-0.041489966	2.8244808	0.45600846	9.380018	Walking_Watch
15:30:32.919	3.347196	-0.083799616	7.405492	0.16287439	-0.089692734	-0.041489966	2.8244808	0.45600846	9.380018	Walking_Watch
15:30:32.941	3.703943	1.1277034	8.8324795	-0.08391517	-0.23385693	-0.45565662	2.8275523	0.5402187	9.3746195	Walking_Watch
15:30:32.966	3.703943	1.1277034	8.8324795	-0.08391517	-0.23385693	-0.45565662	2.8275523	0.5402187	9.3746195	Walking_Watch
15:30:32.989	3.703943	1.1277034	8.8324795	-0.08391517	-0.23385693	-0.45565662	2.8275523	0.5402187	9.3746195	Walking_Watch
15:30:33.011	3.703943	1.1277034	8.8324795	-0.08391517	-0.23385693	-0.45565662	2.8275523	0.5402187	9.3746195	Walking_Watch
15:30:33.035	3.703943	1.1277034	8.8324795	-0.08391517	-0.23385693	-0.45565662	2.8275523	0.5402187	9.3746195	Walking_Watch
15:30:33.057	3.703943	1.1277034	8.8324795	-0.08391517	-0.23385693	-0.45565662	2.8275523	0.5402187	9.3746195	Walking_Watch
15:30:33.078	3.703943	1.1277034	8.8324795	-0.08391517	-0.23385693	-0.45565662	2.8275523	0.5402187	9.3746195	Walking_Watch
15:30:33.100	3.703943	1.1277034	8.8324795	-0.08391517	-0.23385693	-0.45565662	2.8275523	0.5402187	9.3746195	Walking_Watch
15:30:33.121	2.5331428	0.531529	10.599455	0.23556735	0.673278	-0.58516	3.5468242	0.39870024	9.134082	Walking_Watch
15:30:33.146	2.5331428	0.531529	10.599455	0.23556735	0.673278	-0.58516	3.5468242	0.39870024	9.134082	Walking_Watch
15:30:33.167	2.5331428	0.531529	10.599455	0.23556735	0.673278	-0.58516	3.5468242	0.39870024	9.134082	Walking_Watch
15:30:33.189	2.5331428	0.531529	10.599455	0.23556735	0.673278	-0.58516	3.5468242	0.39870024	9.134082	Walking_Watch
15:30:33.212	2.5331428	0.531529	10.599455	0.23556735	0.673278	-0.58516	3.5468242	0.39870024	9.134082	Walking_Watch
15:30:33.235	2.5331428	0.531529	10.599455	0.23556735	0.673278	-0.58516	3.5468242	0.39870024	9.134082	Walking_Watch
15:30:33.258	2.5331428	0.531529	10.599455	0.23556735	0.673278	-0.58516	3.5468242	0.39870024	9.134082	Walking_Watch
15:30:33.281	2.5331428	0.531529	10.599455	0.23556735	0.673278	-0.58516	3.5468242	0.39870024	9.134082	Walking_Watch
15:30:33.304	1.7933118	0.42139238	9.960183	-0.21647292	0.2737721	-0.8521082	3.363465	0.46064597	9.200287	Walking_Watch
15:30:33.327	1.7933118	0.42139238	9.960183	-0.21647292	0.2737721	-0.8521082	3.363465	0.46064597	9.200287	Walking_Watch
15:30:33.348	1.7933118	0.42139238	9.960183	-0.21647292	0.2737721	-0.8521082	3.363465	0.46064597	9.200287	Walking_Watch
15:30:33.370	1.7933118	0.42139238	9.960183	-0.21647292	0.2737721	-0.8521082	3.363465	0.46064597	9.200287	Walking_Watch
15:30:33.392	1.7933118	0.42139238	9.960183	-0.21647292	0.2737721	-0.8521082	3.363465	0.46064597	9.200287	Walking_Watch
15:30:33.413	1.7933118	0.42139238	9.960183	-0.21647292	0.2737721	-0.8521082	3.363465	0.46064597	9.200287	Walking_Watch
15:30:33.434	1.7933118	0.42139238	9.960183	-0.21647292	0.2737721	-0.8521082	3.363465	0.46064597	9.200287	Walking_Watch
15:30:33.455	1.7933118	0.42139238	9.960183	-0.21647292	0.2737721	-0.8521082	3.363465	0.46064597	9.200287	Walking_Watch
15:30:33.478	3.1484714	-0.1699935	7.881953	-0.11812363	0.09478857	-0.27972743	3.453788	0.20146559	9.176117	Walking_Watch
15:30:33.502	3.1484714	-0.1699935	7.881953	-0.11812363	0.09478857	-0.27972743	3.453788	0.20146559	9.176117	Walking_Watch
15:30:33.524	3.1484714	-0.1699935	7.881953	-0.11812363	0.09478857	-0.27972743	3.453788	0.20146559	9.176117	Walking_Watch
15:30:33.546	3.1484714	-0.1699935	7.881953	-0.11812363	0.09478857	-0.27972743	3.453788	0.20146559	9.176117	Walking_Watch
15:30:33.567	3.1484714	-0.1699935	7.881953	-0.11812363	0.09478857	-0.27972743	3.453788	0.20146559	9.176117	Walking_Watch
15:30:33.590	3.1484714	-0.1699935	7.881953	-0.11812363	0.09478857	-0.27972743	3.453788	0.20146559	9.176117	Walking_Watch
15:30:33.612	3.1484714	-0.1699935	7.881953	-0.11812363	0.09478857	-0.27972743	3.453788	0.20146559	9.176117	Walking_Watch
15:30:33.634	3.1484714	-0.1699935	7.881953	-0.11812363	0.09478857	-0.27972743	3.453788	0.20146559	9.176117	Walking_Watch
15:30:33.655	4.312089	0.13886794	8.923462	0.19219592	0.058136657	-0.2467407	3.2868536	0.35115212	9.232749	Walking_Watch
15:30:33.677	4.312089	0.13886794	8.923462	0.19219592	0.058136657	-0.2467407	3.2868536	0.35115212	9.232749	Walking_Watch
15:30:33.700	4.312089	0.13886794	8.923462	0.19219592	0.058136657	-0.2467407	3.2868536	0.35115212	9.232749	Walking_Watch
15:30:33.722	4.312089	0.13886794	8.923462	0.19219592	0.058136657	-0.2467407	3.2868536	0.35115212	9.232749	Walking_Watch
15:30:33.743	4.312089	0.13886794	8.923462	0.19219592	0.058136657	-0.2467407	3.2868536	0.35115212	9.232749	Walking_Watch
15:30:33.765	4.312089	0.13886794	8.923462	0.19219592	0.058136657	-0.2467407	3.2868536	0.35115212	9.232749	Walking_Watch
15:30:33.787	4.312089	0.13886794	8.923462	0.19219592	0.058136657	-0.2467407	3.2868536	0.35115212	9.232749	Walking_Watch
15:30:33.810	4.312089	0.13886794	8.923462	0.19219592	0.058136657	-0.2467407	3.2868536	0.35115212	9.232749	Walking_Watch
15:30:33.832	4.312089	0.13886794	8.923462	0.19219592	0.058136657	-0.2467407	3.2868536	0.35115212	9.232749	Walking_Watch
15:30:33.854	1.6041641	1.6592325	10.491713	-0.49075145	0.623187	0.3775636	3.0774987	0.66682965	9.287342	Walking_Watch
15:30:33.875	1.6041641	1.6592325	10.491713	-0.49075145	0.623187	0.3775636	3.0774987	0.66682965	9.287342	Walking_Watch
15:30:33.897	1.6041641	1.6592325	10.491713	-0.49075145	0.623187	0.3775636	3.0774987	0.66682965	9.287342	Walking_Watch
15:30:33.919	1.6041641	1.6592325	10.491713	-0.49075145	0.623187	0.3775636	3.0774987	0.66682965	9.287342	Walking_Watch
15:30:33.942	1.6041641	1.6592325	10.491713	-0.49075145	0.623187	0.3775636	3.0774987	0.66682965	9.287342	Walking_Watch
15:30:33.964	1.6041641	1.6592325	10.491713	-0.49075145	0.623187	0.3775636	3.0774987	0.66682965	9.287342	Walking_Watch
15:30:33.986	1.6041641	1.6592325	10.491713	-0.49075145	0.623187	0.3775636	3.0774987	0.66682965	9.287342	Walking_Watch
15:30:34.009	1.6041641	1.6592325	10.491713	-0.49075145	0.623187	0.3775636	3.0774987	0.66682965	9.287342	Walking_Watch
15:30:34.033	2.3559663	0.82602483	8.315316	-0.18470792	-0.12267946	0.38489398	2.7555463	0.47875622	9.399369	Walking_Watch
15:30:34.054	2.3559663	0.82602483	8.315316	-0.18470792	-0.12267946	0.38489398	2.7555463	0.47875622	9.399369	Walking_Watch
15:30:34.077	2.3559663	0.82602483	8.315316	-0.18470792	-0.12267946	0.38489398	2.7555463	0.47875622	9.399369	Walking_Watch
15:30:34.101	2.3559663	0.82602483	8.315316	-0.18470792	-0.12267946	0.38489398	2.7555463	0.47875622	9.399369	Walking_Watch
15:30:34.123	2.3559663	0.82602483	8.315316	-0.18470792	-0.12267946	0.38489398	2.7555463	0.47875622	9.399369	Walking_Watch
15:30:34.144	2.3559663	0.82602483	8.315316	-0.18470792	-0.12267946	0.38489398	2.7555463	0.47875622	9.399369	Walking_Watch
15:30:34.166	2.3559663	0.82602483	8.315316	-0.18470792	-0.12267946	0.38489398	2.7555463	0.47875622	9.399369	Walking_Watch
15:30:34.189	2.3559663	0.82602483	8.315316	-0.18470792	-0.12267946	0.38489398	2.7555463	0.47875622	9.399369	Walking_Watch
15:30:34.211	3.6608462	0.29689008	8.870789	-0.07291959	0.068521366	-0.1428936	2.752128	0.29996002	9.407773	Walking_Watch
15:30:34.235	3.6608462	0.29689008	8.870789	-0.07291959	0.068521366	-0.1428936	2.752128	0.29996002	9.407773	Walking_Watch
15:30:34.258	3.6608462	0.29689008	8.870789	-0.07291959	0.068521366	-0.1428936	2.752128	0.29996002	9.407773	Walking_Watch
15:30:34.281	3.6608462	0.29689008	8.870789	-0.07291959	0.068521366	-0.1428936	2.752128	0.29996002	9.407773	Walking_Watch
15:30:34.303	3.6608462	0.29689008	8.870789	-0.07291959	0.068521366	-0.1428936	2.752128	0.29996002	9.407773	Walking_Watch
15:30:34.326	3.6608462	0.29689008	8.870789	-0.07291959	0.068521366	-0.1428936	2.752128	0.29996002	9.407773	Walking_Watch
15:30:34.349	3.6608462	0.29689008	8.870789	-0.07291959	0.068521366	-0.1428936	2.752128	0.29996002	9.407773	Walking_Watch
15:30:34.374	4.048719	-0.25858167	10.08708	-0.33864596	-0.3945145	-0.31637934	3.1946986	0.13994135	9.270636	Walking_Watch
15:30:34.395	4.048719	-0.25858167	10.08708	-0.33864596	-0.3945145	-0.31637934	3.1946986	0.13994135	9.270636	Walking_Watch
15:30:34.417	4.048719	-0.25858167	10.08708	-0.33864596	-0.3945145	-0.31637934	3.1946986	0.13994135	9.270636	Walking_Watch
15:30:34.439	4.048719	-0.25858167	10.08708	-0.33864596	-0.3945145	-0.31637934	3.1946986	0.13994135	9.270636	Walking_Watch
15:30:34.461	4.048719	-0.25858167	10.08708	-0.33864596	-0.3945145	-0.31637934	3.1946986	0.13994135	9.270636	Walking_Watch
15:30:34.483	4.048719	-0.25858167	10.08708	-0.33864596	-0.3945145	-0.31637934	3.1946986	0.13994135	9.270636	Walking_Watch
15:30:34.505	4.048719	-0.25858167	10.08708	-0.33864596	-0.3945145	-0.31637934	3.1946986	0.13994135	9.270636	Walking_Watch
15:30:34.528	4.048719	-0.25858167	10.08708	-0.33864596	-0.3945145	-0.31637934	3.1946986	0.13994135	9.270636	Walking_Watch
15:30:34.551	4.048719	-0.25858167	10.08708	-0.33864596	-0.3945145	-0.31637934	3.1946986	0.13994135	9.270636	Walking_Watch
15:30:34.574	2.928198	-1.0223553	7.56112	-0.30077234	-0.9076413	-0.77269566	3.4613943	-0.013040829	9.175454	Walking_Watch
15:30:34.597	2.928198	-1.0223553	7.56112	-0.30077234	-0.9076413	-0.77269566	3.4613943	-0.013040829	9.175454	Walking_Watch
15:30:34.620	2.928198	-1.0223553	7.56112	-0.30077234	-0.9076413	-0.77269566	3.4613943	-0.013040829	9.175454	Walking_Watch
15:30:34.642	2.928198	-1.0223553	7.56112	-0.30077234	-0.9076413	-0.77269566	3.4613943	-0.013040829	9.175454	Walking_Watch
15:30:34.665	2.928198	-1.0223553	7.56112	-0.30077234	-0.9076413	-0.77269566	3.4613943	-0.013040829	9.175454	Walking_Watch
15:30:34.687	2.928198	-1.0223553	7.56112	-0.30077234	-0.9076413	-0.77269566	3.4613943	-0.013040829	9.175454	Walking_Watch
15:30:34.708	2.928198	-1.0223553	7.56112	-0.30077234	-0.9076413	-0.77269566	3.4613943	-0.013040829	9.175454	Walking_Watch
15:30:34.730	2.928198	-1.0223553	7.56112	-0.30077234	-0.9076413	-0.77269566	3.4613943	-0.013040829	9.175454	Walking_Watch
15:30:34.753	3.1772027	-0.8236305	7.4414062	-0.3050484	-0.13734022	-0.4733717	3.460507	-0.07688202	9.175475	Walking_Watch
15:30:34.775	3.1772027	-0.8236305	7.4414062	-0.3050484	-0.13734022	-0.4733717	3.460507	-0.07688202	9.175475	Walking_Watch
15:30:34.798	3.1772027	-0.8236305	7.4414062	-0.3050484	-0.13734022	-0.4733717	3.460507	-0.07688202	9.175475	Walking_Watch
15:30:34.822	3.1772027	-0.8236305	7.4414062	-0.3050484	-0.13734022	-0.4733717	3.460507	-0.07688202	9.175475	Walking_Watch
15:30:34.844	3.1772027	-0.8236305	7.4414062	-0.3050484	-0.13734022	-0.4733717	3.460507	-0.07688202	9.175475	Walking_Watch
15:30:34.867	3.1772027	-0.8236305	7.4414062	-0.3050484	-0.13734022	-0.4733717	3.460507	-0.07688202	9.175475	Walking_Watch
15:30:34.890	3.1772027	-0.8236305	7.4414062	-0.3050484	-0.13734022	-0.4733717	3.460507	-0.07688202	9.175475	Walking_Watch
15:30:34.914	6.0311785	-1.6448668	7.4030976	-0.08391517	-0.6577974	0.07946135	3.6074152	-0.40686655	9.109961	Walking_Watch
15:30:34.937	6.0311785	-1.6448668	7.4030976	-0.08391517	-0.6577974	0.07946135	3.6074152	-0.40686655	9.109961	Walking_Watch
15:30:34.958	6.0311785	-1.6448668	7.4030976	-0.08391517	-0.6577974	0.07946135	3.6074152	-0.40686655	9.109961	Walking_Watch
15:30:34.981	6.0311785	-1.6448668	7.4030976	-0.08391517	-0.6577974	0.07946135	3.6074152	-0.40686655	9.109961	Walking_Watch
15:30:35.002	6.0311785	-1.6448668	7.4030976	-0.08391517	-0.6577974	0.07946135	3.6074152	-0.40686655	9.109961	Walking_Watch
15:30:35.024	6.0311785	-1.6448668	7.4030976	-0.08391517	-0.6577974	0.07946135	3.6074152	-0.40686655	9.109961	Walking_Watch
15:30:35.048	6.0311785	-1.6448668	7.4030976	-0.08391517	-0.6577974	0.07946135	3.6074152	-0.40686655	9.109961	Walking_Watch
15:30:35.071	6.0311785	-1.6448668	7.4030976	-0.08391517	-0.6577974	0.07946135	3.6074152	-0.40686655	9.109961	Walking_Watch
15:30:35.094	6.0311785	-1.6448668	7.4030976	-0.08391517	-0.6577974	0.07946135	3.6074152	-0.40686655	9.109961	Walking_Watch
15:30:35.116	3.7757714	-0.17478207	10.178062	-0.30016148	-0.27234143	0.05624847	4.2667933	-0.5187298	8.814518	Walking_Watch
15:30:35.139	3.7757714	-0.17478207	10.178062	-0.30016148	-0.27234143	0.05624847	4.2667933	-0.5187298	8.814518	Walking_Watch
15:30:35.163	3.7757714	-0.17478207	10.178062	-0.30016148	-0.27234143	0.05624847	4.2667933	-0.5187298	8.814518	Walking_Watch
15:30:35.186	3.7757714	-0.17478207	10.178062	-0.30016148	-0.27234143	0.05624847	4.2667933	-0.5187298	8.814518	Walking_Watch
15:30:35.207	3.7757714	-0.17478207	10.178062	-0.30016148	-0.27234143	0.05624847	4.2667933	-0.5187298	8.814518	Walking_Watch
15:30:35.229	3.7757714	-0.17478207	10.178062	-0.30016148	-0.27234143	0.05624847	4.2667933	-0.5187298	8.814518	Walking_Watch
15:30:35.251	3.7757714	-0.17478207	10.178062	-0.30016148	-0.27234143	0.05624847	4.2667933	-0.5187298	8.814518	Walking_Watch
15:30:35.274	3.7757714	-0.17478207	10.178062	0.6051408	0.22062682	0.21324085	4.2667933	-0.5187298	8.814518	Walking_Watch
15:30:35.297	0.80687064	0.31125572	9.457385	0.6051408	0.22062682	0.21324085	3.4455955	-0.58433163	9.162794	Walking_Watch
15:30:35.320	0.80687064	0.31125572	9.457385	0.6051408	0.22062682	0.21324085	3.4455955	-0.58433163	9.162794	Walking_Watch
15:30:35.344	0.80687064	0.31125572	9.457385	0.6051408	0.22062682	0.21324085	3.4455955	-0.58433163	9.162794	Walking_Watch
15:30:35.366	0.80687064	0.31125572	9.457385	0.6051408	0.22062682	0.21324085	3.4455955	-0.58433163	9.162794	Walking_Watch
15:30:35.390	0.80687064	0.31125572	9.457385	0.6051408	0.22062682	0.21324085	3.4455955	-0.58433163	9.162794	Walking_Watch
15:30:35.412	0.80687064	0.31125572	9.457385	0.6051408	0.22062682	0.21324085	3.4455955	-0.58433163	9.162794	Walking_Watch
15:30:35.434	0.80687064	0.31125572	9.457385	0.6051408	0.22062682	0.21324085	3.4455955	-0.58433163	9.162794	Walking_Watch
15:30:35.456	3.162837	-0.14126222	8.789383	0.24961725	-0.105575226	-0.3273749	2.9087956	-0.38628706	9.357354	Walking_Watch
15:30:35.477	3.162837	-0.14126222	8.789383	0.24961725	-0.105575226	-0.3273749	2.9087956	-0.38628706	9.357354	Walking_Watch
15:30:35.500	3.162837	-0.14126222	8.789383	0.24961725	-0.105575226	-0.3273749	2.9087956	-0.38628706	9.357354	Walking_Watch
15:30:35.522	3.162837	-0.14126222	8.789383	0.24961725	-0.105575226	-0.3273749	2.9087956	-0.38628706	9.357354	Walking_Watch
15:30:35.545	3.162837	-0.14126222	8.789383	0.24961725	-0.105575226	-0.3273749	2.9087956	-0.38628706	9.357354	Walking_Watch
15:30:35.567	3.162837	-0.14126222	8.789383	0.24961725	-0.105575226	-0.3273749	2.9087956	-0.38628706	9.357354	Walking_Watch
15:30:35.590	3.162837	-0.14126222	8.789383	0.24961725	-0.105575226	-0.3273749	2.9087956	-0.38628706	9.357354	Walking_Watch
15:30:35.613	3.162837	-0.14126222	8.789383	0.24961725	-0.105575226	-0.3273749	2.9087956	-0.38628706	9.357354	Walking_Watch
15:30:35.635	4.1373067	-0.22027329	9.469357	-0.30688098	-0.004782464	-0.30416203	2.9885643	-0.32742983	9.334434	Walking_Watch
15:30:35.658	4.1373067	-0.22027329	9.469357	-0.30688098	-0.004782464	-0.30416203	2.9885643	-0.32742983	9.334434	Walking_Watch
15:30:35.682	4.1373067	-0.22027329	9.469357	-0.30688098	-0.004782464	-0.30416203	2.9885643	-0.32742983	9.334434	Walking_Watch
15:30:35.704	4.1373067	-0.22027329	9.469357	-0.30688098	-0.004782464	-0.30416203	2.9885643	-0.32742983	9.334434	Walking_Watch
15:30:35.728	4.1373067	-0.22027329	9.469357	-0.30688098	-0.004782464	-0.30416203	2.9885643	-0.32742983	9.334434	Walking_Watch
15:30:35.750	4.1373067	-0.22027329	9.469357	-0.30688098	-0.004782464	-0.30416203	2.9885643	-0.32742983	9.334434	Walking_Watch
15:30:35.771	4.1373067	-0.22027329	9.469357	-0.30688098	-0.004782464	-0.30416203	2.9885643	-0.32742983	9.334434	Walking_Watch
15:30:35.792	4.1373067	-0.22027329	9.469357	-0.30688098	-0.004782464	-0.30416203	2.9885643	-0.32742983	9.334434	Walking_Watch
15:30:35.814	4.1373067	-0.22027329	9.469357	-0.4455474	-0.63030845	-0.6798442	2.9885643	-0.32742983	9.334434	Walking_Watch
15:30:35.837	3.7254915	-2.1596358	9.093455	-0.4455474	-0.63030845	-0.6798442	3.5223384	-0.6077959	9.132036	Walking_Watch
15:30:35.860	3.7254915	-2.1596358	9.093455	-0.4455474	-0.63030845	-0.6798442	3.5223384	-0.6077959	9.132036	Walking_Watch
15:30:35.881	3.7254915	-2.1596358	9.093455	-0.4455474	-0.63030845	-0.6798442	3.5223384	-0.6077959	9.132036	Walking_Watch
15:30:35.904	3.7254915	-2.1596358	9.093455	-0.4455474	-0.63030845	-0.6798442	3.5223384	-0.6077959	9.132036	Walking_Watch
15:30:35.928	3.7254915	-2.1596358	9.093455	-0.4455474	-0.63030845	-0.6798442	3.5223384	-0.6077959	9.132036	Walking_Watch
15:30:35.951	3.7254915	-2.1596358	9.093455	-0.4455474	-0.63030845	-0.6798442	3.5223384	-0.6077959	9.132036	Walking_Watch
15:30:35.974	3.7254915	-2.1596358	9.093455	-0.4455474	-0.63030845	-0.6798442	3.5223384	-0.6077959	9.132036	Walking_Watch
15:30:35.996	2.2003386	-1.7047237	9.718362	-0.09429988	0.3440216	-1.0347568	3.1919267	-0.7665756	9.240906	Walking_Watch
15:30:36.017	2.2003386	-1.7047237	9.718362	-0.09429988	0.3440216	-1.0347568	3.1919267	-0.7665756	9.240906	Walking_Watch
15:30:36.038	2.2003386	-1.7047237	9.718362	-0.09429988	0.3440216	-1.0347568	3.1919267	-0.7665756	9.240906	Walking_Watch
15:30:36.063	2.2003386	-1.7047237	9.718362	-0.09429988	0.3440216	-1.0347568	3.1919267	-0.7665756	9.240906	Walking_Watch
15:30:36.085	2.2003386	-1.7047237	9.718362	-0.09429988	0.3440216	-1.0347568	3.1919267	-0.7665756	9.240906	Walking_Watch
15:30:36.106	2.2003386	-1.7047237	9.718362	-0.09429988	0.3440216	-1.0347568	3.1919267	-0.7665756	9.240906	Walking_Watch
15:30:36.128	2.2003386	-1.7047237	9.718362	-0.09429988	0.3440216	-1.0347568	3.1919267	-0.7665756	9.240906	Walking_Watch
15:30:36.149	2.2003386	-1.7047237	9.718362	-0.09429988	0.3440216	-1.0347568	3.1919267	-0.7665756	9.240906	Walking_Watch
15:30:36.171	2.2003386	-1.7047237	9.718362	-0.09429988	0.3440216	-1.0347568	3.1919267	-0.7665756	9.240906	Walking_Watch
15:30:36.193	3.1843855	-0.34956414	7.7095647	-0.046652388	-0.04754303	-0.48314553	3.0970042	-0.67047936	9.280593	Walking_Watch
15:30:36.215	3.1843855	-0.34956414	7.7095647	-0.046652388	-0.04754303	-0.48314553	3.0970042	-0.67047936	9.280593	Walking_Watch
15:30:36.237	3.1843855	-0.34956414	7.7095647	-0.046652388	-0.04754303	-0.48314553	3.0970042	-0.67047936	9.280593	Walking_Watch
15:30:36.259	3.1843855	-0.34956414	7.7095647	-0.046652388	-0.04754303	-0.48314553	3.0970042	-0.67047936	9.280593	Walking_Watch
15:30:36.282	3.1843855	-0.34956414	7.7095647	-0.046652388	-0.04754303	-0.48314553	3.0970042	-0.67047936	9.280593	Walking_Watch
15:30:36.303	3.1843855	-0.34956414	7.7095647	-0.046652388	-0.04754303	-0.48314553	3.0970042	-0.67047936	9.280593	Walking_Watch
15:30:36.325	3.1843855	-0.34956414	7.7095647	-0.046652388	-0.04754303	-0.48314553	3.0970042	-0.67047936	9.280593	Walking_Watch
15:30:36.347	3.1843855	-0.34956414	7.7095647	-0.046652388	-0.04754303	-0.48314553	3.0970042	-0.67047936	9.280593	Walking_Watch
15:30:36.368	3.469304	-0.9433443	9.138947	0.15554401	0.13082962	-0.18443243	2.918359	-0.3888162	9.354271	Walking_Watch
15:30:36.391	3.469304	-0.9433443	9.138947	0.15554401	0.13082962	-0.18443243	2.918359	-0.3888162	9.354271	Walking_Watch
15:30:36.412	3.469304	-0.9433443	9.138947	0.15554401	0.13082962	-0.18443243	2.918359	-0.3888162	9.354271	Walking_Watch
15:30:36.433	3.469304	-0.9433443	9.138947	0.15554401	0.13082962	-0.18443243	2.918359	-0.3888162	9.354271	Walking_Watch
15:30:36.455	3.469304	-0.9433443	9.138947	0.15554401	0.13082962	-0.18443243	2.918359	-0.3888162	9.354271	Walking_Watch
15:30:36.477	3.469304	-0.9433443	9.138947	0.15554401	0.13082962	-0.18443243	2.918359	-0.3888162	9.354271	Walking_Watch
15:30:36.500	3.469304	-0.9433443	9.138947	0.15554401	0.13082962	-0.18443243	2.918359	-0.3888162	9.354271	Walking_Watch
15:30:36.522	3.469304	-0.9433443	9.138947	0.15554401	0.13082962	-0.18443243	2.918359	-0.3888162	9.354271	Walking_Watch
15:30:36.544	2.6528566	1.6257126	8.674458	0.3455231	0.27988073	0.27127305	3.197617	0.104320355	9.270099	Walking_Watch
15:30:36.565	2.6528566	1.6257126	8.674458	0.3455231	0.27988073	0.27127305	3.197617	0.104320355	9.270099	Walking_Watch
15:30:36.587	2.6528566	1.6257126	8.674458	0.3455231	0.27988073	0.27127305	3.197617	0.104320355	9.270099	Walking_Watch
15:30:36.609	2.6528566	1.6257126	8.674458	0.3455231	0.27988073	0.27127305	3.197617	0.104320355	9.270099	Walking_Watch
15:30:36.631	2.6528566	1.6257126	8.674458	0.3455231	0.27988073	0.27127305	3.197617	0.104320355	9.270099	Walking_Watch
15:30:36.654	2.6528566	1.6257126	8.674458	0.3455231	0.27988073	0.27127305	3.197617	0.104320355	9.270099	Walking_Watch
15:30:36.675	2.6528566	1.6257126	8.674458	0.3455231	0.27988073	0.27127305	3.197617	0.104320355	9.270099	Walking_Watch
15:30:36.701	2.6528566	1.6257126	8.674458	0.3455231	0.27988073	0.27127305	3.197617	0.104320355	9.270099	Walking_Watch
15:30:36.723	2.6145482	0.64166564	8.573898	-0.23418802	-0.005393329	0.17781065	2.795684	0.074308	9.399415	Walking_Watch
15:30:36.746	2.6145482	0.64166564	8.573898	-0.23418802	-0.005393329	0.17781065	2.795684	0.074308	9.399415	Walking_Watch
15:30:36.768	2.6145482	0.64166564	8.573898	-0.23418802	-0.005393329	0.17781065	2.795684	0.074308	9.399415	Walking_Watch
15:30:36.792	2.6145482	0.64166564	8.573898	-0.23418802	-0.005393329	0.17781065	2.795684	0.074308	9.399415	Walking_Watch
15:30:36.815	2.6145482	0.64166564	8.573898	-0.23418802	-0.005393329	0.17781065	2.795684	0.074308	9.399415	Walking_Watch
15:30:36.837	2.6145482	0.64166564	8.573898	-0.23418802	-0.005393329	0.17781065	2.795684	0.074308	9.399415	Walking_Watch
15:30:36.859	2.6145482	0.64166564	8.573898	-0.23418802	-0.005393329	0.17781065	2.795684	0.074308	9.399415	Walking_Watch
15:30:36.881	2.6145482	0.64166564	8.573898	-0.23418802	-0.005393329	0.17781065	2.795684	0.074308	9.399415	Walking_Watch
15:30:36.903	3.2633965	-0.09337672	8.449396	-0.19326006	0.1418252	-0.06470285	2.8154361	-0.2358125	9.390851	Walking_Watch
15:30:36.924	3.2633965	-0.09337672	8.449396	-0.19326006	0.1418252	-0.06470285	2.8154361	-0.2358125	9.390851	Walking_Watch
15:30:36.947	3.2633965	-0.09337672	8.449396	-0.19326006	0.1418252	-0.06470285	2.8154361	-0.2358125	9.390851	Walking_Watch
15:30:36.970	3.2633965	-0.09337672	8.449396	-0.19326006	0.1418252	-0.06470285	2.8154361	-0.2358125	9.390851	Walking_Watch
15:30:36.992	3.2633965	-0.09337672	8.449396	-0.19326006	0.1418252	-0.06470285	2.8154361	-0.2358125	9.390851	Walking_Watch
15:30:37.016	3.2633965	-0.09337672	8.449396	-0.19326006	0.1418252	-0.06470285	2.8154361	-0.2358125	9.390851	Walking_Watch
15:30:37.038	3.2633965	-0.09337672	8.449396	-0.19326006	0.1418252	-0.06470285	2.8154361	-0.2358125	9.390851	Walking_Watch
15:30:37.062	3.2633965	-0.09337672	8.449396	-0.19326006	0.1418252	-0.06470285	2.8154361	-0.2358125	9.390851	Walking_Watch
15:30:37.084	3.232271	-0.64166564	10.115811	-0.44371483	-0.013945444	-0.3719681	3.0461621	-0.509699	9.307604	Walking_Watch
15:30:37.105	3.232271	-0.64166564	10.115811	-0.44371483	-0.013945444	-0.3719681	3.0461621	-0.509699	9.307604	Walking_Watch
15:30:37.127	3.232271	-0.64166564	10.115811	-0.44371483	-0.013945444	-0.3719681	3.0461621	-0.509699	9.307604	Walking_Watch
15:30:37.150	3.232271	-0.64166564	10.115811	-0.44371483	-0.013945444	-0.3719681	3.0461621	-0.509699	9.307604	Walking_Watch
15:30:37.173	3.232271	-0.64166564	10.115811	-0.44371483	-0.013945444	-0.3719681	3.0461621	-0.509699	9.307604	Walking_Watch
15:30:37.196	3.232271	-0.64166564	10.115811	-0.44371483	-0.013945444	-0.3719681	3.0461621	-0.509699	9.307604	Walking_Watch
15:30:37.219	3.232271	-0.64166564	10.115811	-0.44371483	-0.013945444	-0.3719681	3.0461621	-0.509699	9.307604	Walking_Watch
15:30:37.240	3.232271	-0.64166564	10.115811	-0.44371483	-0.013945444	-0.3719681	3.0461621	-0.509699	9.307604	Walking_Watch
15:30:37.263	2.4517374	-1.0415095	9.9889145	-0.3227635	0.11555799	-0.44466105	3.2118993	-0.65912336	9.242274	Walking_Watch
15:30:37.287	2.4517374	-1.0415095	9.9889145	-0.3227635	0.11555799	-0.44466105	3.2118993	-0.65912336	9.242274	Walking_Watch
15:30:37.308	2.4517374	-1.0415095	9.9889145	-0.3227635	0.11555799	-0.44466105	3.2118993	-0.65912336	9.242274	Walking_Watch
15:30:37.332	2.4517374	-1.0415095	9.9889145	-0.3227635	0.11555799	-0.44466105	3.2118993	-0.65912336	9.242274	Walking_Watch
15:30:37.353	2.4517374	-1.0415095	9.9889145	-0.3227635	0.11555799	-0.44466105	3.2118993	-0.65912336	9.242274	Walking_Watch
15:30:37.376	2.4517374	-1.0415095	9.9889145	-0.3227635	0.11555799	-0.44466105	3.2118993	-0.65912336	9.242274	Walking_Watch
15:30:37.401	2.4517374	-1.0415095	9.9889145	-0.3227635	0.11555799	-0.44466105	3.2118993	-0.65912336	9.242274	Walking_Watch
15:30:37.423	2.4517374	-1.0415095	9.9889145	-0.3227635	0.11555799	-0.44466105	3.2118993	-0.65912336	9.242274	Walking_Watch
15:30:37.446	2.6241252	-1.0151725	8.564321	-0.08880209	-0.05181909	-0.44038498	3.2244675	-0.51532245	9.247033	Walking_Watch
15:30:37.468	2.6241252	-1.0151725	8.564321	-0.08880209	-0.05181909	-0.44038498	3.2244675	-0.51532245	9.247033	Walking_Watch
15:30:37.491	2.6241252	-1.0151725	8.564321	-0.08880209	-0.05181909	-0.44038498	3.2244675	-0.51532245	9.247033	Walking_Watch
15:30:37.514	2.6241252	-1.0151725	8.564321	-0.08880209	-0.05181909	-0.44038498	3.2244675	-0.51532245	9.247033	Walking_Watch
15:30:37.537	2.6241252	-1.0151725	8.564321	-0.08880209	-0.05181909	-0.44038498	3.2244675	-0.51532245	9.247033	Walking_Watch
15:30:37.559	2.6241252	-1.0151725	8.564321	-0.08880209	-0.05181909	-0.44038498	3.2244675	-0.51532245	9.247033	Walking_Watch
15:30:37.582	2.6241252	-1.0151725	8.564321	-0.08880209	-0.05181909	-0.44038498	3.2244675	-0.51532245	9.247033	Walking_Watch
15:30:37.604	2.6241252	-1.0151725	8.564321	-0.08880209	-0.05181909	-0.44038498	3.2244675	-0.51532245	9.247033	Walking_Watch
15:30:37.626	3.2562137	-0.13168511	9.210775	0.10850739	0.23589844	-0.34936607	2.9759357	-0.40551895	9.3354025	Walking_Watch
15:30:37.648	3.2562137	-0.13168511	9.210775	0.10850739	0.23589844	-0.34936607	2.9759357	-0.40551895	9.3354025	Walking_Watch
15:30:37.671	3.2562137	-0.13168511	9.210775	0.10850739	0.23589844	-0.34936607	2.9759357	-0.40551895	9.3354025	Walking_Watch
15:30:37.693	3.2562137	-0.13168511	9.210775	0.10850739	0.23589844	-0.34936607	2.9759357	-0.40551895	9.3354025	Walking_Watch
15:30:37.714	3.2562137	-0.13168511	9.210775	0.10850739	0.23589844	-0.34936607	2.9759357	-0.40551895	9.3354025	Walking_Watch
15:30:37.736	3.2562137	-0.13168511	9.210775	0.10850739	0.23589844	-0.34936607	2.9759357	-0.40551895	9.3354025	Walking_Watch
15:30:37.759	3.2562137	-0.13168511	9.210775	0.10850739	0.23589844	-0.34936607	2.9759357	-0.40551895	9.3354025	Walking_Watch
15:30:37.781	3.2562137	-0.13168511	9.210775	0.10850739	0.23589844	-0.34936607	2.9759357	-0.40551895	9.3354025	Walking_Watch
15:30:37.803	3.6584518	0.016759925	9.873989	0.30826032	-0.283337	-0.13189803	3.0477035	0.008894524	9.32104	Walking_Watch
15:30:37.826	3.6584518	0.016759925	9.873989	0.30826032	-0.283337	-0.13189803	3.0477035	0.008894524	9.32104	Walking_Watch
15:30:37.850	3.6584518	0.016759925	9.873989	0.30826032	-0.283337	-0.13189803	3.0477035	0.008894524	9.32104	Walking_Watch
15:30:37.872	3.6584518	0.016759925	9.873989	0.30826032	-0.283337	-0.13189803	3.0477035	0.008894524	9.32104	Walking_Watch
15:30:37.894	3.6584518	0.016759925	9.873989	0.30826032	-0.283337	-0.13189803	3.0477035	0.008894524	9.32104	Walking_Watch
15:30:37.916	3.6584518	0.016759925	9.873989	0.30826032	-0.283337	-0.13189803	3.0477035	0.008894524	9.32104	Walking_Watch
15:30:37.937	3.6584518	0.016759925	9.873989	0.30826032	-0.283337	-0.13189803	3.0477035	0.008894524	9.32104	Walking_Watch
15:30:37.960	3.6584518	0.016759925	9.873989	0.30826032	-0.283337	-0.13189803	3.0477035	0.008894524	9.32104	Walking_Watch
15:30:37.983	1.6281068	1.0654523	10.73114	-0.014887397	0.79239666	0.3195314	3.4114726	0.5675026	9.176609	Walking_Watch
15:30:38.005	1.6281068	1.0654523	10.73114	-0.014887397	0.79239666	0.3195314	3.4114726	0.5675026	9.176609	Walking_Watch
15:30:38.026	1.6281068	1.0654523	10.73114	-0.014887397	0.79239666	0.3195314	3.4114726	0.5675026	9.176609	Walking_Watch
15:30:38.047	1.6281068	1.0654523	10.73114	-0.014887397	0.79239666	0.3195314	3.4114726	0.5675026	9.176609	Walking_Watch
15:30:38.070	1.6281068	1.0654523	10.73114	-0.014887397	0.79239666	0.3195314	3.4114726	0.5675026	9.176609	Walking_Watch
15:30:38.091	1.6281068	1.0654523	10.73114	-0.014887397	0.79239666	0.3195314	3.4114726	0.5675026	9.176609	Walking_Watch
15:30:38.114	1.6281068	1.0654523	10.73114	-0.014887397	0.79239666	0.3195314	3.4114726	0.5675026	9.176609	Walking_Watch
15:30:38.141	1.6281068	1.0654523	10.73114	-0.014887397	0.79239666	0.3195314	3.4114726	0.5675026	9.176609	Walking_Watch
15:30:38.162	3.0622776	0.80208206	7.455772	-0.42172366	-0.16666175	0.15154345	3.3687818	0.5104543	9.195711	Walking_Watch
15:30:38.185	3.0622776	0.80208206	7.455772	-0.42172366	-0.16666175	0.15154345	3.3687818	0.5104543	9.195711	Walking_Watch
15:30:38.207	3.0622776	0.80208206	7.455772	-0.42172366	-0.16666175	0.15154345	3.3687818	0.5104543	9.195711	Walking_Watch
15:30:38.229	3.0622776	0.80208206	7.455772	-0.42172366	-0.16666175	0.15154345	3.3687818	0.5104543	9.195711	Walking_Watch
15:30:38.252	3.0622776	0.80208206	7.455772	-0.42172366	-0.16666175	0.15154345	3.3687818	0.5104543	9.195711	Walking_Watch
15:30:38.274	3.0622776	0.80208206	7.455772	-0.42172366	-0.16666175	0.15154345	3.3687818	0.5104543	9.195711	Walking_Watch
15:30:38.297	3.0622776	0.80208206	7.455772	-0.42172366	-0.16666175	0.15154345	3.3687818	0.5104543	9.195711	Walking_Watch
15:30:38.319	3.0622776	0.80208206	7.455772	-0.42172366	-0.16666175	0.15154345	3.3687818	0.5104543	9.195711	Walking_Watch
15:30:38.341	3.5770466	0.55307746	8.332076	-0.15294294	-0.039601784	-0.47092822	3.2930455	0.3083722	9.23207	Walking_Watch
15:30:38.363	3.5770466	0.55307746	8.332076	-0.15294294	-0.039601784	-0.47092822	3.2930455	0.3083722	9.23207	Walking_Watch
15:30:38.386	3.5770466	0.55307746	8.332076	-0.15294294	-0.039601784	-0.47092822	3.2930455	0.3083722	9.23207	Walking_Watch
15:30:38.409	3.5770466	0.55307746	8.332076	-0.15294294	-0.039601784	-0.47092822	3.2930455	0.3083722	9.23207	Walking_Watch
15:30:38.431	3.5770466	0.55307746	8.332076	-0.15294294	-0.039601784	-0.47092822	3.2930455	0.3083722	9.23207	Walking_Watch
15:30:38.452	3.5770466	0.55307746	8.332076	-0.15294294	-0.039601784	-0.47092822	3.2930455	0.3083722	9.23207	Walking_Watch
15:30:38.474	3.5770466	0.55307746	8.332076	-0.15294294	-0.039601784	-0.47092822	3.2930455	0.3083722	9.23207	Walking_Watch
15:30:38.496	3.5770466	0.55307746	8.332076	-0.15294294	-0.039601784	-0.47092822	3.2930455	0.3083722	9.23207	Walking_Watch
15:30:38.520	4.3168774	0.4070267	8.284191	-0.28122464	-0.08052976	-0.42694592	3.4332917	0.1676739	9.1844845	Walking_Watch
15:30:38.548	4.3168774	0.4070267	8.284191	-0.28122464	-0.08052976	-0.42694592	3.4332917	0.1676739	9.1844845	Walking_Watch
15:30:38.571	4.3168774	0.4070267	8.284191	-0.28122464	-0.08052976	-0.42694592	3.4332917	0.1676739	9.1844845	Walking_Watch
15:30:38.592	4.3168774	0.4070267	8.284191	-0.28122464	-0.08052976	-0.42694592	3.4332917	0.1676739	9.1844845	Walking_Watch
15:30:38.615	4.3168774	0.4070267	8.284191	-0.28122464	-0.08052976	-0.42694592	3.4332917	0.1676739	9.1844845	Walking_Watch
15:30:38.637	4.3168774	0.4070267	8.284191	-0.28122464	-0.08052976	-0.42694592	3.4332917	0.1676739	9.1844845	Walking_Watch
15:30:38.660	4.3168774	0.4070267	8.284191	-0.28122464	-0.08052976	-0.42694592	3.4332917	0.1676739	9.1844845	Walking_Watch
15:30:38.683	4.3168774	0.4070267	8.284191	-0.28122464	-0.08052976	-0.42694592	3.4332917	0.1676739	9.1844845	Walking_Watch
15:30:38.704	3.632115	-0.31843856	9.105427	-0.20059043	0.06668877	-0.34936607	3.7976153	-0.16215543	9.040032	Walking_Watch
15:30:38.726	3.632115	-0.31843856	9.105427	-0.20059043	0.06668877	-0.34936607	3.7976153	-0.16215543	9.040032	Walking_Watch
15:30:38.749	3.632115	-0.31843856	9.105427	-0.20059043	0.06668877	-0.34936607	3.7976153	-0.16215543	9.040032	Walking_Watch
15:30:38.772	3.632115	-0.31843856	9.105427	-0.20059043	0.06668877	-0.34936607	3.7976153	-0.16215543	9.040032	Walking_Watch
15:30:38.794	3.632115	-0.31843856	9.105427	-0.20059043	0.06668877	-0.34936607	3.7976153	-0.16215543	9.040032	Walking_Watch
15:30:38.817	3.632115	-0.31843856	9.105427	-0.20059043	0.06668877	-0.34936607	3.7976153	-0.16215543	9.040032	Walking_Watch
15:30:38.843	3.632115	-0.31843856	9.105427	-0.20059043	0.06668877	-0.34936607	3.7976153	-0.16215543	9.040032	Walking_Watch
15:30:38.867	3.632115	-0.31843856	9.105427	-0.20059043	0.06668877	-0.34936607	3.7976153	-0.16215543	9.040032	Walking_Watch
15:30:38.890	2.7342618	-0.12210801	8.684034	0.2593911	0.10150809	-0.50635844	3.5649061	0.057197075	9.135565	Walking_Watch
15:30:38.912	2.7342618	-0.12210801	8.684034	0.2593911	0.10150809	-0.50635844	3.5649061	0.057197075	9.135565	Walking_Watch
15:30:38.934	2.7342618	-0.12210801	8.684034	0.2593911	0.10150809	-0.50635844	3.5649061	0.057197075	9.135565	Walking_Watch
15:30:38.956	2.7342618	-0.12210801	8.684034	0.2593911	0.10150809	-0.50635844	3.5649061	0.057197075	9.135565	Walking_Watch
15:30:38.978	2.7342618	-0.12210801	8.684034	0.2593911	0.10150809	-0.50635844	3.5649061	0.057197075	9.135565	Walking_Watch
15:30:39.001	2.7342618	-0.12210801	8.684034	0.2593911	0.10150809	-0.50635844	3.5649061	0.057197075	9.135565	Walking_Watch
15:30:39.024	2.7342618	-0.12210801	8.684034	0.2593911	0.10150809	-0.50635844	3.5649061	0.057197075	9.135565	Walking_Watch
15:30:39.046	2.7342618	-0.12210801	8.684034	0.2593911	0.10150809	-0.50635844	3.5649061	0.057197075	9.135565	Walking_Watch
15:30:39.068	3.2921278	0.038308397	8.152506	0.1433267	0.14854471	-0.09219178	3.5713508	0.29551396	9.128444	Walking_Watch
15:30:39.091	3.2921278	0.038308397	8.152506	0.1433267	0.14854471	-0.09219178	3.5713508	0.29551396	9.128444	Walking_Watch
15:30:39.113	3.2921278	0.038308397	8.152506	0.1433267	0.14854471	-0.09219178	3.5713508	0.29551396	9.128444	Walking_Watch
15:30:39.135	3.2921278	0.038308397	8.152506	0.1433267	0.14854471	-0.09219178	3.5713508	0.29551396	9.128444	Walking_Watch
15:30:39.157	3.2921278	0.038308397	8.152506	0.1433267	0.14854471	-0.09219178	3.5713508	0.29551396	9.128444	Walking_Watch
15:30:39.180	3.2921278	0.038308397	8.152506	0.1433267	0.14854471	-0.09219178	3.5713508	0.29551396	9.128444	Walking_Watch
15:30:39.204	3.2921278	0.038308397	8.152506	0.1433267	0.14854471	-0.09219178	3.5713508	0.29551396	9.128444	Walking_Watch
15:30:39.225	3.2921278	0.038308397	8.152506	0.1433267	0.14854471	-0.09219178	3.5713508	0.29551396	9.128444	Walking_Watch
15:30:39.248	4.4629283	-0.07901107	8.547561	0.18181121	-0.058538605	0.0055466564	3.8367631	0.32430956	9.0191145	Walking_Watch
15:30:39.269	4.4629283	-0.07901107	8.547561	0.18181121	-0.058538605	0.0055466564	3.8367631	0.32430956	9.0191145	Walking_Watch
15:30:39.292	4.4629283	-0.07901107	8.547561	0.18181121	-0.058538605	0.0055466564	3.8367631	0.32430956	9.0191145	Walking_Watch
15:30:39.314	4.4629283	-0.07901107	8.547561	0.18181121	-0.058538605	0.0055466564	3.8367631	0.32430956	9.0191145	Walking_Watch
15:30:39.335	4.4629283	-0.07901107	8.547561	0.18181121	-0.058538605	0.0055466564	3.8367631	0.32430956	9.0191145	Walking_Watch
15:30:39.358	4.4629283	-0.07901107	8.547561	0.18181121	-0.058538605	0.0055466564	3.8367631	0.32430956	9.0191145	Walking_Watch
15:30:39.380	4.4629283	-0.07901107	8.547561	0.18181121	-0.058538605	0.0055466564	3.8367631	0.32430956	9.0191145	Walking_Watch
15:30:39.401	4.4629283	-0.07901107	8.547561	0.18181121	-0.058538605	0.0055466564	3.8367631	0.32430956	9.0191145	Walking_Watch
15:30:39.425	2.4469488	1.5083932	11.4757595	-0.3050484	0.78384453	0.3409117	3.794216	0.2785463	9.038623	Walking_Watch
15:30:39.447	2.4469488	1.5083932	11.4757595	-0.3050484	0.78384453	0.3409117	3.794216	0.2785463	9.038623	Walking_Watch
15:30:39.470	2.4469488	1.5083932	11.4757595	-0.3050484	0.78384453	0.3409117	3.794216	0.2785463	9.038623	Walking_Watch
15:30:39.493	2.4469488	1.5083932	11.4757595	-0.3050484	0.78384453	0.3409117	3.794216	0.2785463	9.038623	Walking_Watch
15:30:39.514	2.4469488	1.5083932	11.4757595	-0.3050484	0.78384453	0.3409117	3.794216	0.2785463	9.038623	Walking_Watch
15:30:39.537	2.4469488	1.5083932	11.4757595	-0.3050484	0.78384453	0.3409117	3.794216	0.2785463	9.038623	Walking_Watch
15:30:39.560	2.4469488	1.5083932	11.4757595	-0.3050484	0.78384453	0.3409117	3.794216	0.2785463	9.038623	Walking_Watch
15:30:39.587	2.4469488	1.5083932	11.4757595	-0.3050484	0.78384453	0.3409117	3.794216	0.2785463	9.038623	Walking_Watch
15:30:39.611	2.6001825	0.9529214	7.8699813	-0.243351	-0.27050886	0.16559336	3.584234	0.22599633	9.12538	Walking_Watch
[truncated: 3,346 more rows]
