# Supplementary material for: Real-time Smartphone Activity Classification Using Inertial Sensors—Recognition of Scrolling, Typing, and Watching Videos While Sitting or Walking
Source: Sensors (Basel). 2020 Jan 24;20(3):655. doi: 10.3390/s20030655 (PMC7038357; doi:10.3390/s20030655)
Supplement: Supplementary file 1 [file sensors-20-00655-s001.zip › sensors-668083-supplementary/5Hz_data/0998/2019_09_14_15_34_32_Sitting_Read.csv]

time	accX	accY	accZ	rotX	rotY	rotZ	graX	graY	graZ	activity
15:45:04.322	-0.17717634	6.4142623	7.1564875	0.022097439	-0.0010549643	0.044667076	-0.25601682	6.6500344	7.202905	Sitting_Read
15:45:04.344	-0.17717634	6.4142623	7.1564875	0.022097439	-0.0010549643	0.044667076	-0.25601682	6.6500344	7.202905	Sitting_Read
15:45:04.364	-0.17717634	6.4142623	7.1564875	0.022097439	-0.0010549643	0.044667076	-0.25601682	6.6500344	7.202905	Sitting_Read
15:45:04.385	-0.17717634	6.4142623	7.1564875	0.022097439	-0.0010549643	0.044667076	-0.25601682	6.6500344	7.202905	Sitting_Read
15:45:04.407	-0.30886146	6.5555243	7.0319853	-0.02432832	-0.010828808	0.011680354	-0.21601002	6.623187	7.228906	Sitting_Read
15:45:04.428	-0.30886146	6.5555243	7.0319853	-0.02432832	-0.010828808	0.011680354	-0.21601002	6.623187	7.228906	Sitting_Read
15:45:04.449	-0.30886146	6.5555243	7.0319853	-0.02432832	-0.010828808	0.011680354	-0.21601002	6.623187	7.228906	Sitting_Read
15:45:04.470	-0.30886146	6.5555243	7.0319853	-0.02432832	-0.010828808	0.011680354	-0.21601002	6.623187	7.228906	Sitting_Read
15:45:04.491	-0.30886146	6.5555243	7.0319853	-0.02432832	-0.010828808	0.011680354	-0.21601002	6.623187	7.228906	Sitting_Read
15:45:04.512	-0.30886146	6.5555243	7.0319853	-0.02432832	-0.010828808	0.011680354	-0.21601002	6.623187	7.228906	Sitting_Read
15:45:04.533	-0.30886146	6.5555243	7.0319853	-0.02432832	-0.010828808	0.011680354	-0.21601002	6.623187	7.228906	Sitting_Read
15:45:04.555	-0.30886146	6.5555243	7.0319853	-0.02432832	-0.010828808	0.011680354	-0.21601002	6.623187	7.228906	Sitting_Read
15:45:04.576	-0.06943397	6.596227	6.768615	0.006825808	0.023379646	0.021454198	-0.20886725	6.6259427	7.2265887	Sitting_Read
15:45:04.597	-0.06943397	6.596227	6.768615	0.006825808	0.023379646	0.021454198	-0.20886725	6.6259427	7.2265887	Sitting_Read
15:45:04.619	-0.06943397	6.596227	6.768615	0.006825808	0.023379646	0.021454198	-0.20886725	6.6259427	7.2265887	Sitting_Read
15:45:04.640	-0.06943397	6.596227	6.768615	0.006825808	0.023379646	0.021454198	-0.20886725	6.6259427	7.2265887	Sitting_Read
15:45:04.662	-0.06943397	6.596227	6.768615	0.006825808	0.023379646	0.021454198	-0.20886725	6.6259427	7.2265887	Sitting_Read
15:45:04.685	-0.06943397	6.596227	6.768615	0.006825808	0.023379646	0.021454198	-0.20886725	6.6259427	7.2265887	Sitting_Read
15:45:04.708	-0.06943397	6.596227	6.768615	0.006825808	0.023379646	0.021454198	-0.20886725	6.6259427	7.2265887	Sitting_Read
15:45:04.730	-0.06943397	6.596227	6.768615	0.006825808	0.023379646	0.021454198	-0.20886725	6.6259427	7.2265887	Sitting_Read
15:45:04.754	-1.2210802	10.099051	4.573065	0.20657875	-0.040761203	-0.024360694	-0.27230564	7.1960196	6.656832	Sitting_Read
15:45:04.777	-1.2210802	10.099051	4.573065	0.20657875	-0.040761203	-0.024360694	-0.27230564	7.1960196	6.656832	Sitting_Read
15:45:04.800	-1.2210802	10.099051	4.573065	0.20657875	-0.040761203	-0.024360694	-0.27230564	7.1960196	6.656832	Sitting_Read
15:45:04.823	-1.2210802	10.099051	4.573065	0.20657875	-0.040761203	-0.024360694	-0.27230564	7.1960196	6.656832	Sitting_Read
15:45:04.846	-1.2210802	10.099051	4.573065	0.20657875	-0.040761203	-0.024360694	-0.27230564	7.1960196	6.656832	Sitting_Read
15:45:04.870	-1.2210802	10.099051	4.573065	0.20657875	-0.040761203	-0.024360694	-0.27230564	7.1960196	6.656832	Sitting_Read
15:45:04.895	-1.2210802	10.099051	4.573065	0.20657875	-0.040761203	-0.024360694	-0.27230564	7.1960196	6.656832	Sitting_Read
15:45:04.917	-1.2210802	10.099051	4.573065	0.20657875	-0.040761203	-0.024360694	-0.27230564	7.1960196	6.656832	Sitting_Read
15:45:04.939	0.7134939	5.6002088	5.8611846	0.31164756	-0.53983814	0.35620835	-0.005091843	7.5444217	6.265138	Sitting_Read
15:45:04.963	0.7134939	5.6002088	5.8611846	0.31164756	-0.53983814	0.35620835	-0.005091843	7.5444217	6.265138	Sitting_Read
15:45:04.986	0.7134939	5.6002088	5.8611846	0.31164756	-0.53983814	0.35620835	-0.005091843	7.5444217	6.265138	Sitting_Read
15:45:05.009	0.7134939	5.6002088	5.8611846	0.31164756	-0.53983814	0.35620835	-0.005091843	7.5444217	6.265138	Sitting_Read
15:45:05.032	0.7134939	5.6002088	5.8611846	0.31164756	-0.53983814	0.35620835	-0.005091843	7.5444217	6.265138	Sitting_Read
15:45:05.055	0.7134939	5.6002088	5.8611846	0.31164756	-0.53983814	0.35620835	-0.005091843	7.5444217	6.265138	Sitting_Read
15:45:05.078	0.7134939	5.6002088	5.8611846	0.31164756	-0.53983814	0.35620835	-0.005091843	7.5444217	6.265138	Sitting_Read
15:45:05.102	0.7134939	5.6002088	5.8611846	0.31164756	-0.53983814	0.35620835	-0.005091843	7.5444217	6.265138	Sitting_Read
15:45:05.125	-1.185166	6.342434	5.523592	0.323254	0.6220276	-0.39515588	-0.6380267	7.835661	5.8622255	Sitting_Read
15:45:05.148	-1.185166	6.342434	5.523592	0.323254	0.6220276	-0.39515588	-0.6380267	7.835661	5.8622255	Sitting_Read
15:45:05.171	-1.185166	6.342434	5.523592	0.323254	0.6220276	-0.39515588	-0.6380267	7.835661	5.8622255	Sitting_Read
15:45:05.194	-1.185166	6.342434	5.523592	0.323254	0.6220276	-0.39515588	-0.6380267	7.835661	5.8622255	Sitting_Read
15:45:05.219	-1.185166	6.342434	5.523592	0.323254	0.6220276	-0.39515588	-0.6380267	7.835661	5.8622255	Sitting_Read
15:45:05.241	-1.185166	6.342434	5.523592	0.323254	0.6220276	-0.39515588	-0.6380267	7.835661	5.8622255	Sitting_Read
15:45:05.263	-1.185166	6.342434	5.523592	0.323254	0.6220276	-0.39515588	-0.6380267	7.835661	5.8622255	Sitting_Read
15:45:05.284	-1.185166	6.342434	5.523592	0.323254	0.6220276	-0.39515588	-0.6380267	7.835661	5.8622255	Sitting_Read
15:45:05.306	-1.1444633	7.884347	5.5188036	0.53766775	-0.2991572	-0.19418123	-1.2369322	7.6970515	5.9494286	Sitting_Read
15:45:05.330	-1.1444633	7.884347	5.5188036	0.53766775	-0.2991572	-0.19418123	-1.2369322	7.6970515	5.9494286	Sitting_Read
15:45:05.353	-1.1444633	7.884347	5.5188036	0.53766775	-0.2991572	-0.19418123	-1.2369322	7.6970515	5.9494286	Sitting_Read
15:45:05.376	-1.1444633	7.884347	5.5188036	0.53766775	-0.2991572	-0.19418123	-1.2369322	7.6970515	5.9494286	Sitting_Read
15:45:05.399	-1.1444633	7.884347	5.5188036	0.53766775	-0.2991572	-0.19418123	-1.2369322	7.6970515	5.9494286	Sitting_Read
15:45:05.422	-1.1444633	7.884347	5.5188036	0.53766775	-0.2991572	-0.19418123	-1.2369322	7.6970515	5.9494286	Sitting_Read
15:45:05.446	-1.1444633	7.884347	5.5188036	0.53766775	-0.2991572	-0.19418123	-1.2369322	7.6970515	5.9494286	Sitting_Read
15:45:05.469	-1.1444633	7.884347	5.5188036	0.53766775	-0.2991572	-0.19418123	-1.2369322	7.6970515	5.9494286	Sitting_Read
15:45:05.492	-1.3743137	7.4533772	5.672037	-0.015776206	-0.5771009	0.004960837	-0.9078955	7.984712	5.620533	Sitting_Read
15:45:05.515	-1.3743137	7.4533772	5.672037	-0.015776206	-0.5771009	0.004960837	-0.9078955	7.984712	5.620533	Sitting_Read
15:45:05.538	-1.3743137	7.4533772	5.672037	-0.015776206	-0.5771009	0.004960837	-0.9078955	7.984712	5.620533	Sitting_Read
15:45:05.562	-1.3743137	7.4533772	5.672037	-0.015776206	-0.5771009	0.004960837	-0.9078955	7.984712	5.620533	Sitting_Read
15:45:05.583	-1.3743137	7.4533772	5.672037	-0.015776206	-0.5771009	0.004960837	-0.9078955	7.984712	5.620533	Sitting_Read
15:45:05.605	-1.3743137	7.4533772	5.672037	-0.015776206	-0.5771009	0.004960837	-0.9078955	7.984712	5.620533	Sitting_Read
15:45:05.626	-1.3743137	7.4533772	5.672037	-0.015776206	-0.5771009	0.004960837	-0.9078955	7.984712	5.620533	Sitting_Read
15:45:05.648	-1.3743137	7.4533772	5.672037	-0.015776206	-0.5771009	0.004960837	-0.9078955	7.984712	5.620533	Sitting_Read
15:45:05.672	1.812466	3.8116856	7.4892917	-0.80195975	0.00016676621	0.37758863	-0.19417803	7.488966	6.3283434	Sitting_Read
15:45:05.695	1.812466	3.8116856	7.4892917	-0.80195975	0.00016676621	0.37758863	-0.19417803	7.488966	6.3283434	Sitting_Read
15:45:05.718	1.812466	3.8116856	7.4892917	-0.80195975	0.00016676621	0.37758863	-0.19417803	7.488966	6.3283434	Sitting_Read
15:45:05.741	1.812466	3.8116856	7.4892917	-0.80195975	0.00016676621	0.37758863	-0.19417803	7.488966	6.3283434	Sitting_Read
15:45:05.764	1.812466	3.8116856	7.4892917	-0.80195975	0.00016676621	0.37758863	-0.19417803	7.488966	6.3283434	Sitting_Read
15:45:05.787	1.812466	3.8116856	7.4892917	-0.80195975	0.00016676621	0.37758863	-0.19417803	7.488966	6.3283434	Sitting_Read
15:45:05.811	1.812466	3.8116856	7.4892917	-0.80195975	0.00016676621	0.37758863	-0.19417803	7.488966	6.3283434	Sitting_Read
15:45:05.839	-0.7015225	7.16367	6.682421	-0.35969332	-0.15804733	0.23403531	0.019695174	6.641867	7.2149515	Sitting_Read
15:45:05.873	-0.7015225	7.16367	6.682421	-0.35969332	-0.15804733	0.23403531	0.019695174	6.641867	7.2149515	Sitting_Read
15:45:05.906	-0.7015225	7.16367	6.682421	-0.35969332	-0.15804733	0.23403531	0.019695174	6.641867	7.2149515	Sitting_Read
15:45:05.937	-0.7015225	7.16367	6.682421	-0.35969332	-0.15804733	0.23403531	0.019695174	6.641867	7.2149515	Sitting_Read
15:45:05.971	-0.7015225	7.16367	6.682421	-0.35969332	-0.15804733	0.23403531	0.019695174	6.641867	7.2149515	Sitting_Read
15:45:06.005	-0.7015225	7.16367	6.682421	-0.35969332	-0.15804733	0.23403531	0.019695174	6.641867	7.2149515	Sitting_Read
15:45:06.038	0.723071	8.004061	15.067171	-1.6693884	0.57865614	0.39591458	0.41754416	5.9080024	7.8161054	Sitting_Read
15:45:06.072	0.723071	8.004061	15.067171	-1.6693884	0.57865614	0.39591458	0.41754416	5.9080024	7.8161054	Sitting_Read
15:45:06.095	0.723071	8.004061	15.067171	-1.6693884	0.57865614	0.39591458	0.41754416	5.9080024	7.8161054	Sitting_Read
15:45:06.119	0.723071	8.004061	15.067171	-1.6693884	0.57865614	0.39591458	0.41754416	5.9080024	7.8161054	Sitting_Read
15:45:06.142	0.723071	8.004061	15.067171	-1.6693884	0.57865614	0.39591458	0.41754416	5.9080024	7.8161054	Sitting_Read
15:45:06.165	0.723071	8.004061	15.067171	-1.6693884	0.57865614	0.39591458	0.41754416	5.9080024	7.8161054	Sitting_Read
15:45:06.187	0.723071	8.004061	15.067171	-1.6693884	0.57865614	0.39591458	0.41754416	5.9080024	7.8161054	Sitting_Read
15:45:06.216	0.2777359	5.8875217	7.2762012	0.1265554	0.15166135	-0.14470114	0.55373514	5.9616165	7.766775	Sitting_Read
15:45:06.238	0.2777359	5.8875217	7.2762012	0.1265554	0.15166135	-0.14470114	0.55373514	5.9616165	7.766775	Sitting_Read
15:45:06.259	0.2777359	5.8875217	7.2762012	0.1265554	0.15166135	-0.14470114	0.55373514	5.9616165	7.766775	Sitting_Read
15:45:06.281	0.2777359	5.8875217	7.2762012	0.1265554	0.15166135	-0.14470114	0.55373514	5.9616165	7.766775	Sitting_Read
15:45:06.303	0.2777359	5.8875217	7.2762012	0.1265554	0.15166135	-0.14470114	0.55373514	5.9616165	7.766775	Sitting_Read
15:45:06.327	0.2777359	5.8875217	7.2762012	0.1265554	0.15166135	-0.14470114	0.55373514	5.9616165	7.766775	Sitting_Read
15:45:06.350	0.2777359	5.8875217	7.2762012	0.1265554	0.15166135	-0.14470114	0.55373514	5.9616165	7.766775	Sitting_Read
15:45:06.373	0.2777359	5.8875217	7.2762012	0.1265554	0.15166135	-0.14470114	0.55373514	5.9616165	7.766775	Sitting_Read
15:45:06.396	0.679974	5.506832	7.755056	-0.11717984	0.07774665	0.084373325	0.4432718	5.90538	7.816673	Sitting_Read
15:45:06.419	0.679974	5.506832	7.755056	-0.11717984	0.07774665	0.084373325	0.4432718	5.90538	7.816673	Sitting_Read
15:45:06.443	0.679974	5.506832	7.755056	-0.11717984	0.07774665	0.084373325	0.4432718	5.90538	7.816673	Sitting_Read
15:45:06.466	0.679974	5.506832	7.755056	-0.11717984	0.07774665	0.084373325	0.4432718	5.90538	7.816673	Sitting_Read
15:45:06.488	0.679974	5.506832	7.755056	-0.11717984	0.07774665	0.084373325	0.4432718	5.90538	7.816673	Sitting_Read
15:45:06.512	0.679974	5.506832	7.755056	-0.11717984	0.07774665	0.084373325	0.4432718	5.90538	7.816673	Sitting_Read
15:45:06.535	0.679974	5.506832	7.755056	-0.11717984	0.07774665	0.084373325	0.4432718	5.90538	7.816673	Sitting_Read
15:45:06.559	0.3519584	5.899493	7.4414062	0.06669061	0.070416264	-0.037188865	0.4029399	5.929252	7.800764	Sitting_Read
15:45:06.582	0.3519584	5.899493	7.4414062	0.06669061	0.070416264	-0.037188865	0.4029399	5.929252	7.800764	Sitting_Read
15:45:06.605	0.3519584	5.899493	7.4414062	0.06669061	0.070416264	-0.037188865	0.4029399	5.929252	7.800764	Sitting_Read
15:45:06.628	0.3519584	5.899493	7.4414062	0.06669061	0.070416264	-0.037188865	0.4029399	5.929252	7.800764	Sitting_Read
15:45:06.651	0.3519584	5.899493	7.4414062	0.06669061	0.070416264	-0.037188865	0.4029399	5.929252	7.800764	Sitting_Read
15:45:06.674	0.3519584	5.899493	7.4414062	0.06669061	0.070416264	-0.037188865	0.4029399	5.929252	7.800764	Sitting_Read
15:45:06.696	0.3519584	5.899493	7.4414062	0.06669061	0.070416264	-0.037188865	0.4029399	5.929252	7.800764	Sitting_Read
15:45:06.719	0.3519584	5.899493	7.4414062	0.06669061	0.070416264	-0.037188865	0.4029399	5.929252	7.800764	Sitting_Read
15:45:06.742	0.30167863	5.7366824	7.3815494	-0.083582245	0.025212241	0.037336692	0.32217896	5.950197	7.788562	Sitting_Read
15:45:06.764	0.30167863	5.7366824	7.3815494	-0.083582245	0.025212241	0.037336692	0.32217896	5.950197	7.788562	Sitting_Read
15:45:06.788	0.30167863	5.7366824	7.3815494	-0.083582245	0.025212241	0.037336692	0.32217896	5.950197	7.788562	Sitting_Read
15:45:06.811	0.30167863	5.7366824	7.3815494	-0.083582245	0.025212241	0.037336692	0.32217896	5.950197	7.788562	Sitting_Read
15:45:06.834	0.30167863	5.7366824	7.3815494	-0.083582245	0.025212241	0.037336692	0.32217896	5.950197	7.788562	Sitting_Read
15:45:06.857	0.30167863	5.7366824	7.3815494	-0.083582245	0.025212241	0.037336692	0.32217896	5.950197	7.788562	Sitting_Read
15:45:06.881	0.30167863	5.7366824	7.3815494	-0.083582245	0.025212241	0.037336692	0.32217896	5.950197	7.788562	Sitting_Read
15:45:06.903	0.30167863	5.7366824	7.3815494	-0.083582245	0.025212241	0.037336692	0.32217896	5.950197	7.788562	Sitting_Read
15:45:06.926	0.42139238	5.626546	7.616188	0.03187128	0.022157915	0.004349971	0.33693552	5.880804	7.84047	Sitting_Read
15:45:06.948	0.42139238	5.626546	7.616188	0.03187128	0.022157915	0.004349971	0.33693552	5.880804	7.84047	Sitting_Read
15:45:06.972	0.42139238	5.626546	7.616188	0.03187128	0.022157915	0.004349971	0.33693552	5.880804	7.84047	Sitting_Read
15:45:06.993	0.42139238	5.626546	7.616188	0.03187128	0.022157915	0.004349971	0.33693552	5.880804	7.84047	Sitting_Read
15:45:07.017	0.42139238	5.626546	7.616188	0.03187128	0.022157915	0.004349971	0.33693552	5.880804	7.84047	Sitting_Read
15:45:07.040	0.42139238	5.626546	7.616188	0.03187128	0.022157915	0.004349971	0.33693552	5.880804	7.84047	Sitting_Read
15:45:07.063	0.42139238	5.626546	7.616188	0.03187128	0.022157915	0.004349971	0.33693552	5.880804	7.84047	Sitting_Read
15:45:07.086	0.42139238	5.626546	7.616188	0.03187128	0.022157915	0.004349971	0.33693552	5.880804	7.84047	Sitting_Read
15:45:07.109	0.14605077	5.846819	7.4868975	0.008658404	0.007497149	-0.025582425	0.31035694	5.9538155	7.7862763	Sitting_Read
15:45:07.133	0.14605077	5.846819	7.4868975	0.008658404	0.007497149	-0.025582425	0.31035694	5.9538155	7.7862763	Sitting_Read
15:45:07.156	0.14605077	5.846819	7.4868975	0.008658404	0.007497149	-0.025582425	0.31035694	5.9538155	7.7862763	Sitting_Read
15:45:07.180	0.14605077	5.846819	7.4868975	0.008658404	0.007497149	-0.025582425	0.31035694	5.9538155	7.7862763	Sitting_Read
15:45:07.203	0.14605077	5.846819	7.4868975	0.008658404	0.007497149	-0.025582425	0.31035694	5.9538155	7.7862763	Sitting_Read
15:45:07.225	0.14605077	5.846819	7.4868975	0.008658404	0.007497149	-0.025582425	0.31035694	5.9538155	7.7862763	Sitting_Read
15:45:07.247	0.14605077	5.846819	7.4868975	0.008658404	0.007497149	-0.025582425	0.31035694	5.9538155	7.7862763	Sitting_Read
15:45:07.268	0.14605077	5.846819	7.4868975	0.008658404	0.007497149	-0.025582425	0.31035694	5.9538155	7.7862763	Sitting_Read
15:45:07.291	0.2849187	5.774991	7.5060515	0.019653978	0.0056645535	-0.0054238723	0.2924819	5.957604	7.7840705	Sitting_Read
15:45:07.312	0.2849187	5.774991	7.5060515	0.019653978	0.0056645535	-0.0054238723	0.2924819	5.957604	7.7840705	Sitting_Read
15:45:07.334	0.2849187	5.774991	7.5060515	0.019653978	0.0056645535	-0.0054238723	0.2924819	5.957604	7.7840705	Sitting_Read
15:45:07.356	0.2849187	5.774991	7.5060515	0.019653978	0.0056645535	-0.0054238723	0.2924819	5.957604	7.7840705	Sitting_Read
15:45:07.378	0.2849187	5.774991	7.5060515	0.019653978	0.0056645535	-0.0054238723	0.2924819	5.957604	7.7840705	Sitting_Read
15:45:07.400	0.2849187	5.774991	7.5060515	0.019653978	0.0056645535	-0.0054238723	0.2924819	5.957604	7.7840705	Sitting_Read
15:45:07.423	0.2849187	5.774991	7.5060515	0.019653978	0.0056645535	-0.0054238723	0.2924819	5.957604	7.7840705	Sitting_Read
15:45:07.446	0.2849187	5.774991	7.5060515	0.019653978	0.0056645535	-0.0054238723	0.2924819	5.957604	7.7840705	Sitting_Read
15:45:07.470	0.21787901	5.8204823	7.474926	0.0019388862	-0.0034984252	-0.00053695054	0.27336124	5.977429	7.7695494	Sitting_Read
15:45:07.493	0.21787901	5.8204823	7.474926	0.0019388862	-0.0034984252	-0.00053695054	0.27336124	5.977429	7.7695494	Sitting_Read
15:45:07.516	0.21787901	5.8204823	7.474926	0.0019388862	-0.0034984252	-0.00053695054	0.27336124	5.977429	7.7695494	Sitting_Read
15:45:07.539	0.21787901	5.8204823	7.474926	0.0019388862	-0.0034984252	-0.00053695054	0.27336124	5.977429	7.7695494	Sitting_Read
15:45:07.562	0.21787901	5.8204823	7.474926	0.0019388862	-0.0034984252	-0.00053695054	0.27336124	5.977429	7.7695494	Sitting_Read
15:45:07.586	0.21787901	5.8204823	7.474926	0.0019388862	-0.0034984252	-0.00053695054	0.27336124	5.977429	7.7695494	Sitting_Read
15:45:07.609	0.21787901	5.8204823	7.474926	0.0019388862	-0.0034984252	-0.00053695054	0.27336124	5.977429	7.7695494	Sitting_Read
15:45:07.632	0.21787901	5.8204823	7.474926	0.0019388862	-0.0034984252	-0.00053695054	0.27336124	5.977429	7.7695494	Sitting_Read
15:45:07.655	0.21548474	5.830059	7.5443597	0.001328021	0.0007776315	0.00068477995	0.2634777	5.967153	7.7777863	Sitting_Read
15:45:07.678	0.21548474	5.830059	7.5443597	0.001328021	0.0007776315	0.00068477995	0.2634777	5.967153	7.7777863	Sitting_Read
15:45:07.702	0.21548474	5.830059	7.5443597	0.001328021	0.0007776315	0.00068477995	0.2634777	5.967153	7.7777863	Sitting_Read
15:45:07.725	0.21548474	5.830059	7.5443597	0.001328021	0.0007776315	0.00068477995	0.2634777	5.967153	7.7777863	Sitting_Read
15:45:07.748	0.21548474	5.830059	7.5443597	0.001328021	0.0007776315	0.00068477995	0.2634777	5.967153	7.7777863	Sitting_Read
15:45:07.771	0.21548474	5.830059	7.5443597	0.001328021	0.0007776315	0.00068477995	0.2634777	5.967153	7.7777863	Sitting_Read
15:45:07.794	0.21548474	5.830059	7.5443597	0.001328021	0.0007776315	0.00068477995	0.2634777	5.967153	7.7777863	Sitting_Read
15:45:07.818	0.22745611	5.803722	7.5443597	-0.010278419	0.02032532	0.01229122	0.23688656	5.9731956	7.774007	Sitting_Read
15:45:07.841	0.22745611	5.803722	7.5443597	-0.010278419	0.02032532	0.01229122	0.23688656	5.9731956	7.774007	Sitting_Read
15:45:07.864	0.22745611	5.803722	7.5443597	-0.010278419	0.02032532	0.01229122	0.23688656	5.9731956	7.774007	Sitting_Read
15:45:07.887	0.22745611	5.803722	7.5443597	-0.010278419	0.02032532	0.01229122	0.23688656	5.9731956	7.774007	Sitting_Read
15:45:07.909	0.22745611	5.803722	7.5443597	-0.010278419	0.02032532	0.01229122	0.23688656	5.9731956	7.774007	Sitting_Read
15:45:07.933	0.22745611	5.803722	7.5443597	-0.010278419	0.02032532	0.01229122	0.23688656	5.9731956	7.774007	Sitting_Read
15:45:07.956	0.22745611	5.803722	7.5443597	-0.010278419	0.02032532	0.01229122	0.23688656	5.9731956	7.774007	Sitting_Read
15:45:07.979	0.22745611	5.803722	7.5443597	-0.010278419	0.02032532	0.01229122	0.23688656	5.9731956	7.774007	Sitting_Read
15:45:08.002	0.15802214	5.8252707	7.518023	-0.0011154399	0.0032210925	0.023897659	0.22290641	5.974479	7.773433	Sitting_Read
15:45:08.025	0.15802214	5.8252707	7.518023	-0.0011154399	0.0032210925	0.023897659	0.22290641	5.974479	7.773433	Sitting_Read
15:45:08.049	0.15802214	5.8252707	7.518023	-0.0011154399	0.0032210925	0.023897659	0.22290641	5.974479	7.773433	Sitting_Read
15:45:08.072	0.15802214	5.8252707	7.518023	-0.0011154399	0.0032210925	0.023897659	0.22290641	5.974479	7.773433	Sitting_Read
15:45:08.095	0.15802214	5.8252707	7.518023	-0.0011154399	0.0032210925	0.023897659	0.22290641	5.974479	7.773433	Sitting_Read
15:45:08.118	0.15802214	5.8252707	7.518023	-0.0011154399	0.0032210925	0.023897659	0.22290641	5.974479	7.773433	Sitting_Read
15:45:08.141	0.15802214	5.8252707	7.518023	-0.0011154399	0.0032210925	0.023897659	0.22290641	5.974479	7.773433	Sitting_Read
15:45:08.165	0.15802214	5.8252707	7.518023	-0.0011154399	0.0032210925	0.023897659	0.22290641	5.974479	7.773433	Sitting_Read
15:45:08.188	0.15802214	5.846819	7.5252056	-0.022495724	0.007497149	0.008626028	0.22342648	5.9711766	7.775955	Sitting_Read
15:45:08.211	0.15802214	5.846819	7.5252056	-0.022495724	0.007497149	0.008626028	0.22342648	5.9711766	7.775955	Sitting_Read
15:45:08.232	0.15802214	5.846819	7.5252056	-0.022495724	0.007497149	0.008626028	0.22342648	5.9711766	7.775955	Sitting_Read
15:45:08.255	0.15802214	5.846819	7.5252056	-0.022495724	0.007497149	0.008626028	0.22342648	5.9711766	7.775955	Sitting_Read
15:45:08.277	0.15802214	5.846819	7.5252056	-0.022495724	0.007497149	0.008626028	0.22342648	5.9711766	7.775955	Sitting_Read
15:45:08.299	0.15802214	5.846819	7.5252056	-0.022495724	0.007497149	0.008626028	0.22342648	5.9711766	7.775955	Sitting_Read
15:45:08.320	0.15802214	5.846819	7.5252056	-0.022495724	0.007497149	0.008626028	0.22342648	5.9711766	7.775955	Sitting_Read
15:45:08.343	0.15802214	5.846819	7.5252056	-0.022495724	0.007497149	0.008626028	0.22342648	5.9711766	7.775955	Sitting_Read
15:45:08.366	0.14605077	5.7965393	7.439012	-0.022495724	0.019103589	0.0019065104	0.20669857	5.9527116	7.7905626	Sitting_Read
15:45:08.389	0.14605077	5.7965393	7.439012	-0.022495724	0.019103589	0.0019065104	0.20669857	5.9527116	7.7905626	Sitting_Read
15:45:08.412	0.14605077	5.7965393	7.439012	-0.022495724	0.019103589	0.0019065104	0.20669857	5.9527116	7.7905626	Sitting_Read
15:45:08.435	0.14605077	5.7965393	7.439012	-0.022495724	0.019103589	0.0019065104	0.20669857	5.9527116	7.7905626	Sitting_Read
15:45:08.458	0.14605077	5.7965393	7.439012	-0.022495724	0.019103589	0.0019065104	0.20669857	5.9527116	7.7905626	Sitting_Read
15:45:08.481	0.14605077	5.7965393	7.439012	-0.022495724	0.019103589	0.0019065104	0.20669857	5.9527116	7.7905626	Sitting_Read
15:45:08.505	0.14605077	5.7965393	7.439012	-0.022495724	0.019103589	0.0019065104	0.20669857	5.9527116	7.7905626	Sitting_Read
15:45:08.528	0.14605077	5.7965393	7.439012	-0.022495724	0.019103589	0.0019065104	0.20669857	5.9527116	7.7905626	Sitting_Read
15:45:08.551	0.51716334	5.542746	7.798153	-0.2301899	-0.0829109	-0.0072564683	0.2734107	5.813744	7.8927794	Sitting_Read
15:45:08.574	0.51716334	5.542746	7.798153	-0.2301899	-0.0829109	-0.0072564683	0.2734107	5.813744	7.8927794	Sitting_Read
15:45:08.597	0.51716334	5.542746	7.798153	-0.2301899	-0.0829109	-0.0072564683	0.2734107	5.813744	7.8927794	Sitting_Read
15:45:08.619	0.51716334	5.542746	7.798153	-0.2301899	-0.0829109	-0.0072564683	0.2734107	5.813744	7.8927794	Sitting_Read
15:45:08.641	0.51716334	5.542746	7.798153	-0.2301899	-0.0829109	-0.0072564683	0.2734107	5.813744	7.8927794	Sitting_Read
15:45:08.663	0.51716334	5.542746	7.798153	-0.2301899	-0.0829109	-0.0072564683	0.2734107	5.813744	7.8927794	Sitting_Read
15:45:08.686	0.51716334	5.542746	7.798153	-0.2301899	-0.0829109	-0.0072564683	0.2734107	5.813744	7.8927794	Sitting_Read
15:45:08.709	0.51716334	5.542746	7.798153	-0.2301899	-0.0829109	-0.0072564683	0.2734107	5.813744	7.8927794	Sitting_Read
15:45:08.733	-0.06943397	5.724711	7.7095647	-0.104962535	0.052701175	0.004349971	0.30607796	5.777512	7.918144	Sitting_Read
15:45:08.755	-0.06943397	5.724711	7.7095647	-0.104962535	0.052701175	0.004349971	0.30607796	5.777512	7.918144	Sitting_Read
15:45:08.777	-0.06943397	5.724711	7.7095647	-0.104962535	0.052701175	0.004349971	0.30607796	5.777512	7.918144	Sitting_Read
15:45:08.799	-0.06943397	5.724711	7.7095647	-0.104962535	0.052701175	0.004349971	0.30607796	5.777512	7.918144	Sitting_Read
15:45:08.820	-0.06943397	5.724711	7.7095647	-0.104962535	0.052701175	0.004349971	0.30607796	5.777512	7.918144	Sitting_Read
15:45:08.840	-0.06943397	5.724711	7.7095647	-0.104962535	0.052701175	0.004349971	0.30607796	5.777512	7.918144	Sitting_Read
15:45:08.860	-0.06943397	5.724711	7.7095647	-0.104962535	0.052701175	0.004349971	0.30607796	5.777512	7.918144	Sitting_Read
15:45:08.884	-0.06943397	5.724711	7.7095647	-0.104962535	0.052701175	0.004349971	0.30607796	5.777512	7.918144	Sitting_Read
15:45:08.906	0.32562137	5.442187	7.8915296	-0.011500149	-0.017548326	0.04161275	0.34176454	5.6640515	7.9982553	Sitting_Read
15:45:08.928	0.32562137	5.442187	7.8915296	-0.011500149	-0.017548326	0.04161275	0.34176454	5.6640515	7.9982553	Sitting_Read
15:45:08.950	0.32562137	5.442187	7.8915296	-0.011500149	-0.017548326	0.04161275	0.34176454	5.6640515	7.9982553	Sitting_Read
15:45:08.971	0.32562137	5.442187	7.8915296	-0.011500149	-0.017548326	0.04161275	0.34176454	5.6640515	7.9982553	Sitting_Read
15:45:08.992	0.32562137	5.442187	7.8915296	-0.011500149	-0.017548326	0.04161275	0.34176454	5.6640515	7.9982553	Sitting_Read
15:45:09.014	0.32562137	5.442187	7.8915296	-0.011500149	-0.017548326	0.04161275	0.34176454	5.6640515	7.9982553	Sitting_Read
15:45:09.036	0.32562137	5.442187	7.8915296	-0.011500149	-0.017548326	0.04161275	0.34176454	5.6640515	7.9982553	Sitting_Read
15:45:09.057	0.32562137	5.442187	7.8915296	-0.011500149	-0.017548326	0.04161275	0.34176454	5.6640515	7.9982553	Sitting_Read
15:45:09.078	0.52913475	5.461341	7.850827	0.008658404	-0.053589374	0.020843333	0.3765772	5.640732	8.013156	Sitting_Read
15:45:09.101	0.52913475	5.461341	7.850827	0.008658404	-0.053589374	0.020843333	0.3765772	5.640732	8.013156	Sitting_Read
15:45:09.122	0.52913475	5.461341	7.850827	0.008658404	-0.053589374	0.020843333	0.3765772	5.640732	8.013156	Sitting_Read
15:45:09.143	0.52913475	5.461341	7.850827	0.008658404	-0.053589374	0.020843333	0.3765772	5.640732	8.013156	Sitting_Read
15:45:09.165	0.52913475	5.461341	7.850827	0.008658404	-0.053589374	0.020843333	0.3765772	5.640732	8.013156	Sitting_Read
15:45:09.187	0.52913475	5.461341	7.850827	0.008658404	-0.053589374	0.020843333	0.3765772	5.640732	8.013156	Sitting_Read
15:45:09.211	0.52913475	5.461341	7.850827	0.008658404	-0.053589374	0.020843333	0.3765772	5.640732	8.013156	Sitting_Read
15:45:09.234	0.52913475	5.461341	7.850827	0.008658404	-0.053589374	0.020843333	0.3765772	5.640732	8.013156	Sitting_Read
15:45:09.256	0.37350687	5.604997	7.5084457	0.03187128	-0.015104865	0.0067934324	0.4289937	5.718208	7.9553995	Sitting_Read
15:45:09.278	0.37350687	5.604997	7.5084457	0.03187128	-0.015104865	0.0067934324	0.4289937	5.718208	7.9553995	Sitting_Read
15:45:09.301	0.37350687	5.604997	7.5084457	0.03187128	-0.015104865	0.0067934324	0.4289937	5.718208	7.9553995	Sitting_Read
15:45:09.322	0.37350687	5.604997	7.5084457	0.03187128	-0.015104865	0.0067934324	0.4289937	5.718208	7.9553995	Sitting_Read
15:45:09.343	0.37350687	5.604997	7.5084457	0.03187128	-0.015104865	0.0067934324	0.4289937	5.718208	7.9553995	Sitting_Read
15:45:09.365	0.37350687	5.604997	7.5084457	0.03187128	-0.015104865	0.0067934324	0.4289937	5.718208	7.9553995	Sitting_Read
15:45:09.387	0.37350687	5.604997	7.5084457	0.03187128	-0.015104865	0.0067934324	0.4289937	5.718208	7.9553995	Sitting_Read
15:45:09.409	0.37350687	5.604997	7.5084457	0.03187128	-0.015104865	0.0067934324	0.4289937	5.718208	7.9553995	Sitting_Read
15:45:09.430	0.37350687	5.604997	7.5084457	0.0056040776	0.009329746	0.0031282408	0.42831796	5.723809	7.9514065	Sitting_Read
15:45:09.452	0.36871833	5.5547175	7.7502675	0.0056040776	0.009329746	0.0031282408	0.42831796	5.723809	7.9514065	Sitting_Read
15:45:09.474	0.36871833	5.5547175	7.7502675	0.0056040776	0.009329746	0.0031282408	0.42831796	5.723809	7.9514065	Sitting_Read
15:45:09.496	0.36871833	5.5547175	7.7502675	0.0056040776	0.009329746	0.0031282408	0.42831796	5.723809	7.9514065	Sitting_Read
15:45:09.517	0.36871833	5.5547175	7.7502675	0.0056040776	0.009329746	0.0031282408	0.42831796	5.723809	7.9514065	Sitting_Read
15:45:09.543	0.36871833	5.5547175	7.7502675	0.0056040776	0.009329746	0.0031282408	0.42831796	5.723809	7.9514065	Sitting_Read
15:45:09.565	0.36871833	5.5547175	7.7502675	0.0056040776	0.009329746	0.0031282408	0.42831796	5.723809	7.9514065	Sitting_Read
15:45:09.586	0.36871833	5.5547175	7.7502675	0.0056040776	0.009329746	0.0031282408	0.42831796	5.723809	7.9514065	Sitting_Read
15:45:09.608	0.36871833	5.5547175	7.7502675	-0.036545623	0.02032532	-0.0029804115	0.42831796	5.723809	7.9514065	Sitting_Read
15:45:09.629	0.21548474	5.619363	7.7167478	-0.036545623	0.02032532	-0.0029804115	0.40068305	5.748137	7.935284	Sitting_Read
15:45:09.652	0.21548474	5.619363	7.7167478	-0.036545623	0.02032532	-0.0029804115	0.40068305	5.748137	7.935284	Sitting_Read
15:45:09.672	0.21548474	5.619363	7.7167478	-0.036545623	0.02032532	-0.0029804115	0.40068305	5.748137	7.935284	Sitting_Read
15:45:09.693	0.21548474	5.619363	7.7167478	-0.036545623	0.02032532	-0.0029804115	0.40068305	5.748137	7.935284	Sitting_Read
15:45:09.715	0.21548474	5.619363	7.7167478	-0.036545623	0.02032532	-0.0029804115	0.40068305	5.748137	7.935284	Sitting_Read
15:45:09.736	0.21548474	5.619363	7.7167478	-0.036545623	0.02032532	-0.0029804115	0.40068305	5.748137	7.935284	Sitting_Read
15:45:09.758	0.21548474	5.619363	7.7167478	-0.036545623	0.02032532	-0.0029804115	0.40068305	5.748137	7.935284	Sitting_Read
15:45:09.780	0.21548474	5.619363	7.7167478	-0.036545623	0.02032532	-0.0029804115	0.40068305	5.748137	7.935284	Sitting_Read
15:45:09.800	0.3328042	5.6361227	7.699988	0.009880135	-0.0022766949	0.004349971	0.39357978	5.7360153	7.9444017	Sitting_Read
15:45:09.825	0.3328042	5.6361227	7.699988	0.009880135	-0.0022766949	0.004349971	0.39357978	5.7360153	7.9444017	Sitting_Read
15:45:09.847	0.3328042	5.6361227	7.699988	0.009880135	-0.0022766949	0.004349971	0.39357978	5.7360153	7.9444017	Sitting_Read
15:45:09.869	0.3328042	5.6361227	7.699988	0.009880135	-0.0022766949	0.004349971	0.39357978	5.7360153	7.9444017	Sitting_Read
15:45:09.890	0.3328042	5.6361227	7.699988	0.009880135	-0.0022766949	0.004349971	0.39357978	5.7360153	7.9444017	Sitting_Read
15:45:09.911	0.3328042	5.6361227	7.699988	0.009880135	-0.0022766949	0.004349971	0.39357978	5.7360153	7.9444017	Sitting_Read
15:45:09.936	0.3328042	5.6361227	7.699988	0.009880135	-0.0022766949	0.004349971	0.39357978	5.7360153	7.9444017	Sitting_Read
15:45:09.970	0.2777359	5.609786	7.6090055	-0.0047806315	0.012384071	-0.0048130075	0.39158195	5.7434626	7.9391227	Sitting_Read
15:45:10.003	0.2777359	5.609786	7.6090055	-0.0047806315	0.012384071	-0.0048130075	0.39158195	5.7434626	7.9391227	Sitting_Read
15:45:10.036	0.2777359	5.609786	7.6090055	-0.0047806315	0.012384071	-0.0048130075	0.39158195	5.7434626	7.9391227	Sitting_Read
15:45:10.070	0.2777359	5.609786	7.6090055	-0.0047806315	0.012384071	-0.0048130075	0.39158195	5.7434626	7.9391227	Sitting_Read
15:45:10.106	0.2777359	5.609786	7.6090055	-0.0047806315	0.012384071	-0.0048130075	0.39158195	5.7434626	7.9391227	Sitting_Read
15:45:10.139	0.2777359	5.609786	7.6090055	-0.0047806315	0.012384071	-0.0048130075	0.39158195	5.7434626	7.9391227	Sitting_Read
15:45:10.172	0.34477556	5.499649	7.7718163	0.0056040776	-0.0059418865	0.005571702	0.36036563	5.705722	7.9677596	Sitting_Read
15:45:10.194	0.34477556	5.499649	7.7718163	0.0056040776	-0.0059418865	0.005571702	0.36036563	5.705722	7.9677596	Sitting_Read
15:45:10.220	0.34477556	5.499649	7.7718163	0.0056040776	-0.0059418865	0.005571702	0.36036563	5.705722	7.9677596	Sitting_Read
15:45:10.243	0.34477556	5.499649	7.7718163	0.0056040776	-0.0059418865	0.005571702	0.36036563	5.705722	7.9677596	Sitting_Read
15:45:10.266	0.34477556	5.499649	7.7718163	0.0056040776	-0.0059418865	0.005571702	0.36036563	5.705722	7.9677596	Sitting_Read
15:45:10.287	0.34477556	5.499649	7.7718163	0.0056040776	-0.0059418865	0.005571702	0.36036563	5.705722	7.9677596	Sitting_Read
15:45:10.311	0.34477556	5.499649	7.7718163	0.0056040776	-0.0059418865	0.005571702	0.36036563	5.705722	7.9677596	Sitting_Read
15:45:10.333	0.2657645	5.5451403	7.7119594	-0.011500149	0.0038319575	-0.00053695054	0.35684213	5.705474	7.968097	Sitting_Read
15:45:10.356	0.2657645	5.5451403	7.7119594	-0.011500149	0.0038319575	-0.00053695054	0.35684213	5.705474	7.968097	Sitting_Read
15:45:10.379	0.2657645	5.5451403	7.7119594	-0.011500149	0.0038319575	-0.00053695054	0.35684213	5.705474	7.968097	Sitting_Read
15:45:10.402	0.2657645	5.5451403	7.7119594	-0.011500149	0.0038319575	-0.00053695054	0.35684213	5.705474	7.968097	Sitting_Read
15:45:10.424	0.2657645	5.5451403	7.7119594	-0.011500149	0.0038319575	-0.00053695054	0.35684213	5.705474	7.968097	Sitting_Read
15:45:10.447	0.2657645	5.5451403	7.7119594	-0.011500149	0.0038319575	-0.00053695054	0.35684213	5.705474	7.968097	Sitting_Read
15:45:10.472	0.2657645	5.5451403	7.7119594	-0.011500149	0.0038319575	-0.00053695054	0.35684213	5.705474	7.968097	Sitting_Read
15:45:10.495	0.2657645	5.5451403	7.7119594	-0.011500149	0.0038319575	-0.00053695054	0.35684213	5.705474	7.968097	Sitting_Read
15:45:10.518	0.27055305	5.5523233	7.738296	-0.023717456	0.012384071	0.016567277	0.3473617	5.6977043	7.9740734	Sitting_Read
15:45:10.540	0.27055305	5.5523233	7.738296	-0.023717456	0.012384071	0.016567277	0.3473617	5.6977043	7.9740734	Sitting_Read
15:45:10.563	0.27055305	5.5523233	7.738296	-0.023717456	0.012384071	0.016567277	0.3473617	5.6977043	7.9740734	Sitting_Read
15:45:10.587	0.27055305	5.5523233	7.738296	-0.023717456	0.012384071	0.016567277	0.3473617	5.6977043	7.9740734	Sitting_Read
15:45:10.610	0.27055305	5.5523233	7.738296	-0.023717456	0.012384071	0.016567277	0.3473617	5.6977043	7.9740734	Sitting_Read
15:45:10.633	0.27055305	5.5523233	7.738296	-0.023717456	0.012384071	0.016567277	0.3473617	5.6977043	7.9740734	Sitting_Read
15:45:10.656	0.27055305	5.5523233	7.738296	-0.023717456	0.012384071	0.016567277	0.3473617	5.6977043	7.9740734	Sitting_Read
15:45:10.679	0.27055305	5.5523233	7.738296	-0.023717456	0.012384071	0.016567277	0.3473617	5.6977043	7.9740734	Sitting_Read
15:45:10.702	0.37590113	5.504438	7.573091	0.017210517	-0.010217943	0.012902086	0.34917176	5.6925488	7.9776745	Sitting_Read
15:45:10.725	0.37590113	5.504438	7.573091	0.017210517	-0.010217943	0.012902086	0.34917176	5.6925488	7.9776745	Sitting_Read
15:45:10.748	0.37590113	5.504438	7.573091	0.017210517	-0.010217943	0.012902086	0.34917176	5.6925488	7.9776745	Sitting_Read
15:45:10.771	0.37590113	5.504438	7.573091	0.017210517	-0.010217943	0.012902086	0.34917176	5.6925488	7.9776745	Sitting_Read
15:45:10.794	0.37590113	5.504438	7.573091	0.017210517	-0.010217943	0.012902086	0.34917176	5.6925488	7.9776745	Sitting_Read
15:45:10.818	0.37590113	5.504438	7.573091	0.017210517	-0.010217943	0.012902086	0.34917176	5.6925488	7.9776745	Sitting_Read
15:45:10.841	0.37590113	5.504438	7.573091	0.017210517	-0.010217943	0.012902086	0.34917176	5.6925488	7.9776745	Sitting_Read
15:45:10.864	0.37590113	5.504438	7.573091	0.017210517	-0.010217943	0.012902086	0.34917176	5.6925488	7.9776745	Sitting_Read
15:45:10.886	0.29689008	5.506832	7.7861814	-0.014554475	0.004442823	0.008015162	0.34598002	5.685205	7.9830494	Sitting_Read
15:45:10.909	0.29689008	5.506832	7.7861814	-0.014554475	0.004442823	0.008015162	0.34598002	5.685205	7.9830494	Sitting_Read
15:45:10.932	0.29689008	5.506832	7.7861814	-0.014554475	0.004442823	0.008015162	0.34598002	5.685205	7.9830494	Sitting_Read
15:45:10.954	0.29689008	5.506832	7.7861814	-0.014554475	0.004442823	0.008015162	0.34598002	5.685205	7.9830494	Sitting_Read
15:45:10.976	0.29689008	5.506832	7.7861814	-0.014554475	0.004442823	0.008015162	0.34598002	5.685205	7.9830494	Sitting_Read
15:45:10.998	0.29689008	5.506832	7.7861814	-0.014554475	0.004442823	0.008015162	0.34598002	5.685205	7.9830494	Sitting_Read
15:45:11.021	0.29689008	5.506832	7.7861814	-0.014554475	0.004442823	0.008015162	0.34598002	5.685205	7.9830494	Sitting_Read
15:45:11.045	0.29689008	5.506832	7.7861814	-0.014554475	0.004442823	0.008015162	0.34598002	5.685205	7.9830494	Sitting_Read
15:45:11.069	0.24421602	5.549929	7.8388557	0.001328021	-0.0065527516	0.014123815	0.34118038	5.6790004	7.9876723	Sitting_Read
15:45:11.092	0.24421602	5.549929	7.8388557	0.001328021	-0.0065527516	0.014123815	0.34118038	5.6790004	7.9876723	Sitting_Read
15:45:11.115	0.24421602	5.549929	7.8388557	0.001328021	-0.0065527516	0.014123815	0.34118038	5.6790004	7.9876723	Sitting_Read
15:45:11.138	0.24421602	5.549929	7.8388557	0.001328021	-0.0065527516	0.014123815	0.34118038	5.6790004	7.9876723	Sitting_Read
15:45:11.162	0.24421602	5.549929	7.8388557	0.001328021	-0.0065527516	0.014123815	0.34118038	5.6790004	7.9876723	Sitting_Read
15:45:11.185	0.24421602	5.549929	7.8388557	0.001328021	-0.0065527516	0.014123815	0.34118038	5.6790004	7.9876723	Sitting_Read
15:45:11.209	0.24421602	5.549929	7.8388557	0.001328021	-0.0065527516	0.014123815	0.34118038	5.6790004	7.9876723	Sitting_Read
15:45:11.232	0.24421602	5.549929	7.8388557	-0.0066132275	-0.0010549643	0.010458624	0.34118038	5.6790004	7.9876723	Sitting_Read
15:45:11.254	0.33759275	5.482889	7.7742105	-0.0066132275	-0.0010549643	0.010458624	0.34247336	5.672375	7.9923224	Sitting_Read
15:45:11.278	0.33759275	5.482889	7.7742105	-0.0066132275	-0.0010549643	0.010458624	0.34247336	5.672375	7.9923224	Sitting_Read
15:45:11.301	0.33759275	5.482889	7.7742105	-0.0066132275	-0.0010549643	0.010458624	0.34247336	5.672375	7.9923224	Sitting_Read
15:45:11.324	0.33759275	5.482889	7.7742105	-0.0066132275	-0.0010549643	0.010458624	0.34247336	5.672375	7.9923224	Sitting_Read
15:45:11.347	0.33759275	5.482889	7.7742105	-0.0066132275	-0.0010549643	0.010458624	0.34247336	5.672375	7.9923224	Sitting_Read
15:45:11.371	0.33759275	5.482889	7.7742105	-0.0066132275	-0.0010549643	0.010458624	0.34247336	5.672375	7.9923224	Sitting_Read
15:45:11.394	0.33759275	5.482889	7.7742105	-0.0066132275	-0.0010549643	0.010458624	0.34247336	5.672375	7.9923224	Sitting_Read
15:45:11.416	0.37111259	5.4326096	7.7957587	0.008658404	-0.005331021	0.012902086	0.32984886	5.6579885	8.003042	Sitting_Read
15:45:11.439	0.37111259	5.4326096	7.7957587	0.008658404	-0.005331021	0.012902086	0.32984886	5.6579885	8.003042	Sitting_Read
15:45:11.462	0.37111259	5.4326096	7.7957587	0.008658404	-0.005331021	0.012902086	0.32984886	5.6579885	8.003042	Sitting_Read
15:45:11.485	0.37111259	5.4326096	7.7957587	0.008658404	-0.005331021	0.012902086	0.32984886	5.6579885	8.003042	Sitting_Read
15:45:11.509	0.37111259	5.4326096	7.7957587	0.008658404	-0.005331021	0.012902086	0.32984886	5.6579885	8.003042	Sitting_Read
15:45:11.532	0.37111259	5.4326096	7.7957587	0.008658404	-0.005331021	0.012902086	0.32984886	5.6579885	8.003042	Sitting_Read
15:45:11.555	0.37111259	5.4326096	7.7957587	0.008658404	-0.005331021	0.012902086	0.32984886	5.6579885	8.003042	Sitting_Read
15:45:11.578	0.37111259	5.4326096	7.7957587	0.008658404	-0.005331021	0.012902086	0.32984886	5.6579885	8.003042	Sitting_Read
15:45:11.601	0.3040729	5.4852834	7.8101244	0.009269269	-0.0041092904	7.391469e-05	0.32751426	5.6598277	8.00184	Sitting_Read
15:45:11.627	0.3040729	5.4852834	7.8101244	0.009269269	-0.0041092904	7.391469e-05	0.32751426	5.6598277	8.00184	Sitting_Read
15:45:11.649	0.3040729	5.4852834	7.8101244	0.009269269	-0.0041092904	7.391469e-05	0.32751426	5.6598277	8.00184	Sitting_Read
15:45:11.671	0.3040729	5.4852834	7.8101244	0.009269269	-0.0041092904	7.391469e-05	0.32751426	5.6598277	8.00184	Sitting_Read
15:45:11.693	0.3040729	5.4852834	7.8101244	0.009269269	-0.0041092904	7.391469e-05	0.32751426	5.6598277	8.00184	Sitting_Read
15:45:11.715	0.3040729	5.4852834	7.8101244	0.009269269	-0.0041092904	7.391469e-05	0.32751426	5.6598277	8.00184	Sitting_Read
15:45:11.739	0.3040729	5.4852834	7.8101244	0.009269269	-0.0041092904	7.391469e-05	0.32751426	5.6598277	8.00184	Sitting_Read
15:45:11.762	0.3040729	5.4852834	7.8101244	0.009269269	-0.0041092904	7.391469e-05	0.32751426	5.6598277	8.00184	Sitting_Read
15:45:11.785	0.3304099	5.4757066	7.805336	0.019043114	-0.013883135	0.019621603	0.3250196	5.657396	8.003659	Sitting_Read
15:45:11.808	0.3304099	5.4757066	7.805336	0.019043114	-0.013883135	0.019621603	0.3250196	5.657396	8.003659	Sitting_Read
15:45:11.831	0.3304099	5.4757066	7.805336	0.019043114	-0.013883135	0.019621603	0.3250196	5.657396	8.003659	Sitting_Read
15:45:11.855	0.3304099	5.4757066	7.805336	0.019043114	-0.013883135	0.019621603	0.3250196	5.657396	8.003659	Sitting_Read
15:45:11.878	0.3304099	5.4757066	7.805336	0.019043114	-0.013883135	0.019621603	0.3250196	5.657396	8.003659	Sitting_Read
15:45:11.901	0.3304099	5.4757066	7.805336	0.019043114	-0.013883135	0.019621603	0.3250196	5.657396	8.003659	Sitting_Read
15:45:11.924	0.3304099	5.4757066	7.805336	0.019043114	-0.013883135	0.019621603	0.3250196	5.657396	8.003659	Sitting_Read
15:45:11.947	0.3304099	5.4757066	7.805336	0.019043114	-0.013883135	0.019621603	0.3250196	5.657396	8.003659	Sitting_Read
15:45:11.972	0.29210153	5.5140147	7.764633	-0.0072240923	-0.0059418865	0.011680354	0.32888338	5.667517	7.996339	Sitting_Read
15:45:11.995	0.29210153	5.5140147	7.764633	-0.0072240923	-0.0059418865	0.011680354	0.32888338	5.667517	7.996339	Sitting_Read
15:45:12.018	0.29210153	5.5140147	7.764633	-0.0072240923	-0.0059418865	0.011680354	0.32888338	5.667517	7.996339	Sitting_Read
15:45:12.041	0.29210153	5.5140147	7.764633	-0.0072240923	-0.0059418865	0.011680354	0.32888338	5.667517	7.996339	Sitting_Read
15:45:12.064	0.29210153	5.5140147	7.764633	-0.0072240923	-0.0059418865	0.011680354	0.32888338	5.667517	7.996339	Sitting_Read
15:45:12.088	0.29210153	5.5140147	7.764633	-0.0072240923	-0.0059418865	0.011680354	0.32888338	5.667517	7.996339	Sitting_Read
15:45:12.112	0.29210153	5.5140147	7.764633	-0.0072240923	-0.0059418865	0.011680354	0.32888338	5.667517	7.996339	Sitting_Read
15:45:12.135	0.2944958	5.4685235	7.702382	-0.0011154399	0.0056645535	0.0012956453	0.33313945	5.6639066	7.9987206	Sitting_Read
15:45:12.158	0.2944958	5.4685235	7.702382	-0.0011154399	0.0056645535	0.0012956453	0.33313945	5.6639066	7.9987206	Sitting_Read
15:45:12.181	0.2944958	5.4685235	7.702382	-0.0011154399	0.0056645535	0.0012956453	0.33313945	5.6639066	7.9987206	Sitting_Read
15:45:12.205	0.2944958	5.4685235	7.702382	-0.0011154399	0.0056645535	0.0012956453	0.33313945	5.6639066	7.9987206	Sitting_Read
15:45:12.228	0.2944958	5.4685235	7.702382	-0.0011154399	0.0056645535	0.0012956453	0.33313945	5.6639066	7.9987206	Sitting_Read
15:45:12.251	0.2944958	5.4685235	7.702382	-0.0011154399	0.0056645535	0.0012956453	0.33313945	5.6639066	7.9987206	Sitting_Read
15:45:12.274	0.2944958	5.4685235	7.702382	-0.0011154399	0.0056645535	0.0012956453	0.33313945	5.6639066	7.9987206	Sitting_Read
15:45:12.297	0.2944958	5.4685235	7.702382	-0.0011154399	0.0056645535	0.0012956453	0.33313945	5.6639066	7.9987206	Sitting_Read
15:45:12.321	0.23942748	5.5379577	7.743085	-0.010278419	0.005053688	0.007404298	0.33333665	5.6683245	7.995579	Sitting_Read
15:45:12.344	0.23942748	5.5379577	7.743085	-0.010278419	0.005053688	0.007404298	0.33333665	5.6683245	7.995579	Sitting_Read
15:45:12.367	0.23942748	5.5379577	7.743085	-0.010278419	0.005053688	0.007404298	0.33333665	5.6683245	7.995579	Sitting_Read
15:45:12.390	0.23942748	5.5379577	7.743085	-0.010278419	0.005053688	0.007404298	0.33333665	5.6683245	7.995579	Sitting_Read
15:45:12.414	0.23942748	5.5379577	7.743085	-0.010278419	0.005053688	0.007404298	0.33333665	5.6683245	7.995579	Sitting_Read
15:45:12.438	0.23942748	5.5379577	7.743085	-0.010278419	0.005053688	0.007404298	0.33333665	5.6683245	7.995579	Sitting_Read
15:45:12.461	0.23942748	5.5379577	7.743085	-0.010278419	0.005053688	0.007404298	0.33333665	5.6683245	7.995579	Sitting_Read
15:45:12.484	0.23942748	5.5379577	7.743085	-0.010278419	0.005053688	0.007404298	0.33333665	5.6683245	7.995579	Sitting_Read
15:45:12.507	0.24421602	5.547535	7.745479	0.0025497514	-0.0022766949	0.007404298	0.33156997	5.6639986	7.9987216	Sitting_Read
15:45:12.529	0.24421602	5.547535	7.745479	0.0025497514	-0.0022766949	0.007404298	0.33156997	5.6639986	7.9987216	Sitting_Read
15:45:12.553	0.24421602	5.547535	7.745479	0.0025497514	-0.0022766949	0.007404298	0.33156997	5.6639986	7.9987216	Sitting_Read
15:45:12.576	0.24421602	5.547535	7.745479	0.0025497514	-0.0022766949	0.007404298	0.33156997	5.6639986	7.9987216	Sitting_Read
15:45:12.601	0.24421602	5.547535	7.745479	0.0025497514	-0.0022766949	0.007404298	0.33156997	5.6639986	7.9987216	Sitting_Read
15:45:12.624	0.24421602	5.547535	7.745479	0.0025497514	-0.0022766949	0.007404298	0.33156997	5.6639986	7.9987216	Sitting_Read
15:45:12.647	0.24421602	5.547535	7.745479	0.0025497514	-0.0022766949	0.007404298	0.33156997	5.6639986	7.9987216	Sitting_Read
15:45:12.672	0.24421602	5.547535	7.745479	0.001328021	0.002610227	0.009847758	0.33211645	5.665357	7.9977365	Sitting_Read
15:45:12.695	0.2681588	5.523592	7.7957587	0.001328021	0.002610227	0.009847758	0.33211645	5.665357	7.9977365	Sitting_Read
15:45:12.718	0.2681588	5.523592	7.7957587	0.001328021	0.002610227	0.009847758	0.33211645	5.665357	7.9977365	Sitting_Read
15:45:12.741	0.2681588	5.523592	7.7957587	0.001328021	0.002610227	0.009847758	0.33211645	5.665357	7.9977365	Sitting_Read
15:45:12.764	0.2681588	5.523592	7.7957587	0.001328021	0.002610227	0.009847758	0.33211645	5.665357	7.9977365	Sitting_Read
15:45:12.788	0.2681588	5.523592	7.7957587	0.001328021	0.002610227	0.009847758	0.33211645	5.665357	7.9977365	Sitting_Read
15:45:12.811	0.2681588	5.523592	7.7957587	0.001328021	0.002610227	0.009847758	0.33211645	5.665357	7.9977365	Sitting_Read
15:45:12.834	0.2681588	5.523592	7.7957587	0.001328021	0.002610227	0.009847758	0.33211645	5.665357	7.9977365	Sitting_Read
15:45:12.857	0.25379312	5.516409	7.7909703	0.004382347	0.006886284	0.005571702	0.33545148	5.6684933	7.9953747	Sitting_Read
15:45:12.880	0.25379312	5.516409	7.7909703	0.004382347	0.006886284	0.005571702	0.33545148	5.6684933	7.9953747	Sitting_Read
15:45:12.904	0.25379312	5.516409	7.7909703	0.004382347	0.006886284	0.005571702	0.33545148	5.6684933	7.9953747	Sitting_Read
15:45:12.927	0.25379312	5.516409	7.7909703	0.004382347	0.006886284	0.005571702	0.33545148	5.6684933	7.9953747	Sitting_Read
15:45:12.950	0.25379312	5.516409	7.7909703	0.004382347	0.006886284	0.005571702	0.33545148	5.6684933	7.9953747	Sitting_Read
15:45:12.973	0.25379312	5.516409	7.7909703	0.004382347	0.006886284	0.005571702	0.33545148	5.6684933	7.9953747	Sitting_Read
15:45:12.996	0.25379312	5.516409	7.7909703	0.004382347	0.006886284	0.005571702	0.33545148	5.6684933	7.9953747	Sitting_Read
15:45:13.019	0.25379312	5.516409	7.7909703	0.004382347	0.006886284	0.005571702	0.33545148	5.6684933	7.9953747	Sitting_Read
15:45:13.042	0.2561874	5.5092263	7.7861814	0.0025497514	0.001999362	0.011680354	0.3305026	5.672261	7.992906	Sitting_Read
15:45:13.065	0.2561874	5.5092263	7.7861814	0.0025497514	0.001999362	0.011680354	0.3305026	5.672261	7.992906	Sitting_Read
15:45:13.088	0.2561874	5.5092263	7.7861814	0.0025497514	0.001999362	0.011680354	0.3305026	5.672261	7.992906	Sitting_Read
15:45:13.110	0.2561874	5.5092263	7.7861814	0.0025497514	0.001999362	0.011680354	0.3305026	5.672261	7.992906	Sitting_Read
15:45:13.134	0.2561874	5.5092263	7.7861814	0.0025497514	0.001999362	0.011680354	0.3305026	5.672261	7.992906	Sitting_Read
15:45:13.157	0.2561874	5.5092263	7.7861814	0.0025497514	0.001999362	0.011680354	0.3305026	5.672261	7.992906	Sitting_Read
15:45:13.180	0.2561874	5.5092263	7.7861814	0.0025497514	0.001999362	0.011680354	0.3305026	5.672261	7.992906	Sitting_Read
15:45:13.204	0.2561874	5.5092263	7.7861814	0.0025497514	0.001999362	0.011680354	0.3305026	5.672261	7.992906	Sitting_Read
15:45:13.226	0.24900457	5.5331693	7.764633	0.00010629055	0.009329746	0.0012956453	0.33362982	5.6741824	7.991415	Sitting_Read
15:45:13.250	0.24900457	5.5331693	7.764633	0.00010629055	0.009329746	0.0012956453	0.33362982	5.6741824	7.991415	Sitting_Read
15:45:13.273	0.24900457	5.5331693	7.764633	0.00010629055	0.009329746	0.0012956453	0.33362982	5.6741824	7.991415	Sitting_Read
15:45:13.296	0.24900457	5.5331693	7.764633	0.00010629055	0.009329746	0.0012956453	0.33362982	5.6741824	7.991415	Sitting_Read
15:45:13.319	0.24900457	5.5331693	7.764633	0.00010629055	0.009329746	0.0012956453	0.33362982	5.6741824	7.991415	Sitting_Read
15:45:13.342	0.24900457	5.5331693	7.764633	0.00010629055	0.009329746	0.0012956453	0.33362982	5.6741824	7.991415	Sitting_Read
15:45:13.365	0.24900457	5.5331693	7.764633	0.00010629055	0.009329746	0.0012956453	0.33362982	5.6741824	7.991415	Sitting_Read
15:45:13.390	0.24900457	5.5331693	7.764633	0.00010629055	0.009329746	0.0012956453	0.33362982	5.6741824	7.991415	Sitting_Read
15:45:13.413	0.22266756	5.525986	7.7861814	-0.00050457474	0.0007776315	0.005571702	0.31966302	5.6689095	7.9957237	Sitting_Read
15:45:13.436	0.22266756	5.525986	7.7861814	-0.00050457474	0.0007776315	0.005571702	0.31966302	5.6689095	7.9957237	Sitting_Read
15:45:13.459	0.22266756	5.525986	7.7861814	-0.00050457474	0.0007776315	0.005571702	0.31966302	5.6689095	7.9957237	Sitting_Read
15:45:13.482	0.22266756	5.525986	7.7861814	-0.00050457474	0.0007776315	0.005571702	0.31966302	5.6689095	7.9957237	Sitting_Read
15:45:13.506	0.22266756	5.525986	7.7861814	-0.00050457474	0.0007776315	0.005571702	0.31966302	5.6689095	7.9957237	Sitting_Read
15:45:13.529	0.22266756	5.525986	7.7861814	-0.00050457474	0.0007776315	0.005571702	0.31966302	5.6689095	7.9957237	Sitting_Read
15:45:13.552	0.22266756	5.525986	7.7861814	-0.00050457474	0.0007776315	0.005571702	0.31966302	5.6689095	7.9957237	Sitting_Read
15:45:13.575	0.2849187	5.4661293	7.7670274	-0.009667553	0.00994061	0.008015162	0.30906656	5.6572695	8.00438	Sitting_Read
15:45:13.599	0.2849187	5.4661293	7.7670274	-0.009667553	0.00994061	0.008015162	0.30906656	5.6572695	8.00438	Sitting_Read
15:45:13.622	0.2849187	5.4661293	7.7670274	-0.009667553	0.00994061	0.008015162	0.30906656	5.6572695	8.00438	Sitting_Read
15:45:13.645	0.2849187	5.4661293	7.7670274	-0.009667553	0.00994061	0.008015162	0.30906656	5.6572695	8.00438	Sitting_Read
15:45:13.668	0.2849187	5.4661293	7.7670274	-0.009667553	0.00994061	0.008015162	0.30906656	5.6572695	8.00438	Sitting_Read
15:45:13.691	0.2849187	5.4661293	7.7670274	-0.009667553	0.00994061	0.008015162	0.30906656	5.6572695	8.00438	Sitting_Read
15:45:13.715	0.2849187	5.4661293	7.7670274	-0.009667553	0.00994061	0.008015162	0.30906656	5.6572695	8.00438	Sitting_Read
15:45:13.738	0.2849187	5.4661293	7.7670274	-0.009667553	0.00994061	0.008015162	0.30906656	5.6572695	8.00438	Sitting_Read
15:45:13.761	0.24182175	5.504438	7.7478733	-0.012111015	0.0038319575	0.008626028	0.30091766	5.6519747	8.008429	Sitting_Read
15:45:13.784	0.24182175	5.504438	7.7478733	-0.012111015	0.0038319575	0.008626028	0.30091766	5.6519747	8.008429	Sitting_Read
15:45:13.808	0.24182175	5.504438	7.7478733	-0.012111015	0.0038319575	0.008626028	0.30091766	5.6519747	8.008429	Sitting_Read
15:45:13.832	0.24182175	5.504438	7.7478733	-0.012111015	0.0038319575	0.008626028	0.30091766	5.6519747	8.008429	Sitting_Read
15:45:13.855	0.24182175	5.504438	7.7478733	-0.012111015	0.0038319575	0.008626028	0.30091766	5.6519747	8.008429	Sitting_Read
15:45:13.878	0.24182175	5.504438	7.7478733	-0.012111015	0.0038319575	0.008626028	0.30091766	5.6519747	8.008429	Sitting_Read
15:45:13.901	0.24182175	5.504438	7.7478733	-0.012111015	0.0038319575	0.008626028	0.30091766	5.6519747	8.008429	Sitting_Read
15:45:13.924	0.24182175	5.504438	7.7478733	-0.012111015	0.0038319575	0.008626028	0.30091766	5.6519747	8.008429	Sitting_Read
15:45:13.947	0.17717634	5.4900723	7.7766047	-0.0053914967	0.0032210925	0.008626028	0.29148018	5.65332	8.0078335	Sitting_Read
15:45:13.971	0.17717634	5.4900723	7.7766047	-0.0053914967	0.0032210925	0.008626028	0.29148018	5.65332	8.0078335	Sitting_Read
15:45:13.994	0.17717634	5.4900723	7.7766047	-0.0053914967	0.0032210925	0.008626028	0.29148018	5.65332	8.0078335	Sitting_Read
15:45:14.017	0.17717634	5.4900723	7.7766047	-0.0053914967	0.0032210925	0.008626028	0.29148018	5.65332	8.0078335	Sitting_Read
15:45:14.040	0.17717634	5.4900723	7.7766047	-0.0053914967	0.0032210925	0.008626028	0.29148018	5.65332	8.0078335	Sitting_Read
15:45:14.063	0.17717634	5.4900723	7.7766047	-0.0053914967	0.0032210925	0.008626028	0.29148018	5.65332	8.0078335	Sitting_Read
15:45:14.086	0.17717634	5.4900723	7.7766047	-0.0053914967	0.0032210925	0.008626028	0.29148018	5.65332	8.0078335	Sitting_Read
15:45:14.110	0.17717634	5.4900723	7.7766047	-0.0053914967	0.0032210925	0.008626028	0.29148018	5.65332	8.0078335	Sitting_Read
15:45:14.132	0.17478207	5.5307746	7.82449	-0.0017263051	0.0013884967	0.01106949	0.29004502	5.6528945	8.008185	Sitting_Read
15:45:14.153	0.17478207	5.5307746	7.82449	-0.0017263051	0.0013884967	0.01106949	0.29004502	5.6528945	8.008185	Sitting_Read
15:45:14.177	0.17478207	5.5307746	7.82449	-0.0017263051	0.0013884967	0.01106949	0.29004502	5.6528945	8.008185	Sitting_Read
15:45:14.201	0.17478207	5.5307746	7.82449	-0.0017263051	0.0013884967	0.01106949	0.29004502	5.6528945	8.008185	Sitting_Read
15:45:14.224	0.17478207	5.5307746	7.82449	-0.0017263051	0.0013884967	0.01106949	0.29004502	5.6528945	8.008185	Sitting_Read
15:45:14.247	0.17478207	5.5307746	7.82449	-0.0017263051	0.0013884967	0.01106949	0.29004502	5.6528945	8.008185	Sitting_Read
15:45:14.271	0.17478207	5.5307746	7.82449	-0.0017263051	0.0013884967	0.01106949	0.29004502	5.6528945	8.008185	Sitting_Read
15:45:14.294	0.21548474	5.4948606	7.8101244	-0.010889284	0.018492723	0.016567277	0.28729668	5.6476054	8.012012	Sitting_Read
15:45:14.317	0.21548474	5.4948606	7.8101244	-0.010889284	0.018492723	0.016567277	0.28729668	5.6476054	8.012012	Sitting_Read
15:45:14.340	0.21548474	5.4948606	7.8101244	-0.010889284	0.018492723	0.016567277	0.28729668	5.6476054	8.012012	Sitting_Read
15:45:14.363	0.21548474	5.4948606	7.8101244	-0.010889284	0.018492723	0.016567277	0.28729668	5.6476054	8.012012	Sitting_Read
15:45:14.386	0.21548474	5.4948606	7.8101244	-0.010889284	0.018492723	0.016567277	0.28729668	5.6476054	8.012012	Sitting_Read
15:45:14.409	0.21548474	5.4948606	7.8101244	-0.010889284	0.018492723	0.016567277	0.28729668	5.6476054	8.012012	Sitting_Read
15:45:14.433	0.21548474	5.4948606	7.8101244	-0.010889284	0.018492723	0.016567277	0.28729668	5.6476054	8.012012	Sitting_Read
15:45:14.456	0.21548474	5.4948606	7.8101244	-0.010889284	0.018492723	0.016567277	0.28729668	5.6476054	8.012012	Sitting_Read
15:45:14.479	0.2370332	5.480495	7.755056	0.0056040776	-0.008996212	0.019621603	0.2840129	5.6474442	8.012242	Sitting_Read
15:45:14.502	0.2370332	5.480495	7.755056	0.0056040776	-0.008996212	0.019621603	0.2840129	5.6474442	8.012242	Sitting_Read
15:45:14.525	0.2370332	5.480495	7.755056	0.0056040776	-0.008996212	0.019621603	0.2840129	5.6474442	8.012242	Sitting_Read
15:45:14.548	0.2370332	5.480495	7.755056	0.0056040776	-0.008996212	0.019621603	0.2840129	5.6474442	8.012242	Sitting_Read
15:45:14.570	0.2370332	5.480495	7.755056	0.0056040776	-0.008996212	0.019621603	0.2840129	5.6474442	8.012242	Sitting_Read
15:45:14.592	0.2370332	5.480495	7.755056	0.0056040776	-0.008996212	0.019621603	0.2840129	5.6474442	8.012242	Sitting_Read
15:45:14.615	0.2370332	5.480495	7.755056	0.0056040776	-0.008996212	0.019621603	0.2840129	5.6474442	8.012242	Sitting_Read
15:45:14.639	0.2370332	5.480495	7.755056	0.0056040776	-0.008996212	0.019621603	0.2840129	5.6474442	8.012242	Sitting_Read
15:45:14.662	0.23463893	5.439792	7.805336	-0.008445823	-0.0034984252	0.01229122	0.2892471	5.6470966	8.0123005	Sitting_Read
15:45:14.685	0.23463893	5.439792	7.805336	-0.008445823	-0.0034984252	0.01229122	0.2892471	5.6470966	8.0123005	Sitting_Read
15:45:14.708	0.23463893	5.439792	7.805336	-0.008445823	-0.0034984252	0.01229122	0.2892471	5.6470966	8.0123005	Sitting_Read
15:45:14.731	0.23463893	5.439792	7.805336	-0.008445823	-0.0034984252	0.01229122	0.2892471	5.6470966	8.0123005	Sitting_Read
15:45:14.753	0.23463893	5.439792	7.805336	-0.008445823	-0.0034984252	0.01229122	0.2892471	5.6470966	8.0123005	Sitting_Read
15:45:14.776	0.23463893	5.439792	7.805336	-0.008445823	-0.0034984252	0.01229122	0.2892471	5.6470966	8.0123005	Sitting_Read
15:45:14.799	0.23463893	5.439792	7.805336	-0.008445823	-0.0034984252	0.01229122	0.2892471	5.6470966	8.0123005	Sitting_Read
15:45:14.822	0.23463893	5.439792	7.805336	-0.008445823	-0.0034984252	0.01229122	0.2892471	5.6470966	8.0123005	Sitting_Read
15:45:14.845	0.28013015	5.4517636	7.7311134	-0.009056688	0.0038319575	0.01229122	0.28717598	5.643643	8.014808	Sitting_Read
15:45:14.869	0.28013015	5.4517636	7.7311134	-0.009056688	0.0038319575	0.01229122	0.28717598	5.643643	8.014808	Sitting_Read
15:45:14.892	0.28013015	5.4517636	7.7311134	-0.009056688	0.0038319575	0.01229122	0.28717598	5.643643	8.014808	Sitting_Read
15:45:14.915	0.28013015	5.4517636	7.7311134	-0.009056688	0.0038319575	0.01229122	0.28717598	5.643643	8.014808	Sitting_Read
15:45:14.938	0.28013015	5.4517636	7.7311134	-0.009056688	0.0038319575	0.01229122	0.28717598	5.643643	8.014808	Sitting_Read
15:45:14.961	0.28013015	5.4517636	7.7311134	-0.009056688	0.0038319575	0.01229122	0.28717598	5.643643	8.014808	Sitting_Read
15:45:14.985	0.28013015	5.4517636	7.7311134	-0.009056688	0.0038319575	0.01229122	0.28717598	5.643643	8.014808	Sitting_Read
15:45:15.007	0.28013015	5.4517636	7.7311134	-0.009056688	0.0038319575	0.01229122	0.28717598	5.643643	8.014808	Sitting_Read
15:45:15.031	0.18675344	5.506832	7.7670274	-0.008445823	0.0032210925	-0.0011478158	0.28127787	5.6372104	8.019542	Sitting_Read
15:45:15.054	0.18675344	5.506832	7.7670274	-0.008445823	0.0032210925	-0.0011478158	0.28127787	5.6372104	8.019542	Sitting_Read
15:45:15.077	0.18675344	5.506832	7.7670274	-0.008445823	0.0032210925	-0.0011478158	0.28127787	5.6372104	8.019542	Sitting_Read
15:45:15.101	0.18675344	5.506832	7.7670274	-0.008445823	0.0032210925	-0.0011478158	0.28127787	5.6372104	8.019542	Sitting_Read
15:45:15.124	0.18675344	5.506832	7.7670274	-0.008445823	0.0032210925	-0.0011478158	0.28127787	5.6372104	8.019542	Sitting_Read
15:45:15.147	0.18675344	5.506832	7.7670274	-0.008445823	0.0032210925	-0.0011478158	0.28127787	5.6372104	8.019542	Sitting_Read
15:45:15.169	0.18675344	5.506832	7.7670274	-0.008445823	0.0032210925	-0.0011478158	0.28127787	5.6372104	8.019542	Sitting_Read
15:45:15.191	0.18675344	5.506832	7.7670274	-0.008445823	0.0032210925	-0.0011478158	0.28573185	5.641738	8.016203	Sitting_Read
15:45:15.215	0.3040729	5.4493694	7.6353426	-0.003558901	-0.0022766949	0.01106949	0.28573185	5.641738	8.016203	Sitting_Read
15:45:15.241	0.3040729	5.4493694	7.6353426	-0.003558901	-0.0022766949	0.01106949	0.28573185	5.641738	8.016203	Sitting_Read
15:45:15.264	0.3040729	5.4493694	7.6353426	-0.003558901	-0.0022766949	0.01106949	0.28573185	5.641738	8.016203	Sitting_Read
15:45:15.285	0.3040729	5.4493694	7.6353426	-0.003558901	-0.0022766949	0.01106949	0.28573185	5.641738	8.016203	Sitting_Read
15:45:15.307	0.3040729	5.4493694	7.6353426	-0.003558901	-0.0022766949	0.01106949	0.28573185	5.641738	8.016203	Sitting_Read
15:45:15.331	0.3040729	5.4493694	7.6353426	-0.003558901	-0.0022766949	0.01106949	0.28573185	5.641738	8.016203	Sitting_Read
15:45:15.354	0.3040729	5.4493694	7.6353426	-0.003558901	-0.0022766949	0.01106949	0.28573185	5.641738	8.016203	Sitting_Read
15:45:15.377	0.21309046	5.4709177	7.7933645	-0.0017263051	0.006886284	-0.0011478158	0.28769204	5.6266437	8.0267315	Sitting_Read
15:45:15.400	0.21309046	5.4709177	7.7933645	-0.0017263051	0.006886284	-0.0011478158	0.28769204	5.6266437	8.0267315	Sitting_Read
15:45:15.423	0.21309046	5.4709177	7.7933645	-0.0017263051	0.006886284	-0.0011478158	0.28769204	5.6266437	8.0267315	Sitting_Read
15:45:15.446	0.21309046	5.4709177	7.7933645	-0.0017263051	0.006886284	-0.0011478158	0.28769204	5.6266437	8.0267315	Sitting_Read
15:45:15.469	0.21309046	5.4709177	7.7933645	-0.0017263051	0.006886284	-0.0011478158	0.28769204	5.6266437	8.0267315	Sitting_Read
15:45:15.492	0.21309046	5.4709177	7.7933645	-0.0017263051	0.006886284	-0.0011478158	0.28769204	5.6266437	8.0267315	Sitting_Read
15:45:15.515	0.21309046	5.4709177	7.7933645	-0.0017263051	0.006886284	-0.0011478158	0.28769204	5.6266437	8.0267315	Sitting_Read
15:45:15.538	0.21309046	5.4709177	7.7933645	-0.0017263051	0.006886284	-0.0011478158	0.28769204	5.6266437	8.0267315	Sitting_Read
15:45:15.560	0.2944958	5.4589467	7.7478733	-0.016387071	0.002610227	0.012902086	0.28674474	5.6214986	8.030372	Sitting_Read
15:45:15.582	0.2944958	5.4589467	7.7478733	-0.016387071	0.002610227	0.012902086	0.28674474	5.6214986	8.030372	Sitting_Read
15:45:15.604	0.2944958	5.4589467	7.7478733	-0.016387071	0.002610227	0.012902086	0.28674474	5.6214986	8.030372	Sitting_Read
15:45:15.626	0.2944958	5.4589467	7.7478733	-0.016387071	0.002610227	0.012902086	0.28674474	5.6214986	8.030372	Sitting_Read
15:45:15.649	0.2944958	5.4589467	7.7478733	-0.016387071	0.002610227	0.012902086	0.28674474	5.6214986	8.030372	Sitting_Read
15:45:15.673	0.2944958	5.4589467	7.7478733	-0.016387071	0.002610227	0.012902086	0.28674474	5.6214986	8.030372	Sitting_Read
15:45:15.696	0.2944958	5.4589467	7.7478733	-0.016387071	0.002610227	0.012902086	0.28674474	5.6214986	8.030372	Sitting_Read
15:45:15.719	0.2944958	5.4589467	7.7478733	-0.016387071	0.002610227	0.012902086	0.28674474	5.6214986	8.030372	Sitting_Read
15:45:15.741	0.22745611	5.4589467	7.814913	-0.02432832	0.00016676621	0.006182567	0.28077874	5.6129985	8.036526	Sitting_Read
15:45:15.763	0.22745611	5.4589467	7.814913	-0.02432832	0.00016676621	0.006182567	0.28077874	5.6129985	8.036526	Sitting_Read
15:45:15.787	0.22745611	5.4589467	7.814913	-0.02432832	0.00016676621	0.006182567	0.28077874	5.6129985	8.036526	Sitting_Read
15:45:15.810	0.22745611	5.4589467	7.814913	-0.02432832	0.00016676621	0.006182567	0.28077874	5.6129985	8.036526	Sitting_Read
15:45:15.833	0.22745611	5.4589467	7.814913	-0.02432832	0.00016676621	0.006182567	0.28077874	5.6129985	8.036526	Sitting_Read
15:45:15.856	0.22745611	5.4589467	7.814913	-0.02432832	0.00016676621	0.006182567	0.28077874	5.6129985	8.036526	Sitting_Read
15:45:15.879	0.22745611	5.4589467	7.814913	-0.02432832	0.00016676621	0.006182567	0.28077874	5.6129985	8.036526	Sitting_Read
15:45:15.903	0.22745611	5.4589467	7.814913	-0.02432832	0.00016676621	0.006182567	0.28077874	5.6129985	8.036526	Sitting_Read
15:45:15.926	0.2370332	5.454158	7.7766047	-0.014554475	0.0062754187	0.009236894	0.28127435	5.6114173	8.037612	Sitting_Read
15:45:15.949	0.2370332	5.454158	7.7766047	-0.014554475	0.0062754187	0.009236894	0.28127435	5.6114173	8.037612	Sitting_Read
15:45:15.972	0.2370332	5.454158	7.7766047	-0.014554475	0.0062754187	0.009236894	0.28127435	5.6114173	8.037612	Sitting_Read
15:45:15.995	0.2370332	5.454158	7.7766047	-0.014554475	0.0062754187	0.009236894	0.28127435	5.6114173	8.037612	Sitting_Read
15:45:16.019	0.2370332	5.454158	7.7766047	-0.014554475	0.0062754187	0.009236894	0.28127435	5.6114173	8.037612	Sitting_Read
15:45:16.042	0.2370332	5.454158	7.7766047	-0.014554475	0.0062754187	0.009236894	0.28127435	5.6114173	8.037612	Sitting_Read
15:45:16.066	0.2370332	5.454158	7.7766047	-0.014554475	0.0062754187	0.009236894	0.28127435	5.6114173	8.037612	Sitting_Read
15:45:16.089	0.2370332	5.454158	7.7766047	-0.014554475	0.0062754187	0.009236894	0.28127435	5.6114173	8.037612	Sitting_Read
15:45:16.113	0.21787901	5.4493694	7.778999	-0.015776206	0.0038319575	0.009847758	0.2824184	5.608113	8.039878	Sitting_Read
15:45:16.135	0.21787901	5.4493694	7.778999	-0.015776206	0.0038319575	0.009847758	0.2824184	5.608113	8.039878	Sitting_Read
15:45:16.157	0.21787901	5.4493694	7.778999	-0.015776206	0.0038319575	0.009847758	0.2824184	5.608113	8.039878	Sitting_Read
15:45:16.181	0.21787901	5.4493694	7.778999	-0.015776206	0.0038319575	0.009847758	0.2824184	5.608113	8.039878	Sitting_Read
15:45:16.204	0.21787901	5.4493694	7.778999	-0.015776206	0.0038319575	0.009847758	0.2824184	5.608113	8.039878	Sitting_Read
15:45:16.229	0.21787901	5.4493694	7.778999	-0.015776206	0.0038319575	0.009847758	0.2824184	5.608113	8.039878	Sitting_Read
15:45:16.253	0.21787901	5.4493694	7.778999	-0.015776206	0.0038319575	0.009847758	0.2824184	5.608113	8.039878	Sitting_Read
15:45:16.275	0.22745611	5.444581	7.860404	-0.01272188	-0.0016658296	0.01229122	0.28195986	5.604171	8.0426445	Sitting_Read
15:45:16.299	0.22745611	5.444581	7.860404	-0.01272188	-0.0016658296	0.01229122	0.28195986	5.604171	8.0426445	Sitting_Read
15:45:16.322	0.22745611	5.444581	7.860404	-0.01272188	-0.0016658296	0.01229122	0.28195986	5.604171	8.0426445	Sitting_Read
15:45:16.345	0.22745611	5.444581	7.860404	-0.01272188	-0.0016658296	0.01229122	0.28195986	5.604171	8.0426445	Sitting_Read
15:45:16.368	0.22745611	5.444581	7.860404	-0.01272188	-0.0016658296	0.01229122	0.28195986	5.604171	8.0426445	Sitting_Read
15:45:16.391	0.22745611	5.444581	7.860404	-0.01272188	-0.0016658296	0.01229122	0.28195986	5.604171	8.0426445	Sitting_Read
15:45:16.414	0.22745611	5.444581	7.860404	-0.01272188	-0.0016658296	0.01229122	0.28195986	5.604171	8.0426445	Sitting_Read
15:45:16.437	0.22745611	5.444581	7.860404	-0.01272188	-0.0016658296	0.01229122	0.28195986	5.604171	8.0426445	Sitting_Read
15:45:16.460	0.25139886	5.420638	7.884347	-0.0023371703	0.002610227	0.0067934324	0.2845989	5.5991855	8.046021	Sitting_Read
15:45:16.484	0.25139886	5.420638	7.884347	-0.0023371703	0.002610227	0.0067934324	0.2845989	5.5991855	8.046021	Sitting_Read
15:45:16.507	0.25139886	5.420638	7.884347	-0.0023371703	0.002610227	0.0067934324	0.2845989	5.5991855	8.046021	Sitting_Read
15:45:16.530	0.25139886	5.420638	7.884347	-0.0023371703	0.002610227	0.0067934324	0.2845989	5.5991855	8.046021	Sitting_Read
15:45:16.553	0.25139886	5.420638	7.884347	-0.0023371703	0.002610227	0.0067934324	0.2845989	5.5991855	8.046021	Sitting_Read
15:45:16.576	0.25139886	5.420638	7.884347	-0.0023371703	0.002610227	0.0067934324	0.2845989	5.5991855	8.046021	Sitting_Read
15:45:16.601	0.25139886	5.420638	7.884347	-0.0023371703	0.002610227	0.0067934324	0.2845989	5.5991855	8.046021	Sitting_Read
15:45:16.624	0.25139886	5.420638	7.884347	-0.0023371703	0.002610227	0.0067934324	0.2845989	5.5991855	8.046021	Sitting_Read
15:45:16.646	0.18435916	5.482889	7.884347	-0.0023371703	-0.00044409905	0.004349971	0.28606984	5.6005645	8.04501	Sitting_Read
15:45:16.669	0.18435916	5.482889	7.884347	-0.0023371703	-0.00044409905	0.004349971	0.28606984	5.6005645	8.04501	Sitting_Read
15:45:16.692	0.18435916	5.482889	7.884347	-0.0023371703	-0.00044409905	0.004349971	0.28606984	5.6005645	8.04501	Sitting_Read
15:45:16.715	0.18435916	5.482889	7.884347	-0.0023371703	-0.00044409905	0.004349971	0.28606984	5.6005645	8.04501	Sitting_Read
15:45:16.738	0.18435916	5.482889	7.884347	-0.0023371703	-0.00044409905	0.004349971	0.28606984	5.6005645	8.04501	Sitting_Read
15:45:16.762	0.18435916	5.482889	7.884347	-0.0023371703	-0.00044409905	0.004349971	0.28606984	5.6005645	8.04501	Sitting_Read
15:45:16.785	0.18435916	5.482889	7.884347	-0.0023371703	-0.00044409905	0.004349971	0.28606984	5.6005645	8.04501	Sitting_Read
15:45:16.808	0.18435916	5.482889	7.884347	-0.0023371703	-0.00044409905	0.004349971	0.28606984	5.6005645	8.04501	Sitting_Read
15:45:16.832	0.2681588	5.4709177	7.764633	0.01293446	-0.008996212	0.016567277	0.2892171	5.6026797	8.043424	Sitting_Read
15:45:16.854	0.2681588	5.4709177	7.764633	0.01293446	-0.008996212	0.016567277	0.2892171	5.6026797	8.043424	Sitting_Read
15:45:16.877	0.2681588	5.4709177	7.764633	0.01293446	-0.008996212	0.016567277	0.2892171	5.6026797	8.043424	Sitting_Read
15:45:16.900	0.2681588	5.4709177	7.764633	0.01293446	-0.008996212	0.016567277	0.2892171	5.6026797	8.043424	Sitting_Read
15:45:16.922	0.2681588	5.4709177	7.764633	0.01293446	-0.008996212	0.016567277	0.2892171	5.6026797	8.043424	Sitting_Read
15:45:16.946	0.2681588	5.4709177	7.764633	0.01293446	-0.008996212	0.016567277	0.2892171	5.6026797	8.043424	Sitting_Read
15:45:16.968	0.2681588	5.4709177	7.764633	0.01293446	-0.008996212	0.016567277	0.2892171	5.6026797	8.043424	Sitting_Read
15:45:16.992	0.19633053	5.4589467	7.762239	0.011712731	-0.0059418865	0.01106949	0.29148507	5.607751	8.039807	Sitting_Read
15:45:17.015	0.19633053	5.4589467	7.762239	0.011712731	-0.0059418865	0.01106949	0.29148507	5.607751	8.039807	Sitting_Read
15:45:17.038	0.19633053	5.4589467	7.762239	0.011712731	-0.0059418865	0.01106949	0.29148507	5.607751	8.039807	Sitting_Read
15:45:17.062	0.19633053	5.4589467	7.762239	0.011712731	-0.0059418865	0.01106949	0.29148507	5.607751	8.039807	Sitting_Read
15:45:17.085	0.19633053	5.4589467	7.762239	0.011712731	-0.0059418865	0.01106949	0.29148507	5.607751	8.039807	Sitting_Read
15:45:17.108	0.19633053	5.4589467	7.762239	0.011712731	-0.0059418865	0.01106949	0.29148507	5.607751	8.039807	Sitting_Read
15:45:17.131	0.19633053	5.4589467	7.762239	0.011712731	-0.0059418865	0.01106949	0.29148507	5.607751	8.039807	Sitting_Read
15:45:17.155	0.19633053	5.4589467	7.762239	0.011712731	-0.0059418865	0.01106949	0.29148507	5.607751	8.039807	Sitting_Read
15:45:17.177	0.23224466	5.482889	7.74069	0.0031606168	-0.00288756	0.009847758	0.29437238	5.6111965	8.037297	Sitting_Read
15:45:17.200	0.23224466	5.482889	7.74069	0.0031606168	-0.00288756	0.009847758	0.29437238	5.6111965	8.037297	Sitting_Read
15:45:17.222	0.23224466	5.482889	7.74069	0.0031606168	-0.00288756	0.009847758	0.29437238	5.6111965	8.037297	Sitting_Read
15:45:17.244	0.23224466	5.482889	7.74069	0.0031606168	-0.00288756	0.009847758	0.29437238	5.6111965	8.037297	Sitting_Read
15:45:17.267	0.23224466	5.482889	7.74069	0.0031606168	-0.00288756	0.009847758	0.29437238	5.6111965	8.037297	Sitting_Read
15:45:17.289	0.23224466	5.482889	7.74069	0.0031606168	-0.00288756	0.009847758	0.29437238	5.6111965	8.037297	Sitting_Read
15:45:17.311	0.23224466	5.482889	7.74069	0.0031606168	-0.00288756	0.009847758	0.29437238	5.6111965	8.037297	Sitting_Read
15:45:17.334	0.23224466	5.482889	7.74069	0.0031606168	-0.00288756	0.009847758	0.29437238	5.6111965	8.037297	Sitting_Read
15:45:17.357	0.22506183	5.461341	7.7526617	-0.004169766	0.002610227	-0.00053695054	0.29461357	5.608764	8.038987	Sitting_Read
15:45:17.381	0.22506183	5.461341	7.7526617	-0.004169766	0.002610227	-0.00053695054	0.29461357	5.608764	8.038987	Sitting_Read
15:45:17.404	0.22506183	5.461341	7.7526617	-0.004169766	0.002610227	-0.00053695054	0.29461357	5.608764	8.038987	Sitting_Read
15:45:17.427	0.22506183	5.461341	7.7526617	-0.004169766	0.002610227	-0.00053695054	0.29461357	5.608764	8.038987	Sitting_Read
15:45:17.450	0.22506183	5.461341	7.7526617	-0.004169766	0.002610227	-0.00053695054	0.29461357	5.608764	8.038987	Sitting_Read
15:45:17.473	0.22506183	5.461341	7.7526617	-0.004169766	0.002610227	-0.00053695054	0.29461357	5.608764	8.038987	Sitting_Read
15:45:17.496	0.22506183	5.461341	7.7526617	-0.004169766	0.002610227	-0.00053695054	0.29461357	5.608764	8.038987	Sitting_Read
15:45:17.520	0.22506183	5.461341	7.7526617	-0.004169766	0.002610227	-0.00053695054	0.29461357	5.608764	8.038987	Sitting_Read
15:45:17.543	0.21787901	5.4517636	7.764633	-0.010278419	-0.0022766949	0.0153455455	0.29200348	5.610044	8.03819	Sitting_Read
15:45:17.567	0.21787901	5.4517636	7.764633	-0.010278419	-0.0022766949	0.0153455455	0.29200348	5.610044	8.03819	Sitting_Read
15:45:17.590	0.21787901	5.4517636	7.764633	-0.010278419	-0.0022766949	0.0153455455	0.29200348	5.610044	8.03819	Sitting_Read
15:45:17.613	0.21787901	5.4517636	7.764633	-0.010278419	-0.0022766949	0.0153455455	0.29200348	5.610044	8.03819	Sitting_Read
15:45:17.637	0.21787901	5.4517636	7.764633	-0.010278419	-0.0022766949	0.0153455455	0.29200348	5.610044	8.03819	Sitting_Read
15:45:17.660	0.21787901	5.4517636	7.764633	-0.010278419	-0.0022766949	0.0153455455	0.29200348	5.610044	8.03819	Sitting_Read
15:45:17.683	0.21787901	5.4517636	7.764633	-0.010278419	-0.0022766949	0.0153455455	0.29200348	5.610044	8.03819	Sitting_Read
15:45:17.706	0.21787901	5.4517636	7.764633	-0.010278419	-0.0022766949	0.0153455455	0.29200348	5.610044	8.03819	Sitting_Read
15:45:17.729	0.30167863	5.4230323	7.7837873	-0.009056688	0.0038319575	0.004349971	0.2958779	5.606404	8.040585	Sitting_Read
15:45:17.753	0.30167863	5.4230323	7.7837873	-0.009056688	0.0038319575	0.004349971	0.2958779	5.606404	8.040585	Sitting_Read
15:45:17.775	0.30167863	5.4230323	7.7837873	-0.009056688	0.0038319575	0.004349971	0.2958779	5.606404	8.040585	Sitting_Read
15:45:17.796	0.30167863	5.4230323	7.7837873	-0.009056688	0.0038319575	0.004349971	0.2958779	5.606404	8.040585	Sitting_Read
15:45:17.819	0.30167863	5.4230323	7.7837873	-0.009056688	0.0038319575	0.004349971	0.2958779	5.606404	8.040585	Sitting_Read
15:45:17.842	0.30167863	5.4230323	7.7837873	-0.009056688	0.0038319575	0.004349971	0.2958779	5.606404	8.040585	Sitting_Read
15:45:17.866	0.30167863	5.4230323	7.7837873	-0.009056688	0.0038319575	0.004349971	0.2958779	5.606404	8.040585	Sitting_Read
15:45:17.889	0.30167863	5.4230323	7.7837873	0.008658404	-0.0059418865	0.0153455455	0.2958779	5.606404	8.040585	Sitting_Read
15:45:17.910	0.2466103	5.4158497	7.867587	0.008658404	-0.0059418865	0.0153455455	0.29230896	5.60393	8.042441	Sitting_Read
15:45:17.932	0.2466103	5.4158497	7.867587	0.008658404	-0.0059418865	0.0153455455	0.29230896	5.60393	8.042441	Sitting_Read
15:45:17.953	0.2466103	5.4158497	7.867587	0.008658404	-0.0059418865	0.0153455455	0.29230896	5.60393	8.042441	Sitting_Read
15:45:17.975	0.2466103	5.4158497	7.867587	0.008658404	-0.0059418865	0.0153455455	0.29230896	5.60393	8.042441	Sitting_Read
15:45:17.998	0.2466103	5.4158497	7.867587	0.008658404	-0.0059418865	0.0153455455	0.29230896	5.60393	8.042441	Sitting_Read
15:45:18.021	0.2466103	5.4158497	7.867587	0.008658404	-0.0059418865	0.0153455455	0.29230896	5.60393	8.042441	Sitting_Read
15:45:18.044	0.2466103	5.4158497	7.867587	0.008658404	-0.0059418865	0.0153455455	0.29230896	5.60393	8.042441	Sitting_Read
15:45:18.067	0.2466103	5.4158497	7.867587	0.008658404	-0.0059418865	0.0153455455	0.29230896	5.60393	8.042441	Sitting_Read
15:45:18.091	0.2849187	5.437398	7.7694216	0.0025497514	-0.00288756	0.0037391062	0.29361668	5.6051664	8.041533	Sitting_Read
15:45:18.113	0.2849187	5.437398	7.7694216	0.0025497514	-0.00288756	0.0037391062	0.29361668	5.6051664	8.041533	Sitting_Read
15:45:18.136	0.2849187	5.437398	7.7694216	0.0025497514	-0.00288756	0.0037391062	0.29361668	5.6051664	8.041533	Sitting_Read
15:45:18.159	0.2849187	5.437398	7.7694216	0.0025497514	-0.00288756	0.0037391062	0.29361668	5.6051664	8.041533	Sitting_Read
15:45:18.182	0.2849187	5.437398	7.7694216	0.0025497514	-0.00288756	0.0037391062	0.29361668	5.6051664	8.041533	Sitting_Read
15:45:18.206	0.2849187	5.437398	7.7694216	0.0025497514	-0.00288756	0.0037391062	0.29361668	5.6051664	8.041533	Sitting_Read
15:45:18.229	0.2849187	5.437398	7.7694216	0.0025497514	-0.00288756	0.0037391062	0.29361668	5.6051664	8.041533	Sitting_Read
15:45:18.251	0.24182175	5.4302154	7.84125	-0.009667553	0.001999362	0.007404298	0.29572123	5.600391	8.044783	Sitting_Read
15:45:18.275	0.24182175	5.4302154	7.84125	-0.009667553	0.001999362	0.007404298	0.29572123	5.600391	8.044783	Sitting_Read
15:45:18.298	0.24182175	5.4302154	7.84125	-0.009667553	0.001999362	0.007404298	0.29572123	5.600391	8.044783	Sitting_Read
15:45:18.322	0.24182175	5.4302154	7.84125	-0.009667553	0.001999362	0.007404298	0.29572123	5.600391	8.044783	Sitting_Read
15:45:18.345	0.24182175	5.4302154	7.84125	-0.009667553	0.001999362	0.007404298	0.29572123	5.600391	8.044783	Sitting_Read
15:45:18.368	0.24182175	5.4302154	7.84125	-0.009667553	0.001999362	0.007404298	0.29572123	5.600391	8.044783	Sitting_Read
15:45:18.392	0.24182175	5.4302154	7.84125	-0.009667553	0.001999362	0.007404298	0.29572123	5.600391	8.044783	Sitting_Read
15:45:18.415	0.24182175	5.4302154	7.84125	-0.009667553	0.001999362	0.007404298	0.29572123	5.600391	8.044783	Sitting_Read
15:45:18.438	0.2944958	5.3966956	7.719142	0.01293446	-0.0065527516	0.01229122	0.29818967	5.59942	8.045367	Sitting_Read
15:45:18.460	0.2944958	5.3966956	7.719142	0.01293446	-0.0065527516	0.01229122	0.29818967	5.59942	8.045367	Sitting_Read
15:45:18.482	0.2944958	5.3966956	7.719142	0.01293446	-0.0065527516	0.01229122	0.29818967	5.59942	8.045367	Sitting_Read
15:45:18.505	0.2944958	5.3966956	7.719142	0.01293446	-0.0065527516	0.01229122	0.29818967	5.59942	8.045367	Sitting_Read
15:45:18.529	0.2944958	5.3966956	7.719142	0.01293446	-0.0065527516	0.01229122	0.29818967	5.59942	8.045367	Sitting_Read
15:45:18.551	0.2944958	5.3966956	7.719142	0.01293446	-0.0065527516	0.01229122	0.29818967	5.59942	8.045367	Sitting_Read
15:45:18.574	0.2944958	5.3966956	7.719142	0.01293446	-0.0065527516	0.01229122	0.29818967	5.59942	8.045367	Sitting_Read
15:45:18.597	0.2944958	5.3966956	7.719142	0.01293446	-0.0065527516	0.01229122	0.29818967	5.59942	8.045367	Sitting_Read
15:45:18.620	0.17957062	5.4661293	7.8963184	-0.0047806315	0.0007776315	0.0019065104	0.2993631	5.602622	8.043093	Sitting_Read
15:45:18.643	0.17957062	5.4661293	7.8963184	-0.0047806315	0.0007776315	0.0019065104	0.2993631	5.602622	8.043093	Sitting_Read
15:45:18.667	0.17957062	5.4661293	7.8963184	-0.0047806315	0.0007776315	0.0019065104	0.2993631	5.602622	8.043093	Sitting_Read
15:45:18.690	0.17957062	5.4661293	7.8963184	-0.0047806315	0.0007776315	0.0019065104	0.2993631	5.602622	8.043093	Sitting_Read
15:45:18.713	0.17957062	5.4661293	7.8963184	-0.0047806315	0.0007776315	0.0019065104	0.2993631	5.602622	8.043093	Sitting_Read
15:45:18.735	0.17957062	5.4661293	7.8963184	-0.0047806315	0.0007776315	0.0019065104	0.2993631	5.602622	8.043093	Sitting_Read
15:45:18.758	0.17957062	5.4661293	7.8963184	-0.0047806315	0.0007776315	0.0019065104	0.2993631	5.602622	8.043093	Sitting_Read
15:45:18.782	0.17957062	5.4661293	7.8963184	-0.0047806315	0.0007776315	0.0019065104	0.2993631	5.602622	8.043093	Sitting_Read
15:45:18.805	0.2657645	5.463735	7.8292785	0.0007171558	-0.0041092904	0.01351295	0.3025218	5.606843	8.040035	Sitting_Read
15:45:18.829	0.2657645	5.463735	7.8292785	0.0007171558	-0.0041092904	0.01351295	0.3025218	5.606843	8.040035	Sitting_Read
15:45:18.852	0.2657645	5.463735	7.8292785	0.0007171558	-0.0041092904	0.01351295	0.3025218	5.606843	8.040035	Sitting_Read
15:45:18.875	0.2657645	5.463735	7.8292785	0.0007171558	-0.0041092904	0.01351295	0.3025218	5.606843	8.040035	Sitting_Read
15:45:18.898	0.2657645	5.463735	7.8292785	0.0007171558	-0.0041092904	0.01351295	0.3025218	5.606843	8.040035	Sitting_Read
15:45:18.920	0.2657645	5.463735	7.8292785	0.0007171558	-0.0041092904	0.01351295	0.3025218	5.606843	8.040035	Sitting_Read
15:45:18.942	0.2657645	5.463735	7.8292785	0.0007171558	-0.0041092904	0.01351295	0.3025218	5.606843	8.040035	Sitting_Read
15:45:18.965	0.2657645	5.463735	7.8292785	0.0007171558	-0.0041092904	0.01351295	0.3025218	5.606843	8.040035	Sitting_Read
15:45:18.986	0.24421602	5.497255	7.7478733	0.0104910005	-0.01327227	0.0153455455	0.3196469	5.6290703	8.023823	Sitting_Read
15:45:19.009	0.24421602	5.497255	7.7478733	0.0104910005	-0.01327227	0.0153455455	0.3196469	5.6290703	8.023823	Sitting_Read
15:45:19.029	0.24421602	5.497255	7.7478733	0.0104910005	-0.01327227	0.0153455455	0.3196469	5.6290703	8.023823	Sitting_Read
15:45:19.051	0.24421602	5.497255	7.7478733	0.0104910005	-0.01327227	0.0153455455	0.3196469	5.6290703	8.023823	Sitting_Read
15:45:19.071	0.24421602	5.497255	7.7478733	0.0104910005	-0.01327227	0.0153455455	0.3196469	5.6290703	8.023823	Sitting_Read
15:45:19.093	0.24421602	5.497255	7.7478733	0.0104910005	-0.01327227	0.0153455455	0.3196469	5.6290703	8.023823	Sitting_Read
15:45:19.115	0.24421602	5.497255	7.7478733	0.0104910005	-0.01327227	0.0153455455	0.3196469	5.6290703	8.023823	Sitting_Read
15:45:19.136	0.24421602	5.497255	7.7478733	0.0104910005	-0.01327227	0.0153455455	0.3196469	5.6290703	8.023823	Sitting_Read
15:45:19.158	0.31843856	5.437398	7.702382	0.0007171558	-0.012661404	0.020843333	0.34075534	5.6262712	8.024918	Sitting_Read
15:45:19.180	0.31843856	5.437398	7.702382	0.0007171558	-0.012661404	0.020843333	0.34075534	5.6262712	8.024918	Sitting_Read
15:45:19.201	0.31843856	5.437398	7.702382	0.0007171558	-0.012661404	0.020843333	0.34075534	5.6262712	8.024918	Sitting_Read
15:45:19.224	0.31843856	5.437398	7.702382	0.0007171558	-0.012661404	0.020843333	0.34075534	5.6262712	8.024918	Sitting_Read
15:45:19.246	0.31843856	5.437398	7.702382	0.0007171558	-0.012661404	0.020843333	0.34075534	5.6262712	8.024918	Sitting_Read
15:45:19.267	0.31843856	5.437398	7.702382	0.0007171558	-0.012661404	0.020843333	0.34075534	5.6262712	8.024918	Sitting_Read
15:45:19.288	0.31843856	5.437398	7.702382	0.0007171558	-0.012661404	0.020843333	0.34075534	5.6262712	8.024918	Sitting_Read
15:45:19.311	0.31843856	5.437398	7.702382	0.0007171558	-0.012661404	0.020843333	0.34075534	5.6262712	8.024918	Sitting_Read
15:45:19.334	0.36632404	5.39909	7.7837873	-0.007834958	0.006886284	0.006182567	0.35536188	5.6063595	8.038208	Sitting_Read
15:45:19.355	0.36632404	5.39909	7.7837873	-0.007834958	0.006886284	0.006182567	0.35536188	5.6063595	8.038208	Sitting_Read
15:45:19.377	0.36632404	5.39909	7.7837873	-0.007834958	0.006886284	0.006182567	0.35536188	5.6063595	8.038208	Sitting_Read
15:45:19.398	0.36632404	5.39909	7.7837873	-0.007834958	0.006886284	0.006182567	0.35536188	5.6063595	8.038208	Sitting_Read
15:45:19.419	0.36632404	5.39909	7.7837873	-0.007834958	0.006886284	0.006182567	0.35536188	5.6063595	8.038208	Sitting_Read
15:45:19.440	0.36632404	5.39909	7.7837873	-0.007834958	0.006886284	0.006182567	0.35536188	5.6063595	8.038208	Sitting_Read
15:45:19.461	0.36632404	5.39909	7.7837873	-0.007834958	0.006886284	0.006182567	0.35536188	5.6063595	8.038208	Sitting_Read
15:45:19.483	0.36632404	5.39909	7.7837873	-0.007834958	0.006886284	0.006182567	0.35536188	5.6063595	8.038208	Sitting_Read
15:45:19.504	0.36632404	5.39909	7.7837873	-0.007834958	0.006886284	0.006182567	0.35536188	5.6063595	8.038208	Sitting_Read
15:45:19.526	0.35674694	5.3919067	7.800547	-0.009056688	-0.00044409905	0.01351295	0.3550374	5.598475	8.0437155	Sitting_Read
15:45:19.548	0.35674694	5.3919067	7.800547	-0.009056688	-0.00044409905	0.01351295	0.3550374	5.598475	8.0437155	Sitting_Read
15:45:19.568	0.35674694	5.3919067	7.800547	-0.009056688	-0.00044409905	0.01351295	0.3550374	5.598475	8.0437155	Sitting_Read
15:45:19.589	0.35674694	5.3919067	7.800547	-0.009056688	-0.00044409905	0.01351295	0.3550374	5.598475	8.0437155	Sitting_Read
15:45:19.611	0.35674694	5.3919067	7.800547	-0.009056688	-0.00044409905	0.01351295	0.3550374	5.598475	8.0437155	Sitting_Read
15:45:19.632	0.35674694	5.3919067	7.800547	-0.009056688	-0.00044409905	0.01351295	0.3550374	5.598475	8.0437155	Sitting_Read
15:45:19.655	0.35674694	5.3919067	7.800547	-0.009056688	-0.00044409905	0.01351295	0.3550374	5.598475	8.0437155	Sitting_Read
15:45:19.678	0.35674694	5.3919067	7.800547	-0.009056688	-0.00044409905	0.01351295	0.3550374	5.598475	8.0437155	Sitting_Read
15:45:19.699	0.27055305	5.4517636	7.8268843	-0.012111015	0.005053688	0.010458624	0.35807714	5.5918427	8.048192	Sitting_Read
15:45:19.722	0.27055305	5.4517636	7.8268843	-0.012111015	0.005053688	0.010458624	0.35807714	5.5918427	8.048192	Sitting_Read
15:45:19.743	0.27055305	5.4517636	7.8268843	-0.012111015	0.005053688	0.010458624	0.35807714	5.5918427	8.048192	Sitting_Read
15:45:19.765	0.27055305	5.4517636	7.8268843	-0.012111015	0.005053688	0.010458624	0.35807714	5.5918427	8.048192	Sitting_Read
15:45:19.786	0.27055305	5.4517636	7.8268843	-0.012111015	0.005053688	0.010458624	0.35807714	5.5918427	8.048192	Sitting_Read
15:45:19.807	0.27055305	5.4517636	7.8268843	-0.012111015	0.005053688	0.010458624	0.35807714	5.5918427	8.048192	Sitting_Read
15:45:19.829	0.27055305	5.4517636	7.8268843	-0.012111015	0.005053688	0.010458624	0.35807714	5.5918427	8.048192	Sitting_Read
15:45:19.850	0.27055305	5.4517636	7.8268843	-0.012111015	0.005053688	0.010458624	0.35807714	5.5918427	8.048192	Sitting_Read
15:45:19.873	0.35435268	5.394301	7.7694216	0.0007171558	-0.0022766949	0.019010736	0.35829863	5.586365	8.051985	Sitting_Read
15:45:19.894	0.35435268	5.394301	7.7694216	0.0007171558	-0.0022766949	0.019010736	0.35829863	5.586365	8.051985	Sitting_Read
15:45:19.914	0.35435268	5.394301	7.7694216	0.0007171558	-0.0022766949	0.019010736	0.35829863	5.586365	8.051985	Sitting_Read
15:45:19.936	0.35435268	5.394301	7.7694216	0.0007171558	-0.0022766949	0.019010736	0.35829863	5.586365	8.051985	Sitting_Read
15:45:19.958	0.35435268	5.394301	7.7694216	0.0007171558	-0.0022766949	0.019010736	0.35829863	5.586365	8.051985	Sitting_Read
15:45:19.981	0.35435268	5.394301	7.7694216	0.0007171558	-0.0022766949	0.019010736	0.35829863	5.586365	8.051985	Sitting_Read
15:45:20.002	0.35435268	5.394301	7.7694216	0.0007171558	-0.0022766949	0.019010736	0.35829863	5.586365	8.051985	Sitting_Read
15:45:20.023	0.35435268	5.394301	7.7694216	0.0007171558	-0.0022766949	0.019010736	0.35829863	5.586365	8.051985	Sitting_Read
15:45:20.047	0.35435268	5.394301	7.7694216	0.0007171558	-0.0022766949	0.019010736	0.35829863	5.586365	8.051985	Sitting_Read
15:45:20.069	0.32083282	5.3966956	7.865193	-0.0066132275	0.00016676621	0.009847758	0.3569199	5.584004	8.053686	Sitting_Read
15:45:20.090	0.32083282	5.3966956	7.865193	-0.0066132275	0.00016676621	0.009847758	0.3569199	5.584004	8.053686	Sitting_Read
15:45:20.113	0.32083282	5.3966956	7.865193	-0.0066132275	0.00016676621	0.009847758	0.3569199	5.584004	8.053686	Sitting_Read
15:45:20.134	0.32083282	5.3966956	7.865193	-0.0066132275	0.00016676621	0.009847758	0.3569199	5.584004	8.053686	Sitting_Read
15:45:20.156	0.32083282	5.3966956	7.865193	-0.0066132275	0.00016676621	0.009847758	0.3569199	5.584004	8.053686	Sitting_Read
15:45:20.177	0.32083282	5.3966956	7.865193	-0.0066132275	0.00016676621	0.009847758	0.3569199	5.584004	8.053686	Sitting_Read
15:45:20.200	0.32083282	5.3966956	7.865193	-0.0066132275	0.00016676621	0.009847758	0.3569199	5.584004	8.053686	Sitting_Read
15:45:20.221	0.32083282	5.3966956	7.865193	-0.0066132275	0.00016676621	0.009847758	0.3569199	5.584004	8.053686	Sitting_Read
15:45:20.242	0.34956414	5.4230323	7.7957587	-0.011500149	0.0032210925	0.006182567	0.36364338	5.5806556	8.055706	Sitting_Read
15:45:20.264	0.34956414	5.4230323	7.7957587	-0.011500149	0.0032210925	0.006182567	0.36364338	5.5806556	8.055706	Sitting_Read
15:45:20.286	0.34956414	5.4230323	7.7957587	-0.011500149	0.0032210925	0.006182567	0.36364338	5.5806556	8.055706	Sitting_Read
15:45:20.307	0.34956414	5.4230323	7.7957587	-0.011500149	0.0032210925	0.006182567	0.36364338	5.5806556	8.055706	Sitting_Read
15:45:20.329	0.34956414	5.4230323	7.7957587	-0.011500149	0.0032210925	0.006182567	0.36364338	5.5806556	8.055706	Sitting_Read
15:45:20.351	0.34956414	5.4230323	7.7957587	-0.011500149	0.0032210925	0.006182567	0.36364338	5.5806556	8.055706	Sitting_Read
15:45:20.372	0.34956414	5.4230323	7.7957587	-0.011500149	0.0032210925	0.006182567	0.36364338	5.5806556	8.055706	Sitting_Read
15:45:20.393	0.34956414	5.4230323	7.7957587	-0.011500149	0.0032210925	0.006182567	0.36364338	5.5806556	8.055706	Sitting_Read
15:45:20.415	0.3304099	5.3895125	7.7670274	-0.004169766	-0.00288756	0.01106949	0.36622488	5.5746274	8.059762	Sitting_Read
15:45:20.436	0.3304099	5.3895125	7.7670274	-0.004169766	-0.00288756	0.01106949	0.36622488	5.5746274	8.059762	Sitting_Read
15:45:20.458	0.3304099	5.3895125	7.7670274	-0.004169766	-0.00288756	0.01106949	0.36622488	5.5746274	8.059762	Sitting_Read
15:45:20.478	0.3304099	5.3895125	7.7670274	-0.004169766	-0.00288756	0.01106949	0.36622488	5.5746274	8.059762	Sitting_Read
15:45:20.500	0.3304099	5.3895125	7.7670274	-0.004169766	-0.00288756	0.01106949	0.36622488	5.5746274	8.059762	Sitting_Read
15:45:20.521	0.3304099	5.3895125	7.7670274	-0.004169766	-0.00288756	0.01106949	0.36622488	5.5746274	8.059762	Sitting_Read
15:45:20.542	0.3304099	5.3895125	7.7670274	-0.004169766	-0.00288756	0.01106949	0.36622488	5.5746274	8.059762	Sitting_Read
15:45:20.565	0.3304099	5.3895125	7.7670274	-0.004169766	-0.00288756	0.01106949	0.36622488	5.5746274	8.059762	Sitting_Read
15:45:20.586	0.3304099	5.3895125	7.7670274	-0.004169766	-0.00288756	0.01106949	0.36622488	5.5746274	8.059762	Sitting_Read
15:45:20.608	0.32801566	5.3919067	7.848433	-0.013332745	0.008108014	0.0037391062	0.36178973	5.5659385	8.065965	Sitting_Read
15:45:20.632	0.32801566	5.3919067	7.848433	-0.013332745	0.008108014	0.0037391062	0.36178973	5.5659385	8.065965	Sitting_Read
15:45:20.653	0.32801566	5.3919067	7.848433	-0.013332745	0.008108014	0.0037391062	0.36178973	5.5659385	8.065965	Sitting_Read
15:45:20.674	0.32801566	5.3919067	7.848433	-0.013332745	0.008108014	0.0037391062	0.36178973	5.5659385	8.065965	Sitting_Read
15:45:20.695	0.32801566	5.3919067	7.848433	-0.013332745	0.008108014	0.0037391062	0.36178973	5.5659385	8.065965	Sitting_Read
15:45:20.716	0.32801566	5.3919067	7.848433	-0.013332745	0.008108014	0.0037391062	0.36178973	5.5659385	8.065965	Sitting_Read
15:45:20.737	0.32801566	5.3919067	7.848433	-0.013332745	0.008108014	0.0037391062	0.36178973	5.5659385	8.065965	Sitting_Read
15:45:20.759	0.32801566	5.3919067	7.848433	-0.013332745	0.008108014	0.0037391062	0.36178973	5.5659385	8.065965	Sitting_Read
15:45:20.782	0.32801566	5.3703585	7.778999	-0.003558901	0.001999362	0.0067934324	0.3544408	5.5567164	8.072647	Sitting_Read
15:45:20.803	0.32801566	5.3703585	7.778999	-0.003558901	0.001999362	0.0067934324	0.3544408	5.5567164	8.072647	Sitting_Read
15:45:20.825	0.32801566	5.3703585	7.778999	-0.003558901	0.001999362	0.0067934324	0.3544408	5.5567164	8.072647	Sitting_Read
15:45:20.846	0.32801566	5.3703585	7.778999	-0.003558901	0.001999362	0.0067934324	0.3544408	5.5567164	8.072647	Sitting_Read
15:45:20.868	0.32801566	5.3703585	7.778999	-0.003558901	0.001999362	0.0067934324	0.3544408	5.5567164	8.072647	Sitting_Read
15:45:20.889	0.32801566	5.3703585	7.778999	-0.003558901	0.001999362	0.0067934324	0.3544408	5.5567164	8.072647	Sitting_Read
15:45:20.912	0.32801566	5.3703585	7.778999	-0.003558901	0.001999362	0.0067934324	0.3544408	5.5567164	8.072647	Sitting_Read
15:45:20.933	0.32801566	5.3703585	7.778999	-0.003558901	0.001999362	0.0067934324	0.3544408	5.5567164	8.072647	Sitting_Read
15:45:20.956	0.34716985	5.3512044	7.8388557	0.00010629055	0.0032210925	0.009236894	0.34891492	5.5437307	8.08181	Sitting_Read
15:45:20.977	0.34716985	5.3512044	7.8388557	0.00010629055	0.0032210925	0.009236894	0.34891492	5.5437307	8.08181	Sitting_Read
15:45:20.998	0.34716985	5.3512044	7.8388557	0.00010629055	0.0032210925	0.009236894	0.34891492	5.5437307	8.08181	Sitting_Read
15:45:21.019	0.34716985	5.3512044	7.8388557	0.00010629055	0.0032210925	0.009236894	0.34891492	5.5437307	8.08181	Sitting_Read
15:45:21.040	0.34716985	5.3512044	7.8388557	0.00010629055	0.0032210925	0.009236894	0.34891492	5.5437307	8.08181	Sitting_Read
15:45:21.062	0.34716985	5.3512044	7.8388557	0.00010629055	0.0032210925	0.009236894	0.34891492	5.5437307	8.08181	Sitting_Read
15:45:21.085	0.34716985	5.3512044	7.8388557	0.00010629055	0.0032210925	0.009236894	0.34891492	5.5437307	8.08181	Sitting_Read
15:45:21.106	0.34716985	5.3512044	7.8388557	0.00010629055	0.0032210925	0.009236894	0.34891492	5.5437307	8.08181	Sitting_Read
15:45:21.127	0.34716985	5.3512044	7.8388557	0.00010629055	0.0032210925	0.009236894	0.3405046	5.5469604	8.079954	Sitting_Read
15:45:21.149	0.36392978	5.3488097	7.8292785	0.008047539	0.006886284	0.010458624	0.3405046	5.5469604	8.079954	Sitting_Read
15:45:21.170	0.36392978	5.3488097	7.8292785	0.008047539	0.006886284	0.010458624	0.3405046	5.5469604	8.079954	Sitting_Read
15:45:21.191	0.36392978	5.3488097	7.8292785	0.008047539	0.006886284	0.010458624	0.3405046	5.5469604	8.079954	Sitting_Read
15:45:21.214	0.36392978	5.3488097	7.8292785	0.008047539	0.006886284	0.010458624	0.3405046	5.5469604	8.079954	Sitting_Read
15:45:21.242	0.36392978	5.3488097	7.8292785	0.008047539	0.006886284	0.010458624	0.3405046	5.5469604	8.079954	Sitting_Read
15:45:21.267	0.36392978	5.3488097	7.8292785	0.008047539	0.006886284	0.010458624	0.3405046	5.5469604	8.079954	Sitting_Read
15:45:21.301	0.36392978	5.3488097	7.8292785	0.008047539	0.006886284	0.010458624	0.3405046	5.5469604	8.079954	Sitting_Read
15:45:21.334	0.2681588	5.4254265	7.8963184	-0.015776206	-0.012050539	0.020843333	0.32317963	5.57586	8.060748	Sitting_Read
15:45:21.367	0.2681588	5.4254265	7.8963184	-0.015776206	-0.012050539	0.020843333	0.32317963	5.57586	8.060748	Sitting_Read
15:45:21.401	0.2681588	5.4254265	7.8963184	-0.015776206	-0.012050539	0.020843333	0.32317963	5.57586	8.060748	Sitting_Read
15:45:21.434	0.2681588	5.4254265	7.8963184	-0.015776206	-0.012050539	0.020843333	0.32317963	5.57586	8.060748	Sitting_Read
15:45:21.468	0.2681588	5.4254265	7.8963184	-0.015776206	-0.012050539	0.020843333	0.32317963	5.57586	8.060748	Sitting_Read
15:45:21.502	0.23224466	5.401484	7.759845	-0.003558901	0.0032210925	0.01106949	0.32643518	5.5840306	8.054958	Sitting_Read
15:45:21.535	0.23224466	5.401484	7.759845	-0.003558901	0.0032210925	0.01106949	0.32643518	5.5840306	8.054958	Sitting_Read
15:45:21.568	0.23224466	5.401484	7.759845	-0.003558901	0.0032210925	0.01106949	0.32643518	5.5840306	8.054958	Sitting_Read
15:45:21.603	0.23224466	5.401484	7.759845	-0.003558901	0.0032210925	0.01106949	0.32643518	5.5840306	8.054958	Sitting_Read
15:45:21.624	0.23224466	5.401484	7.759845	-0.003558901	0.0032210925	0.01106949	0.32643518	5.5840306	8.054958	Sitting_Read
15:45:21.644	0.23224466	5.401484	7.759845	-0.003558901	0.0032210925	0.01106949	0.32643518	5.5840306	8.054958	Sitting_Read
15:45:21.665	0.23224466	5.401484	7.759845	-0.003558901	0.0032210925	0.01106949	0.32643518	5.5840306	8.054958	Sitting_Read
15:45:21.686	0.16281068	5.4733124	7.903501	-0.045097735	0.00994061	0.008626028	0.33416095	5.5834103	8.055071	Sitting_Read
15:45:21.707	0.16281068	5.4733124	7.903501	-0.045097735	0.00994061	0.008626028	0.33416095	5.5834103	8.055071	Sitting_Read
15:45:21.728	0.16281068	5.4733124	7.903501	-0.045097735	0.00994061	0.008626028	0.33416095	5.5834103	8.055071	Sitting_Read
15:45:21.749	0.16281068	5.4733124	7.903501	-0.045097735	0.00994061	0.008626028	0.33416095	5.5834103	8.055071	Sitting_Read
15:45:21.770	0.16281068	5.4733124	7.903501	-0.045097735	0.00994061	0.008626028	0.33416095	5.5834103	8.055071	Sitting_Read
15:45:21.790	0.16281068	5.4733124	7.903501	-0.045097735	0.00994061	0.008626028	0.33416095	5.5834103	8.055071	Sitting_Read
15:45:21.810	0.16281068	5.4733124	7.903501	-0.045097735	0.00994061	0.008626028	0.33416095	5.5834103	8.055071	Sitting_Read
15:45:21.831	0.16281068	5.4733124	7.903501	-0.045097735	0.00994061	0.008626028	0.33416095	5.5834103	8.055071	Sitting_Read
15:45:21.852	0.31125572	5.442187	7.735902	0.001328021	-0.0010549643	0.017789008	0.33338955	5.571077	8.063641	Sitting_Read
15:45:21.875	0.31125572	5.442187	7.735902	0.001328021	-0.0010549643	0.017789008	0.33338955	5.571077	8.063641	Sitting_Read
15:45:21.896	0.31125572	5.442187	7.735902	0.001328021	-0.0010549643	0.017789008	0.33338955	5.571077	8.063641	Sitting_Read
15:45:21.917	0.31125572	5.442187	7.735902	0.001328021	-0.0010549643	0.017789008	0.33338955	5.571077	8.063641	Sitting_Read
15:45:21.939	0.31125572	5.442187	7.735902	0.001328021	-0.0010549643	0.017789008	0.33338955	5.571077	8.063641	Sitting_Read
15:45:21.960	0.31125572	5.442187	7.735902	0.001328021	-0.0010549643	0.017789008	0.33338955	5.571077	8.063641	Sitting_Read
15:45:21.981	0.31125572	5.442187	7.735902	0.001328021	-0.0010549643	0.017789008	0.33338955	5.571077	8.063641	Sitting_Read
15:45:22.003	0.31125572	5.442187	7.735902	0.001328021	-0.0010549643	0.017789008	0.33338955	5.571077	8.063641	Sitting_Read
15:45:22.024	0.31125572	5.442187	7.735902	0.001328021	-0.0010549643	0.017789008	0.33338955	5.571077	8.063641	Sitting_Read
15:45:22.045	0.28970724	5.39909	7.788576	0.03187128	-0.005331021	0.019621603	0.33230546	5.5818686	8.056219	Sitting_Read
15:45:22.066	0.28970724	5.39909	7.788576	0.03187128	-0.005331021	0.019621603	0.33230546	5.5818686	8.056219	Sitting_Read
15:45:22.089	0.28970724	5.39909	7.788576	0.03187128	-0.005331021	0.019621603	0.33230546	5.5818686	8.056219	Sitting_Read
15:45:22.110	0.28970724	5.39909	7.788576	0.03187128	-0.005331021	0.019621603	0.33230546	5.5818686	8.056219	Sitting_Read
15:45:22.134	0.28970724	5.39909	7.788576	0.03187128	-0.005331021	0.019621603	0.33230546	5.5818686	8.056219	Sitting_Read
15:45:22.155	0.28970724	5.39909	7.788576	0.03187128	-0.005331021	0.019621603	0.33230546	5.5818686	8.056219	Sitting_Read
15:45:22.176	0.28970724	5.39909	7.788576	0.03187128	-0.005331021	0.019621603	0.33230546	5.5818686	8.056219	Sitting_Read
15:45:22.198	0.28970724	5.39909	7.788576	0.03187128	-0.005331021	0.019621603	0.33230546	5.5818686	8.056219	Sitting_Read
15:45:22.220	0.22985038	5.4350038	7.85801	-0.00050457474	0.0007776315	-0.0042021424	0.33340526	5.5991564	8.044167	Sitting_Read
15:45:22.241	0.22985038	5.4350038	7.85801	-0.00050457474	0.0007776315	-0.0042021424	0.33340526	5.5991564	8.044167	Sitting_Read
15:45:22.262	0.22985038	5.4350038	7.85801	-0.00050457474	0.0007776315	-0.0042021424	0.33340526	5.5991564	8.044167	Sitting_Read
15:45:22.284	0.22985038	5.4350038	7.85801	-0.00050457474	0.0007776315	-0.0042021424	0.33340526	5.5991564	8.044167	Sitting_Read
15:45:22.305	0.22985038	5.4350038	7.85801	-0.00050457474	0.0007776315	-0.0042021424	0.33340526	5.5991564	8.044167	Sitting_Read
15:45:22.326	0.22985038	5.4350038	7.85801	-0.00050457474	0.0007776315	-0.0042021424	0.33340526	5.5991564	8.044167	Sitting_Read
15:45:22.348	0.22985038	5.4350038	7.85801	-0.00050457474	0.0007776315	-0.0042021424	0.33340526	5.5991564	8.044167	Sitting_Read
15:45:22.369	0.22985038	5.4350038	7.85801	-0.00050457474	0.0007776315	-0.0042021424	0.33340526	5.5991564	8.044167	Sitting_Read
15:45:22.390	0.31365	5.4493694	7.814913	-0.006002362	0.00994061	-0.0011478158	0.33252138	5.603343	8.041286	Sitting_Read
15:45:22.412	0.31365	5.4493694	7.814913	-0.006002362	0.00994061	-0.0011478158	0.33252138	5.603343	8.041286	Sitting_Read
15:45:22.433	0.31365	5.4493694	7.814913	-0.006002362	0.00994061	-0.0011478158	0.33252138	5.603343	8.041286	Sitting_Read
15:45:22.454	0.31365	5.4493694	7.814913	-0.006002362	0.00994061	-0.0011478158	0.33252138	5.603343	8.041286	Sitting_Read
15:45:22.476	0.31365	5.4493694	7.814913	-0.006002362	0.00994061	-0.0011478158	0.33252138	5.603343	8.041286	Sitting_Read
15:45:22.497	0.31365	5.4493694	7.814913	-0.006002362	0.00994061	-0.0011478158	0.33252138	5.603343	8.041286	Sitting_Read
15:45:22.524	0.31365	5.4493694	7.814913	-0.006002362	0.00994061	-0.0011478158	0.33252138	5.603343	8.041286	Sitting_Read
15:45:22.557	0.31365	5.4493694	7.814913	-0.006002362	0.00994061	-0.0011478158	0.33252138	5.603343	8.041286	Sitting_Read
15:45:22.591	0.30886146	5.427821	7.802942	0.0074366736	-0.00044409905	0.008626028	0.32893974	5.59713	8.04576	Sitting_Read
15:45:22.624	0.30886146	5.427821	7.802942	0.0074366736	-0.00044409905	0.008626028	0.32893974	5.59713	8.04576	Sitting_Read
15:45:22.660	0.30886146	5.427821	7.802942	0.0074366736	-0.00044409905	0.008626028	0.32893974	5.59713	8.04576	Sitting_Read
15:45:22.693	0.30886146	5.427821	7.802942	0.0074366736	-0.00044409905	0.008626028	0.32893974	5.59713	8.04576	Sitting_Read
15:45:22.727	0.30886146	5.427821	7.802942	0.0074366736	-0.00044409905	0.008626028	0.32893974	5.59713	8.04576	Sitting_Read
15:45:22.760	0.2777359	5.4350038	7.822096	0.02087571	-0.0077744815	0.015956411	0.31894442	5.5979114	8.045621	Sitting_Read
15:45:22.784	0.2777359	5.4350038	7.822096	0.02087571	-0.0077744815	0.015956411	0.31894442	5.5979114	8.045621	Sitting_Read
15:45:22.807	0.2777359	5.4350038	7.822096	0.02087571	-0.0077744815	0.015956411	0.31894442	5.5979114	8.045621	Sitting_Read
15:45:22.831	0.2777359	5.4350038	7.822096	0.02087571	-0.0077744815	0.015956411	0.31894442	5.5979114	8.045621	Sitting_Read
15:45:22.854	0.2777359	5.4350038	7.822096	0.02087571	-0.0077744815	0.015956411	0.31894442	5.5979114	8.045621	Sitting_Read
15:45:22.876	0.2777359	5.4350038	7.822096	0.02087571	-0.0077744815	0.015956411	0.31894442	5.5979114	8.045621	Sitting_Read
15:45:22.900	0.2777359	5.4350038	7.822096	0.02087571	-0.0077744815	0.015956411	0.31894442	5.5979114	8.045621	Sitting_Read
15:45:22.923	0.2777359	5.4350038	7.822096	0.02087571	-0.0077744815	0.015956411	0.31894442	5.5979114	8.045621	Sitting_Read
15:45:22.946	0.30886146	5.4350038	7.7311134	-0.0011154399	0.004442823	-0.0029804115	0.3200909	5.608739	8.03803	Sitting_Read
15:45:22.969	0.30886146	5.4350038	7.7311134	-0.0011154399	0.004442823	-0.0029804115	0.3200909	5.608739	8.03803	Sitting_Read
15:45:22.992	0.30886146	5.4350038	7.7311134	-0.0011154399	0.004442823	-0.0029804115	0.3200909	5.608739	8.03803	Sitting_Read
15:45:23.016	0.30886146	5.4350038	7.7311134	-0.0011154399	0.004442823	-0.0029804115	0.3200909	5.608739	8.03803	Sitting_Read
15:45:23.039	0.30886146	5.4350038	7.7311134	-0.0011154399	0.004442823	-0.0029804115	0.3200909	5.608739	8.03803	Sitting_Read
15:45:23.062	0.30886146	5.4350038	7.7311134	-0.0011154399	0.004442823	-0.0029804115	0.3200909	5.608739	8.03803	Sitting_Read
15:45:23.085	0.30886146	5.4350038	7.7311134	-0.0011154399	0.004442823	-0.0029804115	0.3200909	5.608739	8.03803	Sitting_Read
15:45:23.109	0.30886146	5.4350038	7.7311134	-0.0011154399	0.004442823	-0.0029804115	0.3200909	5.608739	8.03803	Sitting_Read
15:45:23.133	0.32801566	5.439792	7.7071705	0.0007171558	0.0056645535	0.011680354	0.31430334	5.6099386	8.037422	Sitting_Read
15:45:23.155	0.32801566	5.439792	7.7071705	0.0007171558	0.0056645535	0.011680354	0.31430334	5.6099386	8.037422	Sitting_Read
15:45:23.178	0.32801566	5.439792	7.7071705	0.0007171558	0.0056645535	0.011680354	0.31430334	5.6099386	8.037422	Sitting_Read
15:45:23.201	0.32801566	5.439792	7.7071705	0.0007171558	0.0056645535	0.011680354	0.31430334	5.6099386	8.037422	Sitting_Read
15:45:23.227	0.32801566	5.439792	7.7071705	0.0007171558	0.0056645535	0.011680354	0.31430334	5.6099386	8.037422	Sitting_Read
15:45:23.251	0.32801566	5.439792	7.7071705	0.0007171558	0.0056645535	0.011680354	0.31430334	5.6099386	8.037422	Sitting_Read
15:45:23.274	0.32801566	5.439792	7.7071705	0.0007171558	0.0056645535	0.011680354	0.31430334	5.6099386	8.037422	Sitting_Read
15:45:23.297	0.28252444	5.463735	7.7335076	-0.0023371703	-0.0022766949	0.01106949	0.31120902	5.6129236	8.035458	Sitting_Read
15:45:23.320	0.28252444	5.463735	7.7335076	-0.0023371703	-0.0022766949	0.01106949	0.31120902	5.6129236	8.035458	Sitting_Read
15:45:23.343	0.28252444	5.463735	7.7335076	-0.0023371703	-0.0022766949	0.01106949	0.31120902	5.6129236	8.035458	Sitting_Read
15:45:23.367	0.28252444	5.463735	7.7335076	-0.0023371703	-0.0022766949	0.01106949	0.31120902	5.6129236	8.035458	Sitting_Read
15:45:23.390	0.28252444	5.463735	7.7335076	-0.0023371703	-0.0022766949	0.01106949	0.31120902	5.6129236	8.035458	Sitting_Read
15:45:23.413	0.28252444	5.463735	7.7335076	-0.0023371703	-0.0022766949	0.01106949	0.31120902	5.6129236	8.035458	Sitting_Read
15:45:23.436	0.28252444	5.463735	7.7335076	-0.0023371703	-0.0022766949	0.01106949	0.31120902	5.6129236	8.035458	Sitting_Read
15:45:23.459	0.28252444	5.463735	7.7335076	-0.0023371703	-0.0022766949	0.01106949	0.31120902	5.6129236	8.035458	Sitting_Read
15:45:23.483	0.29210153	5.3799353	7.800547	0.0019388862	-0.005331021	0.017789008	0.31179735	5.6010814	8.043692	Sitting_Read
15:45:23.506	0.29210153	5.3799353	7.800547	0.0019388862	-0.005331021	0.017789008	0.31179735	5.6010814	8.043692	Sitting_Read
15:45:23.528	0.29210153	5.3799353	7.800547	0.0019388862	-0.005331021	0.017789008	0.31179735	5.6010814	8.043692	Sitting_Read
15:45:23.552	0.29210153	5.3799353	7.800547	0.0019388862	-0.005331021	0.017789008	0.31179735	5.6010814	8.043692	Sitting_Read
15:45:23.575	0.29210153	5.3799353	7.800547	0.0019388862	-0.005331021	0.017789008	0.31179735	5.6010814	8.043692	Sitting_Read
15:45:23.598	0.29210153	5.3799353	7.800547	0.0019388862	-0.005331021	0.017789008	0.31179735	5.6010814	8.043692	Sitting_Read
15:45:23.620	0.29210153	5.3799353	7.800547	0.0019388862	-0.005331021	0.017789008	0.31179735	5.6010814	8.043692	Sitting_Read
15:45:23.642	0.29210153	5.3799353	7.800547	0.0019388862	-0.005331021	0.017789008	0.31179735	5.6010814	8.043692	Sitting_Read
15:45:23.665	0.2083019	5.4733124	7.7957587	0.0007171558	-0.0022766949	0.009847758	0.3159304	5.601615	8.043161	Sitting_Read
15:45:23.688	0.2083019	5.4733124	7.7957587	0.0007171558	-0.0022766949	0.009847758	0.3159304	5.601615	8.043161	Sitting_Read
15:45:23.714	0.2083019	5.4733124	7.7957587	0.0007171558	-0.0022766949	0.009847758	0.3159304	5.601615	8.043161	Sitting_Read
15:45:23.736	0.2083019	5.4733124	7.7957587	0.0007171558	-0.0022766949	0.009847758	0.3159304	5.601615	8.043161	Sitting_Read
15:45:23.760	0.2083019	5.4733124	7.7957587	0.0007171558	-0.0022766949	0.009847758	0.3159304	5.601615	8.043161	Sitting_Read
15:45:23.782	0.2083019	5.4733124	7.7957587	0.0007171558	-0.0022766949	0.009847758	0.3159304	5.601615	8.043161	Sitting_Read
15:45:23.805	0.2083019	5.4733124	7.7957587	0.0007171558	-0.0022766949	0.009847758	0.3159304	5.601615	8.043161	Sitting_Read
15:45:23.826	0.2083019	5.4733124	7.7957587	0.0007171558	-0.0022766949	0.009847758	0.3159304	5.601615	8.043161	Sitting_Read
15:45:23.849	0.2753416	5.4493694	7.7335076	-0.0017263051	-0.0065527516	0.01473468	0.32289392	5.600736	8.043498	Sitting_Read
15:45:23.871	0.2753416	5.4493694	7.7335076	-0.0017263051	-0.0065527516	0.01473468	0.32289392	5.600736	8.043498	Sitting_Read
15:45:23.894	0.2753416	5.4493694	7.7335076	-0.0017263051	-0.0065527516	0.01473468	0.32289392	5.600736	8.043498	Sitting_Read
15:45:23.917	0.2753416	5.4493694	7.7335076	-0.0017263051	-0.0065527516	0.01473468	0.32289392	5.600736	8.043498	Sitting_Read
15:45:23.941	0.2753416	5.4493694	7.7335076	-0.0017263051	-0.0065527516	0.01473468	0.32289392	5.600736	8.043498	Sitting_Read
15:45:23.964	0.2753416	5.4493694	7.7335076	-0.0017263051	-0.0065527516	0.01473468	0.32289392	5.600736	8.043498	Sitting_Read
15:45:23.987	0.2753416	5.4493694	7.7335076	-0.0017263051	-0.0065527516	0.01473468	0.32289392	5.600736	8.043498	Sitting_Read
15:45:24.011	0.29928434	5.418244	7.764633	-0.010278419	0.001999362	0.020232467	0.32289392	5.600736	8.043498	Sitting_Read
15:45:24.034	0.29928434	5.418244	7.764633	-0.010278419	0.001999362	0.020232467	0.32415244	5.598905	8.044721	Sitting_Read
15:45:24.058	0.29928434	5.418244	7.764633	-0.010278419	0.001999362	0.020232467	0.32415244	5.598905	8.044721	Sitting_Read
15:45:24.081	0.29928434	5.418244	7.764633	-0.010278419	0.001999362	0.020232467	0.32415244	5.598905	8.044721	Sitting_Read
15:45:24.104	0.29928434	5.418244	7.764633	-0.010278419	0.001999362	0.020232467	0.32415244	5.598905	8.044721	Sitting_Read
15:45:24.127	0.29928434	5.418244	7.764633	-0.010278419	0.001999362	0.020232467	0.32415244	5.598905	8.044721	Sitting_Read
15:45:24.150	0.29928434	5.418244	7.764633	-0.010278419	0.001999362	0.020232467	0.32415244	5.598905	8.044721	Sitting_Read
15:45:24.174	0.29928434	5.418244	7.764633	-0.010278419	0.001999362	0.020232467	0.32415244	5.598905	8.044721	Sitting_Read
15:45:24.197	0.3615355	5.4062724	7.84125	-0.008445823	-0.0034984252	0.023286795	0.32451597	5.600782	8.043398	Sitting_Read
15:45:24.221	0.3615355	5.4062724	7.84125	-0.008445823	-0.0034984252	0.023286795	0.32451597	5.600782	8.043398	Sitting_Read
15:45:24.244	0.3615355	5.4062724	7.84125	-0.008445823	-0.0034984252	0.023286795	0.32451597	5.600782	8.043398	Sitting_Read
15:45:24.268	0.3615355	5.4062724	7.84125	-0.008445823	-0.0034984252	0.023286795	0.32451597	5.600782	8.043398	Sitting_Read
15:45:24.292	0.3615355	5.4062724	7.84125	-0.008445823	-0.0034984252	0.023286795	0.32451597	5.600782	8.043398	Sitting_Read
15:45:24.315	0.3615355	5.4062724	7.84125	-0.008445823	-0.0034984252	0.023286795	0.32451597	5.600782	8.043398	Sitting_Read
15:45:24.338	0.3615355	5.4062724	7.84125	-0.008445823	-0.0034984252	0.023286795	0.32451597	5.600782	8.043398	Sitting_Read
15:45:24.361	0.3615355	5.4062724	7.84125	-0.008445823	-0.0034984252	0.023286795	0.32451597	5.600782	8.043398	Sitting_Read
15:45:24.384	0.28013015	5.454158	7.8963184	0.008658404	0.002610227	0.01473468	0.32195973	5.5979548	8.045471	Sitting_Read
15:45:24.407	0.28013015	5.454158	7.8963184	0.008658404	0.002610227	0.01473468	0.32195973	5.5979548	8.045471	Sitting_Read
15:45:24.431	0.28013015	5.454158	7.8963184	0.008658404	0.002610227	0.01473468	0.32195973	5.5979548	8.045471	Sitting_Read
15:45:24.453	0.28013015	5.454158	7.8963184	0.008658404	0.002610227	0.01473468	0.32195973	5.5979548	8.045471	Sitting_Read
15:45:24.476	0.28013015	5.454158	7.8963184	0.008658404	0.002610227	0.01473468	0.32195973	5.5979548	8.045471	Sitting_Read
15:45:24.500	0.28013015	5.454158	7.8963184	0.008658404	0.002610227	0.01473468	0.32195973	5.5979548	8.045471	Sitting_Read
15:45:24.522	0.28013015	5.454158	7.8963184	0.008658404	0.002610227	0.01473468	0.32195973	5.5979548	8.045471	Sitting_Read
15:45:24.545	0.28013015	5.454158	7.8963184	0.008658404	0.002610227	0.01473468	0.32195973	5.5979548	8.045471	Sitting_Read
15:45:24.568	0.22985038	5.4589467	7.800547	0.0031606168	0.008108014	0.007404298	0.3219777	5.602617	8.042224	Sitting_Read
15:45:24.591	0.22985038	5.4589467	7.800547	0.0031606168	0.008108014	0.007404298	0.3219777	5.602617	8.042224	Sitting_Read
15:45:24.614	0.22985038	5.4589467	7.800547	0.0031606168	0.008108014	0.007404298	0.3219777	5.602617	8.042224	Sitting_Read
15:45:24.640	0.22985038	5.4589467	7.800547	0.0031606168	0.008108014	0.007404298	0.3219777	5.602617	8.042224	Sitting_Read
15:45:24.663	0.22985038	5.4589467	7.800547	0.0031606168	0.008108014	0.007404298	0.3219777	5.602617	8.042224	Sitting_Read
15:45:24.686	0.22985038	5.4589467	7.800547	0.0031606168	0.008108014	0.007404298	0.3219777	5.602617	8.042224	Sitting_Read
15:45:24.709	0.22985038	5.4589467	7.800547	0.0031606168	0.008108014	0.007404298	0.3219777	5.602617	8.042224	Sitting_Read
15:45:24.732	0.3423813	5.418244	7.8316727	-0.027382644	0.01116234	0.009847758	0.32256728	5.609055	8.037711	Sitting_Read
15:45:24.756	0.3423813	5.418244	7.8316727	-0.027382644	0.01116234	0.009847758	0.32256728	5.609055	8.037711	Sitting_Read
15:45:24.779	0.3423813	5.418244	7.8316727	-0.027382644	0.01116234	0.009847758	0.32256728	5.609055	8.037711	Sitting_Read
15:45:24.802	0.3423813	5.418244	7.8316727	-0.027382644	0.01116234	0.009847758	0.32256728	5.609055	8.037711	Sitting_Read
15:45:24.825	0.3423813	5.418244	7.8316727	-0.027382644	0.01116234	0.009847758	0.32256728	5.609055	8.037711	Sitting_Read
15:45:24.848	0.3423813	5.418244	7.8316727	-0.027382644	0.01116234	0.009847758	0.32256728	5.609055	8.037711	Sitting_Read
15:45:24.872	0.3423813	5.418244	7.8316727	-0.027382644	0.01116234	0.009847758	0.32256728	5.609055	8.037711	Sitting_Read
15:45:24.894	0.3423813	5.418244	7.8316727	-0.027382644	0.01116234	0.009847758	0.32256728	5.609055	8.037711	Sitting_Read
15:45:24.915	0.29689008	5.384724	7.946598	-0.00050457474	0.004442823	0.011680354	0.31854746	5.603111	8.042015	Sitting_Read
15:45:24.937	0.29689008	5.384724	7.946598	-0.00050457474	0.004442823	0.011680354	0.31854746	5.603111	8.042015	Sitting_Read
15:45:24.959	0.29689008	5.384724	7.946598	-0.00050457474	0.004442823	0.011680354	0.31854746	5.603111	8.042015	Sitting_Read
15:45:24.983	0.29689008	5.384724	7.946598	-0.00050457474	0.004442823	0.011680354	0.31854746	5.603111	8.042015	Sitting_Read
15:45:25.006	0.29689008	5.384724	7.946598	-0.00050457474	0.004442823	0.011680354	0.31854746	5.603111	8.042015	Sitting_Read
15:45:25.029	0.29689008	5.384724	7.946598	-0.00050457474	0.004442823	0.011680354	0.31854746	5.603111	8.042015	Sitting_Read
15:45:25.052	0.29689008	5.384724	7.946598	-0.00050457474	0.004442823	0.011680354	0.31854746	5.603111	8.042015	Sitting_Read
15:45:25.075	0.29689008	5.384724	7.946598	-0.00050457474	0.004442823	0.011680354	0.31854746	5.603111	8.042015	Sitting_Read
15:45:25.099	0.23463893	5.444581	7.721536	0.016599651	-0.0016658296	-0.0011478158	0.31486174	5.613258	8.035082	Sitting_Read
15:45:25.122	0.23463893	5.444581	7.721536	0.016599651	-0.0016658296	-0.0011478158	0.31486174	5.613258	8.035082	Sitting_Read
15:45:25.145	0.23463893	5.444581	7.721536	0.016599651	-0.0016658296	-0.0011478158	0.31486174	5.613258	8.035082	Sitting_Read
15:45:25.168	0.23463893	5.444581	7.721536	0.016599651	-0.0016658296	-0.0011478158	0.31486174	5.613258	8.035082	Sitting_Read
15:45:25.191	0.23463893	5.444581	7.721536	0.016599651	-0.0016658296	-0.0011478158	0.31486174	5.613258	8.035082	Sitting_Read
15:45:25.215	0.23463893	5.444581	7.721536	0.016599651	-0.0016658296	-0.0011478158	0.31486174	5.613258	8.035082	Sitting_Read
15:45:25.238	0.23463893	5.444581	7.721536	0.016599651	-0.0016658296	-0.0011478158	0.31486174	5.613258	8.035082	Sitting_Read
15:45:25.261	0.23463893	5.444581	7.721536	0.016599651	-0.0016658296	-0.0011478158	0.31486174	5.613258	8.035082	Sitting_Read
15:45:25.284	0.30167863	5.39909	7.788576	0.008658404	-0.0022766949	0.016567277	0.31134793	5.613899	8.034771	Sitting_Read
15:45:25.307	0.30167863	5.39909	7.788576	0.008658404	-0.0022766949	0.016567277	0.31134793	5.613899	8.034771	Sitting_Read
15:45:25.331	0.30167863	5.39909	7.788576	0.008658404	-0.0022766949	0.016567277	0.31134793	5.613899	8.034771	Sitting_Read
15:45:25.353	0.30167863	5.39909	7.788576	0.008658404	-0.0022766949	0.016567277	0.31134793	5.613899	8.034771	Sitting_Read
15:45:25.376	0.30167863	5.39909	7.788576	0.008658404	-0.0022766949	0.016567277	0.31134793	5.613899	8.034771	Sitting_Read
15:45:25.399	0.30167863	5.39909	7.788576	0.008658404	-0.0022766949	0.016567277	0.31134793	5.613899	8.034771	Sitting_Read
15:45:25.421	0.30167863	5.39909	7.788576	0.008658404	-0.0022766949	0.016567277	0.31134793	5.613899	8.034771	Sitting_Read
15:45:25.444	0.30167863	5.39909	7.788576	0.008658404	-0.0022766949	0.016567277	0.31134793	5.613899	8.034771	Sitting_Read
15:45:25.466	0.31604427	5.420638	7.7239304	-0.006002362	0.00871888	0.005571702	0.3034555	5.6270022	8.025903	Sitting_Read
15:45:25.490	0.31604427	5.420638	7.7239304	-0.006002362	0.00871888	0.005571702	0.3034555	5.6270022	8.025903	Sitting_Read
15:45:25.513	0.31604427	5.420638	7.7239304	-0.006002362	0.00871888	0.005571702	0.3034555	5.6270022	8.025903	Sitting_Read
15:45:25.536	0.31604427	5.420638	7.7239304	-0.006002362	0.00871888	0.005571702	0.3034555	5.6270022	8.025903	Sitting_Read
15:45:25.560	0.31604427	5.420638	7.7239304	-0.006002362	0.00871888	0.005571702	0.3034555	5.6270022	8.025903	Sitting_Read
15:45:25.583	0.31604427	5.420638	7.7239304	-0.006002362	0.00871888	0.005571702	0.3034555	5.6270022	8.025903	Sitting_Read
15:45:25.606	0.31604427	5.420638	7.7239304	-0.006002362	0.00871888	0.005571702	0.3034555	5.6270022	8.025903	Sitting_Read
15:45:25.629	0.31604427	5.420638	7.7239304	-0.006002362	0.00871888	0.005571702	0.3034555	5.6270022	8.025903	Sitting_Read
15:45:25.652	0.2777359	5.454158	7.800547	0.00010629055	-0.00044409905	0.0067934324	0.2999162	5.621496	8.029892	Sitting_Read
15:45:25.675	0.2777359	5.454158	7.800547	0.00010629055	-0.00044409905	0.0067934324	0.2999162	5.621496	8.029892	Sitting_Read
15:45:25.698	0.2777359	5.454158	7.800547	0.00010629055	-0.00044409905	0.0067934324	0.2999162	5.621496	8.029892	Sitting_Read
15:45:25.721	0.2777359	5.454158	7.800547	0.00010629055	-0.00044409905	0.0067934324	0.2999162	5.621496	8.029892	Sitting_Read
15:45:25.744	0.2777359	5.454158	7.800547	0.00010629055	-0.00044409905	0.0067934324	0.2999162	5.621496	8.029892	Sitting_Read
15:45:25.767	0.2777359	5.454158	7.800547	0.00010629055	-0.00044409905	0.0067934324	0.2999162	5.621496	8.029892	Sitting_Read
15:45:25.792	0.2777359	5.454158	7.800547	0.00010629055	-0.00044409905	0.0067934324	0.2999162	5.621496	8.029892	Sitting_Read
15:45:25.815	0.19633053	5.4924664	7.7742105	0.0007171558	0.0062754187	0.005571702	0.29000536	5.6278143	8.025829	Sitting_Read
15:45:25.838	0.19633053	5.4924664	7.7742105	0.0007171558	0.0062754187	0.005571702	0.29000536	5.6278143	8.025829	Sitting_Read
15:45:25.861	0.19633053	5.4924664	7.7742105	0.0007171558	0.0062754187	0.005571702	0.29000536	5.6278143	8.025829	Sitting_Read
15:45:25.883	0.19633053	5.4924664	7.7742105	0.0007171558	0.0062754187	0.005571702	0.29000536	5.6278143	8.025829	Sitting_Read
15:45:25.905	0.19633053	5.4924664	7.7742105	0.0007171558	0.0062754187	0.005571702	0.29000536	5.6278143	8.025829	Sitting_Read
15:45:25.927	0.19633053	5.4924664	7.7742105	0.0007171558	0.0062754187	0.005571702	0.29000536	5.6278143	8.025829	Sitting_Read
15:45:25.949	0.19633053	5.4924664	7.7742105	0.0007171558	0.0062754187	0.005571702	0.29000536	5.6278143	8.025829	Sitting_Read
15:45:25.972	0.19633053	5.4924664	7.7742105	0.0007171558	0.0062754187	0.005571702	0.29000536	5.6278143	8.025829	Sitting_Read
15:45:25.995	0.22985038	5.4900723	7.7909703	0.015988786	-0.0010549643	-0.015197717	0.28008565	5.630068	8.024603	Sitting_Read
15:45:26.019	0.22985038	5.4900723	7.7909703	0.015988786	-0.0010549643	-0.015197717	0.28008565	5.630068	8.024603	Sitting_Read
15:45:26.043	0.22985038	5.4900723	7.7909703	0.015988786	-0.0010549643	-0.015197717	0.28008565	5.630068	8.024603	Sitting_Read
15:45:26.066	0.22985038	5.4900723	7.7909703	0.015988786	-0.0010549643	-0.015197717	0.28008565	5.630068	8.024603	Sitting_Read
15:45:26.089	0.22985038	5.4900723	7.7909703	0.015988786	-0.0010549643	-0.015197717	0.28008565	5.630068	8.024603	Sitting_Read
15:45:26.112	0.22985038	5.4900723	7.7909703	0.015988786	-0.0010549643	-0.015197717	0.28008565	5.630068	8.024603	Sitting_Read
15:45:26.134	0.22985038	5.4900723	7.7909703	0.015988786	-0.0010549643	-0.015197717	0.28008565	5.630068	8.024603	Sitting_Read
15:45:26.157	0.22985038	5.4900723	7.7909703	0.015988786	-0.0010549643	-0.015197717	0.28008565	5.630068	8.024603	Sitting_Read
15:45:26.180	0.18196489	5.5140147	7.755056	0.0074366736	0.008108014	0.0019065104	0.2767128	5.6300244	8.024748	Sitting_Read
15:45:26.203	0.18196489	5.5140147	7.755056	0.0074366736	0.008108014	0.0019065104	0.2767128	5.6300244	8.024748	Sitting_Read
15:45:26.225	0.18196489	5.5140147	7.755056	0.0074366736	0.008108014	0.0019065104	0.2767128	5.6300244	8.024748	Sitting_Read
15:45:26.249	0.18196489	5.5140147	7.755056	0.0074366736	0.008108014	0.0019065104	0.2767128	5.6300244	8.024748	Sitting_Read
15:45:26.272	0.18196489	5.5140147	7.755056	0.0074366736	0.008108014	0.0019065104	0.2767128	5.6300244	8.024748	Sitting_Read
15:45:26.295	0.18196489	5.5140147	7.755056	0.0074366736	0.008108014	0.0019065104	0.2767128	5.6300244	8.024748	Sitting_Read
15:45:26.318	0.18196489	5.5140147	7.755056	0.0074366736	0.008108014	0.0019065104	0.2767128	5.6300244	8.024748	Sitting_Read
15:45:26.341	0.18196489	5.5140147	7.755056	0.0074366736	0.008108014	0.0019065104	0.2767128	5.6300244	8.024748	Sitting_Read
15:45:26.364	0.2561874	5.480495	7.649708	0.0104910005	0.004442823	0.008626028	0.27294892	5.6354504	8.02107	Sitting_Read
15:45:26.386	0.2561874	5.480495	7.649708	0.0104910005	0.004442823	0.008626028	0.27294892	5.6354504	8.02107	Sitting_Read
15:45:26.409	0.2561874	5.480495	7.649708	0.0104910005	0.004442823	0.008626028	0.27294892	5.6354504	8.02107	Sitting_Read
15:45:26.432	0.2561874	5.480495	7.649708	0.0104910005	0.004442823	0.008626028	0.27294892	5.6354504	8.02107	Sitting_Read
15:45:26.455	0.2561874	5.480495	7.649708	0.0104910005	0.004442823	0.008626028	0.27294892	5.6354504	8.02107	Sitting_Read
15:45:26.479	0.2561874	5.480495	7.649708	0.0104910005	0.004442823	0.008626028	0.27294892	5.6354504	8.02107	Sitting_Read
15:45:26.502	0.2561874	5.480495	7.649708	0.0104910005	0.004442823	0.008626028	0.27294892	5.6354504	8.02107	Sitting_Read
15:45:26.525	0.2561874	5.480495	7.649708	0.0104910005	0.004442823	0.008626028	0.27294892	5.6354504	8.02107	Sitting_Read
15:45:26.548	0.20351335	5.5020437	7.7311134	-0.013332745	0.0007776315	0.01351295	0.26774567	5.6425643	8.016241	Sitting_Read
15:45:26.572	0.20351335	5.5020437	7.7311134	-0.013332745	0.0007776315	0.01351295	0.26774567	5.6425643	8.016241	Sitting_Read
15:45:26.595	0.20351335	5.5020437	7.7311134	-0.013332745	0.0007776315	0.01351295	0.26774567	5.6425643	8.016241	Sitting_Read
15:45:26.618	0.20351335	5.5020437	7.7311134	-0.013332745	0.0007776315	0.01351295	0.26774567	5.6425643	8.016241	Sitting_Read
15:45:26.641	0.20351335	5.5020437	7.7311134	-0.013332745	0.0007776315	0.01351295	0.26774567	5.6425643	8.016241	Sitting_Read
15:45:26.663	0.20351335	5.5020437	7.7311134	-0.013332745	0.0007776315	0.01351295	0.26774567	5.6425643	8.016241	Sitting_Read
15:45:26.685	0.20351335	5.5020437	7.7311134	-0.013332745	0.0007776315	0.01351295	0.26774567	5.6425643	8.016241	Sitting_Read
15:45:26.708	0.20351335	5.5020437	7.7311134	-0.010278419	-0.00288756	0.010458624	0.26774567	5.6425643	8.016241	Sitting_Read
15:45:26.732	0.17478207	5.487678	7.719142	-0.010278419	-0.00288756	0.010458624	0.26890308	5.640847	8.017408	Sitting_Read
15:45:26.755	0.17478207	5.487678	7.719142	-0.010278419	-0.00288756	0.010458624	0.26890308	5.640847	8.017408	Sitting_Read
15:45:26.779	0.17478207	5.487678	7.719142	-0.010278419	-0.00288756	0.010458624	0.26890308	5.640847	8.017408	Sitting_Read
15:45:26.801	0.17478207	5.487678	7.719142	-0.010278419	-0.00288756	0.010458624	0.26890308	5.640847	8.017408	Sitting_Read
15:45:26.825	0.17478207	5.487678	7.719142	-0.010278419	-0.00288756	0.010458624	0.26890308	5.640847	8.017408	Sitting_Read
15:45:26.848	0.17478207	5.487678	7.719142	-0.010278419	-0.00288756	0.010458624	0.26890308	5.640847	8.017408	Sitting_Read
15:45:26.870	0.17478207	5.487678	7.719142	-0.010278419	-0.00288756	0.010458624	0.26890308	5.640847	8.017408	Sitting_Read
15:45:26.892	0.2083019	5.504438	7.726325	0.011712731	-0.0022766949	0.009236894	0.26762554	5.641027	8.017327	Sitting_Read
15:45:26.915	0.2083019	5.504438	7.726325	0.011712731	-0.0022766949	0.009236894	0.26762554	5.641027	8.017327	Sitting_Read
15:45:26.939	0.2083019	5.504438	7.726325	0.011712731	-0.0022766949	0.009236894	0.26762554	5.641027	8.017327	Sitting_Read
15:45:26.962	0.2083019	5.504438	7.726325	0.011712731	-0.0022766949	0.009236894	0.26762554	5.641027	8.017327	Sitting_Read
15:45:26.985	0.2083019	5.504438	7.726325	0.011712731	-0.0022766949	0.009236894	0.26762554	5.641027	8.017327	Sitting_Read
15:45:27.008	0.2083019	5.504438	7.726325	0.011712731	-0.0022766949	0.009236894	0.26762554	5.641027	8.017327	Sitting_Read
15:45:27.031	0.2083019	5.504438	7.726325	0.011712731	-0.0022766949	0.009236894	0.26762554	5.641027	8.017327	Sitting_Read
15:45:27.055	0.2083019	5.504438	7.726325	0.011712731	-0.0022766949	0.009236894	0.26762554	5.641027	8.017327	Sitting_Read
15:45:27.077	0.10774237	5.542746	7.7694216	0.0019388862	0.002610227	0.0037391062	0.26366103	5.6475167	8.012887	Sitting_Read
15:45:27.099	0.10774237	5.542746	7.7694216	0.0019388862	0.002610227	0.0037391062	0.26366103	5.6475167	8.012887	Sitting_Read
15:45:27.121	0.10774237	5.542746	7.7694216	0.0019388862	0.002610227	0.0037391062	0.26366103	5.6475167	8.012887	Sitting_Read
15:45:27.143	0.10774237	5.542746	7.7694216	0.0019388862	0.002610227	0.0037391062	0.26366103	5.6475167	8.012887	Sitting_Read
15:45:27.167	0.10774237	5.542746	7.7694216	0.0019388862	0.002610227	0.0037391062	0.26366103	5.6475167	8.012887	Sitting_Read
15:45:27.191	0.10774237	5.542746	7.7694216	0.0019388862	0.002610227	0.0037391062	0.26366103	5.6475167	8.012887	Sitting_Read
15:45:27.214	0.10774237	5.542746	7.7694216	0.0019388862	0.002610227	0.0037391062	0.26366103	5.6475167	8.012887	Sitting_Read
15:45:27.237	0.10774237	5.542746	7.7694216	0.0019388862	0.002610227	0.0037391062	0.26366103	5.6475167	8.012887	Sitting_Read
15:45:27.260	0.14126222	5.5451403	7.743085	0.012323595	0.0038319575	-0.010310795	0.2623549	5.6510773	8.010419	Sitting_Read
15:45:27.284	0.14126222	5.5451403	7.743085	0.012323595	0.0038319575	-0.010310795	0.2623549	5.6510773	8.010419	Sitting_Read
15:45:27.307	0.14126222	5.5451403	7.743085	0.012323595	0.0038319575	-0.010310795	0.2623549	5.6510773	8.010419	Sitting_Read
15:45:27.330	0.14126222	5.5451403	7.743085	0.012323595	0.0038319575	-0.010310795	0.2623549	5.6510773	8.010419	Sitting_Read
15:45:27.353	0.14126222	5.5451403	7.743085	0.012323595	0.0038319575	-0.010310795	0.2623549	5.6510773	8.010419	Sitting_Read
15:45:27.376	0.14126222	5.5451403	7.743085	0.012323595	0.0038319575	-0.010310795	0.2623549	5.6510773	8.010419	Sitting_Read
15:45:27.400	0.14126222	5.5451403	7.743085	0.012323595	0.0038319575	-0.010310795	0.2623549	5.6510773	8.010419	Sitting_Read
15:45:27.423	0.14126222	5.5451403	7.743085	0.012323595	0.0038319575	-0.010310795	0.2623549	5.6510773	8.010419	Sitting_Read
15:45:27.446	0.17478207	5.5331693	7.719142	0.015988786	0.0007776315	0.006182567	0.253495	5.660124	8.004316	Sitting_Read
15:45:27.469	0.17478207	5.5331693	7.719142	0.015988786	0.0007776315	0.006182567	0.253495	5.660124	8.004316	Sitting_Read
15:45:27.492	0.17478207	5.5331693	7.719142	0.015988786	0.0007776315	0.006182567	0.253495	5.660124	8.004316	Sitting_Read
15:45:27.516	0.17478207	5.5331693	7.719142	0.015988786	0.0007776315	0.006182567	0.253495	5.660124	8.004316	Sitting_Read
15:45:27.539	0.17478207	5.5331693	7.719142	0.015988786	0.0007776315	0.006182567	0.253495	5.660124	8.004316	Sitting_Read
15:45:27.562	0.17478207	5.5331693	7.719142	0.015988786	0.0007776315	0.006182567	0.253495	5.660124	8.004316	Sitting_Read
15:45:27.585	0.17478207	5.5331693	7.719142	0.015988786	0.0007776315	0.006182567	0.253495	5.660124	8.004316	Sitting_Read
15:45:27.608	0.17478207	5.5331693	7.719142	0.015988786	0.0007776315	0.006182567	0.253495	5.660124	8.004316	Sitting_Read
15:45:27.632	0.16520496	5.525986	7.7909703	0.0104910005	0.002610227	0.0012956453	0.25645643	5.6512523	8.010487	Sitting_Read
15:45:27.655	0.16520496	5.525986	7.7909703	0.0104910005	0.002610227	0.0012956453	0.25645643	5.6512523	8.010487	Sitting_Read
15:45:27.678	0.16520496	5.525986	7.7909703	0.0104910005	0.002610227	0.0012956453	0.25645643	5.6512523	8.010487	Sitting_Read
15:45:27.701	0.16520496	5.525986	7.7909703	0.0104910005	0.002610227	0.0012956453	0.25645643	5.6512523	8.010487	Sitting_Read
15:45:27.724	0.16520496	5.525986	7.7909703	0.0104910005	0.002610227	0.0012956453	0.25645643	5.6512523	8.010487	Sitting_Read
15:45:27.748	0.16520496	5.525986	7.7909703	0.0104910005	0.002610227	0.0012956453	0.25645643	5.6512523	8.010487	Sitting_Read
15:45:27.771	0.16520496	5.525986	7.7909703	0.0104910005	0.002610227	0.0012956453	0.25645643	5.6512523	8.010487	Sitting_Read
15:45:27.794	0.22745611	5.454158	7.7167478	0.015988786	0.0038319575	0.01351295	0.25799775	5.6538634	8.008595	Sitting_Read
15:45:27.818	0.22745611	5.454158	7.7167478	0.015988786	0.0038319575	0.01351295	0.25799775	5.6538634	8.008595	Sitting_Read
15:45:27.841	0.22745611	5.454158	7.7167478	0.015988786	0.0038319575	0.01351295	0.25799775	5.6538634	8.008595	Sitting_Read
15:45:27.865	0.22745611	5.454158	7.7167478	0.015988786	0.0038319575	0.01351295	0.25799775	5.6538634	8.008595	Sitting_Read
15:45:27.888	0.22745611	5.454158	7.7167478	0.015988786	0.0038319575	0.01351295	0.25799775	5.6538634	8.008595	Sitting_Read
15:45:27.911	0.22745611	5.454158	7.7167478	0.015988786	0.0038319575	0.01351295	0.25799775	5.6538634	8.008595	Sitting_Read
15:45:27.933	0.22745611	5.454158	7.7167478	0.015988786	0.0038319575	0.01351295	0.25799775	5.6538634	8.008595	Sitting_Read
15:45:27.955	0.22745611	5.454158	7.7167478	0.015988786	0.0038319575	0.01351295	0.25799775	5.6538634	8.008595	Sitting_Read
15:45:27.979	0.23224466	5.4589467	7.7957587	-0.0047806315	-0.0016658296	0.0067934324	0.26189438	5.6532164	8.008928	Sitting_Read
15:45:28.001	0.23224466	5.4589467	7.7957587	-0.0047806315	-0.0016658296	0.0067934324	0.26189438	5.6532164	8.008928	Sitting_Read
15:45:28.024	0.23224466	5.4589467	7.7957587	-0.0047806315	-0.0016658296	0.0067934324	0.26189438	5.6532164	8.008928	Sitting_Read
15:45:28.047	0.23224466	5.4589467	7.7957587	-0.0047806315	-0.0016658296	0.0067934324	0.26189438	5.6532164	8.008928	Sitting_Read
15:45:28.070	0.23224466	5.4589467	7.7957587	-0.0047806315	-0.0016658296	0.0067934324	0.26189438	5.6532164	8.008928	Sitting_Read
15:45:28.094	0.23224466	5.4589467	7.7957587	-0.0047806315	-0.0016658296	0.0067934324	0.26189438	5.6532164	8.008928	Sitting_Read
15:45:28.117	0.23224466	5.4589467	7.7957587	-0.0047806315	-0.0016658296	0.0067934324	0.26189438	5.6532164	8.008928	Sitting_Read
15:45:28.140	0.23224466	5.4589467	7.7957587	-0.0047806315	-0.0016658296	0.0067934324	0.26189438	5.6532164	8.008928	Sitting_Read
15:45:28.162	0.22027329	5.4852834	7.8364615	0.0074366736	0.001999362	0.012902086	0.26617014	5.6473207	8.012944	Sitting_Read
15:45:28.185	0.22027329	5.4852834	7.8364615	0.0074366736	0.001999362	0.012902086	0.26617014	5.6473207	8.012944	Sitting_Read
15:45:28.209	0.22027329	5.4852834	7.8364615	0.0074366736	0.001999362	0.012902086	0.26617014	5.6473207	8.012944	Sitting_Read
15:45:28.232	0.22027329	5.4852834	7.8364615	0.0074366736	0.001999362	0.012902086	0.26617014	5.6473207	8.012944	Sitting_Read
15:45:28.258	0.22027329	5.4852834	7.8364615	0.0074366736	0.001999362	0.012902086	0.26617014	5.6473207	8.012944	Sitting_Read
15:45:28.281	0.22027329	5.4852834	7.8364615	0.0074366736	0.001999362	0.012902086	0.26617014	5.6473207	8.012944	Sitting_Read
15:45:28.303	0.22027329	5.4852834	7.8364615	0.0074366736	0.001999362	0.012902086	0.26617014	5.6473207	8.012944	Sitting_Read
15:45:28.325	0.22027329	5.4852834	7.8364615	0.0074366736	0.001999362	0.012902086	0.26617014	5.6473207	8.012944	Sitting_Read
15:45:28.346	0.15562786	5.521198	7.8125186	0.006214943	-0.00044409905	0.009236894	0.26288024	5.6602683	8.003911	Sitting_Read
15:45:28.368	0.15562786	5.521198	7.8125186	0.006214943	-0.00044409905	0.009236894	0.26288024	5.6602683	8.003911	Sitting_Read
15:45:28.390	0.15562786	5.521198	7.8125186	0.006214943	-0.00044409905	0.009236894	0.26288024	5.6602683	8.003911	Sitting_Read
15:45:28.413	0.15562786	5.521198	7.8125186	0.006214943	-0.00044409905	0.009236894	0.26288024	5.6602683	8.003911	Sitting_Read
15:45:28.436	0.15562786	5.521198	7.8125186	0.006214943	-0.00044409905	0.009236894	0.26288024	5.6602683	8.003911	Sitting_Read
15:45:28.459	0.15562786	5.521198	7.8125186	0.006214943	-0.00044409905	0.009236894	0.26288024	5.6602683	8.003911	Sitting_Read
15:45:28.481	0.15562786	5.521198	7.8125186	0.006214943	-0.00044409905	0.009236894	0.26288024	5.6602683	8.003911	Sitting_Read
15:45:28.504	0.15562786	5.521198	7.8125186	0.006214943	-0.00044409905	0.009236894	0.26288024	5.6602683	8.003911	Sitting_Read
15:45:28.527	0.21069619	5.497255	7.738296	0.004993213	-0.00288756	0.007404298	0.2684628	5.6629715	8.001815	Sitting_Read
15:45:28.551	0.21069619	5.497255	7.738296	0.004993213	-0.00288756	0.007404298	0.2684628	5.6629715	8.001815	Sitting_Read
15:45:28.574	0.21069619	5.497255	7.738296	0.004993213	-0.00288756	0.007404298	0.2684628	5.6629715	8.001815	Sitting_Read
15:45:28.597	0.21069619	5.497255	7.738296	0.004993213	-0.00288756	0.007404298	0.2684628	5.6629715	8.001815	Sitting_Read
15:45:28.621	0.21069619	5.497255	7.738296	0.004993213	-0.00288756	0.007404298	0.2684628	5.6629715	8.001815	Sitting_Read
15:45:28.644	0.21069619	5.497255	7.738296	0.004993213	-0.00288756	0.007404298	0.2684628	5.6629715	8.001815	Sitting_Read
15:45:28.668	0.21069619	5.497255	7.738296	0.004993213	-0.00288756	0.007404298	0.2684628	5.6629715	8.001815	Sitting_Read
15:45:28.691	0.23224466	5.4589467	7.695199	0.009269269	0.004442823	0.01229122	0.2685141	5.6660366	7.9996414	Sitting_Read
15:45:28.714	0.23224466	5.4589467	7.695199	0.009269269	0.004442823	0.01229122	0.2685141	5.6660366	7.9996414	Sitting_Read
15:45:28.736	0.23224466	5.4589467	7.695199	0.009269269	0.004442823	0.01229122	0.2685141	5.6660366	7.9996414	Sitting_Read
15:45:28.760	0.23224466	5.4589467	7.695199	0.009269269	0.004442823	0.01229122	0.2685141	5.6660366	7.9996414	Sitting_Read
15:45:28.783	0.23224466	5.4589467	7.695199	0.009269269	0.004442823	0.01229122	0.2685141	5.6660366	7.9996414	Sitting_Read
15:45:28.806	0.23224466	5.4589467	7.695199	0.009269269	0.004442823	0.01229122	0.2685141	5.6660366	7.9996414	Sitting_Read
15:45:28.829	0.23224466	5.4589467	7.695199	0.009269269	0.004442823	0.01229122	0.2685141	5.6660366	7.9996414	Sitting_Read
15:45:28.852	0.23224466	5.4589467	7.695199	0.009269269	0.004442823	0.01229122	0.2685141	5.6660366	7.9996414	Sitting_Read
15:45:28.874	0.28252444	5.5092263	7.659285	0.016599651	-0.0016658296	0.01106949	0.2695083	5.667594	7.9985037	Sitting_Read
15:45:28.898	0.28252444	5.5092263	7.659285	0.016599651	-0.0016658296	0.01106949	0.2695083	5.667594	7.9985037	Sitting_Read
15:45:28.922	0.28252444	5.5092263	7.659285	0.016599651	-0.0016658296	0.01106949	0.2695083	5.667594	7.9985037	Sitting_Read
15:45:28.945	0.28252444	5.5092263	7.659285	0.016599651	-0.0016658296	0.01106949	0.2695083	5.667594	7.9985037	Sitting_Read
15:45:28.968	0.28252444	5.5092263	7.659285	0.016599651	-0.0016658296	0.01106949	0.2695083	5.667594	7.9985037	Sitting_Read
15:45:28.991	0.28252444	5.5092263	7.659285	0.016599651	-0.0016658296	0.01106949	0.2695083	5.667594	7.9985037	Sitting_Read
15:45:29.015	0.28252444	5.5092263	7.659285	0.016599651	-0.0016658296	0.01106949	0.2695083	5.667594	7.9985037	Sitting_Read
15:45:29.039	0.28252444	5.5092263	7.659285	0.016599651	-0.0016658296	0.01106949	0.2695083	5.667594	7.9985037	Sitting_Read
15:45:29.062	0.18675344	5.540352	7.7766047	-0.0047806315	-0.0016658296	0.008626028	0.2703623	5.673575	7.9942346	Sitting_Read
15:45:29.085	0.18675344	5.540352	7.7766047	-0.0047806315	-0.0016658296	0.008626028	0.2703623	5.673575	7.9942346	Sitting_Read
15:45:29.108	0.18675344	5.540352	7.7766047	-0.0047806315	-0.0016658296	0.008626028	0.2703623	5.673575	7.9942346	Sitting_Read
15:45:29.132	0.18675344	5.540352	7.7766047	-0.0047806315	-0.0016658296	0.008626028	0.2703623	5.673575	7.9942346	Sitting_Read
15:45:29.155	0.18675344	5.540352	7.7766047	-0.0047806315	-0.0016658296	0.008626028	0.2703623	5.673575	7.9942346	Sitting_Read
15:45:29.178	0.18675344	5.540352	7.7766047	-0.0047806315	-0.0016658296	0.008626028	0.2703623	5.673575	7.9942346	Sitting_Read
15:45:29.200	0.18675344	5.540352	7.7766047	-0.0047806315	-0.0016658296	0.008626028	0.2703623	5.673575	7.9942346	Sitting_Read
15:45:29.222	0.18675344	5.540352	7.7766047	-0.0047806315	-0.0016658296	0.008626028	0.2703623	5.673575	7.9942346	Sitting_Read
15:45:29.248	0.21548474	5.5092263	7.7957587	-0.0047806315	-0.00288756	0.0037391062	0.27158627	5.6712337	7.9958544	Sitting_Read
15:45:29.272	0.21548474	5.5092263	7.7957587	-0.0047806315	-0.00288756	0.0037391062	0.27158627	5.6712337	7.9958544	Sitting_Read
15:45:29.295	0.21548474	5.5092263	7.7957587	-0.0047806315	-0.00288756	0.0037391062	0.27158627	5.6712337	7.9958544	Sitting_Read
15:45:29.316	0.21548474	5.5092263	7.7957587	-0.0047806315	-0.00288756	0.0037391062	0.27158627	5.6712337	7.9958544	Sitting_Read
15:45:29.340	0.21548474	5.5092263	7.7957587	-0.0047806315	-0.00288756	0.0037391062	0.27158627	5.6712337	7.9958544	Sitting_Read
15:45:29.363	0.21548474	5.5092263	7.7957587	-0.0047806315	-0.00288756	0.0037391062	0.27158627	5.6712337	7.9958544	Sitting_Read
15:45:29.386	0.21548474	5.5092263	7.7957587	-0.0047806315	-0.00288756	0.0037391062	0.27158627	5.6712337	7.9958544	Sitting_Read
15:45:29.409	0.21548474	5.5092263	7.7957587	-0.003558901	0.0013884967	0.01351295	0.27158627	5.6712337	7.9958544	Sitting_Read
15:45:29.432	0.28731298	5.4733124	7.721536	-0.003558901	0.0013884967	0.01351295	0.27008346	5.673697	7.994159	Sitting_Read
15:45:29.455	0.28731298	5.4733124	7.721536	-0.003558901	0.0013884967	0.01351295	0.27008346	5.673697	7.994159	Sitting_Read
15:45:29.477	0.28731298	5.4733124	7.721536	-0.003558901	0.0013884967	0.01351295	0.27008346	5.673697	7.994159	Sitting_Read
15:45:29.501	0.28731298	5.4733124	7.721536	-0.003558901	0.0013884967	0.01351295	0.27008346	5.673697	7.994159	Sitting_Read
15:45:29.524	0.28731298	5.4733124	7.721536	-0.003558901	0.0013884967	0.01351295	0.27008346	5.673697	7.994159	Sitting_Read
15:45:29.547	0.28731298	5.4733124	7.721536	-0.003558901	0.0013884967	0.01351295	0.27008346	5.673697	7.994159	Sitting_Read
15:45:29.570	0.28731298	5.4733124	7.721536	-0.003558901	0.0013884967	0.01351295	0.27008346	5.673697	7.994159	Sitting_Read
15:45:29.594	0.2657645	5.446975	7.7095647	0.0104910005	-0.0010549643	0.01106949	0.27128538	5.6775007	7.991417	Sitting_Read
15:45:29.617	0.2657645	5.446975	7.7095647	0.0104910005	-0.0010549643	0.01106949	0.27128538	5.6775007	7.991417	Sitting_Read
15:45:29.642	0.2657645	5.446975	7.7095647	0.0104910005	-0.0010549643	0.01106949	0.27128538	5.6775007	7.991417	Sitting_Read
15:45:29.665	0.2657645	5.446975	7.7095647	0.0104910005	-0.0010549643	0.01106949	0.27128538	5.6775007	7.991417	Sitting_Read
15:45:29.688	0.2657645	5.446975	7.7095647	0.0104910005	-0.0010549643	0.01106949	0.27128538	5.6775007	7.991417	Sitting_Read
15:45:29.712	0.2657645	5.446975	7.7095647	0.0104910005	-0.0010549643	0.01106949	0.27128538	5.6775007	7.991417	Sitting_Read
15:45:29.734	0.2657645	5.446975	7.7095647	0.0104910005	-0.0010549643	0.01106949	0.27128538	5.6775007	7.991417	Sitting_Read
15:45:29.757	0.2657645	5.446975	7.7095647	0.0104910005	-0.0010549643	0.01106949	0.27128538	5.6775007	7.991417	Sitting_Read
15:45:29.780	0.2370332	5.5379577	7.743085	0.011101865	-0.0034984252	0.008015162	0.27135217	5.6840696	7.986741	Sitting_Read
15:45:29.803	0.2370332	5.5379577	7.743085	0.011101865	-0.0034984252	0.008015162	0.27135217	5.6840696	7.986741	Sitting_Read
15:45:29.825	0.2370332	5.5379577	7.743085	0.011101865	-0.0034984252	0.008015162	0.27135217	5.6840696	7.986741	Sitting_Read
15:45:29.847	0.2370332	5.5379577	7.743085	0.011101865	-0.0034984252	0.008015162	0.27135217	5.6840696	7.986741	Sitting_Read
15:45:29.871	0.2370332	5.5379577	7.743085	0.011101865	-0.0034984252	0.008015162	0.27135217	5.6840696	7.986741	Sitting_Read
15:45:29.894	0.2370332	5.5379577	7.743085	0.011101865	-0.0034984252	0.008015162	0.27135217	5.6840696	7.986741	Sitting_Read
15:45:29.917	0.2370332	5.5379577	7.743085	0.011101865	-0.0034984252	0.008015162	0.27135217	5.6840696	7.986741	Sitting_Read
15:45:29.939	0.2370332	5.5379577	7.743085	0.011101865	-0.0034984252	0.008015162	0.27135217	5.6840696	7.986741	Sitting_Read
15:45:29.961	0.1340794	5.5379577	7.778999	0.0007171558	0.0056645535	-0.0011478158	0.27173114	5.69011	7.982428	Sitting_Read
15:45:29.983	0.1340794	5.5379577	7.778999	0.0007171558	0.0056645535	-0.0011478158	0.27173114	5.69011	7.982428	Sitting_Read
15:45:30.006	0.1340794	5.5379577	7.778999	0.0007171558	0.0056645535	-0.0011478158	0.27173114	5.69011	7.982428	Sitting_Read
15:45:30.028	0.1340794	5.5379577	7.778999	0.0007171558	0.0056645535	-0.0011478158	0.27173114	5.69011	7.982428	Sitting_Read
15:45:30.053	0.1340794	5.5379577	7.778999	0.0007171558	0.0056645535	-0.0011478158	0.27173114	5.69011	7.982428	Sitting_Read
15:45:30.076	0.1340794	5.5379577	7.778999	0.0007171558	0.0056645535	-0.0011478158	0.27173114	5.69011	7.982428	Sitting_Read
15:45:30.099	0.1340794	5.5379577	7.778999	0.0007171558	0.0056645535	-0.0011478158	0.27173114	5.69011	7.982428	Sitting_Read
15:45:30.122	0.1340794	5.5379577	7.778999	0.0007171558	0.0056645535	-0.0011478158	0.27173114	5.69011	7.982428	Sitting_Read
15:45:30.145	0.22985038	5.547535	7.695199	-0.0053914967	-0.00044409905	0.005571702	0.2688393	5.697979	7.97691	Sitting_Read
15:45:30.167	0.22985038	5.547535	7.695199	-0.0053914967	-0.00044409905	0.005571702	0.2688393	5.697979	7.97691	Sitting_Read
15:45:30.191	0.22985038	5.547535	7.695199	-0.0053914967	-0.00044409905	0.005571702	0.2688393	5.697979	7.97691	Sitting_Read
15:45:30.214	0.22985038	5.547535	7.695199	-0.0053914967	-0.00044409905	0.005571702	0.2688393	5.697979	7.97691	Sitting_Read
15:45:30.237	0.22985038	5.547535	7.695199	-0.0053914967	-0.00044409905	0.005571702	0.2688393	5.697979	7.97691	Sitting_Read
15:45:30.261	0.22985038	5.547535	7.695199	-0.0053914967	-0.00044409905	0.005571702	0.2688393	5.697979	7.97691	Sitting_Read
15:45:30.284	0.22985038	5.547535	7.695199	-0.0053914967	-0.00044409905	0.005571702	0.2688393	5.697979	7.97691	Sitting_Read
15:45:30.307	0.22985038	5.547535	7.695199	-0.0053914967	-0.00044409905	0.005571702	0.2688393	5.697979	7.97691	Sitting_Read
15:45:30.330	0.28252444	5.521198	7.7071705	-0.0066132275	0.006886284	0.0012956453	0.2681721	5.698383	7.976646	Sitting_Read
15:45:30.352	0.28252444	5.521198	7.7071705	-0.0066132275	0.006886284	0.0012956453	0.2681721	5.698383	7.976646	Sitting_Read
15:45:30.374	0.28252444	5.521198	7.7071705	-0.0066132275	0.006886284	0.0012956453	0.2681721	5.698383	7.976646	Sitting_Read
15:45:30.398	0.28252444	5.521198	7.7071705	-0.0066132275	0.006886284	0.0012956453	0.2681721	5.698383	7.976646	Sitting_Read
15:45:30.422	0.28252444	5.521198	7.7071705	-0.0066132275	0.006886284	0.0012956453	0.2681721	5.698383	7.976646	Sitting_Read
15:45:30.445	0.28252444	5.521198	7.7071705	-0.0066132275	0.006886284	0.0012956453	0.2681721	5.698383	7.976646	Sitting_Read
15:45:30.468	0.28252444	5.521198	7.7071705	-0.0066132275	0.006886284	0.0012956453	0.2681721	5.698383	7.976646	Sitting_Read
15:45:30.491	0.25379312	5.5188036	7.699988	0.0019388862	0.00994061	0.005571702	0.26175234	5.7009497	7.9750247	Sitting_Read
15:45:30.515	0.25379312	5.5188036	7.699988	0.0019388862	0.00994061	0.005571702	0.26175234	5.7009497	7.9750247	Sitting_Read
15:45:30.538	0.25379312	5.5188036	7.699988	0.0019388862	0.00994061	0.005571702	0.26175234	5.7009497	7.9750247	Sitting_Read
15:45:30.561	0.25379312	5.5188036	7.699988	0.0019388862	0.00994061	0.005571702	0.26175234	5.7009497	7.9750247	Sitting_Read
15:45:30.584	0.25379312	5.5188036	7.699988	0.0019388862	0.00994061	0.005571702	0.26175234	5.7009497	7.9750247	Sitting_Read
15:45:30.607	0.25379312	5.5188036	7.699988	0.0019388862	0.00994061	0.005571702	0.26175234	5.7009497	7.9750247	Sitting_Read
15:45:30.631	0.25379312	5.5188036	7.699988	0.0019388862	0.00994061	0.005571702	0.26175234	5.7009497	7.9750247	Sitting_Read
15:45:30.654	0.25379312	5.5188036	7.699988	0.0019388862	0.00994061	0.005571702	0.26175234	5.7009497	7.9750247	Sitting_Read
15:45:30.677	0.21548474	5.576266	7.6616793	0.008047539	-0.0022766949	0.007404298	0.25674444	5.7046943	7.972508	Sitting_Read
15:45:30.700	0.21548474	5.576266	7.6616793	0.008047539	-0.0022766949	0.007404298	0.25674444	5.7046943	7.972508	Sitting_Read
15:45:30.723	0.21548474	5.576266	7.6616793	0.008047539	-0.0022766949	0.007404298	0.25674444	5.7046943	7.972508	Sitting_Read
15:45:30.745	0.21548474	5.576266	7.6616793	0.008047539	-0.0022766949	0.007404298	0.25674444	5.7046943	7.972508	Sitting_Read
15:45:30.769	0.21548474	5.576266	7.6616793	0.008047539	-0.0022766949	0.007404298	0.25674444	5.7046943	7.972508	Sitting_Read
15:45:30.792	0.21548474	5.576266	7.6616793	0.008047539	-0.0022766949	0.007404298	0.25674444	5.7046943	7.972508	Sitting_Read
15:45:30.815	0.21548474	5.576266	7.6616793	0.008047539	-0.0022766949	0.007404298	0.25674444	5.7046943	7.972508	Sitting_Read
15:45:30.837	0.21548474	5.576266	7.6616793	0.008047539	-0.0022766949	0.007404298	0.25674444	5.7046943	7.972508	Sitting_Read
15:45:30.860	0.12450229	5.5810547	7.84125	-0.0011154399	0.0032210925	0.0019065104	0.25195825	5.704881	7.972528	Sitting_Read
15:45:30.883	0.12450229	5.5810547	7.84125	-0.0011154399	0.0032210925	0.0019065104	0.25195825	5.704881	7.972528	Sitting_Read
15:45:30.906	0.12450229	5.5810547	7.84125	-0.0011154399	0.0032210925	0.0019065104	0.25195825	5.704881	7.972528	Sitting_Read
15:45:30.929	0.12450229	5.5810547	7.84125	-0.0011154399	0.0032210925	0.0019065104	0.25195825	5.704881	7.972528	Sitting_Read
15:45:30.952	0.12450229	5.5810547	7.84125	-0.0011154399	0.0032210925	0.0019065104	0.25195825	5.704881	7.972528	Sitting_Read
15:45:30.976	0.12450229	5.5810547	7.84125	-0.0011154399	0.0032210925	0.0019065104	0.25195825	5.704881	7.972528	Sitting_Read
15:45:30.999	0.12450229	5.5810547	7.84125	-0.0011154399	0.0032210925	0.0019065104	0.25195825	5.704881	7.972528	Sitting_Read
15:45:31.022	0.12450229	5.5810547	7.84125	-0.0011154399	0.0032210925	0.0019065104	0.25195825	5.704881	7.972528	Sitting_Read
15:45:31.045	0.18675344	5.547535	7.7335076	-0.0029480357	0.001999362	0.005571702	0.25319558	5.7117515	7.967568	Sitting_Read
15:45:31.068	0.18675344	5.547535	7.7335076	-0.0029480357	0.001999362	0.005571702	0.25319558	5.7117515	7.967568	Sitting_Read
15:45:31.090	0.18675344	5.547535	7.7335076	-0.0029480357	0.001999362	0.005571702	0.25319558	5.7117515	7.967568	Sitting_Read
15:45:31.112	0.18675344	5.547535	7.7335076	-0.0029480357	0.001999362	0.005571702	0.25319558	5.7117515	7.967568	Sitting_Read
15:45:31.135	0.18675344	5.547535	7.7335076	-0.0029480357	0.001999362	0.005571702	0.25319558	5.7117515	7.967568	Sitting_Read
15:45:31.158	0.18675344	5.547535	7.7335076	-0.0029480357	0.001999362	0.005571702	0.25319558	5.7117515	7.967568	Sitting_Read
15:45:31.180	0.18675344	5.547535	7.7335076	-0.0029480357	0.001999362	0.005571702	0.25319558	5.7117515	7.967568	Sitting_Read
15:45:31.204	0.18675344	5.547535	7.7335076	-0.0029480357	0.001999362	0.005571702	0.25319558	5.7117515	7.967568	Sitting_Read
15:45:31.227	0.21309046	5.523592	7.738296	-0.01516534	0.010551476	0.005571702	0.25214288	5.71272	7.966906	Sitting_Read
15:45:31.253	0.21309046	5.523592	7.738296	-0.01516534	0.010551476	0.005571702	0.25214288	5.71272	7.966906	Sitting_Read
15:45:31.276	0.21309046	5.523592	7.738296	-0.01516534	0.010551476	0.005571702	0.25214288	5.71272	7.966906	Sitting_Read
15:45:31.299	0.21309046	5.523592	7.738296	-0.01516534	0.010551476	0.005571702	0.25214288	5.71272	7.966906	Sitting_Read
15:45:31.321	0.21309046	5.523592	7.738296	-0.01516534	0.010551476	0.005571702	0.25214288	5.71272	7.966906	Sitting_Read
15:45:31.344	0.21309046	5.523592	7.738296	-0.01516534	0.010551476	0.005571702	0.25214288	5.71272	7.966906	Sitting_Read
15:45:31.367	0.21309046	5.523592	7.738296	-0.01516534	0.010551476	0.005571702	0.25214288	5.71272	7.966906	Sitting_Read
15:45:31.390	0.24900457	5.5140147	7.6975937	0.009880135	0.0013884967	0.008626028	0.25107774	5.716751	7.9640493	Sitting_Read
15:45:31.412	0.24900457	5.5140147	7.6975937	0.009880135	0.0013884967	0.008626028	0.25107774	5.716751	7.9640493	Sitting_Read
15:45:31.436	0.24900457	5.5140147	7.6975937	0.009880135	0.0013884967	0.008626028	0.25107774	5.716751	7.9640493	Sitting_Read
15:45:31.459	0.24900457	5.5140147	7.6975937	0.009880135	0.0013884967	0.008626028	0.25107774	5.716751	7.9640493	Sitting_Read
15:45:31.482	0.24900457	5.5140147	7.6975937	0.009880135	0.0013884967	0.008626028	0.25107774	5.716751	7.9640493	Sitting_Read
15:45:31.505	0.24900457	5.5140147	7.6975937	0.009880135	0.0013884967	0.008626028	0.25107774	5.716751	7.9640493	Sitting_Read
15:45:31.528	0.24900457	5.5140147	7.6975937	0.009880135	0.0013884967	0.008626028	0.25107774	5.716751	7.9640493	Sitting_Read
15:45:31.552	0.24900457	5.5140147	7.6975937	0.009880135	0.0013884967	0.008626028	0.25107774	5.716751	7.9640493	Sitting_Read
15:45:31.575	0.2561874	5.523592	7.6521025	-0.0053914967	0.00016676621	0.015956411	0.25166443	5.7237425	7.9590063	Sitting_Read
15:45:31.598	0.2561874	5.523592	7.6521025	-0.0053914967	0.00016676621	0.015956411	0.25166443	5.7237425	7.9590063	Sitting_Read
15:45:31.621	0.2561874	5.523592	7.6521025	-0.0053914967	0.00016676621	0.015956411	0.25166443	5.7237425	7.9590063	Sitting_Read
15:45:31.644	0.2561874	5.523592	7.6521025	-0.0053914967	0.00016676621	0.015956411	0.25166443	5.7237425	7.9590063	Sitting_Read
15:45:31.668	0.2561874	5.523592	7.6521025	-0.0053914967	0.00016676621	0.015956411	0.25166443	5.7237425	7.9590063	Sitting_Read
15:45:31.691	0.2561874	5.523592	7.6521025	-0.0053914967	0.00016676621	0.015956411	0.25166443	5.7237425	7.9590063	Sitting_Read
15:45:31.714	0.2561874	5.523592	7.6521025	-0.0053914967	0.00016676621	0.015956411	0.25166443	5.7237425	7.9590063	Sitting_Read
15:45:31.737	0.2561874	5.523592	7.6521025	-0.0053914967	0.00016676621	0.015956411	0.25166443	5.7237425	7.9590063	Sitting_Read
15:45:31.760	0.15323359	5.542746	7.798153	-0.009056688	-0.0010549643	0.01351295	0.2553978	5.7160416	7.964417	Sitting_Read
15:45:31.782	0.15323359	5.542746	7.798153	-0.009056688	-0.0010549643	0.01351295	0.2553978	5.7160416	7.964417	Sitting_Read
15:45:31.807	0.15323359	5.542746	7.798153	-0.009056688	-0.0010549643	0.01351295	0.2553978	5.7160416	7.964417	Sitting_Read
15:45:31.830	0.15323359	5.542746	7.798153	-0.009056688	-0.0010549643	0.01351295	0.2553978	5.7160416	7.964417	Sitting_Read
15:45:31.853	0.15323359	5.542746	7.798153	-0.009056688	-0.0010549643	0.01351295	0.2553978	5.7160416	7.964417	Sitting_Read
15:45:31.876	0.15323359	5.542746	7.798153	-0.009056688	-0.0010549643	0.01351295	0.2553978	5.7160416	7.964417	Sitting_Read
15:45:31.900	0.15323359	5.542746	7.798153	-0.009056688	-0.0010549643	0.01351295	0.2553978	5.7160416	7.964417	Sitting_Read
15:45:31.923	0.15323359	5.542746	7.798153	-0.009056688	-0.0010549643	0.01351295	0.2553978	5.7160416	7.964417	Sitting_Read
15:45:31.945	0.23463893	5.5571117	7.7071705	-0.008445823	0.002610227	0.0037391062	0.2594828	5.7187543	7.9623384	Sitting_Read
15:45:31.968	0.23463893	5.5571117	7.7071705	-0.008445823	0.002610227	0.0037391062	0.2594828	5.7187543	7.9623384	Sitting_Read
15:45:31.990	0.23463893	5.5571117	7.7071705	-0.008445823	0.002610227	0.0037391062	0.2594828	5.7187543	7.9623384	Sitting_Read
15:45:32.014	0.23463893	5.5571117	7.7071705	-0.008445823	0.002610227	0.0037391062	0.2594828	5.7187543	7.9623384	Sitting_Read
15:45:32.037	0.23463893	5.5571117	7.7071705	-0.008445823	0.002610227	0.0037391062	0.2594828	5.7187543	7.9623384	Sitting_Read
15:45:32.060	0.23463893	5.5571117	7.7071705	-0.008445823	0.002610227	0.0037391062	0.2594828	5.7187543	7.9623384	Sitting_Read
15:45:32.083	0.23463893	5.5571117	7.7071705	-0.008445823	0.002610227	0.0037391062	0.2594828	5.7187543	7.9623384	Sitting_Read
15:45:32.106	0.23463893	5.5571117	7.7071705	-0.008445823	0.002610227	0.0037391062	0.2594828	5.7187543	7.9623384	Sitting_Read
15:45:32.127	0.22506183	5.5379577	7.728719	-0.0066132275	-0.0041092904	0.009847758	0.26188108	5.712292	7.9668994	Sitting_Read
15:45:32.149	0.22506183	5.5379577	7.728719	-0.0066132275	-0.0041092904	0.009847758	0.26188108	5.712292	7.9668994	Sitting_Read
15:45:32.171	0.22506183	5.5379577	7.728719	-0.0066132275	-0.0041092904	0.009847758	0.26188108	5.712292	7.9668994	Sitting_Read
15:45:32.194	0.22506183	5.5379577	7.728719	-0.0066132275	-0.0041092904	0.009847758	0.26188108	5.712292	7.9668994	Sitting_Read
15:45:32.217	0.22506183	5.5379577	7.728719	-0.0066132275	-0.0041092904	0.009847758	0.26188108	5.712292	7.9668994	Sitting_Read
15:45:32.241	0.22506183	5.5379577	7.728719	-0.0066132275	-0.0041092904	0.009847758	0.26188108	5.712292	7.9668994	Sitting_Read
15:45:32.264	0.22506183	5.5379577	7.728719	-0.0066132275	-0.0041092904	0.009847758	0.26188108	5.712292	7.9668994	Sitting_Read
15:45:32.287	0.22506183	5.5379577	7.728719	-0.0066132275	-0.0041092904	0.009847758	0.26188108	5.712292	7.9668994	Sitting_Read
15:45:32.311	0.2849187	5.5140147	7.7311134	0.0104910005	-0.0047201556	0.015956411	0.25896585	5.7052145	7.9720654	Sitting_Read
15:45:32.332	0.2849187	5.5140147	7.7311134	0.0104910005	-0.0047201556	0.015956411	0.25896585	5.7052145	7.9720654	Sitting_Read
15:45:32.356	0.2849187	5.5140147	7.7311134	0.0104910005	-0.0047201556	0.015956411	0.25896585	5.7052145	7.9720654	Sitting_Read
15:45:32.379	0.2849187	5.5140147	7.7311134	0.0104910005	-0.0047201556	0.015956411	0.25896585	5.7052145	7.9720654	Sitting_Read
15:45:32.402	0.2849187	5.5140147	7.7311134	0.0104910005	-0.0047201556	0.015956411	0.25896585	5.7052145	7.9720654	Sitting_Read
15:45:32.425	0.2849187	5.5140147	7.7311134	0.0104910005	-0.0047201556	0.015956411	0.25896585	5.7052145	7.9720654	Sitting_Read
15:45:32.448	0.2849187	5.5140147	7.7311134	0.0104910005	-0.0047201556	0.015956411	0.25896585	5.7052145	7.9720654	Sitting_Read
15:45:32.472	0.2370332	5.5307746	7.8197017	-0.0011154399	0.0032210925	0.007404298	0.2593756	5.706533	7.971105	Sitting_Read
15:45:32.495	0.2370332	5.5307746	7.8197017	-0.0011154399	0.0032210925	0.007404298	0.2593756	5.706533	7.971105	Sitting_Read
15:45:32.518	0.2370332	5.5307746	7.8197017	-0.0011154399	0.0032210925	0.007404298	0.2593756	5.706533	7.971105	Sitting_Read
15:45:32.541	0.2370332	5.5307746	7.8197017	-0.0011154399	0.0032210925	0.007404298	0.2593756	5.706533	7.971105	Sitting_Read
15:45:32.564	0.2370332	5.5307746	7.8197017	-0.0011154399	0.0032210925	0.007404298	0.2593756	5.706533	7.971105	Sitting_Read
15:45:32.588	0.2370332	5.5307746	7.8197017	-0.0011154399	0.0032210925	0.007404298	0.2593756	5.706533	7.971105	Sitting_Read
15:45:32.611	0.2370332	5.5307746	7.8197017	-0.0011154399	0.0032210925	0.007404298	0.2593756	5.706533	7.971105	Sitting_Read
15:45:32.634	0.2370332	5.5307746	7.8197017	-0.0011154399	0.0032210925	0.007404298	0.2593756	5.706533	7.971105	Sitting_Read
15:45:32.657	0.21309046	5.5307746	7.702382	-0.0066132275	0.010551476	-0.001758681	0.258424	5.7135077	7.9661393	Sitting_Read
15:45:32.680	0.21309046	5.5307746	7.702382	-0.0066132275	0.010551476	-0.001758681	0.258424	5.7135077	7.9661393	Sitting_Read
15:45:32.704	0.21309046	5.5307746	7.702382	-0.0066132275	0.010551476	-0.001758681	0.258424	5.7135077	7.9661393	Sitting_Read
15:45:32.728	0.21309046	5.5307746	7.702382	-0.0066132275	0.010551476	-0.001758681	0.258424	5.7135077	7.9661393	Sitting_Read
15:45:32.751	0.21309046	5.5307746	7.702382	-0.0066132275	0.010551476	-0.001758681	0.258424	5.7135077	7.9661393	Sitting_Read
15:45:32.773	0.21309046	5.5307746	7.702382	-0.0066132275	0.010551476	-0.001758681	0.258424	5.7135077	7.9661393	Sitting_Read
15:45:32.797	0.21309046	5.5307746	7.702382	-0.0066132275	0.010551476	-0.001758681	0.258424	5.7135077	7.9661393	Sitting_Read
15:45:32.821	0.21309046	5.5307746	7.702382	-0.0066132275	0.010551476	-0.001758681	0.258424	5.7135077	7.9661393	Sitting_Read
15:45:32.844	0.21548474	5.542746	7.788576	0.0007171558	0.001999362	0.0067934324	0.25165465	5.719338	7.962172	Sitting_Read
15:45:32.867	0.21548474	5.542746	7.788576	0.0007171558	0.001999362	0.0067934324	0.25165465	5.719338	7.962172	Sitting_Read
15:45:32.890	0.21548474	5.542746	7.788576	0.0007171558	0.001999362	0.0067934324	0.25165465	5.719338	7.962172	Sitting_Read
15:45:32.913	0.21548474	5.542746	7.788576	0.0007171558	0.001999362	0.0067934324	0.25165465	5.719338	7.962172	Sitting_Read
15:45:32.937	0.21548474	5.542746	7.788576	0.0007171558	0.001999362	0.0067934324	0.25165465	5.719338	7.962172	Sitting_Read
15:45:32.961	0.21548474	5.542746	7.788576	0.0007171558	0.001999362	0.0067934324	0.25165465	5.719338	7.962172	Sitting_Read
15:45:32.984	0.21548474	5.542746	7.788576	0.0007171558	0.001999362	0.0067934324	0.25165465	5.719338	7.962172	Sitting_Read
15:45:33.007	0.21548474	5.542746	7.788576	0.0007171558	0.001999362	0.0067934324	0.25165465	5.719338	7.962172	Sitting_Read
15:45:33.031	0.21069619	5.516409	7.8364615	-0.008445823	-0.0010549643	0.0067934324	0.24544148	5.7170234	7.9640274	Sitting_Read
15:45:33.054	0.21069619	5.516409	7.8364615	-0.008445823	-0.0010549643	0.0067934324	0.24544148	5.7170234	7.9640274	Sitting_Read
15:45:33.076	0.21069619	5.516409	7.8364615	-0.008445823	-0.0010549643	0.0067934324	0.24544148	5.7170234	7.9640274	Sitting_Read
15:45:33.099	0.21069619	5.516409	7.8364615	-0.008445823	-0.0010549643	0.0067934324	0.24544148	5.7170234	7.9640274	Sitting_Read
15:45:33.122	0.21069619	5.516409	7.8364615	-0.008445823	-0.0010549643	0.0067934324	0.24544148	5.7170234	7.9640274	Sitting_Read
15:45:33.145	0.21069619	5.516409	7.8364615	-0.008445823	-0.0010549643	0.0067934324	0.24544148	5.7170234	7.9640274	Sitting_Read
15:45:33.169	0.21069619	5.516409	7.8364615	-0.008445823	-0.0010549643	0.0067934324	0.24544148	5.7170234	7.9640274	Sitting_Read
15:45:33.192	0.19633053	5.5810547	7.762239	-0.006002362	0.001999362	0.011680354	0.24165188	5.7200675	7.9619575	Sitting_Read
15:45:33.215	0.19633053	5.5810547	7.762239	-0.006002362	0.001999362	0.011680354	0.24165188	5.7200675	7.9619575	Sitting_Read
15:45:33.238	0.19633053	5.5810547	7.762239	-0.006002362	0.001999362	0.011680354	0.24165188	5.7200675	7.9619575	Sitting_Read
15:45:33.260	0.19633053	5.5810547	7.762239	-0.006002362	0.001999362	0.011680354	0.24165188	5.7200675	7.9619575	Sitting_Read
15:45:33.284	0.19633053	5.5810547	7.762239	-0.006002362	0.001999362	0.011680354	0.24165188	5.7200675	7.9619575	Sitting_Read
15:45:33.307	0.19633053	5.5810547	7.762239	-0.006002362	0.001999362	0.011680354	0.24165188	5.7200675	7.9619575	Sitting_Read
15:45:33.330	0.19633053	5.5810547	7.762239	-0.006002362	0.001999362	0.011680354	0.24165188	5.7200675	7.9619575	Sitting_Read
15:45:33.353	0.19633053	5.5810547	7.762239	-0.006002362	0.001999362	0.011680354	0.24165188	5.7200675	7.9619575	Sitting_Read
15:45:33.376	0.15802214	5.5810547	7.755056	-0.01394361	0.005053688	0.008015162	0.24333113	5.7239227	7.9591365	Sitting_Read
15:45:33.399	0.15802214	5.5810547	7.755056	-0.01394361	0.005053688	0.008015162	0.24333113	5.7239227	7.9591365	Sitting_Read
15:45:33.422	0.15802214	5.5810547	7.755056	-0.01394361	0.005053688	0.008015162	0.24333113	5.7239227	7.9591365	Sitting_Read
15:45:33.445	0.15802214	5.5810547	7.755056	-0.01394361	0.005053688	0.008015162	0.24333113	5.7239227	7.9591365	Sitting_Read
15:45:33.468	0.15802214	5.5810547	7.755056	-0.01394361	0.005053688	0.008015162	0.24333113	5.7239227	7.9591365	Sitting_Read
15:45:33.490	0.15802214	5.5810547	7.755056	-0.01394361	0.005053688	0.008015162	0.24333113	5.7239227	7.9591365	Sitting_Read
15:45:33.514	0.15802214	5.5810547	7.755056	-0.01394361	0.005053688	0.008015162	0.24333113	5.7239227	7.9591365	Sitting_Read
15:45:33.537	0.15802214	5.5810547	7.755056	-0.01394361	0.005053688	0.008015162	0.24333113	5.7239227	7.9591365	Sitting_Read
15:45:33.560	0.2083019	5.549929	7.6904106	0.008658404	-0.0016658296	0.009236894	0.24312465	5.7258244	7.9577737	Sitting_Read
15:45:33.583	0.2083019	5.549929	7.6904106	0.008658404	-0.0016658296	0.009236894	0.24312465	5.7258244	7.9577737	Sitting_Read
15:45:33.606	0.2083019	5.549929	7.6904106	0.008658404	-0.0016658296	0.009236894	0.24312465	5.7258244	7.9577737	Sitting_Read
15:45:33.630	0.2083019	5.549929	7.6904106	0.008658404	-0.0016658296	0.009236894	0.24312465	5.7258244	7.9577737	Sitting_Read
15:45:33.652	0.2083019	5.549929	7.6904106	0.008658404	-0.0016658296	0.009236894	0.24312465	5.7258244	7.9577737	Sitting_Read
15:45:33.675	0.2083019	5.549929	7.6904106	0.008658404	-0.0016658296	0.009236894	0.24312465	5.7258244	7.9577737	Sitting_Read
15:45:33.698	0.2083019	5.549929	7.6904106	0.008658404	-0.0016658296	0.009236894	0.24312465	5.7258244	7.9577737	Sitting_Read
15:45:33.721	0.2083019	5.549929	7.6904106	0.008658404	-0.0016658296	0.009236894	0.24312465	5.7258244	7.9577737	Sitting_Read
15:45:33.744	0.17238778	5.576266	7.7047763	-0.009667553	-0.008996212	-0.019473774	0.24351095	5.727479	7.9565706	Sitting_Read
15:45:33.767	0.17238778	5.576266	7.7047763	-0.009667553	-0.008996212	-0.019473774	0.24351095	5.727479	7.9565706	Sitting_Read
15:45:33.790	0.17238778	5.576266	7.7047763	-0.009667553	-0.008996212	-0.019473774	0.24351095	5.727479	7.9565706	Sitting_Read
15:45:33.813	0.17238778	5.576266	7.7047763	-0.009667553	-0.008996212	-0.019473774	0.24351095	5.727479	7.9565706	Sitting_Read
15:45:33.836	0.17238778	5.576266	7.7047763	-0.009667553	-0.008996212	-0.019473774	0.24351095	5.727479	7.9565706	Sitting_Read
15:45:33.859	0.17238778	5.576266	7.7047763	-0.009667553	-0.008996212	-0.019473774	0.24351095	5.727479	7.9565706	Sitting_Read
15:45:33.882	0.17238778	5.576266	7.7047763	-0.009667553	-0.008996212	-0.019473774	0.24351095	5.727479	7.9565706	Sitting_Read
15:45:33.905	0.17238778	5.576266	7.7047763	-0.009667553	-0.008996212	-0.019473774	0.24351095	5.727479	7.9565706	Sitting_Read
15:45:33.929	0.1987248	5.4948606	7.702382	-0.011500149	0.004442823	-0.0042021424	0.21189342	5.7035685	7.974633	Sitting_Read
15:45:33.952	0.1987248	5.4948606	7.702382	-0.011500149	0.004442823	-0.0042021424	0.21189342	5.7035685	7.974633	Sitting_Read
15:45:33.976	0.1987248	5.4948606	7.702382	-0.011500149	0.004442823	-0.0042021424	0.21189342	5.7035685	7.974633	Sitting_Read
15:45:33.999	0.1987248	5.4948606	7.702382	-0.011500149	0.004442823	-0.0042021424	0.21189342	5.7035685	7.974633	Sitting_Read
15:45:34.022	0.1987248	5.4948606	7.702382	-0.011500149	0.004442823	-0.0042021424	0.21189342	5.7035685	7.974633	Sitting_Read
15:45:34.044	0.1987248	5.4948606	7.702382	-0.011500149	0.004442823	-0.0042021424	0.21189342	5.7035685	7.974633	Sitting_Read
15:45:34.066	0.1987248	5.4948606	7.702382	-0.011500149	0.004442823	-0.0042021424	0.21189342	5.7035685	7.974633	Sitting_Read
15:45:34.091	0.13168511	5.5451403	7.74069	-0.003558901	-0.0010549643	0.009847758	0.1981476	5.6961284	7.980299	Sitting_Read
15:45:34.114	0.13168511	5.5451403	7.74069	-0.003558901	-0.0010549643	0.009847758	0.1981476	5.6961284	7.980299	Sitting_Read
15:45:34.138	0.13168511	5.5451403	7.74069	-0.003558901	-0.0010549643	0.009847758	0.1981476	5.6961284	7.980299	Sitting_Read
15:45:34.162	0.13168511	5.5451403	7.74069	-0.003558901	-0.0010549643	0.009847758	0.1981476	5.6961284	7.980299	Sitting_Read
15:45:34.185	0.13168511	5.5451403	7.74069	-0.003558901	-0.0010549643	0.009847758	0.1981476	5.6961284	7.980299	Sitting_Read
15:45:34.209	0.13168511	5.5451403	7.74069	-0.003558901	-0.0010549643	0.009847758	0.1981476	5.6961284	7.980299	Sitting_Read
15:45:34.232	0.13168511	5.5451403	7.74069	-0.003558901	-0.0010549643	0.009847758	0.1981476	5.6961284	7.980299	Sitting_Read
15:45:34.255	0.13168511	5.5451403	7.74069	-0.003558901	-0.0010549643	0.009847758	0.1981476	5.6961284	7.980299	Sitting_Read
15:45:34.278	0.12689656	5.5140147	7.7909703	-0.010889284	0.00016676621	-0.0078673335	0.17960897	5.680022	7.99221	Sitting_Read
15:45:34.301	0.12689656	5.5140147	7.7909703	-0.010889284	0.00016676621	-0.0078673335	0.17960897	5.680022	7.99221	Sitting_Read
15:45:34.325	0.12689656	5.5140147	7.7909703	-0.010889284	0.00016676621	-0.0078673335	0.17960897	5.680022	7.99221	Sitting_Read
15:45:34.347	0.12689656	5.5140147	7.7909703	-0.010889284	0.00016676621	-0.0078673335	0.17960897	5.680022	7.99221	Sitting_Read
15:45:34.371	0.12689656	5.5140147	7.7909703	-0.010889284	0.00016676621	-0.0078673335	0.17960897	5.680022	7.99221	Sitting_Read
15:45:34.394	0.12689656	5.5140147	7.7909703	-0.010889284	0.00016676621	-0.0078673335	0.17960897	5.680022	7.99221	Sitting_Read
15:45:34.417	0.12689656	5.5140147	7.7909703	-0.010889284	0.00016676621	-0.0078673335	0.17960897	5.680022	7.99221	Sitting_Read
15:45:34.440	0.12689656	5.5140147	7.7909703	-0.010889284	0.00016676621	-0.0078673335	0.17960897	5.680022	7.99221	Sitting_Read
15:45:34.465	0.08140534	5.525986	7.843644	-0.016997937	0.010551476	-0.01580858	0.16687596	5.6642785	8.003652	Sitting_Read
15:45:34.488	0.08140534	5.525986	7.843644	-0.016997937	0.010551476	-0.01580858	0.16687596	5.6642785	8.003652	Sitting_Read
15:45:34.511	0.08140534	5.525986	7.843644	-0.016997937	0.010551476	-0.01580858	0.16687596	5.6642785	8.003652	Sitting_Read
15:45:34.534	0.08140534	5.525986	7.843644	-0.016997937	0.010551476	-0.01580858	0.16687596	5.6642785	8.003652	Sitting_Read
15:45:34.556	0.08140534	5.525986	7.843644	-0.016997937	0.010551476	-0.01580858	0.16687596	5.6642785	8.003652	Sitting_Read
15:45:34.579	0.08140534	5.525986	7.843644	-0.016997937	0.010551476	-0.01580858	0.16687596	5.6642785	8.003652	Sitting_Read
15:45:34.602	0.08140534	5.525986	7.843644	-0.016997937	0.010551476	-0.01580858	0.16687596	5.6642785	8.003652	Sitting_Read
15:45:34.625	0.08140534	5.525986	7.843644	-0.016997937	0.010551476	-0.01580858	0.16687596	5.6642785	8.003652	Sitting_Read
15:45:34.649	0.1340794	5.461341	7.7239304	0.00010629055	0.0032210925	0.0037391062	0.15591858	5.6594954	8.0072565	Sitting_Read
15:45:34.671	0.1340794	5.461341	7.7239304	0.00010629055	0.0032210925	0.0037391062	0.15591858	5.6594954	8.0072565	Sitting_Read
15:45:34.695	0.1340794	5.461341	7.7239304	0.00010629055	0.0032210925	0.0037391062	0.15591858	5.6594954	8.0072565	Sitting_Read
15:45:34.718	0.1340794	5.461341	7.7239304	0.00010629055	0.0032210925	0.0037391062	0.15591858	5.6594954	8.0072565	Sitting_Read
15:45:34.741	0.1340794	5.461341	7.7239304	0.00010629055	0.0032210925	0.0037391062	0.15591858	5.6594954	8.0072565	Sitting_Read
15:45:34.764	0.1340794	5.461341	7.7239304	0.00010629055	0.0032210925	0.0037391062	0.15591858	5.6594954	8.0072565	Sitting_Read
15:45:34.786	0.1340794	5.461341	7.7239304	0.00010629055	0.0032210925	0.0037391062	0.15591858	5.6594954	8.0072565	Sitting_Read
15:45:34.810	0.17957062	5.4493694	7.702382	0.014767056	-0.0010549643	0.01351295	0.15280199	5.66103	8.006232	Sitting_Read
15:45:34.833	0.17957062	5.4493694	7.702382	0.014767056	-0.0010549643	0.01351295	0.15280199	5.66103	8.006232	Sitting_Read
15:45:34.856	0.17957062	5.4493694	7.702382	0.014767056	-0.0010549643	0.01351295	0.15280199	5.66103	8.006232	Sitting_Read
15:45:34.879	0.17957062	5.4493694	7.702382	0.014767056	-0.0010549643	0.01351295	0.15280199	5.66103	8.006232	Sitting_Read
15:45:34.903	0.17957062	5.4493694	7.702382	0.014767056	-0.0010549643	0.01351295	0.15280199	5.66103	8.006232	Sitting_Read
15:45:34.925	0.17957062	5.4493694	7.702382	0.014767056	-0.0010549643	0.01351295	0.15280199	5.66103	8.006232	Sitting_Read
15:45:34.949	0.17957062	5.4493694	7.702382	0.014767056	-0.0010549643	0.01351295	0.15280199	5.66103	8.006232	Sitting_Read
15:45:34.972	0.17957062	5.4493694	7.702382	0.014767056	-0.0010549643	0.01351295	0.15280199	5.66103	8.006232	Sitting_Read
15:45:34.995	0.102953814	5.497255	7.8364615	-0.004169766	0.0013884967	0.007404298	0.15114355	5.6597595	8.007159	Sitting_Read
15:45:35.019	0.102953814	5.497255	7.8364615	-0.004169766	0.0013884967	0.007404298	0.15114355	5.6597595	8.007159	Sitting_Read
15:45:35.042	0.102953814	5.497255	7.8364615	-0.004169766	0.0013884967	0.007404298	0.15114355	5.6597595	8.007159	Sitting_Read
15:45:35.065	0.102953814	5.497255	7.8364615	-0.004169766	0.0013884967	0.007404298	0.15114355	5.6597595	8.007159	Sitting_Read
15:45:35.088	0.102953814	5.497255	7.8364615	-0.004169766	0.0013884967	0.007404298	0.15114355	5.6597595	8.007159	Sitting_Read
15:45:35.111	0.102953814	5.497255	7.8364615	-0.004169766	0.0013884967	0.007404298	0.15114355	5.6597595	8.007159	Sitting_Read
15:45:35.135	0.102953814	5.497255	7.8364615	-0.004169766	0.0013884967	0.007404298	0.15114355	5.6597595	8.007159	Sitting_Read
15:45:35.157	0.102953814	5.497255	7.8364615	-0.004169766	0.0013884967	0.007404298	0.15114355	5.6597595	8.007159	Sitting_Read
15:45:35.182	0.083799616	5.525986	7.7742105	-0.016997937	0.00871888	-0.0029804115	0.1516697	5.659648	8.007228	Sitting_Read
15:45:35.205	0.083799616	5.525986	7.7742105	-0.016997937	0.00871888	-0.0029804115	0.1516697	5.659648	8.007228	Sitting_Read
15:45:35.226	0.083799616	5.525986	7.7742105	-0.016997937	0.00871888	-0.0029804115	0.1516697	5.659648	8.007228	Sitting_Read
15:45:35.250	0.083799616	5.525986	7.7742105	-0.016997937	0.00871888	-0.0029804115	0.1516697	5.659648	8.007228	Sitting_Read
15:45:35.272	0.083799616	5.525986	7.7742105	-0.016997937	0.00871888	-0.0029804115	0.1516697	5.659648	8.007228	Sitting_Read
15:45:35.295	0.083799616	5.525986	7.7742105	-0.016997937	0.00871888	-0.0029804115	0.1516697	5.659648	8.007228	Sitting_Read
15:45:35.316	0.083799616	5.525986	7.7742105	-0.016997937	0.00871888	-0.0029804115	0.1516697	5.659648	8.007228	Sitting_Read
15:45:35.339	0.083799616	5.525986	7.7742105	-0.016997937	0.00871888	-0.0029804115	0.1516697	5.659648	8.007228	Sitting_Read
15:45:35.361	0.12929083	5.516409	7.683228	0.001328021	0.004442823	0.0031282408	0.15040676	5.656257	8.00965	Sitting_Read
15:45:35.388	0.12929083	5.516409	7.683228	0.001328021	0.004442823	0.0031282408	0.15040676	5.656257	8.00965	Sitting_Read
15:45:35.411	0.12929083	5.516409	7.683228	0.001328021	0.004442823	0.0031282408	0.15040676	5.656257	8.00965	Sitting_Read
15:45:35.434	0.12929083	5.516409	7.683228	0.001328021	0.004442823	0.0031282408	0.15040676	5.656257	8.00965	Sitting_Read
15:45:35.457	0.12929083	5.516409	7.683228	0.001328021	0.004442823	0.0031282408	0.15040676	5.656257	8.00965	Sitting_Read
15:45:35.482	0.12929083	5.516409	7.683228	0.001328021	0.004442823	0.0031282408	0.15040676	5.656257	8.00965	Sitting_Read
15:45:35.505	0.12929083	5.516409	7.683228	0.001328021	0.004442823	0.0031282408	0.15040676	5.656257	8.00965	Sitting_Read
15:45:35.528	0.12929083	5.516409	7.683228	0.0019388862	0.0032210925	0.0031282408	0.15040676	5.656257	8.00965	Sitting_Read
15:45:35.551	0.08858817	5.499649	7.7694216	0.0019388862	0.0032210925	0.0031282408	0.14666077	5.6502676	8.013946	Sitting_Read
15:45:35.572	0.08858817	5.499649	7.7694216	0.0019388862	0.0032210925	0.0031282408	0.14666077	5.6502676	8.013946	Sitting_Read
15:45:35.596	0.08858817	5.499649	7.7694216	0.0019388862	0.0032210925	0.0031282408	0.14666077	5.6502676	8.013946	Sitting_Read
15:45:35.619	0.08858817	5.499649	7.7694216	0.0019388862	0.0032210925	0.0031282408	0.14666077	5.6502676	8.013946	Sitting_Read
15:45:35.642	0.08858817	5.499649	7.7694216	0.0019388862	0.0032210925	0.0031282408	0.14666077	5.6502676	8.013946	Sitting_Read
15:45:35.665	0.08858817	5.499649	7.7694216	0.0019388862	0.0032210925	0.0031282408	0.14666077	5.6502676	8.013946	Sitting_Read
15:45:35.688	0.08858817	5.499649	7.7694216	0.0019388862	0.0032210925	0.0031282408	0.14666077	5.6502676	8.013946	Sitting_Read
15:45:35.712	0.14605077	5.4709177	7.6736507	-0.0053914967	0.0038319575	0.007404298	0.13841537	5.6395116	8.021663	Sitting_Read
15:45:35.735	0.14605077	5.4709177	7.6736507	-0.0053914967	0.0038319575	0.007404298	0.13841537	5.6395116	8.021663	Sitting_Read
15:45:35.758	0.14605077	5.4709177	7.6736507	-0.0053914967	0.0038319575	0.007404298	0.13841537	5.6395116	8.021663	Sitting_Read
15:45:35.781	0.14605077	5.4709177	7.6736507	-0.0053914967	0.0038319575	0.007404298	0.13841537	5.6395116	8.021663	Sitting_Read
15:45:35.806	0.14605077	5.4709177	7.6736507	-0.0053914967	0.0038319575	0.007404298	0.13841537	5.6395116	8.021663	Sitting_Read
15:45:35.830	0.14605077	5.4709177	7.6736507	-0.0053914967	0.0038319575	0.007404298	0.13841537	5.6395116	8.021663	Sitting_Read
15:45:35.853	0.14605077	5.4709177	7.6736507	-0.0053914967	0.0038319575	0.007404298	0.13841537	5.6395116	8.021663	Sitting_Read
15:45:35.876	0.14605077	5.4709177	7.6736507	-0.0053914967	0.0038319575	0.007404298	0.13841537	5.6395116	8.021663	Sitting_Read
15:45:35.898	0.021548472	5.4900723	7.848433	-0.02432832	0.013605801	-0.010310795	0.11020043	5.616429	8.03828	Sitting_Read
15:45:35.921	0.021548472	5.4900723	7.848433	-0.02432832	0.013605801	-0.010310795	0.11020043	5.616429	8.03828	Sitting_Read
15:45:35.944	0.021548472	5.4900723	7.848433	-0.02432832	0.013605801	-0.010310795	0.11020043	5.616429	8.03828	Sitting_Read
15:45:35.967	0.021548472	5.4900723	7.848433	-0.02432832	0.013605801	-0.010310795	0.11020043	5.616429	8.03828	Sitting_Read
15:45:35.989	0.021548472	5.4900723	7.848433	-0.02432832	0.013605801	-0.010310795	0.11020043	5.616429	8.03828	Sitting_Read
15:45:36.011	0.021548472	5.4900723	7.848433	-0.02432832	0.013605801	-0.010310795	0.11020043	5.616429	8.03828	Sitting_Read
15:45:36.034	0.021548472	5.4900723	7.848433	-0.02432832	0.013605801	-0.010310795	0.11020043	5.616429	8.03828	Sitting_Read
15:45:36.058	0.021548472	5.4900723	7.848433	-0.02432832	0.013605801	-0.010310795	0.11020043	5.616429	8.03828	Sitting_Read
15:45:36.081	0.10774237	5.437398	7.7047763	-0.010278419	-0.0034984252	0.019621603	0.114945285	5.609999	8.0427	Sitting_Read
15:45:36.104	0.10774237	5.437398	7.7047763	-0.010278419	-0.0034984252	0.019621603	0.114945285	5.609999	8.0427	Sitting_Read
15:45:36.125	0.10774237	5.437398	7.7047763	-0.010278419	-0.0034984252	0.019621603	0.114945285	5.609999	8.0427	Sitting_Read
15:45:36.147	0.10774237	5.437398	7.7047763	-0.010278419	-0.0034984252	0.019621603	0.114945285	5.609999	8.0427	Sitting_Read
15:45:36.171	0.10774237	5.437398	7.7047763	-0.010278419	-0.0034984252	0.019621603	0.114945285	5.609999	8.0427	Sitting_Read
15:45:36.193	0.10774237	5.437398	7.7047763	-0.010278419	-0.0034984252	0.019621603	0.114945285	5.609999	8.0427	Sitting_Read
15:45:36.214	0.10774237	5.437398	7.7047763	-0.010278419	-0.0034984252	0.019621603	0.114945285	5.609999	8.0427	Sitting_Read
15:45:36.236	0.10774237	5.437398	7.7047763	-0.010278419	-0.0034984252	0.019621603	0.114945285	5.609999	8.0427	Sitting_Read
15:45:36.256	0.08619389	5.4685235	7.8987126	-0.06708889	0.017270992	0.005571702	0.13847572	5.6125684	8.040536	Sitting_Read
15:45:36.278	0.08619389	5.4685235	7.8987126	-0.06708889	0.017270992	0.005571702	0.13847572	5.6125684	8.040536	Sitting_Read
15:45:36.298	0.08619389	5.4685235	7.8987126	-0.06708889	0.017270992	0.005571702	0.13847572	5.6125684	8.040536	Sitting_Read
15:45:36.318	0.08619389	5.4685235	7.8987126	-0.06708889	0.017270992	0.005571702	0.13847572	5.6125684	8.040536	Sitting_Read
15:45:36.339	0.08619389	5.4685235	7.8987126	-0.06708889	0.017270992	0.005571702	0.13847572	5.6125684	8.040536	Sitting_Read
15:45:36.360	0.08619389	5.4685235	7.8987126	-0.06708889	0.017270992	0.005571702	0.13847572	5.6125684	8.040536	Sitting_Read
15:45:36.383	0.08619389	5.4685235	7.8987126	-0.06708889	0.017270992	0.005571702	0.13847572	5.6125684	8.040536	Sitting_Read
15:45:36.405	0.08619389	5.4685235	7.8987126	-0.06708889	0.017270992	0.005571702	0.13847572	5.6125684	8.040536	Sitting_Read
15:45:36.426	0.08619389	5.420638	7.8292785	-0.01272188	-0.00288756	0.036114965	0.1473476	5.5902367	8.055923	Sitting_Read
15:45:36.447	0.08619389	5.420638	7.8292785	-0.01272188	-0.00288756	0.036114965	0.1473476	5.5902367	8.055923	Sitting_Read
15:45:36.469	0.08619389	5.420638	7.8292785	-0.01272188	-0.00288756	0.036114965	0.1473476	5.5902367	8.055923	Sitting_Read
15:45:36.491	0.08619389	5.420638	7.8292785	-0.01272188	-0.00288756	0.036114965	0.1473476	5.5902367	8.055923	Sitting_Read
15:45:36.512	0.08619389	5.420638	7.8292785	-0.01272188	-0.00288756	0.036114965	0.1473476	5.5902367	8.055923	Sitting_Read
15:45:36.534	0.08619389	5.420638	7.8292785	-0.01272188	-0.00288756	0.036114965	0.1473476	5.5902367	8.055923	Sitting_Read
15:45:36.556	0.08619389	5.420638	7.8292785	-0.01272188	-0.00288756	0.036114965	0.1473476	5.5902367	8.055923	Sitting_Read
15:45:36.577	0.08619389	5.420638	7.8292785	-0.01272188	-0.00288756	0.036114965	0.1473476	5.5902367	8.055923	Sitting_Read
15:45:36.598	0.08619389	5.420638	7.8292785	-0.01272188	-0.00288756	0.036114965	0.1473476	5.5902367	8.055923	Sitting_Read
15:45:36.620	0.12450229	5.4086666	7.7837873	-0.018830532	-0.008385347	0.027562851	0.15193938	5.586489	8.058437	Sitting_Read
15:45:36.642	0.12450229	5.4086666	7.7837873	-0.018830532	-0.008385347	0.027562851	0.15193938	5.586489	8.058437	Sitting_Read
15:45:36.662	0.12450229	5.4086666	7.7837873	-0.018830532	-0.008385347	0.027562851	0.15193938	5.586489	8.058437	Sitting_Read
15:45:36.683	0.12450229	5.4086666	7.7837873	-0.018830532	-0.008385347	0.027562851	0.15193938	5.586489	8.058437	Sitting_Read
15:45:36.704	0.12450229	5.4086666	7.7837873	-0.018830532	-0.008385347	0.027562851	0.15193938	5.586489	8.058437	Sitting_Read
15:45:36.725	0.12450229	5.4086666	7.7837873	-0.018830532	-0.008385347	0.027562851	0.15193938	5.586489	8.058437	Sitting_Read
15:45:36.747	0.12450229	5.4086666	7.7837873	-0.018830532	-0.008385347	0.027562851	0.15193938	5.586489	8.058437	Sitting_Read
15:45:36.768	0.12450229	5.4086666	7.7837873	-0.018830532	-0.008385347	0.027562851	0.15193938	5.586489	8.058437	Sitting_Read
15:45:36.790	0.11253092	5.4086666	7.8627987	-0.0176088	0.0007776315	0.021454198	0.15025778	5.586177	8.058686	Sitting_Read
15:45:36.812	0.11253092	5.4086666	7.8627987	-0.0176088	0.0007776315	0.021454198	0.15025778	5.586177	8.058686	Sitting_Read
15:45:36.833	0.11253092	5.4086666	7.8627987	-0.0176088	0.0007776315	0.021454198	0.15025778	5.586177	8.058686	Sitting_Read
15:45:36.854	0.11253092	5.4086666	7.8627987	-0.0176088	0.0007776315	0.021454198	0.15025778	5.586177	8.058686	Sitting_Read
15:45:36.875	0.11253092	5.4086666	7.8627987	-0.0176088	0.0007776315	0.021454198	0.15025778	5.586177	8.058686	Sitting_Read
15:45:36.897	0.11253092	5.4086666	7.8627987	-0.0176088	0.0007776315	0.021454198	0.15025778	5.586177	8.058686	Sitting_Read
15:45:36.918	0.11253092	5.4086666	7.8627987	-0.0176088	0.0007776315	0.021454198	0.15025778	5.586177	8.058686	Sitting_Read
15:45:36.939	0.11253092	5.4086666	7.8627987	-0.0176088	0.0007776315	0.021454198	0.15025778	5.586177	8.058686	Sitting_Read
15:45:36.960	0.11253092	5.4086666	7.8627987	-0.0176088	0.0007776315	0.021454198	0.15025778	5.586177	8.058686	Sitting_Read
15:45:36.981	0.102953814	5.4158497	7.901107	-0.021884859	0.0007776315	0.01106949	0.15242659	5.582358	8.061291	Sitting_Read
15:45:37.002	0.102953814	5.4158497	7.901107	-0.021884859	0.0007776315	0.01106949	0.15242659	5.582358	8.061291	Sitting_Read
15:45:37.023	0.102953814	5.4158497	7.901107	-0.021884859	0.0007776315	0.01106949	0.15242659	5.582358	8.061291	Sitting_Read
15:45:37.045	0.102953814	5.4158497	7.901107	-0.021884859	0.0007776315	0.01106949	0.15242659	5.582358	8.061291	Sitting_Read
15:45:37.067	0.102953814	5.4158497	7.901107	-0.021884859	0.0007776315	0.01106949	0.15242659	5.582358	8.061291	Sitting_Read
15:45:37.088	0.102953814	5.4158497	7.901107	-0.021884859	0.0007776315	0.01106949	0.15242659	5.582358	8.061291	Sitting_Read
15:45:37.111	0.102953814	5.4158497	7.901107	-0.021884859	0.0007776315	0.01106949	0.15242659	5.582358	8.061291	Sitting_Read
15:45:37.133	0.102953814	5.4158497	7.901107	-0.021884859	0.0007776315	0.01106949	0.15242659	5.582358	8.061291	Sitting_Read
15:45:37.155	0.12929083	5.4110613	7.7837873	0.006214943	-0.0016658296	0.01717814	0.1530431	5.578756	8.063772	Sitting_Read
15:45:37.176	0.12929083	5.4110613	7.7837873	0.006214943	-0.0016658296	0.01717814	0.1530431	5.578756	8.063772	Sitting_Read
15:45:37.198	0.12929083	5.4110613	7.7837873	0.006214943	-0.0016658296	0.01717814	0.1530431	5.578756	8.063772	Sitting_Read
15:45:37.220	0.12929083	5.4110613	7.7837873	0.006214943	-0.0016658296	0.01717814	0.1530431	5.578756	8.063772	Sitting_Read
15:45:37.241	0.12929083	5.4110613	7.7837873	0.006214943	-0.0016658296	0.01717814	0.1530431	5.578756	8.063772	Sitting_Read
15:45:37.263	0.12929083	5.4110613	7.7837873	0.006214943	-0.0016658296	0.01717814	0.1530431	5.578756	8.063772	Sitting_Read
15:45:37.284	0.12929083	5.4110613	7.7837873	0.006214943	-0.0016658296	0.01717814	0.1530431	5.578756	8.063772	Sitting_Read
15:45:37.305	0.12929083	5.4110613	7.7837873	0.006214943	-0.0016658296	0.01717814	0.1530431	5.578756	8.063772	Sitting_Read
15:45:37.326	0.090982445	5.4134555	7.860404	-0.0047806315	0.0013884967	0.01351295	0.15237156	5.57779	8.064453	Sitting_Read
15:45:37.347	0.090982445	5.4134555	7.860404	-0.0047806315	0.0013884967	0.01351295	0.15237156	5.57779	8.064453	Sitting_Read
15:45:37.369	0.090982445	5.4134555	7.860404	-0.0047806315	0.0013884967	0.01351295	0.15237156	5.57779	8.064453	Sitting_Read
15:45:37.389	0.090982445	5.4134555	7.860404	-0.0047806315	0.0013884967	0.01351295	0.15237156	5.57779	8.064453	Sitting_Read
15:45:37.411	0.090982445	5.4134555	7.860404	-0.0047806315	0.0013884967	0.01351295	0.15237156	5.57779	8.064453	Sitting_Read
15:45:37.431	0.090982445	5.4134555	7.860404	-0.0047806315	0.0013884967	0.01351295	0.15237156	5.57779	8.064453	Sitting_Read
15:45:37.454	0.090982445	5.4134555	7.860404	-0.0047806315	0.0013884967	0.01351295	0.15237156	5.57779	8.064453	Sitting_Read
15:45:37.475	0.090982445	5.4134555	7.860404	-0.0047806315	0.0013884967	0.01351295	0.15237156	5.57779	8.064453	Sitting_Read
15:45:37.498	0.090982445	5.4134555	7.860404	-0.0047806315	0.0013884967	0.01351295	0.15237156	5.57779	8.064453	Sitting_Read
15:45:37.518	0.11253092	5.4326096	7.8340673	0.0104910005	-0.00044409905	0.01229122	0.15187976	5.5767026	8.065214	Sitting_Read
15:45:37.540	0.11253092	5.4326096	7.8340673	0.0104910005	-0.00044409905	0.01229122	0.15187976	5.5767026	8.065214	Sitting_Read
15:45:37.562	0.11253092	5.4326096	7.8340673	0.0104910005	-0.00044409905	0.01229122	0.15187976	5.5767026	8.065214	Sitting_Read
15:45:37.584	0.11253092	5.4326096	7.8340673	0.0104910005	-0.00044409905	0.01229122	0.15187976	5.5767026	8.065214	Sitting_Read
15:45:37.606	0.11253092	5.4326096	7.8340673	0.0104910005	-0.00044409905	0.01229122	0.15187976	5.5767026	8.065214	Sitting_Read
15:45:37.628	0.11253092	5.4326096	7.8340673	0.0104910005	-0.00044409905	0.01229122	0.15187976	5.5767026	8.065214	Sitting_Read
15:45:37.649	0.11253092	5.4326096	7.8340673	0.0104910005	-0.00044409905	0.01229122	0.15187976	5.5767026	8.065214	Sitting_Read
15:45:37.670	0.11253092	5.4326096	7.8340673	0.0104910005	-0.00044409905	0.01229122	0.15187976	5.5767026	8.065214	Sitting_Read
15:45:37.691	0.083799616	5.39909	7.798153	0.014156191	0.002610227	0.0067934324	0.1492456	5.5755305	8.066073	Sitting_Read
15:45:37.713	0.083799616	5.39909	7.798153	0.014156191	0.002610227	0.0067934324	0.1492456	5.5755305	8.066073	Sitting_Read
15:45:37.734	0.083799616	5.39909	7.798153	0.014156191	0.002610227	0.0067934324	0.1492456	5.5755305	8.066073	Sitting_Read
15:45:37.756	0.083799616	5.39909	7.798153	0.014156191	0.002610227	0.0067934324	0.1492456	5.5755305	8.066073	Sitting_Read
15:45:37.777	0.083799616	5.39909	7.798153	0.014156191	0.002610227	0.0067934324	0.1492456	5.5755305	8.066073	Sitting_Read
15:45:37.798	0.083799616	5.39909	7.798153	0.014156191	0.002610227	0.0067934324	0.1492456	5.5755305	8.066073	Sitting_Read
15:45:37.820	0.083799616	5.39909	7.798153	0.014156191	0.002610227	0.0067934324	0.1492456	5.5755305	8.066073	Sitting_Read
15:45:37.841	0.083799616	5.39909	7.798153	0.014156191	0.002610227	0.0067934324	0.1492456	5.5755305	8.066073	Sitting_Read
15:45:37.862	0.083799616	5.39909	7.798153	0.014156191	0.002610227	0.0067934324	0.1492456	5.5755305	8.066073	Sitting_Read
15:45:37.884	0.08858817	5.401484	7.798153	-0.0017263051	0.0032210925	0.0025173756	0.15203378	5.5795226	8.063257	Sitting_Read
15:45:37.906	0.08858817	5.401484	7.798153	-0.0017263051	0.0032210925	0.0025173756	0.15203378	5.5795226	8.063257	Sitting_Read
15:45:37.928	0.08858817	5.401484	7.798153	-0.0017263051	0.0032210925	0.0025173756	0.15203378	5.5795226	8.063257	Sitting_Read
15:45:37.949	0.08858817	5.401484	7.798153	-0.0017263051	0.0032210925	0.0025173756	0.15203378	5.5795226	8.063257	Sitting_Read
15:45:37.971	0.08858817	5.401484	7.798153	-0.0017263051	0.0032210925	0.0025173756	0.15203378	5.5795226	8.063257	Sitting_Read
15:45:37.994	0.08858817	5.401484	7.798153	-0.0017263051	0.0032210925	0.0025173756	0.15203378	5.5795226	8.063257	Sitting_Read
15:45:38.014	0.08858817	5.401484	7.798153	-0.0017263051	0.0032210925	0.0025173756	0.15203378	5.5795226	8.063257	Sitting_Read
15:45:38.035	0.08858817	5.401484	7.798153	-0.0017263051	0.0032210925	0.0025173756	0.15203378	5.5795226	8.063257	Sitting_Read
15:45:38.057	0.11253092	5.446975	7.745479	0.014767056	-0.005331021	0.010458624	0.15303287	5.5780964	8.064229	Sitting_Read
15:45:38.078	0.11253092	5.446975	7.745479	0.014767056	-0.005331021	0.010458624	0.15303287	5.5780964	8.064229	Sitting_Read
15:45:38.100	0.11253092	5.446975	7.745479	0.014767056	-0.005331021	0.010458624	0.15303287	5.5780964	8.064229	Sitting_Read
15:45:38.121	0.11253092	5.446975	7.745479	0.014767056	-0.005331021	0.010458624	0.15303287	5.5780964	8.064229	Sitting_Read
15:45:38.143	0.11253092	5.446975	7.745479	0.014767056	-0.005331021	0.010458624	0.15303287	5.5780964	8.064229	Sitting_Read
15:45:38.164	0.11253092	5.446975	7.745479	0.014767056	-0.005331021	0.010458624	0.15303287	5.5780964	8.064229	Sitting_Read
15:45:38.185	0.11253092	5.446975	7.745479	0.014767056	-0.005331021	0.010458624	0.15303287	5.5780964	8.064229	Sitting_Read
15:45:38.206	0.11253092	5.446975	7.745479	0.014767056	-0.005331021	0.010458624	0.15303287	5.5780964	8.064229	Sitting_Read
15:45:38.228	0.08619389	5.418244	7.843644	0.003771482	0.00016676621	0.01106949	0.15181787	5.579012	8.063618	Sitting_Read
15:45:38.249	0.08619389	5.418244	7.843644	0.003771482	0.00016676621	0.01106949	0.15181787	5.579012	8.063618	Sitting_Read
15:45:38.270	0.08619389	5.418244	7.843644	0.003771482	0.00016676621	0.01106949	0.15181787	5.579012	8.063618	Sitting_Read
15:45:38.291	0.08619389	5.418244	7.843644	0.003771482	0.00016676621	0.01106949	0.15181787	5.579012	8.063618	Sitting_Read
15:45:38.313	0.08619389	5.418244	7.843644	0.003771482	0.00016676621	0.01106949	0.15181787	5.579012	8.063618	Sitting_Read
15:45:38.334	0.08619389	5.418244	7.843644	0.003771482	0.00016676621	0.01106949	0.15181787	5.579012	8.063618	Sitting_Read
15:45:38.355	0.08619389	5.418244	7.843644	0.003771482	0.00016676621	0.01106949	0.15181787	5.579012	8.063618	Sitting_Read
15:45:38.377	0.08619389	5.418244	7.843644	0.003771482	0.00016676621	0.01106949	0.15181787	5.579012	8.063618	Sitting_Read
15:45:38.398	0.08619389	5.418244	7.843644	0.003771482	0.00016676621	0.01106949	0.15181787	5.579012	8.063618	Sitting_Read
15:45:38.419	0.11492519	5.420638	7.85801	0.0031606168	-0.0022766949	0.011680354	0.15274507	5.577819	8.064427	Sitting_Read
15:45:38.441	0.11492519	5.420638	7.85801	0.0031606168	-0.0022766949	0.011680354	0.15274507	5.577819	8.064427	Sitting_Read
15:45:38.462	0.11492519	5.420638	7.85801	0.0031606168	-0.0022766949	0.011680354	0.15274507	5.577819	8.064427	Sitting_Read
15:45:38.484	0.11492519	5.420638	7.85801	0.0031606168	-0.0022766949	0.011680354	0.15274507	5.577819	8.064427	Sitting_Read
15:45:38.505	0.11492519	5.420638	7.85801	0.0031606168	-0.0022766949	0.011680354	0.15274507	5.577819	8.064427	Sitting_Read
15:45:38.527	0.11492519	5.420638	7.85801	0.0031606168	-0.0022766949	0.011680354	0.15274507	5.577819	8.064427	Sitting_Read
15:45:38.548	0.11492519	5.420638	7.85801	0.0031606168	-0.0022766949	0.011680354	0.15274507	5.577819	8.064427	Sitting_Read
15:45:38.569	0.11492519	5.420638	7.85801	0.0031606168	-0.0022766949	0.011680354	0.15274507	5.577819	8.064427	Sitting_Read
15:45:38.590	0.11492519	5.3895125	7.800547	-0.00050457474	-0.00044409905	0.008015162	0.15749131	5.5742617	8.0667925	Sitting_Read
15:45:38.611	0.11492519	5.3895125	7.800547	-0.00050457474	-0.00044409905	0.008015162	0.15749131	5.5742617	8.0667925	Sitting_Read
15:45:38.633	0.11492519	5.3895125	7.800547	-0.00050457474	-0.00044409905	0.008015162	0.15749131	5.5742617	8.0667925	Sitting_Read
15:45:38.653	0.11492519	5.3895125	7.800547	-0.00050457474	-0.00044409905	0.008015162	0.15749131	5.5742617	8.0667925	Sitting_Read
15:45:38.674	0.11492519	5.3895125	7.800547	-0.00050457474	-0.00044409905	0.008015162	0.15749131	5.5742617	8.0667925	Sitting_Read
15:45:38.695	0.11492519	5.3895125	7.800547	-0.00050457474	-0.00044409905	0.008015162	0.15749131	5.5742617	8.0667925	Sitting_Read
15:45:38.717	0.11492519	5.3895125	7.800547	-0.00050457474	-0.00044409905	0.008015162	0.15749131	5.5742617	8.0667925	Sitting_Read
15:45:38.740	0.11492519	5.3895125	7.800547	-0.00050457474	-0.00044409905	0.008015162	0.15749131	5.5742617	8.0667925	Sitting_Read
15:45:38.761	0.11492519	5.3895125	7.800547	-0.00050457474	-0.00044409905	0.008015162	0.15749131	5.5742617	8.0667925	Sitting_Read
15:45:38.784	0.16041641	5.38233	7.800547	0.0031606168	-0.0059418865	0.01106949	0.15722813	5.5743165	8.066762	Sitting_Read
15:45:38.805	0.16041641	5.38233	7.800547	0.0031606168	-0.0059418865	0.01106949	0.15722813	5.5743165	8.066762	Sitting_Read
15:45:38.826	0.16041641	5.38233	7.800547	0.0031606168	-0.0059418865	0.01106949	0.15722813	5.5743165	8.066762	Sitting_Read
15:45:38.848	0.16041641	5.38233	7.800547	0.0031606168	-0.0059418865	0.01106949	0.15722813	5.5743165	8.066762	Sitting_Read
15:45:38.868	0.16041641	5.38233	7.800547	0.0031606168	-0.0059418865	0.01106949	0.15722813	5.5743165	8.066762	Sitting_Read
15:45:38.889	0.16041641	5.38233	7.800547	0.0031606168	-0.0059418865	0.01106949	0.15722813	5.5743165	8.066762	Sitting_Read
15:45:38.911	0.16041641	5.38233	7.800547	0.0031606168	-0.0059418865	0.01106949	0.15722813	5.5743165	8.066762	Sitting_Read
15:45:38.931	0.16041641	5.38233	7.800547	0.0031606168	-0.0059418865	0.01106949	0.15722813	5.5743165	8.066762	Sitting_Read
15:45:38.953	0.14365649	5.3799353	7.7718163	0.004993213	-0.00044409905	0.0153455455	0.16143392	5.5692987	8.070143	Sitting_Read
15:45:38.974	0.14365649	5.3799353	7.7718163	0.004993213	-0.00044409905	0.0153455455	0.16143392	5.5692987	8.070143	Sitting_Read
15:45:38.995	0.14365649	5.3799353	7.7718163	0.004993213	-0.00044409905	0.0153455455	0.16143392	5.5692987	8.070143	Sitting_Read
15:45:39.017	0.14365649	5.3799353	7.7718163	0.004993213	-0.00044409905	0.0153455455	0.16143392	5.5692987	8.070143	Sitting_Read
15:45:39.038	0.14365649	5.3799353	7.7718163	0.004993213	-0.00044409905	0.0153455455	0.16143392	5.5692987	8.070143	Sitting_Read
15:45:39.060	0.14365649	5.3799353	7.7718163	0.004993213	-0.00044409905	0.0153455455	0.16143392	5.5692987	8.070143	Sitting_Read
15:45:39.093	0.14365649	5.3799353	7.7718163	0.004993213	-0.00044409905	0.0153455455	0.16143392	5.5692987	8.070143	Sitting_Read
15:45:39.127	0.12450229	5.3919067	7.7909703	0.014156191	-0.0059418865	0.01229122	0.16401216	5.573389	8.067265	Sitting_Read
15:45:39.160	0.12450229	5.3919067	7.7909703	0.014156191	-0.0059418865	0.01229122	0.16401216	5.573389	8.067265	Sitting_Read
15:45:39.194	0.12450229	5.3919067	7.7909703	0.014156191	-0.0059418865	0.01229122	0.16401216	5.573389	8.067265	Sitting_Read
15:45:39.227	0.12450229	5.3919067	7.7909703	0.014156191	-0.0059418865	0.01229122	0.16401216	5.573389	8.067265	Sitting_Read
15:45:39.261	0.12450229	5.3919067	7.7909703	0.014156191	-0.0059418865	0.01229122	0.16401216	5.573389	8.067265	Sitting_Read
15:45:39.294	0.12450229	5.3919067	7.7909703	0.014156191	-0.0059418865	0.01229122	0.16401216	5.573389	8.067265	Sitting_Read
15:45:39.316	0.14844504	5.4158497	7.8340673	0.004993213	0.00016676621	0.011680354	0.16766937	5.572909	8.067524	Sitting_Read
15:45:39.337	0.14844504	5.4158497	7.8340673	0.004993213	0.00016676621	0.011680354	0.16766937	5.572909	8.067524	Sitting_Read
15:45:39.358	0.14844504	5.4158497	7.8340673	0.004993213	0.00016676621	0.011680354	0.16766937	5.572909	8.067524	Sitting_Read
15:45:39.381	0.14844504	5.4158497	7.8340673	0.004993213	0.00016676621	0.011680354	0.16766937	5.572909	8.067524	Sitting_Read
15:45:39.401	0.14844504	5.4158497	7.8340673	0.004993213	0.00016676621	0.011680354	0.16766937	5.572909	8.067524	Sitting_Read
15:45:39.422	0.14844504	5.4158497	7.8340673	0.004993213	0.00016676621	0.011680354	0.16766937	5.572909	8.067524	Sitting_Read
15:45:39.443	0.14844504	5.4158497	7.8340673	0.004993213	0.00016676621	0.011680354	0.16766937	5.572909	8.067524	Sitting_Read
15:45:39.465	0.14844504	5.4158497	7.8340673	0.004993213	0.00016676621	0.011680354	0.16766937	5.572909	8.067524	Sitting_Read
15:45:39.486	0.18435916	5.384724	7.848433	0.018432247	-0.009607078	0.021454198	0.16615517	5.5719557	8.068213	Sitting_Read
15:45:39.507	0.18435916	5.384724	7.848433	0.018432247	-0.009607078	0.021454198	0.16615517	5.5719557	8.068213	Sitting_Read
15:45:39.530	0.18435916	5.384724	7.848433	0.018432247	-0.009607078	0.021454198	0.16615517	5.5719557	8.068213	Sitting_Read
15:45:39.551	0.18435916	5.384724	7.848433	0.018432247	-0.009607078	0.021454198	0.16615517	5.5719557	8.068213	Sitting_Read
15:45:39.573	0.18435916	5.384724	7.848433	0.018432247	-0.009607078	0.021454198	0.16615517	5.5719557	8.068213	Sitting_Read
15:45:39.597	0.18435916	5.384724	7.848433	0.018432247	-0.009607078	0.021454198	0.16615517	5.5719557	8.068213	Sitting_Read
15:45:39.619	0.18435916	5.384724	7.848433	0.018432247	-0.009607078	0.021454198	0.16615517	5.5719557	8.068213	Sitting_Read
15:45:39.640	0.18435916	5.384724	7.848433	0.018432247	-0.009607078	0.021454198	0.16615517	5.5719557	8.068213	Sitting_Read
15:45:39.664	0.18435916	5.384724	7.848433	0.018432247	-0.009607078	0.021454198	0.16615517	5.5719557	8.068213	Sitting_Read
15:45:39.687	0.09577099	5.3871183	7.781393	0.0007171558	0.002610227	0.004960837	0.1642421	5.575997	8.065459	Sitting_Read
15:45:39.708	0.09577099	5.3871183	7.781393	0.0007171558	0.002610227	0.004960837	0.1642421	5.575997	8.065459	Sitting_Read
15:45:39.731	0.09577099	5.3871183	7.781393	0.0007171558	0.002610227	0.004960837	0.1642421	5.575997	8.065459	Sitting_Read
15:45:39.752	0.09577099	5.3871183	7.781393	0.0007171558	0.002610227	0.004960837	0.1642421	5.575997	8.065459	Sitting_Read
15:45:39.773	0.09577099	5.3871183	7.781393	0.0007171558	0.002610227	0.004960837	0.1642421	5.575997	8.065459	Sitting_Read
15:45:39.797	0.09577099	5.3871183	7.781393	0.0007171558	0.002610227	0.004960837	0.1642421	5.575997	8.065459	Sitting_Read
15:45:39.818	0.09577099	5.3871183	7.781393	0.0007171558	0.002610227	0.004960837	0.1642421	5.575997	8.065459	Sitting_Read
15:45:39.839	0.09577099	5.3871183	7.781393	0.0007171558	0.002610227	0.004960837	0.1642421	5.575997	8.065459	Sitting_Read
15:45:39.860	0.10774237	5.4230323	7.865193	-0.0017263051	0.0062754187	0.0031282408	0.16496815	5.5729065	8.06758	Sitting_Read
15:45:39.882	0.10774237	5.4230323	7.865193	-0.0017263051	0.0062754187	0.0031282408	0.16496815	5.5729065	8.06758	Sitting_Read
15:45:39.903	0.10774237	5.4230323	7.865193	-0.0017263051	0.0062754187	0.0031282408	0.16496815	5.5729065	8.06758	Sitting_Read
15:45:39.924	0.10774237	5.4230323	7.865193	-0.0017263051	0.0062754187	0.0031282408	0.16496815	5.5729065	8.06758	Sitting_Read
15:45:39.946	0.10774237	5.4230323	7.865193	-0.0017263051	0.0062754187	0.0031282408	0.16496815	5.5729065	8.06758	Sitting_Read
15:45:39.968	0.10774237	5.4230323	7.865193	-0.0017263051	0.0062754187	0.0031282408	0.16496815	5.5729065	8.06758	Sitting_Read
15:45:39.989	0.10774237	5.4230323	7.865193	-0.0017263051	0.0062754187	0.0031282408	0.16496815	5.5729065	8.06758	Sitting_Read
15:45:40.011	0.10774237	5.4230323	7.865193	-0.0017263051	0.0062754187	0.0031282408	0.16496815	5.5729065	8.06758	Sitting_Read
15:45:40.033	0.15562786	5.4254265	7.759845	0.0007171558	0.0007776315	0.012902086	0.16284063	5.5778427	8.064211	Sitting_Read
15:45:40.054	0.15562786	5.4254265	7.759845	0.0007171558	0.0007776315	0.012902086	0.16284063	5.5778427	8.064211	Sitting_Read
15:45:40.075	0.15562786	5.4254265	7.759845	0.0007171558	0.0007776315	0.012902086	0.16284063	5.5778427	8.064211	Sitting_Read
15:45:40.098	0.15562786	5.4254265	7.759845	0.0007171558	0.0007776315	0.012902086	0.16284063	5.5778427	8.064211	Sitting_Read
15:45:40.119	0.15562786	5.4254265	7.759845	0.0007171558	0.0007776315	0.012902086	0.16284063	5.5778427	8.064211	Sitting_Read
15:45:40.141	0.15562786	5.4254265	7.759845	0.0007171558	0.0007776315	0.012902086	0.16284063	5.5778427	8.064211	Sitting_Read
15:45:40.163	0.15562786	5.4254265	7.759845	0.0007171558	0.0007776315	0.012902086	0.16284063	5.5778427	8.064211	Sitting_Read
15:45:40.184	0.15562786	5.4254265	7.759845	0.0007171558	0.0007776315	0.012902086	0.16284063	5.5778427	8.064211	Sitting_Read
15:45:40.205	0.11253092	5.4086666	7.781393	0.008047539	-0.00288756	0.005571702	0.16209632	5.5774016	8.06453	Sitting_Read
15:45:40.226	0.11253092	5.4086666	7.781393	0.008047539	-0.00288756	0.005571702	0.16209632	5.5774016	8.06453	Sitting_Read
15:45:40.247	0.11253092	5.4086666	7.781393	0.008047539	-0.00288756	0.005571702	0.16209632	5.5774016	8.06453	Sitting_Read
15:45:40.268	0.11253092	5.4086666	7.781393	0.008047539	-0.00288756	0.005571702	0.16209632	5.5774016	8.06453	Sitting_Read
15:45:40.289	0.11253092	5.4086666	7.781393	0.008047539	-0.00288756	0.005571702	0.16209632	5.5774016	8.06453	Sitting_Read
15:45:40.311	0.11253092	5.4086666	7.781393	0.008047539	-0.00288756	0.005571702	0.16209632	5.5774016	8.06453	Sitting_Read
15:45:40.332	0.11253092	5.4086666	7.781393	0.008047539	-0.00288756	0.005571702	0.16209632	5.5774016	8.06453	Sitting_Read
15:45:40.354	0.11253092	5.4086666	7.781393	0.008047539	-0.00288756	0.005571702	0.16209632	5.5774016	8.06453	Sitting_Read
15:45:40.375	0.11253092	5.4086666	7.781393	0.008047539	-0.00288756	0.005571702	0.16209632	5.5774016	8.06453	Sitting_Read
15:45:40.396	0.14844504	5.4254265	7.755056	0.0019388862	-0.0022766949	0.01106949	0.15871654	5.579472	8.063165	Sitting_Read
15:45:40.417	0.14844504	5.4254265	7.755056	0.0019388862	-0.0022766949	0.01106949	0.15871654	5.579472	8.063165	Sitting_Read
15:45:40.439	0.14844504	5.4254265	7.755056	0.0019388862	-0.0022766949	0.01106949	0.15871654	5.579472	8.063165	Sitting_Read
15:45:40.460	0.14844504	5.4254265	7.755056	0.0019388862	-0.0022766949	0.01106949	0.15871654	5.579472	8.063165	Sitting_Read
15:45:40.481	0.14844504	5.4254265	7.755056	0.0019388862	-0.0022766949	0.01106949	0.15871654	5.579472	8.063165	Sitting_Read
15:45:40.503	0.14844504	5.4254265	7.755056	0.0019388862	-0.0022766949	0.01106949	0.15871654	5.579472	8.063165	Sitting_Read
15:45:40.524	0.14844504	5.4254265	7.755056	0.0019388862	-0.0022766949	0.01106949	0.15871654	5.579472	8.063165	Sitting_Read
15:45:40.546	0.14844504	5.4254265	7.755056	0.0019388862	-0.0022766949	0.01106949	0.15871654	5.579472	8.063165	Sitting_Read
15:45:40.566	0.14365649	5.427821	7.7670274	-0.0017263051	-0.00288756	0.012902086	0.15653767	5.5813055	8.061937	Sitting_Read
15:45:40.587	0.14365649	5.427821	7.7670274	-0.0017263051	-0.00288756	0.012902086	0.15653767	5.5813055	8.061937	Sitting_Read
15:45:40.609	0.14365649	5.427821	7.7670274	-0.0017263051	-0.00288756	0.012902086	0.15653767	5.5813055	8.061937	Sitting_Read
15:45:40.629	0.14365649	5.427821	7.7670274	-0.0017263051	-0.00288756	0.012902086	0.15653767	5.5813055	8.061937	Sitting_Read
15:45:40.651	0.14365649	5.427821	7.7670274	-0.0017263051	-0.00288756	0.012902086	0.15653767	5.5813055	8.061937	Sitting_Read
15:45:40.671	0.14365649	5.427821	7.7670274	-0.0017263051	-0.00288756	0.012902086	0.15653767	5.5813055	8.061937	Sitting_Read
15:45:40.692	0.14365649	5.427821	7.7670274	-0.0017263051	-0.00288756	0.012902086	0.15653767	5.5813055	8.061937	Sitting_Read
15:45:40.714	0.14365649	5.427821	7.7670274	-0.0017263051	-0.00288756	0.012902086	0.15653767	5.5813055	8.061937	Sitting_Read
15:45:40.734	0.14365649	5.427821	7.7670274	-0.0017263051	-0.00288756	0.012902086	0.15653767	5.5813055	8.061937	Sitting_Read
15:45:40.756	0.08619389	5.401484	7.877164	-0.011500149	0.0013884967	0.007404298	0.15734679	5.580461	8.0625105	Sitting_Read
15:45:40.778	0.08619389	5.401484	7.877164	-0.011500149	0.0013884967	0.007404298	0.15734679	5.580461	8.0625105	Sitting_Read
15:45:40.799	0.08619389	5.401484	7.877164	-0.011500149	0.0013884967	0.007404298	0.15734679	5.580461	8.0625105	Sitting_Read
15:45:40.820	0.08619389	5.401484	7.877164	-0.011500149	0.0013884967	0.007404298	0.15734679	5.580461	8.0625105	Sitting_Read
15:45:40.841	0.08619389	5.401484	7.877164	-0.011500149	0.0013884967	0.007404298	0.15734679	5.580461	8.0625105	Sitting_Read
15:45:40.863	0.08619389	5.401484	7.877164	-0.011500149	0.0013884967	0.007404298	0.15734679	5.580461	8.0625105	Sitting_Read
15:45:40.884	0.08619389	5.401484	7.877164	-0.011500149	0.0013884967	0.007404298	0.15734679	5.580461	8.0625105	Sitting_Read
15:45:40.905	0.08619389	5.401484	7.877164	-0.011500149	0.0013884967	0.007404298	0.15734679	5.580461	8.0625105	Sitting_Read
15:45:40.926	0.12929083	5.420638	7.8125186	-0.0047806315	0.001999362	0.0019065104	0.15739195	5.5810175	8.062121	Sitting_Read
15:45:40.947	0.12929083	5.420638	7.8125186	-0.0047806315	0.001999362	0.0019065104	0.15739195	5.5810175	8.062121	Sitting_Read
15:45:40.969	0.12929083	5.420638	7.8125186	-0.0047806315	0.001999362	0.0019065104	0.15739195	5.5810175	8.062121	Sitting_Read
15:45:40.990	0.12929083	5.420638	7.8125186	-0.0047806315	0.001999362	0.0019065104	0.15739195	5.5810175	8.062121	Sitting_Read
15:45:41.012	0.12929083	5.420638	7.8125186	-0.0047806315	0.001999362	0.0019065104	0.15739195	5.5810175	8.062121	Sitting_Read
15:45:41.034	0.12929083	5.420638	7.8125186	-0.0047806315	0.001999362	0.0019065104	0.15739195	5.5810175	8.062121	Sitting_Read
15:45:41.056	0.12929083	5.420638	7.8125186	-0.0047806315	0.001999362	0.0019065104	0.15739195	5.5810175	8.062121	Sitting_Read
15:45:41.077	0.12929083	5.420638	7.8125186	-0.0047806315	0.001999362	0.0019065104	0.15739195	5.5810175	8.062121	Sitting_Read
15:45:41.098	0.12929083	5.420638	7.8125186	-0.0047806315	0.001999362	0.0019065104	0.15739195	5.5810175	8.062121	Sitting_Read
15:45:41.119	0.117319465	5.4086666	7.7861814	-0.0017263051	-0.00044409905	0.008626028	0.15625308	5.5792418	8.063375	Sitting_Read
15:45:41.141	0.117319465	5.4086666	7.7861814	-0.0017263051	-0.00044409905	0.008626028	0.15625308	5.5792418	8.063375	Sitting_Read
15:45:41.162	0.117319465	5.4086666	7.7861814	-0.0017263051	-0.00044409905	0.008626028	0.15625308	5.5792418	8.063375	Sitting_Read
15:45:41.183	0.117319465	5.4086666	7.7861814	-0.0017263051	-0.00044409905	0.008626028	0.15625308	5.5792418	8.063375	Sitting_Read
15:45:41.204	0.117319465	5.4086666	7.7861814	-0.0017263051	-0.00044409905	0.008626028	0.15625308	5.5792418	8.063375	Sitting_Read
15:45:41.225	0.117319465	5.4086666	7.7861814	-0.0017263051	-0.00044409905	0.008626028	0.15625308	5.5792418	8.063375	Sitting_Read
15:45:41.247	0.117319465	5.4086666	7.7861814	-0.0017263051	-0.00044409905	0.008626028	0.15625308	5.5792418	8.063375	Sitting_Read
15:45:41.271	0.117319465	5.4086666	7.7861814	-0.0017263051	-0.00044409905	0.008626028	0.15625308	5.5792418	8.063375	Sitting_Read
15:45:41.293	0.057462595	5.418244	7.8532214	-0.0029480357	-0.0022766949	0.015956411	0.15541115	5.5794773	8.063227	Sitting_Read
15:45:41.314	0.057462595	5.418244	7.8532214	-0.0029480357	-0.0022766949	0.015956411	0.15541115	5.5794773	8.063227	Sitting_Read
15:45:41.337	0.057462595	5.418244	7.8532214	-0.0029480357	-0.0022766949	0.015956411	0.15541115	5.5794773	8.063227	Sitting_Read
15:45:41.358	0.057462595	5.418244	7.8532214	-0.0029480357	-0.0022766949	0.015956411	0.15541115	5.5794773	8.063227	Sitting_Read
15:45:41.380	0.057462595	5.418244	7.8532214	-0.0029480357	-0.0022766949	0.015956411	0.15541115	5.5794773	8.063227	Sitting_Read
15:45:41.404	0.057462595	5.418244	7.8532214	-0.0029480357	-0.0022766949	0.015956411	0.15541115	5.5794773	8.063227	Sitting_Read
15:45:41.425	0.057462595	5.418244	7.8532214	-0.0029480357	-0.0022766949	0.015956411	0.15541115	5.5794773	8.063227	Sitting_Read
15:45:41.446	0.057462595	5.418244	7.8532214	-0.0029480357	-0.0022766949	0.015956411	0.15541115	5.5794773	8.063227	Sitting_Read
15:45:41.467	0.105348095	5.4350038	7.8891354	-0.0072240923	-0.0047201556	0.0031282408	0.16152686	5.5904994	8.055469	Sitting_Read
15:45:41.489	0.105348095	5.4350038	7.8891354	-0.0072240923	-0.0047201556	0.0031282408	0.16152686	5.5904994	8.055469	Sitting_Read
15:45:41.510	0.105348095	5.4350038	7.8891354	-0.0072240923	-0.0047201556	0.0031282408	0.16152686	5.5904994	8.055469	Sitting_Read
15:45:41.531	0.105348095	5.4350038	7.8891354	-0.0072240923	-0.0047201556	0.0031282408	0.16152686	5.5904994	8.055469	Sitting_Read
15:45:41.554	0.105348095	5.4350038	7.8891354	-0.0072240923	-0.0047201556	0.0031282408	0.16152686	5.5904994	8.055469	Sitting_Read
15:45:41.575	0.105348095	5.4350038	7.8891354	-0.0072240923	-0.0047201556	0.0031282408	0.16152686	5.5904994	8.055469	Sitting_Read
15:45:41.598	0.105348095	5.4350038	7.8891354	-0.0072240923	-0.0047201556	0.0031282408	0.16152686	5.5904994	8.055469	Sitting_Read
15:45:41.621	0.105348095	5.4350038	7.8891354	-0.0072240923	-0.0047201556	0.0031282408	0.16152686	5.5904994	8.055469	Sitting_Read
15:45:41.642	0.105348095	5.4350038	7.8891354	-0.0072240923	-0.0047201556	0.0031282408	0.16152686	5.5904994	8.055469	Sitting_Read
15:45:41.665	0.11971374	5.4517636	7.82449	-0.0023371703	-0.0047201556	0.005571702	0.16346923	5.589645	8.056023	Sitting_Read
15:45:41.685	0.11971374	5.4517636	7.82449	-0.0023371703	-0.0047201556	0.005571702	0.16346923	5.589645	8.056023	Sitting_Read
15:45:41.706	0.11971374	5.4517636	7.82449	-0.0023371703	-0.0047201556	0.005571702	0.16346923	5.589645	8.056023	Sitting_Read
15:45:41.727	0.11971374	5.4517636	7.82449	-0.0023371703	-0.0047201556	0.005571702	0.16346923	5.589645	8.056023	Sitting_Read
15:45:41.749	0.11971374	5.4517636	7.82449	-0.0023371703	-0.0047201556	0.005571702	0.16346923	5.589645	8.056023	Sitting_Read
15:45:41.772	0.11971374	5.4517636	7.82449	-0.0023371703	-0.0047201556	0.005571702	0.16346923	5.589645	8.056023	Sitting_Read
15:45:41.793	0.11971374	5.4517636	7.82449	-0.0023371703	-0.0047201556	0.005571702	0.16346923	5.589645	8.056023	Sitting_Read
15:45:41.815	0.11971374	5.4517636	7.82449	-0.0023371703	-0.0047201556	0.005571702	0.16346923	5.589645	8.056023	Sitting_Read
15:45:41.836	0.12689656	5.4302154	7.7526617	0.022708306	-0.025489574	0.01717814	0.16729017	5.5991335	8.049353	Sitting_Read
15:45:41.860	0.12689656	5.4302154	7.7526617	0.022708306	-0.025489574	0.01717814	0.16729017	5.5991335	8.049353	Sitting_Read
15:45:41.883	0.12689656	5.4302154	7.7526617	0.022708306	-0.025489574	0.01717814	0.16729017	5.5991335	8.049353	Sitting_Read
15:45:41.904	0.12689656	5.4302154	7.7526617	0.022708306	-0.025489574	0.01717814	0.16729017	5.5991335	8.049353	Sitting_Read
15:45:41.924	0.12689656	5.4302154	7.7526617	0.022708306	-0.025489574	0.01717814	0.16729017	5.5991335	8.049353	Sitting_Read
15:45:41.945	0.12689656	5.4302154	7.7526617	0.022708306	-0.025489574	0.01717814	0.16729017	5.5991335	8.049353	Sitting_Read
15:45:41.966	0.12689656	5.4302154	7.7526617	0.022708306	-0.025489574	0.01717814	0.16729017	5.5991335	8.049353	Sitting_Read
15:45:41.987	0.12689656	5.4302154	7.7526617	0.022708306	-0.025489574	0.01717814	0.16729017	5.5991335	8.049353	Sitting_Read
15:45:42.009	0.10055954	5.482889	7.82449	-0.0023371703	0.0038319575	0.006182567	0.1701742	5.612942	8.03967	Sitting_Read
15:45:42.030	0.10055954	5.482889	7.82449	-0.0023371703	0.0038319575	0.006182567	0.1701742	5.612942	8.03967	Sitting_Read
15:45:42.052	0.10055954	5.482889	7.82449	-0.0023371703	0.0038319575	0.006182567	0.1701742	5.612942	8.03967	Sitting_Read
15:45:42.074	0.10055954	5.482889	7.82449	-0.0023371703	0.0038319575	0.006182567	0.1701742	5.612942	8.03967	Sitting_Read
15:45:42.096	0.10055954	5.482889	7.82449	-0.0023371703	0.0038319575	0.006182567	0.1701742	5.612942	8.03967	Sitting_Read
15:45:42.116	0.10055954	5.482889	7.82449	-0.0023371703	0.0038319575	0.006182567	0.1701742	5.612942	8.03967	Sitting_Read
15:45:42.138	0.10055954	5.482889	7.82449	-0.0023371703	0.0038319575	0.006182567	0.1701742	5.612942	8.03967	Sitting_Read
15:45:42.159	0.10055954	5.482889	7.82449	-0.0023371703	0.0038319575	0.006182567	0.1701742	5.612942	8.03967	Sitting_Read
15:45:42.180	0.10055954	5.482889	7.82449	-0.0023371703	0.0038319575	0.006182567	0.1701742	5.612942	8.03967	Sitting_Read
15:45:42.201	0.13647367	5.4757066	7.759845	-0.008445823	0.0056645535	0.0019065104	0.16676374	5.6185308	8.035835	Sitting_Read
15:45:42.224	0.13647367	5.4757066	7.759845	-0.008445823	0.0056645535	0.0019065104	0.16676374	5.6185308	8.035835	Sitting_Read
15:45:42.246	0.13647367	5.4757066	7.759845	-0.008445823	0.0056645535	0.0019065104	0.16676374	5.6185308	8.035835	Sitting_Read
15:45:42.267	0.13647367	5.4757066	7.759845	-0.008445823	0.0056645535	0.0019065104	0.16676374	5.6185308	8.035835	Sitting_Read
15:45:42.288	0.13647367	5.4757066	7.759845	-0.008445823	0.0056645535	0.0019065104	0.16676374	5.6185308	8.035835	Sitting_Read
15:45:42.314	0.13647367	5.4757066	7.759845	-0.008445823	0.0056645535	0.0019065104	0.16676374	5.6185308	8.035835	Sitting_Read
15:45:42.340	0.13647367	5.4757066	7.759845	-0.008445823	0.0056645535	0.0019065104	0.16676374	5.6185308	8.035835	Sitting_Read
15:45:42.373	0.15562786	5.4948606	7.7574506	0.011712731	-0.0059418865	0.007404298	0.16461751	5.6228886	8.032829	Sitting_Read
15:45:42.407	0.15562786	5.4948606	7.7574506	0.011712731	-0.0059418865	0.007404298	0.16461751	5.6228886	8.032829	Sitting_Read
15:45:42.441	0.15562786	5.4948606	7.7574506	0.011712731	-0.0059418865	0.007404298	0.16461751	5.6228886	8.032829	Sitting_Read
15:45:42.474	0.15562786	5.4948606	7.7574506	0.011712731	-0.0059418865	0.007404298	0.16461751	5.6228886	8.032829	Sitting_Read
15:45:42.494	0.15562786	5.4948606	7.7574506	0.011712731	-0.0059418865	0.007404298	0.16461751	5.6228886	8.032829	Sitting_Read
15:45:42.524	0.15562786	5.4948606	7.7574506	0.011712731	-0.0059418865	0.007404298	0.16461751	5.6228886	8.032829	Sitting_Read
15:45:42.545	0.083799616	5.4709177	7.9322324	0.019653978	-0.0016658296	0.0031282408	0.16055962	5.6254725	8.031104	Sitting_Read
15:45:42.566	0.083799616	5.4709177	7.9322324	0.019653978	-0.0016658296	0.0031282408	0.16055962	5.6254725	8.031104	Sitting_Read
15:45:42.588	0.083799616	5.4709177	7.9322324	0.019653978	-0.0016658296	0.0031282408	0.16055962	5.6254725	8.031104	Sitting_Read
15:45:42.609	0.083799616	5.4709177	7.9322324	0.019653978	-0.0016658296	0.0031282408	0.16055962	5.6254725	8.031104	Sitting_Read
15:45:42.629	0.083799616	5.4709177	7.9322324	0.019653978	-0.0016658296	0.0031282408	0.16055962	5.6254725	8.031104	Sitting_Read
15:45:42.651	0.083799616	5.4709177	7.9322324	0.019653978	-0.0016658296	0.0031282408	0.16055962	5.6254725	8.031104	Sitting_Read
15:45:42.672	0.083799616	5.4709177	7.9322324	0.019653978	-0.0016658296	0.0031282408	0.16055962	5.6254725	8.031104	Sitting_Read
15:45:42.693	0.083799616	5.4709177	7.9322324	0.019653978	-0.0016658296	0.0031282408	0.16055962	5.6254725	8.031104	Sitting_Read
15:45:42.714	0.083799616	5.4709177	7.9322324	0.019653978	-0.0016658296	0.0031282408	0.16055962	5.6254725	8.031104	Sitting_Read
15:45:42.735	0.08858817	5.497255	7.8173075	-0.009056688	-0.0016658296	0.007404298	0.1657642	5.6316886	8.026641	Sitting_Read
15:45:42.756	0.08858817	5.497255	7.8173075	-0.009056688	-0.0016658296	0.007404298	0.1657642	5.6316886	8.026641	Sitting_Read
15:45:42.777	0.08858817	5.497255	7.8173075	-0.009056688	-0.0016658296	0.007404298	0.1657642	5.6316886	8.026641	Sitting_Read
15:45:42.798	0.08858817	5.497255	7.8173075	-0.009056688	-0.0016658296	0.007404298	0.1657642	5.6316886	8.026641	Sitting_Read
15:45:42.820	0.08858817	5.497255	7.8173075	-0.009056688	-0.0016658296	0.007404298	0.1657642	5.6316886	8.026641	Sitting_Read
15:45:42.843	0.08858817	5.497255	7.8173075	-0.009056688	-0.0016658296	0.007404298	0.1657642	5.6316886	8.026641	Sitting_Read
15:45:42.866	0.08858817	5.497255	7.8173075	-0.009056688	-0.0016658296	0.007404298	0.1657642	5.6316886	8.026641	Sitting_Read
15:45:42.889	0.08858817	5.497255	7.8173075	-0.009056688	-0.0016658296	0.007404298	0.1657642	5.6316886	8.026641	Sitting_Read
15:45:42.912	0.15802214	5.442187	7.7933645	-0.0017263051	-0.00288756	0.010458624	0.16867475	5.6266384	8.030122	Sitting_Read
15:45:42.935	0.15802214	5.442187	7.7933645	-0.0017263051	-0.00288756	0.010458624	0.16867475	5.6266384	8.030122	Sitting_Read
15:45:42.958	0.15802214	5.442187	7.7933645	-0.0017263051	-0.00288756	0.010458624	0.16867475	5.6266384	8.030122	Sitting_Read
15:45:42.982	0.15802214	5.442187	7.7933645	-0.0017263051	-0.00288756	0.010458624	0.16867475	5.6266384	8.030122	Sitting_Read
15:45:43.005	0.15802214	5.442187	7.7933645	-0.0017263051	-0.00288756	0.010458624	0.16867475	5.6266384	8.030122	Sitting_Read
15:45:43.028	0.15802214	5.442187	7.7933645	-0.0017263051	-0.00288756	0.010458624	0.16867475	5.6266384	8.030122	Sitting_Read
15:45:43.062	0.15802214	5.442187	7.7933645	-0.0017263051	-0.00288756	0.010458624	0.16867475	5.6266384	8.030122	Sitting_Read
15:45:43.096	0.1340794	5.478101	7.843644	-0.013332745	-0.0041092904	0.0067934324	0.16996165	5.620042	8.03471	Sitting_Read
15:45:43.129	0.1340794	5.478101	7.843644	-0.013332745	-0.0041092904	0.0067934324	0.16996165	5.620042	8.03471	Sitting_Read
15:45:43.163	0.1340794	5.478101	7.843644	-0.013332745	-0.0041092904	0.0067934324	0.16996165	5.620042	8.03471	Sitting_Read
15:45:43.195	0.1340794	5.478101	7.843644	-0.013332745	-0.0041092904	0.0067934324	0.16996165	5.620042	8.03471	Sitting_Read
15:45:43.228	0.1340794	5.478101	7.843644	-0.013332745	-0.0041092904	0.0067934324	0.16996165	5.620042	8.03471	Sitting_Read
15:45:43.266	0.1340794	5.478101	7.843644	-0.013332745	-0.0041092904	0.0067934324	0.16996165	5.620042	8.03471	Sitting_Read
15:45:43.289	0.047885496	5.4661293	7.8556156	-0.023106588	0.002610227	0.004349971	0.16991627	5.620991	8.034046	Sitting_Read
15:45:43.312	0.047885496	5.4661293	7.8556156	-0.023106588	0.002610227	0.004349971	0.16991627	5.620991	8.034046	Sitting_Read
15:45:43.334	0.047885496	5.4661293	7.8556156	-0.023106588	0.002610227	0.004349971	0.16991627	5.620991	8.034046	Sitting_Read
15:45:43.357	0.047885496	5.4661293	7.8556156	-0.023106588	0.002610227	0.004349971	0.16991627	5.620991	8.034046	Sitting_Read
15:45:43.380	0.047885496	5.4661293	7.8556156	-0.023106588	0.002610227	0.004349971	0.16991627	5.620991	8.034046	Sitting_Read
15:45:43.404	0.047885496	5.4661293	7.8556156	-0.023106588	0.002610227	0.004349971	0.16991627	5.620991	8.034046	Sitting_Read
15:45:43.427	0.047885496	5.4661293	7.8556156	-0.023106588	0.002610227	0.004349971	0.16991627	5.620991	8.034046	Sitting_Read
15:45:43.451	0.12929083	5.439792	7.7670274	-0.0066132275	0.00016676621	0.017789008	0.17069589	5.624959	8.031257	Sitting_Read
15:45:43.474	0.12929083	5.439792	7.7670274	-0.0066132275	0.00016676621	0.017789008	0.17069589	5.624959	8.031257	Sitting_Read
15:45:43.497	0.12929083	5.439792	7.7670274	-0.0066132275	0.00016676621	0.017789008	0.17069589	5.624959	8.031257	Sitting_Read
15:45:43.519	0.12929083	5.439792	7.7670274	-0.0066132275	0.00016676621	0.017789008	0.17069589	5.624959	8.031257	Sitting_Read
15:45:43.541	0.12929083	5.439792	7.7670274	-0.0066132275	0.00016676621	0.017789008	0.17069589	5.624959	8.031257	Sitting_Read
15:45:43.565	0.12929083	5.439792	7.7670274	-0.0066132275	0.00016676621	0.017789008	0.17069589	5.624959	8.031257	Sitting_Read
15:45:43.588	0.12929083	5.439792	7.7670274	-0.0066132275	0.00016676621	0.017789008	0.17069589	5.624959	8.031257	Sitting_Read
15:45:43.611	0.12929083	5.439792	7.7670274	-0.0066132275	0.00016676621	0.017789008	0.17069589	5.624959	8.031257	Sitting_Read
15:45:43.635	0.1340794	5.5020437	7.8173075	-0.006002362	-0.0047201556	0.011680354	0.17326055	5.622398	8.032992	Sitting_Read
15:45:43.659	0.1340794	5.5020437	7.8173075	-0.006002362	-0.0047201556	0.011680354	0.17326055	5.622398	8.032992	Sitting_Read
15:45:43.682	0.1340794	5.5020437	7.8173075	-0.006002362	-0.0047201556	0.011680354	0.17326055	5.622398	8.032992	Sitting_Read
15:45:43.705	0.1340794	5.5020437	7.8173075	-0.006002362	-0.0047201556	0.011680354	0.17326055	5.622398	8.032992	Sitting_Read
15:45:43.728	0.1340794	5.5020437	7.8173075	-0.006002362	-0.0047201556	0.011680354	0.17326055	5.622398	8.032992	Sitting_Read
15:45:43.753	0.1340794	5.5020437	7.8173075	-0.006002362	-0.0047201556	0.011680354	0.17326055	5.622398	8.032992	Sitting_Read
15:45:43.776	0.1340794	5.5020437	7.8173075	-0.006002362	-0.0047201556	0.011680354	0.17326055	5.622398	8.032992	Sitting_Read
15:45:43.797	0.1340794	5.5020437	7.8173075	-0.006002362	-0.0047201556	0.011680354	0.17326055	5.622398	8.032992	Sitting_Read
15:45:43.819	0.11013664	5.4685235	7.843644	-0.010278419	-0.00044409905	0.007404298	0.17294563	5.625844	8.030586	Sitting_Read
15:45:43.840	0.11013664	5.4685235	7.843644	-0.010278419	-0.00044409905	0.007404298	0.17294563	5.625844	8.030586	Sitting_Read
15:45:43.862	0.11013664	5.4685235	7.843644	-0.010278419	-0.00044409905	0.007404298	0.17294563	5.625844	8.030586	Sitting_Read
15:45:43.885	0.11013664	5.4685235	7.843644	-0.010278419	-0.00044409905	0.007404298	0.17294563	5.625844	8.030586	Sitting_Read
15:45:43.908	0.11013664	5.4685235	7.843644	-0.010278419	-0.00044409905	0.007404298	0.17294563	5.625844	8.030586	Sitting_Read
15:45:43.931	0.11013664	5.4685235	7.843644	-0.010278419	-0.00044409905	0.007404298	0.17294563	5.625844	8.030586	Sitting_Read
15:45:43.954	0.11013664	5.4685235	7.843644	-0.010278419	-0.00044409905	0.007404298	0.17294563	5.625844	8.030586	Sitting_Read
15:45:43.976	0.11013664	5.4685235	7.843644	-0.010278419	-0.00044409905	0.007404298	0.17294563	5.625844	8.030586	Sitting_Read
15:45:44.000	0.11013664	5.463735	7.8292785	-0.0017263051	0.0007776315	0.009847758	0.17131	5.625819	8.030639	Sitting_Read
15:45:44.023	0.11013664	5.463735	7.8292785	-0.0017263051	0.0007776315	0.009847758	0.17131	5.625819	8.030639	Sitting_Read
15:45:44.046	0.11013664	5.463735	7.8292785	-0.0017263051	0.0007776315	0.009847758	0.17131	5.625819	8.030639	Sitting_Read
15:45:44.069	0.11013664	5.463735	7.8292785	-0.0017263051	0.0007776315	0.009847758	0.17131	5.625819	8.030639	Sitting_Read
15:45:44.093	0.11013664	5.463735	7.8292785	-0.0017263051	0.0007776315	0.009847758	0.17131	5.625819	8.030639	Sitting_Read
15:45:44.117	0.11013664	5.463735	7.8292785	-0.0017263051	0.0007776315	0.009847758	0.17131	5.625819	8.030639	Sitting_Read
15:45:44.140	0.11013664	5.463735	7.8292785	-0.0017263051	0.0007776315	0.009847758	0.17131	5.625819	8.030639	Sitting_Read
15:45:44.163	0.11013664	5.463735	7.8292785	-0.0017263051	0.0007776315	0.009847758	0.17131	5.625819	8.030639	Sitting_Read
15:45:44.186	0.09337672	5.4709177	7.7933645	-0.0072240923	0.0056645535	7.391469e-05	0.16860132	5.630284	8.027564	Sitting_Read
15:45:44.210	0.09337672	5.4709177	7.7933645	-0.0072240923	0.0056645535	7.391469e-05	0.16860132	5.630284	8.027564	Sitting_Read
15:45:44.233	0.09337672	5.4709177	7.7933645	-0.0072240923	0.0056645535	7.391469e-05	0.16860132	5.630284	8.027564	Sitting_Read
15:45:44.256	0.09337672	5.4709177	7.7933645	-0.0072240923	0.0056645535	7.391469e-05	0.16860132	5.630284	8.027564	Sitting_Read
15:45:44.279	0.09337672	5.4709177	7.7933645	-0.0072240923	0.0056645535	7.391469e-05	0.16860132	5.630284	8.027564	Sitting_Read
15:45:44.302	0.09337672	5.4709177	7.7933645	-0.0072240923	0.0056645535	7.391469e-05	0.16860132	5.630284	8.027564	Sitting_Read
15:45:44.325	0.09337672	5.4709177	7.7933645	-0.0072240923	0.0056645535	7.391469e-05	0.16860132	5.630284	8.027564	Sitting_Read
15:45:44.348	0.14605077	5.478101	7.7143536	0.006214943	0.0007776315	0.008626028	0.16924343	5.6371574	8.022728	Sitting_Read
15:45:44.371	0.14605077	5.478101	7.7143536	0.006214943	0.0007776315	0.008626028	0.16924343	5.6371574	8.022728	Sitting_Read
15:45:44.394	0.14605077	5.478101	7.7143536	0.006214943	0.0007776315	0.008626028	0.16924343	5.6371574	8.022728	Sitting_Read
15:45:44.418	0.14605077	5.478101	7.7143536	0.006214943	0.0007776315	0.008626028	0.16924343	5.6371574	8.022728	Sitting_Read
15:45:44.442	0.14605077	5.478101	7.7143536	0.006214943	0.0007776315	0.008626028	0.16924343	5.6371574	8.022728	Sitting_Read
15:45:44.463	0.14605077	5.478101	7.7143536	0.006214943	0.0007776315	0.008626028	0.16924343	5.6371574	8.022728	Sitting_Read
15:45:44.486	0.14605077	5.478101	7.7143536	0.006214943	0.0007776315	0.008626028	0.16924343	5.6371574	8.022728	Sitting_Read
15:45:44.510	0.14605077	5.478101	7.7143536	0.006214943	0.0007776315	0.008626028	0.16924343	5.6371574	8.022728	Sitting_Read
15:45:44.531	0.15323359	5.4757066	7.6736507	-0.021884859	-0.010217943	0.023897659	0.17493418	5.6252756	8.030939	Sitting_Read
15:45:44.555	0.15323359	5.4757066	7.6736507	-0.021884859	-0.010217943	0.023897659	0.17493418	5.6252756	8.030939	Sitting_Read
15:45:44.578	0.15323359	5.4757066	7.6736507	-0.021884859	-0.010217943	0.023897659	0.17493418	5.6252756	8.030939	Sitting_Read
15:45:44.601	0.15323359	5.4757066	7.6736507	-0.021884859	-0.010217943	0.023897659	0.17493418	5.6252756	8.030939	Sitting_Read
15:45:44.624	0.15323359	5.4757066	7.6736507	-0.021884859	-0.010217943	0.023897659	0.17493418	5.6252756	8.030939	Sitting_Read
15:45:44.647	0.15323359	5.4757066	7.6736507	-0.021884859	-0.010217943	0.023897659	0.17493418	5.6252756	8.030939	Sitting_Read
15:45:44.671	0.15323359	5.4757066	7.6736507	-0.021884859	-0.010217943	0.023897659	0.17493418	5.6252756	8.030939	Sitting_Read
15:45:44.694	0.15323359	5.4757066	7.6736507	-0.021884859	-0.010217943	0.023897659	0.17493418	5.6252756	8.030939	Sitting_Read
15:45:44.716	0.21309046	5.4350038	7.805336	0.0074366736	-0.0010549643	-0.0011478158	0.19468473	5.5900736	8.05503	Sitting_Read
15:45:44.739	0.21309046	5.4350038	7.805336	0.0074366736	-0.0010549643	-0.0011478158	0.19468473	5.5900736	8.05503	Sitting_Read
15:45:44.762	0.21309046	5.4350038	7.805336	0.0074366736	-0.0010549643	-0.0011478158	0.19468473	5.5900736	8.05503	Sitting_Read
15:45:44.786	0.21309046	5.4350038	7.805336	0.0074366736	-0.0010549643	-0.0011478158	0.19468473	5.5900736	8.05503	Sitting_Read
15:45:44.809	0.21309046	5.4350038	7.805336	0.0074366736	-0.0010549643	-0.0011478158	0.19468473	5.5900736	8.05503	Sitting_Read
15:45:44.832	0.21309046	5.4350038	7.805336	0.0074366736	-0.0010549643	-0.0011478158	0.19468473	5.5900736	8.05503	Sitting_Read
15:45:44.855	0.21309046	5.4350038	7.805336	0.0074366736	-0.0010549643	-0.0011478158	0.19468473	5.5900736	8.05503	Sitting_Read
15:45:44.877	0.21309046	5.4350038	7.805336	0.0074366736	-0.0010549643	-0.0011478158	0.19468473	5.5900736	8.05503	Sitting_Read
15:45:44.904	0.44533512	5.3368387	7.9920893	0.008047539	-0.009607078	-0.0011478158	0.19457039	5.5826607	8.060172	Sitting_Read
15:45:44.927	0.44533512	5.3368387	7.9920893	0.008047539	-0.009607078	-0.0011478158	0.19457039	5.5826607	8.060172	Sitting_Read
15:45:44.950	0.44533512	5.3368387	7.9920893	0.008047539	-0.009607078	-0.0011478158	0.19457039	5.5826607	8.060172	Sitting_Read
15:45:44.973	0.44533512	5.3368387	7.9920893	0.008047539	-0.009607078	-0.0011478158	0.19457039	5.5826607	8.060172	Sitting_Read
15:45:44.996	0.44533512	5.3368387	7.9920893	0.008047539	-0.009607078	-0.0011478158	0.19457039	5.5826607	8.060172	Sitting_Read
15:45:45.020	0.44533512	5.3368387	7.9920893	0.008047539	-0.009607078	-0.0011478158	0.19457039	5.5826607	8.060172	Sitting_Read
15:45:45.043	0.44533512	5.3368387	7.9920893	0.008047539	-0.009607078	-0.0011478158	0.19457039	5.5826607	8.060172	Sitting_Read
15:45:45.066	0.16520496	5.437398	7.90829	-0.0017263051	0.004442823	0.007404298	0.17862375	5.611113	8.04076	Sitting_Read
15:45:45.089	0.16520496	5.437398	7.90829	-0.0017263051	0.004442823	0.007404298	0.17862375	5.611113	8.04076	Sitting_Read
15:45:45.112	0.16520496	5.437398	7.90829	-0.0017263051	0.004442823	0.007404298	0.17862375	5.611113	8.04076	Sitting_Read
15:45:45.136	0.16520496	5.437398	7.90829	-0.0017263051	0.004442823	0.007404298	0.17862375	5.611113	8.04076	Sitting_Read
15:45:45.159	0.16520496	5.437398	7.90829	-0.0017263051	0.004442823	0.007404298	0.17862375	5.611113	8.04076	Sitting_Read
15:45:45.182	0.16520496	5.437398	7.90829	-0.0017263051	0.004442823	0.007404298	0.17862375	5.611113	8.04076	Sitting_Read
15:45:45.205	0.16520496	5.437398	7.90829	-0.0017263051	0.004442823	0.007404298	0.17862375	5.611113	8.04076	Sitting_Read
15:45:45.228	0.16520496	5.437398	7.90829	-0.0017263051	0.004442823	0.007404298	0.17862375	5.611113	8.04076	Sitting_Read
15:45:45.254	0.16281068	5.461341	7.788576	0.017210517	0.0056645535	0.01106949	0.1693832	5.633178	8.025517	Sitting_Read
15:45:45.277	0.16281068	5.461341	7.788576	0.017210517	0.0056645535	0.01106949	0.1693832	5.633178	8.025517	Sitting_Read
15:45:45.299	0.16281068	5.461341	7.788576	0.017210517	0.0056645535	0.01106949	0.1693832	5.633178	8.025517	Sitting_Read
15:45:45.322	0.16281068	5.461341	7.788576	0.017210517	0.0056645535	0.01106949	0.1693832	5.633178	8.025517	Sitting_Read
15:45:45.345	0.16281068	5.461341	7.788576	0.017210517	0.0056645535	0.01106949	0.1693832	5.633178	8.025517	Sitting_Read
15:45:45.368	0.16281068	5.461341	7.788576	0.017210517	0.0056645535	0.01106949	0.1693832	5.633178	8.025517	Sitting_Read
15:45:45.392	0.16281068	5.461341	7.788576	0.017210517	0.0056645535	0.01106949	0.1693832	5.633178	8.025517	Sitting_Read
15:45:45.415	0.16281068	5.461341	7.788576	0.017210517	0.0056645535	0.01106949	0.1693832	5.633178	8.025517	Sitting_Read
15:45:45.438	0.05506832	5.5283804	7.8173075	-0.003558901	0.001999362	0.0037391062	0.16007833	5.6422243	8.019351	Sitting_Read
15:45:45.461	0.05506832	5.5283804	7.8173075	-0.003558901	0.001999362	0.0037391062	0.16007833	5.6422243	8.019351	Sitting_Read
15:45:45.485	0.05506832	5.5283804	7.8173075	-0.003558901	0.001999362	0.0037391062	0.16007833	5.6422243	8.019351	Sitting_Read
15:45:45.509	0.05506832	5.5283804	7.8173075	-0.003558901	0.001999362	0.0037391062	0.16007833	5.6422243	8.019351	Sitting_Read
15:45:45.532	0.05506832	5.5283804	7.8173075	-0.003558901	0.001999362	0.0037391062	0.16007833	5.6422243	8.019351	Sitting_Read
15:45:45.555	0.05506832	5.5283804	7.8173075	-0.003558901	0.001999362	0.0037391062	0.16007833	5.6422243	8.019351	Sitting_Read
15:45:45.578	0.05506832	5.5283804	7.8173075	-0.003558901	0.001999362	0.0037391062	0.16007833	5.6422243	8.019351	Sitting_Read
15:45:45.601	0.05506832	5.5283804	7.8173075	-0.003558901	0.001999362	0.0037391062	0.16007833	5.6422243	8.019351	Sitting_Read
15:45:45.624	0.083799616	5.4517636	7.8963184	-0.008445823	0.013605801	0.0037391062	0.16372144	5.633596	8.025345	Sitting_Read
15:45:45.645	0.083799616	5.4517636	7.8963184	-0.008445823	0.013605801	0.0037391062	0.16372144	5.633596	8.025345	Sitting_Read
15:45:45.666	0.083799616	5.4517636	7.8963184	-0.008445823	0.013605801	0.0037391062	0.16372144	5.633596	8.025345	Sitting_Read
15:45:45.690	0.083799616	5.4517636	7.8963184	-0.008445823	0.013605801	0.0037391062	0.16372144	5.633596	8.025345	Sitting_Read
15:45:45.714	0.083799616	5.4517636	7.8963184	-0.008445823	0.013605801	0.0037391062	0.16372144	5.633596	8.025345	Sitting_Read
15:45:45.737	0.083799616	5.4517636	7.8963184	-0.008445823	0.013605801	0.0037391062	0.16372144	5.633596	8.025345	Sitting_Read
15:45:45.760	0.083799616	5.4517636	7.8963184	-0.008445823	0.013605801	0.0037391062	0.16372144	5.633596	8.025345	Sitting_Read
15:45:45.783	0.083799616	5.4517636	7.8963184	-0.008445823	0.013605801	0.0037391062	0.16372144	5.633596	8.025345	Sitting_Read
15:45:45.806	0.1987248	5.437398	7.7861814	-0.009056688	0.0013884967	0.008015162	0.1602732	5.629512	8.028279	Sitting_Read
15:45:45.830	0.1987248	5.437398	7.7861814	-0.009056688	0.0013884967	0.008015162	0.1602732	5.629512	8.028279	Sitting_Read
15:45:45.853	0.1987248	5.437398	7.7861814	-0.009056688	0.0013884967	0.008015162	0.1602732	5.629512	8.028279	Sitting_Read
15:45:45.876	0.1987248	5.437398	7.7861814	-0.009056688	0.0013884967	0.008015162	0.1602732	5.629512	8.028279	Sitting_Read
15:45:45.899	0.1987248	5.437398	7.7861814	-0.009056688	0.0013884967	0.008015162	0.1602732	5.629512	8.028279	Sitting_Read
15:45:45.922	0.1987248	5.437398	7.7861814	-0.009056688	0.0013884967	0.008015162	0.1602732	5.629512	8.028279	Sitting_Read
15:45:45.947	0.1987248	5.437398	7.7861814	-0.009056688	0.0013884967	0.008015162	0.1602732	5.629512	8.028279	Sitting_Read
15:45:45.970	0.083799616	5.4709177	7.798153	-0.004169766	0.009329746	-0.0042021424	0.15251331	5.6248474	8.031698	Sitting_Read
15:45:45.993	0.083799616	5.4709177	7.798153	-0.004169766	0.009329746	-0.0042021424	0.15251331	5.6248474	8.031698	Sitting_Read
15:45:46.016	0.083799616	5.4709177	7.798153	-0.004169766	0.009329746	-0.0042021424	0.15251331	5.6248474	8.031698	Sitting_Read
15:45:46.039	0.083799616	5.4709177	7.798153	-0.004169766	0.009329746	-0.0042021424	0.15251331	5.6248474	8.031698	Sitting_Read
15:45:46.063	0.083799616	5.4709177	7.798153	-0.004169766	0.009329746	-0.0042021424	0.15251331	5.6248474	8.031698	Sitting_Read
15:45:46.086	0.083799616	5.4709177	7.798153	-0.004169766	0.009329746	-0.0042021424	0.15251331	5.6248474	8.031698	Sitting_Read
15:45:46.109	0.083799616	5.4709177	7.798153	-0.004169766	0.009329746	-0.0042021424	0.15251331	5.6248474	8.031698	Sitting_Read
15:45:46.132	0.083799616	5.4709177	7.798153	-0.004169766	0.009329746	-0.0042021424	0.15251331	5.6248474	8.031698	Sitting_Read
15:45:46.155	0.10774237	5.461341	7.74069	0.014156191	-0.009607078	0.01473468	0.1521702	5.628299	8.029286	Sitting_Read
15:45:46.179	0.10774237	5.461341	7.74069	0.014156191	-0.009607078	0.01473468	0.1521702	5.628299	8.029286	Sitting_Read
15:45:46.202	0.10774237	5.461341	7.74069	0.014156191	-0.009607078	0.01473468	0.1521702	5.628299	8.029286	Sitting_Read
15:45:46.225	0.10774237	5.461341	7.74069	0.014156191	-0.009607078	0.01473468	0.1521702	5.628299	8.029286	Sitting_Read
15:45:46.248	0.10774237	5.461341	7.74069	0.014156191	-0.009607078	0.01473468	0.1521702	5.628299	8.029286	Sitting_Read
15:45:46.271	0.10774237	5.461341	7.74069	0.014156191	-0.009607078	0.01473468	0.1521702	5.628299	8.029286	Sitting_Read
15:45:46.295	0.10774237	5.461341	7.74069	0.014156191	-0.009607078	0.01473468	0.1521702	5.628299	8.029286	Sitting_Read
15:45:46.318	0.10774237	5.461341	7.74069	0.014156191	-0.009607078	0.01473468	0.1521702	5.628299	8.029286	Sitting_Read
15:45:46.341	0.090982445	5.4589467	7.7670274	-0.0017263051	0.0032210925	0.01351295	0.15368703	5.6244884	8.031929	Sitting_Read
15:45:46.364	0.090982445	5.4589467	7.7670274	-0.0017263051	0.0032210925	0.01351295	0.15368703	5.6244884	8.031929	Sitting_Read
15:45:46.387	0.090982445	5.4589467	7.7670274	-0.0017263051	0.0032210925	0.01351295	0.15368703	5.6244884	8.031929	Sitting_Read
15:45:46.411	0.090982445	5.4589467	7.7670274	-0.0017263051	0.0032210925	0.01351295	0.15368703	5.6244884	8.031929	Sitting_Read
15:45:46.434	0.090982445	5.4589467	7.7670274	-0.0017263051	0.0032210925	0.01351295	0.15368703	5.6244884	8.031929	Sitting_Read
15:45:46.457	0.090982445	5.4589467	7.7670274	-0.0017263051	0.0032210925	0.01351295	0.15368703	5.6244884	8.031929	Sitting_Read
15:45:46.480	0.090982445	5.4589467	7.7670274	-0.0017263051	0.0032210925	0.01351295	0.15368703	5.6244884	8.031929	Sitting_Read
15:45:46.503	0.090982445	5.4589467	7.7670274	-0.0017263051	0.0032210925	0.01351295	0.15368703	5.6244884	8.031929	Sitting_Read
15:45:46.527	0.09577099	5.4589467	7.800547	-0.01516534	0.0056645535	0.010458624	0.15161169	5.621023	8.034391	Sitting_Read
15:45:46.550	0.09577099	5.4589467	7.800547	-0.01516534	0.0056645535	0.010458624	0.15161169	5.621023	8.034391	Sitting_Read
15:45:46.573	0.09577099	5.4589467	7.800547	-0.01516534	0.0056645535	0.010458624	0.15161169	5.621023	8.034391	Sitting_Read
15:45:46.596	0.09577099	5.4589467	7.800547	-0.01516534	0.0056645535	0.010458624	0.15161169	5.621023	8.034391	Sitting_Read
15:45:46.619	0.09577099	5.4589467	7.800547	-0.01516534	0.0056645535	0.010458624	0.15161169	5.621023	8.034391	Sitting_Read
15:45:46.643	0.09577099	5.4589467	7.800547	-0.01516534	0.0056645535	0.010458624	0.15161169	5.621023	8.034391	Sitting_Read
15:45:46.666	0.09577099	5.4589467	7.800547	-0.01516534	0.0056645535	0.010458624	0.15161169	5.621023	8.034391	Sitting_Read
15:45:46.689	0.15323359	5.4589467	7.683228	-0.004169766	0.0032210925	0.01106949	0.15197906	5.6256695	8.031134	Sitting_Read
15:45:46.712	0.15323359	5.4589467	7.683228	-0.004169766	0.0032210925	0.01106949	0.15197906	5.6256695	8.031134	Sitting_Read
15:45:46.735	0.15323359	5.4589467	7.683228	-0.004169766	0.0032210925	0.01106949	0.15197906	5.6256695	8.031134	Sitting_Read
15:45:46.758	0.15323359	5.4589467	7.683228	-0.004169766	0.0032210925	0.01106949	0.15197906	5.6256695	8.031134	Sitting_Read
15:45:46.782	0.15323359	5.4589467	7.683228	-0.004169766	0.0032210925	0.01106949	0.15197906	5.6256695	8.031134	Sitting_Read
15:45:46.805	0.15323359	5.4589467	7.683228	-0.004169766	0.0032210925	0.01106949	0.15197906	5.6256695	8.031134	Sitting_Read
15:45:46.828	0.15323359	5.4589467	7.683228	-0.004169766	0.0032210925	0.01106949	0.15197906	5.6256695	8.031134	Sitting_Read
15:45:46.851	0.15323359	5.4589467	7.683228	-0.004169766	0.0032210925	0.01106949	0.15197906	5.6256695	8.031134	Sitting_Read
15:45:46.874	0.07901107	5.4565525	7.84125	0.003771482	0.001999362	0.014123815	0.13979776	5.6217914	8.034067	Sitting_Read
15:45:46.897	0.07901107	5.4565525	7.84125	0.003771482	0.001999362	0.014123815	0.13979776	5.6217914	8.034067	Sitting_Read
15:45:46.919	0.07901107	5.4565525	7.84125	0.003771482	0.001999362	0.014123815	0.13979776	5.6217914	8.034067	Sitting_Read
15:45:46.942	0.07901107	5.4565525	7.84125	0.003771482	0.001999362	0.014123815	0.13979776	5.6217914	8.034067	Sitting_Read
15:45:46.965	0.07901107	5.4565525	7.84125	0.003771482	0.001999362	0.014123815	0.13979776	5.6217914	8.034067	Sitting_Read
15:45:46.989	0.07901107	5.4565525	7.84125	0.003771482	0.001999362	0.014123815	0.13979776	5.6217914	8.034067	Sitting_Read
15:45:47.012	0.07901107	5.4565525	7.84125	0.003771482	0.001999362	0.014123815	0.13979776	5.6217914	8.034067	Sitting_Read
15:45:47.035	0.07901107	5.4565525	7.84125	0.003771482	0.001999362	0.014123815	0.13979776	5.6217914	8.034067	Sitting_Read
15:45:47.058	0.13168511	5.4350038	7.7239304	-0.018830532	0.012994936	-0.0011478158	0.14378706	5.6308503	8.02765	Sitting_Read
15:45:47.081	0.13168511	5.4350038	7.7239304	-0.018830532	0.012994936	-0.0011478158	0.14378706	5.6308503	8.02765	Sitting_Read
15:45:47.103	0.13168511	5.4350038	7.7239304	-0.018830532	0.012994936	-0.0011478158	0.14378706	5.6308503	8.02765	Sitting_Read
15:45:47.126	0.13168511	5.4350038	7.7239304	-0.018830532	0.012994936	-0.0011478158	0.14378706	5.6308503	8.02765	Sitting_Read
15:45:47.149	0.13168511	5.4350038	7.7239304	-0.018830532	0.012994936	-0.0011478158	0.14378706	5.6308503	8.02765	Sitting_Read
15:45:47.172	0.13168511	5.4350038	7.7239304	-0.018830532	0.012994936	-0.0011478158	0.14378706	5.6308503	8.02765	Sitting_Read
15:45:47.195	0.13168511	5.4350038	7.7239304	-0.018830532	0.012994936	-0.0011478158	0.14378706	5.6308503	8.02765	Sitting_Read
15:45:47.219	0.13168511	5.4350038	7.7239304	-0.018830532	0.012994936	-0.0011478158	0.14378706	5.6308503	8.02765	Sitting_Read
15:45:47.242	0.12210801	5.4589467	7.762239	-0.006002362	-0.0065527516	0.009236894	0.1417964	5.6319304	8.026928	Sitting_Read
15:45:47.265	0.12210801	5.4589467	7.762239	-0.006002362	-0.0065527516	0.009236894	0.1417964	5.6319304	8.026928	Sitting_Read
15:45:47.289	0.12210801	5.4589467	7.762239	-0.006002362	-0.0065527516	0.009236894	0.1417964	5.6319304	8.026928	Sitting_Read
15:45:47.312	0.12210801	5.4589467	7.762239	-0.006002362	-0.0065527516	0.009236894	0.1417964	5.6319304	8.026928	Sitting_Read
15:45:47.336	0.12210801	5.4589467	7.762239	-0.006002362	-0.0065527516	0.009236894	0.1417964	5.6319304	8.026928	Sitting_Read
15:45:47.359	0.12210801	5.4589467	7.762239	-0.006002362	-0.0065527516	0.009236894	0.1417964	5.6319304	8.026928	Sitting_Read
15:45:47.382	0.12210801	5.4589467	7.762239	-0.006002362	-0.0065527516	0.009236894	0.1417964	5.6319304	8.026928	Sitting_Read
15:45:47.406	0.117319465	5.442187	7.738296	-0.0011154399	0.005053688	0.007404298	0.14037411	5.630165	8.028192	Sitting_Read
15:45:47.429	0.117319465	5.442187	7.738296	-0.0011154399	0.005053688	0.007404298	0.14037411	5.630165	8.028192	Sitting_Read
15:45:47.451	0.117319465	5.442187	7.738296	-0.0011154399	0.005053688	0.007404298	0.14037411	5.630165	8.028192	Sitting_Read
15:45:47.474	0.117319465	5.442187	7.738296	-0.0011154399	0.005053688	0.007404298	0.14037411	5.630165	8.028192	Sitting_Read
15:45:47.497	0.117319465	5.442187	7.738296	-0.0011154399	0.005053688	0.007404298	0.14037411	5.630165	8.028192	Sitting_Read
15:45:47.520	0.117319465	5.442187	7.738296	-0.0011154399	0.005053688	0.007404298	0.14037411	5.630165	8.028192	Sitting_Read
15:45:47.543	0.117319465	5.442187	7.738296	-0.0011154399	0.005053688	0.007404298	0.14037411	5.630165	8.028192	Sitting_Read
15:45:47.567	0.117319465	5.442187	7.738296	-0.0011154399	0.005053688	0.007404298	0.14037411	5.630165	8.028192	Sitting_Read
15:45:47.589	0.102953814	5.4852834	7.759845	-0.006002362	-0.0047201556	0.01229122	0.13489632	5.6332836	8.026099	Sitting_Read
15:45:47.612	0.102953814	5.4852834	7.759845	-0.006002362	-0.0047201556	0.01229122	0.13489632	5.6332836	8.026099	Sitting_Read
15:45:47.634	0.102953814	5.4852834	7.759845	-0.006002362	-0.0047201556	0.01229122	0.13489632	5.6332836	8.026099	Sitting_Read
15:45:47.656	0.102953814	5.4852834	7.759845	-0.006002362	-0.0047201556	0.01229122	0.13489632	5.6332836	8.026099	Sitting_Read
15:45:47.680	0.102953814	5.4852834	7.759845	-0.006002362	-0.0047201556	0.01229122	0.13489632	5.6332836	8.026099	Sitting_Read
15:45:47.703	0.102953814	5.4852834	7.759845	-0.006002362	-0.0047201556	0.01229122	0.13489632	5.6332836	8.026099	Sitting_Read
15:45:47.726	0.102953814	5.4852834	7.759845	-0.006002362	-0.0047201556	0.01229122	0.13489632	5.6332836	8.026099	Sitting_Read
15:45:47.750	0.102953814	5.4852834	7.759845	-0.006002362	-0.0047201556	0.01229122	0.13489632	5.6332836	8.026099	Sitting_Read
15:45:47.773	0.076616794	5.478101	7.860404	-0.011500149	0.0032210925	0.0153455455	0.13454883	5.632758	8.026472	Sitting_Read
15:45:47.797	0.076616794	5.478101	7.860404	-0.011500149	0.0032210925	0.0153455455	0.13454883	5.632758	8.026472	Sitting_Read
15:45:47.821	0.076616794	5.478101	7.860404	-0.011500149	0.0032210925	0.0153455455	0.13454883	5.632758	8.026472	Sitting_Read
15:45:47.844	0.076616794	5.478101	7.860404	-0.011500149	0.0032210925	0.0153455455	0.13454883	5.632758	8.026472	Sitting_Read
15:45:47.867	0.076616794	5.478101	7.860404	-0.011500149	0.0032210925	0.0153455455	0.13454883	5.632758	8.026472	Sitting_Read
15:45:47.889	0.076616794	5.478101	7.860404	-0.011500149	0.0032210925	0.0153455455	0.13454883	5.632758	8.026472	Sitting_Read
15:45:47.913	0.076616794	5.478101	7.860404	-0.011500149	0.0032210925	0.0153455455	0.13454883	5.632758	8.026472	Sitting_Read
15:45:47.936	0.076616794	5.478101	7.860404	-0.011500149	0.0032210925	0.0153455455	0.13454883	5.632758	8.026472	Sitting_Read
15:45:47.959	0.102953814	5.4685235	7.7861814	0.0056040776	-0.0010549643	0.007404298	0.13385822	5.638258	8.022623	Sitting_Read
15:45:47.982	0.102953814	5.4685235	7.7861814	0.0056040776	-0.0010549643	0.007404298	0.13385822	5.638258	8.022623	Sitting_Read
15:45:48.005	0.102953814	5.4685235	7.7861814	0.0056040776	-0.0010549643	0.007404298	0.13385822	5.638258	8.022623	Sitting_Read
15:45:48.029	0.102953814	5.4685235	7.7861814	0.0056040776	-0.0010549643	0.007404298	0.13385822	5.638258	8.022623	Sitting_Read
15:45:48.052	0.102953814	5.4685235	7.7861814	0.0056040776	-0.0010549643	0.007404298	0.13385822	5.638258	8.022623	Sitting_Read
15:45:48.075	0.102953814	5.4685235	7.7861814	0.0056040776	-0.0010549643	0.007404298	0.13385822	5.638258	8.022623	Sitting_Read
15:45:48.098	0.102953814	5.4685235	7.7861814	0.0056040776	-0.0010549643	0.007404298	0.13385822	5.638258	8.022623	Sitting_Read
15:45:48.121	0.102953814	5.4685235	7.7861814	0.0056040776	-0.0010549643	0.007404298	0.13385822	5.638258	8.022623	Sitting_Read
15:45:48.145	0.031125572	5.5140147	7.7335076	0.00010629055	-0.007163617	0.004960837	0.12717655	5.6391144	8.022131	Sitting_Read
15:45:48.168	0.031125572	5.5140147	7.7335076	0.00010629055	-0.007163617	0.004960837	0.12717655	5.6391144	8.022131	Sitting_Read
15:45:48.190	0.031125572	5.5140147	7.7335076	0.00010629055	-0.007163617	0.004960837	0.12717655	5.6391144	8.022131	Sitting_Read
15:45:48.212	0.031125572	5.5140147	7.7335076	0.00010629055	-0.007163617	0.004960837	0.12717655	5.6391144	8.022131	Sitting_Read
15:45:48.234	0.031125572	5.5140147	7.7335076	0.00010629055	-0.007163617	0.004960837	0.12717655	5.6391144	8.022131	Sitting_Read
15:45:48.258	0.031125572	5.5140147	7.7335076	0.00010629055	-0.007163617	0.004960837	0.12717655	5.6391144	8.022131	Sitting_Read
15:45:48.284	0.031125572	5.5140147	7.7335076	0.00010629055	-0.007163617	0.004960837	0.12717655	5.6391144	8.022131	Sitting_Read
15:45:48.307	0.08140534	5.4685235	7.781393	0.009880135	0.0038319575	0.0067934324	0.12316651	5.63802	8.02296	Sitting_Read
15:45:48.330	0.08140534	5.4685235	7.781393	0.009880135	0.0038319575	0.0067934324	0.12316651	5.63802	8.02296	Sitting_Read
15:45:48.353	0.08140534	5.4685235	7.781393	0.009880135	0.0038319575	0.0067934324	0.12316651	5.63802	8.02296	Sitting_Read
15:45:48.375	0.08140534	5.4685235	7.781393	0.009880135	0.0038319575	0.0067934324	0.12316651	5.63802	8.02296	Sitting_Read
15:45:48.397	0.08140534	5.4685235	7.781393	0.009880135	0.0038319575	0.0067934324	0.12316651	5.63802	8.02296	Sitting_Read
15:45:48.421	0.08140534	5.4685235	7.781393	0.009880135	0.0038319575	0.0067934324	0.12316651	5.63802	8.02296	Sitting_Read
15:45:48.443	0.08140534	5.4685235	7.781393	0.009880135	0.0038319575	0.0067934324	0.12316651	5.63802	8.02296	Sitting_Read
15:45:48.466	0.08140534	5.4685235	7.781393	0.009880135	0.0038319575	0.0067934324	0.12316651	5.63802	8.02296	Sitting_Read
15:45:48.489	0.08858817	5.4661293	7.726325	0.0019388862	-0.00044409905	0.004349971	0.12156463	5.6438227	8.018904	Sitting_Read
15:45:48.511	0.08858817	5.4661293	7.726325	0.0019388862	-0.00044409905	0.004349971	0.12156463	5.6438227	8.018904	Sitting_Read
15:45:48.533	0.08858817	5.4661293	7.726325	0.0019388862	-0.00044409905	0.004349971	0.12156463	5.6438227	8.018904	Sitting_Read
15:45:48.555	0.08858817	5.4661293	7.726325	0.0019388862	-0.00044409905	0.004349971	0.12156463	5.6438227	8.018904	Sitting_Read
15:45:48.577	0.08858817	5.4661293	7.726325	0.0019388862	-0.00044409905	0.004349971	0.12156463	5.6438227	8.018904	Sitting_Read
15:45:48.601	0.08858817	5.4661293	7.726325	0.0019388862	-0.00044409905	0.004349971	0.12156463	5.6438227	8.018904	Sitting_Read
15:45:48.624	0.08858817	5.4661293	7.726325	0.0019388862	-0.00044409905	0.004349971	0.12156463	5.6438227	8.018904	Sitting_Read
15:45:48.647	0.08858817	5.4661293	7.726325	0.0019388862	-0.00044409905	0.004349971	0.12156463	5.6438227	8.018904	Sitting_Read
15:45:48.669	0.083799616	5.5092263	7.7837873	-0.0029480357	-0.005331021	0.011680354	0.12780155	5.6461873	8.017141	Sitting_Read
15:45:48.691	0.083799616	5.5092263	7.7837873	-0.0029480357	-0.005331021	0.011680354	0.12780155	5.6461873	8.017141	Sitting_Read
15:45:48.715	0.083799616	5.5092263	7.7837873	-0.0029480357	-0.005331021	0.011680354	0.12780155	5.6461873	8.017141	Sitting_Read
15:45:48.738	0.083799616	5.5092263	7.7837873	-0.0029480357	-0.005331021	0.011680354	0.12780155	5.6461873	8.017141	Sitting_Read
15:45:48.760	0.083799616	5.5092263	7.7837873	-0.0029480357	-0.005331021	0.011680354	0.12780155	5.6461873	8.017141	Sitting_Read
15:45:48.783	0.083799616	5.5092263	7.7837873	-0.0029480357	-0.005331021	0.011680354	0.12780155	5.6461873	8.017141	Sitting_Read
15:45:48.807	0.083799616	5.5092263	7.7837873	-0.0029480357	-0.005331021	0.011680354	0.12780155	5.6461873	8.017141	Sitting_Read
15:45:48.829	0.083799616	5.5092263	7.7837873	-0.0029480357	-0.005331021	0.011680354	0.12780155	5.6461873	8.017141	Sitting_Read
15:45:48.853	0.083799616	5.5140147	7.7909703	0.003771482	-0.0016658296	0.005571702	0.13073204	5.6444054	8.01835	Sitting_Read
15:45:48.876	0.083799616	5.5140147	7.7909703	0.003771482	-0.0016658296	0.005571702	0.13073204	5.6444054	8.01835	Sitting_Read
15:45:48.899	0.083799616	5.5140147	7.7909703	0.003771482	-0.0016658296	0.005571702	0.13073204	5.6444054	8.01835	Sitting_Read
15:45:48.922	0.083799616	5.5140147	7.7909703	0.003771482	-0.0016658296	0.005571702	0.13073204	5.6444054	8.01835	Sitting_Read
15:45:48.946	0.083799616	5.5140147	7.7909703	0.003771482	-0.0016658296	0.005571702	0.13073204	5.6444054	8.01835	Sitting_Read
15:45:48.969	0.083799616	5.5140147	7.7909703	0.003771482	-0.0016658296	0.005571702	0.13073204	5.6444054	8.01835	Sitting_Read
15:45:48.992	0.083799616	5.5140147	7.7909703	0.003771482	-0.0016658296	0.005571702	0.13073204	5.6444054	8.01835	Sitting_Read
15:45:49.015	0.083799616	5.5140147	7.7909703	0.003771482	-0.0016658296	0.005571702	0.13073204	5.6444054	8.01835	Sitting_Read
15:45:49.037	0.08140534	5.497255	7.798153	0.001328021	-0.0016658296	0.0037391062	0.13393918	5.6406293	8.020954	Sitting_Read
15:45:49.061	0.08140534	5.497255	7.798153	0.001328021	-0.0016658296	0.0037391062	0.13393918	5.6406293	8.020954	Sitting_Read
15:45:49.084	0.08140534	5.497255	7.798153	0.001328021	-0.0016658296	0.0037391062	0.13393918	5.6406293	8.020954	Sitting_Read
15:45:49.107	0.08140534	5.497255	7.798153	0.001328021	-0.0016658296	0.0037391062	0.13393918	5.6406293	8.020954	Sitting_Read
15:45:49.130	0.08140534	5.497255	7.798153	0.001328021	-0.0016658296	0.0037391062	0.13393918	5.6406293	8.020954	Sitting_Read
15:45:49.153	0.08140534	5.497255	7.798153	0.001328021	-0.0016658296	0.0037391062	0.13393918	5.6406293	8.020954	Sitting_Read
15:45:49.177	0.08140534	5.497255	7.798153	0.001328021	-0.0016658296	0.0037391062	0.13393918	5.6406293	8.020954	Sitting_Read
15:45:49.200	0.08140534	5.497255	7.798153	0.001328021	-0.0016658296	0.0037391062	0.13393918	5.6406293	8.020954	Sitting_Read
15:45:49.223	0.045491222	5.5188036	7.84125	0.015377922	-0.010217943	0.005571702	0.13448752	5.6352606	8.024719	Sitting_Read
15:45:49.246	0.045491222	5.5188036	7.84125	0.015377922	-0.010217943	0.005571702	0.13448752	5.6352606	8.024719	Sitting_Read
15:45:49.269	0.045491222	5.5188036	7.84125	0.015377922	-0.010217943	0.005571702	0.13448752	5.6352606	8.024719	Sitting_Read
15:45:49.291	0.045491222	5.5188036	7.84125	0.015377922	-0.010217943	0.005571702	0.13448752	5.6352606	8.024719	Sitting_Read
15:45:49.313	0.045491222	5.5188036	7.84125	0.015377922	-0.010217943	0.005571702	0.13448752	5.6352606	8.024719	Sitting_Read
15:45:49.334	0.045491222	5.5188036	7.84125	0.015377922	-0.010217943	0.005571702	0.13448752	5.6352606	8.024719	Sitting_Read
15:45:49.356	0.045491222	5.5188036	7.84125	0.015377922	-0.010217943	0.005571702	0.13448752	5.6352606	8.024719	Sitting_Read
15:45:49.378	0.045491222	5.5188036	7.84125	0.015377922	-0.010217943	0.005571702	0.13448752	5.6352606	8.024719	Sitting_Read
15:45:49.399	0.11013664	5.487678	7.599428	0.006825808	-0.02365698	0.012902086	0.14680889	5.642662	8.019297	Sitting_Read
15:45:49.420	0.11013664	5.487678	7.599428	0.006825808	-0.02365698	0.012902086	0.14680889	5.642662	8.019297	Sitting_Read
15:45:49.440	0.11013664	5.487678	7.599428	0.006825808	-0.02365698	0.012902086	0.14680889	5.642662	8.019297	Sitting_Read
15:45:49.461	0.11013664	5.487678	7.599428	0.006825808	-0.02365698	0.012902086	0.14680889	5.642662	8.019297	Sitting_Read
15:45:49.481	0.11013664	5.487678	7.599428	0.006825808	-0.02365698	0.012902086	0.14680889	5.642662	8.019297	Sitting_Read
15:45:49.503	0.11013664	5.487678	7.599428	0.006825808	-0.02365698	0.012902086	0.14680889	5.642662	8.019297	Sitting_Read
15:45:49.524	0.11013664	5.487678	7.599428	0.006825808	-0.02365698	0.012902086	0.14680889	5.642662	8.019297	Sitting_Read
15:45:49.546	0.11013664	5.487678	7.599428	0.006825808	-0.02365698	0.012902086	0.14680889	5.642662	8.019297	Sitting_Read
15:45:49.568	0.052674048	5.4852834	7.886741	0.004382347	-0.0016658296	0.012902086	0.15429844	5.6157928	8.037995	Sitting_Read
15:45:49.589	0.052674048	5.4852834	7.886741	0.004382347	-0.0016658296	0.012902086	0.15429844	5.6157928	8.037995	Sitting_Read
15:45:49.612	0.052674048	5.4852834	7.886741	0.004382347	-0.0016658296	0.012902086	0.15429844	5.6157928	8.037995	Sitting_Read
15:45:49.634	0.052674048	5.4852834	7.886741	0.004382347	-0.0016658296	0.012902086	0.15429844	5.6157928	8.037995	Sitting_Read
15:45:49.656	0.052674048	5.4852834	7.886741	0.004382347	-0.0016658296	0.012902086	0.15429844	5.6157928	8.037995	Sitting_Read
15:45:49.677	0.052674048	5.4852834	7.886741	0.004382347	-0.0016658296	0.012902086	0.15429844	5.6157928	8.037995	Sitting_Read
15:45:49.699	0.052674048	5.4852834	7.886741	0.004382347	-0.0016658296	0.012902086	0.15429844	5.6157928	8.037995	Sitting_Read
15:45:49.722	0.052674048	5.4852834	7.886741	0.004382347	-0.0016658296	0.012902086	0.15429844	5.6157928	8.037995	Sitting_Read
15:45:49.743	0.076616794	5.4565525	7.848433	-0.012111015	0.002610227	-0.00053695054	0.15755196	5.614027	8.039168	Sitting_Read
15:45:49.764	0.076616794	5.4565525	7.848433	-0.012111015	0.002610227	-0.00053695054	0.15755196	5.614027	8.039168	Sitting_Read
15:45:49.785	0.076616794	5.4565525	7.848433	-0.012111015	0.002610227	-0.00053695054	0.15755196	5.614027	8.039168	Sitting_Read
15:45:49.807	0.076616794	5.4565525	7.848433	-0.012111015	0.002610227	-0.00053695054	0.15755196	5.614027	8.039168	Sitting_Read
15:45:49.828	0.076616794	5.4565525	7.848433	-0.012111015	0.002610227	-0.00053695054	0.15755196	5.614027	8.039168	Sitting_Read
15:45:49.849	0.076616794	5.4565525	7.848433	-0.012111015	0.002610227	-0.00053695054	0.15755196	5.614027	8.039168	Sitting_Read
15:45:49.870	0.076616794	5.4565525	7.848433	-0.012111015	0.002610227	-0.00053695054	0.15755196	5.614027	8.039168	Sitting_Read
15:45:49.891	0.076616794	5.4565525	7.848433	-0.012111015	0.002610227	-0.00053695054	0.15755196	5.614027	8.039168	Sitting_Read
15:45:49.912	0.076616794	5.4565525	7.848433	-0.012111015	0.002610227	-0.00053695054	0.15755196	5.614027	8.039168	Sitting_Read
15:45:49.934	0.102953814	5.4302154	7.798153	0.003771482	0.0038319575	0.0067934324	0.15779892	5.610638	8.041528	Sitting_Read
15:45:49.957	0.102953814	5.4302154	7.798153	0.003771482	0.0038319575	0.0067934324	0.15779892	5.610638	8.041528	Sitting_Read
15:45:49.978	0.102953814	5.4302154	7.798153	0.003771482	0.0038319575	0.0067934324	0.15779892	5.610638	8.041528	Sitting_Read
15:45:49.998	0.102953814	5.4302154	7.798153	0.003771482	0.0038319575	0.0067934324	0.15779892	5.610638	8.041528	Sitting_Read
15:45:50.019	0.102953814	5.4302154	7.798153	0.003771482	0.0038319575	0.0067934324	0.15779892	5.610638	8.041528	Sitting_Read
15:45:50.040	0.102953814	5.4302154	7.798153	0.003771482	0.0038319575	0.0067934324	0.15779892	5.610638	8.041528	Sitting_Read
15:45:50.061	0.102953814	5.4302154	7.798153	0.003771482	0.0038319575	0.0067934324	0.15779892	5.610638	8.041528	Sitting_Read
15:45:50.083	0.102953814	5.4302154	7.798153	0.003771482	0.0038319575	0.0067934324	0.15779892	5.610638	8.041528	Sitting_Read
15:45:50.105	0.1340794	5.439792	7.7502675	-0.0029480357	-0.0047201556	0.01473468	0.15060514	5.6136684	8.039551	Sitting_Read
[truncated: 3,271 more rows]
