# Supplementary material for: Real-time Smartphone Activity Classification Using Inertial Sensors—Recognition of Scrolling, Typing, and Watching Videos While Sitting or Walking
Source: Sensors (Basel). 2020 Jan 24;20(3):655. doi: 10.3390/s20030655 (PMC7038357; doi:10.3390/s20030655)
Supplement: Supplementary file 1 [file sensors-20-00655-s001.zip › sensors-668083-supplementary/5Hz_data/0998/2019_09_14_15_34_32_Multitasking_Scroll.csv]

time	accX	accY	accZ	rotX	rotY	rotZ	graX	graY	graZ	activity
15:47:29.618	0.2944958	6.0455437	7.4174633	-0.0066132275	0.005053688	-0.0029804115	0.3354018	6.2529254	7.5471	Multitasking_Scroll
15:47:29.641	-0.062251143	6.2490573	7.946598	0.00010629055	-0.04931332	-0.001758681	0.313267	6.2478704	7.5522356	Multitasking_Scroll
15:47:29.661	-0.062251143	6.2490573	7.946598	0.00010629055	-0.04931332	-0.001758681	0.313267	6.2478704	7.5522356	Multitasking_Scroll
15:47:29.691	-0.062251143	6.2490573	7.946598	0.00010629055	-0.04931332	-0.001758681	0.313267	6.2478704	7.5522356	Multitasking_Scroll
15:47:29.919	0.38068968	6.134132	7.24747	-0.0053914967	-0.02365698	0.0025173756	0.3344291	6.25608	7.54453	Multitasking_Scroll
15:47:29.941	0.38068968	6.134132	7.24747	-0.0053914967	-0.02365698	0.0025173756	0.3344291	6.25608	7.54453	Multitasking_Scroll
15:47:29.962	0.38068968	6.134132	7.24747	-0.0053914967	-0.02365698	0.0025173756	0.3344291	6.25608	7.54453	Multitasking_Scroll
15:47:29.983	0.38068968	6.134132	7.24747	-0.0053914967	-0.02365698	0.0025173756	0.3344291	6.25608	7.54453	Multitasking_Scroll
15:47:30.005	0.2944958	6.1054006	7.3192983	-0.012111015	0.005053688	-0.0048130075	0.34481713	6.2551146	7.544863	Multitasking_Scroll
15:47:30.026	0.2944958	6.1054006	7.3192983	-0.012111015	0.005053688	-0.0048130075	0.34481713	6.2551146	7.544863	Multitasking_Scroll
15:47:30.048	0.2944958	6.1054006	7.3192983	-0.012111015	0.005053688	-0.0048130075	0.34481713	6.2551146	7.544863	Multitasking_Scroll
15:47:30.070	0.2944958	6.1054006	7.3192983	-0.012111015	0.005053688	-0.0048130075	0.34481713	6.2551146	7.544863	Multitasking_Scroll
15:47:30.091	0.2944958	6.1054006	7.3192983	-0.012111015	0.005053688	-0.0048130075	0.34481713	6.2551146	7.544863	Multitasking_Scroll
15:47:30.113	0.2944958	6.1054006	7.3192983	-0.012111015	0.005053688	-0.0048130075	0.34481713	6.2551146	7.544863	Multitasking_Scroll
15:47:30.134	0.2944958	6.1054006	7.3192983	-0.012111015	0.005053688	-0.0048130075	0.34481713	6.2551146	7.544863	Multitasking_Scroll
15:47:30.155	0.2944958	6.1054006	7.3192983	-0.012111015	0.005053688	-0.0048130075	0.34481713	6.2551146	7.544863	Multitasking_Scroll
15:47:30.177	0.37350687	6.0599093	7.4198575	-0.0023371703	0.012994936	0.037947558	0.3498306	6.2645802	7.5367756	Multitasking_Scroll
15:47:30.198	0.37350687	6.0599093	7.4198575	-0.0023371703	0.012994936	0.037947558	0.3498306	6.2645802	7.5367756	Multitasking_Scroll
15:47:30.220	0.37350687	6.0599093	7.4198575	-0.0023371703	0.012994936	0.037947558	0.3498306	6.2645802	7.5367756	Multitasking_Scroll
15:47:30.242	0.37350687	6.0599093	7.4198575	-0.0023371703	0.012994936	0.037947558	0.3498306	6.2645802	7.5367756	Multitasking_Scroll
15:47:30.264	0.37350687	6.0599093	7.4198575	-0.0023371703	0.012994936	0.037947558	0.3498306	6.2645802	7.5367756	Multitasking_Scroll
15:47:30.284	0.37350687	6.0599093	7.4198575	-0.0023371703	0.012994936	0.037947558	0.3498306	6.2645802	7.5367756	Multitasking_Scroll
15:47:30.306	0.37350687	6.0599093	7.4198575	-0.0023371703	0.012994936	0.037947558	0.3498306	6.2645802	7.5367756	Multitasking_Scroll
15:47:30.327	0.37350687	6.0599093	7.4198575	-0.0023371703	0.012994936	0.037947558	0.3498306	6.2645802	7.5367756	Multitasking_Scroll
15:47:30.349	0.37350687	6.0599093	7.4198575	-0.0023371703	0.012994936	0.037947558	0.3498306	6.2645802	7.5367756	Multitasking_Scroll
15:47:30.372	0.1699935	6.1820173	7.352818	-0.010278419	-0.030376496	0.030617176	0.38307053	6.266405	7.53364	Multitasking_Scroll
15:47:30.393	0.1699935	6.1820173	7.352818	-0.010278419	-0.030376496	0.030617176	0.38307053	6.266405	7.53364	Multitasking_Scroll
15:47:30.414	0.1699935	6.1820173	7.352818	-0.010278419	-0.030376496	0.030617176	0.38307053	6.266405	7.53364	Multitasking_Scroll
15:47:30.436	0.1699935	6.1820173	7.352818	-0.010278419	-0.030376496	0.030617176	0.38307053	6.266405	7.53364	Multitasking_Scroll
15:47:30.456	0.1699935	6.1820173	7.352818	-0.010278419	-0.030376496	0.030617176	0.38307053	6.266405	7.53364	Multitasking_Scroll
15:47:30.552	0.40463245	6.062304	7.458166	-0.008445823	-0.0059418865	0.01229122	0.42216143	6.260239	7.536676	Multitasking_Scroll
15:47:30.574	0.40463245	6.062304	7.458166	-0.008445823	-0.0059418865	0.01229122	0.42216143	6.260239	7.536676	Multitasking_Scroll
15:47:30.595	0.40463245	6.062304	7.458166	-0.008445823	-0.0059418865	0.01229122	0.42216143	6.260239	7.536676	Multitasking_Scroll
15:47:30.617	0.40463245	6.062304	7.458166	-0.008445823	-0.0059418865	0.01229122	0.42216143	6.260239	7.536676	Multitasking_Scroll
15:47:30.639	0.40463245	6.062304	7.458166	-0.008445823	-0.0059418865	0.01229122	0.42216143	6.260239	7.536676	Multitasking_Scroll
15:47:30.660	0.40463245	6.062304	7.458166	-0.008445823	-0.0059418865	0.01229122	0.42216143	6.260239	7.536676	Multitasking_Scroll
15:47:30.682	0.40463245	6.062304	7.458166	-0.008445823	-0.0059418865	0.01229122	0.42216143	6.260239	7.536676	Multitasking_Scroll
15:47:30.705	0.40463245	6.062304	7.458166	-0.008445823	-0.0059418865	0.01229122	0.42216143	6.260239	7.536676	Multitasking_Scroll
15:47:30.727	0.21548474	6.134132	7.266624	-0.10007561	-0.03220909	-0.027415022	0.43818793	6.214262	7.5737214	Multitasking_Scroll
15:47:30.748	0.21548474	6.134132	7.266624	-0.10007561	-0.03220909	-0.027415022	0.43818793	6.214262	7.5737214	Multitasking_Scroll
15:47:30.770	0.21548474	6.134132	7.266624	-0.10007561	-0.03220909	-0.027415022	0.43818793	6.214262	7.5737214	Multitasking_Scroll
15:47:30.791	0.21548474	6.134132	7.266624	-0.10007561	-0.03220909	-0.027415022	0.43818793	6.214262	7.5737214	Multitasking_Scroll
15:47:30.813	0.21548474	6.134132	7.266624	-0.10007561	-0.03220909	-0.027415022	0.43818793	6.214262	7.5737214	Multitasking_Scroll
15:47:30.836	0.21548474	6.134132	7.266624	-0.10007561	-0.03220909	-0.027415022	0.43818793	6.214262	7.5737214	Multitasking_Scroll
15:47:30.858	0.21548474	6.134132	7.266624	-0.10007561	-0.03220909	-0.027415022	0.43818793	6.214262	7.5737214	Multitasking_Scroll
15:47:30.882	0.21548474	6.134132	7.266624	-0.10007561	-0.03220909	-0.027415022	0.43818793	6.214262	7.5737214	Multitasking_Scroll
15:47:30.905	0.30646718	5.4302154	7.848433	-0.37129977	-0.218523	-0.0072564683	0.45283502	5.5898256	8.044821	Multitasking_Scroll
15:47:30.928	0.30646718	5.4302154	7.848433	-0.37129977	-0.218523	-0.0072564683	0.45283502	5.5898256	8.044821	Multitasking_Scroll
15:47:30.951	0.30646718	5.4302154	7.848433	-0.37129977	-0.218523	-0.0072564683	0.45283502	5.5898256	8.044821	Multitasking_Scroll
15:47:30.972	0.30646718	5.4302154	7.848433	-0.37129977	-0.218523	-0.0072564683	0.45283502	5.5898256	8.044821	Multitasking_Scroll
15:47:30.996	0.30646718	5.4302154	7.848433	-0.37129977	-0.218523	-0.0072564683	0.45283502	5.5898256	8.044821	Multitasking_Scroll
15:47:31.018	0.30646718	5.4302154	7.848433	-0.37129977	-0.218523	-0.0072564683	0.45283502	5.5898256	8.044821	Multitasking_Scroll
15:47:31.041	0.30646718	5.4302154	7.848433	-0.37129977	-0.218523	-0.0072564683	0.45283502	5.5898256	8.044821	Multitasking_Scroll
15:47:31.064	0.30646718	5.4302154	7.848433	-0.37129977	-0.218523	-0.0072564683	0.45283502	5.5898256	8.044821	Multitasking_Scroll
15:47:31.085	0.32083282	5.3703585	7.513234	0.22001778	-0.009607078	-0.050017036	0.523745	5.5008717	8.101631	Multitasking_Scroll
15:47:31.106	0.32083282	5.3703585	7.513234	0.22001778	-0.009607078	-0.050017036	0.523745	5.5008717	8.101631	Multitasking_Scroll
15:47:31.126	0.32083282	5.3703585	7.513234	0.22001778	-0.009607078	-0.050017036	0.523745	5.5008717	8.101631	Multitasking_Scroll
15:47:31.147	0.32083282	5.3703585	7.513234	0.22001778	-0.009607078	-0.050017036	0.523745	5.5008717	8.101631	Multitasking_Scroll
15:47:31.168	0.32083282	5.3703585	7.513234	0.22001778	-0.009607078	-0.050017036	0.523745	5.5008717	8.101631	Multitasking_Scroll
15:47:31.189	0.32083282	5.3703585	7.513234	0.22001778	-0.009607078	-0.050017036	0.523745	5.5008717	8.101631	Multitasking_Scroll
15:47:31.211	0.32083282	5.3703585	7.513234	0.22001778	-0.009607078	-0.050017036	0.523745	5.5008717	8.101631	Multitasking_Scroll
15:47:31.233	0.32083282	5.3703585	7.513234	0.22001778	-0.009607078	-0.050017036	0.523745	5.5008717	8.101631	Multitasking_Scroll
15:47:31.253	0.5650489	5.2578273	8.128563	0.009880135	-0.008385347	-0.0029804115	0.5123645	5.5172424	8.091222	Multitasking_Scroll
15:47:31.275	0.5650489	5.2578273	8.128563	0.009880135	-0.008385347	-0.0029804115	0.5123645	5.5172424	8.091222	Multitasking_Scroll
15:47:31.298	0.5650489	5.2578273	8.128563	0.009880135	-0.008385347	-0.0029804115	0.5123645	5.5172424	8.091222	Multitasking_Scroll
15:47:31.321	0.5650489	5.2578273	8.128563	0.009880135	-0.008385347	-0.0029804115	0.5123645	5.5172424	8.091222	Multitasking_Scroll
15:47:31.343	0.5650489	5.2578273	8.128563	0.009880135	-0.008385347	-0.0029804115	0.5123645	5.5172424	8.091222	Multitasking_Scroll
15:47:31.364	0.5650489	5.2578273	8.128563	0.009880135	-0.008385347	-0.0029804115	0.5123645	5.5172424	8.091222	Multitasking_Scroll
15:47:31.386	0.5650489	5.2578273	8.128563	0.009880135	-0.008385347	-0.0029804115	0.5123645	5.5172424	8.091222	Multitasking_Scroll
15:47:31.407	0.5650489	5.2578273	8.128563	0.009880135	-0.008385347	-0.0029804115	0.5123645	5.5172424	8.091222	Multitasking_Scroll
15:47:31.429	0.28731298	5.444581	7.788576	0.020264843	0.0007776315	-0.006645603	0.51425964	5.565587	8.057921	Multitasking_Scroll
15:47:31.450	0.28731298	5.444581	7.788576	0.020264843	0.0007776315	-0.006645603	0.51425964	5.565587	8.057921	Multitasking_Scroll
15:47:31.471	0.28731298	5.444581	7.788576	0.020264843	0.0007776315	-0.006645603	0.51425964	5.565587	8.057921	Multitasking_Scroll
15:47:31.492	0.28731298	5.444581	7.788576	0.020264843	0.0007776315	-0.006645603	0.51425964	5.565587	8.057921	Multitasking_Scroll
15:47:31.515	0.28731298	5.444581	7.788576	0.020264843	0.0007776315	-0.006645603	0.51425964	5.565587	8.057921	Multitasking_Scroll
15:47:31.537	0.28731298	5.444581	7.788576	0.020264843	0.0007776315	-0.006645603	0.51425964	5.565587	8.057921	Multitasking_Scroll
15:47:31.558	0.28731298	5.444581	7.788576	0.020264843	0.0007776315	-0.006645603	0.51425964	5.565587	8.057921	Multitasking_Scroll
15:47:31.580	0.28731298	5.444581	7.788576	0.020264843	0.0007776315	-0.006645603	0.51425964	5.565587	8.057921	Multitasking_Scroll
15:47:31.602	0.28731298	5.444581	7.788576	0.020264843	0.0007776315	-0.006645603	0.51425964	5.565587	8.057921	Multitasking_Scroll
15:47:31.623	0.4860378	5.4134555	7.7670274	0.09417953	-0.007163617	0.04283448	0.5266422	5.5900173	8.040193	Multitasking_Scroll
15:47:31.644	0.4860378	5.4134555	7.7670274	0.09417953	-0.007163617	0.04283448	0.5266422	5.5900173	8.040193	Multitasking_Scroll
15:47:31.666	0.4860378	5.4134555	7.7670274	0.09417953	-0.007163617	0.04283448	0.5266422	5.5900173	8.040193	Multitasking_Scroll
15:47:31.687	0.4860378	5.4134555	7.7670274	0.09417953	-0.007163617	0.04283448	0.5266422	5.5900173	8.040193	Multitasking_Scroll
15:47:31.708	0.4860378	5.4134555	7.7670274	0.09417953	-0.007163617	0.04283448	0.5266422	5.5900173	8.040193	Multitasking_Scroll
15:47:31.729	0.4860378	5.4134555	7.7670274	0.09417953	-0.007163617	0.04283448	0.5266422	5.5900173	8.040193	Multitasking_Scroll
15:47:31.755	0.4860378	5.4134555	7.7670274	0.09417953	-0.007163617	0.04283448	0.5266422	5.5900173	8.040193	Multitasking_Scroll
15:47:31.776	0.4860378	5.4134555	7.7670274	0.09417953	-0.007163617	0.04283448	0.5266422	5.5900173	8.040193	Multitasking_Scroll
15:47:31.802	0.37350687	5.4158497	7.8268843	0.044699457	0.01788186	0.011680354	0.51207626	5.620882	8.01959	Multitasking_Scroll
15:47:31.823	0.37350687	5.4158497	7.8268843	0.044699457	0.01788186	0.011680354	0.51207626	5.620882	8.01959	Multitasking_Scroll
15:47:31.843	0.37350687	5.4158497	7.8268843	0.044699457	0.01788186	0.011680354	0.51207626	5.620882	8.01959	Multitasking_Scroll
15:47:31.864	0.37350687	5.4158497	7.8268843	0.044699457	0.01788186	0.011680354	0.51207626	5.620882	8.01959	Multitasking_Scroll
15:47:31.885	0.37350687	5.4158497	7.8268843	0.044699457	0.01788186	0.011680354	0.51207626	5.620882	8.01959	Multitasking_Scroll
15:47:31.906	0.37350687	5.4158497	7.8268843	0.044699457	0.01788186	0.011680354	0.51207626	5.620882	8.01959	Multitasking_Scroll
15:47:31.927	0.37350687	5.4158497	7.8268843	0.044699457	0.01788186	0.011680354	0.51207626	5.620882	8.01959	Multitasking_Scroll
15:47:31.949	0.37350687	5.4158497	7.8268843	0.044699457	0.01788186	0.011680354	0.51207626	5.620882	8.01959	Multitasking_Scroll
15:47:31.971	0.4860378	5.542746	7.8388557	0.0385908	0.014827532	0.03183891	0.5079919	5.698359	7.9649873	Multitasking_Scroll
15:47:31.991	0.4860378	5.542746	7.8388557	0.0385908	0.014827532	0.03183891	0.5079919	5.698359	7.9649873	Multitasking_Scroll
15:47:32.013	0.4860378	5.542746	7.8388557	0.0385908	0.014827532	0.03183891	0.5079919	5.698359	7.9649873	Multitasking_Scroll
15:47:32.033	0.4860378	5.542746	7.8388557	0.0385908	0.014827532	0.03183891	0.5079919	5.698359	7.9649873	Multitasking_Scroll
15:47:32.055	0.4860378	5.542746	7.8388557	0.0385908	0.014827532	0.03183891	0.5079919	5.698359	7.9649873	Multitasking_Scroll
15:47:32.075	0.4860378	5.542746	7.8388557	0.0385908	0.014827532	0.03183891	0.5079919	5.698359	7.9649873	Multitasking_Scroll
15:47:32.097	0.4860378	5.542746	7.8388557	0.0385908	0.014827532	0.03183891	0.5079919	5.698359	7.9649873	Multitasking_Scroll
15:47:32.118	0.4860378	5.542746	7.8388557	0.0385908	0.014827532	0.03183891	0.5079919	5.698359	7.9649873	Multitasking_Scroll
15:47:32.139	0.4860378	5.542746	7.8388557	0.0385908	0.014827532	0.03183891	0.5079919	5.698359	7.9649873	Multitasking_Scroll
15:47:32.159	0.5219519	5.5978146	7.5683026	0.020264843	0.008108014	0.023286795	0.5226942	5.7532077	7.924502	Multitasking_Scroll
15:47:32.180	0.5219519	5.5978146	7.5683026	0.020264843	0.008108014	0.023286795	0.5226942	5.7532077	7.924502	Multitasking_Scroll
15:47:32.217	0.5219519	5.5978146	7.5683026	0.020264843	0.008108014	0.023286795	0.5226942	5.7532077	7.924502	Multitasking_Scroll
15:47:32.251	0.5219519	5.5978146	7.5683026	0.020264843	0.008108014	0.023286795	0.5226942	5.7532077	7.924502	Multitasking_Scroll
15:47:32.284	0.5219519	5.5978146	7.5683026	0.020264843	0.008108014	0.023286795	0.5226942	5.7532077	7.924502	Multitasking_Scroll
15:47:32.318	0.5219519	5.5978146	7.5683026	0.020264843	0.008108014	0.023286795	0.5226942	5.7532077	7.924502	Multitasking_Scroll
15:47:32.351	0.56265455	5.62894	7.5754857	0.037979934	-0.0059418865	0.02511939	0.5262395	5.7927065	7.8954396	Multitasking_Scroll
15:47:32.387	0.56265455	5.62894	7.5754857	0.037979934	-0.0059418865	0.02511939	0.5262395	5.7927065	7.8954396	Multitasking_Scroll
15:47:32.420	0.56265455	5.62894	7.5754857	0.037979934	-0.0059418865	0.02511939	0.5262395	5.7927065	7.8954396	Multitasking_Scroll
15:47:32.454	0.56265455	5.62894	7.5754857	0.037979934	-0.0059418865	0.02511939	0.5262395	5.7927065	7.8954396	Multitasking_Scroll
15:47:32.475	0.56265455	5.62894	7.5754857	0.037979934	-0.0059418865	0.02511939	0.5262395	5.7927065	7.8954396	Multitasking_Scroll
15:47:32.498	0.56265455	5.62894	7.5754857	0.037979934	-0.0059418865	0.02511939	0.5262395	5.7927065	7.8954396	Multitasking_Scroll
15:47:32.522	0.45970076	5.6959796	7.632948	0.006214943	0.010551476	0.011680354	0.5263027	5.8299823	7.86795	Multitasking_Scroll
15:47:32.545	0.45970076	5.6959796	7.632948	0.006214943	0.010551476	0.011680354	0.5263027	5.8299823	7.86795	Multitasking_Scroll
15:47:32.568	0.45970076	5.6959796	7.632948	0.006214943	0.010551476	0.011680354	0.5263027	5.8299823	7.86795	Multitasking_Scroll
15:47:32.590	0.45970076	5.6959796	7.632948	0.006214943	0.010551476	0.011680354	0.5263027	5.8299823	7.86795	Multitasking_Scroll
15:47:32.614	0.45970076	5.6959796	7.632948	0.006214943	0.010551476	0.011680354	0.5263027	5.8299823	7.86795	Multitasking_Scroll
15:47:32.636	0.45970076	5.6959796	7.632948	0.006214943	0.010551476	0.011680354	0.5263027	5.8299823	7.86795	Multitasking_Scroll
15:47:32.659	0.45970076	5.6959796	7.632948	0.006214943	0.010551476	0.011680354	0.5263027	5.8299823	7.86795	Multitasking_Scroll
15:47:32.682	0.45970076	5.6959796	7.632948	0.006214943	0.010551476	0.011680354	0.5263027	5.8299823	7.86795	Multitasking_Scroll
15:47:32.705	0.43575802	5.681614	7.6090055	0.013545326	0.0062754187	0.011680354	0.51958895	5.8283725	7.869589	Multitasking_Scroll
15:47:32.727	0.43575802	5.681614	7.6090055	0.013545326	0.0062754187	0.011680354	0.51958895	5.8283725	7.869589	Multitasking_Scroll
15:47:32.749	0.43575802	5.681614	7.6090055	0.013545326	0.0062754187	0.011680354	0.51958895	5.8283725	7.869589	Multitasking_Scroll
15:47:32.771	0.43575802	5.681614	7.6090055	0.013545326	0.0062754187	0.011680354	0.51958895	5.8283725	7.869589	Multitasking_Scroll
15:47:32.793	0.43575802	5.681614	7.6090055	0.013545326	0.0062754187	0.011680354	0.51958895	5.8283725	7.869589	Multitasking_Scroll
15:47:32.816	0.43575802	5.681614	7.6090055	0.013545326	0.0062754187	0.011680354	0.51958895	5.8283725	7.869589	Multitasking_Scroll
15:47:32.839	0.43575802	5.681614	7.6090055	0.013545326	0.0062754187	0.011680354	0.51958895	5.8283725	7.869589	Multitasking_Scroll
15:47:32.862	0.43575802	5.681614	7.6090055	0.013545326	0.0062754187	0.011680354	0.51958895	5.8283725	7.869589	Multitasking_Scroll
15:47:32.884	0.4668836	5.6935854	7.5898514	0.019653978	-0.0041092904	0.017789008	0.5230301	5.8381534	7.862106	Multitasking_Scroll
15:47:32.907	0.4668836	5.6935854	7.5898514	0.019653978	-0.0041092904	0.017789008	0.5230301	5.8381534	7.862106	Multitasking_Scroll
15:47:32.930	0.4668836	5.6935854	7.5898514	0.019653978	-0.0041092904	0.017789008	0.5230301	5.8381534	7.862106	Multitasking_Scroll
15:47:32.953	0.4668836	5.6935854	7.5898514	0.019653978	-0.0041092904	0.017789008	0.5230301	5.8381534	7.862106	Multitasking_Scroll
15:47:32.975	0.4668836	5.6935854	7.5898514	0.019653978	-0.0041092904	0.017789008	0.5230301	5.8381534	7.862106	Multitasking_Scroll
15:47:33.001	0.4668836	5.6935854	7.5898514	0.019653978	-0.0041092904	0.017789008	0.5230301	5.8381534	7.862106	Multitasking_Scroll
15:47:33.023	0.4668836	5.6935854	7.5898514	0.019653978	-0.0041092904	0.017789008	0.5230301	5.8381534	7.862106	Multitasking_Scroll
15:47:33.046	0.4668836	5.6935854	7.5898514	0.019653978	-0.0041092904	0.017789008	0.5230301	5.8381534	7.862106	Multitasking_Scroll
15:47:33.070	0.46209505	5.724711	7.613794	0.0019388862	0.006886284	0.007404298	0.5279414	5.848928	7.8537655	Multitasking_Scroll
15:47:33.091	0.46209505	5.724711	7.613794	0.0019388862	0.006886284	0.007404298	0.5279414	5.848928	7.8537655	Multitasking_Scroll
15:47:33.114	0.46209505	5.724711	7.613794	0.0019388862	0.006886284	0.007404298	0.5279414	5.848928	7.8537655	Multitasking_Scroll
15:47:33.136	0.46209505	5.724711	7.613794	0.0019388862	0.006886284	0.007404298	0.5279414	5.848928	7.8537655	Multitasking_Scroll
15:47:33.159	0.46209505	5.724711	7.613794	0.0019388862	0.006886284	0.007404298	0.5279414	5.848928	7.8537655	Multitasking_Scroll
15:47:33.183	0.46209505	5.724711	7.613794	0.0019388862	0.006886284	0.007404298	0.5279414	5.848928	7.8537655	Multitasking_Scroll
15:47:33.207	0.46209505	5.724711	7.613794	0.0019388862	0.006886284	0.007404298	0.5279414	5.848928	7.8537655	Multitasking_Scroll
15:47:33.229	0.46209505	5.724711	7.613794	0.0019388862	0.006886284	0.007404298	0.5279414	5.848928	7.8537655	Multitasking_Scroll
15:47:33.252	0.40223816	5.7558365	7.5898514	0.016599651	-0.005331021	0.007404298	0.52980393	5.866092	7.840829	Multitasking_Scroll
15:47:33.275	0.40223816	5.7558365	7.5898514	0.016599651	-0.005331021	0.007404298	0.52980393	5.866092	7.840829	Multitasking_Scroll
15:47:33.298	0.40223816	5.7558365	7.5898514	0.016599651	-0.005331021	0.007404298	0.52980393	5.866092	7.840829	Multitasking_Scroll
15:47:33.321	0.40223816	5.7558365	7.5898514	0.016599651	-0.005331021	0.007404298	0.52980393	5.866092	7.840829	Multitasking_Scroll
15:47:33.344	0.40223816	5.7558365	7.5898514	0.016599651	-0.005331021	0.007404298	0.52980393	5.866092	7.840829	Multitasking_Scroll
15:47:33.366	0.40223816	5.7558365	7.5898514	0.016599651	-0.005331021	0.007404298	0.52980393	5.866092	7.840829	Multitasking_Scroll
15:47:33.389	0.40223816	5.7558365	7.5898514	0.016599651	-0.005331021	0.007404298	0.52980393	5.866092	7.840829	Multitasking_Scroll
15:47:33.411	0.50998056	5.751048	7.6018224	-0.016387071	0.0056645535	-0.001758681	0.5325672	5.869896	7.8377957	Multitasking_Scroll
15:47:33.434	0.50998056	5.751048	7.6018224	-0.016387071	0.0056645535	-0.001758681	0.5325672	5.869896	7.8377957	Multitasking_Scroll
15:47:33.457	0.50998056	5.751048	7.6018224	-0.016387071	0.0056645535	-0.001758681	0.5325672	5.869896	7.8377957	Multitasking_Scroll
15:47:33.479	0.50998056	5.751048	7.6018224	-0.016387071	0.0056645535	-0.001758681	0.5325672	5.869896	7.8377957	Multitasking_Scroll
15:47:33.502	0.50998056	5.751048	7.6018224	-0.016387071	0.0056645535	-0.001758681	0.5325672	5.869896	7.8377957	Multitasking_Scroll
15:47:33.525	0.50998056	5.751048	7.6018224	-0.016387071	0.0056645535	-0.001758681	0.5325672	5.869896	7.8377957	Multitasking_Scroll
15:47:33.548	0.50998056	5.751048	7.6018224	-0.016387071	0.0056645535	-0.001758681	0.5325672	5.869896	7.8377957	Multitasking_Scroll
15:47:33.571	0.50998056	5.751048	7.6018224	-0.016387071	0.0056645535	-0.001758681	0.5325672	5.869896	7.8377957	Multitasking_Scroll
15:47:33.592	0.4932206	5.7127395	7.6544967	0.006825808	-0.0010549643	0.021454198	0.5333444	5.8671527	7.839796	Multitasking_Scroll
15:47:33.615	0.4932206	5.7127395	7.6544967	0.006825808	-0.0010549643	0.021454198	0.5333444	5.8671527	7.839796	Multitasking_Scroll
15:47:33.638	0.4932206	5.7127395	7.6544967	0.006825808	-0.0010549643	0.021454198	0.5333444	5.8671527	7.839796	Multitasking_Scroll
15:47:33.660	0.4932206	5.7127395	7.6544967	0.006825808	-0.0010549643	0.021454198	0.5333444	5.8671527	7.839796	Multitasking_Scroll
15:47:33.683	0.4932206	5.7127395	7.6544967	0.006825808	-0.0010549643	0.021454198	0.5333444	5.8671527	7.839796	Multitasking_Scroll
15:47:33.706	0.4932206	5.7127395	7.6544967	0.006825808	-0.0010549643	0.021454198	0.5333444	5.8671527	7.839796	Multitasking_Scroll
15:47:33.727	0.4932206	5.7127395	7.6544967	0.006825808	-0.0010549643	0.021454198	0.5333444	5.8671527	7.839796	Multitasking_Scroll
15:47:33.753	0.4932206	5.7127395	7.6544967	0.006825808	-0.0010549643	0.021454198	0.5333444	5.8671527	7.839796	Multitasking_Scroll
15:47:33.777	0.44772938	5.7223167	7.6113997	0.022708306	-0.0022766949	0.012902086	0.53770214	5.8780146	7.831358	Multitasking_Scroll
15:47:33.800	0.44772938	5.7223167	7.6113997	0.022708306	-0.0022766949	0.012902086	0.53770214	5.8780146	7.831358	Multitasking_Scroll
15:47:33.821	0.44772938	5.7223167	7.6113997	0.022708306	-0.0022766949	0.012902086	0.53770214	5.8780146	7.831358	Multitasking_Scroll
15:47:33.843	0.44772938	5.7223167	7.6113997	0.022708306	-0.0022766949	0.012902086	0.53770214	5.8780146	7.831358	Multitasking_Scroll
15:47:33.866	0.44772938	5.7223167	7.6113997	0.022708306	-0.0022766949	0.012902086	0.53770214	5.8780146	7.831358	Multitasking_Scroll
15:47:33.889	0.44772938	5.7223167	7.6113997	0.022708306	-0.0022766949	0.012902086	0.53770214	5.8780146	7.831358	Multitasking_Scroll
15:47:33.912	0.44772938	5.7223167	7.6113997	0.022708306	-0.0022766949	0.012902086	0.53770214	5.8780146	7.831358	Multitasking_Scroll
15:47:33.935	0.44772938	5.7223167	7.6113997	0.022708306	-0.0022766949	0.012902086	0.53770214	5.8780146	7.831358	Multitasking_Scroll
15:47:33.956	0.50758624	5.748654	7.515629	0.014767056	0.00871888	0.01106949	0.5433405	5.8901486	7.821844	Multitasking_Scroll
15:47:33.980	0.50758624	5.748654	7.515629	0.014767056	0.00871888	0.01106949	0.5433405	5.8901486	7.821844	Multitasking_Scroll
15:47:34.003	0.50758624	5.748654	7.515629	0.014767056	0.00871888	0.01106949	0.5433405	5.8901486	7.821844	Multitasking_Scroll
15:47:34.025	0.50758624	5.748654	7.515629	0.014767056	0.00871888	0.01106949	0.5433405	5.8901486	7.821844	Multitasking_Scroll
15:47:34.048	0.50758624	5.748654	7.515629	0.014767056	0.00871888	0.01106949	0.5433405	5.8901486	7.821844	Multitasking_Scroll
15:47:34.071	0.50758624	5.748654	7.515629	0.014767056	0.00871888	0.01106949	0.5433405	5.8901486	7.821844	Multitasking_Scroll
15:47:34.094	0.50758624	5.748654	7.515629	0.014767056	0.00871888	0.01106949	0.5433405	5.8901486	7.821844	Multitasking_Scroll
15:47:34.115	0.50758624	5.748654	7.515629	0.014767056	0.00871888	0.01106949	0.5433405	5.8901486	7.821844	Multitasking_Scroll
15:47:34.138	0.45251793	5.774991	7.4988685	0.001328021	0.0062754187	0.0031282408	0.5496921	5.91606	7.8018203	Multitasking_Scroll
15:47:34.161	0.45251793	5.774991	7.4988685	0.001328021	0.0062754187	0.0031282408	0.5496921	5.91606	7.8018203	Multitasking_Scroll
15:47:34.184	0.45251793	5.774991	7.4988685	0.001328021	0.0062754187	0.0031282408	0.5496921	5.91606	7.8018203	Multitasking_Scroll
15:47:34.207	0.45251793	5.774991	7.4988685	0.001328021	0.0062754187	0.0031282408	0.5496921	5.91606	7.8018203	Multitasking_Scroll
15:47:34.230	0.45251793	5.774991	7.4988685	0.001328021	0.0062754187	0.0031282408	0.5496921	5.91606	7.8018203	Multitasking_Scroll
15:47:34.251	0.45251793	5.774991	7.4988685	0.001328021	0.0062754187	0.0031282408	0.5496921	5.91606	7.8018203	Multitasking_Scroll
15:47:34.274	0.45251793	5.774991	7.4988685	0.001328021	0.0062754187	0.0031282408	0.5496921	5.91606	7.8018203	Multitasking_Scroll
15:47:34.296	0.45251793	5.774991	7.4988685	0.001328021	0.0062754187	0.0031282408	0.5496921	5.91606	7.8018203	Multitasking_Scroll
15:47:34.320	0.54828894	5.794145	7.415069	0.0104910005	-0.0034984252	0.004349971	0.56406975	5.942958	7.780324	Multitasking_Scroll
15:47:34.343	0.54828894	5.794145	7.415069	0.0104910005	-0.0034984252	0.004349971	0.56406975	5.942958	7.780324	Multitasking_Scroll
15:47:34.365	0.54828894	5.794145	7.415069	0.0104910005	-0.0034984252	0.004349971	0.56406975	5.942958	7.780324	Multitasking_Scroll
15:47:34.388	0.54828894	5.794145	7.415069	0.0104910005	-0.0034984252	0.004349971	0.56406975	5.942958	7.780324	Multitasking_Scroll
15:47:34.411	0.54828894	5.794145	7.415069	0.0104910005	-0.0034984252	0.004349971	0.56406975	5.942958	7.780324	Multitasking_Scroll
15:47:34.435	0.54828894	5.794145	7.415069	0.0104910005	-0.0034984252	0.004349971	0.56406975	5.942958	7.780324	Multitasking_Scroll
15:47:34.458	0.54828894	5.794145	7.415069	0.0104910005	-0.0034984252	0.004349971	0.56406975	5.942958	7.780324	Multitasking_Scroll
15:47:34.481	0.54828894	5.794145	7.415069	0.0104910005	-0.0034984252	0.004349971	0.56406975	5.942958	7.780324	Multitasking_Scroll
15:47:34.502	0.8332076	5.6600657	7.843644	-0.018830532	0.024601376	-0.0072564683	0.5561387	5.9589624	7.7686405	Multitasking_Scroll
15:47:34.525	0.8332076	5.6600657	7.843644	-0.018830532	0.024601376	-0.0072564683	0.5561387	5.9589624	7.7686405	Multitasking_Scroll
15:47:34.548	0.8332076	5.6600657	7.843644	-0.018830532	0.024601376	-0.0072564683	0.5561387	5.9589624	7.7686405	Multitasking_Scroll
15:47:34.571	0.8332076	5.6600657	7.843644	-0.018830532	0.024601376	-0.0072564683	0.5561387	5.9589624	7.7686405	Multitasking_Scroll
15:47:34.594	0.8332076	5.6600657	7.843644	-0.018830532	0.024601376	-0.0072564683	0.5561387	5.9589624	7.7686405	Multitasking_Scroll
15:47:34.615	0.8332076	5.6600657	7.843644	-0.018830532	0.024601376	-0.0072564683	0.5561387	5.9589624	7.7686405	Multitasking_Scroll
15:47:34.638	0.8332076	5.6600657	7.843644	-0.018830532	0.024601376	-0.0072564683	0.5561387	5.9589624	7.7686405	Multitasking_Scroll
15:47:34.661	0.8332076	5.6600657	7.843644	-0.018830532	0.024601376	-0.0072564683	0.5561387	5.9589624	7.7686405	Multitasking_Scroll
15:47:34.683	0.098165266	5.8061166	7.5850625	0.07768618	0.027655702	0.01229122	0.5195815	6.034153	7.712935	Multitasking_Scroll
15:47:34.706	0.098165266	5.8061166	7.5850625	0.07768618	0.027655702	0.01229122	0.5195815	6.034153	7.712935	Multitasking_Scroll
15:47:34.729	0.098165266	5.8061166	7.5850625	0.07768618	0.027655702	0.01229122	0.5195815	6.034153	7.712935	Multitasking_Scroll
15:47:34.751	0.098165266	5.8061166	7.5850625	0.07768618	0.027655702	0.01229122	0.5195815	6.034153	7.712935	Multitasking_Scroll
15:47:34.775	0.098165266	5.8061166	7.5850625	0.07768618	0.027655702	0.01229122	0.5195815	6.034153	7.712935	Multitasking_Scroll
15:47:34.798	0.098165266	5.8061166	7.5850625	0.07768618	0.027655702	0.01229122	0.5195815	6.034153	7.712935	Multitasking_Scroll
15:47:34.820	0.098165266	5.8061166	7.5850625	0.07768618	0.027655702	0.01229122	0.5195815	6.034153	7.712935	Multitasking_Scroll
15:47:34.843	0.098165266	5.8061166	7.5850625	0.07768618	0.027655702	0.01229122	0.5195815	6.034153	7.712935	Multitasking_Scroll
15:47:34.866	0.53392327	5.933013	7.2522583	0.044088587	-0.0077744815	0.044667076	0.5253907	6.0786114	7.6775527	Multitasking_Scroll
15:47:34.889	0.53392327	5.933013	7.2522583	0.044088587	-0.0077744815	0.044667076	0.5253907	6.0786114	7.6775527	Multitasking_Scroll
15:47:34.912	0.53392327	5.933013	7.2522583	0.044088587	-0.0077744815	0.044667076	0.5253907	6.0786114	7.6775527	Multitasking_Scroll
15:47:34.934	0.53392327	5.933013	7.2522583	0.044088587	-0.0077744815	0.044667076	0.5253907	6.0786114	7.6775527	Multitasking_Scroll
15:47:34.957	0.53392327	5.933013	7.2522583	0.044088587	-0.0077744815	0.044667076	0.5253907	6.0786114	7.6775527	Multitasking_Scroll
15:47:34.980	0.53392327	5.933013	7.2522583	0.044088587	-0.0077744815	0.044667076	0.5253907	6.0786114	7.6775527	Multitasking_Scroll
15:47:35.003	0.53392327	5.933013	7.2522583	0.044088587	-0.0077744815	0.044667076	0.5253907	6.0786114	7.6775527	Multitasking_Scroll
15:47:35.027	0.53392327	5.933013	7.2522583	0.044088587	-0.0077744815	0.044667076	0.5253907	6.0786114	7.6775527	Multitasking_Scroll
15:47:35.049	0.5027977	5.95935	7.405492	0.019043114	0.027655702	-0.023138965	0.520733	6.105794	7.65627	Multitasking_Scroll
15:47:35.071	0.5027977	5.95935	7.405492	0.019043114	0.027655702	-0.023138965	0.520733	6.105794	7.65627	Multitasking_Scroll
15:47:35.094	0.5027977	5.95935	7.405492	0.019043114	0.027655702	-0.023138965	0.520733	6.105794	7.65627	Multitasking_Scroll
15:47:35.117	0.5027977	5.95935	7.405492	0.019043114	0.027655702	-0.023138965	0.520733	6.105794	7.65627	Multitasking_Scroll
15:47:35.140	0.5027977	5.95935	7.405492	0.019043114	0.027655702	-0.023138965	0.520733	6.105794	7.65627	Multitasking_Scroll
15:47:35.161	0.5027977	5.95935	7.405492	0.019043114	0.027655702	-0.023138965	0.520733	6.105794	7.65627	Multitasking_Scroll
15:47:35.184	0.5027977	5.95935	7.405492	0.019043114	0.027655702	-0.023138965	0.520733	6.105794	7.65627	Multitasking_Scroll
15:47:35.206	0.5027977	5.95935	7.405492	0.019043114	0.027655702	-0.023138965	0.520733	6.105794	7.65627	Multitasking_Scroll
15:47:35.230	0.43336374	5.952167	7.393521	0.081962235	0.031320896	-0.028636752	0.488977	6.13291	7.6366653	Multitasking_Scroll
15:47:35.252	0.43336374	5.952167	7.393521	0.081962235	0.031320896	-0.028636752	0.488977	6.13291	7.6366653	Multitasking_Scroll
15:47:35.275	0.43336374	5.952167	7.393521	0.081962235	0.031320896	-0.028636752	0.488977	6.13291	7.6366653	Multitasking_Scroll
15:47:35.296	0.43336374	5.952167	7.393521	0.081962235	0.031320896	-0.028636752	0.488977	6.13291	7.6366653	Multitasking_Scroll
15:47:35.319	0.43336374	5.952167	7.393521	0.081962235	0.031320896	-0.028636752	0.488977	6.13291	7.6366653	Multitasking_Scroll
15:47:35.342	0.43336374	5.952167	7.393521	0.081962235	0.031320896	-0.028636752	0.488977	6.13291	7.6366653	Multitasking_Scroll
15:47:35.365	0.43336374	5.952167	7.393521	0.081962235	0.031320896	-0.028636752	0.488977	6.13291	7.6366653	Multitasking_Scroll
15:47:35.388	0.43336374	5.952167	7.393521	0.081962235	0.031320896	-0.028636752	0.488977	6.13291	7.6366653	Multitasking_Scroll
15:47:35.412	0.27055305	6.177229	7.2881727	0.058749355	0.065529354	0.02511939	0.41092205	6.2369547	7.55658	Multitasking_Scroll
15:47:35.437	0.27055305	6.177229	7.2881727	0.058749355	0.065529354	0.02511939	0.41092205	6.2369547	7.55658	Multitasking_Scroll
15:47:35.462	0.27055305	6.177229	7.2881727	0.058749355	0.065529354	0.02511939	0.41092205	6.2369547	7.55658	Multitasking_Scroll
15:47:35.484	0.27055305	6.177229	7.2881727	0.058749355	0.065529354	0.02511939	0.41092205	6.2369547	7.55658	Multitasking_Scroll
15:47:35.507	0.27055305	6.177229	7.2881727	0.058749355	0.065529354	0.02511939	0.41092205	6.2369547	7.55658	Multitasking_Scroll
15:47:35.530	0.27055305	6.177229	7.2881727	0.058749355	0.065529354	0.02511939	0.41092205	6.2369547	7.55658	Multitasking_Scroll
15:47:35.551	0.27055305	6.177229	7.2881727	0.058749355	0.065529354	0.02511939	0.41092205	6.2369547	7.55658	Multitasking_Scroll
15:47:35.575	0.29928434	6.1461034	7.257047	0.10273165	0.0997378	0.047721405	0.33944348	6.3046036	7.503806	Multitasking_Scroll
15:47:35.597	0.29928434	6.1461034	7.257047	0.10273165	0.0997378	0.047721405	0.33944348	6.3046036	7.503806	Multitasking_Scroll
15:47:35.620	0.29928434	6.1461034	7.257047	0.10273165	0.0997378	0.047721405	0.33944348	6.3046036	7.503806	Multitasking_Scroll
15:47:35.643	0.29928434	6.1461034	7.257047	0.10273165	0.0997378	0.047721405	0.33944348	6.3046036	7.503806	Multitasking_Scroll
15:47:35.665	0.29928434	6.1461034	7.257047	0.10273165	0.0997378	0.047721405	0.33944348	6.3046036	7.503806	Multitasking_Scroll
15:47:35.687	0.29928434	6.1461034	7.257047	0.10273165	0.0997378	0.047721405	0.33944348	6.3046036	7.503806	Multitasking_Scroll
15:47:35.709	0.29928434	6.1461034	7.257047	0.10273165	0.0997378	0.047721405	0.33944348	6.3046036	7.503806	Multitasking_Scroll
15:47:35.731	0.29928434	6.1461034	7.257047	0.10273165	0.0997378	0.047721405	0.33944348	6.3046036	7.503806	Multitasking_Scroll
15:47:35.753	0.0047885496	6.4142623	7.4366174	0.13022058	0.13944405	0.006182567	0.22199367	6.4290085	7.401953	Multitasking_Scroll
15:47:35.774	0.0047885496	6.4142623	7.4366174	0.13022058	0.13944405	0.006182567	0.22199367	6.4290085	7.401953	Multitasking_Scroll
15:47:35.796	0.0047885496	6.4142623	7.4366174	0.13022058	0.13944405	0.006182567	0.22199367	6.4290085	7.401953	Multitasking_Scroll
15:47:35.818	0.0047885496	6.4142623	7.4366174	0.13022058	0.13944405	0.006182567	0.22199367	6.4290085	7.401953	Multitasking_Scroll
15:47:35.839	0.0047885496	6.4142623	7.4366174	0.13022058	0.13944405	0.006182567	0.22199367	6.4290085	7.401953	Multitasking_Scroll
15:47:35.861	0.0047885496	6.4142623	7.4366174	0.13022058	0.13944405	0.006182567	0.22199367	6.4290085	7.401953	Multitasking_Scroll
15:47:35.884	0.0047885496	6.4142623	7.4366174	0.13022058	0.13944405	0.006182567	0.22199367	6.4290085	7.401953	Multitasking_Scroll
15:47:35.906	0.0047885496	6.4142623	7.4366174	0.13022058	0.13944405	0.006182567	0.22199367	6.4290085	7.401953	Multitasking_Scroll
15:47:35.929	0.0047885496	6.4142623	7.4366174	0.13022058	0.13944405	0.006182567	0.22199367	6.4290085	7.401953	Multitasking_Scroll
15:47:35.952	0.38308397	6.5555243	6.605804	0.109451175	-0.014493999	0.031228043	0.117882945	6.648326	7.208061	Multitasking_Scroll
15:47:35.975	0.38308397	6.5555243	6.605804	0.109451175	-0.014493999	0.031228043	0.117882945	6.648326	7.208061	Multitasking_Scroll
15:47:35.998	0.38308397	6.5555243	6.605804	0.109451175	-0.014493999	0.031228043	0.117882945	6.648326	7.208061	Multitasking_Scroll
15:47:36.021	0.38308397	6.5555243	6.605804	0.109451175	-0.014493999	0.031228043	0.117882945	6.648326	7.208061	Multitasking_Scroll
15:47:36.043	0.38308397	6.5555243	6.605804	0.109451175	-0.014493999	0.031228043	0.117882945	6.648326	7.208061	Multitasking_Scroll
15:47:36.066	0.38308397	6.5555243	6.605804	0.109451175	-0.014493999	0.031228043	0.117882945	6.648326	7.208061	Multitasking_Scroll
15:47:36.089	0.38308397	6.5555243	6.605804	0.109451175	-0.014493999	0.031228043	0.117882945	6.648326	7.208061	Multitasking_Scroll
15:47:36.112	0.13647367	6.4525704	7.0343795	-0.055482447	0.012994936	0.027562851	0.11197043	6.6498866	7.206722	Multitasking_Scroll
15:47:36.135	0.13647367	6.4525704	7.0343795	-0.055482447	0.012994936	0.027562851	0.11197043	6.6498866	7.206722	Multitasking_Scroll
15:47:36.157	0.13647367	6.4525704	7.0343795	-0.055482447	0.012994936	0.027562851	0.11197043	6.6498866	7.206722	Multitasking_Scroll
15:47:36.181	0.13647367	6.4525704	7.0343795	-0.055482447	0.012994936	0.027562851	0.11197043	6.6498866	7.206722	Multitasking_Scroll
15:47:36.204	0.13647367	6.4525704	7.0343795	-0.055482447	0.012994936	0.027562851	0.11197043	6.6498866	7.206722	Multitasking_Scroll
15:47:36.227	0.13647367	6.4525704	7.0343795	-0.055482447	0.012994936	0.027562851	0.11197043	6.6498866	7.206722	Multitasking_Scroll
15:47:36.250	0.13647367	6.4525704	7.0343795	-0.055482447	0.012994936	0.027562851	0.11197043	6.6498866	7.206722	Multitasking_Scroll
15:47:36.273	0.13647367	6.4525704	7.0343795	-0.055482447	0.012994936	0.027562851	0.11197043	6.6498866	7.206722	Multitasking_Scroll
15:47:36.296	0.038308397	6.3759537	7.084659	-0.06036937	-0.024267843	0.009847758	0.10730631	6.591056	7.2606306	Multitasking_Scroll
15:47:36.319	0.038308397	6.3759537	7.084659	-0.06036937	-0.024267843	0.009847758	0.10730631	6.591056	7.2606306	Multitasking_Scroll
15:47:36.342	0.038308397	6.3759537	7.084659	-0.06036937	-0.024267843	0.009847758	0.10730631	6.591056	7.2606306	Multitasking_Scroll
15:47:36.366	0.038308397	6.3759537	7.084659	-0.06036937	-0.024267843	0.009847758	0.10730631	6.591056	7.2606306	Multitasking_Scroll
15:47:36.387	0.038308397	6.3759537	7.084659	-0.06036937	-0.024267843	0.009847758	0.10730631	6.591056	7.2606306	Multitasking_Scroll
15:47:36.411	0.038308397	6.3759537	7.084659	-0.06036937	-0.024267843	0.009847758	0.10730631	6.591056	7.2606306	Multitasking_Scroll
15:47:36.433	0.038308397	6.3759537	7.084659	-0.06036937	-0.024267843	0.009847758	0.10730631	6.591056	7.2606306	Multitasking_Scroll
15:47:36.460	0.038308397	6.3759537	7.084659	-0.06036937	-0.024267843	0.009847758	0.10730631	6.591056	7.2606306	Multitasking_Scroll
15:47:36.483	0.13168511	6.2586346	7.118179	-0.09457782	-0.010217943	0.030617176	0.11897286	6.5006375	7.341518	Multitasking_Scroll
15:47:36.505	0.13168511	6.2586346	7.118179	-0.09457782	-0.010217943	0.030617176	0.11897286	6.5006375	7.341518	Multitasking_Scroll
15:47:36.528	0.13168511	6.2586346	7.118179	-0.09457782	-0.010217943	0.030617176	0.11897286	6.5006375	7.341518	Multitasking_Scroll
15:47:36.550	0.13168511	6.2586346	7.118179	-0.09457782	-0.010217943	0.030617176	0.11897286	6.5006375	7.341518	Multitasking_Scroll
15:47:36.573	0.13168511	6.2586346	7.118179	-0.09457782	-0.010217943	0.030617176	0.11897286	6.5006375	7.341518	Multitasking_Scroll
15:47:36.597	0.13168511	6.2586346	7.118179	-0.09457782	-0.010217943	0.030617176	0.11897286	6.5006375	7.341518	Multitasking_Scroll
15:47:36.620	0.13168511	6.2586346	7.118179	-0.09457782	-0.010217943	0.030617176	0.11897286	6.5006375	7.341518	Multitasking_Scroll
15:47:36.643	0.13168511	6.2586346	7.118179	-0.09457782	-0.010217943	0.030617176	0.11897286	6.5006375	7.341518	Multitasking_Scroll
15:47:36.666	-0.18914771	6.30652	7.2163444	-0.14100358	0.030099163	-0.018252043	0.1345109	6.348799	7.472947	Multitasking_Scroll
15:47:36.689	-0.18914771	6.30652	7.2163444	-0.14100358	0.030099163	-0.018252043	0.1345109	6.348799	7.472947	Multitasking_Scroll
15:47:36.713	-0.18914771	6.30652	7.2163444	-0.14100358	0.030099163	-0.018252043	0.1345109	6.348799	7.472947	Multitasking_Scroll
15:47:36.736	-0.18914771	6.30652	7.2163444	-0.14100358	0.030099163	-0.018252043	0.1345109	6.348799	7.472947	Multitasking_Scroll
15:47:36.759	-0.18914771	6.30652	7.2163444	-0.14100358	0.030099163	-0.018252043	0.1345109	6.348799	7.472947	Multitasking_Scroll
15:47:36.783	-0.18914771	6.30652	7.2163444	-0.14100358	0.030099163	-0.018252043	0.1345109	6.348799	7.472947	Multitasking_Scroll
15:47:36.807	-0.18914771	6.30652	7.2163444	-0.14100358	0.030099163	-0.018252043	0.1345109	6.348799	7.472947	Multitasking_Scroll
15:47:36.831	-0.18914771	6.30652	7.2163444	-0.17887723	-0.117119364	0.08498418	0.1345109	6.348799	7.472947	Multitasking_Scroll
15:47:36.854	0.43336374	5.7438655	7.573091	-0.17887723	-0.117119364	0.08498418	0.22572811	6.149398	7.6357255	Multitasking_Scroll
15:47:36.877	0.43336374	5.7438655	7.573091	-0.17887723	-0.117119364	0.08498418	0.22572811	6.149398	7.6357255	Multitasking_Scroll
15:47:36.900	0.43336374	5.7438655	7.573091	-0.17887723	-0.117119364	0.08498418	0.22572811	6.149398	7.6357255	Multitasking_Scroll
15:47:36.923	0.43336374	5.7438655	7.573091	-0.17887723	-0.117119364	0.08498418	0.22572811	6.149398	7.6357255	Multitasking_Scroll
15:47:36.947	0.43336374	5.7438655	7.573091	-0.17887723	-0.117119364	0.08498418	0.22572811	6.149398	7.6357255	Multitasking_Scroll
15:47:36.970	0.43336374	5.7438655	7.573091	-0.17887723	-0.117119364	0.08498418	0.22572811	6.149398	7.6357255	Multitasking_Scroll
15:47:36.993	0.43336374	5.7438655	7.573091	-0.17887723	-0.117119364	0.08498418	0.22572811	6.149398	7.6357255	Multitasking_Scroll
15:47:37.016	0.08619389	5.9018874	7.434223	-0.07869533	-0.039539475	-0.037188865	0.32149327	6.0179224	7.73638	Multitasking_Scroll
15:47:37.039	0.08619389	5.9018874	7.434223	-0.07869533	-0.039539475	-0.037188865	0.32149327	6.0179224	7.73638	Multitasking_Scroll
15:47:37.063	0.08619389	5.9018874	7.434223	-0.07869533	-0.039539475	-0.037188865	0.32149327	6.0179224	7.73638	Multitasking_Scroll
15:47:37.086	0.08619389	5.9018874	7.434223	-0.07869533	-0.039539475	-0.037188865	0.32149327	6.0179224	7.73638	Multitasking_Scroll
15:47:37.107	0.08619389	5.9018874	7.434223	-0.07869533	-0.039539475	-0.037188865	0.32149327	6.0179224	7.73638	Multitasking_Scroll
15:47:37.131	0.08619389	5.9018874	7.434223	-0.07869533	-0.039539475	-0.037188865	0.32149327	6.0179224	7.73638	Multitasking_Scroll
15:47:37.154	0.08619389	5.9018874	7.434223	-0.07869533	-0.039539475	-0.037188865	0.32149327	6.0179224	7.73638	Multitasking_Scroll
15:47:37.177	0.08619389	5.9018874	7.434223	-0.07869533	-0.039539475	-0.037188865	0.32149327	6.0179224	7.73638	Multitasking_Scroll
15:47:37.200	0.41420954	5.688797	7.6712565	-0.0316587	0.00016676621	0.03183891	0.3693298	5.895518	7.827949	Multitasking_Scroll
15:47:37.223	0.41420954	5.688797	7.6712565	-0.0316587	0.00016676621	0.03183891	0.3693298	5.895518	7.827949	Multitasking_Scroll
15:47:37.246	0.41420954	5.688797	7.6712565	-0.0316587	0.00016676621	0.03183891	0.3693298	5.895518	7.827949	Multitasking_Scroll
15:47:37.268	0.41420954	5.688797	7.6712565	-0.0316587	0.00016676621	0.03183891	0.3693298	5.895518	7.827949	Multitasking_Scroll
15:47:37.291	0.41420954	5.688797	7.6712565	-0.0316587	0.00016676621	0.03183891	0.3693298	5.895518	7.827949	Multitasking_Scroll
15:47:37.313	0.41420954	5.688797	7.6712565	-0.0316587	0.00016676621	0.03183891	0.3693298	5.895518	7.827949	Multitasking_Scroll
15:47:37.336	0.41420954	5.688797	7.6712565	-0.0316587	0.00016676621	0.03183891	0.3693298	5.895518	7.827949	Multitasking_Scroll
15:47:37.359	0.41420954	5.688797	7.6712565	-0.0316587	0.00016676621	0.03183891	0.3693298	5.895518	7.827949	Multitasking_Scroll
15:47:37.382	0.3615355	5.748654	7.580274	0.01293446	0.016049262	-0.011532525	0.39178997	5.886353	7.8337536	Multitasking_Scroll
15:47:37.404	0.3615355	5.748654	7.580274	0.01293446	0.016049262	-0.011532525	0.39178997	5.886353	7.8337536	Multitasking_Scroll
15:47:37.427	0.3615355	5.748654	7.580274	0.01293446	0.016049262	-0.011532525	0.39178997	5.886353	7.8337536	Multitasking_Scroll
15:47:37.450	0.3615355	5.748654	7.580274	0.01293446	0.016049262	-0.011532525	0.39178997	5.886353	7.8337536	Multitasking_Scroll
15:47:37.473	0.3615355	5.748654	7.580274	0.01293446	0.016049262	-0.011532525	0.39178997	5.886353	7.8337536	Multitasking_Scroll
15:47:37.496	0.3615355	5.748654	7.580274	0.01293446	0.016049262	-0.011532525	0.39178997	5.886353	7.8337536	Multitasking_Scroll
15:47:37.520	0.3615355	5.748654	7.580274	0.01293446	0.016049262	-0.011532525	0.39178997	5.886353	7.8337536	Multitasking_Scroll
15:47:37.543	0.3615355	5.748654	7.580274	0.01293446	0.016049262	-0.011532525	0.39178997	5.886353	7.8337536	Multitasking_Scroll
15:47:37.568	0.27294734	5.7390766	7.699988	0.03187128	0.012384071	-0.017641177	0.37599197	5.8960447	7.827235	Multitasking_Scroll
15:47:37.591	0.27294734	5.7390766	7.699988	0.03187128	0.012384071	-0.017641177	0.37599197	5.8960447	7.827235	Multitasking_Scroll
15:47:37.614	0.27294734	5.7390766	7.699988	0.03187128	0.012384071	-0.017641177	0.37599197	5.8960447	7.827235	Multitasking_Scroll
15:47:37.636	0.27294734	5.7390766	7.699988	0.03187128	0.012384071	-0.017641177	0.37599197	5.8960447	7.827235	Multitasking_Scroll
15:47:37.658	0.27294734	5.7390766	7.699988	0.03187128	0.012384071	-0.017641177	0.37599197	5.8960447	7.827235	Multitasking_Scroll
15:47:37.680	0.27294734	5.7390766	7.699988	0.03187128	0.012384071	-0.017641177	0.37599197	5.8960447	7.827235	Multitasking_Scroll
15:47:37.703	0.27294734	5.7390766	7.699988	0.03187128	0.012384071	-0.017641177	0.37599197	5.8960447	7.827235	Multitasking_Scroll
15:47:37.727	0.27294734	5.7390766	7.699988	0.03187128	0.012384071	-0.017641177	0.37599197	5.8960447	7.827235	Multitasking_Scroll
15:47:37.751	0.56265455	5.66246	7.6688623	0.01293446	0.099126935	0.059327845	0.33874804	5.930794	7.802644	Multitasking_Scroll
15:47:37.774	0.56265455	5.66246	7.6688623	0.01293446	0.099126935	0.059327845	0.33874804	5.930794	7.802644	Multitasking_Scroll
15:47:37.797	0.56265455	5.66246	7.6688623	0.01293446	0.099126935	0.059327845	0.33874804	5.930794	7.802644	Multitasking_Scroll
15:47:37.820	0.56265455	5.66246	7.6688623	0.01293446	0.099126935	0.059327845	0.33874804	5.930794	7.802644	Multitasking_Scroll
15:47:37.843	0.56265455	5.66246	7.6688623	0.01293446	0.099126935	0.059327845	0.33874804	5.930794	7.802644	Multitasking_Scroll
15:47:37.867	0.56265455	5.66246	7.6688623	0.01293446	0.099126935	0.059327845	0.33874804	5.930794	7.802644	Multitasking_Scroll
15:47:37.890	0.56265455	5.66246	7.6688623	0.01293446	0.099126935	0.059327845	0.33874804	5.930794	7.802644	Multitasking_Scroll
15:47:37.912	0.12689656	5.851608	7.6688623	0.025151765	-0.030376496	-0.015197717	0.2836128	5.9602633	7.782364	Multitasking_Scroll
15:47:37.935	0.12689656	5.851608	7.6688623	0.025151765	-0.030376496	-0.015197717	0.2836128	5.9602633	7.782364	Multitasking_Scroll
15:47:37.958	0.12689656	5.851608	7.6688623	0.025151765	-0.030376496	-0.015197717	0.2836128	5.9602633	7.782364	Multitasking_Scroll
15:47:37.982	0.12689656	5.851608	7.6688623	0.025151765	-0.030376496	-0.015197717	0.2836128	5.9602633	7.782364	Multitasking_Scroll
15:47:38.005	0.12689656	5.851608	7.6688623	0.025151765	-0.030376496	-0.015197717	0.2836128	5.9602633	7.782364	Multitasking_Scroll
15:47:38.028	0.12689656	5.851608	7.6688623	0.025151765	-0.030376496	-0.015197717	0.2836128	5.9602633	7.782364	Multitasking_Scroll
15:47:38.051	0.12689656	5.851608	7.6688623	0.025151765	-0.030376496	-0.015197717	0.2836128	5.9602633	7.782364	Multitasking_Scroll
15:47:38.074	0.12689656	5.851608	7.6688623	0.025151765	-0.030376496	-0.015197717	0.2836128	5.9602633	7.782364	Multitasking_Scroll
15:47:38.097	0.29928434	5.7797794	7.6066113	0.016599651	0.014827532	0.018399872	0.2807213	5.9775333	7.7692113	Multitasking_Scroll
15:47:38.121	0.29928434	5.7797794	7.6066113	0.016599651	0.014827532	0.018399872	0.2807213	5.9775333	7.7692113	Multitasking_Scroll
15:47:38.144	0.29928434	5.7797794	7.6066113	0.016599651	0.014827532	0.018399872	0.2807213	5.9775333	7.7692113	Multitasking_Scroll
15:47:38.165	0.29928434	5.7797794	7.6066113	0.016599651	0.014827532	0.018399872	0.2807213	5.9775333	7.7692113	Multitasking_Scroll
15:47:38.187	0.29928434	5.7797794	7.6066113	0.016599651	0.014827532	0.018399872	0.2807213	5.9775333	7.7692113	Multitasking_Scroll
15:47:38.211	0.29928434	5.7797794	7.6066113	0.016599651	0.014827532	0.018399872	0.2807213	5.9775333	7.7692113	Multitasking_Scroll
15:47:38.234	0.29928434	5.7797794	7.6066113	0.016599651	0.014827532	0.018399872	0.2807213	5.9775333	7.7692113	Multitasking_Scroll
15:47:38.257	0.29928434	5.7797794	7.6066113	0.016599651	0.014827532	0.018399872	0.2807213	5.9775333	7.7692113	Multitasking_Scroll
15:47:38.280	0.22266756	5.8252707	7.6904106	0.024540901	-0.005331021	-0.020084638	0.2670503	6.006872	7.747031	Multitasking_Scroll
15:47:38.302	0.22266756	5.8252707	7.6904106	0.024540901	-0.005331021	-0.020084638	0.2670503	6.006872	7.747031	Multitasking_Scroll
15:47:38.326	0.22266756	5.8252707	7.6904106	0.024540901	-0.005331021	-0.020084638	0.2670503	6.006872	7.747031	Multitasking_Scroll
15:47:38.349	0.22266756	5.8252707	7.6904106	0.024540901	-0.005331021	-0.020084638	0.2670503	6.006872	7.747031	Multitasking_Scroll
15:47:38.372	0.22266756	5.8252707	7.6904106	0.024540901	-0.005331021	-0.020084638	0.2670503	6.006872	7.747031	Multitasking_Scroll
15:47:38.395	0.22266756	5.8252707	7.6904106	0.024540901	-0.005331021	-0.020084638	0.2670503	6.006872	7.747031	Multitasking_Scroll
15:47:38.418	0.22266756	5.8252707	7.6904106	0.024540901	-0.005331021	-0.020084638	0.2670503	6.006872	7.747031	Multitasking_Scroll
15:47:38.443	0.22266756	5.8252707	7.6904106	0.024540901	-0.005331021	-0.020084638	0.2670503	6.006872	7.747031	Multitasking_Scroll
15:47:38.467	0.17478207	5.846819	7.6449194	0.008047539	0.002610227	-0.001758681	0.25674197	6.030989	7.7286224	Multitasking_Scroll
15:47:38.490	0.17478207	5.846819	7.6449194	0.008047539	0.002610227	-0.001758681	0.25674197	6.030989	7.7286224	Multitasking_Scroll
15:47:38.513	0.17478207	5.846819	7.6449194	0.008047539	0.002610227	-0.001758681	0.25674197	6.030989	7.7286224	Multitasking_Scroll
15:47:38.536	0.17478207	5.846819	7.6449194	0.008047539	0.002610227	-0.001758681	0.25674197	6.030989	7.7286224	Multitasking_Scroll
15:47:38.560	0.17478207	5.846819	7.6449194	0.008047539	0.002610227	-0.001758681	0.25674197	6.030989	7.7286224	Multitasking_Scroll
15:47:38.582	0.17478207	5.846819	7.6449194	0.008047539	0.002610227	-0.001758681	0.25674197	6.030989	7.7286224	Multitasking_Scroll
15:47:38.604	0.17478207	5.846819	7.6449194	0.008047539	0.002610227	-0.001758681	0.25674197	6.030989	7.7286224	Multitasking_Scroll
15:47:38.627	0.17478207	5.846819	7.6449194	0.008047539	0.002610227	-0.001758681	0.25674197	6.030989	7.7286224	Multitasking_Scroll
15:47:38.653	0.15323359	5.9378014	7.5874567	0.0074366736	0.005053688	0.004960837	0.24466911	6.0637894	7.703309	Multitasking_Scroll
15:47:38.677	0.15323359	5.9378014	7.5874567	0.0074366736	0.005053688	0.004960837	0.24466911	6.0637894	7.703309	Multitasking_Scroll
15:47:38.700	0.15323359	5.9378014	7.5874567	0.0074366736	0.005053688	0.004960837	0.24466911	6.0637894	7.703309	Multitasking_Scroll
15:47:38.723	0.15323359	5.9378014	7.5874567	0.0074366736	0.005053688	0.004960837	0.24466911	6.0637894	7.703309	Multitasking_Scroll
15:47:38.746	0.15323359	5.9378014	7.5874567	0.0074366736	0.005053688	0.004960837	0.24466911	6.0637894	7.703309	Multitasking_Scroll
15:47:38.769	0.15323359	5.9378014	7.5874567	0.0074366736	0.005053688	0.004960837	0.24466911	6.0637894	7.703309	Multitasking_Scroll
15:47:38.792	0.15323359	5.9378014	7.5874567	0.0074366736	0.005053688	0.004960837	0.24466911	6.0637894	7.703309	Multitasking_Scroll
15:47:38.813	0.3519584	5.8228765	7.893924	-0.04998466	0.019103589	0.047721405	0.2579955	6.0521026	7.712058	Multitasking_Scroll
15:47:38.835	0.3519584	5.8228765	7.893924	-0.04998466	0.019103589	0.047721405	0.2579955	6.0521026	7.712058	Multitasking_Scroll
15:47:38.858	0.3519584	5.8228765	7.893924	-0.04998466	0.019103589	0.047721405	0.2579955	6.0521026	7.712058	Multitasking_Scroll
15:47:38.879	0.3519584	5.8228765	7.893924	-0.04998466	0.019103589	0.047721405	0.2579955	6.0521026	7.712058	Multitasking_Scroll
15:47:38.902	0.3519584	5.8228765	7.893924	-0.04998466	0.019103589	0.047721405	0.2579955	6.0521026	7.712058	Multitasking_Scroll
15:47:38.925	0.3519584	5.8228765	7.893924	-0.04998466	0.019103589	0.047721405	0.2579955	6.0521026	7.712058	Multitasking_Scroll
15:47:38.948	0.3519584	5.8228765	7.893924	-0.04998466	0.019103589	0.047721405	0.2579955	6.0521026	7.712058	Multitasking_Scroll
15:47:38.971	0.3519584	5.8228765	7.893924	-0.04998466	0.019103589	0.047721405	0.2579955	6.0521026	7.712058	Multitasking_Scroll
15:47:38.994	0.09337672	5.7893567	7.4988685	0.026373496	-0.0022766949	0.048943136	0.2784557	6.078431	7.6906085	Multitasking_Scroll
15:47:39.018	0.09337672	5.7893567	7.4988685	0.026373496	-0.0022766949	0.048943136	0.2784557	6.078431	7.6906085	Multitasking_Scroll
15:47:39.041	0.09337672	5.7893567	7.4988685	0.026373496	-0.0022766949	0.048943136	0.2784557	6.078431	7.6906085	Multitasking_Scroll
15:47:39.064	0.09337672	5.7893567	7.4988685	0.026373496	-0.0022766949	0.048943136	0.2784557	6.078431	7.6906085	Multitasking_Scroll
15:47:39.087	0.09337672	5.7893567	7.4988685	0.026373496	-0.0022766949	0.048943136	0.2784557	6.078431	7.6906085	Multitasking_Scroll
15:47:39.109	0.09337672	5.7893567	7.4988685	0.026373496	-0.0022766949	0.048943136	0.2784557	6.078431	7.6906085	Multitasking_Scroll
15:47:39.131	0.09337672	5.7893567	7.4988685	0.026373496	-0.0022766949	0.048943136	0.2784557	6.078431	7.6906085	Multitasking_Scroll
15:47:39.154	0.09337672	5.7893567	7.4988685	0.026373496	-0.0022766949	0.048943136	0.2784557	6.078431	7.6906085	Multitasking_Scroll
15:47:39.177	0.36632404	6.0048413	7.455772	0.032482147	0.065529354	0.019621603	0.2479927	6.141526	7.6413646	Multitasking_Scroll
15:47:39.199	0.36632404	6.0048413	7.455772	0.032482147	0.065529354	0.019621603	0.2479927	6.141526	7.6413646	Multitasking_Scroll
15:47:39.222	0.36632404	6.0048413	7.455772	0.032482147	0.065529354	0.019621603	0.2479927	6.141526	7.6413646	Multitasking_Scroll
15:47:39.246	0.36632404	6.0048413	7.455772	0.032482147	0.065529354	0.019621603	0.2479927	6.141526	7.6413646	Multitasking_Scroll
15:47:39.268	0.36632404	6.0048413	7.455772	0.032482147	0.065529354	0.019621603	0.2479927	6.141526	7.6413646	Multitasking_Scroll
15:47:39.292	0.36632404	6.0048413	7.455772	0.032482147	0.065529354	0.019621603	0.2479927	6.141526	7.6413646	Multitasking_Scroll
15:47:39.315	0.36632404	6.0048413	7.455772	0.032482147	0.065529354	0.019621603	0.2479927	6.141526	7.6413646	Multitasking_Scroll
15:47:39.338	0.36632404	6.0048413	7.455772	0.032482147	0.065529354	0.019621603	0.2479927	6.141526	7.6413646	Multitasking_Scroll
15:47:39.362	-0.014365649	6.1700463	7.312115	0.03187128	0.00871888	0.020232467	0.2003394	6.217232	7.5813065	Multitasking_Scroll
15:47:39.386	-0.014365649	6.1700463	7.312115	0.03187128	0.00871888	0.020232467	0.2003394	6.217232	7.5813065	Multitasking_Scroll
15:47:39.409	-0.014365649	6.1700463	7.312115	0.03187128	0.00871888	0.020232467	0.2003394	6.217232	7.5813065	Multitasking_Scroll
15:47:39.432	-0.014365649	6.1700463	7.312115	0.03187128	0.00871888	0.020232467	0.2003394	6.217232	7.5813065	Multitasking_Scroll
15:47:39.455	-0.014365649	6.1700463	7.312115	0.03187128	0.00871888	0.020232467	0.2003394	6.217232	7.5813065	Multitasking_Scroll
15:47:39.479	-0.014365649	6.1700463	7.312115	0.03187128	0.00871888	0.020232467	0.2003394	6.217232	7.5813065	Multitasking_Scroll
15:47:39.502	-0.014365649	6.1700463	7.312115	0.03187128	0.00871888	0.020232467	0.2003394	6.217232	7.5813065	Multitasking_Scroll
15:47:39.525	-0.014365649	6.1700463	7.312115	0.03187128	0.00871888	0.020232467	0.2003394	6.217232	7.5813065	Multitasking_Scroll
15:47:39.548	0.61293435	5.5020437	8.078283	-0.13061887	0.01788186	0.11919264	0.11084157	6.3395314	7.4812016	Multitasking_Scroll
15:47:39.571	0.61293435	5.5020437	8.078283	-0.13061887	0.01788186	0.11919264	0.11084157	6.3395314	7.4812016	Multitasking_Scroll
15:47:39.594	0.61293435	5.5020437	8.078283	-0.13061887	0.01788186	0.11919264	0.11084157	6.3395314	7.4812016	Multitasking_Scroll
15:47:39.616	0.61293435	5.5020437	8.078283	-0.13061887	0.01788186	0.11919264	0.11084157	6.3395314	7.4812016	Multitasking_Scroll
15:47:39.639	0.61293435	5.5020437	8.078283	-0.13061887	0.01788186	0.11919264	0.11084157	6.3395314	7.4812016	Multitasking_Scroll
15:47:39.662	0.61293435	5.5020437	8.078283	-0.13061887	0.01788186	0.11919264	0.11084157	6.3395314	7.4812016	Multitasking_Scroll
15:47:39.685	0.61293435	5.5020437	8.078283	-0.13061887	0.01788186	0.11919264	0.11084157	6.3395314	7.4812016	Multitasking_Scroll
15:47:39.708	0.61293435	5.5020437	8.078283	-0.13061887	0.01788186	0.11919264	0.11084157	6.3395314	7.4812016	Multitasking_Scroll
15:47:39.732	-0.011971374	6.299337	6.7877693	0.0031606168	0.012994936	0.019010736	0.15993528	6.316249	7.4999843	Multitasking_Scroll
15:47:39.755	-0.011971374	6.299337	6.7877693	0.0031606168	0.012994936	0.019010736	0.15993528	6.316249	7.4999843	Multitasking_Scroll
15:47:39.778	-0.011971374	6.299337	6.7877693	0.0031606168	0.012994936	0.019010736	0.15993528	6.316249	7.4999843	Multitasking_Scroll
15:47:39.805	-0.011971374	6.299337	6.7877693	0.0031606168	0.012994936	0.019010736	0.15993528	6.316249	7.4999843	Multitasking_Scroll
15:47:39.829	-0.011971374	6.299337	6.7877693	0.0031606168	0.012994936	0.019010736	0.15993528	6.316249	7.4999843	Multitasking_Scroll
15:47:39.853	-0.011971374	6.299337	6.7877693	0.0031606168	0.012994936	0.019010736	0.15993528	6.316249	7.4999843	Multitasking_Scroll
15:47:39.876	-0.011971374	6.299337	6.7877693	0.0031606168	0.012994936	0.019010736	0.15993528	6.316249	7.4999843	Multitasking_Scroll
15:47:39.899	0.047885496	6.23948	7.091842	0.015377922	-0.010217943	-0.013975985	0.15379311	6.3091474	7.5060854	Multitasking_Scroll
15:47:39.922	0.047885496	6.23948	7.091842	0.015377922	-0.010217943	-0.013975985	0.15379311	6.3091474	7.5060854	Multitasking_Scroll
15:47:39.946	0.047885496	6.23948	7.091842	0.015377922	-0.010217943	-0.013975985	0.15379311	6.3091474	7.5060854	Multitasking_Scroll
15:47:39.969	0.047885496	6.23948	7.091842	0.015377922	-0.010217943	-0.013975985	0.15379311	6.3091474	7.5060854	Multitasking_Scroll
15:47:39.992	0.047885496	6.23948	7.091842	0.015377922	-0.010217943	-0.013975985	0.15379311	6.3091474	7.5060854	Multitasking_Scroll
15:47:40.015	0.047885496	6.23948	7.091842	0.015377922	-0.010217943	-0.013975985	0.15379311	6.3091474	7.5060854	Multitasking_Scroll
15:47:40.038	0.047885496	6.23948	7.091842	0.015377922	-0.010217943	-0.013975985	0.15379311	6.3091474	7.5060854	Multitasking_Scroll
15:47:40.062	0.047885496	6.23948	7.091842	0.015377922	-0.010217943	-0.013975985	0.15379311	6.3091474	7.5060854	Multitasking_Scroll
15:47:40.085	0.08858817	6.1484976	7.3600006	-0.003558901	-0.017548326	-0.00053695054	0.14951332	6.28359	7.5275807	Multitasking_Scroll
15:47:40.108	0.08858817	6.1484976	7.3600006	-0.003558901	-0.017548326	-0.00053695054	0.14951332	6.28359	7.5275807	Multitasking_Scroll
15:47:40.131	0.08858817	6.1484976	7.3600006	-0.003558901	-0.017548326	-0.00053695054	0.14951332	6.28359	7.5275807	Multitasking_Scroll
15:47:40.155	0.08858817	6.1484976	7.3600006	-0.003558901	-0.017548326	-0.00053695054	0.14951332	6.28359	7.5275807	Multitasking_Scroll
15:47:40.177	0.08858817	6.1484976	7.3600006	-0.003558901	-0.017548326	-0.00053695054	0.14951332	6.28359	7.5275807	Multitasking_Scroll
15:47:40.200	0.08858817	6.1484976	7.3600006	-0.003558901	-0.017548326	-0.00053695054	0.14951332	6.28359	7.5275807	Multitasking_Scroll
15:47:40.224	0.08858817	6.1484976	7.3600006	-0.003558901	-0.017548326	-0.00053695054	0.14951332	6.28359	7.5275807	Multitasking_Scroll
15:47:40.247	0.08858817	6.1484976	7.3600006	-0.003558901	-0.017548326	-0.00053695054	0.14951332	6.28359	7.5275807	Multitasking_Scroll
15:47:40.270	0.18675344	6.062304	7.2977495	0.003771482	-0.007163617	0.025730256	0.15512137	6.278191	7.5319695	Multitasking_Scroll
15:47:40.294	0.18675344	6.062304	7.2977495	0.003771482	-0.007163617	0.025730256	0.15512137	6.278191	7.5319695	Multitasking_Scroll
15:47:40.317	0.18675344	6.062304	7.2977495	0.003771482	-0.007163617	0.025730256	0.15512137	6.278191	7.5319695	Multitasking_Scroll
15:47:40.340	0.18675344	6.062304	7.2977495	0.003771482	-0.007163617	0.025730256	0.15512137	6.278191	7.5319695	Multitasking_Scroll
15:47:40.363	0.18675344	6.062304	7.2977495	0.003771482	-0.007163617	0.025730256	0.15512137	6.278191	7.5319695	Multitasking_Scroll
15:47:40.386	0.18675344	6.062304	7.2977495	0.003771482	-0.007163617	0.025730256	0.15512137	6.278191	7.5319695	Multitasking_Scroll
15:47:40.409	0.18675344	6.062304	7.2977495	0.003771482	-0.007163617	0.025730256	0.15512137	6.278191	7.5319695	Multitasking_Scroll
15:47:40.432	0.12210801	6.124555	7.3025384	-0.020052264	0.01116234	7.391469e-05	0.15361463	6.2819867	7.528835	Multitasking_Scroll
15:47:40.456	0.12210801	6.124555	7.3025384	-0.020052264	0.01116234	7.391469e-05	0.15361463	6.2819867	7.528835	Multitasking_Scroll
15:47:40.480	0.12210801	6.124555	7.3025384	-0.020052264	0.01116234	7.391469e-05	0.15361463	6.2819867	7.528835	Multitasking_Scroll
15:47:40.503	0.12210801	6.124555	7.3025384	-0.020052264	0.01116234	7.391469e-05	0.15361463	6.2819867	7.528835	Multitasking_Scroll
15:47:40.527	0.12210801	6.124555	7.3025384	-0.020052264	0.01116234	7.391469e-05	0.15361463	6.2819867	7.528835	Multitasking_Scroll
15:47:40.549	0.12210801	6.124555	7.3025384	-0.020052264	0.01116234	7.391469e-05	0.15361463	6.2819867	7.528835	Multitasking_Scroll
15:47:40.571	0.12210801	6.124555	7.3025384	-0.020052264	0.01116234	7.391469e-05	0.15361463	6.2819867	7.528835	Multitasking_Scroll
15:47:40.593	0.12210801	6.124555	7.3025384	-0.020052264	0.01116234	7.391469e-05	0.15361463	6.2819867	7.528835	Multitasking_Scroll
15:47:40.617	0.071828246	6.079064	7.3216925	0.0056040776	0.0056645535	0.00068477995	0.15065613	6.2802486	7.5303435	Multitasking_Scroll
15:47:40.641	0.071828246	6.079064	7.3216925	0.0056040776	0.0056645535	0.00068477995	0.15065613	6.2802486	7.5303435	Multitasking_Scroll
15:47:40.663	0.071828246	6.079064	7.3216925	0.0056040776	0.0056645535	0.00068477995	0.15065613	6.2802486	7.5303435	Multitasking_Scroll
15:47:40.686	0.071828246	6.079064	7.3216925	0.0056040776	0.0056645535	0.00068477995	0.15065613	6.2802486	7.5303435	Multitasking_Scroll
15:47:40.710	0.071828246	6.079064	7.3216925	0.0056040776	0.0056645535	0.00068477995	0.15065613	6.2802486	7.5303435	Multitasking_Scroll
15:47:40.733	0.071828246	6.079064	7.3216925	0.0056040776	0.0056645535	0.00068477995	0.15065613	6.2802486	7.5303435	Multitasking_Scroll
15:47:40.757	0.071828246	6.079064	7.3216925	0.0056040776	0.0056645535	0.00068477995	0.15065613	6.2802486	7.5303435	Multitasking_Scroll
15:47:40.780	0.071828246	6.079064	7.3216925	0.0056040776	0.0056645535	0.00068477995	0.15065613	6.2802486	7.5303435	Multitasking_Scroll
15:47:40.803	0.08858817	6.160469	7.1493044	0.004382347	0.0056645535	0.004349971	0.15161088	6.279083	7.531299	Multitasking_Scroll
15:47:40.826	0.08858817	6.160469	7.1493044	0.004382347	0.0056645535	0.004349971	0.15161088	6.279083	7.531299	Multitasking_Scroll
15:47:40.849	0.08858817	6.160469	7.1493044	0.004382347	0.0056645535	0.004349971	0.15161088	6.279083	7.531299	Multitasking_Scroll
15:47:40.873	0.08858817	6.160469	7.1493044	0.004382347	0.0056645535	0.004349971	0.15161088	6.279083	7.531299	Multitasking_Scroll
15:47:40.896	0.08858817	6.160469	7.1493044	0.004382347	0.0056645535	0.004349971	0.15161088	6.279083	7.531299	Multitasking_Scroll
15:47:40.919	0.08858817	6.160469	7.1493044	0.004382347	0.0056645535	0.004349971	0.15161088	6.279083	7.531299	Multitasking_Scroll
15:47:40.942	0.08858817	6.160469	7.1493044	0.004382347	0.0056645535	0.004349971	0.15161088	6.279083	7.531299	Multitasking_Scroll
15:47:40.965	0.08858817	6.160469	7.1493044	0.004382347	0.0056645535	0.004349971	0.15161088	6.279083	7.531299	Multitasking_Scroll
15:47:40.990	0.083799616	6.1556807	7.292961	-0.009056688	-0.008996212	0.014123815	0.14645284	6.271557	7.5376706	Multitasking_Scroll
15:47:41.014	0.083799616	6.1556807	7.292961	-0.009056688	-0.008996212	0.014123815	0.14645284	6.271557	7.5376706	Multitasking_Scroll
15:47:41.037	0.083799616	6.1556807	7.292961	-0.009056688	-0.008996212	0.014123815	0.14645284	6.271557	7.5376706	Multitasking_Scroll
15:47:41.059	0.083799616	6.1556807	7.292961	-0.009056688	-0.008996212	0.014123815	0.14645284	6.271557	7.5376706	Multitasking_Scroll
15:47:41.082	0.083799616	6.1556807	7.292961	-0.009056688	-0.008996212	0.014123815	0.14645284	6.271557	7.5376706	Multitasking_Scroll
15:47:41.106	0.083799616	6.1556807	7.292961	-0.009056688	-0.008996212	0.014123815	0.14645284	6.271557	7.5376706	Multitasking_Scroll
15:47:41.129	0.083799616	6.1556807	7.292961	-0.009056688	-0.008996212	0.014123815	0.14645284	6.271557	7.5376706	Multitasking_Scroll
15:47:41.152	0.083799616	6.119766	7.362395	-0.020052264	0.0062754187	0.004349971	0.14742783	6.2711163	7.538014	Multitasking_Scroll
15:47:41.175	0.083799616	6.119766	7.362395	-0.020052264	0.0062754187	0.004349971	0.14742783	6.2711163	7.538014	Multitasking_Scroll
15:47:41.198	0.083799616	6.119766	7.362395	-0.020052264	0.0062754187	0.004349971	0.14742783	6.2711163	7.538014	Multitasking_Scroll
15:47:41.222	0.083799616	6.119766	7.362395	-0.020052264	0.0062754187	0.004349971	0.14742783	6.2711163	7.538014	Multitasking_Scroll
15:47:41.245	0.083799616	6.119766	7.362395	-0.020052264	0.0062754187	0.004349971	0.14742783	6.2711163	7.538014	Multitasking_Scroll
15:47:41.268	0.083799616	6.119766	7.362395	-0.020052264	0.0062754187	0.004349971	0.14742783	6.2711163	7.538014	Multitasking_Scroll
15:47:41.291	0.083799616	6.119766	7.362395	-0.020052264	0.0062754187	0.004349971	0.14742783	6.2711163	7.538014	Multitasking_Scroll
15:47:41.315	0.083799616	6.119766	7.362395	-0.020052264	0.0062754187	0.004349971	0.14742783	6.2711163	7.538014	Multitasking_Scroll
15:47:41.339	0.083799616	6.100612	7.345635	0.03187128	-0.008996212	-0.009089064	0.15136026	6.2640715	7.5437946	Multitasking_Scroll
15:47:41.362	0.083799616	6.100612	7.345635	0.03187128	-0.008996212	-0.009089064	0.15136026	6.2640715	7.5437946	Multitasking_Scroll
15:47:41.385	0.083799616	6.100612	7.345635	0.03187128	-0.008996212	-0.009089064	0.15136026	6.2640715	7.5437946	Multitasking_Scroll
15:47:41.408	0.083799616	6.100612	7.345635	0.03187128	-0.008996212	-0.009089064	0.15136026	6.2640715	7.5437946	Multitasking_Scroll
15:47:41.431	0.083799616	6.100612	7.345635	0.03187128	-0.008996212	-0.009089064	0.15136026	6.2640715	7.5437946	Multitasking_Scroll
15:47:41.455	0.083799616	6.100612	7.345635	0.03187128	-0.008996212	-0.009089064	0.15136026	6.2640715	7.5437946	Multitasking_Scroll
15:47:41.482	0.083799616	6.100612	7.345635	0.03187128	-0.008996212	-0.009089064	0.15136026	6.2640715	7.5437946	Multitasking_Scroll
15:47:41.505	0.083799616	6.100612	7.345635	0.03187128	-0.008996212	-0.009089064	0.15136026	6.2640715	7.5437946	Multitasking_Scroll
15:47:41.530	0.009577099	6.179623	7.223527	0.035536475	-0.0059418865	-0.0078673335	0.1450055	6.270562	7.538527	Multitasking_Scroll
15:47:41.553	0.009577099	6.179623	7.223527	0.035536475	-0.0059418865	-0.0078673335	0.1450055	6.270562	7.538527	Multitasking_Scroll
15:47:41.577	0.009577099	6.179623	7.223527	0.035536475	-0.0059418865	-0.0078673335	0.1450055	6.270562	7.538527	Multitasking_Scroll
15:47:41.599	0.009577099	6.179623	7.223527	0.035536475	-0.0059418865	-0.0078673335	0.1450055	6.270562	7.538527	Multitasking_Scroll
15:47:41.622	0.009577099	6.179623	7.223527	0.035536475	-0.0059418865	-0.0078673335	0.1450055	6.270562	7.538527	Multitasking_Scroll
15:47:41.645	0.009577099	6.179623	7.223527	0.035536475	-0.0059418865	-0.0078673335	0.1450055	6.270562	7.538527	Multitasking_Scroll
15:47:41.668	0.009577099	6.179623	7.223527	0.035536475	-0.0059418865	-0.0078673335	0.1450055	6.270562	7.538527	Multitasking_Scroll
15:47:41.691	0.08619389	6.141315	7.2618356	0.0031606168	-0.00044409905	0.008015162	0.14686333	6.2737455	7.535839	Multitasking_Scroll
15:47:41.714	0.08619389	6.141315	7.2618356	0.0031606168	-0.00044409905	0.008015162	0.14686333	6.2737455	7.535839	Multitasking_Scroll
15:47:41.737	0.08619389	6.141315	7.2618356	0.0031606168	-0.00044409905	0.008015162	0.14686333	6.2737455	7.535839	Multitasking_Scroll
15:47:41.759	0.08619389	6.141315	7.2618356	0.0031606168	-0.00044409905	0.008015162	0.14686333	6.2737455	7.535839	Multitasking_Scroll
15:47:41.782	0.08619389	6.141315	7.2618356	0.0031606168	-0.00044409905	0.008015162	0.14686333	6.2737455	7.535839	Multitasking_Scroll
15:47:41.804	0.08619389	6.141315	7.2618356	0.0031606168	-0.00044409905	0.008015162	0.14686333	6.2737455	7.535839	Multitasking_Scroll
15:47:41.827	0.08619389	6.141315	7.2618356	0.0031606168	-0.00044409905	0.008015162	0.14686333	6.2737455	7.535839	Multitasking_Scroll
15:47:41.851	0.08619389	6.141315	7.2618356	0.0031606168	-0.00044409905	0.008015162	0.14686333	6.2737455	7.535839	Multitasking_Scroll
15:47:41.874	0.10774237	6.138921	7.2953553	0.008047539	0.0013884967	0.009236894	0.14770599	6.271554	7.5376477	Multitasking_Scroll
15:47:41.897	0.10774237	6.138921	7.2953553	0.008047539	0.0013884967	0.009236894	0.14770599	6.271554	7.5376477	Multitasking_Scroll
15:47:41.921	0.10774237	6.138921	7.2953553	0.008047539	0.0013884967	0.009236894	0.14770599	6.271554	7.5376477	Multitasking_Scroll
15:47:41.944	0.10774237	6.138921	7.2953553	0.008047539	0.0013884967	0.009236894	0.14770599	6.271554	7.5376477	Multitasking_Scroll
15:47:41.967	0.10774237	6.138921	7.2953553	0.008047539	0.0013884967	0.009236894	0.14770599	6.271554	7.5376477	Multitasking_Scroll
15:47:41.989	0.10774237	6.138921	7.2953553	0.008047539	0.0013884967	0.009236894	0.14770599	6.271554	7.5376477	Multitasking_Scroll
15:47:42.012	0.10774237	6.138921	7.2953553	0.008047539	0.0013884967	0.009236894	0.14770599	6.271554	7.5376477	Multitasking_Scroll
15:47:42.036	0.10774237	6.138921	7.2953553	0.008047539	0.0013884967	0.009236894	0.14770599	6.271554	7.5376477	Multitasking_Scroll
15:47:42.058	0.16520496	6.1077952	7.4007034	-0.0066132275	-0.00044409905	0.008626028	0.14047705	6.272581	7.5369315	Multitasking_Scroll
15:47:42.082	0.16520496	6.1077952	7.4007034	-0.0066132275	-0.00044409905	0.008626028	0.14047705	6.272581	7.5369315	Multitasking_Scroll
15:47:42.105	0.16520496	6.1077952	7.4007034	-0.0066132275	-0.00044409905	0.008626028	0.14047705	6.272581	7.5369315	Multitasking_Scroll
15:47:42.127	0.16520496	6.1077952	7.4007034	-0.0066132275	-0.00044409905	0.008626028	0.14047705	6.272581	7.5369315	Multitasking_Scroll
15:47:42.150	0.16520496	6.1077952	7.4007034	-0.0066132275	-0.00044409905	0.008626028	0.14047705	6.272581	7.5369315	Multitasking_Scroll
15:47:42.173	0.16520496	6.1077952	7.4007034	-0.0066132275	-0.00044409905	0.008626028	0.14047705	6.272581	7.5369315	Multitasking_Scroll
15:47:42.197	0.16520496	6.1077952	7.4007034	-0.0066132275	-0.00044409905	0.008626028	0.14047705	6.272581	7.5369315	Multitasking_Scroll
15:47:42.220	0.16520496	6.1077952	7.4007034	-0.0066132275	-0.00044409905	0.008626028	0.14047705	6.272581	7.5369315	Multitasking_Scroll
15:47:42.243	0.11013664	6.1125836	7.371972	-0.011500149	0.001999362	0.010458624	0.13369112	6.277184	7.53322	Multitasking_Scroll
15:47:42.267	0.11013664	6.1125836	7.371972	-0.011500149	0.001999362	0.010458624	0.13369112	6.277184	7.53322	Multitasking_Scroll
15:47:42.290	0.11013664	6.1125836	7.371972	-0.011500149	0.001999362	0.010458624	0.13369112	6.277184	7.53322	Multitasking_Scroll
15:47:42.313	0.11013664	6.1125836	7.371972	-0.011500149	0.001999362	0.010458624	0.13369112	6.277184	7.53322	Multitasking_Scroll
15:47:42.336	0.11013664	6.1125836	7.371972	-0.011500149	0.001999362	0.010458624	0.13369112	6.277184	7.53322	Multitasking_Scroll
15:47:42.359	0.11013664	6.1125836	7.371972	-0.011500149	0.001999362	0.010458624	0.13369112	6.277184	7.53322	Multitasking_Scroll
15:47:42.383	0.11013664	6.1125836	7.371972	-0.011500149	0.001999362	0.010458624	0.13369112	6.277184	7.53322	Multitasking_Scroll
15:47:42.406	0.11013664	6.1125836	7.371972	-0.011500149	0.001999362	0.010458624	0.13369112	6.277184	7.53322	Multitasking_Scroll
15:47:42.431	0.14605077	6.1556807	7.3480296	0.013545326	-0.019991787	0.006182567	0.14154753	6.2892065	7.523045	Multitasking_Scroll
15:47:42.457	0.14605077	6.1556807	7.3480296	0.013545326	-0.019991787	0.006182567	0.14154753	6.2892065	7.523045	Multitasking_Scroll
15:47:42.480	0.14605077	6.1556807	7.3480296	0.013545326	-0.019991787	0.006182567	0.14154753	6.2892065	7.523045	Multitasking_Scroll
15:47:42.502	0.14605077	6.1556807	7.3480296	0.013545326	-0.019991787	0.006182567	0.14154753	6.2892065	7.523045	Multitasking_Scroll
15:47:42.524	0.14605077	6.1556807	7.3480296	0.013545326	-0.019991787	0.006182567	0.14154753	6.2892065	7.523045	Multitasking_Scroll
15:47:42.547	0.14605077	6.1556807	7.3480296	0.013545326	-0.019991787	0.006182567	0.14154753	6.2892065	7.523045	Multitasking_Scroll
15:47:42.571	0.14605077	6.1556807	7.3480296	0.013545326	-0.019991787	0.006182567	0.14154753	6.2892065	7.523045	Multitasking_Scroll
15:47:42.594	0.15562786	6.179623	7.2163444	-0.00050457474	-0.018770056	0.012902086	0.16638635	6.3140225	7.501718	Multitasking_Scroll
15:47:42.617	0.15562786	6.179623	7.2163444	-0.00050457474	-0.018770056	0.012902086	0.16638635	6.3140225	7.501718	Multitasking_Scroll
15:47:42.641	0.15562786	6.179623	7.2163444	-0.00050457474	-0.018770056	0.012902086	0.16638635	6.3140225	7.501718	Multitasking_Scroll
15:47:42.664	0.15562786	6.179623	7.2163444	-0.00050457474	-0.018770056	0.012902086	0.16638635	6.3140225	7.501718	Multitasking_Scroll
15:47:42.686	0.15562786	6.179623	7.2163444	-0.00050457474	-0.018770056	0.012902086	0.16638635	6.3140225	7.501718	Multitasking_Scroll
15:47:42.707	0.15562786	6.179623	7.2163444	-0.00050457474	-0.018770056	0.012902086	0.16638635	6.3140225	7.501718	Multitasking_Scroll
15:47:42.731	0.15562786	6.179623	7.2163444	-0.00050457474	-0.018770056	0.012902086	0.16638635	6.3140225	7.501718	Multitasking_Scroll
15:47:42.754	0.15562786	6.179623	7.2163444	-0.00050457474	-0.018770056	0.012902086	0.16638635	6.3140225	7.501718	Multitasking_Scroll
15:47:42.777	0.026337024	6.1125836	7.020014	-0.020052264	-0.037096012	0.037336692	0.17478615	6.270311	7.5381007	Multitasking_Scroll
15:47:42.799	0.026337024	6.1125836	7.020014	-0.020052264	-0.037096012	0.037336692	0.17478615	6.270311	7.5381007	Multitasking_Scroll
15:47:42.825	0.026337024	6.1125836	7.020014	-0.020052264	-0.037096012	0.037336692	0.17478615	6.270311	7.5381007	Multitasking_Scroll
15:47:42.850	0.026337024	6.1125836	7.020014	-0.020052264	-0.037096012	0.037336692	0.17478615	6.270311	7.5381007	Multitasking_Scroll
15:47:42.873	0.026337024	6.1125836	7.020014	-0.020052264	-0.037096012	0.037336692	0.17478615	6.270311	7.5381007	Multitasking_Scroll
15:47:42.896	0.026337024	6.1125836	7.020014	-0.020052264	-0.037096012	0.037336692	0.17478615	6.270311	7.5381007	Multitasking_Scroll
15:47:42.919	0.026337024	6.1125836	7.020014	-0.020052264	-0.037096012	0.037336692	0.17478615	6.270311	7.5381007	Multitasking_Scroll
15:47:42.942	0.026337024	6.1125836	7.020014	-0.020052264	-0.037096012	0.037336692	0.17478615	6.270311	7.5381007	Multitasking_Scroll
15:47:42.965	0.22745611	6.1269493	7.2354984	0.004993213	-0.034041688	0.028173715	0.17738654	6.24698	7.5573854	Multitasking_Scroll
15:47:42.987	0.22745611	6.1269493	7.2354984	0.004993213	-0.034041688	0.028173715	0.17738654	6.24698	7.5573854	Multitasking_Scroll
15:47:43.011	0.22745611	6.1269493	7.2354984	0.004993213	-0.034041688	0.028173715	0.17738654	6.24698	7.5573854	Multitasking_Scroll
15:47:43.034	0.22745611	6.1269493	7.2354984	0.004993213	-0.034041688	0.028173715	0.17738654	6.24698	7.5573854	Multitasking_Scroll
15:47:43.057	0.22745611	6.1269493	7.2354984	0.004993213	-0.034041688	0.028173715	0.17738654	6.24698	7.5573854	Multitasking_Scroll
15:47:43.079	0.22745611	6.1269493	7.2354984	0.004993213	-0.034041688	0.028173715	0.17738654	6.24698	7.5573854	Multitasking_Scroll
15:47:43.101	0.22745611	6.1269493	7.2354984	0.004993213	-0.034041688	0.028173715	0.17738654	6.24698	7.5573854	Multitasking_Scroll
15:47:43.123	0.22745611	6.1269493	7.2354984	0.004993213	-0.034041688	0.028173715	0.17738654	6.24698	7.5573854	Multitasking_Scroll
15:47:43.147	0.13886794	6.014418	7.4964743	-0.035323896	0.006886284	0.0025173756	0.20048955	6.231925	7.569227	Multitasking_Scroll
15:47:43.170	0.13886794	6.014418	7.4964743	-0.035323896	0.006886284	0.0025173756	0.20048955	6.231925	7.569227	Multitasking_Scroll
15:47:43.194	0.13886794	6.014418	7.4964743	-0.035323896	0.006886284	0.0025173756	0.20048955	6.231925	7.569227	Multitasking_Scroll
15:47:43.217	0.13886794	6.014418	7.4964743	-0.035323896	0.006886284	0.0025173756	0.20048955	6.231925	7.569227	Multitasking_Scroll
15:47:43.240	0.13886794	6.014418	7.4964743	-0.035323896	0.006886284	0.0025173756	0.20048955	6.231925	7.569227	Multitasking_Scroll
15:47:43.263	0.13886794	6.014418	7.4964743	-0.035323896	0.006886284	0.0025173756	0.20048955	6.231925	7.569227	Multitasking_Scroll
15:47:43.286	0.13886794	6.014418	7.4964743	-0.035323896	0.006886284	0.0025173756	0.20048955	6.231925	7.569227	Multitasking_Scroll
15:47:43.310	0.13886794	6.014418	7.4964743	0.041034263	-0.0016658296	7.391469e-05	0.21167445	6.221721	7.5773153	Multitasking_Scroll
15:47:43.333	0.083799616	6.079064	7.537177	0.041034263	-0.0016658296	7.391469e-05	0.21167445	6.221721	7.5773153	Multitasking_Scroll
15:47:43.356	0.083799616	6.079064	7.537177	0.041034263	-0.0016658296	7.391469e-05	0.21167445	6.221721	7.5773153	Multitasking_Scroll
15:47:43.379	0.083799616	6.079064	7.537177	0.041034263	-0.0016658296	7.391469e-05	0.21167445	6.221721	7.5773153	Multitasking_Scroll
15:47:43.402	0.083799616	6.079064	7.537177	0.041034263	-0.0016658296	7.391469e-05	0.21167445	6.221721	7.5773153	Multitasking_Scroll
15:47:43.426	0.083799616	6.079064	7.537177	0.041034263	-0.0016658296	7.391469e-05	0.21167445	6.221721	7.5773153	Multitasking_Scroll
15:47:43.452	0.083799616	6.079064	7.537177	0.041034263	-0.0016658296	7.391469e-05	0.21167445	6.221721	7.5773153	Multitasking_Scroll
15:47:43.476	0.083799616	6.079064	7.537177	0.041034263	-0.0016658296	7.391469e-05	0.21167445	6.221721	7.5773153	Multitasking_Scroll
15:47:43.498	0.27294734	6.0527267	7.14691	0.06791233	-0.026711304	0.01717814	0.2297947	6.2447066	7.557856	Multitasking_Scroll
15:47:43.519	0.27294734	6.0527267	7.14691	0.06791233	-0.026711304	0.01717814	0.2297947	6.2447066	7.557856	Multitasking_Scroll
15:47:43.541	0.27294734	6.0527267	7.14691	0.06791233	-0.026711304	0.01717814	0.2297947	6.2447066	7.557856	Multitasking_Scroll
15:47:43.563	0.27294734	6.0527267	7.14691	0.06791233	-0.026711304	0.01717814	0.2297947	6.2447066	7.557856	Multitasking_Scroll
15:47:43.586	0.27294734	6.0527267	7.14691	0.06791233	-0.026711304	0.01717814	0.2297947	6.2447066	7.557856	Multitasking_Scroll
15:47:43.609	0.27294734	6.0527267	7.14691	0.06791233	-0.026711304	0.01717814	0.2297947	6.2447066	7.557856	Multitasking_Scroll
15:47:43.630	0.27294734	6.0527267	7.14691	0.06791233	-0.026711304	0.01717814	0.2297947	6.2447066	7.557856	Multitasking_Scroll
15:47:43.653	0.27294734	6.0527267	7.14691	0.06791233	-0.026711304	0.01717814	0.2297947	6.2447066	7.557856	Multitasking_Scroll
15:47:43.676	0.28970724	6.074275	7.1756415	0.017821383	-0.024267843	0.015956411	0.276872	6.2816396	7.5256023	Multitasking_Scroll
15:47:43.699	0.28970724	6.074275	7.1756415	0.017821383	-0.024267843	0.015956411	0.276872	6.2816396	7.5256023	Multitasking_Scroll
15:47:43.722	0.28970724	6.074275	7.1756415	0.017821383	-0.024267843	0.015956411	0.276872	6.2816396	7.5256023	Multitasking_Scroll
15:47:43.745	0.28970724	6.074275	7.1756415	0.017821383	-0.024267843	0.015956411	0.276872	6.2816396	7.5256023	Multitasking_Scroll
15:47:43.769	0.28970724	6.074275	7.1756415	0.017821383	-0.024267843	0.015956411	0.276872	6.2816396	7.5256023	Multitasking_Scroll
15:47:43.792	0.28970724	6.074275	7.1756415	0.017821383	-0.024267843	0.015956411	0.276872	6.2816396	7.5256023	Multitasking_Scroll
15:47:43.814	0.28970724	6.074275	7.1756415	0.017821383	-0.024267843	0.015956411	0.276872	6.2816396	7.5256023	Multitasking_Scroll
15:47:43.837	0.28970724	6.074275	7.1756415	0.017821383	-0.024267843	0.015956411	0.276872	6.2816396	7.5256023	Multitasking_Scroll
15:47:43.858	0.22027329	6.117372	7.405492	-0.0047806315	-0.00044409905	-0.0054238723	0.29816067	6.2847853	7.5221624	Multitasking_Scroll
15:47:43.881	0.22027329	6.117372	7.405492	-0.0047806315	-0.00044409905	-0.0054238723	0.29816067	6.2847853	7.5221624	Multitasking_Scroll
15:47:43.904	0.22027329	6.117372	7.405492	-0.0047806315	-0.00044409905	-0.0054238723	0.29816067	6.2847853	7.5221624	Multitasking_Scroll
15:47:43.927	0.22027329	6.117372	7.405492	-0.0047806315	-0.00044409905	-0.0054238723	0.29816067	6.2847853	7.5221624	Multitasking_Scroll
15:47:43.950	0.22027329	6.117372	7.405492	-0.0047806315	-0.00044409905	-0.0054238723	0.29816067	6.2847853	7.5221624	Multitasking_Scroll
15:47:43.973	0.22027329	6.117372	7.405492	-0.0047806315	-0.00044409905	-0.0054238723	0.29816067	6.2847853	7.5221624	Multitasking_Scroll
15:47:43.995	0.22027329	6.117372	7.405492	-0.0047806315	-0.00044409905	-0.0054238723	0.29816067	6.2847853	7.5221624	Multitasking_Scroll
15:47:44.017	0.22027329	6.117372	7.405492	-0.0047806315	-0.00044409905	-0.0054238723	0.29816067	6.2847853	7.5221624	Multitasking_Scroll
15:47:44.041	0.1987248	6.138921	7.352818	0.0056040776	-0.009607078	0.0031282408	0.3123124	6.288478	7.5185018	Multitasking_Scroll
15:47:44.064	0.1987248	6.138921	7.352818	0.0056040776	-0.009607078	0.0031282408	0.3123124	6.288478	7.5185018	Multitasking_Scroll
15:47:44.086	0.1987248	6.138921	7.352818	0.0056040776	-0.009607078	0.0031282408	0.3123124	6.288478	7.5185018	Multitasking_Scroll
15:47:44.109	0.1987248	6.138921	7.352818	0.0056040776	-0.009607078	0.0031282408	0.3123124	6.288478	7.5185018	Multitasking_Scroll
15:47:44.132	0.1987248	6.138921	7.352818	0.0056040776	-0.009607078	0.0031282408	0.3123124	6.288478	7.5185018	Multitasking_Scroll
15:47:44.154	0.1987248	6.138921	7.352818	0.0056040776	-0.009607078	0.0031282408	0.3123124	6.288478	7.5185018	Multitasking_Scroll
15:47:44.176	0.1987248	6.138921	7.352818	0.0056040776	-0.009607078	0.0031282408	0.3123124	6.288478	7.5185018	Multitasking_Scroll
15:47:44.199	0.1987248	6.138921	7.352818	0.0056040776	-0.009607078	0.0031282408	0.3123124	6.288478	7.5185018	Multitasking_Scroll
15:47:44.222	0.2561874	6.177229	7.2450757	0.019043114	-0.020602651	0.00068477995	0.3182624	6.287352	7.5191927	Multitasking_Scroll
15:47:44.245	0.2561874	6.177229	7.2450757	0.019043114	-0.020602651	0.00068477995	0.3182624	6.287352	7.5191927	Multitasking_Scroll
15:47:44.268	0.2561874	6.177229	7.2450757	0.019043114	-0.020602651	0.00068477995	0.3182624	6.287352	7.5191927	Multitasking_Scroll
15:47:44.291	0.2561874	6.177229	7.2450757	0.019043114	-0.020602651	0.00068477995	0.3182624	6.287352	7.5191927	Multitasking_Scroll
15:47:44.313	0.2561874	6.177229	7.2450757	0.019043114	-0.020602651	0.00068477995	0.3182624	6.287352	7.5191927	Multitasking_Scroll
15:47:44.336	0.2561874	6.177229	7.2450757	0.019043114	-0.020602651	0.00068477995	0.3182624	6.287352	7.5191927	Multitasking_Scroll
15:47:44.359	0.2561874	6.177229	7.2450757	0.019043114	-0.020602651	0.00068477995	0.3182624	6.287352	7.5191927	Multitasking_Scroll
15:47:44.382	0.2561874	6.177229	7.2450757	0.019043114	-0.020602651	0.00068477995	0.3182624	6.287352	7.5191927	Multitasking_Scroll
15:47:44.405	0.18914771	6.158075	7.388732	-0.00050457474	0.006886284	0.01229122	0.32246685	6.285033	7.5209475	Multitasking_Scroll
15:47:44.428	0.18914771	6.158075	7.388732	-0.00050457474	0.006886284	0.01229122	0.32246685	6.285033	7.5209475	Multitasking_Scroll
15:47:44.452	0.18914771	6.158075	7.388732	-0.00050457474	0.006886284	0.01229122	0.32246685	6.285033	7.5209475	Multitasking_Scroll
15:47:44.475	0.18914771	6.158075	7.388732	-0.00050457474	0.006886284	0.01229122	0.32246685	6.285033	7.5209475	Multitasking_Scroll
15:47:44.498	0.18914771	6.158075	7.388732	-0.00050457474	0.006886284	0.01229122	0.32246685	6.285033	7.5209475	Multitasking_Scroll
15:47:44.521	0.18914771	6.158075	7.388732	-0.00050457474	0.006886284	0.01229122	0.32246685	6.285033	7.5209475	Multitasking_Scroll
15:47:44.542	0.18914771	6.158075	7.388732	-0.00050457474	0.006886284	0.01229122	0.32246685	6.285033	7.5209475	Multitasking_Scroll
15:47:44.566	0.18914771	6.158075	7.388732	-0.00050457474	0.006886284	0.01229122	0.32246685	6.285033	7.5209475	Multitasking_Scroll
15:47:44.589	0.29689008	6.122161	7.345635	-0.0053914967	-0.010828808	0.006182567	0.3325437	6.2795277	7.5251102	Multitasking_Scroll
15:47:44.611	0.29689008	6.122161	7.345635	-0.0053914967	-0.010828808	0.006182567	0.3325437	6.2795277	7.5251102	Multitasking_Scroll
15:47:44.633	0.29689008	6.122161	7.345635	-0.0053914967	-0.010828808	0.006182567	0.3325437	6.2795277	7.5251102	Multitasking_Scroll
15:47:44.656	0.29689008	6.122161	7.345635	-0.0053914967	-0.010828808	0.006182567	0.3325437	6.2795277	7.5251102	Multitasking_Scroll
15:47:44.680	0.29689008	6.122161	7.345635	-0.0053914967	-0.010828808	0.006182567	0.3325437	6.2795277	7.5251102	Multitasking_Scroll
15:47:44.749	0.2944958	6.122161	7.2522583	0.0025497514	-0.0047201556	0.019010736	0.33254665	6.2859316	7.5197606	Multitasking_Scroll
15:47:44.807	0.2944958	6.122161	7.2522583	0.0025497514	-0.0047201556	0.019010736	0.33254665	6.2859316	7.5197606	Multitasking_Scroll
15:47:44.829	0.2944958	6.122161	7.2522583	0.0025497514	-0.0047201556	0.019010736	0.33254665	6.2859316	7.5197606	Multitasking_Scroll
15:47:44.850	0.2944958	6.122161	7.2522583	0.0025497514	-0.0047201556	0.019010736	0.33254665	6.2859316	7.5197606	Multitasking_Scroll
15:47:44.872	0.2944958	6.122161	7.2522583	0.0025497514	-0.0047201556	0.019010736	0.33254665	6.2859316	7.5197606	Multitasking_Scroll
15:47:44.892	0.2944958	6.122161	7.2522583	0.0025497514	-0.0047201556	0.019010736	0.33254665	6.2859316	7.5197606	Multitasking_Scroll
15:47:44.913	0.2944958	6.122161	7.2522583	0.0025497514	-0.0047201556	0.019010736	0.33254665	6.2859316	7.5197606	Multitasking_Scroll
15:47:44.934	0.37350687	6.119766	7.249864	0.006825808	-0.01693746	0.01106949	0.33880365	6.289209	7.51674	Multitasking_Scroll
15:47:44.955	0.37350687	6.119766	7.249864	0.006825808	-0.01693746	0.01106949	0.33880365	6.289209	7.51674	Multitasking_Scroll
15:47:44.976	0.37350687	6.119766	7.249864	0.006825808	-0.01693746	0.01106949	0.33880365	6.289209	7.51674	Multitasking_Scroll
15:47:44.998	0.37350687	6.119766	7.249864	0.006825808	-0.01693746	0.01106949	0.33880365	6.289209	7.51674	Multitasking_Scroll
15:47:45.020	0.37350687	6.119766	7.249864	0.006825808	-0.01693746	0.01106949	0.33880365	6.289209	7.51674	Multitasking_Scroll
15:47:45.041	0.37350687	6.119766	7.249864	0.006825808	-0.01693746	0.01106949	0.33880365	6.289209	7.51674	Multitasking_Scroll
15:47:45.062	0.37350687	6.119766	7.249864	0.006825808	-0.01693746	0.01106949	0.33880365	6.289209	7.51674	Multitasking_Scroll
15:47:45.086	0.37350687	6.119766	7.249864	0.006825808	-0.01693746	0.01106949	0.33880365	6.289209	7.51674	Multitasking_Scroll
15:47:45.108	0.37350687	6.119766	7.249864	0.017821383	-0.019380921	0.009236894	0.33880365	6.289209	7.51674	Multitasking_Scroll
15:47:45.131	0.2777359	6.1724405	7.3216925	0.017821383	-0.019380921	0.009236894	0.33952475	6.2946644	7.512142	Multitasking_Scroll
15:47:45.154	0.2777359	6.1724405	7.3216925	0.017821383	-0.019380921	0.009236894	0.33952475	6.2946644	7.512142	Multitasking_Scroll
15:47:45.177	0.2777359	6.1724405	7.3216925	0.017821383	-0.019380921	0.009236894	0.33952475	6.2946644	7.512142	Multitasking_Scroll
15:47:45.200	0.2777359	6.1724405	7.3216925	0.017821383	-0.019380921	0.009236894	0.33952475	6.2946644	7.512142	Multitasking_Scroll
15:47:45.223	0.2777359	6.1724405	7.3216925	0.017821383	-0.019380921	0.009236894	0.33952475	6.2946644	7.512142	Multitasking_Scroll
15:47:45.246	0.2777359	6.1724405	7.3216925	0.017821383	-0.019380921	0.009236894	0.33952475	6.2946644	7.512142	Multitasking_Scroll
15:47:45.268	0.2777359	6.1724405	7.3216925	0.017821383	-0.019380921	0.009236894	0.33952475	6.2946644	7.512142	Multitasking_Scroll
15:47:45.290	0.33519846	6.1461034	7.2522583	0.022097439	-0.0065527516	0.0025173756	0.34671837	6.3113103	7.4978304	Multitasking_Scroll
15:47:45.314	0.33519846	6.1461034	7.2522583	0.022097439	-0.0065527516	0.0025173756	0.34671837	6.3113103	7.4978304	Multitasking_Scroll
15:47:45.336	0.33519846	6.1461034	7.2522583	0.022097439	-0.0065527516	0.0025173756	0.34671837	6.3113103	7.4978304	Multitasking_Scroll
15:47:45.359	0.33519846	6.1461034	7.2522583	0.022097439	-0.0065527516	0.0025173756	0.34671837	6.3113103	7.4978304	Multitasking_Scroll
15:47:45.382	0.33519846	6.1461034	7.2522583	0.022097439	-0.0065527516	0.0025173756	0.34671837	6.3113103	7.4978304	Multitasking_Scroll
15:47:45.404	0.33519846	6.1461034	7.2522583	0.022097439	-0.0065527516	0.0025173756	0.34671837	6.3113103	7.4978304	Multitasking_Scroll
15:47:45.428	0.33519846	6.1461034	7.2522583	0.022097439	-0.0065527516	0.0025173756	0.34671837	6.3113103	7.4978304	Multitasking_Scroll
15:47:45.453	0.33519846	6.1461034	7.2522583	0.022097439	-0.0065527516	0.0025173756	0.34671837	6.3113103	7.4978304	Multitasking_Scroll
15:47:45.476	0.28252444	6.1556807	7.249864	0.014767056	-0.0034984252	-0.01214339	0.3448105	6.3238916	7.4873123	Multitasking_Scroll
15:47:45.498	0.28252444	6.1556807	7.249864	0.014767056	-0.0034984252	-0.01214339	0.3448105	6.3238916	7.4873123	Multitasking_Scroll
15:47:45.519	0.28252444	6.1556807	7.249864	0.014767056	-0.0034984252	-0.01214339	0.3448105	6.3238916	7.4873123	Multitasking_Scroll
15:47:45.542	0.28252444	6.1556807	7.249864	0.014767056	-0.0034984252	-0.01214339	0.3448105	6.3238916	7.4873123	Multitasking_Scroll
15:47:45.564	0.28252444	6.1556807	7.249864	0.014767056	-0.0034984252	-0.01214339	0.3448105	6.3238916	7.4873123	Multitasking_Scroll
15:47:45.585	0.28252444	6.1556807	7.249864	0.014767056	-0.0034984252	-0.01214339	0.3448105	6.3238916	7.4873123	Multitasking_Scroll
15:47:45.607	0.28252444	6.1556807	7.249864	0.014767056	-0.0034984252	-0.01214339	0.3448105	6.3238916	7.4873123	Multitasking_Scroll
15:47:45.631	0.28252444	6.1556807	7.249864	0.014767056	-0.0034984252	-0.01214339	0.3448105	6.3238916	7.4873123	Multitasking_Scroll
15:47:45.654	0.3304099	6.134132	7.23071	0.011101865	-0.012661404	0.016567277	0.33556306	6.3172717	7.4933176	Multitasking_Scroll
15:47:45.675	0.3304099	6.134132	7.23071	0.011101865	-0.012661404	0.016567277	0.33556306	6.3172717	7.4933176	Multitasking_Scroll
15:47:45.698	0.3304099	6.134132	7.23071	0.011101865	-0.012661404	0.016567277	0.33556306	6.3172717	7.4933176	Multitasking_Scroll
15:47:45.721	0.3304099	6.134132	7.23071	0.011101865	-0.012661404	0.016567277	0.33556306	6.3172717	7.4933176	Multitasking_Scroll
15:47:45.743	0.3304099	6.134132	7.23071	0.011101865	-0.012661404	0.016567277	0.33556306	6.3172717	7.4933176	Multitasking_Scroll
15:47:45.765	0.3304099	6.134132	7.23071	0.011101865	-0.012661404	0.016567277	0.33556306	6.3172717	7.4933176	Multitasking_Scroll
15:47:45.788	0.3304099	6.134132	7.23071	0.011101865	-0.012661404	0.016567277	0.33556306	6.3172717	7.4933176	Multitasking_Scroll
15:47:45.811	0.3304099	6.134132	7.23071	0.011101865	-0.012661404	0.016567277	0.33556306	6.3172717	7.4933176	Multitasking_Scroll
15:47:45.833	0.17717634	6.150892	7.398309	0.0056040776	0.011773205	0.017789008	0.3359177	6.3050137	7.503616	Multitasking_Scroll
15:47:45.856	0.17717634	6.150892	7.398309	0.0056040776	0.011773205	0.017789008	0.3359177	6.3050137	7.503616	Multitasking_Scroll
15:47:45.879	0.17717634	6.150892	7.398309	0.0056040776	0.011773205	0.017789008	0.3359177	6.3050137	7.503616	Multitasking_Scroll
15:47:45.901	0.17717634	6.150892	7.398309	0.0056040776	0.011773205	0.017789008	0.3359177	6.3050137	7.503616	Multitasking_Scroll
15:47:45.922	0.17717634	6.150892	7.398309	0.0056040776	0.011773205	0.017789008	0.3359177	6.3050137	7.503616	Multitasking_Scroll
15:47:45.945	0.17717634	6.150892	7.398309	0.0056040776	0.011773205	0.017789008	0.3359177	6.3050137	7.503616	Multitasking_Scroll
15:47:45.968	0.17717634	6.150892	7.398309	0.0056040776	0.011773205	0.017789008	0.3359177	6.3050137	7.503616	Multitasking_Scroll
15:47:45.991	0.17717634	6.150892	7.398309	0.0056040776	0.011773205	0.017789008	0.3359177	6.3050137	7.503616	Multitasking_Scroll
15:47:46.014	0.34956414	6.117372	7.257047	-0.0011154399	-0.005331021	0.005571702	0.33916503	6.3134093	7.4964075	Multitasking_Scroll
15:47:46.037	0.34956414	6.117372	7.257047	-0.0011154399	-0.005331021	0.005571702	0.33916503	6.3134093	7.4964075	Multitasking_Scroll
15:47:46.060	0.34956414	6.117372	7.257047	-0.0011154399	-0.005331021	0.005571702	0.33916503	6.3134093	7.4964075	Multitasking_Scroll
15:47:46.081	0.34956414	6.117372	7.257047	-0.0011154399	-0.005331021	0.005571702	0.33916503	6.3134093	7.4964075	Multitasking_Scroll
15:47:46.105	0.34956414	6.117372	7.257047	-0.0011154399	-0.005331021	0.005571702	0.33916503	6.3134093	7.4964075	Multitasking_Scroll
15:47:46.127	0.34956414	6.117372	7.257047	-0.0011154399	-0.005331021	0.005571702	0.33916503	6.3134093	7.4964075	Multitasking_Scroll
15:47:46.150	0.34956414	6.117372	7.257047	-0.0011154399	-0.005331021	0.005571702	0.33916503	6.3134093	7.4964075	Multitasking_Scroll
15:47:46.173	0.34956414	6.117372	7.257047	-0.0011154399	-0.005331021	0.005571702	0.33916503	6.3134093	7.4964075	Multitasking_Scroll
15:47:46.196	0.29689008	6.138921	7.240287	-0.012111015	-0.00288756	0.016567277	0.34321374	6.30473	7.503524	Multitasking_Scroll
15:47:46.219	0.29689008	6.138921	7.240287	-0.012111015	-0.00288756	0.016567277	0.34321374	6.30473	7.503524	Multitasking_Scroll
15:47:46.242	0.29689008	6.138921	7.240287	-0.012111015	-0.00288756	0.016567277	0.34321374	6.30473	7.503524	Multitasking_Scroll
15:47:46.265	0.29689008	6.138921	7.240287	-0.012111015	-0.00288756	0.016567277	0.34321374	6.30473	7.503524	Multitasking_Scroll
15:47:46.287	0.29689008	6.138921	7.240287	-0.012111015	-0.00288756	0.016567277	0.34321374	6.30473	7.503524	Multitasking_Scroll
15:47:46.309	0.29689008	6.138921	7.240287	-0.012111015	-0.00288756	0.016567277	0.34321374	6.30473	7.503524	Multitasking_Scroll
15:47:46.333	0.29689008	6.138921	7.240287	-0.012111015	-0.00288756	0.016567277	0.34321374	6.30473	7.503524	Multitasking_Scroll
15:47:46.356	0.29689008	6.138921	7.240287	-0.012111015	-0.00288756	0.016567277	0.34321374	6.30473	7.503524	Multitasking_Scroll
15:47:46.378	0.40223816	6.098218	7.328875	0.004382347	-0.0059418865	0.0037391062	0.35251164	6.2810493	7.5229325	Multitasking_Scroll
15:47:46.401	0.40223816	6.098218	7.328875	0.004382347	-0.0059418865	0.0037391062	0.35251164	6.2810493	7.5229325	Multitasking_Scroll
15:47:46.423	0.40223816	6.098218	7.328875	0.004382347	-0.0059418865	0.0037391062	0.35251164	6.2810493	7.5229325	Multitasking_Scroll
15:47:46.446	0.40223816	6.098218	7.328875	0.004382347	-0.0059418865	0.0037391062	0.35251164	6.2810493	7.5229325	Multitasking_Scroll
15:47:46.469	0.40223816	6.098218	7.328875	0.004382347	-0.0059418865	0.0037391062	0.35251164	6.2810493	7.5229325	Multitasking_Scroll
15:47:46.492	0.40223816	6.098218	7.328875	0.004382347	-0.0059418865	0.0037391062	0.35251164	6.2810493	7.5229325	Multitasking_Scroll
15:47:46.515	0.40223816	6.098218	7.328875	0.004382347	-0.0059418865	0.0037391062	0.35251164	6.2810493	7.5229325	Multitasking_Scroll
15:47:46.536	0.40223816	6.098218	7.328875	0.004382347	-0.0059418865	0.0037391062	0.35251164	6.2810493	7.5229325	Multitasking_Scroll
15:47:46.560	0.30167863	6.0838523	7.4366174	-0.0066132275	-0.007163617	0.019010736	0.3553945	6.258033	7.541954	Multitasking_Scroll
15:47:46.583	0.30167863	6.0838523	7.4366174	-0.0066132275	-0.007163617	0.019010736	0.3553945	6.258033	7.541954	Multitasking_Scroll
15:47:46.604	0.30167863	6.0838523	7.4366174	-0.0066132275	-0.007163617	0.019010736	0.3553945	6.258033	7.541954	Multitasking_Scroll
15:47:46.627	0.30167863	6.0838523	7.4366174	-0.0066132275	-0.007163617	0.019010736	0.3553945	6.258033	7.541954	Multitasking_Scroll
15:47:46.650	0.30167863	6.0838523	7.4366174	-0.0066132275	-0.007163617	0.019010736	0.3553945	6.258033	7.541954	Multitasking_Scroll
15:47:46.673	0.30167863	6.0838523	7.4366174	-0.0066132275	-0.007163617	0.019010736	0.3553945	6.258033	7.541954	Multitasking_Scroll
15:47:46.696	0.30167863	6.0838523	7.4366174	-0.0066132275	-0.007163617	0.019010736	0.3553945	6.258033	7.541954	Multitasking_Scroll
15:47:46.719	0.30167863	6.0838523	7.4366174	-0.0066132275	-0.007163617	0.019010736	0.3553945	6.258033	7.541954	Multitasking_Scroll
15:47:46.742	0.25379312	6.074275	7.5060515	-0.015776206	-0.007163617	0.01473468	0.36466947	6.2318263	7.563181	Multitasking_Scroll
15:47:46.764	0.25379312	6.074275	7.5060515	-0.015776206	-0.007163617	0.01473468	0.36466947	6.2318263	7.563181	Multitasking_Scroll
15:47:46.788	0.25379312	6.074275	7.5060515	-0.015776206	-0.007163617	0.01473468	0.36466947	6.2318263	7.563181	Multitasking_Scroll
15:47:46.811	0.25379312	6.074275	7.5060515	-0.015776206	-0.007163617	0.01473468	0.36466947	6.2318263	7.563181	Multitasking_Scroll
15:47:46.832	0.25379312	6.074275	7.5060515	-0.015776206	-0.007163617	0.01473468	0.36466947	6.2318263	7.563181	Multitasking_Scroll
15:47:46.855	0.25379312	6.074275	7.5060515	-0.015776206	-0.007163617	0.01473468	0.36466947	6.2318263	7.563181	Multitasking_Scroll
15:47:46.878	0.25379312	6.074275	7.5060515	-0.015776206	-0.007163617	0.01473468	0.36466947	6.2318263	7.563181	Multitasking_Scroll
15:47:46.901	0.25379312	6.074275	7.5060515	-0.015776206	-0.007163617	0.01473468	0.36466947	6.2318263	7.563181	Multitasking_Scroll
15:47:46.924	0.28731298	6.0694866	7.393521	0.0031606168	0.00871888	7.391469e-05	0.36532715	6.2298284	7.564794	Multitasking_Scroll
15:47:46.947	0.28731298	6.0694866	7.393521	0.0031606168	0.00871888	7.391469e-05	0.36532715	6.2298284	7.564794	Multitasking_Scroll
15:47:46.969	0.28731298	6.0694866	7.393521	0.0031606168	0.00871888	7.391469e-05	0.36532715	6.2298284	7.564794	Multitasking_Scroll
15:47:46.992	0.28731298	6.0694866	7.393521	0.0031606168	0.00871888	7.391469e-05	0.36532715	6.2298284	7.564794	Multitasking_Scroll
15:47:47.015	0.28731298	6.0694866	7.393521	0.0031606168	0.00871888	7.391469e-05	0.36532715	6.2298284	7.564794	Multitasking_Scroll
15:47:47.037	0.28731298	6.0694866	7.393521	0.0031606168	0.00871888	7.391469e-05	0.36532715	6.2298284	7.564794	Multitasking_Scroll
15:47:47.059	0.28731298	6.0694866	7.393521	0.0031606168	0.00871888	7.391469e-05	0.36532715	6.2298284	7.564794	Multitasking_Scroll
15:47:47.082	0.28731298	6.0694866	7.393521	0.0031606168	0.00871888	7.391469e-05	0.36532715	6.2298284	7.564794	Multitasking_Scroll
15:47:47.105	0.3040729	6.081458	7.285778	0.0104910005	0.001999362	-0.00053695054	0.35561976	6.2456956	7.552163	Multitasking_Scroll
15:47:47.128	0.3040729	6.081458	7.285778	0.0104910005	0.001999362	-0.00053695054	0.35561976	6.2456956	7.552163	Multitasking_Scroll
15:47:47.151	0.3040729	6.081458	7.285778	0.0104910005	0.001999362	-0.00053695054	0.35561976	6.2456956	7.552163	Multitasking_Scroll
15:47:47.174	0.3040729	6.081458	7.285778	0.0104910005	0.001999362	-0.00053695054	0.35561976	6.2456956	7.552163	Multitasking_Scroll
15:47:47.196	0.3040729	6.081458	7.285778	0.0104910005	0.001999362	-0.00053695054	0.35561976	6.2456956	7.552163	Multitasking_Scroll
15:47:47.219	0.3040729	6.081458	7.285778	0.0104910005	0.001999362	-0.00053695054	0.35561976	6.2456956	7.552163	Multitasking_Scroll
15:47:47.242	0.3040729	6.081458	7.285778	0.0104910005	0.001999362	-0.00053695054	0.35561976	6.2456956	7.552163	Multitasking_Scroll
15:47:47.265	0.3040729	6.081458	7.285778	0.0104910005	0.001999362	-0.00053695054	0.35561976	6.2456956	7.552163	Multitasking_Scroll
15:47:47.289	0.2849187	6.1077952	7.355212	0.011101865	0.0032210925	0.009236894	0.34736988	6.251453	7.547779	Multitasking_Scroll
15:47:47.312	0.2849187	6.1077952	7.355212	0.011101865	0.0032210925	0.009236894	0.34736988	6.251453	7.547779	Multitasking_Scroll
15:47:47.334	0.2849187	6.1077952	7.355212	0.011101865	0.0032210925	0.009236894	0.34736988	6.251453	7.547779	Multitasking_Scroll
15:47:47.358	0.2849187	6.1077952	7.355212	0.011101865	0.0032210925	0.009236894	0.34736988	6.251453	7.547779	Multitasking_Scroll
15:47:47.381	0.2849187	6.1077952	7.355212	0.011101865	0.0032210925	0.009236894	0.34736988	6.251453	7.547779	Multitasking_Scroll
15:47:47.404	0.2849187	6.1077952	7.355212	0.011101865	0.0032210925	0.009236894	0.34736988	6.251453	7.547779	Multitasking_Scroll
15:47:47.426	0.2849187	6.1077952	7.355212	0.011101865	0.0032210925	0.009236894	0.34736988	6.251453	7.547779	Multitasking_Scroll
15:47:47.449	0.2777359	6.114978	7.3145094	0.004382347	0.006886284	-0.0011478158	0.34164223	6.2622247	7.5391064	Multitasking_Scroll
15:47:47.473	0.2777359	6.114978	7.3145094	0.004382347	0.006886284	-0.0011478158	0.34164223	6.2622247	7.5391064	Multitasking_Scroll
15:47:47.495	0.2777359	6.114978	7.3145094	0.004382347	0.006886284	-0.0011478158	0.34164223	6.2622247	7.5391064	Multitasking_Scroll
15:47:47.518	0.2777359	6.114978	7.3145094	0.004382347	0.006886284	-0.0011478158	0.34164223	6.2622247	7.5391064	Multitasking_Scroll
15:47:47.541	0.2777359	6.114978	7.3145094	0.004382347	0.006886284	-0.0011478158	0.34164223	6.2622247	7.5391064	Multitasking_Scroll
15:47:47.563	0.2777359	6.114978	7.3145094	0.004382347	0.006886284	-0.0011478158	0.34164223	6.2622247	7.5391064	Multitasking_Scroll
15:47:47.586	0.2777359	6.114978	7.3145094	0.004382347	0.006886284	-0.0011478158	0.34164223	6.2622247	7.5391064	Multitasking_Scroll
15:47:47.609	0.2777359	6.114978	7.3145094	0.004382347	0.006886284	-0.0011478158	0.34164223	6.2622247	7.5391064	Multitasking_Scroll
15:47:47.631	0.26337022	6.138921	7.3025384	0.020264843	-0.0047201556	0.006182567	0.340379	6.265002	7.536858	Multitasking_Scroll
15:47:47.654	0.26337022	6.138921	7.3025384	0.020264843	-0.0047201556	0.006182567	0.340379	6.265002	7.536858	Multitasking_Scroll
15:47:47.677	0.26337022	6.138921	7.3025384	0.020264843	-0.0047201556	0.006182567	0.340379	6.265002	7.536858	Multitasking_Scroll
15:47:47.700	0.26337022	6.138921	7.3025384	0.020264843	-0.0047201556	0.006182567	0.340379	6.265002	7.536858	Multitasking_Scroll
15:47:47.723	0.26337022	6.138921	7.3025384	0.020264843	-0.0047201556	0.006182567	0.340379	6.265002	7.536858	Multitasking_Scroll
15:47:47.745	0.26337022	6.138921	7.3025384	0.020264843	-0.0047201556	0.006182567	0.340379	6.265002	7.536858	Multitasking_Scroll
15:47:47.768	0.26337022	6.138921	7.3025384	0.020264843	-0.0047201556	0.006182567	0.340379	6.265002	7.536858	Multitasking_Scroll
15:47:47.791	0.26337022	6.138921	7.3025384	0.020264843	-0.0047201556	0.006182567	0.340379	6.265002	7.536858	Multitasking_Scroll
15:47:47.814	0.21548474	6.158075	7.350424	0.009269269	0.00016676621	0.008015162	0.33737245	6.26506	7.536943	Multitasking_Scroll
15:47:47.837	0.21548474	6.158075	7.350424	0.009269269	0.00016676621	0.008015162	0.33737245	6.26506	7.536943	Multitasking_Scroll
15:47:47.858	0.21548474	6.158075	7.350424	0.009269269	0.00016676621	0.008015162	0.33737245	6.26506	7.536943	Multitasking_Scroll
15:47:47.881	0.21548474	6.158075	7.350424	0.009269269	0.00016676621	0.008015162	0.33737245	6.26506	7.536943	Multitasking_Scroll
15:47:47.904	0.21548474	6.158075	7.350424	0.009269269	0.00016676621	0.008015162	0.33737245	6.26506	7.536943	Multitasking_Scroll
15:47:47.927	0.21548474	6.158075	7.350424	0.009269269	0.00016676621	0.008015162	0.33737245	6.26506	7.536943	Multitasking_Scroll
15:47:47.950	0.21548474	6.158075	7.350424	0.009269269	0.00016676621	0.008015162	0.33737245	6.26506	7.536943	Multitasking_Scroll
15:47:47.973	0.21548474	6.158075	7.350424	0.009269269	0.00016676621	0.008015162	0.33737245	6.26506	7.536943	Multitasking_Scroll
15:47:47.995	0.11013664	6.1700463	7.336058	0.004382347	-0.011439674	0.010458624	0.3371209	6.2683225	7.5342407	Multitasking_Scroll
15:47:48.016	0.11013664	6.1700463	7.336058	0.004382347	-0.011439674	0.010458624	0.3371209	6.2683225	7.5342407	Multitasking_Scroll
15:47:48.040	0.11013664	6.1700463	7.336058	0.004382347	-0.011439674	0.010458624	0.3371209	6.2683225	7.5342407	Multitasking_Scroll
15:47:48.061	0.11013664	6.1700463	7.336058	0.004382347	-0.011439674	0.010458624	0.3371209	6.2683225	7.5342407	Multitasking_Scroll
15:47:48.084	0.11013664	6.1700463	7.336058	0.004382347	-0.011439674	0.010458624	0.3371209	6.2683225	7.5342407	Multitasking_Scroll
15:47:48.107	0.11013664	6.1700463	7.336058	0.004382347	-0.011439674	0.010458624	0.3371209	6.2683225	7.5342407	Multitasking_Scroll
15:47:48.130	0.11013664	6.1700463	7.336058	0.004382347	-0.011439674	0.010458624	0.3371209	6.2683225	7.5342407	Multitasking_Scroll
15:47:48.153	0.11013664	6.1700463	7.336058	0.004382347	-0.011439674	0.010458624	0.3371209	6.2683225	7.5342407	Multitasking_Scroll
15:47:48.176	0.4740664	5.8755503	7.467743	-0.07136495	-0.0065527516	0.034893233	0.38453454	6.188985	7.597295	Multitasking_Scroll
15:47:48.198	0.4740664	5.8755503	7.467743	-0.07136495	-0.0065527516	0.034893233	0.38453454	6.188985	7.597295	Multitasking_Scroll
15:47:48.220	0.4740664	5.8755503	7.467743	-0.07136495	-0.0065527516	0.034893233	0.38453454	6.188985	7.597295	Multitasking_Scroll
15:47:48.243	0.4740664	5.8755503	7.467743	-0.07136495	-0.0065527516	0.034893233	0.38453454	6.188985	7.597295	Multitasking_Scroll
15:47:48.265	0.4740664	5.8755503	7.467743	-0.07136495	-0.0065527516	0.034893233	0.38453454	6.188985	7.597295	Multitasking_Scroll
15:47:48.288	0.4740664	5.8755503	7.467743	-0.07136495	-0.0065527516	0.034893233	0.38453454	6.188985	7.597295	Multitasking_Scroll
15:47:48.311	0.4740664	5.8755503	7.467743	-0.07136495	-0.0065527516	0.034893233	0.38453454	6.188985	7.597295	Multitasking_Scroll
15:47:48.332	0.4740664	5.8755503	7.467743	-0.07136495	-0.0065527516	0.034893233	0.38453454	6.188985	7.597295	Multitasking_Scroll
15:47:48.354	0.19633053	6.1532865	7.1397276	-0.1019082	-0.0022766949	0.08131899	0.36811385	6.2178717	7.5744915	Multitasking_Scroll
15:47:48.377	0.19633053	6.1532865	7.1397276	-0.1019082	-0.0022766949	0.08131899	0.36811385	6.2178717	7.5744915	Multitasking_Scroll
15:47:48.400	0.19633053	6.1532865	7.1397276	-0.1019082	-0.0022766949	0.08131899	0.36811385	6.2178717	7.5744915	Multitasking_Scroll
15:47:48.423	0.19633053	6.1532865	7.1397276	-0.1019082	-0.0022766949	0.08131899	0.36811385	6.2178717	7.5744915	Multitasking_Scroll
15:47:48.446	0.19633053	6.1532865	7.1397276	-0.1019082	-0.0022766949	0.08131899	0.36811385	6.2178717	7.5744915	Multitasking_Scroll
15:47:48.468	0.19633053	6.1532865	7.1397276	-0.1019082	-0.0022766949	0.08131899	0.36811385	6.2178717	7.5744915	Multitasking_Scroll
15:47:48.492	0.19633053	6.1532865	7.1397276	-0.1019082	-0.0022766949	0.08131899	0.36811385	6.2178717	7.5744915	Multitasking_Scroll
15:47:48.515	0.19633053	6.1532865	7.1397276	-0.1019082	-0.0022766949	0.08131899	0.36811385	6.2178717	7.5744915	Multitasking_Scroll
15:47:48.538	0.28252444	6.062304	7.520417	0.14182703	0.016049262	-0.064677805	0.3969247	6.1764407	7.6068616	Multitasking_Scroll
15:47:48.561	0.28252444	6.062304	7.520417	0.14182703	0.016049262	-0.064677805	0.3969247	6.1764407	7.6068616	Multitasking_Scroll
15:47:48.583	0.28252444	6.062304	7.520417	0.14182703	0.016049262	-0.064677805	0.3969247	6.1764407	7.6068616	Multitasking_Scroll
15:47:48.607	0.28252444	6.062304	7.520417	0.14182703	0.016049262	-0.064677805	0.3969247	6.1764407	7.6068616	Multitasking_Scroll
15:47:48.629	0.28252444	6.062304	7.520417	0.14182703	0.016049262	-0.064677805	0.3969247	6.1764407	7.6068616	Multitasking_Scroll
15:47:48.652	0.28252444	6.062304	7.520417	0.14182703	0.016049262	-0.064677805	0.3969247	6.1764407	7.6068616	Multitasking_Scroll
15:47:48.674	0.28252444	6.062304	7.520417	0.14182703	0.016049262	-0.064677805	0.3969247	6.1764407	7.6068616	Multitasking_Scroll
15:47:48.697	0.28252444	6.062304	7.520417	0.14182703	0.016049262	-0.064677805	0.3969247	6.1764407	7.6068616	Multitasking_Scroll
15:47:48.721	0.7015225	6.0096297	7.458166	0.13571838	0.0007776315	-0.04451925	0.36223465	6.267125	7.534072	Multitasking_Scroll
15:47:48.743	0.7015225	6.0096297	7.458166	0.13571838	0.0007776315	-0.04451925	0.36223465	6.267125	7.534072	Multitasking_Scroll
15:47:48.766	0.7015225	6.0096297	7.458166	0.13571838	0.0007776315	-0.04451925	0.36223465	6.267125	7.534072	Multitasking_Scroll
15:47:48.789	0.7015225	6.0096297	7.458166	0.13571838	0.0007776315	-0.04451925	0.36223465	6.267125	7.534072	Multitasking_Scroll
15:47:48.812	0.7015225	6.0096297	7.458166	0.13571838	0.0007776315	-0.04451925	0.36223465	6.267125	7.534072	Multitasking_Scroll
15:47:48.835	0.7015225	6.0096297	7.458166	0.13571838	0.0007776315	-0.04451925	0.36223465	6.267125	7.534072	Multitasking_Scroll
15:47:48.857	0.7015225	6.0096297	7.458166	0.13571838	0.0007776315	-0.04451925	0.36223465	6.267125	7.534072	Multitasking_Scroll
15:47:48.880	0.7015225	6.0096297	7.458166	0.13571838	0.0007776315	-0.04451925	0.36223465	6.267125	7.534072	Multitasking_Scroll
15:47:48.902	0.4740664	6.273	7.266624	-0.0017263051	-0.008996212	0.037336692	0.29855186	6.4091268	7.41649	Multitasking_Scroll
15:47:48.925	0.4740664	6.273	7.266624	-0.0017263051	-0.008996212	0.037336692	0.29855186	6.4091268	7.41649	Multitasking_Scroll
15:47:48.948	0.4740664	6.273	7.266624	-0.0017263051	-0.008996212	0.037336692	0.29855186	6.4091268	7.41649	Multitasking_Scroll
15:47:48.971	0.4740664	6.273	7.266624	-0.0017263051	-0.008996212	0.037336692	0.29855186	6.4091268	7.41649	Multitasking_Scroll
15:47:48.994	0.4740664	6.273	7.266624	-0.0017263051	-0.008996212	0.037336692	0.29855186	6.4091268	7.41649	Multitasking_Scroll
15:47:49.016	0.4740664	6.273	7.266624	-0.0017263051	-0.008996212	0.037336692	0.29855186	6.4091268	7.41649	Multitasking_Scroll
15:47:49.039	0.4740664	6.273	7.266624	-0.0017263051	-0.008996212	0.037336692	0.29855186	6.4091268	7.41649	Multitasking_Scroll
15:47:49.062	0.4740664	6.273	7.266624	-0.0017263051	-0.008996212	0.037336692	0.29855186	6.4091268	7.41649	Multitasking_Scroll
15:47:49.085	0.21069619	6.349617	7.290567	0.03981253	0.0056645535	-0.04024319	0.2861494	6.4316607	7.397444	Multitasking_Scroll
15:47:49.108	0.21069619	6.349617	7.290567	0.03981253	0.0056645535	-0.04024319	0.2861494	6.4316607	7.397444	Multitasking_Scroll
15:47:49.132	0.21069619	6.349617	7.290567	0.03981253	0.0056645535	-0.04024319	0.2861494	6.4316607	7.397444	Multitasking_Scroll
15:47:49.155	0.21069619	6.349617	7.290567	0.03981253	0.0056645535	-0.04024319	0.2861494	6.4316607	7.397444	Multitasking_Scroll
15:47:49.178	0.21069619	6.349617	7.290567	0.03981253	0.0056645535	-0.04024319	0.2861494	6.4316607	7.397444	Multitasking_Scroll
15:47:49.201	0.21069619	6.349617	7.290567	0.03981253	0.0056645535	-0.04024319	0.2861494	6.4316607	7.397444	Multitasking_Scroll
15:47:49.224	0.21069619	6.349617	7.290567	0.03981253	0.0056645535	-0.04024319	0.2861494	6.4316607	7.397444	Multitasking_Scroll
15:47:49.247	0.21069619	6.349617	7.290567	0.03981253	0.0056645535	-0.04024319	0.2861494	6.4316607	7.397444	Multitasking_Scroll
15:47:49.270	-0.06464542	6.454965	7.067899	-0.068921484	0.038651276	0.07521034	0.2447649	6.470817	7.3647094	Multitasking_Scroll
15:47:49.292	-0.06464542	6.454965	7.067899	-0.068921484	0.038651276	0.07521034	0.2447649	6.470817	7.3647094	Multitasking_Scroll
15:47:49.315	-0.06464542	6.454965	7.067899	-0.068921484	0.038651276	0.07521034	0.2447649	6.470817	7.3647094	Multitasking_Scroll
15:47:49.337	-0.06464542	6.454965	7.067899	-0.068921484	0.038651276	0.07521034	0.2447649	6.470817	7.3647094	Multitasking_Scroll
15:47:49.360	-0.06464542	6.454965	7.067899	-0.068921484	0.038651276	0.07521034	0.2447649	6.470817	7.3647094	Multitasking_Scroll
15:47:49.383	-0.06464542	6.454965	7.067899	-0.068921484	0.038651276	0.07521034	0.2447649	6.470817	7.3647094	Multitasking_Scroll
15:47:49.407	-0.06464542	6.454965	7.067899	-0.068921484	0.038651276	0.07521034	0.2447649	6.470817	7.3647094	Multitasking_Scroll
15:47:49.429	0.031125572	6.404685	7.0152254	0.1406053	0.012994936	-0.042075787	0.24366446	6.439258	7.3923535	Multitasking_Scroll
15:47:49.452	0.031125572	6.404685	7.0152254	0.1406053	0.012994936	-0.042075787	0.24366446	6.439258	7.3923535	Multitasking_Scroll
15:47:49.473	0.031125572	6.404685	7.0152254	0.1406053	0.012994936	-0.042075787	0.24366446	6.439258	7.3923535	Multitasking_Scroll
15:47:49.496	0.031125572	6.404685	7.0152254	0.1406053	0.012994936	-0.042075787	0.24366446	6.439258	7.3923535	Multitasking_Scroll
15:47:49.519	0.031125572	6.404685	7.0152254	0.1406053	0.012994936	-0.042075787	0.24366446	6.439258	7.3923535	Multitasking_Scroll
15:47:49.542	0.031125572	6.404685	7.0152254	0.1406053	0.012994936	-0.042075787	0.24366446	6.439258	7.3923535	Multitasking_Scroll
15:47:49.565	0.031125572	6.404685	7.0152254	0.1406053	0.012994936	-0.042075787	0.24366446	6.439258	7.3923535	Multitasking_Scroll
15:47:49.587	0.031125572	6.404685	7.0152254	0.1406053	0.012994936	-0.042075787	0.24366446	6.439258	7.3923535	Multitasking_Scroll
15:47:49.610	0.46209505	6.1820173	7.405492	-0.0316587	-0.0065527516	0.10147755	0.27739006	6.481507	7.3541446	Multitasking_Scroll
15:47:49.633	0.46209505	6.1820173	7.405492	-0.0316587	-0.0065527516	0.10147755	0.27739006	6.481507	7.3541446	Multitasking_Scroll
15:47:49.656	0.46209505	6.1820173	7.405492	-0.0316587	-0.0065527516	0.10147755	0.27739006	6.481507	7.3541446	Multitasking_Scroll
15:47:49.679	0.46209505	6.1820173	7.405492	-0.0316587	-0.0065527516	0.10147755	0.27739006	6.481507	7.3541446	Multitasking_Scroll
15:47:49.702	0.46209505	6.1820173	7.405492	-0.0316587	-0.0065527516	0.10147755	0.27739006	6.481507	7.3541446	Multitasking_Scroll
15:47:49.724	0.46209505	6.1820173	7.405492	-0.0316587	-0.0065527516	0.10147755	0.27739006	6.481507	7.3541446	Multitasking_Scroll
15:47:49.746	0.46209505	6.1820173	7.405492	-0.0316587	-0.0065527516	0.10147755	0.27739006	6.481507	7.3541446	Multitasking_Scroll
15:47:49.769	0.46209505	6.1820173	7.405492	-0.0316587	-0.0065527516	0.10147755	0.27739006	6.481507	7.3541446	Multitasking_Scroll
15:47:49.792	0.5219519	6.3280683	7.225921	0.04775378	-0.08779783	0.17417052	0.5062087	6.4519463	7.367937	Multitasking_Scroll
15:47:49.814	0.5219519	6.3280683	7.225921	0.04775378	-0.08779783	0.17417052	0.5062087	6.4519463	7.367937	Multitasking_Scroll
15:47:49.837	0.5219519	6.3280683	7.225921	0.04775378	-0.08779783	0.17417052	0.5062087	6.4519463	7.367937	Multitasking_Scroll
15:47:49.861	0.5219519	6.3280683	7.225921	0.04775378	-0.08779783	0.17417052	0.5062087	6.4519463	7.367937	Multitasking_Scroll
15:47:49.883	0.5219519	6.3280683	7.225921	0.04775378	-0.08779783	0.17417052	0.5062087	6.4519463	7.367937	Multitasking_Scroll
15:47:49.906	0.5219519	6.3280683	7.225921	0.04775378	-0.08779783	0.17417052	0.5062087	6.4519463	7.367937	Multitasking_Scroll
15:47:49.927	0.5219519	6.3280683	7.225921	0.04775378	-0.08779783	0.17417052	0.5062087	6.4519463	7.367937	Multitasking_Scroll
15:47:49.949	0.5219519	6.3280683	7.225921	0.04775378	-0.08779783	0.17417052	0.5062087	6.4519463	7.367937	Multitasking_Scroll
15:47:49.972	0.7015225	6.241874	7.151699	-0.009056688	0.002610227	0.041001886	0.7082848	6.462283	7.34218	Multitasking_Scroll
15:47:49.995	0.7015225	6.241874	7.151699	-0.009056688	0.002610227	0.041001886	0.7082848	6.462283	7.34218	Multitasking_Scroll
15:47:50.017	0.7015225	6.241874	7.151699	-0.009056688	0.002610227	0.041001886	0.7082848	6.462283	7.34218	Multitasking_Scroll
15:47:50.040	0.7015225	6.241874	7.151699	-0.009056688	0.002610227	0.041001886	0.7082848	6.462283	7.34218	Multitasking_Scroll
15:47:50.063	0.7015225	6.241874	7.151699	-0.009056688	0.002610227	0.041001886	0.7082848	6.462283	7.34218	Multitasking_Scroll
15:47:50.086	0.7015225	6.241874	7.151699	-0.009056688	0.002610227	0.041001886	0.7082848	6.462283	7.34218	Multitasking_Scroll
15:47:50.109	0.7015225	6.241874	7.151699	-0.009056688	0.002610227	0.041001886	0.7082848	6.462283	7.34218	Multitasking_Scroll
15:47:50.132	0.7015225	6.241874	7.151699	-0.009056688	0.002610227	0.041001886	0.7082848	6.462283	7.34218	Multitasking_Scroll
15:47:50.154	0.47885495	6.466936	7.082265	-0.053649854	-0.021824382	0.046499673	0.76021004	6.4776144	7.323449	Multitasking_Scroll
15:47:50.175	0.47885495	6.466936	7.082265	-0.053649854	-0.021824382	0.046499673	0.76021004	6.4776144	7.323449	Multitasking_Scroll
15:47:50.199	0.47885495	6.466936	7.082265	-0.053649854	-0.021824382	0.046499673	0.76021004	6.4776144	7.323449	Multitasking_Scroll
15:47:50.220	0.47885495	6.466936	7.082265	-0.053649854	-0.021824382	0.046499673	0.76021004	6.4776144	7.323449	Multitasking_Scroll
15:47:50.243	0.47885495	6.466936	7.082265	-0.053649854	-0.021824382	0.046499673	0.76021004	6.4776144	7.323449	Multitasking_Scroll
15:47:50.266	0.47885495	6.466936	7.082265	-0.053649854	-0.021824382	0.046499673	0.76021004	6.4776144	7.323449	Multitasking_Scroll
15:47:50.288	0.47885495	6.466936	7.082265	-0.053649854	-0.021824382	0.046499673	0.76021004	6.4776144	7.323449	Multitasking_Scroll
15:47:50.312	0.47885495	6.466936	7.082265	-0.053649854	-0.021824382	0.046499673	0.76021004	6.4776144	7.323449	Multitasking_Scroll
15:47:50.334	0.28970724	6.4932733	6.996071	-0.14527963	0.028877432	0.29451096	0.862975	6.3949976	7.384416	Multitasking_Scroll
15:47:50.357	0.28970724	6.4932733	6.996071	-0.14527963	0.028877432	0.29451096	0.862975	6.3949976	7.384416	Multitasking_Scroll
15:47:50.379	0.28970724	6.4932733	6.996071	-0.14527963	0.028877432	0.29451096	0.862975	6.3949976	7.384416	Multitasking_Scroll
15:47:50.402	0.28970724	6.4932733	6.996071	-0.14527963	0.028877432	0.29451096	0.862975	6.3949976	7.384416	Multitasking_Scroll
15:47:50.425	0.28970724	6.4932733	6.996071	-0.14527963	0.028877432	0.29451096	0.862975	6.3949976	7.384416	Multitasking_Scroll
15:47:50.448	0.28970724	6.4932733	6.996071	-0.14527963	0.028877432	0.29451096	0.862975	6.3949976	7.384416	Multitasking_Scroll
15:47:50.472	0.28970724	6.4932733	6.996071	-0.14527963	0.028877432	0.29451096	0.862975	6.3949976	7.384416	Multitasking_Scroll
15:47:50.495	0.28970724	6.4932733	6.996071	-0.14527963	0.028877432	0.29451096	0.862975	6.3949976	7.384416	Multitasking_Scroll
15:47:50.516	1.515576	5.949773	7.4629545	0.41610554	0.30437765	1.0660338	1.252469	6.331225	7.383579	Multitasking_Scroll
15:47:50.538	1.515576	5.949773	7.4629545	0.41610554	0.30437765	1.0660338	1.252469	6.331225	7.383579	Multitasking_Scroll
15:47:50.560	1.515576	5.949773	7.4629545	0.41610554	0.30437765	1.0660338	1.252469	6.331225	7.383579	Multitasking_Scroll
15:47:50.581	1.515576	5.949773	7.4629545	0.41610554	0.30437765	1.0660338	1.252469	6.331225	7.383579	Multitasking_Scroll
15:47:50.604	1.515576	5.949773	7.4629545	0.41610554	0.30437765	1.0660338	1.252469	6.331225	7.383579	Multitasking_Scroll
15:47:50.627	1.515576	5.949773	7.4629545	0.41610554	0.30437765	1.0660338	1.252469	6.331225	7.383579	Multitasking_Scroll
15:47:50.650	1.515576	5.949773	7.4629545	0.41610554	0.30437765	1.0660338	1.252469	6.331225	7.383579	Multitasking_Scroll
15:47:50.673	1.515576	5.949773	7.4629545	0.41610554	0.30437765	1.0660338	1.252469	6.331225	7.383579	Multitasking_Scroll
15:47:50.696	1.9968252	6.2107487	6.8500204	0.39228177	0.49863282	0.79542047	1.5870383	6.529391	7.1427336	Multitasking_Scroll
15:47:50.719	1.9968252	6.2107487	6.8500204	0.39228177	0.49863282	0.79542047	1.5870383	6.529391	7.1427336	Multitasking_Scroll
15:47:50.742	1.9968252	6.2107487	6.8500204	0.39228177	0.49863282	0.79542047	1.5870383	6.529391	7.1427336	Multitasking_Scroll
15:47:50.765	1.9968252	6.2107487	6.8500204	0.39228177	0.49863282	0.79542047	1.5870383	6.529391	7.1427336	Multitasking_Scroll
15:47:50.787	1.9968252	6.2107487	6.8500204	0.39228177	0.49863282	0.79542047	1.5870383	6.529391	7.1427336	Multitasking_Scroll
15:47:50.811	1.9968252	6.2107487	6.8500204	0.39228177	0.49863282	0.79542047	1.5870383	6.529391	7.1427336	Multitasking_Scroll
15:47:50.834	1.9968252	6.2107487	6.8500204	0.39228177	0.49863282	0.79542047	1.5870383	6.529391	7.1427336	Multitasking_Scroll
15:47:50.856	1.9968252	6.2107487	6.8500204	0.39228177	0.49863282	0.79542047	1.5870383	6.529391	7.1427336	Multitasking_Scroll
15:47:50.881	3.9984388	4.285752	6.6608725	0.19252884	-0.18920146	0.26274598	1.8616973	6.582415	7.0268183	Multitasking_Scroll
15:47:50.903	3.9984388	4.285752	6.6608725	0.19252884	-0.18920146	0.26274598	1.8616973	6.582415	7.0268183	Multitasking_Scroll
15:47:50.925	3.9984388	4.285752	6.6608725	0.19252884	-0.18920146	0.26274598	1.8616973	6.582415	7.0268183	Multitasking_Scroll
15:47:50.949	3.9984388	4.285752	6.6608725	0.19252884	-0.18920146	0.26274598	1.8616973	6.582415	7.0268183	Multitasking_Scroll
15:47:50.972	3.9984388	4.285752	6.6608725	0.19252884	-0.18920146	0.26274598	1.8616973	6.582415	7.0268183	Multitasking_Scroll
15:47:50.995	3.9984388	4.285752	6.6608725	0.19252884	-0.18920146	0.26274598	1.8616973	6.582415	7.0268183	Multitasking_Scroll
15:47:51.017	3.9984388	4.285752	6.6608725	0.19252884	-0.18920146	0.26274598	1.8616973	6.582415	7.0268183	Multitasking_Scroll
15:47:51.041	3.9984388	4.285752	6.6608725	0.19252884	-0.18920146	0.26274598	1.8616973	6.582415	7.0268183	Multitasking_Scroll
15:47:51.063	1.4868447	4.802915	6.3735595	-1.6034149	-0.7786864	-1.3755946	2.3124719	5.881481	7.498731	Multitasking_Scroll
15:47:51.085	1.4868447	4.802915	6.3735595	-1.6034149	-0.7786864	-1.3755946	2.3124719	5.881481	7.498731	Multitasking_Scroll
15:47:51.107	1.4868447	4.802915	6.3735595	-1.6034149	-0.7786864	-1.3755946	2.3124719	5.881481	7.498731	Multitasking_Scroll
15:47:51.129	1.4868447	4.802915	6.3735595	-1.6034149	-0.7786864	-1.3755946	2.3124719	5.881481	7.498731	Multitasking_Scroll
15:47:51.150	1.4868447	4.802915	6.3735595	-1.6034149	-0.7786864	-1.3755946	2.3124719	5.881481	7.498731	Multitasking_Scroll
15:47:51.172	1.4868447	4.802915	6.3735595	-1.6034149	-0.7786864	-1.3755946	2.3124719	5.881481	7.498731	Multitasking_Scroll
15:47:51.195	1.4868447	4.802915	6.3735595	-1.6034149	-0.7786864	-1.3755946	2.3124719	5.881481	7.498731	Multitasking_Scroll
15:47:51.219	1.4868447	4.802915	6.3735595	-1.6034149	-0.7786864	-1.3755946	2.3124719	5.881481	7.498731	Multitasking_Scroll
15:47:51.242	0.10774237	5.1979704	7.800547	-0.50446844	0.49802193	-0.38477117	1.4201844	4.937129	8.353334	Multitasking_Scroll
15:47:51.265	0.10774237	5.1979704	7.800547	-0.50446844	0.49802193	-0.38477117	1.4201844	4.937129	8.353334	Multitasking_Scroll
15:47:51.288	0.10774237	5.1979704	7.800547	-0.50446844	0.49802193	-0.38477117	1.4201844	4.937129	8.353334	Multitasking_Scroll
15:47:51.311	0.10774237	5.1979704	7.800547	-0.50446844	0.49802193	-0.38477117	1.4201844	4.937129	8.353334	Multitasking_Scroll
15:47:51.335	0.10774237	5.1979704	7.800547	-0.50446844	0.49802193	-0.38477117	1.4201844	4.937129	8.353334	Multitasking_Scroll
15:47:51.357	0.10774237	5.1979704	7.800547	-0.50446844	0.49802193	-0.38477117	1.4201844	4.937129	8.353334	Multitasking_Scroll
15:47:51.381	0.10774237	5.1979704	7.800547	-0.50446844	0.49802193	-0.38477117	1.4201844	4.937129	8.353334	Multitasking_Scroll
15:47:51.403	0.10774237	5.1979704	7.800547	-0.50446844	0.49802193	-0.38477117	1.4201844	4.937129	8.353334	Multitasking_Scroll
15:47:51.426	0.6057515	2.7031362	10.788602	-0.977889	0.2225217	0.3024522	0.33145088	3.6629612	9.090832	Multitasking_Scroll
15:47:51.450	0.6057515	2.7031362	10.788602	-0.977889	0.2225217	0.3024522	0.33145088	3.6629612	9.090832	Multitasking_Scroll
15:47:51.473	0.6057515	2.7031362	10.788602	-0.977889	0.2225217	0.3024522	0.33145088	3.6629612	9.090832	Multitasking_Scroll
15:47:51.496	0.6057515	2.7031362	10.788602	-0.977889	0.2225217	0.3024522	0.33145088	3.6629612	9.090832	Multitasking_Scroll
15:47:51.517	0.6057515	2.7031362	10.788602	-0.977889	0.2225217	0.3024522	0.33145088	3.6629612	9.090832	Multitasking_Scroll
15:47:51.541	0.6057515	2.7031362	10.788602	-0.977889	0.2225217	0.3024522	0.33145088	3.6629612	9.090832	Multitasking_Scroll
15:47:51.564	0.6057515	2.7031362	10.788602	-0.977889	0.2225217	0.3024522	0.33145088	3.6629612	9.090832	Multitasking_Scroll
15:47:51.589	0.6057515	2.7031362	10.788602	-0.977889	0.2225217	0.3024522	0.33145088	3.6629612	9.090832	Multitasking_Scroll
15:47:51.612	0.7996878	3.222694	8.38475	1.0886682	-0.023046114	0.0355041	0.28909355	3.7791812	9.044589	Multitasking_Scroll
15:47:51.635	0.7996878	3.222694	8.38475	1.0886682	-0.023046114	0.0355041	0.28909355	3.7791812	9.044589	Multitasking_Scroll
15:47:51.658	0.7996878	3.222694	8.38475	1.0886682	-0.023046114	0.0355041	0.28909355	3.7791812	9.044589	Multitasking_Scroll
15:47:51.681	0.7996878	3.222694	8.38475	1.0886682	-0.023046114	0.0355041	0.28909355	3.7791812	9.044589	Multitasking_Scroll
15:47:51.703	0.7996878	3.222694	8.38475	1.0886682	-0.023046114	0.0355041	0.28909355	3.7791812	9.044589	Multitasking_Scroll
15:47:51.726	0.7996878	3.222694	8.38475	1.0886682	-0.023046114	0.0355041	0.28909355	3.7791812	9.044589	Multitasking_Scroll
15:47:51.749	0.7996878	3.222694	8.38475	1.0886682	-0.023046114	0.0355041	0.28909355	3.7791812	9.044589	Multitasking_Scroll
15:47:51.773	-0.0670397	4.0343533	8.942616	0.13755096	-0.018159192	-0.020695504	0.14897814	4.2045994	8.858301	Multitasking_Scroll
15:47:51.797	-0.0670397	4.0343533	8.942616	0.13755096	-0.018159192	-0.020695504	0.14897814	4.2045994	8.858301	Multitasking_Scroll
15:47:51.819	-0.0670397	4.0343533	8.942616	0.13755096	-0.018159192	-0.020695504	0.14897814	4.2045994	8.858301	Multitasking_Scroll
15:47:51.842	-0.0670397	4.0343533	8.942616	0.13755096	-0.018159192	-0.020695504	0.14897814	4.2045994	8.858301	Multitasking_Scroll
15:47:51.865	-0.0670397	4.0343533	8.942616	0.13755096	-0.018159192	-0.020695504	0.14897814	4.2045994	8.858301	Multitasking_Scroll
15:47:51.888	-0.0670397	4.0343533	8.942616	0.13755096	-0.018159192	-0.020695504	0.14897814	4.2045994	8.858301	Multitasking_Scroll
15:47:51.912	-0.0670397	4.0343533	8.942616	0.13755096	-0.018159192	-0.020695504	0.14897814	4.2045994	8.858301	Multitasking_Scroll
15:47:51.935	-0.0670397	4.0343533	8.942616	0.13755096	-0.018159192	-0.020695504	0.14897814	4.2045994	8.858301	Multitasking_Scroll
15:47:51.958	0.047885496	4.3839173	8.447001	0.14365962	0.023379646	-0.043908384	0.15189493	4.563373	8.678878	Multitasking_Scroll
15:47:51.981	0.047885496	4.3839173	8.447001	0.14365962	0.023379646	-0.043908384	0.15189493	4.563373	8.678878	Multitasking_Scroll
15:47:52.004	0.047885496	4.3839173	8.447001	0.14365962	0.023379646	-0.043908384	0.15189493	4.563373	8.678878	Multitasking_Scroll
15:47:52.028	0.047885496	4.3839173	8.447001	0.14365962	0.023379646	-0.043908384	0.15189493	4.563373	8.678878	Multitasking_Scroll
15:47:52.051	0.047885496	4.3839173	8.447001	0.14365962	0.023379646	-0.043908384	0.15189493	4.563373	8.678878	Multitasking_Scroll
15:47:52.074	0.047885496	4.3839173	8.447001	0.14365962	0.023379646	-0.043908384	0.15189493	4.563373	8.678878	Multitasking_Scroll
15:47:52.097	0.047885496	4.3839173	8.447001	0.14365962	0.023379646	-0.043908384	0.15189493	4.563373	8.678878	Multitasking_Scroll
15:47:52.120	0.047885496	4.3839173	8.447001	0.14365962	0.023379646	-0.043908384	0.15189493	4.563373	8.678878	Multitasking_Scroll
15:47:52.144	-0.11013664	4.4844766	8.444607	-0.302272	0.02399051	0.04039102	0.08124036	4.5810986	8.670484	Multitasking_Scroll
15:47:52.167	-0.11013664	4.4844766	8.444607	-0.302272	0.02399051	0.04039102	0.08124036	4.5810986	8.670484	Multitasking_Scroll
15:47:52.190	-0.11013664	4.4844766	8.444607	-0.302272	0.02399051	0.04039102	0.08124036	4.5810986	8.670484	Multitasking_Scroll
15:47:52.213	-0.11013664	4.4844766	8.444607	-0.302272	0.02399051	0.04039102	0.08124036	4.5810986	8.670484	Multitasking_Scroll
15:47:52.236	-0.11013664	4.4844766	8.444607	-0.302272	0.02399051	0.04039102	0.08124036	4.5810986	8.670484	Multitasking_Scroll
15:47:52.260	-0.11013664	4.4844766	8.444607	-0.302272	0.02399051	0.04039102	0.08124036	4.5810986	8.670484	Multitasking_Scroll
15:47:52.283	-0.11013664	4.4844766	8.444607	-0.302272	0.02399051	0.04039102	0.08124036	4.5810986	8.670484	Multitasking_Scroll
15:47:52.306	-0.11013664	4.4844766	8.444607	-0.302272	0.02399051	0.04039102	0.08124036	4.5810986	8.670484	Multitasking_Scroll
15:47:52.330	0.009577099	4.496448	8.085466	0.22856988	-0.007163617	-0.023138965	0.09263408	4.515474	8.704726	Multitasking_Scroll
15:47:52.353	0.009577099	4.496448	8.085466	0.22856988	-0.007163617	-0.023138965	0.09263408	4.515474	8.704726	Multitasking_Scroll
15:47:52.377	0.009577099	4.496448	8.085466	0.22856988	-0.007163617	-0.023138965	0.09263408	4.515474	8.704726	Multitasking_Scroll
15:47:52.400	0.009577099	4.496448	8.085466	0.22856988	-0.007163617	-0.023138965	0.09263408	4.515474	8.704726	Multitasking_Scroll
15:47:52.423	0.009577099	4.496448	8.085466	0.22856988	-0.007163617	-0.023138965	0.09263408	4.515474	8.704726	Multitasking_Scroll
15:47:52.446	0.009577099	4.496448	8.085466	0.22856988	-0.007163617	-0.023138965	0.09263408	4.515474	8.704726	Multitasking_Scroll
15:47:52.469	0.009577099	4.496448	8.085466	0.22856988	-0.007163617	-0.023138965	0.09263408	4.515474	8.704726	Multitasking_Scroll
15:47:52.496	0.117319465	4.2115293	8.573898	0.089292616	0.001999362	-0.00053695054	0.08198011	4.480877	8.7226925	Multitasking_Scroll
15:47:52.518	0.117319465	4.2115293	8.573898	0.089292616	0.001999362	-0.00053695054	0.08198011	4.480877	8.7226925	Multitasking_Scroll
15:47:52.540	0.117319465	4.2115293	8.573898	0.089292616	0.001999362	-0.00053695054	0.08198011	4.480877	8.7226925	Multitasking_Scroll
15:47:52.562	0.117319465	4.2115293	8.573898	0.089292616	0.001999362	-0.00053695054	0.08198011	4.480877	8.7226925	Multitasking_Scroll
15:47:52.585	0.117319465	4.2115293	8.573898	0.089292616	0.001999362	-0.00053695054	0.08198011	4.480877	8.7226925	Multitasking_Scroll
15:47:52.607	0.117319465	4.2115293	8.573898	0.089292616	0.001999362	-0.00053695054	0.08198011	4.480877	8.7226925	Multitasking_Scroll
15:47:52.630	0.117319465	4.2115293	8.573898	0.089292616	0.001999362	-0.00053695054	0.08198011	4.480877	8.7226925	Multitasking_Scroll
15:47:52.652	0.117319465	4.2115293	8.573898	0.089292616	0.001999362	-0.00053695054	0.08198011	4.480877	8.7226925	Multitasking_Scroll
15:47:52.675	0.028731298	4.3168774	8.609812	0.02576263	-0.016326595	-0.041464925	0.074761905	4.507138	8.709218	Multitasking_Scroll
15:47:52.698	0.028731298	4.3168774	8.609812	0.02576263	-0.016326595	-0.041464925	0.074761905	4.507138	8.709218	Multitasking_Scroll
15:47:52.722	0.028731298	4.3168774	8.609812	0.02576263	-0.016326595	-0.041464925	0.074761905	4.507138	8.709218	Multitasking_Scroll
15:47:52.746	0.028731298	4.3168774	8.609812	0.02576263	-0.016326595	-0.041464925	0.074761905	4.507138	8.709218	Multitasking_Scroll
15:47:52.769	0.028731298	4.3168774	8.609812	0.02576263	-0.016326595	-0.041464925	0.074761905	4.507138	8.709218	Multitasking_Scroll
15:47:52.792	0.028731298	4.3168774	8.609812	0.02576263	-0.016326595	-0.041464925	0.074761905	4.507138	8.709218	Multitasking_Scroll
15:47:52.815	0.028731298	4.3168774	8.609812	0.02576263	-0.016326595	-0.041464925	0.074761905	4.507138	8.709218	Multitasking_Scroll
15:47:52.837	0.028731298	4.3168774	8.609812	0.02576263	-0.016326595	-0.041464925	0.074761905	4.507138	8.709218	Multitasking_Scroll
15:47:52.861	-0.07422252	4.470111	8.564321	-0.045708604	0.002610227	0.004960837	0.06352959	4.5434737	8.690408	Multitasking_Scroll
15:47:52.884	-0.07422252	4.470111	8.564321	-0.045708604	0.002610227	0.004960837	0.06352959	4.5434737	8.690408	Multitasking_Scroll
15:47:52.907	-0.07422252	4.470111	8.564321	-0.045708604	0.002610227	0.004960837	0.06352959	4.5434737	8.690408	Multitasking_Scroll
15:47:52.930	-0.07422252	4.470111	8.564321	-0.045708604	0.002610227	0.004960837	0.06352959	4.5434737	8.690408	Multitasking_Scroll
15:47:52.954	-0.07422252	4.470111	8.564321	-0.045708604	0.002610227	0.004960837	0.06352959	4.5434737	8.690408	Multitasking_Scroll
15:47:52.977	-0.07422252	4.470111	8.564321	-0.045708604	0.002610227	0.004960837	0.06352959	4.5434737	8.690408	Multitasking_Scroll
15:47:53.000	-0.07422252	4.470111	8.564321	-0.045708604	0.002610227	0.004960837	0.06352959	4.5434737	8.690408	Multitasking_Scroll
15:47:53.023	-0.07422252	4.470111	8.564321	-0.045708604	0.002610227	0.004960837	0.06352959	4.5434737	8.690408	Multitasking_Scroll
15:47:53.046	0.083799616	4.3887057	8.2578535	0.03126042	-0.012050539	0.030617176	0.0678542	4.556312	8.683651	Multitasking_Scroll
15:47:53.069	0.083799616	4.3887057	8.2578535	0.03126042	-0.012050539	0.030617176	0.0678542	4.556312	8.683651	Multitasking_Scroll
15:47:53.092	0.083799616	4.3887057	8.2578535	0.03126042	-0.012050539	0.030617176	0.0678542	4.556312	8.683651	Multitasking_Scroll
15:47:53.115	0.083799616	4.3887057	8.2578535	0.03126042	-0.012050539	0.030617176	0.0678542	4.556312	8.683651	Multitasking_Scroll
15:47:53.138	0.083799616	4.3887057	8.2578535	0.03126042	-0.012050539	0.030617176	0.0678542	4.556312	8.683651	Multitasking_Scroll
15:47:53.161	0.083799616	4.3887057	8.2578535	0.03126042	-0.012050539	0.030617176	0.0678542	4.556312	8.683651	Multitasking_Scroll
15:47:53.185	0.083799616	4.3887057	8.2578535	0.03126042	-0.012050539	0.030617176	0.0678542	4.556312	8.683651	Multitasking_Scroll
15:47:53.208	0.083799616	4.3887057	8.2578535	0.03126042	-0.012050539	0.030617176	0.06213731	4.552234	8.685831	Multitasking_Scroll
15:47:53.231	0.035914123	4.3958883	8.324894	0.0025497514	0.001999362	0.023286795	0.06213731	4.552234	8.685831	Multitasking_Scroll
15:47:53.254	0.035914123	4.3958883	8.324894	0.0025497514	0.001999362	0.023286795	0.06213731	4.552234	8.685831	Multitasking_Scroll
15:47:53.277	0.035914123	4.3958883	8.324894	0.0025497514	0.001999362	0.023286795	0.06213731	4.552234	8.685831	Multitasking_Scroll
15:47:53.301	0.035914123	4.3958883	8.324894	0.0025497514	0.001999362	0.023286795	0.06213731	4.552234	8.685831	Multitasking_Scroll
15:47:53.322	0.035914123	4.3958883	8.324894	0.0025497514	0.001999362	0.023286795	0.06213731	4.552234	8.685831	Multitasking_Scroll
15:47:53.345	0.035914123	4.3958883	8.324894	0.0025497514	0.001999362	0.023286795	0.06213731	4.552234	8.685831	Multitasking_Scroll
15:47:53.368	0.035914123	4.3958883	8.324894	0.0025497514	0.001999362	0.023286795	0.06213731	4.552234	8.685831	Multitasking_Scroll
15:47:53.391	0.03351985	4.333637	8.48531	-0.034713026	0.0056645535	-0.01092166	0.057941355	4.5186725	8.703367	Multitasking_Scroll
15:47:53.415	0.03351985	4.333637	8.48531	-0.034713026	0.0056645535	-0.01092166	0.057941355	4.5186725	8.703367	Multitasking_Scroll
15:47:53.438	0.03351985	4.333637	8.48531	-0.034713026	0.0056645535	-0.01092166	0.057941355	4.5186725	8.703367	Multitasking_Scroll
15:47:53.461	0.03351985	4.333637	8.48531	-0.034713026	0.0056645535	-0.01092166	0.057941355	4.5186725	8.703367	Multitasking_Scroll
15:47:53.484	0.03351985	4.333637	8.48531	-0.034713026	0.0056645535	-0.01092166	0.057941355	4.5186725	8.703367	Multitasking_Scroll
15:47:53.507	0.03351985	4.333637	8.48531	-0.034713026	0.0056645535	-0.01092166	0.057941355	4.5186725	8.703367	Multitasking_Scroll
15:47:53.531	0.03351985	4.333637	8.48531	-0.034713026	0.0056645535	-0.01092166	0.057941355	4.5186725	8.703367	Multitasking_Scroll
15:47:53.554	0.03351985	4.333637	8.48531	-0.034713026	0.0056645535	-0.01092166	0.057941355	4.5186725	8.703367	Multitasking_Scroll
15:47:53.578	0.057462595	4.381523	8.310528	0.018432247	-0.018770056	0.004960837	0.061364826	4.5229535	8.70112	Multitasking_Scroll
15:47:53.601	0.057462595	4.381523	8.310528	0.018432247	-0.018770056	0.004960837	0.061364826	4.5229535	8.70112	Multitasking_Scroll
15:47:53.622	0.057462595	4.381523	8.310528	0.018432247	-0.018770056	0.004960837	0.061364826	4.5229535	8.70112	Multitasking_Scroll
15:47:53.646	0.057462595	4.381523	8.310528	0.018432247	-0.018770056	0.004960837	0.061364826	4.5229535	8.70112	Multitasking_Scroll
15:47:53.669	0.057462595	4.381523	8.310528	0.018432247	-0.018770056	0.004960837	0.061364826	4.5229535	8.70112	Multitasking_Scroll
15:47:53.692	0.057462595	4.381523	8.310528	0.018432247	-0.018770056	0.004960837	0.061364826	4.5229535	8.70112	Multitasking_Scroll
15:47:53.714	0.057462595	4.381523	8.310528	0.018432247	-0.018770056	0.004960837	0.061364826	4.5229535	8.70112	Multitasking_Scroll
15:47:53.736	0.057462595	4.381523	8.310528	0.018432247	-0.018770056	0.004960837	0.061364826	4.5229535	8.70112	Multitasking_Scroll
15:47:53.758	0.102953814	4.3623686	8.370385	0.0104910005	0.005053688	0.010458624	0.06648805	4.518387	8.703455	Multitasking_Scroll
15:47:53.780	0.102953814	4.3623686	8.370385	0.0104910005	0.005053688	0.010458624	0.06648805	4.518387	8.703455	Multitasking_Scroll
15:47:53.803	0.102953814	4.3623686	8.370385	0.0104910005	0.005053688	0.010458624	0.06648805	4.518387	8.703455	Multitasking_Scroll
15:47:53.826	0.102953814	4.3623686	8.370385	0.0104910005	0.005053688	0.010458624	0.06648805	4.518387	8.703455	Multitasking_Scroll
15:47:53.849	0.102953814	4.3623686	8.370385	0.0104910005	0.005053688	0.010458624	0.06648805	4.518387	8.703455	Multitasking_Scroll
15:47:53.873	0.102953814	4.3623686	8.370385	0.0104910005	0.005053688	0.010458624	0.06648805	4.518387	8.703455	Multitasking_Scroll
15:47:53.896	0.102953814	4.3623686	8.370385	0.0104910005	0.005053688	0.010458624	0.06648805	4.518387	8.703455	Multitasking_Scroll
15:47:53.919	0.102953814	4.3623686	8.370385	0.0104910005	0.005053688	0.010458624	0.06648805	4.518387	8.703455	Multitasking_Scroll
15:47:53.942	0.11013664	4.268992	8.561927	-0.03837822	-0.007163617	0.009847758	0.05729122	4.460519	8.733319	Multitasking_Scroll
15:47:53.965	0.11013664	4.268992	8.561927	-0.03837822	-0.007163617	0.009847758	0.05729122	4.460519	8.733319	Multitasking_Scroll
15:47:53.989	0.11013664	4.268992	8.561927	-0.03837822	-0.007163617	0.009847758	0.05729122	4.460519	8.733319	Multitasking_Scroll
15:47:54.013	0.11013664	4.268992	8.561927	-0.03837822	-0.007163617	0.009847758	0.05729122	4.460519	8.733319	Multitasking_Scroll
15:47:54.036	0.11013664	4.268992	8.561927	-0.03837822	-0.007163617	0.009847758	0.05729122	4.460519	8.733319	Multitasking_Scroll
15:47:54.057	0.11013664	4.268992	8.561927	-0.03837822	-0.007163617	0.009847758	0.05729122	4.460519	8.733319	Multitasking_Scroll
15:47:54.079	0.11013664	4.268992	8.561927	-0.03837822	-0.007163617	0.009847758	0.05729122	4.460519	8.733319	Multitasking_Scroll
15:47:54.103	0.11013664	4.268992	8.561927	-0.03837822	-0.007163617	0.009847758	0.05729122	4.460519	8.733319	Multitasking_Scroll
15:47:54.126	0.021548472	4.2905407	8.640938	0.020264843	-0.011439674	0.006182567	0.054842513	4.4576063	8.734821	Multitasking_Scroll
15:47:54.149	0.021548472	4.2905407	8.640938	0.020264843	-0.011439674	0.006182567	0.054842513	4.4576063	8.734821	Multitasking_Scroll
15:47:54.172	0.021548472	4.2905407	8.640938	0.020264843	-0.011439674	0.006182567	0.054842513	4.4576063	8.734821	Multitasking_Scroll
15:47:54.195	0.021548472	4.2905407	8.640938	0.020264843	-0.011439674	0.006182567	0.054842513	4.4576063	8.734821	Multitasking_Scroll
15:47:54.219	0.021548472	4.2905407	8.640938	0.020264843	-0.011439674	0.006182567	0.054842513	4.4576063	8.734821	Multitasking_Scroll
15:47:54.242	0.021548472	4.2905407	8.640938	0.020264843	-0.011439674	0.006182567	0.054842513	4.4576063	8.734821	Multitasking_Scroll
15:47:54.265	0.021548472	4.2905407	8.640938	0.020264843	-0.011439674	0.006182567	0.054842513	4.4576063	8.734821	Multitasking_Scroll
15:47:54.288	0.021548472	4.2905407	8.640938	-0.058536775	0.013605801	0.0037391062	0.054842513	4.4576063	8.734821	Multitasking_Scroll
15:47:54.311	-0.052674048	4.40786	8.518829	-0.058536775	0.013605801	0.0037391062	0.052703306	4.4859395	8.720318	Multitasking_Scroll
15:47:54.335	-0.052674048	4.40786	8.518829	-0.058536775	0.013605801	0.0037391062	0.052703306	4.4859395	8.720318	Multitasking_Scroll
15:47:54.357	-0.052674048	4.40786	8.518829	-0.058536775	0.013605801	0.0037391062	0.052703306	4.4859395	8.720318	Multitasking_Scroll
15:47:54.381	-0.052674048	4.40786	8.518829	-0.058536775	0.013605801	0.0037391062	0.052703306	4.4859395	8.720318	Multitasking_Scroll
15:47:54.404	-0.052674048	4.40786	8.518829	-0.058536775	0.013605801	0.0037391062	0.052703306	4.4859395	8.720318	Multitasking_Scroll
15:47:54.427	-0.052674048	4.40786	8.518829	-0.058536775	0.013605801	0.0037391062	0.052703306	4.4859395	8.720318	Multitasking_Scroll
15:47:54.449	-0.052674048	4.40786	8.518829	-0.058536775	0.013605801	0.0037391062	0.052703306	4.4859395	8.720318	Multitasking_Scroll
15:47:54.471	-0.052674048	4.40786	8.518829	0.032482147	0.004442823	-0.0011478158	0.052703306	4.4859395	8.720318	Multitasking_Scroll
15:47:54.494	0.021548472	4.4222255	8.38475	0.032482147	0.004442823	-0.0011478158	0.057392307	4.4926023	8.716856	Multitasking_Scroll
15:47:54.517	0.021548472	4.4222255	8.38475	0.032482147	0.004442823	-0.0011478158	0.057392307	4.4926023	8.716856	Multitasking_Scroll
15:47:54.540	0.021548472	4.4222255	8.38475	0.032482147	0.004442823	-0.0011478158	0.057392307	4.4926023	8.716856	Multitasking_Scroll
15:47:54.562	0.021548472	4.4222255	8.38475	0.032482147	0.004442823	-0.0011478158	0.057392307	4.4926023	8.716856	Multitasking_Scroll
15:47:54.584	0.021548472	4.4222255	8.38475	0.032482147	0.004442823	-0.0011478158	0.057392307	4.4926023	8.716856	Multitasking_Scroll
15:47:54.607	0.021548472	4.4222255	8.38475	0.032482147	0.004442823	-0.0011478158	0.057392307	4.4926023	8.716856	Multitasking_Scroll
15:47:54.630	0.021548472	4.4222255	8.38475	0.032482147	0.004442823	-0.0011478158	0.057392307	4.4926023	8.716856	Multitasking_Scroll
15:47:54.653	0.0047885496	4.350397	8.391933	-0.090912625	0.005053688	0.01473468	0.050860565	4.472568	8.727194	Multitasking_Scroll
15:47:54.676	0.0047885496	4.350397	8.391933	-0.090912625	0.005053688	0.01473468	0.050860565	4.472568	8.727194	Multitasking_Scroll
15:47:54.699	0.0047885496	4.350397	8.391933	-0.090912625	0.005053688	0.01473468	0.050860565	4.472568	8.727194	Multitasking_Scroll
15:47:54.722	0.0047885496	4.350397	8.391933	-0.090912625	0.005053688	0.01473468	0.050860565	4.472568	8.727194	Multitasking_Scroll
15:47:54.745	0.0047885496	4.350397	8.391933	-0.090912625	0.005053688	0.01473468	0.050860565	4.472568	8.727194	Multitasking_Scroll
15:47:54.768	0.0047885496	4.350397	8.391933	-0.090912625	0.005053688	0.01473468	0.050860565	4.472568	8.727194	Multitasking_Scroll
15:47:54.792	0.0047885496	4.350397	8.391933	-0.090912625	0.005053688	0.01473468	0.050860565	4.472568	8.727194	Multitasking_Scroll
15:47:54.815	0.0047885496	4.350397	8.391933	-0.090912625	0.005053688	0.01473468	0.050860565	4.472568	8.727194	Multitasking_Scroll
15:47:54.838	-0.09337672	4.3839173	8.391933	0.01293446	-0.012050539	0.022675928	0.047936495	4.477111	8.724881	Multitasking_Scroll
15:47:54.861	-0.09337672	4.3839173	8.391933	0.01293446	-0.012050539	0.022675928	0.047936495	4.477111	8.724881	Multitasking_Scroll
15:47:54.884	-0.09337672	4.3839173	8.391933	0.01293446	-0.012050539	0.022675928	0.047936495	4.477111	8.724881	Multitasking_Scroll
15:47:54.907	-0.09337672	4.3839173	8.391933	0.01293446	-0.012050539	0.022675928	0.047936495	4.477111	8.724881	Multitasking_Scroll
15:47:54.929	-0.09337672	4.3839173	8.391933	0.01293446	-0.012050539	0.022675928	0.047936495	4.477111	8.724881	Multitasking_Scroll
15:47:54.951	-0.09337672	4.3839173	8.391933	0.01293446	-0.012050539	0.022675928	0.047936495	4.477111	8.724881	Multitasking_Scroll
15:47:54.972	-0.09337672	4.3839173	8.391933	0.01293446	-0.012050539	0.022675928	0.047936495	4.477111	8.724881	Multitasking_Scroll
15:47:54.994	-0.09337672	4.3839173	8.391933	0.01293446	-0.012050539	0.022675928	0.047936495	4.477111	8.724881	Multitasking_Scroll
15:47:55.016	-0.03351985	4.37434	8.375174	-0.027993511	0.012384071	0.011680354	0.039859716	4.4811015	8.722873	Multitasking_Scroll
15:47:55.038	-0.03351985	4.37434	8.375174	-0.027993511	0.012384071	0.011680354	0.039859716	4.4811015	8.722873	Multitasking_Scroll
15:47:55.061	-0.03351985	4.37434	8.375174	-0.027993511	0.012384071	0.011680354	0.039859716	4.4811015	8.722873	Multitasking_Scroll
15:47:55.084	-0.03351985	4.37434	8.375174	-0.027993511	0.012384071	0.011680354	0.039859716	4.4811015	8.722873	Multitasking_Scroll
15:47:55.107	-0.03351985	4.37434	8.375174	-0.027993511	0.012384071	0.011680354	0.039859716	4.4811015	8.722873	Multitasking_Scroll
15:47:55.130	-0.03351985	4.37434	8.375174	-0.027993511	0.012384071	0.011680354	0.039859716	4.4811015	8.722873	Multitasking_Scroll
15:47:55.152	-0.03351985	4.37434	8.375174	-0.027993511	0.012384071	0.011680354	0.039859716	4.4811015	8.722873	Multitasking_Scroll
15:47:55.174	-0.03351985	4.37434	8.375174	-0.027993511	0.012384071	0.011680354	0.039859716	4.4811015	8.722873	Multitasking_Scroll
15:47:55.197	0.14605077	4.2474437	8.300951	0.075853586	-0.008385347	0.042223617	0.047110163	4.48431	8.721187	Multitasking_Scroll
15:47:55.220	0.14605077	4.2474437	8.300951	0.075853586	-0.008385347	0.042223617	0.047110163	4.48431	8.721187	Multitasking_Scroll
15:47:55.244	0.14605077	4.2474437	8.300951	0.075853586	-0.008385347	0.042223617	0.047110163	4.48431	8.721187	Multitasking_Scroll
15:47:55.267	0.14605077	4.2474437	8.300951	0.075853586	-0.008385347	0.042223617	0.047110163	4.48431	8.721187	Multitasking_Scroll
15:47:55.290	0.14605077	4.2474437	8.300951	0.075853586	-0.008385347	0.042223617	0.047110163	4.48431	8.721187	Multitasking_Scroll
15:47:55.313	0.14605077	4.2474437	8.300951	0.075853586	-0.008385347	0.042223617	0.047110163	4.48431	8.721187	Multitasking_Scroll
15:47:55.336	0.14605077	4.2474437	8.300951	0.075853586	-0.008385347	0.042223617	0.047110163	4.48431	8.721187	Multitasking_Scroll
15:47:55.359	0.14605077	4.2474437	8.300951	0.075853586	-0.008385347	0.042223617	0.047110163	4.48431	8.721187	Multitasking_Scroll
15:47:55.382	0.021548472	4.278569	8.581081	-0.051817257	0.01788186	-0.014586851	0.044482153	4.4468875	8.740341	Multitasking_Scroll
15:47:55.405	0.021548472	4.278569	8.581081	-0.051817257	0.01788186	-0.014586851	0.044482153	4.4468875	8.740341	Multitasking_Scroll
15:47:55.428	0.021548472	4.278569	8.581081	-0.051817257	0.01788186	-0.014586851	0.044482153	4.4468875	8.740341	Multitasking_Scroll
15:47:55.451	0.021548472	4.278569	8.581081	-0.051817257	0.01788186	-0.014586851	0.044482153	4.4468875	8.740341	Multitasking_Scroll
15:47:55.474	0.021548472	4.278569	8.581081	-0.051817257	0.01788186	-0.014586851	0.044482153	4.4468875	8.740341	Multitasking_Scroll
15:47:55.497	0.021548472	4.278569	8.581081	-0.051817257	0.01788186	-0.014586851	0.044482153	4.4468875	8.740341	Multitasking_Scroll
15:47:55.520	0.021548472	4.278569	8.581081	-0.051817257	0.01788186	-0.014586851	0.044482153	4.4468875	8.740341	Multitasking_Scroll
15:47:55.542	0.021548472	4.278569	8.581081	-0.051817257	0.01788186	-0.014586851	0.044482153	4.4468875	8.740341	Multitasking_Scroll
15:47:55.564	0.0047885496	4.338426	8.458973	-0.0066132275	0.010551476	0.008626028	0.037694868	4.469096	8.729039	Multitasking_Scroll
15:47:55.588	0.0047885496	4.338426	8.458973	-0.0066132275	0.010551476	0.008626028	0.037694868	4.469096	8.729039	Multitasking_Scroll
15:47:55.611	0.0047885496	4.338426	8.458973	-0.0066132275	0.010551476	0.008626028	0.037694868	4.469096	8.729039	Multitasking_Scroll
15:47:55.633	0.0047885496	4.338426	8.458973	-0.0066132275	0.010551476	0.008626028	0.037694868	4.469096	8.729039	Multitasking_Scroll
15:47:55.656	0.0047885496	4.338426	8.458973	-0.0066132275	0.010551476	0.008626028	0.037694868	4.469096	8.729039	Multitasking_Scroll
15:47:55.679	0.0047885496	4.338426	8.458973	-0.0066132275	0.010551476	0.008626028	0.037694868	4.469096	8.729039	Multitasking_Scroll
15:47:55.703	0.0047885496	4.338426	8.458973	-0.0066132275	0.010551476	0.008626028	0.037694868	4.469096	8.729039	Multitasking_Scroll
15:47:55.726	0.0047885496	4.338426	8.458973	-0.0066132275	0.010551476	0.008626028	0.037694868	4.469096	8.729039	Multitasking_Scroll
15:47:55.750	0.009577099	4.364763	8.413482	-0.040210817	-0.0065527516	7.391469e-05	0.03676431	4.493468	8.716521	Multitasking_Scroll
15:47:55.772	0.009577099	4.364763	8.413482	-0.040210817	-0.0065527516	7.391469e-05	0.03676431	4.493468	8.716521	Multitasking_Scroll
15:47:55.794	0.009577099	4.364763	8.413482	-0.040210817	-0.0065527516	7.391469e-05	0.03676431	4.493468	8.716521	Multitasking_Scroll
15:47:55.818	0.009577099	4.364763	8.413482	-0.040210817	-0.0065527516	7.391469e-05	0.03676431	4.493468	8.716521	Multitasking_Scroll
15:47:55.840	0.009577099	4.364763	8.413482	-0.040210817	-0.0065527516	7.391469e-05	0.03676431	4.493468	8.716521	Multitasking_Scroll
15:47:55.863	0.009577099	4.364763	8.413482	-0.040210817	-0.0065527516	7.391469e-05	0.03676431	4.493468	8.716521	Multitasking_Scroll
15:47:55.886	0.009577099	4.364763	8.413482	-0.040210817	-0.0065527516	7.391469e-05	0.03676431	4.493468	8.716521	Multitasking_Scroll
15:47:55.909	-0.0071828244	4.3001175	8.554744	-0.040821683	-0.0022766949	0.004349971	0.040524174	4.4622188	8.732543	Multitasking_Scroll
15:47:55.933	-0.0071828244	4.3001175	8.554744	-0.040821683	-0.0022766949	0.004349971	0.040524174	4.4622188	8.732543	Multitasking_Scroll
15:47:55.956	-0.0071828244	4.3001175	8.554744	-0.040821683	-0.0022766949	0.004349971	0.040524174	4.4622188	8.732543	Multitasking_Scroll
15:47:55.977	-0.0071828244	4.3001175	8.554744	-0.040821683	-0.0022766949	0.004349971	0.040524174	4.4622188	8.732543	Multitasking_Scroll
15:47:55.999	-0.0071828244	4.3001175	8.554744	-0.040821683	-0.0022766949	0.004349971	0.040524174	4.4622188	8.732543	Multitasking_Scroll
15:47:56.020	-0.0071828244	4.3001175	8.554744	-0.040821683	-0.0022766949	0.004349971	0.040524174	4.4622188	8.732543	Multitasking_Scroll
15:47:56.042	-0.0071828244	4.3001175	8.554744	-0.040821683	-0.0022766949	0.004349971	0.040524174	4.4622188	8.732543	Multitasking_Scroll
15:47:56.063	-0.0071828244	4.3001175	8.554744	-0.040821683	-0.0022766949	0.004349971	0.040524174	4.4622188	8.732543	Multitasking_Scroll
15:47:56.086	-0.0071828244	4.3001175	8.554744	-0.040821683	-0.0022766949	0.004349971	0.040524174	4.4622188	8.732543	Multitasking_Scroll
15:47:56.109	-0.047885496	4.494054	8.118986	0.035536475	0.009329746	-0.008478199	0.04477204	4.5329666	8.696008	Multitasking_Scroll
15:47:56.132	-0.047885496	4.494054	8.118986	0.035536475	0.009329746	-0.008478199	0.04477204	4.5329666	8.696008	Multitasking_Scroll
15:47:56.156	-0.047885496	4.494054	8.118986	0.035536475	0.009329746	-0.008478199	0.04477204	4.5329666	8.696008	Multitasking_Scroll
15:47:56.179	-0.047885496	4.494054	8.118986	0.035536475	0.009329746	-0.008478199	0.04477204	4.5329666	8.696008	Multitasking_Scroll
15:47:56.202	-0.047885496	4.494054	8.118986	0.035536475	0.009329746	-0.008478199	0.04477204	4.5329666	8.696008	Multitasking_Scroll
15:47:56.225	-0.047885496	4.494054	8.118986	0.035536475	0.009329746	-0.008478199	0.04477204	4.5329666	8.696008	Multitasking_Scroll
15:47:56.248	-0.047885496	4.494054	8.118986	0.035536475	0.009329746	-0.008478199	0.04477204	4.5329666	8.696008	Multitasking_Scroll
15:47:56.272	-0.047885496	4.5108137	8.2027855	0.13877271	-0.019991787	0.009236894	0.041031938	4.525872	8.699721	Multitasking_Scroll
15:47:56.295	-0.047885496	4.5108137	8.2027855	0.13877271	-0.019991787	0.009236894	0.041031938	4.525872	8.699721	Multitasking_Scroll
15:47:56.318	-0.047885496	4.5108137	8.2027855	0.13877271	-0.019991787	0.009236894	0.041031938	4.525872	8.699721	Multitasking_Scroll
15:47:56.341	-0.047885496	4.5108137	8.2027855	0.13877271	-0.019991787	0.009236894	0.041031938	4.525872	8.699721	Multitasking_Scroll
15:47:56.364	-0.047885496	4.5108137	8.2027855	0.13877271	-0.019991787	0.009236894	0.041031938	4.525872	8.699721	Multitasking_Scroll
15:47:56.386	-0.047885496	4.5108137	8.2027855	0.13877271	-0.019991787	0.009236894	0.041031938	4.525872	8.699721	Multitasking_Scroll
15:47:56.409	-0.047885496	4.5108137	8.2027855	0.13877271	-0.019991787	0.009236894	0.041031938	4.525872	8.699721	Multitasking_Scroll
15:47:56.433	-0.047885496	4.5108137	8.2027855	0.13877271	-0.019991787	0.009236894	0.041031938	4.525872	8.699721	Multitasking_Scroll
15:47:56.456	-0.023942748	4.4725056	8.403905	0.10639685	-0.010217943	0.021454198	0.046026204	4.5570145	8.683425	Multitasking_Scroll
15:47:56.479	-0.023942748	4.4725056	8.403905	0.10639685	-0.010217943	0.021454198	0.046026204	4.5570145	8.683425	Multitasking_Scroll
15:47:56.502	-0.023942748	4.4725056	8.403905	0.10639685	-0.010217943	0.021454198	0.046026204	4.5570145	8.683425	Multitasking_Scroll
15:47:56.525	-0.023942748	4.4725056	8.403905	0.10639685	-0.010217943	0.021454198	0.046026204	4.5570145	8.683425	Multitasking_Scroll
15:47:56.547	-0.023942748	4.4725056	8.403905	0.10639685	-0.010217943	0.021454198	0.046026204	4.5570145	8.683425	Multitasking_Scroll
15:47:56.568	-0.023942748	4.4725056	8.403905	0.10639685	-0.010217943	0.021454198	0.046026204	4.5570145	8.683425	Multitasking_Scroll
15:47:56.590	-0.023942748	4.4725056	8.403905	0.10639685	-0.010217943	0.021454198	0.046026204	4.5570145	8.683425	Multitasking_Scroll
15:47:56.613	-0.023942748	4.4725056	8.403905	0.10639685	-0.010217943	0.021454198	0.046026204	4.5570145	8.683425	Multitasking_Scroll
15:47:56.635	-0.023942748	4.520391	8.439818	0.015988786	-0.016326595	-0.0054238723	0.051697418	4.5932655	8.664269	Multitasking_Scroll
15:47:56.658	-0.023942748	4.520391	8.439818	0.015988786	-0.016326595	-0.0054238723	0.051697418	4.5932655	8.664269	Multitasking_Scroll
15:47:56.681	-0.023942748	4.520391	8.439818	0.015988786	-0.016326595	-0.0054238723	0.051697418	4.5932655	8.664269	Multitasking_Scroll
15:47:56.703	-0.023942748	4.520391	8.439818	0.015988786	-0.016326595	-0.0054238723	0.051697418	4.5932655	8.664269	Multitasking_Scroll
15:47:56.727	-0.023942748	4.520391	8.439818	0.015988786	-0.016326595	-0.0054238723	0.051697418	4.5932655	8.664269	Multitasking_Scroll
15:47:56.750	-0.023942748	4.520391	8.439818	0.015988786	-0.016326595	-0.0054238723	0.051697418	4.5932655	8.664269	Multitasking_Scroll
15:47:56.773	-0.023942748	4.520391	8.439818	0.015988786	-0.016326595	-0.0054238723	0.051697418	4.5932655	8.664269	Multitasking_Scroll
15:47:56.796	-0.023942748	4.520391	8.439818	0.015988786	-0.016326595	-0.0054238723	0.051697418	4.5932655	8.664269	Multitasking_Scroll
15:47:56.819	-0.03351985	4.577853	8.535589	-0.0053914967	-0.00044409905	0.006182567	0.05095851	4.632955	8.643117	Multitasking_Scroll
15:47:56.841	-0.03351985	4.577853	8.535589	-0.0053914967	-0.00044409905	0.006182567	0.05095851	4.632955	8.643117	Multitasking_Scroll
15:47:56.865	-0.03351985	4.577853	8.535589	-0.0053914967	-0.00044409905	0.006182567	0.05095851	4.632955	8.643117	Multitasking_Scroll
15:47:56.888	-0.03351985	4.577853	8.535589	-0.0053914967	-0.00044409905	0.006182567	0.05095851	4.632955	8.643117	Multitasking_Scroll
15:47:56.911	-0.03351985	4.577853	8.535589	-0.0053914967	-0.00044409905	0.006182567	0.05095851	4.632955	8.643117	Multitasking_Scroll
15:47:56.934	-0.03351985	4.577853	8.535589	-0.0053914967	-0.00044409905	0.006182567	0.05095851	4.632955	8.643117	Multitasking_Scroll
15:47:56.958	-0.03351985	4.577853	8.535589	-0.0053914967	-0.00044409905	0.006182567	0.05095851	4.632955	8.643117	Multitasking_Scroll
15:47:56.981	-0.03351985	4.577853	8.535589	-0.0053914967	-0.00044409905	0.006182567	0.05095851	4.632955	8.643117	Multitasking_Scroll
15:47:57.004	0.08140534	4.520391	8.408693	-0.00050457474	-0.043204665	-0.006645603	0.05401209	4.6570196	8.630158	Multitasking_Scroll
15:47:57.027	0.08140534	4.520391	8.408693	-0.00050457474	-0.043204665	-0.006645603	0.05401209	4.6570196	8.630158	Multitasking_Scroll
15:47:57.049	0.08140534	4.520391	8.408693	-0.00050457474	-0.043204665	-0.006645603	0.05401209	4.6570196	8.630158	Multitasking_Scroll
15:47:57.074	0.08140534	4.520391	8.408693	-0.00050457474	-0.043204665	-0.006645603	0.05401209	4.6570196	8.630158	Multitasking_Scroll
15:47:57.095	0.08140534	4.520391	8.408693	-0.00050457474	-0.043204665	-0.006645603	0.05401209	4.6570196	8.630158	Multitasking_Scroll
15:47:57.117	0.08140534	4.520391	8.408693	-0.00050457474	-0.043204665	-0.006645603	0.05401209	4.6570196	8.630158	Multitasking_Scroll
15:47:57.141	0.08140534	4.520391	8.408693	-0.00050457474	-0.043204665	-0.006645603	0.05401209	4.6570196	8.630158	Multitasking_Scroll
15:47:57.164	0.08140534	4.520391	8.408693	-0.00050457474	-0.043204665	-0.006645603	0.05401209	4.6570196	8.630158	Multitasking_Scroll
15:47:57.188	0.043096945	4.556305	8.379962	0.012323595	0.0062754187	0.0025173756	0.05276154	4.666401	8.625096	Multitasking_Scroll
15:47:57.210	0.043096945	4.556305	8.379962	0.012323595	0.0062754187	0.0025173756	0.05276154	4.666401	8.625096	Multitasking_Scroll
15:47:57.232	0.043096945	4.556305	8.379962	0.012323595	0.0062754187	0.0025173756	0.05276154	4.666401	8.625096	Multitasking_Scroll
15:47:57.255	0.043096945	4.556305	8.379962	0.012323595	0.0062754187	0.0025173756	0.05276154	4.666401	8.625096	Multitasking_Scroll
15:47:57.278	0.043096945	4.556305	8.379962	0.012323595	0.0062754187	0.0025173756	0.05276154	4.666401	8.625096	Multitasking_Scroll
15:47:57.302	0.043096945	4.556305	8.379962	0.012323595	0.0062754187	0.0025173756	0.05276154	4.666401	8.625096	Multitasking_Scroll
15:47:57.325	0.043096945	4.556305	8.379962	0.012323595	0.0062754187	0.0025173756	0.05276154	4.666401	8.625096	Multitasking_Scroll
15:47:57.347	0.0670397	4.503631	8.320105	-0.012111015	-0.0034984252	-0.0048130075	0.052454412	4.6816716	8.616817	Multitasking_Scroll
15:47:57.370	0.0670397	4.503631	8.320105	-0.012111015	-0.0034984252	-0.0048130075	0.052454412	4.6816716	8.616817	Multitasking_Scroll
15:47:57.394	0.0670397	4.503631	8.320105	-0.012111015	-0.0034984252	-0.0048130075	0.052454412	4.6816716	8.616817	Multitasking_Scroll
15:47:57.417	0.0670397	4.503631	8.320105	-0.012111015	-0.0034984252	-0.0048130075	0.052454412	4.6816716	8.616817	Multitasking_Scroll
15:47:57.440	0.0670397	4.503631	8.320105	-0.012111015	-0.0034984252	-0.0048130075	0.052454412	4.6816716	8.616817	Multitasking_Scroll
15:47:57.464	0.0670397	4.503631	8.320105	-0.012111015	-0.0034984252	-0.0048130075	0.052454412	4.6816716	8.616817	Multitasking_Scroll
15:47:57.486	0.0670397	4.503631	8.320105	-0.012111015	-0.0034984252	-0.0048130075	0.052454412	4.6816716	8.616817	Multitasking_Scroll
15:47:57.509	0.0670397	4.503631	8.320105	-0.012111015	-0.0034984252	-0.0048130075	0.052454412	4.6816716	8.616817	Multitasking_Scroll
15:47:57.533	-0.031125572	4.477294	8.576292	-0.043876007	-0.021213518	-0.037188865	0.04906035	4.603019	8.65911	Multitasking_Scroll
15:47:57.556	-0.031125572	4.477294	8.576292	-0.043876007	-0.021213518	-0.037188865	0.04906035	4.603019	8.65911	Multitasking_Scroll
15:47:57.579	-0.031125572	4.477294	8.576292	-0.043876007	-0.021213518	-0.037188865	0.04906035	4.603019	8.65911	Multitasking_Scroll
15:47:57.602	-0.031125572	4.477294	8.576292	-0.043876007	-0.021213518	-0.037188865	0.04906035	4.603019	8.65911	Multitasking_Scroll
15:47:57.625	-0.031125572	4.477294	8.576292	-0.043876007	-0.021213518	-0.037188865	0.04906035	4.603019	8.65911	Multitasking_Scroll
15:47:57.649	-0.031125572	4.477294	8.576292	-0.043876007	-0.021213518	-0.037188865	0.04906035	4.603019	8.65911	Multitasking_Scroll
15:47:57.672	-0.031125572	4.477294	8.576292	-0.043876007	-0.021213518	-0.037188865	0.04906035	4.603019	8.65911	Multitasking_Scroll
15:47:57.695	-0.031125572	4.477294	8.576292	-0.043876007	-0.021213518	-0.037188865	0.04906035	4.603019	8.65911	Multitasking_Scroll
15:47:57.718	0.023942748	4.539545	8.174054	-0.0047806315	-0.040761203	-0.035967138	0.07562066	4.6660795	8.625099	Multitasking_Scroll
15:47:57.740	0.023942748	4.539545	8.174054	-0.0047806315	-0.040761203	-0.035967138	0.07562066	4.6660795	8.625099	Multitasking_Scroll
15:47:57.764	0.023942748	4.539545	8.174054	-0.0047806315	-0.040761203	-0.035967138	0.07562066	4.6660795	8.625099	Multitasking_Scroll
15:47:57.788	0.023942748	4.539545	8.174054	-0.0047806315	-0.040761203	-0.035967138	0.07562066	4.6660795	8.625099	Multitasking_Scroll
15:47:57.811	0.023942748	4.539545	8.174054	-0.0047806315	-0.040761203	-0.035967138	0.07562066	4.6660795	8.625099	Multitasking_Scroll
15:47:57.834	0.023942748	4.539545	8.174054	-0.0047806315	-0.040761203	-0.035967138	0.07562066	4.6660795	8.625099	Multitasking_Scroll
15:47:57.857	0.023942748	4.539545	8.174054	-0.0047806315	-0.040761203	-0.035967138	0.07562066	4.6660795	8.625099	Multitasking_Scroll
15:47:57.881	0.023942748	4.539545	8.174054	-0.0047806315	-0.040761203	-0.035967138	0.07562066	4.6660795	8.625099	Multitasking_Scroll
15:47:57.904	0.045491222	4.558699	8.353624	0.10456425	-0.039539475	-0.011532525	0.07301833	4.670107	8.622941	Multitasking_Scroll
15:47:57.927	0.045491222	4.558699	8.353624	0.10456425	-0.039539475	-0.011532525	0.07301833	4.670107	8.622941	Multitasking_Scroll
15:47:57.950	0.045491222	4.558699	8.353624	0.10456425	-0.039539475	-0.011532525	0.07301833	4.670107	8.622941	Multitasking_Scroll
15:47:57.973	0.045491222	4.558699	8.353624	0.10456425	-0.039539475	-0.011532525	0.07301833	4.670107	8.622941	Multitasking_Scroll
15:47:57.997	0.045491222	4.558699	8.353624	0.10456425	-0.039539475	-0.011532525	0.07301833	4.670107	8.622941	Multitasking_Scroll
15:47:58.020	0.045491222	4.558699	8.353624	0.10456425	-0.039539475	-0.011532525	0.07301833	4.670107	8.622941	Multitasking_Scroll
15:47:58.043	0.045491222	4.558699	8.353624	0.10456425	-0.039539475	-0.011532525	0.07301833	4.670107	8.622941	Multitasking_Scroll
15:47:58.065	0.045491222	4.558699	8.353624	0.10456425	-0.039539475	-0.011532525	0.07301833	4.670107	8.622941	Multitasking_Scroll
15:47:58.089	0.071828246	4.599402	8.396722	0.066079736	-0.0047201556	0.007404298	0.09247878	4.7399154	8.584579	Multitasking_Scroll
15:47:58.113	0.071828246	4.599402	8.396722	0.066079736	-0.0047201556	0.007404298	0.09247878	4.7399154	8.584579	Multitasking_Scroll
15:47:58.137	0.071828246	4.599402	8.396722	0.066079736	-0.0047201556	0.007404298	0.09247878	4.7399154	8.584579	Multitasking_Scroll
15:47:58.160	0.071828246	4.599402	8.396722	0.066079736	-0.0047201556	0.007404298	0.09247878	4.7399154	8.584579	Multitasking_Scroll
15:47:58.181	0.071828246	4.599402	8.396722	0.066079736	-0.0047201556	0.007404298	0.09247878	4.7399154	8.584579	Multitasking_Scroll
15:47:58.203	0.071828246	4.599402	8.396722	0.066079736	-0.0047201556	0.007404298	0.09247878	4.7399154	8.584579	Multitasking_Scroll
15:47:58.224	0.071828246	4.599402	8.396722	0.066079736	-0.0047201556	0.007404298	0.09247878	4.7399154	8.584579	Multitasking_Scroll
15:47:58.247	0.062251143	4.635316	8.425453	-0.00050457474	-0.0041092904	-0.00053695054	0.095435694	4.762057	8.572285	Multitasking_Scroll
15:47:58.270	0.062251143	4.635316	8.425453	-0.00050457474	-0.0041092904	-0.00053695054	0.095435694	4.762057	8.572285	Multitasking_Scroll
15:47:58.293	0.062251143	4.635316	8.425453	-0.00050457474	-0.0041092904	-0.00053695054	0.095435694	4.762057	8.572285	Multitasking_Scroll
15:47:58.316	0.062251143	4.635316	8.425453	-0.00050457474	-0.0041092904	-0.00053695054	0.095435694	4.762057	8.572285	Multitasking_Scroll
15:47:58.340	0.062251143	4.635316	8.425453	-0.00050457474	-0.0041092904	-0.00053695054	0.095435694	4.762057	8.572285	Multitasking_Scroll
15:47:58.363	0.062251143	4.635316	8.425453	-0.00050457474	-0.0041092904	-0.00053695054	0.095435694	4.762057	8.572285	Multitasking_Scroll
15:47:58.386	0.062251143	4.635316	8.425453	-0.00050457474	-0.0041092904	-0.00053695054	0.095435694	4.762057	8.572285	Multitasking_Scroll
15:47:58.409	0.062251143	4.635316	8.425453	-0.00050457474	-0.0041092904	-0.00053695054	0.095435694	4.762057	8.572285	Multitasking_Scroll
15:47:58.432	0.12689656	4.6712303	8.190814	0.060581952	-0.0077744815	0.004960837	0.10352774	4.8160324	8.541982	Multitasking_Scroll
15:47:58.456	0.12689656	4.6712303	8.190814	0.060581952	-0.0077744815	0.004960837	0.10352774	4.8160324	8.541982	Multitasking_Scroll
15:47:58.481	0.12689656	4.6712303	8.190814	0.060581952	-0.0077744815	0.004960837	0.10352774	4.8160324	8.541982	Multitasking_Scroll
15:47:58.504	0.12689656	4.6712303	8.190814	0.060581952	-0.0077744815	0.004960837	0.10352774	4.8160324	8.541982	Multitasking_Scroll
15:47:58.527	0.12689656	4.6712303	8.190814	0.060581952	-0.0077744815	0.004960837	0.10352774	4.8160324	8.541982	Multitasking_Scroll
15:47:58.549	0.12689656	4.6712303	8.190814	0.060581952	-0.0077744815	0.004960837	0.10352774	4.8160324	8.541982	Multitasking_Scroll
15:47:58.572	0.12689656	4.6712303	8.190814	0.060581952	-0.0077744815	0.004960837	0.10352774	4.8160324	8.541982	Multitasking_Scroll
15:47:58.594	0.12689656	4.6712303	8.190814	0.060581952	-0.0077744815	0.004960837	0.10352774	4.8160324	8.541982	Multitasking_Scroll
15:47:58.616	0.11013664	4.695173	8.236305	0.06180368	-0.0077744815	0.0019065104	0.10641265	4.838241	8.529388	Multitasking_Scroll
15:47:58.638	0.11013664	4.695173	8.236305	0.06180368	-0.0077744815	0.0019065104	0.10641265	4.838241	8.529388	Multitasking_Scroll
15:47:58.660	0.11013664	4.695173	8.236305	0.06180368	-0.0077744815	0.0019065104	0.10641265	4.838241	8.529388	Multitasking_Scroll
15:47:58.684	0.11013664	4.695173	8.236305	0.06180368	-0.0077744815	0.0019065104	0.10641265	4.838241	8.529388	Multitasking_Scroll
15:47:58.707	0.11013664	4.695173	8.236305	0.06180368	-0.0077744815	0.0019065104	0.10641265	4.838241	8.529388	Multitasking_Scroll
15:47:58.729	0.11013664	4.695173	8.236305	0.06180368	-0.0077744815	0.0019065104	0.10641265	4.838241	8.529388	Multitasking_Scroll
15:47:58.752	0.11013664	4.695173	8.236305	0.06180368	-0.0077744815	0.0019065104	0.10641265	4.838241	8.529388	Multitasking_Scroll
15:47:58.775	0.11013664	4.695173	8.236305	0.06180368	-0.0077744815	0.0019065104	0.10641265	4.838241	8.529388	Multitasking_Scroll
15:47:58.799	0.08858817	4.72151	8.178843	0.024540901	0.002610227	-0.0078673335	0.11735486	4.8739767	8.508873	Multitasking_Scroll
15:47:58.822	0.08858817	4.72151	8.178843	0.024540901	0.002610227	-0.0078673335	0.11735486	4.8739767	8.508873	Multitasking_Scroll
15:47:58.843	0.08858817	4.72151	8.178843	0.024540901	0.002610227	-0.0078673335	0.11735486	4.8739767	8.508873	Multitasking_Scroll
15:47:58.864	0.08858817	4.72151	8.178843	0.024540901	0.002610227	-0.0078673335	0.11735486	4.8739767	8.508873	Multitasking_Scroll
15:47:58.886	0.08858817	4.72151	8.178843	0.024540901	0.002610227	-0.0078673335	0.11735486	4.8739767	8.508873	Multitasking_Scroll
15:47:58.910	0.08858817	4.72151	8.178843	0.024540901	0.002610227	-0.0078673335	0.11735486	4.8739767	8.508873	Multitasking_Scroll
15:47:58.933	0.08858817	4.72151	8.178843	0.024540901	0.002610227	-0.0078673335	0.11735486	4.8739767	8.508873	Multitasking_Scroll
15:47:58.956	0.08858817	4.72151	8.178843	0.024540901	0.002610227	-0.0078673335	0.11735486	4.8739767	8.508873	Multitasking_Scroll
15:47:58.979	0.05985687	4.7622128	8.171659	0.052640703	-0.0010549643	-0.0096999295	0.11289971	4.875119	8.508282	Multitasking_Scroll
15:47:59.002	0.05985687	4.7622128	8.171659	0.052640703	-0.0010549643	-0.0096999295	0.11289971	4.875119	8.508282	Multitasking_Scroll
15:47:59.025	0.05985687	4.7622128	8.171659	0.052640703	-0.0010549643	-0.0096999295	0.11289971	4.875119	8.508282	Multitasking_Scroll
15:47:59.048	0.05985687	4.7622128	8.171659	0.052640703	-0.0010549643	-0.0096999295	0.11289971	4.875119	8.508282	Multitasking_Scroll
15:47:59.070	0.05985687	4.7622128	8.171659	0.052640703	-0.0010549643	-0.0096999295	0.11289971	4.875119	8.508282	Multitasking_Scroll
15:47:59.093	0.05985687	4.7622128	8.171659	0.052640703	-0.0010549643	-0.0096999295	0.11289971	4.875119	8.508282	Multitasking_Scroll
15:47:59.116	0.05985687	4.7622128	8.171659	0.052640703	-0.0010549643	-0.0096999295	0.11289971	4.875119	8.508282	Multitasking_Scroll
15:47:59.140	0.05985687	4.7622128	8.171659	0.052640703	-0.0010549643	-0.0096999295	0.11289971	4.875119	8.508282	Multitasking_Scroll
15:47:59.163	0.026337024	4.7957325	8.22194	0.060581952	0.00016676621	-0.002369546	0.112221375	4.864396	8.514423	Multitasking_Scroll
15:47:59.185	0.026337024	4.7957325	8.22194	0.060581952	0.00016676621	-0.002369546	0.112221375	4.864396	8.514423	Multitasking_Scroll
15:47:59.206	0.026337024	4.7957325	8.22194	0.060581952	0.00016676621	-0.002369546	0.112221375	4.864396	8.514423	Multitasking_Scroll
15:47:59.228	0.026337024	4.7957325	8.22194	0.060581952	0.00016676621	-0.002369546	0.112221375	4.864396	8.514423	Multitasking_Scroll
15:47:59.251	0.026337024	4.7957325	8.22194	0.060581952	0.00016676621	-0.002369546	0.112221375	4.864396	8.514423	Multitasking_Scroll
15:47:59.274	0.026337024	4.7957325	8.22194	0.060581952	0.00016676621	-0.002369546	0.112221375	4.864396	8.514423	Multitasking_Scroll
15:47:59.297	0.026337024	4.7957325	8.22194	0.060581952	0.00016676621	-0.002369546	0.112221375	4.864396	8.514423	Multitasking_Scroll
15:47:59.320	0.026337024	4.7957325	8.22194	0.060581952	0.00016676621	-0.002369546	0.112221375	4.864396	8.514423	Multitasking_Scroll
15:47:59.342	0.08140534	4.7191157	8.281796	0.0007171558	-0.013883135	-0.02374983	0.10423242	4.839015	8.528975	Multitasking_Scroll
15:47:59.366	0.08140534	4.7191157	8.281796	0.0007171558	-0.013883135	-0.02374983	0.10423242	4.839015	8.528975	Multitasking_Scroll
15:47:59.389	0.08140534	4.7191157	8.281796	0.0007171558	-0.013883135	-0.02374983	0.10423242	4.839015	8.528975	Multitasking_Scroll
15:47:59.412	0.08140534	4.7191157	8.281796	0.0007171558	-0.013883135	-0.02374983	0.10423242	4.839015	8.528975	Multitasking_Scroll
15:47:59.434	0.08140534	4.7191157	8.281796	0.0007171558	-0.013883135	-0.02374983	0.10423242	4.839015	8.528975	Multitasking_Scroll
15:47:59.455	0.08140534	4.7191157	8.281796	0.0007171558	-0.013883135	-0.02374983	0.10423242	4.839015	8.528975	Multitasking_Scroll
15:47:59.479	0.08140534	4.7191157	8.281796	0.0007171558	-0.013883135	-0.02374983	0.10423242	4.839015	8.528975	Multitasking_Scroll
15:47:59.505	0.08140534	4.7191157	8.281796	0.0007171558	-0.013883135	-0.02374983	0.10423242	4.839015	8.528975	Multitasking_Scroll
15:47:59.528	0.10774237	4.659259	8.2387	0.07524271	-0.0022766949	-0.0042021424	0.101963416	4.8324156	8.532743	Multitasking_Scroll
15:47:59.550	0.10774237	4.659259	8.2387	0.07524271	-0.0022766949	-0.0042021424	0.101963416	4.8324156	8.532743	Multitasking_Scroll
15:47:59.572	0.10774237	4.659259	8.2387	0.07524271	-0.0022766949	-0.0042021424	0.101963416	4.8324156	8.532743	Multitasking_Scroll
15:47:59.596	0.10774237	4.659259	8.2387	0.07524271	-0.0022766949	-0.0042021424	0.101963416	4.8324156	8.532743	Multitasking_Scroll
15:47:59.619	0.10774237	4.659259	8.2387	0.07524271	-0.0022766949	-0.0042021424	0.101963416	4.8324156	8.532743	Multitasking_Scroll
15:47:59.642	0.10774237	4.659259	8.2387	0.07524271	-0.0022766949	-0.0042021424	0.101963416	4.8324156	8.532743	Multitasking_Scroll
15:47:59.664	0.10774237	4.659259	8.2387	0.07524271	-0.0022766949	-0.0042021424	0.101963416	4.8324156	8.532743	Multitasking_Scroll
15:47:59.687	0.10774237	4.659259	8.2387	-0.006002362	-0.0016658296	-0.0054238723	0.101963416	4.8324156	8.532743	Multitasking_Scroll
15:47:59.754	0.043096945	4.786155	8.296163	-0.006002362	-0.0016658296	-0.0054238723	0.104139335	4.86241	8.515661	Multitasking_Scroll
15:47:59.820	0.043096945	4.786155	8.296163	-0.006002362	-0.0016658296	-0.0054238723	0.104139335	4.86241	8.515661	Multitasking_Scroll
15:47:59.842	0.043096945	4.786155	8.296163	-0.006002362	-0.0016658296	-0.0054238723	0.104139335	4.86241	8.515661	Multitasking_Scroll
15:47:59.864	0.043096945	4.786155	8.296163	-0.006002362	-0.0016658296	-0.0054238723	0.104139335	4.86241	8.515661	Multitasking_Scroll
15:47:59.885	0.083799616	4.745453	8.166871	0.050808106	-0.0059418865	-0.001758681	0.103203006	4.863065	8.515298	Multitasking_Scroll
15:47:59.908	0.083799616	4.745453	8.166871	0.050808106	-0.0059418865	-0.001758681	0.103203006	4.863065	8.515298	Multitasking_Scroll
15:47:59.930	0.083799616	4.745453	8.166871	0.050808106	-0.0059418865	-0.001758681	0.103203006	4.863065	8.515298	Multitasking_Scroll
15:47:59.951	0.083799616	4.745453	8.166871	0.050808106	-0.0059418865	-0.001758681	0.103203006	4.863065	8.515298	Multitasking_Scroll
15:47:59.973	0.083799616	4.745453	8.166871	0.050808106	-0.0059418865	-0.001758681	0.103203006	4.863065	8.515298	Multitasking_Scroll
15:47:59.995	0.083799616	4.745453	8.166871	0.050808106	-0.0059418865	-0.001758681	0.103203006	4.863065	8.515298	Multitasking_Scroll
15:48:00.017	0.083799616	4.745453	8.166871	0.050808106	-0.0059418865	-0.001758681	0.103203006	4.863065	8.515298	Multitasking_Scroll
15:48:00.039	0.083799616	4.745453	8.166871	0.050808106	-0.0059418865	-0.001758681	0.103203006	4.863065	8.515298	Multitasking_Scroll
15:48:00.060	0.023942748	4.7789726	8.186026	0.037979934	0.001999362	0.004349971	0.10069325	4.858465	8.517954	Multitasking_Scroll
15:48:00.081	0.023942748	4.7789726	8.186026	0.037979934	0.001999362	0.004349971	0.10069325	4.858465	8.517954	Multitasking_Scroll
15:48:00.103	0.023942748	4.7789726	8.186026	0.037979934	0.001999362	0.004349971	0.10069325	4.858465	8.517954	Multitasking_Scroll
15:48:00.124	0.023942748	4.7789726	8.186026	0.037979934	0.001999362	0.004349971	0.10069325	4.858465	8.517954	Multitasking_Scroll
15:48:00.146	0.023942748	4.7789726	8.186026	0.037979934	0.001999362	0.004349971	0.10069325	4.858465	8.517954	Multitasking_Scroll
15:48:00.168	0.023942748	4.7789726	8.186026	0.037979934	0.001999362	0.004349971	0.10069325	4.858465	8.517954	Multitasking_Scroll
15:48:00.190	0.023942748	4.7789726	8.186026	0.037979934	0.001999362	0.004349971	0.10069325	4.858465	8.517954	Multitasking_Scroll
15:48:00.213	0.023942748	4.7789726	8.186026	0.037979934	0.001999362	0.004349971	0.10069325	4.858465	8.517954	Multitasking_Scroll
15:48:00.236	0.083799616	4.70475	8.195602	0.04775378	-0.008385347	0.0037391062	0.10279932	4.8625665	8.515589	Multitasking_Scroll
15:48:00.259	0.083799616	4.70475	8.195602	0.04775378	-0.008385347	0.0037391062	0.10279932	4.8625665	8.515589	Multitasking_Scroll
15:48:00.281	0.083799616	4.70475	8.195602	0.04775378	-0.008385347	0.0037391062	0.10279932	4.8625665	8.515589	Multitasking_Scroll
15:48:00.303	0.083799616	4.70475	8.195602	0.04775378	-0.008385347	0.0037391062	0.10279932	4.8625665	8.515589	Multitasking_Scroll
15:48:00.324	0.083799616	4.70475	8.195602	0.04775378	-0.008385347	0.0037391062	0.10279932	4.8625665	8.515589	Multitasking_Scroll
15:48:00.348	0.083799616	4.70475	8.195602	0.04775378	-0.008385347	0.0037391062	0.10279932	4.8625665	8.515589	Multitasking_Scroll
15:48:00.371	0.083799616	4.70475	8.195602	0.04775378	-0.008385347	0.0037391062	0.10279932	4.8625665	8.515589	Multitasking_Scroll
15:48:00.394	0.083799616	4.70475	8.195602	0.04775378	-0.008385347	0.0037391062	0.10279932	4.8625665	8.515589	Multitasking_Scroll
15:48:00.416	0.11013664	4.68799	8.253065	0.05691676	-0.007163617	0.0012956453	0.10958215	4.871443	8.510427	Multitasking_Scroll
15:48:00.439	0.11013664	4.68799	8.253065	0.05691676	-0.007163617	0.0012956453	0.10958215	4.871443	8.510427	Multitasking_Scroll
15:48:00.462	0.11013664	4.68799	8.253065	0.05691676	-0.007163617	0.0012956453	0.10958215	4.871443	8.510427	Multitasking_Scroll
15:48:00.483	0.11013664	4.68799	8.253065	0.05691676	-0.007163617	0.0012956453	0.10958215	4.871443	8.510427	Multitasking_Scroll
15:48:00.506	0.11013664	4.68799	8.253065	0.05691676	-0.007163617	0.0012956453	0.10958215	4.871443	8.510427	Multitasking_Scroll
15:48:00.527	0.11013664	4.68799	8.253065	0.05691676	-0.007163617	0.0012956453	0.10958215	4.871443	8.510427	Multitasking_Scroll
15:48:00.550	0.11013664	4.68799	8.253065	0.05691676	-0.007163617	0.0012956453	0.10958215	4.871443	8.510427	Multitasking_Scroll
15:48:00.573	0.11013664	4.68799	8.253065	0.05691676	-0.007163617	0.0012956453	0.10958215	4.871443	8.510427	Multitasking_Scroll
15:48:00.595	0.083799616	4.697567	8.473338	0.026984362	-0.00288756	-0.0042021424	0.10420864	4.8471885	8.524332	Multitasking_Scroll
15:48:00.616	0.083799616	4.697567	8.473338	0.026984362	-0.00288756	-0.0042021424	0.10420864	4.8471885	8.524332	Multitasking_Scroll
15:48:00.638	0.083799616	4.697567	8.473338	0.026984362	-0.00288756	-0.0042021424	0.10420864	4.8471885	8.524332	Multitasking_Scroll
15:48:00.660	0.083799616	4.697567	8.473338	0.026984362	-0.00288756	-0.0042021424	0.10420864	4.8471885	8.524332	Multitasking_Scroll
15:48:00.682	0.083799616	4.697567	8.473338	0.026984362	-0.00288756	-0.0042021424	0.10420864	4.8471885	8.524332	Multitasking_Scroll
15:48:00.704	0.083799616	4.697567	8.473338	0.026984362	-0.00288756	-0.0042021424	0.10420864	4.8471885	8.524332	Multitasking_Scroll
15:48:00.726	0.083799616	4.697567	8.473338	0.026984362	-0.00288756	-0.0042021424	0.10420864	4.8471885	8.524332	Multitasking_Scroll
15:48:00.749	0.083799616	4.697567	8.473338	0.026984362	-0.00288756	-0.0042021424	0.10420864	4.8471885	8.524332	Multitasking_Scroll
15:48:00.772	0.021548472	4.7526355	8.322499	-0.027382644	0.009329746	-0.0054238723	0.1086799	4.8744354	8.508725	Multitasking_Scroll
15:48:00.795	0.021548472	4.7526355	8.322499	-0.027382644	0.009329746	-0.0054238723	0.1086799	4.8744354	8.508725	Multitasking_Scroll
15:48:00.817	0.021548472	4.7526355	8.322499	-0.027382644	0.009329746	-0.0054238723	0.1086799	4.8744354	8.508725	Multitasking_Scroll
15:48:00.840	0.021548472	4.7526355	8.322499	-0.027382644	0.009329746	-0.0054238723	0.1086799	4.8744354	8.508725	Multitasking_Scroll
15:48:00.863	0.021548472	4.7526355	8.322499	-0.027382644	0.009329746	-0.0054238723	0.1086799	4.8744354	8.508725	Multitasking_Scroll
15:48:00.884	0.021548472	4.7526355	8.322499	-0.027382644	0.009329746	-0.0054238723	0.1086799	4.8744354	8.508725	Multitasking_Scroll
15:48:00.907	0.021548472	4.7526355	8.322499	-0.027382644	0.009329746	-0.0054238723	0.1086799	4.8744354	8.508725	Multitasking_Scroll
15:48:00.930	0.021548472	4.7526355	8.322499	-0.027382644	0.009329746	-0.0054238723	0.1086799	4.8744354	8.508725	Multitasking_Scroll
15:48:00.952	0.026337024	4.7550297	8.183631	-0.04265428	0.018492723	0.015956411	0.10640111	4.8796196	8.505783	Multitasking_Scroll
15:48:00.973	0.026337024	4.7550297	8.183631	-0.04265428	0.018492723	0.015956411	0.10640111	4.8796196	8.505783	Multitasking_Scroll
15:48:00.996	0.026337024	4.7550297	8.183631	-0.04265428	0.018492723	0.015956411	0.10640111	4.8796196	8.505783	Multitasking_Scroll
15:48:01.019	0.026337024	4.7550297	8.183631	-0.04265428	0.018492723	0.015956411	0.10640111	4.8796196	8.505783	Multitasking_Scroll
15:48:01.042	0.026337024	4.7550297	8.183631	-0.04265428	0.018492723	0.015956411	0.10640111	4.8796196	8.505783	Multitasking_Scroll
15:48:01.065	0.026337024	4.7550297	8.183631	-0.04265428	0.018492723	0.015956411	0.10640111	4.8796196	8.505783	Multitasking_Scroll
15:48:01.086	0.026337024	4.7550297	8.183631	-0.04265428	0.018492723	0.015956411	0.10640111	4.8796196	8.505783	Multitasking_Scroll
15:48:01.110	0.026337024	4.7550297	8.183631	-0.04265428	0.018492723	0.015956411	0.10640111	4.8796196	8.505783	Multitasking_Scroll
15:48:01.133	0.11013664	4.7334814	8.107015	0.05691676	-0.010217943	0.03916929	0.10674506	4.86502	8.514138	Multitasking_Scroll
15:48:01.156	0.11013664	4.7334814	8.107015	0.05691676	-0.010217943	0.03916929	0.10674506	4.86502	8.514138	Multitasking_Scroll
15:48:01.179	0.11013664	4.7334814	8.107015	0.05691676	-0.010217943	0.03916929	0.10674506	4.86502	8.514138	Multitasking_Scroll
15:48:01.202	0.11013664	4.7334814	8.107015	0.05691676	-0.010217943	0.03916929	0.10674506	4.86502	8.514138	Multitasking_Scroll
15:48:01.224	0.11013664	4.7334814	8.107015	0.05691676	-0.010217943	0.03916929	0.10674506	4.86502	8.514138	Multitasking_Scroll
15:48:01.247	0.11013664	4.7334814	8.107015	0.05691676	-0.010217943	0.03916929	0.10674506	4.86502	8.514138	Multitasking_Scroll
15:48:01.269	0.11013664	4.7334814	8.107015	0.05691676	-0.010217943	0.03916929	0.10674506	4.86502	8.514138	Multitasking_Scroll
15:48:01.291	0.11013664	4.7334814	8.107015	0.05691676	-0.010217943	0.03916929	0.10674506	4.86502	8.514138	Multitasking_Scroll
15:48:01.314	0.047885496	4.7095385	8.22194	-0.006002362	0.002610227	-0.010310795	0.10869159	4.852357	8.521337	Multitasking_Scroll
15:48:01.335	0.047885496	4.7095385	8.22194	-0.006002362	0.002610227	-0.010310795	0.10869159	4.852357	8.521337	Multitasking_Scroll
15:48:01.357	0.047885496	4.7095385	8.22194	-0.006002362	0.002610227	-0.010310795	0.10869159	4.852357	8.521337	Multitasking_Scroll
15:48:01.379	0.047885496	4.7095385	8.22194	-0.006002362	0.002610227	-0.010310795	0.10869159	4.852357	8.521337	Multitasking_Scroll
15:48:01.401	0.047885496	4.7095385	8.22194	-0.006002362	0.002610227	-0.010310795	0.10869159	4.852357	8.521337	Multitasking_Scroll
15:48:01.423	0.047885496	4.7095385	8.22194	-0.006002362	0.002610227	-0.010310795	0.10869159	4.852357	8.521337	Multitasking_Scroll
15:48:01.445	0.047885496	4.7095385	8.22194	-0.006002362	0.002610227	-0.010310795	0.10869159	4.852357	8.521337	Multitasking_Scroll
15:48:01.468	0.047885496	4.7095385	8.22194	-0.006002362	0.002610227	-0.010310795	0.10869159	4.852357	8.521337	Multitasking_Scroll
15:48:01.491	0.0670397	4.6999617	8.317711	-0.0053914967	-0.010828808	0.015956411	0.1069393	4.8425846	8.526916	Multitasking_Scroll
15:48:01.513	0.0670397	4.6999617	8.317711	-0.0053914967	-0.010828808	0.015956411	0.1069393	4.8425846	8.526916	Multitasking_Scroll
15:48:01.535	0.0670397	4.6999617	8.317711	-0.0053914967	-0.010828808	0.015956411	0.1069393	4.8425846	8.526916	Multitasking_Scroll
15:48:01.557	0.0670397	4.6999617	8.317711	-0.0053914967	-0.010828808	0.015956411	0.1069393	4.8425846	8.526916	Multitasking_Scroll
15:48:01.580	0.0670397	4.6999617	8.317711	-0.0053914967	-0.010828808	0.015956411	0.1069393	4.8425846	8.526916	Multitasking_Scroll
15:48:01.602	0.0670397	4.6999617	8.317711	-0.0053914967	-0.010828808	0.015956411	0.1069393	4.8425846	8.526916	Multitasking_Scroll
15:48:01.624	0.0670397	4.6999617	8.317711	-0.0053914967	-0.010828808	0.015956411	0.1069393	4.8425846	8.526916	Multitasking_Scroll
15:48:01.646	0.0670397	4.6999617	8.317711	-0.0053914967	-0.010828808	0.015956411	0.1069393	4.8425846	8.526916	Multitasking_Scroll
15:48:01.669	0.031125572	4.747847	8.329682	0.012323595	0.00016676621	-0.00053695054	0.108229786	4.8433456	8.526467	Multitasking_Scroll
15:48:01.692	0.031125572	4.747847	8.329682	0.012323595	0.00016676621	-0.00053695054	0.108229786	4.8433456	8.526467	Multitasking_Scroll
15:48:01.715	0.031125572	4.747847	8.329682	0.012323595	0.00016676621	-0.00053695054	0.108229786	4.8433456	8.526467	Multitasking_Scroll
15:48:01.738	0.031125572	4.747847	8.329682	0.012323595	0.00016676621	-0.00053695054	0.108229786	4.8433456	8.526467	Multitasking_Scroll
15:48:01.760	0.031125572	4.747847	8.329682	0.012323595	0.00016676621	-0.00053695054	0.108229786	4.8433456	8.526467	Multitasking_Scroll
15:48:01.781	0.031125572	4.747847	8.329682	0.012323595	0.00016676621	-0.00053695054	0.108229786	4.8433456	8.526467	Multitasking_Scroll
15:48:01.803	0.031125572	4.747847	8.329682	0.012323595	0.00016676621	-0.00053695054	0.108229786	4.8433456	8.526467	Multitasking_Scroll
15:48:01.825	0.031125572	4.747847	8.329682	0.012323595	0.00016676621	-0.00053695054	0.108229786	4.8433456	8.526467	Multitasking_Scroll
15:48:01.847	0.0071828244	4.7167215	8.334471	0.034314744	-0.0041092904	0.0012956453	0.10221655	4.825985	8.53638	Multitasking_Scroll
15:48:01.869	0.0071828244	4.7167215	8.334471	0.034314744	-0.0041092904	0.0012956453	0.10221655	4.825985	8.53638	Multitasking_Scroll
15:48:01.892	0.0071828244	4.7167215	8.334471	0.034314744	-0.0041092904	0.0012956453	0.10221655	4.825985	8.53638	Multitasking_Scroll
15:48:01.920	0.0071828244	4.7167215	8.334471	0.034314744	-0.0041092904	0.0012956453	0.10221655	4.825985	8.53638	Multitasking_Scroll
15:48:01.942	0.0071828244	4.7167215	8.334471	0.034314744	-0.0041092904	0.0012956453	0.10221655	4.825985	8.53638	Multitasking_Scroll
15:48:01.964	0.0071828244	4.7167215	8.334471	0.034314744	-0.0041092904	0.0012956453	0.10221655	4.825985	8.53638	Multitasking_Scroll
15:48:01.985	0.0071828244	4.7167215	8.334471	0.034314744	-0.0041092904	0.0012956453	0.10221655	4.825985	8.53638	Multitasking_Scroll
15:48:02.006	0.0071828244	4.7167215	8.334471	0.034314744	-0.0041092904	0.0012956453	0.10221655	4.825985	8.53638	Multitasking_Scroll
15:48:02.028	-0.014365649	4.7526355	8.291373	-0.01394361	-0.0016658296	0.006182567	0.09807218	4.8325367	8.532722	Multitasking_Scroll
15:48:02.050	-0.014365649	4.7526355	8.291373	-0.01394361	-0.0016658296	0.006182567	0.09807218	4.8325367	8.532722	Multitasking_Scroll
15:48:02.073	-0.014365649	4.7526355	8.291373	-0.01394361	-0.0016658296	0.006182567	0.09807218	4.8325367	8.532722	Multitasking_Scroll
15:48:02.096	-0.014365649	4.7526355	8.291373	-0.01394361	-0.0016658296	0.006182567	0.09807218	4.8325367	8.532722	Multitasking_Scroll
15:48:02.118	-0.014365649	4.7526355	8.291373	-0.01394361	-0.0016658296	0.006182567	0.09807218	4.8325367	8.532722	Multitasking_Scroll
15:48:02.141	-0.014365649	4.7526355	8.291373	-0.01394361	-0.0016658296	0.006182567	0.09807218	4.8325367	8.532722	Multitasking_Scroll
15:48:02.163	-0.014365649	4.7526355	8.291373	-0.01394361	-0.0016658296	0.006182567	0.09807218	4.8325367	8.532722	Multitasking_Scroll
15:48:02.186	-0.014365649	4.7526355	8.291373	-0.01394361	-0.0016658296	0.006182567	0.09807218	4.8325367	8.532722	Multitasking_Scroll
15:48:02.209	0.021548472	4.697567	8.2387	-0.008445823	0.0062754187	-0.0078673335	0.09904369	4.8284407	8.535028	Multitasking_Scroll
15:48:02.232	0.021548472	4.697567	8.2387	-0.008445823	0.0062754187	-0.0078673335	0.09904369	4.8284407	8.535028	Multitasking_Scroll
15:48:02.255	0.021548472	4.697567	8.2387	-0.008445823	0.0062754187	-0.0078673335	0.09904369	4.8284407	8.535028	Multitasking_Scroll
15:48:02.278	0.021548472	4.697567	8.2387	-0.008445823	0.0062754187	-0.0078673335	0.09904369	4.8284407	8.535028	Multitasking_Scroll
15:48:02.301	0.021548472	4.697567	8.2387	-0.008445823	0.0062754187	-0.0078673335	0.09904369	4.8284407	8.535028	Multitasking_Scroll
15:48:02.323	0.021548472	4.697567	8.2387	-0.008445823	0.0062754187	-0.0078673335	0.09904369	4.8284407	8.535028	Multitasking_Scroll
15:48:02.346	0.021548472	4.697567	8.2387	-0.008445823	0.0062754187	-0.0078673335	0.09904369	4.8284407	8.535028	Multitasking_Scroll
15:48:02.369	0.021548472	4.697567	8.2387	-0.008445823	0.0062754187	-0.0078673335	0.09904369	4.8284407	8.535028	Multitasking_Scroll
15:48:02.392	0.083799616	4.702356	8.241094	-0.0023371703	-0.0065527516	0.017789008	0.09440986	4.831524	8.533336	Multitasking_Scroll
15:48:02.414	0.083799616	4.702356	8.241094	-0.0023371703	-0.0065527516	0.017789008	0.09440986	4.831524	8.533336	Multitasking_Scroll
15:48:02.436	0.083799616	4.702356	8.241094	-0.0023371703	-0.0065527516	0.017789008	0.09440986	4.831524	8.533336	Multitasking_Scroll
15:48:02.459	0.083799616	4.702356	8.241094	-0.0023371703	-0.0065527516	0.017789008	0.09440986	4.831524	8.533336	Multitasking_Scroll
15:48:02.482	0.083799616	4.702356	8.241094	-0.0023371703	-0.0065527516	0.017789008	0.09440986	4.831524	8.533336	Multitasking_Scroll
15:48:02.507	0.083799616	4.702356	8.241094	-0.0023371703	-0.0065527516	0.017789008	0.09440986	4.831524	8.533336	Multitasking_Scroll
15:48:02.530	0.083799616	4.702356	8.241094	-0.0023371703	-0.0065527516	0.017789008	0.09440986	4.831524	8.533336	Multitasking_Scroll
15:48:02.552	0.083799616	4.702356	8.241094	-0.0023371703	-0.0065527516	0.017789008	0.09440986	4.831524	8.533336	Multitasking_Scroll
15:48:02.575	0.083799616	4.640105	8.305739	0.014156191	0.004442823	0.0067934324	0.0986403	4.7975082	8.552459	Multitasking_Scroll
15:48:02.598	0.083799616	4.640105	8.305739	0.014156191	0.004442823	0.0067934324	0.0986403	4.7975082	8.552459	Multitasking_Scroll
15:48:02.621	0.083799616	4.640105	8.305739	0.014156191	0.004442823	0.0067934324	0.0986403	4.7975082	8.552459	Multitasking_Scroll
15:48:02.644	0.083799616	4.640105	8.305739	0.014156191	0.004442823	0.0067934324	0.0986403	4.7975082	8.552459	Multitasking_Scroll
15:48:02.665	0.083799616	4.640105	8.305739	0.014156191	0.004442823	0.0067934324	0.0986403	4.7975082	8.552459	Multitasking_Scroll
15:48:02.688	0.083799616	4.640105	8.305739	0.014156191	0.004442823	0.0067934324	0.0986403	4.7975082	8.552459	Multitasking_Scroll
15:48:02.711	0.083799616	4.640105	8.305739	0.014156191	0.004442823	0.0067934324	0.0986403	4.7975082	8.552459	Multitasking_Scroll
15:48:02.734	0.083799616	4.640105	8.305739	0.014156191	0.004442823	0.0067934324	0.0986403	4.7975082	8.552459	Multitasking_Scroll
15:48:02.755	-0.035914123	4.702356	8.358414	-0.026160914	0.004442823	0.008015162	0.09826558	4.798969	8.551643	Multitasking_Scroll
15:48:02.777	-0.035914123	4.702356	8.358414	-0.026160914	0.004442823	0.008015162	0.09826558	4.798969	8.551643	Multitasking_Scroll
15:48:02.800	-0.035914123	4.702356	8.358414	-0.026160914	0.004442823	0.008015162	0.09826558	4.798969	8.551643	Multitasking_Scroll
15:48:02.823	-0.035914123	4.702356	8.358414	-0.026160914	0.004442823	0.008015162	0.09826558	4.798969	8.551643	Multitasking_Scroll
15:48:02.845	-0.035914123	4.702356	8.358414	-0.026160914	0.004442823	0.008015162	0.09826558	4.798969	8.551643	Multitasking_Scroll
15:48:02.868	-0.035914123	4.702356	8.358414	-0.026160914	0.004442823	0.008015162	0.09826558	4.798969	8.551643	Multitasking_Scroll
15:48:02.891	-0.035914123	4.702356	8.358414	-0.026160914	0.004442823	0.008015162	0.09826558	4.798969	8.551643	Multitasking_Scroll
15:48:02.913	-0.035914123	4.702356	8.358414	-0.026160914	0.004442823	0.008015162	0.09826558	4.798969	8.551643	Multitasking_Scroll
15:48:02.936	0.045491222	4.6712303	8.279403	-0.003558901	-0.00044409905	0.019010736	0.09837821	4.793243	8.554852	Multitasking_Scroll
15:48:02.957	0.045491222	4.6712303	8.279403	-0.003558901	-0.00044409905	0.019010736	0.09837821	4.793243	8.554852	Multitasking_Scroll
15:48:02.980	0.045491222	4.6712303	8.279403	-0.003558901	-0.00044409905	0.019010736	0.09837821	4.793243	8.554852	Multitasking_Scroll
15:48:03.003	0.045491222	4.6712303	8.279403	-0.003558901	-0.00044409905	0.019010736	0.09837821	4.793243	8.554852	Multitasking_Scroll
15:48:03.025	0.045491222	4.6712303	8.279403	-0.003558901	-0.00044409905	0.019010736	0.09837821	4.793243	8.554852	Multitasking_Scroll
15:48:03.047	0.045491222	4.6712303	8.279403	-0.003558901	-0.00044409905	0.019010736	0.09837821	4.793243	8.554852	Multitasking_Scroll
15:48:03.071	0.045491222	4.6712303	8.279403	-0.003558901	-0.00044409905	0.019010736	0.09837821	4.793243	8.554852	Multitasking_Scroll
15:48:03.092	0.045491222	4.6712303	8.279403	-0.003558901	-0.00044409905	0.019010736	0.09837821	4.793243	8.554852	Multitasking_Scroll
15:48:03.115	0.14365649	4.616162	8.2339115	-0.016997937	0.009329746	-0.002369546	0.102348395	4.7980614	8.552104	Multitasking_Scroll
15:48:03.137	0.14365649	4.616162	8.2339115	-0.016997937	0.009329746	-0.002369546	0.102348395	4.7980614	8.552104	Multitasking_Scroll
15:48:03.161	0.14365649	4.616162	8.2339115	-0.016997937	0.009329746	-0.002369546	0.102348395	4.7980614	8.552104	Multitasking_Scroll
15:48:03.182	0.14365649	4.616162	8.2339115	-0.016997937	0.009329746	-0.002369546	0.102348395	4.7980614	8.552104	Multitasking_Scroll
15:48:03.205	0.14365649	4.616162	8.2339115	-0.016997937	0.009329746	-0.002369546	0.102348395	4.7980614	8.552104	Multitasking_Scroll
15:48:03.228	0.14365649	4.616162	8.2339115	-0.016997937	0.009329746	-0.002369546	0.102348395	4.7980614	8.552104	Multitasking_Scroll
15:48:03.251	0.14365649	4.616162	8.2339115	-0.016997937	0.009329746	-0.002369546	0.102348395	4.7980614	8.552104	Multitasking_Scroll
15:48:03.273	0.14365649	4.616162	8.2339115	-0.016997937	0.009329746	-0.002369546	0.102348395	4.7980614	8.552104	Multitasking_Scroll
15:48:03.295	-0.047885496	4.7095385	8.356019	-0.013332745	0.00871888	-0.012754255	0.09615992	4.7899003	8.55675	Multitasking_Scroll
15:48:03.318	-0.047885496	4.7095385	8.356019	-0.013332745	0.00871888	-0.012754255	0.09615992	4.7899003	8.55675	Multitasking_Scroll
15:48:03.341	-0.047885496	4.7095385	8.356019	-0.013332745	0.00871888	-0.012754255	0.09615992	4.7899003	8.55675	Multitasking_Scroll
15:48:03.364	-0.047885496	4.7095385	8.356019	-0.013332745	0.00871888	-0.012754255	0.09615992	4.7899003	8.55675	Multitasking_Scroll
15:48:03.387	-0.047885496	4.7095385	8.356019	-0.013332745	0.00871888	-0.012754255	0.09615992	4.7899003	8.55675	Multitasking_Scroll
15:48:03.410	-0.047885496	4.7095385	8.356019	-0.013332745	0.00871888	-0.012754255	0.09615992	4.7899003	8.55675	Multitasking_Scroll
15:48:03.433	-0.047885496	4.7095385	8.356019	-0.013332745	0.00871888	-0.012754255	0.09615992	4.7899003	8.55675	Multitasking_Scroll
15:48:03.455	-0.047885496	4.7095385	8.356019	-0.013332745	0.00871888	-0.012754255	0.09615992	4.7899003	8.55675	Multitasking_Scroll
15:48:03.477	-0.038308397	4.7167215	8.253065	0.012323595	-0.0077744815	0.012902086	0.09449414	4.782408	8.560959	Multitasking_Scroll
15:48:03.501	-0.038308397	4.7167215	8.253065	0.012323595	-0.0077744815	0.012902086	0.09449414	4.782408	8.560959	Multitasking_Scroll
15:48:03.523	-0.038308397	4.7167215	8.253065	0.012323595	-0.0077744815	0.012902086	0.09449414	4.782408	8.560959	Multitasking_Scroll
15:48:03.544	-0.038308397	4.7167215	8.253065	0.012323595	-0.0077744815	0.012902086	0.09449414	4.782408	8.560959	Multitasking_Scroll
15:48:03.567	-0.038308397	4.7167215	8.253065	0.012323595	-0.0077744815	0.012902086	0.09449414	4.782408	8.560959	Multitasking_Scroll
15:48:03.589	-0.038308397	4.7167215	8.253065	0.012323595	-0.0077744815	0.012902086	0.09449414	4.782408	8.560959	Multitasking_Scroll
15:48:03.613	-0.038308397	4.7167215	8.253065	0.012323595	-0.0077744815	0.012902086	0.09449414	4.782408	8.560959	Multitasking_Scroll
15:48:03.634	-0.038308397	4.7167215	8.253065	0.012323595	-0.0077744815	0.012902086	0.09449414	4.782408	8.560959	Multitasking_Scroll
15:48:03.657	0.083799616	4.573065	8.243488	0.02087571	-0.0059418865	0.02634112	0.09826778	4.7705703	8.567517	Multitasking_Scroll
15:48:03.679	0.083799616	4.573065	8.243488	0.02087571	-0.0059418865	0.02634112	0.09826778	4.7705703	8.567517	Multitasking_Scroll
15:48:03.700	0.083799616	4.573065	8.243488	0.02087571	-0.0059418865	0.02634112	0.09826778	4.7705703	8.567517	Multitasking_Scroll
15:48:03.724	0.083799616	4.573065	8.243488	0.02087571	-0.0059418865	0.02634112	0.09826778	4.7705703	8.567517	Multitasking_Scroll
15:48:03.746	0.083799616	4.573065	8.243488	0.02087571	-0.0059418865	0.02634112	0.09826778	4.7705703	8.567517	Multitasking_Scroll
15:48:03.769	0.083799616	4.573065	8.243488	0.02087571	-0.0059418865	0.02634112	0.09826778	4.7705703	8.567517	Multitasking_Scroll
15:48:03.792	0.083799616	4.573065	8.243488	0.02087571	-0.0059418865	0.02634112	0.09826778	4.7705703	8.567517	Multitasking_Scroll
15:48:03.814	0.083799616	4.573065	8.243488	0.02087571	-0.0059418865	0.02634112	0.09826778	4.7705703	8.567517	Multitasking_Scroll
15:48:03.836	0.090982445	4.63771	8.3129225	-0.031047836	0.0038319575	0.01351295	0.098796405	4.774091	8.56555	Multitasking_Scroll
15:48:03.857	0.090982445	4.63771	8.3129225	-0.031047836	0.0038319575	0.01351295	0.098796405	4.774091	8.56555	Multitasking_Scroll
15:48:03.879	0.090982445	4.63771	8.3129225	-0.031047836	0.0038319575	0.01351295	0.098796405	4.774091	8.56555	Multitasking_Scroll
15:48:03.901	0.090982445	4.63771	8.3129225	-0.031047836	0.0038319575	0.01351295	0.098796405	4.774091	8.56555	Multitasking_Scroll
15:48:03.922	0.090982445	4.63771	8.3129225	-0.031047836	0.0038319575	0.01351295	0.098796405	4.774091	8.56555	Multitasking_Scroll
15:48:03.946	0.090982445	4.63771	8.3129225	-0.031047836	0.0038319575	0.01351295	0.098796405	4.774091	8.56555	Multitasking_Scroll
15:48:03.968	0.090982445	4.63771	8.3129225	-0.031047836	0.0038319575	0.01351295	0.098796405	4.774091	8.56555	Multitasking_Scroll
15:48:03.991	0.090982445	4.63771	8.3129225	-0.031047836	0.0038319575	0.01351295	0.098796405	4.774091	8.56555	Multitasking_Scroll
15:48:04.012	0.07901107	4.6281333	8.329682	-0.043876007	0.016660128	0.0067934324	0.10124365	4.7756724	8.56464	Multitasking_Scroll
15:48:04.035	0.07901107	4.6281333	8.329682	-0.043876007	0.016660128	0.0067934324	0.10124365	4.7756724	8.56464	Multitasking_Scroll
15:48:04.058	0.07901107	4.6281333	8.329682	-0.043876007	0.016660128	0.0067934324	0.10124365	4.7756724	8.56464	Multitasking_Scroll
15:48:04.080	0.07901107	4.6281333	8.329682	-0.043876007	0.016660128	0.0067934324	0.10124365	4.7756724	8.56464	Multitasking_Scroll
15:48:04.103	0.07901107	4.6281333	8.329682	-0.043876007	0.016660128	0.0067934324	0.10124365	4.7756724	8.56464	Multitasking_Scroll
15:48:04.126	0.07901107	4.6281333	8.329682	-0.043876007	0.016660128	0.0067934324	0.10124365	4.7756724	8.56464	Multitasking_Scroll
15:48:04.148	0.07901107	4.6281333	8.329682	-0.043876007	0.016660128	0.0067934324	0.10124365	4.7756724	8.56464	Multitasking_Scroll
15:48:04.172	0.07901107	4.6281333	8.329682	-0.043876007	0.016660128	0.0067934324	0.10124365	4.7756724	8.56464	Multitasking_Scroll
15:48:04.195	0.045491222	4.644893	8.327288	-0.034713026	-0.0077744815	0.008626028	0.09580449	4.771595	8.566976	Multitasking_Scroll
15:48:04.218	0.045491222	4.644893	8.327288	-0.034713026	-0.0077744815	0.008626028	0.09580449	4.771595	8.566976	Multitasking_Scroll
15:48:04.239	0.045491222	4.644893	8.327288	-0.034713026	-0.0077744815	0.008626028	0.09580449	4.771595	8.566976	Multitasking_Scroll
15:48:04.262	0.045491222	4.644893	8.327288	-0.034713026	-0.0077744815	0.008626028	0.09580449	4.771595	8.566976	Multitasking_Scroll
15:48:04.285	0.045491222	4.644893	8.327288	-0.034713026	-0.0077744815	0.008626028	0.09580449	4.771595	8.566976	Multitasking_Scroll
15:48:04.308	0.045491222	4.644893	8.327288	-0.034713026	-0.0077744815	0.008626028	0.09580449	4.771595	8.566976	Multitasking_Scroll
15:48:04.331	0.045491222	4.644893	8.327288	-0.034713026	-0.0077744815	0.008626028	0.09580449	4.771595	8.566976	Multitasking_Scroll
15:48:04.354	0.045491222	4.644893	8.327288	-0.034713026	-0.0077744815	0.008626028	0.09580449	4.771595	8.566976	Multitasking_Scroll
15:48:04.376	0.011971374	4.635316	8.387145	-0.016997937	-0.00044409905	0.01717814	0.09246972	4.76097	8.572921	Multitasking_Scroll
15:48:04.399	0.011971374	4.635316	8.387145	-0.016997937	-0.00044409905	0.01717814	0.09246972	4.76097	8.572921	Multitasking_Scroll
15:48:04.422	0.011971374	4.635316	8.387145	-0.016997937	-0.00044409905	0.01717814	0.09246972	4.76097	8.572921	Multitasking_Scroll
15:48:04.444	0.011971374	4.635316	8.387145	-0.016997937	-0.00044409905	0.01717814	0.09246972	4.76097	8.572921	Multitasking_Scroll
15:48:04.467	0.011971374	4.635316	8.387145	-0.016997937	-0.00044409905	0.01717814	0.09246972	4.76097	8.572921	Multitasking_Scroll
15:48:04.490	0.011971374	4.635316	8.387145	-0.016997937	-0.00044409905	0.01717814	0.09246972	4.76097	8.572921	Multitasking_Scroll
15:48:04.514	0.011971374	4.635316	8.387145	-0.016997937	-0.00044409905	0.01717814	0.09246972	4.76097	8.572921	Multitasking_Scroll
15:48:04.536	0.011971374	4.635316	8.387145	-0.016997937	-0.00044409905	0.01717814	0.09246972	4.76097	8.572921	Multitasking_Scroll
15:48:04.559	0.16281068	4.601796	8.3129225	-0.010889284	-0.0010549643	0.012902086	0.09892635	4.7688656	8.568459	Multitasking_Scroll
15:48:04.580	0.16281068	4.601796	8.3129225	-0.010889284	-0.0010549643	0.012902086	0.09892635	4.7688656	8.568459	Multitasking_Scroll
15:48:04.602	0.16281068	4.601796	8.3129225	-0.010889284	-0.0010549643	0.012902086	0.09892635	4.7688656	8.568459	Multitasking_Scroll
15:48:04.624	0.16281068	4.601796	8.3129225	-0.010889284	-0.0010549643	0.012902086	0.09892635	4.7688656	8.568459	Multitasking_Scroll
15:48:04.647	0.16281068	4.601796	8.3129225	-0.010889284	-0.0010549643	0.012902086	0.09892635	4.7688656	8.568459	Multitasking_Scroll
15:48:04.670	0.16281068	4.601796	8.3129225	-0.010889284	-0.0010549643	0.012902086	0.09892635	4.7688656	8.568459	Multitasking_Scroll
15:48:04.691	0.16281068	4.601796	8.3129225	-0.010889284	-0.0010549643	0.012902086	0.09892635	4.7688656	8.568459	Multitasking_Scroll
15:48:04.714	0.16281068	4.601796	8.3129225	-0.010889284	-0.0010549643	0.012902086	0.09892635	4.7688656	8.568459	Multitasking_Scroll
15:48:04.736	0.083799616	4.652076	8.305739	-0.028604375	0.0062754187	0.014123815	0.095733985	4.7589808	8.573989	Multitasking_Scroll
15:48:04.759	0.083799616	4.652076	8.305739	-0.028604375	0.0062754187	0.014123815	0.095733985	4.7589808	8.573989	Multitasking_Scroll
15:48:04.782	0.083799616	4.652076	8.305739	-0.028604375	0.0062754187	0.014123815	0.095733985	4.7589808	8.573989	Multitasking_Scroll
15:48:04.804	0.083799616	4.652076	8.305739	-0.028604375	0.0062754187	0.014123815	0.095733985	4.7589808	8.573989	Multitasking_Scroll
15:48:04.827	0.083799616	4.652076	8.305739	-0.028604375	0.0062754187	0.014123815	0.095733985	4.7589808	8.573989	Multitasking_Scroll
15:48:04.849	0.083799616	4.652076	8.305739	-0.028604375	0.0062754187	0.014123815	0.095733985	4.7589808	8.573989	Multitasking_Scroll
15:48:04.872	0.083799616	4.652076	8.305739	-0.028604375	0.0062754187	0.014123815	0.095733985	4.7589808	8.573989	Multitasking_Scroll
15:48:04.895	0.083799616	4.652076	8.305739	-0.028604375	0.0062754187	0.014123815	0.095733985	4.7589808	8.573989	Multitasking_Scroll
15:48:04.917	0.16281068	4.4892654	8.336864	-0.053038985	0.002610227	0.020843333	0.09682576	4.754281	8.576583	Multitasking_Scroll
15:48:04.938	0.16281068	4.4892654	8.336864	-0.053038985	0.002610227	0.020843333	0.09682576	4.754281	8.576583	Multitasking_Scroll
15:48:04.960	0.16281068	4.4892654	8.336864	-0.053038985	0.002610227	0.020843333	0.09682576	4.754281	8.576583	Multitasking_Scroll
15:48:04.981	0.16281068	4.4892654	8.336864	-0.053038985	0.002610227	0.020843333	0.09682576	4.754281	8.576583	Multitasking_Scroll
15:48:05.003	0.16281068	4.4892654	8.336864	-0.053038985	0.002610227	0.020843333	0.09682576	4.754281	8.576583	Multitasking_Scroll
15:48:05.026	0.16281068	4.4892654	8.336864	-0.053038985	0.002610227	0.020843333	0.09682576	4.754281	8.576583	Multitasking_Scroll
15:48:05.047	0.16281068	4.4892654	8.336864	-0.053038985	0.002610227	0.020843333	0.09682576	4.754281	8.576583	Multitasking_Scroll
15:48:05.071	0.16281068	4.4892654	8.336864	-0.053038985	0.002610227	0.020843333	0.09682576	4.754281	8.576583	Multitasking_Scroll
15:48:05.094	0.09577099	4.618556	8.442213	-0.0066132275	-0.007163617	0.024508525	0.09514417	4.74794	8.580115	Multitasking_Scroll
15:48:05.117	0.09577099	4.618556	8.442213	-0.0066132275	-0.007163617	0.024508525	0.09514417	4.74794	8.580115	Multitasking_Scroll
15:48:05.140	0.09577099	4.618556	8.442213	-0.0066132275	-0.007163617	0.024508525	0.09514417	4.74794	8.580115	Multitasking_Scroll
15:48:05.162	0.09577099	4.618556	8.442213	-0.0066132275	-0.007163617	0.024508525	0.09514417	4.74794	8.580115	Multitasking_Scroll
15:48:05.186	0.09577099	4.618556	8.442213	-0.0066132275	-0.007163617	0.024508525	0.09514417	4.74794	8.580115	Multitasking_Scroll
15:48:05.208	0.09577099	4.618556	8.442213	-0.0066132275	-0.007163617	0.024508525	0.09514417	4.74794	8.580115	Multitasking_Scroll
15:48:05.231	0.09577099	4.618556	8.442213	-0.0066132275	-0.007163617	0.024508525	0.09514417	4.74794	8.580115	Multitasking_Scroll
15:48:05.253	0.09577099	4.618556	8.442213	-0.0066132275	-0.007163617	0.024508525	0.09514417	4.74794	8.580115	Multitasking_Scroll
15:48:05.275	0.08858817	4.6472874	8.430242	-0.02677178	-0.0077744815	0.008015162	0.09056064	4.7365036	8.586482	Multitasking_Scroll
15:48:05.298	0.08858817	4.6472874	8.430242	-0.02677178	-0.0077744815	0.008015162	0.09056064	4.7365036	8.586482	Multitasking_Scroll
15:48:05.320	0.08858817	4.6472874	8.430242	-0.02677178	-0.0077744815	0.008015162	0.09056064	4.7365036	8.586482	Multitasking_Scroll
15:48:05.344	0.08858817	4.6472874	8.430242	-0.02677178	-0.0077744815	0.008015162	0.09056064	4.7365036	8.586482	Multitasking_Scroll
15:48:05.365	0.08858817	4.6472874	8.430242	-0.02677178	-0.0077744815	0.008015162	0.09056064	4.7365036	8.586482	Multitasking_Scroll
15:48:05.388	0.08858817	4.6472874	8.430242	-0.02677178	-0.0077744815	0.008015162	0.09056064	4.7365036	8.586482	Multitasking_Scroll
15:48:05.411	0.08858817	4.6472874	8.430242	-0.02677178	-0.0077744815	0.008015162	0.09056064	4.7365036	8.586482	Multitasking_Scroll
15:48:05.434	0.08858817	4.6472874	8.430242	-0.02677178	-0.0077744815	0.008015162	0.09056064	4.7365036	8.586482	Multitasking_Scroll
15:48:05.457	0.090982445	4.6065845	8.353624	0.0007171558	-0.010217943	0.018399872	0.09469185	4.739291	8.584901	Multitasking_Scroll
15:48:05.480	0.090982445	4.6065845	8.353624	0.0007171558	-0.010217943	0.018399872	0.09469185	4.739291	8.584901	Multitasking_Scroll
15:48:05.503	0.090982445	4.6065845	8.353624	0.0007171558	-0.010217943	0.018399872	0.09469185	4.739291	8.584901	Multitasking_Scroll
15:48:05.526	0.090982445	4.6065845	8.353624	0.0007171558	-0.010217943	0.018399872	0.09469185	4.739291	8.584901	Multitasking_Scroll
15:48:05.549	0.090982445	4.6065845	8.353624	0.0007171558	-0.010217943	0.018399872	0.09469185	4.739291	8.584901	Multitasking_Scroll
15:48:05.572	0.090982445	4.6065845	8.353624	0.0007171558	-0.010217943	0.018399872	0.09469185	4.739291	8.584901	Multitasking_Scroll
15:48:05.595	0.090982445	4.6065845	8.353624	0.0007171558	-0.010217943	0.018399872	0.09469185	4.739291	8.584901	Multitasking_Scroll
15:48:05.617	0.090982445	4.6065845	8.353624	0.0007171558	-0.010217943	0.018399872	0.09469185	4.739291	8.584901	Multitasking_Scroll
15:48:05.641	0.04070267	4.5970078	8.492493	-0.0053914967	-0.005331021	0.006182567	0.09349928	4.7313333	8.589303	Multitasking_Scroll
15:48:05.664	0.04070267	4.5970078	8.492493	-0.0053914967	-0.005331021	0.006182567	0.09349928	4.7313333	8.589303	Multitasking_Scroll
15:48:05.686	0.04070267	4.5970078	8.492493	-0.0053914967	-0.005331021	0.006182567	0.09349928	4.7313333	8.589303	Multitasking_Scroll
15:48:05.709	0.04070267	4.5970078	8.492493	-0.0053914967	-0.005331021	0.006182567	0.09349928	4.7313333	8.589303	Multitasking_Scroll
15:48:05.732	0.04070267	4.5970078	8.492493	-0.0053914967	-0.005331021	0.006182567	0.09349928	4.7313333	8.589303	Multitasking_Scroll
15:48:05.754	0.04070267	4.5970078	8.492493	-0.0053914967	-0.005331021	0.006182567	0.09349928	4.7313333	8.589303	Multitasking_Scroll
15:48:05.777	0.04070267	4.5970078	8.492493	-0.0053914967	-0.005331021	0.006182567	0.09349928	4.7313333	8.589303	Multitasking_Scroll
15:48:05.800	0.04070267	4.5970078	8.492493	-0.0053914967	-0.005331021	0.006182567	0.09349928	4.7313333	8.589303	Multitasking_Scroll
15:48:05.821	0.06464542	4.5850363	8.375174	-0.020663127	0.00016676621	0.012902086	0.09428685	4.734762	8.587403	Multitasking_Scroll
15:48:05.844	0.06464542	4.5850363	8.375174	-0.020663127	0.00016676621	0.012902086	0.09428685	4.734762	8.587403	Multitasking_Scroll
15:48:05.867	0.06464542	4.5850363	8.375174	-0.020663127	0.00016676621	0.012902086	0.09428685	4.734762	8.587403	Multitasking_Scroll
15:48:05.890	0.06464542	4.5850363	8.375174	-0.020663127	0.00016676621	0.012902086	0.09428685	4.734762	8.587403	Multitasking_Scroll
15:48:05.912	0.06464542	4.5850363	8.375174	-0.020663127	0.00016676621	0.012902086	0.09428685	4.734762	8.587403	Multitasking_Scroll
15:48:05.935	0.06464542	4.5850363	8.375174	-0.020663127	0.00016676621	0.012902086	0.09428685	4.734762	8.587403	Multitasking_Scroll
15:48:05.958	0.06464542	4.5850363	8.375174	-0.020663127	0.00016676621	0.012902086	0.09428685	4.734762	8.587403	Multitasking_Scroll
15:48:05.981	0.06464542	4.5850363	8.375174	-0.020663127	0.00016676621	0.012902086	0.09428685	4.734762	8.587403	Multitasking_Scroll
15:48:06.004	0.102953814	4.582642	8.341654	-0.029826107	0.007497149	0.017789008	0.09583609	4.7390985	8.584992	Multitasking_Scroll
15:48:06.027	0.102953814	4.582642	8.341654	-0.029826107	0.007497149	0.017789008	0.09583609	4.7390985	8.584992	Multitasking_Scroll
15:48:06.051	0.102953814	4.582642	8.341654	-0.029826107	0.007497149	0.017789008	0.09583609	4.7390985	8.584992	Multitasking_Scroll
15:48:06.074	0.102953814	4.582642	8.341654	-0.029826107	0.007497149	0.017789008	0.09583609	4.7390985	8.584992	Multitasking_Scroll
15:48:06.097	0.102953814	4.582642	8.341654	-0.029826107	0.007497149	0.017789008	0.09583609	4.7390985	8.584992	Multitasking_Scroll
15:48:06.121	0.102953814	4.582642	8.341654	-0.029826107	0.007497149	0.017789008	0.09583609	4.7390985	8.584992	Multitasking_Scroll
15:48:06.143	0.102953814	4.582642	8.341654	-0.029826107	0.007497149	0.017789008	0.09583609	4.7390985	8.584992	Multitasking_Scroll
15:48:06.164	0.102953814	4.582642	8.341654	-0.04204341	0.0062754187	0.01717814	0.09583609	4.7390985	8.584992	Multitasking_Scroll
15:48:06.187	0.09337672	4.575459	8.377567	-0.04204341	0.0062754187	0.01717814	0.09683709	4.7360005	8.586692	Multitasking_Scroll
15:48:06.209	0.09337672	4.575459	8.377567	-0.04204341	0.0062754187	0.01717814	0.09683709	4.7360005	8.586692	Multitasking_Scroll
15:48:06.231	0.09337672	4.575459	8.377567	-0.04204341	0.0062754187	0.01717814	0.09683709	4.7360005	8.586692	Multitasking_Scroll
15:48:06.253	0.09337672	4.575459	8.377567	-0.04204341	0.0062754187	0.01717814	0.09683709	4.7360005	8.586692	Multitasking_Scroll
15:48:06.276	0.09337672	4.575459	8.377567	-0.04204341	0.0062754187	0.01717814	0.09683709	4.7360005	8.586692	Multitasking_Scroll
15:48:06.299	0.09337672	4.575459	8.377567	-0.04204341	0.0062754187	0.01717814	0.09683709	4.7360005	8.586692	Multitasking_Scroll
15:48:06.321	0.09337672	4.575459	8.377567	-0.04204341	0.0062754187	0.01717814	0.09683709	4.7360005	8.586692	Multitasking_Scroll
15:48:06.345	0.09337672	4.575459	8.377567	-0.04204341	0.0062754187	0.01717814	0.09683709	4.7360005	8.586692	Multitasking_Scroll
15:48:06.368	0.08619389	4.5898247	8.389539	-0.037767354	-0.00288756	0.020232467	0.096023686	4.736504	8.586424	Multitasking_Scroll
15:48:06.391	0.08619389	4.5898247	8.389539	-0.037767354	-0.00288756	0.020232467	0.096023686	4.736504	8.586424	Multitasking_Scroll
15:48:06.414	0.08619389	4.5898247	8.389539	-0.037767354	-0.00288756	0.020232467	0.096023686	4.736504	8.586424	Multitasking_Scroll
15:48:06.436	0.08619389	4.5898247	8.389539	-0.037767354	-0.00288756	0.020232467	0.096023686	4.736504	8.586424	Multitasking_Scroll
15:48:06.459	0.08619389	4.5898247	8.389539	-0.037767354	-0.00288756	0.020232467	0.096023686	4.736504	8.586424	Multitasking_Scroll
15:48:06.482	0.08619389	4.5898247	8.389539	-0.037767354	-0.00288756	0.020232467	0.096023686	4.736504	8.586424	Multitasking_Scroll
15:48:06.505	0.08619389	4.5898247	8.389539	-0.037767354	-0.00288756	0.020232467	0.096023686	4.736504	8.586424	Multitasking_Scroll
15:48:06.528	0.057462595	4.6113734	8.358414	-0.049373794	0.0013884967	0.009236894	0.09303455	4.739544	8.58478	Multitasking_Scroll
15:48:06.552	0.057462595	4.6113734	8.358414	-0.049373794	0.0013884967	0.009236894	0.09303455	4.739544	8.58478	Multitasking_Scroll
15:48:06.575	0.057462595	4.6113734	8.358414	-0.049373794	0.0013884967	0.009236894	0.09303455	4.739544	8.58478	Multitasking_Scroll
15:48:06.598	0.057462595	4.6113734	8.358414	-0.049373794	0.0013884967	0.009236894	0.09303455	4.739544	8.58478	Multitasking_Scroll
15:48:06.621	0.057462595	4.6113734	8.358414	-0.049373794	0.0013884967	0.009236894	0.09303455	4.739544	8.58478	Multitasking_Scroll
15:48:06.644	0.057462595	4.6113734	8.358414	-0.049373794	0.0013884967	0.009236894	0.09303455	4.739544	8.58478	Multitasking_Scroll
15:48:06.668	0.057462595	4.6113734	8.358414	-0.049373794	0.0013884967	0.009236894	0.09303455	4.739544	8.58478	Multitasking_Scroll
15:48:06.691	0.057462595	4.6113734	8.358414	-0.049373794	0.0013884967	0.009236894	0.09303455	4.739544	8.58478	Multitasking_Scroll
15:48:06.714	0.05506832	4.592219	8.332076	-0.012111015	0.005053688	0.0037391062	0.09361392	4.732633	8.588583	Multitasking_Scroll
15:48:06.737	0.05506832	4.592219	8.332076	-0.012111015	0.005053688	0.0037391062	0.09361392	4.732633	8.588583	Multitasking_Scroll
15:48:06.760	0.05506832	4.592219	8.332076	-0.012111015	0.005053688	0.0037391062	0.09361392	4.732633	8.588583	Multitasking_Scroll
15:48:06.784	0.05506832	4.592219	8.332076	-0.012111015	0.005053688	0.0037391062	0.09361392	4.732633	8.588583	Multitasking_Scroll
15:48:06.807	0.05506832	4.592219	8.332076	-0.012111015	0.005053688	0.0037391062	0.09361392	4.732633	8.588583	Multitasking_Scroll
15:48:06.830	0.05506832	4.592219	8.332076	-0.012111015	0.005053688	0.0037391062	0.09361392	4.732633	8.588583	Multitasking_Scroll
15:48:06.853	0.05506832	4.592219	8.332076	-0.012111015	0.005053688	0.0037391062	0.09361392	4.732633	8.588583	Multitasking_Scroll
15:48:06.876	0.05506832	4.592219	8.332076	-0.012111015	0.005053688	0.0037391062	0.09361392	4.732633	8.588583	Multitasking_Scroll
15:48:06.899	0.076616794	4.575459	8.391933	-0.035323896	-0.0034984252	-0.0011478158	0.0927131	4.7190223	8.596079	Multitasking_Scroll
15:48:06.922	0.076616794	4.575459	8.391933	-0.035323896	-0.0034984252	-0.0011478158	0.0927131	4.7190223	8.596079	Multitasking_Scroll
15:48:06.945	0.076616794	4.575459	8.391933	-0.035323896	-0.0034984252	-0.0011478158	0.0927131	4.7190223	8.596079	Multitasking_Scroll
15:48:06.968	0.076616794	4.575459	8.391933	-0.035323896	-0.0034984252	-0.0011478158	0.0927131	4.7190223	8.596079	Multitasking_Scroll
15:48:06.991	0.076616794	4.575459	8.391933	-0.035323896	-0.0034984252	-0.0011478158	0.0927131	4.7190223	8.596079	Multitasking_Scroll
15:48:07.015	0.076616794	4.575459	8.391933	-0.035323896	-0.0034984252	-0.0011478158	0.0927131	4.7190223	8.596079	Multitasking_Scroll
15:48:07.039	0.076616794	4.575459	8.391933	-0.035323896	-0.0034984252	-0.0011478158	0.0927131	4.7190223	8.596079	Multitasking_Scroll
15:48:07.061	0.076616794	4.575459	8.391933	-0.035323896	-0.0034984252	-0.0011478158	0.0927131	4.7190223	8.596079	Multitasking_Scroll
15:48:07.085	0.06943397	4.5874305	8.389539	-0.0047806315	-0.00044409905	0.005571702	0.086402416	4.696732	8.608343	Multitasking_Scroll
15:48:07.108	0.06943397	4.5874305	8.389539	-0.0047806315	-0.00044409905	0.005571702	0.086402416	4.696732	8.608343	Multitasking_Scroll
15:48:07.132	0.06943397	4.5874305	8.389539	-0.0047806315	-0.00044409905	0.005571702	0.086402416	4.696732	8.608343	Multitasking_Scroll
15:48:07.155	0.06943397	4.5874305	8.389539	-0.0047806315	-0.00044409905	0.005571702	0.086402416	4.696732	8.608343	Multitasking_Scroll
15:48:07.178	0.06943397	4.5874305	8.389539	-0.0047806315	-0.00044409905	0.005571702	0.086402416	4.696732	8.608343	Multitasking_Scroll
15:48:07.201	0.06943397	4.5874305	8.389539	-0.0047806315	-0.00044409905	0.005571702	0.086402416	4.696732	8.608343	Multitasking_Scroll
15:48:07.224	0.06943397	4.5874305	8.389539	-0.0047806315	-0.00044409905	0.005571702	0.086402416	4.696732	8.608343	Multitasking_Scroll
15:48:07.247	0.06943397	4.5874305	8.389539	0.0007171558	0.0013884967	0.01351295	0.08336356	4.703267	8.604806	Multitasking_Scroll
15:48:07.269	0.035914123	4.580248	8.336864	0.0007171558	0.0013884967	0.01351295	0.08336356	4.703267	8.604806	Multitasking_Scroll
15:48:07.291	0.035914123	4.580248	8.336864	0.0007171558	0.0013884967	0.01351295	0.08336356	4.703267	8.604806	Multitasking_Scroll
15:48:07.313	0.035914123	4.580248	8.336864	0.0007171558	0.0013884967	0.01351295	0.08336356	4.703267	8.604806	Multitasking_Scroll
15:48:07.336	0.035914123	4.580248	8.336864	0.0007171558	0.0013884967	0.01351295	0.08336356	4.703267	8.604806	Multitasking_Scroll
15:48:07.360	0.035914123	4.580248	8.336864	0.0007171558	0.0013884967	0.01351295	0.08336356	4.703267	8.604806	Multitasking_Scroll
15:48:07.383	0.035914123	4.580248	8.336864	0.0007171558	0.0013884967	0.01351295	0.08336356	4.703267	8.604806	Multitasking_Scroll
15:48:07.406	0.035914123	4.580248	8.336864	0.0007171558	0.0013884967	0.01351295	0.08336356	4.703267	8.604806	Multitasking_Scroll
15:48:07.429	0.0047885496	4.592219	8.336864	-0.025550049	-0.0010549643	0.0037391062	0.08731837	4.6934533	8.610124	Multitasking_Scroll
15:48:07.452	0.0047885496	4.592219	8.336864	-0.025550049	-0.0010549643	0.0037391062	0.08731837	4.6934533	8.610124	Multitasking_Scroll
15:48:07.475	0.0047885496	4.592219	8.336864	-0.025550049	-0.0010549643	0.0037391062	0.08731837	4.6934533	8.610124	Multitasking_Scroll
15:48:07.497	0.0047885496	4.592219	8.336864	-0.025550049	-0.0010549643	0.0037391062	0.08731837	4.6934533	8.610124	Multitasking_Scroll
15:48:07.523	0.0047885496	4.592219	8.336864	-0.025550049	-0.0010549643	0.0037391062	0.08731837	4.6934533	8.610124	Multitasking_Scroll
15:48:07.546	0.0047885496	4.592219	8.336864	-0.025550049	-0.0010549643	0.0037391062	0.08731837	4.6934533	8.610124	Multitasking_Scroll
15:48:07.569	0.0047885496	4.592219	8.336864	-0.025550049	-0.0010549643	0.0037391062	0.08731837	4.6934533	8.610124	Multitasking_Scroll
15:48:07.593	0.0047885496	4.592219	8.336864	-0.025550049	-0.0010549643	0.0037391062	0.08731837	4.6934533	8.610124	Multitasking_Scroll
15:48:07.615	0.0071828244	4.5946136	8.327288	-0.011500149	0.00016676621	0.011680354	0.08982538	4.6888094	8.612629	Multitasking_Scroll
15:48:07.637	0.0071828244	4.5946136	8.327288	-0.011500149	0.00016676621	0.011680354	0.08982538	4.6888094	8.612629	Multitasking_Scroll
15:48:07.660	0.0071828244	4.5946136	8.327288	-0.011500149	0.00016676621	0.011680354	0.08982538	4.6888094	8.612629	Multitasking_Scroll
15:48:07.682	0.0071828244	4.5946136	8.327288	-0.011500149	0.00016676621	0.011680354	0.08982538	4.6888094	8.612629	Multitasking_Scroll
15:48:07.706	0.0071828244	4.5946136	8.327288	-0.011500149	0.00016676621	0.011680354	0.08982538	4.6888094	8.612629	Multitasking_Scroll
15:48:07.730	0.0071828244	4.5946136	8.327288	-0.011500149	0.00016676621	0.011680354	0.08982538	4.6888094	8.612629	Multitasking_Scroll
15:48:07.753	0.0071828244	4.5946136	8.327288	-0.011500149	0.00016676621	0.011680354	0.08982538	4.6888094	8.612629	Multitasking_Scroll
15:48:07.776	0.0071828244	4.5946136	8.327288	-0.011500149	0.00016676621	0.011680354	0.08982538	4.6888094	8.612629	Multitasking_Scroll
15:48:07.799	0.03351985	4.520391	8.40151	-0.009056688	-0.00288756	0.004960837	0.09501524	4.6738095	8.62072	Multitasking_Scroll
15:48:07.821	0.03351985	4.520391	8.40151	-0.009056688	-0.00288756	0.004960837	0.09501524	4.6738095	8.62072	Multitasking_Scroll
15:48:07.843	0.03351985	4.520391	8.40151	-0.009056688	-0.00288756	0.004960837	0.09501524	4.6738095	8.62072	Multitasking_Scroll
15:48:07.866	0.03351985	4.520391	8.40151	-0.009056688	-0.00288756	0.004960837	0.09501524	4.6738095	8.62072	Multitasking_Scroll
15:48:07.889	0.03351985	4.520391	8.40151	-0.009056688	-0.00288756	0.004960837	0.09501524	4.6738095	8.62072	Multitasking_Scroll
15:48:07.912	0.03351985	4.520391	8.40151	-0.009056688	-0.00288756	0.004960837	0.09501524	4.6738095	8.62072	Multitasking_Scroll
15:48:07.935	0.03351985	4.520391	8.40151	-0.009056688	-0.00288756	0.004960837	0.09501524	4.6738095	8.62072	Multitasking_Scroll
15:48:07.959	0.03351985	4.520391	8.40151	-0.009056688	-0.00288756	0.004960837	0.09501524	4.6738095	8.62072	Multitasking_Scroll
15:48:07.982	0.076616794	4.5108137	8.411087	0.009880135	0.004442823	0.008015162	0.095770404	4.667268	8.624256	Multitasking_Scroll
15:48:08.004	0.076616794	4.5108137	8.411087	0.009880135	0.004442823	0.008015162	0.095770404	4.667268	8.624256	Multitasking_Scroll
15:48:08.027	0.076616794	4.5108137	8.411087	0.009880135	0.004442823	0.008015162	0.095770404	4.667268	8.624256	Multitasking_Scroll
15:48:08.051	0.076616794	4.5108137	8.411087	0.009880135	0.004442823	0.008015162	0.095770404	4.667268	8.624256	Multitasking_Scroll
15:48:08.074	0.076616794	4.5108137	8.411087	0.009880135	0.004442823	0.008015162	0.095770404	4.667268	8.624256	Multitasking_Scroll
15:48:08.097	0.076616794	4.5108137	8.411087	0.009880135	0.004442823	0.008015162	0.095770404	4.667268	8.624256	Multitasking_Scroll
15:48:08.120	0.076616794	4.5108137	8.411087	0.009880135	0.004442823	0.008015162	0.095770404	4.667268	8.624256	Multitasking_Scroll
15:48:08.143	0.076616794	4.5108137	8.411087	0.009880135	0.004442823	0.008015162	0.095770404	4.667268	8.624256	Multitasking_Scroll
15:48:08.167	0.011971374	4.5539107	8.516436	0.041645125	-0.017548326	-0.013365121	0.091642916	4.6693096	8.623198	Multitasking_Scroll
15:48:08.191	0.011971374	4.5539107	8.516436	0.041645125	-0.017548326	-0.013365121	0.091642916	4.6693096	8.623198	Multitasking_Scroll
15:48:08.214	0.011971374	4.5539107	8.516436	0.041645125	-0.017548326	-0.013365121	0.091642916	4.6693096	8.623198	Multitasking_Scroll
15:48:08.237	0.011971374	4.5539107	8.516436	0.041645125	-0.017548326	-0.013365121	0.091642916	4.6693096	8.623198	Multitasking_Scroll
15:48:08.261	0.011971374	4.5539107	8.516436	0.041645125	-0.017548326	-0.013365121	0.091642916	4.6693096	8.623198	Multitasking_Scroll
15:48:08.284	0.011971374	4.5539107	8.516436	0.041645125	-0.017548326	-0.013365121	0.091642916	4.6693096	8.623198	Multitasking_Scroll
15:48:08.307	0.011971374	4.5539107	8.516436	0.041645125	-0.017548326	-0.013365121	0.091642916	4.6693096	8.623198	Multitasking_Scroll
15:48:08.329	0.07901107	4.529968	8.458973	0.0031606168	-0.0077744815	0.004349971	0.0880937	4.688697	8.612708	Multitasking_Scroll
15:48:08.352	0.07901107	4.529968	8.458973	0.0031606168	-0.0077744815	0.004349971	0.0880937	4.688697	8.612708	Multitasking_Scroll
15:48:08.374	0.07901107	4.529968	8.458973	0.0031606168	-0.0077744815	0.004349971	0.0880937	4.688697	8.612708	Multitasking_Scroll
15:48:08.395	0.07901107	4.529968	8.458973	0.0031606168	-0.0077744815	0.004349971	0.0880937	4.688697	8.612708	Multitasking_Scroll
15:48:08.416	0.07901107	4.529968	8.458973	0.0031606168	-0.0077744815	0.004349971	0.0880937	4.688697	8.612708	Multitasking_Scroll
15:48:08.438	0.07901107	4.529968	8.458973	0.0031606168	-0.0077744815	0.004349971	0.0880937	4.688697	8.612708	Multitasking_Scroll
15:48:08.459	0.07901107	4.529968	8.458973	0.0031606168	-0.0077744815	0.004349971	0.0880937	4.688697	8.612708	Multitasking_Scroll
15:48:08.481	0.07901107	4.529968	8.458973	0.0031606168	-0.0077744815	0.004349971	0.0880937	4.688697	8.612708	Multitasking_Scroll
15:48:08.505	0.07901107	4.529968	8.458973	0.0031606168	-0.0077744815	0.004349971	0.0880937	4.688697	8.612708	Multitasking_Scroll
15:48:08.528	0.07901107	4.479688	8.5331955	-0.016387071	-0.00044409905	0.005571702	0.09115115	4.674254	8.620522	Multitasking_Scroll
15:48:08.551	0.07901107	4.479688	8.5331955	-0.016387071	-0.00044409905	0.005571702	0.09115115	4.674254	8.620522	Multitasking_Scroll
15:48:08.574	0.07901107	4.479688	8.5331955	-0.016387071	-0.00044409905	0.005571702	0.09115115	4.674254	8.620522	Multitasking_Scroll
15:48:08.597	0.07901107	4.479688	8.5331955	-0.016387071	-0.00044409905	0.005571702	0.09115115	4.674254	8.620522	Multitasking_Scroll
15:48:08.621	0.07901107	4.479688	8.5331955	-0.016387071	-0.00044409905	0.005571702	0.09115115	4.674254	8.620522	Multitasking_Scroll
15:48:08.644	0.07901107	4.479688	8.5331955	-0.016387071	-0.00044409905	0.005571702	0.09115115	4.674254	8.620522	Multitasking_Scroll
15:48:08.667	0.07901107	4.479688	8.5331955	-0.016387071	-0.00044409905	0.005571702	0.09115115	4.674254	8.620522	Multitasking_Scroll
15:48:08.690	0.05506832	4.520391	8.391933	0.0031606168	-0.00288756	0.0037391062	0.08899291	4.6769485	8.6190815	Multitasking_Scroll
15:48:08.713	0.05506832	4.520391	8.391933	0.0031606168	-0.00288756	0.0037391062	0.08899291	4.6769485	8.6190815	Multitasking_Scroll
15:48:08.737	0.05506832	4.520391	8.391933	0.0031606168	-0.00288756	0.0037391062	0.08899291	4.6769485	8.6190815	Multitasking_Scroll
15:48:08.759	0.05506832	4.520391	8.391933	0.0031606168	-0.00288756	0.0037391062	0.08899291	4.6769485	8.6190815	Multitasking_Scroll
15:48:08.782	0.05506832	4.520391	8.391933	0.0031606168	-0.00288756	0.0037391062	0.08899291	4.6769485	8.6190815	Multitasking_Scroll
15:48:08.805	0.05506832	4.520391	8.391933	0.0031606168	-0.00288756	0.0037391062	0.08899291	4.6769485	8.6190815	Multitasking_Scroll
15:48:08.828	0.05506832	4.520391	8.391933	0.0031606168	-0.00288756	0.0037391062	0.08899291	4.6769485	8.6190815	Multitasking_Scroll
15:48:08.852	0.05506832	4.520391	8.391933	0.0031606168	-0.00288756	0.0037391062	0.08899291	4.6769485	8.6190815	Multitasking_Scroll
15:48:08.875	0.071828246	4.529968	8.41827	-0.013332745	0.007497149	-0.011532525	0.09050083	4.6791677	8.617863	Multitasking_Scroll
15:48:08.898	0.071828246	4.529968	8.41827	-0.013332745	0.007497149	-0.011532525	0.09050083	4.6791677	8.617863	Multitasking_Scroll
15:48:08.921	0.071828246	4.529968	8.41827	-0.013332745	0.007497149	-0.011532525	0.09050083	4.6791677	8.617863	Multitasking_Scroll
15:48:08.945	0.071828246	4.529968	8.41827	-0.013332745	0.007497149	-0.011532525	0.09050083	4.6791677	8.617863	Multitasking_Scroll
15:48:08.968	0.071828246	4.529968	8.41827	-0.013332745	0.007497149	-0.011532525	0.09050083	4.6791677	8.617863	Multitasking_Scroll
15:48:08.990	0.071828246	4.529968	8.41827	-0.013332745	0.007497149	-0.011532525	0.09050083	4.6791677	8.617863	Multitasking_Scroll
15:48:09.013	0.071828246	4.529968	8.41827	-0.013332745	0.007497149	-0.011532525	0.09050083	4.6791677	8.617863	Multitasking_Scroll
15:48:09.036	0.071828246	4.529968	8.41827	-0.013332745	0.007497149	-0.011532525	0.09050083	4.6791677	8.617863	Multitasking_Scroll
15:48:09.059	0.15083931	4.494054	8.346442	0.022097439	0.0056645535	0.02634112	0.09613325	4.6869383	8.613579	Multitasking_Scroll
15:48:09.083	0.15083931	4.494054	8.346442	0.022097439	0.0056645535	0.02634112	0.09613325	4.6869383	8.613579	Multitasking_Scroll
15:48:09.106	0.15083931	4.494054	8.346442	0.022097439	0.0056645535	0.02634112	0.09613325	4.6869383	8.613579	Multitasking_Scroll
15:48:09.129	0.15083931	4.494054	8.346442	0.022097439	0.0056645535	0.02634112	0.09613325	4.6869383	8.613579	Multitasking_Scroll
15:48:09.152	0.15083931	4.494054	8.346442	0.022097439	0.0056645535	0.02634112	0.09613325	4.6869383	8.613579	Multitasking_Scroll
15:48:09.175	0.15083931	4.494054	8.346442	0.022097439	0.0056645535	0.02634112	0.09613325	4.6869383	8.613579	Multitasking_Scroll
15:48:09.199	0.15083931	4.494054	8.346442	0.022097439	0.0056645535	0.02634112	0.09613325	4.6869383	8.613579	Multitasking_Scroll
15:48:09.222	0.15083931	4.494054	8.346442	0.022097439	0.0056645535	0.02634112	0.09613325	4.6869383	8.613579	Multitasking_Scroll
15:48:09.244	0.08858817	4.503631	8.427847	-0.03837822	0.00016676621	0.005571702	0.09676442	4.685167	8.614534	Multitasking_Scroll
15:48:09.266	0.08858817	4.503631	8.427847	-0.03837822	0.00016676621	0.005571702	0.09676442	4.685167	8.614534	Multitasking_Scroll
15:48:09.288	0.08858817	4.503631	8.427847	-0.03837822	0.00016676621	0.005571702	0.09676442	4.685167	8.614534	Multitasking_Scroll
15:48:09.313	0.08858817	4.503631	8.427847	-0.03837822	0.00016676621	0.005571702	0.09676442	4.685167	8.614534	Multitasking_Scroll
15:48:09.336	0.08858817	4.503631	8.427847	-0.03837822	0.00016676621	0.005571702	0.09676442	4.685167	8.614534	Multitasking_Scroll
15:48:09.359	0.08858817	4.503631	8.427847	-0.03837822	0.00016676621	0.005571702	0.09676442	4.685167	8.614534	Multitasking_Scroll
15:48:09.382	0.08858817	4.503631	8.427847	-0.03837822	0.00016676621	0.005571702	0.09676442	4.685167	8.614534	Multitasking_Scroll
15:48:09.405	0.08858817	4.503631	8.427847	-0.03837822	0.00016676621	0.005571702	0.09676442	4.685167	8.614534	Multitasking_Scroll
15:48:09.429	0.1340794	4.513208	8.43503	-0.034713026	-0.0059418865	0.019621603	0.09463818	4.679168	8.617819	Multitasking_Scroll
15:48:09.452	0.1340794	4.513208	8.43503	-0.034713026	-0.0059418865	0.019621603	0.09463818	4.679168	8.617819	Multitasking_Scroll
15:48:09.475	0.1340794	4.513208	8.43503	-0.034713026	-0.0059418865	0.019621603	0.09463818	4.679168	8.617819	Multitasking_Scroll
15:48:09.498	0.1340794	4.513208	8.43503	-0.034713026	-0.0059418865	0.019621603	0.09463818	4.679168	8.617819	Multitasking_Scroll
15:48:09.521	0.1340794	4.513208	8.43503	-0.034713026	-0.0059418865	0.019621603	0.09463818	4.679168	8.617819	Multitasking_Scroll
15:48:09.544	0.1340794	4.513208	8.43503	-0.034713026	-0.0059418865	0.019621603	0.09463818	4.679168	8.617819	Multitasking_Scroll
15:48:09.567	0.1340794	4.513208	8.43503	-0.034713026	-0.0059418865	0.019621603	0.09463818	4.679168	8.617819	Multitasking_Scroll
15:48:09.591	0.083799616	4.5108137	8.344048	0.00010629055	0.008108014	0.020843333	0.10035149	4.6764174	8.619246	Multitasking_Scroll
15:48:09.613	0.083799616	4.5108137	8.344048	0.00010629055	0.008108014	0.020843333	0.10035149	4.6764174	8.619246	Multitasking_Scroll
15:48:09.636	0.083799616	4.5108137	8.344048	0.00010629055	0.008108014	0.020843333	0.10035149	4.6764174	8.619246	Multitasking_Scroll
15:48:09.659	0.083799616	4.5108137	8.344048	0.00010629055	0.008108014	0.020843333	0.10035149	4.6764174	8.619246	Multitasking_Scroll
15:48:09.682	0.083799616	4.5108137	8.344048	0.00010629055	0.008108014	0.020843333	0.10035149	4.6764174	8.619246	Multitasking_Scroll
15:48:09.705	0.083799616	4.5108137	8.344048	0.00010629055	0.008108014	0.020843333	0.10035149	4.6764174	8.619246	Multitasking_Scroll
15:48:09.728	0.083799616	4.5108137	8.344048	0.00010629055	0.008108014	0.020843333	0.10035149	4.6764174	8.619246	Multitasking_Scroll
15:48:09.751	0.083799616	4.5108137	8.344048	0.00010629055	0.008108014	0.020843333	0.10035149	4.6764174	8.619246	Multitasking_Scroll
15:48:09.775	-0.0071828244	4.5970078	8.284191	0.052029833	-0.0010549643	0.004349971	0.09817506	4.6812644	8.616641	Multitasking_Scroll
15:48:09.798	-0.0071828244	4.5970078	8.284191	0.052029833	-0.0010549643	0.004349971	0.09817506	4.6812644	8.616641	Multitasking_Scroll
15:48:09.821	-0.0071828244	4.5970078	8.284191	0.052029833	-0.0010549643	0.004349971	0.09817506	4.6812644	8.616641	Multitasking_Scroll
15:48:09.844	-0.0071828244	4.5970078	8.284191	0.052029833	-0.0010549643	0.004349971	0.09817506	4.6812644	8.616641	Multitasking_Scroll
15:48:09.867	-0.0071828244	4.5970078	8.284191	0.052029833	-0.0010549643	0.004349971	0.09817506	4.6812644	8.616641	Multitasking_Scroll
15:48:09.891	-0.0071828244	4.5970078	8.284191	0.052029833	-0.0010549643	0.004349971	0.09817506	4.6812644	8.616641	Multitasking_Scroll
15:48:09.914	-0.0071828244	4.5970078	8.284191	0.052029833	-0.0010549643	0.004349971	0.09817506	4.6812644	8.616641	Multitasking_Scroll
15:48:09.937	-0.0071828244	4.5970078	8.284191	0.052029833	-0.0010549643	0.004349971	0.09817506	4.6812644	8.616641	Multitasking_Scroll
15:48:09.960	0.11971374	4.539545	8.142929	0.03920167	0.00016676621	0.01473468	0.09966051	4.697634	8.607709	Multitasking_Scroll
15:48:09.981	0.11971374	4.539545	8.142929	0.03920167	0.00016676621	0.01473468	0.09966051	4.697634	8.607709	Multitasking_Scroll
15:48:10.005	0.11971374	4.539545	8.142929	0.03920167	0.00016676621	0.01473468	0.09966051	4.697634	8.607709	Multitasking_Scroll
15:48:10.030	0.11971374	4.539545	8.142929	0.03920167	0.00016676621	0.01473468	0.09966051	4.697634	8.607709	Multitasking_Scroll
15:48:10.054	0.11971374	4.539545	8.142929	0.03920167	0.00016676621	0.01473468	0.09966051	4.697634	8.607709	Multitasking_Scroll
15:48:10.076	0.11971374	4.539545	8.142929	0.03920167	0.00016676621	0.01473468	0.09966051	4.697634	8.607709	Multitasking_Scroll
15:48:10.099	0.11971374	4.539545	8.142929	0.03920167	0.00016676621	0.01473468	0.09966051	4.697634	8.607709	Multitasking_Scroll
15:48:10.123	0.11971374	4.539545	8.142929	0.03920167	0.00016676621	0.01473468	0.09966051	4.697634	8.607709	Multitasking_Scroll
15:48:10.146	0.04070267	4.5515165	8.38475	-0.0023371703	-0.00288756	-0.002369546	0.09668241	4.6925154	8.610534	Multitasking_Scroll
15:48:10.168	0.04070267	4.5515165	8.38475	-0.0023371703	-0.00288756	-0.002369546	0.09668241	4.6925154	8.610534	Multitasking_Scroll
15:48:10.190	0.04070267	4.5515165	8.38475	-0.0023371703	-0.00288756	-0.002369546	0.09668241	4.6925154	8.610534	Multitasking_Scroll
15:48:10.212	0.04070267	4.5515165	8.38475	-0.0023371703	-0.00288756	-0.002369546	0.09668241	4.6925154	8.610534	Multitasking_Scroll
15:48:10.234	0.04070267	4.5515165	8.38475	-0.0023371703	-0.00288756	-0.002369546	0.09668241	4.6925154	8.610534	Multitasking_Scroll
15:48:10.257	0.04070267	4.5515165	8.38475	-0.0023371703	-0.00288756	-0.002369546	0.09668241	4.6925154	8.610534	Multitasking_Scroll
15:48:10.279	0.04070267	4.5515165	8.38475	-0.0023371703	-0.00288756	-0.002369546	0.09668241	4.6925154	8.610534	Multitasking_Scroll
15:48:10.300	0.04070267	4.5515165	8.38475	-0.0023371703	-0.00288756	-0.002369546	0.09668241	4.6925154	8.610534	Multitasking_Scroll
15:48:10.321	0.045491222	4.652076	8.209969	-0.0029480357	0.00871888	0.0025173756	0.09894012	4.739181	8.584913	Multitasking_Scroll
15:48:10.342	0.045491222	4.652076	8.209969	-0.0029480357	0.00871888	0.0025173756	0.09894012	4.739181	8.584913	Multitasking_Scroll
15:48:10.364	0.045491222	4.652076	8.209969	-0.0029480357	0.00871888	0.0025173756	0.09894012	4.739181	8.584913	Multitasking_Scroll
15:48:10.385	0.045491222	4.652076	8.209969	-0.0029480357	0.00871888	0.0025173756	0.09894012	4.739181	8.584913	Multitasking_Scroll
15:48:10.406	0.045491222	4.652076	8.209969	-0.0029480357	0.00871888	0.0025173756	0.09894012	4.739181	8.584913	Multitasking_Scroll
15:48:10.428	0.045491222	4.652076	8.209969	-0.0029480357	0.00871888	0.0025173756	0.09894012	4.739181	8.584913	Multitasking_Scroll
15:48:10.452	0.045491222	4.652076	8.209969	-0.0029480357	0.00871888	0.0025173756	0.09894012	4.739181	8.584913	Multitasking_Scroll
15:48:10.475	0.045491222	4.652076	8.209969	-0.0029480357	0.00871888	0.0025173756	0.09894012	4.739181	8.584913	Multitasking_Scroll
15:48:10.499	0.026337024	4.6281333	8.248277	-0.047541197	-0.0016658296	-0.014586851	0.09672124	4.7506924	8.578573	Multitasking_Scroll
15:48:10.522	0.026337024	4.6281333	8.248277	-0.047541197	-0.0016658296	-0.014586851	0.09672124	4.7506924	8.578573	Multitasking_Scroll
15:48:10.544	0.026337024	4.6281333	8.248277	-0.047541197	-0.0016658296	-0.014586851	0.09672124	4.7506924	8.578573	Multitasking_Scroll
15:48:10.566	0.026337024	4.6281333	8.248277	-0.047541197	-0.0016658296	-0.014586851	0.09672124	4.7506924	8.578573	Multitasking_Scroll
15:48:10.590	0.026337024	4.6281333	8.248277	-0.047541197	-0.0016658296	-0.014586851	0.09672124	4.7506924	8.578573	Multitasking_Scroll
15:48:10.613	0.026337024	4.6281333	8.248277	-0.047541197	-0.0016658296	-0.014586851	0.09672124	4.7506924	8.578573	Multitasking_Scroll
15:48:10.636	0.026337024	4.6281333	8.248277	-0.047541197	-0.0016658296	-0.014586851	0.09672124	4.7506924	8.578573	Multitasking_Scroll
15:48:10.659	0.026337024	4.6281333	8.248277	-0.047541197	-0.0016658296	-0.014586851	0.09672124	4.7506924	8.578573	Multitasking_Scroll
15:48:10.683	0.009577099	4.6065845	8.250671	-0.05120639	0.0038319575	0.006182567	0.0780515	4.7377305	8.585929	Multitasking_Scroll
15:48:10.706	0.009577099	4.6065845	8.250671	-0.05120639	0.0038319575	0.006182567	0.0780515	4.7377305	8.585929	Multitasking_Scroll
15:48:10.727	0.009577099	4.6065845	8.250671	-0.05120639	0.0038319575	0.006182567	0.0780515	4.7377305	8.585929	Multitasking_Scroll
15:48:10.749	0.009577099	4.6065845	8.250671	-0.05120639	0.0038319575	0.006182567	0.0780515	4.7377305	8.585929	Multitasking_Scroll
15:48:10.771	0.009577099	4.6065845	8.250671	-0.05120639	0.0038319575	0.006182567	0.0780515	4.7377305	8.585929	Multitasking_Scroll
15:48:10.795	0.009577099	4.6065845	8.250671	-0.05120639	0.0038319575	0.006182567	0.0780515	4.7377305	8.585929	Multitasking_Scroll
15:48:10.818	0.009577099	4.6065845	8.250671	-0.05120639	0.0038319575	0.006182567	0.0780515	4.7377305	8.585929	Multitasking_Scroll
15:48:10.841	0.009577099	4.6065845	8.250671	-0.05120639	0.0038319575	0.006182567	0.0780515	4.7377305	8.585929	Multitasking_Scroll
15:48:10.864	-0.023942748	4.6041903	8.243488	0.00010629055	-0.0034984252	0.01106949	0.06960304	4.7267623	8.592045	Multitasking_Scroll
15:48:10.887	-0.023942748	4.6041903	8.243488	0.00010629055	-0.0034984252	0.01106949	0.06960304	4.7267623	8.592045	Multitasking_Scroll
15:48:10.910	-0.023942748	4.6041903	8.243488	0.00010629055	-0.0034984252	0.01106949	0.06960304	4.7267623	8.592045	Multitasking_Scroll
15:48:10.933	-0.023942748	4.6041903	8.243488	0.00010629055	-0.0034984252	0.01106949	0.06960304	4.7267623	8.592045	Multitasking_Scroll
15:48:10.955	-0.023942748	4.6041903	8.243488	0.00010629055	-0.0034984252	0.01106949	0.06960304	4.7267623	8.592045	Multitasking_Scroll
15:48:10.977	-0.023942748	4.6041903	8.243488	0.00010629055	-0.0034984252	0.01106949	0.06960304	4.7267623	8.592045	Multitasking_Scroll
15:48:11.001	-0.023942748	4.6041903	8.243488	0.00010629055	-0.0034984252	0.01106949	0.06960304	4.7267623	8.592045	Multitasking_Scroll
15:48:11.024	-0.023942748	4.6041903	8.243488	0.00010629055	-0.0034984252	0.01106949	0.06960304	4.7267623	8.592045	Multitasking_Scroll
15:48:11.048	0.047885496	4.577853	8.284191	-0.05120639	0.010551476	-0.002369546	0.06805983	4.7256956	8.592645	Multitasking_Scroll
15:48:11.071	0.047885496	4.577853	8.284191	-0.05120639	0.010551476	-0.002369546	0.06805983	4.7256956	8.592645	Multitasking_Scroll
15:48:11.093	0.047885496	4.577853	8.284191	-0.05120639	0.010551476	-0.002369546	0.06805983	4.7256956	8.592645	Multitasking_Scroll
15:48:11.117	0.047885496	4.577853	8.284191	-0.05120639	0.010551476	-0.002369546	0.06805983	4.7256956	8.592645	Multitasking_Scroll
15:48:11.139	0.047885496	4.577853	8.284191	-0.05120639	0.010551476	-0.002369546	0.06805983	4.7256956	8.592645	Multitasking_Scroll
15:48:11.161	0.047885496	4.577853	8.284191	-0.05120639	0.010551476	-0.002369546	0.06805983	4.7256956	8.592645	Multitasking_Scroll
15:48:11.185	0.047885496	4.577853	8.284191	-0.05120639	0.010551476	-0.002369546	0.06805983	4.7256956	8.592645	Multitasking_Scroll
15:48:11.208	0.076616794	4.5850363	8.245882	-0.009056688	-0.0016658296	0.01106949	0.069140136	4.735624	8.587166	Multitasking_Scroll
15:48:11.231	0.076616794	4.5850363	8.245882	-0.009056688	-0.0016658296	0.01106949	0.069140136	4.735624	8.587166	Multitasking_Scroll
15:48:11.255	0.076616794	4.5850363	8.245882	-0.009056688	-0.0016658296	0.01106949	0.069140136	4.735624	8.587166	Multitasking_Scroll
15:48:11.278	0.076616794	4.5850363	8.245882	-0.009056688	-0.0016658296	0.01106949	0.069140136	4.735624	8.587166	Multitasking_Scroll
15:48:11.301	0.076616794	4.5850363	8.245882	-0.009056688	-0.0016658296	0.01106949	0.069140136	4.735624	8.587166	Multitasking_Scroll
15:48:11.324	0.076616794	4.5850363	8.245882	-0.009056688	-0.0016658296	0.01106949	0.069140136	4.735624	8.587166	Multitasking_Scroll
15:48:11.347	0.076616794	4.5850363	8.245882	-0.009056688	-0.0016658296	0.01106949	0.069140136	4.735624	8.587166	Multitasking_Scroll
15:48:11.371	0.076616794	4.5850363	8.245882	-0.009056688	-0.0016658296	0.01106949	0.069140136	4.735624	8.587166	Multitasking_Scroll
15:48:11.394	-0.023942748	4.644893	8.437425	0.008658404	0.0007776315	0.0019065104	0.07188794	4.7211566	8.595107	Multitasking_Scroll
15:48:11.417	-0.023942748	4.644893	8.437425	0.008658404	0.0007776315	0.0019065104	0.07188794	4.7211566	8.595107	Multitasking_Scroll
15:48:11.440	-0.023942748	4.644893	8.437425	0.008658404	0.0007776315	0.0019065104	0.07188794	4.7211566	8.595107	Multitasking_Scroll
15:48:11.463	-0.023942748	4.644893	8.437425	0.008658404	0.0007776315	0.0019065104	0.07188794	4.7211566	8.595107	Multitasking_Scroll
15:48:11.487	-0.023942748	4.644893	8.437425	0.008658404	0.0007776315	0.0019065104	0.07188794	4.7211566	8.595107	Multitasking_Scroll
15:48:11.510	-0.023942748	4.644893	8.437425	0.008658404	0.0007776315	0.0019065104	0.07188794	4.7211566	8.595107	Multitasking_Scroll
15:48:11.533	-0.023942748	4.644893	8.437425	0.008658404	0.0007776315	0.0019065104	0.07188794	4.7211566	8.595107	Multitasking_Scroll
15:48:11.556	-0.023942748	4.644893	8.437425	0.008658404	0.0007776315	0.0019065104	0.07188794	4.7211566	8.595107	Multitasking_Scroll
15:48:11.579	-0.12689656	4.6664414	8.5882635	-0.092134364	0.06491848	-0.031080214	0.07464111	4.6719437	8.621934	Multitasking_Scroll
15:48:11.603	-0.12689656	4.6664414	8.5882635	-0.092134364	0.06491848	-0.031080214	0.07464111	4.6719437	8.621934	Multitasking_Scroll
15:48:11.626	-0.12689656	4.6664414	8.5882635	-0.092134364	0.06491848	-0.031080214	0.07464111	4.6719437	8.621934	Multitasking_Scroll
15:48:11.649	-0.12689656	4.6664414	8.5882635	-0.092134364	0.06491848	-0.031080214	0.07464111	4.6719437	8.621934	Multitasking_Scroll
15:48:11.672	-0.12689656	4.6664414	8.5882635	-0.092134364	0.06491848	-0.031080214	0.07464111	4.6719437	8.621934	Multitasking_Scroll
15:48:11.695	-0.12689656	4.6664414	8.5882635	-0.092134364	0.06491848	-0.031080214	0.07464111	4.6719437	8.621934	Multitasking_Scroll
15:48:11.719	-0.12689656	4.6664414	8.5882635	-0.092134364	0.06491848	-0.031080214	0.07464111	4.6719437	8.621934	Multitasking_Scroll
15:48:11.741	-0.12689656	4.6664414	8.5882635	-0.092134364	0.06491848	-0.031080214	0.07464111	4.6719437	8.621934	Multitasking_Scroll
15:48:11.765	0.057462595	4.625739	8.157294	0.09234694	-0.010828808	0.008626028	0.06534951	4.721931	8.594734	Multitasking_Scroll
15:48:11.786	0.057462595	4.625739	8.157294	0.09234694	-0.010828808	0.008626028	0.06534951	4.721931	8.594734	Multitasking_Scroll
15:48:11.808	0.057462595	4.625739	8.157294	0.09234694	-0.010828808	0.008626028	0.06534951	4.721931	8.594734	Multitasking_Scroll
15:48:11.831	0.057462595	4.625739	8.157294	0.09234694	-0.010828808	0.008626028	0.06534951	4.721931	8.594734	Multitasking_Scroll
15:48:11.853	0.057462595	4.625739	8.157294	0.09234694	-0.010828808	0.008626028	0.06534951	4.721931	8.594734	Multitasking_Scroll
15:48:11.876	0.057462595	4.625739	8.157294	0.09234694	-0.010828808	0.008626028	0.06534951	4.721931	8.594734	Multitasking_Scroll
15:48:11.899	0.057462595	4.625739	8.157294	0.09234694	-0.010828808	0.008626028	0.06534951	4.721931	8.594734	Multitasking_Scroll
15:48:11.922	0.057462595	4.625739	8.157294	0.09234694	-0.010828808	0.008626028	0.06534951	4.721931	8.594734	Multitasking_Scroll
15:48:11.949	0.0047885496	4.6233444	8.389539	0.074631855	-0.014493999	-0.009089064	0.08118914	4.771404	8.567232	Multitasking_Scroll
15:48:11.973	0.0047885496	4.6233444	8.389539	0.074631855	-0.014493999	-0.009089064	0.08118914	4.771404	8.567232	Multitasking_Scroll
15:48:11.994	0.0047885496	4.6233444	8.389539	0.074631855	-0.014493999	-0.009089064	0.08118914	4.771404	8.567232	Multitasking_Scroll
15:48:12.016	0.0047885496	4.6233444	8.389539	0.074631855	-0.014493999	-0.009089064	0.08118914	4.771404	8.567232	Multitasking_Scroll
15:48:12.037	0.0047885496	4.6233444	8.389539	0.074631855	-0.014493999	-0.009089064	0.08118914	4.771404	8.567232	Multitasking_Scroll
15:48:12.059	0.0047885496	4.6233444	8.389539	0.074631855	-0.014493999	-0.009089064	0.08118914	4.771404	8.567232	Multitasking_Scroll
15:48:12.081	0.0047885496	4.6233444	8.389539	0.074631855	-0.014493999	-0.009089064	0.08118914	4.771404	8.567232	Multitasking_Scroll
15:48:12.102	0.0047885496	4.6233444	8.389539	-0.006002362	0.011773205	-0.10010798	0.08118914	4.771404	8.567232	Multitasking_Scroll
15:48:12.124	0.11253092	4.862772	8.394327	-0.006002362	0.011773205	-0.10010798	0.10306969	4.8888526	8.50052	Multitasking_Scroll
15:48:12.145	0.11253092	4.862772	8.394327	-0.006002362	0.011773205	-0.10010798	0.10306969	4.8888526	8.50052	Multitasking_Scroll
15:48:12.169	0.11253092	4.862772	8.394327	-0.006002362	0.011773205	-0.10010798	0.10306969	4.8888526	8.50052	Multitasking_Scroll
15:48:12.192	0.11253092	4.862772	8.394327	-0.006002362	0.011773205	-0.10010798	0.10306969	4.8888526	8.50052	Multitasking_Scroll
15:48:12.215	0.11253092	4.862772	8.394327	-0.006002362	0.011773205	-0.10010798	0.10306969	4.8888526	8.50052	Multitasking_Scroll
15:48:12.238	0.11253092	4.862772	8.394327	-0.006002362	0.011773205	-0.10010798	0.10306969	4.8888526	8.50052	Multitasking_Scroll
15:48:12.261	0.11253092	4.862772	8.394327	-0.006002362	0.011773205	-0.10010798	0.10306969	4.8888526	8.50052	Multitasking_Scroll
15:48:12.285	0.11253092	4.862772	8.394327	-0.119623296	-0.00288756	-0.02374983	0.086322814	4.8411217	8.527981	Multitasking_Scroll
15:48:12.307	-0.08140534	4.7981267	8.241094	-0.119623296	-0.00288756	-0.02374983	0.086322814	4.8411217	8.527981	Multitasking_Scroll
15:48:12.328	-0.08140534	4.7981267	8.241094	-0.119623296	-0.00288756	-0.02374983	0.086322814	4.8411217	8.527981	Multitasking_Scroll
15:48:12.350	-0.08140534	4.7981267	8.241094	-0.119623296	-0.00288756	-0.02374983	0.086322814	4.8411217	8.527981	Multitasking_Scroll
15:48:12.373	-0.08140534	4.7981267	8.241094	-0.119623296	-0.00288756	-0.02374983	0.086322814	4.8411217	8.527981	Multitasking_Scroll
15:48:12.397	-0.08140534	4.7981267	8.241094	-0.119623296	-0.00288756	-0.02374983	0.086322814	4.8411217	8.527981	Multitasking_Scroll
15:48:12.420	-0.08140534	4.7981267	8.241094	-0.119623296	-0.00288756	-0.02374983	0.086322814	4.8411217	8.527981	Multitasking_Scroll
15:48:12.443	-0.08140534	4.7981267	8.241094	-0.119623296	-0.00288756	-0.02374983	0.086322814	4.8411217	8.527981	Multitasking_Scroll
15:48:12.467	0.18435916	4.63771	8.166871	-0.048152067	-0.04381553	-0.0506279	0.11172888	4.71028	8.600647	Multitasking_Scroll
15:48:12.488	0.18435916	4.63771	8.166871	-0.048152067	-0.04381553	-0.0506279	0.11172888	4.71028	8.600647	Multitasking_Scroll
15:48:12.508	0.18435916	4.63771	8.166871	-0.048152067	-0.04381553	-0.0506279	0.11172888	4.71028	8.600647	Multitasking_Scroll
15:48:12.530	0.18435916	4.63771	8.166871	-0.048152067	-0.04381553	-0.0506279	0.11172888	4.71028	8.600647	Multitasking_Scroll
15:48:12.550	0.18435916	4.63771	8.166871	-0.048152067	-0.04381553	-0.0506279	0.11172888	4.71028	8.600647	Multitasking_Scroll
15:48:12.572	0.18435916	4.63771	8.166871	-0.048152067	-0.04381553	-0.0506279	0.11172888	4.71028	8.600647	Multitasking_Scroll
15:48:12.593	0.18435916	4.63771	8.166871	-0.048152067	-0.04381553	-0.0506279	0.11172888	4.71028	8.600647	Multitasking_Scroll
15:48:12.615	0.18435916	4.63771	8.166871	-0.048152067	-0.04381553	-0.0506279	0.11172888	4.71028	8.600647	Multitasking_Scroll
15:48:12.637	0.18435916	4.63771	8.166871	-0.048152067	-0.04381553	-0.0506279	0.11172888	4.71028	8.600647	Multitasking_Scroll
15:48:12.659	0.0071828244	4.6113734	8.08786	-0.096410416	0.0038319575	-0.016419446	0.12945107	4.7358522	8.586345	Multitasking_Scroll
15:48:12.681	0.0071828244	4.6113734	8.08786	-0.096410416	0.0038319575	-0.016419446	0.12945107	4.7358522	8.586345	Multitasking_Scroll
15:48:12.703	0.0071828244	4.6113734	8.08786	-0.096410416	0.0038319575	-0.016419446	0.12945107	4.7358522	8.586345	Multitasking_Scroll
15:48:12.724	0.0071828244	4.6113734	8.08786	-0.096410416	0.0038319575	-0.016419446	0.12945107	4.7358522	8.586345	Multitasking_Scroll
15:48:12.745	0.0071828244	4.6113734	8.08786	-0.096410416	0.0038319575	-0.016419446	0.12945107	4.7358522	8.586345	Multitasking_Scroll
15:48:12.767	0.0071828244	4.6113734	8.08786	-0.096410416	0.0038319575	-0.016419446	0.12945107	4.7358522	8.586345	Multitasking_Scroll
15:48:12.790	0.0071828244	4.6113734	8.08786	-0.096410416	0.0038319575	-0.016419446	0.12945107	4.7358522	8.586345	Multitasking_Scroll
15:48:12.811	0.0071828244	4.6113734	8.08786	-0.096410416	0.0038319575	-0.016419446	0.12945107	4.7358522	8.586345	Multitasking_Scroll
15:48:12.834	-0.06464542	4.532362	8.561927	-0.08602571	0.031931758	-0.014586851	0.120061785	4.612991	8.653107	Multitasking_Scroll
15:48:12.856	-0.06464542	4.532362	8.561927	-0.08602571	0.031931758	-0.014586851	0.120061785	4.612991	8.653107	Multitasking_Scroll
15:48:12.888	-0.06464542	4.532362	8.561927	-0.08602571	0.031931758	-0.014586851	0.120061785	4.612991	8.653107	Multitasking_Scroll
15:48:12.923	-0.06464542	4.532362	8.561927	-0.08602571	0.031931758	-0.014586851	0.120061785	4.612991	8.653107	Multitasking_Scroll
15:48:12.955	-0.06464542	4.532362	8.561927	-0.08602571	0.031931758	-0.014586851	0.120061785	4.612991	8.653107	Multitasking_Scroll
15:48:12.989	-0.06464542	4.532362	8.561927	-0.08602571	0.031931758	-0.014586851	0.120061785	4.612991	8.653107	Multitasking_Scroll
15:48:13.022	-0.009577099	4.4844766	8.521224	-0.07136495	0.027655702	-0.014586851	0.087306164	4.6150126	8.652422	Multitasking_Scroll
15:48:13.056	-0.009577099	4.4844766	8.521224	-0.07136495	0.027655702	-0.014586851	0.087306164	4.6150126	8.652422	Multitasking_Scroll
15:48:13.090	-0.009577099	4.4844766	8.521224	-0.07136495	0.027655702	-0.014586851	0.087306164	4.6150126	8.652422	Multitasking_Scroll
15:48:13.123	-0.009577099	4.4844766	8.521224	-0.07136495	0.027655702	-0.014586851	0.087306164	4.6150126	8.652422	Multitasking_Scroll
15:48:13.156	-0.009577099	4.4844766	8.521224	-0.07136495	0.027655702	-0.014586851	0.087306164	4.6150126	8.652422	Multitasking_Scroll
15:48:13.190	-0.11253092	4.4892654	8.356019	-0.050595526	-0.027933035	-0.016419446	0.045627084	4.563161	8.680198	Multitasking_Scroll
15:48:13.223	-0.11253092	4.4892654	8.356019	-0.050595526	-0.027933035	-0.016419446	0.045627084	4.563161	8.680198	Multitasking_Scroll
15:48:13.257	-0.11253092	4.4892654	8.356019	-0.050595526	-0.027933035	-0.016419446	0.045627084	4.563161	8.680198	Multitasking_Scroll
15:48:13.291	-0.11253092	4.4892654	8.356019	-0.050595526	-0.027933035	-0.016419446	0.045627084	4.563161	8.680198	Multitasking_Scroll
15:48:13.324	-0.11253092	4.4892654	8.356019	-0.050595526	-0.027933035	-0.016419446	0.045627084	4.563161	8.680198	Multitasking_Scroll
15:48:13.357	-0.11253092	4.4892654	8.356019	-0.050595526	-0.027933035	-0.016419446	0.045627084	4.563161	8.680198	Multitasking_Scroll
15:48:13.378	0.083799616	4.3839173	8.298556	-0.0053914967	0.0007776315	0.03244977	0.04541494	4.557438	8.683205	Multitasking_Scroll
15:48:13.408	0.083799616	4.3839173	8.298556	-0.0053914967	0.0007776315	0.03244977	0.04541494	4.557438	8.683205	Multitasking_Scroll
15:48:13.441	0.083799616	4.3839173	8.298556	-0.0053914967	0.0007776315	0.03244977	0.04541494	4.557438	8.683205	Multitasking_Scroll
15:48:13.475	0.083799616	4.3839173	8.298556	-0.0053914967	0.0007776315	0.03244977	0.04541494	4.557438	8.683205	Multitasking_Scroll
15:48:13.495	0.083799616	4.3839173	8.298556	-0.0053914967	0.0007776315	0.03244977	0.04541494	4.557438	8.683205	Multitasking_Scroll
15:48:13.525	0.083799616	4.3839173	8.298556	-0.0053914967	0.0007776315	0.03244977	0.04541494	4.557438	8.683205	Multitasking_Scroll
15:48:13.546	-0.16041641	4.5946136	8.605023	0.022708306	0.025823107	0.01473468	0.07019845	4.563805	8.679695	Multitasking_Scroll
15:48:13.566	-0.16041641	4.5946136	8.605023	0.022708306	0.025823107	0.01473468	0.07019845	4.563805	8.679695	Multitasking_Scroll
15:48:13.587	-0.16041641	4.5946136	8.605023	0.022708306	0.025823107	0.01473468	0.07019845	4.563805	8.679695	Multitasking_Scroll
15:48:13.607	-0.16041641	4.5946136	8.605023	0.022708306	0.025823107	0.01473468	0.07019845	4.563805	8.679695	Multitasking_Scroll
15:48:13.628	-0.16041641	4.5946136	8.605023	0.022708306	0.025823107	0.01473468	0.07019845	4.563805	8.679695	Multitasking_Scroll
15:48:13.649	-0.16041641	4.5946136	8.605023	0.022708306	0.025823107	0.01473468	0.07019845	4.563805	8.679695	Multitasking_Scroll
15:48:13.670	-0.16041641	4.5946136	8.605023	0.022708306	0.025823107	0.01473468	0.07019845	4.563805	8.679695	Multitasking_Scroll
15:48:13.691	-0.16041641	4.5946136	8.605023	0.022708306	0.025823107	0.01473468	0.07019845	4.563805	8.679695	Multitasking_Scroll
15:48:13.712	-0.16041641	4.5946136	8.605023	0.022708306	0.025823107	0.01473468	0.07019845	4.563805	8.679695	Multitasking_Scroll
15:48:13.734	0.17238778	4.496448	8.358414	-0.053038985	-0.02365698	0.044056214	0.12851451	4.6546373	8.630654	Multitasking_Scroll
15:48:13.755	0.17238778	4.496448	8.358414	-0.053038985	-0.02365698	0.044056214	0.12851451	4.6546373	8.630654	Multitasking_Scroll
15:48:13.778	0.17238778	4.496448	8.358414	-0.053038985	-0.02365698	0.044056214	0.12851451	4.6546373	8.630654	Multitasking_Scroll
15:48:13.800	0.17238778	4.496448	8.358414	-0.053038985	-0.02365698	0.044056214	0.12851451	4.6546373	8.630654	Multitasking_Scroll
15:48:13.820	0.17238778	4.496448	8.358414	-0.053038985	-0.02365698	0.044056214	0.12851451	4.6546373	8.630654	Multitasking_Scroll
15:48:13.841	0.17238778	4.496448	8.358414	-0.053038985	-0.02365698	0.044056214	0.12851451	4.6546373	8.630654	Multitasking_Scroll
15:48:13.863	0.17238778	4.496448	8.358414	-0.053038985	-0.02365698	0.044056214	0.12851451	4.6546373	8.630654	Multitasking_Scroll
15:48:13.884	0.17238778	4.496448	8.358414	-0.053038985	-0.02365698	0.044056214	0.12851451	4.6546373	8.630654	Multitasking_Scroll
15:48:13.905	0.16281068	4.556305	8.284191	0.011712731	0.006886284	0.01717814	0.1460774	4.7077518	8.601516	Multitasking_Scroll
15:48:13.928	0.16281068	4.556305	8.284191	0.011712731	0.006886284	0.01717814	0.1460774	4.7077518	8.601516	Multitasking_Scroll
15:48:13.949	0.16281068	4.556305	8.284191	0.011712731	0.006886284	0.01717814	0.1460774	4.7077518	8.601516	Multitasking_Scroll
15:48:13.970	0.16281068	4.556305	8.284191	0.011712731	0.006886284	0.01717814	0.1460774	4.7077518	8.601516	Multitasking_Scroll
15:48:13.991	0.16281068	4.556305	8.284191	0.011712731	0.006886284	0.01717814	0.1460774	4.7077518	8.601516	Multitasking_Scroll
15:48:14.012	0.16281068	4.556305	8.284191	0.011712731	0.006886284	0.01717814	0.1460774	4.7077518	8.601516	Multitasking_Scroll
15:48:14.034	0.16281068	4.556305	8.284191	0.011712731	0.006886284	0.01717814	0.1460774	4.7077518	8.601516	Multitasking_Scroll
15:48:14.055	0.16281068	4.556305	8.284191	0.011712731	0.006886284	0.01717814	0.1460774	4.7077518	8.601516	Multitasking_Scroll
15:48:14.079	0.16281068	4.556305	8.284191	0.011712731	0.006886284	0.01717814	0.1460774	4.7077518	8.601516	Multitasking_Scroll
15:48:14.102	0.18435916	4.573065	8.356019	-0.030436972	0.006886284	0.008626028	0.15362397	4.7321215	8.588003	Multitasking_Scroll
15:48:14.123	0.18435916	4.573065	8.356019	-0.030436972	0.006886284	0.008626028	0.15362397	4.7321215	8.588003	Multitasking_Scroll
15:48:14.145	0.18435916	4.573065	8.356019	-0.030436972	0.006886284	0.008626028	0.15362397	4.7321215	8.588003	Multitasking_Scroll
15:48:14.166	0.18435916	4.573065	8.356019	-0.030436972	0.006886284	0.008626028	0.15362397	4.7321215	8.588003	Multitasking_Scroll
15:48:14.188	0.18435916	4.573065	8.356019	-0.030436972	0.006886284	0.008626028	0.15362397	4.7321215	8.588003	Multitasking_Scroll
15:48:14.209	0.18435916	4.573065	8.356019	-0.030436972	0.006886284	0.008626028	0.15362397	4.7321215	8.588003	Multitasking_Scroll
15:48:14.231	0.18435916	4.573065	8.356019	-0.030436972	0.006886284	0.008626028	0.15362397	4.7321215	8.588003	Multitasking_Scroll
15:48:14.252	0.18435916	4.573065	8.356019	-0.030436972	0.006886284	0.008626028	0.15362397	4.7321215	8.588003	Multitasking_Scroll
15:48:14.273	0.083799616	4.6688356	8.284191	-0.003558901	-0.0077744815	0.0031282408	0.15558764	4.7630715	8.570839	Multitasking_Scroll
15:48:14.295	0.083799616	4.6688356	8.284191	-0.003558901	-0.0077744815	0.0031282408	0.15558764	4.7630715	8.570839	Multitasking_Scroll
15:48:14.316	0.083799616	4.6688356	8.284191	-0.003558901	-0.0077744815	0.0031282408	0.15558764	4.7630715	8.570839	Multitasking_Scroll
15:48:14.338	0.083799616	4.6688356	8.284191	-0.003558901	-0.0077744815	0.0031282408	0.15558764	4.7630715	8.570839	Multitasking_Scroll
15:48:14.359	0.083799616	4.6688356	8.284191	-0.003558901	-0.0077744815	0.0031282408	0.15558764	4.7630715	8.570839	Multitasking_Scroll
15:48:14.381	0.083799616	4.6688356	8.284191	-0.003558901	-0.0077744815	0.0031282408	0.15558764	4.7630715	8.570839	Multitasking_Scroll
15:48:14.402	0.083799616	4.6688356	8.284191	-0.003558901	-0.0077744815	0.0031282408	0.15558764	4.7630715	8.570839	Multitasking_Scroll
15:48:14.424	0.083799616	4.6688356	8.284191	-0.003558901	-0.0077744815	0.0031282408	0.15558764	4.7630715	8.570839	Multitasking_Scroll
15:48:14.446	0.043096945	4.7143273	8.217151	0.03981253	0.0038319575	-0.0060347375	0.15205124	4.7519956	8.577048	Multitasking_Scroll
15:48:14.467	0.043096945	4.7143273	8.217151	0.03981253	0.0038319575	-0.0060347375	0.15205124	4.7519956	8.577048	Multitasking_Scroll
15:48:14.489	0.043096945	4.7143273	8.217151	0.03981253	0.0038319575	-0.0060347375	0.15205124	4.7519956	8.577048	Multitasking_Scroll
15:48:14.510	0.043096945	4.7143273	8.217151	0.03981253	0.0038319575	-0.0060347375	0.15205124	4.7519956	8.577048	Multitasking_Scroll
15:48:14.532	0.043096945	4.7143273	8.217151	0.03981253	0.0038319575	-0.0060347375	0.15205124	4.7519956	8.577048	Multitasking_Scroll
15:48:14.554	0.043096945	4.7143273	8.217151	0.03981253	0.0038319575	-0.0060347375	0.15205124	4.7519956	8.577048	Multitasking_Scroll
15:48:14.575	0.043096945	4.7143273	8.217151	0.03981253	0.0038319575	-0.0060347375	0.15205124	4.7519956	8.577048	Multitasking_Scroll
15:48:14.597	0.043096945	4.7143273	8.217151	0.03981253	0.0038319575	-0.0060347375	0.15205124	4.7519956	8.577048	Multitasking_Scroll
15:48:14.618	0.043096945	4.7143273	8.217151	0.03981253	0.0038319575	-0.0060347375	0.15205124	4.7519956	8.577048	Multitasking_Scroll
15:48:14.640	0.18196489	4.575459	8.224334	-0.0053914967	0.0038319575	0.023897659	0.12823796	4.68853	8.612294	Multitasking_Scroll
15:48:14.662	0.18196489	4.575459	8.224334	-0.0053914967	0.0038319575	0.023897659	0.12823796	4.68853	8.612294	Multitasking_Scroll
15:48:14.696	0.18196489	4.575459	8.224334	-0.0053914967	0.0038319575	0.023897659	0.12823796	4.68853	8.612294	Multitasking_Scroll
15:48:14.729	0.18196489	4.575459	8.224334	-0.0053914967	0.0038319575	0.023897659	0.12823796	4.68853	8.612294	Multitasking_Scroll
15:48:14.763	0.18196489	4.575459	8.224334	-0.0053914967	0.0038319575	0.023897659	0.12823796	4.68853	8.612294	Multitasking_Scroll
15:48:14.796	0.18196489	4.575459	8.224334	-0.0053914967	0.0038319575	0.023897659	0.12823796	4.68853	8.612294	Multitasking_Scroll
15:48:14.830	0.071828246	4.5108137	8.399116	-0.051817257	0.0062754187	0.0019065104	0.11245529	4.6405444	8.638464	Multitasking_Scroll
15:48:14.863	0.071828246	4.5108137	8.399116	-0.051817257	0.0062754187	0.0019065104	0.11245529	4.6405444	8.638464	Multitasking_Scroll
15:48:14.897	0.071828246	4.5108137	8.399116	-0.051817257	0.0062754187	0.0019065104	0.11245529	4.6405444	8.638464	Multitasking_Scroll
15:48:14.931	0.071828246	4.5108137	8.399116	-0.051817257	0.0062754187	0.0019065104	0.11245529	4.6405444	8.638464	Multitasking_Scroll
15:48:14.964	0.071828246	4.5108137	8.399116	-0.051817257	0.0062754187	0.0019065104	0.11245529	4.6405444	8.638464	Multitasking_Scroll
15:48:14.997	0.083799616	4.5539107	8.140534	-0.057925906	0.01116234	7.391469e-05	0.104625255	4.6671567	8.624215	Multitasking_Scroll
15:48:15.031	0.083799616	4.5539107	8.140534	-0.057925906	0.01116234	7.391469e-05	0.104625255	4.6671567	8.624215	Multitasking_Scroll
15:48:15.064	0.083799616	4.5539107	8.140534	-0.057925906	0.01116234	7.391469e-05	0.104625255	4.6671567	8.624215	Multitasking_Scroll
15:48:15.098	0.083799616	4.5539107	8.140534	-0.057925906	0.01116234	7.391469e-05	0.104625255	4.6671567	8.624215	Multitasking_Scroll
15:48:15.132	0.083799616	4.5539107	8.140534	-0.057925906	0.01116234	7.391469e-05	0.104625255	4.6671567	8.624215	Multitasking_Scroll
15:48:15.165	0.071828246	4.5874305	8.286585	0.035536475	-0.0022766949	0.012902086	0.10310345	4.6458483	8.63573	Multitasking_Scroll
15:48:15.198	0.071828246	4.5874305	8.286585	0.035536475	-0.0022766949	0.012902086	0.10310345	4.6458483	8.63573	Multitasking_Scroll
15:48:15.232	0.071828246	4.5874305	8.286585	0.035536475	-0.0022766949	0.012902086	0.10310345	4.6458483	8.63573	Multitasking_Scroll
15:48:15.266	0.071828246	4.5874305	8.286585	0.035536475	-0.0022766949	0.012902086	0.10310345	4.6458483	8.63573	Multitasking_Scroll
15:48:15.299	0.071828246	4.5874305	8.286585	0.035536475	-0.0022766949	0.012902086	0.10310345	4.6458483	8.63573	Multitasking_Scroll
15:48:15.333	0.071828246	4.5874305	8.286585	0.035536475	-0.0022766949	0.012902086	0.10310345	4.6458483	8.63573	Multitasking_Scroll
15:48:15.366	0.13886794	4.4892654	8.217151	0.093568675	-0.025489574	0.01229122	0.11194237	4.6347284	8.641592	Multitasking_Scroll
15:48:15.386	0.13886794	4.4892654	8.217151	0.093568675	-0.025489574	0.01229122	0.11194237	4.6347284	8.641592	Multitasking_Scroll
15:48:15.416	0.13886794	4.4892654	8.217151	0.093568675	-0.025489574	0.01229122	0.11194237	4.6347284	8.641592	Multitasking_Scroll
15:48:15.450	0.13886794	4.4892654	8.217151	0.093568675	-0.025489574	0.01229122	0.11194237	4.6347284	8.641592	Multitasking_Scroll
15:48:15.471	0.13886794	4.4892654	8.217151	0.093568675	-0.025489574	0.01229122	0.11194237	4.6347284	8.641592	Multitasking_Scroll
15:48:15.500	0.13886794	4.4892654	8.217151	0.093568675	-0.025489574	0.01229122	0.11194237	4.6347284	8.641592	Multitasking_Scroll
15:48:15.521	0.13886794	4.4892654	8.217151	0.093568675	-0.025489574	0.01229122	0.11194237	4.6347284	8.641592	Multitasking_Scroll
15:48:15.543	0.08619389	4.477294	8.399116	0.09784473	-0.024878709	-0.010310795	0.10884912	4.604148	8.657964	Multitasking_Scroll
15:48:15.564	0.08619389	4.477294	8.399116	0.09784473	-0.024878709	-0.010310795	0.10884912	4.604148	8.657964	Multitasking_Scroll
15:48:15.586	0.08619389	4.477294	8.399116	0.09784473	-0.024878709	-0.010310795	0.10884912	4.604148	8.657964	Multitasking_Scroll
15:48:15.608	0.08619389	4.477294	8.399116	0.09784473	-0.024878709	-0.010310795	0.10884912	4.604148	8.657964	Multitasking_Scroll
15:48:15.628	0.08619389	4.477294	8.399116	0.09784473	-0.024878709	-0.010310795	0.10884912	4.604148	8.657964	Multitasking_Scroll
15:48:15.648	0.08619389	4.477294	8.399116	0.09784473	-0.024878709	-0.010310795	0.10884912	4.604148	8.657964	Multitasking_Scroll
15:48:15.669	0.08619389	4.477294	8.399116	0.09784473	-0.024878709	-0.010310795	0.10884912	4.604148	8.657964	Multitasking_Scroll
15:48:15.690	0.08619389	4.477294	8.399116	0.09784473	-0.024878709	-0.010310795	0.10884912	4.604148	8.657964	Multitasking_Scroll
15:48:15.711	0.12210801	4.5491223	8.430242	-0.027993511	0.00994061	0.017789008	0.12340072	4.697861	8.607279	Multitasking_Scroll
15:48:15.732	0.12210801	4.5491223	8.430242	-0.027993511	0.00994061	0.017789008	0.12340072	4.697861	8.607279	Multitasking_Scroll
15:48:15.753	0.12210801	4.5491223	8.430242	-0.027993511	0.00994061	0.017789008	0.12340072	4.697861	8.607279	Multitasking_Scroll
15:48:15.774	0.12210801	4.5491223	8.430242	-0.027993511	0.00994061	0.017789008	0.12340072	4.697861	8.607279	Multitasking_Scroll
15:48:15.799	0.12210801	4.5491223	8.430242	-0.027993511	0.00994061	0.017789008	0.12340072	4.697861	8.607279	Multitasking_Scroll
15:48:15.820	0.12210801	4.5491223	8.430242	-0.027993511	0.00994061	0.017789008	0.12340072	4.697861	8.607279	Multitasking_Scroll
15:48:15.841	0.12210801	4.5491223	8.430242	-0.027993511	0.00994061	0.017789008	0.12340072	4.697861	8.607279	Multitasking_Scroll
15:48:15.862	0.12210801	4.5491223	8.430242	-0.027993511	0.00994061	0.017789008	0.12340072	4.697861	8.607279	Multitasking_Scroll
15:48:15.884	0.05985687	4.5898247	8.406299	0.0025497514	0.009329746	0.024508525	0.11293767	4.705854	8.603053	Multitasking_Scroll
15:48:15.905	0.05985687	4.5898247	8.406299	0.0025497514	0.009329746	0.024508525	0.11293767	4.705854	8.603053	Multitasking_Scroll
15:48:15.926	0.05985687	4.5898247	8.406299	0.0025497514	0.009329746	0.024508525	0.11293767	4.705854	8.603053	Multitasking_Scroll
15:48:15.948	0.05985687	4.5898247	8.406299	0.0025497514	0.009329746	0.024508525	0.11293767	4.705854	8.603053	Multitasking_Scroll
15:48:15.970	0.05985687	4.5898247	8.406299	0.0025497514	0.009329746	0.024508525	0.11293767	4.705854	8.603053	Multitasking_Scroll
[truncated: 3,126 more rows]
