# Supplementary material for: Real-time Smartphone Activity Classification Using Inertial Sensors—Recognition of Scrolling, Typing, and Watching Videos While Sitting or Walking
Source: Sensors (Basel). 2020 Jan 24;20(3):655. doi: 10.3390/s20030655 (PMC7038357; doi:10.3390/s20030655)
Supplement: Supplementary file 1 [file sensors-20-00655-s001.zip › sensors-668083-supplementary/5Hz_data/0998/2019_09_14_15_19_31_Walking_Read.csv]

time	accX	accY	accZ	rotX	rotY	rotZ	graX	graY	graZ	activity
15:32:05.441	-1.3743137	4.5443335	7.352818	-0.211586	-0.2711197	-0.17649119	-1.4210417	4.104562	8.792246	Walking_Read
15:32:05.461	-1.3743137	4.5443335	7.352818	-0.211586	-0.2711197	-0.17649119	-1.4210417	4.104562	8.792246	Walking_Read
15:32:05.482	-1.3743137	4.5443335	7.352818	-0.211586	-0.2711197	-0.17649119	-1.4210417	4.104562	8.792246	Walking_Read
15:32:05.531	-1.3743137	4.5443335	7.352818	-0.211586	-0.2711197	-0.17649119	-1.4210417	4.104562	8.792246	Walking_Read
15:32:05.553	-1.3743137	4.5443335	7.352818	-0.211586	-0.2711197	-0.17649119	-1.4210417	4.104562	8.792246	Walking_Read
15:32:05.575	-1.3743137	4.5443335	7.352818	-0.211586	-0.2711197	-0.17649119	-1.4210417	4.104562	8.792246	Walking_Read
15:32:05.595	-1.3743137	4.5443335	7.352818	-0.211586	-0.2711197	-0.17649119	-1.4210417	4.104562	8.792246	Walking_Read
15:32:05.616	-1.3743137	4.5443335	7.352818	-0.211586	-0.2711197	-0.17649119	-1.4210417	4.104562	8.792246	Walking_Read
15:32:05.638	-0.9313729	5.157268	9.596253	0.13721804	-0.5203527	-0.2326908	-0.86743546	4.079389	8.875613	Walking_Read
15:32:05.659	-0.9313729	5.157268	9.596253	0.13721804	-0.5203527	-0.2326908	-0.86743546	4.079389	8.875613	Walking_Read
15:32:05.681	-0.9313729	5.157268	9.596253	0.13721804	-0.5203527	-0.2326908	-0.86743546	4.079389	8.875613	Walking_Read
15:32:05.702	-0.9313729	5.157268	9.596253	0.13721804	-0.5203527	-0.2326908	-0.86743546	4.079389	8.875613	Walking_Read
15:32:05.723	-0.9313729	5.157268	9.596253	0.13721804	-0.5203527	-0.2326908	-0.86743546	4.079389	8.875613	Walking_Read
15:32:05.745	-0.9313729	5.157268	9.596253	0.13721804	-0.5203527	-0.2326908	-0.86743546	4.079389	8.875613	Walking_Read
15:32:05.766	-0.9313729	5.157268	9.596253	0.13721804	-0.5203527	-0.2326908	-0.86743546	4.079389	8.875613	Walking_Read
15:32:05.787	-0.9313729	5.157268	9.596253	0.13721804	-0.5203527	-0.2326908	-0.86743546	4.079389	8.875613	Walking_Read
15:32:05.809	0.09337672	2.6983478	10.726351	0.19158505	-0.46598572	-0.37318978	-0.37292865	4.032681	8.931336	Walking_Read
15:32:05.830	0.09337672	2.6983478	10.726351	0.19158505	-0.46598572	-0.37318978	-0.37292865	4.032681	8.931336	Walking_Read
15:32:05.851	0.09337672	2.6983478	10.726351	0.19158505	-0.46598572	-0.37318978	-0.37292865	4.032681	8.931336	Walking_Read
15:32:05.873	0.09337672	2.6983478	10.726351	0.19158505	-0.46598572	-0.37318978	-0.37292865	4.032681	8.931336	Walking_Read
15:32:05.896	0.09337672	2.6983478	10.726351	0.19158505	-0.46598572	-0.37318978	-0.37292865	4.032681	8.931336	Walking_Read
15:32:05.918	0.09337672	2.6983478	10.726351	0.19158505	-0.46598572	-0.37318978	-0.37292865	4.032681	8.931336	Walking_Read
15:32:05.938	0.09337672	2.6983478	10.726351	0.19158505	-0.46598572	-0.37318978	-0.37292865	4.032681	8.931336	Walking_Read
15:32:05.960	0.09337672	2.6983478	10.726351	0.19158505	-0.46598572	-0.37318978	-0.37292865	4.032681	8.931336	Walking_Read
15:32:05.982	0.6608198	2.6720107	9.505271	-0.011222205	-0.22835915	-0.48986506	-0.2420224	3.8001618	9.037177	Walking_Read
15:32:06.003	0.6608198	2.6720107	9.505271	-0.011222205	-0.22835915	-0.48986506	-0.2420224	3.8001618	9.037177	Walking_Read
15:32:06.024	0.6608198	2.6720107	9.505271	-0.011222205	-0.22835915	-0.48986506	-0.2420224	3.8001618	9.037177	Walking_Read
15:32:06.045	0.6608198	2.6720107	9.505271	-0.011222205	-0.22835915	-0.48986506	-0.2420224	3.8001618	9.037177	Walking_Read
15:32:06.067	0.6608198	2.6720107	9.505271	-0.011222205	-0.22835915	-0.48986506	-0.2420224	3.8001618	9.037177	Walking_Read
15:32:06.090	0.6608198	2.6720107	9.505271	-0.011222205	-0.22835915	-0.48986506	-0.2420224	3.8001618	9.037177	Walking_Read
15:32:06.113	0.6608198	2.6720107	9.505271	-0.011222205	-0.22835915	-0.48986506	-0.2420224	3.8001618	9.037177	Walking_Read
15:32:06.136	0.6608198	2.6720107	9.505271	-0.011222205	-0.22835915	-0.48986506	-0.2420224	3.8001618	9.037177	Walking_Read
15:32:06.159	0.6608198	2.6720107	9.505271	-0.011222205	-0.22835915	-0.48986506	-0.2420224	3.8001618	9.037177	Walking_Read
15:32:06.182	0.14605077	3.7829542	8.813326	-0.064978346	-0.07869716	-0.11601552	-0.096105486	3.6418684	9.10483	Walking_Read
15:32:06.205	0.14605077	3.7829542	8.813326	-0.064978346	-0.07869716	-0.11601552	-0.096105486	3.6418684	9.10483	Walking_Read
15:32:06.228	0.14605077	3.7829542	8.813326	-0.064978346	-0.07869716	-0.11601552	-0.096105486	3.6418684	9.10483	Walking_Read
15:32:06.251	0.14605077	3.7829542	8.813326	-0.064978346	-0.07869716	-0.11601552	-0.096105486	3.6418684	9.10483	Walking_Read
15:32:06.274	0.14605077	3.7829542	8.813326	-0.064978346	-0.07869716	-0.11601552	-0.096105486	3.6418684	9.10483	Walking_Read
15:32:06.297	0.14605077	3.7829542	8.813326	-0.064978346	-0.07869716	-0.11601552	-0.096105486	3.6418684	9.10483	Walking_Read
15:32:06.320	0.14605077	3.7829542	8.813326	-0.064978346	-0.07869716	-0.11601552	-0.096105486	3.6418684	9.10483	Walking_Read
15:32:06.343	-0.35674694	4.601796	8.973742	0.22090659	0.30553707	0.08373741	-0.25770837	3.8529942	9.014343	Walking_Read
15:32:06.365	-0.35674694	4.601796	8.973742	0.22090659	0.30553707	0.08373741	-0.25770837	3.8529942	9.014343	Walking_Read
15:32:06.388	-0.35674694	4.601796	8.973742	0.22090659	0.30553707	0.08373741	-0.25770837	3.8529942	9.014343	Walking_Read
15:32:06.411	-0.35674694	4.601796	8.973742	0.22090659	0.30553707	0.08373741	-0.25770837	3.8529942	9.014343	Walking_Read
15:32:06.434	-0.35674694	4.601796	8.973742	0.22090659	0.30553707	0.08373741	-0.25770837	3.8529942	9.014343	Walking_Read
15:32:06.458	-0.35674694	4.601796	8.973742	0.22090659	0.30553707	0.08373741	-0.25770837	3.8529942	9.014343	Walking_Read
15:32:06.481	-0.35674694	4.601796	8.973742	0.22090659	0.30553707	0.08373741	-0.25770837	3.8529942	9.014343	Walking_Read
15:32:06.504	-0.35674694	4.601796	8.973742	0.22090659	0.30553707	0.08373741	-0.25770837	3.8529942	9.014343	Walking_Read
15:32:06.529	-1.0032011	2.918621	10.606637	-0.24090753	0.14610125	0.5754839	-0.678021	4.049923	8.905548	Walking_Read
15:32:06.552	-1.0032011	2.918621	10.606637	-0.24090753	0.14610125	0.5754839	-0.678021	4.049923	8.905548	Walking_Read
15:32:06.577	-1.0032011	2.918621	10.606637	-0.24090753	0.14610125	0.5754839	-0.678021	4.049923	8.905548	Walking_Read
15:32:06.600	-1.0032011	2.918621	10.606637	-0.24090753	0.14610125	0.5754839	-0.678021	4.049923	8.905548	Walking_Read
15:32:06.623	-1.0032011	2.918621	10.606637	-0.24090753	0.14610125	0.5754839	-0.678021	4.049923	8.905548	Walking_Read
15:32:06.646	-1.0032011	2.918621	10.606637	-0.24090753	0.14610125	0.5754839	-0.678021	4.049923	8.905548	Walking_Read
15:32:06.669	-1.0032011	2.918621	10.606637	-0.24090753	0.14610125	0.5754839	-0.678021	4.049923	8.905548	Walking_Read
15:32:06.693	-1.0032011	2.918621	10.606637	-0.24090753	0.14610125	0.5754839	-0.678021	4.049923	8.905548	Walking_Read
15:32:06.716	-1.3288225	3.1700199	8.590658	-0.23357715	0.13082962	0.4423153	-0.8118792	4.099194	8.871743	Walking_Read
15:32:06.739	-1.3288225	3.1700199	8.590658	-0.23357715	0.13082962	0.4423153	-0.8118792	4.099194	8.871743	Walking_Read
15:32:06.762	-1.3288225	3.1700199	8.590658	-0.23357715	0.13082962	0.4423153	-0.8118792	4.099194	8.871743	Walking_Read
15:32:06.785	-1.3288225	3.1700199	8.590658	-0.23357715	0.13082962	0.4423153	-0.8118792	4.099194	8.871743	Walking_Read
15:32:06.808	-1.3288225	3.1700199	8.590658	-0.23357715	0.13082962	0.4423153	-0.8118792	4.099194	8.871743	Walking_Read
15:32:06.829	-1.3288225	3.1700199	8.590658	-0.23357715	0.13082962	0.4423153	-0.8118792	4.099194	8.871743	Walking_Read
15:32:06.851	-1.3288225	3.1700199	8.590658	-0.23357715	0.13082962	0.4423153	-0.8118792	4.099194	8.871743	Walking_Read
15:32:06.874	-1.3288225	3.1700199	8.590658	-0.23357715	0.13082962	0.4423153	-0.8118792	4.099194	8.871743	Walking_Read
15:32:06.898	-1.2210802	4.022382	7.8963184	-0.14072563	0.097842894	0.07029837	-0.87372565	4.035953	8.894833	Walking_Read
15:32:06.922	-1.2210802	4.022382	7.8963184	-0.14072563	0.097842894	0.07029837	-0.87372565	4.035953	8.894833	Walking_Read
15:32:06.944	-1.2210802	4.022382	7.8963184	-0.14072563	0.097842894	0.07029837	-0.87372565	4.035953	8.894833	Walking_Read
15:32:06.967	-1.2210802	4.022382	7.8963184	-0.14072563	0.097842894	0.07029837	-0.87372565	4.035953	8.894833	Walking_Read
15:32:06.990	-1.2210802	4.022382	7.8963184	-0.14072563	0.097842894	0.07029837	-0.87372565	4.035953	8.894833	Walking_Read
15:32:07.013	-1.2210802	4.022382	7.8963184	-0.14072563	0.097842894	0.07029837	-0.87372565	4.035953	8.894833	Walking_Read
15:32:07.037	-1.2210802	4.022382	7.8963184	-0.14072563	0.097842894	0.07029837	-0.87372565	4.035953	8.894833	Walking_Read
15:32:07.060	-1.2210802	4.022382	7.8963184	0.008936348	-0.36030602	-0.096467845	-0.87372565	4.035953	8.894833	Walking_Read
15:32:07.083	-0.4668836	4.4461684	8.267431	0.008936348	-0.36030602	-0.096467845	-0.74087363	4.0581393	8.896796	Walking_Read
15:32:07.105	-0.4668836	4.4461684	8.267431	0.008936348	-0.36030602	-0.096467845	-0.74087363	4.0581393	8.896796	Walking_Read
15:32:07.143	-0.4668836	4.4461684	8.267431	0.008936348	-0.36030602	-0.096467845	-0.74087363	4.0581393	8.896796	Walking_Read
15:32:07.175	-0.4668836	4.4461684	8.267431	0.008936348	-0.36030602	-0.096467845	-0.74087363	4.0581393	8.896796	Walking_Read
15:32:07.210	-0.4668836	4.4461684	8.267431	0.008936348	-0.36030602	-0.096467845	-0.74087363	4.0581393	8.896796	Walking_Read
15:32:07.243	-0.6847626	5.1261425	8.506859	0.09873354	-0.44827062	-0.2803383	-0.23996636	4.2448955	8.837062	Walking_Read
15:32:07.276	-0.6847626	5.1261425	8.506859	0.09873354	-0.44827062	-0.2803383	-0.23996636	4.2448955	8.837062	Walking_Read
15:32:07.310	-0.6847626	5.1261425	8.506859	0.09873354	-0.44827062	-0.2803383	-0.23996636	4.2448955	8.837062	Walking_Read
15:32:07.347	-0.6847626	5.1261425	8.506859	0.09873354	-0.44827062	-0.2803383	-0.23996636	4.2448955	8.837062	Walking_Read
15:32:07.380	-0.6847626	5.1261425	8.506859	0.09873354	-0.44827062	-0.2803383	-0.23996636	4.2448955	8.837062	Walking_Read
15:32:07.404	-0.6847626	5.1261425	8.506859	0.09873354	-0.44827062	-0.2803383	-0.23996636	4.2448955	8.837062	Walking_Read
15:32:07.427	0.035914123	4.6113734	8.320105	-0.064978346	-0.030438805	-0.20031492	-0.18181677	4.670387	8.6211815	Walking_Read
15:32:07.449	0.035914123	4.6113734	8.320105	-0.064978346	-0.030438805	-0.20031492	-0.18181677	4.670387	8.6211815	Walking_Read
15:32:07.470	0.035914123	4.6113734	8.320105	-0.064978346	-0.030438805	-0.20031492	-0.18181677	4.670387	8.6211815	Walking_Read
15:32:07.493	0.035914123	4.6113734	8.320105	-0.064978346	-0.030438805	-0.20031492	-0.18181677	4.670387	8.6211815	Walking_Read
15:32:07.516	0.035914123	4.6113734	8.320105	-0.064978346	-0.030438805	-0.20031492	-0.18181677	4.670387	8.6211815	Walking_Read
15:32:07.539	0.035914123	4.6113734	8.320105	-0.064978346	-0.030438805	-0.20031492	-0.18181677	4.670387	8.6211815	Walking_Read
15:32:07.561	0.035914123	4.6113734	8.320105	-0.064978346	-0.030438805	-0.20031492	-0.18181677	4.670387	8.6211815	Walking_Read
15:32:07.585	0.035914123	4.6113734	8.320105	-0.064978346	-0.030438805	-0.20031492	-0.18181677	4.670387	8.6211815	Walking_Read
15:32:07.608	1.1875603	3.2538195	7.065505	0.055362105	0.0538606	-0.22108436	-0.24202432	4.5030813	8.708275	Walking_Read
15:32:07.632	1.1875603	3.2538195	7.065505	0.055362105	0.0538606	-0.22108436	-0.24202432	4.5030813	8.708275	Walking_Read
15:32:07.655	1.1875603	3.2538195	7.065505	0.055362105	0.0538606	-0.22108436	-0.24202432	4.5030813	8.708275	Walking_Read
15:32:07.678	1.1875603	3.2538195	7.065505	0.055362105	0.0538606	-0.22108436	-0.24202432	4.5030813	8.708275	Walking_Read
15:32:07.702	1.1875603	3.2538195	7.065505	0.055362105	0.0538606	-0.22108436	-0.24202432	4.5030813	8.708275	Walking_Read
15:32:07.725	1.1875603	3.2538195	7.065505	0.055362105	0.0538606	-0.22108436	-0.24202432	4.5030813	8.708275	Walking_Read
15:32:07.747	1.1875603	3.2538195	7.065505	0.055362105	0.0538606	-0.22108436	-0.24202432	4.5030813	8.708275	Walking_Read
15:32:07.771	1.1875603	3.2538195	7.065505	0.055362105	0.0538606	-0.22108436	-0.24202432	4.5030813	8.708275	Walking_Read
15:32:07.793	0.89067024	3.9002736	8.779806	-0.36735663	0.09539944	-0.061037656	-0.05265607	3.9470026	8.977125	Walking_Read
15:32:07.815	0.89067024	3.9002736	8.779806	-0.36735663	0.09539944	-0.061037656	-0.05265607	3.9470026	8.977125	Walking_Read
15:32:07.837	0.89067024	3.9002736	8.779806	-0.36735663	0.09539944	-0.061037656	-0.05265607	3.9470026	8.977125	Walking_Read
15:32:07.859	0.89067024	3.9002736	8.779806	-0.36735663	0.09539944	-0.061037656	-0.05265607	3.9470026	8.977125	Walking_Read
15:32:07.883	0.89067024	3.9002736	8.779806	-0.36735663	0.09539944	-0.061037656	-0.05265607	3.9470026	8.977125	Walking_Read
15:32:07.906	0.89067024	3.9002736	8.779806	-0.36735663	0.09539944	-0.061037656	-0.05265607	3.9470026	8.977125	Walking_Read
15:32:07.930	0.89067024	3.9002736	8.779806	-0.36735663	0.09539944	-0.061037656	-0.05265607	3.9470026	8.977125	Walking_Read
15:32:07.953	0.89067024	3.9002736	8.779806	-0.36735663	0.09539944	-0.061037656	-0.05265607	3.9470026	8.977125	Walking_Read
15:32:07.976	0.05985687	4.522785	7.937021	0.13599633	0.23467672	0.13443923	-0.05227854	3.7841914	9.046962	Walking_Read
15:32:07.999	0.05985687	4.522785	7.937021	0.13599633	0.23467672	0.13443923	-0.05227854	3.7841914	9.046962	Walking_Read
15:32:08.022	0.05985687	4.522785	7.937021	0.13599633	0.23467672	0.13443923	-0.05227854	3.7841914	9.046962	Walking_Read
15:32:08.046	0.05985687	4.522785	7.937021	0.13599633	0.23467672	0.13443923	-0.05227854	3.7841914	9.046962	Walking_Read
15:32:08.069	0.05985687	4.522785	7.937021	0.13599633	0.23467672	0.13443923	-0.05227854	3.7841914	9.046962	Walking_Read
15:32:08.092	0.05985687	4.522785	7.937021	0.13599633	0.23467672	0.13443923	-0.05227854	3.7841914	9.046962	Walking_Read
15:32:08.114	0.05985687	4.522785	7.937021	0.13599633	0.23467672	0.13443923	-0.05227854	3.7841914	9.046962	Walking_Read
15:32:08.135	0.05985687	4.522785	7.937021	0.13599633	0.23467672	0.13443923	-0.05227854	3.7841914	9.046962	Walking_Read
15:32:08.158	-0.18675344	4.747847	9.182044	0.07613152	0.45336646	0.2492819	-0.42307585	4.1047163	8.896217	Walking_Read
15:32:08.180	-0.18675344	4.747847	9.182044	0.07613152	0.45336646	0.2492819	-0.42307585	4.1047163	8.896217	Walking_Read
15:32:08.202	-0.18675344	4.747847	9.182044	0.07613152	0.45336646	0.2492819	-0.42307585	4.1047163	8.896217	Walking_Read
15:32:08.224	-0.18675344	4.747847	9.182044	0.07613152	0.45336646	0.2492819	-0.42307585	4.1047163	8.896217	Walking_Read
15:32:08.247	-0.18675344	4.747847	9.182044	0.07613152	0.45336646	0.2492819	-0.42307585	4.1047163	8.896217	Walking_Read
15:32:08.271	-0.18675344	4.747847	9.182044	0.07613152	0.45336646	0.2492819	-0.42307585	4.1047163	8.896217	Walking_Read
15:32:08.294	-0.18675344	4.747847	9.182044	0.07613152	0.45336646	0.2492819	-0.42307585	4.1047163	8.896217	Walking_Read
15:32:08.317	-0.18675344	4.747847	9.182044	0.07613152	0.45336646	0.2492819	-0.42307585	4.1047163	8.896217	Walking_Read
15:32:08.340	-1.1157321	3.040729	10.185245	0.016877595	0.007434841	0.1998018	-0.6274745	4.1187816	8.877628	Walking_Read
15:32:08.361	-1.1157321	3.040729	10.185245	0.016877595	0.007434841	0.1998018	-0.6274745	4.1187816	8.877628	Walking_Read
15:32:08.385	-1.1157321	3.040729	10.185245	0.016877595	0.007434841	0.1998018	-0.6274745	4.1187816	8.877628	Walking_Read
15:32:08.408	-1.1157321	3.040729	10.185245	0.016877595	0.007434841	0.1998018	-0.6274745	4.1187816	8.877628	Walking_Read
15:32:08.431	-1.1157321	3.040729	10.185245	0.016877595	0.007434841	0.1998018	-0.6274745	4.1187816	8.877628	Walking_Read
15:32:08.454	-1.1157321	3.040729	10.185245	0.016877595	0.007434841	0.1998018	-0.6274745	4.1187816	8.877628	Walking_Read
15:32:08.477	-1.1157321	3.040729	10.185245	0.016877595	0.007434841	0.1998018	-0.6274745	4.1187816	8.877628	Walking_Read
15:32:08.500	-1.1157321	3.040729	10.185245	0.016877595	0.007434841	0.1998018	-0.6411213	3.9969985	8.932151	Walking_Read
15:32:08.526	-0.87151605	2.8803127	9.474146	-0.4449365	-0.13856195	0.3506855	-0.6411213	3.9969985	8.932151	Walking_Read
15:32:08.549	-0.87151605	2.8803127	9.474146	-0.4449365	-0.13856195	0.3506855	-0.6411213	3.9969985	8.932151	Walking_Read
15:32:08.572	-0.87151605	2.8803127	9.474146	-0.4449365	-0.13856195	0.3506855	-0.6411213	3.9969985	8.932151	Walking_Read
15:32:08.595	-0.87151605	2.8803127	9.474146	-0.4449365	-0.13856195	0.3506855	-0.6411213	3.9969985	8.932151	Walking_Read
15:32:08.615	-0.87151605	2.8803127	9.474146	-0.4449365	-0.13856195	0.3506855	-0.6411213	3.9969985	8.932151	Walking_Read
15:32:08.635	-0.87151605	2.8803127	9.474146	-0.4449365	-0.13856195	0.3506855	-0.6411213	3.9969985	8.932151	Walking_Read
15:32:08.656	-0.87151605	2.8803127	9.474146	-0.4449365	-0.13856195	0.3506855	-0.6411213	3.9969985	8.932151	Walking_Read
15:32:08.677	-0.87151605	2.8803127	9.474146	-0.4449365	-0.13856195	0.3506855	-0.6411213	3.9969985	8.932151	Walking_Read
15:32:08.698	-0.8475733	3.8906965	9.265843	-0.19142745	-0.088471	0.014709635	-0.5787257	3.7682292	9.035258	Walking_Read
15:32:08.718	-0.8475733	3.8906965	9.265843	-0.19142745	-0.088471	0.014709635	-0.5787257	3.7682292	9.035258	Walking_Read
15:32:08.740	-0.8475733	3.8906965	9.265843	-0.19142745	-0.088471	0.014709635	-0.5787257	3.7682292	9.035258	Walking_Read
15:32:08.762	-0.8475733	3.8906965	9.265843	-0.19142745	-0.088471	0.014709635	-0.5787257	3.7682292	9.035258	Walking_Read
15:32:08.785	-0.8475733	3.8906965	9.265843	-0.19142745	-0.088471	0.014709635	-0.5787257	3.7682292	9.035258	Walking_Read
15:32:08.807	-0.8475733	3.8906965	9.265843	-0.19142745	-0.088471	0.014709635	-0.5787257	3.7682292	9.035258	Walking_Read
15:32:08.828	-0.8475733	3.8906965	9.265843	-0.19142745	-0.088471	0.014709635	-0.5787257	3.7682292	9.035258	Walking_Read
15:32:08.851	-0.8475733	3.8906965	9.265843	-0.19142745	-0.088471	0.014709635	-0.5787257	3.7682292	9.035258	Walking_Read
15:32:08.873	-0.37111259	4.5419393	8.492493	0.07368807	-0.4048992	-0.03843564	-0.24652496	3.8772457	9.004253	Walking_Read
15:32:08.894	-0.37111259	4.5419393	8.492493	0.07368807	-0.4048992	-0.03843564	-0.24652496	3.8772457	9.004253	Walking_Read
15:32:08.918	-0.37111259	4.5419393	8.492493	0.07368807	-0.4048992	-0.03843564	-0.24652496	3.8772457	9.004253	Walking_Read
15:32:08.940	-0.37111259	4.5419393	8.492493	0.07368807	-0.4048992	-0.03843564	-0.24652496	3.8772457	9.004253	Walking_Read
15:32:08.962	-0.37111259	4.5419393	8.492493	0.07368807	-0.4048992	-0.03843564	-0.24652496	3.8772457	9.004253	Walking_Read
15:32:08.984	-0.37111259	4.5419393	8.492493	0.07368807	-0.4048992	-0.03843564	-0.24652496	3.8772457	9.004253	Walking_Read
15:32:09.006	-0.37111259	4.5419393	8.492493	0.07368807	-0.4048992	-0.03843564	-0.24652496	3.8772457	9.004253	Walking_Read
15:32:09.028	-0.37111259	4.5419393	8.492493	0.07368807	-0.4048992	-0.03843564	-0.24652496	3.8772457	9.004253	Walking_Read
15:32:09.052	-0.05985687	5.4685235	8.497281	0.3669034	-0.27783924	-0.22841473	0.20900139	4.3085313	8.806998	Walking_Read
15:32:09.073	-0.05985687	5.4685235	8.497281	0.3669034	-0.27783924	-0.22841473	0.20900139	4.3085313	8.806998	Walking_Read
15:32:09.095	-0.05985687	5.4685235	8.497281	0.3669034	-0.27783924	-0.22841473	0.20900139	4.3085313	8.806998	Walking_Read
15:32:09.119	-0.05985687	5.4685235	8.497281	0.3669034	-0.27783924	-0.22841473	0.20900139	4.3085313	8.806998	Walking_Read
15:32:09.140	-0.05985687	5.4685235	8.497281	0.3669034	-0.27783924	-0.22841473	0.20900139	4.3085313	8.806998	Walking_Read
15:32:09.162	-0.05985687	5.4685235	8.497281	0.3669034	-0.27783924	-0.22841473	0.20900139	4.3085313	8.806998	Walking_Read
15:32:09.186	-0.05985687	5.4685235	8.497281	0.3669034	-0.27783924	-0.22841473	0.20900139	4.3085313	8.806998	Walking_Read
15:32:09.207	-0.05985687	5.4685235	8.497281	0.3669034	-0.27783924	-0.22841473	0.20900139	4.3085313	8.806998	Walking_Read
15:32:09.228	1.3479767	3.301705	6.308914	0.48663297	0.19374873	-0.25040588	0.31001976	4.2439103	8.835354	Walking_Read
15:32:09.249	1.3479767	3.301705	6.308914	0.48663297	0.19374873	-0.25040588	0.31001976	4.2439103	8.835354	Walking_Read
15:32:09.271	1.3479767	3.301705	6.308914	0.48663297	0.19374873	-0.25040588	0.31001976	4.2439103	8.835354	Walking_Read
15:32:09.293	1.3479767	3.301705	6.308914	0.48663297	0.19374873	-0.25040588	0.31001976	4.2439103	8.835354	Walking_Read
15:32:09.315	1.3479767	3.301705	6.308914	0.48663297	0.19374873	-0.25040588	0.31001976	4.2439103	8.835354	Walking_Read
15:32:09.337	1.3479767	3.301705	6.308914	0.48663297	0.19374873	-0.25040588	0.31001976	4.2439103	8.835354	Walking_Read
15:32:09.359	1.3479767	3.301705	6.308914	0.48663297	0.19374873	-0.25040588	0.31001976	4.2439103	8.835354	Walking_Read
15:32:09.380	1.3479767	3.301705	6.308914	0.48663297	0.19374873	-0.25040588	0.31001976	4.2439103	8.835354	Walking_Read
15:32:09.403	0.6392714	4.2019525	6.735095	0.12683335	0.16687067	-0.13556322	0.21353842	4.0932136	8.909005	Walking_Read
15:32:09.424	0.6392714	4.2019525	6.735095	0.12683335	0.16687067	-0.13556322	0.21353842	4.0932136	8.909005	Walking_Read
15:32:09.446	0.6392714	4.2019525	6.735095	0.12683335	0.16687067	-0.13556322	0.21353842	4.0932136	8.909005	Walking_Read
15:32:09.470	0.6392714	4.2019525	6.735095	0.12683335	0.16687067	-0.13556322	0.21353842	4.0932136	8.909005	Walking_Read
15:32:09.491	0.6392714	4.2019525	6.735095	0.12683335	0.16687067	-0.13556322	0.21353842	4.0932136	8.909005	Walking_Read
15:32:09.513	0.6392714	4.2019525	6.735095	0.12683335	0.16687067	-0.13556322	0.21353842	4.0932136	8.909005	Walking_Read
15:32:09.533	0.6392714	4.2019525	6.735095	0.12683335	0.16687067	-0.13556322	0.21353842	4.0932136	8.909005	Walking_Read
15:32:09.557	0.6392714	4.2019525	6.735095	0.12683335	0.16687067	-0.13556322	0.21353842	4.0932136	8.909005	Walking_Read
15:32:09.578	0.35435268	4.3216662	8.250671	-0.098575935	0.22368114	0.12283279	0.19998266	3.7656417	9.052642	Walking_Read
15:32:09.599	0.35435268	4.3216662	8.250671	-0.098575935	0.22368114	0.12283279	0.19998266	3.7656417	9.052642	Walking_Read
15:32:09.621	0.35435268	4.3216662	8.250671	-0.098575935	0.22368114	0.12283279	0.19998266	3.7656417	9.052642	Walking_Read
15:32:09.642	0.35435268	4.3216662	8.250671	-0.098575935	0.22368114	0.12283279	0.19998266	3.7656417	9.052642	Walking_Read
15:32:09.663	0.35435268	4.3216662	8.250671	-0.098575935	0.22368114	0.12283279	0.19998266	3.7656417	9.052642	Walking_Read
15:32:09.684	0.35435268	4.3216662	8.250671	-0.098575935	0.22368114	0.12283279	0.19998266	3.7656417	9.052642	Walking_Read
15:32:09.705	0.35435268	4.3216662	8.250671	-0.098575935	0.22368114	0.12283279	0.19998266	3.7656417	9.052642	Walking_Read
15:32:09.726	0.35435268	4.3216662	8.250671	-0.098575935	0.22368114	0.12283279	0.19998266	3.7656417	9.052642	Walking_Read
15:32:09.748	0.35435268	4.3216662	8.250671	-0.098575935	0.22368114	0.12283279	0.19998266	3.7656417	9.052642	Walking_Read
15:32:09.770	-0.14605077	4.8723493	10.05356	0.2312913	0.45397732	0.26760784	-0.18991555	3.8867733	9.001515	Walking_Read
15:32:09.790	-0.14605077	4.8723493	10.05356	0.2312913	0.45397732	0.26760784	-0.18991555	3.8867733	9.001515	Walking_Read
15:32:09.813	-0.14605077	4.8723493	10.05356	0.2312913	0.45397732	0.26760784	-0.18991555	3.8867733	9.001515	Walking_Read
15:32:09.834	-0.14605077	4.8723493	10.05356	0.2312913	0.45397732	0.26760784	-0.18991555	3.8867733	9.001515	Walking_Read
15:32:09.856	-0.14605077	4.8723493	10.05356	0.2312913	0.45397732	0.26760784	-0.18991555	3.8867733	9.001515	Walking_Read
15:32:09.877	-0.14605077	4.8723493	10.05356	0.2312913	0.45397732	0.26760784	-0.18991555	3.8867733	9.001515	Walking_Read
15:32:09.898	-0.14605077	4.8723493	10.05356	0.2312913	0.45397732	0.26760784	-0.18991555	3.8867733	9.001515	Walking_Read
15:32:09.921	-0.14605077	4.8723493	10.05356	0.2312913	0.45397732	0.26760784	-0.18991555	3.8867733	9.001515	Walking_Read
15:32:09.943	-0.26337022	2.4637089	9.172467	0.42004865	-0.10740782	0.33602476	-0.3248901	3.9918208	8.951546	Walking_Read
15:32:09.964	-0.26337022	2.4637089	9.172467	0.42004865	-0.10740782	0.33602476	-0.3248901	3.9918208	8.951546	Walking_Read
15:32:09.985	-0.26337022	2.4637089	9.172467	0.42004865	-0.10740782	0.33602476	-0.3248901	3.9918208	8.951546	Walking_Read
15:32:10.007	-0.26337022	2.4637089	9.172467	0.42004865	-0.10740782	0.33602476	-0.3248901	3.9918208	8.951546	Walking_Read
15:32:10.029	-0.26337022	2.4637089	9.172467	0.42004865	-0.10740782	0.33602476	-0.3248901	3.9918208	8.951546	Walking_Read
15:32:10.050	-0.26337022	2.4637089	9.172467	0.42004865	-0.10740782	0.33602476	-0.3248901	3.9918208	8.951546	Walking_Read
15:32:10.074	-0.26337022	2.4637089	9.172467	0.42004865	-0.10740782	0.33602476	-0.3248901	3.9918208	8.951546	Walking_Read
15:32:10.096	-0.26337022	2.4637089	9.172467	0.42004865	-0.10740782	0.33602476	-0.3248901	3.9918208	8.951546	Walking_Read
15:32:10.117	-0.44054657	3.4525442	7.881953	0.027873171	0.07646262	0.090456925	-0.34163836	3.8345485	9.019418	Walking_Read
15:32:10.140	-0.44054657	3.4525442	7.881953	0.027873171	0.07646262	0.090456925	-0.34163836	3.8345485	9.019418	Walking_Read
15:32:10.161	-0.44054657	3.4525442	7.881953	0.027873171	0.07646262	0.090456925	-0.34163836	3.8345485	9.019418	Walking_Read
15:32:10.183	-0.44054657	3.4525442	7.881953	0.027873171	0.07646262	0.090456925	-0.34163836	3.8345485	9.019418	Walking_Read
15:32:10.207	-0.44054657	3.4525442	7.881953	0.027873171	0.07646262	0.090456925	-0.34163836	3.8345485	9.019418	Walking_Read
15:32:10.229	-0.44054657	3.4525442	7.881953	0.027873171	0.07646262	0.090456925	-0.34163836	3.8345485	9.019418	Walking_Read
15:32:10.250	-0.44054657	3.4525442	7.881953	0.027873171	0.07646262	0.090456925	-0.34163836	3.8345485	9.019418	Walking_Read
15:32:10.273	-0.44054657	3.4525442	7.881953	0.027873171	0.07646262	0.090456925	-0.34163836	3.8345485	9.019418	Walking_Read
15:32:10.294	-0.44054657	3.4525442	7.881953	0.027873171	0.07646262	0.090456925	-0.34163836	3.8345485	9.019418	Walking_Read
15:32:10.315	-0.5602603	4.0559015	8.133351	-0.012443936	-0.15933138	-0.22413868	-0.48959482	3.6341844	9.095239	Walking_Read
15:32:10.336	-0.5602603	4.0559015	8.133351	-0.012443936	-0.15933138	-0.22413868	-0.48959482	3.6341844	9.095239	Walking_Read
15:32:10.358	-0.5602603	4.0559015	8.133351	-0.012443936	-0.15933138	-0.22413868	-0.48959482	3.6341844	9.095239	Walking_Read
15:32:10.380	-0.5602603	4.0559015	8.133351	-0.012443936	-0.15933138	-0.22413868	-0.48959482	3.6341844	9.095239	Walking_Read
15:32:10.402	-0.5602603	4.0559015	8.133351	-0.012443936	-0.15933138	-0.22413868	-0.48959482	3.6341844	9.095239	Walking_Read
15:32:10.425	-0.5602603	4.0559015	8.133351	-0.012443936	-0.15933138	-0.22413868	-0.48959482	3.6341844	9.095239	Walking_Read
15:32:10.446	-0.5602603	4.0559015	8.133351	-0.012443936	-0.15933138	-0.22413868	-0.48959482	3.6341844	9.095239	Walking_Read
15:32:10.467	-0.5602603	4.0559015	8.133351	-0.012443936	-0.15933138	-0.22413868	-0.48959482	3.6341844	9.095239	Walking_Read
15:32:10.489	-0.4836435	4.364763	8.961771	0.023597112	-0.43177727	-0.35608557	-0.21374284	3.6792462	9.087784	Walking_Read
15:32:10.510	-0.4836435	4.364763	8.961771	0.023597112	-0.43177727	-0.35608557	-0.21374284	3.6792462	9.087784	Walking_Read
15:32:10.531	-0.4836435	4.364763	8.961771	0.023597112	-0.43177727	-0.35608557	-0.21374284	3.6792462	9.087784	Walking_Read
15:32:10.552	-0.4836435	4.364763	8.961771	0.023597112	-0.43177727	-0.35608557	-0.21374284	3.6792462	9.087784	Walking_Read
15:32:10.576	-0.4836435	4.364763	8.961771	0.023597112	-0.43177727	-0.35608557	-0.21374284	3.6792462	9.087784	Walking_Read
15:32:10.597	-0.4836435	4.364763	8.961771	0.023597112	-0.43177727	-0.35608557	-0.21374284	3.6792462	9.087784	Walking_Read
15:32:10.618	-0.4836435	4.364763	8.961771	0.023597112	-0.43177727	-0.35608557	-0.21374284	3.6792462	9.087784	Walking_Read
15:32:10.640	-0.4836435	4.364763	8.961771	0.023597112	-0.43177727	-0.35608557	-0.21374284	3.6792462	9.087784	Walking_Read
15:32:10.661	-0.17957062	3.9505534	9.703996	-0.28122464	-0.27417403	-0.3206554	0.035483476	4.0991926	8.908745	Walking_Read
15:32:10.682	-0.17957062	3.9505534	9.703996	-0.28122464	-0.27417403	-0.3206554	0.035483476	4.0991926	8.908745	Walking_Read
15:32:10.704	-0.17957062	3.9505534	9.703996	-0.28122464	-0.27417403	-0.3206554	0.035483476	4.0991926	8.908745	Walking_Read
15:32:10.725	-0.17957062	3.9505534	9.703996	-0.28122464	-0.27417403	-0.3206554	0.035483476	4.0991926	8.908745	Walking_Read
15:32:10.747	-0.17957062	3.9505534	9.703996	-0.28122464	-0.27417403	-0.3206554	0.035483476	4.0991926	8.908745	Walking_Read
15:32:10.767	-0.17957062	3.9505534	9.703996	-0.28122464	-0.27417403	-0.3206554	0.035483476	4.0991926	8.908745	Walking_Read
15:32:10.789	-0.17957062	3.9505534	9.703996	-0.28122464	-0.27417403	-0.3206554	0.035483476	4.0991926	8.908745	Walking_Read
15:32:10.811	-0.17957062	3.9505534	9.703996	-0.28122464	-0.27417403	-0.3206554	0.035483476	4.0991926	8.908745	Walking_Read
15:32:10.832	-0.17957062	3.9505534	9.703996	-0.28122464	-0.27417403	-0.3206554	0.035483476	4.0991926	8.908745	Walking_Read
15:32:10.853	0.6488485	3.1317115	6.4980617	-0.28733328	-0.11290561	-0.3084381	0.14425172	4.3282156	8.798641	Walking_Read
15:32:10.874	0.6488485	3.1317115	6.4980617	-0.28733328	-0.11290561	-0.3084381	0.14425172	4.3282156	8.798641	Walking_Read
15:32:10.896	0.6488485	3.1317115	6.4980617	-0.28733328	-0.11290561	-0.3084381	0.14425172	4.3282156	8.798641	Walking_Read
15:32:10.917	0.6488485	3.1317115	6.4980617	-0.28733328	-0.11290561	-0.3084381	0.14425172	4.3282156	8.798641	Walking_Read
15:32:10.937	0.6488485	3.1317115	6.4980617	-0.28733328	-0.11290561	-0.3084381	0.14425172	4.3282156	8.798641	Walking_Read
15:32:10.958	0.6488485	3.1317115	6.4980617	-0.28733328	-0.11290561	-0.3084381	0.14425172	4.3282156	8.798641	Walking_Read
15:32:10.978	0.6488485	3.1317115	6.4980617	-0.28733328	-0.11290561	-0.3084381	0.14425172	4.3282156	8.798641	Walking_Read
15:32:10.999	0.6488485	3.1317115	6.4980617	-0.28733328	-0.11290561	-0.3084381	0.14425172	4.3282156	8.798641	Walking_Read
15:32:11.019	0.6344828	3.9960446	8.456578	-0.38018483	0.0049913796	0.006768387	0.13908984	3.903778	8.995084	Walking_Read
15:32:11.040	0.6344828	3.9960446	8.456578	-0.38018483	0.0049913796	0.006768387	0.13908984	3.903778	8.995084	Walking_Read
15:32:11.062	0.6344828	3.9960446	8.456578	-0.38018483	0.0049913796	0.006768387	0.13908984	3.903778	8.995084	Walking_Read
15:32:11.082	0.6344828	3.9960446	8.456578	-0.38018483	0.0049913796	0.006768387	0.13908984	3.903778	8.995084	Walking_Read
15:32:11.103	0.6344828	3.9960446	8.456578	-0.38018483	0.0049913796	0.006768387	0.13908984	3.903778	8.995084	Walking_Read
15:32:11.124	0.6344828	3.9960446	8.456578	-0.38018483	0.0049913796	0.006768387	0.13908984	3.903778	8.995084	Walking_Read
15:32:11.144	0.6344828	3.9960446	8.456578	-0.38018483	0.0049913796	0.006768387	0.13908984	3.903778	8.995084	Walking_Read
15:32:11.165	0.6344828	3.9960446	8.456578	-0.38018483	0.0049913796	0.006768387	0.13908984	3.903778	8.995084	Walking_Read
15:32:11.185	0.6344828	3.9960446	8.456578	-0.38018483	0.0049913796	0.006768387	0.13908984	3.903778	8.995084	Walking_Read
15:32:11.206	0.13168511	4.625739	8.700794	-0.044819795	0.22123767	0.23278853	0.03303506	3.742714	9.064291	Walking_Read
15:32:11.227	0.13168511	4.625739	8.700794	-0.044819795	0.22123767	0.23278853	0.03303506	3.742714	9.064291	Walking_Read
15:32:11.260	0.13168511	4.625739	8.700794	-0.044819795	0.22123767	0.23278853	0.03303506	3.742714	9.064291	Walking_Read
15:32:11.293	0.13168511	4.625739	8.700794	-0.044819795	0.22123767	0.23278853	0.03303506	3.742714	9.064291	Walking_Read
15:32:11.326	0.13168511	4.625739	8.700794	-0.044819795	0.22123767	0.23278853	0.03303506	3.742714	9.064291	Walking_Read
15:32:11.364	0.13168511	4.625739	8.700794	-0.044819795	0.22123767	0.23278853	0.03303506	3.742714	9.064291	Walking_Read
15:32:11.396	-0.55786604	5.157268	9.091062	0.26549977	0.5297246	0.39222437	-0.1815168	4.0994973	8.906825	Walking_Read
15:32:11.430	-0.55786604	5.157268	9.091062	0.26549977	0.5297246	0.39222437	-0.1815168	4.0994973	8.906825	Walking_Read
15:32:11.464	-0.55786604	5.157268	9.091062	0.26549977	0.5297246	0.39222437	-0.1815168	4.0994973	8.906825	Walking_Read
15:32:11.497	-0.55786604	5.157268	9.091062	0.26549977	0.5297246	0.39222437	-0.1815168	4.0994973	8.906825	Walking_Read
15:32:11.535	-0.55786604	5.157268	9.091062	0.26549977	0.5297246	0.39222437	-0.1815168	4.0994973	8.906825	Walking_Read
15:32:11.561	0.06943397	3.294522	6.4860907	0.32292107	0.17969884	0.3268618	-0.1209026	4.2085667	8.856845	Walking_Read
15:32:11.583	0.06943397	3.294522	6.4860907	0.32292107	0.17969884	0.3268618	-0.1209026	4.2085667	8.856845	Walking_Read
15:32:11.605	0.06943397	3.294522	6.4860907	0.32292107	0.17969884	0.3268618	-0.1209026	4.2085667	8.856845	Walking_Read
15:32:11.626	0.06943397	3.294522	6.4860907	0.32292107	0.17969884	0.3268618	-0.1209026	4.2085667	8.856845	Walking_Read
15:32:11.650	0.06943397	3.294522	6.4860907	0.32292107	0.17969884	0.3268618	-0.1209026	4.2085667	8.856845	Walking_Read
15:32:11.672	0.06943397	3.294522	6.4860907	0.32292107	0.17969884	0.3268618	-0.1209026	4.2085667	8.856845	Walking_Read
15:32:11.694	0.06943397	3.294522	6.4860907	0.32292107	0.17969884	0.3268618	-0.1209026	4.2085667	8.856845	Walking_Read
15:32:11.717	0.06943397	3.294522	6.4860907	0.32292107	0.17969884	0.3268618	-0.1209026	4.2085667	8.856845	Walking_Read
15:32:11.741	-1.0846065	4.1612496	7.307327	-0.13583872	0.14854471	-0.061037656	-0.2910637	3.893007	8.996119	Walking_Read
15:32:11.765	-1.0846065	4.1612496	7.307327	-0.13583872	0.14854471	-0.061037656	-0.2910637	3.893007	8.996119	Walking_Read
15:32:11.788	-1.0846065	4.1612496	7.307327	-0.13583872	0.14854471	-0.061037656	-0.2910637	3.893007	8.996119	Walking_Read
15:32:11.812	-1.0846065	4.1612496	7.307327	-0.13583872	0.14854471	-0.061037656	-0.2910637	3.893007	8.996119	Walking_Read
15:32:11.835	-1.0846065	4.1612496	7.307327	-0.13583872	0.14854471	-0.061037656	-0.2910637	3.893007	8.996119	Walking_Read
15:32:11.856	-1.0846065	4.1612496	7.307327	-0.13583872	0.14854471	-0.061037656	-0.2910637	3.893007	8.996119	Walking_Read
15:32:11.880	-1.0846065	4.1612496	7.307327	-0.13583872	0.14854471	-0.061037656	-0.2910637	3.893007	8.996119	Walking_Read
15:32:11.902	-1.0846065	4.1612496	7.307327	-0.13583872	0.14854471	-0.061037656	-0.2910637	3.893007	8.996119	Walking_Read
15:32:11.923	-0.4836435	4.4916596	7.905895	-0.036267683	-0.15322271	-0.1392284	-0.44207105	3.6708307	9.082949	Walking_Read
15:32:11.945	-0.4836435	4.4916596	7.905895	-0.036267683	-0.15322271	-0.1392284	-0.44207105	3.6708307	9.082949	Walking_Read
15:32:11.966	-0.4836435	4.4916596	7.905895	-0.036267683	-0.15322271	-0.1392284	-0.44207105	3.6708307	9.082949	Walking_Read
15:32:11.988	-0.4836435	4.4916596	7.905895	-0.036267683	-0.15322271	-0.1392284	-0.44207105	3.6708307	9.082949	Walking_Read
15:32:12.010	-0.4836435	4.4916596	7.905895	-0.036267683	-0.15322271	-0.1392284	-0.44207105	3.6708307	9.082949	Walking_Read
15:32:12.032	-0.4836435	4.4916596	7.905895	-0.036267683	-0.15322271	-0.1392284	-0.44207105	3.6708307	9.082949	Walking_Read
15:32:12.055	-0.4836435	4.4916596	7.905895	-0.036267683	-0.15322271	-0.1392284	-0.44207105	3.6708307	9.082949	Walking_Read
15:32:12.078	-0.4836435	4.4916596	7.905895	-0.036267683	-0.15322271	-0.1392284	-0.44207105	3.6708307	9.082949	Walking_Read
15:32:12.103	-0.818842	4.7957325	9.857229	0.29543215	-0.28272617	-0.28278175	-0.13084121	3.8563025	9.015663	Walking_Read
15:32:12.126	-0.818842	4.7957325	9.857229	0.29543215	-0.28272617	-0.28278175	-0.13084121	3.8563025	9.015663	Walking_Read
15:32:12.149	-0.818842	4.7957325	9.857229	0.29543215	-0.28272617	-0.28278175	-0.13084121	3.8563025	9.015663	Walking_Read
15:32:12.172	-0.818842	4.7957325	9.857229	0.29543215	-0.28272617	-0.28278175	-0.13084121	3.8563025	9.015663	Walking_Read
15:32:12.195	-0.818842	4.7957325	9.857229	0.29543215	-0.28272617	-0.28278175	-0.13084121	3.8563025	9.015663	Walking_Read
15:32:12.219	-0.818842	4.7957325	9.857229	0.29543215	-0.28272617	-0.28278175	-0.13084121	3.8563025	9.015663	Walking_Read
15:32:12.242	-0.818842	4.7957325	9.857229	0.29543215	-0.28272617	-0.28278175	-0.13084121	3.8563025	9.015663	Walking_Read
15:32:12.265	-0.818842	4.7957325	9.857229	0.29543215	-0.28272617	-0.28278175	-0.13084121	3.8563025	9.015663	Walking_Read
15:32:12.288	0.85236186	2.3224466	10.3743925	0.33025146	-0.08480581	-0.34753343	-0.14323036	4.0404863	8.934445	Walking_Read
15:32:12.311	0.85236186	2.3224466	10.3743925	0.33025146	-0.08480581	-0.34753343	-0.14323036	4.0404863	8.934445	Walking_Read
15:32:12.333	0.85236186	2.3224466	10.3743925	0.33025146	-0.08480581	-0.34753343	-0.14323036	4.0404863	8.934445	Walking_Read
15:32:12.356	0.85236186	2.3224466	10.3743925	0.33025146	-0.08480581	-0.34753343	-0.14323036	4.0404863	8.934445	Walking_Read
15:32:12.379	0.85236186	2.3224466	10.3743925	0.33025146	-0.08480581	-0.34753343	-0.14323036	4.0404863	8.934445	Walking_Read
15:32:12.402	0.85236186	2.3224466	10.3743925	0.33025146	-0.08480581	-0.34753343	-0.14323036	4.0404863	8.934445	Walking_Read
15:32:12.425	0.85236186	2.3224466	10.3743925	0.33025146	-0.08480581	-0.34753343	-0.14323036	4.0404863	8.934445	Walking_Read
15:32:12.449	0.85236186	2.3224466	10.3743925	0.33025146	-0.08480581	-0.34753343	-0.14323036	4.0404863	8.934445	Walking_Read
15:32:12.470	-0.41420954	3.1436827	8.537984	-0.017330859	-0.0102802515	-0.23879944	-0.14185393	3.8959699	8.9984255	Walking_Read
15:32:12.492	-0.41420954	3.1436827	8.537984	-0.017330859	-0.0102802515	-0.23879944	-0.14185393	3.8959699	8.9984255	Walking_Read
15:32:12.513	-0.41420954	3.1436827	8.537984	-0.017330859	-0.0102802515	-0.23879944	-0.14185393	3.8959699	8.9984255	Walking_Read
15:32:12.535	-0.41420954	3.1436827	8.537984	-0.017330859	-0.0102802515	-0.23879944	-0.14185393	3.8959699	8.9984255	Walking_Read
15:32:12.557	-0.41420954	3.1436827	8.537984	-0.017330859	-0.0102802515	-0.23879944	-0.14185393	3.8959699	8.9984255	Walking_Read
15:32:12.580	-0.41420954	3.1436827	8.537984	-0.017330859	-0.0102802515	-0.23879944	-0.14185393	3.8959699	8.9984255	Walking_Read
15:32:12.603	-0.41420954	3.1436827	8.537984	-0.017330859	-0.0102802515	-0.23879944	-0.14185393	3.8959699	8.9984255	Walking_Read
15:32:12.626	-0.41420954	3.1436827	8.537984	-0.017330859	-0.0102802515	-0.23879944	-0.14185393	3.8959699	8.9984255	Walking_Read
15:32:12.650	0.16041641	3.8021083	8.904308	-0.17249063	0.12105578	0.18880624	-0.12857111	3.5945556	9.123213	Walking_Read
15:32:12.674	0.16041641	3.8021083	8.904308	-0.17249063	0.12105578	0.18880624	-0.12857111	3.5945556	9.123213	Walking_Read
15:32:12.697	0.16041641	3.8021083	8.904308	-0.17249063	0.12105578	0.18880624	-0.12857111	3.5945556	9.123213	Walking_Read
15:32:12.720	0.16041641	3.8021083	8.904308	-0.17249063	0.12105578	0.18880624	-0.12857111	3.5945556	9.123213	Walking_Read
15:32:12.743	0.16041641	3.8021083	8.904308	-0.17249063	0.12105578	0.18880624	-0.12857111	3.5945556	9.123213	Walking_Read
15:32:12.766	0.16041641	3.8021083	8.904308	-0.17249063	0.12105578	0.18880624	-0.12857111	3.5945556	9.123213	Walking_Read
15:32:12.790	0.16041641	3.8021083	8.904308	-0.17249063	0.12105578	0.18880624	-0.12857111	3.5945556	9.123213	Walking_Read
15:32:12.813	0.16041641	3.8021083	8.904308	-0.17249063	0.12105578	0.18880624	-0.12857111	3.5945556	9.123213	Walking_Read
15:32:12.835	0.12689656	4.515602	9.093455	0.08957056	0.3214196	0.20468873	-0.3391857	3.5281556	9.14371	Walking_Read
15:32:12.858	0.12689656	4.515602	9.093455	0.08957056	0.3214196	0.20468873	-0.3391857	3.5281556	9.14371	Walking_Read
15:32:12.880	0.12689656	4.515602	9.093455	0.08957056	0.3214196	0.20468873	-0.3391857	3.5281556	9.14371	Walking_Read
15:32:12.905	0.12689656	4.515602	9.093455	0.08957056	0.3214196	0.20468873	-0.3391857	3.5281556	9.14371	Walking_Read
15:32:12.926	0.12689656	4.515602	9.093455	0.08957056	0.3214196	0.20468873	-0.3391857	3.5281556	9.14371	Walking_Read
15:32:12.949	0.12689656	4.515602	9.093455	0.08957056	0.3214196	0.20468873	-0.3391857	3.5281556	9.14371	Walking_Read
15:32:12.972	0.12689656	4.515602	9.093455	0.08957056	0.3214196	0.20468873	-0.3391857	3.5281556	9.14371	Walking_Read
15:32:12.995	0.12689656	4.515602	9.093455	0.08957056	0.3214196	0.20468873	-0.3391857	3.5281556	9.14371	Walking_Read
15:32:13.018	-0.53871185	3.955342	8.751075	-0.098575935	0.20474431	0.43376318	-0.46684653	3.9942162	8.944198	Walking_Read
15:32:13.041	-0.53871185	3.955342	8.751075	-0.098575935	0.20474431	0.43376318	-0.46684653	3.9942162	8.944198	Walking_Read
15:32:13.064	-0.53871185	3.955342	8.751075	-0.098575935	0.20474431	0.43376318	-0.46684653	3.9942162	8.944198	Walking_Read
15:32:13.087	-0.53871185	3.955342	8.751075	-0.098575935	0.20474431	0.43376318	-0.46684653	3.9942162	8.944198	Walking_Read
15:32:13.110	-0.53871185	3.955342	8.751075	-0.098575935	0.20474431	0.43376318	-0.46684653	3.9942162	8.944198	Walking_Read
15:32:13.134	-0.53871185	3.955342	8.751075	-0.098575935	0.20474431	0.43376318	-0.46684653	3.9942162	8.944198	Walking_Read
15:32:13.155	-0.53871185	3.955342	8.751075	-0.098575935	0.20474431	0.43376318	-0.46684653	3.9942162	8.944198	Walking_Read
15:32:13.178	-0.53871185	3.955342	8.751075	-0.098575935	0.20474431	0.43376318	-0.46684653	3.9942162	8.944198	Walking_Read
15:32:13.202	-1.3982565	3.0957973	7.5491486	-0.07597392	0.058136657	0.21079738	-0.32936144	4.0376654	8.930798	Walking_Read
15:32:13.225	-1.3982565	3.0957973	7.5491486	-0.07597392	0.058136657	0.21079738	-0.32936144	4.0376654	8.930798	Walking_Read
15:32:13.249	-1.3982565	3.0957973	7.5491486	-0.07597392	0.058136657	0.21079738	-0.32936144	4.0376654	8.930798	Walking_Read
15:32:13.273	-1.3982565	3.0957973	7.5491486	-0.07597392	0.058136657	0.21079738	-0.32936144	4.0376654	8.930798	Walking_Read
15:32:13.296	-1.3982565	3.0957973	7.5491486	-0.07597392	0.058136657	0.21079738	-0.32936144	4.0376654	8.930798	Walking_Read
15:32:13.319	-1.3982565	3.0957973	7.5491486	-0.07597392	0.058136657	0.21079738	-0.32936144	4.0376654	8.930798	Walking_Read
15:32:13.342	-1.3982565	3.0957973	7.5491486	-0.07597392	0.058136657	0.21079738	-0.32936144	4.0376654	8.930798	Walking_Read
15:32:13.366	-0.87630457	3.9577363	7.4988685	-0.25129226	0.040421568	-0.11235034	-0.4016924	3.8805904	8.997224	Walking_Read
15:32:13.389	-0.87630457	3.9577363	7.4988685	-0.25129226	0.040421568	-0.11235034	-0.4016924	3.8805904	8.997224	Walking_Read
15:32:13.412	-0.87630457	3.9577363	7.4988685	-0.25129226	0.040421568	-0.11235034	-0.4016924	3.8805904	8.997224	Walking_Read
15:32:13.435	-0.87630457	3.9577363	7.4988685	-0.25129226	0.040421568	-0.11235034	-0.4016924	3.8805904	8.997224	Walking_Read
15:32:13.460	-0.87630457	3.9577363	7.4988685	-0.25129226	0.040421568	-0.11235034	-0.4016924	3.8805904	8.997224	Walking_Read
15:32:13.484	-0.87630457	3.9577363	7.4988685	-0.25129226	0.040421568	-0.11235034	-0.4016924	3.8805904	8.997224	Walking_Read
15:32:13.507	-0.87630457	3.9577363	7.4988685	-0.25129226	0.040421568	-0.11235034	-0.4016924	3.8805904	8.997224	Walking_Read
15:32:13.533	-0.87630457	3.9577363	7.4988685	-0.25129226	0.040421568	-0.11235034	-0.4016924	3.8805904	8.997224	Walking_Read
15:32:13.555	-0.7709565	4.781367	8.142929	0.016877595	-0.22897002	-0.118458994	-0.41703033	3.7176135	9.065088	Walking_Read
15:32:13.577	-0.7709565	4.781367	8.142929	0.016877595	-0.22897002	-0.118458994	-0.41703033	3.7176135	9.065088	Walking_Read
15:32:13.599	-0.7709565	4.781367	8.142929	0.016877595	-0.22897002	-0.118458994	-0.41703033	3.7176135	9.065088	Walking_Read
15:32:13.621	-0.7709565	4.781367	8.142929	0.016877595	-0.22897002	-0.118458994	-0.41703033	3.7176135	9.065088	Walking_Read
15:32:13.644	-0.7709565	4.781367	8.142929	0.016877595	-0.22897002	-0.118458994	-0.41703033	3.7176135	9.065088	Walking_Read
15:32:13.668	-0.7709565	4.781367	8.142929	0.016877595	-0.22897002	-0.118458994	-0.41703033	3.7176135	9.065088	Walking_Read
15:32:13.691	-0.7709565	4.781367	8.142929	0.016877595	-0.22897002	-0.118458994	-0.41703033	3.7176135	9.065088	Walking_Read
15:32:13.715	-0.7709565	4.781367	8.142929	0.016877595	-0.22897002	-0.118458994	-0.41703033	3.7176135	9.065088	Walking_Read
15:32:13.738	-0.8140534	5.0614967	9.366403	0.49090904	-0.1165708	-0.25223848	-0.26121545	4.022781	8.939763	Walking_Read
15:32:13.761	-0.8140534	5.0614967	9.366403	0.49090904	-0.1165708	-0.25223848	-0.26121545	4.022781	8.939763	Walking_Read
15:32:13.784	-0.8140534	5.0614967	9.366403	0.49090904	-0.1165708	-0.25223848	-0.26121545	4.022781	8.939763	Walking_Read
15:32:13.807	-0.8140534	5.0614967	9.366403	0.49090904	-0.1165708	-0.25223848	-0.26121545	4.022781	8.939763	Walking_Read
15:32:13.831	-0.8140534	5.0614967	9.366403	0.49090904	-0.1165708	-0.25223848	-0.26121545	4.022781	8.939763	Walking_Read
15:32:13.854	-0.8140534	5.0614967	9.366403	0.49090904	-0.1165708	-0.25223848	-0.26121545	4.022781	8.939763	Walking_Read
15:32:13.877	-0.8140534	5.0614967	9.366403	0.49090904	-0.1165708	-0.25223848	-0.26121545	4.022781	8.939763	Walking_Read
15:32:13.900	0.71828246	3.1819913	6.1652575	1.207454	0.37945178	-0.36036164	-0.36723384	4.1167564	8.893133	Walking_Read
15:32:13.923	0.71828246	3.1819913	6.1652575	1.207454	0.37945178	-0.36036164	-0.36723384	4.1167564	8.893133	Walking_Read
15:32:13.945	0.71828246	3.1819913	6.1652575	1.207454	0.37945178	-0.36036164	-0.36723384	4.1167564	8.893133	Walking_Read
15:32:13.967	0.71828246	3.1819913	6.1652575	1.207454	0.37945178	-0.36036164	-0.36723384	4.1167564	8.893133	Walking_Read
15:32:13.991	0.71828246	3.1819913	6.1652575	1.207454	0.37945178	-0.36036164	-0.36723384	4.1167564	8.893133	Walking_Read
15:32:14.014	0.71828246	3.1819913	6.1652575	1.207454	0.37945178	-0.36036164	-0.36723384	4.1167564	8.893133	Walking_Read
15:32:14.037	0.71828246	3.1819913	6.1652575	1.207454	0.37945178	-0.36036164	-0.36723384	4.1167564	8.893133	Walking_Read
15:32:14.061	0.71828246	3.1819913	6.1652575	1.207454	0.37945178	-0.36036164	-0.36723384	4.1167564	8.893133	Walking_Read
15:32:14.084	-0.090982445	3.9074564	7.1780357	0.015655866	0.07829521	-0.06592458	-0.3910346	3.7984085	9.032694	Walking_Read
15:32:14.107	-0.090982445	3.9074564	7.1780357	0.015655866	0.07829521	-0.06592458	-0.3910346	3.7984085	9.032694	Walking_Read
15:32:14.130	-0.090982445	3.9074564	7.1780357	0.015655866	0.07829521	-0.06592458	-0.3910346	3.7984085	9.032694	Walking_Read
15:32:14.153	-0.090982445	3.9074564	7.1780357	0.015655866	0.07829521	-0.06592458	-0.3910346	3.7984085	9.032694	Walking_Read
15:32:14.177	-0.090982445	3.9074564	7.1780357	0.015655866	0.07829521	-0.06592458	-0.3910346	3.7984085	9.032694	Walking_Read
15:32:14.200	-0.090982445	3.9074564	7.1780357	0.015655866	0.07829521	-0.06592458	-0.3910346	3.7984085	9.032694	Walking_Read
15:32:14.223	-0.090982445	3.9074564	7.1780357	0.015655866	0.07829521	-0.06592458	-0.3910346	3.7984085	9.032694	Walking_Read
15:32:14.246	-0.090982445	3.9074564	7.1780357	0.015655866	0.07829521	-0.06592458	-0.3910346	3.7984085	9.032694	Walking_Read
15:32:14.269	-0.27055305	4.3887057	8.298556	0.0034385605	0.09356684	0.01898569	-0.32488903	3.4685397	9.167009	Walking_Read
15:32:14.293	-0.27055305	4.3887057	8.298556	0.0034385605	0.09356684	0.01898569	-0.32488903	3.4685397	9.167009	Walking_Read
15:32:14.316	-0.27055305	4.3887057	8.298556	0.0034385605	0.09356684	0.01898569	-0.32488903	3.4685397	9.167009	Walking_Read
15:32:14.339	-0.27055305	4.3887057	8.298556	0.0034385605	0.09356684	0.01898569	-0.32488903	3.4685397	9.167009	Walking_Read
15:32:14.362	-0.27055305	4.3887057	8.298556	0.0034385605	0.09356684	0.01898569	-0.32488903	3.4685397	9.167009	Walking_Read
15:32:14.385	-0.27055305	4.3887057	8.298556	0.0034385605	0.09356684	0.01898569	-0.32488903	3.4685397	9.167009	Walking_Read
15:32:14.409	-0.27055305	4.3887057	8.298556	0.0034385605	0.09356684	0.01898569	-0.32488903	3.4685397	9.167009	Walking_Read
15:32:14.432	-0.27055305	4.3887057	8.298556	0.0034385605	0.09356684	0.01898569	-0.32488903	3.4685397	9.167009	Walking_Read
15:32:14.455	0.39266106	4.450957	10.379181	0.42249212	0.1503773	0.23889719	-0.39831445	3.8161337	9.0249	Walking_Read
15:32:14.478	0.39266106	4.450957	10.379181	0.42249212	0.1503773	0.23889719	-0.39831445	3.8161337	9.0249	Walking_Read
15:32:14.501	0.39266106	4.450957	10.379181	0.42249212	0.1503773	0.23889719	-0.39831445	3.8161337	9.0249	Walking_Read
15:32:14.525	0.39266106	4.450957	10.379181	0.42249212	0.1503773	0.23889719	-0.39831445	3.8161337	9.0249	Walking_Read
15:32:14.550	0.39266106	4.450957	10.379181	0.42249212	0.1503773	0.23889719	-0.39831445	3.8161337	9.0249	Walking_Read
15:32:14.573	0.39266106	4.450957	10.379181	0.42249212	0.1503773	0.23889719	-0.39831445	3.8161337	9.0249	Walking_Read
15:32:14.596	0.39266106	4.450957	10.379181	0.42249212	0.1503773	0.23889719	-0.39831445	3.8161337	9.0249	Walking_Read
15:32:14.618	-0.6057515	2.6025767	8.684034	0.6252994	-0.1061861	0.28104687	-0.23489513	3.954628	8.970847	Walking_Read
15:32:14.642	-0.6057515	2.6025767	8.684034	0.6252994	-0.1061861	0.28104687	-0.23489513	3.954628	8.970847	Walking_Read
15:32:14.665	-0.6057515	2.6025767	8.684034	0.6252994	-0.1061861	0.28104687	-0.23489513	3.954628	8.970847	Walking_Read
15:32:14.688	-0.6057515	2.6025767	8.684034	0.6252994	-0.1061861	0.28104687	-0.23489513	3.954628	8.970847	Walking_Read
15:32:14.712	-0.6057515	2.6025767	8.684034	0.6252994	-0.1061861	0.28104687	-0.23489513	3.954628	8.970847	Walking_Read
15:32:14.735	-0.6057515	2.6025767	8.684034	0.6252994	-0.1061861	0.28104687	-0.23489513	3.954628	8.970847	Walking_Read
15:32:14.758	-0.6057515	2.6025767	8.684034	0.6252994	-0.1061861	0.28104687	-0.23489513	3.954628	8.970847	Walking_Read
15:32:14.780	-0.6057515	2.6025767	8.684034	0.6252994	-0.1061861	0.28104687	-0.23489513	3.954628	8.970847	Walking_Read
15:32:14.803	-0.41181526	3.3567734	7.7047763	-0.076584786	0.122277506	0.08129395	-0.31795093	3.9171011	8.984741	Walking_Read
15:32:14.826	-0.41181526	3.3567734	7.7047763	-0.076584786	0.122277506	0.08129395	-0.31795093	3.9171011	8.984741	Walking_Read
15:32:14.849	-0.41181526	3.3567734	7.7047763	-0.076584786	0.122277506	0.08129395	-0.31795093	3.9171011	8.984741	Walking_Read
15:32:14.873	-0.41181526	3.3567734	7.7047763	-0.076584786	0.122277506	0.08129395	-0.31795093	3.9171011	8.984741	Walking_Read
15:32:14.897	-0.41181526	3.3567734	7.7047763	-0.076584786	0.122277506	0.08129395	-0.31795093	3.9171011	8.984741	Walking_Read
15:32:14.920	-0.41181526	3.3567734	7.7047763	-0.076584786	0.122277506	0.08129395	-0.31795093	3.9171011	8.984741	Walking_Read
15:32:14.943	-0.41181526	3.3567734	7.7047763	-0.076584786	0.122277506	0.08129395	-0.31795093	3.9171011	8.984741	Walking_Read
15:32:14.966	-0.41181526	3.3567734	7.7047763	-0.076584786	0.122277506	0.08129395	-0.31795093	3.9171011	8.984741	Walking_Read
15:32:14.991	-0.8379962	4.3432145	8.55235	-0.1993687	0.026371663	-0.13373062	-0.56818855	3.6373606	9.089396	Walking_Read
15:32:15.013	-0.8379962	4.3432145	8.55235	-0.1993687	0.026371663	-0.13373062	-0.56818855	3.6373606	9.089396	Walking_Read
15:32:15.036	-0.8379962	4.3432145	8.55235	-0.1993687	0.026371663	-0.13373062	-0.56818855	3.6373606	9.089396	Walking_Read
15:32:15.058	-0.8379962	4.3432145	8.55235	-0.1993687	0.026371663	-0.13373062	-0.56818855	3.6373606	9.089396	Walking_Read
15:32:15.080	-0.8379962	4.3432145	8.55235	-0.1993687	0.026371663	-0.13373062	-0.56818855	3.6373606	9.089396	Walking_Read
15:32:15.102	-0.8379962	4.3432145	8.55235	-0.1993687	0.026371663	-0.13373062	-0.56818855	3.6373606	9.089396	Walking_Read
15:32:15.124	-0.8379962	4.3432145	8.55235	-0.1993687	0.026371663	-0.13373062	-0.56818855	3.6373606	9.089396	Walking_Read
15:32:15.146	-0.8379962	4.3432145	8.55235	-0.1993687	0.026371663	-0.13373062	-0.56818855	3.6373606	9.089396	Walking_Read
15:32:15.169	-0.5961744	4.5874305	8.58587	0.17203736	-0.28272617	-0.13189803	-0.5224457	3.7704535	9.037761	Walking_Read
15:32:15.192	-0.5961744	4.5874305	8.58587	0.17203736	-0.28272617	-0.13189803	-0.5224457	3.7704535	9.037761	Walking_Read
15:32:15.216	-0.5961744	4.5874305	8.58587	0.17203736	-0.28272617	-0.13189803	-0.5224457	3.7704535	9.037761	Walking_Read
15:32:15.238	-0.5961744	4.5874305	8.58587	0.17203736	-0.28272617	-0.13189803	-0.5224457	3.7704535	9.037761	Walking_Read
15:32:15.261	-0.5961744	4.5874305	8.58587	0.17203736	-0.28272617	-0.13189803	-0.5224457	3.7704535	9.037761	Walking_Read
15:32:15.284	-0.5961744	4.5874305	8.58587	0.17203736	-0.28272617	-0.13189803	-0.5224457	3.7704535	9.037761	Walking_Read
15:32:15.307	-0.5961744	4.5874305	8.58587	0.17203736	-0.28272617	-0.13189803	-0.5224457	3.7704535	9.037761	Walking_Read
15:32:15.331	-0.5961744	4.5874305	8.58587	0.17203736	-0.28272617	-0.13189803	-0.5224457	3.7704535	9.037761	Walking_Read
15:32:15.354	-0.28970724	3.7183087	9.715967	-0.8694879	-0.591824	-0.24735156	-0.28889015	4.2567925	8.829869	Walking_Read
15:32:15.377	-0.28970724	3.7183087	9.715967	-0.8694879	-0.591824	-0.24735156	-0.28889015	4.2567925	8.829869	Walking_Read
15:32:15.400	-0.28970724	3.7183087	9.715967	-0.8694879	-0.591824	-0.24735156	-0.28889015	4.2567925	8.829869	Walking_Read
15:32:15.423	-0.28970724	3.7183087	9.715967	-0.8694879	-0.591824	-0.24735156	-0.28889015	4.2567925	8.829869	Walking_Read
15:32:15.447	-0.28970724	3.7183087	9.715967	-0.8694879	-0.591824	-0.24735156	-0.28889015	4.2567925	8.829869	Walking_Read
15:32:15.469	-0.28970724	3.7183087	9.715967	-0.8694879	-0.591824	-0.24735156	-0.28889015	4.2567925	8.829869	Walking_Read
15:32:15.491	-0.28970724	3.7183087	9.715967	-0.8694879	-0.591824	-0.24735156	-0.28889015	4.2567925	8.829869	Walking_Read
15:32:15.515	-0.28970724	3.7183087	9.715967	-0.8694879	-0.591824	-0.24735156	-0.28889015	4.2567925	8.829869	Walking_Read
15:32:15.538	0.9505271	2.6121538	8.051947	-0.4693711	-0.23874386	-0.39151576	-0.17438297	4.0736623	8.918814	Walking_Read
15:32:15.563	0.9505271	2.6121538	8.051947	-0.4693711	-0.23874386	-0.39151576	-0.17438297	4.0736623	8.918814	Walking_Read
15:32:15.584	0.9505271	2.6121538	8.051947	-0.4693711	-0.23874386	-0.39151576	-0.17438297	4.0736623	8.918814	Walking_Read
15:32:15.605	0.9505271	2.6121538	8.051947	-0.4693711	-0.23874386	-0.39151576	-0.17438297	4.0736623	8.918814	Walking_Read
15:32:15.627	0.9505271	2.6121538	8.051947	-0.4693711	-0.23874386	-0.39151576	-0.17438297	4.0736623	8.918814	Walking_Read
15:32:15.649	0.9505271	2.6121538	8.051947	-0.4693711	-0.23874386	-0.39151576	-0.17438297	4.0736623	8.918814	Walking_Read
15:32:15.673	0.9505271	2.6121538	8.051947	-0.4693711	-0.23874386	-0.39151576	-0.17438297	4.0736623	8.918814	Walking_Read
15:32:15.696	0.9505271	2.6121538	8.051947	-0.4693711	-0.23874386	-0.39151576	-0.17438297	4.0736623	8.918814	Walking_Read
15:32:15.719	0.11971374	3.3950818	8.909097	-0.6019289	-0.056095146	-0.08425053	-0.23713996	3.5702271	9.130587	Walking_Read
15:32:15.741	0.11971374	3.3950818	8.909097	-0.6019289	-0.056095146	-0.08425053	-0.23713996	3.5702271	9.130587	Walking_Read
15:32:15.763	0.11971374	3.3950818	8.909097	-0.6019289	-0.056095146	-0.08425053	-0.23713996	3.5702271	9.130587	Walking_Read
15:32:15.787	0.11971374	3.3950818	8.909097	-0.6019289	-0.056095146	-0.08425053	-0.23713996	3.5702271	9.130587	Walking_Read
15:32:15.810	0.11971374	3.3950818	8.909097	-0.6019289	-0.056095146	-0.08425053	-0.23713996	3.5702271	9.130587	Walking_Read
15:32:15.834	0.11971374	3.3950818	8.909097	-0.6019289	-0.056095146	-0.08425053	-0.23713996	3.5702271	9.130587	Walking_Read
15:32:15.857	0.11971374	3.3950818	8.909097	-0.6019289	-0.056095146	-0.08425053	-0.23713996	3.5702271	9.130587	Walking_Read
15:32:15.880	-0.31365	4.477294	8.844451	0.11095084	0.26888517	0.20529959	-0.29340357	3.405036	9.191845	Walking_Read
15:32:15.904	-0.31365	4.477294	8.844451	0.11095084	0.26888517	0.20529959	-0.29340357	3.405036	9.191845	Walking_Read
15:32:15.927	-0.31365	4.477294	8.844451	0.11095084	0.26888517	0.20529959	-0.29340357	3.405036	9.191845	Walking_Read
15:32:15.949	-0.31365	4.477294	8.844451	0.11095084	0.26888517	0.20529959	-0.29340357	3.405036	9.191845	Walking_Read
15:32:15.972	-0.31365	4.477294	8.844451	0.11095084	0.26888517	0.20529959	-0.29340357	3.405036	9.191845	Walking_Read
15:32:15.995	-0.31365	4.477294	8.844451	0.11095084	0.26888517	0.20529959	-0.29340357	3.405036	9.191845	Walking_Read
15:32:16.019	-0.31365	4.477294	8.844451	0.11095084	0.26888517	0.20529959	-0.29340357	3.405036	9.191845	Walking_Read
15:32:16.042	-0.31365	4.477294	8.844451	0.11095084	0.26888517	0.20529959	-0.29340357	3.405036	9.191845	Walking_Read
15:32:16.064	-2.0447106	3.2442424	10.197216	-0.6666806	0.32019785	0.68666136	-0.68585956	3.7212262	9.047234	Walking_Read
15:32:16.088	-2.0447106	3.2442424	10.197216	-0.6666806	0.32019785	0.68666136	-0.68585956	3.7212262	9.047234	Walking_Read
15:32:16.111	-2.0447106	3.2442424	10.197216	-0.6666806	0.32019785	0.68666136	-0.68585956	3.7212262	9.047234	Walking_Read
15:32:16.135	-2.0447106	3.2442424	10.197216	-0.6666806	0.32019785	0.68666136	-0.68585956	3.7212262	9.047234	Walking_Read
15:32:16.158	-2.0447106	3.2442424	10.197216	-0.6666806	0.32019785	0.68666136	-0.68585956	3.7212262	9.047234	Walking_Read
15:32:16.181	-2.0447106	3.2442424	10.197216	-0.6666806	0.32019785	0.68666136	-0.68585956	3.7212262	9.047234	Walking_Read
15:32:16.204	-2.0447106	3.2442424	10.197216	-0.6666806	0.32019785	0.68666136	-0.68585956	3.7212262	9.047234	Walking_Read
15:32:16.227	-2.0447106	3.2442424	10.197216	-0.6666806	0.32019785	0.68666136	-0.68585956	3.7212262	9.047234	Walking_Read
15:32:16.251	-1.5826156	2.4469488	8.514041	-0.1731015	0.043475892	0.47224772	-0.5563791	3.6757092	9.074689	Walking_Read
15:32:16.274	-1.5826156	2.4469488	8.514041	-0.1731015	0.043475892	0.47224772	-0.5563791	3.6757092	9.074689	Walking_Read
15:32:16.297	-1.5826156	2.4469488	8.514041	-0.1731015	0.043475892	0.47224772	-0.5563791	3.6757092	9.074689	Walking_Read
15:32:16.320	-1.5826156	2.4469488	8.514041	-0.1731015	0.043475892	0.47224772	-0.5563791	3.6757092	9.074689	Walking_Read
15:32:16.343	-1.5826156	2.4469488	8.514041	-0.1731015	0.043475892	0.47224772	-0.5563791	3.6757092	9.074689	Walking_Read
15:32:16.366	-1.5826156	2.4469488	8.514041	-0.1731015	0.043475892	0.47224772	-0.5563791	3.6757092	9.074689	Walking_Read
15:32:16.389	-1.5826156	2.4469488	8.514041	-0.1731015	0.043475892	0.47224772	-0.5563791	3.6757092	9.074689	Walking_Read
15:32:16.412	-1.5826156	2.4469488	8.514041	-0.1731015	0.043475892	0.47224772	-0.5563791	3.6757092	9.074689	Walking_Read
15:32:16.435	-1.1779832	3.8475995	8.353624	-0.30443752	-0.032882266	0.084348276	-0.5256144	3.6105404	9.102641	Walking_Read
15:32:16.458	-1.1779832	3.8475995	8.353624	-0.30443752	-0.032882266	0.084348276	-0.5256144	3.6105404	9.102641	Walking_Read
15:32:16.482	-1.1779832	3.8475995	8.353624	-0.30443752	-0.032882266	0.084348276	-0.5256144	3.6105404	9.102641	Walking_Read
15:32:16.505	-1.1779832	3.8475995	8.353624	-0.30443752	-0.032882266	0.084348276	-0.5256144	3.6105404	9.102641	Walking_Read
15:32:16.528	-1.1779832	3.8475995	8.353624	-0.30443752	-0.032882266	0.084348276	-0.5256144	3.6105404	9.102641	Walking_Read
15:32:16.552	-1.1779832	3.8475995	8.353624	-0.30443752	-0.032882266	0.084348276	-0.5256144	3.6105404	9.102641	Walking_Read
15:32:16.575	-1.1779832	3.8475995	8.353624	-0.30443752	-0.032882266	0.084348276	-0.5256144	3.6105404	9.102641	Walking_Read
15:32:16.597	-1.1779832	3.8475995	8.353624	0.10728565	-0.27356318	-0.083639674	-0.5256144	3.6105404	9.102641	Walking_Read
15:32:16.621	-0.42139238	4.4820824	8.686429	0.10728565	-0.27356318	-0.083639674	-0.4640427	3.7223575	9.060855	Walking_Read
15:32:16.644	-0.42139238	4.4820824	8.686429	0.10728565	-0.27356318	-0.083639674	-0.4640427	3.7223575	9.060855	Walking_Read
15:32:16.667	-0.42139238	4.4820824	8.686429	0.10728565	-0.27356318	-0.083639674	-0.4640427	3.7223575	9.060855	Walking_Read
15:32:16.689	-0.42139238	4.4820824	8.686429	0.10728565	-0.27356318	-0.083639674	-0.4640427	3.7223575	9.060855	Walking_Read
15:32:16.713	-0.42139238	4.4820824	8.686429	0.10728565	-0.27356318	-0.083639674	-0.4640427	3.7223575	9.060855	Walking_Read
15:32:16.736	-0.42139238	4.4820824	8.686429	0.10728565	-0.27356318	-0.083639674	-0.4640427	3.7223575	9.060855	Walking_Read
15:32:16.759	-0.42139238	4.4820824	8.686429	0.10728565	-0.27356318	-0.083639674	-0.4640427	3.7223575	9.060855	Walking_Read
15:32:16.782	-0.2083019	3.3687446	9.627379	-0.70088905	-0.43177727	-0.3206554	-0.18786965	4.1282573	8.893399	Walking_Read
15:32:16.805	-0.2083019	3.3687446	9.627379	-0.70088905	-0.43177727	-0.3206554	-0.18786965	4.1282573	8.893399	Walking_Read
15:32:16.828	-0.2083019	3.3687446	9.627379	-0.70088905	-0.43177727	-0.3206554	-0.18786965	4.1282573	8.893399	Walking_Read
15:32:16.851	-0.2083019	3.3687446	9.627379	-0.70088905	-0.43177727	-0.3206554	-0.18786965	4.1282573	8.893399	Walking_Read
15:32:16.874	-0.2083019	3.3687446	9.627379	-0.70088905	-0.43177727	-0.3206554	-0.18786965	4.1282573	8.893399	Walking_Read
15:32:16.897	-0.2083019	3.3687446	9.627379	-0.70088905	-0.43177727	-0.3206554	-0.18786965	4.1282573	8.893399	Walking_Read
15:32:16.921	-0.2083019	3.3687446	9.627379	-0.70088905	-0.43177727	-0.3206554	-0.18786965	4.1282573	8.893399	Walking_Read
15:32:16.944	-0.2083019	3.3687446	9.627379	-0.70088905	-0.43177727	-0.3206554	-0.18786965	4.1282573	8.893399	Walking_Read
15:32:16.966	0.23942748	2.2147043	8.729526	-0.27817032	-0.07991889	-0.34386826	-0.26037627	3.800606	9.036479	Walking_Read
15:32:16.989	0.23942748	2.2147043	8.729526	-0.27817032	-0.07991889	-0.34386826	-0.26037627	3.800606	9.036479	Walking_Read
15:32:17.012	0.23942748	2.2147043	8.729526	-0.27817032	-0.07991889	-0.34386826	-0.26037627	3.800606	9.036479	Walking_Read
15:32:17.035	0.23942748	2.2147043	8.729526	-0.27817032	-0.07991889	-0.34386826	-0.26037627	3.800606	9.036479	Walking_Read
15:32:17.059	0.23942748	2.2147043	8.729526	-0.27817032	-0.07991889	-0.34386826	-0.26037627	3.800606	9.036479	Walking_Read
15:32:17.082	0.23942748	2.2147043	8.729526	-0.27817032	-0.07991889	-0.34386826	-0.26037627	3.800606	9.036479	Walking_Read
15:32:17.105	0.23942748	2.2147043	8.729526	-0.27817032	-0.07991889	-0.34386826	-0.26037627	3.800606	9.036479	Walking_Read
15:32:17.128	0.23942748	2.2147043	8.729526	-0.27817032	-0.07991889	-0.34386826	-0.26037627	3.800606	9.036479	Walking_Read
15:32:17.151	0.083799616	3.2035396	8.779806	-0.5493945	0.05508233	0.20224527	-0.37504387	3.5251195	9.143481	Walking_Read
15:32:17.175	0.083799616	3.2035396	8.779806	-0.5493945	0.05508233	0.20224527	-0.37504387	3.5251195	9.143481	Walking_Read
15:32:17.198	0.083799616	3.2035396	8.779806	-0.5493945	0.05508233	0.20224527	-0.37504387	3.5251195	9.143481	Walking_Read
15:32:17.221	0.083799616	3.2035396	8.779806	-0.5493945	0.05508233	0.20224527	-0.37504387	3.5251195	9.143481	Walking_Read
15:32:17.244	0.083799616	3.2035396	8.779806	-0.5493945	0.05508233	0.20224527	-0.37504387	3.5251195	9.143481	Walking_Read
15:32:17.267	0.083799616	3.2035396	8.779806	-0.5493945	0.05508233	0.20224527	-0.37504387	3.5251195	9.143481	Walking_Read
15:32:17.292	0.083799616	3.2035396	8.779806	-0.5493945	0.05508233	0.20224527	-0.37504387	3.5251195	9.143481	Walking_Read
15:32:17.315	0.083799616	3.2035396	8.779806	-0.5493945	0.05508233	0.20224527	-0.37504387	3.5251195	9.143481	Walking_Read
15:32:17.339	0.117319465	4.4222255	9.356826	0.06269249	0.2823242	0.28349036	-0.4694919	3.2927756	9.225378	Walking_Read
15:32:17.362	0.117319465	4.4222255	9.356826	0.06269249	0.2823242	0.28349036	-0.4694919	3.2927756	9.225378	Walking_Read
15:32:17.385	0.117319465	4.4222255	9.356826	0.06269249	0.2823242	0.28349036	-0.4694919	3.2927756	9.225378	Walking_Read
15:32:17.407	0.117319465	4.4222255	9.356826	0.06269249	0.2823242	0.28349036	-0.4694919	3.2927756	9.225378	Walking_Read
15:32:17.430	0.117319465	4.4222255	9.356826	0.06269249	0.2823242	0.28349036	-0.4694919	3.2927756	9.225378	Walking_Read
15:32:17.453	0.117319465	4.4222255	9.356826	0.06269249	0.2823242	0.28349036	-0.4694919	3.2927756	9.225378	Walking_Read
15:32:17.477	0.117319465	4.4222255	9.356826	0.06269249	0.2823242	0.28349036	-0.4694919	3.2927756	9.225378	Walking_Read
15:32:17.500	-1.0822122	4.740664	8.334471	0.25450417	0.49979225	0.6243532	-0.6784149	3.8823864	8.979821	Walking_Read
15:32:17.525	-1.0822122	4.740664	8.334471	0.25450417	0.49979225	0.6243532	-0.6784149	3.8823864	8.979821	Walking_Read
15:32:17.548	-1.0822122	4.740664	8.334471	0.25450417	0.49979225	0.6243532	-0.6784149	3.8823864	8.979821	Walking_Read
15:32:17.569	-1.0822122	4.740664	8.334471	0.25450417	0.49979225	0.6243532	-0.6784149	3.8823864	8.979821	Walking_Read
15:32:17.591	-1.0822122	4.740664	8.334471	0.25450417	0.49979225	0.6243532	-0.6784149	3.8823864	8.979821	Walking_Read
15:32:17.613	-1.0822122	4.740664	8.334471	0.25450417	0.49979225	0.6243532	-0.6784149	3.8823864	8.979821	Walking_Read
15:32:17.634	-1.0822122	4.740664	8.334471	0.25450417	0.49979225	0.6243532	-0.6784149	3.8823864	8.979821	Walking_Read
15:32:17.656	-1.0822122	4.740664	8.334471	0.25450417	0.49979225	0.6243532	-0.6784149	3.8823864	8.979821	Walking_Read
15:32:17.679	-1.5059988	2.9329867	7.738296	-0.48647538	0.012932627	0.17109114	-0.51966786	3.805487	9.023225	Walking_Read
15:32:17.702	-1.5059988	2.9329867	7.738296	-0.48647538	0.012932627	0.17109114	-0.51966786	3.805487	9.023225	Walking_Read
15:32:17.725	-1.5059988	2.9329867	7.738296	-0.48647538	0.012932627	0.17109114	-0.51966786	3.805487	9.023225	Walking_Read
15:32:17.749	-1.5059988	2.9329867	7.738296	-0.48647538	0.012932627	0.17109114	-0.51966786	3.805487	9.023225	Walking_Read
15:32:17.772	-1.5059988	2.9329867	7.738296	-0.48647538	0.012932627	0.17109114	-0.51966786	3.805487	9.023225	Walking_Read
15:32:17.795	-1.5059988	2.9329867	7.738296	-0.48647538	0.012932627	0.17109114	-0.51966786	3.805487	9.023225	Walking_Read
15:32:17.818	-1.5059988	2.9329867	7.738296	-0.48647538	0.012932627	0.17109114	-0.51966786	3.805487	9.023225	Walking_Read
15:32:17.840	-1.5059988	2.9329867	7.738296	-0.48647538	0.012932627	0.17109114	-0.51966786	3.805487	9.023225	Walking_Read
15:32:17.864	-0.58420306	3.7254915	7.755056	-0.33009386	-0.11534908	-0.04515516	-0.49633494	3.5772998	9.117397	Walking_Read
15:32:17.887	-0.58420306	3.7254915	7.755056	-0.33009386	-0.11534908	-0.04515516	-0.49633494	3.5772998	9.117397	Walking_Read
15:32:17.910	-0.58420306	3.7254915	7.755056	-0.33009386	-0.11534908	-0.04515516	-0.49633494	3.5772998	9.117397	Walking_Read
15:32:17.933	-0.58420306	3.7254915	7.755056	-0.33009386	-0.11534908	-0.04515516	-0.49633494	3.5772998	9.117397	Walking_Read
15:32:17.956	-0.58420306	3.7254915	7.755056	-0.33009386	-0.11534908	-0.04515516	-0.49633494	3.5772998	9.117397	Walking_Read
15:32:17.980	-0.58420306	3.7254915	7.755056	-0.33009386	-0.11534908	-0.04515516	-0.49633494	3.5772998	9.117397	Walking_Read
15:32:18.002	-0.58420306	3.7254915	7.755056	-0.33009386	-0.11534908	-0.04515516	-0.49633494	3.5772998	9.117397	Walking_Read
15:32:18.024	-0.58420306	3.7254915	7.755056	-0.33009386	-0.11534908	-0.04515516	-0.49633494	3.5772998	9.117397	Walking_Read
15:32:18.046	-1.5993756	4.7622128	8.679246	0.0871271	-0.06281466	-0.2626232	-0.4475849	3.6453586	9.092932	Walking_Read
15:32:18.067	-1.5993756	4.7622128	8.679246	0.0871271	-0.06281466	-0.2626232	-0.4475849	3.6453586	9.092932	Walking_Read
15:32:18.090	-1.5993756	4.7622128	8.679246	0.0871271	-0.06281466	-0.2626232	-0.4475849	3.6453586	9.092932	Walking_Read
15:32:18.114	-1.5993756	4.7622128	8.679246	0.0871271	-0.06281466	-0.2626232	-0.4475849	3.6453586	9.092932	Walking_Read
15:32:18.137	-1.5993756	4.7622128	8.679246	0.0871271	-0.06281466	-0.2626232	-0.4475849	3.6453586	9.092932	Walking_Read
15:32:18.160	-1.5993756	4.7622128	8.679246	0.0871271	-0.06281466	-0.2626232	-0.4475849	3.6453586	9.092932	Walking_Read
15:32:18.183	-1.5993756	4.7622128	8.679246	0.0871271	-0.06281466	-0.2626232	-0.4475849	3.6453586	9.092932	Walking_Read
15:32:18.207	-1.5993756	4.7622128	8.679246	0.0871271	-0.06281466	-0.2626232	-0.4475849	3.6453586	9.092932	Walking_Read
15:32:18.229	-0.5027977	2.430189	12.280235	-1.0179281	-0.32182154	-0.40190044	-0.59684616	3.9470694	8.957387	Walking_Read
15:32:18.250	-0.5027977	2.430189	12.280235	-1.0179281	-0.32182154	-0.40190044	-0.59684616	3.9470694	8.957387	Walking_Read
15:32:18.271	-0.5027977	2.430189	12.280235	-1.0179281	-0.32182154	-0.40190044	-0.59684616	3.9470694	8.957387	Walking_Read
15:32:18.293	-0.5027977	2.430189	12.280235	-1.0179281	-0.32182154	-0.40190044	-0.59684616	3.9470694	8.957387	Walking_Read
15:32:18.314	-0.5027977	2.430189	12.280235	-1.0179281	-0.32182154	-0.40190044	-0.59684616	3.9470694	8.957387	Walking_Read
15:32:18.336	-0.5027977	2.430189	12.280235	-1.0179281	-0.32182154	-0.40190044	-0.59684616	3.9470694	8.957387	Walking_Read
15:32:18.357	-0.5027977	2.430189	12.280235	-1.0179281	-0.32182154	-0.40190044	-0.59684616	3.9470694	8.957387	Walking_Read
15:32:18.378	-0.5027977	2.430189	12.280235	-1.0179281	-0.32182154	-0.40190044	-0.59684616	3.9470694	8.957387	Walking_Read
15:32:18.400	0.25139886	2.0902019	8.652909	-0.16516025	-0.22225049	-0.4752043	-0.5031295	3.6549733	9.086165	Walking_Read
15:32:18.422	0.25139886	2.0902019	8.652909	-0.16516025	-0.22225049	-0.4752043	-0.5031295	3.6549733	9.086165	Walking_Read
15:32:18.443	0.25139886	2.0902019	8.652909	-0.16516025	-0.22225049	-0.4752043	-0.5031295	3.6549733	9.086165	Walking_Read
15:32:18.465	0.25139886	2.0902019	8.652909	-0.16516025	-0.22225049	-0.4752043	-0.5031295	3.6549733	9.086165	Walking_Read
15:32:18.488	0.25139886	2.0902019	8.652909	-0.16516025	-0.22225049	-0.4752043	-0.5031295	3.6549733	9.086165	Walking_Read
15:32:18.511	0.25139886	2.0902019	8.652909	-0.16516025	-0.22225049	-0.4752043	-0.5031295	3.6549733	9.086165	Walking_Read
15:32:18.534	0.25139886	2.0902019	8.652909	-0.16516025	-0.22225049	-0.4752043	-0.5031295	3.6549733	9.086165	Walking_Read
15:32:18.556	0.25139886	2.0902019	8.652909	-0.16516025	-0.22225049	-0.4752043	-0.5031295	3.6549733	9.086165	Walking_Read
15:32:18.578	-0.38787252	3.3950818	9.419077	-0.41683674	-0.07136677	-0.060426787	-0.5261094	3.3894417	9.187234	Walking_Read
15:32:18.602	-0.38787252	3.3950818	9.419077	-0.41683674	-0.07136677	-0.060426787	-0.5261094	3.3894417	9.187234	Walking_Read
15:32:18.624	-0.38787252	3.3950818	9.419077	-0.41683674	-0.07136677	-0.060426787	-0.5261094	3.3894417	9.187234	Walking_Read
15:32:18.648	-0.38787252	3.3950818	9.419077	-0.41683674	-0.07136677	-0.060426787	-0.5261094	3.3894417	9.187234	Walking_Read
15:32:18.671	-0.38787252	3.3950818	9.419077	-0.41683674	-0.07136677	-0.060426787	-0.5261094	3.3894417	9.187234	Walking_Read
15:32:18.693	-0.38787252	3.3950818	9.419077	-0.41683674	-0.07136677	-0.060426787	-0.5261094	3.3894417	9.187234	Walking_Read
15:32:18.716	-0.38787252	3.3950818	9.419077	-0.41683674	-0.07136677	-0.060426787	-0.5261094	3.3894417	9.187234	Walking_Read
15:32:18.739	-0.38787252	3.3950818	9.419077	-0.41683674	-0.07136677	-0.060426787	-0.5261094	3.3894417	9.187234	Walking_Read
15:32:18.763	-0.38547826	4.6233444	8.937828	0.26305628	0.22551373	0.26821873	-0.61683565	3.5789692	9.109384	Walking_Read
15:32:18.784	-0.38547826	4.6233444	8.937828	0.26305628	0.22551373	0.26821873	-0.61683565	3.5789692	9.109384	Walking_Read
15:32:18.806	-0.38547826	4.6233444	8.937828	0.26305628	0.22551373	0.26821873	-0.61683565	3.5789692	9.109384	Walking_Read
15:32:18.829	-0.38547826	4.6233444	8.937828	0.26305628	0.22551373	0.26821873	-0.61683565	3.5789692	9.109384	Walking_Read
15:32:18.851	-0.38547826	4.6233444	8.937828	0.26305628	0.22551373	0.26821873	-0.61683565	3.5789692	9.109384	Walking_Read
15:32:18.875	-0.38547826	4.6233444	8.937828	0.26305628	0.22551373	0.26821873	-0.61683565	3.5789692	9.109384	Walking_Read
15:32:18.898	-0.38547826	4.6233444	8.937828	0.26305628	0.22551373	0.26821873	-0.61683565	3.5789692	9.109384	Walking_Read
15:32:18.921	-0.38547826	4.6233444	8.937828	0.26305628	0.22551373	0.26821873	-0.61683565	3.5789692	9.109384	Walking_Read
15:32:18.944	-0.47167215	2.099779	12.862044	-0.6251418	-0.39023843	0.46247384	-0.6965914	3.9940996	8.929294	Walking_Read
15:32:18.967	-0.47167215	2.099779	12.862044	-0.6251418	-0.39023843	0.46247384	-0.6965914	3.9940996	8.929294	Walking_Read
15:32:18.991	-0.47167215	2.099779	12.862044	-0.6251418	-0.39023843	0.46247384	-0.6965914	3.9940996	8.929294	Walking_Read
15:32:19.014	-0.47167215	2.099779	12.862044	-0.6251418	-0.39023843	0.46247384	-0.6965914	3.9940996	8.929294	Walking_Read
15:32:19.037	-0.47167215	2.099779	12.862044	-0.6251418	-0.39023843	0.46247384	-0.6965914	3.9940996	8.929294	Walking_Read
15:32:19.060	-0.47167215	2.099779	12.862044	-0.6251418	-0.39023843	0.46247384	-0.6965914	3.9940996	8.929294	Walking_Read
15:32:19.084	-0.47167215	2.099779	12.862044	-0.6251418	-0.39023843	0.46247384	-0.6965914	3.9940996	8.929294	Walking_Read
15:32:19.106	-0.47167215	2.099779	12.862044	-0.6251418	-0.39023843	0.46247384	-0.6965914	3.9940996	8.929294	Walking_Read
15:32:19.130	-1.0750294	3.0287576	8.427847	-0.013665667	-0.067701586	0.13505009	-0.49073994	3.945072	8.964706	Walking_Read
15:32:19.152	-1.0750294	3.0287576	8.427847	-0.013665667	-0.067701586	0.13505009	-0.49073994	3.945072	8.964706	Walking_Read
15:32:19.174	-1.0750294	3.0287576	8.427847	-0.013665667	-0.067701586	0.13505009	-0.49073994	3.945072	8.964706	Walking_Read
15:32:19.196	-1.0750294	3.0287576	8.427847	-0.013665667	-0.067701586	0.13505009	-0.49073994	3.945072	8.964706	Walking_Read
15:32:19.219	-1.0750294	3.0287576	8.427847	-0.013665667	-0.067701586	0.13505009	-0.49073994	3.945072	8.964706	Walking_Read
15:32:19.242	-1.0750294	3.0287576	8.427847	-0.013665667	-0.067701586	0.13505009	-0.49073994	3.945072	8.964706	Walking_Read
15:32:19.264	-1.0750294	3.0287576	8.427847	-0.013665667	-0.067701586	0.13505009	-0.49073994	3.945072	8.964706	Walking_Read
15:32:19.286	-1.0750294	3.0287576	8.427847	-0.013665667	-0.067701586	0.13505009	-0.49073994	3.945072	8.964706	Walking_Read
15:32:19.309	-1.0462981	4.278569	8.667274	-0.08635863	-0.06892332	-0.09035918	-0.52417815	3.7473292	9.047272	Walking_Read
15:32:19.333	-1.0462981	4.278569	8.667274	-0.08635863	-0.06892332	-0.09035918	-0.52417815	3.7473292	9.047272	Walking_Read
15:32:19.356	-1.0462981	4.278569	8.667274	-0.08635863	-0.06892332	-0.09035918	-0.52417815	3.7473292	9.047272	Walking_Read
15:32:19.379	-1.0462981	4.278569	8.667274	-0.08635863	-0.06892332	-0.09035918	-0.52417815	3.7473292	9.047272	Walking_Read
15:32:19.402	-1.0462981	4.278569	8.667274	-0.08635863	-0.06892332	-0.09035918	-0.52417815	3.7473292	9.047272	Walking_Read
15:32:19.425	-1.0462981	4.278569	8.667274	-0.08635863	-0.06892332	-0.09035918	-0.52417815	3.7473292	9.047272	Walking_Read
15:32:19.449	-1.0462981	4.278569	8.667274	-0.08635863	-0.06892332	-0.09035918	-0.52417815	3.7473292	9.047272	Walking_Read
15:32:19.470	-1.0462981	4.278569	8.667274	-0.08635863	-0.06892332	-0.09035918	-0.52417815	3.7473292	9.047272	Walking_Read
15:32:19.493	-0.9194015	4.817281	9.366403	0.066968545	-0.36336035	-0.23574512	-0.40964192	3.9669306	8.959131	Walking_Read
15:32:19.517	-0.9194015	4.817281	9.366403	0.066968545	-0.36336035	-0.23574512	-0.40964192	3.9669306	8.959131	Walking_Read
15:32:19.541	-0.9194015	4.817281	9.366403	0.066968545	-0.36336035	-0.23574512	-0.40964192	3.9669306	8.959131	Walking_Read
15:32:19.564	-0.9194015	4.817281	9.366403	0.066968545	-0.36336035	-0.23574512	-0.40964192	3.9669306	8.959131	Walking_Read
15:32:19.587	-0.9194015	4.817281	9.366403	0.066968545	-0.36336035	-0.23574512	-0.40964192	3.9669306	8.959131	Walking_Read
15:32:19.610	-0.9194015	4.817281	9.366403	0.066968545	-0.36336035	-0.23574512	-0.40964192	3.9669306	8.959131	Walking_Read
15:32:19.631	-0.9194015	4.817281	9.366403	0.066968545	-0.36336035	-0.23574512	-0.40964192	3.9669306	8.959131	Walking_Read
15:32:19.654	-0.9194015	4.817281	9.366403	0.066968545	-0.36336035	-0.23574512	-0.40964192	3.9669306	8.959131	Walking_Read
15:32:19.679	0.22266756	2.1213274	15.019286	-0.29038763	-0.35480827	-0.34631175	-0.19720961	4.141048	8.887249	Walking_Read
15:32:19.702	0.22266756	2.1213274	15.019286	-0.29038763	-0.35480827	-0.34631175	-0.19720961	4.141048	8.887249	Walking_Read
15:32:19.725	0.22266756	2.1213274	15.019286	-0.29038763	-0.35480827	-0.34631175	-0.19720961	4.141048	8.887249	Walking_Read
15:32:19.748	0.22266756	2.1213274	15.019286	-0.29038763	-0.35480827	-0.34631175	-0.19720961	4.141048	8.887249	Walking_Read
15:32:19.771	0.22266756	2.1213274	15.019286	-0.29038763	-0.35480827	-0.34631175	-0.19720961	4.141048	8.887249	Walking_Read
15:32:19.795	0.22266756	2.1213274	15.019286	-0.29038763	-0.35480827	-0.34631175	-0.19720961	4.141048	8.887249	Walking_Read
15:32:19.818	0.22266756	2.1213274	15.019286	-0.29038763	-0.35480827	-0.34631175	-0.19720961	4.141048	8.887249	Walking_Read
15:32:19.841	0.8930645	2.020768	9.057542	-0.27083993	-0.14772493	-0.48619986	-0.2558735	4.2887564	8.815411	Walking_Read
15:32:19.864	0.8930645	2.020768	9.057542	-0.27083993	-0.14772493	-0.48619986	-0.2558735	4.2887564	8.815411	Walking_Read
15:32:19.887	0.8930645	2.020768	9.057542	-0.27083993	-0.14772493	-0.48619986	-0.2558735	4.2887564	8.815411	Walking_Read
15:32:19.909	0.8930645	2.020768	9.057542	-0.27083993	-0.14772493	-0.48619986	-0.2558735	4.2887564	8.815411	Walking_Read
15:32:19.931	0.8930645	2.020768	9.057542	-0.27083993	-0.14772493	-0.48619986	-0.2558735	4.2887564	8.815411	Walking_Read
15:32:19.955	0.8930645	2.020768	9.057542	-0.27083993	-0.14772493	-0.48619986	-0.2558735	4.2887564	8.815411	Walking_Read
15:32:19.978	0.8930645	2.020768	9.057542	-0.27083993	-0.14772493	-0.48619986	-0.2558735	4.2887564	8.815411	Walking_Read
15:32:20.000	0.8930645	2.020768	9.057542	-0.27083993	-0.14772493	-0.48619986	-0.2558735	4.2887564	8.815411	Walking_Read
15:32:20.024	-0.33759275	3.8619652	9.61062	-0.43882787	0.026371663	0.14665653	-0.290635	3.791924	9.039204	Walking_Read
15:32:20.047	-0.33759275	3.8619652	9.61062	-0.43882787	0.026371663	0.14665653	-0.290635	3.791924	9.039204	Walking_Read
15:32:20.070	-0.33759275	3.8619652	9.61062	-0.43882787	0.026371663	0.14665653	-0.290635	3.791924	9.039204	Walking_Read
15:32:20.093	-0.33759275	3.8619652	9.61062	-0.43882787	0.026371663	0.14665653	-0.290635	3.791924	9.039204	Walking_Read
15:32:20.116	-0.33759275	3.8619652	9.61062	-0.43882787	0.026371663	0.14665653	-0.290635	3.791924	9.039204	Walking_Read
15:32:20.140	-0.33759275	3.8619652	9.61062	-0.43882787	0.026371663	0.14665653	-0.290635	3.791924	9.039204	Walking_Read
15:32:20.163	-0.33759275	3.8619652	9.61062	-0.43882787	0.026371663	0.14665653	-0.290635	3.791924	9.039204	Walking_Read
15:32:20.186	-0.33759275	3.8619652	9.61062	-0.43882787	0.026371663	0.14665653	-0.290635	3.791924	9.039204	Walking_Read
15:32:20.209	-0.31125572	5.0567083	8.650515	0.09140315	0.39777774	0.2529471	-0.49985453	3.8503582	9.005291	Walking_Read
15:32:20.232	-0.31125572	5.0567083	8.650515	0.09140315	0.39777774	0.2529471	-0.49985453	3.8503582	9.005291	Walking_Read
15:32:20.256	-0.31125572	5.0567083	8.650515	0.09140315	0.39777774	0.2529471	-0.49985453	3.8503582	9.005291	Walking_Read
15:32:20.279	-0.31125572	5.0567083	8.650515	0.09140315	0.39777774	0.2529471	-0.49985453	3.8503582	9.005291	Walking_Read
15:32:20.302	-0.31125572	5.0567083	8.650515	0.09140315	0.39777774	0.2529471	-0.49985453	3.8503582	9.005291	Walking_Read
15:32:20.325	-0.31125572	5.0567083	8.650515	0.09140315	0.39777774	0.2529471	-0.49985453	3.8503582	9.005291	Walking_Read
15:32:20.348	-0.31125572	5.0567083	8.650515	0.09140315	0.39777774	0.2529471	-0.49985453	3.8503582	9.005291	Walking_Read
15:32:20.372	-0.31125572	5.0567083	8.650515	0.09140315	0.39777774	0.2529471	-0.49985453	3.8503582	9.005291	Walking_Read
15:32:20.395	-0.7996878	2.423006	12.49572	-1.1700336	-0.13978368	0.7697391	-0.7835792	4.18041	8.836321	Walking_Read
15:32:20.418	-0.7996878	2.423006	12.49572	-1.1700336	-0.13978368	0.7697391	-0.7835792	4.18041	8.836321	Walking_Read
15:32:20.441	-0.7996878	2.423006	12.49572	-1.1700336	-0.13978368	0.7697391	-0.7835792	4.18041	8.836321	Walking_Read
15:32:20.464	-0.7996878	2.423006	12.49572	-1.1700336	-0.13978368	0.7697391	-0.7835792	4.18041	8.836321	Walking_Read
15:32:20.488	-0.7996878	2.423006	12.49572	-1.1700336	-0.13978368	0.7697391	-0.7835792	4.18041	8.836321	Walking_Read
15:32:20.511	-0.7996878	2.423006	12.49572	-1.1700336	-0.13978368	0.7697391	-0.7835792	4.18041	8.836321	Walking_Read
15:32:20.534	-0.7996878	2.423006	12.49572	-1.1700336	-0.13978368	0.7697391	-0.7835792	4.18041	8.836321	Walking_Read
15:32:20.556	-1.3455825	2.52596	9.347249	-0.3362025	-0.02188669	0.25172535	-0.59876364	3.9977343	8.934761	Walking_Read
15:32:20.578	-1.3455825	2.52596	9.347249	-0.3362025	-0.02188669	0.25172535	-0.59876364	3.9977343	8.934761	Walking_Read
15:32:20.600	-1.3455825	2.52596	9.347249	-0.3362025	-0.02188669	0.25172535	-0.59876364	3.9977343	8.934761	Walking_Read
15:32:20.622	-1.3455825	2.52596	9.347249	-0.3362025	-0.02188669	0.25172535	-0.59876364	3.9977343	8.934761	Walking_Read
15:32:20.644	-1.3455825	2.52596	9.347249	-0.3362025	-0.02188669	0.25172535	-0.59876364	3.9977343	8.934761	Walking_Read
15:32:20.666	-1.3455825	2.52596	9.347249	-0.3362025	-0.02188669	0.25172535	-0.59876364	3.9977343	8.934761	Walking_Read
15:32:20.687	-1.3455825	2.52596	9.347249	-0.3362025	-0.02188669	0.25172535	-0.59876364	3.9977343	8.934761	Walking_Read
15:32:20.710	-1.3455825	2.52596	9.347249	-0.3362025	-0.02188669	0.25172535	-0.59876364	3.9977343	8.934761	Walking_Read
15:32:20.733	-1.3455825	2.52596	9.347249	-0.3362025	-0.02188669	0.25172535	-0.59876364	3.9977343	8.934761	Walking_Read
15:32:20.755	-1.5395187	3.849994	8.447001	-0.61842227	-0.1568879	-0.33409443	-0.83923346	3.7298355	9.0307455	Walking_Read
15:32:20.778	-1.5395187	3.849994	8.447001	-0.61842227	-0.1568879	-0.33409443	-0.83923346	3.7298355	9.0307455	Walking_Read
15:32:20.800	-1.5395187	3.849994	8.447001	-0.61842227	-0.1568879	-0.33409443	-0.83923346	3.7298355	9.0307455	Walking_Read
15:32:20.824	-1.5395187	3.849994	8.447001	-0.61842227	-0.1568879	-0.33409443	-0.83923346	3.7298355	9.0307455	Walking_Read
15:32:20.847	-1.5395187	3.849994	8.447001	-0.61842227	-0.1568879	-0.33409443	-0.83923346	3.7298355	9.0307455	Walking_Read
15:32:20.870	-1.5395187	3.849994	8.447001	-0.61842227	-0.1568879	-0.33409443	-0.83923346	3.7298355	9.0307455	Walking_Read
15:32:20.893	-1.5395187	3.849994	8.447001	-0.61842227	-0.1568879	-0.33409443	-0.83923346	3.7298355	9.0307455	Walking_Read
15:32:20.916	-1.5395187	3.849994	8.447001	-0.61842227	-0.1568879	-0.33409443	-0.83923346	3.7298355	9.0307455	Walking_Read
15:32:20.940	-1.1875603	4.2905407	8.885154	0.123168156	-0.52707225	-0.36341596	-0.63974345	3.4297392	9.165042	Walking_Read
15:32:20.963	-1.1875603	4.2905407	8.885154	0.123168156	-0.52707225	-0.36341596	-0.63974345	3.4297392	9.165042	Walking_Read
15:32:20.985	-1.1875603	4.2905407	8.885154	0.123168156	-0.52707225	-0.36341596	-0.63974345	3.4297392	9.165042	Walking_Read
15:32:21.008	-1.1875603	4.2905407	8.885154	0.123168156	-0.52707225	-0.36341596	-0.63974345	3.4297392	9.165042	Walking_Read
15:32:21.031	-1.1875603	4.2905407	8.885154	0.123168156	-0.52707225	-0.36341596	-0.63974345	3.4297392	9.165042	Walking_Read
15:32:21.054	-1.1875603	4.2905407	8.885154	0.123168156	-0.52707225	-0.36341596	-0.63974345	3.4297392	9.165042	Walking_Read
15:32:21.077	-1.1875603	4.2905407	8.885154	0.123168156	-0.52707225	-0.36341596	-0.63974345	3.4297392	9.165042	Walking_Read
15:32:21.099	-1.6664152	4.2474437	8.066312	-0.5011361	-0.27783924	-0.48619986	-0.26196963	4.0248184	8.938824	Walking_Read
15:32:21.123	-1.6664152	4.2474437	8.066312	-0.5011361	-0.27783924	-0.48619986	-0.26196963	4.0248184	8.938824	Walking_Read
15:32:21.146	-1.6664152	4.2474437	8.066312	-0.5011361	-0.27783924	-0.48619986	-0.26196963	4.0248184	8.938824	Walking_Read
15:32:21.169	-1.6664152	4.2474437	8.066312	-0.5011361	-0.27783924	-0.48619986	-0.26196963	4.0248184	8.938824	Walking_Read
15:32:21.192	-1.6664152	4.2474437	8.066312	-0.5011361	-0.27783924	-0.48619986	-0.26196963	4.0248184	8.938824	Walking_Read
15:32:21.214	-1.6664152	4.2474437	8.066312	-0.5011361	-0.27783924	-0.48619986	-0.26196963	4.0248184	8.938824	Walking_Read
15:32:21.236	-1.6664152	4.2474437	8.066312	-0.5011361	-0.27783924	-0.48619986	-0.26196963	4.0248184	8.938824	Walking_Read
15:32:21.259	-1.6664152	4.2474437	8.066312	-0.5011361	-0.27783924	-0.48619986	-0.26196963	4.0248184	8.938824	Walking_Read
15:32:21.283	0.81165916	2.535537	6.488485	-0.5206838	-0.14894666	-0.28583607	-0.2471504	4.3133326	8.803659	Walking_Read
15:32:21.306	0.81165916	2.535537	6.488485	-0.5206838	-0.14894666	-0.28583607	-0.2471504	4.3133326	8.803659	Walking_Read
15:32:21.329	0.81165916	2.535537	6.488485	-0.5206838	-0.14894666	-0.28583607	-0.2471504	4.3133326	8.803659	Walking_Read
15:32:21.352	0.81165916	2.535537	6.488485	-0.5206838	-0.14894666	-0.28583607	-0.2471504	4.3133326	8.803659	Walking_Read
15:32:21.375	0.81165916	2.535537	6.488485	-0.5206838	-0.14894666	-0.28583607	-0.2471504	4.3133326	8.803659	Walking_Read
15:32:21.398	0.81165916	2.535537	6.488485	-0.5206838	-0.14894666	-0.28583607	-0.2471504	4.3133326	8.803659	Walking_Read
15:32:21.422	0.81165916	2.535537	6.488485	-0.5206838	-0.14894666	-0.28583607	-0.2471504	4.3133326	8.803659	Walking_Read
15:32:21.445	0.81165916	2.535537	6.488485	-0.5206838	-0.14894666	-0.28583607	-0.2471504	4.3133326	8.803659	Walking_Read
15:32:21.468	-0.043096945	4.0319586	7.6018224	-0.6538524	0.060580116	0.047085494	-0.37773442	3.7282987	9.062422	Walking_Read
15:32:21.492	-0.043096945	4.0319586	7.6018224	-0.6538524	0.060580116	0.047085494	-0.37773442	3.7282987	9.062422	Walking_Read
15:32:21.515	-0.043096945	4.0319586	7.6018224	-0.6538524	0.060580116	0.047085494	-0.37773442	3.7282987	9.062422	Walking_Read
15:32:21.538	-0.043096945	4.0319586	7.6018224	-0.6538524	0.060580116	0.047085494	-0.37773442	3.7282987	9.062422	Walking_Read
15:32:21.562	-0.043096945	4.0319586	7.6018224	-0.6538524	0.060580116	0.047085494	-0.37773442	3.7282987	9.062422	Walking_Read
15:32:21.585	-0.043096945	4.0319586	7.6018224	-0.6538524	0.060580116	0.047085494	-0.37773442	3.7282987	9.062422	Walking_Read
15:32:21.608	-0.043096945	4.0319586	7.6018224	-0.6538524	0.060580116	0.047085494	-0.37773442	3.7282987	9.062422	Walking_Read
15:32:21.632	-0.043096945	4.0319586	7.6018224	-0.6538524	0.060580116	0.047085494	-0.37773442	3.7282987	9.062422	Walking_Read
15:32:21.654	0.045491222	4.697567	8.571504	0.4786917	0.28171334	0.15643038	-0.5551228	3.3849993	9.187165	Walking_Read
15:32:21.678	0.045491222	4.697567	8.571504	0.4786917	0.28171334	0.15643038	-0.5551228	3.3849993	9.187165	Walking_Read
15:32:21.701	0.045491222	4.697567	8.571504	0.4786917	0.28171334	0.15643038	-0.5551228	3.3849993	9.187165	Walking_Read
15:32:21.724	0.045491222	4.697567	8.571504	0.4786917	0.28171334	0.15643038	-0.5551228	3.3849993	9.187165	Walking_Read
15:32:21.748	0.045491222	4.697567	8.571504	0.4786917	0.28171334	0.15643038	-0.5551228	3.3849993	9.187165	Walking_Read
15:32:21.771	0.045491222	4.697567	8.571504	0.4786917	0.28171334	0.15643038	-0.5551228	3.3849993	9.187165	Walking_Read
15:32:21.794	0.045491222	4.697567	8.571504	0.4786917	0.28171334	0.15643038	-0.5551228	3.3849993	9.187165	Walking_Read
15:32:21.817	0.045491222	4.697567	8.571504	0.4786917	0.28171334	0.15643038	-0.5551228	3.3849993	9.187165	Walking_Read
15:32:21.840	-2.5427198	3.9673133	6.2538457	-0.5170186	0.54133105	0.67016804	-0.9200786	4.236113	8.796542	Walking_Read
15:32:21.864	-2.5427198	3.9673133	6.2538457	-0.5170186	0.54133105	0.67016804	-0.9200786	4.236113	8.796542	Walking_Read
15:32:21.887	-2.5427198	3.9673133	6.2538457	-0.5170186	0.54133105	0.67016804	-0.9200786	4.236113	8.796542	Walking_Read
15:32:21.910	-2.5427198	3.9673133	6.2538457	-0.5170186	0.54133105	0.67016804	-0.9200786	4.236113	8.796542	Walking_Read
15:32:21.933	-2.5427198	3.9673133	6.2538457	-0.5170186	0.54133105	0.67016804	-0.9200786	4.236113	8.796542	Walking_Read
15:32:21.956	-2.5427198	3.9673133	6.2538457	-0.5170186	0.54133105	0.67016804	-0.9200786	4.236113	8.796542	Walking_Read
15:32:21.979	-2.5427198	3.9673133	6.2538457	-0.5170186	0.54133105	0.67016804	-0.9200786	4.236113	8.796542	Walking_Read
15:32:22.002	-2.2985039	2.8180614	9.148524	-0.59765285	-0.09885571	0.24989276	-0.90552026	3.8293757	8.982555	Walking_Read
15:32:22.025	-2.2985039	2.8180614	9.148524	-0.59765285	-0.09885571	0.24989276	-0.90552026	3.8293757	8.982555	Walking_Read
15:32:22.048	-2.2985039	2.8180614	9.148524	-0.59765285	-0.09885571	0.24989276	-0.90552026	3.8293757	8.982555	Walking_Read
15:32:22.071	-2.2985039	2.8180614	9.148524	-0.59765285	-0.09885571	0.24989276	-0.90552026	3.8293757	8.982555	Walking_Read
15:32:22.094	-2.2985039	2.8180614	9.148524	-0.59765285	-0.09885571	0.24989276	-0.90552026	3.8293757	8.982555	Walking_Read
15:32:22.116	-2.2985039	2.8180614	9.148524	-0.59765285	-0.09885571	0.24989276	-0.90552026	3.8293757	8.982555	Walking_Read
15:32:22.139	-2.2985039	2.8180614	9.148524	-0.59765285	-0.09885571	0.24989276	-0.90552026	3.8293757	8.982555	Walking_Read
15:32:22.163	-2.2985039	2.8180614	9.148524	-0.59765285	-0.09885571	0.24989276	-0.90552026	3.8293757	8.982555	Walking_Read
15:32:22.186	-1.4652961	3.469304	8.4230585	-0.38018483	-0.10313176	-0.16305216	-0.92060745	3.5411048	9.09854	Walking_Read
15:32:22.211	-1.4652961	3.469304	8.4230585	-0.38018483	-0.10313176	-0.16305216	-0.92060745	3.5411048	9.09854	Walking_Read
15:32:22.234	-1.4652961	3.469304	8.4230585	-0.38018483	-0.10313176	-0.16305216	-0.92060745	3.5411048	9.09854	Walking_Read
15:32:22.255	-1.4652961	3.469304	8.4230585	-0.38018483	-0.10313176	-0.16305216	-0.92060745	3.5411048	9.09854	Walking_Read
15:32:22.277	-1.4652961	3.469304	8.4230585	-0.38018483	-0.10313176	-0.16305216	-0.92060745	3.5411048	9.09854	Walking_Read
15:32:22.301	-1.4652961	3.469304	8.4230585	-0.38018483	-0.10313176	-0.16305216	-0.92060745	3.5411048	9.09854	Walking_Read
15:32:22.324	-1.4652961	3.469304	8.4230585	-0.38018483	-0.10313176	-0.16305216	-0.92060745	3.5411048	9.09854	Walking_Read
15:32:22.348	-1.4652961	3.469304	8.4230585	-0.38018483	-0.10313176	-0.16305216	-0.92060745	3.5411048	9.09854	Walking_Read
15:32:22.371	-0.81165916	4.084633	10.173274	-0.035656814	-0.5166876	-0.16121955	-0.6546807	3.4208858	9.167295	Walking_Read
15:32:22.394	-0.81165916	4.084633	10.173274	-0.035656814	-0.5166876	-0.16121955	-0.6546807	3.4208858	9.167295	Walking_Read
15:32:22.417	-0.81165916	4.084633	10.173274	-0.035656814	-0.5166876	-0.16121955	-0.6546807	3.4208858	9.167295	Walking_Read
15:32:22.440	-0.81165916	4.084633	10.173274	-0.035656814	-0.5166876	-0.16121955	-0.6546807	3.4208858	9.167295	Walking_Read
15:32:22.464	-0.81165916	4.084633	10.173274	-0.035656814	-0.5166876	-0.16121955	-0.6546807	3.4208858	9.167295	Walking_Read
15:32:22.487	-0.81165916	4.084633	10.173274	-0.035656814	-0.5166876	-0.16121955	-0.6546807	3.4208858	9.167295	Walking_Read
15:32:22.510	-0.81165916	4.084633	10.173274	-0.035656814	-0.5166876	-0.16121955	-0.6546807	3.4208858	9.167295	Walking_Read
15:32:22.533	-0.81165916	4.084633	10.173274	-0.035656814	-0.5166876	-0.16121955	-0.6546807	3.4208858	9.167295	Walking_Read
15:32:22.557	-0.7996878	2.3152637	12.574731	-0.5866573	-0.37252334	-0.48314553	-0.5401191	3.9911218	8.941453	Walking_Read
15:32:22.581	-0.7996878	2.3152637	12.574731	-0.5866573	-0.37252334	-0.48314553	-0.5401191	3.9911218	8.941453	Walking_Read
15:32:22.604	-0.7996878	2.3152637	12.574731	-0.5866573	-0.37252334	-0.48314553	-0.5401191	3.9911218	8.941453	Walking_Read
15:32:22.625	-0.7996878	2.3152637	12.574731	-0.5866573	-0.37252334	-0.48314553	-0.5401191	3.9911218	8.941453	Walking_Read
15:32:22.649	-0.7996878	2.3152637	12.574731	-0.5866573	-0.37252334	-0.48314553	-0.5401191	3.9911218	8.941453	Walking_Read
15:32:22.672	-0.7996878	2.3152637	12.574731	-0.5866573	-0.37252334	-0.48314553	-0.5401191	3.9911218	8.941453	Walking_Read
15:32:22.694	-0.7996878	2.3152637	12.574731	-0.5866573	-0.37252334	-0.48314553	-0.5401191	3.9911218	8.941453	Walking_Read
15:32:22.716	-0.7996878	2.3152637	12.574731	-0.5866573	-0.37252334	-0.48314553	-0.5401191	3.9911218	8.941453	Walking_Read
15:32:22.739	0.6344828	2.1548474	9.323306	-0.7680842	-0.32426497	-0.48925418	-0.5881595	3.8838687	8.985544	Walking_Read
15:32:22.763	0.6344828	2.1548474	9.323306	-0.7680842	-0.32426497	-0.48925418	-0.5881595	3.8838687	8.985544	Walking_Read
15:32:22.786	0.6344828	2.1548474	9.323306	-0.7680842	-0.32426497	-0.48925418	-0.5881595	3.8838687	8.985544	Walking_Read
15:32:22.809	0.6344828	2.1548474	9.323306	-0.7680842	-0.32426497	-0.48925418	-0.5881595	3.8838687	8.985544	Walking_Read
15:32:22.831	0.6344828	2.1548474	9.323306	-0.7680842	-0.32426497	-0.48925418	-0.5881595	3.8838687	8.985544	Walking_Read
15:32:22.855	0.6344828	2.1548474	9.323306	-0.7680842	-0.32426497	-0.48925418	-0.5881595	3.8838687	8.985544	Walking_Read
15:32:22.878	0.6344828	2.1548474	9.323306	-0.7680842	-0.32426497	-0.48925418	-0.5881595	3.8838687	8.985544	Walking_Read
15:32:22.902	-0.38547826	3.4118416	9.613013	-0.35208502	0.041643295	0.04647463	-0.6361438	3.3580918	9.191785	Walking_Read
15:32:22.925	-0.38547826	3.4118416	9.613013	-0.35208502	0.041643295	0.04647463	-0.6361438	3.3580918	9.191785	Walking_Read
15:32:22.948	-0.38547826	3.4118416	9.613013	-0.35208502	0.041643295	0.04647463	-0.6361438	3.3580918	9.191785	Walking_Read
15:32:22.971	-0.38547826	3.4118416	9.613013	-0.35208502	0.041643295	0.04647463	-0.6361438	3.3580918	9.191785	Walking_Read
15:32:22.994	-0.38547826	3.4118416	9.613013	-0.35208502	0.041643295	0.04647463	-0.6361438	3.3580918	9.191785	Walking_Read
15:32:23.018	-0.38547826	3.4118416	9.613013	-0.35208502	0.041643295	0.04647463	-0.6361438	3.3580918	9.191785	Walking_Read
15:32:23.040	-0.38547826	3.4118416	9.613013	-0.35208502	0.041643295	0.04647463	-0.6361438	3.3580918	9.191785	Walking_Read
15:32:23.064	-0.38547826	3.4118416	9.613013	-0.35208502	0.041643295	0.04647463	-0.6361438	3.3580918	9.191785	Walking_Read
15:32:23.087	0.08858817	4.3168774	9.536397	0.13294199	0.15770769	0.16681507	-0.62041754	3.42977	9.166358	Walking_Read
15:32:23.110	0.08858817	4.3168774	9.536397	0.13294199	0.15770769	0.16681507	-0.62041754	3.42977	9.166358	Walking_Read
15:32:23.132	0.08858817	4.3168774	9.536397	0.13294199	0.15770769	0.16681507	-0.62041754	3.42977	9.166358	Walking_Read
15:32:23.155	0.08858817	4.3168774	9.536397	0.13294199	0.15770769	0.16681507	-0.62041754	3.42977	9.166358	Walking_Read
15:32:23.178	0.08858817	4.3168774	9.536397	0.13294199	0.15770769	0.16681507	-0.62041754	3.42977	9.166358	Walking_Read
15:32:23.200	0.08858817	4.3168774	9.536397	0.13294199	0.15770769	0.16681507	-0.62041754	3.42977	9.166358	Walking_Read
15:32:23.223	0.08858817	4.3168774	9.536397	0.13294199	0.15770769	0.16681507	-0.62041754	3.42977	9.166358	Walking_Read
15:32:23.247	0.08858817	4.3168774	9.536397	0.13294199	0.15770769	0.16681507	-0.62041754	3.42977	9.166358	Walking_Read
15:32:23.268	-1.3695252	1.8004947	13.314562	-0.5457293	-0.25523722	0.37634185	-0.64605254	3.6981883	9.059602	Walking_Read
15:32:23.290	-1.3695252	1.8004947	13.314562	-0.5457293	-0.25523722	0.37634185	-0.64605254	3.6981883	9.059602	Walking_Read
15:32:23.312	-1.3695252	1.8004947	13.314562	-0.5457293	-0.25523722	0.37634185	-0.64605254	3.6981883	9.059602	Walking_Read
15:32:23.335	-1.3695252	1.8004947	13.314562	-0.5457293	-0.25523722	0.37634185	-0.64605254	3.6981883	9.059602	Walking_Read
15:32:23.359	-1.3695252	1.8004947	13.314562	-0.5457293	-0.25523722	0.37634185	-0.64605254	3.6981883	9.059602	Walking_Read
15:32:23.382	-1.3695252	1.8004947	13.314562	-0.5457293	-0.25523722	0.37634185	-0.64605254	3.6981883	9.059602	Walking_Read
15:32:23.405	-1.3695252	1.8004947	13.314562	-0.5457293	-0.25523722	0.37634185	-0.64605254	3.6981883	9.059602	Walking_Read
15:32:23.427	-1.3695252	1.8004947	13.314562	-0.5457293	-0.25523722	0.37634185	-0.64605254	3.6981883	9.059602	Walking_Read
15:32:23.451	-1.2785428	2.360755	9.768641	-0.16882543	-0.18254425	0.40016562	-0.6854531	3.6006403	9.095929	Walking_Read
15:32:23.473	-1.2785428	2.360755	9.768641	-0.16882543	-0.18254425	0.40016562	-0.6854531	3.6006403	9.095929	Walking_Read
15:32:23.496	-1.2785428	2.360755	9.768641	-0.16882543	-0.18254425	0.40016562	-0.6854531	3.6006403	9.095929	Walking_Read
15:32:23.519	-1.2785428	2.360755	9.768641	-0.16882543	-0.18254425	0.40016562	-0.6854531	3.6006403	9.095929	Walking_Read
15:32:23.542	-1.2785428	2.360755	9.768641	-0.16882543	-0.18254425	0.40016562	-0.6854531	3.6006403	9.095929	Walking_Read
15:32:23.564	-1.2785428	2.360755	9.768641	-0.16882543	-0.18254425	0.40016562	-0.6854531	3.6006403	9.095929	Walking_Read
15:32:23.588	-1.2785428	2.360755	9.768641	-0.16882543	-0.18254425	0.40016562	-0.6854531	3.6006403	9.095929	Walking_Read
15:32:23.611	-1.2785428	2.360755	9.768641	-0.16882543	-0.18254425	0.40016562	-0.6854531	3.6006403	9.095929	Walking_Read
15:32:23.634	-0.96489275	3.694366	8.930645	-0.12973006	0.0013261884	-0.009724975	-0.75176996	3.464668	9.143374	Walking_Read
15:32:23.657	-0.96489275	3.694366	8.930645	-0.12973006	0.0013261884	-0.009724975	-0.75176996	3.464668	9.143374	Walking_Read
15:32:23.679	-0.96489275	3.694366	8.930645	-0.12973006	0.0013261884	-0.009724975	-0.75176996	3.464668	9.143374	Walking_Read
15:32:23.703	-0.96489275	3.694366	8.930645	-0.12973006	0.0013261884	-0.009724975	-0.75176996	3.464668	9.143374	Walking_Read
15:32:23.725	-0.96489275	3.694366	8.930645	-0.12973006	0.0013261884	-0.009724975	-0.75176996	3.464668	9.143374	Walking_Read
15:32:23.748	-0.96489275	3.694366	8.930645	-0.12973006	0.0013261884	-0.009724975	-0.75176996	3.464668	9.143374	Walking_Read
15:32:23.771	-0.96489275	3.694366	8.930645	-0.12973006	0.0013261884	-0.009724975	-0.75176996	3.464668	9.143374	Walking_Read
15:32:23.795	-0.96489275	3.694366	8.930645	-0.12973006	0.0013261884	-0.009724975	-0.75176996	3.464668	9.143374	Walking_Read
15:32:23.820	-0.7350424	4.192375	9.150918	0.15615487	-0.50630283	-0.20214753	-0.51932347	3.7069426	9.064173	Walking_Read
15:32:23.841	-0.7350424	4.192375	9.150918	0.15615487	-0.50630283	-0.20214753	-0.51932347	3.7069426	9.064173	Walking_Read
15:32:23.863	-0.7350424	4.192375	9.150918	0.15615487	-0.50630283	-0.20214753	-0.51932347	3.7069426	9.064173	Walking_Read
15:32:23.885	-0.7350424	4.192375	9.150918	0.15615487	-0.50630283	-0.20214753	-0.51932347	3.7069426	9.064173	Walking_Read
15:32:23.908	-0.7350424	4.192375	9.150918	0.15615487	-0.50630283	-0.20214753	-0.51932347	3.7069426	9.064173	Walking_Read
15:32:23.932	-0.7350424	4.192375	9.150918	0.15615487	-0.50630283	-0.20214753	-0.51932347	3.7069426	9.064173	Walking_Read
15:32:23.955	-0.7350424	4.192375	9.150918	0.15615487	-0.50630283	-0.20214753	-0.51932347	3.7069426	9.064173	Walking_Read
15:32:23.977	0.15802214	1.9800652	12.806976	-0.81451	-0.3939036	-0.2803383	-0.07445406	3.9683688	8.967546	Walking_Read
15:32:23.999	0.15802214	1.9800652	12.806976	-0.81451	-0.3939036	-0.2803383	-0.07445406	3.9683688	8.967546	Walking_Read
15:32:24.021	0.15802214	1.9800652	12.806976	-0.81451	-0.3939036	-0.2803383	-0.07445406	3.9683688	8.967546	Walking_Read
15:32:24.045	0.15802214	1.9800652	12.806976	-0.81451	-0.3939036	-0.2803383	-0.07445406	3.9683688	8.967546	Walking_Read
15:32:24.068	0.15802214	1.9800652	12.806976	-0.81451	-0.3939036	-0.2803383	-0.07445406	3.9683688	8.967546	Walking_Read
15:32:24.091	0.15802214	1.9800652	12.806976	-0.81451	-0.3939036	-0.2803383	-0.07445406	3.9683688	8.967546	Walking_Read
15:32:24.114	0.15802214	1.9800652	12.806976	-0.81451	-0.3939036	-0.2803383	-0.07445406	3.9683688	8.967546	Walking_Read
15:32:24.137	0.15802214	1.9800652	12.806976	-0.81451	-0.3939036	-0.2803383	-0.07445406	3.9683688	8.967546	Walking_Read
15:32:24.161	0.7039168	2.3487835	9.086273	-0.3734653	-0.20209193	-0.5106345	-0.0084167505	3.996154	8.955503	Walking_Read
15:32:24.184	0.7039168	2.3487835	9.086273	-0.3734653	-0.20209193	-0.5106345	-0.0084167505	3.996154	8.955503	Walking_Read
15:32:24.207	0.7039168	2.3487835	9.086273	-0.3734653	-0.20209193	-0.5106345	-0.0084167505	3.996154	8.955503	Walking_Read
15:32:24.229	0.7039168	2.3487835	9.086273	-0.3734653	-0.20209193	-0.5106345	-0.0084167505	3.996154	8.955503	Walking_Read
15:32:24.251	0.7039168	2.3487835	9.086273	-0.3734653	-0.20209193	-0.5106345	-0.0084167505	3.996154	8.955503	Walking_Read
15:32:24.275	0.7039168	2.3487835	9.086273	-0.3734653	-0.20209193	-0.5106345	-0.0084167505	3.996154	8.955503	Walking_Read
15:32:24.298	0.7039168	2.3487835	9.086273	-0.3734653	-0.20209193	-0.5106345	-0.0084167505	3.996154	8.955503	Walking_Read
15:32:24.321	0.7039168	2.3487835	9.086273	-0.3734653	-0.20209193	-0.5106345	-0.0084167505	3.996154	8.955503	Walking_Read
15:32:24.344	0.22027329	3.5171897	9.584282	-0.40278682	-0.06464726	-0.012779301	0.037641894	3.501136	9.160294	Walking_Read
15:32:24.367	0.22027329	3.5171897	9.584282	-0.40278682	-0.06464726	-0.012779301	0.037641894	3.501136	9.160294	Walking_Read
15:32:24.391	0.22027329	3.5171897	9.584282	-0.40278682	-0.06464726	-0.012779301	0.037641894	3.501136	9.160294	Walking_Read
15:32:24.412	0.22027329	3.5171897	9.584282	-0.40278682	-0.06464726	-0.012779301	0.037641894	3.501136	9.160294	Walking_Read
15:32:24.434	0.22027329	3.5171897	9.584282	-0.40278682	-0.06464726	-0.012779301	0.037641894	3.501136	9.160294	Walking_Read
15:32:24.456	0.22027329	3.5171897	9.584282	-0.40278682	-0.06464726	-0.012779301	0.037641894	3.501136	9.160294	Walking_Read
15:32:24.479	0.22027329	3.5171897	9.584282	-0.40278682	-0.06464726	-0.012779301	0.037641894	3.501136	9.160294	Walking_Read
15:32:24.502	0.22027329	3.5171897	9.584282	-0.40278682	-0.06464726	-0.012779301	0.037641894	3.501136	9.160294	Walking_Read
15:32:24.525	0.36871833	4.0295644	8.74868	0.06269249	0.2701069	0.117335	-0.112695016	3.3627977	9.211366	Walking_Read
15:32:24.548	0.36871833	4.0295644	8.74868	0.06269249	0.2701069	0.117335	-0.112695016	3.3627977	9.211366	Walking_Read
15:32:24.571	0.36871833	4.0295644	8.74868	0.06269249	0.2701069	0.117335	-0.112695016	3.3627977	9.211366	Walking_Read
15:32:24.594	0.36871833	4.0295644	8.74868	0.06269249	0.2701069	0.117335	-0.112695016	3.3627977	9.211366	Walking_Read
15:32:24.616	0.36871833	4.0295644	8.74868	0.06269249	0.2701069	0.117335	-0.112695016	3.3627977	9.211366	Walking_Read
15:32:24.641	0.36871833	4.0295644	8.74868	0.06269249	0.2701069	0.117335	-0.112695016	3.3627977	9.211366	Walking_Read
15:32:24.664	0.36871833	4.0295644	8.74868	0.06269249	0.2701069	0.117335	-0.112695016	3.3627977	9.211366	Walking_Read
15:32:24.687	0.36871833	4.0295644	8.74868	0.06269249	0.2701069	0.117335	-0.112695016	3.3627977	9.211366	Walking_Read
15:32:24.711	0.0071828244	5.03516	9.213169	0.10484219	0.35379544	0.39711127	-0.39319918	3.7646012	9.046742	Walking_Read
15:32:24.734	0.0071828244	5.03516	9.213169	0.10484219	0.35379544	0.39711127	-0.39319918	3.7646012	9.046742	Walking_Read
15:32:24.757	0.0071828244	5.03516	9.213169	0.10484219	0.35379544	0.39711127	-0.39319918	3.7646012	9.046742	Walking_Read
15:32:24.780	0.0071828244	5.03516	9.213169	0.10484219	0.35379544	0.39711127	-0.39319918	3.7646012	9.046742	Walking_Read
15:32:24.802	0.0071828244	5.03516	9.213169	0.10484219	0.35379544	0.39711127	-0.39319918	3.7646012	9.046742	Walking_Read
15:32:24.824	0.0071828244	5.03516	9.213169	0.10484219	0.35379544	0.39711127	-0.39319918	3.7646012	9.046742	Walking_Read
15:32:24.848	0.0071828244	5.03516	9.213169	0.10484219	0.35379544	0.39711127	-0.39319918	3.7646012	9.046742	Walking_Read
15:32:24.871	0.0071828244	5.03516	9.213169	0.10484219	0.35379544	0.39711127	-0.39319918	3.7646012	9.046742	Walking_Read
15:32:24.894	-0.46209505	2.6791935	8.10462	0.5440543	-0.063425526	0.17048027	-0.48030394	3.8296356	9.015186	Walking_Read
15:32:24.917	-0.46209505	2.6791935	8.10462	0.5440543	-0.063425526	0.17048027	-0.48030394	3.8296356	9.015186	Walking_Read
15:32:24.941	-0.46209505	2.6791935	8.10462	0.5440543	-0.063425526	0.17048027	-0.48030394	3.8296356	9.015186	Walking_Read
15:32:24.964	-0.46209505	2.6791935	8.10462	0.5440543	-0.063425526	0.17048027	-0.48030394	3.8296356	9.015186	Walking_Read
15:32:24.987	-0.46209505	2.6791935	8.10462	0.5440543	-0.063425526	0.17048027	-0.48030394	3.8296356	9.015186	Walking_Read
15:32:25.009	-0.46209505	2.6791935	8.10462	0.5440543	-0.063425526	0.17048027	-0.48030394	3.8296356	9.015186	Walking_Read
15:32:25.031	-0.46209505	2.6791935	8.10462	0.5440543	-0.063425526	0.17048027	-0.48030394	3.8296356	9.015186	Walking_Read
15:32:25.054	-0.46209505	2.6791935	8.10462	0.5440543	-0.063425526	0.17048027	-0.48030394	3.8296356	9.015186	Walking_Read
15:32:25.079	-0.9505271	3.605778	7.2546525	0.18853073	0.04103243	0.1454348	-0.54674685	3.617849	9.098495	Walking_Read
15:32:25.102	-0.9505271	3.605778	7.2546525	0.18853073	0.04103243	0.1454348	-0.54674685	3.617849	9.098495	Walking_Read
15:32:25.125	-0.9505271	3.605778	7.2546525	0.18853073	0.04103243	0.1454348	-0.54674685	3.617849	9.098495	Walking_Read
15:32:25.148	-0.9505271	3.605778	7.2546525	0.18853073	0.04103243	0.1454348	-0.54674685	3.617849	9.098495	Walking_Read
15:32:25.171	-0.9505271	3.605778	7.2546525	0.18853073	0.04103243	0.1454348	-0.54674685	3.617849	9.098495	Walking_Read
15:32:25.195	-0.9505271	3.605778	7.2546525	0.18853073	0.04103243	0.1454348	-0.54674685	3.617849	9.098495	Walking_Read
15:32:25.218	-0.9505271	3.605778	7.2546525	0.18853073	0.04103243	0.1454348	-0.54674685	3.617849	9.098495	Walking_Read
15:32:25.241	-0.9816527	4.173221	8.846846	0.015045	-0.09519052	-0.099522166	-0.6139209	3.3861713	9.18299	Walking_Read
15:32:25.264	-0.9816527	4.173221	8.846846	0.015045	-0.09519052	-0.099522166	-0.6139209	3.3861713	9.18299	Walking_Read
15:32:25.287	-0.9816527	4.173221	8.846846	0.015045	-0.09519052	-0.099522166	-0.6139209	3.3861713	9.18299	Walking_Read
15:32:25.311	-0.9816527	4.173221	8.846846	0.015045	-0.09519052	-0.099522166	-0.6139209	3.3861713	9.18299	Walking_Read
15:32:25.334	-0.9816527	4.173221	8.846846	0.015045	-0.09519052	-0.099522166	-0.6139209	3.3861713	9.18299	Walking_Read
15:32:25.357	-0.9816527	4.173221	8.846846	0.015045	-0.09519052	-0.099522166	-0.6139209	3.3861713	9.18299	Walking_Read
15:32:25.380	-0.9816527	4.173221	8.846846	0.015045	-0.09519052	-0.099522166	-0.6139209	3.3861713	9.18299	Walking_Read
15:32:25.403	-0.9816527	4.173221	8.846846	0.015045	-0.09519052	-0.099522166	-0.6139209	3.3861713	9.18299	Walking_Read
15:32:25.427	-1.1540405	4.348003	9.953	0.219074	-0.26195672	-0.12212417	-0.3775394	3.695204	9.0759735	Walking_Read
15:32:25.450	-1.1540405	4.348003	9.953	0.219074	-0.26195672	-0.12212417	-0.3775394	3.695204	9.0759735	Walking_Read
15:32:25.473	-1.1540405	4.348003	9.953	0.219074	-0.26195672	-0.12212417	-0.3775394	3.695204	9.0759735	Walking_Read
15:32:25.496	-1.1540405	4.348003	9.953	0.219074	-0.26195672	-0.12212417	-0.3775394	3.695204	9.0759735	Walking_Read
15:32:25.519	-1.1540405	4.348003	9.953	0.219074	-0.26195672	-0.12212417	-0.3775394	3.695204	9.0759735	Walking_Read
15:32:25.543	-1.1540405	4.348003	9.953	0.219074	-0.26195672	-0.12212417	-0.3775394	3.695204	9.0759735	Walking_Read
15:32:25.567	-1.1540405	4.348003	9.953	0.219074	-0.26195672	-0.12212417	-0.3775394	3.695204	9.0759735	Walking_Read
15:32:25.592	-1.1540405	4.348003	9.953	0.219074	-0.26195672	-0.12212417	-0.3775394	3.695204	9.0759735	Walking_Read
15:32:25.615	0.7877164	1.6496553	12.287418	0.19463938	-0.04265611	-0.34936607	-0.35028893	3.8534036	9.011045	Walking_Read
15:32:25.638	0.7877164	1.6496553	12.287418	0.19463938	-0.04265611	-0.34936607	-0.35028893	3.8534036	9.011045	Walking_Read
15:32:25.662	0.7877164	1.6496553	12.287418	0.19463938	-0.04265611	-0.34936607	-0.35028893	3.8534036	9.011045	Walking_Read
15:32:25.685	0.7877164	1.6496553	12.287418	0.19463938	-0.04265611	-0.34936607	-0.35028893	3.8534036	9.011045	Walking_Read
15:32:25.708	0.7877164	1.6496553	12.287418	0.19463938	-0.04265611	-0.34936607	-0.35028893	3.8534036	9.011045	Walking_Read
15:32:25.730	0.7877164	1.6496553	12.287418	0.19463938	-0.04265611	-0.34936607	-0.35028893	3.8534036	9.011045	Walking_Read
15:32:25.751	0.7877164	1.6496553	12.287418	0.19463938	-0.04265611	-0.34936607	-0.35028893	3.8534036	9.011045	Walking_Read
15:32:25.773	0.7877164	1.6496553	12.287418	0.19463938	-0.04265611	-0.34936607	-0.35028893	3.8534036	9.011045	Walking_Read
15:32:25.795	-0.3998439	3.093403	7.6018224	0.0749098	0.09723204	-0.21558656	-0.41827422	3.789929	9.035035	Walking_Read
15:32:25.818	-0.3998439	3.093403	7.6018224	0.0749098	0.09723204	-0.21558656	-0.41827422	3.789929	9.035035	Walking_Read
15:32:25.841	-0.3998439	3.093403	7.6018224	0.0749098	0.09723204	-0.21558656	-0.41827422	3.789929	9.035035	Walking_Read
15:32:25.864	-0.3998439	3.093403	7.6018224	0.0749098	0.09723204	-0.21558656	-0.41827422	3.789929	9.035035	Walking_Read
15:32:25.887	-0.3998439	3.093403	7.6018224	0.0749098	0.09723204	-0.21558656	-0.41827422	3.789929	9.035035	Walking_Read
15:32:25.909	-0.3998439	3.093403	7.6018224	0.0749098	0.09723204	-0.21558656	-0.41827422	3.789929	9.035035	Walking_Read
15:32:25.932	-0.3998439	3.093403	7.6018224	0.0749098	0.09723204	-0.21558656	-0.41827422	3.789929	9.035035	Walking_Read
15:32:25.953	-0.3998439	3.093403	7.6018224	0.0749098	0.09723204	-0.21558656	-0.41827422	3.789929	9.035035	Walking_Read
15:32:25.974	-0.48124924	3.7350688	9.352037	-0.17859928	0.090512514	0.0012705998	-0.464781	3.380894	9.193689	Walking_Read
15:32:25.995	-0.48124924	3.7350688	9.352037	-0.17859928	0.090512514	0.0012705998	-0.464781	3.380894	9.193689	Walking_Read
15:32:26.017	-0.48124924	3.7350688	9.352037	-0.17859928	0.090512514	0.0012705998	-0.464781	3.380894	9.193689	Walking_Read
15:32:26.037	-0.48124924	3.7350688	9.352037	-0.17859928	0.090512514	0.0012705998	-0.464781	3.380894	9.193689	Walking_Read
15:32:26.060	-0.48124924	3.7350688	9.352037	-0.17859928	0.090512514	0.0012705998	-0.464781	3.380894	9.193689	Walking_Read
15:32:26.082	-0.48124924	3.7350688	9.352037	-0.17859928	0.090512514	0.0012705998	-0.464781	3.380894	9.193689	Walking_Read
15:32:26.104	-0.48124924	3.7350688	9.352037	-0.17859928	0.090512514	0.0012705998	-0.464781	3.380894	9.193689	Walking_Read
15:32:26.126	-0.48124924	3.7350688	9.352037	-0.17859928	0.090512514	0.0012705998	-0.464781	3.380894	9.193689	Walking_Read
15:32:26.147	-0.17478207	4.245049	9.447808	0.15248969	0.22490287	0.22423641	-0.56525517	3.5127947	9.138442	Walking_Read
15:32:26.168	-0.17478207	4.245049	9.447808	0.15248969	0.22490287	0.22423641	-0.56525517	3.5127947	9.138442	Walking_Read
15:32:26.191	-0.17478207	4.245049	9.447808	0.15248969	0.22490287	0.22423641	-0.56525517	3.5127947	9.138442	Walking_Read
15:32:26.214	-0.17478207	4.245049	9.447808	0.15248969	0.22490287	0.22423641	-0.56525517	3.5127947	9.138442	Walking_Read
15:32:26.235	-0.17478207	4.245049	9.447808	0.15248969	0.22490287	0.22423641	-0.56525517	3.5127947	9.138442	Walking_Read
15:32:26.256	-0.17478207	4.245049	9.447808	0.15248969	0.22490287	0.22423641	-0.56525517	3.5127947	9.138442	Walking_Read
15:32:26.277	-0.17478207	4.245049	9.447808	0.15248969	0.22490287	0.22423641	-0.56525517	3.5127947	9.138442	Walking_Read
15:32:26.298	-0.17478207	4.245049	9.447808	0.15248969	0.22490287	0.22423641	-0.56525517	3.5127947	9.138442	Walking_Read
15:32:26.322	-1.2953026	1.802889	12.593885	-0.4547104	-0.1147382	0.3952787	-0.7237788	3.7931914	9.014334	Walking_Read
15:32:26.343	-1.2953026	1.802889	12.593885	-0.4547104	-0.1147382	0.3952787	-0.7237788	3.7931914	9.014334	Walking_Read
15:32:26.365	-1.2953026	1.802889	12.593885	-0.4547104	-0.1147382	0.3952787	-0.7237788	3.7931914	9.014334	Walking_Read
15:32:26.386	-1.2953026	1.802889	12.593885	-0.4547104	-0.1147382	0.3952787	-0.7237788	3.7931914	9.014334	Walking_Read
15:32:26.407	-1.2953026	1.802889	12.593885	-0.4547104	-0.1147382	0.3952787	-0.7237788	3.7931914	9.014334	Walking_Read
15:32:26.428	-1.2953026	1.802889	12.593885	-0.4547104	-0.1147382	0.3952787	-0.7237788	3.7931914	9.014334	Walking_Read
15:32:26.449	-1.2953026	1.802889	12.593885	-0.4547104	-0.1147382	0.3952787	-0.7237788	3.7931914	9.014334	Walking_Read
15:32:26.471	-1.2953026	1.802889	12.593885	-0.4547104	-0.1147382	0.3952787	-0.7237788	3.7931914	9.014334	Walking_Read
15:32:26.495	-0.9026416	3.007209	8.178843	-0.005724418	0.055693194	0.2156843	-0.67993015	3.661906	9.071852	Walking_Read
15:32:26.517	-0.9026416	3.007209	8.178843	-0.005724418	0.055693194	0.2156843	-0.67993015	3.661906	9.071852	Walking_Read
15:32:26.538	-0.9026416	3.007209	8.178843	-0.005724418	0.055693194	0.2156843	-0.67993015	3.661906	9.071852	Walking_Read
15:32:26.560	-0.9026416	3.007209	8.178843	-0.005724418	0.055693194	0.2156843	-0.67993015	3.661906	9.071852	Walking_Read
15:32:26.582	-0.9026416	3.007209	8.178843	-0.005724418	0.055693194	0.2156843	-0.67993015	3.661906	9.071852	Walking_Read
15:32:26.603	-0.9026416	3.007209	8.178843	-0.005724418	0.055693194	0.2156843	-0.67993015	3.661906	9.071852	Walking_Read
15:32:26.624	-0.9026416	3.007209	8.178843	-0.005724418	0.055693194	0.2156843	-0.67993015	3.661906	9.071852	Walking_Read
15:32:26.645	-0.9026416	3.007209	8.178843	-0.005724418	0.055693194	0.2156843	-0.67993015	3.661906	9.071852	Walking_Read
15:32:26.666	-0.9026416	3.007209	8.178843	-0.005724418	0.055693194	0.2156843	-0.67993015	3.661906	9.071852	Walking_Read
15:32:26.687	-0.7996878	3.8954852	8.463761	-0.06681094	-0.10068831	-0.0060597835	-0.7418521	3.4645352	9.144235	Walking_Read
15:32:26.709	-0.7996878	3.8954852	8.463761	-0.06681094	-0.10068831	-0.0060597835	-0.7418521	3.4645352	9.144235	Walking_Read
15:32:26.730	-0.7996878	3.8954852	8.463761	-0.06681094	-0.10068831	-0.0060597835	-0.7418521	3.4645352	9.144235	Walking_Read
15:32:26.751	-0.7996878	3.8954852	8.463761	-0.06681094	-0.10068831	-0.0060597835	-0.7418521	3.4645352	9.144235	Walking_Read
15:32:26.772	-0.7996878	3.8954852	8.463761	-0.06681094	-0.10068831	-0.0060597835	-0.7418521	3.4645352	9.144235	Walking_Read
15:32:26.793	-0.7996878	3.8954852	8.463761	-0.06681094	-0.10068831	-0.0060597835	-0.7418521	3.4645352	9.144235	Walking_Read
15:32:26.814	-0.7996878	3.8954852	8.463761	-0.06681094	-0.10068831	-0.0060597835	-0.7418521	3.4645352	9.144235	Walking_Read
15:32:26.836	-0.7996878	3.8954852	8.463761	-0.06681094	-0.10068831	-0.0060597835	-0.7418521	3.4645352	9.144235	Walking_Read
15:32:26.857	-0.7853221	4.3599744	9.42626	0.07002287	-0.24729596	-0.20703445	-0.52347255	3.5473614	9.127572	Walking_Read
15:32:26.878	-0.7853221	4.3599744	9.42626	0.07002287	-0.24729596	-0.20703445	-0.52347255	3.5473614	9.127572	Walking_Read
15:32:26.900	-0.7853221	4.3599744	9.42626	0.07002287	-0.24729596	-0.20703445	-0.52347255	3.5473614	9.127572	Walking_Read
15:32:26.921	-0.7853221	4.3599744	9.42626	0.07002287	-0.24729596	-0.20703445	-0.52347255	3.5473614	9.127572	Walking_Read
15:32:26.942	-0.7853221	4.3599744	9.42626	0.07002287	-0.24729596	-0.20703445	-0.52347255	3.5473614	9.127572	Walking_Read
15:32:26.965	-0.7853221	4.3599744	9.42626	0.07002287	-0.24729596	-0.20703445	-0.52347255	3.5473614	9.127572	Walking_Read
15:32:26.985	-0.7853221	4.3599744	9.42626	0.07002287	-0.24729596	-0.20703445	-0.52347255	3.5473614	9.127572	Walking_Read
15:32:27.006	-0.7853221	4.3599744	9.42626	0.07002287	-0.24729596	-0.20703445	-0.52347255	3.5473614	9.127572	Walking_Read
15:32:27.029	-0.7853221	4.3599744	9.42626	0.07002287	-0.24729596	-0.20703445	-0.52347255	3.5473614	9.127572	Walking_Read
15:32:27.051	-1.4581133	2.9904492	10.6641	-0.728378	-0.315102	-0.2711753	-0.56531185	3.990122	8.940343	Walking_Read
15:32:27.073	-1.4581133	2.9904492	10.6641	-0.728378	-0.315102	-0.2711753	-0.56531185	3.990122	8.940343	Walking_Read
15:32:27.094	-1.4581133	2.9904492	10.6641	-0.728378	-0.315102	-0.2711753	-0.56531185	3.990122	8.940343	Walking_Read
15:32:27.116	-1.4581133	2.9904492	10.6641	-0.728378	-0.315102	-0.2711753	-0.56531185	3.990122	8.940343	Walking_Read
15:32:27.136	-1.4581133	2.9904492	10.6641	-0.728378	-0.315102	-0.2711753	-0.56531185	3.990122	8.940343	Walking_Read
15:32:27.158	-1.4581133	2.9904492	10.6641	-0.728378	-0.315102	-0.2711753	-0.56531185	3.990122	8.940343	Walking_Read
15:32:27.180	-1.4581133	2.9904492	10.6641	-0.728378	-0.315102	-0.2711753	-0.56531185	3.990122	8.940343	Walking_Read
15:32:27.202	-1.4581133	2.9904492	10.6641	-0.728378	-0.315102	-0.2711753	-0.56531185	3.990122	8.940343	Walking_Read
15:32:27.223	0.69194543	1.9417568	9.205987	-0.70149994	-0.3486996	-0.35852903	-0.37239066	3.8405688	9.015637	Walking_Read
15:32:27.244	0.69194543	1.9417568	9.205987	-0.70149994	-0.3486996	-0.35852903	-0.37239066	3.8405688	9.015637	Walking_Read
15:32:27.265	0.69194543	1.9417568	9.205987	-0.70149994	-0.3486996	-0.35852903	-0.37239066	3.8405688	9.015637	Walking_Read
15:32:27.287	0.69194543	1.9417568	9.205987	-0.70149994	-0.3486996	-0.35852903	-0.37239066	3.8405688	9.015637	Walking_Read
15:32:27.309	0.69194543	1.9417568	9.205987	-0.70149994	-0.3486996	-0.35852903	-0.37239066	3.8405688	9.015637	Walking_Read
15:32:27.330	0.69194543	1.9417568	9.205987	-0.70149994	-0.3486996	-0.35852903	-0.37239066	3.8405688	9.015637	Walking_Read
15:32:27.351	0.69194543	1.9417568	9.205987	-0.70149994	-0.3486996	-0.35852903	-0.37239066	3.8405688	9.015637	Walking_Read
15:32:27.372	0.69194543	1.9417568	9.205987	-0.70149994	-0.3486996	-0.35852903	-0.37239066	3.8405688	9.015637	Walking_Read
15:32:27.394	0.40463245	3.3232534	9.440625	-0.54634017	-0.06281466	-0.012168436	-0.32657954	3.4180458	9.185896	Walking_Read
15:32:27.415	0.40463245	3.3232534	9.440625	-0.54634017	-0.06281466	-0.012168436	-0.32657954	3.4180458	9.185896	Walking_Read
15:32:27.437	0.40463245	3.3232534	9.440625	-0.54634017	-0.06281466	-0.012168436	-0.32657954	3.4180458	9.185896	Walking_Read
15:32:27.457	0.40463245	3.3232534	9.440625	-0.54634017	-0.06281466	-0.012168436	-0.32657954	3.4180458	9.185896	Walking_Read
15:32:27.478	0.40463245	3.3232534	9.440625	-0.54634017	-0.06281466	-0.012168436	-0.32657954	3.4180458	9.185896	Walking_Read
15:32:27.499	0.40463245	3.3232534	9.440625	-0.54634017	-0.06281466	-0.012168436	-0.32657954	3.4180458	9.185896	Walking_Read
15:32:27.520	0.40463245	3.3232534	9.440625	-0.54634017	-0.06281466	-0.012168436	-0.32657954	3.4180458	9.185896	Walking_Read
15:32:27.542	0.40463245	3.3232534	9.440625	-0.54634017	-0.06281466	-0.012168436	-0.32657954	3.4180458	9.185896	Walking_Read
15:32:27.563	0.40463245	3.3232534	9.440625	-0.54634017	-0.06281466	-0.012168436	-0.32657954	3.4180458	9.185896	Walking_Read
15:32:27.584	0.8547561	4.6472874	9.361614	-0.03260249	0.22368114	0.07823963	-0.39608285	3.415682	9.184041	Walking_Read
15:32:27.606	0.8547561	4.6472874	9.361614	-0.03260249	0.22368114	0.07823963	-0.39608285	3.415682	9.184041	Walking_Read
15:32:27.627	0.8547561	4.6472874	9.361614	-0.03260249	0.22368114	0.07823963	-0.39608285	3.415682	9.184041	Walking_Read
15:32:27.649	0.8547561	4.6472874	9.361614	-0.03260249	0.22368114	0.07823963	-0.39608285	3.415682	9.184041	Walking_Read
15:32:27.670	0.8547561	4.6472874	9.361614	-0.03260249	0.22368114	0.07823963	-0.39608285	3.415682	9.184041	Walking_Read
15:32:27.691	0.8547561	4.6472874	9.361614	-0.03260249	0.22368114	0.07823963	-0.39608285	3.415682	9.184041	Walking_Read
15:32:27.715	0.8547561	4.6472874	9.361614	-0.03260249	0.22368114	0.07823963	-0.39608285	3.415682	9.184041	Walking_Read
15:32:27.748	0.8547561	4.6472874	9.361614	-0.03260249	0.22368114	0.07823963	-0.39608285	3.415682	9.184041	Walking_Read
15:32:27.782	-1.5179702	3.4166303	9.888355	-0.38262826	0.020263012	0.4496457	-0.56017625	3.9347138	8.965188	Walking_Read
15:32:27.815	-1.5179702	3.4166303	9.888355	-0.38262826	0.020263012	0.4496457	-0.56017625	3.9347138	8.965188	Walking_Read
15:32:27.849	-1.5179702	3.4166303	9.888355	-0.38262826	0.020263012	0.4496457	-0.56017625	3.9347138	8.965188	Walking_Read
15:32:27.882	-1.5179702	3.4166303	9.888355	-0.38262826	0.020263012	0.4496457	-0.56017625	3.9347138	8.965188	Walking_Read
15:32:27.916	-1.5179702	3.4166303	9.888355	-0.38262826	0.020263012	0.4496457	-0.56017625	3.9347138	8.965188	Walking_Read
15:32:27.949	-1.0702409	2.3990633	9.0838785	-0.5371772	-0.1446706	0.11305894	-0.25064343	3.8559902	9.013261	Walking_Read
15:32:27.970	-1.0702409	2.3990633	9.0838785	-0.5371772	-0.1446706	0.11305894	-0.25064343	3.8559902	9.013261	Walking_Read
15:32:27.991	-1.0702409	2.3990633	9.0838785	-0.5371772	-0.1446706	0.11305894	-0.25064343	3.8559902	9.013261	Walking_Read
15:32:28.013	-1.0702409	2.3990633	9.0838785	-0.5371772	-0.1446706	0.11305894	-0.25064343	3.8559902	9.013261	Walking_Read
15:32:28.034	-1.0702409	2.3990633	9.0838785	-0.5371772	-0.1446706	0.11305894	-0.25064343	3.8559902	9.013261	Walking_Read
15:32:28.055	-1.0702409	2.3990633	9.0838785	-0.5371772	-0.1446706	0.11305894	-0.25064343	3.8559902	9.013261	Walking_Read
15:32:28.077	-1.0702409	2.3990633	9.0838785	-0.5371772	-0.1446706	0.11305894	-0.25064343	3.8559902	9.013261	Walking_Read
15:32:28.098	-1.0702409	2.3990633	9.0838785	-0.5371772	-0.1446706	0.11305894	-0.25064343	3.8559902	9.013261	Walking_Read
15:32:28.121	-0.9313729	3.7015488	9.289786	-0.38629347	-0.10068831	-0.096467845	-0.40799347	3.5694392	9.124856	Walking_Read
15:32:28.142	-0.9313729	3.7015488	9.289786	-0.38629347	-0.10068831	-0.096467845	-0.40799347	3.5694392	9.124856	Walking_Read
15:32:28.163	-0.9313729	3.7015488	9.289786	-0.38629347	-0.10068831	-0.096467845	-0.40799347	3.5694392	9.124856	Walking_Read
15:32:28.185	-0.9313729	3.7015488	9.289786	-0.38629347	-0.10068831	-0.096467845	-0.40799347	3.5694392	9.124856	Walking_Read
15:32:28.206	-0.9313729	3.7015488	9.289786	-0.38629347	-0.10068831	-0.096467845	-0.40799347	3.5694392	9.124856	Walking_Read
15:32:28.227	-0.9313729	3.7015488	9.289786	-0.38629347	-0.10068831	-0.096467845	-0.40799347	3.5694392	9.124856	Walking_Read
15:32:28.249	-0.9313729	3.7015488	9.289786	-0.38629347	-0.10068831	-0.096467845	-0.40799347	3.5694392	9.124856	Walking_Read
15:32:28.270	-0.9313729	3.7015488	9.289786	-0.38629347	-0.10068831	-0.096467845	-0.40799347	3.5694392	9.124856	Walking_Read
15:32:28.292	-0.9313729	3.7015488	9.289786	-0.38629347	-0.10068831	-0.096467845	-0.40799347	3.5694392	9.124856	Walking_Read
15:32:28.314	-0.7948992	4.7262983	8.717555	-0.058869693	-0.24912855	-0.042711698	-0.27119023	3.7465081	9.058725	Walking_Read
15:32:28.335	-0.7948992	4.7262983	8.717555	-0.058869693	-0.24912855	-0.042711698	-0.27119023	3.7465081	9.058725	Walking_Read
15:32:28.356	-0.7948992	4.7262983	8.717555	-0.058869693	-0.24912855	-0.042711698	-0.27119023	3.7465081	9.058725	Walking_Read
15:32:28.378	-0.7948992	4.7262983	8.717555	-0.058869693	-0.24912855	-0.042711698	-0.27119023	3.7465081	9.058725	Walking_Read
15:32:28.399	-0.7948992	4.7262983	8.717555	-0.058869693	-0.24912855	-0.042711698	-0.27119023	3.7465081	9.058725	Walking_Read
15:32:28.421	-0.7948992	4.7262983	8.717555	-0.058869693	-0.24912855	-0.042711698	-0.27119023	3.7465081	9.058725	Walking_Read
15:32:28.442	-0.7948992	4.7262983	8.717555	-0.058869693	-0.24912855	-0.042711698	-0.27119023	3.7465081	9.058725	Walking_Read
15:32:28.463	-0.7948992	4.7262983	8.717555	-0.058869693	-0.24912855	-0.042711698	-0.27119023	3.7465081	9.058725	Walking_Read
15:32:28.484	-0.36871833	4.3408203	9.091062	-0.09307815	-0.14589234	-0.34875518	-0.3189188	4.1189957	8.89396	Walking_Read
15:32:28.506	-0.36871833	4.3408203	9.091062	-0.09307815	-0.14589234	-0.34875518	-0.3189188	4.1189957	8.89396	Walking_Read
15:32:28.526	-0.36871833	4.3408203	9.091062	-0.09307815	-0.14589234	-0.34875518	-0.3189188	4.1189957	8.89396	Walking_Read
15:32:28.547	-0.36871833	4.3408203	9.091062	-0.09307815	-0.14589234	-0.34875518	-0.3189188	4.1189957	8.89396	Walking_Read
15:32:28.569	-0.36871833	4.3408203	9.091062	-0.09307815	-0.14589234	-0.34875518	-0.3189188	4.1189957	8.89396	Walking_Read
15:32:28.590	-0.36871833	4.3408203	9.091062	-0.09307815	-0.14589234	-0.34875518	-0.3189188	4.1189957	8.89396	Walking_Read
15:32:28.612	-0.36871833	4.3408203	9.091062	-0.09307815	-0.14589234	-0.34875518	-0.3189188	4.1189957	8.89396	Walking_Read
15:32:28.633	-0.36871833	4.3408203	9.091062	-0.09307815	-0.14589234	-0.34875518	-0.3189188	4.1189957	8.89396	Walking_Read
15:32:28.655	0.08858817	2.5546913	7.989695	-0.76075387	-0.08052976	-0.6181467	-0.27877215	4.023589	8.9388685	Walking_Read
15:32:28.676	0.08858817	2.5546913	7.989695	-0.76075387	-0.08052976	-0.6181467	-0.27877215	4.023589	8.9388685	Walking_Read
15:32:28.697	0.08858817	2.5546913	7.989695	-0.76075387	-0.08052976	-0.6181467	-0.27877215	4.023589	8.9388685	Walking_Read
15:32:28.720	0.08858817	2.5546913	7.989695	-0.76075387	-0.08052976	-0.6181467	-0.27877215	4.023589	8.9388685	Walking_Read
15:32:28.741	0.08858817	2.5546913	7.989695	-0.76075387	-0.08052976	-0.6181467	-0.27877215	4.023589	8.9388685	Walking_Read
15:32:28.763	0.08858817	2.5546913	7.989695	-0.76075387	-0.08052976	-0.6181467	-0.27877215	4.023589	8.9388685	Walking_Read
15:32:28.784	0.08858817	2.5546913	7.989695	-0.76075387	-0.08052976	-0.6181467	-0.27877215	4.023589	8.9388685	Walking_Read
15:32:28.805	0.08858817	2.5546913	7.989695	-0.76075387	-0.08052976	-0.6181467	-0.27877215	4.023589	8.9388685	Walking_Read
15:32:28.826	0.08858817	2.5546913	7.989695	-0.76075387	-0.08052976	-0.6181467	-0.27877215	4.023589	8.9388685	Walking_Read
15:32:28.847	-0.4860378	3.9146392	8.001666	-0.3716327	0.005602245	-0.094024375	-0.45910108	3.6335912	9.097065	Walking_Read
15:32:28.868	-0.4860378	3.9146392	8.001666	-0.3716327	0.005602245	-0.094024375	-0.45910108	3.6335912	9.097065	Walking_Read
15:32:28.890	-0.4860378	3.9146392	8.001666	-0.3716327	0.005602245	-0.094024375	-0.45910108	3.6335912	9.097065	Walking_Read
15:32:28.911	-0.4860378	3.9146392	8.001666	-0.3716327	0.005602245	-0.094024375	-0.45910108	3.6335912	9.097065	Walking_Read
15:32:28.932	-0.4860378	3.9146392	8.001666	-0.3716327	0.005602245	-0.094024375	-0.45910108	3.6335912	9.097065	Walking_Read
15:32:28.954	-0.4860378	3.9146392	8.001666	-0.3716327	0.005602245	-0.094024375	-0.45910108	3.6335912	9.097065	Walking_Read
15:32:28.975	-0.4860378	3.9146392	8.001666	-0.3716327	0.005602245	-0.094024375	-0.45910108	3.6335912	9.097065	Walking_Read
15:32:28.997	-0.4860378	3.9146392	8.001666	-0.3716327	0.005602245	-0.094024375	-0.45910108	3.6335912	9.097065	Walking_Read
15:32:29.017	-0.32801566	4.7286925	8.664881	0.23312388	0.20291172	0.38550484	-0.5742874	3.8550658	8.998835	Walking_Read
15:32:29.038	-0.32801566	4.7286925	8.664881	0.23312388	0.20291172	0.38550484	-0.5742874	3.8550658	8.998835	Walking_Read
15:32:29.059	-0.32801566	4.7286925	8.664881	0.23312388	0.20291172	0.38550484	-0.5742874	3.8550658	8.998835	Walking_Read
15:32:29.081	-0.32801566	4.7286925	8.664881	0.23312388	0.20291172	0.38550484	-0.5742874	3.8550658	8.998835	Walking_Read
15:32:29.102	-0.32801566	4.7286925	8.664881	0.23312388	0.20291172	0.38550484	-0.5742874	3.8550658	8.998835	Walking_Read
15:32:29.123	-0.32801566	4.7286925	8.664881	0.23312388	0.20291172	0.38550484	-0.5742874	3.8550658	8.998835	Walking_Read
15:32:29.144	-0.32801566	4.7286925	8.664881	0.23312388	0.20291172	0.38550484	-0.5742874	3.8550658	8.998835	Walking_Read
15:32:29.166	-0.32801566	4.7286925	8.664881	0.23312388	0.20291172	0.38550484	-0.5742874	3.8550658	8.998835	Walking_Read
15:32:29.187	-0.32801566	4.7286925	8.664881	0.23312388	0.20291172	0.38550484	-0.5742874	3.8550658	8.998835	Walking_Read
15:32:29.208	-2.0614705	1.6257126	13.685675	-0.71982586	-0.26012415	0.43131974	-0.62147933	3.9882104	8.937467	Walking_Read
15:32:29.230	-2.0614705	1.6257126	13.685675	-0.71982586	-0.26012415	0.43131974	-0.62147933	3.9882104	8.937467	Walking_Read
15:32:29.250	-2.0614705	1.6257126	13.685675	-0.71982586	-0.26012415	0.43131974	-0.62147933	3.9882104	8.937467	Walking_Read
15:32:29.273	-2.0614705	1.6257126	13.685675	-0.71982586	-0.26012415	0.43131974	-0.62147933	3.9882104	8.937467	Walking_Read
15:32:29.295	-2.0614705	1.6257126	13.685675	-0.71982586	-0.26012415	0.43131974	-0.62147933	3.9882104	8.937467	Walking_Read
15:32:29.316	-2.0614705	1.6257126	13.685675	-0.71982586	-0.26012415	0.43131974	-0.62147933	3.9882104	8.937467	Walking_Read
15:32:29.337	-2.0614705	1.6257126	13.685675	-0.71982586	-0.26012415	0.43131974	-0.62147933	3.9882104	8.937467	Walking_Read
15:32:29.358	-2.0614705	1.6257126	13.685675	-0.71982586	-0.26012415	0.43131974	-0.62147933	3.9882104	8.937467	Walking_Read
15:32:29.380	-1.0319325	3.284945	7.4461946	0.024818843	0.11983404	0.4386501	-0.6681332	3.5981066	9.098219	Walking_Read
15:32:29.401	-1.0319325	3.284945	7.4461946	0.024818843	0.11983404	0.4386501	-0.6681332	3.5981066	9.098219	Walking_Read
15:32:29.422	-1.0319325	3.284945	7.4461946	0.024818843	0.11983404	0.4386501	-0.6681332	3.5981066	9.098219	Walking_Read
15:32:29.444	-1.0319325	3.284945	7.4461946	0.024818843	0.11983404	0.4386501	-0.6681332	3.5981066	9.098219	Walking_Read
15:32:29.465	-1.0319325	3.284945	7.4461946	0.024818843	0.11983404	0.4386501	-0.6681332	3.5981066	9.098219	Walking_Read
15:32:29.486	-1.0319325	3.284945	7.4461946	0.024818843	0.11983404	0.4386501	-0.6681332	3.5981066	9.098219	Walking_Read
15:32:29.507	-1.0319325	3.284945	7.4461946	0.024818843	0.11983404	0.4386501	-0.6681332	3.5981066	9.098219	Walking_Read
15:32:29.529	-1.0319325	3.284945	7.4461946	0.024818843	0.11983404	0.4386501	-0.6681332	3.5981066	9.098219	Walking_Read
15:32:29.550	-1.0319325	3.284945	7.4461946	0.024818843	0.11983404	0.4386501	-0.6681332	3.5981066	9.098219	Walking_Read
15:32:29.572	-0.8044763	4.4653225	8.6984005	-0.052761044	-0.04082351	0.007990117	-0.6319953	3.3777888	9.184853	Walking_Read
15:32:29.593	-0.8044763	4.4653225	8.6984005	-0.052761044	-0.04082351	0.007990117	-0.6319953	3.3777888	9.184853	Walking_Read
15:32:29.615	-0.8044763	4.4653225	8.6984005	-0.052761044	-0.04082351	0.007990117	-0.6319953	3.3777888	9.184853	Walking_Read
15:32:29.636	-0.8044763	4.4653225	8.6984005	-0.052761044	-0.04082351	0.007990117	-0.6319953	3.3777888	9.184853	Walking_Read
15:32:29.657	-0.8044763	4.4653225	8.6984005	-0.052761044	-0.04082351	0.007990117	-0.6319953	3.3777888	9.184853	Walking_Read
15:32:29.691	-0.8044763	4.4653225	8.6984005	-0.052761044	-0.04082351	0.007990117	-0.6319953	3.3777888	9.184853	Walking_Read
15:32:29.724	-0.8044763	4.4653225	8.6984005	-0.052761044	-0.04082351	0.007990117	-0.6319953	3.3777888	9.184853	Walking_Read
15:32:29.757	-0.8739103	5.9617443	9.059936	0.5513847	-0.2680654	-0.09341352	-0.5035405	3.7804813	9.034643	Walking_Read
15:32:29.791	-0.8739103	5.9617443	9.059936	0.5513847	-0.2680654	-0.09341352	-0.5035405	3.7804813	9.034643	Walking_Read
15:32:29.824	-0.8739103	5.9617443	9.059936	0.5513847	-0.2680654	-0.09341352	-0.5035405	3.7804813	9.034643	Walking_Read
15:32:29.858	-0.8739103	5.9617443	9.059936	0.5513847	-0.2680654	-0.09341352	-0.5035405	3.7804813	9.034643	Walking_Read
15:32:29.891	-0.8739103	5.9617443	9.059936	0.5513847	-0.2680654	-0.09341352	-0.5035405	3.7804813	9.034643	Walking_Read
15:32:29.926	0.2777359	2.9114382	5.2434616	0.10239873	0.4564208	-0.3799093	-0.49029982	3.916383	8.977301	Walking_Read
15:32:29.948	0.2777359	2.9114382	5.2434616	0.10239873	0.4564208	-0.3799093	-0.49029982	3.916383	8.977301	Walking_Read
15:32:29.968	0.2777359	2.9114382	5.2434616	0.10239873	0.4564208	-0.3799093	-0.49029982	3.916383	8.977301	Walking_Read
15:32:29.990	0.2777359	2.9114382	5.2434616	0.10239873	0.4564208	-0.3799093	-0.49029982	3.916383	8.977301	Walking_Read
15:32:30.010	0.2777359	2.9114382	5.2434616	0.10239873	0.4564208	-0.3799093	-0.49029982	3.916383	8.977301	Walking_Read
15:32:30.031	0.2777359	2.9114382	5.2434616	0.10239873	0.4564208	-0.3799093	-0.49029982	3.916383	8.977301	Walking_Read
15:32:30.052	0.2777359	2.9114382	5.2434616	0.10239873	0.4564208	-0.3799093	-0.49029982	3.916383	8.977301	Walking_Read
15:32:30.074	0.2777359	2.9114382	5.2434616	0.10239873	0.4564208	-0.3799093	-0.49029982	3.916383	8.977301	Walking_Read
15:32:30.095	-0.76616794	3.9433706	6.4956675	-0.092467286	0.18702923	0.14238048	-0.5076044	3.4376662	9.170341	Walking_Read
15:32:30.117	-0.76616794	3.9433706	6.4956675	-0.092467286	0.18702923	0.14238048	-0.5076044	3.4376662	9.170341	Walking_Read
15:32:30.138	-0.76616794	3.9433706	6.4956675	-0.092467286	0.18702923	0.14238048	-0.5076044	3.4376662	9.170341	Walking_Read
15:32:30.160	-0.76616794	3.9433706	6.4956675	-0.092467286	0.18702923	0.14238048	-0.5076044	3.4376662	9.170341	Walking_Read
15:32:30.181	-0.76616794	3.9433706	6.4956675	-0.092467286	0.18702923	0.14238048	-0.5076044	3.4376662	9.170341	Walking_Read
15:32:30.202	-0.76616794	3.9433706	6.4956675	-0.092467286	0.18702923	0.14238048	-0.5076044	3.4376662	9.170341	Walking_Read
15:32:30.224	-0.76616794	3.9433706	6.4956675	-0.092467286	0.18702923	0.14238048	-0.5076044	3.4376662	9.170341	Walking_Read
15:32:30.245	-0.76616794	3.9433706	6.4956675	-0.092467286	0.18702923	0.14238048	-0.5076044	3.4376662	9.170341	Walking_Read
15:32:30.266	-0.76616794	3.9433706	6.4956675	-0.092467286	0.18702923	0.14238048	-0.5076044	3.4376662	9.170341	Walking_Read
15:32:30.287	0.12450229	4.8843207	9.038387	0.09873354	0.21635075	0.3335813	-0.6308428	3.3831832	9.182944	Walking_Read
15:32:30.309	0.12450229	4.8843207	9.038387	0.09873354	0.21635075	0.3335813	-0.6308428	3.3831832	9.182944	Walking_Read
15:32:30.330	0.12450229	4.8843207	9.038387	0.09873354	0.21635075	0.3335813	-0.6308428	3.3831832	9.182944	Walking_Read
15:32:30.352	0.12450229	4.8843207	9.038387	0.09873354	0.21635075	0.3335813	-0.6308428	3.3831832	9.182944	Walking_Read
15:32:30.373	0.12450229	4.8843207	9.038387	0.09873354	0.21635075	0.3335813	-0.6308428	3.3831832	9.182944	Walking_Read
15:32:30.394	0.12450229	4.8843207	9.038387	0.09873354	0.21635075	0.3335813	-0.6308428	3.3831832	9.182944	Walking_Read
15:32:30.416	0.12450229	4.8843207	9.038387	0.09873354	0.21635075	0.3335813	-0.6308428	3.3831832	9.182944	Walking_Read
15:32:30.437	0.12450229	4.8843207	9.038387	0.09873354	0.21635075	0.3335813	-0.6308428	3.3831832	9.182944	Walking_Read
15:32:30.459	-0.7637737	1.1396748	13.144568	-0.6581285	-0.32793018	0.5034018	-0.57161784	3.7219272	9.054882	Walking_Read
15:32:30.479	-0.7637737	1.1396748	13.144568	-0.6581285	-0.32793018	0.5034018	-0.57161784	3.7219272	9.054882	Walking_Read
15:32:30.501	-0.7637737	1.1396748	13.144568	-0.6581285	-0.32793018	0.5034018	-0.57161784	3.7219272	9.054882	Walking_Read
15:32:30.521	-0.7637737	1.1396748	13.144568	-0.6581285	-0.32793018	0.5034018	-0.57161784	3.7219272	9.054882	Walking_Read
15:32:30.543	-0.7637737	1.1396748	13.144568	-0.6581285	-0.32793018	0.5034018	-0.57161784	3.7219272	9.054882	Walking_Read
15:32:30.564	-0.7637737	1.1396748	13.144568	-0.6581285	-0.32793018	0.5034018	-0.57161784	3.7219272	9.054882	Walking_Read
15:32:30.586	-0.7637737	1.1396748	13.144568	-0.6581285	-0.32793018	0.5034018	-0.57161784	3.7219272	9.054882	Walking_Read
15:32:30.606	-0.7637737	1.1396748	13.144568	-0.6581285	-0.32793018	0.5034018	-0.57161784	3.7219272	9.054882	Walking_Read
15:32:30.627	-0.7637737	1.1396748	13.144568	-0.6581285	-0.32793018	0.5034018	-0.57161784	3.7219272	9.054882	Walking_Read
15:32:30.648	-1.3024855	2.7031362	9.500483	-0.36857837	-0.025551882	0.26699698	-0.5051086	3.4421709	9.16879	Walking_Read
15:32:30.670	-1.3024855	2.7031362	9.500483	-0.36857837	-0.025551882	0.26699698	-0.5051086	3.4421709	9.16879	Walking_Read
15:32:30.690	-1.3024855	2.7031362	9.500483	-0.36857837	-0.025551882	0.26699698	-0.5051086	3.4421709	9.16879	Walking_Read
15:32:30.711	-1.3024855	2.7031362	9.500483	-0.36857837	-0.025551882	0.26699698	-0.5051086	3.4421709	9.16879	Walking_Read
15:32:30.733	-1.3024855	2.7031362	9.500483	-0.36857837	-0.025551882	0.26699698	-0.5051086	3.4421709	9.16879	Walking_Read
15:32:30.754	-1.3024855	2.7031362	9.500483	-0.36857837	-0.025551882	0.26699698	-0.5051086	3.4421709	9.16879	Walking_Read
15:32:30.776	-1.3024855	2.7031362	9.500483	-0.36857837	-0.025551882	0.26699698	-0.5051086	3.4421709	9.16879	Walking_Read
15:32:30.798	-1.3024855	2.7031362	9.500483	-0.36857837	-0.025551882	0.26699698	-0.5051086	3.4421709	9.16879	Walking_Read
15:32:30.820	-0.9433443	3.7709827	8.396722	-0.12239968	-0.012723712	-0.018277088	-0.4576369	3.2713206	9.233603	Walking_Read
15:32:30.841	-0.9433443	3.7709827	8.396722	-0.12239968	-0.012723712	-0.018277088	-0.4576369	3.2713206	9.233603	Walking_Read
15:32:30.862	-0.9433443	3.7709827	8.396722	-0.12239968	-0.012723712	-0.018277088	-0.4576369	3.2713206	9.233603	Walking_Read
15:32:30.884	-0.9433443	3.7709827	8.396722	-0.12239968	-0.012723712	-0.018277088	-0.4576369	3.2713206	9.233603	Walking_Read
15:32:30.905	-0.9433443	3.7709827	8.396722	-0.12239968	-0.012723712	-0.018277088	-0.4576369	3.2713206	9.233603	Walking_Read
15:32:30.926	-0.9433443	3.7709827	8.396722	-0.12239968	-0.012723712	-0.018277088	-0.4576369	3.2713206	9.233603	Walking_Read
15:32:30.948	-0.9433443	3.7709827	8.396722	-0.12239968	-0.012723712	-0.018277088	-0.4576369	3.2713206	9.233603	Walking_Read
15:32:30.969	-0.9433443	3.7709827	8.396722	-0.12239968	-0.012723712	-0.018277088	-0.4576369	3.2713206	9.233603	Walking_Read
15:32:30.991	-0.9433443	3.7709827	8.396722	-0.12239968	-0.012723712	-0.018277088	-0.4576369	3.2713206	9.233603	Walking_Read
15:32:31.012	-0.043096945	5.097411	10.903527	0.4964068	-0.20209193	-0.20886704	-0.5686169	3.727165	9.052917	Walking_Read
15:32:31.034	-0.043096945	5.097411	10.903527	0.4964068	-0.20209193	-0.20886704	-0.5686169	3.727165	9.052917	Walking_Read
15:32:31.055	-0.043096945	5.097411	10.903527	0.4964068	-0.20209193	-0.20886704	-0.5686169	3.727165	9.052917	Walking_Read
15:32:31.076	-0.043096945	5.097411	10.903527	0.4964068	-0.20209193	-0.20886704	-0.5686169	3.727165	9.052917	Walking_Read
15:32:31.098	-0.043096945	5.097411	10.903527	0.4964068	-0.20209193	-0.20886704	-0.5686169	3.727165	9.052917	Walking_Read
15:32:31.119	-0.043096945	5.097411	10.903527	0.4964068	-0.20209193	-0.20886704	-0.5686169	3.727165	9.052917	Walking_Read
15:32:31.140	-0.043096945	5.097411	10.903527	0.4964068	-0.20209193	-0.20886704	-0.5686169	3.727165	9.052917	Walking_Read
15:32:31.161	-0.043096945	5.097411	10.903527	0.4964068	-0.20209193	-0.20886704	-0.5686169	3.727165	9.052917	Walking_Read
15:32:31.182	0.076616794	3.0119977	5.2913475	0.07552066	0.3806735	-0.3591399	-0.544888	3.8517685	9.002075	Walking_Read
15:32:31.204	0.076616794	3.0119977	5.2913475	0.07552066	0.3806735	-0.3591399	-0.544888	3.8517685	9.002075	Walking_Read
15:32:31.225	0.076616794	3.0119977	5.2913475	0.07552066	0.3806735	-0.3591399	-0.544888	3.8517685	9.002075	Walking_Read
15:32:31.246	0.076616794	3.0119977	5.2913475	0.07552066	0.3806735	-0.3591399	-0.544888	3.8517685	9.002075	Walking_Read
15:32:31.268	0.076616794	3.0119977	5.2913475	0.07552066	0.3806735	-0.3591399	-0.544888	3.8517685	9.002075	Walking_Read
15:32:31.289	0.076616794	3.0119977	5.2913475	0.07552066	0.3806735	-0.3591399	-0.544888	3.8517685	9.002075	Walking_Read
15:32:31.311	0.076616794	3.0119977	5.2913475	0.07552066	0.3806735	-0.3591399	-0.544888	3.8517685	9.002075	Walking_Read
15:32:31.332	0.076616794	3.0119977	5.2913475	0.07552066	0.3806735	-0.3591399	-0.544888	3.8517685	9.002075	Walking_Read
15:32:31.354	0.076616794	3.0119977	5.2913475	0.07552066	0.3806735	-0.3591399	-0.544888	3.8517685	9.002075	Walking_Read
15:32:31.375	-0.2561874	3.4525442	6.229903	-0.020996049	0.042865023	-0.09219178	-0.4821757	3.3147225	9.21686	Walking_Read
15:32:31.397	-0.2561874	3.4525442	6.229903	-0.020996049	0.042865023	-0.09219178	-0.4821757	3.3147225	9.21686	Walking_Read
15:32:31.418	-0.2561874	3.4525442	6.229903	-0.020996049	0.042865023	-0.09219178	-0.4821757	3.3147225	9.21686	Walking_Read
15:32:31.440	-0.2561874	3.4525442	6.229903	-0.020996049	0.042865023	-0.09219178	-0.4821757	3.3147225	9.21686	Walking_Read
15:32:31.461	-0.2561874	3.4525442	6.229903	-0.020996049	0.042865023	-0.09219178	-0.4821757	3.3147225	9.21686	Walking_Read
15:32:31.481	-0.2561874	3.4525442	6.229903	-0.020996049	0.042865023	-0.09219178	-0.4821757	3.3147225	9.21686	Walking_Read
15:32:31.502	-0.2561874	3.4525442	6.229903	-0.020996049	0.042865023	-0.09219178	-0.4821757	3.3147225	9.21686	Walking_Read
15:32:31.524	-0.2561874	3.4525442	6.229903	-0.020996049	0.042865023	-0.09219178	-0.4821757	3.3147225	9.21686	Walking_Read
15:32:31.549	0.5243462	4.4270144	8.664881	0.19158505	0.11983404	0.2333994	-0.52589303	3.27732	9.227838	Walking_Read
15:32:31.570	0.5243462	4.4270144	8.664881	0.19158505	0.11983404	0.2333994	-0.52589303	3.27732	9.227838	Walking_Read
15:32:31.591	0.5243462	4.4270144	8.664881	0.19158505	0.11983404	0.2333994	-0.52589303	3.27732	9.227838	Walking_Read
15:32:31.613	0.5243462	4.4270144	8.664881	0.19158505	0.11983404	0.2333994	-0.52589303	3.27732	9.227838	Walking_Read
15:32:31.636	0.5243462	4.4270144	8.664881	0.19158505	0.11983404	0.2333994	-0.52589303	3.27732	9.227838	Walking_Read
15:32:31.656	0.5243462	4.4270144	8.664881	0.19158505	0.11983404	0.2333994	-0.52589303	3.27732	9.227838	Walking_Read
15:32:31.677	0.5243462	4.4270144	8.664881	0.19158505	0.11983404	0.2333994	-0.52589303	3.27732	9.227838	Walking_Read
15:32:31.698	0.5243462	4.4270144	8.664881	0.19158505	0.11983404	0.2333994	-0.52589303	3.27732	9.227838	Walking_Read
15:32:31.720	-1.8004947	2.5810282	12.076722	-0.73754096	-0.09457966	0.34335512	-0.69242334	3.75942	9.03093	Walking_Read
15:32:31.741	-1.8004947	2.5810282	12.076722	-0.73754096	-0.09457966	0.34335512	-0.69242334	3.75942	9.03093	Walking_Read
15:32:31.762	-1.8004947	2.5810282	12.076722	-0.73754096	-0.09457966	0.34335512	-0.69242334	3.75942	9.03093	Walking_Read
15:32:31.783	-1.8004947	2.5810282	12.076722	-0.73754096	-0.09457966	0.34335512	-0.69242334	3.75942	9.03093	Walking_Read
15:32:31.804	-1.8004947	2.5810282	12.076722	-0.73754096	-0.09457966	0.34335512	-0.69242334	3.75942	9.03093	Walking_Read
15:32:31.826	-1.8004947	2.5810282	12.076722	-0.73754096	-0.09457966	0.34335512	-0.69242334	3.75942	9.03093	Walking_Read
15:32:31.847	-1.8004947	2.5810282	12.076722	-0.73754096	-0.09457966	0.34335512	-0.69242334	3.75942	9.03093	Walking_Read
15:32:31.868	-1.8004947	2.5810282	12.076722	-0.73754096	-0.09457966	0.34335512	-0.69242334	3.75942	9.03093	Walking_Read
15:32:31.890	-1.8004947	2.5810282	12.076722	-0.73754096	-0.09457966	0.34335512	-0.69242334	3.75942	9.03093	Walking_Read
15:32:31.911	-1.063058	2.5618742	8.743892	-0.33009386	-0.17032695	0.15215431	-0.44556874	3.4650462	9.163258	Walking_Read
15:32:31.935	-1.063058	2.5618742	8.743892	-0.33009386	-0.17032695	0.15215431	-0.44556874	3.4650462	9.163258	Walking_Read
15:32:31.956	-1.063058	2.5618742	8.743892	-0.33009386	-0.17032695	0.15215431	-0.44556874	3.4650462	9.163258	Walking_Read
15:32:31.978	-1.063058	2.5618742	8.743892	-0.33009386	-0.17032695	0.15215431	-0.44556874	3.4650462	9.163258	Walking_Read
15:32:31.998	-1.063058	2.5618742	8.743892	-0.33009386	-0.17032695	0.15215431	-0.44556874	3.4650462	9.163258	Walking_Read
15:32:32.020	-1.063058	2.5618742	8.743892	-0.33009386	-0.17032695	0.15215431	-0.44556874	3.4650462	9.163258	Walking_Read
15:32:32.041	-1.063058	2.5618742	8.743892	-0.33009386	-0.17032695	0.15215431	-0.44556874	3.4650462	9.163258	Walking_Read
15:32:32.063	-1.063058	2.5618742	8.743892	-0.33009386	-0.17032695	0.15215431	-0.44556874	3.4650462	9.163258	Walking_Read
15:32:32.083	-0.72546524	3.624932	9.955395	-0.45165604	-0.14283802	-0.047598623	-0.44694257	3.1910632	9.262166	Walking_Read
15:32:32.104	-0.72546524	3.624932	9.955395	-0.45165604	-0.14283802	-0.047598623	-0.44694257	3.1910632	9.262166	Walking_Read
15:32:32.125	-0.72546524	3.624932	9.955395	-0.45165604	-0.14283802	-0.047598623	-0.44694257	3.1910632	9.262166	Walking_Read
15:32:32.146	-0.72546524	3.624932	9.955395	-0.45165604	-0.14283802	-0.047598623	-0.44694257	3.1910632	9.262166	Walking_Read
15:32:32.167	-0.72546524	3.624932	9.955395	-0.45165604	-0.14283802	-0.047598623	-0.44694257	3.1910632	9.262166	Walking_Read
15:32:32.188	-0.72546524	3.624932	9.955395	-0.45165604	-0.14283802	-0.047598623	-0.44694257	3.1910632	9.262166	Walking_Read
15:32:32.209	-0.72546524	3.624932	9.955395	-0.45165604	-0.14283802	-0.047598623	-0.44694257	3.1910632	9.262166	Walking_Read
15:32:32.231	-0.72546524	3.624932	9.955395	-0.45165604	-0.14283802	-0.047598623	-0.44694257	3.1910632	9.262166	Walking_Read
15:32:32.251	-0.72546524	3.624932	9.955395	-0.45165604	-0.14283802	-0.047598623	-0.44694257	3.1910632	9.262166	Walking_Read
15:32:32.272	-0.7541966	4.5874305	10.577906	0.5886475	-0.1923181	-0.18137811	-0.23989283	3.4955344	9.15937	Walking_Read
15:32:32.293	-0.7541966	4.5874305	10.577906	0.5886475	-0.1923181	-0.18137811	-0.23989283	3.4955344	9.15937	Walking_Read
15:32:32.314	-0.7541966	4.5874305	10.577906	0.5886475	-0.1923181	-0.18137811	-0.23989283	3.4955344	9.15937	Walking_Read
15:32:32.336	-0.7541966	4.5874305	10.577906	0.5886475	-0.1923181	-0.18137811	-0.23989283	3.4955344	9.15937	Walking_Read
15:32:32.357	-0.7541966	4.5874305	10.577906	0.5886475	-0.1923181	-0.18137811	-0.23989283	3.4955344	9.15937	Walking_Read
15:32:32.379	-0.7541966	4.5874305	10.577906	0.5886475	-0.1923181	-0.18137811	-0.23989283	3.4955344	9.15937	Walking_Read
15:32:32.400	-0.7541966	4.5874305	10.577906	0.5886475	-0.1923181	-0.18137811	-0.23989283	3.4955344	9.15937	Walking_Read
15:32:32.421	-0.7541966	4.5874305	10.577906	0.5886475	-0.1923181	-0.18137811	-0.23989283	3.4955344	9.15937	Walking_Read
15:32:32.443	1.1708003	3.0646718	4.9633317	0.93500805	0.59081113	-0.46237612	-0.19498467	3.8800302	9.004316	Walking_Read
15:32:32.465	1.1708003	3.0646718	4.9633317	0.93500805	0.59081113	-0.46237612	-0.19498467	3.8800302	9.004316	Walking_Read
15:32:32.487	1.1708003	3.0646718	4.9633317	0.93500805	0.59081113	-0.46237612	-0.19498467	3.8800302	9.004316	Walking_Read
15:32:32.508	1.1708003	3.0646718	4.9633317	0.93500805	0.59081113	-0.46237612	-0.19498467	3.8800302	9.004316	Walking_Read
15:32:32.529	1.1708003	3.0646718	4.9633317	0.93500805	0.59081113	-0.46237612	-0.19498467	3.8800302	9.004316	Walking_Read
15:32:32.551	1.1708003	3.0646718	4.9633317	0.93500805	0.59081113	-0.46237612	-0.19498467	3.8800302	9.004316	Walking_Read
15:32:32.572	1.1708003	3.0646718	4.9633317	0.93500805	0.59081113	-0.46237612	-0.19498467	3.8800302	9.004316	Walking_Read
15:32:32.593	1.1708003	3.0646718	4.9633317	0.93500805	0.59081113	-0.46237612	-0.19498467	3.8800302	9.004316	Walking_Read
15:32:32.615	0.12689656	3.5866237	6.962551	0.17386997	0.015376089	-0.32248798	-0.07501655	3.2263098	9.260436	Walking_Read
15:32:32.636	0.12689656	3.5866237	6.962551	0.17386997	0.015376089	-0.32248798	-0.07501655	3.2263098	9.260436	Walking_Read
15:32:32.657	0.12689656	3.5866237	6.962551	0.17386997	0.015376089	-0.32248798	-0.07501655	3.2263098	9.260436	Walking_Read
15:32:32.679	0.12689656	3.5866237	6.962551	0.17386997	0.015376089	-0.32248798	-0.07501655	3.2263098	9.260436	Walking_Read
15:32:32.700	0.12689656	3.5866237	6.962551	0.17386997	0.015376089	-0.32248798	-0.07501655	3.2263098	9.260436	Walking_Read
15:32:32.722	0.12689656	3.5866237	6.962551	0.17386997	0.015376089	-0.32248798	-0.07501655	3.2263098	9.260436	Walking_Read
15:32:32.742	0.12689656	3.5866237	6.962551	0.17386997	0.015376089	-0.32248798	-0.07501655	3.2263098	9.260436	Walking_Read
15:32:32.763	0.12689656	3.5866237	6.962551	0.17386997	0.015376089	-0.32248798	-0.07501655	3.2263098	9.260436	Walking_Read
15:32:32.784	0.12689656	3.5866237	6.962551	0.17386997	0.015376089	-0.32248798	-0.07501655	3.2263098	9.260436	Walking_Read
15:32:32.806	-0.32801566	4.4126487	8.0687065	0.28138223	0.17420106	0.01654223	-0.27335268	3.35389	9.2112465	Walking_Read
15:32:32.827	-0.32801566	4.4126487	8.0687065	0.28138223	0.17420106	0.01654223	-0.27335268	3.35389	9.2112465	Walking_Read
15:32:32.849	-0.32801566	4.4126487	8.0687065	0.28138223	0.17420106	0.01654223	-0.27335268	3.35389	9.2112465	Walking_Read
15:32:32.870	-0.32801566	4.4126487	8.0687065	0.28138223	0.17420106	0.01654223	-0.27335268	3.35389	9.2112465	Walking_Read
15:32:32.905	-0.32801566	4.4126487	8.0687065	0.28138223	0.17420106	0.01654223	-0.27335268	3.35389	9.2112465	Walking_Read
15:32:32.938	-0.32801566	4.4126487	8.0687065	0.28138223	0.17420106	0.01654223	-0.27335268	3.35389	9.2112465	Walking_Read
15:32:32.972	-0.32801566	4.4126487	8.0687065	0.28138223	0.17420106	0.01654223	-0.27335268	3.35389	9.2112465	Walking_Read
15:32:33.005	-1.1109436	4.922629	8.449396	-0.12789747	0.4106059	0.47346944	-0.6207437	3.9281652	8.964072	Walking_Read
15:32:33.039	-1.1109436	4.922629	8.449396	-0.12789747	0.4106059	0.47346944	-0.6207437	3.9281652	8.964072	Walking_Read
15:32:33.072	-1.1109436	4.922629	8.449396	-0.12789747	0.4106059	0.47346944	-0.6207437	3.9281652	8.964072	Walking_Read
15:32:33.107	-1.1109436	4.922629	8.449396	-0.12789747	0.4106059	0.47346944	-0.6207437	3.9281652	8.964072	Walking_Read
15:32:33.128	-1.1109436	4.922629	8.449396	-0.12789747	0.4106059	0.47346944	-0.6207437	3.9281652	8.964072	Walking_Read
15:32:33.149	-1.1109436	4.922629	8.449396	-0.12789747	0.4106059	0.47346944	-0.6207437	3.9281652	8.964072	Walking_Read
15:32:33.171	-1.802889	2.9665065	8.454185	-0.5994854	-0.09946658	0.09228952	-0.3893311	3.6711838	9.085218	Walking_Read
15:32:33.192	-1.802889	2.9665065	8.454185	-0.5994854	-0.09946658	0.09228952	-0.3893311	3.6711838	9.085218	Walking_Read
15:32:33.213	-1.802889	2.9665065	8.454185	-0.5994854	-0.09946658	0.09228952	-0.3893311	3.6711838	9.085218	Walking_Read
15:32:33.234	-1.802889	2.9665065	8.454185	-0.5994854	-0.09946658	0.09228952	-0.3893311	3.6711838	9.085218	Walking_Read
15:32:33.255	-1.802889	2.9665065	8.454185	-0.5994854	-0.09946658	0.09228952	-0.3893311	3.6711838	9.085218	Walking_Read
15:32:33.276	-1.802889	2.9665065	8.454185	-0.5994854	-0.09946658	0.09228952	-0.3893311	3.6711838	9.085218	Walking_Read
15:32:33.297	-1.802889	2.9665065	8.454185	-0.5994854	-0.09946658	0.09228952	-0.3893311	3.6711838	9.085218	Walking_Read
15:32:33.319	-1.802889	2.9665065	8.454185	-0.5994854	-0.09946658	0.09228952	-0.3893311	3.6711838	9.085218	Walking_Read
15:32:33.341	-0.5770202	3.4812756	7.8340673	-0.35330674	-0.0762537	-0.1343415	-0.34475815	3.459179	9.16982	Walking_Read
15:32:33.362	-0.5770202	3.4812756	7.8340673	-0.35330674	-0.0762537	-0.1343415	-0.34475815	3.459179	9.16982	Walking_Read
15:32:33.384	-0.5770202	3.4812756	7.8340673	-0.35330674	-0.0762537	-0.1343415	-0.34475815	3.459179	9.16982	Walking_Read
15:32:33.404	-0.5770202	3.4812756	7.8340673	-0.35330674	-0.0762537	-0.1343415	-0.34475815	3.459179	9.16982	Walking_Read
15:32:33.425	-0.5770202	3.4812756	7.8340673	-0.35330674	-0.0762537	-0.1343415	-0.34475815	3.459179	9.16982	Walking_Read
15:32:33.447	-0.5770202	3.4812756	7.8340673	-0.35330674	-0.0762537	-0.1343415	-0.34475815	3.459179	9.16982	Walking_Read
15:32:33.467	-0.5770202	3.4812756	7.8340673	-0.35330674	-0.0762537	-0.1343415	-0.34475815	3.459179	9.16982	Walking_Read
15:32:33.488	-0.5770202	3.4812756	7.8340673	-0.35330674	-0.0762537	-0.1343415	-0.34475815	3.459179	9.16982	Walking_Read
15:32:33.510	-0.5770202	3.4812756	7.8340673	-0.35330674	-0.0762537	-0.1343415	-0.34475815	3.459179	9.16982	Walking_Read
15:32:33.532	-0.5865973	4.2139235	9.8787775	0.19402851	-0.2503503	-0.34631175	-0.19964366	3.5838192	9.126159	Walking_Read
15:32:33.553	-0.5865973	4.2139235	9.8787775	0.19402851	-0.2503503	-0.34631175	-0.19964366	3.5838192	9.126159	Walking_Read
15:32:33.574	-0.5865973	4.2139235	9.8787775	0.19402851	-0.2503503	-0.34631175	-0.19964366	3.5838192	9.126159	Walking_Read
15:32:33.596	-0.5865973	4.2139235	9.8787775	0.19402851	-0.2503503	-0.34631175	-0.19964366	3.5838192	9.126159	Walking_Read
15:32:33.618	-0.5865973	4.2139235	9.8787775	0.19402851	-0.2503503	-0.34631175	-0.19964366	3.5838192	9.126159	Walking_Read
15:32:33.640	-0.5865973	4.2139235	9.8787775	0.19402851	-0.2503503	-0.34631175	-0.19964366	3.5838192	9.126159	Walking_Read
15:32:33.660	-0.5865973	4.2139235	9.8787775	0.19402851	-0.2503503	-0.34631175	-0.19964366	3.5838192	9.126159	Walking_Read
15:32:33.681	-0.5865973	4.2139235	9.8787775	0.19402851	-0.2503503	-0.34631175	-0.19964366	3.5838192	9.126159	Walking_Read
15:32:33.703	1.5586729	0.11013664	14.561979	0.37667722	-0.30471727	-0.5973773	-0.08105894	3.5177488	9.153646	Walking_Read
15:32:33.724	1.5586729	0.11013664	14.561979	0.37667722	-0.30471727	-0.5973773	-0.08105894	3.5177488	9.153646	Walking_Read
15:32:33.745	1.5586729	0.11013664	14.561979	0.37667722	-0.30471727	-0.5973773	-0.08105894	3.5177488	9.153646	Walking_Read
15:32:33.768	1.5586729	0.11013664	14.561979	0.37667722	-0.30471727	-0.5973773	-0.08105894	3.5177488	9.153646	Walking_Read
15:32:33.789	1.5586729	0.11013664	14.561979	0.37667722	-0.30471727	-0.5973773	-0.08105894	3.5177488	9.153646	Walking_Read
15:32:33.810	1.5586729	0.11013664	14.561979	0.37667722	-0.30471727	-0.5973773	-0.08105894	3.5177488	9.153646	Walking_Read
15:32:33.832	1.5586729	0.11013664	14.561979	0.37667722	-0.30471727	-0.5973773	-0.08105894	3.5177488	9.153646	Walking_Read
15:32:33.853	1.5586729	0.11013664	14.561979	0.37667722	-0.30471727	-0.5973773	-0.08105894	3.5177488	9.153646	Walking_Read
15:32:33.874	0.29210153	2.2099156	8.968953	-0.18776228	-0.03838005	-0.3713572	-0.20802072	3.321966	9.224514	Walking_Read
15:32:33.895	0.29210153	2.2099156	8.968953	-0.18776228	-0.03838005	-0.3713572	-0.20802072	3.321966	9.224514	Walking_Read
15:32:33.917	0.29210153	2.2099156	8.968953	-0.18776228	-0.03838005	-0.3713572	-0.20802072	3.321966	9.224514	Walking_Read
15:32:33.938	0.29210153	2.2099156	8.968953	-0.18776228	-0.03838005	-0.3713572	-0.20802072	3.321966	9.224514	Walking_Read
15:32:33.960	0.29210153	2.2099156	8.968953	-0.18776228	-0.03838005	-0.3713572	-0.20802072	3.321966	9.224514	Walking_Read
15:32:33.980	0.29210153	2.2099156	8.968953	-0.18776228	-0.03838005	-0.3713572	-0.20802072	3.321966	9.224514	Walking_Read
15:32:34.001	0.29210153	2.2099156	8.968953	-0.18776228	-0.03838005	-0.3713572	-0.20802072	3.321966	9.224514	Walking_Read
15:32:34.022	0.29210153	2.2099156	8.968953	-0.18776228	-0.03838005	-0.3713572	-0.20802072	3.321966	9.224514	Walking_Read
15:32:34.043	0.29210153	2.2099156	8.968953	-0.18776228	-0.03838005	-0.3713572	-0.20802072	3.321966	9.224514	Walking_Read
15:32:34.064	-0.3423813	3.3232534	9.306546	-0.099797666	0.18641835	0.16131729	-0.38461125	3.0701823	9.30572	Walking_Read
15:32:34.086	-0.3423813	3.3232534	9.306546	-0.099797666	0.18641835	0.16131729	-0.38461125	3.0701823	9.30572	Walking_Read
15:32:34.108	-0.3423813	3.3232534	9.306546	-0.099797666	0.18641835	0.16131729	-0.38461125	3.0701823	9.30572	Walking_Read
15:32:34.130	-0.3423813	3.3232534	9.306546	-0.099797666	0.18641835	0.16131729	-0.38461125	3.0701823	9.30572	Walking_Read
15:32:34.152	-0.3423813	3.3232534	9.306546	-0.099797666	0.18641835	0.16131729	-0.38461125	3.0701823	9.30572	Walking_Read
15:32:34.173	-0.3423813	3.3232534	9.306546	-0.099797666	0.18641835	0.16131729	-0.38461125	3.0701823	9.30572	Walking_Read
15:32:34.194	-0.3423813	3.3232534	9.306546	-0.099797666	0.18641835	0.16131729	-0.38461125	3.0701823	9.30572	Walking_Read
15:32:34.216	-0.3423813	3.3232534	9.306546	-0.099797666	0.18641835	0.16131729	-0.38461125	3.0701823	9.30572	Walking_Read
15:32:34.237	-0.42378664	4.4485626	9.72315	0.49946114	0.38006264	0.38733745	-0.6027739	3.4392793	9.163973	Walking_Read
15:32:34.257	-0.42378664	4.4485626	9.72315	0.49946114	0.38006264	0.38733745	-0.6027739	3.4392793	9.163973	Walking_Read
15:32:34.279	-0.42378664	4.4485626	9.72315	0.49946114	0.38006264	0.38733745	-0.6027739	3.4392793	9.163973	Walking_Read
15:32:34.299	-0.42378664	4.4485626	9.72315	0.49946114	0.38006264	0.38733745	-0.6027739	3.4392793	9.163973	Walking_Read
15:32:34.320	-0.42378664	4.4485626	9.72315	0.49946114	0.38006264	0.38733745	-0.6027739	3.4392793	9.163973	Walking_Read
15:32:34.341	-0.42378664	4.4485626	9.72315	0.49946114	0.38006264	0.38733745	-0.6027739	3.4392793	9.163973	Walking_Read
15:32:34.363	-0.42378664	4.4485626	9.72315	0.49946114	0.38006264	0.38733745	-0.6027739	3.4392793	9.163973	Walking_Read
15:32:34.384	-0.42378664	4.4485626	9.72315	0.49946114	0.38006264	0.38733745	-0.6027739	3.4392793	9.163973	Walking_Read
15:32:34.406	-0.42378664	4.4485626	9.72315	0.49946114	0.38006264	0.38733745	-0.6027739	3.4392793	9.163973	Walking_Read
15:32:34.427	-0.4644893	3.067066	5.7965393	0.44448328	0.11555799	0.4899628	-0.5548709	3.6593006	9.08141	Walking_Read
15:32:34.448	-0.4644893	3.067066	5.7965393	0.44448328	0.11555799	0.4899628	-0.5548709	3.6593006	9.08141	Walking_Read
15:32:34.478	-0.4644893	3.067066	5.7965393	0.44448328	0.11555799	0.4899628	-0.5548709	3.6593006	9.08141	Walking_Read
15:32:34.512	-0.4644893	3.067066	5.7965393	0.44448328	0.11555799	0.4899628	-0.5548709	3.6593006	9.08141	Walking_Read
15:32:34.550	-0.4644893	3.067066	5.7965393	0.44448328	0.11555799	0.4899628	-0.5548709	3.6593006	9.08141	Walking_Read
15:32:34.571	-0.4644893	3.067066	5.7965393	0.44448328	0.11555799	0.4899628	-0.5548709	3.6593006	9.08141	Walking_Read
15:32:34.592	-0.4644893	3.067066	5.7965393	-0.27755946	-0.027995344	0.043420304	-0.5548709	3.6593006	9.08141	Walking_Read
15:32:34.614	-0.33519846	3.641692	7.6066113	-0.27755946	-0.027995344	0.043420304	-0.43272114	3.402951	9.187114	Walking_Read
15:32:34.636	-0.33519846	3.641692	7.6066113	-0.27755946	-0.027995344	0.043420304	-0.43272114	3.402951	9.187114	Walking_Read
15:32:34.657	-0.33519846	3.641692	7.6066113	-0.27755946	-0.027995344	0.043420304	-0.43272114	3.402951	9.187114	Walking_Read
15:32:34.678	-0.33519846	3.641692	7.6066113	-0.27755946	-0.027995344	0.043420304	-0.43272114	3.402951	9.187114	Walking_Read
15:32:34.700	-0.33519846	3.641692	7.6066113	-0.27755946	-0.027995344	0.043420304	-0.43272114	3.402951	9.187114	Walking_Read
15:32:34.721	-0.33519846	3.641692	7.6066113	-0.27755946	-0.027995344	0.043420304	-0.43272114	3.402951	9.187114	Walking_Read
15:32:34.742	-0.33519846	3.641692	7.6066113	-0.27755946	-0.027995344	0.043420304	-0.43272114	3.402951	9.187114	Walking_Read
15:32:34.764	-0.33519846	3.641692	7.6066113	-0.27755946	-0.027995344	0.043420304	-0.43272114	3.402951	9.187114	Walking_Read
15:32:34.785	-0.37590113	4.563488	8.116591	0.06574682	-0.18376598	-0.2449081	-0.4490762	3.3127232	9.219251	Walking_Read
15:32:34.807	-0.37590113	4.563488	8.116591	0.06574682	-0.18376598	-0.2449081	-0.4490762	3.3127232	9.219251	Walking_Read
15:32:34.829	-0.37590113	4.563488	8.116591	0.06574682	-0.18376598	-0.2449081	-0.4490762	3.3127232	9.219251	Walking_Read
15:32:34.850	-0.37590113	4.563488	8.116591	0.06574682	-0.18376598	-0.2449081	-0.4490762	3.3127232	9.219251	Walking_Read
15:32:34.872	-0.37590113	4.563488	8.116591	0.06574682	-0.18376598	-0.2449081	-0.4490762	3.3127232	9.219251	Walking_Read
15:32:34.893	-0.37590113	4.563488	8.116591	0.06574682	-0.18376598	-0.2449081	-0.4490762	3.3127232	9.219251	Walking_Read
15:32:34.914	-0.37590113	4.563488	8.116591	0.06574682	-0.18376598	-0.2449081	-0.4490762	3.3127232	9.219251	Walking_Read
15:32:34.936	-0.37590113	4.563488	8.116591	0.06574682	-0.18376598	-0.2449081	-0.4490762	3.3127232	9.219251	Walking_Read
15:32:34.957	-0.30167863	5.4302154	8.686429	0.2685541	0.031258587	-0.06409198	-0.38441905	3.7949965	9.034412	Walking_Read
15:32:34.978	-0.30167863	5.4302154	8.686429	0.2685541	0.031258587	-0.06409198	-0.38441905	3.7949965	9.034412	Walking_Read
15:32:35.000	-0.30167863	5.4302154	8.686429	0.2685541	0.031258587	-0.06409198	-0.38441905	3.7949965	9.034412	Walking_Read
15:32:35.021	-0.30167863	5.4302154	8.686429	0.2685541	0.031258587	-0.06409198	-0.38441905	3.7949965	9.034412	Walking_Read
15:32:35.043	-0.30167863	5.4302154	8.686429	0.2685541	0.031258587	-0.06409198	-0.38441905	3.7949965	9.034412	Walking_Read
15:32:35.064	-0.30167863	5.4302154	8.686429	0.2685541	0.031258587	-0.06409198	-0.38441905	3.7949965	9.034412	Walking_Read
15:32:35.085	-0.30167863	5.4302154	8.686429	0.2685541	0.031258587	-0.06409198	-0.38441905	3.7949965	9.034412	Walking_Read
15:32:35.107	-0.30167863	5.4302154	8.686429	0.2685541	0.031258587	-0.06409198	-0.38441905	3.7949965	9.034412	Walking_Read
15:32:35.127	-0.30167863	5.4302154	8.686429	0.2685541	0.031258587	-0.06409198	-0.38441905	3.7949965	9.034412	Walking_Read
15:32:35.149	0.9816527	3.014392	6.201172	-0.025272107	0.07463002	-0.37807673	-0.45917234	3.7960963	9.030458	Walking_Read
15:32:35.171	0.9816527	3.014392	6.201172	-0.025272107	0.07463002	-0.37807673	-0.45917234	3.7960963	9.030458	Walking_Read
15:32:35.192	0.9816527	3.014392	6.201172	-0.025272107	0.07463002	-0.37807673	-0.45917234	3.7960963	9.030458	Walking_Read
15:32:35.213	0.9816527	3.014392	6.201172	-0.025272107	0.07463002	-0.37807673	-0.45917234	3.7960963	9.030458	Walking_Read
15:32:35.235	0.9816527	3.014392	6.201172	-0.025272107	0.07463002	-0.37807673	-0.45917234	3.7960963	9.030458	Walking_Read
15:32:35.257	0.9816527	3.014392	6.201172	-0.025272107	0.07463002	-0.37807673	-0.45917234	3.7960963	9.030458	Walking_Read
15:32:35.278	0.9816527	3.014392	6.201172	-0.025272107	0.07463002	-0.37807673	-0.45917234	3.7960963	9.030458	Walking_Read
15:32:35.300	0.9816527	3.014392	6.201172	-0.025272107	0.07463002	-0.37807673	-0.45917234	3.7960963	9.030458	Walking_Read
15:32:35.322	0.22745611	3.4166303	7.3192983	-0.3032158	-0.090914465	-0.17343687	-0.46285453	3.4078252	9.183838	Walking_Read
15:32:35.342	0.22745611	3.4166303	7.3192983	-0.3032158	-0.090914465	-0.17343687	-0.46285453	3.4078252	9.183838	Walking_Read
15:32:35.363	0.22745611	3.4166303	7.3192983	-0.3032158	-0.090914465	-0.17343687	-0.46285453	3.4078252	9.183838	Walking_Read
15:32:35.385	0.22745611	3.4166303	7.3192983	-0.3032158	-0.090914465	-0.17343687	-0.46285453	3.4078252	9.183838	Walking_Read
15:32:35.406	0.22745611	3.4166303	7.3192983	-0.3032158	-0.090914465	-0.17343687	-0.46285453	3.4078252	9.183838	Walking_Read
15:32:35.428	0.22745611	3.4166303	7.3192983	-0.3032158	-0.090914465	-0.17343687	-0.46285453	3.4078252	9.183838	Walking_Read
15:32:35.452	0.22745611	3.4166303	7.3192983	-0.3032158	-0.090914465	-0.17343687	-0.46285453	3.4078252	9.183838	Walking_Read
15:32:35.472	0.22745611	3.4166303	7.3192983	-0.3032158	-0.090914465	-0.17343687	-0.46285453	3.4078252	9.183838	Walking_Read
15:32:35.493	0.22745611	3.4166303	7.3192983	0.09751181	0.005602245	0.18453017	-0.46285453	3.4078252	9.183838	Walking_Read
15:32:35.514	0.083799616	4.592219	8.286585	0.09751181	0.005602245	0.18453017	-0.44529733	3.3104386	9.220254	Walking_Read
15:32:35.535	0.083799616	4.592219	8.286585	0.09751181	0.005602245	0.18453017	-0.44529733	3.3104386	9.220254	Walking_Read
15:32:35.556	0.083799616	4.592219	8.286585	0.09751181	0.005602245	0.18453017	-0.44529733	3.3104386	9.220254	Walking_Read
15:32:35.577	0.083799616	4.592219	8.286585	0.09751181	0.005602245	0.18453017	-0.44529733	3.3104386	9.220254	Walking_Read
15:32:35.598	0.083799616	4.592219	8.286585	0.09751181	0.005602245	0.18453017	-0.44529733	3.3104386	9.220254	Walking_Read
15:32:35.619	0.083799616	4.592219	8.286585	0.09751181	0.005602245	0.18453017	-0.44529733	3.3104386	9.220254	Walking_Read
15:32:35.640	0.083799616	4.592219	8.286585	0.09751181	0.005602245	0.18453017	-0.44529733	3.3104386	9.220254	Walking_Read
15:32:35.661	0.083799616	4.592219	8.286585	0.09751181	0.005602245	0.18453017	-0.44529733	3.3104386	9.220254	Walking_Read
15:32:35.682	-1.7143008	2.9760835	10.78142	-0.70455426	0.11494712	0.21934949	-0.45572865	3.744988	9.051947	Walking_Read
15:32:35.704	-1.7143008	2.9760835	10.78142	-0.70455426	0.11494712	0.21934949	-0.45572865	3.744988	9.051947	Walking_Read
15:32:35.725	-1.7143008	2.9760835	10.78142	-0.70455426	0.11494712	0.21934949	-0.45572865	3.744988	9.051947	Walking_Read
15:32:35.747	-1.7143008	2.9760835	10.78142	-0.70455426	0.11494712	0.21934949	-0.45572865	3.744988	9.051947	Walking_Read
15:32:35.768	-1.7143008	2.9760835	10.78142	-0.70455426	0.11494712	0.21934949	-0.45572865	3.744988	9.051947	Walking_Read
15:32:35.790	-1.7143008	2.9760835	10.78142	-0.70455426	0.11494712	0.21934949	-0.45572865	3.744988	9.051947	Walking_Read
15:32:35.812	-1.7143008	2.9760835	10.78142	-0.70455426	0.11494712	0.21934949	-0.45572865	3.744988	9.051947	Walking_Read
15:32:35.833	-1.7143008	2.9760835	10.78142	-0.70455426	0.11494712	0.21934949	-0.45572865	3.744988	9.051947	Walking_Read
15:32:35.853	-1.7143008	2.9760835	10.78142	-0.70455426	0.11494712	0.21934949	-0.45572865	3.744988	9.051947	Walking_Read
15:32:35.874	-2.2099156	2.403852	9.591465	-0.54145324	-0.20025934	0.16498248	-0.5264486	3.5652435	9.120431	Walking_Read
15:32:35.895	-2.2099156	2.403852	9.591465	-0.54145324	-0.20025934	0.16498248	-0.5264486	3.5652435	9.120431	Walking_Read
15:32:35.919	-2.2099156	2.403852	9.591465	-0.54145324	-0.20025934	0.16498248	-0.5264486	3.5652435	9.120431	Walking_Read
15:32:35.940	-2.2099156	2.403852	9.591465	-0.54145324	-0.20025934	0.16498248	-0.5264486	3.5652435	9.120431	Walking_Read
15:32:35.961	-2.2099156	2.403852	9.591465	-0.54145324	-0.20025934	0.16498248	-0.5264486	3.5652435	9.120431	Walking_Read
15:32:35.982	-2.2099156	2.403852	9.591465	-0.54145324	-0.20025934	0.16498248	-0.5264486	3.5652435	9.120431	Walking_Read
15:32:36.003	-2.2099156	2.403852	9.591465	-0.54145324	-0.20025934	0.16498248	-0.5264486	3.5652435	9.120431	Walking_Read
15:32:36.024	-2.2099156	2.403852	9.591465	-0.54145324	-0.20025934	0.16498248	-0.5264486	3.5652435	9.120431	Walking_Read
15:32:36.046	-1.1875603	3.2681851	9.507666	-0.46387336	-0.0182215	-0.0011728612	-0.5504218	3.2492034	9.236345	Walking_Read
15:32:36.067	-1.1875603	3.2681851	9.507666	-0.46387336	-0.0182215	-0.0011728612	-0.5504218	3.2492034	9.236345	Walking_Read
15:32:36.088	-1.1875603	3.2681851	9.507666	-0.46387336	-0.0182215	-0.0011728612	-0.5504218	3.2492034	9.236345	Walking_Read
15:32:36.110	-1.1875603	3.2681851	9.507666	-0.46387336	-0.0182215	-0.0011728612	-0.5504218	3.2492034	9.236345	Walking_Read
15:32:36.132	-1.1875603	3.2681851	9.507666	-0.46387336	-0.0182215	-0.0011728612	-0.5504218	3.2492034	9.236345	Walking_Read
15:32:36.153	-1.1875603	3.2681851	9.507666	-0.46387336	-0.0182215	-0.0011728612	-0.5504218	3.2492034	9.236345	Walking_Read
15:32:36.174	-1.1875603	3.2681851	9.507666	-0.46387336	-0.0182215	-0.0011728612	-0.5504218	3.2492034	9.236345	Walking_Read
15:32:36.196	-1.1875603	3.2681851	9.507666	-0.46387336	-0.0182215	-0.0011728612	-0.5504218	3.2492034	9.236345	Walking_Read
15:32:36.217	-1.7645805	3.9984388	9.665688	0.26916495	-0.07869716	-0.20153667	-0.5707495	3.3852453	9.186116	Walking_Read
15:32:36.239	-1.7645805	3.9984388	9.665688	0.26916495	-0.07869716	-0.20153667	-0.5707495	3.3852453	9.186116	Walking_Read
15:32:36.260	-1.7645805	3.9984388	9.665688	0.26916495	-0.07869716	-0.20153667	-0.5707495	3.3852453	9.186116	Walking_Read
15:32:36.281	-1.7645805	3.9984388	9.665688	0.26916495	-0.07869716	-0.20153667	-0.5707495	3.3852453	9.186116	Walking_Read
15:32:36.304	-1.7645805	3.9984388	9.665688	0.26916495	-0.07869716	-0.20153667	-0.5707495	3.3852453	9.186116	Walking_Read
15:32:36.326	-1.7645805	3.9984388	9.665688	0.26916495	-0.07869716	-0.20153667	-0.5707495	3.3852453	9.186116	Walking_Read
15:32:36.348	-1.7645805	3.9984388	9.665688	0.26916495	-0.07869716	-0.20153667	-0.5707495	3.3852453	9.186116	Walking_Read
15:32:36.368	-1.7645805	3.9984388	9.665688	0.26916495	-0.07869716	-0.20153667	-0.5707495	3.3852453	9.186116	Walking_Read
15:32:36.389	-1.7645805	3.9984388	9.665688	0.26916495	-0.07869716	-0.20153667	-0.5707495	3.3852453	9.186116	Walking_Read
15:32:36.413	0.7302538	2.2147043	8.135746	1.0584028	0.32752824	0.035479054	-0.92560166	3.5135963	9.108692	Walking_Read
15:32:36.434	0.7302538	2.2147043	8.135746	1.0584028	0.32752824	0.035479054	-0.92560166	3.5135963	9.108692	Walking_Read
15:32:36.456	0.7302538	2.2147043	8.135746	1.0584028	0.32752824	0.035479054	-0.92560166	3.5135963	9.108692	Walking_Read
15:32:36.478	0.7302538	2.2147043	8.135746	1.0584028	0.32752824	0.035479054	-0.92560166	3.5135963	9.108692	Walking_Read
15:32:36.499	0.7302538	2.2147043	8.135746	1.0584028	0.32752824	0.035479054	-0.92560166	3.5135963	9.108692	Walking_Read
15:32:36.521	0.7302538	2.2147043	8.135746	1.0584028	0.32752824	0.035479054	-0.92560166	3.5135963	9.108692	Walking_Read
15:32:36.542	0.7302538	2.2147043	8.135746	1.0584028	0.32752824	0.035479054	-0.92560166	3.5135963	9.108692	Walking_Read
15:32:36.569	0.7302538	2.2147043	8.135746	1.0584028	0.32752824	0.035479054	-0.92560166	3.5135963	9.108692	Walking_Read
15:32:36.591	-0.45491222	2.9090438	7.4845033	-0.0008374963	0.18092057	0.20957565	-0.72761345	3.337056	9.192659	Walking_Read
15:32:36.614	-0.45491222	2.9090438	7.4845033	-0.0008374963	0.18092057	0.20957565	-0.72761345	3.337056	9.192659	Walking_Read
15:32:36.634	-0.45491222	2.9090438	7.4845033	-0.0008374963	0.18092057	0.20957565	-0.72761345	3.337056	9.192659	Walking_Read
15:32:36.671	-0.45491222	2.9090438	7.4845033	-0.0008374963	0.18092057	0.20957565	-0.72761345	3.337056	9.192659	Walking_Read
15:32:36.704	-0.45491222	2.9090438	7.4845033	-0.0008374963	0.18092057	0.20957565	-0.72761345	3.337056	9.192659	Walking_Read
15:32:36.738	-0.45491222	2.9090438	7.4845033	-0.0008374963	0.18092057	0.20957565	-0.72761345	3.337056	9.192659	Walking_Read
15:32:36.771	-1.594587	2.779753	12.201224	0.6228559	0.08501472	0.75813264	-0.28755274	2.949372	9.348203	Walking_Read
15:32:36.792	-1.594587	2.779753	12.201224	0.6228559	0.08501472	0.75813264	-0.28755274	2.949372	9.348203	Walking_Read
15:32:36.822	-1.594587	2.779753	12.201224	0.6228559	0.08501472	0.75813264	-0.28755274	2.949372	9.348203	Walking_Read
15:32:36.843	-1.594587	2.779753	12.201224	0.6228559	0.08501472	0.75813264	-0.28755274	2.949372	9.348203	Walking_Read
15:32:36.864	-1.594587	2.779753	12.201224	0.6228559	0.08501472	0.75813264	-0.28755274	2.949372	9.348203	Walking_Read
15:32:36.884	-1.594587	2.779753	12.201224	0.6228559	0.08501472	0.75813264	-0.28755274	2.949372	9.348203	Walking_Read
15:32:36.905	-1.594587	2.779753	12.201224	0.6228559	0.08501472	0.75813264	-0.28755274	2.949372	9.348203	Walking_Read
15:32:36.926	-1.594587	2.779753	12.201224	0.6228559	0.08501472	0.75813264	-0.28755274	2.949372	9.348203	Walking_Read
15:32:36.947	0.6895511	3.668029	9.189227	-0.49014056	0.13449481	0.5461624	-0.2550935	3.3373263	9.217785	Walking_Read
15:32:36.968	0.6895511	3.668029	9.189227	-0.49014056	0.13449481	0.5461624	-0.2550935	3.3373263	9.217785	Walking_Read
15:32:36.989	0.6895511	3.668029	9.189227	-0.49014056	0.13449481	0.5461624	-0.2550935	3.3373263	9.217785	Walking_Read
15:32:37.010	0.6895511	3.668029	9.189227	-0.49014056	0.13449481	0.5461624	-0.2550935	3.3373263	9.217785	Walking_Read
15:32:37.031	0.6895511	3.668029	9.189227	-0.49014056	0.13449481	0.5461624	-0.2550935	3.3373263	9.217785	Walking_Read
15:32:37.053	0.6895511	3.668029	9.189227	-0.49014056	0.13449481	0.5461624	-0.2550935	3.3373263	9.217785	Walking_Read
15:32:37.074	0.6895511	3.668029	9.189227	-0.49014056	0.13449481	0.5461624	-0.2550935	3.3373263	9.217785	Walking_Read
15:32:37.095	0.6895511	3.668029	9.189227	-0.49014056	0.13449481	0.5461624	-0.2550935	3.3373263	9.217785	Walking_Read
15:32:37.115	0.24900457	3.929005	7.1325445	0.0852945	0.04958454	-0.14900224	-0.24550521	3.6101487	9.114654	Walking_Read
15:32:37.137	0.24900457	3.929005	7.1325445	0.0852945	0.04958454	-0.14900224	-0.24550521	3.6101487	9.114654	Walking_Read
15:32:37.159	0.24900457	3.929005	7.1325445	0.0852945	0.04958454	-0.14900224	-0.24550521	3.6101487	9.114654	Walking_Read
15:32:37.181	0.24900457	3.929005	7.1325445	0.0852945	0.04958454	-0.14900224	-0.24550521	3.6101487	9.114654	Walking_Read
15:32:37.203	0.24900457	3.929005	7.1325445	0.0852945	0.04958454	-0.14900224	-0.24550521	3.6101487	9.114654	Walking_Read
15:32:37.224	0.24900457	3.929005	7.1325445	0.0852945	0.04958454	-0.14900224	-0.24550521	3.6101487	9.114654	Walking_Read
15:32:37.248	0.24900457	3.929005	7.1325445	0.0852945	0.04958454	-0.14900224	-0.24550521	3.6101487	9.114654	Walking_Read
15:32:37.272	0.24900457	3.929005	7.1325445	0.0852945	0.04958454	-0.14900224	-0.24550521	3.6101487	9.114654	Walking_Read
15:32:37.296	0.24900457	3.929005	7.1325445	-0.2347989	0.06119098	-0.66335076	-0.6594815	3.7902384	9.020508	Walking_Read
15:32:37.327	-0.88588166	4.0582957	9.771035	-0.2347989	0.06119098	-0.66335076	-0.6594815	3.7902384	9.020508	Walking_Read
15:32:37.361	-0.88588166	4.0582957	9.771035	-0.2347989	0.06119098	-0.66335076	-0.6594815	3.7902384	9.020508	Walking_Read
15:32:37.394	-0.88588166	4.0582957	9.771035	-0.2347989	0.06119098	-0.66335076	-0.6594815	3.7902384	9.020508	Walking_Read
15:32:37.427	-0.88588166	4.0582957	9.771035	-0.2347989	0.06119098	-0.66335076	-0.6594815	3.7902384	9.020508	Walking_Read
15:32:37.461	-0.88588166	4.0582957	9.771035	-0.2347989	0.06119098	-0.66335076	-0.6594815	3.7902384	9.020508	Walking_Read
15:32:37.494	0.9768641	2.753416	8.667274	-0.33436993	-0.48675516	-0.37074634	-0.60311687	3.64449	9.08429	Walking_Read
15:32:37.527	0.9768641	2.753416	8.667274	-0.33436993	-0.48675516	-0.37074634	-0.60311687	3.64449	9.08429	Walking_Read
15:32:37.565	0.9768641	2.753416	8.667274	-0.33436993	-0.48675516	-0.37074634	-0.60311687	3.64449	9.08429	Walking_Read
15:32:37.589	0.9768641	2.753416	8.667274	-0.33436993	-0.48675516	-0.37074634	-0.60311687	3.64449	9.08429	Walking_Read
15:32:37.611	0.9768641	2.753416	8.667274	-0.33436993	-0.48675516	-0.37074634	-0.60311687	3.64449	9.08429	Walking_Read
15:32:37.632	0.9768641	2.753416	8.667274	-0.33436993	-0.48675516	-0.37074634	-0.60311687	3.64449	9.08429	Walking_Read
15:32:37.654	0.9768641	2.753416	8.667274	-0.33436993	-0.48675516	-0.37074634	-0.60311687	3.64449	9.08429	Walking_Read
15:32:37.679	-0.36632404	3.3519847	9.012051	-0.2763377	-0.13489676	-0.376855	-0.26170304	3.433783	9.182104	Walking_Read
15:32:37.703	-0.36632404	3.3519847	9.012051	-0.2763377	-0.13489676	-0.376855	-0.26170304	3.433783	9.182104	Walking_Read
15:32:37.725	-0.36632404	3.3519847	9.012051	-0.2763377	-0.13489676	-0.376855	-0.26170304	3.433783	9.182104	Walking_Read
15:32:37.747	-0.36632404	3.3519847	9.012051	-0.2763377	-0.13489676	-0.376855	-0.26170304	3.433783	9.182104	Walking_Read
15:32:37.768	-0.36632404	3.3519847	9.012051	-0.2763377	-0.13489676	-0.376855	-0.26170304	3.433783	9.182104	Walking_Read
15:32:37.788	-0.36632404	3.3519847	9.012051	-0.2763377	-0.13489676	-0.376855	-0.26170304	3.433783	9.182104	Walking_Read
15:32:37.810	-0.36632404	3.3519847	9.012051	-0.2763377	-0.13489676	-0.376855	-0.26170304	3.433783	9.182104	Walking_Read
15:32:37.830	-0.36632404	3.3519847	9.012051	-0.2763377	-0.13489676	-0.376855	-0.26170304	3.433783	9.182104	Walking_Read
15:32:37.850	0.69912827	4.12773	9.593859	0.05108605	0.056304064	-0.08180708	-0.3160747	3.5621097	9.131366	Walking_Read
15:32:37.870	0.69912827	4.12773	9.593859	0.05108605	0.056304064	-0.08180708	-0.3160747	3.5621097	9.131366	Walking_Read
15:32:37.895	0.69912827	4.12773	9.593859	0.05108605	0.056304064	-0.08180708	-0.3160747	3.5621097	9.131366	Walking_Read
15:32:37.916	0.69912827	4.12773	9.593859	0.05108605	0.056304064	-0.08180708	-0.3160747	3.5621097	9.131366	Walking_Read
15:32:37.938	0.69912827	4.12773	9.593859	0.05108605	0.056304064	-0.08180708	-0.3160747	3.5621097	9.131366	Walking_Read
15:32:37.958	0.69912827	4.12773	9.593859	0.05108605	0.056304064	-0.08180708	-0.3160747	3.5621097	9.131366	Walking_Read
15:32:37.979	0.69912827	4.12773	9.593859	0.05108605	0.056304064	-0.08180708	-0.3160747	3.5621097	9.131366	Walking_Read
15:32:38.000	0.69912827	4.12773	9.593859	0.05108605	0.056304064	-0.08180708	-0.3160747	3.5621097	9.131366	Walking_Read
15:32:38.022	-1.0223553	0.8643332	14.873235	-0.6459112	-0.49347466	-0.0048380527	-0.2351442	3.6586213	9.09558	Walking_Read
15:32:38.043	-1.0223553	0.8643332	14.873235	-0.6459112	-0.49347466	-0.0048380527	-0.2351442	3.6586213	9.09558	Walking_Read
15:32:38.063	-1.0223553	0.8643332	14.873235	-0.6459112	-0.49347466	-0.0048380527	-0.2351442	3.6586213	9.09558	Walking_Read
15:32:38.084	-1.0223553	0.8643332	14.873235	-0.6459112	-0.49347466	-0.0048380527	-0.2351442	3.6586213	9.09558	Walking_Read
15:32:38.105	-1.0223553	0.8643332	14.873235	-0.6459112	-0.49347466	-0.0048380527	-0.2351442	3.6586213	9.09558	Walking_Read
15:32:38.129	-1.0223553	0.8643332	14.873235	-0.6459112	-0.49347466	-0.0048380527	-0.2351442	3.6586213	9.09558	Walking_Read
15:32:38.150	-1.0223553	0.8643332	14.873235	-0.6459112	-0.49347466	-0.0048380527	-0.2351442	3.6586213	9.09558	Walking_Read
15:32:38.172	-1.0223553	0.8643332	14.873235	-0.6459112	-0.49347466	-0.0048380527	-0.2351442	3.6586213	9.09558	Walking_Read
15:32:38.197	-0.19633053	3.0910087	7.8268843	0.08224017	-0.1165708	-0.068978906	-0.20173788	3.5725133	9.130543	Walking_Read
15:32:38.218	-0.19633053	3.0910087	7.8268843	0.08224017	-0.1165708	-0.068978906	-0.20173788	3.5725133	9.130543	Walking_Read
15:32:38.240	-0.19633053	3.0910087	7.8268843	0.08224017	-0.1165708	-0.068978906	-0.20173788	3.5725133	9.130543	Walking_Read
15:32:38.263	-0.19633053	3.0910087	7.8268843	0.08224017	-0.1165708	-0.068978906	-0.20173788	3.5725133	9.130543	Walking_Read
15:32:38.283	-0.19633053	3.0910087	7.8268843	0.08224017	-0.1165708	-0.068978906	-0.20173788	3.5725133	9.130543	Walking_Read
15:32:38.304	-0.19633053	3.0910087	7.8268843	0.08224017	-0.1165708	-0.068978906	-0.20173788	3.5725133	9.130543	Walking_Read
15:32:38.326	-0.19633053	3.0910087	7.8268843	0.08224017	-0.1165708	-0.068978906	-0.20173788	3.5725133	9.130543	Walking_Read
15:32:38.347	-0.19633053	3.0910087	7.8268843	0.08224017	-0.1165708	-0.068978906	-0.20173788	3.5725133	9.130543	Walking_Read
15:32:38.368	-0.19633053	3.0910087	7.8268843	0.08224017	-0.1165708	-0.068978906	-0.20173788	3.5725133	9.130543	Walking_Read
15:32:38.389	-0.24900457	3.9936504	8.633755	0.07613152	-0.23141347	-0.50269324	-0.2204576	3.4188595	9.188752	Walking_Read
15:32:38.410	-0.24900457	3.9936504	8.633755	0.07613152	-0.23141347	-0.50269324	-0.2204576	3.4188595	9.188752	Walking_Read
15:32:38.432	-0.24900457	3.9936504	8.633755	0.07613152	-0.23141347	-0.50269324	-0.2204576	3.4188595	9.188752	Walking_Read
15:32:38.454	-0.24900457	3.9936504	8.633755	0.07613152	-0.23141347	-0.50269324	-0.2204576	3.4188595	9.188752	Walking_Read
15:32:38.475	-0.24900457	3.9936504	8.633755	0.07613152	-0.23141347	-0.50269324	-0.2204576	3.4188595	9.188752	Walking_Read
15:32:38.496	-0.24900457	3.9936504	8.633755	0.07613152	-0.23141347	-0.50269324	-0.2204576	3.4188595	9.188752	Walking_Read
15:32:38.517	-0.24900457	3.9936504	8.633755	0.07613152	-0.23141347	-0.50269324	-0.2204576	3.4188595	9.188752	Walking_Read
15:32:38.539	-0.24900457	3.9936504	8.633755	0.07613152	-0.23141347	-0.50269324	-0.2204576	3.4188595	9.188752	Walking_Read
15:32:38.562	-0.76616794	3.9888618	9.905115	0.20563497	-0.3572517	-0.6022643	-0.09392558	3.6472635	9.102693	Walking_Read
15:32:38.584	-0.76616794	3.9888618	9.905115	0.20563497	-0.3572517	-0.6022643	-0.09392558	3.6472635	9.102693	Walking_Read
15:32:38.605	-0.76616794	3.9888618	9.905115	0.20563497	-0.3572517	-0.6022643	-0.09392558	3.6472635	9.102693	Walking_Read
15:32:38.626	-0.76616794	3.9888618	9.905115	0.20563497	-0.3572517	-0.6022643	-0.09392558	3.6472635	9.102693	Walking_Read
15:32:38.647	-0.76616794	3.9888618	9.905115	0.20563497	-0.3572517	-0.6022643	-0.09392558	3.6472635	9.102693	Walking_Read
15:32:38.669	-0.76616794	3.9888618	9.905115	0.20563497	-0.3572517	-0.6022643	-0.09392558	3.6472635	9.102693	Walking_Read
15:32:38.690	-0.76616794	3.9888618	9.905115	0.20563497	-0.3572517	-0.6022643	-0.09392558	3.6472635	9.102693	Walking_Read
15:32:38.711	-0.76616794	3.9888618	9.905115	0.20563497	-0.3572517	-0.6022643	-0.09392558	3.6472635	9.102693	Walking_Read
15:32:38.732	0.967287	0.65842557	12.292207	0.5654346	-0.21736357	-0.8343931	0.048591524	3.488689	9.164991	Walking_Read
15:32:38.754	0.967287	0.65842557	12.292207	0.5654346	-0.21736357	-0.8343931	0.048591524	3.488689	9.164991	Walking_Read
15:32:38.775	0.967287	0.65842557	12.292207	0.5654346	-0.21736357	-0.8343931	0.048591524	3.488689	9.164991	Walking_Read
15:32:38.796	0.967287	0.65842557	12.292207	0.5654346	-0.21736357	-0.8343931	0.048591524	3.488689	9.164991	Walking_Read
15:32:38.818	0.967287	0.65842557	12.292207	0.5654346	-0.21736357	-0.8343931	0.048591524	3.488689	9.164991	Walking_Read
15:32:38.839	0.967287	0.65842557	12.292207	0.5654346	-0.21736357	-0.8343931	0.048591524	3.488689	9.164991	Walking_Read
15:32:38.861	0.967287	0.65842557	12.292207	0.5654346	-0.21736357	-0.8343931	0.048591524	3.488689	9.164991	Walking_Read
15:32:38.883	0.967287	0.65842557	12.292207	0.5654346	-0.21736357	-0.8343931	0.048591524	3.488689	9.164991	Walking_Read
15:32:38.904	0.967287	0.65842557	12.292207	0.5654346	-0.21736357	-0.8343931	0.048591524	3.488689	9.164991	Walking_Read
15:32:38.925	1.0271438	1.9824595	9.636956	-0.117512755	-0.121457726	-1.0940107	0.15895131	3.184406	9.27387	Walking_Read
15:32:38.948	1.0271438	1.9824595	9.636956	-0.117512755	-0.121457726	-1.0940107	0.15895131	3.184406	9.27387	Walking_Read
15:32:38.969	1.0271438	1.9824595	9.636956	-0.117512755	-0.121457726	-1.0940107	0.15895131	3.184406	9.27387	Walking_Read
15:32:38.991	1.0271438	1.9824595	9.636956	-0.117512755	-0.121457726	-1.0940107	0.15895131	3.184406	9.27387	Walking_Read
15:32:39.012	1.0271438	1.9824595	9.636956	-0.117512755	-0.121457726	-1.0940107	0.15895131	3.184406	9.27387	Walking_Read
15:32:39.033	1.0271438	1.9824595	9.636956	-0.117512755	-0.121457726	-1.0940107	0.15895131	3.184406	9.27387	Walking_Read
15:32:39.054	1.0271438	1.9824595	9.636956	-0.117512755	-0.121457726	-1.0940107	0.15895131	3.184406	9.27387	Walking_Read
15:32:39.075	1.0271438	1.9824595	9.636956	-0.117512755	-0.121457726	-1.0940107	0.15895131	3.184406	9.27387	Walking_Read
15:32:39.097	-0.028731298	3.4333901	9.098245	0.03947961	-0.08297321	-0.7250482	0.12220161	2.8943589	9.368999	Walking_Read
15:32:39.118	-0.028731298	3.4333901	9.098245	0.03947961	-0.08297321	-0.7250482	0.12220161	2.8943589	9.368999	Walking_Read
15:32:39.140	-0.028731298	3.4333901	9.098245	0.03947961	-0.08297321	-0.7250482	0.12220161	2.8943589	9.368999	Walking_Read
15:32:39.161	-0.028731298	3.4333901	9.098245	0.03947961	-0.08297321	-0.7250482	0.12220161	2.8943589	9.368999	Walking_Read
15:32:39.182	-0.028731298	3.4333901	9.098245	0.03947961	-0.08297321	-0.7250482	0.12220161	2.8943589	9.368999	Walking_Read
15:32:39.204	-0.028731298	3.4333901	9.098245	0.03947961	-0.08297321	-0.7250482	0.12220161	2.8943589	9.368999	Walking_Read
15:32:39.226	-0.028731298	3.4333901	9.098245	0.03947961	-0.08297321	-0.7250482	0.12220161	2.8943589	9.368999	Walking_Read
15:32:39.246	-0.028731298	3.4333901	9.098245	0.03947961	-0.08297321	-0.7250482	0.12220161	2.8943589	9.368999	Walking_Read
15:32:39.267	-0.028731298	3.4333901	9.098245	0.03947961	-0.08297321	-0.7250482	0.12220161	2.8943589	9.368999	Walking_Read
15:32:39.288	-0.8667275	4.5275736	9.325701	0.17875688	0.3666236	-0.04393343	-0.23824419	3.2796092	9.238927	Walking_Read
15:32:39.310	-0.8667275	4.5275736	9.325701	0.17875688	0.3666236	-0.04393343	-0.23824419	3.2796092	9.238927	Walking_Read
15:32:39.330	-0.8667275	4.5275736	9.325701	0.17875688	0.3666236	-0.04393343	-0.23824419	3.2796092	9.238927	Walking_Read
15:32:39.352	-0.8667275	4.5275736	9.325701	0.17875688	0.3666236	-0.04393343	-0.23824419	3.2796092	9.238927	Walking_Read
15:32:39.372	-0.8667275	4.5275736	9.325701	0.17875688	0.3666236	-0.04393343	-0.23824419	3.2796092	9.238927	Walking_Read
15:32:39.393	-0.8667275	4.5275736	9.325701	0.17875688	0.3666236	-0.04393343	-0.23824419	3.2796092	9.238927	Walking_Read
15:32:39.415	-0.8667275	4.5275736	9.325701	0.17875688	0.3666236	-0.04393343	-0.23824419	3.2796092	9.238927	Walking_Read
15:32:39.436	-0.8667275	4.5275736	9.325701	0.17875688	0.3666236	-0.04393343	-0.23824419	3.2796092	9.238927	Walking_Read
15:32:39.458	-0.7901107	2.9425638	5.233885	0.4652527	0.15343164	-0.1868759	-0.3813508	2.9911811	9.331547	Walking_Read
15:32:39.478	-0.7901107	2.9425638	5.233885	0.4652527	0.15343164	-0.1868759	-0.3813508	2.9911811	9.331547	Walking_Read
15:32:39.500	-0.7901107	2.9425638	5.233885	0.4652527	0.15343164	-0.1868759	-0.3813508	2.9911811	9.331547	Walking_Read
15:32:39.522	-0.7901107	2.9425638	5.233885	0.4652527	0.15343164	-0.1868759	-0.3813508	2.9911811	9.331547	Walking_Read
15:32:39.543	-0.7901107	2.9425638	5.233885	0.4652527	0.15343164	-0.1868759	-0.3813508	2.9911811	9.331547	Walking_Read
15:32:39.564	-0.7901107	2.9425638	5.233885	0.4652527	0.15343164	-0.1868759	-0.3813508	2.9911811	9.331547	Walking_Read
15:32:39.585	-0.7901107	2.9425638	5.233885	0.4652527	0.15343164	-0.1868759	-0.3813508	2.9911811	9.331547	Walking_Read
15:32:39.606	-0.7901107	2.9425638	5.233885	0.4652527	0.15343164	-0.1868759	-0.3813508	2.9911811	9.331547	Walking_Read
15:32:39.628	-0.7901107	2.9425638	5.233885	0.4652527	0.15343164	-0.1868759	-0.3813508	2.9911811	9.331547	Walking_Read
15:32:39.648	-0.8236305	2.727079	7.350424	0.22212832	0.02942599	-0.41595036	-0.5837871	2.8387616	9.368618	Walking_Read
15:32:39.671	-0.8236305	2.727079	7.350424	0.22212832	0.02942599	-0.41595036	-0.5837871	2.8387616	9.368618	Walking_Read
15:32:39.693	-0.8236305	2.727079	7.350424	0.22212832	0.02942599	-0.41595036	-0.5837871	2.8387616	9.368618	Walking_Read
15:32:39.713	-0.8236305	2.727079	7.350424	0.22212832	0.02942599	-0.41595036	-0.5837871	2.8387616	9.368618	Walking_Read
15:32:39.735	-0.8236305	2.727079	7.350424	0.22212832	0.02942599	-0.41595036	-0.5837871	2.8387616	9.368618	Walking_Read
15:32:39.756	-0.8236305	2.727079	7.350424	0.22212832	0.02942599	-0.41595036	-0.5837871	2.8387616	9.368618	Walking_Read
15:32:39.777	-0.8236305	2.727079	7.350424	0.22212832	0.02942599	-0.41595036	-0.5837871	2.8387616	9.368618	Walking_Read
15:32:39.798	-0.8236305	2.727079	7.350424	0.22212832	0.02942599	-0.41595036	-0.5837871	2.8387616	9.368618	Walking_Read
15:32:39.819	-0.9529214	3.7542229	8.310528	0.074298926	-0.30166295	-0.37563327	-0.6077629	2.818931	9.37308	Walking_Read
15:32:39.840	-0.9529214	3.7542229	8.310528	0.074298926	-0.30166295	-0.37563327	-0.6077629	2.818931	9.37308	Walking_Read
15:32:39.861	-0.9529214	3.7542229	8.310528	0.074298926	-0.30166295	-0.37563327	-0.6077629	2.818931	9.37308	Walking_Read
15:32:39.883	-0.9529214	3.7542229	8.310528	0.074298926	-0.30166295	-0.37563327	-0.6077629	2.818931	9.37308	Walking_Read
15:32:39.904	-0.9529214	3.7542229	8.310528	0.074298926	-0.30166295	-0.37563327	-0.6077629	2.818931	9.37308	Walking_Read
15:32:39.926	-0.9529214	3.7542229	8.310528	0.074298926	-0.30166295	-0.37563327	-0.6077629	2.818931	9.37308	Walking_Read
15:32:39.947	-0.9529214	3.7542229	8.310528	0.074298926	-0.30166295	-0.37563327	-0.6077629	2.818931	9.37308	Walking_Read
15:32:39.970	-0.9529214	3.7542229	8.310528	0.074298926	-0.30166295	-0.37563327	-0.6077629	2.818931	9.37308	Walking_Read
15:32:39.992	-0.9529214	3.7542229	8.310528	0.29115608	-0.5527286	-0.5741645	-0.6077629	2.818931	9.37308	Walking_Read
15:32:40.013	-0.10774237	4.393494	8.679246	0.29115608	-0.5527286	-0.5741645	-0.26858008	3.1690068	9.276618	Walking_Read
15:32:40.035	-0.10774237	4.393494	8.679246	0.29115608	-0.5527286	-0.5741645	-0.26858008	3.1690068	9.276618	Walking_Read
15:32:40.057	-0.10774237	4.393494	8.679246	0.29115608	-0.5527286	-0.5741645	-0.26858008	3.1690068	9.276618	Walking_Read
15:32:40.078	-0.10774237	4.393494	8.679246	0.29115608	-0.5527286	-0.5741645	-0.26858008	3.1690068	9.276618	Walking_Read
15:32:40.099	-0.10774237	4.393494	8.679246	0.29115608	-0.5527286	-0.5741645	-0.26858008	3.1690068	9.276618	Walking_Read
15:32:40.121	-0.10774237	4.393494	8.679246	0.29115608	-0.5527286	-0.5741645	-0.26858008	3.1690068	9.276618	Walking_Read
15:32:40.143	-0.10774237	4.393494	8.679246	0.29115608	-0.5527286	-0.5741645	-0.26858008	3.1690068	9.276618	Walking_Read
15:32:40.165	-0.10774237	4.393494	8.679246	0.29115608	-0.5527286	-0.5741645	-0.26858008	3.1690068	9.276618	Walking_Read
15:32:40.187	0.31365	1.4054393	13.532441	-0.70272166	-0.8044051	-0.66335076	-0.010404344	3.5658565	9.135367	Walking_Read
15:32:40.210	0.31365	1.4054393	13.532441	-0.70272166	-0.8044051	-0.66335076	-0.010404344	3.5658565	9.135367	Walking_Read
15:32:40.231	0.31365	1.4054393	13.532441	-0.70272166	-0.8044051	-0.66335076	-0.010404344	3.5658565	9.135367	Walking_Read
15:32:40.252	0.31365	1.4054393	13.532441	-0.70272166	-0.8044051	-0.66335076	-0.010404344	3.5658565	9.135367	Walking_Read
15:32:40.274	0.31365	1.4054393	13.532441	-0.70272166	-0.8044051	-0.66335076	-0.010404344	3.5658565	9.135367	Walking_Read
15:32:40.295	0.31365	1.4054393	13.532441	-0.70272166	-0.8044051	-0.66335076	-0.010404344	3.5658565	9.135367	Walking_Read
15:32:40.316	0.31365	1.4054393	13.532441	-0.70272166	-0.8044051	-0.66335076	-0.010404344	3.5658565	9.135367	Walking_Read
15:32:40.339	0.31365	1.4054393	13.532441	-0.70272166	-0.8044051	-0.66335076	-0.010404344	3.5658565	9.135367	Walking_Read
15:32:40.361	1.3383996	1.9561225	9.174861	-0.23846409	-0.2888348	-0.6419705	0.18038653	3.3515635	9.214383	Walking_Read
15:32:40.383	1.3383996	1.9561225	9.174861	-0.23846409	-0.2888348	-0.6419705	0.18038653	3.3515635	9.214383	Walking_Read
15:32:40.406	1.3383996	1.9561225	9.174861	-0.23846409	-0.2888348	-0.6419705	0.18038653	3.3515635	9.214383	Walking_Read
15:32:40.427	1.3383996	1.9561225	9.174861	-0.23846409	-0.2888348	-0.6419705	0.18038653	3.3515635	9.214383	Walking_Read
15:32:40.448	1.3383996	1.9561225	9.174861	-0.23846409	-0.2888348	-0.6419705	0.18038653	3.3515635	9.214383	Walking_Read
15:32:40.470	1.3383996	1.9561225	9.174861	-0.23846409	-0.2888348	-0.6419705	0.18038653	3.3515635	9.214383	Walking_Read
15:32:40.492	1.3383996	1.9561225	9.174861	-0.23846409	-0.2888348	-0.6419705	0.18038653	3.3515635	9.214383	Walking_Read
15:32:40.514	1.3383996	1.9561225	9.174861	-0.23846409	-0.2888348	-0.6419705	0.18038653	3.3515635	9.214383	Walking_Read
15:32:40.535	0.52674043	3.0790374	9.960183	-0.28977677	-0.15566619	-0.51979744	0.13260639	3.0038311	9.334334	Walking_Read
15:32:40.561	0.52674043	3.0790374	9.960183	-0.28977677	-0.15566619	-0.51979744	0.13260639	3.0038311	9.334334	Walking_Read
15:32:40.582	0.52674043	3.0790374	9.960183	-0.28977677	-0.15566619	-0.51979744	0.13260639	3.0038311	9.334334	Walking_Read
15:32:40.604	0.52674043	3.0790374	9.960183	-0.28977677	-0.15566619	-0.51979744	0.13260639	3.0038311	9.334334	Walking_Read
15:32:40.625	0.52674043	3.0790374	9.960183	-0.28977677	-0.15566619	-0.51979744	0.13260639	3.0038311	9.334334	Walking_Read
15:32:40.647	0.52674043	3.0790374	9.960183	-0.28977677	-0.15566619	-0.51979744	0.13260639	3.0038311	9.334334	Walking_Read
15:32:40.669	0.52674043	3.0790374	9.960183	-0.28977677	-0.15566619	-0.51979744	0.13260639	3.0038311	9.334334	Walking_Read
15:32:40.690	0.52674043	3.0790374	9.960183	-0.28977677	-0.15566619	-0.51979744	0.13260639	3.0038311	9.334334	Walking_Read
15:32:40.712	-0.1987248	3.7661943	9.27542	0.27344102	0.18947269	-0.18015637	-0.08367606	3.2657619	9.246522	Walking_Read
15:32:40.734	-0.1987248	3.7661943	9.27542	0.27344102	0.18947269	-0.18015637	-0.08367606	3.2657619	9.246522	Walking_Read
15:32:40.757	-0.1987248	3.7661943	9.27542	0.27344102	0.18947269	-0.18015637	-0.08367606	3.2657619	9.246522	Walking_Read
15:32:40.778	-0.1987248	3.7661943	9.27542	0.27344102	0.18947269	-0.18015637	-0.08367606	3.2657619	9.246522	Walking_Read
15:32:40.799	-0.1987248	3.7661943	9.27542	0.27344102	0.18947269	-0.18015637	-0.08367606	3.2657619	9.246522	Walking_Read
15:32:40.822	-0.1987248	3.7661943	9.27542	0.27344102	0.18947269	-0.18015637	-0.08367606	3.2657619	9.246522	Walking_Read
15:32:40.843	-0.1987248	3.7661943	9.27542	0.27344102	0.18947269	-0.18015637	-0.08367606	3.2657619	9.246522	Walking_Read
15:32:40.864	-0.1987248	3.7661943	9.27542	0.27344102	0.18947269	-0.18015637	-0.08367606	3.2657619	9.246522	Walking_Read
15:32:40.885	-0.1987248	3.7661943	9.27542	0.27344102	0.18947269	-0.18015637	-0.08367606	3.2657619	9.246522	Walking_Read
15:32:40.907	-1.1947432	2.0087965	12.474172	-0.741817	-0.1043535	0.065411456	-0.5032127	3.591866	9.111291	Walking_Read
15:32:40.928	-1.1947432	2.0087965	12.474172	-0.741817	-0.1043535	0.065411456	-0.5032127	3.591866	9.111291	Walking_Read
15:32:40.950	-1.1947432	2.0087965	12.474172	-0.741817	-0.1043535	0.065411456	-0.5032127	3.591866	9.111291	Walking_Read
15:32:40.972	-1.1947432	2.0087965	12.474172	-0.741817	-0.1043535	0.065411456	-0.5032127	3.591866	9.111291	Walking_Read
15:32:40.994	-1.1947432	2.0087965	12.474172	-0.741817	-0.1043535	0.065411456	-0.5032127	3.591866	9.111291	Walking_Read
15:32:41.016	-1.1947432	2.0087965	12.474172	-0.741817	-0.1043535	0.065411456	-0.5032127	3.591866	9.111291	Walking_Read
15:32:41.037	-1.1947432	2.0087965	12.474172	-0.741817	-0.1043535	0.065411456	-0.5032127	3.591866	9.111291	Walking_Read
15:32:41.058	-1.1947432	2.0087965	12.474172	-0.741817	-0.1043535	0.065411456	-0.5032127	3.591866	9.111291	Walking_Read
15:32:41.080	-1.3743137	2.3966691	9.0288105	-0.10651718	-0.18620944	0.015931366	-0.5464562	3.5784745	9.114069	Walking_Read
15:32:41.101	-1.3743137	2.3966691	9.0288105	-0.10651718	-0.18620944	0.015931366	-0.5464562	3.5784745	9.114069	Walking_Read
15:32:41.123	-1.3743137	2.3966691	9.0288105	-0.10651718	-0.18620944	0.015931366	-0.5464562	3.5784745	9.114069	Walking_Read
15:32:41.145	-1.3743137	2.3966691	9.0288105	-0.10651718	-0.18620944	0.015931366	-0.5464562	3.5784745	9.114069	Walking_Read
15:32:41.166	-1.3743137	2.3966691	9.0288105	-0.10651718	-0.18620944	0.015931366	-0.5464562	3.5784745	9.114069	Walking_Read
15:32:41.187	-1.3743137	2.3966691	9.0288105	-0.10651718	-0.18620944	0.015931366	-0.5464562	3.5784745	9.114069	Walking_Read
15:32:41.208	-1.3743137	2.3966691	9.0288105	-0.10651718	-0.18620944	0.015931366	-0.5464562	3.5784745	9.114069	Walking_Read
15:32:41.230	-1.3743137	2.3966691	9.0288105	-0.10651718	-0.18620944	0.015931366	-0.5464562	3.5784745	9.114069	Walking_Read
15:32:41.251	-1.3743137	2.3966691	9.0288105	-0.18104275	-0.16666175	-0.2833926	-0.5464562	3.5784745	9.114069	Walking_Read
15:32:41.273	-0.8786988	3.6584518	9.155706	-0.18104275	-0.16666175	-0.2833926	-0.6509135	3.3894265	9.179241	Walking_Read
15:32:41.294	-0.8786988	3.6584518	9.155706	-0.18104275	-0.16666175	-0.2833926	-0.6509135	3.3894265	9.179241	Walking_Read
15:32:41.316	-0.8786988	3.6584518	9.155706	-0.18104275	-0.16666175	-0.2833926	-0.6509135	3.3894265	9.179241	Walking_Read
15:32:41.337	-0.8786988	3.6584518	9.155706	-0.18104275	-0.16666175	-0.2833926	-0.6509135	3.3894265	9.179241	Walking_Read
15:32:41.360	-0.8786988	3.6584518	9.155706	-0.18104275	-0.16666175	-0.2833926	-0.6509135	3.3894265	9.179241	Walking_Read
15:32:41.380	-0.8786988	3.6584518	9.155706	-0.18104275	-0.16666175	-0.2833926	-0.6509135	3.3894265	9.179241	Walking_Read
15:32:41.401	-0.8786988	3.6584518	9.155706	-0.18104275	-0.16666175	-0.2833926	-0.6509135	3.3894265	9.179241	Walking_Read
15:32:41.423	-0.8786988	3.6584518	9.155706	-0.18104275	-0.16666175	-0.2833926	-0.6509135	3.3894265	9.179241	Walking_Read
15:32:41.444	-0.9289786	3.9577363	8.961771	0.0871271	-0.41467303	-0.5821057	-0.4128535	3.4715266	9.162337	Walking_Read
15:32:41.466	-0.9289786	3.9577363	8.961771	0.0871271	-0.41467303	-0.5821057	-0.4128535	3.4715266	9.162337	Walking_Read
15:32:41.487	-0.9289786	3.9577363	8.961771	0.0871271	-0.41467303	-0.5821057	-0.4128535	3.4715266	9.162337	Walking_Read
15:32:41.508	-0.9289786	3.9577363	8.961771	0.0871271	-0.41467303	-0.5821057	-0.4128535	3.4715266	9.162337	Walking_Read
15:32:41.530	-0.9289786	3.9577363	8.961771	0.0871271	-0.41467303	-0.5821057	-0.4128535	3.4715266	9.162337	Walking_Read
15:32:41.551	-0.9289786	3.9577363	8.961771	0.0871271	-0.41467303	-0.5821057	-0.4128535	3.4715266	9.162337	Walking_Read
15:32:41.573	-0.9289786	3.9577363	8.961771	0.0871271	-0.41467303	-0.5821057	-0.4128535	3.4715266	9.162337	Walking_Read
15:32:41.594	-0.9289786	3.9577363	8.961771	0.0871271	-0.41467303	-0.5821057	-0.4128535	3.4715266	9.162337	Walking_Read
15:32:41.616	-0.12450229	3.790137	7.666468	-0.02343951	-0.30960423	-0.8148454	-0.44479617	4.0501866	8.920118	Walking_Read
15:32:41.637	-0.12450229	3.790137	7.666468	-0.02343951	-0.30960423	-0.8148454	-0.44479617	4.0501866	8.920118	Walking_Read
15:32:41.658	-0.12450229	3.790137	7.666468	-0.02343951	-0.30960423	-0.8148454	-0.44479617	4.0501866	8.920118	Walking_Read
15:32:41.680	-0.12450229	3.790137	7.666468	-0.02343951	-0.30960423	-0.8148454	-0.44479617	4.0501866	8.920118	Walking_Read
15:32:41.701	-0.12450229	3.790137	7.666468	-0.02343951	-0.30960423	-0.8148454	-0.44479617	4.0501866	8.920118	Walking_Read
15:32:41.723	-0.12450229	3.790137	7.666468	-0.02343951	-0.30960423	-0.8148454	-0.44479617	4.0501866	8.920118	Walking_Read
15:32:41.745	-0.12450229	3.790137	7.666468	-0.02343951	-0.30960423	-0.8148454	-0.44479617	4.0501866	8.920118	Walking_Read
15:32:41.767	-0.12450229	3.790137	7.666468	-0.02343951	-0.30960423	-0.8148454	-0.44479617	4.0501866	8.920118	Walking_Read
15:32:41.788	-0.12450229	3.790137	7.666468	-0.02343951	-0.30960423	-0.8148454	-0.44479617	4.0501866	8.920118	Walking_Read
15:32:41.811	0.45251793	2.727079	9.09585	-0.49563834	-0.48614427	-0.7733065	-0.4230061	3.7993648	9.030849	Walking_Read
15:32:41.832	0.45251793	2.727079	9.09585	-0.49563834	-0.48614427	-0.7733065	-0.4230061	3.7993648	9.030849	Walking_Read
15:32:41.854	0.45251793	2.727079	9.09585	-0.49563834	-0.48614427	-0.7733065	-0.4230061	3.7993648	9.030849	Walking_Read
15:32:41.875	0.45251793	2.727079	9.09585	-0.49563834	-0.48614427	-0.7733065	-0.4230061	3.7993648	9.030849	Walking_Read
15:32:41.896	0.45251793	2.727079	9.09585	-0.49563834	-0.48614427	-0.7733065	-0.4230061	3.7993648	9.030849	Walking_Read
15:32:41.917	0.45251793	2.727079	9.09585	-0.49563834	-0.48614427	-0.7733065	-0.4230061	3.7993648	9.030849	Walking_Read
15:32:41.938	0.45251793	2.727079	9.09585	-0.49563834	-0.48614427	-0.7733065	-0.4230061	3.7993648	9.030849	Walking_Read
15:32:41.960	0.45251793	2.727079	9.09585	-0.49563834	-0.48614427	-0.7733065	-0.4230061	3.7993648	9.030849	Walking_Read
15:32:41.981	0.5554718	3.083826	9.189227	-0.29893973	-0.28761306	-0.4819238	-0.1442812	3.4426146	9.181393	Walking_Read
15:32:42.002	0.5554718	3.083826	9.189227	-0.29893973	-0.28761306	-0.4819238	-0.1442812	3.4426146	9.181393	Walking_Read
15:32:42.024	0.5554718	3.083826	9.189227	-0.29893973	-0.28761306	-0.4819238	-0.1442812	3.4426146	9.181393	Walking_Read
15:32:42.044	0.5554718	3.083826	9.189227	-0.29893973	-0.28761306	-0.4819238	-0.1442812	3.4426146	9.181393	Walking_Read
15:32:42.065	0.5554718	3.083826	9.189227	-0.29893973	-0.28761306	-0.4819238	-0.1442812	3.4426146	9.181393	Walking_Read
15:32:42.087	0.5554718	3.083826	9.189227	-0.29893973	-0.28761306	-0.4819238	-0.1442812	3.4426146	9.181393	Walking_Read
15:32:42.108	0.5554718	3.083826	9.189227	-0.29893973	-0.28761306	-0.4819238	-0.1442812	3.4426146	9.181393	Walking_Read
15:32:42.130	0.5554718	3.083826	9.189227	-0.29893973	-0.28761306	-0.4819238	-0.1442812	3.4426146	9.181393	Walking_Read
15:32:42.151	0.5554718	3.083826	9.189227	-0.29893973	-0.28761306	-0.4819238	-0.1442812	3.4426146	9.181393	Walking_Read
15:32:42.172	-0.36871833	4.130124	8.904308	-0.031380758	0.13693827	-0.07386582	-0.24371824	3.3333755	9.219522	Walking_Read
15:32:42.194	-0.36871833	4.130124	8.904308	-0.031380758	0.13693827	-0.07386582	-0.24371824	3.3333755	9.219522	Walking_Read
15:32:42.218	-0.36871833	4.130124	8.904308	-0.031380758	0.13693827	-0.07386582	-0.24371824	3.3333755	9.219522	Walking_Read
15:32:42.240	-0.36871833	4.130124	8.904308	-0.031380758	0.13693827	-0.07386582	-0.24371824	3.3333755	9.219522	Walking_Read
15:32:42.262	-0.36871833	4.130124	8.904308	-0.031380758	0.13693827	-0.07386582	-0.24371824	3.3333755	9.219522	Walking_Read
15:32:42.283	-0.36871833	4.130124	8.904308	-0.031380758	0.13693827	-0.07386582	-0.24371824	3.3333755	9.219522	Walking_Read
15:32:42.304	-0.36871833	4.130124	8.904308	-0.031380758	0.13693827	-0.07386582	-0.24371824	3.3333755	9.219522	Walking_Read
15:32:42.326	-0.36871833	4.130124	8.904308	-0.031380758	0.13693827	-0.07386582	-0.24371824	3.3333755	9.219522	Walking_Read
15:32:42.347	-0.83081335	4.314483	9.4932995	0.22945869	0.20779864	0.37206578	-0.4228311	3.670298	9.08408	Walking_Read
15:32:42.368	-0.83081335	4.314483	9.4932995	0.22945869	0.20779864	0.37206578	-0.4228311	3.670298	9.08408	Walking_Read
15:32:42.389	-0.83081335	4.314483	9.4932995	0.22945869	0.20779864	0.37206578	-0.4228311	3.670298	9.08408	Walking_Read
15:32:42.411	-0.83081335	4.314483	9.4932995	0.22945869	0.20779864	0.37206578	-0.4228311	3.670298	9.08408	Walking_Read
15:32:42.433	-0.83081335	4.314483	9.4932995	0.22945869	0.20779864	0.37206578	-0.4228311	3.670298	9.08408	Walking_Read
15:32:42.453	-0.83081335	4.314483	9.4932995	0.22945869	0.20779864	0.37206578	-0.4228311	3.670298	9.08408	Walking_Read
15:32:42.474	-0.83081335	4.314483	9.4932995	0.22945869	0.20779864	0.37206578	-0.4228311	3.670298	9.08408	Walking_Read
15:32:42.495	-0.83081335	4.314483	9.4932995	0.22945869	0.20779864	0.37206578	-0.4228311	3.670298	9.08408	Walking_Read
15:32:42.517	-0.48124924	3.2179053	6.3352513	0.07613152	0.071575694	0.15520865	-0.29115707	4.01822	8.94089	Walking_Read
15:32:42.538	-0.48124924	3.2179053	6.3352513	0.07613152	0.071575694	0.15520865	-0.29115707	4.01822	8.94089	Walking_Read
15:32:42.559	-0.48124924	3.2179053	6.3352513	0.07613152	0.071575694	0.15520865	-0.29115707	4.01822	8.94089	Walking_Read
15:32:42.581	-0.48124924	3.2179053	6.3352513	0.07613152	0.071575694	0.15520865	-0.29115707	4.01822	8.94089	Walking_Read
15:32:42.602	-0.48124924	3.2179053	6.3352513	0.07613152	0.071575694	0.15520865	-0.29115707	4.01822	8.94089	Walking_Read
15:32:42.625	-0.48124924	3.2179053	6.3352513	0.07613152	0.071575694	0.15520865	-0.29115707	4.01822	8.94089	Walking_Read
15:32:42.648	-0.48124924	3.2179053	6.3352513	0.07613152	0.071575694	0.15520865	-0.29115707	4.01822	8.94089	Walking_Read
15:32:42.670	-0.48124924	3.2179053	6.3352513	0.07613152	0.071575694	0.15520865	-0.29115707	4.01822	8.94089	Walking_Read
15:32:42.694	-0.48124924	3.2179053	6.3352513	0.07613152	0.071575694	0.15520865	-0.29115707	4.01822	8.94089	Walking_Read
15:32:42.715	-0.84039044	3.912245	7.738296	-0.28733328	-0.03593659	-0.30721635	-0.38876975	3.8596175	9.006808	Walking_Read
15:32:42.737	-0.84039044	3.912245	7.738296	-0.28733328	-0.03593659	-0.30721635	-0.38876975	3.8596175	9.006808	Walking_Read
15:32:42.758	-0.84039044	3.912245	7.738296	-0.28733328	-0.03593659	-0.30721635	-0.38876975	3.8596175	9.006808	Walking_Read
15:32:42.779	-0.84039044	3.912245	7.738296	-0.28733328	-0.03593659	-0.30721635	-0.38876975	3.8596175	9.006808	Walking_Read
15:32:42.801	-0.84039044	3.912245	7.738296	-0.28733328	-0.03593659	-0.30721635	-0.38876975	3.8596175	9.006808	Walking_Read
15:32:42.821	-0.84039044	3.912245	7.738296	-0.28733328	-0.03593659	-0.30721635	-0.38876975	3.8596175	9.006808	Walking_Read
15:32:42.842	-0.84039044	3.912245	7.738296	-0.28733328	-0.03593659	-0.30721635	-0.38876975	3.8596175	9.006808	Walking_Read
15:32:42.864	-0.84039044	3.912245	7.738296	-0.28733328	-0.03593659	-0.30721635	-0.38876975	3.8596175	9.006808	Walking_Read
15:32:42.886	-0.5602603	4.5443335	8.05434	0.031538364	-0.34931046	-0.4135069	-0.3499282	3.71845	9.067581	Walking_Read
15:32:42.907	-0.5602603	4.5443335	8.05434	0.031538364	-0.34931046	-0.4135069	-0.3499282	3.71845	9.067581	Walking_Read
15:32:42.928	-0.5602603	4.5443335	8.05434	0.031538364	-0.34931046	-0.4135069	-0.3499282	3.71845	9.067581	Walking_Read
15:32:42.950	-0.5602603	4.5443335	8.05434	0.031538364	-0.34931046	-0.4135069	-0.3499282	3.71845	9.067581	Walking_Read
15:32:42.971	-0.5602603	4.5443335	8.05434	0.031538364	-0.34931046	-0.4135069	-0.3499282	3.71845	9.067581	Walking_Read
15:32:42.993	-0.5602603	4.5443335	8.05434	0.031538364	-0.34931046	-0.4135069	-0.3499282	3.71845	9.067581	Walking_Read
15:32:43.014	-0.5602603	4.5443335	8.05434	0.031538364	-0.34931046	-0.4135069	-0.3499282	3.71845	9.067581	Walking_Read
15:32:43.035	-0.5602603	4.5443335	8.05434	0.031538364	-0.34931046	-0.4135069	-0.3499282	3.71845	9.067581	Walking_Read
15:32:43.056	-0.66321415	4.9346004	10.017646	0.32780802	-0.30532816	-0.56194717	-0.17988844	3.9719288	8.964474	Walking_Read
15:32:43.078	-0.66321415	4.9346004	10.017646	0.32780802	-0.30532816	-0.56194717	-0.17988844	3.9719288	8.964474	Walking_Read
15:32:43.100	-0.66321415	4.9346004	10.017646	0.32780802	-0.30532816	-0.56194717	-0.17988844	3.9719288	8.964474	Walking_Read
15:32:43.133	-0.66321415	4.9346004	10.017646	0.32780802	-0.30532816	-0.56194717	-0.17988844	3.9719288	8.964474	Walking_Read
15:32:43.166	-0.66321415	4.9346004	10.017646	0.32780802	-0.30532816	-0.56194717	-0.17988844	3.9719288	8.964474	Walking_Read
15:32:43.203	-0.66321415	4.9346004	10.017646	0.32780802	-0.30532816	-0.56194717	-0.17988844	3.9719288	8.964474	Walking_Read
15:32:43.238	1.0654523	2.9425638	6.1269493	1.1536978	-0.045710433	-0.8111802	-0.105118886	4.1104064	8.903028	Walking_Read
15:32:43.267	1.0654523	2.9425638	6.1269493	1.1536978	-0.045710433	-0.8111802	-0.105118886	4.1104064	8.903028	Walking_Read
15:32:43.302	1.0654523	2.9425638	6.1269493	1.1536978	-0.045710433	-0.8111802	-0.105118886	4.1104064	8.903028	Walking_Read
15:32:43.336	1.0654523	2.9425638	6.1269493	1.1536978	-0.045710433	-0.8111802	-0.105118886	4.1104064	8.903028	Walking_Read
15:32:43.368	1.0654523	2.9425638	6.1269493	1.1536978	-0.045710433	-0.8111802	-0.105118886	4.1104064	8.903028	Walking_Read
15:32:43.392	1.0654523	2.9425638	6.1269493	1.1536978	-0.045710433	-0.8111802	-0.105118886	4.1104064	8.903028	Walking_Read
15:32:43.414	-0.29210153	4.1325183	7.269018	0.35774043	-0.057927743	-0.29866424	-0.11688452	3.7726555	9.051176	Walking_Read
15:32:43.438	-0.29210153	4.1325183	7.269018	0.35774043	-0.057927743	-0.29866424	-0.11688452	3.7726555	9.051176	Walking_Read
15:32:43.461	-0.29210153	4.1325183	7.269018	0.35774043	-0.057927743	-0.29866424	-0.11688452	3.7726555	9.051176	Walking_Read
15:32:43.484	-0.29210153	4.1325183	7.269018	0.35774043	-0.057927743	-0.29866424	-0.11688452	3.7726555	9.051176	Walking_Read
15:32:43.507	-0.29210153	4.1325183	7.269018	0.35774043	-0.057927743	-0.29866424	-0.11688452	3.7726555	9.051176	Walking_Read
15:32:43.529	-0.29210153	4.1325183	7.269018	0.35774043	-0.057927743	-0.29866424	-0.11688452	3.7726555	9.051176	Walking_Read
15:32:43.551	-0.29210153	4.1325183	7.269018	0.35774043	-0.057927743	-0.29866424	-0.11688452	3.7726555	9.051176	Walking_Read
15:32:43.574	-0.29210153	4.1325183	7.269018	0.35774043	-0.057927743	-0.29866424	-0.11688452	3.7726555	9.051176	Walking_Read
15:32:43.597	-0.26337022	4.4318027	8.0687065	-0.071086995	0.099064626	-0.05920506	-0.030712498	3.6599183	9.098046	Walking_Read
15:32:43.621	-0.26337022	4.4318027	8.0687065	-0.071086995	0.099064626	-0.05920506	-0.030712498	3.6599183	9.098046	Walking_Read
15:32:43.642	-0.26337022	4.4318027	8.0687065	-0.071086995	0.099064626	-0.05920506	-0.030712498	3.6599183	9.098046	Walking_Read
15:32:43.664	-0.26337022	4.4318027	8.0687065	-0.071086995	0.099064626	-0.05920506	-0.030712498	3.6599183	9.098046	Walking_Read
15:32:43.689	-0.26337022	4.4318027	8.0687065	-0.071086995	0.099064626	-0.05920506	-0.030712498	3.6599183	9.098046	Walking_Read
15:32:43.712	-0.26337022	4.4318027	8.0687065	-0.071086995	0.099064626	-0.05920506	-0.030712498	3.6599183	9.098046	Walking_Read
15:32:43.735	-0.26337022	4.4318027	8.0687065	-0.071086995	0.099064626	-0.05920506	-0.030712498	3.6599183	9.098046	Walking_Read
15:32:43.758	-0.26337022	4.4318027	8.0687065	-0.071086995	0.099064626	-0.05920506	-0.030712498	3.6599183	9.098046	Walking_Read
15:32:43.781	-0.53392327	4.685596	9.584282	0.23495649	0.29270893	0.17536719	-0.15585846	3.9266746	8.984837	Walking_Read
15:32:43.804	-0.53392327	4.685596	9.584282	0.23495649	0.29270893	0.17536719	-0.15585846	3.9266746	8.984837	Walking_Read
15:32:43.827	-0.53392327	4.685596	9.584282	0.23495649	0.29270893	0.17536719	-0.15585846	3.9266746	8.984837	Walking_Read
15:32:43.851	-0.53392327	4.685596	9.584282	0.23495649	0.29270893	0.17536719	-0.15585846	3.9266746	8.984837	Walking_Read
15:32:43.874	-0.53392327	4.685596	9.584282	0.23495649	0.29270893	0.17536719	-0.15585846	3.9266746	8.984837	Walking_Read
15:32:43.897	-0.53392327	4.685596	9.584282	0.23495649	0.29270893	0.17536719	-0.15585846	3.9266746	8.984837	Walking_Read
15:32:43.920	-0.53392327	4.685596	9.584282	0.23495649	0.29270893	0.17536719	-0.15585846	3.9266746	8.984837	Walking_Read
15:32:43.943	-0.53392327	4.685596	9.584282	0.23495649	0.29270893	0.17536719	-0.15585846	3.9266746	8.984837	Walking_Read
15:32:43.968	-0.24900457	2.691165	6.998465	0.60941684	0.1454904	0.37450927	-0.17705607	4.061519	8.924297	Walking_Read
15:32:43.991	-0.24900457	2.691165	6.998465	0.60941684	0.1454904	0.37450927	-0.17705607	4.061519	8.924297	Walking_Read
15:32:44.014	-0.24900457	2.691165	6.998465	0.60941684	0.1454904	0.37450927	-0.17705607	4.061519	8.924297	Walking_Read
15:32:44.036	-0.24900457	2.691165	6.998465	0.60941684	0.1454904	0.37450927	-0.17705607	4.061519	8.924297	Walking_Read
15:32:44.060	-0.24900457	2.691165	6.998465	0.60941684	0.1454904	0.37450927	-0.17705607	4.061519	8.924297	Walking_Read
15:32:44.084	-0.24900457	2.691165	6.998465	0.60941684	0.1454904	0.37450927	-0.17705607	4.061519	8.924297	Walking_Read
15:32:44.107	-0.24900457	2.691165	6.998465	0.60941684	0.1454904	0.37450927	-0.17705607	4.061519	8.924297	Walking_Read
15:32:44.130	-0.24900457	2.691165	6.998465	0.60941684	0.1454904	0.37450927	-0.17705607	4.061519	8.924297	Walking_Read
15:32:44.153	-0.0071828244	3.9074564	6.7638264	0.123168156	0.030647721	-0.028661797	-0.19270785	3.8989213	8.9962015	Walking_Read
15:32:44.176	-0.0071828244	3.9074564	6.7638264	0.123168156	0.030647721	-0.028661797	-0.19270785	3.8989213	8.9962015	Walking_Read
15:32:44.199	-0.0071828244	3.9074564	6.7638264	0.123168156	0.030647721	-0.028661797	-0.19270785	3.8989213	8.9962015	Walking_Read
15:32:44.223	-0.0071828244	3.9074564	6.7638264	0.123168156	0.030647721	-0.028661797	-0.19270785	3.8989213	8.9962015	Walking_Read
15:32:44.245	-0.0071828244	3.9074564	6.7638264	0.123168156	0.030647721	-0.028661797	-0.19270785	3.8989213	8.9962015	Walking_Read
15:32:44.267	-0.0071828244	3.9074564	6.7638264	0.123168156	0.030647721	-0.028661797	-0.19270785	3.8989213	8.9962015	Walking_Read
15:32:44.290	-0.0071828244	3.9074564	6.7638264	0.123168156	0.030647721	-0.028661797	-0.19270785	3.8989213	8.9962015	Walking_Read
15:32:44.314	-0.0071828244	3.9074564	6.7638264	0.16226351	-0.25645897	-0.4434393	-0.1716518	3.6648016	9.094512	Walking_Read
15:32:44.337	-0.24182175	4.7119327	8.250671	0.16226351	-0.25645897	-0.4434393	-0.1716518	3.6648016	9.094512	Walking_Read
15:32:44.360	-0.24182175	4.7119327	8.250671	0.16226351	-0.25645897	-0.4434393	-0.1716518	3.6648016	9.094512	Walking_Read
15:32:44.383	-0.24182175	4.7119327	8.250671	0.16226351	-0.25645897	-0.4434393	-0.1716518	3.6648016	9.094512	Walking_Read
15:32:44.405	-0.24182175	4.7119327	8.250671	0.16226351	-0.25645897	-0.4434393	-0.1716518	3.6648016	9.094512	Walking_Read
15:32:44.427	-0.24182175	4.7119327	8.250671	0.16226351	-0.25645897	-0.4434393	-0.1716518	3.6648016	9.094512	Walking_Read
15:32:44.451	-0.24182175	4.7119327	8.250671	0.16226351	-0.25645897	-0.4434393	-0.1716518	3.6648016	9.094512	Walking_Read
15:32:44.473	-0.24182175	4.7119327	8.250671	0.16226351	-0.25645897	-0.4434393	-0.1716518	3.6648016	9.094512	Walking_Read
15:32:44.496	-0.5698374	4.7167215	9.198804	0.3485774	-0.34564525	-0.5876035	-0.049426906	4.055052	8.928856	Walking_Read
15:32:44.519	-0.5698374	4.7167215	9.198804	0.3485774	-0.34564525	-0.5876035	-0.049426906	4.055052	8.928856	Walking_Read
15:32:44.543	-0.5698374	4.7167215	9.198804	0.3485774	-0.34564525	-0.5876035	-0.049426906	4.055052	8.928856	Walking_Read
15:32:44.566	-0.5698374	4.7167215	9.198804	0.3485774	-0.34564525	-0.5876035	-0.049426906	4.055052	8.928856	Walking_Read
15:32:44.589	-0.5698374	4.7167215	9.198804	0.3485774	-0.34564525	-0.5876035	-0.049426906	4.055052	8.928856	Walking_Read
15:32:44.612	-0.5698374	4.7167215	9.198804	0.3485774	-0.34564525	-0.5876035	-0.049426906	4.055052	8.928856	Walking_Read
15:32:44.635	-0.5698374	4.7167215	9.198804	0.3485774	-0.34564525	-0.5876035	-0.049426906	4.055052	8.928856	Walking_Read
15:32:44.659	-0.5698374	4.7167215	9.198804	0.3485774	-0.34564525	-0.5876035	-0.049426906	4.055052	8.928856	Walking_Read
15:32:44.681	1.2665714	1.9369683	8.937828	1.1561413	0.0068239756	-0.8142345	-0.11546866	3.8563323	9.015861	Walking_Read
15:32:44.703	1.2665714	1.9369683	8.937828	1.1561413	0.0068239756	-0.8142345	-0.11546866	3.8563323	9.015861	Walking_Read
15:32:44.727	1.2665714	1.9369683	8.937828	1.1561413	0.0068239756	-0.8142345	-0.11546866	3.8563323	9.015861	Walking_Read
15:32:44.750	1.2665714	1.9369683	8.937828	1.1561413	0.0068239756	-0.8142345	-0.11546866	3.8563323	9.015861	Walking_Read
15:32:44.774	1.2665714	1.9369683	8.937828	1.1561413	0.0068239756	-0.8142345	-0.11546866	3.8563323	9.015861	Walking_Read
15:32:44.797	1.2665714	1.9369683	8.937828	1.1561413	0.0068239756	-0.8142345	-0.11546866	3.8563323	9.015861	Walking_Read
15:32:44.820	1.2665714	1.9369683	8.937828	1.1561413	0.0068239756	-0.8142345	-0.11546866	3.8563323	9.015861	Walking_Read
15:32:44.842	1.2665714	1.9369683	8.937828	1.1561413	0.0068239756	-0.8142345	-0.11546866	3.8563323	9.015861	Walking_Read
15:32:44.865	-0.3615355	3.1939626	8.269825	0.120724685	-0.0035607335	-0.5106345	-0.21700533	3.62947	9.107701	Walking_Read
15:32:44.888	-0.3615355	3.1939626	8.269825	0.120724685	-0.0035607335	-0.5106345	-0.21700533	3.62947	9.107701	Walking_Read
15:32:44.912	-0.3615355	3.1939626	8.269825	0.120724685	-0.0035607335	-0.5106345	-0.21700533	3.62947	9.107701	Walking_Read
15:32:44.934	-0.3615355	3.1939626	8.269825	0.120724685	-0.0035607335	-0.5106345	-0.21700533	3.62947	9.107701	Walking_Read
15:32:44.955	-0.3615355	3.1939626	8.269825	0.120724685	-0.0035607335	-0.5106345	-0.21700533	3.62947	9.107701	Walking_Read
15:32:44.978	-0.3615355	3.1939626	8.269825	0.120724685	-0.0035607335	-0.5106345	-0.21700533	3.62947	9.107701	Walking_Read
15:32:45.002	-0.3615355	3.1939626	8.269825	0.120724685	-0.0035607335	-0.5106345	-0.21700533	3.62947	9.107701	Walking_Read
15:32:45.025	-0.3615355	3.1939626	8.269825	0.120724685	-0.0035607335	-0.5106345	-0.21700533	3.62947	9.107701	Walking_Read
15:32:45.048	-0.5219519	3.9529476	8.796566	-0.08635863	0.12838615	-0.07325496	-0.22478431	3.390952	9.198983	Walking_Read
15:32:45.071	-0.5219519	3.9529476	8.796566	-0.08635863	0.12838615	-0.07325496	-0.22478431	3.390952	9.198983	Walking_Read
15:32:45.094	-0.5219519	3.9529476	8.796566	-0.08635863	0.12838615	-0.07325496	-0.22478431	3.390952	9.198983	Walking_Read
15:32:45.117	-0.5219519	3.9529476	8.796566	-0.08635863	0.12838615	-0.07325496	-0.22478431	3.390952	9.198983	Walking_Read
15:32:45.140	-0.5219519	3.9529476	8.796566	-0.08635863	0.12838615	-0.07325496	-0.22478431	3.390952	9.198983	Walking_Read
15:32:45.163	-0.5219519	3.9529476	8.796566	-0.08635863	0.12838615	-0.07325496	-0.22478431	3.390952	9.198983	Walking_Read
15:32:45.186	-0.5219519	3.9529476	8.796566	-0.08635863	0.12838615	-0.07325496	-0.22478431	3.390952	9.198983	Walking_Read
15:32:45.209	-0.5219519	3.9529476	8.796566	-0.08635863	0.12838615	-0.07325496	-0.22478431	3.390952	9.198983	Walking_Read
15:32:45.233	-0.2083019	4.8316464	10.223554	0.26733235	0.3189761	0.25539055	-0.55718064	3.5877678	9.109766	Walking_Read
15:32:45.256	-0.2083019	4.8316464	10.223554	0.26733235	0.3189761	0.25539055	-0.55718064	3.5877678	9.109766	Walking_Read
15:32:45.279	-0.2083019	4.8316464	10.223554	0.26733235	0.3189761	0.25539055	-0.55718064	3.5877678	9.109766	Walking_Read
15:32:45.302	-0.2083019	4.8316464	10.223554	0.26733235	0.3189761	0.25539055	-0.55718064	3.5877678	9.109766	Walking_Read
15:32:45.325	-0.2083019	4.8316464	10.223554	0.26733235	0.3189761	0.25539055	-0.55718064	3.5877678	9.109766	Walking_Read
15:32:45.349	-0.2083019	4.8316464	10.223554	0.26733235	0.3189761	0.25539055	-0.55718064	3.5877678	9.109766	Walking_Read
15:32:45.372	-0.2083019	4.8316464	10.223554	0.26733235	0.3189761	0.25539055	-0.55718064	3.5877678	9.109766	Walking_Read
15:32:45.395	-0.9026416	1.9944309	8.183631	0.7859569	-0.14039455	0.25355795	-0.4809442	3.5915568	9.112617	Walking_Read
15:32:45.418	-0.9026416	1.9944309	8.183631	0.7859569	-0.14039455	0.25355795	-0.4809442	3.5915568	9.112617	Walking_Read
15:32:45.440	-0.9026416	1.9944309	8.183631	0.7859569	-0.14039455	0.25355795	-0.4809442	3.5915568	9.112617	Walking_Read
15:32:45.464	-0.9026416	1.9944309	8.183631	0.7859569	-0.14039455	0.25355795	-0.4809442	3.5915568	9.112617	Walking_Read
15:32:45.487	-0.9026416	1.9944309	8.183631	0.7859569	-0.14039455	0.25355795	-0.4809442	3.5915568	9.112617	Walking_Read
15:32:45.511	-0.9026416	1.9944309	8.183631	0.7859569	-0.14039455	0.25355795	-0.4809442	3.5915568	9.112617	Walking_Read
15:32:45.534	-0.9026416	1.9944309	8.183631	0.7859569	-0.14039455	0.25355795	-0.4809442	3.5915568	9.112617	Walking_Read
15:32:45.557	-0.9026416	1.9944309	8.183631	0.7859569	-0.14039455	0.25355795	-0.4809442	3.5915568	9.112617	Walking_Read
15:32:45.581	-0.3998439	3.2274826	7.292961	0.20685668	0.030036855	0.12161105	-0.6379635	3.4898124	9.14246	Walking_Read
15:32:45.604	-0.3998439	3.2274826	7.292961	0.20685668	0.030036855	0.12161105	-0.6379635	3.4898124	9.14246	Walking_Read
15:32:45.625	-0.3998439	3.2274826	7.292961	0.20685668	0.030036855	0.12161105	-0.6379635	3.4898124	9.14246	Walking_Read
15:32:45.647	-0.3998439	3.2274826	7.292961	0.20685668	0.030036855	0.12161105	-0.6379635	3.4898124	9.14246	Walking_Read
15:32:45.668	-0.3998439	3.2274826	7.292961	0.20685668	0.030036855	0.12161105	-0.6379635	3.4898124	9.14246	Walking_Read
15:32:45.691	-0.3998439	3.2274826	7.292961	0.20685668	0.030036855	0.12161105	-0.6379635	3.4898124	9.14246	Walking_Read
15:32:45.713	-0.3998439	3.2274826	7.292961	0.20685668	0.030036855	0.12161105	-0.6379635	3.4898124	9.14246	Walking_Read
15:32:45.736	-0.3998439	3.2274826	7.292961	0.20685668	0.030036855	0.12161105	-0.6379635	3.4898124	9.14246	Walking_Read
15:32:45.759	-0.7110996	4.1181526	8.494887	0.024818843	-0.20820059	-0.36524853	-0.62214655	3.3315797	9.202385	Walking_Read
15:32:45.782	-0.7110996	4.1181526	8.494887	0.024818843	-0.20820059	-0.36524853	-0.62214655	3.3315797	9.202385	Walking_Read
15:32:45.805	-0.7110996	4.1181526	8.494887	0.024818843	-0.20820059	-0.36524853	-0.62214655	3.3315797	9.202385	Walking_Read
15:32:45.827	-0.7110996	4.1181526	8.494887	0.024818843	-0.20820059	-0.36524853	-0.62214655	3.3315797	9.202385	Walking_Read
15:32:45.849	-0.7110996	4.1181526	8.494887	0.024818843	-0.20820059	-0.36524853	-0.62214655	3.3315797	9.202385	Walking_Read
15:32:45.872	-0.7110996	4.1181526	8.494887	0.024818843	-0.20820059	-0.36524853	-0.62214655	3.3315797	9.202385	Walking_Read
15:32:45.893	-0.7110996	4.1181526	8.494887	0.024818843	-0.20820059	-0.36524853	-0.62214655	3.3315797	9.202385	Walking_Read
15:32:45.917	-0.7110996	4.1181526	8.494887	0.024818843	-0.20820059	-0.36524853	-0.62214655	3.3315797	9.202385	Walking_Read
15:32:45.939	-0.95531565	4.2618093	9.529214	0.30581686	-0.39634708	-0.44710448	-0.32981905	3.5370252	9.140626	Walking_Read
15:32:45.961	-0.95531565	4.2618093	9.529214	0.30581686	-0.39634708	-0.44710448	-0.32981905	3.5370252	9.140626	Walking_Read
15:32:45.984	-0.95531565	4.2618093	9.529214	0.30581686	-0.39634708	-0.44710448	-0.32981905	3.5370252	9.140626	Walking_Read
15:32:46.007	-0.95531565	4.2618093	9.529214	0.30581686	-0.39634708	-0.44710448	-0.32981905	3.5370252	9.140626	Walking_Read
15:32:46.031	-0.95531565	4.2618093	9.529214	0.30581686	-0.39634708	-0.44710448	-0.32981905	3.5370252	9.140626	Walking_Read
15:32:46.054	-0.95531565	4.2618093	9.529214	0.30581686	-0.39634708	-0.44710448	-0.32981905	3.5370252	9.140626	Walking_Read
15:32:46.077	-0.95531565	4.2618093	9.529214	0.30581686	-0.39634708	-0.44710448	-0.32981905	3.5370252	9.140626	Walking_Read
15:32:46.098	-0.95531565	4.2618093	9.529214	0.30581686	-0.39634708	-0.44710448	-0.32981905	3.5370252	9.140626	Walking_Read
15:32:46.119	1.2522057	1.297697	12.055174	0.81833285	-0.2045354	-0.67129207	-0.23186837	3.4853928	9.16344	Walking_Read
15:32:46.140	1.2522057	1.297697	12.055174	0.81833285	-0.2045354	-0.67129207	-0.23186837	3.4853928	9.16344	Walking_Read
15:32:46.160	1.2522057	1.297697	12.055174	0.81833285	-0.2045354	-0.67129207	-0.23186837	3.4853928	9.16344	Walking_Read
15:32:46.181	1.2522057	1.297697	12.055174	0.81833285	-0.2045354	-0.67129207	-0.23186837	3.4853928	9.16344	Walking_Read
15:32:46.202	1.2522057	1.297697	12.055174	0.81833285	-0.2045354	-0.67129207	-0.23186837	3.4853928	9.16344	Walking_Read
15:32:46.224	1.2522057	1.297697	12.055174	0.81833285	-0.2045354	-0.67129207	-0.23186837	3.4853928	9.16344	Walking_Read
15:32:46.245	1.2522057	1.297697	12.055174	0.81833285	-0.2045354	-0.67129207	-0.23186837	3.4853928	9.16344	Walking_Read
15:32:46.267	1.2522057	1.297697	12.055174	0.81833285	-0.2045354	-0.67129207	-0.23186837	3.4853928	9.16344	Walking_Read
15:32:46.289	1.2522057	1.297697	12.055174	0.13599633	-0.07197764	-0.40373307	-0.23186837	3.4853928	9.16344	Walking_Read
15:32:46.311	-0.038308397	2.8491871	8.018426	0.13599633	-0.07197764	-0.40373307	-0.3310274	3.6170616	9.109207	Walking_Read
15:32:46.333	-0.038308397	2.8491871	8.018426	0.13599633	-0.07197764	-0.40373307	-0.3310274	3.6170616	9.109207	Walking_Read
15:32:46.355	-0.038308397	2.8491871	8.018426	0.13599633	-0.07197764	-0.40373307	-0.3310274	3.6170616	9.109207	Walking_Read
15:32:46.376	-0.038308397	2.8491871	8.018426	0.13599633	-0.07197764	-0.40373307	-0.3310274	3.6170616	9.109207	Walking_Read
15:32:46.398	-0.038308397	2.8491871	8.018426	0.13599633	-0.07197764	-0.40373307	-0.3310274	3.6170616	9.109207	Walking_Read
15:32:46.419	-0.038308397	2.8491871	8.018426	0.13599633	-0.07197764	-0.40373307	-0.3310274	3.6170616	9.109207	Walking_Read
15:32:46.440	-0.038308397	2.8491871	8.018426	0.13599633	-0.07197764	-0.40373307	-0.3310274	3.6170616	9.109207	Walking_Read
15:32:46.462	-0.038308397	2.8491871	8.018426	0.13599633	-0.07197764	-0.40373307	-0.3310274	3.6170616	9.109207	Walking_Read
15:32:46.483	-0.44054657	4.0750556	9.107821	-0.15599726	0.0660779	0.017763961	-0.29551312	3.3860352	9.198794	Walking_Read
15:32:46.504	-0.44054657	4.0750556	9.107821	-0.15599726	0.0660779	0.017763961	-0.29551312	3.3860352	9.198794	Walking_Read
15:32:46.525	-0.44054657	4.0750556	9.107821	-0.15599726	0.0660779	0.017763961	-0.29551312	3.3860352	9.198794	Walking_Read
15:32:46.550	-0.44054657	4.0750556	9.107821	-0.15599726	0.0660779	0.017763961	-0.29551312	3.3860352	9.198794	Walking_Read
15:32:46.571	-0.44054657	4.0750556	9.107821	-0.15599726	0.0660779	0.017763961	-0.29551312	3.3860352	9.198794	Walking_Read
15:32:46.593	-0.44054657	4.0750556	9.107821	-0.15599726	0.0660779	0.017763961	-0.29551312	3.3860352	9.198794	Walking_Read
15:32:46.616	-0.44054657	4.0750556	9.107821	-0.15599726	0.0660779	0.017763961	-0.29551312	3.3860352	9.198794	Walking_Read
15:32:46.637	-0.44054657	4.0750556	9.107821	-0.15599726	0.0660779	0.017763961	-0.29551312	3.3860352	9.198794	Walking_Read
15:32:46.658	-0.54350036	4.9274178	9.715967	0.18486553	0.37395397	0.38978088	-0.5344878	3.6370952	9.091547	Walking_Read
15:32:46.680	-0.54350036	4.9274178	9.715967	0.18486553	0.37395397	0.38978088	-0.5344878	3.6370952	9.091547	Walking_Read
15:32:46.702	-0.54350036	4.9274178	9.715967	0.18486553	0.37395397	0.38978088	-0.5344878	3.6370952	9.091547	Walking_Read
15:32:46.722	-0.54350036	4.9274178	9.715967	0.18486553	0.37395397	0.38978088	-0.5344878	3.6370952	9.091547	Walking_Read
15:32:46.743	-0.54350036	4.9274178	9.715967	0.18486553	0.37395397	0.38978088	-0.5344878	3.6370952	9.091547	Walking_Read
15:32:46.765	-0.54350036	4.9274178	9.715967	0.18486553	0.37395397	0.38978088	-0.5344878	3.6370952	9.091547	Walking_Read
15:32:46.786	-0.54350036	4.9274178	9.715967	0.18486553	0.37395397	0.38978088	-0.5344878	3.6370952	9.091547	Walking_Read
15:32:46.808	-0.54350036	4.9274178	9.715967	0.18486553	0.37395397	0.38978088	-0.5344878	3.6370952	9.091547	Walking_Read
15:32:46.829	-0.54350036	4.9274178	9.715967	0.18486553	0.37395397	0.38978088	-0.5344878	3.6370952	9.091547	Walking_Read
15:32:46.850	-0.47885495	2.1189332	7.412675	1.0522941	-0.010891116	0.5394429	-0.5016499	3.6496632	9.088381	Walking_Read
15:32:46.872	-0.47885495	2.1189332	7.412675	1.0522941	-0.010891116	0.5394429	-0.5016499	3.6496632	9.088381	Walking_Read
15:32:46.893	-0.47885495	2.1189332	7.412675	1.0522941	-0.010891116	0.5394429	-0.5016499	3.6496632	9.088381	Walking_Read
15:32:46.914	-0.47885495	2.1189332	7.412675	1.0522941	-0.010891116	0.5394429	-0.5016499	3.6496632	9.088381	Walking_Read
15:32:46.936	-0.47885495	2.1189332	7.412675	1.0522941	-0.010891116	0.5394429	-0.5016499	3.6496632	9.088381	Walking_Read
15:32:46.957	-0.47885495	2.1189332	7.412675	1.0522941	-0.010891116	0.5394429	-0.5016499	3.6496632	9.088381	Walking_Read
15:32:46.978	-0.47885495	2.1189332	7.412675	1.0522941	-0.010891116	0.5394429	-0.5016499	3.6496632	9.088381	Walking_Read
15:32:47.001	-0.47885495	2.1189332	7.412675	1.0522941	-0.010891116	0.5394429	-0.5016499	3.6496632	9.088381	Walking_Read
15:32:47.022	-0.28970724	3.5267668	7.1493044	0.14149411	0.09723204	0.17903239	-0.43819794	3.7467186	9.052096	Walking_Read
15:32:47.044	-0.28970724	3.5267668	7.1493044	0.14149411	0.09723204	0.17903239	-0.43819794	3.7467186	9.052096	Walking_Read
15:32:47.067	-0.28970724	3.5267668	7.1493044	0.14149411	0.09723204	0.17903239	-0.43819794	3.7467186	9.052096	Walking_Read
15:32:47.089	-0.28970724	3.5267668	7.1493044	0.14149411	0.09723204	0.17903239	-0.43819794	3.7467186	9.052096	Walking_Read
15:32:47.112	-0.28970724	3.5267668	7.1493044	0.14149411	0.09723204	0.17903239	-0.43819794	3.7467186	9.052096	Walking_Read
15:32:47.135	-0.28970724	3.5267668	7.1493044	0.14149411	0.09723204	0.17903239	-0.43819794	3.7467186	9.052096	Walking_Read
15:32:47.156	-0.28970724	3.5267668	7.1493044	0.14149411	0.09723204	0.17903239	-0.43819794	3.7467186	9.052096	Walking_Read
15:32:47.177	-0.28970724	3.5267668	7.1493044	0.14149411	0.09723204	0.17903239	-0.43819794	3.7467186	9.052096	Walking_Read
15:32:47.199	-0.8284191	4.8484063	8.279403	0.06635768	-0.19292895	-0.17404772	-0.4685154	3.6551104	9.08796	Walking_Read
15:32:47.220	-0.8284191	4.8484063	8.279403	0.06635768	-0.19292895	-0.17404772	-0.4685154	3.6551104	9.08796	Walking_Read
15:32:47.243	-0.8284191	4.8484063	8.279403	0.06635768	-0.19292895	-0.17404772	-0.4685154	3.6551104	9.08796	Walking_Read
15:32:47.263	-0.8284191	4.8484063	8.279403	0.06635768	-0.19292895	-0.17404772	-0.4685154	3.6551104	9.08796	Walking_Read
15:32:47.285	-0.8284191	4.8484063	8.279403	0.06635768	-0.19292895	-0.17404772	-0.4685154	3.6551104	9.08796	Walking_Read
15:32:47.306	-0.8284191	4.8484063	8.279403	0.06635768	-0.19292895	-0.17404772	-0.4685154	3.6551104	9.08796	Walking_Read
15:32:47.328	-0.8284191	4.8484063	8.279403	0.06635768	-0.19292895	-0.17404772	-0.4685154	3.6551104	9.08796	Walking_Read
15:32:47.349	-0.8284191	4.8484063	8.279403	0.06635768	-0.19292895	-0.17404772	-0.4685154	3.6551104	9.08796	Walking_Read
15:32:47.370	-0.8284191	4.8484063	8.279403	0.06635768	-0.19292895	-0.17404772	-0.4685154	3.6551104	9.08796	Walking_Read
15:32:47.392	-0.098165266	5.863579	8.593052	0.33452752	-0.07136677	-0.27239704	-0.26181585	4.1807323	8.866978	Walking_Read
15:32:47.414	-0.098165266	5.863579	8.593052	0.33452752	-0.07136677	-0.27239704	-0.26181585	4.1807323	8.866978	Walking_Read
15:32:47.436	-0.098165266	5.863579	8.593052	0.33452752	-0.07136677	-0.27239704	-0.26181585	4.1807323	8.866978	Walking_Read
15:32:47.457	-0.098165266	5.863579	8.593052	0.33452752	-0.07136677	-0.27239704	-0.26181585	4.1807323	8.866978	Walking_Read
15:32:47.478	-0.098165266	5.863579	8.593052	0.33452752	-0.07136677	-0.27239704	-0.26181585	4.1807323	8.866978	Walking_Read
15:32:47.500	-0.098165266	5.863579	8.593052	0.33452752	-0.07136677	-0.27239704	-0.26181585	4.1807323	8.866978	Walking_Read
15:32:47.521	-0.098165266	5.863579	8.593052	0.33452752	-0.07136677	-0.27239704	-0.26181585	4.1807323	8.866978	Walking_Read
15:32:47.543	-0.098165266	5.863579	8.593052	0.33452752	-0.07136677	-0.27239704	-0.26181585	4.1807323	8.866978	Walking_Read
15:32:47.564	0.60335726	3.6800003	4.695173	0.20746756	0.24322882	-0.40556565	-0.45484367	4.19953	8.850278	Walking_Read
15:32:47.587	0.60335726	3.6800003	4.695173	0.20746756	0.24322882	-0.40556565	-0.45484367	4.19953	8.850278	Walking_Read
15:32:47.608	0.60335726	3.6800003	4.695173	0.20746756	0.24322882	-0.40556565	-0.45484367	4.19953	8.850278	Walking_Read
15:32:47.630	0.60335726	3.6800003	4.695173	0.20746756	0.24322882	-0.40556565	-0.45484367	4.19953	8.850278	Walking_Read
15:32:47.652	0.60335726	3.6800003	4.695173	0.20746756	0.24322882	-0.40556565	-0.45484367	4.19953	8.850278	Walking_Read
15:32:47.674	0.60335726	3.6800003	4.695173	0.20746756	0.24322882	-0.40556565	-0.45484367	4.19953	8.850278	Walking_Read
15:32:47.695	0.60335726	3.6800003	4.695173	0.20746756	0.24322882	-0.40556565	-0.45484367	4.19953	8.850278	Walking_Read
15:32:47.716	0.60335726	3.6800003	4.695173	0.20746756	0.24322882	-0.40556565	-0.45484367	4.19953	8.850278	Walking_Read
15:32:47.738	0.10774237	4.008016	7.151699	-0.2079208	-0.02188669	-0.18198897	-0.40115118	3.7074883	9.069948	Walking_Read
15:32:47.761	0.10774237	4.008016	7.151699	-0.2079208	-0.02188669	-0.18198897	-0.40115118	3.7074883	9.069948	Walking_Read
15:32:47.782	0.10774237	4.008016	7.151699	-0.2079208	-0.02188669	-0.18198897	-0.40115118	3.7074883	9.069948	Walking_Read
15:32:47.804	0.10774237	4.008016	7.151699	-0.2079208	-0.02188669	-0.18198897	-0.40115118	3.7074883	9.069948	Walking_Read
15:32:47.824	0.10774237	4.008016	7.151699	-0.2079208	-0.02188669	-0.18198897	-0.40115118	3.7074883	9.069948	Walking_Read
15:32:47.845	0.10774237	4.008016	7.151699	-0.2079208	-0.02188669	-0.18198897	-0.40115118	3.7074883	9.069948	Walking_Read
15:32:47.868	0.10774237	4.008016	7.151699	-0.2079208	-0.02188669	-0.18198897	-0.40115118	3.7074883	9.069948	Walking_Read
15:32:47.889	0.10774237	4.008016	7.151699	-0.2079208	-0.02188669	-0.18198897	-0.40115118	3.7074883	9.069948	Walking_Read
15:32:47.910	-0.37111259	4.5251794	8.260248	0.018710192	0.1363274	0.099009044	-0.3859951	3.5060353	9.15036	Walking_Read
15:32:47.931	-0.37111259	4.5251794	8.260248	0.018710192	0.1363274	0.099009044	-0.3859951	3.5060353	9.15036	Walking_Read
15:32:47.953	-0.37111259	4.5251794	8.260248	0.018710192	0.1363274	0.099009044	-0.3859951	3.5060353	9.15036	Walking_Read
15:32:47.975	-0.37111259	4.5251794	8.260248	0.018710192	0.1363274	0.099009044	-0.3859951	3.5060353	9.15036	Walking_Read
15:32:47.996	-0.37111259	4.5251794	8.260248	0.018710192	0.1363274	0.099009044	-0.3859951	3.5060353	9.15036	Walking_Read
15:32:48.018	-0.37111259	4.5251794	8.260248	0.018710192	0.1363274	0.099009044	-0.3859951	3.5060353	9.15036	Walking_Read
15:32:48.039	-0.37111259	4.5251794	8.260248	0.018710192	0.1363274	0.099009044	-0.3859951	3.5060353	9.15036	Walking_Read
15:32:48.060	-0.37111259	4.5251794	8.260248	0.018710192	0.1363274	0.099009044	-0.3859951	3.5060353	9.15036	Walking_Read
15:32:48.082	-0.37111259	4.5251794	8.260248	0.018710192	0.1363274	0.099009044	-0.3859951	3.5060353	9.15036	Walking_Read
15:32:48.103	-0.9624985	5.3966956	8.10462	0.3491883	0.4020538	0.44842395	-0.6662877	3.9370568	8.956898	Walking_Read
15:32:48.125	-0.9624985	5.3966956	8.10462	0.3491883	0.4020538	0.44842395	-0.6662877	3.9370568	8.956898	Walking_Read
15:32:48.146	-0.9624985	5.3966956	8.10462	0.3491883	0.4020538	0.44842395	-0.6662877	3.9370568	8.956898	Walking_Read
15:32:48.168	-0.9624985	5.3966956	8.10462	0.3491883	0.4020538	0.44842395	-0.6662877	3.9370568	8.956898	Walking_Read
15:32:48.189	-0.9624985	5.3966956	8.10462	0.3491883	0.4020538	0.44842395	-0.6662877	3.9370568	8.956898	Walking_Read
15:32:48.211	-0.9624985	5.3966956	8.10462	0.3491883	0.4020538	0.44842395	-0.6662877	3.9370568	8.956898	Walking_Read
15:32:48.233	-0.9624985	5.3966956	8.10462	0.3491883	0.4020538	0.44842395	-0.6662877	3.9370568	8.956898	Walking_Read
15:32:48.257	-0.9624985	5.3966956	8.10462	0.3491883	0.4020538	0.44842395	-0.6662877	3.9370568	8.956898	Walking_Read
15:32:48.278	-1.0774237	3.7063375	6.510033	-0.25068137	0.099064626	0.1332175	-0.47428724	3.9848888	8.947965	Walking_Read
15:32:48.300	-1.0774237	3.7063375	6.510033	-0.25068137	0.099064626	0.1332175	-0.47428724	3.9848888	8.947965	Walking_Read
15:32:48.323	-1.0774237	3.7063375	6.510033	-0.25068137	0.099064626	0.1332175	-0.47428724	3.9848888	8.947965	Walking_Read
15:32:48.344	-1.0774237	3.7063375	6.510033	-0.25068137	0.099064626	0.1332175	-0.47428724	3.9848888	8.947965	Walking_Read
15:32:48.367	-1.0774237	3.7063375	6.510033	-0.25068137	0.099064626	0.1332175	-0.47428724	3.9848888	8.947965	Walking_Read
15:32:48.391	-1.0774237	3.7063375	6.510033	-0.25068137	0.099064626	0.1332175	-0.47428724	3.9848888	8.947965	Walking_Read
15:32:48.412	-1.0774237	3.7063375	6.510033	-0.25068137	0.099064626	0.1332175	-0.47428724	3.9848888	8.947965	Walking_Read
15:32:48.433	-1.0774237	3.7063375	6.510033	-0.25068137	0.099064626	0.1332175	-0.47428724	3.9848888	8.947965	Walking_Read
15:32:48.455	-0.7446195	3.7949257	7.472532	-0.275116	-0.14100541	-0.049431216	-0.47049874	3.8064795	9.025503	Walking_Read
15:32:48.477	-0.7446195	3.7949257	7.472532	-0.275116	-0.14100541	-0.049431216	-0.47049874	3.8064795	9.025503	Walking_Read
15:32:48.499	-0.7446195	3.7949257	7.472532	-0.275116	-0.14100541	-0.049431216	-0.47049874	3.8064795	9.025503	Walking_Read
15:32:48.520	-0.7446195	3.7949257	7.472532	-0.275116	-0.14100541	-0.049431216	-0.47049874	3.8064795	9.025503	Walking_Read
15:32:48.545	-0.7446195	3.7949257	7.472532	-0.275116	-0.14100541	-0.049431216	-0.47049874	3.8064795	9.025503	Walking_Read
15:32:48.566	-0.7446195	3.7949257	7.472532	-0.275116	-0.14100541	-0.049431216	-0.47049874	3.8064795	9.025503	Walking_Read
15:32:48.591	-0.7446195	3.7949257	7.472532	-0.275116	-0.14100541	-0.049431216	-0.47049874	3.8064795	9.025503	Walking_Read
15:32:48.613	-0.7446195	3.7949257	7.472532	-0.275116	-0.14100541	-0.049431216	-0.47049874	3.8064795	9.025503	Walking_Read
15:32:48.635	-0.9122187	4.70475	8.523619	0.03947961	-0.30166295	-0.23391253	-0.3286547	3.7834485	9.041453	Walking_Read
15:32:48.658	-0.9122187	4.70475	8.523619	0.03947961	-0.30166295	-0.23391253	-0.3286547	3.7834485	9.041453	Walking_Read
15:32:48.679	-0.9122187	4.70475	8.523619	0.03947961	-0.30166295	-0.23391253	-0.3286547	3.7834485	9.041453	Walking_Read
15:32:48.701	-0.9122187	4.70475	8.523619	0.03947961	-0.30166295	-0.23391253	-0.3286547	3.7834485	9.041453	Walking_Read
15:32:48.722	-0.9122187	4.70475	8.523619	0.03947961	-0.30166295	-0.23391253	-0.3286547	3.7834485	9.041453	Walking_Read
15:32:48.745	-0.9122187	4.70475	8.523619	0.03947961	-0.30166295	-0.23391253	-0.3286547	3.7834485	9.041453	Walking_Read
15:32:48.766	-0.9122187	4.70475	8.523619	0.03947961	-0.30166295	-0.23391253	-0.3286547	3.7834485	9.041453	Walking_Read
15:32:48.787	-0.9122187	4.70475	8.523619	0.03947961	-0.30166295	-0.23391253	-0.3286547	3.7834485	9.041453	Walking_Read
15:32:48.809	-0.9122187	4.70475	8.523619	0.03947961	-0.30166295	-0.23391253	-0.3286547	3.7834485	9.041453	Walking_Read
15:32:48.831	-0.88588166	4.652076	8.58587	-0.6000963	0.05935839	-0.30294028	-0.31416258	4.1148834	8.896033	Walking_Read
15:32:48.852	-0.88588166	4.652076	8.58587	-0.6000963	0.05935839	-0.30294028	-0.31416258	4.1148834	8.896033	Walking_Read
15:32:48.876	-0.88588166	4.652076	8.58587	-0.6000963	0.05935839	-0.30294028	-0.31416258	4.1148834	8.896033	Walking_Read
15:32:48.898	-0.88588166	4.652076	8.58587	-0.6000963	0.05935839	-0.30294028	-0.31416258	4.1148834	8.896033	Walking_Read
15:32:48.918	-0.88588166	4.652076	8.58587	-0.6000963	0.05935839	-0.30294028	-0.31416258	4.1148834	8.896033	Walking_Read
15:32:48.939	-0.88588166	4.652076	8.58587	-0.6000963	0.05935839	-0.30294028	-0.31416258	4.1148834	8.896033	Walking_Read
15:32:48.960	-0.88588166	4.652076	8.58587	-0.6000963	0.05935839	-0.30294028	-0.31416258	4.1148834	8.896033	Walking_Read
15:32:48.982	-0.88588166	4.652076	8.58587	-0.6000963	0.05935839	-0.30294028	-0.31416258	4.1148834	8.896033	Walking_Read
15:32:49.004	0.5865973	2.743839	8.514041	-0.54695106	-0.25645897	-0.46665218	-0.39228886	3.954948	8.965203	Walking_Read
15:32:49.026	0.5865973	2.743839	8.514041	-0.54695106	-0.25645897	-0.46665218	-0.39228886	3.954948	8.965203	Walking_Read
15:32:49.047	0.5865973	2.743839	8.514041	-0.54695106	-0.25645897	-0.46665218	-0.39228886	3.954948	8.965203	Walking_Read
15:32:49.069	0.5865973	2.743839	8.514041	-0.54695106	-0.25645897	-0.46665218	-0.39228886	3.954948	8.965203	Walking_Read
15:32:49.090	0.5865973	2.743839	8.514041	-0.54695106	-0.25645897	-0.46665218	-0.39228886	3.954948	8.965203	Walking_Read
15:32:49.112	0.5865973	2.743839	8.514041	-0.54695106	-0.25645897	-0.46665218	-0.39228886	3.954948	8.965203	Walking_Read
15:32:49.134	0.5865973	2.743839	8.514041	-0.54695106	-0.25645897	-0.46665218	-0.39228886	3.954948	8.965203	Walking_Read
15:32:49.155	0.5865973	2.743839	8.514041	-0.54695106	-0.25645897	-0.46665218	-0.39228886	3.954948	8.965203	Walking_Read
15:32:49.177	0.19154198	3.6919718	8.365596	-0.49747095	-0.17582473	-0.12640023	-0.4034728	3.6604455	9.088933	Walking_Read
15:32:49.198	0.19154198	3.6919718	8.365596	-0.49747095	-0.17582473	-0.12640023	-0.4034728	3.6604455	9.088933	Walking_Read
15:32:49.219	0.19154198	3.6919718	8.365596	-0.49747095	-0.17582473	-0.12640023	-0.4034728	3.6604455	9.088933	Walking_Read
15:32:49.241	0.19154198	3.6919718	8.365596	-0.49747095	-0.17582473	-0.12640023	-0.4034728	3.6604455	9.088933	Walking_Read
15:32:49.262	0.19154198	3.6919718	8.365596	-0.49747095	-0.17582473	-0.12640023	-0.4034728	3.6604455	9.088933	Walking_Read
15:32:49.283	0.19154198	3.6919718	8.365596	-0.49747095	-0.17582473	-0.12640023	-0.4034728	3.6604455	9.088933	Walking_Read
15:32:49.305	0.19154198	3.6919718	8.365596	-0.49747095	-0.17582473	-0.12640023	-0.4034728	3.6604455	9.088933	Walking_Read
15:32:49.326	0.19154198	3.6919718	8.365596	-0.49747095	-0.17582473	-0.12640023	-0.4034728	3.6604455	9.088933	Walking_Read
15:32:49.347	0.19154198	3.6919718	8.365596	-0.49747095	-0.17582473	-0.12640023	-0.4034728	3.6604455	9.088933	Walking_Read
15:32:49.368	-0.3974496	4.7334814	8.681641	0.029705767	0.17420106	0.057470202	-0.39475223	3.615461	9.107304	Walking_Read
15:32:49.390	-0.3974496	4.7334814	8.681641	0.029705767	0.17420106	0.057470202	-0.39475223	3.615461	9.107304	Walking_Read
15:32:49.411	-0.3974496	4.7334814	8.681641	0.029705767	0.17420106	0.057470202	-0.39475223	3.615461	9.107304	Walking_Read
15:32:49.432	-0.3974496	4.7334814	8.681641	0.029705767	0.17420106	0.057470202	-0.39475223	3.615461	9.107304	Walking_Read
15:32:49.454	-0.3974496	4.7334814	8.681641	0.029705767	0.17420106	0.057470202	-0.39475223	3.615461	9.107304	Walking_Read
15:32:49.475	-0.3974496	4.7334814	8.681641	0.029705767	0.17420106	0.057470202	-0.39475223	3.615461	9.107304	Walking_Read
15:32:49.497	-0.3974496	4.7334814	8.681641	0.029705767	0.17420106	0.057470202	-0.39475223	3.615461	9.107304	Walking_Read
15:32:49.518	-0.3974496	4.7334814	8.681641	0.029705767	0.17420106	0.057470202	-0.39475223	3.615461	9.107304	Walking_Read
15:32:49.540	-1.6041641	2.281744	11.739129	-0.14561257	-0.17154868	0.22240382	-0.5508095	3.687684	9.0701685	Walking_Read
15:32:49.561	-1.6041641	2.281744	11.739129	-0.14561257	-0.17154868	0.22240382	-0.5508095	3.687684	9.0701685	Walking_Read
15:32:49.582	-1.6041641	2.281744	11.739129	-0.14561257	-0.17154868	0.22240382	-0.5508095	3.687684	9.0701685	Walking_Read
15:32:49.611	-1.6041641	2.281744	11.739129	-0.14561257	-0.17154868	0.22240382	-0.5508095	3.687684	9.0701685	Walking_Read
15:32:49.645	-1.6041641	2.281744	11.739129	-0.14561257	-0.17154868	0.22240382	-0.5508095	3.687684	9.0701685	Walking_Read
15:32:49.678	-1.6041641	2.281744	11.739129	-0.14561257	-0.17154868	0.22240382	-0.5508095	3.687684	9.0701685	Walking_Read
15:32:49.712	-0.9624985	2.351178	9.232324	-0.16393852	-0.090914465	0.25844485	-0.43128976	3.6692617	9.084101	Walking_Read
15:32:49.746	-0.9624985	2.351178	9.232324	-0.16393852	-0.090914465	0.25844485	-0.43128976	3.6692617	9.084101	Walking_Read
15:32:49.780	-0.9624985	2.351178	9.232324	-0.16393852	-0.090914465	0.25844485	-0.43128976	3.6692617	9.084101	Walking_Read
15:32:49.812	-0.9624985	2.351178	9.232324	-0.16393852	-0.090914465	0.25844485	-0.43128976	3.6692617	9.084101	Walking_Read
15:32:49.846	-0.9624985	2.351178	9.232324	-0.16393852	-0.090914465	0.25844485	-0.43128976	3.6692617	9.084101	Walking_Read
15:32:49.867	-0.9624985	2.351178	9.232324	-0.16393852	-0.090914465	0.25844485	-0.43128976	3.6692617	9.084101	Walking_Read
15:32:49.889	-0.9624985	2.351178	9.232324	-0.16393852	-0.090914465	0.25844485	-0.49135327	3.479994	9.155249	Walking_Read
15:32:49.911	-0.80208206	3.9481592	9.294575	-0.057647966	-0.073810235	0.004324926	-0.49135327	3.479994	9.155249	Walking_Read
15:32:49.932	-0.80208206	3.9481592	9.294575	-0.057647966	-0.073810235	0.004324926	-0.49135327	3.479994	9.155249	Walking_Read
15:32:49.953	-0.80208206	3.9481592	9.294575	-0.057647966	-0.073810235	0.004324926	-0.49135327	3.479994	9.155249	Walking_Read
15:32:49.974	-0.80208206	3.9481592	9.294575	-0.057647966	-0.073810235	0.004324926	-0.49135327	3.479994	9.155249	Walking_Read
15:32:49.996	-0.80208206	3.9481592	9.294575	-0.057647966	-0.073810235	0.004324926	-0.49135327	3.479994	9.155249	Walking_Read
15:32:50.017	-0.80208206	3.9481592	9.294575	-0.057647966	-0.073810235	0.004324926	-0.49135327	3.479994	9.155249	Walking_Read
15:32:50.039	-0.80208206	3.9481592	9.294575	-0.057647966	-0.073810235	0.004324926	-0.49135327	3.479994	9.155249	Walking_Read
15:32:50.060	-0.80208206	3.9481592	9.294575	-0.057647966	-0.073810235	0.004324926	-0.49135327	3.479994	9.155249	Walking_Read
15:32:50.082	-0.7877164	4.6712303	9.373586	0.11828123	-0.1691052	-0.15144572	-0.42637336	3.948271	8.966591	Walking_Read
15:32:50.103	-0.7877164	4.6712303	9.373586	0.11828123	-0.1691052	-0.15144572	-0.42637336	3.948271	8.966591	Walking_Read
15:32:50.125	-0.7877164	4.6712303	9.373586	0.11828123	-0.1691052	-0.15144572	-0.42637336	3.948271	8.966591	Walking_Read
15:32:50.146	-0.7877164	4.6712303	9.373586	0.11828123	-0.1691052	-0.15144572	-0.42637336	3.948271	8.966591	Walking_Read
15:32:50.167	-0.7877164	4.6712303	9.373586	0.11828123	-0.1691052	-0.15144572	-0.42637336	3.948271	8.966591	Walking_Read
15:32:50.189	-0.7877164	4.6712303	9.373586	0.11828123	-0.1691052	-0.15144572	-0.42637336	3.948271	8.966591	Walking_Read
15:32:50.210	-0.7877164	4.6712303	9.373586	0.11828123	-0.1691052	-0.15144572	-0.42637336	3.948271	8.966591	Walking_Read
15:32:50.231	-0.7877164	4.6712303	9.373586	0.11828123	-0.1691052	-0.15144572	-0.42637336	3.948271	8.966591	Walking_Read
15:32:50.253	0.75180227	1.2881198	14.46142	-0.08330431	-0.31082594	-0.40556565	-0.46392527	4.0262876	8.929959	Walking_Read
15:32:50.274	0.75180227	1.2881198	14.46142	-0.08330431	-0.31082594	-0.40556565	-0.46392527	4.0262876	8.929959	Walking_Read
15:32:50.295	0.75180227	1.2881198	14.46142	-0.08330431	-0.31082594	-0.40556565	-0.46392527	4.0262876	8.929959	Walking_Read
15:32:50.316	0.75180227	1.2881198	14.46142	-0.08330431	-0.31082594	-0.40556565	-0.46392527	4.0262876	8.929959	Walking_Read
15:32:50.338	0.75180227	1.2881198	14.46142	-0.08330431	-0.31082594	-0.40556565	-0.46392527	4.0262876	8.929959	Walking_Read
15:32:50.359	0.75180227	1.2881198	14.46142	-0.08330431	-0.31082594	-0.40556565	-0.46392527	4.0262876	8.929959	Walking_Read
15:32:50.382	0.75180227	1.2881198	14.46142	-0.08330431	-0.31082594	-0.40556565	-0.46392527	4.0262876	8.929959	Walking_Read
15:32:50.405	0.75180227	1.2881198	14.46142	-0.08330431	-0.31082594	-0.40556565	-0.46392527	4.0262876	8.929959	Walking_Read
15:32:50.426	0.75180227	1.2881198	14.46142	-0.08330431	-0.31082594	-0.40556565	-0.46392527	4.0262876	8.929959	Walking_Read
15:32:50.449	0.083799616	2.4158232	8.894731	-0.24151841	-0.05914947	-0.44527188	-0.42913866	3.8507042	9.008789	Walking_Read
15:32:50.470	0.083799616	2.4158232	8.894731	-0.24151841	-0.05914947	-0.44527188	-0.42913866	3.8507042	9.008789	Walking_Read
15:32:50.491	0.083799616	2.4158232	8.894731	-0.24151841	-0.05914947	-0.44527188	-0.42913866	3.8507042	9.008789	Walking_Read
15:32:50.512	0.083799616	2.4158232	8.894731	-0.24151841	-0.05914947	-0.44527188	-0.42913866	3.8507042	9.008789	Walking_Read
[truncated: 3,386 more rows]
