# Supplementary material for: Real-time Smartphone Activity Classification Using Inertial Sensors—Recognition of Scrolling, Typing, and Watching Videos While Sitting or Walking
Source: Sensors (Basel). 2020 Jan 24;20(3):655. doi: 10.3390/s20030655 (PMC7038357; doi:10.3390/s20030655)
Supplement: Supplementary file 1 [file sensors-20-00655-s001.zip › sensors-668083-supplementary/5Hz_data/0998/2019_09_14_15_19_31_Walking_Scroll.csv]

time	accX	accY	accZ	rotX	rotY	rotZ	graX	graY	graZ	activity
15:27:38.647	1.2498114	3.3663504	9.205987	1.2441058	0.89990896	0.5498276	0.87863797	2.5206273	9.436356	Walking_Scroll
15:27:38.667	1.2498114	3.3663504	9.205987	1.2441058	0.89990896	0.5498276	0.87863797	2.5206273	9.436356	Walking_Scroll
15:27:38.690	1.2498114	3.3663504	9.205987	1.2441058	0.89990896	0.5498276	0.87863797	2.5206273	9.436356	Walking_Scroll
15:27:38.798	0.2561874	2.8348215	7.206767	0.6033082	-0.057316877	0.2755491	0.5860495	2.9874854	9.322117	Walking_Scroll
15:27:38.820	0.2561874	2.8348215	7.206767	0.6033082	-0.057316877	0.2755491	0.5860495	2.9874854	9.322117	Walking_Scroll
15:27:38.841	0.2561874	2.8348215	7.206767	0.6033082	-0.057316877	0.2755491	0.5860495	2.9874854	9.322117	Walking_Scroll
15:27:38.862	0.2561874	2.8348215	7.206767	0.6033082	-0.057316877	0.2755491	0.5860495	2.9874854	9.322117	Walking_Scroll
15:27:38.883	0.2561874	2.8348215	7.206767	0.6033082	-0.057316877	0.2755491	0.5860495	2.9874854	9.322117	Walking_Scroll
15:27:38.905	0.24182175	2.6767993	7.728719	0.09506834	0.083793	-0.1606087	0.85404515	2.6321383	9.408125	Walking_Scroll
15:27:38.926	0.24182175	2.6767993	7.728719	0.09506834	0.083793	-0.1606087	0.85404515	2.6321383	9.408125	Walking_Scroll
15:27:38.947	0.24182175	2.6767993	7.728719	0.09506834	0.083793	-0.1606087	0.85404515	2.6321383	9.408125	Walking_Scroll
15:27:38.969	0.24182175	2.6767993	7.728719	0.09506834	0.083793	-0.1606087	0.85404515	2.6321383	9.408125	Walking_Scroll
15:27:38.990	0.24182175	2.6767993	7.728719	0.09506834	0.083793	-0.1606087	0.85404515	2.6321383	9.408125	Walking_Scroll
15:27:39.011	0.24182175	2.6767993	7.728719	0.09506834	0.083793	-0.1606087	0.85404515	2.6321383	9.408125	Walking_Scroll
15:27:39.033	0.24182175	2.6767993	7.728719	0.09506834	0.083793	-0.1606087	0.85404515	2.6321383	9.408125	Walking_Scroll
15:27:39.054	0.24182175	2.6767993	7.728719	0.09506834	0.083793	-0.1606087	0.85404515	2.6321383	9.408125	Walking_Scroll
15:27:39.076	0.24182175	2.6767993	7.728719	0.09506834	0.083793	-0.1606087	0.85404515	2.6321383	9.408125	Walking_Scroll
15:27:39.096	0.25379312	2.9329867	8.791777	-0.017330859	-0.21186578	-0.38113105	0.6696191	2.3306925	9.502098	Walking_Scroll
15:27:39.118	0.25379312	2.9329867	8.791777	-0.017330859	-0.21186578	-0.38113105	0.6696191	2.3306925	9.502098	Walking_Scroll
15:27:39.139	0.25379312	2.9329867	8.791777	-0.017330859	-0.21186578	-0.38113105	0.6696191	2.3306925	9.502098	Walking_Scroll
15:27:39.160	0.25379312	2.9329867	8.791777	-0.017330859	-0.21186578	-0.38113105	0.6696191	2.3306925	9.502098	Walking_Scroll
15:27:39.182	0.25379312	2.9329867	8.791777	-0.017330859	-0.21186578	-0.38113105	0.6696191	2.3306925	9.502098	Walking_Scroll
15:27:39.203	0.25379312	2.9329867	8.791777	-0.017330859	-0.21186578	-0.38113105	0.6696191	2.3306925	9.502098	Walking_Scroll
15:27:39.225	0.25379312	2.9329867	8.791777	-0.017330859	-0.21186578	-0.38113105	0.6696191	2.3306925	9.502098	Walking_Scroll
15:27:39.248	0.25379312	2.9329867	8.791777	-0.017330859	-0.21186578	-0.38113105	0.6696191	2.3306925	9.502098	Walking_Scroll
15:27:39.271	0.5147691	3.1245286	9.06233	0.051696915	-0.35541913	-0.45321313	0.8363214	2.4050796	9.470298	Walking_Scroll
15:27:39.294	0.5147691	3.1245286	9.06233	0.051696915	-0.35541913	-0.45321313	0.8363214	2.4050796	9.470298	Walking_Scroll
15:27:39.317	0.5147691	3.1245286	9.06233	0.051696915	-0.35541913	-0.45321313	0.8363214	2.4050796	9.470298	Walking_Scroll
15:27:39.340	0.5147691	3.1245286	9.06233	0.051696915	-0.35541913	-0.45321313	0.8363214	2.4050796	9.470298	Walking_Scroll
15:27:39.363	0.5147691	3.1245286	9.06233	0.051696915	-0.35541913	-0.45321313	0.8363214	2.4050796	9.470298	Walking_Scroll
15:27:39.387	0.5147691	3.1245286	9.06233	0.051696915	-0.35541913	-0.45321313	0.8363214	2.4050796	9.470298	Walking_Scroll
15:27:39.410	0.5147691	3.1245286	9.06233	0.051696915	-0.35541913	-0.45321313	0.8363214	2.4050796	9.470298	Walking_Scroll
15:27:39.433	0.5147691	3.1245286	9.06233	0.051696915	-0.35541913	-0.45321313	0.8363214	2.4050796	9.470298	Walking_Scroll
15:27:39.455	1.0965779	1.6616267	10.055954	-0.29466367	-0.18376598	-0.64807916	1.0272001	2.6955082	9.372806	Walking_Scroll
15:27:39.477	1.0965779	1.6616267	10.055954	-0.29466367	-0.18376598	-0.64807916	1.0272001	2.6955082	9.372806	Walking_Scroll
15:27:39.498	1.0965779	1.6616267	10.055954	-0.29466367	-0.18376598	-0.64807916	1.0272001	2.6955082	9.372806	Walking_Scroll
15:27:39.519	1.0965779	1.6616267	10.055954	-0.29466367	-0.18376598	-0.64807916	1.0272001	2.6955082	9.372806	Walking_Scroll
15:27:39.541	1.0965779	1.6616267	10.055954	-0.29466367	-0.18376598	-0.64807916	1.0272001	2.6955082	9.372806	Walking_Scroll
15:27:39.563	1.0965779	1.6616267	10.055954	-0.29466367	-0.18376598	-0.64807916	1.0272001	2.6955082	9.372806	Walking_Scroll
15:27:39.586	1.0965779	1.6616267	10.055954	-0.29466367	-0.18376598	-0.64807916	1.0272001	2.6955082	9.372806	Walking_Scroll
15:27:39.610	1.0965779	1.6616267	10.055954	-0.29466367	-0.18376598	-0.64807916	1.0272001	2.6955082	9.372806	Walking_Scroll
15:27:39.632	2.0279508	1.2593886	9.330489	-0.4803667	-0.114127345	-0.53873426	1.0162978	2.4842484	9.43218	Walking_Scroll
15:27:39.654	2.0279508	1.2593886	9.330489	-0.4803667	-0.114127345	-0.53873426	1.0162978	2.4842484	9.43218	Walking_Scroll
15:27:39.677	2.0279508	1.2593886	9.330489	-0.4803667	-0.114127345	-0.53873426	1.0162978	2.4842484	9.43218	Walking_Scroll
15:27:39.701	2.0279508	1.2593886	9.330489	-0.4803667	-0.114127345	-0.53873426	1.0162978	2.4842484	9.43218	Walking_Scroll
15:27:39.724	2.0279508	1.2593886	9.330489	-0.4803667	-0.114127345	-0.53873426	1.0162978	2.4842484	9.43218	Walking_Scroll
15:27:39.747	2.0279508	1.2593886	9.330489	-0.4803667	-0.114127345	-0.53873426	1.0162978	2.4842484	9.43218	Walking_Scroll
15:27:39.770	2.0279508	1.2593886	9.330489	-0.4803667	-0.114127345	-0.53873426	1.0162978	2.4842484	9.43218	Walking_Scroll
15:27:39.793	2.0279508	1.2593886	9.330489	-0.4803667	-0.114127345	-0.53873426	1.0162978	2.4842484	9.43218	Walking_Scroll
15:27:39.816	1.7238779	1.3527653	9.979338	-0.23663148	-0.14528146	-0.22169521	1.329053	1.8928446	9.530012	Walking_Scroll
15:27:39.840	1.7238779	1.3527653	9.979338	-0.23663148	-0.14528146	-0.22169521	1.329053	1.8928446	9.530012	Walking_Scroll
15:27:39.863	1.7238779	1.3527653	9.979338	-0.23663148	-0.14528146	-0.22169521	1.329053	1.8928446	9.530012	Walking_Scroll
15:27:39.884	1.7238779	1.3527653	9.979338	-0.23663148	-0.14528146	-0.22169521	1.329053	1.8928446	9.530012	Walking_Scroll
15:27:39.906	1.7238779	1.3527653	9.979338	-0.23663148	-0.14528146	-0.22169521	1.329053	1.8928446	9.530012	Walking_Scroll
15:27:39.929	1.7238779	1.3527653	9.979338	-0.23663148	-0.14528146	-0.22169521	1.329053	1.8928446	9.530012	Walking_Scroll
15:27:39.953	1.7238779	1.3527653	9.979338	-0.23663148	-0.14528146	-0.22169521	1.329053	1.8928446	9.530012	Walking_Scroll
15:27:39.976	1.7238779	1.3527653	9.979338	-0.23663148	-0.14528146	-0.22169521	1.329053	1.8928446	9.530012	Walking_Scroll
15:27:39.999	0.9529214	1.838803	9.708784	0.07246633	0.05263887	0.21140824	1.3026377	1.827686	9.546365	Walking_Scroll
15:27:40.022	0.9529214	1.838803	9.708784	0.07246633	0.05263887	0.21140824	1.3026377	1.827686	9.546365	Walking_Scroll
15:27:40.045	0.9529214	1.838803	9.708784	0.07246633	0.05263887	0.21140824	1.3026377	1.827686	9.546365	Walking_Scroll
15:27:40.071	0.9529214	1.838803	9.708784	0.07246633	0.05263887	0.21140824	1.3026377	1.827686	9.546365	Walking_Scroll
15:27:40.094	0.9529214	1.838803	9.708784	0.07246633	0.05263887	0.21140824	1.3026377	1.827686	9.546365	Walking_Scroll
15:27:40.116	0.9529214	1.838803	9.708784	0.07246633	0.05263887	0.21140824	1.3026377	1.827686	9.546365	Walking_Scroll
15:27:40.137	0.9529214	1.838803	9.708784	0.07246633	0.05263887	0.21140824	1.3026377	1.827686	9.546365	Walking_Scroll
15:27:40.160	0.9529214	1.838803	9.708784	0.07246633	0.05263887	0.21140824	1.3026377	1.827686	9.546365	Walking_Scroll
15:27:40.183	1.7981004	2.013585	8.988108	-0.028937297	0.059969254	-0.30049682	1.3014483	2.1461804	9.480006	Walking_Scroll
15:27:40.206	1.7981004	2.013585	8.988108	-0.028937297	0.059969254	-0.30049682	1.3014483	2.1461804	9.480006	Walking_Scroll
15:27:40.229	1.7981004	2.013585	8.988108	-0.028937297	0.059969254	-0.30049682	1.3014483	2.1461804	9.480006	Walking_Scroll
15:27:40.252	1.7981004	2.013585	8.988108	-0.028937297	0.059969254	-0.30049682	1.3014483	2.1461804	9.480006	Walking_Scroll
15:27:40.275	1.7981004	2.013585	8.988108	-0.028937297	0.059969254	-0.30049682	1.3014483	2.1461804	9.480006	Walking_Scroll
15:27:40.298	1.7981004	2.013585	8.988108	-0.028937297	0.059969254	-0.30049682	1.3014483	2.1461804	9.480006	Walking_Scroll
15:27:40.322	1.7981004	2.013585	8.988108	-0.028937297	0.059969254	-0.30049682	1.3014483	2.1461804	9.480006	Walking_Scroll
15:27:40.350	1.201926	2.8491871	8.669669	0.25328243	0.04103243	-0.2467407	0.9733698	2.4936173	9.434237	Walking_Scroll
15:27:40.382	1.201926	2.8491871	8.669669	0.25328243	0.04103243	-0.2467407	0.9733698	2.4936173	9.434237	Walking_Scroll
15:27:40.414	1.201926	2.8491871	8.669669	0.25328243	0.04103243	-0.2467407	0.9733698	2.4936173	9.434237	Walking_Scroll
15:27:40.449	1.201926	2.8491871	8.669669	0.25328243	0.04103243	-0.2467407	0.9733698	2.4936173	9.434237	Walking_Scroll
15:27:40.481	1.201926	2.8491871	8.669669	0.25328243	0.04103243	-0.2467407	0.9733698	2.4936173	9.434237	Walking_Scroll
15:27:40.514	1.201926	2.8491871	8.669669	0.25328243	0.04103243	-0.2467407	0.9733698	2.4936173	9.434237	Walking_Scroll
15:27:40.547	-0.04070267	3.7661943	9.172467	-0.3227635	0.065467045	-0.39884612	0.8154266	2.569832	9.428755	Walking_Scroll
15:27:40.582	-0.04070267	3.7661943	9.172467	-0.3227635	0.065467045	-0.39884612	0.8154266	2.569832	9.428755	Walking_Scroll
15:27:40.605	-0.04070267	3.7661943	9.172467	-0.3227635	0.065467045	-0.39884612	0.8154266	2.569832	9.428755	Walking_Scroll
15:27:40.626	-0.04070267	3.7661943	9.172467	-0.3227635	0.065467045	-0.39884612	0.8154266	2.569832	9.428755	Walking_Scroll
15:27:40.649	-0.04070267	3.7661943	9.172467	-0.3227635	0.065467045	-0.39884612	0.8154266	2.569832	9.428755	Walking_Scroll
15:27:40.672	-0.04070267	3.7661943	9.172467	-0.3227635	0.065467045	-0.39884612	0.8154266	2.569832	9.428755	Walking_Scroll
15:27:40.695	-0.04070267	3.7661943	9.172467	-0.3227635	0.065467045	-0.39884612	0.8154266	2.569832	9.428755	Walking_Scroll
15:27:40.717	1.0032011	2.2410412	7.6712565	-0.17065804	-0.31143683	0.023872614	1.407294	2.4894743	9.380427	Walking_Scroll
15:27:40.740	1.0032011	2.2410412	7.6712565	-0.17065804	-0.31143683	0.023872614	1.407294	2.4894743	9.380427	Walking_Scroll
15:27:40.762	1.0032011	2.2410412	7.6712565	-0.17065804	-0.31143683	0.023872614	1.407294	2.4894743	9.380427	Walking_Scroll
15:27:40.786	1.0032011	2.2410412	7.6712565	-0.17065804	-0.31143683	0.023872614	1.407294	2.4894743	9.380427	Walking_Scroll
15:27:40.809	1.0032011	2.2410412	7.6712565	-0.17065804	-0.31143683	0.023872614	1.407294	2.4894743	9.380427	Walking_Scroll
15:27:40.832	1.0032011	2.2410412	7.6712565	-0.17065804	-0.31143683	0.023872614	1.407294	2.4894743	9.380427	Walking_Scroll
15:27:40.854	1.0032011	2.2410412	7.6712565	-0.17065804	-0.31143683	0.023872614	1.407294	2.4894743	9.380427	Walking_Scroll
15:27:40.876	1.0032011	2.2410412	7.6712565	-0.17065804	-0.31143683	0.023872614	1.407294	2.4894743	9.380427	Walking_Scroll
15:27:40.898	1.4652961	1.9417568	9.342461	-0.35330674	0.1418252	-0.102576494	1.425209	1.8980881	9.515062	Walking_Scroll
15:27:40.922	1.4652961	1.9417568	9.342461	-0.35330674	0.1418252	-0.102576494	1.425209	1.8980881	9.515062	Walking_Scroll
15:27:40.945	1.4652961	1.9417568	9.342461	-0.35330674	0.1418252	-0.102576494	1.425209	1.8980881	9.515062	Walking_Scroll
15:27:40.968	1.4652961	1.9417568	9.342461	-0.35330674	0.1418252	-0.102576494	1.425209	1.8980881	9.515062	Walking_Scroll
15:27:40.990	1.4652961	1.9417568	9.342461	-0.35330674	0.1418252	-0.102576494	1.425209	1.8980881	9.515062	Walking_Scroll
15:27:41.012	1.4652961	1.9417568	9.342461	-0.35330674	0.1418252	-0.102576494	1.425209	1.8980881	9.515062	Walking_Scroll
15:27:41.036	1.4652961	1.9417568	9.342461	-0.35330674	0.1418252	-0.102576494	1.425209	1.8980881	9.515062	Walking_Scroll
15:27:41.059	1.4652961	1.9417568	9.342461	-0.35330674	0.1418252	-0.102576494	1.425209	1.8980881	9.515062	Walking_Scroll
15:27:41.085	1.9992194	1.4940275	9.395134	-0.44799083	-0.5386787	-0.44466105	1.4839401	1.5723889	9.565349	Walking_Scroll
15:27:41.108	1.9992194	1.4940275	9.395134	-0.44799083	-0.5386787	-0.44466105	1.4839401	1.5723889	9.565349	Walking_Scroll
15:27:41.131	1.9992194	1.4940275	9.395134	-0.44799083	-0.5386787	-0.44466105	1.4839401	1.5723889	9.565349	Walking_Scroll
15:27:41.152	1.9992194	1.4940275	9.395134	-0.44799083	-0.5386787	-0.44466105	1.4839401	1.5723889	9.565349	Walking_Scroll
15:27:41.175	1.9992194	1.4940275	9.395134	-0.44799083	-0.5386787	-0.44466105	1.4839401	1.5723889	9.565349	Walking_Scroll
15:27:41.196	1.9992194	1.4940275	9.395134	-0.44799083	-0.5386787	-0.44466105	1.4839401	1.5723889	9.565349	Walking_Scroll
15:27:41.218	1.9992194	1.4940275	9.395134	-0.44799083	-0.5386787	-0.44466105	1.4839401	1.5723889	9.565349	Walking_Scroll
15:27:41.239	1.9992194	1.4940275	9.395134	-0.44799083	-0.5386787	-0.44466105	1.4839401	1.5723889	9.565349	Walking_Scroll
15:27:41.262	2.760599	-0.09337672	10.4294615	-0.11812363	-0.17643559	-0.85760593	2.2974257	0.9960801	9.481563	Walking_Scroll
15:27:41.286	2.760599	-0.09337672	10.4294615	-0.11812363	-0.17643559	-0.85760593	2.2974257	0.9960801	9.481563	Walking_Scroll
15:27:41.309	2.760599	-0.09337672	10.4294615	-0.11812363	-0.17643559	-0.85760593	2.2974257	0.9960801	9.481563	Walking_Scroll
15:27:41.332	2.760599	-0.09337672	10.4294615	-0.11812363	-0.17643559	-0.85760593	2.2974257	0.9960801	9.481563	Walking_Scroll
15:27:41.355	2.760599	-0.09337672	10.4294615	-0.11812363	-0.17643559	-0.85760593	2.2974257	0.9960801	9.481563	Walking_Scroll
15:27:41.378	2.760599	-0.09337672	10.4294615	-0.11812363	-0.17643559	-0.85760593	2.2974257	0.9960801	9.481563	Walking_Scroll
15:27:41.402	2.760599	-0.09337672	10.4294615	-0.11812363	-0.17643559	-0.85760593	2.2974257	0.9960801	9.481563	Walking_Scroll
15:27:41.423	2.760599	-0.09337672	10.4294615	-0.11812363	-0.17643559	-0.85760593	2.2974257	0.9960801	9.481563	Walking_Scroll
15:27:41.446	2.6097596	0.5458947	8.851634	-0.06314575	0.24078538	-0.6218119	2.2061725	0.820418	9.519984	Walking_Scroll
15:27:41.469	2.6097596	0.5458947	8.851634	-0.06314575	0.24078538	-0.6218119	2.2061725	0.820418	9.519984	Walking_Scroll
15:27:41.492	2.6097596	0.5458947	8.851634	-0.06314575	0.24078538	-0.6218119	2.2061725	0.820418	9.519984	Walking_Scroll
15:27:41.516	2.6097596	0.5458947	8.851634	-0.06314575	0.24078538	-0.6218119	2.2061725	0.820418	9.519984	Walking_Scroll
15:27:41.539	2.6097596	0.5458947	8.851634	-0.06314575	0.24078538	-0.6218119	2.2061725	0.820418	9.519984	Walking_Scroll
15:27:41.562	2.6097596	0.5458947	8.851634	-0.06314575	0.24078538	-0.6218119	2.2061725	0.820418	9.519984	Walking_Scroll
15:27:41.585	2.6097596	0.5458947	8.851634	-0.06314575	0.24078538	-0.6218119	2.2061725	0.820418	9.519984	Walking_Scroll
15:27:41.607	2.2434354	0.9888355	9.390346	0.26611063	0.44542524	-0.41167432	1.7035038	1.1711911	9.58628	Walking_Scroll
15:27:41.630	2.2434354	0.9888355	9.390346	0.26611063	0.44542524	-0.41167432	1.7035038	1.1711911	9.58628	Walking_Scroll
15:27:41.652	2.2434354	0.9888355	9.390346	0.26611063	0.44542524	-0.41167432	1.7035038	1.1711911	9.58628	Walking_Scroll
15:27:41.674	2.2434354	0.9888355	9.390346	0.26611063	0.44542524	-0.41167432	1.7035038	1.1711911	9.58628	Walking_Scroll
15:27:41.697	2.2434354	0.9888355	9.390346	0.26611063	0.44542524	-0.41167432	1.7035038	1.1711911	9.58628	Walking_Scroll
15:27:41.720	2.2434354	0.9888355	9.390346	0.26611063	0.44542524	-0.41167432	1.7035038	1.1711911	9.58628	Walking_Scroll
15:27:41.743	2.2434354	0.9888355	9.390346	0.26611063	0.44542524	-0.41167432	1.7035038	1.1711911	9.58628	Walking_Scroll
15:27:41.765	2.2434354	0.9888355	9.390346	0.26611063	0.44542524	-0.41167432	1.7035038	1.1711911	9.58628	Walking_Scroll
15:27:41.788	1.3216397	2.2506182	8.7822	-0.061924018	0.0941777	-0.2290256	1.2538446	1.5531831	9.601347	Walking_Scroll
15:27:41.811	1.3216397	2.2506182	8.7822	-0.061924018	0.0941777	-0.2290256	1.2538446	1.5531831	9.601347	Walking_Scroll
15:27:41.834	1.3216397	2.2506182	8.7822	-0.061924018	0.0941777	-0.2290256	1.2538446	1.5531831	9.601347	Walking_Scroll
15:27:41.857	1.3216397	2.2506182	8.7822	-0.061924018	0.0941777	-0.2290256	1.2538446	1.5531831	9.601347	Walking_Scroll
15:27:41.881	1.3216397	2.2506182	8.7822	-0.061924018	0.0941777	-0.2290256	1.2538446	1.5531831	9.601347	Walking_Scroll
15:27:41.904	1.3216397	2.2506182	8.7822	-0.061924018	0.0941777	-0.2290256	1.2538446	1.5531831	9.601347	Walking_Scroll
15:27:41.927	1.3216397	2.2506182	8.7822	-0.061924018	0.0941777	-0.2290256	1.2538446	1.5531831	9.601347	Walking_Scroll
15:27:41.950	1.3216397	2.2506182	8.7822	-0.061924018	0.0941777	-0.2290256	1.2538446	1.5531831	9.601347	Walking_Scroll
15:27:41.974	0.9505271	1.8914771	10.666494	0.3192559	0.39533427	0.078850485	0.68717337	1.8898551	9.598262	Walking_Scroll
15:27:41.997	0.9505271	1.8914771	10.666494	0.3192559	0.39533427	0.078850485	0.68717337	1.8898551	9.598262	Walking_Scroll
15:27:42.021	0.9505271	1.8914771	10.666494	0.3192559	0.39533427	0.078850485	0.68717337	1.8898551	9.598262	Walking_Scroll
15:27:42.044	0.9505271	1.8914771	10.666494	0.3192559	0.39533427	0.078850485	0.68717337	1.8898551	9.598262	Walking_Scroll
15:27:42.067	0.9505271	1.8914771	10.666494	0.3192559	0.39533427	0.078850485	0.68717337	1.8898551	9.598262	Walking_Scroll
15:27:42.091	0.9505271	1.8914771	10.666494	0.3192559	0.39533427	0.078850485	0.68717337	1.8898551	9.598262	Walking_Scroll
15:27:42.114	0.9505271	1.8914771	10.666494	0.3192559	0.39533427	0.078850485	0.68717337	1.8898551	9.598262	Walking_Scroll
15:27:42.137	0.9505271	1.8914771	10.666494	0.3192559	0.39533427	0.078850485	0.68717337	1.8898551	9.598262	Walking_Scroll
15:27:42.160	-0.19393626	1.9010541	8.796566	0.4823569	0.080127805	0.042809438	0.5143248	2.13653	9.557254	Walking_Scroll
15:27:42.183	-0.19393626	1.9010541	8.796566	0.4823569	0.080127805	0.042809438	0.5143248	2.13653	9.557254	Walking_Scroll
15:27:42.207	-0.19393626	1.9010541	8.796566	0.4823569	0.080127805	0.042809438	0.5143248	2.13653	9.557254	Walking_Scroll
15:27:42.229	-0.19393626	1.9010541	8.796566	0.4823569	0.080127805	0.042809438	0.5143248	2.13653	9.557254	Walking_Scroll
15:27:42.252	-0.19393626	1.9010541	8.796566	0.4823569	0.080127805	0.042809438	0.5143248	2.13653	9.557254	Walking_Scroll
15:27:42.275	-0.19393626	1.9010541	8.796566	0.4823569	0.080127805	0.042809438	0.5143248	2.13653	9.557254	Walking_Scroll
15:27:42.298	-0.19393626	1.9010541	8.796566	0.4823569	0.080127805	0.042809438	0.5143248	2.13653	9.557254	Walking_Scroll
15:27:42.322	-0.19393626	1.9010541	8.796566	0.4823569	0.080127805	0.042809438	0.5143248	2.13653	9.557254	Walking_Scroll
15:27:42.345	-0.7733508	2.770176	8.200391	0.54161084	0.046530217	-0.15083484	0.35256752	2.57188	9.456823	Walking_Scroll
15:27:42.367	-0.7733508	2.770176	8.200391	0.54161084	0.046530217	-0.15083484	0.35256752	2.57188	9.456823	Walking_Scroll
15:27:42.391	-0.7733508	2.770176	8.200391	0.54161084	0.046530217	-0.15083484	0.35256752	2.57188	9.456823	Walking_Scroll
15:27:42.414	-0.7733508	2.770176	8.200391	0.54161084	0.046530217	-0.15083484	0.35256752	2.57188	9.456823	Walking_Scroll
15:27:42.437	-0.7733508	2.770176	8.200391	0.54161084	0.046530217	-0.15083484	0.35256752	2.57188	9.456823	Walking_Scroll
15:27:42.459	-0.7733508	2.770176	8.200391	0.54161084	0.046530217	-0.15083484	0.35256752	2.57188	9.456823	Walking_Scroll
15:27:42.481	-0.7733508	2.770176	8.200391	0.54161084	0.046530217	-0.15083484	0.35256752	2.57188	9.456823	Walking_Scroll
15:27:42.504	-0.7733508	2.770176	8.200391	0.25572592	-0.36824727	-0.16732821	0.35256752	2.57188	9.456823	Walking_Scroll
15:27:42.527	-0.15323359	3.6895776	8.193209	0.25572592	-0.36824727	-0.16732821	0.19722544	3.0233378	9.326892	Walking_Scroll
15:27:42.551	-0.15323359	3.6895776	8.193209	0.25572592	-0.36824727	-0.16732821	0.19722544	3.0233378	9.326892	Walking_Scroll
15:27:42.574	-0.15323359	3.6895776	8.193209	0.25572592	-0.36824727	-0.16732821	0.19722544	3.0233378	9.326892	Walking_Scroll
15:27:42.597	-0.15323359	3.6895776	8.193209	0.25572592	-0.36824727	-0.16732821	0.19722544	3.0233378	9.326892	Walking_Scroll
15:27:42.620	-0.15323359	3.6895776	8.193209	0.25572592	-0.36824727	-0.16732821	0.19722544	3.0233378	9.326892	Walking_Scroll
15:27:42.641	-0.15323359	3.6895776	8.193209	0.25572592	-0.36824727	-0.16732821	0.19722544	3.0233378	9.326892	Walking_Scroll
15:27:42.665	-0.15323359	3.6895776	8.193209	0.25572592	-0.36824727	-0.16732821	0.19722544	3.0233378	9.326892	Walking_Scroll
15:27:42.688	0.61293435	3.869148	9.909904	0.13599633	-0.48553342	-0.43549806	0.68979824	3.3092432	9.205621	Walking_Scroll
15:27:42.711	0.61293435	3.869148	9.909904	0.13599633	-0.48553342	-0.43549806	0.68979824	3.3092432	9.205621	Walking_Scroll
15:27:42.734	0.61293435	3.869148	9.909904	0.13599633	-0.48553342	-0.43549806	0.68979824	3.3092432	9.205621	Walking_Scroll
15:27:42.757	0.61293435	3.869148	9.909904	0.13599633	-0.48553342	-0.43549806	0.68979824	3.3092432	9.205621	Walking_Scroll
15:27:42.781	0.61293435	3.869148	9.909904	0.13599633	-0.48553342	-0.43549806	0.68979824	3.3092432	9.205621	Walking_Scroll
15:27:42.804	0.61293435	3.869148	9.909904	0.13599633	-0.48553342	-0.43549806	0.68979824	3.3092432	9.205621	Walking_Scroll
15:27:42.827	0.61293435	3.869148	9.909904	0.13599633	-0.48553342	-0.43549806	0.68979824	3.3092432	9.205621	Walking_Scroll
15:27:42.850	0.61293435	3.869148	9.909904	0.13599633	-0.48553342	-0.43549806	0.68979824	3.3092432	9.205621	Walking_Scroll
15:27:42.872	1.5107874	2.3751206	10.237919	-0.2079208	-0.6602408	-0.3854071	0.68852764	3.5314627	9.122777	Walking_Scroll
15:27:42.896	1.5107874	2.3751206	10.237919	-0.2079208	-0.6602408	-0.3854071	0.68852764	3.5314627	9.122777	Walking_Scroll
15:27:42.919	1.5107874	2.3751206	10.237919	-0.2079208	-0.6602408	-0.3854071	0.68852764	3.5314627	9.122777	Walking_Scroll
15:27:42.942	1.5107874	2.3751206	10.237919	-0.2079208	-0.6602408	-0.3854071	0.68852764	3.5314627	9.122777	Walking_Scroll
15:27:42.965	1.5107874	2.3751206	10.237919	-0.2079208	-0.6602408	-0.3854071	0.68852764	3.5314627	9.122777	Walking_Scroll
15:27:42.988	1.5107874	2.3751206	10.237919	-0.2079208	-0.6602408	-0.3854071	0.68852764	3.5314627	9.122777	Walking_Scroll
15:27:43.012	1.5107874	2.3751206	10.237919	-0.2079208	-0.6602408	-0.3854071	0.68852764	3.5314627	9.122777	Walking_Scroll
15:27:43.034	1.5107874	2.3751206	10.237919	-0.2079208	-0.6602408	-0.3854071	0.68852764	3.5314627	9.122777	Walking_Scroll
15:27:43.055	1.1492519	2.6935592	8.937828	-0.12239968	-0.42689034	-0.43671978	0.873234	3.129331	9.252844	Walking_Scroll
15:27:43.077	1.1492519	2.6935592	8.937828	-0.12239968	-0.42689034	-0.43671978	0.873234	3.129331	9.252844	Walking_Scroll
15:27:43.097	1.1492519	2.6935592	8.937828	-0.12239968	-0.42689034	-0.43671978	0.873234	3.129331	9.252844	Walking_Scroll
15:27:43.119	1.1492519	2.6935592	8.937828	-0.12239968	-0.42689034	-0.43671978	0.873234	3.129331	9.252844	Walking_Scroll
15:27:43.140	1.1492519	2.6935592	8.937828	-0.12239968	-0.42689034	-0.43671978	0.873234	3.129331	9.252844	Walking_Scroll
15:27:43.161	1.1492519	2.6935592	8.937828	-0.12239968	-0.42689034	-0.43671978	0.873234	3.129331	9.252844	Walking_Scroll
15:27:43.181	1.1492519	2.6935592	8.937828	-0.12239968	-0.42689034	-0.43671978	0.873234	3.129331	9.252844	Walking_Scroll
15:27:43.202	1.1492519	2.6935592	8.937828	-0.12239968	-0.42689034	-0.43671978	0.873234	3.129331	9.252844	Walking_Scroll
15:27:43.225	2.3224466	2.5810282	8.707977	0.13843977	0.042865023	0.24439497	1.400991	3.0693703	9.207962	Walking_Scroll
15:27:43.247	2.3224466	2.5810282	8.707977	0.13843977	0.042865023	0.24439497	1.400991	3.0693703	9.207962	Walking_Scroll
15:27:43.268	2.3224466	2.5810282	8.707977	0.13843977	0.042865023	0.24439497	1.400991	3.0693703	9.207962	Walking_Scroll
15:27:43.301	2.3224466	2.5810282	8.707977	0.13843977	0.042865023	0.24439497	1.400991	3.0693703	9.207962	Walking_Scroll
15:27:43.322	2.3224466	2.5810282	8.707977	0.13843977	0.042865023	0.24439497	1.400991	3.0693703	9.207962	Walking_Scroll
15:27:43.356	2.3224466	2.5810282	8.707977	0.13843977	0.042865023	0.24439497	1.400991	3.0693703	9.207962	Walking_Scroll
15:27:43.390	2.3224466	2.5810282	8.707977	0.13843977	0.042865023	0.24439497	1.400991	3.0693703	9.207962	Walking_Scroll
15:27:43.423	1.1109436	4.07745	9.613013	-0.23235542	0.25300267	-0.10807428	1.030875	3.2343283	9.200369	Walking_Scroll
15:27:43.457	1.1109436	4.07745	9.613013	-0.23235542	0.25300267	-0.10807428	1.030875	3.2343283	9.200369	Walking_Scroll
15:27:43.492	1.1109436	4.07745	9.613013	-0.23235542	0.25300267	-0.10807428	1.030875	3.2343283	9.200369	Walking_Scroll
15:27:43.524	1.1109436	4.07745	9.613013	-0.23235542	0.25300267	-0.10807428	1.030875	3.2343283	9.200369	Walking_Scroll
15:27:43.557	1.1109436	4.07745	9.613013	-0.23235542	0.25300267	-0.10807428	1.030875	3.2343283	9.200369	Walking_Scroll
15:27:43.591	0.083799616	2.2985039	9.912297	-0.44921258	0.25178096	0.3158662	0.79143226	3.3254495	9.191594	Walking_Scroll
15:27:43.624	0.083799616	2.2985039	9.912297	-0.44921258	0.25178096	0.3158662	0.79143226	3.3254495	9.191594	Walking_Scroll
15:27:43.658	0.083799616	2.2985039	9.912297	-0.44921258	0.25178096	0.3158662	0.79143226	3.3254495	9.191594	Walking_Scroll
15:27:43.692	0.083799616	2.2985039	9.912297	-0.44921258	0.25178096	0.3158662	0.79143226	3.3254495	9.191594	Walking_Scroll
15:27:43.725	0.083799616	2.2985039	9.912297	-0.44921258	0.25178096	0.3158662	0.79143226	3.3254495	9.191594	Walking_Scroll
15:27:43.758	0.083799616	2.2985039	9.912297	-0.44921258	0.25178096	0.3158662	0.79143226	3.3254495	9.191594	Walking_Scroll
15:27:43.780	0.21309046	2.0327394	9.73991	-0.23540975	-0.39879057	0.30792496	0.87534904	3.3952239	9.158417	Walking_Scroll
15:27:43.800	0.21309046	2.0327394	9.73991	-0.23540975	-0.39879057	0.30792496	0.87534904	3.3952239	9.158417	Walking_Scroll
15:27:43.821	0.21309046	2.0327394	9.73991	-0.23540975	-0.39879057	0.30792496	0.87534904	3.3952239	9.158417	Walking_Scroll
15:27:43.844	0.21309046	2.0327394	9.73991	-0.23540975	-0.39879057	0.30792496	0.87534904	3.3952239	9.158417	Walking_Scroll
15:27:43.864	0.21309046	2.0327394	9.73991	-0.23540975	-0.39879057	0.30792496	0.87534904	3.3952239	9.158417	Walking_Scroll
15:27:43.893	0.21309046	2.0327394	9.73991	-0.23540975	-0.39879057	0.30792496	0.87534904	3.3952239	9.158417	Walking_Scroll
15:27:43.925	0.21309046	2.0327394	9.73991	-0.23540975	-0.39879057	0.30792496	0.87534904	3.3952239	9.158417	Walking_Scroll
15:27:43.959	0.26097596	2.3248408	10.307353	-0.2995506	0.22429201	0.14299133	0.6240081	3.3201387	9.206392	Walking_Scroll
15:27:43.993	0.26097596	2.3248408	10.307353	-0.2995506	0.22429201	0.14299133	0.6240081	3.3201387	9.206392	Walking_Scroll
15:27:44.026	0.26097596	2.3248408	10.307353	-0.2995506	0.22429201	0.14299133	0.6240081	3.3201387	9.206392	Walking_Scroll
15:27:44.060	0.26097596	2.3248408	10.307353	-0.2995506	0.22429201	0.14299133	0.6240081	3.3201387	9.206392	Walking_Scroll
15:27:44.081	0.26097596	2.3248408	10.307353	-0.2995506	0.22429201	0.14299133	0.6240081	3.3201387	9.206392	Walking_Scroll
15:27:44.102	0.26097596	2.3248408	10.307353	-0.2995506	0.22429201	0.14299133	0.6240081	3.3201387	9.206392	Walking_Scroll
15:27:44.123	0.3974496	4.051113	9.150918	0.02420798	-0.33220625	-0.4697065	0.8052605	3.2111125	9.230964	Walking_Scroll
15:27:44.145	0.3974496	4.051113	9.150918	0.02420798	-0.33220625	-0.4697065	0.8052605	3.2111125	9.230964	Walking_Scroll
15:27:44.166	0.3974496	4.051113	9.150918	0.02420798	-0.33220625	-0.4697065	0.8052605	3.2111125	9.230964	Walking_Scroll
15:27:44.187	0.3974496	4.051113	9.150918	0.02420798	-0.33220625	-0.4697065	0.8052605	3.2111125	9.230964	Walking_Scroll
15:27:44.207	0.3974496	4.051113	9.150918	0.02420798	-0.33220625	-0.4697065	0.8052605	3.2111125	9.230964	Walking_Scroll
15:27:44.228	0.3974496	4.051113	9.150918	0.02420798	-0.33220625	-0.4697065	0.8052605	3.2111125	9.230964	Walking_Scroll
15:27:44.249	0.3974496	4.051113	9.150918	0.02420798	-0.33220625	-0.4697065	0.8052605	3.2111125	9.230964	Walking_Scroll
15:27:44.270	0.3974496	4.051113	9.150918	0.02420798	-0.33220625	-0.4697065	0.8052605	3.2111125	9.230964	Walking_Scroll
15:27:44.291	0.3974496	4.051113	9.150918	0.02420798	-0.33220625	-0.4697065	0.8052605	3.2111125	9.230964	Walking_Scroll
15:27:44.313	0.3232271	4.1516724	7.8388557	0.71815085	0.13205135	-0.8789862	1.0650623	3.8780243	8.944099	Walking_Scroll
15:27:44.334	0.3232271	4.1516724	7.8388557	0.71815085	0.13205135	-0.8789862	1.0650623	3.8780243	8.944099	Walking_Scroll
15:27:44.356	0.3232271	4.1516724	7.8388557	0.71815085	0.13205135	-0.8789862	1.0650623	3.8780243	8.944099	Walking_Scroll
15:27:44.378	0.3232271	4.1516724	7.8388557	0.71815085	0.13205135	-0.8789862	1.0650623	3.8780243	8.944099	Walking_Scroll
15:27:44.399	0.3232271	4.1516724	7.8388557	0.71815085	0.13205135	-0.8789862	1.0650623	3.8780243	8.944099	Walking_Scroll
15:27:44.420	0.3232271	4.1516724	7.8388557	0.71815085	0.13205135	-0.8789862	1.0650623	3.8780243	8.944099	Walking_Scroll
15:27:44.441	0.3232271	4.1516724	7.8388557	0.71815085	0.13205135	-0.8789862	1.0650623	3.8780243	8.944099	Walking_Scroll
15:27:44.462	0.3232271	4.1516724	7.8388557	0.71815085	0.13205135	-0.8789862	1.0650623	3.8780243	8.944099	Walking_Scroll
15:27:44.484	0.2681588	2.588211	8.727132	-0.4082846	0.044086754	-0.73237854	0.8609714	3.9031775	8.955127	Walking_Scroll
15:27:44.504	0.2681588	2.588211	8.727132	-0.4082846	0.044086754	-0.73237854	0.8609714	3.9031775	8.955127	Walking_Scroll
15:27:44.526	0.2681588	2.588211	8.727132	-0.4082846	0.044086754	-0.73237854	0.8609714	3.9031775	8.955127	Walking_Scroll
15:27:44.547	0.2681588	2.588211	8.727132	-0.4082846	0.044086754	-0.73237854	0.8609714	3.9031775	8.955127	Walking_Scroll
15:27:44.569	0.2681588	2.588211	8.727132	-0.4082846	0.044086754	-0.73237854	0.8609714	3.9031775	8.955127	Walking_Scroll
15:27:44.590	0.2681588	2.588211	8.727132	-0.4082846	0.044086754	-0.73237854	0.8609714	3.9031775	8.955127	Walking_Scroll
15:27:44.612	0.2681588	2.588211	8.727132	-0.4082846	0.044086754	-0.73237854	0.8609714	3.9031775	8.955127	Walking_Scroll
15:27:44.645	0.2681588	2.588211	8.727132	-0.4082846	0.044086754	-0.73237854	0.8609714	3.9031775	8.955127	Walking_Scroll
15:27:44.679	1.3000913	3.258608	8.846846	-0.49502745	0.32508478	-0.03110526	0.75946045	3.643695	9.072875	Walking_Scroll
15:27:44.712	1.3000913	3.258608	8.846846	-0.49502745	0.32508478	-0.03110526	0.75946045	3.643695	9.072875	Walking_Scroll
15:27:44.746	1.3000913	3.258608	8.846846	-0.49502745	0.32508478	-0.03110526	0.75946045	3.643695	9.072875	Walking_Scroll
15:27:44.779	1.3000913	3.258608	8.846846	-0.49502745	0.32508478	-0.03110526	0.75946045	3.643695	9.072875	Walking_Scroll
15:27:44.812	1.3000913	3.258608	8.846846	-0.49502745	0.32508478	-0.03110526	0.75946045	3.643695	9.072875	Walking_Scroll
15:27:44.846	0.7781393	4.149278	9.399923	-0.12667574	0.19130528	-0.090970054	0.57879066	3.526417	9.132346	Walking_Scroll
15:27:44.880	0.7781393	4.149278	9.399923	-0.12667574	0.19130528	-0.090970054	0.57879066	3.526417	9.132346	Walking_Scroll
15:27:44.913	0.7781393	4.149278	9.399923	-0.12667574	0.19130528	-0.090970054	0.57879066	3.526417	9.132346	Walking_Scroll
15:27:44.946	0.7781393	4.149278	9.399923	-0.12667574	0.19130528	-0.090970054	0.57879066	3.526417	9.132346	Walking_Scroll
15:27:44.968	0.7781393	4.149278	9.399923	-0.12667574	0.19130528	-0.090970054	0.57879066	3.526417	9.132346	Walking_Scroll
15:27:44.988	0.7781393	4.149278	9.399923	-0.12667574	0.19130528	-0.090970054	0.57879066	3.526417	9.132346	Walking_Scroll
15:27:45.008	0.7781393	4.149278	9.399923	-0.12667574	0.19130528	-0.090970054	0.57879066	3.526417	9.132346	Walking_Scroll
15:27:45.032	-1.7406378	3.15326	8.324894	-0.17065804	0.5932546	0.59808594	0.31513226	4.0711136	8.916114	Walking_Scroll
15:27:45.053	-1.7406378	3.15326	8.324894	-0.17065804	0.5932546	0.59808594	0.31513226	4.0711136	8.916114	Walking_Scroll
15:27:45.074	-1.7406378	3.15326	8.324894	-0.17065804	0.5932546	0.59808594	0.31513226	4.0711136	8.916114	Walking_Scroll
15:27:45.095	-1.7406378	3.15326	8.324894	-0.17065804	0.5932546	0.59808594	0.31513226	4.0711136	8.916114	Walking_Scroll
15:27:45.116	-1.7406378	3.15326	8.324894	-0.17065804	0.5932546	0.59808594	0.31513226	4.0711136	8.916114	Walking_Scroll
15:27:45.137	-1.7406378	3.15326	8.324894	-0.17065804	0.5932546	0.59808594	0.31513226	4.0711136	8.916114	Walking_Scroll
15:27:45.158	-1.7406378	3.15326	8.324894	-0.17065804	0.5932546	0.59808594	0.31513226	4.0711136	8.916114	Walking_Scroll
15:27:45.179	-1.7406378	3.15326	8.324894	-0.17065804	0.5932546	0.59808594	0.31513226	4.0711136	8.916114	Walking_Scroll
15:27:45.201	-1.7406378	3.15326	8.324894	-0.9415699	0.24445055	0.8296039	-0.040952336	3.9931602	8.956749	Walking_Scroll
15:27:45.221	-1.0439038	2.762993	7.9585695	-0.9415699	0.24445055	0.8296039	-0.040952336	3.9931602	8.956749	Walking_Scroll
15:27:45.242	-1.0439038	2.762993	7.9585695	-0.9415699	0.24445055	0.8296039	-0.040952336	3.9931602	8.956749	Walking_Scroll
15:27:45.263	-1.0439038	2.762993	7.9585695	-0.9415699	0.24445055	0.8296039	-0.040952336	3.9931602	8.956749	Walking_Scroll
15:27:45.285	-1.0439038	2.762993	7.9585695	-0.9415699	0.24445055	0.8296039	-0.040952336	3.9931602	8.956749	Walking_Scroll
15:27:45.305	-1.0439038	2.762993	7.9585695	-0.9415699	0.24445055	0.8296039	-0.040952336	3.9931602	8.956749	Walking_Scroll
15:27:45.326	-1.0439038	2.762993	7.9585695	-0.9415699	0.24445055	0.8296039	-0.040952336	3.9931602	8.956749	Walking_Scroll
15:27:45.347	-1.0439038	2.762993	7.9585695	-0.9415699	0.24445055	0.8296039	-0.040952336	3.9931602	8.956749	Walking_Scroll
15:27:45.367	-1.0439038	2.762993	7.9585695	-0.9415699	0.24445055	0.8296039	-0.040952336	3.9931602	8.956749	Walking_Scroll
15:27:45.388	-1.1085492	4.113364	7.6257653	-0.07841738	-0.17338127	-0.022553144	-0.19123013	3.6823297	9.087037	Walking_Scroll
15:27:45.409	-1.1085492	4.113364	7.6257653	-0.07841738	-0.17338127	-0.022553144	-0.19123013	3.6823297	9.087037	Walking_Scroll
15:27:45.430	-1.1085492	4.113364	7.6257653	-0.07841738	-0.17338127	-0.022553144	-0.19123013	3.6823297	9.087037	Walking_Scroll
15:27:45.451	-1.1085492	4.113364	7.6257653	-0.07841738	-0.17338127	-0.022553144	-0.19123013	3.6823297	9.087037	Walking_Scroll
15:27:45.473	-1.1085492	4.113364	7.6257653	-0.07841738	-0.17338127	-0.022553144	-0.19123013	3.6823297	9.087037	Walking_Scroll
15:27:45.493	-1.1085492	4.113364	7.6257653	-0.07841738	-0.17338127	-0.022553144	-0.19123013	3.6823297	9.087037	Walking_Scroll
15:27:45.514	-1.1085492	4.113364	7.6257653	-0.07841738	-0.17338127	-0.022553144	-0.19123013	3.6823297	9.087037	Walking_Scroll
15:27:45.536	-1.1085492	4.113364	7.6257653	-0.07841738	-0.17338127	-0.022553144	-0.19123013	3.6823297	9.087037	Walking_Scroll
15:27:45.557	-1.1085492	4.113364	7.6257653	-0.07841738	-0.17338127	-0.022553144	-0.19123013	3.6823297	9.087037	Walking_Scroll
15:27:45.578	-0.12450229	3.9840732	8.818114	-0.09368901	-0.4488815	0.011655308	-0.043351796	3.532987	9.148032	Walking_Scroll
15:27:45.601	-0.12450229	3.9840732	8.818114	-0.09368901	-0.4488815	0.011655308	-0.043351796	3.532987	9.148032	Walking_Scroll
15:27:45.622	-0.12450229	3.9840732	8.818114	-0.09368901	-0.4488815	0.011655308	-0.043351796	3.532987	9.148032	Walking_Scroll
15:27:45.642	-0.12450229	3.9840732	8.818114	-0.09368901	-0.4488815	0.011655308	-0.043351796	3.532987	9.148032	Walking_Scroll
15:27:45.665	-0.12450229	3.9840732	8.818114	-0.09368901	-0.4488815	0.011655308	-0.043351796	3.532987	9.148032	Walking_Scroll
15:27:45.700	-0.12450229	3.9840732	8.818114	-0.09368901	-0.4488815	0.011655308	-0.043351796	3.532987	9.148032	Walking_Scroll
15:27:45.733	-0.12450229	3.9840732	8.818114	-0.09368901	-0.4488815	0.011655308	-0.043351796	3.532987	9.148032	Walking_Scroll
15:27:45.767	0.6656084	5.1812105	9.45978	0.7486942	-0.22897002	-0.8686015	0.21842414	3.8579395	9.013265	Walking_Scroll
15:27:45.801	0.6656084	5.1812105	9.45978	0.7486942	-0.22897002	-0.8686015	0.21842414	3.8579395	9.013265	Walking_Scroll
15:27:45.834	0.6656084	5.1812105	9.45978	0.7486942	-0.22897002	-0.8686015	0.21842414	3.8579395	9.013265	Walking_Scroll
15:27:45.867	0.6656084	5.1812105	9.45978	0.7486942	-0.22897002	-0.8686015	0.21842414	3.8579395	9.013265	Walking_Scroll
15:27:45.901	0.6656084	5.1812105	9.45978	0.7486942	-0.22897002	-0.8686015	0.21842414	3.8579395	9.013265	Walking_Scroll
15:27:45.934	0.9026416	3.083826	7.3240867	-0.13461699	-0.0102802515	-0.3084381	0.17992972	3.8322608	9.025064	Walking_Scroll
15:27:45.968	0.9026416	3.083826	7.3240867	-0.13461699	-0.0102802515	-0.3084381	0.17992972	3.8322608	9.025064	Walking_Scroll
15:27:46.001	0.9026416	3.083826	7.3240867	-0.13461699	-0.0102802515	-0.3084381	0.17992972	3.8322608	9.025064	Walking_Scroll
15:27:46.034	0.9026416	3.083826	7.3240867	-0.13461699	-0.0102802515	-0.3084381	0.17992972	3.8322608	9.025064	Walking_Scroll
15:27:46.072	0.9026416	3.083826	7.3240867	-0.13461699	-0.0102802515	-0.3084381	0.17992972	3.8322608	9.025064	Walking_Scroll
15:27:46.102	1.472479	3.605778	7.7119594	-0.06681094	-0.31571287	-0.2113105	0.54003036	3.6592789	9.0823145	Walking_Scroll
15:27:46.122	1.472479	3.605778	7.7119594	-0.06681094	-0.31571287	-0.2113105	0.54003036	3.6592789	9.0823145	Walking_Scroll
15:27:46.143	1.472479	3.605778	7.7119594	-0.06681094	-0.31571287	-0.2113105	0.54003036	3.6592789	9.0823145	Walking_Scroll
15:27:46.165	1.472479	3.605778	7.7119594	-0.06681094	-0.31571287	-0.2113105	0.54003036	3.6592789	9.0823145	Walking_Scroll
15:27:46.187	1.472479	3.605778	7.7119594	-0.06681094	-0.31571287	-0.2113105	0.54003036	3.6592789	9.0823145	Walking_Scroll
15:27:46.208	1.472479	3.605778	7.7119594	-0.06681094	-0.31571287	-0.2113105	0.54003036	3.6592789	9.0823145	Walking_Scroll
15:27:46.228	1.472479	3.605778	7.7119594	-0.06681094	-0.31571287	-0.2113105	0.54003036	3.6592789	9.0823145	Walking_Scroll
15:27:46.249	1.472479	3.605778	7.7119594	-0.06681094	-0.31571287	-0.2113105	0.54003036	3.6592789	9.0823145	Walking_Scroll
15:27:46.270	1.472479	3.605778	7.7119594	-0.06681094	-0.31571287	-0.2113105	0.54003036	3.6592789	9.0823145	Walking_Scroll
15:27:46.292	0.71828246	3.8021083	9.047964	-0.13644959	0.3214196	-0.13250889	0.61612684	3.2053895	9.247499	Walking_Scroll
15:27:46.312	0.71828246	3.8021083	9.047964	-0.13644959	0.3214196	-0.13250889	0.61612684	3.2053895	9.247499	Walking_Scroll
15:27:46.333	0.71828246	3.8021083	9.047964	-0.13644959	0.3214196	-0.13250889	0.61612684	3.2053895	9.247499	Walking_Scroll
15:27:46.353	0.71828246	3.8021083	9.047964	-0.13644959	0.3214196	-0.13250889	0.61612684	3.2053895	9.247499	Walking_Scroll
15:27:46.375	0.71828246	3.8021083	9.047964	-0.13644959	0.3214196	-0.13250889	0.61612684	3.2053895	9.247499	Walking_Scroll
15:27:46.396	0.71828246	3.8021083	9.047964	-0.13644959	0.3214196	-0.13250889	0.61612684	3.2053895	9.247499	Walking_Scroll
15:27:46.420	0.71828246	3.8021083	9.047964	-0.13644959	0.3214196	-0.13250889	0.61612684	3.2053895	9.247499	Walking_Scroll
15:27:46.441	0.71828246	3.8021083	9.047964	-0.13644959	0.3214196	-0.13250889	0.61612684	3.2053895	9.247499	Walking_Scroll
15:27:46.462	-0.4836435	4.1181526	9.941029	0.15920919	0.31592178	0.06785491	-0.0012741116	3.3734007	9.208178	Walking_Scroll
15:27:46.483	-0.4836435	4.1181526	9.941029	0.15920919	0.31592178	0.06785491	-0.0012741116	3.3734007	9.208178	Walking_Scroll
15:27:46.508	-0.4836435	4.1181526	9.941029	0.15920919	0.31592178	0.06785491	-0.0012741116	3.3734007	9.208178	Walking_Scroll
15:27:46.530	-0.4836435	4.1181526	9.941029	0.15920919	0.31592178	0.06785491	-0.0012741116	3.3734007	9.208178	Walking_Scroll
15:27:46.551	-0.4836435	4.1181526	9.941029	0.15920919	0.31592178	0.06785491	-0.0012741116	3.3734007	9.208178	Walking_Scroll
15:27:46.573	-0.4836435	4.1181526	9.941029	0.15920919	0.31592178	0.06785491	-0.0012741116	3.3734007	9.208178	Walking_Scroll
15:27:46.595	-0.4836435	4.1181526	9.941029	0.15920919	0.31592178	0.06785491	-0.0012741116	3.3734007	9.208178	Walking_Scroll
15:27:46.617	-0.4836435	4.1181526	9.941029	0.15920919	0.31592178	0.06785491	-0.0012741116	3.3734007	9.208178	Walking_Scroll
15:27:46.640	-0.4836435	4.1181526	9.941029	0.15920919	0.31592178	0.06785491	-0.0012741116	3.3734007	9.208178	Walking_Scroll
15:27:46.663	-0.8643332	2.8994668	6.6776323	0.3931706	0.2841568	-0.1147938	-0.10232465	3.3199692	9.22701	Walking_Scroll
15:27:46.684	-0.8643332	2.8994668	6.6776323	0.3931706	0.2841568	-0.1147938	-0.10232465	3.3199692	9.22701	Walking_Scroll
15:27:46.707	-0.8643332	2.8994668	6.6776323	0.3931706	0.2841568	-0.1147938	-0.10232465	3.3199692	9.22701	Walking_Scroll
15:27:46.729	-0.8643332	2.8994668	6.6776323	0.3931706	0.2841568	-0.1147938	-0.10232465	3.3199692	9.22701	Walking_Scroll
15:27:46.750	-0.8643332	2.8994668	6.6776323	0.3931706	0.2841568	-0.1147938	-0.10232465	3.3199692	9.22701	Walking_Scroll
15:27:46.773	-0.8643332	2.8994668	6.6776323	0.3931706	0.2841568	-0.1147938	-0.10232465	3.3199692	9.22701	Walking_Scroll
15:27:46.795	-0.8643332	2.8994668	6.6776323	0.3931706	0.2841568	-0.1147938	-0.10232465	3.3199692	9.22701	Walking_Scroll
15:27:46.816	-0.8643332	2.8994668	6.6776323	0.3931706	0.2841568	-0.1147938	-0.10232465	3.3199692	9.22701	Walking_Scroll
15:27:46.840	-1.2258687	3.6632404	7.623371	0.15187882	-0.04143438	-0.30232945	-0.13829789	3.1488862	9.286321	Walking_Scroll
15:27:46.862	-1.2258687	3.6632404	7.623371	0.15187882	-0.04143438	-0.30232945	-0.13829789	3.1488862	9.286321	Walking_Scroll
15:27:46.884	-1.2258687	3.6632404	7.623371	0.15187882	-0.04143438	-0.30232945	-0.13829789	3.1488862	9.286321	Walking_Scroll
15:27:46.907	-1.2258687	3.6632404	7.623371	0.15187882	-0.04143438	-0.30232945	-0.13829789	3.1488862	9.286321	Walking_Scroll
15:27:46.929	-1.2258687	3.6632404	7.623371	0.15187882	-0.04143438	-0.30232945	-0.13829789	3.1488862	9.286321	Walking_Scroll
15:27:46.950	-1.2258687	3.6632404	7.623371	0.15187882	-0.04143438	-0.30232945	-0.13829789	3.1488862	9.286321	Walking_Scroll
15:27:46.974	-1.2258687	3.6632404	7.623371	0.15187882	-0.04143438	-0.30232945	-0.13829789	3.1488862	9.286321	Walking_Scroll
15:27:46.996	-1.2258687	3.6632404	7.623371	0.15187882	-0.04143438	-0.30232945	-0.13829789	3.1488862	9.286321	Walking_Scroll
15:27:47.016	-0.44294083	3.677606	8.631361	-0.07291959	-0.17582473	-0.33409443	-0.28055853	3.1225019	9.29202	Walking_Scroll
15:27:47.037	-0.44294083	3.677606	8.631361	-0.07291959	-0.17582473	-0.33409443	-0.28055853	3.1225019	9.29202	Walking_Scroll
15:27:47.073	-0.44294083	3.677606	8.631361	-0.07291959	-0.17582473	-0.33409443	-0.28055853	3.1225019	9.29202	Walking_Scroll
15:27:47.106	-0.44294083	3.677606	8.631361	-0.07291959	-0.17582473	-0.33409443	-0.28055853	3.1225019	9.29202	Walking_Scroll
15:27:47.140	-0.44294083	3.677606	8.631361	-0.07291959	-0.17582473	-0.33409443	-0.28055853	3.1225019	9.29202	Walking_Scroll
15:27:47.173	-0.44294083	3.677606	8.631361	-0.07291959	-0.17582473	-0.33409443	-0.28055853	3.1225019	9.29202	Walking_Scroll
15:27:47.206	-0.15562786	3.74704	10.853248	0.250839	-0.5429548	-0.6664051	0.11079094	3.24251	9.254416	Walking_Scroll
15:27:47.241	-0.15562786	3.74704	10.853248	0.250839	-0.5429548	-0.6664051	0.11079094	3.24251	9.254416	Walking_Scroll
15:27:47.274	-0.15562786	3.74704	10.853248	0.250839	-0.5429548	-0.6664051	0.11079094	3.24251	9.254416	Walking_Scroll
15:27:47.307	-0.15562786	3.74704	10.853248	0.250839	-0.5429548	-0.6664051	0.11079094	3.24251	9.254416	Walking_Scroll
15:27:47.327	-0.15562786	3.74704	10.853248	0.250839	-0.5429548	-0.6664051	0.11079094	3.24251	9.254416	Walking_Scroll
15:27:47.359	-0.15562786	3.74704	10.853248	0.250839	-0.5429548	-0.6664051	0.11079094	3.24251	9.254416	Walking_Scroll
15:27:47.381	0.14605077	2.5427198	11.044789	-0.4351627	-0.3505322	-0.8875383	0.14774726	3.810846	9.03471	Walking_Scroll
15:27:47.408	0.14605077	2.5427198	11.044789	-0.4351627	-0.3505322	-0.8875383	0.14774726	3.810846	9.03471	Walking_Scroll
15:27:47.428	0.14605077	2.5427198	11.044789	-0.4351627	-0.3505322	-0.8875383	0.14774726	3.810846	9.03471	Walking_Scroll
15:27:47.449	0.14605077	2.5427198	11.044789	-0.4351627	-0.3505322	-0.8875383	0.14774726	3.810846	9.03471	Walking_Scroll
15:27:47.475	0.14605077	2.5427198	11.044789	-0.4351627	-0.3505322	-0.8875383	0.14774726	3.810846	9.03471	Walking_Scroll
15:27:47.495	0.14605077	2.5427198	11.044789	-0.4351627	-0.3505322	-0.8875383	0.14774726	3.810846	9.03471	Walking_Scroll
15:27:47.516	0.14605077	2.5427198	11.044789	-0.4351627	-0.3505322	-0.8875383	0.14774726	3.810846	9.03471	Walking_Scroll
15:27:47.536	0.14605077	2.5427198	11.044789	-0.4351627	-0.3505322	-0.8875383	0.14774726	3.810846	9.03471	Walking_Scroll
15:27:47.560	0.59378016	2.954535	7.7837873	-0.08024998	-0.23691125	-0.39029405	0.37822914	3.4367375	9.176936	Walking_Scroll
15:27:47.581	0.59378016	2.954535	7.7837873	-0.08024998	-0.23691125	-0.39029405	0.37822914	3.4367375	9.176936	Walking_Scroll
15:27:47.604	0.59378016	2.954535	7.7837873	-0.08024998	-0.23691125	-0.39029405	0.37822914	3.4367375	9.176936	Walking_Scroll
15:27:47.627	0.59378016	2.954535	7.7837873	-0.08024998	-0.23691125	-0.39029405	0.37822914	3.4367375	9.176936	Walking_Scroll
15:27:47.650	0.59378016	2.954535	7.7837873	-0.08024998	-0.23691125	-0.39029405	0.37822914	3.4367375	9.176936	Walking_Scroll
15:27:47.673	0.59378016	2.954535	7.7837873	-0.08024998	-0.23691125	-0.39029405	0.37822914	3.4367375	9.176936	Walking_Scroll
15:27:47.696	0.59378016	2.954535	7.7837873	-0.08024998	-0.23691125	-0.39029405	0.37822914	3.4367375	9.176936	Walking_Scroll
15:27:47.720	0.59378016	2.954535	7.7837873	-0.08024998	-0.23691125	-0.39029405	0.37822914	3.4367375	9.176936	Walking_Scroll
15:27:47.743	0.84039044	3.3567734	8.79896	-0.019163454	0.04469762	0.08007222	0.6556299	3.0881908	9.28459	Walking_Scroll
15:27:47.764	0.84039044	3.3567734	8.79896	-0.019163454	0.04469762	0.08007222	0.6556299	3.0881908	9.28459	Walking_Scroll
15:27:47.785	0.84039044	3.3567734	8.79896	-0.019163454	0.04469762	0.08007222	0.6556299	3.0881908	9.28459	Walking_Scroll
15:27:47.806	0.84039044	3.3567734	8.79896	-0.019163454	0.04469762	0.08007222	0.6556299	3.0881908	9.28459	Walking_Scroll
15:27:47.827	0.84039044	3.3567734	8.79896	-0.019163454	0.04469762	0.08007222	0.6556299	3.0881908	9.28459	Walking_Scroll
15:27:47.849	0.84039044	3.3567734	8.79896	-0.019163454	0.04469762	0.08007222	0.6556299	3.0881908	9.28459	Walking_Scroll
15:27:47.870	0.84039044	3.3567734	8.79896	-0.019163454	0.04469762	0.08007222	0.6556299	3.0881908	9.28459	Walking_Scroll
15:27:47.891	0.84039044	3.3567734	8.79896	-0.019163454	0.04469762	0.08007222	0.6556299	3.0881908	9.28459	Walking_Scroll
15:27:47.913	0.43575802	3.8380225	8.58587	0.1659287	0.50956607	0.26944044	0.32329834	3.164778	9.276315	Walking_Scroll
15:27:47.934	0.43575802	3.8380225	8.58587	0.1659287	0.50956607	0.26944044	0.32329834	3.164778	9.276315	Walking_Scroll
15:27:47.955	0.43575802	3.8380225	8.58587	0.1659287	0.50956607	0.26944044	0.32329834	3.164778	9.276315	Walking_Scroll
15:27:47.978	0.43575802	3.8380225	8.58587	0.1659287	0.50956607	0.26944044	0.32329834	3.164778	9.276315	Walking_Scroll
15:27:48.000	0.43575802	3.8380225	8.58587	0.1659287	0.50956607	0.26944044	0.32329834	3.164778	9.276315	Walking_Scroll
15:27:48.020	0.43575802	3.8380225	8.58587	0.1659287	0.50956607	0.26944044	0.32329834	3.164778	9.276315	Walking_Scroll
15:27:48.042	0.43575802	3.8380225	8.58587	0.1659287	0.50956607	0.26944044	0.32329834	3.164778	9.276315	Walking_Scroll
15:27:48.064	0.43575802	3.8380225	8.58587	0.1659287	0.50956607	0.26944044	0.32329834	3.164778	9.276315	Walking_Scroll
15:27:48.086	-0.5147691	1.8340145	11.880392	-1.4265969	0.4435926	0.5583797	-0.34311888	3.2863748	9.233221	Walking_Scroll
15:27:48.107	-0.5147691	1.8340145	11.880392	-1.4265969	0.4435926	0.5583797	-0.34311888	3.2863748	9.233221	Walking_Scroll
15:27:48.128	-0.5147691	1.8340145	11.880392	-1.4265969	0.4435926	0.5583797	-0.34311888	3.2863748	9.233221	Walking_Scroll
15:27:48.150	-0.5147691	1.8340145	11.880392	-1.4265969	0.4435926	0.5583797	-0.34311888	3.2863748	9.233221	Walking_Scroll
15:27:48.172	-0.5147691	1.8340145	11.880392	-1.4265969	0.4435926	0.5583797	-0.34311888	3.2863748	9.233221	Walking_Scroll
15:27:48.193	-0.5147691	1.8340145	11.880392	-1.4265969	0.4435926	0.5583797	-0.34311888	3.2863748	9.233221	Walking_Scroll
15:27:48.215	-0.5147691	1.8340145	11.880392	-1.4265969	0.4435926	0.5583797	-0.34311888	3.2863748	9.233221	Walking_Scroll
15:27:48.237	-0.5147691	1.8340145	11.880392	-1.4265969	0.4435926	0.5583797	-0.34311888	3.2863748	9.233221	Walking_Scroll
15:27:48.259	-0.5147691	1.8340145	11.880392	-1.4265969	0.4435926	0.5583797	-0.34311888	3.2863748	9.233221	Walking_Scroll
15:27:48.281	-1.6759924	1.8771114	8.6984005	-1.0845125	0.0037696494	0.1454348	-0.21565416	3.5903358	9.123233	Walking_Scroll
15:27:48.302	-1.6759924	1.8771114	8.6984005	-1.0845125	0.0037696494	0.1454348	-0.21565416	3.5903358	9.123233	Walking_Scroll
15:27:48.323	-1.6759924	1.8771114	8.6984005	-1.0845125	0.0037696494	0.1454348	-0.21565416	3.5903358	9.123233	Walking_Scroll
15:27:48.347	-1.6759924	1.8771114	8.6984005	-1.0845125	0.0037696494	0.1454348	-0.21565416	3.5903358	9.123233	Walking_Scroll
15:27:48.368	-1.6759924	1.8771114	8.6984005	-1.0845125	0.0037696494	0.1454348	-0.21565416	3.5903358	9.123233	Walking_Scroll
15:27:48.389	-1.6759924	1.8771114	8.6984005	-1.0845125	0.0037696494	0.1454348	-0.21565416	3.5903358	9.123233	Walking_Scroll
15:27:48.410	-1.6759924	1.8771114	8.6984005	-1.0845125	0.0037696494	0.1454348	-0.21565416	3.5903358	9.123233	Walking_Scroll
15:27:48.431	-1.6759924	1.8771114	8.6984005	-1.0845125	0.0037696494	0.1454348	-0.21565416	3.5903358	9.123233	Walking_Scroll
15:27:48.452	-0.6847626	3.2538195	8.300951	-0.63797	-0.07319937	-0.52040833	-0.21979411	3.0591118	9.314714	Walking_Scroll
15:27:48.474	-0.6847626	3.2538195	8.300951	-0.63797	-0.07319937	-0.52040833	-0.21979411	3.0591118	9.314714	Walking_Scroll
15:27:48.494	-0.6847626	3.2538195	8.300951	-0.63797	-0.07319937	-0.52040833	-0.21979411	3.0591118	9.314714	Walking_Scroll
15:27:48.516	-0.6847626	3.2538195	8.300951	-0.63797	-0.07319937	-0.52040833	-0.21979411	3.0591118	9.314714	Walking_Scroll
15:27:48.536	-0.6847626	3.2538195	8.300951	-0.63797	-0.07319937	-0.52040833	-0.21979411	3.0591118	9.314714	Walking_Scroll
15:27:48.558	-0.6847626	3.2538195	8.300951	-0.63797	-0.07319937	-0.52040833	-0.21979411	3.0591118	9.314714	Walking_Scroll
15:27:48.580	-0.6847626	3.2538195	8.300951	-0.63797	-0.07319937	-0.52040833	-0.21979411	3.0591118	9.314714	Walking_Scroll
15:27:48.613	-0.6847626	3.2538195	8.300951	-0.63797	-0.07319937	-0.52040833	-0.21979411	3.0591118	9.314714	Walking_Scroll
15:27:48.647	0.0047885496	3.4836698	9.179649	-0.034435086	-0.50569195	-0.61448157	-0.036808003	2.7199864	9.421821	Walking_Scroll
15:27:48.680	0.0047885496	3.4836698	9.179649	-0.034435086	-0.50569195	-0.61448157	-0.036808003	2.7199864	9.421821	Walking_Scroll
15:27:48.713	0.0047885496	3.4836698	9.179649	-0.034435086	-0.50569195	-0.61448157	-0.036808003	2.7199864	9.421821	Walking_Scroll
15:27:48.735	0.0047885496	3.4836698	9.179649	-0.034435086	-0.50569195	-0.61448157	-0.036808003	2.7199864	9.421821	Walking_Scroll
15:27:48.764	0.0047885496	3.4836698	9.179649	-0.034435086	-0.50569195	-0.61448157	-0.036808003	2.7199864	9.421821	Walking_Scroll
15:27:48.784	0.0047885496	3.4836698	9.179649	-0.034435086	-0.50569195	-0.61448157	-0.036808003	2.7199864	9.421821	Walking_Scroll
15:27:48.814	1.9273912	2.4948344	8.248277	0.31314725	-0.2937217	-0.8912035	0.38355216	3.142132	9.281716	Walking_Scroll
15:27:48.835	1.9273912	2.4948344	8.248277	0.31314725	-0.2937217	-0.8912035	0.38355216	3.142132	9.281716	Walking_Scroll
15:27:48.855	1.9273912	2.4948344	8.248277	0.31314725	-0.2937217	-0.8912035	0.38355216	3.142132	9.281716	Walking_Scroll
15:27:48.881	1.9273912	2.4948344	8.248277	0.31314725	-0.2937217	-0.8912035	0.38355216	3.142132	9.281716	Walking_Scroll
15:27:48.902	1.9273912	2.4948344	8.248277	0.31314725	-0.2937217	-0.8912035	0.38355216	3.142132	9.281716	Walking_Scroll
15:27:48.924	1.9273912	2.4948344	8.248277	0.31314725	-0.2937217	-0.8912035	0.38355216	3.142132	9.281716	Walking_Scroll
15:27:48.944	1.9273912	2.4948344	8.248277	0.31314725	-0.2937217	-0.8912035	0.38355216	3.142132	9.281716	Walking_Scroll
15:27:48.965	1.9273912	2.4948344	8.248277	0.31314725	-0.2937217	-0.8912035	0.38355216	3.142132	9.281716	Walking_Scroll
15:27:48.987	1.1157321	2.4206119	8.3679905	-0.29405284	-0.33892575	-0.7910216	0.35005537	3.0523376	9.312951	Walking_Scroll
15:27:49.008	1.1157321	2.4206119	8.3679905	-0.29405284	-0.33892575	-0.7910216	0.35005537	3.0523376	9.312951	Walking_Scroll
15:27:49.029	1.1157321	2.4206119	8.3679905	-0.29405284	-0.33892575	-0.7910216	0.35005537	3.0523376	9.312951	Walking_Scroll
15:27:49.050	1.1157321	2.4206119	8.3679905	-0.29405284	-0.33892575	-0.7910216	0.35005537	3.0523376	9.312951	Walking_Scroll
15:27:49.071	1.1157321	2.4206119	8.3679905	-0.29405284	-0.33892575	-0.7910216	0.35005537	3.0523376	9.312951	Walking_Scroll
15:27:49.097	1.1157321	2.4206119	8.3679905	-0.29405284	-0.33892575	-0.7910216	0.35005537	3.0523376	9.312951	Walking_Scroll
15:27:49.120	1.1157321	2.4206119	8.3679905	-0.29405284	-0.33892575	-0.7910216	0.35005537	3.0523376	9.312951	Walking_Scroll
15:27:49.144	1.1157321	2.4206119	8.3679905	-0.29405284	-0.33892575	-0.7910216	0.35005537	3.0523376	9.312951	Walking_Scroll
15:27:49.167	0.47885495	3.1365	8.2027855	-0.2274685	-0.15505531	-0.62792057	0.4035945	3.074289	9.303559	Walking_Scroll
15:27:49.193	0.47885495	3.1365	8.2027855	-0.2274685	-0.15505531	-0.62792057	0.4035945	3.074289	9.303559	Walking_Scroll
15:27:49.216	0.47885495	3.1365	8.2027855	-0.2274685	-0.15505531	-0.62792057	0.4035945	3.074289	9.303559	Walking_Scroll
15:27:49.239	0.47885495	3.1365	8.2027855	-0.2274685	-0.15505531	-0.62792057	0.4035945	3.074289	9.303559	Walking_Scroll
15:27:49.262	0.47885495	3.1365	8.2027855	-0.2274685	-0.15505531	-0.62792057	0.4035945	3.074289	9.303559	Walking_Scroll
15:27:49.284	0.47885495	3.1365	8.2027855	-0.2274685	-0.15505531	-0.62792057	0.4035945	3.074289	9.303559	Walking_Scroll
15:27:49.308	0.47885495	3.1365	8.2027855	-0.2274685	-0.15505531	-0.62792057	0.4035945	3.074289	9.303559	Walking_Scroll
15:27:49.331	0.47885495	3.1365	8.2027855	-0.2274685	-0.15505531	-0.62792057	0.4035945	3.074289	9.303559	Walking_Scroll
15:27:49.368	0.5865973	3.79732	9.217958	0.026040575	0.13449481	-0.14228272	0.2243233	2.9591687	9.346838	Walking_Scroll
15:27:49.404	0.5865973	3.79732	9.217958	0.026040575	0.13449481	-0.14228272	0.2243233	2.9591687	9.346838	Walking_Scroll
15:27:49.433	0.5865973	3.79732	9.217958	0.026040575	0.13449481	-0.14228272	0.2243233	2.9591687	9.346838	Walking_Scroll
15:27:49.469	0.5865973	3.79732	9.217958	0.026040575	0.13449481	-0.14228272	0.2243233	2.9591687	9.346838	Walking_Scroll
15:27:49.502	0.5865973	3.79732	9.217958	0.026040575	0.13449481	-0.14228272	0.2243233	2.9591687	9.346838	Walking_Scroll
15:27:49.523	-1.3216397	2.3727264	10.671283	-0.53351194	0.32569563	0.52661467	-0.33027714	3.2472813	9.247511	Walking_Scroll
15:27:49.545	-1.3216397	2.3727264	10.671283	-0.53351194	0.32569563	0.52661467	-0.33027714	3.2472813	9.247511	Walking_Scroll
15:27:49.566	-1.3216397	2.3727264	10.671283	-0.53351194	0.32569563	0.52661467	-0.33027714	3.2472813	9.247511	Walking_Scroll
15:27:49.587	-1.3216397	2.3727264	10.671283	-0.53351194	0.32569563	0.52661467	-0.33027714	3.2472813	9.247511	Walking_Scroll
15:27:49.607	-1.3216397	2.3727264	10.671283	-0.53351194	0.32569563	0.52661467	-0.33027714	3.2472813	9.247511	Walking_Scroll
15:27:49.628	-1.3216397	2.3727264	10.671283	-0.53351194	0.32569563	0.52661467	-0.33027714	3.2472813	9.247511	Walking_Scroll
15:27:49.652	-1.3216397	2.3727264	10.671283	-0.53351194	0.32569563	0.52661467	-0.33027714	3.2472813	9.247511	Walking_Scroll
15:27:49.673	-1.3216397	2.3727264	10.671283	-0.53351194	0.32569563	0.52661467	-0.33027714	3.2472813	9.247511	Walking_Scroll
15:27:49.696	-1.3216397	2.3727264	10.671283	-0.53351194	0.32569563	0.52661467	-0.33027714	3.2472813	9.247511	Walking_Scroll
15:27:49.719	-2.1596358	2.3535721	8.724737	-0.77174944	0.25117007	0.26882958	-0.49718228	3.3943458	9.187035	Walking_Scroll
15:27:49.752	-2.1596358	2.3535721	8.724737	-0.77174944	0.25117007	0.26882958	-0.49718228	3.3943458	9.187035	Walking_Scroll
15:27:49.784	-2.1596358	2.3535721	8.724737	-0.77174944	0.25117007	0.26882958	-0.49718228	3.3943458	9.187035	Walking_Scroll
15:27:49.818	-2.1596358	2.3535721	8.724737	-0.77174944	0.25117007	0.26882958	-0.49718228	3.3943458	9.187035	Walking_Scroll
15:27:49.852	-2.1596358	2.3535721	8.724737	-0.77174944	0.25117007	0.26882958	-0.49718228	3.3943458	9.187035	Walking_Scroll
15:27:49.885	-1.1684061	3.2633965	8.499676	-0.2995506	-0.1782682	-0.24368638	-0.6364404	3.032897	9.3041315	Walking_Scroll
15:27:49.918	-1.1684061	3.2633965	8.499676	-0.2995506	-0.1782682	-0.24368638	-0.6364404	3.032897	9.3041315	Walking_Scroll
15:27:49.952	-1.1684061	3.2633965	8.499676	-0.2995506	-0.1782682	-0.24368638	-0.6364404	3.032897	9.3041315	Walking_Scroll
15:27:49.985	-1.1684061	3.2633965	8.499676	-0.2995506	-0.1782682	-0.24368638	-0.6364404	3.032897	9.3041315	Walking_Scroll
15:27:50.006	-1.1684061	3.2633965	8.499676	-0.2995506	-0.1782682	-0.24368638	-0.6364404	3.032897	9.3041315	Walking_Scroll
15:27:50.027	-1.1684061	3.2633965	8.499676	-0.2995506	-0.1782682	-0.24368638	-0.6364404	3.032897	9.3041315	Walking_Scroll
15:27:50.047	-1.1684061	3.2633965	8.499676	-0.2995506	-0.1782682	-0.24368638	-0.6364404	3.032897	9.3041315	Walking_Scroll
15:27:50.069	-0.76616794	3.7350688	9.483723	-0.008167879	-0.4751487	-0.27606222	-0.33186668	2.9736764	9.339031	Walking_Scroll
15:27:50.090	-0.76616794	3.7350688	9.483723	-0.008167879	-0.4751487	-0.27606222	-0.33186668	2.9736764	9.339031	Walking_Scroll
15:27:50.112	-0.76616794	3.7350688	9.483723	-0.008167879	-0.4751487	-0.27606222	-0.33186668	2.9736764	9.339031	Walking_Scroll
15:27:50.133	-0.76616794	3.7350688	9.483723	-0.008167879	-0.4751487	-0.27606222	-0.33186668	2.9736764	9.339031	Walking_Scroll
15:27:50.169	-0.76616794	3.7350688	9.483723	-0.008167879	-0.4751487	-0.27606222	-0.33186668	2.9736764	9.339031	Walking_Scroll
15:27:50.202	-0.76616794	3.7350688	9.483723	-0.008167879	-0.4751487	-0.27606222	-0.33186668	2.9736764	9.339031	Walking_Scroll
15:27:50.236	-0.76616794	3.7350688	9.483723	-0.008167879	-0.4751487	-0.27606222	-0.33186668	2.9736764	9.339031	Walking_Scroll
15:27:50.270	0.016759925	3.6991546	8.178843	0.16409612	-0.3804646	-0.6584639	0.09831763	3.5231	9.15142	Walking_Scroll
15:27:50.306	0.016759925	3.6991546	8.178843	0.16409612	-0.3804646	-0.6584639	0.09831763	3.5231	9.15142	Walking_Scroll
15:27:50.327	0.016759925	3.6991546	8.178843	0.16409612	-0.3804646	-0.6584639	0.09831763	3.5231	9.15142	Walking_Scroll
15:27:50.348	0.016759925	3.6991546	8.178843	0.16409612	-0.3804646	-0.6584639	0.09831763	3.5231	9.15142	Walking_Scroll
15:27:50.368	0.016759925	3.6991546	8.178843	0.16409612	-0.3804646	-0.6584639	0.09831763	3.5231	9.15142	Walking_Scroll
15:27:50.389	0.016759925	3.6991546	8.178843	0.16409612	-0.3804646	-0.6584639	0.09831763	3.5231	9.15142	Walking_Scroll
15:27:50.410	0.016759925	3.6991546	8.178843	0.16409612	-0.3804646	-0.6584639	0.09831763	3.5231	9.15142	Walking_Scroll
15:27:50.431	1.5299416	2.3416007	7.7670274	-0.47059286	-0.02310842	-0.55706024	0.32297698	3.5397184	9.139828	Walking_Scroll
15:27:50.452	1.5299416	2.3416007	7.7670274	-0.47059286	-0.02310842	-0.55706024	0.32297698	3.5397184	9.139828	Walking_Scroll
15:27:50.473	1.5299416	2.3416007	7.7670274	-0.47059286	-0.02310842	-0.55706024	0.32297698	3.5397184	9.139828	Walking_Scroll
15:27:50.494	1.5299416	2.3416007	7.7670274	-0.47059286	-0.02310842	-0.55706024	0.32297698	3.5397184	9.139828	Walking_Scroll
15:27:50.515	1.5299416	2.3416007	7.7670274	-0.47059286	-0.02310842	-0.55706024	0.32297698	3.5397184	9.139828	Walking_Scroll
15:27:50.536	1.5299416	2.3416007	7.7670274	-0.47059286	-0.02310842	-0.55706024	0.32297698	3.5397184	9.139828	Walking_Scroll
15:27:50.558	1.5299416	2.3416007	7.7670274	-0.47059286	-0.02310842	-0.55706024	0.32297698	3.5397184	9.139828	Walking_Scroll
15:27:50.578	1.5299416	2.3416007	7.7670274	-0.47059286	-0.02310842	-0.55706024	0.32297698	3.5397184	9.139828	Walking_Scroll
15:27:50.599	1.5299416	2.3416007	7.7670274	-0.47059286	-0.02310842	-0.55706024	0.32297698	3.5397184	9.139828	Walking_Scroll
15:27:50.620	0.8571504	3.5650752	8.293768	-0.27389425	-0.114127345	-0.17710204	0.4808593	3.240408	9.243318	Walking_Scroll
15:27:50.640	0.8571504	3.5650752	8.293768	-0.27389425	-0.114127345	-0.17710204	0.4808593	3.240408	9.243318	Walking_Scroll
15:27:50.661	0.8571504	3.5650752	8.293768	-0.27389425	-0.114127345	-0.17710204	0.4808593	3.240408	9.243318	Walking_Scroll
15:27:50.682	0.8571504	3.5650752	8.293768	-0.27389425	-0.114127345	-0.17710204	0.4808593	3.240408	9.243318	Walking_Scroll
15:27:50.703	0.8571504	3.5650752	8.293768	-0.27389425	-0.114127345	-0.17710204	0.4808593	3.240408	9.243318	Walking_Scroll
15:27:50.724	0.8571504	3.5650752	8.293768	-0.27389425	-0.114127345	-0.17710204	0.4808593	3.240408	9.243318	Walking_Scroll
15:27:50.745	0.8571504	3.5650752	8.293768	-0.27389425	-0.114127345	-0.17710204	0.4808593	3.240408	9.243318	Walking_Scroll
15:27:50.765	0.8571504	3.5650752	8.293768	-0.27389425	-0.114127345	-0.17710204	0.4808593	3.240408	9.243318	Walking_Scroll
15:27:50.786	0.7589851	4.2618093	8.746285	0.056583837	0.3177544	0.0024923303	0.384365	3.2472744	9.245423	Walking_Scroll
15:27:50.807	0.7589851	4.2618093	8.746285	0.056583837	0.3177544	0.0024923303	0.384365	3.2472744	9.245423	Walking_Scroll
15:27:50.829	0.7589851	4.2618093	8.746285	0.056583837	0.3177544	0.0024923303	0.384365	3.2472744	9.245423	Walking_Scroll
15:27:50.850	0.7589851	4.2618093	8.746285	0.056583837	0.3177544	0.0024923303	0.384365	3.2472744	9.245423	Walking_Scroll
15:27:50.870	0.7589851	4.2618093	8.746285	0.056583837	0.3177544	0.0024923303	0.384365	3.2472744	9.245423	Walking_Scroll
15:27:50.891	0.7589851	4.2618093	8.746285	0.056583837	0.3177544	0.0024923303	0.384365	3.2472744	9.245423	Walking_Scroll
15:27:50.913	0.7589851	4.2618093	8.746285	0.056583837	0.3177544	0.0024923303	0.384365	3.2472744	9.245423	Walking_Scroll
15:27:50.934	0.7589851	4.2618093	8.746285	0.056583837	0.3177544	0.0024923303	0.384365	3.2472744	9.245423	Walking_Scroll
15:27:50.955	0.7589851	4.2618093	8.746285	0.056583837	0.3177544	0.0024923303	0.384365	3.2472744	9.245423	Walking_Scroll
15:27:50.976	-1.5395187	4.182798	8.095043	0.3015408	0.56271136	0.39650044	0.08531376	3.838027	9.024004	Walking_Scroll
15:27:50.998	-1.5395187	4.182798	8.095043	0.3015408	0.56271136	0.39650044	0.08531376	3.838027	9.024004	Walking_Scroll
15:27:51.021	-1.5395187	4.182798	8.095043	0.3015408	0.56271136	0.39650044	0.08531376	3.838027	9.024004	Walking_Scroll
15:27:51.041	-1.5395187	4.182798	8.095043	0.3015408	0.56271136	0.39650044	0.08531376	3.838027	9.024004	Walking_Scroll
15:27:51.062	-1.5395187	4.182798	8.095043	0.3015408	0.56271136	0.39650044	0.08531376	3.838027	9.024004	Walking_Scroll
15:27:51.084	-1.5395187	4.182798	8.095043	0.3015408	0.56271136	0.39650044	0.08531376	3.838027	9.024004	Walking_Scroll
15:27:51.105	-1.5395187	4.182798	8.095043	0.3015408	0.56271136	0.39650044	0.08531376	3.838027	9.024004	Walking_Scroll
15:27:51.125	-1.5395187	4.182798	8.095043	0.3015408	0.56271136	0.39650044	0.08531376	3.838027	9.024004	Walking_Scroll
15:27:51.147	-0.91700727	2.9305923	8.581081	-0.71493894	0.23101152	0.21812776	-0.07980353	3.7566948	9.058214	Walking_Scroll
15:27:51.168	-0.91700727	2.9305923	8.581081	-0.71493894	0.23101152	0.21812776	-0.07980353	3.7566948	9.058214	Walking_Scroll
15:27:51.192	-0.91700727	2.9305923	8.581081	-0.71493894	0.23101152	0.21812776	-0.07980353	3.7566948	9.058214	Walking_Scroll
15:27:51.214	-0.91700727	2.9305923	8.581081	-0.71493894	0.23101152	0.21812776	-0.07980353	3.7566948	9.058214	Walking_Scroll
15:27:51.236	-0.91700727	2.9305923	8.581081	-0.71493894	0.23101152	0.21812776	-0.07980353	3.7566948	9.058214	Walking_Scroll
15:27:51.262	-0.91700727	2.9305923	8.581081	-0.71493894	0.23101152	0.21812776	-0.07980353	3.7566948	9.058214	Walking_Scroll
15:27:51.291	-0.91700727	2.9305923	8.581081	-0.71493894	0.23101152	0.21812776	-0.07980353	3.7566948	9.058214	Walking_Scroll
15:27:51.325	-1.132492	3.5914123	8.126168	-0.32826126	-0.06892332	-0.075087555	-0.31763402	3.519402	9.147857	Walking_Scroll
15:27:51.358	-1.132492	3.5914123	8.126168	-0.32826126	-0.06892332	-0.075087555	-0.31763402	3.519402	9.147857	Walking_Scroll
15:27:51.392	-1.132492	3.5914123	8.126168	-0.32826126	-0.06892332	-0.075087555	-0.31763402	3.519402	9.147857	Walking_Scroll
15:27:51.413	-1.132492	3.5914123	8.126168	-0.32826126	-0.06892332	-0.075087555	-0.31763402	3.519402	9.147857	Walking_Scroll
15:27:51.434	-1.132492	3.5914123	8.126168	-0.32826126	-0.06892332	-0.075087555	-0.31763402	3.519402	9.147857	Walking_Scroll
15:27:51.456	-1.132492	3.5914123	8.126168	-0.32826126	-0.06892332	-0.075087555	-0.31763402	3.519402	9.147857	Walking_Scroll
15:27:51.477	-1.132492	3.5914123	8.126168	-0.32826126	-0.06892332	-0.075087555	-0.31763402	3.519402	9.147857	Walking_Scroll
15:27:51.498	-1.132492	3.5914123	8.126168	-0.32826126	-0.06892332	-0.075087555	-0.31763402	3.519402	9.147857	Walking_Scroll
15:27:51.518	-0.047885496	4.582642	9.462174	-0.25129226	-0.28028268	-0.09341352	-0.02567276	3.5240064	9.151563	Walking_Scroll
15:27:51.539	-0.047885496	4.582642	9.462174	-0.25129226	-0.28028268	-0.09341352	-0.02567276	3.5240064	9.151563	Walking_Scroll
15:27:51.561	-0.047885496	4.582642	9.462174	-0.25129226	-0.28028268	-0.09341352	-0.02567276	3.5240064	9.151563	Walking_Scroll
15:27:51.582	-0.047885496	4.582642	9.462174	-0.25129226	-0.28028268	-0.09341352	-0.02567276	3.5240064	9.151563	Walking_Scroll
15:27:51.603	-0.047885496	4.582642	9.462174	-0.25129226	-0.28028268	-0.09341352	-0.02567276	3.5240064	9.151563	Walking_Scroll
15:27:51.624	-0.047885496	4.582642	9.462174	-0.25129226	-0.28028268	-0.09341352	-0.02567276	3.5240064	9.151563	Walking_Scroll
15:27:51.644	-0.047885496	4.582642	9.462174	-0.25129226	-0.28028268	-0.09341352	-0.02567276	3.5240064	9.151563	Walking_Scroll
15:27:51.666	-0.047885496	4.582642	9.462174	-0.25129226	-0.28028268	-0.09341352	-0.02567276	3.5240064	9.151563	Walking_Scroll
15:27:51.686	-0.13886794	3.2777622	8.612206	-0.32032	-0.005393329	-0.703057	0.04019107	3.9005387	8.997476	Walking_Scroll
15:27:51.707	-0.13886794	3.2777622	8.612206	-0.32032	-0.005393329	-0.703057	0.04019107	3.9005387	8.997476	Walking_Scroll
15:27:51.728	-0.13886794	3.2777622	8.612206	-0.32032	-0.005393329	-0.703057	0.04019107	3.9005387	8.997476	Walking_Scroll
15:27:51.748	-0.13886794	3.2777622	8.612206	-0.32032	-0.005393329	-0.703057	0.04019107	3.9005387	8.997476	Walking_Scroll
15:27:51.768	-0.13886794	3.2777622	8.612206	-0.32032	-0.005393329	-0.703057	0.04019107	3.9005387	8.997476	Walking_Scroll
15:27:51.789	-0.13886794	3.2777622	8.612206	-0.32032	-0.005393329	-0.703057	0.04019107	3.9005387	8.997476	Walking_Scroll
15:27:51.812	-0.13886794	3.2777622	8.612206	-0.32032	-0.005393329	-0.703057	0.04019107	3.9005387	8.997476	Walking_Scroll
15:27:51.834	-0.13886794	3.2777622	8.612206	-0.32032	-0.005393329	-0.703057	0.04019107	3.9005387	8.997476	Walking_Scroll
15:27:51.855	-0.13886794	3.2777622	8.612206	-0.32032	-0.005393329	-0.703057	0.04019107	3.9005387	8.997476	Walking_Scroll
15:27:51.878	1.1037607	2.3200524	9.378374	-0.6257526	-0.15994222	-0.27422962	0.020564904	3.649044	9.102441	Walking_Scroll
15:27:51.899	1.1037607	2.3200524	9.378374	-0.6257526	-0.15994222	-0.27422962	0.020564904	3.649044	9.102441	Walking_Scroll
15:27:51.922	1.1037607	2.3200524	9.378374	-0.6257526	-0.15994222	-0.27422962	0.020564904	3.649044	9.102441	Walking_Scroll
15:27:51.943	1.1037607	2.3200524	9.378374	-0.6257526	-0.15994222	-0.27422962	0.020564904	3.649044	9.102441	Walking_Scroll
15:27:51.964	1.1037607	2.3200524	9.378374	-0.6257526	-0.15994222	-0.27422962	0.020564904	3.649044	9.102441	Walking_Scroll
15:27:51.987	1.1037607	2.3200524	9.378374	-0.6257526	-0.15994222	-0.27422962	0.020564904	3.649044	9.102441	Walking_Scroll
15:27:52.009	1.1037607	2.3200524	9.378374	-0.6257526	-0.15994222	-0.27422962	0.020564904	3.649044	9.102441	Walking_Scroll
15:27:52.031	1.1037607	2.3200524	9.378374	-0.6257526	-0.15994222	-0.27422962	0.020564904	3.649044	9.102441	Walking_Scroll
15:27:52.053	0.95531565	3.510007	8.293768	-0.37285444	-0.056095146	-0.13800669	0.031102192	3.3364358	9.221583	Walking_Scroll
15:27:52.073	0.95531565	3.510007	8.293768	-0.37285444	-0.056095146	-0.13800669	0.031102192	3.3364358	9.221583	Walking_Scroll
15:27:52.094	0.95531565	3.510007	8.293768	-0.37285444	-0.056095146	-0.13800669	0.031102192	3.3364358	9.221583	Walking_Scroll
15:27:52.115	0.95531565	3.510007	8.293768	-0.37285444	-0.056095146	-0.13800669	0.031102192	3.3364358	9.221583	Walking_Scroll
15:27:52.136	0.95531565	3.510007	8.293768	-0.37285444	-0.056095146	-0.13800669	0.031102192	3.3364358	9.221583	Walking_Scroll
15:27:52.157	0.95531565	3.510007	8.293768	-0.37285444	-0.056095146	-0.13800669	0.031102192	3.3364358	9.221583	Walking_Scroll
15:27:52.179	0.95531565	3.510007	8.293768	-0.37285444	-0.056095146	-0.13800669	0.031102192	3.3364358	9.221583	Walking_Scroll
15:27:52.200	0.95531565	3.510007	8.293768	-0.37285444	-0.056095146	-0.13800669	0.031102192	3.3364358	9.221583	Walking_Scroll
15:27:52.220	0.95531565	3.510007	8.293768	0.16226351	0.3892256	0.24683842	-0.08607202	3.3577754	9.213485	Walking_Scroll
15:27:52.241	-0.17238778	4.1780095	9.253872	0.16226351	0.3892256	0.24683842	-0.08607202	3.3577754	9.213485	Walking_Scroll
15:27:52.262	-0.17238778	4.1780095	9.253872	0.16226351	0.3892256	0.24683842	-0.08607202	3.3577754	9.213485	Walking_Scroll
15:27:52.283	-0.17238778	4.1780095	9.253872	0.16226351	0.3892256	0.24683842	-0.08607202	3.3577754	9.213485	Walking_Scroll
15:27:52.303	-0.17238778	4.1780095	9.253872	0.16226351	0.3892256	0.24683842	-0.08607202	3.3577754	9.213485	Walking_Scroll
15:27:52.325	-0.17238778	4.1780095	9.253872	0.16226351	0.3892256	0.24683842	-0.08607202	3.3577754	9.213485	Walking_Scroll
15:27:52.345	-0.17238778	4.1780095	9.253872	0.16226351	0.3892256	0.24683842	-0.08607202	3.3577754	9.213485	Walking_Scroll
15:27:52.367	-0.17238778	4.1780095	9.253872	0.16226351	0.3892256	0.24683842	-0.08607202	3.3577754	9.213485	Walking_Scroll
15:27:52.387	-0.17238778	4.1780095	9.253872	0.16226351	0.3892256	0.24683842	-0.08607202	3.3577754	9.213485	Walking_Scroll
15:27:52.408	-1.3264283	1.2426286	13.65455	-0.6123136	-0.12084686	0.7935628	-0.623003	3.2356045	9.23651	Walking_Scroll
15:27:52.429	-1.3264283	1.2426286	13.65455	-0.6123136	-0.12084686	0.7935628	-0.623003	3.2356045	9.23651	Walking_Scroll
15:27:52.450	-1.3264283	1.2426286	13.65455	-0.6123136	-0.12084686	0.7935628	-0.623003	3.2356045	9.23651	Walking_Scroll
15:27:52.470	-1.3264283	1.2426286	13.65455	-0.6123136	-0.12084686	0.7935628	-0.623003	3.2356045	9.23651	Walking_Scroll
15:27:52.491	-1.3264283	1.2426286	13.65455	-0.6123136	-0.12084686	0.7935628	-0.623003	3.2356045	9.23651	Walking_Scroll
15:27:52.513	-1.3264283	1.2426286	13.65455	-0.6123136	-0.12084686	0.7935628	-0.623003	3.2356045	9.23651	Walking_Scroll
15:27:52.534	-1.3264283	1.2426286	13.65455	-0.6123136	-0.12084686	0.7935628	-0.623003	3.2356045	9.23651	Walking_Scroll
15:27:52.556	-1.3264283	1.2426286	13.65455	-0.6123136	-0.12084686	0.7935628	-0.623003	3.2356045	9.23651	Walking_Scroll
15:27:52.576	-1.3264283	1.2426286	13.65455	-0.6123136	-0.12084686	0.7935628	-0.623003	3.2356045	9.23651	Walking_Scroll
15:27:52.599	-1.2881198	1.8196489	9.830893	-0.15416467	-0.16116397	0.4160481	-0.49158788	3.1204953	9.283923	Walking_Scroll
15:27:52.621	-1.2881198	1.8196489	9.830893	-0.15416467	-0.16116397	0.4160481	-0.49158788	3.1204953	9.283923	Walking_Scroll
15:27:52.642	-1.2881198	1.8196489	9.830893	-0.15416467	-0.16116397	0.4160481	-0.49158788	3.1204953	9.283923	Walking_Scroll
15:27:52.665	-1.2881198	1.8196489	9.830893	-0.15416467	-0.16116397	0.4160481	-0.49158788	3.1204953	9.283923	Walking_Scroll
15:27:52.686	-1.2881198	1.8196489	9.830893	-0.15416467	-0.16116397	0.4160481	-0.49158788	3.1204953	9.283923	Walking_Scroll
15:27:52.707	-1.2881198	1.8196489	9.830893	-0.15416467	-0.16116397	0.4160481	-0.49158788	3.1204953	9.283923	Walking_Scroll
15:27:52.728	-1.2881198	1.8196489	9.830893	-0.15416467	-0.16116397	0.4160481	-0.49158788	3.1204953	9.283923	Walking_Scroll
15:27:52.750	-1.2881198	1.8196489	9.830893	-0.15416467	-0.16116397	0.4160481	-0.49158788	3.1204953	9.283923	Walking_Scroll
15:27:52.772	-0.96489275	3.3519847	8.724737	-0.068032674	-0.057316877	-0.029883528	-0.59352857	3.0258317	9.309266	Walking_Scroll
15:27:52.793	-0.96489275	3.3519847	8.724737	-0.068032674	-0.057316877	-0.029883528	-0.59352857	3.0258317	9.309266	Walking_Scroll
15:27:52.814	-0.96489275	3.3519847	8.724737	-0.068032674	-0.057316877	-0.029883528	-0.59352857	3.0258317	9.309266	Walking_Scroll
15:27:52.836	-0.96489275	3.3519847	8.724737	-0.068032674	-0.057316877	-0.029883528	-0.59352857	3.0258317	9.309266	Walking_Scroll
15:27:52.856	-0.96489275	3.3519847	8.724737	-0.068032674	-0.057316877	-0.029883528	-0.59352857	3.0258317	9.309266	Walking_Scroll
15:27:52.878	-0.96489275	3.3519847	8.724737	-0.068032674	-0.057316877	-0.029883528	-0.59352857	3.0258317	9.309266	Walking_Scroll
15:27:52.899	-0.96489275	3.3519847	8.724737	-0.068032674	-0.057316877	-0.029883528	-0.59352857	3.0258317	9.309266	Walking_Scroll
15:27:52.920	-0.96489275	3.3519847	8.724737	-0.068032674	-0.057316877	-0.029883528	-0.59352857	3.0258317	9.309266	Walking_Scroll
15:27:52.941	-0.22027329	4.09421	8.777411	0.11828123	-0.5203527	-0.28400347	-0.26380193	3.0161123	9.327585	Walking_Scroll
15:27:52.962	-0.22027329	4.09421	8.777411	0.11828123	-0.5203527	-0.28400347	-0.26380193	3.0161123	9.327585	Walking_Scroll
15:27:52.983	-0.22027329	4.09421	8.777411	0.11828123	-0.5203527	-0.28400347	-0.26380193	3.0161123	9.327585	Walking_Scroll
15:27:53.004	-0.22027329	4.09421	8.777411	0.11828123	-0.5203527	-0.28400347	-0.26380193	3.0161123	9.327585	Walking_Scroll
15:27:53.026	-0.22027329	4.09421	8.777411	0.11828123	-0.5203527	-0.28400347	-0.26380193	3.0161123	9.327585	Walking_Scroll
15:27:53.047	-0.22027329	4.09421	8.777411	0.11828123	-0.5203527	-0.28400347	-0.26380193	3.0161123	9.327585	Walking_Scroll
15:27:53.068	-0.22027329	4.09421	8.777411	0.11828123	-0.5203527	-0.28400347	-0.26380193	3.0161123	9.327585	Walking_Scroll
15:27:53.090	-0.22027329	4.09421	8.777411	0.11828123	-0.5203527	-0.28400347	-0.26380193	3.0161123	9.327585	Walking_Scroll
15:27:53.112	-0.22027329	4.09421	8.777411	0.11828123	-0.5203527	-0.28400347	-0.26380193	3.0161123	9.327585	Walking_Scroll
15:27:53.134	-0.071828246	2.6025767	8.4230585	-0.6000963	-0.07197764	-0.7494828	0.20590368	3.6744905	9.08989	Walking_Scroll
15:27:53.156	-0.071828246	2.6025767	8.4230585	-0.6000963	-0.07197764	-0.7494828	0.20590368	3.6744905	9.08989	Walking_Scroll
15:27:53.177	-0.071828246	2.6025767	8.4230585	-0.6000963	-0.07197764	-0.7494828	0.20590368	3.6744905	9.08989	Walking_Scroll
15:27:53.201	-0.071828246	2.6025767	8.4230585	-0.6000963	-0.07197764	-0.7494828	0.20590368	3.6744905	9.08989	Walking_Scroll
15:27:53.222	-0.071828246	2.6025767	8.4230585	-0.6000963	-0.07197764	-0.7494828	0.20590368	3.6744905	9.08989	Walking_Scroll
15:27:53.244	-0.071828246	2.6025767	8.4230585	-0.6000963	-0.07197764	-0.7494828	0.20590368	3.6744905	9.08989	Walking_Scroll
15:27:53.264	-0.071828246	2.6025767	8.4230585	-0.6000963	-0.07197764	-0.7494828	0.20590368	3.6744905	9.08989	Walking_Scroll
15:27:53.286	-0.071828246	2.6025767	8.4230585	-0.6000963	-0.07197764	-0.7494828	0.20590368	3.6744905	9.08989	Walking_Scroll
15:27:53.307	0.9624985	2.1021733	9.715967	-0.664848	-0.2625676	-0.42205903	0.33923087	3.5336332	9.141593	Walking_Scroll
15:27:53.329	0.9624985	2.1021733	9.715967	-0.664848	-0.2625676	-0.42205903	0.33923087	3.5336332	9.141593	Walking_Scroll
15:27:53.352	0.9624985	2.1021733	9.715967	-0.664848	-0.2625676	-0.42205903	0.33923087	3.5336332	9.141593	Walking_Scroll
15:27:53.374	0.9624985	2.1021733	9.715967	-0.664848	-0.2625676	-0.42205903	0.33923087	3.5336332	9.141593	Walking_Scroll
15:27:53.396	0.9624985	2.1021733	9.715967	-0.664848	-0.2625676	-0.42205903	0.33923087	3.5336332	9.141593	Walking_Scroll
15:27:53.418	0.9624985	2.1021733	9.715967	-0.664848	-0.2625676	-0.42205903	0.33923087	3.5336332	9.141593	Walking_Scroll
15:27:53.441	0.9624985	2.1021733	9.715967	-0.664848	-0.2625676	-0.42205903	0.33923087	3.5336332	9.141593	Walking_Scroll
15:27:53.462	0.9624985	2.1021733	9.715967	-0.664848	-0.2625676	-0.42205903	0.33923087	3.5336332	9.141593	Walking_Scroll
15:27:53.485	0.5698374	3.3615618	8.530801	-0.46876028	-0.00783679	-0.11051774	0.3665229	3.3991947	9.191383	Walking_Scroll
15:27:53.507	0.5698374	3.3615618	8.530801	-0.46876028	-0.00783679	-0.11051774	0.3665229	3.3991947	9.191383	Walking_Scroll
15:27:53.529	0.5698374	3.3615618	8.530801	-0.46876028	-0.00783679	-0.11051774	0.3665229	3.3991947	9.191383	Walking_Scroll
15:27:53.551	0.5698374	3.3615618	8.530801	-0.46876028	-0.00783679	-0.11051774	0.3665229	3.3991947	9.191383	Walking_Scroll
15:27:53.573	0.5698374	3.3615618	8.530801	-0.46876028	-0.00783679	-0.11051774	0.3665229	3.3991947	9.191383	Walking_Scroll
15:27:53.594	0.5698374	3.3615618	8.530801	-0.46876028	-0.00783679	-0.11051774	0.3665229	3.3991947	9.191383	Walking_Scroll
15:27:53.616	0.5698374	3.3615618	8.530801	-0.46876028	-0.00783679	-0.11051774	0.3665229	3.3991947	9.191383	Walking_Scroll
15:27:53.639	0.5698374	3.3615618	8.530801	-0.46876028	-0.00783679	-0.11051774	0.3665229	3.3991947	9.191383	Walking_Scroll
15:27:53.661	0.52674043	4.228289	8.73192	0.10545306	0.28904372	0.1680368	0.18140052	3.2933943	9.235314	Walking_Scroll
15:27:53.683	0.52674043	4.228289	8.73192	0.10545306	0.28904372	0.1680368	0.18140052	3.2933943	9.235314	Walking_Scroll
15:27:53.705	0.52674043	4.228289	8.73192	0.10545306	0.28904372	0.1680368	0.18140052	3.2933943	9.235314	Walking_Scroll
15:27:53.726	0.52674043	4.228289	8.73192	0.10545306	0.28904372	0.1680368	0.18140052	3.2933943	9.235314	Walking_Scroll
15:27:53.747	0.52674043	4.228289	8.73192	0.10545306	0.28904372	0.1680368	0.18140052	3.2933943	9.235314	Walking_Scroll
15:27:53.770	0.52674043	4.228289	8.73192	0.10545306	0.28904372	0.1680368	0.18140052	3.2933943	9.235314	Walking_Scroll
15:27:53.792	0.52674043	4.228289	8.73192	0.10545306	0.28904372	0.1680368	0.18140052	3.2933943	9.235314	Walking_Scroll
15:27:53.813	0.52674043	4.228289	8.73192	0.10545306	0.28904372	0.1680368	0.18140052	3.2933943	9.235314	Walking_Scroll
15:27:53.836	0.52674043	4.228289	8.73192	0.10545306	0.28904372	0.1680368	0.18140052	3.2933943	9.235314	Walking_Scroll
15:27:53.859	-1.158829	4.9992456	6.924243	0.42432472	0.44298175	0.48018897	-0.24503301	3.9625292	8.96709	Walking_Scroll
15:27:53.881	-1.158829	4.9992456	6.924243	0.42432472	0.44298175	0.48018897	-0.24503301	3.9625292	8.96709	Walking_Scroll
15:27:53.903	-1.158829	4.9992456	6.924243	0.42432472	0.44298175	0.48018897	-0.24503301	3.9625292	8.96709	Walking_Scroll
15:27:53.925	-1.158829	4.9992456	6.924243	0.42432472	0.44298175	0.48018897	-0.24503301	3.9625292	8.96709	Walking_Scroll
15:27:53.945	-1.158829	4.9992456	6.924243	0.42432472	0.44298175	0.48018897	-0.24503301	3.9625292	8.96709	Walking_Scroll
15:27:53.967	-1.158829	4.9992456	6.924243	0.42432472	0.44298175	0.48018897	-0.24503301	3.9625292	8.96709	Walking_Scroll
15:27:53.987	-1.158829	4.9992456	6.924243	0.42432472	0.44298175	0.48018897	-0.24503301	3.9625292	8.96709	Walking_Scroll
15:27:54.008	-1.158829	4.9992456	6.924243	0.42432472	0.44298175	0.48018897	-0.24503301	3.9625292	8.96709	Walking_Scroll
15:27:54.030	-0.019154198	3.1963568	9.423865	-0.35269588	0.13693827	0.16925855	0.14146715	3.7611432	9.055614	Walking_Scroll
15:27:54.052	-0.019154198	3.1963568	9.423865	-0.35269588	0.13693827	0.16925855	0.14146715	3.7611432	9.055614	Walking_Scroll
15:27:54.073	-0.019154198	3.1963568	9.423865	-0.35269588	0.13693827	0.16925855	0.14146715	3.7611432	9.055614	Walking_Scroll
15:27:54.096	-0.019154198	3.1963568	9.423865	-0.35269588	0.13693827	0.16925855	0.14146715	3.7611432	9.055614	Walking_Scroll
15:27:54.116	-0.019154198	3.1963568	9.423865	-0.35269588	0.13693827	0.16925855	0.14146715	3.7611432	9.055614	Walking_Scroll
15:27:54.138	-0.019154198	3.1963568	9.423865	-0.35269588	0.13693827	0.16925855	0.14146715	3.7611432	9.055614	Walking_Scroll
15:27:54.160	-0.019154198	3.1963568	9.423865	-0.35269588	0.13693827	0.16925855	0.14146715	3.7611432	9.055614	Walking_Scroll
15:27:54.181	-0.019154198	3.1963568	9.423865	-0.35269588	0.13693827	0.16925855	0.14146715	3.7611432	9.055614	Walking_Scroll
15:27:54.202	-0.24900457	3.677606	8.073495	-0.41622585	-0.057927743	-0.24918416	0.104472436	3.7993388	9.040158	Walking_Scroll
15:27:54.224	-0.24900457	3.677606	8.073495	-0.41622585	-0.057927743	-0.24918416	0.104472436	3.7993388	9.040158	Walking_Scroll
15:27:54.246	-0.24900457	3.677606	8.073495	-0.41622585	-0.057927743	-0.24918416	0.104472436	3.7993388	9.040158	Walking_Scroll
15:27:54.266	-0.24900457	3.677606	8.073495	-0.41622585	-0.057927743	-0.24918416	0.104472436	3.7993388	9.040158	Walking_Scroll
15:27:54.288	-0.24900457	3.677606	8.073495	-0.41622585	-0.057927743	-0.24918416	0.104472436	3.7993388	9.040158	Walking_Scroll
15:27:54.310	-0.24900457	3.677606	8.073495	-0.41622585	-0.057927743	-0.24918416	0.104472436	3.7993388	9.040158	Walking_Scroll
15:27:54.331	-0.24900457	3.677606	8.073495	-0.41622585	-0.057927743	-0.24918416	0.104472436	3.7993388	9.040158	Walking_Scroll
15:27:54.352	-0.24900457	3.677606	8.073495	-0.41622585	-0.057927743	-0.24918416	0.104472436	3.7993388	9.040158	Walking_Scroll
15:27:54.374	-0.24900457	3.677606	8.073495	-0.41622585	-0.057927743	-0.24918416	0.104472436	3.7993388	9.040158	Walking_Scroll
15:27:54.396	-0.3040729	4.6760187	8.734315	0.0046602907	-0.36152777	-0.2711753	0.19358537	3.7220926	9.070773	Walking_Scroll
15:27:54.417	-0.3040729	4.6760187	8.734315	0.0046602907	-0.36152777	-0.2711753	0.19358537	3.7220926	9.070773	Walking_Scroll
15:27:54.439	-0.3040729	4.6760187	8.734315	0.0046602907	-0.36152777	-0.2711753	0.19358537	3.7220926	9.070773	Walking_Scroll
15:27:54.462	-0.3040729	4.6760187	8.734315	0.0046602907	-0.36152777	-0.2711753	0.19358537	3.7220926	9.070773	Walking_Scroll
15:27:54.488	-0.3040729	4.6760187	8.734315	0.0046602907	-0.36152777	-0.2711753	0.19358537	3.7220926	9.070773	Walking_Scroll
15:27:54.522	-0.3040729	4.6760187	8.734315	0.0046602907	-0.36152777	-0.2711753	0.19358537	3.7220926	9.070773	Walking_Scroll
15:27:54.555	-0.3040729	4.6760187	8.734315	0.0046602907	-0.36152777	-0.2711753	0.19358537	3.7220926	9.070773	Walking_Scroll
15:27:54.588	-0.09337672	4.2019525	8.700794	-0.38629347	-0.22591569	-0.639527	0.048694987	4.108856	8.904228	Walking_Scroll
15:27:54.622	-0.09337672	4.2019525	8.700794	-0.38629347	-0.22591569	-0.639527	0.048694987	4.108856	8.904228	Walking_Scroll
15:27:54.655	-0.09337672	4.2019525	8.700794	-0.38629347	-0.22591569	-0.639527	0.048694987	4.108856	8.904228	Walking_Scroll
15:27:54.689	-0.09337672	4.2019525	8.700794	-0.38629347	-0.22591569	-0.639527	0.048694987	4.108856	8.904228	Walking_Scroll
15:27:54.722	-0.09337672	4.2019525	8.700794	-0.38629347	-0.22591569	-0.639527	0.048694987	4.108856	8.904228	Walking_Scroll
15:27:54.743	1.5586729	2.7653873	7.8197017	-0.8810943	-0.1923181	-0.3395922	0.15437303	4.007922	8.948916	Walking_Scroll
15:27:54.765	1.5586729	2.7653873	7.8197017	-0.8810943	-0.1923181	-0.3395922	0.15437303	4.007922	8.948916	Walking_Scroll
15:27:54.785	1.5586729	2.7653873	7.8197017	-0.8810943	-0.1923181	-0.3395922	0.15437303	4.007922	8.948916	Walking_Scroll
15:27:54.807	1.5586729	2.7653873	7.8197017	-0.8810943	-0.1923181	-0.3395922	0.15437303	4.007922	8.948916	Walking_Scroll
15:27:54.827	1.5586729	2.7653873	7.8197017	-0.8810943	-0.1923181	-0.3395922	0.15437303	4.007922	8.948916	Walking_Scroll
15:27:54.848	1.5586729	2.7653873	7.8197017	-0.8810943	-0.1923181	-0.3395922	0.15437303	4.007922	8.948916	Walking_Scroll
15:27:54.868	1.5586729	2.7653873	7.8197017	-0.8810943	-0.1923181	-0.3395922	0.15437303	4.007922	8.948916	Walking_Scroll
15:27:54.890	1.5586729	2.7653873	7.8197017	-0.8810943	-0.1923181	-0.3395922	0.15437303	4.007922	8.948916	Walking_Scroll
15:27:54.914	1.5586729	2.7653873	7.8197017	-0.8810943	-0.1923181	-0.3395922	0.15437303	4.007922	8.948916	Walking_Scroll
15:27:54.941	0.6943397	3.790137	7.570697	-0.47303632	-0.02616275	0.034257323	0.23032326	3.405337	9.19353	Walking_Scroll
15:27:54.973	0.6943397	3.790137	7.570697	-0.47303632	-0.02616275	0.034257323	0.23032326	3.405337	9.19353	Walking_Scroll
15:27:55.007	0.6943397	3.790137	7.570697	-0.47303632	-0.02616275	0.034257323	0.23032326	3.405337	9.19353	Walking_Scroll
15:27:55.040	0.6943397	3.790137	7.570697	-0.47303632	-0.02616275	0.034257323	0.23032326	3.405337	9.19353	Walking_Scroll
15:27:55.074	0.6943397	3.790137	7.570697	-0.47303632	-0.02616275	0.034257323	0.23032326	3.405337	9.19353	Walking_Scroll
15:27:55.107	0.57462597	4.278569	8.502069	0.13660719	0.278659	0.19796921	0.15540436	3.253197	9.250023	Walking_Scroll
15:27:55.141	0.57462597	4.278569	8.502069	0.13660719	0.278659	0.19796921	0.15540436	3.253197	9.250023	Walking_Scroll
15:27:55.174	0.57462597	4.278569	8.502069	0.13660719	0.278659	0.19796921	0.15540436	3.253197	9.250023	Walking_Scroll
15:27:55.208	0.57462597	4.278569	8.502069	0.13660719	0.278659	0.19796921	0.15540436	3.253197	9.250023	Walking_Scroll
15:27:55.241	0.57462597	4.278569	8.502069	0.13660719	0.278659	0.19796921	0.15540436	3.253197	9.250023	Walking_Scroll
15:27:55.275	0.57462597	4.278569	8.502069	0.13660719	0.278659	0.19796921	0.15540436	3.253197	9.250023	Walking_Scroll
15:27:55.308	-1.3096683	2.7941186	9.692024	-0.73265404	0.29209805	0.82899296	-0.37732127	3.597745	9.115055	Walking_Scroll
15:27:55.342	-1.3096683	2.7941186	9.692024	-0.73265404	0.29209805	0.82899296	-0.37732127	3.597745	9.115055	Walking_Scroll
15:27:55.375	-1.3096683	2.7941186	9.692024	-0.73265404	0.29209805	0.82899296	-0.37732127	3.597745	9.115055	Walking_Scroll
15:27:55.409	-1.3096683	2.7941186	9.692024	-0.73265404	0.29209805	0.82899296	-0.37732127	3.597745	9.115055	Walking_Scroll
15:27:55.442	-1.3096683	2.7941186	9.692024	-0.73265404	0.29209805	0.82899296	-0.37732127	3.597745	9.115055	Walking_Scroll
15:27:55.476	-1.4676905	2.6217308	9.201198	-0.5536705	0.2578896	0.30120546	-0.11698861	3.2492623	9.251972	Walking_Scroll
15:27:55.510	-1.4676905	2.6217308	9.201198	-0.5536705	0.2578896	0.30120546	-0.11698861	3.2492623	9.251972	Walking_Scroll
15:27:55.543	-1.4676905	2.6217308	9.201198	-0.5536705	0.2578896	0.30120546	-0.11698861	3.2492623	9.251972	Walking_Scroll
15:27:55.576	-1.4676905	2.6217308	9.201198	-0.5536705	0.2578896	0.30120546	-0.11698861	3.2492623	9.251972	Walking_Scroll
15:27:55.610	-1.4676905	2.6217308	9.201198	-0.5536705	0.2578896	0.30120546	-0.11698861	3.2492623	9.251972	Walking_Scroll
15:27:55.643	-0.9912298	3.3232534	8.956982	-0.36246973	-0.05976034	-0.07936361	-0.3241265	3.1158628	9.292832	Walking_Scroll
15:27:55.677	-0.9912298	3.3232534	8.956982	-0.36246973	-0.05976034	-0.07936361	-0.3241265	3.1158628	9.292832	Walking_Scroll
15:27:55.711	-0.9912298	3.3232534	8.956982	-0.36246973	-0.05976034	-0.07936361	-0.3241265	3.1158628	9.292832	Walking_Scroll
15:27:55.744	-0.9912298	3.3232534	8.956982	-0.36246973	-0.05976034	-0.07936361	-0.3241265	3.1158628	9.292832	Walking_Scroll
15:27:55.778	-0.9912298	3.3232534	8.956982	-0.36246973	-0.05976034	-0.07936361	-0.3241265	3.1158628	9.292832	Walking_Scroll
15:27:55.811	-0.9912298	3.3232534	8.956982	-0.36246973	-0.05976034	-0.07936361	-0.3241265	3.1158628	9.292832	Walking_Scroll
15:27:55.844	-0.44294083	4.2737803	8.882759	0.18120036	-0.24301991	-0.22658214	-0.203635	3.2319183	9.256544	Walking_Scroll
15:27:55.878	-0.44294083	4.2737803	8.882759	0.18120036	-0.24301991	-0.22658214	-0.203635	3.2319183	9.256544	Walking_Scroll
15:27:55.911	-0.44294083	4.2737803	8.882759	0.18120036	-0.24301991	-0.22658214	-0.203635	3.2319183	9.256544	Walking_Scroll
15:27:55.945	-0.44294083	4.2737803	8.882759	0.18120036	-0.24301991	-0.22658214	-0.203635	3.2319183	9.256544	Walking_Scroll
15:27:55.965	-0.44294083	4.2737803	8.882759	0.18120036	-0.24301991	-0.22658214	-0.203635	3.2319183	9.256544	Walking_Scroll
15:27:55.995	-0.44294083	4.2737803	8.882759	0.18120036	-0.24301991	-0.22658214	-0.203635	3.2319183	9.256544	Walking_Scroll
15:27:56.015	0.35674694	2.3272352	12.519663	-1.0490823	-0.1623857	-0.5540059	-0.22912131	3.6213212	9.110647	Walking_Scroll
15:27:56.049	0.35674694	2.3272352	12.519663	-1.0490823	-0.1623857	-0.5540059	-0.22912131	3.6213212	9.110647	Walking_Scroll
15:27:56.071	0.35674694	2.3272352	12.519663	-1.0490823	-0.1623857	-0.5540059	-0.22912131	3.6213212	9.110647	Walking_Scroll
15:27:56.091	0.35674694	2.3272352	12.519663	-1.0490823	-0.1623857	-0.5540059	-0.22912131	3.6213212	9.110647	Walking_Scroll
15:27:56.112	0.35674694	2.3272352	12.519663	-1.0490823	-0.1623857	-0.5540059	-0.22912131	3.6213212	9.110647	Walking_Scroll
15:27:56.133	0.35674694	2.3272352	12.519663	-1.0490823	-0.1623857	-0.5540059	-0.22912131	3.6213212	9.110647	Walking_Scroll
15:27:56.154	0.35674694	2.3272352	12.519663	-1.0490823	-0.1623857	-0.5540059	-0.22912131	3.6213212	9.110647	Walking_Scroll
15:27:56.175	0.35674694	2.3272352	12.519663	-1.0490823	-0.1623857	-0.5540059	-0.22912131	3.6213212	9.110647	Walking_Scroll
15:27:56.198	0.23463893	2.020768	9.411894	-0.22197072	-0.14711405	-0.3964027	-0.13252915	3.5001488	9.159791	Walking_Scroll
15:27:56.219	0.23463893	2.020768	9.411894	-0.22197072	-0.14711405	-0.3964027	-0.13252915	3.5001488	9.159791	Walking_Scroll
15:27:56.240	0.23463893	2.020768	9.411894	-0.22197072	-0.14711405	-0.3964027	-0.13252915	3.5001488	9.159791	Walking_Scroll
15:27:56.262	0.23463893	2.020768	9.411894	-0.22197072	-0.14711405	-0.3964027	-0.13252915	3.5001488	9.159791	Walking_Scroll
15:27:56.283	0.23463893	2.020768	9.411894	-0.22197072	-0.14711405	-0.3964027	-0.13252915	3.5001488	9.159791	Walking_Scroll
15:27:56.305	0.23463893	2.020768	9.411894	-0.22197072	-0.14711405	-0.3964027	-0.13252915	3.5001488	9.159791	Walking_Scroll
15:27:56.327	0.23463893	2.020768	9.411894	-0.22197072	-0.14711405	-0.3964027	-0.13252915	3.5001488	9.159791	Walking_Scroll
15:27:56.348	0.23463893	2.020768	9.411894	-0.22197072	-0.14711405	-0.3964027	-0.13252915	3.5001488	9.159791	Walking_Scroll
15:27:56.370	0.35674694	3.5602865	9.148524	-0.47425807	-0.037769187	-0.0708115	-0.074114926	3.3937957	9.200383	Walking_Scroll
15:27:56.392	0.35674694	3.5602865	9.148524	-0.47425807	-0.037769187	-0.0708115	-0.074114926	3.3937957	9.200383	Walking_Scroll
15:27:56.418	0.35674694	3.5602865	9.148524	-0.47425807	-0.037769187	-0.0708115	-0.074114926	3.3937957	9.200383	Walking_Scroll
15:27:56.443	0.35674694	3.5602865	9.148524	-0.47425807	-0.037769187	-0.0708115	-0.074114926	3.3937957	9.200383	Walking_Scroll
15:27:56.465	0.35674694	3.5602865	9.148524	-0.47425807	-0.037769187	-0.0708115	-0.074114926	3.3937957	9.200383	Walking_Scroll
15:27:56.486	0.35674694	3.5602865	9.148524	-0.47425807	-0.037769187	-0.0708115	-0.074114926	3.3937957	9.200383	Walking_Scroll
15:27:56.508	0.35674694	3.5602865	9.148524	-0.47425807	-0.037769187	-0.0708115	-0.074114926	3.3937957	9.200383	Walking_Scroll
15:27:56.528	0.35674694	3.5602865	9.148524	-0.47425807	-0.037769187	-0.0708115	-0.074114926	3.3937957	9.200383	Walking_Scroll
15:27:56.549	-0.2083019	4.5539107	10.288198	0.23862167	0.27560467	0.1857519	-0.13626221	3.6284163	9.109687	Walking_Scroll
15:27:56.570	-0.2083019	4.5539107	10.288198	0.23862167	0.27560467	0.1857519	-0.13626221	3.6284163	9.109687	Walking_Scroll
15:27:56.591	-0.2083019	4.5539107	10.288198	0.23862167	0.27560467	0.1857519	-0.13626221	3.6284163	9.109687	Walking_Scroll
15:27:56.614	-0.2083019	4.5539107	10.288198	0.23862167	0.27560467	0.1857519	-0.13626221	3.6284163	9.109687	Walking_Scroll
15:27:56.634	-0.2083019	4.5539107	10.288198	0.23862167	0.27560467	0.1857519	-0.13626221	3.6284163	9.109687	Walking_Scroll
15:27:56.655	-0.2083019	4.5539107	10.288198	0.23862167	0.27560467	0.1857519	-0.13626221	3.6284163	9.109687	Walking_Scroll
15:27:56.676	-0.2083019	4.5539107	10.288198	0.23862167	0.27560467	0.1857519	-0.13626221	3.6284163	9.109687	Walking_Scroll
15:27:56.700	-0.2083019	4.5539107	10.288198	0.23862167	0.27560467	0.1857519	-0.13626221	3.6284163	9.109687	Walking_Scroll
15:27:56.721	-0.3232271	1.786129	9.471751	0.9429493	-0.21247666	0.5559362	-0.08189948	3.4559588	9.177146	Walking_Scroll
15:27:56.743	-0.3232271	1.786129	9.471751	0.9429493	-0.21247666	0.5559362	-0.08189948	3.4559588	9.177146	Walking_Scroll
15:27:56.766	-0.3232271	1.786129	9.471751	0.9429493	-0.21247666	0.5559362	-0.08189948	3.4559588	9.177146	Walking_Scroll
15:27:56.787	-0.3232271	1.786129	9.471751	0.9429493	-0.21247666	0.5559362	-0.08189948	3.4559588	9.177146	Walking_Scroll
15:27:56.808	-0.3232271	1.786129	9.471751	0.9429493	-0.21247666	0.5559362	-0.08189948	3.4559588	9.177146	Walking_Scroll
15:27:56.830	-0.3232271	1.786129	9.471751	0.9429493	-0.21247666	0.5559362	-0.08189948	3.4559588	9.177146	Walking_Scroll
15:27:56.850	-0.3232271	1.786129	9.471751	0.9429493	-0.21247666	0.5559362	-0.08189948	3.4559588	9.177146	Walking_Scroll
15:27:56.872	-0.3232271	1.786129	9.471751	0.9429493	-0.21247666	0.5559362	-0.08189948	3.4559588	9.177146	Walking_Scroll
15:27:56.893	-0.3232271	1.786129	9.471751	0.9429493	-0.21247666	0.5559362	-0.08189948	3.4559588	9.177146	Walking_Scroll
15:27:56.914	-0.40463245	3.0431232	7.0798707	0.22212832	0.032480314	0.20896478	-0.0077889003	3.4775386	9.169353	Walking_Scroll
15:27:56.935	-0.40463245	3.0431232	7.0798707	0.22212832	0.032480314	0.20896478	-0.0077889003	3.4775386	9.169353	Walking_Scroll
15:27:56.956	-0.40463245	3.0431232	7.0798707	0.22212832	0.032480314	0.20896478	-0.0077889003	3.4775386	9.169353	Walking_Scroll
15:27:56.978	-0.40463245	3.0431232	7.0798707	0.22212832	0.032480314	0.20896478	-0.0077889003	3.4775386	9.169353	Walking_Scroll
15:27:57.000	-0.40463245	3.0431232	7.0798707	0.22212832	0.032480314	0.20896478	-0.0077889003	3.4775386	9.169353	Walking_Scroll
15:27:57.022	-0.40463245	3.0431232	7.0798707	0.22212832	0.032480314	0.20896478	-0.0077889003	3.4775386	9.169353	Walking_Scroll
15:27:57.043	-0.40463245	3.0431232	7.0798707	0.22212832	0.032480314	0.20896478	-0.0077889003	3.4775386	9.169353	Walking_Scroll
15:27:57.067	-0.40463245	3.0431232	7.0798707	0.22212832	0.032480314	0.20896478	-0.0077889003	3.4775386	9.169353	Walking_Scroll
15:27:57.087	-0.102953814	4.1851926	8.700794	-0.039932873	-0.1709378	-0.1306763	-0.07746836	3.3812988	9.204955	Walking_Scroll
15:27:57.108	-0.102953814	4.1851926	8.700794	-0.039932873	-0.1709378	-0.1306763	-0.07746836	3.3812988	9.204955	Walking_Scroll
15:27:57.129	-0.102953814	4.1851926	8.700794	-0.039932873	-0.1709378	-0.1306763	-0.07746836	3.3812988	9.204955	Walking_Scroll
15:27:57.151	-0.102953814	4.1851926	8.700794	-0.039932873	-0.1709378	-0.1306763	-0.07746836	3.3812988	9.204955	Walking_Scroll
15:27:57.172	-0.102953814	4.1851926	8.700794	-0.039932873	-0.1709378	-0.1306763	-0.07746836	3.3812988	9.204955	Walking_Scroll
15:27:57.194	-0.102953814	4.1851926	8.700794	-0.039932873	-0.1709378	-0.1306763	-0.07746836	3.3812988	9.204955	Walking_Scroll
15:27:57.217	-0.102953814	4.1851926	8.700794	-0.039932873	-0.1709378	-0.1306763	-0.07746836	3.3812988	9.204955	Walking_Scroll
15:27:57.238	-0.102953814	4.1851926	8.700794	-0.039932873	-0.1709378	-0.1306763	-0.07746836	3.3812988	9.204955	Walking_Scroll
15:27:57.261	0.20111908	5.0423427	9.004868	0.13966152	-0.3297628	-0.11906985	0.30432895	3.7163823	9.070075	Walking_Scroll
15:27:57.282	0.20111908	5.0423427	9.004868	0.13966152	-0.3297628	-0.11906985	0.30432895	3.7163823	9.070075	Walking_Scroll
15:27:57.304	0.20111908	5.0423427	9.004868	0.13966152	-0.3297628	-0.11906985	0.30432895	3.7163823	9.070075	Walking_Scroll
15:27:57.324	0.20111908	5.0423427	9.004868	0.13966152	-0.3297628	-0.11906985	0.30432895	3.7163823	9.070075	Walking_Scroll
15:27:57.346	0.20111908	5.0423427	9.004868	0.13966152	-0.3297628	-0.11906985	0.30432895	3.7163823	9.070075	Walking_Scroll
15:27:57.370	0.20111908	5.0423427	9.004868	0.13966152	-0.3297628	-0.11906985	0.30432895	3.7163823	9.070075	Walking_Scroll
15:27:57.397	0.20111908	5.0423427	9.004868	0.13966152	-0.3297628	-0.11906985	0.30432895	3.7163823	9.070075	Walking_Scroll
15:27:57.434	0.20111908	5.0423427	9.004868	0.13966152	-0.3297628	-0.11906985	0.30432895	3.7163823	9.070075	Walking_Scroll
15:27:57.468	0.08619389	2.0183737	15.407159	-0.79129714	0.12899703	-0.3872397	0.22766164	3.7273047	9.067842	Walking_Scroll
15:27:57.501	0.08619389	2.0183737	15.407159	-0.79129714	0.12899703	-0.3872397	0.22766164	3.7273047	9.067842	Walking_Scroll
15:27:57.534	0.08619389	2.0183737	15.407159	-0.79129714	0.12899703	-0.3872397	0.22766164	3.7273047	9.067842	Walking_Scroll
15:27:57.568	0.08619389	2.0183737	15.407159	-0.79129714	0.12899703	-0.3872397	0.22766164	3.7273047	9.067842	Walking_Scroll
15:27:57.601	0.08619389	2.0183737	15.407159	-0.79129714	0.12899703	-0.3872397	0.22766164	3.7273047	9.067842	Walking_Scroll
15:27:57.635	0.3615355	2.3775148	8.308133	0.30215168	-0.10313176	-0.30538377	0.17341805	3.635282	9.1063175	Walking_Scroll
15:27:57.668	0.3615355	2.3775148	8.308133	0.30215168	-0.10313176	-0.30538377	0.17341805	3.635282	9.1063175	Walking_Scroll
15:27:57.689	0.3615355	2.3775148	8.308133	0.30215168	-0.10313176	-0.30538377	0.17341805	3.635282	9.1063175	Walking_Scroll
15:27:57.710	0.3615355	2.3775148	8.308133	0.30215168	-0.10313176	-0.30538377	0.17341805	3.635282	9.1063175	Walking_Scroll
15:27:57.731	0.3615355	2.3775148	8.308133	0.30215168	-0.10313176	-0.30538377	0.17341805	3.635282	9.1063175	Walking_Scroll
15:27:57.751	0.3615355	2.3775148	8.308133	0.30215168	-0.10313176	-0.30538377	0.17341805	3.635282	9.1063175	Walking_Scroll
15:27:57.773	0.3615355	2.3775148	8.308133	0.30215168	-0.10313176	-0.30538377	0.17341805	3.635282	9.1063175	Walking_Scroll
15:27:57.793	0.3615355	2.3775148	8.308133	0.30215168	-0.10313176	-0.30538377	0.17341805	3.635282	9.1063175	Walking_Scroll
15:27:57.814	0.20590763	3.7350688	8.901914	-0.09491074	0.099064626	0.12283279	0.23490463	3.7565923	9.055562	Walking_Scroll
15:27:57.836	0.20590763	3.7350688	8.901914	-0.09491074	0.099064626	0.12283279	0.23490463	3.7565923	9.055562	Walking_Scroll
15:27:57.857	0.20590763	3.7350688	8.901914	-0.09491074	0.099064626	0.12283279	0.23490463	3.7565923	9.055562	Walking_Scroll
15:27:57.878	0.20590763	3.7350688	8.901914	-0.09491074	0.099064626	0.12283279	0.23490463	3.7565923	9.055562	Walking_Scroll
15:27:57.899	0.20590763	3.7350688	8.901914	-0.09491074	0.099064626	0.12283279	0.23490463	3.7565923	9.055562	Walking_Scroll
15:27:57.920	0.20590763	3.7350688	8.901914	-0.09491074	0.099064626	0.12283279	0.23490463	3.7565923	9.055562	Walking_Scroll
15:27:57.942	0.20590763	3.7350688	8.901914	-0.09491074	0.099064626	0.12283279	0.23490463	3.7565923	9.055562	Walking_Scroll
15:27:57.963	0.20590763	3.7350688	8.901914	-0.09491074	0.099064626	0.12283279	0.23490463	3.7565923	9.055562	Walking_Scroll
15:27:57.983	0.679974	4.8915033	9.311335	0.043755665	0.31347832	0.17231287	0.07267354	4.0083075	8.94978	Walking_Scroll
15:27:58.005	0.679974	4.8915033	9.311335	0.043755665	0.31347832	0.17231287	0.07267354	4.0083075	8.94978	Walking_Scroll
15:27:58.025	0.679974	4.8915033	9.311335	0.043755665	0.31347832	0.17231287	0.07267354	4.0083075	8.94978	Walking_Scroll
15:27:58.046	0.679974	4.8915033	9.311335	0.043755665	0.31347832	0.17231287	0.07267354	4.0083075	8.94978	Walking_Scroll
15:27:58.066	0.679974	4.8915033	9.311335	0.043755665	0.31347832	0.17231287	0.07267354	4.0083075	8.94978	Walking_Scroll
15:27:58.088	0.679974	4.8915033	9.311335	0.043755665	0.31347832	0.17231287	0.07267354	4.0083075	8.94978	Walking_Scroll
15:27:58.108	0.679974	4.8915033	9.311335	0.043755665	0.31347832	0.17231287	0.07267354	4.0083075	8.94978	Walking_Scroll
15:27:58.130	0.679974	4.8915033	9.311335	0.043755665	0.31347832	0.17231287	0.07267354	4.0083075	8.94978	Walking_Scroll
15:27:58.150	0.679974	4.8915033	9.311335	0.043755665	0.31347832	0.17231287	0.07267354	4.0083075	8.94978	Walking_Scroll
15:27:58.171	-0.600963	2.056682	12.806976	-0.31970918	-0.2955543	0.5663209	-0.08296733	4.102433	8.906938	Walking_Scroll
15:27:58.192	-0.600963	2.056682	12.806976	-0.31970918	-0.2955543	0.5663209	-0.08296733	4.102433	8.906938	Walking_Scroll
15:27:58.213	-0.600963	2.056682	12.806976	-0.31970918	-0.2955543	0.5663209	-0.08296733	4.102433	8.906938	Walking_Scroll
15:27:58.233	-0.600963	2.056682	12.806976	-0.31970918	-0.2955543	0.5663209	-0.08296733	4.102433	8.906938	Walking_Scroll
15:27:58.254	-0.600963	2.056682	12.806976	-0.31970918	-0.2955543	0.5663209	-0.08296733	4.102433	8.906938	Walking_Scroll
15:27:58.276	-0.600963	2.056682	12.806976	-0.31970918	-0.2955543	0.5663209	-0.08296733	4.102433	8.906938	Walking_Scroll
15:27:58.297	-0.600963	2.056682	12.806976	-0.31970918	-0.2955543	0.5663209	-0.08296733	4.102433	8.906938	Walking_Scroll
15:27:58.318	-0.600963	2.056682	12.806976	-0.31970918	-0.2955543	0.5663209	-0.08296733	4.102433	8.906938	Walking_Scroll
15:27:58.342	-0.3304099	3.6656346	6.2179317	0.296043	-0.12573378	0.03059213	0.21039154	4.036866	8.934754	Walking_Scroll
15:27:58.364	-0.3304099	3.6656346	6.2179317	0.296043	-0.12573378	0.03059213	0.21039154	4.036866	8.934754	Walking_Scroll
15:27:58.385	-0.3304099	3.6656346	6.2179317	0.296043	-0.12573378	0.03059213	0.21039154	4.036866	8.934754	Walking_Scroll
15:27:58.406	-0.3304099	3.6656346	6.2179317	0.296043	-0.12573378	0.03059213	0.21039154	4.036866	8.934754	Walking_Scroll
15:27:58.428	-0.3304099	3.6656346	6.2179317	0.296043	-0.12573378	0.03059213	0.21039154	4.036866	8.934754	Walking_Scroll
15:27:58.448	-0.3304099	3.6656346	6.2179317	0.296043	-0.12573378	0.03059213	0.21039154	4.036866	8.934754	Walking_Scroll
15:27:58.469	-0.3304099	3.6656346	6.2179317	0.296043	-0.12573378	0.03059213	0.21039154	4.036866	8.934754	Walking_Scroll
15:27:58.490	-0.3304099	3.6656346	6.2179317	0.296043	-0.12573378	0.03059213	0.21039154	4.036866	8.934754	Walking_Scroll
15:27:58.511	-0.3304099	3.6656346	6.2179317	0.296043	-0.12573378	0.03059213	0.21039154	4.036866	8.934754	Walking_Scroll
15:27:58.532	-0.2466103	4.6496816	8.413482	-0.09063469	-0.18804204	-0.11418293	0.13150862	3.8887324	9.001712	Walking_Scroll
15:27:58.554	-0.2466103	4.6496816	8.413482	-0.09063469	-0.18804204	-0.11418293	0.13150862	3.8887324	9.001712	Walking_Scroll
15:27:58.576	-0.2466103	4.6496816	8.413482	-0.09063469	-0.18804204	-0.11418293	0.13150862	3.8887324	9.001712	Walking_Scroll
15:27:58.598	-0.2466103	4.6496816	8.413482	-0.09063469	-0.18804204	-0.11418293	0.13150862	3.8887324	9.001712	Walking_Scroll
15:27:58.620	-0.2466103	4.6496816	8.413482	-0.09063469	-0.18804204	-0.11418293	0.13150862	3.8887324	9.001712	Walking_Scroll
15:27:58.642	-0.2466103	4.6496816	8.413482	-0.09063469	-0.18804204	-0.11418293	0.13150862	3.8887324	9.001712	Walking_Scroll
15:27:58.664	-0.2466103	4.6496816	8.413482	-0.09063469	-0.18804204	-0.11418293	0.13150862	3.8887324	9.001712	Walking_Scroll
15:27:58.685	-0.2466103	4.6496816	8.413482	-0.09063469	-0.18804204	-0.11418293	0.13150862	3.8887324	9.001712	Walking_Scroll
15:27:58.707	0.09577099	5.0758624	9.917087	0.24900639	-0.25279376	-0.25834712	0.33601058	4.1155634	8.89492	Walking_Scroll
15:27:58.729	0.09577099	5.0758624	9.917087	0.24900639	-0.25279376	-0.25834712	0.33601058	4.1155634	8.89492	Walking_Scroll
15:27:58.751	0.09577099	5.0758624	9.917087	0.24900639	-0.25279376	-0.25834712	0.33601058	4.1155634	8.89492	Walking_Scroll
15:27:58.774	0.09577099	5.0758624	9.917087	0.24900639	-0.25279376	-0.25834712	0.33601058	4.1155634	8.89492	Walking_Scroll
15:27:58.796	0.09577099	5.0758624	9.917087	0.24900639	-0.25279376	-0.25834712	0.33601058	4.1155634	8.89492	Walking_Scroll
15:27:58.817	0.09577099	5.0758624	9.917087	0.24900639	-0.25279376	-0.25834712	0.33601058	4.1155634	8.89492	Walking_Scroll
15:27:58.838	0.09577099	5.0758624	9.917087	0.24900639	-0.25279376	-0.25834712	0.33601058	4.1155634	8.89492	Walking_Scroll
15:27:58.859	0.09577099	5.0758624	9.917087	0.24900639	-0.25279376	-0.25834712	0.33601058	4.1155634	8.89492	Walking_Scroll
15:27:58.880	1.175589	2.803696	6.035967	0.93806237	0.2664417	-0.37318978	0.35428694	3.8362238	9.018217	Walking_Scroll
15:27:58.901	1.175589	2.803696	6.035967	0.93806237	0.2664417	-0.37318978	0.35428694	3.8362238	9.018217	Walking_Scroll
15:27:58.922	1.175589	2.803696	6.035967	0.93806237	0.2664417	-0.37318978	0.35428694	3.8362238	9.018217	Walking_Scroll
15:27:58.943	1.175589	2.803696	6.035967	0.93806237	0.2664417	-0.37318978	0.35428694	3.8362238	9.018217	Walking_Scroll
15:27:58.964	1.175589	2.803696	6.035967	0.93806237	0.2664417	-0.37318978	0.35428694	3.8362238	9.018217	Walking_Scroll
15:27:58.986	1.175589	2.803696	6.035967	0.93806237	0.2664417	-0.37318978	0.35428694	3.8362238	9.018217	Walking_Scroll
15:27:59.006	1.175589	2.803696	6.035967	0.93806237	0.2664417	-0.37318978	0.35428694	3.8362238	9.018217	Walking_Scroll
15:27:59.028	1.175589	2.803696	6.035967	0.93806237	0.2664417	-0.37318978	0.35428694	3.8362238	9.018217	Walking_Scroll
15:27:59.049	1.175589	2.803696	6.035967	0.93806237	0.2664417	-0.37318978	0.35428694	3.8362238	9.018217	Walking_Scroll
15:27:59.070	0.43815228	3.8260512	6.4501762	0.22090659	0.07951694	-0.13678494	0.40975773	3.7730637	9.04248	Walking_Scroll
15:27:59.095	0.43815228	3.8260512	6.4501762	0.22090659	0.07951694	-0.13678494	0.40975773	3.7730637	9.04248	Walking_Scroll
15:27:59.116	0.43815228	3.8260512	6.4501762	0.22090659	0.07951694	-0.13678494	0.40975773	3.7730637	9.04248	Walking_Scroll
15:27:59.137	0.43815228	3.8260512	6.4501762	0.22090659	0.07951694	-0.13678494	0.40975773	3.7730637	9.04248	Walking_Scroll
15:27:59.160	0.43815228	3.8260512	6.4501762	0.22090659	0.07951694	-0.13678494	0.40975773	3.7730637	9.04248	Walking_Scroll
15:27:59.182	0.43815228	3.8260512	6.4501762	0.22090659	0.07951694	-0.13678494	0.40975773	3.7730637	9.04248	Walking_Scroll
15:27:59.203	0.43815228	3.8260512	6.4501762	0.22090659	0.07951694	-0.13678494	0.40975773	3.7730637	9.04248	Walking_Scroll
15:27:59.227	0.43815228	3.8260512	6.4501762	0.22090659	0.07951694	-0.13678494	0.40975773	3.7730637	9.04248	Walking_Scroll
15:27:59.248	0.57223165	4.415043	8.102226	-0.1132367	0.10883847	0.19369315	0.40231997	3.434221	9.176853	Walking_Scroll
15:27:59.270	0.57223165	4.415043	8.102226	-0.1132367	0.10883847	0.19369315	0.40231997	3.434221	9.176853	Walking_Scroll
15:27:59.290	0.57223165	4.415043	8.102226	-0.1132367	0.10883847	0.19369315	0.40231997	3.434221	9.176853	Walking_Scroll
15:27:59.311	0.57223165	4.415043	8.102226	-0.1132367	0.10883847	0.19369315	0.40231997	3.434221	9.176853	Walking_Scroll
15:27:59.333	0.57223165	4.415043	8.102226	-0.1132367	0.10883847	0.19369315	0.40231997	3.434221	9.176853	Walking_Scroll
15:27:59.354	0.57223165	4.415043	8.102226	-0.1132367	0.10883847	0.19369315	0.40231997	3.434221	9.176853	Walking_Scroll
15:27:59.377	0.57223165	4.415043	8.102226	-0.1132367	0.10883847	0.19369315	0.40231997	3.434221	9.176853	Walking_Scroll
15:27:59.398	0.57223165	4.415043	8.102226	-0.1132367	0.10883847	0.19369315	0.40231997	3.434221	9.176853	Walking_Scroll
15:27:59.419	-0.3519584	4.850801	10.077502	0.28016052	0.4405383	0.19063883	0.11506295	3.6397293	9.105465	Walking_Scroll
15:27:59.441	-0.3519584	4.850801	10.077502	0.28016052	0.4405383	0.19063883	0.11506295	3.6397293	9.105465	Walking_Scroll
15:27:59.476	-0.3519584	4.850801	10.077502	0.28016052	0.4405383	0.19063883	0.11506295	3.6397293	9.105465	Walking_Scroll
15:27:59.509	-0.3519584	4.850801	10.077502	0.28016052	0.4405383	0.19063883	0.11506295	3.6397293	9.105465	Walking_Scroll
15:27:59.543	-0.3519584	4.850801	10.077502	0.28016052	0.4405383	0.19063883	0.11506295	3.6397293	9.105465	Walking_Scroll
15:27:59.577	-0.3519584	4.850801	10.077502	0.28016052	0.4405383	0.19063883	0.11506295	3.6397293	9.105465	Walking_Scroll
15:27:59.610	-0.48124924	2.116539	7.8173075	0.77496135	-0.20148107	0.58403605	0.035982035	3.630842	9.109669	Walking_Scroll
15:27:59.644	-0.48124924	2.116539	7.8173075	0.77496135	-0.20148107	0.58403605	0.035982035	3.630842	9.109669	Walking_Scroll
15:27:59.677	-0.48124924	2.116539	7.8173075	0.77496135	-0.20148107	0.58403605	0.035982035	3.630842	9.109669	Walking_Scroll
15:27:59.711	-0.48124924	2.116539	7.8173075	0.77496135	-0.20148107	0.58403605	0.035982035	3.630842	9.109669	Walking_Scroll
15:27:59.744	-0.48124924	2.116539	7.8173075	0.77496135	-0.20148107	0.58403605	0.035982035	3.630842	9.109669	Walking_Scroll
15:27:59.765	-0.48124924	2.116539	7.8173075	0.77496135	-0.20148107	0.58403605	0.035982035	3.630842	9.109669	Walking_Scroll
15:27:59.794	-0.23224466	3.8643596	6.8907228	-0.012443936	0.14243607	0.1436022	0.08567275	3.6937246	9.084021	Walking_Scroll
15:27:59.815	-0.23224466	3.8643596	6.8907228	-0.012443936	0.14243607	0.1436022	0.08567275	3.6937246	9.084021	Walking_Scroll
15:27:59.837	-0.23224466	3.8643596	6.8907228	-0.012443936	0.14243607	0.1436022	0.08567275	3.6937246	9.084021	Walking_Scroll
15:27:59.858	-0.23224466	3.8643596	6.8907228	-0.012443936	0.14243607	0.1436022	0.08567275	3.6937246	9.084021	Walking_Scroll
15:27:59.878	-0.23224466	3.8643596	6.8907228	-0.012443936	0.14243607	0.1436022	0.08567275	3.6937246	9.084021	Walking_Scroll
15:27:59.899	-0.23224466	3.8643596	6.8907228	-0.012443936	0.14243607	0.1436022	0.08567275	3.6937246	9.084021	Walking_Scroll
15:27:59.920	-0.23224466	3.8643596	6.8907228	-0.012443936	0.14243607	0.1436022	0.08567275	3.6937246	9.084021	Walking_Scroll
15:27:59.941	-0.23224466	3.8643596	6.8907228	-0.012443936	0.14243607	0.1436022	0.08567275	3.6937246	9.084021	Walking_Scroll
15:27:59.963	-0.1340794	4.7717896	7.7119594	-0.07047614	-0.19476154	-0.1551109	0.060448326	3.55521	9.139321	Walking_Scroll
15:27:59.985	-0.1340794	4.7717896	7.7119594	-0.07047614	-0.19476154	-0.1551109	0.060448326	3.55521	9.139321	Walking_Scroll
15:28:00.006	-0.1340794	4.7717896	7.7119594	-0.07047614	-0.19476154	-0.1551109	0.060448326	3.55521	9.139321	Walking_Scroll
15:28:00.027	-0.1340794	4.7717896	7.7119594	-0.07047614	-0.19476154	-0.1551109	0.060448326	3.55521	9.139321	Walking_Scroll
15:28:00.051	-0.1340794	4.7717896	7.7119594	-0.07047614	-0.19476154	-0.1551109	0.060448326	3.55521	9.139321	Walking_Scroll
15:28:00.074	-0.1340794	4.7717896	7.7119594	-0.07047614	-0.19476154	-0.1551109	0.060448326	3.55521	9.139321	Walking_Scroll
15:28:00.096	-0.1340794	4.7717896	7.7119594	-0.07047614	-0.19476154	-0.1551109	0.060448326	3.55521	9.139321	Walking_Scroll
15:28:00.129	-0.1340794	4.7717896	7.7119594	-0.07047614	-0.19476154	-0.1551109	0.060448326	3.55521	9.139321	Walking_Scroll
15:28:00.162	0.5913859	4.9872746	9.534002	0.25572592	-0.315102	-0.54362124	0.24018823	3.8403423	9.020224	Walking_Scroll
15:28:00.196	0.5913859	4.9872746	9.534002	0.25572592	-0.315102	-0.54362124	0.24018823	3.8403423	9.020224	Walking_Scroll
15:28:00.230	0.5913859	4.9872746	9.534002	0.25572592	-0.315102	-0.54362124	0.24018823	3.8403423	9.020224	Walking_Scroll
15:28:00.263	0.5913859	4.9872746	9.534002	0.25572592	-0.315102	-0.54362124	0.24018823	3.8403423	9.020224	Walking_Scroll
15:28:00.296	0.5913859	4.9872746	9.534002	0.25572592	-0.315102	-0.54362124	0.24018823	3.8403423	9.020224	Walking_Scroll
15:28:00.330	0.6703969	3.0215747	5.9665327	0.38889453	0.12716442	-0.3750224	0.22515291	3.6879175	9.083994	Walking_Scroll
15:28:00.364	0.6703969	3.0215747	5.9665327	0.38889453	0.12716442	-0.3750224	0.22515291	3.6879175	9.083994	Walking_Scroll
15:28:00.397	0.6703969	3.0215747	5.9665327	0.38889453	0.12716442	-0.3750224	0.22515291	3.6879175	9.083994	Walking_Scroll
15:28:00.434	0.6703969	3.0215747	5.9665327	0.38889453	0.12716442	-0.3750224	0.22515291	3.6879175	9.083994	Walking_Scroll
15:28:00.455	0.6703969	3.0215747	5.9665327	0.38889453	0.12716442	-0.3750224	0.22515291	3.6879175	9.083994	Walking_Scroll
15:28:00.476	0.6703969	3.0215747	5.9665327	0.38889453	0.12716442	-0.3750224	0.22515291	3.6879175	9.083994	Walking_Scroll
15:28:00.496	0.6703969	3.0215747	5.9665327	0.38889453	0.12716442	-0.3750224	0.22515291	3.6879175	9.083994	Walking_Scroll
15:28:00.517	0.0670397	3.5387383	6.840443	0.008936348	0.12105578	-0.2638449	0.12716737	3.408554	9.1943445	Walking_Scroll
15:28:00.537	0.0670397	3.5387383	6.840443	0.008936348	0.12105578	-0.2638449	0.12716737	3.408554	9.1943445	Walking_Scroll
15:28:00.558	0.0670397	3.5387383	6.840443	0.008936348	0.12105578	-0.2638449	0.12716737	3.408554	9.1943445	Walking_Scroll
15:28:00.579	0.0670397	3.5387383	6.840443	0.008936348	0.12105578	-0.2638449	0.12716737	3.408554	9.1943445	Walking_Scroll
15:28:00.600	0.0670397	3.5387383	6.840443	0.008936348	0.12105578	-0.2638449	0.12716737	3.408554	9.1943445	Walking_Scroll
15:28:00.621	0.0670397	3.5387383	6.840443	0.008936348	0.12105578	-0.2638449	0.12716737	3.408554	9.1943445	Walking_Scroll
15:28:00.643	0.0670397	3.5387383	6.840443	0.008936348	0.12105578	-0.2638449	0.12716737	3.408554	9.1943445	Walking_Scroll
15:28:00.664	0.0670397	3.5387383	6.840443	0.008936348	0.12105578	-0.2638449	0.12716737	3.408554	9.1943445	Walking_Scroll
15:28:00.685	-0.09577099	4.1756153	8.992896	-0.007557014	0.19924653	0.22057123	0.112715736	3.0674896	9.31387	Walking_Scroll
15:28:00.705	-0.09577099	4.1756153	8.992896	-0.007557014	0.19924653	0.22057123	0.112715736	3.0674896	9.31387	Walking_Scroll
15:28:00.729	-0.09577099	4.1756153	8.992896	-0.007557014	0.19924653	0.22057123	0.112715736	3.0674896	9.31387	Walking_Scroll
15:28:00.765	-0.09577099	4.1756153	8.992896	-0.007557014	0.19924653	0.22057123	0.112715736	3.0674896	9.31387	Walking_Scroll
15:28:00.798	-0.09577099	4.1756153	8.992896	-0.007557014	0.19924653	0.22057123	0.112715736	3.0674896	9.31387	Walking_Scroll
15:28:00.832	-0.09577099	4.1756153	8.992896	-0.007557014	0.19924653	0.22057123	0.112715736	3.0674896	9.31387	Walking_Scroll
15:28:00.865	-0.45970076	4.371946	9.62259	0.5147328	0.35135195	0.59136647	-0.19620591	3.5481374	9.140164	Walking_Scroll
15:28:00.899	-0.45970076	4.371946	9.62259	0.5147328	0.35135195	0.59136647	-0.19620591	3.5481374	9.140164	Walking_Scroll
15:28:00.933	-0.45970076	4.371946	9.62259	0.5147328	0.35135195	0.59136647	-0.19620591	3.5481374	9.140164	Walking_Scroll
15:28:00.966	-0.45970076	4.371946	9.62259	0.5147328	0.35135195	0.59136647	-0.19620591	3.5481374	9.140164	Walking_Scroll
15:28:01.000	-0.45970076	4.371946	9.62259	0.5147328	0.35135195	0.59136647	-0.19620591	3.5481374	9.140164	Walking_Scroll
15:28:01.033	-0.45970076	4.371946	9.62259	0.5147328	0.35135195	0.59136647	-0.19620591	3.5481374	9.140164	Walking_Scroll
15:28:01.066	0.07901107	3.0957973	6.22272	0.5220632	0.11128193	0.32075313	-0.040476076	3.6548095	9.10006	Walking_Scroll
15:28:01.100	0.07901107	3.0957973	6.22272	0.5220632	0.11128193	0.32075313	-0.040476076	3.6548095	9.10006	Walking_Scroll
15:28:01.133	0.07901107	3.0957973	6.22272	0.5220632	0.11128193	0.32075313	-0.040476076	3.6548095	9.10006	Walking_Scroll
15:28:01.167	0.07901107	3.0957973	6.22272	0.5220632	0.11128193	0.32075313	-0.040476076	3.6548095	9.10006	Walking_Scroll
15:28:01.187	0.07901107	3.0957973	6.22272	0.5220632	0.11128193	0.32075313	-0.040476076	3.6548095	9.10006	Walking_Scroll
15:28:01.208	0.07901107	3.0957973	6.22272	0.5220632	0.11128193	0.32075313	-0.040476076	3.6548095	9.10006	Walking_Scroll
15:28:01.229	-0.5458947	3.512401	7.024802	-0.15844074	0.02942599	0.10511769	-0.14158507	3.5134156	9.154575	Walking_Scroll
15:28:01.251	-0.5458947	3.512401	7.024802	-0.15844074	0.02942599	0.10511769	-0.14158507	3.5134156	9.154575	Walking_Scroll
15:28:01.271	-0.5458947	3.512401	7.024802	-0.15844074	0.02942599	0.10511769	-0.14158507	3.5134156	9.154575	Walking_Scroll
15:28:01.293	-0.5458947	3.512401	7.024802	-0.15844074	0.02942599	0.10511769	-0.14158507	3.5134156	9.154575	Walking_Scroll
15:28:01.313	-0.5458947	3.512401	7.024802	-0.15844074	0.02942599	0.10511769	-0.14158507	3.5134156	9.154575	Walking_Scroll
15:28:01.335	-0.5458947	3.512401	7.024802	-0.15844074	0.02942599	0.10511769	-0.14158507	3.5134156	9.154575	Walking_Scroll
15:28:01.355	-0.5458947	3.512401	7.024802	-0.15844074	0.02942599	0.10511769	-0.14158507	3.5134156	9.154575	Walking_Scroll
15:28:01.378	-0.5458947	3.512401	7.024802	-0.15844074	0.02942599	0.10511769	-0.14158507	3.5134156	9.154575	Walking_Scroll
15:28:01.399	-0.5458947	3.512401	7.024802	-0.15844074	0.02942599	0.10511769	-0.14158507	3.5134156	9.154575	Walking_Scroll
15:28:01.435	-0.14126222	4.3623686	8.775017	-0.038100276	-0.3450344	-0.14716966	-0.098037876	3.2817848	9.240706	Walking_Scroll
15:28:01.468	-0.14126222	4.3623686	8.775017	-0.038100276	-0.3450344	-0.14716966	-0.098037876	3.2817848	9.240706	Walking_Scroll
15:28:01.502	-0.14126222	4.3623686	8.775017	-0.038100276	-0.3450344	-0.14716966	-0.098037876	3.2817848	9.240706	Walking_Scroll
15:28:01.535	-0.14126222	4.3623686	8.775017	-0.038100276	-0.3450344	-0.14716966	-0.098037876	3.2817848	9.240706	Walking_Scroll
15:28:01.568	-0.14126222	4.3623686	8.775017	-0.038100276	-0.3450344	-0.14716966	-0.098037876	3.2817848	9.240706	Walking_Scroll
15:28:01.602	-0.18196489	5.296136	8.399116	0.44326153	-0.38962758	-0.1166264	0.29655817	3.8129249	9.030172	Walking_Scroll
15:28:01.635	-0.18196489	5.296136	8.399116	0.44326153	-0.38962758	-0.1166264	0.29655817	3.8129249	9.030172	Walking_Scroll
15:28:01.669	-0.18196489	5.296136	8.399116	0.44326153	-0.38962758	-0.1166264	0.29655817	3.8129249	9.030172	Walking_Scroll
15:28:01.702	-0.18196489	5.296136	8.399116	0.44326153	-0.38962758	-0.1166264	0.29655817	3.8129249	9.030172	Walking_Scroll
15:28:01.736	-0.18196489	5.296136	8.399116	0.44326153	-0.38962758	-0.1166264	0.29655817	3.8129249	9.030172	Walking_Scroll
15:28:01.769	2.2554069	3.040729	5.8228765	0.39866838	0.13754913	-0.3084381	0.5127541	3.9255292	8.972051	Walking_Scroll
15:28:01.803	2.2554069	3.040729	5.8228765	0.39866838	0.13754913	-0.3084381	0.5127541	3.9255292	8.972051	Walking_Scroll
15:28:01.836	2.2554069	3.040729	5.8228765	0.39866838	0.13754913	-0.3084381	0.5127541	3.9255292	8.972051	Walking_Scroll
15:28:01.858	2.2554069	3.040729	5.8228765	0.39866838	0.13754913	-0.3084381	0.5127541	3.9255292	8.972051	Walking_Scroll
15:28:01.878	2.2554069	3.040729	5.8228765	0.39866838	0.13754913	-0.3084381	0.5127541	3.9255292	8.972051	Walking_Scroll
15:28:01.898	2.2554069	3.040729	5.8228765	0.39866838	0.13754913	-0.3084381	0.5127541	3.9255292	8.972051	Walking_Scroll
15:28:01.920	2.2554069	3.040729	5.8228765	0.39866838	0.13754913	-0.3084381	0.5127541	3.9255292	8.972051	Walking_Scroll
15:28:01.941	0.58420306	4.0343533	5.4757066	-0.11629103	0.02942599	-0.10685255	0.4977093	3.7775671	9.036184	Walking_Scroll
15:28:01.963	0.58420306	4.0343533	5.4757066	-0.11629103	0.02942599	-0.10685255	0.4977093	3.7775671	9.036184	Walking_Scroll
15:28:01.984	0.58420306	4.0343533	5.4757066	-0.11629103	0.02942599	-0.10685255	0.4977093	3.7775671	9.036184	Walking_Scroll
15:28:02.005	0.58420306	4.0343533	5.4757066	-0.11629103	0.02942599	-0.10685255	0.4977093	3.7775671	9.036184	Walking_Scroll
15:28:02.026	0.58420306	4.0343533	5.4757066	-0.11629103	0.02942599	-0.10685255	0.4977093	3.7775671	9.036184	Walking_Scroll
15:28:02.047	0.58420306	4.0343533	5.4757066	-0.11629103	0.02942599	-0.10685255	0.4977093	3.7775671	9.036184	Walking_Scroll
15:28:02.068	0.58420306	4.0343533	5.4757066	-0.11629103	0.02942599	-0.10685255	0.4977093	3.7775671	9.036184	Walking_Scroll
15:28:02.092	0.58420306	4.0343533	5.4757066	-0.11629103	0.02942599	-0.10685255	0.4977093	3.7775671	9.036184	Walking_Scroll
15:28:02.117	0.58420306	4.0343533	5.4757066	-0.11629103	0.02942599	-0.10685255	0.4977093	3.7775671	9.036184	Walking_Scroll
15:28:02.139	0.6057515	4.757424	8.688824	0.008325483	0.15282077	0.13810441	0.36869448	3.3236158	9.218894	Walking_Scroll
15:28:02.160	0.6057515	4.757424	8.688824	0.008325483	0.15282077	0.13810441	0.36869448	3.3236158	9.218894	Walking_Scroll
15:28:02.182	0.6057515	4.757424	8.688824	0.008325483	0.15282077	0.13810441	0.36869448	3.3236158	9.218894	Walking_Scroll
15:28:02.204	0.6057515	4.757424	8.688824	0.008325483	0.15282077	0.13810441	0.36869448	3.3236158	9.218894	Walking_Scroll
15:28:02.225	0.6057515	4.757424	8.688824	0.008325483	0.15282077	0.13810441	0.36869448	3.3236158	9.218894	Walking_Scroll
15:28:02.247	0.6057515	4.757424	8.688824	0.008325483	0.15282077	0.13810441	0.36869448	3.3236158	9.218894	Walking_Scroll
15:28:02.268	0.6057515	4.757424	8.688824	0.008325483	0.15282077	0.13810441	0.36869448	3.3236158	9.218894	Walking_Scroll
15:28:02.291	0.6057515	4.757424	8.688824	0.008325483	0.15282077	0.13810441	0.36869448	3.3236158	9.218894	Walking_Scroll
15:28:02.311	-1.1444633	4.1420956	8.7534685	-0.038100276	0.39472342	0.3598485	0.03757197	3.7462664	9.062806	Walking_Scroll
15:28:02.338	-1.1444633	4.1420956	8.7534685	-0.038100276	0.39472342	0.3598485	0.03757197	3.7462664	9.062806	Walking_Scroll
15:28:02.372	-1.1444633	4.1420956	8.7534685	-0.038100276	0.39472342	0.3598485	0.03757197	3.7462664	9.062806	Walking_Scroll
15:28:02.405	-1.1444633	4.1420956	8.7534685	-0.038100276	0.39472342	0.3598485	0.03757197	3.7462664	9.062806	Walking_Scroll
15:28:02.440	-1.1444633	4.1420956	8.7534685	-0.038100276	0.39472342	0.3598485	0.03757197	3.7462664	9.062806	Walking_Scroll
15:28:02.472	-1.1444633	4.1420956	8.7534685	-0.038100276	0.39472342	0.3598485	0.03757197	3.7462664	9.062806	Walking_Scroll
15:28:02.506	-1.489239	2.770176	7.4892917	-0.2274685	0.103340685	0.41726983	0.028358044	3.7121387	9.076872	Walking_Scroll
15:28:02.540	-1.489239	2.770176	7.4892917	-0.2274685	0.103340685	0.41726983	0.028358044	3.7121387	9.076872	Walking_Scroll
15:28:02.573	-1.489239	2.770176	7.4892917	-0.2274685	0.103340685	0.41726983	0.028358044	3.7121387	9.076872	Walking_Scroll
15:28:02.606	-1.489239	2.770176	7.4892917	-0.2274685	0.103340685	0.41726983	0.028358044	3.7121387	9.076872	Walking_Scroll
15:28:02.640	-1.489239	2.770176	7.4892917	-0.2274685	0.103340685	0.41726983	0.028358044	3.7121387	9.076872	Walking_Scroll
15:28:02.673	-0.5219519	3.677606	8.0711	-0.41683674	-0.02066496	-0.10624168	0.050429918	3.4670875	9.173176	Walking_Scroll
15:28:02.707	-0.5219519	3.677606	8.0711	-0.41683674	-0.02066496	-0.10624168	0.050429918	3.4670875	9.173176	Walking_Scroll
15:28:02.740	-0.5219519	3.677606	8.0711	-0.41683674	-0.02066496	-0.10624168	0.050429918	3.4670875	9.173176	Walking_Scroll
15:28:02.774	-0.5219519	3.677606	8.0711	-0.41683674	-0.02066496	-0.10624168	0.050429918	3.4670875	9.173176	Walking_Scroll
15:28:02.807	-0.5219519	3.677606	8.0711	-0.41683674	-0.02066496	-0.10624168	0.050429918	3.4670875	9.173176	Walking_Scroll
15:28:02.841	0.09577099	4.4725056	8.511647	0.011990674	-0.37924287	-0.27422962	0.18870062	3.4632304	9.172831	Walking_Scroll
15:28:02.862	0.09577099	4.4725056	8.511647	0.011990674	-0.37924287	-0.27422962	0.18870062	3.4632304	9.172831	Walking_Scroll
15:28:02.884	0.09577099	4.4725056	8.511647	0.011990674	-0.37924287	-0.27422962	0.18870062	3.4632304	9.172831	Walking_Scroll
15:28:02.904	0.09577099	4.4725056	8.511647	0.011990674	-0.37924287	-0.27422962	0.18870062	3.4632304	9.172831	Walking_Scroll
15:28:02.925	0.09577099	4.4725056	8.511647	0.011990674	-0.37924287	-0.27422962	0.18870062	3.4632304	9.172831	Walking_Scroll
15:28:02.946	0.09577099	4.4725056	8.511647	0.011990674	-0.37924287	-0.27422962	0.18870062	3.4632304	9.172831	Walking_Scroll
15:28:02.966	0.09577099	4.4725056	8.511647	0.011990674	-0.37924287	-0.27422962	0.18870062	3.4632304	9.172831	Walking_Scroll
15:28:02.987	0.09577099	4.4725056	8.511647	0.011990674	-0.37924287	-0.27422962	0.18870062	3.4632304	9.172831	Walking_Scroll
15:28:03.009	0.09577099	4.4725056	8.511647	0.011990674	-0.37924287	-0.27422962	0.18870062	3.4632304	9.172831	Walking_Scroll
15:28:03.030	0.31125572	0.99362403	15.96263	-1.1388794	-0.030438805	-0.5656124	0.28935504	3.2283661	9.255501	Walking_Scroll
15:28:03.053	0.31125572	0.99362403	15.96263	-1.1388794	-0.030438805	-0.5656124	0.28935504	3.2283661	9.255501	Walking_Scroll
15:28:03.073	0.31125572	0.99362403	15.96263	-1.1388794	-0.030438805	-0.5656124	0.28935504	3.2283661	9.255501	Walking_Scroll
15:28:03.097	0.31125572	0.99362403	15.96263	-1.1388794	-0.030438805	-0.5656124	0.28935504	3.2283661	9.255501	Walking_Scroll
15:28:03.122	0.31125572	0.99362403	15.96263	-1.1388794	-0.030438805	-0.5656124	0.28935504	3.2283661	9.255501	Walking_Scroll
15:28:03.144	0.31125572	0.99362403	15.96263	-1.1388794	-0.030438805	-0.5656124	0.28935504	3.2283661	9.255501	Walking_Scroll
15:28:03.166	0.31125572	0.99362403	15.96263	-1.1388794	-0.030438805	-0.5656124	0.28935504	3.2283661	9.255501	Walking_Scroll
15:28:03.187	0.31125572	0.99362403	15.96263	-1.1388794	-0.030438805	-0.5656124	0.28935504	3.2283661	9.255501	Walking_Scroll
15:28:03.212	0.7039168	1.7047237	8.676852	0.2013589	-0.2149201	-0.6609073	0.38829935	3.0093846	9.325406	Walking_Scroll
15:28:03.233	0.7039168	1.7047237	8.676852	0.2013589	-0.2149201	-0.6609073	0.38829935	3.0093846	9.325406	Walking_Scroll
15:28:03.254	0.7039168	1.7047237	8.676852	0.2013589	-0.2149201	-0.6609073	0.38829935	3.0093846	9.325406	Walking_Scroll
15:28:03.277	0.7039168	1.7047237	8.676852	0.2013589	-0.2149201	-0.6609073	0.38829935	3.0093846	9.325406	Walking_Scroll
15:28:03.299	0.7039168	1.7047237	8.676852	0.2013589	-0.2149201	-0.6609073	0.38829935	3.0093846	9.325406	Walking_Scroll
15:28:03.320	0.7039168	1.7047237	8.676852	0.2013589	-0.2149201	-0.6609073	0.38829935	3.0093846	9.325406	Walking_Scroll
15:28:03.341	0.7039168	1.7047237	8.676852	0.2013589	-0.2149201	-0.6609073	0.38829935	3.0093846	9.325406	Walking_Scroll
15:28:03.363	0.7039168	1.7047237	8.676852	0.2013589	-0.2149201	-0.6609073	0.38829935	3.0093846	9.325406	Walking_Scroll
15:28:03.385	0.19393626	3.4525442	8.784595	-0.15782987	0.06668877	-0.050652947	0.3443135	3.067926	9.308043	Walking_Scroll
15:28:03.407	0.19393626	3.4525442	8.784595	-0.15782987	0.06668877	-0.050652947	0.3443135	3.067926	9.308043	Walking_Scroll
15:28:03.428	0.19393626	3.4525442	8.784595	-0.15782987	0.06668877	-0.050652947	0.3443135	3.067926	9.308043	Walking_Scroll
15:28:03.450	0.19393626	3.4525442	8.784595	-0.15782987	0.06668877	-0.050652947	0.3443135	3.067926	9.308043	Walking_Scroll
15:28:03.472	0.19393626	3.4525442	8.784595	-0.15782987	0.06668877	-0.050652947	0.3443135	3.067926	9.308043	Walking_Scroll
15:28:03.495	0.19393626	3.4525442	8.784595	-0.15782987	0.06668877	-0.050652947	0.3443135	3.067926	9.308043	Walking_Scroll
15:28:03.517	0.19393626	3.4525442	8.784595	-0.15782987	0.06668877	-0.050652947	0.3443135	3.067926	9.308043	Walking_Scroll
15:28:03.539	0.19393626	3.4525442	8.784595	-0.15782987	0.06668877	-0.050652947	0.3443135	3.067926	9.308043	Walking_Scroll
15:28:03.563	0.076616794	4.5467277	10.951413	0.19097419	0.47230327	0.22118208	-0.015824104	3.2375174	9.256813	Walking_Scroll
15:28:03.584	0.076616794	4.5467277	10.951413	0.19097419	0.47230327	0.22118208	-0.015824104	3.2375174	9.256813	Walking_Scroll
15:28:03.606	0.076616794	4.5467277	10.951413	0.19097419	0.47230327	0.22118208	-0.015824104	3.2375174	9.256813	Walking_Scroll
15:28:03.627	0.076616794	4.5467277	10.951413	0.19097419	0.47230327	0.22118208	-0.015824104	3.2375174	9.256813	Walking_Scroll
15:28:03.648	0.076616794	4.5467277	10.951413	0.19097419	0.47230327	0.22118208	-0.015824104	3.2375174	9.256813	Walking_Scroll
15:28:03.670	0.076616794	4.5467277	10.951413	0.19097419	0.47230327	0.22118208	-0.015824104	3.2375174	9.256813	Walking_Scroll
15:28:03.690	0.076616794	4.5467277	10.951413	0.19097419	0.47230327	0.22118208	-0.015824104	3.2375174	9.256813	Walking_Scroll
15:28:03.711	0.076616794	4.5467277	10.951413	0.19097419	0.47230327	0.22118208	-0.015824104	3.2375174	9.256813	Walking_Scroll
15:28:03.733	0.076616794	4.5467277	10.951413	0.19097419	0.47230327	0.22118208	-0.015824104	3.2375174	9.256813	Walking_Scroll
15:28:03.753	-0.55307746	1.5850099	7.8316727	0.9722708	-0.260735	0.70498735	-0.09569347	3.2459033	9.253395	Walking_Scroll
15:28:03.775	-0.55307746	1.5850099	7.8316727	0.9722708	-0.260735	0.70498735	-0.09569347	3.2459033	9.253395	Walking_Scroll
15:28:03.796	-0.55307746	1.5850099	7.8316727	0.9722708	-0.260735	0.70498735	-0.09569347	3.2459033	9.253395	Walking_Scroll
15:28:03.817	-0.55307746	1.5850099	7.8316727	0.9722708	-0.260735	0.70498735	-0.09569347	3.2459033	9.253395	Walking_Scroll
15:28:03.839	-0.55307746	1.5850099	7.8316727	0.9722708	-0.260735	0.70498735	-0.09569347	3.2459033	9.253395	Walking_Scroll
15:28:03.860	-0.55307746	1.5850099	7.8316727	0.9722708	-0.260735	0.70498735	-0.09569347	3.2459033	9.253395	Walking_Scroll
15:28:03.882	-0.55307746	1.5850099	7.8316727	0.9722708	-0.260735	0.70498735	-0.09569347	3.2459033	9.253395	Walking_Scroll
15:28:03.902	-0.55307746	1.5850099	7.8316727	0.9722708	-0.260735	0.70498735	-0.09569347	3.2459033	9.253395	Walking_Scroll
15:28:03.924	-0.71828246	3.4357843	6.7255177	0.24045427	0.2084095	0.32502916	-0.1641337	3.5064206	9.156879	Walking_Scroll
15:28:03.944	-0.71828246	3.4357843	6.7255177	0.24045427	0.2084095	0.32502916	-0.1641337	3.5064206	9.156879	Walking_Scroll
15:28:03.965	-0.71828246	3.4357843	6.7255177	0.24045427	0.2084095	0.32502916	-0.1641337	3.5064206	9.156879	Walking_Scroll
15:28:03.997	-0.71828246	3.4357843	6.7255177	0.24045427	0.2084095	0.32502916	-0.1641337	3.5064206	9.156879	Walking_Scroll
15:28:04.031	-0.71828246	3.4357843	6.7255177	0.24045427	0.2084095	0.32502916	-0.1641337	3.5064206	9.156879	Walking_Scroll
15:28:04.052	-0.71828246	3.4357843	6.7255177	0.24045427	0.2084095	0.32502916	-0.1641337	3.5064206	9.156879	Walking_Scroll
15:28:04.073	-0.71828246	3.4357843	6.7255177	0.24045427	0.2084095	0.32502916	-0.1641337	3.5064206	9.156879	Walking_Scroll
15:28:04.099	-0.71828246	3.4357843	6.7255177	0.24045427	0.2084095	0.32502916	-0.1641337	3.5064206	9.156879	Walking_Scroll
15:28:04.120	0.14126222	4.5275736	8.039975	0.060249027	-0.33403882	-0.076309286	-0.06885109	3.4333088	9.185751	Walking_Scroll
15:28:04.141	0.14126222	4.5275736	8.039975	0.060249027	-0.33403882	-0.076309286	-0.06885109	3.4333088	9.185751	Walking_Scroll
15:28:04.165	0.14126222	4.5275736	8.039975	0.060249027	-0.33403882	-0.076309286	-0.06885109	3.4333088	9.185751	Walking_Scroll
15:28:04.186	0.14126222	4.5275736	8.039975	0.060249027	-0.33403882	-0.076309286	-0.06885109	3.4333088	9.185751	Walking_Scroll
15:28:04.207	0.14126222	4.5275736	8.039975	0.060249027	-0.33403882	-0.076309286	-0.06885109	3.4333088	9.185751	Walking_Scroll
15:28:04.232	0.14126222	4.5275736	8.039975	0.060249027	-0.33403882	-0.076309286	-0.06885109	3.4333088	9.185751	Walking_Scroll
15:28:04.253	0.14126222	4.5275736	8.039975	0.060249027	-0.33403882	-0.076309286	-0.06885109	3.4333088	9.185751	Walking_Scroll
15:28:04.275	0.14126222	4.5275736	8.039975	0.060249027	-0.33403882	-0.076309286	-0.06885109	3.4333088	9.185751	Walking_Scroll
15:28:04.298	0.84996754	5.5283804	8.763046	0.5495521	-0.20942232	-0.48375642	0.20060587	3.8844607	9.002282	Walking_Scroll
15:28:04.319	0.84996754	5.5283804	8.763046	0.5495521	-0.20942232	-0.48375642	0.20060587	3.8844607	9.002282	Walking_Scroll
15:28:04.340	0.84996754	5.5283804	8.763046	0.5495521	-0.20942232	-0.48375642	0.20060587	3.8844607	9.002282	Walking_Scroll
15:28:04.361	0.84996754	5.5283804	8.763046	0.5495521	-0.20942232	-0.48375642	0.20060587	3.8844607	9.002282	Walking_Scroll
15:28:04.382	0.84996754	5.5283804	8.763046	0.5495521	-0.20942232	-0.48375642	0.20060587	3.8844607	9.002282	Walking_Scroll
15:28:04.403	0.84996754	5.5283804	8.763046	0.5495521	-0.20942232	-0.48375642	0.20060587	3.8844607	9.002282	Walking_Scroll
15:28:04.424	0.84996754	5.5283804	8.763046	0.5495521	-0.20942232	-0.48375642	0.20060587	3.8844607	9.002282	Walking_Scroll
15:28:04.446	0.84996754	5.5283804	8.763046	0.5495521	-0.20942232	-0.48375642	0.20060587	3.8844607	9.002282	Walking_Scroll
15:28:04.466	0.43815228	3.1341057	6.7207294	0.07857499	0.19985738	-0.42450246	-0.01954254	3.8494978	9.019499	Walking_Scroll
15:28:04.487	0.43815228	3.1341057	6.7207294	0.07857499	0.19985738	-0.42450246	-0.01954254	3.8494978	9.019499	Walking_Scroll
15:28:04.508	0.43815228	3.1341057	6.7207294	0.07857499	0.19985738	-0.42450246	-0.01954254	3.8494978	9.019499	Walking_Scroll
15:28:04.530	0.43815228	3.1341057	6.7207294	0.07857499	0.19985738	-0.42450246	-0.01954254	3.8494978	9.019499	Walking_Scroll
15:28:04.550	0.43815228	3.1341057	6.7207294	0.07857499	0.19985738	-0.42450246	-0.01954254	3.8494978	9.019499	Walking_Scroll
15:28:04.571	0.43815228	3.1341057	6.7207294	0.07857499	0.19985738	-0.42450246	-0.01954254	3.8494978	9.019499	Walking_Scroll
15:28:04.592	0.43815228	3.1341057	6.7207294	0.07857499	0.19985738	-0.42450246	-0.01954254	3.8494978	9.019499	Walking_Scroll
15:28:04.613	0.43815228	3.1341057	6.7207294	0.07857499	0.19985738	-0.42450246	-0.01954254	3.8494978	9.019499	Walking_Scroll
15:28:04.634	0.43815228	3.1341057	6.7207294	0.07857499	0.19985738	-0.42450246	-0.01954254	3.8494978	9.019499	Walking_Scroll
15:28:04.655	0.3040729	4.0726614	6.4860907	-0.26534215	0.039199833	-0.07020063	-0.13078773	3.8071034	9.0365505	Walking_Scroll
15:28:04.677	0.3040729	4.0726614	6.4860907	-0.26534215	0.039199833	-0.07020063	-0.13078773	3.8071034	9.0365505	Walking_Scroll
15:28:04.698	0.3040729	4.0726614	6.4860907	-0.26534215	0.039199833	-0.07020063	-0.13078773	3.8071034	9.0365505	Walking_Scroll
15:28:04.732	0.3040729	4.0726614	6.4860907	-0.26534215	0.039199833	-0.07020063	-0.13078773	3.8071034	9.0365505	Walking_Scroll
15:28:04.765	0.3040729	4.0726614	6.4860907	-0.26534215	0.039199833	-0.07020063	-0.13078773	3.8071034	9.0365505	Walking_Scroll
15:28:04.799	0.3040729	4.0726614	6.4860907	-0.26534215	0.039199833	-0.07020063	-0.13078773	3.8071034	9.0365505	Walking_Scroll
15:28:04.835	-0.5363176	4.7550297	8.166871	0.033370957	0.26094392	0.15337606	-0.08492099	3.5284915	9.149476	Walking_Scroll
15:28:04.868	-0.5363176	4.7550297	8.166871	0.033370957	0.26094392	0.15337606	-0.08492099	3.5284915	9.149476	Walking_Scroll
15:28:04.901	-0.5363176	4.7550297	8.166871	0.033370957	0.26094392	0.15337606	-0.08492099	3.5284915	9.149476	Walking_Scroll
15:28:04.935	-0.5363176	4.7550297	8.166871	0.033370957	0.26094392	0.15337606	-0.08492099	3.5284915	9.149476	Walking_Scroll
15:28:04.969	-0.5363176	4.7550297	8.166871	0.033370957	0.26094392	0.15337606	-0.08492099	3.5284915	9.149476	Walking_Scroll
15:28:04.990	-0.5363176	4.7550297	8.166871	0.033370957	0.26094392	0.15337606	-0.08492099	3.5284915	9.149476	Walking_Scroll
15:28:05.012	-0.82123625	5.4709177	9.069513	0.2807714	0.5999741	0.7642413	-0.4643937	3.8707254	8.998454	Walking_Scroll
15:28:05.035	-0.82123625	5.4709177	9.069513	0.2807714	0.5999741	0.7642413	-0.4643937	3.8707254	8.998454	Walking_Scroll
15:28:05.057	-0.82123625	5.4709177	9.069513	0.2807714	0.5999741	0.7642413	-0.4643937	3.8707254	8.998454	Walking_Scroll
15:28:05.078	-0.82123625	5.4709177	9.069513	0.2807714	0.5999741	0.7642413	-0.4643937	3.8707254	8.998454	Walking_Scroll
15:28:05.100	-0.82123625	5.4709177	9.069513	0.2807714	0.5999741	0.7642413	-0.4643937	3.8707254	8.998454	Walking_Scroll
15:28:05.124	-0.82123625	5.4709177	9.069513	0.2807714	0.5999741	0.7642413	-0.4643937	3.8707254	8.998454	Walking_Scroll
15:28:05.145	-0.82123625	5.4709177	9.069513	0.2807714	0.5999741	0.7642413	-0.4643937	3.8707254	8.998454	Walking_Scroll
15:28:05.168	-0.82123625	5.4709177	9.069513	0.2807714	0.5999741	0.7642413	-0.4643937	3.8707254	8.998454	Walking_Scroll
15:28:05.193	-0.20351335	2.9736893	7.7957587	-0.14011477	0.1503773	0.45514345	-0.25769952	3.673723	9.08888	Walking_Scroll
15:28:05.214	-0.20351335	2.9736893	7.7957587	-0.14011477	0.1503773	0.45514345	-0.25769952	3.673723	9.08888	Walking_Scroll
15:28:05.235	-0.20351335	2.9736893	7.7957587	-0.14011477	0.1503773	0.45514345	-0.25769952	3.673723	9.08888	Walking_Scroll
15:28:05.257	-0.20351335	2.9736893	7.7957587	-0.14011477	0.1503773	0.45514345	-0.25769952	3.673723	9.08888	Walking_Scroll
15:28:05.279	-0.20351335	2.9736893	7.7957587	-0.14011477	0.1503773	0.45514345	-0.25769952	3.673723	9.08888	Walking_Scroll
15:28:05.302	-0.20351335	2.9736893	7.7957587	-0.14011477	0.1503773	0.45514345	-0.25769952	3.673723	9.08888	Walking_Scroll
15:28:05.323	-0.20351335	2.9736893	7.7957587	-0.14011477	0.1503773	0.45514345	-0.25769952	3.673723	9.08888	Walking_Scroll
15:28:05.346	-0.20351335	2.9736893	7.7957587	-0.14011477	0.1503773	0.45514345	-0.25769952	3.673723	9.08888	Walking_Scroll
15:28:05.370	-0.57462597	3.2466366	7.4797144	-0.14439082	-0.002949868	0.017153095	-0.19511983	3.6751752	9.089851	Walking_Scroll
15:28:05.392	-0.57462597	3.2466366	7.4797144	-0.14439082	-0.002949868	0.017153095	-0.19511983	3.6751752	9.089851	Walking_Scroll
15:28:05.414	-0.57462597	3.2466366	7.4797144	-0.14439082	-0.002949868	0.017153095	-0.19511983	3.6751752	9.089851	Walking_Scroll
15:28:05.436	-0.57462597	3.2466366	7.4797144	-0.14439082	-0.002949868	0.017153095	-0.19511983	3.6751752	9.089851	Walking_Scroll
15:28:05.458	-0.57462597	3.2466366	7.4797144	-0.14439082	-0.002949868	0.017153095	-0.19511983	3.6751752	9.089851	Walking_Scroll
15:28:05.480	-0.57462597	3.2466366	7.4797144	-0.14439082	-0.002949868	0.017153095	-0.19511983	3.6751752	9.089851	Walking_Scroll
15:28:05.504	-0.57462597	3.2466366	7.4797144	-0.14439082	-0.002949868	0.017153095	-0.19511983	3.6751752	9.089851	Walking_Scroll
15:28:05.527	-0.57462597	3.2466366	7.4797144	-0.14439082	-0.002949868	0.017153095	-0.19511983	3.6751752	9.089851	Walking_Scroll
15:28:05.549	-0.5818088	4.6760187	8.645726	-0.06620008	-0.23568954	-0.42450246	-0.17885028	3.6066797	9.1175785	Walking_Scroll
15:28:05.571	-0.5818088	4.6760187	8.645726	-0.06620008	-0.23568954	-0.42450246	-0.17885028	3.6066797	9.1175785	Walking_Scroll
15:28:05.592	-0.5818088	4.6760187	8.645726	-0.06620008	-0.23568954	-0.42450246	-0.17885028	3.6066797	9.1175785	Walking_Scroll
15:28:05.613	-0.5818088	4.6760187	8.645726	-0.06620008	-0.23568954	-0.42450246	-0.17885028	3.6066797	9.1175785	Walking_Scroll
15:28:05.636	-0.5818088	4.6760187	8.645726	-0.06620008	-0.23568954	-0.42450246	-0.17885028	3.6066797	9.1175785	Walking_Scroll
15:28:05.656	-0.5818088	4.6760187	8.645726	-0.06620008	-0.23568954	-0.42450246	-0.17885028	3.6066797	9.1175785	Walking_Scroll
15:28:05.676	-0.5818088	4.6760187	8.645726	-0.06620008	-0.23568954	-0.42450246	-0.17885028	3.6066797	9.1175785	Walking_Scroll
15:28:05.698	-0.5818088	4.6760187	8.645726	-0.06620008	-0.23568954	-0.42450246	-0.17885028	3.6066797	9.1175785	Walking_Scroll
15:28:05.719	-0.5818088	4.6760187	8.645726	-0.06620008	-0.23568954	-0.42450246	-0.17885028	3.6066797	9.1175785	Walking_Scroll
15:28:05.739	0.58420306	5.7654138	8.494887	0.3565187	-0.21736357	-0.3524204	-0.1150209	3.9672272	8.967622	Walking_Scroll
15:28:05.760	0.58420306	5.7654138	8.494887	0.3565187	-0.21736357	-0.3524204	-0.1150209	3.9672272	8.967622	Walking_Scroll
15:28:05.782	0.58420306	5.7654138	8.494887	0.3565187	-0.21736357	-0.3524204	-0.1150209	3.9672272	8.967622	Walking_Scroll
15:28:05.803	0.58420306	5.7654138	8.494887	0.3565187	-0.21736357	-0.3524204	-0.1150209	3.9672272	8.967622	Walking_Scroll
15:28:05.825	0.58420306	5.7654138	8.494887	0.3565187	-0.21736357	-0.3524204	-0.1150209	3.9672272	8.967622	Walking_Scroll
15:28:05.846	0.58420306	5.7654138	8.494887	0.3565187	-0.21736357	-0.3524204	-0.1150209	3.9672272	8.967622	Walking_Scroll
15:28:05.868	0.58420306	5.7654138	8.494887	0.3565187	-0.21736357	-0.3524204	-0.1150209	3.9672272	8.967622	Walking_Scroll
15:28:05.889	0.58420306	5.7654138	8.494887	0.3565187	-0.21736357	-0.3524204	-0.1150209	3.9672272	8.967622	Walking_Scroll
15:28:05.910	0.71588814	2.9377751	6.203566	0.241676	0.2261246	-0.49108678	-0.21094672	3.8695283	9.008474	Walking_Scroll
15:28:05.931	0.71588814	2.9377751	6.203566	0.241676	0.2261246	-0.49108678	-0.21094672	3.8695283	9.008474	Walking_Scroll
15:28:05.953	0.71588814	2.9377751	6.203566	0.241676	0.2261246	-0.49108678	-0.21094672	3.8695283	9.008474	Walking_Scroll
15:28:05.974	0.71588814	2.9377751	6.203566	0.241676	0.2261246	-0.49108678	-0.21094672	3.8695283	9.008474	Walking_Scroll
15:28:05.995	0.71588814	2.9377751	6.203566	0.241676	0.2261246	-0.49108678	-0.21094672	3.8695283	9.008474	Walking_Scroll
15:28:06.016	0.71588814	2.9377751	6.203566	0.241676	0.2261246	-0.49108678	-0.21094672	3.8695283	9.008474	Walking_Scroll
15:28:06.038	0.71588814	2.9377751	6.203566	0.241676	0.2261246	-0.49108678	-0.21094672	3.8695283	9.008474	Walking_Scroll
15:28:06.072	0.71588814	2.9377751	6.203566	0.241676	0.2261246	-0.49108678	-0.21094672	3.8695283	9.008474	Walking_Scroll
15:28:06.105	0.2849187	3.8667538	6.4789076	-0.004502688	-0.0182215	-0.1270111	-0.22332945	3.622187	9.110447	Walking_Scroll
15:28:06.138	0.2849187	3.8667538	6.4789076	-0.004502688	-0.0182215	-0.1270111	-0.22332945	3.622187	9.110447	Walking_Scroll
15:28:06.175	0.2849187	3.8667538	6.4789076	-0.004502688	-0.0182215	-0.1270111	-0.22332945	3.622187	9.110447	Walking_Scroll
15:28:06.208	0.2849187	3.8667538	6.4789076	-0.004502688	-0.0182215	-0.1270111	-0.22332945	3.622187	9.110447	Walking_Scroll
15:28:06.242	0.2849187	3.8667538	6.4789076	-0.004502688	-0.0182215	-0.1270111	-0.22332945	3.622187	9.110447	Walking_Scroll
15:28:06.275	-0.18435916	4.80531	8.305739	0.0852945	0.15709683	0.10817202	-0.2901617	3.4439707	9.177432	Walking_Scroll
15:28:06.298	-0.18435916	4.80531	8.305739	0.0852945	0.15709683	0.10817202	-0.2901617	3.4439707	9.177432	Walking_Scroll
15:28:06.319	-0.18435916	4.80531	8.305739	0.0852945	0.15709683	0.10817202	-0.2901617	3.4439707	9.177432	Walking_Scroll
15:28:06.342	-0.18435916	4.80531	8.305739	0.0852945	0.15709683	0.10817202	-0.2901617	3.4439707	9.177432	Walking_Scroll
15:28:06.365	-0.18435916	4.80531	8.305739	0.0852945	0.15709683	0.10817202	-0.2901617	3.4439707	9.177432	Walking_Scroll
15:28:06.388	-0.18435916	4.80531	8.305739	0.0852945	0.15709683	0.10817202	-0.2901617	3.4439707	9.177432	Walking_Scroll
15:28:06.411	-0.18435916	4.80531	8.305739	0.0852945	0.15709683	0.10817202	-0.2901617	3.4439707	9.177432	Walking_Scroll
15:28:06.434	-0.18435916	4.80531	8.305739	0.0852945	0.15709683	0.10817202	-0.2901617	3.4439707	9.177432	Walking_Scroll
15:28:06.457	-1.1875603	5.5619006	8.245882	0.2453412	0.5217834	0.52783644	-0.61297065	3.9882066	8.938056	Walking_Scroll
15:28:06.481	-1.1875603	5.5619006	8.245882	0.2453412	0.5217834	0.52783644	-0.61297065	3.9882066	8.938056	Walking_Scroll
15:28:06.504	-1.1875603	5.5619006	8.245882	0.2453412	0.5217834	0.52783644	-0.61297065	3.9882066	8.938056	Walking_Scroll
15:28:06.527	-1.1875603	5.5619006	8.245882	0.2453412	0.5217834	0.52783644	-0.61297065	3.9882066	8.938056	Walking_Scroll
15:28:06.550	-1.1875603	5.5619006	8.245882	0.2453412	0.5217834	0.52783644	-0.61297065	3.9882066	8.938056	Walking_Scroll
15:28:06.573	-1.1875603	5.5619006	8.245882	0.2453412	0.5217834	0.52783644	-0.61297065	3.9882066	8.938056	Walking_Scroll
15:28:06.597	-1.1875603	5.5619006	8.245882	0.2453412	0.5217834	0.52783644	-0.61297065	3.9882066	8.938056	Walking_Scroll
15:28:06.620	-1.1875603	5.5619006	8.245882	0.2453412	0.5217834	0.52783644	-0.61297065	3.9882066	8.938056	Walking_Scroll
15:28:06.645	-0.64166564	3.179597	6.902694	-0.015498263	0.09356684	0.43987185	-0.38110235	3.8711228	9.002197	Walking_Scroll
15:28:06.668	-0.64166564	3.179597	6.902694	-0.015498263	0.09356684	0.43987185	-0.38110235	3.8711228	9.002197	Walking_Scroll
15:28:06.691	-0.64166564	3.179597	6.902694	-0.015498263	0.09356684	0.43987185	-0.38110235	3.8711228	9.002197	Walking_Scroll
15:28:06.715	-0.64166564	3.179597	6.902694	-0.015498263	0.09356684	0.43987185	-0.38110235	3.8711228	9.002197	Walking_Scroll
15:28:06.737	-0.64166564	3.179597	6.902694	-0.015498263	0.09356684	0.43987185	-0.38110235	3.8711228	9.002197	Walking_Scroll
15:28:06.758	-0.64166564	3.179597	6.902694	-0.015498263	0.09356684	0.43987185	-0.38110235	3.8711228	9.002197	Walking_Scroll
15:28:06.778	-0.64166564	3.179597	6.902694	-0.015498263	0.09356684	0.43987185	-0.38110235	3.8711228	9.002197	Walking_Scroll
15:28:06.800	-0.64166564	3.179597	6.902694	-0.34414378	0.0037696494	-0.0708115	-0.38110235	3.8711228	9.002197	Walking_Scroll
15:28:06.821	-0.8379962	3.8116856	7.336058	-0.34414378	0.0037696494	-0.0708115	-0.41925353	3.7064102	9.0695715	Walking_Scroll
15:28:06.842	-0.8379962	3.8116856	7.336058	-0.34414378	0.0037696494	-0.0708115	-0.41925353	3.7064102	9.0695715	Walking_Scroll
15:28:06.863	-0.8379962	3.8116856	7.336058	-0.34414378	0.0037696494	-0.0708115	-0.41925353	3.7064102	9.0695715	Walking_Scroll
15:28:06.885	-0.8379962	3.8116856	7.336058	-0.34414378	0.0037696494	-0.0708115	-0.41925353	3.7064102	9.0695715	Walking_Scroll
15:28:06.905	-0.8379962	3.8116856	7.336058	-0.34414378	0.0037696494	-0.0708115	-0.41925353	3.7064102	9.0695715	Walking_Scroll
15:28:06.927	-0.8379962	3.8116856	7.336058	-0.34414378	0.0037696494	-0.0708115	-0.41925353	3.7064102	9.0695715	Walking_Scroll
15:28:06.949	-0.8379962	3.8116856	7.336058	-0.34414378	0.0037696494	-0.0708115	-0.41925353	3.7064102	9.0695715	Walking_Scroll
15:28:06.969	-0.8379962	3.8116856	7.336058	-0.34414378	0.0037696494	-0.0708115	-0.41925353	3.7064102	9.0695715	Walking_Scroll
15:28:06.991	-0.23224466	4.616162	8.621783	-0.0032809572	-0.3609169	-0.1447262	-0.34592906	3.6158879	9.10912	Walking_Scroll
15:28:07.012	-0.23224466	4.616162	8.621783	-0.0032809572	-0.3609169	-0.1447262	-0.34592906	3.6158879	9.10912	Walking_Scroll
15:28:07.034	-0.23224466	4.616162	8.621783	-0.0032809572	-0.3609169	-0.1447262	-0.34592906	3.6158879	9.10912	Walking_Scroll
15:28:07.055	-0.23224466	4.616162	8.621783	-0.0032809572	-0.3609169	-0.1447262	-0.34592906	3.6158879	9.10912	Walking_Scroll
15:28:07.077	-0.23224466	4.616162	8.621783	-0.0032809572	-0.3609169	-0.1447262	-0.34592906	3.6158879	9.10912	Walking_Scroll
15:28:07.099	-0.23224466	4.616162	8.621783	-0.0032809572	-0.3609169	-0.1447262	-0.34592906	3.6158879	9.10912	Walking_Scroll
15:28:07.120	-0.23224466	4.616162	8.621783	-0.0032809572	-0.3609169	-0.1447262	-0.34592906	3.6158879	9.10912	Walking_Scroll
15:28:07.142	-0.23224466	4.616162	8.621783	-0.0032809572	-0.3609169	-0.1447262	-0.34592906	3.6158879	9.10912	Walking_Scroll
15:28:07.163	0.14605077	5.5954204	8.298556	-0.01061134	-0.23568954	-0.43855238	0.013635362	4.0929155	8.911691	Walking_Scroll
15:28:07.185	0.14605077	5.5954204	8.298556	-0.01061134	-0.23568954	-0.43855238	0.013635362	4.0929155	8.911691	Walking_Scroll
15:28:07.206	0.14605077	5.5954204	8.298556	-0.01061134	-0.23568954	-0.43855238	0.013635362	4.0929155	8.911691	Walking_Scroll
15:28:07.227	0.14605077	5.5954204	8.298556	-0.01061134	-0.23568954	-0.43855238	0.013635362	4.0929155	8.911691	Walking_Scroll
15:28:07.249	0.14605077	5.5954204	8.298556	-0.01061134	-0.23568954	-0.43855238	0.013635362	4.0929155	8.911691	Walking_Scroll
15:28:07.269	0.14605077	5.5954204	8.298556	-0.01061134	-0.23568954	-0.43855238	0.013635362	4.0929155	8.911691	Walking_Scroll
15:28:07.291	0.14605077	5.5954204	8.298556	-0.01061134	-0.23568954	-0.43855238	0.013635362	4.0929155	8.911691	Walking_Scroll
15:28:07.312	0.14605077	5.5954204	8.298556	-0.01061134	-0.23568954	-0.43855238	0.013635362	4.0929155	8.911691	Walking_Scroll
15:28:07.333	0.14605077	5.5954204	8.298556	-0.01061134	-0.23568954	-0.43855238	0.013635362	4.0929155	8.911691	Walking_Scroll
15:28:07.356	1.2210802	3.1939626	6.3903193	-0.25190312	-0.00905852	-0.22597127	-0.08354199	3.9397724	8.980065	Walking_Scroll
15:28:07.377	1.2210802	3.1939626	6.3903193	-0.25190312	-0.00905852	-0.22597127	-0.08354199	3.9397724	8.980065	Walking_Scroll
15:28:07.398	1.2210802	3.1939626	6.3903193	-0.25190312	-0.00905852	-0.22597127	-0.08354199	3.9397724	8.980065	Walking_Scroll
15:28:07.419	1.2210802	3.1939626	6.3903193	-0.25190312	-0.00905852	-0.22597127	-0.08354199	3.9397724	8.980065	Walking_Scroll
15:28:07.440	1.2210802	3.1939626	6.3903193	-0.25190312	-0.00905852	-0.22597127	-0.08354199	3.9397724	8.980065	Walking_Scroll
15:28:07.477	1.2210802	3.1939626	6.3903193	-0.25190312	-0.00905852	-0.22597127	-0.08354199	3.9397724	8.980065	Walking_Scroll
15:28:07.511	1.2210802	3.1939626	6.3903193	-0.25190312	-0.00905852	-0.22597127	-0.08354199	3.9397724	8.980065	Walking_Scroll
15:28:07.546	0.6273	3.8236568	6.3998966	-0.25801176	0.019652145	-0.05553987	-0.00034084934	3.5910652	9.125493	Walking_Scroll
15:28:07.581	0.6273	3.8236568	6.3998966	-0.25801176	0.019652145	-0.05553987	-0.00034084934	3.5910652	9.125493	Walking_Scroll
15:28:07.613	0.6273	3.8236568	6.3998966	-0.25801176	0.019652145	-0.05553987	-0.00034084934	3.5910652	9.125493	Walking_Scroll
15:28:07.646	0.6273	3.8236568	6.3998966	-0.25801176	0.019652145	-0.05553987	-0.00034084934	3.5910652	9.125493	Walking_Scroll
15:28:07.679	0.6273	3.8236568	6.3998966	-0.25801176	0.019652145	-0.05553987	-0.00034084934	3.5910652	9.125493	Walking_Scroll
15:28:07.712	-0.16041641	4.8986864	8.93304	0.037647016	0.21757248	0.22240382	-0.036408115	3.3219144	9.226805	Walking_Scroll
15:28:07.733	-0.16041641	4.8986864	8.93304	0.037647016	0.21757248	0.22240382	-0.036408115	3.3219144	9.226805	Walking_Scroll
15:28:07.755	-0.16041641	4.8986864	8.93304	0.037647016	0.21757248	0.22240382	-0.036408115	3.3219144	9.226805	Walking_Scroll
15:28:07.776	-0.16041641	4.8986864	8.93304	0.037647016	0.21757248	0.22240382	-0.036408115	3.3219144	9.226805	Walking_Scroll
15:28:07.798	-0.16041641	4.8986864	8.93304	0.037647016	0.21757248	0.22240382	-0.036408115	3.3219144	9.226805	Walking_Scroll
15:28:07.819	-0.16041641	4.8986864	8.93304	0.037647016	0.21757248	0.22240382	-0.036408115	3.3219144	9.226805	Walking_Scroll
15:28:07.845	-0.16041641	4.8986864	8.93304	0.037647016	0.21757248	0.22240382	-0.036408115	3.3219144	9.226805	Walking_Scroll
15:28:07.879	-1.1492519	4.9872746	7.3600006	0.359573	0.33546948	0.55227107	-0.29266998	4.084378	8.910811	Walking_Scroll
15:28:07.912	-1.1492519	4.9872746	7.3600006	0.359573	0.33546948	0.55227107	-0.29266998	4.084378	8.910811	Walking_Scroll
15:28:07.946	-1.1492519	4.9872746	7.3600006	0.359573	0.33546948	0.55227107	-0.29266998	4.084378	8.910811	Walking_Scroll
15:28:07.980	-1.1492519	4.9872746	7.3600006	0.359573	0.33546948	0.55227107	-0.29266998	4.084378	8.910811	Walking_Scroll
15:28:08.013	-1.1492519	4.9872746	7.3600006	0.359573	0.33546948	0.55227107	-0.29266998	4.084378	8.910811	Walking_Scroll
15:28:08.046	-1.1492519	4.9872746	7.3600006	0.359573	0.33546948	0.55227107	-0.29266998	4.084378	8.910811	Walking_Scroll
15:28:08.080	-0.49082634	3.1029801	7.2522583	-0.21464033	0.042254157	0.3067032	-0.0020243456	4.054855	8.929083	Walking_Scroll
15:28:08.113	-0.49082634	3.1029801	7.2522583	-0.21464033	0.042254157	0.3067032	-0.0020243456	4.054855	8.929083	Walking_Scroll
15:28:08.147	-0.49082634	3.1029801	7.2522583	-0.21464033	0.042254157	0.3067032	-0.0020243456	4.054855	8.929083	Walking_Scroll
15:28:08.181	-0.49082634	3.1029801	7.2522583	-0.21464033	0.042254157	0.3067032	-0.0020243456	4.054855	8.929083	Walking_Scroll
15:28:08.214	-0.49082634	3.1029801	7.2522583	-0.21464033	0.042254157	0.3067032	-0.0020243456	4.054855	8.929083	Walking_Scroll
15:28:08.235	-0.49082634	3.1029801	7.2522583	-0.21464033	0.042254157	0.3067032	-0.0020243456	4.054855	8.929083	Walking_Scroll
15:28:08.264	-0.50040346	3.737463	8.197997	-0.56405526	-0.012723712	-0.023774875	-0.015254926	3.8546329	9.017313	Walking_Scroll
15:28:08.297	-0.50040346	3.737463	8.197997	-0.56405526	-0.012723712	-0.023774875	-0.015254926	3.8546329	9.017313	Walking_Scroll
15:28:08.332	-0.50040346	3.737463	8.197997	-0.56405526	-0.012723712	-0.023774875	-0.015254926	3.8546329	9.017313	Walking_Scroll
15:28:08.352	-0.50040346	3.737463	8.197997	-0.56405526	-0.012723712	-0.023774875	-0.015254926	3.8546329	9.017313	Walking_Scroll
15:28:08.385	-0.50040346	3.737463	8.197997	-0.56405526	-0.012723712	-0.023774875	-0.015254926	3.8546329	9.017313	Walking_Scroll
15:28:08.409	-0.50040346	3.737463	8.197997	-0.56405526	-0.012723712	-0.023774875	-0.015254926	3.8546329	9.017313	Walking_Scroll
15:28:08.435	-0.0023942748	4.577853	9.14613	-0.12973006	-0.3224324	-0.13006543	0.15516944	3.7084124	9.077112	Walking_Scroll
15:28:08.458	-0.0023942748	4.577853	9.14613	-0.12973006	-0.3224324	-0.13006543	0.15516944	3.7084124	9.077112	Walking_Scroll
15:28:08.482	-0.0023942748	4.577853	9.14613	-0.12973006	-0.3224324	-0.13006543	0.15516944	3.7084124	9.077112	Walking_Scroll
15:28:08.506	-0.0023942748	4.577853	9.14613	-0.12973006	-0.3224324	-0.13006543	0.15516944	3.7084124	9.077112	Walking_Scroll
15:28:08.530	-0.0023942748	4.577853	9.14613	-0.12973006	-0.3224324	-0.13006543	0.15516944	3.7084124	9.077112	Walking_Scroll
15:28:08.553	-0.0023942748	4.577853	9.14613	-0.12973006	-0.3224324	-0.13006543	0.15516944	3.7084124	9.077112	Walking_Scroll
15:28:08.576	-0.0023942748	4.577853	9.14613	-0.12973006	-0.3224324	-0.13006543	0.15516944	3.7084124	9.077112	Walking_Scroll
15:28:08.599	-0.0023942748	4.577853	9.14613	-0.12973006	-0.3224324	-0.13006543	0.15516944	3.7084124	9.077112	Walking_Scroll
15:28:08.623	0.5818088	2.6456738	11.88518	-1.2616633	-0.2326352	-0.59554476	0.29410812	3.862505	9.009158	Walking_Scroll
15:28:08.645	0.5818088	2.6456738	11.88518	-1.2616633	-0.2326352	-0.59554476	0.29410812	3.862505	9.009158	Walking_Scroll
15:28:08.668	0.5818088	2.6456738	11.88518	-1.2616633	-0.2326352	-0.59554476	0.29410812	3.862505	9.009158	Walking_Scroll
15:28:08.691	0.5818088	2.6456738	11.88518	-1.2616633	-0.2326352	-0.59554476	0.29410812	3.862505	9.009158	Walking_Scroll
15:28:08.713	0.5818088	2.6456738	11.88518	-1.2616633	-0.2326352	-0.59554476	0.29410812	3.862505	9.009158	Walking_Scroll
15:28:08.737	0.5818088	2.6456738	11.88518	-1.2616633	-0.2326352	-0.59554476	0.29410812	3.862505	9.009158	Walking_Scroll
15:28:08.760	0.5818088	2.6456738	11.88518	-1.2616633	-0.2326352	-0.59554476	0.29410812	3.862505	9.009158	Walking_Scroll
15:28:08.783	0.5818088	2.6456738	11.88518	-0.32581782	-0.18010078	-0.45810008	0.29410812	3.862505	9.009158	Walking_Scroll
15:28:08.805	1.4413534	1.7981004	9.4095	-0.32581782	-0.18010078	-0.45810008	0.14203195	3.544179	9.142702	Walking_Scroll
15:28:08.828	1.4413534	1.7981004	9.4095	-0.32581782	-0.18010078	-0.45810008	0.14203195	3.544179	9.142702	Walking_Scroll
15:28:08.854	1.4413534	1.7981004	9.4095	-0.32581782	-0.18010078	-0.45810008	0.14203195	3.544179	9.142702	Walking_Scroll
15:28:08.886	1.4413534	1.7981004	9.4095	-0.32581782	-0.18010078	-0.45810008	0.14203195	3.544179	9.142702	Walking_Scroll
15:28:08.918	1.4413534	1.7981004	9.4095	-0.32581782	-0.18010078	-0.45810008	0.14203195	3.544179	9.142702	Walking_Scroll
15:28:08.953	1.4413534	1.7981004	9.4095	-0.32581782	-0.18010078	-0.45810008	0.14203195	3.544179	9.142702	Walking_Scroll
15:28:08.986	0.32801566	3.2394538	9.086273	-0.6373591	-0.04693217	-0.11173947	0.105852604	3.2573326	9.249268	Walking_Scroll
15:28:09.020	0.32801566	3.2394538	9.086273	-0.6373591	-0.04693217	-0.11173947	0.105852604	3.2573326	9.249268	Walking_Scroll
15:28:09.053	0.32801566	3.2394538	9.086273	-0.6373591	-0.04693217	-0.11173947	0.105852604	3.2573326	9.249268	Walking_Scroll
15:28:09.087	0.32801566	3.2394538	9.086273	-0.6373591	-0.04693217	-0.11173947	0.105852604	3.2573326	9.249268	Walking_Scroll
15:28:09.119	0.32801566	3.2394538	9.086273	-0.6373591	-0.04693217	-0.11173947	0.105852604	3.2573326	9.249268	Walking_Scroll
15:28:09.142	0.20351335	4.312089	8.988108	0.04070134	0.26399824	0.17475633	-0.09059337	3.1939142	9.27152	Walking_Scroll
15:28:09.165	0.20351335	4.312089	8.988108	0.04070134	0.26399824	0.17475633	-0.09059337	3.1939142	9.27152	Walking_Scroll
15:28:09.186	0.20351335	4.312089	8.988108	0.04070134	0.26399824	0.17475633	-0.09059337	3.1939142	9.27152	Walking_Scroll
15:28:09.208	0.20351335	4.312089	8.988108	0.04070134	0.26399824	0.17475633	-0.09059337	3.1939142	9.27152	Walking_Scroll
15:28:09.232	0.20351335	4.312089	8.988108	0.04070134	0.26399824	0.17475633	-0.09059337	3.1939142	9.27152	Walking_Scroll
15:28:09.254	0.20351335	4.312089	8.988108	0.04070134	0.26399824	0.17475633	-0.09059337	3.1939142	9.27152	Walking_Scroll
15:28:09.278	0.20351335	4.312089	8.988108	0.04070134	0.26399824	0.17475633	-0.09059337	3.1939142	9.27152	Walking_Scroll
15:28:09.301	0.20351335	4.312089	8.988108	0.04070134	0.26399824	0.17475633	-0.09059337	3.1939142	9.27152	Walking_Scroll
15:28:09.323	-1.3575538	2.4469488	10.733534	-0.91347015	0.12288837	0.7666848	-0.4653307	3.6699796	9.08213	Walking_Scroll
15:28:09.346	-1.3575538	2.4469488	10.733534	-0.91347015	0.12288837	0.7666848	-0.4653307	3.6699796	9.08213	Walking_Scroll
15:28:09.369	-1.3575538	2.4469488	10.733534	-0.91347015	0.12288837	0.7666848	-0.4653307	3.6699796	9.08213	Walking_Scroll
15:28:09.392	-1.3575538	2.4469488	10.733534	-0.91347015	0.12288837	0.7666848	-0.4653307	3.6699796	9.08213	Walking_Scroll
15:28:09.414	-1.3575538	2.4469488	10.733534	-0.91347015	0.12288837	0.7666848	-0.4653307	3.6699796	9.08213	Walking_Scroll
15:28:09.437	-1.3575538	2.4469488	10.733534	-0.91347015	0.12288837	0.7666848	-0.4653307	3.6699796	9.08213	Walking_Scroll
15:28:09.460	-1.3575538	2.4469488	10.733534	-0.91347015	0.12288837	0.7666848	-0.4653307	3.6699796	9.08213	Walking_Scroll
15:28:09.483	-1.3575538	2.4469488	10.733534	-0.91347015	0.12288837	0.7666848	-0.4653307	3.6699796	9.08213	Walking_Scroll
15:28:09.507	-0.70631105	2.597788	8.085466	0.0590273	0.18336403	0.100841634	-0.12075536	3.3815205	9.204408	Walking_Scroll
15:28:09.530	-0.70631105	2.597788	8.085466	0.0590273	0.18336403	0.100841634	-0.12075536	3.3815205	9.204408	Walking_Scroll
15:28:09.553	-0.70631105	2.597788	8.085466	0.0590273	0.18336403	0.100841634	-0.12075536	3.3815205	9.204408	Walking_Scroll
15:28:09.576	-0.70631105	2.597788	8.085466	0.0590273	0.18336403	0.100841634	-0.12075536	3.3815205	9.204408	Walking_Scroll
15:28:09.599	-0.70631105	2.597788	8.085466	0.0590273	0.18336403	0.100841634	-0.12075536	3.3815205	9.204408	Walking_Scroll
15:28:09.623	-0.70631105	2.597788	8.085466	0.0590273	0.18336403	0.100841634	-0.12075536	3.3815205	9.204408	Walking_Scroll
15:28:09.645	-0.70631105	2.597788	8.085466	0.0590273	0.18336403	0.100841634	-0.12075536	3.3815205	9.204408	Walking_Scroll
15:28:09.668	-0.70631105	2.597788	8.085466	0.0590273	0.18336403	0.100841634	-0.12075536	3.3815205	9.204408	Walking_Scroll
15:28:09.691	-0.6273	3.3639562	8.865999	-0.19692525	-0.09457966	-0.27484047	-0.14878786	3.2903433	9.236984	Walking_Scroll
15:28:09.714	-0.6273	3.3639562	8.865999	-0.19692525	-0.09457966	-0.27484047	-0.14878786	3.2903433	9.236984	Walking_Scroll
15:28:09.736	-0.6273	3.3639562	8.865999	-0.19692525	-0.09457966	-0.27484047	-0.14878786	3.2903433	9.236984	Walking_Scroll
15:28:09.759	-0.6273	3.3639562	8.865999	-0.19692525	-0.09457966	-0.27484047	-0.14878786	3.2903433	9.236984	Walking_Scroll
15:28:09.782	-0.6273	3.3639562	8.865999	-0.19692525	-0.09457966	-0.27484047	-0.14878786	3.2903433	9.236984	Walking_Scroll
15:28:09.805	-0.6273	3.3639562	8.865999	-0.19692525	-0.09457966	-0.27484047	-0.14878786	3.2903433	9.236984	Walking_Scroll
15:28:09.828	-0.6273	3.3639562	8.865999	-0.19692525	-0.09457966	-0.27484047	-0.14878786	3.2903433	9.236984	Walking_Scroll
15:28:09.852	-0.6273	3.3639562	8.865999	-0.19692525	-0.09457966	-0.27484047	-0.14878786	3.2903433	9.236984	Walking_Scroll
15:28:09.875	-0.45012367	4.3240604	9.27542	0.00038423424	-0.40734264	-0.335927	-0.063928865	3.364021	9.211387	Walking_Scroll
15:28:09.898	-0.45012367	4.3240604	9.27542	0.00038423424	-0.40734264	-0.335927	-0.063928865	3.364021	9.211387	Walking_Scroll
15:28:09.921	-0.45012367	4.3240604	9.27542	0.00038423424	-0.40734264	-0.335927	-0.063928865	3.364021	9.211387	Walking_Scroll
15:28:09.943	-0.45012367	4.3240604	9.27542	0.00038423424	-0.40734264	-0.335927	-0.063928865	3.364021	9.211387	Walking_Scroll
15:28:09.967	-0.45012367	4.3240604	9.27542	0.00038423424	-0.40734264	-0.335927	-0.063928865	3.364021	9.211387	Walking_Scroll
15:28:09.990	-0.45012367	4.3240604	9.27542	0.00038423424	-0.40734264	-0.335927	-0.063928865	3.364021	9.211387	Walking_Scroll
15:28:10.013	-0.45012367	4.3240604	9.27542	0.00038423424	-0.40734264	-0.335927	-0.063928865	3.364021	9.211387	Walking_Scroll
15:28:10.036	-0.45012367	4.3240604	9.27542	0.00038423424	-0.40734264	-0.335927	-0.063928865	3.364021	9.211387	Walking_Scroll
15:28:10.059	-0.7781393	3.4980354	9.244295	-0.8169535	-0.121457726	-0.5766079	0.002216507	3.848761	9.019834	Walking_Scroll
15:28:10.083	-0.7781393	3.4980354	9.244295	-0.8169535	-0.121457726	-0.5766079	0.002216507	3.848761	9.019834	Walking_Scroll
15:28:10.105	-0.7781393	3.4980354	9.244295	-0.8169535	-0.121457726	-0.5766079	0.002216507	3.848761	9.019834	Walking_Scroll
15:28:10.129	-0.7781393	3.4980354	9.244295	-0.8169535	-0.121457726	-0.5766079	0.002216507	3.848761	9.019834	Walking_Scroll
15:28:10.152	-0.7781393	3.4980354	9.244295	-0.8169535	-0.121457726	-0.5766079	0.002216507	3.848761	9.019834	Walking_Scroll
15:28:10.175	-0.7781393	3.4980354	9.244295	-0.8169535	-0.121457726	-0.5766079	0.002216507	3.848761	9.019834	Walking_Scroll
15:28:10.199	-0.7781393	3.4980354	9.244295	-0.8169535	-0.121457726	-0.5766079	0.002216507	3.848761	9.019834	Walking_Scroll
15:28:10.222	0.7015225	2.1452703	8.930645	-0.4418822	-0.1923181	-0.48803246	0.002216507	3.848761	9.019834	Walking_Scroll
15:28:10.245	0.7015225	2.1452703	8.930645	-0.4418822	-0.1923181	-0.48803246	-0.1817907	3.565494	9.133704	Walking_Scroll
15:28:10.268	0.7015225	2.1452703	8.930645	-0.4418822	-0.1923181	-0.48803246	-0.1817907	3.565494	9.133704	Walking_Scroll
15:28:10.291	0.7015225	2.1452703	8.930645	-0.4418822	-0.1923181	-0.48803246	-0.1817907	3.565494	9.133704	Walking_Scroll
15:28:10.315	0.7015225	2.1452703	8.930645	-0.4418822	-0.1923181	-0.48803246	-0.1817907	3.565494	9.133704	Walking_Scroll
15:28:10.338	0.7015225	2.1452703	8.930645	-0.4418822	-0.1923181	-0.48803246	-0.1817907	3.565494	9.133704	Walking_Scroll
15:28:10.361	0.7015225	2.1452703	8.930645	-0.4418822	-0.1923181	-0.48803246	-0.1817907	3.565494	9.133704	Walking_Scroll
15:28:10.384	0.7015225	2.1452703	8.930645	-0.4418822	-0.1923181	-0.48803246	-0.1817907	3.565494	9.133704	Walking_Scroll
15:28:10.406	0.21309046	3.4980354	8.142929	-0.6025397	-0.1623857	0.05136155	-0.17240481	3.3935676	9.199149	Walking_Scroll
15:28:10.430	0.21309046	3.4980354	8.142929	-0.6025397	-0.1623857	0.05136155	-0.17240481	3.3935676	9.199149	Walking_Scroll
15:28:10.450	0.21309046	3.4980354	8.142929	-0.6025397	-0.1623857	0.05136155	-0.17240481	3.3935676	9.199149	Walking_Scroll
15:28:10.471	0.21309046	3.4980354	8.142929	-0.6025397	-0.1623857	0.05136155	-0.17240481	3.3935676	9.199149	Walking_Scroll
15:28:10.492	0.21309046	3.4980354	8.142929	-0.6025397	-0.1623857	0.05136155	-0.17240481	3.3935676	9.199149	Walking_Scroll
15:28:10.514	0.21309046	3.4980354	8.142929	-0.6025397	-0.1623857	0.05136155	-0.17240481	3.3935676	9.199149	Walking_Scroll
15:28:10.534	0.21309046	3.4980354	8.142929	-0.6025397	-0.1623857	0.05136155	-0.17240481	3.3935676	9.199149	Walking_Scroll
15:28:10.554	0.21309046	3.4980354	8.142929	-0.6025397	-0.1623857	0.05136155	-0.17240481	3.3935676	9.199149	Walking_Scroll
15:28:10.575	0.21309046	3.4980354	8.142929	-0.6025397	-0.1623857	0.05136155	-0.17240481	3.3935676	9.199149	Walking_Scroll
15:28:10.596	-0.3232271	4.790944	9.117398	0.05230778	0.21757248	0.10511769	0.008931494	3.1487348	9.287397	Walking_Scroll
15:28:10.618	-0.3232271	4.790944	9.117398	0.05230778	0.21757248	0.10511769	0.008931494	3.1487348	9.287397	Walking_Scroll
15:28:10.644	-0.3232271	4.790944	9.117398	0.05230778	0.21757248	0.10511769	0.008931494	3.1487348	9.287397	Walking_Scroll
15:28:10.665	-0.3232271	4.790944	9.117398	0.05230778	0.21757248	0.10511769	0.008931494	3.1487348	9.287397	Walking_Scroll
15:28:10.687	-0.3232271	4.790944	9.117398	0.05230778	0.21757248	0.10511769	0.008931494	3.1487348	9.287397	Walking_Scroll
15:28:10.708	-0.3232271	4.790944	9.117398	0.05230778	0.21757248	0.10511769	0.008931494	3.1487348	9.287397	Walking_Scroll
15:28:10.731	-0.3232271	4.790944	9.117398	0.05230778	0.21757248	0.10511769	0.008931494	3.1487348	9.287397	Walking_Scroll
15:28:10.752	-0.3232271	4.790944	9.117398	0.05230778	0.21757248	0.10511769	0.008931494	3.1487348	9.287397	Walking_Scroll
15:28:10.773	-1.7286664	2.3631492	11.066339	-0.29405284	0.28537855	0.9340618	-0.3797385	3.6994538	9.07415	Walking_Scroll
15:28:10.795	-1.7286664	2.3631492	11.066339	-0.29405284	0.28537855	0.9340618	-0.3797385	3.6994538	9.07415	Walking_Scroll
15:28:10.815	-1.7286664	2.3631492	11.066339	-0.29405284	0.28537855	0.9340618	-0.3797385	3.6994538	9.07415	Walking_Scroll
15:28:10.836	-1.7286664	2.3631492	11.066339	-0.29405284	0.28537855	0.9340618	-0.3797385	3.6994538	9.07415	Walking_Scroll
15:28:10.860	-1.7286664	2.3631492	11.066339	-0.29405284	0.28537855	0.9340618	-0.3797385	3.6994538	9.07415	Walking_Scroll
15:28:10.880	-1.7286664	2.3631492	11.066339	-0.29405284	0.28537855	0.9340618	-0.3797385	3.6994538	9.07415	Walking_Scroll
15:28:10.902	-1.7286664	2.3631492	11.066339	-0.29405284	0.28537855	0.9340618	-0.3797385	3.6994538	9.07415	Walking_Scroll
15:28:10.923	-1.7286664	2.3631492	11.066339	-0.29405284	0.28537855	0.9340618	-0.3797385	3.6994538	9.07415	Walking_Scroll
15:28:10.944	-0.9122187	2.4708917	8.638543	-0.11873449	0.12594269	0.3934461	-0.08136406	3.532513	9.147957	Walking_Scroll
15:28:10.967	-0.9122187	2.4708917	8.638543	-0.11873449	0.12594269	0.3934461	-0.08136406	3.532513	9.147957	Walking_Scroll
15:28:10.987	-0.9122187	2.4708917	8.638543	-0.11873449	0.12594269	0.3934461	-0.08136406	3.532513	9.147957	Walking_Scroll
15:28:11.010	-0.9122187	2.4708917	8.638543	-0.11873449	0.12594269	0.3934461	-0.08136406	3.532513	9.147957	Walking_Scroll
15:28:11.031	-0.9122187	2.4708917	8.638543	-0.11873449	0.12594269	0.3934461	-0.08136406	3.532513	9.147957	Walking_Scroll
15:28:11.052	-0.9122187	2.4708917	8.638543	-0.11873449	0.12594269	0.3934461	-0.08136406	3.532513	9.147957	Walking_Scroll
15:28:11.073	-0.9122187	2.4708917	8.638543	-0.11873449	0.12594269	0.3934461	-0.08136406	3.532513	9.147957	Walking_Scroll
15:28:11.094	-0.9122187	2.4708917	8.638543	-0.11873449	0.12594269	0.3934461	-0.08136406	3.532513	9.147957	Walking_Scroll
15:28:11.115	-0.9122187	2.4708917	8.638543	-0.11873449	0.12594269	0.3934461	-0.08136406	3.532513	9.147957	Walking_Scroll
15:28:11.136	-0.80208206	3.5243726	8.547561	-0.30016148	-0.04265611	0.043420304	-0.29277822	3.3662877	9.206125	Walking_Scroll
15:28:11.158	-0.80208206	3.5243726	8.547561	-0.30016148	-0.04265611	0.043420304	-0.29277822	3.3662877	9.206125	Walking_Scroll
15:28:11.179	-0.80208206	3.5243726	8.547561	-0.30016148	-0.04265611	0.043420304	-0.29277822	3.3662877	9.206125	Walking_Scroll
15:28:11.200	-0.80208206	3.5243726	8.547561	-0.30016148	-0.04265611	0.043420304	-0.29277822	3.3662877	9.206125	Walking_Scroll
15:28:11.221	-0.80208206	3.5243726	8.547561	-0.30016148	-0.04265611	0.043420304	-0.29277822	3.3662877	9.206125	Walking_Scroll
15:28:11.246	-0.80208206	3.5243726	8.547561	-0.30016148	-0.04265611	0.043420304	-0.29277822	3.3662877	9.206125	Walking_Scroll
15:28:11.267	-0.80208206	3.5243726	8.547561	-0.30016148	-0.04265611	0.043420304	-0.29277822	3.3662877	9.206125	Walking_Scroll
15:28:11.292	-0.80208206	3.5243726	8.547561	-0.30016148	-0.04265611	0.043420304	-0.29277822	3.3662877	9.206125	Walking_Scroll
15:28:11.319	-0.4668836	4.1564612	10.032011	0.019931924	-0.19781588	-0.3964027	-0.08619886	3.38112	9.204943	Walking_Scroll
15:28:11.343	-0.4668836	4.1564612	10.032011	0.019931924	-0.19781588	-0.3964027	-0.08619886	3.38112	9.204943	Walking_Scroll
15:28:11.377	-0.4668836	4.1564612	10.032011	0.019931924	-0.19781588	-0.3964027	-0.08619886	3.38112	9.204943	Walking_Scroll
15:28:11.411	-0.4668836	4.1564612	10.032011	0.019931924	-0.19781588	-0.3964027	-0.08619886	3.38112	9.204943	Walking_Scroll
15:28:11.444	-0.4668836	4.1564612	10.032011	0.019931924	-0.19781588	-0.3964027	-0.08619886	3.38112	9.204943	Walking_Scroll
15:28:11.478	-0.4668836	4.1564612	10.032011	0.019931924	-0.19781588	-0.3964027	-0.08619886	3.38112	9.204943	Walking_Scroll
15:28:11.512	1.0678465	1.2546	12.704022	0.4786917	0.1540425	-0.37746584	0.03389869	3.1149936	9.298712	Walking_Scroll
15:28:11.544	1.0678465	1.2546	12.704022	0.4786917	0.1540425	-0.37746584	0.03389869	3.1149936	9.298712	Walking_Scroll
15:28:11.578	1.0678465	1.2546	12.704022	0.4786917	0.1540425	-0.37746584	0.03389869	3.1149936	9.298712	Walking_Scroll
15:28:11.612	1.0678465	1.2546	12.704022	0.4786917	0.1540425	-0.37746584	0.03389869	3.1149936	9.298712	Walking_Scroll
15:28:11.645	1.0678465	1.2546	12.704022	0.4786917	0.1540425	-0.37746584	0.03389869	3.1149936	9.298712	Walking_Scroll
15:28:11.678	0.43096948	2.4062462	7.2953553	0.3491883	-0.027384477	-0.54362124	-0.0321376	3.234052	9.257983	Walking_Scroll
15:28:11.712	0.43096948	2.4062462	7.2953553	0.3491883	-0.027384477	-0.54362124	-0.0321376	3.234052	9.257983	Walking_Scroll
15:28:11.749	0.43096948	2.4062462	7.2953553	0.3491883	-0.027384477	-0.54362124	-0.0321376	3.234052	9.257983	Walking_Scroll
15:28:11.770	0.43096948	2.4062462	7.2953553	0.3491883	-0.027384477	-0.54362124	-0.0321376	3.234052	9.257983	Walking_Scroll
15:28:11.790	0.43096948	2.4062462	7.2953553	0.3491883	-0.027384477	-0.54362124	-0.0321376	3.234052	9.257983	Walking_Scroll
15:28:11.811	0.43096948	2.4062462	7.2953553	0.3491883	-0.027384477	-0.54362124	-0.0321376	3.234052	9.257983	Walking_Scroll
15:28:11.832	0.43096948	2.4062462	7.2953553	0.3491883	-0.027384477	-0.54362124	-0.0321376	3.234052	9.257983	Walking_Scroll
15:28:11.853	0.071828246	3.562681	9.421472	-0.22319244	0.08990165	0.29876196	-0.03716741	3.1743934	9.278588	Walking_Scroll
15:28:11.875	0.071828246	3.562681	9.421472	-0.22319244	0.08990165	0.29876196	-0.03716741	3.1743934	9.278588	Walking_Scroll
15:28:11.897	0.071828246	3.562681	9.421472	-0.22319244	0.08990165	0.29876196	-0.03716741	3.1743934	9.278588	Walking_Scroll
15:28:11.918	0.071828246	3.562681	9.421472	-0.22319244	0.08990165	0.29876196	-0.03716741	3.1743934	9.278588	Walking_Scroll
15:28:11.938	0.071828246	3.562681	9.421472	-0.22319244	0.08990165	0.29876196	-0.03716741	3.1743934	9.278588	Walking_Scroll
15:28:11.962	0.071828246	3.562681	9.421472	-0.22319244	0.08990165	0.29876196	-0.03716741	3.1743934	9.278588	Walking_Scroll
15:28:11.985	0.071828246	3.562681	9.421472	-0.22319244	0.08990165	0.29876196	-0.03716741	3.1743934	9.278588	Walking_Scroll
15:28:12.006	0.071828246	3.562681	9.421472	-0.22319244	0.08990165	0.29876196	-0.03716741	3.1743934	9.278588	Walking_Scroll
15:28:12.028	0.038308397	4.8771377	10.458193	0.38339671	0.50834435	0.36901146	-0.40203306	3.5120413	9.147367	Walking_Scroll
15:28:12.049	0.038308397	4.8771377	10.458193	0.38339671	0.50834435	0.36901146	-0.40203306	3.5120413	9.147367	Walking_Scroll
15:28:12.070	0.038308397	4.8771377	10.458193	0.38339671	0.50834435	0.36901146	-0.40203306	3.5120413	9.147367	Walking_Scroll
15:28:12.091	0.038308397	4.8771377	10.458193	0.38339671	0.50834435	0.36901146	-0.40203306	3.5120413	9.147367	Walking_Scroll
15:28:12.112	0.038308397	4.8771377	10.458193	0.38339671	0.50834435	0.36901146	-0.40203306	3.5120413	9.147367	Walking_Scroll
15:28:12.133	0.038308397	4.8771377	10.458193	0.38339671	0.50834435	0.36901146	-0.40203306	3.5120413	9.147367	Walking_Scroll
15:28:12.164	0.038308397	4.8771377	10.458193	0.38339671	0.50834435	0.36901146	-0.40203306	3.5120413	9.147367	Walking_Scroll
15:28:12.197	0.038308397	4.8771377	10.458193	0.38339671	0.50834435	0.36901146	-0.40203306	3.5120413	9.147367	Walking_Scroll
15:28:12.231	-0.55786604	2.0590763	9.277815	0.90324306	-0.23996557	0.61457926	-0.3825466	3.8105555	9.02794	Walking_Scroll
15:28:12.264	-0.55786604	2.0590763	9.277815	0.90324306	-0.23996557	0.61457926	-0.3825466	3.8105555	9.02794	Walking_Scroll
15:28:12.298	-0.55786604	2.0590763	9.277815	0.90324306	-0.23996557	0.61457926	-0.3825466	3.8105555	9.02794	Walking_Scroll
15:28:12.331	-0.55786604	2.0590763	9.277815	0.90324306	-0.23996557	0.61457926	-0.3825466	3.8105555	9.02794	Walking_Scroll
15:28:12.365	-0.55786604	2.0590763	9.277815	0.90324306	-0.23996557	0.61457926	-0.3825466	3.8105555	9.02794	Walking_Scroll
15:28:12.398	-0.21787901	3.6440864	6.23948	0.15676573	-0.026773613	0.12527624	-0.10967267	4.036452	8.936743	Walking_Scroll
15:28:12.431	-0.21787901	3.6440864	6.23948	0.15676573	-0.026773613	0.12527624	-0.10967267	4.036452	8.936743	Walking_Scroll
15:28:12.465	-0.21787901	3.6440864	6.23948	0.15676573	-0.026773613	0.12527624	-0.10967267	4.036452	8.936743	Walking_Scroll
15:28:12.503	-0.21787901	3.6440864	6.23948	0.15676573	-0.026773613	0.12527624	-0.10967267	4.036452	8.936743	Walking_Scroll
15:28:12.524	-0.21787901	3.6440864	6.23948	0.15676573	-0.026773613	0.12527624	-0.10967267	4.036452	8.936743	Walking_Scroll
15:28:12.545	-0.21787901	3.6440864	6.23948	0.15676573	-0.026773613	0.12527624	-0.10967267	4.036452	8.936743	Walking_Scroll
15:28:12.567	-0.043096945	4.867561	8.46855	0.05475124	-0.31449115	-0.2656775	-0.111850895	3.7831616	9.046853	Walking_Scroll
15:28:12.589	-0.043096945	4.867561	8.46855	0.05475124	-0.31449115	-0.2656775	-0.111850895	3.7831616	9.046853	Walking_Scroll
15:28:12.611	-0.043096945	4.867561	8.46855	0.05475124	-0.31449115	-0.2656775	-0.111850895	3.7831616	9.046853	Walking_Scroll
15:28:12.631	-0.043096945	4.867561	8.46855	0.05475124	-0.31449115	-0.2656775	-0.111850895	3.7831616	9.046853	Walking_Scroll
15:28:12.652	-0.043096945	4.867561	8.46855	0.05475124	-0.31449115	-0.2656775	-0.111850895	3.7831616	9.046853	Walking_Scroll
15:28:12.674	-0.043096945	4.867561	8.46855	0.05475124	-0.31449115	-0.2656775	-0.111850895	3.7831616	9.046853	Walking_Scroll
15:28:12.694	-0.043096945	4.867561	8.46855	0.05475124	-0.31449115	-0.2656775	-0.111850895	3.7831616	9.046853	Walking_Scroll
15:28:12.715	-0.043096945	4.867561	8.46855	0.05475124	-0.31449115	-0.2656775	-0.111850895	3.7831616	9.046853	Walking_Scroll
15:28:12.750	0.55307746	5.3464155	10.182851	0.3119255	-0.4048992	-0.51918656	0.36655888	4.0127845	8.9405575	Walking_Scroll
15:28:12.783	0.55307746	5.3464155	10.182851	0.3119255	-0.4048992	-0.51918656	0.36655888	4.0127845	8.9405575	Walking_Scroll
15:28:12.817	0.55307746	5.3464155	10.182851	0.3119255	-0.4048992	-0.51918656	0.36655888	4.0127845	8.9405575	Walking_Scroll
15:28:12.850	0.55307746	5.3464155	10.182851	0.3119255	-0.4048992	-0.51918656	0.36655888	4.0127845	8.9405575	Walking_Scroll
15:28:12.884	0.55307746	5.3464155	10.182851	0.3119255	-0.4048992	-0.51918656	0.36655888	4.0127845	8.9405575	Walking_Scroll
15:28:12.917	0.55307746	5.3464155	10.182851	0.3119255	-0.4048992	-0.51918656	0.36655888	4.0127845	8.9405575	Walking_Scroll
15:28:12.951	0.48124924	3.1077688	6.021601	0.9967055	0.113725394	-0.5643906	0.274055	3.9485824	8.972399	Walking_Scroll
15:28:12.984	0.48124924	3.1077688	6.021601	0.9967055	0.113725394	-0.5643906	0.274055	3.9485824	8.972399	Walking_Scroll
15:28:13.017	0.48124924	3.1077688	6.021601	0.9967055	0.113725394	-0.5643906	0.274055	3.9485824	8.972399	Walking_Scroll
15:28:13.051	0.48124924	3.1077688	6.021601	0.9967055	0.113725394	-0.5643906	0.274055	3.9485824	8.972399	Walking_Scroll
15:28:13.084	0.48124924	3.1077688	6.021601	0.9967055	0.113725394	-0.5643906	0.274055	3.9485824	8.972399	Walking_Scroll
15:28:13.120	-0.21069619	4.460534	6.3208857	0.3296406	-0.0023390031	-0.19359541	0.26706454	4.0361695	8.933553	Walking_Scroll
15:28:13.141	-0.21069619	4.460534	6.3208857	0.3296406	-0.0023390031	-0.19359541	0.26706454	4.0361695	8.933553	Walking_Scroll
15:28:13.161	-0.21069619	4.460534	6.3208857	0.3296406	-0.0023390031	-0.19359541	0.26706454	4.0361695	8.933553	Walking_Scroll
15:28:13.182	-0.21069619	4.460534	6.3208857	0.3296406	-0.0023390031	-0.19359541	0.26706454	4.0361695	8.933553	Walking_Scroll
15:28:13.203	-0.21069619	4.460534	6.3208857	0.3296406	-0.0023390031	-0.19359541	0.26706454	4.0361695	8.933553	Walking_Scroll
15:28:13.224	-0.21069619	4.460534	6.3208857	0.3296406	-0.0023390031	-0.19359541	0.26706454	4.0361695	8.933553	Walking_Scroll
15:28:13.245	-0.21069619	4.460534	6.3208857	0.3296406	-0.0023390031	-0.19359541	0.26706454	4.0361695	8.933553	Walking_Scroll
15:28:13.266	-0.21069619	4.460534	6.3208857	0.3296406	-0.0023390031	-0.19359541	0.26706454	4.0361695	8.933553	Walking_Scroll
15:28:13.289	0.21548474	4.4916596	9.167678	0.0871271	0.15648596	0.29509678	0.3061619	3.797568	9.036323	Walking_Scroll
15:28:13.310	0.21548474	4.4916596	9.167678	0.0871271	0.15648596	0.29509678	0.3061619	3.797568	9.036323	Walking_Scroll
15:28:13.331	0.21548474	4.4916596	9.167678	0.0871271	0.15648596	0.29509678	0.3061619	3.797568	9.036323	Walking_Scroll
15:28:13.355	0.21548474	4.4916596	9.167678	0.0871271	0.15648596	0.29509678	0.3061619	3.797568	9.036323	Walking_Scroll
15:28:13.376	0.21548474	4.4916596	9.167678	0.0871271	0.15648596	0.29509678	0.3061619	3.797568	9.036323	Walking_Scroll
15:28:13.397	0.21548474	4.4916596	9.167678	0.0871271	0.15648596	0.29509678	0.3061619	3.797568	9.036323	Walking_Scroll
15:28:13.419	0.21548474	4.4916596	9.167678	0.0871271	0.15648596	0.29509678	0.3061619	3.797568	9.036323	Walking_Scroll
15:28:13.453	0.21548474	4.4916596	9.167678	0.0871271	0.15648596	0.29509678	0.3061619	3.797568	9.036323	Walking_Scroll
15:28:13.486	0.026337024	5.00164	9.57231	0.42921165	0.77407074	0.6487878	0.22328722	4.276436	8.822279	Walking_Scroll
15:28:13.520	0.026337024	5.00164	9.57231	0.42921165	0.77407074	0.6487878	0.22328722	4.276436	8.822279	Walking_Scroll
15:28:13.553	0.026337024	5.00164	9.57231	0.42921165	0.77407074	0.6487878	0.22328722	4.276436	8.822279	Walking_Scroll
15:28:13.587	0.026337024	5.00164	9.57231	0.42921165	0.77407074	0.6487878	0.22328722	4.276436	8.822279	Walking_Scroll
15:28:13.621	0.026337024	5.00164	9.57231	0.42921165	0.77407074	0.6487878	0.22328722	4.276436	8.822279	Walking_Scroll
15:28:13.654	1.0271438	2.8084843	6.7470665	0.7884004	0.14243607	0.484465	0.06892587	4.12254	8.897768	Walking_Scroll
15:28:13.687	1.0271438	2.8084843	6.7470665	0.7884004	0.14243607	0.484465	0.06892587	4.12254	8.897768	Walking_Scroll
15:28:13.721	1.0271438	2.8084843	6.7470665	0.7884004	0.14243607	0.484465	0.06892587	4.12254	8.897768	Walking_Scroll
15:28:13.754	1.0271438	2.8084843	6.7470665	0.7884004	0.14243607	0.484465	0.06892587	4.12254	8.897768	Walking_Scroll
15:28:13.787	1.0271438	2.8084843	6.7470665	0.7884004	0.14243607	0.484465	0.06892587	4.12254	8.897768	Walking_Scroll
15:28:13.821	0.41420954	4.149278	6.7039695	-0.15111035	0.07707348	-0.19481714	0.101417914	4.066785	8.9230795	Walking_Scroll
15:28:13.855	0.41420954	4.149278	6.7039695	-0.15111035	0.07707348	-0.19481714	0.101417914	4.066785	8.9230795	Walking_Scroll
15:28:13.876	0.41420954	4.149278	6.7039695	-0.15111035	0.07707348	-0.19481714	0.101417914	4.066785	8.9230795	Walking_Scroll
15:28:13.897	0.41420954	4.149278	6.7039695	-0.15111035	0.07707348	-0.19481714	0.101417914	4.066785	8.9230795	Walking_Scroll
15:28:13.918	0.41420954	4.149278	6.7039695	-0.15111035	0.07707348	-0.19481714	0.101417914	4.066785	8.9230795	Walking_Scroll
15:28:13.940	0.41420954	4.149278	6.7039695	-0.15111035	0.07707348	-0.19481714	0.101417914	4.066785	8.9230795	Walking_Scroll
15:28:13.960	0.41420954	4.149278	6.7039695	-0.15111035	0.07707348	-0.19481714	0.101417914	4.066785	8.9230795	Walking_Scroll
15:28:13.981	0.41420954	4.149278	6.7039695	-0.15111035	0.07707348	-0.19481714	0.101417914	4.066785	8.9230795	Walking_Scroll
15:28:14.003	-0.18675344	4.7741838	8.22194	-0.18043189	-0.34992132	-0.42144814	-0.0223603	3.6318972	9.109292	Walking_Scroll
15:28:14.025	-0.18675344	4.7741838	8.22194	-0.18043189	-0.34992132	-0.42144814	-0.0223603	3.6318972	9.109292	Walking_Scroll
15:28:14.047	-0.18675344	4.7741838	8.22194	-0.18043189	-0.34992132	-0.42144814	-0.0223603	3.6318972	9.109292	Walking_Scroll
15:28:14.069	-0.18675344	4.7741838	8.22194	-0.18043189	-0.34992132	-0.42144814	-0.0223603	3.6318972	9.109292	Walking_Scroll
15:28:14.091	-0.18675344	4.7741838	8.22194	-0.18043189	-0.34992132	-0.42144814	-0.0223603	3.6318972	9.109292	Walking_Scroll
15:28:14.114	-0.18675344	4.7741838	8.22194	-0.18043189	-0.34992132	-0.42144814	-0.0223603	3.6318972	9.109292	Walking_Scroll
15:28:14.139	-0.18675344	4.7741838	8.22194	-0.18043189	-0.34992132	-0.42144814	-0.0223603	3.6318972	9.109292	Walking_Scroll
15:28:14.173	-0.18675344	4.7741838	8.22194	-0.18043189	-0.34992132	-0.42144814	-0.0223603	3.6318972	9.109292	Walking_Scroll
15:28:14.206	-0.23463893	5.0184	9.917087	0.3565187	-0.3994014	-0.5277387	0.3190948	3.8594663	9.009609	Walking_Scroll
15:28:14.240	-0.23463893	5.0184	9.917087	0.3565187	-0.3994014	-0.5277387	0.3190948	3.8594663	9.009609	Walking_Scroll
15:28:14.274	-0.23463893	5.0184	9.917087	0.3565187	-0.3994014	-0.5277387	0.3190948	3.8594663	9.009609	Walking_Scroll
15:28:14.307	-0.23463893	5.0184	9.917087	0.3565187	-0.3994014	-0.5277387	0.3190948	3.8594663	9.009609	Walking_Scroll
15:28:14.341	-0.23463893	5.0184	9.917087	0.3565187	-0.3994014	-0.5277387	0.3190948	3.8594663	9.009609	Walking_Scroll
15:28:14.374	0.9984126	2.6959534	6.732701	0.9796012	0.059969254	-0.3957918	0.3937832	3.9366055	8.9732065	Walking_Scroll
15:28:14.407	0.9984126	2.6959534	6.732701	0.9796012	0.059969254	-0.3957918	0.3937832	3.9366055	8.9732065	Walking_Scroll
15:28:14.441	0.9984126	2.6959534	6.732701	0.9796012	0.059969254	-0.3957918	0.3937832	3.9366055	8.9732065	Walking_Scroll
15:28:14.474	0.9984126	2.6959534	6.732701	0.9796012	0.059969254	-0.3957918	0.3937832	3.9366055	8.9732065	Walking_Scroll
15:28:14.507	0.9984126	2.6959534	6.732701	0.9796012	0.059969254	-0.3957918	0.3937832	3.9366055	8.9732065	Walking_Scroll
15:28:14.541	0.38308397	3.8906965	6.572284	0.1573766	-0.053040817	-0.26140144	0.37626222	3.708648	9.070542	Walking_Scroll
15:28:14.575	0.38308397	3.8906965	6.572284	0.1573766	-0.053040817	-0.26140144	0.37626222	3.708648	9.070542	Walking_Scroll
15:28:14.596	0.38308397	3.8906965	6.572284	0.1573766	-0.053040817	-0.26140144	0.37626222	3.708648	9.070542	Walking_Scroll
15:28:14.617	0.38308397	3.8906965	6.572284	0.1573766	-0.053040817	-0.26140144	0.37626222	3.708648	9.070542	Walking_Scroll
15:28:14.642	0.38308397	3.8906965	6.572284	0.1573766	-0.053040817	-0.26140144	0.37626222	3.708648	9.070542	Walking_Scroll
15:28:14.663	0.38308397	3.8906965	6.572284	0.1573766	-0.053040817	-0.26140144	0.37626222	3.708648	9.070542	Walking_Scroll
15:28:14.684	0.38308397	3.8906965	6.572284	0.1573766	-0.053040817	-0.26140144	0.37626222	3.708648	9.070542	Walking_Scroll
15:28:14.707	0.38308397	3.8906965	6.572284	0.1573766	-0.053040817	-0.26140144	0.37626222	3.708648	9.070542	Walking_Scroll
15:28:14.730	0.42618093	4.436591	8.399116	-0.036267683	0.21390729	0.10511769	0.373924	3.5591247	9.130343	Walking_Scroll
15:28:14.754	0.42618093	4.436591	8.399116	-0.036267683	0.21390729	0.10511769	0.373924	3.5591247	9.130343	Walking_Scroll
15:28:14.775	0.42618093	4.436591	8.399116	-0.036267683	0.21390729	0.10511769	0.373924	3.5591247	9.130343	Walking_Scroll
15:28:14.798	0.42618093	4.436591	8.399116	-0.036267683	0.21390729	0.10511769	0.373924	3.5591247	9.130343	Walking_Scroll
15:28:14.821	0.42618093	4.436591	8.399116	-0.036267683	0.21390729	0.10511769	0.373924	3.5591247	9.130343	Walking_Scroll
15:28:14.843	0.42618093	4.436591	8.399116	-0.036267683	0.21390729	0.10511769	0.373924	3.5591247	9.130343	Walking_Scroll
15:28:14.865	0.42618093	4.436591	8.399116	-0.036267683	0.21390729	0.10511769	0.373924	3.5591247	9.130343	Walking_Scroll
15:28:14.888	0.42618093	4.436591	8.399116	-0.036267683	0.21390729	0.10511769	0.373924	3.5591247	9.130343	Walking_Scroll
15:28:14.911	-0.5147691	5.681614	9.340066	0.27954966	0.56454396	0.3934461	-0.10351751	3.8148088	9.033652	Walking_Scroll
15:28:14.934	-0.5147691	5.681614	9.340066	0.27954966	0.56454396	0.3934461	-0.10351751	3.8148088	9.033652	Walking_Scroll
15:28:14.957	-0.5147691	5.681614	9.340066	0.27954966	0.56454396	0.3934461	-0.10351751	3.8148088	9.033652	Walking_Scroll
15:28:14.980	-0.5147691	5.681614	9.340066	0.27954966	0.56454396	0.3934461	-0.10351751	3.8148088	9.033652	Walking_Scroll
15:28:15.003	-0.5147691	5.681614	9.340066	0.27954966	0.56454396	0.3934461	-0.10351751	3.8148088	9.033652	Walking_Scroll
15:28:15.026	-0.5147691	5.681614	9.340066	0.27954966	0.56454396	0.3934461	-0.10351751	3.8148088	9.033652	Walking_Scroll
15:28:15.049	-0.5147691	5.681614	9.340066	0.27954966	0.56454396	0.3934461	-0.10351751	3.8148088	9.033652	Walking_Scroll
15:28:15.071	-0.5147691	5.681614	9.340066	0.27954966	0.56454396	0.3934461	-0.10351751	3.8148088	9.033652	Walking_Scroll
15:28:15.096	-0.023942748	2.9569294	6.2586346	0.3155907	0.16625981	0.47224772	0.16985738	3.6522644	9.0995865	Walking_Scroll
15:28:15.130	-0.023942748	2.9569294	6.2586346	0.3155907	0.16625981	0.47224772	0.16985738	3.6522644	9.0995865	Walking_Scroll
15:28:15.163	-0.023942748	2.9569294	6.2586346	0.3155907	0.16625981	0.47224772	0.16985738	3.6522644	9.0995865	Walking_Scroll
15:28:15.197	-0.023942748	2.9569294	6.2586346	0.3155907	0.16625981	0.47224772	0.16985738	3.6522644	9.0995865	Walking_Scroll
15:28:15.231	-0.023942748	2.9569294	6.2586346	0.3155907	0.16625981	0.47224772	0.16985738	3.6522644	9.0995865	Walking_Scroll
15:28:15.266	0.12689656	3.7661943	6.517216	-0.29832885	-0.019443229	-0.05370727	0.22639833	3.552639	9.137717	Walking_Scroll
15:28:15.297	0.12689656	3.7661943	6.517216	-0.29832885	-0.019443229	-0.05370727	0.22639833	3.552639	9.137717	Walking_Scroll
15:28:15.332	0.12689656	3.7661943	6.517216	-0.29832885	-0.019443229	-0.05370727	0.22639833	3.552639	9.137717	Walking_Scroll
15:28:15.365	0.12689656	3.7661943	6.517216	-0.29832885	-0.019443229	-0.05370727	0.22639833	3.552639	9.137717	Walking_Scroll
15:28:15.388	0.12689656	3.7661943	6.517216	-0.29832885	-0.019443229	-0.05370727	0.22639833	3.552639	9.137717	Walking_Scroll
15:28:15.410	0.12689656	3.7661943	6.517216	-0.29832885	-0.019443229	-0.05370727	0.22639833	3.552639	9.137717	Walking_Scroll
15:28:15.432	0.12689656	3.7661943	6.517216	-0.29832885	-0.019443229	-0.05370727	0.22639833	3.552639	9.137717	Walking_Scroll
15:28:15.454	-0.20590763	4.7502413	9.189227	0.061470762	-0.31082594	-0.3078272	0.40504643	3.403518	9.188166	Walking_Scroll
15:28:15.477	-0.20590763	4.7502413	9.189227	0.061470762	-0.31082594	-0.3078272	0.40504643	3.403518	9.188166	Walking_Scroll
15:28:15.501	-0.20590763	4.7502413	9.189227	0.061470762	-0.31082594	-0.3078272	0.40504643	3.403518	9.188166	Walking_Scroll
15:28:15.525	-0.20590763	4.7502413	9.189227	0.061470762	-0.31082594	-0.3078272	0.40504643	3.403518	9.188166	Walking_Scroll
15:28:15.548	-0.20590763	4.7502413	9.189227	0.061470762	-0.31082594	-0.3078272	0.40504643	3.403518	9.188166	Walking_Scroll
15:28:15.571	-0.20590763	4.7502413	9.189227	0.061470762	-0.31082594	-0.3078272	0.40504643	3.403518	9.188166	Walking_Scroll
15:28:15.594	-0.20590763	4.7502413	9.189227	0.061470762	-0.31082594	-0.3078272	0.40504643	3.403518	9.188166	Walking_Scroll
15:28:15.618	-0.20590763	4.7502413	9.189227	0.061470762	-0.31082594	-0.3078272	0.40504643	3.403518	9.188166	Walking_Scroll
15:28:15.642	0.97446984	1.5012103	14.7726755	-0.9928826	-0.1727704	-0.6438031	0.5809293	3.596962	9.104655	Walking_Scroll
15:28:15.663	0.97446984	1.5012103	14.7726755	-0.9928826	-0.1727704	-0.6438031	0.5809293	3.596962	9.104655	Walking_Scroll
15:28:15.685	0.97446984	1.5012103	14.7726755	-0.9928826	-0.1727704	-0.6438031	0.5809293	3.596962	9.104655	Walking_Scroll
15:28:15.707	0.97446984	1.5012103	14.7726755	-0.9928826	-0.1727704	-0.6438031	0.5809293	3.596962	9.104655	Walking_Scroll
15:28:15.731	0.97446984	1.5012103	14.7726755	-0.9928826	-0.1727704	-0.6438031	0.5809293	3.596962	9.104655	Walking_Scroll
15:28:15.754	0.97446984	1.5012103	14.7726755	-0.9928826	-0.1727704	-0.6438031	0.5809293	3.596962	9.104655	Walking_Scroll
15:28:15.777	0.97446984	1.5012103	14.7726755	-0.9928826	-0.1727704	-0.6438031	0.5809293	3.596962	9.104655	Walking_Scroll
15:28:15.802	0.15562786	1.9393626	7.642525	0.06330336	-0.029217074	-0.42938942	0.33846265	3.5584064	9.132007	Walking_Scroll
15:28:15.825	0.15562786	1.9393626	7.642525	0.06330336	-0.029217074	-0.42938942	0.33846265	3.5584064	9.132007	Walking_Scroll
15:28:15.849	0.15562786	1.9393626	7.642525	0.06330336	-0.029217074	-0.42938942	0.33846265	3.5584064	9.132007	Walking_Scroll
15:28:15.872	0.15562786	1.9393626	7.642525	0.06330336	-0.029217074	-0.42938942	0.33846265	3.5584064	9.132007	Walking_Scroll
15:28:15.895	0.15562786	1.9393626	7.642525	0.06330336	-0.029217074	-0.42938942	0.33846265	3.5584064	9.132007	Walking_Scroll
15:28:15.918	0.15562786	1.9393626	7.642525	0.06330336	-0.029217074	-0.42938942	0.33846265	3.5584064	9.132007	Walking_Scroll
15:28:15.941	0.15562786	1.9393626	7.642525	0.06330336	-0.029217074	-0.42938942	0.33846265	3.5584064	9.132007	Walking_Scroll
15:28:15.965	0.15562786	1.9393626	7.642525	0.06330336	-0.029217074	-0.42938942	0.33846265	3.5584064	9.132007	Walking_Scroll
15:28:15.987	0.20111908	3.7254915	9.481328	-0.54634017	0.13388394	0.29509678	0.07383761	3.3377259	9.220873	Walking_Scroll
15:28:16.011	0.20111908	3.7254915	9.481328	-0.54634017	0.13388394	0.29509678	0.07383761	3.3377259	9.220873	Walking_Scroll
15:28:16.034	0.20111908	3.7254915	9.481328	-0.54634017	0.13388394	0.29509678	0.07383761	3.3377259	9.220873	Walking_Scroll
15:28:16.057	0.20111908	3.7254915	9.481328	-0.54634017	0.13388394	0.29509678	0.07383761	3.3377259	9.220873	Walking_Scroll
15:28:16.081	0.20111908	3.7254915	9.481328	-0.54634017	0.13388394	0.29509678	0.07383761	3.3377259	9.220873	Walking_Scroll
15:28:16.102	0.20111908	3.7254915	9.481328	-0.54634017	0.13388394	0.29509678	0.07383761	3.3377259	9.220873	Walking_Scroll
15:28:16.125	0.20111908	3.7254915	9.481328	-0.54634017	0.13388394	0.29509678	0.07383761	3.3377259	9.220873	Walking_Scroll
15:28:16.147	0.20111908	3.7254915	9.481328	-0.54634017	0.13388394	0.29509678	0.07383761	3.3377259	9.220873	Walking_Scroll
15:28:16.171	-1.010384	4.9585433	10.0439825	0.5709324	0.59936327	0.56693184	-0.17127287	3.5085635	9.155929	Walking_Scroll
15:28:16.195	-1.010384	4.9585433	10.0439825	0.5709324	0.59936327	0.56693184	-0.17127287	3.5085635	9.155929	Walking_Scroll
15:28:16.218	-1.010384	4.9585433	10.0439825	0.5709324	0.59936327	0.56693184	-0.17127287	3.5085635	9.155929	Walking_Scroll
15:28:16.240	-1.010384	4.9585433	10.0439825	0.5709324	0.59936327	0.56693184	-0.17127287	3.5085635	9.155929	Walking_Scroll
15:28:16.263	-1.010384	4.9585433	10.0439825	0.5709324	0.59936327	0.56693184	-0.17127287	3.5085635	9.155929	Walking_Scroll
15:28:16.285	-1.010384	4.9585433	10.0439825	0.5709324	0.59936327	0.56693184	-0.17127287	3.5085635	9.155929	Walking_Scroll
15:28:16.309	-1.010384	4.9585433	10.0439825	0.5709324	0.59936327	0.56693184	-0.17127287	3.5085635	9.155929	Walking_Scroll
15:28:16.332	-1.010384	4.9585433	10.0439825	0.5709324	0.59936327	0.56693184	-0.17127287	3.5085635	9.155929	Walking_Scroll
15:28:16.355	0.20111908	2.1380875	8.789383	-0.4082846	-0.032882266	0.8888578	-0.16858798	3.1669536	9.279674	Walking_Scroll
15:28:16.378	0.20111908	2.1380875	8.789383	-0.4082846	-0.032882266	0.8888578	-0.16858798	3.1669536	9.279674	Walking_Scroll
15:28:16.401	0.20111908	2.1380875	8.789383	-0.4082846	-0.032882266	0.8888578	-0.16858798	3.1669536	9.279674	Walking_Scroll
15:28:16.425	0.20111908	2.1380875	8.789383	-0.4082846	-0.032882266	0.8888578	-0.16858798	3.1669536	9.279674	Walking_Scroll
15:28:16.448	0.20111908	2.1380875	8.789383	-0.4082846	-0.032882266	0.8888578	-0.16858798	3.1669536	9.279674	Walking_Scroll
15:28:16.470	0.20111908	2.1380875	8.789383	-0.4082846	-0.032882266	0.8888578	-0.16858798	3.1669536	9.279674	Walking_Scroll
15:28:16.492	0.20111908	2.1380875	8.789383	-0.4082846	-0.032882266	0.8888578	-0.16858798	3.1669536	9.279674	Walking_Scroll
15:28:16.515	0.20111908	2.1380875	8.789383	-0.4082846	-0.032882266	0.8888578	-0.16858798	3.1669536	9.279674	Walking_Scroll
15:28:16.538	0.18675344	3.0191805	6.5483418	0.00038423424	-0.027384477	0.3164771	-0.108843096	3.0853941	9.308001	Walking_Scroll
15:28:16.562	0.18675344	3.0191805	6.5483418	0.00038423424	-0.027384477	0.3164771	-0.108843096	3.0853941	9.308001	Walking_Scroll
15:28:16.584	0.18675344	3.0191805	6.5483418	0.00038423424	-0.027384477	0.3164771	-0.108843096	3.0853941	9.308001	Walking_Scroll
15:28:16.606	0.18675344	3.0191805	6.5483418	0.00038423424	-0.027384477	0.3164771	-0.108843096	3.0853941	9.308001	Walking_Scroll
15:28:16.629	0.18675344	3.0191805	6.5483418	0.00038423424	-0.027384477	0.3164771	-0.108843096	3.0853941	9.308001	Walking_Scroll
15:28:16.651	0.18675344	3.0191805	6.5483418	0.00038423424	-0.027384477	0.3164771	-0.108843096	3.0853941	9.308001	Walking_Scroll
15:28:16.674	0.18675344	3.0191805	6.5483418	0.00038423424	-0.027384477	0.3164771	-0.108843096	3.0853941	9.308001	Walking_Scroll
15:28:16.697	0.18675344	3.0191805	6.5483418	0.00038423424	-0.027384477	0.3164771	-0.108843096	3.0853941	9.308001	Walking_Scroll
15:28:16.722	-0.6847626	4.130124	10.05356	-0.054593638	-0.18376598	-0.23452339	0.13678697	3.1996005	9.268992	Walking_Scroll
15:28:16.745	-0.6847626	4.130124	10.05356	-0.054593638	-0.18376598	-0.23452339	0.13678697	3.1996005	9.268992	Walking_Scroll
15:28:16.769	-0.6847626	4.130124	10.05356	-0.054593638	-0.18376598	-0.23452339	0.13678697	3.1996005	9.268992	Walking_Scroll
15:28:16.792	-0.6847626	4.130124	10.05356	-0.054593638	-0.18376598	-0.23452339	0.13678697	3.1996005	9.268992	Walking_Scroll
15:28:16.815	-0.6847626	4.130124	10.05356	-0.054593638	-0.18376598	-0.23452339	0.13678697	3.1996005	9.268992	Walking_Scroll
15:28:16.838	-0.6847626	4.130124	10.05356	-0.054593638	-0.18376598	-0.23452339	0.13678697	3.1996005	9.268992	Walking_Scroll
15:28:16.859	-0.6847626	4.130124	10.05356	-0.054593638	-0.18376598	-0.23452339	0.13678697	3.1996005	9.268992	Walking_Scroll
15:28:16.881	2.1380875	1.2402344	9.354432	1.2459384	-0.2027028	-0.45138055	0.2910031	2.938406	9.351549	Walking_Scroll
15:28:16.902	2.1380875	1.2402344	9.354432	1.2459384	-0.2027028	-0.45138055	0.2910031	2.938406	9.351549	Walking_Scroll
15:28:16.924	2.1380875	1.2402344	9.354432	1.2459384	-0.2027028	-0.45138055	0.2910031	2.938406	9.351549	Walking_Scroll
15:28:16.947	2.1380875	1.2402344	9.354432	1.2459384	-0.2027028	-0.45138055	0.2910031	2.938406	9.351549	Walking_Scroll
15:28:16.970	2.1380875	1.2402344	9.354432	1.2459384	-0.2027028	-0.45138055	0.2910031	2.938406	9.351549	Walking_Scroll
15:28:16.994	2.1380875	1.2402344	9.354432	1.2459384	-0.2027028	-0.45138055	0.2910031	2.938406	9.351549	Walking_Scroll
15:28:17.017	2.1380875	1.2402344	9.354432	1.2459384	-0.2027028	-0.45138055	0.2910031	2.938406	9.351549	Walking_Scroll
15:28:17.040	2.1380875	1.2402344	9.354432	1.2459384	-0.2027028	-0.45138055	0.2910031	2.938406	9.351549	Walking_Scroll
15:28:17.062	0.09577099	2.6289136	5.8659735	0.18058948	0.042254157	-0.5320148	0.5017286	3.125857	9.281576	Walking_Scroll
15:28:17.085	0.09577099	2.6289136	5.8659735	0.18058948	0.042254157	-0.5320148	0.5017286	3.125857	9.281576	Walking_Scroll
15:28:17.107	0.09577099	2.6289136	5.8659735	0.18058948	0.042254157	-0.5320148	0.5017286	3.125857	9.281576	Walking_Scroll
15:28:17.131	0.09577099	2.6289136	5.8659735	0.18058948	0.042254157	-0.5320148	0.5017286	3.125857	9.281576	Walking_Scroll
15:28:17.154	0.09577099	2.6289136	5.8659735	0.18058948	0.042254157	-0.5320148	0.5017286	3.125857	9.281576	Walking_Scroll
15:28:17.176	0.09577099	2.6289136	5.8659735	0.18058948	0.042254157	-0.5320148	0.5017286	3.125857	9.281576	Walking_Scroll
15:28:17.199	0.09577099	2.6289136	5.8659735	0.18058948	0.042254157	-0.5320148	0.5017286	3.125857	9.281576	Walking_Scroll
15:28:17.222	0.09577099	2.6289136	5.8659735	0.18058948	0.042254157	-0.5320148	0.5017286	3.125857	9.281576	Walking_Scroll
15:28:17.245	0.31843856	3.9744961	9.234718	0.09690094	0.3318043	0.3231966	0.30994657	2.8130414	9.389415	Walking_Scroll
15:28:17.268	0.31843856	3.9744961	9.234718	0.09690094	0.3318043	0.3231966	0.30994657	2.8130414	9.389415	Walking_Scroll
15:28:17.291	0.31843856	3.9744961	9.234718	0.09690094	0.3318043	0.3231966	0.30994657	2.8130414	9.389415	Walking_Scroll
15:28:17.314	0.31843856	3.9744961	9.234718	0.09690094	0.3318043	0.3231966	0.30994657	2.8130414	9.389415	Walking_Scroll
15:28:17.338	0.31843856	3.9744961	9.234718	0.09690094	0.3318043	0.3231966	0.30994657	2.8130414	9.389415	Walking_Scroll
15:28:17.361	0.31843856	3.9744961	9.234718	0.09690094	0.3318043	0.3231966	0.30994657	2.8130414	9.389415	Walking_Scroll
15:28:17.383	0.31843856	3.9744961	9.234718	0.09690094	0.3318043	0.3231966	0.30994657	2.8130414	9.389415	Walking_Scroll
15:28:17.405	0.31843856	3.9744961	9.234718	0.09690094	0.3318043	0.3231966	0.30994657	2.8130414	9.389415	Walking_Scroll
15:28:17.428	-1.7238779	4.659259	8.5882635	0.11889209	0.67816484	0.8076127	-0.25198475	3.2550085	9.247259	Walking_Scroll
15:28:17.450	-1.7238779	4.659259	8.5882635	0.11889209	0.67816484	0.8076127	-0.25198475	3.2550085	9.247259	Walking_Scroll
15:28:17.474	-1.7238779	4.659259	8.5882635	0.11889209	0.67816484	0.8076127	-0.25198475	3.2550085	9.247259	Walking_Scroll
15:28:17.497	-1.7238779	4.659259	8.5882635	0.11889209	0.67816484	0.8076127	-0.25198475	3.2550085	9.247259	Walking_Scroll
15:28:17.520	-1.7238779	4.659259	8.5882635	0.11889209	0.67816484	0.8076127	-0.25198475	3.2550085	9.247259	Walking_Scroll
15:28:17.543	-1.7238779	4.659259	8.5882635	0.11889209	0.67816484	0.8076127	-0.25198475	3.2550085	9.247259	Walking_Scroll
15:28:17.567	-1.7238779	4.659259	8.5882635	0.11889209	0.67816484	0.8076127	-0.25198475	3.2550085	9.247259	Walking_Scroll
15:28:17.590	-1.7238779	4.659259	8.5882635	0.11889209	0.67816484	0.8076127	-0.25198475	3.2550085	9.247259	Walking_Scroll
15:28:17.612	0.016759925	2.2865324	8.5882635	-0.29832885	0.04469762	0.5052344	0.039877255	3.015759	9.331344	Walking_Scroll
15:28:17.634	0.016759925	2.2865324	8.5882635	-0.29832885	0.04469762	0.5052344	0.039877255	3.015759	9.331344	Walking_Scroll
15:28:17.656	0.016759925	2.2865324	8.5882635	-0.29832885	0.04469762	0.5052344	0.039877255	3.015759	9.331344	Walking_Scroll
15:28:17.680	0.016759925	2.2865324	8.5882635	-0.29832885	0.04469762	0.5052344	0.039877255	3.015759	9.331344	Walking_Scroll
15:28:17.703	0.016759925	2.2865324	8.5882635	-0.29832885	0.04469762	0.5052344	0.039877255	3.015759	9.331344	Walking_Scroll
15:28:17.726	0.016759925	2.2865324	8.5882635	-0.29832885	0.04469762	0.5052344	0.039877255	3.015759	9.331344	Walking_Scroll
15:28:17.749	0.016759925	2.2865324	8.5882635	-0.29832885	0.04469762	0.5052344	0.039877255	3.015759	9.331344	Walking_Scroll
15:28:17.772	0.016759925	2.2865324	8.5882635	-0.29832885	0.04469762	0.5052344	0.039877255	3.015759	9.331344	Walking_Scroll
15:28:17.796	0.15562786	2.8683412	7.699988	-0.34964153	-0.05426255	-0.19970407	0.12956527	2.9112575	9.363662	Walking_Scroll
15:28:17.819	0.15562786	2.8683412	7.699988	-0.34964153	-0.05426255	-0.19970407	0.12956527	2.9112575	9.363662	Walking_Scroll
15:28:17.842	0.15562786	2.8683412	7.699988	-0.34964153	-0.05426255	-0.19970407	0.12956527	2.9112575	9.363662	Walking_Scroll
15:28:17.865	0.15562786	2.8683412	7.699988	-0.34964153	-0.05426255	-0.19970407	0.12956527	2.9112575	9.363662	Walking_Scroll
15:28:17.887	0.15562786	2.8683412	7.699988	-0.34964153	-0.05426255	-0.19970407	0.12956527	2.9112575	9.363662	Walking_Scroll
15:28:17.911	0.15562786	2.8683412	7.699988	-0.34964153	-0.05426255	-0.19970407	0.12956527	2.9112575	9.363662	Walking_Scroll
15:28:17.934	0.15562786	2.8683412	7.699988	-0.34964153	-0.05426255	-0.19970407	0.12956527	2.9112575	9.363662	Walking_Scroll
15:28:17.957	0.15562786	2.8683412	7.699988	-0.34964153	-0.05426255	-0.19970407	0.12956527	2.9112575	9.363662	Walking_Scroll
15:28:17.980	-0.67279124	4.070267	10.012857	-0.057037096	-0.28394789	-0.37318978	0.29241005	2.87678	9.370646	Walking_Scroll
15:28:18.003	-0.67279124	4.070267	10.012857	-0.057037096	-0.28394789	-0.37318978	0.29241005	2.87678	9.370646	Walking_Scroll
15:28:18.027	-0.67279124	4.070267	10.012857	-0.057037096	-0.28394789	-0.37318978	0.29241005	2.87678	9.370646	Walking_Scroll
15:28:18.050	-0.67279124	4.070267	10.012857	-0.057037096	-0.28394789	-0.37318978	0.29241005	2.87678	9.370646	Walking_Scroll
15:28:18.072	-0.67279124	4.070267	10.012857	-0.057037096	-0.28394789	-0.37318978	0.29241005	2.87678	9.370646	Walking_Scroll
15:28:18.096	-0.67279124	4.070267	10.012857	-0.057037096	-0.28394789	-0.37318978	0.29241005	2.87678	9.370646	Walking_Scroll
15:28:18.117	-0.67279124	4.070267	10.012857	-0.057037096	-0.28394789	-0.37318978	0.29241005	2.87678	9.370646	Walking_Scroll
15:28:18.138	-0.67279124	4.070267	10.012857	1.3412334	-0.0060041943	-0.4807021	0.29241005	2.87678	9.370646	Walking_Scroll
15:28:18.160	1.5826156	0.9792584	10.410307	1.3412334	-0.0060041943	-0.4807021	0.3905048	2.5785015	9.453529	Walking_Scroll
15:28:18.183	1.5826156	0.9792584	10.410307	1.3412334	-0.0060041943	-0.4807021	0.3905048	2.5785015	9.453529	Walking_Scroll
15:28:18.206	1.5826156	0.9792584	10.410307	1.3412334	-0.0060041943	-0.4807021	0.3905048	2.5785015	9.453529	Walking_Scroll
15:28:18.229	1.5826156	0.9792584	10.410307	1.3412334	-0.0060041943	-0.4807021	0.3905048	2.5785015	9.453529	Walking_Scroll
15:28:18.252	1.5826156	0.9792584	10.410307	1.3412334	-0.0060041943	-0.4807021	0.3905048	2.5785015	9.453529	Walking_Scroll
15:28:18.275	1.5826156	0.9792584	10.410307	1.3412334	-0.0060041943	-0.4807021	0.3905048	2.5785015	9.453529	Walking_Scroll
15:28:18.297	1.5826156	0.9792584	10.410307	1.3412334	-0.0060041943	-0.4807021	0.3905048	2.5785015	9.453529	Walking_Scroll
15:28:18.320	1.5826156	0.9792584	10.410307	1.3412334	-0.0060041943	-0.4807021	0.3905048	2.5785015	9.453529	Walking_Scroll
15:28:18.343	0.4166038	1.8244374	6.6800265	0.24473034	-0.057927743	-0.62730974	0.4305511	2.8708997	9.36712	Walking_Scroll
15:28:18.367	0.4166038	1.8244374	6.6800265	0.24473034	-0.057927743	-0.62730974	0.4305511	2.8708997	9.36712	Walking_Scroll
15:28:18.390	0.4166038	1.8244374	6.6800265	0.24473034	-0.057927743	-0.62730974	0.4305511	2.8708997	9.36712	Walking_Scroll
15:28:18.413	0.4166038	1.8244374	6.6800265	0.24473034	-0.057927743	-0.62730974	0.4305511	2.8708997	9.36712	Walking_Scroll
15:28:18.436	0.4166038	1.8244374	6.6800265	0.24473034	-0.057927743	-0.62730974	0.4305511	2.8708997	9.36712	Walking_Scroll
15:28:18.459	0.4166038	1.8244374	6.6800265	0.24473034	-0.057927743	-0.62730974	0.4305511	2.8708997	9.36712	Walking_Scroll
15:28:18.483	0.4166038	1.8244374	6.6800265	0.24473034	-0.057927743	-0.62730974	0.4305511	2.8708997	9.36712	Walking_Scroll
15:28:18.505	0.4764607	3.3567734	10.96099	-0.09674334	0.34279987	0.38978088	0.34908783	2.4245563	9.495791	Walking_Scroll
15:28:18.529	0.4764607	3.3567734	10.96099	-0.09674334	0.34279987	0.38978088	0.34908783	2.4245563	9.495791	Walking_Scroll
15:28:18.552	0.4764607	3.3567734	10.96099	-0.09674334	0.34279987	0.38978088	0.34908783	2.4245563	9.495791	Walking_Scroll
15:28:18.575	0.4764607	3.3567734	10.96099	-0.09674334	0.34279987	0.38978088	0.34908783	2.4245563	9.495791	Walking_Scroll
15:28:18.599	0.4764607	3.3567734	10.96099	-0.09674334	0.34279987	0.38978088	0.34908783	2.4245563	9.495791	Walking_Scroll
15:28:18.622	0.4764607	3.3567734	10.96099	-0.09674334	0.34279987	0.38978088	0.34908783	2.4245563	9.495791	Walking_Scroll
15:28:18.646	0.4764607	3.3567734	10.96099	-0.09674334	0.34279987	0.38978088	0.34908783	2.4245563	9.495791	Walking_Scroll
15:28:18.667	0.4764607	3.3567734	10.96099	-0.09674334	0.34279987	0.38978088	0.34908783	2.4245563	9.495791	Walking_Scroll
15:28:18.691	-0.76616794	4.350397	10.656918	0.27649534	0.66961277	0.46064126	-0.25896344	2.8895998	9.367686	Walking_Scroll
15:28:18.715	-0.76616794	4.350397	10.656918	0.27649534	0.66961277	0.46064126	-0.25896344	2.8895998	9.367686	Walking_Scroll
15:28:18.738	-0.76616794	4.350397	10.656918	0.27649534	0.66961277	0.46064126	-0.25896344	2.8895998	9.367686	Walking_Scroll
15:28:18.761	-0.76616794	4.350397	10.656918	0.27649534	0.66961277	0.46064126	-0.25896344	2.8895998	9.367686	Walking_Scroll
15:28:18.784	-0.76616794	4.350397	10.656918	0.27649534	0.66961277	0.46064126	-0.25896344	2.8895998	9.367686	Walking_Scroll
15:28:18.807	-0.76616794	4.350397	10.656918	0.27649534	0.66961277	0.46064126	-0.25896344	2.8895998	9.367686	Walking_Scroll
15:28:18.831	-0.76616794	4.350397	10.656918	0.27649534	0.66961277	0.46064126	-0.25896344	2.8895998	9.367686	Walking_Scroll
15:28:18.854	-0.76616794	4.350397	10.656918	0.27649534	0.66961277	0.46064126	-0.25896344	2.8895998	9.367686	Walking_Scroll
15:28:18.878	0.15562786	2.4349775	5.157268	0.20258063	0.009878302	0.5034018	-0.08284192	3.1579566	9.283902	Walking_Scroll
15:28:18.901	0.15562786	2.4349775	5.157268	0.20258063	0.009878302	0.5034018	-0.08284192	3.1579566	9.283902	Walking_Scroll
15:28:18.924	0.15562786	2.4349775	5.157268	0.20258063	0.009878302	0.5034018	-0.08284192	3.1579566	9.283902	Walking_Scroll
15:28:18.948	0.15562786	2.4349775	5.157268	0.20258063	0.009878302	0.5034018	-0.08284192	3.1579566	9.283902	Walking_Scroll
15:28:18.970	0.15562786	2.4349775	5.157268	0.20258063	0.009878302	0.5034018	-0.08284192	3.1579566	9.283902	Walking_Scroll
15:28:18.993	0.15562786	2.4349775	5.157268	0.20258063	0.009878302	0.5034018	-0.08284192	3.1579566	9.283902	Walking_Scroll
15:28:19.014	0.15562786	2.4349775	5.157268	0.20258063	0.009878302	0.5034018	-0.08284192	3.1579566	9.283902	Walking_Scroll
15:28:19.036	0.15562786	2.4349775	5.157268	0.20258063	0.009878302	0.5034018	-0.08284192	3.1579566	9.283902	Walking_Scroll
15:28:19.059	0.19393626	3.5746522	6.818895	-0.09613248	-0.11962513	0.05624847	0.13290666	3.002247	9.334839	Walking_Scroll
15:28:19.082	0.19393626	3.5746522	6.818895	-0.09613248	-0.11962513	0.05624847	0.13290666	3.002247	9.334839	Walking_Scroll
15:28:19.104	0.19393626	3.5746522	6.818895	-0.09613248	-0.11962513	0.05624847	0.13290666	3.002247	9.334839	Walking_Scroll
15:28:19.125	0.19393626	3.5746522	6.818895	-0.09613248	-0.11962513	0.05624847	0.13290666	3.002247	9.334839	Walking_Scroll
15:28:19.147	0.19393626	3.5746522	6.818895	-0.09613248	-0.11962513	0.05624847	0.13290666	3.002247	9.334839	Walking_Scroll
15:28:19.169	0.19393626	3.5746522	6.818895	-0.09613248	-0.11962513	0.05624847	0.13290666	3.002247	9.334839	Walking_Scroll
15:28:19.190	0.19393626	3.5746522	6.818895	-0.09613248	-0.11962513	0.05624847	0.13290666	3.002247	9.334839	Walking_Scroll
15:28:19.212	0.19393626	3.5746522	6.818895	-0.09613248	-0.11962513	0.05624847	0.13290666	3.002247	9.334839	Walking_Scroll
15:28:19.235	-0.28731298	3.929005	10.877191	-0.1150693	-0.18804204	-0.5167431	0.3792622	2.923666	9.353005	Walking_Scroll
15:28:19.258	-0.28731298	3.929005	10.877191	-0.1150693	-0.18804204	-0.5167431	0.3792622	2.923666	9.353005	Walking_Scroll
15:28:19.282	-0.28731298	3.929005	10.877191	-0.1150693	-0.18804204	-0.5167431	0.3792622	2.923666	9.353005	Walking_Scroll
15:28:19.305	-0.28731298	3.929005	10.877191	-0.1150693	-0.18804204	-0.5167431	0.3792622	2.923666	9.353005	Walking_Scroll
15:28:19.327	-0.28731298	3.929005	10.877191	-0.1150693	-0.18804204	-0.5167431	0.3792622	2.923666	9.353005	Walking_Scroll
15:28:19.348	-0.28731298	3.929005	10.877191	-0.1150693	-0.18804204	-0.5167431	0.3792622	2.923666	9.353005	Walking_Scroll
15:28:19.369	-0.28731298	3.929005	10.877191	-0.1150693	-0.18804204	-0.5167431	0.3792622	2.923666	9.353005	Walking_Scroll
15:28:19.390	-0.28731298	3.929005	10.877191	-0.1150693	-0.18804204	-0.5167431	0.3792622	2.923666	9.353005	Walking_Scroll
15:28:19.410	0.7637737	0.5865973	14.930697	-0.16882543	-0.0762537	-0.526517	0.38227084	2.9119225	9.356546	Walking_Scroll
15:28:19.430	0.7637737	0.5865973	14.930697	-0.16882543	-0.0762537	-0.526517	0.38227084	2.9119225	9.356546	Walking_Scroll
15:28:19.451	0.7637737	0.5865973	14.930697	-0.16882543	-0.0762537	-0.526517	0.38227084	2.9119225	9.356546	Walking_Scroll
15:28:19.473	0.7637737	0.5865973	14.930697	-0.16882543	-0.0762537	-0.526517	0.38227084	2.9119225	9.356546	Walking_Scroll
15:28:19.495	0.7637737	0.5865973	14.930697	-0.16882543	-0.0762537	-0.526517	0.38227084	2.9119225	9.356546	Walking_Scroll
15:28:19.516	0.7637737	0.5865973	14.930697	-0.16882543	-0.0762537	-0.526517	0.38227084	2.9119225	9.356546	Walking_Scroll
15:28:19.537	0.7637737	0.5865973	14.930697	-0.16882543	-0.0762537	-0.526517	0.38227084	2.9119225	9.356546	Walking_Scroll
15:28:19.558	0.7637737	0.5865973	14.930697	-0.16882543	-0.0762537	-0.526517	0.38227084	2.9119225	9.356546	Walking_Scroll
15:28:19.581	0.83081335	1.7047237	7.5299945	0.15798748	-0.24607423	-0.37807673	0.34423405	2.9564705	9.344045	Walking_Scroll
15:28:19.612	0.83081335	1.7047237	7.5299945	0.15798748	-0.24607423	-0.37807673	0.34423405	2.9564705	9.344045	Walking_Scroll
15:28:19.646	0.83081335	1.7047237	7.5299945	0.15798748	-0.24607423	-0.37807673	0.34423405	2.9564705	9.344045	Walking_Scroll
15:28:19.680	0.83081335	1.7047237	7.5299945	0.15798748	-0.24607423	-0.37807673	0.34423405	2.9564705	9.344045	Walking_Scroll
15:28:19.713	0.83081335	1.7047237	7.5299945	0.15798748	-0.24607423	-0.37807673	0.34423405	2.9564705	9.344045	Walking_Scroll
15:28:19.747	0.83081335	1.7047237	7.5299945	0.15798748	-0.24607423	-0.37807673	0.34423405	2.9564705	9.344045	Walking_Scroll
15:28:19.781	-0.3974496	3.6632404	9.804555	-0.22502504	0.26766342	0.15276518	0.13439831	2.9560459	9.349551	Walking_Scroll
15:28:19.814	-0.3974496	3.6632404	9.804555	-0.22502504	0.26766342	0.15276518	0.13439831	2.9560459	9.349551	Walking_Scroll
15:28:19.847	-0.3974496	3.6632404	9.804555	-0.22502504	0.26766342	0.15276518	0.13439831	2.9560459	9.349551	Walking_Scroll
15:28:19.881	-0.3974496	3.6632404	9.804555	-0.22502504	0.26766342	0.15276518	0.13439831	2.9560459	9.349551	Walking_Scroll
15:28:19.914	-0.3974496	3.6632404	9.804555	-0.22502504	0.26766342	0.15276518	0.13439831	2.9560459	9.349551	Walking_Scroll
15:28:19.947	-1.0678465	4.6568646	9.960183	0.42188126	0.54499626	0.3091467	-0.28725547	3.298549	9.230786	Walking_Scroll
15:28:19.981	-1.0678465	4.6568646	9.960183	0.42188126	0.54499626	0.3091467	-0.28725547	3.298549	9.230786	Walking_Scroll
15:28:20.014	-1.0678465	4.6568646	9.960183	0.42188126	0.54499626	0.3091467	-0.28725547	3.298549	9.230786	Walking_Scroll
15:28:20.048	-1.0678465	4.6568646	9.960183	0.42188126	0.54499626	0.3091467	-0.28725547	3.298549	9.230786	Walking_Scroll
15:28:20.082	-1.0678465	4.6568646	9.960183	0.42188126	0.54499626	0.3091467	-0.28725547	3.298549	9.230786	Walking_Scroll
15:28:20.117	-1.0678465	4.6568646	9.960183	0.42188126	0.54499626	0.3091467	-0.28725547	3.298549	9.230786	Walking_Scroll
15:28:20.148	-0.2466103	2.6791935	7.51084	-0.22869024	-0.02982794	0.60297287	-0.3155791	3.1790383	9.271705	Walking_Scroll
15:28:20.182	-0.2466103	2.6791935	7.51084	-0.22869024	-0.02982794	0.60297287	-0.3155791	3.1790383	9.271705	Walking_Scroll
15:28:20.215	-0.2466103	2.6791935	7.51084	-0.22869024	-0.02982794	0.60297287	-0.3155791	3.1790383	9.271705	Walking_Scroll
15:28:20.249	-0.2466103	2.6791935	7.51084	-0.22869024	-0.02982794	0.60297287	-0.3155791	3.1790383	9.271705	Walking_Scroll
15:28:20.283	-0.2466103	2.6791935	7.51084	-0.22869024	-0.02982794	0.60297287	-0.3155791	3.1790383	9.271705	Walking_Scroll
15:28:20.316	-0.22506183	3.1819913	7.0702934	-0.30199406	-0.067701586	0.06296799	-0.12361761	3.053413	9.3183565	Walking_Scroll
15:28:20.350	-0.22506183	3.1819913	7.0702934	-0.30199406	-0.067701586	0.06296799	-0.12361761	3.053413	9.3183565	Walking_Scroll
15:28:20.383	-0.22506183	3.1819913	7.0702934	-0.30199406	-0.067701586	0.06296799	-0.12361761	3.053413	9.3183565	Walking_Scroll
15:28:20.416	-0.22506183	3.1819913	7.0702934	-0.30199406	-0.067701586	0.06296799	-0.12361761	3.053413	9.3183565	Walking_Scroll
15:28:20.450	-0.22506183	3.1819913	7.0702934	-0.30199406	-0.067701586	0.06296799	-0.12361761	3.053413	9.3183565	Walking_Scroll
15:28:20.483	0.08619389	4.048719	9.282603	-0.05825883	-0.3945145	-0.4153395	0.24017057	3.0405293	9.320293	Walking_Scroll
15:28:20.518	0.08619389	4.048719	9.282603	-0.05825883	-0.3945145	-0.4153395	0.24017057	3.0405293	9.320293	Walking_Scroll
15:28:20.551	0.08619389	4.048719	9.282603	-0.05825883	-0.3945145	-0.4153395	0.24017057	3.0405293	9.320293	Walking_Scroll
15:28:20.583	0.08619389	4.048719	9.282603	-0.05825883	-0.3945145	-0.4153395	0.24017057	3.0405293	9.320293	Walking_Scroll
15:28:20.617	0.08619389	4.048719	9.282603	-0.05825883	-0.3945145	-0.4153395	0.24017057	3.0405293	9.320293	Walking_Scroll
15:28:20.638	0.08619389	4.048719	9.282603	-0.05825883	-0.3945145	-0.4153395	0.24017057	3.0405293	9.320293	Walking_Scroll
15:28:20.667	0.86193895	1.0606637	15.146182	-0.34108946	-0.23752213	-0.7091657	0.783698	2.6518512	9.408713	Walking_Scroll
15:28:20.688	0.86193895	1.0606637	15.146182	-0.34108946	-0.23752213	-0.7091657	0.783698	2.6518512	9.408713	Walking_Scroll
15:28:20.717	0.86193895	1.0606637	15.146182	-0.34108946	-0.23752213	-0.7091657	0.783698	2.6518512	9.408713	Walking_Scroll
15:28:20.738	0.86193895	1.0606637	15.146182	-0.34108946	-0.23752213	-0.7091657	0.783698	2.6518512	9.408713	Walking_Scroll
15:28:20.759	0.86193895	1.0606637	15.146182	-0.34108946	-0.23752213	-0.7091657	0.783698	2.6518512	9.408713	Walking_Scroll
15:28:20.780	0.86193895	1.0606637	15.146182	-0.34108946	-0.23752213	-0.7091657	0.783698	2.6518512	9.408713	Walking_Scroll
15:28:20.803	0.86193895	1.0606637	15.146182	-0.34108946	-0.23752213	-0.7091657	0.783698	2.6518512	9.408713	Walking_Scroll
15:28:20.826	0.86193895	1.0606637	15.146182	-0.34108946	-0.23752213	-0.7091657	0.783698	2.6518512	9.408713	Walking_Scroll
15:28:20.850	0.2753416	1.6807809	7.1732473	0.39011627	-0.04265611	-0.47642604	0.5270802	2.975654	9.329418	Walking_Scroll
15:28:20.872	0.2753416	1.6807809	7.1732473	0.39011627	-0.04265611	-0.47642604	0.5270802	2.975654	9.329418	Walking_Scroll
15:28:20.893	0.2753416	1.6807809	7.1732473	0.39011627	-0.04265611	-0.47642604	0.5270802	2.975654	9.329418	Walking_Scroll
15:28:20.913	0.2753416	1.6807809	7.1732473	0.39011627	-0.04265611	-0.47642604	0.5270802	2.975654	9.329418	Walking_Scroll
15:28:20.934	0.2753416	1.6807809	7.1732473	0.39011627	-0.04265611	-0.47642604	0.5270802	2.975654	9.329418	Walking_Scroll
15:28:20.955	0.2753416	1.6807809	7.1732473	0.39011627	-0.04265611	-0.47642604	0.5270802	2.975654	9.329418	Walking_Scroll
15:28:20.976	0.2753416	1.6807809	7.1732473	0.39011627	-0.04265611	-0.47642604	0.5270802	2.975654	9.329418	Walking_Scroll
15:28:20.997	0.2753416	1.6807809	7.1732473	0.39011627	-0.04265611	-0.47642604	0.5270802	2.975654	9.329418	Walking_Scroll
15:28:21.018	0.20111908	3.7063375	9.680053	-0.44249308	0.30798054	0.2767708	0.14248791	3.0853393	9.307565	Walking_Scroll
15:28:21.039	0.20111908	3.7063375	9.680053	-0.44249308	0.30798054	0.2767708	0.14248791	3.0853393	9.307565	Walking_Scroll
15:28:21.061	0.20111908	3.7063375	9.680053	-0.44249308	0.30798054	0.2767708	0.14248791	3.0853393	9.307565	Walking_Scroll
15:28:21.082	0.20111908	3.7063375	9.680053	-0.44249308	0.30798054	0.2767708	0.14248791	3.0853393	9.307565	Walking_Scroll
15:28:21.104	0.20111908	3.7063375	9.680053	-0.44249308	0.30798054	0.2767708	0.14248791	3.0853393	9.307565	Walking_Scroll
15:28:21.126	0.20111908	3.7063375	9.680053	-0.44249308	0.30798054	0.2767708	0.14248791	3.0853393	9.307565	Walking_Scroll
15:28:21.147	0.20111908	3.7063375	9.680053	-0.44249308	0.30798054	0.2767708	0.14248791	3.0853393	9.307565	Walking_Scroll
15:28:21.171	0.20111908	3.7063375	9.680053	-0.44249308	0.30798054	0.2767708	0.14248791	3.0853393	9.307565	Walking_Scroll
15:28:21.192	0.20111908	3.7063375	9.680053	-0.44249308	0.30798054	0.2767708	0.14248791	3.0853393	9.307565	Walking_Scroll
15:28:21.213	-0.9912298	4.537151	10.142148	0.33086234	0.6183001	0.18208672	-0.50351167	3.3332098	9.209048	Walking_Scroll
15:28:21.234	-0.9912298	4.537151	10.142148	0.33086234	0.6183001	0.18208672	-0.50351167	3.3332098	9.209048	Walking_Scroll
15:28:21.270	-0.9912298	4.537151	10.142148	0.33086234	0.6183001	0.18208672	-0.50351167	3.3332098	9.209048	Walking_Scroll
15:28:21.303	-0.9912298	4.537151	10.142148	0.33086234	0.6183001	0.18208672	-0.50351167	3.3332098	9.209048	Walking_Scroll
15:28:21.337	-0.9912298	4.537151	10.142148	0.33086234	0.6183001	0.18208672	-0.50351167	3.3332098	9.209048	Walking_Scroll
15:28:21.371	-0.9912298	4.537151	10.142148	0.33086234	0.6183001	0.18208672	-0.50351167	3.3332098	9.209048	Walking_Scroll
15:28:21.404	-0.1699935	2.928198	5.854002	0.3681251	-0.07869716	0.8100562	-0.5746982	3.3324986	9.205137	Walking_Scroll
15:28:21.437	-0.1699935	2.928198	5.854002	0.3681251	-0.07869716	0.8100562	-0.5746982	3.3324986	9.205137	Walking_Scroll
15:28:21.471	-0.1699935	2.928198	5.854002	0.3681251	-0.07869716	0.8100562	-0.5746982	3.3324986	9.205137	Walking_Scroll
15:28:21.504	-0.1699935	2.928198	5.854002	0.3681251	-0.07869716	0.8100562	-0.5746982	3.3324986	9.205137	Walking_Scroll
15:28:21.537	-0.1699935	2.928198	5.854002	0.3681251	-0.07869716	0.8100562	-0.5746982	3.3324986	9.205137	Walking_Scroll
15:28:21.572	-0.6608198	3.6512692	6.1700463	-0.028326433	0.14793386	0.1014525	-0.41729614	3.2430856	9.245465	Walking_Scroll
15:28:21.605	-0.6608198	3.6512692	6.1700463	-0.028326433	0.14793386	0.1014525	-0.41729614	3.2430856	9.245465	Walking_Scroll
15:28:21.638	-0.6608198	3.6512692	6.1700463	-0.028326433	0.14793386	0.1014525	-0.41729614	3.2430856	9.245465	Walking_Scroll
15:28:21.672	-0.6608198	3.6512692	6.1700463	-0.028326433	0.14793386	0.1014525	-0.41729614	3.2430856	9.245465	Walking_Scroll
15:28:21.692	-0.6608198	3.6512692	6.1700463	-0.028326433	0.14793386	0.1014525	-0.41729614	3.2430856	9.245465	Walking_Scroll
15:28:21.722	-0.6608198	3.6512692	6.1700463	-0.028326433	0.14793386	0.1014525	-0.41729614	3.2430856	9.245465	Walking_Scroll
15:28:21.742	0.24421602	4.5419393	8.842057	-0.006335283	-0.5069137	-0.37318978	-0.23795004	3.0689626	9.311027	Walking_Scroll
15:28:21.763	0.24421602	4.5419393	8.842057	-0.006335283	-0.5069137	-0.37318978	-0.23795004	3.0689626	9.311027	Walking_Scroll
15:28:21.785	0.24421602	4.5419393	8.842057	-0.006335283	-0.5069137	-0.37318978	-0.23795004	3.0689626	9.311027	Walking_Scroll
15:28:21.806	0.24421602	4.5419393	8.842057	-0.006335283	-0.5069137	-0.37318978	-0.23795004	3.0689626	9.311027	Walking_Scroll
15:28:21.827	0.24421602	4.5419393	8.842057	-0.006335283	-0.5069137	-0.37318978	-0.23795004	3.0689626	9.311027	Walking_Scroll
15:28:21.848	0.24421602	4.5419393	8.842057	-0.006335283	-0.5069137	-0.37318978	-0.23795004	3.0689626	9.311027	Walking_Scroll
15:28:21.869	0.24421602	4.5419393	8.842057	-0.006335283	-0.5069137	-0.37318978	-0.23795004	3.0689626	9.311027	Walking_Scroll
15:28:21.891	0.24421602	4.5419393	8.842057	-0.006335283	-0.5069137	-0.37318978	-0.23795004	3.0689626	9.311027	Walking_Scroll
15:28:21.913	0.24421602	4.5419393	8.842057	-0.006335283	-0.5069137	-0.37318978	-0.23795004	3.0689626	9.311027	Walking_Scroll
15:28:21.934	0.5985687	1.297697	14.095096	-1.0197607	-0.2955543	-0.63464016	0.24010482	2.8878531	9.368726	Walking_Scroll
15:28:21.958	0.5985687	1.297697	14.095096	-1.0197607	-0.2955543	-0.63464016	0.24010482	2.8878531	9.368726	Walking_Scroll
15:28:21.980	0.5985687	1.297697	14.095096	-1.0197607	-0.2955543	-0.63464016	0.24010482	2.8878531	9.368726	Walking_Scroll
15:28:22.002	0.5985687	1.297697	14.095096	-1.0197607	-0.2955543	-0.63464016	0.24010482	2.8878531	9.368726	Walking_Scroll
15:28:22.023	0.5985687	1.297697	14.095096	-1.0197607	-0.2955543	-0.63464016	0.24010482	2.8878531	9.368726	Walking_Scroll
15:28:22.056	0.5985687	1.297697	14.095096	-1.0197607	-0.2955543	-0.63464016	0.24010482	2.8878531	9.368726	Walking_Scroll
15:28:22.090	0.5985687	1.297697	14.095096	-1.0197607	-0.2955543	-0.63464016	0.24010482	2.8878531	9.368726	Walking_Scroll
15:28:22.123	1.0462981	1.2306572	9.342461	0.17386997	-0.20697887	-0.39823526	0.1143369	2.7257752	9.419525	Walking_Scroll
15:28:22.157	1.0462981	1.2306572	9.342461	0.17386997	-0.20697887	-0.39823526	0.1143369	2.7257752	9.419525	Walking_Scroll
15:28:22.190	1.0462981	1.2306572	9.342461	0.17386997	-0.20697887	-0.39823526	0.1143369	2.7257752	9.419525	Walking_Scroll
15:28:22.224	1.0462981	1.2306572	9.342461	0.17386997	-0.20697887	-0.39823526	0.1143369	2.7257752	9.419525	Walking_Scroll
15:28:22.257	1.0462981	1.2306572	9.342461	0.17386997	-0.20697887	-0.39823526	0.1143369	2.7257752	9.419525	Walking_Scroll
15:28:22.291	-0.2370332	3.0814316	9.404712	-0.2855007	0.15709683	-0.0268292	0.026704395	2.8093655	9.395591	Walking_Scroll
15:28:22.324	-0.2370332	3.0814316	9.404712	-0.2855007	0.15709683	-0.0268292	0.026704395	2.8093655	9.395591	Walking_Scroll
15:28:22.358	-0.2370332	3.0814316	9.404712	-0.2855007	0.15709683	-0.0268292	0.026704395	2.8093655	9.395591	Walking_Scroll
15:28:22.391	-0.2370332	3.0814316	9.404712	-0.2855007	0.15709683	-0.0268292	0.026704395	2.8093655	9.395591	Walking_Scroll
15:28:22.425	-0.2370332	3.0814316	9.404712	-0.2855007	0.15709683	-0.0268292	0.026704395	2.8093655	9.395591	Walking_Scroll
15:28:22.458	-0.3902668	3.9457648	9.105427	0.17631343	0.256057	0.1912497	-0.27144453	3.0141714	9.327993	Walking_Scroll
15:28:22.492	-0.3902668	3.9457648	9.105427	0.17631343	0.256057	0.1912497	-0.27144453	3.0141714	9.327993	Walking_Scroll
15:28:22.530	-0.3902668	3.9457648	9.105427	0.17631343	0.256057	0.1912497	-0.27144453	3.0141714	9.327993	Walking_Scroll
15:28:22.551	-0.3902668	3.9457648	9.105427	0.17631343	0.256057	0.1912497	-0.27144453	3.0141714	9.327993	Walking_Scroll
15:28:22.572	-0.3902668	3.9457648	9.105427	0.17631343	0.256057	0.1912497	-0.27144453	3.0141714	9.327993	Walking_Scroll
15:28:22.593	-0.3902668	3.9457648	9.105427	0.17631343	0.256057	0.1912497	-0.27144453	3.0141714	9.327993	Walking_Scroll
15:28:22.614	-0.3902668	3.9457648	9.105427	0.17631343	0.256057	0.1912497	-0.27144453	3.0141714	9.327993	Walking_Scroll
15:28:22.635	-0.3902668	3.9457648	9.105427	0.17631343	0.256057	0.1912497	-0.27144453	3.0141714	9.327993	Walking_Scroll
15:28:22.656	-0.83081335	1.56825	10.142148	0.7651875	-0.35175395	0.624964	-0.53845733	2.9068518	9.350436	Walking_Scroll
15:28:22.677	-0.83081335	1.56825	10.142148	0.7651875	-0.35175395	0.624964	-0.53845733	2.9068518	9.350436	Walking_Scroll
15:28:22.701	-0.83081335	1.56825	10.142148	0.7651875	-0.35175395	0.624964	-0.53845733	2.9068518	9.350436	Walking_Scroll
15:28:22.726	-0.83081335	1.56825	10.142148	0.7651875	-0.35175395	0.624964	-0.53845733	2.9068518	9.350436	Walking_Scroll
15:28:22.760	-0.83081335	1.56825	10.142148	0.7651875	-0.35175395	0.624964	-0.53845733	2.9068518	9.350436	Walking_Scroll
15:28:22.793	-0.83081335	1.56825	10.142148	0.7651875	-0.35175395	0.624964	-0.53845733	2.9068518	9.350436	Walking_Scroll
15:28:22.826	-0.035914123	2.9473522	6.876357	0.17264824	-0.05426255	0.45941952	-0.24284	3.0767245	9.308339	Walking_Scroll
15:28:22.860	-0.035914123	2.9473522	6.876357	0.17264824	-0.05426255	0.45941952	-0.24284	3.0767245	9.308339	Walking_Scroll
15:28:22.893	-0.035914123	2.9473522	6.876357	0.17264824	-0.05426255	0.45941952	-0.24284	3.0767245	9.308339	Walking_Scroll
15:28:22.927	-0.035914123	2.9473522	6.876357	0.17264824	-0.05426255	0.45941952	-0.24284	3.0767245	9.308339	Walking_Scroll
15:28:22.961	-0.035914123	2.9473522	6.876357	0.17264824	-0.05426255	0.45941952	-0.24284	3.0767245	9.308339	Walking_Scroll
15:28:22.994	-0.035914123	2.9473522	6.876357	0.17264824	-0.05426255	0.45941952	-0.24284	3.0767245	9.308339	Walking_Scroll
15:28:23.027	0.19393626	3.912245	8.930645	0.057194702	-0.2870022	-0.43183285	-0.038405262	3.0393858	9.323681	Walking_Scroll
15:28:23.061	0.19393626	3.912245	8.930645	0.057194702	-0.2870022	-0.43183285	-0.038405262	3.0393858	9.323681	Walking_Scroll
15:28:23.094	0.19393626	3.912245	8.930645	0.057194702	-0.2870022	-0.43183285	-0.038405262	3.0393858	9.323681	Walking_Scroll
15:28:23.128	0.19393626	3.912245	8.930645	0.057194702	-0.2870022	-0.43183285	-0.038405262	3.0393858	9.323681	Walking_Scroll
15:28:23.162	0.19393626	3.912245	8.930645	0.057194702	-0.2870022	-0.43183285	-0.038405262	3.0393858	9.323681	Walking_Scroll
15:28:23.184	0.1699935	1.8100717	11.473365	-1.1156666	-0.13306417	-0.9577879	0.24758258	3.3063567	9.229143	Walking_Scroll
15:28:23.205	0.1699935	1.8100717	11.473365	-1.1156666	-0.13306417	-0.9577879	0.24758258	3.3063567	9.229143	Walking_Scroll
15:28:23.225	0.1699935	1.8100717	11.473365	-1.1156666	-0.13306417	-0.9577879	0.24758258	3.3063567	9.229143	Walking_Scroll
15:28:23.246	0.1699935	1.8100717	11.473365	-1.1156666	-0.13306417	-0.9577879	0.24758258	3.3063567	9.229143	Walking_Scroll
15:28:23.266	0.1699935	1.8100717	11.473365	-1.1156666	-0.13306417	-0.9577879	0.24758258	3.3063567	9.229143	Walking_Scroll
15:28:23.287	0.1699935	1.8100717	11.473365	-1.1156666	-0.13306417	-0.9577879	0.24758258	3.3063567	9.229143	Walking_Scroll
15:28:23.308	0.1699935	1.8100717	11.473365	-1.1156666	-0.13306417	-0.9577879	0.24758258	3.3063567	9.229143	Walking_Scroll
15:28:23.329	0.1699935	1.8100717	11.473365	-1.1156666	-0.13306417	-0.9577879	0.24758258	3.3063567	9.229143	Walking_Scroll
15:28:23.351	0.1699935	1.8100717	11.473365	-1.1156666	-0.13306417	-0.9577879	0.24758258	3.3063567	9.229143	Walking_Scroll
15:28:23.372	1.0917894	1.8004947	8.794171	-0.019163454	-0.38474065	-0.50208235	-0.059336938	3.0564337	9.317997	Walking_Scroll
15:28:23.392	1.0917894	1.8004947	8.794171	-0.019163454	-0.38474065	-0.50208235	-0.059336938	3.0564337	9.317997	Walking_Scroll
15:28:23.413	1.0917894	1.8004947	8.794171	-0.019163454	-0.38474065	-0.50208235	-0.059336938	3.0564337	9.317997	Walking_Scroll
15:28:23.433	1.0917894	1.8004947	8.794171	-0.019163454	-0.38474065	-0.50208235	-0.059336938	3.0564337	9.317997	Walking_Scroll
15:28:23.454	1.0917894	1.8004947	8.794171	-0.019163454	-0.38474065	-0.50208235	-0.059336938	3.0564337	9.317997	Walking_Scroll
15:28:23.475	1.0917894	1.8004947	8.794171	-0.019163454	-0.38474065	-0.50208235	-0.059336938	3.0564337	9.317997	Walking_Scroll
15:28:23.498	1.0917894	1.8004947	8.794171	-0.019163454	-0.38474065	-0.50208235	-0.059336938	3.0564337	9.317997	Walking_Scroll
15:28:23.519	1.0917894	1.8004947	8.794171	-0.019163454	-0.38474065	-0.50208235	-0.059336938	3.0564337	9.317997	Walking_Scroll
15:28:23.540	0.08619389	3.0167863	8.980925	-0.40767375	0.012932627	-0.082417935	0.061409142	3.0038645	9.335063	Walking_Scroll
15:28:23.563	0.08619389	3.0167863	8.980925	-0.40767375	0.012932627	-0.082417935	0.061409142	3.0038645	9.335063	Walking_Scroll
15:28:23.597	0.08619389	3.0167863	8.980925	-0.40767375	0.012932627	-0.082417935	0.061409142	3.0038645	9.335063	Walking_Scroll
15:28:23.631	0.08619389	3.0167863	8.980925	-0.40767375	0.012932627	-0.082417935	0.061409142	3.0038645	9.335063	Walking_Scroll
15:28:23.664	0.08619389	3.0167863	8.980925	-0.40767375	0.012932627	-0.082417935	0.061409142	3.0038645	9.335063	Walking_Scroll
15:28:23.697	0.08619389	3.0167863	8.980925	-0.40767375	0.012932627	-0.082417935	0.061409142	3.0038645	9.335063	Walking_Scroll
15:28:23.731	0.13886794	4.122941	9.04557	0.009547212	0.1735902	0.12466538	-0.19551948	2.9421887	9.352843	Walking_Scroll
15:28:23.764	0.13886794	4.122941	9.04557	0.009547212	0.1735902	0.12466538	-0.19551948	2.9421887	9.352843	Walking_Scroll
15:28:23.797	0.13886794	4.122941	9.04557	0.009547212	0.1735902	0.12466538	-0.19551948	2.9421887	9.352843	Walking_Scroll
15:28:23.818	0.13886794	4.122941	9.04557	0.009547212	0.1735902	0.12466538	-0.19551948	2.9421887	9.352843	Walking_Scroll
15:28:23.848	0.13886794	4.122941	9.04557	0.009547212	0.1735902	0.12466538	-0.19551948	2.9421887	9.352843	Walking_Scroll
15:28:23.869	0.13886794	4.122941	9.04557	0.009547212	0.1735902	0.12466538	-0.19551948	2.9421887	9.352843	Walking_Scroll
15:28:23.898	-0.65124273	1.4341706	12.268264	-1.335578	0.18764009	0.5541036	-0.6552597	3.3120608	9.207131	Walking_Scroll
15:28:23.920	-0.65124273	1.4341706	12.268264	-1.335578	0.18764009	0.5541036	-0.6552597	3.3120608	9.207131	Walking_Scroll
15:28:23.940	-0.65124273	1.4341706	12.268264	-1.335578	0.18764009	0.5541036	-0.6552597	3.3120608	9.207131	Walking_Scroll
15:28:23.965	-0.65124273	1.4341706	12.268264	-1.335578	0.18764009	0.5541036	-0.6552597	3.3120608	9.207131	Walking_Scroll
15:28:23.986	-0.65124273	1.4341706	12.268264	-1.335578	0.18764009	0.5541036	-0.6552597	3.3120608	9.207131	Walking_Scroll
15:28:24.008	-0.65124273	1.4341706	12.268264	-1.335578	0.18764009	0.5541036	-0.6552597	3.3120608	9.207131	Walking_Scroll
15:28:24.028	-0.65124273	1.4341706	12.268264	-1.335578	0.18764009	0.5541036	-0.6552597	3.3120608	9.207131	Walking_Scroll
15:28:24.052	-0.65124273	1.4341706	12.268264	-1.335578	0.18764009	0.5541036	-0.6552597	3.3120608	9.207131	Walking_Scroll
15:28:24.075	-0.65124273	1.4341706	12.268264	-1.335578	0.18764009	0.5541036	-0.6552597	3.3120608	9.207131	Walking_Scroll
15:28:24.097	-0.04070267	2.2721667	7.7095647	0.22335005	-0.24973942	0.042809438	-0.16683833	3.017294	9.329441	Walking_Scroll
15:28:24.122	-0.04070267	2.2721667	7.7095647	0.22335005	-0.24973942	0.042809438	-0.16683833	3.017294	9.329441	Walking_Scroll
15:28:24.146	-0.04070267	2.2721667	7.7095647	0.22335005	-0.24973942	0.042809438	-0.16683833	3.017294	9.329441	Walking_Scroll
15:28:24.170	-0.04070267	2.2721667	7.7095647	0.22335005	-0.24973942	0.042809438	-0.16683833	3.017294	9.329441	Walking_Scroll
15:28:24.193	-0.04070267	2.2721667	7.7095647	0.22335005	-0.24973942	0.042809438	-0.16683833	3.017294	9.329441	Walking_Scroll
15:28:24.216	-0.04070267	2.2721667	7.7095647	0.22335005	-0.24973942	0.042809438	-0.16683833	3.017294	9.329441	Walking_Scroll
15:28:24.239	-0.04070267	2.2721667	7.7095647	0.22335005	-0.24973942	0.042809438	-0.16683833	3.017294	9.329441	Walking_Scroll
15:28:24.262	0.102953814	3.3926873	10.07032	-0.20730995	-0.2955543	-0.7390981	0.107020155	2.9111342	9.363986	Walking_Scroll
15:28:24.285	0.102953814	3.3926873	10.07032	-0.20730995	-0.2955543	-0.7390981	0.107020155	2.9111342	9.363986	Walking_Scroll
15:28:24.308	0.102953814	3.3926873	10.07032	-0.20730995	-0.2955543	-0.7390981	0.107020155	2.9111342	9.363986	Walking_Scroll
15:28:24.331	0.102953814	3.3926873	10.07032	-0.20730995	-0.2955543	-0.7390981	0.107020155	2.9111342	9.363986	Walking_Scroll
15:28:24.354	0.102953814	3.3926873	10.07032	-0.20730995	-0.2955543	-0.7390981	0.107020155	2.9111342	9.363986	Walking_Scroll
15:28:24.377	0.102953814	3.3926873	10.07032	-0.20730995	-0.2955543	-0.7390981	0.107020155	2.9111342	9.363986	Walking_Scroll
15:28:24.400	0.102953814	3.3926873	10.07032	-0.20730995	-0.2955543	-0.7390981	0.107020155	2.9111342	9.363986	Walking_Scroll
15:28:24.422	0.102953814	3.3926873	10.07032	-0.20730995	-0.2955543	-0.7390981	0.107020155	2.9111342	9.363986	Walking_Scroll
15:28:24.453	0.21069619	3.6297207	10.07032	0.36751425	-0.3822972	-0.8679907	0.23576136	3.2322447	9.255668	Walking_Scroll
15:28:24.487	0.21069619	3.6297207	10.07032	0.36751425	-0.3822972	-0.8679907	0.23576136	3.2322447	9.255668	Walking_Scroll
15:28:24.520	0.21069619	3.6297207	10.07032	0.36751425	-0.3822972	-0.8679907	0.23576136	3.2322447	9.255668	Walking_Scroll
15:28:24.555	0.21069619	3.6297207	10.07032	0.36751425	-0.3822972	-0.8679907	0.23576136	3.2322447	9.255668	Walking_Scroll
15:28:24.587	0.21069619	3.6297207	10.07032	0.36751425	-0.3822972	-0.8679907	0.23576136	3.2322447	9.255668	Walking_Scroll
15:28:24.623	1.036721	2.5858169	6.019207	-0.26656386	0.022095606	-1.1703689	0.27427754	3.1433928	9.285162	Walking_Scroll
15:28:24.654	1.036721	2.5858169	6.019207	-0.26656386	0.022095606	-1.1703689	0.27427754	3.1433928	9.285162	Walking_Scroll
15:28:24.687	1.036721	2.5858169	6.019207	-0.26656386	0.022095606	-1.1703689	0.27427754	3.1433928	9.285162	Walking_Scroll
15:28:24.711	1.036721	2.5858169	6.019207	-0.26656386	0.022095606	-1.1703689	0.27427754	3.1433928	9.285162	Walking_Scroll
15:28:24.734	1.036721	2.5858169	6.019207	-0.26656386	0.022095606	-1.1703689	0.27427754	3.1433928	9.285162	Walking_Scroll
15:28:24.757	1.036721	2.5858169	6.019207	-0.26656386	0.022095606	-1.1703689	0.27427754	3.1433928	9.285162	Walking_Scroll
15:28:24.780	1.036721	2.5858169	6.019207	-0.26656386	0.022095606	-1.1703689	0.27427754	3.1433928	9.285162	Walking_Scroll
15:28:24.804	-0.014365649	3.3328304	6.263423	0.038868744	-0.20575713	-0.6767898	0.3301498	2.7490027	9.407676	Walking_Scroll
15:28:24.827	-0.014365649	3.3328304	6.263423	0.038868744	-0.20575713	-0.6767898	0.3301498	2.7490027	9.407676	Walking_Scroll
15:28:24.850	-0.014365649	3.3328304	6.263423	0.038868744	-0.20575713	-0.6767898	0.3301498	2.7490027	9.407676	Walking_Scroll
15:28:24.871	-0.014365649	3.3328304	6.263423	0.038868744	-0.20575713	-0.6767898	0.3301498	2.7490027	9.407676	Walking_Scroll
15:28:24.893	-0.014365649	3.3328304	6.263423	0.038868744	-0.20575713	-0.6767898	0.3301498	2.7490027	9.407676	Walking_Scroll
15:28:24.917	-0.014365649	3.3328304	6.263423	0.038868744	-0.20575713	-0.6767898	0.3301498	2.7490027	9.407676	Walking_Scroll
15:28:24.940	-0.014365649	3.3328304	6.263423	0.038868744	-0.20575713	-0.6767898	0.3301498	2.7490027	9.407676	Walking_Scroll
15:28:24.963	-0.014365649	3.3328304	6.263423	0.038868744	-0.20575713	-0.6767898	0.3301498	2.7490027	9.407676	Walking_Scroll
15:28:24.986	-0.39505535	3.8523881	9.27542	0.33819273	0.37761918	-0.24857329	0.10471608	2.6342113	9.445652	Walking_Scroll
15:28:25.009	-0.39505535	3.8523881	9.27542	0.33819273	0.37761918	-0.24857329	0.10471608	2.6342113	9.445652	Walking_Scroll
15:28:25.033	-0.39505535	3.8523881	9.27542	0.33819273	0.37761918	-0.24857329	0.10471608	2.6342113	9.445652	Walking_Scroll
15:28:25.056	-0.39505535	3.8523881	9.27542	0.33819273	0.37761918	-0.24857329	0.10471608	2.6342113	9.445652	Walking_Scroll
15:28:25.079	-0.39505535	3.8523881	9.27542	0.33819273	0.37761918	-0.24857329	0.10471608	2.6342113	9.445652	Walking_Scroll
15:28:25.102	-0.39505535	3.8523881	9.27542	0.33819273	0.37761918	-0.24857329	0.10471608	2.6342113	9.445652	Walking_Scroll
15:28:25.125	-0.39505535	3.8523881	9.27542	0.33819273	0.37761918	-0.24857329	0.10471608	2.6342113	9.445652	Walking_Scroll
15:28:25.149	-0.39505535	3.8523881	9.27542	0.33819273	0.37761918	-0.24857329	0.10471608	2.6342113	9.445652	Walking_Scroll
15:28:25.173	-1.3144568	2.0878077	11.243514	-0.39423472	0.0960103	0.33907908	-0.48182607	3.2648668	9.234655	Walking_Scroll
15:28:25.196	-1.3144568	2.0878077	11.243514	-0.39423472	0.0960103	0.33907908	-0.48182607	3.2648668	9.234655	Walking_Scroll
15:28:25.219	-1.3144568	2.0878077	11.243514	-0.39423472	0.0960103	0.33907908	-0.48182607	3.2648668	9.234655	Walking_Scroll
15:28:25.242	-1.3144568	2.0878077	11.243514	-0.39423472	0.0960103	0.33907908	-0.48182607	3.2648668	9.234655	Walking_Scroll
15:28:25.266	-1.3144568	2.0878077	11.243514	-0.39423472	0.0960103	0.33907908	-0.48182607	3.2648668	9.234655	Walking_Scroll
15:28:25.289	-1.3144568	2.0878077	11.243514	-0.39423472	0.0960103	0.33907908	-0.48182607	3.2648668	9.234655	Walking_Scroll
15:28:25.312	-1.3144568	2.0878077	11.243514	-0.39423472	0.0960103	0.33907908	-0.48182607	3.2648668	9.234655	Walking_Scroll
15:28:25.335	-1.3144568	2.0878077	11.243514	-0.39423472	0.0960103	0.33907908	-0.48182607	3.2648668	9.234655	Walking_Scroll
15:28:25.359	-0.31365	1.924997	10.000886	-0.66606975	-0.43544248	0.061135396	-0.07415888	3.5427299	9.144065	Walking_Scroll
15:28:25.382	-0.31365	1.924997	10.000886	-0.66606975	-0.43544248	0.061135396	-0.07415888	3.5427299	9.144065	Walking_Scroll
15:28:25.405	-0.31365	1.924997	10.000886	-0.66606975	-0.43544248	0.061135396	-0.07415888	3.5427299	9.144065	Walking_Scroll
15:28:25.428	-0.31365	1.924997	10.000886	-0.66606975	-0.43544248	0.061135396	-0.07415888	3.5427299	9.144065	Walking_Scroll
15:28:25.450	-0.31365	1.924997	10.000886	-0.66606975	-0.43544248	0.061135396	-0.07415888	3.5427299	9.144065	Walking_Scroll
15:28:25.473	-0.31365	1.924997	10.000886	-0.66606975	-0.43544248	0.061135396	-0.07415888	3.5427299	9.144065	Walking_Scroll
15:28:25.497	-0.31365	1.924997	10.000886	-0.66606975	-0.43544248	0.061135396	-0.07415888	3.5427299	9.144065	Walking_Scroll
15:28:25.519	-0.31365	1.924997	10.000886	-0.08452603	-0.29311088	-0.59615564	-0.07415888	3.5427299	9.144065	Walking_Scroll
15:28:25.542	-0.6392714	3.737463	8.76544	-0.08452603	-0.29311088	-0.59615564	0.34676644	3.2946587	9.230133	Walking_Scroll
15:28:25.563	-0.6392714	3.737463	8.76544	-0.08452603	-0.29311088	-0.59615564	0.34676644	3.2946587	9.230133	Walking_Scroll
15:28:25.586	-0.6392714	3.737463	8.76544	-0.08452603	-0.29311088	-0.59615564	0.34676644	3.2946587	9.230133	Walking_Scroll
15:28:25.608	-0.6392714	3.737463	8.76544	-0.08452603	-0.29311088	-0.59615564	0.34676644	3.2946587	9.230133	Walking_Scroll
15:28:25.629	-0.6392714	3.737463	8.76544	-0.08452603	-0.29311088	-0.59615564	0.34676644	3.2946587	9.230133	Walking_Scroll
15:28:25.651	-0.6392714	3.737463	8.76544	-0.08452603	-0.29311088	-0.59615564	0.34676644	3.2946587	9.230133	Walking_Scroll
15:28:25.674	-0.6392714	3.737463	8.76544	-0.08452603	-0.29311088	-0.59615564	0.34676644	3.2946587	9.230133	Walking_Scroll
15:28:25.697	-0.6392714	3.737463	8.76544	-0.08452603	-0.29311088	-0.59615564	0.34676644	3.2946587	9.230133	Walking_Scroll
15:28:25.721	-0.25139886	4.2235007	8.437425	0.07368807	-0.33159536	-0.5100236	0.4879792	3.6061196	9.106489	Walking_Scroll
15:28:25.744	-0.25139886	4.2235007	8.437425	0.07368807	-0.33159536	-0.5100236	0.4879792	3.6061196	9.106489	Walking_Scroll
15:28:25.767	-0.25139886	4.2235007	8.437425	0.07368807	-0.33159536	-0.5100236	0.4879792	3.6061196	9.106489	Walking_Scroll
15:28:25.791	-0.25139886	4.2235007	8.437425	0.07368807	-0.33159536	-0.5100236	0.4879792	3.6061196	9.106489	Walking_Scroll
15:28:25.814	-0.25139886	4.2235007	8.437425	0.07368807	-0.33159536	-0.5100236	0.4879792	3.6061196	9.106489	Walking_Scroll
15:28:25.839	-0.25139886	4.2235007	8.437425	0.07368807	-0.33159536	-0.5100236	0.4879792	3.6061196	9.106489	Walking_Scroll
15:28:25.862	-0.25139886	4.2235007	8.437425	0.07368807	-0.33159536	-0.5100236	0.4879792	3.6061196	9.106489	Walking_Scroll
15:28:25.885	0.035914123	3.510007	9.205987	-0.10163026	-0.057927743	-0.94740313	0.5303623	4.0061216	8.935326	Walking_Scroll
15:28:25.908	0.035914123	3.510007	9.205987	-0.10163026	-0.057927743	-0.94740313	0.5303623	4.0061216	8.935326	Walking_Scroll
15:28:25.931	0.035914123	3.510007	9.205987	-0.10163026	-0.057927743	-0.94740313	0.5303623	4.0061216	8.935326	Walking_Scroll
15:28:25.953	0.035914123	3.510007	9.205987	-0.10163026	-0.057927743	-0.94740313	0.5303623	4.0061216	8.935326	Walking_Scroll
15:28:25.975	0.035914123	3.510007	9.205987	-0.10163026	-0.057927743	-0.94740313	0.5303623	4.0061216	8.935326	Walking_Scroll
15:28:25.998	0.035914123	3.510007	9.205987	-0.10163026	-0.057927743	-0.94740313	0.5303623	4.0061216	8.935326	Walking_Scroll
15:28:26.021	0.035914123	3.510007	9.205987	-0.10163026	-0.057927743	-0.94740313	0.5303623	4.0061216	8.935326	Walking_Scroll
15:28:26.044	0.035914123	3.510007	9.205987	-0.10163026	-0.057927743	-0.94740313	0.5303623	4.0061216	8.935326	Walking_Scroll
15:28:26.068	0.3423813	3.4573328	8.286585	-0.2555683	-0.23630038	-0.8521082	0.14477804	3.8987272	8.997186	Walking_Scroll
15:28:26.091	0.3423813	3.4573328	8.286585	-0.2555683	-0.23630038	-0.8521082	0.14477804	3.8987272	8.997186	Walking_Scroll
15:28:26.114	0.3423813	3.4573328	8.286585	-0.2555683	-0.23630038	-0.8521082	0.14477804	3.8987272	8.997186	Walking_Scroll
15:28:26.137	0.3423813	3.4573328	8.286585	-0.2555683	-0.23630038	-0.8521082	0.14477804	3.8987272	8.997186	Walking_Scroll
15:28:26.160	0.3423813	3.4573328	8.286585	-0.2555683	-0.23630038	-0.8521082	0.14477804	3.8987272	8.997186	Walking_Scroll
15:28:26.183	0.3423813	3.4573328	8.286585	-0.2555683	-0.23630038	-0.8521082	0.14477804	3.8987272	8.997186	Walking_Scroll
15:28:26.204	0.3423813	3.4573328	8.286585	-0.2555683	-0.23630038	-0.8521082	0.14477804	3.8987272	8.997186	Walking_Scroll
15:28:26.226	0.3423813	3.4573328	8.286585	-0.2555683	-0.23630038	-0.8521082	0.14477804	3.8987272	8.997186	Walking_Scroll
15:28:26.247	-0.06464542	4.312089	8.616995	0.06880114	-0.049986493	-0.2656775	0.05721607	3.812056	9.035227	Walking_Scroll
15:28:26.268	-0.06464542	4.312089	8.616995	0.06880114	-0.049986493	-0.2656775	0.05721607	3.812056	9.035227	Walking_Scroll
15:28:26.290	-0.06464542	4.312089	8.616995	0.06880114	-0.049986493	-0.2656775	0.05721607	3.812056	9.035227	Walking_Scroll
15:28:26.312	-0.06464542	4.312089	8.616995	0.06880114	-0.049986493	-0.2656775	0.05721607	3.812056	9.035227	Walking_Scroll
15:28:26.335	-0.06464542	4.312089	8.616995	0.06880114	-0.049986493	-0.2656775	0.05721607	3.812056	9.035227	Walking_Scroll
15:28:26.358	-0.06464542	4.312089	8.616995	0.06880114	-0.049986493	-0.2656775	0.05721607	3.812056	9.035227	Walking_Scroll
15:28:26.381	-0.06464542	4.312089	8.616995	0.06880114	-0.049986493	-0.2656775	0.05721607	3.812056	9.035227	Walking_Scroll
15:28:26.404	-0.06464542	4.312089	8.616995	0.06880114	-0.049986493	-0.2656775	0.05721607	3.812056	9.035227	Walking_Scroll
15:28:26.427	-0.0047885496	4.5898247	10.527626	0.117670365	0.18153143	-0.27850568	-0.15845615	3.9677367	8.966734	Walking_Scroll
15:28:26.450	-0.0047885496	4.5898247	10.527626	0.117670365	0.18153143	-0.27850568	-0.15845615	3.9677367	8.966734	Walking_Scroll
15:28:26.473	-0.0047885496	4.5898247	10.527626	0.117670365	0.18153143	-0.27850568	-0.15845615	3.9677367	8.966734	Walking_Scroll
15:28:26.496	-0.0047885496	4.5898247	10.527626	0.117670365	0.18153143	-0.27850568	-0.15845615	3.9677367	8.966734	Walking_Scroll
15:28:26.520	-0.0047885496	4.5898247	10.527626	0.117670365	0.18153143	-0.27850568	-0.15845615	3.9677367	8.966734	Walking_Scroll
15:28:26.544	-0.0047885496	4.5898247	10.527626	0.117670365	0.18153143	-0.27850568	-0.15845615	3.9677367	8.966734	Walking_Scroll
15:28:26.567	-0.0047885496	4.5898247	10.527626	0.117670365	0.18153143	-0.27850568	-0.15845615	3.9677367	8.966734	Walking_Scroll
15:28:26.590	-0.0047885496	4.5898247	10.527626	0.117670365	0.18153143	-0.27850568	-0.15845615	3.9677367	8.966734	Walking_Scroll
15:28:26.613	-0.9792584	2.6265194	9.158101	0.391338	-0.36519295	0.077628754	-0.16836306	3.7308543	9.067676	Walking_Scroll
15:28:26.636	-0.9792584	2.6265194	9.158101	0.391338	-0.36519295	0.077628754	-0.16836306	3.7308543	9.067676	Walking_Scroll
15:28:26.658	-0.9792584	2.6265194	9.158101	0.391338	-0.36519295	0.077628754	-0.16836306	3.7308543	9.067676	Walking_Scroll
15:28:26.680	-0.9792584	2.6265194	9.158101	0.391338	-0.36519295	0.077628754	-0.16836306	3.7308543	9.067676	Walking_Scroll
15:28:26.702	-0.9792584	2.6265194	9.158101	0.391338	-0.36519295	0.077628754	-0.16836306	3.7308543	9.067676	Walking_Scroll
15:28:26.725	-0.9792584	2.6265194	9.158101	0.391338	-0.36519295	0.077628754	-0.16836306	3.7308543	9.067676	Walking_Scroll
15:28:26.748	-0.9792584	2.6265194	9.158101	0.391338	-0.36519295	0.077628754	-0.16836306	3.7308543	9.067676	Walking_Scroll
15:28:26.771	-0.9792584	2.6265194	9.158101	0.391338	-0.36519295	0.077628754	-0.16836306	3.7308543	9.067676	Walking_Scroll
15:28:26.794	0.37350687	3.3735332	6.629747	-0.031991623	-0.13489676	0.06418972	-0.10392726	3.6822584	9.088484	Walking_Scroll
15:28:26.816	0.37350687	3.3735332	6.629747	-0.031991623	-0.13489676	0.06418972	-0.10392726	3.6822584	9.088484	Walking_Scroll
15:28:26.839	0.37350687	3.3735332	6.629747	-0.031991623	-0.13489676	0.06418972	-0.10392726	3.6822584	9.088484	Walking_Scroll
15:28:26.863	0.37350687	3.3735332	6.629747	-0.031991623	-0.13489676	0.06418972	-0.10392726	3.6822584	9.088484	Walking_Scroll
15:28:26.886	0.37350687	3.3735332	6.629747	-0.031991623	-0.13489676	0.06418972	-0.10392726	3.6822584	9.088484	Walking_Scroll
15:28:26.909	0.37350687	3.3735332	6.629747	-0.031991623	-0.13489676	0.06418972	-0.10392726	3.6822584	9.088484	Walking_Scroll
15:28:26.932	0.37350687	3.3735332	6.629747	-0.031991623	-0.13489676	0.06418972	-0.10392726	3.6822584	9.088484	Walking_Scroll
15:28:26.955	0.37350687	3.3735332	6.629747	-0.031991623	-0.13489676	0.06418972	-0.10392726	3.6822584	9.088484	Walking_Scroll
15:28:26.978	-1.2474172	3.529161	8.339259	0.04986432	-0.11290561	-0.28644693	-0.026979046	3.2668803	9.246466	Walking_Scroll
15:28:27.002	-1.2474172	3.529161	8.339259	0.04986432	-0.11290561	-0.28644693	-0.026979046	3.2668803	9.246466	Walking_Scroll
15:28:27.023	-1.2474172	3.529161	8.339259	0.04986432	-0.11290561	-0.28644693	-0.026979046	3.2668803	9.246466	Walking_Scroll
15:28:27.045	-1.2474172	3.529161	8.339259	0.04986432	-0.11290561	-0.28644693	-0.026979046	3.2668803	9.246466	Walking_Scroll
15:28:27.067	-1.2474172	3.529161	8.339259	0.04986432	-0.11290561	-0.28644693	-0.026979046	3.2668803	9.246466	Walking_Scroll
15:28:27.091	-1.2474172	3.529161	8.339259	0.04986432	-0.11290561	-0.28644693	-0.026979046	3.2668803	9.246466	Walking_Scroll
15:28:27.114	-1.2474172	3.529161	8.339259	0.04986432	-0.11290561	-0.28644693	-0.026979046	3.2668803	9.246466	Walking_Scroll
15:28:27.138	-1.2474172	3.529161	8.339259	0.04986432	-0.11290561	-0.28644693	-0.026979046	3.2668803	9.246466	Walking_Scroll
15:28:27.161	0.083799616	4.3025117	9.845258	-0.20669909	-0.3822972	-0.5674449	0.061306555	3.0329332	9.32566	Walking_Scroll
15:28:27.184	0.083799616	4.3025117	9.845258	-0.20669909	-0.3822972	-0.5674449	0.061306555	3.0329332	9.32566	Walking_Scroll
15:28:27.208	0.083799616	4.3025117	9.845258	-0.20669909	-0.3822972	-0.5674449	0.061306555	3.0329332	9.32566	Walking_Scroll
15:28:27.231	0.083799616	4.3025117	9.845258	-0.20669909	-0.3822972	-0.5674449	0.061306555	3.0329332	9.32566	Walking_Scroll
15:28:27.254	0.083799616	4.3025117	9.845258	-0.20669909	-0.3822972	-0.5674449	0.061306555	3.0329332	9.32566	Walking_Scroll
15:28:27.277	0.083799616	4.3025117	9.845258	-0.20669909	-0.3822972	-0.5674449	0.061306555	3.0329332	9.32566	Walking_Scroll
15:28:27.301	0.083799616	4.3025117	9.845258	-0.20669909	-0.3822972	-0.5674449	0.061306555	3.0329332	9.32566	Walking_Scroll
15:28:27.324	0.6177229	1.5323359	14.121433	-0.5170186	-0.67001474	-0.5106345	0.4491271	3.1714952	9.26878	Walking_Scroll
15:28:27.347	0.6177229	1.5323359	14.121433	-0.5170186	-0.67001474	-0.5106345	0.4491271	3.1714952	9.26878	Walking_Scroll
15:28:27.370	0.6177229	1.5323359	14.121433	-0.5170186	-0.67001474	-0.5106345	0.4491271	3.1714952	9.26878	Walking_Scroll
15:28:27.390	0.6177229	1.5323359	14.121433	-0.5170186	-0.67001474	-0.5106345	0.4491271	3.1714952	9.26878	Walking_Scroll
[truncated: 2,996 more rows]
