# Supplementary material for: Real-time Smartphone Activity Classification Using Inertial Sensors—Recognition of Scrolling, Typing, and Watching Videos While Sitting or Walking
Source: Sensors (Basel). 2020 Jan 24;20(3):655. doi: 10.3390/s20030655 (PMC7038357; doi:10.3390/s20030655)
Supplement: Supplementary file 1 [file sensors-20-00655-s001.zip › sensors-668083-supplementary/5Hz_data/0998/2019_09_14_15_34_32_Multitasking_Read.csv]

time	accX	accY	accZ	rotX	rotY	rotZ	graX	graY	graZ	activity
15:52:01.943	0.339987	5.166845	8.633755	0.05386243	-0.12994753	0.05871698	0.5623325	5.1583953	8.321364	Multitasking_Read
15:52:01.964	0.339987	5.166845	8.633755	0.05386243	-0.12994753	0.05871698	0.5623325	5.1583953	8.321364	Multitasking_Read
15:52:02.009	0.339987	5.166845	8.633755	0.05386243	-0.12994753	0.05871698	0.5623325	5.1583953	8.321364	Multitasking_Read
15:52:02.029	0.339987	5.166845	8.633755	0.05386243	-0.12994753	0.05871698	0.5623325	5.1583953	8.321364	Multitasking_Read
15:52:02.050	0.339987	5.166845	8.633755	0.05386243	-0.12994753	0.05871698	0.5623325	5.1583953	8.321364	Multitasking_Read
15:52:02.070	0.339987	5.166845	8.633755	0.05386243	-0.12994753	0.05871698	0.5623325	5.1583953	8.321364	Multitasking_Read
15:52:02.091	0.339987	5.166845	8.633755	0.05386243	-0.12994753	0.05871698	0.5623325	5.1583953	8.321364	Multitasking_Read
15:52:02.112	0.5243462	5.008823	8.269825	0.028206091	0.016660128	0.0019065104	0.62469786	5.2104325	8.284412	Multitasking_Read
15:52:02.132	0.5243462	5.008823	8.269825	0.028206091	0.016660128	0.0019065104	0.62469786	5.2104325	8.284412	Multitasking_Read
15:52:02.153	0.5243462	5.008823	8.269825	0.028206091	0.016660128	0.0019065104	0.62469786	5.2104325	8.284412	Multitasking_Read
15:52:02.174	0.5243462	5.008823	8.269825	0.028206091	0.016660128	0.0019065104	0.62469786	5.2104325	8.284412	Multitasking_Read
15:52:02.194	0.5243462	5.008823	8.269825	0.028206091	0.016660128	0.0019065104	0.62469786	5.2104325	8.284412	Multitasking_Read
15:52:02.214	0.5243462	5.008823	8.269825	0.028206091	0.016660128	0.0019065104	0.62469786	5.2104325	8.284412	Multitasking_Read
15:52:02.235	0.5243462	5.008823	8.269825	0.028206091	0.016660128	0.0019065104	0.62469786	5.2104325	8.284412	Multitasking_Read
15:52:02.255	0.5243462	5.008823	8.269825	0.028206091	0.016660128	0.0019065104	0.62469786	5.2104325	8.284412	Multitasking_Read
15:52:02.276	0.5243462	5.008823	8.269825	0.028206091	0.016660128	0.0019065104	0.62469786	5.2104325	8.284412	Multitasking_Read
15:52:02.297	0.56744313	5.1021996	7.9130783	0.022708306	0.017270992	0.007404298	0.5991333	5.2184744	8.2812395	Multitasking_Read
15:52:02.317	0.56744313	5.1021996	7.9130783	0.022708306	0.017270992	0.007404298	0.5991333	5.2184744	8.2812395	Multitasking_Read
15:52:02.338	0.56744313	5.1021996	7.9130783	0.022708306	0.017270992	0.007404298	0.5991333	5.2184744	8.2812395	Multitasking_Read
15:52:02.359	0.56744313	5.1021996	7.9130783	0.022708306	0.017270992	0.007404298	0.5991333	5.2184744	8.2812395	Multitasking_Read
15:52:02.381	0.56744313	5.1021996	7.9130783	0.022708306	0.017270992	0.007404298	0.5991333	5.2184744	8.2812395	Multitasking_Read
15:52:02.401	0.56744313	5.1021996	7.9130783	0.022708306	0.017270992	0.007404298	0.5991333	5.2184744	8.2812395	Multitasking_Read
15:52:02.422	0.56744313	5.1021996	7.9130783	0.022708306	0.017270992	0.007404298	0.5991333	5.2184744	8.2812395	Multitasking_Read
15:52:02.443	0.56744313	5.1021996	7.9130783	0.022708306	0.017270992	0.007404298	0.5991333	5.2184744	8.2812395	Multitasking_Read
15:52:02.464	0.56744313	5.1021996	7.9130783	0.052640703	0.005053688	0.01229122	0.56888705	5.1909227	8.300665	Multitasking_Read
15:52:02.485	0.6201172	5.011217	8.415876	0.052640703	0.005053688	0.01229122	0.56888705	5.1909227	8.300665	Multitasking_Read
15:52:02.509	0.6201172	5.011217	8.415876	0.052640703	0.005053688	0.01229122	0.56888705	5.1909227	8.300665	Multitasking_Read
15:52:02.532	0.6201172	5.011217	8.415876	0.052640703	0.005053688	0.01229122	0.56888705	5.1909227	8.300665	Multitasking_Read
15:52:02.554	0.6201172	5.011217	8.415876	0.052640703	0.005053688	0.01229122	0.56888705	5.1909227	8.300665	Multitasking_Read
15:52:02.577	0.6201172	5.011217	8.415876	0.052640703	0.005053688	0.01229122	0.56888705	5.1909227	8.300665	Multitasking_Read
15:52:02.601	0.6201172	5.011217	8.415876	0.052640703	0.005053688	0.01229122	0.56888705	5.1909227	8.300665	Multitasking_Read
15:52:02.623	0.6201172	5.011217	8.415876	0.052640703	0.005053688	0.01229122	0.56888705	5.1909227	8.300665	Multitasking_Read
15:52:02.645	0.6201172	5.011217	8.415876	0.052640703	0.005053688	0.01229122	0.56888705	5.1909227	8.300665	Multitasking_Read
15:52:02.668	0.31125572	5.1237483	7.4868975	0.09723386	0.26039535	-0.0665104	0.41824085	5.3088965	8.234746	Multitasking_Read
15:52:02.690	0.31125572	5.1237483	7.4868975	0.09723386	0.26039535	-0.0665104	0.41824085	5.3088965	8.234746	Multitasking_Read
15:52:02.714	0.31125572	5.1237483	7.4868975	0.09723386	0.26039535	-0.0665104	0.41824085	5.3088965	8.234746	Multitasking_Read
15:52:02.737	0.31125572	5.1237483	7.4868975	0.09723386	0.26039535	-0.0665104	0.41824085	5.3088965	8.234746	Multitasking_Read
15:52:02.759	0.31125572	5.1237483	7.4868975	0.09723386	0.26039535	-0.0665104	0.41824085	5.3088965	8.234746	Multitasking_Read
15:52:02.782	0.31125572	5.1237483	7.4868975	0.09723386	0.26039535	-0.0665104	0.41824085	5.3088965	8.234746	Multitasking_Read
15:52:02.805	0.31125572	5.1237483	7.4868975	0.09723386	0.26039535	-0.0665104	0.41824085	5.3088965	8.234746	Multitasking_Read
15:52:02.829	0.30886146	5.276982	7.515629	0.33180612	0.10828992	0.011680354	0.27510807	5.447813	8.149603	Multitasking_Read
15:52:02.851	0.30886146	5.276982	7.515629	0.33180612	0.10828992	0.011680354	0.27510807	5.447813	8.149603	Multitasking_Read
15:52:02.874	0.30886146	5.276982	7.515629	0.33180612	0.10828992	0.011680354	0.27510807	5.447813	8.149603	Multitasking_Read
15:52:02.897	0.30886146	5.276982	7.515629	0.33180612	0.10828992	0.011680354	0.27510807	5.447813	8.149603	Multitasking_Read
15:52:02.921	0.30886146	5.276982	7.515629	0.33180612	0.10828992	0.011680354	0.27510807	5.447813	8.149603	Multitasking_Read
15:52:02.944	0.30886146	5.276982	7.515629	0.33180612	0.10828992	0.011680354	0.27510807	5.447813	8.149603	Multitasking_Read
15:52:02.967	0.30886146	5.276982	7.515629	0.33180612	0.10828992	0.011680354	0.27510807	5.447813	8.149603	Multitasking_Read
15:52:02.990	0.30886146	5.276982	7.515629	0.33180612	0.10828992	0.011680354	0.27510807	5.447813	8.149603	Multitasking_Read
15:52:03.012	-0.3615355	5.444581	7.14691	0.029427823	0.18648067	0.045888808	-0.034236472	5.761715	7.9354787	Multitasking_Read
15:52:03.035	-0.3615355	5.444581	7.14691	0.029427823	0.18648067	0.045888808	-0.034236472	5.761715	7.9354787	Multitasking_Read
15:52:03.059	-0.3615355	5.444581	7.14691	0.029427823	0.18648067	0.045888808	-0.034236472	5.761715	7.9354787	Multitasking_Read
15:52:03.082	-0.3615355	5.444581	7.14691	0.029427823	0.18648067	0.045888808	-0.034236472	5.761715	7.9354787	Multitasking_Read
15:52:03.105	-0.3615355	5.444581	7.14691	0.029427823	0.18648067	0.045888808	-0.034236472	5.761715	7.9354787	Multitasking_Read
15:52:03.128	-0.3615355	5.444581	7.14691	0.029427823	0.18648067	0.045888808	-0.034236472	5.761715	7.9354787	Multitasking_Read
15:52:03.150	-0.3615355	5.444581	7.14691	0.029427823	0.18648067	0.045888808	-0.034236472	5.761715	7.9354787	Multitasking_Read
15:52:03.174	-0.3615355	5.444581	7.14691	0.029427823	0.18648067	0.045888808	-0.034236472	5.761715	7.9354787	Multitasking_Read
15:52:03.196	-1.0343267	5.7462597	8.636149	0.13877271	0.31537324	0.14057292	-0.5912043	5.9826846	7.747795	Multitasking_Read
15:52:03.219	-1.0343267	5.7462597	8.636149	0.13877271	0.31537324	0.14057292	-0.5912043	5.9826846	7.747795	Multitasking_Read
15:52:03.242	-1.0343267	5.7462597	8.636149	0.13877271	0.31537324	0.14057292	-0.5912043	5.9826846	7.747795	Multitasking_Read
15:52:03.264	-1.0343267	5.7462597	8.636149	0.13877271	0.31537324	0.14057292	-0.5912043	5.9826846	7.747795	Multitasking_Read
15:52:03.286	-1.0343267	5.7462597	8.636149	0.13877271	0.31537324	0.14057292	-0.5912043	5.9826846	7.747795	Multitasking_Read
15:52:03.307	-1.0343267	5.7462597	8.636149	0.13877271	0.31537324	0.14057292	-0.5912043	5.9826846	7.747795	Multitasking_Read
15:52:03.329	-1.0343267	5.7462597	8.636149	0.13877271	0.31537324	0.14057292	-0.5912043	5.9826846	7.747795	Multitasking_Read
15:52:03.352	-1.0343267	5.7462597	8.636149	0.13877271	0.31537324	0.14057292	-0.5912043	5.9826846	7.747795	Multitasking_Read
15:52:03.375	-0.6201172	6.193989	7.0104365	0.21879604	-0.11039984	0.20532463	-0.5475133	6.245163	7.5411186	Multitasking_Read
15:52:03.398	-0.6201172	6.193989	7.0104365	0.21879604	-0.11039984	0.20532463	-0.5475133	6.245163	7.5411186	Multitasking_Read
15:52:03.420	-0.6201172	6.193989	7.0104365	0.21879604	-0.11039984	0.20532463	-0.5475133	6.245163	7.5411186	Multitasking_Read
15:52:03.442	-0.6201172	6.193989	7.0104365	0.21879604	-0.11039984	0.20532463	-0.5475133	6.245163	7.5411186	Multitasking_Read
15:52:03.464	-0.6201172	6.193989	7.0104365	0.21879604	-0.11039984	0.20532463	-0.5475133	6.245163	7.5411186	Multitasking_Read
15:52:03.485	-0.6201172	6.193989	7.0104365	0.21879604	-0.11039984	0.20532463	-0.5475133	6.245163	7.5411186	Multitasking_Read
15:52:03.508	-0.6201172	6.193989	7.0104365	0.21879604	-0.11039984	0.20532463	-0.5475133	6.245163	7.5411186	Multitasking_Read
15:52:03.532	-0.6201172	6.193989	7.0104365	0.21879604	-0.11039984	0.20532463	-0.5475133	6.245163	7.5411186	Multitasking_Read
15:52:03.555	0.31365	6.284971	6.897906	0.09295781	-0.12994753	0.109418795	-0.19744572	6.4147573	7.4150033	Multitasking_Read
15:52:03.576	0.31365	6.284971	6.897906	0.09295781	-0.12994753	0.109418795	-0.19744572	6.4147573	7.4150033	Multitasking_Read
15:52:03.615	0.31365	6.284971	6.897906	0.09295781	-0.12994753	0.109418795	-0.19744572	6.4147573	7.4150033	Multitasking_Read
15:52:03.647	0.31365	6.284971	6.897906	0.09295781	-0.12994753	0.109418795	-0.19744572	6.4147573	7.4150033	Multitasking_Read
15:52:03.681	0.31365	6.284971	6.897906	0.09295781	-0.12994753	0.109418795	-0.19744572	6.4147573	7.4150033	Multitasking_Read
15:52:03.715	0.31365	6.284971	6.897906	0.09295781	-0.12994753	0.109418795	-0.19744572	6.4147573	7.4150033	Multitasking_Read
15:52:03.747	-0.2561874	6.2514515	7.285778	-0.07991705	-0.014493999	0.041001886	-0.10673136	6.385129	7.442382	Multitasking_Read
15:52:03.782	-0.2561874	6.2514515	7.285778	-0.07991705	-0.014493999	0.041001886	-0.10673136	6.385129	7.442382	Multitasking_Read
15:52:03.814	-0.2561874	6.2514515	7.285778	-0.07991705	-0.014493999	0.041001886	-0.10673136	6.385129	7.442382	Multitasking_Read
15:52:03.848	-0.2561874	6.2514515	7.285778	-0.07991705	-0.014493999	0.041001886	-0.10673136	6.385129	7.442382	Multitasking_Read
15:52:03.870	-0.2561874	6.2514515	7.285778	-0.07991705	-0.014493999	0.041001886	-0.10673136	6.385129	7.442382	Multitasking_Read
15:52:03.891	-0.2561874	6.2514515	7.285778	-0.07991705	-0.014493999	0.041001886	-0.10673136	6.385129	7.442382	Multitasking_Read
15:52:03.914	0.0071828244	5.830059	7.4102807	-0.092134364	0.016049262	0.009236894	-0.13299006	6.207454	7.590793	Multitasking_Read
15:52:03.936	0.0071828244	5.830059	7.4102807	-0.092134364	0.016049262	0.009236894	-0.13299006	6.207454	7.590793	Multitasking_Read
15:52:03.958	0.0071828244	5.830059	7.4102807	-0.092134364	0.016049262	0.009236894	-0.13299006	6.207454	7.590793	Multitasking_Read
15:52:03.980	0.0071828244	5.830059	7.4102807	-0.092134364	0.016049262	0.009236894	-0.13299006	6.207454	7.590793	Multitasking_Read
15:52:04.002	0.0071828244	5.830059	7.4102807	-0.092134364	0.016049262	0.009236894	-0.13299006	6.207454	7.590793	Multitasking_Read
15:52:04.023	0.0071828244	5.830059	7.4102807	-0.092134364	0.016049262	0.009236894	-0.13299006	6.207454	7.590793	Multitasking_Read
15:52:04.046	0.0071828244	5.830059	7.4102807	-0.092134364	0.016049262	0.009236894	-0.13299006	6.207454	7.590793	Multitasking_Read
15:52:04.069	0.0071828244	5.830059	7.4102807	-0.092134364	0.016049262	0.009236894	-0.13299006	6.207454	7.590793	Multitasking_Read
15:52:04.092	-0.60335726	6.0455437	7.7119594	-0.16727078	0.065529354	-0.07139732	-0.2840954	6.081436	7.6880274	Multitasking_Read
15:52:04.115	-0.60335726	6.0455437	7.7119594	-0.16727078	0.065529354	-0.07139732	-0.2840954	6.081436	7.6880274	Multitasking_Read
15:52:04.137	-0.60335726	6.0455437	7.7119594	-0.16727078	0.065529354	-0.07139732	-0.2840954	6.081436	7.6880274	Multitasking_Read
15:52:04.160	-0.60335726	6.0455437	7.7119594	-0.16727078	0.065529354	-0.07139732	-0.2840954	6.081436	7.6880274	Multitasking_Read
15:52:04.182	-0.60335726	6.0455437	7.7119594	-0.16727078	0.065529354	-0.07139732	-0.2840954	6.081436	7.6880274	Multitasking_Read
15:52:04.205	-0.60335726	6.0455437	7.7119594	-0.16727078	0.065529354	-0.07139732	-0.2840954	6.081436	7.6880274	Multitasking_Read
15:52:04.228	-0.60335726	6.0455437	7.7119594	-0.16727078	0.065529354	-0.07139732	-0.2840954	6.081436	7.6880274	Multitasking_Read
15:52:04.250	-0.60335726	6.0455437	7.7119594	-0.16727078	0.065529354	-0.07139732	-0.2840954	6.081436	7.6880274	Multitasking_Read
15:52:04.274	-0.84278476	5.849213	8.004061	-0.029826107	0.07530319	-0.020695504	-0.43013275	5.950557	7.783069	Multitasking_Read
15:52:04.296	-0.84278476	5.849213	8.004061	-0.029826107	0.07530319	-0.020695504	-0.43013275	5.950557	7.783069	Multitasking_Read
15:52:04.319	-0.84278476	5.849213	8.004061	-0.029826107	0.07530319	-0.020695504	-0.43013275	5.950557	7.783069	Multitasking_Read
15:52:04.342	-0.84278476	5.849213	8.004061	-0.029826107	0.07530319	-0.020695504	-0.43013275	5.950557	7.783069	Multitasking_Read
15:52:04.364	-0.84278476	5.849213	8.004061	-0.029826107	0.07530319	-0.020695504	-0.43013275	5.950557	7.783069	Multitasking_Read
15:52:04.388	-0.84278476	5.849213	8.004061	-0.029826107	0.07530319	-0.020695504	-0.43013275	5.950557	7.783069	Multitasking_Read
15:52:04.411	-0.84278476	5.849213	8.004061	-0.029826107	0.07530319	-0.020695504	-0.43013275	5.950557	7.783069	Multitasking_Read
15:52:04.434	-0.84278476	5.849213	8.004061	-0.029826107	0.07530319	-0.020695504	-0.43013275	5.950557	7.783069	Multitasking_Read
15:52:04.457	-0.43336374	5.707951	7.4414062	0.03370388	0.023379646	0.0067934324	-0.49278036	5.948726	7.7807546	Multitasking_Read
15:52:04.480	-0.43336374	5.707951	7.4414062	0.03370388	0.023379646	0.0067934324	-0.49278036	5.948726	7.7807546	Multitasking_Read
15:52:04.503	-0.43336374	5.707951	7.4414062	0.03370388	0.023379646	0.0067934324	-0.49278036	5.948726	7.7807546	Multitasking_Read
15:52:04.526	-0.43336374	5.707951	7.4414062	0.03370388	0.023379646	0.0067934324	-0.49278036	5.948726	7.7807546	Multitasking_Read
15:52:04.548	-0.43336374	5.707951	7.4414062	0.03370388	0.023379646	0.0067934324	-0.49278036	5.948726	7.7807546	Multitasking_Read
15:52:04.571	-0.43336374	5.707951	7.4414062	0.03370388	0.023379646	0.0067934324	-0.49278036	5.948726	7.7807546	Multitasking_Read
15:52:04.593	-0.43336374	5.707951	7.4414062	0.03370388	0.023379646	0.0067934324	-0.49278036	5.948726	7.7807546	Multitasking_Read
15:52:04.617	-0.43336374	5.707951	7.4414062	0.03370388	0.023379646	0.0067934324	-0.49278036	5.948726	7.7807546	Multitasking_Read
15:52:04.640	-0.54828894	5.7438655	7.695199	-0.021273993	0.021547051	-0.006645603	-0.533794	5.9325576	7.7903886	Multitasking_Read
15:52:04.662	-0.54828894	5.7438655	7.695199	-0.021273993	0.021547051	-0.006645603	-0.533794	5.9325576	7.7903886	Multitasking_Read
15:52:04.684	-0.54828894	5.7438655	7.695199	-0.021273993	0.021547051	-0.006645603	-0.533794	5.9325576	7.7903886	Multitasking_Read
15:52:04.707	-0.54828894	5.7438655	7.695199	-0.021273993	0.021547051	-0.006645603	-0.533794	5.9325576	7.7903886	Multitasking_Read
15:52:04.731	-0.54828894	5.7438655	7.695199	-0.021273993	0.021547051	-0.006645603	-0.533794	5.9325576	7.7903886	Multitasking_Read
15:52:04.753	-0.54828894	5.7438655	7.695199	-0.021273993	0.021547051	-0.006645603	-0.533794	5.9325576	7.7903886	Multitasking_Read
15:52:04.776	-0.54828894	5.7438655	7.695199	-0.021273993	0.021547051	-0.006645603	-0.533794	5.9325576	7.7903886	Multitasking_Read
15:52:04.799	-0.54828894	5.7438655	7.695199	-0.021273993	0.021547051	-0.006645603	-0.533794	5.9325576	7.7903886	Multitasking_Read
15:52:04.822	-0.409421	5.6672482	7.491686	0.018432247	-0.021213518	0.010458624	-0.553712	5.9109454	7.8054137	Multitasking_Read
15:52:04.845	-0.409421	5.6672482	7.491686	0.018432247	-0.021213518	0.010458624	-0.553712	5.9109454	7.8054137	Multitasking_Read
15:52:04.867	-0.409421	5.6672482	7.491686	0.018432247	-0.021213518	0.010458624	-0.553712	5.9109454	7.8054137	Multitasking_Read
15:52:04.890	-0.409421	5.6672482	7.491686	0.018432247	-0.021213518	0.010458624	-0.553712	5.9109454	7.8054137	Multitasking_Read
15:52:04.915	-0.409421	5.6672482	7.491686	0.018432247	-0.021213518	0.010458624	-0.553712	5.9109454	7.8054137	Multitasking_Read
15:52:04.938	-0.409421	5.6672482	7.491686	0.018432247	-0.021213518	0.010458624	-0.553712	5.9109454	7.8054137	Multitasking_Read
15:52:04.962	-0.409421	5.6672482	7.491686	0.018432247	-0.021213518	0.010458624	-0.553712	5.9109454	7.8054137	Multitasking_Read
15:52:04.984	-0.409421	5.6672482	7.491686	0.018432247	-0.021213518	0.010458624	-0.553712	5.9109454	7.8054137	Multitasking_Read
15:52:05.007	-0.6201172	5.8324533	7.57788	-0.04876293	0.010551476	-0.0054238723	-0.5567066	5.909033	7.8066487	Multitasking_Read
15:52:05.030	-0.6201172	5.8324533	7.57788	-0.04876293	0.010551476	-0.0054238723	-0.5567066	5.909033	7.8066487	Multitasking_Read
15:52:05.053	-0.6201172	5.8324533	7.57788	-0.04876293	0.010551476	-0.0054238723	-0.5567066	5.909033	7.8066487	Multitasking_Read
15:52:05.076	-0.6201172	5.8324533	7.57788	-0.04876293	0.010551476	-0.0054238723	-0.5567066	5.909033	7.8066487	Multitasking_Read
15:52:05.099	-0.6201172	5.8324533	7.57788	-0.04876293	0.010551476	-0.0054238723	-0.5567066	5.909033	7.8066487	Multitasking_Read
15:52:05.121	-0.6201172	5.8324533	7.57788	-0.04876293	0.010551476	-0.0054238723	-0.5567066	5.909033	7.8066487	Multitasking_Read
15:52:05.144	-0.6201172	5.8324533	7.57788	-0.04876293	0.010551476	-0.0054238723	-0.5567066	5.909033	7.8066487	Multitasking_Read
15:52:05.166	-0.6201172	5.8324533	7.57788	-0.022495724	0.001999362	-0.0054238723	-0.5567066	5.909033	7.8066487	Multitasking_Read
15:52:05.189	-0.64166564	5.810905	7.501263	-0.022495724	0.001999362	-0.0054238723	-0.5726248	5.8857083	7.8230996	Multitasking_Read
15:52:05.212	-0.64166564	5.810905	7.501263	-0.022495724	0.001999362	-0.0054238723	-0.5726248	5.8857083	7.8230996	Multitasking_Read
15:52:05.235	-0.64166564	5.810905	7.501263	-0.022495724	0.001999362	-0.0054238723	-0.5726248	5.8857083	7.8230996	Multitasking_Read
15:52:05.257	-0.64166564	5.810905	7.501263	-0.022495724	0.001999362	-0.0054238723	-0.5726248	5.8857083	7.8230996	Multitasking_Read
15:52:05.280	-0.64166564	5.810905	7.501263	-0.022495724	0.001999362	-0.0054238723	-0.5726248	5.8857083	7.8230996	Multitasking_Read
15:52:05.302	-0.64166564	5.810905	7.501263	-0.022495724	0.001999362	-0.0054238723	-0.5726248	5.8857083	7.8230996	Multitasking_Read
15:52:05.325	-0.64166564	5.810905	7.501263	-0.022495724	0.001999362	-0.0054238723	-0.5726248	5.8857083	7.8230996	Multitasking_Read
15:52:05.347	-0.66800267	5.7295	7.573091	-0.040821683	0.016049262	-0.01092166	-0.5860716	5.872162	7.8322806	Multitasking_Read
15:52:05.369	-0.66800267	5.7295	7.573091	-0.040821683	0.016049262	-0.01092166	-0.5860716	5.872162	7.8322806	Multitasking_Read
15:52:05.391	-0.66800267	5.7295	7.573091	-0.040821683	0.016049262	-0.01092166	-0.5860716	5.872162	7.8322806	Multitasking_Read
15:52:05.413	-0.66800267	5.7295	7.573091	-0.040821683	0.016049262	-0.01092166	-0.5860716	5.872162	7.8322806	Multitasking_Read
15:52:05.435	-0.66800267	5.7295	7.573091	-0.040821683	0.016049262	-0.01092166	-0.5860716	5.872162	7.8322806	Multitasking_Read
15:52:05.456	-0.66800267	5.7295	7.573091	-0.040821683	0.016049262	-0.01092166	-0.5860716	5.872162	7.8322806	Multitasking_Read
15:52:05.478	-0.66800267	5.7295	7.573091	-0.040821683	0.016049262	-0.01092166	-0.5860716	5.872162	7.8322806	Multitasking_Read
15:52:05.501	-0.66800267	5.7295	7.573091	-0.040821683	0.016049262	-0.01092166	-0.5860716	5.872162	7.8322806	Multitasking_Read
15:52:05.524	-0.66800267	5.7295	7.573091	-0.040821683	0.016049262	-0.01092166	-0.5860716	5.872162	7.8322806	Multitasking_Read
15:52:05.547	-0.6081458	5.6672482	7.7957587	0.0074366736	-0.0047201556	0.02634112	-0.5991331	5.862545	7.8384914	Multitasking_Read
15:52:05.569	-0.6081458	5.6672482	7.7957587	0.0074366736	-0.0047201556	0.02634112	-0.5991331	5.862545	7.8384914	Multitasking_Read
15:52:05.592	-0.6081458	5.6672482	7.7957587	0.0074366736	-0.0047201556	0.02634112	-0.5991331	5.862545	7.8384914	Multitasking_Read
15:52:05.614	-0.6081458	5.6672482	7.7957587	0.0074366736	-0.0047201556	0.02634112	-0.5991331	5.862545	7.8384914	Multitasking_Read
15:52:05.637	-0.6081458	5.6672482	7.7957587	0.0074366736	-0.0047201556	0.02634112	-0.5991331	5.862545	7.8384914	Multitasking_Read
15:52:05.659	-0.6081458	5.6672482	7.7957587	0.0074366736	-0.0047201556	0.02634112	-0.5991331	5.862545	7.8384914	Multitasking_Read
15:52:05.682	-0.6081458	5.6672482	7.7957587	0.0074366736	-0.0047201556	0.02634112	-0.5991331	5.862545	7.8384914	Multitasking_Read
15:52:05.704	-0.6081458	5.6672482	7.7957587	0.0074366736	-0.0047201556	0.02634112	-0.5991331	5.862545	7.8384914	Multitasking_Read
15:52:05.728	-0.5458947	5.593026	7.6521025	0.008047539	0.013605801	0.008015162	-0.6058716	5.8679833	7.833904	Multitasking_Read
15:52:05.750	-0.5458947	5.593026	7.6521025	0.008047539	0.013605801	0.008015162	-0.6058716	5.8679833	7.833904	Multitasking_Read
15:52:05.773	-0.5458947	5.593026	7.6521025	0.008047539	0.013605801	0.008015162	-0.6058716	5.8679833	7.833904	Multitasking_Read
15:52:05.794	-0.5458947	5.593026	7.6521025	0.008047539	0.013605801	0.008015162	-0.6058716	5.8679833	7.833904	Multitasking_Read
15:52:05.817	-0.5458947	5.593026	7.6521025	0.008047539	0.013605801	0.008015162	-0.6058716	5.8679833	7.833904	Multitasking_Read
15:52:05.840	-0.5458947	5.593026	7.6521025	0.008047539	0.013605801	0.008015162	-0.6058716	5.8679833	7.833904	Multitasking_Read
15:52:05.863	-0.5458947	5.593026	7.6521025	0.008047539	0.013605801	0.008015162	-0.6058716	5.8679833	7.833904	Multitasking_Read
15:52:05.886	-0.5458947	5.593026	7.6521025	0.008047539	0.013605801	0.008015162	-0.6058716	5.8679833	7.833904	Multitasking_Read
15:52:05.909	-0.52674043	5.6385174	7.5850625	0.006825808	0.005053688	7.391469e-05	-0.61377764	5.8608456	7.838631	Multitasking_Read
15:52:05.934	-0.52674043	5.6385174	7.5850625	0.006825808	0.005053688	7.391469e-05	-0.61377764	5.8608456	7.838631	Multitasking_Read
15:52:05.957	-0.52674043	5.6385174	7.5850625	0.006825808	0.005053688	7.391469e-05	-0.61377764	5.8608456	7.838631	Multitasking_Read
15:52:05.980	-0.52674043	5.6385174	7.5850625	0.006825808	0.005053688	7.391469e-05	-0.61377764	5.8608456	7.838631	Multitasking_Read
15:52:06.003	-0.52674043	5.6385174	7.5850625	0.006825808	0.005053688	7.391469e-05	-0.61377764	5.8608456	7.838631	Multitasking_Read
15:52:06.026	-0.52674043	5.6385174	7.5850625	0.006825808	0.005053688	7.391469e-05	-0.61377764	5.8608456	7.838631	Multitasking_Read
15:52:06.049	-0.52674043	5.6385174	7.5850625	0.006825808	0.005053688	7.391469e-05	-0.61377764	5.8608456	7.838631	Multitasking_Read
15:52:06.072	-0.5889916	5.715134	7.656891	-0.03715649	0.015438397	0.03306064	-0.618332	5.8603306	7.8386536	Multitasking_Read
15:52:06.095	-0.5889916	5.715134	7.656891	-0.03715649	0.015438397	0.03306064	-0.618332	5.8603306	7.8386536	Multitasking_Read
15:52:06.118	-0.5889916	5.715134	7.656891	-0.03715649	0.015438397	0.03306064	-0.618332	5.8603306	7.8386536	Multitasking_Read
15:52:06.141	-0.5889916	5.715134	7.656891	-0.03715649	0.015438397	0.03306064	-0.618332	5.8603306	7.8386536	Multitasking_Read
15:52:06.162	-0.5889916	5.715134	7.656891	-0.03715649	0.015438397	0.03306064	-0.618332	5.8603306	7.8386536	Multitasking_Read
15:52:06.185	-0.5889916	5.715134	7.656891	-0.03715649	0.015438397	0.03306064	-0.618332	5.8603306	7.8386536	Multitasking_Read
15:52:06.208	-0.5889916	5.715134	7.656891	-0.03715649	0.015438397	0.03306064	-0.618332	5.8603306	7.8386536	Multitasking_Read
15:52:06.231	-0.5889916	5.715134	7.656891	-0.03715649	0.015438397	0.03306064	-0.618332	5.8603306	7.8386536	Multitasking_Read
15:52:06.254	-0.57462597	5.6409116	7.699988	-0.009056688	-0.0059418865	0.01229122	-0.6191955	5.850673	7.8457994	Multitasking_Read
15:52:06.276	-0.57462597	5.6409116	7.699988	-0.009056688	-0.0059418865	0.01229122	-0.6191955	5.850673	7.8457994	Multitasking_Read
15:52:06.299	-0.57462597	5.6409116	7.699988	-0.009056688	-0.0059418865	0.01229122	-0.6191955	5.850673	7.8457994	Multitasking_Read
15:52:06.322	-0.57462597	5.6409116	7.699988	-0.009056688	-0.0059418865	0.01229122	-0.6191955	5.850673	7.8457994	Multitasking_Read
15:52:06.345	-0.57462597	5.6409116	7.699988	-0.009056688	-0.0059418865	0.01229122	-0.6191955	5.850673	7.8457994	Multitasking_Read
15:52:06.367	-0.57462597	5.6409116	7.699988	-0.009056688	-0.0059418865	0.01229122	-0.6191955	5.850673	7.8457994	Multitasking_Read
15:52:06.390	-0.57462597	5.6409116	7.699988	-0.009056688	-0.0059418865	0.01229122	-0.6191955	5.850673	7.8457994	Multitasking_Read
15:52:06.413	-0.57462597	5.6409116	7.699988	-0.009056688	-0.0059418865	0.01229122	-0.6191955	5.850673	7.8457994	Multitasking_Read
15:52:06.435	-0.67757976	5.715134	7.59464	0.0056040776	0.0013884967	-0.010310795	-0.6222668	5.855013	7.8423195	Multitasking_Read
15:52:06.458	-0.67757976	5.715134	7.59464	0.0056040776	0.0013884967	-0.010310795	-0.6222668	5.855013	7.8423195	Multitasking_Read
15:52:06.481	-0.67757976	5.715134	7.59464	0.0056040776	0.0013884967	-0.010310795	-0.6222668	5.855013	7.8423195	Multitasking_Read
15:52:06.502	-0.67757976	5.715134	7.59464	0.0056040776	0.0013884967	-0.010310795	-0.6222668	5.855013	7.8423195	Multitasking_Read
15:52:06.525	-0.67757976	5.715134	7.59464	0.0056040776	0.0013884967	-0.010310795	-0.6222668	5.855013	7.8423195	Multitasking_Read
15:52:06.548	-0.67757976	5.715134	7.59464	0.0056040776	0.0013884967	-0.010310795	-0.6222668	5.855013	7.8423195	Multitasking_Read
15:52:06.571	-0.67757976	5.715134	7.59464	0.0056040776	0.0013884967	-0.010310795	-0.6222668	5.855013	7.8423195	Multitasking_Read
15:52:06.594	-0.67757976	5.715134	7.59464	0.0056040776	0.0013884967	-0.010310795	-0.6222668	5.855013	7.8423195	Multitasking_Read
15:52:06.616	-0.6081458	5.669643	7.570697	0.008047539	-0.0047201556	0.015956411	-0.62798256	5.8515086	7.8444796	Multitasking_Read
15:52:06.639	-0.6081458	5.669643	7.570697	0.008047539	-0.0047201556	0.015956411	-0.62798256	5.8515086	7.8444796	Multitasking_Read
15:52:06.664	-0.6081458	5.669643	7.570697	0.008047539	-0.0047201556	0.015956411	-0.62798256	5.8515086	7.8444796	Multitasking_Read
15:52:06.687	-0.6081458	5.669643	7.570697	0.008047539	-0.0047201556	0.015956411	-0.62798256	5.8515086	7.8444796	Multitasking_Read
15:52:06.710	-0.6081458	5.669643	7.570697	0.008047539	-0.0047201556	0.015956411	-0.62798256	5.8515086	7.8444796	Multitasking_Read
15:52:06.733	-0.6081458	5.669643	7.570697	0.008047539	-0.0047201556	0.015956411	-0.62798256	5.8515086	7.8444796	Multitasking_Read
15:52:06.755	-0.6081458	5.669643	7.570697	0.008047539	-0.0047201556	0.015956411	-0.62798256	5.8515086	7.8444796	Multitasking_Read
15:52:06.780	-0.6081458	5.669643	7.570697	0.008047539	-0.0047201556	0.015956411	-0.62798256	5.8515086	7.8444796	Multitasking_Read
15:52:06.803	-0.72546524	5.66246	7.7311134	-0.020663127	0.00871888	0.009847758	-0.6294117	5.8368993	7.855241	Multitasking_Read
15:52:06.825	-0.72546524	5.66246	7.7311134	-0.020663127	0.00871888	0.009847758	-0.6294117	5.8368993	7.855241	Multitasking_Read
15:52:06.848	-0.72546524	5.66246	7.7311134	-0.020663127	0.00871888	0.009847758	-0.6294117	5.8368993	7.855241	Multitasking_Read
15:52:06.871	-0.72546524	5.66246	7.7311134	-0.020663127	0.00871888	0.009847758	-0.6294117	5.8368993	7.855241	Multitasking_Read
15:52:06.894	-0.72546524	5.66246	7.7311134	-0.020663127	0.00871888	0.009847758	-0.6294117	5.8368993	7.855241	Multitasking_Read
15:52:06.917	-0.72546524	5.66246	7.7311134	-0.020663127	0.00871888	0.009847758	-0.6294117	5.8368993	7.855241	Multitasking_Read
15:52:06.942	-0.72546524	5.66246	7.7311134	-0.020663127	0.00871888	0.009847758	-0.6294117	5.8368993	7.855241	Multitasking_Read
15:52:06.963	-0.72546524	5.66246	7.7311134	-0.020663127	0.00871888	0.009847758	-0.6294117	5.8368993	7.855241	Multitasking_Read
15:52:06.986	-0.55307746	5.652883	7.7143536	0.011101865	0.00016676621	0.01229122	-0.6252881	5.839315	7.853773	Multitasking_Read
15:52:07.009	-0.55307746	5.652883	7.7143536	0.011101865	0.00016676621	0.01229122	-0.6252881	5.839315	7.853773	Multitasking_Read
15:52:07.032	-0.55307746	5.652883	7.7143536	0.011101865	0.00016676621	0.01229122	-0.6252881	5.839315	7.853773	Multitasking_Read
15:52:07.055	-0.55307746	5.652883	7.7143536	0.011101865	0.00016676621	0.01229122	-0.6252881	5.839315	7.853773	Multitasking_Read
15:52:07.077	-0.55307746	5.652883	7.7143536	0.011101865	0.00016676621	0.01229122	-0.6252881	5.839315	7.853773	Multitasking_Read
15:52:07.100	-0.55307746	5.652883	7.7143536	0.011101865	0.00016676621	0.01229122	-0.6252881	5.839315	7.853773	Multitasking_Read
15:52:07.122	-0.55307746	5.652883	7.7143536	0.011101865	0.00016676621	0.01229122	-0.6252881	5.839315	7.853773	Multitasking_Read
15:52:07.144	-0.55307746	5.652883	7.7143536	0.011101865	0.00016676621	0.01229122	-0.6252881	5.839315	7.853773	Multitasking_Read
15:52:07.165	-0.69912827	5.715134	7.563514	0.017210517	-0.00288756	0.004349971	-0.6375769	5.8460426	7.847776	Multitasking_Read
15:52:07.188	-0.69912827	5.715134	7.563514	0.017210517	-0.00288756	0.004349971	-0.6375769	5.8460426	7.847776	Multitasking_Read
15:52:07.211	-0.69912827	5.715134	7.563514	0.017210517	-0.00288756	0.004349971	-0.6375769	5.8460426	7.847776	Multitasking_Read
15:52:07.234	-0.69912827	5.715134	7.563514	0.017210517	-0.00288756	0.004349971	-0.6375769	5.8460426	7.847776	Multitasking_Read
15:52:07.257	-0.69912827	5.715134	7.563514	0.017210517	-0.00288756	0.004349971	-0.6375769	5.8460426	7.847776	Multitasking_Read
15:52:07.279	-0.69912827	5.715134	7.563514	0.017210517	-0.00288756	0.004349971	-0.6375769	5.8460426	7.847776	Multitasking_Read
15:52:07.302	-0.69912827	5.715134	7.563514	0.017210517	-0.00288756	0.004349971	-0.6375769	5.8460426	7.847776	Multitasking_Read
15:52:07.325	-0.69912827	5.715134	7.563514	0.017210517	-0.00288756	0.004349971	-0.6375769	5.8460426	7.847776	Multitasking_Read
15:52:07.348	-0.68236834	5.7127395	7.6185822	-0.014554475	0.004442823	0.0067934324	-0.63487333	5.845678	7.848268	Multitasking_Read
15:52:07.371	-0.68236834	5.7127395	7.6185822	-0.014554475	0.004442823	0.0067934324	-0.63487333	5.845678	7.848268	Multitasking_Read
15:52:07.393	-0.68236834	5.7127395	7.6185822	-0.014554475	0.004442823	0.0067934324	-0.63487333	5.845678	7.848268	Multitasking_Read
15:52:07.416	-0.68236834	5.7127395	7.6185822	-0.014554475	0.004442823	0.0067934324	-0.63487333	5.845678	7.848268	Multitasking_Read
15:52:07.439	-0.68236834	5.7127395	7.6185822	-0.014554475	0.004442823	0.0067934324	-0.63487333	5.845678	7.848268	Multitasking_Read
15:52:07.462	-0.68236834	5.7127395	7.6185822	-0.014554475	0.004442823	0.0067934324	-0.63487333	5.845678	7.848268	Multitasking_Read
15:52:07.485	-0.68236834	5.7127395	7.6185822	-0.014554475	0.004442823	0.0067934324	-0.63487333	5.845678	7.848268	Multitasking_Read
15:52:07.508	-0.71828246	5.741471	7.759845	0.0019388862	-0.008996212	0.009236894	-0.6386468	5.8424616	7.850358	Multitasking_Read
15:52:07.531	-0.71828246	5.741471	7.759845	0.0019388862	-0.008996212	0.009236894	-0.6386468	5.8424616	7.850358	Multitasking_Read
15:52:07.553	-0.71828246	5.741471	7.759845	0.0019388862	-0.008996212	0.009236894	-0.6386468	5.8424616	7.850358	Multitasking_Read
15:52:07.576	-0.71828246	5.741471	7.759845	0.0019388862	-0.008996212	0.009236894	-0.6386468	5.8424616	7.850358	Multitasking_Read
15:52:07.599	-0.71828246	5.741471	7.759845	0.0019388862	-0.008996212	0.009236894	-0.6386468	5.8424616	7.850358	Multitasking_Read
15:52:07.622	-0.71828246	5.741471	7.759845	0.0019388862	-0.008996212	0.009236894	-0.6386468	5.8424616	7.850358	Multitasking_Read
15:52:07.645	-0.71828246	5.741471	7.759845	0.0019388862	-0.008996212	0.009236894	-0.6386468	5.8424616	7.850358	Multitasking_Read
15:52:07.667	-0.71828246	5.741471	7.759845	0.0019388862	-0.008996212	0.009236894	-0.6386468	5.8424616	7.850358	Multitasking_Read
15:52:07.690	-0.65363705	5.669643	7.699988	0.0025497514	0.0013884967	0.01717814	-0.63952065	5.8456206	7.8479347	Multitasking_Read
15:52:07.713	-0.65363705	5.669643	7.699988	0.0025497514	0.0013884967	0.01717814	-0.63952065	5.8456206	7.8479347	Multitasking_Read
15:52:07.735	-0.65363705	5.669643	7.699988	0.0025497514	0.0013884967	0.01717814	-0.63952065	5.8456206	7.8479347	Multitasking_Read
15:52:07.758	-0.65363705	5.669643	7.699988	0.0025497514	0.0013884967	0.01717814	-0.63952065	5.8456206	7.8479347	Multitasking_Read
15:52:07.781	-0.65363705	5.669643	7.699988	0.0025497514	0.0013884967	0.01717814	-0.63952065	5.8456206	7.8479347	Multitasking_Read
15:52:07.804	-0.65363705	5.669643	7.699988	0.0025497514	0.0013884967	0.01717814	-0.63952065	5.8456206	7.8479347	Multitasking_Read
15:52:07.826	-0.65363705	5.669643	7.699988	0.0025497514	0.0013884967	0.01717814	-0.63952065	5.8456206	7.8479347	Multitasking_Read
15:52:07.848	-0.65363705	5.669643	7.699988	0.0025497514	0.0013884967	0.01717814	-0.63952065	5.8456206	7.8479347	Multitasking_Read
15:52:07.871	-0.64166564	5.691191	7.5395713	0.019043114	-0.0041092904	0.0025173756	-0.63696784	5.846229	7.847687	Multitasking_Read
15:52:07.893	-0.64166564	5.691191	7.5395713	0.019043114	-0.0041092904	0.0025173756	-0.63696784	5.846229	7.847687	Multitasking_Read
15:52:07.917	-0.64166564	5.691191	7.5395713	0.019043114	-0.0041092904	0.0025173756	-0.63696784	5.846229	7.847687	Multitasking_Read
15:52:07.938	-0.64166564	5.691191	7.5395713	0.019043114	-0.0041092904	0.0025173756	-0.63696784	5.846229	7.847687	Multitasking_Read
15:52:07.960	-0.64166564	5.691191	7.5395713	0.019043114	-0.0041092904	0.0025173756	-0.63696784	5.846229	7.847687	Multitasking_Read
15:52:07.981	-0.64166564	5.691191	7.5395713	0.019043114	-0.0041092904	0.0025173756	-0.63696784	5.846229	7.847687	Multitasking_Read
15:52:08.002	-0.64166564	5.691191	7.5395713	0.019043114	-0.0041092904	0.0025173756	-0.63696784	5.846229	7.847687	Multitasking_Read
15:52:08.024	-0.64166564	5.691191	7.5395713	0.019043114	-0.0041092904	0.0025173756	-0.63696784	5.846229	7.847687	Multitasking_Read
15:52:08.045	-0.64166564	5.691191	7.5395713	0.019043114	-0.0041092904	0.0025173756	-0.63696784	5.846229	7.847687	Multitasking_Read
15:52:08.069	-0.7350424	5.686403	7.7143536	0.009880135	-0.0010549643	0.0037391062	-0.63643414	5.839644	7.852633	Multitasking_Read
15:52:08.092	-0.7350424	5.686403	7.7143536	0.009880135	-0.0010549643	0.0037391062	-0.63643414	5.839644	7.852633	Multitasking_Read
15:52:08.115	-0.7350424	5.686403	7.7143536	0.009880135	-0.0010549643	0.0037391062	-0.63643414	5.839644	7.852633	Multitasking_Read
15:52:08.139	-0.7350424	5.686403	7.7143536	0.009880135	-0.0010549643	0.0037391062	-0.63643414	5.839644	7.852633	Multitasking_Read
15:52:08.162	-0.7350424	5.686403	7.7143536	0.009880135	-0.0010549643	0.0037391062	-0.63643414	5.839644	7.852633	Multitasking_Read
15:52:08.186	-0.7350424	5.686403	7.7143536	0.009880135	-0.0010549643	0.0037391062	-0.63643414	5.839644	7.852633	Multitasking_Read
15:52:08.207	-0.7350424	5.686403	7.7143536	0.009880135	-0.0010549643	0.0037391062	-0.63643414	5.839644	7.852633	Multitasking_Read
15:52:08.231	-0.69912827	5.7175283	7.6042166	0.017210517	-0.005331021	7.391469e-05	-0.6369969	5.8380713	7.8537564	Multitasking_Read
15:52:08.255	-0.69912827	5.7175283	7.6042166	0.017210517	-0.005331021	7.391469e-05	-0.6369969	5.8380713	7.8537564	Multitasking_Read
15:52:08.278	-0.69912827	5.7175283	7.6042166	0.017210517	-0.005331021	7.391469e-05	-0.6369969	5.8380713	7.8537564	Multitasking_Read
15:52:08.301	-0.69912827	5.7175283	7.6042166	0.017210517	-0.005331021	7.391469e-05	-0.6369969	5.8380713	7.8537564	Multitasking_Read
15:52:08.324	-0.69912827	5.7175283	7.6042166	0.017210517	-0.005331021	7.391469e-05	-0.6369969	5.8380713	7.8537564	Multitasking_Read
15:52:08.347	-0.69912827	5.7175283	7.6042166	0.017210517	-0.005331021	7.391469e-05	-0.6369969	5.8380713	7.8537564	Multitasking_Read
15:52:08.371	-0.69912827	5.7175283	7.6042166	0.017210517	-0.005331021	7.391469e-05	-0.6369969	5.8380713	7.8537564	Multitasking_Read
15:52:08.394	-0.69912827	5.7175283	7.6042166	0.017210517	-0.005331021	7.391469e-05	-0.6369969	5.8380713	7.8537564	Multitasking_Read
15:52:08.417	-0.69194543	5.6840086	7.501263	0.014767056	-0.0010549643	7.391469e-05	-0.63811064	5.83437	7.8564134	Multitasking_Read
15:52:08.440	-0.69194543	5.6840086	7.501263	0.014767056	-0.0010549643	7.391469e-05	-0.63811064	5.83437	7.8564134	Multitasking_Read
15:52:08.463	-0.69194543	5.6840086	7.501263	0.014767056	-0.0010549643	7.391469e-05	-0.63811064	5.83437	7.8564134	Multitasking_Read
15:52:08.487	-0.69194543	5.6840086	7.501263	0.014767056	-0.0010549643	7.391469e-05	-0.63811064	5.83437	7.8564134	Multitasking_Read
15:52:08.510	-0.69194543	5.6840086	7.501263	0.014767056	-0.0010549643	7.391469e-05	-0.63811064	5.83437	7.8564134	Multitasking_Read
15:52:08.533	-0.69194543	5.6840086	7.501263	0.014767056	-0.0010549643	7.391469e-05	-0.63811064	5.83437	7.8564134	Multitasking_Read
15:52:08.555	-0.69194543	5.6840086	7.501263	0.014767056	-0.0010549643	7.391469e-05	-0.63811064	5.83437	7.8564134	Multitasking_Read
15:52:08.578	-0.69194543	5.6840086	7.501263	0.014767056	-0.0010549643	7.391469e-05	-0.63811064	5.83437	7.8564134	Multitasking_Read
15:52:08.601	-0.70870537	5.707951	7.5060515	-0.0053914967	-0.0010549643	0.008015162	-0.639917	5.8361974	7.8549104	Multitasking_Read
15:52:08.624	-0.70870537	5.707951	7.5060515	-0.0053914967	-0.0010549643	0.008015162	-0.639917	5.8361974	7.8549104	Multitasking_Read
15:52:08.647	-0.70870537	5.707951	7.5060515	-0.0053914967	-0.0010549643	0.008015162	-0.639917	5.8361974	7.8549104	Multitasking_Read
15:52:08.670	-0.70870537	5.707951	7.5060515	-0.0053914967	-0.0010549643	0.008015162	-0.639917	5.8361974	7.8549104	Multitasking_Read
15:52:08.693	-0.70870537	5.707951	7.5060515	-0.0053914967	-0.0010549643	0.008015162	-0.639917	5.8361974	7.8549104	Multitasking_Read
15:52:08.717	-0.70870537	5.707951	7.5060515	-0.0053914967	-0.0010549643	0.008015162	-0.639917	5.8361974	7.8549104	Multitasking_Read
15:52:08.741	-0.70870537	5.707951	7.5060515	-0.0053914967	-0.0010549643	0.008015162	-0.639917	5.8361974	7.8549104	Multitasking_Read
15:52:08.764	-0.70870537	5.707951	7.5060515	-0.0053914967	-0.0010549643	0.008015162	-0.639917	5.8361974	7.8549104	Multitasking_Read
15:52:08.787	-0.6296943	5.6576715	7.6616793	-0.026160914	0.0038319575	-0.00053695054	-0.6408659	5.831162	7.8585744	Multitasking_Read
15:52:08.810	-0.6296943	5.6576715	7.6616793	-0.026160914	0.0038319575	-0.00053695054	-0.6408659	5.831162	7.8585744	Multitasking_Read
15:52:08.833	-0.6296943	5.6576715	7.6616793	-0.026160914	0.0038319575	-0.00053695054	-0.6408659	5.831162	7.8585744	Multitasking_Read
15:52:08.855	-0.6296943	5.6576715	7.6616793	-0.026160914	0.0038319575	-0.00053695054	-0.6408659	5.831162	7.8585744	Multitasking_Read
15:52:08.878	-0.6296943	5.6576715	7.6616793	-0.026160914	0.0038319575	-0.00053695054	-0.6408659	5.831162	7.8585744	Multitasking_Read
15:52:08.900	-0.6296943	5.6576715	7.6616793	-0.026160914	0.0038319575	-0.00053695054	-0.6408659	5.831162	7.8585744	Multitasking_Read
15:52:08.923	-0.6296943	5.6576715	7.6616793	-0.026160914	0.0038319575	-0.00053695054	-0.6408659	5.831162	7.8585744	Multitasking_Read
15:52:08.946	-0.72785956	5.6768255	7.8915296	-0.007834958	-0.00288756	0.014123815	-0.64491045	5.8233128	7.8640585	Multitasking_Read
15:52:08.969	-0.72785956	5.6768255	7.8915296	-0.007834958	-0.00288756	0.014123815	-0.64491045	5.8233128	7.8640585	Multitasking_Read
15:52:08.992	-0.72785956	5.6768255	7.8915296	-0.007834958	-0.00288756	0.014123815	-0.64491045	5.8233128	7.8640585	Multitasking_Read
15:52:09.014	-0.72785956	5.6768255	7.8915296	-0.007834958	-0.00288756	0.014123815	-0.64491045	5.8233128	7.8640585	Multitasking_Read
15:52:09.036	-0.72785956	5.6768255	7.8915296	-0.007834958	-0.00288756	0.014123815	-0.64491045	5.8233128	7.8640585	Multitasking_Read
15:52:09.060	-0.72785956	5.6768255	7.8915296	-0.007834958	-0.00288756	0.014123815	-0.64491045	5.8233128	7.8640585	Multitasking_Read
15:52:09.082	-0.72785956	5.6768255	7.8915296	-0.007834958	-0.00288756	0.014123815	-0.64491045	5.8233128	7.8640585	Multitasking_Read
15:52:09.105	-0.72785956	5.6768255	7.8915296	-0.007834958	-0.00288756	0.014123815	-0.64491045	5.8233128	7.8640585	Multitasking_Read
15:52:09.128	-0.5913859	5.652883	7.6904106	0.025151765	-0.0022766949	0.01106949	-0.64215356	5.827586	7.8611197	Multitasking_Read
15:52:09.151	-0.5913859	5.652883	7.6904106	0.025151765	-0.0022766949	0.01106949	-0.64215356	5.827586	7.8611197	Multitasking_Read
15:52:09.175	-0.5913859	5.652883	7.6904106	0.025151765	-0.0022766949	0.01106949	-0.64215356	5.827586	7.8611197	Multitasking_Read
15:52:09.198	-0.5913859	5.652883	7.6904106	0.025151765	-0.0022766949	0.01106949	-0.64215356	5.827586	7.8611197	Multitasking_Read
15:52:09.221	-0.5913859	5.652883	7.6904106	0.025151765	-0.0022766949	0.01106949	-0.64215356	5.827586	7.8611197	Multitasking_Read
15:52:09.244	-0.5913859	5.652883	7.6904106	0.025151765	-0.0022766949	0.01106949	-0.64215356	5.827586	7.8611197	Multitasking_Read
15:52:09.267	-0.5913859	5.652883	7.6904106	0.025151765	-0.0022766949	0.01106949	-0.64215356	5.827586	7.8611197	Multitasking_Read
15:52:09.289	-0.5913859	5.652883	7.6904106	0.025151765	-0.0022766949	0.01106949	-0.64215356	5.827586	7.8611197	Multitasking_Read
15:52:09.310	-0.7015225	5.6959796	7.642525	0.00010629055	0.00016676621	0.008015162	-0.64102167	5.8324547	7.8575993	Multitasking_Read
15:52:09.331	-0.7015225	5.6959796	7.642525	0.00010629055	0.00016676621	0.008015162	-0.64102167	5.8324547	7.8575993	Multitasking_Read
15:52:09.353	-0.7015225	5.6959796	7.642525	0.00010629055	0.00016676621	0.008015162	-0.64102167	5.8324547	7.8575993	Multitasking_Read
15:52:09.375	-0.7015225	5.6959796	7.642525	0.00010629055	0.00016676621	0.008015162	-0.64102167	5.8324547	7.8575993	Multitasking_Read
15:52:09.397	-0.7015225	5.6959796	7.642525	0.00010629055	0.00016676621	0.008015162	-0.64102167	5.8324547	7.8575993	Multitasking_Read
15:52:09.421	-0.7015225	5.6959796	7.642525	0.00010629055	0.00016676621	0.008015162	-0.64102167	5.8324547	7.8575993	Multitasking_Read
15:52:09.444	-0.7015225	5.6959796	7.642525	0.00010629055	0.00016676621	0.008015162	-0.64102167	5.8324547	7.8575993	Multitasking_Read
15:52:09.466	-0.7015225	5.6959796	7.642525	0.00010629055	0.00016676621	0.008015162	-0.64102167	5.8324547	7.8575993	Multitasking_Read
15:52:09.489	-0.679974	5.731894	7.5252056	-0.009056688	0.005053688	-0.0011478158	-0.6380622	5.8336244	7.8569746	Multitasking_Read
15:52:09.515	-0.679974	5.731894	7.5252056	-0.009056688	0.005053688	-0.0011478158	-0.6380622	5.8336244	7.8569746	Multitasking_Read
15:52:09.539	-0.679974	5.731894	7.5252056	-0.009056688	0.005053688	-0.0011478158	-0.6380622	5.8336244	7.8569746	Multitasking_Read
15:52:09.561	-0.679974	5.731894	7.5252056	-0.009056688	0.005053688	-0.0011478158	-0.6380622	5.8336244	7.8569746	Multitasking_Read
15:52:09.582	-0.679974	5.731894	7.5252056	-0.009056688	0.005053688	-0.0011478158	-0.6380622	5.8336244	7.8569746	Multitasking_Read
15:52:09.603	-0.679974	5.731894	7.5252056	-0.009056688	0.005053688	-0.0011478158	-0.6380622	5.8336244	7.8569746	Multitasking_Read
15:52:09.624	-0.679974	5.731894	7.5252056	-0.009056688	0.005053688	-0.0011478158	-0.6380622	5.8336244	7.8569746	Multitasking_Read
15:52:09.647	-0.679974	5.731894	7.5252056	-0.009056688	0.005053688	-0.0011478158	-0.6380622	5.8336244	7.8569746	Multitasking_Read
15:52:09.670	-0.6895511	5.652883	7.6616793	-0.026160914	0.004442823	0.008015162	-0.64458585	5.8228784	7.864409	Multitasking_Read
15:52:09.693	-0.6895511	5.652883	7.6616793	-0.026160914	0.004442823	0.008015162	-0.64458585	5.8228784	7.864409	Multitasking_Read
15:52:09.716	-0.6895511	5.652883	7.6616793	-0.026160914	0.004442823	0.008015162	-0.64458585	5.8228784	7.864409	Multitasking_Read
15:52:09.739	-0.6895511	5.652883	7.6616793	-0.026160914	0.004442823	0.008015162	-0.64458585	5.8228784	7.864409	Multitasking_Read
15:52:09.761	-0.6895511	5.652883	7.6616793	-0.026160914	0.004442823	0.008015162	-0.64458585	5.8228784	7.864409	Multitasking_Read
15:52:09.785	-0.6895511	5.652883	7.6616793	-0.026160914	0.004442823	0.008015162	-0.64458585	5.8228784	7.864409	Multitasking_Read
15:52:09.808	-0.6895511	5.652883	7.6616793	-0.026160914	0.004442823	0.008015162	-0.64458585	5.8228784	7.864409	Multitasking_Read
15:52:09.832	-0.6895511	5.652883	7.6616793	-0.026160914	0.004442823	0.008015162	-0.64458585	5.8228784	7.864409	Multitasking_Read
15:52:09.856	-0.68715686	5.6840086	7.7239304	0.008047539	-0.005331021	0.019010736	-0.64718455	5.8190346	7.867042	Multitasking_Read
15:52:09.879	-0.68715686	5.6840086	7.7239304	0.008047539	-0.005331021	0.019010736	-0.64718455	5.8190346	7.867042	Multitasking_Read
15:52:09.902	-0.68715686	5.6840086	7.7239304	0.008047539	-0.005331021	0.019010736	-0.64718455	5.8190346	7.867042	Multitasking_Read
15:52:09.925	-0.68715686	5.6840086	7.7239304	0.008047539	-0.005331021	0.019010736	-0.64718455	5.8190346	7.867042	Multitasking_Read
15:52:09.948	-0.68715686	5.6840086	7.7239304	0.008047539	-0.005331021	0.019010736	-0.64718455	5.8190346	7.867042	Multitasking_Read
15:52:09.972	-0.68715686	5.6840086	7.7239304	0.008047539	-0.005331021	0.019010736	-0.64718455	5.8190346	7.867042	Multitasking_Read
15:52:09.995	-0.68715686	5.6840086	7.7239304	0.008047539	-0.005331021	0.019010736	-0.64718455	5.8190346	7.867042	Multitasking_Read
15:52:10.018	-0.68715686	5.6840086	7.7239304	0.008047539	-0.005331021	0.019010736	-0.64718455	5.8190346	7.867042	Multitasking_Read
15:52:10.041	-0.6895511	5.669643	7.5491486	-0.0017263051	0.005053688	0.008626028	-0.6460267	5.822478	7.86459	Multitasking_Read
15:52:10.064	-0.6895511	5.669643	7.5491486	-0.0017263051	0.005053688	0.008626028	-0.6460267	5.822478	7.86459	Multitasking_Read
15:52:10.088	-0.6895511	5.669643	7.5491486	-0.0017263051	0.005053688	0.008626028	-0.6460267	5.822478	7.86459	Multitasking_Read
15:52:10.111	-0.6895511	5.669643	7.5491486	-0.0017263051	0.005053688	0.008626028	-0.6460267	5.822478	7.86459	Multitasking_Read
15:52:10.134	-0.6895511	5.669643	7.5491486	-0.0017263051	0.005053688	0.008626028	-0.6460267	5.822478	7.86459	Multitasking_Read
15:52:10.157	-0.6895511	5.669643	7.5491486	-0.0017263051	0.005053688	0.008626028	-0.6460267	5.822478	7.86459	Multitasking_Read
15:52:10.180	-0.6895511	5.669643	7.5491486	-0.0017263051	0.005053688	0.008626028	-0.6460267	5.822478	7.86459	Multitasking_Read
15:52:10.204	-0.6895511	5.669643	7.5491486	-0.0017263051	0.005053688	0.008626028	-0.6460267	5.822478	7.86459	Multitasking_Read
15:52:10.227	-0.6656084	5.6002088	7.7167478	-0.016387071	0.028877432	0.02634112	-0.65672404	5.807262	7.8749437	Multitasking_Read
15:52:10.251	-0.6656084	5.6002088	7.7167478	-0.016387071	0.028877432	0.02634112	-0.65672404	5.807262	7.8749437	Multitasking_Read
15:52:10.274	-0.6656084	5.6002088	7.7167478	-0.016387071	0.028877432	0.02634112	-0.65672404	5.807262	7.8749437	Multitasking_Read
15:52:10.297	-0.6656084	5.6002088	7.7167478	-0.016387071	0.028877432	0.02634112	-0.65672404	5.807262	7.8749437	Multitasking_Read
15:52:10.320	-0.6656084	5.6002088	7.7167478	-0.016387071	0.028877432	0.02634112	-0.65672404	5.807262	7.8749437	Multitasking_Read
15:52:10.342	-0.6656084	5.6002088	7.7167478	-0.016387071	0.028877432	0.02634112	-0.65672404	5.807262	7.8749437	Multitasking_Read
15:52:10.364	-0.6656084	5.6002088	7.7167478	-0.016387071	0.028877432	0.02634112	-0.65672404	5.807262	7.8749437	Multitasking_Read
15:52:10.387	-0.5794145	5.6792197	7.5898514	0.0056040776	-0.0065527516	0.023897659	-0.65609765	5.813492	7.8703976	Multitasking_Read
15:52:10.410	-0.5794145	5.6792197	7.5898514	0.0056040776	-0.0065527516	0.023897659	-0.65609765	5.813492	7.8703976	Multitasking_Read
15:52:10.434	-0.5794145	5.6792197	7.5898514	0.0056040776	-0.0065527516	0.023897659	-0.65609765	5.813492	7.8703976	Multitasking_Read
15:52:10.457	-0.5794145	5.6792197	7.5898514	0.0056040776	-0.0065527516	0.023897659	-0.65609765	5.813492	7.8703976	Multitasking_Read
15:52:10.480	-0.5794145	5.6792197	7.5898514	0.0056040776	-0.0065527516	0.023897659	-0.65609765	5.813492	7.8703976	Multitasking_Read
15:52:10.503	-0.5794145	5.6792197	7.5898514	0.0056040776	-0.0065527516	0.023897659	-0.65609765	5.813492	7.8703976	Multitasking_Read
15:52:10.526	-0.5794145	5.6792197	7.5898514	0.0056040776	-0.0065527516	0.023897659	-0.65609765	5.813492	7.8703976	Multitasking_Read
15:52:10.550	-0.5794145	5.6792197	7.5898514	0.0056040776	-0.0065527516	0.023897659	-0.65609765	5.813492	7.8703976	Multitasking_Read
15:52:10.573	-0.723071	5.686403	7.7526617	0.0019388862	-0.0034984252	0.01106949	-0.65533847	5.8147182	7.8695564	Multitasking_Read
15:52:10.596	-0.723071	5.686403	7.7526617	0.0019388862	-0.0034984252	0.01106949	-0.65533847	5.8147182	7.8695564	Multitasking_Read
15:52:10.619	-0.723071	5.686403	7.7526617	0.0019388862	-0.0034984252	0.01106949	-0.65533847	5.8147182	7.8695564	Multitasking_Read
15:52:10.642	-0.723071	5.686403	7.7526617	0.0019388862	-0.0034984252	0.01106949	-0.65533847	5.8147182	7.8695564	Multitasking_Read
15:52:10.666	-0.723071	5.686403	7.7526617	0.0019388862	-0.0034984252	0.01106949	-0.65533847	5.8147182	7.8695564	Multitasking_Read
15:52:10.689	-0.723071	5.686403	7.7526617	0.0019388862	-0.0034984252	0.01106949	-0.65533847	5.8147182	7.8695564	Multitasking_Read
15:52:10.713	-0.723071	5.686403	7.7526617	0.0019388862	-0.0034984252	0.01106949	-0.65533847	5.8147182	7.8695564	Multitasking_Read
15:52:10.735	-0.723071	5.686403	7.7526617	0.0019388862	-0.0034984252	0.01106949	-0.65533847	5.8147182	7.8695564	Multitasking_Read
15:52:10.756	-0.72546524	5.6983743	7.4964743	0.0025497514	0.001999362	0.0019065104	-0.6527651	5.8216386	7.864651	Multitasking_Read
15:52:10.778	-0.72546524	5.6983743	7.4964743	0.0025497514	0.001999362	0.0019065104	-0.6527651	5.8216386	7.864651	Multitasking_Read
15:52:10.800	-0.72546524	5.6983743	7.4964743	0.0025497514	0.001999362	0.0019065104	-0.6527651	5.8216386	7.864651	Multitasking_Read
15:52:10.821	-0.72546524	5.6983743	7.4964743	0.0025497514	0.001999362	0.0019065104	-0.6527651	5.8216386	7.864651	Multitasking_Read
15:52:10.843	-0.72546524	5.6983743	7.4964743	0.0025497514	0.001999362	0.0019065104	-0.6527651	5.8216386	7.864651	Multitasking_Read
15:52:10.864	-0.72546524	5.6983743	7.4964743	0.0025497514	0.001999362	0.0019065104	-0.6527651	5.8216386	7.864651	Multitasking_Read
15:52:10.886	-0.72546524	5.6983743	7.4964743	0.0025497514	0.001999362	0.0019065104	-0.6527651	5.8216386	7.864651	Multitasking_Read
15:52:10.909	-0.72546524	5.6983743	7.4964743	0.0025497514	0.001999362	0.0019065104	-0.6527651	5.8216386	7.864651	Multitasking_Read
15:52:10.932	-0.65124273	5.669643	7.5898514	-0.013332745	0.0056645535	0.008626028	-0.65555185	5.8234987	7.8630433	Multitasking_Read
15:52:10.955	-0.65124273	5.669643	7.5898514	-0.013332745	0.0056645535	0.008626028	-0.65555185	5.8234987	7.8630433	Multitasking_Read
15:52:10.978	-0.65124273	5.669643	7.5898514	-0.013332745	0.0056645535	0.008626028	-0.65555185	5.8234987	7.8630433	Multitasking_Read
15:52:11.002	-0.65124273	5.669643	7.5898514	-0.013332745	0.0056645535	0.008626028	-0.65555185	5.8234987	7.8630433	Multitasking_Read
15:52:11.024	-0.65124273	5.669643	7.5898514	-0.013332745	0.0056645535	0.008626028	-0.65555185	5.8234987	7.8630433	Multitasking_Read
15:52:11.047	-0.65124273	5.669643	7.5898514	-0.013332745	0.0056645535	0.008626028	-0.65555185	5.8234987	7.8630433	Multitasking_Read
15:52:11.070	-0.65124273	5.669643	7.5898514	-0.013332745	0.0056645535	0.008626028	-0.65555185	5.8234987	7.8630433	Multitasking_Read
15:52:11.093	-0.65124273	5.669643	7.5898514	-0.013332745	0.0056645535	0.008626028	-0.65555185	5.8234987	7.8630433	Multitasking_Read
15:52:11.116	-0.64166564	5.672037	7.683228	0.0025497514	0.0032210925	0.01229122	-0.65862083	5.827312	7.859962	Multitasking_Read
15:52:11.139	-0.64166564	5.672037	7.683228	0.0025497514	0.0032210925	0.01229122	-0.65862083	5.827312	7.859962	Multitasking_Read
15:52:11.162	-0.64166564	5.672037	7.683228	0.0025497514	0.0032210925	0.01229122	-0.65862083	5.827312	7.859962	Multitasking_Read
15:52:11.185	-0.64166564	5.672037	7.683228	0.0025497514	0.0032210925	0.01229122	-0.65862083	5.827312	7.859962	Multitasking_Read
15:52:11.208	-0.64166564	5.672037	7.683228	0.0025497514	0.0032210925	0.01229122	-0.65862083	5.827312	7.859962	Multitasking_Read
15:52:11.230	-0.64166564	5.672037	7.683228	0.0025497514	0.0032210925	0.01229122	-0.65862083	5.827312	7.859962	Multitasking_Read
15:52:11.253	-0.64166564	5.672037	7.683228	0.0025497514	0.0032210925	0.01229122	-0.65862083	5.827312	7.859962	Multitasking_Read
15:52:11.276	-0.64166564	5.672037	7.683228	0.0025497514	0.0032210925	0.01229122	-0.65862083	5.827312	7.859962	Multitasking_Read
15:52:11.299	-0.6273	5.681614	7.6185822	0.013545326	0.0013884967	0.0067934324	-0.6583014	5.830053	7.8579564	Multitasking_Read
15:52:11.322	-0.6273	5.681614	7.6185822	0.013545326	0.0013884967	0.0067934324	-0.6583014	5.830053	7.8579564	Multitasking_Read
15:52:11.345	-0.6273	5.681614	7.6185822	0.013545326	0.0013884967	0.0067934324	-0.6583014	5.830053	7.8579564	Multitasking_Read
15:52:11.367	-0.6273	5.681614	7.6185822	0.013545326	0.0013884967	0.0067934324	-0.6583014	5.830053	7.8579564	Multitasking_Read
15:52:11.391	-0.6273	5.681614	7.6185822	0.013545326	0.0013884967	0.0067934324	-0.6583014	5.830053	7.8579564	Multitasking_Read
15:52:11.414	-0.6273	5.681614	7.6185822	0.013545326	0.0013884967	0.0067934324	-0.6583014	5.830053	7.8579564	Multitasking_Read
15:52:11.436	-0.6273	5.681614	7.6185822	0.013545326	0.0013884967	0.0067934324	-0.6583014	5.830053	7.8579564	Multitasking_Read
15:52:11.460	-0.6273	5.681614	7.6185822	0.013545326	0.0013884967	0.0067934324	-0.6583014	5.830053	7.8579564	Multitasking_Read
15:52:11.484	-0.8140534	5.734288	7.556331	0.014767056	-0.00288756	0.0031282408	-0.6610168	5.8320813	7.856222	Multitasking_Read
15:52:11.507	-0.8140534	5.734288	7.556331	0.014767056	-0.00288756	0.0031282408	-0.6610168	5.8320813	7.856222	Multitasking_Read
15:52:11.530	-0.8140534	5.734288	7.556331	0.014767056	-0.00288756	0.0031282408	-0.6610168	5.8320813	7.856222	Multitasking_Read
15:52:11.552	-0.8140534	5.734288	7.556331	0.014767056	-0.00288756	0.0031282408	-0.6610168	5.8320813	7.856222	Multitasking_Read
15:52:11.576	-0.8140534	5.734288	7.556331	0.014767056	-0.00288756	0.0031282408	-0.6610168	5.8320813	7.856222	Multitasking_Read
15:52:11.600	-0.8140534	5.734288	7.556331	0.014767056	-0.00288756	0.0031282408	-0.6610168	5.8320813	7.856222	Multitasking_Read
15:52:11.623	-0.8140534	5.734288	7.556331	0.014767056	-0.00288756	0.0031282408	-0.6610168	5.8320813	7.856222	Multitasking_Read
15:52:11.644	-0.8140534	5.734288	7.556331	0.014767056	-0.00288756	0.0031282408	-0.6610168	5.8320813	7.856222	Multitasking_Read
15:52:11.669	-0.67279124	5.6744313	7.5922456	-0.0017263051	0.00016676621	-0.0048130075	-0.6599434	5.8337927	7.8550425	Multitasking_Read
15:52:11.693	-0.67279124	5.6744313	7.5922456	-0.0017263051	0.00016676621	-0.0048130075	-0.6599434	5.8337927	7.8550425	Multitasking_Read
15:52:11.717	-0.67279124	5.6744313	7.5922456	-0.0017263051	0.00016676621	-0.0048130075	-0.6599434	5.8337927	7.8550425	Multitasking_Read
15:52:11.740	-0.67279124	5.6744313	7.5922456	-0.0017263051	0.00016676621	-0.0048130075	-0.6599434	5.8337927	7.8550425	Multitasking_Read
15:52:11.763	-0.67279124	5.6744313	7.5922456	-0.0017263051	0.00016676621	-0.0048130075	-0.6599434	5.8337927	7.8550425	Multitasking_Read
15:52:11.786	-0.67279124	5.6744313	7.5922456	-0.0017263051	0.00016676621	-0.0048130075	-0.6599434	5.8337927	7.8550425	Multitasking_Read
15:52:11.810	-0.67279124	5.6744313	7.5922456	-0.0017263051	0.00016676621	-0.0048130075	-0.6599434	5.8337927	7.8550425	Multitasking_Read
15:52:11.834	-0.6201172	5.688797	7.5874567	0.0007171558	0.004442823	0.016567277	-0.6671087	5.8331203	7.854936	Multitasking_Read
15:52:11.857	-0.6201172	5.688797	7.5874567	0.0007171558	0.004442823	0.016567277	-0.6671087	5.8331203	7.854936	Multitasking_Read
15:52:11.879	-0.6201172	5.688797	7.5874567	0.0007171558	0.004442823	0.016567277	-0.6671087	5.8331203	7.854936	Multitasking_Read
15:52:11.902	-0.6201172	5.688797	7.5874567	0.0007171558	0.004442823	0.016567277	-0.6671087	5.8331203	7.854936	Multitasking_Read
15:52:11.926	-0.6201172	5.688797	7.5874567	0.0007171558	0.004442823	0.016567277	-0.6671087	5.8331203	7.854936	Multitasking_Read
15:52:11.949	-0.6201172	5.688797	7.5874567	0.0007171558	0.004442823	0.016567277	-0.6671087	5.8331203	7.854936	Multitasking_Read
15:52:11.972	-0.6201172	5.688797	7.5874567	0.0007171558	0.004442823	0.016567277	-0.6671087	5.8331203	7.854936	Multitasking_Read
15:52:11.995	-0.6201172	5.688797	7.5874567	0.0007171558	0.004442823	0.016567277	-0.6671087	5.8331203	7.854936	Multitasking_Read
15:52:12.018	-0.531529	5.6600657	7.5898514	-0.032880433	0.05086858	0.054440923	-0.69096655	5.8363576	7.850466	Multitasking_Read
15:52:12.042	-0.531529	5.6600657	7.5898514	-0.032880433	0.05086858	0.054440923	-0.69096655	5.8363576	7.850466	Multitasking_Read
15:52:12.065	-0.531529	5.6600657	7.5898514	-0.032880433	0.05086858	0.054440923	-0.69096655	5.8363576	7.850466	Multitasking_Read
15:52:12.088	-0.531529	5.6600657	7.5898514	-0.032880433	0.05086858	0.054440923	-0.69096655	5.8363576	7.850466	Multitasking_Read
15:52:12.112	-0.531529	5.6600657	7.5898514	-0.032880433	0.05086858	0.054440923	-0.69096655	5.8363576	7.850466	Multitasking_Read
15:52:12.135	-0.531529	5.6600657	7.5898514	-0.032880433	0.05086858	0.054440923	-0.69096655	5.8363576	7.850466	Multitasking_Read
15:52:12.158	-0.531529	5.6600657	7.5898514	-0.032880433	0.05086858	0.054440923	-0.69096655	5.8363576	7.850466	Multitasking_Read
15:52:12.180	-0.531529	5.6600657	7.5898514	-0.032880433	0.05086858	0.054440923	-0.69096655	5.8363576	7.850466	Multitasking_Read
15:52:12.203	-0.723071	5.61218	7.6090055	-0.009056688	-0.0041092904	0.019621603	-0.6991142	5.8224845	7.860042	Multitasking_Read
15:52:12.226	-0.723071	5.61218	7.6090055	-0.009056688	-0.0041092904	0.019621603	-0.6991142	5.8224845	7.860042	Multitasking_Read
15:52:12.249	-0.723071	5.61218	7.6090055	-0.009056688	-0.0041092904	0.019621603	-0.6991142	5.8224845	7.860042	Multitasking_Read
15:52:12.272	-0.723071	5.61218	7.6090055	-0.009056688	-0.0041092904	0.019621603	-0.6991142	5.8224845	7.860042	Multitasking_Read
15:52:12.294	-0.723071	5.61218	7.6090055	-0.009056688	-0.0041092904	0.019621603	-0.6991142	5.8224845	7.860042	Multitasking_Read
15:52:12.317	-0.723071	5.61218	7.6090055	-0.009056688	-0.0041092904	0.019621603	-0.6991142	5.8224845	7.860042	Multitasking_Read
15:52:12.340	-0.723071	5.61218	7.6090055	-0.009056688	-0.0041092904	0.019621603	-0.6991142	5.8224845	7.860042	Multitasking_Read
15:52:12.363	-0.723071	5.61218	7.6090055	-0.009056688	-0.0041092904	0.019621603	-0.6991142	5.8224845	7.860042	Multitasking_Read
15:52:12.388	-0.7781393	5.7127395	7.6473136	0.02087571	-0.0016658296	-0.0042021424	-0.7010444	5.8155603	7.864994	Multitasking_Read
15:52:12.411	-0.7781393	5.7127395	7.6473136	0.02087571	-0.0016658296	-0.0042021424	-0.7010444	5.8155603	7.864994	Multitasking_Read
15:52:12.435	-0.7781393	5.7127395	7.6473136	0.02087571	-0.0016658296	-0.0042021424	-0.7010444	5.8155603	7.864994	Multitasking_Read
15:52:12.459	-0.7781393	5.7127395	7.6473136	0.02087571	-0.0016658296	-0.0042021424	-0.7010444	5.8155603	7.864994	Multitasking_Read
15:52:12.482	-0.7781393	5.7127395	7.6473136	0.02087571	-0.0016658296	-0.0042021424	-0.7010444	5.8155603	7.864994	Multitasking_Read
15:52:12.505	-0.7781393	5.7127395	7.6473136	0.02087571	-0.0016658296	-0.0042021424	-0.7010444	5.8155603	7.864994	Multitasking_Read
15:52:12.528	-0.7781393	5.7127395	7.6473136	0.02087571	-0.0016658296	-0.0042021424	-0.7010444	5.8155603	7.864994	Multitasking_Read
15:52:12.552	-0.7446195	5.7127395	7.6880164	0.017210517	-0.0041092904	0.015956411	-0.7100037	5.8255486	7.8567967	Multitasking_Read
15:52:12.575	-0.7446195	5.7127395	7.6880164	0.017210517	-0.0041092904	0.015956411	-0.7100037	5.8255486	7.8567967	Multitasking_Read
15:52:12.598	-0.7446195	5.7127395	7.6880164	0.017210517	-0.0041092904	0.015956411	-0.7100037	5.8255486	7.8567967	Multitasking_Read
15:52:12.622	-0.7446195	5.7127395	7.6880164	0.017210517	-0.0041092904	0.015956411	-0.7100037	5.8255486	7.8567967	Multitasking_Read
15:52:12.645	-0.7446195	5.7127395	7.6880164	0.017210517	-0.0041092904	0.015956411	-0.7100037	5.8255486	7.8567967	Multitasking_Read
15:52:12.668	-0.7446195	5.7127395	7.6880164	0.017210517	-0.0041092904	0.015956411	-0.7100037	5.8255486	7.8567967	Multitasking_Read
15:52:12.691	-0.7446195	5.7127395	7.6880164	0.017210517	-0.0041092904	0.015956411	-0.7100037	5.8255486	7.8567967	Multitasking_Read
15:52:12.714	-0.7446195	5.7127395	7.6880164	0.017210517	-0.0041092904	0.015956411	-0.7100037	5.8255486	7.8567967	Multitasking_Read
15:52:12.737	-0.7110996	5.688797	7.5587254	0.00010629055	-0.005331021	-0.0060347375	-0.7021626	5.8389535	7.847542	Multitasking_Read
15:52:12.759	-0.7110996	5.688797	7.5587254	0.00010629055	-0.005331021	-0.0060347375	-0.7021626	5.8389535	7.847542	Multitasking_Read
15:52:12.783	-0.7110996	5.688797	7.5587254	0.00010629055	-0.005331021	-0.0060347375	-0.7021626	5.8389535	7.847542	Multitasking_Read
15:52:12.806	-0.7110996	5.688797	7.5587254	0.00010629055	-0.005331021	-0.0060347375	-0.7021626	5.8389535	7.847542	Multitasking_Read
15:52:12.829	-0.7110996	5.688797	7.5587254	0.00010629055	-0.005331021	-0.0060347375	-0.7021626	5.8389535	7.847542	Multitasking_Read
15:52:12.854	-0.7110996	5.688797	7.5587254	0.00010629055	-0.005331021	-0.0060347375	-0.7021626	5.8389535	7.847542	Multitasking_Read
15:52:12.877	-0.7110996	5.688797	7.5587254	0.00010629055	-0.005331021	-0.0060347375	-0.7021626	5.8389535	7.847542	Multitasking_Read
15:52:12.899	-0.7110996	5.688797	7.5587254	0.00010629055	-0.005331021	-0.0060347375	-0.7021626	5.8389535	7.847542	Multitasking_Read
15:52:12.923	-0.5147691	5.6409116	7.764633	0.011712731	0.010551476	0.008015162	-0.7119804	5.835644	7.8491197	Multitasking_Read
15:52:12.946	-0.5147691	5.6409116	7.764633	0.011712731	0.010551476	0.008015162	-0.7119804	5.835644	7.8491197	Multitasking_Read
15:52:12.970	-0.5147691	5.6409116	7.764633	0.011712731	0.010551476	0.008015162	-0.7119804	5.835644	7.8491197	Multitasking_Read
15:52:12.994	-0.5147691	5.6409116	7.764633	0.011712731	0.010551476	0.008015162	-0.7119804	5.835644	7.8491197	Multitasking_Read
15:52:13.017	-0.5147691	5.6409116	7.764633	0.011712731	0.010551476	0.008015162	-0.7119804	5.835644	7.8491197	Multitasking_Read
15:52:13.039	-0.5147691	5.6409116	7.764633	0.011712731	0.010551476	0.008015162	-0.7119804	5.835644	7.8491197	Multitasking_Read
15:52:13.062	-0.5147691	5.6409116	7.764633	0.011712731	0.010551476	0.008015162	-0.7119804	5.835644	7.8491197	Multitasking_Read
15:52:13.086	-0.5147691	5.6409116	7.764633	0.011712731	0.010551476	0.008015162	-0.7119804	5.835644	7.8491197	Multitasking_Read
15:52:13.109	-0.7685622	5.741471	7.678439	0.048364643	0.037429545	0.011680354	-0.77299637	5.8834157	7.807574	Multitasking_Read
15:52:13.132	-0.7685622	5.741471	7.678439	0.048364643	0.037429545	0.011680354	-0.77299637	5.8834157	7.807574	Multitasking_Read
15:52:13.155	-0.7685622	5.741471	7.678439	0.048364643	0.037429545	0.011680354	-0.77299637	5.8834157	7.807574	Multitasking_Read
15:52:13.178	-0.7685622	5.741471	7.678439	0.048364643	0.037429545	0.011680354	-0.77299637	5.8834157	7.807574	Multitasking_Read
15:52:13.202	-0.7685622	5.741471	7.678439	0.048364643	0.037429545	0.011680354	-0.77299637	5.8834157	7.807574	Multitasking_Read
15:52:13.224	-0.7685622	5.741471	7.678439	0.048364643	0.037429545	0.011680354	-0.77299637	5.8834157	7.807574	Multitasking_Read
15:52:13.247	-0.7685622	5.741471	7.678439	0.048364643	0.037429545	0.011680354	-0.77299637	5.8834157	7.807574	Multitasking_Read
15:52:13.271	-0.65124273	5.741471	7.5228114	-0.06708889	-0.01693746	0.03306064	-0.79202914	5.9019537	7.7916594	Multitasking_Read
15:52:13.294	-0.65124273	5.741471	7.5228114	-0.06708889	-0.01693746	0.03306064	-0.79202914	5.9019537	7.7916594	Multitasking_Read
15:52:13.318	-0.65124273	5.741471	7.5228114	-0.06708889	-0.01693746	0.03306064	-0.79202914	5.9019537	7.7916594	Multitasking_Read
15:52:13.341	-0.65124273	5.741471	7.5228114	-0.06708889	-0.01693746	0.03306064	-0.79202914	5.9019537	7.7916594	Multitasking_Read
15:52:13.364	-0.65124273	5.741471	7.5228114	-0.06708889	-0.01693746	0.03306064	-0.79202914	5.9019537	7.7916594	Multitasking_Read
15:52:13.387	-0.65124273	5.741471	7.5228114	-0.06708889	-0.01693746	0.03306064	-0.79202914	5.9019537	7.7916594	Multitasking_Read
15:52:13.411	-0.65124273	5.741471	7.5228114	-0.06708889	-0.01693746	0.03306064	-0.79202914	5.9019537	7.7916594	Multitasking_Read
15:52:13.434	-0.65124273	5.741471	7.5228114	-0.06708889	-0.01693746	0.03306064	-0.79202914	5.9019537	7.7916594	Multitasking_Read
15:52:13.458	-0.76137936	5.6313343	7.7119594	0.02331917	0.008108014	0.01473468	-0.78717357	5.8383822	7.8398967	Multitasking_Read
15:52:13.481	-0.76137936	5.6313343	7.7119594	0.02331917	0.008108014	0.01473468	-0.78717357	5.8383822	7.8398967	Multitasking_Read
15:52:13.504	-0.76137936	5.6313343	7.7119594	0.02331917	0.008108014	0.01473468	-0.78717357	5.8383822	7.8398967	Multitasking_Read
15:52:13.527	-0.76137936	5.6313343	7.7119594	0.02331917	0.008108014	0.01473468	-0.78717357	5.8383822	7.8398967	Multitasking_Read
15:52:13.551	-0.76137936	5.6313343	7.7119594	0.02331917	0.008108014	0.01473468	-0.78717357	5.8383822	7.8398967	Multitasking_Read
15:52:13.575	-0.76137936	5.6313343	7.7119594	0.02331917	0.008108014	0.01473468	-0.78717357	5.8383822	7.8398967	Multitasking_Read
15:52:13.596	-0.76137936	5.6313343	7.7119594	0.02331917	0.008108014	0.01473468	-0.78717357	5.8383822	7.8398967	Multitasking_Read
15:52:13.619	-0.76137936	5.6313343	7.7119594	0.02331917	0.008108014	0.01473468	-0.78717357	5.8383822	7.8398967	Multitasking_Read
15:52:13.643	-0.84039044	5.7223167	7.6544967	0.022097439	0.0007776315	-0.0042021424	-0.81875956	5.8712254	7.8120866	Multitasking_Read
15:52:13.667	-0.84039044	5.7223167	7.6544967	0.022097439	0.0007776315	-0.0042021424	-0.81875956	5.8712254	7.8120866	Multitasking_Read
15:52:13.690	-0.84039044	5.7223167	7.6544967	0.022097439	0.0007776315	-0.0042021424	-0.81875956	5.8712254	7.8120866	Multitasking_Read
15:52:13.712	-0.84039044	5.7223167	7.6544967	0.022097439	0.0007776315	-0.0042021424	-0.81875956	5.8712254	7.8120866	Multitasking_Read
15:52:13.736	-0.84039044	5.7223167	7.6544967	0.022097439	0.0007776315	-0.0042021424	-0.81875956	5.8712254	7.8120866	Multitasking_Read
15:52:13.760	-0.84039044	5.7223167	7.6544967	0.022097439	0.0007776315	-0.0042021424	-0.81875956	5.8712254	7.8120866	Multitasking_Read
15:52:13.784	-0.84039044	5.7223167	7.6544967	0.022097439	0.0007776315	-0.0042021424	-0.81875956	5.8712254	7.8120866	Multitasking_Read
15:52:13.806	-0.84039044	5.7223167	7.6544967	0.004382347	0.00871888	0.01473468	-0.81875956	5.8712254	7.8120866	Multitasking_Read
15:52:13.830	-0.9122187	5.7031627	7.5659084	0.004382347	0.00871888	0.01473468	-0.8346555	5.8984866	7.7898345	Multitasking_Read
15:52:13.852	-0.9122187	5.7031627	7.5659084	0.004382347	0.00871888	0.01473468	-0.8346555	5.8984866	7.7898345	Multitasking_Read
15:52:13.874	-0.9122187	5.7031627	7.5659084	0.004382347	0.00871888	0.01473468	-0.8346555	5.8984866	7.7898345	Multitasking_Read
15:52:13.898	-0.9122187	5.7031627	7.5659084	0.004382347	0.00871888	0.01473468	-0.8346555	5.8984866	7.7898345	Multitasking_Read
15:52:13.923	-0.9122187	5.7031627	7.5659084	0.004382347	0.00871888	0.01473468	-0.8346555	5.8984866	7.7898345	Multitasking_Read
15:52:13.946	-0.9122187	5.7031627	7.5659084	0.004382347	0.00871888	0.01473468	-0.8346555	5.8984866	7.7898345	Multitasking_Read
15:52:13.969	-0.9122187	5.7031627	7.5659084	0.004382347	0.00871888	0.01473468	-0.8346555	5.8984866	7.7898345	Multitasking_Read
15:52:13.992	-0.81644773	5.731894	7.4701376	0.012323595	-0.0065527516	-0.0029804115	-0.8373482	5.908423	7.782012	Multitasking_Read
15:52:14.015	-0.81644773	5.731894	7.4701376	0.012323595	-0.0065527516	-0.0029804115	-0.8373482	5.908423	7.782012	Multitasking_Read
15:52:14.038	-0.81644773	5.731894	7.4701376	0.012323595	-0.0065527516	-0.0029804115	-0.8373482	5.908423	7.782012	Multitasking_Read
15:52:14.061	-0.81644773	5.731894	7.4701376	0.012323595	-0.0065527516	-0.0029804115	-0.8373482	5.908423	7.782012	Multitasking_Read
15:52:14.084	-0.81644773	5.731894	7.4701376	0.012323595	-0.0065527516	-0.0029804115	-0.8373482	5.908423	7.782012	Multitasking_Read
15:52:14.107	-0.81644773	5.731894	7.4701376	0.012323595	-0.0065527516	-0.0029804115	-0.8373482	5.908423	7.782012	Multitasking_Read
15:52:14.131	-0.81644773	5.731894	7.4701376	0.012323595	-0.0065527516	-0.0029804115	-0.8373482	5.908423	7.782012	Multitasking_Read
15:52:14.154	-0.81644773	5.731894	7.4701376	0.012323595	-0.0065527516	-0.0029804115	-0.8373482	5.908423	7.782012	Multitasking_Read
15:52:14.177	-0.7709565	5.681614	7.5922456	-0.018830532	-0.008385347	0.01229122	-0.83327293	5.9007177	7.788296	Multitasking_Read
15:52:14.200	-0.7709565	5.681614	7.5922456	-0.018830532	-0.008385347	0.01229122	-0.83327293	5.9007177	7.788296	Multitasking_Read
15:52:14.223	-0.7709565	5.681614	7.5922456	-0.018830532	-0.008385347	0.01229122	-0.83327293	5.9007177	7.788296	Multitasking_Read
15:52:14.246	-0.7709565	5.681614	7.5922456	-0.018830532	-0.008385347	0.01229122	-0.83327293	5.9007177	7.788296	Multitasking_Read
15:52:14.270	-0.7709565	5.681614	7.5922456	-0.018830532	-0.008385347	0.01229122	-0.83327293	5.9007177	7.788296	Multitasking_Read
15:52:14.293	-0.7709565	5.681614	7.5922456	-0.018830532	-0.008385347	0.01229122	-0.83327293	5.9007177	7.788296	Multitasking_Read
15:52:14.316	-0.7709565	5.681614	7.5922456	-0.018830532	-0.008385347	0.01229122	-0.83327293	5.9007177	7.788296	Multitasking_Read
15:52:14.339	-0.7709565	5.681614	7.5922456	-0.018830532	-0.008385347	0.01229122	-0.83327293	5.9007177	7.788296	Multitasking_Read
15:52:14.363	-0.84996754	5.7462597	7.553937	0.050808106	-0.025489574	0.009847758	-0.8386316	5.8832216	7.800944	Multitasking_Read
15:52:14.386	-0.84996754	5.7462597	7.553937	0.050808106	-0.025489574	0.009847758	-0.8386316	5.8832216	7.800944	Multitasking_Read
15:52:14.409	-0.84996754	5.7462597	7.553937	0.050808106	-0.025489574	0.009847758	-0.8386316	5.8832216	7.800944	Multitasking_Read
15:52:14.432	-0.84996754	5.7462597	7.553937	0.050808106	-0.025489574	0.009847758	-0.8386316	5.8832216	7.800944	Multitasking_Read
15:52:14.455	-0.84996754	5.7462597	7.553937	0.050808106	-0.025489574	0.009847758	-0.8386316	5.8832216	7.800944	Multitasking_Read
15:52:14.479	-0.84996754	5.7462597	7.553937	0.050808106	-0.025489574	0.009847758	-0.8386316	5.8832216	7.800944	Multitasking_Read
15:52:14.502	-0.84996754	5.7462597	7.553937	0.050808106	-0.025489574	0.009847758	-0.8386316	5.8832216	7.800944	Multitasking_Read
15:52:14.524	-0.84996754	5.7462597	7.553937	0.050808106	-0.025489574	0.009847758	-0.8386316	5.8832216	7.800944	Multitasking_Read
15:52:14.548	-0.75659084	5.7534423	7.5060515	0.033093013	-0.01693746	0.004960837	-0.8381148	5.907629	7.782535	Multitasking_Read
15:52:14.571	-0.75659084	5.7534423	7.5060515	0.033093013	-0.01693746	0.004960837	-0.8381148	5.907629	7.782535	Multitasking_Read
15:52:14.596	-0.75659084	5.7534423	7.5060515	0.033093013	-0.01693746	0.004960837	-0.8381148	5.907629	7.782535	Multitasking_Read
15:52:14.619	-0.75659084	5.7534423	7.5060515	0.033093013	-0.01693746	0.004960837	-0.8381148	5.907629	7.782535	Multitasking_Read
15:52:14.642	-0.75659084	5.7534423	7.5060515	0.033093013	-0.01693746	0.004960837	-0.8381148	5.907629	7.782535	Multitasking_Read
15:52:14.665	-0.75659084	5.7534423	7.5060515	0.033093013	-0.01693746	0.004960837	-0.8381148	5.907629	7.782535	Multitasking_Read
15:52:14.688	-0.75659084	5.7534423	7.5060515	0.033093013	-0.01693746	0.004960837	-0.8381148	5.907629	7.782535	Multitasking_Read
15:52:14.712	-0.80208206	5.6792197	7.4366174	0.011712731	-0.024878709	-0.0048130075	-0.8301937	5.887487	7.79863	Multitasking_Read
15:52:14.734	-0.80208206	5.6792197	7.4366174	0.011712731	-0.024878709	-0.0048130075	-0.8301937	5.887487	7.79863	Multitasking_Read
15:52:14.757	-0.80208206	5.6792197	7.4366174	0.011712731	-0.024878709	-0.0048130075	-0.8301937	5.887487	7.79863	Multitasking_Read
15:52:14.780	-0.80208206	5.6792197	7.4366174	0.011712731	-0.024878709	-0.0048130075	-0.8301937	5.887487	7.79863	Multitasking_Read
15:52:14.802	-0.80208206	5.6792197	7.4366174	0.011712731	-0.024878709	-0.0048130075	-0.8301937	5.887487	7.79863	Multitasking_Read
15:52:14.825	-0.80208206	5.6792197	7.4366174	0.011712731	-0.024878709	-0.0048130075	-0.8301937	5.887487	7.79863	Multitasking_Read
15:52:14.847	-0.80208206	5.6792197	7.4366174	0.011712731	-0.024878709	-0.0048130075	-0.8301937	5.887487	7.79863	Multitasking_Read
15:52:14.870	-0.80208206	5.6792197	7.4366174	0.011712731	-0.024878709	-0.0048130075	-0.8301937	5.887487	7.79863	Multitasking_Read
15:52:14.893	-0.54828894	5.6145744	7.518023	-0.018830532	-0.018159192	-0.00053695054	-0.81192803	5.8582354	7.822545	Multitasking_Read
15:52:14.916	-0.54828894	5.6145744	7.518023	-0.018830532	-0.018159192	-0.00053695054	-0.81192803	5.8582354	7.822545	Multitasking_Read
15:52:14.940	-0.54828894	5.6145744	7.518023	-0.018830532	-0.018159192	-0.00053695054	-0.81192803	5.8582354	7.822545	Multitasking_Read
15:52:14.964	-0.54828894	5.6145744	7.518023	-0.018830532	-0.018159192	-0.00053695054	-0.81192803	5.8582354	7.822545	Multitasking_Read
15:52:14.987	-0.54828894	5.6145744	7.518023	-0.018830532	-0.018159192	-0.00053695054	-0.81192803	5.8582354	7.822545	Multitasking_Read
15:52:15.010	-0.54828894	5.6145744	7.518023	-0.018830532	-0.018159192	-0.00053695054	-0.81192803	5.8582354	7.822545	Multitasking_Read
15:52:15.033	-0.54828894	5.6145744	7.518023	-0.018830532	-0.018159192	-0.00053695054	-0.81192803	5.8582354	7.822545	Multitasking_Read
15:52:15.057	-0.54828894	5.6145744	7.518023	-0.018830532	-0.018159192	-0.00053695054	-0.81192803	5.8582354	7.822545	Multitasking_Read
15:52:15.080	-0.81165916	5.5116205	7.989695	-0.08663657	-0.007163617	-0.002369546	-0.78513217	5.7902827	7.875691	Multitasking_Read
15:52:15.103	-0.81165916	5.5116205	7.989695	-0.08663657	-0.007163617	-0.002369546	-0.78513217	5.7902827	7.875691	Multitasking_Read
15:52:15.129	-0.81165916	5.5116205	7.989695	-0.08663657	-0.007163617	-0.002369546	-0.78513217	5.7902827	7.875691	Multitasking_Read
15:52:15.152	-0.81165916	5.5116205	7.989695	-0.08663657	-0.007163617	-0.002369546	-0.78513217	5.7902827	7.875691	Multitasking_Read
15:52:15.176	-0.81165916	5.5116205	7.989695	-0.08663657	-0.007163617	-0.002369546	-0.78513217	5.7902827	7.875691	Multitasking_Read
15:52:15.199	-0.81165916	5.5116205	7.989695	-0.08663657	-0.007163617	-0.002369546	-0.78513217	5.7902827	7.875691	Multitasking_Read
15:52:15.222	-0.81165916	5.5116205	7.989695	-0.08663657	-0.007163617	-0.002369546	-0.78513217	5.7902827	7.875691	Multitasking_Read
15:52:15.245	-0.81165916	5.5116205	7.989695	-0.08663657	-0.007163617	-0.002369546	-0.78513217	5.7902827	7.875691	Multitasking_Read
15:52:15.267	-0.8236305	5.6145744	7.7574506	-0.021273993	0.00871888	-0.011532525	-0.78397495	5.7651715	7.894208	Multitasking_Read
15:52:15.291	-0.8236305	5.6145744	7.7574506	-0.021273993	0.00871888	-0.011532525	-0.78397495	5.7651715	7.894208	Multitasking_Read
15:52:15.315	-0.8236305	5.6145744	7.7574506	-0.021273993	0.00871888	-0.011532525	-0.78397495	5.7651715	7.894208	Multitasking_Read
15:52:15.337	-0.8236305	5.6145744	7.7574506	-0.021273993	0.00871888	-0.011532525	-0.78397495	5.7651715	7.894208	Multitasking_Read
15:52:15.359	-0.8236305	5.6145744	7.7574506	-0.021273993	0.00871888	-0.011532525	-0.78397495	5.7651715	7.894208	Multitasking_Read
15:52:15.382	-0.8236305	5.6145744	7.7574506	-0.021273993	0.00871888	-0.011532525	-0.78397495	5.7651715	7.894208	Multitasking_Read
15:52:15.406	-0.8236305	5.6145744	7.7574506	-0.021273993	0.00871888	-0.011532525	-0.78397495	5.7651715	7.894208	Multitasking_Read
15:52:15.429	-0.7972935	5.5786605	7.6688623	0.013545326	-0.0022766949	0.0067934324	-0.7828201	5.75202	7.903912	Multitasking_Read
15:52:15.452	-0.7972935	5.5786605	7.6688623	0.013545326	-0.0022766949	0.0067934324	-0.7828201	5.75202	7.903912	Multitasking_Read
15:52:15.475	-0.7972935	5.5786605	7.6688623	0.013545326	-0.0022766949	0.0067934324	-0.7828201	5.75202	7.903912	Multitasking_Read
15:52:15.498	-0.7972935	5.5786605	7.6688623	0.013545326	-0.0022766949	0.0067934324	-0.7828201	5.75202	7.903912	Multitasking_Read
15:52:15.522	-0.7972935	5.5786605	7.6688623	0.013545326	-0.0022766949	0.0067934324	-0.7828201	5.75202	7.903912	Multitasking_Read
15:52:15.545	-0.7972935	5.5786605	7.6688623	0.013545326	-0.0022766949	0.0067934324	-0.7828201	5.75202	7.903912	Multitasking_Read
15:52:15.569	-0.7972935	5.5786605	7.6688623	0.013545326	-0.0022766949	0.0067934324	-0.7828201	5.75202	7.903912	Multitasking_Read
15:52:15.592	-0.7972935	5.5786605	7.6688623	0.013545326	-0.0022766949	0.0067934324	-0.7828201	5.75202	7.903912	Multitasking_Read
15:52:15.616	-0.7637737	5.593026	7.6688623	0.015377922	0.012384071	0.004349971	-0.78943914	5.756223	7.9001913	Multitasking_Read
15:52:15.639	-0.7637737	5.593026	7.6688623	0.015377922	0.012384071	0.004349971	-0.78943914	5.756223	7.9001913	Multitasking_Read
15:52:15.661	-0.7637737	5.593026	7.6688623	0.015377922	0.012384071	0.004349971	-0.78943914	5.756223	7.9001913	Multitasking_Read
15:52:15.683	-0.7637737	5.593026	7.6688623	0.015377922	0.012384071	0.004349971	-0.78943914	5.756223	7.9001913	Multitasking_Read
15:52:15.706	-0.7637737	5.593026	7.6688623	0.015377922	0.012384071	0.004349971	-0.78943914	5.756223	7.9001913	Multitasking_Read
15:52:15.729	-0.7637737	5.593026	7.6688623	0.015377922	0.012384071	0.004349971	-0.78943914	5.756223	7.9001913	Multitasking_Read
15:52:15.753	-0.7637737	5.593026	7.6688623	0.015377922	0.012384071	0.004349971	-0.78943914	5.756223	7.9001913	Multitasking_Read
15:52:15.776	-0.7637737	5.593026	7.6688623	0.015377922	0.012384071	0.004349971	-0.78943914	5.756223	7.9001913	Multitasking_Read
15:52:15.800	-0.8571504	5.6241517	7.82449	-0.0053914967	-0.0047201556	0.0067934324	-0.7927202	5.747575	7.9061565	Multitasking_Read
15:52:15.822	-0.8571504	5.6241517	7.82449	-0.0053914967	-0.0047201556	0.0067934324	-0.7927202	5.747575	7.9061565	Multitasking_Read
15:52:15.845	-0.8571504	5.6241517	7.82449	-0.0053914967	-0.0047201556	0.0067934324	-0.7927202	5.747575	7.9061565	Multitasking_Read
15:52:15.869	-0.8571504	5.6241517	7.82449	-0.0053914967	-0.0047201556	0.0067934324	-0.7927202	5.747575	7.9061565	Multitasking_Read
15:52:15.892	-0.8571504	5.6241517	7.82449	-0.0053914967	-0.0047201556	0.0067934324	-0.7927202	5.747575	7.9061565	Multitasking_Read
15:52:15.915	-0.8571504	5.6241517	7.82449	-0.0053914967	-0.0047201556	0.0067934324	-0.7927202	5.747575	7.9061565	Multitasking_Read
15:52:15.938	-0.8571504	5.6241517	7.82449	-0.0053914967	-0.0047201556	0.0067934324	-0.7927202	5.747575	7.9061565	Multitasking_Read
15:52:15.961	-0.8571504	5.6241517	7.82449	-0.0053914967	-0.0047201556	0.0067934324	-0.7927202	5.747575	7.9061565	Multitasking_Read
15:52:15.985	-0.83081335	5.540352	7.788576	0.003771482	0.00994061	-0.003591277	-0.8002024	5.7511897	7.9027762	Multitasking_Read
15:52:16.008	-0.83081335	5.540352	7.788576	0.003771482	0.00994061	-0.003591277	-0.8002024	5.7511897	7.9027762	Multitasking_Read
15:52:16.031	-0.83081335	5.540352	7.788576	0.003771482	0.00994061	-0.003591277	-0.8002024	5.7511897	7.9027762	Multitasking_Read
15:52:16.054	-0.83081335	5.540352	7.788576	0.003771482	0.00994061	-0.003591277	-0.8002024	5.7511897	7.9027762	Multitasking_Read
15:52:16.077	-0.83081335	5.540352	7.788576	0.003771482	0.00994061	-0.003591277	-0.8002024	5.7511897	7.9027762	Multitasking_Read
15:52:16.101	-0.83081335	5.540352	7.788576	0.003771482	0.00994061	-0.003591277	-0.8002024	5.7511897	7.9027762	Multitasking_Read
15:52:16.124	-0.83081335	5.540352	7.788576	0.003771482	0.00994061	-0.003591277	-0.8002024	5.7511897	7.9027762	Multitasking_Read
15:52:16.146	-0.83081335	5.540352	7.788576	-0.019441396	0.01116234	-0.002369546	-0.8002024	5.7511897	7.9027762	Multitasking_Read
15:52:16.169	-0.8571504	5.6169686	7.7095647	-0.019441396	0.01116234	-0.002369546	-0.8015972	5.771354	7.8879185	Multitasking_Read
15:52:16.192	-0.8571504	5.6169686	7.7095647	-0.019441396	0.01116234	-0.002369546	-0.8015972	5.771354	7.8879185	Multitasking_Read
15:52:16.216	-0.8571504	5.6169686	7.7095647	-0.019441396	0.01116234	-0.002369546	-0.8015972	5.771354	7.8879185	Multitasking_Read
15:52:16.239	-0.8571504	5.6169686	7.7095647	-0.019441396	0.01116234	-0.002369546	-0.8015972	5.771354	7.8879185	Multitasking_Read
15:52:16.261	-0.8571504	5.6169686	7.7095647	-0.019441396	0.01116234	-0.002369546	-0.8015972	5.771354	7.8879185	Multitasking_Read
15:52:16.285	-0.8571504	5.6169686	7.7095647	-0.019441396	0.01116234	-0.002369546	-0.8015972	5.771354	7.8879185	Multitasking_Read
15:52:16.308	-0.8571504	5.6169686	7.7095647	-0.019441396	0.01116234	-0.002369546	-0.8015972	5.771354	7.8879185	Multitasking_Read
15:52:16.332	-0.9241901	5.6313343	7.7694216	-0.004169766	-0.0010549643	0.012902086	-0.8039938	5.7778687	7.8829055	Multitasking_Read
15:52:16.355	-0.9241901	5.6313343	7.7694216	-0.004169766	-0.0010549643	0.012902086	-0.8039938	5.7778687	7.8829055	Multitasking_Read
15:52:16.378	-0.9241901	5.6313343	7.7694216	-0.004169766	-0.0010549643	0.012902086	-0.8039938	5.7778687	7.8829055	Multitasking_Read
15:52:16.401	-0.9241901	5.6313343	7.7694216	-0.004169766	-0.0010549643	0.012902086	-0.8039938	5.7778687	7.8829055	Multitasking_Read
15:52:16.424	-0.9241901	5.6313343	7.7694216	-0.004169766	-0.0010549643	0.012902086	-0.8039938	5.7778687	7.8829055	Multitasking_Read
15:52:16.447	-0.9241901	5.6313343	7.7694216	-0.004169766	-0.0010549643	0.012902086	-0.8039938	5.7778687	7.8829055	Multitasking_Read
15:52:16.469	-0.9241901	5.6313343	7.7694216	-0.004169766	-0.0010549643	0.012902086	-0.8039938	5.7778687	7.8829055	Multitasking_Read
15:52:16.492	-0.9241901	5.6313343	7.7694216	-0.004169766	-0.0010549643	0.012902086	-0.8039938	5.7778687	7.8829055	Multitasking_Read
15:52:16.514	-0.8978531	5.6576715	7.759845	-0.020663127	-0.0010549643	0.006182567	-0.7994407	5.778499	7.882905	Multitasking_Read
15:52:16.536	-0.8978531	5.6576715	7.759845	-0.020663127	-0.0010549643	0.006182567	-0.7994407	5.778499	7.882905	Multitasking_Read
15:52:16.560	-0.8978531	5.6576715	7.759845	-0.020663127	-0.0010549643	0.006182567	-0.7994407	5.778499	7.882905	Multitasking_Read
15:52:16.583	-0.8978531	5.6576715	7.759845	-0.020663127	-0.0010549643	0.006182567	-0.7994407	5.778499	7.882905	Multitasking_Read
15:52:16.606	-0.8978531	5.6576715	7.759845	-0.020663127	-0.0010549643	0.006182567	-0.7994407	5.778499	7.882905	Multitasking_Read
15:52:16.629	-0.8978531	5.6576715	7.759845	-0.020663127	-0.0010549643	0.006182567	-0.7994407	5.778499	7.882905	Multitasking_Read
15:52:16.652	-0.8978531	5.6576715	7.759845	-0.020663127	-0.0010549643	0.006182567	-0.7994407	5.778499	7.882905	Multitasking_Read
15:52:16.676	-0.8978531	5.6576715	7.759845	-0.020663127	-0.0010549643	0.006182567	-0.7994407	5.778499	7.882905	Multitasking_Read
15:52:16.699	-0.88109314	5.6145744	7.7574506	-0.012111015	-0.00044409905	0.009236894	-0.79642695	5.76685	7.891734	Multitasking_Read
15:52:16.722	-0.88109314	5.6145744	7.7574506	-0.012111015	-0.00044409905	0.009236894	-0.79642695	5.76685	7.891734	Multitasking_Read
15:52:16.745	-0.88109314	5.6145744	7.7574506	-0.012111015	-0.00044409905	0.009236894	-0.79642695	5.76685	7.891734	Multitasking_Read
15:52:16.769	-0.88109314	5.6145744	7.7574506	-0.012111015	-0.00044409905	0.009236894	-0.79642695	5.76685	7.891734	Multitasking_Read
15:52:16.793	-0.88109314	5.6145744	7.7574506	-0.012111015	-0.00044409905	0.009236894	-0.79642695	5.76685	7.891734	Multitasking_Read
15:52:16.816	-0.88109314	5.6145744	7.7574506	-0.012111015	-0.00044409905	0.009236894	-0.79642695	5.76685	7.891734	Multitasking_Read
15:52:16.837	-0.88109314	5.6145744	7.7574506	-0.012111015	-0.00044409905	0.009236894	-0.79642695	5.76685	7.891734	Multitasking_Read
15:52:16.861	-0.88109314	5.6145744	7.7574506	-0.012111015	-0.00044409905	0.009236894	-0.79642695	5.76685	7.891734	Multitasking_Read
15:52:16.884	-0.7877164	5.576266	7.7167478	-0.0011154399	-0.00288756	0.011680354	-0.78815997	5.761887	7.8961873	Multitasking_Read
15:52:16.906	-0.7877164	5.576266	7.7167478	-0.0011154399	-0.00288756	0.011680354	-0.78815997	5.761887	7.8961873	Multitasking_Read
15:52:16.930	-0.7877164	5.576266	7.7167478	-0.0011154399	-0.00288756	0.011680354	-0.78815997	5.761887	7.8961873	Multitasking_Read
15:52:16.953	-0.7877164	5.576266	7.7167478	-0.0011154399	-0.00288756	0.011680354	-0.78815997	5.761887	7.8961873	Multitasking_Read
15:52:16.975	-0.7877164	5.576266	7.7167478	-0.0011154399	-0.00288756	0.011680354	-0.78815997	5.761887	7.8961873	Multitasking_Read
15:52:17.050	-0.87630457	5.61218	7.781393	-0.009667553	0.00994061	0.004349971	-0.79110813	5.7652893	7.893409	Multitasking_Read
15:52:17.092	-0.87630457	5.61218	7.781393	-0.009667553	0.00994061	0.004349971	-0.79110813	5.7652893	7.893409	Multitasking_Read
15:52:17.114	-0.87630457	5.61218	7.781393	-0.009667553	0.00994061	0.004349971	-0.79110813	5.7652893	7.893409	Multitasking_Read
15:52:17.135	-0.87630457	5.61218	7.781393	-0.009667553	0.00994061	0.004349971	-0.79110813	5.7652893	7.893409	Multitasking_Read
15:52:17.158	-0.87630457	5.61218	7.781393	-0.009667553	0.00994061	0.004349971	-0.79110813	5.7652893	7.893409	Multitasking_Read
15:52:17.181	-0.87630457	5.61218	7.781393	-0.009667553	0.00994061	0.004349971	-0.79110813	5.7652893	7.893409	Multitasking_Read
15:52:17.204	-0.87630457	5.61218	7.781393	-0.009667553	0.00994061	0.004349971	-0.79110813	5.7652893	7.893409	Multitasking_Read
15:52:17.226	-0.7948992	5.619363	7.82449	-0.0029480357	0.004442823	0.01106949	-0.7931997	5.773051	7.887523	Multitasking_Read
15:52:17.248	-0.7948992	5.619363	7.82449	-0.0029480357	0.004442823	0.01106949	-0.7931997	5.773051	7.887523	Multitasking_Read
15:52:17.270	-0.7948992	5.619363	7.82449	-0.0029480357	0.004442823	0.01106949	-0.7931997	5.773051	7.887523	Multitasking_Read
15:52:17.291	-0.7948992	5.619363	7.82449	-0.0029480357	0.004442823	0.01106949	-0.7931997	5.773051	7.887523	Multitasking_Read
15:52:17.313	-0.7948992	5.619363	7.82449	-0.0029480357	0.004442823	0.01106949	-0.7931997	5.773051	7.887523	Multitasking_Read
15:52:17.335	-0.7948992	5.619363	7.82449	-0.0029480357	0.004442823	0.01106949	-0.7931997	5.773051	7.887523	Multitasking_Read
15:52:17.356	-0.7948992	5.619363	7.82449	-0.0029480357	0.004442823	0.01106949	-0.7931997	5.773051	7.887523	Multitasking_Read
15:52:17.378	-0.7948992	5.619363	7.82449	-0.0029480357	0.004442823	0.01106949	-0.7931997	5.773051	7.887523	Multitasking_Read
15:52:17.401	-0.7948992	5.619363	7.82449	-0.0029480357	0.004442823	0.01106949	-0.7931997	5.773051	7.887523	Multitasking_Read
15:52:17.425	-0.84278476	5.62894	7.755056	0.011712731	0.0056645535	0.005571702	-0.79792356	5.800445	7.866923	Multitasking_Read
15:52:17.448	-0.84278476	5.62894	7.755056	0.011712731	0.0056645535	0.005571702	-0.79792356	5.800445	7.866923	Multitasking_Read
15:52:17.469	-0.84278476	5.62894	7.755056	0.011712731	0.0056645535	0.005571702	-0.79792356	5.800445	7.866923	Multitasking_Read
15:52:17.492	-0.84278476	5.62894	7.755056	0.011712731	0.0056645535	0.005571702	-0.79792356	5.800445	7.866923	Multitasking_Read
15:52:17.514	-0.84278476	5.62894	7.755056	0.011712731	0.0056645535	0.005571702	-0.79792356	5.800445	7.866923	Multitasking_Read
15:52:17.538	-0.84278476	5.62894	7.755056	0.011712731	0.0056645535	0.005571702	-0.79792356	5.800445	7.866923	Multitasking_Read
15:52:17.561	-0.84278476	5.62894	7.755056	0.011712731	0.0056645535	0.005571702	-0.79792356	5.800445	7.866923	Multitasking_Read
15:52:17.584	-0.84278476	5.62894	7.755056	0.011712731	0.0056645535	0.005571702	-0.79792356	5.800445	7.866923	Multitasking_Read
15:52:17.607	-0.8571504	5.6313343	7.719142	-0.0011154399	-0.0010549643	0.00068477995	-0.800907	5.8147807	7.8560314	Multitasking_Read
15:52:17.629	-0.8571504	5.6313343	7.719142	-0.0011154399	-0.0010549643	0.00068477995	-0.800907	5.8147807	7.8560314	Multitasking_Read
15:52:17.652	-0.8571504	5.6313343	7.719142	-0.0011154399	-0.0010549643	0.00068477995	-0.800907	5.8147807	7.8560314	Multitasking_Read
15:52:17.675	-0.8571504	5.6313343	7.719142	-0.0011154399	-0.0010549643	0.00068477995	-0.800907	5.8147807	7.8560314	Multitasking_Read
15:52:17.698	-0.8571504	5.6313343	7.719142	-0.0011154399	-0.0010549643	0.00068477995	-0.800907	5.8147807	7.8560314	Multitasking_Read
15:52:17.720	-0.8571504	5.6313343	7.719142	-0.0011154399	-0.0010549643	0.00068477995	-0.800907	5.8147807	7.8560314	Multitasking_Read
15:52:17.743	-0.8571504	5.6313343	7.719142	-0.0011154399	-0.0010549643	0.00068477995	-0.800907	5.8147807	7.8560314	Multitasking_Read
15:52:17.767	-0.7709565	5.7390766	7.6042166	0.02331917	-0.035263415	0.004960837	-0.7810208	5.8461127	7.83475	Multitasking_Read
15:52:17.790	-0.7709565	5.7390766	7.6042166	0.02331917	-0.035263415	0.004960837	-0.7810208	5.8461127	7.83475	Multitasking_Read
15:52:17.812	-0.7709565	5.7390766	7.6042166	0.02331917	-0.035263415	0.004960837	-0.7810208	5.8461127	7.83475	Multitasking_Read
15:52:17.833	-0.7709565	5.7390766	7.6042166	0.02331917	-0.035263415	0.004960837	-0.7810208	5.8461127	7.83475	Multitasking_Read
15:52:17.856	-0.7709565	5.7390766	7.6042166	0.02331917	-0.035263415	0.004960837	-0.7810208	5.8461127	7.83475	Multitasking_Read
15:52:17.879	-0.7709565	5.7390766	7.6042166	0.02331917	-0.035263415	0.004960837	-0.7810208	5.8461127	7.83475	Multitasking_Read
15:52:17.902	-0.7709565	5.7390766	7.6042166	0.02331917	-0.035263415	0.004960837	-0.7810208	5.8461127	7.83475	Multitasking_Read
15:52:17.925	-0.7709565	5.7390766	7.6042166	0.02331917	-0.035263415	0.004960837	-0.7810208	5.8461127	7.83475	Multitasking_Read
15:52:17.948	-0.7110996	5.734288	7.379155	-0.030436972	0.017270992	0.023897659	-0.7479041	5.8770633	7.8147984	Multitasking_Read
15:52:17.970	-0.7110996	5.734288	7.379155	-0.030436972	0.017270992	0.023897659	-0.7479041	5.8770633	7.8147984	Multitasking_Read
15:52:17.994	-0.7110996	5.734288	7.379155	-0.030436972	0.017270992	0.023897659	-0.7479041	5.8770633	7.8147984	Multitasking_Read
15:52:18.016	-0.7110996	5.734288	7.379155	-0.030436972	0.017270992	0.023897659	-0.7479041	5.8770633	7.8147984	Multitasking_Read
15:52:18.038	-0.7110996	5.734288	7.379155	-0.030436972	0.017270992	0.023897659	-0.7479041	5.8770633	7.8147984	Multitasking_Read
15:52:18.061	-0.7110996	5.734288	7.379155	-0.030436972	0.017270992	0.023897659	-0.7479041	5.8770633	7.8147984	Multitasking_Read
15:52:18.084	-0.7110996	5.734288	7.379155	-0.030436972	0.017270992	0.023897659	-0.7479041	5.8770633	7.8147984	Multitasking_Read
15:52:18.107	-0.7110996	5.734288	7.379155	-0.030436972	0.017270992	0.023897659	-0.7479041	5.8770633	7.8147984	Multitasking_Read
15:52:18.130	-0.82123625	5.770202	7.3408465	-0.14894482	-0.062141486	0.06665823	-0.7246242	5.8364606	7.8473563	Multitasking_Read
15:52:18.151	-0.82123625	5.770202	7.3408465	-0.14894482	-0.062141486	0.06665823	-0.7246242	5.8364606	7.8473563	Multitasking_Read
15:52:18.174	-0.82123625	5.770202	7.3408465	-0.14894482	-0.062141486	0.06665823	-0.7246242	5.8364606	7.8473563	Multitasking_Read
15:52:18.197	-0.82123625	5.770202	7.3408465	-0.14894482	-0.062141486	0.06665823	-0.7246242	5.8364606	7.8473563	Multitasking_Read
15:52:18.220	-0.82123625	5.770202	7.3408465	-0.14894482	-0.062141486	0.06665823	-0.7246242	5.8364606	7.8473563	Multitasking_Read
15:52:18.242	-0.82123625	5.770202	7.3408465	-0.14894482	-0.062141486	0.06665823	-0.7246242	5.8364606	7.8473563	Multitasking_Read
15:52:18.265	-0.82123625	5.770202	7.3408465	-0.14894482	-0.062141486	0.06665823	-0.7246242	5.8364606	7.8473563	Multitasking_Read
15:52:18.288	-0.82123625	5.770202	7.3408465	-0.14894482	-0.062141486	0.06665823	-0.7246242	5.8364606	7.8473563	Multitasking_Read
15:52:18.311	-0.7206767	5.61218	7.563514	0.052029833	0.0007776315	-0.01214339	-0.6582133	5.7169065	7.9406605	Multitasking_Read
15:52:18.334	-0.7206767	5.61218	7.563514	0.052029833	0.0007776315	-0.01214339	-0.6582133	5.7169065	7.9406605	Multitasking_Read
15:52:18.357	-0.7206767	5.61218	7.563514	0.052029833	0.0007776315	-0.01214339	-0.6582133	5.7169065	7.9406605	Multitasking_Read
15:52:18.378	-0.7206767	5.61218	7.563514	0.052029833	0.0007776315	-0.01214339	-0.6582133	5.7169065	7.9406605	Multitasking_Read
15:52:18.401	-0.7206767	5.61218	7.563514	0.052029833	0.0007776315	-0.01214339	-0.6582133	5.7169065	7.9406605	Multitasking_Read
15:52:18.424	-0.7206767	5.61218	7.563514	0.052029833	0.0007776315	-0.01214339	-0.6582133	5.7169065	7.9406605	Multitasking_Read
15:52:18.446	-0.7206767	5.61218	7.563514	0.052029833	0.0007776315	-0.01214339	-0.6582133	5.7169065	7.9406605	Multitasking_Read
15:52:18.469	-0.7206767	5.61218	7.563514	0.052029833	0.0007776315	-0.01214339	-0.6582133	5.7169065	7.9406605	Multitasking_Read
15:52:18.492	-0.6273	5.542746	7.685622	-0.04998466	-0.018770056	0.007404298	-0.6407941	5.673552	7.9731145	Multitasking_Read
15:52:18.514	-0.6273	5.542746	7.685622	-0.04998466	-0.018770056	0.007404298	-0.6407941	5.673552	7.9731145	Multitasking_Read
15:52:18.537	-0.6273	5.542746	7.685622	-0.04998466	-0.018770056	0.007404298	-0.6407941	5.673552	7.9731145	Multitasking_Read
15:52:18.561	-0.6273	5.542746	7.685622	-0.04998466	-0.018770056	0.007404298	-0.6407941	5.673552	7.9731145	Multitasking_Read
15:52:18.582	-0.6273	5.542746	7.685622	-0.04998466	-0.018770056	0.007404298	-0.6407941	5.673552	7.9731145	Multitasking_Read
15:52:18.605	-0.6273	5.542746	7.685622	-0.04998466	-0.018770056	0.007404298	-0.6407941	5.673552	7.9731145	Multitasking_Read
15:52:18.627	-0.6273	5.542746	7.685622	-0.04998466	-0.018770056	0.007404298	-0.6407941	5.673552	7.9731145	Multitasking_Read
15:52:18.651	-0.6273	5.542746	7.685622	-0.04998466	-0.018770056	0.007404298	-0.6407941	5.673552	7.9731145	Multitasking_Read
15:52:18.674	-0.43815228	5.38233	7.953781	-0.020052264	-0.0047201556	0.02634112	-0.6163968	5.6028457	8.024868	Multitasking_Read
15:52:18.697	-0.43815228	5.38233	7.953781	-0.020052264	-0.0047201556	0.02634112	-0.6163968	5.6028457	8.024868	Multitasking_Read
15:52:18.720	-0.43815228	5.38233	7.953781	-0.020052264	-0.0047201556	0.02634112	-0.6163968	5.6028457	8.024868	Multitasking_Read
15:52:18.743	-0.43815228	5.38233	7.953781	-0.020052264	-0.0047201556	0.02634112	-0.6163968	5.6028457	8.024868	Multitasking_Read
15:52:18.764	-0.43815228	5.38233	7.953781	-0.020052264	-0.0047201556	0.02634112	-0.6163968	5.6028457	8.024868	Multitasking_Read
15:52:18.788	-0.43815228	5.38233	7.953781	-0.020052264	-0.0047201556	0.02634112	-0.6163968	5.6028457	8.024868	Multitasking_Read
15:52:18.810	-0.43815228	5.38233	7.953781	-0.020052264	-0.0047201556	0.02634112	-0.6163968	5.6028457	8.024868	Multitasking_Read
15:52:18.833	-0.43815228	5.38233	7.953781	-0.020052264	-0.0047201556	0.02634112	-0.6163968	5.6028457	8.024868	Multitasking_Read
15:52:18.856	-0.5027977	5.3895125	7.4845033	-0.0053914967	0.025212241	0.015956411	-0.6212092	5.5954676	8.029647	Multitasking_Read
15:52:18.879	-0.5027977	5.3895125	7.4845033	-0.0053914967	0.025212241	0.015956411	-0.6212092	5.5954676	8.029647	Multitasking_Read
15:52:18.902	-0.5027977	5.3895125	7.4845033	-0.0053914967	0.025212241	0.015956411	-0.6212092	5.5954676	8.029647	Multitasking_Read
15:52:18.925	-0.5027977	5.3895125	7.4845033	-0.0053914967	0.025212241	0.015956411	-0.6212092	5.5954676	8.029647	Multitasking_Read
15:52:18.947	-0.5027977	5.3895125	7.4845033	-0.0053914967	0.025212241	0.015956411	-0.6212092	5.5954676	8.029647	Multitasking_Read
15:52:18.970	-0.5027977	5.3895125	7.4845033	-0.0053914967	0.025212241	0.015956411	-0.6212092	5.5954676	8.029647	Multitasking_Read
15:52:18.993	-0.5027977	5.3895125	7.4845033	-0.0053914967	0.025212241	0.015956411	-0.6212092	5.5954676	8.029647	Multitasking_Read
15:52:19.016	-0.5027977	5.3895125	7.4845033	-0.0053914967	0.025212241	0.015956411	-0.6212092	5.5954676	8.029647	Multitasking_Read
15:52:19.038	-0.6296943	5.174028	7.929838	-0.092134364	0.027655702	0.026951985	-0.61028796	5.4699636	8.11649	Multitasking_Read
15:52:19.060	-0.6296943	5.174028	7.929838	-0.092134364	0.027655702	0.026951985	-0.61028796	5.4699636	8.11649	Multitasking_Read
15:52:19.083	-0.6296943	5.174028	7.929838	-0.092134364	0.027655702	0.026951985	-0.61028796	5.4699636	8.11649	Multitasking_Read
15:52:19.106	-0.6296943	5.174028	7.929838	-0.092134364	0.027655702	0.026951985	-0.61028796	5.4699636	8.11649	Multitasking_Read
15:52:19.129	-0.6296943	5.174028	7.929838	-0.092134364	0.027655702	0.026951985	-0.61028796	5.4699636	8.11649	Multitasking_Read
15:52:19.152	-0.6296943	5.174028	7.929838	-0.092134364	0.027655702	0.026951985	-0.61028796	5.4699636	8.11649	Multitasking_Read
15:52:19.174	-0.6296943	5.174028	7.929838	-0.092134364	0.027655702	0.026951985	-0.61028796	5.4699636	8.11649	Multitasking_Read
15:52:19.197	-0.6296943	5.174028	7.929838	-0.092134364	0.027655702	0.026951985	-0.61028796	5.4699636	8.11649	Multitasking_Read
15:52:19.220	-0.65363705	5.2314906	8.193209	-0.0029480357	-0.007163617	0.0012956453	-0.6090753	5.379321	8.176935	Multitasking_Read
15:52:19.243	-0.65363705	5.2314906	8.193209	-0.0029480357	-0.007163617	0.0012956453	-0.6090753	5.379321	8.176935	Multitasking_Read
15:52:19.266	-0.65363705	5.2314906	8.193209	-0.0029480357	-0.007163617	0.0012956453	-0.6090753	5.379321	8.176935	Multitasking_Read
15:52:19.289	-0.65363705	5.2314906	8.193209	-0.0029480357	-0.007163617	0.0012956453	-0.6090753	5.379321	8.176935	Multitasking_Read
15:52:19.311	-0.65363705	5.2314906	8.193209	-0.0029480357	-0.007163617	0.0012956453	-0.6090753	5.379321	8.176935	Multitasking_Read
15:52:19.334	-0.65363705	5.2314906	8.193209	-0.0029480357	-0.007163617	0.0012956453	-0.6090753	5.379321	8.176935	Multitasking_Read
15:52:19.358	-0.65363705	5.2314906	8.193209	-0.0029480357	-0.007163617	0.0012956453	-0.6090753	5.379321	8.176935	Multitasking_Read
15:52:19.381	-0.65363705	5.2314906	8.193209	-0.0029480357	-0.007163617	0.0012956453	-0.6090753	5.379321	8.176935	Multitasking_Read
15:52:19.403	-0.60335726	5.2697988	8.011244	0.024540901	0.014216667	-0.0029804115	-0.6223314	5.3982477	8.163453	Multitasking_Read
15:52:19.426	-0.60335726	5.2697988	8.011244	0.024540901	0.014216667	-0.0029804115	-0.6223314	5.3982477	8.163453	Multitasking_Read
15:52:19.449	-0.60335726	5.2697988	8.011244	0.024540901	0.014216667	-0.0029804115	-0.6223314	5.3982477	8.163453	Multitasking_Read
15:52:19.472	-0.60335726	5.2697988	8.011244	0.024540901	0.014216667	-0.0029804115	-0.6223314	5.3982477	8.163453	Multitasking_Read
15:52:19.493	-0.60335726	5.2697988	8.011244	0.024540901	0.014216667	-0.0029804115	-0.6223314	5.3982477	8.163453	Multitasking_Read
15:52:19.515	-0.60335726	5.2697988	8.011244	0.024540901	0.014216667	-0.0029804115	-0.6223314	5.3982477	8.163453	Multitasking_Read
15:52:19.537	-0.60335726	5.2697988	8.011244	0.024540901	0.014216667	-0.0029804115	-0.6223314	5.3982477	8.163453	Multitasking_Read
15:52:19.560	-0.60335726	5.2697988	8.011244	0.024540901	0.014216667	-0.0029804115	-0.6223314	5.3982477	8.163453	Multitasking_Read
15:52:19.584	-0.5554718	5.2434616	7.8987126	0.030649554	0.008108014	-0.00053695054	-0.64080524	5.4301453	8.140836	Multitasking_Read
15:52:19.605	-0.5554718	5.2434616	7.8987126	0.030649554	0.008108014	-0.00053695054	-0.64080524	5.4301453	8.140836	Multitasking_Read
15:52:19.628	-0.5554718	5.2434616	7.8987126	0.030649554	0.008108014	-0.00053695054	-0.64080524	5.4301453	8.140836	Multitasking_Read
15:52:19.651	-0.5554718	5.2434616	7.8987126	0.030649554	0.008108014	-0.00053695054	-0.64080524	5.4301453	8.140836	Multitasking_Read
15:52:19.674	-0.5554718	5.2434616	7.8987126	0.030649554	0.008108014	-0.00053695054	-0.64080524	5.4301453	8.140836	Multitasking_Read
15:52:19.698	-0.5554718	5.2434616	7.8987126	0.030649554	0.008108014	-0.00053695054	-0.64080524	5.4301453	8.140836	Multitasking_Read
15:52:19.720	-0.5554718	5.2434616	7.8987126	0.030649554	0.008108014	-0.00053695054	-0.64080524	5.4301453	8.140836	Multitasking_Read
15:52:19.743	-0.5554718	5.2434616	7.8987126	0.030649554	0.008108014	-0.00053695054	-0.64080524	5.4301453	8.140836	Multitasking_Read
15:52:19.766	-0.69673395	5.3368387	8.016032	-0.00050457474	0.008108014	0.00068477995	-0.646099	5.451349	8.126233	Multitasking_Read
15:52:19.788	-0.69673395	5.3368387	8.016032	-0.00050457474	0.008108014	0.00068477995	-0.646099	5.451349	8.126233	Multitasking_Read
15:52:19.812	-0.69673395	5.3368387	8.016032	-0.00050457474	0.008108014	0.00068477995	-0.646099	5.451349	8.126233	Multitasking_Read
15:52:19.834	-0.69673395	5.3368387	8.016032	-0.00050457474	0.008108014	0.00068477995	-0.646099	5.451349	8.126233	Multitasking_Read
15:52:19.857	-0.69673395	5.3368387	8.016032	-0.00050457474	0.008108014	0.00068477995	-0.646099	5.451349	8.126233	Multitasking_Read
15:52:19.880	-0.69673395	5.3368387	8.016032	-0.00050457474	0.008108014	0.00068477995	-0.646099	5.451349	8.126233	Multitasking_Read
15:52:19.903	-0.69673395	5.3368387	8.016032	-0.00050457474	0.008108014	0.00068477995	-0.646099	5.451349	8.126233	Multitasking_Read
15:52:19.926	-0.6656084	5.3009243	7.905895	0.0104910005	-0.005331021	0.004960837	-0.64748394	5.446987	8.12905	Multitasking_Read
15:52:19.948	-0.6656084	5.3009243	7.905895	0.0104910005	-0.005331021	0.004960837	-0.64748394	5.446987	8.12905	Multitasking_Read
15:52:19.970	-0.6656084	5.3009243	7.905895	0.0104910005	-0.005331021	0.004960837	-0.64748394	5.446987	8.12905	Multitasking_Read
15:52:19.993	-0.6656084	5.3009243	7.905895	0.0104910005	-0.005331021	0.004960837	-0.64748394	5.446987	8.12905	Multitasking_Read
15:52:20.016	-0.6656084	5.3009243	7.905895	0.0104910005	-0.005331021	0.004960837	-0.64748394	5.446987	8.12905	Multitasking_Read
15:52:20.039	-0.6656084	5.3009243	7.905895	0.0104910005	-0.005331021	0.004960837	-0.64748394	5.446987	8.12905	Multitasking_Read
15:52:20.062	-0.6656084	5.3009243	7.905895	0.0104910005	-0.005331021	0.004960837	-0.64748394	5.446987	8.12905	Multitasking_Read
15:52:20.084	-0.6656084	5.3009243	7.905895	0.0104910005	-0.005331021	0.004960837	-0.64748394	5.446987	8.12905	Multitasking_Read
15:52:20.106	-0.65363705	5.2243075	7.884347	-0.0029480357	-0.0047201556	0.01351295	-0.6465317	5.4418354	8.132577	Multitasking_Read
15:52:20.129	-0.65363705	5.2243075	7.884347	-0.0029480357	-0.0047201556	0.01351295	-0.6465317	5.4418354	8.132577	Multitasking_Read
15:52:20.152	-0.65363705	5.2243075	7.884347	-0.0029480357	-0.0047201556	0.01351295	-0.6465317	5.4418354	8.132577	Multitasking_Read
15:52:20.175	-0.65363705	5.2243075	7.884347	-0.0029480357	-0.0047201556	0.01351295	-0.6465317	5.4418354	8.132577	Multitasking_Read
15:52:20.198	-0.65363705	5.2243075	7.884347	-0.0029480357	-0.0047201556	0.01351295	-0.6465317	5.4418354	8.132577	Multitasking_Read
15:52:20.219	-0.65363705	5.2243075	7.884347	-0.0029480357	-0.0047201556	0.01351295	-0.6465317	5.4418354	8.132577	Multitasking_Read
15:52:20.242	-0.65363705	5.2243075	7.884347	-0.0029480357	-0.0047201556	0.01351295	-0.6465317	5.4418354	8.132577	Multitasking_Read
15:52:20.264	-0.65363705	5.2243075	7.884347	-0.0029480357	-0.0047201556	0.01351295	-0.6465317	5.4418354	8.132577	Multitasking_Read
15:52:20.287	-0.51955765	5.2243075	7.9944835	-0.003558901	0.005053688	0.017789008	-0.6484564	5.4441223	8.13089	Multitasking_Read
15:52:20.309	-0.51955765	5.2243075	7.9944835	-0.003558901	0.005053688	0.017789008	-0.6484564	5.4441223	8.13089	Multitasking_Read
15:52:20.331	-0.51955765	5.2243075	7.9944835	-0.003558901	0.005053688	0.017789008	-0.6484564	5.4441223	8.13089	Multitasking_Read
15:52:20.353	-0.51955765	5.2243075	7.9944835	-0.003558901	0.005053688	0.017789008	-0.6484564	5.4441223	8.13089	Multitasking_Read
15:52:20.377	-0.51955765	5.2243075	7.9944835	-0.003558901	0.005053688	0.017789008	-0.6484564	5.4441223	8.13089	Multitasking_Read
15:52:20.399	-0.51955765	5.2243075	7.9944835	-0.003558901	0.005053688	0.017789008	-0.6484564	5.4441223	8.13089	Multitasking_Read
15:52:20.422	-0.51955765	5.2243075	7.9944835	-0.003558901	0.005053688	0.017789008	-0.6484564	5.4441223	8.13089	Multitasking_Read
15:52:20.445	-0.51955765	5.2243075	7.9944835	-0.003558901	0.005053688	0.017789008	-0.6484564	5.4441223	8.13089	Multitasking_Read
15:52:20.467	-0.7589851	5.238673	8.044764	-0.012111015	0.004442823	0.00068477995	-0.65268624	5.4510975	8.125878	Multitasking_Read
15:52:20.491	-0.7589851	5.238673	8.044764	-0.012111015	0.004442823	0.00068477995	-0.65268624	5.4510975	8.125878	Multitasking_Read
15:52:20.513	-0.7589851	5.238673	8.044764	-0.012111015	0.004442823	0.00068477995	-0.65268624	5.4510975	8.125878	Multitasking_Read
15:52:20.536	-0.7589851	5.238673	8.044764	-0.012111015	0.004442823	0.00068477995	-0.65268624	5.4510975	8.125878	Multitasking_Read
15:52:20.559	-0.7589851	5.238673	8.044764	-0.012111015	0.004442823	0.00068477995	-0.65268624	5.4510975	8.125878	Multitasking_Read
15:52:20.582	-0.7589851	5.238673	8.044764	-0.012111015	0.004442823	0.00068477995	-0.65268624	5.4510975	8.125878	Multitasking_Read
15:52:20.605	-0.7589851	5.238673	8.044764	-0.012111015	0.004442823	0.00068477995	-0.65268624	5.4510975	8.125878	Multitasking_Read
15:52:20.628	-0.7589851	5.238673	8.044764	-0.012111015	0.004442823	0.00068477995	-0.65268624	5.4510975	8.125878	Multitasking_Read
15:52:20.651	-0.63208854	5.322473	7.80773	0.0104910005	0.004442823	0.01106949	-0.6517854	5.4577355	8.121494	Multitasking_Read
15:52:20.674	-0.63208854	5.322473	7.80773	0.0104910005	0.004442823	0.01106949	-0.6517854	5.4577355	8.121494	Multitasking_Read
15:52:20.696	-0.63208854	5.322473	7.80773	0.0104910005	0.004442823	0.01106949	-0.6517854	5.4577355	8.121494	Multitasking_Read
15:52:20.719	-0.63208854	5.322473	7.80773	0.0104910005	0.004442823	0.01106949	-0.6517854	5.4577355	8.121494	Multitasking_Read
15:52:20.742	-0.63208854	5.322473	7.80773	0.0104910005	0.004442823	0.01106949	-0.6517854	5.4577355	8.121494	Multitasking_Read
15:52:20.763	-0.63208854	5.322473	7.80773	0.0104910005	0.004442823	0.01106949	-0.6517854	5.4577355	8.121494	Multitasking_Read
15:52:20.786	-0.63208854	5.322473	7.80773	0.0104910005	0.004442823	0.01106949	-0.6517854	5.4577355	8.121494	Multitasking_Read
15:52:20.809	-0.63208854	5.322473	7.80773	0.0104910005	0.004442823	0.01106949	-0.6517854	5.4577355	8.121494	Multitasking_Read
15:52:20.832	-0.70870537	5.322473	7.886741	-0.018219667	0.0056645535	0.005571702	-0.652939	5.4577756	8.12137	Multitasking_Read
15:52:20.855	-0.70870537	5.322473	7.886741	-0.018219667	0.0056645535	0.005571702	-0.652939	5.4577756	8.12137	Multitasking_Read
15:52:20.878	-0.70870537	5.322473	7.886741	-0.018219667	0.0056645535	0.005571702	-0.652939	5.4577756	8.12137	Multitasking_Read
15:52:20.899	-0.70870537	5.322473	7.886741	-0.018219667	0.0056645535	0.005571702	-0.652939	5.4577756	8.12137	Multitasking_Read
15:52:20.922	-0.70870537	5.322473	7.886741	-0.018219667	0.0056645535	0.005571702	-0.652939	5.4577756	8.12137	Multitasking_Read
15:52:20.945	-0.70870537	5.322473	7.886741	-0.018219667	0.0056645535	0.005571702	-0.652939	5.4577756	8.12137	Multitasking_Read
15:52:20.968	-0.70870537	5.322473	7.886741	-0.018219667	0.0056645535	0.005571702	-0.652939	5.4577756	8.12137	Multitasking_Read
15:52:20.991	-0.70870537	5.322473	7.886741	-0.018219667	0.0056645535	0.005571702	-0.652939	5.4577756	8.12137	Multitasking_Read
15:52:21.014	-0.66800267	5.305713	7.963358	-0.019441396	0.0056645535	0.0012956453	-0.65058225	5.4596343	8.120311	Multitasking_Read
15:52:21.036	-0.66800267	5.305713	7.963358	-0.019441396	0.0056645535	0.0012956453	-0.65058225	5.4596343	8.120311	Multitasking_Read
15:52:21.058	-0.66800267	5.305713	7.963358	-0.019441396	0.0056645535	0.0012956453	-0.65058225	5.4596343	8.120311	Multitasking_Read
15:52:21.081	-0.66800267	5.305713	7.963358	-0.019441396	0.0056645535	0.0012956453	-0.65058225	5.4596343	8.120311	Multitasking_Read
15:52:21.104	-0.66800267	5.305713	7.963358	-0.019441396	0.0056645535	0.0012956453	-0.65058225	5.4596343	8.120311	Multitasking_Read
15:52:21.125	-0.66800267	5.305713	7.963358	-0.019441396	0.0056645535	0.0012956453	-0.65058225	5.4596343	8.120311	Multitasking_Read
15:52:21.148	-0.66800267	5.305713	7.963358	-0.019441396	0.0056645535	0.0012956453	-0.65058225	5.4596343	8.120311	Multitasking_Read
15:52:21.173	-0.66800267	5.305713	7.963358	-0.019441396	0.0056645535	0.0012956453	-0.65058225	5.4596343	8.120311	Multitasking_Read
15:52:21.195	-0.71828246	5.375147	7.80773	0.008658404	-0.0041092904	0.008626028	-0.6531616	5.4590926	8.120472	Multitasking_Read
15:52:21.217	-0.71828246	5.375147	7.80773	0.008658404	-0.0041092904	0.008626028	-0.6531616	5.4590926	8.120472	Multitasking_Read
15:52:21.239	-0.71828246	5.375147	7.80773	0.008658404	-0.0041092904	0.008626028	-0.6531616	5.4590926	8.120472	Multitasking_Read
15:52:21.261	-0.71828246	5.375147	7.80773	0.008658404	-0.0041092904	0.008626028	-0.6531616	5.4590926	8.120472	Multitasking_Read
15:52:21.284	-0.71828246	5.375147	7.80773	0.008658404	-0.0041092904	0.008626028	-0.6531616	5.4590926	8.120472	Multitasking_Read
15:52:21.307	-0.71828246	5.375147	7.80773	0.008658404	-0.0041092904	0.008626028	-0.6531616	5.4590926	8.120472	Multitasking_Read
15:52:21.329	-0.71828246	5.375147	7.80773	0.008658404	-0.0041092904	0.008626028	-0.6531616	5.4590926	8.120472	Multitasking_Read
15:52:21.352	-0.71828246	5.375147	7.80773	0.008658404	-0.0041092904	0.008626028	-0.6531616	5.4590926	8.120472	Multitasking_Read
15:52:21.375	-0.8643332	5.3368387	7.944204	-0.010278419	0.00871888	-0.022528099	-0.6536088	5.4587235	8.12068	Multitasking_Read
15:52:21.398	-0.8643332	5.3368387	7.944204	-0.010278419	0.00871888	-0.022528099	-0.6536088	5.4587235	8.12068	Multitasking_Read
15:52:21.421	-0.8643332	5.3368387	7.944204	-0.010278419	0.00871888	-0.022528099	-0.6536088	5.4587235	8.12068	Multitasking_Read
15:52:21.444	-0.8643332	5.3368387	7.944204	-0.010278419	0.00871888	-0.022528099	-0.6536088	5.4587235	8.12068	Multitasking_Read
15:52:21.466	-0.8643332	5.3368387	7.944204	-0.010278419	0.00871888	-0.022528099	-0.6536088	5.4587235	8.12068	Multitasking_Read
15:52:21.489	-0.8643332	5.3368387	7.944204	-0.010278419	0.00871888	-0.022528099	-0.6536088	5.4587235	8.12068	Multitasking_Read
15:52:21.511	-0.8643332	5.3368387	7.944204	-0.010278419	0.00871888	-0.022528099	-0.6536088	5.4587235	8.12068	Multitasking_Read
15:52:21.534	-0.8643332	5.3368387	7.944204	-0.010278419	0.00871888	-0.022528099	-0.6536088	5.4587235	8.12068	Multitasking_Read
15:52:21.557	-0.7709565	5.339233	7.9609637	0.013545326	-0.00288756	0.008626028	-0.6533494	5.458713	8.12071	Multitasking_Read
15:52:21.579	-0.7709565	5.339233	7.9609637	0.013545326	-0.00288756	0.008626028	-0.6533494	5.458713	8.12071	Multitasking_Read
15:52:21.602	-0.7709565	5.339233	7.9609637	0.013545326	-0.00288756	0.008626028	-0.6533494	5.458713	8.12071	Multitasking_Read
15:52:21.625	-0.7709565	5.339233	7.9609637	0.013545326	-0.00288756	0.008626028	-0.6533494	5.458713	8.12071	Multitasking_Read
15:52:21.647	-0.7709565	5.339233	7.9609637	0.013545326	-0.00288756	0.008626028	-0.6533494	5.458713	8.12071	Multitasking_Read
15:52:21.670	-0.7709565	5.339233	7.9609637	0.013545326	-0.00288756	0.008626028	-0.6533494	5.458713	8.12071	Multitasking_Read
15:52:21.693	-0.7709565	5.339233	7.9609637	0.013545326	-0.00288756	0.008626028	-0.6533494	5.458713	8.12071	Multitasking_Read
15:52:21.715	-0.7709565	5.339233	7.9609637	0.013545326	-0.00288756	0.008626028	-0.6533494	5.458713	8.12071	Multitasking_Read
15:52:21.738	-0.5889916	5.3009243	7.8987126	0.014156191	-0.0022766949	-0.00053695054	-0.6437844	5.4537168	8.12483	Multitasking_Read
15:52:21.761	-0.5889916	5.3009243	7.8987126	0.014156191	-0.0022766949	-0.00053695054	-0.6437844	5.4537168	8.12483	Multitasking_Read
15:52:21.784	-0.5889916	5.3009243	7.8987126	0.014156191	-0.0022766949	-0.00053695054	-0.6437844	5.4537168	8.12483	Multitasking_Read
15:52:21.806	-0.5889916	5.3009243	7.8987126	0.014156191	-0.0022766949	-0.00053695054	-0.6437844	5.4537168	8.12483	Multitasking_Read
15:52:21.829	-0.5889916	5.3009243	7.8987126	0.014156191	-0.0022766949	-0.00053695054	-0.6437844	5.4537168	8.12483	Multitasking_Read
15:52:21.851	-0.5889916	5.3009243	7.8987126	0.014156191	-0.0022766949	-0.00053695054	-0.6437844	5.4537168	8.12483	Multitasking_Read
15:52:21.874	-0.5889916	5.3009243	7.8987126	0.014156191	-0.0022766949	-0.00053695054	-0.6437844	5.4537168	8.12483	Multitasking_Read
15:52:21.897	-0.5889916	5.3009243	7.8987126	0.014156191	-0.0022766949	-0.00053695054	-0.6437844	5.4537168	8.12483	Multitasking_Read
15:52:21.919	-0.6153286	5.262616	7.92505	0.008658404	-0.0077744815	0.015956411	-0.64950085	5.4527225	8.125041	Multitasking_Read
15:52:21.942	-0.6153286	5.262616	7.92505	0.008658404	-0.0077744815	0.015956411	-0.64950085	5.4527225	8.125041	Multitasking_Read
15:52:21.966	-0.6153286	5.262616	7.92505	0.008658404	-0.0077744815	0.015956411	-0.64950085	5.4527225	8.125041	Multitasking_Read
15:52:21.988	-0.6153286	5.262616	7.92505	0.008658404	-0.0077744815	0.015956411	-0.64950085	5.4527225	8.125041	Multitasking_Read
15:52:22.011	-0.6153286	5.262616	7.92505	0.008658404	-0.0077744815	0.015956411	-0.64950085	5.4527225	8.125041	Multitasking_Read
15:52:22.034	-0.6153286	5.262616	7.92505	0.008658404	-0.0077744815	0.015956411	-0.64950085	5.4527225	8.125041	Multitasking_Read
15:52:22.056	-0.6153286	5.262616	7.92505	0.008658404	-0.0077744815	0.015956411	-0.64950085	5.4527225	8.125041	Multitasking_Read
15:52:22.080	-0.6153286	5.262616	7.92505	0.008658404	-0.0077744815	0.015956411	-0.64950085	5.4527225	8.125041	Multitasking_Read
15:52:22.101	-0.6296943	5.2841644	7.8915296	-0.012111015	0.0056645535	0.00068477995	-0.6498472	5.4570937	8.12208	Multitasking_Read
15:52:22.123	-0.6296943	5.2841644	7.8915296	-0.012111015	0.0056645535	0.00068477995	-0.6498472	5.4570937	8.12208	Multitasking_Read
15:52:22.146	-0.6296943	5.2841644	7.8915296	-0.012111015	0.0056645535	0.00068477995	-0.6498472	5.4570937	8.12208	Multitasking_Read
15:52:22.168	-0.6296943	5.2841644	7.8915296	-0.012111015	0.0056645535	0.00068477995	-0.6498472	5.4570937	8.12208	Multitasking_Read
15:52:22.190	-0.6296943	5.2841644	7.8915296	-0.012111015	0.0056645535	0.00068477995	-0.6498472	5.4570937	8.12208	Multitasking_Read
15:52:22.211	-0.6296943	5.2841644	7.8915296	-0.012111015	0.0056645535	0.00068477995	-0.6498472	5.4570937	8.12208	Multitasking_Read
15:52:22.232	-0.6296943	5.2841644	7.8915296	-0.012111015	0.0056645535	0.00068477995	-0.6498472	5.4570937	8.12208	Multitasking_Read
15:52:22.254	-0.6296943	5.2841644	7.8915296	-0.012111015	0.0056645535	0.00068477995	-0.6498472	5.4570937	8.12208	Multitasking_Read
15:52:22.278	-0.66321415	5.2913475	7.865193	-0.0053914967	0.007497149	-0.0011478158	-0.652624	5.4508643	8.126038	Multitasking_Read
15:52:22.302	-0.66321415	5.2913475	7.865193	-0.0053914967	0.007497149	-0.0011478158	-0.652624	5.4508643	8.126038	Multitasking_Read
15:52:22.325	-0.66321415	5.2913475	7.865193	-0.0053914967	0.007497149	-0.0011478158	-0.652624	5.4508643	8.126038	Multitasking_Read
15:52:22.348	-0.66321415	5.2913475	7.865193	-0.0053914967	0.007497149	-0.0011478158	-0.652624	5.4508643	8.126038	Multitasking_Read
15:52:22.371	-0.66321415	5.2913475	7.865193	-0.0053914967	0.007497149	-0.0011478158	-0.652624	5.4508643	8.126038	Multitasking_Read
15:52:22.394	-0.66321415	5.2913475	7.865193	-0.0053914967	0.007497149	-0.0011478158	-0.652624	5.4508643	8.126038	Multitasking_Read
15:52:22.418	-0.66321415	5.2913475	7.865193	-0.0053914967	0.007497149	-0.0011478158	-0.652624	5.4508643	8.126038	Multitasking_Read
15:52:22.441	-0.66321415	5.2913475	7.865193	-0.0053914967	0.007497149	-0.0011478158	-0.652624	5.4508643	8.126038	Multitasking_Read
15:52:22.464	-0.7015225	5.3009243	8.044764	-0.011500149	0.004442823	-0.0042021424	-0.6547949	5.4472723	8.128273	Multitasking_Read
15:52:22.487	-0.7015225	5.3009243	8.044764	-0.011500149	0.004442823	-0.0042021424	-0.6547949	5.4472723	8.128273	Multitasking_Read
15:52:22.510	-0.7015225	5.3009243	8.044764	-0.011500149	0.004442823	-0.0042021424	-0.6547949	5.4472723	8.128273	Multitasking_Read
15:52:22.533	-0.7015225	5.3009243	8.044764	-0.011500149	0.004442823	-0.0042021424	-0.6547949	5.4472723	8.128273	Multitasking_Read
15:52:22.555	-0.7015225	5.3009243	8.044764	-0.011500149	0.004442823	-0.0042021424	-0.6547949	5.4472723	8.128273	Multitasking_Read
15:52:22.577	-0.7015225	5.3009243	8.044764	-0.011500149	0.004442823	-0.0042021424	-0.6547949	5.4472723	8.128273	Multitasking_Read
15:52:22.601	-0.7015225	5.3009243	8.044764	-0.011500149	0.004442823	-0.0042021424	-0.6547949	5.4472723	8.128273	Multitasking_Read
15:52:22.623	-0.7015225	5.3009243	8.044764	-0.011500149	0.004442823	-0.0042021424	-0.6547949	5.4472723	8.128273	Multitasking_Read
15:52:22.647	-0.8044763	5.255433	7.972935	-0.013332745	0.033764355	0.0012956453	-0.67302537	5.466751	8.113693	Multitasking_Read
15:52:22.670	-0.8044763	5.255433	7.972935	-0.013332745	0.033764355	0.0012956453	-0.67302537	5.466751	8.113693	Multitasking_Read
15:52:22.693	-0.8044763	5.255433	7.972935	-0.013332745	0.033764355	0.0012956453	-0.67302537	5.466751	8.113693	Multitasking_Read
15:52:22.716	-0.8044763	5.255433	7.972935	-0.013332745	0.033764355	0.0012956453	-0.67302537	5.466751	8.113693	Multitasking_Read
15:52:22.739	-0.8044763	5.255433	7.972935	-0.013332745	0.033764355	0.0012956453	-0.67302537	5.466751	8.113693	Multitasking_Read
15:52:22.763	-0.8044763	5.255433	7.972935	-0.013332745	0.033764355	0.0012956453	-0.67302537	5.466751	8.113693	Multitasking_Read
15:52:22.785	-0.8044763	5.255433	7.972935	-0.013332745	0.033764355	0.0012956453	-0.67302537	5.466751	8.113693	Multitasking_Read
15:52:22.809	-0.600963	5.3272614	7.8795586	0.02576263	-0.0047201556	0.019010736	-0.70287806	5.500077	8.088599	Multitasking_Read
15:52:22.831	-0.600963	5.3272614	7.8795586	0.02576263	-0.0047201556	0.019010736	-0.70287806	5.500077	8.088599	Multitasking_Read
15:52:22.854	-0.600963	5.3272614	7.8795586	0.02576263	-0.0047201556	0.019010736	-0.70287806	5.500077	8.088599	Multitasking_Read
15:52:22.878	-0.600963	5.3272614	7.8795586	0.02576263	-0.0047201556	0.019010736	-0.70287806	5.500077	8.088599	Multitasking_Read
15:52:22.901	-0.600963	5.3272614	7.8795586	0.02576263	-0.0047201556	0.019010736	-0.70287806	5.500077	8.088599	Multitasking_Read
15:52:22.924	-0.600963	5.3272614	7.8795586	0.02576263	-0.0047201556	0.019010736	-0.70287806	5.500077	8.088599	Multitasking_Read
15:52:22.948	-0.600963	5.3272614	7.8795586	0.02576263	-0.0047201556	0.019010736	-0.70287806	5.500077	8.088599	Multitasking_Read
15:52:22.970	-0.600963	5.3272614	7.8795586	0.02576263	-0.0047201556	0.019010736	-0.70287806	5.500077	8.088599	Multitasking_Read
15:52:22.994	-0.6656084	5.3272614	7.7143536	0.011101865	0.04475993	0.050164863	-0.70611346	5.5362477	8.063605	Multitasking_Read
15:52:23.017	-0.6656084	5.3272614	7.7143536	0.011101865	0.04475993	0.050164863	-0.70611346	5.5362477	8.063605	Multitasking_Read
15:52:23.040	-0.6656084	5.3272614	7.7143536	0.011101865	0.04475993	0.050164863	-0.70611346	5.5362477	8.063605	Multitasking_Read
15:52:23.063	-0.6656084	5.3272614	7.7143536	0.011101865	0.04475993	0.050164863	-0.70611346	5.5362477	8.063605	Multitasking_Read
15:52:23.086	-0.6656084	5.3272614	7.7143536	0.011101865	0.04475993	0.050164863	-0.70611346	5.5362477	8.063605	Multitasking_Read
15:52:23.109	-0.6656084	5.3272614	7.7143536	0.011101865	0.04475993	0.050164863	-0.70611346	5.5362477	8.063605	Multitasking_Read
15:52:23.131	-0.6656084	5.3272614	7.7143536	0.011101865	0.04475993	0.050164863	-0.70611346	5.5362477	8.063605	Multitasking_Read
15:52:23.154	-0.6656084	5.3272614	7.7143536	0.011101865	0.04475993	0.050164863	-0.70611346	5.5362477	8.063605	Multitasking_Read
15:52:23.177	-0.71588814	5.4134555	7.738296	0.07524271	0.00871888	-0.029247617	-0.71678406	5.577106	8.034455	Multitasking_Read
15:52:23.200	-0.71588814	5.4134555	7.738296	0.07524271	0.00871888	-0.029247617	-0.71678406	5.577106	8.034455	Multitasking_Read
15:52:23.224	-0.71588814	5.4134555	7.738296	0.07524271	0.00871888	-0.029247617	-0.71678406	5.577106	8.034455	Multitasking_Read
15:52:23.247	-0.71588814	5.4134555	7.738296	0.07524271	0.00871888	-0.029247617	-0.71678406	5.577106	8.034455	Multitasking_Read
15:52:23.270	-0.71588814	5.4134555	7.738296	0.07524271	0.00871888	-0.029247617	-0.71678406	5.577106	8.034455	Multitasking_Read
15:52:23.293	-0.71588814	5.4134555	7.738296	0.07524271	0.00871888	-0.029247617	-0.71678406	5.577106	8.034455	Multitasking_Read
15:52:23.316	-0.71588814	5.4134555	7.738296	0.07524271	0.00871888	-0.029247617	-0.71678406	5.577106	8.034455	Multitasking_Read
15:52:23.340	-0.71588814	5.4134555	7.738296	0.07524271	0.00871888	-0.029247617	-0.71678406	5.577106	8.034455	Multitasking_Read
15:52:23.363	-0.818842	5.5786605	7.7957587	0.020264843	-0.012050539	-0.018862907	-0.73272336	5.6439586	7.986189	Multitasking_Read
15:52:23.385	-0.818842	5.5786605	7.7957587	0.020264843	-0.012050539	-0.018862907	-0.73272336	5.6439586	7.986189	Multitasking_Read
15:52:23.406	-0.818842	5.5786605	7.7957587	0.020264843	-0.012050539	-0.018862907	-0.73272336	5.6439586	7.986189	Multitasking_Read
15:52:23.427	-0.818842	5.5786605	7.7957587	0.020264843	-0.012050539	-0.018862907	-0.73272336	5.6439586	7.986189	Multitasking_Read
15:52:23.449	-0.818842	5.5786605	7.7957587	0.020264843	-0.012050539	-0.018862907	-0.73272336	5.6439586	7.986189	Multitasking_Read
15:52:23.474	-0.818842	5.5786605	7.7957587	0.020264843	-0.012050539	-0.018862907	-0.73272336	5.6439586	7.986189	Multitasking_Read
15:52:23.496	-0.818842	5.5786605	7.7957587	0.020264843	-0.012050539	-0.018862907	-0.73272336	5.6439586	7.986189	Multitasking_Read
15:52:23.519	-0.818842	5.5786605	7.7957587	0.020264843	-0.012050539	-0.018862907	-0.73272336	5.6439586	7.986189	Multitasking_Read
15:52:23.542	-0.7709565	5.521198	7.7694216	-0.003558901	-0.02976563	0.005571702	-0.7066658	5.678357	7.964124	Multitasking_Read
15:52:23.565	-0.7709565	5.521198	7.7694216	-0.003558901	-0.02976563	0.005571702	-0.7066658	5.678357	7.964124	Multitasking_Read
15:52:23.588	-0.7709565	5.521198	7.7694216	-0.003558901	-0.02976563	0.005571702	-0.7066658	5.678357	7.964124	Multitasking_Read
15:52:23.611	-0.7709565	5.521198	7.7694216	-0.003558901	-0.02976563	0.005571702	-0.7066658	5.678357	7.964124	Multitasking_Read
15:52:23.634	-0.7709565	5.521198	7.7694216	-0.003558901	-0.02976563	0.005571702	-0.7066658	5.678357	7.964124	Multitasking_Read
15:52:23.657	-0.7709565	5.521198	7.7694216	-0.003558901	-0.02976563	0.005571702	-0.7066658	5.678357	7.964124	Multitasking_Read
15:52:23.681	-0.7709565	5.521198	7.7694216	-0.003558901	-0.02976563	0.005571702	-0.7066658	5.678357	7.964124	Multitasking_Read
15:52:23.704	-0.7709565	5.521198	7.7694216	0.019043114	0.006886284	0.019621603	-0.7066658	5.678357	7.964124	Multitasking_Read
15:52:23.727	-0.62251145	5.478101	7.798153	0.019043114	0.006886284	0.019621603	-0.67945164	5.6882896	7.959399	Multitasking_Read
15:52:23.750	-0.62251145	5.478101	7.798153	0.019043114	0.006886284	0.019621603	-0.67945164	5.6882896	7.959399	Multitasking_Read
15:52:23.773	-0.62251145	5.478101	7.798153	0.019043114	0.006886284	0.019621603	-0.67945164	5.6882896	7.959399	Multitasking_Read
15:52:23.797	-0.62251145	5.478101	7.798153	0.019043114	0.006886284	0.019621603	-0.67945164	5.6882896	7.959399	Multitasking_Read
15:52:23.820	-0.62251145	5.478101	7.798153	0.019043114	0.006886284	0.019621603	-0.67945164	5.6882896	7.959399	Multitasking_Read
15:52:23.843	-0.62251145	5.478101	7.798153	0.019043114	0.006886284	0.019621603	-0.67945164	5.6882896	7.959399	Multitasking_Read
15:52:23.865	-0.62251145	5.478101	7.798153	0.019043114	0.006886284	0.019621603	-0.67945164	5.6882896	7.959399	Multitasking_Read
15:52:23.888	-0.6081458	5.559506	7.632948	-0.0053914967	-0.0016658296	0.019621603	-0.67922777	5.7246847	7.933284	Multitasking_Read
15:52:23.911	-0.6081458	5.559506	7.632948	-0.0053914967	-0.0016658296	0.019621603	-0.67922777	5.7246847	7.933284	Multitasking_Read
15:52:23.932	-0.6081458	5.559506	7.632948	-0.0053914967	-0.0016658296	0.019621603	-0.67922777	5.7246847	7.933284	Multitasking_Read
15:52:23.954	-0.6081458	5.559506	7.632948	-0.0053914967	-0.0016658296	0.019621603	-0.67922777	5.7246847	7.933284	Multitasking_Read
15:52:23.975	-0.6081458	5.559506	7.632948	-0.0053914967	-0.0016658296	0.019621603	-0.67922777	5.7246847	7.933284	Multitasking_Read
15:52:23.997	-0.6081458	5.559506	7.632948	-0.0053914967	-0.0016658296	0.019621603	-0.67922777	5.7246847	7.933284	Multitasking_Read
15:52:24.019	-0.6081458	5.559506	7.632948	-0.0053914967	-0.0016658296	0.019621603	-0.67922777	5.7246847	7.933284	Multitasking_Read
15:52:24.042	-0.6081458	5.559506	7.632948	-0.0053914967	-0.0016658296	0.019621603	-0.67922777	5.7246847	7.933284	Multitasking_Read
15:52:24.064	-0.6081458	5.559506	7.632948	-0.0652563	-0.017548326	0.01106949	-0.67922777	5.7246847	7.933284	Multitasking_Read
15:52:24.086	-0.7589851	5.559506	7.6449194	-0.0652563	-0.017548326	0.01106949	-0.6636663	5.706217	7.9478917	Multitasking_Read
15:52:24.109	-0.7589851	5.559506	7.6449194	-0.0652563	-0.017548326	0.01106949	-0.6636663	5.706217	7.9478917	Multitasking_Read
15:52:24.132	-0.7589851	5.559506	7.6449194	-0.0652563	-0.017548326	0.01106949	-0.6636663	5.706217	7.9478917	Multitasking_Read
15:52:24.155	-0.7589851	5.559506	7.6449194	-0.0652563	-0.017548326	0.01106949	-0.6636663	5.706217	7.9478917	Multitasking_Read
15:52:24.178	-0.7589851	5.559506	7.6449194	-0.0652563	-0.017548326	0.01106949	-0.6636663	5.706217	7.9478917	Multitasking_Read
15:52:24.201	-0.7589851	5.559506	7.6449194	-0.0652563	-0.017548326	0.01106949	-0.6636663	5.706217	7.9478917	Multitasking_Read
15:52:24.224	-0.7589851	5.559506	7.6449194	-0.0652563	-0.017548326	0.01106949	-0.6636663	5.706217	7.9478917	Multitasking_Read
15:52:24.247	-0.6249057	5.4733124	7.7861814	-0.04631947	-0.012050539	0.007404298	-0.63301927	5.628538	8.005573	Multitasking_Read
15:52:24.269	-0.6249057	5.4733124	7.7861814	-0.04631947	-0.012050539	0.007404298	-0.63301927	5.628538	8.005573	Multitasking_Read
15:52:24.292	-0.6249057	5.4733124	7.7861814	-0.04631947	-0.012050539	0.007404298	-0.63301927	5.628538	8.005573	Multitasking_Read
15:52:24.315	-0.6249057	5.4733124	7.7861814	-0.04631947	-0.012050539	0.007404298	-0.63301927	5.628538	8.005573	Multitasking_Read
15:52:24.338	-0.6249057	5.4733124	7.7861814	-0.04631947	-0.012050539	0.007404298	-0.63301927	5.628538	8.005573	Multitasking_Read
15:52:24.362	-0.6249057	5.4733124	7.7861814	-0.04631947	-0.012050539	0.007404298	-0.63301927	5.628538	8.005573	Multitasking_Read
15:52:24.385	-0.6249057	5.4733124	7.7861814	-0.04631947	-0.012050539	0.007404298	-0.63301927	5.628538	8.005573	Multitasking_Read
15:52:24.408	-0.6249057	5.4733124	7.7861814	-0.04631947	-0.012050539	0.007404298	-0.63301927	5.628538	8.005573	Multitasking_Read
15:52:24.431	-0.6560313	5.360781	7.7957587	0.0074366736	-0.017548326	-0.002369546	-0.6034724	5.58049	8.04141	Multitasking_Read
15:52:24.454	-0.6560313	5.360781	7.7957587	0.0074366736	-0.017548326	-0.002369546	-0.6034724	5.58049	8.04141	Multitasking_Read
15:52:24.477	-0.6560313	5.360781	7.7957587	0.0074366736	-0.017548326	-0.002369546	-0.6034724	5.58049	8.04141	Multitasking_Read
15:52:24.501	-0.6560313	5.360781	7.7957587	0.0074366736	-0.017548326	-0.002369546	-0.6034724	5.58049	8.04141	Multitasking_Read
15:52:24.524	-0.6560313	5.360781	7.7957587	0.0074366736	-0.017548326	-0.002369546	-0.6034724	5.58049	8.04141	Multitasking_Read
15:52:24.547	-0.6560313	5.360781	7.7957587	0.0074366736	-0.017548326	-0.002369546	-0.6034724	5.58049	8.04141	Multitasking_Read
15:52:24.569	-0.6560313	5.360781	7.7957587	0.0074366736	-0.017548326	-0.002369546	-0.6034724	5.58049	8.04141	Multitasking_Read
15:52:24.593	-0.6560313	5.360781	7.7957587	0.0074366736	-0.017548326	-0.002369546	-0.6034724	5.58049	8.04141	Multitasking_Read
15:52:24.617	-0.4932206	5.4302154	7.719142	0.13205318	-0.010828808	-0.0768951	-0.624917	5.6130533	8.017072	Multitasking_Read
15:52:24.639	-0.4932206	5.4302154	7.719142	0.13205318	-0.010828808	-0.0768951	-0.624917	5.6130533	8.017072	Multitasking_Read
15:52:24.663	-0.4932206	5.4302154	7.719142	0.13205318	-0.010828808	-0.0768951	-0.624917	5.6130533	8.017072	Multitasking_Read
15:52:24.685	-0.4932206	5.4302154	7.719142	0.13205318	-0.010828808	-0.0768951	-0.624917	5.6130533	8.017072	Multitasking_Read
15:52:24.709	-0.4932206	5.4302154	7.719142	0.13205318	-0.010828808	-0.0768951	-0.624917	5.6130533	8.017072	Multitasking_Read
15:52:24.732	-0.4932206	5.4302154	7.719142	0.13205318	-0.010828808	-0.0768951	-0.624917	5.6130533	8.017072	Multitasking_Read
15:52:24.755	-0.4932206	5.4302154	7.719142	0.13205318	-0.010828808	-0.0768951	-0.624917	5.6130533	8.017072	Multitasking_Read
15:52:24.778	-0.4932206	5.4302154	7.719142	0.13205318	-0.010828808	-0.0768951	-0.624917	5.6130533	8.017072	Multitasking_Read
15:52:24.800	-0.6656084	5.5619006	7.613794	-0.06647802	-0.01571573	0.015956411	-0.6893813	5.7334976	7.9260383	Multitasking_Read
15:52:24.825	-0.6656084	5.5619006	7.613794	-0.06647802	-0.01571573	0.015956411	-0.6893813	5.7334976	7.9260383	Multitasking_Read
15:52:24.848	-0.6656084	5.5619006	7.613794	-0.06647802	-0.01571573	0.015956411	-0.6893813	5.7334976	7.9260383	Multitasking_Read
15:52:24.872	-0.6656084	5.5619006	7.613794	-0.06647802	-0.01571573	0.015956411	-0.6893813	5.7334976	7.9260383	Multitasking_Read
15:52:24.894	-0.6656084	5.5619006	7.613794	-0.06647802	-0.01571573	0.015956411	-0.6893813	5.7334976	7.9260383	Multitasking_Read
15:52:24.917	-0.6656084	5.5619006	7.613794	-0.06647802	-0.01571573	0.015956411	-0.6893813	5.7334976	7.9260383	Multitasking_Read
15:52:24.943	-0.6656084	5.5619006	7.613794	-0.06647802	-0.01571573	0.015956411	-0.6893813	5.7334976	7.9260383	Multitasking_Read
15:52:24.966	-0.7948992	5.6504884	7.5060515	-0.034713026	-0.04625899	0.023286795	-0.6658016	5.6908965	7.95869	Multitasking_Read
15:52:24.989	-0.7948992	5.6504884	7.5060515	-0.034713026	-0.04625899	0.023286795	-0.6658016	5.6908965	7.95869	Multitasking_Read
15:52:25.011	-0.7948992	5.6504884	7.5060515	-0.034713026	-0.04625899	0.023286795	-0.6658016	5.6908965	7.95869	Multitasking_Read
15:52:25.034	-0.7948992	5.6504884	7.5060515	-0.034713026	-0.04625899	0.023286795	-0.6658016	5.6908965	7.95869	Multitasking_Read
15:52:25.058	-0.7948992	5.6504884	7.5060515	-0.034713026	-0.04625899	0.023286795	-0.6658016	5.6908965	7.95869	Multitasking_Read
15:52:25.081	-0.7948992	5.6504884	7.5060515	-0.034713026	-0.04625899	0.023286795	-0.6658016	5.6908965	7.95869	Multitasking_Read
15:52:25.104	-0.7948992	5.6504884	7.5060515	-0.034713026	-0.04625899	0.023286795	-0.6658016	5.6908965	7.95869	Multitasking_Read
15:52:25.127	-0.7948992	5.6504884	7.5060515	-0.034713026	-0.04625899	0.023286795	-0.6658016	5.6908965	7.95869	Multitasking_Read
15:52:25.150	-0.6608198	5.4565525	7.685622	-0.024939185	0.0007776315	0.0037391062	-0.61781365	5.62086	8.012151	Multitasking_Read
15:52:25.175	-0.6608198	5.4565525	7.685622	-0.024939185	0.0007776315	0.0037391062	-0.61781365	5.62086	8.012151	Multitasking_Read
15:52:25.198	-0.6608198	5.4565525	7.685622	-0.024939185	0.0007776315	0.0037391062	-0.61781365	5.62086	8.012151	Multitasking_Read
15:52:25.222	-0.6608198	5.4565525	7.685622	-0.024939185	0.0007776315	0.0037391062	-0.61781365	5.62086	8.012151	Multitasking_Read
15:52:25.244	-0.6608198	5.4565525	7.685622	-0.024939185	0.0007776315	0.0037391062	-0.61781365	5.62086	8.012151	Multitasking_Read
15:52:25.265	-0.6608198	5.4565525	7.685622	-0.024939185	0.0007776315	0.0037391062	-0.61781365	5.62086	8.012151	Multitasking_Read
15:52:25.291	-0.6608198	5.4565525	7.685622	-0.024939185	0.0007776315	0.0037391062	-0.61781365	5.62086	8.012151	Multitasking_Read
15:52:25.313	-0.6608198	5.4565525	7.685622	-0.024939185	0.0007776315	0.0037391062	-0.61781365	5.62086	8.012151	Multitasking_Read
15:52:25.336	-0.5363176	5.5188036	7.7574506	0.035536475	0.006886284	0.033671506	-0.61784714	5.622583	8.01094	Multitasking_Read
15:52:25.357	-0.5363176	5.5188036	7.7574506	0.035536475	0.006886284	0.033671506	-0.61784714	5.622583	8.01094	Multitasking_Read
15:52:25.379	-0.5363176	5.5188036	7.7574506	0.035536475	0.006886284	0.033671506	-0.61784714	5.622583	8.01094	Multitasking_Read
15:52:25.403	-0.5363176	5.5188036	7.7574506	0.035536475	0.006886284	0.033671506	-0.61784714	5.622583	8.01094	Multitasking_Read
15:52:25.426	-0.5363176	5.5188036	7.7574506	0.035536475	0.006886284	0.033671506	-0.61784714	5.622583	8.01094	Multitasking_Read
15:52:25.448	-0.5363176	5.5188036	7.7574506	0.035536475	0.006886284	0.033671506	-0.61784714	5.622583	8.01094	Multitasking_Read
15:52:25.471	-0.5363176	5.5188036	7.7574506	0.035536475	0.006886284	0.033671506	-0.61784714	5.622583	8.01094	Multitasking_Read
15:52:25.493	-0.5363176	5.5188036	7.7574506	0.035536475	0.006886284	0.033671506	-0.61784714	5.622583	8.01094	Multitasking_Read
15:52:25.517	-0.66321415	5.437398	7.798153	0.0056040776	0.017270992	0.01106949	-0.6314114	5.641496	7.996573	Multitasking_Read
15:52:25.540	-0.66321415	5.437398	7.798153	0.0056040776	0.017270992	0.01106949	-0.6314114	5.641496	7.996573	Multitasking_Read
15:52:25.563	-0.66321415	5.437398	7.798153	0.0056040776	0.017270992	0.01106949	-0.6314114	5.641496	7.996573	Multitasking_Read
15:52:25.586	-0.66321415	5.437398	7.798153	0.0056040776	0.017270992	0.01106949	-0.6314114	5.641496	7.996573	Multitasking_Read
15:52:25.609	-0.66321415	5.437398	7.798153	0.0056040776	0.017270992	0.01106949	-0.6314114	5.641496	7.996573	Multitasking_Read
15:52:25.633	-0.66321415	5.437398	7.798153	0.0056040776	0.017270992	0.01106949	-0.6314114	5.641496	7.996573	Multitasking_Read
15:52:25.655	-0.66321415	5.437398	7.798153	0.0056040776	0.017270992	0.01106949	-0.6314114	5.641496	7.996573	Multitasking_Read
15:52:25.678	-0.66321415	5.437398	7.798153	0.0056040776	0.017270992	0.01106949	-0.6314114	5.641496	7.996573	Multitasking_Read
15:52:25.702	-0.50998056	5.444581	7.6449194	-0.020052264	0.008108014	0.0153455455	-0.63457525	5.657645	7.984906	Multitasking_Read
15:52:25.724	-0.50998056	5.444581	7.6449194	-0.020052264	0.008108014	0.0153455455	-0.63457525	5.657645	7.984906	Multitasking_Read
15:52:25.748	-0.50998056	5.444581	7.6449194	-0.020052264	0.008108014	0.0153455455	-0.63457525	5.657645	7.984906	Multitasking_Read
15:52:25.771	-0.50998056	5.444581	7.6449194	-0.020052264	0.008108014	0.0153455455	-0.63457525	5.657645	7.984906	Multitasking_Read
15:52:25.793	-0.50998056	5.444581	7.6449194	-0.020052264	0.008108014	0.0153455455	-0.63457525	5.657645	7.984906	Multitasking_Read
15:52:25.815	-0.50998056	5.444581	7.6449194	-0.020052264	0.008108014	0.0153455455	-0.63457525	5.657645	7.984906	Multitasking_Read
15:52:25.838	-0.50998056	5.444581	7.6449194	-0.020052264	0.008108014	0.0153455455	-0.63457525	5.657645	7.984906	Multitasking_Read
15:52:25.862	-0.50998056	5.444581	7.6449194	-0.020052264	0.008108014	0.0153455455	-0.63457525	5.657645	7.984906	Multitasking_Read
15:52:25.885	-0.68236834	5.523592	7.685622	0.009880135	0.008108014	0.009236894	-0.64926213	5.648096	7.990481	Multitasking_Read
15:52:25.908	-0.68236834	5.523592	7.685622	0.009880135	0.008108014	0.009236894	-0.64926213	5.648096	7.990481	Multitasking_Read
15:52:25.931	-0.68236834	5.523592	7.685622	0.009880135	0.008108014	0.009236894	-0.64926213	5.648096	7.990481	Multitasking_Read
15:52:25.956	-0.68236834	5.523592	7.685622	0.009880135	0.008108014	0.009236894	-0.64926213	5.648096	7.990481	Multitasking_Read
15:52:25.979	-0.68236834	5.523592	7.685622	0.009880135	0.008108014	0.009236894	-0.64926213	5.648096	7.990481	Multitasking_Read
15:52:26.002	-0.68236834	5.523592	7.685622	0.009880135	0.008108014	0.009236894	-0.64926213	5.648096	7.990481	Multitasking_Read
15:52:26.025	-0.68236834	5.523592	7.685622	0.009880135	0.008108014	0.009236894	-0.64926213	5.648096	7.990481	Multitasking_Read
15:52:26.048	-0.69673395	5.482889	7.8556156	-0.023106588	0.0056645535	-0.002369546	-0.6542346	5.6479526	7.990177	Multitasking_Read
15:52:26.070	-0.69673395	5.482889	7.8556156	-0.023106588	0.0056645535	-0.002369546	-0.6542346	5.6479526	7.990177	Multitasking_Read
15:52:26.094	-0.69673395	5.482889	7.8556156	-0.023106588	0.0056645535	-0.002369546	-0.6542346	5.6479526	7.990177	Multitasking_Read
15:52:26.116	-0.69673395	5.482889	7.8556156	-0.023106588	0.0056645535	-0.002369546	-0.6542346	5.6479526	7.990177	Multitasking_Read
15:52:26.138	-0.69673395	5.482889	7.8556156	-0.023106588	0.0056645535	-0.002369546	-0.6542346	5.6479526	7.990177	Multitasking_Read
15:52:26.161	-0.69673395	5.482889	7.8556156	-0.023106588	0.0056645535	-0.002369546	-0.6542346	5.6479526	7.990177	Multitasking_Read
15:52:26.184	-0.69673395	5.482889	7.8556156	-0.023106588	0.0056645535	-0.002369546	-0.6542346	5.6479526	7.990177	Multitasking_Read
15:52:26.206	-0.69673395	5.482889	7.8556156	-0.023106588	0.0056645535	-0.002369546	-0.6542346	5.6479526	7.990177	Multitasking_Read
15:52:26.229	-0.69912827	5.4924664	7.656891	0.03126042	0.012994936	-0.0042021424	-0.65893555	5.6608973	7.9806247	Multitasking_Read
15:52:26.252	-0.69912827	5.4924664	7.656891	0.03126042	0.012994936	-0.0042021424	-0.65893555	5.6608973	7.9806247	Multitasking_Read
15:52:26.275	-0.69912827	5.4924664	7.656891	0.03126042	0.012994936	-0.0042021424	-0.65893555	5.6608973	7.9806247	Multitasking_Read
15:52:26.298	-0.69912827	5.4924664	7.656891	0.03126042	0.012994936	-0.0042021424	-0.65893555	5.6608973	7.9806247	Multitasking_Read
15:52:26.322	-0.69912827	5.4924664	7.656891	0.03126042	0.012994936	-0.0042021424	-0.65893555	5.6608973	7.9806247	Multitasking_Read
15:52:26.345	-0.69912827	5.4924664	7.656891	0.03126042	0.012994936	-0.0042021424	-0.65893555	5.6608973	7.9806247	Multitasking_Read
15:52:26.368	-0.69912827	5.4924664	7.656891	0.03126042	0.012994936	-0.0042021424	-0.65893555	5.6608973	7.9806247	Multitasking_Read
15:52:26.391	-0.69912827	5.4924664	7.656891	0.03126042	0.012994936	-0.0042021424	-0.65893555	5.6608973	7.9806247	Multitasking_Read
15:52:26.414	-0.7446195	5.5978146	7.8460383	0.05141897	-0.052978512	-0.0072564683	-0.64286345	5.6956854	7.9571476	Multitasking_Read
15:52:26.437	-0.7446195	5.5978146	7.8460383	0.05141897	-0.052978512	-0.0072564683	-0.64286345	5.6956854	7.9571476	Multitasking_Read
15:52:26.461	-0.7446195	5.5978146	7.8460383	0.05141897	-0.052978512	-0.0072564683	-0.64286345	5.6956854	7.9571476	Multitasking_Read
15:52:26.484	-0.7446195	5.5978146	7.8460383	0.05141897	-0.052978512	-0.0072564683	-0.64286345	5.6956854	7.9571476	Multitasking_Read
15:52:26.505	-0.7446195	5.5978146	7.8460383	0.05141897	-0.052978512	-0.0072564683	-0.64286345	5.6956854	7.9571476	Multitasking_Read
15:52:26.527	-0.7446195	5.5978146	7.8460383	0.05141897	-0.052978512	-0.0072564683	-0.64286345	5.6956854	7.9571476	Multitasking_Read
15:52:26.551	-0.7446195	5.5978146	7.8460383	0.05141897	-0.052978512	-0.0072564683	-0.64286345	5.6956854	7.9571476	Multitasking_Read
15:52:26.574	-0.7446195	5.5978146	7.8460383	0.05141897	-0.052978512	-0.0072564683	-0.64286345	5.6956854	7.9571476	Multitasking_Read
15:52:26.598	-0.61293435	5.602603	7.4868975	0.003771482	0.017270992	-0.008478199	-0.5866609	5.7715244	7.9066863	Multitasking_Read
15:52:26.620	-0.61293435	5.602603	7.4868975	0.003771482	0.017270992	-0.008478199	-0.5866609	5.7715244	7.9066863	Multitasking_Read
15:52:26.642	-0.61293435	5.602603	7.4868975	0.003771482	0.017270992	-0.008478199	-0.5866609	5.7715244	7.9066863	Multitasking_Read
15:52:26.666	-0.61293435	5.602603	7.4868975	0.003771482	0.017270992	-0.008478199	-0.5866609	5.7715244	7.9066863	Multitasking_Read
15:52:26.689	-0.61293435	5.602603	7.4868975	0.003771482	0.017270992	-0.008478199	-0.5866609	5.7715244	7.9066863	Multitasking_Read
15:52:26.711	-0.61293435	5.602603	7.4868975	0.003771482	0.017270992	-0.008478199	-0.5866609	5.7715244	7.9066863	Multitasking_Read
15:52:26.734	-0.61293435	5.602603	7.4868975	0.003771482	0.017270992	-0.008478199	-0.5866609	5.7715244	7.9066863	Multitasking_Read
15:52:26.757	-0.61293435	5.602603	7.4868975	0.003771482	0.017270992	-0.008478199	-0.5866609	5.7715244	7.9066863	Multitasking_Read
15:52:26.784	-0.6081458	5.681614	7.448589	0.0031606168	-0.0022766949	0.009847758	-0.6058924	5.7996154	7.8846498	Multitasking_Read
15:52:26.807	-0.6081458	5.681614	7.448589	0.0031606168	-0.0022766949	0.009847758	-0.6058924	5.7996154	7.8846498	Multitasking_Read
15:52:26.830	-0.6081458	5.681614	7.448589	0.0031606168	-0.0022766949	0.009847758	-0.6058924	5.7996154	7.8846498	Multitasking_Read
15:52:26.853	-0.6081458	5.681614	7.448589	0.0031606168	-0.0022766949	0.009847758	-0.6058924	5.7996154	7.8846498	Multitasking_Read
15:52:26.876	-0.6081458	5.681614	7.448589	0.0031606168	-0.0022766949	0.009847758	-0.6058924	5.7996154	7.8846498	Multitasking_Read
15:52:26.900	-0.6081458	5.681614	7.448589	0.0031606168	-0.0022766949	0.009847758	-0.6058924	5.7996154	7.8846498	Multitasking_Read
15:52:26.922	-0.6081458	5.681614	7.448589	0.0031606168	-0.0022766949	0.009847758	-0.6058924	5.7996154	7.8846498	Multitasking_Read
15:52:26.949	-0.6344828	5.6840086	7.556331	0.014156191	0.0056645535	0.006182567	-0.6082935	5.8126693	7.874846	Multitasking_Read
15:52:26.973	-0.6344828	5.6840086	7.556331	0.014156191	0.0056645535	0.006182567	-0.6082935	5.8126693	7.874846	Multitasking_Read
15:52:26.997	-0.6344828	5.6840086	7.556331	0.014156191	0.0056645535	0.006182567	-0.6082935	5.8126693	7.874846	Multitasking_Read
15:52:27.021	-0.6344828	5.6840086	7.556331	0.014156191	0.0056645535	0.006182567	-0.6082935	5.8126693	7.874846	Multitasking_Read
15:52:27.043	-0.6344828	5.6840086	7.556331	0.014156191	0.0056645535	0.006182567	-0.6082935	5.8126693	7.874846	Multitasking_Read
15:52:27.065	-0.6344828	5.6840086	7.556331	0.014156191	0.0056645535	0.006182567	-0.6082935	5.8126693	7.874846	Multitasking_Read
15:52:27.088	-0.6344828	5.6840086	7.556331	0.014156191	0.0056645535	0.006182567	-0.6082935	5.8126693	7.874846	Multitasking_Read
15:52:27.110	-0.6344828	5.6840086	7.556331	0.014156191	0.0056645535	0.006182567	-0.6082935	5.8126693	7.874846	Multitasking_Read
15:52:27.134	-0.7206767	5.6840086	7.597034	-0.038989086	0.03315349	0.03916929	-0.6172325	5.82426	7.865579	Multitasking_Read
15:52:27.157	-0.7206767	5.6840086	7.597034	-0.038989086	0.03315349	0.03916929	-0.6172325	5.82426	7.865579	Multitasking_Read
15:52:27.181	-0.7206767	5.6840086	7.597034	-0.038989086	0.03315349	0.03916929	-0.6172325	5.82426	7.865579	Multitasking_Read
15:52:27.204	-0.7206767	5.6840086	7.597034	-0.038989086	0.03315349	0.03916929	-0.6172325	5.82426	7.865579	Multitasking_Read
15:52:27.227	-0.7206767	5.6840086	7.597034	-0.038989086	0.03315349	0.03916929	-0.6172325	5.82426	7.865579	Multitasking_Read
15:52:27.251	-0.7206767	5.6840086	7.597034	-0.038989086	0.03315349	0.03916929	-0.6172325	5.82426	7.865579	Multitasking_Read
15:52:27.274	-0.7206767	5.6840086	7.597034	-0.038989086	0.03315349	0.03916929	-0.6172325	5.82426	7.865579	Multitasking_Read
15:52:27.297	-0.7206767	5.6840086	7.597034	-0.038989086	0.03315349	0.03916929	-0.6172325	5.82426	7.865579	Multitasking_Read
15:52:27.320	-0.7326481	5.626546	7.7718163	-0.06769975	-0.017548326	0.046499673	-0.60152304	5.7521977	7.919639	Multitasking_Read
15:52:27.343	-0.7326481	5.626546	7.7718163	-0.06769975	-0.017548326	0.046499673	-0.60152304	5.7521977	7.919639	Multitasking_Read
15:52:27.365	-0.7326481	5.626546	7.7718163	-0.06769975	-0.017548326	0.046499673	-0.60152304	5.7521977	7.919639	Multitasking_Read
15:52:27.388	-0.7326481	5.626546	7.7718163	-0.06769975	-0.017548326	0.046499673	-0.60152304	5.7521977	7.919639	Multitasking_Read
15:52:27.412	-0.7326481	5.626546	7.7718163	-0.06769975	-0.017548326	0.046499673	-0.60152304	5.7521977	7.919639	Multitasking_Read
15:52:27.435	-0.7326481	5.626546	7.7718163	-0.06769975	-0.017548326	0.046499673	-0.60152304	5.7521977	7.919639	Multitasking_Read
15:52:27.458	-0.7326481	5.626546	7.7718163	-0.06769975	-0.017548326	0.046499673	-0.60152304	5.7521977	7.919639	Multitasking_Read
15:52:27.481	-0.7326481	5.626546	7.7718163	-0.06769975	-0.017548326	0.046499673	-0.60152304	5.7521977	7.919639	Multitasking_Read
15:52:27.504	-0.6296943	5.6361227	7.599428	0.049586378	-0.0010549643	0.005571702	-0.57717526	5.7234626	7.9422417	Multitasking_Read
15:52:27.527	-0.6296943	5.6361227	7.599428	0.049586378	-0.0010549643	0.005571702	-0.57717526	5.7234626	7.9422417	Multitasking_Read
15:52:27.550	-0.6296943	5.6361227	7.599428	0.049586378	-0.0010549643	0.005571702	-0.57717526	5.7234626	7.9422417	Multitasking_Read
15:52:27.573	-0.6296943	5.6361227	7.599428	0.049586378	-0.0010549643	0.005571702	-0.57717526	5.7234626	7.9422417	Multitasking_Read
15:52:27.597	-0.6296943	5.6361227	7.599428	0.049586378	-0.0010549643	0.005571702	-0.57717526	5.7234626	7.9422417	Multitasking_Read
15:52:27.620	-0.6296943	5.6361227	7.599428	0.049586378	-0.0010549643	0.005571702	-0.57717526	5.7234626	7.9422417	Multitasking_Read
15:52:27.643	-0.6296943	5.6361227	7.599428	0.049586378	-0.0010549643	0.005571702	-0.57717526	5.7234626	7.9422417	Multitasking_Read
15:52:27.666	-0.36632404	5.5188036	7.695199	-0.051817257	-0.024878709	0.007404298	-0.5337686	5.7226267	7.945879	Multitasking_Read
15:52:27.689	-0.36632404	5.5188036	7.695199	-0.051817257	-0.024878709	0.007404298	-0.5337686	5.7226267	7.945879	Multitasking_Read
15:52:27.713	-0.36632404	5.5188036	7.695199	-0.051817257	-0.024878709	0.007404298	-0.5337686	5.7226267	7.945879	Multitasking_Read
15:52:27.736	-0.36632404	5.5188036	7.695199	-0.051817257	-0.024878709	0.007404298	-0.5337686	5.7226267	7.945879	Multitasking_Read
15:52:27.759	-0.36632404	5.5188036	7.695199	-0.051817257	-0.024878709	0.007404298	-0.5337686	5.7226267	7.945879	Multitasking_Read
15:52:27.782	-0.36632404	5.5188036	7.695199	-0.051817257	-0.024878709	0.007404298	-0.5337686	5.7226267	7.945879	Multitasking_Read
15:52:27.805	-0.36632404	5.5188036	7.695199	-0.051817257	-0.024878709	0.007404298	-0.5337686	5.7226267	7.945879	Multitasking_Read
15:52:27.829	-0.36632404	5.5188036	7.695199	-0.051817257	-0.024878709	0.007404298	-0.5337686	5.7226267	7.945879	Multitasking_Read
15:52:27.852	-0.32801566	5.482889	7.800547	-0.06831062	-0.047480725	0.026951985	-0.44540083	5.6300387	8.017146	Multitasking_Read
15:52:27.874	-0.32801566	5.482889	7.800547	-0.06831062	-0.047480725	0.026951985	-0.44540083	5.6300387	8.017146	Multitasking_Read
15:52:27.897	-0.32801566	5.482889	7.800547	-0.06831062	-0.047480725	0.026951985	-0.44540083	5.6300387	8.017146	Multitasking_Read
15:52:27.921	-0.32801566	5.482889	7.800547	-0.06831062	-0.047480725	0.026951985	-0.44540083	5.6300387	8.017146	Multitasking_Read
15:52:27.943	-0.32801566	5.482889	7.800547	-0.06831062	-0.047480725	0.026951985	-0.44540083	5.6300387	8.017146	Multitasking_Read
15:52:27.967	-0.32801566	5.482889	7.800547	-0.06831062	-0.047480725	0.026951985	-0.44540083	5.6300387	8.017146	Multitasking_Read
15:52:27.990	-0.32801566	5.482889	7.800547	-0.06831062	-0.047480725	0.026951985	-0.44540083	5.6300387	8.017146	Multitasking_Read
15:52:28.013	-0.32801566	5.482889	7.800547	-0.06831062	-0.047480725	0.026951985	-0.44540083	5.6300387	8.017146	Multitasking_Read
15:52:28.036	-0.2849187	5.2482505	7.8197017	-0.092134364	-0.01571573	0.01473468	-0.37998858	5.5025897	8.10848	Multitasking_Read
15:52:28.059	-0.2849187	5.2482505	7.8197017	-0.092134364	-0.01571573	0.01473468	-0.37998858	5.5025897	8.10848	Multitasking_Read
15:52:28.082	-0.2849187	5.2482505	7.8197017	-0.092134364	-0.01571573	0.01473468	-0.37998858	5.5025897	8.10848	Multitasking_Read
15:52:28.105	-0.2849187	5.2482505	7.8197017	-0.092134364	-0.01571573	0.01473468	-0.37998858	5.5025897	8.10848	Multitasking_Read
15:52:28.128	-0.2849187	5.2482505	7.8197017	-0.092134364	-0.01571573	0.01473468	-0.37998858	5.5025897	8.10848	Multitasking_Read
15:52:28.151	-0.2849187	5.2482505	7.8197017	-0.092134364	-0.01571573	0.01473468	-0.37998858	5.5025897	8.10848	Multitasking_Read
15:52:28.175	-0.2849187	5.2482505	7.8197017	-0.092134364	-0.01571573	0.01473468	-0.37998858	5.5025897	8.10848	Multitasking_Read
15:52:28.197	-0.2849187	5.2482505	7.8197017	-0.092134364	-0.01571573	0.01473468	-0.37998858	5.5025897	8.10848	Multitasking_Read
15:52:28.221	-0.46927786	5.3272614	8.303345	-0.14283618	-0.08596523	0.05321919	-0.36821246	5.359304	8.204427	Multitasking_Read
15:52:28.244	-0.46927786	5.3272614	8.303345	-0.14283618	-0.08596523	0.05321919	-0.36821246	5.359304	8.204427	Multitasking_Read
15:52:28.267	-0.46927786	5.3272614	8.303345	-0.14283618	-0.08596523	0.05321919	-0.36821246	5.359304	8.204427	Multitasking_Read
15:52:28.291	-0.46927786	5.3272614	8.303345	-0.14283618	-0.08596523	0.05321919	-0.36821246	5.359304	8.204427	Multitasking_Read
15:52:28.314	-0.46927786	5.3272614	8.303345	-0.14283618	-0.08596523	0.05321919	-0.36821246	5.359304	8.204427	Multitasking_Read
15:52:28.337	-0.46927786	5.3272614	8.303345	-0.14283618	-0.08596523	0.05321919	-0.36821246	5.359304	8.204427	Multitasking_Read
15:52:28.360	-0.46927786	5.3272614	8.303345	-0.14283618	-0.08596523	0.05321919	-0.36821246	5.359304	8.204427	Multitasking_Read
15:52:28.383	-0.46927786	5.3272614	8.303345	-0.14283618	-0.08596523	0.05321919	-0.36821246	5.359304	8.204427	Multitasking_Read
15:52:28.406	-0.28731298	5.027977	8.231517	-0.10923859	-0.040761203	0.021454198	-0.2528366	5.168995	8.329941	Multitasking_Read
15:52:28.427	-0.28731298	5.027977	8.231517	-0.10923859	-0.040761203	0.021454198	-0.2528366	5.168995	8.329941	Multitasking_Read
15:52:28.448	-0.28731298	5.027977	8.231517	-0.10923859	-0.040761203	0.021454198	-0.2528366	5.168995	8.329941	Multitasking_Read
15:52:28.468	-0.28731298	5.027977	8.231517	-0.10923859	-0.040761203	0.021454198	-0.2528366	5.168995	8.329941	Multitasking_Read
15:52:28.488	-0.28731298	5.027977	8.231517	-0.10923859	-0.040761203	0.021454198	-0.2528366	5.168995	8.329941	Multitasking_Read
15:52:28.509	-0.28731298	5.027977	8.231517	-0.10923859	-0.040761203	0.021454198	-0.2528366	5.168995	8.329941	Multitasking_Read
15:52:28.530	-0.28731298	5.027977	8.231517	-0.10923859	-0.040761203	0.021454198	-0.2528366	5.168995	8.329941	Multitasking_Read
15:52:28.553	-0.28731298	5.027977	8.231517	-0.10923859	-0.040761203	0.021454198	-0.2528366	5.168995	8.329941	Multitasking_Read
15:52:28.574	-0.09337672	4.8412237	8.056735	0.06791233	0.016049262	0.017789008	-0.18210155	5.094559	8.377509	Multitasking_Read
15:52:28.595	-0.09337672	4.8412237	8.056735	0.06791233	0.016049262	0.017789008	-0.18210155	5.094559	8.377509	Multitasking_Read
15:52:28.618	-0.09337672	4.8412237	8.056735	0.06791233	0.016049262	0.017789008	-0.18210155	5.094559	8.377509	Multitasking_Read
15:52:28.639	-0.09337672	4.8412237	8.056735	0.06791233	0.016049262	0.017789008	-0.18210155	5.094559	8.377509	Multitasking_Read
15:52:28.662	-0.09337672	4.8412237	8.056735	0.06791233	0.016049262	0.017789008	-0.18210155	5.094559	8.377509	Multitasking_Read
15:52:28.685	-0.09337672	4.8412237	8.056735	0.06791233	0.016049262	0.017789008	-0.18210155	5.094559	8.377509	Multitasking_Read
15:52:28.707	-0.09337672	4.8412237	8.056735	0.06791233	0.016049262	0.017789008	-0.18210155	5.094559	8.377509	Multitasking_Read
15:52:28.729	-0.09337672	4.8412237	8.056735	0.06791233	0.016049262	0.017789008	-0.18210155	5.094559	8.377509	Multitasking_Read
15:52:28.751	-0.17957062	4.8915033	8.10462	0.13571838	0.030710028	-0.03413454	-0.2167371	5.199628	8.311873	Multitasking_Read
15:52:28.772	-0.17957062	4.8915033	8.10462	0.13571838	0.030710028	-0.03413454	-0.2167371	5.199628	8.311873	Multitasking_Read
15:52:28.793	-0.17957062	4.8915033	8.10462	0.13571838	0.030710028	-0.03413454	-0.2167371	5.199628	8.311873	Multitasking_Read
15:52:28.815	-0.17957062	4.8915033	8.10462	0.13571838	0.030710028	-0.03413454	-0.2167371	5.199628	8.311873	Multitasking_Read
15:52:28.838	-0.17957062	4.8915033	8.10462	0.13571838	0.030710028	-0.03413454	-0.2167371	5.199628	8.311873	Multitasking_Read
15:52:28.858	-0.17957062	4.8915033	8.10462	0.13571838	0.030710028	-0.03413454	-0.2167371	5.199628	8.311873	Multitasking_Read
15:52:28.879	-0.17957062	4.8915033	8.10462	0.13571838	0.030710028	-0.03413454	-0.2167371	5.199628	8.311873	Multitasking_Read
15:52:28.902	-0.17957062	4.8915033	8.10462	0.13571838	0.030710028	-0.03413454	-0.2167371	5.199628	8.311873	Multitasking_Read
15:52:28.923	-0.17478207	5.233885	7.7574506	0.008047539	0.0013884967	0.0031282408	-0.23984538	5.371938	8.200919	Multitasking_Read
15:52:28.945	-0.17478207	5.233885	7.7574506	0.008047539	0.0013884967	0.0031282408	-0.23984538	5.371938	8.200919	Multitasking_Read
15:52:28.966	-0.17478207	5.233885	7.7574506	0.008047539	0.0013884967	0.0031282408	-0.23984538	5.371938	8.200919	Multitasking_Read
15:52:28.988	-0.17478207	5.233885	7.7574506	0.008047539	0.0013884967	0.0031282408	-0.23984538	5.371938	8.200919	Multitasking_Read
15:52:29.009	-0.17478207	5.233885	7.7574506	0.008047539	0.0013884967	0.0031282408	-0.23984538	5.371938	8.200919	Multitasking_Read
15:52:29.030	-0.17478207	5.233885	7.7574506	0.008047539	0.0013884967	0.0031282408	-0.23984538	5.371938	8.200919	Multitasking_Read
15:52:29.053	-0.17478207	5.233885	7.7574506	0.008047539	0.0013884967	0.0031282408	-0.23984538	5.371938	8.200919	Multitasking_Read
15:52:29.074	-0.17478207	5.233885	7.7574506	0.008047539	0.0013884967	0.0031282408	-0.23984538	5.371938	8.200919	Multitasking_Read
15:52:29.096	-0.17478207	5.233885	7.7574506	0.008047539	0.0013884967	0.0031282408	-0.23984538	5.371938	8.200919	Multitasking_Read
15:52:29.120	-0.29210153	5.233885	7.944204	0.003771482	0.0062754187	0.019010736	-0.2481393	5.387309	8.190585	Multitasking_Read
15:52:29.140	-0.29210153	5.233885	7.944204	0.003771482	0.0062754187	0.019010736	-0.2481393	5.387309	8.190585	Multitasking_Read
15:52:29.162	-0.29210153	5.233885	7.944204	0.003771482	0.0062754187	0.019010736	-0.2481393	5.387309	8.190585	Multitasking_Read
15:52:29.183	-0.29210153	5.233885	7.944204	0.003771482	0.0062754187	0.019010736	-0.2481393	5.387309	8.190585	Multitasking_Read
15:52:29.206	-0.29210153	5.233885	7.944204	0.003771482	0.0062754187	0.019010736	-0.2481393	5.387309	8.190585	Multitasking_Read
15:52:29.227	-0.29210153	5.233885	7.944204	0.003771482	0.0062754187	0.019010736	-0.2481393	5.387309	8.190585	Multitasking_Read
15:52:29.249	-0.29210153	5.233885	7.944204	0.003771482	0.0062754187	0.019010736	-0.2481393	5.387309	8.190585	Multitasking_Read
15:52:29.270	-0.29210153	5.233885	7.944204	0.003771482	0.0062754187	0.019010736	-0.2481393	5.387309	8.190585	Multitasking_Read
15:52:29.291	-0.31843856	5.1716337	7.920261	-0.024939185	0.016049262	0.020843333	-0.24525158	5.373213	8.199927	Multitasking_Read
15:52:29.312	-0.31843856	5.1716337	7.920261	-0.024939185	0.016049262	0.020843333	-0.24525158	5.373213	8.199927	Multitasking_Read
15:52:29.334	-0.31843856	5.1716337	7.920261	-0.024939185	0.016049262	0.020843333	-0.24525158	5.373213	8.199927	Multitasking_Read
15:52:29.355	-0.31843856	5.1716337	7.920261	-0.024939185	0.016049262	0.020843333	-0.24525158	5.373213	8.199927	Multitasking_Read
15:52:29.376	-0.31843856	5.1716337	7.920261	-0.024939185	0.016049262	0.020843333	-0.24525158	5.373213	8.199927	Multitasking_Read
15:52:29.397	-0.31843856	5.1716337	7.920261	-0.024939185	0.016049262	0.020843333	-0.24525158	5.373213	8.199927	Multitasking_Read
15:52:29.418	-0.31843856	5.1716337	7.920261	-0.024939185	0.016049262	0.020843333	-0.24525158	5.373213	8.199927	Multitasking_Read
15:52:29.439	-0.31843856	5.1716337	7.920261	-0.024939185	0.016049262	0.020843333	-0.24525158	5.373213	8.199927	Multitasking_Read
15:52:29.461	-0.31843856	5.1716337	7.920261	-0.024939185	0.016049262	0.020843333	-0.24525158	5.373213	8.199927	Multitasking_Read
15:52:29.482	-0.25858167	5.1812105	8.030397	-0.0066132275	0.0056645535	0.023286795	-0.24847858	5.3619957	8.207169	Multitasking_Read
15:52:29.505	-0.25858167	5.1812105	8.030397	-0.0066132275	0.0056645535	0.023286795	-0.24847858	5.3619957	8.207169	Multitasking_Read
15:52:29.526	-0.25858167	5.1812105	8.030397	-0.0066132275	0.0056645535	0.023286795	-0.24847858	5.3619957	8.207169	Multitasking_Read
15:52:29.547	-0.25858167	5.1812105	8.030397	-0.0066132275	0.0056645535	0.023286795	-0.24847858	5.3619957	8.207169	Multitasking_Read
15:52:29.568	-0.25858167	5.1812105	8.030397	-0.0066132275	0.0056645535	0.023286795	-0.24847858	5.3619957	8.207169	Multitasking_Read
15:52:29.590	-0.25858167	5.1812105	8.030397	-0.0066132275	0.0056645535	0.023286795	-0.24847858	5.3619957	8.207169	Multitasking_Read
15:52:29.611	-0.25858167	5.1812105	8.030397	-0.0066132275	0.0056645535	0.023286795	-0.24847858	5.3619957	8.207169	Multitasking_Read
15:52:29.633	-0.25858167	5.1812105	8.030397	-0.0066132275	0.0056645535	0.023286795	-0.24847858	5.3619957	8.207169	Multitasking_Read
15:52:29.655	-0.23463893	5.166845	8.023215	-0.008445823	-0.00288756	0.018399872	-0.24786878	5.3646035	8.205481	Multitasking_Read
15:52:29.677	-0.23463893	5.166845	8.023215	-0.008445823	-0.00288756	0.018399872	-0.24786878	5.3646035	8.205481	Multitasking_Read
15:52:29.698	-0.23463893	5.166845	8.023215	-0.008445823	-0.00288756	0.018399872	-0.24786878	5.3646035	8.205481	Multitasking_Read
15:52:29.719	-0.23463893	5.166845	8.023215	-0.008445823	-0.00288756	0.018399872	-0.24786878	5.3646035	8.205481	Multitasking_Read
15:52:29.740	-0.23463893	5.166845	8.023215	-0.008445823	-0.00288756	0.018399872	-0.24786878	5.3646035	8.205481	Multitasking_Read
15:52:29.762	-0.23463893	5.166845	8.023215	-0.008445823	-0.00288756	0.018399872	-0.24786878	5.3646035	8.205481	Multitasking_Read
15:52:29.783	-0.23463893	5.166845	8.023215	-0.008445823	-0.00288756	0.018399872	-0.24786878	5.3646035	8.205481	Multitasking_Read
15:52:29.806	-0.23463893	5.166845	8.023215	-0.008445823	-0.00288756	0.018399872	-0.24786878	5.3646035	8.205481	Multitasking_Read
15:52:29.828	-0.24900457	5.200365	7.9346266	-0.021273993	0.00871888	0.009847758	-0.25352243	5.382421	8.193634	Multitasking_Read
15:52:29.850	-0.24900457	5.200365	7.9346266	-0.021273993	0.00871888	0.009847758	-0.25352243	5.382421	8.193634	Multitasking_Read
15:52:29.872	-0.24900457	5.200365	7.9346266	-0.021273993	0.00871888	0.009847758	-0.25352243	5.382421	8.193634	Multitasking_Read
15:52:29.894	-0.24900457	5.200365	7.9346266	-0.021273993	0.00871888	0.009847758	-0.25352243	5.382421	8.193634	Multitasking_Read
15:52:29.915	-0.24900457	5.200365	7.9346266	-0.021273993	0.00871888	0.009847758	-0.25352243	5.382421	8.193634	Multitasking_Read
15:52:29.937	-0.24900457	5.200365	7.9346266	-0.021273993	0.00871888	0.009847758	-0.25352243	5.382421	8.193634	Multitasking_Read
15:52:29.960	-0.24900457	5.200365	7.9346266	-0.021273993	0.00871888	0.009847758	-0.25352243	5.382421	8.193634	Multitasking_Read
15:52:29.981	-0.24900457	5.200365	7.9346266	-0.021273993	0.00871888	0.009847758	-0.25352243	5.382421	8.193634	Multitasking_Read
15:52:30.001	-0.31604427	5.2578273	8.006455	-0.020052264	0.00016676621	0.004960837	-0.2615356	5.3868566	8.190466	Multitasking_Read
15:52:30.023	-0.31604427	5.2578273	8.006455	-0.020052264	0.00016676621	0.004960837	-0.2615356	5.3868566	8.190466	Multitasking_Read
15:52:30.045	-0.31604427	5.2578273	8.006455	-0.020052264	0.00016676621	0.004960837	-0.2615356	5.3868566	8.190466	Multitasking_Read
15:52:30.066	-0.31604427	5.2578273	8.006455	-0.020052264	0.00016676621	0.004960837	-0.2615356	5.3868566	8.190466	Multitasking_Read
15:52:30.087	-0.31604427	5.2578273	8.006455	-0.020052264	0.00016676621	0.004960837	-0.2615356	5.3868566	8.190466	Multitasking_Read
15:52:30.109	-0.31604427	5.2578273	8.006455	-0.020052264	0.00016676621	0.004960837	-0.2615356	5.3868566	8.190466	Multitasking_Read
15:52:30.130	-0.31604427	5.2578273	8.006455	-0.020052264	0.00016676621	0.004960837	-0.2615356	5.3868566	8.190466	Multitasking_Read
15:52:30.151	-0.31604427	5.2578273	8.006455	-0.020052264	0.00016676621	0.004960837	-0.2615356	5.3868566	8.190466	Multitasking_Read
15:52:30.173	-0.31604427	5.2578273	8.006455	-0.020052264	0.00016676621	0.004960837	-0.2615356	5.3868566	8.190466	Multitasking_Read
15:52:30.194	-0.28731298	5.2314906	7.9944835	-0.006002362	0.0007776315	0.008015162	-0.26378757	5.390058	8.188287	Multitasking_Read
15:52:30.216	-0.28731298	5.2314906	7.9944835	-0.006002362	0.0007776315	0.008015162	-0.26378757	5.390058	8.188287	Multitasking_Read
15:52:30.238	-0.28731298	5.2314906	7.9944835	-0.006002362	0.0007776315	0.008015162	-0.26378757	5.390058	8.188287	Multitasking_Read
15:52:30.259	-0.28731298	5.2314906	7.9944835	-0.006002362	0.0007776315	0.008015162	-0.26378757	5.390058	8.188287	Multitasking_Read
15:52:30.281	-0.28731298	5.2314906	7.9944835	-0.006002362	0.0007776315	0.008015162	-0.26378757	5.390058	8.188287	Multitasking_Read
15:52:30.302	-0.28731298	5.2314906	7.9944835	-0.006002362	0.0007776315	0.008015162	-0.26378757	5.390058	8.188287	Multitasking_Read
15:52:30.322	-0.28731298	5.2314906	7.9944835	-0.006002362	0.0007776315	0.008015162	-0.26378757	5.390058	8.188287	Multitasking_Read
15:52:30.345	-0.28731298	5.2314906	7.9944835	-0.006002362	0.0007776315	0.008015162	-0.26378757	5.390058	8.188287	Multitasking_Read
15:52:30.374	-0.28013015	5.209942	7.929838	-0.00050457474	0.0032210925	0.006182567	-0.27094218	5.3904877	8.187771	Multitasking_Read
15:52:30.408	-0.28013015	5.209942	7.929838	-0.00050457474	0.0032210925	0.006182567	-0.27094218	5.3904877	8.187771	Multitasking_Read
15:52:30.429	-0.28013015	5.209942	7.929838	-0.00050457474	0.0032210925	0.006182567	-0.27094218	5.3904877	8.187771	Multitasking_Read
15:52:30.450	-0.28013015	5.209942	7.929838	-0.00050457474	0.0032210925	0.006182567	-0.27094218	5.3904877	8.187771	Multitasking_Read
15:52:30.472	-0.28013015	5.209942	7.929838	-0.00050457474	0.0032210925	0.006182567	-0.27094218	5.3904877	8.187771	Multitasking_Read
15:52:30.494	-0.28013015	5.209942	7.929838	-0.00050457474	0.0032210925	0.006182567	-0.27094218	5.3904877	8.187771	Multitasking_Read
15:52:30.515	-0.28013015	5.209942	7.929838	-0.00050457474	0.0032210925	0.006182567	-0.27094218	5.3904877	8.187771	Multitasking_Read
15:52:30.536	-0.28013015	5.209942	7.929838	-0.00050457474	0.0032210925	0.006182567	-0.27094218	5.3904877	8.187771	Multitasking_Read
15:52:30.558	-0.2681588	5.2147307	7.9418097	-0.0047806315	-0.00044409905	0.01351295	-0.27416342	5.392035	8.186643	Multitasking_Read
15:52:30.580	-0.2681588	5.2147307	7.9418097	-0.0047806315	-0.00044409905	0.01351295	-0.27416342	5.392035	8.186643	Multitasking_Read
15:52:30.601	-0.2681588	5.2147307	7.9418097	-0.0047806315	-0.00044409905	0.01351295	-0.27416342	5.392035	8.186643	Multitasking_Read
15:52:30.622	-0.2681588	5.2147307	7.9418097	-0.0047806315	-0.00044409905	0.01351295	-0.27416342	5.392035	8.186643	Multitasking_Read
15:52:30.643	-0.2681588	5.2147307	7.9418097	-0.0047806315	-0.00044409905	0.01351295	-0.27416342	5.392035	8.186643	Multitasking_Read
15:52:30.665	-0.2681588	5.2147307	7.9418097	-0.0047806315	-0.00044409905	0.01351295	-0.27416342	5.392035	8.186643	Multitasking_Read
15:52:30.686	-0.2681588	5.2147307	7.9418097	-0.0047806315	-0.00044409905	0.01351295	-0.27416342	5.392035	8.186643	Multitasking_Read
15:52:30.709	-0.2681588	5.2147307	7.9418097	-0.0047806315	-0.00044409905	0.01351295	-0.27416342	5.392035	8.186643	Multitasking_Read
15:52:30.731	-0.31365	5.2506447	7.927444	-0.008445823	0.0038319575	0.0037391062	-0.2689681	5.3943825	8.185269	Multitasking_Read
15:52:30.753	-0.31365	5.2506447	7.927444	-0.008445823	0.0038319575	0.0037391062	-0.2689681	5.3943825	8.185269	Multitasking_Read
15:52:30.773	-0.31365	5.2506447	7.927444	-0.008445823	0.0038319575	0.0037391062	-0.2689681	5.3943825	8.185269	Multitasking_Read
15:52:30.795	-0.31365	5.2506447	7.927444	-0.008445823	0.0038319575	0.0037391062	-0.2689681	5.3943825	8.185269	Multitasking_Read
15:52:30.817	-0.31365	5.2506447	7.927444	-0.008445823	0.0038319575	0.0037391062	-0.2689681	5.3943825	8.185269	Multitasking_Read
15:52:30.837	-0.31365	5.2506447	7.927444	-0.008445823	0.0038319575	0.0037391062	-0.2689681	5.3943825	8.185269	Multitasking_Read
15:52:30.859	-0.31365	5.2506447	7.927444	-0.008445823	0.0038319575	0.0037391062	-0.2689681	5.3943825	8.185269	Multitasking_Read
15:52:30.880	-0.31365	5.2506447	7.927444	-0.008445823	0.0038319575	0.0037391062	-0.2689681	5.3943825	8.185269	Multitasking_Read
15:52:30.903	-0.33519846	5.233885	7.927444	-0.004169766	0.002610227	0.008015162	-0.27077955	5.397155	8.183381	Multitasking_Read
15:52:30.924	-0.33519846	5.233885	7.927444	-0.004169766	0.002610227	0.008015162	-0.27077955	5.397155	8.183381	Multitasking_Read
15:52:30.945	-0.33519846	5.233885	7.927444	-0.004169766	0.002610227	0.008015162	-0.27077955	5.397155	8.183381	Multitasking_Read
15:52:30.966	-0.33519846	5.233885	7.927444	-0.004169766	0.002610227	0.008015162	-0.27077955	5.397155	8.183381	Multitasking_Read
15:52:30.987	-0.33519846	5.233885	7.927444	-0.004169766	0.002610227	0.008015162	-0.27077955	5.397155	8.183381	Multitasking_Read
15:52:31.009	-0.33519846	5.233885	7.927444	-0.004169766	0.002610227	0.008015162	-0.27077955	5.397155	8.183381	Multitasking_Read
15:52:31.031	-0.33519846	5.233885	7.927444	-0.004169766	0.002610227	0.008015162	-0.27077955	5.397155	8.183381	Multitasking_Read
15:52:31.052	-0.33519846	5.233885	7.927444	-0.004169766	0.002610227	0.008015162	-0.27077955	5.397155	8.183381	Multitasking_Read
15:52:31.074	-0.33519846	5.233885	7.927444	-0.004169766	0.002610227	0.008015162	-0.27077955	5.397155	8.183381	Multitasking_Read
15:52:31.095	-0.28731298	5.238673	7.867587	0.0007171558	0.0013884967	0.0025173756	-0.26857004	5.3998895	8.18165	Multitasking_Read
15:52:31.117	-0.28731298	5.238673	7.867587	0.0007171558	0.0013884967	0.0025173756	-0.26857004	5.3998895	8.18165	Multitasking_Read
15:52:31.137	-0.28731298	5.238673	7.867587	0.0007171558	0.0013884967	0.0025173756	-0.26857004	5.3998895	8.18165	Multitasking_Read
15:52:31.158	-0.28731298	5.238673	7.867587	0.0007171558	0.0013884967	0.0025173756	-0.26857004	5.3998895	8.18165	Multitasking_Read
15:52:31.181	-0.28731298	5.238673	7.867587	0.0007171558	0.0013884967	0.0025173756	-0.26857004	5.3998895	8.18165	Multitasking_Read
15:52:31.202	-0.28731298	5.238673	7.867587	0.0007171558	0.0013884967	0.0025173756	-0.26857004	5.3998895	8.18165	Multitasking_Read
15:52:31.224	-0.28731298	5.238673	7.867587	0.0007171558	0.0013884967	0.0025173756	-0.26857004	5.3998895	8.18165	Multitasking_Read
15:52:31.246	-0.28731298	5.238673	7.867587	0.0007171558	0.0013884967	0.0025173756	-0.26857004	5.3998895	8.18165	Multitasking_Read
15:52:31.268	-0.3232271	5.2697988	7.886741	0.0019388862	-0.0010549643	-0.001758681	-0.26892257	5.4035215	8.179238	Multitasking_Read
15:52:31.289	-0.3232271	5.2697988	7.886741	0.0019388862	-0.0010549643	-0.001758681	-0.26892257	5.4035215	8.179238	Multitasking_Read
15:52:31.312	-0.3232271	5.2697988	7.886741	0.0019388862	-0.0010549643	-0.001758681	-0.26892257	5.4035215	8.179238	Multitasking_Read
15:52:31.333	-0.3232271	5.2697988	7.886741	0.0019388862	-0.0010549643	-0.001758681	-0.26892257	5.4035215	8.179238	Multitasking_Read
15:52:31.355	-0.3232271	5.2697988	7.886741	0.0019388862	-0.0010549643	-0.001758681	-0.26892257	5.4035215	8.179238	Multitasking_Read
15:52:31.375	-0.3232271	5.2697988	7.886741	0.0019388862	-0.0010549643	-0.001758681	-0.26892257	5.4035215	8.179238	Multitasking_Read
15:52:31.398	-0.3232271	5.2697988	7.886741	0.0019388862	-0.0010549643	-0.001758681	-0.26892257	5.4035215	8.179238	Multitasking_Read
15:52:31.419	-0.3232271	5.2697988	7.886741	0.0019388862	-0.0010549643	-0.001758681	-0.26892257	5.4035215	8.179238	Multitasking_Read
15:52:31.441	-0.3519584	5.279376	7.865193	-0.026160914	0.001999362	0.01229122	-0.27336332	5.4102373	8.174653	Multitasking_Read
15:52:31.463	-0.3519584	5.279376	7.865193	-0.026160914	0.001999362	0.01229122	-0.27336332	5.4102373	8.174653	Multitasking_Read
15:52:31.484	-0.3519584	5.279376	7.865193	-0.026160914	0.001999362	0.01229122	-0.27336332	5.4102373	8.174653	Multitasking_Read
15:52:31.507	-0.3519584	5.279376	7.865193	-0.026160914	0.001999362	0.01229122	-0.27336332	5.4102373	8.174653	Multitasking_Read
15:52:31.530	-0.3519584	5.279376	7.865193	-0.026160914	0.001999362	0.01229122	-0.27336332	5.4102373	8.174653	Multitasking_Read
15:52:31.551	-0.3519584	5.279376	7.865193	-0.026160914	0.001999362	0.01229122	-0.27336332	5.4102373	8.174653	Multitasking_Read
15:52:31.572	-0.3519584	5.279376	7.865193	-0.026160914	0.001999362	0.01229122	-0.27336332	5.4102373	8.174653	Multitasking_Read
15:52:31.594	-0.3519584	5.279376	7.865193	-0.026160914	0.001999362	0.01229122	-0.27336332	5.4102373	8.174653	Multitasking_Read
15:52:31.615	-0.3519584	5.279376	7.865193	-0.026160914	0.001999362	0.01229122	-0.27336332	5.4102373	8.174653	Multitasking_Read
15:52:31.637	-0.29689008	5.2506447	7.865193	-0.009056688	0.005053688	0.015956411	-0.27420387	5.4012265	8.18058	Multitasking_Read
15:52:31.658	-0.29689008	5.2506447	7.865193	-0.009056688	0.005053688	0.015956411	-0.27420387	5.4012265	8.18058	Multitasking_Read
15:52:31.680	-0.29689008	5.2506447	7.865193	-0.009056688	0.005053688	0.015956411	-0.27420387	5.4012265	8.18058	Multitasking_Read
15:52:31.700	-0.29689008	5.2506447	7.865193	-0.009056688	0.005053688	0.015956411	-0.27420387	5.4012265	8.18058	Multitasking_Read
15:52:31.721	-0.29689008	5.2506447	7.865193	-0.009056688	0.005053688	0.015956411	-0.27420387	5.4012265	8.18058	Multitasking_Read
15:52:31.742	-0.29689008	5.2506447	7.865193	-0.009056688	0.005053688	0.015956411	-0.27420387	5.4012265	8.18058	Multitasking_Read
15:52:31.763	-0.29689008	5.2506447	7.865193	-0.009056688	0.005053688	0.015956411	-0.27420387	5.4012265	8.18058	Multitasking_Read
15:52:31.785	-0.29689008	5.2506447	7.865193	-0.009056688	0.005053688	0.015956411	-0.27420387	5.4012265	8.18058	Multitasking_Read
15:52:31.807	-0.2681588	5.2458563	7.905895	-0.021273993	-0.0034984252	0.011680354	-0.27286357	5.3999634	8.181459	Multitasking_Read
15:52:31.827	-0.2681588	5.2458563	7.905895	-0.021273993	-0.0034984252	0.011680354	-0.27286357	5.3999634	8.181459	Multitasking_Read
15:52:31.848	-0.2681588	5.2458563	7.905895	-0.021273993	-0.0034984252	0.011680354	-0.27286357	5.3999634	8.181459	Multitasking_Read
15:52:31.869	-0.2681588	5.2458563	7.905895	-0.021273993	-0.0034984252	0.011680354	-0.27286357	5.3999634	8.181459	Multitasking_Read
15:52:31.890	-0.2681588	5.2458563	7.905895	-0.021273993	-0.0034984252	0.011680354	-0.27286357	5.3999634	8.181459	Multitasking_Read
15:52:31.912	-0.2681588	5.2458563	7.905895	-0.021273993	-0.0034984252	0.011680354	-0.27286357	5.3999634	8.181459	Multitasking_Read
15:52:31.933	-0.2681588	5.2458563	7.905895	-0.021273993	-0.0034984252	0.011680354	-0.27286357	5.3999634	8.181459	Multitasking_Read
15:52:31.954	-0.2681588	5.2458563	7.905895	-0.021273993	-0.0034984252	0.011680354	-0.27286357	5.3999634	8.181459	Multitasking_Read
15:52:31.977	-0.2681588	5.2458563	7.905895	-0.021273993	-0.0034984252	0.011680354	-0.27286357	5.3999634	8.181459	Multitasking_Read
15:52:32.020	-0.2370332	5.2147307	7.90829	-0.0047806315	0.0038319575	0.009236894	-0.27177167	5.3976097	8.18305	Multitasking_Read
15:52:32.054	-0.2370332	5.2147307	7.90829	-0.0047806315	0.0038319575	0.009236894	-0.27177167	5.3976097	8.18305	Multitasking_Read
15:52:32.075	-0.2370332	5.2147307	7.90829	-0.0047806315	0.0038319575	0.009236894	-0.27177167	5.3976097	8.18305	Multitasking_Read
15:52:32.096	-0.2370332	5.2147307	7.90829	-0.0047806315	0.0038319575	0.009236894	-0.27177167	5.3976097	8.18305	Multitasking_Read
15:52:32.118	-0.2370332	5.2147307	7.90829	-0.0047806315	0.0038319575	0.009236894	-0.27177167	5.3976097	8.18305	Multitasking_Read
15:52:32.140	-0.2370332	5.2147307	7.90829	-0.0047806315	0.0038319575	0.009236894	-0.27177167	5.3976097	8.18305	Multitasking_Read
15:52:32.162	-0.2849187	5.2697988	7.989695	-0.010889284	0.0013884967	0.008626028	-0.2732939	5.393474	8.185725	Multitasking_Read
15:52:32.183	-0.2849187	5.2697988	7.989695	-0.010889284	0.0013884967	0.008626028	-0.2732939	5.393474	8.185725	Multitasking_Read
15:52:32.205	-0.2849187	5.2697988	7.989695	-0.010889284	0.0013884967	0.008626028	-0.2732939	5.393474	8.185725	Multitasking_Read
15:52:32.227	-0.2849187	5.2697988	7.989695	-0.010889284	0.0013884967	0.008626028	-0.2732939	5.393474	8.185725	Multitasking_Read
15:52:32.248	-0.2849187	5.2697988	7.989695	-0.010889284	0.0013884967	0.008626028	-0.2732939	5.393474	8.185725	Multitasking_Read
15:52:32.269	-0.2849187	5.2697988	7.989695	-0.010889284	0.0013884967	0.008626028	-0.2732939	5.393474	8.185725	Multitasking_Read
15:52:32.290	-0.2849187	5.2697988	7.989695	-0.010889284	0.0013884967	0.008626028	-0.2732939	5.393474	8.185725	Multitasking_Read
15:52:32.312	-0.2849187	5.2697988	7.989695	-0.010889284	0.0013884967	0.008626028	-0.2732939	5.393474	8.185725	Multitasking_Read
15:52:32.333	-0.2849187	5.2697988	7.989695	-0.010889284	0.0013884967	0.008626028	-0.2732939	5.393474	8.185725	Multitasking_Read
15:52:32.354	-0.28970724	5.2434616	7.9154725	-0.0029480357	-0.00044409905	0.008626028	-0.27250156	5.3956633	8.184308	Multitasking_Read
15:52:32.376	-0.28970724	5.2434616	7.9154725	-0.0029480357	-0.00044409905	0.008626028	-0.27250156	5.3956633	8.184308	Multitasking_Read
15:52:32.396	-0.28970724	5.2434616	7.9154725	-0.0029480357	-0.00044409905	0.008626028	-0.27250156	5.3956633	8.184308	Multitasking_Read
15:52:32.417	-0.28970724	5.2434616	7.9154725	-0.0029480357	-0.00044409905	0.008626028	-0.27250156	5.3956633	8.184308	Multitasking_Read
15:52:32.438	-0.28970724	5.2434616	7.9154725	-0.0029480357	-0.00044409905	0.008626028	-0.27250156	5.3956633	8.184308	Multitasking_Read
15:52:32.460	-0.28970724	5.2434616	7.9154725	-0.0029480357	-0.00044409905	0.008626028	-0.27250156	5.3956633	8.184308	Multitasking_Read
15:52:32.481	-0.28970724	5.2434616	7.9154725	-0.0029480357	-0.00044409905	0.008626028	-0.27250156	5.3956633	8.184308	Multitasking_Read
15:52:32.502	-0.28970724	5.2434616	7.9154725	-0.0029480357	-0.00044409905	0.008626028	-0.27250156	5.3956633	8.184308	Multitasking_Read
15:52:32.523	-0.25858167	5.2219133	7.963358	-0.0017263051	0.0007776315	0.011680354	-0.26937246	5.3905625	8.187773	Multitasking_Read
15:52:32.545	-0.25858167	5.2219133	7.963358	-0.0017263051	0.0007776315	0.011680354	-0.26937246	5.3905625	8.187773	Multitasking_Read
15:52:32.567	-0.25858167	5.2219133	7.963358	-0.0017263051	0.0007776315	0.011680354	-0.26937246	5.3905625	8.187773	Multitasking_Read
15:52:32.588	-0.25858167	5.2219133	7.963358	-0.0017263051	0.0007776315	0.011680354	-0.26937246	5.3905625	8.187773	Multitasking_Read
15:52:32.610	-0.25858167	5.2219133	7.963358	-0.0017263051	0.0007776315	0.011680354	-0.26937246	5.3905625	8.187773	Multitasking_Read
15:52:32.632	-0.25858167	5.2219133	7.963358	-0.0017263051	0.0007776315	0.011680354	-0.26937246	5.3905625	8.187773	Multitasking_Read
15:52:32.653	-0.25858167	5.2219133	7.963358	-0.0017263051	0.0007776315	0.011680354	-0.26937246	5.3905625	8.187773	Multitasking_Read
15:52:32.674	-0.25858167	5.2219133	7.963358	-0.0017263051	0.0007776315	0.011680354	-0.26937246	5.3905625	8.187773	Multitasking_Read
15:52:32.695	-0.25858167	5.2219133	7.963358	-0.0017263051	0.0007776315	0.011680354	-0.26937246	5.3905625	8.187773	Multitasking_Read
15:52:32.716	-0.28970724	5.217125	7.937021	-0.0066132275	-0.00044409905	0.009236894	-0.2679531	5.394056	8.185521	Multitasking_Read
15:52:32.737	-0.28970724	5.217125	7.937021	-0.0066132275	-0.00044409905	0.009236894	-0.2679531	5.394056	8.185521	Multitasking_Read
15:52:32.760	-0.28970724	5.217125	7.937021	-0.0066132275	-0.00044409905	0.009236894	-0.2679531	5.394056	8.185521	Multitasking_Read
15:52:32.780	-0.28970724	5.217125	7.937021	-0.0066132275	-0.00044409905	0.009236894	-0.2679531	5.394056	8.185521	Multitasking_Read
15:52:32.802	-0.28970724	5.217125	7.937021	-0.0066132275	-0.00044409905	0.009236894	-0.2679531	5.394056	8.185521	Multitasking_Read
15:52:32.824	-0.28970724	5.217125	7.937021	-0.0066132275	-0.00044409905	0.009236894	-0.2679531	5.394056	8.185521	Multitasking_Read
15:52:32.845	-0.28970724	5.217125	7.937021	-0.0066132275	-0.00044409905	0.009236894	-0.2679531	5.394056	8.185521	Multitasking_Read
15:52:32.866	-0.28970724	5.217125	7.937021	-0.0066132275	-0.00044409905	0.009236894	-0.2679531	5.394056	8.185521	Multitasking_Read
15:52:32.887	-0.3040729	5.233885	7.884347	0.028816957	0.042927332	0.044667076	-0.27852815	5.392601	8.186126	Multitasking_Read
15:52:32.908	-0.3040729	5.233885	7.884347	0.028816957	0.042927332	0.044667076	-0.27852815	5.392601	8.186126	Multitasking_Read
15:52:32.929	-0.3040729	5.233885	7.884347	0.028816957	0.042927332	0.044667076	-0.27852815	5.392601	8.186126	Multitasking_Read
15:52:32.953	-0.3040729	5.233885	7.884347	0.028816957	0.042927332	0.044667076	-0.27852815	5.392601	8.186126	Multitasking_Read
15:52:32.975	-0.3040729	5.233885	7.884347	0.028816957	0.042927332	0.044667076	-0.27852815	5.392601	8.186126	Multitasking_Read
15:52:32.995	-0.3040729	5.233885	7.884347	0.028816957	0.042927332	0.044667076	-0.27852815	5.392601	8.186126	Multitasking_Read
15:52:33.016	-0.3040729	5.233885	7.884347	0.028816957	0.042927332	0.044667076	-0.27852815	5.392601	8.186126	Multitasking_Read
15:52:33.037	-0.3040729	5.233885	7.884347	0.028816957	0.042927332	0.044667076	-0.27852815	5.392601	8.186126	Multitasking_Read
15:52:33.058	-0.3040729	5.233885	7.884347	0.028816957	0.042927332	0.044667076	-0.27852815	5.392601	8.186126	Multitasking_Read
15:52:33.083	-0.3519584	5.2697988	8.016032	-0.031047836	0.0032210925	0.0025173756	-0.281203	5.392544	8.18607	Multitasking_Read
15:52:33.104	-0.3519584	5.2697988	8.016032	-0.031047836	0.0032210925	0.0025173756	-0.281203	5.392544	8.18607	Multitasking_Read
15:52:33.125	-0.3519584	5.2697988	8.016032	-0.031047836	0.0032210925	0.0025173756	-0.281203	5.392544	8.18607	Multitasking_Read
15:52:33.147	-0.3519584	5.2697988	8.016032	-0.031047836	0.0032210925	0.0025173756	-0.281203	5.392544	8.18607	Multitasking_Read
15:52:33.170	-0.3519584	5.2697988	8.016032	-0.031047836	0.0032210925	0.0025173756	-0.281203	5.392544	8.18607	Multitasking_Read
15:52:33.191	-0.3519584	5.2697988	8.016032	-0.031047836	0.0032210925	0.0025173756	-0.281203	5.392544	8.18607	Multitasking_Read
15:52:33.212	-0.3519584	5.2697988	8.016032	-0.031047836	0.0032210925	0.0025173756	-0.281203	5.392544	8.18607	Multitasking_Read
15:52:33.233	-0.3519584	5.2697988	8.016032	-0.031047836	0.0032210925	0.0025173756	-0.281203	5.392544	8.18607	Multitasking_Read
15:52:33.254	-0.22027329	5.150085	8.080677	-0.00050457474	0.01116234	0.010458624	-0.28917098	5.374915	8.19738	Multitasking_Read
15:52:33.276	-0.22027329	5.150085	8.080677	-0.00050457474	0.01116234	0.010458624	-0.28917098	5.374915	8.19738	Multitasking_Read
15:52:33.297	-0.22027329	5.150085	8.080677	-0.00050457474	0.01116234	0.010458624	-0.28917098	5.374915	8.19738	Multitasking_Read
15:52:33.318	-0.22027329	5.150085	8.080677	-0.00050457474	0.01116234	0.010458624	-0.28917098	5.374915	8.19738	Multitasking_Read
15:52:33.340	-0.22027329	5.150085	8.080677	-0.00050457474	0.01116234	0.010458624	-0.28917098	5.374915	8.19738	Multitasking_Read
15:52:33.361	-0.22027329	5.150085	8.080677	-0.00050457474	0.01116234	0.010458624	-0.28917098	5.374915	8.19738	Multitasking_Read
15:52:33.383	-0.22027329	5.150085	8.080677	-0.00050457474	0.01116234	0.010458624	-0.28917098	5.374915	8.19738	Multitasking_Read
15:52:33.404	-0.22027329	5.150085	8.080677	-0.00050457474	0.01116234	0.010458624	-0.28917098	5.374915	8.19738	Multitasking_Read
15:52:33.426	-0.31125572	5.2147307	7.989695	-0.018219667	0.007497149	0.01106949	-0.2973903	5.3865457	8.189447	Multitasking_Read
15:52:33.447	-0.31125572	5.2147307	7.989695	-0.018219667	0.007497149	0.01106949	-0.2973903	5.3865457	8.189447	Multitasking_Read
15:52:33.468	-0.31125572	5.2147307	7.989695	-0.018219667	0.007497149	0.01106949	-0.2973903	5.3865457	8.189447	Multitasking_Read
15:52:33.490	-0.31125572	5.2147307	7.989695	-0.018219667	0.007497149	0.01106949	-0.2973903	5.3865457	8.189447	Multitasking_Read
15:52:33.511	-0.31125572	5.2147307	7.989695	-0.018219667	0.007497149	0.01106949	-0.2973903	5.3865457	8.189447	Multitasking_Read
15:52:33.532	-0.31125572	5.2147307	7.989695	-0.018219667	0.007497149	0.01106949	-0.2973903	5.3865457	8.189447	Multitasking_Read
15:52:33.554	-0.31125572	5.2147307	7.989695	-0.018219667	0.007497149	0.01106949	-0.2973903	5.3865457	8.189447	Multitasking_Read
15:52:33.574	-0.31125572	5.2147307	7.989695	-0.018219667	0.007497149	0.01106949	-0.2973903	5.3865457	8.189447	Multitasking_Read
15:52:33.595	-0.31125572	5.2147307	7.989695	-0.018219667	0.007497149	0.01106949	-0.2973903	5.3865457	8.189447	Multitasking_Read
15:52:33.621	-0.46927786	5.2410674	7.972935	-0.01516534	0.015438397	0.00068477995	-0.30295986	5.3897796	8.187114	Multitasking_Read
15:52:33.654	-0.46927786	5.2410674	7.972935	-0.01516534	0.015438397	0.00068477995	-0.30295986	5.3897796	8.187114	Multitasking_Read
15:52:33.688	-0.46927786	5.2410674	7.972935	-0.01516534	0.015438397	0.00068477995	-0.30295986	5.3897796	8.187114	Multitasking_Read
15:52:33.723	-0.46927786	5.2410674	7.972935	-0.01516534	0.015438397	0.00068477995	-0.30295986	5.3897796	8.187114	Multitasking_Read
15:52:33.757	-0.46927786	5.2410674	7.972935	-0.01516534	0.015438397	0.00068477995	-0.30295986	5.3897796	8.187114	Multitasking_Read
15:52:33.790	-0.28013015	5.212336	7.850827	0.009880135	0.002610227	0.01717814	-0.30609632	5.392448	8.18524	Multitasking_Read
15:52:33.824	-0.28013015	5.212336	7.850827	0.009880135	0.002610227	0.01717814	-0.30609632	5.392448	8.18524	Multitasking_Read
15:52:33.857	-0.28013015	5.212336	7.850827	0.009880135	0.002610227	0.01717814	-0.30609632	5.392448	8.18524	Multitasking_Read
15:52:33.878	-0.28013015	5.212336	7.850827	0.009880135	0.002610227	0.01717814	-0.30609632	5.392448	8.18524	Multitasking_Read
15:52:33.902	-0.28013015	5.212336	7.850827	0.009880135	0.002610227	0.01717814	-0.30609632	5.392448	8.18524	Multitasking_Read
15:52:33.926	-0.28013015	5.212336	7.850827	0.009880135	0.002610227	0.01717814	-0.30609632	5.392448	8.18524	Multitasking_Read
15:52:33.948	-0.28013015	5.212336	7.850827	0.009880135	0.002610227	0.01717814	-0.30609632	5.392448	8.18524	Multitasking_Read
15:52:33.971	-0.31365	5.272193	7.8987126	-0.013332745	0.010551476	0.012902086	-0.3103425	5.390811	8.186157	Multitasking_Read
15:52:33.994	-0.31365	5.272193	7.8987126	-0.013332745	0.010551476	0.012902086	-0.3103425	5.390811	8.186157	Multitasking_Read
15:52:34.017	-0.31365	5.272193	7.8987126	-0.013332745	0.010551476	0.012902086	-0.3103425	5.390811	8.186157	Multitasking_Read
15:52:34.041	-0.31365	5.272193	7.8987126	-0.013332745	0.010551476	0.012902086	-0.3103425	5.390811	8.186157	Multitasking_Read
15:52:34.063	-0.31365	5.272193	7.8987126	-0.013332745	0.010551476	0.012902086	-0.3103425	5.390811	8.186157	Multitasking_Read
15:52:34.086	-0.31365	5.272193	7.8987126	-0.013332745	0.010551476	0.012902086	-0.3103425	5.390811	8.186157	Multitasking_Read
15:52:34.108	-0.31365	5.272193	7.8987126	-0.013332745	0.010551476	0.012902086	-0.3103425	5.390811	8.186157	Multitasking_Read
15:52:34.131	-0.31365	5.272193	7.8987126	-0.013332745	0.010551476	0.012902086	-0.3103425	5.390811	8.186157	Multitasking_Read
15:52:34.154	-0.3974496	5.260222	7.9154725	-0.0047806315	0.012384071	0.004349971	-0.31569207	5.3909264	8.185879	Multitasking_Read
15:52:34.176	-0.3974496	5.260222	7.9154725	-0.0047806315	0.012384071	0.004349971	-0.31569207	5.3909264	8.185879	Multitasking_Read
15:52:34.198	-0.3974496	5.260222	7.9154725	-0.0047806315	0.012384071	0.004349971	-0.31569207	5.3909264	8.185879	Multitasking_Read
15:52:34.221	-0.3974496	5.260222	7.9154725	-0.0047806315	0.012384071	0.004349971	-0.31569207	5.3909264	8.185879	Multitasking_Read
15:52:34.243	-0.3974496	5.260222	7.9154725	-0.0047806315	0.012384071	0.004349971	-0.31569207	5.3909264	8.185879	Multitasking_Read
15:52:34.264	-0.3974496	5.260222	7.9154725	-0.0047806315	0.012384071	0.004349971	-0.31569207	5.3909264	8.185879	Multitasking_Read
15:52:34.287	-0.3974496	5.260222	7.9154725	-0.0047806315	0.012384071	0.004349971	-0.31569207	5.3909264	8.185879	Multitasking_Read
15:52:34.310	-0.3974496	5.260222	7.9154725	-0.0047806315	0.012384071	0.004349971	-0.31569207	5.3909264	8.185879	Multitasking_Read
15:52:34.333	-0.40463245	5.279376	7.8891354	0.00010629055	0.004442823	0.011680354	-0.32725188	5.387275	8.187827	Multitasking_Read
15:52:34.356	-0.40463245	5.279376	7.8891354	0.00010629055	0.004442823	0.011680354	-0.32725188	5.387275	8.187827	Multitasking_Read
15:52:34.379	-0.40463245	5.279376	7.8891354	0.00010629055	0.004442823	0.011680354	-0.32725188	5.387275	8.187827	Multitasking_Read
15:52:34.402	-0.40463245	5.279376	7.8891354	0.00010629055	0.004442823	0.011680354	-0.32725188	5.387275	8.187827	Multitasking_Read
15:52:34.423	-0.40463245	5.279376	7.8891354	0.00010629055	0.004442823	0.011680354	-0.32725188	5.387275	8.187827	Multitasking_Read
15:52:34.446	-0.40463245	5.279376	7.8891354	0.00010629055	0.004442823	0.011680354	-0.32725188	5.387275	8.187827	Multitasking_Read
15:52:34.467	-0.40463245	5.279376	7.8891354	0.00010629055	0.004442823	0.011680354	-0.32725188	5.387275	8.187827	Multitasking_Read
15:52:34.491	-0.40463245	5.279376	7.8891354	0.00010629055	0.004442823	0.011680354	-0.32725188	5.387275	8.187827	Multitasking_Read
15:52:34.514	-0.31125572	5.1596622	7.9489923	0.0019388862	-0.00044409905	0.009236894	-0.33248493	5.3787045	8.193251	Multitasking_Read
15:52:34.537	-0.31125572	5.1596622	7.9489923	0.0019388862	-0.00044409905	0.009236894	-0.33248493	5.3787045	8.193251	Multitasking_Read
15:52:34.560	-0.31125572	5.1596622	7.9489923	0.0019388862	-0.00044409905	0.009236894	-0.33248493	5.3787045	8.193251	Multitasking_Read
15:52:34.582	-0.31125572	5.1596622	7.9489923	0.0019388862	-0.00044409905	0.009236894	-0.33248493	5.3787045	8.193251	Multitasking_Read
15:52:34.605	-0.31125572	5.1596622	7.9489923	0.0019388862	-0.00044409905	0.009236894	-0.33248493	5.3787045	8.193251	Multitasking_Read
15:52:34.628	-0.31125572	5.1596622	7.9489923	0.0019388862	-0.00044409905	0.009236894	-0.33248493	5.3787045	8.193251	Multitasking_Read
15:52:34.651	-0.31125572	5.1596622	7.9489923	0.0019388862	-0.00044409905	0.009236894	-0.33248493	5.3787045	8.193251	Multitasking_Read
15:52:34.673	-0.31125572	5.1596622	7.9489923	0.0019388862	-0.00044409905	0.009236894	-0.33248493	5.3787045	8.193251	Multitasking_Read
15:52:34.695	-0.4070267	5.2243075	7.910684	-0.0072240923	0.008108014	0.008626028	-0.3401885	5.3791304	8.192655	Multitasking_Read
15:52:34.716	-0.4070267	5.2243075	7.910684	-0.0072240923	0.008108014	0.008626028	-0.3401885	5.3791304	8.192655	Multitasking_Read
15:52:34.738	-0.4070267	5.2243075	7.910684	-0.0072240923	0.008108014	0.008626028	-0.3401885	5.3791304	8.192655	Multitasking_Read
15:52:34.759	-0.4070267	5.2243075	7.910684	-0.0072240923	0.008108014	0.008626028	-0.3401885	5.3791304	8.192655	Multitasking_Read
15:52:34.782	-0.4070267	5.2243075	7.910684	-0.0072240923	0.008108014	0.008626028	-0.3401885	5.3791304	8.192655	Multitasking_Read
15:52:34.805	-0.4070267	5.2243075	7.910684	-0.0072240923	0.008108014	0.008626028	-0.3401885	5.3791304	8.192655	Multitasking_Read
15:52:34.828	-0.4070267	5.2243075	7.910684	-0.0072240923	0.008108014	0.008626028	-0.3401885	5.3791304	8.192655	Multitasking_Read
15:52:34.851	-0.4070267	5.2243075	7.910684	-0.0072240923	0.008108014	0.008626028	-0.3401885	5.3791304	8.192655	Multitasking_Read
15:52:34.872	-0.36871833	5.193182	7.9418097	0.0019388862	-0.0047201556	0.01473468	-0.34769884	5.377476	8.193424	Multitasking_Read
15:52:34.895	-0.36871833	5.193182	7.9418097	0.0019388862	-0.0047201556	0.01473468	-0.34769884	5.377476	8.193424	Multitasking_Read
15:52:34.918	-0.36871833	5.193182	7.9418097	0.0019388862	-0.0047201556	0.01473468	-0.34769884	5.377476	8.193424	Multitasking_Read
15:52:34.941	-0.36871833	5.193182	7.9418097	0.0019388862	-0.0047201556	0.01473468	-0.34769884	5.377476	8.193424	Multitasking_Read
15:52:34.965	-0.36871833	5.193182	7.9418097	0.0019388862	-0.0047201556	0.01473468	-0.34769884	5.377476	8.193424	Multitasking_Read
15:52:34.990	-0.36871833	5.193182	7.9418097	0.0019388862	-0.0047201556	0.01473468	-0.34769884	5.377476	8.193424	Multitasking_Read
15:52:35.012	-0.36871833	5.193182	7.9418097	0.0019388862	-0.0047201556	0.01473468	-0.34769884	5.377476	8.193424	Multitasking_Read
15:52:35.035	-0.36871833	5.193182	7.9418097	0.0019388862	-0.0047201556	0.01473468	-0.34769884	5.377476	8.193424	Multitasking_Read
15:52:35.059	-0.34716985	5.2243075	7.9489923	-0.013332745	0.005053688	0.029395446	-0.35889363	5.3787	8.192137	Multitasking_Read
15:52:35.082	-0.34716985	5.2243075	7.9489923	-0.013332745	0.005053688	0.029395446	-0.35889363	5.3787	8.192137	Multitasking_Read
15:52:35.103	-0.34716985	5.2243075	7.9489923	-0.013332745	0.005053688	0.029395446	-0.35889363	5.3787	8.192137	Multitasking_Read
15:52:35.126	-0.34716985	5.2243075	7.9489923	-0.013332745	0.005053688	0.029395446	-0.35889363	5.3787	8.192137	Multitasking_Read
15:52:35.148	-0.34716985	5.2243075	7.9489923	-0.013332745	0.005053688	0.029395446	-0.35889363	5.3787	8.192137	Multitasking_Read
15:52:35.172	-0.34716985	5.2243075	7.9489923	-0.013332745	0.005053688	0.029395446	-0.35889363	5.3787	8.192137	Multitasking_Read
15:52:35.195	-0.34716985	5.2243075	7.9489923	-0.013332745	0.005053688	0.029395446	-0.35889363	5.3787	8.192137	Multitasking_Read
15:52:35.217	-0.34716985	5.2243075	7.9489923	-0.013332745	0.005053688	0.029395446	-0.35889363	5.3787	8.192137	Multitasking_Read
15:52:35.241	-0.41181526	5.233885	7.9944835	-0.02677178	-0.0016658296	0.016567277	-0.35802346	5.3799815	8.191335	Multitasking_Read
15:52:35.264	-0.41181526	5.233885	7.9944835	-0.02677178	-0.0016658296	0.016567277	-0.35802346	5.3799815	8.191335	Multitasking_Read
15:52:35.286	-0.41181526	5.233885	7.9944835	-0.02677178	-0.0016658296	0.016567277	-0.35802346	5.3799815	8.191335	Multitasking_Read
15:52:35.309	-0.41181526	5.233885	7.9944835	-0.02677178	-0.0016658296	0.016567277	-0.35802346	5.3799815	8.191335	Multitasking_Read
15:52:35.331	-0.41181526	5.233885	7.9944835	-0.02677178	-0.0016658296	0.016567277	-0.35802346	5.3799815	8.191335	Multitasking_Read
15:52:35.354	-0.41181526	5.233885	7.9944835	-0.02677178	-0.0016658296	0.016567277	-0.35802346	5.3799815	8.191335	Multitasking_Read
15:52:35.376	-0.41181526	5.233885	7.9944835	-0.02677178	-0.0016658296	0.016567277	-0.35802346	5.3799815	8.191335	Multitasking_Read
15:52:35.399	-0.41181526	5.233885	7.9944835	-0.02677178	-0.0016658296	0.016567277	-0.35802346	5.3799815	8.191335	Multitasking_Read
15:52:35.423	-0.33759275	5.1788163	8.004061	-0.015776206	0.0038319575	0.004349971	-0.35474995	5.3670316	8.199967	Multitasking_Read
15:52:35.446	-0.33759275	5.1788163	8.004061	-0.015776206	0.0038319575	0.004349971	-0.35474995	5.3670316	8.199967	Multitasking_Read
15:52:35.469	-0.33759275	5.1788163	8.004061	-0.015776206	0.0038319575	0.004349971	-0.35474995	5.3670316	8.199967	Multitasking_Read
15:52:35.492	-0.33759275	5.1788163	8.004061	-0.015776206	0.0038319575	0.004349971	-0.35474995	5.3670316	8.199967	Multitasking_Read
15:52:35.514	-0.33759275	5.1788163	8.004061	-0.015776206	0.0038319575	0.004349971	-0.35474995	5.3670316	8.199967	Multitasking_Read
15:52:35.537	-0.33759275	5.1788163	8.004061	-0.015776206	0.0038319575	0.004349971	-0.35474995	5.3670316	8.199967	Multitasking_Read
15:52:35.560	-0.33759275	5.1788163	8.004061	-0.015776206	0.0038319575	0.004349971	-0.35474995	5.3670316	8.199967	Multitasking_Read
15:52:35.582	-0.29689008	5.1620564	7.8795586	0.0104910005	-0.0022766949	0.01106949	-0.35718894	5.3579707	8.205785	Multitasking_Read
15:52:35.605	-0.29689008	5.1620564	7.8795586	0.0104910005	-0.0022766949	0.01106949	-0.35718894	5.3579707	8.205785	Multitasking_Read
15:52:35.628	-0.29689008	5.1620564	7.8795586	0.0104910005	-0.0022766949	0.01106949	-0.35718894	5.3579707	8.205785	Multitasking_Read
15:52:35.651	-0.29689008	5.1620564	7.8795586	0.0104910005	-0.0022766949	0.01106949	-0.35718894	5.3579707	8.205785	Multitasking_Read
15:52:35.672	-0.29689008	5.1620564	7.8795586	0.0104910005	-0.0022766949	0.01106949	-0.35718894	5.3579707	8.205785	Multitasking_Read
15:52:35.695	-0.29689008	5.1620564	7.8795586	0.0104910005	-0.0022766949	0.01106949	-0.35718894	5.3579707	8.205785	Multitasking_Read
15:52:35.718	-0.29689008	5.1620564	7.8795586	0.0104910005	-0.0022766949	0.01106949	-0.35718894	5.3579707	8.205785	Multitasking_Read
15:52:35.741	-0.29689008	5.1620564	7.8795586	0.0104910005	-0.0022766949	0.01106949	-0.35718894	5.3579707	8.205785	Multitasking_Read
15:52:35.764	-0.40223816	5.200365	7.9130783	-0.003558901	-0.0016658296	0.010458624	-0.3615288	5.348249	8.211936	Multitasking_Read
15:52:35.787	-0.40223816	5.200365	7.9130783	-0.003558901	-0.0016658296	0.010458624	-0.3615288	5.348249	8.211936	Multitasking_Read
15:52:35.809	-0.40223816	5.200365	7.9130783	-0.003558901	-0.0016658296	0.010458624	-0.3615288	5.348249	8.211936	Multitasking_Read
15:52:35.831	-0.40223816	5.200365	7.9130783	-0.003558901	-0.0016658296	0.010458624	-0.3615288	5.348249	8.211936	Multitasking_Read
15:52:35.853	-0.40223816	5.200365	7.9130783	-0.003558901	-0.0016658296	0.010458624	-0.3615288	5.348249	8.211936	Multitasking_Read
15:52:35.876	-0.40223816	5.200365	7.9130783	-0.003558901	-0.0016658296	0.010458624	-0.3615288	5.348249	8.211936	Multitasking_Read
15:52:35.899	-0.40223816	5.200365	7.9130783	-0.003558901	-0.0016658296	0.010458624	-0.3615288	5.348249	8.211936	Multitasking_Read
15:52:35.922	-0.40223816	5.200365	7.9130783	-0.003558901	-0.0016658296	0.010458624	-0.3615288	5.348249	8.211936	Multitasking_Read
15:52:35.945	-0.3974496	5.2243075	7.946598	-0.0017263051	-0.0016658296	0.019621603	-0.36220056	5.3511624	8.210006	Multitasking_Read
15:52:35.969	-0.3974496	5.2243075	7.946598	-0.0017263051	-0.0016658296	0.019621603	-0.36220056	5.3511624	8.210006	Multitasking_Read
15:52:35.993	-0.3974496	5.2243075	7.946598	-0.0017263051	-0.0016658296	0.019621603	-0.36220056	5.3511624	8.210006	Multitasking_Read
15:52:36.014	-0.3974496	5.2243075	7.946598	-0.0017263051	-0.0016658296	0.019621603	-0.36220056	5.3511624	8.210006	Multitasking_Read
15:52:36.037	-0.3974496	5.2243075	7.946598	-0.0017263051	-0.0016658296	0.019621603	-0.36220056	5.3511624	8.210006	Multitasking_Read
15:52:36.059	-0.3974496	5.2243075	7.946598	-0.0017263051	-0.0016658296	0.019621603	-0.36220056	5.3511624	8.210006	Multitasking_Read
15:52:36.082	-0.3974496	5.2243075	7.946598	-0.0017263051	-0.0016658296	0.019621603	-0.36220056	5.3511624	8.210006	Multitasking_Read
15:52:36.105	-0.3974496	5.2243075	7.946598	-0.0017263051	-0.0016658296	0.019621603	-0.36220056	5.3511624	8.210006	Multitasking_Read
15:52:36.127	-0.3974496	5.2027593	8.006455	-0.010278419	0.0032210925	0.008015162	-0.3613396	5.35525	8.207379	Multitasking_Read
15:52:36.150	-0.3974496	5.2027593	8.006455	-0.010278419	0.0032210925	0.008015162	-0.3613396	5.35525	8.207379	Multitasking_Read
15:52:36.173	-0.3974496	5.2027593	8.006455	-0.010278419	0.0032210925	0.008015162	-0.3613396	5.35525	8.207379	Multitasking_Read
15:52:36.195	-0.3974496	5.2027593	8.006455	-0.010278419	0.0032210925	0.008015162	-0.3613396	5.35525	8.207379	Multitasking_Read
15:52:36.217	-0.3974496	5.2027593	8.006455	-0.010278419	0.0032210925	0.008015162	-0.3613396	5.35525	8.207379	Multitasking_Read
15:52:36.240	-0.3974496	5.2027593	8.006455	-0.010278419	0.0032210925	0.008015162	-0.3613396	5.35525	8.207379	Multitasking_Read
15:52:36.262	-0.3974496	5.2027593	8.006455	-0.010278419	0.0032210925	0.008015162	-0.3613396	5.35525	8.207379	Multitasking_Read
15:52:36.285	-0.3974496	5.2027593	8.006455	-0.010278419	0.0032210925	0.008015162	-0.3613396	5.35525	8.207379	Multitasking_Read
15:52:36.308	-0.3328042	5.183605	7.85801	0.011101865	0.004442823	0.009847758	-0.35842034	5.362644	8.202678	Multitasking_Read
15:52:36.330	-0.3328042	5.183605	7.85801	0.011101865	0.004442823	0.009847758	-0.35842034	5.362644	8.202678	Multitasking_Read
15:52:36.353	-0.3328042	5.183605	7.85801	0.011101865	0.004442823	0.009847758	-0.35842034	5.362644	8.202678	Multitasking_Read
15:52:36.376	-0.3328042	5.183605	7.85801	0.011101865	0.004442823	0.009847758	-0.35842034	5.362644	8.202678	Multitasking_Read
15:52:36.397	-0.3328042	5.183605	7.85801	0.011101865	0.004442823	0.009847758	-0.35842034	5.362644	8.202678	Multitasking_Read
15:52:36.421	-0.3328042	5.183605	7.85801	0.011101865	0.004442823	0.009847758	-0.35842034	5.362644	8.202678	Multitasking_Read
15:52:36.442	-0.3328042	5.183605	7.85801	0.011101865	0.004442823	0.009847758	-0.35842034	5.362644	8.202678	Multitasking_Read
15:52:36.465	-0.3328042	5.183605	7.85801	0.011101865	0.004442823	0.009847758	-0.35842034	5.362644	8.202678	Multitasking_Read
15:52:36.486	-0.35674694	5.2314906	7.8747697	0.0025497514	0.0013884967	0.01717814	-0.35837033	5.360128	8.204326	Multitasking_Read
15:52:36.509	-0.35674694	5.2314906	7.8747697	0.0025497514	0.0013884967	0.01717814	-0.35837033	5.360128	8.204326	Multitasking_Read
15:52:36.531	-0.35674694	5.2314906	7.8747697	0.0025497514	0.0013884967	0.01717814	-0.35837033	5.360128	8.204326	Multitasking_Read
15:52:36.555	-0.35674694	5.2314906	7.8747697	0.0025497514	0.0013884967	0.01717814	-0.35837033	5.360128	8.204326	Multitasking_Read
15:52:36.576	-0.35674694	5.2314906	7.8747697	0.0025497514	0.0013884967	0.01717814	-0.35837033	5.360128	8.204326	Multitasking_Read
15:52:36.599	-0.35674694	5.2314906	7.8747697	0.0025497514	0.0013884967	0.01717814	-0.35837033	5.360128	8.204326	Multitasking_Read
15:52:36.622	-0.35674694	5.2314906	7.8747697	0.0025497514	0.0013884967	0.01717814	-0.35837033	5.360128	8.204326	Multitasking_Read
15:52:36.644	-0.35674694	5.2314906	7.8747697	0.0025497514	0.0013884967	0.01717814	-0.35837033	5.360128	8.204326	Multitasking_Read
15:52:36.667	-0.4668836	5.2243075	7.867587	-0.009667553	0.0062754187	0.008015162	-0.36360827	5.3642173	8.201424	Multitasking_Read
15:52:36.689	-0.4668836	5.2243075	7.867587	-0.009667553	0.0062754187	0.008015162	-0.36360827	5.3642173	8.201424	Multitasking_Read
15:52:36.711	-0.4668836	5.2243075	7.867587	-0.009667553	0.0062754187	0.008015162	-0.36360827	5.3642173	8.201424	Multitasking_Read
15:52:36.732	-0.4668836	5.2243075	7.867587	-0.009667553	0.0062754187	0.008015162	-0.36360827	5.3642173	8.201424	Multitasking_Read
15:52:36.754	-0.4668836	5.2243075	7.867587	-0.009667553	0.0062754187	0.008015162	-0.36360827	5.3642173	8.201424	Multitasking_Read
15:52:36.775	-0.4668836	5.2243075	7.867587	-0.009667553	0.0062754187	0.008015162	-0.36360827	5.3642173	8.201424	Multitasking_Read
15:52:36.798	-0.4668836	5.2243075	7.867587	-0.009667553	0.0062754187	0.008015162	-0.36360827	5.3642173	8.201424	Multitasking_Read
15:52:36.821	-0.4668836	5.2243075	7.867587	-0.009667553	0.0062754187	0.008015162	-0.36360827	5.3642173	8.201424	Multitasking_Read
15:52:36.843	-0.39266106	5.2458563	7.755056	-0.004169766	0.008108014	-0.003591277	-0.36602196	5.3723626	8.19598	Multitasking_Read
15:52:36.866	-0.39266106	5.2458563	7.755056	-0.004169766	0.008108014	-0.003591277	-0.36602196	5.3723626	8.19598	Multitasking_Read
15:52:36.888	-0.39266106	5.2458563	7.755056	-0.004169766	0.008108014	-0.003591277	-0.36602196	5.3723626	8.19598	Multitasking_Read
15:52:36.911	-0.39266106	5.2458563	7.755056	-0.004169766	0.008108014	-0.003591277	-0.36602196	5.3723626	8.19598	Multitasking_Read
15:52:36.934	-0.39266106	5.2458563	7.755056	-0.004169766	0.008108014	-0.003591277	-0.36602196	5.3723626	8.19598	Multitasking_Read
15:52:36.956	-0.39266106	5.2458563	7.755056	-0.004169766	0.008108014	-0.003591277	-0.36602196	5.3723626	8.19598	Multitasking_Read
15:52:36.981	-0.39266106	5.2458563	7.755056	-0.004169766	0.008108014	-0.003591277	-0.36602196	5.3723626	8.19598	Multitasking_Read
15:52:37.002	-0.39266106	5.2458563	7.755056	-0.004169766	0.008108014	-0.003591277	-0.36602196	5.3723626	8.19598	Multitasking_Read
15:52:37.025	-0.5123748	5.2650104	7.9322324	-0.0066132275	0.012994936	-0.0048130075	-0.37132803	5.369522	8.197604	Multitasking_Read
15:52:37.048	-0.5123748	5.2650104	7.9322324	-0.0066132275	0.012994936	-0.0048130075	-0.37132803	5.369522	8.197604	Multitasking_Read
15:52:37.070	-0.5123748	5.2650104	7.9322324	-0.0066132275	0.012994936	-0.0048130075	-0.37132803	5.369522	8.197604	Multitasking_Read
15:52:37.094	-0.5123748	5.2650104	7.9322324	-0.0066132275	0.012994936	-0.0048130075	-0.37132803	5.369522	8.197604	Multitasking_Read
15:52:37.117	-0.5123748	5.2650104	7.9322324	-0.0066132275	0.012994936	-0.0048130075	-0.37132803	5.369522	8.197604	Multitasking_Read
15:52:37.139	-0.5123748	5.2650104	7.9322324	-0.0066132275	0.012994936	-0.0048130075	-0.37132803	5.369522	8.197604	Multitasking_Read
15:52:37.161	-0.5123748	5.2650104	7.9322324	-0.0066132275	0.012994936	-0.0048130075	-0.37132803	5.369522	8.197604	Multitasking_Read
15:52:37.183	-0.5123748	5.2650104	7.9322324	-0.0066132275	0.012994936	-0.0048130075	-0.37132803	5.369522	8.197604	Multitasking_Read
15:52:37.205	-0.40463245	5.217125	7.9418097	-0.032269567	0.0056645535	0.014123815	-0.3787154	5.372993	8.19499	Multitasking_Read
15:52:37.225	-0.40463245	5.217125	7.9418097	-0.032269567	0.0056645535	0.014123815	-0.3787154	5.372993	8.19499	Multitasking_Read
15:52:37.246	-0.40463245	5.217125	7.9418097	-0.032269567	0.0056645535	0.014123815	-0.3787154	5.372993	8.19499	Multitasking_Read
15:52:37.268	-0.40463245	5.217125	7.9418097	-0.032269567	0.0056645535	0.014123815	-0.3787154	5.372993	8.19499	Multitasking_Read
15:52:37.290	-0.40463245	5.217125	7.9418097	-0.032269567	0.0056645535	0.014123815	-0.3787154	5.372993	8.19499	Multitasking_Read
15:52:37.311	-0.40463245	5.217125	7.9418097	-0.032269567	0.0056645535	0.014123815	-0.3787154	5.372993	8.19499	Multitasking_Read
15:52:37.334	-0.40463245	5.217125	7.9418097	-0.032269567	0.0056645535	0.014123815	-0.3787154	5.372993	8.19499	Multitasking_Read
15:52:37.356	-0.40463245	5.217125	7.9418097	-0.032269567	0.0056645535	0.014123815	-0.3787154	5.372993	8.19499	Multitasking_Read
15:52:37.380	-0.40463245	5.217125	7.9418097	-0.032269567	0.0056645535	0.014123815	-0.3787154	5.372993	8.19499	Multitasking_Read
15:52:37.403	-0.37350687	5.2075477	8.001666	-0.0072240923	0.0056645535	0.0067934324	-0.37942976	5.369316	8.197368	Multitasking_Read
15:52:37.427	-0.37350687	5.2075477	8.001666	-0.0072240923	0.0056645535	0.0067934324	-0.37942976	5.369316	8.197368	Multitasking_Read
15:52:37.451	-0.37350687	5.2075477	8.001666	-0.0072240923	0.0056645535	0.0067934324	-0.37942976	5.369316	8.197368	Multitasking_Read
15:52:37.474	-0.37350687	5.2075477	8.001666	-0.0072240923	0.0056645535	0.0067934324	-0.37942976	5.369316	8.197368	Multitasking_Read
15:52:37.497	-0.37350687	5.2075477	8.001666	-0.0072240923	0.0056645535	0.0067934324	-0.37942976	5.369316	8.197368	Multitasking_Read
15:52:37.520	-0.37350687	5.2075477	8.001666	-0.0072240923	0.0056645535	0.0067934324	-0.37942976	5.369316	8.197368	Multitasking_Read
15:52:37.544	-0.37350687	5.2075477	8.001666	-0.0072240923	0.0056645535	0.0067934324	-0.37942976	5.369316	8.197368	Multitasking_Read
15:52:37.566	-0.38547826	5.1859994	7.9489923	0.0025497514	0.004442823	0.009236894	-0.38394207	5.3694897	8.197042	Multitasking_Read
15:52:37.590	-0.38547826	5.1859994	7.9489923	0.0025497514	0.004442823	0.009236894	-0.38394207	5.3694897	8.197042	Multitasking_Read
15:52:37.613	-0.38547826	5.1859994	7.9489923	0.0025497514	0.004442823	0.009236894	-0.38394207	5.3694897	8.197042	Multitasking_Read
15:52:37.636	-0.38547826	5.1859994	7.9489923	0.0025497514	0.004442823	0.009236894	-0.38394207	5.3694897	8.197042	Multitasking_Read
15:52:37.660	-0.38547826	5.1859994	7.9489923	0.0025497514	0.004442823	0.009236894	-0.38394207	5.3694897	8.197042	Multitasking_Read
15:52:37.683	-0.38547826	5.1859994	7.9489923	0.0025497514	0.004442823	0.009236894	-0.38394207	5.3694897	8.197042	Multitasking_Read
15:52:37.706	-0.38547826	5.1859994	7.9489923	0.0025497514	0.004442823	0.009236894	-0.38394207	5.3694897	8.197042	Multitasking_Read
15:52:37.729	-0.38547826	5.1859994	7.9489923	0.0025497514	0.004442823	0.009236894	-0.38394207	5.3694897	8.197042	Multitasking_Read
15:52:37.752	-0.36632404	5.209942	7.946598	-0.0053914967	-0.0047201556	0.01229122	-0.38206783	5.368345	8.197881	Multitasking_Read
15:52:37.775	-0.36632404	5.209942	7.946598	-0.0053914967	-0.0047201556	0.01229122	-0.38206783	5.368345	8.197881	Multitasking_Read
15:52:37.798	-0.36632404	5.209942	7.946598	-0.0053914967	-0.0047201556	0.01229122	-0.38206783	5.368345	8.197881	Multitasking_Read
15:52:37.821	-0.36632404	5.209942	7.946598	-0.0053914967	-0.0047201556	0.01229122	-0.38206783	5.368345	8.197881	Multitasking_Read
15:52:37.844	-0.36632404	5.209942	7.946598	-0.0053914967	-0.0047201556	0.01229122	-0.38206783	5.368345	8.197881	Multitasking_Read
15:52:37.867	-0.36632404	5.209942	7.946598	-0.0053914967	-0.0047201556	0.01229122	-0.38206783	5.368345	8.197881	Multitasking_Read
15:52:37.889	-0.36632404	5.209942	7.946598	-0.0053914967	-0.0047201556	0.01229122	-0.38206783	5.368345	8.197881	Multitasking_Read
15:52:37.911	-0.36632404	5.209942	7.946598	-0.0053914967	-0.0047201556	0.01229122	-0.38206783	5.368345	8.197881	Multitasking_Read
15:52:37.934	-0.3902668	5.209942	7.963358	0.015377922	0.00016676621	0.0037391062	-0.38111764	5.3703156	8.196631	Multitasking_Read
15:52:37.957	-0.3902668	5.209942	7.963358	0.015377922	0.00016676621	0.0037391062	-0.38111764	5.3703156	8.196631	Multitasking_Read
15:52:37.980	-0.3902668	5.209942	7.963358	0.015377922	0.00016676621	0.0037391062	-0.38111764	5.3703156	8.196631	Multitasking_Read
15:52:38.004	-0.3902668	5.209942	7.963358	0.015377922	0.00016676621	0.0037391062	-0.38111764	5.3703156	8.196631	Multitasking_Read
15:52:38.027	-0.3902668	5.209942	7.963358	0.015377922	0.00016676621	0.0037391062	-0.38111764	5.3703156	8.196631	Multitasking_Read
15:52:38.050	-0.3902668	5.209942	7.963358	0.015377922	0.00016676621	0.0037391062	-0.38111764	5.3703156	8.196631	Multitasking_Read
15:52:38.074	-0.3902668	5.209942	7.963358	0.015377922	0.00016676621	0.0037391062	-0.38111764	5.3703156	8.196631	Multitasking_Read
15:52:38.097	-0.3902668	5.209942	7.963358	0.015377922	0.00016676621	0.0037391062	-0.38111764	5.3703156	8.196631	Multitasking_Read
15:52:38.120	-0.42378664	5.236279	8.080677	-0.010889284	-0.007163617	0.007404298	-0.3882142	5.377509	8.191581	Multitasking_Read
15:52:38.141	-0.42378664	5.236279	8.080677	-0.010889284	-0.007163617	0.007404298	-0.3882142	5.377509	8.191581	Multitasking_Read
15:52:38.163	-0.42378664	5.236279	8.080677	-0.010889284	-0.007163617	0.007404298	-0.3882142	5.377509	8.191581	Multitasking_Read
15:52:38.185	-0.42378664	5.236279	8.080677	-0.010889284	-0.007163617	0.007404298	-0.3882142	5.377509	8.191581	Multitasking_Read
15:52:38.207	-0.42378664	5.236279	8.080677	-0.010889284	-0.007163617	0.007404298	-0.3882142	5.377509	8.191581	Multitasking_Read
15:52:38.229	-0.42378664	5.236279	8.080677	-0.010889284	-0.007163617	0.007404298	-0.3882142	5.377509	8.191581	Multitasking_Read
15:52:38.252	-0.42378664	5.236279	8.080677	-0.010889284	-0.007163617	0.007404298	-0.3882142	5.377509	8.191581	Multitasking_Read
15:52:38.275	-0.42378664	5.236279	8.080677	-0.010889284	-0.007163617	0.007404298	-0.3882142	5.377509	8.191581	Multitasking_Read
15:52:38.298	-0.42618093	5.1620564	8.099832	-0.014554475	0.013605801	0.022065064	-0.39272594	5.3647094	8.199756	Multitasking_Read
15:52:38.321	-0.42618093	5.1620564	8.099832	-0.014554475	0.013605801	0.022065064	-0.39272594	5.3647094	8.199756	Multitasking_Read
15:52:38.344	-0.42618093	5.1620564	8.099832	-0.014554475	0.013605801	0.022065064	-0.39272594	5.3647094	8.199756	Multitasking_Read
15:52:38.367	-0.42618093	5.1620564	8.099832	-0.014554475	0.013605801	0.022065064	-0.39272594	5.3647094	8.199756	Multitasking_Read
15:52:38.389	-0.42618093	5.1620564	8.099832	-0.014554475	0.013605801	0.022065064	-0.39272594	5.3647094	8.199756	Multitasking_Read
15:52:38.412	-0.42618093	5.1620564	8.099832	-0.014554475	0.013605801	0.022065064	-0.39272594	5.3647094	8.199756	Multitasking_Read
15:52:38.435	-0.42618093	5.1620564	8.099832	-0.014554475	0.013605801	0.022065064	-0.39272594	5.3647094	8.199756	Multitasking_Read
15:52:38.460	-0.42618093	5.1620564	8.099832	-0.014554475	0.013605801	0.022065064	-0.39272594	5.3647094	8.199756	Multitasking_Read
15:52:38.484	-0.4166038	5.1620564	8.169266	-0.012111015	0.00016676621	0.018399872	-0.39706093	5.357742	8.204101	Multitasking_Read
15:52:38.506	-0.4166038	5.1620564	8.169266	-0.012111015	0.00016676621	0.018399872	-0.39706093	5.357742	8.204101	Multitasking_Read
15:52:38.529	-0.4166038	5.1620564	8.169266	-0.012111015	0.00016676621	0.018399872	-0.39706093	5.357742	8.204101	Multitasking_Read
15:52:38.552	-0.4166038	5.1620564	8.169266	-0.012111015	0.00016676621	0.018399872	-0.39706093	5.357742	8.204101	Multitasking_Read
15:52:38.576	-0.4166038	5.1620564	8.169266	-0.012111015	0.00016676621	0.018399872	-0.39706093	5.357742	8.204101	Multitasking_Read
15:52:38.599	-0.4166038	5.1620564	8.169266	-0.012111015	0.00016676621	0.018399872	-0.39706093	5.357742	8.204101	Multitasking_Read
15:52:38.622	-0.4166038	5.1620564	8.169266	-0.012111015	0.00016676621	0.018399872	-0.39706093	5.357742	8.204101	Multitasking_Read
15:52:38.645	-0.3304099	5.1620564	8.051947	-0.0066132275	-0.00288756	0.004349971	-0.39049143	5.3494663	8.209817	Multitasking_Read
15:52:38.668	-0.3304099	5.1620564	8.051947	-0.0066132275	-0.00288756	0.004349971	-0.39049143	5.3494663	8.209817	Multitasking_Read
15:52:38.691	-0.3304099	5.1620564	8.051947	-0.0066132275	-0.00288756	0.004349971	-0.39049143	5.3494663	8.209817	Multitasking_Read
15:52:38.713	-0.3304099	5.1620564	8.051947	-0.0066132275	-0.00288756	0.004349971	-0.39049143	5.3494663	8.209817	Multitasking_Read
15:52:38.735	-0.3304099	5.1620564	8.051947	-0.0066132275	-0.00288756	0.004349971	-0.39049143	5.3494663	8.209817	Multitasking_Read
15:52:38.757	-0.3304099	5.1620564	8.051947	-0.0066132275	-0.00288756	0.004349971	-0.39049143	5.3494663	8.209817	Multitasking_Read
15:52:38.781	-0.3304099	5.1620564	8.051947	-0.0066132275	-0.00288756	0.004349971	-0.39049143	5.3494663	8.209817	Multitasking_Read
15:52:38.804	-0.3304099	5.1620564	8.051947	-0.0066132275	-0.00288756	0.004349971	-0.39049143	5.3494663	8.209817	Multitasking_Read
15:52:38.827	-0.38068968	5.140508	7.965752	0.01293446	0.007497149	0.0019065104	-0.38797095	5.3450627	8.212802	Multitasking_Read
15:52:38.851	-0.38068968	5.140508	7.965752	0.01293446	0.007497149	0.0019065104	-0.38797095	5.3450627	8.212802	Multitasking_Read
15:52:38.873	-0.38068968	5.140508	7.965752	0.01293446	0.007497149	0.0019065104	-0.38797095	5.3450627	8.212802	Multitasking_Read
15:52:38.896	-0.38068968	5.140508	7.965752	0.01293446	0.007497149	0.0019065104	-0.38797095	5.3450627	8.212802	Multitasking_Read
15:52:38.920	-0.38068968	5.140508	7.965752	0.01293446	0.007497149	0.0019065104	-0.38797095	5.3450627	8.212802	Multitasking_Read
15:52:38.942	-0.38068968	5.140508	7.965752	0.01293446	0.007497149	0.0019065104	-0.38797095	5.3450627	8.212802	Multitasking_Read
15:52:38.965	-0.38068968	5.140508	7.965752	0.01293446	0.007497149	0.0019065104	-0.38797095	5.3450627	8.212802	Multitasking_Read
15:52:38.989	-0.38068968	5.140508	7.965752	0.01293446	0.007497149	0.0019065104	-0.38797095	5.3450627	8.212802	Multitasking_Read
15:52:39.012	-0.44772938	5.1788163	8.025609	-0.0066132275	0.00994061	0.009236894	-0.39004844	5.362603	8.201263	Multitasking_Read
15:52:39.034	-0.44772938	5.1788163	8.025609	-0.0066132275	0.00994061	0.009236894	-0.39004844	5.362603	8.201263	Multitasking_Read
15:52:39.055	-0.44772938	5.1788163	8.025609	-0.0066132275	0.00994061	0.009236894	-0.39004844	5.362603	8.201263	Multitasking_Read
15:52:39.078	-0.44772938	5.1788163	8.025609	-0.0066132275	0.00994061	0.009236894	-0.39004844	5.362603	8.201263	Multitasking_Read
15:52:39.101	-0.44772938	5.1788163	8.025609	-0.0066132275	0.00994061	0.009236894	-0.39004844	5.362603	8.201263	Multitasking_Read
15:52:39.124	-0.44772938	5.1788163	8.025609	-0.0066132275	0.00994061	0.009236894	-0.39004844	5.362603	8.201263	Multitasking_Read
15:52:39.147	-0.44772938	5.1788163	8.025609	-0.0066132275	0.00994061	0.009236894	-0.39004844	5.362603	8.201263	Multitasking_Read
15:52:39.171	-0.44772938	5.1788163	8.025609	-0.0066132275	0.00994061	0.009236894	-0.39004844	5.362603	8.201263	Multitasking_Read
15:52:39.193	-0.40463245	5.2027593	7.9849067	-0.0023371703	0.012994936	0.009847758	-0.3903007	5.3639464	8.200373	Multitasking_Read
15:52:39.216	-0.40463245	5.2027593	7.9849067	-0.0023371703	0.012994936	0.009847758	-0.3903007	5.3639464	8.200373	Multitasking_Read
15:52:39.239	-0.40463245	5.2027593	7.9849067	-0.0023371703	0.012994936	0.009847758	-0.3903007	5.3639464	8.200373	Multitasking_Read
15:52:39.263	-0.40463245	5.2027593	7.9849067	-0.0023371703	0.012994936	0.009847758	-0.3903007	5.3639464	8.200373	Multitasking_Read
15:52:39.287	-0.40463245	5.2027593	7.9849067	-0.0023371703	0.012994936	0.009847758	-0.3903007	5.3639464	8.200373	Multitasking_Read
15:52:39.310	-0.40463245	5.2027593	7.9849067	-0.0023371703	0.012994936	0.009847758	-0.3903007	5.3639464	8.200373	Multitasking_Read
15:52:39.333	-0.40463245	5.2027593	7.9849067	-0.0023371703	0.012994936	0.009847758	-0.3903007	5.3639464	8.200373	Multitasking_Read
15:52:39.356	-0.40463245	5.2027593	7.9849067	-0.0023371703	0.012994936	0.009847758	-0.3903007	5.3639464	8.200373	Multitasking_Read
15:52:39.381	-0.48843205	5.2147307	8.078283	-0.047541197	0.013605801	0.012902086	-0.41117772	5.3561163	8.204468	Multitasking_Read
15:52:39.404	-0.48843205	5.2147307	8.078283	-0.047541197	0.013605801	0.012902086	-0.41117772	5.3561163	8.204468	Multitasking_Read
15:52:39.427	-0.48843205	5.2147307	8.078283	-0.047541197	0.013605801	0.012902086	-0.41117772	5.3561163	8.204468	Multitasking_Read
15:52:39.450	-0.48843205	5.2147307	8.078283	-0.047541197	0.013605801	0.012902086	-0.41117772	5.3561163	8.204468	Multitasking_Read
15:52:39.473	-0.48843205	5.2147307	8.078283	-0.047541197	0.013605801	0.012902086	-0.41117772	5.3561163	8.204468	Multitasking_Read
15:52:39.497	-0.48843205	5.2147307	8.078283	-0.047541197	0.013605801	0.012902086	-0.41117772	5.3561163	8.204468	Multitasking_Read
15:52:39.519	-0.48843205	5.2147307	8.078283	-0.047541197	0.013605801	0.012902086	-0.41117772	5.3561163	8.204468	Multitasking_Read
15:52:39.541	-0.48843205	5.212336	8.035186	-0.0176088	-0.0022766949	0.01473468	-0.41628402	5.362976	8.199728	Multitasking_Read
15:52:39.564	-0.48843205	5.212336	8.035186	-0.0176088	-0.0022766949	0.01473468	-0.41628402	5.362976	8.199728	Multitasking_Read
15:52:39.587	-0.48843205	5.212336	8.035186	-0.0176088	-0.0022766949	0.01473468	-0.41628402	5.362976	8.199728	Multitasking_Read
15:52:39.611	-0.48843205	5.212336	8.035186	-0.0176088	-0.0022766949	0.01473468	-0.41628402	5.362976	8.199728	Multitasking_Read
15:52:39.634	-0.48843205	5.212336	8.035186	-0.0176088	-0.0022766949	0.01473468	-0.41628402	5.362976	8.199728	Multitasking_Read
15:52:39.657	-0.48843205	5.212336	8.035186	-0.0176088	-0.0022766949	0.01473468	-0.41628402	5.362976	8.199728	Multitasking_Read
15:52:39.679	-0.48843205	5.212336	8.035186	-0.0176088	-0.0022766949	0.01473468	-0.41628402	5.362976	8.199728	Multitasking_Read
15:52:39.702	-0.48843205	5.212336	8.035186	-0.0176088	-0.0022766949	0.01473468	-0.41628402	5.362976	8.199728	Multitasking_Read
15:52:39.726	-0.46209505	5.2290964	8.0711	-0.007834958	0.0007776315	0.01351295	-0.4129307	5.363822	8.199344	Multitasking_Read
15:52:39.749	-0.46209505	5.2290964	8.0711	-0.007834958	0.0007776315	0.01351295	-0.4129307	5.363822	8.199344	Multitasking_Read
15:52:39.772	-0.46209505	5.2290964	8.0711	-0.007834958	0.0007776315	0.01351295	-0.4129307	5.363822	8.199344	Multitasking_Read
15:52:39.795	-0.46209505	5.2290964	8.0711	-0.007834958	0.0007776315	0.01351295	-0.4129307	5.363822	8.199344	Multitasking_Read
15:52:39.818	-0.46209505	5.2290964	8.0711	-0.007834958	0.0007776315	0.01351295	-0.4129307	5.363822	8.199344	Multitasking_Read
15:52:39.842	-0.46209505	5.2290964	8.0711	-0.007834958	0.0007776315	0.01351295	-0.4129307	5.363822	8.199344	Multitasking_Read
15:52:39.863	-0.46209505	5.2290964	8.0711	-0.007834958	0.0007776315	0.01351295	-0.4129307	5.363822	8.199344	Multitasking_Read
15:52:39.886	-0.46209505	5.2290964	8.0711	-0.007834958	0.0007776315	0.01351295	-0.4129307	5.363822	8.199344	Multitasking_Read
15:52:39.909	-0.4740664	5.2290964	7.989695	-0.014554475	0.004442823	0.004349971	-0.41095152	5.3668013	8.197495	Multitasking_Read
15:52:39.932	-0.4740664	5.2290964	7.989695	-0.014554475	0.004442823	0.004349971	-0.41095152	5.3668013	8.197495	Multitasking_Read
15:52:39.955	-0.4740664	5.2290964	7.989695	-0.014554475	0.004442823	0.004349971	-0.41095152	5.3668013	8.197495	Multitasking_Read
15:52:39.979	-0.4740664	5.2290964	7.989695	-0.014554475	0.004442823	0.004349971	-0.41095152	5.3668013	8.197495	Multitasking_Read
15:52:40.003	-0.4740664	5.2290964	7.989695	-0.014554475	0.004442823	0.004349971	-0.41095152	5.3668013	8.197495	Multitasking_Read
15:52:40.026	-0.4740664	5.2290964	7.989695	-0.014554475	0.004442823	0.004349971	-0.41095152	5.3668013	8.197495	Multitasking_Read
15:52:40.047	-0.4740664	5.2290964	7.989695	-0.014554475	0.004442823	0.004349971	-0.41095152	5.3668013	8.197495	Multitasking_Read
15:52:40.071	-0.4740664	5.2290964	7.989695	-0.014554475	0.004442823	0.004349971	-0.41095152	5.3668013	8.197495	Multitasking_Read
15:52:40.093	-0.43096948	5.2290964	8.006455	-0.0017263051	0.001999362	0.019621603	-0.41247836	5.3670855	8.19723	Multitasking_Read
15:52:40.115	-0.43096948	5.2290964	8.006455	-0.0017263051	0.001999362	0.019621603	-0.41247836	5.3670855	8.19723	Multitasking_Read
15:52:40.138	-0.43096948	5.2290964	8.006455	-0.0017263051	0.001999362	0.019621603	-0.41247836	5.3670855	8.19723	Multitasking_Read
15:52:40.160	-0.43096948	5.2290964	8.006455	-0.0017263051	0.001999362	0.019621603	-0.41247836	5.3670855	8.19723	Multitasking_Read
15:52:40.184	-0.43096948	5.2290964	8.006455	-0.0017263051	0.001999362	0.019621603	-0.41247836	5.3670855	8.19723	Multitasking_Read
15:52:40.207	-0.43096948	5.2290964	8.006455	-0.0017263051	0.001999362	0.019621603	-0.41247836	5.3670855	8.19723	Multitasking_Read
15:52:40.230	-0.43096948	5.2290964	8.006455	-0.0017263051	0.001999362	0.019621603	-0.41247836	5.3670855	8.19723	Multitasking_Read
15:52:40.253	-0.43096948	5.2290964	8.006455	-0.0017263051	0.001999362	0.019621603	-0.41247836	5.3670855	8.19723	Multitasking_Read
15:52:40.276	-0.43096948	5.2219133	8.011244	-0.008445823	0.0007776315	0.011680354	-0.41447672	5.3719053	8.1939745	Multitasking_Read
15:52:40.300	-0.43096948	5.2219133	8.011244	-0.008445823	0.0007776315	0.011680354	-0.41447672	5.3719053	8.1939745	Multitasking_Read
15:52:40.323	-0.43096948	5.2219133	8.011244	-0.008445823	0.0007776315	0.011680354	-0.41447672	5.3719053	8.1939745	Multitasking_Read
15:52:40.346	-0.43096948	5.2219133	8.011244	-0.008445823	0.0007776315	0.011680354	-0.41447672	5.3719053	8.1939745	Multitasking_Read
15:52:40.369	-0.43096948	5.2219133	8.011244	-0.008445823	0.0007776315	0.011680354	-0.41447672	5.3719053	8.1939745	Multitasking_Read
15:52:40.392	-0.43096948	5.2219133	8.011244	-0.008445823	0.0007776315	0.011680354	-0.41447672	5.3719053	8.1939745	Multitasking_Read
15:52:40.416	-0.43096948	5.2219133	8.011244	-0.008445823	0.0007776315	0.011680354	-0.41447672	5.3719053	8.1939745	Multitasking_Read
15:52:40.439	-0.43096948	5.2219133	8.011244	-0.008445823	0.0007776315	0.011680354	-0.41447672	5.3719053	8.1939745	Multitasking_Read
15:52:40.462	-0.48124924	5.190788	7.972935	-0.027993511	0.006886284	0.009847758	-0.42026404	5.3685064	8.195904	Multitasking_Read
15:52:40.485	-0.48124924	5.190788	7.972935	-0.027993511	0.006886284	0.009847758	-0.42026404	5.3685064	8.195904	Multitasking_Read
15:52:40.508	-0.48124924	5.190788	7.972935	-0.027993511	0.006886284	0.009847758	-0.42026404	5.3685064	8.195904	Multitasking_Read
15:52:40.532	-0.48124924	5.190788	7.972935	-0.027993511	0.006886284	0.009847758	-0.42026404	5.3685064	8.195904	Multitasking_Read
15:52:40.555	-0.48124924	5.190788	7.972935	-0.027993511	0.006886284	0.009847758	-0.42026404	5.3685064	8.195904	Multitasking_Read
15:52:40.576	-0.48124924	5.190788	7.972935	-0.027993511	0.006886284	0.009847758	-0.42026404	5.3685064	8.195904	Multitasking_Read
15:52:40.599	-0.48124924	5.190788	7.972935	-0.027993511	0.006886284	0.009847758	-0.42026404	5.3685064	8.195904	Multitasking_Read
15:52:40.621	-0.37111259	5.176422	7.9154725	-0.0029480357	0.004442823	0.01473468	-0.41837958	5.3675704	8.196612	Multitasking_Read
15:52:40.645	-0.37111259	5.176422	7.9154725	-0.0029480357	0.004442823	0.01473468	-0.41837958	5.3675704	8.196612	Multitasking_Read
15:52:40.668	-0.37111259	5.176422	7.9154725	-0.0029480357	0.004442823	0.01473468	-0.41837958	5.3675704	8.196612	Multitasking_Read
15:52:40.691	-0.37111259	5.176422	7.9154725	-0.0029480357	0.004442823	0.01473468	-0.41837958	5.3675704	8.196612	Multitasking_Read
15:52:40.714	-0.37111259	5.176422	7.9154725	-0.0029480357	0.004442823	0.01473468	-0.41837958	5.3675704	8.196612	Multitasking_Read
15:52:40.737	-0.37111259	5.176422	7.9154725	-0.0029480357	0.004442823	0.01473468	-0.41837958	5.3675704	8.196612	Multitasking_Read
15:52:40.761	-0.37111259	5.176422	7.9154725	-0.0029480357	0.004442823	0.01473468	-0.41837958	5.3675704	8.196612	Multitasking_Read
15:52:40.784	-0.37111259	5.176422	7.9154725	-0.0029480357	0.004442823	0.01473468	-0.41837958	5.3675704	8.196612	Multitasking_Read
15:52:40.807	-0.50998056	5.2410674	7.9346266	-0.008445823	0.005053688	0.0031282408	-0.42178738	5.376784	8.190398	Multitasking_Read
15:52:40.829	-0.50998056	5.2410674	7.9346266	-0.008445823	0.005053688	0.0031282408	-0.42178738	5.376784	8.190398	Multitasking_Read
15:52:40.851	-0.50998056	5.2410674	7.9346266	-0.008445823	0.005053688	0.0031282408	-0.42178738	5.376784	8.190398	Multitasking_Read
15:52:40.875	-0.50998056	5.2410674	7.9346266	-0.008445823	0.005053688	0.0031282408	-0.42178738	5.376784	8.190398	Multitasking_Read
15:52:40.898	-0.50998056	5.2410674	7.9346266	-0.008445823	0.005053688	0.0031282408	-0.42178738	5.376784	8.190398	Multitasking_Read
15:52:40.921	-0.50998056	5.2410674	7.9346266	-0.008445823	0.005053688	0.0031282408	-0.42178738	5.376784	8.190398	Multitasking_Read
15:52:40.944	-0.50998056	5.2410674	7.9346266	-0.008445823	0.005053688	0.0031282408	-0.42178738	5.376784	8.190398	Multitasking_Read
15:52:40.967	-0.50998056	5.2410674	7.9346266	-0.008445823	0.005053688	0.0031282408	-0.42178738	5.376784	8.190398	Multitasking_Read
15:52:40.994	-0.45491222	5.2506447	7.9178667	-0.0017263051	0.0013884967	0.01473468	-0.4261077	5.3766127	8.190286	Multitasking_Read
15:52:41.017	-0.45491222	5.2506447	7.9178667	-0.0017263051	0.0013884967	0.01473468	-0.4261077	5.3766127	8.190286	Multitasking_Read
15:52:41.039	-0.45491222	5.2506447	7.9178667	-0.0017263051	0.0013884967	0.01473468	-0.4261077	5.3766127	8.190286	Multitasking_Read
15:52:41.062	-0.45491222	5.2506447	7.9178667	-0.0017263051	0.0013884967	0.01473468	-0.4261077	5.3766127	8.190286	Multitasking_Read
15:52:41.085	-0.45491222	5.2506447	7.9178667	-0.0017263051	0.0013884967	0.01473468	-0.4261077	5.3766127	8.190286	Multitasking_Read
15:52:41.109	-0.45491222	5.2506447	7.9178667	-0.0017263051	0.0013884967	0.01473468	-0.4261077	5.3766127	8.190286	Multitasking_Read
15:52:41.132	-0.45491222	5.2506447	7.9178667	-0.0017263051	0.0013884967	0.01473468	-0.4261077	5.3766127	8.190286	Multitasking_Read
15:52:41.155	-0.45491222	5.2506447	7.9178667	-0.0017263051	0.0013884967	0.01473468	-0.4261077	5.3766127	8.190286	Multitasking_Read
15:52:41.178	-0.49082634	5.2482505	7.8963184	-0.007834958	0.006886284	0.0025173756	-0.42730483	5.37876	8.188816	Multitasking_Read
15:52:41.201	-0.49082634	5.2482505	7.8963184	-0.007834958	0.006886284	0.0025173756	-0.42730483	5.37876	8.188816	Multitasking_Read
15:52:41.224	-0.49082634	5.2482505	7.8963184	-0.007834958	0.006886284	0.0025173756	-0.42730483	5.37876	8.188816	Multitasking_Read
15:52:41.247	-0.49082634	5.2482505	7.8963184	-0.007834958	0.006886284	0.0025173756	-0.42730483	5.37876	8.188816	Multitasking_Read
15:52:41.269	-0.49082634	5.2482505	7.8963184	-0.007834958	0.006886284	0.0025173756	-0.42730483	5.37876	8.188816	Multitasking_Read
15:52:41.292	-0.49082634	5.2482505	7.8963184	-0.007834958	0.006886284	0.0025173756	-0.42730483	5.37876	8.188816	Multitasking_Read
15:52:41.314	-0.49082634	5.2482505	7.8963184	-0.007834958	0.006886284	0.0025173756	-0.42730483	5.37876	8.188816	Multitasking_Read
15:52:41.338	-0.49082634	5.2482505	7.8963184	-0.007834958	0.006886284	0.0025173756	-0.42730483	5.37876	8.188816	Multitasking_Read
15:52:41.361	-0.46927786	5.236279	7.9418097	-0.009667553	-0.0016658296	0.014123815	-0.4304353	5.3823485	8.186293	Multitasking_Read
15:52:41.384	-0.46927786	5.236279	7.9418097	-0.009667553	-0.0016658296	0.014123815	-0.4304353	5.3823485	8.186293	Multitasking_Read
15:52:41.407	-0.46927786	5.236279	7.9418097	-0.009667553	-0.0016658296	0.014123815	-0.4304353	5.3823485	8.186293	Multitasking_Read
15:52:41.429	-0.46927786	5.236279	7.9418097	-0.009667553	-0.0016658296	0.014123815	-0.4304353	5.3823485	8.186293	Multitasking_Read
15:52:41.453	-0.46927786	5.236279	7.9418097	-0.009667553	-0.0016658296	0.014123815	-0.4304353	5.3823485	8.186293	Multitasking_Read
15:52:41.476	-0.46927786	5.236279	7.9418097	-0.009667553	-0.0016658296	0.014123815	-0.4304353	5.3823485	8.186293	Multitasking_Read
15:52:41.499	-0.46927786	5.236279	7.9418097	-0.009667553	-0.0016658296	0.014123815	-0.4304353	5.3823485	8.186293	Multitasking_Read
15:52:41.522	-0.4285752	5.217125	7.850827	0.025151765	0.001999362	0.012902086	-0.42760414	5.386322	8.183828	Multitasking_Read
15:52:41.545	-0.4285752	5.217125	7.850827	0.025151765	0.001999362	0.012902086	-0.42760414	5.386322	8.183828	Multitasking_Read
15:52:41.569	-0.4285752	5.217125	7.850827	0.025151765	0.001999362	0.012902086	-0.42760414	5.386322	8.183828	Multitasking_Read
15:52:41.593	-0.4285752	5.217125	7.850827	0.025151765	0.001999362	0.012902086	-0.42760414	5.386322	8.183828	Multitasking_Read
15:52:41.616	-0.4285752	5.217125	7.850827	0.025151765	0.001999362	0.012902086	-0.42760414	5.386322	8.183828	Multitasking_Read
15:52:41.639	-0.4285752	5.217125	7.850827	0.025151765	0.001999362	0.012902086	-0.42760414	5.386322	8.183828	Multitasking_Read
15:52:41.662	-0.4285752	5.217125	7.850827	0.025151765	0.001999362	0.012902086	-0.42760414	5.386322	8.183828	Multitasking_Read
15:52:41.686	-0.4285752	5.217125	7.850827	0.025151765	0.001999362	0.012902086	-0.42760414	5.386322	8.183828	Multitasking_Read
15:52:41.709	-0.53871185	5.3033185	7.982512	-0.00050457474	0.014827532	0.0153455455	-0.43231025	5.3926916	8.179385	Multitasking_Read
15:52:41.732	-0.53871185	5.3033185	7.982512	-0.00050457474	0.014827532	0.0153455455	-0.43231025	5.3926916	8.179385	Multitasking_Read
15:52:41.755	-0.53871185	5.3033185	7.982512	-0.00050457474	0.014827532	0.0153455455	-0.43231025	5.3926916	8.179385	Multitasking_Read
15:52:41.778	-0.53871185	5.3033185	7.982512	-0.00050457474	0.014827532	0.0153455455	-0.43231025	5.3926916	8.179385	Multitasking_Read
15:52:41.802	-0.53871185	5.3033185	7.982512	-0.00050457474	0.014827532	0.0153455455	-0.43231025	5.3926916	8.179385	Multitasking_Read
15:52:41.824	-0.53871185	5.3033185	7.982512	-0.00050457474	0.014827532	0.0153455455	-0.43231025	5.3926916	8.179385	Multitasking_Read
15:52:41.846	-0.53871185	5.3033185	7.982512	-0.00050457474	0.014827532	0.0153455455	-0.43231025	5.3926916	8.179385	Multitasking_Read
15:52:41.869	-0.53871185	5.3033185	7.982512	-0.00050457474	0.014827532	0.0153455455	-0.43231025	5.3926916	8.179385	Multitasking_Read
15:52:41.892	-0.40223816	5.1883936	7.920261	-0.0066132275	-0.01327227	0.0019065104	-0.43813965	5.36864	8.1948805	Multitasking_Read
15:52:41.915	-0.40223816	5.1883936	7.920261	-0.0066132275	-0.01327227	0.0019065104	-0.43813965	5.36864	8.1948805	Multitasking_Read
15:52:41.938	-0.40223816	5.1883936	7.920261	-0.0066132275	-0.01327227	0.0019065104	-0.43813965	5.36864	8.1948805	Multitasking_Read
15:52:41.961	-0.40223816	5.1883936	7.920261	-0.0066132275	-0.01327227	0.0019065104	-0.43813965	5.36864	8.1948805	Multitasking_Read
15:52:41.985	-0.40223816	5.1883936	7.920261	-0.0066132275	-0.01327227	0.0019065104	-0.43813965	5.36864	8.1948805	Multitasking_Read
15:52:42.008	-0.40223816	5.1883936	7.920261	-0.0066132275	-0.01327227	0.0019065104	-0.43813965	5.36864	8.1948805	Multitasking_Read
15:52:42.032	-0.40223816	5.1883936	7.920261	-0.0066132275	-0.01327227	0.0019065104	-0.43813965	5.36864	8.1948805	Multitasking_Read
15:52:42.055	-0.40223816	5.1883936	7.920261	-0.0066132275	-0.01327227	0.0019065104	-0.43813965	5.36864	8.1948805	Multitasking_Read
15:52:42.076	-0.44533512	5.238673	7.7239304	0.036758207	-0.028543899	0.00068477995	-0.41357794	5.3607316	8.201331	Multitasking_Read
15:52:42.097	-0.44533512	5.238673	7.7239304	0.036758207	-0.028543899	0.00068477995	-0.41357794	5.3607316	8.201331	Multitasking_Read
15:52:42.118	-0.44533512	5.238673	7.7239304	0.036758207	-0.028543899	0.00068477995	-0.41357794	5.3607316	8.201331	Multitasking_Read
15:52:42.139	-0.44533512	5.238673	7.7239304	0.036758207	-0.028543899	0.00068477995	-0.41357794	5.3607316	8.201331	Multitasking_Read
15:52:42.159	-0.44533512	5.238673	7.7239304	0.036758207	-0.028543899	0.00068477995	-0.41357794	5.3607316	8.201331	Multitasking_Read
15:52:42.179	-0.44533512	5.238673	7.7239304	0.036758207	-0.028543899	0.00068477995	-0.41357794	5.3607316	8.201331	Multitasking_Read
15:52:42.200	-0.44533512	5.238673	7.7239304	0.036758207	-0.028543899	0.00068477995	-0.41357794	5.3607316	8.201331	Multitasking_Read
15:52:42.222	-0.44533512	5.238673	7.7239304	0.036758207	-0.028543899	0.00068477995	-0.41357794	5.3607316	8.201331	Multitasking_Read
15:52:42.243	-0.33759275	5.1979704	7.7239304	0.037979934	-0.017548326	0.012902086	-0.38049883	5.365842	8.19959	Multitasking_Read
15:52:42.264	-0.33759275	5.1979704	7.7239304	0.037979934	-0.017548326	0.012902086	-0.38049883	5.365842	8.19959	Multitasking_Read
15:52:42.285	-0.33759275	5.1979704	7.7239304	0.037979934	-0.017548326	0.012902086	-0.38049883	5.365842	8.19959	Multitasking_Read
15:52:42.308	-0.33759275	5.1979704	7.7239304	0.037979934	-0.017548326	0.012902086	-0.38049883	5.365842	8.19959	Multitasking_Read
15:52:42.330	-0.33759275	5.1979704	7.7239304	0.037979934	-0.017548326	0.012902086	-0.38049883	5.365842	8.19959	Multitasking_Read
15:52:42.351	-0.33759275	5.1979704	7.7239304	0.037979934	-0.017548326	0.012902086	-0.38049883	5.365842	8.19959	Multitasking_Read
15:52:42.372	-0.33759275	5.1979704	7.7239304	0.037979934	-0.017548326	0.012902086	-0.38049883	5.365842	8.19959	Multitasking_Read
15:52:42.394	-0.33759275	5.1979704	7.7239304	0.037979934	-0.017548326	0.012902086	-0.38049883	5.365842	8.19959	Multitasking_Read
15:52:42.415	-0.33759275	5.1979704	7.7239304	0.037979934	-0.017548326	0.012902086	-0.38049883	5.365842	8.19959	Multitasking_Read
15:52:42.437	-0.46209505	5.233885	7.9154725	-0.007834958	0.017270992	0.006182567	-0.38000828	5.3595443	8.203731	Multitasking_Read
15:52:42.458	-0.46209505	5.233885	7.9154725	-0.007834958	0.017270992	0.006182567	-0.38000828	5.3595443	8.203731	Multitasking_Read
15:52:42.479	-0.46209505	5.233885	7.9154725	-0.007834958	0.017270992	0.006182567	-0.38000828	5.3595443	8.203731	Multitasking_Read
15:52:42.501	-0.46209505	5.233885	7.9154725	-0.007834958	0.017270992	0.006182567	-0.38000828	5.3595443	8.203731	Multitasking_Read
15:52:42.522	-0.46209505	5.233885	7.9154725	-0.007834958	0.017270992	0.006182567	-0.38000828	5.3595443	8.203731	Multitasking_Read
15:52:42.543	-0.46209505	5.233885	7.9154725	-0.007834958	0.017270992	0.006182567	-0.38000828	5.3595443	8.203731	Multitasking_Read
15:52:42.565	-0.46209505	5.233885	7.9154725	-0.007834958	0.017270992	0.006182567	-0.38000828	5.3595443	8.203731	Multitasking_Read
15:52:42.586	-0.46209505	5.233885	7.9154725	-0.007834958	0.017270992	0.006182567	-0.38000828	5.3595443	8.203731	Multitasking_Read
15:52:42.608	-0.3902668	5.212336	8.028004	-0.0047806315	0.0007776315	0.015956411	-0.38393292	5.3579783	8.204573	Multitasking_Read
15:52:42.629	-0.3902668	5.212336	8.028004	-0.0047806315	0.0007776315	0.015956411	-0.38393292	5.3579783	8.204573	Multitasking_Read
15:52:42.651	-0.3902668	5.212336	8.028004	-0.0047806315	0.0007776315	0.015956411	-0.38393292	5.3579783	8.204573	Multitasking_Read
15:52:42.672	-0.3902668	5.212336	8.028004	-0.0047806315	0.0007776315	0.015956411	-0.38393292	5.3579783	8.204573	Multitasking_Read
15:52:42.693	-0.3902668	5.212336	8.028004	-0.0047806315	0.0007776315	0.015956411	-0.38393292	5.3579783	8.204573	Multitasking_Read
15:52:42.715	-0.3902668	5.212336	8.028004	-0.0047806315	0.0007776315	0.015956411	-0.38393292	5.3579783	8.204573	Multitasking_Read
15:52:42.736	-0.3902668	5.212336	8.028004	-0.0047806315	0.0007776315	0.015956411	-0.38393292	5.3579783	8.204573	Multitasking_Read
15:52:42.757	-0.3902668	5.212336	8.028004	-0.0047806315	0.0007776315	0.015956411	-0.38393292	5.3579783	8.204573	Multitasking_Read
15:52:42.779	-0.3519584	5.174028	7.9513865	0.0074366736	-0.0047201556	0.004960837	-0.38559055	5.3665442	8.198895	Multitasking_Read
15:52:42.800	-0.3519584	5.174028	7.9513865	0.0074366736	-0.0047201556	0.004960837	-0.38559055	5.3665442	8.198895	Multitasking_Read
15:52:42.821	-0.3519584	5.174028	7.9513865	0.0074366736	-0.0047201556	0.004960837	-0.38559055	5.3665442	8.198895	Multitasking_Read
15:52:42.844	-0.3519584	5.174028	7.9513865	0.0074366736	-0.0047201556	0.004960837	-0.38559055	5.3665442	8.198895	Multitasking_Read
15:52:42.865	-0.3519584	5.174028	7.9513865	0.0074366736	-0.0047201556	0.004960837	-0.38559055	5.3665442	8.198895	Multitasking_Read
15:52:42.887	-0.3519584	5.174028	7.9513865	0.0074366736	-0.0047201556	0.004960837	-0.38559055	5.3665442	8.198895	Multitasking_Read
15:52:42.907	-0.3519584	5.174028	7.9513865	0.0074366736	-0.0047201556	0.004960837	-0.38559055	5.3665442	8.198895	Multitasking_Read
15:52:42.928	-0.3519584	5.174028	7.9513865	0.0074366736	-0.0047201556	0.004960837	-0.38559055	5.3665442	8.198895	Multitasking_Read
15:52:42.950	-0.3519584	5.174028	7.9513865	0.0074366736	-0.0047201556	0.004960837	-0.38559055	5.3665442	8.198895	Multitasking_Read
15:52:42.971	-0.59378016	5.29853	8.126168	0.006825808	-0.0034984252	0.0012956453	-0.3892622	5.35029	8.209336	Multitasking_Read
15:52:42.995	-0.59378016	5.29853	8.126168	0.006825808	-0.0034984252	0.0012956453	-0.3892622	5.35029	8.209336	Multitasking_Read
15:52:43.016	-0.59378016	5.29853	8.126168	0.006825808	-0.0034984252	0.0012956453	-0.3892622	5.35029	8.209336	Multitasking_Read
15:52:43.037	-0.59378016	5.29853	8.126168	0.006825808	-0.0034984252	0.0012956453	-0.3892622	5.35029	8.209336	Multitasking_Read
15:52:43.059	-0.59378016	5.29853	8.126168	0.006825808	-0.0034984252	0.0012956453	-0.3892622	5.35029	8.209336	Multitasking_Read
15:52:43.080	-0.59378016	5.29853	8.126168	0.006825808	-0.0034984252	0.0012956453	-0.3892622	5.35029	8.209336	Multitasking_Read
15:52:43.101	-0.59378016	5.29853	8.126168	0.006825808	-0.0034984252	0.0012956453	-0.3892622	5.35029	8.209336	Multitasking_Read
15:52:43.122	-0.59378016	5.29853	8.126168	0.006825808	-0.0034984252	0.0012956453	-0.3892622	5.35029	8.209336	Multitasking_Read
15:52:43.145	-0.33759275	5.193182	7.901107	0.004382347	0.0056645535	0.01473468	-0.39427713	5.3508005	8.208766	Multitasking_Read
15:52:43.166	-0.33759275	5.193182	7.901107	0.004382347	0.0056645535	0.01473468	-0.39427713	5.3508005	8.208766	Multitasking_Read
15:52:43.187	-0.33759275	5.193182	7.901107	0.004382347	0.0056645535	0.01473468	-0.39427713	5.3508005	8.208766	Multitasking_Read
15:52:43.212	-0.33759275	5.193182	7.901107	0.004382347	0.0056645535	0.01473468	-0.39427713	5.3508005	8.208766	Multitasking_Read
15:52:43.233	-0.33759275	5.193182	7.901107	0.004382347	0.0056645535	0.01473468	-0.39427713	5.3508005	8.208766	Multitasking_Read
15:52:43.254	-0.33759275	5.193182	7.901107	0.004382347	0.0056645535	0.01473468	-0.39427713	5.3508005	8.208766	Multitasking_Read
15:52:43.275	-0.33759275	5.193182	7.901107	0.004382347	0.0056645535	0.01473468	-0.39427713	5.3508005	8.208766	Multitasking_Read
15:52:43.296	-0.33759275	5.193182	7.901107	0.004382347	0.0056645535	0.01473468	-0.39427713	5.3508005	8.208766	Multitasking_Read
15:52:43.317	-0.28970724	5.1261425	7.9489923	0.028816957	0.00871888	0.0153455455	-0.40266535	5.343007	8.213433	Multitasking_Read
15:52:43.339	-0.28970724	5.1261425	7.9489923	0.028816957	0.00871888	0.0153455455	-0.40266535	5.343007	8.213433	Multitasking_Read
15:52:43.361	-0.28970724	5.1261425	7.9489923	0.028816957	0.00871888	0.0153455455	-0.40266535	5.343007	8.213433	Multitasking_Read
15:52:43.382	-0.28970724	5.1261425	7.9489923	0.028816957	0.00871888	0.0153455455	-0.40266535	5.343007	8.213433	Multitasking_Read
15:52:43.403	-0.28970724	5.1261425	7.9489923	0.028816957	0.00871888	0.0153455455	-0.40266535	5.343007	8.213433	Multitasking_Read
15:52:43.425	-0.28970724	5.1261425	7.9489923	0.028816957	0.00871888	0.0153455455	-0.40266535	5.343007	8.213433	Multitasking_Read
15:52:43.446	-0.28970724	5.1261425	7.9489923	0.028816957	0.00871888	0.0153455455	-0.40266535	5.343007	8.213433	Multitasking_Read
15:52:43.468	-0.28970724	5.1261425	7.9489923	0.028816957	0.00871888	0.0153455455	-0.40266535	5.343007	8.213433	Multitasking_Read
15:52:43.489	-0.28970724	5.1261425	7.9489923	0.028816957	0.00871888	0.0153455455	-0.40266535	5.343007	8.213433	Multitasking_Read
15:52:43.511	-0.32801566	5.154874	7.9130783	0.016599651	0.002610227	0.012902086	-0.41026577	5.350221	8.208358	Multitasking_Read
15:52:43.532	-0.32801566	5.154874	7.9130783	0.016599651	0.002610227	0.012902086	-0.41026577	5.350221	8.208358	Multitasking_Read
15:52:43.554	-0.32801566	5.154874	7.9130783	0.016599651	0.002610227	0.012902086	-0.41026577	5.350221	8.208358	Multitasking_Read
15:52:43.574	-0.32801566	5.154874	7.9130783	0.016599651	0.002610227	0.012902086	-0.41026577	5.350221	8.208358	Multitasking_Read
15:52:43.595	-0.32801566	5.154874	7.9130783	0.016599651	0.002610227	0.012902086	-0.41026577	5.350221	8.208358	Multitasking_Read
15:52:43.617	-0.32801566	5.154874	7.9130783	0.016599651	0.002610227	0.012902086	-0.41026577	5.350221	8.208358	Multitasking_Read
15:52:43.638	-0.32801566	5.154874	7.9130783	0.016599651	0.002610227	0.012902086	-0.41026577	5.350221	8.208358	Multitasking_Read
15:52:43.660	-0.32801566	5.154874	7.9130783	0.016599651	0.002610227	0.012902086	-0.41026577	5.350221	8.208358	Multitasking_Read
15:52:43.680	-0.44533512	5.2051535	8.073495	0.030038686	0.00016676621	0.01106949	-0.41406932	5.3442364	8.212065	Multitasking_Read
15:52:43.702	-0.44533512	5.2051535	8.073495	0.030038686	0.00016676621	0.01106949	-0.41406932	5.3442364	8.212065	Multitasking_Read
15:52:43.723	-0.44533512	5.2051535	8.073495	0.030038686	0.00016676621	0.01106949	-0.41406932	5.3442364	8.212065	Multitasking_Read
15:52:43.746	-0.44533512	5.2051535	8.073495	0.030038686	0.00016676621	0.01106949	-0.41406932	5.3442364	8.212065	Multitasking_Read
15:52:43.780	-0.44533512	5.2051535	8.073495	0.030038686	0.00016676621	0.01106949	-0.41406932	5.3442364	8.212065	Multitasking_Read
15:52:43.813	-0.44533512	5.2051535	8.073495	0.030038686	0.00016676621	0.01106949	-0.41406932	5.3442364	8.212065	Multitasking_Read
15:52:43.847	-0.44533512	5.2051535	8.073495	0.030038686	0.00016676621	0.01106949	-0.41406932	5.3442364	8.212065	Multitasking_Read
15:52:43.881	-0.38547826	5.1692395	7.805336	0.032482147	-0.0022766949	7.391469e-05	-0.41293967	5.350091	8.208308	Multitasking_Read
15:52:43.915	-0.38547826	5.1692395	7.805336	0.032482147	-0.0022766949	7.391469e-05	-0.41293967	5.350091	8.208308	Multitasking_Read
15:52:43.947	-0.38547826	5.1692395	7.805336	0.032482147	-0.0022766949	7.391469e-05	-0.41293967	5.350091	8.208308	Multitasking_Read
15:52:43.983	-0.38547826	5.1692395	7.805336	0.032482147	-0.0022766949	7.391469e-05	-0.41293967	5.350091	8.208308	Multitasking_Read
15:52:44.015	-0.38547826	5.1692395	7.805336	0.032482147	-0.0022766949	7.391469e-05	-0.41293967	5.350091	8.208308	Multitasking_Read
15:52:44.038	-0.38547826	5.1692395	7.805336	-0.004169766	-0.0022766949	0.0067934324	-0.4139076	5.3547096	8.205247	Multitasking_Read
15:52:44.061	-0.55307746	5.2841644	7.903501	-0.004169766	-0.0022766949	0.0067934324	-0.4139076	5.3547096	8.205247	Multitasking_Read
15:52:44.084	-0.55307746	5.2841644	7.903501	-0.004169766	-0.0022766949	0.0067934324	-0.4139076	5.3547096	8.205247	Multitasking_Read
15:52:44.107	-0.55307746	5.2841644	7.903501	-0.004169766	-0.0022766949	0.0067934324	-0.4139076	5.3547096	8.205247	Multitasking_Read
15:52:44.130	-0.55307746	5.2841644	7.903501	-0.004169766	-0.0022766949	0.0067934324	-0.4139076	5.3547096	8.205247	Multitasking_Read
15:52:44.153	-0.55307746	5.2841644	7.903501	-0.004169766	-0.0022766949	0.0067934324	-0.4139076	5.3547096	8.205247	Multitasking_Read
15:52:44.176	-0.55307746	5.2841644	7.903501	-0.004169766	-0.0022766949	0.0067934324	-0.4139076	5.3547096	8.205247	Multitasking_Read
15:52:44.200	-0.55307746	5.2841644	7.903501	-0.004169766	-0.0022766949	0.0067934324	-0.4139076	5.3547096	8.205247	Multitasking_Read
15:52:44.223	-0.49082634	5.212336	7.9322324	-0.00050457474	0.00016676621	0.009236894	-0.4172713	5.34787	8.20954	Multitasking_Read
15:52:44.246	-0.49082634	5.212336	7.9322324	-0.00050457474	0.00016676621	0.009236894	-0.4172713	5.34787	8.20954	Multitasking_Read
15:52:44.269	-0.49082634	5.212336	7.9322324	-0.00050457474	0.00016676621	0.009236894	-0.4172713	5.34787	8.20954	Multitasking_Read
15:52:44.291	-0.49082634	5.212336	7.9322324	-0.00050457474	0.00016676621	0.009236894	-0.4172713	5.34787	8.20954	Multitasking_Read
15:52:44.313	-0.49082634	5.212336	7.9322324	-0.00050457474	0.00016676621	0.009236894	-0.4172713	5.34787	8.20954	Multitasking_Read
15:52:44.336	-0.49082634	5.212336	7.9322324	-0.00050457474	0.00016676621	0.009236894	-0.4172713	5.34787	8.20954	Multitasking_Read
15:52:44.359	-0.49082634	5.212336	7.9322324	-0.00050457474	0.00016676621	0.009236894	-0.4172713	5.34787	8.20954	Multitasking_Read
15:52:44.382	-0.49082634	5.212336	7.9322324	-0.00050457474	0.00016676621	0.009236894	-0.4172713	5.34787	8.20954	Multitasking_Read
15:52:44.406	-0.4956149	5.233885	7.9418097	-0.007834958	-0.00044409905	0.009236894	-0.4192164	5.3495445	8.208346	Multitasking_Read
15:52:44.429	-0.4956149	5.233885	7.9418097	-0.007834958	-0.00044409905	0.009236894	-0.4192164	5.3495445	8.208346	Multitasking_Read
15:52:44.452	-0.4956149	5.233885	7.9418097	-0.007834958	-0.00044409905	0.009236894	-0.4192164	5.3495445	8.208346	Multitasking_Read
15:52:44.475	-0.4956149	5.233885	7.9418097	-0.007834958	-0.00044409905	0.009236894	-0.4192164	5.3495445	8.208346	Multitasking_Read
15:52:44.498	-0.4956149	5.233885	7.9418097	-0.007834958	-0.00044409905	0.009236894	-0.4192164	5.3495445	8.208346	Multitasking_Read
15:52:44.522	-0.4956149	5.233885	7.9418097	-0.007834958	-0.00044409905	0.009236894	-0.4192164	5.3495445	8.208346	Multitasking_Read
15:52:44.545	-0.4956149	5.233885	7.9418097	-0.007834958	-0.00044409905	0.009236894	-0.4192164	5.3495445	8.208346	Multitasking_Read
15:52:44.568	-0.4956149	5.233885	7.9418097	-0.007834958	-0.00044409905	0.009236894	-0.4192164	5.3495445	8.208346	Multitasking_Read
15:52:44.591	-0.4668836	5.176422	7.8891354	-0.008445823	0.0032210925	0.0067934324	-0.4191381	5.349827	8.208169	Multitasking_Read
15:52:44.614	-0.4668836	5.176422	7.8891354	-0.008445823	0.0032210925	0.0067934324	-0.4191381	5.349827	8.208169	Multitasking_Read
15:52:44.638	-0.4668836	5.176422	7.8891354	-0.008445823	0.0032210925	0.0067934324	-0.4191381	5.349827	8.208169	Multitasking_Read
15:52:44.661	-0.4668836	5.176422	7.8891354	-0.008445823	0.0032210925	0.0067934324	-0.4191381	5.349827	8.208169	Multitasking_Read
15:52:44.684	-0.4668836	5.176422	7.8891354	-0.008445823	0.0032210925	0.0067934324	-0.4191381	5.349827	8.208169	Multitasking_Read
15:52:44.707	-0.4668836	5.176422	7.8891354	-0.008445823	0.0032210925	0.0067934324	-0.4191381	5.349827	8.208169	Multitasking_Read
15:52:44.731	-0.4668836	5.176422	7.8891354	-0.008445823	0.0032210925	0.0067934324	-0.4191381	5.349827	8.208169	Multitasking_Read
15:52:44.755	-0.4668836	5.176422	7.8891354	-0.008445823	0.0032210925	0.0067934324	-0.4191381	5.349827	8.208169	Multitasking_Read
15:52:44.777	-0.5123748	5.195576	7.9418097	-0.016997937	0.0013884967	0.020843333	-0.41742724	5.351018	8.20748	Multitasking_Read
15:52:44.801	-0.5123748	5.195576	7.9418097	-0.016997937	0.0013884967	0.020843333	-0.41742724	5.351018	8.20748	Multitasking_Read
15:52:44.823	-0.5123748	5.195576	7.9418097	-0.016997937	0.0013884967	0.020843333	-0.41742724	5.351018	8.20748	Multitasking_Read
15:52:44.845	-0.5123748	5.195576	7.9418097	-0.016997937	0.0013884967	0.020843333	-0.41742724	5.351018	8.20748	Multitasking_Read
15:52:44.869	-0.5123748	5.195576	7.9418097	-0.016997937	0.0013884967	0.020843333	-0.41742724	5.351018	8.20748	Multitasking_Read
15:52:44.891	-0.5123748	5.195576	7.9418097	-0.016997937	0.0013884967	0.020843333	-0.41742724	5.351018	8.20748	Multitasking_Read
15:52:44.914	-0.5123748	5.195576	7.9418097	-0.016997937	0.0013884967	0.020843333	-0.41742724	5.351018	8.20748	Multitasking_Read
15:52:44.936	-0.5123748	5.195576	7.9418097	-0.016997937	0.0013884967	0.020843333	-0.41742724	5.351018	8.20748	Multitasking_Read
15:52:44.958	-0.3423813	5.1644506	7.9513865	0.0025497514	-0.008385347	0.016567277	-0.41065213	5.3380017	8.216293	Multitasking_Read
15:52:44.979	-0.3423813	5.1644506	7.9513865	0.0025497514	-0.008385347	0.016567277	-0.41065213	5.3380017	8.216293	Multitasking_Read
15:52:45.000	-0.3423813	5.1644506	7.9513865	0.0025497514	-0.008385347	0.016567277	-0.41065213	5.3380017	8.216293	Multitasking_Read
15:52:45.021	-0.3423813	5.1644506	7.9513865	0.0025497514	-0.008385347	0.016567277	-0.41065213	5.3380017	8.216293	Multitasking_Read
15:52:45.042	-0.3423813	5.1644506	7.9513865	0.0025497514	-0.008385347	0.016567277	-0.41065213	5.3380017	8.216293	Multitasking_Read
15:52:45.064	-0.3423813	5.1644506	7.9513865	0.0025497514	-0.008385347	0.016567277	-0.41065213	5.3380017	8.216293	Multitasking_Read
15:52:45.087	-0.3423813	5.1644506	7.9513865	0.0025497514	-0.008385347	0.016567277	-0.41065213	5.3380017	8.216293	Multitasking_Read
15:52:45.108	-0.3423813	5.1644506	7.9513865	0.0025497514	-0.008385347	0.016567277	-0.41065213	5.3380017	8.216293	Multitasking_Read
15:52:45.129	-0.4860378	5.195576	8.171659	0.0074366736	-0.0077744815	0.01717814	-0.40559348	5.327876	8.223114	Multitasking_Read
15:52:45.150	-0.4860378	5.195576	8.171659	0.0074366736	-0.0077744815	0.01717814	-0.40559348	5.327876	8.223114	Multitasking_Read
15:52:45.171	-0.4860378	5.195576	8.171659	0.0074366736	-0.0077744815	0.01717814	-0.40559348	5.327876	8.223114	Multitasking_Read
15:52:45.196	-0.4860378	5.195576	8.171659	0.0074366736	-0.0077744815	0.01717814	-0.40559348	5.327876	8.223114	Multitasking_Read
15:52:45.216	-0.4860378	5.195576	8.171659	0.0074366736	-0.0077744815	0.01717814	-0.40559348	5.327876	8.223114	Multitasking_Read
15:52:45.237	-0.4860378	5.195576	8.171659	0.0074366736	-0.0077744815	0.01717814	-0.40559348	5.327876	8.223114	Multitasking_Read
15:52:45.258	-0.4860378	5.195576	8.171659	0.0074366736	-0.0077744815	0.01717814	-0.40559348	5.327876	8.223114	Multitasking_Read
15:52:45.279	-0.4860378	5.195576	8.171659	0.0074366736	-0.0077744815	0.01717814	-0.40559348	5.327876	8.223114	Multitasking_Read
15:52:45.300	-0.3998439	5.1859994	7.9777236	0.008658404	0.001999362	0.008015162	-0.3992142	5.3312206	8.221256	Multitasking_Read
15:52:45.322	-0.3998439	5.1859994	7.9777236	0.008658404	0.001999362	0.008015162	-0.3992142	5.3312206	8.221256	Multitasking_Read
15:52:45.344	-0.3998439	5.1859994	7.9777236	0.008658404	0.001999362	0.008015162	-0.3992142	5.3312206	8.221256	Multitasking_Read
15:52:45.365	-0.3998439	5.1859994	7.9777236	0.008658404	0.001999362	0.008015162	-0.3992142	5.3312206	8.221256	Multitasking_Read
15:52:45.387	-0.3998439	5.1859994	7.9777236	0.008658404	0.001999362	0.008015162	-0.3992142	5.3312206	8.221256	Multitasking_Read
15:52:45.409	-0.3998439	5.1859994	7.9777236	0.008658404	0.001999362	0.008015162	-0.3992142	5.3312206	8.221256	Multitasking_Read
15:52:45.430	-0.3998439	5.1859994	7.9777236	0.008658404	0.001999362	0.008015162	-0.3992142	5.3312206	8.221256	Multitasking_Read
15:52:45.452	-0.3998439	5.1859994	7.9777236	0.008658404	0.001999362	0.008015162	-0.3992142	5.3312206	8.221256	Multitasking_Read
15:52:45.474	-0.3998439	5.1859994	7.9777236	0.008658404	0.001999362	0.008015162	-0.3992142	5.3312206	8.221256	Multitasking_Read
15:52:45.495	-0.44772938	5.152479	8.016032	-0.014554475	0.0038319575	0.009847758	-0.40012997	5.3288636	8.222738	Multitasking_Read
15:52:45.517	-0.44772938	5.152479	8.016032	-0.014554475	0.0038319575	0.009847758	-0.40012997	5.3288636	8.222738	Multitasking_Read
15:52:45.538	-0.44772938	5.152479	8.016032	-0.014554475	0.0038319575	0.009847758	-0.40012997	5.3288636	8.222738	Multitasking_Read
15:52:45.560	-0.44772938	5.152479	8.016032	-0.014554475	0.0038319575	0.009847758	-0.40012997	5.3288636	8.222738	Multitasking_Read
15:52:45.580	-0.44772938	5.152479	8.016032	-0.014554475	0.0038319575	0.009847758	-0.40012997	5.3288636	8.222738	Multitasking_Read
15:52:45.602	-0.44772938	5.152479	8.016032	-0.014554475	0.0038319575	0.009847758	-0.40012997	5.3288636	8.222738	Multitasking_Read
15:52:45.623	-0.44772938	5.152479	8.016032	-0.014554475	0.0038319575	0.009847758	-0.40012997	5.3288636	8.222738	Multitasking_Read
15:52:45.645	-0.44772938	5.152479	8.016032	-0.014554475	0.0038319575	0.009847758	-0.40012997	5.3288636	8.222738	Multitasking_Read
15:52:45.667	-0.32801566	5.106988	8.035186	-0.0017263051	-0.00044409905	0.018399872	-0.403145	5.331621	8.220806	Multitasking_Read
15:52:45.690	-0.32801566	5.106988	8.035186	-0.0017263051	-0.00044409905	0.018399872	-0.403145	5.331621	8.220806	Multitasking_Read
15:52:45.711	-0.32801566	5.106988	8.035186	-0.0017263051	-0.00044409905	0.018399872	-0.403145	5.331621	8.220806	Multitasking_Read
15:52:45.733	-0.32801566	5.106988	8.035186	-0.0017263051	-0.00044409905	0.018399872	-0.403145	5.331621	8.220806	Multitasking_Read
15:52:45.754	-0.32801566	5.106988	8.035186	-0.0017263051	-0.00044409905	0.018399872	-0.403145	5.331621	8.220806	Multitasking_Read
15:52:45.775	-0.32801566	5.106988	8.035186	-0.0017263051	-0.00044409905	0.018399872	-0.403145	5.331621	8.220806	Multitasking_Read
15:52:45.797	-0.32801566	5.106988	8.035186	-0.0017263051	-0.00044409905	0.018399872	-0.403145	5.331621	8.220806	Multitasking_Read
15:52:45.818	-0.32801566	5.106988	8.035186	-0.0017263051	-0.00044409905	0.018399872	-0.403145	5.331621	8.220806	Multitasking_Read
15:52:45.840	-0.36392978	5.1357193	7.9849067	0.014156191	0.0007776315	0.012902086	-0.4025848	5.3274117	8.223562	Multitasking_Read
15:52:45.861	-0.36392978	5.1357193	7.9849067	0.014156191	0.0007776315	0.012902086	-0.4025848	5.3274117	8.223562	Multitasking_Read
15:52:45.882	-0.36392978	5.1357193	7.9849067	0.014156191	0.0007776315	0.012902086	-0.4025848	5.3274117	8.223562	Multitasking_Read
15:52:45.904	-0.36392978	5.1357193	7.9849067	0.014156191	0.0007776315	0.012902086	-0.4025848	5.3274117	8.223562	Multitasking_Read
15:52:45.929	-0.36392978	5.1357193	7.9849067	0.014156191	0.0007776315	0.012902086	-0.4025848	5.3274117	8.223562	Multitasking_Read
15:52:45.951	-0.36392978	5.1357193	7.9849067	0.014156191	0.0007776315	0.012902086	-0.4025848	5.3274117	8.223562	Multitasking_Read
15:52:45.973	-0.36392978	5.1357193	7.9849067	0.014156191	0.0007776315	0.012902086	-0.4025848	5.3274117	8.223562	Multitasking_Read
15:52:45.994	-0.36392978	5.1357193	7.9849067	0.014156191	0.0007776315	0.012902086	-0.4025848	5.3274117	8.223562	Multitasking_Read
15:52:46.015	-0.36392978	5.1357193	7.9849067	0.014156191	0.0007776315	0.012902086	-0.4025848	5.3274117	8.223562	Multitasking_Read
15:52:46.036	-0.4189981	5.1979704	7.989695	0.001328021	0.0007776315	0.00068477995	-0.40242243	5.318455	8.229364	Multitasking_Read
15:52:46.058	-0.4189981	5.1979704	7.989695	0.001328021	0.0007776315	0.00068477995	-0.40242243	5.318455	8.229364	Multitasking_Read
15:52:46.079	-0.4189981	5.1979704	7.989695	0.001328021	0.0007776315	0.00068477995	-0.40242243	5.318455	8.229364	Multitasking_Read
15:52:46.100	-0.4189981	5.1979704	7.989695	0.001328021	0.0007776315	0.00068477995	-0.40242243	5.318455	8.229364	Multitasking_Read
15:52:46.122	-0.4189981	5.1979704	7.989695	0.001328021	0.0007776315	0.00068477995	-0.40242243	5.318455	8.229364	Multitasking_Read
15:52:46.143	-0.4189981	5.1979704	7.989695	0.001328021	0.0007776315	0.00068477995	-0.40242243	5.318455	8.229364	Multitasking_Read
15:52:46.164	-0.4189981	5.1979704	7.989695	0.001328021	0.0007776315	0.00068477995	-0.40242243	5.318455	8.229364	Multitasking_Read
15:52:46.186	-0.4189981	5.1979704	7.989695	0.001328021	0.0007776315	0.00068477995	-0.40242243	5.318455	8.229364	Multitasking_Read
15:52:46.207	-0.45491222	5.209942	7.9753294	-0.018830532	0.007497149	0.010458624	-0.40175372	5.3249216	8.225215	Multitasking_Read
15:52:46.228	-0.45491222	5.209942	7.9753294	-0.018830532	0.007497149	0.010458624	-0.40175372	5.3249216	8.225215	Multitasking_Read
15:52:46.250	-0.45491222	5.209942	7.9753294	-0.018830532	0.007497149	0.010458624	-0.40175372	5.3249216	8.225215	Multitasking_Read
15:52:46.272	-0.45491222	5.209942	7.9753294	-0.018830532	0.007497149	0.010458624	-0.40175372	5.3249216	8.225215	Multitasking_Read
15:52:46.293	-0.45491222	5.209942	7.9753294	-0.018830532	0.007497149	0.010458624	-0.40175372	5.3249216	8.225215	Multitasking_Read
15:52:46.315	-0.45491222	5.209942	7.9753294	-0.018830532	0.007497149	0.010458624	-0.40175372	5.3249216	8.225215	Multitasking_Read
15:52:46.336	-0.45491222	5.209942	7.9753294	-0.018830532	0.007497149	0.010458624	-0.40175372	5.3249216	8.225215	Multitasking_Read
15:52:46.357	-0.45491222	5.209942	7.9753294	-0.018830532	0.007497149	0.010458624	-0.40175372	5.3249216	8.225215	Multitasking_Read
15:52:46.378	-0.41181526	5.152479	7.9418097	-0.01516534	0.005053688	0.008626028	-0.4014008	5.329574	8.2222185	Multitasking_Read
15:52:46.399	-0.41181526	5.152479	7.9418097	-0.01516534	0.005053688	0.008626028	-0.4014008	5.329574	8.2222185	Multitasking_Read
15:52:46.420	-0.41181526	5.152479	7.9418097	-0.01516534	0.005053688	0.008626028	-0.4014008	5.329574	8.2222185	Multitasking_Read
15:52:46.442	-0.41181526	5.152479	7.9418097	-0.01516534	0.005053688	0.008626028	-0.4014008	5.329574	8.2222185	Multitasking_Read
15:52:46.464	-0.41181526	5.152479	7.9418097	-0.01516534	0.005053688	0.008626028	-0.4014008	5.329574	8.2222185	Multitasking_Read
15:52:46.486	-0.41181526	5.152479	7.9418097	-0.01516534	0.005053688	0.008626028	-0.4014008	5.329574	8.2222185	Multitasking_Read
15:52:46.508	-0.41181526	5.152479	7.9418097	-0.01516534	0.005053688	0.008626028	-0.4014008	5.329574	8.2222185	Multitasking_Read
15:52:46.529	-0.41181526	5.152479	7.9418097	-0.01516534	0.005053688	0.008626028	-0.4014008	5.329574	8.2222185	Multitasking_Read
15:52:46.551	-0.41181526	5.152479	7.9418097	-0.01516534	0.005053688	0.008626028	-0.4014008	5.329574	8.2222185	Multitasking_Read
15:52:46.573	-0.84278476	5.4852834	7.7167478	0.056305893	-0.024267843	7.391469e-05	-0.4096971	5.3347163	8.218473	Multitasking_Read
15:52:46.595	-0.84278476	5.4852834	7.7167478	0.056305893	-0.024267843	7.391469e-05	-0.4096971	5.3347163	8.218473	Multitasking_Read
15:52:46.615	-0.84278476	5.4852834	7.7167478	0.056305893	-0.024267843	7.391469e-05	-0.4096971	5.3347163	8.218473	Multitasking_Read
15:52:46.637	-0.84278476	5.4852834	7.7167478	0.056305893	-0.024267843	7.391469e-05	-0.4096971	5.3347163	8.218473	Multitasking_Read
15:52:46.660	-0.84278476	5.4852834	7.7167478	0.056305893	-0.024267843	7.391469e-05	-0.4096971	5.3347163	8.218473	Multitasking_Read
15:52:46.682	-0.84278476	5.4852834	7.7167478	0.056305893	-0.024267843	7.391469e-05	-0.4096971	5.3347163	8.218473	Multitasking_Read
15:52:46.703	-0.84278476	5.4852834	7.7167478	0.056305893	-0.024267843	7.391469e-05	-0.4096971	5.3347163	8.218473	Multitasking_Read
15:52:46.724	-0.84278476	5.4852834	7.7167478	0.056305893	-0.024267843	7.391469e-05	-0.4096971	5.3347163	8.218473	Multitasking_Read
15:52:46.746	-0.7996878	5.3703585	7.910684	-0.039599948	0.0013884967	0.01229122	-0.41211957	5.3483696	8.2094755	Multitasking_Read
15:52:46.766	-0.7996878	5.3703585	7.910684	-0.039599948	0.0013884967	0.01229122	-0.41211957	5.3483696	8.2094755	Multitasking_Read
15:52:46.787	-0.7996878	5.3703585	7.910684	-0.039599948	0.0013884967	0.01229122	-0.41211957	5.3483696	8.2094755	Multitasking_Read
15:52:46.809	-0.7996878	5.3703585	7.910684	-0.039599948	0.0013884967	0.01229122	-0.41211957	5.3483696	8.2094755	Multitasking_Read
15:52:46.830	-0.7996878	5.3703585	7.910684	-0.039599948	0.0013884967	0.01229122	-0.41211957	5.3483696	8.2094755	Multitasking_Read
15:52:46.851	-0.7996878	5.3703585	7.910684	-0.039599948	0.0013884967	0.01229122	-0.41211957	5.3483696	8.2094755	Multitasking_Read
15:52:46.873	-0.7996878	5.3703585	7.910684	-0.039599948	0.0013884967	0.01229122	-0.41211957	5.3483696	8.2094755	Multitasking_Read
15:52:46.894	-0.7996878	5.3703585	7.910684	-0.039599948	0.0013884967	0.01229122	-0.41211957	5.3483696	8.2094755	Multitasking_Read
15:52:46.915	-0.7996878	5.3703585	7.910684	-0.039599948	0.0013884967	0.01229122	-0.41211957	5.3483696	8.2094755	Multitasking_Read
15:52:46.936	-0.39505535	5.1213536	8.195602	-0.057925906	0.007497149	0.025730256	-0.4108849	5.33468	8.218439	Multitasking_Read
15:52:46.957	-0.39505535	5.1213536	8.195602	-0.057925906	0.007497149	0.025730256	-0.4108849	5.33468	8.218439	Multitasking_Read
15:52:46.980	-0.39505535	5.1213536	8.195602	-0.057925906	0.007497149	0.025730256	-0.4108849	5.33468	8.218439	Multitasking_Read
15:52:47.020	-0.39505535	5.1213536	8.195602	-0.057925906	0.007497149	0.025730256	-0.4108849	5.33468	8.218439	Multitasking_Read
15:52:47.062	-0.39505535	5.1213536	8.195602	-0.057925906	0.007497149	0.025730256	-0.4108849	5.33468	8.218439	Multitasking_Read
15:52:47.083	-0.39505535	5.1213536	8.195602	-0.057925906	0.007497149	0.025730256	-0.4108849	5.33468	8.218439	Multitasking_Read
15:52:47.105	-0.3232271	5.0375543	8.226728	-0.007834958	0.007497149	0.01473468	-0.40771824	5.3198113	8.228226	Multitasking_Read
15:52:47.125	-0.3232271	5.0375543	8.226728	-0.007834958	0.007497149	0.01473468	-0.40771824	5.3198113	8.228226	Multitasking_Read
15:52:47.146	-0.3232271	5.0375543	8.226728	-0.007834958	0.007497149	0.01473468	-0.40771824	5.3198113	8.228226	Multitasking_Read
15:52:47.168	-0.3232271	5.0375543	8.226728	-0.007834958	0.007497149	0.01473468	-0.40771824	5.3198113	8.228226	Multitasking_Read
15:52:47.189	-0.3232271	5.0375543	8.226728	-0.007834958	0.007497149	0.01473468	-0.40771824	5.3198113	8.228226	Multitasking_Read
15:52:47.213	-0.3232271	5.0375543	8.226728	-0.007834958	0.007497149	0.01473468	-0.40771824	5.3198113	8.228226	Multitasking_Read
15:52:47.235	-0.3232271	5.0375543	8.226728	-0.007834958	0.007497149	0.01473468	-0.40771824	5.3198113	8.228226	Multitasking_Read
15:52:47.256	-0.3232271	5.0375543	8.226728	-0.007834958	0.007497149	0.01473468	-0.40771824	5.3198113	8.228226	Multitasking_Read
15:52:47.278	-0.3519584	5.1285367	7.927444	0.06485801	-0.0041092904	-0.006645603	-0.4058478	5.3142138	8.2319355	Multitasking_Read
15:52:47.300	-0.3519584	5.1285367	7.927444	0.06485801	-0.0041092904	-0.006645603	-0.4058478	5.3142138	8.2319355	Multitasking_Read
15:52:47.322	-0.3519584	5.1285367	7.927444	0.06485801	-0.0041092904	-0.006645603	-0.4058478	5.3142138	8.2319355	Multitasking_Read
15:52:47.343	-0.3519584	5.1285367	7.927444	0.06485801	-0.0041092904	-0.006645603	-0.4058478	5.3142138	8.2319355	Multitasking_Read
15:52:47.365	-0.3519584	5.1285367	7.927444	0.06485801	-0.0041092904	-0.006645603	-0.4058478	5.3142138	8.2319355	Multitasking_Read
15:52:47.387	-0.3519584	5.1285367	7.927444	0.06485801	-0.0041092904	-0.006645603	-0.4058478	5.3142138	8.2319355	Multitasking_Read
15:52:47.408	-0.3519584	5.1285367	7.927444	0.06485801	-0.0041092904	-0.006645603	-0.4058478	5.3142138	8.2319355	Multitasking_Read
15:52:47.430	-0.3519584	5.1285367	7.927444	0.06485801	-0.0041092904	-0.006645603	-0.4058478	5.3142138	8.2319355	Multitasking_Read
15:52:47.452	-0.3519584	5.1285367	7.927444	0.06485801	-0.0041092904	-0.006645603	-0.4058478	5.3142138	8.2319355	Multitasking_Read
[truncated: 3,256 more rows]
