# Supplementary material for: Real-time Smartphone Activity Classification Using Inertial Sensors—Recognition of Scrolling, Typing, and Watching Videos While Sitting or Walking
Source: Sensors (Basel). 2020 Jan 24;20(3):655. doi: 10.3390/s20030655 (PMC7038357; doi:10.3390/s20030655)
Supplement: Supplementary file 1 [file sensors-20-00655-s001.zip › sensors-668083-supplementary/5Hz_data/0998/2019_09_14_15_34_32_Sitting_Idle.csv]

time	accX	accY	accZ	rotX	rotY	rotZ	graX	graY	graZ	activity
15:36:26.777	2.7151077	4.113364	8.102226	0.11644863	0.09234511	0.0092118485	2.4986012	4.339871	8.43166	Sitting_Idle
15:36:26.798	2.7151077	4.113364	8.102226	0.11644863	0.09234511	0.0092118485	2.4986012	4.339871	8.43166	Sitting_Idle
15:36:26.819	2.7151077	4.113364	8.102226	0.11644863	0.09234511	0.0092118485	2.4986012	4.339871	8.43166	Sitting_Idle
15:36:26.840	2.588211	4.2977233	7.850827	0.11644863	0.09234511	0.0092118485	2.4986012	4.339871	8.43166	Sitting_Idle
15:36:26.862	2.588211	4.2977233	7.850827	0.11644863	0.09234511	0.0092118485	2.4986012	4.339871	8.43166	Sitting_Idle
15:36:26.883	2.588211	4.2977233	7.850827	0.11644863	0.09234511	0.0092118485	2.4986012	4.339871	8.43166	Sitting_Idle
15:36:26.905	2.588211	4.2977233	7.850827	0.11644863	0.09234511	0.0092118485	2.4986012	4.339871	8.43166	Sitting_Idle
15:36:26.926	2.588211	4.2977233	7.850827	0.11644863	0.09234511	0.0092118485	2.4986012	4.339871	8.43166	Sitting_Idle
15:36:26.948	2.588211	4.2977233	7.850827	-0.022828646	0.34829763	-0.09463525	2.2938871	4.330237	8.494556	Sitting_Idle
15:36:26.969	2.588211	4.2977233	7.850827	-0.022828646	0.34829763	-0.09463525	2.2938871	4.330237	8.494556	Sitting_Idle
15:36:26.991	2.588211	4.2977233	7.850827	-0.022828646	0.34829763	-0.09463525	2.2938871	4.330237	8.494556	Sitting_Idle
15:36:27.012	2.588211	4.2977233	7.850827	-0.022828646	0.34829763	-0.09463525	2.2938871	4.330237	8.494556	Sitting_Idle
15:36:27.033	2.588211	4.2977233	7.850827	-0.022828646	0.34829763	-0.09463525	2.2938871	4.330237	8.494556	Sitting_Idle
15:36:27.054	2.5594797	4.182798	8.382356	-0.022828646	0.34829763	-0.09463525	2.2938871	4.330237	8.494556	Sitting_Idle
15:36:27.076	2.5594797	4.182798	8.382356	-0.022828646	0.34829763	-0.09463525	2.2938871	4.330237	8.494556	Sitting_Idle
15:36:27.097	2.5594797	4.182798	8.382356	-0.022828646	0.34829763	-0.09463525	2.2938871	4.330237	8.494556	Sitting_Idle
15:36:27.119	2.5594797	4.182798	8.382356	-0.05153931	0.3037045	0.10817202	1.5833354	4.320614	8.660006	Sitting_Idle
15:36:27.140	2.5594797	4.182798	8.382356	-0.05153931	0.3037045	0.10817202	1.5833354	4.320614	8.660006	Sitting_Idle
15:36:27.160	2.5594797	4.182798	8.382356	-0.05153931	0.3037045	0.10817202	1.5833354	4.320614	8.660006	Sitting_Idle
15:36:27.181	2.5594797	4.182798	8.382356	-0.05153931	0.3037045	0.10817202	1.5833354	4.320614	8.660006	Sitting_Idle
15:36:27.203	2.5594797	4.182798	8.382356	-0.05153931	0.3037045	0.10817202	1.5833354	4.320614	8.660006	Sitting_Idle
15:36:27.224	2.5594797	4.182798	8.382356	-0.05153931	0.3037045	0.10817202	1.5833354	4.320614	8.660006	Sitting_Idle
15:36:27.246	1.3072741	4.1588554	8.751075	-0.05153931	0.3037045	0.10817202	1.5833354	4.320614	8.660006	Sitting_Idle
15:36:27.268	1.3072741	4.1588554	8.751075	-0.05153931	0.3037045	0.10817202	1.5833354	4.320614	8.660006	Sitting_Idle
15:36:27.293	1.3072741	4.1588554	8.751075	-0.05153931	0.3037045	0.10817202	1.5833354	4.320614	8.660006	Sitting_Idle
15:36:27.322	1.3072741	4.1588554	8.751075	0.18975246	-0.33159536	0.01409877	1.2954543	4.3253837	8.705356	Sitting_Idle
15:36:27.344	1.3072741	4.1588554	8.751075	0.18975246	-0.33159536	0.01409877	1.2954543	4.3253837	8.705356	Sitting_Idle
15:36:27.367	1.3072741	4.1588554	8.751075	0.18975246	-0.33159536	0.01409877	1.2954543	4.3253837	8.705356	Sitting_Idle
15:36:27.390	1.3072741	4.1588554	8.751075	0.18975246	-0.33159536	0.01409877	1.2954543	4.3253837	8.705356	Sitting_Idle
15:36:27.413	1.3072741	4.1588554	8.751075	0.18975246	-0.33159536	0.01409877	1.2954543	4.3253837	8.705356	Sitting_Idle
15:36:27.437	1.3072741	4.1588554	8.751075	0.18975246	-0.33159536	0.01409877	1.2954543	4.3253837	8.705356	Sitting_Idle
15:36:27.460	1.4533248	5.791751	10.506078	0.18975246	-0.33159536	0.01409877	1.2954543	4.3253837	8.705356	Sitting_Idle
15:36:27.483	1.4533248	5.791751	10.506078	0.6924946	0.59630895	-0.8154562	1.056777	5.0324435	8.350333	Sitting_Idle
15:36:27.506	1.4533248	5.791751	10.506078	0.6924946	0.59630895	-0.8154562	1.056777	5.0324435	8.350333	Sitting_Idle
15:36:27.529	1.4533248	5.791751	10.506078	0.6924946	0.59630895	-0.8154562	1.056777	5.0324435	8.350333	Sitting_Idle
15:36:27.553	1.4533248	5.791751	10.506078	0.6924946	0.59630895	-0.8154562	1.056777	5.0324435	8.350333	Sitting_Idle
15:36:27.576	1.4533248	5.791751	10.506078	0.6924946	0.59630895	-0.8154562	1.056777	5.0324435	8.350333	Sitting_Idle
15:36:27.599	1.4533248	5.791751	10.506078	0.6924946	0.59630895	-0.8154562	1.056777	5.0324435	8.350333	Sitting_Idle
15:36:27.623	1.4533248	5.791751	10.506078	0.6924946	0.59630895	-0.8154562	1.056777	5.0324435	8.350333	Sitting_Idle
15:36:27.646	0.72785956	2.9066496	5.786962	0.6924946	0.59630895	-0.8154562	1.056777	5.0324435	8.350333	Sitting_Idle
15:36:27.670	0.72785956	2.9066496	5.786962	0.46036574	-0.26989797	0.171702	0.2428785	5.6759987	7.9933977	Sitting_Idle
15:36:27.693	0.72785956	2.9066496	5.786962	0.46036574	-0.26989797	0.171702	0.2428785	5.6759987	7.9933977	Sitting_Idle
15:36:27.716	0.72785956	2.9066496	5.786962	0.46036574	-0.26989797	0.171702	0.2428785	5.6759987	7.9933977	Sitting_Idle
15:36:27.739	0.72785956	2.9066496	5.786962	0.46036574	-0.26989797	0.171702	0.2428785	5.6759987	7.9933977	Sitting_Idle
15:36:27.762	0.72785956	2.9066496	5.786962	0.46036574	-0.26989797	0.171702	0.2428785	5.6759987	7.9933977	Sitting_Idle
15:36:27.786	0.72785956	2.9066496	5.786962	0.46036574	-0.26989797	0.171702	0.2428785	5.6759987	7.9933977	Sitting_Idle
15:36:27.810	0.72785956	2.9066496	5.786962	0.46036574	-0.26989797	0.171702	0.2428785	5.6759987	7.9933977	Sitting_Idle
15:36:27.833	0.72785956	2.9066496	5.786962	0.46036574	-0.26989797	0.171702	0.2428785	5.6759987	7.9933977	Sitting_Idle
15:36:27.855	-0.6847626	3.9864676	7.206767	0.035203554	-0.31571287	-0.3554747	-0.02317549	5.3891206	8.193117	Sitting_Idle
15:36:27.878	-0.6847626	3.9864676	7.206767	0.035203554	-0.31571287	-0.3554747	-0.02317549	5.3891206	8.193117	Sitting_Idle
15:36:27.902	-0.6847626	3.9864676	7.206767	0.035203554	-0.31571287	-0.3554747	-0.02317549	5.3891206	8.193117	Sitting_Idle
15:36:27.926	-0.6847626	3.9864676	7.206767	0.035203554	-0.31571287	-0.3554747	-0.02317549	5.3891206	8.193117	Sitting_Idle
15:36:27.949	-0.6847626	3.9864676	7.206767	0.035203554	-0.31571287	-0.3554747	-0.02317549	5.3891206	8.193117	Sitting_Idle
15:36:27.972	-0.6847626	3.9864676	7.206767	0.035203554	-0.31571287	-0.3554747	-0.02317549	5.3891206	8.193117	Sitting_Idle
15:36:27.995	-0.6847626	3.9864676	7.206767	0.035203554	-0.31571287	-0.3554747	-0.02317549	5.3891206	8.193117	Sitting_Idle
15:36:28.019	-0.6847626	3.9864676	7.206767	-0.4968601	0.25361353	-0.037824776	-0.38981918	5.420007	8.16345	Sitting_Idle
15:36:28.042	-0.9577099	7.448589	8.822903	-0.4968601	0.25361353	-0.037824776	-0.38981918	5.420007	8.16345	Sitting_Idle
15:36:28.065	-0.9577099	7.448589	8.822903	-0.4968601	0.25361353	-0.037824776	-0.38981918	5.420007	8.16345	Sitting_Idle
15:36:28.088	-0.9577099	7.448589	8.822903	-0.4968601	0.25361353	-0.037824776	-0.38981918	5.420007	8.16345	Sitting_Idle
15:36:28.111	-0.9577099	7.448589	8.822903	-0.4968601	0.25361353	-0.037824776	-0.38981918	5.420007	8.16345	Sitting_Idle
15:36:28.135	-0.9577099	7.448589	8.822903	-0.4968601	0.25361353	-0.037824776	-0.38981918	5.420007	8.16345	Sitting_Idle
15:36:28.157	-0.9577099	7.448589	8.822903	-0.4968601	0.25361353	-0.037824776	-0.38981918	5.420007	8.16345	Sitting_Idle
15:36:28.180	-0.9577099	7.448589	8.822903	-0.4968601	0.25361353	-0.037824776	-0.38981918	5.420007	8.16345	Sitting_Idle
15:36:28.203	-0.9577099	7.448589	8.822903	-0.15172121	-0.20209193	0.10695029	-0.46977794	5.284198	8.247841	Sitting_Idle
15:36:28.226	-0.9577099	7.448589	8.822903	-0.15172121	-0.20209193	0.10695029	-0.46977794	5.284198	8.247841	Sitting_Idle
15:36:28.248	-0.19633053	5.377541	8.40151	-0.15172121	-0.20209193	0.10695029	-0.46977794	5.284198	8.247841	Sitting_Idle
15:36:28.270	-0.19633053	5.377541	8.40151	-0.15172121	-0.20209193	0.10695029	-0.46977794	5.284198	8.247841	Sitting_Idle
15:36:28.295	-0.19633053	5.377541	8.40151	-0.15172121	-0.20209193	0.10695029	-0.46977794	5.284198	8.247841	Sitting_Idle
15:36:28.318	-0.19633053	5.377541	8.40151	-0.15172121	-0.20209193	0.10695029	-0.46977794	5.284198	8.247841	Sitting_Idle
15:36:28.341	-0.19633053	5.377541	8.40151	-0.15172121	-0.20209193	0.10695029	-0.46977794	5.284198	8.247841	Sitting_Idle
15:36:28.365	-0.19633053	5.377541	8.40151	-0.15172121	-0.20209193	0.10695029	-0.46977794	5.284198	8.247841	Sitting_Idle
15:36:28.388	-0.19633053	5.377541	8.40151	0.31620157	-0.19720502	0.09473298	-0.2549217	5.5291877	8.095274	Sitting_Idle
15:36:28.411	-0.19633053	5.377541	8.40151	0.31620157	-0.19720502	0.09473298	-0.2549217	5.5291877	8.095274	Sitting_Idle
15:36:28.434	-0.19633053	5.377541	8.40151	0.31620157	-0.19720502	0.09473298	-0.2549217	5.5291877	8.095274	Sitting_Idle
15:36:28.457	-0.2466103	5.427821	7.881953	0.31620157	-0.19720502	0.09473298	-0.2549217	5.5291877	8.095274	Sitting_Idle
15:36:28.481	-0.2466103	5.427821	7.881953	0.31620157	-0.19720502	0.09473298	-0.2549217	5.5291877	8.095274	Sitting_Idle
15:36:28.504	-0.2466103	5.427821	7.881953	0.31620157	-0.19720502	0.09473298	-0.2549217	5.5291877	8.095274	Sitting_Idle
15:36:28.527	-0.2466103	5.427821	7.881953	0.31620157	-0.19720502	0.09473298	-0.2549217	5.5291877	8.095274	Sitting_Idle
15:36:28.550	-0.2466103	5.427821	7.881953	0.31620157	-0.19720502	0.09473298	-0.2549217	5.5291877	8.095274	Sitting_Idle
15:36:28.573	-0.2466103	5.427821	7.881953	-0.1450017	0.022706473	-0.028661797	-0.23066871	5.467067	8.138079	Sitting_Idle
15:36:28.597	-0.2466103	5.427821	7.881953	-0.1450017	0.022706473	-0.028661797	-0.23066871	5.467067	8.138079	Sitting_Idle
15:36:28.620	-0.2466103	5.427821	7.881953	-0.1450017	0.022706473	-0.028661797	-0.23066871	5.467067	8.138079	Sitting_Idle
15:36:28.643	0.031125572	5.5882373	6.349617	-0.1450017	0.022706473	-0.028661797	-0.23066871	5.467067	8.138079	Sitting_Idle
15:36:28.666	0.031125572	5.5882373	6.349617	-0.1450017	0.022706473	-0.028661797	-0.23066871	5.467067	8.138079	Sitting_Idle
15:36:28.689	0.031125572	5.5882373	6.349617	-0.1450017	0.022706473	-0.028661797	-0.23066871	5.467067	8.138079	Sitting_Idle
15:36:28.713	0.031125572	5.5882373	6.349617	-0.1450017	0.022706473	-0.028661797	-0.23066871	5.467067	8.138079	Sitting_Idle
15:36:28.736	0.031125572	5.5882373	6.349617	-0.1450017	0.022706473	-0.028661797	-0.23066871	5.467067	8.138079	Sitting_Idle
15:36:28.759	0.031125572	5.5882373	6.349617	0.0052711563	-0.026773613	-0.020109683	-0.2791277	5.6045284	8.042494	Sitting_Idle
15:36:28.782	0.031125572	5.5882373	6.349617	0.0052711563	-0.026773613	-0.020109683	-0.2791277	5.6045284	8.042494	Sitting_Idle
15:36:28.805	0.031125572	5.5882373	6.349617	0.0052711563	-0.026773613	-0.020109683	-0.2791277	5.6045284	8.042494	Sitting_Idle
15:36:28.827	0.031125572	5.5882373	6.349617	0.0052711563	-0.026773613	-0.020109683	-0.2791277	5.6045284	8.042494	Sitting_Idle
15:36:28.851	-0.2083019	5.4948606	7.2019787	0.0052711563	-0.026773613	-0.020109683	-0.2791277	5.6045284	8.042494	Sitting_Idle
15:36:28.872	-0.2083019	5.4948606	7.2019787	0.0052711563	-0.026773613	-0.020109683	-0.2791277	5.6045284	8.042494	Sitting_Idle
15:36:28.894	-0.2083019	5.4948606	7.2019787	0.0052711563	-0.026773613	-0.020109683	-0.2791277	5.6045284	8.042494	Sitting_Idle
15:36:28.917	-0.2083019	5.4948606	7.2019787	0.0052711563	-0.026773613	-0.020109683	-0.2791277	5.6045284	8.042494	Sitting_Idle
15:36:28.941	-0.2083019	5.4948606	7.2019787	-0.03382422	-0.00905852	0.019596558	-0.22328927	5.6282287	8.027673	Sitting_Idle
15:36:28.964	-0.2083019	5.4948606	7.2019787	-0.03382422	-0.00905852	0.019596558	-0.22328927	5.6282287	8.027673	Sitting_Idle
15:36:28.987	-0.2083019	5.4948606	7.2019787	-0.03382422	-0.00905852	0.019596558	-0.22328927	5.6282287	8.027673	Sitting_Idle
15:36:29.009	-0.2083019	5.4948606	7.2019787	-0.03382422	-0.00905852	0.019596558	-0.22328927	5.6282287	8.027673	Sitting_Idle
15:36:29.032	-0.2083019	5.4948606	7.2019787	-0.03382422	-0.00905852	0.019596558	-0.22328927	5.6282287	8.027673	Sitting_Idle
15:36:29.056	-0.12929083	5.5020437	7.57788	-0.03382422	-0.00905852	0.019596558	-0.22328927	5.6282287	8.027673	Sitting_Idle
15:36:29.079	-0.12929083	5.5020437	7.57788	-0.03382422	-0.00905852	0.019596558	-0.22328927	5.6282287	8.027673	Sitting_Idle
15:36:29.102	-0.12929083	5.5020437	7.57788	0.030316632	-0.070755914	0.011655308	-0.21909525	5.638929	8.020275	Sitting_Idle
15:36:29.125	-0.12929083	5.5020437	7.57788	0.030316632	-0.070755914	0.011655308	-0.21909525	5.638929	8.020275	Sitting_Idle
15:36:29.148	-0.12929083	5.5020437	7.57788	0.030316632	-0.070755914	0.011655308	-0.21909525	5.638929	8.020275	Sitting_Idle
15:36:29.172	-0.12929083	5.5020437	7.57788	0.030316632	-0.070755914	0.011655308	-0.21909525	5.638929	8.020275	Sitting_Idle
15:36:29.195	-0.12929083	5.5020437	7.57788	0.030316632	-0.070755914	0.011655308	-0.21909525	5.638929	8.020275	Sitting_Idle
15:36:29.217	-0.12929083	5.5020437	7.57788	0.030316632	-0.070755914	0.011655308	-0.21909525	5.638929	8.020275	Sitting_Idle
15:36:29.238	-0.29689008	5.66246	7.9777236	0.030316632	-0.070755914	0.011655308	-0.21909525	5.638929	8.020275	Sitting_Idle
15:36:29.260	-0.29689008	5.66246	7.9777236	0.030316632	-0.070755914	0.011655308	-0.21909525	5.638929	8.020275	Sitting_Idle
15:36:29.282	-0.29689008	5.66246	7.9777236	-0.009389609	0.007434841	-0.0066706487	-0.1855762	5.6237736	8.031755	Sitting_Idle
15:36:29.305	-0.29689008	5.66246	7.9777236	-0.009389609	0.007434841	-0.0066706487	-0.1855762	5.6237736	8.031755	Sitting_Idle
15:36:29.328	-0.29689008	5.66246	7.9777236	-0.009389609	0.007434841	-0.0066706487	-0.1855762	5.6237736	8.031755	Sitting_Idle
15:36:29.351	-0.29689008	5.66246	7.9777236	-0.009389609	0.007434841	-0.0066706487	-0.1855762	5.6237736	8.031755	Sitting_Idle
15:36:29.374	-0.29689008	5.66246	7.9777236	-0.009389609	0.007434841	-0.0066706487	-0.1855762	5.6237736	8.031755	Sitting_Idle
15:36:29.397	-0.29689008	5.66246	7.9777236	-0.009389609	0.007434841	-0.0066706487	-0.1855762	5.6237736	8.031755	Sitting_Idle
15:36:29.421	-0.29689008	5.66246	7.9777236	-0.009389609	0.007434841	-0.0066706487	-0.1855762	5.6237736	8.031755	Sitting_Idle
15:36:29.444	-0.062251143	5.523592	7.8460383	-0.009389609	0.007434841	-0.0066706487	-0.1855762	5.6237736	8.031755	Sitting_Idle
15:36:29.466	-0.062251143	5.523592	7.8460383	0.035203554	-0.00661506	-0.013390167	-0.1893202	5.627239	8.029242	Sitting_Idle
15:36:29.489	-0.062251143	5.523592	7.8460383	0.035203554	-0.00661506	-0.013390167	-0.1893202	5.627239	8.029242	Sitting_Idle
15:36:29.511	-0.062251143	5.523592	7.8460383	0.035203554	-0.00661506	-0.013390167	-0.1893202	5.627239	8.029242	Sitting_Idle
15:36:29.533	-0.062251143	5.523592	7.8460383	0.035203554	-0.00661506	-0.013390167	-0.1893202	5.627239	8.029242	Sitting_Idle
15:36:29.556	-0.062251143	5.523592	7.8460383	0.035203554	-0.00661506	-0.013390167	-0.1893202	5.627239	8.029242	Sitting_Idle
15:36:29.579	-0.062251143	5.523592	7.8460383	0.035203554	-0.00661506	-0.013390167	-0.1893202	5.627239	8.029242	Sitting_Idle
15:36:29.602	-0.062251143	5.523592	7.8460383	0.035203554	-0.00661506	-0.013390167	-0.1893202	5.627239	8.029242	Sitting_Idle
15:36:29.626	-0.062251143	5.523592	7.8460383	0.035203554	-0.00661506	-0.013390167	-0.1893202	5.627239	8.029242	Sitting_Idle
15:36:29.649	-0.27055305	5.6504884	7.7502675	-0.07597392	-0.02310842	0.0110444445	-0.17298071	5.622626	8.032837	Sitting_Idle
15:36:29.672	-0.27055305	5.6504884	7.7502675	-0.07597392	-0.02310842	0.0110444445	-0.17298071	5.622626	8.032837	Sitting_Idle
15:36:29.695	-0.27055305	5.6504884	7.7502675	-0.07597392	-0.02310842	0.0110444445	-0.17298071	5.622626	8.032837	Sitting_Idle
15:36:29.718	-0.27055305	5.6504884	7.7502675	-0.07597392	-0.02310842	0.0110444445	-0.17298071	5.622626	8.032837	Sitting_Idle
15:36:29.742	-0.27055305	5.6504884	7.7502675	-0.07597392	-0.02310842	0.0110444445	-0.17298071	5.622626	8.032837	Sitting_Idle
15:36:29.765	-0.27055305	5.6504884	7.7502675	-0.07597392	-0.02310842	0.0110444445	-0.17298071	5.622626	8.032837	Sitting_Idle
15:36:29.788	-0.27055305	5.6504884	7.7502675	-0.07597392	-0.02310842	0.0110444445	-0.17298071	5.622626	8.032837	Sitting_Idle
15:36:29.811	-0.27055305	5.6504884	7.7502675	-0.07597392	-0.02310842	0.0110444445	-0.17298071	5.622626	8.032837	Sitting_Idle
15:36:29.833	-0.27055305	5.6504884	7.7502675	-0.14866689	-0.05181909	0.008600983	-0.1453703	5.572747	8.068069	Sitting_Idle
15:36:29.857	-0.06464542	5.3679643	7.8197017	-0.14866689	-0.05181909	0.008600983	-0.1453703	5.572747	8.068069	Sitting_Idle
15:36:29.880	-0.06464542	5.3679643	7.8197017	-0.14866689	-0.05181909	0.008600983	-0.1453703	5.572747	8.068069	Sitting_Idle
15:36:29.903	-0.06464542	5.3679643	7.8197017	-0.14866689	-0.05181909	0.008600983	-0.1453703	5.572747	8.068069	Sitting_Idle
15:36:29.926	-0.06464542	5.3679643	7.8197017	-0.14866689	-0.05181909	0.008600983	-0.1453703	5.572747	8.068069	Sitting_Idle
15:36:29.949	-0.06464542	5.3679643	7.8197017	-0.14866689	-0.05181909	0.008600983	-0.1453703	5.572747	8.068069	Sitting_Idle
15:36:29.973	-0.06464542	5.3679643	7.8197017	-0.14866689	-0.05181909	0.008600983	-0.1453703	5.572747	8.068069	Sitting_Idle
15:36:29.996	-0.06464542	5.3679643	7.8197017	-0.14866689	-0.05181909	0.008600983	-0.1453703	5.572747	8.068069	Sitting_Idle
15:36:30.020	-0.06464542	5.3679643	7.8197017	-0.09307815	0.11128193	-0.04393343	-0.15714835	5.5406046	8.089954	Sitting_Idle
15:36:30.043	-0.11971374	5.3966956	8.181237	-0.09307815	0.11128193	-0.04393343	-0.15714835	5.5406046	8.089954	Sitting_Idle
15:36:30.066	-0.11971374	5.3966956	8.181237	-0.09307815	0.11128193	-0.04393343	-0.15714835	5.5406046	8.089954	Sitting_Idle
15:36:30.090	-0.11971374	5.3966956	8.181237	-0.09307815	0.11128193	-0.04393343	-0.15714835	5.5406046	8.089954	Sitting_Idle
15:36:30.113	-0.11971374	5.3966956	8.181237	-0.09307815	0.11128193	-0.04393343	-0.15714835	5.5406046	8.089954	Sitting_Idle
15:36:30.136	-0.11971374	5.3966956	8.181237	-0.09307815	0.11128193	-0.04393343	-0.15714835	5.5406046	8.089954	Sitting_Idle
15:36:30.159	-0.11971374	5.3966956	8.181237	-0.09307815	0.11128193	-0.04393343	-0.15714835	5.5406046	8.089954	Sitting_Idle
15:36:30.182	-0.11971374	5.3966956	8.181237	-0.07841738	0.034923777	0.012877039	-0.21455504	5.5608892	8.074703	Sitting_Idle
15:36:30.206	-0.11971374	5.3966956	8.181237	-0.07841738	0.034923777	0.012877039	-0.21455504	5.5608892	8.074703	Sitting_Idle
15:36:30.229	-0.11971374	5.3966956	8.181237	-0.07841738	0.034923777	0.012877039	-0.21455504	5.5608892	8.074703	Sitting_Idle
15:36:30.252	-0.4644893	5.4134555	7.7933645	-0.07841738	0.034923777	0.012877039	-0.21455504	5.5608892	8.074703	Sitting_Idle
15:36:30.275	-0.4644893	5.4134555	7.7933645	-0.07841738	0.034923777	0.012877039	-0.21455504	5.5608892	8.074703	Sitting_Idle
15:36:30.300	-0.4644893	5.4134555	7.7933645	-0.07841738	0.034923777	0.012877039	-0.21455504	5.5608892	8.074703	Sitting_Idle
15:36:30.324	-0.4644893	5.4134555	7.7933645	-0.07841738	0.034923777	0.012877039	-0.21455504	5.5608892	8.074703	Sitting_Idle
15:36:30.345	-0.4644893	5.4134555	7.7933645	-0.07841738	0.034923777	0.012877039	-0.21455504	5.5608892	8.074703	Sitting_Idle
15:36:30.367	-0.4644893	5.4134555	7.7933645	-0.016719991	-0.00783679	-0.0017837266	-0.2016293	5.5733385	8.066449	Sitting_Idle
15:36:30.389	-0.4644893	5.4134555	7.7933645	-0.016719991	-0.00783679	-0.0017837266	-0.2016293	5.5733385	8.066449	Sitting_Idle
15:36:30.411	-0.4644893	5.4134555	7.7933645	-0.016719991	-0.00783679	-0.0017837266	-0.2016293	5.5733385	8.066449	Sitting_Idle
15:36:30.434	-0.4644893	5.4134555	7.7933645	-0.016719991	-0.00783679	-0.0017837266	-0.2016293	5.5733385	8.066449	Sitting_Idle
15:36:30.457	-0.27055305	5.33205	7.778999	-0.016719991	-0.00783679	-0.0017837266	-0.2016293	5.5733385	8.066449	Sitting_Idle
15:36:30.480	-0.27055305	5.33205	7.778999	-0.016719991	-0.00783679	-0.0017837266	-0.2016293	5.5733385	8.066449	Sitting_Idle
15:36:30.503	-0.27055305	5.33205	7.778999	-0.016719991	-0.00783679	-0.0017837266	-0.2016293	5.5733385	8.066449	Sitting_Idle
15:36:30.526	-0.27055305	5.33205	7.778999	-0.016719991	-0.00783679	-0.0017837266	-0.2016293	5.5733385	8.066449	Sitting_Idle
15:36:30.549	-0.27055305	5.33205	7.778999	-0.0032809572	0.002547919	-0.014001032	-0.21263365	5.572971	8.066418	Sitting_Idle
15:36:30.571	-0.27055305	5.33205	7.778999	-0.0032809572	0.002547919	-0.014001032	-0.21263365	5.572971	8.066418	Sitting_Idle
15:36:30.594	-0.27055305	5.33205	7.778999	-0.0032809572	0.002547919	-0.014001032	-0.21263365	5.572971	8.066418	Sitting_Idle
15:36:30.617	-0.27055305	5.33205	7.778999	-0.0032809572	0.002547919	-0.014001032	-0.21263365	5.572971	8.066418	Sitting_Idle
15:36:30.640	-0.2466103	5.4350038	7.9418097	-0.0032809572	0.002547919	-0.014001032	-0.21263365	5.572971	8.066418	Sitting_Idle
15:36:30.663	-0.2466103	5.4350038	7.9418097	-0.0032809572	0.002547919	-0.014001032	-0.21263365	5.572971	8.066418	Sitting_Idle
15:36:30.686	-0.2466103	5.4350038	7.9418097	-0.0032809572	0.002547919	-0.014001032	-0.21263365	5.572971	8.066418	Sitting_Idle
15:36:30.709	-0.2466103	5.4350038	7.9418097	-0.0032809572	0.002547919	-0.014001032	-0.21263365	5.572971	8.066418	Sitting_Idle
15:36:30.733	-0.2466103	5.4350038	7.9418097	0.06513595	0.014154359	0.011655308	-0.1808936	5.509537	8.110648	Sitting_Idle
15:36:30.756	-0.2466103	5.4350038	7.9418097	0.06513595	0.014154359	0.011655308	-0.1808936	5.509537	8.110648	Sitting_Idle
15:36:30.779	-0.2466103	5.4350038	7.9418097	0.06513595	0.014154359	0.011655308	-0.1808936	5.509537	8.110648	Sitting_Idle
15:36:30.802	-0.2466103	5.4350038	7.9418097	0.06513595	0.014154359	0.011655308	-0.1808936	5.509537	8.110648	Sitting_Idle
15:36:30.825	-0.2466103	5.4350038	7.9418097	0.06513595	0.014154359	0.011655308	-0.1808936	5.509537	8.110648	Sitting_Idle
15:36:30.848	-0.21787901	5.3703585	8.360807	0.06513595	0.014154359	0.011655308	-0.1808936	5.509537	8.110648	Sitting_Idle
15:36:30.870	-0.21787901	5.3703585	8.360807	0.06513595	0.014154359	0.011655308	-0.1808936	5.509537	8.110648	Sitting_Idle
15:36:30.894	-0.21787901	5.3703585	8.360807	0.06513595	0.014154359	0.011655308	-0.1808936	5.509537	8.110648	Sitting_Idle
15:36:30.917	-0.21787901	5.3703585	8.360807	0.008936348	0.0013261884	0.049528953	-0.19094057	5.5737605	8.066414	Sitting_Idle
15:36:30.940	-0.21787901	5.3703585	8.360807	0.008936348	0.0013261884	0.049528953	-0.19094057	5.5737605	8.066414	Sitting_Idle
15:36:30.963	-0.21787901	5.3703585	8.360807	0.008936348	0.0013261884	0.049528953	-0.19094057	5.5737605	8.066414	Sitting_Idle
15:36:30.986	-0.21787901	5.3703585	8.360807	0.008936348	0.0013261884	0.049528953	-0.19094057	5.5737605	8.066414	Sitting_Idle
15:36:31.010	-0.21787901	5.3703585	8.360807	0.008936348	0.0013261884	0.049528953	-0.19094057	5.5737605	8.066414	Sitting_Idle
15:36:31.033	-0.21787901	5.3703585	8.360807	0.008936348	0.0013261884	0.049528953	-0.19094057	5.5737605	8.066414	Sitting_Idle
15:36:31.056	-0.29689008	5.542746	7.5922456	0.008936348	0.0013261884	0.049528953	-0.19094057	5.5737605	8.066414	Sitting_Idle
15:36:31.080	-0.29689008	5.542746	7.5922456	-0.05948056	0.04469762	-0.014001032	-0.22191462	5.5824337	8.059623	Sitting_Idle
15:36:31.102	-0.29689008	5.542746	7.5922456	-0.05948056	0.04469762	-0.014001032	-0.22191462	5.5824337	8.059623	Sitting_Idle
15:36:31.126	-0.29689008	5.542746	7.5922456	-0.05948056	0.04469762	-0.014001032	-0.22191462	5.5824337	8.059623	Sitting_Idle
15:36:31.149	-0.29689008	5.542746	7.5922456	-0.05948056	0.04469762	-0.014001032	-0.22191462	5.5824337	8.059623	Sitting_Idle
15:36:31.172	-0.29689008	5.542746	7.5922456	-0.05948056	0.04469762	-0.014001032	-0.22191462	5.5824337	8.059623	Sitting_Idle
15:36:31.195	-0.29689008	5.542746	7.5922456	-0.05948056	0.04469762	-0.014001032	-0.22191462	5.5824337	8.059623	Sitting_Idle
15:36:31.218	-0.29689008	5.542746	7.5922456	-0.05948056	0.04469762	-0.014001032	-0.22191462	5.5824337	8.059623	Sitting_Idle
15:36:31.242	-0.15802214	5.33205	7.676045	-0.05948056	0.04469762	-0.014001032	-0.22191462	5.5824337	8.059623	Sitting_Idle
15:36:31.266	-0.15802214	5.33205	7.676045	0.00221683	0.031869452	-0.02194228	-0.30122277	5.500011	8.113536	Sitting_Idle
15:36:31.289	-0.15802214	5.33205	7.676045	0.00221683	0.031869452	-0.02194228	-0.30122277	5.500011	8.113536	Sitting_Idle
15:36:31.312	-0.15802214	5.33205	7.676045	0.00221683	0.031869452	-0.02194228	-0.30122277	5.500011	8.113536	Sitting_Idle
15:36:31.335	-0.15802214	5.33205	7.676045	0.00221683	0.031869452	-0.02194228	-0.30122277	5.500011	8.113536	Sitting_Idle
15:36:31.359	-0.15802214	5.33205	7.676045	0.00221683	0.031869452	-0.02194228	-0.30122277	5.500011	8.113536	Sitting_Idle
15:36:31.382	-0.15802214	5.33205	7.676045	0.00221683	0.031869452	-0.02194228	-0.30122277	5.500011	8.113536	Sitting_Idle
15:36:31.405	-0.15802214	5.33205	7.676045	0.00221683	0.031869452	-0.02194228	-0.30122277	5.500011	8.113536	Sitting_Idle
15:36:31.428	-0.15802214	5.33205	7.676045	0.00221683	0.031869452	-0.02194228	-0.30122277	5.500011	8.113536	Sitting_Idle
15:36:31.451	-0.339987	5.420638	8.001666	-0.06558921	0.05141714	-0.07692015	-0.40372083	5.4450517	8.146087	Sitting_Idle
15:36:31.475	-0.339987	5.420638	8.001666	-0.06558921	0.05141714	-0.07692015	-0.40372083	5.4450517	8.146087	Sitting_Idle
15:36:31.498	-0.339987	5.420638	8.001666	-0.06558921	0.05141714	-0.07692015	-0.40372083	5.4450517	8.146087	Sitting_Idle
15:36:31.521	-0.339987	5.420638	8.001666	-0.06558921	0.05141714	-0.07692015	-0.40372083	5.4450517	8.146087	Sitting_Idle
15:36:31.544	-0.339987	5.420638	8.001666	-0.06558921	0.05141714	-0.07692015	-0.40372083	5.4450517	8.146087	Sitting_Idle
15:36:31.566	-0.339987	5.420638	8.001666	-0.06558921	0.05141714	-0.07692015	-0.40372083	5.4450517	8.146087	Sitting_Idle
15:36:31.590	-0.339987	5.420638	8.001666	-0.06558921	0.05141714	-0.07692015	-0.40372083	5.4450517	8.146087	Sitting_Idle
15:36:31.613	-0.339987	5.420638	8.001666	-0.06558921	0.05141714	-0.07692015	-0.40372083	5.4450517	8.146087	Sitting_Idle
15:36:31.639	-0.339987	5.420638	8.001666	-0.96783715	0.03431291	0.07946135	0.1984275	4.511251	8.705148	Sitting_Idle
15:36:31.662	-0.4764607	5.2578273	7.6640735	-0.96783715	0.03431291	0.07946135	0.1984275	4.511251	8.705148	Sitting_Idle
15:36:31.685	-0.4764607	5.2578273	7.6640735	-0.96783715	0.03431291	0.07946135	0.1984275	4.511251	8.705148	Sitting_Idle
15:36:31.709	-0.4764607	5.2578273	7.6640735	-0.96783715	0.03431291	0.07946135	0.1984275	4.511251	8.705148	Sitting_Idle
15:36:31.732	-0.4764607	5.2578273	7.6640735	-0.96783715	0.03431291	0.07946135	0.1984275	4.511251	8.705148	Sitting_Idle
15:36:31.753	-0.4764607	5.2578273	7.6640735	-0.96783715	0.03431291	0.07946135	0.1984275	4.511251	8.705148	Sitting_Idle
15:36:31.775	-0.4764607	5.2578273	7.6640735	-0.96783715	0.03431291	0.07946135	0.1984275	4.511251	8.705148	Sitting_Idle
15:36:31.798	-0.4764607	5.2578273	7.6640735	-0.96783715	0.03431291	0.07946135	0.1984275	4.511251	8.705148	Sitting_Idle
15:36:31.822	-0.4764607	5.2578273	7.6640735	0.45120278	0.42526665	-0.18748675	-0.005366057	4.3106513	8.80844	Sitting_Idle
15:36:31.844	0.52674043	3.6656346	10.544386	0.45120278	0.42526665	-0.18748675	-0.005366057	4.3106513	8.80844	Sitting_Idle
15:36:31.866	0.52674043	3.6656346	10.544386	0.45120278	0.42526665	-0.18748675	-0.005366057	4.3106513	8.80844	Sitting_Idle
15:36:31.889	0.52674043	3.6656346	10.544386	0.45120278	0.42526665	-0.18748675	-0.005366057	4.3106513	8.80844	Sitting_Idle
15:36:31.912	0.52674043	3.6656346	10.544386	0.45120278	0.42526665	-0.18748675	-0.005366057	4.3106513	8.80844	Sitting_Idle
15:36:31.936	0.52674043	3.6656346	10.544386	0.45120278	0.42526665	-0.18748675	-0.005366057	4.3106513	8.80844	Sitting_Idle
15:36:31.959	0.52674043	3.6656346	10.544386	0.45120278	0.42526665	-0.18748675	-0.005366057	4.3106513	8.80844	Sitting_Idle
15:36:31.982	0.52674043	3.6656346	10.544386	-1.988593	-0.7653097	1.132593	0.34089613	3.8055065	9.031737	Sitting_Idle
15:36:32.005	0.52674043	3.6656346	10.544386	-1.988593	-0.7653097	1.132593	0.34089613	3.8055065	9.031737	Sitting_Idle
15:36:32.028	0.52674043	3.6656346	10.544386	-1.988593	-0.7653097	1.132593	0.34089613	3.8055065	9.031737	Sitting_Idle
15:36:32.052	-0.17478207	4.992063	9.035994	-1.988593	-0.7653097	1.132593	0.34089613	3.8055065	9.031737	Sitting_Idle
15:36:32.074	-0.17478207	4.992063	9.035994	-1.988593	-0.7653097	1.132593	0.34089613	3.8055065	9.031737	Sitting_Idle
15:36:32.096	-0.17478207	4.992063	9.035994	-1.988593	-0.7653097	1.132593	0.34089613	3.8055065	9.031737	Sitting_Idle
15:36:32.119	-0.17478207	4.992063	9.035994	-1.988593	-0.7653097	1.132593	0.34089613	3.8055065	9.031737	Sitting_Idle
15:36:32.142	-0.17478207	4.992063	9.035994	-1.988593	-0.7653097	1.132593	0.34089613	3.8055065	9.031737	Sitting_Idle
15:36:32.165	-0.17478207	4.992063	9.035994	-1.8083879	1.2102286	-0.102576494	-0.112493776	1.8404104	9.631751	Sitting_Idle
15:36:32.188	-0.17478207	4.992063	9.035994	-1.8083879	1.2102286	-0.102576494	-0.112493776	1.8404104	9.631751	Sitting_Idle
15:36:32.212	-0.17478207	4.992063	9.035994	-1.8083879	1.2102286	-0.102576494	-0.112493776	1.8404104	9.631751	Sitting_Idle
15:36:32.234	-0.17478207	4.992063	9.035994	-1.8083879	1.2102286	-0.102576494	-0.112493776	1.8404104	9.631751	Sitting_Idle
15:36:32.257	-2.5139885	0.38547826	6.2514515	-1.8083879	1.2102286	-0.102576494	-0.112493776	1.8404104	9.631751	Sitting_Idle
15:36:32.281	-2.5139885	0.38547826	6.2514515	-1.8083879	1.2102286	-0.102576494	-0.112493776	1.8404104	9.631751	Sitting_Idle
15:36:32.302	-2.5139885	0.38547826	6.2514515	-1.8083879	1.2102286	-0.102576494	-0.112493776	1.8404104	9.631751	Sitting_Idle
15:36:32.326	-2.5139885	0.38547826	6.2514515	-1.8083879	1.2102286	-0.102576494	-0.112493776	1.8404104	9.631751	Sitting_Idle
15:36:32.349	-2.5139885	0.38547826	6.2514515	-0.7595321	0.90051985	0.19491489	-1.2206411	-1.0365022	9.675023	Sitting_Idle
15:36:32.372	-2.5139885	0.38547826	6.2514515	-0.7595321	0.90051985	0.19491489	-1.2206411	-1.0365022	9.675023	Sitting_Idle
15:36:32.395	-2.5139885	0.38547826	6.2514515	-0.7595321	0.90051985	0.19491489	-1.2206411	-1.0365022	9.675023	Sitting_Idle
15:36:32.418	-2.5139885	0.38547826	6.2514515	-0.7595321	0.90051985	0.19491489	-1.2206411	-1.0365022	9.675023	Sitting_Idle
15:36:32.441	-1.7837347	1.4078336	12.672896	-0.7595321	0.90051985	0.19491489	-1.2206411	-1.0365022	9.675023	Sitting_Idle
15:36:32.464	-1.7837347	1.4078336	12.672896	-0.7595321	0.90051985	0.19491489	-1.2206411	-1.0365022	9.675023	Sitting_Idle
15:36:32.487	-1.7837347	1.4078336	12.672896	-0.7595321	0.90051985	0.19491489	-1.2206411	-1.0365022	9.675023	Sitting_Idle
15:36:32.510	-1.7837347	1.4078336	12.672896	-0.7595321	0.90051985	0.19491489	-1.2206411	-1.0365022	9.675023	Sitting_Idle
15:36:32.532	-1.7837347	1.4078336	12.672896	-0.5127426	0.45397732	-0.27545136	-2.095994	-1.581439	9.44861	Sitting_Idle
15:36:32.554	-1.7837347	1.4078336	12.672896	-0.5127426	0.45397732	-0.27545136	-2.095994	-1.581439	9.44861	Sitting_Idle
15:36:32.576	-1.7837347	1.4078336	12.672896	-0.5127426	0.45397732	-0.27545136	-2.095994	-1.581439	9.44861	Sitting_Idle
15:36:32.599	-1.7837347	1.4078336	12.672896	-0.5127426	0.45397732	-0.27545136	-2.095994	-1.581439	9.44861	Sitting_Idle
15:36:32.623	-1.7837347	1.4078336	12.672896	-0.5127426	0.45397732	-0.27545136	-2.095994	-1.581439	9.44861	Sitting_Idle
15:36:32.646	-1.3814965	-1.9824595	7.9992723	-0.5127426	0.45397732	-0.27545136	-2.095994	-1.581439	9.44861	Sitting_Idle
15:36:32.669	-1.3814965	-1.9824595	7.9992723	-0.5127426	0.45397732	-0.27545136	-2.095994	-1.581439	9.44861	Sitting_Idle
15:36:32.692	-1.3814965	-1.9824595	7.9992723	-0.5127426	0.45397732	-0.27545136	-2.095994	-1.581439	9.44861	Sitting_Idle
15:36:32.715	-1.3814965	-1.9824595	7.9992723	0.81588936	0.05508233	0.16253904	-1.6895024	-1.335912	9.5672	Sitting_Idle
15:36:32.739	-1.3814965	-1.9824595	7.9992723	0.81588936	0.05508233	0.16253904	-1.6895024	-1.335912	9.5672	Sitting_Idle
15:36:32.762	-1.3814965	-1.9824595	7.9992723	0.81588936	0.05508233	0.16253904	-1.6895024	-1.335912	9.5672	Sitting_Idle
15:36:32.785	-1.3814965	-1.9824595	7.9992723	0.81588936	0.05508233	0.16253904	-1.6895024	-1.335912	9.5672	Sitting_Idle
15:36:32.808	-1.3814965	-1.9824595	7.9992723	0.81588936	0.05508233	0.16253904	-1.6895024	-1.335912	9.5672	Sitting_Idle
15:36:32.831	-1.3814965	-1.9824595	7.9992723	0.81588936	0.05508233	0.16253904	-1.6895024	-1.335912	9.5672	Sitting_Idle
15:36:32.855	-1.8747171	-2.2506182	9.016839	0.81588936	0.05508233	0.16253904	-1.6895024	-1.335912	9.5672	Sitting_Idle
15:36:32.879	-1.8747171	-2.2506182	9.016839	0.81588936	0.05508233	0.16253904	-1.6895024	-1.335912	9.5672	Sitting_Idle
15:36:32.903	-1.8747171	-2.2506182	9.016839	0.38522935	0.03858897	0.1894171	-2.4875886	-0.38693398	9.4780035	Sitting_Idle
15:36:32.926	-1.8747171	-2.2506182	9.016839	0.38522935	0.03858897	0.1894171	-2.4875886	-0.38693398	9.4780035	Sitting_Idle
15:36:32.949	-1.8747171	-2.2506182	9.016839	0.38522935	0.03858897	0.1894171	-2.4875886	-0.38693398	9.4780035	Sitting_Idle
15:36:32.971	-1.8747171	-2.2506182	9.016839	0.38522935	0.03858897	0.1894171	-2.4875886	-0.38693398	9.4780035	Sitting_Idle
15:36:32.993	-1.8747171	-2.2506182	9.016839	0.38522935	0.03858897	0.1894171	-2.4875886	-0.38693398	9.4780035	Sitting_Idle
15:36:33.015	-1.8747171	-2.2506182	9.016839	0.38522935	0.03858897	0.1894171	-2.4875886	-0.38693398	9.4780035	Sitting_Idle
15:36:33.037	-2.4996228	-0.9122187	9.143736	0.38522935	0.03858897	0.1894171	-2.4875886	-0.38693398	9.4780035	Sitting_Idle
15:36:33.060	-2.4996228	-0.9122187	9.143736	-0.03260249	0.23223324	-0.45504576	-2.4875886	-0.38693398	9.4780035	Sitting_Idle
15:36:33.083	-2.4996228	-0.9122187	9.143736	-0.03260249	0.23223324	-0.45504576	-1.4164119	-0.64898825	9.682096	Sitting_Idle
15:36:33.106	-2.4996228	-0.9122187	9.143736	-0.03260249	0.23223324	-0.45504576	-1.4164119	-0.64898825	9.682096	Sitting_Idle
15:36:33.128	-2.4996228	-0.9122187	9.143736	-0.03260249	0.23223324	-0.45504576	-1.4164119	-0.64898825	9.682096	Sitting_Idle
15:36:33.152	-2.4996228	-0.9122187	9.143736	-0.03260249	0.23223324	-0.45504576	-1.4164119	-0.64898825	9.682096	Sitting_Idle
15:36:33.175	-2.4996228	-0.9122187	9.143736	-0.03260249	0.23223324	-0.45504576	-1.4164119	-0.64898825	9.682096	Sitting_Idle
15:36:33.198	-2.4996228	-0.9122187	9.143736	-0.03260249	0.23223324	-0.45504576	-1.4164119	-0.64898825	9.682096	Sitting_Idle
15:36:33.220	-2.4996228	-0.9122187	9.143736	-0.03260249	0.23223324	-0.45504576	-1.4164119	-0.64898825	9.682096	Sitting_Idle
15:36:33.242	-2.4996228	-0.9122187	9.143736	-0.6440786	0.44664693	0.067244045	-1.4164119	-0.64898825	9.682096	Sitting_Idle
15:36:33.266	-1.010384	-0.80687064	9.191621	-0.6440786	0.44664693	0.067244045	-0.01672317	-1.5102133	9.689652	Sitting_Idle
15:36:33.289	-1.010384	-0.80687064	9.191621	-0.6440786	0.44664693	0.067244045	-0.01672317	-1.5102133	9.689652	Sitting_Idle
15:36:33.312	-1.010384	-0.80687064	9.191621	-0.6440786	0.44664693	0.067244045	-0.01672317	-1.5102133	9.689652	Sitting_Idle
15:36:33.334	-1.010384	-0.80687064	9.191621	-0.6440786	0.44664693	0.067244045	-0.01672317	-1.5102133	9.689652	Sitting_Idle
15:36:33.356	-1.010384	-0.80687064	9.191621	-0.6440786	0.44664693	0.067244045	-0.01672317	-1.5102133	9.689652	Sitting_Idle
15:36:33.379	-1.010384	-0.80687064	9.191621	-0.6440786	0.44664693	0.067244045	-0.01672317	-1.5102133	9.689652	Sitting_Idle
15:36:33.402	-1.010384	-0.80687064	9.191621	-0.6440786	0.44664693	0.067244045	-0.01672317	-1.5102133	9.689652	Sitting_Idle
15:36:33.425	-1.010384	-0.80687064	9.191621	0.5947561	0.0049913796	0.029981267	-0.04732892	-1.8777559	9.625081	Sitting_Idle
15:36:33.448	0.05027977	-1.9465454	9.933846	0.5947561	0.0049913796	0.029981267	-0.04732892	-1.8777559	9.625081	Sitting_Idle
15:36:33.470	0.05027977	-1.9465454	9.933846	0.5947561	0.0049913796	0.029981267	-0.04732892	-1.8777559	9.625081	Sitting_Idle
15:36:33.492	0.05027977	-1.9465454	9.933846	0.5947561	0.0049913796	0.029981267	-0.04732892	-1.8777559	9.625081	Sitting_Idle
15:36:33.515	0.05027977	-1.9465454	9.933846	0.5947561	0.0049913796	0.029981267	-0.04732892	-1.8777559	9.625081	Sitting_Idle
15:36:33.539	0.05027977	-1.9465454	9.933846	0.5947561	0.0049913796	0.029981267	-0.04732892	-1.8777559	9.625081	Sitting_Idle
15:36:33.562	0.05027977	-1.9465454	9.933846	0.5947561	0.0049913796	0.029981267	-0.04732892	-1.8777559	9.625081	Sitting_Idle
15:36:33.585	0.05027977	-1.9465454	9.933846	0.5947561	0.0049913796	0.029981267	-0.04732892	-1.8777559	9.625081	Sitting_Idle
15:36:33.608	0.05027977	-1.9465454	9.933846	0.050475184	-0.2973869	-0.35058776	0.07395355	-1.6189823	9.671805	Sitting_Idle
15:36:33.630	0.05027977	-1.9465454	9.933846	0.050475184	-0.2973869	-0.35058776	0.07395355	-1.6189823	9.671805	Sitting_Idle
15:36:33.654	-0.11253092	-1.9417568	9.294575	0.050475184	-0.2973869	-0.35058776	0.07395355	-1.6189823	9.671805	Sitting_Idle
15:36:33.677	-0.11253092	-1.9417568	9.294575	0.050475184	-0.2973869	-0.35058776	0.07395355	-1.6189823	9.671805	Sitting_Idle
15:36:33.700	-0.11253092	-1.9417568	9.294575	0.050475184	-0.2973869	-0.35058776	0.07395355	-1.6189823	9.671805	Sitting_Idle
15:36:33.723	-0.11253092	-1.9417568	9.294575	0.050475184	-0.2973869	-0.35058776	0.07395355	-1.6189823	9.671805	Sitting_Idle
15:36:33.746	-0.11253092	-1.9417568	9.294575	0.050475184	-0.2973869	-0.35058776	0.07395355	-1.6189823	9.671805	Sitting_Idle
15:36:33.770	-0.11253092	-1.9417568	9.294575	0.050475184	-0.2973869	-0.35058776	0.07395355	-1.6189823	9.671805	Sitting_Idle
15:36:33.792	-0.11253092	-1.9417568	9.294575	0.79817426	-0.5179092	0.48141068	0.18787232	-0.79861903	9.772272	Sitting_Idle
15:36:33.814	-0.11253092	-1.9417568	9.294575	0.79817426	-0.5179092	0.48141068	0.18787232	-0.79861903	9.772272	Sitting_Idle
15:36:33.838	-0.11253092	-1.9417568	9.294575	0.79817426	-0.5179092	0.48141068	0.18787232	-0.79861903	9.772272	Sitting_Idle
15:36:33.861	-0.67757976	-2.5235655	10.05356	0.79817426	-0.5179092	0.48141068	0.18787232	-0.79861903	9.772272	Sitting_Idle
15:36:33.885	-0.67757976	-2.5235655	10.05356	0.79817426	-0.5179092	0.48141068	0.18787232	-0.79861903	9.772272	Sitting_Idle
15:36:33.908	-0.67757976	-2.5235655	10.05356	0.79817426	-0.5179092	0.48141068	0.18787232	-0.79861903	9.772272	Sitting_Idle
15:36:33.931	-0.67757976	-2.5235655	10.05356	0.79817426	-0.5179092	0.48141068	0.18787232	-0.79861903	9.772272	Sitting_Idle
15:36:33.954	-0.67757976	-2.5235655	10.05356	0.79817426	-0.5179092	0.48141068	0.18787232	-0.79861903	9.772272	Sitting_Idle
15:36:33.976	-0.67757976	-2.5235655	10.05356	-0.30016148	0.6079154	0.4685825	-0.40907815	-1.0029304	9.746649	Sitting_Idle
15:36:34.000	-0.67757976	-2.5235655	10.05356	-0.30016148	0.6079154	0.4685825	-0.40907815	-1.0029304	9.746649	Sitting_Idle
15:36:34.023	-0.67757976	-2.5235655	10.05356	-0.30016148	0.6079154	0.4685825	-0.40907815	-1.0029304	9.746649	Sitting_Idle
15:36:34.046	0.32562137	-0.35914123	7.580274	-0.30016148	0.6079154	0.4685825	-0.40907815	-1.0029304	9.746649	Sitting_Idle
15:36:34.069	0.32562137	-0.35914123	7.580274	-0.30016148	0.6079154	0.4685825	-0.40907815	-1.0029304	9.746649	Sitting_Idle
15:36:34.092	0.32562137	-0.35914123	7.580274	-0.30016148	0.6079154	0.4685825	-0.40907815	-1.0029304	9.746649	Sitting_Idle
15:36:34.114	0.32562137	-0.35914123	7.580274	-0.30016148	0.6079154	0.4685825	-0.40907815	-1.0029304	9.746649	Sitting_Idle
15:36:34.136	0.32562137	-0.35914123	7.580274	-0.30016148	0.6079154	0.4685825	-0.40907815	-1.0029304	9.746649	Sitting_Idle
15:36:34.160	0.32562137	-0.35914123	7.580274	-0.70272166	0.090512514	0.11428067	-0.23552461	-1.1968356	9.730494	Sitting_Idle
15:36:34.182	0.32562137	-0.35914123	7.580274	-0.70272166	0.090512514	0.11428067	-0.23552461	-1.1968356	9.730494	Sitting_Idle
15:36:34.205	0.32562137	-0.35914123	7.580274	-0.70272166	0.090512514	0.11428067	-0.23552461	-1.1968356	9.730494	Sitting_Idle
15:36:34.229	0.32562137	-0.35914123	7.580274	-0.70272166	0.090512514	0.11428067	-0.23552461	-1.1968356	9.730494	Sitting_Idle
15:36:34.252	0.8930645	-1.1061549	8.672064	-0.70272166	0.090512514	0.11428067	-0.23552461	-1.1968356	9.730494	Sitting_Idle
15:36:34.275	0.8930645	-1.1061549	8.672064	-0.70272166	0.090512514	0.11428067	-0.23552461	-1.1968356	9.730494	Sitting_Idle
15:36:34.298	0.8930645	-1.1061549	8.672064	-0.70272166	0.090512514	0.11428067	-0.23552461	-1.1968356	9.730494	Sitting_Idle
15:36:34.322	0.8930645	-1.1061549	8.672064	0.15310054	0.25666785	-0.031716123	-0.024517808	-1.4624833	9.696955	Sitting_Idle
15:36:34.344	0.8930645	-1.1061549	8.672064	0.15310054	0.25666785	-0.031716123	-0.024517808	-1.4624833	9.696955	Sitting_Idle
15:36:34.367	0.8930645	-1.1061549	8.672064	0.15310054	0.25666785	-0.031716123	-0.024517808	-1.4624833	9.696955	Sitting_Idle
15:36:34.390	0.8930645	-1.1061549	8.672064	0.15310054	0.25666785	-0.031716123	-0.024517808	-1.4624833	9.696955	Sitting_Idle
15:36:34.413	0.8930645	-1.1061549	8.672064	0.15310054	0.25666785	-0.031716123	-0.024517808	-1.4624833	9.696955	Sitting_Idle
15:36:34.436	0.8930645	-1.1061549	8.672064	0.15310054	0.25666785	-0.031716123	-0.024517808	-1.4624833	9.696955	Sitting_Idle
15:36:34.459	-0.57462597	-1.3958622	9.364009	0.15310054	0.25666785	-0.031716123	-0.024517808	-1.4624833	9.696955	Sitting_Idle
15:36:34.481	-0.57462597	-1.3958622	9.364009	0.15310054	0.25666785	-0.031716123	-0.024517808	-1.4624833	9.696955	Sitting_Idle
15:36:34.504	-0.57462597	-1.3958622	9.364009	0.32841888	0.11616886	-0.19481714	-1.1025681	-0.8733655	9.705255	Sitting_Idle
15:36:34.527	-0.57462597	-1.3958622	9.364009	0.32841888	0.11616886	-0.19481714	-1.1025681	-0.8733655	9.705255	Sitting_Idle
15:36:34.550	-0.57462597	-1.3958622	9.364009	0.32841888	0.11616886	-0.19481714	-1.1025681	-0.8733655	9.705255	Sitting_Idle
15:36:34.574	-0.57462597	-1.3958622	9.364009	0.32841888	0.11616886	-0.19481714	-1.1025681	-0.8733655	9.705255	Sitting_Idle
15:36:34.597	-0.57462597	-1.3958622	9.364009	0.32841888	0.11616886	-0.19481714	-1.1025681	-0.8733655	9.705255	Sitting_Idle
15:36:34.619	-0.57462597	-1.3958622	9.364009	0.32841888	0.11616886	-0.19481714	-1.1025681	-0.8733655	9.705255	Sitting_Idle
15:36:34.641	-1.3383996	-1.4341706	9.024022	0.32841888	0.11616886	-0.19481714	-1.1025681	-0.8733655	9.705255	Sitting_Idle
15:36:34.663	-1.3383996	-1.4341706	9.024022	0.32841888	0.11616886	-0.19481714	-1.1025681	-0.8733655	9.705255	Sitting_Idle
15:36:34.687	-1.3383996	-1.4341706	9.024022	0.12438988	0.04958454	-0.025607472	-1.013007	-0.6663354	9.731403	Sitting_Idle
15:36:34.710	-1.3383996	-1.4341706	9.024022	0.12438988	0.04958454	-0.025607472	-1.013007	-0.6663354	9.731403	Sitting_Idle
15:36:34.733	-1.3383996	-1.4341706	9.024022	0.12438988	0.04958454	-0.025607472	-1.013007	-0.6663354	9.731403	Sitting_Idle
15:36:34.756	-1.3383996	-1.4341706	9.024022	0.12438988	0.04958454	-0.025607472	-1.013007	-0.6663354	9.731403	Sitting_Idle
15:36:34.779	-1.3383996	-1.4341706	9.024022	0.12438988	0.04958454	-0.025607472	-1.013007	-0.6663354	9.731403	Sitting_Idle
15:36:34.802	-1.3383996	-1.4341706	9.024022	0.12438988	0.04958454	-0.025607472	-1.013007	-0.6663354	9.731403	Sitting_Idle
15:36:34.824	-1.3383996	-1.4341706	9.024022	0.12438988	0.04958454	-0.025607472	-1.013007	-0.6663354	9.731403	Sitting_Idle
15:36:34.847	-0.89545876	-0.12929083	9.4142885	0.12438988	0.04958454	-0.025607472	-1.013007	-0.6663354	9.731403	Sitting_Idle
15:36:34.870	-0.89545876	-0.12929083	9.4142885	0.019321056	-0.13795108	-0.0036163223	-0.69870234	-0.61606497	9.762308	Sitting_Idle
15:36:34.893	-0.89545876	-0.12929083	9.4142885	0.019321056	-0.13795108	-0.0036163223	-0.69870234	-0.61606497	9.762308	Sitting_Idle
15:36:34.917	-0.89545876	-0.12929083	9.4142885	0.019321056	-0.13795108	-0.0036163223	-0.69870234	-0.61606497	9.762308	Sitting_Idle
15:36:34.940	-0.89545876	-0.12929083	9.4142885	0.019321056	-0.13795108	-0.0036163223	-0.69870234	-0.61606497	9.762308	Sitting_Idle
15:36:34.963	-0.89545876	-0.12929083	9.4142885	0.019321056	-0.13795108	-0.0036163223	-0.69870234	-0.61606497	9.762308	Sitting_Idle
15:36:34.986	-0.89545876	-0.12929083	9.4142885	0.019321056	-0.13795108	-0.0036163223	-0.69870234	-0.61606497	9.762308	Sitting_Idle
15:36:35.007	-0.89545876	-0.12929083	9.4142885	0.019321056	-0.13795108	-0.0036163223	-0.69870234	-0.61606497	9.762308	Sitting_Idle
15:36:35.030	-0.89545876	-0.12929083	9.4142885	0.019321056	-0.13795108	-0.0036163223	-0.69870234	-0.61606497	9.762308	Sitting_Idle
15:36:35.053	-0.7996878	-0.66321415	9.323306	0.35468605	0.30736968	0.09167866	-0.6337939	-0.53273124	9.771637	Sitting_Idle
15:36:35.076	-0.7996878	-0.66321415	9.323306	0.35468605	0.30736968	0.09167866	-0.6337939	-0.53273124	9.771637	Sitting_Idle
15:36:35.099	-0.7996878	-0.66321415	9.323306	0.35468605	0.30736968	0.09167866	-0.6337939	-0.53273124	9.771637	Sitting_Idle
15:36:35.122	-0.7996878	-0.66321415	9.323306	0.35468605	0.30736968	0.09167866	-0.6337939	-0.53273124	9.771637	Sitting_Idle
15:36:35.146	-0.7996878	-0.66321415	9.323306	0.35468605	0.30736968	0.09167866	-0.6337939	-0.53273124	9.771637	Sitting_Idle
15:36:35.169	-0.7996878	-0.66321415	9.323306	0.35468605	0.30736968	0.09167866	-0.6337939	-0.53273124	9.771637	Sitting_Idle
15:36:35.192	-0.7996878	-0.66321415	9.323306	0.35468605	0.30736968	0.09167866	-0.6337939	-0.53273124	9.771637	Sitting_Idle
15:36:35.215	-0.7996878	-0.66321415	9.323306	0.35468605	0.30736968	0.09167866	-0.6337939	-0.53273124	9.771637	Sitting_Idle
15:36:35.239	-0.7996878	-0.66321415	9.323306	0.00221683	0.0068239756	-0.048209485	-0.09339381	0.010719563	9.806199	Sitting_Idle
15:36:35.264	-0.45012367	-0.97446984	10.601849	0.00221683	0.0068239756	-0.048209485	-0.09339381	0.010719563	9.806199	Sitting_Idle
15:36:35.287	-0.45012367	-0.97446984	10.601849	0.00221683	0.0068239756	-0.048209485	-0.09339381	0.010719563	9.806199	Sitting_Idle
15:36:35.310	-0.45012367	-0.97446984	10.601849	0.00221683	0.0068239756	-0.048209485	-0.09339381	0.010719563	9.806199	Sitting_Idle
15:36:35.333	-0.45012367	-0.97446984	10.601849	0.00221683	0.0068239756	-0.048209485	-0.09339381	0.010719563	9.806199	Sitting_Idle
15:36:35.356	-0.45012367	-0.97446984	10.601849	0.00221683	0.0068239756	-0.048209485	-0.09339381	0.010719563	9.806199	Sitting_Idle
15:36:35.380	-0.45012367	-0.97446984	10.601849	0.00221683	0.0068239756	-0.048209485	-0.09339381	0.010719563	9.806199	Sitting_Idle
15:36:35.403	-0.45012367	-0.97446984	10.601849	0.00221683	-0.013334578	-0.0036163223	-0.08416413	0.007868148	9.806286	Sitting_Idle
15:36:35.426	-0.45012367	-0.97446984	10.601849	0.00221683	-0.013334578	-0.0036163223	-0.08416413	0.007868148	9.806286	Sitting_Idle
15:36:35.449	-0.2657645	-0.38308397	9.378374	0.00221683	-0.013334578	-0.0036163223	-0.08416413	0.007868148	9.806286	Sitting_Idle
15:36:35.472	-0.2657645	-0.38308397	9.378374	0.00221683	-0.013334578	-0.0036163223	-0.08416413	0.007868148	9.806286	Sitting_Idle
15:36:35.495	-0.2657645	-0.38308397	9.378374	0.00221683	-0.013334578	-0.0036163223	-0.08416413	0.007868148	9.806286	Sitting_Idle
15:36:35.518	-0.2657645	-0.38308397	9.378374	0.00221683	-0.013334578	-0.0036163223	-0.08416413	0.007868148	9.806286	Sitting_Idle
15:36:35.540	-0.2657645	-0.38308397	9.378374	0.00221683	-0.013334578	-0.0036163223	-0.08416413	0.007868148	9.806286	Sitting_Idle
15:36:35.563	-0.2657645	-0.38308397	9.378374	0.00221683	-0.013334578	-0.0036163223	-0.08416413	0.007868148	9.806286	Sitting_Idle
15:36:35.586	-0.2657645	-0.38308397	9.378374	0.00221683	-0.00050640723	-0.000561996	-0.071651906	0.010325695	9.806383	Sitting_Idle
15:36:35.610	-0.2657645	-0.38308397	9.378374	0.00221683	-0.00050640723	-0.000561996	-0.071651906	0.010325695	9.806383	Sitting_Idle
15:36:35.633	-0.2657645	-0.38308397	9.378374	0.00221683	-0.00050640723	-0.000561996	-0.071651906	0.010325695	9.806383	Sitting_Idle
15:36:35.655	-0.0071828244	0.05027977	9.404712	0.00221683	-0.00050640723	-0.000561996	-0.071651906	0.010325695	9.806383	Sitting_Idle
15:36:35.678	-0.0071828244	0.05027977	9.404712	0.00221683	-0.00050640723	-0.000561996	-0.071651906	0.010325695	9.806383	Sitting_Idle
15:36:35.701	-0.0071828244	0.05027977	9.404712	0.00221683	-0.00050640723	-0.000561996	-0.071651906	0.010325695	9.806383	Sitting_Idle
15:36:35.725	-0.0071828244	0.05027977	9.404712	0.00221683	-0.00050640723	-0.000561996	-0.071651906	0.010325695	9.806383	Sitting_Idle
15:36:35.749	-0.0071828244	0.05027977	9.404712	0.00221683	-0.00050640723	-0.000561996	-0.071651906	0.010325695	9.806383	Sitting_Idle
15:36:35.772	-0.0071828244	0.05027977	9.404712	-0.000226631	0.0007153232	-0.0030054569	-0.06373951	0.018719625	9.806425	Sitting_Idle
15:36:35.794	-0.0071828244	0.05027977	9.404712	-0.000226631	0.0007153232	-0.0030054569	-0.06373951	0.018719625	9.806425	Sitting_Idle
15:36:35.817	-0.0071828244	0.05027977	9.404712	-0.000226631	0.0007153232	-0.0030054569	-0.06373951	0.018719625	9.806425	Sitting_Idle
15:36:35.840	-0.0023942748	0.071828246	9.4095	-0.000226631	0.0007153232	-0.0030054569	-0.06373951	0.018719625	9.806425	Sitting_Idle
15:36:35.863	-0.0023942748	0.071828246	9.4095	-0.000226631	0.0007153232	-0.0030054569	-0.06373951	0.018719625	9.806425	Sitting_Idle
15:36:35.886	-0.0023942748	0.071828246	9.4095	-0.000226631	0.0007153232	-0.0030054569	-0.06373951	0.018719625	9.806425	Sitting_Idle
15:36:35.908	-0.0023942748	0.071828246	9.4095	-0.000226631	0.0007153232	-0.0030054569	-0.06373951	0.018719625	9.806425	Sitting_Idle
15:36:35.932	-0.0023942748	0.071828246	9.4095	-0.000226631	0.0007153232	-0.0030054569	-0.06373951	0.018719625	9.806425	Sitting_Idle
15:36:35.955	-0.0023942748	0.071828246	9.4095	-0.0008374963	0.00010445796	-0.0036163223	-0.056586985	0.024322987	9.806457	Sitting_Idle
15:36:35.979	-0.0023942748	0.071828246	9.4095	-0.0008374963	0.00010445796	-0.0036163223	-0.056586985	0.024322987	9.806457	Sitting_Idle
15:36:36.002	-0.0023942748	0.071828246	9.4095	-0.0008374963	0.00010445796	-0.0036163223	-0.056586985	0.024322987	9.806457	Sitting_Idle
15:36:36.025	-0.0023942748	0.071828246	9.4095	-0.0008374963	0.00010445796	-0.0036163223	-0.056586985	0.024322987	9.806457	Sitting_Idle
15:36:36.048	-0.0047885496	0.05506832	9.407105	-0.0008374963	0.00010445796	-0.0036163223	-0.056586985	0.024322987	9.806457	Sitting_Idle
15:36:36.072	-0.0047885496	0.05506832	9.407105	-0.0008374963	0.00010445796	-0.0036163223	-0.056586985	0.024322987	9.806457	Sitting_Idle
15:36:36.095	-0.0047885496	0.05506832	9.407105	-0.0008374963	0.00010445796	-0.0036163223	-0.056586985	0.024322987	9.806457	Sitting_Idle
15:36:36.117	-0.0047885496	0.05506832	9.407105	-0.0008374963	0.00010445796	-0.0036163223	-0.056586985	0.024322987	9.806457	Sitting_Idle
15:36:36.141	-0.0047885496	0.05506832	9.407105	0.00221683	-0.0011172725	-0.0036163223	-0.050089326	0.028360346	9.806481	Sitting_Idle
15:36:36.164	-0.0047885496	0.05506832	9.407105	0.00221683	-0.0011172725	-0.0036163223	-0.050089326	0.028360346	9.806481	Sitting_Idle
15:36:36.187	-0.0047885496	0.05506832	9.407105	0.00221683	-0.0011172725	-0.0036163223	-0.050089326	0.028360346	9.806481	Sitting_Idle
15:36:36.211	-0.0047885496	0.05506832	9.407105	0.00221683	-0.0011172725	-0.0036163223	-0.050089326	0.028360346	9.806481	Sitting_Idle
15:36:36.233	-0.0047885496	0.05506832	9.407105	0.00221683	-0.0011172725	-0.0036163223	-0.050089326	0.028360346	9.806481	Sitting_Idle
15:36:36.256	-0.011971374	0.043096945	9.397529	0.00221683	-0.0011172725	-0.0036163223	-0.050089326	0.028360346	9.806481	Sitting_Idle
15:36:36.279	-0.011971374	0.043096945	9.397529	0.00221683	-0.0011172725	-0.0036163223	-0.050089326	0.028360346	9.806481	Sitting_Idle
15:36:36.303	-0.011971374	0.043096945	9.397529	0.00221683	-0.0011172725	-0.0036163223	-0.050089326	0.028360346	9.806481	Sitting_Idle
15:36:36.326	-0.011971374	0.043096945	9.397529	0.0016059647	-0.00050640723	-0.002394592	-0.04510413	0.032409653	9.806493	Sitting_Idle
15:36:36.349	-0.011971374	0.043096945	9.397529	0.0016059647	-0.00050640723	-0.002394592	-0.04510413	0.032409653	9.806493	Sitting_Idle
15:36:36.372	-0.011971374	0.043096945	9.397529	0.0016059647	-0.00050640723	-0.002394592	-0.04510413	0.032409653	9.806493	Sitting_Idle
15:36:36.395	-0.011971374	0.043096945	9.397529	0.0016059647	-0.00050640723	-0.002394592	-0.04510413	0.032409653	9.806493	Sitting_Idle
15:36:36.417	-0.011971374	0.043096945	9.397529	0.0016059647	-0.00050640723	-0.002394592	-0.04510413	0.032409653	9.806493	Sitting_Idle
15:36:36.438	-0.038308397	0.028731298	9.428655	0.0016059647	-0.00050640723	-0.002394592	-0.04510413	0.032409653	9.806493	Sitting_Idle
15:36:36.459	-0.038308397	0.028731298	9.428655	0.0016059647	-0.00050640723	-0.002394592	-0.04510413	0.032409653	9.806493	Sitting_Idle
15:36:36.482	-0.038308397	0.028731298	9.428655	-0.000226631	-0.00050640723	-0.002394592	-0.041996144	0.035617765	9.806496	Sitting_Idle
15:36:36.505	-0.038308397	0.028731298	9.428655	-0.000226631	-0.00050640723	-0.002394592	-0.041996144	0.035617765	9.806496	Sitting_Idle
15:36:36.528	-0.038308397	0.028731298	9.428655	-0.000226631	-0.00050640723	-0.002394592	-0.041996144	0.035617765	9.806496	Sitting_Idle
15:36:36.552	-0.038308397	0.028731298	9.428655	-0.000226631	-0.00050640723	-0.002394592	-0.041996144	0.035617765	9.806496	Sitting_Idle
15:36:36.575	-0.038308397	0.028731298	9.428655	-0.000226631	-0.00050640723	-0.002394592	-0.041996144	0.035617765	9.806496	Sitting_Idle
15:36:36.598	-0.038308397	0.028731298	9.428655	-0.000226631	-0.00050640723	-0.002394592	-0.041996144	0.035617765	9.806496	Sitting_Idle
15:36:36.620	-0.038308397	0.028731298	9.428655	-0.000226631	-0.00050640723	-0.002394592	-0.041996144	0.035617765	9.806496	Sitting_Idle
15:36:36.644	-0.045491222	0.062251143	9.411894	-0.000226631	-0.00050640723	-0.002394592	-0.041996144	0.035617765	9.806496	Sitting_Idle
15:36:36.668	-0.045491222	0.062251143	9.411894	-0.0014483616	0.00010445796	-0.0048380527	-0.03872867	0.038113803	9.8064995	Sitting_Idle
15:36:36.691	-0.045491222	0.062251143	9.411894	-0.0014483616	0.00010445796	-0.0048380527	-0.03872867	0.038113803	9.8064995	Sitting_Idle
15:36:36.714	-0.045491222	0.062251143	9.411894	-0.0014483616	0.00010445796	-0.0048380527	-0.03872867	0.038113803	9.8064995	Sitting_Idle
15:36:36.735	-0.045491222	0.062251143	9.411894	-0.0014483616	0.00010445796	-0.0048380527	-0.03872867	0.038113803	9.8064995	Sitting_Idle
15:36:36.759	-0.045491222	0.062251143	9.411894	-0.0014483616	0.00010445796	-0.0048380527	-0.03872867	0.038113803	9.8064995	Sitting_Idle
15:36:36.782	-0.045491222	0.062251143	9.411894	-0.0014483616	0.00010445796	-0.0048380527	-0.03872867	0.038113803	9.8064995	Sitting_Idle
15:36:36.805	-0.045491222	0.062251143	9.411894	-0.0014483616	0.00010445796	-0.0048380527	-0.03872867	0.038113803	9.8064995	Sitting_Idle
15:36:36.828	-0.045491222	0.062251143	9.411894	-0.0014483616	0.00010445796	-0.0048380527	-0.03872867	0.038113803	9.8064995	Sitting_Idle
15:36:36.851	-0.071828246	0.06464542	9.4095	0.0009950994	0.00010445796	-0.000561996	-0.036878813	0.04107335	9.806495	Sitting_Idle
15:36:36.875	-0.071828246	0.06464542	9.4095	0.0009950994	0.00010445796	-0.000561996	-0.036878813	0.04107335	9.806495	Sitting_Idle
15:36:36.898	-0.071828246	0.06464542	9.4095	0.0009950994	0.00010445796	-0.000561996	-0.036878813	0.04107335	9.806495	Sitting_Idle
15:36:36.921	-0.071828246	0.06464542	9.4095	0.0009950994	0.00010445796	-0.000561996	-0.036878813	0.04107335	9.806495	Sitting_Idle
15:36:36.944	-0.071828246	0.06464542	9.4095	0.0009950994	0.00010445796	-0.000561996	-0.036878813	0.04107335	9.806495	Sitting_Idle
15:36:36.967	-0.071828246	0.06464542	9.4095	0.0009950994	0.00010445796	-0.000561996	-0.036878813	0.04107335	9.806495	Sitting_Idle
15:36:36.991	-0.071828246	0.06464542	9.4095	0.0009950994	0.00010445796	-0.000561996	-0.036878813	0.04107335	9.806495	Sitting_Idle
15:36:37.014	-0.071828246	0.06464542	9.4095	0.0009950994	0.00010445796	-0.000561996	-0.036878813	0.04107335	9.806495	Sitting_Idle
15:36:37.037	-0.071828246	0.06464542	9.4095	0.0009950994	-0.00050640723	-0.000561996	-0.035726663	0.042248566	9.806494	Sitting_Idle
15:36:37.060	-0.057462595	0.026337024	9.419077	0.0009950994	-0.00050640723	-0.000561996	-0.035726663	0.042248566	9.806494	Sitting_Idle
15:36:37.083	-0.057462595	0.026337024	9.419077	0.0009950994	-0.00050640723	-0.000561996	-0.035726663	0.042248566	9.806494	Sitting_Idle
15:36:37.107	-0.057462595	0.026337024	9.419077	0.0009950994	-0.00050640723	-0.000561996	-0.035726663	0.042248566	9.806494	Sitting_Idle
15:36:37.130	-0.057462595	0.026337024	9.419077	0.0009950994	-0.00050640723	-0.000561996	-0.035726663	0.042248566	9.806494	Sitting_Idle
15:36:37.154	-0.057462595	0.026337024	9.419077	0.0009950994	-0.00050640723	-0.000561996	-0.035726663	0.042248566	9.806494	Sitting_Idle
15:36:37.177	-0.057462595	0.026337024	9.419077	0.0009950994	-0.00050640723	-0.000561996	-0.035726663	0.042248566	9.806494	Sitting_Idle
15:36:37.200	-0.057462595	0.026337024	9.419077	0.0009950994	-0.00050640723	-0.000561996	-0.035726663	0.042248566	9.806494	Sitting_Idle
15:36:37.224	-0.057462595	0.026337024	9.419077	0.0009950994	-0.0017281377	-0.0036163223	-0.034219448	0.043056328	9.806496	Sitting_Idle
15:36:37.248	-0.031125572	0.038308397	9.399923	0.0009950994	-0.0017281377	-0.0036163223	-0.034219448	0.043056328	9.806496	Sitting_Idle
15:36:37.273	-0.031125572	0.038308397	9.399923	0.0009950994	-0.0017281377	-0.0036163223	-0.034219448	0.043056328	9.806496	Sitting_Idle
15:36:37.296	-0.031125572	0.038308397	9.399923	0.0009950994	-0.0017281377	-0.0036163223	-0.034219448	0.043056328	9.806496	Sitting_Idle
15:36:37.319	-0.031125572	0.038308397	9.399923	0.0009950994	-0.0017281377	-0.0036163223	-0.034219448	0.043056328	9.806496	Sitting_Idle
15:36:37.343	-0.031125572	0.038308397	9.399923	0.0009950994	-0.0017281377	-0.0036163223	-0.034219448	0.043056328	9.806496	Sitting_Idle
15:36:37.364	-0.031125572	0.038308397	9.399923	0.0009950994	-0.0017281377	-0.0036163223	-0.034219448	0.043056328	9.806496	Sitting_Idle
15:36:37.387	-0.031125572	0.038308397	9.399923	0.0009950994	-0.0011172725	-0.0017837266	-0.03383246	0.043628037	9.806495	Sitting_Idle
15:36:37.410	-0.031125572	0.038308397	9.399923	0.0009950994	-0.0011172725	-0.0017837266	-0.03383246	0.043628037	9.806495	Sitting_Idle
15:36:37.433	-0.031125572	0.038308397	9.399923	0.0009950994	-0.0011172725	-0.0017837266	-0.03383246	0.043628037	9.806495	Sitting_Idle
15:36:37.454	-0.031125572	0.05985687	9.407105	0.0009950994	-0.0011172725	-0.0017837266	-0.03383246	0.043628037	9.806495	Sitting_Idle
15:36:37.476	-0.031125572	0.05985687	9.407105	0.0009950994	-0.0011172725	-0.0017837266	-0.03383246	0.043628037	9.806495	Sitting_Idle
15:36:37.498	-0.031125572	0.05985687	9.407105	0.0009950994	-0.0011172725	-0.0017837266	-0.03383246	0.043628037	9.806495	Sitting_Idle
15:36:37.520	-0.031125572	0.05985687	9.407105	0.0009950994	-0.0011172725	-0.0017837266	-0.03383246	0.043628037	9.806495	Sitting_Idle
15:36:37.543	-0.031125572	0.05985687	9.407105	0.0009950994	-0.0011172725	-0.0017837266	-0.03383246	0.043628037	9.806495	Sitting_Idle
15:36:37.566	-0.031125572	0.05985687	9.407105	0.0009950994	-0.00050640723	-0.005448918	-0.033435248	0.04372335	9.806496	Sitting_Idle
15:36:37.589	-0.031125572	0.05985687	9.407105	0.0009950994	-0.00050640723	-0.005448918	-0.033435248	0.04372335	9.806496	Sitting_Idle
15:36:37.612	-0.031125572	0.05985687	9.407105	0.0009950994	-0.00050640723	-0.005448918	-0.033435248	0.04372335	9.806496	Sitting_Idle
15:36:37.635	-0.031125572	0.05985687	9.407105	0.0009950994	-0.00050640723	-0.005448918	-0.033435248	0.04372335	9.806496	Sitting_Idle
15:36:37.657	-0.023942748	0.05985687	9.397529	0.0009950994	-0.00050640723	-0.005448918	-0.033435248	0.04372335	9.806496	Sitting_Idle
15:36:37.680	-0.023942748	0.05985687	9.397529	0.0009950994	-0.00050640723	-0.005448918	-0.033435248	0.04372335	9.806496	Sitting_Idle
15:36:37.704	-0.023942748	0.05985687	9.397529	0.0009950994	-0.00050640723	-0.005448918	-0.033435248	0.04372335	9.806496	Sitting_Idle
15:36:37.727	-0.023942748	0.05985687	9.397529	0.0009950994	-0.00050640723	-0.005448918	-0.033435248	0.04372335	9.806496	Sitting_Idle
15:36:37.748	-0.023942748	0.05985687	9.397529	-0.0008374963	0.0007153232	-0.0036163223	-0.03264382	0.04436709	9.806496	Sitting_Idle
15:36:37.772	-0.023942748	0.05985687	9.397529	-0.0008374963	0.0007153232	-0.0036163223	-0.03264382	0.04436709	9.806496	Sitting_Idle
15:36:37.794	-0.023942748	0.05985687	9.397529	-0.0008374963	0.0007153232	-0.0036163223	-0.03264382	0.04436709	9.806496	Sitting_Idle
15:36:37.817	-0.023942748	0.05985687	9.397529	-0.0008374963	0.0007153232	-0.0036163223	-0.03264382	0.04436709	9.806496	Sitting_Idle
15:36:37.839	-0.023942748	0.05985687	9.397529	-0.0008374963	0.0007153232	-0.0036163223	-0.03264382	0.04436709	9.806496	Sitting_Idle
15:36:37.862	-0.019154198	0.045491222	9.402317	-0.0008374963	0.0007153232	-0.0036163223	-0.03264382	0.04436709	9.806496	Sitting_Idle
15:36:37.885	-0.019154198	0.045491222	9.402317	-0.0008374963	0.0007153232	-0.0036163223	-0.03264382	0.04436709	9.806496	Sitting_Idle
15:36:37.909	-0.019154198	0.045491222	9.402317	-0.0008374963	0.0007153232	-0.0036163223	-0.03264382	0.04436709	9.806496	Sitting_Idle
15:36:37.932	-0.019154198	0.045491222	9.402317	0.00038423424	0.00010445796	-0.000561996	-0.032143798	0.044499155	9.806497	Sitting_Idle
15:36:37.955	-0.019154198	0.045491222	9.402317	0.00038423424	0.00010445796	-0.000561996	-0.032143798	0.044499155	9.806497	Sitting_Idle
15:36:37.978	-0.019154198	0.045491222	9.402317	0.00038423424	0.00010445796	-0.000561996	-0.032143798	0.044499155	9.806497	Sitting_Idle
15:36:38.001	-0.019154198	0.045491222	9.402317	0.00038423424	0.00010445796	-0.000561996	-0.032143798	0.044499155	9.806497	Sitting_Idle
15:36:38.025	-0.019154198	0.045491222	9.402317	0.00038423424	0.00010445796	-0.000561996	-0.032143798	0.044499155	9.806497	Sitting_Idle
15:36:38.048	-0.03351985	0.026337024	9.387952	0.00038423424	0.00010445796	-0.000561996	-0.032143798	0.044499155	9.806497	Sitting_Idle
15:36:38.071	-0.03351985	0.026337024	9.387952	0.00038423424	0.00010445796	-0.000561996	-0.032143798	0.044499155	9.806497	Sitting_Idle
15:36:38.094	-0.03351985	0.026337024	9.387952	0.00038423424	0.00010445796	-0.000561996	-0.032143798	0.044499155	9.806497	Sitting_Idle
15:36:38.116	-0.03351985	0.026337024	9.387952	0.00221683	-0.0023390031	-0.002394592	-0.03204266	0.04456477	9.806497	Sitting_Idle
15:36:38.140	-0.03351985	0.026337024	9.387952	0.00221683	-0.0023390031	-0.002394592	-0.03204266	0.04456477	9.806497	Sitting_Idle
15:36:38.163	-0.03351985	0.026337024	9.387952	0.00221683	-0.0023390031	-0.002394592	-0.03204266	0.04456477	9.806497	Sitting_Idle
15:36:38.186	-0.03351985	0.026337024	9.387952	0.00221683	-0.0023390031	-0.002394592	-0.03204266	0.04456477	9.806497	Sitting_Idle
15:36:38.209	-0.03351985	0.026337024	9.387952	0.00221683	-0.0023390031	-0.002394592	-0.03204266	0.04456477	9.806497	Sitting_Idle
15:36:38.232	-0.03351985	0.026337024	9.387952	0.00221683	-0.0023390031	-0.002394592	-0.03204266	0.04456477	9.806497	Sitting_Idle
15:36:38.256	-0.019154198	0.052674048	9.390346	0.00221683	-0.0023390031	-0.002394592	-0.03204266	0.04456477	9.806497	Sitting_Idle
15:36:38.278	-0.019154198	0.052674048	9.390346	0.0016059647	0.00010445796	-0.0036163223	-0.031675067	0.04470309	9.806497	Sitting_Idle
15:36:38.302	-0.019154198	0.052674048	9.390346	0.0016059647	0.00010445796	-0.0036163223	-0.031675067	0.04470309	9.806497	Sitting_Idle
15:36:38.323	-0.019154198	0.052674048	9.390346	0.0016059647	0.00010445796	-0.0036163223	-0.031675067	0.04470309	9.806497	Sitting_Idle
15:36:38.345	-0.019154198	0.052674048	9.390346	0.0016059647	0.00010445796	-0.0036163223	-0.031675067	0.04470309	9.806497	Sitting_Idle
15:36:38.367	-0.019154198	0.052674048	9.390346	0.0016059647	0.00010445796	-0.0036163223	-0.031675067	0.04470309	9.806497	Sitting_Idle
15:36:38.389	-0.019154198	0.052674048	9.390346	0.0016059647	0.00010445796	-0.0036163223	-0.031675067	0.04470309	9.806497	Sitting_Idle
15:36:38.411	-0.019154198	0.052674048	9.390346	0.0016059647	0.00010445796	-0.0036163223	-0.031675067	0.04470309	9.806497	Sitting_Idle
15:36:38.432	-0.019154198	0.052674048	9.390346	0.0016059647	0.00010445796	-0.0036163223	-0.031675067	0.04470309	9.806497	Sitting_Idle
15:36:38.455	-0.019154198	0.05506832	9.4095	0.0016059647	0.00010445796	-0.0036163223	-0.031675067	0.04470309	9.806497	Sitting_Idle
15:36:38.478	-0.019154198	0.05506832	9.4095	-0.000226631	-0.0011172725	-0.0030054569	-0.03146525	0.04466621	9.806498	Sitting_Idle
15:36:38.500	-0.019154198	0.05506832	9.4095	-0.000226631	-0.0011172725	-0.0030054569	-0.03146525	0.04466621	9.806498	Sitting_Idle
15:36:38.522	-0.019154198	0.05506832	9.4095	-0.000226631	-0.0011172725	-0.0030054569	-0.03146525	0.04466621	9.806498	Sitting_Idle
15:36:38.544	-0.019154198	0.05506832	9.4095	-0.000226631	-0.0011172725	-0.0030054569	-0.03146525	0.04466621	9.806498	Sitting_Idle
15:36:38.566	-0.019154198	0.05506832	9.4095	-0.000226631	-0.0011172725	-0.0030054569	-0.03146525	0.04466621	9.806498	Sitting_Idle
15:36:38.589	-0.019154198	0.05506832	9.4095	-0.000226631	-0.0011172725	-0.0030054569	-0.03146525	0.04466621	9.806498	Sitting_Idle
15:36:38.611	-0.019154198	0.05506832	9.4095	-0.000226631	-0.0011172725	-0.0030054569	-0.03146525	0.04466621	9.806498	Sitting_Idle
15:36:38.634	-0.019154198	0.05506832	9.4095	-0.000226631	-0.0011172725	-0.0030054569	-0.03146525	0.04466621	9.806498	Sitting_Idle
15:36:38.657	-0.021548472	0.03351985	9.399923	0.0016059647	0.00010445796	-0.000561996	-0.03146525	0.04466621	9.806498	Sitting_Idle
15:36:38.680	-0.021548472	0.03351985	9.399923	0.0016059647	0.00010445796	-0.000561996	-0.03146525	0.04466621	9.806498	Sitting_Idle
15:36:38.703	-0.021548472	0.03351985	9.399923	0.0016059647	0.00010445796	-0.000561996	-0.03146525	0.04466621	9.806498	Sitting_Idle
15:36:38.726	-0.021548472	0.03351985	9.399923	0.0016059647	0.00010445796	-0.000561996	-0.03146525	0.04466621	9.806498	Sitting_Idle
15:36:38.749	-0.021548472	0.03351985	9.399923	0.0016059647	0.00010445796	-0.000561996	-0.03146525	0.04466621	9.806498	Sitting_Idle
15:36:38.771	-0.021548472	0.03351985	9.399923	0.0016059647	0.00010445796	-0.000561996	-0.03146525	0.04466621	9.806498	Sitting_Idle
15:36:38.793	-0.021548472	0.03351985	9.399923	0.0016059647	0.00010445796	-0.000561996	-0.03146525	0.04466621	9.806498	Sitting_Idle
15:36:38.817	-0.021548472	0.03351985	9.399923	0.0016059647	0.00010445796	-0.000561996	-0.03146525	0.04466621	9.806498	Sitting_Idle
15:36:38.841	-0.03351985	0.031125572	9.39274	0.0016059647	-0.00050640723	-0.0036163223	-0.03146525	0.04466621	9.806498	Sitting_Idle
15:36:38.865	-0.03351985	0.031125572	9.39274	0.0016059647	-0.00050640723	-0.0036163223	-0.03146525	0.04466621	9.806498	Sitting_Idle
15:36:38.887	-0.03351985	0.031125572	9.39274	0.0016059647	-0.00050640723	-0.0036163223	-0.03146525	0.04466621	9.806498	Sitting_Idle
15:36:38.911	-0.03351985	0.031125572	9.39274	0.0016059647	-0.00050640723	-0.0036163223	-0.03146525	0.04466621	9.806498	Sitting_Idle
15:36:38.934	-0.03351985	0.031125572	9.39274	0.0016059647	-0.00050640723	-0.0036163223	-0.03146525	0.04466621	9.806498	Sitting_Idle
15:36:38.957	-0.03351985	0.031125572	9.39274	0.0016059647	-0.00050640723	-0.0036163223	-0.03146525	0.04466621	9.806498	Sitting_Idle
15:36:38.980	-0.03351985	0.031125572	9.39274	0.0016059647	-0.00050640723	-0.0036163223	-0.03146525	0.04466621	9.806498	Sitting_Idle
15:36:39.003	-0.03351985	0.031125572	9.39274	-0.0008374963	0.0007153232	-0.002394592	-0.031340666	0.044677835	9.806499	Sitting_Idle
15:36:39.027	-0.03351985	0.031125572	9.39274	-0.0008374963	0.0007153232	-0.002394592	-0.031340666	0.044677835	9.806499	Sitting_Idle
15:36:39.051	-0.038308397	0.04070267	9.419077	-0.0008374963	0.0007153232	-0.002394592	-0.031340666	0.044677835	9.806499	Sitting_Idle
15:36:39.074	-0.038308397	0.04070267	9.419077	-0.0008374963	0.0007153232	-0.002394592	-0.031340666	0.044677835	9.806499	Sitting_Idle
15:36:39.097	-0.038308397	0.04070267	9.419077	-0.0008374963	0.0007153232	-0.002394592	-0.031340666	0.044677835	9.806499	Sitting_Idle
15:36:39.120	-0.038308397	0.04070267	9.419077	-0.0008374963	0.0007153232	-0.002394592	-0.031340666	0.044677835	9.806499	Sitting_Idle
15:36:39.143	-0.038308397	0.04070267	9.419077	-0.0008374963	0.0007153232	-0.002394592	-0.031340666	0.044677835	9.806499	Sitting_Idle
15:36:39.165	-0.038308397	0.04070267	9.419077	-0.0008374963	0.0007153232	-0.002394592	-0.031340666	0.044677835	9.806499	Sitting_Idle
15:36:39.188	-0.038308397	0.04070267	9.419077	0.0016059647	-0.0023390031	-0.0030054569	-0.030573487	0.04473317	9.8065	Sitting_Idle
15:36:39.211	-0.038308397	0.04070267	9.419077	0.0016059647	-0.0023390031	-0.0030054569	-0.030573487	0.04473317	9.8065	Sitting_Idle
15:36:39.234	-0.038308397	0.04070267	9.419077	0.0016059647	-0.0023390031	-0.0030054569	-0.030573487	0.04473317	9.8065	Sitting_Idle
15:36:39.257	-0.026337024	0.045491222	9.390346	0.0016059647	-0.0023390031	-0.0030054569	-0.030573487	0.04473317	9.8065	Sitting_Idle
15:36:39.281	-0.026337024	0.045491222	9.390346	0.0016059647	-0.0023390031	-0.0030054569	-0.030573487	0.04473317	9.8065	Sitting_Idle
15:36:39.304	-0.026337024	0.045491222	9.390346	0.0016059647	-0.0023390031	-0.0030054569	-0.030573487	0.04473317	9.8065	Sitting_Idle
15:36:39.328	-0.026337024	0.045491222	9.390346	0.0016059647	-0.0023390031	-0.0030054569	-0.030573487	0.04473317	9.8065	Sitting_Idle
15:36:39.351	-0.026337024	0.045491222	9.390346	0.0016059647	-0.0023390031	-0.0030054569	-0.030573487	0.04473317	9.8065	Sitting_Idle
15:36:39.374	-0.026337024	0.045491222	9.390346	0.00038423424	-0.0017281377	-0.002394592	-0.030573487	0.04473317	9.8065	Sitting_Idle
15:36:39.398	-0.026337024	0.045491222	9.390346	0.00038423424	-0.0017281377	-0.002394592	-0.030573487	0.04473317	9.8065	Sitting_Idle
15:36:39.421	-0.026337024	0.045491222	9.390346	0.00038423424	-0.0017281377	-0.002394592	-0.030573487	0.04473317	9.8065	Sitting_Idle
15:36:39.444	-0.019154198	0.035914123	9.402317	0.00038423424	-0.0017281377	-0.002394592	-0.030573487	0.04473317	9.8065	Sitting_Idle
15:36:39.467	-0.019154198	0.035914123	9.402317	0.00038423424	-0.0017281377	-0.002394592	-0.030573487	0.04473317	9.8065	Sitting_Idle
15:36:39.490	-0.019154198	0.035914123	9.402317	0.00038423424	-0.0017281377	-0.002394592	-0.030573487	0.04473317	9.8065	Sitting_Idle
15:36:39.513	-0.019154198	0.035914123	9.402317	0.00038423424	-0.0017281377	-0.002394592	-0.030573487	0.04473317	9.8065	Sitting_Idle
15:36:39.535	-0.019154198	0.035914123	9.402317	0.00038423424	-0.0017281377	-0.002394592	-0.030573487	0.04473317	9.8065	Sitting_Idle
15:36:39.558	-0.019154198	0.035914123	9.402317	0.00038423424	-0.00050640723	4.886922e-05	-0.029483648	0.04469401	9.806504	Sitting_Idle
15:36:39.581	-0.019154198	0.035914123	9.402317	0.00038423424	-0.00050640723	4.886922e-05	-0.029483648	0.04469401	9.806504	Sitting_Idle
15:36:39.604	-0.019154198	0.035914123	9.402317	0.00038423424	-0.00050640723	4.886922e-05	-0.029483648	0.04469401	9.806504	Sitting_Idle
15:36:39.628	-0.019154198	0.035914123	9.402317	0.00038423424	-0.00050640723	4.886922e-05	-0.029483648	0.04469401	9.806504	Sitting_Idle
15:36:39.651	-0.03351985	0.028731298	9.390346	0.00038423424	-0.00050640723	4.886922e-05	-0.029483648	0.04469401	9.806504	Sitting_Idle
15:36:39.674	-0.03351985	0.028731298	9.390346	0.00038423424	-0.00050640723	4.886922e-05	-0.029483648	0.04469401	9.806504	Sitting_Idle
15:36:39.697	-0.03351985	0.028731298	9.390346	0.00038423424	-0.00050640723	4.886922e-05	-0.029483648	0.04469401	9.806504	Sitting_Idle
15:36:39.719	-0.03351985	0.028731298	9.390346	0.00038423424	-0.00050640723	4.886922e-05	-0.029483648	0.04469401	9.806504	Sitting_Idle
15:36:39.742	-0.03351985	0.028731298	9.390346	0.0009950994	-0.0011172725	-0.002394592	-0.029483648	0.04469401	9.806504	Sitting_Idle
15:36:39.765	-0.03351985	0.028731298	9.390346	0.0009950994	-0.0011172725	-0.002394592	-0.029483648	0.04469401	9.806504	Sitting_Idle
15:36:39.788	-0.03351985	0.028731298	9.390346	0.0009950994	-0.0011172725	-0.002394592	-0.029483648	0.04469401	9.806504	Sitting_Idle
15:36:39.811	-0.03351985	0.028731298	9.390346	0.0009950994	-0.0011172725	-0.002394592	-0.029483648	0.04469401	9.806504	Sitting_Idle
15:36:39.834	-0.03351985	0.028731298	9.390346	0.0009950994	-0.0011172725	-0.002394592	-0.029483648	0.04469401	9.806504	Sitting_Idle
15:36:39.857	-0.019154198	0.05985687	9.368797	0.0009950994	-0.0011172725	-0.002394592	-0.029483648	0.04469401	9.806504	Sitting_Idle
15:36:39.881	-0.019154198	0.05985687	9.368797	0.0009950994	-0.0011172725	-0.002394592	-0.029483648	0.04469401	9.806504	Sitting_Idle
15:36:39.904	-0.019154198	0.05985687	9.368797	-0.0008374963	-0.0011172725	-0.0030054569	-0.029483648	0.04469401	9.806504	Sitting_Idle
15:36:39.927	-0.019154198	0.05985687	9.368797	-0.0008374963	-0.0011172725	-0.0030054569	-0.029483648	0.04469401	9.806504	Sitting_Idle
15:36:39.949	-0.019154198	0.05985687	9.368797	-0.0008374963	-0.0011172725	-0.0030054569	-0.029483648	0.04469401	9.806504	Sitting_Idle
15:36:39.973	-0.019154198	0.05985687	9.368797	-0.0008374963	-0.0011172725	-0.0030054569	-0.029483648	0.04469401	9.806504	Sitting_Idle
15:36:39.996	-0.019154198	0.05985687	9.368797	-0.0008374963	-0.0011172725	-0.0030054569	-0.029483648	0.04469401	9.806504	Sitting_Idle
15:36:40.019	-0.019154198	0.05985687	9.368797	-0.0008374963	-0.0011172725	-0.0030054569	-0.029483648	0.04469401	9.806504	Sitting_Idle
15:36:40.044	-0.019154198	0.05985687	9.368797	-0.0008374963	-0.0011172725	-0.0030054569	-0.029483648	0.04469401	9.806504	Sitting_Idle
15:36:40.068	-0.014365649	0.045491222	9.397529	-0.0008374963	-0.0011172725	-0.0030054569	-0.029483648	0.04469401	9.806504	Sitting_Idle
15:36:40.092	-0.014365649	0.045491222	9.397529	-0.0008374963	-0.00050640723	-0.0036163223	-0.029483648	0.04469401	9.806504	Sitting_Idle
15:36:40.115	-0.014365649	0.045491222	9.397529	-0.0008374963	-0.00050640723	-0.0036163223	-0.029483648	0.04469401	9.806504	Sitting_Idle
15:36:40.138	-0.014365649	0.045491222	9.397529	-0.0008374963	-0.00050640723	-0.0036163223	-0.029483648	0.04469401	9.806504	Sitting_Idle
15:36:40.161	-0.014365649	0.045491222	9.397529	-0.0008374963	-0.00050640723	-0.0036163223	-0.029483648	0.04469401	9.806504	Sitting_Idle
15:36:40.184	-0.014365649	0.045491222	9.397529	-0.0008374963	-0.00050640723	-0.0036163223	-0.029483648	0.04469401	9.806504	Sitting_Idle
15:36:40.206	-0.014365649	0.045491222	9.397529	-0.0008374963	-0.00050640723	-0.0036163223	-0.029483648	0.04469401	9.806504	Sitting_Idle
15:36:40.230	-0.014365649	0.045491222	9.397529	-0.0008374963	-0.00050640723	-0.0036163223	-0.029483648	0.04469401	9.806504	Sitting_Idle
15:36:40.253	-0.035914123	0.03351985	9.416683	-0.0008374963	-0.00050640723	-0.0036163223	-0.029483648	0.04469401	9.806504	Sitting_Idle
15:36:40.276	-0.035914123	0.03351985	9.416683	0.0009950994	0.00010445796	-0.000561996	-0.029483648	0.04469401	9.806504	Sitting_Idle
15:36:40.298	-0.035914123	0.03351985	9.416683	0.0009950994	0.00010445796	-0.000561996	-0.029483648	0.04469401	9.806504	Sitting_Idle
15:36:40.321	-0.035914123	0.03351985	9.416683	0.0009950994	0.00010445796	-0.000561996	-0.029483648	0.04469401	9.806504	Sitting_Idle
15:36:40.344	-0.035914123	0.03351985	9.416683	0.0009950994	0.00010445796	-0.000561996	-0.029483648	0.04469401	9.806504	Sitting_Idle
15:36:40.367	-0.035914123	0.03351985	9.416683	0.0009950994	0.00010445796	-0.000561996	-0.029483648	0.04469401	9.806504	Sitting_Idle
15:36:40.390	-0.035914123	0.03351985	9.416683	0.0009950994	0.00010445796	-0.000561996	-0.029483648	0.04469401	9.806504	Sitting_Idle
15:36:40.412	-0.035914123	0.03351985	9.416683	0.0009950994	0.00010445796	-0.000561996	-0.029483648	0.04469401	9.806504	Sitting_Idle
15:36:40.436	-0.035914123	0.03351985	9.416683	0.0009950994	0.00010445796	-0.000561996	-0.029483648	0.04469401	9.806504	Sitting_Idle
15:36:40.458	-0.011971374	0.035914123	9.395134	0.0009950994	-0.00050640723	-0.002394592	-0.029483648	0.04469401	9.806504	Sitting_Idle
15:36:40.482	-0.011971374	0.035914123	9.395134	0.0009950994	-0.00050640723	-0.002394592	-0.029483648	0.04469401	9.806504	Sitting_Idle
15:36:40.505	-0.011971374	0.035914123	9.395134	0.0009950994	-0.00050640723	-0.002394592	-0.029483648	0.04469401	9.806504	Sitting_Idle
15:36:40.528	-0.011971374	0.035914123	9.395134	0.0009950994	-0.00050640723	-0.002394592	-0.029483648	0.04469401	9.806504	Sitting_Idle
15:36:40.551	-0.011971374	0.035914123	9.395134	0.0009950994	-0.00050640723	-0.002394592	-0.029483648	0.04469401	9.806504	Sitting_Idle
15:36:40.573	-0.011971374	0.035914123	9.395134	0.0009950994	-0.00050640723	-0.002394592	-0.029483648	0.04469401	9.806504	Sitting_Idle
15:36:40.595	-0.011971374	0.035914123	9.395134	0.0009950994	-0.00050640723	-0.002394592	-0.029483648	0.04469401	9.806504	Sitting_Idle
15:36:40.619	-0.011971374	0.035914123	9.395134	0.0009950994	-0.00050640723	-0.002394592	-0.029483648	0.04469401	9.806504	Sitting_Idle
15:36:40.642	-0.03351985	0.045491222	9.399923	-0.0026700918	-0.00050640723	-0.002394592	-0.029483648	0.04469401	9.806504	Sitting_Idle
15:36:40.664	-0.03351985	0.045491222	9.399923	-0.0026700918	-0.00050640723	-0.002394592	-0.029483648	0.04469401	9.806504	Sitting_Idle
15:36:40.686	-0.03351985	0.045491222	9.399923	-0.0026700918	-0.00050640723	-0.002394592	-0.029483648	0.04469401	9.806504	Sitting_Idle
15:36:40.709	-0.03351985	0.045491222	9.399923	-0.0026700918	-0.00050640723	-0.002394592	-0.029483648	0.04469401	9.806504	Sitting_Idle
15:36:40.732	-0.03351985	0.045491222	9.399923	-0.0026700918	-0.00050640723	-0.002394592	-0.029483648	0.04469401	9.806504	Sitting_Idle
15:36:40.755	-0.03351985	0.045491222	9.399923	-0.0026700918	-0.00050640723	-0.002394592	-0.029483648	0.04469401	9.806504	Sitting_Idle
15:36:40.777	-0.03351985	0.045491222	9.399923	-0.0026700918	-0.00050640723	-0.002394592	-0.029483648	0.04469401	9.806504	Sitting_Idle
15:36:40.800	-0.03351985	0.045491222	9.399923	0.0009950994	-0.00050640723	-0.0011728612	-0.029483648	0.04469401	9.806504	Sitting_Idle
15:36:40.823	-0.03351985	0.045491222	9.399923	0.0009950994	-0.00050640723	-0.0011728612	-0.029483648	0.04469401	9.806504	Sitting_Idle
15:36:40.846	-0.021548472	0.05027977	9.39274	0.0009950994	-0.00050640723	-0.0011728612	-0.029483648	0.04469401	9.806504	Sitting_Idle
15:36:40.869	-0.021548472	0.05027977	9.39274	0.0009950994	-0.00050640723	-0.0011728612	-0.029483648	0.04469401	9.806504	Sitting_Idle
15:36:40.893	-0.021548472	0.05027977	9.39274	0.0009950994	-0.00050640723	-0.0011728612	-0.029483648	0.04469401	9.806504	Sitting_Idle
15:36:40.916	-0.021548472	0.05027977	9.39274	0.0009950994	-0.00050640723	-0.0011728612	-0.029483648	0.04469401	9.806504	Sitting_Idle
15:36:40.939	-0.021548472	0.05027977	9.39274	0.0009950994	-0.00050640723	-0.0011728612	-0.029483648	0.04469401	9.806504	Sitting_Idle
15:36:40.962	-0.021548472	0.05027977	9.39274	0.0009950994	-0.00050640723	-0.0011728612	-0.029483648	0.04469401	9.806504	Sitting_Idle
15:36:40.985	-0.021548472	0.05027977	9.39274	0.0016059647	-0.00050640723	-0.0011728612	-0.029483648	0.04469401	9.806504	Sitting_Idle
15:36:41.008	-0.021548472	0.05027977	9.39274	0.0016059647	-0.00050640723	-0.0011728612	-0.029483648	0.04469401	9.806504	Sitting_Idle
15:36:41.030	-0.021548472	0.05027977	9.39274	0.0016059647	-0.00050640723	-0.0011728612	-0.029483648	0.04469401	9.806504	Sitting_Idle
15:36:41.053	-0.009577099	0.043096945	9.4095	0.0016059647	-0.00050640723	-0.0011728612	-0.029483648	0.04469401	9.806504	Sitting_Idle
15:36:41.076	-0.009577099	0.043096945	9.4095	0.0016059647	-0.00050640723	-0.0011728612	-0.029483648	0.04469401	9.806504	Sitting_Idle
15:36:41.099	-0.009577099	0.043096945	9.4095	0.0016059647	-0.00050640723	-0.0011728612	-0.029483648	0.04469401	9.806504	Sitting_Idle
15:36:41.123	-0.009577099	0.043096945	9.4095	0.0016059647	-0.00050640723	-0.0011728612	-0.029483648	0.04469401	9.806504	Sitting_Idle
15:36:41.146	-0.009577099	0.043096945	9.4095	0.0016059647	-0.00050640723	-0.0011728612	-0.029483648	0.04469401	9.806504	Sitting_Idle
15:36:41.169	-0.009577099	0.043096945	9.4095	-0.0020592269	-0.002949868	-0.002394592	-0.029284734	0.044780623	9.806504	Sitting_Idle
15:36:41.192	-0.009577099	0.043096945	9.4095	-0.0020592269	-0.002949868	-0.002394592	-0.029284734	0.044780623	9.806504	Sitting_Idle
15:36:41.215	-0.009577099	0.043096945	9.4095	-0.0020592269	-0.002949868	-0.002394592	-0.029284734	0.044780623	9.806504	Sitting_Idle
15:36:41.240	-0.009577099	0.043096945	9.4095	-0.0020592269	-0.002949868	-0.002394592	-0.029284734	0.044780623	9.806504	Sitting_Idle
15:36:41.262	-0.0023942748	0.05506832	9.397529	-0.0020592269	-0.002949868	-0.002394592	-0.029284734	0.044780623	9.806504	Sitting_Idle
15:36:41.286	-0.0023942748	0.05506832	9.397529	-0.0020592269	-0.002949868	-0.002394592	-0.029284734	0.044780623	9.806504	Sitting_Idle
15:36:41.309	-0.0023942748	0.05506832	9.397529	-0.0020592269	-0.002949868	-0.002394592	-0.029284734	0.044780623	9.806504	Sitting_Idle
15:36:41.334	-0.0023942748	0.05506832	9.397529	-0.0020592269	-0.002949868	-0.002394592	-0.029284734	0.044780623	9.806504	Sitting_Idle
15:36:41.358	-0.0023942748	0.05506832	9.397529	0.0009950994	-0.0017281377	-0.0036163223	-0.029284734	0.044780623	9.806504	Sitting_Idle
15:36:41.381	-0.0023942748	0.05506832	9.397529	0.0009950994	-0.0017281377	-0.0036163223	-0.029284734	0.044780623	9.806504	Sitting_Idle
15:36:41.404	-0.0023942748	0.05506832	9.397529	0.0009950994	-0.0017281377	-0.0036163223	-0.029284734	0.044780623	9.806504	Sitting_Idle
15:36:41.427	-0.0023942748	0.05506832	9.397529	0.0009950994	-0.0017281377	-0.0036163223	-0.029284734	0.044780623	9.806504	Sitting_Idle
15:36:41.450	-0.045491222	0.023942748	9.4095	0.0009950994	-0.0017281377	-0.0036163223	-0.029284734	0.044780623	9.806504	Sitting_Idle
15:36:41.473	-0.045491222	0.023942748	9.4095	0.0009950994	-0.0017281377	-0.0036163223	-0.029284734	0.044780623	9.806504	Sitting_Idle
15:36:41.496	-0.045491222	0.023942748	9.4095	0.0009950994	-0.0017281377	-0.0036163223	-0.029284734	0.044780623	9.806504	Sitting_Idle
15:36:41.519	-0.045491222	0.023942748	9.4095	0.0009950994	0.00010445796	-0.0011728612	-0.029284734	0.044780623	9.806504	Sitting_Idle
15:36:41.543	-0.045491222	0.023942748	9.4095	0.0009950994	0.00010445796	-0.0011728612	-0.029284734	0.044780623	9.806504	Sitting_Idle
15:36:41.566	-0.045491222	0.023942748	9.4095	0.0009950994	0.00010445796	-0.0011728612	-0.029284734	0.044780623	9.806504	Sitting_Idle
15:36:41.589	-0.045491222	0.023942748	9.4095	0.0009950994	0.00010445796	-0.0011728612	-0.029284734	0.044780623	9.806504	Sitting_Idle
15:36:41.612	-0.045491222	0.023942748	9.4095	0.0009950994	0.00010445796	-0.0011728612	-0.029284734	0.044780623	9.806504	Sitting_Idle
15:36:41.634	-0.045491222	0.023942748	9.4095	0.0009950994	0.00010445796	-0.0011728612	-0.029284734	0.044780623	9.806504	Sitting_Idle
15:36:41.658	-0.043096945	0.021548472	9.404712	0.0009950994	0.00010445796	-0.0011728612	-0.029284734	0.044780623	9.806504	Sitting_Idle
15:36:41.680	-0.043096945	0.021548472	9.404712	0.0009950994	0.00010445796	-0.0011728612	-0.029284734	0.044780623	9.806504	Sitting_Idle
15:36:41.704	-0.043096945	0.021548472	9.404712	0.0002620612	-0.00010567969	-0.00077457714	-0.0290336	0.04503938	9.806503	Sitting_Idle
15:36:41.727	-0.043096945	0.021548472	9.404712	0.0002620612	-0.00010567969	-0.00077457714	-0.0290336	0.04503938	9.806503	Sitting_Idle
15:36:41.751	-0.043096945	0.021548472	9.404712	0.0002620612	-0.00010567969	-0.00077457714	-0.0290336	0.04503938	9.806503	Sitting_Idle
15:36:41.774	-0.043096945	0.021548472	9.404712	0.0002620612	-0.00010567969	-0.00077457714	-0.0290336	0.04503938	9.806503	Sitting_Idle
15:36:41.796	-0.043096945	0.021548472	9.404712	0.0002620612	-0.00010567969	-0.00077457714	-0.0290336	0.04503938	9.806503	Sitting_Idle
15:36:41.819	-0.043096945	0.021548472	9.404712	0.0002620612	-0.00010567969	-0.00077457714	-0.0290336	0.04503938	9.806503	Sitting_Idle
15:36:41.842	-0.031125572	0.045491222	9.380769	0.0002620612	-0.00010567969	-0.00077457714	-0.0290336	0.04503938	9.806503	Sitting_Idle
15:36:41.866	-0.031125572	0.045491222	9.380769	0.0002620612	-0.00010567969	-0.00077457714	-0.0290336	0.04503938	9.806503	Sitting_Idle
15:36:41.889	-0.031125572	0.045491222	9.380769	0.0002620612	0.0011160509	0.00044715335	-0.028840374	0.045145333	9.806504	Sitting_Idle
15:36:41.912	-0.031125572	0.045491222	9.380769	0.0002620612	0.0011160509	0.00044715335	-0.028840374	0.045145333	9.806504	Sitting_Idle
15:36:41.934	-0.031125572	0.045491222	9.380769	0.0002620612	0.0011160509	0.00044715335	-0.028840374	0.045145333	9.806504	Sitting_Idle
15:36:41.958	-0.031125572	0.045491222	9.380769	0.0002620612	0.0011160509	0.00044715335	-0.028840374	0.045145333	9.806504	Sitting_Idle
15:36:41.981	-0.031125572	0.045491222	9.380769	0.0002620612	0.0011160509	0.00044715335	-0.028840374	0.045145333	9.806504	Sitting_Idle
15:36:42.004	-0.031125572	0.045491222	9.380769	0.0002620612	0.0011160509	0.00044715335	-0.028840374	0.045145333	9.806504	Sitting_Idle
15:36:42.027	-0.031125572	0.045491222	9.380769	0.0002620612	0.0011160509	0.00044715335	-0.028840374	0.045145333	9.806504	Sitting_Idle
15:36:42.051	-0.031125572	0.038308397	9.397529	0.0002620612	0.0011160509	0.00044715335	-0.028840374	0.045145333	9.806504	Sitting_Idle
15:36:42.074	-0.031125572	0.038308397	9.397529	-0.0015705345	-0.00010567969	-0.00016371188	-0.028840374	0.045145333	9.806504	Sitting_Idle
15:36:42.097	-0.031125572	0.038308397	9.397529	-0.0015705345	-0.00010567969	-0.00016371188	-0.028840374	0.045145333	9.806504	Sitting_Idle
15:36:42.120	-0.031125572	0.038308397	9.397529	-0.0015705345	-0.00010567969	-0.00016371188	-0.028840374	0.045145333	9.806504	Sitting_Idle
15:36:42.143	-0.031125572	0.038308397	9.397529	-0.0015705345	-0.00010567969	-0.00016371188	-0.028840374	0.045145333	9.806504	Sitting_Idle
15:36:42.167	-0.031125572	0.038308397	9.397529	-0.0015705345	-0.00010567969	-0.00016371188	-0.028840374	0.045145333	9.806504	Sitting_Idle
15:36:42.191	-0.031125572	0.038308397	9.397529	-0.0015705345	-0.00010567969	-0.00016371188	-0.028840374	0.045145333	9.806504	Sitting_Idle
15:36:42.214	-0.031125572	0.038308397	9.397529	-0.0015705345	-0.00010567969	-0.00016371188	-0.028840374	0.045145333	9.806504	Sitting_Idle
15:36:42.237	-0.031125572	0.038308397	9.397529	-0.0015705345	-0.00010567969	-0.00016371188	-0.028840374	0.045145333	9.806504	Sitting_Idle
15:36:42.260	-0.023942748	0.023942748	9.411894	-0.0009596693	0.00050518557	-0.0013854423	-0.028840374	0.045145333	9.806504	Sitting_Idle
15:36:42.284	-0.023942748	0.023942748	9.411894	-0.0009596693	0.00050518557	-0.0013854423	-0.028840374	0.045145333	9.806504	Sitting_Idle
15:36:42.308	-0.023942748	0.023942748	9.411894	-0.0009596693	0.00050518557	-0.0013854423	-0.028840374	0.045145333	9.806504	Sitting_Idle
15:36:42.331	-0.023942748	0.023942748	9.411894	-0.0009596693	0.00050518557	-0.0013854423	-0.028840374	0.045145333	9.806504	Sitting_Idle
15:36:42.354	-0.023942748	0.023942748	9.411894	-0.0009596693	0.00050518557	-0.0013854423	-0.028840374	0.045145333	9.806504	Sitting_Idle
15:36:42.377	-0.023942748	0.023942748	9.411894	-0.0009596693	0.00050518557	-0.0013854423	-0.028840374	0.045145333	9.806504	Sitting_Idle
15:36:42.400	-0.023942748	0.023942748	9.411894	-0.0009596693	0.00050518557	-0.0013854423	-0.028840374	0.045145333	9.806504	Sitting_Idle
15:36:42.422	-0.023942748	0.023942748	9.411894	0.00087292644	0.00050518557	-0.0013854423	-0.028840374	0.045145333	9.806504	Sitting_Idle
15:36:42.445	-0.03351985	0.03351985	9.397529	0.00087292644	0.00050518557	-0.0013854423	-0.028840374	0.045145333	9.806504	Sitting_Idle
15:36:42.468	-0.03351985	0.03351985	9.397529	0.00087292644	0.00050518557	-0.0013854423	-0.028840374	0.045145333	9.806504	Sitting_Idle
15:36:42.492	-0.03351985	0.03351985	9.397529	0.00087292644	0.00050518557	-0.0013854423	-0.028840374	0.045145333	9.806504	Sitting_Idle
15:36:42.515	-0.03351985	0.03351985	9.397529	0.00087292644	0.00050518557	-0.0013854423	-0.028840374	0.045145333	9.806504	Sitting_Idle
15:36:42.537	-0.03351985	0.03351985	9.397529	0.00087292644	0.00050518557	-0.0013854423	-0.028840374	0.045145333	9.806504	Sitting_Idle
15:36:42.560	-0.03351985	0.03351985	9.397529	0.00087292644	0.00050518557	-0.0013854423	-0.028840374	0.045145333	9.806504	Sitting_Idle
15:36:42.583	-0.03351985	0.03351985	9.397529	0.00087292644	0.00050518557	-0.0013854423	-0.028840374	0.045145333	9.806504	Sitting_Idle
15:36:42.605	-0.03351985	0.03351985	9.397529	-0.00034880405	-0.0019382754	-0.00077457714	-0.028753303	0.045247782	9.806503	Sitting_Idle
15:36:42.629	-0.03351985	0.03351985	9.397529	-0.00034880405	-0.0019382754	-0.00077457714	-0.028753303	0.045247782	9.806503	Sitting_Idle
15:36:42.652	-0.011971374	0.047885496	9.397529	-0.00034880405	-0.0019382754	-0.00077457714	-0.028753303	0.045247782	9.806503	Sitting_Idle
15:36:42.675	-0.011971374	0.047885496	9.397529	-0.00034880405	-0.0019382754	-0.00077457714	-0.028753303	0.045247782	9.806503	Sitting_Idle
15:36:42.698	-0.011971374	0.047885496	9.397529	-0.00034880405	-0.0019382754	-0.00077457714	-0.028753303	0.045247782	9.806503	Sitting_Idle
15:36:42.721	-0.011971374	0.047885496	9.397529	-0.00034880405	-0.0019382754	-0.00077457714	-0.028753303	0.045247782	9.806503	Sitting_Idle
15:36:42.745	-0.011971374	0.047885496	9.397529	-0.00034880405	-0.0019382754	-0.00077457714	-0.028753303	0.045247782	9.806503	Sitting_Idle
15:36:42.767	-0.011971374	0.047885496	9.397529	-0.00034880405	-0.0019382754	-0.00077457714	-0.028753303	0.045247782	9.806503	Sitting_Idle
15:36:42.790	-0.011971374	0.047885496	9.397529	0.00087292644	0.00050518557	-0.002607173	-0.028647725	0.045250848	9.806504	Sitting_Idle
15:36:42.813	-0.011971374	0.047885496	9.397529	0.00087292644	0.00050518557	-0.002607173	-0.028647725	0.045250848	9.806504	Sitting_Idle
15:36:42.836	-0.011971374	0.047885496	9.397529	0.00087292644	0.00050518557	-0.002607173	-0.028647725	0.045250848	9.806504	Sitting_Idle
15:36:42.862	-0.031125572	0.057462595	9.4095	0.00087292644	0.00050518557	-0.002607173	-0.028647725	0.045250848	9.806504	Sitting_Idle
15:36:42.885	-0.031125572	0.057462595	9.4095	0.00087292644	0.00050518557	-0.002607173	-0.028647725	0.045250848	9.806504	Sitting_Idle
15:36:42.908	-0.031125572	0.057462595	9.4095	0.00087292644	0.00050518557	-0.002607173	-0.028647725	0.045250848	9.806504	Sitting_Idle
15:36:42.932	-0.031125572	0.057462595	9.4095	0.00087292644	0.00050518557	-0.002607173	-0.028647725	0.045250848	9.806504	Sitting_Idle
15:36:42.955	-0.031125572	0.057462595	9.4095	0.00087292644	0.00050518557	-0.002607173	-0.028647725	0.045250848	9.806504	Sitting_Idle
15:36:42.979	-0.031125572	0.057462595	9.4095	0.00087292644	0.00050518557	-0.0013854423	-0.028207174	0.045762844	9.806503	Sitting_Idle
15:36:43.002	-0.031125572	0.057462595	9.4095	0.00087292644	0.00050518557	-0.0013854423	-0.028207174	0.045762844	9.806503	Sitting_Idle
15:36:43.025	-0.031125572	0.057462595	9.4095	0.00087292644	0.00050518557	-0.0013854423	-0.028207174	0.045762844	9.806503	Sitting_Idle
15:36:43.048	-0.014365649	0.071828246	9.371192	0.00087292644	0.00050518557	-0.0013854423	-0.028207174	0.045762844	9.806503	Sitting_Idle
15:36:43.070	-0.014365649	0.071828246	9.371192	0.00087292644	0.00050518557	-0.0013854423	-0.028207174	0.045762844	9.806503	Sitting_Idle
15:36:43.094	-0.014365649	0.071828246	9.371192	0.00087292644	0.00050518557	-0.0013854423	-0.028207174	0.045762844	9.806503	Sitting_Idle
15:36:43.117	-0.014365649	0.071828246	9.371192	0.00087292644	0.00050518557	-0.0013854423	-0.028207174	0.045762844	9.806503	Sitting_Idle
15:36:43.140	-0.014365649	0.071828246	9.371192	-0.00034880405	0.00050518557	0.0010580185	-0.028207174	0.045762844	9.806503	Sitting_Idle
15:36:43.163	-0.014365649	0.071828246	9.371192	-0.00034880405	0.00050518557	0.0010580185	-0.028207174	0.045762844	9.806503	Sitting_Idle
15:36:43.185	-0.014365649	0.071828246	9.371192	-0.00034880405	0.00050518557	0.0010580185	-0.028207174	0.045762844	9.806503	Sitting_Idle
15:36:43.208	-0.014365649	0.071828246	9.371192	-0.00034880405	0.00050518557	0.0010580185	-0.028207174	0.045762844	9.806503	Sitting_Idle
15:36:43.230	-0.014365649	0.071828246	9.371192	-0.00034880405	0.00050518557	0.0010580185	-0.028207174	0.045762844	9.806503	Sitting_Idle
15:36:43.253	-0.019154198	0.047885496	9.399923	-0.00034880405	0.00050518557	0.0010580185	-0.028207174	0.045762844	9.806503	Sitting_Idle
15:36:43.276	-0.019154198	0.047885496	9.399923	-0.00034880405	0.00050518557	0.0010580185	-0.028207174	0.045762844	9.806503	Sitting_Idle
15:36:43.299	-0.019154198	0.047885496	9.399923	-0.00034880405	0.00050518557	0.0010580185	-0.028207174	0.045762844	9.806503	Sitting_Idle
15:36:43.324	-0.019154198	0.047885496	9.399923	-0.00034880405	0.00050518557	0.0010580185	-0.02783437	0.045796756	9.806503	Sitting_Idle
15:36:43.351	-0.019154198	0.047885496	9.399923	0.0002620612	-0.00010567969	-0.00077457714	-0.02783437	0.045796756	9.806503	Sitting_Idle
15:36:43.374	-0.019154198	0.047885496	9.399923	0.0002620612	-0.00010567969	-0.00077457714	-0.02783437	0.045796756	9.806503	Sitting_Idle
15:36:43.397	-0.019154198	0.047885496	9.399923	0.0002620612	-0.00010567969	-0.00077457714	-0.02783437	0.045796756	9.806503	Sitting_Idle
15:36:43.420	-0.019154198	0.047885496	9.399923	0.0002620612	-0.00010567969	-0.00077457714	-0.02783437	0.045796756	9.806503	Sitting_Idle
15:36:43.442	-0.019154198	0.045491222	9.380769	0.0002620612	-0.00010567969	-0.00077457714	-0.02783437	0.045796756	9.806503	Sitting_Idle
15:36:43.465	-0.019154198	0.045491222	9.380769	0.0002620612	-0.00010567969	-0.00077457714	-0.02783437	0.045796756	9.806503	Sitting_Idle
15:36:43.488	-0.019154198	0.045491222	9.380769	0.0002620612	-0.00010567969	-0.00077457714	-0.02783437	0.045796756	9.806503	Sitting_Idle
15:36:43.511	-0.019154198	0.045491222	9.380769	0.0002620612	-0.0025491407	-0.0019963076	-0.02783437	0.045796756	9.806503	Sitting_Idle
15:36:43.534	-0.019154198	0.045491222	9.380769	0.0002620612	-0.0025491407	-0.0019963076	-0.02783437	0.045796756	9.806503	Sitting_Idle
15:36:43.556	-0.019154198	0.045491222	9.380769	0.0002620612	-0.0025491407	-0.0019963076	-0.02783437	0.045796756	9.806503	Sitting_Idle
15:36:43.579	-0.019154198	0.045491222	9.380769	0.0002620612	-0.0025491407	-0.0019963076	-0.02783437	0.045796756	9.806503	Sitting_Idle
15:36:43.601	-0.019154198	0.045491222	9.380769	0.0002620612	-0.0025491407	-0.0019963076	-0.02783437	0.045796756	9.806503	Sitting_Idle
15:36:43.623	-0.019154198	0.045491222	9.380769	0.0002620612	-0.0025491407	-0.0019963076	-0.02783437	0.045796756	9.806503	Sitting_Idle
15:36:43.645	-0.026337024	0.045491222	9.39274	0.0002620612	-0.0025491407	-0.0019963076	-0.02783437	0.045796756	9.806503	Sitting_Idle
15:36:43.669	-0.026337024	0.045491222	9.39274	0.0002620612	-0.0025491407	-0.0019963076	-0.02783437	0.045796756	9.806503	Sitting_Idle
15:36:43.692	-0.026337024	0.045491222	9.39274	-0.0009596693	-0.00010567969	-0.0019963076	-0.02783437	0.045796756	9.806503	Sitting_Idle
15:36:43.715	-0.026337024	0.045491222	9.39274	-0.0009596693	-0.00010567969	-0.0019963076	-0.02783437	0.045796756	9.806503	Sitting_Idle
15:36:43.738	-0.026337024	0.045491222	9.39274	-0.0009596693	-0.00010567969	-0.0019963076	-0.02783437	0.045796756	9.806503	Sitting_Idle
15:36:43.761	-0.026337024	0.045491222	9.39274	-0.0009596693	-0.00010567969	-0.0019963076	-0.02783437	0.045796756	9.806503	Sitting_Idle
15:36:43.783	-0.026337024	0.045491222	9.39274	-0.0009596693	-0.00010567969	-0.0019963076	-0.02783437	0.045796756	9.806503	Sitting_Idle
15:36:43.806	-0.026337024	0.045491222	9.39274	-0.0009596693	-0.00010567969	-0.0019963076	-0.02783437	0.045796756	9.806503	Sitting_Idle
15:36:43.829	-0.026337024	0.045491222	9.39274	-0.0009596693	-0.00010567969	-0.0019963076	-0.02783437	0.045796756	9.806503	Sitting_Idle
15:36:43.852	-0.03351985	0.045491222	9.407105	-0.0009596693	-0.00010567969	-0.0019963076	-0.02783437	0.045796756	9.806503	Sitting_Idle
15:36:43.875	-0.03351985	0.045491222	9.407105	-0.0009596693	0.00050518557	-0.003218038	-0.02783437	0.045796756	9.806503	Sitting_Idle
15:36:43.899	-0.03351985	0.045491222	9.407105	-0.0009596693	0.00050518557	-0.003218038	-0.02783437	0.045796756	9.806503	Sitting_Idle
15:36:43.922	-0.03351985	0.045491222	9.407105	-0.0009596693	0.00050518557	-0.003218038	-0.02783437	0.045796756	9.806503	Sitting_Idle
15:36:43.945	-0.03351985	0.045491222	9.407105	-0.0009596693	0.00050518557	-0.003218038	-0.02783437	0.045796756	9.806503	Sitting_Idle
15:36:43.968	-0.03351985	0.045491222	9.407105	-0.0009596693	0.00050518557	-0.003218038	-0.02783437	0.045796756	9.806503	Sitting_Idle
15:36:43.991	-0.03351985	0.045491222	9.407105	-0.0009596693	0.00050518557	-0.003218038	-0.02783437	0.045796756	9.806503	Sitting_Idle
15:36:44.015	-0.03351985	0.045491222	9.407105	-0.0009596693	0.00050518557	-0.003218038	-0.02783437	0.045796756	9.806503	Sitting_Idle
15:36:44.038	-0.03351985	0.045491222	9.407105	-0.0009596693	0.00050518557	-0.003218038	-0.02783437	0.045796756	9.806503	Sitting_Idle
15:36:44.060	-0.026337024	0.04070267	9.385557	0.002705522	-0.00010567969	-0.002607173	-0.02783437	0.045796756	9.806503	Sitting_Idle
15:36:44.083	-0.026337024	0.04070267	9.385557	0.002705522	-0.00010567969	-0.002607173	-0.02783437	0.045796756	9.806503	Sitting_Idle
15:36:44.106	-0.026337024	0.04070267	9.385557	0.002705522	-0.00010567969	-0.002607173	-0.02783437	0.045796756	9.806503	Sitting_Idle
15:36:44.130	-0.026337024	0.04070267	9.385557	0.002705522	-0.00010567969	-0.002607173	-0.02783437	0.045796756	9.806503	Sitting_Idle
15:36:44.153	-0.026337024	0.04070267	9.385557	0.002705522	-0.00010567969	-0.002607173	-0.02783437	0.045796756	9.806503	Sitting_Idle
15:36:44.176	-0.026337024	0.04070267	9.385557	0.002705522	-0.00010567969	-0.002607173	-0.02783437	0.045796756	9.806503	Sitting_Idle
15:36:44.199	-0.026337024	0.04070267	9.385557	0.002705522	-0.00010567969	-0.002607173	-0.02783437	0.045796756	9.806503	Sitting_Idle
15:36:44.222	-0.026337024	0.04070267	9.385557	0.00087292644	-0.0013274102	-0.00077457714	-0.027875101	0.045693558	9.806504	Sitting_Idle
15:36:44.244	-0.023942748	0.04070267	9.378374	0.00087292644	-0.0013274102	-0.00077457714	-0.027875101	0.045693558	9.806504	Sitting_Idle
15:36:44.267	-0.023942748	0.04070267	9.378374	0.00087292644	-0.0013274102	-0.00077457714	-0.027875101	0.045693558	9.806504	Sitting_Idle
15:36:44.290	-0.023942748	0.04070267	9.378374	0.00087292644	-0.0013274102	-0.00077457714	-0.027875101	0.045693558	9.806504	Sitting_Idle
15:36:44.312	-0.023942748	0.04070267	9.378374	0.00087292644	-0.0013274102	-0.00077457714	-0.027875101	0.045693558	9.806504	Sitting_Idle
15:36:44.334	-0.023942748	0.04070267	9.378374	0.00087292644	-0.0013274102	-0.00077457714	-0.027875101	0.045693558	9.806504	Sitting_Idle
15:36:44.358	-0.023942748	0.04070267	9.378374	0.00087292644	-0.0013274102	-0.00077457714	-0.027875101	0.045693558	9.806504	Sitting_Idle
15:36:44.381	-0.023942748	0.04070267	9.378374	0.00087292644	-0.0013274102	-0.00077457714	-0.027875101	0.045693558	9.806504	Sitting_Idle
15:36:44.404	-0.023942748	0.04070267	9.378374	-0.0015705345	-0.0013274102	-0.00077457714	-0.02775934	0.045722425	9.806504	Sitting_Idle
15:36:44.427	-0.023942748	0.04070267	9.378374	-0.0015705345	-0.0013274102	-0.00077457714	-0.02775934	0.045722425	9.806504	Sitting_Idle
15:36:44.450	-0.016759925	0.038308397	9.380769	-0.0015705345	-0.0013274102	-0.00077457714	-0.02775934	0.045722425	9.806504	Sitting_Idle
15:36:44.474	-0.016759925	0.038308397	9.380769	-0.0015705345	-0.0013274102	-0.00077457714	-0.02775934	0.045722425	9.806504	Sitting_Idle
15:36:44.498	-0.016759925	0.038308397	9.380769	-0.0015705345	-0.0013274102	-0.00077457714	-0.02775934	0.045722425	9.806504	Sitting_Idle
15:36:44.521	-0.016759925	0.038308397	9.380769	-0.0015705345	-0.0013274102	-0.00077457714	-0.02775934	0.045722425	9.806504	Sitting_Idle
15:36:44.544	-0.016759925	0.038308397	9.380769	-0.0015705345	-0.0013274102	-0.00077457714	-0.02775934	0.045722425	9.806504	Sitting_Idle
15:36:44.567	-0.016759925	0.038308397	9.380769	-0.0015705345	-0.0013274102	-0.00077457714	-0.02775934	0.045722425	9.806504	Sitting_Idle
15:36:44.591	-0.016759925	0.038308397	9.380769	0.0002620612	-0.0013274102	0.00044715335	-0.027744338	0.046776928	9.8064995	Sitting_Idle
15:36:44.614	-0.016759925	0.038308397	9.380769	0.0002620612	-0.0013274102	0.00044715335	-0.027744338	0.046776928	9.8064995	Sitting_Idle
15:36:44.638	-0.016759925	0.038308397	9.380769	0.0002620612	-0.0013274102	0.00044715335	-0.027744338	0.046776928	9.8064995	Sitting_Idle
15:36:44.661	-0.009577099	0.05985687	9.368797	0.0002620612	-0.0013274102	0.00044715335	-0.027744338	0.046776928	9.8064995	Sitting_Idle
15:36:44.684	-0.009577099	0.05985687	9.368797	0.0002620612	-0.0013274102	0.00044715335	-0.027744338	0.046776928	9.8064995	Sitting_Idle
15:36:44.706	-0.009577099	0.05985687	9.368797	0.0002620612	-0.0013274102	0.00044715335	-0.027744338	0.046776928	9.8064995	Sitting_Idle
15:36:44.729	-0.009577099	0.05985687	9.368797	0.0002620612	-0.0013274102	0.00044715335	-0.027744338	0.046776928	9.8064995	Sitting_Idle
15:36:44.752	-0.009577099	0.05985687	9.368797	0.0002620612	-0.0013274102	0.00044715335	-0.027744338	0.046776928	9.8064995	Sitting_Idle
15:36:44.775	-0.009577099	0.05985687	9.368797	0.0014837917	-0.0025491407	-0.00077457714	-0.027279917	0.04738489	9.806499	Sitting_Idle
15:36:44.798	-0.009577099	0.05985687	9.368797	0.0014837917	-0.0025491407	-0.00077457714	-0.027279917	0.04738489	9.806499	Sitting_Idle
15:36:44.822	-0.009577099	0.05985687	9.368797	0.0014837917	-0.0025491407	-0.00077457714	-0.027279917	0.04738489	9.806499	Sitting_Idle
15:36:44.845	-0.026337024	0.043096945	9.390346	0.0014837917	-0.0025491407	-0.00077457714	-0.027279917	0.04738489	9.806499	Sitting_Idle
15:36:44.869	-0.026337024	0.043096945	9.390346	0.0014837917	-0.0025491407	-0.00077457714	-0.027279917	0.04738489	9.806499	Sitting_Idle
15:36:44.892	-0.026337024	0.043096945	9.390346	0.0014837917	-0.0025491407	-0.00077457714	-0.027279917	0.04738489	9.806499	Sitting_Idle
15:36:44.915	-0.026337024	0.043096945	9.390346	0.0014837917	-0.0025491407	-0.00077457714	-0.027279917	0.04738489	9.806499	Sitting_Idle
15:36:44.938	-0.026337024	0.043096945	9.390346	-0.0009596693	-0.00010567969	-0.0013854423	-0.027279917	0.04738489	9.806499	Sitting_Idle
15:36:44.962	-0.026337024	0.043096945	9.390346	-0.0009596693	-0.00010567969	-0.0013854423	-0.027279917	0.04738489	9.806499	Sitting_Idle
15:36:44.985	-0.026337024	0.043096945	9.390346	-0.0009596693	-0.00010567969	-0.0013854423	-0.027279917	0.04738489	9.806499	Sitting_Idle
15:36:45.008	-0.026337024	0.043096945	9.390346	-0.0009596693	-0.00010567969	-0.0013854423	-0.027279917	0.04738489	9.806499	Sitting_Idle
15:36:45.031	-0.026337024	0.043096945	9.390346	-0.0009596693	-0.00010567969	-0.0013854423	-0.027279917	0.04738489	9.806499	Sitting_Idle
15:36:45.055	-0.028731298	0.038308397	9.387952	-0.0009596693	-0.00010567969	-0.0013854423	-0.027279917	0.04738489	9.806499	Sitting_Idle
15:36:45.078	-0.028731298	0.038308397	9.387952	-0.0009596693	-0.00010567969	-0.0013854423	-0.027279917	0.04738489	9.806499	Sitting_Idle
15:36:45.101	-0.028731298	0.038308397	9.387952	-0.0009596693	-0.00010567969	-0.0013854423	-0.027279917	0.04738489	9.806499	Sitting_Idle
15:36:45.124	-0.028731298	0.038308397	9.387952	-0.00034880405	-0.0013274102	-0.002607173	-0.027279917	0.04738489	9.806499	Sitting_Idle
15:36:45.147	-0.028731298	0.038308397	9.387952	-0.00034880405	-0.0013274102	-0.002607173	-0.027279917	0.04738489	9.806499	Sitting_Idle
15:36:45.171	-0.028731298	0.038308397	9.387952	-0.00034880405	-0.0013274102	-0.002607173	-0.027279917	0.04738489	9.806499	Sitting_Idle
15:36:45.194	-0.028731298	0.038308397	9.387952	-0.00034880405	-0.0013274102	-0.002607173	-0.027279917	0.04738489	9.806499	Sitting_Idle
15:36:45.217	-0.028731298	0.038308397	9.387952	-0.00034880405	-0.0013274102	-0.002607173	-0.027279917	0.04738489	9.806499	Sitting_Idle
15:36:45.240	-0.043096945	0.05506832	9.421472	-0.00034880405	-0.0013274102	-0.002607173	-0.027279917	0.04738489	9.806499	Sitting_Idle
15:36:45.263	-0.043096945	0.05506832	9.421472	-0.00034880405	-0.0013274102	-0.002607173	-0.027279917	0.04738489	9.806499	Sitting_Idle
15:36:45.286	-0.043096945	0.05506832	9.421472	-0.00034880405	-0.0013274102	-0.002607173	-0.027279917	0.04738489	9.806499	Sitting_Idle
15:36:45.309	-0.043096945	0.05506832	9.421472	0.00087292644	0.00050518557	-0.00016371188	-0.027830888	0.04787307	9.806494	Sitting_Idle
15:36:45.332	-0.043096945	0.05506832	9.421472	0.00087292644	0.00050518557	-0.00016371188	-0.027830888	0.04787307	9.806494	Sitting_Idle
15:36:45.355	-0.043096945	0.05506832	9.421472	0.00087292644	0.00050518557	-0.00016371188	-0.027830888	0.04787307	9.806494	Sitting_Idle
15:36:45.378	-0.043096945	0.05506832	9.421472	0.00087292644	0.00050518557	-0.00016371188	-0.027830888	0.04787307	9.806494	Sitting_Idle
15:36:45.401	-0.043096945	0.05506832	9.421472	0.00087292644	0.00050518557	-0.00016371188	-0.027830888	0.04787307	9.806494	Sitting_Idle
15:36:45.423	-0.043096945	0.05506832	9.421472	0.00087292644	0.00050518557	-0.00016371188	-0.027830888	0.04787307	9.806494	Sitting_Idle
15:36:45.445	0.0	0.05027977	9.4142885	0.00087292644	0.00050518557	-0.00016371188	-0.027830888	0.04787307	9.806494	Sitting_Idle
15:36:45.467	0.0	0.05027977	9.4142885	0.00087292644	0.00050518557	-0.00016371188	-0.027830888	0.04787307	9.806494	Sitting_Idle
15:36:45.491	0.0	0.05027977	9.4142885	-0.00034880405	-0.0007165449	-0.00077457714	-0.027068684	0.04813983	9.806495	Sitting_Idle
15:36:45.515	0.0	0.05027977	9.4142885	-0.00034880405	-0.0007165449	-0.00077457714	-0.027068684	0.04813983	9.806495	Sitting_Idle
15:36:45.538	0.0	0.05027977	9.4142885	-0.00034880405	-0.0007165449	-0.00077457714	-0.027068684	0.04813983	9.806495	Sitting_Idle
15:36:45.561	0.0	0.05027977	9.4142885	-0.00034880405	-0.0007165449	-0.00077457714	-0.027068684	0.04813983	9.806495	Sitting_Idle
15:36:45.584	0.0	0.05027977	9.4142885	-0.00034880405	-0.0007165449	-0.00077457714	-0.027068684	0.04813983	9.806495	Sitting_Idle
15:36:45.605	0.0	0.05027977	9.4142885	-0.00034880405	-0.0007165449	-0.00077457714	-0.027068684	0.04813983	9.806495	Sitting_Idle
15:36:45.629	0.0	0.05027977	9.4142885	-0.00034880405	-0.0007165449	-0.00077457714	-0.027068684	0.04813983	9.806495	Sitting_Idle
15:36:45.652	-0.023942748	0.05027977	9.4095	-0.00034880405	-0.0007165449	-0.00077457714	-0.027068684	0.04813983	9.806495	Sitting_Idle
15:36:45.674	-0.023942748	0.05027977	9.4095	0.00087292644	-0.00010567969	-0.0013854423	-0.026949786	0.049303547	9.806489	Sitting_Idle
15:36:45.696	-0.023942748	0.05027977	9.4095	0.00087292644	-0.00010567969	-0.0013854423	-0.026949786	0.049303547	9.806489	Sitting_Idle
15:36:45.719	-0.023942748	0.05027977	9.4095	0.00087292644	-0.00010567969	-0.0013854423	-0.026949786	0.049303547	9.806489	Sitting_Idle
15:36:45.743	-0.023942748	0.05027977	9.4095	0.00087292644	-0.00010567969	-0.0013854423	-0.026949786	0.049303547	9.806489	Sitting_Idle
15:36:45.766	-0.023942748	0.05027977	9.4095	0.00087292644	-0.00010567969	-0.0013854423	-0.026949786	0.049303547	9.806489	Sitting_Idle
15:36:45.789	-0.023942748	0.05027977	9.4095	0.00087292644	-0.00010567969	-0.0013854423	-0.026949786	0.049303547	9.806489	Sitting_Idle
15:36:45.812	-0.023942748	0.05027977	9.4095	0.00087292644	-0.00010567969	-0.0013854423	-0.026949786	0.049303547	9.806489	Sitting_Idle
15:36:45.834	-0.023942748	0.05027977	9.4095	0.00087292644	-0.00010567969	-0.0013854423	-0.026949786	0.049303547	9.806489	Sitting_Idle
15:36:45.858	0.0023942748	0.047885496	9.4095	-0.0009596693	-0.0007165449	-0.003218038	-0.026778704	0.050447125	9.806483	Sitting_Idle
15:36:45.881	0.0023942748	0.047885496	9.4095	-0.0009596693	-0.0007165449	-0.003218038	-0.026778704	0.050447125	9.806483	Sitting_Idle
15:36:45.904	0.0023942748	0.047885496	9.4095	-0.0009596693	-0.0007165449	-0.003218038	-0.026778704	0.050447125	9.806483	Sitting_Idle
15:36:45.927	0.0023942748	0.047885496	9.4095	-0.0009596693	-0.0007165449	-0.003218038	-0.026778704	0.050447125	9.806483	Sitting_Idle
15:36:45.950	0.0023942748	0.047885496	9.4095	-0.0009596693	-0.0007165449	-0.003218038	-0.026778704	0.050447125	9.806483	Sitting_Idle
15:36:45.975	0.0023942748	0.047885496	9.4095	-0.0009596693	-0.0007165449	-0.003218038	-0.026778704	0.050447125	9.806483	Sitting_Idle
15:36:45.998	0.0023942748	0.047885496	9.4095	-0.0009596693	-0.0007165449	-0.003218038	-0.026778704	0.050447125	9.806483	Sitting_Idle
15:36:46.020	0.0023942748	0.047885496	9.4095	0.0014837917	-0.0013274102	-0.00016371188	-0.02794429	0.050775558	9.8064785	Sitting_Idle
15:36:46.043	-0.019154198	0.06943397	9.3831625	0.0014837917	-0.0013274102	-0.00016371188	-0.02794429	0.050775558	9.8064785	Sitting_Idle
15:36:46.065	-0.019154198	0.06943397	9.3831625	0.0014837917	-0.0013274102	-0.00016371188	-0.02794429	0.050775558	9.8064785	Sitting_Idle
15:36:46.086	-0.019154198	0.06943397	9.3831625	0.0014837917	-0.0013274102	-0.00016371188	-0.02794429	0.050775558	9.8064785	Sitting_Idle
15:36:46.109	-0.019154198	0.06943397	9.3831625	0.0014837917	-0.0013274102	-0.00016371188	-0.02794429	0.050775558	9.8064785	Sitting_Idle
15:36:46.131	-0.019154198	0.06943397	9.3831625	0.0014837917	-0.0013274102	-0.00016371188	-0.02794429	0.050775558	9.8064785	Sitting_Idle
15:36:46.153	-0.019154198	0.06943397	9.3831625	0.0014837917	-0.0013274102	-0.00016371188	-0.02794429	0.050775558	9.8064785	Sitting_Idle
15:36:46.176	-0.019154198	0.06943397	9.3831625	0.0014837917	-0.0013274102	-0.00016371188	-0.02794429	0.050775558	9.8064785	Sitting_Idle
15:36:46.200	-0.019154198	0.06943397	9.3831625	0.0002620612	0.0011160509	0.0010580185	-0.028450895	0.051004708	9.806476	Sitting_Idle
15:36:46.223	-0.019154198	0.06943397	9.3831625	0.0002620612	0.0011160509	0.0010580185	-0.028450895	0.051004708	9.806476	Sitting_Idle
15:36:46.246	-0.0023942748	0.0670397	9.4142885	0.0002620612	0.0011160509	0.0010580185	-0.028450895	0.051004708	9.806476	Sitting_Idle
15:36:46.269	-0.0023942748	0.0670397	9.4142885	0.0002620612	0.0011160509	0.0010580185	-0.028450895	0.051004708	9.806476	Sitting_Idle
15:36:46.292	-0.0023942748	0.0670397	9.4142885	0.0002620612	0.0011160509	0.0010580185	-0.028450895	0.051004708	9.806476	Sitting_Idle
15:36:46.316	-0.0023942748	0.0670397	9.4142885	0.0002620612	0.0011160509	0.0010580185	-0.028450895	0.051004708	9.806476	Sitting_Idle
15:36:46.339	-0.0023942748	0.0670397	9.4142885	0.0002620612	0.0011160509	0.0010580185	-0.028450895	0.051004708	9.806476	Sitting_Idle
15:36:46.362	-0.0023942748	0.0670397	9.4142885	0.0002620612	0.0011160509	0.0010580185	-0.028450895	0.051004708	9.806476	Sitting_Idle
15:36:46.385	-0.0023942748	0.0670397	9.4142885	-0.0015705345	0.0011160509	-0.0019963076	-0.027868807	0.050402034	9.80648	Sitting_Idle
15:36:46.408	-0.0023942748	0.0670397	9.4142885	-0.0015705345	0.0011160509	-0.0019963076	-0.027868807	0.050402034	9.80648	Sitting_Idle
15:36:46.432	-0.0023942748	0.0670397	9.4142885	-0.0015705345	0.0011160509	-0.0019963076	-0.027868807	0.050402034	9.80648	Sitting_Idle
15:36:46.455	0.0047885496	0.04070267	9.404712	-0.0015705345	0.0011160509	-0.0019963076	-0.027868807	0.050402034	9.80648	Sitting_Idle
15:36:46.478	0.0047885496	0.04070267	9.404712	-0.0015705345	0.0011160509	-0.0019963076	-0.027868807	0.050402034	9.80648	Sitting_Idle
15:36:46.500	0.0047885496	0.04070267	9.404712	-0.0015705345	0.0011160509	-0.0019963076	-0.027868807	0.050402034	9.80648	Sitting_Idle
15:36:46.523	0.0047885496	0.04070267	9.404712	-0.0015705345	0.0011160509	-0.0019963076	-0.027868807	0.050402034	9.80648	Sitting_Idle
15:36:46.547	0.0047885496	0.04070267	9.404712	-0.0015705345	0.0011160509	-0.0019963076	-0.027868807	0.050402034	9.80648	Sitting_Idle
15:36:46.569	0.0047885496	0.04070267	9.404712	0.0002620612	0.0023377812	-0.0019963076	-0.026640104	0.05131993	9.80648	Sitting_Idle
15:36:46.591	0.0047885496	0.04070267	9.404712	0.0002620612	0.0023377812	-0.0019963076	-0.026640104	0.05131993	9.80648	Sitting_Idle
15:36:46.613	0.0047885496	0.04070267	9.404712	0.0002620612	0.0023377812	-0.0019963076	-0.026640104	0.05131993	9.80648	Sitting_Idle
15:36:46.636	0.0047885496	0.04070267	9.404712	0.0002620612	0.0023377812	-0.0019963076	-0.026640104	0.05131993	9.80648	Sitting_Idle
15:36:46.660	-0.062251143	0.07901107	9.021627	0.0002620612	0.0023377812	-0.0019963076	-0.026640104	0.05131993	9.80648	Sitting_Idle
15:36:46.683	-0.062251143	0.07901107	9.021627	0.0002620612	0.0023377812	-0.0019963076	-0.026640104	0.05131993	9.80648	Sitting_Idle
15:36:46.706	-0.062251143	0.07901107	9.021627	0.0002620612	0.0023377812	-0.0019963076	-0.026640104	0.05131993	9.80648	Sitting_Idle
15:36:46.729	-0.062251143	0.07901107	9.021627	0.0002620612	0.0023377812	-0.0019963076	-0.026640104	0.05131993	9.80648	Sitting_Idle
15:36:46.752	-0.062251143	0.07901107	9.021627	-0.00034880405	-0.00010567969	-0.0019963076	-0.02603728	0.05215884	9.806477	Sitting_Idle
15:36:46.776	-0.062251143	0.07901107	9.021627	-0.00034880405	-0.00010567969	-0.0019963076	-0.02603728	0.05215884	9.806477	Sitting_Idle
15:36:46.799	-0.062251143	0.07901107	9.021627	-0.00034880405	-0.00010567969	-0.0019963076	-0.02603728	0.05215884	9.806477	Sitting_Idle
15:36:46.823	-0.062251143	0.07901107	9.021627	-0.00034880405	-0.00010567969	-0.0019963076	-0.02603728	0.05215884	9.806477	Sitting_Idle
15:36:46.846	-0.0023942748	0.035914123	9.39274	-0.00034880405	-0.00010567969	-0.0019963076	-0.02603728	0.05215884	9.806477	Sitting_Idle
15:36:46.868	-0.0023942748	0.035914123	9.39274	-0.00034880405	-0.00010567969	-0.0019963076	-0.02603728	0.05215884	9.806477	Sitting_Idle
15:36:46.892	-0.0023942748	0.035914123	9.39274	-0.00034880405	-0.00010567969	-0.0019963076	-0.02603728	0.05215884	9.806477	Sitting_Idle
15:36:46.915	-0.0023942748	0.035914123	9.39274	-0.00034880405	-0.00010567969	-0.0019963076	-0.02603728	0.05215884	9.806477	Sitting_Idle
15:36:46.939	-0.0023942748	0.035914123	9.39274	0.00087292644	-0.0019382754	-0.0013854423	-0.027290506	0.05253467	9.806472	Sitting_Idle
15:36:46.962	-0.0023942748	0.035914123	9.39274	0.00087292644	-0.0019382754	-0.0013854423	-0.027290506	0.05253467	9.806472	Sitting_Idle
15:36:46.985	-0.0023942748	0.035914123	9.39274	0.00087292644	-0.0019382754	-0.0013854423	-0.027290506	0.05253467	9.806472	Sitting_Idle
15:36:47.008	-0.0023942748	0.035914123	9.39274	0.00087292644	-0.0019382754	-0.0013854423	-0.027290506	0.05253467	9.806472	Sitting_Idle
15:36:47.032	-0.0023942748	0.035914123	9.39274	0.00087292644	-0.0019382754	-0.0013854423	-0.027290506	0.05253467	9.806472	Sitting_Idle
15:36:47.055	-0.014365649	0.06464542	9.3831625	0.00087292644	-0.0019382754	-0.0013854423	-0.027290506	0.05253467	9.806472	Sitting_Idle
15:36:47.078	-0.014365649	0.06464542	9.3831625	0.00087292644	-0.0019382754	-0.0013854423	-0.027290506	0.05253467	9.806472	Sitting_Idle
15:36:47.102	-0.014365649	0.06464542	9.3831625	0.002705522	-0.0013274102	-0.00077457714	-0.026734434	0.052583385	9.806473	Sitting_Idle
15:36:47.126	-0.014365649	0.06464542	9.3831625	0.002705522	-0.0013274102	-0.00077457714	-0.026734434	0.052583385	9.806473	Sitting_Idle
15:36:47.149	-0.014365649	0.06464542	9.3831625	0.002705522	-0.0013274102	-0.00077457714	-0.026734434	0.052583385	9.806473	Sitting_Idle
15:36:47.172	-0.014365649	0.06464542	9.3831625	0.002705522	-0.0013274102	-0.00077457714	-0.026734434	0.052583385	9.806473	Sitting_Idle
15:36:47.195	-0.014365649	0.06464542	9.3831625	0.002705522	-0.0013274102	-0.00077457714	-0.026734434	0.052583385	9.806473	Sitting_Idle
15:36:47.218	-0.014365649	0.06464542	9.3831625	0.002705522	-0.0013274102	-0.00077457714	-0.026734434	0.052583385	9.806473	Sitting_Idle
15:36:47.243	-0.0023942748	0.03351985	9.3831625	0.002705522	-0.0013274102	-0.00077457714	-0.026734434	0.052583385	9.806473	Sitting_Idle
15:36:47.266	-0.0023942748	0.03351985	9.3831625	0.002705522	-0.0013274102	-0.00077457714	-0.026734434	0.052583385	9.806473	Sitting_Idle
15:36:47.289	-0.0023942748	0.03351985	9.3831625	0.0002620612	-0.00010567969	-0.00016371188	-0.027467195	0.052500848	9.806471	Sitting_Idle
15:36:47.312	-0.0023942748	0.03351985	9.3831625	0.0002620612	-0.00010567969	-0.00016371188	-0.027467195	0.052500848	9.806471	Sitting_Idle
15:36:47.335	-0.0023942748	0.03351985	9.3831625	0.0002620612	-0.00010567969	-0.00016371188	-0.027467195	0.052500848	9.806471	Sitting_Idle
15:36:47.359	-0.0023942748	0.03351985	9.3831625	0.0002620612	-0.00010567969	-0.00016371188	-0.027467195	0.052500848	9.806471	Sitting_Idle
15:36:47.382	-0.0023942748	0.03351985	9.3831625	0.0002620612	-0.00010567969	-0.00016371188	-0.027467195	0.052500848	9.806471	Sitting_Idle
15:36:47.405	-0.0023942748	0.03351985	9.3831625	0.0002620612	-0.00010567969	-0.00016371188	-0.027467195	0.052500848	9.806471	Sitting_Idle
15:36:47.428	-0.0023942748	0.03351985	9.3831625	0.0002620612	-0.00010567969	-0.00016371188	-0.027467195	0.052500848	9.806471	Sitting_Idle
15:36:47.451	-0.019154198	0.038308397	9.399923	0.0002620612	-0.00010567969	-0.00016371188	-0.027467195	0.052500848	9.806471	Sitting_Idle
15:36:47.474	-0.019154198	0.038308397	9.399923	0.0002620612	-0.0013274102	-0.002607173	-0.027426288	0.051962767	9.806475	Sitting_Idle
15:36:47.497	-0.019154198	0.038308397	9.399923	0.0002620612	-0.0013274102	-0.002607173	-0.027426288	0.051962767	9.806475	Sitting_Idle
15:36:47.520	-0.019154198	0.038308397	9.399923	0.0002620612	-0.0013274102	-0.002607173	-0.027426288	0.051962767	9.806475	Sitting_Idle
15:36:47.543	-0.019154198	0.038308397	9.399923	0.0002620612	-0.0013274102	-0.002607173	-0.027426288	0.051962767	9.806475	Sitting_Idle
15:36:47.566	-0.019154198	0.038308397	9.399923	0.0002620612	-0.0013274102	-0.002607173	-0.027426288	0.051962767	9.806475	Sitting_Idle
15:36:47.590	-0.019154198	0.038308397	9.399923	0.0002620612	-0.0013274102	-0.002607173	-0.027426288	0.051962767	9.806475	Sitting_Idle
15:36:47.613	-0.019154198	0.038308397	9.399923	0.0002620612	-0.0013274102	-0.002607173	-0.027426288	0.051962767	9.806475	Sitting_Idle
15:36:47.636	-0.019154198	0.038308397	9.399923	0.0002620612	-0.0013274102	-0.002607173	-0.027426288	0.051962767	9.806475	Sitting_Idle
15:36:47.659	-0.016759925	0.04070267	9.404712	-0.0009596693	0.0011160509	-0.00077457714	-0.026817355	0.051692363	9.806478	Sitting_Idle
15:36:47.682	-0.016759925	0.04070267	9.404712	-0.0009596693	0.0011160509	-0.00077457714	-0.026817355	0.051692363	9.806478	Sitting_Idle
15:36:47.704	-0.016759925	0.04070267	9.404712	-0.0009596693	0.0011160509	-0.00077457714	-0.026817355	0.051692363	9.806478	Sitting_Idle
15:36:47.728	-0.016759925	0.04070267	9.404712	-0.0009596693	0.0011160509	-0.00077457714	-0.026817355	0.051692363	9.806478	Sitting_Idle
15:36:47.751	-0.016759925	0.04070267	9.404712	-0.0009596693	0.0011160509	-0.00077457714	-0.026817355	0.051692363	9.806478	Sitting_Idle
15:36:47.774	-0.016759925	0.04070267	9.404712	-0.0009596693	0.0011160509	-0.00077457714	-0.026817355	0.051692363	9.806478	Sitting_Idle
15:36:47.797	-0.016759925	0.04070267	9.404712	-0.0009596693	0.0011160509	-0.00077457714	-0.026817355	0.051692363	9.806478	Sitting_Idle
15:36:47.821	-0.016759925	0.04070267	9.404712	-0.00034880405	0.00050518557	-0.00077457714	-0.026250247	0.051767327	9.8064785	Sitting_Idle
15:36:47.843	-0.028731298	0.06464542	9.387952	-0.00034880405	0.00050518557	-0.00077457714	-0.026250247	0.051767327	9.8064785	Sitting_Idle
15:36:47.866	-0.028731298	0.06464542	9.387952	-0.00034880405	0.00050518557	-0.00077457714	-0.026250247	0.051767327	9.8064785	Sitting_Idle
15:36:47.889	-0.028731298	0.06464542	9.387952	-0.00034880405	0.00050518557	-0.00077457714	-0.026250247	0.051767327	9.8064785	Sitting_Idle
15:36:47.912	-0.028731298	0.06464542	9.387952	-0.00034880405	0.00050518557	-0.00077457714	-0.026250247	0.051767327	9.8064785	Sitting_Idle
15:36:47.936	-0.028731298	0.06464542	9.387952	-0.00034880405	0.00050518557	-0.00077457714	-0.026250247	0.051767327	9.8064785	Sitting_Idle
15:36:47.959	-0.028731298	0.06464542	9.387952	-0.00034880405	0.00050518557	-0.00077457714	-0.026250247	0.051767327	9.8064785	Sitting_Idle
15:36:47.982	-0.028731298	0.06464542	9.387952	-0.00034880405	0.00050518557	-0.00077457714	-0.026250247	0.051767327	9.8064785	Sitting_Idle
15:36:48.005	-0.028731298	0.06464542	9.387952	0.00087292644	-0.0013274102	-0.00077457714	-0.026250247	0.051767327	9.8064785	Sitting_Idle
15:36:48.028	-0.028731298	0.06464542	9.387952	0.00087292644	-0.0013274102	-0.00077457714	-0.026250247	0.051767327	9.8064785	Sitting_Idle
15:36:48.052	-0.043096945	0.03351985	9.399923	0.00087292644	-0.0013274102	-0.00077457714	-0.026250247	0.051767327	9.8064785	Sitting_Idle
15:36:48.074	-0.043096945	0.03351985	9.399923	0.00087292644	-0.0013274102	-0.00077457714	-0.026250247	0.051767327	9.8064785	Sitting_Idle
15:36:48.095	-0.043096945	0.03351985	9.399923	0.00087292644	-0.0013274102	-0.00077457714	-0.026250247	0.051767327	9.8064785	Sitting_Idle
15:36:48.118	-0.043096945	0.03351985	9.399923	0.00087292644	-0.0013274102	-0.00077457714	-0.026250247	0.051767327	9.8064785	Sitting_Idle
15:36:48.141	-0.043096945	0.03351985	9.399923	0.00087292644	-0.0013274102	-0.00077457714	-0.026250247	0.051767327	9.8064785	Sitting_Idle
15:36:48.163	-0.043096945	0.03351985	9.399923	0.00087292644	-0.0013274102	-0.00077457714	-0.026250247	0.051767327	9.8064785	Sitting_Idle
15:36:48.186	-0.043096945	0.03351985	9.399923	0.0014837917	-0.00010567969	-0.0013854423	-0.026250247	0.051767327	9.8064785	Sitting_Idle
15:36:48.209	-0.043096945	0.03351985	9.399923	0.0014837917	-0.00010567969	-0.0013854423	-0.026250247	0.051767327	9.8064785	Sitting_Idle
15:36:48.232	-0.043096945	0.03351985	9.399923	0.0014837917	-0.00010567969	-0.0013854423	-0.026250247	0.051767327	9.8064785	Sitting_Idle
15:36:48.255	-0.026337024	0.043096945	9.397529	0.0014837917	-0.00010567969	-0.0013854423	-0.026250247	0.051767327	9.8064785	Sitting_Idle
15:36:48.278	-0.026337024	0.043096945	9.397529	0.0014837917	-0.00010567969	-0.0013854423	-0.026250247	0.051767327	9.8064785	Sitting_Idle
15:36:48.301	-0.026337024	0.043096945	9.397529	0.0014837917	-0.00010567969	-0.0013854423	-0.026250247	0.051767327	9.8064785	Sitting_Idle
15:36:48.325	-0.026337024	0.043096945	9.397529	0.0014837917	-0.00010567969	-0.0013854423	-0.026250247	0.051767327	9.8064785	Sitting_Idle
15:36:48.348	-0.026337024	0.043096945	9.397529	0.0014837917	-0.00010567969	-0.0013854423	-0.026250247	0.051767327	9.8064785	Sitting_Idle
15:36:48.371	-0.026337024	0.043096945	9.397529	-0.0015705345	-0.0007165449	0.00044715335	-0.026250247	0.051767327	9.8064785	Sitting_Idle
15:36:48.394	-0.026337024	0.043096945	9.397529	-0.0015705345	-0.0007165449	0.00044715335	-0.026250247	0.051767327	9.8064785	Sitting_Idle
15:36:48.417	-0.026337024	0.043096945	9.397529	-0.0015705345	-0.0007165449	0.00044715335	-0.026250247	0.051767327	9.8064785	Sitting_Idle
15:36:48.440	-0.028731298	0.045491222	9.402317	-0.0015705345	-0.0007165449	0.00044715335	-0.026250247	0.051767327	9.8064785	Sitting_Idle
15:36:48.463	-0.028731298	0.045491222	9.402317	-0.0015705345	-0.0007165449	0.00044715335	-0.026250247	0.051767327	9.8064785	Sitting_Idle
15:36:48.486	-0.028731298	0.045491222	9.402317	-0.0015705345	-0.0007165449	0.00044715335	-0.026250247	0.051767327	9.8064785	Sitting_Idle
15:36:48.510	-0.028731298	0.045491222	9.402317	-0.0015705345	-0.0007165449	0.00044715335	-0.026250247	0.051767327	9.8064785	Sitting_Idle
15:36:48.533	-0.028731298	0.045491222	9.402317	-0.0015705345	-0.0007165449	0.00044715335	-0.026250247	0.051767327	9.8064785	Sitting_Idle
15:36:48.556	-0.028731298	0.045491222	9.402317	0.0002620612	-0.00010567969	-0.0019963076	-0.02578856	0.0528226	9.806474	Sitting_Idle
15:36:48.579	-0.028731298	0.045491222	9.402317	0.0002620612	-0.00010567969	-0.0019963076	-0.02578856	0.0528226	9.806474	Sitting_Idle
15:36:48.602	-0.028731298	0.045491222	9.402317	0.0002620612	-0.00010567969	-0.0019963076	-0.02578856	0.0528226	9.806474	Sitting_Idle
15:36:48.626	-0.028731298	0.045491222	9.402317	0.0002620612	-0.00010567969	-0.0019963076	-0.02578856	0.0528226	9.806474	Sitting_Idle
15:36:48.649	-0.023942748	0.071828246	9.39274	0.0002620612	-0.00010567969	-0.0019963076	-0.02578856	0.0528226	9.806474	Sitting_Idle
15:36:48.672	-0.023942748	0.071828246	9.39274	0.0002620612	-0.00010567969	-0.0019963076	-0.02578856	0.0528226	9.806474	Sitting_Idle
15:36:48.695	-0.023942748	0.071828246	9.39274	0.0002620612	-0.00010567969	-0.0019963076	-0.02578856	0.0528226	9.806474	Sitting_Idle
15:36:48.718	-0.023942748	0.071828246	9.39274	0.0014837917	-0.0013274102	-0.00077457714	-0.025364595	0.053776093	9.80647	Sitting_Idle
15:36:48.742	-0.023942748	0.071828246	9.39274	0.0014837917	-0.0013274102	-0.00077457714	-0.025364595	0.053776093	9.80647	Sitting_Idle
15:36:48.765	-0.023942748	0.071828246	9.39274	0.0014837917	-0.0013274102	-0.00077457714	-0.025364595	0.053776093	9.80647	Sitting_Idle
15:36:48.788	-0.023942748	0.071828246	9.39274	0.0014837917	-0.0013274102	-0.00077457714	-0.025364595	0.053776093	9.80647	Sitting_Idle
15:36:48.811	-0.023942748	0.071828246	9.39274	0.0014837917	-0.0013274102	-0.00077457714	-0.025364595	0.053776093	9.80647	Sitting_Idle
15:36:48.834	-0.023942748	0.071828246	9.39274	0.0014837917	-0.0013274102	-0.00077457714	-0.025364595	0.053776093	9.80647	Sitting_Idle
15:36:48.857	-0.026337024	0.06464542	9.4095	0.0014837917	-0.0013274102	-0.00077457714	-0.025364595	0.053776093	9.80647	Sitting_Idle
15:36:48.880	-0.026337024	0.06464542	9.4095	0.0014837917	-0.0013274102	-0.00077457714	-0.025364595	0.053776093	9.80647	Sitting_Idle
15:36:48.903	-0.026337024	0.06464542	9.4095	0.00087292644	0.00050518557	-0.0019963076	-0.025364595	0.053776093	9.80647	Sitting_Idle
15:36:48.926	-0.026337024	0.06464542	9.4095	0.00087292644	0.00050518557	-0.0019963076	-0.025364595	0.053776093	9.80647	Sitting_Idle
15:36:48.949	-0.026337024	0.06464542	9.4095	0.00087292644	0.00050518557	-0.0019963076	-0.025364595	0.053776093	9.80647	Sitting_Idle
15:36:48.973	-0.026337024	0.06464542	9.4095	0.00087292644	0.00050518557	-0.0019963076	-0.025364595	0.053776093	9.80647	Sitting_Idle
15:36:48.996	-0.026337024	0.06464542	9.4095	0.00087292644	0.00050518557	-0.0019963076	-0.025364595	0.053776093	9.80647	Sitting_Idle
15:36:49.017	-0.026337024	0.06464542	9.4095	0.00087292644	0.00050518557	-0.0019963076	-0.025364595	0.053776093	9.80647	Sitting_Idle
15:36:49.041	-0.03351985	0.047885496	9.397529	0.00087292644	0.00050518557	-0.0019963076	-0.025364595	0.053776093	9.80647	Sitting_Idle
15:36:49.064	-0.03351985	0.047885496	9.397529	0.00087292644	0.00050518557	-0.0019963076	-0.025364595	0.053776093	9.80647	Sitting_Idle
15:36:49.089	-0.03351985	0.047885496	9.397529	-0.00034880405	-0.00010567969	-0.0013854423	-0.025364595	0.053776093	9.80647	Sitting_Idle
15:36:49.112	-0.03351985	0.047885496	9.397529	-0.00034880405	-0.00010567969	-0.0013854423	-0.025364595	0.053776093	9.80647	Sitting_Idle
15:36:49.135	-0.03351985	0.047885496	9.397529	-0.00034880405	-0.00010567969	-0.0013854423	-0.025364595	0.053776093	9.80647	Sitting_Idle
15:36:49.158	-0.03351985	0.047885496	9.397529	-0.00034880405	-0.00010567969	-0.0013854423	-0.025364595	0.053776093	9.80647	Sitting_Idle
15:36:49.181	-0.03351985	0.047885496	9.397529	-0.00034880405	-0.00010567969	-0.0013854423	-0.025364595	0.053776093	9.80647	Sitting_Idle
15:36:49.205	-0.03351985	0.047885496	9.397529	-0.00034880405	-0.00010567969	-0.0013854423	-0.025364595	0.053776093	9.80647	Sitting_Idle
15:36:49.228	-0.03351985	0.047885496	9.397529	-0.00034880405	-0.00010567969	-0.0013854423	-0.025364595	0.053776093	9.80647	Sitting_Idle
15:36:49.251	-0.028731298	0.019154198	9.399923	-0.00034880405	-0.00010567969	-0.0013854423	-0.025364595	0.053776093	9.80647	Sitting_Idle
15:36:49.274	-0.028731298	0.019154198	9.399923	-0.00034880405	-0.0007165449	-0.003218038	-0.025473462	0.053536575	9.806471	Sitting_Idle
15:36:49.297	-0.028731298	0.019154198	9.399923	-0.00034880405	-0.0007165449	-0.003218038	-0.025473462	0.053536575	9.806471	Sitting_Idle
15:36:49.320	-0.028731298	0.019154198	9.399923	-0.00034880405	-0.0007165449	-0.003218038	-0.025473462	0.053536575	9.806471	Sitting_Idle
15:36:49.343	-0.028731298	0.019154198	9.399923	-0.00034880405	-0.0007165449	-0.003218038	-0.025473462	0.053536575	9.806471	Sitting_Idle
15:36:49.366	-0.028731298	0.019154198	9.399923	-0.00034880405	-0.0007165449	-0.003218038	-0.025473462	0.053536575	9.806471	Sitting_Idle
15:36:49.389	-0.028731298	0.019154198	9.399923	-0.00034880405	-0.0007165449	-0.003218038	-0.025473462	0.053536575	9.806471	Sitting_Idle
15:36:49.412	-0.028731298	0.019154198	9.399923	-0.00034880405	-0.0007165449	-0.003218038	-0.025473462	0.053536575	9.806471	Sitting_Idle
15:36:49.435	-0.028731298	0.019154198	9.399923	-0.00034880405	-0.0007165449	-0.003218038	-0.025473462	0.053536575	9.806471	Sitting_Idle
15:36:49.458	-0.021548472	0.05506832	9.390346	0.00087292644	-0.00010567969	-0.0013854423	-0.025491994	0.053036872	9.806474	Sitting_Idle
15:36:49.481	-0.021548472	0.05506832	9.390346	0.00087292644	-0.00010567969	-0.0013854423	-0.025491994	0.053036872	9.806474	Sitting_Idle
15:36:49.504	-0.021548472	0.05506832	9.390346	0.00087292644	-0.00010567969	-0.0013854423	-0.025491994	0.053036872	9.806474	Sitting_Idle
15:36:49.527	-0.021548472	0.05506832	9.390346	0.00087292644	-0.00010567969	-0.0013854423	-0.025491994	0.053036872	9.806474	Sitting_Idle
15:36:49.551	-0.021548472	0.05506832	9.390346	0.00087292644	-0.00010567969	-0.0013854423	-0.025491994	0.053036872	9.806474	Sitting_Idle
15:36:49.572	-0.021548472	0.05506832	9.390346	0.00087292644	-0.00010567969	-0.0013854423	-0.025491994	0.053036872	9.806474	Sitting_Idle
15:36:49.594	-0.021548472	0.05506832	9.390346	0.00087292644	-0.00010567969	-0.0013854423	-0.025491994	0.053036872	9.806474	Sitting_Idle
15:36:49.617	-0.021548472	0.05506832	9.390346	0.00087292644	-0.00010567969	-0.0013854423	-0.025491994	0.053036872	9.806474	Sitting_Idle
15:36:49.640	-0.009577099	0.05027977	9.4095	-0.00034880405	-0.00010567969	0.00044715335	-0.025391202	0.05295231	9.806475	Sitting_Idle
15:36:49.662	-0.009577099	0.05027977	9.4095	-0.00034880405	-0.00010567969	0.00044715335	-0.025391202	0.05295231	9.806475	Sitting_Idle
15:36:49.684	-0.009577099	0.05027977	9.4095	-0.00034880405	-0.00010567969	0.00044715335	-0.025391202	0.05295231	9.806475	Sitting_Idle
15:36:49.707	-0.009577099	0.05027977	9.4095	-0.00034880405	-0.00010567969	0.00044715335	-0.025391202	0.05295231	9.806475	Sitting_Idle
15:36:49.730	-0.009577099	0.05027977	9.4095	-0.00034880405	-0.00010567969	0.00044715335	-0.025391202	0.05295231	9.806475	Sitting_Idle
15:36:49.753	-0.009577099	0.05027977	9.4095	-0.00034880405	-0.00010567969	0.00044715335	-0.025391202	0.05295231	9.806475	Sitting_Idle
15:36:49.777	-0.009577099	0.05027977	9.4095	-0.00034880405	-0.00010567969	0.00044715335	-0.025391202	0.05295231	9.806475	Sitting_Idle
15:36:49.800	-0.009577099	0.05027977	9.4095	-0.00034880405	-0.0013274102	-0.00077457714	-0.02541638	0.052813135	9.806476	Sitting_Idle
15:36:49.824	-0.009577099	0.05027977	9.4095	-0.00034880405	-0.0013274102	-0.00077457714	-0.02541638	0.052813135	9.806476	Sitting_Idle
15:36:49.847	-0.026337024	0.047885496	9.399923	-0.00034880405	-0.0013274102	-0.00077457714	-0.02541638	0.052813135	9.806476	Sitting_Idle
15:36:49.870	-0.026337024	0.047885496	9.399923	-0.00034880405	-0.0013274102	-0.00077457714	-0.02541638	0.052813135	9.806476	Sitting_Idle
15:36:49.894	-0.026337024	0.047885496	9.399923	-0.00034880405	-0.0013274102	-0.00077457714	-0.02541638	0.052813135	9.806476	Sitting_Idle
15:36:49.917	-0.026337024	0.047885496	9.399923	-0.00034880405	-0.0013274102	-0.00077457714	-0.02541638	0.052813135	9.806476	Sitting_Idle
15:36:49.939	-0.026337024	0.047885496	9.399923	-0.00034880405	-0.0013274102	-0.00077457714	-0.02541638	0.052813135	9.806476	Sitting_Idle
15:36:49.961	-0.026337024	0.047885496	9.399923	-0.00034880405	-0.0013274102	-0.00077457714	-0.02541638	0.052813135	9.806476	Sitting_Idle
15:36:49.984	-0.026337024	0.047885496	9.399923	0.00087292644	-0.0013274102	-0.0019963076	-0.025542347	0.052758526	9.806475	Sitting_Idle
15:36:50.008	-0.026337024	0.047885496	9.399923	0.00087292644	-0.0013274102	-0.0019963076	-0.025542347	0.052758526	9.806475	Sitting_Idle
15:36:50.031	-0.026337024	0.047885496	9.399923	0.00087292644	-0.0013274102	-0.0019963076	-0.025542347	0.052758526	9.806475	Sitting_Idle
15:36:50.054	-0.023942748	0.047885496	9.402317	0.00087292644	-0.0013274102	-0.0019963076	-0.025542347	0.052758526	9.806475	Sitting_Idle
15:36:50.077	-0.023942748	0.047885496	9.402317	0.00087292644	-0.0013274102	-0.0019963076	-0.025542347	0.052758526	9.806475	Sitting_Idle
15:36:50.100	-0.023942748	0.047885496	9.402317	0.00087292644	-0.0013274102	-0.0019963076	-0.025542347	0.052758526	9.806475	Sitting_Idle
15:36:50.124	-0.023942748	0.047885496	9.402317	0.00087292644	-0.0013274102	-0.0019963076	-0.025542347	0.052758526	9.806475	Sitting_Idle
15:36:50.147	-0.023942748	0.047885496	9.402317	0.00087292644	-0.0013274102	-0.0019963076	-0.025542347	0.052758526	9.806475	Sitting_Idle
15:36:50.170	-0.023942748	0.047885496	9.402317	0.0002620612	-0.0013274102	-0.0013854423	-0.025675496	0.052572552	9.806476	Sitting_Idle
15:36:50.193	-0.023942748	0.047885496	9.402317	0.0002620612	-0.0013274102	-0.0013854423	-0.025675496	0.052572552	9.806476	Sitting_Idle
15:36:50.215	-0.023942748	0.047885496	9.402317	0.0002620612	-0.0013274102	-0.0013854423	-0.025675496	0.052572552	9.806476	Sitting_Idle
15:36:50.238	-0.014365649	0.052674048	9.395134	0.0002620612	-0.0013274102	-0.0013854423	-0.025675496	0.052572552	9.806476	Sitting_Idle
15:36:50.261	-0.014365649	0.052674048	9.395134	0.0002620612	-0.0013274102	-0.0013854423	-0.025675496	0.052572552	9.806476	Sitting_Idle
15:36:50.284	-0.014365649	0.052674048	9.395134	0.0002620612	-0.0013274102	-0.0013854423	-0.025675496	0.052572552	9.806476	Sitting_Idle
15:36:50.307	-0.014365649	0.052674048	9.395134	0.0002620612	-0.0013274102	-0.0013854423	-0.025675496	0.052572552	9.806476	Sitting_Idle
15:36:50.330	-0.014365649	0.052674048	9.395134	0.0002620612	-0.0013274102	-0.0013854423	-0.025675496	0.052572552	9.806476	Sitting_Idle
15:36:50.359	-0.014365649	0.052674048	9.395134	-0.0009596693	-0.00010567969	-0.0019963076	-0.025767865	0.052489758	9.806476	Sitting_Idle
15:36:50.382	-0.014365649	0.052674048	9.395134	-0.0009596693	-0.00010567969	-0.0019963076	-0.025767865	0.052489758	9.806476	Sitting_Idle
15:36:50.405	-0.014365649	0.052674048	9.395134	-0.0009596693	-0.00010567969	-0.0019963076	-0.025767865	0.052489758	9.806476	Sitting_Idle
15:36:50.426	-0.014365649	0.052674048	9.395134	-0.0009596693	-0.00010567969	-0.0019963076	-0.025767865	0.052489758	9.806476	Sitting_Idle
15:36:50.449	-0.038308397	0.038308397	9.4142885	-0.0009596693	-0.00010567969	-0.0019963076	-0.025767865	0.052489758	9.806476	Sitting_Idle
15:36:50.473	-0.038308397	0.038308397	9.4142885	-0.0009596693	-0.00010567969	-0.0019963076	-0.025767865	0.052489758	9.806476	Sitting_Idle
15:36:50.495	-0.038308397	0.038308397	9.4142885	-0.0009596693	-0.00010567969	-0.0019963076	-0.025767865	0.052489758	9.806476	Sitting_Idle
15:36:50.517	-0.038308397	0.038308397	9.4142885	-0.00034880405	-0.0019382754	-0.003218038	-0.025656879	0.052430984	9.806476	Sitting_Idle
15:36:50.539	-0.038308397	0.038308397	9.4142885	-0.00034880405	-0.0019382754	-0.003218038	-0.025656879	0.052430984	9.806476	Sitting_Idle
15:36:50.562	-0.038308397	0.038308397	9.4142885	-0.00034880405	-0.0019382754	-0.003218038	-0.025656879	0.052430984	9.806476	Sitting_Idle
15:36:50.585	-0.038308397	0.038308397	9.4142885	-0.00034880405	-0.0019382754	-0.003218038	-0.025656879	0.052430984	9.806476	Sitting_Idle
15:36:50.608	-0.038308397	0.038308397	9.4142885	-0.00034880405	-0.0019382754	-0.003218038	-0.025656879	0.052430984	9.806476	Sitting_Idle
15:36:50.631	-0.038308397	0.038308397	9.4142885	-0.00034880405	-0.0019382754	-0.003218038	-0.025656879	0.052430984	9.806476	Sitting_Idle
15:36:50.654	-0.023942748	0.043096945	9.411894	-0.00034880405	-0.0019382754	-0.003218038	-0.025656879	0.052430984	9.806476	Sitting_Idle
15:36:50.677	-0.023942748	0.043096945	9.411894	-0.00034880405	-0.0019382754	-0.003218038	-0.025656879	0.052430984	9.806476	Sitting_Idle
15:36:50.701	-0.023942748	0.043096945	9.411894	-0.00034880405	0.0023377812	-0.00016371188	-0.025656879	0.052430984	9.806476	Sitting_Idle
15:36:50.724	-0.023942748	0.043096945	9.411894	-0.00034880405	0.0023377812	-0.00016371188	-0.025656879	0.052430984	9.806476	Sitting_Idle
15:36:50.747	-0.023942748	0.043096945	9.411894	-0.00034880405	0.0023377812	-0.00016371188	-0.025656879	0.052430984	9.806476	Sitting_Idle
15:36:50.770	-0.023942748	0.043096945	9.411894	-0.00034880405	0.0023377812	-0.00016371188	-0.025656879	0.052430984	9.806476	Sitting_Idle
15:36:50.793	-0.023942748	0.043096945	9.411894	-0.00034880405	0.0023377812	-0.00016371188	-0.025656879	0.052430984	9.806476	Sitting_Idle
15:36:50.817	-0.023942748	0.043096945	9.411894	-0.00034880405	0.0023377812	-0.00016371188	-0.025656879	0.052430984	9.806476	Sitting_Idle
15:36:50.840	-0.019154198	0.043096945	9.368797	-0.00034880405	0.0023377812	-0.00016371188	-0.025656879	0.052430984	9.806476	Sitting_Idle
15:36:50.863	-0.019154198	0.043096945	9.368797	-0.00034880405	0.0023377812	-0.00016371188	-0.025656879	0.052430984	9.806476	Sitting_Idle
15:36:50.886	-0.019154198	0.043096945	9.368797	-0.00034880405	-0.00010567969	-0.0013854423	-0.025656879	0.052430984	9.806476	Sitting_Idle
15:36:50.909	-0.019154198	0.043096945	9.368797	-0.00034880405	-0.00010567969	-0.0013854423	-0.025656879	0.052430984	9.806476	Sitting_Idle
15:36:50.933	-0.019154198	0.043096945	9.368797	-0.00034880405	-0.00010567969	-0.0013854423	-0.025656879	0.052430984	9.806476	Sitting_Idle
15:36:50.956	-0.019154198	0.043096945	9.368797	-0.00034880405	-0.00010567969	-0.0013854423	-0.025656879	0.052430984	9.806476	Sitting_Idle
15:36:50.979	-0.019154198	0.043096945	9.368797	-0.00034880405	-0.00010567969	-0.0013854423	-0.025656879	0.052430984	9.806476	Sitting_Idle
15:36:51.002	-0.019154198	0.043096945	9.368797	-0.00034880405	-0.00010567969	-0.0013854423	-0.025656879	0.052430984	9.806476	Sitting_Idle
15:36:51.025	-0.019154198	0.043096945	9.368797	-0.00034880405	-0.00010567969	-0.0013854423	-0.025656879	0.052430984	9.806476	Sitting_Idle
15:36:51.048	-0.023942748	0.04070267	9.399923	-0.00034880405	-0.00010567969	-0.0013854423	-0.025656879	0.052430984	9.806476	Sitting_Idle
15:36:51.071	-0.023942748	0.04070267	9.399923	0.00087292644	-0.0025491407	-0.00077457714	-0.025679661	0.052335598	9.806477	Sitting_Idle
15:36:51.094	-0.023942748	0.04070267	9.399923	0.00087292644	-0.0025491407	-0.00077457714	-0.025679661	0.052335598	9.806477	Sitting_Idle
15:36:51.117	-0.023942748	0.04070267	9.399923	0.00087292644	-0.0025491407	-0.00077457714	-0.025679661	0.052335598	9.806477	Sitting_Idle
15:36:51.140	-0.023942748	0.04070267	9.399923	0.00087292644	-0.0025491407	-0.00077457714	-0.025679661	0.052335598	9.806477	Sitting_Idle
15:36:51.164	-0.023942748	0.04070267	9.399923	0.00087292644	-0.0025491407	-0.00077457714	-0.025679661	0.052335598	9.806477	Sitting_Idle
15:36:51.187	-0.023942748	0.04070267	9.399923	0.00087292644	-0.0025491407	-0.00077457714	-0.025679661	0.052335598	9.806477	Sitting_Idle
15:36:51.210	-0.023942748	0.04070267	9.399923	0.00087292644	-0.0025491407	-0.00077457714	-0.025679661	0.052335598	9.806477	Sitting_Idle
15:36:51.233	-0.023942748	0.04070267	9.399923	0.00087292644	-0.0025491407	-0.00077457714	-0.025679661	0.052335598	9.806477	Sitting_Idle
15:36:51.256	-0.026337024	0.035914123	9.399923	0.0002620612	-0.00010567969	-0.0019963076	-0.025679661	0.052335598	9.806477	Sitting_Idle
15:36:51.279	-0.026337024	0.035914123	9.399923	0.0002620612	-0.00010567969	-0.0019963076	-0.025679661	0.052335598	9.806477	Sitting_Idle
15:36:51.302	-0.026337024	0.035914123	9.399923	0.0002620612	-0.00010567969	-0.0019963076	-0.025679661	0.052335598	9.806477	Sitting_Idle
15:36:51.325	-0.026337024	0.035914123	9.399923	0.0002620612	-0.00010567969	-0.0019963076	-0.025679661	0.052335598	9.806477	Sitting_Idle
15:36:51.348	-0.026337024	0.035914123	9.399923	0.0002620612	-0.00010567969	-0.0019963076	-0.025679661	0.052335598	9.806477	Sitting_Idle
15:36:51.370	-0.026337024	0.035914123	9.399923	0.0002620612	-0.00010567969	-0.0019963076	-0.025679661	0.052335598	9.806477	Sitting_Idle
15:36:51.394	-0.026337024	0.035914123	9.399923	0.0002620612	-0.00010567969	-0.0019963076	-0.025679661	0.052335598	9.806477	Sitting_Idle
15:36:51.417	-0.026337024	0.035914123	9.399923	0.00087292644	-0.0007165449	-0.0019963076	-0.025679661	0.052335598	9.806477	Sitting_Idle
15:36:51.440	-0.026337024	0.071828246	9.4095	0.00087292644	-0.0007165449	-0.0019963076	-0.025679661	0.052335598	9.806477	Sitting_Idle
15:36:51.463	-0.026337024	0.071828246	9.4095	0.00087292644	-0.0007165449	-0.0019963076	-0.025679661	0.052335598	9.806477	Sitting_Idle
15:36:51.486	-0.026337024	0.071828246	9.4095	0.00087292644	-0.0007165449	-0.0019963076	-0.025679661	0.052335598	9.806477	Sitting_Idle
15:36:51.510	-0.026337024	0.071828246	9.4095	0.00087292644	-0.0007165449	-0.0019963076	-0.025679661	0.052335598	9.806477	Sitting_Idle
15:36:51.533	-0.026337024	0.071828246	9.4095	0.00087292644	-0.0007165449	-0.0019963076	-0.025679661	0.052335598	9.806477	Sitting_Idle
15:36:51.556	-0.026337024	0.071828246	9.4095	0.00087292644	-0.0007165449	-0.0019963076	-0.025679661	0.052335598	9.806477	Sitting_Idle
15:36:51.578	-0.026337024	0.071828246	9.4095	0.00087292644	-0.0007165449	-0.0019963076	-0.025679661	0.052335598	9.806477	Sitting_Idle
15:36:51.602	-0.026337024	0.071828246	9.4095	-0.0009596693	-0.00010567969	-0.003218038	-0.025679661	0.052335598	9.806477	Sitting_Idle
15:36:51.626	-0.026337024	0.071828246	9.4095	-0.0009596693	-0.00010567969	-0.003218038	-0.025679661	0.052335598	9.806477	Sitting_Idle
15:36:51.649	-0.031125572	0.05027977	9.37598	-0.0009596693	-0.00010567969	-0.003218038	-0.025679661	0.052335598	9.806477	Sitting_Idle
15:36:51.672	-0.031125572	0.05027977	9.37598	-0.0009596693	-0.00010567969	-0.003218038	-0.025679661	0.052335598	9.806477	Sitting_Idle
15:36:51.695	-0.031125572	0.05027977	9.37598	-0.0009596693	-0.00010567969	-0.003218038	-0.025679661	0.052335598	9.806477	Sitting_Idle
15:36:51.718	-0.031125572	0.05027977	9.37598	-0.0009596693	-0.00010567969	-0.003218038	-0.025679661	0.052335598	9.806477	Sitting_Idle
15:36:51.742	-0.031125572	0.05027977	9.37598	-0.0009596693	-0.00010567969	-0.003218038	-0.025679661	0.052335598	9.806477	Sitting_Idle
15:36:51.765	-0.031125572	0.05027977	9.37598	-0.0009596693	-0.00010567969	-0.003218038	-0.025679661	0.052335598	9.806477	Sitting_Idle
15:36:51.787	-0.031125572	0.05027977	9.37598	0.0002620612	-0.0019382754	0.00044715335	-0.025679661	0.052335598	9.806477	Sitting_Idle
15:36:51.810	-0.031125572	0.05027977	9.37598	0.0002620612	-0.0019382754	0.00044715335	-0.025679661	0.052335598	9.806477	Sitting_Idle
15:36:51.833	-0.031125572	0.05027977	9.37598	0.0002620612	-0.0019382754	0.00044715335	-0.025679661	0.052335598	9.806477	Sitting_Idle
15:36:51.857	-0.011971374	0.035914123	9.402317	0.0002620612	-0.0019382754	0.00044715335	-0.025679661	0.052335598	9.806477	Sitting_Idle
15:36:51.881	-0.011971374	0.035914123	9.402317	0.0002620612	-0.0019382754	0.00044715335	-0.025679661	0.052335598	9.806477	Sitting_Idle
15:36:51.905	-0.011971374	0.035914123	9.402317	0.0002620612	-0.0019382754	0.00044715335	-0.025679661	0.052335598	9.806477	Sitting_Idle
15:36:51.927	-0.011971374	0.035914123	9.402317	0.0002620612	-0.0019382754	0.00044715335	-0.025679661	0.052335598	9.806477	Sitting_Idle
15:36:51.951	-0.011971374	0.035914123	9.402317	0.0002620612	-0.0019382754	0.00044715335	-0.025679661	0.052335598	9.806477	Sitting_Idle
15:36:51.974	-0.011971374	0.035914123	9.402317	-0.0009596693	-0.00010567969	-0.0038289034	-0.025679661	0.052335598	9.806477	Sitting_Idle
15:36:51.997	-0.011971374	0.035914123	9.402317	-0.0009596693	-0.00010567969	-0.0038289034	-0.025679661	0.052335598	9.806477	Sitting_Idle
15:36:52.020	-0.011971374	0.035914123	9.402317	-0.0009596693	-0.00010567969	-0.0038289034	-0.025679661	0.052335598	9.806477	Sitting_Idle
15:36:52.043	-0.0023942748	0.062251143	9.4142885	-0.0009596693	-0.00010567969	-0.0038289034	-0.025679661	0.052335598	9.806477	Sitting_Idle
15:36:52.066	-0.0023942748	0.062251143	9.4142885	-0.0009596693	-0.00010567969	-0.0038289034	-0.025679661	0.052335598	9.806477	Sitting_Idle
15:36:52.089	-0.0023942748	0.062251143	9.4142885	-0.0009596693	-0.00010567969	-0.0038289034	-0.025679661	0.052335598	9.806477	Sitting_Idle
15:36:52.112	-0.0023942748	0.062251143	9.4142885	-0.0009596693	-0.00010567969	-0.0038289034	-0.025679661	0.052335598	9.806477	Sitting_Idle
15:36:52.135	-0.0023942748	0.062251143	9.4142885	-0.0009596693	-0.00010567969	-0.0038289034	-0.025679661	0.052335598	9.806477	Sitting_Idle
15:36:52.158	-0.0023942748	0.062251143	9.4142885	-0.00034880405	-0.00010567969	-0.0013854423	-0.025694644	0.052222222	9.806478	Sitting_Idle
15:36:52.181	-0.0023942748	0.062251143	9.4142885	-0.00034880405	-0.00010567969	-0.0013854423	-0.025694644	0.052222222	9.806478	Sitting_Idle
15:36:52.203	-0.0023942748	0.062251143	9.4142885	-0.00034880405	-0.00010567969	-0.0013854423	-0.025694644	0.052222222	9.806478	Sitting_Idle
15:36:52.225	-0.0023942748	0.062251143	9.4142885	-0.00034880405	-0.00010567969	-0.0013854423	-0.025694644	0.052222222	9.806478	Sitting_Idle
15:36:52.247	-0.04070267	0.038308397	9.407105	-0.00034880405	-0.00010567969	-0.0013854423	-0.025694644	0.052222222	9.806478	Sitting_Idle
15:36:52.271	-0.04070267	0.038308397	9.407105	-0.00034880405	-0.00010567969	-0.0013854423	-0.025694644	0.052222222	9.806478	Sitting_Idle
15:36:52.294	-0.04070267	0.038308397	9.407105	-0.00034880405	-0.00010567969	-0.0013854423	-0.025694644	0.052222222	9.806478	Sitting_Idle
15:36:52.317	-0.04070267	0.038308397	9.407105	0.00087292644	-0.0007165449	-0.0013854423	-0.025694644	0.052222222	9.806478	Sitting_Idle
15:36:52.341	-0.04070267	0.038308397	9.407105	0.00087292644	-0.0007165449	-0.0013854423	-0.025694644	0.052222222	9.806478	Sitting_Idle
15:36:52.367	-0.04070267	0.038308397	9.407105	0.00087292644	-0.0007165449	-0.0013854423	-0.025694644	0.052222222	9.806478	Sitting_Idle
15:36:52.392	-0.04070267	0.038308397	9.407105	0.00087292644	-0.0007165449	-0.0013854423	-0.025694644	0.052222222	9.806478	Sitting_Idle
15:36:52.415	-0.04070267	0.038308397	9.407105	0.00087292644	-0.0007165449	-0.0013854423	-0.025694644	0.052222222	9.806478	Sitting_Idle
15:36:52.438	-0.021548472	0.05985687	9.404712	0.00087292644	-0.0007165449	-0.0013854423	-0.025694644	0.052222222	9.806478	Sitting_Idle
15:36:52.462	-0.021548472	0.05985687	9.404712	0.00087292644	-0.0007165449	-0.0013854423	-0.025694644	0.052222222	9.806478	Sitting_Idle
15:36:52.485	-0.021548472	0.05985687	9.404712	0.00087292644	-0.0007165449	-0.0013854423	-0.025694644	0.052222222	9.806478	Sitting_Idle
15:36:52.508	-0.021548472	0.05985687	9.404712	-0.0010726794	0.0018961257	-0.0025185973	-0.025786454	0.051990055	9.8064785	Sitting_Idle
15:36:52.531	-0.021548472	0.05985687	9.404712	-0.0010726794	0.0018961257	-0.0025185973	-0.025786454	0.051990055	9.8064785	Sitting_Idle
15:36:52.555	-0.021548472	0.05985687	9.404712	-0.0010726794	0.0018961257	-0.0025185973	-0.025786454	0.051990055	9.8064785	Sitting_Idle
15:36:52.578	-0.021548472	0.05985687	9.404712	-0.0010726794	0.0018961257	-0.0025185973	-0.025786454	0.051990055	9.8064785	Sitting_Idle
15:36:52.601	-0.021548472	0.05985687	9.404712	-0.0010726794	0.0018961257	-0.0025185973	-0.025786454	0.051990055	9.8064785	Sitting_Idle
15:36:52.624	-0.021548472	0.05985687	9.404712	-0.0010726794	0.0018961257	-0.0025185973	-0.025786454	0.051990055	9.8064785	Sitting_Idle
15:36:52.647	-0.023942748	0.043096945	9.397529	-0.0010726794	0.0018961257	-0.0025185973	-0.025786454	0.051990055	9.8064785	Sitting_Idle
15:36:52.671	-0.023942748	0.043096945	9.397529	-0.0010726794	0.0018961257	-0.0025185973	-0.025786454	0.051990055	9.8064785	Sitting_Idle
15:36:52.694	-0.023942748	0.043096945	9.397529	0.0007599164	0.0012852604	-0.0012968669	-0.025786454	0.051990055	9.8064785	Sitting_Idle
15:36:52.717	-0.023942748	0.043096945	9.397529	0.0007599164	0.0012852604	-0.0012968669	-0.025786454	0.051990055	9.8064785	Sitting_Idle
15:36:52.739	-0.023942748	0.043096945	9.397529	0.0007599164	0.0012852604	-0.0012968669	-0.025786454	0.051990055	9.8064785	Sitting_Idle
15:36:52.762	-0.023942748	0.043096945	9.397529	0.0007599164	0.0012852604	-0.0012968669	-0.025786454	0.051990055	9.8064785	Sitting_Idle
15:36:52.785	-0.023942748	0.043096945	9.397529	0.0007599164	0.0012852604	-0.0012968669	-0.025786454	0.051990055	9.8064785	Sitting_Idle
15:36:52.807	-0.023942748	0.043096945	9.397529	0.0007599164	0.0012852604	-0.0012968669	-0.025786454	0.051990055	9.8064785	Sitting_Idle
15:36:52.831	-0.023942748	0.043096945	9.397529	0.0007599164	0.0012852604	-0.0012968669	-0.025786454	0.051990055	9.8064785	Sitting_Idle
15:36:52.854	-0.023942748	0.05027977	9.428655	0.0007599164	0.0012852604	-0.0012968669	-0.025786454	0.051990055	9.8064785	Sitting_Idle
15:36:52.878	-0.023942748	0.05027977	9.428655	-0.00046181414	0.0012852604	-0.0025185973	-0.025786454	0.051990055	9.8064785	Sitting_Idle
15:36:52.902	-0.023942748	0.05027977	9.428655	-0.00046181414	0.0012852604	-0.0025185973	-0.025786454	0.051990055	9.8064785	Sitting_Idle
15:36:52.925	-0.023942748	0.05027977	9.428655	-0.00046181414	0.0012852604	-0.0025185973	-0.025786454	0.051990055	9.8064785	Sitting_Idle
15:36:52.948	-0.023942748	0.05027977	9.428655	-0.00046181414	0.0012852604	-0.0025185973	-0.025786454	0.051990055	9.8064785	Sitting_Idle
15:36:52.972	-0.023942748	0.05027977	9.428655	-0.00046181414	0.0012852604	-0.0025185973	-0.025786454	0.051990055	9.8064785	Sitting_Idle
15:36:52.995	-0.023942748	0.05027977	9.428655	-0.00046181414	0.0012852604	-0.0025185973	-0.025786454	0.051990055	9.8064785	Sitting_Idle
15:36:53.017	-0.023942748	0.05027977	9.428655	-0.00046181414	0.0012852604	-0.0025185973	-0.025786454	0.051990055	9.8064785	Sitting_Idle
15:36:53.041	-0.023942748	0.05027977	9.428655	-0.00046181414	6.352998e-05	0.0005357288	-0.025786454	0.051990055	9.8064785	Sitting_Idle
15:36:53.064	-0.031125572	0.04070267	9.397529	-0.00046181414	6.352998e-05	0.0005357288	-0.025786454	0.051990055	9.8064785	Sitting_Idle
15:36:53.087	-0.031125572	0.04070267	9.397529	-0.00046181414	6.352998e-05	0.0005357288	-0.025786454	0.051990055	9.8064785	Sitting_Idle
15:36:53.111	-0.031125572	0.04070267	9.397529	-0.00046181414	6.352998e-05	0.0005357288	-0.025786454	0.051990055	9.8064785	Sitting_Idle
15:36:53.135	-0.031125572	0.04070267	9.397529	-0.00046181414	6.352998e-05	0.0005357288	-0.025786454	0.051990055	9.8064785	Sitting_Idle
15:36:53.158	-0.031125572	0.04070267	9.397529	-0.00046181414	6.352998e-05	0.0005357288	-0.025786454	0.051990055	9.8064785	Sitting_Idle
15:36:53.181	-0.031125572	0.04070267	9.397529	-0.00046181414	6.352998e-05	0.0005357288	-0.025786454	0.051990055	9.8064785	Sitting_Idle
15:36:53.204	-0.031125572	0.04070267	9.397529	-0.00046181414	6.352998e-05	0.0005357288	-0.025786454	0.051990055	9.8064785	Sitting_Idle
15:36:53.226	-0.031125572	0.04070267	9.397529	0.00014905112	-0.002379931	-0.0019077321	-0.025786454	0.051990055	9.8064785	Sitting_Idle
15:36:53.249	-0.014365649	0.06464542	9.395134	0.00014905112	-0.002379931	-0.0019077321	-0.025786454	0.051990055	9.8064785	Sitting_Idle
15:36:53.273	-0.014365649	0.06464542	9.395134	0.00014905112	-0.002379931	-0.0019077321	-0.025786454	0.051990055	9.8064785	Sitting_Idle
15:36:53.296	-0.014365649	0.06464542	9.395134	0.00014905112	-0.002379931	-0.0019077321	-0.025786454	0.051990055	9.8064785	Sitting_Idle
15:36:53.318	-0.014365649	0.06464542	9.395134	0.00014905112	-0.002379931	-0.0019077321	-0.025786454	0.051990055	9.8064785	Sitting_Idle
15:36:53.342	-0.014365649	0.06464542	9.395134	0.00014905112	-0.002379931	-0.0019077321	-0.025786454	0.051990055	9.8064785	Sitting_Idle
15:36:53.366	-0.014365649	0.06464542	9.395134	0.00014905112	-0.002379931	-0.0019077321	-0.025786454	0.051990055	9.8064785	Sitting_Idle
15:36:53.389	-0.014365649	0.06464542	9.395134	0.00014905112	-0.002379931	-0.0019077321	-0.025786454	0.051990055	9.8064785	Sitting_Idle
15:36:53.412	-0.014365649	0.06464542	9.395134	0.00014905112	-0.00054733525	0.0005357288	-0.02567848	0.052036855	9.8064785	Sitting_Idle
15:36:53.435	-0.014365649	0.06464542	9.395134	0.00014905112	-0.00054733525	0.0005357288	-0.02567848	0.052036855	9.8064785	Sitting_Idle
15:36:53.458	-0.026337024	0.062251143	9.397529	0.00014905112	-0.00054733525	0.0005357288	-0.02567848	0.052036855	9.8064785	Sitting_Idle
15:36:53.482	-0.026337024	0.062251143	9.397529	0.00014905112	-0.00054733525	0.0005357288	-0.02567848	0.052036855	9.8064785	Sitting_Idle
15:36:53.505	-0.026337024	0.062251143	9.397529	0.00014905112	-0.00054733525	0.0005357288	-0.02567848	0.052036855	9.8064785	Sitting_Idle
15:36:53.528	-0.026337024	0.062251143	9.397529	0.00014905112	-0.00054733525	0.0005357288	-0.02567848	0.052036855	9.8064785	Sitting_Idle
15:36:53.550	-0.026337024	0.062251143	9.397529	0.00014905112	-0.00054733525	0.0005357288	-0.02567848	0.052036855	9.8064785	Sitting_Idle
15:36:53.573	-0.026337024	0.062251143	9.397529	0.00014905112	-0.00054733525	0.0005357288	-0.02567848	0.052036855	9.8064785	Sitting_Idle
15:36:53.597	-0.026337024	0.062251143	9.397529	-0.0010726794	6.352998e-05	-0.0012968669	-0.02567848	0.052036855	9.8064785	Sitting_Idle
15:36:53.620	-0.026337024	0.062251143	9.397529	-0.0010726794	6.352998e-05	-0.0012968669	-0.02567848	0.052036855	9.8064785	Sitting_Idle
15:36:53.644	-0.014365649	0.05506832	9.399923	-0.0010726794	6.352998e-05	-0.0012968669	-0.02567848	0.052036855	9.8064785	Sitting_Idle
15:36:53.667	-0.014365649	0.05506832	9.399923	-0.0010726794	6.352998e-05	-0.0012968669	-0.02567848	0.052036855	9.8064785	Sitting_Idle
15:36:53.690	-0.014365649	0.05506832	9.399923	-0.0010726794	6.352998e-05	-0.0012968669	-0.02567848	0.052036855	9.8064785	Sitting_Idle
15:36:53.714	-0.014365649	0.05506832	9.399923	-0.0010726794	6.352998e-05	-0.0012968669	-0.02567848	0.052036855	9.8064785	Sitting_Idle
15:36:53.737	-0.014365649	0.05506832	9.399923	-0.0010726794	6.352998e-05	-0.0012968669	-0.02567848	0.052036855	9.8064785	Sitting_Idle
15:36:53.760	-0.014365649	0.05506832	9.399923	0.00014905112	0.0012852604	-0.004351193	-0.025829626	0.051843084	9.8064785	Sitting_Idle
15:36:53.783	-0.014365649	0.05506832	9.399923	0.00014905112	0.0012852604	-0.004351193	-0.025829626	0.051843084	9.8064785	Sitting_Idle
15:36:53.806	-0.014365649	0.05506832	9.399923	0.00014905112	0.0012852604	-0.004351193	-0.025829626	0.051843084	9.8064785	Sitting_Idle
15:36:53.829	-0.014365649	0.05506832	9.399923	0.00014905112	0.0012852604	-0.004351193	-0.025829626	0.051843084	9.8064785	Sitting_Idle
15:36:53.852	-0.021548472	0.035914123	9.402317	0.00014905112	0.0012852604	-0.004351193	-0.025829626	0.051843084	9.8064785	Sitting_Idle
15:36:53.875	-0.021548472	0.035914123	9.402317	0.00014905112	0.0012852604	-0.004351193	-0.025829626	0.051843084	9.8064785	Sitting_Idle
15:36:53.896	-0.021548472	0.035914123	9.402317	0.00014905112	0.0012852604	-0.004351193	-0.025829626	0.051843084	9.8064785	Sitting_Idle
15:36:53.918	-0.021548472	0.035914123	9.402317	0.00014905112	0.0012852604	-0.004351193	-0.025829626	0.051843084	9.8064785	Sitting_Idle
15:36:53.941	-0.021548472	0.035914123	9.402317	-0.0016835446	-0.0011582006	-0.0006860017	-0.026187535	0.052671265	9.806474	Sitting_Idle
15:36:53.964	-0.021548472	0.035914123	9.402317	-0.0016835446	-0.0011582006	-0.0006860017	-0.026187535	0.052671265	9.806474	Sitting_Idle
15:36:53.985	-0.021548472	0.035914123	9.402317	-0.0016835446	-0.0011582006	-0.0006860017	-0.026187535	0.052671265	9.806474	Sitting_Idle
15:36:54.007	-0.021548472	0.035914123	9.402317	-0.0016835446	-0.0011582006	-0.0006860017	-0.026187535	0.052671265	9.806474	Sitting_Idle
15:36:54.029	-0.021548472	0.035914123	9.402317	-0.0016835446	-0.0011582006	-0.0006860017	-0.026187535	0.052671265	9.806474	Sitting_Idle
15:36:54.052	-0.0071828244	0.057462595	9.428655	-0.0016835446	-0.0011582006	-0.0006860017	-0.026187535	0.052671265	9.806474	Sitting_Idle
15:36:54.075	-0.0071828244	0.057462595	9.428655	-0.0016835446	-0.0011582006	-0.0006860017	-0.026187535	0.052671265	9.806474	Sitting_Idle
15:36:54.098	-0.0071828244	0.057462595	9.428655	-0.0016835446	-0.0011582006	-0.0006860017	-0.026187535	0.052671265	9.806474	Sitting_Idle
15:36:54.121	-0.0071828244	0.057462595	9.428655	-0.0029052752	-0.002379931	-0.004351193	-0.027532665	0.05285749	9.806469	Sitting_Idle
15:36:54.144	-0.0071828244	0.057462595	9.428655	-0.0029052752	-0.002379931	-0.004351193	-0.027532665	0.05285749	9.806469	Sitting_Idle
15:36:54.168	-0.0071828244	0.057462595	9.428655	-0.0029052752	-0.002379931	-0.004351193	-0.027532665	0.05285749	9.806469	Sitting_Idle
15:36:54.191	-0.0071828244	0.057462595	9.428655	-0.0029052752	-0.002379931	-0.004351193	-0.027532665	0.05285749	9.806469	Sitting_Idle
15:36:54.214	-0.0071828244	0.057462595	9.428655	-0.0029052752	-0.002379931	-0.004351193	-0.027532665	0.05285749	9.806469	Sitting_Idle
15:36:54.237	-0.0071828244	0.057462595	9.428655	-0.0029052752	-0.002379931	-0.004351193	-0.027532665	0.05285749	9.806469	Sitting_Idle
15:36:54.261	-0.016759925	0.043096945	9.423865	-0.0029052752	-0.002379931	-0.004351193	-0.027532665	0.05285749	9.806469	Sitting_Idle
15:36:54.285	-0.016759925	0.043096945	9.423865	-0.0029052752	-0.002379931	-0.004351193	-0.027532665	0.05285749	9.806469	Sitting_Idle
15:36:54.308	-0.016759925	0.043096945	9.423865	0.0007599164	-0.00054733525	-7.513642e-05	-0.028562667	0.053009346	9.806465	Sitting_Idle
15:36:54.332	-0.016759925	0.043096945	9.423865	0.0007599164	-0.00054733525	-7.513642e-05	-0.028562667	0.053009346	9.806465	Sitting_Idle
15:36:54.355	-0.016759925	0.043096945	9.423865	0.0007599164	-0.00054733525	-7.513642e-05	-0.028562667	0.053009346	9.806465	Sitting_Idle
15:36:54.378	-0.016759925	0.043096945	9.423865	0.0007599164	-0.00054733525	-7.513642e-05	-0.028562667	0.053009346	9.806465	Sitting_Idle
15:36:54.402	-0.016759925	0.043096945	9.423865	0.0007599164	-0.00054733525	-7.513642e-05	-0.028562667	0.053009346	9.806465	Sitting_Idle
15:36:54.425	-0.016759925	0.043096945	9.423865	0.0007599164	-0.00054733525	-7.513642e-05	-0.028562667	0.053009346	9.806465	Sitting_Idle
15:36:54.448	-0.021548472	0.08619389	9.330489	0.0007599164	-0.00054733525	-7.513642e-05	-0.028562667	0.053009346	9.806465	Sitting_Idle
15:36:54.471	-0.021548472	0.08619389	9.330489	0.0007599164	-0.00054733525	-7.513642e-05	-0.028562667	0.053009346	9.806465	Sitting_Idle
15:36:54.494	-0.021548472	0.08619389	9.330489	-0.0016835446	6.352998e-05	0.0005357288	-0.028296396	0.053381324	9.806464	Sitting_Idle
15:36:54.518	-0.021548472	0.08619389	9.330489	-0.0016835446	6.352998e-05	0.0005357288	-0.028296396	0.053381324	9.806464	Sitting_Idle
15:36:54.541	-0.021548472	0.08619389	9.330489	-0.0016835446	6.352998e-05	0.0005357288	-0.028296396	0.053381324	9.806464	Sitting_Idle
15:36:54.564	-0.021548472	0.08619389	9.330489	-0.0016835446	6.352998e-05	0.0005357288	-0.028296396	0.053381324	9.806464	Sitting_Idle
15:36:54.587	-0.021548472	0.08619389	9.330489	-0.0016835446	6.352998e-05	0.0005357288	-0.028296396	0.053381324	9.806464	Sitting_Idle
15:36:54.609	-0.021548472	0.08619389	9.330489	-0.0016835446	6.352998e-05	0.0005357288	-0.028296396	0.053381324	9.806464	Sitting_Idle
15:36:54.633	-0.021548472	0.08619389	9.330489	-0.0016835446	6.352998e-05	0.0005357288	-0.028296396	0.053381324	9.806464	Sitting_Idle
15:36:54.656	-0.04070267	0.026337024	9.395134	-0.0016835446	6.352998e-05	0.0005357288	-0.028296396	0.053381324	9.806464	Sitting_Idle
15:36:54.679	-0.04070267	0.026337024	9.395134	-0.00046181414	-0.0011582006	0.0005357288	-0.028665457	0.05275094	9.806467	Sitting_Idle
15:36:54.702	-0.04070267	0.026337024	9.395134	-0.00046181414	-0.0011582006	0.0005357288	-0.028665457	0.05275094	9.806467	Sitting_Idle
15:36:54.725	-0.04070267	0.026337024	9.395134	-0.00046181414	-0.0011582006	0.0005357288	-0.028665457	0.05275094	9.806467	Sitting_Idle
15:36:54.749	-0.04070267	0.026337024	9.395134	-0.00046181414	-0.0011582006	0.0005357288	-0.028665457	0.05275094	9.806467	Sitting_Idle
15:36:54.772	-0.04070267	0.026337024	9.395134	-0.00046181414	-0.0011582006	0.0005357288	-0.028665457	0.05275094	9.806467	Sitting_Idle
15:36:54.795	-0.04070267	0.026337024	9.395134	-0.00046181414	-0.0011582006	0.0005357288	-0.028665457	0.05275094	9.806467	Sitting_Idle
15:36:54.818	-0.04070267	0.026337024	9.395134	-0.00046181414	-0.0011582006	0.0005357288	-0.028665457	0.05275094	9.806467	Sitting_Idle
15:36:54.841	-0.03351985	0.04070267	9.423865	0.0007599164	-0.00054733525	0.0005357288	-0.028330069	0.052810673	9.806467	Sitting_Idle
15:36:54.865	-0.03351985	0.04070267	9.423865	0.0007599164	-0.00054733525	0.0005357288	-0.028330069	0.052810673	9.806467	Sitting_Idle
15:36:54.888	-0.03351985	0.04070267	9.423865	0.0007599164	-0.00054733525	0.0005357288	-0.028330069	0.052810673	9.806467	Sitting_Idle
15:36:54.911	-0.03351985	0.04070267	9.423865	0.0007599164	-0.00054733525	0.0005357288	-0.028330069	0.052810673	9.806467	Sitting_Idle
15:36:54.934	-0.03351985	0.04070267	9.423865	0.0007599164	-0.00054733525	0.0005357288	-0.028330069	0.052810673	9.806467	Sitting_Idle
15:36:54.957	-0.03351985	0.04070267	9.423865	0.0007599164	-0.00054733525	0.0005357288	-0.028330069	0.052810673	9.806467	Sitting_Idle
15:36:54.981	-0.03351985	0.04070267	9.423865	0.0007599164	-0.00054733525	0.0005357288	-0.028330069	0.052810673	9.806467	Sitting_Idle
15:36:55.004	-0.03351985	0.04070267	9.423865	0.0007599164	-0.00054733525	0.0005357288	-0.028330069	0.052810673	9.806467	Sitting_Idle
15:36:55.027	-0.03351985	0.04070267	9.423865	0.0013707817	0.0012852604	-7.513642e-05	-0.028271787	0.05242977	9.80647	Sitting_Idle
15:36:55.049	-0.019154198	0.057462595	9.411894	0.0013707817	0.0012852604	-7.513642e-05	-0.028271787	0.05242977	9.80647	Sitting_Idle
15:36:55.071	-0.019154198	0.057462595	9.411894	0.0013707817	0.0012852604	-7.513642e-05	-0.028271787	0.05242977	9.80647	Sitting_Idle
15:36:55.096	-0.019154198	0.057462595	9.411894	0.0013707817	0.0012852604	-7.513642e-05	-0.028271787	0.05242977	9.80647	Sitting_Idle
15:36:55.119	-0.019154198	0.057462595	9.411894	0.0013707817	0.0012852604	-7.513642e-05	-0.028271787	0.05242977	9.80647	Sitting_Idle
15:36:55.142	-0.019154198	0.057462595	9.411894	0.0013707817	0.0012852604	-7.513642e-05	-0.028271787	0.05242977	9.80647	Sitting_Idle
15:36:55.165	-0.019154198	0.057462595	9.411894	0.0013707817	0.0012852604	-7.513642e-05	-0.028271787	0.05242977	9.80647	Sitting_Idle
15:36:55.188	-0.019154198	0.057462595	9.411894	0.0013707817	0.0012852604	-7.513642e-05	-0.028271787	0.05242977	9.80647	Sitting_Idle
15:36:55.212	-0.019154198	0.057462595	9.411894	0.00014905112	-0.00054733525	-0.0006860017	-0.028237764	0.05210236	9.806471	Sitting_Idle
15:36:55.235	-0.019154198	0.057462595	9.411894	0.00014905112	-0.00054733525	-0.0006860017	-0.028237764	0.05210236	9.806471	Sitting_Idle
15:36:55.258	-0.023942748	0.047885496	9.421472	0.00014905112	-0.00054733525	-0.0006860017	-0.028237764	0.05210236	9.806471	Sitting_Idle
15:36:55.282	-0.023942748	0.047885496	9.421472	0.00014905112	-0.00054733525	-0.0006860017	-0.028237764	0.05210236	9.806471	Sitting_Idle
15:36:55.304	-0.023942748	0.047885496	9.421472	0.00014905112	-0.00054733525	-0.0006860017	-0.028237764	0.05210236	9.806471	Sitting_Idle
15:36:55.328	-0.023942748	0.047885496	9.421472	0.00014905112	-0.00054733525	-0.0006860017	-0.028237764	0.05210236	9.806471	Sitting_Idle
15:36:55.352	-0.023942748	0.047885496	9.421472	0.00014905112	-0.00054733525	-0.0006860017	-0.028237764	0.05210236	9.806471	Sitting_Idle
15:36:55.375	-0.023942748	0.047885496	9.421472	0.00014905112	-0.00054733525	-0.0006860017	-0.028237764	0.05210236	9.806471	Sitting_Idle
15:36:55.397	-0.023942748	0.047885496	9.421472	-0.0016835446	0.0006743952	0.0005357288	-0.028125962	0.05125297	9.806476	Sitting_Idle
15:36:55.420	-0.023942748	0.047885496	9.421472	-0.0016835446	0.0006743952	0.0005357288	-0.028125962	0.05125297	9.806476	Sitting_Idle
15:36:55.443	-0.016759925	0.04070267	9.4142885	-0.0016835446	0.0006743952	0.0005357288	-0.028125962	0.05125297	9.806476	Sitting_Idle
15:36:55.466	-0.016759925	0.04070267	9.4142885	-0.0016835446	0.0006743952	0.0005357288	-0.028125962	0.05125297	9.806476	Sitting_Idle
15:36:55.488	-0.016759925	0.04070267	9.4142885	-0.0016835446	0.0006743952	0.0005357288	-0.028125962	0.05125297	9.806476	Sitting_Idle
15:36:55.511	-0.016759925	0.04070267	9.4142885	-0.0016835446	0.0006743952	0.0005357288	-0.028125962	0.05125297	9.806476	Sitting_Idle
15:36:55.534	-0.016759925	0.04070267	9.4142885	-0.0016835446	0.0006743952	0.0005357288	-0.028125962	0.05125297	9.806476	Sitting_Idle
15:36:55.558	-0.016759925	0.04070267	9.4142885	-0.00046181414	-0.00054733525	-0.0006860017	-0.027913725	0.05081049	9.8064785	Sitting_Idle
15:36:55.581	-0.016759925	0.04070267	9.4142885	-0.00046181414	-0.00054733525	-0.0006860017	-0.027913725	0.05081049	9.8064785	Sitting_Idle
15:36:55.604	-0.016759925	0.04070267	9.4142885	-0.00046181414	-0.00054733525	-0.0006860017	-0.027913725	0.05081049	9.8064785	Sitting_Idle
15:36:55.627	-0.016759925	0.04070267	9.4142885	-0.00046181414	-0.00054733525	-0.0006860017	-0.027913725	0.05081049	9.8064785	Sitting_Idle
15:36:55.650	-0.026337024	0.057462595	9.39274	-0.00046181414	-0.00054733525	-0.0006860017	-0.027913725	0.05081049	9.8064785	Sitting_Idle
15:36:55.673	-0.026337024	0.057462595	9.39274	-0.00046181414	-0.00054733525	-0.0006860017	-0.027913725	0.05081049	9.8064785	Sitting_Idle
15:36:55.696	-0.026337024	0.057462595	9.39274	-0.00046181414	-0.00054733525	-0.0006860017	-0.027913725	0.05081049	9.8064785	Sitting_Idle
15:36:55.719	-0.026337024	0.057462595	9.39274	-0.00046181414	-0.00054733525	-0.0006860017	-0.027913725	0.05081049	9.8064785	Sitting_Idle
15:36:55.742	-0.026337024	0.057462595	9.39274	0.00014905112	6.352998e-05	-0.0019077321	-0.02798249	0.050032437	9.806482	Sitting_Idle
15:36:55.765	-0.026337024	0.057462595	9.39274	0.00014905112	6.352998e-05	-0.0019077321	-0.02798249	0.050032437	9.806482	Sitting_Idle
15:36:55.787	-0.026337024	0.057462595	9.39274	0.00014905112	6.352998e-05	-0.0019077321	-0.02798249	0.050032437	9.806482	Sitting_Idle
15:36:55.811	-0.026337024	0.057462595	9.39274	0.00014905112	6.352998e-05	-0.0019077321	-0.02798249	0.050032437	9.806482	Sitting_Idle
15:36:55.834	-0.026337024	0.057462595	9.39274	0.00014905112	6.352998e-05	-0.0019077321	-0.02798249	0.050032437	9.806482	Sitting_Idle
15:36:55.858	-0.045491222	0.038308397	9.397529	0.00014905112	6.352998e-05	-0.0019077321	-0.02798249	0.050032437	9.806482	Sitting_Idle
15:36:55.881	-0.045491222	0.038308397	9.397529	0.00014905112	6.352998e-05	-0.0019077321	-0.02798249	0.050032437	9.806482	Sitting_Idle
15:36:55.905	-0.045491222	0.038308397	9.397529	0.00014905112	6.352998e-05	-0.0019077321	-0.02798249	0.050032437	9.806482	Sitting_Idle
15:36:55.928	-0.045491222	0.038308397	9.397529	-0.00046181414	-0.00054733525	-0.0019077321	-0.028488712	0.049770143	9.806482	Sitting_Idle
15:36:55.952	-0.045491222	0.038308397	9.397529	-0.00046181414	-0.00054733525	-0.0019077321	-0.028488712	0.049770143	9.806482	Sitting_Idle
15:36:55.975	-0.045491222	0.038308397	9.397529	-0.00046181414	-0.00054733525	-0.0019077321	-0.028488712	0.049770143	9.806482	Sitting_Idle
15:36:55.997	-0.045491222	0.038308397	9.397529	-0.00046181414	-0.00054733525	-0.0019077321	-0.028488712	0.049770143	9.806482	Sitting_Idle
15:36:56.022	-0.045491222	0.038308397	9.397529	-0.00046181414	-0.00054733525	-0.0019077321	-0.028488712	0.049770143	9.806482	Sitting_Idle
15:36:56.045	-0.021548472	0.047885496	9.368797	-0.00046181414	-0.00054733525	-0.0019077321	-0.028488712	0.049770143	9.806482	Sitting_Idle
15:36:56.068	-0.021548472	0.047885496	9.368797	-0.00046181414	-0.00054733525	-0.0019077321	-0.028488712	0.049770143	9.806482	Sitting_Idle
15:36:56.090	-0.021548472	0.047885496	9.368797	-0.00046181414	-0.00054733525	-0.0019077321	-0.028488712	0.049770143	9.806482	Sitting_Idle
15:36:56.113	-0.021548472	0.047885496	9.368797	0.00014905112	-0.00054733525	-7.513642e-05	-0.028530672	0.0496663	9.806482	Sitting_Idle
15:36:56.137	-0.021548472	0.047885496	9.368797	0.00014905112	-0.00054733525	-7.513642e-05	-0.028530672	0.0496663	9.806482	Sitting_Idle
15:36:56.160	-0.021548472	0.047885496	9.368797	0.00014905112	-0.00054733525	-7.513642e-05	-0.028530672	0.0496663	9.806482	Sitting_Idle
15:36:56.183	-0.021548472	0.047885496	9.368797	0.00014905112	-0.00054733525	-7.513642e-05	-0.028530672	0.0496663	9.806482	Sitting_Idle
15:36:56.206	-0.021548472	0.047885496	9.368797	0.00014905112	-0.00054733525	-7.513642e-05	-0.028530672	0.0496663	9.806482	Sitting_Idle
15:36:56.229	-0.021548472	0.047885496	9.368797	0.00014905112	-0.00054733525	-7.513642e-05	-0.028530672	0.0496663	9.806482	Sitting_Idle
15:36:56.253	-0.038308397	0.0670397	9.3831625	0.00014905112	-0.00054733525	-7.513642e-05	-0.028530672	0.0496663	9.806482	Sitting_Idle
15:36:56.275	-0.038308397	0.0670397	9.3831625	0.00014905112	-0.00054733525	-7.513642e-05	-0.028530672	0.0496663	9.806482	Sitting_Idle
15:36:56.298	-0.038308397	0.0670397	9.3831625	0.0013707817	6.352998e-05	-7.513642e-05	-0.028679382	0.049067043	9.806485	Sitting_Idle
15:36:56.321	-0.038308397	0.0670397	9.3831625	0.0013707817	6.352998e-05	-7.513642e-05	-0.028679382	0.049067043	9.806485	Sitting_Idle
15:36:56.344	-0.038308397	0.0670397	9.3831625	0.0013707817	6.352998e-05	-7.513642e-05	-0.028679382	0.049067043	9.806485	Sitting_Idle
15:36:56.366	-0.038308397	0.0670397	9.3831625	0.0013707817	6.352998e-05	-7.513642e-05	-0.028679382	0.049067043	9.806485	Sitting_Idle
15:36:56.390	-0.038308397	0.0670397	9.3831625	0.0013707817	6.352998e-05	-7.513642e-05	-0.028679382	0.049067043	9.806485	Sitting_Idle
15:36:56.413	-0.038308397	0.0670397	9.3831625	0.0013707817	6.352998e-05	-7.513642e-05	-0.028679382	0.049067043	9.806485	Sitting_Idle
15:36:56.437	-0.019154198	0.04070267	9.397529	0.0013707817	6.352998e-05	-7.513642e-05	-0.028679382	0.049067043	9.806485	Sitting_Idle
15:36:56.460	-0.019154198	0.04070267	9.397529	0.0007599164	0.0006743952	-7.513642e-05	-0.028571421	0.04911387	9.806485	Sitting_Idle
15:36:56.484	-0.019154198	0.04070267	9.397529	0.0007599164	0.0006743952	-7.513642e-05	-0.028571421	0.04911387	9.806485	Sitting_Idle
15:36:56.507	-0.019154198	0.04070267	9.397529	0.0007599164	0.0006743952	-7.513642e-05	-0.028571421	0.04911387	9.806485	Sitting_Idle
15:36:56.530	-0.019154198	0.04070267	9.397529	0.0007599164	0.0006743952	-7.513642e-05	-0.028571421	0.04911387	9.806485	Sitting_Idle
15:36:56.553	-0.019154198	0.04070267	9.397529	0.0007599164	0.0006743952	-7.513642e-05	-0.028571421	0.04911387	9.806485	Sitting_Idle
15:36:56.576	-0.019154198	0.04070267	9.397529	0.0007599164	0.0006743952	-7.513642e-05	-0.028571421	0.04911387	9.806485	Sitting_Idle
15:36:56.603	-0.019154198	0.04070267	9.397529	0.0007599164	0.0006743952	-7.513642e-05	-0.028571421	0.04911387	9.806485	Sitting_Idle
15:36:56.626	-0.019154198	0.04070267	9.397529	0.0007599164	0.0006743952	-7.513642e-05	-0.028571421	0.04911387	9.806485	Sitting_Idle
15:36:56.650	-0.019154198	0.035914123	9.397529	-0.0010726794	0.002506991	-7.513642e-05	-0.028571421	0.04911387	9.806485	Sitting_Idle
15:36:56.671	-0.019154198	0.035914123	9.397529	-0.0010726794	0.002506991	-7.513642e-05	-0.028571421	0.04911387	9.806485	Sitting_Idle
15:36:56.693	-0.019154198	0.035914123	9.397529	-0.0010726794	0.002506991	-7.513642e-05	-0.028571421	0.04911387	9.806485	Sitting_Idle
15:36:56.717	-0.019154198	0.035914123	9.397529	-0.0010726794	0.002506991	-7.513642e-05	-0.028571421	0.04911387	9.806485	Sitting_Idle
15:36:56.739	-0.019154198	0.035914123	9.397529	-0.0010726794	0.002506991	-7.513642e-05	-0.028571421	0.04911387	9.806485	Sitting_Idle
15:36:56.762	-0.019154198	0.035914123	9.397529	-0.0010726794	0.002506991	-7.513642e-05	-0.028571421	0.04911387	9.806485	Sitting_Idle
15:36:56.786	-0.019154198	0.035914123	9.397529	-0.0010726794	0.002506991	-7.513642e-05	-0.028571421	0.04911387	9.806485	Sitting_Idle
15:36:56.809	-0.019154198	0.035914123	9.397529	-0.0010726794	0.002506991	-7.513642e-05	-0.028571421	0.04911387	9.806485	Sitting_Idle
15:36:56.833	-0.019154198	0.035914123	9.397529	-0.0016835446	6.352998e-05	-0.0019077321	-0.028430508	0.049281877	9.806485	Sitting_Idle
15:36:56.857	-0.0071828244	0.071828246	9.368797	-0.0016835446	6.352998e-05	-0.0019077321	-0.028430508	0.049281877	9.806485	Sitting_Idle
15:36:56.879	-0.0071828244	0.071828246	9.368797	-0.0016835446	6.352998e-05	-0.0019077321	-0.028430508	0.049281877	9.806485	Sitting_Idle
15:36:56.901	-0.0071828244	0.071828246	9.368797	-0.0016835446	6.352998e-05	-0.0019077321	-0.028430508	0.049281877	9.806485	Sitting_Idle
15:36:56.925	-0.0071828244	0.071828246	9.368797	-0.0016835446	6.352998e-05	-0.0019077321	-0.028430508	0.049281877	9.806485	Sitting_Idle
15:36:56.947	-0.0071828244	0.071828246	9.368797	-0.0016835446	6.352998e-05	-0.0019077321	-0.028430508	0.049281877	9.806485	Sitting_Idle
15:36:56.969	-0.0071828244	0.071828246	9.368797	-0.0016835446	6.352998e-05	-0.0019077321	-0.028430508	0.049281877	9.806485	Sitting_Idle
15:36:56.991	-0.0071828244	0.071828246	9.368797	-0.0016835446	6.352998e-05	-0.0019077321	-0.028430508	0.049281877	9.806485	Sitting_Idle
15:36:57.014	-0.0071828244	0.071828246	9.368797	-0.00046181414	-0.00054733525	-7.513642e-05	-0.028183367	0.049303558	9.806486	Sitting_Idle
15:36:57.036	-0.0071828244	0.071828246	9.368797	-0.00046181414	-0.00054733525	-7.513642e-05	-0.028183367	0.049303558	9.806486	Sitting_Idle
15:36:57.060	-0.028731298	0.04070267	9.385557	-0.00046181414	-0.00054733525	-7.513642e-05	-0.028183367	0.049303558	9.806486	Sitting_Idle
15:36:57.083	-0.028731298	0.04070267	9.385557	-0.00046181414	-0.00054733525	-7.513642e-05	-0.028183367	0.049303558	9.806486	Sitting_Idle
15:36:57.106	-0.028731298	0.04070267	9.385557	-0.00046181414	-0.00054733525	-7.513642e-05	-0.028183367	0.049303558	9.806486	Sitting_Idle
15:36:57.129	-0.028731298	0.04070267	9.385557	-0.00046181414	-0.00054733525	-7.513642e-05	-0.028183367	0.049303558	9.806486	Sitting_Idle
15:36:57.152	-0.028731298	0.04070267	9.385557	-0.00046181414	-0.00054733525	-7.513642e-05	-0.028183367	0.049303558	9.806486	Sitting_Idle
15:36:57.175	-0.028731298	0.04070267	9.385557	-0.00046181414	-0.00054733525	-7.513642e-05	-0.028183367	0.049303558	9.806486	Sitting_Idle
15:36:57.199	-0.028731298	0.04070267	9.385557	0.0013707817	-0.0011582006	-7.513642e-05	-0.028183367	0.049303558	9.806486	Sitting_Idle
15:36:57.222	-0.028731298	0.04070267	9.385557	0.0013707817	-0.0011582006	-7.513642e-05	-0.028183367	0.049303558	9.806486	Sitting_Idle
15:36:57.245	-0.028731298	0.043096945	9.3831625	0.0013707817	-0.0011582006	-7.513642e-05	-0.028183367	0.049303558	9.806486	Sitting_Idle
15:36:57.267	-0.028731298	0.043096945	9.3831625	0.0013707817	-0.0011582006	-7.513642e-05	-0.028183367	0.049303558	9.806486	Sitting_Idle
15:36:57.291	-0.028731298	0.043096945	9.3831625	0.0013707817	-0.0011582006	-7.513642e-05	-0.028183367	0.049303558	9.806486	Sitting_Idle
15:36:57.314	-0.028731298	0.043096945	9.3831625	0.0013707817	-0.0011582006	-7.513642e-05	-0.028183367	0.049303558	9.806486	Sitting_Idle
15:36:57.337	-0.028731298	0.043096945	9.3831625	0.0013707817	-0.0011582006	-7.513642e-05	-0.028183367	0.049303558	9.806486	Sitting_Idle
15:36:57.360	-0.028731298	0.043096945	9.3831625	-0.0010726794	6.352998e-05	-0.0012968669	-0.028183367	0.049303558	9.806486	Sitting_Idle
15:36:57.383	-0.028731298	0.043096945	9.3831625	-0.0010726794	6.352998e-05	-0.0012968669	-0.028183367	0.049303558	9.806486	Sitting_Idle
15:36:57.406	-0.028731298	0.043096945	9.3831625	-0.0010726794	6.352998e-05	-0.0012968669	-0.028183367	0.049303558	9.806486	Sitting_Idle
15:36:57.429	-0.028731298	0.043096945	9.3831625	-0.0010726794	6.352998e-05	-0.0012968669	-0.028183367	0.049303558	9.806486	Sitting_Idle
15:36:57.453	-0.014365649	0.031125572	9.385557	-0.0010726794	6.352998e-05	-0.0012968669	-0.028183367	0.049303558	9.806486	Sitting_Idle
15:36:57.476	-0.014365649	0.031125572	9.385557	-0.0010726794	6.352998e-05	-0.0012968669	-0.028183367	0.049303558	9.806486	Sitting_Idle
15:36:57.499	-0.014365649	0.031125572	9.385557	-0.0010726794	6.352998e-05	-0.0012968669	-0.028183367	0.049303558	9.806486	Sitting_Idle
15:36:57.521	-0.014365649	0.031125572	9.385557	-0.0010726794	6.352998e-05	-0.0012968669	-0.028183367	0.049303558	9.806486	Sitting_Idle
15:36:57.545	-0.014365649	0.031125572	9.385557	0.00014905112	0.002506991	-7.513642e-05	-0.027646376	0.04900201	9.806489	Sitting_Idle
15:36:57.568	-0.014365649	0.031125572	9.385557	0.00014905112	0.002506991	-7.513642e-05	-0.027646376	0.04900201	9.806489	Sitting_Idle
15:36:57.592	-0.014365649	0.031125572	9.385557	0.00014905112	0.002506991	-7.513642e-05	-0.027646376	0.04900201	9.806489	Sitting_Idle
15:36:57.614	-0.014365649	0.031125572	9.385557	0.00014905112	0.002506991	-7.513642e-05	-0.027646376	0.04900201	9.806489	Sitting_Idle
15:36:57.637	-0.035914123	0.043096945	9.423865	0.00014905112	0.002506991	-7.513642e-05	-0.027646376	0.04900201	9.806489	Sitting_Idle
15:36:57.661	-0.035914123	0.043096945	9.423865	0.00014905112	0.002506991	-7.513642e-05	-0.027646376	0.04900201	9.806489	Sitting_Idle
15:36:57.684	-0.035914123	0.043096945	9.423865	0.00014905112	0.002506991	-7.513642e-05	-0.027646376	0.04900201	9.806489	Sitting_Idle
15:36:57.707	-0.035914123	0.043096945	9.423865	0.00014905112	0.002506991	-7.513642e-05	-0.027646376	0.04900201	9.806489	Sitting_Idle
15:36:57.730	-0.035914123	0.043096945	9.423865	-0.0022944098	-0.00054733525	-0.0012968669	-0.027861647	0.04875898	9.806489	Sitting_Idle
15:36:57.753	-0.035914123	0.043096945	9.423865	-0.0022944098	-0.00054733525	-0.0012968669	-0.027861647	0.04875898	9.806489	Sitting_Idle
15:36:57.776	-0.035914123	0.043096945	9.423865	-0.0022944098	-0.00054733525	-0.0012968669	-0.027861647	0.04875898	9.806489	Sitting_Idle
15:36:57.799	-0.035914123	0.043096945	9.423865	-0.0022944098	-0.00054733525	-0.0012968669	-0.027861647	0.04875898	9.806489	Sitting_Idle
15:36:57.822	-0.035914123	0.043096945	9.423865	-0.0022944098	-0.00054733525	-0.0012968669	-0.027861647	0.04875898	9.806489	Sitting_Idle
15:36:57.844	-0.023942748	0.035914123	9.395134	-0.0022944098	-0.00054733525	-0.0012968669	-0.027861647	0.04875898	9.806489	Sitting_Idle
15:36:57.868	-0.023942748	0.035914123	9.395134	-0.0022944098	-0.00054733525	-0.0012968669	-0.027861647	0.04875898	9.806489	Sitting_Idle
15:36:57.890	-0.023942748	0.035914123	9.395134	-0.0022944098	-0.00054733525	-0.0012968669	-0.027861647	0.04875898	9.806489	Sitting_Idle
15:36:57.913	-0.023942748	0.035914123	9.395134	0.00014905112	0.0012852604	0.0011465941	-0.028267913	0.04920275	9.806486	Sitting_Idle
15:36:57.936	-0.023942748	0.035914123	9.395134	0.00014905112	0.0012852604	0.0011465941	-0.028267913	0.04920275	9.806486	Sitting_Idle
15:36:57.959	-0.023942748	0.035914123	9.395134	0.00014905112	0.0012852604	0.0011465941	-0.028267913	0.04920275	9.806486	Sitting_Idle
15:36:57.983	-0.023942748	0.035914123	9.395134	0.00014905112	0.0012852604	0.0011465941	-0.028267913	0.04920275	9.806486	Sitting_Idle
15:36:58.006	-0.023942748	0.035914123	9.395134	0.00014905112	0.0012852604	0.0011465941	-0.028267913	0.04920275	9.806486	Sitting_Idle
15:36:58.029	-0.023942748	0.035914123	9.395134	0.00014905112	0.0012852604	0.0011465941	-0.028267913	0.04920275	9.806486	Sitting_Idle
15:36:58.052	-0.043096945	0.08858817	9.404712	0.00014905112	0.0012852604	0.0011465941	-0.028267913	0.04920275	9.806486	Sitting_Idle
15:36:58.075	-0.043096945	0.08858817	9.404712	0.00014905112	0.0012852604	0.0011465941	-0.028267913	0.04920275	9.806486	Sitting_Idle
15:36:58.099	-0.043096945	0.08858817	9.404712	-0.0016835446	0.0006743952	0.0011465941	-0.028930508	0.049000625	9.806485	Sitting_Idle
15:36:58.123	-0.043096945	0.08858817	9.404712	-0.0016835446	0.0006743952	0.0011465941	-0.028930508	0.049000625	9.806485	Sitting_Idle
15:36:58.146	-0.043096945	0.08858817	9.404712	-0.0016835446	0.0006743952	0.0011465941	-0.028930508	0.049000625	9.806485	Sitting_Idle
15:36:58.169	-0.043096945	0.08858817	9.404712	-0.0016835446	0.0006743952	0.0011465941	-0.028930508	0.049000625	9.806485	Sitting_Idle
15:36:58.193	-0.043096945	0.08858817	9.404712	-0.0016835446	0.0006743952	0.0011465941	-0.028930508	0.049000625	9.806485	Sitting_Idle
15:36:58.216	-0.043096945	0.08858817	9.404712	-0.0016835446	0.0006743952	0.0011465941	-0.028930508	0.049000625	9.806485	Sitting_Idle
15:36:58.239	-0.011971374	0.05506832	9.390346	-0.0016835446	0.0006743952	0.0011465941	-0.028930508	0.049000625	9.806485	Sitting_Idle
15:36:58.262	-0.011971374	0.05506832	9.390346	0.0013707817	-0.00054733525	0.0011465941	-0.028532272	0.04921613	9.806485	Sitting_Idle
15:36:58.285	-0.011971374	0.05506832	9.390346	0.0013707817	-0.00054733525	0.0011465941	-0.028532272	0.04921613	9.806485	Sitting_Idle
15:36:58.307	-0.011971374	0.05506832	9.390346	0.0013707817	-0.00054733525	0.0011465941	-0.028532272	0.04921613	9.806485	Sitting_Idle
15:36:58.330	-0.011971374	0.05506832	9.390346	0.0013707817	-0.00054733525	0.0011465941	-0.028532272	0.04921613	9.806485	Sitting_Idle
15:36:58.353	-0.011971374	0.05506832	9.390346	0.0013707817	-0.00054733525	0.0011465941	-0.028532272	0.04921613	9.806485	Sitting_Idle
15:36:58.376	-0.011971374	0.05506832	9.390346	0.0013707817	-0.00054733525	0.0011465941	-0.028532272	0.04921613	9.806485	Sitting_Idle
15:36:58.399	-0.011971374	0.05506832	9.390346	0.0013707817	-0.00054733525	0.0011465941	-0.028532272	0.04921613	9.806485	Sitting_Idle
15:36:58.422	-0.011971374	0.05506832	9.390346	0.0013707817	-0.00054733525	0.0011465941	-0.028532272	0.04921613	9.806485	Sitting_Idle
15:36:58.445	-0.04070267	0.083799616	9.411894	0.0007599164	0.0012852604	-0.0025185973	-0.029121622	0.04874644	9.806485	Sitting_Idle
15:36:58.468	-0.04070267	0.083799616	9.411894	0.0007599164	0.0012852604	-0.0025185973	-0.029121622	0.04874644	9.806485	Sitting_Idle
15:36:58.491	-0.04070267	0.083799616	9.411894	0.0007599164	0.0012852604	-0.0025185973	-0.029121622	0.04874644	9.806485	Sitting_Idle
15:36:58.514	-0.04070267	0.083799616	9.411894	0.0007599164	0.0012852604	-0.0025185973	-0.029121622	0.04874644	9.806485	Sitting_Idle
15:36:58.537	-0.04070267	0.083799616	9.411894	0.0007599164	0.0012852604	-0.0025185973	-0.029121622	0.04874644	9.806485	Sitting_Idle
15:36:58.561	-0.04070267	0.083799616	9.411894	0.0007599164	0.0012852604	-0.0025185973	-0.029121622	0.04874644	9.806485	Sitting_Idle
15:36:58.584	-0.04070267	0.083799616	9.411894	0.0007599164	0.0012852604	-0.0025185973	-0.029121622	0.04874644	9.806485	Sitting_Idle
15:36:58.607	-0.04070267	0.083799616	9.411894	0.0007599164	0.0012852604	-0.0025185973	-0.029121622	0.04874644	9.806485	Sitting_Idle
15:36:58.630	-0.04070267	0.083799616	9.411894	0.0007599164	-0.0011582006	-0.0025185973	-0.02935207	0.047106985	9.806493	Sitting_Idle
15:36:58.653	-0.035914123	0.117319465	9.404712	0.0007599164	-0.0011582006	-0.0025185973	-0.02935207	0.047106985	9.806493	Sitting_Idle
15:36:58.677	-0.035914123	0.117319465	9.404712	0.0007599164	-0.0011582006	-0.0025185973	-0.02935207	0.047106985	9.806493	Sitting_Idle
15:36:58.700	-0.035914123	0.117319465	9.404712	0.0007599164	-0.0011582006	-0.0025185973	-0.02935207	0.047106985	9.806493	Sitting_Idle
15:36:58.723	-0.035914123	0.117319465	9.404712	0.0007599164	-0.0011582006	-0.0025185973	-0.02935207	0.047106985	9.806493	Sitting_Idle
15:36:58.746	-0.035914123	0.117319465	9.404712	0.0007599164	-0.0011582006	-0.0025185973	-0.02935207	0.047106985	9.806493	Sitting_Idle
15:36:58.769	-0.035914123	0.117319465	9.404712	0.0007599164	-0.0011582006	-0.0025185973	-0.02935207	0.047106985	9.806493	Sitting_Idle
15:36:58.791	-0.035914123	0.117319465	9.404712	0.0007599164	-0.0011582006	-0.0025185973	-0.02935207	0.047106985	9.806493	Sitting_Idle
15:36:58.814	-0.035914123	0.117319465	9.404712	0.00014905112	-0.00054733525	0.0011465941	-0.02985516	0.0471232	9.806492	Sitting_Idle
15:36:58.837	-0.035914123	0.117319465	9.404712	0.00014905112	-0.00054733525	0.0011465941	-0.02985516	0.0471232	9.806492	Sitting_Idle
15:36:58.860	0.0047885496	0.05027977	9.385557	0.00014905112	-0.00054733525	0.0011465941	-0.02985516	0.0471232	9.806492	Sitting_Idle
15:36:58.882	0.0047885496	0.05027977	9.385557	0.00014905112	-0.00054733525	0.0011465941	-0.02985516	0.0471232	9.806492	Sitting_Idle
15:36:58.906	0.0047885496	0.05027977	9.385557	0.00014905112	-0.00054733525	0.0011465941	-0.02985516	0.0471232	9.806492	Sitting_Idle
15:36:58.929	0.0047885496	0.05027977	9.385557	0.00014905112	-0.00054733525	0.0011465941	-0.02985516	0.0471232	9.806492	Sitting_Idle
15:36:58.952	0.0047885496	0.05027977	9.385557	0.00014905112	-0.00054733525	0.0011465941	-0.02985516	0.0471232	9.806492	Sitting_Idle
15:36:58.975	0.0047885496	0.05027977	9.385557	0.00014905112	-0.00054733525	0.0011465941	-0.02985516	0.0471232	9.806492	Sitting_Idle
15:36:58.999	0.0047885496	0.05027977	9.385557	-0.00046181414	-0.00054733525	0.0005357288	-0.02938325	0.04696404	9.806494	Sitting_Idle
15:36:59.023	0.0047885496	0.05027977	9.385557	-0.00046181414	-0.00054733525	0.0005357288	-0.02938325	0.04696404	9.806494	Sitting_Idle
15:36:59.046	0.035914123	0.06464542	9.4142885	-0.00046181414	-0.00054733525	0.0005357288	-0.02938325	0.04696404	9.806494	Sitting_Idle
15:36:59.069	0.035914123	0.06464542	9.4142885	-0.00046181414	-0.00054733525	0.0005357288	-0.02938325	0.04696404	9.806494	Sitting_Idle
15:36:59.092	0.035914123	0.06464542	9.4142885	-0.00046181414	-0.00054733525	0.0005357288	-0.02938325	0.04696404	9.806494	Sitting_Idle
15:36:59.115	0.035914123	0.06464542	9.4142885	-0.00046181414	-0.00054733525	0.0005357288	-0.02938325	0.04696404	9.806494	Sitting_Idle
15:36:59.139	0.035914123	0.06464542	9.4142885	-0.00046181414	-0.00054733525	0.0005357288	-0.02938325	0.04696404	9.806494	Sitting_Idle
15:36:59.162	0.035914123	0.06464542	9.4142885	-0.0010726794	-0.00054733525	-7.513642e-05	-0.029700138	0.046655156	9.806494	Sitting_Idle
15:36:59.185	0.035914123	0.06464542	9.4142885	-0.0010726794	-0.00054733525	-7.513642e-05	-0.029700138	0.046655156	9.806494	Sitting_Idle
15:36:59.208	0.035914123	0.06464542	9.4142885	-0.0010726794	-0.00054733525	-7.513642e-05	-0.029700138	0.046655156	9.806494	Sitting_Idle
15:36:59.231	0.035914123	0.06464542	9.4142885	-0.0010726794	-0.00054733525	-7.513642e-05	-0.029700138	0.046655156	9.806494	Sitting_Idle
15:36:59.256	-0.028731298	0.083799616	9.411894	-0.0010726794	-0.00054733525	-7.513642e-05	-0.029700138	0.046655156	9.806494	Sitting_Idle
15:36:59.279	-0.028731298	0.083799616	9.411894	-0.0010726794	-0.00054733525	-7.513642e-05	-0.029700138	0.046655156	9.806494	Sitting_Idle
15:36:59.302	-0.028731298	0.083799616	9.411894	-0.0010726794	-0.00054733525	-7.513642e-05	-0.029700138	0.046655156	9.806494	Sitting_Idle
15:36:59.325	-0.028731298	0.083799616	9.411894	-0.0010726794	-0.00054733525	-7.513642e-05	-0.029700138	0.046655156	9.806494	Sitting_Idle
15:36:59.349	-0.028731298	0.083799616	9.411894	0.0007599164	6.352998e-05	0.0005357288	-0.030036306	0.046787016	9.806493	Sitting_Idle
15:36:59.373	-0.028731298	0.083799616	9.411894	0.0007599164	6.352998e-05	0.0005357288	-0.030036306	0.046787016	9.806493	Sitting_Idle
15:36:59.395	-0.028731298	0.083799616	9.411894	0.0007599164	6.352998e-05	0.0005357288	-0.030036306	0.046787016	9.806493	Sitting_Idle
15:36:59.418	-0.028731298	0.083799616	9.411894	0.0007599164	6.352998e-05	0.0005357288	-0.030036306	0.046787016	9.806493	Sitting_Idle
15:36:59.441	-0.019154198	0.083799616	9.39274	0.0007599164	6.352998e-05	0.0005357288	-0.030036306	0.046787016	9.806493	Sitting_Idle
15:36:59.463	-0.019154198	0.083799616	9.39274	0.0007599164	6.352998e-05	0.0005357288	-0.030036306	0.046787016	9.806493	Sitting_Idle
15:36:59.487	-0.019154198	0.083799616	9.39274	0.0007599164	6.352998e-05	0.0005357288	-0.030036306	0.046787016	9.806493	Sitting_Idle
15:36:59.510	-0.019154198	0.083799616	9.39274	0.0007599164	6.352998e-05	0.0005357288	-0.030036306	0.046787016	9.806493	Sitting_Idle
15:36:59.533	-0.019154198	0.083799616	9.39274	-0.00046181414	-0.00054733525	-0.0025185973	-0.029803107	0.047037903	9.806493	Sitting_Idle
15:36:59.556	-0.019154198	0.083799616	9.39274	-0.00046181414	-0.00054733525	-0.0025185973	-0.029803107	0.047037903	9.806493	Sitting_Idle
15:36:59.579	-0.019154198	0.083799616	9.39274	-0.00046181414	-0.00054733525	-0.0025185973	-0.029803107	0.047037903	9.806493	Sitting_Idle
15:36:59.603	-0.019154198	0.083799616	9.39274	-0.00046181414	-0.00054733525	-0.0025185973	-0.029803107	0.047037903	9.806493	Sitting_Idle
15:36:59.626	-0.019154198	0.083799616	9.39274	-0.00046181414	-0.00054733525	-0.0025185973	-0.029803107	0.047037903	9.806493	Sitting_Idle
15:36:59.649	-0.011971374	0.021548472	9.402317	-0.00046181414	-0.00054733525	-0.0025185973	-0.029803107	0.047037903	9.806493	Sitting_Idle
15:36:59.672	-0.011971374	0.021548472	9.402317	-0.00046181414	-0.00054733525	-0.0025185973	-0.029803107	0.047037903	9.806493	Sitting_Idle
15:36:59.695	-0.011971374	0.021548472	9.402317	-0.00046181414	-0.00054733525	-0.0025185973	-0.029803107	0.047037903	9.806493	Sitting_Idle
15:36:59.718	-0.011971374	0.021548472	9.402317	0.00014905112	6.352998e-05	-0.0019077321	-0.030308856	0.04741724	9.806489	Sitting_Idle
15:36:59.742	-0.011971374	0.021548472	9.402317	0.00014905112	6.352998e-05	-0.0019077321	-0.030308856	0.04741724	9.806489	Sitting_Idle
15:36:59.764	-0.011971374	0.021548472	9.402317	0.00014905112	6.352998e-05	-0.0019077321	-0.030308856	0.04741724	9.806489	Sitting_Idle
15:36:59.788	-0.011971374	0.021548472	9.402317	0.00014905112	6.352998e-05	-0.0019077321	-0.030308856	0.04741724	9.806489	Sitting_Idle
15:36:59.811	-0.011971374	0.021548472	9.402317	0.00014905112	6.352998e-05	-0.0019077321	-0.030308856	0.04741724	9.806489	Sitting_Idle
15:36:59.835	-0.011971374	0.021548472	9.402317	0.00014905112	6.352998e-05	-0.0019077321	-0.030308856	0.04741724	9.806489	Sitting_Idle
15:36:59.861	-0.043096945	0.08619389	9.411894	0.00014905112	6.352998e-05	-0.0019077321	-0.030308856	0.04741724	9.806489	Sitting_Idle
15:36:59.884	-0.043096945	0.08619389	9.411894	-0.0010726794	6.352998e-05	-7.513642e-05	-0.03051366	0.04754197	9.806488	Sitting_Idle
15:36:59.907	-0.043096945	0.08619389	9.411894	-0.0010726794	6.352998e-05	-7.513642e-05	-0.03051366	0.04754197	9.806488	Sitting_Idle
15:36:59.930	-0.043096945	0.08619389	9.411894	-0.0010726794	6.352998e-05	-7.513642e-05	-0.03051366	0.04754197	9.806488	Sitting_Idle
15:36:59.954	-0.043096945	0.08619389	9.411894	-0.0010726794	6.352998e-05	-7.513642e-05	-0.03051366	0.04754197	9.806488	Sitting_Idle
15:36:59.977	-0.043096945	0.08619389	9.411894	-0.0010726794	6.352998e-05	-7.513642e-05	-0.03051366	0.04754197	9.806488	Sitting_Idle
15:36:59.999	-0.043096945	0.08619389	9.411894	-0.0010726794	6.352998e-05	-7.513642e-05	-0.03051366	0.04754197	9.806488	Sitting_Idle
15:37:00.020	-0.043096945	0.08619389	9.411894	-0.0010726794	6.352998e-05	-7.513642e-05	-0.03051366	0.04754197	9.806488	Sitting_Idle
15:37:00.043	-0.014365649	0.06464542	9.407105	-0.0010726794	6.352998e-05	-7.513642e-05	-0.03051366	0.04754197	9.806488	Sitting_Idle
15:37:00.065	-0.014365649	0.06464542	9.407105	-0.00046181414	0.0012852604	-7.513642e-05	-0.03035036	0.04731351	9.806489	Sitting_Idle
15:37:00.086	-0.014365649	0.06464542	9.407105	-0.00046181414	0.0012852604	-7.513642e-05	-0.03035036	0.04731351	9.806489	Sitting_Idle
15:37:00.108	-0.014365649	0.06464542	9.407105	-0.00046181414	0.0012852604	-7.513642e-05	-0.03035036	0.04731351	9.806489	Sitting_Idle
15:37:00.129	-0.014365649	0.06464542	9.407105	-0.00046181414	0.0012852604	-7.513642e-05	-0.03035036	0.04731351	9.806489	Sitting_Idle
15:37:00.150	-0.014365649	0.06464542	9.407105	-0.00046181414	0.0012852604	-7.513642e-05	-0.03035036	0.04731351	9.806489	Sitting_Idle
15:37:00.174	-0.014365649	0.06464542	9.407105	-0.00046181414	0.0012852604	-7.513642e-05	-0.03035036	0.04731351	9.806489	Sitting_Idle
15:37:00.197	-0.014365649	0.06464542	9.407105	-0.00046181414	0.0012852604	-7.513642e-05	-0.03035036	0.04731351	9.806489	Sitting_Idle
15:37:00.220	-0.014365649	0.06464542	9.407105	-0.00046181414	0.0012852604	-7.513642e-05	-0.03035036	0.04731351	9.806489	Sitting_Idle
15:37:00.243	-0.014365649	0.06464542	9.407105	0.0013707817	6.352998e-05	0.0017574592	-0.030304108	0.046221774	9.806494	Sitting_Idle
15:37:00.265	-0.023942748	0.021548472	9.387952	0.0013707817	6.352998e-05	0.0017574592	-0.030304108	0.046221774	9.806494	Sitting_Idle
15:37:00.289	-0.023942748	0.021548472	9.387952	0.0013707817	6.352998e-05	0.0017574592	-0.030304108	0.046221774	9.806494	Sitting_Idle
15:37:00.312	-0.023942748	0.021548472	9.387952	0.0013707817	6.352998e-05	0.0017574592	-0.030304108	0.046221774	9.806494	Sitting_Idle
15:37:00.335	-0.023942748	0.021548472	9.387952	0.0013707817	6.352998e-05	0.0017574592	-0.030304108	0.046221774	9.806494	Sitting_Idle
15:37:00.359	-0.023942748	0.021548472	9.387952	0.0013707817	6.352998e-05	0.0017574592	-0.030304108	0.046221774	9.806494	Sitting_Idle
15:37:00.382	-0.023942748	0.021548472	9.387952	0.0013707817	6.352998e-05	0.0017574592	-0.030304108	0.046221774	9.806494	Sitting_Idle
15:37:00.406	-0.023942748	0.021548472	9.387952	0.0013707817	6.352998e-05	0.0017574592	-0.030304108	0.046221774	9.806494	Sitting_Idle
15:37:00.429	-0.023942748	0.021548472	9.387952	0.0013707817	-0.0017690657	0.0005357288	-0.030411065	0.04651745	9.806493	Sitting_Idle
15:37:00.452	-0.047885496	0.083799616	9.387952	0.0013707817	-0.0017690657	0.0005357288	-0.030411065	0.04651745	9.806493	Sitting_Idle
15:37:00.475	-0.047885496	0.083799616	9.387952	0.0013707817	-0.0017690657	0.0005357288	-0.030411065	0.04651745	9.806493	Sitting_Idle
15:37:00.498	-0.047885496	0.083799616	9.387952	0.0013707817	-0.0017690657	0.0005357288	-0.030411065	0.04651745	9.806493	Sitting_Idle
15:37:00.520	-0.047885496	0.083799616	9.387952	0.0013707817	-0.0017690657	0.0005357288	-0.030411065	0.04651745	9.806493	Sitting_Idle
15:37:00.542	-0.047885496	0.083799616	9.387952	0.0013707817	-0.0017690657	0.0005357288	-0.030411065	0.04651745	9.806493	Sitting_Idle
15:37:00.564	-0.047885496	0.083799616	9.387952	0.0013707817	-0.0017690657	0.0005357288	-0.030411065	0.04651745	9.806493	Sitting_Idle
15:37:00.586	-0.047885496	0.083799616	9.387952	0.0013707817	-0.0017690657	0.0005357288	-0.030411065	0.04651745	9.806493	Sitting_Idle
15:37:00.609	-0.047885496	0.083799616	9.387952	0.00014905112	-0.00054733525	-0.0006860017	-0.030581791	0.04612263	9.806494	Sitting_Idle
15:37:00.633	-0.047885496	0.083799616	9.387952	0.00014905112	-0.00054733525	-0.0006860017	-0.030581791	0.04612263	9.806494	Sitting_Idle
15:37:00.656	-0.0071828244	0.052674048	9.378374	0.00014905112	-0.00054733525	-0.0006860017	-0.030581791	0.04612263	9.806494	Sitting_Idle
15:37:00.679	-0.0071828244	0.052674048	9.378374	0.00014905112	-0.00054733525	-0.0006860017	-0.030581791	0.04612263	9.806494	Sitting_Idle
15:37:00.702	-0.0071828244	0.052674048	9.378374	0.00014905112	-0.00054733525	-0.0006860017	-0.030581791	0.04612263	9.806494	Sitting_Idle
15:37:00.725	-0.0071828244	0.052674048	9.378374	0.00014905112	-0.00054733525	-0.0006860017	-0.030581791	0.04612263	9.806494	Sitting_Idle
15:37:00.748	-0.0071828244	0.052674048	9.378374	0.00014905112	-0.00054733525	-0.0006860017	-0.030581791	0.04612263	9.806494	Sitting_Idle
15:37:00.770	-0.0071828244	0.052674048	9.378374	0.00014905112	-0.00054733525	-0.0006860017	-0.030581791	0.04612263	9.806494	Sitting_Idle
15:37:00.793	-0.0071828244	0.052674048	9.378374	0.00014905112	-0.00054733525	-0.0012968669	-0.030362526	0.046602655	9.806493	Sitting_Idle
15:37:00.816	-0.0071828244	0.052674048	9.378374	0.00014905112	-0.00054733525	-0.0012968669	-0.030362526	0.046602655	9.806493	Sitting_Idle
15:37:00.839	-0.0071828244	0.052674048	9.378374	0.00014905112	-0.00054733525	-0.0012968669	-0.030362526	0.046602655	9.806493	Sitting_Idle
15:37:00.862	-0.03351985	0.026337024	9.390346	0.00014905112	-0.00054733525	-0.0012968669	-0.030362526	0.046602655	9.806493	Sitting_Idle
15:37:00.885	-0.03351985	0.026337024	9.390346	0.00014905112	-0.00054733525	-0.0012968669	-0.030362526	0.046602655	9.806493	Sitting_Idle
15:37:00.907	-0.03351985	0.026337024	9.390346	0.00014905112	-0.00054733525	-0.0012968669	-0.030362526	0.046602655	9.806493	Sitting_Idle
15:37:00.931	-0.03351985	0.026337024	9.390346	0.00014905112	-0.00054733525	-0.0012968669	-0.030362526	0.046602655	9.806493	Sitting_Idle
15:37:00.954	-0.03351985	0.026337024	9.390346	0.00014905112	-0.00054733525	-0.0012968669	-0.030362526	0.046602655	9.806493	Sitting_Idle
15:37:00.977	-0.03351985	0.026337024	9.390346	-0.00046181414	6.352998e-05	-0.0012968669	-0.03042537	0.046104856	9.806495	Sitting_Idle
15:37:01.000	-0.03351985	0.026337024	9.390346	-0.00046181414	6.352998e-05	-0.0012968669	-0.03042537	0.046104856	9.806495	Sitting_Idle
15:37:01.024	-0.03351985	0.026337024	9.390346	-0.00046181414	6.352998e-05	-0.0012968669	-0.03042537	0.046104856	9.806495	Sitting_Idle
15:37:01.046	-0.016759925	0.045491222	9.387952	-0.00046181414	6.352998e-05	-0.0012968669	-0.03042537	0.046104856	9.806495	Sitting_Idle
15:37:01.067	-0.016759925	0.045491222	9.387952	-0.00046181414	6.352998e-05	-0.0012968669	-0.03042537	0.046104856	9.806495	Sitting_Idle
15:37:01.090	-0.016759925	0.045491222	9.387952	-0.00046181414	6.352998e-05	-0.0012968669	-0.03042537	0.046104856	9.806495	Sitting_Idle
15:37:01.113	-0.016759925	0.045491222	9.387952	-0.00046181414	6.352998e-05	-0.0012968669	-0.03042537	0.046104856	9.806495	Sitting_Idle
15:37:01.136	-0.016759925	0.045491222	9.387952	-0.00046181414	6.352998e-05	-0.0012968669	-0.03042537	0.046104856	9.806495	Sitting_Idle
15:37:01.159	-0.016759925	0.045491222	9.387952	-0.00046181414	0.0006743952	0.0005357288	-0.03042537	0.046104856	9.806495	Sitting_Idle
15:37:01.182	-0.016759925	0.045491222	9.387952	-0.00046181414	0.0006743952	0.0005357288	-0.03042537	0.046104856	9.806495	Sitting_Idle
15:37:01.205	-0.016759925	0.045491222	9.387952	-0.00046181414	0.0006743952	0.0005357288	-0.03042537	0.046104856	9.806495	Sitting_Idle
15:37:01.228	-0.016759925	0.045491222	9.387952	-0.00046181414	0.0006743952	0.0005357288	-0.03042537	0.046104856	9.806495	Sitting_Idle
15:37:01.251	-0.021548472	0.045491222	9.387952	-0.00046181414	0.0006743952	0.0005357288	-0.03042537	0.046104856	9.806495	Sitting_Idle
15:37:01.274	-0.021548472	0.045491222	9.387952	-0.00046181414	0.0006743952	0.0005357288	-0.03042537	0.046104856	9.806495	Sitting_Idle
15:37:01.297	-0.021548472	0.045491222	9.387952	-0.00046181414	0.0006743952	0.0005357288	-0.03042537	0.046104856	9.806495	Sitting_Idle
15:37:01.320	-0.021548472	0.045491222	9.387952	-0.00046181414	-0.00054733525	-0.0025185973	-0.03042537	0.046104856	9.806495	Sitting_Idle
15:37:01.343	-0.021548472	0.045491222	9.387952	-0.00046181414	-0.00054733525	-0.0025185973	-0.03042537	0.046104856	9.806495	Sitting_Idle
15:37:01.366	-0.021548472	0.045491222	9.387952	-0.00046181414	-0.00054733525	-0.0025185973	-0.03042537	0.046104856	9.806495	Sitting_Idle
15:37:01.389	-0.021548472	0.045491222	9.387952	-0.00046181414	-0.00054733525	-0.0025185973	-0.03042537	0.046104856	9.806495	Sitting_Idle
15:37:01.412	-0.021548472	0.045491222	9.387952	-0.00046181414	-0.00054733525	-0.0025185973	-0.03042537	0.046104856	9.806495	Sitting_Idle
15:37:01.435	-0.021548472	0.045491222	9.387952	-0.00046181414	-0.00054733525	-0.0025185973	-0.03042537	0.046104856	9.806495	Sitting_Idle
15:37:01.460	-0.019154198	0.023942748	9.404712	-0.00046181414	-0.00054733525	-0.0025185973	-0.03042537	0.046104856	9.806495	Sitting_Idle
15:37:01.483	-0.019154198	0.023942748	9.404712	-0.00046181414	-0.00054733525	-0.0025185973	-0.03042537	0.046104856	9.806495	Sitting_Idle
15:37:01.506	-0.019154198	0.023942748	9.404712	0.00014905112	0.0006743952	-0.0012968669	-0.03042537	0.046104856	9.806495	Sitting_Idle
15:37:01.529	-0.019154198	0.023942748	9.404712	0.00014905112	0.0006743952	-0.0012968669	-0.03042537	0.046104856	9.806495	Sitting_Idle
15:37:01.552	-0.019154198	0.023942748	9.404712	0.00014905112	0.0006743952	-0.0012968669	-0.03042537	0.046104856	9.806495	Sitting_Idle
15:37:01.575	-0.019154198	0.023942748	9.404712	0.00014905112	0.0006743952	-0.0012968669	-0.03042537	0.046104856	9.806495	Sitting_Idle
15:37:01.598	-0.019154198	0.023942748	9.404712	0.00014905112	0.0006743952	-0.0012968669	-0.03042537	0.046104856	9.806495	Sitting_Idle
15:37:01.621	-0.019154198	0.023942748	9.404712	0.00014905112	0.0006743952	-0.0012968669	-0.03042537	0.046104856	9.806495	Sitting_Idle
15:37:01.644	-0.035914123	0.035914123	9.39274	0.00014905112	0.0006743952	-0.0012968669	-0.03042537	0.046104856	9.806495	Sitting_Idle
15:37:01.667	-0.035914123	0.035914123	9.39274	0.00014905112	0.0006743952	-0.0012968669	-0.03042537	0.046104856	9.806495	Sitting_Idle
15:37:01.689	-0.035914123	0.035914123	9.39274	-0.00046181414	-0.00054733525	-0.0025185973	-0.029899633	0.0464184	9.806495	Sitting_Idle
15:37:01.713	-0.035914123	0.035914123	9.39274	-0.00046181414	-0.00054733525	-0.0025185973	-0.029899633	0.0464184	9.806495	Sitting_Idle
15:37:01.736	-0.035914123	0.035914123	9.39274	-0.00046181414	-0.00054733525	-0.0025185973	-0.029899633	0.0464184	9.806495	Sitting_Idle
15:37:01.760	-0.035914123	0.035914123	9.39274	-0.00046181414	-0.00054733525	-0.0025185973	-0.029899633	0.0464184	9.806495	Sitting_Idle
15:37:01.782	-0.035914123	0.035914123	9.39274	-0.00046181414	-0.00054733525	-0.0025185973	-0.029899633	0.0464184	9.806495	Sitting_Idle
15:37:01.803	-0.035914123	0.035914123	9.39274	-0.00046181414	-0.00054733525	-0.0025185973	-0.029899633	0.0464184	9.806495	Sitting_Idle
15:37:01.825	-0.035914123	0.035914123	9.39274	-0.00046181414	-0.00054733525	-0.0025185973	-0.029899633	0.0464184	9.806495	Sitting_Idle
15:37:01.848	-0.031125572	0.031125572	9.4095	-0.00046181414	-0.00054733525	-0.0025185973	-0.029899633	0.0464184	9.806495	Sitting_Idle
15:37:01.871	-0.031125572	0.031125572	9.4095	-0.0016835446	0.0006743952	-0.0019077321	-0.029899633	0.0464184	9.806495	Sitting_Idle
15:37:01.893	-0.031125572	0.031125572	9.4095	-0.0016835446	0.0006743952	-0.0019077321	-0.029899633	0.0464184	9.806495	Sitting_Idle
15:37:01.916	-0.031125572	0.031125572	9.4095	-0.0016835446	0.0006743952	-0.0019077321	-0.029899633	0.0464184	9.806495	Sitting_Idle
15:37:01.939	-0.031125572	0.031125572	9.4095	-0.0016835446	0.0006743952	-0.0019077321	-0.029899633	0.0464184	9.806495	Sitting_Idle
15:37:01.962	-0.031125572	0.031125572	9.4095	-0.0016835446	0.0006743952	-0.0019077321	-0.029899633	0.0464184	9.806495	Sitting_Idle
15:37:01.985	-0.031125572	0.031125572	9.4095	-0.0016835446	0.0006743952	-0.0019077321	-0.029899633	0.0464184	9.806495	Sitting_Idle
15:37:02.009	-0.031125572	0.031125572	9.4095	-0.0016835446	0.0006743952	-0.0019077321	-0.029899633	0.0464184	9.806495	Sitting_Idle
15:37:02.032	-0.031125572	0.031125572	9.4095	-0.0016835446	0.0006743952	-0.0019077321	-0.029899633	0.0464184	9.806495	Sitting_Idle
15:37:02.055	-0.047885496	0.038308397	9.421472	0.0007599164	-0.00054733525	-0.0012968669	-0.029899633	0.0464184	9.806495	Sitting_Idle
15:37:02.078	-0.047885496	0.038308397	9.421472	0.0007599164	-0.00054733525	-0.0012968669	-0.029899633	0.0464184	9.806495	Sitting_Idle
15:37:02.101	-0.047885496	0.038308397	9.421472	0.0007599164	-0.00054733525	-0.0012968669	-0.029899633	0.0464184	9.806495	Sitting_Idle
15:37:02.123	-0.047885496	0.038308397	9.421472	0.0007599164	-0.00054733525	-0.0012968669	-0.029899633	0.0464184	9.806495	Sitting_Idle
15:37:02.145	-0.047885496	0.038308397	9.421472	0.0007599164	-0.00054733525	-0.0012968669	-0.029899633	0.0464184	9.806495	Sitting_Idle
15:37:02.167	-0.047885496	0.038308397	9.421472	0.0007599164	-0.00054733525	-0.0012968669	-0.029899633	0.0464184	9.806495	Sitting_Idle
15:37:02.189	-0.047885496	0.038308397	9.421472	0.0007599164	-0.00054733525	-0.0012968669	-0.029899633	0.0464184	9.806495	Sitting_Idle
15:37:02.212	-0.047885496	0.038308397	9.421472	0.0007599164	-0.00054733525	-0.0012968669	-0.029899633	0.0464184	9.806495	Sitting_Idle
15:37:02.235	-0.047885496	0.038308397	9.421472	-0.0010726794	-0.0011582006	-7.513642e-05	-0.029899633	0.0464184	9.806495	Sitting_Idle
15:37:02.257	-0.035914123	0.04070267	9.395134	-0.0010726794	-0.0011582006	-7.513642e-05	-0.029899633	0.0464184	9.806495	Sitting_Idle
15:37:02.281	-0.035914123	0.04070267	9.395134	-0.0010726794	-0.0011582006	-7.513642e-05	-0.029899633	0.0464184	9.806495	Sitting_Idle
15:37:02.304	-0.035914123	0.04070267	9.395134	-0.0010726794	-0.0011582006	-7.513642e-05	-0.029899633	0.0464184	9.806495	Sitting_Idle
15:37:02.325	-0.035914123	0.04070267	9.395134	-0.0010726794	-0.0011582006	-7.513642e-05	-0.029899633	0.0464184	9.806495	Sitting_Idle
15:37:02.350	-0.035914123	0.04070267	9.395134	-0.0010726794	-0.0011582006	-7.513642e-05	-0.029899633	0.0464184	9.806495	Sitting_Idle
15:37:02.375	-0.035914123	0.04070267	9.395134	-0.0010726794	-0.0011582006	-7.513642e-05	-0.029899633	0.0464184	9.806495	Sitting_Idle
15:37:02.398	-0.035914123	0.04070267	9.395134	-0.0010726794	-0.0011582006	-7.513642e-05	-0.029899633	0.0464184	9.806495	Sitting_Idle
15:37:02.421	-0.035914123	0.04070267	9.395134	-0.00046181414	0.0006743952	-0.0006860017	-0.029962398	0.046070438	9.806497	Sitting_Idle
15:37:02.444	-0.031125572	0.043096945	9.404712	-0.00046181414	0.0006743952	-0.0006860017	-0.029962398	0.046070438	9.806497	Sitting_Idle
15:37:02.468	-0.031125572	0.043096945	9.404712	-0.00046181414	0.0006743952	-0.0006860017	-0.029962398	0.046070438	9.806497	Sitting_Idle
15:37:02.491	-0.031125572	0.043096945	9.404712	-0.00046181414	0.0006743952	-0.0006860017	-0.029962398	0.046070438	9.806497	Sitting_Idle
15:37:02.514	-0.031125572	0.043096945	9.404712	-0.00046181414	0.0006743952	-0.0006860017	-0.029962398	0.046070438	9.806497	Sitting_Idle
15:37:02.537	-0.031125572	0.043096945	9.404712	-0.00046181414	0.0006743952	-0.0006860017	-0.029962398	0.046070438	9.806497	Sitting_Idle
15:37:02.560	-0.031125572	0.043096945	9.404712	-0.00046181414	0.0006743952	-0.0006860017	-0.029962398	0.046070438	9.806497	Sitting_Idle
15:37:02.582	-0.031125572	0.043096945	9.404712	-0.0022944098	0.0012852604	-0.003740328	-0.029962398	0.046070438	9.806497	Sitting_Idle
15:37:02.604	-0.031125572	0.043096945	9.404712	-0.0022944098	0.0012852604	-0.003740328	-0.029962398	0.046070438	9.806497	Sitting_Idle
15:37:02.627	-0.031125572	0.043096945	9.404712	-0.0022944098	0.0012852604	-0.003740328	-0.029962398	0.046070438	9.806497	Sitting_Idle
15:37:02.651	-0.035914123	0.023942748	9.390346	-0.0022944098	0.0012852604	-0.003740328	-0.029962398	0.046070438	9.806497	Sitting_Idle
15:37:02.674	-0.035914123	0.023942748	9.390346	-0.0022944098	0.0012852604	-0.003740328	-0.029962398	0.046070438	9.806497	Sitting_Idle
15:37:02.698	-0.035914123	0.023942748	9.390346	-0.0022944098	0.0012852604	-0.003740328	-0.029962398	0.046070438	9.806497	Sitting_Idle
15:37:02.721	-0.035914123	0.023942748	9.390346	-0.0022944098	0.0012852604	-0.003740328	-0.029962398	0.046070438	9.806497	Sitting_Idle
15:37:02.744	-0.035914123	0.023942748	9.390346	-0.0022944098	0.0012852604	-0.003740328	-0.029962398	0.046070438	9.806497	Sitting_Idle
15:37:02.767	-0.035914123	0.023942748	9.390346	0.001981647	6.352998e-05	-7.513642e-05	-0.029571332	0.046154667	9.806497	Sitting_Idle
15:37:02.790	-0.035914123	0.023942748	9.390346	0.001981647	6.352998e-05	-7.513642e-05	-0.029571332	0.046154667	9.806497	Sitting_Idle
15:37:02.814	-0.035914123	0.023942748	9.390346	0.001981647	6.352998e-05	-7.513642e-05	-0.029571332	0.046154667	9.806497	Sitting_Idle
15:37:02.837	-0.035914123	0.023942748	9.390346	0.001981647	6.352998e-05	-7.513642e-05	-0.029571332	0.046154667	9.806497	Sitting_Idle
15:37:02.863	-0.023942748	0.05027977	9.4095	0.001981647	6.352998e-05	-7.513642e-05	-0.029571332	0.046154667	9.806497	Sitting_Idle
15:37:02.886	-0.023942748	0.05027977	9.4095	0.001981647	6.352998e-05	-7.513642e-05	-0.029571332	0.046154667	9.806497	Sitting_Idle
15:37:02.909	-0.023942748	0.05027977	9.4095	0.001981647	6.352998e-05	-7.513642e-05	-0.029571332	0.046154667	9.806497	Sitting_Idle
15:37:02.934	-0.023942748	0.05027977	9.4095	0.001981647	6.352998e-05	-7.513642e-05	-0.029571332	0.046154667	9.806497	Sitting_Idle
15:37:02.957	-0.023942748	0.05027977	9.4095	-0.0010726794	-0.00054733525	-7.513642e-05	-0.029149031	0.046166927	9.806499	Sitting_Idle
15:37:02.980	-0.023942748	0.05027977	9.4095	-0.0010726794	-0.00054733525	-7.513642e-05	-0.029149031	0.046166927	9.806499	Sitting_Idle
15:37:03.002	-0.023942748	0.05027977	9.4095	-0.0010726794	-0.00054733525	-7.513642e-05	-0.029149031	0.046166927	9.806499	Sitting_Idle
15:37:03.024	-0.023942748	0.05027977	9.4095	-0.0010726794	-0.00054733525	-7.513642e-05	-0.029149031	0.046166927	9.806499	Sitting_Idle
15:37:03.048	-0.035914123	0.019154198	9.416683	-0.0010726794	-0.00054733525	-7.513642e-05	-0.029149031	0.046166927	9.806499	Sitting_Idle
15:37:03.072	-0.035914123	0.019154198	9.416683	-0.0010726794	-0.00054733525	-7.513642e-05	-0.029149031	0.046166927	9.806499	Sitting_Idle
15:37:03.093	-0.035914123	0.019154198	9.416683	-0.0010726794	-0.00054733525	-7.513642e-05	-0.029149031	0.046166927	9.806499	Sitting_Idle
15:37:03.115	-0.035914123	0.019154198	9.416683	-0.0010726794	-0.00054733525	-7.513642e-05	-0.029149031	0.046166927	9.806499	Sitting_Idle
15:37:03.138	-0.035914123	0.019154198	9.416683	0.0013707817	6.352998e-05	-0.0019077321	-0.029670434	0.047865212	9.806488	Sitting_Idle
15:37:03.162	-0.035914123	0.019154198	9.416683	0.0013707817	6.352998e-05	-0.0019077321	-0.029670434	0.047865212	9.806488	Sitting_Idle
15:37:03.185	-0.035914123	0.019154198	9.416683	0.0013707817	6.352998e-05	-0.0019077321	-0.029670434	0.047865212	9.806488	Sitting_Idle
15:37:03.208	-0.035914123	0.019154198	9.416683	0.0013707817	6.352998e-05	-0.0019077321	-0.029670434	0.047865212	9.806488	Sitting_Idle
15:37:03.231	-0.035914123	0.019154198	9.416683	0.0013707817	6.352998e-05	-0.0019077321	-0.029670434	0.047865212	9.806488	Sitting_Idle
15:37:03.254	-0.052674048	0.07422252	9.435837	0.0013707817	6.352998e-05	-0.0019077321	-0.029670434	0.047865212	9.806488	Sitting_Idle
15:37:03.277	-0.052674048	0.07422252	9.435837	0.0013707817	6.352998e-05	-0.0019077321	-0.029670434	0.047865212	9.806488	Sitting_Idle
15:37:03.300	-0.052674048	0.07422252	9.435837	0.0013707817	6.352998e-05	-0.0019077321	-0.028536832	0.049106106	9.806485	Sitting_Idle
15:37:03.323	-0.052674048	0.07422252	9.435837	-0.00046181414	6.352998e-05	-0.0025185973	-0.028536832	0.049106106	9.806485	Sitting_Idle
15:37:03.346	-0.052674048	0.07422252	9.435837	-0.00046181414	6.352998e-05	-0.0025185973	-0.028536832	0.049106106	9.806485	Sitting_Idle
15:37:03.369	-0.052674048	0.07422252	9.435837	-0.00046181414	6.352998e-05	-0.0025185973	-0.028536832	0.049106106	9.806485	Sitting_Idle
15:37:03.391	-0.052674048	0.07422252	9.435837	-0.00046181414	6.352998e-05	-0.0025185973	-0.028536832	0.049106106	9.806485	Sitting_Idle
15:37:03.414	-0.052674048	0.07422252	9.435837	-0.00046181414	6.352998e-05	-0.0025185973	-0.028536832	0.049106106	9.806485	Sitting_Idle
15:37:03.438	-0.052674048	0.07422252	9.435837	-0.00046181414	6.352998e-05	-0.0025185973	-0.028536832	0.049106106	9.806485	Sitting_Idle
15:37:03.461	-0.028731298	0.045491222	9.416683	-0.00046181414	6.352998e-05	-0.0025185973	-0.028536832	0.049106106	9.806485	Sitting_Idle
15:37:03.484	-0.028731298	0.045491222	9.416683	0.0007599164	0.0006743952	-7.513642e-05	-0.028145857	0.050580453	9.806479	Sitting_Idle
15:37:03.507	-0.028731298	0.045491222	9.416683	0.0007599164	0.0006743952	-7.513642e-05	-0.028145857	0.050580453	9.806479	Sitting_Idle
15:37:03.530	-0.028731298	0.045491222	9.416683	0.0007599164	0.0006743952	-7.513642e-05	-0.028145857	0.050580453	9.806479	Sitting_Idle
15:37:03.552	-0.028731298	0.045491222	9.416683	0.0007599164	0.0006743952	-7.513642e-05	-0.028145857	0.050580453	9.806479	Sitting_Idle
15:37:03.574	-0.028731298	0.045491222	9.416683	0.0007599164	0.0006743952	-7.513642e-05	-0.028145857	0.050580453	9.806479	Sitting_Idle
15:37:03.595	-0.028731298	0.045491222	9.416683	0.0007599164	0.0006743952	-7.513642e-05	-0.028145857	0.050580453	9.806479	Sitting_Idle
15:37:03.618	-0.028731298	0.045491222	9.416683	0.0007599164	0.0006743952	-7.513642e-05	-0.028145857	0.050580453	9.806479	Sitting_Idle
15:37:03.639	-0.062251143	0.0670397	9.42626	0.0007599164	0.0006743952	-7.513642e-05	-0.028145857	0.050580453	9.806479	Sitting_Idle
15:37:03.663	-0.062251143	0.0670397	9.42626	-0.00046181414	6.352998e-05	-0.0012968669	-0.029885909	0.05006084	9.806477	Sitting_Idle
15:37:03.686	-0.062251143	0.0670397	9.42626	-0.00046181414	6.352998e-05	-0.0012968669	-0.029885909	0.05006084	9.806477	Sitting_Idle
15:37:03.709	-0.062251143	0.0670397	9.42626	-0.00046181414	6.352998e-05	-0.0012968669	-0.029885909	0.05006084	9.806477	Sitting_Idle
15:37:03.731	-0.062251143	0.0670397	9.42626	-0.00046181414	6.352998e-05	-0.0012968669	-0.029885909	0.05006084	9.806477	Sitting_Idle
15:37:03.754	-0.062251143	0.0670397	9.42626	-0.00046181414	6.352998e-05	-0.0012968669	-0.029885909	0.05006084	9.806477	Sitting_Idle
15:37:03.776	-0.062251143	0.0670397	9.42626	-0.00046181414	6.352998e-05	-0.0012968669	-0.029885909	0.05006084	9.806477	Sitting_Idle
15:37:03.799	-0.062251143	0.0670397	9.42626	-0.00046181414	6.352998e-05	-0.0012968669	-0.029885909	0.05006084	9.806477	Sitting_Idle
15:37:03.822	-0.062251143	0.0670397	9.42626	-0.00046181414	6.352998e-05	-0.0012968669	-0.029885909	0.05006084	9.806477	Sitting_Idle
15:37:03.845	-0.0023942748	0.038308397	9.423865	0.00014905112	6.352998e-05	-7.513642e-05	-0.029836314	0.049547598	9.806479	Sitting_Idle
15:37:03.868	-0.0023942748	0.038308397	9.423865	0.00014905112	6.352998e-05	-7.513642e-05	-0.029836314	0.049547598	9.806479	Sitting_Idle
15:37:03.892	-0.0023942748	0.038308397	9.423865	0.00014905112	6.352998e-05	-7.513642e-05	-0.029836314	0.049547598	9.806479	Sitting_Idle
15:37:03.914	-0.0023942748	0.038308397	9.423865	0.00014905112	6.352998e-05	-7.513642e-05	-0.029836314	0.049547598	9.806479	Sitting_Idle
15:37:03.937	-0.0023942748	0.038308397	9.423865	0.00014905112	6.352998e-05	-7.513642e-05	-0.029836314	0.049547598	9.806479	Sitting_Idle
15:37:03.961	-0.0023942748	0.038308397	9.423865	0.00014905112	6.352998e-05	-7.513642e-05	-0.029836314	0.049547598	9.806479	Sitting_Idle
15:37:03.984	-0.0023942748	0.038308397	9.423865	0.00014905112	6.352998e-05	-7.513642e-05	-0.029836314	0.049547598	9.806479	Sitting_Idle
15:37:04.007	-0.0023942748	0.038308397	9.423865	0.00014905112	6.352998e-05	-7.513642e-05	-0.029836314	0.049547598	9.806479	Sitting_Idle
15:37:04.030	-0.0023942748	0.038308397	9.423865	-0.0016835446	-0.0011582006	-0.003740328	-0.028461441	0.049631026	9.806483	Sitting_Idle
15:37:04.053	-0.05027977	0.05985687	9.4142885	-0.0016835446	-0.0011582006	-0.003740328	-0.028461441	0.049631026	9.806483	Sitting_Idle
15:37:04.077	-0.05027977	0.05985687	9.4142885	-0.0016835446	-0.0011582006	-0.003740328	-0.028461441	0.049631026	9.806483	Sitting_Idle
15:37:04.100	-0.05027977	0.05985687	9.4142885	-0.0016835446	-0.0011582006	-0.003740328	-0.028461441	0.049631026	9.806483	Sitting_Idle
15:37:04.123	-0.05027977	0.05985687	9.4142885	-0.0016835446	-0.0011582006	-0.003740328	-0.028461441	0.049631026	9.806483	Sitting_Idle
15:37:04.146	-0.05027977	0.05985687	9.4142885	-0.0016835446	-0.0011582006	-0.003740328	-0.028461441	0.049631026	9.806483	Sitting_Idle
15:37:04.169	-0.05027977	0.05985687	9.4142885	-0.0016835446	-0.0011582006	-0.003740328	-0.028461441	0.049631026	9.806483	Sitting_Idle
15:37:04.193	-0.05027977	0.05985687	9.4142885	-0.0016835446	-0.0011582006	-0.003740328	-0.028461441	0.049631026	9.806483	Sitting_Idle
15:37:04.216	-0.05027977	0.05985687	9.4142885	0.0007599164	-0.0011582006	-0.0019077321	-0.029683374	0.05008441	9.806478	Sitting_Idle
15:37:04.239	-0.05027977	0.05985687	9.4142885	0.0007599164	-0.0011582006	-0.0019077321	-0.029683374	0.05008441	9.806478	Sitting_Idle
15:37:04.262	-0.04070267	0.047885496	9.404712	0.0007599164	-0.0011582006	-0.0019077321	-0.029683374	0.05008441	9.806478	Sitting_Idle
15:37:04.285	-0.04070267	0.047885496	9.404712	0.0007599164	-0.0011582006	-0.0019077321	-0.029683374	0.05008441	9.806478	Sitting_Idle
15:37:04.309	-0.04070267	0.047885496	9.404712	0.0007599164	-0.0011582006	-0.0019077321	-0.029683374	0.05008441	9.806478	Sitting_Idle
15:37:04.332	-0.04070267	0.047885496	9.404712	0.0007599164	-0.0011582006	-0.0019077321	-0.029683374	0.05008441	9.806478	Sitting_Idle
15:37:04.355	-0.04070267	0.047885496	9.404712	0.0007599164	-0.0011582006	-0.0019077321	-0.029683374	0.05008441	9.806478	Sitting_Idle
15:37:04.378	-0.04070267	0.047885496	9.404712	0.0007599164	-0.0011582006	-0.0019077321	-0.029683374	0.05008441	9.806478	Sitting_Idle
15:37:04.401	-0.04070267	0.047885496	9.404712	0.00014905112	-0.0011582006	-0.0012968669	-0.029734684	0.049463518	9.80648	Sitting_Idle
15:37:04.424	-0.04070267	0.047885496	9.404712	0.00014905112	-0.0011582006	-0.0012968669	-0.029734684	0.049463518	9.80648	Sitting_Idle
15:37:04.446	-0.03351985	0.026337024	9.402317	0.00014905112	-0.0011582006	-0.0012968669	-0.029734684	0.049463518	9.80648	Sitting_Idle
15:37:04.469	-0.03351985	0.026337024	9.402317	0.00014905112	-0.0011582006	-0.0012968669	-0.029734684	0.049463518	9.80648	Sitting_Idle
15:37:04.492	-0.03351985	0.026337024	9.402317	0.00014905112	-0.0011582006	-0.0012968669	-0.029734684	0.049463518	9.80648	Sitting_Idle
15:37:04.515	-0.03351985	0.026337024	9.402317	0.00014905112	-0.0011582006	-0.0012968669	-0.029734684	0.049463518	9.80648	Sitting_Idle
15:37:04.539	-0.03351985	0.026337024	9.402317	0.00014905112	-0.0011582006	-0.0012968669	-0.029734684	0.049463518	9.80648	Sitting_Idle
15:37:04.561	-0.03351985	0.026337024	9.402317	0.0013707817	-0.00054733525	-7.513642e-05	-0.02874614	0.0495504	9.806483	Sitting_Idle
15:37:04.585	-0.03351985	0.026337024	9.402317	0.0013707817	-0.00054733525	-7.513642e-05	-0.02874614	0.0495504	9.806483	Sitting_Idle
15:37:04.606	-0.03351985	0.026337024	9.402317	0.0013707817	-0.00054733525	-7.513642e-05	-0.02874614	0.0495504	9.806483	Sitting_Idle
15:37:04.629	-0.03351985	0.026337024	9.402317	0.0013707817	-0.00054733525	-7.513642e-05	-0.02874614	0.0495504	9.806483	Sitting_Idle
15:37:04.652	-0.05506832	0.0670397	9.4095	0.0013707817	-0.00054733525	-7.513642e-05	-0.02874614	0.0495504	9.806483	Sitting_Idle
15:37:04.675	-0.05506832	0.0670397	9.4095	0.0013707817	-0.00054733525	-7.513642e-05	-0.02874614	0.0495504	9.806483	Sitting_Idle
15:37:04.698	-0.05506832	0.0670397	9.4095	0.0013707817	-0.00054733525	-7.513642e-05	-0.02874614	0.0495504	9.806483	Sitting_Idle
15:37:04.720	-0.05506832	0.0670397	9.4095	0.0013707817	-0.00054733525	-7.513642e-05	-0.02874614	0.0495504	9.806483	Sitting_Idle
15:37:04.744	-0.05506832	0.0670397	9.4095	0.0007599164	-0.00054733525	-0.0031294627	-0.02914241	0.04987005	9.80648	Sitting_Idle
15:37:04.768	-0.05506832	0.0670397	9.4095	0.0007599164	-0.00054733525	-0.0031294627	-0.02914241	0.04987005	9.80648	Sitting_Idle
15:37:04.791	-0.05506832	0.0670397	9.4095	0.0007599164	-0.00054733525	-0.0031294627	-0.02914241	0.04987005	9.80648	Sitting_Idle
15:37:04.814	-0.05506832	0.0670397	9.4095	0.0007599164	-0.00054733525	-0.0031294627	-0.02914241	0.04987005	9.80648	Sitting_Idle
15:37:04.835	-0.05506832	0.0670397	9.4095	0.0007599164	-0.00054733525	-0.0031294627	-0.02914241	0.04987005	9.80648	Sitting_Idle
15:37:04.858	0.028731298	0.045491222	9.431048	0.0007599164	-0.00054733525	-0.0031294627	-0.02914241	0.04987005	9.80648	Sitting_Idle
15:37:04.882	0.028731298	0.045491222	9.431048	0.0007599164	-0.00054733525	-0.0031294627	-0.02914241	0.04987005	9.80648	Sitting_Idle
15:37:04.906	0.028731298	0.045491222	9.431048	0.0007599164	-0.00054733525	-0.0031294627	-0.02914241	0.04987005	9.80648	Sitting_Idle
15:37:04.929	0.028731298	0.045491222	9.431048	-0.0010726794	6.352998e-05	-7.513642e-05	-0.031039737	0.0497096	9.806475	Sitting_Idle
15:37:04.952	0.028731298	0.045491222	9.431048	-0.0010726794	6.352998e-05	-7.513642e-05	-0.031039737	0.0497096	9.806475	Sitting_Idle
15:37:04.975	0.028731298	0.045491222	9.431048	-0.0010726794	6.352998e-05	-7.513642e-05	-0.031039737	0.0497096	9.806475	Sitting_Idle
15:37:04.998	0.028731298	0.045491222	9.431048	-0.0010726794	6.352998e-05	-7.513642e-05	-0.031039737	0.0497096	9.806475	Sitting_Idle
15:37:05.021	0.028731298	0.045491222	9.431048	-0.0010726794	6.352998e-05	-7.513642e-05	-0.031039737	0.0497096	9.806475	Sitting_Idle
15:37:05.044	-0.083799616	0.028731298	9.4095	-0.0010726794	6.352998e-05	-7.513642e-05	-0.031039737	0.0497096	9.806475	Sitting_Idle
15:37:05.067	-0.083799616	0.028731298	9.4095	-0.0010726794	6.352998e-05	-7.513642e-05	-0.031039737	0.0497096	9.806475	Sitting_Idle
15:37:05.090	-0.083799616	0.028731298	9.4095	-0.0010726794	6.352998e-05	-7.513642e-05	-0.031039737	0.0497096	9.806475	Sitting_Idle
15:37:05.113	-0.083799616	0.028731298	9.4095	-0.0010726794	6.352998e-05	-0.004351193	-0.029982265	0.049933247	9.806478	Sitting_Idle
15:37:05.136	-0.083799616	0.028731298	9.4095	-0.0010726794	6.352998e-05	-0.004351193	-0.029982265	0.049933247	9.806478	Sitting_Idle
15:37:05.159	-0.083799616	0.028731298	9.4095	-0.0010726794	6.352998e-05	-0.004351193	-0.029982265	0.049933247	9.806478	Sitting_Idle
15:37:05.182	-0.083799616	0.028731298	9.4095	-0.0010726794	6.352998e-05	-0.004351193	-0.029982265	0.049933247	9.806478	Sitting_Idle
15:37:05.205	-0.083799616	0.028731298	9.4095	-0.0010726794	6.352998e-05	-0.004351193	-0.029982265	0.049933247	9.806478	Sitting_Idle
15:37:05.229	-0.083799616	0.028731298	9.4095	-0.0010726794	6.352998e-05	-0.004351193	-0.029982265	0.049933247	9.806478	Sitting_Idle
15:37:05.251	-0.05027977	0.08140534	9.423865	-0.0010726794	6.352998e-05	-0.004351193	-0.029982265	0.049933247	9.806478	Sitting_Idle
15:37:05.275	-0.05027977	0.08140534	9.423865	-0.0010726794	6.352998e-05	-0.004351193	-0.029982265	0.049933247	9.806478	Sitting_Idle
15:37:05.298	-0.05027977	0.08140534	9.423865	-0.00046181414	-0.0011582006	-0.0019077321	-0.028723001	0.05013763	9.806479	Sitting_Idle
15:37:05.321	-0.05027977	0.08140534	9.423865	-0.00046181414	-0.0011582006	-0.0019077321	-0.028723001	0.05013763	9.806479	Sitting_Idle
15:37:05.344	-0.05027977	0.08140534	9.423865	-0.00046181414	-0.0011582006	-0.0019077321	-0.028723001	0.05013763	9.806479	Sitting_Idle
15:37:05.368	-0.05027977	0.08140534	9.423865	-0.00046181414	-0.0011582006	-0.0019077321	-0.028723001	0.05013763	9.806479	Sitting_Idle
15:37:05.392	-0.05027977	0.08140534	9.423865	-0.00046181414	-0.0011582006	-0.0019077321	-0.028723001	0.05013763	9.806479	Sitting_Idle
15:37:05.415	-0.05027977	0.08140534	9.423865	-0.00046181414	-0.0011582006	-0.0019077321	-0.028723001	0.05013763	9.806479	Sitting_Idle
15:37:05.441	-0.05506832	0.03351985	9.428655	-0.00046181414	-0.0011582006	-0.0019077321	-0.028723001	0.05013763	9.806479	Sitting_Idle
15:37:05.464	-0.05506832	0.03351985	9.428655	0.00014905112	6.352998e-05	0.0011465941	-0.028683687	0.049406458	9.806483	Sitting_Idle
15:37:05.487	-0.05506832	0.03351985	9.428655	0.00014905112	6.352998e-05	0.0011465941	-0.028683687	0.049406458	9.806483	Sitting_Idle
15:37:05.510	-0.05506832	0.03351985	9.428655	0.00014905112	6.352998e-05	0.0011465941	-0.028683687	0.049406458	9.806483	Sitting_Idle
15:37:05.533	-0.05506832	0.03351985	9.428655	0.00014905112	6.352998e-05	0.0011465941	-0.028683687	0.049406458	9.806483	Sitting_Idle
15:37:05.556	-0.05506832	0.03351985	9.428655	0.00014905112	6.352998e-05	0.0011465941	-0.028683687	0.049406458	9.806483	Sitting_Idle
15:37:05.579	-0.05506832	0.03351985	9.428655	0.00014905112	6.352998e-05	0.0011465941	-0.028683687	0.049406458	9.806483	Sitting_Idle
15:37:05.601	-0.05506832	0.03351985	9.428655	0.00014905112	6.352998e-05	0.0011465941	-0.028683687	0.049406458	9.806483	Sitting_Idle
15:37:05.624	-0.05506832	0.03351985	9.428655	0.00014905112	6.352998e-05	0.0011465941	-0.028683687	0.049406458	9.806483	Sitting_Idle
15:37:05.646	-0.08619389	0.083799616	9.378374	0.0007599164	-0.00054733525	-0.0031294627	-0.030299595	0.04909014	9.80648	Sitting_Idle
15:37:05.669	-0.08619389	0.083799616	9.378374	0.0007599164	-0.00054733525	-0.0031294627	-0.030299595	0.04909014	9.80648	Sitting_Idle
15:37:05.692	-0.08619389	0.083799616	9.378374	0.0007599164	-0.00054733525	-0.0031294627	-0.030299595	0.04909014	9.80648	Sitting_Idle
15:37:05.715	-0.08619389	0.083799616	9.378374	0.0007599164	-0.00054733525	-0.0031294627	-0.030299595	0.04909014	9.80648	Sitting_Idle
15:37:05.738	-0.08619389	0.083799616	9.378374	0.0007599164	-0.00054733525	-0.0031294627	-0.030299595	0.04909014	9.80648	Sitting_Idle
15:37:05.761	-0.08619389	0.083799616	9.378374	0.0007599164	-0.00054733525	-0.0031294627	-0.030299595	0.04909014	9.80648	Sitting_Idle
15:37:05.784	-0.08619389	0.083799616	9.378374	0.0007599164	-0.00054733525	-0.0031294627	-0.030299595	0.04909014	9.80648	Sitting_Idle
15:37:05.808	-0.08619389	0.083799616	9.378374	0.0007599164	-0.00054733525	-0.0031294627	-0.030299595	0.04909014	9.80648	Sitting_Idle
15:37:05.831	-0.08619389	0.083799616	9.378374	-0.00046181414	-0.0011582006	-0.0025185973	-0.02949193	0.04988954	9.8064785	Sitting_Idle
15:37:05.854	-0.028731298	0.026337024	9.395134	-0.00046181414	-0.0011582006	-0.0025185973	-0.02949193	0.04988954	9.8064785	Sitting_Idle
15:37:05.877	-0.028731298	0.026337024	9.395134	-0.00046181414	-0.0011582006	-0.0025185973	-0.02949193	0.04988954	9.8064785	Sitting_Idle
15:37:05.900	-0.028731298	0.026337024	9.395134	-0.00046181414	-0.0011582006	-0.0025185973	-0.02949193	0.04988954	9.8064785	Sitting_Idle
15:37:05.923	-0.028731298	0.026337024	9.395134	-0.00046181414	-0.0011582006	-0.0025185973	-0.02949193	0.04988954	9.8064785	Sitting_Idle
15:37:05.945	-0.028731298	0.026337024	9.395134	-0.00046181414	-0.0011582006	-0.0025185973	-0.02949193	0.04988954	9.8064785	Sitting_Idle
15:37:05.967	-0.028731298	0.026337024	9.395134	-0.00046181414	-0.0011582006	-0.0025185973	-0.02949193	0.04988954	9.8064785	Sitting_Idle
15:37:05.991	-0.028731298	0.026337024	9.395134	-0.00046181414	-0.0011582006	-0.0025185973	-0.02949193	0.04988954	9.8064785	Sitting_Idle
15:37:06.014	-0.028731298	0.026337024	9.395134	-0.0010726794	0.0012852604	-0.0019077321	-0.029323753	0.04989852	9.806479	Sitting_Idle
15:37:06.038	-0.028731298	0.026337024	9.395134	-0.0010726794	0.0012852604	-0.0019077321	-0.029323753	0.04989852	9.806479	Sitting_Idle
15:37:06.061	-0.03351985	0.04070267	9.399923	-0.0010726794	0.0012852604	-0.0019077321	-0.029323753	0.04989852	9.806479	Sitting_Idle
15:37:06.084	-0.03351985	0.04070267	9.399923	-0.0010726794	0.0012852604	-0.0019077321	-0.029323753	0.04989852	9.806479	Sitting_Idle
15:37:06.107	-0.03351985	0.04070267	9.399923	-0.0010726794	0.0012852604	-0.0019077321	-0.029323753	0.04989852	9.806479	Sitting_Idle
15:37:06.130	-0.03351985	0.04070267	9.399923	-0.0010726794	0.0012852604	-0.0019077321	-0.029323753	0.04989852	9.806479	Sitting_Idle
15:37:06.152	-0.03351985	0.04070267	9.399923	-0.0010726794	0.0012852604	-0.0019077321	-0.029323753	0.04989852	9.806479	Sitting_Idle
15:37:06.175	-0.03351985	0.04070267	9.399923	-0.0010726794	0.0012852604	-0.0019077321	-0.029323753	0.04989852	9.806479	Sitting_Idle
15:37:06.199	-0.03351985	0.04070267	9.399923	0.00014905112	0.0006743952	-0.0019077321	-0.029082043	0.049982008	9.806479	Sitting_Idle
15:37:06.222	-0.03351985	0.04070267	9.399923	0.00014905112	0.0006743952	-0.0019077321	-0.029082043	0.049982008	9.806479	Sitting_Idle
15:37:06.245	-0.045491222	0.009577099	9.411894	0.00014905112	0.0006743952	-0.0019077321	-0.029082043	0.049982008	9.806479	Sitting_Idle
15:37:06.268	-0.045491222	0.009577099	9.411894	0.00014905112	0.0006743952	-0.0019077321	-0.029082043	0.049982008	9.806479	Sitting_Idle
15:37:06.291	-0.045491222	0.009577099	9.411894	0.00014905112	0.0006743952	-0.0019077321	-0.029082043	0.049982008	9.806479	Sitting_Idle
15:37:06.313	-0.045491222	0.009577099	9.411894	0.00014905112	0.0006743952	-0.0019077321	-0.029082043	0.049982008	9.806479	Sitting_Idle
15:37:06.336	-0.045491222	0.009577099	9.411894	0.00014905112	0.0006743952	-0.0019077321	-0.029082043	0.049982008	9.806479	Sitting_Idle
15:37:06.360	-0.045491222	0.009577099	9.411894	0.0025925122	0.0012852604	-0.0012968669	-0.030574761	0.050360147	9.806473	Sitting_Idle
15:37:06.385	-0.045491222	0.009577099	9.411894	0.0025925122	0.0012852604	-0.0012968669	-0.030574761	0.050360147	9.806473	Sitting_Idle
15:37:06.407	-0.045491222	0.009577099	9.411894	0.0025925122	0.0012852604	-0.0012968669	-0.030574761	0.050360147	9.806473	Sitting_Idle
15:37:06.429	-0.045491222	0.009577099	9.411894	0.0025925122	0.0012852604	-0.0012968669	-0.030574761	0.050360147	9.806473	Sitting_Idle
15:37:06.450	-0.026337024	0.083799616	9.397529	0.0025925122	0.0012852604	-0.0012968669	-0.030574761	0.050360147	9.806473	Sitting_Idle
15:37:06.471	-0.026337024	0.083799616	9.397529	0.0025925122	0.0012852604	-0.0012968669	-0.030574761	0.050360147	9.806473	Sitting_Idle
15:37:06.493	-0.026337024	0.083799616	9.397529	0.0025925122	0.0012852604	-0.0012968669	-0.030574761	0.050360147	9.806473	Sitting_Idle
15:37:06.513	-0.026337024	0.083799616	9.397529	0.0025925122	0.0012852604	-0.0012968669	-0.030574761	0.050360147	9.806473	Sitting_Idle
15:37:06.534	-0.026337024	0.083799616	9.397529	0.0025925122	0.0012852604	-0.0012968669	-0.030574761	0.050360147	9.806473	Sitting_Idle
15:37:06.557	-0.026337024	0.083799616	9.397529	0.00014905112	0.0012852604	-0.0006860017	-0.029735578	0.05044634	9.806475	Sitting_Idle
15:37:06.578	-0.026337024	0.083799616	9.397529	0.00014905112	0.0012852604	-0.0006860017	-0.029735578	0.05044634	9.806475	Sitting_Idle
15:37:06.601	-0.026337024	0.083799616	9.397529	0.00014905112	0.0012852604	-0.0006860017	-0.029735578	0.05044634	9.806475	Sitting_Idle
15:37:06.624	-0.026337024	0.083799616	9.397529	0.00014905112	0.0012852604	-0.0006860017	-0.029735578	0.05044634	9.806475	Sitting_Idle
15:37:06.647	0.0047885496	0.031125572	9.416683	0.00014905112	0.0012852604	-0.0006860017	-0.029735578	0.05044634	9.806475	Sitting_Idle
15:37:06.670	0.0047885496	0.031125572	9.416683	0.00014905112	0.0012852604	-0.0006860017	-0.029735578	0.05044634	9.806475	Sitting_Idle
15:37:06.693	0.0047885496	0.031125572	9.416683	0.00014905112	0.0012852604	-0.0006860017	-0.029735578	0.05044634	9.806475	Sitting_Idle
15:37:06.717	0.0047885496	0.031125572	9.416683	0.00014905112	0.0012852604	-0.0006860017	-0.029735578	0.05044634	9.806475	Sitting_Idle
15:37:06.740	0.0047885496	0.031125572	9.416683	-0.0010726794	-0.0011582006	0.0017574592	-0.028924592	0.050755974	9.806476	Sitting_Idle
15:37:06.763	0.0047885496	0.031125572	9.416683	-0.0010726794	-0.0011582006	0.0017574592	-0.028924592	0.050755974	9.806476	Sitting_Idle
15:37:06.786	0.0047885496	0.031125572	9.416683	-0.0010726794	-0.0011582006	0.0017574592	-0.028924592	0.050755974	9.806476	Sitting_Idle
15:37:06.809	0.0047885496	0.031125572	9.416683	-0.0010726794	-0.0011582006	0.0017574592	-0.028924592	0.050755974	9.806476	Sitting_Idle
15:37:06.831	0.0047885496	0.031125572	9.416683	-0.0010726794	-0.0011582006	0.0017574592	-0.028924592	0.050755974	9.806476	Sitting_Idle
15:37:06.855	0.028731298	-0.019154198	9.423865	-0.0010726794	-0.0011582006	0.0017574592	-0.028924592	0.050755974	9.806476	Sitting_Idle
15:37:06.878	0.028731298	-0.019154198	9.423865	-0.0010726794	-0.0011582006	0.0017574592	-0.028924592	0.050755974	9.806476	Sitting_Idle
15:37:06.900	0.028731298	-0.019154198	9.423865	0.001981647	-0.0011582006	-0.0019077321	-0.02870388	0.051386476	9.806474	Sitting_Idle
15:37:06.923	0.028731298	-0.019154198	9.423865	0.001981647	-0.0011582006	-0.0019077321	-0.02870388	0.051386476	9.806474	Sitting_Idle
15:37:06.947	0.028731298	-0.019154198	9.423865	0.001981647	-0.0011582006	-0.0019077321	-0.02870388	0.051386476	9.806474	Sitting_Idle
15:37:06.970	0.028731298	-0.019154198	9.423865	0.001981647	-0.0011582006	-0.0019077321	-0.02870388	0.051386476	9.806474	Sitting_Idle
15:37:06.993	0.028731298	-0.019154198	9.423865	0.001981647	-0.0011582006	-0.0019077321	-0.02870388	0.051386476	9.806474	Sitting_Idle
15:37:07.016	0.028731298	-0.019154198	9.423865	0.001981647	-0.0011582006	-0.0019077321	-0.02870388	0.051386476	9.806474	Sitting_Idle
15:37:07.037	0.028731298	-0.019154198	9.423865	0.001981647	-0.0011582006	-0.0019077321	-0.02870388	0.051386476	9.806474	Sitting_Idle
15:37:07.061	-0.023942748	0.019154198	9.395134	0.001981647	-0.0011582006	-0.0019077321	-0.02870388	0.051386476	9.806474	Sitting_Idle
15:37:07.085	-0.023942748	0.019154198	9.395134	-0.0010726794	6.352998e-05	-0.0025185973	-0.02888727	0.05092211	9.806476	Sitting_Idle
15:37:07.107	-0.023942748	0.019154198	9.395134	-0.0010726794	6.352998e-05	-0.0025185973	-0.02888727	0.05092211	9.806476	Sitting_Idle
15:37:07.129	-0.023942748	0.019154198	9.395134	-0.0010726794	6.352998e-05	-0.0025185973	-0.02888727	0.05092211	9.806476	Sitting_Idle
15:37:07.152	-0.023942748	0.019154198	9.395134	-0.0010726794	6.352998e-05	-0.0025185973	-0.02888727	0.05092211	9.806476	Sitting_Idle
15:37:07.176	-0.023942748	0.019154198	9.395134	-0.0010726794	6.352998e-05	-0.0025185973	-0.02888727	0.05092211	9.806476	Sitting_Idle
15:37:07.199	-0.023942748	0.019154198	9.395134	-0.0010726794	6.352998e-05	-0.0025185973	-0.02888727	0.05092211	9.806476	Sitting_Idle
15:37:07.222	-0.023942748	0.019154198	9.395134	-0.0010726794	6.352998e-05	-0.0025185973	-0.02888727	0.05092211	9.806476	Sitting_Idle
15:37:07.246	-0.016759925	0.019154198	9.387952	-0.0010726794	6.352998e-05	-0.0025185973	-0.02888727	0.05092211	9.806476	Sitting_Idle
15:37:07.269	-0.016759925	0.019154198	9.387952	0.00014905112	6.352998e-05	-0.0031294627	-0.02889007	0.050386418	9.806478	Sitting_Idle
15:37:07.293	-0.016759925	0.019154198	9.387952	0.00014905112	6.352998e-05	-0.0031294627	-0.02889007	0.050386418	9.806478	Sitting_Idle
15:37:07.316	-0.016759925	0.019154198	9.387952	0.00014905112	6.352998e-05	-0.0031294627	-0.02889007	0.050386418	9.806478	Sitting_Idle
15:37:07.338	-0.016759925	0.019154198	9.387952	0.00014905112	6.352998e-05	-0.0031294627	-0.02889007	0.050386418	9.806478	Sitting_Idle
15:37:07.364	-0.016759925	0.019154198	9.387952	0.00014905112	6.352998e-05	-0.0031294627	-0.02889007	0.050386418	9.806478	Sitting_Idle
15:37:07.389	-0.016759925	0.019154198	9.387952	0.00014905112	6.352998e-05	-0.0031294627	-0.02889007	0.050386418	9.806478	Sitting_Idle
15:37:07.413	-0.016759925	0.019154198	9.387952	0.00014905112	6.352998e-05	-0.0031294627	-0.02889007	0.050386418	9.806478	Sitting_Idle
15:37:07.436	-0.016759925	0.019154198	9.387952	0.00014905112	6.352998e-05	-0.0031294627	-0.02889007	0.050386418	9.806478	Sitting_Idle
15:37:07.459	-0.05027977	0.083799616	9.404712	0.00014905112	-0.00054733525	0.0005357288	-0.02881941	0.050716378	9.806478	Sitting_Idle
15:37:07.482	-0.05027977	0.083799616	9.404712	0.00014905112	-0.00054733525	0.0005357288	-0.02881941	0.050716378	9.806478	Sitting_Idle
15:37:07.505	-0.05027977	0.083799616	9.404712	0.00014905112	-0.00054733525	0.0005357288	-0.02881941	0.050716378	9.806478	Sitting_Idle
15:37:07.529	-0.05027977	0.083799616	9.404712	0.00014905112	-0.00054733525	0.0005357288	-0.02881941	0.050716378	9.806478	Sitting_Idle
15:37:07.552	-0.05027977	0.083799616	9.404712	0.00014905112	-0.00054733525	0.0005357288	-0.02881941	0.050716378	9.806478	Sitting_Idle
15:37:07.575	-0.05027977	0.083799616	9.404712	0.00014905112	-0.00054733525	0.0005357288	-0.02881941	0.050716378	9.806478	Sitting_Idle
15:37:07.598	-0.05027977	0.083799616	9.404712	0.00014905112	-0.00054733525	0.0005357288	-0.02881941	0.050716378	9.806478	Sitting_Idle
15:37:07.622	-0.05027977	0.083799616	9.404712	-0.0010726794	-0.00054733525	-0.0025185973	-0.027875772	0.0512541	9.806477	Sitting_Idle
15:37:07.646	0.011971374	0.043096945	9.4142885	-0.0010726794	-0.00054733525	-0.0025185973	-0.027875772	0.0512541	9.806477	Sitting_Idle
15:37:07.669	0.011971374	0.043096945	9.4142885	-0.0010726794	-0.00054733525	-0.0025185973	-0.027875772	0.0512541	9.806477	Sitting_Idle
15:37:07.692	0.011971374	0.043096945	9.4142885	-0.0010726794	-0.00054733525	-0.0025185973	-0.027875772	0.0512541	9.806477	Sitting_Idle
15:37:07.715	0.011971374	0.043096945	9.4142885	-0.0010726794	-0.00054733525	-0.0025185973	-0.027875772	0.0512541	9.806477	Sitting_Idle
15:37:07.737	0.011971374	0.043096945	9.4142885	-0.0010726794	-0.00054733525	-0.0025185973	-0.027875772	0.0512541	9.806477	Sitting_Idle
15:37:07.760	0.011971374	0.043096945	9.4142885	-0.0010726794	-0.00054733525	-0.0025185973	-0.027875772	0.0512541	9.806477	Sitting_Idle
15:37:07.782	0.011971374	0.043096945	9.4142885	-0.0010726794	-0.00054733525	-0.0025185973	-0.027875772	0.0512541	9.806477	Sitting_Idle
15:37:07.805	0.011971374	0.043096945	9.4142885	-0.00046181414	-0.00054733525	-0.0031294627	-0.028680589	0.050948054	9.806476	Sitting_Idle
15:37:07.827	0.011971374	0.043096945	9.4142885	-0.00046181414	-0.00054733525	-0.0031294627	-0.028680589	0.050948054	9.806476	Sitting_Idle
15:37:07.851	-0.0670397	0.08619389	9.440625	-0.00046181414	-0.00054733525	-0.0031294627	-0.028680589	0.050948054	9.806476	Sitting_Idle
15:37:07.875	-0.0670397	0.08619389	9.440625	-0.00046181414	-0.00054733525	-0.0031294627	-0.028680589	0.050948054	9.806476	Sitting_Idle
15:37:07.896	-0.0670397	0.08619389	9.440625	-0.00046181414	-0.00054733525	-0.0031294627	-0.028680589	0.050948054	9.806476	Sitting_Idle
15:37:07.919	-0.0670397	0.08619389	9.440625	-0.00046181414	-0.00054733525	-0.0031294627	-0.028680589	0.050948054	9.806476	Sitting_Idle
15:37:07.942	-0.0670397	0.08619389	9.440625	-0.00046181414	-0.00054733525	-0.0031294627	-0.028680589	0.050948054	9.806476	Sitting_Idle
15:37:07.965	-0.0670397	0.08619389	9.440625	-0.00046181414	-0.00054733525	-0.0031294627	-0.028680589	0.050948054	9.806476	Sitting_Idle
15:37:07.989	-0.0670397	0.08619389	9.440625	0.00014905112	-0.00054733525	-0.0019077321	-0.028346494	0.05032325	9.80648	Sitting_Idle
15:37:08.013	-0.0670397	0.08619389	9.440625	0.00014905112	-0.00054733525	-0.0019077321	-0.028346494	0.05032325	9.80648	Sitting_Idle
15:37:08.036	-0.0670397	0.08619389	9.440625	0.00014905112	-0.00054733525	-0.0019077321	-0.028346494	0.05032325	9.80648	Sitting_Idle
15:37:08.061	-0.035914123	0.035914123	9.42626	0.00014905112	-0.00054733525	-0.0019077321	-0.028346494	0.05032325	9.80648	Sitting_Idle
15:37:08.084	-0.035914123	0.035914123	9.42626	0.00014905112	-0.00054733525	-0.0019077321	-0.028346494	0.05032325	9.80648	Sitting_Idle
15:37:08.108	-0.035914123	0.035914123	9.42626	0.00014905112	-0.00054733525	-0.0019077321	-0.028346494	0.05032325	9.80648	Sitting_Idle
15:37:08.131	-0.035914123	0.035914123	9.42626	0.00014905112	-0.00054733525	-0.0019077321	-0.028346494	0.05032325	9.80648	Sitting_Idle
15:37:08.154	-0.035914123	0.035914123	9.42626	0.00014905112	-0.00054733525	-0.0019077321	-0.028346494	0.05032325	9.80648	Sitting_Idle
15:37:08.178	-0.035914123	0.035914123	9.42626	-0.0010726794	-0.00054733525	-7.513642e-05	-0.027849564	0.05075244	9.8064785	Sitting_Idle
15:37:08.200	-0.035914123	0.035914123	9.42626	-0.0010726794	-0.00054733525	-7.513642e-05	-0.027849564	0.05075244	9.8064785	Sitting_Idle
15:37:08.224	-0.035914123	0.035914123	9.42626	-0.0010726794	-0.00054733525	-7.513642e-05	-0.027849564	0.05075244	9.8064785	Sitting_Idle
15:37:08.246	-0.038308397	0.052674048	9.404712	-0.0010726794	-0.00054733525	-7.513642e-05	-0.027849564	0.05075244	9.8064785	Sitting_Idle
15:37:08.270	-0.038308397	0.052674048	9.404712	-0.0010726794	-0.00054733525	-7.513642e-05	-0.027849564	0.05075244	9.8064785	Sitting_Idle
15:37:08.293	-0.038308397	0.052674048	9.404712	-0.0010726794	-0.00054733525	-7.513642e-05	-0.027849564	0.05075244	9.8064785	Sitting_Idle
15:37:08.316	-0.038308397	0.052674048	9.404712	-0.0010726794	-0.00054733525	-7.513642e-05	-0.027849564	0.05075244	9.8064785	Sitting_Idle
15:37:08.339	-0.038308397	0.052674048	9.404712	0.00014905112	0.0006743952	-0.0006860017	-0.027259028	0.0499824	9.806485	Sitting_Idle
15:37:08.361	-0.038308397	0.052674048	9.404712	0.00014905112	0.0006743952	-0.0006860017	-0.027259028	0.0499824	9.806485	Sitting_Idle
15:37:08.383	-0.038308397	0.052674048	9.404712	0.00014905112	0.0006743952	-0.0006860017	-0.027259028	0.0499824	9.806485	Sitting_Idle
15:37:08.406	-0.038308397	0.052674048	9.404712	0.00014905112	0.0006743952	-0.0006860017	-0.027259028	0.0499824	9.806485	Sitting_Idle
15:37:08.429	-0.038308397	0.052674048	9.404712	0.00014905112	0.0006743952	-0.0006860017	-0.027259028	0.0499824	9.806485	Sitting_Idle
15:37:08.453	-0.0071828244	0.009577099	9.390346	0.00014905112	0.0006743952	-0.0006860017	-0.027259028	0.0499824	9.806485	Sitting_Idle
15:37:08.476	-0.0071828244	0.009577099	9.390346	0.00014905112	0.0006743952	-0.0006860017	-0.027259028	0.0499824	9.806485	Sitting_Idle
15:37:08.499	-0.0071828244	0.009577099	9.390346	0.00014905112	0.0006743952	-0.0006860017	-0.027259028	0.0499824	9.806485	Sitting_Idle
15:37:08.522	-0.0071828244	0.009577099	9.390346	0.0007599164	0.0006743952	-0.0012968669	-0.028502103	0.050383892	9.806479	Sitting_Idle
15:37:08.545	-0.0071828244	0.009577099	9.390346	0.0007599164	0.0006743952	-0.0012968669	-0.028502103	0.050383892	9.806479	Sitting_Idle
15:37:08.568	-0.0071828244	0.009577099	9.390346	0.0007599164	0.0006743952	-0.0012968669	-0.028502103	0.050383892	9.806479	Sitting_Idle
15:37:08.590	-0.0071828244	0.009577099	9.390346	0.0007599164	0.0006743952	-0.0012968669	-0.028502103	0.050383892	9.806479	Sitting_Idle
15:37:08.613	-0.0071828244	0.009577099	9.390346	0.0007599164	0.0006743952	-0.0012968669	-0.028502103	0.050383892	9.806479	Sitting_Idle
15:37:08.636	-0.0071828244	0.009577099	9.390346	0.0007599164	0.0006743952	-0.0012968669	-0.028502103	0.050383892	9.806479	Sitting_Idle
15:37:08.660	-0.016759925	0.043096945	9.390346	0.0007599164	0.0006743952	-0.0012968669	-0.028502103	0.050383892	9.806479	Sitting_Idle
15:37:08.684	-0.016759925	0.043096945	9.390346	0.0007599164	0.0006743952	-0.0012968669	-0.028502103	0.050383892	9.806479	Sitting_Idle
15:37:08.707	-0.016759925	0.043096945	9.390346	-0.00046181414	0.0006743952	-0.0006860017	-0.029887797	0.051407494	9.80647	Sitting_Idle
15:37:08.730	-0.016759925	0.043096945	9.390346	-0.00046181414	0.0006743952	-0.0006860017	-0.029887797	0.051407494	9.80647	Sitting_Idle
15:37:08.752	-0.016759925	0.043096945	9.390346	-0.00046181414	0.0006743952	-0.0006860017	-0.029887797	0.051407494	9.80647	Sitting_Idle
15:37:08.774	-0.016759925	0.043096945	9.390346	-0.00046181414	0.0006743952	-0.0006860017	-0.029887797	0.051407494	9.80647	Sitting_Idle
15:37:08.798	-0.016759925	0.043096945	9.390346	-0.00046181414	0.0006743952	-0.0006860017	-0.029887797	0.051407494	9.80647	Sitting_Idle
15:37:08.821	-0.016759925	0.043096945	9.390346	-0.00046181414	0.0006743952	-0.0006860017	-0.029887797	0.051407494	9.80647	Sitting_Idle
15:37:08.844	-0.052674048	0.083799616	9.421472	-0.00046181414	0.0006743952	-0.0006860017	-0.029887797	0.051407494	9.80647	Sitting_Idle
15:37:08.867	-0.052674048	0.083799616	9.421472	-0.00046181414	0.0006743952	-0.0006860017	-0.029887797	0.051407494	9.80647	Sitting_Idle
15:37:08.889	-0.052674048	0.083799616	9.421472	0.00014905112	-0.00054733525	-0.0025185973	-0.030071134	0.051135305	9.806471	Sitting_Idle
15:37:08.913	-0.052674048	0.083799616	9.421472	0.00014905112	-0.00054733525	-0.0025185973	-0.030071134	0.051135305	9.806471	Sitting_Idle
15:37:08.936	-0.052674048	0.083799616	9.421472	0.00014905112	-0.00054733525	-0.0025185973	-0.030071134	0.051135305	9.806471	Sitting_Idle
15:37:08.959	-0.052674048	0.083799616	9.421472	0.00014905112	-0.00054733525	-0.0025185973	-0.030071134	0.051135305	9.806471	Sitting_Idle
15:37:08.981	-0.052674048	0.083799616	9.421472	0.00014905112	-0.00054733525	-0.0025185973	-0.030071134	0.051135305	9.806471	Sitting_Idle
15:37:09.003	-0.052674048	0.083799616	9.421472	0.00014905112	-0.00054733525	-0.0025185973	-0.030071134	0.051135305	9.806471	Sitting_Idle
15:37:09.025	-0.052674048	0.083799616	9.421472	0.00014905112	-0.00054733525	-0.0025185973	-0.030071134	0.051135305	9.806471	Sitting_Idle
15:37:09.046	-0.028731298	0.03351985	9.387952	0.00014905112	-0.00054733525	-0.0025185973	-0.030071134	0.051135305	9.806471	Sitting_Idle
15:37:09.068	-0.028731298	0.03351985	9.387952	-0.0010726794	-0.00054733525	-0.0019077321	-0.030945992	0.050584465	9.806471	Sitting_Idle
15:37:09.089	-0.028731298	0.03351985	9.387952	-0.0010726794	-0.00054733525	-0.0019077321	-0.030945992	0.050584465	9.806471	Sitting_Idle
15:37:09.111	-0.028731298	0.03351985	9.387952	-0.0010726794	-0.00054733525	-0.0019077321	-0.030945992	0.050584465	9.806471	Sitting_Idle
15:37:09.135	-0.028731298	0.03351985	9.387952	-0.0010726794	-0.00054733525	-0.0019077321	-0.030945992	0.050584465	9.806471	Sitting_Idle
15:37:09.158	-0.028731298	0.03351985	9.387952	-0.0010726794	-0.00054733525	-0.0019077321	-0.030945992	0.050584465	9.806471	Sitting_Idle
15:37:09.181	-0.028731298	0.03351985	9.387952	-0.0010726794	-0.00054733525	-0.0019077321	-0.030945992	0.050584465	9.806471	Sitting_Idle
15:37:09.204	-0.028731298	0.03351985	9.387952	-0.0010726794	-0.00054733525	-0.0019077321	-0.030945992	0.050584465	9.806471	Sitting_Idle
15:37:09.227	-0.028731298	0.03351985	9.387952	-0.0010726794	-0.00054733525	-0.0019077321	-0.030945992	0.050584465	9.806471	Sitting_Idle
15:37:09.250	-0.021548472	0.083799616	9.4142885	0.0013707817	6.352998e-05	-0.0012968669	-0.029743847	0.050913334	9.806473	Sitting_Idle
15:37:09.273	-0.021548472	0.083799616	9.4142885	0.0013707817	6.352998e-05	-0.0012968669	-0.029743847	0.050913334	9.806473	Sitting_Idle
15:37:09.296	-0.021548472	0.083799616	9.4142885	0.0013707817	6.352998e-05	-0.0012968669	-0.029743847	0.050913334	9.806473	Sitting_Idle
15:37:09.319	-0.021548472	0.083799616	9.4142885	0.0013707817	6.352998e-05	-0.0012968669	-0.029743847	0.050913334	9.806473	Sitting_Idle
15:37:09.343	-0.021548472	0.083799616	9.4142885	0.0013707817	6.352998e-05	-0.0012968669	-0.029743847	0.050913334	9.806473	Sitting_Idle
15:37:09.367	-0.021548472	0.083799616	9.4142885	0.0013707817	6.352998e-05	-0.0012968669	-0.029743847	0.050913334	9.806473	Sitting_Idle
15:37:09.391	-0.021548472	0.083799616	9.4142885	0.0013707817	6.352998e-05	-0.0012968669	-0.029743847	0.050913334	9.806473	Sitting_Idle
15:37:09.414	-0.021548472	0.083799616	9.4142885	0.0013707817	6.352998e-05	-0.0012968669	-0.029743847	0.050913334	9.806473	Sitting_Idle
15:37:09.438	-0.08140534	0.04070267	9.402317	-0.00046181414	0.002506991	0.0029791899	-0.030220129	0.050877728	9.806471	Sitting_Idle
15:37:09.461	-0.08140534	0.04070267	9.402317	-0.00046181414	0.002506991	0.0029791899	-0.030220129	0.050877728	9.806471	Sitting_Idle
15:37:09.485	-0.08140534	0.04070267	9.402317	-0.00046181414	0.002506991	0.0029791899	-0.030220129	0.050877728	9.806471	Sitting_Idle
15:37:09.508	-0.08140534	0.04070267	9.402317	-0.00046181414	0.002506991	0.0029791899	-0.030220129	0.050877728	9.806471	Sitting_Idle
15:37:09.531	-0.08140534	0.04070267	9.402317	-0.00046181414	0.002506991	0.0029791899	-0.030220129	0.050877728	9.806471	Sitting_Idle
15:37:09.554	-0.08140534	0.04070267	9.402317	-0.00046181414	0.002506991	0.0029791899	-0.030220129	0.050877728	9.806471	Sitting_Idle
15:37:09.577	-0.08140534	0.04070267	9.402317	-0.00046181414	0.002506991	0.0029791899	-0.030220129	0.050877728	9.806471	Sitting_Idle
15:37:09.601	-0.08140534	0.04070267	9.402317	-0.0022944098	0.0012852604	0.0005357288	-0.029944815	0.05093304	9.806472	Sitting_Idle
15:37:09.624	-0.08140534	0.04070267	9.402317	-0.0022944098	0.0012852604	0.0005357288	-0.029944815	0.05093304	9.806472	Sitting_Idle
15:37:09.646	-0.07422252	0.08140534	9.42626	-0.0022944098	0.0012852604	0.0005357288	-0.029944815	0.05093304	9.806472	Sitting_Idle
15:37:09.668	-0.07422252	0.08140534	9.42626	-0.0022944098	0.0012852604	0.0005357288	-0.029944815	0.05093304	9.806472	Sitting_Idle
15:37:09.689	-0.07422252	0.08140534	9.42626	-0.0022944098	0.0012852604	0.0005357288	-0.029944815	0.05093304	9.806472	Sitting_Idle
15:37:09.710	-0.07422252	0.08140534	9.42626	-0.0022944098	0.0012852604	0.0005357288	-0.029944815	0.05093304	9.806472	Sitting_Idle
15:37:09.732	-0.07422252	0.08140534	9.42626	-0.0022944098	0.0012852604	0.0005357288	-0.029944815	0.05093304	9.806472	Sitting_Idle
15:37:09.755	-0.07422252	0.08140534	9.42626	-0.0022944098	0.0012852604	0.0005357288	-0.029944815	0.05093304	9.806472	Sitting_Idle
15:37:09.778	-0.07422252	0.08140534	9.42626	-0.0022944098	0.0012852604	0.0005357288	-0.029944815	0.05093304	9.806472	Sitting_Idle
15:37:09.802	-0.07422252	0.08140534	9.42626	0.00014905112	6.352998e-05	0.0005357288	-0.029374518	0.05105243	9.806473	Sitting_Idle
15:37:09.826	-0.07422252	0.08140534	9.42626	0.00014905112	6.352998e-05	0.0005357288	-0.029374518	0.05105243	9.806473	Sitting_Idle
15:37:09.849	-0.023942748	0.038308397	9.399923	0.00014905112	6.352998e-05	0.0005357288	-0.029374518	0.05105243	9.806473	Sitting_Idle
15:37:09.872	-0.023942748	0.038308397	9.399923	0.00014905112	6.352998e-05	0.0005357288	-0.029374518	0.05105243	9.806473	Sitting_Idle
15:37:09.895	-0.023942748	0.038308397	9.399923	0.00014905112	6.352998e-05	0.0005357288	-0.029374518	0.05105243	9.806473	Sitting_Idle
15:37:09.918	-0.023942748	0.038308397	9.399923	0.00014905112	6.352998e-05	0.0005357288	-0.029374518	0.05105243	9.806473	Sitting_Idle
15:37:09.942	-0.023942748	0.038308397	9.399923	0.00014905112	6.352998e-05	0.0005357288	-0.029374518	0.05105243	9.806473	Sitting_Idle
15:37:09.966	-0.023942748	0.038308397	9.399923	-0.00046181414	-0.00054733525	-0.0012968669	-0.029385367	0.051176	9.806473	Sitting_Idle
15:37:09.989	-0.023942748	0.038308397	9.399923	-0.00046181414	-0.00054733525	-0.0012968669	-0.029385367	0.051176	9.806473	Sitting_Idle
15:37:10.012	-0.023942748	0.038308397	9.399923	-0.00046181414	-0.00054733525	-0.0012968669	-0.029385367	0.051176	9.806473	Sitting_Idle
15:37:10.035	-0.023942748	0.038308397	9.399923	-0.00046181414	-0.00054733525	-0.0012968669	-0.029385367	0.051176	9.806473	Sitting_Idle
15:37:10.060	-0.028731298	0.0	9.387952	-0.00046181414	-0.00054733525	-0.0012968669	-0.029385367	0.051176	9.806473	Sitting_Idle
15:37:10.083	-0.028731298	0.0	9.387952	-0.00046181414	-0.00054733525	-0.0012968669	-0.029385367	0.051176	9.806473	Sitting_Idle
15:37:10.106	-0.028731298	0.0	9.387952	-0.00046181414	-0.00054733525	-0.0012968669	-0.029385367	0.051176	9.806473	Sitting_Idle
15:37:10.129	-0.028731298	0.0	9.387952	-0.00046181414	-0.00054733525	-0.0012968669	-0.029385367	0.051176	9.806473	Sitting_Idle
15:37:10.152	-0.028731298	0.0	9.387952	0.0032033774	-0.002379931	-0.0006860017	-0.029823286	0.051199812	9.806471	Sitting_Idle
15:37:10.175	-0.028731298	0.0	9.387952	0.0032033774	-0.002379931	-0.0006860017	-0.029823286	0.051199812	9.806471	Sitting_Idle
15:37:10.198	-0.028731298	0.0	9.387952	0.0032033774	-0.002379931	-0.0006860017	-0.029823286	0.051199812	9.806471	Sitting_Idle
15:37:10.221	-0.028731298	0.0	9.387952	0.0032033774	-0.002379931	-0.0006860017	-0.029823286	0.051199812	9.806471	Sitting_Idle
15:37:10.244	-0.06943397	0.08619389	9.431048	0.0032033774	-0.002379931	-0.0006860017	-0.029823286	0.051199812	9.806471	Sitting_Idle
15:37:10.265	-0.06943397	0.08619389	9.431048	0.0032033774	-0.002379931	-0.0006860017	-0.029823286	0.051199812	9.806471	Sitting_Idle
15:37:10.289	-0.06943397	0.08619389	9.431048	0.0032033774	-0.002379931	-0.0006860017	-0.029823286	0.051199812	9.806471	Sitting_Idle
15:37:10.312	-0.06943397	0.08619389	9.431048	0.0032033774	-0.002379931	-0.0006860017	-0.029823286	0.051199812	9.806471	Sitting_Idle
15:37:10.333	-0.06943397	0.08619389	9.431048	-0.00046181414	6.352998e-05	0.0005357288	-0.030131437	0.050232217	9.806476	Sitting_Idle
15:37:10.355	-0.06943397	0.08619389	9.431048	-0.00046181414	6.352998e-05	0.0005357288	-0.030131437	0.050232217	9.806476	Sitting_Idle
15:37:10.378	-0.06943397	0.08619389	9.431048	-0.00046181414	6.352998e-05	0.0005357288	-0.030131437	0.050232217	9.806476	Sitting_Idle
15:37:10.401	-0.06943397	0.08619389	9.431048	-0.00046181414	6.352998e-05	0.0005357288	-0.030131437	0.050232217	9.806476	Sitting_Idle
15:37:10.423	-0.06943397	0.08619389	9.431048	-0.00046181414	6.352998e-05	0.0005357288	-0.030131437	0.050232217	9.806476	Sitting_Idle
15:37:10.447	-0.03351985	0.014365649	9.39274	-0.00046181414	6.352998e-05	0.0005357288	-0.030131437	0.050232217	9.806476	Sitting_Idle
15:37:10.470	-0.03351985	0.014365649	9.39274	-0.00046181414	6.352998e-05	0.0005357288	-0.030131437	0.050232217	9.806476	Sitting_Idle
15:37:10.493	-0.03351985	0.014365649	9.39274	-0.00046181414	6.352998e-05	0.0005357288	-0.030131437	0.050232217	9.806476	Sitting_Idle
15:37:10.516	-0.03351985	0.014365649	9.39274	0.00014905112	-0.0017690657	-0.0019077321	-0.029480372	0.049766406	9.806479	Sitting_Idle
15:37:10.539	-0.03351985	0.014365649	9.39274	0.00014905112	-0.0017690657	-0.0019077321	-0.029480372	0.049766406	9.806479	Sitting_Idle
15:37:10.562	-0.03351985	0.014365649	9.39274	0.00014905112	-0.0017690657	-0.0019077321	-0.029480372	0.049766406	9.806479	Sitting_Idle
15:37:10.585	-0.03351985	0.014365649	9.39274	0.00014905112	-0.0017690657	-0.0019077321	-0.029480372	0.049766406	9.806479	Sitting_Idle
15:37:10.608	-0.03351985	0.014365649	9.39274	0.00014905112	-0.0017690657	-0.0019077321	-0.029480372	0.049766406	9.806479	Sitting_Idle
15:37:10.633	-0.03351985	0.014365649	9.39274	0.00014905112	-0.0017690657	-0.0019077321	-0.029480372	0.049766406	9.806479	Sitting_Idle
15:37:10.656	-0.026337024	0.016759925	9.395134	0.00014905112	-0.0017690657	-0.0019077321	-0.029480372	0.049766406	9.806479	Sitting_Idle
15:37:10.679	-0.026337024	0.016759925	9.395134	0.00014905112	-0.0017690657	-0.0019077321	-0.029480372	0.049766406	9.806479	Sitting_Idle
15:37:10.702	-0.026337024	0.016759925	9.395134	0.0007599164	-0.0017690657	0.0011465941	-0.028530568	0.04930192	9.806485	Sitting_Idle
15:37:10.724	-0.026337024	0.016759925	9.395134	0.0007599164	-0.0017690657	0.0011465941	-0.028530568	0.04930192	9.806485	Sitting_Idle
15:37:10.748	-0.026337024	0.016759925	9.395134	0.0007599164	-0.0017690657	0.0011465941	-0.028530568	0.04930192	9.806485	Sitting_Idle
15:37:10.771	-0.026337024	0.016759925	9.395134	0.0007599164	-0.0017690657	0.0011465941	-0.028530568	0.04930192	9.806485	Sitting_Idle
15:37:10.794	-0.026337024	0.016759925	9.395134	0.0007599164	-0.0017690657	0.0011465941	-0.028530568	0.04930192	9.806485	Sitting_Idle
15:37:10.817	-0.026337024	0.016759925	9.395134	0.0007599164	-0.0017690657	0.0011465941	-0.028530568	0.04930192	9.806485	Sitting_Idle
15:37:10.840	-0.04070267	0.03351985	9.416683	0.0007599164	-0.0017690657	0.0011465941	-0.028530568	0.04930192	9.806485	Sitting_Idle
15:37:10.863	-0.04070267	0.03351985	9.416683	0.0013707817	-0.0011582006	-0.0019077321	-0.028760377	0.04943739	9.806483	Sitting_Idle
15:37:10.886	-0.04070267	0.03351985	9.416683	0.0013707817	-0.0011582006	-0.0019077321	-0.028760377	0.04943739	9.806483	Sitting_Idle
15:37:10.909	-0.04070267	0.03351985	9.416683	0.0013707817	-0.0011582006	-0.0019077321	-0.028760377	0.04943739	9.806483	Sitting_Idle
15:37:10.932	-0.04070267	0.03351985	9.416683	0.0013707817	-0.0011582006	-0.0019077321	-0.028760377	0.04943739	9.806483	Sitting_Idle
15:37:10.955	-0.04070267	0.03351985	9.416683	0.0013707817	-0.0011582006	-0.0019077321	-0.028760377	0.04943739	9.806483	Sitting_Idle
15:37:10.979	-0.04070267	0.03351985	9.416683	0.0013707817	-0.0011582006	-0.0019077321	-0.028760377	0.04943739	9.806483	Sitting_Idle
15:37:11.002	-0.04070267	0.03351985	9.416683	0.0013707817	-0.0011582006	-0.0019077321	-0.028760377	0.04943739	9.806483	Sitting_Idle
15:37:11.025	-0.04070267	0.03351985	9.416683	0.0013707817	-0.0011582006	-0.0019077321	-0.028760377	0.04943739	9.806483	Sitting_Idle
15:37:11.048	-0.019154198	0.04070267	9.404712	0.00014905112	0.0012852604	-0.0006860017	-0.028978067	0.049150553	9.806484	Sitting_Idle
15:37:11.071	-0.019154198	0.04070267	9.404712	0.00014905112	0.0012852604	-0.0006860017	-0.028978067	0.049150553	9.806484	Sitting_Idle
15:37:11.093	-0.019154198	0.04070267	9.404712	0.00014905112	0.0012852604	-0.0006860017	-0.028978067	0.049150553	9.806484	Sitting_Idle
15:37:11.115	-0.019154198	0.04070267	9.404712	0.00014905112	0.0012852604	-0.0006860017	-0.028978067	0.049150553	9.806484	Sitting_Idle
15:37:11.138	-0.019154198	0.04070267	9.404712	0.00014905112	0.0012852604	-0.0006860017	-0.028978067	0.049150553	9.806484	Sitting_Idle
15:37:11.160	-0.019154198	0.04070267	9.404712	0.00014905112	0.0012852604	-0.0006860017	-0.028978067	0.049150553	9.806484	Sitting_Idle
15:37:11.182	-0.019154198	0.04070267	9.404712	0.00014905112	0.0012852604	-0.0006860017	-0.028978067	0.049150553	9.806484	Sitting_Idle
15:37:11.206	-0.019154198	0.04070267	9.404712	0.00014905112	0.0012852604	-0.0006860017	-0.028978067	0.049150553	9.806484	Sitting_Idle
15:37:11.229	-0.019154198	0.04070267	9.404712	0.00014905112	-0.0011582006	-0.0019077321	-0.028751966	0.049270023	9.806484	Sitting_Idle
15:37:11.252	-0.026337024	0.016759925	9.397529	0.00014905112	-0.0011582006	-0.0019077321	-0.028751966	0.049270023	9.806484	Sitting_Idle
15:37:11.275	-0.026337024	0.016759925	9.397529	0.00014905112	-0.0011582006	-0.0019077321	-0.028751966	0.049270023	9.806484	Sitting_Idle
15:37:11.298	-0.026337024	0.016759925	9.397529	0.00014905112	-0.0011582006	-0.0019077321	-0.028751966	0.049270023	9.806484	Sitting_Idle
15:37:11.322	-0.026337024	0.016759925	9.397529	0.00014905112	-0.0011582006	-0.0019077321	-0.028751966	0.049270023	9.806484	Sitting_Idle
15:37:11.345	-0.026337024	0.016759925	9.397529	0.00014905112	-0.0011582006	-0.0019077321	-0.028751966	0.049270023	9.806484	Sitting_Idle
15:37:11.371	-0.026337024	0.016759925	9.397529	0.00014905112	-0.0011582006	-0.0019077321	-0.028751966	0.049270023	9.806484	Sitting_Idle
15:37:11.394	-0.026337024	0.016759925	9.397529	0.00014905112	-0.0011582006	-0.0019077321	-0.028751966	0.049270023	9.806484	Sitting_Idle
15:37:11.417	-0.026337024	0.016759925	9.397529	0.0007599164	0.0006743952	-7.513642e-05	-0.028352411	0.04918682	9.806485	Sitting_Idle
15:37:11.441	-0.028731298	0.05506832	9.404712	0.0007599164	0.0006743952	-7.513642e-05	-0.028352411	0.04918682	9.806485	Sitting_Idle
15:37:11.462	-0.028731298	0.05506832	9.404712	0.0007599164	0.0006743952	-7.513642e-05	-0.028352411	0.04918682	9.806485	Sitting_Idle
15:37:11.484	-0.028731298	0.05506832	9.404712	0.0007599164	0.0006743952	-7.513642e-05	-0.028352411	0.04918682	9.806485	Sitting_Idle
15:37:11.506	-0.028731298	0.05506832	9.404712	0.0007599164	0.0006743952	-7.513642e-05	-0.028352411	0.04918682	9.806485	Sitting_Idle
15:37:11.529	-0.028731298	0.05506832	9.404712	0.0007599164	0.0006743952	-7.513642e-05	-0.028352411	0.04918682	9.806485	Sitting_Idle
15:37:11.553	-0.028731298	0.05506832	9.404712	0.0007599164	0.0006743952	-7.513642e-05	-0.028352411	0.04918682	9.806485	Sitting_Idle
15:37:11.574	-0.028731298	0.05506832	9.404712	0.0007599164	0.0006743952	-7.513642e-05	-0.028352411	0.04918682	9.806485	Sitting_Idle
15:37:11.598	-0.028731298	0.05506832	9.404712	0.00014905112	-0.00054733525	-0.0031294627	-0.028376214	0.0487489	9.806488	Sitting_Idle
15:37:11.621	-0.028731298	0.05506832	9.404712	0.00014905112	-0.00054733525	-0.0031294627	-0.028376214	0.0487489	9.806488	Sitting_Idle
15:37:11.644	-0.035914123	0.03351985	9.399923	0.00014905112	-0.00054733525	-0.0031294627	-0.028376214	0.0487489	9.806488	Sitting_Idle
15:37:11.667	-0.035914123	0.03351985	9.399923	0.00014905112	-0.00054733525	-0.0031294627	-0.028376214	0.0487489	9.806488	Sitting_Idle
15:37:11.690	-0.035914123	0.03351985	9.399923	0.00014905112	-0.00054733525	-0.0031294627	-0.028376214	0.0487489	9.806488	Sitting_Idle
15:37:11.713	-0.035914123	0.03351985	9.399923	0.00014905112	-0.00054733525	-0.0031294627	-0.028376214	0.0487489	9.806488	Sitting_Idle
15:37:11.736	-0.035914123	0.03351985	9.399923	0.00014905112	-0.00054733525	-0.0031294627	-0.028376214	0.0487489	9.806488	Sitting_Idle
15:37:11.760	-0.035914123	0.03351985	9.399923	0.00014905112	-0.0011582006	-0.0019077321	-0.028376214	0.0487489	9.806488	Sitting_Idle
15:37:11.783	-0.035914123	0.03351985	9.399923	0.00014905112	-0.0011582006	-0.0019077321	-0.028376214	0.0487489	9.806488	Sitting_Idle
15:37:11.806	-0.035914123	0.03351985	9.399923	0.00014905112	-0.0011582006	-0.0019077321	-0.028376214	0.0487489	9.806488	Sitting_Idle
15:37:11.829	-0.035914123	0.03351985	9.399923	0.00014905112	-0.0011582006	-0.0019077321	-0.028376214	0.0487489	9.806488	Sitting_Idle
15:37:11.852	-0.03351985	0.035914123	9.404712	0.00014905112	-0.0011582006	-0.0019077321	-0.028376214	0.0487489	9.806488	Sitting_Idle
15:37:11.875	-0.03351985	0.035914123	9.404712	0.00014905112	-0.0011582006	-0.0019077321	-0.028376214	0.0487489	9.806488	Sitting_Idle
15:37:11.899	-0.03351985	0.035914123	9.404712	0.00014905112	-0.0011582006	-0.0019077321	-0.028376214	0.0487489	9.806488	Sitting_Idle
15:37:11.922	-0.03351985	0.035914123	9.404712	0.00014905112	-0.0011582006	-0.0019077321	-0.028376214	0.0487489	9.806488	Sitting_Idle
15:37:11.945	-0.03351985	0.035914123	9.404712	0.00014905112	-0.0011582006	-0.0012968669	-0.028376214	0.0487489	9.806488	Sitting_Idle
15:37:11.968	-0.03351985	0.035914123	9.404712	0.00014905112	-0.0011582006	-0.0012968669	-0.028376214	0.0487489	9.806488	Sitting_Idle
15:37:11.990	-0.03351985	0.035914123	9.404712	0.00014905112	-0.0011582006	-0.0012968669	-0.028376214	0.0487489	9.806488	Sitting_Idle
15:37:12.014	-0.03351985	0.035914123	9.404712	0.00014905112	-0.0011582006	-0.0012968669	-0.028376214	0.0487489	9.806488	Sitting_Idle
15:37:12.037	-0.03351985	0.035914123	9.404712	0.00014905112	-0.0011582006	-0.0012968669	-0.028376214	0.0487489	9.806488	Sitting_Idle
15:37:12.061	-0.031125572	0.052674048	9.402317	0.00014905112	-0.0011582006	-0.0012968669	-0.028376214	0.0487489	9.806488	Sitting_Idle
15:37:12.083	-0.031125572	0.052674048	9.402317	0.00014905112	-0.0011582006	-0.0012968669	-0.028376214	0.0487489	9.806488	Sitting_Idle
15:37:12.106	-0.031125572	0.052674048	9.402317	0.00014905112	-0.0011582006	-0.0012968669	-0.028376214	0.0487489	9.806488	Sitting_Idle
15:37:12.130	-0.031125572	0.052674048	9.402317	-0.0022944098	0.002506991	0.0017574592	-0.028376214	0.0487489	9.806488	Sitting_Idle
15:37:12.151	-0.031125572	0.052674048	9.402317	-0.0022944098	0.002506991	0.0017574592	-0.028376214	0.0487489	9.806488	Sitting_Idle
15:37:12.174	-0.031125572	0.052674048	9.402317	-0.0022944098	0.002506991	0.0017574592	-0.028376214	0.0487489	9.806488	Sitting_Idle
15:37:12.197	-0.031125572	0.052674048	9.402317	-0.0022944098	0.002506991	0.0017574592	-0.028376214	0.0487489	9.806488	Sitting_Idle
15:37:12.220	-0.031125572	0.052674048	9.402317	-0.0022944098	0.002506991	0.0017574592	-0.028376214	0.0487489	9.806488	Sitting_Idle
15:37:12.244	-0.009577099	0.04070267	9.407105	-0.0022944098	0.002506991	0.0017574592	-0.028376214	0.0487489	9.806488	Sitting_Idle
15:37:12.266	-0.009577099	0.04070267	9.407105	-0.0022944098	0.002506991	0.0017574592	-0.028376214	0.0487489	9.806488	Sitting_Idle
15:37:12.289	-0.009577099	0.04070267	9.407105	-0.0022944098	0.002506991	0.0017574592	-0.028376214	0.0487489	9.806488	Sitting_Idle
15:37:12.312	-0.009577099	0.04070267	9.407105	0.00014905112	6.352998e-05	-0.004351193	-0.028362317	0.048519745	9.806489	Sitting_Idle
15:37:12.334	-0.009577099	0.04070267	9.407105	0.00014905112	6.352998e-05	-0.004351193	-0.028362317	0.048519745	9.806489	Sitting_Idle
15:37:12.358	-0.009577099	0.04070267	9.407105	0.00014905112	6.352998e-05	-0.004351193	-0.028362317	0.048519745	9.806489	Sitting_Idle
15:37:12.381	-0.009577099	0.04070267	9.407105	0.00014905112	6.352998e-05	-0.004351193	-0.028362317	0.048519745	9.806489	Sitting_Idle
15:37:12.405	-0.009577099	0.04070267	9.407105	0.00014905112	6.352998e-05	-0.004351193	-0.028362317	0.048519745	9.806489	Sitting_Idle
15:37:12.428	-0.009577099	0.04070267	9.407105	0.00014905112	6.352998e-05	-0.004351193	-0.028362317	0.048519745	9.806489	Sitting_Idle
15:37:12.451	-0.03351985	0.016759925	9.404712	0.00014905112	6.352998e-05	-0.004351193	-0.028362317	0.048519745	9.806489	Sitting_Idle
15:37:12.475	-0.03351985	0.016759925	9.404712	0.00014905112	6.352998e-05	-0.004351193	-0.028362317	0.048519745	9.806489	Sitting_Idle
15:37:12.498	-0.03351985	0.016759925	9.404712	0.0007599164	0.0006743952	-0.0006860017	-0.028362317	0.048519745	9.806489	Sitting_Idle
15:37:12.521	-0.03351985	0.016759925	9.404712	0.0007599164	0.0006743952	-0.0006860017	-0.028362317	0.048519745	9.806489	Sitting_Idle
15:37:12.544	-0.03351985	0.016759925	9.404712	0.0007599164	0.0006743952	-0.0006860017	-0.028362317	0.048519745	9.806489	Sitting_Idle
15:37:12.567	-0.03351985	0.016759925	9.404712	0.0007599164	0.0006743952	-0.0006860017	-0.028362317	0.048519745	9.806489	Sitting_Idle
15:37:12.591	-0.03351985	0.016759925	9.404712	0.0007599164	0.0006743952	-0.0006860017	-0.028362317	0.048519745	9.806489	Sitting_Idle
15:37:12.613	-0.03351985	0.016759925	9.404712	0.0007599164	0.0006743952	-0.0006860017	-0.028362317	0.048519745	9.806489	Sitting_Idle
15:37:12.635	-0.03351985	0.016759925	9.404712	0.0007599164	0.0006743952	-0.0006860017	-0.028362317	0.048519745	9.806489	Sitting_Idle
15:37:12.657	-0.035914123	0.047885496	9.402317	0.0007599164	0.0006743952	-0.0006860017	-0.028362317	0.048519745	9.806489	Sitting_Idle
15:37:12.679	-0.035914123	0.047885496	9.402317	0.00014905112	-0.0011582006	-0.0025185973	-0.028362317	0.048519745	9.806489	Sitting_Idle
15:37:12.700	-0.035914123	0.047885496	9.402317	0.00014905112	-0.0011582006	-0.0025185973	-0.028362317	0.048519745	9.806489	Sitting_Idle
15:37:12.722	-0.035914123	0.047885496	9.402317	0.00014905112	-0.0011582006	-0.0025185973	-0.028362317	0.048519745	9.806489	Sitting_Idle
15:37:12.744	-0.035914123	0.047885496	9.402317	0.00014905112	-0.0011582006	-0.0025185973	-0.028362317	0.048519745	9.806489	Sitting_Idle
15:37:12.766	-0.035914123	0.047885496	9.402317	0.00014905112	-0.0011582006	-0.0025185973	-0.028362317	0.048519745	9.806489	Sitting_Idle
[truncated: 3,211 more rows]
