# Supplementary material for: Real-time Smartphone Activity Classification Using Inertial Sensors—Recognition of Scrolling, Typing, and Watching Videos While Sitting or Walking
Source: Sensors (Basel). 2020 Jan 24;20(3):655. doi: 10.3390/s20030655 (PMC7038357; doi:10.3390/s20030655)
Supplement: Supplementary file 1 [file sensors-20-00655-s001.zip › sensors-668083-supplementary/5Hz_data/0998/2019_09_14_15_34_32_Sitting_Type.csv]

time	accX	accY	accZ	rotX	rotY	rotZ	graX	graY	graZ	activity
15:38:38.320	-0.505192	5.7390766	7.2378926	0.07279926	0.039262142	-0.08178203	-0.5839272	6.4427366	7.3702435	Sitting_Type
15:38:38.360	-0.505192	5.7390766	7.2378926	-0.051817257	-0.019991787	-0.111103565	-0.76639396	6.527876	7.278033	Sitting_Type
15:38:38.380	-0.505192	5.7390766	7.2378926	-0.051817257	-0.019991787	-0.111103565	-0.76639396	6.527876	7.278033	Sitting_Type
15:38:38.402	-0.505192	5.7390766	7.2378926	-0.051817257	-0.019991787	-0.111103565	-0.76639396	6.527876	7.278033	Sitting_Type
15:38:38.423	-0.505192	5.7390766	7.2378926	-0.051817257	-0.019991787	-0.111103565	-0.76639396	6.527876	7.278033	Sitting_Type
15:38:38.444	-0.76616794	6.893117	6.220326	-0.051817257	-0.019991787	-0.111103565	-0.76639396	6.527876	7.278033	Sitting_Type
15:38:38.466	-0.76616794	6.893117	6.220326	-0.051817257	-0.019991787	-0.111103565	-0.76639396	6.527876	7.278033	Sitting_Type
15:38:38.487	-0.76616794	6.893117	6.220326	-0.051817257	-0.019991787	-0.111103565	-0.76639396	6.527876	7.278033	Sitting_Type
15:38:38.508	-0.76616794	6.893117	6.220326	-0.051817257	-0.019991787	-0.111103565	-0.76639396	6.527876	7.278033	Sitting_Type
15:38:38.530	-0.76616794	6.893117	6.220326	0.27499563	-0.0047201556	0.12835562	-0.4976377	6.892511	6.9581604	Sitting_Type
15:38:38.554	-0.76616794	6.893117	6.220326	0.27499563	-0.0047201556	0.12835562	-0.4976377	6.892511	6.9581604	Sitting_Type
15:38:38.575	-0.76616794	6.893117	6.220326	0.27499563	-0.0047201556	0.12835562	-0.4976377	6.892511	6.9581604	Sitting_Type
15:38:38.596	-0.76616794	6.893117	6.220326	0.27499563	-0.0047201556	0.12835562	-0.4976377	6.892511	6.9581604	Sitting_Type
15:38:38.618	-0.76616794	6.893117	6.220326	0.27499563	-0.0047201556	0.12835562	-0.4976377	6.892511	6.9581604	Sitting_Type
15:38:38.640	-1.0439038	5.9904757	6.122161	0.27499563	-0.0047201556	0.12835562	-0.4976377	6.892511	6.9581604	Sitting_Type
15:38:38.661	-1.0439038	5.9904757	6.122161	0.27499563	-0.0047201556	0.12835562	-0.4976377	6.892511	6.9581604	Sitting_Type
15:38:38.682	-1.0439038	5.9904757	6.122161	0.27499563	-0.0047201556	0.12835562	-0.4976377	6.892511	6.9581604	Sitting_Type
15:38:38.703	-1.0439038	5.9904757	6.122161	-0.2790591	0.16876557	0.3287194	-0.45856842	6.126748	7.6434917	Sitting_Type
15:38:38.724	-1.0439038	5.9904757	6.122161	-0.2790591	0.16876557	0.3287194	-0.45856842	6.126748	7.6434917	Sitting_Type
15:38:38.746	-1.0439038	5.9904757	6.122161	-0.2790591	0.16876557	0.3287194	-0.45856842	6.126748	7.6434917	Sitting_Type
15:38:38.767	-1.0439038	5.9904757	6.122161	-0.2790591	0.16876557	0.3287194	-0.45856842	6.126748	7.6434917	Sitting_Type
15:38:38.789	-1.0439038	5.9904757	6.122161	-0.2790591	0.16876557	0.3287194	-0.45856842	6.126748	7.6434917	Sitting_Type
15:38:38.812	-1.0439038	5.9904757	6.122161	-0.2790591	0.16876557	0.3287194	-0.45856842	6.126748	7.6434917	Sitting_Type
15:38:38.835	-1.359948	5.8061166	8.820508	-0.2790591	0.16876557	0.3287194	-0.45856842	6.126748	7.6434917	Sitting_Type
15:38:38.858	-1.359948	5.8061166	8.820508	-0.2790591	0.16876557	0.3287194	-0.45856842	6.126748	7.6434917	Sitting_Type
15:38:38.882	-1.359948	5.8061166	8.820508	-0.9791107	-0.22463164	0.14545985	-0.2593754	5.620178	8.032227	Sitting_Type
15:38:38.905	-1.359948	5.8061166	8.820508	-0.9791107	-0.22463164	0.14545985	-0.2593754	5.620178	8.032227	Sitting_Type
15:38:38.928	-1.359948	5.8061166	8.820508	-0.9791107	-0.22463164	0.14545985	-0.2593754	5.620178	8.032227	Sitting_Type
15:38:38.951	-1.359948	5.8061166	8.820508	-0.9791107	-0.22463164	0.14545985	-0.2593754	5.620178	8.032227	Sitting_Type
15:38:38.974	-1.359948	5.8061166	8.820508	-0.9791107	-0.22463164	0.14545985	-0.2593754	5.620178	8.032227	Sitting_Type
15:38:38.997	-1.359948	5.8061166	8.820508	-0.9791107	-0.22463164	0.14545985	-0.2593754	5.620178	8.032227	Sitting_Type
15:38:39.021	-1.359948	5.8061166	8.820508	-0.9791107	-0.22463164	0.14545985	-0.2593754	5.620178	8.032227	Sitting_Type
15:38:39.044	0.2944958	5.8851275	6.811712	-0.9791107	-0.22463164	0.14545985	-0.2593754	5.620178	8.032227	Sitting_Type
15:38:39.067	0.2944958	5.8851275	6.811712	-0.12878627	-0.04015034	-0.043297514	-0.1013032	5.3461604	8.220625	Sitting_Type
15:38:39.090	0.2944958	5.8851275	6.811712	-0.12878627	-0.04015034	-0.043297514	-0.1013032	5.3461604	8.220625	Sitting_Type
15:38:39.114	0.2944958	5.8851275	6.811712	-0.12878627	-0.04015034	-0.043297514	-0.1013032	5.3461604	8.220625	Sitting_Type
15:38:39.137	0.2944958	5.8851275	6.811712	-0.12878627	-0.04015034	-0.043297514	-0.1013032	5.3461604	8.220625	Sitting_Type
15:38:39.160	0.2944958	5.8851275	6.811712	-0.12878627	-0.04015034	-0.043297514	-0.1013032	5.3461604	8.220625	Sitting_Type
15:38:39.183	0.2944958	5.8851275	6.811712	-0.12878627	-0.04015034	-0.043297514	-0.1013032	5.3461604	8.220625	Sitting_Type
15:38:39.206	0.2944958	5.8851275	6.811712	-0.12878627	-0.04015034	-0.043297514	-0.1013032	5.3461604	8.220625	Sitting_Type
15:38:39.230	0.2944958	5.8851275	6.811712	-0.12878627	-0.04015034	-0.043297514	-0.1013032	5.3461604	8.220625	Sitting_Type
15:38:39.253	0.09337672	5.0231886	7.7071705	0.22551556	0.17487422	0.030006312	-0.12966537	5.470179	8.138225	Sitting_Type
15:38:39.278	0.09337672	5.0231886	7.7071705	0.22551556	0.17487422	0.030006312	-0.12966537	5.470179	8.138225	Sitting_Type
15:38:39.302	0.09337672	5.0231886	7.7071705	0.22551556	0.17487422	0.030006312	-0.12966537	5.470179	8.138225	Sitting_Type
15:38:39.334	0.09337672	5.0231886	7.7071705	0.22551556	0.17487422	0.030006312	-0.12966537	5.470179	8.138225	Sitting_Type
15:38:39.358	0.09337672	5.0231886	7.7071705	0.22551556	0.17487422	0.030006312	-0.12966537	5.470179	8.138225	Sitting_Type
15:38:39.381	0.09337672	5.0231886	7.7071705	0.22551556	0.17487422	0.030006312	-0.12966537	5.470179	8.138225	Sitting_Type
15:38:39.402	0.09337672	5.0231886	7.7071705	0.22551556	0.17487422	0.030006312	-0.12966537	5.470179	8.138225	Sitting_Type
15:38:39.429	0.09337672	5.0231886	7.7071705	-0.011500149	0.008108014	-0.032301944	-0.38424498	5.6960726	7.9735456	Sitting_Type
15:38:39.452	0.04070267	5.5116205	7.676045	-0.011500149	0.008108014	-0.032301944	-0.38424498	5.6960726	7.9735456	Sitting_Type
15:38:39.472	0.04070267	5.5116205	7.676045	-0.011500149	0.008108014	-0.032301944	-0.38424498	5.6960726	7.9735456	Sitting_Type
15:38:39.493	0.04070267	5.5116205	7.676045	-0.011500149	0.008108014	-0.032301944	-0.38424498	5.6960726	7.9735456	Sitting_Type
15:38:39.514	0.04070267	5.5116205	7.676045	-0.011500149	0.008108014	-0.032301944	-0.38424498	5.6960726	7.9735456	Sitting_Type
15:38:39.535	0.04070267	5.5116205	7.676045	-0.011500149	0.008108014	-0.032301944	-0.38424498	5.6960726	7.9735456	Sitting_Type
15:38:39.569	0.04070267	5.5116205	7.676045	-0.011500149	0.008108014	-0.032301944	-0.38424498	5.6960726	7.9735456	Sitting_Type
15:38:39.597	0.04070267	5.5116205	7.676045	-0.0029480357	-0.08779783	-0.006645603	-0.269098	5.7532563	7.9371257	Sitting_Type
15:38:39.631	-0.3974496	5.686403	7.92505	-0.0029480357	-0.08779783	-0.006645603	-0.269098	5.7532563	7.9371257	Sitting_Type
15:38:39.664	-0.3974496	5.686403	7.92505	-0.0029480357	-0.08779783	-0.006645603	-0.269098	5.7532563	7.9371257	Sitting_Type
15:38:39.698	-0.3974496	5.686403	7.92505	-0.0029480357	-0.08779783	-0.006645603	-0.269098	5.7532563	7.9371257	Sitting_Type
15:38:39.731	-0.3974496	5.686403	7.92505	-0.0029480357	-0.08779783	-0.006645603	-0.269098	5.7532563	7.9371257	Sitting_Type
15:38:39.765	-0.3974496	5.686403	7.92505	-0.0029480357	-0.08779783	-0.006645603	-0.269098	5.7532563	7.9371257	Sitting_Type
15:38:39.798	-0.3974496	5.686403	7.92505	0.00010629055	-0.06702841	0.023286795	-0.19977267	5.774442	7.923775	Sitting_Type
15:38:39.832	-0.08858817	5.626546	7.51084	0.00010629055	-0.06702841	0.023286795	-0.19977267	5.774442	7.923775	Sitting_Type
15:38:39.853	-0.08858817	5.626546	7.51084	0.00010629055	-0.06702841	0.023286795	-0.19977267	5.774442	7.923775	Sitting_Type
15:38:39.873	-0.08858817	5.626546	7.51084	0.00010629055	-0.06702841	0.023286795	-0.19977267	5.774442	7.923775	Sitting_Type
15:38:39.895	-0.08858817	5.626546	7.51084	0.00010629055	-0.06702841	0.023286795	-0.19977267	5.774442	7.923775	Sitting_Type
15:38:39.916	-0.08858817	5.626546	7.51084	0.00010629055	-0.06702841	0.023286795	-0.19977267	5.774442	7.923775	Sitting_Type
15:38:39.939	-0.08858817	5.626546	7.51084	0.00010629055	-0.06702841	0.023286795	-0.19977267	5.774442	7.923775	Sitting_Type
15:38:39.962	-0.08858817	5.626546	7.51084	0.022708306	-0.021824382	-0.026804155	-0.08972572	5.8822846	7.846083	Sitting_Type
15:38:39.985	-0.08858817	5.626546	7.51084	0.022708306	-0.021824382	-0.026804155	-0.08972572	5.8822846	7.846083	Sitting_Type
15:38:40.008	-0.08858817	5.626546	7.51084	0.022708306	-0.021824382	-0.026804155	-0.08972572	5.8822846	7.846083	Sitting_Type
15:38:40.031	-0.08858817	5.626546	7.51084	0.022708306	-0.021824382	-0.026804155	-0.08972572	5.8822846	7.846083	Sitting_Type
15:38:40.055	-0.15802214	5.705557	7.640131	0.022708306	-0.021824382	-0.026804155	-0.08972572	5.8822846	7.846083	Sitting_Type
15:38:40.078	-0.15802214	5.705557	7.640131	0.022708306	-0.021824382	-0.026804155	-0.08972572	5.8822846	7.846083	Sitting_Type
15:38:40.100	-0.15802214	5.705557	7.640131	0.022708306	-0.021824382	-0.026804155	-0.08972572	5.8822846	7.846083	Sitting_Type
15:38:40.124	-0.15802214	5.705557	7.640131	0.022708306	-0.021824382	-0.026804155	-0.08972572	5.8822846	7.846083	Sitting_Type
15:38:40.147	-0.15802214	5.705557	7.640131	-0.16727078	-0.27777693	0.110640526	0.106648214	5.883305	7.8451056	Sitting_Type
15:38:40.171	-0.15802214	5.705557	7.640131	-0.16727078	-0.27777693	0.110640526	0.106648214	5.883305	7.8451056	Sitting_Type
15:38:40.194	-0.15802214	5.705557	7.640131	-0.16727078	-0.27777693	0.110640526	0.106648214	5.883305	7.8451056	Sitting_Type
15:38:40.215	-0.15802214	5.705557	7.640131	-0.16727078	-0.27777693	0.110640526	0.106648214	5.883305	7.8451056	Sitting_Type
15:38:40.240	0.071828246	5.995264	7.5874567	-0.16727078	-0.27777693	0.110640526	0.106648214	5.883305	7.8451056	Sitting_Type
15:38:40.264	0.071828246	5.995264	7.5874567	-0.16727078	-0.27777693	0.110640526	0.106648214	5.883305	7.8451056	Sitting_Type
15:38:40.290	0.071828246	5.995264	7.5874567	-0.16727078	-0.27777693	0.110640526	0.106648214	5.883305	7.8451056	Sitting_Type
15:38:40.314	0.071828246	5.995264	7.5874567	-0.23752029	-0.186758	0.1075862	0.59758383	5.50058	8.096717	Sitting_Type
15:38:40.338	0.071828246	5.995264	7.5874567	-0.23752029	-0.186758	0.1075862	0.59758383	5.50058	8.096717	Sitting_Type
15:38:40.364	0.071828246	5.995264	7.5874567	-0.23752029	-0.186758	0.1075862	0.59758383	5.50058	8.096717	Sitting_Type
15:38:40.386	0.071828246	5.995264	7.5874567	-0.23752029	-0.186758	0.1075862	0.59758383	5.50058	8.096717	Sitting_Type
15:38:40.408	0.071828246	5.995264	7.5874567	-0.23752029	-0.186758	0.1075862	0.59758383	5.50058	8.096717	Sitting_Type
15:38:40.430	0.071828246	5.995264	7.5874567	-0.23752029	-0.186758	0.1075862	0.59758383	5.50058	8.096717	Sitting_Type
15:38:40.452	0.7685622	5.238673	7.8460383	-0.23752029	-0.186758	0.1075862	0.59758383	5.50058	8.096717	Sitting_Type
15:38:40.475	0.7685622	5.238673	7.8460383	-0.23752029	-0.186758	0.1075862	0.59758383	5.50058	8.096717	Sitting_Type
15:38:40.497	0.7685622	5.238673	7.8460383	-0.07869533	0.027655702	-0.013365121	0.7150866	5.3845963	8.164869	Sitting_Type
15:38:40.518	0.7685622	5.238673	7.8460383	-0.07869533	0.027655702	-0.013365121	0.7150866	5.3845963	8.164869	Sitting_Type
15:38:40.544	0.7685622	5.238673	7.8460383	-0.07869533	0.027655702	-0.013365121	0.7150866	5.3845963	8.164869	Sitting_Type
15:38:40.568	0.7685622	5.238673	7.8460383	-0.07869533	0.027655702	-0.013365121	0.7150866	5.3845963	8.164869	Sitting_Type
15:38:40.591	0.7685622	5.238673	7.8460383	-0.07869533	0.027655702	-0.013365121	0.7150866	5.3845963	8.164869	Sitting_Type
15:38:40.615	0.7685622	5.238673	7.8460383	-0.07869533	0.027655702	-0.013365121	0.7150866	5.3845963	8.164869	Sitting_Type
15:38:40.637	0.7877164	5.140508	7.937021	-0.07869533	0.027655702	-0.013365121	0.7150866	5.3845963	8.164869	Sitting_Type
15:38:40.661	0.7877164	5.140508	7.937021	-0.07869533	0.027655702	-0.013365121	0.7150866	5.3845963	8.164869	Sitting_Type
15:38:40.683	0.7877164	5.140508	7.937021	-0.027382644	-0.007163617	-0.0042021424	0.6923355	5.265477	8.244134	Sitting_Type
15:38:40.706	0.7877164	5.140508	7.937021	-0.027382644	-0.007163617	-0.0042021424	0.6923355	5.265477	8.244134	Sitting_Type
15:38:40.729	0.7877164	5.140508	7.937021	-0.027382644	-0.007163617	-0.0042021424	0.6923355	5.265477	8.244134	Sitting_Type
15:38:40.750	0.7877164	5.140508	7.937021	-0.027382644	-0.007163617	-0.0042021424	0.6923355	5.265477	8.244134	Sitting_Type
15:38:40.773	0.7877164	5.140508	7.937021	-0.027382644	-0.007163617	-0.0042021424	0.6923355	5.265477	8.244134	Sitting_Type
15:38:40.798	0.7877164	5.140508	7.937021	-0.027382644	-0.007163617	-0.0042021424	0.6923355	5.265477	8.244134	Sitting_Type
15:38:40.822	0.7877164	5.140508	7.937021	-0.027382644	-0.007163617	-0.0042021424	0.6923355	5.265477	8.244134	Sitting_Type
15:38:40.845	0.5554718	4.9992456	7.814913	-0.027382644	-0.007163617	-0.0042021424	0.6923355	5.265477	8.244134	Sitting_Type
15:38:40.868	0.5554718	4.9992456	7.814913	0.11494896	0.048425123	-0.032301944	0.6602083	5.295923	8.227251	Sitting_Type
15:38:40.891	0.5554718	4.9992456	7.814913	0.11494896	0.048425123	-0.032301944	0.6602083	5.295923	8.227251	Sitting_Type
15:38:40.913	0.5554718	4.9992456	7.814913	0.11494896	0.048425123	-0.032301944	0.6602083	5.295923	8.227251	Sitting_Type
15:38:40.937	0.5554718	4.9992456	7.814913	0.11494896	0.048425123	-0.032301944	0.6602083	5.295923	8.227251	Sitting_Type
15:38:40.960	0.5554718	4.9992456	7.814913	0.11494896	0.048425123	-0.032301944	0.6602083	5.295923	8.227251	Sitting_Type
15:38:40.983	0.5554718	4.9992456	7.814913	0.11494896	0.048425123	-0.032301944	0.6602083	5.295923	8.227251	Sitting_Type
15:38:41.006	0.5554718	4.9992456	7.814913	0.11494896	0.048425123	-0.032301944	0.6602083	5.295923	8.227251	Sitting_Type
15:38:41.029	0.5554718	4.9992456	7.814913	0.11494896	0.048425123	-0.032301944	0.6602083	5.295923	8.227251	Sitting_Type
15:38:41.053	0.5458947	5.095017	7.9849067	0.20596787	0.12172895	-0.026804155	0.6515692	5.398118	8.161256	Sitting_Type
15:38:41.077	0.5458947	5.095017	7.9849067	0.20596787	0.12172895	-0.026804155	0.6515692	5.398118	8.161256	Sitting_Type
15:38:41.100	0.5458947	5.095017	7.9849067	0.20596787	0.12172895	-0.026804155	0.6515692	5.398118	8.161256	Sitting_Type
15:38:41.123	0.5458947	5.095017	7.9849067	0.20596787	0.12172895	-0.026804155	0.6515692	5.398118	8.161256	Sitting_Type
15:38:41.146	0.5458947	5.095017	7.9849067	0.20596787	0.12172895	-0.026804155	0.6515692	5.398118	8.161256	Sitting_Type
15:38:41.170	0.5458947	5.095017	7.9849067	0.20596787	0.12172895	-0.026804155	0.6515692	5.398118	8.161256	Sitting_Type
15:38:41.193	0.5458947	5.095017	7.9849067	0.20596787	0.12172895	-0.026804155	0.6515692	5.398118	8.161256	Sitting_Type
15:38:41.216	0.5458947	5.095017	7.9849067	0.026984362	-0.024878709	-0.00053695054	0.60176766	5.612209	8.019434	Sitting_Type
15:38:41.239	0.38068968	5.3368387	7.7502675	0.026984362	-0.024878709	-0.00053695054	0.60176766	5.612209	8.019434	Sitting_Type
15:38:41.262	0.38068968	5.3368387	7.7502675	0.026984362	-0.024878709	-0.00053695054	0.60176766	5.612209	8.019434	Sitting_Type
15:38:41.285	0.38068968	5.3368387	7.7502675	0.026984362	-0.024878709	-0.00053695054	0.60176766	5.612209	8.019434	Sitting_Type
15:38:41.308	0.38068968	5.3368387	7.7502675	0.026984362	-0.024878709	-0.00053695054	0.60176766	5.612209	8.019434	Sitting_Type
15:38:41.331	0.38068968	5.3368387	7.7502675	0.026984362	-0.024878709	-0.00053695054	0.60176766	5.612209	8.019434	Sitting_Type
15:38:41.354	0.38068968	5.3368387	7.7502675	0.026984362	-0.024878709	-0.00053695054	0.60176766	5.612209	8.019434	Sitting_Type
15:38:41.377	0.38068968	5.3368387	7.7502675	0.026984362	-0.024878709	-0.00053695054	0.60176766	5.612209	8.019434	Sitting_Type
15:38:41.401	0.38068968	5.3368387	7.7502675	-0.0652563	-0.010217943	0.01229122	0.61390245	5.644047	7.996136	Sitting_Type
15:38:41.424	0.38068968	5.3368387	7.7502675	-0.0652563	-0.010217943	0.01229122	0.61390245	5.644047	7.996136	Sitting_Type
15:38:41.446	0.5770202	5.4852834	7.7957587	-0.0652563	-0.010217943	0.01229122	0.61390245	5.644047	7.996136	Sitting_Type
15:38:41.467	0.5770202	5.4852834	7.7957587	-0.0652563	-0.010217943	0.01229122	0.61390245	5.644047	7.996136	Sitting_Type
15:38:41.490	0.5770202	5.4852834	7.7957587	-0.0652563	-0.010217943	0.01229122	0.61390245	5.644047	7.996136	Sitting_Type
15:38:41.514	0.5770202	5.4852834	7.7957587	-0.0652563	-0.010217943	0.01229122	0.61390245	5.644047	7.996136	Sitting_Type
15:38:41.537	0.5770202	5.4852834	7.7957587	-0.0652563	-0.010217943	0.01229122	0.61390245	5.644047	7.996136	Sitting_Type
15:38:41.560	0.5770202	5.4852834	7.7957587	-0.0652563	-0.010217943	0.01229122	0.61390245	5.644047	7.996136	Sitting_Type
15:38:41.582	0.5770202	5.4852834	7.7957587	-0.31571102	-0.073747925	0.06238217	0.7787657	5.499278	8.082191	Sitting_Type
15:38:41.604	0.5770202	5.4852834	7.7957587	-0.31571102	-0.073747925	0.06238217	0.7787657	5.499278	8.082191	Sitting_Type
15:38:41.628	0.5770202	5.4852834	7.7957587	-0.31571102	-0.073747925	0.06238217	0.7787657	5.499278	8.082191	Sitting_Type
15:38:41.652	0.531529	5.607392	7.702382	-0.31571102	-0.073747925	0.06238217	0.7787657	5.499278	8.082191	Sitting_Type
15:38:41.675	0.531529	5.607392	7.702382	-0.31571102	-0.073747925	0.06238217	0.7787657	5.499278	8.082191	Sitting_Type
15:38:41.698	0.531529	5.607392	7.702382	-0.31571102	-0.073747925	0.06238217	0.7787657	5.499278	8.082191	Sitting_Type
15:38:41.721	0.531529	5.607392	7.702382	-0.31571102	-0.073747925	0.06238217	0.7787657	5.499278	8.082191	Sitting_Type
15:38:41.745	0.531529	5.607392	7.702382	-0.31571102	-0.073747925	0.06238217	0.7787657	5.499278	8.082191	Sitting_Type
15:38:41.768	0.531529	5.607392	7.702382	-0.080527924	0.014827532	-0.01092166	0.7970869	5.3795013	8.160634	Sitting_Type
15:38:41.791	0.531529	5.607392	7.702382	-0.080527924	0.014827532	-0.01092166	0.7970869	5.3795013	8.160634	Sitting_Type
15:38:41.816	0.531529	5.607392	7.702382	-0.080527924	0.014827532	-0.01092166	0.7970869	5.3795013	8.160634	Sitting_Type
15:38:41.840	0.68715686	5.1812105	7.692805	-0.080527924	0.014827532	-0.01092166	0.7970869	5.3795013	8.160634	Sitting_Type
15:38:41.864	0.68715686	5.1812105	7.692805	-0.080527924	0.014827532	-0.01092166	0.7970869	5.3795013	8.160634	Sitting_Type
15:38:41.887	0.68715686	5.1812105	7.692805	-0.080527924	0.014827532	-0.01092166	0.7970869	5.3795013	8.160634	Sitting_Type
15:38:41.911	0.68715686	5.1812105	7.692805	-0.080527924	0.014827532	-0.01092166	0.7970869	5.3795013	8.160634	Sitting_Type
15:38:41.933	0.68715686	5.1812105	7.692805	0.037979934	0.0032210925	-0.026804155	0.74923235	5.3720193	8.1700945	Sitting_Type
15:38:41.956	0.68715686	5.1812105	7.692805	0.037979934	0.0032210925	-0.026804155	0.74923235	5.3720193	8.1700945	Sitting_Type
15:38:41.976	0.68715686	5.1812105	7.692805	0.037979934	0.0032210925	-0.026804155	0.74923235	5.3720193	8.1700945	Sitting_Type
15:38:41.997	0.68715686	5.1812105	7.692805	0.037979934	0.0032210925	-0.026804155	0.74923235	5.3720193	8.1700945	Sitting_Type
15:38:42.018	0.68715686	5.1812105	7.692805	0.037979934	0.0032210925	-0.026804155	0.74923235	5.3720193	8.1700945	Sitting_Type
15:38:42.039	0.74701375	5.1285367	7.82449	0.037979934	0.0032210925	-0.026804155	0.74923235	5.3720193	8.1700945	Sitting_Type
15:38:42.060	0.74701375	5.1285367	7.82449	0.037979934	0.0032210925	-0.026804155	0.74923235	5.3720193	8.1700945	Sitting_Type
15:38:42.082	0.74701375	5.1285367	7.82449	0.037979934	0.0032210925	-0.026804155	0.74923235	5.3720193	8.1700945	Sitting_Type
15:38:42.105	0.74701375	5.1285367	7.82449	0.037979934	0.0032210925	-0.026804155	0.74923235	5.3720193	8.1700945	Sitting_Type
15:38:42.130	0.74701375	5.1285367	7.82449	0.05813849	0.014827532	0.009847758	0.74761343	5.501764	8.083441	Sitting_Type
15:38:42.152	0.74701375	5.1285367	7.82449	0.05813849	0.014827532	0.009847758	0.74761343	5.501764	8.083441	Sitting_Type
15:38:42.175	0.74701375	5.1285367	7.82449	0.05813849	0.014827532	0.009847758	0.74761343	5.501764	8.083441	Sitting_Type
15:38:42.198	0.74701375	5.1285367	7.82449	0.05813849	0.014827532	0.009847758	0.74761343	5.501764	8.083441	Sitting_Type
15:38:42.221	0.74701375	5.1285367	7.82449	0.05813849	0.014827532	0.009847758	0.74761343	5.501764	8.083441	Sitting_Type
15:38:42.244	0.93616146	5.3966956	7.8627987	0.05813849	0.014827532	0.009847758	0.74761343	5.501764	8.083441	Sitting_Type
15:38:42.267	0.93616146	5.3966956	7.8627987	0.05813849	0.014827532	0.009847758	0.74761343	5.501764	8.083441	Sitting_Type
15:38:42.291	0.93616146	5.3966956	7.8627987	0.05813849	0.014827532	0.009847758	0.74761343	5.501764	8.083441	Sitting_Type
15:38:42.313	0.93616146	5.3966956	7.8627987	0.13205318	0.016049262	-0.0011478158	0.719483	5.615175	8.007654	Sitting_Type
15:38:42.337	0.93616146	5.3966956	7.8627987	0.13205318	0.016049262	-0.0011478158	0.719483	5.615175	8.007654	Sitting_Type
15:38:42.360	0.93616146	5.3966956	7.8627987	0.13205318	0.016049262	-0.0011478158	0.719483	5.615175	8.007654	Sitting_Type
15:38:42.382	0.93616146	5.3966956	7.8627987	0.13205318	0.016049262	-0.0011478158	0.719483	5.615175	8.007654	Sitting_Type
15:38:42.403	0.93616146	5.3966956	7.8627987	0.13205318	0.016049262	-0.0011478158	0.719483	5.615175	8.007654	Sitting_Type
15:38:42.425	0.93616146	5.3966956	7.8627987	0.13205318	0.016049262	-0.0011478158	0.719483	5.615175	8.007654	Sitting_Type
15:38:42.447	0.74701375	5.439792	7.860404	0.13205318	0.016049262	-0.0011478158	0.719483	5.615175	8.007654	Sitting_Type
15:38:42.468	0.74701375	5.439792	7.860404	0.13205318	0.016049262	-0.0011478158	0.719483	5.615175	8.007654	Sitting_Type
15:38:42.490	0.74701375	5.439792	7.860404	0.02087571	-0.0077744815	-0.022528099	0.74338603	5.800044	7.8725586	Sitting_Type
15:38:42.513	0.74701375	5.439792	7.860404	0.02087571	-0.0077744815	-0.022528099	0.74338603	5.800044	7.8725586	Sitting_Type
15:38:42.538	0.74701375	5.439792	7.860404	0.02087571	-0.0077744815	-0.022528099	0.74338603	5.800044	7.8725586	Sitting_Type
15:38:42.561	0.74701375	5.439792	7.860404	0.02087571	-0.0077744815	-0.022528099	0.74338603	5.800044	7.8725586	Sitting_Type
15:38:42.584	0.74701375	5.439792	7.860404	0.02087571	-0.0077744815	-0.022528099	0.74338603	5.800044	7.8725586	Sitting_Type
15:38:42.606	0.74701375	5.439792	7.860404	0.02087571	-0.0077744815	-0.022528099	0.74338603	5.800044	7.8725586	Sitting_Type
15:38:42.627	0.74701375	5.439792	7.860404	0.02087571	-0.0077744815	-0.022528099	0.74338603	5.800044	7.8725586	Sitting_Type
15:38:42.648	0.72785956	5.5906315	7.3647895	-0.00050457474	0.12111809	-0.02374983	0.74338603	5.800044	7.8725586	Sitting_Type
15:38:42.671	0.72785956	5.5906315	7.3647895	-0.00050457474	0.12111809	-0.02374983	0.68873674	5.9226084	7.7858024	Sitting_Type
15:38:42.692	0.72785956	5.5906315	7.3647895	-0.00050457474	0.12111809	-0.02374983	0.68873674	5.9226084	7.7858024	Sitting_Type
15:38:42.713	0.72785956	5.5906315	7.3647895	-0.00050457474	0.12111809	-0.02374983	0.68873674	5.9226084	7.7858024	Sitting_Type
15:38:42.734	0.72785956	5.5906315	7.3647895	-0.00050457474	0.12111809	-0.02374983	0.68873674	5.9226084	7.7858024	Sitting_Type
15:38:42.755	0.72785956	5.5906315	7.3647895	-0.00050457474	0.12111809	-0.02374983	0.68873674	5.9226084	7.7858024	Sitting_Type
15:38:42.777	0.72785956	5.5906315	7.3647895	-0.00050457474	0.12111809	-0.02374983	0.68873674	5.9226084	7.7858024	Sitting_Type
15:38:42.801	0.72785956	5.5906315	7.3647895	-0.00050457474	0.12111809	-0.02374983	0.68873674	5.9226084	7.7858024	Sitting_Type
15:38:42.823	0.72785956	5.5906315	7.3647895	-0.00050457474	0.12111809	-0.02374983	0.68873674	5.9226084	7.7858024	Sitting_Type
15:38:42.844	0.7398309	5.889916	7.848433	0.0019388862	0.031320896	0.04283448	0.674104	5.9438167	7.770906	Sitting_Type
15:38:42.867	0.7398309	5.889916	7.848433	0.0019388862	0.031320896	0.04283448	0.674104	5.9438167	7.770906	Sitting_Type
15:38:42.888	0.7398309	5.889916	7.848433	0.0019388862	0.031320896	0.04283448	0.674104	5.9438167	7.770906	Sitting_Type
15:38:42.911	0.7398309	5.889916	7.848433	0.0019388862	0.031320896	0.04283448	0.674104	5.9438167	7.770906	Sitting_Type
15:38:42.933	0.7398309	5.889916	7.848433	0.0019388862	0.031320896	0.04283448	0.674104	5.9438167	7.770906	Sitting_Type
15:38:42.955	0.7398309	5.889916	7.848433	0.0019388862	0.031320896	0.04283448	0.674104	5.9438167	7.770906	Sitting_Type
15:38:42.978	0.7398309	5.889916	7.848433	0.0019388862	0.031320896	0.04283448	0.674104	5.9438167	7.770906	Sitting_Type
15:38:43.000	0.7398309	5.889916	7.848433	0.0019388862	0.031320896	0.04283448	0.674104	5.9438167	7.770906	Sitting_Type
15:38:43.024	0.7398309	5.889916	7.848433	-0.08724744	-0.02365698	0.012902086	0.70037925	5.890518	7.809069	Sitting_Type
15:38:43.046	0.6488485	5.99287	7.6185822	-0.08724744	-0.02365698	0.012902086	0.70037925	5.890518	7.809069	Sitting_Type
15:38:43.069	0.6488485	5.99287	7.6185822	-0.08724744	-0.02365698	0.012902086	0.70037925	5.890518	7.809069	Sitting_Type
15:38:43.093	0.6488485	5.99287	7.6185822	-0.08724744	-0.02365698	0.012902086	0.70037925	5.890518	7.809069	Sitting_Type
15:38:43.114	0.6488485	5.99287	7.6185822	-0.08724744	-0.02365698	0.012902086	0.70037925	5.890518	7.809069	Sitting_Type
15:38:43.136	0.6488485	5.99287	7.6185822	-0.08724744	-0.02365698	0.012902086	0.70037925	5.890518	7.809069	Sitting_Type
15:38:43.159	0.6488485	5.99287	7.6185822	-0.08724744	-0.02365698	0.012902086	0.70037925	5.890518	7.809069	Sitting_Type
15:38:43.183	0.6488485	5.99287	7.6185822	-0.08724744	-0.02365698	0.012902086	0.70037925	5.890518	7.809069	Sitting_Type
15:38:43.206	0.6488485	5.99287	7.6185822	-0.090912625	-0.024267843	-0.01580858	0.7196176	5.80257	7.8729095	Sitting_Type
15:38:43.230	0.6488485	5.99287	7.6185822	-0.090912625	-0.024267843	-0.01580858	0.7196176	5.80257	7.8729095	Sitting_Type
15:38:43.253	0.68715686	5.748654	7.5228114	-0.090912625	-0.024267843	-0.01580858	0.7196176	5.80257	7.8729095	Sitting_Type
15:38:43.276	0.68715686	5.748654	7.5228114	-0.090912625	-0.024267843	-0.01580858	0.7196176	5.80257	7.8729095	Sitting_Type
15:38:43.299	0.68715686	5.748654	7.5228114	-0.090912625	-0.024267843	-0.01580858	0.7196176	5.80257	7.8729095	Sitting_Type
15:38:43.323	0.68715686	5.748654	7.5228114	-0.090912625	-0.024267843	-0.01580858	0.7196176	5.80257	7.8729095	Sitting_Type
15:38:43.346	0.68715686	5.748654	7.5228114	-0.090912625	-0.024267843	-0.01580858	0.7196176	5.80257	7.8729095	Sitting_Type
15:38:43.369	0.68715686	5.748654	7.5228114	-0.090912625	-0.024267843	-0.01580858	0.7196176	5.80257	7.8729095	Sitting_Type
15:38:43.390	0.68715686	5.748654	7.5228114	0.23162422	-0.11223244	0.09109283	0.69605005	5.736102	7.923572	Sitting_Type
15:38:43.411	0.68715686	5.748654	7.5228114	0.23162422	-0.11223244	0.09109283	0.69605005	5.736102	7.923572	Sitting_Type
15:38:43.432	0.6895511	5.6313343	7.764633	0.23162422	-0.11223244	0.09109283	0.69605005	5.736102	7.923572	Sitting_Type
15:38:43.453	0.6895511	5.6313343	7.764633	0.23162422	-0.11223244	0.09109283	0.69605005	5.736102	7.923572	Sitting_Type
15:38:43.474	0.6895511	5.6313343	7.764633	0.23162422	-0.11223244	0.09109283	0.69605005	5.736102	7.923572	Sitting_Type
15:38:43.495	0.6895511	5.6313343	7.764633	0.23162422	-0.11223244	0.09109283	0.69605005	5.736102	7.923572	Sitting_Type
15:38:43.517	0.6895511	5.6313343	7.764633	0.23162422	-0.11223244	0.09109283	0.69605005	5.736102	7.923572	Sitting_Type
15:38:43.540	0.6895511	5.6313343	7.764633	0.23162422	-0.11223244	0.09109283	0.69605005	5.736102	7.923572	Sitting_Type
15:38:43.562	0.6895511	5.6313343	7.764633	0.04653205	0.015438397	0.004960837	0.6435994	5.892601	7.8123856	Sitting_Type
15:38:43.583	0.6895511	5.6313343	7.764633	0.04653205	0.015438397	0.004960837	0.6435994	5.892601	7.8123856	Sitting_Type
15:38:43.604	0.6895511	5.6313343	7.764633	0.04653205	0.015438397	0.004960837	0.6435994	5.892601	7.8123856	Sitting_Type
15:38:43.626	0.6895511	5.6313343	7.764633	0.04653205	0.015438397	0.004960837	0.6435994	5.892601	7.8123856	Sitting_Type
15:38:43.648	0.56744313	5.61218	8.286585	0.04653205	0.015438397	0.004960837	0.6435994	5.892601	7.8123856	Sitting_Type
15:38:43.671	0.56744313	5.61218	8.286585	0.04653205	0.015438397	0.004960837	0.6435994	5.892601	7.8123856	Sitting_Type
15:38:43.694	0.56744313	5.61218	8.286585	0.04653205	0.015438397	0.004960837	0.6435994	5.892601	7.8123856	Sitting_Type
15:38:43.717	0.56744313	5.61218	8.286585	0.04653205	0.015438397	0.004960837	0.6435994	5.892601	7.8123856	Sitting_Type
15:38:43.740	0.56744313	5.61218	8.286585	0.1491574	0.038040414	-0.015197717	0.6355846	6.0352716	7.703366	Sitting_Type
15:38:43.763	0.56744313	5.61218	8.286585	0.1491574	0.038040414	-0.015197717	0.6355846	6.0352716	7.703366	Sitting_Type
15:38:43.787	0.56744313	5.61218	8.286585	0.1491574	0.038040414	-0.015197717	0.6355846	6.0352716	7.703366	Sitting_Type
15:38:43.809	0.56744313	5.61218	8.286585	0.1491574	0.038040414	-0.015197717	0.6355846	6.0352716	7.703366	Sitting_Type
15:38:43.832	0.66321415	5.8061166	7.474926	0.1491574	0.038040414	-0.015197717	0.6355846	6.0352716	7.703366	Sitting_Type
15:38:43.855	0.66321415	5.8061166	7.474926	0.1491574	0.038040414	-0.015197717	0.6355846	6.0352716	7.703366	Sitting_Type
15:38:43.879	0.66321415	5.8061166	7.474926	0.1491574	0.038040414	-0.015197717	0.6355846	6.0352716	7.703366	Sitting_Type
15:38:43.902	0.66321415	5.8061166	7.474926	0.1491574	0.038040414	-0.015197717	0.6355846	6.0352716	7.703366	Sitting_Type
15:38:43.925	0.66321415	5.8061166	7.474926	0.004382347	0.00994061	0.0012956453	0.58667123	6.1631155	7.6054025	Sitting_Type
15:38:43.948	0.66321415	5.8061166	7.474926	0.004382347	0.00994061	0.0012956453	0.58667123	6.1631155	7.6054025	Sitting_Type
15:38:43.971	0.66321415	5.8061166	7.474926	0.004382347	0.00994061	0.0012956453	0.58667123	6.1631155	7.6054025	Sitting_Type
15:38:43.995	0.66321415	5.8061166	7.474926	0.004382347	0.00994061	0.0012956453	0.58667123	6.1631155	7.6054025	Sitting_Type
15:38:44.018	0.66321415	5.8061166	7.474926	0.004382347	0.00994061	0.0012956453	0.58667123	6.1631155	7.6054025	Sitting_Type
15:38:44.041	0.5913859	6.0072355	7.170853	0.004382347	0.00994061	0.0012956453	0.58667123	6.1631155	7.6054025	Sitting_Type
15:38:44.064	0.5913859	6.0072355	7.170853	0.004382347	0.00994061	0.0012956453	0.58667123	6.1631155	7.6054025	Sitting_Type
15:38:44.087	0.5913859	6.0072355	7.170853	0.004382347	0.00994061	0.0012956453	0.58667123	6.1631155	7.6054025	Sitting_Type
15:38:44.110	0.5913859	6.0072355	7.170853	0.022097439	0.020936184	-0.013975985	0.5806285	6.1553926	7.6121163	Sitting_Type
15:38:44.133	0.5913859	6.0072355	7.170853	0.022097439	0.020936184	-0.013975985	0.5806285	6.1553926	7.6121163	Sitting_Type
15:38:44.155	0.5913859	6.0072355	7.170853	0.022097439	0.020936184	-0.013975985	0.5806285	6.1553926	7.6121163	Sitting_Type
15:38:44.188	0.5913859	6.0072355	7.170853	0.022097439	0.020936184	-0.013975985	0.5806285	6.1553926	7.6121163	Sitting_Type
15:38:44.212	0.5913859	6.0072355	7.170853	0.022097439	0.020936184	-0.013975985	0.5806285	6.1553926	7.6121163	Sitting_Type
15:38:44.234	0.6392714	5.7390766	7.206767	0.022097439	0.020936184	-0.013975985	0.5806285	6.1553926	7.6121163	Sitting_Type
15:38:44.257	0.6392714	5.7390766	7.206767	0.022097439	0.020936184	-0.013975985	0.5806285	6.1553926	7.6121163	Sitting_Type
15:38:44.279	0.6392714	5.7390766	7.206767	-0.24729413	-0.026711304	0.087427646	0.63250685	6.0480633	7.6935806	Sitting_Type
15:38:44.302	0.6392714	5.7390766	7.206767	-0.24729413	-0.026711304	0.087427646	0.63250685	6.0480633	7.6935806	Sitting_Type
15:38:44.325	0.6392714	5.7390766	7.206767	-0.24729413	-0.026711304	0.087427646	0.63250685	6.0480633	7.6935806	Sitting_Type
15:38:44.348	0.6392714	5.7390766	7.206767	-0.24729413	-0.026711304	0.087427646	0.63250685	6.0480633	7.6935806	Sitting_Type
15:38:44.372	0.6392714	5.7390766	7.206767	-0.24729413	-0.026711304	0.087427646	0.63250685	6.0480633	7.6935806	Sitting_Type
15:38:44.394	0.6392714	5.7390766	7.206767	-0.24729413	-0.026711304	0.087427646	0.63250685	6.0480633	7.6935806	Sitting_Type
15:38:44.420	0.6392714	5.7390766	7.206767	-0.24729413	-0.026711304	0.087427646	0.63250685	6.0480633	7.6935806	Sitting_Type
15:38:44.442	0.6105401	5.705557	7.4701376	-0.24729413	-0.026711304	0.087427646	0.63250685	6.0480633	7.6935806	Sitting_Type
15:38:44.465	0.6105401	5.705557	7.4701376	-0.111071184	-0.03892861	-0.013975985	0.65870357	5.898054	7.8070087	Sitting_Type
15:38:44.487	0.6105401	5.705557	7.4701376	-0.111071184	-0.03892861	-0.013975985	0.65870357	5.898054	7.8070087	Sitting_Type
15:38:44.511	0.6105401	5.705557	7.4701376	-0.111071184	-0.03892861	-0.013975985	0.65870357	5.898054	7.8070087	Sitting_Type
15:38:44.533	0.6105401	5.705557	7.4701376	-0.111071184	-0.03892861	-0.013975985	0.65870357	5.898054	7.8070087	Sitting_Type
15:38:44.557	0.6105401	5.705557	7.4701376	-0.111071184	-0.03892861	-0.013975985	0.65870357	5.898054	7.8070087	Sitting_Type
15:38:44.579	0.6105401	5.705557	7.4701376	-0.111071184	-0.03892861	-0.013975985	0.65870357	5.898054	7.8070087	Sitting_Type
15:38:44.602	0.6105401	5.705557	7.4701376	-0.111071184	-0.03892861	-0.013975985	0.65870357	5.898054	7.8070087	Sitting_Type
15:38:44.625	0.6105401	5.705557	7.4701376	-0.111071184	-0.03892861	-0.013975985	0.65870357	5.898054	7.8070087	Sitting_Type
15:38:44.648	0.7015225	5.566689	7.5874567	-0.07258667	0.014216667	-0.018252043	0.6365943	5.808221	7.87589	Sitting_Type
15:38:44.671	0.7015225	5.566689	7.5874567	-0.07258667	0.014216667	-0.018252043	0.6365943	5.808221	7.87589	Sitting_Type
15:38:44.695	0.7015225	5.566689	7.5874567	-0.07258667	0.014216667	-0.018252043	0.6365943	5.808221	7.87589	Sitting_Type
15:38:44.718	0.7015225	5.566689	7.5874567	-0.07258667	0.014216667	-0.018252043	0.6365943	5.808221	7.87589	Sitting_Type
15:38:44.750	0.7015225	5.566689	7.5874567	-0.07258667	0.014216667	-0.018252043	0.6365943	5.808221	7.87589	Sitting_Type
15:38:44.773	0.7015225	5.566689	7.5874567	-0.07258667	0.014216667	-0.018252043	0.6365943	5.808221	7.87589	Sitting_Type
15:38:44.796	0.7015225	5.566689	7.5874567	-0.07258667	0.014216667	-0.018252043	0.6365943	5.808221	7.87589	Sitting_Type
15:38:44.819	0.7015225	5.566689	7.5874567	0.055084165	-0.0034984252	-0.0048130075	0.6293721	5.804907	7.878916	Sitting_Type
15:38:44.839	0.6273	5.609786	7.886741	0.055084165	-0.0034984252	-0.0048130075	0.6293721	5.804907	7.878916	Sitting_Type
15:38:44.860	0.6273	5.609786	7.886741	0.055084165	-0.0034984252	-0.0048130075	0.6293721	5.804907	7.878916	Sitting_Type
15:38:44.881	0.6273	5.609786	7.886741	0.055084165	-0.0034984252	-0.0048130075	0.6293721	5.804907	7.878916	Sitting_Type
15:38:44.902	0.6273	5.609786	7.886741	0.055084165	-0.0034984252	-0.0048130075	0.6293721	5.804907	7.878916	Sitting_Type
15:38:44.924	0.6273	5.609786	7.886741	0.055084165	-0.0034984252	-0.0048130075	0.6293721	5.804907	7.878916	Sitting_Type
15:38:44.945	0.6273	5.609786	7.886741	0.055084165	-0.0034984252	-0.0048130075	0.6293721	5.804907	7.878916	Sitting_Type
15:38:44.967	0.6273	5.609786	7.886741	0.055084165	-0.0034984252	-0.0048130075	0.6293721	5.804907	7.878916	Sitting_Type
15:38:44.989	0.6273	5.609786	7.886741	0.055084165	-0.0034984252	-0.0048130075	0.6293721	5.804907	7.878916	Sitting_Type
15:38:45.011	0.6273	5.609786	7.886741	0.0007171558	0.0038319575	0.014123815	0.6274538	5.853886	7.8427453	Sitting_Type
15:38:45.035	0.54350036	5.6361227	7.7766047	0.0007171558	0.0038319575	0.014123815	0.6274538	5.853886	7.8427453	Sitting_Type
15:38:45.058	0.54350036	5.6361227	7.7766047	0.0007171558	0.0038319575	0.014123815	0.6274538	5.853886	7.8427453	Sitting_Type
15:38:45.080	0.54350036	5.6361227	7.7766047	0.0007171558	0.0038319575	0.014123815	0.6274538	5.853886	7.8427453	Sitting_Type
15:38:45.104	0.54350036	5.6361227	7.7766047	0.0007171558	0.0038319575	0.014123815	0.6274538	5.853886	7.8427453	Sitting_Type
15:38:45.132	0.54350036	5.6361227	7.7766047	0.0007171558	0.0038319575	0.014123815	0.6274538	5.853886	7.8427453	Sitting_Type
15:38:45.155	0.54350036	5.6361227	7.7766047	0.0007171558	0.0038319575	0.014123815	0.6274538	5.853886	7.8427453	Sitting_Type
15:38:45.178	0.54350036	5.6361227	7.7766047	0.03370388	0.006886284	-0.003591277	0.6267337	5.881796	7.8218956	Sitting_Type
15:38:45.201	0.54350036	5.6361227	7.7766047	0.03370388	0.006886284	-0.003591277	0.6267337	5.881796	7.8218956	Sitting_Type
15:38:45.224	0.54350036	5.6361227	7.7766047	0.03370388	0.006886284	-0.003591277	0.6267337	5.881796	7.8218956	Sitting_Type
15:38:45.246	0.5889916	5.7103453	7.5683026	0.03370388	0.006886284	-0.003591277	0.6267337	5.881796	7.8218956	Sitting_Type
15:38:45.269	0.5889916	5.7103453	7.5683026	0.03370388	0.006886284	-0.003591277	0.6267337	5.881796	7.8218956	Sitting_Type
15:38:45.292	0.5889916	5.7103453	7.5683026	0.03370388	0.006886284	-0.003591277	0.6267337	5.881796	7.8218956	Sitting_Type
15:38:45.315	0.5889916	5.7103453	7.5683026	0.03370388	0.006886284	-0.003591277	0.6267337	5.881796	7.8218956	Sitting_Type
15:38:45.338	0.5889916	5.7103453	7.5683026	0.03370388	0.006886284	-0.003591277	0.6267337	5.881796	7.8218956	Sitting_Type
15:38:45.361	0.5889916	5.7103453	7.5683026	0.011101865	-0.032819957	-0.001758681	0.6146061	5.9771457	7.750246	Sitting_Type
15:38:45.385	0.5889916	5.7103453	7.5683026	0.011101865	-0.032819957	-0.001758681	0.6146061	5.9771457	7.750246	Sitting_Type
15:38:45.408	0.5889916	5.7103453	7.5683026	0.011101865	-0.032819957	-0.001758681	0.6146061	5.9771457	7.750246	Sitting_Type
15:38:45.431	0.5889916	5.7103453	7.5683026	0.011101865	-0.032819957	-0.001758681	0.6146061	5.9771457	7.750246	Sitting_Type
15:38:45.454	0.4956149	5.810905	7.8173075	0.011101865	-0.032819957	-0.001758681	0.6146061	5.9771457	7.750246	Sitting_Type
15:38:45.477	0.4956149	5.810905	7.8173075	0.011101865	-0.032819957	-0.001758681	0.6146061	5.9771457	7.750246	Sitting_Type
15:38:45.500	0.4956149	5.810905	7.8173075	0.011101865	-0.032819957	-0.001758681	0.6146061	5.9771457	7.750246	Sitting_Type
15:38:45.522	0.4956149	5.810905	7.8173075	0.011101865	-0.032819957	-0.001758681	0.6146061	5.9771457	7.750246	Sitting_Type
15:38:45.545	0.4956149	5.810905	7.8173075	0.09601213	0.047203388	-0.021917235	0.5704649	6.0587325	7.690037	Sitting_Type
15:38:45.567	0.4956149	5.810905	7.8173075	0.09601213	0.047203388	-0.021917235	0.5704649	6.0587325	7.690037	Sitting_Type
15:38:45.591	0.4956149	5.810905	7.8173075	0.09601213	0.047203388	-0.021917235	0.5704649	6.0587325	7.690037	Sitting_Type
15:38:45.614	0.4956149	5.810905	7.8173075	0.09601213	0.047203388	-0.021917235	0.5704649	6.0587325	7.690037	Sitting_Type
15:38:45.636	0.61293435	5.9258304	7.395915	0.09601213	0.047203388	-0.021917235	0.5704649	6.0587325	7.690037	Sitting_Type
15:38:45.659	0.61293435	5.9258304	7.395915	0.09601213	0.047203388	-0.021917235	0.5704649	6.0587325	7.690037	Sitting_Type
15:38:45.683	0.61293435	5.9258304	7.395915	0.09601213	0.047203388	-0.021917235	0.5704649	6.0587325	7.690037	Sitting_Type
15:38:45.706	0.61293435	5.9258304	7.395915	0.09601213	0.047203388	-0.021917235	0.5704649	6.0587325	7.690037	Sitting_Type
15:38:45.730	0.61293435	5.9258304	7.395915	0.2530045	-0.010217943	-0.03779973	0.3694848	6.337899	7.4742756	Sitting_Type
15:38:45.752	0.61293435	5.9258304	7.395915	0.2530045	-0.010217943	-0.03779973	0.3694848	6.337899	7.4742756	Sitting_Type
15:38:45.774	0.61293435	5.9258304	7.395915	0.2530045	-0.010217943	-0.03779973	0.3694848	6.337899	7.4742756	Sitting_Type
15:38:45.797	0.61293435	5.9258304	7.395915	0.2530045	-0.010217943	-0.03779973	0.3694848	6.337899	7.4742756	Sitting_Type
15:38:45.819	0.61293435	5.9258304	7.395915	0.2530045	-0.010217943	-0.03779973	0.3694848	6.337899	7.4742756	Sitting_Type
15:38:45.843	0.23463893	6.2322974	7.3001437	0.2530045	-0.010217943	-0.03779973	0.3694848	6.337899	7.4742756	Sitting_Type
15:38:45.866	0.23463893	6.2322974	7.3001437	0.2530045	-0.010217943	-0.03779973	0.3694848	6.337899	7.4742756	Sitting_Type
15:38:45.889	0.23463893	6.2322974	7.3001437	0.2530045	-0.010217943	-0.03779973	0.3694848	6.337899	7.4742756	Sitting_Type
15:38:45.914	0.23463893	6.2322974	7.3001437	-0.032269567	-0.057254568	0.01351295	0.39800227	6.429239	7.394374	Sitting_Type
15:38:45.937	0.23463893	6.2322974	7.3001437	-0.032269567	-0.057254568	0.01351295	0.39800227	6.429239	7.394374	Sitting_Type
15:38:45.961	0.23463893	6.2322974	7.3001437	-0.032269567	-0.057254568	0.01351295	0.39800227	6.429239	7.394374	Sitting_Type
15:38:45.984	0.23463893	6.2322974	7.3001437	-0.032269567	-0.057254568	0.01351295	0.39800227	6.429239	7.394374	Sitting_Type
15:38:46.007	0.23463893	6.2322974	7.3001437	-0.032269567	-0.057254568	0.01351295	0.39800227	6.429239	7.394374	Sitting_Type
15:38:46.029	0.23463893	6.2322974	7.3001437	-0.032269567	-0.057254568	0.01351295	0.39800227	6.429239	7.394374	Sitting_Type
15:38:46.053	0.29689008	6.308914	7.039168	-0.032269567	-0.057254568	0.01351295	0.39800227	6.429239	7.394374	Sitting_Type
15:38:46.076	0.29689008	6.308914	7.039168	-0.15261002	-0.018770056	0.027562851	0.53734267	6.2708383	7.5205173	Sitting_Type
15:38:46.099	0.29689008	6.308914	7.039168	-0.15261002	-0.018770056	0.027562851	0.53734267	6.2708383	7.5205173	Sitting_Type
15:38:46.122	0.29689008	6.308914	7.039168	-0.15261002	-0.018770056	0.027562851	0.53734267	6.2708383	7.5205173	Sitting_Type
15:38:46.145	0.29689008	6.308914	7.039168	-0.15261002	-0.018770056	0.027562851	0.53734267	6.2708383	7.5205173	Sitting_Type
15:38:46.169	0.29689008	6.308914	7.039168	-0.15261002	-0.018770056	0.027562851	0.53734267	6.2708383	7.5205173	Sitting_Type
15:38:46.196	0.29689008	6.308914	7.039168	-0.15261002	-0.018770056	0.027562851	0.53734267	6.2708383	7.5205173	Sitting_Type
15:38:46.219	0.29689008	6.308914	7.039168	-0.15261002	-0.018770056	0.027562851	0.53734267	6.2708383	7.5205173	Sitting_Type
15:38:46.242	0.52913475	6.0862465	7.472532	-0.15261002	-0.018770056	0.027562851	0.53734267	6.2708383	7.5205173	Sitting_Type
15:38:46.265	0.52913475	6.0862465	7.472532	-0.0176088	-0.096960805	0.03244977	0.5089617	6.15605	7.616712	Sitting_Type
15:38:46.285	0.52913475	6.0862465	7.472532	-0.0176088	-0.096960805	0.03244977	0.5089617	6.15605	7.616712	Sitting_Type
15:38:46.306	0.52913475	6.0862465	7.472532	-0.0176088	-0.096960805	0.03244977	0.5089617	6.15605	7.616712	Sitting_Type
15:38:46.328	0.52913475	6.0862465	7.472532	-0.0176088	-0.096960805	0.03244977	0.5089617	6.15605	7.616712	Sitting_Type
15:38:46.349	0.52913475	6.0862465	7.472532	-0.0176088	-0.096960805	0.03244977	0.5089617	6.15605	7.616712	Sitting_Type
15:38:46.370	0.52913475	6.0862465	7.472532	-0.0176088	-0.096960805	0.03244977	0.5089617	6.15605	7.616712	Sitting_Type
15:38:46.391	0.52913475	6.0862465	7.472532	-0.0176088	-0.096960805	0.03244977	0.5089617	6.15605	7.616712	Sitting_Type
15:38:46.415	0.52913475	6.0862465	7.472532	-0.0176088	-0.096960805	0.03244977	0.5089617	6.15605	7.616712	Sitting_Type
15:38:46.437	0.72546524	5.8611846	7.455772	0.15160088	-0.022435248	-0.020084638	0.501594	6.2214947	7.5638433	Sitting_Type
15:38:46.459	0.72546524	5.8611846	7.455772	0.15160088	-0.022435248	-0.020084638	0.501594	6.2214947	7.5638433	Sitting_Type
15:38:46.481	0.72546524	5.8611846	7.455772	0.15160088	-0.022435248	-0.020084638	0.501594	6.2214947	7.5638433	Sitting_Type
15:38:46.504	0.72546524	5.8611846	7.455772	0.15160088	-0.022435248	-0.020084638	0.501594	6.2214947	7.5638433	Sitting_Type
15:38:46.528	0.72546524	5.8611846	7.455772	0.15160088	-0.022435248	-0.020084638	0.501594	6.2214947	7.5638433	Sitting_Type
15:38:46.551	0.72546524	5.8611846	7.455772	0.15160088	-0.022435248	-0.020084638	0.501594	6.2214947	7.5638433	Sitting_Type
15:38:46.573	0.72546524	5.8611846	7.455772	0.15160088	-0.022435248	-0.020084638	0.501594	6.2214947	7.5638433	Sitting_Type
15:38:46.596	0.72546524	5.8611846	7.455772	0.15160088	-0.022435248	-0.020084638	0.501594	6.2214947	7.5638433	Sitting_Type
15:38:46.619	0.72546524	5.8611846	7.455772	0.17237028	-0.01571573	-0.011532525	0.53777665	6.4374027	7.3784146	Sitting_Type
15:38:46.643	0.4285752	6.0934296	7.3001437	0.17237028	-0.01571573	-0.011532525	0.53777665	6.4374027	7.3784146	Sitting_Type
15:38:46.666	0.4285752	6.0934296	7.3001437	0.17237028	-0.01571573	-0.011532525	0.53777665	6.4374027	7.3784146	Sitting_Type
15:38:46.700	0.4285752	6.0934296	7.3001437	0.17237028	-0.01571573	-0.011532525	0.53777665	6.4374027	7.3784146	Sitting_Type
15:38:46.723	0.4285752	6.0934296	7.3001437	0.17237028	-0.01571573	-0.011532525	0.53777665	6.4374027	7.3784146	Sitting_Type
15:38:46.746	0.4285752	6.0934296	7.3001437	0.17237028	-0.01571573	-0.011532525	0.53777665	6.4374027	7.3784146	Sitting_Type
15:38:46.770	0.4285752	6.0934296	7.3001437	0.17237028	-0.01571573	-0.011532525	0.53777665	6.4374027	7.3784146	Sitting_Type
15:38:46.792	0.4285752	6.0934296	7.3001437	0.070355795	0.0013884967	0.009847758	0.54690385	6.5522847	7.2759037	Sitting_Type
15:38:46.815	0.4285752	6.0934296	7.3001437	0.070355795	0.0013884967	0.009847758	0.54690385	6.5522847	7.2759037	Sitting_Type
15:38:46.838	0.5913859	6.316097	6.830866	0.070355795	0.0013884967	0.009847758	0.54690385	6.5522847	7.2759037	Sitting_Type
15:38:46.861	0.5913859	6.316097	6.830866	0.070355795	0.0013884967	0.009847758	0.54690385	6.5522847	7.2759037	Sitting_Type
15:38:46.882	0.5913859	6.316097	6.830866	0.070355795	0.0013884967	0.009847758	0.54690385	6.5522847	7.2759037	Sitting_Type
15:38:46.903	0.5913859	6.316097	6.830866	0.070355795	0.0013884967	0.009847758	0.54690385	6.5522847	7.2759037	Sitting_Type
15:38:46.924	0.5913859	6.316097	6.830866	0.070355795	0.0013884967	0.009847758	0.54690385	6.5522847	7.2759037	Sitting_Type
15:38:46.945	0.5913859	6.316097	6.830866	0.070355795	0.0013884967	0.009847758	0.54690385	6.5522847	7.2759037	Sitting_Type
15:38:46.965	0.5913859	6.316097	6.830866	0.070355795	0.0013884967	0.009847758	0.54690385	6.5522847	7.2759037	Sitting_Type
15:38:46.987	0.5913859	6.316097	6.830866	0.09051435	0.059420697	-0.0096999295	0.57884794	6.646927	7.187044	Sitting_Type
15:38:47.010	0.5913859	6.316097	6.830866	0.09051435	0.059420697	-0.0096999295	0.57884794	6.646927	7.187044	Sitting_Type
15:38:47.034	0.39505535	6.344828	6.821289	0.09051435	0.059420697	-0.0096999295	0.57884794	6.646927	7.187044	Sitting_Type
15:38:47.057	0.39505535	6.344828	6.821289	0.09051435	0.059420697	-0.0096999295	0.57884794	6.646927	7.187044	Sitting_Type
15:38:47.080	0.39505535	6.344828	6.821289	0.09051435	0.059420697	-0.0096999295	0.57884794	6.646927	7.187044	Sitting_Type
15:38:47.104	0.39505535	6.344828	6.821289	0.09051435	0.059420697	-0.0096999295	0.57884794	6.646927	7.187044	Sitting_Type
15:38:47.127	0.39505535	6.344828	6.821289	0.09051435	0.059420697	-0.0096999295	0.57884794	6.646927	7.187044	Sitting_Type
15:38:47.156	0.39505535	6.344828	6.821289	-0.009056688	-0.0016658296	0.0019065104	0.5355742	6.633958	7.2023635	Sitting_Type
15:38:47.178	0.39505535	6.344828	6.821289	-0.009056688	-0.0016658296	0.0019065104	0.5355742	6.633958	7.2023635	Sitting_Type
15:38:47.200	0.39505535	6.344828	6.821289	-0.009056688	-0.0016658296	0.0019065104	0.5355742	6.633958	7.2023635	Sitting_Type
15:38:47.222	0.39505535	6.344828	6.821289	-0.009056688	-0.0016658296	0.0019065104	0.5355742	6.633958	7.2023635	Sitting_Type
15:38:47.245	0.5554718	6.481302	7.223527	-0.009056688	-0.0016658296	0.0019065104	0.5355742	6.633958	7.2023635	Sitting_Type
15:38:47.268	0.5554718	6.481302	7.223527	-0.009056688	-0.0016658296	0.0019065104	0.5355742	6.633958	7.2023635	Sitting_Type
15:38:47.291	0.5554718	6.481302	7.223527	-0.009056688	-0.0016658296	0.0019065104	0.5355742	6.633958	7.2023635	Sitting_Type
15:38:47.315	0.5554718	6.481302	7.223527	-0.009056688	-0.0016658296	0.0019065104	0.5355742	6.633958	7.2023635	Sitting_Type
15:38:47.345	0.5554718	6.481302	7.223527	-0.010278419	0.032542624	0.009847758	0.5385365	6.6469874	7.1901207	Sitting_Type
15:38:47.368	0.5554718	6.481302	7.223527	-0.010278419	0.032542624	0.009847758	0.5385365	6.6469874	7.1901207	Sitting_Type
15:38:47.390	0.5554718	6.481302	7.223527	-0.010278419	0.032542624	0.009847758	0.5385365	6.6469874	7.1901207	Sitting_Type
15:38:47.413	0.5554718	6.481302	7.223527	-0.010278419	0.032542624	0.009847758	0.5385365	6.6469874	7.1901207	Sitting_Type
15:38:47.436	0.4644893	6.510033	6.9721284	-0.010278419	0.032542624	0.009847758	0.5385365	6.6469874	7.1901207	Sitting_Type
15:38:47.460	0.4644893	6.510033	6.9721284	-0.010278419	0.032542624	0.009847758	0.5385365	6.6469874	7.1901207	Sitting_Type
15:38:47.490	0.4644893	6.510033	6.9721284	-0.010278419	0.032542624	0.009847758	0.5385365	6.6469874	7.1901207	Sitting_Type
15:38:47.513	0.4644893	6.510033	6.9721284	0.023930036	0.056977235	-0.012754255	0.52343214	6.693085	7.1483507	Sitting_Type
15:38:47.536	0.4644893	6.510033	6.9721284	0.023930036	0.056977235	-0.012754255	0.52343214	6.693085	7.1483507	Sitting_Type
15:38:47.559	0.4644893	6.510033	6.9721284	0.023930036	0.056977235	-0.012754255	0.52343214	6.693085	7.1483507	Sitting_Type
15:38:47.582	0.4644893	6.510033	6.9721284	0.023930036	0.056977235	-0.012754255	0.52343214	6.693085	7.1483507	Sitting_Type
15:38:47.605	0.4644893	6.510033	6.9721284	0.023930036	0.056977235	-0.012754255	0.52343214	6.693085	7.1483507	Sitting_Type
15:38:47.628	0.4644893	6.510033	6.9721284	0.023930036	0.056977235	-0.012754255	0.52343214	6.693085	7.1483507	Sitting_Type
15:38:47.651	0.36632404	6.4501762	6.9649453	0.023930036	0.056977235	-0.012754255	0.52343214	6.693085	7.1483507	Sitting_Type
15:38:47.674	0.36632404	6.4501762	6.9649453	0.023930036	0.056977235	-0.012754255	0.52343214	6.693085	7.1483507	Sitting_Type
15:38:47.697	0.36632404	6.4501762	6.9649453	0.032482147	0.030710028	0.0012956453	0.3631153	6.827896	7.02981	Sitting_Type
15:38:47.724	0.36632404	6.4501762	6.9649453	0.032482147	0.030710028	0.0012956453	0.3631153	6.827896	7.02981	Sitting_Type
15:38:47.746	0.36632404	6.4501762	6.9649453	0.032482147	0.030710028	0.0012956453	0.3631153	6.827896	7.02981	Sitting_Type
15:38:47.769	0.36632404	6.4501762	6.9649453	0.032482147	0.030710028	0.0012956453	0.3631153	6.827896	7.02981	Sitting_Type
15:38:47.791	0.36632404	6.4501762	6.9649453	0.032482147	0.030710028	0.0012956453	0.3631153	6.827896	7.02981	Sitting_Type
15:38:47.815	0.36632404	6.4501762	6.9649453	0.032482147	0.030710028	0.0012956453	0.3631153	6.827896	7.02981	Sitting_Type
15:38:47.836	0.2681588	6.7231236	6.8260775	0.032482147	0.030710028	0.0012956453	0.3631153	6.827896	7.02981	Sitting_Type
15:38:47.856	0.2681588	6.7231236	6.8260775	0.032482147	0.030710028	0.0012956453	0.3631153	6.827896	7.02981	Sitting_Type
15:38:47.877	0.2681588	6.7231236	6.8260775	-0.0176088	-0.051145915	-0.020084638	0.30489436	6.864756	6.996602	Sitting_Type
15:38:47.905	0.2681588	6.7231236	6.8260775	-0.0176088	-0.051145915	-0.020084638	0.30489436	6.864756	6.996602	Sitting_Type
15:38:47.926	0.2681588	6.7231236	6.8260775	-0.0176088	-0.051145915	-0.020084638	0.30489436	6.864756	6.996602	Sitting_Type
15:38:47.947	0.2681588	6.7231236	6.8260775	-0.0176088	-0.051145915	-0.020084638	0.30489436	6.864756	6.996602	Sitting_Type
15:38:47.969	0.2681588	6.7231236	6.8260775	-0.0176088	-0.051145915	-0.020084638	0.30489436	6.864756	6.996602	Sitting_Type
15:38:47.992	0.2681588	6.7231236	6.8260775	-0.0176088	-0.051145915	-0.020084638	0.30489436	6.864756	6.996602	Sitting_Type
15:38:48.015	0.2681588	6.7231236	6.8260775	-0.0176088	-0.051145915	-0.020084638	0.30489436	6.864756	6.996602	Sitting_Type
15:38:48.039	0.34716985	6.689604	6.857203	-0.0176088	-0.051145915	-0.020084638	0.30489436	6.864756	6.996602	Sitting_Type
15:38:48.062	0.34716985	6.689604	6.857203	0.036147337	-0.018770056	-0.013365121	0.31258237	6.905297	6.956251	Sitting_Type
15:38:48.085	0.34716985	6.689604	6.857203	0.036147337	-0.018770056	-0.013365121	0.31258237	6.905297	6.956251	Sitting_Type
15:38:48.106	0.34716985	6.689604	6.857203	0.036147337	-0.018770056	-0.013365121	0.31258237	6.905297	6.956251	Sitting_Type
15:38:48.128	0.34716985	6.689604	6.857203	0.036147337	-0.018770056	-0.013365121	0.31258237	6.905297	6.956251	Sitting_Type
15:38:48.150	0.34716985	6.689604	6.857203	0.036147337	-0.018770056	-0.013365121	0.31258237	6.905297	6.956251	Sitting_Type
15:38:48.170	0.34716985	6.689604	6.857203	0.036147337	-0.018770056	-0.013365121	0.31258237	6.905297	6.956251	Sitting_Type
15:38:48.191	0.34716985	6.689604	6.857203	0.036147337	-0.018770056	-0.013365121	0.31258237	6.905297	6.956251	Sitting_Type
15:38:48.213	0.34716985	6.689604	6.857203	0.036147337	-0.018770056	-0.013365121	0.31258237	6.905297	6.956251	Sitting_Type
15:38:48.233	0.26097596	6.7566433	6.7207294	-0.021273993	-0.0829109	0.03244977	0.28394628	6.920159	6.9426985	Sitting_Type
15:38:48.254	0.26097596	6.7566433	6.7207294	-0.021273993	-0.0829109	0.03244977	0.28394628	6.920159	6.9426985	Sitting_Type
15:38:48.276	0.26097596	6.7566433	6.7207294	-0.021273993	-0.0829109	0.03244977	0.28394628	6.920159	6.9426985	Sitting_Type
15:38:48.299	0.26097596	6.7566433	6.7207294	-0.021273993	-0.0829109	0.03244977	0.28394628	6.920159	6.9426985	Sitting_Type
15:38:48.322	0.26097596	6.7566433	6.7207294	-0.021273993	-0.0829109	0.03244977	0.28394628	6.920159	6.9426985	Sitting_Type
15:38:48.345	0.26097596	6.7566433	6.7207294	-0.021273993	-0.0829109	0.03244977	0.28394628	6.920159	6.9426985	Sitting_Type
15:38:48.366	0.26097596	6.7566433	6.7207294	-0.021273993	-0.0829109	0.03244977	0.28394628	6.920159	6.9426985	Sitting_Type
15:38:48.388	0.26097596	6.7566433	6.7207294	-0.021273993	-0.0829109	0.03244977	0.28394628	6.920159	6.9426985	Sitting_Type
15:38:48.409	0.26097596	6.7566433	6.7207294	-0.16604906	-0.05908716	-0.02374983	0.28394628	6.920159	6.9426985	Sitting_Type
15:38:48.434	0.21069619	6.840443	6.533976	-0.16604906	-0.05908716	-0.02374983	0.27598938	6.9144697	6.94869	Sitting_Type
15:38:48.455	0.21069619	6.840443	6.533976	-0.16604906	-0.05908716	-0.02374983	0.27598938	6.9144697	6.94869	Sitting_Type
15:38:48.477	0.21069619	6.840443	6.533976	-0.16604906	-0.05908716	-0.02374983	0.27598938	6.9144697	6.94869	Sitting_Type
15:38:48.498	0.21069619	6.840443	6.533976	-0.16604906	-0.05908716	-0.02374983	0.27598938	6.9144697	6.94869	Sitting_Type
15:38:48.520	0.21069619	6.840443	6.533976	-0.16604906	-0.05908716	-0.02374983	0.27598938	6.9144697	6.94869	Sitting_Type
15:38:48.542	0.21069619	6.840443	6.533976	-0.16604906	-0.05908716	-0.02374983	0.27598938	6.9144697	6.94869	Sitting_Type
15:38:48.564	0.21069619	6.840443	6.533976	-0.16604906	-0.05908716	-0.02374983	0.27598938	6.9144697	6.94869	Sitting_Type
15:38:48.587	0.21069619	6.840443	6.533976	-0.16604906	-0.05908716	-0.02374983	0.27598938	6.9144697	6.94869	Sitting_Type
15:38:48.612	0.21069619	6.840443	6.533976	-0.1458905	-0.05481111	0.14545985	0.3670452	6.871753	6.986747	Sitting_Type
15:38:48.633	0.50758624	6.682421	6.656084	-0.1458905	-0.05481111	0.14545985	0.3670452	6.871753	6.986747	Sitting_Type
15:38:48.654	0.50758624	6.682421	6.656084	-0.1458905	-0.05481111	0.14545985	0.3670452	6.871753	6.986747	Sitting_Type
15:38:48.675	0.50758624	6.682421	6.656084	-0.1458905	-0.05481111	0.14545985	0.3670452	6.871753	6.986747	Sitting_Type
15:38:48.696	0.50758624	6.682421	6.656084	-0.1458905	-0.05481111	0.14545985	0.3670452	6.871753	6.986747	Sitting_Type
15:38:48.717	0.50758624	6.682421	6.656084	-0.1458905	-0.05481111	0.14545985	0.3670452	6.871753	6.986747	Sitting_Type
15:38:48.740	0.50758624	6.682421	6.656084	-0.1458905	-0.05481111	0.14545985	0.3670452	6.871753	6.986747	Sitting_Type
15:38:48.762	0.50758624	6.682421	6.656084	-0.1458905	-0.05481111	0.14545985	0.3670452	6.871753	6.986747	Sitting_Type
15:38:48.784	0.50758624	6.682421	6.656084	-0.009667553	0.01116234	0.04039102	0.57237726	6.5719995	7.256138	Sitting_Type
15:38:48.808	0.50758624	6.682421	6.656084	-0.009667553	0.01116234	0.04039102	0.57237726	6.5719995	7.256138	Sitting_Type
15:38:48.830	0.50758624	6.682421	6.656084	-0.009667553	0.01116234	0.04039102	0.57237726	6.5719995	7.256138	Sitting_Type
15:38:48.853	0.15562786	6.5651016	6.981705	-0.009667553	0.01116234	0.04039102	0.57237726	6.5719995	7.256138	Sitting_Type
15:38:48.874	0.15562786	6.5651016	6.981705	-0.009667553	0.01116234	0.04039102	0.57237726	6.5719995	7.256138	Sitting_Type
15:38:48.894	0.15562786	6.5651016	6.981705	-0.009667553	0.01116234	0.04039102	0.57237726	6.5719995	7.256138	Sitting_Type
15:38:48.916	0.15562786	6.5651016	6.981705	-0.009667553	0.01116234	0.04039102	0.57237726	6.5719995	7.256138	Sitting_Type
15:38:48.940	0.15562786	6.5651016	6.981705	-0.009667553	0.01116234	0.04039102	0.57237726	6.5719995	7.256138	Sitting_Type
15:38:48.963	0.15562786	6.5651016	6.981705	0.080740504	-0.041372072	0.015956411	0.5963738	6.6178746	7.2123785	Sitting_Type
15:38:48.984	0.15562786	6.5651016	6.981705	0.080740504	-0.041372072	0.015956411	0.5963738	6.6178746	7.2123785	Sitting_Type
15:38:49.005	0.15562786	6.5651016	6.981705	0.080740504	-0.041372072	0.015956411	0.5963738	6.6178746	7.2123785	Sitting_Type
15:38:49.027	0.15562786	6.5651016	6.981705	0.080740504	-0.041372072	0.015956411	0.5963738	6.6178746	7.2123785	Sitting_Type
15:38:49.050	0.749408	6.3544054	6.998465	0.080740504	-0.041372072	0.015956411	0.5963738	6.6178746	7.2123785	Sitting_Type
15:38:49.073	0.749408	6.3544054	6.998465	0.080740504	-0.041372072	0.015956411	0.5963738	6.6178746	7.2123785	Sitting_Type
15:38:49.095	0.749408	6.3544054	6.998465	0.080740504	-0.041372072	0.015956411	0.5963738	6.6178746	7.2123785	Sitting_Type
15:38:49.118	0.749408	6.3544054	6.998465	0.080740504	-0.041372072	0.015956411	0.5963738	6.6178746	7.2123785	Sitting_Type
15:38:49.141	0.749408	6.3544054	6.998465	0.089292616	-0.07741312	-0.07384078	0.58371294	6.570646	7.2564616	Sitting_Type
15:38:49.163	0.749408	6.3544054	6.998465	0.089292616	-0.07741312	-0.07384078	0.58371294	6.570646	7.2564616	Sitting_Type
15:38:49.185	0.749408	6.3544054	6.998465	0.089292616	-0.07741312	-0.07384078	0.58371294	6.570646	7.2564616	Sitting_Type
15:38:49.205	0.749408	6.3544054	6.998465	0.089292616	-0.07741312	-0.07384078	0.58371294	6.570646	7.2564616	Sitting_Type
15:38:49.227	0.749408	6.3544054	6.998465	0.089292616	-0.07741312	-0.07384078	0.58371294	6.570646	7.2564616	Sitting_Type
15:38:49.251	0.5219519	6.241874	7.362395	0.089292616	-0.07741312	-0.07384078	0.58371294	6.570646	7.2564616	Sitting_Type
15:38:49.273	0.5219519	6.241874	7.362395	0.089292616	-0.07741312	-0.07384078	0.58371294	6.570646	7.2564616	Sitting_Type
15:38:49.299	0.5219519	6.241874	7.362395	0.089292616	-0.07741312	-0.07384078	0.58371294	6.570646	7.2564616	Sitting_Type
15:38:49.322	0.5219519	6.241874	7.362395	-0.0066132275	0.018492723	-0.03779973	0.5583324	6.7097883	7.1300263	Sitting_Type
15:38:49.344	0.5219519	6.241874	7.362395	-0.0066132275	0.018492723	-0.03779973	0.5583324	6.7097883	7.1300263	Sitting_Type
15:38:49.368	0.5219519	6.241874	7.362395	-0.0066132275	0.018492723	-0.03779973	0.5583324	6.7097883	7.1300263	Sitting_Type
15:38:49.391	0.5219519	6.241874	7.362395	-0.0066132275	0.018492723	-0.03779973	0.5583324	6.7097883	7.1300263	Sitting_Type
15:38:49.413	0.5219519	6.241874	7.362395	-0.0066132275	0.018492723	-0.03779973	0.5583324	6.7097883	7.1300263	Sitting_Type
15:38:49.438	0.6392714	6.5196104	6.9314256	-0.0066132275	0.018492723	-0.03779973	0.5583324	6.7097883	7.1300263	Sitting_Type
15:38:49.460	0.6392714	6.5196104	6.9314256	-0.0066132275	0.018492723	-0.03779973	0.5583324	6.7097883	7.1300263	Sitting_Type
15:38:49.481	0.6392714	6.5196104	6.9314256	-0.0066132275	0.018492723	-0.03779973	0.5583324	6.7097883	7.1300263	Sitting_Type
15:38:49.501	0.6392714	6.5196104	6.9314256	-0.16971424	0.1382223	-0.037188865	0.49477544	6.758803	7.0883055	Sitting_Type
15:38:49.522	0.6392714	6.5196104	6.9314256	-0.16971424	0.1382223	-0.037188865	0.49477544	6.758803	7.0883055	Sitting_Type
15:38:49.543	0.6392714	6.5196104	6.9314256	-0.16971424	0.1382223	-0.037188865	0.49477544	6.758803	7.0883055	Sitting_Type
15:38:49.567	0.6392714	6.5196104	6.9314256	-0.16971424	0.1382223	-0.037188865	0.49477544	6.758803	7.0883055	Sitting_Type
15:38:49.593	0.6392714	6.5196104	6.9314256	-0.16971424	0.1382223	-0.037188865	0.49477544	6.758803	7.0883055	Sitting_Type
15:38:49.614	0.6392714	6.5196104	6.9314256	-0.16971424	0.1382223	-0.037188865	0.49477544	6.758803	7.0883055	Sitting_Type
15:38:49.634	0.65363705	6.510033	6.876357	-0.16971424	0.1382223	-0.037188865	0.49477544	6.758803	7.0883055	Sitting_Type
15:38:49.655	0.65363705	6.510033	6.876357	-0.16971424	0.1382223	-0.037188865	0.49477544	6.758803	7.0883055	Sitting_Type
15:38:49.677	0.65363705	6.510033	6.876357	-0.016387071	-0.048702452	-0.019473774	0.4424421	6.7549505	7.0954347	Sitting_Type
15:38:49.711	0.65363705	6.510033	6.876357	-0.016387071	-0.048702452	-0.019473774	0.4424421	6.7549505	7.0954347	Sitting_Type
15:38:49.732	0.65363705	6.510033	6.876357	-0.016387071	-0.048702452	-0.019473774	0.4424421	6.7549505	7.0954347	Sitting_Type
15:38:49.753	0.65363705	6.510033	6.876357	-0.016387071	-0.048702452	-0.019473774	0.4424421	6.7549505	7.0954347	Sitting_Type
15:38:49.776	0.65363705	6.510033	6.876357	-0.016387071	-0.048702452	-0.019473774	0.4424421	6.7549505	7.0954347	Sitting_Type
15:38:49.799	0.65363705	6.510033	6.876357	-0.016387071	-0.048702452	-0.019473774	0.4424421	6.7549505	7.0954347	Sitting_Type
15:38:49.823	0.65363705	6.510033	6.876357	-0.016387071	-0.048702452	-0.019473774	0.4424421	6.7549505	7.0954347	Sitting_Type
15:38:49.846	0.4764607	6.524399	7.0080423	-0.016387071	-0.048702452	-0.019473774	0.4424421	6.7549505	7.0954347	Sitting_Type
15:38:49.868	0.4764607	6.524399	7.0080423	-0.10801686	0.10645732	0.2621351	0.4849107	6.6905494	7.1534433	Sitting_Type
15:38:49.890	0.4764607	6.524399	7.0080423	-0.10801686	0.10645732	0.2621351	0.4849107	6.6905494	7.1534433	Sitting_Type
15:38:49.912	0.4764607	6.524399	7.0080423	-0.10801686	0.10645732	0.2621351	0.4849107	6.6905494	7.1534433	Sitting_Type
15:38:49.933	0.4764607	6.524399	7.0080423	-0.10801686	0.10645732	0.2621351	0.4849107	6.6905494	7.1534433	Sitting_Type
15:38:49.955	0.4764607	6.524399	7.0080423	-0.10801686	0.10645732	0.2621351	0.4849107	6.6905494	7.1534433	Sitting_Type
15:38:49.976	0.4764607	6.524399	7.0080423	-0.10801686	0.10645732	0.2621351	0.4849107	6.6905494	7.1534433	Sitting_Type
15:38:49.996	0.4764607	6.524399	7.0080423	-0.10801686	0.10645732	0.2621351	0.4849107	6.6905494	7.1534433	Sitting_Type
15:38:50.017	0.4764607	6.524399	7.0080423	-0.10801686	0.10645732	0.2621351	0.4849107	6.6905494	7.1534433	Sitting_Type
15:38:50.039	0.27294734	6.488485	6.699181	-0.15322089	-0.0725262	-0.006645603	0.4753488	6.66837	7.174762	Sitting_Type
15:38:50.059	0.27294734	6.488485	6.699181	-0.15322089	-0.0725262	-0.006645603	0.4753488	6.66837	7.174762	Sitting_Type
15:38:50.090	0.27294734	6.488485	6.699181	-0.15322089	-0.0725262	-0.006645603	0.4753488	6.66837	7.174762	Sitting_Type
15:38:50.112	0.27294734	6.488485	6.699181	-0.15322089	-0.0725262	-0.006645603	0.4753488	6.66837	7.174762	Sitting_Type
15:38:50.133	0.27294734	6.488485	6.699181	-0.15322089	-0.0725262	-0.006645603	0.4753488	6.66837	7.174762	Sitting_Type
15:38:50.155	0.27294734	6.488485	6.699181	-0.15322089	-0.0725262	-0.006645603	0.4753488	6.66837	7.174762	Sitting_Type
15:38:50.176	0.27294734	6.488485	6.699181	-0.15322089	-0.0725262	-0.006645603	0.4753488	6.66837	7.174762	Sitting_Type
15:38:50.199	0.27294734	6.488485	6.699181	-0.15322089	-0.0725262	-0.006645603	0.4753488	6.66837	7.174762	Sitting_Type
15:38:50.221	0.27294734	6.488485	6.699181	-0.0047806315	-0.034041688	0.0031282408	0.5075982	6.500421	7.325107	Sitting_Type
15:38:50.243	0.5458947	6.301731	7.257047	-0.0047806315	-0.034041688	0.0031282408	0.5075982	6.500421	7.325107	Sitting_Type
15:38:50.266	0.5458947	6.301731	7.257047	-0.0047806315	-0.034041688	0.0031282408	0.5075982	6.500421	7.325107	Sitting_Type
15:38:50.287	0.5458947	6.301731	7.257047	-0.0047806315	-0.034041688	0.0031282408	0.5075982	6.500421	7.325107	Sitting_Type
15:38:50.309	0.5458947	6.301731	7.257047	-0.0047806315	-0.034041688	0.0031282408	0.5075982	6.500421	7.325107	Sitting_Type
15:38:50.331	0.5458947	6.301731	7.257047	-0.0047806315	-0.034041688	0.0031282408	0.5075982	6.500421	7.325107	Sitting_Type
15:38:50.354	0.5458947	6.301731	7.257047	-0.0047806315	-0.034041688	0.0031282408	0.5075982	6.500421	7.325107	Sitting_Type
15:38:50.377	0.5458947	6.301731	7.257047	-0.0047806315	-0.034041688	0.0031282408	0.5075982	6.500421	7.325107	Sitting_Type
15:38:50.400	0.5458947	6.301731	7.257047	-0.054260716	-0.05420024	0.034282368	0.5548125	6.367885	7.4372406	Sitting_Type
15:38:50.423	0.5458947	6.301731	7.257047	-0.054260716	-0.05420024	0.034282368	0.5548125	6.367885	7.4372406	Sitting_Type
15:38:50.446	0.42378664	6.2682114	7.273807	-0.054260716	-0.05420024	0.034282368	0.5548125	6.367885	7.4372406	Sitting_Type
15:38:50.469	0.42378664	6.2682114	7.273807	-0.054260716	-0.05420024	0.034282368	0.5548125	6.367885	7.4372406	Sitting_Type
15:38:50.493	0.42378664	6.2682114	7.273807	-0.054260716	-0.05420024	0.034282368	0.5548125	6.367885	7.4372406	Sitting_Type
15:38:50.517	0.42378664	6.2682114	7.273807	-0.054260716	-0.05420024	0.034282368	0.5548125	6.367885	7.4372406	Sitting_Type
15:38:50.538	0.42378664	6.2682114	7.273807	-0.054260716	-0.05420024	0.034282368	0.5548125	6.367885	7.4372406	Sitting_Type
15:38:50.560	0.42378664	6.2682114	7.273807	-0.054260716	-0.05420024	0.034282368	0.5548125	6.367885	7.4372406	Sitting_Type
15:38:50.581	0.42378664	6.2682114	7.273807	0.028816957	0.064307615	0.016567277	0.5987466	6.251691	7.5318127	Sitting_Type
15:38:50.603	0.42378664	6.2682114	7.273807	0.028816957	0.064307615	0.016567277	0.5987466	6.251691	7.5318127	Sitting_Type
15:38:50.625	0.42378664	6.2682114	7.273807	0.028816957	0.064307615	0.016567277	0.5987466	6.251691	7.5318127	Sitting_Type
15:38:50.646	0.6249057	6.1030064	7.4174633	0.028816957	0.064307615	0.016567277	0.5987466	6.251691	7.5318127	Sitting_Type
15:38:50.666	0.6249057	6.1030064	7.4174633	0.028816957	0.064307615	0.016567277	0.5987466	6.251691	7.5318127	Sitting_Type
15:38:50.686	0.6249057	6.1030064	7.4174633	0.028816957	0.064307615	0.016567277	0.5987466	6.251691	7.5318127	Sitting_Type
15:38:50.707	0.6249057	6.1030064	7.4174633	0.028816957	0.064307615	0.016567277	0.5987466	6.251691	7.5318127	Sitting_Type
15:38:50.731	0.6249057	6.1030064	7.4174633	0.028816957	0.064307615	0.016567277	0.5987466	6.251691	7.5318127	Sitting_Type
15:38:50.751	0.6249057	6.1030064	7.4174633	0.22673729	0.071638	0.046499673	0.61696947	6.2607546	7.5228066	Sitting_Type
15:38:50.774	0.6249057	6.1030064	7.4174633	0.22673729	0.071638	0.046499673	0.61696947	6.2607546	7.5228066	Sitting_Type
15:38:50.797	0.6249057	6.1030064	7.4174633	0.22673729	0.071638	0.046499673	0.61696947	6.2607546	7.5228066	Sitting_Type
15:38:50.820	0.6249057	6.1030064	7.4174633	0.22673729	0.071638	0.046499673	0.61696947	6.2607546	7.5228066	Sitting_Type
15:38:50.844	0.818842	5.8013277	7.7526617	0.22673729	0.071638	0.046499673	0.61696947	6.2607546	7.5228066	Sitting_Type
15:38:50.865	0.818842	5.8013277	7.7526617	0.22673729	0.071638	0.046499673	0.61696947	6.2607546	7.5228066	Sitting_Type
15:38:50.886	0.818842	5.8013277	7.7526617	0.22673729	0.071638	0.046499673	0.61696947	6.2607546	7.5228066	Sitting_Type
15:38:50.910	0.818842	5.8013277	7.7526617	0.22673729	0.071638	0.046499673	0.61696947	6.2607546	7.5228066	Sitting_Type
15:38:50.931	0.818842	5.8013277	7.7526617	0.055695027	0.06491848	0.006182567	0.5664978	6.272868	7.516681	Sitting_Type
15:38:50.952	0.818842	5.8013277	7.7526617	0.055695027	0.06491848	0.006182567	0.5664978	6.272868	7.516681	Sitting_Type
15:38:50.973	0.818842	5.8013277	7.7526617	0.055695027	0.06491848	0.006182567	0.5664978	6.272868	7.516681	Sitting_Type
15:38:50.995	0.818842	5.8013277	7.7526617	0.055695027	0.06491848	0.006182567	0.5664978	6.272868	7.516681	Sitting_Type
15:38:51.018	0.818842	5.8013277	7.7526617	0.055695027	0.06491848	0.006182567	0.5664978	6.272868	7.516681	Sitting_Type
15:38:51.042	0.31843856	6.0335727	7.2881727	0.055695027	0.06491848	0.006182567	0.5664978	6.272868	7.516681	Sitting_Type
15:38:51.064	0.31843856	6.0335727	7.2881727	0.055695027	0.06491848	0.006182567	0.5664978	6.272868	7.516681	Sitting_Type
15:38:51.085	0.31843856	6.0335727	7.2881727	0.055695027	0.06491848	0.006182567	0.5664978	6.272868	7.516681	Sitting_Type
15:38:51.107	0.31843856	6.0335727	7.2881727	0.055695027	0.06491848	0.006182567	0.5664978	6.272868	7.516681	Sitting_Type
15:38:51.128	0.31843856	6.0335727	7.2881727	-0.064645424	0.072859734	-0.006645603	0.5459557	6.2936883	7.5007844	Sitting_Type
15:38:51.149	0.31843856	6.0335727	7.2881727	-0.064645424	0.072859734	-0.006645603	0.5459557	6.2936883	7.5007844	Sitting_Type
15:38:51.183	0.31843856	6.0335727	7.2881727	-0.064645424	0.072859734	-0.006645603	0.5459557	6.2936883	7.5007844	Sitting_Type
15:38:51.204	0.31843856	6.0335727	7.2881727	-0.064645424	0.072859734	-0.006645603	0.5459557	6.2936883	7.5007844	Sitting_Type
15:38:51.224	0.31843856	6.0335727	7.2881727	-0.064645424	0.072859734	-0.006645603	0.5459557	6.2936883	7.5007844	Sitting_Type
15:38:51.246	0.38547826	6.22272	7.16367	-0.064645424	0.072859734	-0.006645603	0.5459557	6.2936883	7.5007844	Sitting_Type
15:38:51.270	0.38547826	6.22272	7.16367	-0.064645424	0.072859734	-0.006645603	0.5459557	6.2936883	7.5007844	Sitting_Type
15:38:51.293	0.38547826	6.22272	7.16367	0.18031155	-0.10734552	-0.10194058	0.5459557	6.2936883	7.5007844	Sitting_Type
15:38:51.315	0.38547826	6.22272	7.16367	0.18031155	-0.10734552	-0.10194058	0.54662514	6.4877043	7.333566	Sitting_Type
15:38:51.338	0.38547826	6.22272	7.16367	0.18031155	-0.10734552	-0.10194058	0.54662514	6.4877043	7.333566	Sitting_Type
15:38:51.361	0.38547826	6.22272	7.16367	0.18031155	-0.10734552	-0.10194058	0.54662514	6.4877043	7.333566	Sitting_Type
15:38:51.383	0.38547826	6.22272	7.16367	0.18031155	-0.10734552	-0.10194058	0.54662514	6.4877043	7.333566	Sitting_Type
15:38:51.404	0.38547826	6.22272	7.16367	0.18031155	-0.10734552	-0.10194058	0.54662514	6.4877043	7.333566	Sitting_Type
15:38:51.433	0.38308397	6.280183	7.003254	0.18031155	-0.10734552	-0.10194058	0.54662514	6.4877043	7.333566	Sitting_Type
15:38:51.454	0.38308397	6.280183	7.003254	0.18031155	-0.10734552	-0.10194058	0.54662514	6.4877043	7.333566	Sitting_Type
15:38:51.475	0.38308397	6.280183	7.003254	0.1845876	0.011773205	0.030006312	0.60988384	6.5185513	7.3011565	Sitting_Type
15:38:51.498	0.38308397	6.280183	7.003254	0.1845876	0.011773205	0.030006312	0.60988384	6.5185513	7.3011565	Sitting_Type
15:38:51.520	0.38308397	6.280183	7.003254	0.1845876	0.011773205	0.030006312	0.60988384	6.5185513	7.3011565	Sitting_Type
15:38:51.543	0.38308397	6.280183	7.003254	0.1845876	0.011773205	0.030006312	0.60988384	6.5185513	7.3011565	Sitting_Type
15:38:51.566	0.38308397	6.280183	7.003254	0.1845876	0.011773205	0.030006312	0.60988384	6.5185513	7.3011565	Sitting_Type
15:38:51.589	0.38308397	6.280183	7.003254	0.1845876	0.011773205	0.030006312	0.60988384	6.5185513	7.3011565	Sitting_Type
15:38:51.610	0.38308397	6.280183	7.003254	0.1845876	0.011773205	0.030006312	0.60988384	6.5185513	7.3011565	Sitting_Type
15:38:51.631	0.5961744	6.4621477	7.513234	0.1845876	0.011773205	0.030006312	0.60988384	6.5185513	7.3011565	Sitting_Type
15:38:51.654	0.5961744	6.4621477	7.513234	0.09051435	0.081411846	-0.027415022	0.5721244	6.5146203	7.307714	Sitting_Type
15:38:51.676	0.5961744	6.4621477	7.513234	0.09051435	0.081411846	-0.027415022	0.5721244	6.5146203	7.307714	Sitting_Type
15:38:51.697	0.5961744	6.4621477	7.513234	0.09051435	0.081411846	-0.027415022	0.5721244	6.5146203	7.307714	Sitting_Type
15:38:51.718	0.5961744	6.4621477	7.513234	0.09051435	0.081411846	-0.027415022	0.5721244	6.5146203	7.307714	Sitting_Type
15:38:51.740	0.5961744	6.4621477	7.513234	0.09051435	0.081411846	-0.027415022	0.5721244	6.5146203	7.307714	Sitting_Type
15:38:51.761	0.5961744	6.4621477	7.513234	0.09051435	0.081411846	-0.027415022	0.5721244	6.5146203	7.307714	Sitting_Type
15:38:51.782	0.5961744	6.4621477	7.513234	0.09051435	0.081411846	-0.027415022	0.5721244	6.5146203	7.307714	Sitting_Type
15:38:51.805	0.5961744	6.4621477	7.513234	0.09051435	0.081411846	-0.027415022	0.5721244	6.5146203	7.307714	Sitting_Type
15:38:51.829	0.5961744	6.4621477	7.513234	0.09051435	0.081411846	-0.027415022	0.5721244	6.5146203	7.307714	Sitting_Type
15:38:51.851	0.44054657	6.4166565	7.046351	-0.07014321	0.28177562	0.24930693	0.5951136	6.5194407	7.301575	Sitting_Type
15:38:51.872	0.44054657	6.4166565	7.046351	-0.07014321	0.28177562	0.24930693	0.5951136	6.5194407	7.301575	Sitting_Type
15:38:51.895	0.44054657	6.4166565	7.046351	-0.07014321	0.28177562	0.24930693	0.5951136	6.5194407	7.301575	Sitting_Type
15:38:51.918	0.44054657	6.4166565	7.046351	-0.07014321	0.28177562	0.24930693	0.5951136	6.5194407	7.301575	Sitting_Type
15:38:51.940	0.44054657	6.4166565	7.046351	-0.07014321	0.28177562	0.24930693	0.5951136	6.5194407	7.301575	Sitting_Type
15:38:51.961	0.44054657	6.4166565	7.046351	-0.07014321	0.28177562	0.24930693	0.5951136	6.5194407	7.301575	Sitting_Type
15:38:51.988	0.44054657	6.4166565	7.046351	-0.07014321	0.28177562	0.24930693	0.5951136	6.5194407	7.301575	Sitting_Type
15:38:52.010	0.44054657	6.4166565	7.046351	0.23223507	-0.065195814	0.06665823	0.5198508	6.531404	7.2966323	Sitting_Type
15:38:52.030	0.1987248	6.0670924	7.228316	0.23223507	-0.065195814	0.06665823	0.5198508	6.531404	7.2966323	Sitting_Type
15:38:52.051	0.1987248	6.0670924	7.228316	0.23223507	-0.065195814	0.06665823	0.5198508	6.531404	7.2966323	Sitting_Type
15:38:52.072	0.1987248	6.0670924	7.228316	0.23223507	-0.065195814	0.06665823	0.5198508	6.531404	7.2966323	Sitting_Type
15:38:52.097	0.1987248	6.0670924	7.228316	0.23223507	-0.065195814	0.06665823	0.5198508	6.531404	7.2966323	Sitting_Type
15:38:52.120	0.1987248	6.0670924	7.228316	0.23223507	-0.065195814	0.06665823	0.5198508	6.531404	7.2966323	Sitting_Type
15:38:52.141	0.1987248	6.0670924	7.228316	0.23223507	-0.065195814	0.06665823	0.5198508	6.531404	7.2966323	Sitting_Type
15:38:52.164	0.1987248	6.0670924	7.228316	0.23223507	-0.065195814	0.06665823	0.5198508	6.531404	7.2966323	Sitting_Type
15:38:52.184	0.1987248	6.0670924	7.228316	0.23223507	-0.065195814	0.06665823	0.5198508	6.531404	7.2966323	Sitting_Type
15:38:52.207	0.1987248	6.0670924	7.228316	-0.28516778	-0.049924184	-0.04024319	0.54248077	6.4628153	7.3558187	Sitting_Type
15:38:52.230	0.1987248	6.0670924	7.228316	-0.28516778	-0.049924184	-0.04024319	0.54248077	6.4628153	7.3558187	Sitting_Type
15:38:52.256	0.23463893	6.4597535	7.048745	-0.28516778	-0.049924184	-0.04024319	0.54248077	6.4628153	7.3558187	Sitting_Type
15:38:52.278	0.23463893	6.4597535	7.048745	-0.28516778	-0.049924184	-0.04024319	0.54248077	6.4628153	7.3558187	Sitting_Type
15:38:52.299	0.23463893	6.4597535	7.048745	-0.28516778	-0.049924184	-0.04024319	0.54248077	6.4628153	7.3558187	Sitting_Type
15:38:52.321	0.23463893	6.4597535	7.048745	-0.28516778	-0.049924184	-0.04024319	0.54248077	6.4628153	7.3558187	Sitting_Type
15:38:52.342	0.23463893	6.4597535	7.048745	-0.28516778	-0.049924184	-0.04024319	0.54248077	6.4628153	7.3558187	Sitting_Type
15:38:52.364	0.23463893	6.4597535	7.048745	-0.28516778	-0.049924184	-0.04024319	0.54248077	6.4628153	7.3558187	Sitting_Type
15:38:52.391	0.23463893	6.4597535	7.048745	-0.3670237	-0.55633146	0.0355041	0.7863785	6.1903334	7.5651608	Sitting_Type
15:38:52.415	0.23463893	6.4597535	7.048745	-0.3670237	-0.55633146	0.0355041	0.7863785	6.1903334	7.5651608	Sitting_Type
15:38:52.440	0.32801566	6.361588	7.1780357	-0.3670237	-0.55633146	0.0355041	0.7863785	6.1903334	7.5651608	Sitting_Type
15:38:52.462	0.32801566	6.361588	7.1780357	-0.3670237	-0.55633146	0.0355041	0.7863785	6.1903334	7.5651608	Sitting_Type
15:38:52.484	0.32801566	6.361588	7.1780357	-0.3670237	-0.55633146	0.0355041	0.7863785	6.1903334	7.5651608	Sitting_Type
15:38:52.506	0.32801566	6.361588	7.1780357	-0.3670237	-0.55633146	0.0355041	0.7863785	6.1903334	7.5651608	Sitting_Type
15:38:52.533	0.32801566	6.361588	7.1780357	-0.3670237	-0.55633146	0.0355041	0.7863785	6.1903334	7.5651608	Sitting_Type
15:38:52.553	0.32801566	6.361588	7.1780357	-0.036545623	-0.16965377	-0.051849633	1.0954905	5.9029803	7.7540336	Sitting_Type
15:38:52.574	0.32801566	6.361588	7.1780357	-0.036545623	-0.16965377	-0.051849633	1.0954905	5.9029803	7.7540336	Sitting_Type
15:38:52.595	0.32801566	6.361588	7.1780357	-0.036545623	-0.16965377	-0.051849633	1.0954905	5.9029803	7.7540336	Sitting_Type
15:38:52.618	0.32801566	6.361588	7.1780357	-0.036545623	-0.16965377	-0.051849633	1.0954905	5.9029803	7.7540336	Sitting_Type
15:38:52.638	1.1684061	5.497255	7.118179	-0.036545623	-0.16965377	-0.051849633	1.0954905	5.9029803	7.7540336	Sitting_Type
15:38:52.659	1.1684061	5.497255	7.118179	-0.036545623	-0.16965377	-0.051849633	1.0954905	5.9029803	7.7540336	Sitting_Type
15:38:52.681	1.1684061	5.497255	7.118179	-0.036545623	-0.16965377	-0.051849633	1.0954905	5.9029803	7.7540336	Sitting_Type
15:38:52.703	1.1684061	5.497255	7.118179	-0.036545623	-0.16965377	-0.051849633	1.0954905	5.9029803	7.7540336	Sitting_Type
15:38:52.726	1.1684061	5.497255	7.118179	-0.036545623	-0.16965377	-0.051849633	1.0954905	5.9029803	7.7540336	Sitting_Type
15:38:52.749	1.1684061	5.497255	7.118179	-0.007834958	0.054533772	0.007404298	1.0791445	5.9994516	7.6819487	Sitting_Type
15:38:52.771	1.1684061	5.497255	7.118179	-0.007834958	0.054533772	0.007404298	1.0791445	5.9994516	7.6819487	Sitting_Type
15:38:52.794	1.1684061	5.497255	7.118179	-0.007834958	0.054533772	0.007404298	1.0791445	5.9994516	7.6819487	Sitting_Type
15:38:52.818	1.1684061	5.497255	7.118179	-0.007834958	0.054533772	0.007404298	1.0791445	5.9994516	7.6819487	Sitting_Type
15:38:52.842	1.1157321	5.5810547	7.1229677	-0.007834958	0.054533772	0.007404298	1.0791445	5.9994516	7.6819487	Sitting_Type
15:38:52.865	1.1157321	5.5810547	7.1229677	-0.007834958	0.054533772	0.007404298	1.0791445	5.9994516	7.6819487	Sitting_Type
15:38:52.888	1.1157321	5.5810547	7.1229677	-0.007834958	0.054533772	0.007404298	1.0791445	5.9994516	7.6819487	Sitting_Type
15:38:52.911	1.1157321	5.5810547	7.1229677	-0.007834958	0.054533772	0.007404298	1.0791445	5.9994516	7.6819487	Sitting_Type
15:38:52.934	1.1157321	5.5810547	7.1229677	0.1613747	0.13089192	0.07521034	1.0323466	6.0115185	7.6789503	Sitting_Type
15:38:52.958	1.1157321	5.5810547	7.1229677	0.1613747	0.13089192	0.07521034	1.0323466	6.0115185	7.6789503	Sitting_Type
15:38:52.981	1.1157321	5.5810547	7.1229677	0.1613747	0.13089192	0.07521034	1.0323466	6.0115185	7.6789503	Sitting_Type
15:38:53.004	1.1157321	5.5810547	7.1229677	0.1613747	0.13089192	0.07521034	1.0323466	6.0115185	7.6789503	Sitting_Type
15:38:53.027	1.1157321	5.5810547	7.1229677	0.1613747	0.13089192	0.07521034	1.0323466	6.0115185	7.6789503	Sitting_Type
15:38:53.049	1.2498114	5.7654138	7.6449194	0.1613747	0.13089192	0.07521034	1.0323466	6.0115185	7.6789503	Sitting_Type
15:38:53.071	1.2498114	5.7654138	7.6449194	0.1613747	0.13089192	0.07521034	1.0323466	6.0115185	7.6789503	Sitting_Type
15:38:53.093	1.2498114	5.7654138	7.6449194	0.1613747	0.13089192	0.07521034	0.939998	6.146872	7.583054	Sitting_Type
15:38:53.115	1.2498114	5.7654138	7.6449194	0.03981253	0.032542624	0.025730256	0.939998	6.146872	7.583054	Sitting_Type
15:38:53.137	1.2498114	5.7654138	7.6449194	0.03981253	0.032542624	0.025730256	0.939998	6.146872	7.583054	Sitting_Type
15:38:53.159	1.2498114	5.7654138	7.6449194	0.03981253	0.032542624	0.025730256	0.939998	6.146872	7.583054	Sitting_Type
15:38:53.181	1.2498114	5.7654138	7.6449194	0.03981253	0.032542624	0.025730256	0.939998	6.146872	7.583054	Sitting_Type
15:38:53.203	1.2498114	5.7654138	7.6449194	0.03981253	0.032542624	0.025730256	0.939998	6.146872	7.583054	Sitting_Type
15:38:53.224	1.2498114	5.7654138	7.6449194	0.03981253	0.032542624	0.025730256	0.939998	6.146872	7.583054	Sitting_Type
15:38:53.246	0.7781393	5.89231	7.328875	0.03981253	0.032542624	0.025730256	0.939998	6.146872	7.583054	Sitting_Type
15:38:53.267	0.7781393	5.89231	7.328875	0.03981253	0.032542624	0.025730256	0.939998	6.146872	7.583054	Sitting_Type
15:38:53.295	0.7781393	5.89231	7.328875	-0.0011154399	-0.010828808	-0.0054238723	0.90283746	6.174341	7.5652337	Sitting_Type
15:38:53.316	0.7781393	5.89231	7.328875	-0.0011154399	-0.010828808	-0.0054238723	0.90283746	6.174341	7.5652337	Sitting_Type
15:38:53.339	0.7781393	5.89231	7.328875	-0.0011154399	-0.010828808	-0.0054238723	0.90283746	6.174341	7.5652337	Sitting_Type
15:38:53.362	0.7781393	5.89231	7.328875	-0.0011154399	-0.010828808	-0.0054238723	0.90283746	6.174341	7.5652337	Sitting_Type
15:38:53.384	0.7781393	5.89231	7.328875	-0.0011154399	-0.010828808	-0.0054238723	0.90283746	6.174341	7.5652337	Sitting_Type
15:38:53.407	0.7781393	5.89231	7.328875	-0.0011154399	-0.010828808	-0.0054238723	0.90283746	6.174341	7.5652337	Sitting_Type
15:38:53.429	0.7781393	5.89231	7.328875	-0.0011154399	-0.010828808	-0.0054238723	0.90283746	6.174341	7.5652337	Sitting_Type
15:38:53.454	0.84039044	6.074275	7.5084457	-0.01394361	0.005053688	-0.01214339	0.89045167	6.1548386	7.5825696	Sitting_Type
15:38:53.476	0.84039044	6.074275	7.5084457	-0.01394361	0.005053688	-0.01214339	0.89045167	6.1548386	7.5825696	Sitting_Type
15:38:53.498	0.84039044	6.074275	7.5084457	-0.01394361	0.005053688	-0.01214339	0.89045167	6.1548386	7.5825696	Sitting_Type
15:38:53.523	0.84039044	6.074275	7.5084457	-0.01394361	0.005053688	-0.01214339	0.89045167	6.1548386	7.5825696	Sitting_Type
15:38:53.546	0.84039044	6.074275	7.5084457	-0.01394361	0.005053688	-0.01214339	0.89045167	6.1548386	7.5825696	Sitting_Type
15:38:53.569	0.84039044	6.074275	7.5084457	-0.01394361	0.005053688	-0.01214339	0.89045167	6.1548386	7.5825696	Sitting_Type
15:38:53.591	0.84039044	6.074275	7.5084457	-0.01394361	0.005053688	-0.01214339	0.89045167	6.1548386	7.5825696	Sitting_Type
15:38:53.614	0.84039044	6.074275	7.5084457	-0.01394361	0.005053688	-0.01214339	0.89045167	6.1548386	7.5825696	Sitting_Type
15:38:53.637	0.85236186	5.9282246	7.5036573	-0.0047806315	0.0038319575	0.0031282408	0.8779277	6.127325	7.60628	Sitting_Type
15:38:53.660	0.85236186	5.9282246	7.5036573	-0.0047806315	0.0038319575	0.0031282408	0.8779277	6.127325	7.60628	Sitting_Type
15:38:53.682	0.85236186	5.9282246	7.5036573	-0.0047806315	0.0038319575	0.0031282408	0.8779277	6.127325	7.60628	Sitting_Type
15:38:53.704	0.85236186	5.9282246	7.5036573	-0.0047806315	0.0038319575	0.0031282408	0.8779277	6.127325	7.60628	Sitting_Type
15:38:53.725	0.85236186	5.9282246	7.5036573	-0.0047806315	0.0038319575	0.0031282408	0.8779277	6.127325	7.60628	Sitting_Type
15:38:53.748	0.85236186	5.9282246	7.5036573	-0.0047806315	0.0038319575	0.0031282408	0.8779277	6.127325	7.60628	Sitting_Type
15:38:53.770	0.85236186	5.9282246	7.5036573	-0.0047806315	0.0038319575	0.0031282408	0.8779277	6.127325	7.60628	Sitting_Type
15:38:53.796	0.85236186	5.9282246	7.5036573	-0.0047806315	0.0038319575	0.0031282408	0.8779277	6.127325	7.60628	Sitting_Type
15:38:53.819	0.85236186	5.9282246	7.5036573	-0.011500149	0.01788186	-0.0011478158	0.8586386	6.0628324	7.6599717	Sitting_Type
15:38:53.841	0.818842	5.9617443	7.190007	-0.011500149	0.01788186	-0.0011478158	0.8586386	6.0628324	7.6599717	Sitting_Type
15:38:53.865	0.818842	5.9617443	7.190007	-0.011500149	0.01788186	-0.0011478158	0.8586386	6.0628324	7.6599717	Sitting_Type
15:38:53.888	0.818842	5.9617443	7.190007	-0.011500149	0.01788186	-0.0011478158	0.8586386	6.0628324	7.6599717	Sitting_Type
15:38:53.911	0.818842	5.9617443	7.190007	-0.011500149	0.01788186	-0.0011478158	0.8586386	6.0628324	7.6599717	Sitting_Type
15:38:53.934	0.818842	5.9617443	7.190007	-0.011500149	0.01788186	-0.0011478158	0.8586386	6.0628324	7.6599717	Sitting_Type
15:38:53.957	0.818842	5.9617443	7.190007	-0.011500149	0.01788186	-0.0011478158	0.8586386	6.0628324	7.6599717	Sitting_Type
15:38:53.980	0.818842	5.9617443	7.190007	-0.011500149	0.01788186	-0.0011478158	0.8586386	6.0628324	7.6599717	Sitting_Type
15:38:54.003	0.818842	5.9617443	7.190007	-0.051817257	0.0007776315	-0.0060347375	0.83801055	6.043265	7.677694	Sitting_Type
15:38:54.026	0.818842	5.9617443	7.190007	-0.051817257	0.0007776315	-0.0060347375	0.83801055	6.043265	7.677694	Sitting_Type
15:38:54.049	0.8332076	5.880339	7.412675	-0.051817257	0.0007776315	-0.0060347375	0.83801055	6.043265	7.677694	Sitting_Type
15:38:54.072	0.8332076	5.880339	7.412675	-0.051817257	0.0007776315	-0.0060347375	0.83801055	6.043265	7.677694	Sitting_Type
15:38:54.095	0.8332076	5.880339	7.412675	-0.051817257	0.0007776315	-0.0060347375	0.83801055	6.043265	7.677694	Sitting_Type
15:38:54.118	0.8332076	5.880339	7.412675	-0.051817257	0.0007776315	-0.0060347375	0.83801055	6.043265	7.677694	Sitting_Type
15:38:54.141	0.8332076	5.880339	7.412675	-0.051817257	0.0007776315	-0.0060347375	0.83801055	6.043265	7.677694	Sitting_Type
15:38:54.164	0.8332076	5.880339	7.412675	-0.051817257	0.0007776315	-0.0060347375	0.83801055	6.043265	7.677694	Sitting_Type
15:38:54.186	0.8332076	5.880339	7.412675	0.014767056	0.019714454	-0.037188865	0.8147078	6.0107474	7.7056775	Sitting_Type
15:38:54.208	0.8332076	5.880339	7.412675	0.014767056	0.019714454	-0.037188865	0.8147078	6.0107474	7.7056775	Sitting_Type
15:38:54.229	0.8332076	5.880339	7.412675	0.014767056	0.019714454	-0.037188865	0.8147078	6.0107474	7.7056775	Sitting_Type
15:38:54.263	0.75180227	5.8252707	7.5419655	0.014767056	0.019714454	-0.037188865	0.8147078	6.0107474	7.7056775	Sitting_Type
15:38:54.284	0.75180227	5.8252707	7.5419655	0.014767056	0.019714454	-0.037188865	0.8147078	6.0107474	7.7056775	Sitting_Type
15:38:54.304	0.75180227	5.8252707	7.5419655	0.014767056	0.019714454	-0.037188865	0.8147078	6.0107474	7.7056775	Sitting_Type
15:38:54.326	0.75180227	5.8252707	7.5419655	0.014767056	0.019714454	-0.037188865	0.8147078	6.0107474	7.7056775	Sitting_Type
15:38:54.349	0.75180227	5.8252707	7.5419655	0.014767056	0.019714454	-0.037188865	0.8147078	6.0107474	7.7056775	Sitting_Type
15:38:54.372	0.75180227	5.8252707	7.5419655	0.03920167	0.027655702	-0.031080214	0.817109	6.0676026	7.660734	Sitting_Type
15:38:54.395	0.75180227	5.8252707	7.5419655	0.03920167	0.027655702	-0.031080214	0.817109	6.0676026	7.660734	Sitting_Type
15:38:54.418	0.75180227	5.8252707	7.5419655	0.03920167	0.027655702	-0.031080214	0.817109	6.0676026	7.660734	Sitting_Type
15:38:54.439	0.65842557	6.0311785	7.84125	0.03920167	0.027655702	-0.031080214	0.817109	6.0676026	7.660734	Sitting_Type
15:38:54.461	0.65842557	6.0311785	7.84125	0.03920167	0.027655702	-0.031080214	0.817109	6.0676026	7.660734	Sitting_Type
15:38:54.482	0.65842557	6.0311785	7.84125	0.03920167	0.027655702	-0.031080214	0.817109	6.0676026	7.660734	Sitting_Type
15:38:54.503	0.65842557	6.0311785	7.84125	0.03920167	0.027655702	-0.031080214	0.817109	6.0676026	7.660734	Sitting_Type
15:38:54.524	0.65842557	6.0311785	7.84125	0.03920167	0.027655702	-0.031080214	0.817109	6.0676026	7.660734	Sitting_Type
15:38:54.545	0.65842557	6.0311785	7.84125	0.008047539	0.046592526	-0.0011478158	0.7971081	6.193149	7.561739	Sitting_Type
15:38:54.568	0.65842557	6.0311785	7.84125	0.008047539	0.046592526	-0.0011478158	0.7971081	6.193149	7.561739	Sitting_Type
15:38:54.591	0.65842557	6.0311785	7.84125	0.008047539	0.046592526	-0.0011478158	0.7971081	6.193149	7.561739	Sitting_Type
15:38:54.616	0.65842557	6.0311785	7.84125	0.008047539	0.046592526	-0.0011478158	0.7971081	6.193149	7.561739	Sitting_Type
15:38:54.639	0.5770202	6.0838523	7.285778	0.008047539	0.046592526	-0.0011478158	0.7971081	6.193149	7.561739	Sitting_Type
15:38:54.662	0.5770202	6.0838523	7.285778	0.008047539	0.046592526	-0.0011478158	0.7971081	6.193149	7.561739	Sitting_Type
15:38:54.684	0.5770202	6.0838523	7.285778	0.008047539	0.046592526	-0.0011478158	0.7971081	6.193149	7.561739	Sitting_Type
15:38:54.706	0.5770202	6.0838523	7.285778	0.008047539	0.046592526	-0.0011478158	0.7971081	6.193149	7.561739	Sitting_Type
15:38:54.728	0.5770202	6.0838523	7.285778	0.040423397	0.015438397	0.005571702	0.81389385	6.204042	7.551013	Sitting_Type
15:38:54.750	0.5770202	6.0838523	7.285778	0.040423397	0.015438397	0.005571702	0.81389385	6.204042	7.551013	Sitting_Type
15:38:54.773	0.5770202	6.0838523	7.285778	0.040423397	0.015438397	0.005571702	0.81389385	6.204042	7.551013	Sitting_Type
15:38:54.796	0.5770202	6.0838523	7.285778	0.040423397	0.015438397	0.005571702	0.81389385	6.204042	7.551013	Sitting_Type
15:38:54.821	0.5770202	6.0838523	7.285778	0.040423397	0.015438397	0.005571702	0.81389385	6.204042	7.551013	Sitting_Type
15:38:54.843	0.81165916	5.8779445	7.18043	0.040423397	0.015438397	0.005571702	0.81389385	6.204042	7.551013	Sitting_Type
15:38:54.864	0.81165916	5.8779445	7.18043	0.040423397	0.015438397	0.005571702	0.81389385	6.204042	7.551013	Sitting_Type
15:38:54.886	0.81165916	5.8779445	7.18043	0.040423397	0.015438397	0.005571702	0.81389385	6.204042	7.551013	Sitting_Type
15:38:54.907	0.81165916	5.8779445	7.18043	0.057527624	0.010551476	-0.014586851	0.8029966	6.2021475	7.5537343	Sitting_Type
15:38:54.928	0.81165916	5.8779445	7.18043	0.057527624	0.010551476	-0.014586851	0.8029966	6.2021475	7.5537343	Sitting_Type
15:38:54.950	0.81165916	5.8779445	7.18043	0.057527624	0.010551476	-0.014586851	0.8029966	6.2021475	7.5537343	Sitting_Type
15:38:54.973	0.81165916	5.8779445	7.18043	0.057527624	0.010551476	-0.014586851	0.8029966	6.2021475	7.5537343	Sitting_Type
15:38:54.996	0.81165916	5.8779445	7.18043	0.057527624	0.010551476	-0.014586851	0.8029966	6.2021475	7.5537343	Sitting_Type
15:38:55.019	0.81165916	5.8779445	7.18043	0.057527624	0.010551476	-0.014586851	0.8029966	6.2021475	7.5537343	Sitting_Type
15:38:55.042	0.67757976	6.2514515	7.455772	0.057527624	0.010551476	-0.014586851	0.8029966	6.2021475	7.5537343	Sitting_Type
15:38:55.064	0.67757976	6.2514515	7.455772	0.057527624	0.010551476	-0.014586851	0.8029966	6.2021475	7.5537343	Sitting_Type
15:38:55.086	0.67757976	6.2514515	7.455772	0.069134064	-0.06397408	-0.039021462	0.808561	6.285709	7.4837413	Sitting_Type
15:38:55.108	0.67757976	6.2514515	7.455772	0.069134064	-0.06397408	-0.039021462	0.808561	6.285709	7.4837413	Sitting_Type
15:38:55.128	0.67757976	6.2514515	7.455772	0.069134064	-0.06397408	-0.039021462	0.808561	6.285709	7.4837413	Sitting_Type
15:38:55.149	0.67757976	6.2514515	7.455772	0.069134064	-0.06397408	-0.039021462	0.808561	6.285709	7.4837413	Sitting_Type
15:38:55.171	0.67757976	6.2514515	7.455772	0.069134064	-0.06397408	-0.039021462	0.808561	6.285709	7.4837413	Sitting_Type
15:38:55.192	0.67757976	6.2514515	7.455772	0.069134064	-0.06397408	-0.039021462	0.808561	6.285709	7.4837413	Sitting_Type
15:38:55.215	0.67757976	6.2514515	7.455772	0.069134064	-0.06397408	-0.039021462	0.808561	6.285709	7.4837413	Sitting_Type
15:38:55.238	0.7302538	6.091035	7.2762012	0.069134064	-0.06397408	-0.039021462	0.808561	6.285709	7.4837413	Sitting_Type
15:38:55.261	0.7302538	6.091035	7.2762012	0.1864202	-0.033430822	-0.029247617	0.8135435	6.3961077	7.389067	Sitting_Type
15:38:55.282	0.7302538	6.091035	7.2762012	0.1864202	-0.033430822	-0.029247617	0.8135435	6.3961077	7.389067	Sitting_Type
15:38:55.303	0.7302538	6.091035	7.2762012	0.1864202	-0.033430822	-0.029247617	0.8135435	6.3961077	7.389067	Sitting_Type
15:38:55.324	0.7302538	6.091035	7.2762012	0.1864202	-0.033430822	-0.029247617	0.8135435	6.3961077	7.389067	Sitting_Type
15:38:55.345	0.7302538	6.091035	7.2762012	0.1864202	-0.033430822	-0.029247617	0.8135435	6.3961077	7.389067	Sitting_Type
15:38:55.366	0.7302538	6.091035	7.2762012	0.1864202	-0.033430822	-0.029247617	0.8135435	6.3961077	7.389067	Sitting_Type
15:38:55.388	0.7302538	6.091035	7.2762012	0.1864202	-0.033430822	-0.029247617	0.8135435	6.3961077	7.389067	Sitting_Type
15:38:55.411	0.7302538	6.091035	7.2762012	0.1864202	-0.033430822	-0.029247617	0.8135435	6.3961077	7.389067	Sitting_Type
15:38:55.434	0.75659084	6.3735595	6.5986214	0.19008538	-0.031598225	0.01229122	0.86051166	6.354938	7.4192057	Sitting_Type
15:38:55.457	0.75659084	6.3735595	6.5986214	0.19008538	-0.031598225	0.01229122	0.86051166	6.354938	7.4192057	Sitting_Type
15:38:55.479	0.75659084	6.3735595	6.5986214	0.19008538	-0.031598225	0.01229122	0.86051166	6.354938	7.4192057	Sitting_Type
15:38:55.500	0.75659084	6.3735595	6.5986214	0.19008538	-0.031598225	0.01229122	0.86051166	6.354938	7.4192057	Sitting_Type
15:38:55.537	0.75659084	6.3735595	6.5986214	0.19008538	-0.031598225	0.01229122	0.86051166	6.354938	7.4192057	Sitting_Type
15:38:55.558	0.75659084	6.3735595	6.5986214	0.19008538	-0.031598225	0.01229122	0.86051166	6.354938	7.4192057	Sitting_Type
15:38:55.580	0.75659084	6.3735595	6.5986214	0.19008538	-0.031598225	0.01229122	0.86051166	6.354938	7.4192057	Sitting_Type
15:38:55.602	0.75659084	6.3735595	6.5986214	0.19008538	-0.031598225	0.01229122	0.86051166	6.354938	7.4192057	Sitting_Type
15:38:55.623	0.75659084	6.3735595	6.5986214	-0.054260716	0.04964685	0.04283448	0.85135657	6.2909575	7.474583	Sitting_Type
15:38:55.648	1.0654523	6.201172	6.8452315	-0.054260716	0.04964685	0.04283448	0.85135657	6.2909575	7.474583	Sitting_Type
15:38:55.670	1.0654523	6.201172	6.8452315	-0.054260716	0.04964685	0.04283448	0.85135657	6.2909575	7.474583	Sitting_Type
15:38:55.690	1.0654523	6.201172	6.8452315	-0.054260716	0.04964685	0.04283448	0.85135657	6.2909575	7.474583	Sitting_Type
15:38:55.711	1.0654523	6.201172	6.8452315	-0.054260716	0.04964685	0.04283448	0.85135657	6.2909575	7.474583	Sitting_Type
15:38:55.732	1.0654523	6.201172	6.8452315	-0.054260716	0.04964685	0.04283448	0.85135657	6.2909575	7.474583	Sitting_Type
15:38:55.753	1.0654523	6.201172	6.8452315	-0.054260716	0.04964685	0.04283448	0.85135657	6.2909575	7.474583	Sitting_Type
15:38:55.774	1.0654523	6.201172	6.8452315	-0.054260716	0.04964685	0.04283448	0.85135657	6.2909575	7.474583	Sitting_Type
15:38:55.794	1.0654523	6.201172	6.8452315	-0.11290378	-0.18797974	7.391469e-05	0.8139336	6.336944	7.439824	Sitting_Type
15:38:55.815	1.0654523	6.201172	6.8452315	-0.11290378	-0.18797974	7.391469e-05	0.8139336	6.336944	7.439824	Sitting_Type
15:38:55.837	0.7853221	6.2322974	7.415069	-0.11290378	-0.18797974	7.391469e-05	0.8139336	6.336944	7.439824	Sitting_Type
15:38:55.875	0.7853221	6.2322974	7.415069	-0.11290378	-0.18797974	7.391469e-05	0.8139336	6.336944	7.439824	Sitting_Type
15:38:55.899	0.7853221	6.2322974	7.415069	-0.11290378	-0.18797974	7.391469e-05	0.8139336	6.336944	7.439824	Sitting_Type
15:38:55.922	0.7853221	6.2322974	7.415069	-0.11290378	-0.18797974	7.391469e-05	0.8139336	6.336944	7.439824	Sitting_Type
15:38:55.944	0.7853221	6.2322974	7.415069	-0.11290378	-0.18797974	7.391469e-05	0.8139336	6.336944	7.439824	Sitting_Type
15:38:55.965	0.7853221	6.2322974	7.415069	-0.11290378	-0.18797974	7.391469e-05	0.8139336	6.336944	7.439824	Sitting_Type
15:38:55.985	0.7853221	6.2322974	7.415069	-0.13061887	0.09057482	-0.0060347375	0.7320153	6.4567685	7.3447	Sitting_Type
15:38:56.007	0.7853221	6.2322974	7.415069	-0.13061887	0.09057482	-0.0060347375	0.7320153	6.4567685	7.3447	Sitting_Type
15:38:56.028	0.7853221	6.2322974	7.415069	-0.13061887	0.09057482	-0.0060347375	0.7320153	6.4567685	7.3447	Sitting_Type
15:38:56.050	0.6105401	6.136526	6.531582	-0.13061887	0.09057482	-0.0060347375	0.7320153	6.4567685	7.3447	Sitting_Type
15:38:56.073	0.6105401	6.136526	6.531582	-0.13061887	0.09057482	-0.0060347375	0.7320153	6.4567685	7.3447	Sitting_Type
15:38:56.096	0.6105401	6.136526	6.531582	-0.13061887	0.09057482	-0.0060347375	0.7320153	6.4567685	7.3447	Sitting_Type
15:38:56.120	0.6105401	6.136526	6.531582	-0.13061887	0.09057482	-0.0060347375	0.7320153	6.4567685	7.3447	Sitting_Type
15:38:56.143	0.6105401	6.136526	6.531582	-0.13061887	0.09057482	-0.0060347375	0.7320153	6.4567685	7.3447	Sitting_Type
15:38:56.165	0.6105401	6.136526	6.531582	-0.05731504	0.08996396	0.09842322	0.8025955	6.405913	7.381763	Sitting_Type
15:38:56.188	0.6105401	6.136526	6.531582	-0.05731504	0.08996396	0.09842322	0.8025955	6.405913	7.381763	Sitting_Type
15:38:56.210	0.6105401	6.136526	6.531582	-0.05731504	0.08996396	0.09842322	0.8025955	6.405913	7.381763	Sitting_Type
15:38:56.232	0.80687064	6.1700463	6.9888883	-0.05731504	0.08996396	0.09842322	0.8025955	6.405913	7.381763	Sitting_Type
15:38:56.253	0.80687064	6.1700463	6.9888883	-0.05731504	0.08996396	0.09842322	0.8025955	6.405913	7.381763	Sitting_Type
15:38:56.275	0.80687064	6.1700463	6.9888883	-0.05731504	0.08996396	0.09842322	0.8025955	6.405913	7.381763	Sitting_Type
15:38:56.298	0.80687064	6.1700463	6.9888883	-0.05731504	0.08996396	0.09842322	0.8025955	6.405913	7.381763	Sitting_Type
15:38:56.321	0.80687064	6.1700463	6.9888883	-0.05731504	0.08996396	0.09842322	0.8025955	6.405913	7.381763	Sitting_Type
15:38:56.345	0.80687064	6.1700463	6.9888883	-0.07014321	0.07469233	0.081929855	0.80875546	6.313335	7.460433	Sitting_Type
15:38:56.368	0.80687064	6.1700463	6.9888883	-0.07014321	0.07469233	0.081929855	0.80875546	6.313335	7.460433	Sitting_Type
15:38:56.391	0.80687064	6.1700463	6.9888883	-0.07014321	0.07469233	0.081929855	0.80875546	6.313335	7.460433	Sitting_Type
15:38:56.414	0.80687064	6.1700463	6.9888883	-0.07014321	0.07469233	0.081929855	0.80875546	6.313335	7.460433	Sitting_Type
15:38:56.437	0.80208206	6.1915946	7.2809896	-0.07014321	0.07469233	0.081929855	0.80875546	6.313335	7.460433	Sitting_Type
15:38:56.462	0.80208206	6.1915946	7.2809896	-0.07014321	0.07469233	0.081929855	0.80875546	6.313335	7.460433	Sitting_Type
15:38:56.485	0.80208206	6.1915946	7.2809896	-0.07014321	0.07469233	0.081929855	0.80875546	6.313335	7.460433	Sitting_Type
15:38:56.508	0.80208206	6.1915946	7.2809896	-0.07014321	0.07469233	0.081929855	0.80875546	6.313335	7.460433	Sitting_Type
15:38:56.530	0.80208206	6.1915946	7.2809896	0.02087571	0.019714454	0.009236894	0.8227343	6.2588263	7.504703	Sitting_Type
15:38:56.556	0.80208206	6.1915946	7.2809896	0.02087571	0.019714454	0.009236894	0.8227343	6.2588263	7.504703	Sitting_Type
15:38:56.581	0.80208206	6.1915946	7.2809896	0.02087571	0.019714454	0.009236894	0.8227343	6.2588263	7.504703	Sitting_Type
15:38:56.604	0.80208206	6.1915946	7.2809896	0.02087571	0.019714454	0.009236894	0.8227343	6.2588263	7.504703	Sitting_Type
15:38:56.627	0.80208206	6.1915946	7.2809896	0.02087571	0.019714454	0.009236894	0.8227343	6.2588263	7.504703	Sitting_Type
15:38:56.650	0.8356019	6.062304	7.4366174	0.02087571	0.019714454	0.009236894	0.8227343	6.2588263	7.504703	Sitting_Type
15:38:56.673	0.8356019	6.062304	7.4366174	0.02087571	0.019714454	0.009236894	0.8227343	6.2588263	7.504703	Sitting_Type
15:38:56.697	0.8356019	6.062304	7.4366174	0.034314744	0.00994061	0.009847758	0.80631864	6.277166	7.4911537	Sitting_Type
15:38:56.719	0.8356019	6.062304	7.4366174	0.034314744	0.00994061	0.009847758	0.80631864	6.277166	7.4911537	Sitting_Type
15:38:56.742	0.8356019	6.062304	7.4366174	0.034314744	0.00994061	0.009847758	0.80631864	6.277166	7.4911537	Sitting_Type
15:38:56.764	0.8356019	6.062304	7.4366174	0.034314744	0.00994061	0.009847758	0.80631864	6.277166	7.4911537	Sitting_Type
15:38:56.787	0.8356019	6.062304	7.4366174	0.034314744	0.00994061	0.009847758	0.80631864	6.277166	7.4911537	Sitting_Type
15:38:56.810	0.8356019	6.062304	7.4366174	0.034314744	0.00994061	0.009847758	0.80631864	6.277166	7.4911537	Sitting_Type
15:38:56.834	0.81165916	6.1269493	7.266624	0.034314744	0.00994061	0.009847758	0.80631864	6.277166	7.4911537	Sitting_Type
15:38:56.857	0.81165916	6.1269493	7.266624	0.034314744	0.00994061	0.009847758	0.80631864	6.277166	7.4911537	Sitting_Type
15:38:56.879	0.81165916	6.1269493	7.266624	0.015377922	0.022157915	0.0037391062	0.7928101	6.2879386	7.4835544	Sitting_Type
15:38:56.902	0.81165916	6.1269493	7.266624	0.015377922	0.022157915	0.0037391062	0.7928101	6.2879386	7.4835544	Sitting_Type
15:38:56.926	0.81165916	6.1269493	7.266624	0.015377922	0.022157915	0.0037391062	0.7928101	6.2879386	7.4835544	Sitting_Type
15:38:56.948	0.81165916	6.1269493	7.266624	0.015377922	0.022157915	0.0037391062	0.7928101	6.2879386	7.4835544	Sitting_Type
15:38:56.972	0.81165916	6.1269493	7.266624	0.015377922	0.022157915	0.0037391062	0.7928101	6.2879386	7.4835544	Sitting_Type
15:38:56.995	0.81165916	6.1269493	7.266624	0.015377922	0.022157915	0.0037391062	0.7928101	6.2879386	7.4835544	Sitting_Type
15:38:57.017	0.81165916	6.1269493	7.266624	0.015377922	0.022157915	0.0037391062	0.7928101	6.2879386	7.4835544	Sitting_Type
15:38:57.040	0.818842	6.100612	7.2977495	0.015377922	0.022157915	0.0037391062	0.7928101	6.2879386	7.4835544	Sitting_Type
15:38:57.063	0.818842	6.100612	7.2977495	0.016599651	0.002610227	0.01351295	0.785572	6.264607	7.503856	Sitting_Type
15:38:57.085	0.818842	6.100612	7.2977495	0.016599651	0.002610227	0.01351295	0.785572	6.264607	7.503856	Sitting_Type
15:38:57.108	0.818842	6.100612	7.2977495	0.016599651	0.002610227	0.01351295	0.785572	6.264607	7.503856	Sitting_Type
15:38:57.131	0.818842	6.100612	7.2977495	0.016599651	0.002610227	0.01351295	0.785572	6.264607	7.503856	Sitting_Type
15:38:57.154	0.818842	6.100612	7.2977495	0.016599651	0.002610227	0.01351295	0.785572	6.264607	7.503856	Sitting_Type
15:38:57.177	0.818842	6.100612	7.2977495	0.016599651	0.002610227	0.01351295	0.785572	6.264607	7.503856	Sitting_Type
15:38:57.199	0.818842	6.100612	7.2977495	0.016599651	0.002610227	0.01351295	0.785572	6.264607	7.503856	Sitting_Type
15:38:57.221	0.818842	6.100612	7.2977495	0.016599651	0.002610227	0.01351295	0.785572	6.264607	7.503856	Sitting_Type
15:38:57.243	0.723071	6.0479383	7.3815494	-0.04204341	0.015438397	-0.0042021424	0.7829503	6.26048	7.5075736	Sitting_Type
15:38:57.267	0.723071	6.0479383	7.3815494	-0.04204341	0.015438397	-0.0042021424	0.7829503	6.26048	7.5075736	Sitting_Type
15:38:57.291	0.723071	6.0479383	7.3815494	-0.04204341	0.015438397	-0.0042021424	0.7829503	6.26048	7.5075736	Sitting_Type
15:38:57.312	0.723071	6.0479383	7.3815494	-0.04204341	0.015438397	-0.0042021424	0.7829503	6.26048	7.5075736	Sitting_Type
15:38:57.335	0.723071	6.0479383	7.3815494	-0.04204341	0.015438397	-0.0042021424	0.7829503	6.26048	7.5075736	Sitting_Type
15:38:57.358	0.723071	6.0479383	7.3815494	-0.04204341	0.015438397	-0.0042021424	0.7829503	6.26048	7.5075736	Sitting_Type
15:38:57.381	0.723071	6.0479383	7.3815494	-0.04204341	0.015438397	-0.0042021424	0.7829503	6.26048	7.5075736	Sitting_Type
15:38:57.401	0.723071	6.0479383	7.3815494	-0.04204341	0.015438397	-0.0042021424	0.7829503	6.26048	7.5075736	Sitting_Type
15:38:57.423	0.723071	6.0479383	7.3815494	-0.013332745	0.015438397	0.020843333	0.7713854	6.302562	7.4734874	Sitting_Type
15:38:57.444	0.8236305	6.1532865	7.3839436	-0.013332745	0.015438397	0.020843333	0.7713854	6.302562	7.4734874	Sitting_Type
15:38:57.464	0.8236305	6.1532865	7.3839436	-0.013332745	0.015438397	0.020843333	0.7713854	6.302562	7.4734874	Sitting_Type
15:38:57.506	0.8236305	6.1532865	7.3839436	-0.013332745	0.015438397	0.020843333	0.7713854	6.302562	7.4734874	Sitting_Type
15:38:57.529	0.8236305	6.1532865	7.3839436	-0.013332745	0.015438397	0.020843333	0.7713854	6.302562	7.4734874	Sitting_Type
15:38:57.550	0.8236305	6.1532865	7.3839436	-0.013332745	0.015438397	0.020843333	0.7713854	6.302562	7.4734874	Sitting_Type
15:38:57.572	0.8236305	6.1532865	7.3839436	-0.013332745	0.015438397	0.020843333	0.7713854	6.302562	7.4734874	Sitting_Type
15:38:57.595	0.8236305	6.1532865	7.3839436	0.037979934	-0.00288756	0.005571702	0.77391547	6.258248	7.5103745	Sitting_Type
15:38:57.618	0.8236305	6.1532865	7.3839436	0.037979934	-0.00288756	0.005571702	0.77391547	6.258248	7.5103745	Sitting_Type
15:38:57.642	0.82123625	6.124555	7.4174633	0.037979934	-0.00288756	0.005571702	0.77391547	6.258248	7.5103745	Sitting_Type
15:38:57.663	0.82123625	6.124555	7.4174633	0.037979934	-0.00288756	0.005571702	0.77391547	6.258248	7.5103745	Sitting_Type
15:38:57.686	0.82123625	6.124555	7.4174633	0.037979934	-0.00288756	0.005571702	0.77391547	6.258248	7.5103745	Sitting_Type
15:38:57.708	0.82123625	6.124555	7.4174633	0.037979934	-0.00288756	0.005571702	0.77391547	6.258248	7.5103745	Sitting_Type
15:38:57.730	0.82123625	6.124555	7.4174633	0.037979934	-0.00288756	0.005571702	0.77391547	6.258248	7.5103745	Sitting_Type
15:38:57.751	0.82123625	6.124555	7.4174633	0.037979934	-0.00288756	0.005571702	0.77391547	6.258248	7.5103745	Sitting_Type
15:38:57.773	0.82123625	6.124555	7.4174633	-0.0047806315	-0.038317744	-0.01580858	0.77391547	6.258248	7.5103745	Sitting_Type
15:38:57.796	0.82123625	6.124555	7.4174633	-0.0047806315	-0.038317744	-0.01580858	0.7842717	6.2243195	7.5374475	Sitting_Type
15:38:57.819	0.82123625	6.124555	7.4174633	-0.0047806315	-0.038317744	-0.01580858	0.7842717	6.2243195	7.5374475	Sitting_Type
15:38:57.843	0.75659084	6.019207	7.398309	-0.0047806315	-0.038317744	-0.01580858	0.7842717	6.2243195	7.5374475	Sitting_Type
15:38:57.866	0.75659084	6.019207	7.398309	-0.0047806315	-0.038317744	-0.01580858	0.7842717	6.2243195	7.5374475	Sitting_Type
15:38:57.889	0.75659084	6.019207	7.398309	-0.0047806315	-0.038317744	-0.01580858	0.7842717	6.2243195	7.5374475	Sitting_Type
15:38:57.912	0.75659084	6.019207	7.398309	-0.0047806315	-0.038317744	-0.01580858	0.7842717	6.2243195	7.5374475	Sitting_Type
15:38:57.935	0.75659084	6.019207	7.398309	-0.0047806315	-0.038317744	-0.01580858	0.7842717	6.2243195	7.5374475	Sitting_Type
15:38:57.958	0.75659084	6.019207	7.398309	0.06546887	0.03681868	-0.018862907	0.7418987	6.2084875	7.554775	Sitting_Type
15:38:57.982	0.75659084	6.019207	7.398309	0.06546887	0.03681868	-0.018862907	0.7418987	6.2084875	7.554775	Sitting_Type
15:38:58.014	0.75659084	6.019207	7.398309	0.06546887	0.03681868	-0.018862907	0.7418987	6.2084875	7.554775	Sitting_Type
15:38:58.038	0.7446195	5.9976583	7.352818	0.06546887	0.03681868	-0.018862907	0.7418987	6.2084875	7.554775	Sitting_Type
15:38:58.061	0.7446195	5.9976583	7.352818	0.06546887	0.03681868	-0.018862907	0.7418987	6.2084875	7.554775	Sitting_Type
15:38:58.085	0.7446195	5.9976583	7.352818	0.06546887	0.03681868	-0.018862907	0.7418987	6.2084875	7.554775	Sitting_Type
15:38:58.107	0.7446195	5.9976583	7.352818	0.06546887	0.03681868	-0.018862907	0.7418987	6.2084875	7.554775	Sitting_Type
15:38:58.128	0.7446195	5.9976583	7.352818	0.06546887	0.03681868	-0.018862907	0.7418987	6.2084875	7.554775	Sitting_Type
15:38:58.151	0.7446195	5.9976583	7.352818	0.08379483	-0.03648515	-0.015197717	0.5948976	6.299201	7.4924264	Sitting_Type
15:38:58.182	0.7446195	5.9976583	7.352818	0.08379483	-0.03648515	-0.015197717	0.5948976	6.299201	7.4924264	Sitting_Type
15:38:58.203	0.7446195	5.9976583	7.352818	0.08379483	-0.03648515	-0.015197717	0.5948976	6.299201	7.4924264	Sitting_Type
15:38:58.224	0.7446195	5.9976583	7.352818	0.08379483	-0.03648515	-0.015197717	0.5948976	6.299201	7.4924264	Sitting_Type
15:38:58.247	0.6057515	6.021601	7.6616793	0.08379483	-0.03648515	-0.015197717	0.5948976	6.299201	7.4924264	Sitting_Type
15:38:58.268	0.6057515	6.021601	7.6616793	0.08379483	-0.03648515	-0.015197717	0.5948976	6.299201	7.4924264	Sitting_Type
15:38:58.289	0.6057515	6.021601	7.6616793	0.08379483	-0.03648515	-0.015197717	0.5948976	6.299201	7.4924264	Sitting_Type
15:38:58.310	0.6057515	6.021601	7.6616793	-0.10801686	-0.010828808	-0.00053695054	0.5801498	6.4619966	7.3536634	Sitting_Type
15:38:58.339	0.6057515	6.021601	7.6616793	-0.10801686	-0.010828808	-0.00053695054	0.5801498	6.4619966	7.3536634	Sitting_Type
15:38:58.360	0.6057515	6.021601	7.6616793	-0.10801686	-0.010828808	-0.00053695054	0.5801498	6.4619966	7.3536634	Sitting_Type
15:38:58.382	0.6057515	6.021601	7.6616793	-0.10801686	-0.010828808	-0.00053695054	0.5801498	6.4619966	7.3536634	Sitting_Type
15:38:58.405	0.6057515	6.021601	7.6616793	-0.10801686	-0.010828808	-0.00053695054	0.5801498	6.4619966	7.3536634	Sitting_Type
15:38:58.427	0.6057515	6.021601	7.6616793	-0.10801686	-0.010828808	-0.00053695054	0.5801498	6.4619966	7.3536634	Sitting_Type
15:38:58.453	0.5985687	6.3328567	6.6081986	-0.10801686	-0.010828808	-0.00053695054	0.5801498	6.4619966	7.3536634	Sitting_Type
15:38:58.475	0.5985687	6.3328567	6.6081986	-0.10801686	-0.010828808	-0.00053695054	0.5801498	6.4619966	7.3536634	Sitting_Type
15:38:58.498	0.5985687	6.3328567	6.6081986	0.13877271	-0.041372072	-0.039021462	0.56178147	6.5033674	7.318533	Sitting_Type
15:38:58.519	0.5985687	6.3328567	6.6081986	0.13877271	-0.041372072	-0.039021462	0.56178147	6.5033674	7.318533	Sitting_Type
15:38:58.540	0.5985687	6.3328567	6.6081986	0.13877271	-0.041372072	-0.039021462	0.56178147	6.5033674	7.318533	Sitting_Type
15:38:58.567	0.5985687	6.3328567	6.6081986	0.13877271	-0.041372072	-0.039021462	0.56178147	6.5033674	7.318533	Sitting_Type
15:38:58.588	0.5985687	6.3328567	6.6081986	0.13877271	-0.041372072	-0.039021462	0.56178147	6.5033674	7.318533	Sitting_Type
15:38:58.609	0.5985687	6.3328567	6.6081986	0.13877271	-0.041372072	-0.039021462	0.56178147	6.5033674	7.318533	Sitting_Type
15:38:58.630	0.5985687	6.3328567	6.6081986	0.13877271	-0.041372072	-0.039021462	0.56178147	6.5033674	7.318533	Sitting_Type
15:38:58.654	0.5219519	6.2346916	7.0535336	0.13877271	-0.041372072	-0.039021462	0.56178147	6.5033674	7.318533	Sitting_Type
15:38:58.676	0.5219519	6.2346916	7.0535336	-0.013332745	0.06003156	-0.006645603	0.59786564	6.4783907	7.3378015	Sitting_Type
15:38:58.697	0.5219519	6.2346916	7.0535336	-0.013332745	0.06003156	-0.006645603	0.59786564	6.4783907	7.3378015	Sitting_Type
15:38:58.719	0.5219519	6.2346916	7.0535336	-0.013332745	0.06003156	-0.006645603	0.59786564	6.4783907	7.3378015	Sitting_Type
15:38:58.743	0.5219519	6.2346916	7.0535336	-0.013332745	0.06003156	-0.006645603	0.59786564	6.4783907	7.3378015	Sitting_Type
15:38:58.764	0.5219519	6.2346916	7.0535336	-0.013332745	0.06003156	-0.006645603	0.59786564	6.4783907	7.3378015	Sitting_Type
15:38:58.785	0.5219519	6.2346916	7.0535336	-0.013332745	0.06003156	-0.006645603	0.59786564	6.4783907	7.3378015	Sitting_Type
15:38:58.807	0.5219519	6.2346916	7.0535336	-0.013332745	0.06003156	-0.006645603	0.59786564	6.4783907	7.3378015	Sitting_Type
15:38:58.829	0.5219519	6.2346916	7.0535336	-0.013332745	0.06003156	-0.006645603	0.59786564	6.4783907	7.3378015	Sitting_Type
15:38:58.852	0.49800915	6.143709	6.7638264	-0.0915235	-0.045648128	0.064214766	0.5876223	6.4189606	7.3906665	Sitting_Type
15:38:58.875	0.49800915	6.143709	6.7638264	-0.0915235	-0.045648128	0.064214766	0.5876223	6.4189606	7.3906665	Sitting_Type
15:38:58.898	0.49800915	6.143709	6.7638264	-0.0915235	-0.045648128	0.064214766	0.5876223	6.4189606	7.3906665	Sitting_Type
15:38:58.920	0.49800915	6.143709	6.7638264	-0.0915235	-0.045648128	0.064214766	0.5876223	6.4189606	7.3906665	Sitting_Type
15:38:58.942	0.49800915	6.143709	6.7638264	-0.0915235	-0.045648128	0.064214766	0.5876223	6.4189606	7.3906665	Sitting_Type
15:38:58.963	0.49800915	6.143709	6.7638264	-0.0915235	-0.045648128	0.064214766	0.5876223	6.4189606	7.3906665	Sitting_Type
15:38:58.985	0.49800915	6.143709	6.7638264	-0.0915235	-0.045648128	0.064214766	0.5876223	6.4189606	7.3906665	Sitting_Type
15:38:59.007	0.49800915	6.143709	6.7638264	-0.0915235	-0.045648128	0.064214766	0.5876223	6.4189606	7.3906665	Sitting_Type
15:38:59.029	0.49800915	6.143709	6.7638264	-0.0915235	-0.045648128	0.064214766	0.5876223	6.4189606	7.3906665	Sitting_Type
15:38:59.051	0.71588814	6.28976	7.142122	-0.083582245	0.023379646	0.06971256	0.6177471	6.341835	7.4545183	Sitting_Type
15:38:59.074	0.71588814	6.28976	7.142122	-0.083582245	0.023379646	0.06971256	0.6177471	6.341835	7.4545183	Sitting_Type
15:38:59.098	0.71588814	6.28976	7.142122	-0.083582245	0.023379646	0.06971256	0.6177471	6.341835	7.4545183	Sitting_Type
15:38:59.121	0.71588814	6.28976	7.142122	-0.083582245	0.023379646	0.06971256	0.6177471	6.341835	7.4545183	Sitting_Type
15:38:59.144	0.71588814	6.28976	7.142122	-0.083582245	0.023379646	0.06971256	0.6177471	6.341835	7.4545183	Sitting_Type
15:38:59.166	0.71588814	6.28976	7.142122	-0.083582245	0.023379646	0.06971256	0.6177471	6.341835	7.4545183	Sitting_Type
15:38:59.192	0.71588814	6.28976	7.142122	-0.083582245	0.023379646	0.06971256	0.6177471	6.341835	7.4545183	Sitting_Type
15:38:59.214	0.71588814	6.28976	7.142122	0.0007171558	0.07896838	0.05321919	0.63679254	6.331229	7.461926	Sitting_Type
15:38:59.238	0.50758624	6.160469	7.3767605	0.0007171558	0.07896838	0.05321919	0.63679254	6.331229	7.461926	Sitting_Type
15:38:59.260	0.50758624	6.160469	7.3767605	0.0007171558	0.07896838	0.05321919	0.63679254	6.331229	7.461926	Sitting_Type
15:38:59.282	0.50758624	6.160469	7.3767605	0.0007171558	0.07896838	0.05321919	0.63679254	6.331229	7.461926	Sitting_Type
15:38:59.305	0.50758624	6.160469	7.3767605	0.0007171558	0.07896838	0.05321919	0.63679254	6.331229	7.461926	Sitting_Type
15:38:59.328	0.50758624	6.160469	7.3767605	0.0007171558	0.07896838	0.05321919	0.63679254	6.331229	7.461926	Sitting_Type
15:38:59.352	0.50758624	6.160469	7.3767605	0.0007171558	0.07896838	0.05321919	0.63679254	6.331229	7.461926	Sitting_Type
15:38:59.375	0.50758624	6.160469	7.3767605	0.0007171558	0.07896838	0.05321919	0.63679254	6.331229	7.461926	Sitting_Type
15:38:59.398	0.50758624	6.160469	7.3767605	-0.0896909	-0.013883135	-0.018252043	0.6151173	6.3320374	7.46306	Sitting_Type
15:38:59.421	0.50758624	6.160469	7.3767605	-0.0896909	-0.013883135	-0.018252043	0.6151173	6.3320374	7.46306	Sitting_Type
15:38:59.443	0.7446195	6.1293435	7.103813	-0.0896909	-0.013883135	-0.018252043	0.6151173	6.3320374	7.46306	Sitting_Type
15:38:59.464	0.7446195	6.1293435	7.103813	-0.0896909	-0.013883135	-0.018252043	0.6151173	6.3320374	7.46306	Sitting_Type
15:38:59.485	0.7446195	6.1293435	7.103813	-0.0896909	-0.013883135	-0.018252043	0.6151173	6.3320374	7.46306	Sitting_Type
15:38:59.506	0.7446195	6.1293435	7.103813	-0.0896909	-0.013883135	-0.018252043	0.6151173	6.3320374	7.46306	Sitting_Type
15:38:59.527	0.7446195	6.1293435	7.103813	-0.0896909	-0.013883135	-0.018252043	0.6151173	6.3320374	7.46306	Sitting_Type
15:38:59.553	0.7446195	6.1293435	7.103813	-0.0896909	-0.013883135	-0.018252043	0.6151173	6.3320374	7.46306	Sitting_Type
15:38:59.577	0.7446195	6.1293435	7.103813	-0.009056688	-0.0047201556	-0.002369546	0.62873447	6.313102	7.4779506	Sitting_Type
15:38:59.601	0.7446195	6.1293435	7.103813	-0.009056688	-0.0047201556	-0.002369546	0.62873447	6.313102	7.4779506	Sitting_Type
15:38:59.623	0.7446195	6.1293435	7.103813	-0.009056688	-0.0047201556	-0.002369546	0.62873447	6.313102	7.4779506	Sitting_Type
15:38:59.645	0.66321415	6.138921	7.108602	-0.009056688	-0.0047201556	-0.002369546	0.62873447	6.313102	7.4779506	Sitting_Type
15:38:59.667	0.66321415	6.138921	7.108602	-0.009056688	-0.0047201556	-0.002369546	0.62873447	6.313102	7.4779506	Sitting_Type
15:38:59.690	0.66321415	6.138921	7.108602	-0.009056688	-0.0047201556	-0.002369546	0.62873447	6.313102	7.4779506	Sitting_Type
15:38:59.713	0.66321415	6.138921	7.108602	-0.009056688	-0.0047201556	-0.002369546	0.62873447	6.313102	7.4779506	Sitting_Type
15:38:59.736	0.66321415	6.138921	7.108602	-0.009056688	-0.0047201556	-0.002369546	0.62873447	6.313102	7.4779506	Sitting_Type
15:38:59.759	0.66321415	6.138921	7.108602	-0.003558901	-0.051145915	-0.014586851	0.63861763	6.2709928	7.512465	Sitting_Type
15:38:59.781	0.66321415	6.138921	7.108602	-0.003558901	-0.051145915	-0.014586851	0.63861763	6.2709928	7.512465	Sitting_Type
15:38:59.802	0.66321415	6.138921	7.108602	-0.003558901	-0.051145915	-0.014586851	0.63861763	6.2709928	7.512465	Sitting_Type
15:38:59.824	0.66321415	6.138921	7.108602	-0.003558901	-0.051145915	-0.014586851	0.63861763	6.2709928	7.512465	Sitting_Type
15:38:59.846	0.7302538	6.0311785	7.108602	-0.003558901	-0.051145915	-0.014586851	0.63861763	6.2709928	7.512465	Sitting_Type
15:38:59.869	0.7302538	6.0311785	7.108602	-0.003558901	-0.051145915	-0.014586851	0.63861763	6.2709928	7.512465	Sitting_Type
15:38:59.892	0.7302538	6.0311785	7.108602	-0.003558901	-0.051145915	-0.014586851	0.63861763	6.2709928	7.512465	Sitting_Type
15:38:59.915	0.7302538	6.0311785	7.108602	-0.003558901	-0.051145915	-0.014586851	0.63861763	6.2709928	7.512465	Sitting_Type
15:38:59.937	0.7302538	6.0311785	7.108602	-0.055482447	-0.018770056	-0.031691078	0.64366	6.25213	7.527744	Sitting_Type
15:38:59.961	0.7302538	6.0311785	7.108602	-0.055482447	-0.018770056	-0.031691078	0.64366	6.25213	7.527744	Sitting_Type
15:38:59.984	0.7302538	6.0311785	7.108602	-0.055482447	-0.018770056	-0.031691078	0.64366	6.25213	7.527744	Sitting_Type
15:39:00.008	0.7302538	6.0311785	7.108602	-0.055482447	-0.018770056	-0.031691078	0.64366	6.25213	7.527744	Sitting_Type
15:39:00.031	0.7302538	6.0311785	7.108602	-0.055482447	-0.018770056	-0.031691078	0.64366	6.25213	7.527744	Sitting_Type
15:39:00.056	0.5147691	6.1700463	7.336058	-0.055482447	-0.018770056	-0.031691078	0.64366	6.25213	7.527744	Sitting_Type
15:39:00.079	0.5147691	6.1700463	7.336058	-0.055482447	-0.018770056	-0.031691078	0.64366	6.25213	7.527744	Sitting_Type
15:39:00.101	0.5147691	6.1700463	7.336058	-0.055482447	-0.018770056	-0.031691078	0.64366	6.25213	7.527744	Sitting_Type
15:39:00.124	0.5147691	6.1700463	7.336058	0.09723386	-0.061530624	-0.17646614	0.580156	6.3372045	7.4614725	Sitting_Type
15:39:00.147	0.5147691	6.1700463	7.336058	0.09723386	-0.061530624	-0.17646614	0.580156	6.3372045	7.4614725	Sitting_Type
15:39:00.170	0.5147691	6.1700463	7.336058	0.09723386	-0.061530624	-0.17646614	0.580156	6.3372045	7.4614725	Sitting_Type
15:39:00.193	0.5147691	6.1700463	7.336058	0.09723386	-0.061530624	-0.17646614	0.580156	6.3372045	7.4614725	Sitting_Type
15:39:00.216	0.5147691	6.1700463	7.336058	0.09723386	-0.061530624	-0.17646614	0.580156	6.3372045	7.4614725	Sitting_Type
15:39:00.240	0.749408	5.94259	7.3815494	0.09723386	-0.061530624	-0.17646614	0.580156	6.3372045	7.4614725	Sitting_Type
15:39:00.263	0.749408	5.94259	7.3815494	0.09723386	-0.061530624	-0.17646614	0.580156	6.3372045	7.4614725	Sitting_Type
15:39:00.286	0.749408	5.94259	7.3815494	0.09723386	-0.061530624	-0.17646614	0.580156	6.3372045	7.4614725	Sitting_Type
15:39:00.308	0.749408	5.94259	7.3815494	0.019653978	-0.012661404	-0.112936154	0.3505239	6.3381505	7.4749784	Sitting_Type
15:39:00.332	0.749408	5.94259	7.3815494	0.019653978	-0.012661404	-0.112936154	0.3505239	6.3381505	7.4749784	Sitting_Type
15:39:00.355	0.749408	5.94259	7.3815494	0.019653978	-0.012661404	-0.112936154	0.3505239	6.3381505	7.4749784	Sitting_Type
15:39:00.378	0.749408	5.94259	7.3815494	0.019653978	-0.012661404	-0.112936154	0.3505239	6.3381505	7.4749784	Sitting_Type
15:39:00.401	0.749408	5.94259	7.3815494	0.019653978	-0.012661404	-0.112936154	0.3505239	6.3381505	7.4749784	Sitting_Type
15:39:00.425	0.749408	5.94259	7.3815494	0.019653978	-0.012661404	-0.112936154	0.3505239	6.3381505	7.4749784	Sitting_Type
15:39:00.447	0.3974496	6.134132	7.5084457	0.019653978	-0.012661404	-0.112936154	0.3505239	6.3381505	7.4749784	Sitting_Type
15:39:00.471	0.3974496	6.134132	7.5084457	0.019653978	-0.012661404	-0.112936154	0.3505239	6.3381505	7.4749784	Sitting_Type
15:39:00.494	0.3974496	6.134132	7.5084457	0.019043114	0.021547051	-0.017641177	0.16111185	6.419373	7.411884	Sitting_Type
15:39:00.517	0.3974496	6.134132	7.5084457	0.019043114	0.021547051	-0.017641177	0.16111185	6.419373	7.411884	Sitting_Type
15:39:00.540	0.3974496	6.134132	7.5084457	0.019043114	0.021547051	-0.017641177	0.16111185	6.419373	7.411884	Sitting_Type
15:39:00.569	0.3974496	6.134132	7.5084457	0.019043114	0.021547051	-0.017641177	0.16111185	6.419373	7.411884	Sitting_Type
15:39:00.598	0.3974496	6.134132	7.5084457	0.019043114	0.021547051	-0.017641177	0.16111185	6.419373	7.411884	Sitting_Type
15:39:00.620	0.3974496	6.134132	7.5084457	0.019043114	0.021547051	-0.017641177	0.16111185	6.419373	7.411884	Sitting_Type
15:39:00.643	-0.016759925	6.263423	7.597034	0.019043114	0.021547051	-0.017641177	0.16111185	6.419373	7.411884	Sitting_Type
15:39:00.666	-0.016759925	6.263423	7.597034	-0.04326514	-0.011439674	-0.0011478158	0.1321083	6.4023547	7.4271626	Sitting_Type
15:39:00.689	-0.016759925	6.263423	7.597034	-0.04326514	-0.011439674	-0.0011478158	0.1321083	6.4023547	7.4271626	Sitting_Type
15:39:00.711	-0.016759925	6.263423	7.597034	-0.04326514	-0.011439674	-0.0011478158	0.1321083	6.4023547	7.4271626	Sitting_Type
15:39:00.733	-0.016759925	6.263423	7.597034	-0.04326514	-0.011439674	-0.0011478158	0.1321083	6.4023547	7.4271626	Sitting_Type
15:39:00.756	-0.016759925	6.263423	7.597034	-0.04326514	-0.011439674	-0.0011478158	0.1321083	6.4023547	7.4271626	Sitting_Type
15:39:00.779	-0.016759925	6.263423	7.597034	-0.04326514	-0.011439674	-0.0011478158	0.1321083	6.4023547	7.4271626	Sitting_Type
15:39:00.802	-0.016759925	6.263423	7.597034	-0.04326514	-0.011439674	-0.0011478158	0.1321083	6.4023547	7.4271626	Sitting_Type
15:39:00.825	-0.016759925	6.263423	7.597034	-0.04326514	-0.011439674	-0.0011478158	0.1321083	6.4023547	7.4271626	Sitting_Type
15:39:00.848	-0.019154198	6.0766697	7.379155	-0.04326514	0.005053688	-0.0011478158	0.13217106	6.391026	7.4369097	Sitting_Type
15:39:00.871	-0.019154198	6.0766697	7.379155	-0.04326514	0.005053688	-0.0011478158	0.13217106	6.391026	7.4369097	Sitting_Type
15:39:00.894	-0.019154198	6.0766697	7.379155	-0.04326514	0.005053688	-0.0011478158	0.13217106	6.391026	7.4369097	Sitting_Type
15:39:00.917	-0.019154198	6.0766697	7.379155	-0.04326514	0.005053688	-0.0011478158	0.13217106	6.391026	7.4369097	Sitting_Type
15:39:00.941	-0.019154198	6.0766697	7.379155	-0.04326514	0.005053688	-0.0011478158	0.13217106	6.391026	7.4369097	Sitting_Type
15:39:00.964	-0.019154198	6.0766697	7.379155	-0.04326514	0.005053688	-0.0011478158	0.13217106	6.391026	7.4369097	Sitting_Type
15:39:00.987	-0.019154198	6.0766697	7.379155	-0.04326514	0.005053688	-0.0011478158	0.13217106	6.391026	7.4369097	Sitting_Type
15:39:01.009	-0.019154198	6.0766697	7.379155	-0.04326514	0.005053688	-0.0011478158	0.13217106	6.391026	7.4369097	Sitting_Type
15:39:01.032	-0.019154198	6.0766697	7.379155	0.034314744	0.014216667	0.007404298	0.09687413	6.3538623	7.46923	Sitting_Type
15:39:01.061	0.105348095	6.201172	7.1924014	0.034314744	0.014216667	0.007404298	0.09687413	6.3538623	7.46923	Sitting_Type
15:39:01.084	0.105348095	6.201172	7.1924014	0.034314744	0.014216667	0.007404298	0.09687413	6.3538623	7.46923	Sitting_Type
15:39:01.107	0.105348095	6.201172	7.1924014	0.034314744	0.014216667	0.007404298	0.09687413	6.3538623	7.46923	Sitting_Type
15:39:01.129	0.105348095	6.201172	7.1924014	0.034314744	0.014216667	0.007404298	0.09687413	6.3538623	7.46923	Sitting_Type
15:39:01.152	0.105348095	6.201172	7.1924014	0.034314744	0.014216667	0.007404298	0.09687413	6.3538623	7.46923	Sitting_Type
15:39:01.175	0.105348095	6.201172	7.1924014	0.034314744	0.014216667	0.007404298	0.09687413	6.3538623	7.46923	Sitting_Type
15:39:01.197	0.105348095	6.201172	7.1924014	0.0007171558	0.009329746	-0.023138965	0.063070714	6.3110175	7.5058236	Sitting_Type
15:39:01.221	0.105348095	6.201172	7.1924014	0.0007171558	0.009329746	-0.023138965	0.063070714	6.3110175	7.5058236	Sitting_Type
15:39:01.244	0.13886794	6.038361	7.190007	0.0007171558	0.009329746	-0.023138965	0.063070714	6.3110175	7.5058236	Sitting_Type
15:39:01.267	0.13886794	6.038361	7.190007	0.0007171558	0.009329746	-0.023138965	0.063070714	6.3110175	7.5058236	Sitting_Type
15:39:01.291	0.13886794	6.038361	7.190007	0.0007171558	0.009329746	-0.023138965	0.063070714	6.3110175	7.5058236	Sitting_Type
15:39:01.314	0.13886794	6.038361	7.190007	0.0007171558	0.009329746	-0.023138965	0.063070714	6.3110175	7.5058236	Sitting_Type
15:39:01.337	0.13886794	6.038361	7.190007	0.0007171558	0.009329746	-0.023138965	0.063070714	6.3110175	7.5058236	Sitting_Type
15:39:01.360	0.13886794	6.038361	7.190007	0.0007171558	0.009329746	-0.023138965	0.063070714	6.3110175	7.5058236	Sitting_Type
15:39:01.383	0.13886794	6.038361	7.190007	0.0007171558	-0.005331021	-0.00053695054	0.0500719	6.316276	7.5014963	Sitting_Type
15:39:01.407	0.13886794	6.038361	7.190007	0.0007171558	-0.005331021	-0.00053695054	0.0500719	6.316276	7.5014963	Sitting_Type
15:39:01.430	0.13886794	6.038361	7.190007	0.0007171558	-0.005331021	-0.00053695054	0.0500719	6.316276	7.5014963	Sitting_Type
15:39:01.453	0.07901107	6.002447	7.2594414	0.0007171558	-0.005331021	-0.00053695054	0.0500719	6.316276	7.5014963	Sitting_Type
15:39:01.474	0.07901107	6.002447	7.2594414	0.0007171558	-0.005331021	-0.00053695054	0.0500719	6.316276	7.5014963	Sitting_Type
15:39:01.496	0.07901107	6.002447	7.2594414	0.0007171558	-0.005331021	-0.00053695054	0.0500719	6.316276	7.5014963	Sitting_Type
15:39:01.520	0.07901107	6.002447	7.2594414	0.0007171558	-0.005331021	-0.00053695054	0.0500719	6.316276	7.5014963	Sitting_Type
15:39:01.543	0.07901107	6.002447	7.2594414	0.0007171558	-0.005331021	-0.00053695054	0.0500719	6.316276	7.5014963	Sitting_Type
15:39:01.567	0.07901107	6.002447	7.2594414	0.015988786	-0.02365698	0.0031282408	0.05343743	6.3116097	7.505399	Sitting_Type
15:39:01.593	0.07901107	6.002447	7.2594414	0.015988786	-0.02365698	0.0031282408	0.05343743	6.3116097	7.505399	Sitting_Type
15:39:01.616	0.07901107	6.002447	7.2594414	0.015988786	-0.02365698	0.0031282408	0.05343743	6.3116097	7.505399	Sitting_Type
15:39:01.639	0.08140534	6.117372	7.3743663	0.015988786	-0.02365698	0.0031282408	0.05343743	6.3116097	7.505399	Sitting_Type
15:39:01.661	0.08140534	6.117372	7.3743663	0.015988786	-0.02365698	0.0031282408	0.05343743	6.3116097	7.505399	Sitting_Type
15:39:01.683	0.08140534	6.117372	7.3743663	0.015988786	-0.02365698	0.0031282408	0.05343743	6.3116097	7.505399	Sitting_Type
15:39:01.706	0.08140534	6.117372	7.3743663	0.015988786	-0.02365698	0.0031282408	0.05343743	6.3116097	7.505399	Sitting_Type
15:39:01.729	0.08140534	6.117372	7.3743663	0.015988786	-0.02365698	0.0031282408	0.05343743	6.3116097	7.505399	Sitting_Type
15:39:01.753	0.08140534	6.117372	7.3743663	0.015377922	-0.035263415	-0.003591277	0.055000953	6.326154	7.4931345	Sitting_Type
15:39:01.776	0.08140534	6.117372	7.3743663	0.015377922	-0.035263415	-0.003591277	0.055000953	6.326154	7.4931345	Sitting_Type
15:39:01.799	0.08140534	6.117372	7.3743663	0.015377922	-0.035263415	-0.003591277	0.055000953	6.326154	7.4931345	Sitting_Type
15:39:01.822	0.08140534	6.117372	7.3743663	0.015377922	-0.035263415	-0.003591277	0.055000953	6.326154	7.4931345	Sitting_Type
15:39:01.845	0.090982445	6.1532865	7.4821086	0.015377922	-0.035263415	-0.003591277	0.055000953	6.326154	7.4931345	Sitting_Type
15:39:01.868	0.090982445	6.1532865	7.4821086	0.015377922	-0.035263415	-0.003591277	0.055000953	6.326154	7.4931345	Sitting_Type
15:39:01.898	0.090982445	6.1532865	7.4821086	0.015377922	-0.035263415	-0.003591277	0.055000953	6.326154	7.4931345	Sitting_Type
15:39:01.919	0.090982445	6.1532865	7.4821086	-0.12328849	-0.057865433	0.009847758	0.02978468	6.3182726	7.4999247	Sitting_Type
15:39:01.940	0.090982445	6.1532865	7.4821086	-0.12328849	-0.057865433	0.009847758	0.02978468	6.3182726	7.4999247	Sitting_Type
15:39:01.979	0.090982445	6.1532865	7.4821086	-0.12328849	-0.057865433	0.009847758	0.02978468	6.3182726	7.4999247	Sitting_Type
15:39:02.000	0.090982445	6.1532865	7.4821086	-0.12328849	-0.057865433	0.009847758	0.02978468	6.3182726	7.4999247	Sitting_Type
15:39:02.021	0.090982445	6.1532865	7.4821086	-0.12328849	-0.057865433	0.009847758	0.02978468	6.3182726	7.4999247	Sitting_Type
15:39:02.043	-0.11013664	6.1892004	7.0702934	-0.12328849	-0.057865433	0.009847758	0.02978468	6.3182726	7.4999247	Sitting_Type
15:39:02.064	-0.11013664	6.1892004	7.0702934	-0.12328849	-0.057865433	0.009847758	0.02978468	6.3182726	7.4999247	Sitting_Type
15:39:02.086	-0.11013664	6.1892004	7.0702934	-0.12328849	-0.057865433	0.009847758	0.02978468	6.3182726	7.4999247	Sitting_Type
15:39:02.108	-0.11013664	6.1892004	7.0702934	-0.0011154399	0.03315349	0.0153455455	0.049312897	6.323377	7.495515	Sitting_Type
15:39:02.130	-0.11013664	6.1892004	7.0702934	-0.0011154399	0.03315349	0.0153455455	0.049312897	6.323377	7.495515	Sitting_Type
15:39:02.152	-0.11013664	6.1892004	7.0702934	-0.0011154399	0.03315349	0.0153455455	0.049312897	6.323377	7.495515	Sitting_Type
15:39:02.175	-0.11013664	6.1892004	7.0702934	-0.0011154399	0.03315349	0.0153455455	0.049312897	6.323377	7.495515	Sitting_Type
15:39:02.197	-0.11013664	6.1892004	7.0702934	-0.0011154399	0.03315349	0.0153455455	0.049312897	6.323377	7.495515	Sitting_Type
15:39:02.219	-0.11013664	6.1892004	7.0702934	-0.0011154399	0.03315349	0.0153455455	0.049312897	6.323377	7.495515	Sitting_Type
15:39:02.241	0.083799616	6.021601	7.1325445	-0.0011154399	0.03315349	0.0153455455	0.049312897	6.323377	7.495515	Sitting_Type
15:39:02.263	0.083799616	6.021601	7.1325445	-0.0011154399	0.03315349	0.0153455455	0.049312897	6.323377	7.495515	Sitting_Type
15:39:02.284	0.083799616	6.021601	7.1325445	0.019043114	0.011773205	0.011680354	0.05267076	6.3138657	7.5035105	Sitting_Type
15:39:02.306	0.083799616	6.021601	7.1325445	0.019043114	0.011773205	0.011680354	0.05267076	6.3138657	7.5035105	Sitting_Type
15:39:02.330	0.083799616	6.021601	7.1325445	0.019043114	0.011773205	0.011680354	0.05267076	6.3138657	7.5035105	Sitting_Type
15:39:02.353	0.083799616	6.021601	7.1325445	0.019043114	0.011773205	0.011680354	0.05267076	6.3138657	7.5035105	Sitting_Type
15:39:02.376	0.083799616	6.021601	7.1325445	0.019043114	0.011773205	0.011680354	0.05267076	6.3138657	7.5035105	Sitting_Type
15:39:02.397	0.083799616	6.021601	7.1325445	0.019043114	0.011773205	0.011680354	0.05267076	6.3138657	7.5035105	Sitting_Type
15:39:02.420	0.083799616	6.021601	7.1325445	0.019043114	0.011773205	0.011680354	0.05267076	6.3138657	7.5035105	Sitting_Type
15:39:02.444	0.031125572	6.2251143	7.233104	0.019043114	0.011773205	0.011680354	0.05267076	6.3138657	7.5035105	Sitting_Type
15:39:02.482	0.031125572	6.2251143	7.233104	0.030649554	-0.016326595	0.011680354	0.057855394	6.317468	7.5004363	Sitting_Type
15:39:02.505	0.031125572	6.2251143	7.233104	0.030649554	-0.016326595	0.011680354	0.057855394	6.317468	7.5004363	Sitting_Type
15:39:02.527	0.031125572	6.2251143	7.233104	0.030649554	-0.016326595	0.011680354	0.057855394	6.317468	7.5004363	Sitting_Type
15:39:02.550	0.031125572	6.2251143	7.233104	0.030649554	-0.016326595	0.011680354	0.057855394	6.317468	7.5004363	Sitting_Type
15:39:02.578	0.031125572	6.2251143	7.233104	0.030649554	-0.016326595	0.011680354	0.057855394	6.317468	7.5004363	Sitting_Type
15:39:02.605	0.031125572	6.2251143	7.233104	0.030649554	-0.016326595	0.011680354	0.057855394	6.317468	7.5004363	Sitting_Type
15:39:02.631	0.031125572	6.2251143	7.233104	0.030649554	-0.016326595	0.011680354	0.057855394	6.317468	7.5004363	Sitting_Type
15:39:02.654	0.028731298	6.1628633	7.2187386	-0.034713026	-0.010217943	0.0153455455	0.06668299	6.320955	7.497425	Sitting_Type
15:39:02.676	0.028731298	6.1628633	7.2187386	-0.034713026	-0.010217943	0.0153455455	0.06668299	6.320955	7.497425	Sitting_Type
15:39:02.699	0.028731298	6.1628633	7.2187386	-0.034713026	-0.010217943	0.0153455455	0.06668299	6.320955	7.497425	Sitting_Type
15:39:02.721	0.028731298	6.1628633	7.2187386	-0.034713026	-0.010217943	0.0153455455	0.06668299	6.320955	7.497425	Sitting_Type
15:39:02.744	0.028731298	6.1628633	7.2187386	-0.034713026	-0.010217943	0.0153455455	0.06668299	6.320955	7.497425	Sitting_Type
15:39:02.766	0.028731298	6.1628633	7.2187386	-0.034713026	-0.010217943	0.0153455455	0.06668299	6.320955	7.497425	Sitting_Type
15:39:02.789	0.028731298	6.1628633	7.2187386	-0.034713026	-0.010217943	0.0153455455	0.06668299	6.320955	7.497425	Sitting_Type
15:39:02.813	0.028731298	6.1628633	7.2187386	-0.034713026	-0.010217943	0.0153455455	0.06668299	6.320955	7.497425	Sitting_Type
15:39:02.836	0.019154198	6.1269493	7.355212	-0.106795125	-0.007163617	0.12957735	0.12674144	6.263771	7.544499	Sitting_Type
15:39:02.859	0.019154198	6.1269493	7.355212	-0.106795125	-0.007163617	0.12957735	0.12674144	6.263771	7.544499	Sitting_Type
15:39:02.882	0.019154198	6.1269493	7.355212	-0.106795125	-0.007163617	0.12957735	0.12674144	6.263771	7.544499	Sitting_Type
15:39:02.905	0.019154198	6.1269493	7.355212	-0.106795125	-0.007163617	0.12957735	0.12674144	6.263771	7.544499	Sitting_Type
15:39:02.929	0.019154198	6.1269493	7.355212	-0.106795125	-0.007163617	0.12957735	0.12674144	6.263771	7.544499	Sitting_Type
15:39:02.952	0.019154198	6.1269493	7.355212	-0.106795125	-0.007163617	0.12957735	0.12674144	6.263771	7.544499	Sitting_Type
15:39:02.975	0.019154198	6.1269493	7.355212	-0.106795125	-0.007163617	0.12957735	0.12674144	6.263771	7.544499	Sitting_Type
15:39:02.998	0.019154198	6.1269493	7.355212	-0.00050457474	-0.051145915	0.060549576	0.24660672	6.168309	7.6198087	Sitting_Type
15:39:03.021	0.019154198	6.1269493	7.355212	-0.00050457474	-0.051145915	0.060549576	0.24660672	6.168309	7.6198087	Sitting_Type
15:39:03.044	0.23224466	5.9665327	7.108602	-0.00050457474	-0.051145915	0.060549576	0.24660672	6.168309	7.6198087	Sitting_Type
15:39:03.068	0.23224466	5.9665327	7.108602	-0.00050457474	-0.051145915	0.060549576	0.24660672	6.168309	7.6198087	Sitting_Type
15:39:03.091	0.23224466	5.9665327	7.108602	-0.00050457474	-0.051145915	0.060549576	0.24660672	6.168309	7.6198087	Sitting_Type
15:39:03.114	0.23224466	5.9665327	7.108602	-0.00050457474	-0.051145915	0.060549576	0.24660672	6.168309	7.6198087	Sitting_Type
15:39:03.137	0.23224466	5.9665327	7.108602	-0.00050457474	-0.051145915	0.060549576	0.24660672	6.168309	7.6198087	Sitting_Type
15:39:03.161	0.23224466	5.9665327	7.108602	-0.00050457474	-0.051145915	0.060549576	0.24660672	6.168309	7.6198087	Sitting_Type
15:39:03.183	0.23224466	5.9665327	7.108602	-0.14161444	-0.051145915	0.061160438	0.36891365	6.1153913	7.657429	Sitting_Type
15:39:03.205	0.23224466	5.9665327	7.108602	-0.14161444	-0.051145915	0.061160438	0.36891365	6.1153913	7.657429	Sitting_Type
15:39:03.228	0.23224466	5.9665327	7.108602	-0.14161444	-0.051145915	0.061160438	0.36891365	6.1153913	7.657429	Sitting_Type
15:39:03.252	0.35435268	5.8851275	7.51084	-0.14161444	-0.051145915	0.061160438	0.36891365	6.1153913	7.657429	Sitting_Type
15:39:03.276	0.35435268	5.8851275	7.51084	-0.14161444	-0.051145915	0.061160438	0.36891365	6.1153913	7.657429	Sitting_Type
15:39:03.299	0.35435268	5.8851275	7.51084	-0.14161444	-0.051145915	0.061160438	0.36891365	6.1153913	7.657429	Sitting_Type
15:39:03.322	0.35435268	5.8851275	7.51084	-0.14161444	-0.051145915	0.061160438	0.36891365	6.1153913	7.657429	Sitting_Type
15:39:03.345	0.35435268	5.8851275	7.51084	-0.14161444	-0.051145915	0.061160438	0.36891365	6.1153913	7.657429	Sitting_Type
15:39:03.368	0.35435268	5.8851275	7.51084	-0.15505348	0.014827532	-0.00053695054	0.38987455	5.955971	7.78105	Sitting_Type
15:39:03.392	0.35435268	5.8851275	7.51084	-0.15505348	0.014827532	-0.00053695054	0.38987455	5.955971	7.78105	Sitting_Type
15:39:03.415	0.35435268	5.8851275	7.51084	-0.15505348	0.014827532	-0.00053695054	0.38987455	5.955971	7.78105	Sitting_Type
15:39:03.438	0.29928434	5.741471	7.4222517	-0.15505348	0.014827532	-0.00053695054	0.38987455	5.955971	7.78105	Sitting_Type
15:39:03.461	0.29928434	5.741471	7.4222517	-0.15505348	0.014827532	-0.00053695054	0.38987455	5.955971	7.78105	Sitting_Type
15:39:03.484	0.29928434	5.741471	7.4222517	-0.15505348	0.014827532	-0.00053695054	0.38987455	5.955971	7.78105	Sitting_Type
15:39:03.506	0.29928434	5.741471	7.4222517	-0.15505348	0.014827532	-0.00053695054	0.38987455	5.955971	7.78105	Sitting_Type
15:39:03.527	0.29928434	5.741471	7.4222517	-0.15505348	0.014827532	-0.00053695054	0.38987455	5.955971	7.78105	Sitting_Type
15:39:03.548	0.29928434	5.741471	7.4222517	0.042255994	-0.013883135	0.006182567	0.38001	5.872836	7.8444695	Sitting_Type
15:39:03.571	0.29928434	5.741471	7.4222517	0.042255994	-0.013883135	0.006182567	0.38001	5.872836	7.8444695	Sitting_Type
15:39:03.592	0.29928434	5.741471	7.4222517	0.042255994	-0.013883135	0.006182567	0.38001	5.872836	7.8444695	Sitting_Type
15:39:03.619	0.29928434	5.741471	7.4222517	0.042255994	-0.013883135	0.006182567	0.38001	5.872836	7.8444695	Sitting_Type
15:39:03.640	0.37590113	5.6983743	7.6688623	0.042255994	-0.013883135	0.006182567	0.38001	5.872836	7.8444695	Sitting_Type
15:39:03.661	0.37590113	5.6983743	7.6688623	0.042255994	-0.013883135	0.006182567	0.38001	5.872836	7.8444695	Sitting_Type
15:39:03.682	0.37590113	5.6983743	7.6688623	0.042255994	-0.013883135	0.006182567	0.38001	5.872836	7.8444695	Sitting_Type
15:39:03.705	0.37590113	5.6983743	7.6688623	0.042255994	-0.013883135	0.006182567	0.38001	5.872836	7.8444695	Sitting_Type
15:39:03.728	0.37590113	5.6983743	7.6688623	0.13449664	-0.034041688	-0.024360694	0.33920437	5.983368	7.762381	Sitting_Type
15:39:03.750	0.37590113	5.6983743	7.6688623	0.13449664	-0.034041688	-0.024360694	0.33920437	5.983368	7.762381	Sitting_Type
15:39:03.773	0.37590113	5.6983743	7.6688623	0.13449664	-0.034041688	-0.024360694	0.33920437	5.983368	7.762381	Sitting_Type
15:39:03.797	0.37590113	5.6983743	7.6688623	0.13449664	-0.034041688	-0.024360694	0.33920437	5.983368	7.762381	Sitting_Type
15:39:03.820	0.37590113	5.6983743	7.6688623	0.13449664	-0.034041688	-0.024360694	0.33920437	5.983368	7.762381	Sitting_Type
15:39:03.842	0.29210153	5.5954204	7.8101244	0.13449664	-0.034041688	-0.024360694	0.33920437	5.983368	7.762381	Sitting_Type
15:39:03.865	0.29210153	5.5954204	7.8101244	0.13449664	-0.034041688	-0.024360694	0.33920437	5.983368	7.762381	Sitting_Type
15:39:03.888	0.29210153	5.5954204	7.8101244	0.13449664	-0.034041688	-0.024360694	0.33920437	5.983368	7.762381	Sitting_Type
15:39:03.912	0.29210153	5.5954204	7.8101244	0.09479041	0.028877432	-0.00053695054	0.35874552	6.1036944	7.6672406	Sitting_Type
15:39:03.935	0.29210153	5.5954204	7.8101244	0.09479041	0.028877432	-0.00053695054	0.35874552	6.1036944	7.6672406	Sitting_Type
15:39:03.959	0.29210153	5.5954204	7.8101244	0.09479041	0.028877432	-0.00053695054	0.35874552	6.1036944	7.6672406	Sitting_Type
15:39:03.982	0.29210153	5.5954204	7.8101244	0.09479041	0.028877432	-0.00053695054	0.35874552	6.1036944	7.6672406	Sitting_Type
15:39:04.005	0.29210153	5.5954204	7.8101244	0.09479041	0.028877432	-0.00053695054	0.35874552	6.1036944	7.6672406	Sitting_Type
15:39:04.028	0.29210153	5.5954204	7.8101244	0.09479041	0.028877432	-0.00053695054	0.35874552	6.1036944	7.6672406	Sitting_Type
15:39:04.051	0.37350687	5.8420305	7.4892917	0.09479041	0.028877432	-0.00053695054	0.35874552	6.1036944	7.6672406	Sitting_Type
15:39:04.072	0.37350687	5.8420305	7.4892917	0.08746002	0.055755503	0.037947558	0.35874552	6.1036944	7.6672406	Sitting_Type
15:39:04.093	0.37350687	5.8420305	7.4892917	0.08746002	0.055755503	0.037947558	0.37392503	6.1766825	7.607829	Sitting_Type
15:39:04.123	0.37350687	5.8420305	7.4892917	0.08746002	0.055755503	0.037947558	0.37392503	6.1766825	7.607829	Sitting_Type
15:39:04.144	0.37350687	5.8420305	7.4892917	0.08746002	0.055755503	0.037947558	0.37392503	6.1766825	7.607829	Sitting_Type
15:39:04.164	0.37350687	5.8420305	7.4892917	0.08746002	0.055755503	0.037947558	0.37392503	6.1766825	7.607829	Sitting_Type
15:39:04.185	0.37350687	5.8420305	7.4892917	0.08746002	0.055755503	0.037947558	0.37392503	6.1766825	7.607829	Sitting_Type
15:39:04.206	0.37350687	5.8420305	7.4892917	0.08746002	0.055755503	0.037947558	0.37392503	6.1766825	7.607829	Sitting_Type
15:39:04.229	0.37350687	5.8420305	7.4892917	0.08746002	0.055755503	0.037947558	0.37392503	6.1766825	7.607829	Sitting_Type
15:39:04.252	0.16759923	6.1125836	7.1133904	0.08746002	0.055755503	0.037947558	0.37392503	6.1766825	7.607829	Sitting_Type
15:39:04.275	0.16759923	6.1125836	7.1133904	-0.009056688	-0.016326595	-0.0048130075	0.3915848	6.214448	7.5761204	Sitting_Type
15:39:04.297	0.16759923	6.1125836	7.1133904	-0.009056688	-0.016326595	-0.0048130075	0.3915848	6.214448	7.5761204	Sitting_Type
15:39:04.319	0.16759923	6.1125836	7.1133904	-0.009056688	-0.016326595	-0.0048130075	0.3915848	6.214448	7.5761204	Sitting_Type
15:39:04.341	0.16759923	6.1125836	7.1133904	-0.009056688	-0.016326595	-0.0048130075	0.3915848	6.214448	7.5761204	Sitting_Type
15:39:04.364	0.16759923	6.1125836	7.1133904	-0.009056688	-0.016326595	-0.0048130075	0.3915848	6.214448	7.5761204	Sitting_Type
15:39:04.386	0.16759923	6.1125836	7.1133904	-0.009056688	-0.016326595	-0.0048130075	0.3915848	6.214448	7.5761204	Sitting_Type
15:39:04.407	0.16759923	6.1125836	7.1133904	-0.009056688	-0.016326595	-0.0048130075	0.3915848	6.214448	7.5761204	Sitting_Type
15:39:04.431	0.16759923	6.1125836	7.1133904	-0.009056688	-0.016326595	-0.0048130075	0.3915848	6.214448	7.5761204	Sitting_Type
15:39:04.454	0.42618093	6.019207	7.4198575	0.012323595	0.00994061	-0.002369546	0.4095764	6.269325	7.5298142	Sitting_Type
15:39:04.476	0.42618093	6.019207	7.4198575	0.012323595	0.00994061	-0.002369546	0.4095764	6.269325	7.5298142	Sitting_Type
15:39:04.497	0.42618093	6.019207	7.4198575	0.012323595	0.00994061	-0.002369546	0.4095764	6.269325	7.5298142	Sitting_Type
15:39:04.520	0.42618093	6.019207	7.4198575	0.012323595	0.00994061	-0.002369546	0.4095764	6.269325	7.5298142	Sitting_Type
15:39:04.542	0.42618093	6.019207	7.4198575	0.012323595	0.00994061	-0.002369546	0.4095764	6.269325	7.5298142	Sitting_Type
15:39:04.565	0.42618093	6.019207	7.4198575	0.012323595	0.00994061	-0.002369546	0.4095764	6.269325	7.5298142	Sitting_Type
15:39:04.588	0.42618093	6.019207	7.4198575	0.012323595	0.00994061	-0.002369546	0.4095764	6.269325	7.5298142	Sitting_Type
15:39:04.613	0.42618093	6.019207	7.4198575	0.012323595	0.00994061	-0.002369546	0.4095764	6.269325	7.5298142	Sitting_Type
15:39:04.636	0.3519584	6.220326	7.2714124	0.04775378	-0.01693746	0.010458624	0.41668916	6.29196	7.510522	Sitting_Type
15:39:04.659	0.3519584	6.220326	7.2714124	0.04775378	-0.01693746	0.010458624	0.41668916	6.29196	7.510522	Sitting_Type
15:39:04.682	0.3519584	6.220326	7.2714124	0.04775378	-0.01693746	0.010458624	0.41668916	6.29196	7.510522	Sitting_Type
15:39:04.705	0.3519584	6.220326	7.2714124	0.04775378	-0.01693746	0.010458624	0.41668916	6.29196	7.510522	Sitting_Type
15:39:04.728	0.3519584	6.220326	7.2714124	0.04775378	-0.01693746	0.010458624	0.41668916	6.29196	7.510522	Sitting_Type
15:39:04.752	0.3519584	6.220326	7.2714124	0.04775378	-0.01693746	0.010458624	0.41668916	6.29196	7.510522	Sitting_Type
15:39:04.773	0.3519584	6.220326	7.2714124	0.04775378	-0.01693746	0.010458624	0.41668916	6.29196	7.510522	Sitting_Type
15:39:04.796	0.3519584	6.220326	7.2714124	0.07768618	0.030099163	-0.01580858	0.43027395	6.3350887	7.47341	Sitting_Type
15:39:04.819	0.3519584	6.220326	7.2714124	0.07768618	0.030099163	-0.01580858	0.43027395	6.3350887	7.47341	Sitting_Type
15:39:04.839	0.409421	6.134132	7.1732473	0.07768618	0.030099163	-0.01580858	0.43027395	6.3350887	7.47341	Sitting_Type
15:39:04.861	0.409421	6.134132	7.1732473	0.07768618	0.030099163	-0.01580858	0.43027395	6.3350887	7.47341	Sitting_Type
15:39:04.881	0.409421	6.134132	7.1732473	0.07768618	0.030099163	-0.01580858	0.43027395	6.3350887	7.47341	Sitting_Type
15:39:04.903	0.409421	6.134132	7.1732473	0.07768618	0.030099163	-0.01580858	0.43027395	6.3350887	7.47341	Sitting_Type
15:39:04.924	0.409421	6.134132	7.1732473	0.07768618	0.030099163	-0.01580858	0.43027395	6.3350887	7.47341	Sitting_Type
15:39:04.945	0.409421	6.134132	7.1732473	0.07768618	0.030099163	-0.01580858	0.43027395	6.3350887	7.47341	Sitting_Type
15:39:04.968	0.409421	6.134132	7.1732473	0.07768618	0.030099163	-0.01580858	0.43027395	6.3350887	7.47341	Sitting_Type
15:39:04.990	0.409421	6.134132	7.1732473	-0.068921484	-0.008996212	-0.039021462	0.4470443	6.4104147	7.4079022	Sitting_Type
15:39:05.011	0.409421	6.134132	7.1732473	-0.068921484	-0.008996212	-0.039021462	0.4470443	6.4104147	7.4079022	Sitting_Type
15:39:05.035	0.38068968	6.265817	7.2714124	-0.068921484	-0.008996212	-0.039021462	0.4470443	6.4104147	7.4079022	Sitting_Type
15:39:05.058	0.38068968	6.265817	7.2714124	-0.068921484	-0.008996212	-0.039021462	0.4470443	6.4104147	7.4079022	Sitting_Type
15:39:05.082	0.38068968	6.265817	7.2714124	-0.068921484	-0.008996212	-0.039021462	0.4470443	6.4104147	7.4079022	Sitting_Type
15:39:05.112	0.38068968	6.265817	7.2714124	-0.068921484	-0.008996212	-0.039021462	0.4470443	6.4104147	7.4079022	Sitting_Type
15:39:05.134	0.38068968	6.265817	7.2714124	-0.068921484	-0.008996212	-0.039021462	0.4470443	6.4104147	7.4079022	Sitting_Type
15:39:05.156	0.38068968	6.265817	7.2714124	-0.00050457474	0.037429545	0.008015162	0.3974698	6.4013195	7.4185905	Sitting_Type
15:39:05.178	0.38068968	6.265817	7.2714124	-0.00050457474	0.037429545	0.008015162	0.3974698	6.4013195	7.4185905	Sitting_Type
15:39:05.202	0.38068968	6.265817	7.2714124	-0.00050457474	0.037429545	0.008015162	0.3974698	6.4013195	7.4185905	Sitting_Type
15:39:05.225	0.38068968	6.265817	7.2714124	-0.00050457474	0.037429545	0.008015162	0.3974698	6.4013195	7.4185905	Sitting_Type
15:39:05.248	0.24182175	6.308914	7.3169036	-0.00050457474	0.037429545	0.008015162	0.3974698	6.4013195	7.4185905	Sitting_Type
15:39:05.271	0.24182175	6.308914	7.3169036	-0.00050457474	0.037429545	0.008015162	0.3974698	6.4013195	7.4185905	Sitting_Type
15:39:05.294	0.24182175	6.308914	7.3169036	-0.00050457474	0.037429545	0.008015162	0.3974698	6.4013195	7.4185905	Sitting_Type
15:39:05.318	0.24182175	6.308914	7.3169036	-0.00050457474	0.037429545	0.008015162	0.3974698	6.4013195	7.4185905	Sitting_Type
15:39:05.340	0.24182175	6.308914	7.3169036	0.1406053	0.05636637	-0.015197717	0.35265946	6.4816833	7.3507667	Sitting_Type
15:39:05.363	0.24182175	6.308914	7.3169036	0.1406053	0.05636637	-0.015197717	0.35265946	6.4816833	7.3507667	Sitting_Type
15:39:05.386	0.24182175	6.308914	7.3169036	0.1406053	0.05636637	-0.015197717	0.35265946	6.4816833	7.3507667	Sitting_Type
15:39:05.409	0.24182175	6.308914	7.3169036	0.1406053	0.05636637	-0.015197717	0.35265946	6.4816833	7.3507667	Sitting_Type
15:39:05.431	0.2681588	6.2945485	7.1133904	0.1406053	0.05636637	-0.015197717	0.35265946	6.4816833	7.3507667	Sitting_Type
15:39:05.453	0.2681588	6.2945485	7.1133904	0.1406053	0.05636637	-0.015197717	0.35265946	6.4816833	7.3507667	Sitting_Type
15:39:05.476	0.2681588	6.2945485	7.1133904	0.1406053	0.05636637	-0.015197717	0.35265946	6.4816833	7.3507667	Sitting_Type
15:39:05.499	0.2681588	6.2945485	7.1133904	0.1406053	0.05636637	-0.015197717	0.35265946	6.4816833	7.3507667	Sitting_Type
15:39:05.523	0.2681588	6.2945485	7.1133904	0.006825808	-0.007163617	-0.0060347375	0.3417584	6.4655857	7.3654437	Sitting_Type
15:39:05.546	0.2681588	6.2945485	7.1133904	0.006825808	-0.007163617	-0.0060347375	0.3417584	6.4655857	7.3654437	Sitting_Type
15:39:05.569	0.2681588	6.2945485	7.1133904	0.006825808	-0.007163617	-0.0060347375	0.3417584	6.4655857	7.3654437	Sitting_Type
15:39:05.592	0.2681588	6.2945485	7.1133904	0.006825808	-0.007163617	-0.0060347375	0.3417584	6.4655857	7.3654437	Sitting_Type
15:39:05.614	0.2681588	6.2945485	7.1133904	0.006825808	-0.007163617	-0.0060347375	0.3417584	6.4655857	7.3654437	Sitting_Type
15:39:05.637	0.2681588	6.2945485	7.1133904	0.006825808	-0.007163617	-0.0060347375	0.3417584	6.4655857	7.3654437	Sitting_Type
15:39:05.661	0.29689008	6.3400397	6.91706	0.006825808	-0.007163617	-0.0060347375	0.3417584	6.4655857	7.3654437	Sitting_Type
15:39:05.683	0.29689008	6.3400397	6.91706	0.006825808	-0.007163617	-0.0060347375	0.3417584	6.4655857	7.3654437	Sitting_Type
15:39:05.705	0.29689008	6.3400397	6.91706	-0.0047806315	0.012384071	0.010458624	0.33941448	6.460746	7.3697953	Sitting_Type
15:39:05.727	0.29689008	6.3400397	6.91706	-0.0047806315	0.012384071	0.010458624	0.33941448	6.460746	7.3697953	Sitting_Type
15:39:05.750	0.29689008	6.3400397	6.91706	-0.0047806315	0.012384071	0.010458624	0.33941448	6.460746	7.3697953	Sitting_Type
15:39:05.774	0.29689008	6.3400397	6.91706	-0.0047806315	0.012384071	0.010458624	0.33941448	6.460746	7.3697953	Sitting_Type
15:39:05.796	0.29689008	6.3400397	6.91706	-0.0047806315	0.012384071	0.010458624	0.33941448	6.460746	7.3697953	Sitting_Type
15:39:05.819	0.29689008	6.3400397	6.91706	-0.0047806315	0.012384071	0.010458624	0.33941448	6.460746	7.3697953	Sitting_Type
15:39:05.841	0.2777359	6.2706056	7.0870533	-0.0047806315	0.012384071	0.010458624	0.33941448	6.460746	7.3697953	Sitting_Type
15:39:05.864	0.2777359	6.2706056	7.0870533	-0.0047806315	0.012384071	0.010458624	0.33941448	6.460746	7.3697953	Sitting_Type
15:39:05.888	0.2777359	6.2706056	7.0870533	0.04897551	0.015438397	-0.010310795	0.32711774	6.480376	7.3531	Sitting_Type
15:39:05.911	0.2777359	6.2706056	7.0870533	0.04897551	0.015438397	-0.010310795	0.32711774	6.480376	7.3531	Sitting_Type
15:39:05.934	0.2777359	6.2706056	7.0870533	0.04897551	0.015438397	-0.010310795	0.32711774	6.480376	7.3531	Sitting_Type
15:39:05.957	0.2777359	6.2706056	7.0870533	0.04897551	0.015438397	-0.010310795	0.32711774	6.480376	7.3531	Sitting_Type
15:39:05.979	0.2777359	6.2706056	7.0870533	0.04897551	0.015438397	-0.010310795	0.32711774	6.480376	7.3531	Sitting_Type
15:39:06.000	0.2777359	6.2706056	7.0870533	0.04897551	0.015438397	-0.010310795	0.32711774	6.480376	7.3531	Sitting_Type
15:39:06.021	0.2777359	6.2706056	7.0870533	0.04897551	0.015438397	-0.010310795	0.32711774	6.480376	7.3531	Sitting_Type
15:39:06.042	0.28731298	6.28976	7.144516	0.04897551	0.015438397	-0.010310795	0.32711774	6.480376	7.3531	Sitting_Type
15:39:06.064	0.28731298	6.28976	7.144516	0.05019724	-0.07008274	-0.061623473	0.28327012	6.5398602	7.3020782	Sitting_Type
15:39:06.085	0.28731298	6.28976	7.144516	0.05019724	-0.07008274	-0.061623473	0.28327012	6.5398602	7.3020782	Sitting_Type
15:39:06.106	0.28731298	6.28976	7.144516	0.05019724	-0.07008274	-0.061623473	0.28327012	6.5398602	7.3020782	Sitting_Type
15:39:06.127	0.28731298	6.28976	7.144516	0.05019724	-0.07008274	-0.061623473	0.28327012	6.5398602	7.3020782	Sitting_Type
15:39:06.149	0.28731298	6.28976	7.144516	0.05019724	-0.07008274	-0.061623473	0.28327012	6.5398602	7.3020782	Sitting_Type
15:39:06.171	0.28731298	6.28976	7.144516	0.05019724	-0.07008274	-0.061623473	0.28327012	6.5398602	7.3020782	Sitting_Type
15:39:06.194	0.28731298	6.28976	7.144516	0.05019724	-0.07008274	-0.061623473	0.28327012	6.5398602	7.3020782	Sitting_Type
15:39:06.218	0.28731298	6.28976	7.144516	0.05019724	-0.07008274	-0.061623473	0.28327012	6.5398602	7.3020782	Sitting_Type
15:39:06.240	0.098165266	6.5028505	7.467743	0.17786807	0.012384071	-0.047573574	0.28814846	6.637705	7.213054	Sitting_Type
15:39:06.262	0.098165266	6.5028505	7.467743	0.17786807	0.012384071	-0.047573574	0.28814846	6.637705	7.213054	Sitting_Type
15:39:06.283	0.098165266	6.5028505	7.467743	0.17786807	0.012384071	-0.047573574	0.28814846	6.637705	7.213054	Sitting_Type
15:39:06.307	0.098165266	6.5028505	7.467743	0.17786807	0.012384071	-0.047573574	0.28814846	6.637705	7.213054	Sitting_Type
15:39:06.329	0.098165266	6.5028505	7.467743	0.17786807	0.012384071	-0.047573574	0.28814846	6.637705	7.213054	Sitting_Type
15:39:06.350	0.098165266	6.5028505	7.467743	0.17786807	0.012384071	-0.047573574	0.28814846	6.637705	7.213054	Sitting_Type
15:39:06.370	0.098165266	6.5028505	7.467743	0.17786807	0.012384071	-0.047573574	0.28814846	6.637705	7.213054	Sitting_Type
15:39:06.391	0.098165266	6.5028505	7.467743	0.17786807	0.012384071	-0.047573574	0.28814846	6.637705	7.213054	Sitting_Type
15:39:06.412	0.098165266	6.5028505	7.467743	-0.12023416	-0.008385347	0.0019065104	0.30454445	6.6081142	7.2395015	Sitting_Type
15:39:06.434	0.18914771	6.6704497	6.6177754	-0.12023416	-0.008385347	0.0019065104	0.30454445	6.6081142	7.2395015	Sitting_Type
15:39:06.456	0.18914771	6.6704497	6.6177754	-0.12023416	-0.008385347	0.0019065104	0.30454445	6.6081142	7.2395015	Sitting_Type
15:39:06.479	0.18914771	6.6704497	6.6177754	-0.12023416	-0.008385347	0.0019065104	0.30454445	6.6081142	7.2395015	Sitting_Type
15:39:06.505	0.18914771	6.6704497	6.6177754	-0.12023416	-0.008385347	0.0019065104	0.30454445	6.6081142	7.2395015	Sitting_Type
15:39:06.526	0.18914771	6.6704497	6.6177754	-0.12023416	-0.008385347	0.0019065104	0.30454445	6.6081142	7.2395015	Sitting_Type
15:39:06.548	0.18914771	6.6704497	6.6177754	-0.12023416	-0.008385347	0.0019065104	0.30454445	6.6081142	7.2395015	Sitting_Type
15:39:06.569	0.18914771	6.6704497	6.6177754	-0.12023416	-0.008385347	0.0019065104	0.30454445	6.6081142	7.2395015	Sitting_Type
15:39:06.591	0.18914771	6.6704497	6.6177754	-0.12023416	-0.008385347	0.0019065104	0.30454445	6.6081142	7.2395015	Sitting_Type
15:39:06.612	0.18914771	6.6704497	6.6177754	0.18336587	-0.051756777	0.014123815	0.28682533	6.565433	7.2789516	Sitting_Type
15:39:06.634	0.28013015	6.385531	7.039168	0.18336587	-0.051756777	0.014123815	0.28682533	6.565433	7.2789516	Sitting_Type
15:39:06.655	0.28013015	6.385531	7.039168	0.18336587	-0.051756777	0.014123815	0.28682533	6.565433	7.2789516	Sitting_Type
15:39:06.685	0.28013015	6.385531	7.039168	0.18336587	-0.051756777	0.014123815	0.28682533	6.565433	7.2789516	Sitting_Type
15:39:06.705	0.28013015	6.385531	7.039168	0.18336587	-0.051756777	0.014123815	0.28682533	6.565433	7.2789516	Sitting_Type
15:39:06.726	0.28013015	6.385531	7.039168	0.18336587	-0.051756777	0.014123815	0.28682533	6.565433	7.2789516	Sitting_Type
15:39:06.748	0.28013015	6.385531	7.039168	0.18336587	-0.051756777	0.014123815	0.28682533	6.565433	7.2789516	Sitting_Type
15:39:06.772	0.28013015	6.385531	7.039168	0.18336587	-0.051756777	0.014123815	0.28682533	6.565433	7.2789516	Sitting_Type
15:39:06.794	0.28013015	6.385531	7.039168	-0.1458905	0.010551476	0.08864938	0.33817238	6.51562	7.321387	Sitting_Type
15:39:06.816	0.28013015	6.385531	7.039168	-0.1458905	0.010551476	0.08864938	0.33817238	6.51562	7.321387	Sitting_Type
15:39:06.839	0.090982445	6.689604	7.290567	-0.1458905	0.010551476	0.08864938	0.33817238	6.51562	7.321387	Sitting_Type
15:39:06.862	0.090982445	6.689604	7.290567	-0.1458905	0.010551476	0.08864938	0.33817238	6.51562	7.321387	Sitting_Type
15:39:06.883	0.090982445	6.689604	7.290567	-0.1458905	0.010551476	0.08864938	0.33817238	6.51562	7.321387	Sitting_Type
15:39:06.905	0.090982445	6.689604	7.290567	-0.1458905	0.010551476	0.08864938	0.33817238	6.51562	7.321387	Sitting_Type
15:39:06.926	0.090982445	6.689604	7.290567	-0.1458905	0.010551476	0.08864938	0.33817238	6.51562	7.321387	Sitting_Type
15:39:06.948	0.090982445	6.689604	7.290567	-0.1458905	0.010551476	0.08864938	0.33817238	6.51562	7.321387	Sitting_Type
15:39:06.970	0.090982445	6.689604	7.290567	-0.120845035	0.13089192	0.12713389	0.40389064	6.3629065	7.4512134	Sitting_Type
15:39:06.992	0.090982445	6.689604	7.290567	-0.120845035	0.13089192	0.12713389	0.40389064	6.3629065	7.4512134	Sitting_Type
15:39:07.015	0.090982445	6.689604	7.290567	-0.120845035	0.13089192	0.12713389	0.40389064	6.3629065	7.4512134	Sitting_Type
15:39:07.036	0.48124924	6.261029	7.1756415	-0.120845035	0.13089192	0.12713389	0.40389064	6.3629065	7.4512134	Sitting_Type
15:39:07.059	0.48124924	6.261029	7.1756415	-0.120845035	0.13089192	0.12713389	0.40389064	6.3629065	7.4512134	Sitting_Type
15:39:07.082	0.48124924	6.261029	7.1756415	-0.120845035	0.13089192	0.12713389	0.40389064	6.3629065	7.4512134	Sitting_Type
15:39:07.106	0.48124924	6.261029	7.1756415	-0.120845035	0.13089192	0.12713389	0.40389064	6.3629065	7.4512134	Sitting_Type
15:39:07.130	0.48124924	6.261029	7.1756415	-0.120845035	0.13089192	0.12713389	0.40389064	6.3629065	7.4512134	Sitting_Type
15:39:07.150	0.48124924	6.261029	7.1756415	0.13755096	0.07896838	0.07826466	0.30979386	6.319558	7.4925003	Sitting_Type
15:39:07.171	0.48124924	6.261029	7.1756415	0.13755096	0.07896838	0.07826466	0.30979386	6.319558	7.4925003	Sitting_Type
15:39:07.192	0.48124924	6.261029	7.1756415	0.13755096	0.07896838	0.07826466	0.30979386	6.319558	7.4925003	Sitting_Type
15:39:07.213	0.48124924	6.261029	7.1756415	0.13755096	0.07896838	0.07826466	0.30979386	6.319558	7.4925003	Sitting_Type
15:39:07.242	0.33759275	6.114978	7.4198575	0.13755096	0.07896838	0.07826466	0.30979386	6.319558	7.4925003	Sitting_Type
15:39:07.264	0.33759275	6.114978	7.4198575	0.13755096	0.07896838	0.07826466	0.30979386	6.319558	7.4925003	Sitting_Type
15:39:07.285	0.33759275	6.114978	7.4198575	0.13755096	0.07896838	0.07826466	0.30979386	6.319558	7.4925003	Sitting_Type
15:39:07.307	0.33759275	6.114978	7.4198575	0.13755096	0.07896838	0.07826466	0.30979386	6.319558	7.4925003	Sitting_Type
15:39:07.329	0.33759275	6.114978	7.4198575	-0.040821683	0.04109474	-0.023138965	0.30833203	6.394238	7.42893	Sitting_Type
15:39:07.351	0.33759275	6.114978	7.4198575	-0.040821683	0.04109474	-0.023138965	0.30833203	6.394238	7.42893	Sitting_Type
15:39:07.374	0.33759275	6.114978	7.4198575	-0.040821683	0.04109474	-0.023138965	0.30833203	6.394238	7.42893	Sitting_Type
15:39:07.397	0.33759275	6.114978	7.4198575	-0.040821683	0.04109474	-0.023138965	0.30833203	6.394238	7.42893	Sitting_Type
15:39:07.420	0.33759275	6.114978	7.4198575	-0.040821683	0.04109474	-0.023138965	0.30833203	6.394238	7.42893	Sitting_Type
15:39:07.443	0.3328042	6.1077952	6.7901635	-0.040821683	0.04109474	-0.023138965	0.30833203	6.394238	7.42893	Sitting_Type
15:39:07.465	0.3328042	6.1077952	6.7901635	-0.040821683	0.04109474	-0.023138965	0.30833203	6.394238	7.42893	Sitting_Type
15:39:07.486	0.3328042	6.1077952	6.7901635	-0.040821683	0.04109474	-0.023138965	0.30833203	6.394238	7.42893	Sitting_Type
15:39:07.508	0.3328042	6.1077952	6.7901635	0.19741577	0.023379646	-0.023138965	0.3027358	6.4307475	7.397576	Sitting_Type
15:39:07.530	0.3328042	6.1077952	6.7901635	0.19741577	0.023379646	-0.023138965	0.3027358	6.4307475	7.397576	Sitting_Type
15:39:07.553	0.3328042	6.1077952	6.7901635	0.19741577	0.023379646	-0.023138965	0.3027358	6.4307475	7.397576	Sitting_Type
15:39:07.578	0.3328042	6.1077952	6.7901635	0.19741577	0.023379646	-0.023138965	0.3027358	6.4307475	7.397576	Sitting_Type
15:39:07.602	0.3328042	6.1077952	6.7901635	0.19741577	0.023379646	-0.023138965	0.3027358	6.4307475	7.397576	Sitting_Type
15:39:07.625	0.3328042	6.1077952	6.7901635	0.19741577	0.023379646	-0.023138965	0.3027358	6.4307475	7.397576	Sitting_Type
15:39:07.647	0.531529	6.2322974	7.623371	0.19741577	0.023379646	-0.023138965	0.3027358	6.4307475	7.397576	Sitting_Type
15:39:07.668	0.531529	6.2322974	7.623371	0.19741577	0.023379646	-0.023138965	0.3027358	6.4307475	7.397576	Sitting_Type
15:39:07.691	0.531529	6.2322974	7.623371	-0.161773	-0.034652553	-0.019473774	0.17909078	6.5720224	7.276451	Sitting_Type
15:39:07.712	0.531529	6.2322974	7.623371	-0.161773	-0.034652553	-0.019473774	0.17909078	6.5720224	7.276451	Sitting_Type
15:39:07.733	0.531529	6.2322974	7.623371	-0.161773	-0.034652553	-0.019473774	0.17909078	6.5720224	7.276451	Sitting_Type
15:39:07.753	0.531529	6.2322974	7.623371	-0.161773	-0.034652553	-0.019473774	0.17909078	6.5720224	7.276451	Sitting_Type
15:39:07.774	0.531529	6.2322974	7.623371	-0.161773	-0.034652553	-0.019473774	0.17909078	6.5720224	7.276451	Sitting_Type
15:39:07.795	0.531529	6.2322974	7.623371	-0.161773	-0.034652553	-0.019473774	0.17909078	6.5720224	7.276451	Sitting_Type
15:39:07.818	0.531529	6.2322974	7.623371	-0.161773	-0.034652553	-0.019473774	0.17909078	6.5720224	7.276451	Sitting_Type
15:39:07.839	0.18675344	6.471725	7.1109962	-0.161773	-0.034652553	-0.019473774	0.17909078	6.5720224	7.276451	Sitting_Type
15:39:07.859	0.18675344	6.471725	7.1109962	0.09417953	0.07774665	0.0019065104	0.16462533	6.4935174	7.346934	Sitting_Type
15:39:07.879	0.18675344	6.471725	7.1109962	0.09417953	0.07774665	0.0019065104	0.16462533	6.4935174	7.346934	Sitting_Type
15:39:07.900	0.18675344	6.471725	7.1109962	0.09417953	0.07774665	0.0019065104	0.16462533	6.4935174	7.346934	Sitting_Type
15:39:07.921	0.18675344	6.471725	7.1109962	0.09417953	0.07774665	0.0019065104	0.16462533	6.4935174	7.346934	Sitting_Type
15:39:07.942	0.18675344	6.471725	7.1109962	0.09417953	0.07774665	0.0019065104	0.16462533	6.4935174	7.346934	Sitting_Type
15:39:07.963	0.18675344	6.471725	7.1109962	0.09417953	0.07774665	0.0019065104	0.16462533	6.4935174	7.346934	Sitting_Type
15:39:07.984	0.18675344	6.471725	7.1109962	0.09417953	0.07774665	0.0019065104	0.16462533	6.4935174	7.346934	Sitting_Type
15:39:08.006	0.18675344	6.471725	7.1109962	0.09417953	0.07774665	0.0019065104	0.16462533	6.4935174	7.346934	Sitting_Type
15:39:08.026	0.18675344	6.471725	7.1109962	0.09417953	0.07774665	0.0019065104	0.16462533	6.4935174	7.346934	Sitting_Type
15:39:08.047	0.0071828244	6.325674	7.328875	-0.024939185	-0.06763928	0.044056214	0.21268918	6.530496	7.312847	Sitting_Type
15:39:08.069	0.0071828244	6.325674	7.328875	-0.024939185	-0.06763928	0.044056214	0.21268918	6.530496	7.312847	Sitting_Type
15:39:08.093	0.0071828244	6.325674	7.328875	-0.024939185	-0.06763928	0.044056214	0.21268918	6.530496	7.312847	Sitting_Type
15:39:08.115	0.0071828244	6.325674	7.328875	-0.024939185	-0.06763928	0.044056214	0.21268918	6.530496	7.312847	Sitting_Type
15:39:08.138	0.0071828244	6.325674	7.328875	-0.024939185	-0.06763928	0.044056214	0.21268918	6.530496	7.312847	Sitting_Type
15:39:08.160	0.0071828244	6.325674	7.328875	-0.024939185	-0.06763928	0.044056214	0.21268918	6.530496	7.312847	Sitting_Type
15:39:08.182	0.0071828244	6.325674	7.328875	-0.024939185	-0.06763928	0.044056214	0.21268918	6.530496	7.312847	Sitting_Type
15:39:08.204	0.0071828244	6.325674	7.328875	-0.024939185	-0.06763928	0.044056214	0.21268918	6.530496	7.312847	Sitting_Type
15:39:08.225	0.0071828244	6.325674	7.328875	-0.034713026	0.08813136	0.13629685	0.25442916	6.4422407	7.3893895	Sitting_Type
15:39:08.246	0.26097596	6.3113084	6.986494	-0.034713026	0.08813136	0.13629685	0.25442916	6.4422407	7.3893895	Sitting_Type
15:39:08.267	0.26097596	6.3113084	6.986494	-0.034713026	0.08813136	0.13629685	0.25442916	6.4422407	7.3893895	Sitting_Type
15:39:08.289	0.26097596	6.3113084	6.986494	-0.034713026	0.08813136	0.13629685	0.25442916	6.4422407	7.3893895	Sitting_Type
15:39:08.310	0.26097596	6.3113084	6.986494	-0.034713026	0.08813136	0.13629685	0.25442916	6.4422407	7.3893895	Sitting_Type
15:39:08.331	0.26097596	6.3113084	6.986494	-0.034713026	0.08813136	0.13629685	0.25442916	6.4422407	7.3893895	Sitting_Type
15:39:08.352	0.26097596	6.3113084	6.986494	-0.034713026	0.08813136	0.13629685	0.25442916	6.4422407	7.3893895	Sitting_Type
15:39:08.375	0.26097596	6.3113084	6.986494	-0.034713026	0.08813136	0.13629685	0.25442916	6.4422407	7.3893895	Sitting_Type
15:39:08.396	0.26097596	6.3113084	6.986494	0.054473296	0.03437522	-0.012754255	0.25583768	6.516566	7.323882	Sitting_Type
15:39:08.418	0.26097596	6.3113084	6.986494	0.054473296	0.03437522	-0.012754255	0.25583768	6.516566	7.323882	Sitting_Type
15:39:08.441	-0.014365649	6.282577	7.458166	0.054473296	0.03437522	-0.012754255	0.25583768	6.516566	7.323882	Sitting_Type
15:39:08.463	-0.014365649	6.282577	7.458166	0.054473296	0.03437522	-0.012754255	0.25583768	6.516566	7.323882	Sitting_Type
15:39:08.486	-0.014365649	6.282577	7.458166	0.054473296	0.03437522	-0.012754255	0.25583768	6.516566	7.323882	Sitting_Type
15:39:08.509	-0.014365649	6.282577	7.458166	0.054473296	0.03437522	-0.012754255	0.25583768	6.516566	7.323882	Sitting_Type
15:39:08.533	-0.014365649	6.282577	7.458166	0.054473296	0.03437522	-0.012754255	0.25583768	6.516566	7.323882	Sitting_Type
15:39:08.556	-0.014365649	6.282577	7.458166	0.054473296	0.03437522	-0.012754255	0.25583768	6.516566	7.323882	Sitting_Type
15:39:08.578	-0.014365649	6.282577	7.458166	-0.12573195	-0.048702452	0.034893233	0.24476592	6.385862	7.438495	Sitting_Type
15:39:08.599	-0.014365649	6.282577	7.458166	-0.12573195	-0.048702452	0.034893233	0.24476592	6.385862	7.438495	Sitting_Type
15:39:08.620	-0.014365649	6.282577	7.458166	-0.12573195	-0.048702452	0.034893233	0.24476592	6.385862	7.438495	Sitting_Type
15:39:08.643	0.011971374	6.316097	7.2019787	-0.12573195	-0.048702452	0.034893233	0.24476592	6.385862	7.438495	Sitting_Type
15:39:08.666	0.011971374	6.316097	7.2019787	-0.12573195	-0.048702452	0.034893233	0.24476592	6.385862	7.438495	Sitting_Type
15:39:08.689	0.011971374	6.316097	7.2019787	-0.12573195	-0.048702452	0.034893233	0.24476592	6.385862	7.438495	Sitting_Type
15:39:08.712	0.011971374	6.316097	7.2019787	-0.12573195	-0.048702452	0.034893233	0.24476592	6.385862	7.438495	Sitting_Type
15:39:08.735	0.011971374	6.316097	7.2019787	-0.12573195	-0.048702452	0.034893233	0.24476592	6.385862	7.438495	Sitting_Type
15:39:08.759	0.011971374	6.316097	7.2019787	-0.018219667	-0.03220909	0.037336692	0.31239444	6.216524	7.578096	Sitting_Type
15:39:08.782	0.011971374	6.316097	7.2019787	-0.018219667	-0.03220909	0.037336692	0.31239444	6.216524	7.578096	Sitting_Type
15:39:08.804	0.011971374	6.316097	7.2019787	-0.018219667	-0.03220909	0.037336692	0.31239444	6.216524	7.578096	Sitting_Type
15:39:08.826	0.011971374	6.316097	7.2019787	-0.018219667	-0.03220909	0.037336692	0.31239444	6.216524	7.578096	Sitting_Type
15:39:08.849	0.08619389	6.2107487	7.1660647	-0.018219667	-0.03220909	0.037336692	0.31239444	6.216524	7.578096	Sitting_Type
15:39:08.871	0.08619389	6.2107487	7.1660647	-0.018219667	-0.03220909	0.037336692	0.31239444	6.216524	7.578096	Sitting_Type
15:39:08.893	0.08619389	6.2107487	7.1660647	-0.018219667	-0.03220909	0.037336692	0.31239444	6.216524	7.578096	Sitting_Type
15:39:08.914	0.08619389	6.2107487	7.1660647	-0.018219667	-0.03220909	0.037336692	0.31239444	6.216524	7.578096	Sitting_Type
15:39:08.934	0.08619389	6.2107487	7.1660647	-0.14161444	-0.08779783	-0.04024319	0.3228137	6.1873045	7.6015377	Sitting_Type
15:39:08.962	0.08619389	6.2107487	7.1660647	-0.14161444	-0.08779783	-0.04024319	0.3228137	6.1873045	7.6015377	Sitting_Type
15:39:08.983	0.08619389	6.2107487	7.1660647	-0.14161444	-0.08779783	-0.04024319	0.3228137	6.1873045	7.6015377	Sitting_Type
15:39:09.004	0.08619389	6.2107487	7.1660647	-0.14161444	-0.08779783	-0.04024319	0.3228137	6.1873045	7.6015377	Sitting_Type
15:39:09.027	0.08619389	6.2107487	7.1660647	-0.14161444	-0.08779783	-0.04024319	0.3228137	6.1873045	7.6015377	Sitting_Type
15:39:09.051	0.31125572	6.016813	7.4868975	-0.14161444	-0.08779783	-0.04024319	0.3228137	6.1873045	7.6015377	Sitting_Type
15:39:09.074	0.31125572	6.016813	7.4868975	-0.14161444	-0.08779783	-0.04024319	0.3228137	6.1873045	7.6015377	Sitting_Type
15:39:09.098	0.31125572	6.016813	7.4868975	-0.14161444	-0.08779783	-0.04024319	0.3228137	6.1873045	7.6015377	Sitting_Type
15:39:09.121	0.31125572	6.016813	7.4868975	-0.053649854	-0.05969803	-0.018252043	0.36449447	6.1633534	7.6190886	Sitting_Type
15:39:09.143	0.31125572	6.016813	7.4868975	-0.053649854	-0.05969803	-0.018252043	0.36449447	6.1633534	7.6190886	Sitting_Type
15:39:09.165	0.31125572	6.016813	7.4868975	-0.053649854	-0.05969803	-0.018252043	0.36449447	6.1633534	7.6190886	Sitting_Type
15:39:09.185	0.16759923	5.9808984	7.24747	-0.053649854	-0.05969803	-0.018252043	0.36449447	6.1633534	7.6190886	Sitting_Type
15:39:09.207	0.16759923	5.9808984	7.24747	-0.053649854	-0.05969803	-0.018252043	0.36449447	6.1633534	7.6190886	Sitting_Type
15:39:09.228	0.16759923	5.9808984	7.24747	-0.053649854	-0.05969803	-0.018252043	0.36449447	6.1633534	7.6190886	Sitting_Type
15:39:09.249	0.16759923	5.9808984	7.24747	-0.053649854	-0.05969803	-0.018252043	0.36449447	6.1633534	7.6190886	Sitting_Type
15:39:09.270	0.16759923	5.9808984	7.24747	-0.053649854	-0.05969803	-0.018252043	0.36449447	6.1633534	7.6190886	Sitting_Type
15:39:09.291	0.16759923	5.9808984	7.24747	0.1668725	0.012384071	0.01473468	0.3895904	6.168431	7.6137366	Sitting_Type
15:39:09.314	0.16759923	5.9808984	7.24747	0.1668725	0.012384071	0.01473468	0.3895904	6.168431	7.6137366	Sitting_Type
15:39:09.336	0.16759923	5.9808984	7.24747	0.1668725	0.012384071	0.01473468	0.3895904	6.168431	7.6137366	Sitting_Type
15:39:09.357	0.16759923	5.9808984	7.24747	0.1668725	0.012384071	0.01473468	0.3895904	6.168431	7.6137366	Sitting_Type
15:39:09.378	0.16759923	5.9808984	7.24747	0.1668725	0.012384071	0.01473468	0.3895904	6.168431	7.6137366	Sitting_Type
15:39:09.400	0.36871833	5.897099	7.6688623	0.1668725	0.012384071	0.01473468	0.3895904	6.168431	7.6137366	Sitting_Type
15:39:09.421	0.36871833	5.897099	7.6688623	0.1668725	0.012384071	0.01473468	0.3895904	6.168431	7.6137366	Sitting_Type
15:39:09.442	0.36871833	5.897099	7.6688623	0.1668725	0.012384071	0.01473468	0.3895904	6.168431	7.6137366	Sitting_Type
15:39:09.463	0.36871833	5.897099	7.6688623	0.1668725	0.012384071	0.01473468	0.3895904	6.168431	7.6137366	Sitting_Type
15:39:09.485	0.36871833	5.897099	7.6688623	0.2230721	-0.08168918	-0.056736555	0.40419406	6.3381214	7.4722934	Sitting_Type
15:39:09.506	0.36871833	5.897099	7.6688623	0.2230721	-0.08168918	-0.056736555	0.40419406	6.3381214	7.4722934	Sitting_Type
15:39:09.528	0.36871833	5.897099	7.6688623	0.2230721	-0.08168918	-0.056736555	0.40419406	6.3381214	7.4722934	Sitting_Type
15:39:09.549	0.36871833	5.897099	7.6688623	0.2230721	-0.08168918	-0.056736555	0.40419406	6.3381214	7.4722934	Sitting_Type
15:39:09.571	0.36871833	5.897099	7.6688623	0.2230721	-0.08168918	-0.056736555	0.40419406	6.3381214	7.4722934	Sitting_Type
15:39:09.591	0.4644893	6.1628633	7.249864	0.2230721	-0.08168918	-0.056736555	0.40419406	6.3381214	7.4722934	Sitting_Type
15:39:09.612	0.4644893	6.1628633	7.249864	0.2230721	-0.08168918	-0.056736555	0.40419406	6.3381214	7.4722934	Sitting_Type
15:39:09.634	0.4644893	6.1628633	7.249864	0.2230721	-0.08168918	-0.056736555	0.40419406	6.3381214	7.4722934	Sitting_Type
15:39:09.655	0.4644893	6.1628633	7.249864	0.124111935	-0.023046114	-0.10927097	0.39444882	6.5068827	7.3263326	Sitting_Type
15:39:09.676	0.4644893	6.1628633	7.249864	0.124111935	-0.023046114	-0.10927097	0.39444882	6.5068827	7.3263326	Sitting_Type
15:39:09.698	0.4644893	6.1628633	7.249864	0.124111935	-0.023046114	-0.10927097	0.39444882	6.5068827	7.3263326	Sitting_Type
15:39:09.720	0.4644893	6.1628633	7.249864	0.124111935	-0.023046114	-0.10927097	0.39444882	6.5068827	7.3263326	Sitting_Type
15:39:09.741	0.4644893	6.1628633	7.249864	0.124111935	-0.023046114	-0.10927097	0.39444882	6.5068827	7.3263326	Sitting_Type
15:39:09.763	0.4644893	6.1628633	7.249864	0.124111935	-0.023046114	-0.10927097	0.39444882	6.5068827	7.3263326	Sitting_Type
15:39:09.785	0.45730647	6.2586346	7.1947956	0.124111935	-0.023046114	-0.10927097	0.39444882	6.5068827	7.3263326	Sitting_Type
15:39:09.805	0.45730647	6.2586346	7.1947956	0.124111935	-0.023046114	-0.10927097	0.39444882	6.5068827	7.3263326	Sitting_Type
15:39:09.827	0.45730647	6.2586346	7.1947956	0.124111935	-0.023046114	-0.10927097	0.39444882	6.5068827	7.3263326	Sitting_Type
15:39:09.848	0.45730647	6.2586346	7.1947956	-0.15505348	-0.041982938	0.020843333	0.37434316	6.53899	7.2987523	Sitting_Type
15:39:09.870	0.45730647	6.2586346	7.1947956	-0.15505348	-0.041982938	0.020843333	0.37434316	6.53899	7.2987523	Sitting_Type
15:39:09.891	0.45730647	6.2586346	7.1947956	-0.15505348	-0.041982938	0.020843333	0.37434316	6.53899	7.2987523	Sitting_Type
15:39:09.912	0.45730647	6.2586346	7.1947956	-0.15505348	-0.041982938	0.020843333	0.37434316	6.53899	7.2987523	Sitting_Type
15:39:09.935	0.45730647	6.2586346	7.1947956	-0.15505348	-0.041982938	0.020843333	0.37434316	6.53899	7.2987523	Sitting_Type
15:39:09.956	0.45730647	6.2586346	7.1947956	-0.15505348	-0.041982938	0.020843333	0.37434316	6.53899	7.2987523	Sitting_Type
15:39:09.977	0.45730647	6.2586346	7.1947956	-0.15505348	-0.041982938	0.020843333	0.37434316	6.53899	7.2987523	Sitting_Type
15:39:09.998	0.3519584	6.4789076	7.106208	-0.15505348	-0.041982938	0.020843333	0.37434316	6.53899	7.2987523	Sitting_Type
15:39:10.019	0.3519584	6.4789076	7.106208	-0.106795125	-0.023046114	0.0067934324	0.37687182	6.436598	7.38908	Sitting_Type
15:39:10.040	0.3519584	6.4789076	7.106208	-0.106795125	-0.023046114	0.0067934324	0.37687182	6.436598	7.38908	Sitting_Type
15:39:10.066	0.3519584	6.4789076	7.106208	-0.106795125	-0.023046114	0.0067934324	0.37687182	6.436598	7.38908	Sitting_Type
15:39:10.086	0.3519584	6.4789076	7.106208	-0.106795125	-0.023046114	0.0067934324	0.37687182	6.436598	7.38908	Sitting_Type
15:39:10.107	0.3519584	6.4789076	7.106208	-0.106795125	-0.023046114	0.0067934324	0.37687182	6.436598	7.38908	Sitting_Type
15:39:10.129	0.3519584	6.4789076	7.106208	-0.106795125	-0.023046114	0.0067934324	0.37687182	6.436598	7.38908	Sitting_Type
15:39:10.150	0.3519584	6.4789076	7.106208	-0.106795125	-0.023046114	0.0067934324	0.37687182	6.436598	7.38908	Sitting_Type
15:39:10.171	0.3519584	6.4789076	7.106208	-0.106795125	-0.023046114	0.0067934324	0.37687182	6.436598	7.38908	Sitting_Type
15:39:10.193	0.23463893	6.3376455	7.2953553	-0.004169766	0.00994061	-0.0029804115	0.4150264	6.4729614	7.355191	Sitting_Type
15:39:10.214	0.23463893	6.3376455	7.2953553	-0.004169766	0.00994061	-0.0029804115	0.4150264	6.4729614	7.355191	Sitting_Type
15:39:10.235	0.23463893	6.3376455	7.2953553	-0.004169766	0.00994061	-0.0029804115	0.4150264	6.4729614	7.355191	Sitting_Type
15:39:10.257	0.23463893	6.3376455	7.2953553	-0.004169766	0.00994061	-0.0029804115	0.4150264	6.4729614	7.355191	Sitting_Type
15:39:10.283	0.23463893	6.3376455	7.2953553	-0.004169766	0.00994061	-0.0029804115	0.4150264	6.4729614	7.355191	Sitting_Type
15:39:10.304	0.23463893	6.3376455	7.2953553	-0.004169766	0.00994061	-0.0029804115	0.4150264	6.4729614	7.355191	Sitting_Type
15:39:10.326	0.23463893	6.3376455	7.2953553	-0.004169766	0.00994061	-0.0029804115	0.4150264	6.4729614	7.355191	Sitting_Type
15:39:10.347	0.23463893	6.3376455	7.2953553	-0.004169766	0.00994061	-0.0029804115	0.4150264	6.4729614	7.355191	Sitting_Type
15:39:10.368	0.23463893	6.3376455	7.2953553	-0.004169766	0.00994061	-0.0029804115	0.4150264	6.4729614	7.355191	Sitting_Type
15:39:10.389	0.38308397	6.3735595	6.857203	0.04897551	0.064307615	0.01229122	0.4127244	6.487406	7.342585	Sitting_Type
15:39:10.411	0.38308397	6.3735595	6.857203	0.04897551	0.064307615	0.01229122	0.4127244	6.487406	7.342585	Sitting_Type
15:39:10.431	0.38308397	6.3735595	6.857203	0.04897551	0.064307615	0.01229122	0.4127244	6.487406	7.342585	Sitting_Type
15:39:10.452	0.38308397	6.3735595	6.857203	0.04897551	0.064307615	0.01229122	0.4127244	6.487406	7.342585	Sitting_Type
15:39:10.473	0.38308397	6.3735595	6.857203	0.04897551	0.064307615	0.01229122	0.4127244	6.487406	7.342585	Sitting_Type
15:39:10.494	0.38308397	6.3735595	6.857203	0.04897551	0.064307615	0.01229122	0.4127244	6.487406	7.342585	Sitting_Type
15:39:10.516	0.38308397	6.3735595	6.857203	0.04897551	0.064307615	0.01229122	0.4127244	6.487406	7.342585	Sitting_Type
15:39:10.537	0.38308397	6.3735595	6.857203	0.04897551	0.064307615	0.01229122	0.4127244	6.487406	7.342585	Sitting_Type
15:39:10.557	0.38308397	6.3735595	6.857203	0.049586378	-0.0065527516	-0.0011478158	0.40675476	6.4967775	7.3346276	Sitting_Type
15:39:10.578	0.38308397	6.3735595	6.857203	0.049586378	-0.0065527516	-0.0011478158	0.40675476	6.4967775	7.3346276	Sitting_Type
15:39:10.600	0.45730647	6.2490573	6.9840994	0.049586378	-0.0065527516	-0.0011478158	0.40675476	6.4967775	7.3346276	Sitting_Type
15:39:10.621	0.45730647	6.2490573	6.9840994	0.049586378	-0.0065527516	-0.0011478158	0.40675476	6.4967775	7.3346276	Sitting_Type
15:39:10.643	0.45730647	6.2490573	6.9840994	0.049586378	-0.0065527516	-0.0011478158	0.40675476	6.4967775	7.3346276	Sitting_Type
15:39:10.664	0.45730647	6.2490573	6.9840994	0.049586378	-0.0065527516	-0.0011478158	0.40675476	6.4967775	7.3346276	Sitting_Type
15:39:10.685	0.45730647	6.2490573	6.9840994	0.049586378	-0.0065527516	-0.0011478158	0.40675476	6.4967775	7.3346276	Sitting_Type
15:39:10.707	0.45730647	6.2490573	6.9840994	0.049586378	-0.0065527516	-0.0011478158	0.40675476	6.4967775	7.3346276	Sitting_Type
15:39:10.735	0.45730647	6.2490573	6.9840994	0.037369072	0.0062754187	-0.048795305	0.4168819	6.493722	7.3367643	Sitting_Type
15:39:10.756	0.45730647	6.2490573	6.9840994	0.037369072	0.0062754187	-0.048795305	0.4168819	6.493722	7.3367643	Sitting_Type
15:39:10.777	0.45730647	6.2490573	6.9840994	0.037369072	0.0062754187	-0.048795305	0.4168819	6.493722	7.3367643	Sitting_Type
15:39:10.797	0.2753416	6.280183	6.936214	0.037369072	0.0062754187	-0.048795305	0.4168819	6.493722	7.3367643	Sitting_Type
15:39:10.818	0.2753416	6.280183	6.936214	0.037369072	0.0062754187	-0.048795305	0.4168819	6.493722	7.3367643	Sitting_Type
15:39:10.839	0.2753416	6.280183	6.936214	0.037369072	0.0062754187	-0.048795305	0.4168819	6.493722	7.3367643	Sitting_Type
15:39:10.860	0.2753416	6.280183	6.936214	0.037369072	0.0062754187	-0.048795305	0.4168819	6.493722	7.3367643	Sitting_Type
15:39:10.881	0.2753416	6.280183	6.936214	0.037369072	0.0062754187	-0.048795305	0.4168819	6.493722	7.3367643	Sitting_Type
15:39:10.902	0.2753416	6.280183	6.936214	0.037369072	0.0062754187	-0.048795305	0.4168819	6.493722	7.3367643	Sitting_Type
15:39:10.924	0.2753416	6.280183	6.936214	-0.059758503	0.068583675	0.070323415	0.42669785	6.538352	7.296452	Sitting_Type
15:39:10.945	0.2753416	6.280183	6.936214	-0.059758503	0.068583675	0.070323415	0.42669785	6.538352	7.296452	Sitting_Type
15:39:10.966	0.2753416	6.280183	6.936214	-0.059758503	0.068583675	0.070323415	0.42669785	6.538352	7.296452	Sitting_Type
15:39:10.987	0.20351335	6.481302	6.981705	-0.059758503	0.068583675	0.070323415	0.42669785	6.538352	7.296452	Sitting_Type
15:39:11.008	0.20351335	6.481302	6.981705	-0.059758503	0.068583675	0.070323415	0.42669785	6.538352	7.296452	Sitting_Type
15:39:11.030	0.20351335	6.481302	6.981705	-0.059758503	0.068583675	0.070323415	0.42669785	6.538352	7.296452	Sitting_Type
15:39:11.051	0.20351335	6.481302	6.981705	-0.059758503	0.068583675	0.070323415	0.42669785	6.538352	7.296452	Sitting_Type
15:39:11.072	0.20351335	6.481302	6.981705	-0.059758503	0.068583675	0.070323415	0.42669785	6.538352	7.296452	Sitting_Type
15:39:11.094	0.20351335	6.481302	6.981705	0.017821383	0.13761145	0.116749175	0.40748036	6.4940267	7.337025	Sitting_Type
15:39:11.115	0.20351335	6.481302	6.981705	0.017821383	0.13761145	0.116749175	0.40748036	6.4940267	7.337025	Sitting_Type
15:39:11.137	0.20351335	6.481302	6.981705	0.017821383	0.13761145	0.116749175	0.40748036	6.4940267	7.337025	Sitting_Type
15:39:11.157	0.20351335	6.481302	6.981705	0.017821383	0.13761145	0.116749175	0.40748036	6.4940267	7.337025	Sitting_Type
15:39:11.178	0.20351335	6.481302	6.981705	0.017821383	0.13761145	0.116749175	0.40748036	6.4940267	7.337025	Sitting_Type
15:39:11.200	0.3615355	6.2251143	7.3480296	0.017821383	0.13761145	0.116749175	0.40748036	6.4940267	7.337025	Sitting_Type
15:39:11.221	0.3615355	6.2251143	7.3480296	0.017821383	0.13761145	0.116749175	0.40748036	6.4940267	7.337025	Sitting_Type
15:39:11.243	0.3615355	6.2251143	7.3480296	0.017821383	0.13761145	0.116749175	0.40748036	6.4940267	7.337025	Sitting_Type
15:39:11.263	0.3615355	6.2251143	7.3480296	0.017821383	0.13761145	0.116749175	0.40748036	6.4940267	7.337025	Sitting_Type
15:39:11.284	0.3615355	6.2251143	7.3480296	0.066079736	0.091796555	0.01351295	0.36090723	6.526031	7.3110194	Sitting_Type
15:39:11.305	0.3615355	6.2251143	7.3480296	0.066079736	0.091796555	0.01351295	0.36090723	6.526031	7.3110194	Sitting_Type
15:39:11.336	0.3615355	6.2251143	7.3480296	0.066079736	0.091796555	0.01351295	0.36090723	6.526031	7.3110194	Sitting_Type
15:39:11.357	0.3615355	6.2251143	7.3480296	0.066079736	0.091796555	0.01351295	0.36090723	6.526031	7.3110194	Sitting_Type
15:39:11.377	0.3615355	6.2251143	7.3480296	0.066079736	0.091796555	0.01351295	0.36090723	6.526031	7.3110194	Sitting_Type
15:39:11.398	0.2777359	6.299337	7.240287	0.066079736	0.091796555	0.01351295	0.36090723	6.526031	7.3110194	Sitting_Type
15:39:11.420	0.2777359	6.299337	7.240287	0.066079736	0.091796555	0.01351295	0.36090723	6.526031	7.3110194	Sitting_Type
15:39:11.441	0.2777359	6.299337	7.240287	0.066079736	0.091796555	0.01351295	0.36090723	6.526031	7.3110194	Sitting_Type
15:39:11.463	0.2777359	6.299337	7.240287	-0.118401565	-0.06580668	-0.026193291	0.3754767	6.415688	7.407311	Sitting_Type
15:39:11.484	0.2777359	6.299337	7.240287	-0.118401565	-0.06580668	-0.026193291	0.3754767	6.415688	7.407311	Sitting_Type
15:39:11.505	0.2777359	6.299337	7.240287	-0.118401565	-0.06580668	-0.026193291	0.3754767	6.415688	7.407311	Sitting_Type
15:39:11.526	0.2777359	6.299337	7.240287	-0.118401565	-0.06580668	-0.026193291	0.3754767	6.415688	7.407311	Sitting_Type
15:39:11.547	0.2777359	6.299337	7.240287	-0.118401565	-0.06580668	-0.026193291	0.3754767	6.415688	7.407311	Sitting_Type
15:39:11.568	0.2777359	6.299337	7.240287	-0.118401565	-0.06580668	-0.026193291	0.3754767	6.415688	7.407311	Sitting_Type
15:39:11.589	0.37829542	6.3567996	6.9745226	-0.118401565	-0.06580668	-0.026193291	0.3754767	6.415688	7.407311	Sitting_Type
15:39:11.611	0.37829542	6.3567996	6.9745226	-0.118401565	-0.06580668	-0.026193291	0.3754767	6.415688	7.407311	Sitting_Type
15:39:11.632	0.37829542	6.3567996	6.9745226	-0.04693033	-0.0010549643	-0.018862907	0.40176663	6.3334436	7.4763894	Sitting_Type
15:39:11.653	0.37829542	6.3567996	6.9745226	-0.04693033	-0.0010549643	-0.018862907	0.40176663	6.3334436	7.4763894	Sitting_Type
15:39:11.675	0.37829542	6.3567996	6.9745226	-0.04693033	-0.0010549643	-0.018862907	0.40176663	6.3334436	7.4763894	Sitting_Type
15:39:11.696	0.37829542	6.3567996	6.9745226	-0.04693033	-0.0010549643	-0.018862907	0.40176663	6.3334436	7.4763894	Sitting_Type
15:39:11.720	0.37829542	6.3567996	6.9745226	-0.04693033	-0.0010549643	-0.018862907	0.40176663	6.3334436	7.4763894	Sitting_Type
15:39:11.742	0.37829542	6.3567996	6.9745226	-0.04693033	-0.0010549643	-0.018862907	0.40176663	6.3334436	7.4763894	Sitting_Type
15:39:11.763	0.37829542	6.3567996	6.9745226	-0.04693033	-0.0010549643	-0.018862907	0.40176663	6.3334436	7.4763894	Sitting_Type
15:39:11.784	0.3902668	6.143709	7.0726876	-0.04693033	-0.0010549643	-0.018862907	0.40176663	6.3334436	7.4763894	Sitting_Type
15:39:11.805	0.3902668	6.143709	7.0726876	-0.04693033	-0.0010549643	-0.018862907	0.40176663	6.3334436	7.4763894	Sitting_Type
15:39:11.827	0.3902668	6.143709	7.0726876	0.05691676	0.11989635	0.005571702	0.4163566	6.348717	7.462628	Sitting_Type
15:39:11.856	0.3902668	6.143709	7.0726876	0.05691676	0.11989635	0.005571702	0.4163566	6.348717	7.462628	Sitting_Type
15:39:11.876	0.3902668	6.143709	7.0726876	0.05691676	0.11989635	0.005571702	0.4163566	6.348717	7.462628	Sitting_Type
15:39:11.898	0.3902668	6.143709	7.0726876	0.05691676	0.11989635	0.005571702	0.4163566	6.348717	7.462628	Sitting_Type
15:39:11.919	0.3902668	6.143709	7.0726876	0.05691676	0.11989635	0.005571702	0.4163566	6.348717	7.462628	Sitting_Type
15:39:11.942	0.3902668	6.143709	7.0726876	0.05691676	0.11989635	0.005571702	0.4163566	6.348717	7.462628	Sitting_Type
15:39:11.965	0.3902668	6.143709	7.0726876	0.05691676	0.11989635	0.005571702	0.4163566	6.348717	7.462628	Sitting_Type
15:39:11.987	0.5411061	6.0670924	6.8284717	0.05691676	0.11989635	0.005571702	0.4163566	6.348717	7.462628	Sitting_Type
15:39:12.010	0.5411061	6.0670924	6.8284717	0.2969868	-0.05053505	0.025730256	0.39401758	6.467236	7.3613834	Sitting_Type
15:39:12.030	0.5411061	6.0670924	6.8284717	0.2969868	-0.05053505	0.025730256	0.39401758	6.467236	7.3613834	Sitting_Type
15:39:12.051	0.5411061	6.0670924	6.8284717	0.2969868	-0.05053505	0.025730256	0.39401758	6.467236	7.3613834	Sitting_Type
15:39:12.073	0.5411061	6.0670924	6.8284717	0.2969868	-0.05053505	0.025730256	0.39401758	6.467236	7.3613834	Sitting_Type
15:39:12.094	0.5411061	6.0670924	6.8284717	0.2969868	-0.05053505	0.025730256	0.39401758	6.467236	7.3613834	Sitting_Type
15:39:12.115	0.5411061	6.0670924	6.8284717	0.2969868	-0.05053505	0.025730256	0.39401758	6.467236	7.3613834	Sitting_Type
15:39:12.138	0.5411061	6.0670924	6.8284717	0.2969868	-0.05053505	0.025730256	0.39401758	6.467236	7.3613834	Sitting_Type
15:39:12.161	0.5411061	6.0670924	6.8284717	0.2969868	-0.05053505	0.025730256	0.39401758	6.467236	7.3613834	Sitting_Type
15:39:12.183	0.5818088	6.6153812	6.186806	-0.13000801	0.012994936	0.057495248	0.4080532	6.453879	7.37233	Sitting_Type
15:39:12.204	0.5818088	6.6153812	6.186806	-0.13000801	0.012994936	0.057495248	0.4080532	6.453879	7.37233	Sitting_Type
15:39:12.225	0.5818088	6.6153812	6.186806	-0.13000801	0.012994936	0.057495248	0.4080532	6.453879	7.37233	Sitting_Type
15:39:12.246	0.5818088	6.6153812	6.186806	-0.13000801	0.012994936	0.057495248	0.4080532	6.453879	7.37233	Sitting_Type
15:39:12.267	0.5818088	6.6153812	6.186806	-0.13000801	0.012994936	0.057495248	0.4080532	6.453879	7.37233	Sitting_Type
15:39:12.292	0.5818088	6.6153812	6.186806	-0.13000801	0.012994936	0.057495248	0.4080532	6.453879	7.37233	Sitting_Type
15:39:12.313	0.5818088	6.6153812	6.186806	-0.13000801	0.012994936	0.057495248	0.4080532	6.453879	7.37233	Sitting_Type
15:39:12.335	0.5818088	6.6153812	6.186806	-0.13000801	0.012994936	0.057495248	0.4080532	6.453879	7.37233	Sitting_Type
15:39:12.357	0.5818088	6.6153812	6.186806	0.089292616	-0.07619139	-0.062234342	0.4235752	6.5214777	7.3117223	Sitting_Type
15:39:12.379	0.5818088	6.6153812	6.186806	0.089292616	-0.07619139	-0.062234342	0.4235752	6.5214777	7.3117223	Sitting_Type
15:39:12.405	0.531529	6.138921	7.6066113	0.089292616	-0.07619139	-0.062234342	0.4235752	6.5214777	7.3117223	Sitting_Type
15:39:12.427	0.531529	6.138921	7.6066113	0.089292616	-0.07619139	-0.062234342	0.4235752	6.5214777	7.3117223	Sitting_Type
15:39:12.449	0.531529	6.138921	7.6066113	0.089292616	-0.07619139	-0.062234342	0.4235752	6.5214777	7.3117223	Sitting_Type
15:39:12.471	0.531529	6.138921	7.6066113	0.089292616	-0.07619139	-0.062234342	0.4235752	6.5214777	7.3117223	Sitting_Type
15:39:12.491	0.531529	6.138921	7.6066113	0.089292616	-0.07619139	-0.062234342	0.4235752	6.5214777	7.3117223	Sitting_Type
15:39:12.514	0.531529	6.138921	7.6066113	0.089292616	-0.07619139	-0.062234342	0.4235752	6.5214777	7.3117223	Sitting_Type
15:39:12.536	0.531529	6.138921	7.6066113	-0.04876293	-0.115897626	0.038558427	0.36648893	6.5143986	7.3211045	Sitting_Type
15:39:12.557	0.531529	6.138921	7.6066113	-0.04876293	-0.115897626	0.038558427	0.36648893	6.5143986	7.3211045	Sitting_Type
15:39:12.580	0.531529	6.4501762	6.7255177	-0.04876293	-0.115897626	0.038558427	0.36648893	6.5143986	7.3211045	Sitting_Type
15:39:12.604	0.531529	6.4501762	6.7255177	-0.04876293	-0.115897626	0.038558427	0.36648893	6.5143986	7.3211045	Sitting_Type
15:39:12.627	0.531529	6.4501762	6.7255177	-0.04876293	-0.115897626	0.038558427	0.36648893	6.5143986	7.3211045	Sitting_Type
15:39:12.650	0.531529	6.4501762	6.7255177	-0.04876293	-0.115897626	0.038558427	0.36648893	6.5143986	7.3211045	Sitting_Type
15:39:12.673	0.531529	6.4501762	6.7255177	-0.04876293	-0.115897626	0.038558427	0.36648893	6.5143986	7.3211045	Sitting_Type
15:39:12.696	0.531529	6.4501762	6.7255177	-0.04876293	-0.115897626	0.038558427	0.36648893	6.5143986	7.3211045	Sitting_Type
15:39:12.718	0.531529	6.4501762	6.7255177	-0.039599948	-0.012050539	0.00068477995	0.3766386	6.486702	7.3451447	Sitting_Type
15:39:12.738	0.531529	6.4501762	6.7255177	-0.039599948	-0.012050539	0.00068477995	0.3766386	6.486702	7.3451447	Sitting_Type
15:39:12.759	0.531529	6.4501762	6.7255177	-0.039599948	-0.012050539	0.00068477995	0.3766386	6.486702	7.3451447	Sitting_Type
15:39:12.780	0.2681588	6.2777886	6.6249585	-0.039599948	-0.012050539	0.00068477995	0.3766386	6.486702	7.3451447	Sitting_Type
15:39:12.801	0.2681588	6.2777886	6.6249585	-0.039599948	-0.012050539	0.00068477995	0.3766386	6.486702	7.3451447	Sitting_Type
15:39:12.822	0.2681588	6.2777886	6.6249585	-0.039599948	-0.012050539	0.00068477995	0.3766386	6.486702	7.3451447	Sitting_Type
15:39:12.843	0.2681588	6.2777886	6.6249585	-0.039599948	-0.012050539	0.00068477995	0.3766386	6.486702	7.3451447	Sitting_Type
15:39:12.865	0.2681588	6.2777886	6.6249585	-0.039599948	-0.012050539	0.00068477995	0.3766386	6.486702	7.3451447	Sitting_Type
15:39:12.887	0.2681588	6.2777886	6.6249585	-0.039599948	-0.012050539	0.00068477995	0.3766386	6.486702	7.3451447	Sitting_Type
15:39:12.908	0.2681588	6.2777886	6.6249585	-0.018219667	-0.06641755	0.046499673	0.39228296	6.494692	7.33726	Sitting_Type
15:39:12.930	0.2681588	6.2777886	6.6249585	-0.018219667	-0.06641755	0.046499673	0.39228296	6.494692	7.33726	Sitting_Type
15:39:12.953	0.2681588	6.2777886	6.6249585	-0.018219667	-0.06641755	0.046499673	0.39228296	6.494692	7.33726	Sitting_Type
15:39:12.976	0.2681588	6.2777886	6.6249585	-0.018219667	-0.06641755	0.046499673	0.39228296	6.494692	7.33726	Sitting_Type
15:39:12.999	0.41181526	6.2777886	7.0942364	-0.018219667	-0.06641755	0.046499673	0.39228296	6.494692	7.33726	Sitting_Type
15:39:13.020	0.41181526	6.2777886	7.0942364	-0.018219667	-0.06641755	0.046499673	0.39228296	6.494692	7.33726	Sitting_Type
15:39:13.042	0.41181526	6.2777886	7.0942364	-0.018219667	-0.06641755	0.046499673	0.39228296	6.494692	7.33726	Sitting_Type
15:39:13.078	0.41181526	6.2777886	7.0942364	0.040423397	0.061864156	-0.013365121	0.46789837	6.4706044	7.35409	Sitting_Type
15:39:13.098	0.41181526	6.2777886	7.0942364	0.040423397	0.061864156	-0.013365121	0.46789837	6.4706044	7.35409	Sitting_Type
15:39:13.119	0.41181526	6.2777886	7.0942364	0.040423397	0.061864156	-0.013365121	0.46789837	6.4706044	7.35409	Sitting_Type
15:39:13.141	0.41181526	6.2777886	7.0942364	0.040423397	0.061864156	-0.013365121	0.46789837	6.4706044	7.35409	Sitting_Type
15:39:13.162	0.41181526	6.2777886	7.0942364	0.040423397	0.061864156	-0.013365121	0.46789837	6.4706044	7.35409	Sitting_Type
15:39:13.184	0.57223165	6.1892004	6.8332605	0.040423397	0.061864156	-0.013365121	0.46789837	6.4706044	7.35409	Sitting_Type
15:39:13.204	0.57223165	6.1892004	6.8332605	0.040423397	0.061864156	-0.013365121	0.46789837	6.4706044	7.35409	Sitting_Type
15:39:13.226	0.57223165	6.1892004	6.8332605	0.040423397	0.061864156	-0.013365121	0.46789837	6.4706044	7.35409	Sitting_Type
15:39:13.248	0.57223165	6.1892004	6.8332605	0.040423397	0.061864156	-0.013365121	0.46789837	6.4706044	7.35409	Sitting_Type
15:39:13.283	0.57223165	6.1892004	6.8332605	0.059971083	-0.07191533	-0.018252043	0.45926	6.4900384	7.3374953	Sitting_Type
15:39:13.306	0.57223165	6.1892004	6.8332605	0.059971083	-0.07191533	-0.018252043	0.45926	6.4900384	7.3374953	Sitting_Type
15:39:13.328	0.57223165	6.1892004	6.8332605	0.059971083	-0.07191533	-0.018252043	0.45926	6.4900384	7.3374953	Sitting_Type
15:39:13.351	0.57223165	6.1892004	6.8332605	0.059971083	-0.07191533	-0.018252043	0.45926	6.4900384	7.3374953	Sitting_Type
15:39:13.373	0.57223165	6.1892004	6.8332605	0.059971083	-0.07191533	-0.018252043	0.45926	6.4900384	7.3374953	Sitting_Type
15:39:13.394	0.18914771	6.316097	6.3735595	0.059971083	-0.07191533	-0.018252043	0.45926	6.4900384	7.3374953	Sitting_Type
15:39:13.414	0.18914771	6.316097	6.3735595	0.059971083	-0.07191533	-0.018252043	0.45926	6.4900384	7.3374953	Sitting_Type
15:39:13.435	0.18914771	6.316097	6.3735595	-0.078084454	-0.052367646	0.10208841	0.4101021	6.54954	7.2873635	Sitting_Type
15:39:13.463	0.18914771	6.316097	6.3735595	-0.078084454	-0.052367646	0.10208841	0.4101021	6.54954	7.2873635	Sitting_Type
15:39:13.484	0.18914771	6.316097	6.3735595	-0.078084454	-0.052367646	0.10208841	0.4101021	6.54954	7.2873635	Sitting_Type
15:39:13.506	0.18914771	6.316097	6.3735595	-0.078084454	-0.052367646	0.10208841	0.4101021	6.54954	7.2873635	Sitting_Type
15:39:13.529	0.18914771	6.316097	6.3735595	-0.078084454	-0.052367646	0.10208841	0.4101021	6.54954	7.2873635	Sitting_Type
15:39:13.550	0.18914771	6.316097	6.3735595	-0.078084454	-0.052367646	0.10208841	0.4101021	6.54954	7.2873635	Sitting_Type
15:39:13.574	0.18914771	6.316097	6.3735595	-0.078084454	-0.052367646	0.10208841	0.4101021	6.54954	7.2873635	Sitting_Type
15:39:13.597	0.2944958	6.5842557	7.2378926	-0.078084454	-0.052367646	0.10208841	0.4101021	6.54954	7.2873635	Sitting_Type
15:39:13.619	0.2944958	6.5842557	7.2378926	-0.00050457474	0.1773177	0.10697533	0.4284609	6.500008	7.33053	Sitting_Type
15:39:13.642	0.2944958	6.5842557	7.2378926	-0.00050457474	0.1773177	0.10697533	0.4284609	6.500008	7.33053	Sitting_Type
15:39:13.663	0.2944958	6.5842557	7.2378926	-0.00050457474	0.1773177	0.10697533	0.4284609	6.500008	7.33053	Sitting_Type
15:39:13.685	0.2944958	6.5842557	7.2378926	-0.00050457474	0.1773177	0.10697533	0.4284609	6.500008	7.33053	Sitting_Type
15:39:13.705	0.2944958	6.5842557	7.2378926	-0.00050457474	0.1773177	0.10697533	0.4284609	6.500008	7.33053	Sitting_Type
15:39:13.726	0.2944958	6.5842557	7.2378926	-0.00050457474	0.1773177	0.10697533	0.4284609	6.500008	7.33053	Sitting_Type
15:39:13.747	0.2944958	6.5842557	7.2378926	-0.00050457474	0.1773177	0.10697533	0.4284609	6.500008	7.33053	Sitting_Type
15:39:13.768	0.2944958	6.5842557	7.2378926	-0.00050457474	0.1773177	0.10697533	0.4284609	6.500008	7.33053	Sitting_Type
15:39:13.800	0.2466103	6.304126	7.336058	-0.03410216	-0.045037262	0.00068477995	0.3644595	6.5180798	7.317929	Sitting_Type
15:39:13.820	0.2466103	6.304126	7.336058	-0.03410216	-0.045037262	0.00068477995	0.3644595	6.5180798	7.317929	Sitting_Type
15:39:13.842	0.2466103	6.304126	7.336058	-0.03410216	-0.045037262	0.00068477995	0.3644595	6.5180798	7.317929	Sitting_Type
15:39:13.864	0.2466103	6.304126	7.336058	-0.03410216	-0.045037262	0.00068477995	0.3644595	6.5180798	7.317929	Sitting_Type
15:39:13.887	0.2466103	6.304126	7.336058	-0.03410216	-0.045037262	0.00068477995	0.3644595	6.5180798	7.317929	Sitting_Type
15:39:13.910	0.2466103	6.304126	7.336058	-0.03410216	-0.045037262	0.00068477995	0.3644595	6.5180798	7.317929	Sitting_Type
15:39:13.934	0.2466103	6.304126	7.336058	-0.03410216	-0.045037262	0.00068477995	0.3644595	6.5180798	7.317929	Sitting_Type
15:39:13.957	0.2466103	6.304126	7.336058	-0.03410216	-0.045037262	0.00068477995	0.3644595	6.5180798	7.317929	Sitting_Type
15:39:13.980	0.4740664	6.3544054	7.1229677	-0.023717456	-0.0059418865	-0.01092166	0.38176572	6.4336953	7.391357	Sitting_Type
15:39:14.002	0.4740664	6.3544054	7.1229677	-0.023717456	-0.0059418865	-0.01092166	0.38176572	6.4336953	7.391357	Sitting_Type
15:39:14.023	0.4740664	6.3544054	7.1229677	-0.023717456	-0.0059418865	-0.01092166	0.38176572	6.4336953	7.391357	Sitting_Type
15:39:14.045	0.4740664	6.3544054	7.1229677	-0.023717456	-0.0059418865	-0.01092166	0.38176572	6.4336953	7.391357	Sitting_Type
15:39:14.068	0.4740664	6.3544054	7.1229677	-0.023717456	-0.0059418865	-0.01092166	0.38176572	6.4336953	7.391357	Sitting_Type
15:39:14.090	0.4740664	6.3544054	7.1229677	-0.023717456	-0.0059418865	-0.01092166	0.38176572	6.4336953	7.391357	Sitting_Type
15:39:14.113	0.4740664	6.3544054	7.1229677	-0.023717456	-0.0059418865	-0.01092166	0.38176572	6.4336953	7.391357	Sitting_Type
15:39:14.137	0.4740664	6.3544054	7.1229677	-0.023717456	-0.0059418865	-0.01092166	0.38176572	6.4336953	7.391357	Sitting_Type
15:39:14.160	0.4740664	6.3544054	7.1229677	0.020264843	-0.005331021	-0.008478199	0.39611045	6.4211445	7.401507	Sitting_Type
15:39:14.182	0.31604427	6.2538457	7.2450757	0.020264843	-0.005331021	-0.008478199	0.39611045	6.4211445	7.401507	Sitting_Type
15:39:14.204	0.31604427	6.2538457	7.2450757	0.020264843	-0.005331021	-0.008478199	0.39611045	6.4211445	7.401507	Sitting_Type
15:39:14.227	0.31604427	6.2538457	7.2450757	0.020264843	-0.005331021	-0.008478199	0.39611045	6.4211445	7.401507	Sitting_Type
15:39:14.250	0.31604427	6.2538457	7.2450757	0.020264843	-0.005331021	-0.008478199	0.39611045	6.4211445	7.401507	Sitting_Type
15:39:14.273	0.31604427	6.2538457	7.2450757	0.020264843	-0.005331021	-0.008478199	0.39611045	6.4211445	7.401507	Sitting_Type
15:39:14.296	0.31604427	6.2538457	7.2450757	0.020264843	-0.005331021	-0.008478199	0.39611045	6.4211445	7.401507	Sitting_Type
15:39:14.320	0.31604427	6.2538457	7.2450757	0.020264843	-0.005331021	-0.008478199	0.39611045	6.4211445	7.401507	Sitting_Type
15:39:14.342	0.31604427	6.2538457	7.2450757	0.009269269	0.046592526	-0.002369546	0.35562977	6.464183	7.366014	Sitting_Type
15:39:14.363	0.31604427	6.2538457	7.2450757	0.009269269	0.046592526	-0.002369546	0.35562977	6.464183	7.366014	Sitting_Type
15:39:14.384	0.41181526	6.1748347	7.2809896	0.009269269	0.046592526	-0.002369546	0.35562977	6.464183	7.366014	Sitting_Type
15:39:14.404	0.41181526	6.1748347	7.2809896	0.009269269	0.046592526	-0.002369546	0.35562977	6.464183	7.366014	Sitting_Type
15:39:14.425	0.41181526	6.1748347	7.2809896	0.009269269	0.046592526	-0.002369546	0.35562977	6.464183	7.366014	Sitting_Type
15:39:14.446	0.41181526	6.1748347	7.2809896	0.009269269	0.046592526	-0.002369546	0.35562977	6.464183	7.366014	Sitting_Type
15:39:14.467	0.41181526	6.1748347	7.2809896	0.009269269	0.046592526	-0.002369546	0.35562977	6.464183	7.366014	Sitting_Type
15:39:14.489	0.41181526	6.1748347	7.2809896	0.009269269	0.046592526	-0.002369546	0.35562977	6.464183	7.366014	Sitting_Type
15:39:14.511	0.41181526	6.1748347	7.2809896	0.009269269	0.046592526	-0.002369546	0.35562977	6.464183	7.366014	Sitting_Type
15:39:14.532	0.41181526	6.1748347	7.2809896	0.23162422	-0.16843204	-0.11660135	0.3139715	6.5702972	7.27344	Sitting_Type
15:39:14.552	0.41181526	6.1748347	7.2809896	0.23162422	-0.16843204	-0.11660135	0.3139715	6.5702972	7.27344	Sitting_Type
15:39:14.581	0.40463245	6.3304625	7.4845033	0.23162422	-0.16843204	-0.11660135	0.3139715	6.5702972	7.27344	Sitting_Type
15:39:14.603	0.40463245	6.3304625	7.4845033	0.23162422	-0.16843204	-0.11660135	0.3139715	6.5702972	7.27344	Sitting_Type
15:39:14.626	0.40463245	6.3304625	7.4845033	0.23162422	-0.16843204	-0.11660135	0.3139715	6.5702972	7.27344	Sitting_Type
15:39:14.647	0.40463245	6.3304625	7.4845033	0.23162422	-0.16843204	-0.11660135	0.3139715	6.5702972	7.27344	Sitting_Type
15:39:14.669	0.40463245	6.3304625	7.4845033	0.23162422	-0.16843204	-0.11660135	0.3139715	6.5702972	7.27344	Sitting_Type
15:39:14.691	0.40463245	6.3304625	7.4845033	0.04653205	-0.024878709	-0.031080214	0.2905331	6.6104803	7.237918	Sitting_Type
15:39:14.712	0.40463245	6.3304625	7.4845033	0.04653205	-0.024878709	-0.031080214	0.2905331	6.6104803	7.237918	Sitting_Type
15:39:14.733	0.40463245	6.3304625	7.4845033	0.04653205	-0.024878709	-0.031080214	0.2905331	6.6104803	7.237918	Sitting_Type
15:39:14.754	0.40463245	6.3304625	7.4845033	0.04653205	-0.024878709	-0.031080214	0.2905331	6.6104803	7.237918	Sitting_Type
15:39:14.784	0.31365	6.431022	7.922655	0.04653205	-0.024878709	-0.031080214	0.2905331	6.6104803	7.237918	Sitting_Type
15:39:14.805	0.31365	6.431022	7.922655	0.04653205	-0.024878709	-0.031080214	0.2905331	6.6104803	7.237918	Sitting_Type
15:39:14.826	0.31365	6.431022	7.922655	0.04653205	-0.024878709	-0.031080214	0.2905331	6.6104803	7.237918	Sitting_Type
15:39:14.848	0.31365	6.431022	7.922655	0.04653205	-0.024878709	-0.031080214	0.2905331	6.6104803	7.237918	Sitting_Type
15:39:14.872	0.31365	6.431022	7.922655	0.025151765	-0.027933035	-0.026804155	0.2905331	6.6104803	7.237918	Sitting_Type
15:39:14.895	0.31365	6.431022	7.922655	0.025151765	-0.027933035	-0.026804155	0.30881482	6.6087894	7.2387075	Sitting_Type
15:39:14.916	0.31365	6.431022	7.922655	0.025151765	-0.027933035	-0.026804155	0.30881482	6.6087894	7.2387075	Sitting_Type
15:39:14.937	0.31365	6.431022	7.922655	0.025151765	-0.027933035	-0.026804155	0.30881482	6.6087894	7.2387075	Sitting_Type
15:39:14.969	0.31365	6.431022	7.922655	0.025151765	-0.027933035	-0.026804155	0.30881482	6.6087894	7.2387075	Sitting_Type
15:39:14.990	0.6105401	6.407079	7.735902	0.025151765	-0.027933035	-0.026804155	0.30881482	6.6087894	7.2387075	Sitting_Type
15:39:15.011	0.6105401	6.407079	7.735902	0.025151765	-0.027933035	-0.026804155	0.30881482	6.6087894	7.2387075	Sitting_Type
15:39:15.033	0.6105401	6.407079	7.735902	0.025151765	-0.027933035	-0.026804155	0.30881482	6.6087894	7.2387075	Sitting_Type
15:39:15.055	0.6105401	6.407079	7.735902	0.0019388862	-0.015104865	0.015956411	0.32434812	6.6092205	7.237635	Sitting_Type
15:39:15.078	0.6105401	6.407079	7.735902	0.0019388862	-0.015104865	0.015956411	0.32434812	6.6092205	7.237635	Sitting_Type
15:39:15.101	0.6105401	6.407079	7.735902	0.0019388862	-0.015104865	0.015956411	0.32434812	6.6092205	7.237635	Sitting_Type
15:39:15.124	0.6105401	6.407079	7.735902	0.0019388862	-0.015104865	0.015956411	0.32434812	6.6092205	7.237635	Sitting_Type
15:39:15.147	0.6105401	6.407079	7.735902	0.0019388862	-0.015104865	0.015956411	0.32434812	6.6092205	7.237635	Sitting_Type
15:39:15.169	0.6105401	6.407079	7.735902	0.0019388862	-0.015104865	0.015956411	0.32434812	6.6092205	7.237635	Sitting_Type
15:39:15.190	0.22745611	6.481302	7.1564875	0.0019388862	-0.015104865	0.015956411	0.32434812	6.6092205	7.237635	Sitting_Type
15:39:15.211	0.22745611	6.481302	7.1564875	0.0019388862	-0.015104865	0.015956411	0.32434812	6.6092205	7.237635	Sitting_Type
15:39:15.239	0.22745611	6.481302	7.1564875	-0.02432832	-0.048702452	0.007404298	0.31485543	6.5922256	7.253532	Sitting_Type
15:39:15.261	0.22745611	6.481302	7.1564875	-0.02432832	-0.048702452	0.007404298	0.31485543	6.5922256	7.253532	Sitting_Type
15:39:15.283	0.22745611	6.481302	7.1564875	-0.02432832	-0.048702452	0.007404298	0.31485543	6.5922256	7.253532	Sitting_Type
15:39:15.306	0.22745611	6.481302	7.1564875	-0.02432832	-0.048702452	0.007404298	0.31485543	6.5922256	7.253532	Sitting_Type
15:39:15.329	0.22745611	6.481302	7.1564875	-0.02432832	-0.048702452	0.007404298	0.31485543	6.5922256	7.253532	Sitting_Type
15:39:15.352	0.22745611	6.481302	7.1564875	-0.02432832	-0.048702452	0.007404298	0.31485543	6.5922256	7.253532	Sitting_Type
15:39:15.375	0.22745611	6.481302	7.1564875	-0.02432832	-0.048702452	0.007404298	0.31485543	6.5922256	7.253532	Sitting_Type
15:39:15.397	0.18675344	6.438205	7.082265	-0.02432832	-0.048702452	0.007404298	0.31485543	6.5922256	7.253532	Sitting_Type
15:39:15.420	0.18675344	6.438205	7.082265	-0.21308568	-0.31748316	0.075821206	0.43322614	6.5208025	7.3117585	Sitting_Type
15:39:15.444	0.18675344	6.438205	7.082265	-0.21308568	-0.31748316	0.075821206	0.43322614	6.5208025	7.3117585	Sitting_Type
15:39:15.467	0.18675344	6.438205	7.082265	-0.21308568	-0.31748316	0.075821206	0.43322614	6.5208025	7.3117585	Sitting_Type
15:39:15.491	0.18675344	6.438205	7.082265	-0.21308568	-0.31748316	0.075821206	0.43322614	6.5208025	7.3117585	Sitting_Type
15:39:15.514	0.18675344	6.438205	7.082265	-0.21308568	-0.31748316	0.075821206	0.43322614	6.5208025	7.3117585	Sitting_Type
15:39:15.535	0.18675344	6.438205	7.082265	-0.21308568	-0.31748316	0.075821206	0.43322614	6.5208025	7.3117585	Sitting_Type
15:39:15.557	0.18675344	6.438205	7.082265	-0.21308568	-0.31748316	0.075821206	0.43322614	6.5208025	7.3117585	Sitting_Type
15:39:15.581	0.18675344	6.438205	7.082265	-0.21308568	-0.31748316	0.075821206	0.43322614	6.5208025	7.3117585	Sitting_Type
15:39:15.604	0.30167863	6.4573593	6.9577627	-0.21308568	-0.31748316	0.075821206	0.87697077	6.1952114	7.5511994	Sitting_Type
15:39:15.626	0.30167863	6.4573593	6.9577627	-0.31143498	-0.21424693	0.05505179	0.87697077	6.1952114	7.5511994	Sitting_Type
15:39:15.647	0.30167863	6.4573593	6.9577627	-0.31143498	-0.21424693	0.05505179	0.87697077	6.1952114	7.5511994	Sitting_Type
15:39:15.668	0.30167863	6.4573593	6.9577627	-0.31143498	-0.21424693	0.05505179	0.87697077	6.1952114	7.5511994	Sitting_Type
15:39:15.689	0.30167863	6.4573593	6.9577627	-0.31143498	-0.21424693	0.05505179	0.87697077	6.1952114	7.5511994	Sitting_Type
15:39:15.710	0.30167863	6.4573593	6.9577627	-0.31143498	-0.21424693	0.05505179	0.87697077	6.1952114	7.5511994	Sitting_Type
15:39:15.732	0.30167863	6.4573593	6.9577627	-0.31143498	-0.21424693	0.05505179	0.87697077	6.1952114	7.5511994	Sitting_Type
15:39:15.755	0.30167863	6.4573593	6.9577627	-0.31143498	-0.21424693	0.05505179	0.87697077	6.1952114	7.5511994	Sitting_Type
15:39:15.778	0.30167863	6.4573593	6.9577627	0.09601213	-0.043204665	0.019621603	0.91884434	6.133112	7.5967727	Sitting_Type
15:39:15.803	0.9768641	5.897099	7.075082	0.09601213	-0.043204665	0.019621603	0.91884434	6.133112	7.5967727	Sitting_Type
15:39:15.824	0.9768641	5.897099	7.075082	0.09601213	-0.043204665	0.019621603	0.91884434	6.133112	7.5967727	Sitting_Type
15:39:15.857	0.9768641	5.897099	7.075082	0.09601213	-0.043204665	0.019621603	0.91884434	6.133112	7.5967727	Sitting_Type
15:39:15.878	0.9768641	5.897099	7.075082	0.09601213	-0.043204665	0.019621603	0.91884434	6.133112	7.5967727	Sitting_Type
15:39:15.898	0.9768641	5.897099	7.075082	0.09601213	-0.043204665	0.019621603	0.91884434	6.133112	7.5967727	Sitting_Type
15:39:15.919	0.9768641	5.897099	7.075082	0.09601213	-0.043204665	0.019621603	0.91884434	6.133112	7.5967727	Sitting_Type
15:39:15.946	0.9768641	5.897099	7.075082	0.09601213	-0.043204665	0.019621603	0.91884434	6.133112	7.5967727	Sitting_Type
15:39:15.968	0.9768641	5.897099	7.075082	0.07768618	-0.07496966	-0.018862907	0.92632335	6.1589646	7.5749187	Sitting_Type
15:39:15.988	0.90024734	6.0431495	7.307327	0.07768618	-0.07496966	-0.018862907	0.92632335	6.1589646	7.5749187	Sitting_Type
15:39:16.010	0.90024734	6.0431495	7.307327	0.07768618	-0.07496966	-0.018862907	0.92632335	6.1589646	7.5749187	Sitting_Type
15:39:16.032	0.90024734	6.0431495	7.307327	0.07768618	-0.07496966	-0.018862907	0.92632335	6.1589646	7.5749187	Sitting_Type
15:39:16.053	0.90024734	6.0431495	7.307327	0.07768618	-0.07496966	-0.018862907	0.92632335	6.1589646	7.5749187	Sitting_Type
15:39:16.077	0.90024734	6.0431495	7.307327	0.07768618	-0.07496966	-0.018862907	0.92632335	6.1589646	7.5749187	Sitting_Type
15:39:16.100	0.90024734	6.0431495	7.307327	0.07768618	-0.07496966	-0.018862907	0.92632335	6.1589646	7.5749187	Sitting_Type
15:39:16.123	0.90024734	6.0431495	7.307327	0.07768618	-0.07496966	-0.018862907	0.92632335	6.1589646	7.5749187	Sitting_Type
15:39:16.145	0.90024734	6.0431495	7.307327	-0.08724744	-0.008996212	0.004349971	0.9182047	6.1579757	7.576711	Sitting_Type
15:39:16.167	0.90024734	6.0431495	7.307327	-0.08724744	-0.008996212	0.004349971	0.9182047	6.1579757	7.576711	Sitting_Type
15:39:16.188	0.818842	6.064698	7.5228114	-0.08724744	-0.008996212	0.004349971	0.9182047	6.1579757	7.576711	Sitting_Type
15:39:16.210	0.818842	6.064698	7.5228114	-0.08724744	-0.008996212	0.004349971	0.9182047	6.1579757	7.576711	Sitting_Type
15:39:16.233	0.818842	6.064698	7.5228114	-0.08724744	-0.008996212	0.004349971	0.9182047	6.1579757	7.576711	Sitting_Type
15:39:16.256	0.818842	6.064698	7.5228114	-0.08724744	-0.008996212	0.004349971	0.9182047	6.1579757	7.576711	Sitting_Type
15:39:16.279	0.818842	6.064698	7.5228114	-0.08724744	-0.008996212	0.004349971	0.9182047	6.1579757	7.576711	Sitting_Type
15:39:16.302	0.818842	6.064698	7.5228114	-0.08724744	-0.008996212	0.004349971	0.9182047	6.1579757	7.576711	Sitting_Type
15:39:16.324	0.818842	6.064698	7.5228114	-0.023106588	-0.017548326	0.01473468	0.9348098	6.1238694	7.6022778	Sitting_Type
15:39:16.352	0.818842	6.064698	7.5228114	-0.023106588	-0.017548326	0.01473468	0.9348098	6.1238694	7.6022778	Sitting_Type
15:39:16.373	0.818842	6.064698	7.5228114	-0.023106588	-0.017548326	0.01473468	0.9348098	6.1238694	7.6022778	Sitting_Type
15:39:16.395	0.82602483	5.9641385	7.3576064	-0.023106588	-0.017548326	0.01473468	0.9348098	6.1238694	7.6022778	Sitting_Type
15:39:16.415	0.82602483	5.9641385	7.3576064	-0.023106588	-0.017548326	0.01473468	0.9348098	6.1238694	7.6022778	Sitting_Type
15:39:16.436	0.82602483	5.9641385	7.3576064	-0.023106588	-0.017548326	0.01473468	0.9348098	6.1238694	7.6022778	Sitting_Type
15:39:16.457	0.82602483	5.9641385	7.3576064	-0.023106588	-0.017548326	0.01473468	0.9348098	6.1238694	7.6022778	Sitting_Type
15:39:16.479	0.82602483	5.9641385	7.3576064	-0.023106588	-0.017548326	0.01473468	0.9348098	6.1238694	7.6022778	Sitting_Type
15:39:16.503	0.82602483	5.9641385	7.3576064	0.33302787	0.25367585	-0.002369546	0.88375825	6.1883936	7.5559964	Sitting_Type
15:39:16.526	0.82602483	5.9641385	7.3576064	0.33302787	0.25367585	-0.002369546	0.88375825	6.1883936	7.5559964	Sitting_Type
15:39:16.547	0.82602483	5.9641385	7.3576064	0.33302787	0.25367585	-0.002369546	0.88375825	6.1883936	7.5559964	Sitting_Type
15:39:16.571	0.82602483	5.9641385	7.3576064	0.33302787	0.25367585	-0.002369546	0.88375825	6.1883936	7.5559964	Sitting_Type
15:39:16.594	1.0654523	6.117372	7.2809896	0.33302787	0.25367585	-0.002369546	0.88375825	6.1883936	7.5559964	Sitting_Type
15:39:16.618	1.0654523	6.117372	7.2809896	0.33302787	0.25367585	-0.002369546	0.88375825	6.1883936	7.5559964	Sitting_Type
15:39:16.640	1.0654523	6.117372	7.2809896	0.33302787	0.25367585	-0.002369546	0.88375825	6.1883936	7.5559964	Sitting_Type
15:39:16.662	1.0654523	6.117372	7.2809896	0.33302787	0.25367585	-0.002369546	0.88375825	6.1883936	7.5559964	Sitting_Type
15:39:16.684	1.0654523	6.117372	7.2809896	0.13877271	0.27627787	-0.04024319	0.40317783	6.5721326	7.2673807	Sitting_Type
15:39:16.707	1.0654523	6.117372	7.2809896	0.13877271	0.27627787	-0.04024319	0.40317783	6.5721326	7.2673807	Sitting_Type
15:39:16.731	1.0654523	6.117372	7.2809896	0.13877271	0.27627787	-0.04024319	0.40317783	6.5721326	7.2673807	Sitting_Type
15:39:16.754	1.0654523	6.117372	7.2809896	0.13877271	0.27627787	-0.04024319	0.40317783	6.5721326	7.2673807	Sitting_Type
15:39:16.776	1.0654523	6.117372	7.2809896	0.13877271	0.27627787	-0.04024319	0.40317783	6.5721326	7.2673807	Sitting_Type
15:39:16.797	0.42618093	6.507639	6.265817	0.13877271	0.27627787	-0.04024319	0.40317783	6.5721326	7.2673807	Sitting_Type
15:39:16.818	0.42618093	6.507639	6.265817	0.13877271	0.27627787	-0.04024319	0.40317783	6.5721326	7.2673807	Sitting_Type
15:39:16.839	0.42618093	6.507639	6.265817	0.13877271	0.27627787	-0.04024319	0.40317783	6.5721326	7.2673807	Sitting_Type
15:39:16.861	0.42618093	6.507639	6.265817	-0.024939185	-0.038317744	-0.030469347	0.28620163	6.645657	7.2058096	Sitting_Type
15:39:16.882	0.42618093	6.507639	6.265817	-0.024939185	-0.038317744	-0.030469347	0.28620163	6.645657	7.2058096	Sitting_Type
15:39:16.903	0.42618093	6.507639	6.265817	-0.024939185	-0.038317744	-0.030469347	0.28620163	6.645657	7.2058096	Sitting_Type
15:39:16.926	0.42618093	6.507639	6.265817	-0.024939185	-0.038317744	-0.030469347	0.28620163	6.645657	7.2058096	Sitting_Type
15:39:16.950	0.42618093	6.507639	6.265817	-0.024939185	-0.038317744	-0.030469347	0.28620163	6.645657	7.2058096	Sitting_Type
15:39:16.973	0.42618093	6.507639	6.265817	-0.024939185	-0.038317744	-0.030469347	0.28620163	6.645657	7.2058096	Sitting_Type
15:39:16.996	0.24421602	6.4860907	7.491686	-0.024939185	-0.038317744	-0.030469347	0.28620163	6.645657	7.2058096	Sitting_Type
15:39:17.019	0.24421602	6.4860907	7.491686	-0.024939185	-0.038317744	-0.030469347	0.28620163	6.645657	7.2058096	Sitting_Type
15:39:17.041	0.24421602	6.4860907	7.491686	0.040423397	-0.08901956	-0.015197717	0.28698713	6.676325	7.1773663	Sitting_Type
15:39:17.062	0.24421602	6.4860907	7.491686	0.040423397	-0.08901956	-0.015197717	0.28698713	6.676325	7.1773663	Sitting_Type
15:39:17.083	0.24421602	6.4860907	7.491686	0.040423397	-0.08901956	-0.015197717	0.28698713	6.676325	7.1773663	Sitting_Type
15:39:17.114	0.24421602	6.4860907	7.491686	0.040423397	-0.08901956	-0.015197717	0.28698713	6.676325	7.1773663	Sitting_Type
15:39:17.135	0.24421602	6.4860907	7.491686	0.040423397	-0.08901956	-0.015197717	0.28698713	6.676325	7.1773663	Sitting_Type
15:39:17.156	0.24421602	6.4860907	7.491686	0.040423397	-0.08901956	-0.015197717	0.28698713	6.676325	7.1773663	Sitting_Type
15:39:17.180	0.24421602	6.4860907	7.491686	0.040423397	-0.08901956	-0.015197717	0.28698713	6.676325	7.1773663	Sitting_Type
15:39:17.205	0.2849187	6.526793	6.9721284	0.040423397	-0.08901956	-0.015197717	0.28698713	6.676325	7.1773663	Sitting_Type
15:39:17.228	0.2849187	6.526793	6.9721284	0.019043114	0.025212241	-0.0072564683	0.30885515	6.7200327	7.1355515	Sitting_Type
15:39:17.251	0.2849187	6.526793	6.9721284	0.019043114	0.025212241	-0.0072564683	0.30885515	6.7200327	7.1355515	Sitting_Type
15:39:17.274	0.2849187	6.526793	6.9721284	0.019043114	0.025212241	-0.0072564683	0.30885515	6.7200327	7.1355515	Sitting_Type
15:39:17.296	0.2849187	6.526793	6.9721284	0.019043114	0.025212241	-0.0072564683	0.30885515	6.7200327	7.1355515	Sitting_Type
15:39:17.317	0.2849187	6.526793	6.9721284	0.019043114	0.025212241	-0.0072564683	0.30885515	6.7200327	7.1355515	Sitting_Type
15:39:17.339	0.2849187	6.526793	6.9721284	0.019043114	0.025212241	-0.0072564683	0.30885515	6.7200327	7.1355515	Sitting_Type
15:39:17.360	0.2849187	6.526793	6.9721284	0.019043114	0.025212241	-0.0072564683	0.30885515	6.7200327	7.1355515	Sitting_Type
15:39:17.381	0.3232271	6.4980617	6.7135468	0.019043114	0.025212241	-0.0072564683	0.30885515	6.7200327	7.1355515	Sitting_Type
15:39:17.402	0.3232271	6.4980617	6.7135468	-0.18559673	-0.2570075	0.028784582	0.29913947	6.691957	7.162301	Sitting_Type
15:39:17.423	0.3232271	6.4980617	6.7135468	-0.18559673	-0.2570075	0.028784582	0.29913947	6.691957	7.162301	Sitting_Type
15:39:17.444	0.3232271	6.4980617	6.7135468	-0.18559673	-0.2570075	0.028784582	0.29913947	6.691957	7.162301	Sitting_Type
15:39:17.466	0.3232271	6.4980617	6.7135468	-0.18559673	-0.2570075	0.028784582	0.29913947	6.691957	7.162301	Sitting_Type
15:39:17.488	0.3232271	6.4980617	6.7135468	-0.18559673	-0.2570075	0.028784582	0.29913947	6.691957	7.162301	Sitting_Type
15:39:17.509	0.3232271	6.4980617	6.7135468	-0.18559673	-0.2570075	0.028784582	0.29913947	6.691957	7.162301	Sitting_Type
15:39:17.530	0.3232271	6.4980617	6.7135468	-0.18559673	-0.2570075	0.028784582	0.29913947	6.691957	7.162301	Sitting_Type
15:39:17.552	0.3232271	6.4980617	6.7135468	-0.18559673	-0.2570075	0.028784582	0.29913947	6.691957	7.162301	Sitting_Type
15:39:17.573	0.3232271	6.4980617	6.7135468	0.021486575	-0.028543899	0.023286795	0.32125863	6.7030025	7.151002	Sitting_Type
15:39:17.599	0.6081458	6.490879	7.4270406	0.021486575	-0.028543899	0.023286795	0.32125863	6.7030025	7.151002	Sitting_Type
15:39:17.620	0.6081458	6.490879	7.4270406	0.021486575	-0.028543899	0.023286795	0.32125863	6.7030025	7.151002	Sitting_Type
15:39:17.642	0.6081458	6.490879	7.4270406	0.021486575	-0.028543899	0.023286795	0.32125863	6.7030025	7.151002	Sitting_Type
15:39:17.664	0.6081458	6.490879	7.4270406	0.021486575	-0.028543899	0.023286795	0.32125863	6.7030025	7.151002	Sitting_Type
15:39:17.686	0.6081458	6.490879	7.4270406	0.021486575	-0.028543899	0.023286795	0.32125863	6.7030025	7.151002	Sitting_Type
15:39:17.709	0.6081458	6.490879	7.4270406	0.021486575	-0.028543899	0.023286795	0.32125863	6.7030025	7.151002	Sitting_Type
15:39:17.732	0.6081458	6.490879	7.4270406	0.021486575	-0.028543899	0.023286795	0.32125863	6.7030025	7.151002	Sitting_Type
15:39:17.756	0.6081458	6.490879	7.4270406	-0.078084454	-0.024878709	0.014123815	0.30448866	6.7194257	7.1363096	Sitting_Type
15:39:17.779	0.6081458	6.490879	7.4270406	-0.078084454	-0.024878709	0.014123815	0.30448866	6.7194257	7.1363096	Sitting_Type
15:39:17.800	0.27294734	6.483696	7.1157846	-0.078084454	-0.024878709	0.014123815	0.30448866	6.7194257	7.1363096	Sitting_Type
15:39:17.822	0.27294734	6.483696	7.1157846	-0.078084454	-0.024878709	0.014123815	0.30448866	6.7194257	7.1363096	Sitting_Type
15:39:17.843	0.27294734	6.483696	7.1157846	-0.078084454	-0.024878709	0.014123815	0.30448866	6.7194257	7.1363096	Sitting_Type
15:39:17.865	0.27294734	6.483696	7.1157846	-0.078084454	-0.024878709	0.014123815	0.30448866	6.7194257	7.1363096	Sitting_Type
15:39:17.887	0.27294734	6.483696	7.1157846	-0.078084454	-0.024878709	0.014123815	0.30448866	6.7194257	7.1363096	Sitting_Type
15:39:17.908	0.27294734	6.483696	7.1157846	-0.078084454	-0.024878709	0.014123815	0.30448866	6.7194257	7.1363096	Sitting_Type
15:39:17.931	0.27294734	6.483696	7.1157846	-0.078084454	-0.024878709	0.014123815	0.30448866	6.7194257	7.1363096	Sitting_Type
15:39:17.958	0.27294734	6.483696	7.1157846	-0.07991705	-0.041982938	0.010458624	0.32397234	6.693112	7.1601386	Sitting_Type
15:39:17.980	0.27294734	6.483696	7.1157846	-0.07991705	-0.041982938	0.010458624	0.32397234	6.693112	7.1601386	Sitting_Type
15:39:18.004	0.30167863	6.510033	7.082265	-0.07991705	-0.041982938	0.010458624	0.32397234	6.693112	7.1601386	Sitting_Type
15:39:18.026	0.30167863	6.510033	7.082265	-0.07991705	-0.041982938	0.010458624	0.32397234	6.693112	7.1601386	Sitting_Type
15:39:18.048	0.30167863	6.510033	7.082265	-0.07991705	-0.041982938	0.010458624	0.32397234	6.693112	7.1601386	Sitting_Type
15:39:18.072	0.30167863	6.510033	7.082265	-0.07991705	-0.041982938	0.010458624	0.32397234	6.693112	7.1601386	Sitting_Type
15:39:18.102	0.30167863	6.510033	7.082265	-0.07991705	-0.041982938	0.010458624	0.32397234	6.693112	7.1601386	Sitting_Type
15:39:18.125	0.30167863	6.510033	7.082265	-0.009667553	-0.0010549643	0.00068477995	0.34916627	6.6569023	7.1926413	Sitting_Type
15:39:18.147	0.30167863	6.510033	7.082265	-0.009667553	-0.0010549643	0.00068477995	0.34916627	6.6569023	7.1926413	Sitting_Type
15:39:18.171	0.30167863	6.510033	7.082265	-0.009667553	-0.0010549643	0.00068477995	0.34916627	6.6569023	7.1926413	Sitting_Type
15:39:18.195	0.30167863	6.466936	7.022408	-0.009667553	-0.0010549643	0.00068477995	0.34916627	6.6569023	7.1926413	Sitting_Type
15:39:18.217	0.30167863	6.466936	7.022408	-0.009667553	-0.0010549643	0.00068477995	0.34916627	6.6569023	7.1926413	Sitting_Type
15:39:18.241	0.30167863	6.466936	7.022408	-0.009667553	-0.0010549643	0.00068477995	0.34916627	6.6569023	7.1926413	Sitting_Type
15:39:18.264	0.30167863	6.466936	7.022408	-0.009667553	-0.0010549643	0.00068477995	0.34916627	6.6569023	7.1926413	Sitting_Type
15:39:18.287	0.30167863	6.466936	7.022408	-0.009667553	-0.0010549643	0.00068477995	0.34916627	6.6569023	7.1926413	Sitting_Type
15:39:18.311	0.30167863	6.466936	7.022408	-0.022495724	-0.0022766949	0.004960837	0.3518583	6.62965	7.217638	Sitting_Type
15:39:18.333	0.30167863	6.466936	7.022408	-0.022495724	-0.0022766949	0.004960837	0.3518583	6.62965	7.217638	Sitting_Type
15:39:18.356	0.30167863	6.466936	7.022408	-0.022495724	-0.0022766949	0.004960837	0.3518583	6.62965	7.217638	Sitting_Type
15:39:18.379	0.30167863	6.466936	7.022408	-0.022495724	-0.0022766949	0.004960837	0.3518583	6.62965	7.217638	Sitting_Type
15:39:18.404	0.26097596	6.4860907	7.18043	-0.022495724	-0.0022766949	0.004960837	0.3518583	6.62965	7.217638	Sitting_Type
15:39:18.428	0.26097596	6.4860907	7.18043	-0.022495724	-0.0022766949	0.004960837	0.3518583	6.62965	7.217638	Sitting_Type
15:39:18.451	0.26097596	6.4860907	7.18043	-0.022495724	-0.0022766949	0.004960837	0.3518583	6.62965	7.217638	Sitting_Type
15:39:18.474	0.26097596	6.4860907	7.18043	-0.029826107	-0.027933035	-0.0078673335	0.36137545	6.591102	7.252382	Sitting_Type
15:39:18.497	0.26097596	6.4860907	7.18043	-0.029826107	-0.027933035	-0.0078673335	0.36137545	6.591102	7.252382	Sitting_Type
15:39:18.521	0.26097596	6.4860907	7.18043	-0.029826107	-0.027933035	-0.0078673335	0.36137545	6.591102	7.252382	Sitting_Type
15:39:18.544	0.26097596	6.4860907	7.18043	-0.029826107	-0.027933035	-0.0078673335	0.36137545	6.591102	7.252382	Sitting_Type
15:39:18.568	0.26097596	6.4860907	7.18043	-0.029826107	-0.027933035	-0.0078673335	0.36137545	6.591102	7.252382	Sitting_Type
15:39:18.605	0.3232271	6.4142623	7.103813	-0.029826107	-0.027933035	-0.0078673335	0.36137545	6.591102	7.252382	Sitting_Type
15:39:18.628	0.3232271	6.4142623	7.103813	-0.029826107	-0.027933035	-0.0078673335	0.36137545	6.591102	7.252382	Sitting_Type
15:39:18.651	0.3232271	6.4142623	7.103813	-0.029826107	-0.027933035	-0.0078673335	0.36137545	6.591102	7.252382	Sitting_Type
15:39:18.675	0.3232271	6.4142623	7.103813	-0.007834958	-0.019380921	7.391469e-05	0.36578715	6.56048	7.279873	Sitting_Type
15:39:18.698	0.3232271	6.4142623	7.103813	-0.007834958	-0.019380921	7.391469e-05	0.36578715	6.56048	7.279873	Sitting_Type
15:39:18.721	0.3232271	6.4142623	7.103813	-0.007834958	-0.019380921	7.391469e-05	0.36578715	6.56048	7.279873	Sitting_Type
15:39:18.742	0.3232271	6.4142623	7.103813	-0.007834958	-0.019380921	7.391469e-05	0.36578715	6.56048	7.279873	Sitting_Type
15:39:18.764	0.3232271	6.4142623	7.103813	-0.007834958	-0.019380921	7.391469e-05	0.36578715	6.56048	7.279873	Sitting_Type
15:39:18.788	0.29928434	6.3903193	7.103813	-0.007834958	-0.019380921	7.391469e-05	0.36578715	6.56048	7.279873	Sitting_Type
15:39:18.811	0.29928434	6.3903193	7.103813	-0.007834958	-0.019380921	7.391469e-05	0.36578715	6.56048	7.279873	Sitting_Type
15:39:18.834	0.29928434	6.3903193	7.103813	0.00010629055	0.004442823	0.0025173756	0.364543	6.5522246	7.28737	Sitting_Type
15:39:18.858	0.29928434	6.3903193	7.103813	0.00010629055	0.004442823	0.0025173756	0.364543	6.5522246	7.28737	Sitting_Type
15:39:18.881	0.29928434	6.3903193	7.103813	0.00010629055	0.004442823	0.0025173756	0.364543	6.5522246	7.28737	Sitting_Type
15:39:18.905	0.29928434	6.3903193	7.103813	0.00010629055	0.004442823	0.0025173756	0.364543	6.5522246	7.28737	Sitting_Type
15:39:18.928	0.29928434	6.3903193	7.103813	0.00010629055	0.004442823	0.0025173756	0.364543	6.5522246	7.28737	Sitting_Type
15:39:18.951	0.29928434	6.3903193	7.103813	0.00010629055	0.004442823	0.0025173756	0.364543	6.5522246	7.28737	Sitting_Type
15:39:18.974	0.29928434	6.3903193	7.103813	0.00010629055	0.004442823	0.0025173756	0.364543	6.5522246	7.28737	Sitting_Type
15:39:18.997	0.28970724	6.411868	7.118179	0.00010629055	0.004442823	0.0025173756	0.364543	6.5522246	7.28737	Sitting_Type
15:39:19.020	0.28970724	6.411868	7.118179	0.0074366736	0.013605801	0.011680354	0.35771573	6.5507126	7.2890687	Sitting_Type
15:39:19.042	0.28970724	6.411868	7.118179	0.0074366736	0.013605801	0.011680354	0.35771573	6.5507126	7.2890687	Sitting_Type
15:39:19.064	0.28970724	6.411868	7.118179	0.0074366736	0.013605801	0.011680354	0.35771573	6.5507126	7.2890687	Sitting_Type
15:39:19.087	0.28970724	6.411868	7.118179	0.0074366736	0.013605801	0.011680354	0.35771573	6.5507126	7.2890687	Sitting_Type
15:39:19.110	0.28970724	6.411868	7.118179	0.0074366736	0.013605801	0.011680354	0.35771573	6.5507126	7.2890687	Sitting_Type
15:39:19.133	0.28970724	6.411868	7.118179	0.0074366736	0.013605801	0.011680354	0.35771573	6.5507126	7.2890687	Sitting_Type
15:39:19.156	0.28970724	6.411868	7.118179	0.0074366736	0.013605801	0.011680354	0.35771573	6.5507126	7.2890687	Sitting_Type
15:39:19.179	0.28970724	6.411868	7.118179	0.0074366736	0.013605801	0.011680354	0.35771573	6.5507126	7.2890687	Sitting_Type
15:39:19.202	0.2561874	6.387925	7.206767	-0.016997937	-0.0034984252	0.0019065104	0.3489578	6.5546865	7.2859178	Sitting_Type
15:39:19.224	0.2561874	6.387925	7.206767	-0.016997937	-0.0034984252	0.0019065104	0.3489578	6.5546865	7.2859178	Sitting_Type
15:39:19.248	0.2561874	6.387925	7.206767	-0.016997937	-0.0034984252	0.0019065104	0.3489578	6.5546865	7.2859178	Sitting_Type
15:39:19.271	0.2561874	6.387925	7.206767	-0.016997937	-0.0034984252	0.0019065104	0.3489578	6.5546865	7.2859178	Sitting_Type
15:39:19.294	0.2561874	6.387925	7.206767	-0.016997937	-0.0034984252	0.0019065104	0.3489578	6.5546865	7.2859178	Sitting_Type
15:39:19.317	0.2561874	6.387925	7.206767	-0.016997937	-0.0034984252	0.0019065104	0.3489578	6.5546865	7.2859178	Sitting_Type
15:39:19.341	0.2561874	6.387925	7.206767	-0.016997937	-0.0034984252	0.0019065104	0.3489578	6.5546865	7.2859178	Sitting_Type
15:39:19.363	0.2561874	6.387925	7.206767	-0.016997937	-0.0034984252	0.0019065104	0.3489578	6.5546865	7.2859178	Sitting_Type
15:39:19.385	0.30167863	6.387925	7.1349387	0.018432247	0.00994061	0.0019065104	0.34594974	6.553678	7.286969	Sitting_Type
15:39:19.407	0.30167863	6.387925	7.1349387	0.018432247	0.00994061	0.0019065104	0.34594974	6.553678	7.286969	Sitting_Type
15:39:19.431	0.30167863	6.387925	7.1349387	0.018432247	0.00994061	0.0019065104	0.34594974	6.553678	7.286969	Sitting_Type
15:39:19.453	0.30167863	6.387925	7.1349387	0.018432247	0.00994061	0.0019065104	0.34594974	6.553678	7.286969	Sitting_Type
15:39:19.477	0.30167863	6.387925	7.1349387	0.018432247	0.00994061	0.0019065104	0.34594974	6.553678	7.286969	Sitting_Type
15:39:19.500	0.30167863	6.387925	7.1349387	0.018432247	0.00994061	0.0019065104	0.34594974	6.553678	7.286969	Sitting_Type
15:39:19.523	0.30167863	6.387925	7.1349387	0.018432247	0.00994061	0.0019065104	0.34594974	6.553678	7.286969	Sitting_Type
15:39:19.546	0.30167863	6.387925	7.1349387	0.018432247	0.00994061	0.0019065104	0.34594974	6.553678	7.286969	Sitting_Type
15:39:19.569	0.30167863	6.387925	7.1349387	0.004993213	-0.0022766949	0.006182567	0.34196785	6.555999	7.2850714	Sitting_Type
15:39:19.611	0.2657645	6.3975024	7.084659	0.004993213	-0.0022766949	0.006182567	0.34196785	6.555999	7.2850714	Sitting_Type
15:39:19.634	0.2657645	6.3975024	7.084659	0.004993213	-0.0022766949	0.006182567	0.34196785	6.555999	7.2850714	Sitting_Type
15:39:19.657	0.2657645	6.3975024	7.084659	0.004993213	-0.0022766949	0.006182567	0.34196785	6.555999	7.2850714	Sitting_Type
15:39:19.680	0.2657645	6.3975024	7.084659	0.004993213	-0.0022766949	0.006182567	0.34196785	6.555999	7.2850714	Sitting_Type
15:39:19.703	0.2657645	6.3975024	7.084659	0.004993213	-0.0022766949	0.006182567	0.34196785	6.555999	7.2850714	Sitting_Type
15:39:19.727	0.2657645	6.3975024	7.084659	0.004993213	-0.0022766949	0.006182567	0.34196785	6.555999	7.2850714	Sitting_Type
15:39:19.750	0.2657645	6.3975024	7.084659	-0.004169766	-0.008385347	0.024508525	0.34178984	6.559099	7.2822847	Sitting_Type
15:39:19.773	0.2657645	6.3975024	7.084659	-0.004169766	-0.008385347	0.024508525	0.34178984	6.559099	7.2822847	Sitting_Type
15:39:19.796	0.29210153	6.3927135	7.127756	-0.004169766	-0.008385347	0.024508525	0.34178984	6.559099	7.2822847	Sitting_Type
15:39:19.819	0.29210153	6.3927135	7.127756	-0.004169766	-0.008385347	0.024508525	0.34178984	6.559099	7.2822847	Sitting_Type
15:39:19.843	0.29210153	6.3927135	7.127756	-0.004169766	-0.008385347	0.024508525	0.34178984	6.559099	7.2822847	Sitting_Type
15:39:19.866	0.29210153	6.3927135	7.127756	-0.004169766	-0.008385347	0.024508525	0.34178984	6.559099	7.2822847	Sitting_Type
15:39:19.889	0.29210153	6.3927135	7.127756	-0.004169766	-0.008385347	0.024508525	0.34178984	6.559099	7.2822847	Sitting_Type
15:39:19.912	0.29210153	6.3927135	7.127756	-0.004169766	-0.008385347	0.024508525	0.34178984	6.559099	7.2822847	Sitting_Type
15:39:19.935	0.29210153	6.3927135	7.127756	-0.037767354	-0.056643702	0.024508525	0.4256297	6.545955	7.2896953	Sitting_Type
15:39:19.957	0.29210153	6.3927135	7.127756	-0.037767354	-0.056643702	0.024508525	0.4256297	6.545955	7.2896953	Sitting_Type
15:39:19.982	0.076616794	6.4956675	6.804529	-0.037767354	-0.056643702	0.024508525	0.4256297	6.545955	7.2896953	Sitting_Type
15:39:20.005	0.076616794	6.4956675	6.804529	-0.037767354	-0.056643702	0.024508525	0.4256297	6.545955	7.2896953	Sitting_Type
15:39:20.028	0.076616794	6.4956675	6.804529	-0.037767354	-0.056643702	0.024508525	0.4256297	6.545955	7.2896953	Sitting_Type
15:39:20.051	0.076616794	6.4956675	6.804529	-0.037767354	-0.056643702	0.024508525	0.4256297	6.545955	7.2896953	Sitting_Type
15:39:20.075	0.076616794	6.4956675	6.804529	-0.037767354	-0.056643702	0.024508525	0.4256297	6.545955	7.2896953	Sitting_Type
15:39:20.108	0.076616794	6.4956675	6.804529	-0.013332745	0.06675108	0.00068477995	0.43869781	6.5033846	7.326925	Sitting_Type
15:39:20.129	0.076616794	6.4956675	6.804529	-0.013332745	0.06675108	0.00068477995	0.43869781	6.5033846	7.326925	Sitting_Type
15:39:20.150	0.076616794	6.4956675	6.804529	-0.013332745	0.06675108	0.00068477995	0.43869781	6.5033846	7.326925	Sitting_Type
15:39:20.177	0.076616794	6.4956675	6.804529	-0.013332745	0.06675108	0.00068477995	0.43869781	6.5033846	7.326925	Sitting_Type
15:39:20.197	0.54828894	6.3208857	6.9936767	-0.013332745	0.06675108	0.00068477995	0.43869781	6.5033846	7.326925	Sitting_Type
15:39:20.218	0.54828894	6.3208857	6.9936767	-0.013332745	0.06675108	0.00068477995	0.43869781	6.5033846	7.326925	Sitting_Type
15:39:20.240	0.54828894	6.3208857	6.9936767	-0.013332745	0.06675108	0.00068477995	0.43869781	6.5033846	7.326925	Sitting_Type
15:39:20.262	0.54828894	6.3208857	6.9936767	-0.013332745	0.06675108	0.00068477995	0.43869781	6.5033846	7.326925	Sitting_Type
15:39:20.285	0.54828894	6.3208857	6.9936767	-0.003558901	-0.013883135	0.00068477995	0.4453912	6.522574	7.309446	Sitting_Type
15:39:20.307	0.54828894	6.3208857	6.9936767	-0.003558901	-0.013883135	0.00068477995	0.4453912	6.522574	7.309446	Sitting_Type
15:39:20.330	0.54828894	6.3208857	6.9936767	-0.003558901	-0.013883135	0.00068477995	0.4453912	6.522574	7.309446	Sitting_Type
15:39:20.353	0.54828894	6.3208857	6.9936767	-0.003558901	-0.013883135	0.00068477995	0.4453912	6.522574	7.309446	Sitting_Type
15:39:20.375	0.54828894	6.3208857	6.9936767	-0.003558901	-0.013883135	0.00068477995	0.4453912	6.522574	7.309446	Sitting_Type
15:39:20.398	0.3328042	6.32328	7.3025384	-0.003558901	-0.013883135	0.00068477995	0.4453912	6.522574	7.309446	Sitting_Type
15:39:20.421	0.3328042	6.32328	7.3025384	-0.003558901	-0.013883135	0.00068477995	0.4453912	6.522574	7.309446	Sitting_Type
15:39:20.441	0.3328042	6.32328	7.3025384	-0.003558901	-0.013883135	0.00068477995	0.4453912	6.522574	7.309446	Sitting_Type
15:39:20.464	0.3328042	6.32328	7.3025384	0.011712731	-0.0077744815	0.004349971	0.44760978	6.5220914	7.309743	Sitting_Type
15:39:20.487	0.3328042	6.32328	7.3025384	0.011712731	-0.0077744815	0.004349971	0.44760978	6.5220914	7.309743	Sitting_Type
15:39:20.508	0.3328042	6.32328	7.3025384	0.011712731	-0.0077744815	0.004349971	0.44760978	6.5220914	7.309743	Sitting_Type
15:39:20.532	0.3328042	6.32328	7.3025384	0.011712731	-0.0077744815	0.004349971	0.44760978	6.5220914	7.309743	Sitting_Type
15:39:20.555	0.3328042	6.32328	7.3025384	0.011712731	-0.0077744815	0.004349971	0.44760978	6.5220914	7.309743	Sitting_Type
15:39:20.578	0.3328042	6.32328	7.3025384	0.011712731	-0.0077744815	0.004349971	0.44760978	6.5220914	7.309743	Sitting_Type
15:39:20.602	0.4285752	6.32328	7.0295906	0.011712731	-0.0077744815	0.004349971	0.44760978	6.5220914	7.309743	Sitting_Type
15:39:20.625	0.4285752	6.32328	7.0295906	0.011712731	-0.0077744815	0.004349971	0.44760978	6.5220914	7.309743	Sitting_Type
15:39:20.649	0.4285752	6.32328	7.0295906	-0.0066132275	-0.00288756	0.008626028	0.4469236	6.5231357	7.308848	Sitting_Type
15:39:20.672	0.4285752	6.32328	7.0295906	-0.0066132275	-0.00288756	0.008626028	0.4469236	6.5231357	7.308848	Sitting_Type
15:39:20.696	0.4285752	6.32328	7.0295906	-0.0066132275	-0.00288756	0.008626028	0.4469236	6.5231357	7.308848	Sitting_Type
15:39:20.719	0.4285752	6.32328	7.0295906	-0.0066132275	-0.00288756	0.008626028	0.4469236	6.5231357	7.308848	Sitting_Type
15:39:20.742	0.4285752	6.32328	7.0295906	-0.0066132275	-0.00288756	0.008626028	0.4469236	6.5231357	7.308848	Sitting_Type
15:39:20.765	0.4285752	6.32328	7.0295906	-0.0066132275	-0.00288756	0.008626028	0.4469236	6.5231357	7.308848	Sitting_Type
15:39:20.787	0.3998439	6.352011	7.065505	-0.0066132275	-0.00288756	0.008626028	0.4469236	6.5231357	7.308848	Sitting_Type
15:39:20.810	0.3998439	6.352011	7.065505	-0.0066132275	-0.00288756	0.008626028	0.4459801	6.5183425	7.3131847	Sitting_Type
15:39:20.832	0.3998439	6.352011	7.065505	-0.006002362	0.0007776315	0.0037391062	0.4459801	6.5183425	7.3131847	Sitting_Type
15:39:20.853	0.3998439	6.352011	7.065505	-0.006002362	0.0007776315	0.0037391062	0.4459801	6.5183425	7.3131847	Sitting_Type
15:39:20.875	0.3998439	6.352011	7.065505	-0.006002362	0.0007776315	0.0037391062	0.4459801	6.5183425	7.3131847	Sitting_Type
15:39:20.896	0.3998439	6.352011	7.065505	-0.006002362	0.0007776315	0.0037391062	0.4459801	6.5183425	7.3131847	Sitting_Type
15:39:20.918	0.3998439	6.352011	7.065505	-0.006002362	0.0007776315	0.0037391062	0.4459801	6.5183425	7.3131847	Sitting_Type
15:39:20.942	0.3998439	6.352011	7.065505	-0.006002362	0.0007776315	0.0037391062	0.4459801	6.5183425	7.3131847	Sitting_Type
15:39:20.964	0.3998439	6.352011	7.065505	-0.006002362	0.0007776315	0.0037391062	0.4459801	6.5183425	7.3131847	Sitting_Type
15:39:20.987	0.43575802	6.3472223	7.091842	-0.006002362	0.0007776315	0.0037391062	0.4459801	6.5183425	7.3131847	Sitting_Type
15:39:21.009	0.43575802	6.3472223	7.091842	0.001328021	0.027655702	0.0025173756	0.43644026	6.5195045	7.31272	Sitting_Type
15:39:21.031	0.43575802	6.3472223	7.091842	0.001328021	0.027655702	0.0025173756	0.43644026	6.5195045	7.31272	Sitting_Type
15:39:21.053	0.43575802	6.3472223	7.091842	0.001328021	0.027655702	0.0025173756	0.43644026	6.5195045	7.31272	Sitting_Type
15:39:21.075	0.43575802	6.3472223	7.091842	0.001328021	0.027655702	0.0025173756	0.43644026	6.5195045	7.31272	Sitting_Type
15:39:21.099	0.43575802	6.3472223	7.091842	0.001328021	0.027655702	0.0025173756	0.43644026	6.5195045	7.31272	Sitting_Type
15:39:21.122	0.43575802	6.3472223	7.091842	0.001328021	0.027655702	0.0025173756	0.43644026	6.5195045	7.31272	Sitting_Type
15:39:21.145	0.43575802	6.3472223	7.091842	0.001328021	0.027655702	0.0025173756	0.43644026	6.5195045	7.31272	Sitting_Type
15:39:21.166	0.43575802	6.3472223	7.091842	0.001328021	0.027655702	0.0025173756	0.43644026	6.5195045	7.31272	Sitting_Type
15:39:21.199	0.37111259	6.3472223	7.106208	0.014767056	0.021547051	0.004960837	0.4102375	6.532238	7.302867	Sitting_Type
15:39:21.225	0.37111259	6.3472223	7.106208	0.014767056	0.021547051	0.004960837	0.4102375	6.532238	7.302867	Sitting_Type
15:39:21.247	0.37111259	6.3472223	7.106208	0.014767056	0.021547051	0.004960837	0.4102375	6.532238	7.302867	Sitting_Type
15:39:21.271	0.37111259	6.3472223	7.106208	0.014767056	0.021547051	0.004960837	0.4102375	6.532238	7.302867	Sitting_Type
15:39:21.293	0.37111259	6.3472223	7.106208	0.014767056	0.021547051	0.004960837	0.4102375	6.532238	7.302867	Sitting_Type
15:39:21.317	0.37111259	6.3472223	7.106208	0.014767056	0.021547051	0.004960837	0.4102375	6.532238	7.302867	Sitting_Type
15:39:21.341	0.37111259	6.3472223	7.106208	0.014767056	0.021547051	0.004960837	0.4102375	6.532238	7.302867	Sitting_Type
15:39:21.364	0.37111259	6.3472223	7.106208	0.008658404	-0.0034984252	0.004349971	0.3880933	6.5372286	7.2996125	Sitting_Type
15:39:21.387	0.34477556	6.3711653	7.082265	0.008658404	-0.0034984252	0.004349971	0.3880933	6.5372286	7.2996125	Sitting_Type
15:39:21.410	0.34477556	6.3711653	7.082265	0.008658404	-0.0034984252	0.004349971	0.3880933	6.5372286	7.2996125	Sitting_Type
15:39:21.434	0.34477556	6.3711653	7.082265	0.008658404	-0.0034984252	0.004349971	0.3880933	6.5372286	7.2996125	Sitting_Type
15:39:21.457	0.34477556	6.3711653	7.082265	0.008658404	-0.0034984252	0.004349971	0.3880933	6.5372286	7.2996125	Sitting_Type
15:39:21.482	0.34477556	6.3711653	7.082265	0.008658404	-0.0034984252	0.004349971	0.3880933	6.5372286	7.2996125	Sitting_Type
15:39:21.504	0.34477556	6.3711653	7.082265	0.008658404	-0.0034984252	0.004349971	0.3880933	6.5372286	7.2996125	Sitting_Type
15:39:21.526	0.34477556	6.3711653	7.082265	0.008658404	-0.0034984252	0.004349971	0.3880933	6.5372286	7.2996125	Sitting_Type
15:39:21.548	0.34477556	6.3711653	7.082265	-0.006002362	-0.0016658296	-0.020084638	0.38165653	6.5391793	7.2982044	Sitting_Type
15:39:21.571	0.34477556	6.3711653	7.082265	-0.006002362	-0.0016658296	-0.020084638	0.38165653	6.5391793	7.2982044	Sitting_Type
15:39:21.593	0.35674694	6.3998966	7.125362	-0.006002362	-0.0016658296	-0.020084638	0.38165653	6.5391793	7.2982044	Sitting_Type
15:39:21.619	0.35674694	6.3998966	7.125362	-0.006002362	-0.0016658296	-0.020084638	0.38165653	6.5391793	7.2982044	Sitting_Type
15:39:21.642	0.35674694	6.3998966	7.125362	-0.006002362	-0.0016658296	-0.020084638	0.38165653	6.5391793	7.2982044	Sitting_Type
15:39:21.665	0.35674694	6.3998966	7.125362	-0.006002362	-0.0016658296	-0.020084638	0.38165653	6.5391793	7.2982044	Sitting_Type
15:39:21.701	0.35674694	6.3998966	7.125362	-0.006002362	-0.0016658296	-0.020084638	0.38165653	6.5391793	7.2982044	Sitting_Type
15:39:21.724	0.35674694	6.3998966	7.125362	0.014156191	0.052090313	-0.06712126	0.30654666	6.57103	7.273095	Sitting_Type
15:39:21.747	0.35674694	6.3998966	7.125362	0.014156191	0.052090313	-0.06712126	0.30654666	6.57103	7.273095	Sitting_Type
15:39:21.769	0.35674694	6.3998966	7.125362	0.014156191	0.052090313	-0.06712126	0.30654666	6.57103	7.273095	Sitting_Type
15:39:21.792	0.600963	6.179623	7.1756415	0.014156191	0.052090313	-0.06712126	0.30654666	6.57103	7.273095	Sitting_Type
15:39:21.815	0.600963	6.179623	7.1756415	0.014156191	0.052090313	-0.06712126	0.30654666	6.57103	7.273095	Sitting_Type
15:39:21.838	0.600963	6.179623	7.1756415	0.014156191	0.052090313	-0.06712126	0.30654666	6.57103	7.273095	Sitting_Type
15:39:21.861	0.600963	6.179623	7.1756415	0.014156191	0.052090313	-0.06712126	0.30654666	6.57103	7.273095	Sitting_Type
15:39:21.883	0.600963	6.179623	7.1756415	0.014156191	0.052090313	-0.06712126	0.30654666	6.57103	7.273095	Sitting_Type
15:39:21.906	0.600963	6.179623	7.1756415	-0.031047836	-0.024267843	-0.064677805	0.23536563	6.571326	7.275483	Sitting_Type
15:39:21.930	0.600963	6.179623	7.1756415	-0.031047836	-0.024267843	-0.064677805	0.23536563	6.571326	7.275483	Sitting_Type
15:39:21.953	0.600963	6.179623	7.1756415	-0.031047836	-0.024267843	-0.064677805	0.23536563	6.571326	7.275483	Sitting_Type
15:39:21.976	0.600963	6.179623	7.1756415	-0.031047836	-0.024267843	-0.064677805	0.23536563	6.571326	7.275483	Sitting_Type
15:39:21.999	0.18435916	6.318491	7.0319853	-0.031047836	-0.024267843	-0.064677805	0.23536563	6.571326	7.275483	Sitting_Type
15:39:22.022	0.18435916	6.318491	7.0319853	-0.031047836	-0.024267843	-0.064677805	0.23536563	6.571326	7.275483	Sitting_Type
15:39:22.046	0.18435916	6.318491	7.0319853	-0.031047836	-0.024267843	-0.064677805	0.23536563	6.571326	7.275483	Sitting_Type
15:39:22.068	0.18435916	6.318491	7.0319853	-0.031047836	-0.024267843	-0.064677805	0.23536563	6.571326	7.275483	Sitting_Type
15:39:22.092	0.18435916	6.318491	7.0319853	-0.032880433	-0.03220909	0.004349971	0.21148558	6.5768805	7.2711954	Sitting_Type
15:39:22.115	0.18435916	6.318491	7.0319853	-0.032880433	-0.03220909	0.004349971	0.21148558	6.5768805	7.2711954	Sitting_Type
15:39:22.138	0.18435916	6.318491	7.0319853	-0.032880433	-0.03220909	0.004349971	0.21148558	6.5768805	7.2711954	Sitting_Type
15:39:22.163	0.18435916	6.318491	7.0319853	-0.032880433	-0.03220909	0.004349971	0.21148558	6.5768805	7.2711954	Sitting_Type
15:39:22.186	0.15323359	6.4358106	7.0559278	-0.032880433	-0.03220909	0.004349971	0.21148558	6.5768805	7.2711954	Sitting_Type
15:39:22.209	0.15323359	6.4358106	7.0559278	-0.032880433	-0.03220909	0.004349971	0.21148558	6.5768805	7.2711954	Sitting_Type
15:39:22.232	0.15323359	6.4358106	7.0559278	-0.032880433	-0.03220909	0.004349971	0.21148558	6.5768805	7.2711954	Sitting_Type
15:39:22.255	0.15323359	6.4358106	7.0559278	-0.3621368	-0.499521	0.23831135	0.6687247	6.313191	7.4744053	Sitting_Type
15:39:22.279	0.15323359	6.4358106	7.0559278	-0.3621368	-0.499521	0.23831135	0.6687247	6.313191	7.4744053	Sitting_Type
15:39:22.302	0.15323359	6.4358106	7.0559278	-0.3621368	-0.499521	0.23831135	0.6687247	6.313191	7.4744053	Sitting_Type
15:39:22.325	0.15323359	6.4358106	7.0559278	-0.3621368	-0.499521	0.23831135	0.6687247	6.313191	7.4744053	Sitting_Type
15:39:22.348	0.15323359	6.4358106	7.0559278	-0.3621368	-0.499521	0.23831135	0.6687247	6.313191	7.4744053	Sitting_Type
15:39:22.371	0.15323359	6.4358106	7.0559278	-0.3621368	-0.499521	0.23831135	0.6687247	6.313191	7.4744053	Sitting_Type
15:39:22.394	0.08858817	6.3759537	6.9481854	-0.3621368	-0.499521	0.23831135	0.6687247	6.313191	7.4744053	Sitting_Type
15:39:22.417	0.08858817	6.3759537	6.9481854	-0.3621368	-0.499521	0.23831135	0.6687247	6.313191	7.4744053	Sitting_Type
15:39:22.440	0.08858817	6.3759537	6.9481854	-0.026160914	0.0038319575	0.005571702	1.0344287	6.0642514	7.6370907	Sitting_Type
15:39:22.463	0.08858817	6.3759537	6.9481854	-0.026160914	0.0038319575	0.005571702	1.0344287	6.0642514	7.6370907	Sitting_Type
15:39:22.486	0.08858817	6.3759537	6.9481854	-0.026160914	0.0038319575	0.005571702	1.0344287	6.0642514	7.6370907	Sitting_Type
15:39:22.510	0.08858817	6.3759537	6.9481854	-0.026160914	0.0038319575	0.005571702	1.0344287	6.0642514	7.6370907	Sitting_Type
15:39:22.533	0.08858817	6.3759537	6.9481854	-0.026160914	0.0038319575	0.005571702	1.0344287	6.0642514	7.6370907	Sitting_Type
15:39:22.556	0.08858817	6.3759537	6.9481854	-0.026160914	0.0038319575	0.005571702	1.0344287	6.0642514	7.6370907	Sitting_Type
15:39:22.577	0.08858817	6.3759537	6.9481854	-0.026160914	0.0038319575	0.005571702	1.0344287	6.0642514	7.6370907	Sitting_Type
15:39:22.600	1.0965779	5.748654	7.3169036	-0.026160914	0.0038319575	0.005571702	1.0344287	6.0642514	7.6370907	Sitting_Type
15:39:22.621	1.0965779	5.748654	7.3169036	-0.11351465	-0.07680225	-0.029247617	1.0350662	6.0771117	7.626776	Sitting_Type
15:39:22.642	1.0965779	5.748654	7.3169036	-0.11351465	-0.07680225	-0.029247617	1.0350662	6.0771117	7.626776	Sitting_Type
15:39:22.663	1.0965779	5.748654	7.3169036	-0.11351465	-0.07680225	-0.029247617	1.0350662	6.0771117	7.626776	Sitting_Type
15:39:22.684	1.0965779	5.748654	7.3169036	-0.11351465	-0.07680225	-0.029247617	1.0350662	6.0771117	7.626776	Sitting_Type
15:39:22.706	1.0965779	5.748654	7.3169036	-0.11351465	-0.07680225	-0.029247617	1.0350662	6.0771117	7.626776	Sitting_Type
15:39:22.728	1.0965779	5.748654	7.3169036	-0.11351465	-0.07680225	-0.029247617	1.0350662	6.0771117	7.626776	Sitting_Type
15:39:22.750	1.0965779	5.748654	7.3169036	-0.11351465	-0.07680225	-0.029247617	1.0350662	6.0771117	7.626776	Sitting_Type
15:39:22.773	1.0965779	5.748654	7.3169036	-0.11351465	-0.07680225	-0.029247617	1.0350662	6.0771117	7.626776	Sitting_Type
15:39:22.796	1.2091088	5.9808984	7.743085	-0.023106588	0.02276878	-0.01580858	1.0170915	6.077922	7.628546	Sitting_Type
15:39:22.819	1.2091088	5.9808984	7.743085	-0.023106588	0.02276878	-0.01580858	1.0170915	6.077922	7.628546	Sitting_Type
15:39:22.841	1.2091088	5.9808984	7.743085	-0.023106588	0.02276878	-0.01580858	1.0170915	6.077922	7.628546	Sitting_Type
15:39:22.864	1.2091088	5.9808984	7.743085	-0.023106588	0.02276878	-0.01580858	1.0170915	6.077922	7.628546	Sitting_Type
15:39:22.886	1.2091088	5.9808984	7.743085	-0.023106588	0.02276878	-0.01580858	1.0170915	6.077922	7.628546	Sitting_Type
15:39:22.909	1.2091088	5.9808984	7.743085	-0.023106588	0.02276878	-0.01580858	1.0170915	6.077922	7.628546	Sitting_Type
15:39:22.932	1.2091088	5.9808984	7.743085	-0.023106588	0.02276878	-0.01580858	1.0170915	6.077922	7.628546	Sitting_Type
15:39:22.956	1.2091088	5.9808984	7.743085	-0.023106588	0.02276878	-0.01580858	1.0170915	6.077922	7.628546	Sitting_Type
15:39:22.978	1.2091088	5.9808984	7.743085	1.0019253	0.8382739	-0.2754263	0.72134334	6.4100585	7.386552	Sitting_Type
15:39:23.000	1.036721	5.8875217	7.74069	1.0019253	0.8382739	-0.2754263	0.72134334	6.4100585	7.386552	Sitting_Type
15:39:23.021	1.036721	5.8875217	7.74069	1.0019253	0.8382739	-0.2754263	0.72134334	6.4100585	7.386552	Sitting_Type
15:39:23.043	1.036721	5.8875217	7.74069	1.0019253	0.8382739	-0.2754263	0.72134334	6.4100585	7.386552	Sitting_Type
15:39:23.072	1.036721	5.8875217	7.74069	1.0019253	0.8382739	-0.2754263	0.72134334	6.4100585	7.386552	Sitting_Type
15:39:23.094	1.036721	5.8875217	7.74069	1.0019253	0.8382739	-0.2754263	0.72134334	6.4100585	7.386552	Sitting_Type
15:39:23.117	1.036721	5.8875217	7.74069	1.0019253	0.8382739	-0.2754263	0.72134334	6.4100585	7.386552	Sitting_Type
15:39:23.139	1.036721	5.8875217	7.74069	1.0019253	0.8382739	-0.2754263	0.72134334	6.4100585	7.386552	Sitting_Type
15:39:23.162	1.036721	5.8875217	7.74069	0.08135137	0.16632211	-0.07933857	0.1596913	6.818282	7.0466895	Sitting_Type
15:39:23.184	0.2944958	6.5794673	6.2706056	0.08135137	0.16632211	-0.07933857	0.1596913	6.818282	7.0466895	Sitting_Type
15:39:23.206	0.2944958	6.5794673	6.2706056	0.08135137	0.16632211	-0.07933857	0.1596913	6.818282	7.0466895	Sitting_Type
15:39:23.229	0.2944958	6.5794673	6.2706056	0.08135137	0.16632211	-0.07933857	0.1596913	6.818282	7.0466895	Sitting_Type
15:39:23.252	0.2944958	6.5794673	6.2706056	0.08135137	0.16632211	-0.07933857	0.1596913	6.818282	7.0466895	Sitting_Type
15:39:23.275	0.2944958	6.5794673	6.2706056	0.08135137	0.16632211	-0.07933857	0.1596913	6.818282	7.0466895	Sitting_Type
15:39:23.297	0.2944958	6.5794673	6.2706056	0.08135137	0.16632211	-0.07933857	0.1596913	6.818282	7.0466895	Sitting_Type
15:39:23.321	0.2944958	6.5794673	6.2706056	0.08135137	0.16632211	-0.07933857	0.1596913	6.818282	7.0466895	Sitting_Type
15:39:23.344	0.2944958	6.5794673	6.2706056	0.0825731	0.013605801	-0.0054238723	-0.014111162	6.9659853	6.902549	Sitting_Type
15:39:23.367	0.2944958	6.5794673	6.2706056	0.0825731	0.013605801	-0.0054238723	-0.014111162	6.9659853	6.902549	Sitting_Type
15:39:23.388	0.0071828244	6.859597	6.7925577	0.0825731	0.013605801	-0.0054238723	-0.014111162	6.9659853	6.902549	Sitting_Type
15:39:23.412	0.0071828244	6.859597	6.7925577	0.0825731	0.013605801	-0.0054238723	-0.014111162	6.9659853	6.902549	Sitting_Type
15:39:23.435	0.0071828244	6.859597	6.7925577	0.0825731	0.013605801	-0.0054238723	-0.014111162	6.9659853	6.902549	Sitting_Type
15:39:23.459	0.0071828244	6.859597	6.7925577	0.0825731	0.013605801	-0.0054238723	-0.014111162	6.9659853	6.902549	Sitting_Type
15:39:23.480	0.0071828244	6.859597	6.7925577	0.0825731	0.013605801	-0.0054238723	-0.014111162	6.9659853	6.902549	Sitting_Type
15:39:23.501	0.0071828244	6.859597	6.7925577	0.0825731	0.013605801	-0.0054238723	-0.014111162	6.9659853	6.902549	Sitting_Type
15:39:23.522	0.0071828244	6.859597	6.7925577	-0.13611665	-0.1391105	-0.017641177	-0.059927378	6.996603	6.871268	Sitting_Type
15:39:23.542	0.0071828244	6.859597	6.7925577	-0.13611665	-0.1391105	-0.017641177	-0.059927378	6.996603	6.871268	Sitting_Type
15:39:23.563	0.0071828244	6.859597	6.7925577	-0.13611665	-0.1391105	-0.017641177	-0.059927378	6.996603	6.871268	Sitting_Type
15:39:23.637	-0.0071828244	6.8691745	6.665661	-0.13611665	-0.1391105	-0.017641177	-0.059927378	6.996603	6.871268	Sitting_Type
15:39:23.666	-0.0071828244	6.8691745	6.665661	-0.13611665	-0.1391105	-0.017641177	-0.059927378	6.996603	6.871268	Sitting_Type
15:39:23.687	-0.0071828244	6.8691745	6.665661	-0.08297138	-0.10184773	0.005571702	-0.009476635	6.9806685	6.8877025	Sitting_Type
15:39:23.708	-0.0071828244	6.8691745	6.665661	-0.08297138	-0.10184773	0.005571702	-0.009476635	6.9806685	6.8877025	Sitting_Type
15:39:23.730	-0.0071828244	6.8691745	6.665661	-0.08297138	-0.10184773	0.005571702	-0.009476635	6.9806685	6.8877025	Sitting_Type
15:39:23.752	-0.0071828244	6.8691745	6.665661	-0.08297138	-0.10184773	0.005571702	-0.009476635	6.9806685	6.8877025	Sitting_Type
[truncated: 3,266 more rows]
