# Supplementary material for: Real-time Smartphone Activity Classification Using Inertial Sensors—Recognition of Scrolling, Typing, and Watching Videos While Sitting or Walking
Source: Sensors (Basel). 2020 Jan 24;20(3):655. doi: 10.3390/s20030655 (PMC7038357; doi:10.3390/s20030655)
Supplement: Supplementary file 1 [file sensors-20-00655-s001.zip › sensors-668083-supplementary/5Hz_data/0998/2019_09_14_15_34_32_Sitting_Scroll.csv]

time	accX	accY	accZ	rotX	rotY	rotZ	graX	graY	graZ	activity
15:40:45.481	-0.32083282	4.819675	8.549955	0.111283764	0.1015704	-0.026804155	0.20456558	4.6688004	8.621533	Sitting_Scroll
15:40:45.501	-0.32083282	4.819675	8.549955	0.111283764	0.1015704	-0.026804155	0.20456558	4.6688004	8.621533	Sitting_Scroll
15:40:45.521	-0.32083282	4.819675	8.549955	0.111283764	0.1015704	-0.026804155	0.20456558	4.6688004	8.621533	Sitting_Scroll
15:40:45.605	0.076616794	4.702356	8.542772	0.107007705	-0.0034984252	-0.09338847	0.19920258	4.851715	8.520066	Sitting_Scroll
15:40:45.627	0.076616794	4.702356	8.542772	0.107007705	-0.0034984252	-0.09338847	0.19920258	4.851715	8.520066	Sitting_Scroll
15:40:45.648	0.076616794	4.702356	8.542772	0.107007705	-0.0034984252	-0.09338847	0.19920258	4.851715	8.520066	Sitting_Scroll
15:40:45.669	0.076616794	4.702356	8.542772	0.107007705	-0.0034984252	-0.09338847	0.19920258	4.851715	8.520066	Sitting_Scroll
15:40:45.691	0.076616794	4.702356	8.542772	0.107007705	-0.0034984252	-0.09338847	0.19920258	4.851715	8.520066	Sitting_Scroll
15:40:45.712	0.076616794	4.702356	8.542772	0.107007705	-0.0034984252	-0.09338847	0.19920258	4.851715	8.520066	Sitting_Scroll
15:40:45.733	0.076616794	4.702356	8.542772	0.107007705	-0.0034984252	-0.09338847	0.19920258	4.851715	8.520066	Sitting_Scroll
15:40:45.755	0.076616794	4.702356	8.542772	0.107007705	-0.0034984252	-0.09338847	0.19920258	4.851715	8.520066	Sitting_Scroll
15:40:45.777	0.3304099	4.8388295	7.7143536	0.030649554	-0.010217943	-0.13187298	0.18350463	4.930622	8.475	Sitting_Scroll
15:40:45.798	0.3304099	4.8388295	7.7143536	0.030649554	-0.010217943	-0.13187298	0.18350463	4.930622	8.475	Sitting_Scroll
15:40:45.820	0.3304099	4.8388295	7.7143536	0.030649554	-0.010217943	-0.13187298	0.18350463	4.930622	8.475	Sitting_Scroll
15:40:45.841	0.3304099	4.8388295	7.7143536	0.030649554	-0.010217943	-0.13187298	0.18350463	4.930622	8.475	Sitting_Scroll
15:40:45.862	0.3304099	4.8388295	7.7143536	0.030649554	-0.010217943	-0.13187298	0.18350463	4.930622	8.475	Sitting_Scroll
15:40:45.884	0.3304099	4.8388295	7.7143536	0.030649554	-0.010217943	-0.13187298	0.18350463	4.930622	8.475	Sitting_Scroll
15:40:45.905	0.3304099	4.8388295	7.7143536	0.030649554	-0.010217943	-0.13187298	0.18350463	4.930622	8.475	Sitting_Scroll
15:40:45.927	0.3304099	4.8388295	7.7143536	0.030649554	-0.010217943	-0.13187298	0.18350463	4.930622	8.475	Sitting_Scroll
15:40:45.948	0.3304099	4.8388295	7.7143536	0.07218839	-0.100626	-0.4073732	0.23197845	5.069	8.391768	Sitting_Scroll
15:40:45.969	0.3304099	4.8388295	7.7143536	0.07218839	-0.100626	-0.4073732	0.23197845	5.069	8.391768	Sitting_Scroll
15:40:45.990	0.44772938	5.06868	8.209969	0.07218839	-0.100626	-0.4073732	0.23197845	5.069	8.391768	Sitting_Scroll
15:40:46.012	0.44772938	5.06868	8.209969	0.07218839	-0.100626	-0.4073732	0.23197845	5.069	8.391768	Sitting_Scroll
15:40:46.034	0.44772938	5.06868	8.209969	0.07218839	-0.100626	-0.4073732	0.23197845	5.069	8.391768	Sitting_Scroll
15:40:46.057	0.44772938	5.06868	8.209969	0.07218839	-0.100626	-0.4073732	0.23197845	5.069	8.391768	Sitting_Scroll
15:40:46.079	0.44772938	5.06868	8.209969	0.07218839	-0.100626	-0.4073732	0.23197845	5.069	8.391768	Sitting_Scroll
15:40:46.102	0.44772938	5.06868	8.209969	0.07218839	-0.100626	-0.4073732	0.23197845	5.069	8.391768	Sitting_Scroll
15:40:46.124	0.44772938	5.06868	8.209969	0.07218839	-0.100626	-0.4073732	0.23197845	5.069	8.391768	Sitting_Scroll
15:40:46.147	0.44772938	5.06868	8.209969	0.5737087	-0.82572305	-0.4104275	0.279017	5.5641565	8.07048	Sitting_Scroll
15:40:46.168	0.44772938	5.06868	8.209969	0.5737087	-0.82572305	-0.4104275	0.279017	5.5641565	8.07048	Sitting_Scroll
15:40:46.191	1.1061549	6.1987777	8.868394	0.5737087	-0.82572305	-0.4104275	0.279017	5.5641565	8.07048	Sitting_Scroll
15:40:46.214	1.1061549	6.1987777	8.868394	0.5737087	-0.82572305	-0.4104275	0.279017	5.5641565	8.07048	Sitting_Scroll
15:40:46.237	1.1061549	6.1987777	8.868394	0.5737087	-0.82572305	-0.4104275	0.279017	5.5641565	8.07048	Sitting_Scroll
15:40:46.260	1.1061549	6.1987777	8.868394	0.5737087	-0.82572305	-0.4104275	0.279017	5.5641565	8.07048	Sitting_Scroll
15:40:46.283	1.1061549	6.1987777	8.868394	0.5737087	-0.82572305	-0.4104275	0.279017	5.5641565	8.07048	Sitting_Scroll
15:40:46.307	1.1061549	6.1987777	8.868394	0.5737087	-0.82572305	-0.4104275	0.279017	5.5641565	8.07048	Sitting_Scroll
15:40:46.331	1.1061549	6.1987777	8.868394	-0.1581078	-0.5386164	-0.2491591	0.21489795	6.5619965	7.2845254	Sitting_Scroll
15:40:46.354	1.1061549	6.1987777	8.868394	-0.1581078	-0.5386164	-0.2491591	0.21489795	6.5619965	7.2845254	Sitting_Scroll
15:40:46.377	1.1061549	6.1987777	8.868394	-0.1581078	-0.5386164	-0.2491591	0.21489795	6.5619965	7.2845254	Sitting_Scroll
15:40:46.400	0.7829279	5.3512044	5.525986	-0.1581078	-0.5386164	-0.2491591	0.21489795	6.5619965	7.2845254	Sitting_Scroll
15:40:46.422	0.7829279	5.3512044	5.525986	-0.1581078	-0.5386164	-0.2491591	0.21489795	6.5619965	7.2845254	Sitting_Scroll
15:40:46.444	0.7829279	5.3512044	5.525986	-0.1581078	-0.5386164	-0.2491591	0.21489795	6.5619965	7.2845254	Sitting_Scroll
15:40:46.467	0.7829279	5.3512044	5.525986	-0.1581078	-0.5386164	-0.2491591	0.21489795	6.5619965	7.2845254	Sitting_Scroll
15:40:46.490	0.7829279	5.3512044	5.525986	0.34035826	0.21885653	-0.21983758	0.03335187	5.9646034	7.784132	Sitting_Scroll
15:40:46.513	0.7829279	5.3512044	5.525986	0.34035826	0.21885653	-0.21983758	0.03335187	5.9646034	7.784132	Sitting_Scroll
15:40:46.537	0.7829279	5.3512044	5.525986	0.34035826	0.21885653	-0.21983758	0.03335187	5.9646034	7.784132	Sitting_Scroll
15:40:46.560	0.7829279	5.3512044	5.525986	0.34035826	0.21885653	-0.21983758	0.03335187	5.9646034	7.784132	Sitting_Scroll
15:40:46.582	-0.5698374	3.703943	9.454991	0.34035826	0.21885653	-0.21983758	0.03335187	5.9646034	7.784132	Sitting_Scroll
15:40:46.605	-0.5698374	3.703943	9.454991	0.34035826	0.21885653	-0.21983758	0.03335187	5.9646034	7.784132	Sitting_Scroll
15:40:46.628	-0.5698374	3.703943	9.454991	0.34035826	0.21885653	-0.21983758	0.03335187	5.9646034	7.784132	Sitting_Scroll
15:40:46.652	-0.5698374	3.703943	9.454991	0.34035826	0.21885653	-0.21983758	0.03335187	5.9646034	7.784132	Sitting_Scroll
15:40:46.675	-0.5698374	3.703943	9.454991	-0.27722654	-0.07558052	-0.17402267	-0.266471	5.634053	8.022268	Sitting_Scroll
15:40:46.697	-0.5698374	3.703943	9.454991	-0.27722654	-0.07558052	-0.17402267	-0.266471	5.634053	8.022268	Sitting_Scroll
15:40:46.721	-0.5698374	3.703943	9.454991	-0.27722654	-0.07558052	-0.17402267	-0.266471	5.634053	8.022268	Sitting_Scroll
15:40:46.745	-0.5698374	3.703943	9.454991	-0.27722654	-0.07558052	-0.17402267	-0.266471	5.634053	8.022268	Sitting_Scroll
15:40:46.770	-0.5698374	3.703943	9.454991	-0.27722654	-0.07558052	-0.17402267	-0.266471	5.634053	8.022268	Sitting_Scroll
15:40:46.793	-0.23463893	7.2378926	8.956982	-0.27722654	-0.07558052	-0.17402267	-0.266471	5.634053	8.022268	Sitting_Scroll
15:40:46.815	-0.23463893	7.2378926	8.956982	-0.27722654	-0.07558052	-0.17402267	-0.266471	5.634053	8.022268	Sitting_Scroll
15:40:46.837	-0.23463893	7.2378926	8.956982	-0.27722654	-0.07558052	-0.17402267	-0.266471	5.634053	8.022268	Sitting_Scroll
15:40:46.861	-0.23463893	7.2378926	8.956982	0.30065197	0.2017523	0.2041029	-0.049552772	5.7715244	7.9282656	Sitting_Scroll
15:40:46.885	-0.23463893	7.2378926	8.956982	0.30065197	0.2017523	0.2041029	-0.049552772	5.7715244	7.9282656	Sitting_Scroll
15:40:46.908	-0.23463893	7.2378926	8.956982	0.30065197	0.2017523	0.2041029	-0.049552772	5.7715244	7.9282656	Sitting_Scroll
15:40:46.931	-0.23463893	7.2378926	8.956982	0.30065197	0.2017523	0.2041029	-0.049552772	5.7715244	7.9282656	Sitting_Scroll
15:40:46.954	-0.23463893	7.2378926	8.956982	0.30065197	0.2017523	0.2041029	-0.049552772	5.7715244	7.9282656	Sitting_Scroll
15:40:46.977	-0.23463893	7.2378926	8.956982	0.30065197	0.2017523	0.2041029	-0.049552772	5.7715244	7.9282656	Sitting_Scroll
15:40:47.003	0.0023942748	5.403878	8.8636055	0.30065197	0.2017523	0.2041029	-0.049552772	5.7715244	7.9282656	Sitting_Scroll
15:40:47.025	0.0023942748	5.403878	8.8636055	0.30065197	0.2017523	0.2041029	-0.049552772	5.7715244	7.9282656	Sitting_Scroll
15:40:47.047	0.0023942748	5.403878	8.8636055	-0.14711224	-0.05542197	0.033671506	0.07631372	5.8187804	7.8934364	Sitting_Scroll
15:40:47.069	0.0023942748	5.403878	8.8636055	-0.14711224	-0.05542197	0.033671506	0.07631372	5.8187804	7.8934364	Sitting_Scroll
15:40:47.092	0.0023942748	5.403878	8.8636055	-0.14711224	-0.05542197	0.033671506	0.07631372	5.8187804	7.8934364	Sitting_Scroll
15:40:47.115	0.0023942748	5.403878	8.8636055	-0.14711224	-0.05542197	0.033671506	0.07631372	5.8187804	7.8934364	Sitting_Scroll
15:40:47.157	0.0023942748	5.403878	8.8636055	-0.14711224	-0.05542197	0.033671506	0.07631372	5.8187804	7.8934364	Sitting_Scroll
15:40:47.196	0.15083931	5.8156934	7.4222517	-0.14711224	-0.05542197	0.033671506	0.07631372	5.8187804	7.8934364	Sitting_Scroll
15:40:47.222	0.15083931	5.8156934	7.4222517	0.040423397	-0.007163617	0.017789008	0.10674883	5.9934034	7.761318	Sitting_Scroll
15:40:47.257	0.15083931	5.8156934	7.4222517	0.040423397	-0.007163617	0.017789008	0.10674883	5.9934034	7.761318	Sitting_Scroll
15:40:47.288	0.15083931	5.8156934	7.4222517	0.040423397	-0.007163617	0.017789008	0.10674883	5.9934034	7.761318	Sitting_Scroll
15:40:47.309	0.15083931	5.8156934	7.4222517	0.040423397	-0.007163617	0.017789008	0.10674883	5.9934034	7.761318	Sitting_Scroll
15:40:47.329	0.15083931	5.8156934	7.4222517	0.040423397	-0.007163617	0.017789008	0.10674883	5.9934034	7.761318	Sitting_Scroll
15:40:47.350	0.15083931	5.8156934	7.4222517	0.040423397	-0.007163617	0.017789008	0.10674883	5.9934034	7.761318	Sitting_Scroll
15:40:47.373	0.15083931	5.8156934	7.4222517	0.040423397	-0.007163617	0.017789008	0.10674883	5.9934034	7.761318	Sitting_Scroll
15:40:47.396	0.22266756	6.012024	7.1301503	0.022708306	0.019103589	7.391469e-05	0.07731383	6.107437	7.67226	Sitting_Scroll
15:40:47.417	0.22266756	6.012024	7.1301503	0.022708306	0.019103589	7.391469e-05	0.07731383	6.107437	7.67226	Sitting_Scroll
15:40:47.440	0.22266756	6.012024	7.1301503	0.022708306	0.019103589	7.391469e-05	0.07731383	6.107437	7.67226	Sitting_Scroll
15:40:47.461	0.22266756	6.012024	7.1301503	0.022708306	0.019103589	7.391469e-05	0.07731383	6.107437	7.67226	Sitting_Scroll
15:40:47.482	0.22266756	6.012024	7.1301503	0.022708306	0.019103589	7.391469e-05	0.07731383	6.107437	7.67226	Sitting_Scroll
15:40:47.507	0.22266756	6.012024	7.1301503	0.022708306	0.019103589	7.391469e-05	0.07731383	6.107437	7.67226	Sitting_Scroll
15:40:47.529	0.22266756	6.012024	7.1301503	0.022708306	0.019103589	7.391469e-05	0.07731383	6.107437	7.67226	Sitting_Scroll
15:40:47.550	0.22266756	6.012024	7.1301503	0.022708306	0.019103589	7.391469e-05	0.07731383	6.107437	7.67226	Sitting_Scroll
15:40:47.574	0.22266756	6.012024	7.1301503	0.03370388	0.014827532	-0.017641177	0.065676	6.1608315	7.6295576	Sitting_Scroll
15:40:47.594	0.052674048	6.1700463	7.431829	0.03370388	0.014827532	-0.017641177	0.065676	6.1608315	7.6295576	Sitting_Scroll
15:40:47.616	0.052674048	6.1700463	7.431829	0.03370388	0.014827532	-0.017641177	0.065676	6.1608315	7.6295576	Sitting_Scroll
15:40:47.638	0.052674048	6.1700463	7.431829	0.03370388	0.014827532	-0.017641177	0.065676	6.1608315	7.6295576	Sitting_Scroll
15:40:47.659	0.052674048	6.1700463	7.431829	0.03370388	0.014827532	-0.017641177	0.065676	6.1608315	7.6295576	Sitting_Scroll
15:40:47.680	0.052674048	6.1700463	7.431829	0.03370388	0.014827532	-0.017641177	0.065676	6.1608315	7.6295576	Sitting_Scroll
15:40:47.702	0.052674048	6.1700463	7.431829	0.03370388	0.014827532	-0.017641177	0.065676	6.1608315	7.6295576	Sitting_Scroll
15:40:47.723	0.052674048	6.1700463	7.431829	0.03370388	0.014827532	-0.017641177	0.065676	6.1608315	7.6295576	Sitting_Scroll
15:40:47.748	0.052674048	6.1700463	7.431829	0.03370388	0.014827532	-0.017641177	0.065676	6.1608315	7.6295576	Sitting_Scroll
15:40:47.771	0.052674048	6.1700463	7.431829	-0.00050457474	-0.02610044	0.01351295	0.0822233	6.175592	7.617455	Sitting_Scroll
15:40:47.793	-0.011971374	6.0766697	7.1133904	-0.00050457474	-0.02610044	0.01351295	0.0822233	6.175592	7.617455	Sitting_Scroll
15:40:47.814	-0.011971374	6.0766697	7.1133904	-0.00050457474	-0.02610044	0.01351295	0.0822233	6.175592	7.617455	Sitting_Scroll
15:40:47.837	-0.011971374	6.0766697	7.1133904	-0.00050457474	-0.02610044	0.01351295	0.0822233	6.175592	7.617455	Sitting_Scroll
15:40:47.858	-0.011971374	6.0766697	7.1133904	-0.00050457474	-0.02610044	0.01351295	0.0822233	6.175592	7.617455	Sitting_Scroll
15:40:47.880	-0.011971374	6.0766697	7.1133904	-0.00050457474	-0.02610044	0.01351295	0.0822233	6.175592	7.617455	Sitting_Scroll
15:40:47.902	-0.011971374	6.0766697	7.1133904	-0.00050457474	-0.02610044	0.01351295	0.0822233	6.175592	7.617455	Sitting_Scroll
15:40:47.923	-0.011971374	6.0766697	7.1133904	-0.00050457474	-0.02610044	0.01351295	0.0822233	6.175592	7.617455	Sitting_Scroll
15:40:47.944	-0.011971374	6.0766697	7.1133904	0.00010629055	0.0007776315	0.007404298	0.12106508	6.155227	7.6334023	Sitting_Scroll
15:40:47.965	-0.011971374	6.0766697	7.1133904	0.00010629055	0.0007776315	0.007404298	0.12106508	6.155227	7.6334023	Sitting_Scroll
15:40:47.986	0.13168511	6.0311785	7.2618356	0.00010629055	0.0007776315	0.007404298	0.12106508	6.155227	7.6334023	Sitting_Scroll
15:40:48.009	0.13168511	6.0311785	7.2618356	0.00010629055	0.0007776315	0.007404298	0.12106508	6.155227	7.6334023	Sitting_Scroll
15:40:48.030	0.13168511	6.0311785	7.2618356	0.00010629055	0.0007776315	0.007404298	0.12106508	6.155227	7.6334023	Sitting_Scroll
15:40:48.053	0.13168511	6.0311785	7.2618356	0.00010629055	0.0007776315	0.007404298	0.12106508	6.155227	7.6334023	Sitting_Scroll
15:40:48.076	0.13168511	6.0311785	7.2618356	0.00010629055	0.0007776315	0.007404298	0.12106508	6.155227	7.6334023	Sitting_Scroll
15:40:48.097	0.13168511	6.0311785	7.2618356	0.00010629055	0.0007776315	0.007404298	0.12106508	6.155227	7.6334023	Sitting_Scroll
15:40:48.117	0.13168511	6.0311785	7.2618356	-0.04204341	-0.017548326	0.0037391062	0.1310707	6.1564255	7.632275	Sitting_Scroll
15:40:48.138	0.13168511	6.0311785	7.2618356	-0.04204341	-0.017548326	0.0037391062	0.1310707	6.1564255	7.632275	Sitting_Scroll
15:40:48.161	0.13168511	6.0311785	7.2618356	-0.04204341	-0.017548326	0.0037391062	0.1310707	6.1564255	7.632275	Sitting_Scroll
15:40:48.181	0.14844504	6.0407553	7.431829	-0.04204341	-0.017548326	0.0037391062	0.1310707	6.1564255	7.632275	Sitting_Scroll
15:40:48.203	0.14844504	6.0407553	7.431829	-0.04204341	-0.017548326	0.0037391062	0.1310707	6.1564255	7.632275	Sitting_Scroll
15:40:48.227	0.14844504	6.0407553	7.431829	-0.04204341	-0.017548326	0.0037391062	0.1310707	6.1564255	7.632275	Sitting_Scroll
15:40:48.248	0.14844504	6.0407553	7.431829	-0.04204341	-0.017548326	0.0037391062	0.1310707	6.1564255	7.632275	Sitting_Scroll
15:40:48.270	0.14844504	6.0407553	7.431829	-0.04204341	-0.017548326	0.0037391062	0.1310707	6.1564255	7.632275	Sitting_Scroll
15:40:48.293	0.14844504	6.0407553	7.431829	0.02087571	0.0013884967	0.0019065104	0.13914193	6.1509614	7.6365356	Sitting_Scroll
15:40:48.314	0.14844504	6.0407553	7.431829	0.02087571	0.0013884967	0.0019065104	0.13914193	6.1509614	7.6365356	Sitting_Scroll
15:40:48.336	0.14844504	6.0407553	7.431829	0.02087571	0.0013884967	0.0019065104	0.13914193	6.1509614	7.6365356	Sitting_Scroll
15:40:48.357	0.14844504	6.0407553	7.431829	0.02087571	0.0013884967	0.0019065104	0.13914193	6.1509614	7.6365356	Sitting_Scroll
15:40:48.383	0.09337672	5.9904757	7.285778	0.02087571	0.0013884967	0.0019065104	0.13914193	6.1509614	7.6365356	Sitting_Scroll
15:40:48.410	0.09337672	5.9904757	7.285778	0.02087571	0.0013884967	0.0019065104	0.13914193	6.1509614	7.6365356	Sitting_Scroll
15:40:48.442	0.09337672	5.9904757	7.285778	0.02087571	0.0013884967	0.0019065104	0.13914193	6.1509614	7.6365356	Sitting_Scroll
15:40:48.479	0.09337672	5.9904757	7.285778	0.14488135	0.014827532	0.010458624	0.14413558	6.2201023	7.5802298	Sitting_Scroll
15:40:48.510	0.09337672	5.9904757	7.285778	0.14488135	0.014827532	0.010458624	0.14413558	6.2201023	7.5802298	Sitting_Scroll
15:40:48.543	0.09337672	5.9904757	7.285778	0.14488135	0.014827532	0.010458624	0.14413558	6.2201023	7.5802298	Sitting_Scroll
15:40:48.577	0.1340794	6.1532865	7.4461946	0.14488135	0.014827532	0.010458624	0.14413558	6.2201023	7.5802298	Sitting_Scroll
15:40:48.610	0.1340794	6.1532865	7.4461946	0.14488135	0.014827532	0.010458624	0.14413558	6.2201023	7.5802298	Sitting_Scroll
15:40:48.644	0.1340794	6.1532865	7.4461946	0.14488135	0.014827532	0.010458624	0.14413558	6.2201023	7.5802298	Sitting_Scroll
15:40:48.677	0.1340794	6.1532865	7.4461946	-0.0738084	0.0038319575	0.276185	0.19522527	6.4152784	7.4146066	Sitting_Scroll
15:40:48.711	0.1340794	6.1532865	7.4461946	-0.0738084	0.0038319575	0.276185	0.19522527	6.4152784	7.4146066	Sitting_Scroll
15:40:48.744	0.1340794	6.1532865	7.4461946	-0.0738084	0.0038319575	0.276185	0.19522527	6.4152784	7.4146066	Sitting_Scroll
15:40:48.765	0.1340794	6.1532865	7.4461946	-0.0738084	0.0038319575	0.276185	0.19522527	6.4152784	7.4146066	Sitting_Scroll
15:40:48.794	0.08858817	6.0934296	6.7494607	-0.0738084	0.0038319575	0.276185	0.19522527	6.4152784	7.4146066	Sitting_Scroll
15:40:48.815	0.08858817	6.0934296	6.7494607	-0.0738084	0.0038319575	0.276185	0.19522527	6.4152784	7.4146066	Sitting_Scroll
15:40:48.837	0.08858817	6.0934296	6.7494607	0.028206091	-0.0725262	-0.046351846	0.34108868	6.3786006	7.440929	Sitting_Scroll
15:40:48.861	0.08858817	6.0934296	6.7494607	0.028206091	-0.0725262	-0.046351846	0.34108868	6.3786006	7.440929	Sitting_Scroll
15:40:48.882	0.08858817	6.0934296	6.7494607	0.028206091	-0.0725262	-0.046351846	0.34108868	6.3786006	7.440929	Sitting_Scroll
15:40:48.912	0.08858817	6.0934296	6.7494607	0.028206091	-0.0725262	-0.046351846	0.34108868	6.3786006	7.440929	Sitting_Scroll
15:40:48.933	0.08858817	6.0934296	6.7494607	0.028206091	-0.0725262	-0.046351846	0.34108868	6.3786006	7.440929	Sitting_Scroll
15:40:48.955	0.08858817	6.0934296	6.7494607	0.028206091	-0.0725262	-0.046351846	0.34108868	6.3786006	7.440929	Sitting_Scroll
15:40:48.984	0.20351335	6.2346916	7.2762012	0.028206091	-0.0725262	-0.046351846	0.34108868	6.3786006	7.440929	Sitting_Scroll
15:40:49.007	0.20351335	6.2346916	7.2762012	0.028206091	-0.0725262	-0.046351846	0.34108868	6.3786006	7.440929	Sitting_Scroll
15:40:49.033	0.20351335	6.2346916	7.2762012	0.036147337	0.10279213	-0.048795305	0.20824908	6.4268546	7.404223	Sitting_Scroll
15:40:49.056	0.20351335	6.2346916	7.2762012	0.036147337	0.10279213	-0.048795305	0.20824908	6.4268546	7.404223	Sitting_Scroll
15:40:49.079	0.20351335	6.2346916	7.2762012	0.036147337	0.10279213	-0.048795305	0.20824908	6.4268546	7.404223	Sitting_Scroll
15:40:49.101	0.20351335	6.2346916	7.2762012	0.036147337	0.10279213	-0.048795305	0.20824908	6.4268546	7.404223	Sitting_Scroll
15:40:49.123	0.20351335	6.2346916	7.2762012	0.036147337	0.10279213	-0.048795305	0.20824908	6.4268546	7.404223	Sitting_Scroll
15:40:49.145	0.20351335	6.2346916	7.2762012	0.036147337	0.10279213	-0.048795305	0.20824908	6.4268546	7.404223	Sitting_Scroll
15:40:49.168	0.20351335	6.2346916	7.2762012	0.036147337	0.10279213	-0.048795305	0.20824908	6.4268546	7.404223	Sitting_Scroll
15:40:49.192	0.016759925	6.349617	7.431829	0.042255994	0.081411846	-0.08789068	0.16628143	6.353122	7.468633	Sitting_Scroll
15:40:49.215	0.016759925	6.349617	7.431829	0.042255994	0.081411846	-0.08789068	0.16628143	6.353122	7.468633	Sitting_Scroll
15:40:49.238	0.016759925	6.349617	7.431829	0.042255994	0.081411846	-0.08789068	0.16628143	6.353122	7.468633	Sitting_Scroll
15:40:49.261	0.016759925	6.349617	7.431829	0.042255994	0.081411846	-0.08789068	0.16628143	6.353122	7.468633	Sitting_Scroll
15:40:49.283	0.016759925	6.349617	7.431829	0.042255994	0.081411846	-0.08789068	0.16628143	6.353122	7.468633	Sitting_Scroll
15:40:49.307	0.016759925	6.349617	7.431829	0.042255994	0.081411846	-0.08789068	0.16628143	6.353122	7.468633	Sitting_Scroll
15:40:49.330	0.016759925	6.349617	7.431829	0.042255994	0.081411846	-0.08789068	0.16628143	6.353122	7.468633	Sitting_Scroll
15:40:49.353	0.016759925	6.349617	7.431829	0.042255994	0.081411846	-0.08789068	0.16628143	6.353122	7.468633	Sitting_Scroll
15:40:49.375	0.016759925	6.349617	7.431829	-0.077473596	-0.0047201556	0.039780155	0.081717916	6.3592815	7.4647937	Sitting_Scroll
15:40:49.400	-0.18675344	6.325674	7.412675	-0.077473596	-0.0047201556	0.039780155	0.081717916	6.3592815	7.4647937	Sitting_Scroll
15:40:49.433	-0.18675344	6.325674	7.412675	-0.077473596	-0.0047201556	0.039780155	0.081717916	6.3592815	7.4647937	Sitting_Scroll
15:40:49.466	-0.18675344	6.325674	7.412675	-0.077473596	-0.0047201556	0.039780155	0.081717916	6.3592815	7.4647937	Sitting_Scroll
15:40:49.500	-0.18675344	6.325674	7.412675	-0.077473596	-0.0047201556	0.039780155	0.081717916	6.3592815	7.4647937	Sitting_Scroll
15:40:49.533	-0.18675344	6.325674	7.412675	-0.077473596	-0.0047201556	0.039780155	0.081717916	6.3592815	7.4647937	Sitting_Scroll
15:40:49.567	-0.18675344	6.325674	7.412675	-0.09030177	-0.078023985	-0.01214339	0.12495559	6.3240876	7.4940386	Sitting_Scroll
15:40:49.598	0.083799616	6.0479383	7.5443597	-0.09030177	-0.078023985	-0.01214339	0.12495559	6.3240876	7.4940386	Sitting_Scroll
15:40:49.632	0.083799616	6.0479383	7.5443597	-0.09030177	-0.078023985	-0.01214339	0.12495559	6.3240876	7.4940386	Sitting_Scroll
15:40:49.653	0.083799616	6.0479383	7.5443597	-0.09030177	-0.078023985	-0.01214339	0.12495559	6.3240876	7.4940386	Sitting_Scroll
15:40:49.676	0.083799616	6.0479383	7.5443597	-0.09030177	-0.078023985	-0.01214339	0.12495559	6.3240876	7.4940386	Sitting_Scroll
15:40:49.699	0.083799616	6.0479383	7.5443597	-0.09030177	-0.078023985	-0.01214339	0.12495559	6.3240876	7.4940386	Sitting_Scroll
15:40:49.723	0.083799616	6.0479383	7.5443597	-0.09030177	-0.078023985	-0.01214339	0.12495559	6.3240876	7.4940386	Sitting_Scroll
15:40:49.746	0.083799616	6.0479383	7.5443597	-0.02432832	-0.095739074	0.007404298	0.18137312	6.2339506	7.5680447	Sitting_Scroll
15:40:49.769	0.083799616	6.0479383	7.5443597	-0.02432832	-0.095739074	0.007404298	0.18137312	6.2339506	7.5680447	Sitting_Scroll
15:40:49.792	0.16520496	6.124555	7.362395	-0.02432832	-0.095739074	0.007404298	0.18137312	6.2339506	7.5680447	Sitting_Scroll
15:40:49.815	0.16520496	6.124555	7.362395	-0.02432832	-0.095739074	0.007404298	0.18137312	6.2339506	7.5680447	Sitting_Scroll
15:40:49.838	0.16520496	6.124555	7.362395	-0.02432832	-0.095739074	0.007404298	0.18137312	6.2339506	7.5680447	Sitting_Scroll
15:40:49.862	0.16520496	6.124555	7.362395	-0.02432832	-0.095739074	0.007404298	0.18137312	6.2339506	7.5680447	Sitting_Scroll
15:40:49.883	0.16520496	6.124555	7.362395	-0.02432832	-0.095739074	0.007404298	0.18137312	6.2339506	7.5680447	Sitting_Scroll
15:40:49.905	0.16520496	6.124555	7.362395	-0.02432832	-0.095739074	0.007404298	0.18137312	6.2339506	7.5680447	Sitting_Scroll
15:40:49.927	0.16520496	6.124555	7.362395	-0.048152067	-0.021824382	0.022065064	0.2516152	6.1838884	7.6070065	Sitting_Scroll
15:40:49.951	0.16520496	6.124555	7.362395	-0.048152067	-0.021824382	0.022065064	0.2516152	6.1838884	7.6070065	Sitting_Scroll
15:40:49.974	0.16520496	6.124555	7.362395	-0.048152067	-0.021824382	0.022065064	0.2516152	6.1838884	7.6070065	Sitting_Scroll
15:40:49.997	0.16281068	6.124555	7.2091613	-0.048152067	-0.021824382	0.022065064	0.2516152	6.1838884	7.6070065	Sitting_Scroll
15:40:50.020	0.16281068	6.124555	7.2091613	-0.048152067	-0.021824382	0.022065064	0.2516152	6.1838884	7.6070065	Sitting_Scroll
15:40:50.043	0.16281068	6.124555	7.2091613	-0.048152067	-0.021824382	0.022065064	0.2516152	6.1838884	7.6070065	Sitting_Scroll
15:40:50.066	0.16281068	6.124555	7.2091613	-0.048152067	-0.021824382	0.022065064	0.2516152	6.1838884	7.6070065	Sitting_Scroll
15:40:50.090	0.16281068	6.124555	7.2091613	-0.01516534	0.012994936	-0.026193291	0.2516152	6.1838884	7.6070065	Sitting_Scroll
15:40:50.113	0.16281068	6.124555	7.2091613	-0.01516534	0.012994936	-0.026193291	0.27860543	6.132411	7.6476274	Sitting_Scroll
15:40:50.136	0.16281068	6.124555	7.2091613	-0.01516534	0.012994936	-0.026193291	0.27860543	6.132411	7.6476274	Sitting_Scroll
15:40:50.159	0.16281068	6.124555	7.2091613	-0.01516534	0.012994936	-0.026193291	0.27860543	6.132411	7.6476274	Sitting_Scroll
15:40:50.183	0.14844504	5.9713216	7.3839436	-0.01516534	0.012994936	-0.026193291	0.27860543	6.132411	7.6476274	Sitting_Scroll
15:40:50.208	0.14844504	5.9713216	7.3839436	-0.01516534	0.012994936	-0.026193291	0.27860543	6.132411	7.6476274	Sitting_Scroll
15:40:50.230	0.14844504	5.9713216	7.3839436	-0.01516534	0.012994936	-0.026193291	0.27860543	6.132411	7.6476274	Sitting_Scroll
15:40:50.254	0.14844504	5.9713216	7.3839436	-0.01516534	0.012994936	-0.026193291	0.27860543	6.132411	7.6476274	Sitting_Scroll
15:40:50.275	0.14844504	5.9713216	7.3839436	0.05141897	-0.026711304	-0.07261905	0.2704982	6.060691	7.70488	Sitting_Scroll
15:40:50.299	0.14844504	5.9713216	7.3839436	0.05141897	-0.026711304	-0.07261905	0.2704982	6.060691	7.70488	Sitting_Scroll
15:40:50.322	0.14844504	5.9713216	7.3839436	0.05141897	-0.026711304	-0.07261905	0.2704982	6.060691	7.70488	Sitting_Scroll
15:40:50.345	0.14844504	5.9713216	7.3839436	0.05141897	-0.026711304	-0.07261905	0.2704982	6.060691	7.70488	Sitting_Scroll
15:40:50.368	0.14844504	5.9713216	7.3839436	0.05141897	-0.026711304	-0.07261905	0.2704982	6.060691	7.70488	Sitting_Scroll
15:40:50.391	0.33759275	5.827665	7.4222517	0.05141897	-0.026711304	-0.07261905	0.2704982	6.060691	7.70488	Sitting_Scroll
15:40:50.415	0.33759275	5.827665	7.4222517	0.05141897	-0.026711304	-0.07261905	0.2704982	6.060691	7.70488	Sitting_Scroll
15:40:50.438	0.33759275	5.827665	7.4222517	0.05141897	-0.026711304	-0.07261905	0.2704982	6.060691	7.70488	Sitting_Scroll
15:40:50.461	0.33759275	5.827665	7.4222517	-0.011500149	-0.026711304	0.037336692	0.25958392	6.1125154	7.6642065	Sitting_Scroll
15:40:50.484	0.33759275	5.827665	7.4222517	-0.011500149	-0.026711304	0.037336692	0.25958392	6.1125154	7.6642065	Sitting_Scroll
15:40:50.507	0.33759275	5.827665	7.4222517	-0.011500149	-0.026711304	0.037336692	0.25958392	6.1125154	7.6642065	Sitting_Scroll
15:40:50.531	0.33759275	5.827665	7.4222517	-0.011500149	-0.026711304	0.037336692	0.25958392	6.1125154	7.6642065	Sitting_Scroll
15:40:50.554	0.33759275	5.827665	7.4222517	-0.011500149	-0.026711304	0.037336692	0.25958392	6.1125154	7.6642065	Sitting_Scroll
15:40:50.577	0.33759275	5.827665	7.4222517	-0.011500149	-0.026711304	0.037336692	0.25958392	6.1125154	7.6642065	Sitting_Scroll
15:40:50.601	0.14365649	5.9641385	7.429435	-0.011500149	-0.026711304	0.037336692	0.25958392	6.1125154	7.6642065	Sitting_Scroll
15:40:50.622	0.14365649	5.9641385	7.429435	-0.011500149	-0.026711304	0.037336692	0.25958392	6.1125154	7.6642065	Sitting_Scroll
15:40:50.646	0.14365649	5.9641385	7.429435	-0.009667553	-0.017548326	0.016567277	0.285624	6.1009736	7.672476	Sitting_Scroll
15:40:50.669	0.14365649	5.9641385	7.429435	-0.009667553	-0.017548326	0.016567277	0.285624	6.1009736	7.672476	Sitting_Scroll
15:40:50.692	0.14365649	5.9641385	7.429435	-0.009667553	-0.017548326	0.016567277	0.285624	6.1009736	7.672476	Sitting_Scroll
15:40:50.715	0.14365649	5.9641385	7.429435	-0.009667553	-0.017548326	0.016567277	0.285624	6.1009736	7.672476	Sitting_Scroll
15:40:50.738	0.14365649	5.9641385	7.429435	-0.009667553	-0.017548326	0.016567277	0.285624	6.1009736	7.672476	Sitting_Scroll
15:40:50.762	0.14365649	5.9641385	7.429435	-0.009667553	-0.017548326	0.016567277	0.285624	6.1009736	7.672476	Sitting_Scroll
15:40:50.785	0.18675344	5.930619	7.3743663	-0.009667553	-0.017548326	0.016567277	0.285624	6.1009736	7.672476	Sitting_Scroll
15:40:50.808	0.18675344	5.930619	7.3743663	-0.006002362	-0.01571573	0.024508525	0.285624	6.1009736	7.672476	Sitting_Scroll
15:40:50.830	0.18675344	5.930619	7.3743663	-0.006002362	-0.01571573	0.024508525	0.28959122	6.084973	7.6850243	Sitting_Scroll
15:40:50.854	0.18675344	5.930619	7.3743663	-0.006002362	-0.01571573	0.024508525	0.28959122	6.084973	7.6850243	Sitting_Scroll
15:40:50.877	0.18675344	5.930619	7.3743663	-0.006002362	-0.01571573	0.024508525	0.28959122	6.084973	7.6850243	Sitting_Scroll
15:40:50.901	0.18675344	5.930619	7.3743663	-0.006002362	-0.01571573	0.024508525	0.28959122	6.084973	7.6850243	Sitting_Scroll
15:40:50.924	0.18675344	5.930619	7.3743663	-0.006002362	-0.01571573	0.024508525	0.28959122	6.084973	7.6850243	Sitting_Scroll
15:40:50.947	0.18675344	5.930619	7.3743663	-0.006002362	-0.01571573	0.024508525	0.28959122	6.084973	7.6850243	Sitting_Scroll
15:40:50.970	0.18675344	5.930619	7.3743663	-0.006002362	-0.01571573	0.024508525	0.28959122	6.084973	7.6850243	Sitting_Scroll
15:40:50.993	0.23463893	5.897099	7.458166	-0.04326514	-0.011439674	0.01351295	0.32665056	6.0523653	7.70925	Sitting_Scroll
15:40:51.016	0.23463893	5.897099	7.458166	-0.04326514	-0.011439674	0.01351295	0.32665056	6.0523653	7.70925	Sitting_Scroll
15:40:51.039	0.23463893	5.897099	7.458166	-0.04326514	-0.011439674	0.01351295	0.32665056	6.0523653	7.70925	Sitting_Scroll
15:40:51.062	0.23463893	5.897099	7.458166	-0.04326514	-0.011439674	0.01351295	0.32665056	6.0523653	7.70925	Sitting_Scroll
15:40:51.084	0.23463893	5.897099	7.458166	-0.04326514	-0.011439674	0.01351295	0.32665056	6.0523653	7.70925	Sitting_Scroll
15:40:51.108	0.23463893	5.897099	7.458166	-0.04326514	-0.011439674	0.01351295	0.32665056	6.0523653	7.70925	Sitting_Scroll
15:40:51.130	0.23463893	5.897099	7.458166	-0.04326514	-0.011439674	0.01351295	0.32665056	6.0523653	7.70925	Sitting_Scroll
15:40:51.153	0.23463893	5.897099	7.458166	-0.04326514	-0.011439674	0.01351295	0.32665056	6.0523653	7.70925	Sitting_Scroll
15:40:51.175	0.23463893	5.897099	7.458166	0.0019388862	-0.009607078	0.018399872	0.3470105	6.014933	7.737604	Sitting_Scroll
15:40:51.199	0.28731298	5.8851275	7.518023	0.0019388862	-0.009607078	0.018399872	0.3470105	6.014933	7.737604	Sitting_Scroll
15:40:51.223	0.28731298	5.8851275	7.518023	0.0019388862	-0.009607078	0.018399872	0.3470105	6.014933	7.737604	Sitting_Scroll
15:40:51.246	0.28731298	5.8851275	7.518023	0.0019388862	-0.009607078	0.018399872	0.3470105	6.014933	7.737604	Sitting_Scroll
15:40:51.269	0.28731298	5.8851275	7.518023	0.0019388862	-0.009607078	0.018399872	0.3470105	6.014933	7.737604	Sitting_Scroll
15:40:51.292	0.28731298	5.8851275	7.518023	0.0019388862	-0.009607078	0.018399872	0.3470105	6.014933	7.737604	Sitting_Scroll
15:40:51.315	0.28731298	5.8851275	7.518023	0.0019388862	-0.009607078	0.018399872	0.3470105	6.014933	7.737604	Sitting_Scroll
15:40:51.338	0.28731298	5.8851275	7.518023	0.0019388862	-0.009607078	0.018399872	0.3470105	6.014933	7.737604	Sitting_Scroll
15:40:51.362	0.28731298	5.8851275	7.518023	-0.004169766	-0.0065527516	-0.009089064	0.34091064	6.011276	7.740716	Sitting_Scroll
15:40:51.385	0.3615355	5.777385	7.415069	-0.004169766	-0.0065527516	-0.009089064	0.34091064	6.011276	7.740716	Sitting_Scroll
15:40:51.408	0.3615355	5.777385	7.415069	-0.004169766	-0.0065527516	-0.009089064	0.34091064	6.011276	7.740716	Sitting_Scroll
15:40:51.431	0.3615355	5.777385	7.415069	-0.004169766	-0.0065527516	-0.009089064	0.34091064	6.011276	7.740716	Sitting_Scroll
15:40:51.455	0.3615355	5.777385	7.415069	-0.004169766	-0.0065527516	-0.009089064	0.34091064	6.011276	7.740716	Sitting_Scroll
15:40:51.478	0.3615355	5.777385	7.415069	-0.004169766	-0.0065527516	-0.009089064	0.34091064	6.011276	7.740716	Sitting_Scroll
15:40:51.500	0.3615355	5.777385	7.415069	-0.004169766	-0.0065527516	-0.009089064	0.34091064	6.011276	7.740716	Sitting_Scroll
15:40:51.525	0.3615355	5.777385	7.415069	-0.004169766	-0.0065527516	-0.009089064	0.34091064	6.011276	7.740716	Sitting_Scroll
15:40:51.548	0.3615355	5.777385	7.415069	-0.028604375	0.0056645535	-0.01580858	0.3415783	5.9986	7.75051	Sitting_Scroll
15:40:51.574	0.3615355	5.777385	7.415069	-0.028604375	0.0056645535	-0.01580858	0.3415783	5.9986	7.75051	Sitting_Scroll
15:40:51.597	0.21548474	5.8875217	7.501263	-0.028604375	0.0056645535	-0.01580858	0.3415783	5.9986	7.75051	Sitting_Scroll
15:40:51.619	0.21548474	5.8875217	7.501263	-0.028604375	0.0056645535	-0.01580858	0.3415783	5.9986	7.75051	Sitting_Scroll
15:40:51.641	0.21548474	5.8875217	7.501263	-0.028604375	0.0056645535	-0.01580858	0.3415783	5.9986	7.75051	Sitting_Scroll
15:40:51.662	0.21548474	5.8875217	7.501263	-0.028604375	0.0056645535	-0.01580858	0.3415783	5.9986	7.75051	Sitting_Scroll
15:40:51.684	0.21548474	5.8875217	7.501263	-0.028604375	0.0056645535	-0.01580858	0.3415783	5.9986	7.75051	Sitting_Scroll
15:40:51.707	0.21548474	5.8875217	7.501263	-0.028604375	0.0056645535	-0.01580858	0.3415783	5.9986	7.75051	Sitting_Scroll
15:40:51.730	0.21548474	5.8875217	7.501263	-0.04326514	0.00994061	0.02634112	0.32383156	6.00076	7.749602	Sitting_Scroll
15:40:51.753	0.21548474	5.8875217	7.501263	-0.04326514	0.00994061	0.02634112	0.32383156	6.00076	7.749602	Sitting_Scroll
15:40:51.776	0.21548474	5.8875217	7.501263	-0.04326514	0.00994061	0.02634112	0.32383156	6.00076	7.749602	Sitting_Scroll
15:40:51.800	0.2944958	5.8683677	7.5922456	-0.04326514	0.00994061	0.02634112	0.32383156	6.00076	7.749602	Sitting_Scroll
15:40:51.822	0.2944958	5.8683677	7.5922456	-0.04326514	0.00994061	0.02634112	0.32383156	6.00076	7.749602	Sitting_Scroll
15:40:51.843	0.2944958	5.8683677	7.5922456	-0.04326514	0.00994061	0.02634112	0.32383156	6.00076	7.749602	Sitting_Scroll
15:40:51.865	0.2944958	5.8683677	7.5922456	-0.04326514	0.00994061	0.02634112	0.32383156	6.00076	7.749602	Sitting_Scroll
15:40:51.886	0.2944958	5.8683677	7.5922456	-0.04326514	0.00994061	0.02634112	0.32383156	6.00076	7.749602	Sitting_Scroll
15:40:51.909	0.2944958	5.8683677	7.5922456	-0.0029480357	0.004442823	0.00068477995	0.31916073	5.988212	7.759497	Sitting_Scroll
15:40:51.932	0.2944958	5.8683677	7.5922456	-0.0029480357	0.004442823	0.00068477995	0.31916073	5.988212	7.759497	Sitting_Scroll
15:40:51.955	0.2944958	5.8683677	7.5922456	-0.0029480357	0.004442823	0.00068477995	0.31916073	5.988212	7.759497	Sitting_Scroll
15:40:51.978	0.2944958	5.8683677	7.5922456	-0.0029480357	0.004442823	0.00068477995	0.31916073	5.988212	7.759497	Sitting_Scroll
15:40:52.001	0.4189981	5.715134	7.553937	-0.0029480357	0.004442823	0.00068477995	0.31916073	5.988212	7.759497	Sitting_Scroll
15:40:52.024	0.4189981	5.715134	7.553937	-0.0029480357	0.004442823	0.00068477995	0.31916073	5.988212	7.759497	Sitting_Scroll
15:40:52.048	0.4189981	5.715134	7.553937	-0.0029480357	0.004442823	0.00068477995	0.31916073	5.988212	7.759497	Sitting_Scroll
15:40:52.070	0.4189981	5.715134	7.553937	0.0025497514	-0.025489574	-0.01214339	0.3213835	5.9894013	7.758487	Sitting_Scroll
15:40:52.093	0.4189981	5.715134	7.553937	0.0025497514	-0.025489574	-0.01214339	0.3213835	5.9894013	7.758487	Sitting_Scroll
15:40:52.116	0.4189981	5.715134	7.553937	0.0025497514	-0.025489574	-0.01214339	0.3213835	5.9894013	7.758487	Sitting_Scroll
15:40:52.140	0.4189981	5.715134	7.553937	0.0025497514	-0.025489574	-0.01214339	0.3213835	5.9894013	7.758487	Sitting_Scroll
15:40:52.162	0.4189981	5.715134	7.553937	0.0025497514	-0.025489574	-0.01214339	0.3213835	5.9894013	7.758487	Sitting_Scroll
15:40:52.184	0.43815228	5.741471	7.4988685	0.0025497514	-0.025489574	-0.01214339	0.3213835	5.9894013	7.758487	Sitting_Scroll
15:40:52.206	0.43815228	5.741471	7.4988685	0.0025497514	-0.025489574	-0.01214339	0.3213835	5.9894013	7.758487	Sitting_Scroll
15:40:52.230	0.43815228	5.741471	7.4988685	0.0025497514	-0.025489574	-0.01214339	0.3213835	5.9894013	7.758487	Sitting_Scroll
15:40:52.254	0.43815228	5.741471	7.4988685	0.08379483	-0.00044409905	-0.012754255	0.33259684	6.0134687	7.7393727	Sitting_Scroll
15:40:52.277	0.43815228	5.741471	7.4988685	0.08379483	-0.00044409905	-0.012754255	0.33259684	6.0134687	7.7393727	Sitting_Scroll
15:40:52.299	0.43815228	5.741471	7.4988685	0.08379483	-0.00044409905	-0.012754255	0.33259684	6.0134687	7.7393727	Sitting_Scroll
15:40:52.323	0.43815228	5.741471	7.4988685	0.08379483	-0.00044409905	-0.012754255	0.33259684	6.0134687	7.7393727	Sitting_Scroll
15:40:52.346	0.43815228	5.741471	7.4988685	0.08379483	-0.00044409905	-0.012754255	0.33259684	6.0134687	7.7393727	Sitting_Scroll
15:40:52.370	0.43815228	5.741471	7.4988685	0.08379483	-0.00044409905	-0.012754255	0.33259684	6.0134687	7.7393727	Sitting_Scroll
15:40:52.393	0.34956414	5.830059	7.6616793	0.08379483	-0.00044409905	-0.012754255	0.33259684	6.0134687	7.7393727	Sitting_Scroll
15:40:52.416	0.34956414	5.830059	7.6616793	0.08379483	-0.00044409905	-0.012754255	0.33259684	6.0134687	7.7393727	Sitting_Scroll
15:40:52.439	0.34956414	5.830059	7.6616793	-0.009667553	-0.0047201556	0.009847758	0.3459777	6.068697	7.6955523	Sitting_Scroll
15:40:52.462	0.34956414	5.830059	7.6616793	-0.009667553	-0.0047201556	0.009847758	0.3459777	6.068697	7.6955523	Sitting_Scroll
15:40:52.486	0.34956414	5.830059	7.6616793	-0.009667553	-0.0047201556	0.009847758	0.3459777	6.068697	7.6955523	Sitting_Scroll
15:40:52.509	0.34956414	5.830059	7.6616793	-0.009667553	-0.0047201556	0.009847758	0.3459777	6.068697	7.6955523	Sitting_Scroll
15:40:52.532	0.34956414	5.830059	7.6616793	-0.009667553	-0.0047201556	0.009847758	0.3459777	6.068697	7.6955523	Sitting_Scroll
15:40:52.555	0.34956414	5.830059	7.6616793	-0.009667553	-0.0047201556	0.009847758	0.3459777	6.068697	7.6955523	Sitting_Scroll
15:40:52.578	0.34956414	5.830059	7.6616793	-0.009667553	-0.0047201556	0.009847758	0.3459777	6.068697	7.6955523	Sitting_Scroll
15:40:52.603	0.21309046	5.9282246	7.4246464	-0.009667553	-0.0047201556	0.009847758	0.3459777	6.068697	7.6955523	Sitting_Scroll
15:40:52.626	0.21309046	5.9282246	7.4246464	0.015377922	-0.0010549643	0.008015162	0.34685618	6.077156	7.6888366	Sitting_Scroll
15:40:52.647	0.21309046	5.9282246	7.4246464	0.015377922	-0.0010549643	0.008015162	0.34685618	6.077156	7.6888366	Sitting_Scroll
15:40:52.668	0.21309046	5.9282246	7.4246464	0.015377922	-0.0010549643	0.008015162	0.34685618	6.077156	7.6888366	Sitting_Scroll
15:40:52.692	0.21309046	5.9282246	7.4246464	0.015377922	-0.0010549643	0.008015162	0.34685618	6.077156	7.6888366	Sitting_Scroll
15:40:52.715	0.21309046	5.9282246	7.4246464	0.015377922	-0.0010549643	0.008015162	0.34685618	6.077156	7.6888366	Sitting_Scroll
15:40:52.737	0.21309046	5.9282246	7.4246464	0.015377922	-0.0010549643	0.008015162	0.34685618	6.077156	7.6888366	Sitting_Scroll
15:40:52.762	0.21309046	5.9282246	7.4246464	0.015377922	-0.0010549643	0.008015162	0.34685618	6.077156	7.6888366	Sitting_Scroll
15:40:52.785	0.28970724	5.935407	7.5419655	0.015377922	-0.0010549643	0.008015162	0.34685618	6.077156	7.6888366	Sitting_Scroll
15:40:52.807	0.28970724	5.935407	7.5419655	0.013545326	0.00016676621	0.011680354	0.35470527	6.096709	7.672979	Sitting_Scroll
15:40:52.828	0.28970724	5.935407	7.5419655	0.013545326	0.00016676621	0.011680354	0.35470527	6.096709	7.672979	Sitting_Scroll
15:40:52.850	0.28970724	5.935407	7.5419655	0.013545326	0.00016676621	0.011680354	0.35470527	6.096709	7.672979	Sitting_Scroll
15:40:52.871	0.28970724	5.935407	7.5419655	0.013545326	0.00016676621	0.011680354	0.35470527	6.096709	7.672979	Sitting_Scroll
15:40:52.893	0.28970724	5.935407	7.5419655	0.013545326	0.00016676621	0.011680354	0.35470527	6.096709	7.672979	Sitting_Scroll
15:40:52.916	0.28970724	5.935407	7.5419655	0.013545326	0.00016676621	0.011680354	0.35470527	6.096709	7.672979	Sitting_Scroll
15:40:52.940	0.28970724	5.935407	7.5419655	0.013545326	0.00016676621	0.011680354	0.35470527	6.096709	7.672979	Sitting_Scroll
15:40:52.963	0.28970724	5.935407	7.5419655	0.013545326	0.00016676621	0.011680354	0.35470527	6.096709	7.672979	Sitting_Scroll
15:40:52.986	0.30646718	5.9449844	7.3671837	-0.006002362	0.009329746	0.009236894	0.35652015	6.1038313	7.6672344	Sitting_Scroll
15:40:53.009	0.30646718	5.9449844	7.3671837	-0.006002362	0.009329746	0.009236894	0.35652015	6.1038313	7.6672344	Sitting_Scroll
15:40:53.033	0.30646718	5.9449844	7.3671837	-0.006002362	0.009329746	0.009236894	0.35652015	6.1038313	7.6672344	Sitting_Scroll
15:40:53.056	0.30646718	5.9449844	7.3671837	-0.006002362	0.009329746	0.009236894	0.35652015	6.1038313	7.6672344	Sitting_Scroll
15:40:53.079	0.30646718	5.9449844	7.3671837	-0.006002362	0.009329746	0.009236894	0.35652015	6.1038313	7.6672344	Sitting_Scroll
15:40:53.102	0.30646718	5.9449844	7.3671837	-0.006002362	0.009329746	0.009236894	0.35652015	6.1038313	7.6672344	Sitting_Scroll
15:40:53.125	0.30646718	5.9449844	7.3671837	-0.006002362	0.009329746	0.009236894	0.35652015	6.1038313	7.6672344	Sitting_Scroll
15:40:53.148	0.30646718	5.9449844	7.3671837	-0.006002362	0.009329746	0.009236894	0.35652015	6.1038313	7.6672344	Sitting_Scroll
15:40:53.172	0.30646718	5.9449844	7.3671837	0.012323595	0.011773205	0.010458624	0.3592099	6.1106515	7.661676	Sitting_Scroll
15:40:53.195	0.32562137	5.940196	7.5276	0.012323595	0.011773205	0.010458624	0.3592099	6.1106515	7.661676	Sitting_Scroll
15:40:53.218	0.32562137	5.940196	7.5276	0.012323595	0.011773205	0.010458624	0.3592099	6.1106515	7.661676	Sitting_Scroll
15:40:53.241	0.32562137	5.940196	7.5276	0.012323595	0.011773205	0.010458624	0.3592099	6.1106515	7.661676	Sitting_Scroll
15:40:53.264	0.32562137	5.940196	7.5276	0.012323595	0.011773205	0.010458624	0.3592099	6.1106515	7.661676	Sitting_Scroll
15:40:53.288	0.32562137	5.940196	7.5276	0.012323595	0.011773205	0.010458624	0.3592099	6.1106515	7.661676	Sitting_Scroll
15:40:53.311	0.32562137	5.940196	7.5276	0.012323595	0.011773205	0.010458624	0.3592099	6.1106515	7.661676	Sitting_Scroll
15:40:53.334	0.32562137	5.940196	7.5276	0.004382347	0.02399051	0.021454198	0.35415757	6.105099	7.6663327	Sitting_Scroll
15:40:53.357	0.32562137	5.940196	7.5276	0.004382347	0.02399051	0.021454198	0.35415757	6.105099	7.6663327	Sitting_Scroll
15:40:53.380	0.32562137	5.940196	7.5276	0.004382347	0.02399051	0.021454198	0.35415757	6.105099	7.6663327	Sitting_Scroll
15:40:53.405	0.26097596	5.94259	7.393521	0.004382347	0.02399051	0.021454198	0.35415757	6.105099	7.6663327	Sitting_Scroll
15:40:53.428	0.26097596	5.94259	7.393521	0.004382347	0.02399051	0.021454198	0.35415757	6.105099	7.6663327	Sitting_Scroll
15:40:53.452	0.26097596	5.94259	7.393521	0.004382347	0.02399051	0.021454198	0.35415757	6.105099	7.6663327	Sitting_Scroll
15:40:53.475	0.26097596	5.94259	7.393521	0.004382347	0.02399051	0.021454198	0.35415757	6.105099	7.6663327	Sitting_Scroll
15:40:53.498	0.26097596	5.94259	7.393521	0.004382347	0.02399051	0.021454198	0.35415757	6.105099	7.6663327	Sitting_Scroll
15:40:53.523	0.26097596	5.94259	7.393521	0.022708306	0.00016676621	-0.009089064	0.34237778	6.1092434	7.6635685	Sitting_Scroll
15:40:53.547	0.26097596	5.94259	7.393521	0.022708306	0.00016676621	-0.009089064	0.34237778	6.1092434	7.6635685	Sitting_Scroll
15:40:53.570	0.26097596	5.94259	7.393521	0.022708306	0.00016676621	-0.009089064	0.34237778	6.1092434	7.6635685	Sitting_Scroll
15:40:53.593	0.2777359	5.933013	7.412675	0.022708306	0.00016676621	-0.009089064	0.34237778	6.1092434	7.6635685	Sitting_Scroll
15:40:53.616	0.2777359	5.933013	7.412675	0.022708306	0.00016676621	-0.009089064	0.34237778	6.1092434	7.6635685	Sitting_Scroll
15:40:53.640	0.2777359	5.933013	7.412675	0.022708306	0.00016676621	-0.009089064	0.34237778	6.1092434	7.6635685	Sitting_Scroll
15:40:53.663	0.2777359	5.933013	7.412675	0.022708306	0.00016676621	-0.009089064	0.34237778	6.1092434	7.6635685	Sitting_Scroll
15:40:53.685	0.2777359	5.933013	7.412675	0.022708306	0.00016676621	-0.009089064	0.34237778	6.1092434	7.6635685	Sitting_Scroll
15:40:53.707	0.2777359	5.933013	7.412675	0.011101865	-0.0034984252	0.023897659	0.31825683	6.1427135	7.637805	Sitting_Scroll
15:40:53.728	0.2777359	5.933013	7.412675	0.011101865	-0.0034984252	0.023897659	0.31825683	6.1427135	7.637805	Sitting_Scroll
15:40:53.749	0.2777359	5.933013	7.412675	0.011101865	-0.0034984252	0.023897659	0.31825683	6.1427135	7.637805	Sitting_Scroll
15:40:53.771	0.2777359	5.933013	7.412675	0.011101865	-0.0034984252	0.023897659	0.31825683	6.1427135	7.637805	Sitting_Scroll
15:40:53.792	0.19393626	6.019207	7.5276	0.011101865	-0.0034984252	0.023897659	0.31825683	6.1427135	7.637805	Sitting_Scroll
15:40:53.813	0.19393626	6.019207	7.5276	0.011101865	-0.0034984252	0.023897659	0.31825683	6.1427135	7.637805	Sitting_Scroll
15:40:53.835	0.19393626	6.019207	7.5276	0.011101865	-0.0034984252	0.023897659	0.31825683	6.1427135	7.637805	Sitting_Scroll
15:40:53.856	0.19393626	6.019207	7.5276	0.011101865	-0.0034984252	0.023897659	0.31825683	6.1427135	7.637805	Sitting_Scroll
15:40:53.877	0.19393626	6.019207	7.5276	0.00010629055	0.0062754187	0.02634112	0.33226576	6.1447506	7.6355715	Sitting_Scroll
15:40:53.901	0.19393626	6.019207	7.5276	0.00010629055	0.0062754187	0.02634112	0.33226576	6.1447506	7.6355715	Sitting_Scroll
15:40:53.922	0.19393626	6.019207	7.5276	0.00010629055	0.0062754187	0.02634112	0.33226576	6.1447506	7.6355715	Sitting_Scroll
15:40:53.943	0.19393626	6.019207	7.5276	0.00010629055	0.0062754187	0.02634112	0.33226576	6.1447506	7.6355715	Sitting_Scroll
15:40:53.967	0.19393626	6.019207	7.5276	0.00010629055	0.0062754187	0.02634112	0.33226576	6.1447506	7.6355715	Sitting_Scroll
15:40:53.989	0.30886146	5.968927	7.439012	0.00010629055	0.0062754187	0.02634112	0.33226576	6.1447506	7.6355715	Sitting_Scroll
15:40:54.010	0.30886146	5.968927	7.439012	0.00010629055	0.0062754187	0.02634112	0.33226576	6.1447506	7.6355715	Sitting_Scroll
15:40:54.031	0.30886146	5.968927	7.439012	0.00010629055	0.0062754187	0.02634112	0.33226576	6.1447506	7.6355715	Sitting_Scroll
15:40:54.055	0.30886146	5.968927	7.439012	0.009880135	0.012384071	0.011680354	0.33945072	6.1582704	7.6243577	Sitting_Scroll
15:40:54.076	0.30886146	5.968927	7.439012	0.009880135	0.012384071	0.011680354	0.33945072	6.1582704	7.6243577	Sitting_Scroll
15:40:54.097	0.30886146	5.968927	7.439012	0.009880135	0.012384071	0.011680354	0.33945072	6.1582704	7.6243577	Sitting_Scroll
15:40:54.118	0.30886146	5.968927	7.439012	0.009880135	0.012384071	0.011680354	0.33945072	6.1582704	7.6243577	Sitting_Scroll
15:40:54.139	0.30886146	5.968927	7.439012	0.009880135	0.012384071	0.011680354	0.33945072	6.1582704	7.6243577	Sitting_Scroll
15:40:54.160	0.30886146	5.968927	7.439012	0.009880135	0.012384071	0.011680354	0.33945072	6.1582704	7.6243577	Sitting_Scroll
15:40:54.181	0.32083282	6.0000525	7.448589	0.009880135	0.012384071	0.011680354	0.33945072	6.1582704	7.6243577	Sitting_Scroll
15:40:54.218	0.32083282	6.0000525	7.448589	0.009880135	0.012384071	0.011680354	0.33945072	6.1582704	7.6243577	Sitting_Scroll
15:40:54.250	0.32083282	6.0000525	7.448589	-0.01272188	-0.0016658296	0.0019065104	0.3427421	6.175093	7.610591	Sitting_Scroll
15:40:54.284	0.32083282	6.0000525	7.448589	-0.01272188	-0.0016658296	0.0019065104	0.3427421	6.175093	7.610591	Sitting_Scroll
15:40:54.318	0.32083282	6.0000525	7.448589	-0.01272188	-0.0016658296	0.0019065104	0.3427421	6.175093	7.610591	Sitting_Scroll
15:40:54.351	0.32083282	6.0000525	7.448589	-0.01272188	-0.0016658296	0.0019065104	0.3427421	6.175093	7.610591	Sitting_Scroll
15:40:54.384	0.28013015	6.0072355	7.3815494	-0.01272188	-0.0016658296	0.0019065104	0.3427421	6.175093	7.610591	Sitting_Scroll
15:40:54.418	0.28013015	6.0072355	7.3815494	-0.013332745	0.0056645535	0.0025173756	0.33816966	6.176602	7.6095705	Sitting_Scroll
15:40:54.451	0.28013015	6.0072355	7.3815494	-0.013332745	0.0056645535	0.0025173756	0.33816966	6.176602	7.6095705	Sitting_Scroll
15:40:54.485	0.28013015	6.0072355	7.3815494	-0.013332745	0.0056645535	0.0025173756	0.33816966	6.176602	7.6095705	Sitting_Scroll
15:40:54.519	0.28013015	6.0072355	7.3815494	-0.013332745	0.0056645535	0.0025173756	0.33816966	6.176602	7.6095705	Sitting_Scroll
15:40:54.552	0.28013015	6.0072355	7.3815494	-0.013332745	0.0056645535	0.0025173756	0.33816966	6.176602	7.6095705	Sitting_Scroll
15:40:54.573	0.28013015	6.0072355	7.3815494	-0.013332745	0.0056645535	0.0025173756	0.33816966	6.176602	7.6095705	Sitting_Scroll
15:40:54.602	0.36871833	6.002447	7.371972	0.018432247	-0.0016658296	0.016567277	0.33457202	6.1739697	7.611865	Sitting_Scroll
15:40:54.623	0.36871833	6.002447	7.371972	0.018432247	-0.0016658296	0.016567277	0.33457202	6.1739697	7.611865	Sitting_Scroll
15:40:54.644	0.36871833	6.002447	7.371972	0.018432247	-0.0016658296	0.016567277	0.33457202	6.1739697	7.611865	Sitting_Scroll
15:40:54.670	0.36871833	6.002447	7.371972	0.018432247	-0.0016658296	0.016567277	0.33457202	6.1739697	7.611865	Sitting_Scroll
15:40:54.691	0.36871833	6.002447	7.371972	0.018432247	-0.0016658296	0.016567277	0.33457202	6.1739697	7.611865	Sitting_Scroll
15:40:54.713	0.36871833	6.002447	7.371972	0.018432247	-0.0016658296	0.016567277	0.33457202	6.1739697	7.611865	Sitting_Scroll
15:40:54.735	0.36871833	6.002447	7.371972	0.018432247	-0.0016658296	0.016567277	0.33457202	6.1739697	7.611865	Sitting_Scroll
15:40:54.758	0.36871833	6.002447	7.371972	0.018432247	-0.0016658296	0.016567277	0.33457202	6.1739697	7.611865	Sitting_Scroll
15:40:54.782	0.31843856	6.0000525	7.391126	0.004382347	-0.0016658296	0.027562851	0.3339858	6.1780877	7.6085463	Sitting_Scroll
15:40:54.803	0.31843856	6.0000525	7.391126	0.004382347	-0.0016658296	0.027562851	0.3339858	6.1780877	7.6085463	Sitting_Scroll
15:40:54.825	0.31843856	6.0000525	7.391126	0.004382347	-0.0016658296	0.027562851	0.3339858	6.1780877	7.6085463	Sitting_Scroll
15:40:54.847	0.31843856	6.0000525	7.391126	0.004382347	-0.0016658296	0.027562851	0.3339858	6.1780877	7.6085463	Sitting_Scroll
15:40:54.869	0.31843856	6.0000525	7.391126	0.004382347	-0.0016658296	0.027562851	0.3339858	6.1780877	7.6085463	Sitting_Scroll
15:40:54.892	0.31843856	6.0000525	7.391126	0.004382347	-0.0016658296	0.027562851	0.3339858	6.1780877	7.6085463	Sitting_Scroll
15:40:54.915	0.31843856	6.0000525	7.391126	0.004382347	-0.0016658296	0.027562851	0.3339858	6.1780877	7.6085463	Sitting_Scroll
15:40:54.936	0.31843856	6.0000525	7.391126	0.004382347	-0.0016658296	0.027562851	0.3339858	6.1780877	7.6085463	Sitting_Scroll
15:40:54.959	0.31843856	6.0000525	7.391126	-0.012111015	-0.005331021	-0.0072564683	0.3341743	6.1839986	7.603737	Sitting_Scroll
15:40:54.983	0.38068968	5.9617443	7.3576064	-0.012111015	-0.005331021	-0.0072564683	0.3341743	6.1839986	7.603737	Sitting_Scroll
15:40:55.006	0.38068968	5.9617443	7.3576064	-0.012111015	-0.005331021	-0.0072564683	0.3341743	6.1839986	7.603737	Sitting_Scroll
15:40:55.029	0.38068968	5.9617443	7.3576064	-0.012111015	-0.005331021	-0.0072564683	0.3341743	6.1839986	7.603737	Sitting_Scroll
15:40:55.052	0.38068968	5.9617443	7.3576064	-0.012111015	-0.005331021	-0.0072564683	0.3341743	6.1839986	7.603737	Sitting_Scroll
15:40:55.076	0.38068968	5.9617443	7.3576064	-0.012111015	-0.005331021	-0.0072564683	0.3341743	6.1839986	7.603737	Sitting_Scroll
15:40:55.099	0.38068968	5.9617443	7.3576064	-0.012111015	-0.005331021	-0.0072564683	0.3341743	6.1839986	7.603737	Sitting_Scroll
15:40:55.122	0.38068968	5.9617443	7.3576064	-0.012111015	-0.005331021	-0.0072564683	0.3341743	6.1839986	7.603737	Sitting_Scroll
15:40:55.158	0.38068968	5.9617443	7.3576064	-0.0023371703	0.007497149	7.391469e-05	0.32907844	6.1813483	7.6061125	Sitting_Scroll
15:40:55.191	0.23942748	6.0311785	7.429435	-0.0023371703	0.007497149	7.391469e-05	0.32907844	6.1813483	7.6061125	Sitting_Scroll
15:40:55.225	0.23942748	6.0311785	7.429435	-0.0023371703	0.007497149	7.391469e-05	0.32907844	6.1813483	7.6061125	Sitting_Scroll
15:40:55.258	0.23942748	6.0311785	7.429435	-0.0023371703	0.007497149	7.391469e-05	0.32907844	6.1813483	7.6061125	Sitting_Scroll
15:40:55.291	0.23942748	6.0311785	7.429435	-0.0023371703	0.007497149	7.391469e-05	0.32907844	6.1813483	7.6061125	Sitting_Scroll
15:40:55.325	0.23942748	6.0311785	7.429435	-0.010889284	0.00016676621	0.010458624	0.31810647	6.1813297	7.6065946	Sitting_Scroll
15:40:55.358	0.23942748	6.0311785	7.429435	-0.010889284	0.00016676621	0.010458624	0.31810647	6.1813297	7.6065946	Sitting_Scroll
15:40:55.392	0.28013015	6.0072355	7.3384523	-0.010889284	0.00016676621	0.010458624	0.31810647	6.1813297	7.6065946	Sitting_Scroll
15:40:55.421	0.28013015	6.0072355	7.3384523	-0.010889284	0.00016676621	0.010458624	0.31810647	6.1813297	7.6065946	Sitting_Scroll
15:40:55.444	0.28013015	6.0072355	7.3384523	-0.010889284	0.00016676621	0.010458624	0.31810647	6.1813297	7.6065946	Sitting_Scroll
15:40:55.465	0.28013015	6.0072355	7.3384523	-0.010889284	0.00016676621	0.010458624	0.31810647	6.1813297	7.6065946	Sitting_Scroll
15:40:55.488	0.28013015	6.0072355	7.3384523	-0.010889284	0.00016676621	0.010458624	0.31810647	6.1813297	7.6065946	Sitting_Scroll
15:40:55.512	0.28013015	6.0072355	7.3384523	0.0019388862	-0.0016658296	0.004960837	0.31486362	6.1904793	7.599287	Sitting_Scroll
15:40:55.534	0.28013015	6.0072355	7.3384523	0.0019388862	-0.0016658296	0.004960837	0.31486362	6.1904793	7.599287	Sitting_Scroll
15:40:55.557	0.28013015	6.0072355	7.3384523	0.0019388862	-0.0016658296	0.004960837	0.31486362	6.1904793	7.599287	Sitting_Scroll
15:40:55.581	0.29210153	6.0455437	7.355212	0.0019388862	-0.0016658296	0.004960837	0.31486362	6.1904793	7.599287	Sitting_Scroll
15:40:55.604	0.29210153	6.0455437	7.355212	0.0019388862	-0.0016658296	0.004960837	0.31486362	6.1904793	7.599287	Sitting_Scroll
15:40:55.627	0.29210153	6.0455437	7.355212	0.0019388862	-0.0016658296	0.004960837	0.31486362	6.1904793	7.599287	Sitting_Scroll
15:40:55.651	0.29210153	6.0455437	7.355212	0.0019388862	-0.0016658296	0.004960837	0.31486362	6.1904793	7.599287	Sitting_Scroll
15:40:55.674	0.29210153	6.0455437	7.355212	0.02331917	-0.0022766949	0.004960837	0.31312093	6.198592	7.5927453	Sitting_Scroll
15:40:55.697	0.29210153	6.0455437	7.355212	0.02331917	-0.0022766949	0.004960837	0.31312093	6.198592	7.5927453	Sitting_Scroll
15:40:55.720	0.29210153	6.0455437	7.355212	0.02331917	-0.0022766949	0.004960837	0.31312093	6.198592	7.5927453	Sitting_Scroll
15:40:55.743	0.29210153	6.0455437	7.355212	0.02331917	-0.0022766949	0.004960837	0.31312093	6.198592	7.5927453	Sitting_Scroll
15:40:55.767	0.29210153	6.0455437	7.355212	0.02331917	-0.0022766949	0.004960837	0.31312093	6.198592	7.5927453	Sitting_Scroll
15:40:55.790	0.23942748	6.014418	7.362395	0.02331917	-0.0022766949	0.004960837	0.31312093	6.198592	7.5927453	Sitting_Scroll
15:40:55.813	0.23942748	6.014418	7.362395	0.02331917	-0.0022766949	0.004960837	0.31312093	6.198592	7.5927453	Sitting_Scroll
15:40:55.836	0.23942748	6.014418	7.362395	0.02331917	-0.0022766949	0.004960837	0.31312093	6.198592	7.5927453	Sitting_Scroll
15:40:55.859	0.23942748	6.014418	7.362395	0.052029833	0.027044836	-0.001758681	0.3012072	6.2350035	7.5633574	Sitting_Scroll
15:40:55.883	0.23942748	6.014418	7.362395	0.052029833	0.027044836	-0.001758681	0.3012072	6.2350035	7.5633574	Sitting_Scroll
15:40:55.907	0.23942748	6.014418	7.362395	0.052029833	0.027044836	-0.001758681	0.3012072	6.2350035	7.5633574	Sitting_Scroll
15:40:55.929	0.23942748	6.014418	7.362395	0.052029833	0.027044836	-0.001758681	0.3012072	6.2350035	7.5633574	Sitting_Scroll
15:40:55.951	0.23942748	6.014418	7.362395	0.052029833	0.027044836	-0.001758681	0.3012072	6.2350035	7.5633574	Sitting_Scroll
15:40:55.973	0.23942748	6.014418	7.362395	0.052029833	0.027044836	-0.001758681	0.3012072	6.2350035	7.5633574	Sitting_Scroll
15:40:55.997	0.29210153	5.995264	7.450983	0.052029833	0.027044836	-0.001758681	0.3012072	6.2350035	7.5633574	Sitting_Scroll
15:40:56.019	0.29210153	5.995264	7.450983	0.052029833	0.027044836	-0.001758681	0.3012072	6.2350035	7.5633574	Sitting_Scroll
15:40:56.041	0.29210153	5.995264	7.450983	0.022708306	0.014827532	0.0153455455	0.2710651	6.284058	7.523794	Sitting_Scroll
15:40:56.064	0.29210153	5.995264	7.450983	0.022708306	0.014827532	0.0153455455	0.2710651	6.284058	7.523794	Sitting_Scroll
15:40:56.087	0.29210153	5.995264	7.450983	0.022708306	0.014827532	0.0153455455	0.2710651	6.284058	7.523794	Sitting_Scroll
15:40:56.111	0.29210153	5.995264	7.450983	0.022708306	0.014827532	0.0153455455	0.2710651	6.284058	7.523794	Sitting_Scroll
15:40:56.135	0.29210153	5.995264	7.450983	0.022708306	0.014827532	0.0153455455	0.2710651	6.284058	7.523794	Sitting_Scroll
15:40:56.158	0.29210153	5.995264	7.450983	0.022708306	0.014827532	0.0153455455	0.2710651	6.284058	7.523794	Sitting_Scroll
15:40:56.182	0.13647367	6.1556807	7.350424	0.022708306	0.014827532	0.0153455455	0.2710651	6.284058	7.523794	Sitting_Scroll
15:40:56.205	0.13647367	6.1556807	7.350424	0.022708306	0.014827532	0.0153455455	0.2710651	6.284058	7.523794	Sitting_Scroll
15:40:56.231	0.13647367	6.1556807	7.350424	0.014156191	0.010551476	0.006182567	0.25975415	6.2997966	7.511017	Sitting_Scroll
15:40:56.254	0.13647367	6.1556807	7.350424	0.014156191	0.010551476	0.006182567	0.25975415	6.2997966	7.511017	Sitting_Scroll
15:40:56.276	0.13647367	6.1556807	7.350424	0.014156191	0.010551476	0.006182567	0.25975415	6.2997966	7.511017	Sitting_Scroll
15:40:56.299	0.13647367	6.1556807	7.350424	0.014156191	0.010551476	0.006182567	0.25975415	6.2997966	7.511017	Sitting_Scroll
15:40:56.322	0.13647367	6.1556807	7.350424	0.014156191	0.010551476	0.006182567	0.25975415	6.2997966	7.511017	Sitting_Scroll
15:40:56.346	0.13647367	6.1556807	7.350424	0.014156191	0.010551476	0.006182567	0.25975415	6.2997966	7.511017	Sitting_Scroll
15:40:56.369	0.13647367	6.1556807	7.350424	0.014156191	0.010551476	0.006182567	0.25975415	6.2997966	7.511017	Sitting_Scroll
15:40:56.391	0.23463893	6.1484976	7.2785954	0.0007171558	0.0038319575	0.008015162	0.24911542	6.3171544	7.496788	Sitting_Scroll
15:40:56.413	0.23463893	6.1484976	7.2785954	0.0007171558	0.0038319575	0.008015162	0.24911542	6.3171544	7.496788	Sitting_Scroll
15:40:56.435	0.23463893	6.1484976	7.2785954	0.0007171558	0.0038319575	0.008015162	0.24911542	6.3171544	7.496788	Sitting_Scroll
15:40:56.459	0.23463893	6.1484976	7.2785954	0.0007171558	0.0038319575	0.008015162	0.24911542	6.3171544	7.496788	Sitting_Scroll
15:40:56.482	0.23463893	6.1484976	7.2785954	0.0007171558	0.0038319575	0.008015162	0.24911542	6.3171544	7.496788	Sitting_Scroll
15:40:56.505	0.23463893	6.1484976	7.2785954	0.0007171558	0.0038319575	0.008015162	0.24911542	6.3171544	7.496788	Sitting_Scroll
15:40:56.528	0.23463893	6.1484976	7.2785954	0.0007171558	0.0038319575	0.008015162	0.24911542	6.3171544	7.496788	Sitting_Scroll
15:40:56.551	0.23463893	6.1484976	7.2785954	0.0007171558	0.0038319575	0.008015162	0.24911542	6.3171544	7.496788	Sitting_Scroll
15:40:56.575	0.23463893	6.1484976	7.2785954	0.0031606168	0.0056645535	0.004349971	0.2413854	6.3218904	7.493047	Sitting_Scroll
15:40:56.598	0.2681588	6.122161	7.240287	0.0031606168	0.0056645535	0.004349971	0.2413854	6.3218904	7.493047	Sitting_Scroll
15:40:56.621	0.2681588	6.122161	7.240287	0.0031606168	0.0056645535	0.004349971	0.2413854	6.3218904	7.493047	Sitting_Scroll
15:40:56.644	0.2681588	6.122161	7.240287	0.0031606168	0.0056645535	0.004349971	0.2413854	6.3218904	7.493047	Sitting_Scroll
15:40:56.667	0.2681588	6.122161	7.240287	0.0031606168	0.0056645535	0.004349971	0.2413854	6.3218904	7.493047	Sitting_Scroll
15:40:56.691	0.2681588	6.122161	7.240287	0.0031606168	0.0056645535	0.004349971	0.2413854	6.3218904	7.493047	Sitting_Scroll
15:40:56.712	0.2681588	6.122161	7.240287	0.0031606168	0.0056645535	0.004349971	0.2413854	6.3218904	7.493047	Sitting_Scroll
15:40:56.734	0.2681588	6.122161	7.240287	0.0031606168	0.0056645535	0.004349971	0.2413854	6.3218904	7.493047	Sitting_Scroll
15:40:56.759	0.2681588	6.122161	7.240287	0.013545326	-0.0022766949	0.012902086	0.23153862	6.3198066	7.4951158	Sitting_Scroll
15:40:56.782	0.19393626	6.1820173	7.24747	0.013545326	-0.0022766949	0.012902086	0.23153862	6.3198066	7.4951158	Sitting_Scroll
15:40:56.806	0.19393626	6.1820173	7.24747	0.013545326	-0.0022766949	0.012902086	0.23153862	6.3198066	7.4951158	Sitting_Scroll
15:40:56.829	0.19393626	6.1820173	7.24747	0.013545326	-0.0022766949	0.012902086	0.23153862	6.3198066	7.4951158	Sitting_Scroll
15:40:56.852	0.19393626	6.1820173	7.24747	0.013545326	-0.0022766949	0.012902086	0.23153862	6.3198066	7.4951158	Sitting_Scroll
15:40:56.875	0.19393626	6.1820173	7.24747	0.013545326	-0.0022766949	0.012902086	0.23153862	6.3198066	7.4951158	Sitting_Scroll
15:40:56.898	0.19393626	6.1820173	7.24747	0.013545326	-0.0022766949	0.012902086	0.23153862	6.3198066	7.4951158	Sitting_Scroll
15:40:56.920	0.19393626	6.1820173	7.24747	0.013545326	-0.0022766949	0.012902086	0.23153862	6.3198066	7.4951158	Sitting_Scroll
15:40:56.943	0.19393626	6.1820173	7.24747	0.021486575	0.014216667	0.01106949	0.23509814	6.316976	7.4973907	Sitting_Scroll
15:40:56.966	0.19393626	6.1820173	7.24747	0.021486575	0.014216667	0.01106949	0.23509814	6.316976	7.4973907	Sitting_Scroll
15:40:56.989	0.18196489	6.167652	7.206767	0.021486575	0.014216667	0.01106949	0.23509814	6.316976	7.4973907	Sitting_Scroll
15:40:57.012	0.18196489	6.167652	7.206767	0.021486575	0.014216667	0.01106949	0.23509814	6.316976	7.4973907	Sitting_Scroll
15:40:57.035	0.18196489	6.167652	7.206767	0.021486575	0.014216667	0.01106949	0.23509814	6.316976	7.4973907	Sitting_Scroll
15:40:57.058	0.18196489	6.167652	7.206767	0.021486575	0.014216667	0.01106949	0.23509814	6.316976	7.4973907	Sitting_Scroll
15:40:57.080	0.18196489	6.167652	7.206767	0.021486575	0.014216667	0.01106949	0.23509814	6.316976	7.4973907	Sitting_Scroll
15:40:57.103	0.18196489	6.167652	7.206767	0.021486575	0.014216667	0.01106949	0.23509814	6.316976	7.4973907	Sitting_Scroll
15:40:57.126	0.18196489	6.167652	7.206767	0.003771482	-0.00044409905	0.011680354	0.23892216	6.3218336	7.4931755	Sitting_Scroll
15:40:57.150	0.18196489	6.167652	7.206767	0.003771482	-0.00044409905	0.011680354	0.23892216	6.3218336	7.4931755	Sitting_Scroll
15:40:57.173	0.18196489	6.167652	7.206767	0.003771482	-0.00044409905	0.011680354	0.23892216	6.3218336	7.4931755	Sitting_Scroll
15:40:57.196	0.24182175	6.141315	7.3432407	0.003771482	-0.00044409905	0.011680354	0.23892216	6.3218336	7.4931755	Sitting_Scroll
15:40:57.219	0.24182175	6.141315	7.3432407	0.003771482	-0.00044409905	0.011680354	0.23892216	6.3218336	7.4931755	Sitting_Scroll
15:40:57.242	0.24182175	6.141315	7.3432407	0.003771482	-0.00044409905	0.011680354	0.23892216	6.3218336	7.4931755	Sitting_Scroll
15:40:57.264	0.24182175	6.141315	7.3432407	0.003771482	-0.00044409905	0.011680354	0.23892216	6.3218336	7.4931755	Sitting_Scroll
15:40:57.287	0.24182175	6.141315	7.3432407	0.003771482	-0.00044409905	0.011680354	0.23892216	6.3218336	7.4931755	Sitting_Scroll
15:40:57.310	0.24182175	6.141315	7.3432407	0.004382347	0.0013884967	0.009847758	0.2407455	6.3159647	7.4980636	Sitting_Scroll
15:40:57.333	0.24182175	6.141315	7.3432407	0.004382347	0.0013884967	0.009847758	0.2407455	6.3159647	7.4980636	Sitting_Scroll
15:40:57.356	0.24182175	6.141315	7.3432407	0.004382347	0.0013884967	0.009847758	0.2407455	6.3159647	7.4980636	Sitting_Scroll
15:40:57.380	0.18435916	6.1820173	7.3576064	0.004382347	0.0013884967	0.009847758	0.2407455	6.3159647	7.4980636	Sitting_Scroll
15:40:57.403	0.18435916	6.1820173	7.3576064	0.004382347	0.0013884967	0.009847758	0.2407455	6.3159647	7.4980636	Sitting_Scroll
15:40:57.426	0.18435916	6.1820173	7.3576064	0.004382347	0.0013884967	0.009847758	0.2407455	6.3159647	7.4980636	Sitting_Scroll
15:40:57.449	0.18435916	6.1820173	7.3576064	0.004382347	0.0013884967	0.009847758	0.2407455	6.3159647	7.4980636	Sitting_Scroll
15:40:57.471	0.18435916	6.1820173	7.3576064	-0.016997937	0.006886284	0.0037391062	0.23456864	6.3254137	7.4902883	Sitting_Scroll
15:40:57.495	0.18435916	6.1820173	7.3576064	-0.016997937	0.006886284	0.0037391062	0.23456864	6.3254137	7.4902883	Sitting_Scroll
15:40:57.517	0.18435916	6.1820173	7.3576064	-0.016997937	0.006886284	0.0037391062	0.23456864	6.3254137	7.4902883	Sitting_Scroll
15:40:57.540	0.18435916	6.1820173	7.3576064	-0.016997937	0.006886284	0.0037391062	0.23456864	6.3254137	7.4902883	Sitting_Scroll
15:40:57.563	0.18435916	6.1820173	7.3576064	-0.016997937	0.006886284	0.0037391062	0.23456864	6.3254137	7.4902883	Sitting_Scroll
15:40:57.586	0.21787901	6.186806	7.292961	-0.016997937	0.006886284	0.0037391062	0.23456864	6.3254137	7.4902883	Sitting_Scroll
15:40:57.610	0.21787901	6.186806	7.292961	-0.016997937	0.006886284	0.0037391062	0.23456864	6.3254137	7.4902883	Sitting_Scroll
15:40:57.633	0.21787901	6.186806	7.292961	-0.016997937	0.006886284	0.0037391062	0.23456864	6.3254137	7.4902883	Sitting_Scroll
15:40:57.655	0.21787901	6.186806	7.292961	-0.009056688	0.016049262	-0.0029804115	0.22198103	6.324437	7.491498	Sitting_Scroll
15:40:57.677	0.21787901	6.186806	7.292961	-0.009056688	0.016049262	-0.0029804115	0.22198103	6.324437	7.491498	Sitting_Scroll
15:40:57.701	0.21787901	6.186806	7.292961	-0.009056688	0.016049262	-0.0029804115	0.22198103	6.324437	7.491498	Sitting_Scroll
15:40:57.724	0.21787901	6.186806	7.292961	-0.009056688	0.016049262	-0.0029804115	0.22198103	6.324437	7.491498	Sitting_Scroll
15:40:57.747	0.21787901	6.186806	7.292961	-0.009056688	0.016049262	-0.0029804115	0.22198103	6.324437	7.491498	Sitting_Scroll
15:40:57.771	0.21787901	6.186806	7.292961	-0.009056688	0.016049262	-0.0029804115	0.22198103	6.324437	7.491498	Sitting_Scroll
15:40:57.795	0.12689656	6.136526	7.185219	-0.009056688	0.016049262	-0.0029804115	0.22198103	6.324437	7.491498	Sitting_Scroll
15:40:57.818	0.12689656	6.136526	7.185219	-0.009056688	0.016049262	-0.0029804115	0.22198103	6.324437	7.491498	Sitting_Scroll
15:40:57.842	0.12689656	6.136526	7.185219	-0.014554475	-0.005331021	0.0037391062	0.2141095	6.3315015	7.485757	Sitting_Scroll
15:40:57.866	0.12689656	6.136526	7.185219	-0.014554475	-0.005331021	0.0037391062	0.2141095	6.3315015	7.485757	Sitting_Scroll
15:40:57.889	0.12689656	6.136526	7.185219	-0.014554475	-0.005331021	0.0037391062	0.2141095	6.3315015	7.485757	Sitting_Scroll
15:40:57.912	0.12689656	6.136526	7.185219	-0.014554475	-0.005331021	0.0037391062	0.2141095	6.3315015	7.485757	Sitting_Scroll
15:40:57.935	0.12689656	6.136526	7.185219	-0.014554475	-0.005331021	0.0037391062	0.2141095	6.3315015	7.485757	Sitting_Scroll
15:40:57.958	0.12689656	6.136526	7.185219	-0.014554475	-0.005331021	0.0037391062	0.2141095	6.3315015	7.485757	Sitting_Scroll
15:40:57.981	0.18675344	6.1461034	7.1947956	-0.014554475	-0.005331021	0.0037391062	0.2141095	6.3315015	7.485757	Sitting_Scroll
15:40:58.005	0.18675344	6.1461034	7.1947956	-0.014554475	-0.005331021	0.0037391062	0.2141095	6.3315015	7.485757	Sitting_Scroll
15:40:58.028	0.18675344	6.1461034	7.1947956	0.009269269	-0.00288756	0.0012956453	0.20642069	6.34171	7.477325	Sitting_Scroll
15:40:58.051	0.18675344	6.1461034	7.1947956	0.009269269	-0.00288756	0.0012956453	0.20642069	6.34171	7.477325	Sitting_Scroll
15:40:58.075	0.18675344	6.1461034	7.1947956	0.009269269	-0.00288756	0.0012956453	0.20642069	6.34171	7.477325	Sitting_Scroll
15:40:58.098	0.18675344	6.1461034	7.1947956	0.009269269	-0.00288756	0.0012956453	0.20642069	6.34171	7.477325	Sitting_Scroll
15:40:58.122	0.18675344	6.1461034	7.1947956	0.009269269	-0.00288756	0.0012956453	0.20642069	6.34171	7.477325	Sitting_Scroll
15:40:58.145	0.18675344	6.1461034	7.1947956	0.009269269	-0.00288756	0.0012956453	0.20642069	6.34171	7.477325	Sitting_Scroll
15:40:58.168	0.18675344	6.1461034	7.1947956	0.009269269	-0.00288756	0.0012956453	0.20642069	6.34171	7.477325	Sitting_Scroll
15:40:58.192	0.12689656	6.186806	7.2522583	0.0056040776	0.0013884967	0.005571702	0.2030887	6.345814	7.4739366	Sitting_Scroll
15:40:58.215	0.12689656	6.186806	7.2522583	0.0056040776	0.0013884967	0.005571702	0.2030887	6.345814	7.4739366	Sitting_Scroll
15:40:58.238	0.12689656	6.186806	7.2522583	0.0056040776	0.0013884967	0.005571702	0.2030887	6.345814	7.4739366	Sitting_Scroll
15:40:58.261	0.12689656	6.186806	7.2522583	0.0056040776	0.0013884967	0.005571702	0.2030887	6.345814	7.4739366	Sitting_Scroll
15:40:58.284	0.12689656	6.186806	7.2522583	0.0056040776	0.0013884967	0.005571702	0.2030887	6.345814	7.4739366	Sitting_Scroll
15:40:58.308	0.12689656	6.186806	7.2522583	0.0056040776	0.0013884967	0.005571702	0.2030887	6.345814	7.4739366	Sitting_Scroll
15:40:58.331	0.12689656	6.186806	7.2522583	0.0056040776	0.0013884967	0.005571702	0.2030887	6.345814	7.4739366	Sitting_Scroll
15:40:58.354	0.12689656	6.186806	7.2522583	0.0056040776	0.0013884967	0.005571702	0.2030887	6.345814	7.4739366	Sitting_Scroll
15:40:58.377	0.12689656	6.186806	7.2522583	0.0056040776	-0.021824382	-0.01214339	0.2032691	6.342732	7.476546	Sitting_Scroll
15:40:58.400	0.13647367	6.1892004	7.1995845	0.0056040776	-0.021824382	-0.01214339	0.2032691	6.342732	7.476546	Sitting_Scroll
15:40:58.424	0.13647367	6.1892004	7.1995845	0.0056040776	-0.021824382	-0.01214339	0.2032691	6.342732	7.476546	Sitting_Scroll
15:40:58.447	0.13647367	6.1892004	7.1995845	0.0056040776	-0.021824382	-0.01214339	0.2032691	6.342732	7.476546	Sitting_Scroll
15:40:58.470	0.13647367	6.1892004	7.1995845	0.0056040776	-0.021824382	-0.01214339	0.2032691	6.342732	7.476546	Sitting_Scroll
15:40:58.493	0.13647367	6.1892004	7.1995845	0.0056040776	-0.021824382	-0.01214339	0.2032691	6.342732	7.476546	Sitting_Scroll
15:40:58.516	0.13647367	6.1892004	7.1995845	0.0056040776	-0.021824382	-0.01214339	0.2032691	6.342732	7.476546	Sitting_Scroll
15:40:58.540	0.13647367	6.1892004	7.1995845	0.0056040776	-0.021824382	-0.01214339	0.2032691	6.342732	7.476546	Sitting_Scroll
15:40:58.562	0.13647367	6.1892004	7.1995845	-0.021884859	0.0013884967	0.04283448	0.20611894	6.394854	7.431935	Sitting_Scroll
15:40:58.583	0.29689008	6.158075	7.431829	-0.021884859	0.0013884967	0.04283448	0.20611894	6.394854	7.431935	Sitting_Scroll
15:40:58.604	0.29689008	6.158075	7.431829	-0.021884859	0.0013884967	0.04283448	0.20611894	6.394854	7.431935	Sitting_Scroll
15:40:58.626	0.29689008	6.158075	7.431829	-0.021884859	0.0013884967	0.04283448	0.20611894	6.394854	7.431935	Sitting_Scroll
15:40:58.648	0.29689008	6.158075	7.431829	-0.021884859	0.0013884967	0.04283448	0.20611894	6.394854	7.431935	Sitting_Scroll
15:40:58.668	0.29689008	6.158075	7.431829	-0.021884859	0.0013884967	0.04283448	0.20611894	6.394854	7.431935	Sitting_Scroll
15:40:58.688	0.29689008	6.158075	7.431829	-0.021884859	0.0013884967	0.04283448	0.20611894	6.394854	7.431935	Sitting_Scroll
15:40:58.710	0.29689008	6.158075	7.431829	-0.021884859	0.0013884967	0.04283448	0.20611894	6.394854	7.431935	Sitting_Scroll
15:40:58.731	0.29689008	6.158075	7.431829	-0.044486873	-0.012050539	0.01351295	0.23366123	6.341172	7.4769835	Sitting_Scroll
15:40:58.755	0.29689008	6.158075	7.431829	-0.044486873	-0.012050539	0.01351295	0.23366123	6.341172	7.4769835	Sitting_Scroll
15:40:58.776	0.20351335	6.184412	7.362395	-0.044486873	-0.012050539	0.01351295	0.23366123	6.341172	7.4769835	Sitting_Scroll
15:40:58.797	0.20351335	6.184412	7.362395	-0.044486873	-0.012050539	0.01351295	0.23366123	6.341172	7.4769835	Sitting_Scroll
15:40:58.819	0.20351335	6.184412	7.362395	-0.044486873	-0.012050539	0.01351295	0.23366123	6.341172	7.4769835	Sitting_Scroll
15:40:58.841	0.20351335	6.184412	7.362395	-0.044486873	-0.012050539	0.01351295	0.23366123	6.341172	7.4769835	Sitting_Scroll
15:40:58.863	0.20351335	6.184412	7.362395	-0.044486873	-0.012050539	0.01351295	0.23366123	6.341172	7.4769835	Sitting_Scroll
15:40:58.885	0.20351335	6.184412	7.362395	-0.044486873	-0.012050539	0.01351295	0.23366123	6.341172	7.4769835	Sitting_Scroll
15:40:58.906	0.20351335	6.184412	7.362395	-0.044486873	-0.012050539	0.01351295	0.23366123	6.341172	7.4769835	Sitting_Scroll
15:40:58.928	0.20351335	6.184412	7.362395	0.08379483	0.031320896	0.012902086	0.25029936	6.3332486	7.4831557	Sitting_Scroll
15:40:58.950	0.20351335	6.184412	7.362395	0.08379483	0.031320896	0.012902086	0.25029936	6.3332486	7.4831557	Sitting_Scroll
15:40:58.971	0.20351335	6.184412	7.362395	0.08379483	0.031320896	0.012902086	0.25029936	6.3332486	7.4831557	Sitting_Scroll
15:40:59.005	0.28970724	6.117372	7.3001437	0.08379483	0.031320896	0.012902086	0.25029936	6.3332486	7.4831557	Sitting_Scroll
15:40:59.038	0.28970724	6.117372	7.3001437	0.08379483	0.031320896	0.012902086	0.25029936	6.3332486	7.4831557	Sitting_Scroll
15:40:59.072	0.28970724	6.117372	7.3001437	0.08379483	0.031320896	0.012902086	0.25029936	6.3332486	7.4831557	Sitting_Scroll
15:40:59.105	0.28970724	6.117372	7.3001437	-0.0053914967	0.0062754187	7.391469e-05	0.23265243	6.3482327	7.4710197	Sitting_Scroll
15:40:59.139	0.28970724	6.117372	7.3001437	-0.0053914967	0.0062754187	7.391469e-05	0.23265243	6.3482327	7.4710197	Sitting_Scroll
15:40:59.172	0.28970724	6.117372	7.3001437	-0.0053914967	0.0062754187	7.391469e-05	0.23265243	6.3482327	7.4710197	Sitting_Scroll
15:40:59.206	0.30167863	6.1628633	7.16367	-0.0053914967	0.0062754187	7.391469e-05	0.23265243	6.3482327	7.4710197	Sitting_Scroll
15:40:59.226	0.30167863	6.1628633	7.16367	-0.0053914967	0.0062754187	7.391469e-05	0.23265243	6.3482327	7.4710197	Sitting_Scroll
15:40:59.256	0.30167863	6.1628633	7.16367	-0.0053914967	0.0062754187	7.391469e-05	0.23265243	6.3482327	7.4710197	Sitting_Scroll
15:40:59.290	0.30167863	6.1628633	7.16367	0.008047539	-0.009607078	0.0153455455	0.23046164	6.337836	7.4799075	Sitting_Scroll
15:40:59.323	0.30167863	6.1628633	7.16367	0.008047539	-0.009607078	0.0153455455	0.23046164	6.337836	7.4799075	Sitting_Scroll
15:40:59.356	0.30167863	6.1628633	7.16367	0.008047539	-0.009607078	0.0153455455	0.23046164	6.337836	7.4799075	Sitting_Scroll
15:40:59.377	0.30167863	6.119766	7.2785954	0.008047539	-0.009607078	0.0153455455	0.23046164	6.337836	7.4799075	Sitting_Scroll
15:40:59.406	0.30167863	6.119766	7.2785954	0.008047539	-0.009607078	0.0153455455	0.23046164	6.337836	7.4799075	Sitting_Scroll
15:40:59.427	0.30167863	6.119766	7.2785954	0.008047539	-0.009607078	0.0153455455	0.23046164	6.337836	7.4799075	Sitting_Scroll
15:40:59.449	0.30167863	6.119766	7.2785954	0.006214943	0.01116234	0.0019065104	0.2346306	6.3317165	7.484964	Sitting_Scroll
15:40:59.472	0.30167863	6.119766	7.2785954	0.006214943	0.01116234	0.0019065104	0.2346306	6.3317165	7.484964	Sitting_Scroll
15:40:59.495	0.30167863	6.119766	7.2785954	0.006214943	0.01116234	0.0019065104	0.2346306	6.3317165	7.484964	Sitting_Scroll
15:40:59.518	0.30167863	6.119766	7.2785954	0.006214943	0.01116234	0.0019065104	0.2346306	6.3317165	7.484964	Sitting_Scroll
15:40:59.543	0.30167863	6.119766	7.2785954	0.006214943	0.01116234	0.0019065104	0.2346306	6.3317165	7.484964	Sitting_Scroll
15:40:59.566	0.30167863	6.119766	7.2785954	0.006214943	0.01116234	0.0019065104	0.2346306	6.3317165	7.484964	Sitting_Scroll
15:40:59.587	0.17238778	6.150892	7.3600006	0.006214943	0.01116234	0.0019065104	0.2346306	6.3317165	7.484964	Sitting_Scroll
15:40:59.611	0.17238778	6.150892	7.3600006	0.006214943	0.01116234	0.0019065104	0.2346306	6.3317165	7.484964	Sitting_Scroll
15:40:59.634	0.17238778	6.150892	7.3600006	0.008658404	0.0062754187	-0.024360694	0.23543088	6.3179283	7.496576	Sitting_Scroll
15:40:59.658	0.17238778	6.150892	7.3600006	0.008658404	0.0062754187	-0.024360694	0.23543088	6.3179283	7.496576	Sitting_Scroll
15:40:59.681	0.17238778	6.150892	7.3600006	0.008658404	0.0062754187	-0.024360694	0.23543088	6.3179283	7.496576	Sitting_Scroll
15:40:59.704	0.17238778	6.150892	7.3600006	0.008658404	0.0062754187	-0.024360694	0.23543088	6.3179283	7.496576	Sitting_Scroll
15:40:59.727	0.17238778	6.150892	7.3600006	0.008658404	0.0062754187	-0.024360694	0.23543088	6.3179283	7.496576	Sitting_Scroll
15:40:59.751	0.17238778	6.150892	7.3600006	0.008658404	0.0062754187	-0.024360694	0.23543088	6.3179283	7.496576	Sitting_Scroll
15:40:59.774	0.17238778	6.150892	7.3600006	0.008658404	0.0062754187	-0.024360694	0.23543088	6.3179283	7.496576	Sitting_Scroll
15:40:59.797	0.34716985	6.079064	7.3600006	0.008658404	0.0062754187	-0.024360694	0.23543088	6.3179283	7.496576	Sitting_Scroll
15:40:59.820	0.34716985	6.079064	7.3600006	-0.006002362	0.00994061	-0.002369546	0.2288401	6.3082576	7.5049214	Sitting_Scroll
15:40:59.843	0.34716985	6.079064	7.3600006	-0.006002362	0.00994061	-0.002369546	0.2288401	6.3082576	7.5049214	Sitting_Scroll
15:40:59.866	0.34716985	6.079064	7.3600006	-0.006002362	0.00994061	-0.002369546	0.2288401	6.3082576	7.5049214	Sitting_Scroll
15:40:59.890	0.34716985	6.079064	7.3600006	-0.006002362	0.00994061	-0.002369546	0.2288401	6.3082576	7.5049214	Sitting_Scroll
15:40:59.929	0.34716985	6.079064	7.3600006	-0.006002362	0.00994061	-0.002369546	0.2288401	6.3082576	7.5049214	Sitting_Scroll
15:40:59.962	0.34716985	6.079064	7.3600006	-0.006002362	0.00994061	-0.002369546	0.2288401	6.3082576	7.5049214	Sitting_Scroll
15:40:59.995	0.20590763	6.0766697	7.5084457	-0.003558901	-0.019380921	0.027562851	0.2270487	6.314756	7.499507	Sitting_Scroll
15:41:00.027	0.20590763	6.0766697	7.5084457	-0.003558901	-0.019380921	0.027562851	0.2270487	6.314756	7.499507	Sitting_Scroll
15:41:00.060	0.20590763	6.0766697	7.5084457	-0.003558901	-0.019380921	0.027562851	0.2270487	6.314756	7.499507	Sitting_Scroll
15:41:00.093	0.20590763	6.0766697	7.5084457	-0.003558901	-0.019380921	0.027562851	0.2270487	6.314756	7.499507	Sitting_Scroll
15:41:00.127	0.20590763	6.0766697	7.5084457	-0.003558901	-0.019380921	0.027562851	0.2270487	6.314756	7.499507	Sitting_Scroll
15:41:00.160	0.20590763	6.0766697	7.5084457	-0.003558901	-0.019380921	0.027562851	0.2270487	6.314756	7.499507	Sitting_Scroll
15:41:00.182	0.16759923	6.138921	7.345635	-0.0017263051	-0.0010549643	-0.0029804115	0.23577721	6.305861	7.506722	Sitting_Scroll
15:41:00.204	0.16759923	6.138921	7.345635	-0.0017263051	-0.0010549643	-0.0029804115	0.23577721	6.305861	7.506722	Sitting_Scroll
15:41:00.226	0.16759923	6.138921	7.345635	-0.0017263051	-0.0010549643	-0.0029804115	0.23577721	6.305861	7.506722	Sitting_Scroll
15:41:00.249	0.16759923	6.138921	7.345635	-0.0017263051	-0.0010549643	-0.0029804115	0.23577721	6.305861	7.506722	Sitting_Scroll
15:41:00.272	0.16759923	6.138921	7.345635	-0.0017263051	-0.0010549643	-0.0029804115	0.23577721	6.305861	7.506722	Sitting_Scroll
15:41:00.295	0.16759923	6.138921	7.345635	-0.0017263051	-0.0010549643	-0.0029804115	0.23577721	6.305861	7.506722	Sitting_Scroll
15:41:00.319	0.16759923	6.138921	7.345635	-0.0017263051	-0.0010549643	-0.0029804115	0.23577721	6.305861	7.506722	Sitting_Scroll
15:41:00.342	0.16759923	6.138921	7.345635	-0.0017263051	-0.0010549643	-0.0029804115	0.23577721	6.305861	7.506722	Sitting_Scroll
15:41:00.365	0.16759923	6.138921	7.345635	-0.024939185	0.00016676621	0.009236894	0.23591727	6.2967954	7.51432	Sitting_Scroll
15:41:00.388	0.21787901	6.1293435	7.2785954	-0.024939185	0.00016676621	0.009236894	0.23591727	6.2967954	7.51432	Sitting_Scroll
15:41:00.411	0.21787901	6.1293435	7.2785954	-0.024939185	0.00016676621	0.009236894	0.23591727	6.2967954	7.51432	Sitting_Scroll
15:41:00.435	0.21787901	6.1293435	7.2785954	-0.024939185	0.00016676621	0.009236894	0.23591727	6.2967954	7.51432	Sitting_Scroll
15:41:00.458	0.21787901	6.1293435	7.2785954	-0.024939185	0.00016676621	0.009236894	0.23591727	6.2967954	7.51432	Sitting_Scroll
15:41:00.481	0.21787901	6.1293435	7.2785954	-0.024939185	0.00016676621	0.009236894	0.23591727	6.2967954	7.51432	Sitting_Scroll
15:41:00.504	0.21787901	6.1293435	7.2785954	-0.024939185	0.00016676621	0.009236894	0.23591727	6.2967954	7.51432	Sitting_Scroll
15:41:00.527	0.21787901	6.1293435	7.2785954	-0.024939185	0.00016676621	0.009236894	0.23591727	6.2967954	7.51432	Sitting_Scroll
15:41:00.551	0.21787901	6.1293435	7.2785954	0.037369072	0.022157915	-0.0054238723	0.23476285	6.2870216	7.522537	Sitting_Scroll
15:41:00.574	0.21787901	6.1293435	7.2785954	0.037369072	0.022157915	-0.0054238723	0.23476285	6.2870216	7.522537	Sitting_Scroll
15:41:00.596	0.18196489	6.124555	7.3480296	0.037369072	0.022157915	-0.0054238723	0.23476285	6.2870216	7.522537	Sitting_Scroll
15:41:00.619	0.18196489	6.124555	7.3480296	0.037369072	0.022157915	-0.0054238723	0.23476285	6.2870216	7.522537	Sitting_Scroll
15:41:00.642	0.18196489	6.124555	7.3480296	0.037369072	0.022157915	-0.0054238723	0.23476285	6.2870216	7.522537	Sitting_Scroll
15:41:00.664	0.18196489	6.124555	7.3480296	0.037369072	0.022157915	-0.0054238723	0.23476285	6.2870216	7.522537	Sitting_Scroll
15:41:00.686	0.18196489	6.124555	7.3480296	0.037369072	0.022157915	-0.0054238723	0.23476285	6.2870216	7.522537	Sitting_Scroll
15:41:00.708	0.18196489	6.124555	7.3480296	0.037369072	0.022157915	-0.0054238723	0.23476285	6.2870216	7.522537	Sitting_Scroll
15:41:00.732	0.18196489	6.124555	7.3480296	0.004382347	-0.011439674	0.008626028	0.23325077	6.295843	7.515206	Sitting_Scroll
15:41:00.755	0.18196489	6.124555	7.3480296	0.004382347	-0.011439674	0.008626028	0.23325077	6.295843	7.515206	Sitting_Scroll
15:41:00.779	0.18196489	6.124555	7.3480296	0.004382347	-0.011439674	0.008626028	0.23325077	6.295843	7.515206	Sitting_Scroll
15:41:00.805	0.18675344	6.138921	7.2714124	0.004382347	-0.011439674	0.008626028	0.23325077	6.295843	7.515206	Sitting_Scroll
15:41:00.828	0.18675344	6.138921	7.2714124	0.004382347	-0.011439674	0.008626028	0.23325077	6.295843	7.515206	Sitting_Scroll
15:41:00.851	0.18675344	6.138921	7.2714124	0.004382347	-0.011439674	0.008626028	0.23325077	6.295843	7.515206	Sitting_Scroll
15:41:00.874	0.18675344	6.138921	7.2714124	0.004382347	-0.011439674	0.008626028	0.23325077	6.295843	7.515206	Sitting_Scroll
15:41:00.897	0.18675344	6.138921	7.2714124	-0.003558901	0.008108014	0.007404298	0.22891003	6.310655	7.5029025	Sitting_Scroll
15:41:00.920	0.18675344	6.138921	7.2714124	-0.003558901	0.008108014	0.007404298	0.22891003	6.310655	7.5029025	Sitting_Scroll
15:41:00.942	0.18675344	6.138921	7.2714124	-0.003558901	0.008108014	0.007404298	0.22891003	6.310655	7.5029025	Sitting_Scroll
15:41:00.964	0.18675344	6.138921	7.2714124	-0.003558901	0.008108014	0.007404298	0.22891003	6.310655	7.5029025	Sitting_Scroll
15:41:00.987	0.09337672	6.1293435	7.266624	-0.003558901	0.008108014	0.007404298	0.22891003	6.310655	7.5029025	Sitting_Scroll
15:41:01.011	0.09337672	6.1293435	7.266624	-0.003558901	0.008108014	0.007404298	0.22891003	6.310655	7.5029025	Sitting_Scroll
15:41:01.034	0.09337672	6.1293435	7.266624	-0.003558901	0.008108014	0.007404298	0.22891003	6.310655	7.5029025	Sitting_Scroll
15:41:01.057	0.09337672	6.1293435	7.266624	-0.003558901	0.008108014	0.007404298	0.22891003	6.310655	7.5029025	Sitting_Scroll
15:41:01.080	0.09337672	6.1293435	7.266624	0.014156191	-0.00044409905	0.017789008	0.22087	6.330585	7.4863377	Sitting_Scroll
15:41:01.102	0.09337672	6.1293435	7.266624	0.014156191	-0.00044409905	0.017789008	0.22087	6.330585	7.4863377	Sitting_Scroll
15:41:01.126	0.09337672	6.1293435	7.266624	0.014156191	-0.00044409905	0.017789008	0.22087	6.330585	7.4863377	Sitting_Scroll
15:41:01.148	0.09337672	6.1293435	7.266624	0.014156191	-0.00044409905	0.017789008	0.22087	6.330585	7.4863377	Sitting_Scroll
15:41:01.169	0.09337672	6.1293435	7.266624	0.014156191	-0.00044409905	0.017789008	0.22087	6.330585	7.4863377	Sitting_Scroll
15:41:01.189	0.22985038	6.2251143	7.2019787	0.014156191	-0.00044409905	0.017789008	0.22087	6.330585	7.4863377	Sitting_Scroll
15:41:01.211	0.22985038	6.2251143	7.2019787	0.014156191	-0.00044409905	0.017789008	0.22087	6.330585	7.4863377	Sitting_Scroll
15:41:01.233	0.22985038	6.2251143	7.2019787	0.014156191	-0.00044409905	0.017789008	0.22087	6.330585	7.4863377	Sitting_Scroll
15:41:01.253	0.22985038	6.2251143	7.2019787	-0.025550049	-0.0059418865	0.019010736	0.23237112	6.3329053	7.484029	Sitting_Scroll
15:41:01.275	0.22985038	6.2251143	7.2019787	-0.025550049	-0.0059418865	0.019010736	0.23237112	6.3329053	7.484029	Sitting_Scroll
15:41:01.297	0.22985038	6.2251143	7.2019787	-0.025550049	-0.0059418865	0.019010736	0.23237112	6.3329053	7.484029	Sitting_Scroll
15:41:01.317	0.22985038	6.2251143	7.2019787	-0.025550049	-0.0059418865	0.019010736	0.23237112	6.3329053	7.484029	Sitting_Scroll
15:41:01.338	0.22985038	6.2251143	7.2019787	-0.025550049	-0.0059418865	0.019010736	0.23237112	6.3329053	7.484029	Sitting_Scroll
15:41:01.359	0.22985038	6.2251143	7.2019787	-0.025550049	-0.0059418865	0.019010736	0.23237112	6.3329053	7.484029	Sitting_Scroll
15:41:01.380	0.18914771	6.1724405	7.3432407	-0.025550049	-0.0059418865	0.019010736	0.23237112	6.3329053	7.484029	Sitting_Scroll
15:41:01.401	0.18914771	6.1724405	7.3432407	-0.025550049	-0.0059418865	0.019010736	0.23237112	6.3329053	7.484029	Sitting_Scroll
15:41:01.422	0.18914771	6.1724405	7.3432407	-0.025550049	-0.0059418865	0.019010736	0.23237112	6.3329053	7.484029	Sitting_Scroll
15:41:01.444	0.18914771	6.1724405	7.3432407	0.0074366736	0.009329746	0.0031282408	0.24655207	6.334676	7.4820733	Sitting_Scroll
15:41:01.467	0.18914771	6.1724405	7.3432407	0.0074366736	0.009329746	0.0031282408	0.24655207	6.334676	7.4820733	Sitting_Scroll
15:41:01.489	0.18914771	6.1724405	7.3432407	0.0074366736	0.009329746	0.0031282408	0.24655207	6.334676	7.4820733	Sitting_Scroll
15:41:01.513	0.18914771	6.1724405	7.3432407	0.0074366736	0.009329746	0.0031282408	0.24655207	6.334676	7.4820733	Sitting_Scroll
15:41:01.549	0.18914771	6.1724405	7.3432407	0.0074366736	0.009329746	0.0031282408	0.24655207	6.334676	7.4820733	Sitting_Scroll
15:41:01.583	0.2466103	6.1269493	7.273807	0.0074366736	0.009329746	0.0031282408	0.24655207	6.334676	7.4820733	Sitting_Scroll
15:41:01.616	0.2466103	6.1269493	7.273807	-0.003558901	0.0056645535	0.005571702	0.23231618	6.3412743	7.4769354	Sitting_Scroll
15:41:01.650	0.2466103	6.1269493	7.273807	-0.003558901	0.0056645535	0.005571702	0.23231618	6.3412743	7.4769354	Sitting_Scroll
15:41:01.684	0.2466103	6.1269493	7.273807	-0.003558901	0.0056645535	0.005571702	0.23231618	6.3412743	7.4769354	Sitting_Scroll
15:41:01.717	0.2466103	6.1269493	7.273807	-0.003558901	0.0056645535	0.005571702	0.23231618	6.3412743	7.4769354	Sitting_Scroll
15:41:01.751	0.2466103	6.1269493	7.273807	-0.003558901	0.0056645535	0.005571702	0.23231618	6.3412743	7.4769354	Sitting_Scroll
15:41:01.783	0.14605077	6.1892004	7.290567	-0.003558901	0.0056645535	0.005571702	0.23231618	6.3412743	7.4769354	Sitting_Scroll
15:41:01.817	0.14605077	6.1892004	7.290567	0.05325157	0.006886284	0.0031282408	0.23725839	6.3573184	7.463144	Sitting_Scroll
15:41:01.851	0.14605077	6.1892004	7.290567	0.05325157	0.006886284	0.0031282408	0.23725839	6.3573184	7.463144	Sitting_Scroll
15:41:01.884	0.14605077	6.1892004	7.290567	0.05325157	0.006886284	0.0031282408	0.23725839	6.3573184	7.463144	Sitting_Scroll
15:41:01.906	0.14605077	6.1892004	7.290567	0.05325157	0.006886284	0.0031282408	0.23725839	6.3573184	7.463144	Sitting_Scroll
15:41:01.934	0.14605077	6.1892004	7.290567	0.05325157	0.006886284	0.0031282408	0.23725839	6.3573184	7.463144	Sitting_Scroll
15:41:01.955	0.14605077	6.1892004	7.290567	0.05325157	0.006886284	0.0031282408	0.23725839	6.3573184	7.463144	Sitting_Scroll
15:41:01.976	0.28013015	6.1484976	7.14691	-0.010278419	0.002610227	0.005571702	0.22851057	6.3715825	7.4512453	Sitting_Scroll
15:41:01.998	0.28013015	6.1484976	7.14691	-0.010278419	0.002610227	0.005571702	0.22851057	6.3715825	7.4512453	Sitting_Scroll
15:41:02.021	0.28013015	6.1484976	7.14691	-0.010278419	0.002610227	0.005571702	0.22851057	6.3715825	7.4512453	Sitting_Scroll
15:41:02.044	0.28013015	6.1484976	7.14691	-0.010278419	0.002610227	0.005571702	0.22851057	6.3715825	7.4512453	Sitting_Scroll
15:41:02.067	0.28013015	6.1484976	7.14691	-0.010278419	0.002610227	0.005571702	0.22851057	6.3715825	7.4512453	Sitting_Scroll
15:41:02.090	0.28013015	6.1484976	7.14691	-0.010278419	0.002610227	0.005571702	0.22851057	6.3715825	7.4512453	Sitting_Scroll
15:41:02.113	0.28013015	6.1484976	7.14691	-0.010278419	0.002610227	0.005571702	0.22851057	6.3715825	7.4512453	Sitting_Scroll
15:41:02.136	0.28013015	6.1484976	7.14691	-0.010278419	0.002610227	0.005571702	0.22851057	6.3715825	7.4512453	Sitting_Scroll
15:41:02.159	0.28013015	6.1484976	7.14691	-0.011500149	0.00994061	-0.0029804115	0.23072724	6.36437	7.4573393	Sitting_Scroll
15:41:02.181	0.19154198	6.1987777	7.266624	-0.011500149	0.00994061	-0.0029804115	0.23072724	6.36437	7.4573393	Sitting_Scroll
15:41:02.203	0.19154198	6.1987777	7.266624	-0.011500149	0.00994061	-0.0029804115	0.23072724	6.36437	7.4573393	Sitting_Scroll
15:41:02.227	0.19154198	6.1987777	7.266624	-0.011500149	0.00994061	-0.0029804115	0.23072724	6.36437	7.4573393	Sitting_Scroll
15:41:02.251	0.19154198	6.1987777	7.266624	-0.011500149	0.00994061	-0.0029804115	0.23072724	6.36437	7.4573393	Sitting_Scroll
15:41:02.274	0.19154198	6.1987777	7.266624	-0.011500149	0.00994061	-0.0029804115	0.23072724	6.36437	7.4573393	Sitting_Scroll
15:41:02.297	0.19154198	6.1987777	7.266624	-0.011500149	0.00994061	-0.0029804115	0.23072724	6.36437	7.4573393	Sitting_Scroll
15:41:02.320	0.19154198	6.1987777	7.266624	-0.011500149	0.00994061	-0.0029804115	0.23072724	6.36437	7.4573393	Sitting_Scroll
15:41:02.343	0.19154198	6.1987777	7.266624	-0.007834958	0.011773205	0.006182567	0.22381146	6.3741984	7.449147	Sitting_Scroll
15:41:02.367	0.19154198	6.1987777	7.266624	-0.007834958	0.011773205	0.006182567	0.22381146	6.3741984	7.449147	Sitting_Scroll
15:41:02.390	0.16520496	6.2490573	7.2211328	-0.007834958	0.011773205	0.006182567	0.22381146	6.3741984	7.449147	Sitting_Scroll
15:41:02.413	0.16520496	6.2490573	7.2211328	-0.007834958	0.011773205	0.006182567	0.22381146	6.3741984	7.449147	Sitting_Scroll
15:41:02.439	0.16520496	6.2490573	7.2211328	-0.007834958	0.011773205	0.006182567	0.22381146	6.3741984	7.449147	Sitting_Scroll
15:41:02.473	0.16520496	6.2490573	7.2211328	-0.007834958	0.011773205	0.006182567	0.22381146	6.3741984	7.449147	Sitting_Scroll
15:41:02.507	0.16520496	6.2490573	7.2211328	-0.007834958	0.011773205	0.006182567	0.22381146	6.3741984	7.449147	Sitting_Scroll
15:41:02.540	0.16520496	6.2490573	7.2211328	-0.019441396	0.007497149	0.025730256	0.21682365	6.3760576	7.4477654	Sitting_Scroll
15:41:02.573	0.16520496	6.2490573	7.2211328	-0.019441396	0.007497149	0.025730256	0.21682365	6.3760576	7.4477654	Sitting_Scroll
15:41:02.607	0.2083019	6.1892004	7.273807	-0.019441396	0.007497149	0.025730256	0.21682365	6.3760576	7.4477654	Sitting_Scroll
15:41:02.641	0.2083019	6.1892004	7.273807	-0.019441396	0.007497149	0.025730256	0.21682365	6.3760576	7.4477654	Sitting_Scroll
15:41:02.673	0.2083019	6.1892004	7.273807	-0.019441396	0.007497149	0.025730256	0.21682365	6.3760576	7.4477654	Sitting_Scroll
15:41:02.696	0.2083019	6.1892004	7.273807	-0.01394361	0.0038319575	-0.006645603	0.21409334	6.378853	7.445451	Sitting_Scroll
15:41:02.719	0.2083019	6.1892004	7.273807	-0.01394361	0.0038319575	-0.006645603	0.21409334	6.378853	7.445451	Sitting_Scroll
15:41:02.742	0.2083019	6.1892004	7.273807	-0.01394361	0.0038319575	-0.006645603	0.21409334	6.378853	7.445451	Sitting_Scroll
15:41:02.765	0.2083019	6.1892004	7.273807	-0.01394361	0.0038319575	-0.006645603	0.21409334	6.378853	7.445451	Sitting_Scroll
15:41:02.789	0.23463893	6.150892	7.333664	-0.01394361	0.0038319575	-0.006645603	0.21409334	6.378853	7.445451	Sitting_Scroll
15:41:02.812	0.23463893	6.150892	7.333664	-0.01394361	0.0038319575	-0.006645603	0.21409334	6.378853	7.445451	Sitting_Scroll
15:41:02.833	0.23463893	6.150892	7.333664	-0.01394361	0.0038319575	-0.006645603	0.21409334	6.378853	7.445451	Sitting_Scroll
15:41:02.855	0.23463893	6.150892	7.333664	-0.01394361	0.0038319575	-0.006645603	0.21409334	6.378853	7.445451	Sitting_Scroll
15:41:02.877	0.23463893	6.150892	7.333664	-0.019441396	-0.0077744815	0.01229122	0.20689423	6.367198	7.4556236	Sitting_Scroll
15:41:02.901	0.23463893	6.150892	7.333664	-0.019441396	-0.0077744815	0.01229122	0.20689423	6.367198	7.4556236	Sitting_Scroll
15:41:02.923	0.23463893	6.150892	7.333664	-0.019441396	-0.0077744815	0.01229122	0.20689423	6.367198	7.4556236	Sitting_Scroll
15:41:02.945	0.23463893	6.150892	7.333664	-0.019441396	-0.0077744815	0.01229122	0.20689423	6.367198	7.4556236	Sitting_Scroll
15:41:02.967	0.23463893	6.150892	7.333664	-0.019441396	-0.0077744815	0.01229122	0.20689423	6.367198	7.4556236	Sitting_Scroll
15:41:02.991	0.2083019	6.1484976	7.257047	-0.019441396	-0.0077744815	0.01229122	0.20689423	6.367198	7.4556236	Sitting_Scroll
15:41:03.015	0.2083019	6.1484976	7.257047	-0.019441396	-0.0077744815	0.01229122	0.20689423	6.367198	7.4556236	Sitting_Scroll
15:41:03.037	0.2083019	6.1484976	7.257047	-0.019441396	-0.0077744815	0.01229122	0.20689423	6.367198	7.4556236	Sitting_Scroll
15:41:03.061	0.2083019	6.1484976	7.257047	-0.020663127	-0.0041092904	0.01473468	0.21201012	6.3626575	7.4593515	Sitting_Scroll
15:41:03.084	0.2083019	6.1484976	7.257047	-0.020663127	-0.0041092904	0.01473468	0.21201012	6.3626575	7.4593515	Sitting_Scroll
15:41:03.107	0.2083019	6.1484976	7.257047	-0.020663127	-0.0041092904	0.01473468	0.21201012	6.3626575	7.4593515	Sitting_Scroll
15:41:03.131	0.2083019	6.1484976	7.257047	-0.020663127	-0.0041092904	0.01473468	0.21201012	6.3626575	7.4593515	Sitting_Scroll
15:41:03.152	0.2083019	6.1484976	7.257047	-0.020663127	-0.0041092904	0.01473468	0.21201012	6.3626575	7.4593515	Sitting_Scroll
15:41:03.174	0.2083019	6.1484976	7.257047	-0.020663127	-0.0041092904	0.01473468	0.21201012	6.3626575	7.4593515	Sitting_Scroll
15:41:03.197	0.083799616	6.263423	7.1588817	-0.020663127	-0.0041092904	0.01473468	0.21201012	6.3626575	7.4593515	Sitting_Scroll
15:41:03.221	0.083799616	6.263423	7.1588817	-0.020663127	-0.0041092904	0.01473468	0.21201012	6.3626575	7.4593515	Sitting_Scroll
15:41:03.244	0.083799616	6.263423	7.1588817	-0.0176088	-0.007163617	7.391469e-05	0.22048517	6.3517985	7.4683566	Sitting_Scroll
15:41:03.267	0.083799616	6.263423	7.1588817	-0.0176088	-0.007163617	7.391469e-05	0.22048517	6.3517985	7.4683566	Sitting_Scroll
15:41:03.290	0.083799616	6.263423	7.1588817	-0.0176088	-0.007163617	7.391469e-05	0.22048517	6.3517985	7.4683566	Sitting_Scroll
15:41:03.313	0.083799616	6.263423	7.1588817	-0.0176088	-0.007163617	7.391469e-05	0.22048517	6.3517985	7.4683566	Sitting_Scroll
15:41:03.335	0.083799616	6.263423	7.1588817	-0.0176088	-0.007163617	7.391469e-05	0.22048517	6.3517985	7.4683566	Sitting_Scroll
15:41:03.357	0.083799616	6.263423	7.1588817	-0.0176088	-0.007163617	7.391469e-05	0.22048517	6.3517985	7.4683566	Sitting_Scroll
15:41:03.378	0.15323359	6.134132	7.1756415	-0.0176088	-0.007163617	7.391469e-05	0.22048517	6.3517985	7.4683566	Sitting_Scroll
15:41:03.401	0.15323359	6.134132	7.1756415	-0.0176088	-0.007163617	7.391469e-05	0.22048517	6.3517985	7.4683566	Sitting_Scroll
15:41:03.423	0.15323359	6.134132	7.1756415	0.008047539	-0.008996212	0.015956411	0.22240065	6.3460655	7.4731746	Sitting_Scroll
15:41:03.445	0.15323359	6.134132	7.1756415	0.008047539	-0.008996212	0.015956411	0.22240065	6.3460655	7.4731746	Sitting_Scroll
15:41:03.469	0.15323359	6.134132	7.1756415	0.008047539	-0.008996212	0.015956411	0.22240065	6.3460655	7.4731746	Sitting_Scroll
15:41:03.492	0.15323359	6.134132	7.1756415	0.008047539	-0.008996212	0.015956411	0.22240065	6.3460655	7.4731746	Sitting_Scroll
15:41:03.515	0.15323359	6.134132	7.1756415	0.008047539	-0.008996212	0.015956411	0.22240065	6.3460655	7.4731746	Sitting_Scroll
15:41:03.538	0.15323359	6.134132	7.1756415	0.008047539	-0.008996212	0.015956411	0.22240065	6.3460655	7.4731746	Sitting_Scroll
15:41:03.562	0.15323359	6.134132	7.1756415	0.008047539	-0.008996212	0.015956411	0.22240065	6.3460655	7.4731746	Sitting_Scroll
15:41:03.585	0.14126222	6.141315	7.336058	0.008047539	-0.008996212	0.015956411	0.22240065	6.3460655	7.4731746	Sitting_Scroll
15:41:03.609	0.14126222	6.141315	7.336058	0.013545326	-0.0047201556	-0.003591277	0.22523579	6.3435855	7.475193	Sitting_Scroll
15:41:03.632	0.14126222	6.141315	7.336058	0.013545326	-0.0047201556	-0.003591277	0.22523579	6.3435855	7.475193	Sitting_Scroll
15:41:03.654	0.14126222	6.141315	7.336058	0.013545326	-0.0047201556	-0.003591277	0.22523579	6.3435855	7.475193	Sitting_Scroll
15:41:03.676	0.14126222	6.141315	7.336058	0.013545326	-0.0047201556	-0.003591277	0.22523579	6.3435855	7.475193	Sitting_Scroll
15:41:03.698	0.14126222	6.141315	7.336058	0.013545326	-0.0047201556	-0.003591277	0.22523579	6.3435855	7.475193	Sitting_Scroll
15:41:03.719	0.14126222	6.141315	7.336058	0.013545326	-0.0047201556	-0.003591277	0.22523579	6.3435855	7.475193	Sitting_Scroll
15:41:03.741	0.14126222	6.141315	7.336058	0.013545326	-0.0047201556	-0.003591277	0.22523579	6.3435855	7.475193	Sitting_Scroll
15:41:03.762	0.14126222	6.141315	7.336058	0.013545326	-0.0047201556	-0.003591277	0.22523579	6.3435855	7.475193	Sitting_Scroll
15:41:03.783	0.11492519	6.2346916	7.2714124	0.012323595	0.0056645535	0.01351295	0.22570276	6.3466096	7.472609	Sitting_Scroll
15:41:03.806	0.11492519	6.2346916	7.2714124	0.012323595	0.0056645535	0.01351295	0.22570276	6.3466096	7.472609	Sitting_Scroll
15:41:03.828	0.11492519	6.2346916	7.2714124	0.012323595	0.0056645535	0.01351295	0.22570276	6.3466096	7.472609	Sitting_Scroll
15:41:03.851	0.11492519	6.2346916	7.2714124	0.012323595	0.0056645535	0.01351295	0.22570276	6.3466096	7.472609	Sitting_Scroll
15:41:03.874	0.11492519	6.2346916	7.2714124	0.012323595	0.0056645535	0.01351295	0.22570276	6.3466096	7.472609	Sitting_Scroll
15:41:03.897	0.11492519	6.2346916	7.2714124	0.012323595	0.0056645535	0.01351295	0.22570276	6.3466096	7.472609	Sitting_Scroll
15:41:03.921	0.11492519	6.2346916	7.2714124	0.012323595	0.0056645535	0.01351295	0.22570276	6.3466096	7.472609	Sitting_Scroll
15:41:03.944	0.11492519	6.2346916	7.2714124	0.012323595	0.0056645535	0.01351295	0.22570276	6.3466096	7.472609	Sitting_Scroll
15:41:03.967	0.11492519	6.2346916	7.2714124	-0.0072240923	0.0056645535	0.01717814	0.22551022	6.3615623	7.459892	Sitting_Scroll
15:41:03.990	0.21787901	6.1532865	7.21395	-0.0072240923	0.0056645535	0.01717814	0.22551022	6.3615623	7.459892	Sitting_Scroll
15:41:04.013	0.21787901	6.1532865	7.21395	-0.0072240923	0.0056645535	0.01717814	0.22551022	6.3615623	7.459892	Sitting_Scroll
15:41:04.037	0.21787901	6.1532865	7.21395	-0.0072240923	0.0056645535	0.01717814	0.22551022	6.3615623	7.459892	Sitting_Scroll
15:41:04.060	0.21787901	6.1532865	7.21395	-0.0072240923	0.0056645535	0.01717814	0.22551022	6.3615623	7.459892	Sitting_Scroll
15:41:04.083	0.21787901	6.1532865	7.21395	-0.0072240923	0.0056645535	0.01717814	0.22551022	6.3615623	7.459892	Sitting_Scroll
15:41:04.106	0.21787901	6.1532865	7.21395	-0.0072240923	0.0056645535	0.01717814	0.22551022	6.3615623	7.459892	Sitting_Scroll
15:41:04.128	0.21787901	6.1532865	7.21395	-0.0072240923	0.0056645535	0.01717814	0.22551022	6.3615623	7.459892	Sitting_Scroll
15:41:04.152	0.21787901	6.1532865	7.21395	0.011101865	0.027655702	0.015956411	0.21484578	6.3764296	7.4475045	Sitting_Scroll
15:41:04.174	0.21787901	6.1532865	7.21395	0.011101865	0.027655702	0.015956411	0.21484578	6.3764296	7.4475045	Sitting_Scroll
15:41:04.196	0.19154198	6.203566	7.345635	0.011101865	0.027655702	0.015956411	0.21484578	6.3764296	7.4475045	Sitting_Scroll
15:41:04.217	0.19154198	6.203566	7.345635	0.011101865	0.027655702	0.015956411	0.21484578	6.3764296	7.4475045	Sitting_Scroll
15:41:04.241	0.19154198	6.203566	7.345635	0.011101865	0.027655702	0.015956411	0.21484578	6.3764296	7.4475045	Sitting_Scroll
15:41:04.264	0.19154198	6.203566	7.345635	0.011101865	0.027655702	0.015956411	0.21484578	6.3764296	7.4475045	Sitting_Scroll
15:41:04.287	0.19154198	6.203566	7.345635	0.011101865	0.027655702	0.015956411	0.21484578	6.3764296	7.4475045	Sitting_Scroll
15:41:04.310	0.19154198	6.203566	7.345635	0.011101865	0.0007776315	0.0031282408	0.21037082	6.3893046	7.43659	Sitting_Scroll
15:41:04.333	0.19154198	6.203566	7.345635	0.011101865	0.0007776315	0.0031282408	0.21037082	6.3893046	7.43659	Sitting_Scroll
15:41:04.356	0.19154198	6.203566	7.345635	0.011101865	0.0007776315	0.0031282408	0.21037082	6.3893046	7.43659	Sitting_Scroll
15:41:04.380	0.22027329	6.193989	7.1540933	0.011101865	0.0007776315	0.0031282408	0.21037082	6.3893046	7.43659	Sitting_Scroll
15:41:04.403	0.22027329	6.193989	7.1540933	0.011101865	0.0007776315	0.0031282408	0.21037082	6.3893046	7.43659	Sitting_Scroll
15:41:04.426	0.22027329	6.193989	7.1540933	0.011101865	0.0007776315	0.0031282408	0.21037082	6.3893046	7.43659	Sitting_Scroll
15:41:04.449	0.22027329	6.193989	7.1540933	0.011101865	0.0007776315	0.0031282408	0.21037082	6.3893046	7.43659	Sitting_Scroll
15:41:04.472	0.22027329	6.193989	7.1540933	0.011101865	0.0007776315	0.0031282408	0.21037082	6.3893046	7.43659	Sitting_Scroll
15:41:04.496	0.22027329	6.193989	7.1540933	0.0074366736	-0.008996212	0.01473468	0.20939408	6.3894324	7.436507	Sitting_Scroll
15:41:04.519	0.22027329	6.193989	7.1540933	0.0074366736	-0.008996212	0.01473468	0.20939408	6.3894324	7.436507	Sitting_Scroll
15:41:04.542	0.22027329	6.193989	7.1540933	0.0074366736	-0.008996212	0.01473468	0.20939408	6.3894324	7.436507	Sitting_Scroll
15:41:04.564	0.22027329	6.193989	7.1540933	0.0074366736	-0.008996212	0.01473468	0.20939408	6.3894324	7.436507	Sitting_Scroll
15:41:04.587	0.19393626	6.229903	7.2762012	0.0074366736	-0.008996212	0.01473468	0.20939408	6.3894324	7.436507	Sitting_Scroll
15:41:04.611	0.19393626	6.229903	7.2762012	0.0074366736	-0.008996212	0.01473468	0.20939408	6.3894324	7.436507	Sitting_Scroll
15:41:04.634	0.19393626	6.229903	7.2762012	0.0074366736	-0.008996212	0.01473468	0.20939408	6.3894324	7.436507	Sitting_Scroll
15:41:04.657	0.19393626	6.229903	7.2762012	0.0074366736	-0.008996212	0.01473468	0.20939408	6.3894324	7.436507	Sitting_Scroll
15:41:04.680	0.19393626	6.229903	7.2762012	-0.012111015	-0.01571573	0.011680354	0.20704833	6.402431	7.4253874	Sitting_Scroll
15:41:04.703	0.19393626	6.229903	7.2762012	-0.012111015	-0.01571573	0.011680354	0.20704833	6.402431	7.4253874	Sitting_Scroll
15:41:04.727	0.19393626	6.229903	7.2762012	-0.012111015	-0.01571573	0.011680354	0.20704833	6.402431	7.4253874	Sitting_Scroll
15:41:04.750	0.19393626	6.229903	7.2762012	-0.012111015	-0.01571573	0.011680354	0.20704833	6.402431	7.4253874	Sitting_Scroll
15:41:04.773	0.19393626	6.229903	7.2762012	-0.012111015	-0.01571573	0.011680354	0.20704833	6.402431	7.4253874	Sitting_Scroll
15:41:04.796	0.26337022	6.2059603	7.336058	-0.012111015	-0.01571573	0.011680354	0.20704833	6.402431	7.4253874	Sitting_Scroll
15:41:04.819	0.26337022	6.2059603	7.336058	-0.012111015	-0.01571573	0.011680354	0.20704833	6.402431	7.4253874	Sitting_Scroll
15:41:04.841	0.26337022	6.2059603	7.336058	-0.012111015	-0.01571573	0.011680354	0.20704833	6.402431	7.4253874	Sitting_Scroll
15:41:04.864	0.26337022	6.2059603	7.336058	0.0056040776	-0.0077744815	0.009847758	0.20224969	6.4041734	7.4240117	Sitting_Scroll
15:41:04.890	0.26337022	6.2059603	7.336058	0.0056040776	-0.0077744815	0.009847758	0.20224969	6.4041734	7.4240117	Sitting_Scroll
15:41:04.913	0.26337022	6.2059603	7.336058	0.0056040776	-0.0077744815	0.009847758	0.20224969	6.4041734	7.4240117	Sitting_Scroll
15:41:04.936	0.26337022	6.2059603	7.336058	0.0056040776	-0.0077744815	0.009847758	0.20224969	6.4041734	7.4240117	Sitting_Scroll
15:41:04.959	0.26337022	6.2059603	7.336058	0.0056040776	-0.0077744815	0.009847758	0.20224969	6.4041734	7.4240117	Sitting_Scroll
15:41:04.982	0.2753416	6.2322974	7.21395	0.0056040776	-0.0077744815	0.009847758	0.20224969	6.4041734	7.4240117	Sitting_Scroll
15:41:05.006	0.2753416	6.2322974	7.21395	0.0056040776	-0.0077744815	0.009847758	0.20224969	6.4041734	7.4240117	Sitting_Scroll
15:41:05.030	0.2753416	6.2322974	7.21395	-0.009056688	-0.0047201556	-0.01092166	0.20224969	6.4041734	7.4240117	Sitting_Scroll
15:41:05.053	0.2753416	6.2322974	7.21395	-0.009056688	-0.0047201556	-0.01092166	0.20216282	6.3954196	7.4315605	Sitting_Scroll
15:41:05.076	0.2753416	6.2322974	7.21395	-0.009056688	-0.0047201556	-0.01092166	0.20216282	6.3954196	7.4315605	Sitting_Scroll
15:41:05.099	0.2753416	6.2322974	7.21395	-0.009056688	-0.0047201556	-0.01092166	0.20216282	6.3954196	7.4315605	Sitting_Scroll
15:41:05.122	0.2753416	6.2322974	7.21395	-0.009056688	-0.0047201556	-0.01092166	0.20216282	6.3954196	7.4315605	Sitting_Scroll
15:41:05.145	0.2753416	6.2322974	7.21395	-0.009056688	-0.0047201556	-0.01092166	0.20216282	6.3954196	7.4315605	Sitting_Scroll
15:41:05.168	0.2753416	6.2322974	7.21395	-0.009056688	-0.0047201556	-0.01092166	0.20216282	6.3954196	7.4315605	Sitting_Scroll
15:41:05.192	0.18914771	6.193989	7.233104	-0.009056688	-0.0047201556	-0.01092166	0.20216282	6.3954196	7.4315605	Sitting_Scroll
15:41:05.215	0.18914771	6.193989	7.233104	0.003771482	0.0007776315	0.01717814	0.19660993	6.401001	7.4268966	Sitting_Scroll
15:41:05.236	0.18914771	6.193989	7.233104	0.003771482	0.0007776315	0.01717814	0.19660993	6.401001	7.4268966	Sitting_Scroll
15:41:05.259	0.18914771	6.193989	7.233104	0.003771482	0.0007776315	0.01717814	0.19660993	6.401001	7.4268966	Sitting_Scroll
15:41:05.282	0.18914771	6.193989	7.233104	0.003771482	0.0007776315	0.01717814	0.19660993	6.401001	7.4268966	Sitting_Scroll
15:41:05.306	0.18914771	6.193989	7.233104	0.003771482	0.0007776315	0.01717814	0.19660993	6.401001	7.4268966	Sitting_Scroll
15:41:05.329	0.18914771	6.193989	7.233104	0.003771482	0.0007776315	0.01717814	0.19660993	6.401001	7.4268966	Sitting_Scroll
15:41:05.352	0.18914771	6.193989	7.233104	0.003771482	0.0007776315	0.01717814	0.19660993	6.401001	7.4268966	Sitting_Scroll
15:41:05.375	0.18914771	6.193989	7.233104	0.003771482	0.0007776315	0.01717814	0.19660993	6.401001	7.4268966	Sitting_Scroll
15:41:05.398	0.13168511	6.2538457	7.2809896	-0.004169766	-0.008385347	0.020232467	0.19658874	6.403694	7.424577	Sitting_Scroll
15:41:05.422	0.13168511	6.2538457	7.2809896	-0.004169766	-0.008385347	0.020232467	0.19658874	6.403694	7.424577	Sitting_Scroll
15:41:05.445	0.13168511	6.2538457	7.2809896	-0.004169766	-0.008385347	0.020232467	0.19658874	6.403694	7.424577	Sitting_Scroll
15:41:05.468	0.13168511	6.2538457	7.2809896	-0.004169766	-0.008385347	0.020232467	0.19658874	6.403694	7.424577	Sitting_Scroll
15:41:05.491	0.13168511	6.2538457	7.2809896	-0.004169766	-0.008385347	0.020232467	0.19658874	6.403694	7.424577	Sitting_Scroll
15:41:05.514	0.13168511	6.2538457	7.2809896	-0.004169766	-0.008385347	0.020232467	0.19658874	6.403694	7.424577	Sitting_Scroll
15:41:05.537	0.13168511	6.2538457	7.2809896	-0.004169766	-0.008385347	0.020232467	0.19658874	6.403694	7.424577	Sitting_Scroll
15:41:05.559	0.13168511	6.2538457	7.2809896	-0.004169766	-0.008385347	0.020232467	0.19658874	6.403694	7.424577	Sitting_Scroll
15:41:05.581	0.18914771	6.265817	7.1828246	-0.013332745	0.0038319575	0.011680354	0.20000103	6.403702	7.4244795	Sitting_Scroll
15:41:05.604	0.18914771	6.265817	7.1828246	-0.013332745	0.0038319575	0.011680354	0.20000103	6.403702	7.4244795	Sitting_Scroll
15:41:05.627	0.18914771	6.265817	7.1828246	-0.013332745	0.0038319575	0.011680354	0.20000103	6.403702	7.4244795	Sitting_Scroll
15:41:05.650	0.18914771	6.265817	7.1828246	-0.013332745	0.0038319575	0.011680354	0.20000103	6.403702	7.4244795	Sitting_Scroll
15:41:05.673	0.18914771	6.265817	7.1828246	-0.013332745	0.0038319575	0.011680354	0.20000103	6.403702	7.4244795	Sitting_Scroll
15:41:05.695	0.18914771	6.265817	7.1828246	-0.013332745	0.0038319575	0.011680354	0.20000103	6.403702	7.4244795	Sitting_Scroll
15:41:05.717	0.18914771	6.265817	7.1828246	-0.013332745	0.0038319575	0.011680354	0.20000103	6.403702	7.4244795	Sitting_Scroll
15:41:05.740	0.18914771	6.265817	7.1828246	-0.013332745	0.0038319575	0.011680354	0.20000103	6.403702	7.4244795	Sitting_Scroll
15:41:05.764	0.18914771	6.265817	7.1828246	-0.0011154399	0.0013884967	0.009236894	0.20089959	6.4005733	7.427153	Sitting_Scroll
15:41:05.789	0.14605077	6.2179317	7.3216925	-0.0011154399	0.0013884967	0.009236894	0.20089959	6.4005733	7.427153	Sitting_Scroll
15:41:05.812	0.14605077	6.2179317	7.3216925	-0.0011154399	0.0013884967	0.009236894	0.20089959	6.4005733	7.427153	Sitting_Scroll
15:41:05.835	0.14605077	6.2179317	7.3216925	-0.0011154399	0.0013884967	0.009236894	0.20089959	6.4005733	7.427153	Sitting_Scroll
15:41:05.858	0.14605077	6.2179317	7.3216925	-0.0011154399	0.0013884967	0.009236894	0.20089959	6.4005733	7.427153	Sitting_Scroll
15:41:05.882	0.14605077	6.2179317	7.3216925	-0.0011154399	0.0013884967	0.009236894	0.20089959	6.4005733	7.427153	Sitting_Scroll
15:41:05.905	0.14605077	6.2179317	7.3216925	-0.0011154399	0.0013884967	0.009236894	0.20089959	6.4005733	7.427153	Sitting_Scroll
15:41:05.928	0.14605077	6.2179317	7.3216925	-0.0011154399	0.0013884967	0.009236894	0.20089959	6.4005733	7.427153	Sitting_Scroll
15:41:05.952	0.14605077	6.2179317	7.3216925	0.0074366736	-0.005331021	0.019621603	0.19759186	6.4030123	7.425142	Sitting_Scroll
15:41:05.975	0.14605077	6.2179317	7.3216925	0.0074366736	-0.005331021	0.019621603	0.19759186	6.4030123	7.425142	Sitting_Scroll
15:41:05.999	0.24900457	6.1652575	7.168459	0.0074366736	-0.005331021	0.019621603	0.19759186	6.4030123	7.425142	Sitting_Scroll
15:41:06.023	0.24900457	6.1652575	7.168459	0.0074366736	-0.005331021	0.019621603	0.19759186	6.4030123	7.425142	Sitting_Scroll
15:41:06.046	0.24900457	6.1652575	7.168459	0.0074366736	-0.005331021	0.019621603	0.19759186	6.4030123	7.425142	Sitting_Scroll
15:41:06.068	0.24900457	6.1652575	7.168459	0.0074366736	-0.005331021	0.019621603	0.19759186	6.4030123	7.425142	Sitting_Scroll
15:41:06.092	0.24900457	6.1652575	7.168459	0.0074366736	-0.005331021	0.019621603	0.19759186	6.4030123	7.425142	Sitting_Scroll
15:41:06.115	0.24900457	6.1652575	7.168459	-0.020663127	-0.011439674	0.020843333	0.19766222	6.403878	7.4243937	Sitting_Scroll
15:41:06.136	0.24900457	6.1652575	7.168459	-0.020663127	-0.011439674	0.020843333	0.19766222	6.403878	7.4243937	Sitting_Scroll
15:41:06.159	0.24900457	6.1652575	7.168459	-0.020663127	-0.011439674	0.020843333	0.19766222	6.403878	7.4243937	Sitting_Scroll
15:41:06.181	0.09337672	6.244269	7.240287	-0.020663127	-0.011439674	0.020843333	0.19766222	6.403878	7.4243937	Sitting_Scroll
15:41:06.203	0.09337672	6.244269	7.240287	-0.020663127	-0.011439674	0.020843333	0.19766222	6.403878	7.4243937	Sitting_Scroll
15:41:06.227	0.09337672	6.244269	7.240287	-0.020663127	-0.011439674	0.020843333	0.19766222	6.403878	7.4243937	Sitting_Scroll
15:41:06.251	0.09337672	6.244269	7.240287	-0.020663127	-0.011439674	0.020843333	0.19766222	6.403878	7.4243937	Sitting_Scroll
15:41:06.274	0.09337672	6.244269	7.240287	-0.020663127	-0.011439674	0.020843333	0.19766222	6.403878	7.4243937	Sitting_Scroll
15:41:06.296	0.09337672	6.244269	7.240287	-0.014554475	0.0032210925	0.0031282408	0.19610527	6.3997993	7.4279504	Sitting_Scroll
15:41:06.319	0.09337672	6.244269	7.240287	-0.014554475	0.0032210925	0.0031282408	0.19610527	6.3997993	7.4279504	Sitting_Scroll
15:41:06.343	0.09337672	6.244269	7.240287	-0.014554475	0.0032210925	0.0031282408	0.19610527	6.3997993	7.4279504	Sitting_Scroll
15:41:06.366	0.09337672	6.244269	7.240287	-0.014554475	0.0032210925	0.0031282408	0.19610527	6.3997993	7.4279504	Sitting_Scroll
15:41:06.390	0.12450229	6.25624	7.223527	-0.014554475	0.0032210925	0.0031282408	0.19610527	6.3997993	7.4279504	Sitting_Scroll
15:41:06.413	0.12450229	6.25624	7.223527	-0.014554475	0.0032210925	0.0031282408	0.19610527	6.3997993	7.4279504	Sitting_Scroll
15:41:06.436	0.12450229	6.25624	7.223527	-0.014554475	0.0032210925	0.0031282408	0.19610527	6.3997993	7.4279504	Sitting_Scroll
15:41:06.458	0.12450229	6.25624	7.223527	-0.014554475	0.0032210925	0.0031282408	0.19610527	6.3997993	7.4279504	Sitting_Scroll
15:41:06.482	0.12450229	6.25624	7.223527	0.003771482	0.005053688	0.004960837	0.19777124	6.39614	7.4310584	Sitting_Scroll
15:41:06.505	0.12450229	6.25624	7.223527	0.003771482	0.005053688	0.004960837	0.19777124	6.39614	7.4310584	Sitting_Scroll
15:41:06.528	0.12450229	6.25624	7.223527	0.003771482	0.005053688	0.004960837	0.19777124	6.39614	7.4310584	Sitting_Scroll
15:41:06.551	0.12450229	6.25624	7.223527	0.003771482	0.005053688	0.004960837	0.19777124	6.39614	7.4310584	Sitting_Scroll
15:41:06.575	0.12450229	6.25624	7.223527	0.003771482	0.005053688	0.004960837	0.19777124	6.39614	7.4310584	Sitting_Scroll
15:41:06.599	0.117319465	6.2322974	7.2594414	0.003771482	0.005053688	0.004960837	0.19777124	6.39614	7.4310584	Sitting_Scroll
15:41:06.622	0.117319465	6.2322974	7.2594414	0.003771482	0.005053688	0.004960837	0.19777124	6.39614	7.4310584	Sitting_Scroll
15:41:06.645	0.117319465	6.2322974	7.2594414	0.003771482	0.005053688	0.004960837	0.19777124	6.39614	7.4310584	Sitting_Scroll
15:41:06.668	0.117319465	6.2322974	7.2594414	-0.0023371703	-0.010217943	0.021454198	0.1967798	6.394164	7.4327836	Sitting_Scroll
15:41:06.692	0.117319465	6.2322974	7.2594414	-0.0023371703	-0.010217943	0.021454198	0.1967798	6.394164	7.4327836	Sitting_Scroll
15:41:06.715	0.117319465	6.2322974	7.2594414	-0.0023371703	-0.010217943	0.021454198	0.1967798	6.394164	7.4327836	Sitting_Scroll
15:41:06.738	0.117319465	6.2322974	7.2594414	-0.0023371703	-0.010217943	0.021454198	0.1967798	6.394164	7.4327836	Sitting_Scroll
15:41:06.761	0.117319465	6.2322974	7.2594414	-0.0023371703	-0.010217943	0.021454198	0.1967798	6.394164	7.4327836	Sitting_Scroll
15:41:06.784	0.09577099	6.237086	7.312115	-0.0023371703	-0.010217943	0.021454198	0.1967798	6.394164	7.4327836	Sitting_Scroll
15:41:06.810	0.09577099	6.237086	7.312115	-0.0023371703	-0.010217943	0.021454198	0.1967798	6.394164	7.4327836	Sitting_Scroll
15:41:06.833	0.09577099	6.237086	7.312115	-0.027993511	0.0007776315	-0.0011478158	0.19936267	6.3865747	7.439237	Sitting_Scroll
15:41:06.854	0.09577099	6.237086	7.312115	-0.027993511	0.0007776315	-0.0011478158	0.19936267	6.3865747	7.439237	Sitting_Scroll
15:41:06.877	0.09577099	6.237086	7.312115	-0.027993511	0.0007776315	-0.0011478158	0.19936267	6.3865747	7.439237	Sitting_Scroll
15:41:06.900	0.09577099	6.237086	7.312115	-0.027993511	0.0007776315	-0.0011478158	0.19936267	6.3865747	7.439237	Sitting_Scroll
15:41:06.922	0.09577099	6.237086	7.312115	-0.027993511	0.0007776315	-0.0011478158	0.19936267	6.3865747	7.439237	Sitting_Scroll
15:41:06.943	0.09577099	6.237086	7.312115	-0.027993511	0.0007776315	-0.0011478158	0.19936267	6.3865747	7.439237	Sitting_Scroll
15:41:06.965	0.09577099	6.237086	7.312115	-0.027993511	0.0007776315	-0.0011478158	0.19936267	6.3865747	7.439237	Sitting_Scroll
15:41:06.988	0.15083931	6.2107487	7.046351	-0.027993511	0.0007776315	-0.0011478158	0.19936267	6.3865747	7.439237	Sitting_Scroll
15:41:07.011	0.15083931	6.2107487	7.046351	-0.004169766	-0.0077744815	0.010458624	0.1851606	6.3697743	7.4539933	Sitting_Scroll
15:41:07.033	0.15083931	6.2107487	7.046351	-0.004169766	-0.0077744815	0.010458624	0.1851606	6.3697743	7.4539933	Sitting_Scroll
15:41:07.056	0.15083931	6.2107487	7.046351	-0.004169766	-0.0077744815	0.010458624	0.1851606	6.3697743	7.4539933	Sitting_Scroll
15:41:07.079	0.15083931	6.2107487	7.046351	-0.004169766	-0.0077744815	0.010458624	0.1851606	6.3697743	7.4539933	Sitting_Scroll
15:41:07.102	0.15083931	6.2107487	7.046351	-0.004169766	-0.0077744815	0.010458624	0.1851606	6.3697743	7.4539933	Sitting_Scroll
15:41:07.126	0.15083931	6.2107487	7.046351	-0.004169766	-0.0077744815	0.010458624	0.1851606	6.3697743	7.4539933	Sitting_Scroll
15:41:07.149	0.15083931	6.2107487	7.046351	-0.004169766	-0.0077744815	0.010458624	0.1851606	6.3697743	7.4539933	Sitting_Scroll
15:41:07.172	0.15083931	6.2107487	7.046351	-0.004169766	-0.0077744815	0.010458624	0.1851606	6.3697743	7.4539933	Sitting_Scroll
15:41:07.195	0.08140534	6.2107487	7.2211328	0.008658404	0.001999362	-0.0042021424	0.1869301	6.359831	7.4624343	Sitting_Scroll
15:41:07.218	0.08140534	6.2107487	7.2211328	0.008658404	0.001999362	-0.0042021424	0.1869301	6.359831	7.4624343	Sitting_Scroll
15:41:07.241	0.08140534	6.2107487	7.2211328	0.008658404	0.001999362	-0.0042021424	0.1869301	6.359831	7.4624343	Sitting_Scroll
15:41:07.265	0.08140534	6.2107487	7.2211328	0.008658404	0.001999362	-0.0042021424	0.1869301	6.359831	7.4624343	Sitting_Scroll
15:41:07.287	0.08140534	6.2107487	7.2211328	0.008658404	0.001999362	-0.0042021424	0.1869301	6.359831	7.4624343	Sitting_Scroll
15:41:07.310	0.08140534	6.2107487	7.2211328	0.008658404	0.001999362	-0.0042021424	0.1869301	6.359831	7.4624343	Sitting_Scroll
15:41:07.333	0.08140534	6.2107487	7.2211328	0.008658404	0.001999362	-0.0042021424	0.1869301	6.359831	7.4624343	Sitting_Scroll
15:41:07.356	0.08140534	6.2107487	7.2211328	0.008658404	0.001999362	-0.0042021424	0.1869301	6.359831	7.4624343	Sitting_Scroll
15:41:07.379	0.117319465	6.220326	7.2953553	0.015377922	0.002610227	0.01106949	0.17936179	6.361081	7.461556	Sitting_Scroll
15:41:07.401	0.117319465	6.220326	7.2953553	0.015377922	0.002610227	0.01106949	0.17936179	6.361081	7.461556	Sitting_Scroll
15:41:07.424	0.117319465	6.220326	7.2953553	0.015377922	0.002610227	0.01106949	0.17936179	6.361081	7.461556	Sitting_Scroll
15:41:07.448	0.117319465	6.220326	7.2953553	0.015377922	0.002610227	0.01106949	0.17936179	6.361081	7.461556	Sitting_Scroll
15:41:07.471	0.117319465	6.220326	7.2953553	0.015377922	0.002610227	0.01106949	0.17936179	6.361081	7.461556	Sitting_Scroll
15:41:07.495	0.117319465	6.220326	7.2953553	0.015377922	0.002610227	0.01106949	0.17936179	6.361081	7.461556	Sitting_Scroll
15:41:07.518	0.117319465	6.220326	7.2953553	0.015377922	0.002610227	0.01106949	0.17936179	6.361081	7.461556	Sitting_Scroll
15:41:07.541	0.117319465	6.220326	7.2953553	0.015377922	0.002610227	0.01106949	0.17936179	6.361081	7.461556	Sitting_Scroll
15:41:07.564	0.117319465	6.220326	7.2953553	-0.010889284	0.001999362	0.0067934324	0.18368366	6.35949	7.462804	Sitting_Scroll
15:41:07.586	0.102953814	6.1987777	7.1732473	-0.010889284	0.001999362	0.0067934324	0.18368366	6.35949	7.462804	Sitting_Scroll
15:41:07.610	0.102953814	6.1987777	7.1732473	-0.010889284	0.001999362	0.0067934324	0.18368366	6.35949	7.462804	Sitting_Scroll
15:41:07.633	0.102953814	6.1987777	7.1732473	-0.010889284	0.001999362	0.0067934324	0.18368366	6.35949	7.462804	Sitting_Scroll
15:41:07.656	0.102953814	6.1987777	7.1732473	-0.010889284	0.001999362	0.0067934324	0.18368366	6.35949	7.462804	Sitting_Scroll
15:41:07.680	0.102953814	6.1987777	7.1732473	-0.010889284	0.001999362	0.0067934324	0.18368366	6.35949	7.462804	Sitting_Scroll
15:41:07.703	0.102953814	6.1987777	7.1732473	-0.010889284	0.001999362	0.0067934324	0.18368366	6.35949	7.462804	Sitting_Scroll
15:41:07.725	0.102953814	6.1987777	7.1732473	-0.010889284	0.001999362	0.0067934324	0.18368366	6.35949	7.462804	Sitting_Scroll
15:41:07.750	0.102953814	6.1987777	7.1732473	-0.021884859	0.0007776315	0.014123815	0.17508689	6.3635063	7.459586	Sitting_Scroll
15:41:07.773	0.102953814	6.1987777	7.1732473	-0.021884859	0.0007776315	0.014123815	0.17508689	6.3635063	7.459586	Sitting_Scroll
15:41:07.796	0.083799616	6.2155375	7.328875	-0.021884859	0.0007776315	0.014123815	0.17508689	6.3635063	7.459586	Sitting_Scroll
15:41:07.819	0.083799616	6.2155375	7.328875	-0.021884859	0.0007776315	0.014123815	0.17508689	6.3635063	7.459586	Sitting_Scroll
15:41:07.841	0.083799616	6.2155375	7.328875	-0.021884859	0.0007776315	0.014123815	0.17508689	6.3635063	7.459586	Sitting_Scroll
15:41:07.864	0.083799616	6.2155375	7.328875	-0.021884859	0.0007776315	0.014123815	0.17508689	6.3635063	7.459586	Sitting_Scroll
15:41:07.887	0.083799616	6.2155375	7.328875	-0.021884859	0.0007776315	0.014123815	0.17508689	6.3635063	7.459586	Sitting_Scroll
15:41:07.909	0.083799616	6.2155375	7.328875	0.009269269	0.012994936	0.019621603	0.17508689	6.3635063	7.459586	Sitting_Scroll
15:41:07.931	0.083799616	6.2155375	7.328875	0.009269269	0.012994936	0.019621603	0.16513635	6.373931	7.4509096	Sitting_Scroll
15:41:07.955	0.083799616	6.2155375	7.328875	0.009269269	0.012994936	0.019621603	0.16513635	6.373931	7.4509096	Sitting_Scroll
15:41:07.978	0.083799616	6.2155375	7.328875	0.009269269	0.012994936	0.019621603	0.16513635	6.373931	7.4509096	Sitting_Scroll
15:41:08.002	0.11253092	6.23948	7.2019787	0.009269269	0.012994936	0.019621603	0.16513635	6.373931	7.4509096	Sitting_Scroll
15:41:08.025	0.11253092	6.23948	7.2019787	0.009269269	0.012994936	0.019621603	0.16513635	6.373931	7.4509096	Sitting_Scroll
15:41:08.048	0.11253092	6.23948	7.2019787	0.009269269	0.012994936	0.019621603	0.16513635	6.373931	7.4509096	Sitting_Scroll
15:41:08.071	0.11253092	6.23948	7.2019787	0.009269269	0.012994936	0.019621603	0.16513635	6.373931	7.4509096	Sitting_Scroll
15:41:08.092	0.11253092	6.23948	7.2019787	-0.00050457474	-0.0059418865	0.018399872	0.16282742	6.377324	7.448053	Sitting_Scroll
15:41:08.114	0.11253092	6.23948	7.2019787	-0.00050457474	-0.0059418865	0.018399872	0.16282742	6.377324	7.448053	Sitting_Scroll
15:41:08.137	0.11253092	6.23948	7.2019787	-0.00050457474	-0.0059418865	0.018399872	0.16282742	6.377324	7.448053	Sitting_Scroll
15:41:08.160	0.11253092	6.23948	7.2019787	-0.00050457474	-0.0059418865	0.018399872	0.16282742	6.377324	7.448053	Sitting_Scroll
15:41:08.182	0.18435916	6.1700463	7.187613	-0.00050457474	-0.0059418865	0.018399872	0.16282742	6.377324	7.448053	Sitting_Scroll
15:41:08.205	0.18435916	6.1700463	7.187613	-0.00050457474	-0.0059418865	0.018399872	0.16282742	6.377324	7.448053	Sitting_Scroll
15:41:08.228	0.18435916	6.1700463	7.187613	-0.00050457474	-0.0059418865	0.018399872	0.16282742	6.377324	7.448053	Sitting_Scroll
15:41:08.252	0.18435916	6.1700463	7.187613	-0.00050457474	-0.0059418865	0.018399872	0.16282742	6.377324	7.448053	Sitting_Scroll
15:41:08.275	0.18435916	6.1700463	7.187613	0.003771482	-0.0059418865	0.006182567	0.15948497	6.3747377	7.4503403	Sitting_Scroll
15:41:08.299	0.18435916	6.1700463	7.187613	0.003771482	-0.0059418865	0.006182567	0.15948497	6.3747377	7.4503403	Sitting_Scroll
15:41:08.322	0.18435916	6.1700463	7.187613	0.003771482	-0.0059418865	0.006182567	0.15948497	6.3747377	7.4503403	Sitting_Scroll
15:41:08.345	0.18435916	6.1700463	7.187613	0.003771482	-0.0059418865	0.006182567	0.15948497	6.3747377	7.4503403	Sitting_Scroll
15:41:08.368	0.18435916	6.1700463	7.187613	0.003771482	-0.0059418865	0.006182567	0.15948497	6.3747377	7.4503403	Sitting_Scroll
15:41:08.391	0.08619389	6.2083545	7.3432407	0.003771482	-0.0059418865	0.006182567	0.15948497	6.3747377	7.4503403	Sitting_Scroll
15:41:08.413	0.08619389	6.2083545	7.3432407	0.003771482	-0.0059418865	0.006182567	0.15948497	6.3747377	7.4503403	Sitting_Scroll
15:41:08.435	0.08619389	6.2083545	7.3432407	0.003771482	-0.0059418865	0.006182567	0.15948497	6.3747377	7.4503403	Sitting_Scroll
15:41:08.459	0.08619389	6.2083545	7.3432407	0.009269269	0.002610227	0.0019065104	0.15798977	6.370485	7.4540133	Sitting_Scroll
15:41:08.482	0.08619389	6.2083545	7.3432407	0.009269269	0.002610227	0.0019065104	0.15798977	6.370485	7.4540133	Sitting_Scroll
15:41:08.505	0.08619389	6.2083545	7.3432407	0.009269269	0.002610227	0.0019065104	0.15798977	6.370485	7.4540133	Sitting_Scroll
15:41:08.527	0.08619389	6.2083545	7.3432407	0.009269269	0.002610227	0.0019065104	0.15798977	6.370485	7.4540133	Sitting_Scroll
15:41:08.550	0.08619389	6.2083545	7.3432407	0.009269269	0.002610227	0.0019065104	0.15798977	6.370485	7.4540133	Sitting_Scroll
15:41:08.573	0.08619389	6.2083545	7.3432407	0.009269269	0.002610227	0.0019065104	0.15798977	6.370485	7.4540133	Sitting_Scroll
15:41:08.596	0.17238778	6.2155375	7.2953553	0.009269269	0.002610227	0.0019065104	0.15798977	6.370485	7.4540133	Sitting_Scroll
15:41:08.619	0.17238778	6.2155375	7.2953553	0.009269269	0.002610227	0.0019065104	0.15798977	6.370485	7.4540133	Sitting_Scroll
15:41:08.643	0.17238778	6.2155375	7.2953553	0.001328021	0.009329746	0.007404298	0.18515784	6.346416	7.473889	Sitting_Scroll
15:41:08.666	0.17238778	6.2155375	7.2953553	0.001328021	0.009329746	0.007404298	0.18515784	6.346416	7.473889	Sitting_Scroll
15:41:08.689	0.17238778	6.2155375	7.2953553	0.001328021	0.009329746	0.007404298	0.18515784	6.346416	7.473889	Sitting_Scroll
15:41:08.712	0.17238778	6.2155375	7.2953553	0.001328021	0.009329746	0.007404298	0.18515784	6.346416	7.473889	Sitting_Scroll
15:41:08.734	0.17238778	6.2155375	7.2953553	0.001328021	0.009329746	0.007404298	0.18515784	6.346416	7.473889	Sitting_Scroll
15:41:08.758	0.17238778	6.2155375	7.2953553	0.001328021	0.009329746	0.007404298	0.18515784	6.346416	7.473889	Sitting_Scroll
15:41:08.784	0.15562786	6.1652575	7.2977495	0.001328021	0.009329746	0.007404298	0.18515784	6.346416	7.473889	Sitting_Scroll
15:41:08.808	0.15562786	6.1652575	7.2977495	0.001328021	0.009329746	0.007404298	0.18515784	6.346416	7.473889	Sitting_Scroll
15:41:08.831	0.15562786	6.1652575	7.2977495	0.006825808	0.004442823	0.022065064	0.18913697	6.348328	7.4721675	Sitting_Scroll
15:41:08.854	0.15562786	6.1652575	7.2977495	0.006825808	0.004442823	0.022065064	0.18913697	6.348328	7.4721675	Sitting_Scroll
15:41:08.877	0.15562786	6.1652575	7.2977495	0.006825808	0.004442823	0.022065064	0.18913697	6.348328	7.4721675	Sitting_Scroll
15:41:08.900	0.15562786	6.1652575	7.2977495	0.006825808	0.004442823	0.022065064	0.18913697	6.348328	7.4721675	Sitting_Scroll
15:41:08.922	0.15562786	6.1652575	7.2977495	0.006825808	0.004442823	0.022065064	0.18913697	6.348328	7.4721675	Sitting_Scroll
15:41:08.944	0.15562786	6.1652575	7.2977495	0.006825808	0.004442823	0.022065064	0.18913697	6.348328	7.4721675	Sitting_Scroll
15:41:08.968	0.15562786	6.1652575	7.2977495	0.006825808	0.004442823	0.022065064	0.18913697	6.348328	7.4721675	Sitting_Scroll
15:41:08.991	0.16759923	6.193989	7.3001437	-0.043876007	0.005053688	0.09475803	0.21073052	6.3489685	7.4710445	Sitting_Scroll
15:41:09.015	0.16759923	6.193989	7.3001437	-0.043876007	0.005053688	0.09475803	0.21073052	6.3489685	7.4710445	Sitting_Scroll
15:41:09.038	0.16759923	6.193989	7.3001437	-0.043876007	0.005053688	0.09475803	0.21073052	6.3489685	7.4710445	Sitting_Scroll
15:41:09.061	0.16759923	6.193989	7.3001437	-0.043876007	0.005053688	0.09475803	0.21073052	6.3489685	7.4710445	Sitting_Scroll
15:41:09.084	0.16759923	6.193989	7.3001437	-0.043876007	0.005053688	0.09475803	0.21073052	6.3489685	7.4710445	Sitting_Scroll
15:41:09.106	0.16759923	6.193989	7.3001437	-0.043876007	0.005053688	0.09475803	0.21073052	6.3489685	7.4710445	Sitting_Scroll
15:41:09.127	0.16759923	6.193989	7.3001437	-0.043876007	0.005053688	0.09475803	0.21073052	6.3489685	7.4710445	Sitting_Scroll
15:41:09.149	0.16759923	6.193989	7.3001437	-0.043876007	0.005053688	0.09475803	0.21073052	6.3489685	7.4710445	Sitting_Scroll
15:41:09.170	0.16759923	6.193989	7.3001437	0.009269269	0.016660128	-0.001758681	0.26797348	6.2905936	7.51844	Sitting_Scroll
15:41:09.193	0.18914771	6.2083545	7.228316	0.009269269	0.016660128	-0.001758681	0.26797348	6.2905936	7.51844	Sitting_Scroll
15:41:09.217	0.18914771	6.2083545	7.228316	0.009269269	0.016660128	-0.001758681	0.26797348	6.2905936	7.51844	Sitting_Scroll
15:41:09.240	0.18914771	6.2083545	7.228316	0.009269269	0.016660128	-0.001758681	0.26797348	6.2905936	7.51844	Sitting_Scroll
15:41:09.263	0.18914771	6.2083545	7.228316	0.009269269	0.016660128	-0.001758681	0.26797348	6.2905936	7.51844	Sitting_Scroll
15:41:09.286	0.18914771	6.2083545	7.228316	0.009269269	0.016660128	-0.001758681	0.26797348	6.2905936	7.51844	Sitting_Scroll
15:41:09.309	0.18914771	6.2083545	7.228316	0.009269269	0.016660128	-0.001758681	0.26797348	6.2905936	7.51844	Sitting_Scroll
15:41:09.332	0.18914771	6.2083545	7.228316	0.009269269	0.016660128	-0.001758681	0.26797348	6.2905936	7.51844	Sitting_Scroll
15:41:09.356	0.18914771	6.2083545	7.228316	0.008047539	-0.0022766949	7.391469e-05	0.2533283	6.3055606	7.5064034	Sitting_Scroll
15:41:09.379	0.27055305	6.091035	7.283384	0.008047539	-0.0022766949	7.391469e-05	0.2533283	6.3055606	7.5064034	Sitting_Scroll
15:41:09.402	0.27055305	6.091035	7.283384	0.008047539	-0.0022766949	7.391469e-05	0.2533283	6.3055606	7.5064034	Sitting_Scroll
15:41:09.425	0.27055305	6.091035	7.283384	0.008047539	-0.0022766949	7.391469e-05	0.2533283	6.3055606	7.5064034	Sitting_Scroll
15:41:09.448	0.27055305	6.091035	7.283384	0.008047539	-0.0022766949	7.391469e-05	0.2533283	6.3055606	7.5064034	Sitting_Scroll
15:41:09.471	0.27055305	6.091035	7.283384	0.008047539	-0.0022766949	7.391469e-05	0.2533283	6.3055606	7.5064034	Sitting_Scroll
15:41:09.494	0.27055305	6.091035	7.283384	0.008047539	-0.0022766949	7.391469e-05	0.2533283	6.3055606	7.5064034	Sitting_Scroll
15:41:09.517	0.27055305	6.091035	7.283384	0.008047539	-0.0022766949	7.391469e-05	0.2533283	6.3055606	7.5064034	Sitting_Scroll
15:41:09.538	0.27055305	6.091035	7.283384	0.0056040776	0.0007776315	0.009236894	0.24955454	6.323612	7.4913287	Sitting_Scroll
15:41:09.560	0.27055305	6.091035	7.283384	0.0056040776	0.0007776315	0.009236894	0.24955454	6.323612	7.4913287	Sitting_Scroll
15:41:09.581	0.23463893	6.0934296	7.3408465	0.0056040776	0.0007776315	0.009236894	0.24955454	6.323612	7.4913287	Sitting_Scroll
15:41:09.603	0.23463893	6.0934296	7.3408465	0.0056040776	0.0007776315	0.009236894	0.24955454	6.323612	7.4913287	Sitting_Scroll
15:41:09.624	0.23463893	6.0934296	7.3408465	0.0056040776	0.0007776315	0.009236894	0.24955454	6.323612	7.4913287	Sitting_Scroll
15:41:09.645	0.23463893	6.0934296	7.3408465	0.0056040776	0.0007776315	0.009236894	0.24955454	6.323612	7.4913287	Sitting_Scroll
15:41:09.667	0.23463893	6.0934296	7.3408465	0.0056040776	0.0007776315	0.009236894	0.24955454	6.323612	7.4913287	Sitting_Scroll
15:41:09.689	0.23463893	6.0934296	7.3408465	0.0056040776	0.0007776315	0.009236894	0.24955454	6.323612	7.4913287	Sitting_Scroll
15:41:09.711	0.23463893	6.0934296	7.3408465	0.024540901	-0.0041092904	7.391469e-05	0.24519305	6.3362794	7.480757	Sitting_Scroll
15:41:09.734	0.23463893	6.0934296	7.3408465	0.024540901	-0.0041092904	7.391469e-05	0.24519305	6.3362794	7.480757	Sitting_Scroll
15:41:09.757	0.23463893	6.0934296	7.3408465	0.024540901	-0.0041092904	7.391469e-05	0.24519305	6.3362794	7.480757	Sitting_Scroll
15:41:09.780	0.19154198	6.1461034	7.283384	0.024540901	-0.0041092904	7.391469e-05	0.24519305	6.3362794	7.480757	Sitting_Scroll
15:41:09.803	0.19154198	6.1461034	7.283384	0.024540901	-0.0041092904	7.391469e-05	0.24519305	6.3362794	7.480757	Sitting_Scroll
15:41:09.826	0.19154198	6.1461034	7.283384	0.024540901	-0.0041092904	7.391469e-05	0.24519305	6.3362794	7.480757	Sitting_Scroll
15:41:09.849	0.19154198	6.1461034	7.283384	0.024540901	-0.0041092904	7.391469e-05	0.24519305	6.3362794	7.480757	Sitting_Scroll
15:41:09.872	0.19154198	6.1461034	7.283384	0.024540901	-0.0041092904	7.391469e-05	0.24519305	6.3362794	7.480757	Sitting_Scroll
15:41:09.896	0.19154198	6.1461034	7.283384	0.013545326	-0.00288756	0.011680354	0.23991892	6.3540716	7.4658246	Sitting_Scroll
15:41:09.919	0.19154198	6.1461034	7.283384	0.013545326	-0.00288756	0.011680354	0.23991892	6.3540716	7.4658246	Sitting_Scroll
15:41:09.942	0.19154198	6.1461034	7.283384	0.013545326	-0.00288756	0.011680354	0.23991892	6.3540716	7.4658246	Sitting_Scroll
15:41:09.965	0.19154198	6.1461034	7.283384	0.013545326	-0.00288756	0.011680354	0.23991892	6.3540716	7.4658246	Sitting_Scroll
15:41:09.988	0.20111908	6.167652	7.3408465	0.013545326	-0.00288756	0.011680354	0.23991892	6.3540716	7.4658246	Sitting_Scroll
15:41:10.011	0.20111908	6.167652	7.3408465	0.013545326	-0.00288756	0.011680354	0.23991892	6.3540716	7.4658246	Sitting_Scroll
15:41:10.033	0.20111908	6.167652	7.3408465	0.013545326	-0.00288756	0.011680354	0.23991892	6.3540716	7.4658246	Sitting_Scroll
15:41:10.055	0.20111908	6.167652	7.3408465	0.013545326	-0.00288756	0.011680354	0.23991892	6.3540716	7.4658246	Sitting_Scroll
15:41:10.078	0.20111908	6.167652	7.3408465	0.014156191	0.005053688	0.008015162	0.24581002	6.3580685	7.4622283	Sitting_Scroll
15:41:10.101	0.20111908	6.167652	7.3408465	0.014156191	0.005053688	0.008015162	0.24581002	6.3580685	7.4622283	Sitting_Scroll
15:41:10.124	0.20111908	6.167652	7.3408465	0.014156191	0.005053688	0.008015162	0.24581002	6.3580685	7.4622283	Sitting_Scroll
15:41:10.147	0.20111908	6.167652	7.3408465	0.014156191	0.005053688	0.008015162	0.24581002	6.3580685	7.4622283	Sitting_Scroll
15:41:10.170	0.20111908	6.167652	7.3408465	0.014156191	0.005053688	0.008015162	0.24581002	6.3580685	7.4622283	Sitting_Scroll
15:41:10.194	0.11253092	6.2322974	7.2809896	0.014156191	0.005053688	0.008015162	0.24581002	6.3580685	7.4622283	Sitting_Scroll
15:41:10.217	0.11253092	6.2322974	7.2809896	0.014156191	0.005053688	0.008015162	0.24581002	6.3580685	7.4622283	Sitting_Scroll
15:41:10.241	0.11253092	6.2322974	7.2809896	0.014156191	0.005053688	0.008015162	0.24581002	6.3580685	7.4622283	Sitting_Scroll
15:41:10.264	0.11253092	6.2322974	7.2809896	0.014156191	0.012994936	0.004349971	0.24702129	6.373864	7.448705	Sitting_Scroll
15:41:10.287	0.11253092	6.2322974	7.2809896	0.014156191	0.012994936	0.004349971	0.24702129	6.373864	7.448705	Sitting_Scroll
15:41:10.310	0.11253092	6.2322974	7.2809896	0.014156191	0.012994936	0.004349971	0.24702129	6.373864	7.448705	Sitting_Scroll
15:41:10.333	0.11253092	6.2322974	7.2809896	0.014156191	0.012994936	0.004349971	0.24702129	6.373864	7.448705	Sitting_Scroll
15:41:10.357	0.11253092	6.2322974	7.2809896	0.014156191	0.012994936	0.004349971	0.24702129	6.373864	7.448705	Sitting_Scroll
15:41:10.379	0.25139886	6.1724405	7.2450757	0.014156191	0.012994936	0.004349971	0.24702129	6.373864	7.448705	Sitting_Scroll
15:41:10.402	0.25139886	6.1724405	7.2450757	0.014156191	0.012994936	0.004349971	0.24702129	6.373864	7.448705	Sitting_Scroll
15:41:10.425	0.25139886	6.1724405	7.2450757	0.014156191	0.012994936	0.004349971	0.24702129	6.373864	7.448705	Sitting_Scroll
15:41:10.449	0.25139886	6.1724405	7.2450757	0.0031606168	-0.00044409905	-0.001758681	0.23985578	6.4119782	7.4161553	Sitting_Scroll
15:41:10.473	0.25139886	6.1724405	7.2450757	0.0031606168	-0.00044409905	-0.001758681	0.23985578	6.4119782	7.4161553	Sitting_Scroll
15:41:10.496	0.25139886	6.1724405	7.2450757	0.0031606168	-0.00044409905	-0.001758681	0.23985578	6.4119782	7.4161553	Sitting_Scroll
15:41:10.519	0.25139886	6.1724405	7.2450757	0.0031606168	-0.00044409905	-0.001758681	0.23985578	6.4119782	7.4161553	Sitting_Scroll
15:41:10.542	0.25139886	6.1724405	7.2450757	0.0031606168	-0.00044409905	-0.001758681	0.23985578	6.4119782	7.4161553	Sitting_Scroll
15:41:10.565	0.25139886	6.1724405	7.2450757	0.0031606168	-0.00044409905	-0.001758681	0.23985578	6.4119782	7.4161553	Sitting_Scroll
15:41:10.589	0.22027329	6.229903	7.1756415	0.0031606168	-0.00044409905	-0.001758681	0.23985578	6.4119782	7.4161553	Sitting_Scroll
15:41:10.612	0.22027329	6.229903	7.1756415	0.02576263	-0.0016658296	0.01229122	0.21884325	6.4438777	7.389104	Sitting_Scroll
15:41:10.633	0.22027329	6.229903	7.1756415	0.02576263	-0.0016658296	0.01229122	0.21884325	6.4438777	7.389104	Sitting_Scroll
15:41:10.655	0.22027329	6.229903	7.1756415	0.02576263	-0.0016658296	0.01229122	0.21884325	6.4438777	7.389104	Sitting_Scroll
15:41:10.676	0.22027329	6.229903	7.1756415	0.02576263	-0.0016658296	0.01229122	0.21884325	6.4438777	7.389104	Sitting_Scroll
15:41:10.698	0.22027329	6.229903	7.1756415	0.02576263	-0.0016658296	0.01229122	0.21884325	6.4438777	7.389104	Sitting_Scroll
15:41:10.719	0.22027329	6.229903	7.1756415	0.02576263	-0.0016658296	0.01229122	0.21884325	6.4438777	7.389104	Sitting_Scroll
15:41:10.742	0.22027329	6.229903	7.1756415	0.02576263	-0.0016658296	0.01229122	0.21884325	6.4438777	7.389104	Sitting_Scroll
15:41:10.766	0.22027329	6.229903	7.1756415	0.02576263	-0.0016658296	0.01229122	0.21884325	6.4438777	7.389104	Sitting_Scroll
15:41:10.788	0.12689656	6.2969427	7.2091613	0.02576263	-0.0016658296	0.01229122	0.21884325	6.4438777	7.389104	Sitting_Scroll
15:41:10.812	0.12689656	6.2969427	7.2091613	0.011101865	-0.0016658296	-0.0011478158	0.21551746	6.4541907	7.380193	Sitting_Scroll
15:41:10.835	0.12689656	6.2969427	7.2091613	0.011101865	-0.0016658296	-0.0011478158	0.21551746	6.4541907	7.380193	Sitting_Scroll
15:41:10.858	0.12689656	6.2969427	7.2091613	0.011101865	-0.0016658296	-0.0011478158	0.21551746	6.4541907	7.380193	Sitting_Scroll
15:41:10.881	0.12689656	6.2969427	7.2091613	0.011101865	-0.0016658296	-0.0011478158	0.21551746	6.4541907	7.380193	Sitting_Scroll
15:41:10.904	0.12689656	6.2969427	7.2091613	0.011101865	-0.0016658296	-0.0011478158	0.21551746	6.4541907	7.380193	Sitting_Scroll
15:41:10.926	0.12689656	6.2969427	7.2091613	0.011101865	-0.0016658296	-0.0011478158	0.21551746	6.4541907	7.380193	Sitting_Scroll
15:41:10.949	0.12689656	6.2969427	7.2091613	0.011101865	-0.0016658296	-0.0011478158	0.21551746	6.4541907	7.380193	Sitting_Scroll
15:41:10.972	0.12689656	6.2969427	7.2091613	0.009880135	0.004442823	0.004960837	0.20804165	6.4727993	7.364099	Sitting_Scroll
15:41:10.995	0.27055305	6.2586346	7.21395	0.009880135	0.004442823	0.004960837	0.20804165	6.4727993	7.364099	Sitting_Scroll
15:41:11.018	0.27055305	6.2586346	7.21395	0.009880135	0.004442823	0.004960837	0.20804165	6.4727993	7.364099	Sitting_Scroll
15:41:11.042	0.27055305	6.2586346	7.21395	0.009880135	0.004442823	0.004960837	0.20804165	6.4727993	7.364099	Sitting_Scroll
15:41:11.064	0.27055305	6.2586346	7.21395	0.009880135	0.004442823	0.004960837	0.20804165	6.4727993	7.364099	Sitting_Scroll
15:41:11.086	0.27055305	6.2586346	7.21395	0.009880135	0.004442823	0.004960837	0.20804165	6.4727993	7.364099	Sitting_Scroll
15:41:11.109	0.27055305	6.2586346	7.21395	0.009880135	0.004442823	0.004960837	0.20804165	6.4727993	7.364099	Sitting_Scroll
15:41:11.132	0.27055305	6.2586346	7.21395	0.009880135	0.004442823	0.004960837	0.20804165	6.4727993	7.364099	Sitting_Scroll
15:41:11.156	0.27055305	6.2586346	7.21395	0.013545326	0.011773205	-0.011532525	0.19249555	6.49241	7.3472366	Sitting_Scroll
15:41:11.180	0.18914771	6.282577	7.187613	0.013545326	0.011773205	-0.011532525	0.19249555	6.49241	7.3472366	Sitting_Scroll
15:41:11.203	0.18914771	6.282577	7.187613	0.013545326	0.011773205	-0.011532525	0.19249555	6.49241	7.3472366	Sitting_Scroll
15:41:11.226	0.18914771	6.282577	7.187613	0.013545326	0.011773205	-0.011532525	0.19249555	6.49241	7.3472366	Sitting_Scroll
15:41:11.249	0.18914771	6.282577	7.187613	0.013545326	0.011773205	-0.011532525	0.19249555	6.49241	7.3472366	Sitting_Scroll
15:41:11.272	0.18914771	6.282577	7.187613	0.013545326	0.011773205	-0.011532525	0.19249555	6.49241	7.3472366	Sitting_Scroll
15:41:11.294	0.18914771	6.282577	7.187613	0.013545326	0.011773205	-0.011532525	0.19249555	6.49241	7.3472366	Sitting_Scroll
15:41:11.316	0.18914771	6.282577	7.187613	0.013545326	0.011773205	-0.011532525	0.19249555	6.49241	7.3472366	Sitting_Scroll
15:41:11.339	0.18914771	6.282577	7.187613	0.006214943	0.0007776315	0.0037391062	0.18802886	6.5058274	7.3354726	Sitting_Scroll
15:41:11.362	0.18914771	6.282577	7.187613	0.006214943	0.0007776315	0.0037391062	0.18802886	6.5058274	7.3354726	Sitting_Scroll
15:41:11.386	0.13647367	6.359194	7.1540933	0.006214943	0.0007776315	0.0037391062	0.18802886	6.5058274	7.3354726	Sitting_Scroll
15:41:11.408	0.13647367	6.359194	7.1540933	0.006214943	0.0007776315	0.0037391062	0.18802886	6.5058274	7.3354726	Sitting_Scroll
15:41:11.432	0.13647367	6.359194	7.1540933	0.006214943	0.0007776315	0.0037391062	0.18802886	6.5058274	7.3354726	Sitting_Scroll
15:41:11.455	0.13647367	6.359194	7.1540933	0.006214943	0.0007776315	0.0037391062	0.18802886	6.5058274	7.3354726	Sitting_Scroll
15:41:11.477	0.13647367	6.359194	7.1540933	0.006214943	0.0007776315	0.0037391062	0.18802886	6.5058274	7.3354726	Sitting_Scroll
15:41:11.501	0.13647367	6.359194	7.1540933	0.006214943	0.0007776315	0.0037391062	0.18802886	6.5058274	7.3354726	Sitting_Scroll
15:41:11.524	0.13647367	6.359194	7.1540933	-0.0047806315	-0.0016658296	0.015956411	0.1925711	6.5071516	7.3341823	Sitting_Scroll
15:41:11.547	0.13647367	6.359194	7.1540933	-0.0047806315	-0.0016658296	0.015956411	0.1925711	6.5071516	7.3341823	Sitting_Scroll
15:41:11.570	0.13647367	6.359194	7.1540933	-0.0047806315	-0.0016658296	0.015956411	0.1925711	6.5071516	7.3341823	Sitting_Scroll
15:41:11.593	0.19393626	6.3400397	7.1564875	-0.0047806315	-0.0016658296	0.015956411	0.1925711	6.5071516	7.3341823	Sitting_Scroll
15:41:11.617	0.19393626	6.3400397	7.1564875	-0.0047806315	-0.0016658296	0.015956411	0.1925711	6.5071516	7.3341823	Sitting_Scroll
15:41:11.640	0.19393626	6.3400397	7.1564875	-0.0047806315	-0.0016658296	0.015956411	0.1925711	6.5071516	7.3341823	Sitting_Scroll
15:41:11.663	0.19393626	6.3400397	7.1564875	-0.0047806315	-0.0016658296	0.015956411	0.1925711	6.5071516	7.3341823	Sitting_Scroll
15:41:11.686	0.19393626	6.3400397	7.1564875	-0.0047806315	-0.0016658296	0.015956411	0.1925711	6.5071516	7.3341823	Sitting_Scroll
15:41:11.709	0.19393626	6.3400397	7.1564875	0.0007171558	-0.008385347	0.008015162	0.18955366	6.517873	7.3247304	Sitting_Scroll
15:41:11.733	0.19393626	6.3400397	7.1564875	0.0007171558	-0.008385347	0.008015162	0.18955366	6.517873	7.3247304	Sitting_Scroll
15:41:11.754	0.19393626	6.3400397	7.1564875	0.0007171558	-0.008385347	0.008015162	0.18955366	6.517873	7.3247304	Sitting_Scroll
15:41:11.776	0.19393626	6.3400397	7.1564875	0.0007171558	-0.008385347	0.008015162	0.18955366	6.517873	7.3247304	Sitting_Scroll
15:41:11.800	0.21309046	6.308914	7.1109962	0.0007171558	-0.008385347	0.008015162	0.18955366	6.517873	7.3247304	Sitting_Scroll
15:41:11.823	0.21309046	6.308914	7.1109962	0.0007171558	-0.008385347	0.008015162	0.18955366	6.517873	7.3247304	Sitting_Scroll
15:41:11.846	0.21309046	6.308914	7.1109962	0.0007171558	-0.008385347	0.008015162	0.18955366	6.517873	7.3247304	Sitting_Scroll
15:41:11.869	0.21309046	6.308914	7.1109962	0.003771482	0.0056645535	0.0037391062	0.18955366	6.517873	7.3247304	Sitting_Scroll
15:41:11.892	0.21309046	6.308914	7.1109962	0.003771482	0.0056645535	0.0037391062	0.18947664	6.524758	7.318601	Sitting_Scroll
15:41:11.913	0.21309046	6.308914	7.1109962	0.003771482	0.0056645535	0.0037391062	0.18947664	6.524758	7.318601	Sitting_Scroll
15:41:11.935	0.21309046	6.308914	7.1109962	0.003771482	0.0056645535	0.0037391062	0.18947664	6.524758	7.318601	Sitting_Scroll
15:41:11.959	0.21309046	6.308914	7.1109962	0.003771482	0.0056645535	0.0037391062	0.18947664	6.524758	7.318601	Sitting_Scroll
15:41:11.982	0.16281068	6.3544054	7.151699	0.003771482	0.0056645535	0.0037391062	0.18947664	6.524758	7.318601	Sitting_Scroll
15:41:12.005	0.16281068	6.3544054	7.151699	0.003771482	0.0056645535	0.0037391062	0.18947664	6.524758	7.318601	Sitting_Scroll
15:41:12.028	0.16281068	6.3544054	7.151699	0.003771482	0.0056645535	0.0037391062	0.18947664	6.524758	7.318601	Sitting_Scroll
15:41:12.051	0.16281068	6.3544054	7.151699	0.004993213	-0.0047201556	0.009236894	0.1864473	6.531088	7.3130355	Sitting_Scroll
15:41:12.075	0.16281068	6.3544054	7.151699	0.004993213	-0.0047201556	0.009236894	0.1864473	6.531088	7.3130355	Sitting_Scroll
15:41:12.098	0.16281068	6.3544054	7.151699	0.004993213	-0.0047201556	0.009236894	0.1864473	6.531088	7.3130355	Sitting_Scroll
15:41:12.121	0.16281068	6.3544054	7.151699	0.004993213	-0.0047201556	0.009236894	0.1864473	6.531088	7.3130355	Sitting_Scroll
15:41:12.143	0.16281068	6.3544054	7.151699	0.004993213	-0.0047201556	0.009236894	0.1864473	6.531088	7.3130355	Sitting_Scroll
15:41:12.166	0.16281068	6.3544054	7.151699	0.004993213	-0.0047201556	0.009236894	0.1864473	6.531088	7.3130355	Sitting_Scroll
15:41:12.190	0.2083019	6.3639827	7.048745	0.004993213	-0.0047201556	0.009236894	0.1864473	6.531088	7.3130355	Sitting_Scroll
15:41:12.213	0.2083019	6.3639827	7.048745	0.004993213	-0.0047201556	0.009236894	0.1864473	6.531088	7.3130355	Sitting_Scroll
15:41:12.236	0.2083019	6.3639827	7.048745	0.013545326	0.0056645535	-0.0029804115	0.18138978	6.5353966	7.3093085	Sitting_Scroll
15:41:12.259	0.2083019	6.3639827	7.048745	0.013545326	0.0056645535	-0.0029804115	0.18138978	6.5353966	7.3093085	Sitting_Scroll
15:41:12.282	0.2083019	6.3639827	7.048745	0.013545326	0.0056645535	-0.0029804115	0.18138978	6.5353966	7.3093085	Sitting_Scroll
15:41:12.306	0.2083019	6.3639827	7.048745	0.013545326	0.0056645535	-0.0029804115	0.18138978	6.5353966	7.3093085	Sitting_Scroll
15:41:12.329	0.2083019	6.3639827	7.048745	0.013545326	0.0056645535	-0.0029804115	0.18138978	6.5353966	7.3093085	Sitting_Scroll
15:41:12.352	0.2083019	6.3639827	7.048745	0.013545326	0.0056645535	-0.0029804115	0.18138978	6.5353966	7.3093085	Sitting_Scroll
15:41:12.375	0.2083019	6.3639827	7.048745	0.013545326	0.0056645535	-0.0029804115	0.18138978	6.5353966	7.3093085	Sitting_Scroll
15:41:12.399	0.1699935	6.349617	7.1493044	0.013545326	0.0056645535	-0.0029804115	0.18138978	6.5353966	7.3093085	Sitting_Scroll
15:41:12.423	0.1699935	6.349617	7.1493044	0.017210517	0.007497149	0.005571702	0.16343538	6.556496	7.290812	Sitting_Scroll
15:41:12.445	0.1699935	6.349617	7.1493044	0.017210517	0.007497149	0.005571702	0.16343538	6.556496	7.290812	Sitting_Scroll
15:41:12.468	0.1699935	6.349617	7.1493044	0.017210517	0.007497149	0.005571702	0.16343538	6.556496	7.290812	Sitting_Scroll
15:41:12.490	0.1699935	6.349617	7.1493044	0.017210517	0.007497149	0.005571702	0.16343538	6.556496	7.290812	Sitting_Scroll
15:41:12.513	0.1699935	6.349617	7.1493044	0.017210517	0.007497149	0.005571702	0.16343538	6.556496	7.290812	Sitting_Scroll
15:41:12.537	0.1699935	6.349617	7.1493044	0.017210517	0.007497149	0.005571702	0.16343538	6.556496	7.290812	Sitting_Scroll
15:41:12.560	0.1699935	6.349617	7.1493044	0.017210517	0.007497149	0.005571702	0.16343538	6.556496	7.290812	Sitting_Scroll
15:41:12.583	0.17717634	6.344828	7.106208	0.017210517	0.007497149	0.005571702	0.16343538	6.556496	7.290812	Sitting_Scroll
15:41:12.606	0.17717634	6.344828	7.106208	0.008658404	-0.0059418865	0.01106949	0.1616453	6.568138	7.2803683	Sitting_Scroll
15:41:12.629	0.17717634	6.344828	7.106208	0.008658404	-0.0059418865	0.01106949	0.1616453	6.568138	7.2803683	Sitting_Scroll
15:41:12.653	0.17717634	6.344828	7.106208	0.008658404	-0.0059418865	0.01106949	0.1616453	6.568138	7.2803683	Sitting_Scroll
15:41:12.676	0.17717634	6.344828	7.106208	0.008658404	-0.0059418865	0.01106949	0.1616453	6.568138	7.2803683	Sitting_Scroll
15:41:12.699	0.17717634	6.344828	7.106208	0.008658404	-0.0059418865	0.01106949	0.1616453	6.568138	7.2803683	Sitting_Scroll
15:41:12.722	0.17717634	6.344828	7.106208	0.008658404	-0.0059418865	0.01106949	0.1616453	6.568138	7.2803683	Sitting_Scroll
15:41:12.745	0.17717634	6.344828	7.106208	0.008658404	-0.0059418865	0.01106949	0.1616453	6.568138	7.2803683	Sitting_Scroll
15:41:12.769	0.17717634	6.344828	7.106208	-0.014554475	0.008108014	-0.00053695054	0.14807196	6.5705886	7.2784476	Sitting_Scroll
15:41:12.792	0.13886794	6.423839	7.0559278	-0.014554475	0.008108014	-0.00053695054	0.14807196	6.5705886	7.2784476	Sitting_Scroll
15:41:12.815	0.13886794	6.423839	7.0559278	-0.014554475	0.008108014	-0.00053695054	0.14807196	6.5705886	7.2784476	Sitting_Scroll
15:41:12.838	0.13886794	6.423839	7.0559278	-0.014554475	0.008108014	-0.00053695054	0.14807196	6.5705886	7.2784476	Sitting_Scroll
15:41:12.861	0.13886794	6.423839	7.0559278	-0.014554475	0.008108014	-0.00053695054	0.14807196	6.5705886	7.2784476	Sitting_Scroll
15:41:12.885	0.13886794	6.423839	7.0559278	-0.014554475	0.008108014	-0.00053695054	0.14807196	6.5705886	7.2784476	Sitting_Scroll
15:41:12.908	0.13886794	6.423839	7.0559278	-0.014554475	0.008108014	-0.00053695054	0.14807196	6.5705886	7.2784476	Sitting_Scroll
15:41:12.930	0.13886794	6.423839	7.0559278	-0.014554475	0.008108014	-0.00053695054	0.14807196	6.5705886	7.2784476	Sitting_Scroll
15:41:12.953	0.13886794	6.423839	7.0559278	-0.01394361	0.0038319575	0.022065064	0.14249629	6.553599	7.293856	Sitting_Scroll
15:41:12.976	0.13886794	6.423839	7.0559278	-0.01394361	0.0038319575	0.022065064	0.14249629	6.553599	7.293856	Sitting_Scroll
15:41:12.999	0.17717634	6.3998966	7.0104365	-0.01394361	0.0038319575	0.022065064	0.14249629	6.553599	7.293856	Sitting_Scroll
15:41:13.022	0.17717634	6.3998966	7.0104365	-0.01394361	0.0038319575	0.022065064	0.14249629	6.553599	7.293856	Sitting_Scroll
15:41:13.045	0.17717634	6.3998966	7.0104365	-0.01394361	0.0038319575	0.022065064	0.14249629	6.553599	7.293856	Sitting_Scroll
15:41:13.069	0.17717634	6.3998966	7.0104365	-0.01394361	0.0038319575	0.022065064	0.14249629	6.553599	7.293856	Sitting_Scroll
15:41:13.092	0.17717634	6.3998966	7.0104365	-0.01394361	0.0038319575	0.022065064	0.14249629	6.553599	7.293856	Sitting_Scroll
15:41:13.115	0.17717634	6.3998966	7.0104365	-0.01394361	0.0038319575	0.022065064	0.14249629	6.553599	7.293856	Sitting_Scroll
15:41:13.138	0.17717634	6.3998966	7.0104365	-0.034713026	-0.02732217	0.018399872	0.12214074	6.544981	7.30196	Sitting_Scroll
15:41:13.161	0.17717634	6.3998966	7.0104365	-0.034713026	-0.02732217	0.018399872	0.12214074	6.544981	7.30196	Sitting_Scroll
15:41:13.184	0.083799616	6.431022	7.161276	-0.034713026	-0.02732217	0.018399872	0.12214074	6.544981	7.30196	Sitting_Scroll
15:41:13.207	0.083799616	6.431022	7.161276	-0.034713026	-0.02732217	0.018399872	0.12214074	6.544981	7.30196	Sitting_Scroll
15:41:13.231	0.083799616	6.431022	7.161276	-0.034713026	-0.02732217	0.018399872	0.12214074	6.544981	7.30196	Sitting_Scroll
15:41:13.254	0.083799616	6.431022	7.161276	-0.034713026	-0.02732217	0.018399872	0.12214074	6.544981	7.30196	Sitting_Scroll
15:41:13.277	0.083799616	6.431022	7.161276	-0.034713026	-0.02732217	0.018399872	0.12214074	6.544981	7.30196	Sitting_Scroll
15:41:13.300	0.083799616	6.431022	7.161276	-0.034713026	-0.02732217	0.018399872	0.12214074	6.544981	7.30196	Sitting_Scroll
15:41:13.324	0.083799616	6.431022	7.161276	-0.0047806315	-0.0047201556	0.015956411	0.11783092	6.5476823	7.299611	Sitting_Scroll
15:41:13.348	0.083799616	6.431022	7.161276	-0.0047806315	-0.0047201556	0.015956411	0.11783092	6.5476823	7.299611	Sitting_Scroll
15:41:13.371	0.083799616	6.431022	7.161276	-0.0047806315	-0.0047201556	0.015956411	0.11783092	6.5476823	7.299611	Sitting_Scroll
15:41:13.393	0.07422252	6.387925	7.127756	-0.0047806315	-0.0047201556	0.015956411	0.11783092	6.5476823	7.299611	Sitting_Scroll
15:41:13.416	0.07422252	6.387925	7.127756	-0.0047806315	-0.0047201556	0.015956411	0.11783092	6.5476823	7.299611	Sitting_Scroll
15:41:13.438	0.07422252	6.387925	7.127756	-0.0047806315	-0.0047201556	0.015956411	0.11783092	6.5476823	7.299611	Sitting_Scroll
15:41:13.460	0.07422252	6.387925	7.127756	-0.0047806315	-0.0047201556	0.015956411	0.11783092	6.5476823	7.299611	Sitting_Scroll
15:41:13.483	0.07422252	6.387925	7.127756	-0.0047806315	-0.0047201556	0.015956411	0.11783092	6.5476823	7.299611	Sitting_Scroll
15:41:13.507	0.07422252	6.387925	7.127756	-0.0023371703	-0.0041092904	0.007404298	0.1286497	6.546832	7.300193	Sitting_Scroll
15:41:13.529	0.07422252	6.387925	7.127756	-0.0023371703	-0.0041092904	0.007404298	0.1286497	6.546832	7.300193	Sitting_Scroll
15:41:13.552	0.07422252	6.387925	7.127756	-0.0023371703	-0.0041092904	0.007404298	0.1286497	6.546832	7.300193	Sitting_Scroll
15:41:13.576	0.07422252	6.387925	7.127756	-0.0023371703	-0.0041092904	0.007404298	0.1286497	6.546832	7.300193	Sitting_Scroll
15:41:13.600	0.057462595	6.3711653	7.091842	-0.0023371703	-0.0041092904	0.007404298	0.1286497	6.546832	7.300193	Sitting_Scroll
15:41:13.622	0.057462595	6.3711653	7.091842	-0.0023371703	-0.0041092904	0.007404298	0.1286497	6.546832	7.300193	Sitting_Scroll
15:41:13.644	0.057462595	6.3711653	7.091842	-0.0023371703	-0.0041092904	0.007404298	0.1286497	6.546832	7.300193	Sitting_Scroll
15:41:13.666	0.057462595	6.3711653	7.091842	-0.0023371703	-0.0041092904	0.007404298	0.1286497	6.546832	7.300193	Sitting_Scroll
15:41:13.691	0.057462595	6.3711653	7.091842	0.0385908	0.0056645535	0.0037391062	0.104065426	6.5632324	7.285836	Sitting_Scroll
15:41:13.715	0.057462595	6.3711653	7.091842	0.0385908	0.0056645535	0.0037391062	0.104065426	6.5632324	7.285836	Sitting_Scroll
15:41:13.738	0.057462595	6.3711653	7.091842	0.0385908	0.0056645535	0.0037391062	0.104065426	6.5632324	7.285836	Sitting_Scroll
15:41:13.761	0.057462595	6.3711653	7.091842	0.0385908	0.0056645535	0.0037391062	0.104065426	6.5632324	7.285836	Sitting_Scroll
15:41:13.783	0.071828246	6.4166565	7.1373334	0.0385908	0.0056645535	0.0037391062	0.104065426	6.5632324	7.285836	Sitting_Scroll
15:41:13.806	0.071828246	6.4166565	7.1373334	0.0385908	0.0056645535	0.0037391062	0.104065426	6.5632324	7.285836	Sitting_Scroll
15:41:13.829	0.071828246	6.4166565	7.1373334	0.0385908	0.0056645535	0.0037391062	0.104065426	6.5632324	7.285836	Sitting_Scroll
15:41:13.852	0.071828246	6.4166565	7.1373334	-0.00050457474	0.002610227	-0.0048130075	0.11194281	6.574057	7.275963	Sitting_Scroll
15:41:13.875	0.071828246	6.4166565	7.1373334	-0.00050457474	0.002610227	-0.0048130075	0.11194281	6.574057	7.275963	Sitting_Scroll
15:41:13.898	0.071828246	6.4166565	7.1373334	-0.00050457474	0.002610227	-0.0048130075	0.11194281	6.574057	7.275963	Sitting_Scroll
15:41:13.921	0.071828246	6.4166565	7.1373334	-0.00050457474	0.002610227	-0.0048130075	0.11194281	6.574057	7.275963	Sitting_Scroll
15:41:13.943	0.071828246	6.4166565	7.1373334	-0.00050457474	0.002610227	-0.0048130075	0.11194281	6.574057	7.275963	Sitting_Scroll
15:41:13.966	0.071828246	6.4166565	7.1373334	-0.00050457474	0.002610227	-0.0048130075	0.11194281	6.574057	7.275963	Sitting_Scroll
15:41:13.990	0.08140534	6.402291	7.1756415	-0.00050457474	0.002610227	-0.0048130075	0.11194281	6.574057	7.275963	Sitting_Scroll
15:41:14.011	0.08140534	6.402291	7.1756415	-0.00050457474	0.002610227	-0.0048130075	0.11194281	6.574057	7.275963	Sitting_Scroll
15:41:14.035	0.08140534	6.402291	7.1756415	-0.022495724	-0.0010549643	0.01351295	0.102326624	6.563293	7.285807	Sitting_Scroll
15:41:14.058	0.08140534	6.402291	7.1756415	-0.022495724	-0.0010549643	0.01351295	0.102326624	6.563293	7.285807	Sitting_Scroll
15:41:14.081	0.08140534	6.402291	7.1756415	-0.022495724	-0.0010549643	0.01351295	0.102326624	6.563293	7.285807	Sitting_Scroll
15:41:14.104	0.08140534	6.402291	7.1756415	-0.022495724	-0.0010549643	0.01351295	0.102326624	6.563293	7.285807	Sitting_Scroll
15:41:14.127	0.08140534	6.402291	7.1756415	-0.022495724	-0.0010549643	0.01351295	0.102326624	6.563293	7.285807	Sitting_Scroll
15:41:14.151	0.08140534	6.402291	7.1756415	-0.022495724	-0.0010549643	0.01351295	0.102326624	6.563293	7.285807	Sitting_Scroll
15:41:14.174	0.08140534	6.402291	7.1756415	-0.022495724	-0.0010549643	0.01351295	0.102326624	6.563293	7.285807	Sitting_Scroll
15:41:14.197	0.023942748	6.409474	7.0702934	-0.022495724	-0.0010549643	0.01351295	0.102326624	6.563293	7.285807	Sitting_Scroll
15:41:14.220	0.023942748	6.409474	7.0702934	0.009880135	0.0038319575	0.01351295	0.095199764	6.563789	7.2854586	Sitting_Scroll
15:41:14.243	0.023942748	6.409474	7.0702934	0.009880135	0.0038319575	0.01351295	0.095199764	6.563789	7.2854586	Sitting_Scroll
15:41:14.267	0.023942748	6.409474	7.0702934	0.009880135	0.0038319575	0.01351295	0.095199764	6.563789	7.2854586	Sitting_Scroll
15:41:14.291	0.023942748	6.409474	7.0702934	0.009880135	0.0038319575	0.01351295	0.095199764	6.563789	7.2854586	Sitting_Scroll
15:41:14.314	0.023942748	6.409474	7.0702934	0.009880135	0.0038319575	0.01351295	0.095199764	6.563789	7.2854586	Sitting_Scroll
15:41:14.336	0.023942748	6.409474	7.0702934	0.009880135	0.0038319575	0.01351295	0.095199764	6.563789	7.2854586	Sitting_Scroll
15:41:14.359	0.023942748	6.409474	7.0702934	0.009880135	0.0038319575	0.01351295	0.095199764	6.563789	7.2854586	Sitting_Scroll
15:41:14.383	-0.031125572	6.4334164	7.082265	0.009880135	0.0038319575	0.01351295	0.095199764	6.563789	7.2854586	Sitting_Scroll
15:41:14.406	-0.031125572	6.4334164	7.082265	0.008047539	-0.017548326	0.009847758	0.09115378	6.575841	7.2746344	Sitting_Scroll
15:41:14.429	-0.031125572	6.4334164	7.082265	0.008047539	-0.017548326	0.009847758	0.09115378	6.575841	7.2746344	Sitting_Scroll
15:41:14.452	-0.031125572	6.4334164	7.082265	0.008047539	-0.017548326	0.009847758	0.09115378	6.575841	7.2746344	Sitting_Scroll
15:41:14.475	-0.031125572	6.4334164	7.082265	0.008047539	-0.017548326	0.009847758	0.09115378	6.575841	7.2746344	Sitting_Scroll
15:41:14.497	-0.031125572	6.4334164	7.082265	0.008047539	-0.017548326	0.009847758	0.09115378	6.575841	7.2746344	Sitting_Scroll
15:41:14.520	-0.031125572	6.4334164	7.082265	0.008047539	-0.017548326	0.009847758	0.09115378	6.575841	7.2746344	Sitting_Scroll
15:41:14.543	-0.031125572	6.4334164	7.082265	0.008047539	-0.017548326	0.009847758	0.09115378	6.575841	7.2746344	Sitting_Scroll
15:41:14.566	-0.031125572	6.4334164	7.082265	0.008047539	-0.017548326	0.009847758	0.09115378	6.575841	7.2746344	Sitting_Scroll
15:41:14.590	0.083799616	6.385531	7.0319853	0.03920167	0.00994061	-0.006645603	0.094118476	6.5876937	7.263868	Sitting_Scroll
15:41:14.612	0.083799616	6.385531	7.0319853	0.03920167	0.00994061	-0.006645603	0.094118476	6.5876937	7.263868	Sitting_Scroll
15:41:14.635	0.083799616	6.385531	7.0319853	0.03920167	0.00994061	-0.006645603	0.094118476	6.5876937	7.263868	Sitting_Scroll
15:41:14.658	0.083799616	6.385531	7.0319853	0.03920167	0.00994061	-0.006645603	0.094118476	6.5876937	7.263868	Sitting_Scroll
15:41:14.682	0.083799616	6.385531	7.0319853	0.03920167	0.00994061	-0.006645603	0.094118476	6.5876937	7.263868	Sitting_Scroll
15:41:14.704	0.083799616	6.385531	7.0319853	0.03920167	0.00994061	-0.006645603	0.094118476	6.5876937	7.263868	Sitting_Scroll
15:41:14.728	0.083799616	6.385531	7.0319853	0.03920167	0.00994061	-0.006645603	0.094118476	6.5876937	7.263868	Sitting_Scroll
15:41:14.751	0.083799616	6.385531	7.0319853	-0.006002362	0.002610227	-0.014586851	0.11230251	6.6160264	7.2378087	Sitting_Scroll
15:41:14.774	0.083799616	6.385531	7.0319853	-0.006002362	0.002610227	-0.014586851	0.11230251	6.6160264	7.2378087	Sitting_Scroll
15:41:14.797	0.035914123	6.526793	7.058322	-0.006002362	0.002610227	-0.014586851	0.11230251	6.6160264	7.2378087	Sitting_Scroll
15:41:14.819	0.035914123	6.526793	7.058322	-0.006002362	0.002610227	-0.014586851	0.11230251	6.6160264	7.2378087	Sitting_Scroll
15:41:14.843	0.035914123	6.526793	7.058322	-0.006002362	0.002610227	-0.014586851	0.11230251	6.6160264	7.2378087	Sitting_Scroll
15:41:14.866	0.035914123	6.526793	7.058322	-0.006002362	0.002610227	-0.014586851	0.11230251	6.6160264	7.2378087	Sitting_Scroll
15:41:14.889	0.035914123	6.526793	7.058322	-0.006002362	0.002610227	-0.014586851	0.11230251	6.6160264	7.2378087	Sitting_Scroll
15:41:14.912	0.035914123	6.526793	7.058322	-0.006002362	0.002610227	-0.014586851	0.11230251	6.6160264	7.2378087	Sitting_Scroll
15:41:14.935	0.035914123	6.526793	7.058322	-0.00050457474	-0.011439674	-0.00053695054	0.11227716	6.6268272	7.227925	Sitting_Scroll
15:41:14.959	0.035914123	6.526793	7.058322	-0.00050457474	-0.011439674	-0.00053695054	0.11227716	6.6268272	7.227925	Sitting_Scroll
15:41:14.982	-0.038308397	6.5124273	7.0942364	-0.00050457474	-0.011439674	-0.00053695054	0.11227716	6.6268272	7.227925	Sitting_Scroll
15:41:15.005	-0.038308397	6.5124273	7.0942364	-0.00050457474	-0.011439674	-0.00053695054	0.11227716	6.6268272	7.227925	Sitting_Scroll
15:41:15.028	-0.038308397	6.5124273	7.0942364	-0.00050457474	-0.011439674	-0.00053695054	0.11227716	6.6268272	7.227925	Sitting_Scroll
15:41:15.051	-0.038308397	6.5124273	7.0942364	-0.00050457474	-0.011439674	-0.00053695054	0.11227716	6.6268272	7.227925	Sitting_Scroll
15:41:15.076	-0.038308397	6.5124273	7.0942364	-0.00050457474	-0.011439674	-0.00053695054	0.11227716	6.6268272	7.227925	Sitting_Scroll
15:41:15.099	-0.038308397	6.5124273	7.0942364	-0.00050457474	-0.011439674	-0.00053695054	0.11227716	6.6268272	7.227925	Sitting_Scroll
15:41:15.122	-0.038308397	6.5124273	7.0942364	0.001328021	-0.0047201556	0.010458624	0.11214023	6.6302996	7.224742	Sitting_Scroll
15:41:15.144	-0.038308397	6.5124273	7.0942364	0.001328021	-0.0047201556	0.010458624	0.11214023	6.6302996	7.224742	Sitting_Scroll
15:41:15.166	-0.038308397	6.5124273	7.0942364	0.001328021	-0.0047201556	0.010458624	0.11214023	6.6302996	7.224742	Sitting_Scroll
15:41:15.189	0.08140534	6.488485	6.976917	0.001328021	-0.0047201556	0.010458624	0.11214023	6.6302996	7.224742	Sitting_Scroll
15:41:15.213	0.08140534	6.488485	6.976917	0.001328021	-0.0047201556	0.010458624	0.11214023	6.6302996	7.224742	Sitting_Scroll
15:41:15.235	0.08140534	6.488485	6.976917	0.001328021	-0.0047201556	0.010458624	0.11214023	6.6302996	7.224742	Sitting_Scroll
15:41:15.256	0.08140534	6.488485	6.976917	0.001328021	-0.0047201556	0.010458624	0.11214023	6.6302996	7.224742	Sitting_Scroll
15:41:15.279	0.08140534	6.488485	6.976917	0.001328021	-0.0047201556	0.010458624	0.11214023	6.6302996	7.224742	Sitting_Scroll
15:41:15.302	0.08140534	6.488485	6.976917	-0.01272188	-0.005331021	0.0067934324	0.11416874	6.644173	7.2119513	Sitting_Scroll
15:41:15.325	0.08140534	6.488485	6.976917	-0.01272188	-0.005331021	0.0067934324	0.11416874	6.644173	7.2119513	Sitting_Scroll
15:41:15.348	0.08140534	6.488485	6.976917	-0.01272188	-0.005331021	0.0067934324	0.11416874	6.644173	7.2119513	Sitting_Scroll
15:41:15.371	0.08140534	6.488485	6.976917	-0.01272188	-0.005331021	0.0067934324	0.11416874	6.644173	7.2119513	Sitting_Scroll
15:41:15.393	0.035914123	6.5196104	6.9840994	-0.01272188	-0.005331021	0.0067934324	0.11416874	6.644173	7.2119513	Sitting_Scroll
15:41:15.417	0.035914123	6.5196104	6.9840994	-0.01272188	-0.005331021	0.0067934324	0.11416874	6.644173	7.2119513	Sitting_Scroll
15:41:15.440	0.035914123	6.5196104	6.9840994	-0.01272188	-0.005331021	0.0067934324	0.11416874	6.644173	7.2119513	Sitting_Scroll
15:41:15.463	0.035914123	6.5196104	6.9840994	-0.01272188	-0.005331021	0.0067934324	0.11416874	6.644173	7.2119513	Sitting_Scroll
15:41:15.486	0.035914123	6.5196104	6.9840994	0.0056040776	0.005053688	0.020232467	0.1136407	6.659919	7.197419	Sitting_Scroll
15:41:15.509	0.035914123	6.5196104	6.9840994	0.0056040776	0.005053688	0.020232467	0.1136407	6.659919	7.197419	Sitting_Scroll
15:41:15.532	0.035914123	6.5196104	6.9840994	0.0056040776	0.005053688	0.020232467	0.1136407	6.659919	7.197419	Sitting_Scroll
15:41:15.555	0.035914123	6.5196104	6.9840994	0.0056040776	0.005053688	0.020232467	0.1136407	6.659919	7.197419	Sitting_Scroll
15:41:15.578	0.035914123	6.5196104	6.9840994	0.0056040776	0.005053688	0.020232467	0.1136407	6.659919	7.197419	Sitting_Scroll
15:41:15.601	0.05506832	6.4765134	7.0295906	0.0056040776	0.005053688	0.020232467	0.1136407	6.659919	7.197419	Sitting_Scroll
15:41:15.624	0.05506832	6.4765134	7.0295906	0.0056040776	0.005053688	0.020232467	0.1136407	6.659919	7.197419	Sitting_Scroll
15:41:15.647	0.05506832	6.4765134	7.0295906	0.0056040776	0.005053688	0.020232467	0.1136407	6.659919	7.197419	Sitting_Scroll
15:41:15.670	0.05506832	6.4765134	7.0295906	-0.0047806315	-0.0010549643	0.01351295	0.117396764	6.6723666	7.185825	Sitting_Scroll
15:41:15.693	0.05506832	6.4765134	7.0295906	-0.0047806315	-0.0010549643	0.01351295	0.117396764	6.6723666	7.185825	Sitting_Scroll
15:41:15.716	0.05506832	6.4765134	7.0295906	-0.0047806315	-0.0010549643	0.01351295	0.117396764	6.6723666	7.185825	Sitting_Scroll
15:41:15.739	0.05506832	6.4765134	7.0295906	-0.0047806315	-0.0010549643	0.01351295	0.117396764	6.6723666	7.185825	Sitting_Scroll
15:41:15.762	0.05506832	6.4765134	7.0295906	-0.0047806315	-0.0010549643	0.01351295	0.117396764	6.6723666	7.185825	Sitting_Scroll
15:41:15.785	0.019154198	6.531582	7.0798707	-0.0047806315	-0.0010549643	0.01351295	0.117396764	6.6723666	7.185825	Sitting_Scroll
15:41:15.809	0.019154198	6.531582	7.0798707	-0.0047806315	-0.0010549643	0.01351295	0.117396764	6.6723666	7.185825	Sitting_Scroll
15:41:15.833	0.019154198	6.531582	7.0798707	-0.0011154399	-0.019380921	-0.001758681	0.12399149	6.67713	7.1812863	Sitting_Scroll
15:41:15.855	0.019154198	6.531582	7.0798707	-0.0011154399	-0.019380921	-0.001758681	0.12399149	6.67713	7.1812863	Sitting_Scroll
15:41:15.879	0.019154198	6.531582	7.0798707	-0.0011154399	-0.019380921	-0.001758681	0.12399149	6.67713	7.1812863	Sitting_Scroll
15:41:15.902	0.019154198	6.531582	7.0798707	-0.0011154399	-0.019380921	-0.001758681	0.12399149	6.67713	7.1812863	Sitting_Scroll
15:41:15.925	0.019154198	6.531582	7.0798707	-0.0011154399	-0.019380921	-0.001758681	0.12399149	6.67713	7.1812863	Sitting_Scroll
15:41:15.949	0.019154198	6.531582	7.0798707	-0.0011154399	-0.019380921	-0.001758681	0.12399149	6.67713	7.1812863	Sitting_Scroll
15:41:15.972	0.019154198	6.531582	7.0798707	-0.0011154399	-0.019380921	-0.001758681	0.12399149	6.67713	7.1812863	Sitting_Scroll
15:41:15.994	0.083799616	6.464542	6.943397	-0.0011154399	-0.019380921	-0.001758681	0.12399149	6.67713	7.1812863	Sitting_Scroll
15:41:16.018	0.083799616	6.464542	6.943397	-0.008445823	-0.005331021	0.017789008	0.13704701	6.6755443	7.182521	Sitting_Scroll
15:41:16.040	0.083799616	6.464542	6.943397	-0.008445823	-0.005331021	0.017789008	0.13704701	6.6755443	7.182521	Sitting_Scroll
15:41:16.063	0.083799616	6.464542	6.943397	-0.008445823	-0.005331021	0.017789008	0.13704701	6.6755443	7.182521	Sitting_Scroll
15:41:16.086	0.083799616	6.464542	6.943397	-0.008445823	-0.005331021	0.017789008	0.13704701	6.6755443	7.182521	Sitting_Scroll
15:41:16.109	0.083799616	6.464542	6.943397	-0.008445823	-0.005331021	0.017789008	0.13704701	6.6755443	7.182521	Sitting_Scroll
15:41:16.132	0.083799616	6.464542	6.943397	-0.008445823	-0.005331021	0.017789008	0.13704701	6.6755443	7.182521	Sitting_Scroll
15:41:16.154	0.083799616	6.464542	6.943397	-0.008445823	-0.005331021	0.017789008	0.13704701	6.6755443	7.182521	Sitting_Scroll
15:41:16.178	0.083799616	6.464542	6.943397	-0.008445823	-0.005331021	0.017789008	0.13704701	6.6755443	7.182521	Sitting_Scroll
15:41:16.202	0.090982445	6.5028505	7.003254	-0.01272188	-0.012050539	0.010458624	0.1396265	6.6804376	7.177924	Sitting_Scroll
15:41:16.225	0.090982445	6.5028505	7.003254	-0.01272188	-0.012050539	0.010458624	0.1396265	6.6804376	7.177924	Sitting_Scroll
15:41:16.248	0.090982445	6.5028505	7.003254	-0.01272188	-0.012050539	0.010458624	0.1396265	6.6804376	7.177924	Sitting_Scroll
15:41:16.270	0.090982445	6.5028505	7.003254	-0.01272188	-0.012050539	0.010458624	0.1396265	6.6804376	7.177924	Sitting_Scroll
15:41:16.293	0.090982445	6.5028505	7.003254	-0.01272188	-0.012050539	0.010458624	0.1396265	6.6804376	7.177924	Sitting_Scroll
15:41:16.316	0.090982445	6.5028505	7.003254	-0.01272188	-0.012050539	0.010458624	0.1396265	6.6804376	7.177924	Sitting_Scroll
15:41:16.340	0.090982445	6.5028505	7.003254	-0.01272188	-0.012050539	0.010458624	0.1396265	6.6804376	7.177924	Sitting_Scroll
15:41:16.363	0.090982445	6.5028505	7.003254	-0.01272188	-0.012050539	0.010458624	0.1396265	6.6804376	7.177924	Sitting_Scroll
15:41:16.386	0.12929083	6.529187	7.0607166	-0.010889284	-0.007163617	0.01106949	0.14470614	6.681403	7.1769238	Sitting_Scroll
15:41:16.409	0.12929083	6.529187	7.0607166	-0.010889284	-0.007163617	0.01106949	0.14470614	6.681403	7.1769238	Sitting_Scroll
15:41:16.432	0.12929083	6.529187	7.0607166	-0.010889284	-0.007163617	0.01106949	0.14470614	6.681403	7.1769238	Sitting_Scroll
15:41:16.455	0.12929083	6.529187	7.0607166	-0.010889284	-0.007163617	0.01106949	0.14470614	6.681403	7.1769238	Sitting_Scroll
15:41:16.478	0.12929083	6.529187	7.0607166	-0.010889284	-0.007163617	0.01106949	0.14470614	6.681403	7.1769238	Sitting_Scroll
15:41:16.500	0.12929083	6.529187	7.0607166	-0.010889284	-0.007163617	0.01106949	0.14470614	6.681403	7.1769238	Sitting_Scroll
15:41:16.523	0.12929083	6.529187	7.0607166	-0.010889284	-0.007163617	0.01106949	0.14470614	6.681403	7.1769238	Sitting_Scroll
15:41:16.546	0.12929083	6.529187	7.0607166	-0.010889284	-0.007163617	0.01106949	0.14470614	6.681403	7.1769238	Sitting_Scroll
15:41:16.571	0.12929083	6.529187	7.0607166	0.006214943	0.012384071	0.006182567	0.1451145	6.6810966	7.1771994	Sitting_Scroll
15:41:16.594	0.105348095	6.5028505	7.0343795	0.006214943	0.012384071	0.006182567	0.1451145	6.6810966	7.1771994	Sitting_Scroll
15:41:16.617	0.105348095	6.5028505	7.0343795	0.006214943	0.012384071	0.006182567	0.1451145	6.6810966	7.1771994	Sitting_Scroll
15:41:16.639	0.105348095	6.5028505	7.0343795	0.006214943	0.012384071	0.006182567	0.1451145	6.6810966	7.1771994	Sitting_Scroll
15:41:16.662	0.105348095	6.5028505	7.0343795	0.006214943	0.012384071	0.006182567	0.1451145	6.6810966	7.1771994	Sitting_Scroll
15:41:16.686	0.105348095	6.5028505	7.0343795	0.006214943	0.012384071	0.006182567	0.1451145	6.6810966	7.1771994	Sitting_Scroll
15:41:16.709	0.105348095	6.5028505	7.0343795	0.006214943	0.012384071	0.006182567	0.1451145	6.6810966	7.1771994	Sitting_Scroll
15:41:16.731	0.105348095	6.5028505	7.0343795	-0.004169766	0.001999362	0.020232467	0.14549138	6.687922	7.1708307	Sitting_Scroll
15:41:16.755	0.105348095	6.5028505	7.0343795	-0.004169766	0.001999362	0.020232467	0.14549138	6.687922	7.1708307	Sitting_Scroll
15:41:16.778	0.14126222	6.5052447	6.9577627	-0.004169766	0.001999362	0.020232467	0.14549138	6.687922	7.1708307	Sitting_Scroll
15:41:16.802	0.14126222	6.5052447	6.9577627	-0.004169766	0.001999362	0.020232467	0.14549138	6.687922	7.1708307	Sitting_Scroll
15:41:16.825	0.14126222	6.5052447	6.9577627	-0.004169766	0.001999362	0.020232467	0.14549138	6.687922	7.1708307	Sitting_Scroll
15:41:16.848	0.14126222	6.5052447	6.9577627	-0.004169766	0.001999362	0.020232467	0.14549138	6.687922	7.1708307	Sitting_Scroll
15:41:16.871	0.14126222	6.5052447	6.9577627	-0.004169766	0.001999362	0.020232467	0.14549138	6.687922	7.1708307	Sitting_Scroll
15:41:16.894	0.14126222	6.5052447	6.9577627	-0.004169766	0.001999362	0.020232467	0.14549138	6.687922	7.1708307	Sitting_Scroll
15:41:16.918	0.14126222	6.5052447	6.9577627	-0.0011154399	-0.00044409905	0.0025173756	0.15538748	6.6843214	7.1739836	Sitting_Scroll
15:41:16.941	0.14126222	6.5052447	6.9577627	-0.0011154399	-0.00044409905	0.0025173756	0.15538748	6.6843214	7.1739836	Sitting_Scroll
15:41:16.964	0.14126222	6.5052447	6.9577627	-0.0011154399	-0.00044409905	0.0025173756	0.15538748	6.6843214	7.1739836	Sitting_Scroll
15:41:16.987	0.12689656	6.483696	6.9888883	-0.0011154399	-0.00044409905	0.0025173756	0.15538748	6.6843214	7.1739836	Sitting_Scroll
15:41:17.010	0.12689656	6.483696	6.9888883	-0.0011154399	-0.00044409905	0.0025173756	0.15538748	6.6843214	7.1739836	Sitting_Scroll
15:41:17.032	0.12689656	6.483696	6.9888883	-0.0011154399	-0.00044409905	0.0025173756	0.15538748	6.6843214	7.1739836	Sitting_Scroll
15:41:17.054	0.12689656	6.483696	6.9888883	-0.0011154399	-0.00044409905	0.0025173756	0.15538748	6.6843214	7.1739836	Sitting_Scroll
15:41:17.077	0.12689656	6.483696	6.9888883	-0.0011154399	-0.00044409905	0.0025173756	0.15538748	6.6843214	7.1739836	Sitting_Scroll
15:41:17.100	0.12689656	6.483696	6.9888883	0.00010629055	0.0007776315	0.0067934324	0.17332572	6.686008	7.171997	Sitting_Scroll
15:41:17.123	0.12689656	6.483696	6.9888883	0.00010629055	0.0007776315	0.0067934324	0.17332572	6.686008	7.171997	Sitting_Scroll
15:41:17.147	0.12689656	6.483696	6.9888883	0.00010629055	0.0007776315	0.0067934324	0.17332572	6.686008	7.171997	Sitting_Scroll
15:41:17.170	0.12689656	6.483696	6.9888883	0.00010629055	0.0007776315	0.0067934324	0.17332572	6.686008	7.171997	Sitting_Scroll
15:41:17.194	0.16041641	6.4980617	6.919454	0.00010629055	0.0007776315	0.0067934324	0.17332572	6.686008	7.171997	Sitting_Scroll
15:41:17.216	0.16041641	6.4980617	6.919454	0.00010629055	0.0007776315	0.0067934324	0.17332572	6.686008	7.171997	Sitting_Scroll
15:41:17.240	0.16041641	6.4980617	6.919454	0.00010629055	0.0007776315	0.0067934324	0.17332572	6.686008	7.171997	Sitting_Scroll
15:41:17.263	0.16041641	6.4980617	6.919454	0.00010629055	0.0007776315	0.0067934324	0.17332572	6.686008	7.171997	Sitting_Scroll
15:41:17.287	0.16041641	6.4980617	6.919454	0.008658404	-0.03587428	0.0025173756	0.19301198	6.673944	7.1827245	Sitting_Scroll
15:41:17.309	0.16041641	6.4980617	6.919454	0.008658404	-0.03587428	0.0025173756	0.19301198	6.673944	7.1827245	Sitting_Scroll
15:41:17.332	0.16041641	6.4980617	6.919454	0.008658404	-0.03587428	0.0025173756	0.19301198	6.673944	7.1827245	Sitting_Scroll
15:41:17.353	0.16041641	6.4980617	6.919454	0.008658404	-0.03587428	0.0025173756	0.19301198	6.673944	7.1827245	Sitting_Scroll
15:41:17.377	0.16041641	6.4980617	6.919454	0.008658404	-0.03587428	0.0025173756	0.19301198	6.673944	7.1827245	Sitting_Scroll
15:41:17.400	0.10774237	6.5363703	7.0152254	0.008658404	-0.03587428	0.0025173756	0.19301198	6.673944	7.1827245	Sitting_Scroll
15:41:17.423	0.10774237	6.5363703	7.0152254	0.008658404	-0.03587428	0.0025173756	0.19301198	6.673944	7.1827245	Sitting_Scroll
15:41:17.446	0.10774237	6.5363703	7.0152254	0.008658404	-0.03587428	0.0025173756	0.19301198	6.673944	7.1827245	Sitting_Scroll
15:41:17.469	0.10774237	6.5363703	7.0152254	-0.0053914967	0.005053688	0.01351295	0.20489794	6.6823754	7.1745505	Sitting_Scroll
15:41:17.493	0.10774237	6.5363703	7.0152254	-0.0053914967	0.005053688	0.01351295	0.20489794	6.6823754	7.1745505	Sitting_Scroll
15:41:17.516	0.10774237	6.5363703	7.0152254	-0.0053914967	0.005053688	0.01351295	0.20489794	6.6823754	7.1745505	Sitting_Scroll
15:41:17.538	0.10774237	6.5363703	7.0152254	-0.0053914967	0.005053688	0.01351295	0.20489794	6.6823754	7.1745505	Sitting_Scroll
15:41:17.562	0.10774237	6.5363703	7.0152254	-0.0053914967	0.005053688	0.01351295	0.20489794	6.6823754	7.1745505	Sitting_Scroll
15:41:17.585	0.117319465	6.5387645	7.003254	-0.0053914967	0.005053688	0.01351295	0.20489794	6.6823754	7.1745505	Sitting_Scroll
15:41:17.609	0.117319465	6.5387645	7.003254	-0.0053914967	0.005053688	0.01351295	0.20489794	6.6823754	7.1745505	Sitting_Scroll
15:41:17.633	0.117319465	6.5387645	7.003254	-0.020052264	0.016049262	0.022065064	0.2033567	6.6829147	7.1740956	Sitting_Scroll
15:41:17.656	0.117319465	6.5387645	7.003254	-0.020052264	0.016049262	0.022065064	0.2033567	6.6829147	7.1740956	Sitting_Scroll
15:41:17.677	0.117319465	6.5387645	7.003254	-0.020052264	0.016049262	0.022065064	0.2033567	6.6829147	7.1740956	Sitting_Scroll
15:41:17.701	0.117319465	6.5387645	7.003254	-0.020052264	0.016049262	0.022065064	0.2033567	6.6829147	7.1740956	Sitting_Scroll
15:41:17.724	0.117319465	6.5387645	7.003254	-0.020052264	0.016049262	0.022065064	0.2033567	6.6829147	7.1740956	Sitting_Scroll
15:41:17.747	0.117319465	6.5387645	7.003254	-0.020052264	0.016049262	0.022065064	0.2033567	6.6829147	7.1740956	Sitting_Scroll
15:41:17.769	0.117319465	6.5387645	7.003254	-0.020052264	0.016049262	0.022065064	0.2033567	6.6829147	7.1740956	Sitting_Scroll
15:41:17.792	0.14605077	6.533976	6.876357	-0.020052264	0.016049262	0.022065064	0.2033567	6.6829147	7.1740956	Sitting_Scroll
15:41:17.815	0.14605077	6.533976	6.876357	-0.010889284	-0.03587428	-0.008478199	0.21068646	6.682547	7.1742244	Sitting_Scroll
15:41:17.839	0.14605077	6.533976	6.876357	-0.010889284	-0.03587428	-0.008478199	0.21068646	6.682547	7.1742244	Sitting_Scroll
15:41:17.863	0.14605077	6.533976	6.876357	-0.010889284	-0.03587428	-0.008478199	0.21068646	6.682547	7.1742244	Sitting_Scroll
15:41:17.886	0.14605077	6.533976	6.876357	-0.010889284	-0.03587428	-0.008478199	0.21068646	6.682547	7.1742244	Sitting_Scroll
15:41:17.909	0.14605077	6.533976	6.876357	-0.010889284	-0.03587428	-0.008478199	0.21068646	6.682547	7.1742244	Sitting_Scroll
15:41:17.932	0.14605077	6.533976	6.876357	-0.010889284	-0.03587428	-0.008478199	0.21068646	6.682547	7.1742244	Sitting_Scroll
15:41:17.954	0.14605077	6.533976	6.876357	-0.010889284	-0.03587428	-0.008478199	0.21068646	6.682547	7.1742244	Sitting_Scroll
15:41:17.977	0.12689656	6.5124273	7.022408	-0.010889284	-0.03587428	-0.008478199	0.21068646	6.682547	7.1742244	Sitting_Scroll
15:41:18.001	0.12689656	6.5124273	7.022408	0.006214943	0.011773205	0.0153455455	0.21198022	6.6838875	7.172938	Sitting_Scroll
15:41:18.024	0.12689656	6.5124273	7.022408	0.006214943	0.011773205	0.0153455455	0.21198022	6.6838875	7.172938	Sitting_Scroll
15:41:18.047	0.12689656	6.5124273	7.022408	0.006214943	0.011773205	0.0153455455	0.21198022	6.6838875	7.172938	Sitting_Scroll
15:41:18.071	0.12689656	6.5124273	7.022408	0.006214943	0.011773205	0.0153455455	0.21198022	6.6838875	7.172938	Sitting_Scroll
15:41:18.094	0.12689656	6.5124273	7.022408	0.006214943	0.011773205	0.0153455455	0.21198022	6.6838875	7.172938	Sitting_Scroll
15:41:18.117	0.12689656	6.5124273	7.022408	0.006214943	0.011773205	0.0153455455	0.21198022	6.6838875	7.172938	Sitting_Scroll
15:41:18.139	0.12689656	6.5124273	7.022408	0.006214943	0.011773205	0.0153455455	0.21198022	6.6838875	7.172938	Sitting_Scroll
15:41:18.161	0.12689656	6.5124273	7.022408	0.006214943	0.011773205	0.0153455455	0.21198022	6.6838875	7.172938	Sitting_Scroll
15:41:18.185	0.18196489	6.4956675	7.041562	0.014156191	0.00994061	0.020843333	0.20217115	6.6917686	7.16587	Sitting_Scroll
15:41:18.208	0.18196489	6.4956675	7.041562	0.014156191	0.00994061	0.020843333	0.20217115	6.6917686	7.16587	Sitting_Scroll
15:41:18.231	0.18196489	6.4956675	7.041562	0.014156191	0.00994061	0.020843333	0.20217115	6.6917686	7.16587	Sitting_Scroll
15:41:18.254	0.18196489	6.4956675	7.041562	0.014156191	0.00994061	0.020843333	0.20217115	6.6917686	7.16587	Sitting_Scroll
15:41:18.277	0.18196489	6.4956675	7.041562	0.014156191	0.00994061	0.020843333	0.20217115	6.6917686	7.16587	Sitting_Scroll
15:41:18.301	0.18196489	6.4956675	7.041562	0.014156191	0.00994061	0.020843333	0.20217115	6.6917686	7.16587	Sitting_Scroll
15:41:18.324	0.18196489	6.4956675	7.041562	0.014156191	0.00994061	0.020843333	0.20217115	6.6917686	7.16587	Sitting_Scroll
15:41:18.348	0.18196489	6.4956675	7.041562	0.0056040776	0.0062754187	-0.003591277	0.20389907	6.696329	7.1615553	Sitting_Scroll
15:41:18.371	0.18196489	6.4956675	7.041562	0.0056040776	0.0062754187	-0.003591277	0.20389907	6.696329	7.1615553	Sitting_Scroll
15:41:18.394	0.19154198	6.5124273	6.926637	0.0056040776	0.0062754187	-0.003591277	0.20389907	6.696329	7.1615553	Sitting_Scroll
15:41:18.417	0.19154198	6.5124273	6.926637	0.0056040776	0.0062754187	-0.003591277	0.20389907	6.696329	7.1615553	Sitting_Scroll
15:41:18.441	0.19154198	6.5124273	6.926637	0.0056040776	0.0062754187	-0.003591277	0.20389907	6.696329	7.1615553	Sitting_Scroll
15:41:18.464	0.19154198	6.5124273	6.926637	0.0056040776	0.0062754187	-0.003591277	0.20389907	6.696329	7.1615553	Sitting_Scroll
15:41:18.487	0.19154198	6.5124273	6.926637	0.0056040776	0.0062754187	-0.003591277	0.20389907	6.696329	7.1615553	Sitting_Scroll
15:41:18.509	0.19154198	6.5124273	6.926637	0.0056040776	0.0062754187	-0.003591277	0.20389907	6.696329	7.1615553	Sitting_Scroll
15:41:18.532	0.19154198	6.5124273	6.926637	0.01293446	-0.0077744815	0.005571702	0.19914676	6.6984715	7.159692	Sitting_Scroll
15:41:18.554	0.19154198	6.5124273	6.926637	0.01293446	-0.0077744815	0.005571702	0.19914676	6.6984715	7.159692	Sitting_Scroll
15:41:18.578	0.19154198	6.5124273	6.926637	0.01293446	-0.0077744815	0.005571702	0.19914676	6.6984715	7.159692	Sitting_Scroll
15:41:18.601	0.09337672	6.58665	6.9912825	0.01293446	-0.0077744815	0.005571702	0.19914676	6.6984715	7.159692	Sitting_Scroll
15:41:18.624	0.09337672	6.58665	6.9912825	0.01293446	-0.0077744815	0.005571702	0.19914676	6.6984715	7.159692	Sitting_Scroll
15:41:18.648	0.09337672	6.58665	6.9912825	0.01293446	-0.0077744815	0.005571702	0.19914676	6.6984715	7.159692	Sitting_Scroll
15:41:18.671	0.09337672	6.58665	6.9912825	0.01293446	-0.0077744815	0.005571702	0.19914676	6.6984715	7.159692	Sitting_Scroll
15:41:18.694	0.09337672	6.58665	6.9912825	0.01293446	-0.0077744815	0.005571702	0.19914676	6.6984715	7.159692	Sitting_Scroll
15:41:18.717	0.09337672	6.58665	6.9912825	0.008047539	0.008108014	0.0067934324	0.19471784	6.708222	7.1506743	Sitting_Scroll
15:41:18.740	0.09337672	6.58665	6.9912825	0.008047539	0.008108014	0.0067934324	0.19471784	6.708222	7.1506743	Sitting_Scroll
15:41:18.764	0.09337672	6.58665	6.9912825	0.008047539	0.008108014	0.0067934324	0.19471784	6.708222	7.1506743	Sitting_Scroll
15:41:18.787	0.17238778	6.5196104	6.938608	0.008047539	0.008108014	0.0067934324	0.19471784	6.708222	7.1506743	Sitting_Scroll
15:41:18.813	0.17238778	6.5196104	6.938608	0.008047539	0.008108014	0.0067934324	0.19471784	6.708222	7.1506743	Sitting_Scroll
15:41:18.838	0.17238778	6.5196104	6.938608	0.008047539	0.008108014	0.0067934324	0.19471784	6.708222	7.1506743	Sitting_Scroll
15:41:18.861	0.17238778	6.5196104	6.938608	0.008047539	0.008108014	0.0067934324	0.19471784	6.708222	7.1506743	Sitting_Scroll
15:41:18.884	0.17238778	6.5196104	6.938608	0.008047539	0.008108014	0.0067934324	0.19471784	6.708222	7.1506743	Sitting_Scroll
15:41:18.908	0.17238778	6.5196104	6.938608	-0.01516534	0.0062754187	-0.0060347375	0.18789925	6.712597	7.146748	Sitting_Scroll
15:41:18.931	0.17238778	6.5196104	6.938608	-0.01516534	0.0062754187	-0.0060347375	0.18789925	6.712597	7.146748	Sitting_Scroll
15:41:18.954	0.17238778	6.5196104	6.938608	-0.01516534	0.0062754187	-0.0060347375	0.18789925	6.712597	7.146748	Sitting_Scroll
15:41:18.978	0.11253092	6.5818615	7.063111	-0.01516534	0.0062754187	-0.0060347375	0.18789925	6.712597	7.146748	Sitting_Scroll
15:41:19.002	0.11253092	6.5818615	7.063111	-0.01516534	0.0062754187	-0.0060347375	0.18789925	6.712597	7.146748	Sitting_Scroll
15:41:19.025	0.11253092	6.5818615	7.063111	-0.01516534	0.0062754187	-0.0060347375	0.18789925	6.712597	7.146748	Sitting_Scroll
15:41:19.048	0.11253092	6.5818615	7.063111	-0.01516534	0.0062754187	-0.0060347375	0.18789925	6.712597	7.146748	Sitting_Scroll
15:41:19.071	0.11253092	6.5818615	7.063111	-0.0047806315	0.002610227	0.020843333	0.18412112	6.7127576	7.1466966	Sitting_Scroll
15:41:19.094	0.11253092	6.5818615	7.063111	-0.0047806315	0.002610227	0.020843333	0.18412112	6.7127576	7.1466966	Sitting_Scroll
15:41:19.118	0.11253092	6.5818615	7.063111	-0.0047806315	0.002610227	0.020843333	0.18412112	6.7127576	7.1466966	Sitting_Scroll
15:41:19.140	0.11253092	6.5818615	7.063111	-0.0047806315	0.002610227	0.020843333	0.18412112	6.7127576	7.1466966	Sitting_Scroll
15:41:19.163	0.11253092	6.5818615	7.063111	-0.0047806315	0.002610227	0.020843333	0.18412112	6.7127576	7.1466966	Sitting_Scroll
15:41:19.186	0.13647367	6.5555243	6.7925577	-0.0047806315	0.002610227	0.020843333	0.18412112	6.7127576	7.1466966	Sitting_Scroll
15:41:19.209	0.13647367	6.5555243	6.7925577	-0.0047806315	0.002610227	0.020843333	0.18412112	6.7127576	7.1466966	Sitting_Scroll
15:41:19.233	0.13647367	6.5555243	6.7925577	-0.0047806315	0.002610227	0.020843333	0.18412112	6.7127576	7.1466966	Sitting_Scroll
15:41:19.256	0.13647367	6.5555243	6.7925577	0.040423397	0.016660128	-0.011532525	0.16917671	6.7266273	7.1340156	Sitting_Scroll
15:41:19.277	0.13647367	6.5555243	6.7925577	0.040423397	0.016660128	-0.011532525	0.16917671	6.7266273	7.1340156	Sitting_Scroll
15:41:19.301	0.13647367	6.5555243	6.7925577	0.040423397	0.016660128	-0.011532525	0.16917671	6.7266273	7.1340156	Sitting_Scroll
15:41:19.324	0.13647367	6.5555243	6.7925577	0.040423397	0.016660128	-0.011532525	0.16917671	6.7266273	7.1340156	Sitting_Scroll
15:41:19.347	0.13647367	6.5555243	6.7925577	0.040423397	0.016660128	-0.011532525	0.16917671	6.7266273	7.1340156	Sitting_Scroll
15:41:19.369	0.13647367	6.5555243	6.7925577	0.040423397	0.016660128	-0.011532525	0.16917671	6.7266273	7.1340156	Sitting_Scroll
15:41:19.392	0.083799616	6.58665	6.924243	0.040423397	0.016660128	-0.011532525	0.16917671	6.7266273	7.1340156	Sitting_Scroll
15:41:19.415	0.083799616	6.58665	6.924243	0.040423397	0.016660128	-0.011532525	0.16917671	6.7266273	7.1340156	Sitting_Scroll
15:41:19.438	0.083799616	6.58665	6.924243	-0.0029480357	0.0007776315	0.009847758	0.1537321	6.750658	7.111631	Sitting_Scroll
15:41:19.461	0.083799616	6.58665	6.924243	-0.0029480357	0.0007776315	0.009847758	0.1537321	6.750658	7.111631	Sitting_Scroll
15:41:19.483	0.083799616	6.58665	6.924243	-0.0029480357	0.0007776315	0.009847758	0.1537321	6.750658	7.111631	Sitting_Scroll
15:41:19.506	0.083799616	6.58665	6.924243	-0.0029480357	0.0007776315	0.009847758	0.1537321	6.750658	7.111631	Sitting_Scroll
15:41:19.529	0.083799616	6.58665	6.924243	-0.0029480357	0.0007776315	0.009847758	0.1537321	6.750658	7.111631	Sitting_Scroll
15:41:19.551	0.083799616	6.58665	6.924243	-0.0029480357	0.0007776315	0.009847758	0.1537321	6.750658	7.111631	Sitting_Scroll
15:41:19.575	0.083799616	6.58665	6.924243	-0.0029480357	0.0007776315	0.009847758	0.1537321	6.750658	7.111631	Sitting_Scroll
15:41:19.598	0.102953814	6.550736	6.936214	-0.0029480357	0.0007776315	0.009847758	0.1537321	6.750658	7.111631	Sitting_Scroll
15:41:19.620	0.102953814	6.550736	6.936214	-0.011500149	0.004442823	0.0037391062	0.15812574	6.754593	7.107801	Sitting_Scroll
15:41:19.642	0.102953814	6.550736	6.936214	-0.011500149	0.004442823	0.0037391062	0.15812574	6.754593	7.107801	Sitting_Scroll
15:41:19.665	0.102953814	6.550736	6.936214	-0.011500149	0.004442823	0.0037391062	0.15812574	6.754593	7.107801	Sitting_Scroll
15:41:19.689	0.102953814	6.550736	6.936214	-0.011500149	0.004442823	0.0037391062	0.15812574	6.754593	7.107801	Sitting_Scroll
15:41:19.712	0.102953814	6.550736	6.936214	-0.011500149	0.004442823	0.0037391062	0.15812574	6.754593	7.107801	Sitting_Scroll
15:41:19.735	0.102953814	6.550736	6.936214	-0.011500149	0.004442823	0.0037391062	0.15812574	6.754593	7.107801	Sitting_Scroll
15:41:19.758	0.102953814	6.550736	6.936214	-0.011500149	0.004442823	0.0037391062	0.15812574	6.754593	7.107801	Sitting_Scroll
15:41:19.780	0.20351335	6.5148215	6.8859344	-0.011500149	0.004442823	0.0037391062	0.15812574	6.754593	7.107801	Sitting_Scroll
15:41:19.805	0.20351335	6.5148215	6.8859344	0.0007171558	0.001999362	-0.001758681	0.1431717	6.7635226	7.0996194	Sitting_Scroll
15:41:19.830	0.20351335	6.5148215	6.8859344	0.0007171558	0.001999362	-0.001758681	0.1431717	6.7635226	7.0996194	Sitting_Scroll
15:41:19.853	0.20351335	6.5148215	6.8859344	0.0007171558	0.001999362	-0.001758681	0.1431717	6.7635226	7.0996194	Sitting_Scroll
15:41:19.876	0.20351335	6.5148215	6.8859344	0.0007171558	0.001999362	-0.001758681	0.1431717	6.7635226	7.0996194	Sitting_Scroll
15:41:19.899	0.20351335	6.5148215	6.8859344	0.0007171558	0.001999362	-0.001758681	0.1431717	6.7635226	7.0996194	Sitting_Scroll
15:41:19.923	0.20351335	6.5148215	6.8859344	0.0007171558	0.001999362	-0.001758681	0.1431717	6.7635226	7.0996194	Sitting_Scroll
15:41:19.950	0.20351335	6.5148215	6.8859344	0.0007171558	0.001999362	-0.001758681	0.1431717	6.7635226	7.0996194	Sitting_Scroll
15:41:19.971	0.20351335	6.5148215	6.8859344	-0.009667553	0.0038319575	0.01351295	0.13102424	6.7890487	7.075449	Sitting_Scroll
15:41:19.994	0.026337024	6.675238	7.0176196	-0.009667553	0.0038319575	0.01351295	0.13102424	6.7890487	7.075449	Sitting_Scroll
15:41:20.015	0.026337024	6.675238	7.0176196	-0.009667553	0.0038319575	0.01351295	0.13102424	6.7890487	7.075449	Sitting_Scroll
15:41:20.037	0.026337024	6.675238	7.0176196	-0.009667553	0.0038319575	0.01351295	0.13102424	6.7890487	7.075449	Sitting_Scroll
15:41:20.060	0.026337024	6.675238	7.0176196	-0.009667553	0.0038319575	0.01351295	0.13102424	6.7890487	7.075449	Sitting_Scroll
15:41:20.082	0.026337024	6.675238	7.0176196	-0.009667553	0.0038319575	0.01351295	0.13102424	6.7890487	7.075449	Sitting_Scroll
15:41:20.104	0.026337024	6.675238	7.0176196	-0.009667553	0.0038319575	0.01351295	0.13102424	6.7890487	7.075449	Sitting_Scroll
15:41:20.126	0.026337024	6.675238	7.0176196	-0.009667553	0.0038319575	0.01351295	0.13102424	6.7890487	7.075449	Sitting_Scroll
15:41:20.150	0.026337024	6.675238	7.0176196	0.0025497514	0.008108014	0.01473468	0.133447	6.7812657	7.0828633	Sitting_Scroll
15:41:20.172	0.026337024	6.675238	7.0176196	0.0025497514	0.008108014	0.01473468	0.133447	6.7812657	7.0828633	Sitting_Scroll
15:41:20.195	-0.028731298	6.694392	6.7805862	0.0025497514	0.008108014	0.01473468	0.133447	6.7812657	7.0828633	Sitting_Scroll
15:41:20.218	-0.028731298	6.694392	6.7805862	0.0025497514	0.008108014	0.01473468	0.133447	6.7812657	7.0828633	Sitting_Scroll
15:41:20.241	-0.028731298	6.694392	6.7805862	0.0025497514	0.008108014	0.01473468	0.133447	6.7812657	7.0828633	Sitting_Scroll
15:41:20.265	-0.028731298	6.694392	6.7805862	0.0025497514	0.008108014	0.01473468	0.133447	6.7812657	7.0828633	Sitting_Scroll
15:41:20.288	-0.028731298	6.694392	6.7805862	0.0025497514	0.008108014	0.01473468	0.133447	6.7812657	7.0828633	Sitting_Scroll
15:41:20.311	-0.028731298	6.694392	6.7805862	0.0025497514	0.008108014	0.01473468	0.133447	6.7812657	7.0828633	Sitting_Scroll
15:41:20.334	-0.028731298	6.694392	6.7805862	0.009269269	-0.0047201556	0.0025173756	0.1384853	6.785685	7.078531	Sitting_Scroll
15:41:20.357	-0.028731298	6.694392	6.7805862	0.009269269	-0.0047201556	0.0025173756	0.1384853	6.785685	7.078531	Sitting_Scroll
15:41:20.381	0.083799616	6.689604	6.969734	0.009269269	-0.0047201556	0.0025173756	0.1384853	6.785685	7.078531	Sitting_Scroll
15:41:20.404	0.083799616	6.689604	6.969734	0.009269269	-0.0047201556	0.0025173756	0.1384853	6.785685	7.078531	Sitting_Scroll
15:41:20.427	0.083799616	6.689604	6.969734	0.009269269	-0.0047201556	0.0025173756	0.1384853	6.785685	7.078531	Sitting_Scroll
15:41:20.450	0.083799616	6.689604	6.969734	0.009269269	-0.0047201556	0.0025173756	0.1384853	6.785685	7.078531	Sitting_Scroll
15:41:20.473	0.083799616	6.689604	6.969734	0.009269269	-0.0047201556	0.0025173756	0.1384853	6.785685	7.078531	Sitting_Scroll
15:41:20.497	0.083799616	6.689604	6.969734	0.009269269	-0.0047201556	0.0025173756	0.1384853	6.785685	7.078531	Sitting_Scroll
15:41:20.519	0.083799616	6.689604	6.969734	-0.010278419	0.010551476	0.017789008	0.1498869	6.769211	7.0940523	Sitting_Scroll
15:41:20.541	0.083799616	6.689604	6.969734	-0.010278419	0.010551476	0.017789008	0.1498869	6.769211	7.0940523	Sitting_Scroll
15:41:20.564	0.083799616	6.689604	6.969734	-0.010278419	0.010551476	0.017789008	0.1498869	6.769211	7.0940523	Sitting_Scroll
15:41:20.587	0.098165266	6.6225643	6.7997403	-0.010278419	0.010551476	0.017789008	0.1498869	6.769211	7.0940523	Sitting_Scroll
15:41:20.609	0.098165266	6.6225643	6.7997403	-0.010278419	0.010551476	0.017789008	0.1498869	6.769211	7.0940523	Sitting_Scroll
15:41:20.632	0.098165266	6.6225643	6.7997403	-0.010278419	0.010551476	0.017789008	0.1498869	6.769211	7.0940523	Sitting_Scroll
15:41:20.655	0.098165266	6.6225643	6.7997403	-0.010278419	0.010551476	0.017789008	0.1498869	6.769211	7.0940523	Sitting_Scroll
15:41:20.677	0.098165266	6.6225643	6.7997403	-0.010278419	0.010551476	0.017789008	0.1498869	6.769211	7.0940523	Sitting_Scroll
15:41:20.701	0.098165266	6.6225643	6.7997403	0.004993213	0.00016676621	0.0012956453	0.16262093	6.7623215	7.100345	Sitting_Scroll
15:41:20.725	0.098165266	6.6225643	6.7997403	0.004993213	0.00016676621	0.0012956453	0.16262093	6.7623215	7.100345	Sitting_Scroll
15:41:20.748	0.098165266	6.6225643	6.7997403	0.004993213	0.00016676621	0.0012956453	0.16262093	6.7623215	7.100345	Sitting_Scroll
15:41:20.771	0.098165266	6.6225643	6.7997403	0.004993213	0.00016676621	0.0012956453	0.16262093	6.7623215	7.100345	Sitting_Scroll
15:41:20.794	0.08140534	6.60341	7.022408	0.004993213	0.00016676621	0.0012956453	0.16262093	6.7623215	7.100345	Sitting_Scroll
15:41:20.817	0.08140534	6.60341	7.022408	0.004993213	0.00016676621	0.0012956453	0.16262093	6.7623215	7.100345	Sitting_Scroll
15:41:20.842	0.08140534	6.60341	7.022408	0.004993213	0.00016676621	0.0012956453	0.16262093	6.7623215	7.100345	Sitting_Scroll
15:41:20.865	0.08140534	6.60341	7.022408	-0.0029480357	0.013605801	0.0019065104	0.16562581	6.749479	7.1124825	Sitting_Scroll
15:41:20.887	0.08140534	6.60341	7.022408	-0.0029480357	0.013605801	0.0019065104	0.16562581	6.749479	7.1124825	Sitting_Scroll
15:41:20.908	0.08140534	6.60341	7.022408	-0.0029480357	0.013605801	0.0019065104	0.16562581	6.749479	7.1124825	Sitting_Scroll
15:41:20.929	0.08140534	6.60341	7.022408	-0.0029480357	0.013605801	0.0019065104	0.16562581	6.749479	7.1124825	Sitting_Scroll
15:41:20.952	0.08140534	6.60341	7.022408	-0.0029480357	0.013605801	0.0019065104	0.16562581	6.749479	7.1124825	Sitting_Scroll
15:41:20.974	0.08140534	6.60341	7.022408	-0.0029480357	0.013605801	0.0019065104	0.16562581	6.749479	7.1124825	Sitting_Scroll
15:41:20.999	0.105348095	6.605804	7.0295906	-0.0029480357	0.013605801	0.0019065104	0.16562581	6.749479	7.1124825	Sitting_Scroll
15:41:21.022	0.105348095	6.605804	7.0295906	-0.0029480357	0.013605801	0.0019065104	0.16562581	6.749479	7.1124825	Sitting_Scroll
15:41:21.046	0.105348095	6.605804	7.0295906	-0.0029480357	0.013605801	0.0019065104	0.16562581	6.749479	7.1124825	Sitting_Scroll
15:41:21.071	0.105348095	6.605804	7.0295906	0.021486575	-0.012050539	-0.01580858	0.16330527	6.7468853	7.1149964	Sitting_Scroll
15:41:21.094	0.105348095	6.605804	7.0295906	0.021486575	-0.012050539	-0.01580858	0.16330527	6.7468853	7.1149964	Sitting_Scroll
15:41:21.117	0.105348095	6.605804	7.0295906	0.021486575	-0.012050539	-0.01580858	0.16330527	6.7468853	7.1149964	Sitting_Scroll
15:41:21.140	0.105348095	6.605804	7.0295906	0.021486575	-0.012050539	-0.01580858	0.16330527	6.7468853	7.1149964	Sitting_Scroll
15:41:21.161	0.105348095	6.605804	7.0295906	0.021486575	-0.012050539	-0.01580858	0.16330527	6.7468853	7.1149964	Sitting_Scroll
15:41:21.184	0.21548474	6.490879	7.0559278	0.021486575	-0.012050539	-0.01580858	0.16330527	6.7468853	7.1149964	Sitting_Scroll
15:41:21.208	0.21548474	6.490879	7.0559278	0.021486575	-0.012050539	-0.01580858	0.16330527	6.7468853	7.1149964	Sitting_Scroll
15:41:21.232	0.21548474	6.490879	7.0559278	0.014767056	0.001999362	0.007404298	0.1595516	6.7466607	7.1152987	Sitting_Scroll
15:41:21.253	0.21548474	6.490879	7.0559278	0.014767056	0.001999362	0.007404298	0.1595516	6.7466607	7.1152987	Sitting_Scroll
15:41:21.277	0.21548474	6.490879	7.0559278	0.014767056	0.001999362	0.007404298	0.1595516	6.7466607	7.1152987	Sitting_Scroll
15:41:21.301	0.21548474	6.490879	7.0559278	0.014767056	0.001999362	0.007404298	0.1595516	6.7466607	7.1152987	Sitting_Scroll
15:41:21.324	0.21548474	6.490879	7.0559278	0.014767056	0.001999362	0.007404298	0.1595516	6.7466607	7.1152987	Sitting_Scroll
15:41:21.347	0.21548474	6.490879	7.0559278	0.014767056	0.001999362	0.007404298	0.1595516	6.7466607	7.1152987	Sitting_Scroll
15:41:21.369	0.21548474	6.490879	7.0559278	0.014767056	0.001999362	0.007404298	0.1595516	6.7466607	7.1152987	Sitting_Scroll
15:41:21.393	0.25858167	6.58665	7.058322	0.014767056	0.001999362	0.007404298	0.1595516	6.7466607	7.1152987	Sitting_Scroll
15:41:21.419	0.25858167	6.58665	7.058322	-0.02432832	0.0056645535	0.01229122	0.16063897	6.75443	7.1078973	Sitting_Scroll
15:41:21.442	0.25858167	6.58665	7.058322	-0.02432832	0.0056645535	0.01229122	0.16063897	6.75443	7.1078973	Sitting_Scroll
15:41:21.465	0.25858167	6.58665	7.058322	-0.02432832	0.0056645535	0.01229122	0.16063897	6.75443	7.1078973	Sitting_Scroll
15:41:21.488	0.25858167	6.58665	7.058322	-0.02432832	0.0056645535	0.01229122	0.16063897	6.75443	7.1078973	Sitting_Scroll
15:41:21.511	0.25858167	6.58665	7.058322	-0.02432832	0.0056645535	0.01229122	0.16063897	6.75443	7.1078973	Sitting_Scroll
15:41:21.534	0.25858167	6.58665	7.058322	-0.02432832	0.0056645535	0.01229122	0.16063897	6.75443	7.1078973	Sitting_Scroll
15:41:21.556	0.25858167	6.58665	7.058322	-0.02432832	0.0056645535	0.01229122	0.16063897	6.75443	7.1078973	Sitting_Scroll
15:41:21.579	0.18435916	6.5842557	6.8500204	-0.02432832	0.0056645535	0.01229122	0.16063897	6.75443	7.1078973	Sitting_Scroll
15:41:21.601	0.18435916	6.5842557	6.8500204	0.004993213	0.00871888	0.010458624	0.16238691	6.749709	7.112339	Sitting_Scroll
15:41:21.623	0.18435916	6.5842557	6.8500204	0.004993213	0.00871888	0.010458624	0.16238691	6.749709	7.112339	Sitting_Scroll
15:41:21.647	0.18435916	6.5842557	6.8500204	0.004993213	0.00871888	0.010458624	0.16238691	6.749709	7.112339	Sitting_Scroll
15:41:21.670	0.18435916	6.5842557	6.8500204	0.004993213	0.00871888	0.010458624	0.16238691	6.749709	7.112339	Sitting_Scroll
15:41:21.693	0.18435916	6.5842557	6.8500204	0.004993213	0.00871888	0.010458624	0.16238691	6.749709	7.112339	Sitting_Scroll
15:41:21.716	0.18435916	6.5842557	6.8500204	0.004993213	0.00871888	0.010458624	0.16238691	6.749709	7.112339	Sitting_Scroll
15:41:21.739	0.18435916	6.5842557	6.8500204	0.004993213	0.00871888	0.010458624	0.16238691	6.749709	7.112339	Sitting_Scroll
15:41:21.763	0.18435916	6.5842557	6.8500204	0.004993213	0.00871888	0.010458624	0.16238691	6.749709	7.112339	Sitting_Scroll
15:41:21.787	0.047885496	6.6177754	6.962551	-0.010889284	-0.010217943	-0.003591277	0.16164917	6.748207	7.113781	Sitting_Scroll
15:41:21.809	0.047885496	6.6177754	6.962551	-0.010889284	-0.010217943	-0.003591277	0.16164917	6.748207	7.113781	Sitting_Scroll
15:41:21.831	0.047885496	6.6177754	6.962551	-0.010889284	-0.010217943	-0.003591277	0.16164917	6.748207	7.113781	Sitting_Scroll
15:41:21.852	0.047885496	6.6177754	6.962551	-0.010889284	-0.010217943	-0.003591277	0.16164917	6.748207	7.113781	Sitting_Scroll
15:41:21.874	0.047885496	6.6177754	6.962551	-0.010889284	-0.010217943	-0.003591277	0.16164917	6.748207	7.113781	Sitting_Scroll
15:41:21.896	0.047885496	6.6177754	6.962551	-0.010889284	-0.010217943	-0.003591277	0.16164917	6.748207	7.113781	Sitting_Scroll
15:41:21.919	0.047885496	6.6177754	6.962551	-0.010889284	-0.010217943	-0.003591277	0.16164917	6.748207	7.113781	Sitting_Scroll
15:41:21.942	0.047885496	6.6177754	6.962551	-0.010889284	-0.010217943	-0.003591277	0.16164917	6.748207	7.113781	Sitting_Scroll
15:41:21.965	0.047885496	6.6177754	6.962551	0.001328021	0.012384071	-0.0072564683	0.16202407	6.734131	7.1271	Sitting_Scroll
15:41:21.988	0.083799616	6.5842557	6.902694	0.001328021	0.012384071	-0.0072564683	0.16202407	6.734131	7.1271	Sitting_Scroll
15:41:22.012	0.083799616	6.5842557	6.902694	0.001328021	0.012384071	-0.0072564683	0.16202407	6.734131	7.1271	Sitting_Scroll
15:41:22.035	0.083799616	6.5842557	6.902694	0.001328021	0.012384071	-0.0072564683	0.16202407	6.734131	7.1271	Sitting_Scroll
15:41:22.056	0.083799616	6.5842557	6.902694	0.001328021	0.012384071	-0.0072564683	0.16202407	6.734131	7.1271	Sitting_Scroll
15:41:22.079	0.083799616	6.5842557	6.902694	0.001328021	0.012384071	-0.0072564683	0.16202407	6.734131	7.1271	Sitting_Scroll
15:41:22.102	0.083799616	6.5842557	6.902694	0.001328021	0.012384071	-0.0072564683	0.16202407	6.734131	7.1271	Sitting_Scroll
15:41:22.127	0.083799616	6.5842557	6.902694	0.008047539	0.0007776315	0.02511939	0.15853819	6.731882	7.1293015	Sitting_Scroll
15:41:22.149	0.083799616	6.5842557	6.902694	0.008047539	0.0007776315	0.02511939	0.15853819	6.731882	7.1293015	Sitting_Scroll
15:41:22.172	0.083799616	6.5842557	6.902694	0.008047539	0.0007776315	0.02511939	0.15853819	6.731882	7.1293015	Sitting_Scroll
15:41:22.195	0.083799616	6.58665	6.9457912	0.008047539	0.0007776315	0.02511939	0.15853819	6.731882	7.1293015	Sitting_Scroll
15:41:22.218	0.083799616	6.58665	6.9457912	0.008047539	0.0007776315	0.02511939	0.15853819	6.731882	7.1293015	Sitting_Scroll
15:41:22.240	0.083799616	6.58665	6.9457912	0.008047539	0.0007776315	0.02511939	0.15853819	6.731882	7.1293015	Sitting_Scroll
15:41:22.263	0.083799616	6.58665	6.9457912	0.008047539	0.0007776315	0.02511939	0.15853819	6.731882	7.1293015	Sitting_Scroll
15:41:22.286	0.083799616	6.58665	6.9457912	0.008047539	0.0007776315	0.02511939	0.15853819	6.731882	7.1293015	Sitting_Scroll
15:41:22.309	0.083799616	6.58665	6.9457912	-0.00050457474	0.0013884967	0.004349971	0.15787944	6.739603	7.122019	Sitting_Scroll
15:41:22.333	0.083799616	6.58665	6.9457912	-0.00050457474	0.0013884967	0.004349971	0.15787944	6.739603	7.122019	Sitting_Scroll
15:41:22.356	0.083799616	6.58665	6.9457912	-0.00050457474	0.0013884967	0.004349971	0.15787944	6.739603	7.122019	Sitting_Scroll
15:41:22.378	0.17478207	6.507639	7.0367737	-0.00050457474	0.0013884967	0.004349971	0.15787944	6.739603	7.122019	Sitting_Scroll
15:41:22.401	0.17478207	6.507639	7.0367737	-0.00050457474	0.0013884967	0.004349971	0.15787944	6.739603	7.122019	Sitting_Scroll
15:41:22.424	0.17478207	6.507639	7.0367737	-0.00050457474	0.0013884967	0.004349971	0.15787944	6.739603	7.122019	Sitting_Scroll
15:41:22.447	0.17478207	6.507639	7.0367737	-0.00050457474	0.0013884967	0.004349971	0.15787944	6.739603	7.122019	Sitting_Scroll
15:41:22.469	0.17478207	6.507639	7.0367737	-0.00050457474	0.0013884967	0.004349971	0.15787944	6.739603	7.122019	Sitting_Scroll
15:41:22.493	0.17478207	6.507639	7.0367737	0.008047539	-0.008385347	0.0037391062	0.15777174	6.735736	7.125678	Sitting_Scroll
15:41:22.516	0.17478207	6.507639	7.0367737	0.008047539	-0.008385347	0.0037391062	0.15777174	6.735736	7.125678	Sitting_Scroll
15:41:22.538	0.17478207	6.507639	7.0367737	0.008047539	-0.008385347	0.0037391062	0.15777174	6.735736	7.125678	Sitting_Scroll
15:41:22.562	0.17478207	6.507639	7.0367737	0.008047539	-0.008385347	0.0037391062	0.15777174	6.735736	7.125678	Sitting_Scroll
15:41:22.585	-0.0023942748	6.5842557	6.902694	0.008047539	-0.008385347	0.0037391062	0.15777174	6.735736	7.125678	Sitting_Scroll
15:41:22.608	-0.0023942748	6.5842557	6.902694	0.008047539	-0.008385347	0.0037391062	0.15777174	6.735736	7.125678	Sitting_Scroll
15:41:22.631	-0.0023942748	6.5842557	6.902694	0.008047539	-0.008385347	0.0037391062	0.15777174	6.735736	7.125678	Sitting_Scroll
15:41:22.654	-0.0023942748	6.5842557	6.902694	0.008047539	-0.008385347	0.0037391062	0.15777174	6.735736	7.125678	Sitting_Scroll
15:41:22.678	-0.0023942748	6.5842557	6.902694	-0.0072240923	-0.0059418865	0.009236894	0.15572715	6.7391615	7.122483	Sitting_Scroll
15:41:22.701	-0.0023942748	6.5842557	6.902694	-0.0072240923	-0.0059418865	0.009236894	0.15572715	6.7391615	7.122483	Sitting_Scroll
15:41:22.724	-0.0023942748	6.5842557	6.902694	-0.0072240923	-0.0059418865	0.009236894	0.15572715	6.7391615	7.122483	Sitting_Scroll
15:41:22.747	-0.0023942748	6.5842557	6.902694	-0.0072240923	-0.0059418865	0.009236894	0.15572715	6.7391615	7.122483	Sitting_Scroll
15:41:22.770	-0.0023942748	6.5842557	6.902694	-0.0072240923	-0.0059418865	0.009236894	0.15572715	6.7391615	7.122483	Sitting_Scroll
15:41:22.794	0.11253092	6.572284	6.943397	-0.0072240923	-0.0059418865	0.009236894	0.15572715	6.7391615	7.122483	Sitting_Scroll
15:41:22.817	0.11253092	6.572284	6.943397	-0.0072240923	-0.0059418865	0.009236894	0.15572715	6.7391615	7.122483	Sitting_Scroll
15:41:22.842	0.11253092	6.572284	6.943397	-0.0072240923	-0.0059418865	0.009236894	0.15572715	6.7391615	7.122483	Sitting_Scroll
15:41:22.865	0.11253092	6.572284	6.943397	-0.0023371703	-0.012661404	0.015956411	0.15735798	6.740892	7.1208105	Sitting_Scroll
15:41:22.888	0.11253092	6.572284	6.943397	-0.0023371703	-0.012661404	0.015956411	0.15735798	6.740892	7.1208105	Sitting_Scroll
15:41:22.912	0.11253092	6.572284	6.943397	-0.0023371703	-0.012661404	0.015956411	0.15735798	6.740892	7.1208105	Sitting_Scroll
15:41:22.935	0.11253092	6.572284	6.943397	-0.0023371703	-0.012661404	0.015956411	0.15735798	6.740892	7.1208105	Sitting_Scroll
15:41:22.957	0.11253092	6.572284	6.943397	-0.0023371703	-0.012661404	0.015956411	0.15735798	6.740892	7.1208105	Sitting_Scroll
15:41:22.981	0.07422252	6.6177754	6.9290314	-0.0023371703	-0.012661404	0.015956411	0.15735798	6.740892	7.1208105	Sitting_Scroll
15:41:23.004	0.07422252	6.6177754	6.9290314	-0.0023371703	-0.012661404	0.015956411	0.15735798	6.740892	7.1208105	Sitting_Scroll
15:41:23.028	0.07422252	6.6177754	6.9290314	-0.03837822	-0.0065527516	0.005571702	0.16485374	6.737729	7.123629	Sitting_Scroll
15:41:23.052	0.07422252	6.6177754	6.9290314	-0.03837822	-0.0065527516	0.005571702	0.16485374	6.737729	7.123629	Sitting_Scroll
15:41:23.075	0.07422252	6.6177754	6.9290314	-0.03837822	-0.0065527516	0.005571702	0.16485374	6.737729	7.123629	Sitting_Scroll
15:41:23.098	0.07422252	6.6177754	6.9290314	-0.03837822	-0.0065527516	0.005571702	0.16485374	6.737729	7.123629	Sitting_Scroll
15:41:23.121	0.07422252	6.6177754	6.9290314	-0.03837822	-0.0065527516	0.005571702	0.16485374	6.737729	7.123629	Sitting_Scroll
15:41:23.144	0.07422252	6.6177754	6.9290314	-0.03837822	-0.0065527516	0.005571702	0.16485374	6.737729	7.123629	Sitting_Scroll
15:41:23.167	0.07422252	6.6177754	6.9290314	-0.03837822	-0.0065527516	0.005571702	0.16485374	6.737729	7.123629	Sitting_Scroll
15:41:23.190	0.10055954	6.5196104	6.8021345	-0.03837822	-0.0065527516	0.005571702	0.16485374	6.737729	7.123629	Sitting_Scroll
15:41:23.213	0.10055954	6.5196104	6.8021345	-0.027382644	-0.03892861	-0.018252043	0.16835567	6.7193155	7.1409245	Sitting_Scroll
15:41:23.236	0.10055954	6.5196104	6.8021345	-0.027382644	-0.03892861	-0.018252043	0.16835567	6.7193155	7.1409245	Sitting_Scroll
15:41:23.260	0.10055954	6.5196104	6.8021345	-0.027382644	-0.03892861	-0.018252043	0.16835567	6.7193155	7.1409245	Sitting_Scroll
15:41:23.283	0.10055954	6.5196104	6.8021345	-0.027382644	-0.03892861	-0.018252043	0.16835567	6.7193155	7.1409245	Sitting_Scroll
15:41:23.306	0.10055954	6.5196104	6.8021345	-0.027382644	-0.03892861	-0.018252043	0.16835567	6.7193155	7.1409245	Sitting_Scroll
15:41:23.329	0.10055954	6.5196104	6.8021345	-0.027382644	-0.03892861	-0.018252043	0.16835567	6.7193155	7.1409245	Sitting_Scroll
15:41:23.352	0.10055954	6.5196104	6.8021345	-0.027382644	-0.03892861	-0.018252043	0.16835567	6.7193155	7.1409245	Sitting_Scroll
15:41:23.375	0.10055954	6.5196104	6.8021345	-0.027382644	-0.03892861	-0.018252043	0.16835567	6.7193155	7.1409245	Sitting_Scroll
15:41:23.400	0.17238778	6.543553	7.022408	-0.0011154399	-0.008996212	0.022675928	0.16540727	6.708653	7.151007	Sitting_Scroll
15:41:23.423	0.17238778	6.543553	7.022408	-0.0011154399	-0.008996212	0.022675928	0.16540727	6.708653	7.151007	Sitting_Scroll
15:41:23.446	0.17238778	6.543553	7.022408	-0.0011154399	-0.008996212	0.022675928	0.16540727	6.708653	7.151007	Sitting_Scroll
15:41:23.469	0.17238778	6.543553	7.022408	-0.0011154399	-0.008996212	0.022675928	0.16540727	6.708653	7.151007	Sitting_Scroll
15:41:23.491	0.17238778	6.543553	7.022408	-0.0011154399	-0.008996212	0.022675928	0.16540727	6.708653	7.151007	Sitting_Scroll
15:41:23.516	0.17238778	6.543553	7.022408	-0.0011154399	-0.008996212	0.022675928	0.16540727	6.708653	7.151007	Sitting_Scroll
15:41:23.539	0.17238778	6.543553	7.022408	-0.0011154399	-0.008996212	0.022675928	0.16540727	6.708653	7.151007	Sitting_Scroll
15:41:23.562	0.17238778	6.543553	7.022408	-0.0011154399	-0.008996212	0.022675928	0.16540727	6.708653	7.151007	Sitting_Scroll
15:41:23.585	0.26337022	6.488485	6.919454	-0.01272188	0.00016676621	0.005571702	0.16303828	6.7106323	7.1492066	Sitting_Scroll
15:41:23.609	0.26337022	6.488485	6.919454	-0.01272188	0.00016676621	0.005571702	0.16303828	6.7106323	7.1492066	Sitting_Scroll
15:41:23.633	0.26337022	6.488485	6.919454	-0.01272188	0.00016676621	0.005571702	0.16303828	6.7106323	7.1492066	Sitting_Scroll
15:41:23.656	0.26337022	6.488485	6.919454	-0.01272188	0.00016676621	0.005571702	0.16303828	6.7106323	7.1492066	Sitting_Scroll
15:41:23.679	0.26337022	6.488485	6.919454	-0.01272188	0.00016676621	0.005571702	0.16303828	6.7106323	7.1492066	Sitting_Scroll
15:41:23.702	0.26337022	6.488485	6.919454	-0.01272188	0.00016676621	0.005571702	0.16303828	6.7106323	7.1492066	Sitting_Scroll
15:41:23.725	0.26337022	6.488485	6.919454	-0.01272188	0.00016676621	0.005571702	0.16303828	6.7106323	7.1492066	Sitting_Scroll
15:41:23.748	0.26337022	6.488485	6.919454	-0.010889284	-0.0022766949	0.016567277	0.16303828	6.7106323	7.1492066	Sitting_Scroll
15:41:23.771	0.26337022	6.488485	6.919454	-0.010889284	-0.0022766949	0.016567277	0.16732217	6.6981096	7.16084	Sitting_Scroll
15:41:23.794	0.05985687	6.5483418	6.941003	-0.010889284	-0.0022766949	0.016567277	0.16732217	6.6981096	7.16084	Sitting_Scroll
15:41:23.817	0.05985687	6.5483418	6.941003	-0.010889284	-0.0022766949	0.016567277	0.16732217	6.6981096	7.16084	Sitting_Scroll
15:41:23.841	0.05985687	6.5483418	6.941003	-0.010889284	-0.0022766949	0.016567277	0.16732217	6.6981096	7.16084	Sitting_Scroll
15:41:23.865	0.05985687	6.5483418	6.941003	-0.010889284	-0.0022766949	0.016567277	0.16732217	6.6981096	7.16084	Sitting_Scroll
15:41:23.888	0.05985687	6.5483418	6.941003	-0.010889284	-0.0022766949	0.016567277	0.16732217	6.6981096	7.16084	Sitting_Scroll
15:41:23.911	0.05985687	6.5483418	6.941003	-0.010889284	-0.0022766949	0.016567277	0.16732217	6.6981096	7.16084	Sitting_Scroll
15:41:23.934	0.05985687	6.5483418	6.941003	-0.035934757	-0.007163617	0.022065064	0.17376119	6.6909437	7.167385	Sitting_Scroll
15:41:23.958	0.05985687	6.5483418	6.941003	-0.035934757	-0.007163617	0.022065064	0.17376119	6.6909437	7.167385	Sitting_Scroll
15:41:23.981	0.20351335	6.5220046	6.897906	-0.035934757	-0.007163617	0.022065064	0.17376119	6.6909437	7.167385	Sitting_Scroll
15:41:24.004	0.20351335	6.5220046	6.897906	-0.035934757	-0.007163617	0.022065064	0.17376119	6.6909437	7.167385	Sitting_Scroll
15:41:24.027	0.20351335	6.5220046	6.897906	-0.035934757	-0.007163617	0.022065064	0.17376119	6.6909437	7.167385	Sitting_Scroll
15:41:24.049	0.20351335	6.5220046	6.897906	-0.035934757	-0.007163617	0.022065064	0.17376119	6.6909437	7.167385	Sitting_Scroll
15:41:24.073	0.20351335	6.5220046	6.897906	-0.035934757	-0.007163617	0.022065064	0.17376119	6.6909437	7.167385	Sitting_Scroll
15:41:24.096	0.20351335	6.5220046	6.897906	-0.035934757	-0.007163617	0.022065064	0.17376119	6.6909437	7.167385	Sitting_Scroll
15:41:24.119	0.20351335	6.5220046	6.897906	-0.019441396	-0.00044409905	0.009236894	0.17486776	6.685864	7.172101	Sitting_Scroll
15:41:24.142	0.20351335	6.5220046	6.897906	-0.019441396	-0.00044409905	0.009236894	0.17486776	6.685864	7.172101	Sitting_Scroll
15:41:24.165	0.20351335	6.5220046	6.897906	-0.019441396	-0.00044409905	0.009236894	0.17486776	6.685864	7.172101	Sitting_Scroll
15:41:24.187	0.23463893	6.4693303	6.969734	-0.019441396	-0.00044409905	0.009236894	0.17486776	6.685864	7.172101	Sitting_Scroll
15:41:24.211	0.23463893	6.4693303	6.969734	-0.019441396	-0.00044409905	0.009236894	0.17486776	6.685864	7.172101	Sitting_Scroll
15:41:24.234	0.23463893	6.4693303	6.969734	-0.019441396	-0.00044409905	0.009236894	0.17486776	6.685864	7.172101	Sitting_Scroll
15:41:24.257	0.23463893	6.4693303	6.969734	-0.019441396	-0.00044409905	0.009236894	0.17486776	6.685864	7.172101	Sitting_Scroll
15:41:24.280	0.23463893	6.4693303	6.969734	-0.019441396	-0.00044409905	0.009236894	0.17486776	6.685864	7.172101	Sitting_Scroll
15:41:24.303	0.23463893	6.4693303	6.969734	0.001328021	-0.0010549643	-0.0060347375	0.17144173	6.6820655	7.1757183	Sitting_Scroll
15:41:24.326	0.23463893	6.4693303	6.969734	0.001328021	-0.0010549643	-0.0060347375	0.17144173	6.6820655	7.1757183	Sitting_Scroll
15:41:24.349	0.23463893	6.4693303	6.969734	0.001328021	-0.0010549643	-0.0060347375	0.17144173	6.6820655	7.1757183	Sitting_Scroll
15:41:24.372	0.23463893	6.4693303	6.969734	0.001328021	-0.0010549643	-0.0060347375	0.17144173	6.6820655	7.1757183	Sitting_Scroll
15:41:24.395	0.08619389	6.524399	7.067899	0.001328021	-0.0010549643	-0.0060347375	0.17144173	6.6820655	7.1757183	Sitting_Scroll
15:41:24.418	0.08619389	6.524399	7.067899	0.001328021	-0.0010549643	-0.0060347375	0.17144173	6.6820655	7.1757183	Sitting_Scroll
15:41:24.441	0.08619389	6.524399	7.067899	0.001328021	-0.0010549643	-0.0060347375	0.17144173	6.6820655	7.1757183	Sitting_Scroll
15:41:24.463	0.08619389	6.524399	7.067899	0.001328021	-0.0010549643	-0.0060347375	0.17144173	6.6820655	7.1757183	Sitting_Scroll
15:41:24.488	0.08619389	6.524399	7.067899	0.02331917	0.0013884967	0.0019065104	0.16774061	6.688379	7.169921	Sitting_Scroll
15:41:24.510	0.08619389	6.524399	7.067899	0.02331917	0.0013884967	0.0019065104	0.16774061	6.688379	7.169921	Sitting_Scroll
15:41:24.534	0.08619389	6.524399	7.067899	0.02331917	0.0013884967	0.0019065104	0.16774061	6.688379	7.169921	Sitting_Scroll
15:41:24.556	0.08619389	6.524399	7.067899	0.02331917	0.0013884967	0.0019065104	0.16774061	6.688379	7.169921	Sitting_Scroll
15:41:24.578	0.105348095	6.5220046	6.9912825	0.02331917	0.0013884967	0.0019065104	0.16774061	6.688379	7.169921	Sitting_Scroll
15:41:24.602	0.105348095	6.5220046	6.9912825	0.02331917	0.0013884967	0.0019065104	0.16774061	6.688379	7.169921	Sitting_Scroll
15:41:24.625	0.105348095	6.5220046	6.9912825	0.02331917	0.0013884967	0.0019065104	0.16774061	6.688379	7.169921	Sitting_Scroll
15:41:24.649	0.105348095	6.5220046	6.9912825	0.00010629055	-0.0047201556	0.007404298	0.16551359	6.700904	7.158269	Sitting_Scroll
15:41:24.672	0.105348095	6.5220046	6.9912825	0.00010629055	-0.0047201556	0.007404298	0.16551359	6.700904	7.158269	Sitting_Scroll
15:41:24.695	0.105348095	6.5220046	6.9912825	0.00010629055	-0.0047201556	0.007404298	0.16551359	6.700904	7.158269	Sitting_Scroll
15:41:24.719	0.105348095	6.5220046	6.9912825	0.00010629055	-0.0047201556	0.007404298	0.16551359	6.700904	7.158269	Sitting_Scroll
15:41:24.742	0.105348095	6.5220046	6.9912825	0.00010629055	-0.0047201556	0.007404298	0.16551359	6.700904	7.158269	Sitting_Scroll
15:41:24.764	0.105348095	6.5220046	6.9912825	0.00010629055	-0.0047201556	0.007404298	0.16551359	6.700904	7.158269	Sitting_Scroll
15:41:24.787	0.083799616	6.529187	7.084659	0.00010629055	-0.0047201556	0.007404298	0.16551359	6.700904	7.158269	Sitting_Scroll
15:41:24.813	0.083799616	6.529187	7.084659	0.00010629055	-0.0047201556	0.007404298	0.16551359	6.700904	7.158269	Sitting_Scroll
15:41:24.843	0.083799616	6.529187	7.084659	-0.018830532	-0.0034984252	0.014123815	0.16143684	6.6966786	7.1623135	Sitting_Scroll
15:41:24.866	0.083799616	6.529187	7.084659	-0.018830532	-0.0034984252	0.014123815	0.16143684	6.6966786	7.1623135	Sitting_Scroll
15:41:24.890	0.083799616	6.529187	7.084659	-0.018830532	-0.0034984252	0.014123815	0.16143684	6.6966786	7.1623135	Sitting_Scroll
15:41:24.913	0.083799616	6.529187	7.084659	-0.018830532	-0.0034984252	0.014123815	0.16143684	6.6966786	7.1623135	Sitting_Scroll
15:41:24.936	0.083799616	6.529187	7.084659	-0.018830532	-0.0034984252	0.014123815	0.16143684	6.6966786	7.1623135	Sitting_Scroll
15:41:24.959	0.083799616	6.529187	7.084659	-0.018830532	-0.0034984252	0.014123815	0.16143684	6.6966786	7.1623135	Sitting_Scroll
15:41:24.981	0.05985687	6.5842557	6.9218483	-0.018830532	-0.0034984252	0.014123815	0.16143684	6.6966786	7.1623135	Sitting_Scroll
15:41:25.005	0.05985687	6.5842557	6.9218483	-0.018830532	-0.0034984252	0.014123815	0.16143684	6.6966786	7.1623135	Sitting_Scroll
15:41:25.029	0.05985687	6.5842557	6.9218483	0.020264843	0.0062754187	-0.01214339	0.1581348	6.692356	7.1664267	Sitting_Scroll
15:41:25.052	0.05985687	6.5842557	6.9218483	0.020264843	0.0062754187	-0.01214339	0.1581348	6.692356	7.1664267	Sitting_Scroll
15:41:25.075	0.05985687	6.5842557	6.9218483	0.020264843	0.0062754187	-0.01214339	0.1581348	6.692356	7.1664267	Sitting_Scroll
15:41:25.098	0.05985687	6.5842557	6.9218483	0.020264843	0.0062754187	-0.01214339	0.1581348	6.692356	7.1664267	Sitting_Scroll
15:41:25.122	0.05985687	6.5842557	6.9218483	0.020264843	0.0062754187	-0.01214339	0.1581348	6.692356	7.1664267	Sitting_Scroll
15:41:25.145	0.05985687	6.5842557	6.9218483	0.020264843	0.0062754187	-0.01214339	0.1581348	6.692356	7.1664267	Sitting_Scroll
15:41:25.167	0.05985687	6.5842557	6.9218483	0.020264843	0.0062754187	-0.01214339	0.1581348	6.692356	7.1664267	Sitting_Scroll
15:41:25.191	0.1987248	6.438205	6.996071	-0.0017263051	-0.00044409905	0.0067934324	0.15325777	6.6972713	7.161941	Sitting_Scroll
15:41:25.214	0.1987248	6.438205	6.996071	-0.0017263051	-0.00044409905	0.0067934324	0.15325777	6.6972713	7.161941	Sitting_Scroll
15:41:25.238	0.1987248	6.438205	6.996071	-0.0017263051	-0.00044409905	0.0067934324	0.15325777	6.6972713	7.161941	Sitting_Scroll
15:41:25.260	0.1987248	6.438205	6.996071	-0.0017263051	-0.00044409905	0.0067934324	0.15325777	6.6972713	7.161941	Sitting_Scroll
15:41:25.282	0.1987248	6.438205	6.996071	-0.0017263051	-0.00044409905	0.0067934324	0.15325777	6.6972713	7.161941	Sitting_Scroll
15:41:25.304	0.1987248	6.438205	6.996071	-0.0017263051	-0.00044409905	0.0067934324	0.15325777	6.6972713	7.161941	Sitting_Scroll
15:41:25.326	0.1987248	6.438205	6.996071	-0.0017263051	-0.00044409905	0.0067934324	0.15325777	6.6972713	7.161941	Sitting_Scroll
15:41:25.350	0.1987248	6.438205	6.996071	-0.0017263051	-0.00044409905	0.0067934324	0.15325777	6.6972713	7.161941	Sitting_Scroll
15:41:25.373	0.1987248	6.438205	6.996071	0.004382347	0.0013884967	0.007404298	0.15563071	6.6988454	7.1604137	Sitting_Scroll
15:41:25.396	0.083799616	6.529187	7.058322	0.004382347	0.0013884967	0.007404298	0.15563071	6.6988454	7.1604137	Sitting_Scroll
15:41:25.419	0.083799616	6.529187	7.058322	0.004382347	0.0013884967	0.007404298	0.15563071	6.6988454	7.1604137	Sitting_Scroll
15:41:25.443	0.083799616	6.529187	7.058322	0.004382347	0.0013884967	0.007404298	0.15563071	6.6988454	7.1604137	Sitting_Scroll
15:41:25.466	0.083799616	6.529187	7.058322	0.004382347	0.0013884967	0.007404298	0.15563071	6.6988454	7.1604137	Sitting_Scroll
15:41:25.490	0.083799616	6.529187	7.058322	0.004382347	0.0013884967	0.007404298	0.15563071	6.6988454	7.1604137	Sitting_Scroll
15:41:25.513	0.083799616	6.529187	7.058322	0.004382347	0.0013884967	0.007404298	0.15563071	6.6988454	7.1604137	Sitting_Scroll
15:41:25.534	0.083799616	6.529187	7.058322	0.004382347	0.0013884967	0.007404298	0.15563071	6.6988454	7.1604137	Sitting_Scroll
15:41:25.556	0.083799616	6.529187	7.058322	-0.028604375	-0.0065527516	0.0153455455	0.15483408	6.7001953	7.159173	Sitting_Scroll
15:41:25.579	0.11013664	6.5004563	6.938608	-0.028604375	-0.0065527516	0.0153455455	0.15483408	6.7001953	7.159173	Sitting_Scroll
15:41:25.601	0.11013664	6.5004563	6.938608	-0.028604375	-0.0065527516	0.0153455455	0.15483408	6.7001953	7.159173	Sitting_Scroll
15:41:25.624	0.11013664	6.5004563	6.938608	-0.028604375	-0.0065527516	0.0153455455	0.15483408	6.7001953	7.159173	Sitting_Scroll
15:41:25.647	0.11013664	6.5004563	6.938608	-0.028604375	-0.0065527516	0.0153455455	0.15483408	6.7001953	7.159173	Sitting_Scroll
15:41:25.669	0.11013664	6.5004563	6.938608	-0.028604375	-0.0065527516	0.0153455455	0.15483408	6.7001953	7.159173	Sitting_Scroll
15:41:25.693	0.11013664	6.5004563	6.938608	-0.028604375	-0.0065527516	0.0153455455	0.15483408	6.7001953	7.159173	Sitting_Scroll
15:41:25.716	0.11013664	6.5004563	6.938608	-0.028604375	-0.0065527516	0.0153455455	0.15483408	6.7001953	7.159173	Sitting_Scroll
15:41:25.738	0.11013664	6.5004563	6.938608	-0.015776206	-0.0022766949	0.01717814	0.154288	6.693164	7.1657553	Sitting_Scroll
15:41:25.762	0.11013664	6.5004563	6.938608	-0.015776206	-0.0022766949	0.01717814	0.154288	6.693164	7.1657553	Sitting_Scroll
15:41:25.784	0.31604427	6.4765134	7.187613	-0.015776206	-0.0022766949	0.01717814	0.154288	6.693164	7.1657553	Sitting_Scroll
15:41:25.808	0.31604427	6.4765134	7.187613	-0.015776206	-0.0022766949	0.01717814	0.154288	6.693164	7.1657553	Sitting_Scroll
15:41:25.831	0.31604427	6.4765134	7.187613	-0.015776206	-0.0022766949	0.01717814	0.154288	6.693164	7.1657553	Sitting_Scroll
15:41:25.854	0.31604427	6.4765134	7.187613	-0.015776206	-0.0022766949	0.01717814	0.154288	6.693164	7.1657553	Sitting_Scroll
15:41:25.877	0.31604427	6.4765134	7.187613	-0.015776206	-0.0022766949	0.01717814	0.154288	6.693164	7.1657553	Sitting_Scroll
15:41:25.900	0.31604427	6.4765134	7.187613	-0.015776206	-0.0022766949	0.01717814	0.154288	6.693164	7.1657553	Sitting_Scroll
15:41:25.924	0.31604427	6.4765134	7.187613	-0.018219667	-0.009607078	0.004960837	0.15733986	6.695918	7.1631203	Sitting_Scroll
15:41:25.947	0.31604427	6.4765134	7.187613	-0.018219667	-0.009607078	0.004960837	0.15733986	6.695918	7.1631203	Sitting_Scroll
15:41:25.970	0.31604427	6.4765134	7.187613	-0.018219667	-0.009607078	0.004960837	0.15733986	6.695918	7.1631203	Sitting_Scroll
15:41:25.993	0.102953814	6.55313	7.0726876	-0.018219667	-0.009607078	0.004960837	0.15733986	6.695918	7.1631203	Sitting_Scroll
15:41:26.016	0.102953814	6.55313	7.0726876	-0.018219667	-0.009607078	0.004960837	0.15733986	6.695918	7.1631203	Sitting_Scroll
15:41:26.040	0.102953814	6.55313	7.0726876	-0.018219667	-0.009607078	0.004960837	0.15733986	6.695918	7.1631203	Sitting_Scroll
15:41:26.063	0.102953814	6.55313	7.0726876	-0.018219667	-0.009607078	0.004960837	0.15733986	6.695918	7.1631203	Sitting_Scroll
15:41:26.087	0.102953814	6.55313	7.0726876	-0.018219667	-0.009607078	0.004960837	0.15733986	6.695918	7.1631203	Sitting_Scroll
15:41:26.111	0.102953814	6.55313	7.0726876	-0.0017263051	-0.009607078	-0.0042021424	0.16702977	6.68745	7.1708026	Sitting_Scroll
15:41:26.134	0.102953814	6.55313	7.0726876	-0.0017263051	-0.009607078	-0.0042021424	0.16702977	6.68745	7.1708026	Sitting_Scroll
15:41:26.158	0.102953814	6.55313	7.0726876	-0.0017263051	-0.009607078	-0.0042021424	0.16702977	6.68745	7.1708026	Sitting_Scroll
15:41:26.181	0.15083931	6.507639	6.9577627	-0.0017263051	-0.009607078	-0.0042021424	0.16702977	6.68745	7.1708026	Sitting_Scroll
15:41:26.203	0.15083931	6.507639	6.9577627	-0.0017263051	-0.009607078	-0.0042021424	0.16702977	6.68745	7.1708026	Sitting_Scroll
15:41:26.226	0.15083931	6.507639	6.9577627	-0.0017263051	-0.009607078	-0.0042021424	0.16702977	6.68745	7.1708026	Sitting_Scroll
15:41:26.249	0.15083931	6.507639	6.9577627	-0.0017263051	-0.009607078	-0.0042021424	0.16702977	6.68745	7.1708026	Sitting_Scroll
15:41:26.273	0.15083931	6.507639	6.9577627	-0.0023371703	-0.010217943	-0.0011478158	0.1700993	6.6770697	7.1803966	Sitting_Scroll
15:41:26.296	0.15083931	6.507639	6.9577627	-0.0023371703	-0.010217943	-0.0011478158	0.1700993	6.6770697	7.1803966	Sitting_Scroll
15:41:26.319	0.15083931	6.507639	6.9577627	-0.0023371703	-0.010217943	-0.0011478158	0.1700993	6.6770697	7.1803966	Sitting_Scroll
15:41:26.342	0.15083931	6.507639	6.9577627	-0.0023371703	-0.010217943	-0.0011478158	0.1700993	6.6770697	7.1803966	Sitting_Scroll
15:41:26.365	0.15083931	6.507639	6.9577627	-0.0023371703	-0.010217943	-0.0011478158	0.1700993	6.6770697	7.1803966	Sitting_Scroll
15:41:26.389	0.20111908	6.471725	7.024802	-0.0023371703	-0.010217943	-0.0011478158	0.1700993	6.6770697	7.1803966	Sitting_Scroll
15:41:26.412	0.20111908	6.471725	7.024802	-0.0023371703	-0.010217943	-0.0011478158	0.1700993	6.6770697	7.1803966	Sitting_Scroll
15:41:26.435	0.20111908	6.471725	7.024802	-0.0023371703	-0.010217943	-0.0011478158	0.1700993	6.6770697	7.1803966	Sitting_Scroll
15:41:26.458	0.20111908	6.471725	7.024802	0.014156191	-0.008385347	0.007404298	0.17698468	6.675859	7.1813602	Sitting_Scroll
15:41:26.480	0.20111908	6.471725	7.024802	0.014156191	-0.008385347	0.007404298	0.17698468	6.675859	7.1813602	Sitting_Scroll
15:41:26.504	0.20111908	6.471725	7.024802	0.014156191	-0.008385347	0.007404298	0.17698468	6.675859	7.1813602	Sitting_Scroll
15:41:26.527	0.20111908	6.471725	7.024802	0.014156191	-0.008385347	0.007404298	0.17698468	6.675859	7.1813602	Sitting_Scroll
15:41:26.550	0.20111908	6.471725	7.024802	0.014156191	-0.008385347	0.007404298	0.17698468	6.675859	7.1813602	Sitting_Scroll
15:41:26.573	0.20111908	6.471725	7.024802	0.014156191	-0.008385347	0.007404298	0.17698468	6.675859	7.1813602	Sitting_Scroll
15:41:26.598	0.14605077	6.490879	7.1109962	0.014156191	-0.008385347	0.007404298	0.17698468	6.675859	7.1813602	Sitting_Scroll
15:41:26.622	0.14605077	6.490879	7.1109962	0.014156191	-0.008385347	0.007404298	0.17698468	6.675859	7.1813602	Sitting_Scroll
15:41:26.645	0.14605077	6.490879	7.1109962	-0.016997937	-0.005331021	0.007404298	0.17941476	6.671522	7.1853247	Sitting_Scroll
15:41:26.668	0.14605077	6.490879	7.1109962	-0.016997937	-0.005331021	0.007404298	0.17941476	6.671522	7.1853247	Sitting_Scroll
15:41:26.691	0.14605077	6.490879	7.1109962	-0.016997937	-0.005331021	0.007404298	0.17941476	6.671522	7.1853247	Sitting_Scroll
15:41:26.714	0.14605077	6.490879	7.1109962	-0.016997937	-0.005331021	0.007404298	0.17941476	6.671522	7.1853247	Sitting_Scroll
15:41:26.738	0.14605077	6.490879	7.1109962	-0.016997937	-0.005331021	0.007404298	0.17941476	6.671522	7.1853247	Sitting_Scroll
15:41:26.760	0.14605077	6.490879	7.1109962	-0.016997937	-0.005331021	0.007404298	0.17941476	6.671522	7.1853247	Sitting_Scroll
15:41:26.783	0.14844504	6.4693303	6.9577627	-0.016997937	-0.005331021	0.007404298	0.17941476	6.671522	7.1853247	Sitting_Scroll
15:41:26.807	0.14844504	6.4693303	6.9577627	0.0031606168	-0.00044409905	0.01106949	0.17941476	6.671522	7.1853247	Sitting_Scroll
15:41:26.830	0.14844504	6.4693303	6.9577627	0.0031606168	-0.00044409905	0.01106949	0.18111031	6.6686897	7.1879144	Sitting_Scroll
15:41:26.853	0.14844504	6.4693303	6.9577627	0.0031606168	-0.00044409905	0.01106949	0.18111031	6.6686897	7.1879144	Sitting_Scroll
15:41:26.875	0.14844504	6.4693303	6.9577627	0.0031606168	-0.00044409905	0.01106949	0.18111031	6.6686897	7.1879144	Sitting_Scroll
15:41:26.897	0.14844504	6.4693303	6.9577627	0.0031606168	-0.00044409905	0.01106949	0.18111031	6.6686897	7.1879144	Sitting_Scroll
15:41:26.918	0.14844504	6.4693303	6.9577627	0.0031606168	-0.00044409905	0.01106949	0.18111031	6.6686897	7.1879144	Sitting_Scroll
15:41:26.940	0.14844504	6.4693303	6.9577627	0.0031606168	-0.00044409905	0.01106949	0.18111031	6.6686897	7.1879144	Sitting_Scroll
15:41:26.962	0.14844504	6.4693303	6.9577627	0.0031606168	-0.00044409905	0.01106949	0.18111031	6.6686897	7.1879144	Sitting_Scroll
15:41:26.983	0.10055954	6.5220046	7.003254	0.0031606168	-0.00044409905	0.01106949	0.18111031	6.6686897	7.1879144	Sitting_Scroll
15:41:27.004	0.10055954	6.5220046	7.003254	-0.021273993	-0.005331021	0.005571702	0.1838786	6.669198	7.1873727	Sitting_Scroll
15:41:27.026	0.10055954	6.5220046	7.003254	-0.021273993	-0.005331021	0.005571702	0.1838786	6.669198	7.1873727	Sitting_Scroll
15:41:27.049	0.10055954	6.5220046	7.003254	-0.021273993	-0.005331021	0.005571702	0.1838786	6.669198	7.1873727	Sitting_Scroll
15:41:27.073	0.10055954	6.5220046	7.003254	-0.021273993	-0.005331021	0.005571702	0.1838786	6.669198	7.1873727	Sitting_Scroll
15:41:27.096	0.10055954	6.5220046	7.003254	-0.021273993	-0.005331021	0.005571702	0.1838786	6.669198	7.1873727	Sitting_Scroll
15:41:27.119	0.10055954	6.5220046	7.003254	-0.021273993	-0.005331021	0.005571702	0.1838786	6.669198	7.1873727	Sitting_Scroll
15:41:27.142	0.10055954	6.5220046	7.003254	-0.021273993	-0.005331021	0.005571702	0.1838786	6.669198	7.1873727	Sitting_Scroll
15:41:27.165	0.10055954	6.5220046	7.003254	-0.021273993	-0.005331021	0.005571702	0.1838786	6.669198	7.1873727	Sitting_Scroll
15:41:27.188	0.21069619	6.507639	6.986494	0.019043114	-0.020602651	-0.0078673335	0.19186895	6.6591463	7.1964803	Sitting_Scroll
15:41:27.211	0.21069619	6.507639	6.986494	0.019043114	-0.020602651	-0.0078673335	0.19186895	6.6591463	7.1964803	Sitting_Scroll
15:41:27.234	0.21069619	6.507639	6.986494	0.019043114	-0.020602651	-0.0078673335	0.19186895	6.6591463	7.1964803	Sitting_Scroll
15:41:27.257	0.21069619	6.507639	6.986494	0.019043114	-0.020602651	-0.0078673335	0.19186895	6.6591463	7.1964803	Sitting_Scroll
15:41:27.280	0.21069619	6.507639	6.986494	0.019043114	-0.020602651	-0.0078673335	0.19186895	6.6591463	7.1964803	Sitting_Scroll
15:41:27.303	0.21069619	6.507639	6.986494	0.019043114	-0.020602651	-0.0078673335	0.19186895	6.6591463	7.1964803	Sitting_Scroll
15:41:27.326	0.21069619	6.507639	6.986494	0.019043114	-0.020602651	-0.0078673335	0.19186895	6.6591463	7.1964803	Sitting_Scroll
15:41:27.348	0.21069619	6.507639	6.986494	0.009269269	0.0013884967	0.011680354	0.19578919	6.664659	7.1912665	Sitting_Scroll
15:41:27.371	0.21069619	6.507639	6.986494	0.009269269	0.0013884967	0.011680354	0.19578919	6.664659	7.1912665	Sitting_Scroll
15:41:27.395	0.15323359	6.488485	6.981705	0.009269269	0.0013884967	0.011680354	0.19578919	6.664659	7.1912665	Sitting_Scroll
15:41:27.419	0.15323359	6.488485	6.981705	0.009269269	0.0013884967	0.011680354	0.19578919	6.664659	7.1912665	Sitting_Scroll
15:41:27.442	0.15323359	6.488485	6.981705	0.009269269	0.0013884967	0.011680354	0.19578919	6.664659	7.1912665	Sitting_Scroll
15:41:27.465	0.15323359	6.488485	6.981705	0.009269269	0.0013884967	0.011680354	0.19578919	6.664659	7.1912665	Sitting_Scroll
15:41:27.488	0.15323359	6.488485	6.981705	0.009269269	0.0013884967	0.011680354	0.19578919	6.664659	7.1912665	Sitting_Scroll
15:41:27.511	0.15323359	6.488485	6.981705	0.009269269	0.0013884967	0.011680354	0.19578919	6.664659	7.1912665	Sitting_Scroll
15:41:27.534	0.15323359	6.488485	6.981705	-0.019441396	-0.010217943	0.011680354	0.19541328	6.6686854	7.1875463	Sitting_Scroll
15:41:27.557	0.15323359	6.488485	6.981705	-0.019441396	-0.010217943	0.011680354	0.19541328	6.6686854	7.1875463	Sitting_Scroll
15:41:27.580	0.17717634	6.466936	6.962551	-0.019441396	-0.010217943	0.011680354	0.19541328	6.6686854	7.1875463	Sitting_Scroll
15:41:27.603	0.17717634	6.466936	6.962551	-0.019441396	-0.010217943	0.011680354	0.19541328	6.6686854	7.1875463	Sitting_Scroll
15:41:27.625	0.17717634	6.466936	6.962551	-0.019441396	-0.010217943	0.011680354	0.19541328	6.6686854	7.1875463	Sitting_Scroll
15:41:27.649	0.17717634	6.466936	6.962551	-0.019441396	-0.010217943	0.011680354	0.19541328	6.6686854	7.1875463	Sitting_Scroll
15:41:27.672	0.17717634	6.466936	6.962551	-0.019441396	-0.010217943	0.011680354	0.19541328	6.6686854	7.1875463	Sitting_Scroll
15:41:27.694	0.17717634	6.466936	6.962551	-0.019441396	-0.010217943	0.011680354	0.19541328	6.6686854	7.1875463	Sitting_Scroll
15:41:27.718	0.17717634	6.466936	6.962551	0.00010629055	0.004442823	0.01473468	0.19656566	6.6690063	7.1872115	Sitting_Scroll
15:41:27.741	0.17717634	6.466936	6.962551	0.00010629055	0.004442823	0.01473468	0.19656566	6.6690063	7.1872115	Sitting_Scroll
15:41:27.765	0.17717634	6.466936	6.962551	0.00010629055	0.004442823	0.01473468	0.19656566	6.6690063	7.1872115	Sitting_Scroll
15:41:27.788	0.18196489	6.4956675	7.0319853	0.00010629055	0.004442823	0.01473468	0.19656566	6.6690063	7.1872115	Sitting_Scroll
15:41:27.811	0.18196489	6.4956675	7.0319853	0.00010629055	0.004442823	0.01473468	0.19656566	6.6690063	7.1872115	Sitting_Scroll
15:41:27.834	0.18196489	6.4956675	7.0319853	0.00010629055	0.004442823	0.01473468	0.19656566	6.6690063	7.1872115	Sitting_Scroll
15:41:27.857	0.18196489	6.4956675	7.0319853	0.00010629055	0.004442823	0.01473468	0.19656566	6.6690063	7.1872115	Sitting_Scroll
15:41:27.881	0.18196489	6.4956675	7.0319853	0.00010629055	0.004442823	0.01473468	0.19656566	6.6690063	7.1872115	Sitting_Scroll
15:41:27.904	0.18196489	6.4956675	7.0319853	0.0031606168	-0.010217943	0.004349971	0.20352732	6.6643453	7.1913385	Sitting_Scroll
15:41:27.927	0.18196489	6.4956675	7.0319853	0.0031606168	-0.010217943	0.004349971	0.20352732	6.6643453	7.1913385	Sitting_Scroll
15:41:27.950	0.18196489	6.4956675	7.0319853	0.0031606168	-0.010217943	0.004349971	0.20352732	6.6643453	7.1913385	Sitting_Scroll
15:41:27.973	0.18196489	6.4956675	7.0319853	0.0031606168	-0.010217943	0.004349971	0.20352732	6.6643453	7.1913385	Sitting_Scroll
15:41:27.997	0.18914771	6.447782	6.941003	0.0031606168	-0.010217943	0.004349971	0.20352732	6.6643453	7.1913385	Sitting_Scroll
15:41:28.021	0.18914771	6.447782	6.941003	0.0031606168	-0.010217943	0.004349971	0.20352732	6.6643453	7.1913385	Sitting_Scroll
15:41:28.044	0.18914771	6.447782	6.941003	0.0031606168	-0.010217943	0.004349971	0.20352732	6.6643453	7.1913385	Sitting_Scroll
15:41:28.067	0.18914771	6.447782	6.941003	-0.007834958	-0.008385347	0.006182567	0.20352732	6.6643453	7.1913385	Sitting_Scroll
15:41:28.089	0.18914771	6.447782	6.941003	-0.007834958	-0.008385347	0.006182567	0.21113215	6.660856	7.194354	Sitting_Scroll
15:41:28.113	0.18914771	6.447782	6.941003	-0.007834958	-0.008385347	0.006182567	0.21113215	6.660856	7.194354	Sitting_Scroll
15:41:28.136	0.18914771	6.447782	6.941003	-0.007834958	-0.008385347	0.006182567	0.21113215	6.660856	7.194354	Sitting_Scroll
15:41:28.159	0.18914771	6.447782	6.941003	-0.007834958	-0.008385347	0.006182567	0.21113215	6.660856	7.194354	Sitting_Scroll
15:41:28.182	0.12689656	6.5148215	6.9936767	-0.007834958	-0.008385347	0.006182567	0.21113215	6.660856	7.194354	Sitting_Scroll
15:41:28.205	0.12689656	6.5148215	6.9936767	-0.007834958	-0.008385347	0.006182567	0.21113215	6.660856	7.194354	Sitting_Scroll
15:41:28.227	0.12689656	6.5148215	6.9936767	-0.007834958	-0.008385347	0.006182567	0.21113215	6.660856	7.194354	Sitting_Scroll
15:41:28.250	0.12689656	6.5148215	6.9936767	-0.01516534	-0.007163617	0.0012956453	0.21344833	6.657532	7.197364	Sitting_Scroll
15:41:28.272	0.12689656	6.5148215	6.9936767	-0.01516534	-0.007163617	0.0012956453	0.21344833	6.657532	7.197364	Sitting_Scroll
15:41:28.294	0.12689656	6.5148215	6.9936767	-0.01516534	-0.007163617	0.0012956453	0.21344833	6.657532	7.197364	Sitting_Scroll
15:41:28.316	0.12689656	6.5148215	6.9936767	-0.01516534	-0.007163617	0.0012956453	0.21344833	6.657532	7.197364	Sitting_Scroll
15:41:28.340	0.12689656	6.5148215	6.9936767	-0.01516534	-0.007163617	0.0012956453	0.21344833	6.657532	7.197364	Sitting_Scroll
15:41:28.363	0.12689656	6.5148215	6.9936767	-0.01516534	-0.007163617	0.0012956453	0.21344833	6.657532	7.197364	Sitting_Scroll
15:41:28.386	0.17238778	6.464542	6.936214	-0.01516534	-0.007163617	0.0012956453	0.21344833	6.657532	7.197364	Sitting_Scroll
15:41:28.409	0.17238778	6.464542	6.936214	-0.01516534	-0.007163617	0.0012956453	0.21344833	6.657532	7.197364	Sitting_Scroll
15:41:28.432	0.17238778	6.464542	6.936214	0.017210517	-0.017548326	0.00068477995	0.21858276	6.6592517	7.1956153	Sitting_Scroll
15:41:28.455	0.17238778	6.464542	6.936214	0.017210517	-0.017548326	0.00068477995	0.21858276	6.6592517	7.1956153	Sitting_Scroll
15:41:28.477	0.17238778	6.464542	6.936214	0.017210517	-0.017548326	0.00068477995	0.21858276	6.6592517	7.1956153	Sitting_Scroll
15:41:28.501	0.17238778	6.464542	6.936214	0.017210517	-0.017548326	0.00068477995	0.21858276	6.6592517	7.1956153	Sitting_Scroll
15:41:28.524	0.17238778	6.464542	6.936214	0.017210517	-0.017548326	0.00068477995	0.21858276	6.6592517	7.1956153	Sitting_Scroll
15:41:28.546	0.17238778	6.464542	6.936214	0.017210517	-0.017548326	0.00068477995	0.21858276	6.6592517	7.1956153	Sitting_Scroll
15:41:28.569	0.17238778	6.464542	6.936214	0.017210517	-0.017548326	0.00068477995	0.21858276	6.6592517	7.1956153	Sitting_Scroll
15:41:28.592	0.102953814	6.5459476	7.127756	0.017210517	-0.017548326	0.00068477995	0.21858276	6.6592517	7.1956153	Sitting_Scroll
15:41:28.615	0.102953814	6.5459476	7.127756	-0.019441396	-0.018770056	0.005571702	0.22262868	6.6545253	7.1998625	Sitting_Scroll
15:41:28.638	0.102953814	6.5459476	7.127756	-0.019441396	-0.018770056	0.005571702	0.22262868	6.6545253	7.1998625	Sitting_Scroll
15:41:28.661	0.102953814	6.5459476	7.127756	-0.019441396	-0.018770056	0.005571702	0.22262868	6.6545253	7.1998625	Sitting_Scroll
15:41:28.684	0.102953814	6.5459476	7.127756	-0.019441396	-0.018770056	0.005571702	0.22262868	6.6545253	7.1998625	Sitting_Scroll
15:41:28.707	0.102953814	6.5459476	7.127756	-0.019441396	-0.018770056	0.005571702	0.22262868	6.6545253	7.1998625	Sitting_Scroll
15:41:28.730	0.102953814	6.5459476	7.127756	-0.019441396	-0.018770056	0.005571702	0.22262868	6.6545253	7.1998625	Sitting_Scroll
15:41:28.752	0.102953814	6.5459476	7.127756	-0.019441396	-0.018770056	0.005571702	0.22262868	6.6545253	7.1998625	Sitting_Scroll
15:41:28.775	0.102953814	6.5459476	7.127756	-0.019441396	-0.018770056	0.005571702	0.22262868	6.6545253	7.1998625	Sitting_Scroll
15:41:28.799	0.15323359	6.4501762	6.941003	-0.021273993	-0.03220909	-0.01092166	0.2754276	6.6429315	7.2087393	Sitting_Scroll
15:41:28.822	0.15323359	6.4501762	6.941003	-0.021273993	-0.03220909	-0.01092166	0.2754276	6.6429315	7.2087393	Sitting_Scroll
15:41:28.845	0.15323359	6.4501762	6.941003	-0.021273993	-0.03220909	-0.01092166	0.2754276	6.6429315	7.2087393	Sitting_Scroll
15:41:28.868	0.15323359	6.4501762	6.941003	-0.021273993	-0.03220909	-0.01092166	0.2754276	6.6429315	7.2087393	Sitting_Scroll
15:41:28.891	0.15323359	6.4501762	6.941003	-0.021273993	-0.03220909	-0.01092166	0.2754276	6.6429315	7.2087393	Sitting_Scroll
15:41:28.915	0.15323359	6.4501762	6.941003	-0.021273993	-0.03220909	-0.01092166	0.2754276	6.6429315	7.2087393	Sitting_Scroll
15:41:28.938	0.15323359	6.4501762	6.941003	-0.021273993	-0.03220909	-0.01092166	0.2754276	6.6429315	7.2087393	Sitting_Scroll
15:41:28.961	0.15323359	6.4501762	6.941003	-0.021273993	-0.03220909	-0.01092166	0.2754276	6.6429315	7.2087393	Sitting_Scroll
15:41:28.984	0.25858167	6.5196104	7.091842	0.027595226	-0.045037262	-0.048795305	0.29523653	6.652893	7.1987624	Sitting_Scroll
15:41:29.007	0.25858167	6.5196104	7.091842	0.027595226	-0.045037262	-0.048795305	0.29523653	6.652893	7.1987624	Sitting_Scroll
15:41:29.031	0.25858167	6.5196104	7.091842	0.027595226	-0.045037262	-0.048795305	0.29523653	6.652893	7.1987624	Sitting_Scroll
15:41:29.054	0.25858167	6.5196104	7.091842	0.027595226	-0.045037262	-0.048795305	0.29523653	6.652893	7.1987624	Sitting_Scroll
15:41:29.077	0.25858167	6.5196104	7.091842	0.027595226	-0.045037262	-0.048795305	0.29523653	6.652893	7.1987624	Sitting_Scroll
15:41:29.099	0.25858167	6.5196104	7.091842	0.027595226	-0.045037262	-0.048795305	0.29523653	6.652893	7.1987624	Sitting_Scroll
15:41:29.122	0.25858167	6.5196104	7.091842	0.027595226	-0.045037262	-0.048795305	0.29523653	6.652893	7.1987624	Sitting_Scroll
15:41:29.146	0.25858167	6.5196104	7.091842	0.027595226	-0.045037262	-0.048795305	0.29523653	6.652893	7.1987624	Sitting_Scroll
15:41:29.169	0.25858167	6.5196104	7.091842	0.07157752	-0.019991787	0.0031282408	0.30780476	6.688931	7.1647615	Sitting_Scroll
15:41:29.193	0.19633053	6.596227	7.2378926	0.07157752	-0.019991787	0.0031282408	0.30780476	6.688931	7.1647615	Sitting_Scroll
15:41:29.216	0.19633053	6.596227	7.2378926	0.07157752	-0.019991787	0.0031282408	0.30780476	6.688931	7.1647615	Sitting_Scroll
15:41:29.239	0.19633053	6.596227	7.2378926	0.07157752	-0.019991787	0.0031282408	0.30780476	6.688931	7.1647615	Sitting_Scroll
15:41:29.263	0.19633053	6.596227	7.2378926	0.07157752	-0.019991787	0.0031282408	0.30780476	6.688931	7.1647615	Sitting_Scroll
15:41:29.284	0.19633053	6.596227	7.2378926	0.07157752	-0.019991787	0.0031282408	0.30780476	6.688931	7.1647615	Sitting_Scroll
15:41:29.306	0.19633053	6.596227	7.2378926	0.07157752	-0.019991787	0.0031282408	0.30780476	6.688931	7.1647615	Sitting_Scroll
15:41:29.327	0.19633053	6.596227	7.2378926	0.001328021	-0.012661404	0.03183891	0.32965916	6.73138	7.1239157	Sitting_Scroll
15:41:29.348	0.19633053	6.596227	7.2378926	0.001328021	-0.012661404	0.03183891	0.32965916	6.73138	7.1239157	Sitting_Scroll
15:41:29.370	0.19633053	6.596227	7.2378926	0.001328021	-0.012661404	0.03183891	0.32965916	6.73138	7.1239157	Sitting_Scroll
15:41:29.391	0.23942748	6.612987	6.7063637	0.001328021	-0.012661404	0.03183891	0.32965916	6.73138	7.1239157	Sitting_Scroll
15:41:29.411	0.23942748	6.612987	6.7063637	0.001328021	-0.012661404	0.03183891	0.32965916	6.73138	7.1239157	Sitting_Scroll
15:41:29.432	0.23942748	6.612987	6.7063637	0.001328021	-0.012661404	0.03183891	0.32965916	6.73138	7.1239157	Sitting_Scroll
15:41:29.453	0.23942748	6.612987	6.7063637	0.001328021	-0.012661404	0.03183891	0.32965916	6.73138	7.1239157	Sitting_Scroll
15:41:29.474	0.23942748	6.612987	6.7063637	0.001328021	-0.012661404	0.03183891	0.32965916	6.73138	7.1239157	Sitting_Scroll
15:41:29.494	0.23942748	6.612987	6.7063637	0.001328021	-0.012661404	0.03183891	0.32965916	6.73138	7.1239157	Sitting_Scroll
15:41:29.516	0.23942748	6.612987	6.7063637	-0.0023371703	0.0062754187	0.04161275	0.33608335	6.704152	7.149247	Sitting_Scroll
15:41:29.537	0.23942748	6.612987	6.7063637	-0.0023371703	0.0062754187	0.04161275	0.33608335	6.704152	7.149247	Sitting_Scroll
15:41:29.558	0.23942748	6.612987	6.7063637	-0.0023371703	0.0062754187	0.04161275	0.33608335	6.704152	7.149247	Sitting_Scroll
15:41:29.579	0.3998439	6.474119	6.6177754	-0.0023371703	0.0062754187	0.04161275	0.33608335	6.704152	7.149247	Sitting_Scroll
15:41:29.600	0.3998439	6.474119	6.6177754	-0.0023371703	0.0062754187	0.04161275	0.33608335	6.704152	7.149247	Sitting_Scroll
15:41:29.621	0.3998439	6.474119	6.6177754	-0.0023371703	0.0062754187	0.04161275	0.33608335	6.704152	7.149247	Sitting_Scroll
15:41:29.643	0.3998439	6.474119	6.6177754	-0.0023371703	0.0062754187	0.04161275	0.33608335	6.704152	7.149247	Sitting_Scroll
15:41:29.663	0.3998439	6.474119	6.6177754	-0.0023371703	0.0062754187	0.04161275	0.33608335	6.704152	7.149247	Sitting_Scroll
15:41:29.684	0.3998439	6.474119	6.6177754	-0.009056688	-0.00044409905	0.020843333	0.33608335	6.704152	7.149247	Sitting_Scroll
15:41:29.705	0.3998439	6.474119	6.6177754	-0.009056688	-0.00044409905	0.020843333	0.34643224	6.698923	7.1536536	Sitting_Scroll
15:41:29.727	0.3998439	6.474119	6.6177754	-0.009056688	-0.00044409905	0.020843333	0.34643224	6.698923	7.1536536	Sitting_Scroll
15:41:29.748	0.3998439	6.474119	6.6177754	-0.009056688	-0.00044409905	0.020843333	0.34643224	6.698923	7.1536536	Sitting_Scroll
15:41:29.772	0.3998439	6.474119	6.6177754	-0.009056688	-0.00044409905	0.020843333	0.34643224	6.698923	7.1536536	Sitting_Scroll
15:41:29.795	0.29689008	6.550736	6.979311	-0.009056688	-0.00044409905	0.020843333	0.34643224	6.698923	7.1536536	Sitting_Scroll
15:41:29.819	0.29689008	6.550736	6.979311	-0.009056688	-0.00044409905	0.020843333	0.34643224	6.698923	7.1536536	Sitting_Scroll
15:41:29.841	0.29689008	6.550736	6.979311	-0.009056688	-0.00044409905	0.020843333	0.34643224	6.698923	7.1536536	Sitting_Scroll
15:41:29.863	0.29689008	6.550736	6.979311	-0.009056688	-0.00044409905	0.020843333	0.34643224	6.698923	7.1536536	Sitting_Scroll
15:41:29.884	0.29689008	6.550736	6.979311	-0.009667553	-0.0077744815	0.0153455455	0.34801564	6.7042203	7.148612	Sitting_Scroll
15:41:29.905	0.29689008	6.550736	6.979311	-0.009667553	-0.0077744815	0.0153455455	0.34801564	6.7042203	7.148612	Sitting_Scroll
15:41:29.926	0.29689008	6.550736	6.979311	-0.009667553	-0.0077744815	0.0153455455	0.34801564	6.7042203	7.148612	Sitting_Scroll
15:41:29.948	0.29689008	6.550736	6.979311	-0.009667553	-0.0077744815	0.0153455455	0.34801564	6.7042203	7.148612	Sitting_Scroll
15:41:29.969	0.29689008	6.550736	6.979311	-0.009667553	-0.0077744815	0.0153455455	0.34801564	6.7042203	7.148612	Sitting_Scroll
15:41:29.990	0.2370332	6.5842557	6.9888883	-0.009667553	-0.0077744815	0.0153455455	0.34801564	6.7042203	7.148612	Sitting_Scroll
15:41:30.013	0.2370332	6.5842557	6.9888883	-0.009667553	-0.0077744815	0.0153455455	0.34801564	6.7042203	7.148612	Sitting_Scroll
15:41:30.034	0.2370332	6.5842557	6.9888883	-0.009667553	-0.0077744815	0.0153455455	0.34801564	6.7042203	7.148612	Sitting_Scroll
15:41:30.056	0.2370332	6.5842557	6.9888883	0.019043114	0.004442823	0.0037391062	0.34952876	6.719324	7.13434	Sitting_Scroll
15:41:30.077	0.2370332	6.5842557	6.9888883	0.019043114	0.004442823	0.0037391062	0.34952876	6.719324	7.13434	Sitting_Scroll
15:41:30.098	0.2370332	6.5842557	6.9888883	0.019043114	0.004442823	0.0037391062	0.34952876	6.719324	7.13434	Sitting_Scroll
15:41:30.122	0.2370332	6.5842557	6.9888883	0.019043114	0.004442823	0.0037391062	0.34952876	6.719324	7.13434	Sitting_Scroll
15:41:30.155	0.2370332	6.5842557	6.9888883	0.019043114	0.004442823	0.0037391062	0.34952876	6.719324	7.13434	Sitting_Scroll
15:41:30.189	0.36632404	6.5196104	6.9912825	0.019043114	0.004442823	0.0037391062	0.34952876	6.719324	7.13434	Sitting_Scroll
15:41:30.222	0.36632404	6.5196104	6.9912825	0.019043114	0.004442823	0.0037391062	0.34952876	6.719324	7.13434	Sitting_Scroll
15:41:30.255	0.36632404	6.5196104	6.9912825	0.008658404	-0.012050539	-0.01214339	0.3587335	6.7311354	7.122739	Sitting_Scroll
15:41:30.289	0.36632404	6.5196104	6.9912825	0.008658404	-0.012050539	-0.01214339	0.3587335	6.7311354	7.122739	Sitting_Scroll
15:41:30.323	0.36632404	6.5196104	6.9912825	0.008658404	-0.012050539	-0.01214339	0.3587335	6.7311354	7.122739	Sitting_Scroll
15:41:30.356	0.36632404	6.5196104	6.9912825	0.008658404	-0.012050539	-0.01214339	0.3587335	6.7311354	7.122739	Sitting_Scroll
15:41:30.390	0.3974496	6.517216	6.936214	0.008658404	-0.012050539	-0.01214339	0.3587335	6.7311354	7.122739	Sitting_Scroll
15:41:30.423	0.3974496	6.517216	6.936214	0.009880135	0.017270992	-0.021917235	0.36233628	6.747091	7.1074467	Sitting_Scroll
15:41:30.456	0.3974496	6.517216	6.936214	0.009880135	0.017270992	-0.021917235	0.36233628	6.747091	7.1074467	Sitting_Scroll
15:41:30.491	0.3974496	6.517216	6.936214	0.009880135	0.017270992	-0.021917235	0.36233628	6.747091	7.1074467	Sitting_Scroll
15:41:30.523	0.3974496	6.517216	6.936214	0.009880135	0.017270992	-0.021917235	0.36233628	6.747091	7.1074467	Sitting_Scroll
15:41:30.544	0.3974496	6.517216	6.936214	0.009880135	0.017270992	-0.021917235	0.36233628	6.747091	7.1074467	Sitting_Scroll
15:41:30.565	0.3974496	6.517216	6.936214	0.009880135	0.017270992	-0.021917235	0.36233628	6.747091	7.1074467	Sitting_Scroll
15:41:30.592	0.40223816	6.488485	6.8715687	0.004993213	0.012994936	0.03244977	0.342343	6.7628922	7.0934095	Sitting_Scroll
15:41:30.612	0.40223816	6.488485	6.8715687	0.004993213	0.012994936	0.03244977	0.342343	6.7628922	7.0934095	Sitting_Scroll
15:41:30.636	0.40223816	6.488485	6.8715687	0.004993213	0.012994936	0.03244977	0.342343	6.7628922	7.0934095	Sitting_Scroll
15:41:30.658	0.40223816	6.488485	6.8715687	0.004993213	0.012994936	0.03244977	0.342343	6.7628922	7.0934095	Sitting_Scroll
15:41:30.678	0.40223816	6.488485	6.8715687	0.004993213	0.012994936	0.03244977	0.342343	6.7628922	7.0934095	Sitting_Scroll
15:41:30.699	0.40223816	6.488485	6.8715687	0.004993213	0.012994936	0.03244977	0.342343	6.7628922	7.0934095	Sitting_Scroll
15:41:30.719	0.40223816	6.488485	6.8715687	0.004993213	0.012994936	0.03244977	0.342343	6.7628922	7.0934095	Sitting_Scroll
15:41:30.741	0.40223816	6.488485	6.8715687	0.004993213	0.012994936	0.03244977	0.342343	6.7628922	7.0934095	Sitting_Scroll
15:41:30.761	0.40223816	6.488485	6.8715687	0.004993213	0.012994936	0.03244977	0.342343	6.7628922	7.0934095	Sitting_Scroll
15:41:30.782	0.39266106	6.533976	7.0343795	-0.032269567	0.004442823	0.04039102	0.34720653	6.763687	7.0924153	Sitting_Scroll
15:41:30.804	0.39266106	6.533976	7.0343795	-0.032269567	0.004442823	0.04039102	0.34720653	6.763687	7.0924153	Sitting_Scroll
15:41:30.828	0.39266106	6.533976	7.0343795	-0.032269567	0.004442823	0.04039102	0.34720653	6.763687	7.0924153	Sitting_Scroll
15:41:30.853	0.39266106	6.533976	7.0343795	-0.032269567	0.004442823	0.04039102	0.34720653	6.763687	7.0924153	Sitting_Scroll
15:41:30.876	0.39266106	6.533976	7.0343795	-0.032269567	0.004442823	0.04039102	0.34720653	6.763687	7.0924153	Sitting_Scroll
15:41:30.897	0.39266106	6.533976	7.0343795	-0.032269567	0.004442823	0.04039102	0.34720653	6.763687	7.0924153	Sitting_Scroll
15:41:30.920	0.39266106	6.533976	7.0343795	-0.032269567	0.004442823	0.04039102	0.34720653	6.763687	7.0924153	Sitting_Scroll
15:41:30.940	0.39266106	6.533976	7.0343795	-0.032269567	0.004442823	0.04039102	0.34720653	6.763687	7.0924153	Sitting_Scroll
15:41:30.964	0.39266106	6.533976	7.0343795	-0.01272188	-0.005331021	0.015956411	0.35427806	6.76098	7.0946417	Sitting_Scroll
15:41:30.986	0.44294083	6.5555243	6.9912825	-0.01272188	-0.005331021	0.015956411	0.35427806	6.76098	7.0946417	Sitting_Scroll
15:41:31.007	0.44294083	6.5555243	6.9912825	-0.01272188	-0.005331021	0.015956411	0.35427806	6.76098	7.0946417	Sitting_Scroll
15:41:31.030	0.44294083	6.5555243	6.9912825	-0.01272188	-0.005331021	0.015956411	0.35427806	6.76098	7.0946417	Sitting_Scroll
15:41:31.051	0.44294083	6.5555243	6.9912825	-0.01272188	-0.005331021	0.015956411	0.35427806	6.76098	7.0946417	Sitting_Scroll
15:41:31.072	0.44294083	6.5555243	6.9912825	-0.01272188	-0.005331021	0.015956411	0.35427806	6.76098	7.0946417	Sitting_Scroll
15:41:31.093	0.44294083	6.5555243	6.9912825	-0.01272188	-0.005331021	0.015956411	0.35427806	6.76098	7.0946417	Sitting_Scroll
15:41:31.115	0.44294083	6.5555243	6.9912825	-0.01272188	-0.005331021	0.015956411	0.35427806	6.76098	7.0946417	Sitting_Scroll
15:41:31.136	0.44294083	6.5555243	6.9912825	0.0074366736	-0.005331021	0.007404298	0.35260668	6.7672334	7.0887566	Sitting_Scroll
15:41:31.159	0.44294083	6.5555243	6.9912825	0.0074366736	-0.005331021	0.007404298	0.35260668	6.7672334	7.0887566	Sitting_Scroll
15:41:31.180	0.2849187	6.6010156	6.962551	0.0074366736	-0.005331021	0.007404298	0.35260668	6.7672334	7.0887566	Sitting_Scroll
15:41:31.201	0.2849187	6.6010156	6.962551	0.0074366736	-0.005331021	0.007404298	0.35260668	6.7672334	7.0887566	Sitting_Scroll
15:41:31.223	0.2849187	6.6010156	6.962551	0.0074366736	-0.005331021	0.007404298	0.35260668	6.7672334	7.0887566	Sitting_Scroll
15:41:31.244	0.2849187	6.6010156	6.962551	0.0074366736	-0.005331021	0.007404298	0.35260668	6.7672334	7.0887566	Sitting_Scroll
15:41:31.266	0.2849187	6.6010156	6.962551	0.0074366736	-0.005331021	0.007404298	0.35260668	6.7672334	7.0887566	Sitting_Scroll
15:41:31.288	0.2849187	6.6010156	6.962551	0.0074366736	-0.005331021	0.007404298	0.35260668	6.7672334	7.0887566	Sitting_Scroll
15:41:31.311	0.2849187	6.6010156	6.962551	0.0031606168	-0.00288756	0.006182567	0.35276487	6.767238	7.0887504	Sitting_Scroll
15:41:31.333	0.2849187	6.6010156	6.962551	0.0031606168	-0.00288756	0.006182567	0.35276487	6.767238	7.0887504	Sitting_Scroll
15:41:31.354	0.2849187	6.6010156	6.962551	0.0031606168	-0.00288756	0.006182567	0.35276487	6.767238	7.0887504	Sitting_Scroll
15:41:31.375	0.31843856	6.651295	6.8428373	0.0031606168	-0.00288756	0.006182567	0.35276487	6.767238	7.0887504	Sitting_Scroll
15:41:31.396	0.31843856	6.651295	6.8428373	0.0031606168	-0.00288756	0.006182567	0.35276487	6.767238	7.0887504	Sitting_Scroll
15:41:31.419	0.31843856	6.651295	6.8428373	0.0031606168	-0.00288756	0.006182567	0.35276487	6.767238	7.0887504	Sitting_Scroll
15:41:31.440	0.31843856	6.651295	6.8428373	0.0031606168	-0.00288756	0.006182567	0.35276487	6.767238	7.0887504	Sitting_Scroll
15:41:31.462	0.31843856	6.651295	6.8428373	0.0031606168	-0.00288756	0.006182567	0.35276487	6.767238	7.0887504	Sitting_Scroll
15:41:31.483	0.31843856	6.651295	6.8428373	0.0031606168	-0.00288756	0.006182567	0.35276487	6.767238	7.0887504	Sitting_Scroll
15:41:31.505	0.31843856	6.651295	6.8428373	0.033093013	0.010551476	-0.009089064	0.3417611	6.7774315	7.079542	Sitting_Scroll
15:41:31.525	0.31843856	6.651295	6.8428373	0.033093013	0.010551476	-0.009089064	0.3417611	6.7774315	7.079542	Sitting_Scroll
15:41:31.547	0.31843856	6.651295	6.8428373	0.033093013	0.010551476	-0.009089064	0.3417611	6.7774315	7.079542	Sitting_Scroll
15:41:31.568	0.31843856	6.651295	6.8428373	0.033093013	0.010551476	-0.009089064	0.3417611	6.7774315	7.079542	Sitting_Scroll
15:41:31.589	0.24900457	6.6273527	6.881146	0.033093013	0.010551476	-0.009089064	0.3417611	6.7774315	7.079542	Sitting_Scroll
15:41:31.610	0.24900457	6.6273527	6.881146	0.033093013	0.010551476	-0.009089064	0.3417611	6.7774315	7.079542	Sitting_Scroll
15:41:31.632	0.24900457	6.6273527	6.881146	0.033093013	0.010551476	-0.009089064	0.3417611	6.7774315	7.079542	Sitting_Scroll
15:41:31.653	0.24900457	6.6273527	6.881146	0.033093013	0.010551476	-0.009089064	0.3417611	6.7774315	7.079542	Sitting_Scroll
15:41:31.674	0.24900457	6.6273527	6.881146	0.04897551	-0.01693746	-0.009089064	0.32535037	6.783506	7.0744977	Sitting_Scroll
15:41:31.696	0.24900457	6.6273527	6.881146	0.04897551	-0.01693746	-0.009089064	0.32535037	6.783506	7.0744977	Sitting_Scroll
15:41:31.717	0.24900457	6.6273527	6.881146	0.04897551	-0.01693746	-0.009089064	0.32535037	6.783506	7.0744977	Sitting_Scroll
15:41:31.738	0.24900457	6.6273527	6.881146	0.04897551	-0.01693746	-0.009089064	0.32535037	6.783506	7.0744977	Sitting_Scroll
15:41:31.760	0.24900457	6.6273527	6.881146	0.04897551	-0.01693746	-0.009089064	0.32535037	6.783506	7.0744977	Sitting_Scroll
15:41:31.781	0.31365	6.646507	6.830866	0.04897551	-0.01693746	-0.009089064	0.32535037	6.783506	7.0744977	Sitting_Scroll
15:41:31.802	0.31365	6.646507	6.830866	0.04897551	-0.01693746	-0.009089064	0.32535037	6.783506	7.0744977	Sitting_Scroll
15:41:31.824	0.31365	6.646507	6.830866	0.04897551	-0.01693746	-0.009089064	0.32535037	6.783506	7.0744977	Sitting_Scroll
15:41:31.845	0.31365	6.646507	6.830866	0.04897551	-0.01693746	-0.009089064	0.32535037	6.783506	7.0744977	Sitting_Scroll
15:41:31.866	0.31365	6.646507	6.830866	-0.015776206	-0.00044409905	0.03183891	0.32032904	6.773375	7.084424	Sitting_Scroll
15:41:31.888	0.31365	6.646507	6.830866	-0.015776206	-0.00044409905	0.03183891	0.32032904	6.773375	7.084424	Sitting_Scroll
15:41:31.909	0.31365	6.646507	6.830866	-0.015776206	-0.00044409905	0.03183891	0.32032904	6.773375	7.084424	Sitting_Scroll
15:41:31.930	0.31365	6.646507	6.830866	-0.015776206	-0.00044409905	0.03183891	0.32032904	6.773375	7.084424	Sitting_Scroll
15:41:31.963	0.31365	6.646507	6.830866	-0.015776206	-0.00044409905	0.03183891	0.32032904	6.773375	7.084424	Sitting_Scroll
15:41:31.996	0.45251793	6.5579185	7.067899	-0.015776206	-0.00044409905	0.03183891	0.32032904	6.773375	7.084424	Sitting_Scroll
15:41:32.030	0.45251793	6.5579185	7.067899	-0.035323896	0.001999362	0.03916929	0.31737113	6.7720604	7.085813	Sitting_Scroll
15:41:32.066	0.45251793	6.5579185	7.067899	-0.035323896	0.001999362	0.03916929	0.31737113	6.7720604	7.085813	Sitting_Scroll
15:41:32.099	0.45251793	6.5579185	7.067899	-0.035323896	0.001999362	0.03916929	0.31737113	6.7720604	7.085813	Sitting_Scroll
15:41:32.133	0.45251793	6.5579185	7.067899	-0.035323896	0.001999362	0.03916929	0.31737113	6.7720604	7.085813	Sitting_Scroll
15:41:32.166	0.45251793	6.5579185	7.067899	-0.035323896	0.001999362	0.03916929	0.31737113	6.7720604	7.085813	Sitting_Scroll
15:41:32.200	0.12210801	6.6345353	6.840443	-0.035323896	0.001999362	0.03916929	0.31737113	6.7720604	7.085813	Sitting_Scroll
15:41:32.223	0.12210801	6.6345353	6.840443	-0.026160914	0.016660128	0.0025173756	0.3196791	6.7739577	7.0838957	Sitting_Scroll
15:41:32.246	0.12210801	6.6345353	6.840443	-0.026160914	0.016660128	0.0025173756	0.3196791	6.7739577	7.0838957	Sitting_Scroll
15:41:32.269	0.12210801	6.6345353	6.840443	-0.026160914	0.016660128	0.0025173756	0.3196791	6.7739577	7.0838957	Sitting_Scroll
[truncated: 3,096 more rows]
