# Supplementary material for: Real-time Smartphone Activity Classification Using Inertial Sensors—Recognition of Scrolling, Typing, and Watching Videos While Sitting or Walking
Source: Sensors (Basel). 2020 Jan 24;20(3):655. doi: 10.3390/s20030655 (PMC7038357; doi:10.3390/s20030655)
Supplement: Supplementary file 1 [file sensors-20-00655-s001.zip › sensors-668083-supplementary/5Hz_data/2655/2019_09_03_12_32_29_Sitting_Scroll.csv]

time	accX	accY	accZ	rotX	rotY	rotZ	graX	graY	graZ	activity
12:41:11.244	-1.4102279	6.28976	7.7478733	-0.024355197	-0.33394903	-0.0045918743	-0.9205299	6.0746794	7.643375	Sitting_Scroll
12:41:11.265	-1.4102279	6.28976	7.7478733	-0.024355197	-0.33394903	-0.0045918743	-0.9205299	6.0746794	7.643375	Sitting_Scroll
12:41:11.351	-1.4102279	6.28976	7.7478733	-0.024355197	-0.33394903	-0.0045918743	-0.9205299	6.0746794	7.643375	Sitting_Scroll
12:41:11.372	-1.4102279	6.28976	7.7478733	-0.024355197	-0.33394903	-0.0045918743	-0.9205299	6.0746794	7.643375	Sitting_Scroll
12:41:11.393	-0.014365649	5.279376	7.185219	-0.024355197	-0.33394903	-0.0045918743	-0.9205299	6.0746794	7.643375	Sitting_Scroll
12:41:11.415	-0.014365649	5.279376	7.185219	-0.32551175	-0.7261245	-0.024750426	-0.30235928	5.8253527	7.883158	Sitting_Scroll
12:41:11.437	-0.014365649	5.279376	7.185219	-0.32551175	-0.7261245	-0.024750426	-0.30235928	5.8253527	7.883158	Sitting_Scroll
12:41:11.459	-0.014365649	5.279376	7.185219	-0.32551175	-0.7261245	-0.024750426	-0.30235928	5.8253527	7.883158	Sitting_Scroll
12:41:11.480	-0.014365649	5.279376	7.185219	-0.32551175	-0.7261245	-0.024750426	-0.30235928	5.8253527	7.883158	Sitting_Scroll
12:41:11.502	-0.014365649	5.279376	7.185219	-0.32551175	-0.7261245	-0.024750426	-0.30235928	5.8253527	7.883158	Sitting_Scroll
12:41:11.523	-0.014365649	5.279376	7.185219	-0.32551175	-0.7261245	-0.024750426	-0.30235928	5.8253527	7.883158	Sitting_Scroll
12:41:11.544	-0.014365649	5.279376	7.185219	-0.32551175	-0.7261245	-0.024750426	-0.30235928	5.8253527	7.883158	Sitting_Scroll
12:41:11.566	-0.014365649	5.279376	7.185219	-0.32551175	-0.7261245	-0.024750426	-0.30235928	5.8253527	7.883158	Sitting_Scroll
12:41:11.587	0.2370332	5.1213536	9.368797	-0.07750047	-0.21360858	-0.065678395	0.12618162	5.232121	8.29333	Sitting_Scroll
12:41:11.609	0.2370332	5.1213536	9.368797	-0.07750047	-0.21360858	-0.065678395	0.12618162	5.232121	8.29333	Sitting_Scroll
12:41:11.631	0.2370332	5.1213536	9.368797	-0.07750047	-0.21360858	-0.065678395	0.12618162	5.232121	8.29333	Sitting_Scroll
12:41:11.652	0.2370332	5.1213536	9.368797	-0.07750047	-0.21360858	-0.065678395	0.12618162	5.232121	8.29333	Sitting_Scroll
12:41:11.674	0.2370332	5.1213536	9.368797	-0.07750047	-0.21360858	-0.065678395	0.12618162	5.232121	8.29333	Sitting_Scroll
12:41:11.696	0.2370332	5.1213536	9.368797	-0.07750047	-0.21360858	-0.065678395	0.12618162	5.232121	8.29333	Sitting_Scroll
12:41:11.717	0.2370332	5.1213536	9.368797	-0.07750047	-0.21360858	-0.065678395	0.12618162	5.232121	8.29333	Sitting_Scroll
12:41:11.739	0.2370332	5.1213536	9.368797	-0.07750047	-0.21360858	-0.065678395	0.12618162	5.232121	8.29333	Sitting_Scroll
12:41:11.761	0.05506832	5.1644506	8.0375805	-0.41042203	-0.18184358	-0.071176186	0.085866414	5.4291387	8.166235	Sitting_Scroll
12:41:11.783	0.05506832	5.1644506	8.0375805	-0.41042203	-0.18184358	-0.071176186	0.085866414	5.4291387	8.166235	Sitting_Scroll
12:41:11.807	0.05506832	5.1644506	8.0375805	-0.41042203	-0.18184358	-0.071176186	0.085866414	5.4291387	8.166235	Sitting_Scroll
12:41:11.830	0.05506832	5.1644506	8.0375805	-0.41042203	-0.18184358	-0.071176186	0.085866414	5.4291387	8.166235	Sitting_Scroll
12:41:11.854	0.05506832	5.1644506	8.0375805	-0.41042203	-0.18184358	-0.071176186	0.085866414	5.4291387	8.166235	Sitting_Scroll
12:41:11.878	0.05506832	5.1644506	8.0375805	-0.41042203	-0.18184358	-0.071176186	0.085866414	5.4291387	8.166235	Sitting_Scroll
12:41:11.901	0.05506832	5.1644506	8.0375805	-0.41042203	-0.18184358	-0.071176186	0.085866414	5.4291387	8.166235	Sitting_Scroll
12:41:11.924	0.05506832	5.1644506	8.0375805	-0.41042203	-0.18184358	-0.071176186	0.085866414	5.4291387	8.166235	Sitting_Scroll
12:41:11.948	0.3615355	5.0830455	7.953781	0.14180015	0.14374758	0.08092926	0.21130876	5.3198304	8.2355995	Sitting_Scroll
12:41:11.972	0.3615355	5.0830455	7.953781	0.14180015	0.14374758	0.08092926	0.21130876	5.3198304	8.2355995	Sitting_Scroll
12:41:11.996	0.3615355	5.0830455	7.953781	0.14180015	0.14374758	0.08092926	0.21130876	5.3198304	8.2355995	Sitting_Scroll
12:41:12.020	0.3615355	5.0830455	7.953781	0.14180015	0.14374758	0.08092926	0.21130876	5.3198304	8.2355995	Sitting_Scroll
12:41:12.043	0.3615355	5.0830455	7.953781	0.14180015	0.14374758	0.08092926	0.21130876	5.3198304	8.2355995	Sitting_Scroll
12:41:12.065	0.3615355	5.0830455	7.953781	0.14180015	0.14374758	0.08092926	0.21130876	5.3198304	8.2355995	Sitting_Scroll
12:41:12.087	0.3615355	5.0830455	7.953781	0.14180015	0.14374758	0.08092926	0.21130876	5.3198304	8.2355995	Sitting_Scroll
12:41:12.107	0.3615355	5.0830455	7.953781	0.14180015	0.14374758	0.08092926	0.21130876	5.3198304	8.2355995	Sitting_Scroll
12:41:12.127	-0.37590113	5.5283804	7.570697	0.23526253	0.24148603	-0.07850657	-0.17515798	5.583625	8.059949	Sitting_Scroll
12:41:12.148	-0.37590113	5.5283804	7.570697	0.23526253	0.24148603	-0.07850657	-0.17515798	5.583625	8.059949	Sitting_Scroll
12:41:12.169	-0.37590113	5.5283804	7.570697	0.23526253	0.24148603	-0.07850657	-0.17515798	5.583625	8.059949	Sitting_Scroll
12:41:12.190	-0.37590113	5.5283804	7.570697	0.23526253	0.24148603	-0.07850657	-0.17515798	5.583625	8.059949	Sitting_Scroll
12:41:12.211	-0.37590113	5.5283804	7.570697	0.23526253	0.24148603	-0.07850657	-0.17515798	5.583625	8.059949	Sitting_Scroll
12:41:12.232	-0.37590113	5.5283804	7.570697	0.23526253	0.24148603	-0.07850657	-0.17515798	5.583625	8.059949	Sitting_Scroll
12:41:12.255	-0.37590113	5.5283804	7.570697	0.23526253	0.24148603	-0.07850657	-0.17515798	5.583625	8.059949	Sitting_Scroll
12:41:12.276	-0.37590113	5.5283804	7.570697	0.23526253	0.24148603	-0.07850657	-0.17515798	5.583625	8.059949	Sitting_Scroll
12:41:12.298	-0.54828894	5.3272614	7.656891	0.001301143	0.01241156	0.023507927	-0.3358327	5.5638413	8.068534	Sitting_Scroll
12:41:12.319	-0.54828894	5.3272614	7.656891	0.001301143	0.01241156	0.023507927	-0.3358327	5.5638413	8.068534	Sitting_Scroll
12:41:12.340	-0.54828894	5.3272614	7.656891	0.001301143	0.01241156	0.023507927	-0.3358327	5.5638413	8.068534	Sitting_Scroll
12:41:12.361	-0.54828894	5.3272614	7.656891	0.001301143	0.01241156	0.023507927	-0.3358327	5.5638413	8.068534	Sitting_Scroll
12:41:12.382	-0.54828894	5.3272614	7.656891	0.001301143	0.01241156	0.023507927	-0.3358327	5.5638413	8.068534	Sitting_Scroll
12:41:12.406	-0.54828894	5.3272614	7.656891	0.001301143	0.01241156	0.023507927	-0.3358327	5.5638413	8.068534	Sitting_Scroll
12:41:12.427	-0.54828894	5.3272614	7.656891	0.001301143	0.01241156	0.023507927	-0.3358327	5.5638413	8.068534	Sitting_Scroll
12:41:12.449	-0.54828894	5.3272614	7.656891	0.001301143	0.01241156	0.023507927	-0.3358327	5.5638413	8.068534	Sitting_Scroll
12:41:12.473	-0.2753416	5.626546	8.22194	0.009242391	-0.07127698	0.025951387	-0.37799308	5.586424	8.051044	Sitting_Scroll
12:41:12.495	-0.2753416	5.626546	8.22194	0.009242391	-0.07127698	0.025951387	-0.37799308	5.586424	8.051044	Sitting_Scroll
12:41:12.517	-0.2753416	5.626546	8.22194	0.009242391	-0.07127698	0.025951387	-0.37799308	5.586424	8.051044	Sitting_Scroll
12:41:12.540	-0.2753416	5.626546	8.22194	0.009242391	-0.07127698	0.025951387	-0.37799308	5.586424	8.051044	Sitting_Scroll
12:41:12.561	-0.2753416	5.626546	8.22194	0.009242391	-0.07127698	0.025951387	-0.37799308	5.586424	8.051044	Sitting_Scroll
12:41:12.583	-0.2753416	5.626546	8.22194	0.009242391	-0.07127698	0.025951387	-0.37799308	5.586424	8.051044	Sitting_Scroll
12:41:12.604	-0.2753416	5.626546	8.22194	0.009242391	-0.07127698	0.025951387	-0.37799308	5.586424	8.051044	Sitting_Scroll
12:41:12.626	-0.2753416	5.626546	8.22194	0.009242391	-0.07127698	0.025951387	-0.37799308	5.586424	8.051044	Sitting_Scroll
12:41:12.647	-0.2753416	5.626546	8.22194	0.009242391	-0.07127698	0.025951387	-0.37799308	5.586424	8.051044	Sitting_Scroll
12:41:12.669	0.057462595	5.166845	8.415876	-0.4690651	-0.2221607	0.033892635	-0.24007659	5.479518	8.129426	Sitting_Scroll
12:41:12.691	0.057462595	5.166845	8.415876	-0.4690651	-0.2221607	0.033892635	-0.24007659	5.479518	8.129426	Sitting_Scroll
12:41:12.712	0.057462595	5.166845	8.415876	-0.4690651	-0.2221607	0.033892635	-0.24007659	5.479518	8.129426	Sitting_Scroll
12:41:12.734	0.057462595	5.166845	8.415876	-0.4690651	-0.2221607	0.033892635	-0.24007659	5.479518	8.129426	Sitting_Scroll
12:41:12.758	0.057462595	5.166845	8.415876	-0.4690651	-0.2221607	0.033892635	-0.24007659	5.479518	8.129426	Sitting_Scroll
12:41:12.781	0.057462595	5.166845	8.415876	-0.4690651	-0.2221607	0.033892635	-0.24007659	5.479518	8.129426	Sitting_Scroll
12:41:12.803	0.057462595	5.166845	8.415876	-0.4690651	-0.2221607	0.033892635	-0.24007659	5.479518	8.129426	Sitting_Scroll
12:41:12.824	0.057462595	5.166845	8.415876	-0.4690651	-0.2221607	0.033892635	-0.24007659	5.479518	8.129426	Sitting_Scroll
12:41:12.846	0.2681588	4.6903844	8.921068	-0.19112141	-0.024240354	0.05405119	-0.049873453	4.993143	8.4401655	Sitting_Scroll
12:41:12.868	0.2681588	4.6903844	8.921068	-0.19112141	-0.024240354	0.05405119	-0.049873453	4.993143	8.4401655	Sitting_Scroll
12:41:12.890	0.2681588	4.6903844	8.921068	-0.19112141	-0.024240354	0.05405119	-0.049873453	4.993143	8.4401655	Sitting_Scroll
12:41:12.911	0.2681588	4.6903844	8.921068	-0.19112141	-0.024240354	0.05405119	-0.049873453	4.993143	8.4401655	Sitting_Scroll
12:41:12.941	0.2681588	4.6903844	8.921068	-0.19112141	-0.024240354	0.05405119	-0.049873453	4.993143	8.4401655	Sitting_Scroll
12:41:12.976	0.2681588	4.6903844	8.921068	-0.19112141	-0.024240354	0.05405119	-0.049873453	4.993143	8.4401655	Sitting_Scroll
12:41:12.997	0.2681588	4.6903844	8.921068	-0.19112141	-0.024240354	0.05405119	-0.049873453	4.993143	8.4401655	Sitting_Scroll
12:41:13.018	-0.10055954	5.0136113	8.691217	-0.2070039	0.017909348	0.07543147	-0.023307957	5.2526746	8.281255	Sitting_Scroll
12:41:13.042	-0.10055954	5.0136113	8.691217	-0.2070039	0.017909348	0.07543147	-0.023307957	5.2526746	8.281255	Sitting_Scroll
12:41:13.063	-0.10055954	5.0136113	8.691217	-0.2070039	0.017909348	0.07543147	-0.023307957	5.2526746	8.281255	Sitting_Scroll
12:41:13.085	-0.10055954	5.0136113	8.691217	-0.2070039	0.017909348	0.07543147	-0.023307957	5.2526746	8.281255	Sitting_Scroll
12:41:13.109	-0.10055954	5.0136113	8.691217	-0.2070039	0.017909348	0.07543147	-0.023307957	5.2526746	8.281255	Sitting_Scroll
12:41:13.130	-0.10055954	5.0136113	8.691217	-0.2070039	0.017909348	0.07543147	-0.023307957	5.2526746	8.281255	Sitting_Scroll
12:41:13.153	-0.10055954	5.0136113	8.691217	-0.2070039	0.017909348	0.07543147	-0.023307957	5.2526746	8.281255	Sitting_Scroll
12:41:13.176	-0.10055954	5.0136113	8.691217	-0.2070039	0.017909348	0.07543147	-0.023307957	5.2526746	8.281255	Sitting_Scroll
12:41:13.198	-0.23942748	5.154874	7.695199	0.13324803	0.019131077	0.021675332	-0.16402517	5.4389496	8.158507	Sitting_Scroll
12:41:13.219	-0.23942748	5.154874	7.695199	0.13324803	0.019131077	0.021675332	-0.16402517	5.4389496	8.158507	Sitting_Scroll
12:41:13.240	-0.23942748	5.154874	7.695199	0.13324803	0.019131077	0.021675332	-0.16402517	5.4389496	8.158507	Sitting_Scroll
12:41:13.262	-0.23942748	5.154874	7.695199	0.13324803	0.019131077	0.021675332	-0.16402517	5.4389496	8.158507	Sitting_Scroll
12:41:13.284	-0.23942748	5.154874	7.695199	0.13324803	0.019131077	0.021675332	-0.16402517	5.4389496	8.158507	Sitting_Scroll
12:41:13.306	-0.23942748	5.154874	7.695199	0.13324803	0.019131077	0.021675332	-0.16402517	5.4389496	8.158507	Sitting_Scroll
12:41:13.329	-0.23942748	5.154874	7.695199	0.13324803	0.019131077	0.021675332	-0.16402517	5.4389496	8.158507	Sitting_Scroll
12:41:13.351	-0.23942748	5.154874	7.695199	0.13324803	0.019131077	0.021675332	-0.16402517	5.4389496	8.158507	Sitting_Scroll
12:41:13.373	-0.05985687	5.3296556	8.286585	0.045894306	-0.05722708	-0.008257066	-0.07005861	5.403802	8.183177	Sitting_Scroll
12:41:13.394	-0.05985687	5.3296556	8.286585	0.045894306	-0.05722708	-0.008257066	-0.07005861	5.403802	8.183177	Sitting_Scroll
12:41:13.416	-0.05985687	5.3296556	8.286585	0.045894306	-0.05722708	-0.008257066	-0.07005861	5.403802	8.183177	Sitting_Scroll
12:41:13.442	-0.05985687	5.3296556	8.286585	0.045894306	-0.05722708	-0.008257066	-0.07005861	5.403802	8.183177	Sitting_Scroll
12:41:13.476	-0.05985687	5.3296556	8.286585	0.045894306	-0.05722708	-0.008257066	-0.07005861	5.403802	8.183177	Sitting_Scroll
12:41:13.510	-0.05985687	5.3296556	8.286585	0.045894306	-0.05722708	-0.008257066	-0.07005861	5.403802	8.183177	Sitting_Scroll
12:41:13.543	-0.05985687	5.3296556	8.286585	0.045894306	-0.05722708	-0.008257066	-0.07005861	5.403802	8.183177	Sitting_Scroll
12:41:13.576	-0.043096945	5.190788	7.5467544	0.042229116	-0.09693332	-0.03880033	-0.070801385	5.3812213	8.198035	Sitting_Scroll
12:41:13.610	-0.043096945	5.190788	7.5467544	0.042229116	-0.09693332	-0.03880033	-0.070801385	5.3812213	8.198035	Sitting_Scroll
12:41:13.643	-0.043096945	5.190788	7.5467544	0.042229116	-0.09693332	-0.03880033	-0.070801385	5.3812213	8.198035	Sitting_Scroll
12:41:13.677	-0.043096945	5.190788	7.5467544	0.042229116	-0.09693332	-0.03880033	-0.070801385	5.3812213	8.198035	Sitting_Scroll
12:41:13.698	-0.043096945	5.190788	7.5467544	0.042229116	-0.09693332	-0.03880033	-0.070801385	5.3812213	8.198035	Sitting_Scroll
12:41:13.720	-0.043096945	5.190788	7.5467544	0.042229116	-0.09693332	-0.03880033	-0.070801385	5.3812213	8.198035	Sitting_Scroll
12:41:13.741	-0.11971374	5.3871183	8.181237	0.12591766	0.40703052	0.20188059	-0.150841	5.4876504	8.126086	Sitting_Scroll
12:41:13.761	-0.11971374	5.3871183	8.181237	0.12591766	0.40703052	0.20188059	-0.150841	5.4876504	8.126086	Sitting_Scroll
12:41:13.783	-0.11971374	5.3871183	8.181237	0.12591766	0.40703052	0.20188059	-0.150841	5.4876504	8.126086	Sitting_Scroll
12:41:13.804	-0.11971374	5.3871183	8.181237	0.12591766	0.40703052	0.20188059	-0.150841	5.4876504	8.126086	Sitting_Scroll
12:41:13.827	-0.11971374	5.3871183	8.181237	0.12591766	0.40703052	0.20188059	-0.150841	5.4876504	8.126086	Sitting_Scroll
12:41:13.849	-0.11971374	5.3871183	8.181237	0.12591766	0.40703052	0.20188059	-0.150841	5.4876504	8.126086	Sitting_Scroll
12:41:13.870	-0.11971374	5.3871183	8.181237	0.12591766	0.40703052	0.20188059	-0.150841	5.4876504	8.126086	Sitting_Scroll
12:41:13.891	-0.11971374	5.3871183	8.181237	0.12591766	0.40703052	0.20188059	-0.150841	5.4876504	8.126086	Sitting_Scroll
12:41:13.912	-0.11971374	5.3871183	8.181237	0.12591766	0.40703052	0.20188059	-0.150841	5.4876504	8.126086	Sitting_Scroll
12:41:13.933	-0.9577099	5.648094	7.937021	0.007409795	-0.0883812	0.088259645	-0.4512965	5.534324	8.083188	Sitting_Scroll
12:41:13.954	-0.9577099	5.648094	7.937021	0.007409795	-0.0883812	0.088259645	-0.4512965	5.534324	8.083188	Sitting_Scroll
12:41:13.975	-0.9577099	5.648094	7.937021	0.007409795	-0.0883812	0.088259645	-0.4512965	5.534324	8.083188	Sitting_Scroll
12:41:13.996	-0.9577099	5.648094	7.937021	0.007409795	-0.0883812	0.088259645	-0.4512965	5.534324	8.083188	Sitting_Scroll
12:41:14.017	-0.9577099	5.648094	7.937021	0.007409795	-0.0883812	0.088259645	-0.4512965	5.534324	8.083188	Sitting_Scroll
12:41:14.039	-0.9577099	5.648094	7.937021	0.007409795	-0.0883812	0.088259645	-0.4512965	5.534324	8.083188	Sitting_Scroll
12:41:14.063	-0.9577099	5.648094	7.937021	0.007409795	-0.0883812	0.088259645	-0.4512965	5.534324	8.083188	Sitting_Scroll
12:41:14.084	-0.9577099	5.648094	7.937021	0.007409795	-0.0883812	0.088259645	-0.4512965	5.534324	8.083188	Sitting_Scroll
12:41:14.105	-0.3519584	5.3368387	7.814913	-0.043902885	-0.07677477	-0.029637348	-0.35786054	5.554145	8.074264	Sitting_Scroll
12:41:14.126	-0.3519584	5.3368387	7.814913	-0.043902885	-0.07677477	-0.029637348	-0.35786054	5.554145	8.074264	Sitting_Scroll
12:41:14.148	-0.3519584	5.3368387	7.814913	-0.043902885	-0.07677477	-0.029637348	-0.35786054	5.554145	8.074264	Sitting_Scroll
12:41:14.170	-0.3519584	5.3368387	7.814913	-0.043902885	-0.07677477	-0.029637348	-0.35786054	5.554145	8.074264	Sitting_Scroll
12:41:14.191	-0.3519584	5.3368387	7.814913	-0.043902885	-0.07677477	-0.029637348	-0.35786054	5.554145	8.074264	Sitting_Scroll
12:41:14.212	-0.3519584	5.3368387	7.814913	-0.043902885	-0.07677477	-0.029637348	-0.35786054	5.554145	8.074264	Sitting_Scroll
12:41:14.234	-0.3519584	5.3368387	7.814913	-0.043902885	-0.07677477	-0.029637348	-0.35786054	5.554145	8.074264	Sitting_Scroll
12:41:14.256	-0.3519584	5.3368387	7.814913	-0.043902885	-0.07677477	-0.029637348	-0.35786054	5.554145	8.074264	Sitting_Scroll
12:41:14.278	0.14365649	5.2051535	8.277008	-0.046346348	-0.2184955	-0.06506754	-0.12956454	5.480739	8.131115	Sitting_Scroll
12:41:14.299	0.14365649	5.2051535	8.277008	-0.046346348	-0.2184955	-0.06506754	-0.12956454	5.480739	8.131115	Sitting_Scroll
12:41:14.321	0.14365649	5.2051535	8.277008	-0.046346348	-0.2184955	-0.06506754	-0.12956454	5.480739	8.131115	Sitting_Scroll
12:41:14.343	0.14365649	5.2051535	8.277008	-0.046346348	-0.2184955	-0.06506754	-0.12956454	5.480739	8.131115	Sitting_Scroll
12:41:14.364	0.14365649	5.2051535	8.277008	-0.046346348	-0.2184955	-0.06506754	-0.12956454	5.480739	8.131115	Sitting_Scroll
12:41:14.386	0.14365649	5.2051535	8.277008	-0.046346348	-0.2184955	-0.06506754	-0.12956454	5.480739	8.131115	Sitting_Scroll
12:41:14.408	0.14365649	5.2051535	8.277008	-0.046346348	-0.2184955	-0.06506754	-0.12956454	5.480739	8.131115	Sitting_Scroll
12:41:14.429	0.14365649	5.2051535	8.277008	-0.046346348	-0.2184955	-0.06506754	-0.12956454	5.480739	8.131115	Sitting_Scroll
12:41:14.451	0.14365649	5.2051535	8.277008	-0.046346348	-0.2184955	-0.06506754	-0.12956454	5.480739	8.131115	Sitting_Scroll
12:41:14.473	-0.22266756	5.296136	8.047157	0.08193535	0.052117802	0.04916427	-0.19287878	5.3656187	8.206294	Sitting_Scroll
12:41:14.494	-0.22266756	5.296136	8.047157	0.08193535	0.052117802	0.04916427	-0.19287878	5.3656187	8.206294	Sitting_Scroll
12:41:14.515	-0.22266756	5.296136	8.047157	0.08193535	0.052117802	0.04916427	-0.19287878	5.3656187	8.206294	Sitting_Scroll
12:41:14.548	-0.22266756	5.296136	8.047157	0.08193535	0.052117802	0.04916427	-0.19287878	5.3656187	8.206294	Sitting_Scroll
12:41:14.569	-0.22266756	5.296136	8.047157	0.08193535	0.052117802	0.04916427	-0.19287878	5.3656187	8.206294	Sitting_Scroll
12:41:14.590	-0.22266756	5.296136	8.047157	0.08193535	0.052117802	0.04916427	-0.19287878	5.3656187	8.206294	Sitting_Scroll
12:41:14.611	-0.22266756	5.296136	8.047157	0.08193535	0.052117802	0.04916427	-0.19287878	5.3656187	8.206294	Sitting_Scroll
12:41:14.633	-0.56265455	5.1692395	7.6090055	0.23465167	0.1382498	0.057105515	-0.42722794	5.3933144	8.179239	Sitting_Scroll
12:41:14.654	-0.56265455	5.1692395	7.6090055	0.23465167	0.1382498	0.057105515	-0.42722794	5.3933144	8.179239	Sitting_Scroll
12:41:14.675	-0.56265455	5.1692395	7.6090055	0.23465167	0.1382498	0.057105515	-0.42722794	5.3933144	8.179239	Sitting_Scroll
12:41:14.699	-0.56265455	5.1692395	7.6090055	0.23465167	0.1382498	0.057105515	-0.42722794	5.3933144	8.179239	Sitting_Scroll
12:41:14.720	-0.56265455	5.1692395	7.6090055	0.23465167	0.1382498	0.057105515	-0.42722794	5.3933144	8.179239	Sitting_Scroll
12:41:14.742	-0.56265455	5.1692395	7.6090055	0.23465167	0.1382498	0.057105515	-0.42722794	5.3933144	8.179239	Sitting_Scroll
12:41:14.766	-0.56265455	5.1692395	7.6090055	0.23465167	0.1382498	0.057105515	-0.42722794	5.3933144	8.179239	Sitting_Scroll
12:41:14.788	-0.56265455	5.1692395	7.6090055	0.23465167	0.1382498	0.057105515	-0.42722794	5.3933144	8.179239	Sitting_Scroll
12:41:14.810	-0.56265455	5.1692395	7.6090055	0.23465167	0.1382498	0.057105515	-0.42722794	5.3933144	8.179239	Sitting_Scroll
12:41:14.832	-0.54350036	5.38233	7.759845	0.025124887	-0.062113997	-0.036967732	-0.45062765	5.5234823	8.090639	Sitting_Scroll
12:41:14.854	-0.54350036	5.38233	7.759845	0.025124887	-0.062113997	-0.036967732	-0.45062765	5.5234823	8.090639	Sitting_Scroll
12:41:14.876	-0.54350036	5.38233	7.759845	0.025124887	-0.062113997	-0.036967732	-0.45062765	5.5234823	8.090639	Sitting_Scroll
12:41:14.897	-0.54350036	5.38233	7.759845	0.025124887	-0.062113997	-0.036967732	-0.45062765	5.5234823	8.090639	Sitting_Scroll
12:41:14.923	-0.54350036	5.38233	7.759845	0.025124887	-0.062113997	-0.036967732	-0.45062765	5.5234823	8.090639	Sitting_Scroll
12:41:14.944	-0.54350036	5.38233	7.759845	0.025124887	-0.062113997	-0.036967732	-0.45062765	5.5234823	8.090639	Sitting_Scroll
12:41:14.966	-0.54350036	5.38233	7.759845	0.025124887	-0.062113997	-0.036967732	-0.45062765	5.5234823	8.090639	Sitting_Scroll
12:41:14.987	-0.54350036	5.38233	7.759845	0.025124887	-0.062113997	-0.036967732	-0.45062765	5.5234823	8.090639	Sitting_Scroll
12:41:15.010	-0.37111259	5.4110613	7.5419655	0.14546534	-0.2166629	-0.09255647	-0.3712731	5.481523	8.123139	Sitting_Scroll
12:41:15.031	-0.37111259	5.4110613	7.5419655	0.14546534	-0.2166629	-0.09255647	-0.3712731	5.481523	8.123139	Sitting_Scroll
12:41:15.053	-0.37111259	5.4110613	7.5419655	0.14546534	-0.2166629	-0.09255647	-0.3712731	5.481523	8.123139	Sitting_Scroll
12:41:15.074	-0.37111259	5.4110613	7.5419655	0.14546534	-0.2166629	-0.09255647	-0.3712731	5.481523	8.123139	Sitting_Scroll
12:41:15.096	-0.37111259	5.4110613	7.5419655	0.14546534	-0.2166629	-0.09255647	-0.3712731	5.481523	8.123139	Sitting_Scroll
12:41:15.117	-0.37111259	5.4110613	7.5419655	0.14546534	-0.2166629	-0.09255647	-0.3712731	5.481523	8.123139	Sitting_Scroll
12:41:15.139	-0.37111259	5.4110613	7.5419655	0.14546534	-0.2166629	-0.09255647	-0.3712731	5.481523	8.123139	Sitting_Scroll
12:41:15.160	-0.37111259	5.4110613	7.5419655	0.14546534	-0.2166629	-0.09255647	-0.3712731	5.481523	8.123139	Sitting_Scroll
12:41:15.182	-0.19154198	5.4086666	7.599428	0.023292292	-0.051118426	0.0009059132	-0.2836689	5.5217476	8.099395	Sitting_Scroll
12:41:15.204	-0.19154198	5.4086666	7.599428	0.023292292	-0.051118426	0.0009059132	-0.2836689	5.5217476	8.099395	Sitting_Scroll
12:41:15.226	-0.19154198	5.4086666	7.599428	0.023292292	-0.051118426	0.0009059132	-0.2836689	5.5217476	8.099395	Sitting_Scroll
12:41:15.249	-0.19154198	5.4086666	7.599428	0.023292292	-0.051118426	0.0009059132	-0.2836689	5.5217476	8.099395	Sitting_Scroll
12:41:15.271	-0.19154198	5.4086666	7.599428	0.023292292	-0.051118426	0.0009059132	-0.2836689	5.5217476	8.099395	Sitting_Scroll
12:41:15.292	-0.19154198	5.4086666	7.599428	0.023292292	-0.051118426	0.0009059132	-0.2836689	5.5217476	8.099395	Sitting_Scroll
12:41:15.313	-0.19154198	5.4086666	7.599428	0.023292292	-0.051118426	0.0009059132	-0.2836689	5.5217476	8.099395	Sitting_Scroll
12:41:15.334	-0.19154198	5.4086666	7.599428	0.023292292	-0.051118426	0.0009059132	-0.2836689	5.5217476	8.099395	Sitting_Scroll
12:41:15.355	-0.52913475	5.5978146	7.8987126	-0.05550932	0.10648481	0.08520532	-0.38505015	5.6048064	8.037925	Sitting_Scroll
12:41:15.377	-0.52913475	5.5978146	7.8987126	-0.05550932	0.10648481	0.08520532	-0.38505015	5.6048064	8.037925	Sitting_Scroll
12:41:15.398	-0.52913475	5.5978146	7.8987126	-0.05550932	0.10648481	0.08520532	-0.38505015	5.6048064	8.037925	Sitting_Scroll
12:41:15.419	-0.52913475	5.5978146	7.8987126	-0.05550932	0.10648481	0.08520532	-0.38505015	5.6048064	8.037925	Sitting_Scroll
12:41:15.440	-0.52913475	5.5978146	7.8987126	-0.05550932	0.10648481	0.08520532	-0.38505015	5.6048064	8.037925	Sitting_Scroll
12:41:15.462	-0.52913475	5.5978146	7.8987126	-0.05550932	0.10648481	0.08520532	-0.38505015	5.6048064	8.037925	Sitting_Scroll
12:41:15.485	-0.52913475	5.5978146	7.8987126	-0.05550932	0.10648481	0.08520532	-0.38505015	5.6048064	8.037925	Sitting_Scroll
12:41:15.507	-0.52913475	5.5978146	7.8987126	-0.05550932	0.10648481	0.08520532	-0.38505015	5.6048064	8.037925	Sitting_Scroll
12:41:15.528	-0.52913475	5.5978146	7.8987126	-0.05550932	0.10648481	0.08520532	-0.38505015	5.6048064	8.037925	Sitting_Scroll
12:41:15.552	-0.60335726	5.5116205	7.5874567	0.061165936	-0.04562064	-0.016198313	-0.47102368	5.630171	8.015588	Sitting_Scroll
12:41:15.574	-0.60335726	5.5116205	7.5874567	0.061165936	-0.04562064	-0.016198313	-0.47102368	5.630171	8.015588	Sitting_Scroll
12:41:15.596	-0.60335726	5.5116205	7.5874567	0.061165936	-0.04562064	-0.016198313	-0.47102368	5.630171	8.015588	Sitting_Scroll
12:41:15.619	-0.60335726	5.5116205	7.5874567	0.061165936	-0.04562064	-0.016198313	-0.47102368	5.630171	8.015588	Sitting_Scroll
12:41:15.641	-0.60335726	5.5116205	7.5874567	0.061165936	-0.04562064	-0.016198313	-0.47102368	5.630171	8.015588	Sitting_Scroll
12:41:15.663	-0.60335726	5.5116205	7.5874567	0.061165936	-0.04562064	-0.016198313	-0.47102368	5.630171	8.015588	Sitting_Scroll
12:41:15.687	-0.60335726	5.5116205	7.5874567	0.061165936	-0.04562064	-0.016198313	-0.47102368	5.630171	8.015588	Sitting_Scroll
12:41:15.708	-0.60335726	5.5116205	7.5874567	0.061165936	-0.04562064	-0.016198313	-0.47102368	5.630171	8.015588	Sitting_Scroll
12:41:15.729	-0.65842557	5.724711	7.82449	-0.20578218	-0.24231924	0.0002950479	-0.44463733	5.6613617	7.9950986	Sitting_Scroll
12:41:15.751	-0.65842557	5.724711	7.82449	-0.20578218	-0.24231924	0.0002950479	-0.44463733	5.6613617	7.9950986	Sitting_Scroll
12:41:15.772	-0.65842557	5.724711	7.82449	-0.20578218	-0.24231924	0.0002950479	-0.44463733	5.6613617	7.9950986	Sitting_Scroll
12:41:15.794	-0.65842557	5.724711	7.82449	-0.20578218	-0.24231924	0.0002950479	-0.44463733	5.6613617	7.9950986	Sitting_Scroll
12:41:15.816	-0.65842557	5.724711	7.82449	-0.20578218	-0.24231924	0.0002950479	-0.44463733	5.6613617	7.9950986	Sitting_Scroll
12:41:15.837	-0.65842557	5.724711	7.82449	-0.20578218	-0.24231924	0.0002950479	-0.44463733	5.6613617	7.9950986	Sitting_Scroll
12:41:15.859	-0.65842557	5.724711	7.82449	-0.20578218	-0.24231924	0.0002950479	-0.44463733	5.6613617	7.9950986	Sitting_Scroll
12:41:15.880	-0.65842557	5.724711	7.82449	-0.20578218	-0.24231924	0.0002950479	-0.44463733	5.6613617	7.9950986	Sitting_Scroll
12:41:15.902	-0.339987	5.4230323	7.920261	-0.070780955	-0.0902138	-0.071176186	-0.3284224	5.5551343	8.074836	Sitting_Scroll
12:41:15.924	-0.339987	5.4230323	7.920261	-0.070780955	-0.0902138	-0.071176186	-0.3284224	5.5551343	8.074836	Sitting_Scroll
12:41:15.945	-0.339987	5.4230323	7.920261	-0.070780955	-0.0902138	-0.071176186	-0.3284224	5.5551343	8.074836	Sitting_Scroll
12:41:15.967	-0.339987	5.4230323	7.920261	-0.070780955	-0.0902138	-0.071176186	-0.3284224	5.5551343	8.074836	Sitting_Scroll
12:41:15.989	-0.339987	5.4230323	7.920261	-0.070780955	-0.0902138	-0.071176186	-0.3284224	5.5551343	8.074836	Sitting_Scroll
12:41:16.011	-0.339987	5.4230323	7.920261	-0.070780955	-0.0902138	-0.071176186	-0.3284224	5.5551343	8.074836	Sitting_Scroll
12:41:16.032	-0.339987	5.4230323	7.920261	-0.070780955	-0.0902138	-0.071176186	-0.3284224	5.5551343	8.074836	Sitting_Scroll
12:41:16.054	-0.339987	5.4230323	7.920261	-0.070780955	-0.0902138	-0.071176186	-0.3284224	5.5551343	8.074836	Sitting_Scroll
12:41:16.075	-0.24421602	5.4254265	7.573091	0.16134784	0.0063029076	0.08337272	-0.2809297	5.5879345	8.053969	Sitting_Scroll
12:41:16.103	-0.24421602	5.4254265	7.573091	0.16134784	0.0063029076	0.08337272	-0.2809297	5.5879345	8.053969	Sitting_Scroll
12:41:16.138	-0.24421602	5.4254265	7.573091	0.16134784	0.0063029076	0.08337272	-0.2809297	5.5879345	8.053969	Sitting_Scroll
12:41:16.172	-0.24421602	5.4254265	7.573091	0.16134784	0.0063029076	0.08337272	-0.2809297	5.5879345	8.053969	Sitting_Scroll
12:41:16.193	-0.24421602	5.4254265	7.573091	0.16134784	0.0063029076	0.08337272	-0.2809297	5.5879345	8.053969	Sitting_Scroll
12:41:16.214	-0.24421602	5.4254265	7.573091	0.16134784	0.0063029076	0.08337272	-0.2809297	5.5879345	8.053969	Sitting_Scroll
12:41:16.235	-0.24421602	5.4254265	7.573091	0.16134784	0.0063029076	0.08337272	-0.2809297	5.5879345	8.053969	Sitting_Scroll
12:41:16.256	-0.67757976	5.7797794	8.3129225	-0.13003488	0.017298482	0.09009224	-0.4091871	5.636346	8.014643	Sitting_Scroll
12:41:16.279	-0.67757976	5.7797794	8.3129225	-0.13003488	0.017298482	0.09009224	-0.4091871	5.636346	8.014643	Sitting_Scroll
12:41:16.300	-0.67757976	5.7797794	8.3129225	-0.13003488	0.017298482	0.09009224	-0.4091871	5.636346	8.014643	Sitting_Scroll
12:41:16.322	-0.67757976	5.7797794	8.3129225	-0.13003488	0.017298482	0.09009224	-0.4091871	5.636346	8.014643	Sitting_Scroll
12:41:16.344	-0.67757976	5.7797794	8.3129225	-0.13003488	0.017298482	0.09009224	-0.4091871	5.636346	8.014643	Sitting_Scroll
12:41:16.366	-0.67757976	5.7797794	8.3129225	-0.13003488	0.017298482	0.09009224	-0.4091871	5.636346	8.014643	Sitting_Scroll
12:41:16.389	-0.67757976	5.7797794	8.3129225	-0.13003488	0.017298482	0.09009224	-0.4091871	5.636346	8.014643	Sitting_Scroll
12:41:16.411	-0.67757976	5.7797794	8.3129225	-0.13003488	0.017298482	0.09009224	-0.4091871	5.636346	8.014643	Sitting_Scroll
12:41:16.433	-0.4836435	5.437398	7.8364615	0.058722477	-0.056005348	0.019842735	-0.4632064	5.6411886	8.008293	Sitting_Scroll
12:41:16.456	-0.4836435	5.437398	7.8364615	0.058722477	-0.056005348	0.019842735	-0.4632064	5.6411886	8.008293	Sitting_Scroll
12:41:16.478	-0.4836435	5.437398	7.8364615	0.058722477	-0.056005348	0.019842735	-0.4632064	5.6411886	8.008293	Sitting_Scroll
12:41:16.499	-0.4836435	5.437398	7.8364615	0.058722477	-0.056005348	0.019842735	-0.4632064	5.6411886	8.008293	Sitting_Scroll
12:41:16.520	-0.4836435	5.437398	7.8364615	0.058722477	-0.056005348	0.019842735	-0.4632064	5.6411886	8.008293	Sitting_Scroll
12:41:16.542	-0.4836435	5.437398	7.8364615	0.058722477	-0.056005348	0.019842735	-0.4632064	5.6411886	8.008293	Sitting_Scroll
12:41:16.564	-0.4836435	5.437398	7.8364615	0.058722477	-0.056005348	0.019842735	-0.4632064	5.6411886	8.008293	Sitting_Scroll
12:41:16.585	-0.4836435	5.437398	7.8364615	0.058722477	-0.056005348	0.019842735	-0.4632064	5.6411886	8.008293	Sitting_Scroll
12:41:16.607	-0.4836435	5.437398	7.8364615	0.058722477	-0.056005348	0.019842735	-0.4632064	5.6411886	8.008293	Sitting_Scroll
12:41:16.630	-0.1699935	5.3296556	8.126168	-0.13919786	0.0056920424	-0.018030908	-0.37185794	5.581614	8.054666	Sitting_Scroll
12:41:16.652	-0.1699935	5.3296556	8.126168	-0.13919786	0.0056920424	-0.018030908	-0.37185794	5.581614	8.054666	Sitting_Scroll
12:41:16.674	-0.1699935	5.3296556	8.126168	-0.13919786	0.0056920424	-0.018030908	-0.37185794	5.581614	8.054666	Sitting_Scroll
12:41:16.696	-0.1699935	5.3296556	8.126168	-0.13919786	0.0056920424	-0.018030908	-0.37185794	5.581614	8.054666	Sitting_Scroll
12:41:16.717	-0.1699935	5.3296556	8.126168	-0.13919786	0.0056920424	-0.018030908	-0.37185794	5.581614	8.054666	Sitting_Scroll
12:41:16.739	-0.1699935	5.3296556	8.126168	-0.13919786	0.0056920424	-0.018030908	-0.37185794	5.581614	8.054666	Sitting_Scroll
12:41:16.760	-0.1699935	5.3296556	8.126168	-0.13919786	0.0056920424	-0.018030908	-0.37185794	5.581614	8.054666	Sitting_Scroll
12:41:16.782	-0.1699935	5.3296556	8.126168	-0.13919786	0.0056920424	-0.018030908	-0.37185794	5.581614	8.054666	Sitting_Scroll
12:41:16.804	-0.83081335	5.3727527	8.229122	-0.18501276	0.1663496	-0.029026484	-0.5456689	5.528915	8.081071	Sitting_Scroll
12:41:16.825	-0.83081335	5.3727527	8.229122	-0.18501276	0.1663496	-0.029026484	-0.5456689	5.528915	8.081071	Sitting_Scroll
12:41:16.847	-0.83081335	5.3727527	8.229122	-0.18501276	0.1663496	-0.029026484	-0.5456689	5.528915	8.081071	Sitting_Scroll
12:41:16.869	-0.83081335	5.3727527	8.229122	-0.18501276	0.1663496	-0.029026484	-0.5456689	5.528915	8.081071	Sitting_Scroll
12:41:16.890	-0.83081335	5.3727527	8.229122	-0.18501276	0.1663496	-0.029026484	-0.5456689	5.528915	8.081071	Sitting_Scroll
12:41:16.926	-0.83081335	5.3727527	8.229122	-0.18501276	0.1663496	-0.029026484	-0.5456689	5.528915	8.081071	Sitting_Scroll
12:41:16.958	-0.83081335	5.3727527	8.229122	-0.18501276	0.1663496	-0.029026484	-0.5456689	5.528915	8.081071	Sitting_Scroll
12:41:16.992	-0.30167863	5.4517636	7.3743663	0.17539774	0.3508309	0.09192484	-0.565751	5.531695	8.077786	Sitting_Scroll
12:41:17.013	-0.30167863	5.4517636	7.3743663	0.17539774	0.3508309	0.09192484	-0.565751	5.531695	8.077786	Sitting_Scroll
12:41:17.034	-0.30167863	5.4517636	7.3743663	0.17539774	0.3508309	0.09192484	-0.565751	5.531695	8.077786	Sitting_Scroll
12:41:17.055	-0.30167863	5.4517636	7.3743663	0.17539774	0.3508309	0.09192484	-0.565751	5.531695	8.077786	Sitting_Scroll
12:41:17.075	-0.30167863	5.4517636	7.3743663	0.17539774	0.3508309	0.09192484	-0.565751	5.531695	8.077786	Sitting_Scroll
12:41:17.097	-0.30167863	5.4517636	7.3743663	0.17539774	0.3508309	0.09192484	-0.565751	5.531695	8.077786	Sitting_Scroll
12:41:17.118	-0.30167863	5.4517636	7.3743663	0.17539774	0.3508309	0.09192484	-0.565751	5.531695	8.077786	Sitting_Scroll
12:41:17.142	-0.30167863	5.4517636	7.3743663	0.17539774	0.3508309	0.09192484	-0.565751	5.531695	8.077786	Sitting_Scroll
12:41:17.164	-0.6847626	5.4565525	7.5898514	0.2077736	0.036235306	0.05405119	-0.7198294	5.5276575	8.068281	Sitting_Scroll
12:41:17.185	-0.6847626	5.4565525	7.5898514	0.2077736	0.036235306	0.05405119	-0.7198294	5.5276575	8.068281	Sitting_Scroll
12:41:17.209	-0.6847626	5.4565525	7.5898514	0.2077736	0.036235306	0.05405119	-0.7198294	5.5276575	8.068281	Sitting_Scroll
12:41:17.231	-0.6847626	5.4565525	7.5898514	0.2077736	0.036235306	0.05405119	-0.7198294	5.5276575	8.068281	Sitting_Scroll
12:41:17.252	-0.6847626	5.4565525	7.5898514	0.2077736	0.036235306	0.05405119	-0.7198294	5.5276575	8.068281	Sitting_Scroll
12:41:17.273	-0.6847626	5.4565525	7.5898514	0.2077736	0.036235306	0.05405119	-0.7198294	5.5276575	8.068281	Sitting_Scroll
12:41:17.294	-0.6847626	5.4565525	7.5898514	0.2077736	0.036235306	0.05405119	-0.7198294	5.5276575	8.068281	Sitting_Scroll
12:41:17.316	-0.6847626	5.4565525	7.5898514	0.2077736	0.036235306	0.05405119	-0.7198294	5.5276575	8.068281	Sitting_Scroll
12:41:17.338	-0.7901107	5.384724	7.90829	0.009242391	-0.10304197	-0.002148413	-0.69000095	5.5466595	8.057842	Sitting_Scroll
12:41:17.359	-0.7901107	5.384724	7.90829	0.009242391	-0.10304197	-0.002148413	-0.69000095	5.5466595	8.057842	Sitting_Scroll
12:41:17.383	-0.7901107	5.384724	7.90829	0.009242391	-0.10304197	-0.002148413	-0.69000095	5.5466595	8.057842	Sitting_Scroll
12:41:17.404	-0.7901107	5.384724	7.90829	0.009242391	-0.10304197	-0.002148413	-0.69000095	5.5466595	8.057842	Sitting_Scroll
12:41:17.426	-0.7901107	5.384724	7.90829	0.009242391	-0.10304197	-0.002148413	-0.69000095	5.5466595	8.057842	Sitting_Scroll
12:41:17.448	-0.7901107	5.384724	7.90829	0.009242391	-0.10304197	-0.002148413	-0.69000095	5.5466595	8.057842	Sitting_Scroll
12:41:17.469	-0.7901107	5.384724	7.90829	0.009242391	-0.10304197	-0.002148413	-0.69000095	5.5466595	8.057842	Sitting_Scroll
12:41:17.491	-0.7901107	5.384724	7.90829	0.009242391	-0.10304197	-0.002148413	-0.69000095	5.5466595	8.057842	Sitting_Scroll
12:41:17.511	-0.38308397	5.1021996	7.80773	-0.17462805	-0.38831604	-0.10171945	-0.45349154	5.4244075	8.157234	Sitting_Scroll
12:41:17.533	-0.38308397	5.1021996	7.80773	-0.17462805	-0.38831604	-0.10171945	-0.45349154	5.4244075	8.157234	Sitting_Scroll
12:41:17.555	-0.38308397	5.1021996	7.80773	-0.17462805	-0.38831604	-0.10171945	-0.45349154	5.4244075	8.157234	Sitting_Scroll
12:41:17.576	-0.38308397	5.1021996	7.80773	-0.17462805	-0.38831604	-0.10171945	-0.45349154	5.4244075	8.157234	Sitting_Scroll
12:41:17.598	-0.38308397	5.1021996	7.80773	-0.17462805	-0.38831604	-0.10171945	-0.45349154	5.4244075	8.157234	Sitting_Scroll
12:41:17.620	-0.38308397	5.1021996	7.80773	-0.17462805	-0.38831604	-0.10171945	-0.45349154	5.4244075	8.157234	Sitting_Scroll
12:41:17.641	-0.38308397	5.1021996	7.80773	-0.17462805	-0.38831604	-0.10171945	-0.45349154	5.4244075	8.157234	Sitting_Scroll
12:41:17.663	-0.38308397	5.1021996	7.80773	-0.17462805	-0.38831604	-0.10171945	-0.45349154	5.4244075	8.157234	Sitting_Scroll
12:41:17.684	-0.38308397	5.1021996	7.80773	-0.17462805	-0.38831604	-0.10171945	-0.45349154	5.4244075	8.157234	Sitting_Scroll
12:41:17.706	-0.10774237	4.932206	8.55235	-0.2741991	-0.17878926	0.0015167784	-0.20574717	5.1908617	8.317631	Sitting_Scroll
12:41:17.728	-0.10774237	4.932206	8.55235	-0.2741991	-0.17878926	0.0015167784	-0.20574717	5.1908617	8.317631	Sitting_Scroll
12:41:17.749	-0.10774237	4.932206	8.55235	-0.2741991	-0.17878926	0.0015167784	-0.20574717	5.1908617	8.317631	Sitting_Scroll
12:41:17.770	-0.10774237	4.932206	8.55235	-0.2741991	-0.17878926	0.0015167784	-0.20574717	5.1908617	8.317631	Sitting_Scroll
12:41:17.797	-0.10774237	4.932206	8.55235	-0.2741991	-0.17878926	0.0015167784	-0.20574717	5.1908617	8.317631	Sitting_Scroll
12:41:17.828	-0.10774237	4.932206	8.55235	-0.2741991	-0.17878926	0.0015167784	-0.20574717	5.1908617	8.317631	Sitting_Scroll
12:41:17.862	-0.10774237	4.932206	8.55235	-0.2741991	-0.17878926	0.0015167784	-0.20574717	5.1908617	8.317631	Sitting_Scroll
12:41:17.895	0.08858817	4.9106574	8.004061	0.5382517	0.21766227	0.1627852	-0.06842852	5.15459	8.342413	Sitting_Scroll
12:41:17.916	0.08858817	4.9106574	8.004061	0.5382517	0.21766227	0.1627852	-0.06842852	5.15459	8.342413	Sitting_Scroll
12:41:17.937	0.08858817	4.9106574	8.004061	0.5382517	0.21766227	0.1627852	-0.06842852	5.15459	8.342413	Sitting_Scroll
12:41:17.960	0.08858817	4.9106574	8.004061	0.5382517	0.21766227	0.1627852	-0.06842852	5.15459	8.342413	Sitting_Scroll
12:41:17.983	0.08858817	4.9106574	8.004061	0.5382517	0.21766227	0.1627852	-0.06842852	5.15459	8.342413	Sitting_Scroll
12:41:18.005	0.08858817	4.9106574	8.004061	0.5382517	0.21766227	0.1627852	-0.06842852	5.15459	8.342413	Sitting_Scroll
12:41:18.026	0.08858817	4.9106574	8.004061	0.5382517	0.21766227	0.1627852	-0.06842852	5.15459	8.342413	Sitting_Scroll
12:41:18.049	0.08858817	4.9106574	8.004061	0.5382517	0.21766227	0.1627852	-0.06842852	5.15459	8.342413	Sitting_Scroll
12:41:18.072	-0.06943397	5.0231886	8.475733	0.08926574	0.1119826	0.03877956	-0.28605625	5.266517	8.267547	Sitting_Scroll
12:41:18.096	-0.06943397	5.0231886	8.475733	0.08926574	0.1119826	0.03877956	-0.28605625	5.266517	8.267547	Sitting_Scroll
12:41:18.117	-0.06943397	5.0231886	8.475733	0.08926574	0.1119826	0.03877956	-0.28605625	5.266517	8.267547	Sitting_Scroll
12:41:18.138	-0.06943397	5.0231886	8.475733	0.08926574	0.1119826	0.03877956	-0.28605625	5.266517	8.267547	Sitting_Scroll
12:41:18.160	-0.06943397	5.0231886	8.475733	0.08926574	0.1119826	0.03877956	-0.28605625	5.266517	8.267547	Sitting_Scroll
12:41:18.182	-0.06943397	5.0231886	8.475733	0.08926574	0.1119826	0.03877956	-0.28605625	5.266517	8.267547	Sitting_Scroll
12:41:18.205	-0.06943397	5.0231886	8.475733	0.08926574	0.1119826	0.03877956	-0.28605625	5.266517	8.267547	Sitting_Scroll
12:41:18.230	-0.06943397	5.0231886	8.475733	0.08926574	0.1119826	0.03877956	-0.28605625	5.266517	8.267547	Sitting_Scroll
12:41:18.252	-0.6153286	5.320079	8.504464	-0.115374126	0.115647785	-0.04674158	-0.29576984	5.3619037	8.205659	Sitting_Scroll
12:41:18.274	-0.6153286	5.320079	8.504464	-0.115374126	0.115647785	-0.04674158	-0.29576984	5.3619037	8.205659	Sitting_Scroll
12:41:18.296	-0.6153286	5.320079	8.504464	-0.115374126	0.115647785	-0.04674158	-0.29576984	5.3619037	8.205659	Sitting_Scroll
12:41:18.317	-0.6153286	5.320079	8.504464	-0.115374126	0.115647785	-0.04674158	-0.29576984	5.3619037	8.205659	Sitting_Scroll
12:41:18.339	-0.6153286	5.320079	8.504464	-0.115374126	0.115647785	-0.04674158	-0.29576984	5.3619037	8.205659	Sitting_Scroll
12:41:18.361	-0.6153286	5.320079	8.504464	-0.115374126	0.115647785	-0.04674158	-0.29576984	5.3619037	8.205659	Sitting_Scroll
12:41:18.382	-0.6153286	5.320079	8.504464	-0.115374126	0.115647785	-0.04674158	-0.29576984	5.3619037	8.205659	Sitting_Scroll
12:41:18.404	-0.6153286	5.320079	8.504464	-0.115374126	0.115647785	-0.04674158	-0.29576984	5.3619037	8.205659	Sitting_Scroll
12:41:18.426	-0.13168511	5.0495257	8.186026	0.08498968	-0.026683815	-0.049185034	-0.22117476	5.2462616	8.282401	Sitting_Scroll
12:41:18.447	-0.13168511	5.0495257	8.186026	0.08498968	-0.026683815	-0.049185034	-0.22117476	5.2462616	8.282401	Sitting_Scroll
12:41:18.469	-0.13168511	5.0495257	8.186026	0.08498968	-0.026683815	-0.049185034	-0.22117476	5.2462616	8.282401	Sitting_Scroll
12:41:18.491	-0.13168511	5.0495257	8.186026	0.08498968	-0.026683815	-0.049185034	-0.22117476	5.2462616	8.282401	Sitting_Scroll
12:41:18.512	-0.13168511	5.0495257	8.186026	0.08498968	-0.026683815	-0.049185034	-0.22117476	5.2462616	8.282401	Sitting_Scroll
12:41:18.534	-0.13168511	5.0495257	8.186026	0.08498968	-0.026683815	-0.049185034	-0.22117476	5.2462616	8.282401	Sitting_Scroll
12:41:18.556	-0.13168511	5.0495257	8.186026	0.08498968	-0.026683815	-0.049185034	-0.22117476	5.2462616	8.282401	Sitting_Scroll
12:41:18.577	-0.13168511	5.0495257	8.186026	0.08498968	-0.026683815	-0.049185034	-0.22117476	5.2462616	8.282401	Sitting_Scroll
12:41:18.600	-0.21309046	5.2027593	7.6544967	0.22487782	0.039900497	0.008236296	-0.21330577	5.400962	8.18257	Sitting_Scroll
12:41:18.621	-0.21309046	5.2027593	7.6544967	0.22487782	0.039900497	0.008236296	-0.21330577	5.400962	8.18257	Sitting_Scroll
12:41:18.647	-0.21309046	5.2027593	7.6544967	0.22487782	0.039900497	0.008236296	-0.21330577	5.400962	8.18257	Sitting_Scroll
12:41:18.681	-0.21309046	5.2027593	7.6544967	0.22487782	0.039900497	0.008236296	-0.21330577	5.400962	8.18257	Sitting_Scroll
12:41:18.714	-0.21309046	5.2027593	7.6544967	0.22487782	0.039900497	0.008236296	-0.21330577	5.400962	8.18257	Sitting_Scroll
12:41:18.749	-0.21309046	5.2027593	7.6544967	0.22487782	0.039900497	0.008236296	-0.21330577	5.400962	8.18257	Sitting_Scroll
12:41:18.781	-0.53392327	5.803722	7.676045	0.22671042	-0.04256631	-0.013143987	-0.2640563	5.5623875	8.072203	Sitting_Scroll
12:41:18.815	-0.53392327	5.803722	7.676045	0.22671042	-0.04256631	-0.013143987	-0.2640563	5.5623875	8.072203	Sitting_Scroll
12:41:18.836	-0.53392327	5.803722	7.676045	0.22671042	-0.04256631	-0.013143987	-0.2640563	5.5623875	8.072203	Sitting_Scroll
12:41:18.857	-0.53392327	5.803722	7.676045	0.22671042	-0.04256631	-0.013143987	-0.2640563	5.5623875	8.072203	Sitting_Scroll
12:41:18.879	-0.53392327	5.803722	7.676045	0.22671042	-0.04256631	-0.013143987	-0.2640563	5.5623875	8.072203	Sitting_Scroll
12:41:18.901	-0.53392327	5.803722	7.676045	0.22671042	-0.04256631	-0.013143987	-0.2640563	5.5623875	8.072203	Sitting_Scroll
12:41:18.924	-0.53392327	5.803722	7.676045	0.22671042	-0.04256631	-0.013143987	-0.2640563	5.5623875	8.072203	Sitting_Scroll
12:41:18.945	-0.53392327	5.803722	7.676045	0.22671042	-0.04256631	-0.013143987	-0.2640563	5.5623875	8.072203	Sitting_Scroll
12:41:18.967	-0.4189981	5.38233	8.379962	-0.17829324	0.113815196	0.025951387	-0.34763768	5.599443	8.043364	Sitting_Scroll
12:41:18.990	-0.4189981	5.38233	8.379962	-0.17829324	0.113815196	0.025951387	-0.34763768	5.599443	8.043364	Sitting_Scroll
12:41:19.012	-0.4189981	5.38233	8.379962	-0.17829324	0.113815196	0.025951387	-0.34763768	5.599443	8.043364	Sitting_Scroll
12:41:19.034	-0.4189981	5.38233	8.379962	-0.17829324	0.113815196	0.025951387	-0.34763768	5.599443	8.043364	Sitting_Scroll
12:41:19.056	-0.4189981	5.38233	8.379962	-0.17829324	0.113815196	0.025951387	-0.34763768	5.599443	8.043364	Sitting_Scroll
12:41:19.078	-0.4189981	5.38233	8.379962	-0.17829324	0.113815196	0.025951387	-0.34763768	5.599443	8.043364	Sitting_Scroll
12:41:19.099	-0.4189981	5.38233	8.379962	-0.17829324	0.113815196	0.025951387	-0.34763768	5.599443	8.043364	Sitting_Scroll
12:41:19.121	-0.4189981	5.38233	8.379962	-0.17829324	0.113815196	0.025951387	-0.34763768	5.599443	8.043364	Sitting_Scroll
12:41:19.142	-0.36392978	5.5451403	7.743085	-0.087885186	-0.026683815	0.0021276437	-0.37765932	5.6064916	8.0371	Sitting_Scroll
12:41:19.164	-0.36392978	5.5451403	7.743085	-0.087885186	-0.026683815	0.0021276437	-0.37765932	5.6064916	8.0371	Sitting_Scroll
12:41:19.200	-0.36392978	5.5451403	7.743085	-0.087885186	-0.026683815	0.0021276437	-0.37765932	5.6064916	8.0371	Sitting_Scroll
12:41:19.233	-0.36392978	5.5451403	7.743085	-0.087885186	-0.026683815	0.0021276437	-0.37765932	5.6064916	8.0371	Sitting_Scroll
12:41:19.254	-0.36392978	5.5451403	7.743085	-0.087885186	-0.026683815	0.0021276437	-0.37765932	5.6064916	8.0371	Sitting_Scroll
12:41:19.283	-0.36392978	5.5451403	7.743085	-0.087885186	-0.026683815	0.0021276437	-0.37765932	5.6064916	8.0371	Sitting_Scroll
12:41:19.304	-0.36392978	5.5451403	7.743085	-0.087885186	-0.026683815	0.0021276437	-0.37765932	5.6064916	8.0371	Sitting_Scroll
12:41:19.333	-0.38787252	5.31529	7.5228114	0.04283998	-0.013855645	-0.02047437	-0.3191481	5.545043	8.082138	Sitting_Scroll
12:41:19.354	-0.38787252	5.31529	7.5228114	0.04283998	-0.013855645	-0.02047437	-0.3191481	5.545043	8.082138	Sitting_Scroll
12:41:19.376	-0.38787252	5.31529	7.5228114	0.04283998	-0.013855645	-0.02047437	-0.3191481	5.545043	8.082138	Sitting_Scroll
12:41:19.398	-0.38787252	5.31529	7.5228114	0.04283998	-0.013855645	-0.02047437	-0.3191481	5.545043	8.082138	Sitting_Scroll
12:41:19.419	-0.38787252	5.31529	7.5228114	0.04283998	-0.013855645	-0.02047437	-0.3191481	5.545043	8.082138	Sitting_Scroll
12:41:19.440	-0.38787252	5.31529	7.5228114	0.04283998	-0.013855645	-0.02047437	-0.3191481	5.545043	8.082138	Sitting_Scroll
12:41:19.461	-0.38787252	5.31529	7.5228114	0.04283998	-0.013855645	-0.02047437	-0.3191481	5.545043	8.082138	Sitting_Scroll
12:41:19.482	-0.38787252	5.31529	7.5228114	0.04283998	-0.013855645	-0.02047437	-0.3191481	5.545043	8.082138	Sitting_Scroll
12:41:19.503	-0.2083019	5.6409116	8.772623	-0.1770715	0.07655241	-0.35156333	-0.3253915	5.410591	8.172512	Sitting_Scroll
12:41:19.524	-0.2083019	5.6409116	8.772623	-0.1770715	0.07655241	-0.35156333	-0.3253915	5.410591	8.172512	Sitting_Scroll
12:41:19.545	-0.2083019	5.6409116	8.772623	-0.1770715	0.07655241	-0.35156333	-0.3253915	5.410591	8.172512	Sitting_Scroll
12:41:19.567	-0.2083019	5.6409116	8.772623	-0.1770715	0.07655241	-0.35156333	-0.3253915	5.410591	8.172512	Sitting_Scroll
12:41:19.589	-0.2083019	5.6409116	8.772623	-0.1770715	0.07655241	-0.35156333	-0.3253915	5.410591	8.172512	Sitting_Scroll
12:41:19.611	-0.2083019	5.6409116	8.772623	-0.1770715	0.07655241	-0.35156333	-0.3253915	5.410591	8.172512	Sitting_Scroll
12:41:19.632	-0.2083019	5.6409116	8.772623	-0.1770715	0.07655241	-0.35156333	-0.3253915	5.410591	8.172512	Sitting_Scroll
12:41:19.653	-0.2083019	5.6409116	8.772623	-0.1770715	0.07655241	-0.35156333	-0.3253915	5.410591	8.172512	Sitting_Scroll
12:41:19.675	-2.370332	4.767001	7.391126	1.1387322	-0.15679811	-0.08889128	-0.8649229	5.9178944	7.7717915	Sitting_Scroll
12:41:19.700	-2.370332	4.767001	7.391126	1.1387322	-0.15679811	-0.08889128	-0.8649229	5.9178944	7.7717915	Sitting_Scroll
12:41:19.724	-2.370332	4.767001	7.391126	1.1387322	-0.15679811	-0.08889128	-0.8649229	5.9178944	7.7717915	Sitting_Scroll
12:41:19.747	-2.370332	4.767001	7.391126	1.1387322	-0.15679811	-0.08889128	-0.8649229	5.9178944	7.7717915	Sitting_Scroll
12:41:19.773	-2.370332	4.767001	7.391126	1.1387322	-0.15679811	-0.08889128	-0.8649229	5.9178944	7.7717915	Sitting_Scroll
12:41:19.796	-2.370332	4.767001	7.391126	1.1387322	-0.15679811	-0.08889128	-0.8649229	5.9178944	7.7717915	Sitting_Scroll
12:41:19.838	-2.370332	4.767001	7.391126	1.1387322	-0.15679811	-0.08889128	-0.8649229	5.9178944	7.7717915	Sitting_Scroll
12:41:19.870	0.7948992	6.2155375	7.434223	-0.7091351	-0.16351762	0.5140327	-0.13605186	6.6320806	7.2226896	Sitting_Scroll
12:41:19.904	0.7948992	6.2155375	7.434223	-0.7091351	-0.16351762	0.5140327	-0.13605186	6.6320806	7.2226896	Sitting_Scroll
12:41:19.938	0.7948992	6.2155375	7.434223	-0.7091351	-0.16351762	0.5140327	-0.13605186	6.6320806	7.2226896	Sitting_Scroll
12:41:19.971	0.7948992	6.2155375	7.434223	-0.7091351	-0.16351762	0.5140327	-0.13605186	6.6320806	7.2226896	Sitting_Scroll
12:41:19.992	0.7948992	6.2155375	7.434223	-0.7091351	-0.16351762	0.5140327	-0.13605186	6.6320806	7.2226896	Sitting_Scroll
12:41:20.013	0.7948992	6.2155375	7.434223	-0.7091351	-0.16351762	0.5140327	-0.13605186	6.6320806	7.2226896	Sitting_Scroll
12:41:20.034	0.031125572	6.4142623	6.517216	0.24686897	0.06677856	0.10780733	-0.08678426	6.586212	7.265298	Sitting_Scroll
12:41:20.056	0.031125572	6.4142623	6.517216	0.24686897	0.06677856	0.10780733	-0.08678426	6.586212	7.265298	Sitting_Scroll
12:41:20.078	0.031125572	6.4142623	6.517216	0.24686897	0.06677856	0.10780733	-0.08678426	6.586212	7.265298	Sitting_Scroll
12:41:20.100	0.031125572	6.4142623	6.517216	0.24686897	0.06677856	0.10780733	-0.08678426	6.586212	7.265298	Sitting_Scroll
12:41:20.121	0.031125572	6.4142623	6.517216	0.24686897	0.06677856	0.10780733	-0.08678426	6.586212	7.265298	Sitting_Scroll
12:41:20.143	0.031125572	6.4142623	6.517216	0.24686897	0.06677856	0.10780733	-0.08678426	6.586212	7.265298	Sitting_Scroll
12:41:20.166	0.031125572	6.4142623	6.517216	0.24686897	0.06677856	0.10780733	-0.08678426	6.586212	7.265298	Sitting_Scroll
12:41:20.188	0.031125572	6.4142623	6.517216	0.24686897	0.06677856	0.10780733	-0.08678426	6.586212	7.265298	Sitting_Scroll
12:41:20.210	0.031125572	6.4142623	6.517216	0.24686897	0.06677856	0.10780733	-0.08678426	6.586212	7.265298	Sitting_Scroll
12:41:20.231	-0.0023942748	6.2131433	7.472532	-0.1789041	-0.07249871	0.06321417	0.052550856	6.3346906	7.485938	Sitting_Scroll
12:41:20.254	-0.0023942748	6.2131433	7.472532	-0.1789041	-0.07249871	0.06321417	0.052550856	6.3346906	7.485938	Sitting_Scroll
12:41:20.276	-0.0023942748	6.2131433	7.472532	-0.1789041	-0.07249871	0.06321417	0.052550856	6.3346906	7.485938	Sitting_Scroll
12:41:20.299	-0.0023942748	6.2131433	7.472532	-0.1789041	-0.07249871	0.06321417	0.052550856	6.3346906	7.485938	Sitting_Scroll
12:41:20.322	-0.0023942748	6.2131433	7.472532	-0.1789041	-0.07249871	0.06321417	0.052550856	6.3346906	7.485938	Sitting_Scroll
12:41:20.346	-0.0023942748	6.2131433	7.472532	-0.1789041	-0.07249871	0.06321417	0.052550856	6.3346906	7.485938	Sitting_Scroll
12:41:20.368	-0.0023942748	6.2131433	7.472532	-0.1789041	-0.07249871	0.06321417	0.052550856	6.3346906	7.485938	Sitting_Scroll
12:41:20.390	-0.0023942748	6.2131433	7.472532	-0.1789041	-0.07249871	0.06321417	0.052550856	6.3346906	7.485938	Sitting_Scroll
12:41:20.411	0.011971374	6.407079	6.775798	-0.10498941	-0.27530596	0.14934616	0.07384206	6.334873	7.485601	Sitting_Scroll
12:41:20.433	0.011971374	6.407079	6.775798	-0.10498941	-0.27530596	0.14934616	0.07384206	6.334873	7.485601	Sitting_Scroll
12:41:20.454	0.011971374	6.407079	6.775798	-0.10498941	-0.27530596	0.14934616	0.07384206	6.334873	7.485601	Sitting_Scroll
12:41:20.476	0.011971374	6.407079	6.775798	-0.10498941	-0.27530596	0.14934616	0.07384206	6.334873	7.485601	Sitting_Scroll
12:41:20.497	0.011971374	6.407079	6.775798	-0.10498941	-0.27530596	0.14934616	0.07384206	6.334873	7.485601	Sitting_Scroll
12:41:20.519	0.011971374	6.407079	6.775798	-0.10498941	-0.27530596	0.14934616	0.07384206	6.334873	7.485601	Sitting_Scroll
12:41:20.541	0.011971374	6.407079	6.775798	-0.10498941	-0.27530596	0.14934616	0.07384206	6.334873	7.485601	Sitting_Scroll
12:41:20.562	0.011971374	6.407079	6.775798	-0.10498941	-0.27530596	0.14934616	0.07384206	6.334873	7.485601	Sitting_Scroll
12:41:20.584	0.67757976	6.261029	7.101419	-0.24976447	-0.21483031	0.066879354	0.26150224	6.310499	7.5019717	Sitting_Scroll
12:41:20.606	0.67757976	6.261029	7.101419	-0.24976447	-0.21483031	0.066879354	0.26150224	6.310499	7.5019717	Sitting_Scroll
12:41:20.628	0.67757976	6.261029	7.101419	-0.24976447	-0.21483031	0.066879354	0.26150224	6.310499	7.5019717	Sitting_Scroll
12:41:20.649	0.67757976	6.261029	7.101419	-0.24976447	-0.21483031	0.066879354	0.26150224	6.310499	7.5019717	Sitting_Scroll
12:41:20.671	0.67757976	6.261029	7.101419	-0.24976447	-0.21483031	0.066879354	0.26150224	6.310499	7.5019717	Sitting_Scroll
12:41:20.692	0.67757976	6.261029	7.101419	-0.24976447	-0.21483031	0.066879354	0.26150224	6.310499	7.5019717	Sitting_Scroll
12:41:20.713	0.67757976	6.261029	7.101419	-0.24976447	-0.21483031	0.066879354	0.26150224	6.310499	7.5019717	Sitting_Scroll
12:41:20.734	0.67757976	6.261029	7.101419	-0.24976447	-0.21483031	0.066879354	0.26150224	6.310499	7.5019717	Sitting_Scroll
12:41:20.755	-0.52913475	6.143709	7.0128307	0.5559668	-0.13480696	0.14568096	0.16256343	6.2832184	7.5276194	Sitting_Scroll
12:41:20.777	-0.52913475	6.143709	7.0128307	0.5559668	-0.13480696	0.14568096	0.16256343	6.2832184	7.5276194	Sitting_Scroll
12:41:20.800	-0.52913475	6.143709	7.0128307	0.5559668	-0.13480696	0.14568096	0.16256343	6.2832184	7.5276194	Sitting_Scroll
12:41:20.824	-0.52913475	6.143709	7.0128307	0.5559668	-0.13480696	0.14568096	0.16256343	6.2832184	7.5276194	Sitting_Scroll
12:41:20.845	-0.52913475	6.143709	7.0128307	0.5559668	-0.13480696	0.14568096	0.16256343	6.2832184	7.5276194	Sitting_Scroll
12:41:20.867	-0.52913475	6.143709	7.0128307	0.5559668	-0.13480696	0.14568096	0.16256343	6.2832184	7.5276194	Sitting_Scroll
12:41:20.890	-0.52913475	6.143709	7.0128307	0.5559668	-0.13480696	0.14568096	0.16256343	6.2832184	7.5276194	Sitting_Scroll
12:41:20.912	-0.52913475	6.143709	7.0128307	0.5559668	-0.13480696	0.14568096	0.16256343	6.2832184	7.5276194	Sitting_Scroll
12:41:20.934	1.0295382	6.0455437	7.685622	-0.16546507	-0.15985243	0.0925357	0.28744274	6.277592	7.5285797	Sitting_Scroll
12:41:20.955	1.0295382	6.0455437	7.685622	-0.16546507	-0.15985243	0.0925357	0.28744274	6.277592	7.5285797	Sitting_Scroll
12:41:20.976	1.0295382	6.0455437	7.685622	-0.16546507	-0.15985243	0.0925357	0.28744274	6.277592	7.5285797	Sitting_Scroll
12:41:20.998	1.0295382	6.0455437	7.685622	-0.16546507	-0.15985243	0.0925357	0.28744274	6.277592	7.5285797	Sitting_Scroll
12:41:21.020	1.0295382	6.0455437	7.685622	-0.16546507	-0.15985243	0.0925357	0.28744274	6.277592	7.5285797	Sitting_Scroll
12:41:21.041	1.0295382	6.0455437	7.685622	-0.16546507	-0.15985243	0.0925357	0.28744274	6.277592	7.5285797	Sitting_Scroll
12:41:21.062	1.0295382	6.0455437	7.685622	-0.16546507	-0.15985243	0.0925357	0.28744274	6.277592	7.5285797	Sitting_Scroll
12:41:21.084	1.0295382	6.0455437	7.685622	-0.16546507	-0.15985243	0.0925357	0.28744274	6.277592	7.5285797	Sitting_Scroll
12:41:21.105	1.0295382	6.0455437	7.685622	-0.16546507	-0.15985243	0.0925357	0.28744274	6.277592	7.5285797	Sitting_Scroll
12:41:21.127	0.22745611	5.774991	7.7143536	0.081324495	0.11686952	-0.08095003	0.36206308	6.140476	7.637656	Sitting_Scroll
12:41:21.148	0.22745611	5.774991	7.7143536	0.081324495	0.11686952	-0.08095003	0.36206308	6.140476	7.637656	Sitting_Scroll
12:41:21.169	0.22745611	5.774991	7.7143536	0.081324495	0.11686952	-0.08095003	0.36206308	6.140476	7.637656	Sitting_Scroll
12:41:21.192	0.22745611	5.774991	7.7143536	0.081324495	0.11686952	-0.08095003	0.36206308	6.140476	7.637656	Sitting_Scroll
12:41:21.214	0.22745611	5.774991	7.7143536	0.081324495	0.11686952	-0.08095003	0.36206308	6.140476	7.637656	Sitting_Scroll
12:41:21.235	0.22745611	5.774991	7.7143536	0.081324495	0.11686952	-0.08095003	0.36206308	6.140476	7.637656	Sitting_Scroll
12:41:21.256	0.22745611	5.774991	7.7143536	0.081324495	0.11686952	-0.08095003	0.36206308	6.140476	7.637656	Sitting_Scroll
12:41:21.278	0.22745611	5.774991	7.7143536	0.081324495	0.11686952	-0.08095003	0.36206308	6.140476	7.637656	Sitting_Scroll
12:41:21.300	-0.045491222	5.8156934	7.127756	0.03245527	-0.0040818015	-0.08339349	0.3410852	6.1031313	7.6684895	Sitting_Scroll
12:41:21.321	-0.045491222	5.8156934	7.127756	0.03245527	-0.0040818015	-0.08339349	0.3410852	6.1031313	7.6684895	Sitting_Scroll
12:41:21.342	-0.045491222	5.8156934	7.127756	0.03245527	-0.0040818015	-0.08339349	0.3410852	6.1031313	7.6684895	Sitting_Scroll
12:41:21.364	-0.045491222	5.8156934	7.127756	0.03245527	-0.0040818015	-0.08339349	0.3410852	6.1031313	7.6684895	Sitting_Scroll
12:41:21.386	-0.045491222	5.8156934	7.127756	0.03245527	-0.0040818015	-0.08339349	0.3410852	6.1031313	7.6684895	Sitting_Scroll
12:41:21.410	-0.045491222	5.8156934	7.127756	0.03245527	-0.0040818015	-0.08339349	0.3410852	6.1031313	7.6684895	Sitting_Scroll
12:41:21.431	-0.045491222	5.8156934	7.127756	0.03245527	-0.0040818015	-0.08339349	0.3410852	6.1031313	7.6684895	Sitting_Scroll
12:41:21.453	-0.045491222	5.8156934	7.127756	0.03245527	-0.0040818015	-0.08339349	0.3410852	6.1031313	7.6684895	Sitting_Scroll
12:41:21.476	0.3519584	6.177229	7.429435	0.042229116	0.10648481	0.07909667	0.20897856	6.1599207	7.627715	Sitting_Scroll
12:41:21.498	0.3519584	6.177229	7.429435	0.042229116	0.10648481	0.07909667	0.20897856	6.1599207	7.627715	Sitting_Scroll
12:41:21.520	0.3519584	6.177229	7.429435	0.042229116	0.10648481	0.07909667	0.20897856	6.1599207	7.627715	Sitting_Scroll
12:41:21.543	0.3519584	6.177229	7.429435	0.042229116	0.10648481	0.07909667	0.20897856	6.1599207	7.627715	Sitting_Scroll
12:41:21.565	0.3519584	6.177229	7.429435	0.042229116	0.10648481	0.07909667	0.20897856	6.1599207	7.627715	Sitting_Scroll
12:41:21.586	0.3519584	6.177229	7.429435	0.042229116	0.10648481	0.07909667	0.20897856	6.1599207	7.627715	Sitting_Scroll
12:41:21.607	0.3519584	6.177229	7.429435	0.042229116	0.10648481	0.07909667	0.20897856	6.1599207	7.627715	Sitting_Scroll
12:41:21.629	0.3519584	6.177229	7.429435	0.042229116	0.10648481	0.07909667	0.20897856	6.1599207	7.627715	Sitting_Scroll
12:41:21.651	0.08140534	5.880339	6.9122715	0.042229116	0.10648481	0.07909667	0.20897856	6.1599207	7.627715	Sitting_Scroll
12:41:21.672	0.08140534	5.880339	6.9122715	0.03123354	0.07533068	-0.04735244	0.12367197	6.243238	7.561543	Sitting_Scroll
12:41:21.694	0.08140534	5.880339	6.9122715	0.03123354	0.07533068	-0.04735244	0.12367197	6.243238	7.561543	Sitting_Scroll
12:41:21.715	0.08140534	5.880339	6.9122715	0.03123354	0.07533068	-0.04735244	0.12367197	6.243238	7.561543	Sitting_Scroll
12:41:21.736	0.08140534	5.880339	6.9122715	0.03123354	0.07533068	-0.04735244	0.12367197	6.243238	7.561543	Sitting_Scroll
12:41:21.758	0.08140534	5.880339	6.9122715	0.03123354	0.07533068	-0.04735244	0.12367197	6.243238	7.561543	Sitting_Scroll
12:41:21.780	0.08140534	5.880339	6.9122715	0.03123354	0.07533068	-0.04735244	0.12367197	6.243238	7.561543	Sitting_Scroll
12:41:21.802	0.08140534	5.880339	6.9122715	0.03123354	0.07533068	-0.04735244	0.12367197	6.243238	7.561543	Sitting_Scroll
12:41:21.824	0.08140534	5.880339	6.9122715	0.03123354	0.07533068	-0.04735244	0.12367197	6.243238	7.561543	Sitting_Scroll
12:41:21.846	0.14365649	6.0335727	7.501263	0.020848831	-0.11403754	-0.02047437	0.17634383	6.139714	7.6448116	Sitting_Scroll
12:41:21.869	0.14365649	6.0335727	7.501263	0.020848831	-0.11403754	-0.02047437	0.17634383	6.139714	7.6448116	Sitting_Scroll
12:41:21.891	0.14365649	6.0335727	7.501263	0.020848831	-0.11403754	-0.02047437	0.17634383	6.139714	7.6448116	Sitting_Scroll
12:41:21.911	0.14365649	6.0335727	7.501263	0.020848831	-0.11403754	-0.02047437	0.17634383	6.139714	7.6448116	Sitting_Scroll
12:41:21.933	0.14365649	6.0335727	7.501263	0.020848831	-0.11403754	-0.02047437	0.17634383	6.139714	7.6448116	Sitting_Scroll
12:41:21.955	0.14365649	6.0335727	7.501263	0.020848831	-0.11403754	-0.02047437	0.17634383	6.139714	7.6448116	Sitting_Scroll
12:41:21.978	0.14365649	6.0335727	7.501263	0.020848831	-0.11403754	-0.02047437	0.17634383	6.139714	7.6448116	Sitting_Scroll
12:41:21.999	0.14365649	6.0335727	7.501263	0.020848831	-0.11403754	-0.02047437	0.17634383	6.139714	7.6448116	Sitting_Scroll
12:41:22.021	0.82602483	6.3975024	8.190814	-0.1648542	0.047841743	-0.08095003	0.2113222	6.0703583	7.699119	Sitting_Scroll
12:41:22.042	0.82602483	6.3975024	8.190814	-0.1648542	0.047841743	-0.08095003	0.2113222	6.0703583	7.699119	Sitting_Scroll
12:41:22.064	0.82602483	6.3975024	8.190814	-0.1648542	0.047841743	-0.08095003	0.2113222	6.0703583	7.699119	Sitting_Scroll
12:41:22.085	0.82602483	6.3975024	8.190814	-0.1648542	0.047841743	-0.08095003	0.2113222	6.0703583	7.699119	Sitting_Scroll
12:41:22.107	0.82602483	6.3975024	8.190814	-0.1648542	0.047841743	-0.08095003	0.2113222	6.0703583	7.699119	Sitting_Scroll
12:41:22.129	0.82602483	6.3975024	8.190814	-0.1648542	0.047841743	-0.08095003	0.2113222	6.0703583	7.699119	Sitting_Scroll
12:41:22.151	0.82602483	6.3975024	8.190814	-0.1648542	0.047841743	-0.08095003	0.2113222	6.0703583	7.699119	Sitting_Scroll
12:41:22.172	0.82602483	6.3975024	8.190814	-0.1648542	0.047841743	-0.08095003	0.2113222	6.0703583	7.699119	Sitting_Scroll
12:41:22.196	-0.076616794	5.784568	7.039168	-0.22532986	-0.008968723	-0.027804755	0.2389302	5.9683323	7.7776775	Sitting_Scroll
12:41:22.217	-0.076616794	5.784568	7.039168	-0.22532986	-0.008968723	-0.027804755	0.2389302	5.9683323	7.7776775	Sitting_Scroll
12:41:22.238	-0.076616794	5.784568	7.039168	-0.22532986	-0.008968723	-0.027804755	0.2389302	5.9683323	7.7776775	Sitting_Scroll
12:41:22.260	-0.076616794	5.784568	7.039168	-0.22532986	-0.008968723	-0.027804755	0.2389302	5.9683323	7.7776775	Sitting_Scroll
12:41:22.281	-0.076616794	5.784568	7.039168	-0.22532986	-0.008968723	-0.027804755	0.2389302	5.9683323	7.7776775	Sitting_Scroll
12:41:22.302	-0.076616794	5.784568	7.039168	-0.22532986	-0.008968723	-0.027804755	0.2389302	5.9683323	7.7776775	Sitting_Scroll
12:41:22.324	-0.076616794	5.784568	7.039168	-0.22532986	-0.008968723	-0.027804755	0.2389302	5.9683323	7.7776775	Sitting_Scroll
12:41:22.347	-0.076616794	5.784568	7.039168	-0.22532986	-0.008968723	-0.027804755	0.2389302	5.9683323	7.7776775	Sitting_Scroll
12:41:22.368	-0.076616794	5.784568	7.039168	-0.22532986	-0.008968723	-0.027804755	0.2389302	5.9683323	7.7776775	Sitting_Scroll
12:41:22.391	0.28731298	5.1237483	7.4461946	-0.49044538	0.02646146	0.13163108	-0.0086766435	5.758517	7.9378686	Sitting_Scroll
12:41:22.414	0.28731298	5.1237483	7.4461946	-0.49044538	0.02646146	0.13163108	-0.0086766435	5.758517	7.9378686	Sitting_Scroll
12:41:22.435	0.28731298	5.1237483	7.4461946	-0.49044538	0.02646146	0.13163108	-0.0086766435	5.758517	7.9378686	Sitting_Scroll
12:41:22.456	0.28731298	5.1237483	7.4461946	-0.49044538	0.02646146	0.13163108	-0.0086766435	5.758517	7.9378686	Sitting_Scroll
12:41:22.477	0.28731298	5.1237483	7.4461946	-0.49044538	0.02646146	0.13163108	-0.0086766435	5.758517	7.9378686	Sitting_Scroll
12:41:22.499	0.28731298	5.1237483	7.4461946	-0.49044538	0.02646146	0.13163108	-0.0086766435	5.758517	7.9378686	Sitting_Scroll
12:41:22.521	0.28731298	5.1237483	7.4461946	-0.49044538	0.02646146	0.13163108	-0.0086766435	5.758517	7.9378686	Sitting_Scroll
12:41:22.543	0.28731298	5.1237483	7.4461946	-0.49044538	0.02646146	0.13163108	-0.0086766435	5.758517	7.9378686	Sitting_Scroll
12:41:22.564	-0.32801566	5.3895125	8.523619	0.119198136	0.08632626	-0.07361964	0.0027815935	5.5316396	8.097611	Sitting_Scroll
12:41:22.586	-0.32801566	5.3895125	8.523619	0.119198136	0.08632626	-0.07361964	0.0027815935	5.5316396	8.097611	Sitting_Scroll
12:41:22.608	-0.32801566	5.3895125	8.523619	0.119198136	0.08632626	-0.07361964	0.0027815935	5.5316396	8.097611	Sitting_Scroll
12:41:22.631	-0.32801566	5.3895125	8.523619	0.119198136	0.08632626	-0.07361964	0.0027815935	5.5316396	8.097611	Sitting_Scroll
12:41:22.653	-0.32801566	5.3895125	8.523619	0.119198136	0.08632626	-0.07361964	0.0027815935	5.5316396	8.097611	Sitting_Scroll
12:41:22.675	-0.32801566	5.3895125	8.523619	0.119198136	0.08632626	-0.07361964	0.0027815935	5.5316396	8.097611	Sitting_Scroll
12:41:22.696	-0.32801566	5.3895125	8.523619	0.119198136	0.08632626	-0.07361964	0.0027815935	5.5316396	8.097611	Sitting_Scroll
12:41:22.717	-0.32801566	5.3895125	8.523619	0.119198136	0.08632626	-0.07361964	0.0027815935	5.5316396	8.097611	Sitting_Scroll
12:41:22.739	-0.028731298	5.439792	8.475733	-0.1825693	-0.32600778	0.03083831	0.0802569	5.607827	8.044636	Sitting_Scroll
12:41:22.760	-0.028731298	5.439792	8.475733	-0.1825693	-0.32600778	0.03083831	0.0802569	5.607827	8.044636	Sitting_Scroll
12:41:22.781	-0.028731298	5.439792	8.475733	-0.1825693	-0.32600778	0.03083831	0.0802569	5.607827	8.044636	Sitting_Scroll
12:41:22.802	-0.028731298	5.439792	8.475733	-0.1825693	-0.32600778	0.03083831	0.0802569	5.607827	8.044636	Sitting_Scroll
12:41:22.823	-0.028731298	5.439792	8.475733	-0.1825693	-0.32600778	0.03083831	0.0802569	5.607827	8.044636	Sitting_Scroll
12:41:22.845	-0.028731298	5.439792	8.475733	-0.1825693	-0.32600778	0.03083831	0.0802569	5.607827	8.044636	Sitting_Scroll
12:41:22.866	-0.028731298	5.439792	8.475733	-0.1825693	-0.32600778	0.03083831	0.0802569	5.607827	8.044636	Sitting_Scroll
12:41:22.887	-0.028731298	5.439792	8.475733	-0.1825693	-0.32600778	0.03083831	0.0802569	5.607827	8.044636	Sitting_Scroll
12:41:22.908	-0.028731298	5.439792	8.475733	-0.1825693	-0.32600778	0.03083831	0.0802569	5.607827	8.044636	Sitting_Scroll
12:41:22.930	0.045491222	5.609786	8.13814	0.106369965	-0.005914397	-0.07178705	0.06408493	5.651285	8.01431	Sitting_Scroll
12:41:22.951	0.045491222	5.609786	8.13814	0.106369965	-0.005914397	-0.07178705	0.06408493	5.651285	8.01431	Sitting_Scroll
12:41:22.972	0.045491222	5.609786	8.13814	0.106369965	-0.005914397	-0.07178705	0.06408493	5.651285	8.01431	Sitting_Scroll
12:41:22.993	0.045491222	5.609786	8.13814	0.106369965	-0.005914397	-0.07178705	0.06408493	5.651285	8.01431	Sitting_Scroll
12:41:23.014	0.045491222	5.609786	8.13814	0.106369965	-0.005914397	-0.07178705	0.06408493	5.651285	8.01431	Sitting_Scroll
12:41:23.036	0.045491222	5.609786	8.13814	0.106369965	-0.005914397	-0.07178705	0.06408493	5.651285	8.01431	Sitting_Scroll
12:41:23.065	0.045491222	5.609786	8.13814	0.106369965	-0.005914397	-0.07178705	0.06408493	5.651285	8.01431	Sitting_Scroll
12:41:23.098	0.090982445	5.6385174	7.6640735	-0.019468276	-0.005914397	0.051607728	0.0597716	5.694498	7.9837008	Sitting_Scroll
12:41:23.132	0.090982445	5.6385174	7.6640735	-0.019468276	-0.005914397	0.051607728	0.0597716	5.694498	7.9837008	Sitting_Scroll
12:41:23.166	0.090982445	5.6385174	7.6640735	-0.019468276	-0.005914397	0.051607728	0.0597716	5.694498	7.9837008	Sitting_Scroll
12:41:23.201	0.090982445	5.6385174	7.6640735	-0.019468276	-0.005914397	0.051607728	0.0597716	5.694498	7.9837008	Sitting_Scroll
12:41:23.235	0.090982445	5.6385174	7.6640735	-0.019468276	-0.005914397	0.051607728	0.0597716	5.694498	7.9837008	Sitting_Scroll
12:41:23.269	0.090982445	5.6385174	7.6640735	-0.019468276	-0.005914397	0.051607728	0.0597716	5.694498	7.9837008	Sitting_Scroll
12:41:23.302	-0.05027977	5.66246	7.5683026	0.31467503	0.29218784	0.14384837	-0.055069122	5.800149	7.907312	Sitting_Scroll
12:41:23.325	-0.05027977	5.66246	7.5683026	0.31467503	0.29218784	0.14384837	-0.055069122	5.800149	7.907312	Sitting_Scroll
12:41:23.350	-0.05027977	5.66246	7.5683026	0.31467503	0.29218784	0.14384837	-0.055069122	5.800149	7.907312	Sitting_Scroll
12:41:23.373	-0.05027977	5.66246	7.5683026	0.31467503	0.29218784	0.14384837	-0.055069122	5.800149	7.907312	Sitting_Scroll
12:41:23.394	-0.05027977	5.66246	7.5683026	0.31467503	0.29218784	0.14384837	-0.055069122	5.800149	7.907312	Sitting_Scroll
12:41:23.414	-0.05027977	5.66246	7.5683026	0.31467503	0.29218784	0.14384837	-0.055069122	5.800149	7.907312	Sitting_Scroll
12:41:23.435	-0.05027977	5.66246	7.5683026	0.31467503	0.29218784	0.14384837	-0.055069122	5.800149	7.907312	Sitting_Scroll
12:41:23.456	-0.84278476	6.4166565	6.814106	0.49732372	-0.47994584	-0.022917831	-0.35359338	6.437725	7.389251	Sitting_Scroll
12:41:23.477	-0.84278476	6.4166565	6.814106	0.49732372	-0.47994584	-0.022917831	-0.35359338	6.437725	7.389251	Sitting_Scroll
12:41:23.499	-0.84278476	6.4166565	6.814106	0.49732372	-0.47994584	-0.022917831	-0.35359338	6.437725	7.389251	Sitting_Scroll
12:41:23.521	-0.84278476	6.4166565	6.814106	0.49732372	-0.47994584	-0.022917831	-0.35359338	6.437725	7.389251	Sitting_Scroll
12:41:23.543	-0.84278476	6.4166565	6.814106	0.49732372	-0.47994584	-0.022917831	-0.35359338	6.437725	7.389251	Sitting_Scroll
12:41:23.565	-0.84278476	6.4166565	6.814106	0.49732372	-0.47994584	-0.022917831	-0.35359338	6.437725	7.389251	Sitting_Scroll
12:41:23.587	-0.84278476	6.4166565	6.814106	0.49732372	-0.47994584	-0.022917831	-0.35359338	6.437725	7.389251	Sitting_Scroll
12:41:23.609	-0.84278476	6.4166565	6.814106	0.49732372	-0.47994584	-0.022917831	-0.35359338	6.437725	7.389251	Sitting_Scroll
12:41:23.631	-0.5889916	6.7063637	6.1077952	0.14118929	-0.035846796	-0.025361292	-0.28458032	6.6111255	7.2375627	Sitting_Scroll
12:41:23.654	-0.5889916	6.7063637	6.1077952	0.14118929	-0.035846796	-0.025361292	-0.28458032	6.6111255	7.2375627	Sitting_Scroll
12:41:23.675	-0.5889916	6.7063637	6.1077952	0.14118929	-0.035846796	-0.025361292	-0.28458032	6.6111255	7.2375627	Sitting_Scroll
12:41:23.697	-0.5889916	6.7063637	6.1077952	0.14118929	-0.035846796	-0.025361292	-0.28458032	6.6111255	7.2375627	Sitting_Scroll
12:41:23.719	-0.5889916	6.7063637	6.1077952	0.14118929	-0.035846796	-0.025361292	-0.28458032	6.6111255	7.2375627	Sitting_Scroll
12:41:23.740	-0.5889916	6.7063637	6.1077952	0.14118929	-0.035846796	-0.025361292	-0.28458032	6.6111255	7.2375627	Sitting_Scroll
12:41:23.761	-0.5889916	6.7063637	6.1077952	0.14118929	-0.035846796	-0.025361292	-0.28458032	6.6111255	7.2375627	Sitting_Scroll
12:41:23.782	-0.5889916	6.7063637	6.1077952	0.14118929	-0.035846796	-0.025361292	-0.28458032	6.6111255	7.2375627	Sitting_Scroll
12:41:23.804	-0.5889916	6.7063637	6.1077952	0.14118929	-0.035846796	-0.025361292	-0.28458032	6.6111255	7.2375627	Sitting_Scroll
12:41:23.825	-0.24900457	6.464542	6.9481854	-0.024966063	0.017909348	0.012512353	-0.15745004	6.5000424	7.341321	Sitting_Scroll
12:41:23.848	-0.24900457	6.464542	6.9481854	-0.024966063	0.017909348	0.012512353	-0.15745004	6.5000424	7.341321	Sitting_Scroll
12:41:23.869	-0.24900457	6.464542	6.9481854	-0.024966063	0.017909348	0.012512353	-0.15745004	6.5000424	7.341321	Sitting_Scroll
12:41:23.891	-0.24900457	6.464542	6.9481854	-0.024966063	0.017909348	0.012512353	-0.15745004	6.5000424	7.341321	Sitting_Scroll
12:41:23.912	-0.24900457	6.464542	6.9481854	-0.024966063	0.017909348	0.012512353	-0.15745004	6.5000424	7.341321	Sitting_Scroll
12:41:23.933	-0.24900457	6.464542	6.9481854	-0.024966063	0.017909348	0.012512353	-0.15745004	6.5000424	7.341321	Sitting_Scroll
12:41:23.955	-0.24900457	6.464542	6.9481854	-0.024966063	0.017909348	0.012512353	-0.15745004	6.5000424	7.341321	Sitting_Scroll
12:41:23.976	-0.24900457	6.464542	6.9481854	-0.024966063	0.017909348	0.012512353	-0.15745004	6.5000424	7.341321	Sitting_Scroll
12:41:23.998	-0.25139886	6.28976	7.103813	-0.041459423	-0.02485122	0.014344948	-0.14737959	6.4767404	7.362096	Sitting_Scroll
12:41:24.020	-0.25139886	6.28976	7.103813	-0.041459423	-0.02485122	0.014344948	-0.14737959	6.4767404	7.362096	Sitting_Scroll
12:41:24.041	-0.25139886	6.28976	7.103813	-0.041459423	-0.02485122	0.014344948	-0.14737959	6.4767404	7.362096	Sitting_Scroll
12:41:24.063	-0.25139886	6.28976	7.103813	-0.041459423	-0.02485122	0.014344948	-0.14737959	6.4767404	7.362096	Sitting_Scroll
12:41:24.084	-0.25139886	6.28976	7.103813	-0.041459423	-0.02485122	0.014344948	-0.14737959	6.4767404	7.362096	Sitting_Scroll
12:41:24.106	-0.25139886	6.28976	7.103813	-0.041459423	-0.02485122	0.014344948	-0.14737959	6.4767404	7.362096	Sitting_Scroll
12:41:24.127	-0.25139886	6.28976	7.103813	-0.041459423	-0.02485122	0.014344948	-0.14737959	6.4767404	7.362096	Sitting_Scroll
12:41:24.149	-0.25139886	6.28976	7.103813	-0.041459423	-0.02485122	0.014344948	-0.14737959	6.4767404	7.362096	Sitting_Scroll
12:41:24.171	-0.15802214	6.359194	7.3432407	-0.03718337	0.031959247	0.03083831	-0.13872956	6.449313	7.3862977	Sitting_Scroll
12:41:24.193	-0.15802214	6.359194	7.3432407	-0.03718337	0.031959247	0.03083831	-0.13872956	6.449313	7.3862977	Sitting_Scroll
12:41:24.215	-0.15802214	6.359194	7.3432407	-0.03718337	0.031959247	0.03083831	-0.13872956	6.449313	7.3862977	Sitting_Scroll
12:41:24.237	-0.15802214	6.359194	7.3432407	-0.03718337	0.031959247	0.03083831	-0.13872956	6.449313	7.3862977	Sitting_Scroll
12:41:24.260	-0.15802214	6.359194	7.3432407	-0.03718337	0.031959247	0.03083831	-0.13872956	6.449313	7.3862977	Sitting_Scroll
12:41:24.282	-0.15802214	6.359194	7.3432407	-0.03718337	0.031959247	0.03083831	-0.13872956	6.449313	7.3862977	Sitting_Scroll
12:41:24.304	-0.15802214	6.359194	7.3432407	-0.03718337	0.031959247	0.03083831	-0.13872956	6.449313	7.3862977	Sitting_Scroll
12:41:24.326	-0.15802214	6.359194	7.3432407	-0.03718337	0.031959247	0.03083831	-0.13872956	6.449313	7.3862977	Sitting_Scroll
12:41:24.347	-0.15802214	6.359194	7.3432407	-0.03718337	0.031959247	0.03083831	-0.13872956	6.449313	7.3862977	Sitting_Scroll
12:41:24.369	-0.25379312	6.2251143	7.328875	0.017794505	0.005081177	0.037557825	-0.20166561	6.3954577	7.4315386	Sitting_Scroll
12:41:24.390	-0.25379312	6.2251143	7.328875	0.017794505	0.005081177	0.037557825	-0.20166561	6.3954577	7.4315386	Sitting_Scroll
12:41:24.414	-0.25379312	6.2251143	7.328875	0.017794505	0.005081177	0.037557825	-0.20166561	6.3954577	7.4315386	Sitting_Scroll
12:41:24.435	-0.25379312	6.2251143	7.328875	0.017794505	0.005081177	0.037557825	-0.20166561	6.3954577	7.4315386	Sitting_Scroll
12:41:24.458	-0.25379312	6.2251143	7.328875	0.017794505	0.005081177	0.037557825	-0.20166561	6.3954577	7.4315386	Sitting_Scroll
12:41:24.480	-0.25379312	6.2251143	7.328875	0.017794505	0.005081177	0.037557825	-0.20166561	6.3954577	7.4315386	Sitting_Scroll
12:41:24.501	-0.25379312	6.2251143	7.328875	0.017794505	0.005081177	0.037557825	-0.20166561	6.3954577	7.4315386	Sitting_Scroll
12:41:24.522	-0.25379312	6.2251143	7.328875	0.017794505	0.005081177	0.037557825	-0.20166561	6.3954577	7.4315386	Sitting_Scroll
12:41:24.544	0.035914123	5.9713216	6.665661	-0.36094195	0.022796268	0.15667655	-0.20512217	6.379664	7.445009	Sitting_Scroll
12:41:24.565	0.035914123	5.9713216	6.665661	-0.36094195	0.022796268	0.15667655	-0.20512217	6.379664	7.445009	Sitting_Scroll
12:41:24.585	0.035914123	5.9713216	6.665661	-0.36094195	0.022796268	0.15667655	-0.20512217	6.379664	7.445009	Sitting_Scroll
12:41:24.621	0.035914123	5.9713216	6.665661	-0.36094195	0.022796268	0.15667655	-0.20512217	6.379664	7.445009	Sitting_Scroll
12:41:24.654	0.035914123	5.9713216	6.665661	-0.36094195	0.022796268	0.15667655	-0.20512217	6.379664	7.445009	Sitting_Scroll
12:41:24.688	0.035914123	5.9713216	6.665661	-0.36094195	0.022796268	0.15667655	-0.20512217	6.379664	7.445009	Sitting_Scroll
12:41:24.721	-0.009577099	6.0503325	7.26423	-0.02130087	-0.19467175	0.1261333	-0.060523737	6.243573	7.5620427	Sitting_Scroll
12:41:24.755	-0.009577099	6.0503325	7.26423	-0.02130087	-0.19467175	0.1261333	-0.060523737	6.243573	7.5620427	Sitting_Scroll
12:41:24.776	-0.009577099	6.0503325	7.26423	-0.02130087	-0.19467175	0.1261333	-0.060523737	6.243573	7.5620427	Sitting_Scroll
12:41:24.797	-0.009577099	6.0503325	7.26423	-0.02130087	-0.19467175	0.1261333	-0.060523737	6.243573	7.5620427	Sitting_Scroll
12:41:24.819	-0.009577099	6.0503325	7.26423	-0.02130087	-0.19467175	0.1261333	-0.060523737	6.243573	7.5620427	Sitting_Scroll
12:41:24.840	-0.009577099	6.0503325	7.26423	-0.02130087	-0.19467175	0.1261333	-0.060523737	6.243573	7.5620427	Sitting_Scroll
12:41:24.861	-0.009577099	6.0503325	7.26423	-0.02130087	-0.19467175	0.1261333	-0.060523737	6.243573	7.5620427	Sitting_Scroll
12:41:24.882	-0.009577099	6.0503325	7.26423	-0.02130087	-0.19467175	0.1261333	-0.060523737	6.243573	7.5620427	Sitting_Scroll
12:41:24.903	-0.29210153	6.014418	7.6616793	-0.25709486	-0.07066611	-0.039411195	-0.12366803	6.105741	7.673	Sitting_Scroll
12:41:24.924	-0.29210153	6.014418	7.6616793	-0.25709486	-0.07066611	-0.039411195	-0.12366803	6.105741	7.673	Sitting_Scroll
12:41:24.947	-0.29210153	6.014418	7.6616793	-0.25709486	-0.07066611	-0.039411195	-0.12366803	6.105741	7.673	Sitting_Scroll
12:41:24.968	-0.29210153	6.014418	7.6616793	-0.25709486	-0.07066611	-0.039411195	-0.12366803	6.105741	7.673	Sitting_Scroll
12:41:24.990	-0.29210153	6.014418	7.6616793	-0.25709486	-0.07066611	-0.039411195	-0.12366803	6.105741	7.673	Sitting_Scroll
12:41:25.011	-0.29210153	6.014418	7.6616793	-0.25709486	-0.07066611	-0.039411195	-0.12366803	6.105741	7.673	Sitting_Scroll
12:41:25.032	-0.29210153	6.014418	7.6616793	-0.25709486	-0.07066611	-0.039411195	-0.12366803	6.105741	7.673	Sitting_Scroll
12:41:25.053	-0.29210153	6.014418	7.6616793	-0.25709486	-0.07066611	-0.039411195	-0.12366803	6.105741	7.673	Sitting_Scroll
12:41:25.073	0.021548472	5.940196	7.266624	0.20960619	-0.1464134	0.017399276	-0.031067485	5.9304934	7.8101583	Sitting_Scroll
12:41:25.094	0.021548472	5.940196	7.266624	0.20960619	-0.1464134	0.017399276	-0.031067485	5.9304934	7.8101583	Sitting_Scroll
12:41:25.115	0.021548472	5.940196	7.266624	0.20960619	-0.1464134	0.017399276	-0.031067485	5.9304934	7.8101583	Sitting_Scroll
12:41:25.136	0.021548472	5.940196	7.266624	0.20960619	-0.1464134	0.017399276	-0.031067485	5.9304934	7.8101583	Sitting_Scroll
12:41:25.157	0.021548472	5.940196	7.266624	0.20960619	-0.1464134	0.017399276	-0.031067485	5.9304934	7.8101583	Sitting_Scroll
12:41:25.178	0.021548472	5.940196	7.266624	0.20960619	-0.1464134	0.017399276	-0.031067485	5.9304934	7.8101583	Sitting_Scroll
12:41:25.199	0.021548472	5.940196	7.266624	0.20960619	-0.1464134	0.017399276	-0.031067485	5.9304934	7.8101583	Sitting_Scroll
12:41:25.220	0.021548472	5.940196	7.266624	0.20960619	-0.1464134	0.017399276	-0.031067485	5.9304934	7.8101583	Sitting_Scroll
12:41:25.241	0.021548472	5.940196	7.266624	0.20960619	-0.1464134	0.017399276	-0.031067485	5.9304934	7.8101583	Sitting_Scroll
12:41:25.265	0.031125572	5.011217	7.5323887	-0.24365582	-0.1622959	-0.034524273	0.06742051	5.81614	7.895459	Sitting_Scroll
12:41:25.286	0.031125572	5.011217	7.5323887	-0.24365582	-0.1622959	-0.034524273	0.06742051	5.81614	7.895459	Sitting_Scroll
12:41:25.307	0.031125572	5.011217	7.5323887	-0.24365582	-0.1622959	-0.034524273	0.06742051	5.81614	7.895459	Sitting_Scroll
12:41:25.328	0.031125572	5.011217	7.5323887	-0.24365582	-0.1622959	-0.034524273	0.06742051	5.81614	7.895459	Sitting_Scroll
12:41:25.350	0.031125572	5.011217	7.5323887	-0.24365582	-0.1622959	-0.034524273	0.06742051	5.81614	7.895459	Sitting_Scroll
12:41:25.371	0.031125572	5.011217	7.5323887	-0.24365582	-0.1622959	-0.034524273	0.06742051	5.81614	7.895459	Sitting_Scroll
12:41:25.392	0.031125572	5.011217	7.5323887	-0.24365582	-0.1622959	-0.034524273	0.06742051	5.81614	7.895459	Sitting_Scroll
12:41:25.414	0.031125572	5.011217	7.5323887	-0.24365582	-0.1622959	-0.034524273	0.06742051	5.81614	7.895459	Sitting_Scroll
12:41:25.435	0.600963	5.0040345	8.461368	-0.09888076	-0.11892447	-0.07484138	0.4228703	5.24739	8.273841	Sitting_Scroll
12:41:25.456	0.600963	5.0040345	8.461368	-0.09888076	-0.11892447	-0.07484138	0.4228703	5.24739	8.273841	Sitting_Scroll
12:41:25.477	0.600963	5.0040345	8.461368	-0.09888076	-0.11892447	-0.07484138	0.4228703	5.24739	8.273841	Sitting_Scroll
12:41:25.498	0.600963	5.0040345	8.461368	-0.09888076	-0.11892447	-0.07484138	0.4228703	5.24739	8.273841	Sitting_Scroll
12:41:25.519	0.600963	5.0040345	8.461368	-0.09888076	-0.11892447	-0.07484138	0.4228703	5.24739	8.273841	Sitting_Scroll
12:41:25.540	0.600963	5.0040345	8.461368	-0.09888076	-0.11892447	-0.07484138	0.4228703	5.24739	8.273841	Sitting_Scroll
12:41:25.562	0.600963	5.0040345	8.461368	-0.09888076	-0.11892447	-0.07484138	0.4228703	5.24739	8.273841	Sitting_Scroll
12:41:25.583	0.600963	5.0040345	8.461368	-0.09888076	-0.11892447	-0.07484138	0.4228703	5.24739	8.273841	Sitting_Scroll
12:41:25.604	0.600963	5.0040345	8.461368	-0.09888076	-0.11892447	-0.07484138	0.4228703	5.24739	8.273841	Sitting_Scroll
12:41:25.627	0.2083019	5.0854397	8.454185	0.17234342	0.42352387	0.008236296	0.26515827	5.318622	8.234821	Sitting_Scroll
12:41:25.648	0.2083019	5.0854397	8.454185	0.17234342	0.42352387	0.008236296	0.26515827	5.318622	8.234821	Sitting_Scroll
12:41:25.669	0.2083019	5.0854397	8.454185	0.17234342	0.42352387	0.008236296	0.26515827	5.318622	8.234821	Sitting_Scroll
12:41:25.690	0.2083019	5.0854397	8.454185	0.17234342	0.42352387	0.008236296	0.26515827	5.318622	8.234821	Sitting_Scroll
12:41:25.710	0.2083019	5.0854397	8.454185	0.17234342	0.42352387	0.008236296	0.26515827	5.318622	8.234821	Sitting_Scroll
12:41:25.732	0.2083019	5.0854397	8.454185	0.17234342	0.42352387	0.008236296	0.26515827	5.318622	8.234821	Sitting_Scroll
12:41:25.753	0.2083019	5.0854397	8.454185	0.17234342	0.42352387	0.008236296	0.26515827	5.318622	8.234821	Sitting_Scroll
12:41:25.778	0.2083019	5.0854397	8.454185	0.17234342	0.42352387	0.008236296	0.26515827	5.318622	8.234821	Sitting_Scroll
12:41:25.800	0.098165266	5.116565	8.013638	0.14180015	-0.016299106	-0.014976583	0.1413263	5.3702445	8.204317	Sitting_Scroll
12:41:25.822	0.098165266	5.116565	8.013638	0.14180015	-0.016299106	-0.014976583	0.1413263	5.3702445	8.204317	Sitting_Scroll
12:41:25.844	0.098165266	5.116565	8.013638	0.14180015	-0.016299106	-0.014976583	0.1413263	5.3702445	8.204317	Sitting_Scroll
12:41:25.865	0.098165266	5.116565	8.013638	0.14180015	-0.016299106	-0.014976583	0.1413263	5.3702445	8.204317	Sitting_Scroll
12:41:25.887	0.098165266	5.116565	8.013638	0.14180015	-0.016299106	-0.014976583	0.1413263	5.3702445	8.204317	Sitting_Scroll
12:41:25.911	0.098165266	5.116565	8.013638	0.14180015	-0.016299106	-0.014976583	0.1413263	5.3702445	8.204317	Sitting_Scroll
12:41:25.933	0.098165266	5.116565	8.013638	0.14180015	-0.016299106	-0.014976583	0.1413263	5.3702445	8.204317	Sitting_Scroll
12:41:25.960	0.098165266	5.116565	8.013638	0.14180015	-0.016299106	-0.014976583	0.1413263	5.3702445	8.204317	Sitting_Scroll
12:41:25.994	-0.10774237	5.2697988	7.802942	-0.119039305	-0.23498887	0.055883784	0.09235797	5.391754	8.190897	Sitting_Scroll
12:41:26.015	-0.10774237	5.2697988	7.802942	-0.119039305	-0.23498887	0.055883784	0.09235797	5.391754	8.190897	Sitting_Scroll
12:41:26.044	-0.10774237	5.2697988	7.802942	-0.119039305	-0.23498887	0.055883784	0.09235797	5.391754	8.190897	Sitting_Scroll
12:41:26.065	-0.10774237	5.2697988	7.802942	-0.119039305	-0.23498887	0.055883784	0.09235797	5.391754	8.190897	Sitting_Scroll
12:41:26.086	-0.10774237	5.2697988	7.802942	-0.119039305	-0.23498887	0.055883784	0.09235797	5.391754	8.190897	Sitting_Scroll
12:41:26.111	-0.10774237	5.2697988	7.802942	-0.119039305	-0.23498887	0.055883784	0.09235797	5.391754	8.190897	Sitting_Scroll
12:41:26.132	-0.10774237	5.2697988	7.802942	-0.119039305	-0.23498887	0.055883784	0.09235797	5.391754	8.190897	Sitting_Scroll
12:41:26.152	0.33519846	5.2410674	8.2339115	-0.06711576	-0.06883352	-0.012533122	0.26433834	5.321158	8.23321	Sitting_Scroll
12:41:26.174	0.33519846	5.2410674	8.2339115	-0.06711576	-0.06883352	-0.012533122	0.26433834	5.321158	8.23321	Sitting_Scroll
12:41:26.196	0.33519846	5.2410674	8.2339115	-0.06711576	-0.06883352	-0.012533122	0.26433834	5.321158	8.23321	Sitting_Scroll
12:41:26.216	0.33519846	5.2410674	8.2339115	-0.06711576	-0.06883352	-0.012533122	0.26433834	5.321158	8.23321	Sitting_Scroll
12:41:26.238	0.33519846	5.2410674	8.2339115	-0.06711576	-0.06883352	-0.012533122	0.26433834	5.321158	8.23321	Sitting_Scroll
12:41:26.259	0.33519846	5.2410674	8.2339115	-0.06711576	-0.06883352	-0.012533122	0.26433834	5.321158	8.23321	Sitting_Scroll
12:41:26.280	0.33519846	5.2410674	8.2339115	-0.06711576	-0.06883352	-0.012533122	0.26433834	5.321158	8.23321	Sitting_Scroll
12:41:26.301	0.33519846	5.2410674	8.2339115	-0.06711576	-0.06883352	-0.012533122	0.26433834	5.321158	8.23321	Sitting_Scroll
12:41:26.323	0.33519846	5.2410674	8.2339115	-0.06711576	-0.06883352	-0.012533122	0.26433834	5.321158	8.23321	Sitting_Scroll
12:41:26.344	0.057462595	5.0854397	7.8915296	0.1057591	0.03928963	0.037557825	0.2567736	5.335935	8.22388	Sitting_Scroll
12:41:26.366	0.057462595	5.0854397	7.8915296	0.1057591	0.03928963	0.037557825	0.2567736	5.335935	8.22388	Sitting_Scroll
12:41:26.387	0.057462595	5.0854397	7.8915296	0.1057591	0.03928963	0.037557825	0.2567736	5.335935	8.22388	Sitting_Scroll
12:41:26.408	0.057462595	5.0854397	7.8915296	0.1057591	0.03928963	0.037557825	0.2567736	5.335935	8.22388	Sitting_Scroll
12:41:26.429	0.057462595	5.0854397	7.8915296	0.1057591	0.03928963	0.037557825	0.2567736	5.335935	8.22388	Sitting_Scroll
12:41:26.451	0.057462595	5.0854397	7.8915296	0.1057591	0.03928963	0.037557825	0.2567736	5.335935	8.22388	Sitting_Scroll
12:41:26.472	0.057462595	5.0854397	7.8915296	0.1057591	0.03928963	0.037557825	0.2567736	5.335935	8.22388	Sitting_Scroll
12:41:26.493	0.057462595	5.0854397	7.8915296	0.1057591	0.03928963	0.037557825	0.2567736	5.335935	8.22388	Sitting_Scroll
12:41:26.514	0.102953814	5.1261425	8.581081	-0.026187794	-0.0010274753	0.036336098	0.15652093	5.3062162	8.2456	Sitting_Scroll
12:41:26.535	0.102953814	5.1261425	8.581081	-0.026187794	-0.0010274753	0.036336098	0.15652093	5.3062162	8.2456	Sitting_Scroll
12:41:26.557	0.102953814	5.1261425	8.581081	-0.026187794	-0.0010274753	0.036336098	0.15652093	5.3062162	8.2456	Sitting_Scroll
12:41:26.580	0.102953814	5.1261425	8.581081	-0.026187794	-0.0010274753	0.036336098	0.15652093	5.3062162	8.2456	Sitting_Scroll
12:41:26.603	0.102953814	5.1261425	8.581081	-0.026187794	-0.0010274753	0.036336098	0.15652093	5.3062162	8.2456	Sitting_Scroll
12:41:26.625	0.102953814	5.1261425	8.581081	-0.026187794	-0.0010274753	0.036336098	0.15652093	5.3062162	8.2456	Sitting_Scroll
12:41:26.646	0.102953814	5.1261425	8.581081	-0.026187794	-0.0010274753	0.036336098	0.15652093	5.3062162	8.2456	Sitting_Scroll
12:41:26.668	0.102953814	5.1261425	8.581081	-0.026187794	-0.0010274753	0.036336098	0.15652093	5.3062162	8.2456	Sitting_Scroll
12:41:26.690	0.13886794	5.00164	8.08786	-0.04207029	-0.054783616	0.018621005	0.16690424	5.3394947	8.223883	Sitting_Scroll
12:41:26.711	0.13886794	5.00164	8.08786	-0.04207029	-0.054783616	0.018621005	0.16690424	5.3394947	8.223883	Sitting_Scroll
12:41:26.736	0.13886794	5.00164	8.08786	-0.04207029	-0.054783616	0.018621005	0.16690424	5.3394947	8.223883	Sitting_Scroll
12:41:26.763	0.13886794	5.00164	8.08786	-0.04207029	-0.054783616	0.018621005	0.16690424	5.3394947	8.223883	Sitting_Scroll
12:41:26.797	0.13886794	5.00164	8.08786	-0.04207029	-0.054783616	0.018621005	0.16690424	5.3394947	8.223883	Sitting_Scroll
12:41:26.818	0.13886794	5.00164	8.08786	-0.04207029	-0.054783616	0.018621005	0.16690424	5.3394947	8.223883	Sitting_Scroll
12:41:26.847	0.13886794	5.00164	8.08786	-0.04207029	-0.054783616	0.018621005	0.16690424	5.3394947	8.223883	Sitting_Scroll
12:41:26.868	0.13886794	5.00164	8.08786	-0.04207029	-0.054783616	0.018621005	0.16690424	5.3394947	8.223883	Sitting_Scroll
12:41:26.898	0.38308397	5.1812105	7.903501	0.037342194	-0.051118426	-0.010089662	0.30377707	5.3134584	8.236819	Sitting_Scroll
12:41:26.919	0.38308397	5.1812105	7.903501	0.037342194	-0.051118426	-0.010089662	0.30377707	5.3134584	8.236819	Sitting_Scroll
12:41:26.940	0.38308397	5.1812105	7.903501	0.037342194	-0.051118426	-0.010089662	0.30377707	5.3134584	8.236819	Sitting_Scroll
12:41:26.961	0.38308397	5.1812105	7.903501	0.037342194	-0.051118426	-0.010089662	0.30377707	5.3134584	8.236819	Sitting_Scroll
12:41:26.982	0.38308397	5.1812105	7.903501	0.037342194	-0.051118426	-0.010089662	0.30377707	5.3134584	8.236819	Sitting_Scroll
12:41:27.003	0.38308397	5.1812105	7.903501	0.037342194	-0.051118426	-0.010089662	0.30377707	5.3134584	8.236819	Sitting_Scroll
12:41:27.024	0.38308397	5.1812105	7.903501	0.037342194	-0.051118426	-0.010089662	0.30377707	5.3134584	8.236819	Sitting_Scroll
12:41:27.045	0.38308397	5.1812105	7.903501	0.037342194	-0.051118426	-0.010089662	0.30377707	5.3134584	8.236819	Sitting_Scroll
12:41:27.066	0.33519846	5.1237483	7.778999	0.042229116	0.052117802	0.011901488	0.30295375	5.3089633	8.239749	Sitting_Scroll
12:41:27.088	0.33519846	5.1237483	7.778999	0.042229116	0.052117802	0.011901488	0.30295375	5.3089633	8.239749	Sitting_Scroll
12:41:27.109	0.33519846	5.1237483	7.778999	0.042229116	0.052117802	0.011901488	0.30295375	5.3089633	8.239749	Sitting_Scroll
12:41:27.130	0.33519846	5.1237483	7.778999	0.042229116	0.052117802	0.011901488	0.30295375	5.3089633	8.239749	Sitting_Scroll
12:41:27.151	0.33519846	5.1237483	7.778999	0.042229116	0.052117802	0.011901488	0.30295375	5.3089633	8.239749	Sitting_Scroll
12:41:27.173	0.33519846	5.1237483	7.778999	0.042229116	0.052117802	0.011901488	0.30295375	5.3089633	8.239749	Sitting_Scroll
12:41:27.194	0.33519846	5.1237483	7.778999	0.042229116	0.052117802	0.011901488	0.30295375	5.3089633	8.239749	Sitting_Scroll
12:41:27.216	0.33519846	5.1237483	7.778999	0.042229116	0.052117802	0.011901488	0.30295375	5.3089633	8.239749	Sitting_Scroll
12:41:27.238	0.30646718	5.1237483	8.346442	-0.012137893	-0.148246	-0.016809179	0.21968964	5.2149315	8.302202	Sitting_Scroll
12:41:27.261	0.30646718	5.1237483	8.346442	-0.012137893	-0.148246	-0.016809179	0.21968964	5.2149315	8.302202	Sitting_Scroll
12:41:27.285	0.30646718	5.1237483	8.346442	-0.012137893	-0.148246	-0.016809179	0.21968964	5.2149315	8.302202	Sitting_Scroll
12:41:27.308	0.30646718	5.1237483	8.346442	-0.012137893	-0.148246	-0.016809179	0.21968964	5.2149315	8.302202	Sitting_Scroll
12:41:27.331	0.30646718	5.1237483	8.346442	-0.012137893	-0.148246	-0.016809179	0.21968964	5.2149315	8.302202	Sitting_Scroll
12:41:27.356	0.30646718	5.1237483	8.346442	-0.012137893	-0.148246	-0.016809179	0.21968964	5.2149315	8.302202	Sitting_Scroll
12:41:27.380	0.30646718	5.1237483	8.346442	-0.012137893	-0.148246	-0.016809179	0.21968964	5.2149315	8.302202	Sitting_Scroll
12:41:27.419	0.2561874	5.06868	7.7502675	0.061776802	-0.0040818015	-0.00642447	0.3645302	5.2345486	8.284743	Sitting_Scroll
12:41:27.452	0.2561874	5.06868	7.7502675	0.061776802	-0.0040818015	-0.00642447	0.3645302	5.2345486	8.284743	Sitting_Scroll
12:41:27.486	0.2561874	5.06868	7.7502675	0.061776802	-0.0040818015	-0.00642447	0.3645302	5.2345486	8.284743	Sitting_Scroll
12:41:27.520	0.2561874	5.06868	7.7502675	0.061776802	-0.0040818015	-0.00642447	0.3645302	5.2345486	8.284743	Sitting_Scroll
12:41:27.553	0.2561874	5.06868	7.7502675	0.061776802	-0.0040818015	-0.00642447	0.3645302	5.2345486	8.284743	Sitting_Scroll
12:41:27.586	0.2561874	5.06868	7.7502675	0.061776802	-0.0040818015	-0.00642447	0.3645302	5.2345486	8.284743	Sitting_Scroll
12:41:27.620	0.31843856	4.9776974	7.613794	0.17112167	0.2592011	-0.036967732	0.20441812	5.232895	8.291285	Sitting_Scroll
12:41:27.654	0.31843856	4.9776974	7.613794	0.17112167	0.2592011	-0.036967732	0.20441812	5.232895	8.291285	Sitting_Scroll
12:41:27.682	0.31843856	4.9776974	7.613794	0.17112167	0.2592011	-0.036967732	0.20441812	5.232895	8.291285	Sitting_Scroll
12:41:27.707	0.31843856	4.9776974	7.613794	0.17112167	0.2592011	-0.036967732	0.20441812	5.232895	8.291285	Sitting_Scroll
12:41:27.728	0.31843856	4.9776974	7.613794	0.17112167	0.2592011	-0.036967732	0.20441812	5.232895	8.291285	Sitting_Scroll
12:41:27.749	0.31843856	4.9776974	7.613794	0.17112167	0.2592011	-0.036967732	0.20441812	5.232895	8.291285	Sitting_Scroll
12:41:27.770	0.22027329	5.1261425	7.90829	0.06299853	0.017298482	0.020453602	0.18914427	5.3075504	8.244057	Sitting_Scroll
12:41:27.791	0.22027329	5.1261425	7.90829	0.06299853	0.017298482	0.020453602	0.18914427	5.3075504	8.244057	Sitting_Scroll
12:41:27.812	0.22027329	5.1261425	7.90829	0.06299853	0.017298482	0.020453602	0.18914427	5.3075504	8.244057	Sitting_Scroll
12:41:27.835	0.22027329	5.1261425	7.90829	0.06299853	0.017298482	0.020453602	0.18914427	5.3075504	8.244057	Sitting_Scroll
12:41:27.856	0.22027329	5.1261425	7.90829	0.06299853	0.017298482	0.020453602	0.18914427	5.3075504	8.244057	Sitting_Scroll
12:41:27.878	0.22027329	5.1261425	7.90829	0.06299853	0.017298482	0.020453602	0.18914427	5.3075504	8.244057	Sitting_Scroll
12:41:27.900	0.22027329	5.1261425	7.90829	0.06299853	0.017298482	0.020453602	0.18914427	5.3075504	8.244057	Sitting_Scroll
12:41:27.923	0.22027329	5.1261425	7.90829	0.06299853	0.017298482	0.020453602	0.18914427	5.3075504	8.244057	Sitting_Scroll
12:41:27.944	0.22027329	5.1261425	7.90829	0.06299853	0.017298482	0.020453602	0.18914427	5.3075504	8.244057	Sitting_Scroll
12:41:27.965	0.23224466	5.1859994	7.9920893	-0.015803084	-0.061503135	0.029005714	0.212614	5.307255	8.243676	Sitting_Scroll
12:41:27.986	0.23224466	5.1859994	7.9920893	-0.015803084	-0.061503135	0.029005714	0.212614	5.307255	8.243676	Sitting_Scroll
12:41:28.008	0.23224466	5.1859994	7.9920893	-0.015803084	-0.061503135	0.029005714	0.212614	5.307255	8.243676	Sitting_Scroll
12:41:28.030	0.23224466	5.1859994	7.9920893	-0.015803084	-0.061503135	0.029005714	0.212614	5.307255	8.243676	Sitting_Scroll
12:41:28.053	0.23224466	5.1859994	7.9920893	-0.015803084	-0.061503135	0.029005714	0.212614	5.307255	8.243676	Sitting_Scroll
12:41:28.075	0.23224466	5.1859994	7.9920893	-0.015803084	-0.061503135	0.029005714	0.212614	5.307255	8.243676	Sitting_Scroll
12:41:28.097	0.23224466	5.1859994	7.9920893	-0.015803084	-0.061503135	0.029005714	0.212614	5.307255	8.243676	Sitting_Scroll
12:41:28.120	0.23224466	5.1859994	7.9920893	-0.015803084	-0.061503135	0.029005714	0.212614	5.307255	8.243676	Sitting_Scroll
12:41:28.142	0.23463893	5.1261425	8.174054	-0.025576927	-0.026072951	0.010679757	0.2619798	5.2632947	8.270396	Sitting_Scroll
12:41:28.165	0.23463893	5.1261425	8.174054	-0.025576927	-0.026072951	0.010679757	0.2619798	5.2632947	8.270396	Sitting_Scroll
12:41:28.187	0.23463893	5.1261425	8.174054	-0.025576927	-0.026072951	0.010679757	0.2619798	5.2632947	8.270396	Sitting_Scroll
12:41:28.209	0.23463893	5.1261425	8.174054	-0.025576927	-0.026072951	0.010679757	0.2619798	5.2632947	8.270396	Sitting_Scroll
12:41:28.232	0.23463893	5.1261425	8.174054	-0.025576927	-0.026072951	0.010679757	0.2619798	5.2632947	8.270396	Sitting_Scroll
12:41:28.254	0.23463893	5.1261425	8.174054	-0.025576927	-0.026072951	0.010679757	0.2619798	5.2632947	8.270396	Sitting_Scroll
12:41:28.276	0.23463893	5.1261425	8.174054	-0.025576927	-0.026072951	0.010679757	0.2619798	5.2632947	8.270396	Sitting_Scroll
12:41:28.298	0.23463893	5.1261425	8.174054	-0.025576927	-0.026072951	0.010679757	0.2619798	5.2632947	8.270396	Sitting_Scroll
12:41:28.321	0.26337022	5.1429024	8.1549	-0.009083566	-0.0028600711	0.027783982	0.26706207	5.2496533	8.278898	Sitting_Scroll
12:41:28.343	0.26337022	5.1429024	8.1549	-0.009083566	-0.0028600711	0.027783982	0.26706207	5.2496533	8.278898	Sitting_Scroll
12:41:28.365	0.26337022	5.1429024	8.1549	-0.009083566	-0.0028600711	0.027783982	0.26706207	5.2496533	8.278898	Sitting_Scroll
12:41:28.388	0.26337022	5.1429024	8.1549	-0.009083566	-0.0028600711	0.027783982	0.26706207	5.2496533	8.278898	Sitting_Scroll
12:41:28.409	0.26337022	5.1429024	8.1549	-0.009083566	-0.0028600711	0.027783982	0.26706207	5.2496533	8.278898	Sitting_Scroll
12:41:28.430	0.26337022	5.1429024	8.1549	-0.009083566	-0.0028600711	0.027783982	0.26706207	5.2496533	8.278898	Sitting_Scroll
12:41:28.452	0.26337022	5.1429024	8.1549	-0.009083566	-0.0028600711	0.027783982	0.26706207	5.2496533	8.278898	Sitting_Scroll
12:41:28.474	0.26337022	5.1429024	8.1549	-0.009083566	-0.0028600711	0.027783982	0.26706207	5.2496533	8.278898	Sitting_Scroll
12:41:28.495	0.2681588	5.1189594	7.9681463	0.020848831	0.018520212	0.010679757	0.2709018	5.24994	8.27859	Sitting_Scroll
12:41:28.517	0.2681588	5.1189594	7.9681463	0.020848831	0.018520212	0.010679757	0.2709018	5.24994	8.27859	Sitting_Scroll
12:41:28.539	0.2681588	5.1189594	7.9681463	0.020848831	0.018520212	0.010679757	0.2709018	5.24994	8.27859	Sitting_Scroll
12:41:28.561	0.2681588	5.1189594	7.9681463	0.020848831	0.018520212	0.010679757	0.2709018	5.24994	8.27859	Sitting_Scroll
12:41:28.583	0.2681588	5.1189594	7.9681463	0.020848831	0.018520212	0.010679757	0.2709018	5.24994	8.27859	Sitting_Scroll
12:41:28.606	0.2681588	5.1189594	7.9681463	0.020848831	0.018520212	0.010679757	0.2709018	5.24994	8.27859	Sitting_Scroll
12:41:28.628	0.2681588	5.1189594	7.9681463	0.020848831	0.018520212	0.010679757	0.2709018	5.24994	8.27859	Sitting_Scroll
12:41:28.650	0.2681588	5.1189594	7.9681463	0.020848831	0.018520212	0.010679757	0.2709018	5.24994	8.27859	Sitting_Scroll
12:41:28.672	0.2681588	5.1261425	8.114198	-0.001142318	-0.011412185	0.009458027	0.27560383	5.2326713	8.289364	Sitting_Scroll
12:41:28.694	0.2681588	5.1261425	8.114198	-0.001142318	-0.011412185	0.009458027	0.27560383	5.2326713	8.289364	Sitting_Scroll
12:41:28.716	0.2681588	5.1261425	8.114198	-0.001142318	-0.011412185	0.009458027	0.27560383	5.2326713	8.289364	Sitting_Scroll
12:41:28.740	0.2681588	5.1261425	8.114198	-0.001142318	-0.011412185	0.009458027	0.27560383	5.2326713	8.289364	Sitting_Scroll
12:41:28.761	0.2681588	5.1261425	8.114198	-0.001142318	-0.011412185	0.009458027	0.27560383	5.2326713	8.289364	Sitting_Scroll
12:41:28.783	0.2681588	5.1261425	8.114198	-0.001142318	-0.011412185	0.009458027	0.27560383	5.2326713	8.289364	Sitting_Scroll
12:41:28.804	0.2681588	5.1261425	8.114198	-0.001142318	-0.011412185	0.009458027	0.27560383	5.2326713	8.289364	Sitting_Scroll
12:41:28.826	0.2681588	5.1261425	8.114198	-0.001142318	-0.011412185	0.009458027	0.27560383	5.2326713	8.289364	Sitting_Scroll
12:41:28.848	0.2681588	5.1261425	8.114198	-0.001142318	-0.011412185	0.009458027	0.26565015	5.2337694	8.288994	Sitting_Scroll
12:41:28.870	0.21069619	5.0830455	8.197997	-0.02130087	0.017298482	0.0070145656	0.26565015	5.2337694	8.288994	Sitting_Scroll
12:41:28.892	0.21069619	5.0830455	8.197997	-0.02130087	0.017298482	0.0070145656	0.26565015	5.2337694	8.288994	Sitting_Scroll
12:41:28.915	0.21069619	5.0830455	8.197997	-0.02130087	0.017298482	0.0070145656	0.26565015	5.2337694	8.288994	Sitting_Scroll
12:41:28.936	0.21069619	5.0830455	8.197997	-0.02130087	0.017298482	0.0070145656	0.26565015	5.2337694	8.288994	Sitting_Scroll
12:41:28.959	0.21069619	5.0830455	8.197997	-0.02130087	0.017298482	0.0070145656	0.26565015	5.2337694	8.288994	Sitting_Scroll
12:41:28.981	0.21069619	5.0830455	8.197997	-0.02130087	0.017298482	0.0070145656	0.26565015	5.2337694	8.288994	Sitting_Scroll
12:41:29.002	0.21069619	5.0830455	8.197997	-0.02130087	0.017298482	0.0070145656	0.26565015	5.2337694	8.288994	Sitting_Scroll
12:41:29.024	0.21069619	5.0830455	8.197997	-0.02130087	0.017298482	0.0070145656	0.26565015	5.2337694	8.288994	Sitting_Scroll
12:41:29.046	0.22506183	5.047131	8.111803	0.012907582	0.041122228	0.011290623	0.24885552	5.252409	8.277719	Sitting_Scroll
12:41:29.068	0.22506183	5.047131	8.111803	0.012907582	0.041122228	0.011290623	0.24885552	5.252409	8.277719	Sitting_Scroll
12:41:29.091	0.22506183	5.047131	8.111803	0.012907582	0.041122228	0.011290623	0.24885552	5.252409	8.277719	Sitting_Scroll
12:41:29.114	0.22506183	5.047131	8.111803	0.012907582	0.041122228	0.011290623	0.24885552	5.252409	8.277719	Sitting_Scroll
12:41:29.137	0.22506183	5.047131	8.111803	0.012907582	0.041122228	0.011290623	0.24885552	5.252409	8.277719	Sitting_Scroll
12:41:29.158	0.22506183	5.047131	8.111803	0.012907582	0.041122228	0.011290623	0.24885552	5.252409	8.277719	Sitting_Scroll
12:41:29.179	0.22506183	5.047131	8.111803	0.012907582	0.041122228	0.011290623	0.24885552	5.252409	8.277719	Sitting_Scroll
12:41:29.201	0.22506183	5.047131	8.111803	0.012907582	0.041122228	0.011290623	0.24885552	5.252409	8.277719	Sitting_Scroll
12:41:29.222	0.14605077	5.114171	8.0687065	0.04650517	0.08571539	0.08092926	0.19099823	5.2849545	8.258518	Sitting_Scroll
12:41:29.244	0.14605077	5.114171	8.0687065	0.04650517	0.08571539	0.08092926	0.19099823	5.2849545	8.258518	Sitting_Scroll
12:41:29.267	0.14605077	5.114171	8.0687065	0.04650517	0.08571539	0.08092926	0.19099823	5.2849545	8.258518	Sitting_Scroll
12:41:29.289	0.14605077	5.114171	8.0687065	0.04650517	0.08571539	0.08092926	0.19099823	5.2849545	8.258518	Sitting_Scroll
12:41:29.312	0.14605077	5.114171	8.0687065	0.04650517	0.08571539	0.08092926	0.19099823	5.2849545	8.258518	Sitting_Scroll
12:41:29.334	0.14605077	5.114171	8.0687065	0.04650517	0.08571539	0.08092926	0.19099823	5.2849545	8.258518	Sitting_Scroll
12:41:29.356	0.14605077	5.114171	8.0687065	0.04650517	0.08571539	0.08092926	0.19099823	5.2849545	8.258518	Sitting_Scroll
12:41:29.378	0.14605077	5.114171	8.0687065	0.04650517	0.08571539	0.08092926	0.19099823	5.2849545	8.258518	Sitting_Scroll
12:41:29.400	0.339987	5.0998054	8.22194	-0.069559224	-0.067000926	-0.008867931	0.22553018	5.29847	8.24898	Sitting_Scroll
12:41:29.422	0.339987	5.0998054	8.22194	-0.069559224	-0.067000926	-0.008867931	0.22553018	5.29847	8.24898	Sitting_Scroll
12:41:29.444	0.339987	5.0998054	8.22194	-0.069559224	-0.067000926	-0.008867931	0.22553018	5.29847	8.24898	Sitting_Scroll
12:41:29.465	0.339987	5.0998054	8.22194	-0.069559224	-0.067000926	-0.008867931	0.22553018	5.29847	8.24898	Sitting_Scroll
12:41:29.487	0.339987	5.0998054	8.22194	-0.069559224	-0.067000926	-0.008867931	0.22553018	5.29847	8.24898	Sitting_Scroll
12:41:29.509	0.339987	5.0998054	8.22194	-0.069559224	-0.067000926	-0.008867931	0.22553018	5.29847	8.24898	Sitting_Scroll
12:41:29.530	0.339987	5.0998054	8.22194	-0.069559224	-0.067000926	-0.008867931	0.22553018	5.29847	8.24898	Sitting_Scroll
12:41:29.552	0.339987	5.0998054	8.22194	-0.069559224	-0.067000926	-0.008867931	0.22553018	5.29847	8.24898	Sitting_Scroll
12:41:29.573	0.2370332	5.0399485	8.097438	0.030622674	0.038067903	-0.023528697	0.24480508	5.2674985	8.268246	Sitting_Scroll
12:41:29.594	0.2370332	5.0399485	8.097438	0.030622674	0.038067903	-0.023528697	0.24480508	5.2674985	8.268246	Sitting_Scroll
12:41:29.616	0.2370332	5.0399485	8.097438	0.030622674	0.038067903	-0.023528697	0.24480508	5.2674985	8.268246	Sitting_Scroll
12:41:29.637	0.2370332	5.0399485	8.097438	0.030622674	0.038067903	-0.023528697	0.24480508	5.2674985	8.268246	Sitting_Scroll
12:41:29.659	0.2370332	5.0399485	8.097438	0.030622674	0.038067903	-0.023528697	0.24480508	5.2674985	8.268246	Sitting_Scroll
12:41:29.681	0.2370332	5.0399485	8.097438	0.030622674	0.038067903	-0.023528697	0.24480508	5.2674985	8.268246	Sitting_Scroll
12:41:29.702	0.2370332	5.0399485	8.097438	0.030622674	0.038067903	-0.023528697	0.24480508	5.2674985	8.268246	Sitting_Scroll
12:41:29.723	0.2370332	5.0399485	8.097438	0.030622674	0.038067903	-0.023528697	0.24480508	5.2674985	8.268246	Sitting_Scroll
12:41:29.745	0.2370332	5.0399485	8.097438	0.030622674	0.038067903	-0.023528697	0.24480508	5.2674985	8.268246	Sitting_Scroll
12:41:29.767	0.13647367	5.279376	8.042369	0.05200296	0.20605585	0.0076254313	0.15811186	5.3583837	8.211762	Sitting_Scroll
12:41:29.789	0.13647367	5.279376	8.042369	0.05200296	0.20605585	0.0076254313	0.15811186	5.3583837	8.211762	Sitting_Scroll
12:41:29.814	0.13647367	5.279376	8.042369	0.05200296	0.20605585	0.0076254313	0.15811186	5.3583837	8.211762	Sitting_Scroll
12:41:29.836	0.13647367	5.279376	8.042369	0.05200296	0.20605585	0.0076254313	0.15811186	5.3583837	8.211762	Sitting_Scroll
12:41:29.858	0.13647367	5.279376	8.042369	0.05200296	0.20605585	0.0076254313	0.15811186	5.3583837	8.211762	Sitting_Scroll
12:41:29.880	0.13647367	5.279376	8.042369	0.05200296	0.20605585	0.0076254313	0.15811186	5.3583837	8.211762	Sitting_Scroll
12:41:29.902	0.13647367	5.279376	8.042369	0.05200296	0.20605585	0.0076254313	0.15811186	5.3583837	8.211762	Sitting_Scroll
12:41:29.924	0.13647367	5.279376	8.042369	0.05200296	0.20605585	0.0076254313	0.15811186	5.3583837	8.211762	Sitting_Scroll
12:41:29.945	-0.1699935	5.355993	7.7909703	0.047726903	-0.02362949	-0.034524273	0.051053166	5.378152	8.200194	Sitting_Scroll
12:41:29.966	-0.1699935	5.355993	7.7909703	0.047726903	-0.02362949	-0.034524273	0.051053166	5.378152	8.200194	Sitting_Scroll
12:41:29.988	-0.1699935	5.355993	7.7909703	0.047726903	-0.02362949	-0.034524273	0.051053166	5.378152	8.200194	Sitting_Scroll
12:41:30.011	-0.1699935	5.355993	7.7909703	0.047726903	-0.02362949	-0.034524273	0.051053166	5.378152	8.200194	Sitting_Scroll
12:41:30.033	-0.1699935	5.355993	7.7909703	0.047726903	-0.02362949	-0.034524273	0.051053166	5.378152	8.200194	Sitting_Scroll
12:41:30.055	-0.1699935	5.355993	7.7909703	0.047726903	-0.02362949	-0.034524273	0.051053166	5.378152	8.200194	Sitting_Scroll
12:41:30.077	-0.1699935	5.355993	7.7909703	0.047726903	-0.02362949	-0.034524273	0.051053166	5.378152	8.200194	Sitting_Scroll
12:41:30.099	-0.1699935	5.355993	7.7909703	0.047726903	-0.02362949	-0.034524273	0.051053166	5.378152	8.200194	Sitting_Scroll
12:41:30.120	0.045491222	5.2219133	8.296163	-0.024355197	-0.14763513	0.010679757	0.085875034	5.3256288	8.234115	Sitting_Scroll
12:41:30.142	0.045491222	5.2219133	8.296163	-0.024355197	-0.14763513	0.010679757	0.085875034	5.3256288	8.234115	Sitting_Scroll
12:41:30.163	0.045491222	5.2219133	8.296163	-0.024355197	-0.14763513	0.010679757	0.085875034	5.3256288	8.234115	Sitting_Scroll
12:41:30.185	0.045491222	5.2219133	8.296163	-0.024355197	-0.14763513	0.010679757	0.085875034	5.3256288	8.234115	Sitting_Scroll
12:41:30.207	0.045491222	5.2219133	8.296163	-0.024355197	-0.14763513	0.010679757	0.085875034	5.3256288	8.234115	Sitting_Scroll
12:41:30.228	0.045491222	5.2219133	8.296163	-0.024355197	-0.14763513	0.010679757	0.085875034	5.3256288	8.234115	Sitting_Scroll
12:41:30.250	0.045491222	5.2219133	8.296163	-0.024355197	-0.14763513	0.010679757	0.085875034	5.3256288	8.234115	Sitting_Scroll
12:41:30.272	0.045491222	5.2219133	8.296163	-0.024355197	-0.14763513	0.010679757	0.085875034	5.3256288	8.234115	Sitting_Scroll
12:41:30.293	-0.16520496	5.238673	8.162083	0.09842872	0.21949488	0.013734084	-0.03699322	5.2396417	8.289458	Sitting_Scroll
12:41:30.314	-0.16520496	5.238673	8.162083	0.09842872	0.21949488	0.013734084	-0.03699322	5.2396417	8.289458	Sitting_Scroll
12:41:30.335	-0.16520496	5.238673	8.162083	0.09842872	0.21949488	0.013734084	-0.03699322	5.2396417	8.289458	Sitting_Scroll
12:41:30.357	-0.16520496	5.238673	8.162083	0.09842872	0.21949488	0.013734084	-0.03699322	5.2396417	8.289458	Sitting_Scroll
12:41:30.378	-0.16520496	5.238673	8.162083	0.09842872	0.21949488	0.013734084	-0.03699322	5.2396417	8.289458	Sitting_Scroll
12:41:30.400	-0.16520496	5.238673	8.162083	0.09842872	0.21949488	0.013734084	-0.03699322	5.2396417	8.289458	Sitting_Scroll
12:41:30.422	-0.16520496	5.238673	8.162083	0.09842872	0.21949488	0.013734084	-0.03699322	5.2396417	8.289458	Sitting_Scroll
12:41:30.443	-0.16520496	5.238673	8.162083	0.09842872	0.21949488	0.013734084	-0.03699322	5.2396417	8.289458	Sitting_Scroll
12:41:30.479	-0.21787901	4.9872746	8.016032	-0.18806708	-0.099376775	0.0051819696	-0.040167175	5.310114	8.244478	Sitting_Scroll
12:41:30.512	-0.21787901	4.9872746	8.016032	-0.18806708	-0.099376775	0.0051819696	-0.040167175	5.310114	8.244478	Sitting_Scroll
12:41:30.546	-0.21787901	4.9872746	8.016032	-0.18806708	-0.099376775	0.0051819696	-0.040167175	5.310114	8.244478	Sitting_Scroll
12:41:30.582	-0.21787901	4.9872746	8.016032	-0.18806708	-0.099376775	0.0051819696	-0.040167175	5.310114	8.244478	Sitting_Scroll
12:41:30.615	-0.21787901	4.9872746	8.016032	-0.18806708	-0.099376775	0.0051819696	-0.040167175	5.310114	8.244478	Sitting_Scroll
12:41:30.646	-0.21787901	4.9872746	8.016032	-0.18806708	-0.099376775	0.0051819696	-0.040167175	5.310114	8.244478	Sitting_Scroll
12:41:30.681	0.083799616	5.1644506	7.867587	0.20471928	0.07471982	0.03511437	0.10104747	5.269173	8.2701845	Sitting_Scroll
12:41:30.714	0.083799616	5.1644506	7.867587	0.20471928	0.07471982	0.03511437	0.10104747	5.269173	8.2701845	Sitting_Scroll
12:41:30.735	0.083799616	5.1644506	7.867587	0.20471928	0.07471982	0.03511437	0.10104747	5.269173	8.2701845	Sitting_Scroll
12:41:30.755	0.083799616	5.1644506	7.867587	0.20471928	0.07471982	0.03511437	0.10104747	5.269173	8.2701845	Sitting_Scroll
12:41:30.776	0.083799616	5.1644506	7.867587	0.20471928	0.07471982	0.03511437	0.10104747	5.269173	8.2701845	Sitting_Scroll
12:41:30.798	0.083799616	5.1644506	7.867587	0.20471928	0.07471982	0.03511437	0.10104747	5.269173	8.2701845	Sitting_Scroll
12:41:30.820	0.083799616	5.1644506	7.867587	0.20471928	0.07471982	0.03511437	0.10104747	5.269173	8.2701845	Sitting_Scroll
12:41:30.841	0.18675344	4.846012	9.311335	-0.12942402	0.027072327	-0.012533122	0.0062912093	5.3004937	8.250763	Sitting_Scroll
12:41:30.863	0.18675344	4.846012	9.311335	-0.12942402	0.027072327	-0.012533122	0.0062912093	5.3004937	8.250763	Sitting_Scroll
12:41:30.896	0.18675344	4.846012	9.311335	-0.12942402	0.027072327	-0.012533122	0.0062912093	5.3004937	8.250763	Sitting_Scroll
12:41:30.930	0.18675344	4.846012	9.311335	-0.12942402	0.027072327	-0.012533122	0.0062912093	5.3004937	8.250763	Sitting_Scroll
12:41:30.963	0.18675344	4.846012	9.311335	-0.12942402	0.027072327	-0.012533122	0.0062912093	5.3004937	8.250763	Sitting_Scroll
12:41:30.997	0.18675344	4.846012	9.311335	-0.12942402	0.027072327	-0.012533122	0.0062912093	5.3004937	8.250763	Sitting_Scroll
12:41:31.030	0.026337024	5.1285367	7.6305537	0.07827017	-0.02485122	0.042444747	0.015133711	5.375862	8.201843	Sitting_Scroll
12:41:31.051	0.026337024	5.1285367	7.6305537	0.07827017	-0.02485122	0.042444747	0.015133711	5.375862	8.201843	Sitting_Scroll
12:41:31.072	0.026337024	5.1285367	7.6305537	0.07827017	-0.02485122	0.042444747	0.015133711	5.375862	8.201843	Sitting_Scroll
12:41:31.093	0.026337024	5.1285367	7.6305537	0.07827017	-0.02485122	0.042444747	0.015133711	5.375862	8.201843	Sitting_Scroll
12:41:31.114	0.026337024	5.1285367	7.6305537	0.07827017	-0.02485122	0.042444747	0.015133711	5.375862	8.201843	Sitting_Scroll
12:41:31.135	0.026337024	5.1285367	7.6305537	0.07827017	-0.02485122	0.042444747	0.015133711	5.375862	8.201843	Sitting_Scroll
12:41:31.156	0.026337024	5.1285367	7.6305537	0.07827017	-0.02485122	0.042444747	0.015133711	5.375862	8.201843	Sitting_Scroll
12:41:31.177	0.026337024	5.1285367	7.6305537	0.07827017	-0.02485122	0.042444747	0.015133711	5.375862	8.201843	Sitting_Scroll
12:41:31.198	-0.0670397	5.3871183	7.922655	0.028790079	0.02646146	-0.023528697	-0.038924336	5.4126515	8.17753	Sitting_Scroll
12:41:31.220	-0.0670397	5.3871183	7.922655	0.028790079	0.02646146	-0.023528697	-0.038924336	5.4126515	8.17753	Sitting_Scroll
12:41:31.241	-0.0670397	5.3871183	7.922655	0.028790079	0.02646146	-0.023528697	-0.038924336	5.4126515	8.17753	Sitting_Scroll
12:41:31.262	-0.0670397	5.3871183	7.922655	0.028790079	0.02646146	-0.023528697	-0.038924336	5.4126515	8.17753	Sitting_Scroll
12:41:31.283	-0.0670397	5.3871183	7.922655	0.028790079	0.02646146	-0.023528697	-0.038924336	5.4126515	8.17753	Sitting_Scroll
12:41:31.305	-0.0670397	5.3871183	7.922655	0.028790079	0.02646146	-0.023528697	-0.038924336	5.4126515	8.17753	Sitting_Scroll
12:41:31.327	-0.0670397	5.3871183	7.922655	0.028790079	0.02646146	-0.023528697	-0.038924336	5.4126515	8.17753	Sitting_Scroll
12:41:31.349	-0.0670397	5.3871183	7.922655	0.028790079	0.02646146	-0.023528697	-0.038924336	5.4126515	8.17753	Sitting_Scroll
12:41:31.370	-0.117319465	5.2219133	8.063917	-0.045124616	-0.058448806	0.013734084	-0.06423443	5.3984656	8.186743	Sitting_Scroll
12:41:31.391	-0.117319465	5.2219133	8.063917	-0.045124616	-0.058448806	0.013734084	-0.06423443	5.3984656	8.186743	Sitting_Scroll
12:41:31.413	-0.117319465	5.2219133	8.063917	-0.045124616	-0.058448806	0.013734084	-0.06423443	5.3984656	8.186743	Sitting_Scroll
12:41:31.434	-0.117319465	5.2219133	8.063917	-0.045124616	-0.058448806	0.013734084	-0.06423443	5.3984656	8.186743	Sitting_Scroll
12:41:31.455	-0.117319465	5.2219133	8.063917	-0.045124616	-0.058448806	0.013734084	-0.06423443	5.3984656	8.186743	Sitting_Scroll
12:41:31.476	-0.117319465	5.2219133	8.063917	-0.045124616	-0.058448806	0.013734084	-0.06423443	5.3984656	8.186743	Sitting_Scroll
12:41:31.496	-0.117319465	5.2219133	8.063917	-0.045124616	-0.058448806	0.013734084	-0.06423443	5.3984656	8.186743	Sitting_Scroll
12:41:31.518	-0.117319465	5.2219133	8.063917	-0.045124616	-0.058448806	0.013734084	-0.06423443	5.3984656	8.186743	Sitting_Scroll
12:41:31.539	-0.117319465	5.2219133	8.063917	-0.045124616	-0.058448806	0.013734084	-0.06423443	5.3984656	8.186743	Sitting_Scroll
12:41:31.561	-0.016759925	5.2841644	7.683228	-0.048789807	-0.05050756	0.015566679	-0.035030834	5.395071	8.18916	Sitting_Scroll
12:41:31.582	-0.016759925	5.2841644	7.683228	-0.048789807	-0.05050756	0.015566679	-0.035030834	5.395071	8.18916	Sitting_Scroll
12:41:31.603	-0.016759925	5.2841644	7.683228	-0.048789807	-0.05050756	0.015566679	-0.035030834	5.395071	8.18916	Sitting_Scroll
12:41:31.623	-0.016759925	5.2841644	7.683228	-0.048789807	-0.05050756	0.015566679	-0.035030834	5.395071	8.18916	Sitting_Scroll
12:41:31.645	-0.016759925	5.2841644	7.683228	-0.048789807	-0.05050756	0.015566679	-0.035030834	5.395071	8.18916	Sitting_Scroll
12:41:31.669	-0.016759925	5.2841644	7.683228	-0.048789807	-0.05050756	0.015566679	-0.035030834	5.395071	8.18916	Sitting_Scroll
12:41:31.690	-0.016759925	5.2841644	7.683228	-0.048789807	-0.05050756	0.015566679	-0.035030834	5.395071	8.18916	Sitting_Scroll
12:41:31.711	-0.016759925	5.2841644	7.683228	-0.048789807	-0.05050756	0.015566679	-0.035030834	5.395071	8.18916	Sitting_Scroll
12:41:31.732	-0.016759925	5.209942	7.9489923	-0.1666868	0.017909348	-0.03208081	-0.0278003	5.323797	8.235701	Sitting_Scroll
12:41:31.754	-0.016759925	5.209942	7.9489923	-0.1666868	0.017909348	-0.03208081	-0.0278003	5.323797	8.235701	Sitting_Scroll
12:41:31.775	-0.016759925	5.209942	7.9489923	-0.1666868	0.017909348	-0.03208081	-0.0278003	5.323797	8.235701	Sitting_Scroll
12:41:31.797	-0.016759925	5.209942	7.9489923	-0.1666868	0.017909348	-0.03208081	-0.0278003	5.323797	8.235701	Sitting_Scroll
12:41:31.818	-0.016759925	5.209942	7.9489923	-0.1666868	0.017909348	-0.03208081	-0.0278003	5.323797	8.235701	Sitting_Scroll
12:41:31.839	-0.016759925	5.209942	7.9489923	-0.1666868	0.017909348	-0.03208081	-0.0278003	5.323797	8.235701	Sitting_Scroll
12:41:31.861	-0.016759925	5.209942	7.9489923	-0.1666868	0.017909348	-0.03208081	-0.0278003	5.323797	8.235701	Sitting_Scroll
12:41:31.882	-0.016759925	5.209942	7.9489923	-0.1666868	0.017909348	-0.03208081	-0.0278003	5.323797	8.235701	Sitting_Scroll
12:41:31.903	-0.016759925	5.209942	7.9489923	-0.1666868	0.017909348	-0.03208081	-0.0278003	5.323797	8.235701	Sitting_Scroll
12:41:31.925	-0.057462595	5.1045938	7.7095647	0.114922084	0.0038594466	0.016177544	0.05287658	5.2708163	8.269587	Sitting_Scroll
12:41:31.947	-0.057462595	5.1045938	7.7095647	0.114922084	0.0038594466	0.016177544	0.05287658	5.2708163	8.269587	Sitting_Scroll
12:41:31.969	-0.057462595	5.1045938	7.7095647	0.114922084	0.0038594466	0.016177544	0.05287658	5.2708163	8.269587	Sitting_Scroll
12:41:31.990	-0.057462595	5.1045938	7.7095647	0.114922084	0.0038594466	0.016177544	0.05287658	5.2708163	8.269587	Sitting_Scroll
12:41:32.012	-0.057462595	5.1045938	7.7095647	0.114922084	0.0038594466	0.016177544	0.05287658	5.2708163	8.269587	Sitting_Scroll
12:41:32.033	-0.057462595	5.1045938	7.7095647	0.114922084	0.0038594466	0.016177544	0.05287658	5.2708163	8.269587	Sitting_Scroll
12:41:32.053	-0.057462595	5.1045938	7.7095647	0.114922084	0.0038594466	0.016177544	0.05287658	5.2708163	8.269587	Sitting_Scroll
12:41:32.075	-0.057462595	5.1045938	7.7095647	0.114922084	0.0038594466	0.016177544	0.05287658	5.2708163	8.269587	Sitting_Scroll
12:41:32.096	-0.05027977	5.2506447	8.3679905	-0.085441716	0.14741278	0.025951387	0.05196882	5.2707	8.269663	Sitting_Scroll
12:41:32.117	-0.05027977	5.2506447	8.3679905	-0.085441716	0.14741278	0.025951387	0.05196882	5.2707	8.269663	Sitting_Scroll
12:41:32.138	-0.05027977	5.2506447	8.3679905	-0.085441716	0.14741278	0.025951387	0.05196882	5.2707	8.269663	Sitting_Scroll
12:41:32.161	-0.05027977	5.2506447	8.3679905	-0.085441716	0.14741278	0.025951387	0.05196882	5.2707	8.269663	Sitting_Scroll
12:41:32.185	-0.05027977	5.2506447	8.3679905	-0.085441716	0.14741278	0.025951387	0.05196882	5.2707	8.269663	Sitting_Scroll
12:41:32.219	-0.05027977	5.2506447	8.3679905	-0.085441716	0.14741278	0.025951387	0.05196882	5.2707	8.269663	Sitting_Scroll
12:41:32.252	-0.05027977	5.2506447	8.3679905	-0.085441716	0.14741278	0.025951387	0.05196882	5.2707	8.269663	Sitting_Scroll
12:41:32.286	-0.12210801	5.1285367	8.126168	0.078881025	-0.05050756	0.03877956	-0.003730711	5.287452	8.259128	Sitting_Scroll
12:41:32.319	-0.12210801	5.1285367	8.126168	0.078881025	-0.05050756	0.03877956	-0.003730711	5.287452	8.259128	Sitting_Scroll
12:41:32.340	-0.12210801	5.1285367	8.126168	0.078881025	-0.05050756	0.03877956	-0.003730711	5.287452	8.259128	Sitting_Scroll
12:41:32.361	-0.12210801	5.1285367	8.126168	0.078881025	-0.05050756	0.03877956	-0.003730711	5.287452	8.259128	Sitting_Scroll
12:41:32.382	-0.12210801	5.1285367	8.126168	0.078881025	-0.05050756	0.03877956	-0.003730711	5.287452	8.259128	Sitting_Scroll
12:41:32.403	-0.12210801	5.1285367	8.126168	0.078881025	-0.05050756	0.03877956	-0.003730711	5.287452	8.259128	Sitting_Scroll
12:41:32.424	-0.12210801	5.1285367	8.126168	0.078881025	-0.05050756	0.03877956	-0.003730711	5.287452	8.259128	Sitting_Scroll
12:41:32.445	-0.12210801	5.1285367	8.126168	0.078881025	-0.05050756	0.03877956	-0.003730711	5.287452	8.259128	Sitting_Scroll
12:41:32.466	-0.057462595	5.2243075	8.217151	0.01596191	0.0014159856	0.0064037004	0.01407821	5.327578	8.233291	Sitting_Scroll
12:41:32.488	-0.057462595	5.2243075	8.217151	0.01596191	0.0014159856	0.0064037004	0.01407821	5.327578	8.233291	Sitting_Scroll
12:41:32.509	-0.057462595	5.2243075	8.217151	0.01596191	0.0014159856	0.0064037004	0.01407821	5.327578	8.233291	Sitting_Scroll
12:41:32.530	-0.057462595	5.2243075	8.217151	0.01596191	0.0014159856	0.0064037004	0.01407821	5.327578	8.233291	Sitting_Scroll
12:41:32.551	-0.057462595	5.2243075	8.217151	0.01596191	0.0014159856	0.0064037004	0.01407821	5.327578	8.233291	Sitting_Scroll
12:41:32.572	-0.057462595	5.2243075	8.217151	0.01596191	0.0014159856	0.0064037004	0.01407821	5.327578	8.233291	Sitting_Scroll
12:41:32.593	-0.057462595	5.2243075	8.217151	0.01596191	0.0014159856	0.0064037004	0.01407821	5.327578	8.233291	Sitting_Scroll
12:41:32.614	-0.057462595	5.2243075	8.217151	0.01596191	0.0014159856	0.0064037004	0.01407821	5.327578	8.233291	Sitting_Scroll
12:41:32.635	-0.18196489	5.1692395	7.884347	-0.034739908	-0.014466511	0.016177544	-0.01790639	5.358685	8.213069	Sitting_Scroll
12:41:32.656	-0.18196489	5.1692395	7.884347	-0.034739908	-0.014466511	0.016177544	-0.01790639	5.358685	8.213069	Sitting_Scroll
12:41:32.677	-0.18196489	5.1692395	7.884347	-0.034739908	-0.014466511	0.016177544	-0.01790639	5.358685	8.213069	Sitting_Scroll
12:41:32.698	-0.18196489	5.1692395	7.884347	-0.034739908	-0.014466511	0.016177544	-0.01790639	5.358685	8.213069	Sitting_Scroll
12:41:32.719	-0.18196489	5.1692395	7.884347	-0.034739908	-0.014466511	0.016177544	-0.01790639	5.358685	8.213069	Sitting_Scroll
12:41:32.740	-0.18196489	5.1692395	7.884347	-0.034739908	-0.014466511	0.016177544	-0.01790639	5.358685	8.213069	Sitting_Scroll
12:41:32.761	-0.18196489	5.1692395	7.884347	-0.034739908	-0.014466511	0.016177544	-0.01790639	5.358685	8.213069	Sitting_Scroll
12:41:32.782	-0.18196489	5.1692395	7.884347	-0.034739908	-0.014466511	0.016177544	-0.01790639	5.358685	8.213069	Sitting_Scroll
12:41:32.803	-0.18196489	5.1692395	7.884347	-0.034739908	-0.014466511	0.016177544	-0.01790639	5.358685	8.213069	Sitting_Scroll
12:41:32.825	0.102953814	5.0567083	7.9489923	-0.0365725	-0.05967054	0.008847161	0.027365854	5.340357	8.224973	Sitting_Scroll
12:41:32.847	0.102953814	5.0567083	7.9489923	-0.0365725	-0.05967054	0.008847161	0.027365854	5.340357	8.224973	Sitting_Scroll
12:41:32.869	0.102953814	5.0567083	7.9489923	-0.0365725	-0.05967054	0.008847161	0.027365854	5.340357	8.224973	Sitting_Scroll
12:41:32.890	0.102953814	5.0567083	7.9489923	-0.0365725	-0.05967054	0.008847161	0.027365854	5.340357	8.224973	Sitting_Scroll
12:41:32.911	0.102953814	5.0567083	7.9489923	-0.0365725	-0.05967054	0.008847161	0.027365854	5.340357	8.224973	Sitting_Scroll
12:41:32.932	0.102953814	5.0567083	7.9489923	-0.0365725	-0.05967054	0.008847161	0.027365854	5.340357	8.224973	Sitting_Scroll
12:41:32.953	0.102953814	5.0567083	7.9489923	-0.0365725	-0.05967054	0.008847161	0.027365854	5.340357	8.224973	Sitting_Scroll
12:41:32.975	0.102953814	5.0567083	7.9489923	-0.0365725	-0.05967054	0.008847161	0.027365854	5.340357	8.224973	Sitting_Scroll
12:41:32.997	-0.023942748	5.1237483	7.7478733	0.010464122	-0.017520837	-0.0216961	0.051058866	5.3118153	8.243324	Sitting_Scroll
12:41:33.018	-0.023942748	5.1237483	7.7478733	0.010464122	-0.017520837	-0.0216961	0.051058866	5.3118153	8.243324	Sitting_Scroll
12:41:33.040	-0.023942748	5.1237483	7.7478733	0.010464122	-0.017520837	-0.0216961	0.051058866	5.3118153	8.243324	Sitting_Scroll
12:41:33.061	-0.023942748	5.1237483	7.7478733	0.010464122	-0.017520837	-0.0216961	0.051058866	5.3118153	8.243324	Sitting_Scroll
12:41:33.083	-0.023942748	5.1237483	7.7478733	0.010464122	-0.017520837	-0.0216961	0.051058866	5.3118153	8.243324	Sitting_Scroll
12:41:33.105	-0.023942748	5.1237483	7.7478733	0.010464122	-0.017520837	-0.0216961	0.051058866	5.3118153	8.243324	Sitting_Scroll
12:41:33.126	-0.023942748	5.1237483	7.7478733	0.010464122	-0.017520837	-0.0216961	0.051058866	5.3118153	8.243324	Sitting_Scroll
12:41:33.148	-0.023942748	5.1237483	7.7478733	0.010464122	-0.017520837	-0.0216961	0.051058866	5.3118153	8.243324	Sitting_Scroll
12:41:33.169	0.18675344	5.116565	7.9418097	0.03245527	-0.0462315	0.017399276	0.140363	5.2548614	8.278713	Sitting_Scroll
12:41:33.191	0.18675344	5.116565	7.9418097	0.03245527	-0.0462315	0.017399276	0.140363	5.2548614	8.278713	Sitting_Scroll
12:41:33.214	0.18675344	5.116565	7.9418097	0.03245527	-0.0462315	0.017399276	0.140363	5.2548614	8.278713	Sitting_Scroll
12:41:33.240	0.18675344	5.116565	7.9418097	0.03245527	-0.0462315	0.017399276	0.140363	5.2548614	8.278713	Sitting_Scroll
12:41:33.274	0.18675344	5.116565	7.9418097	0.03245527	-0.0462315	0.017399276	0.140363	5.2548614	8.278713	Sitting_Scroll
12:41:33.307	0.18675344	5.116565	7.9418097	0.03245527	-0.0462315	0.017399276	0.140363	5.2548614	8.278713	Sitting_Scroll
12:41:33.343	0.18675344	5.116565	7.9418097	0.03245527	-0.0462315	0.017399276	0.140363	5.2548614	8.278713	Sitting_Scroll
12:41:33.376	0.12210801	5.0638914	8.157294	-0.04451375	0.018520212	-0.030248215	0.1148774	5.261677	8.274774	Sitting_Scroll
12:41:33.410	0.12210801	5.0638914	8.157294	-0.04451375	0.018520212	-0.030248215	0.1148774	5.261677	8.274774	Sitting_Scroll
12:41:33.444	0.12210801	5.0638914	8.157294	-0.04451375	0.018520212	-0.030248215	0.1148774	5.261677	8.274774	Sitting_Scroll
12:41:33.478	0.12210801	5.0638914	8.157294	-0.04451375	0.018520212	-0.030248215	0.1148774	5.261677	8.274774	Sitting_Scroll
12:41:33.502	0.12210801	5.0638914	8.157294	-0.04451375	0.018520212	-0.030248215	0.1148774	5.261677	8.274774	Sitting_Scroll
12:41:33.526	0.12210801	5.0638914	8.157294	-0.04451375	0.018520212	-0.030248215	0.1148774	5.261677	8.274774	Sitting_Scroll
12:41:33.549	0.05506832	5.0662856	7.9992723	0.0025228735	0.055782992	-0.0015375478	0.10082579	5.243774	8.286314	Sitting_Scroll
12:41:33.573	0.05506832	5.0662856	7.9992723	0.0025228735	0.055782992	-0.0015375478	0.10082579	5.243774	8.286314	Sitting_Scroll
12:41:33.596	0.05506832	5.0662856	7.9992723	0.0025228735	0.055782992	-0.0015375478	0.10082579	5.243774	8.286314	Sitting_Scroll
12:41:33.621	0.05506832	5.0662856	7.9992723	0.0025228735	0.055782992	-0.0015375478	0.10082579	5.243774	8.286314	Sitting_Scroll
12:41:33.645	0.05506832	5.0662856	7.9992723	0.0025228735	0.055782992	-0.0015375478	0.10082579	5.243774	8.286314	Sitting_Scroll
12:41:33.669	0.05506832	5.0662856	7.9992723	0.0025228735	0.055782992	-0.0015375478	0.10082579	5.243774	8.286314	Sitting_Scroll
12:41:33.692	0.05506832	5.0662856	7.9992723	0.0025228735	0.055782992	-0.0015375478	0.10082579	5.243774	8.286314	Sitting_Scroll
12:41:33.715	0.13168511	5.114171	7.721536	-0.042681158	-0.043177176	0.02961658	0.07410481	5.2257004	8.298006	Sitting_Scroll
12:41:33.740	0.13168511	5.114171	7.721536	-0.042681158	-0.043177176	0.02961658	0.07410481	5.2257004	8.298006	Sitting_Scroll
12:41:33.764	0.13168511	5.114171	7.721536	-0.042681158	-0.043177176	0.02961658	0.07410481	5.2257004	8.298006	Sitting_Scroll
12:41:33.787	0.13168511	5.114171	7.721536	-0.042681158	-0.043177176	0.02961658	0.07410481	5.2257004	8.298006	Sitting_Scroll
12:41:33.810	0.13168511	5.114171	7.721536	-0.042681158	-0.043177176	0.02961658	0.07410481	5.2257004	8.298006	Sitting_Scroll
12:41:33.834	0.13168511	5.114171	7.721536	-0.042681158	-0.043177176	0.02961658	0.07410481	5.2257004	8.298006	Sitting_Scroll
12:41:33.858	0.13168511	5.114171	7.721536	-0.042681158	-0.043177176	0.02961658	0.07410481	5.2257004	8.298006	Sitting_Scroll
12:41:33.881	0.13168511	5.114171	7.721536	-0.042681158	-0.043177176	0.02961658	0.07410481	5.2257004	8.298006	Sitting_Scroll
12:41:33.905	-0.12929083	4.697567	8.530801	-0.17279546	0.02523973	0.012512353	0.00010506781	4.9836345	8.445929	Sitting_Scroll
12:41:33.929	-0.12929083	4.697567	8.530801	-0.17279546	0.02523973	0.012512353	0.00010506781	4.9836345	8.445929	Sitting_Scroll
12:41:33.952	-0.12929083	4.697567	8.530801	-0.17279546	0.02523973	0.012512353	0.00010506781	4.9836345	8.445929	Sitting_Scroll
12:41:33.977	-0.12929083	4.697567	8.530801	-0.17279546	0.02523973	0.012512353	0.00010506781	4.9836345	8.445929	Sitting_Scroll
12:41:34.001	-0.12929083	4.697567	8.530801	-0.17279546	0.02523973	0.012512353	0.00010506781	4.9836345	8.445929	Sitting_Scroll
12:41:34.024	-0.12929083	4.697567	8.530801	-0.17279546	0.02523973	0.012512353	0.00010506781	4.9836345	8.445929	Sitting_Scroll
12:41:34.048	-0.12929083	4.697567	8.530801	-0.17279546	0.02523973	0.012512353	0.00010506781	4.9836345	8.445929	Sitting_Scroll
12:41:34.071	0.083799616	4.9010806	8.097438	0.18822591	-0.06944438	0.059548978	0.05891016	5.0710306	8.393541	Sitting_Scroll
12:41:34.095	0.083799616	4.9010806	8.097438	0.18822591	-0.06944438	0.059548978	0.05891016	5.0710306	8.393541	Sitting_Scroll
12:41:34.119	0.083799616	4.9010806	8.097438	0.18822591	-0.06944438	0.059548978	0.05891016	5.0710306	8.393541	Sitting_Scroll
12:41:34.142	0.083799616	4.9010806	8.097438	0.18822591	-0.06944438	0.059548978	0.05891016	5.0710306	8.393541	Sitting_Scroll
12:41:34.166	0.083799616	4.9010806	8.097438	0.18822591	-0.06944438	0.059548978	0.05891016	5.0710306	8.393541	Sitting_Scroll
12:41:34.190	0.083799616	4.9010806	8.097438	0.18822591	-0.06944438	0.059548978	0.05891016	5.0710306	8.393541	Sitting_Scroll
12:41:34.214	0.083799616	4.9010806	8.097438	0.18822591	-0.06944438	0.059548978	0.05891016	5.0710306	8.393541	Sitting_Scroll
12:41:34.235	0.083799616	4.9010806	8.097438	0.18822591	-0.06944438	0.059548978	0.05891016	5.0710306	8.393541	Sitting_Scroll
12:41:34.256	0.09577099	5.1261425	7.9561753	0.12958284	-0.023018623	0.037557825	0.22208515	5.322849	8.233367	Sitting_Scroll
12:41:34.277	0.09577099	5.1261425	7.9561753	0.12958284	-0.023018623	0.037557825	0.22208515	5.322849	8.233367	Sitting_Scroll
12:41:34.298	0.09577099	5.1261425	7.9561753	0.12958284	-0.023018623	0.037557825	0.22208515	5.322849	8.233367	Sitting_Scroll
12:41:34.319	0.09577099	5.1261425	7.9561753	0.12958284	-0.023018623	0.037557825	0.22208515	5.322849	8.233367	Sitting_Scroll
12:41:34.340	0.09577099	5.1261425	7.9561753	0.12958284	-0.023018623	0.037557825	0.22208515	5.322849	8.233367	Sitting_Scroll
12:41:34.362	0.09577099	5.1261425	7.9561753	0.12958284	-0.023018623	0.037557825	0.22208515	5.322849	8.233367	Sitting_Scroll
12:41:34.384	0.09577099	5.1261425	7.9561753	0.12958284	-0.023018623	0.037557825	0.22208515	5.322849	8.233367	Sitting_Scroll
12:41:34.406	0.09577099	5.1261425	7.9561753	0.12958284	-0.023018623	0.037557825	0.22208515	5.322849	8.233367	Sitting_Scroll
12:41:34.431	0.12929083	5.2482505	7.7957587	-0.0041966443	0.07288722	0.0076254313	0.17985842	5.3936057	8.188224	Sitting_Scroll
12:41:34.452	0.12929083	5.2482505	7.7957587	-0.0041966443	0.07288722	0.0076254313	0.17985842	5.3936057	8.188224	Sitting_Scroll
12:41:34.474	0.12929083	5.2482505	7.7957587	-0.0041966443	0.07288722	0.0076254313	0.17985842	5.3936057	8.188224	Sitting_Scroll
12:41:34.496	0.12929083	5.2482505	7.7957587	-0.0041966443	0.07288722	0.0076254313	0.17985842	5.3936057	8.188224	Sitting_Scroll
12:41:34.518	0.12929083	5.2482505	7.7957587	-0.0041966443	0.07288722	0.0076254313	0.17985842	5.3936057	8.188224	Sitting_Scroll
12:41:34.540	0.12929083	5.2482505	7.7957587	-0.0041966443	0.07288722	0.0076254313	0.17985842	5.3936057	8.188224	Sitting_Scroll
12:41:34.563	0.12929083	5.2482505	7.7957587	-0.0041966443	0.07288722	0.0076254313	0.17985842	5.3936057	8.188224	Sitting_Scroll
12:41:34.585	0.12929083	5.2482505	7.7957587	-0.0041966443	0.07288722	0.0076254313	0.17985842	5.3936057	8.188224	Sitting_Scroll
12:41:34.606	0.04070267	5.272193	8.095043	-0.0041966443	0.07288722	0.0076254313	0.17985842	5.3936057	8.188224	Sitting_Scroll
12:41:34.631	0.04070267	5.272193	8.095043	0.009853256	0.028904922	0.014344948	0.14471783	5.379407	8.198255	Sitting_Scroll
12:41:34.653	0.04070267	5.272193	8.095043	0.009853256	0.028904922	0.014344948	0.14471783	5.379407	8.198255	Sitting_Scroll
12:41:34.674	0.04070267	5.272193	8.095043	0.009853256	0.028904922	0.014344948	0.14471783	5.379407	8.198255	Sitting_Scroll
12:41:34.698	0.04070267	5.272193	8.095043	0.009853256	0.028904922	0.014344948	0.14471783	5.379407	8.198255	Sitting_Scroll
12:41:34.719	0.04070267	5.272193	8.095043	0.009853256	0.028904922	0.014344948	0.14471783	5.379407	8.198255	Sitting_Scroll
12:41:34.740	0.04070267	5.272193	8.095043	0.009853256	0.028904922	0.014344948	0.14471783	5.379407	8.198255	Sitting_Scroll
12:41:34.761	0.04070267	5.272193	8.095043	0.009853256	0.028904922	0.014344948	0.14471783	5.379407	8.198255	Sitting_Scroll
12:41:34.783	0.04070267	5.272193	8.095043	0.009853256	0.028904922	0.014344948	0.14471783	5.379407	8.198255	Sitting_Scroll
12:41:34.804	0.102953814	5.2410674	7.901107	0.008631526	0.024017999	0.027783982	0.11826266	5.395276	8.188246	Sitting_Scroll
12:41:34.825	0.102953814	5.2410674	7.901107	0.008631526	0.024017999	0.027783982	0.11826266	5.395276	8.188246	Sitting_Scroll
12:41:34.847	0.102953814	5.2410674	7.901107	0.008631526	0.024017999	0.027783982	0.11826266	5.395276	8.188246	Sitting_Scroll
12:41:34.869	0.102953814	5.2410674	7.901107	0.008631526	0.024017999	0.027783982	0.11826266	5.395276	8.188246	Sitting_Scroll
12:41:34.891	0.102953814	5.2410674	7.901107	0.008631526	0.024017999	0.027783982	0.11826266	5.395276	8.188246	Sitting_Scroll
12:41:34.915	0.102953814	5.2410674	7.901107	0.008631526	0.024017999	0.027783982	0.11826266	5.395276	8.188246	Sitting_Scroll
12:41:34.937	0.102953814	5.2410674	7.901107	0.008631526	0.024017999	0.027783982	0.11826266	5.395276	8.188246	Sitting_Scroll
12:41:34.958	0.102953814	5.2410674	7.901107	0.008631526	0.024017999	0.027783982	0.11826266	5.395276	8.188246	Sitting_Scroll
12:41:34.981	-0.038308397	5.3919067	7.84125	0.00679893	-0.08166169	0.043055616	0.09699746	5.4145756	8.1757765	Sitting_Scroll
12:41:35.003	-0.038308397	5.3919067	7.84125	0.00679893	-0.08166169	0.043055616	0.09699746	5.4145756	8.1757765	Sitting_Scroll
12:41:35.024	-0.038308397	5.3919067	7.84125	0.00679893	-0.08166169	0.043055616	0.09699746	5.4145756	8.1757765	Sitting_Scroll
12:41:35.048	-0.038308397	5.3919067	7.84125	0.00679893	-0.08166169	0.043055616	0.09699746	5.4145756	8.1757765	Sitting_Scroll
12:41:35.070	-0.038308397	5.3919067	7.84125	0.00679893	-0.08166169	0.043055616	0.09699746	5.4145756	8.1757765	Sitting_Scroll
12:41:35.093	-0.038308397	5.3919067	7.84125	0.00679893	-0.08166169	0.043055616	0.09699746	5.4145756	8.1757765	Sitting_Scroll
12:41:35.115	-0.038308397	5.3919067	7.84125	0.00679893	-0.08166169	0.043055616	0.09699746	5.4145756	8.1757765	Sitting_Scroll
12:41:35.137	-0.038308397	5.3919067	7.84125	0.00679893	-0.08166169	0.043055616	0.09699746	5.4145756	8.1757765	Sitting_Scroll
12:41:35.158	0.117319465	5.1883936	8.066312	0.05566815	-0.07127698	-0.06628926	0.1311128	5.4248886	8.168457	Sitting_Scroll
12:41:35.182	0.117319465	5.1883936	8.066312	0.05566815	-0.07127698	-0.06628926	0.1311128	5.4248886	8.168457	Sitting_Scroll
12:41:35.204	0.117319465	5.1883936	8.066312	0.05566815	-0.07127698	-0.06628926	0.1311128	5.4248886	8.168457	Sitting_Scroll
12:41:35.225	0.117319465	5.1883936	8.066312	0.05566815	-0.07127698	-0.06628926	0.1311128	5.4248886	8.168457	Sitting_Scroll
12:41:35.246	0.117319465	5.1883936	8.066312	0.05566815	-0.07127698	-0.06628926	0.1311128	5.4248886	8.168457	Sitting_Scroll
12:41:35.267	0.117319465	5.1883936	8.066312	0.05566815	-0.07127698	-0.06628926	0.1311128	5.4248886	8.168457	Sitting_Scroll
12:41:35.289	0.117319465	5.1883936	8.066312	0.05566815	-0.07127698	-0.06628926	0.1311128	5.4248886	8.168457	Sitting_Scroll
12:41:35.310	0.117319465	5.1883936	8.066312	0.05566815	-0.07127698	-0.06628926	0.1311128	5.4248886	8.168457	Sitting_Scroll
12:41:35.333	0.1987248	5.4326096	7.7766047	0.03001181	-0.029738141	-0.002148413	0.16212226	5.455891	8.147227	Sitting_Scroll
12:41:35.354	0.1987248	5.4326096	7.7766047	0.03001181	-0.029738141	-0.002148413	0.16212226	5.455891	8.147227	Sitting_Scroll
12:41:35.375	0.1987248	5.4326096	7.7766047	0.03001181	-0.029738141	-0.002148413	0.16212226	5.455891	8.147227	Sitting_Scroll
12:41:35.396	0.1987248	5.4326096	7.7766047	0.03001181	-0.029738141	-0.002148413	0.16212226	5.455891	8.147227	Sitting_Scroll
12:41:35.418	0.1987248	5.4326096	7.7766047	0.03001181	-0.029738141	-0.002148413	0.16212226	5.455891	8.147227	Sitting_Scroll
12:41:35.440	0.1987248	5.4326096	7.7766047	0.03001181	-0.029738141	-0.002148413	0.16212226	5.455891	8.147227	Sitting_Scroll
12:41:35.462	0.1987248	5.4326096	7.7766047	0.03001181	-0.029738141	-0.002148413	0.16212226	5.455891	8.147227	Sitting_Scroll
12:41:35.483	0.1987248	5.4326096	7.7766047	0.03001181	-0.029738141	-0.002148413	0.16212226	5.455891	8.147227	Sitting_Scroll
12:41:35.506	0.1987248	5.4326096	7.7766047	0.03001181	-0.029738141	-0.002148413	0.16212226	5.455891	8.147227	Sitting_Scroll
12:41:35.529	0.011971374	5.3081074	7.84125	0.007409795	0.015465886	0.0076254313	0.15567586	5.5072584	8.11272	Sitting_Scroll
12:41:35.551	0.011971374	5.3081074	7.84125	0.007409795	0.015465886	0.0076254313	0.15567586	5.5072584	8.11272	Sitting_Scroll
12:41:35.572	0.011971374	5.3081074	7.84125	0.007409795	0.015465886	0.0076254313	0.15567586	5.5072584	8.11272	Sitting_Scroll
12:41:35.594	0.011971374	5.3081074	7.84125	0.007409795	0.015465886	0.0076254313	0.15567586	5.5072584	8.11272	Sitting_Scroll
12:41:35.617	0.011971374	5.3081074	7.84125	0.007409795	0.015465886	0.0076254313	0.15567586	5.5072584	8.11272	Sitting_Scroll
12:41:35.639	0.011971374	5.3081074	7.84125	0.007409795	0.015465886	0.0076254313	0.15567586	5.5072584	8.11272	Sitting_Scroll
12:41:35.661	0.011971374	5.3081074	7.84125	0.007409795	0.015465886	0.0076254313	0.15567586	5.5072584	8.11272	Sitting_Scroll
12:41:35.685	0.011971374	5.3081074	7.84125	0.007409795	0.015465886	0.0076254313	0.15567586	5.5072584	8.11272	Sitting_Scroll
12:41:35.707	0.22266756	5.446975	8.013638	-0.0017531832	-0.012633915	0.0345035	0.1701308	5.4902787	8.123929	Sitting_Scroll
12:41:35.729	0.22266756	5.446975	8.013638	-0.0017531832	-0.012633915	0.0345035	0.1701308	5.4902787	8.123929	Sitting_Scroll
12:41:35.751	0.22266756	5.446975	8.013638	-0.0017531832	-0.012633915	0.0345035	0.1701308	5.4902787	8.123929	Sitting_Scroll
12:41:35.773	0.22266756	5.446975	8.013638	-0.0017531832	-0.012633915	0.0345035	0.1701308	5.4902787	8.123929	Sitting_Scroll
12:41:35.794	0.22266756	5.446975	8.013638	-0.0017531832	-0.012633915	0.0345035	0.1701308	5.4902787	8.123929	Sitting_Scroll
12:41:35.815	0.22266756	5.446975	8.013638	-0.0017531832	-0.012633915	0.0345035	0.1701308	5.4902787	8.123929	Sitting_Scroll
12:41:35.837	0.22266756	5.446975	8.013638	-0.0017531832	-0.012633915	0.0345035	0.1701308	5.4902787	8.123929	Sitting_Scroll
12:41:35.859	0.22266756	5.446975	8.013638	-0.0017531832	-0.012633915	0.0345035	0.1701308	5.4902787	8.123929	Sitting_Scroll
12:41:35.882	0.009577099	5.446975	7.692805	0.07460497	0.09304577	0.0039602392	0.14065424	5.5909734	8.055531	Sitting_Scroll
12:41:35.903	0.009577099	5.446975	7.692805	0.07460497	0.09304577	0.0039602392	0.14065424	5.5909734	8.055531	Sitting_Scroll
12:41:35.924	0.009577099	5.446975	7.692805	0.07460497	0.09304577	0.0039602392	0.14065424	5.5909734	8.055531	Sitting_Scroll
12:41:35.946	0.009577099	5.446975	7.692805	0.07460497	0.09304577	0.0039602392	0.14065424	5.5909734	8.055531	Sitting_Scroll
12:41:35.968	0.009577099	5.446975	7.692805	0.07460497	0.09304577	0.0039602392	0.14065424	5.5909734	8.055531	Sitting_Scroll
12:41:35.989	0.009577099	5.446975	7.692805	0.07460497	0.09304577	0.0039602392	0.14065424	5.5909734	8.055531	Sitting_Scroll
12:41:36.011	0.009577099	5.446975	7.692805	0.07460497	0.09304577	0.0039602392	0.14065424	5.5909734	8.055531	Sitting_Scroll
12:41:36.033	0.009577099	5.446975	7.692805	0.07460497	0.09304577	0.0039602392	0.14065424	5.5909734	8.055531	Sitting_Scroll
12:41:36.054	0.08140534	5.525986	7.8460383	7.9412486e-05	0.039900497	0.019842735	0.067248225	5.636933	8.02439	Sitting_Scroll
12:41:36.076	0.08140534	5.525986	7.8460383	7.9412486e-05	0.039900497	0.019842735	0.067248225	5.636933	8.02439	Sitting_Scroll
12:41:36.098	0.08140534	5.525986	7.8460383	7.9412486e-05	0.039900497	0.019842735	0.067248225	5.636933	8.02439	Sitting_Scroll
12:41:36.121	0.08140534	5.525986	7.8460383	7.9412486e-05	0.039900497	0.019842735	0.067248225	5.636933	8.02439	Sitting_Scroll
12:41:36.142	0.08140534	5.525986	7.8460383	7.9412486e-05	0.039900497	0.019842735	0.067248225	5.636933	8.02439	Sitting_Scroll
12:41:36.163	0.08140534	5.525986	7.8460383	7.9412486e-05	0.039900497	0.019842735	0.067248225	5.636933	8.02439	Sitting_Scroll
12:41:36.186	0.08140534	5.525986	7.8460383	7.9412486e-05	0.039900497	0.019842735	0.067248225	5.636933	8.02439	Sitting_Scroll
12:41:36.208	0.08140534	5.525986	7.8460383	7.9412486e-05	0.039900497	0.019842735	0.067248225	5.636933	8.02439	Sitting_Scroll
12:41:36.229	-0.090982445	5.5714774	7.798153	0.066052854	0.11015	-0.0033701437	-0.035644583	5.6840663	7.9912724	Sitting_Scroll
12:41:36.250	-0.090982445	5.5714774	7.798153	0.066052854	0.11015	-0.0033701437	-0.035644583	5.6840663	7.9912724	Sitting_Scroll
12:41:36.272	-0.090982445	5.5714774	7.798153	0.066052854	0.11015	-0.0033701437	-0.035644583	5.6840663	7.9912724	Sitting_Scroll
12:41:36.295	-0.090982445	5.5714774	7.798153	0.066052854	0.11015	-0.0033701437	-0.035644583	5.6840663	7.9912724	Sitting_Scroll
12:41:36.316	-0.090982445	5.5714774	7.798153	0.066052854	0.11015	-0.0033701437	-0.035644583	5.6840663	7.9912724	Sitting_Scroll
12:41:36.338	-0.090982445	5.5714774	7.798153	0.066052854	0.11015	-0.0033701437	-0.035644583	5.6840663	7.9912724	Sitting_Scroll
12:41:36.358	-0.090982445	5.5714774	7.798153	0.066052854	0.11015	-0.0033701437	-0.035644583	5.6840663	7.9912724	Sitting_Scroll
12:41:36.380	-0.090982445	5.5714774	7.798153	0.066052854	0.11015	-0.0033701437	-0.035644583	5.6840663	7.9912724	Sitting_Scroll
12:41:36.404	-0.090982445	5.5714774	7.798153	0.066052854	0.11015	-0.0033701437	-0.035644583	5.6840663	7.9912724	Sitting_Scroll
12:41:36.425	-0.1987248	5.5882373	7.676045	-0.05978538	-0.007136128	0.021675332	-0.08730901	5.746896	7.9458117	Sitting_Scroll
12:41:36.446	-0.1987248	5.5882373	7.676045	-0.05978538	-0.007136128	0.021675332	-0.08730901	5.746896	7.9458117	Sitting_Scroll
12:41:36.468	-0.1987248	5.5882373	7.676045	-0.05978538	-0.007136128	0.021675332	-0.08730901	5.746896	7.9458117	Sitting_Scroll
12:41:36.491	-0.1987248	5.5882373	7.676045	-0.05978538	-0.007136128	0.021675332	-0.08730901	5.746896	7.9458117	Sitting_Scroll
12:41:36.513	-0.1987248	5.5882373	7.676045	-0.05978538	-0.007136128	0.021675332	-0.08730901	5.746896	7.9458117	Sitting_Scroll
12:41:36.535	-0.1987248	5.5882373	7.676045	-0.05978538	-0.007136128	0.021675332	-0.08730901	5.746896	7.9458117	Sitting_Scroll
12:41:36.556	-0.1987248	5.5882373	7.676045	-0.05978538	-0.007136128	0.021675332	-0.08730901	5.746896	7.9458117	Sitting_Scroll
12:41:36.578	-0.1987248	5.5882373	7.676045	-0.05978538	-0.007136128	0.021675332	-0.08730901	5.746896	7.9458117	Sitting_Scroll
12:41:36.599	-0.045491222	5.5283804	7.7837873	-0.039626826	0.12786509	0.021675332	-0.10404008	5.7107663	7.9716167	Sitting_Scroll
12:41:36.622	-0.045491222	5.5283804	7.7837873	-0.039626826	0.12786509	0.021675332	-0.10404008	5.7107663	7.9716167	Sitting_Scroll
12:41:36.643	-0.045491222	5.5283804	7.7837873	-0.039626826	0.12786509	0.021675332	-0.10404008	5.7107663	7.9716167	Sitting_Scroll
12:41:36.665	-0.045491222	5.5283804	7.7837873	-0.039626826	0.12786509	0.021675332	-0.10404008	5.7107663	7.9716167	Sitting_Scroll
12:41:36.689	-0.045491222	5.5283804	7.7837873	-0.039626826	0.12786509	0.021675332	-0.10404008	5.7107663	7.9716167	Sitting_Scroll
12:41:36.710	-0.045491222	5.5283804	7.7837873	-0.039626826	0.12786509	0.021675332	-0.10404008	5.7107663	7.9716167	Sitting_Scroll
12:41:36.732	-0.045491222	5.5283804	7.7837873	-0.039626826	0.12786509	0.021675332	-0.10404008	5.7107663	7.9716167	Sitting_Scroll
12:41:36.755	-0.045491222	5.5283804	7.7837873	-0.039626826	0.12786509	0.021675332	-0.10404008	5.7107663	7.9716167	Sitting_Scroll
12:41:36.777	-0.25379312	5.564295	7.369578	0.068496324	-0.043177176	0.014344948	-0.23194999	5.7389593	7.9486384	Sitting_Scroll
12:41:36.798	-0.25379312	5.564295	7.369578	0.068496324	-0.043177176	0.014344948	-0.23194999	5.7389593	7.9486384	Sitting_Scroll
12:41:36.822	-0.25379312	5.564295	7.369578	0.068496324	-0.043177176	0.014344948	-0.23194999	5.7389593	7.9486384	Sitting_Scroll
12:41:36.845	-0.25379312	5.564295	7.369578	0.068496324	-0.043177176	0.014344948	-0.23194999	5.7389593	7.9486384	Sitting_Scroll
12:41:36.866	-0.25379312	5.564295	7.369578	0.068496324	-0.043177176	0.014344948	-0.23194999	5.7389593	7.9486384	Sitting_Scroll
12:41:36.889	-0.25379312	5.564295	7.369578	0.068496324	-0.043177176	0.014344948	-0.23194999	5.7389593	7.9486384	Sitting_Scroll
12:41:36.911	-0.25379312	5.564295	7.369578	0.068496324	-0.043177176	0.014344948	-0.23194999	5.7389593	7.9486384	Sitting_Scroll
12:41:36.932	-0.25379312	5.564295	7.369578	0.068496324	-0.043177176	0.014344948	-0.23194999	5.7389593	7.9486384	Sitting_Scroll
12:41:36.957	-0.14365649	5.686403	7.6975937	0.0049663344	-0.013855645	0.010679757	-0.21968189	5.775082	7.922783	Sitting_Scroll
12:41:36.979	-0.14365649	5.686403	7.6975937	0.0049663344	-0.013855645	0.010679757	-0.21968189	5.775082	7.922783	Sitting_Scroll
12:41:37.000	-0.14365649	5.686403	7.6975937	0.0049663344	-0.013855645	0.010679757	-0.21968189	5.775082	7.922783	Sitting_Scroll
12:41:37.023	-0.14365649	5.686403	7.6975937	0.0049663344	-0.013855645	0.010679757	-0.21968189	5.775082	7.922783	Sitting_Scroll
12:41:37.045	-0.14365649	5.686403	7.6975937	0.0049663344	-0.013855645	0.010679757	-0.21968189	5.775082	7.922783	Sitting_Scroll
12:41:37.067	-0.14365649	5.686403	7.6975937	0.0049663344	-0.013855645	0.010679757	-0.21968189	5.775082	7.922783	Sitting_Scroll
12:41:37.090	-0.14365649	5.686403	7.6975937	0.0049663344	-0.013855645	0.010679757	-0.21968189	5.775082	7.922783	Sitting_Scroll
12:41:37.110	-0.14365649	5.686403	7.6975937	0.0049663344	-0.013855645	0.010679757	-0.21968189	5.775082	7.922783	Sitting_Scroll
12:41:37.132	-0.33519846	5.5882373	7.7239304	-0.010916161	0.037457034	-0.0009266826	-0.24188846	5.757949	7.9345965	Sitting_Scroll
12:41:37.154	-0.33519846	5.5882373	7.7239304	-0.010916161	0.037457034	-0.0009266826	-0.24188846	5.757949	7.9345965	Sitting_Scroll
12:41:37.176	-0.33519846	5.5882373	7.7239304	-0.010916161	0.037457034	-0.0009266826	-0.24188846	5.757949	7.9345965	Sitting_Scroll
12:41:37.198	-0.33519846	5.5882373	7.7239304	-0.010916161	0.037457034	-0.0009266826	-0.24188846	5.757949	7.9345965	Sitting_Scroll
12:41:37.219	-0.33519846	5.5882373	7.7239304	-0.010916161	0.037457034	-0.0009266826	-0.24188846	5.757949	7.9345965	Sitting_Scroll
12:41:37.240	-0.33519846	5.5882373	7.7239304	-0.010916161	0.037457034	-0.0009266826	-0.24188846	5.757949	7.9345965	Sitting_Scroll
12:41:37.262	-0.33519846	5.5882373	7.7239304	-0.010916161	0.037457034	-0.0009266826	-0.24188846	5.757949	7.9345965	Sitting_Scroll
12:41:37.284	-0.33519846	5.5882373	7.7239304	-0.010916161	0.037457034	-0.0009266826	-0.24188846	5.757949	7.9345965	Sitting_Scroll
12:41:37.309	-0.29928434	5.5619006	7.848433	-0.06283971	-0.04195545	0.020453602	-0.24395211	5.7155004	7.9651637	Sitting_Scroll
12:41:37.331	-0.29928434	5.5619006	7.848433	-0.06283971	-0.04195545	0.020453602	-0.24395211	5.7155004	7.9651637	Sitting_Scroll
12:41:37.353	-0.29928434	5.5619006	7.848433	-0.06283971	-0.04195545	0.020453602	-0.24395211	5.7155004	7.9651637	Sitting_Scroll
12:41:37.374	-0.29928434	5.5619006	7.848433	-0.06283971	-0.04195545	0.020453602	-0.24395211	5.7155004	7.9651637	Sitting_Scroll
12:41:37.396	-0.29928434	5.5619006	7.848433	-0.06283971	-0.04195545	0.020453602	-0.24395211	5.7155004	7.9651637	Sitting_Scroll
12:41:37.418	-0.29928434	5.5619006	7.848433	-0.06283971	-0.04195545	0.020453602	-0.24395211	5.7155004	7.9651637	Sitting_Scroll
12:41:37.439	-0.29928434	5.5619006	7.848433	-0.06283971	-0.04195545	0.020453602	-0.24395211	5.7155004	7.9651637	Sitting_Scroll
12:41:37.460	-0.29928434	5.5619006	7.848433	-0.06283971	-0.04195545	0.020453602	-0.24395211	5.7155004	7.9651637	Sitting_Scroll
12:41:37.481	-0.29928434	5.5619006	7.848433	-0.06283971	-0.04195545	0.020453602	-0.24395211	5.7155004	7.9651637	Sitting_Scroll
12:41:37.503	-0.3615355	5.5116205	7.814913	-0.09155038	-0.19833694	-0.019863505	-0.088211805	5.55383	8.0819235	Sitting_Scroll
12:41:37.524	-0.3615355	5.5116205	7.814913	-0.09155038	-0.19833694	-0.019863505	-0.088211805	5.55383	8.0819235	Sitting_Scroll
12:41:37.546	-0.3615355	5.5116205	7.814913	-0.09155038	-0.19833694	-0.019863505	-0.088211805	5.55383	8.0819235	Sitting_Scroll
12:41:37.567	-0.3615355	5.5116205	7.814913	-0.09155038	-0.19833694	-0.019863505	-0.088211805	5.55383	8.0819235	Sitting_Scroll
12:41:37.589	-0.3615355	5.5116205	7.814913	-0.09155038	-0.19833694	-0.019863505	-0.088211805	5.55383	8.0819235	Sitting_Scroll
12:41:37.610	-0.3615355	5.5116205	7.814913	-0.09155038	-0.19833694	-0.019863505	-0.088211805	5.55383	8.0819235	Sitting_Scroll
12:41:37.632	-0.3615355	5.5116205	7.814913	-0.09155038	-0.19833694	-0.019863505	-0.088211805	5.55383	8.0819235	Sitting_Scroll
12:41:37.653	-0.3615355	5.5116205	7.814913	-0.09155038	-0.19833694	-0.019863505	-0.088211805	5.55383	8.0819235	Sitting_Scroll
12:41:37.674	-0.083799616	5.3105016	7.7718163	0.019016236	-0.026072951	0.01923187	-0.006557459	5.5412517	8.091035	Sitting_Scroll
12:41:37.696	-0.083799616	5.3105016	7.7718163	0.019016236	-0.026072951	0.01923187	-0.006557459	5.5412517	8.091035	Sitting_Scroll
12:41:37.717	-0.083799616	5.3105016	7.7718163	0.019016236	-0.026072951	0.01923187	-0.006557459	5.5412517	8.091035	Sitting_Scroll
12:41:37.738	-0.083799616	5.3105016	7.7718163	0.019016236	-0.026072951	0.01923187	-0.006557459	5.5412517	8.091035	Sitting_Scroll
12:41:37.759	-0.083799616	5.3105016	7.7718163	0.019016236	-0.026072951	0.01923187	-0.006557459	5.5412517	8.091035	Sitting_Scroll
12:41:37.780	-0.083799616	5.3105016	7.7718163	0.019016236	-0.026072951	0.01923187	-0.006557459	5.5412517	8.091035	Sitting_Scroll
12:41:37.802	-0.083799616	5.3105016	7.7718163	0.019016236	-0.026072951	0.01923187	-0.006557459	5.5412517	8.091035	Sitting_Scroll
12:41:37.823	-0.083799616	5.3105016	7.7718163	0.019016236	-0.026072951	0.01923187	-0.006557459	5.5412517	8.091035	Sitting_Scroll
12:41:37.843	-0.083799616	5.3105016	7.7718163	0.019016236	-0.026072951	0.01923187	-0.006557459	5.5412517	8.091035	Sitting_Scroll
12:41:37.865	-0.21548474	5.499649	8.458973	0.026346618	0.19811459	0.044277344	-0.13184695	5.671358	7.9992895	Sitting_Scroll
12:41:37.886	-0.21548474	5.499649	8.458973	0.026346618	0.19811459	0.044277344	-0.13184695	5.671358	7.9992895	Sitting_Scroll
12:41:37.907	-0.21548474	5.499649	8.458973	0.026346618	0.19811459	0.044277344	-0.13184695	5.671358	7.9992895	Sitting_Scroll
12:41:37.929	-0.21548474	5.499649	8.458973	0.026346618	0.19811459	0.044277344	-0.13184695	5.671358	7.9992895	Sitting_Scroll
12:41:37.951	-0.21548474	5.499649	8.458973	0.026346618	0.19811459	0.044277344	-0.13184695	5.671358	7.9992895	Sitting_Scroll
12:41:37.972	-0.21548474	5.499649	8.458973	0.026346618	0.19811459	0.044277344	-0.13184695	5.671358	7.9992895	Sitting_Scroll
12:41:37.994	-0.21548474	5.499649	8.458973	0.026346618	0.19811459	0.044277344	-0.13184695	5.671358	7.9992895	Sitting_Scroll
12:41:38.015	-0.21548474	5.499649	8.458973	0.026346618	0.19811459	0.044277344	-0.13184695	5.671358	7.9992895	Sitting_Scroll
12:41:38.037	-0.15323359	5.741471	7.2977495	0.027568348	-0.10548543	0.010679757	-0.12507688	5.831274	7.8835835	Sitting_Scroll
12:41:38.058	-0.15323359	5.741471	7.2977495	0.027568348	-0.10548543	0.010679757	-0.12507688	5.831274	7.8835835	Sitting_Scroll
12:41:38.079	-0.15323359	5.741471	7.2977495	0.027568348	-0.10548543	0.010679757	-0.12507688	5.831274	7.8835835	Sitting_Scroll
12:41:38.101	-0.15323359	5.741471	7.2977495	0.027568348	-0.10548543	0.010679757	-0.12507688	5.831274	7.8835835	Sitting_Scroll
12:41:38.122	-0.15323359	5.741471	7.2977495	0.027568348	-0.10548543	0.010679757	-0.12507688	5.831274	7.8835835	Sitting_Scroll
12:41:38.144	-0.15323359	5.741471	7.2977495	0.027568348	-0.10548543	0.010679757	-0.12507688	5.831274	7.8835835	Sitting_Scroll
12:41:38.166	-0.15323359	5.741471	7.2977495	0.027568348	-0.10548543	0.010679757	-0.12507688	5.831274	7.8835835	Sitting_Scroll
12:41:38.187	-0.15323359	5.741471	7.2977495	0.027568348	-0.10548543	0.010679757	-0.12507688	5.831274	7.8835835	Sitting_Scroll
12:41:38.208	0.076616794	5.444581	7.474926	-0.1526369	-0.2801929	-0.012533122	0.034614217	5.6587543	8.009223	Sitting_Scroll
12:41:38.229	0.076616794	5.444581	7.474926	-0.1526369	-0.2801929	-0.012533122	0.034614217	5.6587543	8.009223	Sitting_Scroll
12:41:38.251	0.076616794	5.444581	7.474926	-0.1526369	-0.2801929	-0.012533122	0.034614217	5.6587543	8.009223	Sitting_Scroll
12:41:38.273	0.076616794	5.444581	7.474926	-0.1526369	-0.2801929	-0.012533122	0.034614217	5.6587543	8.009223	Sitting_Scroll
12:41:38.294	0.076616794	5.444581	7.474926	-0.1526369	-0.2801929	-0.012533122	0.034614217	5.6587543	8.009223	Sitting_Scroll
12:41:38.316	0.076616794	5.444581	7.474926	-0.1526369	-0.2801929	-0.012533122	0.034614217	5.6587543	8.009223	Sitting_Scroll
12:41:38.337	0.076616794	5.444581	7.474926	-0.1526369	-0.2801929	-0.012533122	0.034614217	5.6587543	8.009223	Sitting_Scroll
12:41:38.359	0.076616794	5.444581	7.474926	-0.1526369	-0.2801929	-0.012533122	0.034614217	5.6587543	8.009223	Sitting_Scroll
12:41:38.381	0.076616794	5.444581	7.474926	-0.1526369	-0.2801929	-0.012533122	0.034614217	5.6587543	8.009223	Sitting_Scroll
12:41:38.402	-0.22027329	5.6672482	7.642525	0.122252464	0.09487837	0.030227445	0.0989714	5.6766953	7.9959755	Sitting_Scroll
12:41:38.424	-0.22027329	5.6672482	7.642525	0.122252464	0.09487837	0.030227445	0.0989714	5.6766953	7.9959755	Sitting_Scroll
12:41:38.445	-0.22027329	5.6672482	7.642525	0.122252464	0.09487837	0.030227445	0.0989714	5.6766953	7.9959755	Sitting_Scroll
12:41:38.467	-0.22027329	5.6672482	7.642525	0.122252464	0.09487837	0.030227445	0.0989714	5.6766953	7.9959755	Sitting_Scroll
12:41:38.488	-0.22027329	5.6672482	7.642525	0.122252464	0.09487837	0.030227445	0.0989714	5.6766953	7.9959755	Sitting_Scroll
12:41:38.510	-0.22027329	5.6672482	7.642525	0.122252464	0.09487837	0.030227445	0.0989714	5.6766953	7.9959755	Sitting_Scroll
12:41:38.545	-0.22027329	5.6672482	7.642525	0.122252464	0.09487837	0.030227445	0.0989714	5.6766953	7.9959755	Sitting_Scroll
12:41:38.579	0.17238778	5.4924664	7.4461946	-0.006640105	0.0008051204	0.04488821	0.11921836	5.715372	7.9680996	Sitting_Scroll
12:41:38.612	0.17238778	5.4924664	7.4461946	-0.006640105	0.0008051204	0.04488821	0.11921836	5.715372	7.9680996	Sitting_Scroll
12:41:38.646	0.17238778	5.4924664	7.4461946	-0.006640105	0.0008051204	0.04488821	0.11921836	5.715372	7.9680996	Sitting_Scroll
12:41:38.666	0.17238778	5.4924664	7.4461946	-0.006640105	0.0008051204	0.04488821	0.11921836	5.715372	7.9680996	Sitting_Scroll
12:41:38.687	0.17238778	5.4924664	7.4461946	-0.006640105	0.0008051204	0.04488821	0.11921836	5.715372	7.9680996	Sitting_Scroll
12:41:38.707	0.17238778	5.4924664	7.4461946	-0.006640105	0.0008051204	0.04488821	0.11921836	5.715372	7.9680996	Sitting_Scroll
12:41:38.731	0.17238778	5.4924664	7.4461946	-0.006640105	0.0008051204	0.04488821	0.11921836	5.715372	7.9680996	Sitting_Scroll
12:41:38.753	0.023942748	5.669643	8.241094	0.0031337386	0.04051136	-0.03208081	-0.03319982	5.7598495	7.936836	Sitting_Scroll
12:41:38.775	0.023942748	5.669643	8.241094	0.0031337386	0.04051136	-0.03208081	-0.03319982	5.7598495	7.936836	Sitting_Scroll
12:41:38.800	0.023942748	5.669643	8.241094	0.0031337386	0.04051136	-0.03208081	-0.03319982	5.7598495	7.936836	Sitting_Scroll
12:41:38.823	0.023942748	5.669643	8.241094	0.0031337386	0.04051136	-0.03208081	-0.03319982	5.7598495	7.936836	Sitting_Scroll
12:41:38.844	0.023942748	5.669643	8.241094	0.0031337386	0.04051136	-0.03208081	-0.03319982	5.7598495	7.936836	Sitting_Scroll
12:41:38.865	0.023942748	5.669643	8.241094	0.0031337386	0.04051136	-0.03208081	-0.03319982	5.7598495	7.936836	Sitting_Scroll
12:41:38.887	0.023942748	5.669643	8.241094	0.0031337386	0.04051136	-0.03208081	-0.03319982	5.7598495	7.936836	Sitting_Scroll
12:41:38.908	0.023942748	5.669643	8.241094	0.0031337386	0.04051136	-0.03208081	-0.03319982	5.7598495	7.936836	Sitting_Scroll
12:41:38.931	0.26337022	5.542746	7.9585695	-0.16790852	-0.14335907	0.042444747	0.096280694	5.774067	7.925983	Sitting_Scroll
12:41:38.958	0.26337022	5.542746	7.9585695	-0.16790852	-0.14335907	0.042444747	0.096280694	5.774067	7.925983	Sitting_Scroll
12:41:38.981	0.26337022	5.542746	7.9585695	-0.16790852	-0.14335907	0.042444747	0.096280694	5.774067	7.925983	Sitting_Scroll
12:41:39.014	0.26337022	5.542746	7.9585695	-0.16790852	-0.14335907	0.042444747	0.096280694	5.774067	7.925983	Sitting_Scroll
12:41:39.047	0.26337022	5.542746	7.9585695	-0.16790852	-0.14335907	0.042444747	0.096280694	5.774067	7.925983	Sitting_Scroll
12:41:39.081	0.26337022	5.542746	7.9585695	-0.16790852	-0.14335907	0.042444747	0.096280694	5.774067	7.925983	Sitting_Scroll
12:41:39.102	0.26337022	5.542746	7.9585695	-0.16790852	-0.14335907	0.042444747	0.096280694	5.774067	7.925983	Sitting_Scroll
12:41:39.131	0.32083282	5.238673	7.8699813	-0.18073669	-0.13297437	-0.0009266826	0.22489728	5.570372	8.067881	Sitting_Scroll
12:41:39.164	0.32083282	5.238673	7.8699813	-0.18073669	-0.13297437	-0.0009266826	0.22489728	5.570372	8.067881	Sitting_Scroll
12:41:39.185	0.32083282	5.238673	7.8699813	-0.18073669	-0.13297437	-0.0009266826	0.22489728	5.570372	8.067881	Sitting_Scroll
12:41:39.214	0.32083282	5.238673	7.8699813	-0.18073669	-0.13297437	-0.0009266826	0.22489728	5.570372	8.067881	Sitting_Scroll
12:41:39.236	0.32083282	5.238673	7.8699813	-0.18073669	-0.13297437	-0.0009266826	0.22489728	5.570372	8.067881	Sitting_Scroll
12:41:39.257	0.32083282	5.238673	7.8699813	-0.18073669	-0.13297437	-0.0009266826	0.22489728	5.570372	8.067881	Sitting_Scroll
12:41:39.277	0.32083282	5.238673	7.8699813	-0.18073669	-0.13297437	-0.0009266826	0.22489728	5.570372	8.067881	Sitting_Scroll
12:41:39.298	0.24421602	5.28177	7.8460383	-0.012137893	-0.07860736	0.027783982	0.29417527	5.4856505	8.12351	Sitting_Scroll
12:41:39.319	0.24421602	5.28177	7.8460383	-0.012137893	-0.07860736	0.027783982	0.29417527	5.4856505	8.12351	Sitting_Scroll
12:41:39.340	0.24421602	5.28177	7.8460383	-0.012137893	-0.07860736	0.027783982	0.29417527	5.4856505	8.12351	Sitting_Scroll
12:41:39.361	0.24421602	5.28177	7.8460383	-0.012137893	-0.07860736	0.027783982	0.29417527	5.4856505	8.12351	Sitting_Scroll
12:41:39.383	0.24421602	5.28177	7.8460383	-0.012137893	-0.07860736	0.027783982	0.29417527	5.4856505	8.12351	Sitting_Scroll
12:41:39.404	0.24421602	5.28177	7.8460383	-0.012137893	-0.07860736	0.027783982	0.29417527	5.4856505	8.12351	Sitting_Scroll
12:41:39.425	0.24421602	5.28177	7.8460383	-0.012137893	-0.07860736	0.027783982	0.29417527	5.4856505	8.12351	Sitting_Scroll
12:41:39.447	0.24421602	5.28177	7.8460383	-0.012137893	-0.07860736	0.027783982	0.29417527	5.4856505	8.12351	Sitting_Scroll
12:41:39.468	0.40223816	5.36557	7.283384	0.01840537	0.15474316	0.07115542	0.27006432	5.5448704	8.084045	Sitting_Scroll
12:41:39.489	0.40223816	5.36557	7.283384	0.01840537	0.15474316	0.07115542	0.27006432	5.5448704	8.084045	Sitting_Scroll
12:41:39.510	0.40223816	5.36557	7.283384	0.01840537	0.15474316	0.07115542	0.27006432	5.5448704	8.084045	Sitting_Scroll
12:41:39.531	0.40223816	5.36557	7.283384	0.01840537	0.15474316	0.07115542	0.27006432	5.5448704	8.084045	Sitting_Scroll
12:41:39.552	0.40223816	5.36557	7.283384	0.01840537	0.15474316	0.07115542	0.27006432	5.5448704	8.084045	Sitting_Scroll
12:41:39.573	0.40223816	5.36557	7.283384	0.01840537	0.15474316	0.07115542	0.27006432	5.5448704	8.084045	Sitting_Scroll
12:41:39.594	0.40223816	5.36557	7.283384	0.01840537	0.15474316	0.07115542	0.27006432	5.5448704	8.084045	Sitting_Scroll
12:41:39.618	0.40223816	5.36557	7.283384	0.01840537	0.15474316	0.07115542	0.27006432	5.5448704	8.084045	Sitting_Scroll
12:41:39.639	0.40223816	5.36557	7.283384	0.01840537	0.15474316	0.07115542	0.27006432	5.5448704	8.084045	Sitting_Scroll
12:41:39.660	0.41420954	5.1716337	6.708758	0.43929154	0.3300615	0.24952807	-0.044463705	5.5834956	8.06182	Sitting_Scroll
12:41:39.682	0.41420954	5.1716337	6.708758	0.43929154	0.3300615	0.24952807	-0.044463705	5.5834956	8.06182	Sitting_Scroll
12:41:39.704	0.41420954	5.1716337	6.708758	0.43929154	0.3300615	0.24952807	-0.044463705	5.5834956	8.06182	Sitting_Scroll
12:41:39.726	0.41420954	5.1716337	6.708758	0.43929154	0.3300615	0.24952807	-0.044463705	5.5834956	8.06182	Sitting_Scroll
12:41:39.748	0.41420954	5.1716337	6.708758	0.43929154	0.3300615	0.24952807	-0.044463705	5.5834956	8.06182	Sitting_Scroll
12:41:39.770	0.41420954	5.1716337	6.708758	0.43929154	0.3300615	0.24952807	-0.044463705	5.5834956	8.06182	Sitting_Scroll
12:41:39.792	0.41420954	5.1716337	6.708758	0.43929154	0.3300615	0.24952807	-0.044463705	5.5834956	8.06182	Sitting_Scroll
12:41:39.814	0.41420954	5.1716337	6.708758	0.43929154	0.3300615	0.24952807	-0.044463705	5.5834956	8.06182	Sitting_Scroll
12:41:39.836	-0.19154198	5.5307746	7.7478733	0.014740178	-0.06089227	0.010068892	-0.046928488	5.660512	8.007917	Sitting_Scroll
12:41:39.858	-0.19154198	5.5307746	7.7478733	0.014740178	-0.06089227	0.010068892	-0.046928488	5.660512	8.007917	Sitting_Scroll
12:41:39.880	-0.19154198	5.5307746	7.7478733	0.014740178	-0.06089227	0.010068892	-0.046928488	5.660512	8.007917	Sitting_Scroll
12:41:39.902	-0.19154198	5.5307746	7.7478733	0.014740178	-0.06089227	0.010068892	-0.046928488	5.660512	8.007917	Sitting_Scroll
12:41:39.924	-0.19154198	5.5307746	7.7478733	0.014740178	-0.06089227	0.010068892	-0.046928488	5.660512	8.007917	Sitting_Scroll
12:41:39.946	-0.19154198	5.5307746	7.7478733	0.014740178	-0.06089227	0.010068892	-0.046928488	5.660512	8.007917	Sitting_Scroll
12:41:39.967	-0.19154198	5.5307746	7.7478733	0.014740178	-0.06089227	0.010068892	-0.046928488	5.660512	8.007917	Sitting_Scroll
12:41:39.989	-0.19154198	5.5307746	7.7478733	0.014740178	-0.06089227	0.010068892	-0.046928488	5.660512	8.007917	Sitting_Scroll
12:41:40.011	0.23224466	4.9872746	8.377567	-0.84291464	-0.61922306	-0.03208081	0.27885538	5.296547	8.248588	Sitting_Scroll
12:41:40.033	0.23224466	4.9872746	8.377567	-0.84291464	-0.61922306	-0.03208081	0.27885538	5.296547	8.248588	Sitting_Scroll
12:41:40.054	0.23224466	4.9872746	8.377567	-0.84291464	-0.61922306	-0.03208081	0.27885538	5.296547	8.248588	Sitting_Scroll
12:41:40.076	0.23224466	4.9872746	8.377567	-0.84291464	-0.61922306	-0.03208081	0.27885538	5.296547	8.248588	Sitting_Scroll
12:41:40.098	0.23224466	4.9872746	8.377567	-0.84291464	-0.61922306	-0.03208081	0.27885538	5.296547	8.248588	Sitting_Scroll
12:41:40.120	0.23224466	4.9872746	8.377567	-0.84291464	-0.61922306	-0.03208081	0.27885538	5.296547	8.248588	Sitting_Scroll
12:41:40.141	0.23224466	4.9872746	8.377567	-0.84291464	-0.61922306	-0.03208081	0.27885538	5.296547	8.248588	Sitting_Scroll
12:41:40.162	0.23224466	4.9872746	8.377567	-0.84291464	-0.61922306	-0.03208081	0.27885538	5.296547	8.248588	Sitting_Scroll
12:41:40.183	0.23224466	4.9872746	8.377567	-0.84291464	-0.61922306	-0.03208081	0.27885538	5.296547	8.248588	Sitting_Scroll
12:41:40.205	0.7637737	4.9369946	7.3169036	0.36843115	-0.08166169	0.031449176	0.6474501	5.0467634	8.383398	Sitting_Scroll
12:41:40.227	0.7637737	4.9369946	7.3169036	0.36843115	-0.08166169	0.031449176	0.6474501	5.0467634	8.383398	Sitting_Scroll
12:41:40.250	0.7637737	4.9369946	7.3169036	0.36843115	-0.08166169	0.031449176	0.6474501	5.0467634	8.383398	Sitting_Scroll
12:41:40.272	0.7637737	4.9369946	7.3169036	0.36843115	-0.08166169	0.031449176	0.6474501	5.0467634	8.383398	Sitting_Scroll
12:41:40.293	0.7637737	4.9369946	7.3169036	0.36843115	-0.08166169	0.031449176	0.6474501	5.0467634	8.383398	Sitting_Scroll
12:41:40.316	0.7637737	4.9369946	7.3169036	0.36843115	-0.08166169	0.031449176	0.6474501	5.0467634	8.383398	Sitting_Scroll
12:41:40.353	0.7637737	4.9369946	7.3169036	0.36843115	-0.08166169	0.031449176	0.6474501	5.0467634	8.383398	Sitting_Scroll
12:41:40.387	-0.38547826	5.952167	8.130958	1.0171701	0.3703786	-0.47556898	0.2130258	5.3076563	8.243404	Sitting_Scroll
12:41:40.422	-0.38547826	5.952167	8.130958	1.0171701	0.3703786	-0.47556898	0.2130258	5.3076563	8.243404	Sitting_Scroll
12:41:40.456	-0.38547826	5.952167	8.130958	1.0171701	0.3703786	-0.47556898	0.2130258	5.3076563	8.243404	Sitting_Scroll
12:41:40.490	-0.38547826	5.952167	8.130958	1.0171701	0.3703786	-0.47556898	0.2130258	5.3076563	8.243404	Sitting_Scroll
12:41:40.523	-0.38547826	5.952167	8.130958	1.0171701	0.3703786	-0.47556898	0.2130258	5.3076563	8.243404	Sitting_Scroll
12:41:40.556	-0.9984126	4.8388295	7.7071705	-0.5790208	-0.011412185	0.48165685	-0.09070772	5.6733484	7.9984517	Sitting_Scroll
12:41:40.589	-0.9984126	4.8388295	7.7071705	-0.5790208	-0.011412185	0.48165685	-0.09070772	5.6733484	7.9984517	Sitting_Scroll
12:41:40.611	-0.9984126	4.8388295	7.7071705	-0.5790208	-0.011412185	0.48165685	-0.09070772	5.6733484	7.9984517	Sitting_Scroll
12:41:40.633	-0.9984126	4.8388295	7.7071705	-0.5790208	-0.011412185	0.48165685	-0.09070772	5.6733484	7.9984517	Sitting_Scroll
12:41:40.654	-0.9984126	4.8388295	7.7071705	-0.5790208	-0.011412185	0.48165685	-0.09070772	5.6733484	7.9984517	Sitting_Scroll
12:41:40.675	-0.9984126	4.8388295	7.7071705	-0.5790208	-0.011412185	0.48165685	-0.09070772	5.6733484	7.9984517	Sitting_Scroll
12:41:40.696	-0.9984126	4.8388295	7.7071705	-0.5790208	-0.011412185	0.48165685	-0.09070772	5.6733484	7.9984517	Sitting_Scroll
12:41:40.717	-0.9984126	4.8388295	7.7071705	-0.5790208	-0.011412185	0.48165685	-0.09070772	5.6733484	7.9984517	Sitting_Scroll
12:41:40.740	0.18196489	5.3512044	6.3137026	-0.14408478	0.002637716	0.5958887	0.5846927	5.7798033	7.9007816	Sitting_Scroll
12:41:40.761	0.18196489	5.3512044	6.3137026	-0.14408478	0.002637716	0.5958887	0.5846927	5.7798033	7.9007816	Sitting_Scroll
12:41:40.782	0.18196489	5.3512044	6.3137026	-0.14408478	0.002637716	0.5958887	0.5846927	5.7798033	7.9007816	Sitting_Scroll
12:41:40.806	0.18196489	5.3512044	6.3137026	-0.14408478	0.002637716	0.5958887	0.5846927	5.7798033	7.9007816	Sitting_Scroll
12:41:40.829	0.18196489	5.3512044	6.3137026	-0.14408478	0.002637716	0.5958887	0.5846927	5.7798033	7.9007816	Sitting_Scroll
12:41:40.850	0.18196489	5.3512044	6.3137026	-0.14408478	0.002637716	0.5958887	0.5846927	5.7798033	7.9007816	Sitting_Scroll
12:41:40.872	0.18196489	5.3512044	6.3137026	-0.14408478	0.002637716	0.5958887	0.5846927	5.7798033	7.9007816	Sitting_Scroll
12:41:40.894	0.18196489	5.3512044	6.3137026	-0.14408478	0.002637716	0.5958887	0.5846927	5.7798033	7.9007816	Sitting_Scroll
12:41:40.916	1.462902	5.147691	8.605023	-0.38720918	0.54019916	0.056494653	0.8440606	5.320245	8.194688	Sitting_Scroll
12:41:40.940	1.462902	5.147691	8.605023	-0.38720918	0.54019916	0.056494653	0.8440606	5.320245	8.194688	Sitting_Scroll
12:41:40.961	1.462902	5.147691	8.605023	-0.38720918	0.54019916	0.056494653	0.8440606	5.320245	8.194688	Sitting_Scroll
12:41:40.983	1.462902	5.147691	8.605023	-0.38720918	0.54019916	0.056494653	0.8440606	5.320245	8.194688	Sitting_Scroll
12:41:41.006	1.462902	5.147691	8.605023	-0.38720918	0.54019916	0.056494653	0.8440606	5.320245	8.194688	Sitting_Scroll
12:41:41.028	1.462902	5.147691	8.605023	-0.38720918	0.54019916	0.056494653	0.8440606	5.320245	8.194688	Sitting_Scroll
12:41:41.050	1.462902	5.147691	8.605023	-0.38720918	0.54019916	0.056494653	0.8440606	5.320245	8.194688	Sitting_Scroll
12:41:41.073	1.462902	5.147691	8.605023	-0.38720918	0.54019916	0.056494653	0.8440606	5.320245	8.194688	Sitting_Scroll
12:41:41.095	0.6177229	5.3535986	8.023215	0.3867571	-0.44940257	-0.012533122	0.688913	5.209474	8.279922	Sitting_Scroll
12:41:41.117	0.6177229	5.3535986	8.023215	0.3867571	-0.44940257	-0.012533122	0.688913	5.209474	8.279922	Sitting_Scroll
12:41:41.140	0.6177229	5.3535986	8.023215	0.3867571	-0.44940257	-0.012533122	0.688913	5.209474	8.279922	Sitting_Scroll
12:41:41.161	0.6177229	5.3535986	8.023215	0.3867571	-0.44940257	-0.012533122	0.688913	5.209474	8.279922	Sitting_Scroll
12:41:41.189	0.6177229	5.3535986	8.023215	0.3867571	-0.44940257	-0.012533122	0.688913	5.209474	8.279922	Sitting_Scroll
12:41:41.223	0.6177229	5.3535986	8.023215	0.3867571	-0.44940257	-0.012533122	0.688913	5.209474	8.279922	Sitting_Scroll
12:41:41.256	0.6177229	5.3535986	8.023215	0.3867571	-0.44940257	-0.012533122	0.688913	5.209474	8.279922	Sitting_Scroll
12:41:41.290	1.3814965	4.8412237	8.660092	-0.396983	0.19383854	-0.034524273	1.2277343	5.060516	8.309886	Sitting_Scroll
12:41:41.323	1.3814965	4.8412237	8.660092	-0.396983	0.19383854	-0.034524273	1.2277343	5.060516	8.309886	Sitting_Scroll
12:41:41.357	1.3814965	4.8412237	8.660092	-0.396983	0.19383854	-0.034524273	1.2277343	5.060516	8.309886	Sitting_Scroll
12:41:41.390	1.3814965	4.8412237	8.660092	-0.396983	0.19383854	-0.034524273	1.2277343	5.060516	8.309886	Sitting_Scroll
12:41:41.411	1.3814965	4.8412237	8.660092	-0.396983	0.19383854	-0.034524273	1.2277343	5.060516	8.309886	Sitting_Scroll
12:41:41.432	1.3814965	4.8412237	8.660092	-0.396983	0.19383854	-0.034524273	1.2277343	5.060516	8.309886	Sitting_Scroll
12:41:41.457	0.8571504	4.1851926	8.8085375	0.16195871	0.21521883	0.052218594	0.91023797	4.556078	8.636203	Sitting_Scroll
12:41:41.478	0.8571504	4.1851926	8.8085375	0.16195871	0.21521883	0.052218594	0.91023797	4.556078	8.636203	Sitting_Scroll
12:41:41.499	0.8571504	4.1851926	8.8085375	0.16195871	0.21521883	0.052218594	0.91023797	4.556078	8.636203	Sitting_Scroll
12:41:41.520	0.8571504	4.1851926	8.8085375	0.16195871	0.21521883	0.052218594	0.91023797	4.556078	8.636203	Sitting_Scroll
12:41:41.541	0.8571504	4.1851926	8.8085375	0.16195871	0.21521883	0.052218594	0.91023797	4.556078	8.636203	Sitting_Scroll
12:41:41.562	0.8571504	4.1851926	8.8085375	0.16195871	0.21521883	0.052218594	0.91023797	4.556078	8.636203	Sitting_Scroll
12:41:41.583	0.8571504	4.1851926	8.8085375	0.16195871	0.21521883	0.052218594	0.91023797	4.556078	8.636203	Sitting_Scroll
12:41:41.604	0.8571504	4.1851926	8.8085375	0.16195871	0.21521883	0.052218594	0.91023797	4.556078	8.636203	Sitting_Scroll
12:41:41.625	0.8571504	4.1851926	8.8085375	0.16195871	0.21521883	0.052218594	0.91023797	4.556078	8.636203	Sitting_Scroll
12:41:41.647	0.26337022	4.3623686	7.987301	0.24259292	0.14863451	-0.09988686	0.6965386	4.8528786	8.493219	Sitting_Scroll
12:41:41.669	0.26337022	4.3623686	7.987301	0.24259292	0.14863451	-0.09988686	0.6965386	4.8528786	8.493219	Sitting_Scroll
12:41:41.693	0.26337022	4.3623686	7.987301	0.24259292	0.14863451	-0.09988686	0.6965386	4.8528786	8.493219	Sitting_Scroll
12:41:41.717	0.26337022	4.3623686	7.987301	0.24259292	0.14863451	-0.09988686	0.6965386	4.8528786	8.493219	Sitting_Scroll
12:41:41.741	0.26337022	4.3623686	7.987301	0.24259292	0.14863451	-0.09988686	0.6965386	4.8528786	8.493219	Sitting_Scroll
12:41:41.763	0.26337022	4.3623686	7.987301	0.24259292	0.14863451	-0.09988686	0.6965386	4.8528786	8.493219	Sitting_Scroll
12:41:41.786	0.26337022	4.3623686	7.987301	0.24259292	0.14863451	-0.09988686	0.6965386	4.8528786	8.493219	Sitting_Scroll
12:41:41.809	0.26337022	4.3623686	7.987301	0.24259292	0.14863451	-0.09988686	0.6965386	4.8528786	8.493219	Sitting_Scroll
12:41:41.833	0.6344828	4.9537544	9.620196	0.07338324	-0.08777034	0.19393933	0.8075458	5.084348	8.346713	Sitting_Scroll
12:41:41.854	0.6344828	4.9537544	9.620196	0.07338324	-0.08777034	0.19393933	0.8075458	5.084348	8.346713	Sitting_Scroll
12:41:41.874	0.6344828	4.9537544	9.620196	0.07338324	-0.08777034	0.19393933	0.8075458	5.084348	8.346713	Sitting_Scroll
12:41:41.895	0.6344828	4.9537544	9.620196	0.07338324	-0.08777034	0.19393933	0.8075458	5.084348	8.346713	Sitting_Scroll
12:41:41.916	0.6344828	4.9537544	9.620196	0.07338324	-0.08777034	0.19393933	0.8075458	5.084348	8.346713	Sitting_Scroll
12:41:41.937	0.6344828	4.9537544	9.620196	0.07338324	-0.08777034	0.19393933	0.8075458	5.084348	8.346713	Sitting_Scroll
12:41:41.958	0.6344828	4.9537544	9.620196	0.07338324	-0.08777034	0.19393933	0.8075458	5.084348	8.346713	Sitting_Scroll
12:41:41.979	0.6344828	4.9537544	9.620196	0.07338324	-0.08777034	0.19393933	0.8075458	5.084348	8.346713	Sitting_Scroll
12:41:42.001	1.1109436	5.5978146	8.346442	0.39347664	-0.031570736	-0.064456664	1.1231904	5.7924147	7.833055	Sitting_Scroll
12:41:42.024	1.1109436	5.5978146	8.346442	0.39347664	-0.031570736	-0.064456664	1.1231904	5.7924147	7.833055	Sitting_Scroll
12:41:42.046	1.1109436	5.5978146	8.346442	0.39347664	-0.031570736	-0.064456664	1.1231904	5.7924147	7.833055	Sitting_Scroll
12:41:42.070	1.1109436	5.5978146	8.346442	0.39347664	-0.031570736	-0.064456664	1.1231904	5.7924147	7.833055	Sitting_Scroll
12:41:42.093	1.1109436	5.5978146	8.346442	0.39347664	-0.031570736	-0.064456664	1.1231904	5.7924147	7.833055	Sitting_Scroll
12:41:42.115	1.1109436	5.5978146	8.346442	0.39347664	-0.031570736	-0.064456664	1.1231904	5.7924147	7.833055	Sitting_Scroll
12:41:42.137	1.1109436	5.5978146	8.346442	0.39347664	-0.031570736	-0.064456664	1.1231904	5.7924147	7.833055	Sitting_Scroll
12:41:42.159	1.1109436	5.5978146	8.346442	0.39347664	-0.031570736	-0.064456664	1.1231904	5.7924147	7.833055	Sitting_Scroll
12:41:42.180	0.8786988	6.30652	6.2586346	0.1674565	0.08999145	0.0021276437	1.0721606	6.261855	7.4706097	Sitting_Scroll
12:41:42.202	0.8786988	6.30652	6.2586346	0.1674565	0.08999145	0.0021276437	1.0721606	6.261855	7.4706097	Sitting_Scroll
12:41:42.223	0.8786988	6.30652	6.2586346	0.1674565	0.08999145	0.0021276437	1.0721606	6.261855	7.4706097	Sitting_Scroll
12:41:42.245	0.8786988	6.30652	6.2586346	0.1674565	0.08999145	0.0021276437	1.0721606	6.261855	7.4706097	Sitting_Scroll
12:41:42.267	0.8786988	6.30652	6.2586346	0.1674565	0.08999145	0.0021276437	1.0721606	6.261855	7.4706097	Sitting_Scroll
12:41:42.289	0.8786988	6.30652	6.2586346	0.1674565	0.08999145	0.0021276437	1.0721606	6.261855	7.4706097	Sitting_Scroll
12:41:42.312	0.8786988	6.30652	6.2586346	0.1674565	0.08999145	0.0021276437	1.0721606	6.261855	7.4706097	Sitting_Scroll
12:41:42.335	0.8786988	6.30652	6.2586346	0.1674565	0.08999145	0.0021276437	1.0721606	6.261855	7.4706097	Sitting_Scroll
12:41:42.356	0.8356019	6.114978	7.3169036	-0.07017009	0.018520212	0.051607728	1.0710818	6.2567587	7.475033	Sitting_Scroll
12:41:42.379	0.8356019	6.114978	7.3169036	-0.07017009	0.018520212	0.051607728	1.0710818	6.2567587	7.475033	Sitting_Scroll
12:41:42.400	0.8356019	6.114978	7.3169036	-0.07017009	0.018520212	0.051607728	1.0710818	6.2567587	7.475033	Sitting_Scroll
12:41:42.421	0.8356019	6.114978	7.3169036	-0.07017009	0.018520212	0.051607728	1.0710818	6.2567587	7.475033	Sitting_Scroll
12:41:42.442	0.8356019	6.114978	7.3169036	-0.07017009	0.018520212	0.051607728	1.0710818	6.2567587	7.475033	Sitting_Scroll
12:41:42.464	0.8356019	6.114978	7.3169036	-0.07017009	0.018520212	0.051607728	1.0710818	6.2567587	7.475033	Sitting_Scroll
12:41:42.486	0.8356019	6.114978	7.3169036	-0.07017009	0.018520212	0.051607728	1.0710818	6.2567587	7.475033	Sitting_Scroll
12:41:42.507	0.8356019	6.114978	7.3169036	-0.07017009	0.018520212	0.051607728	1.0710818	6.2567587	7.475033	Sitting_Scroll
12:41:42.529	1.0965779	6.2275085	7.26423	-0.12331537	0.08266106	0.025340524	1.1350273	6.247923	7.472983	Sitting_Scroll
12:41:42.551	1.0965779	6.2275085	7.26423	-0.12331537	0.08266106	0.025340524	1.1350273	6.247923	7.472983	Sitting_Scroll
12:41:42.573	1.0965779	6.2275085	7.26423	-0.12331537	0.08266106	0.025340524	1.1350273	6.247923	7.472983	Sitting_Scroll
12:41:42.596	1.0965779	6.2275085	7.26423	-0.12331537	0.08266106	0.025340524	1.1350273	6.247923	7.472983	Sitting_Scroll
12:41:42.618	1.0965779	6.2275085	7.26423	-0.12331537	0.08266106	0.025340524	1.1350273	6.247923	7.472983	Sitting_Scroll
12:41:42.641	1.0965779	6.2275085	7.26423	-0.12331537	0.08266106	0.025340524	1.1350273	6.247923	7.472983	Sitting_Scroll
12:41:42.663	1.0965779	6.2275085	7.26423	-0.12331537	0.08266106	0.025340524	1.1350273	6.247923	7.472983	Sitting_Scroll
12:41:42.686	1.0965779	6.2275085	7.26423	-0.12331537	0.08266106	0.025340524	1.1350273	6.247923	7.472983	Sitting_Scroll
12:41:42.707	1.0870007	5.7366824	7.9322324	-0.19478661	0.12725423	0.10047695	1.1528395	6.114437	7.579902	Sitting_Scroll
12:41:42.730	1.0870007	5.7366824	7.9322324	-0.19478661	0.12725423	0.10047695	1.1528395	6.114437	7.579902	Sitting_Scroll
12:41:42.762	1.0870007	5.7366824	7.9322324	-0.19478661	0.12725423	0.10047695	1.1528395	6.114437	7.579902	Sitting_Scroll
12:41:42.796	1.0870007	5.7366824	7.9322324	-0.19478661	0.12725423	0.10047695	1.1528395	6.114437	7.579902	Sitting_Scroll
12:41:42.830	1.0870007	5.7366824	7.9322324	-0.19478661	0.12725423	0.10047695	1.1528395	6.114437	7.579902	Sitting_Scroll
12:41:42.863	1.0870007	5.7366824	7.9322324	-0.19478661	0.12725423	0.10047695	1.1528395	6.114437	7.579902	Sitting_Scroll
12:41:42.883	1.0870007	5.7366824	7.9322324	-0.19478661	0.12725423	0.10047695	1.1528395	6.114437	7.579902	Sitting_Scroll
12:41:42.913	0.90982443	5.1692395	7.003254	-0.29374677	-0.038290255	-0.08522609	1.260567	5.659928	7.9086347	Sitting_Scroll
12:41:42.934	0.90982443	5.1692395	7.003254	-0.29374677	-0.038290255	-0.08522609	1.260567	5.659928	7.9086347	Sitting_Scroll
12:41:42.963	0.90982443	5.1692395	7.003254	-0.29374677	-0.038290255	-0.08522609	1.260567	5.659928	7.9086347	Sitting_Scroll
12:41:42.983	0.90982443	5.1692395	7.003254	-0.29374677	-0.038290255	-0.08522609	1.260567	5.659928	7.9086347	Sitting_Scroll
12:41:43.013	0.90982443	5.1692395	7.003254	-0.29374677	-0.038290255	-0.08522609	1.260567	5.659928	7.9086347	Sitting_Scroll
12:41:43.034	0.90982443	5.1692395	7.003254	-0.29374677	-0.038290255	-0.08522609	1.260567	5.659928	7.9086347	Sitting_Scroll
12:41:43.055	0.90982443	5.1692395	7.003254	-0.29374677	-0.038290255	-0.08522609	1.260567	5.659928	7.9086347	Sitting_Scroll
12:41:43.077	1.5921928	4.786155	8.135746	-0.2387689	0.005081177	0.046720807	1.424417	5.0964756	8.256349	Sitting_Scroll
12:41:43.098	1.5921928	4.786155	8.135746	-0.2387689	0.005081177	0.046720807	1.424417	5.0964756	8.256349	Sitting_Scroll
12:41:43.120	1.5921928	4.786155	8.135746	-0.2387689	0.005081177	0.046720807	1.424417	5.0964756	8.256349	Sitting_Scroll
12:41:43.141	1.5921928	4.786155	8.135746	-0.2387689	0.005081177	0.046720807	1.424417	5.0964756	8.256349	Sitting_Scroll
12:41:43.163	1.5921928	4.786155	8.135746	-0.2387689	0.005081177	0.046720807	1.424417	5.0964756	8.256349	Sitting_Scroll
12:41:43.184	1.5921928	4.786155	8.135746	-0.2387689	0.005081177	0.046720807	1.424417	5.0964756	8.256349	Sitting_Scroll
12:41:43.205	1.5921928	4.786155	8.135746	-0.2387689	0.005081177	0.046720807	1.424417	5.0964756	8.256349	Sitting_Scroll
12:41:43.227	1.5921928	4.786155	8.135746	-0.2387689	0.005081177	0.046720807	1.424417	5.0964756	8.256349	Sitting_Scroll
12:41:43.248	0.9864412	4.573065	8.277008	-0.023133466	0.07594154	0.014344948	1.3876377	5.0049915	8.318344	Sitting_Scroll
12:41:43.272	0.9864412	4.573065	8.277008	-0.023133466	0.07594154	0.014344948	1.3876377	5.0049915	8.318344	Sitting_Scroll
12:41:43.295	0.9864412	4.573065	8.277008	-0.023133466	0.07594154	0.014344948	1.3876377	5.0049915	8.318344	Sitting_Scroll
12:41:43.318	0.9864412	4.573065	8.277008	-0.023133466	0.07594154	0.014344948	1.3876377	5.0049915	8.318344	Sitting_Scroll
12:41:43.342	0.9864412	4.573065	8.277008	-0.023133466	0.07594154	0.014344948	1.3876377	5.0049915	8.318344	Sitting_Scroll
12:41:43.365	0.9864412	4.573065	8.277008	-0.023133466	0.07594154	0.014344948	1.3876377	5.0049915	8.318344	Sitting_Scroll
12:41:43.389	0.9864412	4.573065	8.277008	-0.023133466	0.07594154	0.014344948	1.3876377	5.0049915	8.318344	Sitting_Scroll
12:41:43.414	0.9864412	4.573065	8.277008	-0.023133466	0.07594154	0.014344948	1.3876377	5.0049915	8.318344	Sitting_Scroll
12:41:43.438	1.4964218	4.7550297	8.834874	-0.0805548	-0.0639466	0.04610994	1.3274062	4.974605	8.3463545	Sitting_Scroll
12:41:43.463	1.4964218	4.7550297	8.834874	-0.0805548	-0.0639466	0.04610994	1.3274062	4.974605	8.3463545	Sitting_Scroll
12:41:43.487	1.4964218	4.7550297	8.834874	-0.0805548	-0.0639466	0.04610994	1.3274062	4.974605	8.3463545	Sitting_Scroll
12:41:43.519	1.4964218	4.7550297	8.834874	-0.0805548	-0.0639466	0.04610994	1.3274062	4.974605	8.3463545	Sitting_Scroll
12:41:43.552	1.4964218	4.7550297	8.834874	-0.0805548	-0.0639466	0.04610994	1.3274062	4.974605	8.3463545	Sitting_Scroll
12:41:43.584	1.4964218	4.7550297	8.834874	-0.0805548	-0.0639466	0.04610994	1.3274062	4.974605	8.3463545	Sitting_Scroll
12:41:43.617	1.297697	4.7885494	8.056735	0.33727702	-0.12442226	0.045499075	1.3668768	5.0741773	8.279778	Sitting_Scroll
12:41:43.650	1.297697	4.7885494	8.056735	0.33727702	-0.12442226	0.045499075	1.3668768	5.0741773	8.279778	Sitting_Scroll
12:41:43.671	1.297697	4.7885494	8.056735	0.33727702	-0.12442226	0.045499075	1.3668768	5.0741773	8.279778	Sitting_Scroll
12:41:43.692	1.297697	4.7885494	8.056735	0.33727702	-0.12442226	0.045499075	1.3668768	5.0741773	8.279778	Sitting_Scroll
12:41:43.713	1.297697	4.7885494	8.056735	0.33727702	-0.12442226	0.045499075	1.3668768	5.0741773	8.279778	Sitting_Scroll
12:41:43.735	1.297697	4.7885494	8.056735	0.33727702	-0.12442226	0.045499075	1.3668768	5.0741773	8.279778	Sitting_Scroll
12:41:43.756	1.297697	4.7885494	8.056735	0.33727702	-0.12442226	0.045499075	1.3668768	5.0741773	8.279778	Sitting_Scroll
12:41:43.783	1.297697	4.7885494	8.056735	0.33727702	-0.12442226	0.045499075	1.3668768	5.0741773	8.279778	Sitting_Scroll
12:41:43.805	1.2929084	5.6241517	7.3145094	0.32078367	0.09060231	-0.027804755	1.336191	5.6240892	7.921777	Sitting_Scroll
12:41:43.826	1.2929084	5.6241517	7.3145094	0.32078367	0.09060231	-0.027804755	1.336191	5.6240892	7.921777	Sitting_Scroll
12:41:43.848	1.2929084	5.6241517	7.3145094	0.32078367	0.09060231	-0.027804755	1.336191	5.6240892	7.921777	Sitting_Scroll
12:41:43.870	1.2929084	5.6241517	7.3145094	0.32078367	0.09060231	-0.027804755	1.336191	5.6240892	7.921777	Sitting_Scroll
12:41:43.891	1.2929084	5.6241517	7.3145094	0.32078367	0.09060231	-0.027804755	1.336191	5.6240892	7.921777	Sitting_Scroll
12:41:43.912	1.2929084	5.6241517	7.3145094	0.32078367	0.09060231	-0.027804755	1.336191	5.6240892	7.921777	Sitting_Scroll
12:41:43.933	1.2929084	5.6241517	7.3145094	0.32078367	0.09060231	-0.027804755	1.336191	5.6240892	7.921777	Sitting_Scroll
12:41:43.955	1.2929084	5.6241517	7.3145094	0.32078367	0.09060231	-0.027804755	1.336191	5.6240892	7.921777	Sitting_Scroll
12:41:43.977	1.0989721	5.8587904	7.7167478	0.013518448	0.08571539	-0.0039810087	1.2339417	5.847353	7.775356	Sitting_Scroll
12:41:43.999	1.0989721	5.8587904	7.7167478	0.013518448	0.08571539	-0.0039810087	1.2339417	5.847353	7.775356	Sitting_Scroll
12:41:44.021	1.0989721	5.8587904	7.7167478	0.013518448	0.08571539	-0.0039810087	1.2339417	5.847353	7.775356	Sitting_Scroll
12:41:44.042	1.0989721	5.8587904	7.7167478	0.013518448	0.08571539	-0.0039810087	1.2339417	5.847353	7.775356	Sitting_Scroll
12:41:44.064	1.0989721	5.8587904	7.7167478	0.013518448	0.08571539	-0.0039810087	1.2339417	5.847353	7.775356	Sitting_Scroll
12:41:44.086	1.0989721	5.8587904	7.7167478	0.013518448	0.08571539	-0.0039810087	1.2339417	5.847353	7.775356	Sitting_Scroll
12:41:44.109	1.0989721	5.8587904	7.7167478	0.013518448	0.08571539	-0.0039810087	1.2339417	5.847353	7.775356	Sitting_Scroll
12:41:44.130	1.0989721	5.8587904	7.7167478	0.013518448	0.08571539	-0.0039810087	1.2339417	5.847353	7.775356	Sitting_Scroll
12:41:44.151	1.0008069	5.889916	7.2522583	-0.032296445	0.058837317	0.008847161	1.0631914	5.9593687	7.715298	Sitting_Scroll
12:41:44.172	1.0008069	5.889916	7.2522583	-0.032296445	0.058837317	0.008847161	1.0631914	5.9593687	7.715298	Sitting_Scroll
12:41:44.194	1.0008069	5.889916	7.2522583	-0.032296445	0.058837317	0.008847161	1.0631914	5.9593687	7.715298	Sitting_Scroll
12:41:44.215	1.0008069	5.889916	7.2522583	-0.032296445	0.058837317	0.008847161	1.0631914	5.9593687	7.715298	Sitting_Scroll
12:41:44.237	1.0008069	5.889916	7.2522583	-0.032296445	0.058837317	0.008847161	1.0631914	5.9593687	7.715298	Sitting_Scroll
12:41:44.258	1.0008069	5.889916	7.2522583	-0.032296445	0.058837317	0.008847161	1.0631914	5.9593687	7.715298	Sitting_Scroll
12:41:44.279	1.0008069	5.889916	7.2522583	-0.032296445	0.058837317	0.008847161	1.0631914	5.9593687	7.715298	Sitting_Scroll
12:41:44.301	1.0008069	5.889916	7.2522583	-0.032296445	0.058837317	0.008847161	1.0631914	5.9593687	7.715298	Sitting_Scroll
12:41:44.322	1.0008069	5.889916	7.2522583	-0.032296445	0.058837317	0.008847161	1.0631914	5.9593687	7.715298	Sitting_Scroll
12:41:44.346	0.8667275	5.7654138	7.415069	-0.08727431	0.08143933	0.06382503	0.96095383	5.880076	7.7892003	Sitting_Scroll
12:41:44.368	0.8667275	5.7654138	7.415069	-0.08727431	0.08143933	0.06382503	0.96095383	5.880076	7.7892003	Sitting_Scroll
12:41:44.390	0.8667275	5.7654138	7.415069	-0.08727431	0.08143933	0.06382503	0.96095383	5.880076	7.7892003	Sitting_Scroll
12:41:44.420	0.8667275	5.7654138	7.415069	-0.08727431	0.08143933	0.06382503	0.96095383	5.880076	7.7892003	Sitting_Scroll
12:41:44.453	0.8667275	5.7654138	7.415069	-0.08727431	0.08143933	0.06382503	0.96095383	5.880076	7.7892003	Sitting_Scroll
12:41:44.486	0.8667275	5.7654138	7.415069	-0.08727431	0.08143933	0.06382503	0.96095383	5.880076	7.7892003	Sitting_Scroll
12:41:44.520	0.7805336	5.3512044	7.7478733	0.062387668	-0.008357858	-0.056515418	0.9277314	5.65502	7.958038	Sitting_Scroll
12:41:44.554	0.7805336	5.3512044	7.7478733	0.062387668	-0.008357858	-0.056515418	0.9277314	5.65502	7.958038	Sitting_Scroll
12:41:44.575	0.7805336	5.3512044	7.7478733	0.062387668	-0.008357858	-0.056515418	0.9277314	5.65502	7.958038	Sitting_Scroll
12:41:44.604	0.7805336	5.3512044	7.7478733	0.062387668	-0.008357858	-0.056515418	0.9277314	5.65502	7.958038	Sitting_Scroll
12:41:44.625	0.7805336	5.3512044	7.7478733	0.062387668	-0.008357858	-0.056515418	0.9277314	5.65502	7.958038	Sitting_Scroll
12:41:44.646	0.7805336	5.3512044	7.7478733	0.062387668	-0.008357858	-0.056515418	0.9277314	5.65502	7.958038	Sitting_Scroll
12:41:44.671	0.7805336	5.3512044	7.7478733	0.062387668	-0.008357858	-0.056515418	0.9277314	5.65502	7.958038	Sitting_Scroll
12:41:44.692	0.56265455	5.2913475	8.241094	-0.26809043	0.09060231	0.0070145656	0.7817254	5.5613437	8.039322	Sitting_Scroll
12:41:44.713	0.56265455	5.2913475	8.241094	-0.26809043	0.09060231	0.0070145656	0.7817254	5.5613437	8.039322	Sitting_Scroll
12:41:44.734	0.56265455	5.2913475	8.241094	-0.26809043	0.09060231	0.0070145656	0.7817254	5.5613437	8.039322	Sitting_Scroll
12:41:44.755	0.56265455	5.2913475	8.241094	-0.26809043	0.09060231	0.0070145656	0.7817254	5.5613437	8.039322	Sitting_Scroll
12:41:44.775	0.56265455	5.2913475	8.241094	-0.26809043	0.09060231	0.0070145656	0.7817254	5.5613437	8.039322	Sitting_Scroll
12:41:44.797	0.56265455	5.2913475	8.241094	-0.26809043	0.09060231	0.0070145656	0.7817254	5.5613437	8.039322	Sitting_Scroll
12:41:44.818	0.56265455	5.2913475	8.241094	-0.26809043	0.09060231	0.0070145656	0.7817254	5.5613437	8.039322	Sitting_Scroll
12:41:44.839	0.56265455	5.2913475	8.241094	-0.26809043	0.09060231	0.0070145656	0.7817254	5.5613437	8.039322	Sitting_Scroll
12:41:44.863	0.56265455	5.2913475	8.241094	-0.26809043	0.09060231	0.0070145656	0.7817254	5.5613437	8.039322	Sitting_Scroll
12:41:44.883	0.083799616	5.3105016	8.628966	-0.10926546	0.030126652	-0.007035335	0.6208549	5.422593	8.147414	Sitting_Scroll
12:41:44.904	0.083799616	5.3105016	8.628966	-0.10926546	0.030126652	-0.007035335	0.6208549	5.422593	8.147414	Sitting_Scroll
12:41:44.925	0.083799616	5.3105016	8.628966	-0.10926546	0.030126652	-0.007035335	0.6208549	5.422593	8.147414	Sitting_Scroll
12:41:44.946	0.083799616	5.3105016	8.628966	-0.10926546	0.030126652	-0.007035335	0.6208549	5.422593	8.147414	Sitting_Scroll
12:41:44.967	0.083799616	5.3105016	8.628966	-0.10926546	0.030126652	-0.007035335	0.6208549	5.422593	8.147414	Sitting_Scroll
12:41:44.992	0.083799616	5.3105016	8.628966	-0.10926546	0.030126652	-0.007035335	0.6208549	5.422593	8.147414	Sitting_Scroll
12:41:45.014	0.083799616	5.3105016	8.628966	-0.10926546	0.030126652	-0.007035335	0.6208549	5.422593	8.147414	Sitting_Scroll
12:41:45.035	0.083799616	5.3105016	8.628966	-0.10926546	0.030126652	-0.007035335	0.6208549	5.422593	8.147414	Sitting_Scroll
12:41:45.057	0.59378016	5.559506	8.315316	-0.08605259	-0.067000926	0.20371318	0.74922585	5.633107	7.992315	Sitting_Scroll
12:41:45.078	0.59378016	5.559506	8.315316	-0.08605259	-0.067000926	0.20371318	0.74922585	5.633107	7.992315	Sitting_Scroll
12:41:45.099	0.59378016	5.559506	8.315316	-0.08605259	-0.067000926	0.20371318	0.74922585	5.633107	7.992315	Sitting_Scroll
12:41:45.121	0.59378016	5.559506	8.315316	-0.08605259	-0.067000926	0.20371318	0.74922585	5.633107	7.992315	Sitting_Scroll
12:41:45.142	0.59378016	5.559506	8.315316	-0.08605259	-0.067000926	0.20371318	0.74922585	5.633107	7.992315	Sitting_Scroll
12:41:45.162	0.59378016	5.559506	8.315316	-0.08605259	-0.067000926	0.20371318	0.74922585	5.633107	7.992315	Sitting_Scroll
12:41:45.184	0.59378016	5.559506	8.315316	-0.08605259	-0.067000926	0.20371318	0.74922585	5.633107	7.992315	Sitting_Scroll
12:41:45.205	0.59378016	5.559506	8.315316	-0.08605259	-0.067000926	0.20371318	0.74922585	5.633107	7.992315	Sitting_Scroll
12:41:45.228	1.0008069	5.9258304	7.5323887	-0.1208719	0.08327193	0.042444747	1.0058947	5.924665	7.7496357	Sitting_Scroll
12:41:45.249	1.0008069	5.9258304	7.5323887	-0.1208719	0.08327193	0.042444747	1.0058947	5.924665	7.7496357	Sitting_Scroll
12:41:45.271	1.0008069	5.9258304	7.5323887	-0.1208719	0.08327193	0.042444747	1.0058947	5.924665	7.7496357	Sitting_Scroll
12:41:45.292	1.0008069	5.9258304	7.5323887	-0.1208719	0.08327193	0.042444747	1.0058947	5.924665	7.7496357	Sitting_Scroll
12:41:45.314	1.0008069	5.9258304	7.5323887	-0.1208719	0.08327193	0.042444747	1.0058947	5.924665	7.7496357	Sitting_Scroll
12:41:45.337	1.0008069	5.9258304	7.5323887	-0.1208719	0.08327193	0.042444747	1.0058947	5.924665	7.7496357	Sitting_Scroll
12:41:45.374	1.0008069	5.9258304	7.5323887	-0.1208719	0.08327193	0.042444747	1.0058947	5.924665	7.7496357	Sitting_Scroll
12:41:45.407	1.462902	5.4685235	7.7718163	-0.75189567	-0.040733714	0.3106146	1.1602503	5.6837645	7.9068956	Sitting_Scroll
12:41:45.440	1.462902	5.4685235	7.7718163	-0.75189567	-0.040733714	0.3106146	1.1602503	5.6837645	7.9068956	Sitting_Scroll
12:41:45.461	1.462902	5.4685235	7.7718163	-0.75189567	-0.040733714	0.3106146	1.1602503	5.6837645	7.9068956	Sitting_Scroll
12:41:45.491	1.462902	5.4685235	7.7718163	-0.75189567	-0.040733714	0.3106146	1.1602503	5.6837645	7.9068956	Sitting_Scroll
12:41:45.524	1.462902	5.4685235	7.7718163	-0.75189567	-0.040733714	0.3106146	1.1602503	5.6837645	7.9068956	Sitting_Scroll
12:41:45.545	1.462902	5.4685235	7.7718163	-0.75189567	-0.040733714	0.3106146	1.1602503	5.6837645	7.9068956	Sitting_Scroll
12:41:45.574	1.462902	5.4685235	7.7718163	-0.75189567	-0.040733714	0.3106146	1.1602503	5.6837645	7.9068956	Sitting_Scroll
12:41:45.595	0.9337672	4.5419393	9.411894	-0.025576927	0.104041345	-0.041243788	0.9872033	4.823923	8.480892	Sitting_Scroll
12:41:45.616	0.9337672	4.5419393	9.411894	-0.025576927	0.104041345	-0.041243788	0.9872033	4.823923	8.480892	Sitting_Scroll
12:41:45.637	0.9337672	4.5419393	9.411894	-0.025576927	0.104041345	-0.041243788	0.9872033	4.823923	8.480892	Sitting_Scroll
12:41:45.658	0.9337672	4.5419393	9.411894	-0.025576927	0.104041345	-0.041243788	0.9872033	4.823923	8.480892	Sitting_Scroll
12:41:45.679	0.9337672	4.5419393	9.411894	-0.025576927	0.104041345	-0.041243788	0.9872033	4.823923	8.480892	Sitting_Scroll
12:41:45.700	0.9337672	4.5419393	9.411894	-0.025576927	0.104041345	-0.041243788	0.9872033	4.823923	8.480892	Sitting_Scroll
12:41:45.721	0.9337672	4.5419393	9.411894	-0.025576927	0.104041345	-0.041243788	0.9872033	4.823923	8.480892	Sitting_Scroll
12:41:45.742	0.9337672	4.5419393	9.411894	-0.025576927	0.104041345	-0.041243788	0.9872033	4.823923	8.480892	Sitting_Scroll
12:41:45.763	0.9337672	4.5419393	9.411894	-0.025576927	0.104041345	-0.041243788	0.9872033	4.823923	8.480892	Sitting_Scroll
12:41:45.784	1.2785428	4.865166	7.7526617	0.24503638	-0.32539693	-0.06140234	1.0360858	4.9872103	8.380013	Sitting_Scroll
12:41:45.805	1.2785428	4.865166	7.7526617	0.24503638	-0.32539693	-0.06140234	1.0360858	4.9872103	8.380013	Sitting_Scroll
12:41:45.826	1.2785428	4.865166	7.7526617	0.24503638	-0.32539693	-0.06140234	1.0360858	4.9872103	8.380013	Sitting_Scroll
12:41:45.847	1.2785428	4.865166	7.7526617	0.24503638	-0.32539693	-0.06140234	1.0360858	4.9872103	8.380013	Sitting_Scroll
12:41:45.869	1.2785428	4.865166	7.7526617	0.24503638	-0.32539693	-0.06140234	1.0360858	4.9872103	8.380013	Sitting_Scroll
12:41:45.891	1.2785428	4.865166	7.7526617	0.24503638	-0.32539693	-0.06140234	1.0360858	4.9872103	8.380013	Sitting_Scroll
12:41:45.912	1.2785428	4.865166	7.7526617	0.24503638	-0.32539693	-0.06140234	1.0360858	4.9872103	8.380013	Sitting_Scroll
12:41:45.933	1.2785428	4.865166	7.7526617	0.24503638	-0.32539693	-0.06140234	1.0360858	4.9872103	8.380013	Sitting_Scroll
12:41:45.954	1.5227587	5.2147307	7.290567	0.40508306	-0.10365284	-0.064456664	1.0604278	5.1354365	8.286923	Sitting_Scroll
12:41:45.977	1.5227587	5.2147307	7.290567	0.40508306	-0.10365284	-0.064456664	1.0604278	5.1354365	8.286923	Sitting_Scroll
12:41:45.999	1.5227587	5.2147307	7.290567	0.40508306	-0.10365284	-0.064456664	1.0604278	5.1354365	8.286923	Sitting_Scroll
12:41:46.021	1.5227587	5.2147307	7.290567	0.40508306	-0.10365284	-0.064456664	1.0604278	5.1354365	8.286923	Sitting_Scroll
12:41:46.044	1.5227587	5.2147307	7.290567	0.40508306	-0.10365284	-0.064456664	1.0604278	5.1354365	8.286923	Sitting_Scroll
12:41:46.065	1.5227587	5.2147307	7.290567	0.40508306	-0.10365284	-0.064456664	1.0604278	5.1354365	8.286923	Sitting_Scroll
12:41:46.087	1.5227587	5.2147307	7.290567	0.40508306	-0.10365284	-0.064456664	1.0604278	5.1354365	8.286923	Sitting_Scroll
12:41:46.111	1.5227587	5.2147307	7.290567	0.40508306	-0.10365284	-0.064456664	1.0604278	5.1354365	8.286923	Sitting_Scroll
12:41:46.132	0.818842	5.1285367	8.741497	-0.029242119	0.0979327	0.19271761	1.1221687	5.2999487	8.174448	Sitting_Scroll
12:41:46.154	0.818842	5.1285367	8.741497	-0.029242119	0.0979327	0.19271761	1.1221687	5.2999487	8.174448	Sitting_Scroll
12:41:46.177	0.818842	5.1285367	8.741497	-0.029242119	0.0979327	0.19271761	1.1221687	5.2999487	8.174448	Sitting_Scroll
12:41:46.210	0.818842	5.1285367	8.741497	-0.029242119	0.0979327	0.19271761	1.1221687	5.2999487	8.174448	Sitting_Scroll
12:41:46.243	0.818842	5.1285367	8.741497	-0.029242119	0.0979327	0.19271761	1.1221687	5.2999487	8.174448	Sitting_Scroll
12:41:46.277	0.818842	5.1285367	8.741497	-0.029242119	0.0979327	0.19271761	1.1221687	5.2999487	8.174448	Sitting_Scroll
12:41:46.311	0.7685622	4.252232	8.921068	-0.2913033	-0.07188784	-0.015587448	1.2096769	5.0339527	8.328647	Sitting_Scroll
12:41:46.343	0.7685622	4.252232	8.921068	-0.2913033	-0.07188784	-0.015587448	1.2096769	5.0339527	8.328647	Sitting_Scroll
12:41:46.378	0.7685622	4.252232	8.921068	-0.2913033	-0.07188784	-0.015587448	1.2096769	5.0339527	8.328647	Sitting_Scroll
12:41:46.399	0.7685622	4.252232	8.921068	-0.2913033	-0.07188784	-0.015587448	1.2096769	5.0339527	8.328647	Sitting_Scroll
12:41:46.420	0.7685622	4.252232	8.921068	-0.2913033	-0.07188784	-0.015587448	1.2096769	5.0339527	8.328647	Sitting_Scroll
12:41:46.441	0.7685622	4.252232	8.921068	-0.2913033	-0.07188784	-0.015587448	1.2096769	5.0339527	8.328647	Sitting_Scroll
12:41:46.462	0.7685622	4.252232	8.921068	-0.2913033	-0.07188784	-0.015587448	1.2096769	5.0339527	8.328647	Sitting_Scroll
12:41:46.483	0.7685622	4.252232	8.921068	-0.2913033	-0.07188784	-0.015587448	1.2096769	5.0339527	8.328647	Sitting_Scroll
12:41:46.504	0.3304099	4.850801	7.8364615	-0.06833749	-0.062724866	0.2715192	1.2683508	5.0518613	8.309049	Sitting_Scroll
12:41:46.525	0.3304099	4.850801	7.8364615	-0.06833749	-0.062724866	0.2715192	1.2683508	5.0518613	8.309049	Sitting_Scroll
12:41:46.561	0.3304099	4.850801	7.8364615	-0.06833749	-0.062724866	0.2715192	1.2683508	5.0518613	8.309049	Sitting_Scroll
12:41:46.594	0.3304099	4.850801	7.8364615	-0.06833749	-0.062724866	0.2715192	1.2683508	5.0518613	8.309049	Sitting_Scroll
12:41:46.628	0.3304099	4.850801	7.8364615	-0.06833749	-0.062724866	0.2715192	1.2683508	5.0518613	8.309049	Sitting_Scroll
12:41:46.662	0.3304099	4.850801	7.8364615	-0.06833749	-0.062724866	0.2715192	1.2683508	5.0518613	8.309049	Sitting_Scroll
12:41:46.695	1.2306572	4.740664	8.265037	-0.043902885	0.027683191	0.013123219	1.4639937	5.0778365	8.26091	Sitting_Scroll
12:41:46.729	1.2306572	4.740664	8.265037	-0.043902885	0.027683191	0.013123219	1.4639937	5.0778365	8.26091	Sitting_Scroll
12:41:46.750	1.2306572	4.740664	8.265037	-0.043902885	0.027683191	0.013123219	1.4639937	5.0778365	8.26091	Sitting_Scroll
12:41:46.771	1.2306572	4.740664	8.265037	-0.043902885	0.027683191	0.013123219	1.4639937	5.0778365	8.26091	Sitting_Scroll
12:41:46.792	1.2306572	4.740664	8.265037	-0.043902885	0.027683191	0.013123219	1.4639937	5.0778365	8.26091	Sitting_Scroll
12:41:46.813	1.2306572	4.740664	8.265037	-0.043902885	0.027683191	0.013123219	1.4639937	5.0778365	8.26091	Sitting_Scroll
12:41:46.834	1.2306572	4.740664	8.265037	-0.043902885	0.027683191	0.013123219	1.4639937	5.0778365	8.26091	Sitting_Scroll
12:41:46.855	1.2306572	4.869955	8.320105	-0.13431095	0.10526308	-0.028415618	1.4570851	5.13213	8.228514	Sitting_Scroll
12:41:46.877	1.2306572	4.869955	8.320105	-0.13431095	0.10526308	-0.028415618	1.4570851	5.13213	8.228514	Sitting_Scroll
12:41:46.899	1.2306572	4.869955	8.320105	-0.13431095	0.10526308	-0.028415618	1.4570851	5.13213	8.228514	Sitting_Scroll
12:41:46.920	1.2306572	4.869955	8.320105	-0.13431095	0.10526308	-0.028415618	1.4570851	5.13213	8.228514	Sitting_Scroll
12:41:46.941	1.2306572	4.869955	8.320105	-0.13431095	0.10526308	-0.028415618	1.4570851	5.13213	8.228514	Sitting_Scroll
12:41:46.964	1.2306572	4.869955	8.320105	-0.13431095	0.10526308	-0.028415618	1.4570851	5.13213	8.228514	Sitting_Scroll
12:41:46.985	1.2306572	4.869955	8.320105	-0.13431095	0.10526308	-0.028415618	1.4570851	5.13213	8.228514	Sitting_Scroll
12:41:47.006	1.2306572	4.869955	8.320105	-0.13431095	0.10526308	-0.028415618	1.4570851	5.13213	8.228514	Sitting_Scroll
12:41:47.027	1.4341706	4.9441776	7.800547	-0.028631255	-0.0010274753	0.035725232	1.424277	5.11905	8.242394	Sitting_Scroll
12:41:47.048	1.4341706	4.9441776	7.800547	-0.028631255	-0.0010274753	0.035725232	1.424277	5.11905	8.242394	Sitting_Scroll
12:41:47.069	1.4341706	4.9441776	7.800547	-0.028631255	-0.0010274753	0.035725232	1.424277	5.11905	8.242394	Sitting_Scroll
12:41:47.090	1.4341706	4.9441776	7.800547	-0.028631255	-0.0010274753	0.035725232	1.424277	5.11905	8.242394	Sitting_Scroll
12:41:47.111	1.4341706	4.9441776	7.800547	-0.028631255	-0.0010274753	0.035725232	1.424277	5.11905	8.242394	Sitting_Scroll
12:41:47.132	1.4341706	4.9441776	7.800547	-0.028631255	-0.0010274753	0.035725232	1.424277	5.11905	8.242394	Sitting_Scroll
12:41:47.153	1.4341706	4.9441776	7.800547	-0.028631255	-0.0010274753	0.035725232	1.424277	5.11905	8.242394	Sitting_Scroll
12:41:47.174	1.4341706	4.9441776	7.800547	-0.028631255	-0.0010274753	0.035725232	1.424277	5.11905	8.242394	Sitting_Scroll
12:41:47.196	1.4341706	4.9441776	7.800547	-0.028631255	-0.0010274753	0.035725232	1.424277	5.11905	8.242394	Sitting_Scroll
12:41:47.218	1.3623424	4.9633317	8.130958	0.017794505	0.00019425515	-0.0045918743	1.3957139	5.0885425	8.26614	Sitting_Scroll
12:41:47.239	1.3623424	4.9633317	8.130958	0.017794505	0.00019425515	-0.0045918743	1.3957139	5.0885425	8.26614	Sitting_Scroll
12:41:47.260	1.3623424	4.9633317	8.130958	0.017794505	0.00019425515	-0.0045918743	1.3957139	5.0885425	8.26614	Sitting_Scroll
12:41:47.281	1.3623424	4.9633317	8.130958	0.017794505	0.00019425515	-0.0045918743	1.3957139	5.0885425	8.26614	Sitting_Scroll
12:41:47.303	1.3623424	4.9633317	8.130958	0.017794505	0.00019425515	-0.0045918743	1.3957139	5.0885425	8.26614	Sitting_Scroll
12:41:47.325	1.3623424	4.9633317	8.130958	0.017794505	0.00019425515	-0.0045918743	1.3957139	5.0885425	8.26614	Sitting_Scroll
12:41:47.346	1.3623424	4.9633317	8.130958	0.017794505	0.00019425515	-0.0045918743	1.3957139	5.0885425	8.26614	Sitting_Scroll
12:41:47.367	1.3623424	4.9633317	8.130958	0.017794505	0.00019425515	-0.0045918743	1.3957139	5.0885425	8.26614	Sitting_Scroll
12:41:47.388	1.1516461	5.044737	8.066312	0.0043554693	0.03928963	0.0009059132	1.3346465	5.1509924	8.2374935	Sitting_Scroll
12:41:47.409	1.1516461	5.044737	8.066312	0.0043554693	0.03928963	0.0009059132	1.3346465	5.1509924	8.2374935	Sitting_Scroll
12:41:47.430	1.1516461	5.044737	8.066312	0.0043554693	0.03928963	0.0009059132	1.3346465	5.1509924	8.2374935	Sitting_Scroll
12:41:47.451	1.1516461	5.044737	8.066312	0.0043554693	0.03928963	0.0009059132	1.3346465	5.1509924	8.2374935	Sitting_Scroll
12:41:47.472	1.1516461	5.044737	8.066312	0.0043554693	0.03928963	0.0009059132	1.3346465	5.1509924	8.2374935	Sitting_Scroll
12:41:47.493	1.1516461	5.044737	8.066312	0.0043554693	0.03928963	0.0009059132	1.3346465	5.1509924	8.2374935	Sitting_Scroll
12:41:47.514	1.1516461	5.044737	8.066312	0.0043554693	0.03928963	0.0009059132	1.3346465	5.1509924	8.2374935	Sitting_Scroll
12:41:47.535	1.1516461	5.044737	8.066312	0.0043554693	0.03928963	0.0009059132	1.3346465	5.1509924	8.2374935	Sitting_Scroll
12:41:47.556	1.1516461	5.044737	8.066312	0.0043554693	0.03928963	0.0009059132	1.3346465	5.1509924	8.2374935	Sitting_Scroll
12:41:47.577	1.1157321	5.152479	7.8891354	0.09720699	0.07288722	-0.041854654	1.2569048	5.275899	8.1704	Sitting_Scroll
12:41:47.599	1.1157321	5.152479	7.8891354	0.09720699	0.07288722	-0.041854654	1.2569048	5.275899	8.1704	Sitting_Scroll
12:41:47.620	1.1157321	5.152479	7.8891354	0.09720699	0.07288722	-0.041854654	1.2569048	5.275899	8.1704	Sitting_Scroll
12:41:47.641	1.1157321	5.152479	7.8891354	0.09720699	0.07288722	-0.041854654	1.2569048	5.275899	8.1704	Sitting_Scroll
12:41:47.662	1.1157321	5.152479	7.8891354	0.09720699	0.07288722	-0.041854654	1.2569048	5.275899	8.1704	Sitting_Scroll
12:41:47.683	1.1157321	5.152479	7.8891354	0.09720699	0.07288722	-0.041854654	1.2569048	5.275899	8.1704	Sitting_Scroll
12:41:47.704	1.1157321	5.152479	7.8891354	0.09720699	0.07288722	-0.041854654	1.2569048	5.275899	8.1704	Sitting_Scroll
12:41:47.725	1.1157321	5.152479	7.8891354	0.09720699	0.07288722	-0.041854654	1.2569048	5.275899	8.1704	Sitting_Scroll
12:41:47.746	1.0247496	5.1859994	7.8915296	0.20960619	0.14741278	-0.060180612	1.0568075	5.470489	8.070145	Sitting_Scroll
12:41:47.767	1.0247496	5.1859994	7.8915296	0.20960619	0.14741278	-0.060180612	1.0568075	5.470489	8.070145	Sitting_Scroll
12:41:47.789	1.0247496	5.1859994	7.8915296	0.20960619	0.14741278	-0.060180612	1.0568075	5.470489	8.070145	Sitting_Scroll
12:41:47.813	1.0247496	5.1859994	7.8915296	0.20960619	0.14741278	-0.060180612	1.0568075	5.470489	8.070145	Sitting_Scroll
12:41:47.836	1.0247496	5.1859994	7.8915296	0.20960619	0.14741278	-0.060180612	1.0568075	5.470489	8.070145	Sitting_Scroll
12:41:47.859	1.0247496	5.1859994	7.8915296	0.20960619	0.14741278	-0.060180612	1.0568075	5.470489	8.070145	Sitting_Scroll
12:41:47.880	1.0247496	5.1859994	7.8915296	0.20960619	0.14741278	-0.060180612	1.0568075	5.470489	8.070145	Sitting_Scroll
12:41:47.901	1.0247496	5.1859994	7.8915296	0.20960619	0.14741278	-0.060180612	1.0568075	5.470489	8.070145	Sitting_Scroll
12:41:47.923	1.0247496	5.1859994	7.8915296	0.20960619	0.14741278	-0.060180612	1.0568075	5.470489	8.070145	Sitting_Scroll
12:41:47.945	0.6703969	5.7366824	7.6449194	0.14057842	0.17612344	-0.029637348	0.81264985	5.7332397	7.914536	Sitting_Scroll
12:41:47.966	0.6703969	5.7366824	7.6449194	0.14057842	0.17612344	-0.029637348	0.81264985	5.7332397	7.914536	Sitting_Scroll
12:41:47.987	0.6703969	5.7366824	7.6449194	0.14057842	0.17612344	-0.029637348	0.81264985	5.7332397	7.914536	Sitting_Scroll
12:41:48.009	0.6703969	5.7366824	7.6449194	0.14057842	0.17612344	-0.029637348	0.81264985	5.7332397	7.914536	Sitting_Scroll
12:41:48.030	0.6703969	5.7366824	7.6449194	0.14057842	0.17612344	-0.029637348	0.81264985	5.7332397	7.914536	Sitting_Scroll
12:41:48.052	0.6703969	5.7366824	7.6449194	0.14057842	0.17612344	-0.029637348	0.81264985	5.7332397	7.914536	Sitting_Scroll
12:41:48.074	0.6703969	5.7366824	7.6449194	0.14057842	0.17612344	-0.029637348	0.81264985	5.7332397	7.914536	Sitting_Scroll
12:41:48.095	0.6703969	5.7366824	7.6449194	0.14057842	0.17612344	-0.029637348	0.81264985	5.7332397	7.914536	Sitting_Scroll
12:41:48.119	0.6703969	5.777385	7.3671837	-0.07933307	-0.013244781	0.017399276	0.7654048	5.9383674	7.766613	Sitting_Scroll
12:41:48.139	0.6703969	5.777385	7.3671837	-0.07933307	-0.013244781	0.017399276	0.7654048	5.9383674	7.766613	Sitting_Scroll
12:41:48.161	0.6703969	5.777385	7.3671837	-0.07933307	-0.013244781	0.017399276	0.7654048	5.9383674	7.766613	Sitting_Scroll
12:41:48.182	0.6703969	5.777385	7.3671837	-0.07933307	-0.013244781	0.017399276	0.7654048	5.9383674	7.766613	Sitting_Scroll
12:41:48.204	0.6703969	5.777385	7.3671837	-0.07933307	-0.013244781	0.017399276	0.7654048	5.9383674	7.766613	Sitting_Scroll
12:41:48.228	0.6703969	5.777385	7.3671837	-0.07933307	-0.013244781	0.017399276	0.7654048	5.9383674	7.766613	Sitting_Scroll
12:41:48.249	0.6703969	5.777385	7.3671837	-0.07933307	-0.013244781	0.017399276	0.7654048	5.9383674	7.766613	Sitting_Scroll
12:41:48.271	0.6703969	5.777385	7.3671837	-0.07933307	-0.013244781	0.017399276	0.7654048	5.9383674	7.766613	Sitting_Scroll
12:41:48.292	0.65363705	5.8061166	8.097438	-0.092772104	-0.11464842	-0.012533122	0.7253671	5.942664	7.7671704	Sitting_Scroll
12:41:48.313	0.65363705	5.8061166	8.097438	-0.092772104	-0.11464842	-0.012533122	0.7253671	5.942664	7.7671704	Sitting_Scroll
12:41:48.334	0.65363705	5.8061166	8.097438	-0.092772104	-0.11464842	-0.012533122	0.7253671	5.942664	7.7671704	Sitting_Scroll
12:41:48.355	0.65363705	5.8061166	8.097438	-0.092772104	-0.11464842	-0.012533122	0.7253671	5.942664	7.7671704	Sitting_Scroll
12:41:48.377	0.65363705	5.8061166	8.097438	-0.092772104	-0.11464842	-0.012533122	0.7253671	5.942664	7.7671704	Sitting_Scroll
12:41:48.399	0.65363705	5.8061166	8.097438	-0.092772104	-0.11464842	-0.012533122	0.7253671	5.942664	7.7671704	Sitting_Scroll
12:41:48.420	0.65363705	5.8061166	8.097438	-0.092772104	-0.11464842	-0.012533122	0.7253671	5.942664	7.7671704	Sitting_Scroll
12:41:48.442	0.65363705	5.8061166	8.097438	-0.092772104	-0.11464842	-0.012533122	0.7253671	5.942664	7.7671704	Sitting_Scroll
12:41:48.463	0.65363705	5.8061166	8.097438	-0.092772104	-0.11464842	-0.012533122	0.7253671	5.942664	7.7671704	Sitting_Scroll
12:41:48.484	0.9385557	6.1987777	7.0870533	0.13324803	0.0942675	-0.049795903	0.8530152	6.2562337	7.5034795	Sitting_Scroll
12:41:48.505	0.9385557	6.1987777	7.0870533	0.13324803	0.0942675	-0.049795903	0.8530152	6.2562337	7.5034795	Sitting_Scroll
12:41:48.526	0.9385557	6.1987777	7.0870533	0.13324803	0.0942675	-0.049795903	0.8530152	6.2562337	7.5034795	Sitting_Scroll
12:41:48.547	0.9385557	6.1987777	7.0870533	0.13324803	0.0942675	-0.049795903	0.8530152	6.2562337	7.5034795	Sitting_Scroll
12:41:48.568	0.9385557	6.1987777	7.0870533	0.13324803	0.0942675	-0.049795903	0.8530152	6.2562337	7.5034795	Sitting_Scroll
12:41:48.590	0.9385557	6.1987777	7.0870533	0.13324803	0.0942675	-0.049795903	0.8530152	6.2562337	7.5034795	Sitting_Scroll
12:41:48.612	0.9385557	6.1987777	7.0870533	0.13324803	0.0942675	-0.049795903	0.8530152	6.2562337	7.5034795	Sitting_Scroll
12:41:48.634	0.9385557	6.1987777	7.0870533	0.13324803	0.0942675	-0.049795903	0.8530152	6.2562337	7.5034795	Sitting_Scroll
12:41:48.657	0.48843205	6.349617	6.9003	-0.06406144	0.01118983	0.021675332	0.75763595	6.353416	7.4317164	Sitting_Scroll
12:41:48.679	0.48843205	6.349617	6.9003	-0.06406144	0.01118983	0.021675332	0.75763595	6.353416	7.4317164	Sitting_Scroll
12:41:48.701	0.48843205	6.349617	6.9003	-0.06406144	0.01118983	0.021675332	0.75763595	6.353416	7.4317164	Sitting_Scroll
12:41:48.724	0.48843205	6.349617	6.9003	-0.06406144	0.01118983	0.021675332	0.75763595	6.353416	7.4317164	Sitting_Scroll
12:41:48.745	0.48843205	6.349617	6.9003	-0.06406144	0.01118983	0.021675332	0.75763595	6.353416	7.4317164	Sitting_Scroll
12:41:48.767	0.48843205	6.349617	6.9003	-0.06406144	0.01118983	0.021675332	0.75763595	6.353416	7.4317164	Sitting_Scroll
12:41:48.788	0.48843205	6.349617	6.9003	-0.06406144	0.01118983	0.021675332	0.75763595	6.353416	7.4317164	Sitting_Scroll
12:41:48.810	0.48843205	6.349617	6.9003	-0.06406144	0.01118983	0.021675332	0.75763595	6.353416	7.4317164	Sitting_Scroll
12:41:48.832	0.68236834	6.2514515	7.355212	0.022681426	-0.06516833	0.016177544	0.7862731	6.286605	7.4853644	Sitting_Scroll
12:41:48.855	0.68236834	6.2514515	7.355212	0.022681426	-0.06516833	0.016177544	0.7862731	6.286605	7.4853644	Sitting_Scroll
12:41:48.876	0.68236834	6.2514515	7.355212	0.022681426	-0.06516833	0.016177544	0.7862731	6.286605	7.4853644	Sitting_Scroll
12:41:48.897	0.68236834	6.2514515	7.355212	0.022681426	-0.06516833	0.016177544	0.7862731	6.286605	7.4853644	Sitting_Scroll
12:41:48.919	0.68236834	6.2514515	7.355212	0.022681426	-0.06516833	0.016177544	0.7862731	6.286605	7.4853644	Sitting_Scroll
12:41:48.941	0.68236834	6.2514515	7.355212	0.022681426	-0.06516833	0.016177544	0.7862731	6.286605	7.4853644	Sitting_Scroll
12:41:48.962	0.68236834	6.2514515	7.355212	0.022681426	-0.06516833	0.016177544	0.7862731	6.286605	7.4853644	Sitting_Scroll
12:41:48.984	0.68236834	6.2514515	7.355212	0.022681426	-0.06516833	0.016177544	0.7862731	6.286605	7.4853644	Sitting_Scroll
12:41:49.006	0.8547561	6.2179317	7.848433	0.04528344	-0.07860736	-0.017420044	0.9142811	6.3490796	7.417787	Sitting_Scroll
12:41:49.028	0.8547561	6.2179317	7.848433	0.04528344	-0.07860736	-0.017420044	0.9142811	6.3490796	7.417787	Sitting_Scroll
12:41:49.050	0.8547561	6.2179317	7.848433	0.04528344	-0.07860736	-0.017420044	0.9142811	6.3490796	7.417787	Sitting_Scroll
12:41:49.073	0.8547561	6.2179317	7.848433	0.04528344	-0.07860736	-0.017420044	0.9142811	6.3490796	7.417787	Sitting_Scroll
12:41:49.094	0.8547561	6.2179317	7.848433	0.04528344	-0.07860736	-0.017420044	0.9142811	6.3490796	7.417787	Sitting_Scroll
12:41:49.116	0.8547561	6.2179317	7.848433	0.04528344	-0.07860736	-0.017420044	0.9142811	6.3490796	7.417787	Sitting_Scroll
12:41:49.144	0.8547561	6.2179317	7.848433	0.04528344	-0.07860736	-0.017420044	0.9142811	6.3490796	7.417787	Sitting_Scroll
12:41:49.165	0.8547561	6.2179317	7.848433	0.04528344	-0.07860736	-0.017420044	0.9142811	6.3490796	7.417787	Sitting_Scroll
12:41:49.187	1.1612233	6.241874	6.58665	-0.05367673	-0.08960293	-0.079728305	0.9041015	6.4425845	7.337988	Sitting_Scroll
12:41:49.209	1.1612233	6.241874	6.58665	-0.05367673	-0.08960293	-0.079728305	0.9041015	6.4425845	7.337988	Sitting_Scroll
12:41:49.231	1.1612233	6.241874	6.58665	-0.05367673	-0.08960293	-0.079728305	0.9041015	6.4425845	7.337988	Sitting_Scroll
12:41:49.252	1.1612233	6.241874	6.58665	-0.05367673	-0.08960293	-0.079728305	0.9041015	6.4425845	7.337988	Sitting_Scroll
12:41:49.274	1.1612233	6.241874	6.58665	-0.05367673	-0.08960293	-0.079728305	0.9041015	6.4425845	7.337988	Sitting_Scroll
12:41:49.295	1.1612233	6.241874	6.58665	-0.05367673	-0.08960293	-0.079728305	0.9041015	6.4425845	7.337988	Sitting_Scroll
12:41:49.317	1.1612233	6.241874	6.58665	-0.05367673	-0.08960293	-0.079728305	0.9041015	6.4425845	7.337988	Sitting_Scroll
12:41:49.340	1.1612233	6.241874	6.58665	-0.05367673	-0.08960293	-0.079728305	0.9041015	6.4425845	7.337988	Sitting_Scroll
12:41:49.363	0.2466103	6.122161	6.58665	-0.05367673	-0.08960293	-0.079728305	0.9041015	6.4425845	7.337988	Sitting_Scroll
12:41:49.385	0.2466103	6.122161	6.58665	0.052613825	-0.021186028	0.025340524	0.7773602	6.471147	7.327368	Sitting_Scroll
12:41:49.407	0.2466103	6.122161	6.58665	0.052613825	-0.021186028	0.025340524	0.7773602	6.471147	7.327368	Sitting_Scroll
12:41:49.428	0.2466103	6.122161	6.58665	0.052613825	-0.021186028	0.025340524	0.7773602	6.471147	7.327368	Sitting_Scroll
12:41:49.448	0.2466103	6.122161	6.58665	0.052613825	-0.021186028	0.025340524	0.7773602	6.471147	7.327368	Sitting_Scroll
12:41:49.470	0.2466103	6.122161	6.58665	0.052613825	-0.021186028	0.025340524	0.7773602	6.471147	7.327368	Sitting_Scroll
12:41:49.491	0.2466103	6.122161	6.58665	0.052613825	-0.021186028	0.025340524	0.7773602	6.471147	7.327368	Sitting_Scroll
12:41:49.513	0.2466103	6.122161	6.58665	0.052613825	-0.021186028	0.025340524	0.7773602	6.471147	7.327368	Sitting_Scroll
12:41:49.535	0.2466103	6.122161	6.58665	0.052613825	-0.021186028	0.025340524	0.7773602	6.471147	7.327368	Sitting_Scroll
12:41:49.558	0.6344828	6.2251143	6.936214	-0.03412904	0.09365664	0.0888705	0.61476153	6.4450855	7.3656807	Sitting_Scroll
12:41:49.580	0.6344828	6.2251143	6.936214	-0.03412904	0.09365664	0.0888705	0.61476153	6.4450855	7.3656807	Sitting_Scroll
12:41:49.602	0.6344828	6.2251143	6.936214	-0.03412904	0.09365664	0.0888705	0.61476153	6.4450855	7.3656807	Sitting_Scroll
12:41:49.625	0.6344828	6.2251143	6.936214	-0.03412904	0.09365664	0.0888705	0.61476153	6.4450855	7.3656807	Sitting_Scroll
12:41:49.647	0.6344828	6.2251143	6.936214	-0.03412904	0.09365664	0.0888705	0.61476153	6.4450855	7.3656807	Sitting_Scroll
12:41:49.669	0.6344828	6.2251143	6.936214	-0.03412904	0.09365664	0.0888705	0.61476153	6.4450855	7.3656807	Sitting_Scroll
12:41:49.692	0.6344828	6.2251143	6.936214	-0.03412904	0.09365664	0.0888705	0.61476153	6.4450855	7.3656807	Sitting_Scroll
12:41:49.714	0.6344828	6.2251143	6.936214	-0.03412904	0.09365664	0.0888705	0.61476153	6.4450855	7.3656807	Sitting_Scroll
12:41:49.736	0.94095	6.2155375	7.3576064	-0.08421999	0.059448186	0.01801014	0.5766317	6.3556194	7.4460697	Sitting_Scroll
12:41:49.760	0.94095	6.2155375	7.3576064	-0.08421999	0.059448186	0.01801014	0.5766317	6.3556194	7.4460697	Sitting_Scroll
12:41:49.781	0.94095	6.2155375	7.3576064	-0.08421999	0.059448186	0.01801014	0.5766317	6.3556194	7.4460697	Sitting_Scroll
12:41:49.807	0.94095	6.2155375	7.3576064	-0.08421999	0.059448186	0.01801014	0.5766317	6.3556194	7.4460697	Sitting_Scroll
12:41:49.829	0.94095	6.2155375	7.3576064	-0.08421999	0.059448186	0.01801014	0.5766317	6.3556194	7.4460697	Sitting_Scroll
12:41:49.851	0.94095	6.2155375	7.3576064	-0.08421999	0.059448186	0.01801014	0.5766317	6.3556194	7.4460697	Sitting_Scroll
12:41:49.872	0.94095	6.2155375	7.3576064	-0.08421999	0.059448186	0.01801014	0.5766317	6.3556194	7.4460697	Sitting_Scroll
12:41:49.894	0.94095	6.2155375	7.3576064	-0.08421999	0.059448186	0.01801014	0.5766317	6.3556194	7.4460697	Sitting_Scroll
12:41:49.916	0.54828894	6.0096297	7.49408	0.00679893	-0.004692667	0.0045711044	0.6693242	6.283868	7.4990215	Sitting_Scroll
12:41:49.937	0.54828894	6.0096297	7.49408	0.00679893	-0.004692667	0.0045711044	0.6693242	6.283868	7.4990215	Sitting_Scroll
12:41:49.960	0.54828894	6.0096297	7.49408	0.00679893	-0.004692667	0.0045711044	0.6693242	6.283868	7.4990215	Sitting_Scroll
12:41:49.983	0.54828894	6.0096297	7.49408	0.00679893	-0.004692667	0.0045711044	0.6693242	6.283868	7.4990215	Sitting_Scroll
12:41:50.004	0.54828894	6.0096297	7.49408	0.00679893	-0.004692667	0.0045711044	0.6693242	6.283868	7.4990215	Sitting_Scroll
12:41:50.026	0.54828894	6.0096297	7.49408	0.00679893	-0.004692667	0.0045711044	0.6693242	6.283868	7.4990215	Sitting_Scroll
12:41:50.048	0.54828894	6.0096297	7.49408	0.00679893	-0.004692667	0.0045711044	0.6693242	6.283868	7.4990215	Sitting_Scroll
12:41:50.069	0.54828894	6.0096297	7.49408	0.00679893	-0.004692667	0.0045711044	0.6693242	6.283868	7.4990215	Sitting_Scroll
12:41:50.091	0.4668836	6.1556807	6.9888883	-0.026187794	-0.11587014	0.10292041	0.68508524	6.2582827	7.5189667	Sitting_Scroll
12:41:50.112	0.4668836	6.1556807	6.9888883	-0.026187794	-0.11587014	0.10292041	0.68508524	6.2582827	7.5189667	Sitting_Scroll
12:41:50.134	0.4668836	6.1556807	6.9888883	-0.026187794	-0.11587014	0.10292041	0.68508524	6.2582827	7.5189667	Sitting_Scroll
12:41:50.155	0.4668836	6.1556807	6.9888883	-0.026187794	-0.11587014	0.10292041	0.68508524	6.2582827	7.5189667	Sitting_Scroll
12:41:50.177	0.4668836	6.1556807	6.9888883	-0.026187794	-0.11587014	0.10292041	0.68508524	6.2582827	7.5189667	Sitting_Scroll
12:41:50.199	0.4668836	6.1556807	6.9888883	-0.026187794	-0.11587014	0.10292041	0.68508524	6.2582827	7.5189667	Sitting_Scroll
12:41:50.221	0.4668836	6.1556807	6.9888883	-0.026187794	-0.11587014	0.10292041	0.68508524	6.2582827	7.5189667	Sitting_Scroll
12:41:50.244	0.4668836	6.1556807	6.9888883	-0.026187794	-0.11587014	0.10292041	0.68508524	6.2582827	7.5189667	Sitting_Scroll
12:41:50.265	0.5458947	5.8827333	7.187613	-0.050622404	0.04723088	-0.044298116	0.7160585	6.11946	7.6295347	Sitting_Scroll
12:41:50.287	0.5458947	5.8827333	7.187613	-0.050622404	0.04723088	-0.044298116	0.7160585	6.11946	7.6295347	Sitting_Scroll
12:41:50.308	0.5458947	5.8827333	7.187613	-0.050622404	0.04723088	-0.044298116	0.7160585	6.11946	7.6295347	Sitting_Scroll
12:41:50.330	0.5458947	5.8827333	7.187613	-0.050622404	0.04723088	-0.044298116	0.7160585	6.11946	7.6295347	Sitting_Scroll
12:41:50.352	0.5458947	5.8827333	7.187613	-0.050622404	0.04723088	-0.044298116	0.7160585	6.11946	7.6295347	Sitting_Scroll
12:41:50.373	0.5458947	5.8827333	7.187613	-0.050622404	0.04723088	-0.044298116	0.7160585	6.11946	7.6295347	Sitting_Scroll
12:41:50.394	0.5458947	5.8827333	7.187613	-0.050622404	0.04723088	-0.044298116	0.7160585	6.11946	7.6295347	Sitting_Scroll
12:41:50.416	0.5458947	5.8827333	7.187613	-0.050622404	0.04723088	-0.044298116	0.7160585	6.11946	7.6295347	Sitting_Scroll
12:41:50.438	0.5458947	5.8827333	7.187613	-0.050622404	0.04723088	-0.044298116	0.7160585	6.11946	7.6295347	Sitting_Scroll
12:41:50.462	0.33759275	5.9832926	7.491686	0.16623476	0.0044703116	-0.029026484	0.6508026	6.095115	7.654824	Sitting_Scroll
12:41:50.484	0.33759275	5.9832926	7.491686	0.16623476	0.0044703116	-0.029026484	0.6508026	6.095115	7.654824	Sitting_Scroll
12:41:50.507	0.33759275	5.9832926	7.491686	0.16623476	0.0044703116	-0.029026484	0.6508026	6.095115	7.654824	Sitting_Scroll
12:41:50.529	0.33759275	5.9832926	7.491686	0.16623476	0.0044703116	-0.029026484	0.6508026	6.095115	7.654824	Sitting_Scroll
12:41:50.551	0.33759275	5.9832926	7.491686	0.16623476	0.0044703116	-0.029026484	0.6508026	6.095115	7.654824	Sitting_Scroll
12:41:50.574	0.33759275	5.9832926	7.491686	0.16623476	0.0044703116	-0.029026484	0.6508026	6.095115	7.654824	Sitting_Scroll
12:41:50.596	0.33759275	5.9832926	7.491686	0.16623476	0.0044703116	-0.029026484	0.6508026	6.095115	7.654824	Sitting_Scroll
12:41:50.618	0.33759275	5.9832926	7.491686	0.16623476	0.0044703116	-0.029026484	0.6508026	6.095115	7.654824	Sitting_Scroll
12:41:50.640	0.36632404	5.834848	7.3815494	-0.008472702	-0.030959873	0.033892635	0.6613823	6.1956153	7.572796	Sitting_Scroll
12:41:50.663	0.36632404	5.834848	7.3815494	-0.008472702	-0.030959873	0.033892635	0.6613823	6.1956153	7.572796	Sitting_Scroll
12:41:50.685	0.36632404	5.834848	7.3815494	-0.008472702	-0.030959873	0.033892635	0.6613823	6.1956153	7.572796	Sitting_Scroll
12:41:50.706	0.36632404	5.834848	7.3815494	-0.008472702	-0.030959873	0.033892635	0.6613823	6.1956153	7.572796	Sitting_Scroll
12:41:50.727	0.36632404	5.834848	7.3815494	-0.008472702	-0.030959873	0.033892635	0.6613823	6.1956153	7.572796	Sitting_Scroll
12:41:50.749	0.36632404	5.834848	7.3815494	-0.008472702	-0.030959873	0.033892635	0.6613823	6.1956153	7.572796	Sitting_Scroll
12:41:50.771	0.36632404	5.834848	7.3815494	-0.008472702	-0.030959873	0.033892635	0.6613823	6.1956153	7.572796	Sitting_Scroll
12:41:50.795	0.36632404	5.834848	7.3815494	-0.008472702	-0.030959873	0.033892635	0.6613823	6.1956153	7.572796	Sitting_Scroll
12:41:50.818	0.7901107	6.055121	7.328875	-0.062228844	0.009357234	0.05405119	0.76162577	6.2238536	7.5401525	Sitting_Scroll
12:41:50.843	0.7901107	6.055121	7.328875	-0.062228844	0.009357234	0.05405119	0.76162577	6.2238536	7.5401525	Sitting_Scroll
12:41:50.864	0.7901107	6.055121	7.328875	-0.062228844	0.009357234	0.05405119	0.76162577	6.2238536	7.5401525	Sitting_Scroll
12:41:50.886	0.7901107	6.055121	7.328875	-0.062228844	0.009357234	0.05405119	0.76162577	6.2238536	7.5401525	Sitting_Scroll
12:41:50.907	0.7901107	6.055121	7.328875	-0.062228844	0.009357234	0.05405119	0.76162577	6.2238536	7.5401525	Sitting_Scroll
12:41:50.928	0.7901107	6.055121	7.328875	-0.062228844	0.009357234	0.05405119	0.76162577	6.2238536	7.5401525	Sitting_Scroll
12:41:50.950	0.7901107	6.055121	7.328875	-0.062228844	0.009357234	0.05405119	0.76162577	6.2238536	7.5401525	Sitting_Scroll
12:41:50.973	0.7901107	6.055121	7.328875	-0.062228844	0.009357234	0.05405119	0.76162577	6.2238536	7.5401525	Sitting_Scroll
12:41:50.994	0.5865973	5.995264	7.6688623	-0.1086546	0.03440271	0.0626033	0.8222959	6.169213	7.578586	Sitting_Scroll
12:41:51.017	0.5865973	5.995264	7.6688623	-0.1086546	0.03440271	0.0626033	0.8222959	6.169213	7.578586	Sitting_Scroll
12:41:51.039	0.5865973	5.995264	7.6688623	-0.1086546	0.03440271	0.0626033	0.8222959	6.169213	7.578586	Sitting_Scroll
12:41:51.060	0.5865973	5.995264	7.6688623	-0.1086546	0.03440271	0.0626033	0.8222959	6.169213	7.578586	Sitting_Scroll
12:41:51.082	0.5865973	5.995264	7.6688623	-0.1086546	0.03440271	0.0626033	0.8222959	6.169213	7.578586	Sitting_Scroll
12:41:51.103	0.5865973	5.995264	7.6688623	-0.1086546	0.03440271	0.0626033	0.8222959	6.169213	7.578586	Sitting_Scroll
12:41:51.125	0.5865973	5.995264	7.6688623	-0.1086546	0.03440271	0.0626033	0.8222959	6.169213	7.578586	Sitting_Scroll
12:41:51.146	0.5865973	5.995264	7.6688623	-0.1086546	0.03440271	0.0626033	0.8222959	6.169213	7.578586	Sitting_Scroll
12:41:51.168	0.7039168	5.444581	7.738296	-0.94431823	0.1840647	0.14629184	0.92935604	5.828028	7.8320274	Sitting_Scroll
12:41:51.189	0.7039168	5.444581	7.738296	-0.94431823	0.1840647	0.14629184	0.92935604	5.828028	7.8320274	Sitting_Scroll
12:41:51.211	0.7039168	5.444581	7.738296	-0.94431823	0.1840647	0.14629184	0.92935604	5.828028	7.8320274	Sitting_Scroll
12:41:51.233	0.7039168	5.444581	7.738296	-0.94431823	0.1840647	0.14629184	0.92935604	5.828028	7.8320274	Sitting_Scroll
12:41:51.254	0.7039168	5.444581	7.738296	-0.94431823	0.1840647	0.14629184	0.92935604	5.828028	7.8320274	Sitting_Scroll
12:41:51.276	0.7039168	5.444581	7.738296	-0.94431823	0.1840647	0.14629184	0.92935604	5.828028	7.8320274	Sitting_Scroll
12:41:51.297	0.7039168	5.444581	7.738296	-0.94431823	0.1840647	0.14629184	0.92935604	5.828028	7.8320274	Sitting_Scroll
12:41:51.319	0.7039168	5.444581	7.738296	-0.94431823	0.1840647	0.14629184	0.92935604	5.828028	7.8320274	Sitting_Scroll
12:41:51.341	0.7039168	5.444581	7.738296	-0.94431823	0.1840647	0.14629184	0.92935604	5.828028	7.8320274	Sitting_Scroll
12:41:51.362	0.8739103	4.8388295	8.049552	0.035509598	0.058837317	-0.047963306	1.0884658	5.131064	8.285997	Sitting_Scroll
12:41:51.384	0.8739103	4.8388295	8.049552	0.035509598	0.058837317	-0.047963306	1.0884658	5.131064	8.285997	Sitting_Scroll
12:41:51.405	0.8739103	4.8388295	8.049552	0.035509598	0.058837317	-0.047963306	1.0884658	5.131064	8.285997	Sitting_Scroll
12:41:51.432	0.8739103	4.8388295	8.049552	0.035509598	0.058837317	-0.047963306	1.0884658	5.131064	8.285997	Sitting_Scroll
12:41:51.466	0.8739103	4.8388295	8.049552	0.035509598	0.058837317	-0.047963306	1.0884658	5.131064	8.285997	Sitting_Scroll
12:41:51.499	0.8739103	4.8388295	8.049552	0.035509598	0.058837317	-0.047963306	1.0884658	5.131064	8.285997	Sitting_Scroll
12:41:51.533	0.7877164	4.8555894	8.18842	-0.045124616	0.07777414	-0.08095003	0.9434822	5.1972933	8.262464	Sitting_Scroll
12:41:51.566	0.7877164	4.8555894	8.18842	-0.045124616	0.07777414	-0.08095003	0.9434822	5.1972933	8.262464	Sitting_Scroll
12:41:51.601	0.7877164	4.8555894	8.18842	-0.045124616	0.07777414	-0.08095003	0.9434822	5.1972933	8.262464	Sitting_Scroll
12:41:51.633	0.7877164	4.8555894	8.18842	-0.045124616	0.07777414	-0.08095003	0.9434822	5.1972933	8.262464	Sitting_Scroll
12:41:51.666	0.7877164	4.8555894	8.18842	-0.045124616	0.07777414	-0.08095003	0.9434822	5.1972933	8.262464	Sitting_Scroll
12:41:51.700	0.7877164	4.8555894	8.18842	-0.045124616	0.07777414	-0.08095003	0.9434822	5.1972933	8.262464	Sitting_Scroll
12:41:51.722	0.81165916	4.846012	8.128563	-0.025576927	-0.014466511	0.013123219	0.8327065	5.0803957	8.346647	Sitting_Scroll
12:41:51.744	0.81165916	4.846012	8.128563	-0.025576927	-0.014466511	0.013123219	0.8327065	5.0803957	8.346647	Sitting_Scroll
12:41:51.767	0.81165916	4.846012	8.128563	-0.025576927	-0.014466511	0.013123219	0.8327065	5.0803957	8.346647	Sitting_Scroll
12:41:51.790	0.81165916	4.846012	8.128563	-0.025576927	-0.014466511	0.013123219	0.8327065	5.0803957	8.346647	Sitting_Scroll
12:41:51.813	0.81165916	4.846012	8.128563	-0.025576927	-0.014466511	0.013123219	0.8327065	5.0803957	8.346647	Sitting_Scroll
12:41:51.833	0.81165916	4.846012	8.128563	-0.025576927	-0.014466511	0.013123219	0.8327065	5.0803957	8.346647	Sitting_Scroll
12:41:51.854	0.81165916	4.846012	8.128563	-0.025576927	-0.014466511	0.013123219	0.8327065	5.0803957	8.346647	Sitting_Scroll
12:41:51.875	0.81165916	4.846012	8.128563	-0.025576927	-0.014466511	0.013123219	0.8327065	5.0803957	8.346647	Sitting_Scroll
12:41:51.897	0.49800915	4.800521	9.186832	0.44356757	0.11748038	-0.12493233	0.8463209	5.160468	8.296003	Sitting_Scroll
12:41:51.918	0.49800915	4.800521	9.186832	0.44356757	0.11748038	-0.12493233	0.8463209	5.160468	8.296003	Sitting_Scroll
12:41:51.939	0.49800915	4.800521	9.186832	0.44356757	0.11748038	-0.12493233	0.8463209	5.160468	8.296003	Sitting_Scroll
12:41:51.961	0.49800915	4.800521	9.186832	0.44356757	0.11748038	-0.12493233	0.8463209	5.160468	8.296003	Sitting_Scroll
12:41:51.983	0.49800915	4.800521	9.186832	0.44356757	0.11748038	-0.12493233	0.8463209	5.160468	8.296003	Sitting_Scroll
12:41:52.004	0.49800915	4.800521	9.186832	0.44356757	0.11748038	-0.12493233	0.8463209	5.160468	8.296003	Sitting_Scroll
12:41:52.026	0.49800915	4.800521	9.186832	0.44356757	0.11748038	-0.12493233	0.8463209	5.160468	8.296003	Sitting_Scroll
12:41:52.048	0.49800915	4.800521	9.186832	0.44356757	0.11748038	-0.12493233	0.8463209	5.160468	8.296003	Sitting_Scroll
12:41:52.070	0.7015225	5.384724	7.965752	0.057500742	-0.023018623	0.045499075	0.80370885	5.518141	8.066877	Sitting_Scroll
12:41:52.092	0.7015225	5.384724	7.965752	0.057500742	-0.023018623	0.045499075	0.80370885	5.518141	8.066877	Sitting_Scroll
12:41:52.113	0.7015225	5.384724	7.965752	0.057500742	-0.023018623	0.045499075	0.80370885	5.518141	8.066877	Sitting_Scroll
12:41:52.136	0.7015225	5.384724	7.965752	0.057500742	-0.023018623	0.045499075	0.80370885	5.518141	8.066877	Sitting_Scroll
12:41:52.157	0.7015225	5.384724	7.965752	0.057500742	-0.023018623	0.045499075	0.80370885	5.518141	8.066877	Sitting_Scroll
12:41:52.179	0.7015225	5.384724	7.965752	0.057500742	-0.023018623	0.045499075	0.80370885	5.518141	8.066877	Sitting_Scroll
12:41:52.202	0.7015225	5.384724	7.965752	0.057500742	-0.023018623	0.045499075	0.80370885	5.518141	8.066877	Sitting_Scroll
12:41:52.224	0.7015225	5.384724	7.965752	0.057500742	-0.023018623	0.045499075	0.80370885	5.518141	8.066877	Sitting_Scroll
12:41:52.246	0.7326481	5.394301	7.7478733	0.07338324	-0.008357858	-0.0009266826	0.8273433	5.5670047	8.030832	Sitting_Scroll
12:41:52.269	0.7326481	5.394301	7.7478733	0.07338324	-0.008357858	-0.0009266826	0.8273433	5.5670047	8.030832	Sitting_Scroll
12:41:52.291	0.7326481	5.394301	7.7478733	0.07338324	-0.008357858	-0.0009266826	0.8273433	5.5670047	8.030832	Sitting_Scroll
12:41:52.313	0.7326481	5.394301	7.7478733	0.07338324	-0.008357858	-0.0009266826	0.8273433	5.5670047	8.030832	Sitting_Scroll
12:41:52.336	0.7326481	5.394301	7.7478733	0.07338324	-0.008357858	-0.0009266826	0.8273433	5.5670047	8.030832	Sitting_Scroll
12:41:52.357	0.7326481	5.394301	7.7478733	0.07338324	-0.008357858	-0.0009266826	0.8273433	5.5670047	8.030832	Sitting_Scroll
12:41:52.379	0.7326481	5.394301	7.7478733	0.07338324	-0.008357858	-0.0009266826	0.8273433	5.5670047	8.030832	Sitting_Scroll
12:41:52.400	0.7326481	5.394301	7.7478733	0.07338324	-0.008357858	-0.0009266826	0.8273433	5.5670047	8.030832	Sitting_Scroll
12:41:52.422	0.7326481	5.394301	7.7478733	0.07338324	-0.008357858	-0.0009266826	0.8273433	5.5670047	8.030832	Sitting_Scroll
12:41:52.444	0.43336374	5.312896	9.220352	-0.14225218	-0.08288342	0.16950472	0.64629376	5.460254	8.120239	Sitting_Scroll
12:41:52.465	0.43336374	5.312896	9.220352	-0.14225218	-0.08288342	0.16950472	0.64629376	5.460254	8.120239	Sitting_Scroll
12:41:52.487	0.43336374	5.312896	9.220352	-0.14225218	-0.08288342	0.16950472	0.64629376	5.460254	8.120239	Sitting_Scroll
12:41:52.508	0.43336374	5.312896	9.220352	-0.14225218	-0.08288342	0.16950472	0.64629376	5.460254	8.120239	Sitting_Scroll
12:41:52.530	0.43336374	5.312896	9.220352	-0.14225218	-0.08288342	0.16950472	0.64629376	5.460254	8.120239	Sitting_Scroll
12:41:52.551	0.43336374	5.312896	9.220352	-0.14225218	-0.08288342	0.16950472	0.64629376	5.460254	8.120239	Sitting_Scroll
12:41:52.573	0.43336374	5.312896	9.220352	-0.14225218	-0.08288342	0.16950472	0.64629376	5.460254	8.120239	Sitting_Scroll
12:41:52.594	0.43336374	5.312896	9.220352	-0.14225218	-0.08288342	0.16950472	0.64629376	5.460254	8.120239	Sitting_Scroll
12:41:52.615	0.23224466	5.2410674	8.281796	0.08376795	0.06922203	-0.031469945	0.57619435	5.477614	8.113821	Sitting_Scroll
12:41:52.639	0.23224466	5.2410674	8.281796	0.08376795	0.06922203	-0.031469945	0.57619435	5.477614	8.113821	Sitting_Scroll
12:41:52.660	0.23224466	5.2410674	8.281796	0.08376795	0.06922203	-0.031469945	0.57619435	5.477614	8.113821	Sitting_Scroll
12:41:52.682	0.23224466	5.2410674	8.281796	0.08376795	0.06922203	-0.031469945	0.57619435	5.477614	8.113821	Sitting_Scroll
12:41:52.704	0.23224466	5.2410674	8.281796	0.08376795	0.06922203	-0.031469945	0.57619435	5.477614	8.113821	Sitting_Scroll
12:41:52.726	0.23224466	5.2410674	8.281796	0.08376795	0.06922203	-0.031469945	0.57619435	5.477614	8.113821	Sitting_Scroll
12:41:52.748	0.23224466	5.2410674	8.281796	0.08376795	0.06922203	-0.031469945	0.57619435	5.477614	8.113821	Sitting_Scroll
12:41:52.771	0.23224466	5.2410674	8.281796	0.08376795	0.06922203	-0.031469945	0.57619435	5.477614	8.113821	Sitting_Scroll
12:41:52.793	0.6488485	5.952167	8.016032	0.46494788	-0.7945414	-0.14203656	1.5232068	5.8522105	7.720218	Sitting_Scroll
12:41:52.815	0.6488485	5.952167	8.016032	0.46494788	-0.7945414	-0.14203656	1.5232068	5.8522105	7.720218	Sitting_Scroll
12:41:52.838	0.6488485	5.952167	8.016032	0.46494788	-0.7945414	-0.14203656	1.5232068	5.8522105	7.720218	Sitting_Scroll
12:41:52.860	0.6488485	5.952167	8.016032	0.46494788	-0.7945414	-0.14203656	1.5232068	5.8522105	7.720218	Sitting_Scroll
12:41:52.882	0.6488485	5.952167	8.016032	0.46494788	-0.7945414	-0.14203656	1.5232068	5.8522105	7.720218	Sitting_Scroll
12:41:52.905	0.6488485	5.952167	8.016032	0.46494788	-0.7945414	-0.14203656	1.5232068	5.8522105	7.720218	Sitting_Scroll
12:41:52.927	0.6488485	5.952167	8.016032	0.46494788	-0.7945414	-0.14203656	1.5232068	5.8522105	7.720218	Sitting_Scroll
12:41:52.949	0.6488485	5.952167	8.016032	0.46494788	-0.7945414	-0.14203656	1.5232068	5.8522105	7.720218	Sitting_Scroll
12:41:52.972	3.7350688	5.770202	5.2434616	-0.14286305	1.0404978	-0.15608646	2.1213772	6.7886486	6.751611	Sitting_Scroll
12:41:52.994	3.7350688	5.770202	5.2434616	-0.14286305	1.0404978	-0.15608646	2.1213772	6.7886486	6.751611	Sitting_Scroll
12:41:53.016	3.7350688	5.770202	5.2434616	-0.14286305	1.0404978	-0.15608646	2.1213772	6.7886486	6.751611	Sitting_Scroll
12:41:53.040	3.7350688	5.770202	5.2434616	-0.14286305	1.0404978	-0.15608646	2.1213772	6.7886486	6.751611	Sitting_Scroll
12:41:53.061	3.7350688	5.770202	5.2434616	-0.14286305	1.0404978	-0.15608646	2.1213772	6.7886486	6.751611	Sitting_Scroll
12:41:53.083	3.7350688	5.770202	5.2434616	-0.14286305	1.0404978	-0.15608646	2.1213772	6.7886486	6.751611	Sitting_Scroll
12:41:53.106	3.7350688	5.770202	5.2434616	-0.14286305	1.0404978	-0.15608646	2.1213772	6.7886486	6.751611	Sitting_Scroll
12:41:53.129	3.7350688	5.770202	5.2434616	-0.14286305	1.0404978	-0.15608646	2.1213772	6.7886486	6.751611	Sitting_Scroll
12:41:53.150	0.045491222	4.6664414	10.252285	-1.2912897	0.024628865	-0.7199151	0.98061335	5.3442445	8.16381	Sitting_Scroll
12:41:53.171	0.045491222	4.6664414	10.252285	-1.2912897	0.024628865	-0.7199151	0.98061335	5.3442445	8.16381	Sitting_Scroll
12:41:53.193	0.045491222	4.6664414	10.252285	-1.2912897	0.024628865	-0.7199151	0.98061335	5.3442445	8.16381	Sitting_Scroll
12:41:53.215	0.045491222	4.6664414	10.252285	-1.2912897	0.024628865	-0.7199151	0.98061335	5.3442445	8.16381	Sitting_Scroll
12:41:53.236	0.045491222	4.6664414	10.252285	-1.2912897	0.024628865	-0.7199151	0.98061335	5.3442445	8.16381	Sitting_Scroll
12:41:53.258	0.045491222	4.6664414	10.252285	-1.2912897	0.024628865	-0.7199151	0.98061335	5.3442445	8.16381	Sitting_Scroll
12:41:53.280	0.045491222	4.6664414	10.252285	-1.2912897	0.024628865	-0.7199151	0.98061335	5.3442445	8.16381	Sitting_Scroll
12:41:53.302	0.045491222	4.6664414	10.252285	-1.2912897	0.024628865	-0.7199151	0.98061335	5.3442445	8.16381	Sitting_Scroll
12:41:53.324	-1.1947432	4.9561486	8.976136	0.22671042	0.30745947	0.12185723	0.77309525	4.745903	8.546876	Sitting_Scroll
12:41:53.347	-1.1947432	4.9561486	8.976136	0.22671042	0.30745947	0.12185723	0.77309525	4.745903	8.546876	Sitting_Scroll
12:41:53.368	-1.1947432	4.9561486	8.976136	0.22671042	0.30745947	0.12185723	0.77309525	4.745903	8.546876	Sitting_Scroll
12:41:53.389	-1.1947432	4.9561486	8.976136	0.22671042	0.30745947	0.12185723	0.77309525	4.745903	8.546876	Sitting_Scroll
12:41:53.411	-1.1947432	4.9561486	8.976136	0.22671042	0.30745947	0.12185723	0.77309525	4.745903	8.546876	Sitting_Scroll
12:41:53.433	-1.1947432	4.9561486	8.976136	0.22671042	0.30745947	0.12185723	0.77309525	4.745903	8.546876	Sitting_Scroll
12:41:53.455	-1.1947432	4.9561486	8.976136	0.22671042	0.30745947	0.12185723	0.77309525	4.745903	8.546876	Sitting_Scroll
12:41:53.477	-1.1947432	4.9561486	8.976136	0.22671042	0.30745947	0.12185723	0.77309525	4.745903	8.546876	Sitting_Scroll
12:41:53.499	-1.1947432	4.9561486	8.976136	0.22671042	0.30745947	0.12185723	0.77309525	4.745903	8.546876	Sitting_Scroll
12:41:53.519	1.2067145	4.5850363	8.049552	0.47349998	0.5298145	-0.34117863	0.8834923	5.115391	8.320008	Sitting_Scroll
12:41:53.542	1.2067145	4.5850363	8.049552	0.47349998	0.5298145	-0.34117863	0.8834923	5.115391	8.320008	Sitting_Scroll
12:41:53.563	1.2067145	4.5850363	8.049552	0.47349998	0.5298145	-0.34117863	0.8834923	5.115391	8.320008	Sitting_Scroll
12:41:53.584	1.2067145	4.5850363	8.049552	0.47349998	0.5298145	-0.34117863	0.8834923	5.115391	8.320008	Sitting_Scroll
12:41:53.605	1.2067145	4.5850363	8.049552	0.47349998	0.5298145	-0.34117863	0.8834923	5.115391	8.320008	Sitting_Scroll
12:41:53.628	1.2067145	4.5850363	8.049552	0.47349998	0.5298145	-0.34117863	0.8834923	5.115391	8.320008	Sitting_Scroll
12:41:53.649	1.2067145	4.5850363	8.049552	0.47349998	0.5298145	-0.34117863	0.8834923	5.115391	8.320008	Sitting_Scroll
12:41:53.670	1.2067145	4.5850363	8.049552	0.47349998	0.5298145	-0.34117863	0.8834923	5.115391	8.320008	Sitting_Scroll
12:41:53.692	0.46927786	5.0614967	7.8915296	-0.040237695	-0.017520837	-0.015587448	0.7267114	5.2781963	8.233035	Sitting_Scroll
12:41:53.713	0.46927786	5.0614967	7.8915296	-0.040237695	-0.017520837	-0.015587448	0.7267114	5.2781963	8.233035	Sitting_Scroll
12:41:53.735	0.46927786	5.0614967	7.8915296	-0.040237695	-0.017520837	-0.015587448	0.7267114	5.2781963	8.233035	Sitting_Scroll
12:41:53.756	0.46927786	5.0614967	7.8915296	-0.040237695	-0.017520837	-0.015587448	0.7267114	5.2781963	8.233035	Sitting_Scroll
12:41:53.777	0.46927786	5.0614967	7.8915296	-0.040237695	-0.017520837	-0.015587448	0.7267114	5.2781963	8.233035	Sitting_Scroll
12:41:53.799	0.46927786	5.0614967	7.8915296	-0.040237695	-0.017520837	-0.015587448	0.7267114	5.2781963	8.233035	Sitting_Scroll
12:41:53.821	0.46927786	5.0614967	7.8915296	-0.040237695	-0.017520837	-0.015587448	0.7267114	5.2781963	8.233035	Sitting_Scroll
12:41:53.843	0.46927786	5.0614967	7.8915296	-0.040237695	-0.017520837	-0.015587448	0.7267114	5.2781963	8.233035	Sitting_Scroll
12:41:53.865	0.5698374	4.8292522	8.597841	-0.20517132	-0.13908303	0.20188059	0.81607455	5.104493	8.333577	Sitting_Scroll
12:41:53.886	0.5698374	4.8292522	8.597841	-0.20517132	-0.13908303	0.20188059	0.81607455	5.104493	8.333577	Sitting_Scroll
12:41:53.908	0.5698374	4.8292522	8.597841	-0.20517132	-0.13908303	0.20188059	0.81607455	5.104493	8.333577	Sitting_Scroll
12:41:53.929	0.5698374	4.8292522	8.597841	-0.20517132	-0.13908303	0.20188059	0.81607455	5.104493	8.333577	Sitting_Scroll
12:41:53.951	0.5698374	4.8292522	8.597841	-0.20517132	-0.13908303	0.20188059	0.81607455	5.104493	8.333577	Sitting_Scroll
12:41:53.973	0.5698374	4.8292522	8.597841	-0.20517132	-0.13908303	0.20188059	0.81607455	5.104493	8.333577	Sitting_Scroll
12:41:53.994	0.5698374	4.8292522	8.597841	-0.20517132	-0.13908303	0.20188059	0.81607455	5.104493	8.333577	Sitting_Scroll
12:41:54.016	0.5698374	4.8292522	8.597841	-0.20517132	-0.13908303	0.20188059	0.81607455	5.104493	8.333577	Sitting_Scroll
12:41:54.037	0.5698374	4.8292522	8.597841	-0.20517132	-0.13908303	0.20188059	0.81607455	5.104493	8.333577	Sitting_Scroll
12:41:54.059	1.2043202	4.5108137	7.982512	0.34827262	-0.09387899	0.052218594	1.0554901	5.0642195	8.331265	Sitting_Scroll
12:41:54.081	1.2043202	4.5108137	7.982512	0.34827262	-0.09387899	0.052218594	1.0554901	5.0642195	8.331265	Sitting_Scroll
12:41:54.102	1.2043202	4.5108137	7.982512	0.34827262	-0.09387899	0.052218594	1.0554901	5.0642195	8.331265	Sitting_Scroll
12:41:54.124	1.2043202	4.5108137	7.982512	0.34827262	-0.09387899	0.052218594	1.0554901	5.0642195	8.331265	Sitting_Scroll
12:41:54.145	1.2043202	4.5108137	7.982512	0.34827262	-0.09387899	0.052218594	1.0554901	5.0642195	8.331265	Sitting_Scroll
12:41:54.176	1.2043202	4.5108137	7.982512	0.34827262	-0.09387899	0.052218594	1.0554901	5.0642195	8.331265	Sitting_Scroll
12:41:54.209	1.2043202	4.5108137	7.982512	0.34827262	-0.09387899	0.052218594	1.0554901	5.0642195	8.331265	Sitting_Scroll
12:41:54.244	0.87151605	5.7007685	7.881953	0.0196271	0.014855022	-0.033302538	1.1201943	5.384107	8.119536	Sitting_Scroll
12:41:54.279	0.87151605	5.7007685	7.881953	0.0196271	0.014855022	-0.033302538	1.1201943	5.384107	8.119536	Sitting_Scroll
12:41:54.312	0.87151605	5.7007685	7.881953	0.0196271	0.014855022	-0.033302538	1.1201943	5.384107	8.119536	Sitting_Scroll
12:41:54.343	0.87151605	5.7007685	7.881953	0.0196271	0.014855022	-0.033302538	1.1201943	5.384107	8.119536	Sitting_Scroll
12:41:54.378	0.87151605	5.7007685	7.881953	0.0196271	0.014855022	-0.033302538	1.1201943	5.384107	8.119536	Sitting_Scroll
12:41:54.411	1.1300977	5.2697988	8.420665	0.0636094	-0.18367618	0.029005714	1.1073229	5.5231013	8.027423	Sitting_Scroll
12:41:54.432	1.1300977	5.2697988	8.420665	0.0636094	-0.18367618	0.029005714	1.1073229	5.5231013	8.027423	Sitting_Scroll
12:41:54.453	1.1300977	5.2697988	8.420665	0.0636094	-0.18367618	0.029005714	1.1073229	5.5231013	8.027423	Sitting_Scroll
12:41:54.474	1.1300977	5.2697988	8.420665	0.0636094	-0.18367618	0.029005714	1.1073229	5.5231013	8.027423	Sitting_Scroll
12:41:54.495	1.1300977	5.2697988	8.420665	0.0636094	-0.18367618	0.029005714	1.1073229	5.5231013	8.027423	Sitting_Scroll
12:41:54.517	1.1300977	5.2697988	8.420665	0.0636094	-0.18367618	0.029005714	1.1073229	5.5231013	8.027423	Sitting_Scroll
12:41:54.539	1.1300977	5.2697988	8.420665	0.0636094	-0.18367618	0.029005714	1.1073229	5.5231013	8.027423	Sitting_Scroll
12:41:54.562	1.1300977	5.2697988	8.420665	0.0636094	-0.18367618	0.029005714	1.1073229	5.5231013	8.027423	Sitting_Scroll
12:41:54.584	1.1372806	5.38233	7.7071705	0.05933334	0.067389436	-0.034524273	1.0589467	5.579617	7.9948006	Sitting_Scroll
12:41:54.604	1.1372806	5.38233	7.7071705	0.05933334	0.067389436	-0.034524273	1.0589467	5.579617	7.9948006	Sitting_Scroll
12:41:54.626	1.1372806	5.38233	7.7071705	0.05933334	0.067389436	-0.034524273	1.0589467	5.579617	7.9948006	Sitting_Scroll
12:41:54.647	1.1372806	5.38233	7.7071705	0.05933334	0.067389436	-0.034524273	1.0589467	5.579617	7.9948006	Sitting_Scroll
12:41:54.668	1.1372806	5.38233	7.7071705	0.05933334	0.067389436	-0.034524273	1.0589467	5.579617	7.9948006	Sitting_Scroll
12:41:54.689	1.1372806	5.38233	7.7071705	0.05933334	0.067389436	-0.034524273	1.0589467	5.579617	7.9948006	Sitting_Scroll
12:41:54.712	1.1372806	5.38233	7.7071705	0.05933334	0.067389436	-0.034524273	1.0589467	5.579617	7.9948006	Sitting_Scroll
12:41:54.734	1.1372806	5.38233	7.7071705	0.05933334	0.067389436	-0.034524273	1.0589467	5.579617	7.9948006	Sitting_Scroll
12:41:54.755	1.1372806	5.38233	7.7071705	0.05933334	0.067389436	-0.034524273	1.0589467	5.579617	7.9948006	Sitting_Scroll
12:41:54.776	0.86193895	5.5355635	7.778999	-0.06589404	-0.051118426	0.072377145	0.97041374	5.5907326	7.9982686	Sitting_Scroll
12:41:54.798	0.86193895	5.5355635	7.778999	-0.06589404	-0.051118426	0.072377145	0.97041374	5.5907326	7.9982686	Sitting_Scroll
12:41:54.822	0.86193895	5.5355635	7.778999	-0.06589404	-0.051118426	0.072377145	0.97041374	5.5907326	7.9982686	Sitting_Scroll
12:41:54.843	0.86193895	5.5355635	7.778999	-0.06589404	-0.051118426	0.072377145	0.97041374	5.5907326	7.9982686	Sitting_Scroll
12:41:54.864	0.86193895	5.5355635	7.778999	-0.06589404	-0.051118426	0.072377145	0.97041374	5.5907326	7.9982686	Sitting_Scroll
12:41:54.885	0.86193895	5.5355635	7.778999	-0.06589404	-0.051118426	0.072377145	0.97041374	5.5907326	7.9982686	Sitting_Scroll
12:41:54.907	0.86193895	5.5355635	7.778999	-0.06589404	-0.051118426	0.072377145	0.97041374	5.5907326	7.9982686	Sitting_Scroll
12:41:54.929	0.86193895	5.5355635	7.778999	-0.06589404	-0.051118426	0.072377145	0.97041374	5.5907326	7.9982686	Sitting_Scroll
12:41:54.951	0.6177229	5.1093826	7.989695	-0.09765903	0.30623773	0.035725232	0.94680697	5.275851	8.212144	Sitting_Scroll
12:41:54.972	0.6177229	5.1093826	7.989695	-0.09765903	0.30623773	0.035725232	0.94680697	5.275851	8.212144	Sitting_Scroll
12:41:54.994	0.6177229	5.1093826	7.989695	-0.09765903	0.30623773	0.035725232	0.94680697	5.275851	8.212144	Sitting_Scroll
12:41:55.016	0.6177229	5.1093826	7.989695	-0.09765903	0.30623773	0.035725232	0.94680697	5.275851	8.212144	Sitting_Scroll
12:41:55.037	0.6177229	5.1093826	7.989695	-0.09765903	0.30623773	0.035725232	0.94680697	5.275851	8.212144	Sitting_Scroll
12:41:55.059	0.6177229	5.1093826	7.989695	-0.09765903	0.30623773	0.035725232	0.94680697	5.275851	8.212144	Sitting_Scroll
12:41:55.080	0.6177229	5.1093826	7.989695	-0.09765903	0.30623773	0.035725232	0.94680697	5.275851	8.212144	Sitting_Scroll
12:41:55.102	0.6177229	5.1093826	7.989695	-0.09765903	0.30623773	0.035725232	0.94680697	5.275851	8.212144	Sitting_Scroll
12:41:55.124	0.22027329	5.4350038	7.7311134	0.13446978	0.09732183	-0.04490898	0.63737744	5.3929114	8.165818	Sitting_Scroll
12:41:55.146	0.22027329	5.4350038	7.7311134	0.13446978	0.09732183	-0.04490898	0.63737744	5.3929114	8.165818	Sitting_Scroll
12:41:55.167	0.22027329	5.4350038	7.7311134	0.13446978	0.09732183	-0.04490898	0.63737744	5.3929114	8.165818	Sitting_Scroll
12:41:55.190	0.22027329	5.4350038	7.7311134	0.13446978	0.09732183	-0.04490898	0.63737744	5.3929114	8.165818	Sitting_Scroll
12:41:55.213	0.22027329	5.4350038	7.7311134	0.13446978	0.09732183	-0.04490898	0.63737744	5.3929114	8.165818	Sitting_Scroll
12:41:55.246	0.22027329	5.4350038	7.7311134	0.13446978	0.09732183	-0.04490898	0.63737744	5.3929114	8.165818	Sitting_Scroll
12:41:55.281	0.22027329	5.4350038	7.7311134	0.13446978	0.09732183	-0.04490898	0.63737744	5.3929114	8.165818	Sitting_Scroll
12:41:55.317	0.4764607	5.320079	7.692805	-0.039015964	-0.016909972	-0.062013205	0.58033407	5.457882	8.126811	Sitting_Scroll
12:41:55.348	0.4764607	5.320079	7.692805	-0.039015964	-0.016909972	-0.062013205	0.58033407	5.457882	8.126811	Sitting_Scroll
12:41:55.383	0.4764607	5.320079	7.692805	-0.039015964	-0.016909972	-0.062013205	0.58033407	5.457882	8.126811	Sitting_Scroll
12:41:55.415	0.4764607	5.320079	7.692805	-0.039015964	-0.016909972	-0.062013205	0.58033407	5.457882	8.126811	Sitting_Scroll
12:41:55.436	0.4764607	5.320079	7.692805	-0.039015964	-0.016909972	-0.062013205	0.58033407	5.457882	8.126811	Sitting_Scroll
12:41:55.457	0.4764607	5.320079	7.692805	-0.039015964	-0.016909972	-0.062013205	0.58033407	5.457882	8.126811	Sitting_Scroll
12:41:55.478	0.4764607	5.320079	7.692805	-0.039015964	-0.016909972	-0.062013205	0.58033407	5.457882	8.126811	Sitting_Scroll
12:41:55.499	0.16041641	5.609786	7.721536	-0.13186748	-0.11403754	-0.18357539	0.55566144	5.589714	8.038451	Sitting_Scroll
12:41:55.523	0.16041641	5.609786	7.721536	-0.13186748	-0.11403754	-0.18357539	0.55566144	5.589714	8.038451	Sitting_Scroll
12:41:55.545	0.16041641	5.609786	7.721536	-0.13186748	-0.11403754	-0.18357539	0.55566144	5.589714	8.038451	Sitting_Scroll
12:41:55.566	0.16041641	5.609786	7.721536	-0.13186748	-0.11403754	-0.18357539	0.55566144	5.589714	8.038451	Sitting_Scroll
12:41:55.588	0.16041641	5.609786	7.721536	-0.13186748	-0.11403754	-0.18357539	0.55566144	5.589714	8.038451	Sitting_Scroll
12:41:55.610	0.16041641	5.609786	7.721536	-0.13186748	-0.11403754	-0.18357539	0.55566144	5.589714	8.038451	Sitting_Scroll
12:41:55.633	0.16041641	5.609786	7.721536	-0.13186748	-0.11403754	-0.18357539	0.55566144	5.589714	8.038451	Sitting_Scroll
12:41:55.655	0.16041641	5.609786	7.721536	-0.13186748	-0.11403754	-0.18357539	0.55566144	5.589714	8.038451	Sitting_Scroll
12:41:55.677	0.5027977	5.3799353	7.563514	0.14118929	-0.0040818015	-0.005202739	0.5051745	5.5116615	8.095474	Sitting_Scroll
12:41:55.700	0.5027977	5.3799353	7.563514	0.14118929	-0.0040818015	-0.005202739	0.5051745	5.5116615	8.095474	Sitting_Scroll
12:41:55.722	0.5027977	5.3799353	7.563514	0.14118929	-0.0040818015	-0.005202739	0.5051745	5.5116615	8.095474	Sitting_Scroll
12:41:55.744	0.5027977	5.3799353	7.563514	0.14118929	-0.0040818015	-0.005202739	0.5051745	5.5116615	8.095474	Sitting_Scroll
12:41:55.767	0.5027977	5.3799353	7.563514	0.14118929	-0.0040818015	-0.005202739	0.5051745	5.5116615	8.095474	Sitting_Scroll
12:41:55.792	0.5027977	5.3799353	7.563514	0.14118929	-0.0040818015	-0.005202739	0.5051745	5.5116615	8.095474	Sitting_Scroll
12:41:55.813	0.5027977	5.3799353	7.563514	0.14118929	-0.0040818015	-0.005202739	0.5051745	5.5116615	8.095474	Sitting_Scroll
12:41:55.836	0.5027977	5.3799353	7.563514	0.14118929	-0.0040818015	-0.005202739	0.5051745	5.5116615	8.095474	Sitting_Scroll
12:41:55.857	0.2753416	5.1596622	8.877971	-0.3157379	0.06372424	0.032670908	0.5091978	5.354479	8.200038	Sitting_Scroll
12:41:55.878	0.2753416	5.1596622	8.877971	-0.3157379	0.06372424	0.032670908	0.5091978	5.354479	8.200038	Sitting_Scroll
12:41:55.899	0.2753416	5.1596622	8.877971	-0.3157379	0.06372424	0.032670908	0.5091978	5.354479	8.200038	Sitting_Scroll
12:41:55.920	0.2753416	5.1596622	8.877971	-0.3157379	0.06372424	0.032670908	0.5091978	5.354479	8.200038	Sitting_Scroll
12:41:55.942	0.2753416	5.1596622	8.877971	-0.3157379	0.06372424	0.032670908	0.5091978	5.354479	8.200038	Sitting_Scroll
12:41:55.963	0.2753416	5.1596622	8.877971	-0.3157379	0.06372424	0.032670908	0.5091978	5.354479	8.200038	Sitting_Scroll
12:41:55.985	0.2753416	5.1596622	8.877971	-0.3157379	0.06372424	0.032670908	0.5091978	5.354479	8.200038	Sitting_Scroll
12:41:56.006	0.2753416	5.1596622	8.877971	-0.3157379	0.06372424	0.032670908	0.5091978	5.354479	8.200038	Sitting_Scroll
12:41:56.027	1.0055954	4.8938975	8.391933	0.14424361	-0.13297437	0.025951387	0.7080119	5.241043	8.258362	Sitting_Scroll
12:41:56.048	1.0055954	4.8938975	8.391933	0.14424361	-0.13297437	0.025951387	0.7080119	5.241043	8.258362	Sitting_Scroll
12:41:56.070	1.0055954	4.8938975	8.391933	0.14424361	-0.13297437	0.025951387	0.7080119	5.241043	8.258362	Sitting_Scroll
12:41:56.091	1.0055954	4.8938975	8.391933	0.14424361	-0.13297437	0.025951387	0.7080119	5.241043	8.258362	Sitting_Scroll
12:41:56.112	1.0055954	4.8938975	8.391933	0.14424361	-0.13297437	0.025951387	0.7080119	5.241043	8.258362	Sitting_Scroll
12:41:56.133	1.0055954	4.8938975	8.391933	0.14424361	-0.13297437	0.025951387	0.7080119	5.241043	8.258362	Sitting_Scroll
12:41:56.155	1.0055954	4.8938975	8.391933	0.14424361	-0.13297437	0.025951387	0.7080119	5.241043	8.258362	Sitting_Scroll
12:41:56.176	1.0055954	4.8938975	8.391933	0.14424361	-0.13297437	0.025951387	0.7080119	5.241043	8.258362	Sitting_Scroll
12:41:56.201	1.0055954	4.8938975	8.391933	0.14424361	-0.13297437	0.025951387	0.7080119	5.241043	8.258362	Sitting_Scroll
12:41:56.235	0.9481328	5.1045938	8.581081	0.4655587	0.28913352	-0.15852992	0.703966	5.374027	8.172794	Sitting_Scroll
12:41:56.269	0.9481328	5.1045938	8.581081	0.4655587	0.28913352	-0.15852992	0.703966	5.374027	8.172794	Sitting_Scroll
12:41:56.289	0.9481328	5.1045938	8.581081	0.4655587	0.28913352	-0.15852992	0.703966	5.374027	8.172794	Sitting_Scroll
12:41:56.311	0.9481328	5.1045938	8.581081	0.4655587	0.28913352	-0.15852992	0.703966	5.374027	8.172794	Sitting_Scroll
12:41:56.331	0.9481328	5.1045938	8.581081	0.4655587	0.28913352	-0.15852992	0.703966	5.374027	8.172794	Sitting_Scroll
12:41:56.353	0.9481328	5.1045938	8.581081	0.4655587	0.28913352	-0.15852992	0.703966	5.374027	8.172794	Sitting_Scroll
12:41:56.374	0.9481328	5.1045938	8.581081	0.4655587	0.28913352	-0.15852992	0.703966	5.374027	8.172794	Sitting_Scroll
12:41:56.397	0.65842557	5.2458563	6.873963	0.02207056	0.48461038	0.48532206	0.07059724	5.866324	7.8582172	Sitting_Scroll
12:41:56.420	0.65842557	5.2458563	6.873963	0.02207056	0.48461038	0.48532206	0.07059724	5.866324	7.8582172	Sitting_Scroll
12:41:56.441	0.65842557	5.2458563	6.873963	0.02207056	0.48461038	0.48532206	0.07059724	5.866324	7.8582172	Sitting_Scroll
12:41:56.463	0.65842557	5.2458563	6.873963	0.02207056	0.48461038	0.48532206	0.07059724	5.866324	7.8582172	Sitting_Scroll
12:41:56.486	0.65842557	5.2458563	6.873963	0.02207056	0.48461038	0.48532206	0.07059724	5.866324	7.8582172	Sitting_Scroll
12:41:56.508	0.65842557	5.2458563	6.873963	0.02207056	0.48461038	0.48532206	0.07059724	5.866324	7.8582172	Sitting_Scroll
12:41:56.530	0.65842557	5.2458563	6.873963	0.02207056	0.48461038	0.48532206	0.07059724	5.866324	7.8582172	Sitting_Scroll
12:41:56.554	0.65842557	5.2458563	6.873963	0.02207056	0.48461038	0.48532206	0.07059724	5.866324	7.8582172	Sitting_Scroll
12:41:56.576	-0.6392714	5.933013	7.9920893	0.0025228735	-0.043177176	-0.005813604	-0.22976007	5.6886687	7.984773	Sitting_Scroll
12:41:56.597	-0.6392714	5.933013	7.9920893	0.0025228735	-0.043177176	-0.005813604	-0.22976007	5.6886687	7.984773	Sitting_Scroll
12:41:56.620	-0.6392714	5.933013	7.9920893	0.0025228735	-0.043177176	-0.005813604	-0.22976007	5.6886687	7.984773	Sitting_Scroll
12:41:56.642	-0.6392714	5.933013	7.9920893	0.0025228735	-0.043177176	-0.005813604	-0.22976007	5.6886687	7.984773	Sitting_Scroll
12:41:56.664	-0.6392714	5.933013	7.9920893	0.0025228735	-0.043177176	-0.005813604	-0.22976007	5.6886687	7.984773	Sitting_Scroll
12:41:56.687	-0.6392714	5.933013	7.9920893	0.0025228735	-0.043177176	-0.005813604	-0.22976007	5.6886687	7.984773	Sitting_Scroll
12:41:56.709	-0.6392714	5.933013	7.9920893	0.0025228735	-0.043177176	-0.005813604	-0.22976007	5.6886687	7.984773	Sitting_Scroll
12:41:56.730	-0.6392714	5.933013	7.9920893	0.0025228735	-0.043177176	-0.005813604	-0.22976007	5.6886687	7.984773	Sitting_Scroll
12:41:56.752	-0.19633053	5.4900723	7.4461946	-0.13980873	-0.06577919	0.0057928353	-0.26209128	5.6605506	8.0037365	Sitting_Scroll
12:41:56.774	-0.19633053	5.4900723	7.4461946	-0.13980873	-0.06577919	0.0057928353	-0.26209128	5.6605506	8.0037365	Sitting_Scroll
12:41:56.796	-0.19633053	5.4900723	7.4461946	-0.13980873	-0.06577919	0.0057928353	-0.26209128	5.6605506	8.0037365	Sitting_Scroll
12:41:56.818	-0.19633053	5.4900723	7.4461946	-0.13980873	-0.06577919	0.0057928353	-0.26209128	5.6605506	8.0037365	Sitting_Scroll
[truncated: 3,226 more rows]
