# Supplementary material for: Real-time Smartphone Activity Classification Using Inertial Sensors—Recognition of Scrolling, Typing, and Watching Videos While Sitting or Walking
Source: Sensors (Basel). 2020 Jan 24;20(3):655. doi: 10.3390/s20030655 (PMC7038357; doi:10.3390/s20030655)
Supplement: Supplementary file 1 [file sensors-20-00655-s001.zip › sensors-668083-supplementary/5Hz_data/2655/2019_09_03_12_04_41_Walking_Type.csv]

time	accX	accY	accZ	rotX	rotY	rotZ	graX	graY	graZ	activity
12:20:32.827	-0.021548472	5.6457	7.458166	0.14017342	-0.037178483	-0.063988745	-0.04075316	5.7660513	7.9322977	Walking_Type
12:20:32.848	-0.021548472	5.6457	7.458166	0.14017342	-0.037178483	-0.063988745	-0.04075316	5.7660513	7.9322977	Walking_Type
12:20:32.869	-0.021548472	5.6457	7.458166	0.14017342	-0.037178483	-0.063988745	-0.04075316	5.7660513	7.9322977	Walking_Type
12:20:32.891	-0.021548472	5.6457	7.458166	0.14017342	-0.037178483	-0.063988745	-0.04075316	5.7660513	7.9322977	Walking_Type
12:20:32.944	-0.021548472	5.6457	7.458166	0.14017342	-0.037178483	-0.063988745	-0.04075316	5.7660513	7.9322977	Walking_Type
12:20:33.000	0.58420306	5.2219133	8.066312	-0.6869381	-0.32245255	-0.009621738	0.114820994	5.598937	8.050406	Walking_Type
12:20:33.021	0.58420306	5.2219133	8.066312	-0.6869381	-0.32245255	-0.009621738	0.114820994	5.598937	8.050406	Walking_Type
12:20:33.043	0.58420306	5.2219133	8.066312	-0.6869381	-0.32245255	-0.009621738	0.114820994	5.598937	8.050406	Walking_Type
12:20:33.065	0.58420306	5.2219133	8.066312	-0.6869381	-0.32245255	-0.009621738	0.114820994	5.598937	8.050406	Walking_Type
12:20:33.086	0.58420306	5.2219133	8.066312	-0.6869381	-0.32245255	-0.009621738	0.114820994	5.598937	8.050406	Walking_Type
12:20:33.107	0.58420306	5.2219133	8.066312	-0.6869381	-0.32245255	-0.009621738	0.114820994	5.598937	8.050406	Walking_Type
12:20:33.129	0.58420306	5.2219133	8.066312	-0.6869381	-0.32245255	-0.009621738	0.114820994	5.598937	8.050406	Walking_Type
12:20:33.150	0.888276	4.972909	8.193209	-0.19763507	-0.42080185	-0.33093685	0.485081	5.2342196	8.278767	Walking_Type
12:20:33.172	0.888276	4.972909	8.193209	-0.19763507	-0.42080185	-0.33093685	0.485081	5.2342196	8.278767	Walking_Type
12:20:33.193	0.888276	4.972909	8.193209	-0.19763507	-0.42080185	-0.33093685	0.485081	5.2342196	8.278767	Walking_Type
12:20:33.214	0.888276	4.972909	8.193209	-0.19763507	-0.42080185	-0.33093685	0.485081	5.2342196	8.278767	Walking_Type
12:20:33.235	0.888276	4.972909	8.193209	-0.19763507	-0.42080185	-0.33093685	0.485081	5.2342196	8.278767	Walking_Type
12:20:33.256	0.888276	4.972909	8.193209	-0.19763507	-0.42080185	-0.33093685	0.485081	5.2342196	8.278767	Walking_Type
12:20:33.278	0.888276	4.972909	8.193209	-0.19763507	-0.42080185	-0.33093685	0.485081	5.2342196	8.278767	Walking_Type
12:20:33.299	0.888276	4.972909	8.193209	-0.19763507	-0.42080185	-0.33093685	0.485081	5.2342196	8.278767	Walking_Type
12:20:33.321	1.1372806	4.661653	8.274613	-0.18847209	-0.2619769	-0.42378837	0.8186777	5.0247226	8.381664	Walking_Type
12:20:33.342	1.1372806	4.661653	8.274613	-0.18847209	-0.2619769	-0.42378837	0.8186777	5.0247226	8.381664	Walking_Type
12:20:33.364	1.1372806	4.661653	8.274613	-0.18847209	-0.2619769	-0.42378837	0.8186777	5.0247226	8.381664	Walking_Type
12:20:33.385	1.1372806	4.661653	8.274613	-0.18847209	-0.2619769	-0.42378837	0.8186777	5.0247226	8.381664	Walking_Type
12:20:33.407	1.1372806	4.661653	8.274613	-0.18847209	-0.2619769	-0.42378837	0.8186777	5.0247226	8.381664	Walking_Type
12:20:33.430	1.1372806	4.661653	8.274613	-0.18847209	-0.2619769	-0.42378837	0.8186777	5.0247226	8.381664	Walking_Type
12:20:33.453	1.1372806	4.661653	8.274613	-0.18847209	-0.2619769	-0.42378837	0.8186777	5.0247226	8.381664	Walking_Type
12:20:33.476	1.1372806	4.661653	8.274613	-0.18847209	-0.2619769	-0.42378837	0.8186777	5.0247226	8.381664	Walking_Type
12:20:33.499	1.1372806	4.9944572	6.8715687	-0.15792882	-0.12941913	-0.33521292	0.84337616	4.866066	8.472333	Walking_Type
12:20:33.521	1.1372806	4.9944572	6.8715687	-0.15792882	-0.12941913	-0.33521292	0.84337616	4.866066	8.472333	Walking_Type
12:20:33.544	1.1372806	4.9944572	6.8715687	-0.15792882	-0.12941913	-0.33521292	0.84337616	4.866066	8.472333	Walking_Type
12:20:33.565	1.1372806	4.9944572	6.8715687	-0.15792882	-0.12941913	-0.33521292	0.84337616	4.866066	8.472333	Walking_Type
12:20:33.587	1.1372806	4.9944572	6.8715687	-0.15792882	-0.12941913	-0.33521292	0.84337616	4.866066	8.472333	Walking_Type
12:20:33.610	1.1372806	4.9944572	6.8715687	-0.15792882	-0.12941913	-0.33521292	0.84337616	4.866066	8.472333	Walking_Type
12:20:33.633	1.1372806	4.9944572	6.8715687	-0.15792882	-0.12941913	-0.33521292	0.84337616	4.866066	8.472333	Walking_Type
12:20:33.656	1.1372806	4.9944572	6.8715687	-0.15792882	-0.12941913	-0.33521292	0.84337616	4.866066	8.472333	Walking_Type
12:20:33.678	0.50758624	4.4916596	8.190814	-0.20679805	-0.13980384	-0.11102537	1.0376427	4.665005	8.5633745	Walking_Type
12:20:33.701	0.50758624	4.4916596	8.190814	-0.20679805	-0.13980384	-0.11102537	1.0376427	4.665005	8.5633745	Walking_Type
12:20:33.723	0.50758624	4.4916596	8.190814	-0.20679805	-0.13980384	-0.11102537	1.0376427	4.665005	8.5633745	Walking_Type
12:20:33.746	0.50758624	4.4916596	8.190814	-0.20679805	-0.13980384	-0.11102537	1.0376427	4.665005	8.5633745	Walking_Type
12:20:33.769	0.50758624	4.4916596	8.190814	-0.20679805	-0.13980384	-0.11102537	1.0376427	4.665005	8.5633745	Walking_Type
12:20:33.792	0.50758624	4.4916596	8.190814	-0.20679805	-0.13980384	-0.11102537	1.0376427	4.665005	8.5633745	Walking_Type
12:20:33.815	0.50758624	4.4916596	8.190814	-0.20679805	-0.13980384	-0.11102537	1.0376427	4.665005	8.5633745	Walking_Type
12:20:33.838	0.50758624	4.4916596	8.190814	-0.20679805	-0.13980384	-0.11102537	1.0376427	4.665005	8.5633745	Walking_Type
12:20:33.860	-0.6943397	3.8667538	10.759871	1.1994137	-0.45806465	-0.34437588	1.2609729	4.66824	8.531578	Walking_Type
12:20:33.883	-0.6943397	3.8667538	10.759871	1.1994137	-0.45806465	-0.34437588	1.2609729	4.66824	8.531578	Walking_Type
12:20:33.905	-0.6943397	3.8667538	10.759871	1.1994137	-0.45806465	-0.34437588	1.2609729	4.66824	8.531578	Walking_Type
12:20:33.928	-0.6943397	3.8667538	10.759871	1.1994137	-0.45806465	-0.34437588	1.2609729	4.66824	8.531578	Walking_Type
12:20:33.953	-0.6943397	3.8667538	10.759871	1.1994137	-0.45806465	-0.34437588	1.2609729	4.66824	8.531578	Walking_Type
12:20:33.976	-0.6943397	3.8667538	10.759871	1.1994137	-0.45806465	-0.34437588	1.2609729	4.66824	8.531578	Walking_Type
12:20:33.998	-0.6943397	3.8667538	10.759871	1.1994137	-0.45806465	-0.34437588	1.2609729	4.66824	8.531578	Walking_Type
12:20:34.020	-0.6943397	3.8667538	10.759871	1.1994137	-0.45806465	-0.34437588	1.2609729	4.66824	8.531578	Walking_Type
12:20:34.042	2.7653873	3.8739367	10.304958	0.4712624	0.15952012	-0.44272518	1.35062	5.005442	8.324164	Walking_Type
12:20:34.065	2.7653873	3.8739367	10.304958	0.4712624	0.15952012	-0.44272518	1.35062	5.005442	8.324164	Walking_Type
12:20:34.086	2.7653873	3.8739367	10.304958	0.4712624	0.15952012	-0.44272518	1.35062	5.005442	8.324164	Walking_Type
12:20:34.109	2.7653873	3.8739367	10.304958	0.4712624	0.15952012	-0.44272518	1.35062	5.005442	8.324164	Walking_Type
12:20:34.131	2.7653873	3.8739367	10.304958	0.4712624	0.15952012	-0.44272518	1.35062	5.005442	8.324164	Walking_Type
12:20:34.154	2.7653873	3.8739367	10.304958	0.4712624	0.15952012	-0.44272518	1.35062	5.005442	8.324164	Walking_Type
12:20:34.176	2.7653873	3.8739367	10.304958	0.4712624	0.15952012	-0.44272518	1.35062	5.005442	8.324164	Walking_Type
12:20:34.199	2.7653873	3.8739367	10.304958	0.4712624	0.15952012	-0.44272518	1.35062	5.005442	8.324164	Walking_Type
12:20:34.223	-0.48843205	5.3033185	7.1349387	-0.333858	0.12897687	-0.34315416	0.7548109	5.4011717	8.150333	Walking_Type
12:20:34.245	-0.48843205	5.3033185	7.1349387	-0.333858	0.12897687	-0.34315416	0.7548109	5.4011717	8.150333	Walking_Type
12:20:34.267	-0.48843205	5.3033185	7.1349387	-0.333858	0.12897687	-0.34315416	0.7548109	5.4011717	8.150333	Walking_Type
12:20:34.290	-0.48843205	5.3033185	7.1349387	-0.333858	0.12897687	-0.34315416	0.7548109	5.4011717	8.150333	Walking_Type
12:20:34.312	-0.48843205	5.3033185	7.1349387	-0.333858	0.12897687	-0.34315416	0.7548109	5.4011717	8.150333	Walking_Type
12:20:34.338	-0.48843205	5.3033185	7.1349387	-0.333858	0.12897687	-0.34315416	0.7548109	5.4011717	8.150333	Walking_Type
12:20:34.361	-0.48843205	5.3033185	7.1349387	-0.333858	0.12897687	-0.34315416	0.7548109	5.4011717	8.150333	Walking_Type
12:20:34.383	-0.48843205	5.3033185	7.1349387	-0.333858	0.12897687	-0.34315416	0.7548109	5.4011717	8.150333	Walking_Type
12:20:34.407	-0.7901107	6.095824	6.804529	-0.4554202	0.29818654	-0.6229304	-0.9007561	5.445611	8.105818	Walking_Type
12:20:34.429	-0.7901107	6.095824	6.804529	-0.4554202	0.29818654	-0.6229304	-0.9007561	5.445611	8.105818	Walking_Type
12:20:34.461	-0.7901107	6.095824	6.804529	-0.4554202	0.29818654	-0.6229304	-0.9007561	5.445611	8.105818	Walking_Type
12:20:34.482	-0.7901107	6.095824	6.804529	-0.4554202	0.29818654	-0.6229304	-0.9007561	5.445611	8.105818	Walking_Type
12:20:34.503	-0.7901107	6.095824	6.804529	-0.4554202	0.29818654	-0.6229304	-0.9007561	5.445611	8.105818	Walking_Type
12:20:34.524	-0.7901107	6.095824	6.804529	-0.4554202	0.29818654	-0.6229304	-0.9007561	5.445611	8.105818	Walking_Type
12:20:34.545	-0.7901107	6.095824	6.804529	-0.4554202	0.29818654	-0.6229304	-0.9007561	5.445611	8.105818	Walking_Type
12:20:34.575	-0.7901107	6.095824	6.804529	-0.4554202	0.29818654	-0.6229304	-0.9007561	5.445611	8.105818	Walking_Type
12:20:34.596	-0.9577099	5.0040345	8.224334	-0.25933245	-0.7482256	-0.5868894	-1.0045136	4.944066	8.40937	Walking_Type
12:20:34.617	-0.9577099	5.0040345	8.224334	-0.25933245	-0.7482256	-0.5868894	-1.0045136	4.944066	8.40937	Walking_Type
12:20:34.638	-0.9577099	5.0040345	8.224334	-0.25933245	-0.7482256	-0.5868894	-1.0045136	4.944066	8.40937	Walking_Type
12:20:34.658	-0.9577099	5.0040345	8.224334	-0.25933245	-0.7482256	-0.5868894	-1.0045136	4.944066	8.40937	Walking_Type
12:20:34.679	-0.9577099	5.0040345	8.224334	-0.25933245	-0.7482256	-0.5868894	-1.0045136	4.944066	8.40937	Walking_Type
12:20:34.709	-0.9577099	5.0040345	8.224334	-0.25933245	-0.7482256	-0.5868894	-1.0045136	4.944066	8.40937	Walking_Type
12:20:34.737	-0.9577099	5.0040345	8.224334	-0.25933245	-0.7482256	-0.5868894	-1.0045136	4.944066	8.40937	Walking_Type
12:20:34.771	0.9768641	4.0128045	9.454991	0.4040672	-0.7928188	-0.63698035	-0.07439415	4.7349415	8.587499	Walking_Type
12:20:34.804	0.9768641	4.0128045	9.454991	0.4040672	-0.7928188	-0.63698035	-0.07439415	4.7349415	8.587499	Walking_Type
12:20:34.838	0.9768641	4.0128045	9.454991	0.4040672	-0.7928188	-0.63698035	-0.07439415	4.7349415	8.587499	Walking_Type
12:20:34.871	0.9768641	4.0128045	9.454991	0.4040672	-0.7928188	-0.63698035	-0.07439415	4.7349415	8.587499	Walking_Type
12:20:34.905	0.9768641	4.0128045	9.454991	0.4040672	-0.7928188	-0.63698035	-0.07439415	4.7349415	8.587499	Walking_Type
12:20:34.938	0.24182175	2.9162266	9.09585	-0.2868214	-0.38964772	-0.91797835	0.18873309	4.8250732	8.535419	Walking_Type
12:20:34.972	0.24182175	2.9162266	9.09585	-0.2868214	-0.38964772	-0.91797835	0.18873309	4.8250732	8.535419	Walking_Type
12:20:34.992	0.24182175	2.9162266	9.09585	-0.2868214	-0.38964772	-0.91797835	0.18873309	4.8250732	8.535419	Walking_Type
12:20:35.014	0.24182175	2.9162266	9.09585	-0.2868214	-0.38964772	-0.91797835	0.18873309	4.8250732	8.535419	Walking_Type
12:20:35.035	0.24182175	2.9162266	9.09585	-0.2868214	-0.38964772	-0.91797835	0.18873309	4.8250732	8.535419	Walking_Type
12:20:35.056	0.24182175	2.9162266	9.09585	-0.2868214	-0.38964772	-0.91797835	0.18873309	4.8250732	8.535419	Walking_Type
12:20:35.078	0.24182175	2.9162266	9.09585	-0.2868214	-0.38964772	-0.91797835	0.18873309	4.8250732	8.535419	Walking_Type
12:20:35.101	0.24182175	2.9162266	9.09585	-0.2868214	-0.38964772	-0.91797835	0.18873309	4.8250732	8.535419	Walking_Type
12:20:35.124	1.0510867	4.8316464	5.6241517	0.05709574	-0.14530164	-0.65225196	0.23432411	4.6833663	8.61287	Walking_Type
12:20:35.146	1.0510867	4.8316464	5.6241517	0.05709574	-0.14530164	-0.65225196	0.23432411	4.6833663	8.61287	Walking_Type
12:20:35.169	1.0510867	4.8316464	5.6241517	0.05709574	-0.14530164	-0.65225196	0.23432411	4.6833663	8.61287	Walking_Type
12:20:35.193	1.0510867	4.8316464	5.6241517	0.05709574	-0.14530164	-0.65225196	0.23432411	4.6833663	8.61287	Walking_Type
12:20:35.215	1.0510867	4.8316464	5.6241517	0.05709574	-0.14530164	-0.65225196	0.23432411	4.6833663	8.61287	Walking_Type
12:20:35.239	1.0510867	4.8316464	5.6241517	0.05709574	-0.14530164	-0.65225196	0.23432411	4.6833663	8.61287	Walking_Type
12:20:35.261	1.0510867	4.8316464	5.6241517	0.05709574	-0.14530164	-0.65225196	0.23432411	4.6833663	8.61287	Walking_Type
12:20:35.284	1.0510867	4.8316464	5.6241517	0.05709574	-0.14530164	-0.65225196	0.23432411	4.6833663	8.61287	Walking_Type
12:20:35.306	0.35674694	5.36557	8.248277	-0.12249864	-0.092767216	-0.37797347	0.23260581	4.766042	8.567443	Walking_Type
12:20:35.330	0.35674694	5.36557	8.248277	-0.12249864	-0.092767216	-0.37797347	0.23260581	4.766042	8.567443	Walking_Type
12:20:35.352	0.35674694	5.36557	8.248277	-0.12249864	-0.092767216	-0.37797347	0.23260581	4.766042	8.567443	Walking_Type
12:20:35.374	0.35674694	5.36557	8.248277	-0.12249864	-0.092767216	-0.37797347	0.23260581	4.766042	8.567443	Walking_Type
12:20:35.397	0.35674694	5.36557	8.248277	-0.12249864	-0.092767216	-0.37797347	0.23260581	4.766042	8.567443	Walking_Type
12:20:35.419	0.35674694	5.36557	8.248277	-0.12249864	-0.092767216	-0.37797347	0.23260581	4.766042	8.567443	Walking_Type
12:20:35.459	0.35674694	5.36557	8.248277	-0.12249864	-0.092767216	-0.37797347	0.23260581	4.766042	8.567443	Walking_Type
12:20:35.480	0.2753416	6.1915946	8.2387	0.5622813	0.22793704	-0.46410546	-0.066925764	5.023593	8.421958	Walking_Type
12:20:35.501	0.2753416	6.1915946	8.2387	0.5622813	0.22793704	-0.46410546	-0.066925764	5.023593	8.421958	Walking_Type
12:20:35.522	0.2753416	6.1915946	8.2387	0.5622813	0.22793704	-0.46410546	-0.066925764	5.023593	8.421958	Walking_Type
12:20:35.543	0.2753416	6.1915946	8.2387	0.5622813	0.22793704	-0.46410546	-0.066925764	5.023593	8.421958	Walking_Type
12:20:35.564	0.2753416	6.1915946	8.2387	0.5622813	0.22793704	-0.46410546	-0.066925764	5.023593	8.421958	Walking_Type
12:20:35.585	0.2753416	6.1915946	8.2387	0.5622813	0.22793704	-0.46410546	-0.066925764	5.023593	8.421958	Walking_Type
12:20:35.608	0.2753416	6.1915946	8.2387	0.5622813	0.22793704	-0.46410546	-0.066925764	5.023593	8.421958	Walking_Type
12:20:35.630	0.2753416	6.1915946	8.2387	0.5622813	0.22793704	-0.46410546	-0.066925764	5.023593	8.421958	Walking_Type
12:20:35.652	0.2753416	6.1915946	8.2387	0.5622813	0.22793704	-0.46410546	-0.066925764	5.023593	8.421958	Walking_Type
12:20:35.675	-0.9792584	4.276175	7.2785954	0.010059118	0.09537928	-0.180664	-0.6225435	5.133273	8.332603	Walking_Type
12:20:35.696	-0.9792584	4.276175	7.2785954	0.010059118	0.09537928	-0.180664	-0.6225435	5.133273	8.332603	Walking_Type
12:20:35.716	-0.9792584	4.276175	7.2785954	0.010059118	0.09537928	-0.180664	-0.6225435	5.133273	8.332603	Walking_Type
12:20:35.737	-0.9792584	4.276175	7.2785954	0.010059118	0.09537928	-0.180664	-0.6225435	5.133273	8.332603	Walking_Type
12:20:35.758	-0.9792584	4.276175	7.2785954	0.010059118	0.09537928	-0.180664	-0.6225435	5.133273	8.332603	Walking_Type
12:20:35.779	-0.9792584	4.276175	7.2785954	0.010059118	0.09537928	-0.180664	-0.6225435	5.133273	8.332603	Walking_Type
12:20:35.816	-0.9792584	4.276175	7.2785954	0.010059118	0.09537928	-0.180664	-0.6225435	5.133273	8.332603	Walking_Type
12:20:35.837	0.44294083	5.1788163	6.9146657	-0.034534045	-0.7402844	-0.5398528	-0.425402	5.1736836	8.320002	Walking_Type
12:20:35.858	0.44294083	5.1788163	6.9146657	-0.034534045	-0.7402844	-0.5398528	-0.425402	5.1736836	8.320002	Walking_Type
12:20:35.881	0.44294083	5.1788163	6.9146657	-0.034534045	-0.7402844	-0.5398528	-0.425402	5.1736836	8.320002	Walking_Type
12:20:35.904	0.44294083	5.1788163	6.9146657	-0.034534045	-0.7402844	-0.5398528	-0.425402	5.1736836	8.320002	Walking_Type
12:20:35.927	0.44294083	5.1788163	6.9146657	-0.034534045	-0.7402844	-0.5398528	-0.425402	5.1736836	8.320002	Walking_Type
12:20:35.949	0.44294083	5.1788163	6.9146657	-0.034534045	-0.7402844	-0.5398528	-0.425402	5.1736836	8.320002	Walking_Type
12:20:35.973	0.44294083	5.1788163	6.9146657	-0.034534045	-0.7402844	-0.5398528	-0.425402	5.1736836	8.320002	Walking_Type
12:20:35.995	0.44294083	5.1788163	6.9146657	-0.034534045	-0.7402844	-0.5398528	-0.425402	5.1736836	8.320002	Walking_Type
12:20:36.019	0.42139238	5.36557	6.838049	0.40651065	-0.36093706	-0.77809024	-0.023516193	5.3057876	8.247327	Walking_Type
12:20:36.041	0.42139238	5.36557	6.838049	0.40651065	-0.36093706	-0.77809024	-0.023516193	5.3057876	8.247327	Walking_Type
12:20:36.062	0.42139238	5.36557	6.838049	0.40651065	-0.36093706	-0.77809024	-0.023516193	5.3057876	8.247327	Walking_Type
12:20:36.083	0.42139238	5.36557	6.838049	0.40651065	-0.36093706	-0.77809024	-0.023516193	5.3057876	8.247327	Walking_Type
12:20:36.108	0.42139238	5.36557	6.838049	0.40651065	-0.36093706	-0.77809024	-0.023516193	5.3057876	8.247327	Walking_Type
12:20:36.130	0.42139238	5.36557	6.838049	0.40651065	-0.36093706	-0.77809024	-0.023516193	5.3057876	8.247327	Walking_Type
12:20:36.152	0.42139238	5.36557	6.838049	0.40651065	-0.36093706	-0.77809024	-0.023516193	5.3057876	8.247327	Walking_Type
12:20:36.175	0.42139238	5.36557	6.838049	0.40651065	-0.36093706	-0.77809024	-0.023516193	5.3057876	8.247327	Walking_Type
12:20:36.199	-0.40463245	5.8875217	9.196409	0.2654008	-0.46539503	-0.6388129	0.057004474	5.7139606	7.969803	Walking_Type
12:20:36.222	-0.40463245	5.8875217	9.196409	0.2654008	-0.46539503	-0.6388129	0.057004474	5.7139606	7.969803	Walking_Type
12:20:36.245	-0.40463245	5.8875217	9.196409	0.2654008	-0.46539503	-0.6388129	0.057004474	5.7139606	7.969803	Walking_Type
12:20:36.268	-0.40463245	5.8875217	9.196409	0.2654008	-0.46539503	-0.6388129	0.057004474	5.7139606	7.969803	Walking_Type
12:20:36.290	-0.40463245	5.8875217	9.196409	0.2654008	-0.46539503	-0.6388129	0.057004474	5.7139606	7.969803	Walking_Type
12:20:36.312	-0.40463245	5.8875217	9.196409	0.2654008	-0.46539503	-0.6388129	0.057004474	5.7139606	7.969803	Walking_Type
12:20:36.333	-0.40463245	5.8875217	9.196409	0.2654008	-0.46539503	-0.6388129	0.057004474	5.7139606	7.969803	Walking_Type
12:20:36.354	-0.40463245	5.8875217	9.196409	0.2654008	-0.46539503	-0.6388129	0.057004474	5.7139606	7.969803	Walking_Type
12:20:36.375	1.472479	5.2051535	7.9513865	0.2654008	-0.46539503	-0.6388129	0.3493385	5.9498987	7.787616	Walking_Type
12:20:36.398	1.472479	5.2051535	7.9513865	0.008226522	-0.7616647	-0.7719816	0.3493385	5.9498987	7.787616	Walking_Type
12:20:36.420	1.472479	5.2051535	7.9513865	0.008226522	-0.7616647	-0.7719816	0.3493385	5.9498987	7.787616	Walking_Type
12:20:36.442	1.472479	5.2051535	7.9513865	0.008226522	-0.7616647	-0.7719816	0.3493385	5.9498987	7.787616	Walking_Type
12:20:36.463	1.472479	5.2051535	7.9513865	0.008226522	-0.7616647	-0.7719816	0.3493385	5.9498987	7.787616	Walking_Type
12:20:36.484	1.472479	5.2051535	7.9513865	0.008226522	-0.7616647	-0.7719816	0.3493385	5.9498987	7.787616	Walking_Type
12:20:36.505	1.472479	5.2051535	7.9513865	0.008226522	-0.7616647	-0.7719816	0.3493385	5.9498987	7.787616	Walking_Type
12:20:36.526	1.472479	5.2051535	7.9513865	0.008226522	-0.7616647	-0.7719816	0.3493385	5.9498987	7.787616	Walking_Type
12:20:36.549	1.472479	5.2051535	7.9513865	0.008226522	-0.7616647	-0.7719816	0.3493385	5.9498987	7.787616	Walking_Type
12:20:36.572	1.0558752	5.403878	6.3280683	-0.11211393	-0.34383282	-0.7255558	0.44018868	6.04665	7.708087	Walking_Type
12:20:36.594	1.0558752	5.403878	6.3280683	-0.11211393	-0.34383282	-0.7255558	0.44018868	6.04665	7.708087	Walking_Type
12:20:36.616	1.0558752	5.403878	6.3280683	-0.11211393	-0.34383282	-0.7255558	0.44018868	6.04665	7.708087	Walking_Type
12:20:36.637	1.0558752	5.403878	6.3280683	-0.11211393	-0.34383282	-0.7255558	0.44018868	6.04665	7.708087	Walking_Type
12:20:36.659	1.0558752	5.403878	6.3280683	-0.11211393	-0.34383282	-0.7255558	0.44018868	6.04665	7.708087	Walking_Type
12:20:36.682	1.0558752	5.403878	6.3280683	-0.11211393	-0.34383282	-0.7255558	0.44018868	6.04665	7.708087	Walking_Type
12:20:36.704	1.0558752	5.403878	6.3280683	-0.11211393	-0.34383282	-0.7255558	0.44018868	6.04665	7.708087	Walking_Type
12:20:36.725	1.0558752	5.403878	6.3280683	-0.11211393	-0.34383282	-0.7255558	0.44018868	6.04665	7.708087	Walking_Type
12:20:36.746	0.34956414	6.4860907	8.983319	-0.19641332	0.20166983	-0.34315416	0.36070466	5.662263	7.9986863	Walking_Type
12:20:36.767	0.34956414	6.4860907	8.983319	-0.19641332	0.20166983	-0.34315416	0.36070466	5.662263	7.9986863	Walking_Type
12:20:36.788	0.34956414	6.4860907	8.983319	-0.19641332	0.20166983	-0.34315416	0.36070466	5.662263	7.9986863	Walking_Type
12:20:36.810	0.34956414	6.4860907	8.983319	-0.19641332	0.20166983	-0.34315416	0.36070466	5.662263	7.9986863	Walking_Type
12:20:36.832	0.34956414	6.4860907	8.983319	-0.19641332	0.20166983	-0.34315416	0.36070466	5.662263	7.9986863	Walking_Type
12:20:36.854	0.34956414	6.4860907	8.983319	-0.19641332	0.20166983	-0.34315416	0.36070466	5.662263	7.9986863	Walking_Type
12:20:36.876	0.34956414	6.4860907	8.983319	-0.19641332	0.20166983	-0.34315416	0.36070466	5.662263	7.9986863	Walking_Type
12:20:36.901	0.34956414	6.4860907	8.983319	-0.19641332	0.20166983	-0.34315416	0.36070466	5.662263	7.9986863	Walking_Type
12:20:36.922	-0.7948992	5.794145	9.256267	0.33076337	0.008025548	-0.21426159	-0.11200345	5.657743	8.009227	Walking_Type
12:20:36.943	-0.7948992	5.794145	9.256267	0.33076337	0.008025548	-0.21426159	-0.11200345	5.657743	8.009227	Walking_Type
12:20:36.964	-0.7948992	5.794145	9.256267	0.33076337	0.008025548	-0.21426159	-0.11200345	5.657743	8.009227	Walking_Type
12:20:36.985	-0.7948992	5.794145	9.256267	0.33076337	0.008025548	-0.21426159	-0.11200345	5.657743	8.009227	Walking_Type
12:20:37.006	-0.7948992	5.794145	9.256267	0.33076337	0.008025548	-0.21426159	-0.11200345	5.657743	8.009227	Walking_Type
12:20:37.038	-0.7948992	5.794145	9.256267	0.33076337	0.008025548	-0.21426159	-0.11200345	5.657743	8.009227	Walking_Type
12:20:37.059	-0.7948992	5.794145	9.256267	0.33076337	0.008025548	-0.21426159	-0.11200345	5.657743	8.009227	Walking_Type
12:20:37.081	-0.7948992	5.794145	9.256267	0.33076337	0.008025548	-0.21426159	-0.11200345	5.657743	8.009227	Walking_Type
12:20:37.104	0.052674048	4.522785	8.360807	-0.025981931	-0.16118413	-0.101862386	-0.1825874	5.610211	8.041301	Walking_Type
12:20:37.127	0.052674048	4.522785	8.360807	-0.025981931	-0.16118413	-0.101862386	-0.1825874	5.610211	8.041301	Walking_Type
12:20:37.149	0.052674048	4.522785	8.360807	-0.025981931	-0.16118413	-0.101862386	-0.1825874	5.610211	8.041301	Walking_Type
12:20:37.172	0.052674048	4.522785	8.360807	-0.025981931	-0.16118413	-0.101862386	-0.1825874	5.610211	8.041301	Walking_Type
12:20:37.194	0.052674048	4.522785	8.360807	-0.025981931	-0.16118413	-0.101862386	-0.1825874	5.610211	8.041301	Walking_Type
12:20:37.215	0.052674048	4.522785	8.360807	-0.025981931	-0.16118413	-0.101862386	-0.1825874	5.610211	8.041301	Walking_Type
12:20:37.237	0.052674048	4.522785	8.360807	-0.025981931	-0.16118413	-0.101862386	-0.1825874	5.610211	8.041301	Walking_Type
12:20:37.258	0.052674048	4.522785	8.360807	-0.025981931	-0.16118413	-0.101862386	-0.1825874	5.610211	8.041301	Walking_Type
12:20:37.279	-0.4668836	5.0591025	6.952974	-0.2501695	-0.19722517	-0.12690787	-0.22003406	5.611585	8.039406	Walking_Type
12:20:37.302	-0.4668836	5.0591025	6.952974	-0.2501695	-0.19722517	-0.12690787	-0.22003406	5.611585	8.039406	Walking_Type
12:20:37.324	-0.4668836	5.0591025	6.952974	-0.2501695	-0.19722517	-0.12690787	-0.22003406	5.611585	8.039406	Walking_Type
12:20:37.348	-0.4668836	5.0591025	6.952974	-0.2501695	-0.19722517	-0.12690787	-0.22003406	5.611585	8.039406	Walking_Type
12:20:37.371	-0.4668836	5.0591025	6.952974	-0.2501695	-0.19722517	-0.12690787	-0.22003406	5.611585	8.039406	Walking_Type
12:20:37.393	-0.4668836	5.0591025	6.952974	-0.2501695	-0.19722517	-0.12690787	-0.22003406	5.611585	8.039406	Walking_Type
12:20:37.416	-0.4668836	5.0591025	6.952974	-0.2501695	-0.19722517	-0.12690787	-0.22003406	5.611585	8.039406	Walking_Type
12:20:37.438	-0.4668836	5.0591025	6.952974	-0.2501695	-0.19722517	-0.12690787	-0.22003406	5.611585	8.039406	Walking_Type
12:20:37.461	-0.15083931	6.2490573	7.2594414	0.32282212	-0.55091614	-0.0981972	-0.112374045	5.7954774	7.910129	Walking_Type
12:20:37.484	-0.15083931	6.2490573	7.2594414	0.32282212	-0.55091614	-0.0981972	-0.112374045	5.7954774	7.910129	Walking_Type
12:20:37.506	-0.15083931	6.2490573	7.2594414	0.32282212	-0.55091614	-0.0981972	-0.112374045	5.7954774	7.910129	Walking_Type
12:20:37.529	-0.15083931	6.2490573	7.2594414	0.32282212	-0.55091614	-0.0981972	-0.112374045	5.7954774	7.910129	Walking_Type
12:20:37.553	-0.15083931	6.2490573	7.2594414	0.32282212	-0.55091614	-0.0981972	-0.112374045	5.7954774	7.910129	Walking_Type
12:20:37.575	-0.15083931	6.2490573	7.2594414	0.32282212	-0.55091614	-0.0981972	-0.112374045	5.7954774	7.910129	Walking_Type
12:20:37.598	-0.15083931	6.2490573	7.2594414	0.32282212	-0.55091614	-0.0981972	-0.112374045	5.7954774	7.910129	Walking_Type
12:20:37.620	-0.15083931	6.2490573	7.2594414	0.32282212	-0.55091614	-0.0981972	-0.112374045	5.7954774	7.910129	Walking_Type
12:20:37.642	0.5602603	6.0527267	8.0375805	0.2299706	-0.33283725	-0.12507527	0.41953474	6.02885	7.723164	Walking_Type
12:20:37.665	0.5602603	6.0527267	8.0375805	0.2299706	-0.33283725	-0.12507527	0.41953474	6.02885	7.723164	Walking_Type
12:20:37.688	0.5602603	6.0527267	8.0375805	0.2299706	-0.33283725	-0.12507527	0.41953474	6.02885	7.723164	Walking_Type
12:20:37.710	0.5602603	6.0527267	8.0375805	0.2299706	-0.33283725	-0.12507527	0.41953474	6.02885	7.723164	Walking_Type
12:20:37.733	0.5602603	6.0527267	8.0375805	0.2299706	-0.33283725	-0.12507527	0.41953474	6.02885	7.723164	Walking_Type
12:20:37.755	0.5602603	6.0527267	8.0375805	0.2299706	-0.33283725	-0.12507527	0.41953474	6.02885	7.723164	Walking_Type
12:20:37.776	0.5602603	6.0527267	8.0375805	0.2299706	-0.33283725	-0.12507527	0.41953474	6.02885	7.723164	Walking_Type
12:20:37.798	0.5602603	6.0527267	8.0375805	0.2299706	-0.33283725	-0.12507527	0.41953474	6.02885	7.723164	Walking_Type
12:20:37.818	1.6855695	5.176422	7.5874567	-0.047362216	-0.29068756	-0.6638584	0.74040866	6.0895724	7.651091	Walking_Type
12:20:37.839	1.6855695	5.176422	7.5874567	-0.047362216	-0.29068756	-0.6638584	0.74040866	6.0895724	7.651091	Walking_Type
12:20:37.860	1.6855695	5.176422	7.5874567	-0.047362216	-0.29068756	-0.6638584	0.74040866	6.0895724	7.651091	Walking_Type
12:20:37.882	1.6855695	5.176422	7.5874567	-0.047362216	-0.29068756	-0.6638584	0.74040866	6.0895724	7.651091	Walking_Type
12:20:37.906	1.6855695	5.176422	7.5874567	-0.047362216	-0.29068756	-0.6638584	0.74040866	6.0895724	7.651091	Walking_Type
12:20:37.935	1.6855695	5.176422	7.5874567	-0.047362216	-0.29068756	-0.6638584	0.74040866	6.0895724	7.651091	Walking_Type
12:20:37.956	1.6855695	5.176422	7.5874567	-0.047362216	-0.29068756	-0.6638584	0.74040866	6.0895724	7.651091	Walking_Type
12:20:37.978	1.6855695	5.176422	7.5874567	-0.047362216	-0.29068756	-0.6638584	0.74040866	6.0895724	7.651091	Walking_Type
12:20:38.000	1.0151725	5.9976583	4.896292	0.027163345	-0.27419418	-0.35353887	0.5672005	5.979965	7.751685	Walking_Type
12:20:38.024	1.0151725	5.9976583	4.896292	0.027163345	-0.27419418	-0.35353887	0.5672005	5.979965	7.751685	Walking_Type
12:20:38.046	1.0151725	5.9976583	4.896292	0.027163345	-0.27419418	-0.35353887	0.5672005	5.979965	7.751685	Walking_Type
12:20:38.067	1.0151725	5.9976583	4.896292	0.027163345	-0.27419418	-0.35353887	0.5672005	5.979965	7.751685	Walking_Type
12:20:38.088	1.0151725	5.9976583	4.896292	0.027163345	-0.27419418	-0.35353887	0.5672005	5.979965	7.751685	Walking_Type
12:20:38.112	1.0151725	5.9976583	4.896292	0.027163345	-0.27419418	-0.35353887	0.5672005	5.979965	7.751685	Walking_Type
12:20:38.133	1.0151725	5.9976583	4.896292	0.027163345	-0.27419418	-0.35353887	0.5672005	5.979965	7.751685	Walking_Type
12:20:38.154	1.0151725	5.9976583	4.896292	0.027163345	-0.27419418	-0.35353887	0.5672005	5.979965	7.751685	Walking_Type
12:20:38.176	1.0151725	5.9976583	4.896292	0.027163345	-0.27419418	-0.35353887	0.5672005	5.979965	7.751685	Walking_Type
12:20:38.200	0.3040729	6.797346	8.593052	-0.088290185	0.39836845	0.1406511	0.23113428	6.1164336	7.661993	Walking_Type
12:20:38.222	0.3040729	6.797346	8.593052	-0.088290185	0.39836845	0.1406511	0.23113428	6.1164336	7.661993	Walking_Type
12:20:38.245	0.3040729	6.797346	8.593052	-0.088290185	0.39836845	0.1406511	0.23113428	6.1164336	7.661993	Walking_Type
12:20:38.268	0.3040729	6.797346	8.593052	-0.088290185	0.39836845	0.1406511	0.23113428	6.1164336	7.661993	Walking_Type
12:20:38.296	0.3040729	6.797346	8.593052	-0.088290185	0.39836845	0.1406511	0.23113428	6.1164336	7.661993	Walking_Type
12:20:38.318	0.3040729	6.797346	8.593052	-0.088290185	0.39836845	0.1406511	0.23113428	6.1164336	7.661993	Walking_Type
12:20:38.340	0.3040729	6.797346	8.593052	-0.088290185	0.39836845	0.1406511	0.23113428	6.1164336	7.661993	Walking_Type
12:20:38.362	-0.9960183	5.36557	7.886741	0.07664343	0.11370524	0.35078877	0.15798487	5.8547335	7.865587	Walking_Type
12:20:38.383	-0.9960183	5.36557	7.886741	0.07664343	0.11370524	0.35078877	0.15798487	5.8547335	7.865587	Walking_Type
12:20:38.405	-0.9960183	5.36557	7.886741	0.07664343	0.11370524	0.35078877	0.15798487	5.8547335	7.865587	Walking_Type
12:20:38.427	-0.9960183	5.36557	7.886741	0.07664343	0.11370524	0.35078877	0.15798487	5.8547335	7.865587	Walking_Type
12:20:38.449	-0.9960183	5.36557	7.886741	0.07664343	0.11370524	0.35078877	0.15798487	5.8547335	7.865587	Walking_Type
12:20:38.470	-0.9960183	5.36557	7.886741	0.07664343	0.11370524	0.35078877	0.15798487	5.8547335	7.865587	Walking_Type
12:20:38.491	-0.9960183	5.36557	7.886741	0.07664343	0.11370524	0.35078877	0.15798487	5.8547335	7.865587	Walking_Type
12:20:38.512	-0.9960183	5.36557	7.886741	0.07664343	0.11370524	0.35078877	0.15798487	5.8547335	7.865587	Walking_Type
12:20:38.533	-0.9960183	5.36557	7.886741	0.07664343	0.11370524	0.35078877	0.15798487	5.8547335	7.865587	Walking_Type
12:20:38.569	-0.74701375	5.4134555	5.9258304	-0.024149336	0.38554028	0.1675292	-0.20209728	5.818449	7.8914585	Walking_Type
12:20:38.593	-0.74701375	5.4134555	5.9258304	-0.024149336	0.38554028	0.1675292	-0.20209728	5.818449	7.8914585	Walking_Type
12:20:38.614	-0.74701375	5.4134555	5.9258304	-0.024149336	0.38554028	0.1675292	-0.20209728	5.818449	7.8914585	Walking_Type
12:20:38.636	-0.74701375	5.4134555	5.9258304	-0.024149336	0.38554028	0.1675292	-0.20209728	5.818449	7.8914585	Walking_Type
12:20:38.657	-0.74701375	5.4134555	5.9258304	-0.024149336	0.38554028	0.1675292	-0.20209728	5.818449	7.8914585	Walking_Type
12:20:38.679	-0.74701375	5.4134555	5.9258304	-0.024149336	0.38554028	0.1675292	-0.20209728	5.818449	7.8914585	Walking_Type
12:20:38.701	-0.74701375	5.4134555	5.9258304	-0.024149336	0.38554028	0.1675292	-0.20209728	5.818449	7.8914585	Walking_Type
12:20:38.722	-0.29928434	6.2131433	7.4461946	-0.06813163	-0.12941913	0.0044281622	-0.3033166	5.883935	7.839491	Walking_Type
12:20:38.744	-0.29928434	6.2131433	7.4461946	-0.06813163	-0.12941913	0.0044281622	-0.3033166	5.883935	7.839491	Walking_Type
12:20:38.766	-0.29928434	6.2131433	7.4461946	-0.06813163	-0.12941913	0.0044281622	-0.3033166	5.883935	7.839491	Walking_Type
12:20:38.788	-0.29928434	6.2131433	7.4461946	-0.06813163	-0.12941913	0.0044281622	-0.3033166	5.883935	7.839491	Walking_Type
12:20:38.809	-0.29928434	6.2131433	7.4461946	-0.06813163	-0.12941913	0.0044281622	-0.3033166	5.883935	7.839491	Walking_Type
12:20:38.831	-0.29928434	6.2131433	7.4461946	-0.06813163	-0.12941913	0.0044281622	-0.3033166	5.883935	7.839491	Walking_Type
12:20:38.853	-0.29928434	6.2131433	7.4461946	-0.06813163	-0.12941913	0.0044281622	-0.3033166	5.883935	7.839491	Walking_Type
12:20:38.874	-0.29928434	6.2131433	7.4461946	-0.06813163	-0.12941913	0.0044281622	-0.3033166	5.883935	7.839491	Walking_Type
12:20:38.895	-0.29928434	6.2131433	7.4461946	-0.06813163	-0.12941913	0.0044281622	-0.3033166	5.883935	7.839491	Walking_Type
12:20:38.919	-0.28731298	7.022408	7.312115	0.25562695	-0.12575394	0.079564594	-0.07851561	6.171595	7.6207294	Walking_Type
12:20:38.943	-0.28731298	7.022408	7.312115	0.25562695	-0.12575394	0.079564594	-0.07851561	6.171595	7.6207294	Walking_Type
12:20:38.966	-0.28731298	7.022408	7.312115	0.25562695	-0.12575394	0.079564594	-0.07851561	6.171595	7.6207294	Walking_Type
12:20:38.988	-0.28731298	7.022408	7.312115	0.25562695	-0.12575394	0.079564594	-0.07851561	6.171595	7.6207294	Walking_Type
12:20:39.011	-0.28731298	7.022408	7.312115	0.25562695	-0.12575394	0.079564594	-0.07851561	6.171595	7.6207294	Walking_Type
12:20:39.034	-0.28731298	7.022408	7.312115	0.25562695	-0.12575394	0.079564594	-0.07851561	6.171595	7.6207294	Walking_Type
12:20:39.057	-0.28731298	7.022408	7.312115	0.25562695	-0.12575394	0.079564594	-0.07851561	6.171595	7.6207294	Walking_Type
12:20:39.079	0.69912827	5.880339	7.7478733	0.065647855	-0.17340143	-0.15134247	0.14630233	6.265386	7.5428014	Walking_Type
12:20:39.101	0.69912827	5.880339	7.7478733	0.065647855	-0.17340143	-0.15134247	0.14630233	6.265386	7.5428014	Walking_Type
12:20:39.124	0.69912827	5.880339	7.7478733	0.065647855	-0.17340143	-0.15134247	0.14630233	6.265386	7.5428014	Walking_Type
12:20:39.145	0.69912827	5.880339	7.7478733	0.065647855	-0.17340143	-0.15134247	0.14630233	6.265386	7.5428014	Walking_Type
12:20:39.166	0.69912827	5.880339	7.7478733	0.065647855	-0.17340143	-0.15134247	0.14630233	6.265386	7.5428014	Walking_Type
12:20:39.185	0.69912827	5.880339	7.7478733	0.065647855	-0.17340143	-0.15134247	0.14630233	6.265386	7.5428014	Walking_Type
12:20:39.206	0.69912827	5.880339	7.7478733	0.065647855	-0.17340143	-0.15134247	0.14630233	6.265386	7.5428014	Walking_Type
12:20:39.227	0.69912827	5.880339	7.7478733	0.065647855	-0.17340143	-0.15134247	0.14630233	6.265386	7.5428014	Walking_Type
12:20:39.249	0.69912827	5.880339	7.7478733	0.065647855	-0.17340143	-0.15134247	0.14630233	6.265386	7.5428014	Walking_Type
12:20:39.275	-0.29689008	5.7893567	5.978504	0.06320439	0.17173743	-0.14706641	-0.120498605	6.306569	7.5088573	Walking_Type
12:20:39.298	-0.29689008	5.7893567	5.978504	0.06320439	0.17173743	-0.14706641	-0.120498605	6.306569	7.5088573	Walking_Type
12:20:39.319	-0.29689008	5.7893567	5.978504	0.06320439	0.17173743	-0.14706641	-0.120498605	6.306569	7.5088573	Walking_Type
12:20:39.341	-0.29689008	5.7893567	5.978504	0.06320439	0.17173743	-0.14706641	-0.120498605	6.306569	7.5088573	Walking_Type
12:20:39.365	-0.29689008	5.7893567	5.978504	0.06320439	0.17173743	-0.14706641	-0.120498605	6.306569	7.5088573	Walking_Type
12:20:39.392	-0.29689008	5.7893567	5.978504	0.06320439	0.17173743	-0.14706641	-0.120498605	6.306569	7.5088573	Walking_Type
12:20:39.413	-0.29689008	5.7893567	5.978504	0.06320439	0.17173743	-0.14706641	-0.120498605	6.306569	7.5088573	Walking_Type
12:20:39.434	-0.29689008	5.7893567	5.978504	0.06320439	0.17173743	-0.14706641	-0.120498605	6.306569	7.5088573	Walking_Type
12:20:39.455	0.41181526	6.2538457	7.1924014	-0.4480898	0.068501204	0.100334	-0.25356442	6.1277113	7.652266	Walking_Type
12:20:39.474	0.41181526	6.2538457	7.1924014	-0.4480898	0.068501204	0.100334	-0.25356442	6.1277113	7.652266	Walking_Type
12:20:39.495	0.41181526	6.2538457	7.1924014	-0.4480898	0.068501204	0.100334	-0.25356442	6.1277113	7.652266	Walking_Type
12:20:39.516	0.41181526	6.2538457	7.1924014	-0.4480898	0.068501204	0.100334	-0.25356442	6.1277113	7.652266	Walking_Type
12:20:39.537	0.41181526	6.2538457	7.1924014	-0.4480898	0.068501204	0.100334	-0.25356442	6.1277113	7.652266	Walking_Type
12:20:39.560	0.41181526	6.2538457	7.1924014	-0.4480898	0.068501204	0.100334	-0.25356442	6.1277113	7.652266	Walking_Type
12:20:39.583	0.41181526	6.2538457	7.1924014	-0.4480898	0.068501204	0.100334	-0.25356442	6.1277113	7.652266	Walking_Type
12:20:39.605	0.41181526	6.2538457	7.1924014	-0.4480898	0.068501204	0.100334	-0.25356442	6.1277113	7.652266	Walking_Type
12:20:39.629	-0.7134939	6.308914	9.172467	0.05465228	0.42463565	0.14004025	-0.48962244	5.7987328	7.8933697	Walking_Type
12:20:39.650	-0.7134939	6.308914	9.172467	0.05465228	0.42463565	0.14004025	-0.48962244	5.7987328	7.8933697	Walking_Type
12:20:39.671	-0.7134939	6.308914	9.172467	0.05465228	0.42463565	0.14004025	-0.48962244	5.7987328	7.8933697	Walking_Type
12:20:39.693	-0.7134939	6.308914	9.172467	0.05465228	0.42463565	0.14004025	-0.48962244	5.7987328	7.8933697	Walking_Type
12:20:39.718	-0.7134939	6.308914	9.172467	0.05465228	0.42463565	0.14004025	-0.48962244	5.7987328	7.8933697	Walking_Type
12:20:39.740	-0.7134939	6.308914	9.172467	0.05465228	0.42463565	0.14004025	-0.48962244	5.7987328	7.8933697	Walking_Type
12:20:39.761	-0.7134939	6.308914	9.172467	0.05465228	0.42463565	0.14004025	-0.48962244	5.7987328	7.8933697	Walking_Type
12:20:39.781	-0.7134939	6.308914	9.172467	0.05465228	0.42463565	0.14004025	-0.48962244	5.7987328	7.8933697	Walking_Type
12:20:39.802	-0.6464542	5.025583	7.987301	0.01494604	-0.08849116	0.19501811	-0.5853094	5.831714	7.8624935	Walking_Type
12:20:39.823	-0.6464542	5.025583	7.987301	0.01494604	-0.08849116	0.19501811	-0.5853094	5.831714	7.8624935	Walking_Type
12:20:39.844	-0.6464542	5.025583	7.987301	0.01494604	-0.08849116	0.19501811	-0.5853094	5.831714	7.8624935	Walking_Type
12:20:39.866	-0.6464542	5.025583	7.987301	0.01494604	-0.08849116	0.19501811	-0.5853094	5.831714	7.8624935	Walking_Type
12:20:39.887	-0.6464542	5.025583	7.987301	0.01494604	-0.08849116	0.19501811	-0.5853094	5.831714	7.8624935	Walking_Type
12:20:39.911	-0.6464542	5.025583	7.987301	0.01494604	-0.08849116	0.19501811	-0.5853094	5.831714	7.8624935	Walking_Type
12:20:39.935	-0.6464542	5.025583	7.987301	0.01494604	-0.08849116	0.19501811	-0.5853094	5.831714	7.8624935	Walking_Type
12:20:39.956	-0.6464542	5.025583	7.987301	0.01494604	-0.08849116	0.19501811	-0.5853094	5.831714	7.8624935	Walking_Type
12:20:39.978	-0.6703969	5.5810547	6.8955116	0.2018708	0.0055820867	-0.0047348165	-0.35607204	6.0209947	7.732473	Walking_Type
12:20:39.999	-0.6703969	5.5810547	6.8955116	0.2018708	0.0055820867	-0.0047348165	-0.35607204	6.0209947	7.732473	Walking_Type
12:20:40.029	-0.6703969	5.5810547	6.8955116	0.2018708	0.0055820867	-0.0047348165	-0.35607204	6.0209947	7.732473	Walking_Type
12:20:40.050	-0.6703969	5.5810547	6.8955116	0.2018708	0.0055820867	-0.0047348165	-0.35607204	6.0209947	7.732473	Walking_Type
12:20:40.082	-0.6703969	5.5810547	6.8955116	0.2018708	0.0055820867	-0.0047348165	-0.35607204	6.0209947	7.732473	Walking_Type
12:20:40.103	-0.6703969	5.5810547	6.8955116	0.2018708	0.0055820867	-0.0047348165	-0.35607204	6.0209947	7.732473	Walking_Type
12:20:40.124	-0.6703969	5.5810547	6.8955116	0.2018708	0.0055820867	-0.0047348165	-0.35607204	6.0209947	7.732473	Walking_Type
12:20:40.146	-0.6703969	5.5810547	6.8955116	0.2018708	0.0055820867	-0.0047348165	-0.35607204	6.0209947	7.732473	Walking_Type
12:20:40.167	-0.16041641	7.1660647	5.9713216	-0.09745316	-0.4641733	-0.19960083	-0.16004881	6.1528087	7.634634	Walking_Type
12:20:40.188	-0.16041641	7.1660647	5.9713216	-0.09745316	-0.4641733	-0.19960083	-0.16004881	6.1528087	7.634634	Walking_Type
12:20:40.209	-0.16041641	7.1660647	5.9713216	-0.09745316	-0.4641733	-0.19960083	-0.16004881	6.1528087	7.634634	Walking_Type
12:20:40.230	-0.16041641	7.1660647	5.9713216	-0.09745316	-0.4641733	-0.19960083	-0.16004881	6.1528087	7.634634	Walking_Type
12:20:40.252	-0.16041641	7.1660647	5.9713216	-0.09745316	-0.4641733	-0.19960083	-0.16004881	6.1528087	7.634634	Walking_Type
12:20:40.275	-0.16041641	7.1660647	5.9713216	-0.09745316	-0.4641733	-0.19960083	-0.16004881	6.1528087	7.634634	Walking_Type
12:20:40.301	-0.16041641	7.1660647	5.9713216	-0.09745316	-0.4641733	-0.19960083	-0.16004881	6.1528087	7.634634	Walking_Type
12:20:40.322	-0.16041641	7.1660647	5.9713216	-0.09745316	-0.4641733	-0.19960083	-0.16004881	6.1528087	7.634634	Walking_Type
12:20:40.343	0.31843856	7.1397276	8.494887	-0.15548536	0.0025277603	-0.11713402	0.04240531	6.2830167	7.5294228	Walking_Type
12:20:40.366	0.31843856	7.1397276	8.494887	-0.15548536	0.0025277603	-0.11713402	0.04240531	6.2830167	7.5294228	Walking_Type
12:20:40.387	0.31843856	7.1397276	8.494887	-0.15548536	0.0025277603	-0.11713402	0.04240531	6.2830167	7.5294228	Walking_Type
12:20:40.409	0.31843856	7.1397276	8.494887	-0.15548536	0.0025277603	-0.11713402	0.04240531	6.2830167	7.5294228	Walking_Type
12:20:40.432	0.31843856	7.1397276	8.494887	-0.15548536	0.0025277603	-0.11713402	0.04240531	6.2830167	7.5294228	Walking_Type
12:20:40.453	0.31843856	7.1397276	8.494887	-0.15548536	0.0025277603	-0.11713402	0.04240531	6.2830167	7.5294228	Walking_Type
12:20:40.475	0.31843856	7.1397276	8.494887	-0.15548536	0.0025277603	-0.11713402	0.04240531	6.2830167	7.5294228	Walking_Type
12:20:40.496	0.31843856	7.1397276	8.494887	-0.15548536	0.0025277603	-0.11713402	0.04240531	6.2830167	7.5294228	Walking_Type
12:20:40.517	0.3974496	5.1979704	7.3049326	-0.03270145	-0.33894593	-0.22953324	0.13442981	6.2009006	7.5961204	Walking_Type
12:20:40.538	0.3974496	5.1979704	7.3049326	-0.03270145	-0.33894593	-0.22953324	0.13442981	6.2009006	7.5961204	Walking_Type
12:20:40.559	0.3974496	5.1979704	7.3049326	-0.03270145	-0.33894593	-0.22953324	0.13442981	6.2009006	7.5961204	Walking_Type
12:20:40.585	0.3974496	5.1979704	7.3049326	-0.03270145	-0.33894593	-0.22953324	0.13442981	6.2009006	7.5961204	Walking_Type
12:20:40.607	0.3974496	5.1979704	7.3049326	-0.03270145	-0.33894593	-0.22953324	0.13442981	6.2009006	7.5961204	Walking_Type
12:20:40.628	0.3974496	5.1979704	7.3049326	-0.03270145	-0.33894593	-0.22953324	0.13442981	6.2009006	7.5961204	Walking_Type
12:20:40.650	0.3974496	5.1979704	7.3049326	-0.03270145	-0.33894593	-0.22953324	0.13442981	6.2009006	7.5961204	Walking_Type
12:20:40.672	0.3974496	5.1979704	7.3049326	-0.03270145	-0.33894593	-0.22953324	0.13442981	6.2009006	7.5961204	Walking_Type
12:20:40.695	0.3974496	5.1979704	7.3049326	-0.03270145	-0.33894593	-0.22953324	0.13442981	6.2009006	7.5961204	Walking_Type
12:20:40.719	0.82123625	5.6959796	6.6584783	-0.13593768	-0.035956748	-0.126297	0.19005145	6.0493784	7.716165	Walking_Type
12:20:40.741	0.82123625	5.6959796	6.6584783	-0.13593768	-0.035956748	-0.126297	0.19005145	6.0493784	7.716165	Walking_Type
12:20:40.763	0.82123625	5.6959796	6.6584783	-0.13593768	-0.035956748	-0.126297	0.19005145	6.0493784	7.716165	Walking_Type
12:20:40.785	0.82123625	5.6959796	6.6584783	-0.13593768	-0.035956748	-0.126297	0.19005145	6.0493784	7.716165	Walking_Type
12:20:40.806	0.82123625	5.6959796	6.6584783	-0.13593768	-0.035956748	-0.126297	0.19005145	6.0493784	7.716165	Walking_Type
12:20:40.827	0.82123625	5.6959796	6.6584783	-0.13593768	-0.035956748	-0.126297	0.19005145	6.0493784	7.716165	Walking_Type
12:20:40.849	0.82123625	5.6959796	6.6584783	-0.13593768	-0.035956748	-0.126297	0.19005145	6.0493784	7.716165	Walking_Type
12:20:40.871	0.82123625	5.6959796	6.6584783	-0.13593768	-0.035956748	-0.126297	0.19005145	6.0493784	7.716165	Walking_Type
12:20:40.894	0.7589851	6.5603127	7.738296	-0.115779124	-0.10926058	0.019699793	0.34577742	6.1920385	7.596673	Walking_Type
12:20:40.917	0.7589851	6.5603127	7.738296	-0.115779124	-0.10926058	0.019699793	0.34577742	6.1920385	7.596673	Walking_Type
12:20:40.940	0.7589851	6.5603127	7.738296	-0.115779124	-0.10926058	0.019699793	0.34577742	6.1920385	7.596673	Walking_Type
12:20:40.963	0.7589851	6.5603127	7.738296	-0.115779124	-0.10926058	0.019699793	0.34577742	6.1920385	7.596673	Walking_Type
12:20:40.986	0.7589851	6.5603127	7.738296	-0.115779124	-0.10926058	0.019699793	0.34577742	6.1920385	7.596673	Walking_Type
12:20:41.008	0.7589851	6.5603127	7.738296	-0.115779124	-0.10926058	0.019699793	0.34577742	6.1920385	7.596673	Walking_Type
12:20:41.032	0.7589851	6.5603127	7.738296	-0.115779124	-0.10926058	0.019699793	0.34577742	6.1920385	7.596673	Walking_Type
12:20:41.054	0.7589851	6.5603127	7.738296	-0.115779124	-0.10926058	0.019699793	0.34577742	6.1920385	7.596673	Walking_Type
12:20:41.077	-0.9313729	5.9856873	9.677659	-0.018651549	0.025129775	0.1424837	0.20326135	6.136228	7.646937	Walking_Type
12:20:41.102	-0.9313729	5.9856873	9.677659	-0.018651549	0.025129775	0.1424837	0.20326135	6.136228	7.646937	Walking_Type
12:20:41.124	-0.9313729	5.9856873	9.677659	-0.018651549	0.025129775	0.1424837	0.20326135	6.136228	7.646937	Walking_Type
12:20:41.148	-0.9313729	5.9856873	9.677659	-0.018651549	0.025129775	0.1424837	0.20326135	6.136228	7.646937	Walking_Type
12:20:41.170	-0.9313729	5.9856873	9.677659	-0.018651549	0.025129775	0.1424837	0.20326135	6.136228	7.646937	Walking_Type
12:20:41.193	-0.9313729	5.9856873	9.677659	-0.018651549	0.025129775	0.1424837	0.20326135	6.136228	7.646937	Walking_Type
12:20:41.216	-0.9313729	5.9856873	9.677659	-0.018651549	0.025129775	0.1424837	0.20326135	6.136228	7.646937	Walking_Type
12:20:41.238	-0.26337022	4.9178405	6.3113084	0.076032564	-0.0072460836	0.047799595	-0.0077487146	6.0349827	7.7297616	Walking_Type
12:20:41.262	-0.26337022	4.9178405	6.3113084	0.076032564	-0.0072460836	0.047799595	-0.0077487146	6.0349827	7.7297616	Walking_Type
12:20:41.284	-0.26337022	4.9178405	6.3113084	0.076032564	-0.0072460836	0.047799595	-0.0077487146	6.0349827	7.7297616	Walking_Type
12:20:41.307	-0.26337022	4.9178405	6.3113084	0.076032564	-0.0072460836	0.047799595	-0.0077487146	6.0349827	7.7297616	Walking_Type
12:20:41.330	-0.26337022	4.9178405	6.3113084	0.076032564	-0.0072460836	0.047799595	-0.0077487146	6.0349827	7.7297616	Walking_Type
12:20:41.353	-0.26337022	4.9178405	6.3113084	0.076032564	-0.0072460836	0.047799595	-0.0077487146	6.0349827	7.7297616	Walking_Type
12:20:41.380	-0.26337022	4.9178405	6.3113084	0.076032564	-0.0072460836	0.047799595	-0.0077487146	6.0349827	7.7297616	Walking_Type
12:20:41.401	-0.26337022	4.9178405	6.3113084	0.076032564	-0.0072460836	0.047799595	-0.0077487146	6.0349827	7.7297616	Walking_Type
12:20:41.422	-0.50040346	6.179623	7.9394155	0.029606806	0.15157887	0.006871623	0.03937632	6.3105807	7.506354	Walking_Type
12:20:41.443	-0.50040346	6.179623	7.9394155	0.029606806	0.15157887	0.006871623	0.03937632	6.3105807	7.506354	Walking_Type
12:20:41.470	-0.50040346	6.179623	7.9394155	0.029606806	0.15157887	0.006871623	0.03937632	6.3105807	7.506354	Walking_Type
12:20:41.492	-0.50040346	6.179623	7.9394155	0.029606806	0.15157887	0.006871623	0.03937632	6.3105807	7.506354	Walking_Type
12:20:41.514	-0.50040346	6.179623	7.9394155	0.029606806	0.15157887	0.006871623	0.03937632	6.3105807	7.506354	Walking_Type
12:20:41.537	-0.50040346	6.179623	7.9394155	0.029606806	0.15157887	0.006871623	0.03937632	6.3105807	7.506354	Walking_Type
12:20:41.560	-0.50040346	6.179623	7.9394155	0.029606806	0.15157887	0.006871623	0.03937632	6.3105807	7.506354	Walking_Type
12:20:41.582	-0.50040346	6.179623	7.9394155	0.029606806	0.15157887	0.006871623	0.03937632	6.3105807	7.506354	Walking_Type
12:20:41.605	0.42139238	7.6185822	7.395915	0.14872552	0.059949093	0.098501414	0.13384674	6.5889096	7.262138	Walking_Type
12:20:41.627	0.42139238	7.6185822	7.395915	0.14872552	0.059949093	0.098501414	0.13384674	6.5889096	7.262138	Walking_Type
12:20:41.648	0.42139238	7.6185822	7.395915	0.14872552	0.059949093	0.098501414	0.13384674	6.5889096	7.262138	Walking_Type
12:20:41.669	0.42139238	7.6185822	7.395915	0.14872552	0.059949093	0.098501414	0.13384674	6.5889096	7.262138	Walking_Type
12:20:41.689	0.42139238	7.6185822	7.395915	0.14872552	0.059949093	0.098501414	0.13384674	6.5889096	7.262138	Walking_Type
12:20:41.710	0.42139238	7.6185822	7.395915	0.14872552	0.059949093	0.098501414	0.13384674	6.5889096	7.262138	Walking_Type
12:20:41.739	0.42139238	7.6185822	7.395915	0.14872552	0.059949093	0.098501414	0.13384674	6.5889096	7.262138	Walking_Type
12:20:41.761	0.42139238	7.6185822	7.395915	0.14872552	0.059949093	0.098501414	0.13384674	6.5889096	7.262138	Walking_Type
12:20:41.784	1.2761484	5.1596622	9.471751	-0.9709905	-0.5845137	-0.43234047	0.35537207	6.447163	7.3809285	Walking_Type
12:20:41.806	1.2761484	5.1596622	9.471751	-0.9709905	-0.5845137	-0.43234047	0.35537207	6.447163	7.3809285	Walking_Type
12:20:41.829	1.2761484	5.1596622	9.471751	-0.9709905	-0.5845137	-0.43234047	0.35537207	6.447163	7.3809285	Walking_Type
12:20:41.852	1.2761484	5.1596622	9.471751	-0.9709905	-0.5845137	-0.43234047	0.35537207	6.447163	7.3809285	Walking_Type
12:20:41.874	1.2761484	5.1596622	9.471751	-0.9709905	-0.5845137	-0.43234047	0.35537207	6.447163	7.3809285	Walking_Type
12:20:41.896	1.2761484	5.1596622	9.471751	-0.9709905	-0.5845137	-0.43234047	0.35537207	6.447163	7.3809285	Walking_Type
12:20:41.917	1.2761484	5.1596622	9.471751	-0.9709905	-0.5845137	-0.43234047	0.35537207	6.447163	7.3809285	Walking_Type
12:20:41.938	1.2761484	5.1596622	9.471751	-0.9709905	-0.5845137	-0.43234047	0.35537207	6.447163	7.3809285	Walking_Type
12:20:41.959	-0.16041641	5.4709177	4.070267	0.4022346	-0.015798196	-0.12507527	0.17067513	6.4247036	7.4070487	Walking_Type
12:20:41.980	-0.16041641	5.4709177	4.070267	0.4022346	-0.015798196	-0.12507527	0.17067513	6.4247036	7.4070487	Walking_Type
12:20:42.001	-0.16041641	5.4709177	4.070267	0.4022346	-0.015798196	-0.12507527	0.17067513	6.4247036	7.4070487	Walking_Type
12:20:42.023	-0.16041641	5.4709177	4.070267	0.4022346	-0.015798196	-0.12507527	0.17067513	6.4247036	7.4070487	Walking_Type
12:20:42.046	-0.16041641	5.4709177	4.070267	0.4022346	-0.015798196	-0.12507527	0.17067513	6.4247036	7.4070487	Walking_Type
12:20:42.082	-0.16041641	5.4709177	4.070267	0.4022346	-0.015798196	-0.12507527	0.17067513	6.4247036	7.4070487	Walking_Type
12:20:42.105	-0.16041641	5.4709177	4.070267	0.4022346	-0.015798196	-0.12507527	0.17067513	6.4247036	7.4070487	Walking_Type
12:20:42.125	-0.16041641	5.4709177	4.070267	0.4022346	-0.015798196	-0.12507527	0.17067513	6.4247036	7.4070487	Walking_Type
12:20:42.146	-0.2753416	6.830866	7.3839436	0.13589735	0.6311081	0.19746158	0.097955056	6.4179688	7.4142036	Walking_Type
12:20:42.172	-0.2753416	6.830866	7.3839436	0.13589735	0.6311081	0.19746158	0.097955056	6.4179688	7.4142036	Walking_Type
12:20:42.193	-0.2753416	6.830866	7.3839436	0.13589735	0.6311081	0.19746158	0.097955056	6.4179688	7.4142036	Walking_Type
12:20:42.214	-0.2753416	6.830866	7.3839436	0.13589735	0.6311081	0.19746158	0.097955056	6.4179688	7.4142036	Walking_Type
12:20:42.236	-0.2753416	6.830866	7.3839436	0.13589735	0.6311081	0.19746158	0.097955056	6.4179688	7.4142036	Walking_Type
12:20:42.258	-0.2753416	6.830866	7.3839436	0.13589735	0.6311081	0.19746158	0.097955056	6.4179688	7.4142036	Walking_Type
12:20:42.281	-0.2753416	6.830866	7.3839436	0.13589735	0.6311081	0.19746158	0.097955056	6.4179688	7.4142036	Walking_Type
12:20:42.302	-0.2753416	6.830866	7.3839436	0.13589735	0.6311081	0.19746158	0.097955056	6.4179688	7.4142036	Walking_Type
12:20:42.323	-0.50998056	7.3001437	7.6521025	-0.17808737	0.09782274	0.27931753	-0.34476885	6.5352635	7.3035455	Walking_Type
12:20:42.344	-0.50998056	7.3001437	7.6521025	-0.17808737	0.09782274	0.27931753	-0.34476885	6.5352635	7.3035455	Walking_Type
12:20:42.365	-0.50998056	7.3001437	7.6521025	-0.17808737	0.09782274	0.27931753	-0.34476885	6.5352635	7.3035455	Walking_Type
12:20:42.396	-0.50998056	7.3001437	7.6521025	-0.17808737	0.09782274	0.27931753	-0.34476885	6.5352635	7.3035455	Walking_Type
12:20:42.417	-0.50998056	7.3001437	7.6521025	-0.17808737	0.09782274	0.27931753	-0.34476885	6.5352635	7.3035455	Walking_Type
12:20:42.438	-0.50998056	7.3001437	7.6521025	-0.17808737	0.09782274	0.27931753	-0.34476885	6.5352635	7.3035455	Walking_Type
12:20:42.459	-0.50998056	7.3001437	7.6521025	-0.17808737	0.09782274	0.27931753	-0.34476885	6.5352635	7.3035455	Walking_Type
12:20:42.479	-0.50998056	7.3001437	7.6521025	-0.17808737	0.09782274	0.27931753	-0.34476885	6.5352635	7.3035455	Walking_Type
12:20:42.500	-0.7206767	5.219519	5.377541	0.13956255	0.17357002	0.16814004	-0.34012568	6.2205663	7.5735807	Walking_Type
12:20:42.526	-0.7206767	5.219519	5.377541	0.13956255	0.17357002	0.16814004	-0.34012568	6.2205663	7.5735807	Walking_Type
12:20:42.548	-0.7206767	5.219519	5.377541	0.13956255	0.17357002	0.16814004	-0.34012568	6.2205663	7.5735807	Walking_Type
12:20:42.570	-0.7206767	5.219519	5.377541	0.13956255	0.17357002	0.16814004	-0.34012568	6.2205663	7.5735807	Walking_Type
12:20:42.592	-0.7206767	5.219519	5.377541	0.13956255	0.17357002	0.16814004	-0.34012568	6.2205663	7.5735807	Walking_Type
12:20:42.616	-0.7206767	5.219519	5.377541	0.13956255	0.17357002	0.16814004	-0.34012568	6.2205663	7.5735807	Walking_Type
12:20:42.637	-0.7206767	5.219519	5.377541	0.13956255	0.17357002	0.16814004	-0.34012568	6.2205663	7.5735807	Walking_Type
12:20:42.658	-0.7206767	5.219519	5.377541	0.13956255	0.17357002	0.16814004	-0.34012568	6.2205663	7.5735807	Walking_Type
12:20:42.678	-0.22266756	5.9018874	6.1892004	-0.096842304	-0.07444126	0.001373836	-0.37590954	6.254271	7.544081	Walking_Type
12:20:42.700	-0.22266756	5.9018874	6.1892004	-0.096842304	-0.07444126	0.001373836	-0.37590954	6.254271	7.544081	Walking_Type
12:20:42.721	-0.22266756	5.9018874	6.1892004	-0.096842304	-0.07444126	0.001373836	-0.37590954	6.254271	7.544081	Walking_Type
12:20:42.751	-0.22266756	5.9018874	6.1892004	-0.096842304	-0.07444126	0.001373836	-0.37590954	6.254271	7.544081	Walking_Type
12:20:42.772	-0.22266756	5.9018874	6.1892004	-0.096842304	-0.07444126	0.001373836	-0.37590954	6.254271	7.544081	Walking_Type
12:20:42.793	-0.22266756	5.9018874	6.1892004	-0.096842304	-0.07444126	0.001373836	-0.37590954	6.254271	7.544081	Walking_Type
12:20:42.814	-0.22266756	5.9018874	6.1892004	-0.096842304	-0.07444126	0.001373836	-0.37590954	6.254271	7.544081	Walking_Type
12:20:42.835	-0.22266756	5.9018874	6.1892004	-0.096842304	-0.07444126	0.001373836	-0.37590954	6.254271	7.544081	Walking_Type
12:20:42.858	-0.73743665	6.7901635	7.7526617	-0.047362216	-0.35666102	-0.059101824	-0.18866555	6.2317324	7.5696907	Walking_Type
12:20:42.880	-0.73743665	6.7901635	7.7526617	-0.047362216	-0.35666102	-0.059101824	-0.18866555	6.2317324	7.5696907	Walking_Type
12:20:42.903	-0.73743665	6.7901635	7.7526617	-0.047362216	-0.35666102	-0.059101824	-0.18866555	6.2317324	7.5696907	Walking_Type
12:20:42.924	-0.73743665	6.7901635	7.7526617	-0.047362216	-0.35666102	-0.059101824	-0.18866555	6.2317324	7.5696907	Walking_Type
12:20:42.946	-0.73743665	6.7901635	7.7526617	-0.047362216	-0.35666102	-0.059101824	-0.18866555	6.2317324	7.5696907	Walking_Type
12:20:42.968	-0.73743665	6.7901635	7.7526617	-0.047362216	-0.35666102	-0.059101824	-0.18866555	6.2317324	7.5696907	Walking_Type
12:20:42.989	-0.73743665	6.7901635	7.7526617	-0.047362216	-0.35666102	-0.059101824	-0.18866555	6.2317324	7.5696907	Walking_Type
12:20:43.012	-0.73743665	6.7901635	7.7526617	-0.047362216	-0.35666102	-0.059101824	-0.18866555	6.2317324	7.5696907	Walking_Type
12:20:43.033	-0.73743665	6.7901635	7.7526617	-0.047362216	-0.35666102	-0.059101824	-0.18866555	6.2317324	7.5696907	Walking_Type
12:20:43.057	0.6895511	5.834848	8.353624	0.14628208	-0.23265536	-0.18555093	0.17479718	6.1946335	7.600414	Walking_Type
12:20:43.080	0.6895511	5.834848	8.353624	0.14628208	-0.23265536	-0.18555093	0.17479718	6.1946335	7.600414	Walking_Type
12:20:43.104	0.6895511	5.834848	8.353624	0.14628208	-0.23265536	-0.18555093	0.17479718	6.1946335	7.600414	Walking_Type
12:20:43.127	0.6895511	5.834848	8.353624	0.14628208	-0.23265536	-0.18555093	0.17479718	6.1946335	7.600414	Walking_Type
12:20:43.150	0.6895511	5.834848	8.353624	0.14628208	-0.23265536	-0.18555093	0.17479718	6.1946335	7.600414	Walking_Type
12:20:43.172	0.6895511	5.834848	8.353624	0.14628208	-0.23265536	-0.18555093	0.17479718	6.1946335	7.600414	Walking_Type
12:20:43.195	0.6895511	5.834848	8.353624	0.14628208	-0.23265536	-0.18555093	0.17479718	6.1946335	7.600414	Walking_Type
12:20:43.215	0.6895511	5.834848	8.353624	0.14628208	-0.23265536	-0.18555093	0.23506401	6.210645	7.5857077	Walking_Type
12:20:43.236	0.16041641	5.542746	5.95935	0.5769421	-0.06588914	-0.1843292	0.23506401	6.210645	7.5857077	Walking_Type
12:20:43.258	0.16041641	5.542746	5.95935	0.5769421	-0.06588914	-0.1843292	0.23506401	6.210645	7.5857077	Walking_Type
12:20:43.279	0.16041641	5.542746	5.95935	0.5769421	-0.06588914	-0.1843292	0.23506401	6.210645	7.5857077	Walking_Type
12:20:43.300	0.16041641	5.542746	5.95935	0.5769421	-0.06588914	-0.1843292	0.23506401	6.210645	7.5857077	Walking_Type
12:20:43.334	0.16041641	5.542746	5.95935	0.5769421	-0.06588914	-0.1843292	0.23506401	6.210645	7.5857077	Walking_Type
12:20:43.356	0.16041641	5.542746	5.95935	0.5769421	-0.06588914	-0.1843292	0.23506401	6.210645	7.5857077	Walking_Type
12:20:43.378	0.16041641	5.542746	5.95935	0.5769421	-0.06588914	-0.1843292	0.23506401	6.210645	7.5857077	Walking_Type
12:20:43.400	0.17717634	6.114978	5.808511	0.08824987	0.4252465	0.045966998	-0.06251111	6.416135	7.416172	Walking_Type
12:20:43.422	0.17717634	6.114978	5.808511	0.08824987	0.4252465	0.045966998	-0.06251111	6.416135	7.416172	Walking_Type
12:20:43.443	0.17717634	6.114978	5.808511	0.08824987	0.4252465	0.045966998	-0.06251111	6.416135	7.416172	Walking_Type
12:20:43.464	0.17717634	6.114978	5.808511	0.08824987	0.4252465	0.045966998	-0.06251111	6.416135	7.416172	Walking_Type
12:20:43.485	0.17717634	6.114978	5.808511	0.08824987	0.4252465	0.045966998	-0.06251111	6.416135	7.416172	Walking_Type
12:20:43.506	0.17717634	6.114978	5.808511	0.08824987	0.4252465	0.045966998	-0.06251111	6.416135	7.416172	Walking_Type
12:20:43.529	0.17717634	6.114978	5.808511	0.08824987	0.4252465	0.045966998	-0.06251111	6.416135	7.416172	Walking_Type
12:20:43.552	0.17717634	6.114978	5.808511	0.08824987	0.4252465	0.045966998	-0.06251111	6.416135	7.416172	Walking_Type
12:20:43.574	0.17717634	6.114978	5.808511	0.08824987	0.4252465	0.045966998	-0.06251111	6.416135	7.416172	Walking_Type
12:20:43.598	0.37111259	7.1660647	8.686429	-0.27032804	-0.07505213	0.07528853	-0.12818536	6.376359	7.4495587	Walking_Type
12:20:43.622	0.37111259	7.1660647	8.686429	-0.27032804	-0.07505213	0.07528853	-0.12818536	6.376359	7.4495587	Walking_Type
12:20:43.644	0.37111259	7.1660647	8.686429	-0.27032804	-0.07505213	0.07528853	-0.12818536	6.376359	7.4495587	Walking_Type
12:20:43.668	0.37111259	7.1660647	8.686429	-0.27032804	-0.07505213	0.07528853	-0.12818536	6.376359	7.4495587	Walking_Type
12:20:43.690	0.37111259	7.1660647	8.686429	-0.27032804	-0.07505213	0.07528853	-0.12818536	6.376359	7.4495587	Walking_Type
12:20:43.719	0.37111259	7.1660647	8.686429	-0.27032804	-0.07505213	0.07528853	-0.12818536	6.376359	7.4495587	Walking_Type
12:20:43.741	0.37111259	7.1660647	8.686429	-0.27032804	-0.07505213	0.07528853	-0.12818536	6.376359	7.4495587	Walking_Type
12:20:43.761	-1.6759924	6.0527267	8.118986	0.1578885	0.51260024	0.06429295	-0.22238077	6.254738	7.5497727	Walking_Type
12:20:43.782	-1.6759924	6.0527267	8.118986	0.1578885	0.51260024	0.06429295	-0.22238077	6.254738	7.5497727	Walking_Type
12:20:43.803	-1.6759924	6.0527267	8.118986	0.1578885	0.51260024	0.06429295	-0.22238077	6.254738	7.5497727	Walking_Type
12:20:43.829	-1.6759924	6.0527267	8.118986	0.1578885	0.51260024	0.06429295	-0.22238077	6.254738	7.5497727	Walking_Type
12:20:43.851	-1.6759924	6.0527267	8.118986	0.1578885	0.51260024	0.06429295	-0.22238077	6.254738	7.5497727	Walking_Type
12:20:43.872	-1.6759924	6.0527267	8.118986	0.1578885	0.51260024	0.06429295	-0.22238077	6.254738	7.5497727	Walking_Type
12:20:43.894	-1.6759924	6.0527267	8.118986	0.1578885	0.51260024	0.06429295	-0.22238077	6.254738	7.5497727	Walking_Type
12:20:43.916	-1.6759924	6.0527267	8.118986	0.1578885	0.51260024	0.06429295	-0.22238077	6.254738	7.5497727	Walking_Type
12:20:43.938	-1.2641771	5.255433	4.889109	-0.27460408	-0.2265467	-0.047495384	-0.45871818	6.197658	7.5861006	Walking_Type
12:20:43.960	-1.2641771	5.255433	4.889109	-0.27460408	-0.2265467	-0.047495384	-0.45871818	6.197658	7.5861006	Walking_Type
12:20:43.982	-1.2641771	5.255433	4.889109	-0.27460408	-0.2265467	-0.047495384	-0.45871818	6.197658	7.5861006	Walking_Type
12:20:44.004	-1.2641771	5.255433	4.889109	-0.27460408	-0.2265467	-0.047495384	-0.45871818	6.197658	7.5861006	Walking_Type
12:20:44.029	-1.2641771	5.255433	4.889109	-0.27460408	-0.2265467	-0.047495384	-0.45871818	6.197658	7.5861006	Walking_Type
12:20:44.050	-1.2641771	5.255433	4.889109	-0.27460408	-0.2265467	-0.047495384	-0.45871818	6.197658	7.5861006	Walking_Type
12:20:44.073	-1.2641771	5.255433	4.889109	-0.27460408	-0.2265467	-0.047495384	-0.45871818	6.197658	7.5861006	Walking_Type
12:20:44.096	-1.2641771	5.255433	4.889109	-0.27460408	-0.2265467	-0.047495384	-0.45871818	6.197658	7.5861006	Walking_Type
12:20:44.117	-0.7039168	6.6680555	6.742278	0.17621446	-0.24609439	-0.034056347	-0.17536709	6.247648	7.5568786	Walking_Type
12:20:44.139	-0.7039168	6.6680555	6.742278	0.17621446	-0.24609439	-0.034056347	-0.17536709	6.247648	7.5568786	Walking_Type
12:20:44.160	-0.7039168	6.6680555	6.742278	0.17621446	-0.24609439	-0.034056347	-0.17536709	6.247648	7.5568786	Walking_Type
12:20:44.184	-0.7039168	6.6680555	6.742278	0.17621446	-0.24609439	-0.034056347	-0.17536709	6.247648	7.5568786	Walking_Type
12:20:44.206	-0.7039168	6.6680555	6.742278	0.17621446	-0.24609439	-0.034056347	-0.17536709	6.247648	7.5568786	Walking_Type
12:20:44.228	-0.7039168	6.6680555	6.742278	0.17621446	-0.24609439	-0.034056347	-0.17536709	6.247648	7.5568786	Walking_Type
12:20:44.250	-0.7039168	6.6680555	6.742278	0.17621446	-0.24609439	-0.034056347	-0.17536709	6.247648	7.5568786	Walking_Type
12:20:44.271	-0.7039168	6.6680555	6.742278	0.17621446	-0.24609439	-0.034056347	-0.17536709	6.247648	7.5568786	Walking_Type
12:20:44.296	0.2753416	6.63693	9.404712	-0.31003428	-0.20394468	-0.056658365	0.13685703	6.3909764	7.4368687	Walking_Type
12:20:44.317	0.2753416	6.63693	9.404712	-0.31003428	-0.20394468	-0.056658365	0.13685703	6.3909764	7.4368687	Walking_Type
12:20:44.337	0.2753416	6.63693	9.404712	-0.31003428	-0.20394468	-0.056658365	0.13685703	6.3909764	7.4368687	Walking_Type
12:20:44.359	0.2753416	6.63693	9.404712	-0.31003428	-0.20394468	-0.056658365	0.13685703	6.3909764	7.4368687	Walking_Type
12:20:44.381	0.2753416	6.63693	9.404712	-0.31003428	-0.20394468	-0.056658365	0.13685703	6.3909764	7.4368687	Walking_Type
12:20:44.404	0.2753416	6.63693	9.404712	-0.31003428	-0.20394468	-0.056658365	0.13685703	6.3909764	7.4368687	Walking_Type
12:20:44.426	0.2753416	6.63693	9.404712	-0.31003428	-0.20394468	-0.056658365	0.13685703	6.3909764	7.4368687	Walking_Type
12:20:44.448	0.2753416	6.63693	9.404712	-0.31003428	-0.20394468	-0.056658365	0.13685703	6.3909764	7.4368687	Walking_Type
12:20:44.470	0.2753416	6.63693	9.404712	-0.31003428	-0.20394468	-0.056658365	0.13685703	6.3909764	7.4368687	Walking_Type
12:20:44.493	0.84278476	5.2841644	7.2354984	0.12001486	-0.0017482964	-0.19410305	0.25271893	6.33455	7.4819727	Walking_Type
12:20:44.515	0.84278476	5.2841644	7.2354984	0.12001486	-0.0017482964	-0.19410305	0.25271893	6.33455	7.4819727	Walking_Type
12:20:44.537	0.84278476	5.2841644	7.2354984	0.12001486	-0.0017482964	-0.19410305	0.25271893	6.33455	7.4819727	Walking_Type
12:20:44.558	0.84278476	5.2841644	7.2354984	0.12001486	-0.0017482964	-0.19410305	0.25271893	6.33455	7.4819727	Walking_Type
12:20:44.579	0.84278476	5.2841644	7.2354984	0.12001486	-0.0017482964	-0.19410305	0.25271893	6.33455	7.4819727	Walking_Type
12:20:44.600	0.84278476	5.2841644	7.2354984	0.12001486	-0.0017482964	-0.19410305	0.25271893	6.33455	7.4819727	Walking_Type
12:20:44.621	0.84278476	5.2841644	7.2354984	0.12001486	-0.0017482964	-0.19410305	0.25271893	6.33455	7.4819727	Walking_Type
12:20:44.650	0.84278476	5.2841644	7.2354984	0.12001486	-0.0017482964	-0.19410305	0.25271893	6.33455	7.4819727	Walking_Type
12:20:44.673	0.45012367	6.1892004	5.5331693	-0.09195538	-0.27847025	-0.13912517	0.17483284	6.3624287	7.4605107	Walking_Type
12:20:44.694	0.45012367	6.1892004	5.5331693	-0.09195538	-0.27847025	-0.13912517	0.17483284	6.3624287	7.4605107	Walking_Type
12:20:44.717	0.45012367	6.1892004	5.5331693	-0.09195538	-0.27847025	-0.13912517	0.17483284	6.3624287	7.4605107	Walking_Type
12:20:44.740	0.45012367	6.1892004	5.5331693	-0.09195538	-0.27847025	-0.13912517	0.17483284	6.3624287	7.4605107	Walking_Type
12:20:44.761	0.45012367	6.1892004	5.5331693	-0.09195538	-0.27847025	-0.13912517	0.17483284	6.3624287	7.4605107	Walking_Type
12:20:44.781	0.45012367	6.1892004	5.5331693	-0.09195538	-0.27847025	-0.13912517	0.17483284	6.3624287	7.4605107	Walking_Type
12:20:44.802	0.45012367	6.1892004	5.5331693	-0.09195538	-0.27847025	-0.13912517	0.17483284	6.3624287	7.4605107	Walking_Type
12:20:44.824	0.45012367	6.1892004	5.5331693	-0.09195538	-0.27847025	-0.13912517	0.17483284	6.3624287	7.4605107	Walking_Type
12:20:44.849	0.20111908	6.8787518	7.211556	0.16705148	0.27741712	-0.012676065	0.098453365	6.4309635	7.402924	Walking_Type
12:20:44.871	0.20111908	6.8787518	7.211556	0.16705148	0.27741712	-0.012676065	0.098453365	6.4309635	7.402924	Walking_Type
12:20:44.893	0.20111908	6.8787518	7.211556	0.16705148	0.27741712	-0.012676065	0.098453365	6.4309635	7.402924	Walking_Type
12:20:44.915	0.20111908	6.8787518	7.211556	0.16705148	0.27741712	-0.012676065	0.098453365	6.4309635	7.402924	Walking_Type
12:20:44.937	0.20111908	6.8787518	7.211556	0.16705148	0.27741712	-0.012676065	0.098453365	6.4309635	7.402924	Walking_Type
12:20:44.959	0.20111908	6.8787518	7.211556	0.16705148	0.27741712	-0.012676065	0.098453365	6.4309635	7.402924	Walking_Type
12:20:44.980	0.20111908	6.8787518	7.211556	0.16705148	0.27741712	-0.012676065	0.098453365	6.4309635	7.402924	Walking_Type
12:20:45.001	0.20111908	6.8787518	7.211556	0.16705148	0.27741712	-0.012676065	0.098453365	6.4309635	7.402924	Walking_Type
12:20:45.022	-1.9561225	6.091035	9.100638	0.032050267	0.07155553	0.24388735	-0.0060346043	6.3273625	7.492311	Walking_Type
12:20:45.043	-1.9561225	6.091035	9.100638	0.032050267	0.07155553	0.24388735	-0.0060346043	6.3273625	7.492311	Walking_Type
12:20:45.064	-1.9561225	6.091035	9.100638	0.032050267	0.07155553	0.24388735	-0.0060346043	6.3273625	7.492311	Walking_Type
12:20:45.085	-1.9561225	6.091035	9.100638	0.032050267	0.07155553	0.24388735	-0.0060346043	6.3273625	7.492311	Walking_Type
12:20:45.106	-1.9561225	6.091035	9.100638	0.032050267	0.07155553	0.24388735	-0.0060346043	6.3273625	7.492311	Walking_Type
12:20:45.126	-1.9561225	6.091035	9.100638	0.032050267	0.07155553	0.24388735	-0.0060346043	6.3273625	7.492311	Walking_Type
12:20:45.156	-1.9561225	6.091035	9.100638	0.032050267	0.07155553	0.24388735	-0.0060346043	6.3273625	7.492311	Walking_Type
12:20:45.184	-1.9561225	6.091035	9.100638	0.032050267	0.07155553	0.24388735	-0.0060346043	6.3273625	7.492311	Walking_Type
12:20:45.217	-0.15323359	5.334444	6.177229	0.27822897	-0.031069828	-0.00045875978	-0.03383622	6.077985	7.695925	Walking_Type
12:20:45.251	-0.15323359	5.334444	6.177229	0.27822897	-0.031069828	-0.00045875978	-0.03383622	6.077985	7.695925	Walking_Type
12:20:45.286	-0.15323359	5.334444	6.177229	0.27822897	-0.031069828	-0.00045875978	-0.03383622	6.077985	7.695925	Walking_Type
12:20:45.318	-0.15323359	5.334444	6.177229	0.27822897	-0.031069828	-0.00045875978	-0.03383622	6.077985	7.695925	Walking_Type
12:20:45.350	-0.15323359	5.334444	6.177229	0.27822897	-0.031069828	-0.00045875978	-0.03383622	6.077985	7.695925	Walking_Type
12:20:45.384	-0.54350036	6.483696	5.8827333	0.23730099	-0.13369519	-0.0132869305	0.10582506	6.2730026	7.5371428	Walking_Type
12:20:45.406	-0.54350036	6.483696	5.8827333	0.23730099	-0.13369519	-0.0132869305	0.10582506	6.2730026	7.5371428	Walking_Type
12:20:45.430	-0.54350036	6.483696	5.8827333	0.23730099	-0.13369519	-0.0132869305	0.10582506	6.2730026	7.5371428	Walking_Type
12:20:45.453	-0.54350036	6.483696	5.8827333	0.23730099	-0.13369519	-0.0132869305	0.10582506	6.2730026	7.5371428	Walking_Type
12:20:45.477	-0.54350036	6.483696	5.8827333	0.23730099	-0.13369519	-0.0132869305	0.10582506	6.2730026	7.5371428	Walking_Type
12:20:45.499	-0.54350036	6.483696	5.8827333	0.23730099	-0.13369519	-0.0132869305	0.10582506	6.2730026	7.5371428	Walking_Type
12:20:45.521	-0.54350036	6.483696	5.8827333	0.23730099	-0.13369519	-0.0132869305	0.10582506	6.2730026	7.5371428	Walking_Type
12:20:45.542	-0.54350036	6.483696	5.8827333	0.23730099	-0.13369519	-0.0132869305	0.10582506	6.2730026	7.5371428	Walking_Type
12:20:45.565	-0.11013664	7.474926	8.2387	0.13589735	0.5602477	0.024586715	-0.13722031	6.773446	7.090268	Walking_Type
12:20:45.588	-0.11013664	7.474926	8.2387	0.13589735	0.5602477	0.024586715	-0.13722031	6.773446	7.090268	Walking_Type
12:20:45.610	-0.11013664	7.474926	8.2387	0.13589735	0.5602477	0.024586715	-0.13722031	6.773446	7.090268	Walking_Type
12:20:45.638	-0.11013664	7.474926	8.2387	0.13589735	0.5602477	0.024586715	-0.13722031	6.773446	7.090268	Walking_Type
12:20:45.660	-0.11013664	7.474926	8.2387	0.13589735	0.5602477	0.024586715	-0.13722031	6.773446	7.090268	Walking_Type
12:20:45.682	-0.11013664	7.474926	8.2387	0.13589735	0.5602477	0.024586715	-0.13722031	6.773446	7.090268	Walking_Type
12:20:45.704	-0.11013664	7.474926	8.2387	0.13589735	0.5602477	0.024586715	-0.13722031	6.773446	7.090268	Walking_Type
12:20:45.726	-0.11013664	7.474926	8.2387	0.13589735	0.5602477	0.024586715	-0.13722031	6.773446	7.090268	Walking_Type
12:20:45.747	-0.28252444	5.794145	7.0894475	0.45476902	0.15890926	-0.17394449	-0.51166916	6.8934493	6.9562106	Walking_Type
12:20:45.769	-0.28252444	5.794145	7.0894475	0.45476902	0.15890926	-0.17394449	-0.51166916	6.8934493	6.9562106	Walking_Type
12:20:45.790	-0.28252444	5.794145	7.0894475	0.45476902	0.15890926	-0.17394449	-0.51166916	6.8934493	6.9562106	Walking_Type
12:20:45.812	-0.28252444	5.794145	7.0894475	0.45476902	0.15890926	-0.17394449	-0.51166916	6.8934493	6.9562106	Walking_Type
12:20:45.838	-0.28252444	5.794145	7.0894475	0.45476902	0.15890926	-0.17394449	-0.51166916	6.8934493	6.9562106	Walking_Type
12:20:45.859	-0.28252444	5.794145	7.0894475	0.45476902	0.15890926	-0.17394449	-0.51166916	6.8934493	6.9562106	Walking_Type
12:20:45.880	-0.28252444	5.794145	7.0894475	0.45476902	0.15890926	-0.17394449	-0.51166916	6.8934493	6.9562106	Walking_Type
12:20:45.900	-0.28252444	5.794145	7.0894475	0.45476902	0.15890926	-0.17394449	-0.51166916	6.8934493	6.9562106	Walking_Type
12:20:45.946	-0.6560313	6.2251143	3.2083282	0.21103378	-0.21677285	-0.23380928	-0.756919	7.0429277	6.7819204	Walking_Type
12:20:45.969	-0.6560313	6.2251143	3.2083282	0.21103378	-0.21677285	-0.23380928	-0.756919	7.0429277	6.7819204	Walking_Type
12:20:46.004	-0.6560313	6.2251143	3.2083282	0.21103378	-0.21677285	-0.23380928	-0.756919	7.0429277	6.7819204	Walking_Type
12:20:46.037	-0.6560313	6.2251143	3.2083282	0.21103378	-0.21677285	-0.23380928	-0.756919	7.0429277	6.7819204	Walking_Type
12:20:46.071	-0.6560313	6.2251143	3.2083282	0.21103378	-0.21677285	-0.23380928	-0.756919	7.0429277	6.7819204	Walking_Type
12:20:46.104	-0.7948992	7.860404	5.8779445	-0.33874494	0.1405833	0.28603706	-0.5969041	6.8041296	7.0368876	Walking_Type
12:20:46.138	-0.7948992	7.860404	5.8779445	-0.33874494	0.1405833	0.28603706	-0.5969041	6.8041296	7.0368876	Walking_Type
12:20:46.171	-0.7948992	7.860404	5.8779445	-0.33874494	0.1405833	0.28603706	-0.5969041	6.8041296	7.0368876	Walking_Type
12:20:46.204	-0.7948992	7.860404	5.8779445	-0.33874494	0.1405833	0.28603706	-0.5969041	6.8041296	7.0368876	Walking_Type
12:20:46.225	-0.7948992	7.860404	5.8779445	-0.33874494	0.1405833	0.28603706	-0.5969041	6.8041296	7.0368876	Walking_Type
12:20:46.249	-0.7948992	7.860404	5.8779445	-0.33874494	0.1405833	0.28603706	-0.5969041	6.8041296	7.0368876	Walking_Type
12:20:46.271	-0.7948992	7.860404	5.8779445	-0.33874494	0.1405833	0.28603706	-0.5969041	6.8041296	7.0368876	Walking_Type
12:20:46.293	-1.838803	5.7725964	10.290593	-0.5103981	0.22427185	0.54443306	-0.5097291	6.250422	7.539407	Walking_Type
12:20:46.315	-1.838803	5.7725964	10.290593	-0.5103981	0.22427185	0.54443306	-0.5097291	6.250422	7.539407	Walking_Type
12:20:46.338	-1.838803	5.7725964	10.290593	-0.5103981	0.22427185	0.54443306	-0.5097291	6.250422	7.539407	Walking_Type
12:20:46.361	-1.838803	5.7725964	10.290593	-0.5103981	0.22427185	0.54443306	-0.5097291	6.250422	7.539407	Walking_Type
12:20:46.384	-1.838803	5.7725964	10.290593	-0.5103981	0.22427185	0.54443306	-0.5097291	6.250422	7.539407	Walking_Type
12:20:46.406	-1.838803	5.7725964	10.290593	-0.5103981	0.22427185	0.54443306	-0.5097291	6.250422	7.539407	Walking_Type
12:20:46.429	-1.838803	5.7725964	10.290593	-0.5103981	0.22427185	0.54443306	-0.5097291	6.250422	7.539407	Walking_Type
12:20:46.451	-1.838803	5.7725964	10.290593	-0.5103981	0.22427185	0.54443306	-0.5097291	6.250422	7.539407	Walking_Type
12:20:46.475	-0.51716334	4.7981267	7.4868975	-0.42670953	0.14180504	0.26343504	-0.69101435	5.902158	7.8011146	Walking_Type
12:20:46.497	-0.51716334	4.7981267	7.4868975	-0.42670953	0.14180504	0.26343504	-0.69101435	5.902158	7.8011146	Walking_Type
12:20:46.518	-0.51716334	4.7981267	7.4868975	-0.42670953	0.14180504	0.26343504	-0.69101435	5.902158	7.8011146	Walking_Type
12:20:46.539	-0.51716334	4.7981267	7.4868975	-0.42670953	0.14180504	0.26343504	-0.69101435	5.902158	7.8011146	Walking_Type
12:20:46.560	-0.51716334	4.7981267	7.4868975	-0.42670953	0.14180504	0.26343504	-0.69101435	5.902158	7.8011146	Walking_Type
12:20:46.584	-0.51716334	4.7981267	7.4868975	-0.42670953	0.14180504	0.26343504	-0.69101435	5.902158	7.8011146	Walking_Type
12:20:46.606	-0.51716334	4.7981267	7.4868975	-0.42670953	0.14180504	0.26343504	-0.69101435	5.902158	7.8011146	Walking_Type
12:20:46.629	-0.51716334	4.7981267	7.4868975	-0.42670953	0.14180504	0.26343504	-0.69101435	5.902158	7.8011146	Walking_Type
12:20:46.653	-0.5770202	6.028784	6.119766	0.2550161	-0.45256683	-0.043830194	-0.37813044	5.9075713	7.8184347	Walking_Type
12:20:46.678	-0.5770202	6.028784	6.119766	0.2550161	-0.45256683	-0.043830194	-0.37813044	5.9075713	7.8184347	Walking_Type
12:20:46.704	-0.5770202	6.028784	6.119766	0.2550161	-0.45256683	-0.043830194	-0.37813044	5.9075713	7.8184347	Walking_Type
12:20:46.727	-0.5770202	6.028784	6.119766	0.2550161	-0.45256683	-0.043830194	-0.37813044	5.9075713	7.8184347	Walking_Type
12:20:46.748	-0.5770202	6.028784	6.119766	0.2550161	-0.45256683	-0.043830194	-0.37813044	5.9075713	7.8184347	Walking_Type
12:20:46.770	-0.5770202	6.028784	6.119766	0.2550161	-0.45256683	-0.043830194	-0.37813044	5.9075713	7.8184347	Walking_Type
12:20:46.792	-0.5770202	6.028784	6.119766	0.2550161	-0.45256683	-0.043830194	-0.37813044	5.9075713	7.8184347	Walking_Type
12:20:46.815	-0.5770202	6.028784	6.119766	0.2550161	-0.45256683	-0.043830194	-0.37813044	5.9075713	7.8184347	Walking_Type
12:20:46.838	-0.17478207	7.2618356	9.208381	-0.123109505	-0.47883403	-0.020006446	0.14875673	6.1096635	7.6694317	Walking_Type
12:20:46.860	-0.17478207	7.2618356	9.208381	-0.123109505	-0.47883403	-0.020006446	0.14875673	6.1096635	7.6694317	Walking_Type
12:20:46.884	-0.17478207	7.2618356	9.208381	-0.123109505	-0.47883403	-0.020006446	0.14875673	6.1096635	7.6694317	Walking_Type
12:20:46.907	-0.17478207	7.2618356	9.208381	-0.123109505	-0.47883403	-0.020006446	0.14875673	6.1096635	7.6694317	Walking_Type
12:20:46.930	-0.17478207	7.2618356	9.208381	-0.123109505	-0.47883403	-0.020006446	0.14875673	6.1096635	7.6694317	Walking_Type
12:20:46.954	-0.17478207	7.2618356	9.208381	-0.123109505	-0.47883403	-0.020006446	0.14875673	6.1096635	7.6694317	Walking_Type
12:20:46.976	-0.17478207	7.2618356	9.208381	-0.123109505	-0.47883403	-0.020006446	0.14875673	6.1096635	7.6694317	Walking_Type
12:20:46.998	1.4341706	4.8412237	8.56911	-0.123109505	-0.47883403	-0.020006446	0.47798753	6.005214	7.7381682	Walking_Type
12:20:47.021	1.4341706	4.8412237	8.56911	0.14017342	-0.16973624	-0.3840821	0.47798753	6.005214	7.7381682	Walking_Type
12:20:47.045	1.4341706	4.8412237	8.56911	0.14017342	-0.16973624	-0.3840821	0.47798753	6.005214	7.7381682	Walking_Type
12:20:47.068	1.4341706	4.8412237	8.56911	0.14017342	-0.16973624	-0.3840821	0.47798753	6.005214	7.7381682	Walking_Type
12:20:47.090	1.4341706	4.8412237	8.56911	0.14017342	-0.16973624	-0.3840821	0.47798753	6.005214	7.7381682	Walking_Type
12:20:47.113	1.4341706	4.8412237	8.56911	0.14017342	-0.16973624	-0.3840821	0.47798753	6.005214	7.7381682	Walking_Type
12:20:47.135	1.4341706	4.8412237	8.56911	0.14017342	-0.16973624	-0.3840821	0.47798753	6.005214	7.7381682	Walking_Type
12:20:47.159	1.4341706	4.8412237	8.56911	0.14017342	-0.16973624	-0.3840821	0.47798753	6.005214	7.7381682	Walking_Type
12:20:47.182	0.23224466	5.140508	5.774991	-0.041253563	0.22976963	-0.13301653	0.29476416	5.9721384	7.772837	Walking_Type
12:20:47.205	0.23224466	5.140508	5.774991	-0.041253563	0.22976963	-0.13301653	0.29476416	5.9721384	7.772837	Walking_Type
12:20:47.228	0.23224466	5.140508	5.774991	-0.041253563	0.22976963	-0.13301653	0.29476416	5.9721384	7.772837	Walking_Type
12:20:47.250	0.23224466	5.140508	5.774991	-0.041253563	0.22976963	-0.13301653	0.29476416	5.9721384	7.772837	Walking_Type
12:20:47.275	0.23224466	5.140508	5.774991	-0.041253563	0.22976963	-0.13301653	0.29476416	5.9721384	7.772837	Walking_Type
12:20:47.298	0.23224466	5.140508	5.774991	-0.041253563	0.22976963	-0.13301653	0.29476416	5.9721384	7.772837	Walking_Type
12:20:47.322	0.23224466	5.140508	5.774991	-0.041253563	0.22976963	-0.13301653	0.29476416	5.9721384	7.772837	Walking_Type
12:20:47.345	0.23224466	5.140508	5.774991	-0.041253563	0.22976963	-0.13301653	0.29476416	5.9721384	7.772837	Walking_Type
12:20:47.368	0.42139238	6.612987	6.926637	0.08702814	0.42158133	0.014202006	0.010734744	5.9467783	7.7978244	Walking_Type
12:20:47.392	0.42139238	6.612987	6.926637	0.08702814	0.42158133	0.014202006	0.010734744	5.9467783	7.7978244	Walking_Type
12:20:47.414	0.42139238	6.612987	6.926637	0.08702814	0.42158133	0.014202006	0.010734744	5.9467783	7.7978244	Walking_Type
12:20:47.444	0.42139238	6.612987	6.926637	0.08702814	0.42158133	0.014202006	0.010734744	5.9467783	7.7978244	Walking_Type
12:20:47.467	0.42139238	6.612987	6.926637	0.08702814	0.42158133	0.014202006	0.010734744	5.9467783	7.7978244	Walking_Type
12:20:47.490	0.42139238	6.612987	6.926637	0.08702814	0.42158133	0.014202006	0.010734744	5.9467783	7.7978244	Walking_Type
12:20:47.514	0.42139238	6.612987	6.926637	0.08702814	0.42158133	0.014202006	0.010734744	5.9467783	7.7978244	Walking_Type
12:20:47.537	0.42139238	6.612987	6.926637	0.08702814	0.42158133	0.014202006	0.010734744	5.9467783	7.7978244	Walking_Type
12:20:47.559	-1.0989721	6.7638264	10.055954	-0.26605198	0.19189598	0.086894974	-0.19449411	6.175064	7.615846	Walking_Type
12:20:47.582	-1.0989721	6.7638264	10.055954	-0.26605198	0.19189598	0.086894974	-0.19449411	6.175064	7.615846	Walking_Type
12:20:47.605	-1.0989721	6.7638264	10.055954	-0.26605198	0.19189598	0.086894974	-0.19449411	6.175064	7.615846	Walking_Type
12:20:47.630	-1.0989721	6.7638264	10.055954	-0.26605198	0.19189598	0.086894974	-0.19449411	6.175064	7.615846	Walking_Type
12:20:47.653	-1.0989721	6.7638264	10.055954	-0.26605198	0.19189598	0.086894974	-0.19449411	6.175064	7.615846	Walking_Type
12:20:47.675	-1.0989721	6.7638264	10.055954	-0.26605198	0.19189598	0.086894974	-0.19449411	6.175064	7.615846	Walking_Type
12:20:47.699	-1.0989721	6.7638264	10.055954	-0.26605198	0.19189598	0.086894974	-0.19449411	6.175064	7.615846	Walking_Type
12:20:47.722	0.05985687	4.9633317	6.5124273	0.26051384	0.2835258	0.100334	-0.17270897	6.0965843	7.679333	Walking_Type
12:20:47.743	0.05985687	4.9633317	6.5124273	0.26051384	0.2835258	0.100334	-0.17270897	6.0965843	7.679333	Walking_Type
12:20:47.764	0.05985687	4.9633317	6.5124273	0.26051384	0.2835258	0.100334	-0.17270897	6.0965843	7.679333	Walking_Type
12:20:47.786	0.05985687	4.9633317	6.5124273	0.26051384	0.2835258	0.100334	-0.17270897	6.0965843	7.679333	Walking_Type
12:20:47.811	0.05985687	4.9633317	6.5124273	0.26051384	0.2835258	0.100334	-0.17270897	6.0965843	7.679333	Walking_Type
12:20:47.833	0.05985687	4.9633317	6.5124273	0.26051384	0.2835258	0.100334	-0.17270897	6.0965843	7.679333	Walking_Type
12:20:47.854	0.05985687	4.9633317	6.5124273	0.26051384	0.2835258	0.100334	-0.17270897	6.0965843	7.679333	Walking_Type
12:20:47.875	0.05985687	4.9633317	6.5124273	0.26051384	0.2835258	0.100334	-0.17270897	6.0965843	7.679333	Walking_Type
12:20:47.896	-1.2210802	6.0862465	5.686403	0.26051384	0.2835258	0.100334	-0.27667907	6.414559	7.4126353	Walking_Type
12:20:47.916	-1.2210802	6.0862465	5.686403	-0.066299036	0.13325293	0.057573438	-0.27667907	6.414559	7.4126353	Walking_Type
12:20:47.939	-1.2210802	6.0862465	5.686403	-0.066299036	0.13325293	0.057573438	-0.27667907	6.414559	7.4126353	Walking_Type
12:20:47.962	-1.2210802	6.0862465	5.686403	-0.066299036	0.13325293	0.057573438	-0.27667907	6.414559	7.4126353	Walking_Type
12:20:47.983	-1.2210802	6.0862465	5.686403	-0.066299036	0.13325293	0.057573438	-0.27667907	6.414559	7.4126353	Walking_Type
12:20:48.005	-1.2210802	6.0862465	5.686403	-0.066299036	0.13325293	0.057573438	-0.27667907	6.414559	7.4126353	Walking_Type
12:20:48.026	-1.2210802	6.0862465	5.686403	-0.066299036	0.13325293	0.057573438	-0.27667907	6.414559	7.4126353	Walking_Type
12:20:48.047	-1.2210802	6.0862465	5.686403	-0.066299036	0.13325293	0.057573438	-0.27667907	6.414559	7.4126353	Walking_Type
12:20:48.077	-0.90982443	6.8165	6.177229	0.019832961	-0.5258707	-0.17577708	-0.1356123	6.367476	7.457023	Walking_Type
12:20:48.098	-0.90982443	6.8165	6.177229	0.019832961	-0.5258707	-0.17577708	-0.1356123	6.367476	7.457023	Walking_Type
12:20:48.119	-0.90982443	6.8165	6.177229	0.019832961	-0.5258707	-0.17577708	-0.1356123	6.367476	7.457023	Walking_Type
12:20:48.140	-0.90982443	6.8165	6.177229	0.019832961	-0.5258707	-0.17577708	-0.1356123	6.367476	7.457023	Walking_Type
12:20:48.162	-0.90982443	6.8165	6.177229	0.019832961	-0.5258707	-0.17577708	-0.1356123	6.367476	7.457023	Walking_Type
12:20:48.185	-0.90982443	6.8165	6.177229	0.019832961	-0.5258707	-0.17577708	-0.1356123	6.367476	7.457023	Walking_Type
12:20:48.209	-0.90982443	6.8165	6.177229	0.019832961	-0.5258707	-0.17577708	-0.1356123	6.367476	7.457023	Walking_Type
12:20:48.232	-0.90982443	6.8165	6.177229	0.019832961	-0.5258707	-0.17577708	-0.1356123	6.367476	7.457023	Walking_Type
12:20:48.254	-0.90982443	6.8165	6.177229	0.019832961	-0.5258707	-0.17577708	-0.1356123	6.367476	7.457023	Walking_Type
12:20:48.277	-0.23463893	5.454158	9.6585045	0.042434976	-0.13125172	-0.037110675	0.10590105	6.106215	7.672892	Walking_Type
12:20:48.298	-0.23463893	5.454158	9.6585045	0.042434976	-0.13125172	-0.037110675	0.10590105	6.106215	7.672892	Walking_Type
12:20:48.319	-0.23463893	5.454158	9.6585045	0.042434976	-0.13125172	-0.037110675	0.10590105	6.106215	7.672892	Walking_Type
12:20:48.341	-0.23463893	5.454158	9.6585045	0.042434976	-0.13125172	-0.037110675	0.10590105	6.106215	7.672892	Walking_Type
12:20:48.362	-0.23463893	5.454158	9.6585045	0.042434976	-0.13125172	-0.037110675	0.10590105	6.106215	7.672892	Walking_Type
12:20:48.383	-0.23463893	5.454158	9.6585045	0.042434976	-0.13125172	-0.037110675	0.10590105	6.106215	7.672892	Walking_Type
12:20:48.419	-0.23463893	5.454158	9.6585045	0.042434976	-0.13125172	-0.037110675	0.10590105	6.106215	7.672892	Walking_Type
12:20:48.440	0.043096945	5.06868	7.0271964	-0.40899444	-0.29496363	-0.058490958	0.19809651	6.003075	7.7520423	Walking_Type
12:20:48.461	0.043096945	5.06868	7.0271964	-0.40899444	-0.29496363	-0.058490958	0.19809651	6.003075	7.7520423	Walking_Type
12:20:48.483	0.043096945	5.06868	7.0271964	-0.40899444	-0.29496363	-0.058490958	0.19809651	6.003075	7.7520423	Walking_Type
12:20:48.505	0.043096945	5.06868	7.0271964	-0.40899444	-0.29496363	-0.058490958	0.19809651	6.003075	7.7520423	Walking_Type
12:20:48.528	0.043096945	5.06868	7.0271964	-0.40899444	-0.29496363	-0.058490958	0.19809651	6.003075	7.7520423	Walking_Type
12:20:48.551	0.043096945	5.06868	7.0271964	-0.40899444	-0.29496363	-0.058490958	0.19809651	6.003075	7.7520423	Walking_Type
12:20:48.573	0.043096945	5.06868	7.0271964	-0.40899444	-0.29496363	-0.058490958	0.19809651	6.003075	7.7520423	Walking_Type
12:20:48.595	0.043096945	5.06868	7.0271964	-0.40899444	-0.29496363	-0.058490958	0.19809651	6.003075	7.7520423	Walking_Type
12:20:48.617	0.043096945	5.06868	7.0271964	-0.40899444	-0.29496363	-0.058490958	0.30918255	5.8926034	7.832749	Walking_Type
12:20:48.638	1.5897985	5.7007685	6.5483418	0.119404	0.4252465	0.06734728	0.30918255	5.8926034	7.832749	Walking_Type
12:20:48.660	1.5897985	5.7007685	6.5483418	0.119404	0.4252465	0.06734728	0.30918255	5.8926034	7.832749	Walking_Type
12:20:48.680	1.5897985	5.7007685	6.5483418	0.119404	0.4252465	0.06734728	0.30918255	5.8926034	7.832749	Walking_Type
12:20:48.701	1.5897985	5.7007685	6.5483418	0.119404	0.4252465	0.06734728	0.30918255	5.8926034	7.832749	Walking_Type
12:20:48.722	1.5897985	5.7007685	6.5483418	0.119404	0.4252465	0.06734728	0.30918255	5.8926034	7.832749	Walking_Type
12:20:48.743	1.5897985	5.7007685	6.5483418	0.119404	0.4252465	0.06734728	0.30918255	5.8926034	7.832749	Walking_Type
12:20:48.775	1.5897985	5.7007685	6.5483418	0.119404	0.4252465	0.06734728	0.30918255	5.8926034	7.832749	Walking_Type
12:20:48.797	1.5897985	5.7007685	6.5483418	0.119404	0.4252465	0.06734728	-0.07091273	6.040641	7.725019	Walking_Type
12:20:48.819	-0.0071828244	7.257047	8.791777	-0.112724796	0.47167227	0.08750584	-0.07091273	6.040641	7.725019	Walking_Type
12:20:48.842	-0.0071828244	7.257047	8.791777	-0.112724796	0.47167227	0.08750584	-0.07091273	6.040641	7.725019	Walking_Type
12:20:48.864	-0.0071828244	7.257047	8.791777	-0.112724796	0.47167227	0.08750584	-0.07091273	6.040641	7.725019	Walking_Type
12:20:48.886	-0.0071828244	7.257047	8.791777	-0.112724796	0.47167227	0.08750584	-0.07091273	6.040641	7.725019	Walking_Type
12:20:48.907	-0.0071828244	7.257047	8.791777	-0.112724796	0.47167227	0.08750584	-0.07091273	6.040641	7.725019	Walking_Type
12:20:48.928	-0.0071828244	7.257047	8.791777	-0.112724796	0.47167227	0.08750584	-0.07091273	6.040641	7.725019	Walking_Type
12:20:48.954	-0.0071828244	7.257047	8.791777	-0.112724796	0.47167227	0.08750584	-0.07091273	6.040641	7.725019	Walking_Type
12:20:48.975	-0.0071828244	7.257047	8.791777	-0.112724796	0.47167227	0.08750584	-0.07091273	6.040641	7.725019	Walking_Type
12:20:48.996	-0.65124273	5.0998054	8.109408	0.08091949	0.2566477	0.19623986	-0.37489364	6.080393	7.6849594	Walking_Type
12:20:49.017	-0.65124273	5.0998054	8.109408	0.08091949	0.2566477	0.19623986	-0.37489364	6.080393	7.6849594	Walking_Type
12:20:49.038	-0.65124273	5.0998054	8.109408	0.08091949	0.2566477	0.19623986	-0.37489364	6.080393	7.6849594	Walking_Type
12:20:49.059	-0.65124273	5.0998054	8.109408	0.08091949	0.2566477	0.19623986	-0.37489364	6.080393	7.6849594	Walking_Type
12:20:49.080	-0.65124273	5.0998054	8.109408	0.08091949	0.2566477	0.19623986	-0.37489364	6.080393	7.6849594	Walking_Type
12:20:49.102	-0.65124273	5.0998054	8.109408	0.08091949	0.2566477	0.19623986	-0.37489364	6.080393	7.6849594	Walking_Type
12:20:49.123	-0.65124273	5.0998054	8.109408	0.08091949	0.2566477	0.19623986	-0.37489364	6.080393	7.6849594	Walking_Type
12:20:49.144	-0.65124273	5.0998054	8.109408	0.08091949	0.2566477	0.19623986	-0.37489364	6.080393	7.6849594	Walking_Type
12:20:49.165	-0.26097596	6.0096297	6.996071	0.09069333	0.43990728	0.3129151	-0.6802479	6.394338	7.404051	Walking_Type
12:20:49.186	-0.26097596	6.0096297	6.996071	0.09069333	0.43990728	0.3129151	-0.6802479	6.394338	7.404051	Walking_Type
12:20:49.209	-0.26097596	6.0096297	6.996071	0.09069333	0.43990728	0.3129151	-0.6802479	6.394338	7.404051	Walking_Type
12:20:49.231	-0.26097596	6.0096297	6.996071	0.09069333	0.43990728	0.3129151	-0.6802479	6.394338	7.404051	Walking_Type
12:20:49.253	-0.26097596	6.0096297	6.996071	0.09069333	0.43990728	0.3129151	-0.6802479	6.394338	7.404051	Walking_Type
12:20:49.275	-0.26097596	6.0096297	6.996071	0.09069333	0.43990728	0.3129151	-0.6802479	6.394338	7.404051	Walking_Type
12:20:49.298	-0.26097596	6.0096297	6.996071	0.09069333	0.43990728	0.3129151	-0.6802479	6.394338	7.404051	Walking_Type
12:20:49.321	-0.26097596	6.0096297	6.996071	0.09069333	0.43990728	0.3129151	-0.6802479	6.394338	7.404051	Walking_Type
12:20:49.342	-0.41420954	7.4533772	7.0128307	-0.2513912	-0.6394916	0.0740668	-0.8071064	6.7019253	7.113584	Walking_Type
12:20:49.364	-0.41420954	7.4533772	7.0128307	-0.2513912	-0.6394916	0.0740668	-0.8071064	6.7019253	7.113584	Walking_Type
12:20:49.385	-0.41420954	7.4533772	7.0128307	-0.2513912	-0.6394916	0.0740668	-0.8071064	6.7019253	7.113584	Walking_Type
12:20:49.408	-0.41420954	7.4533772	7.0128307	-0.2513912	-0.6394916	0.0740668	-0.8071064	6.7019253	7.113584	Walking_Type
12:20:49.429	-0.41420954	7.4533772	7.0128307	-0.2513912	-0.6394916	0.0740668	-0.8071064	6.7019253	7.113584	Walking_Type
12:20:49.450	-0.41420954	7.4533772	7.0128307	-0.2513912	-0.6394916	0.0740668	-0.8071064	6.7019253	7.113584	Walking_Type
12:20:49.472	-0.41420954	7.4533772	7.0128307	-0.2513912	-0.6394916	0.0740668	-0.8071064	6.7019253	7.113584	Walking_Type
12:20:49.494	-0.41420954	7.4533772	7.0128307	-0.2513912	-0.6394916	0.0740668	-0.8071064	6.7019253	7.113584	Walking_Type
12:20:49.515	-0.41420954	7.4533772	7.0128307	-0.2513912	-0.6394916	0.0740668	-0.8071064	6.7019253	7.113584	Walking_Type
12:20:49.536	0.5219519	6.7398834	7.8723755	0.4346105	-0.25098133	-0.41034934	-0.0027463762	6.3184156	7.499865	Walking_Type
12:20:49.557	0.5219519	6.7398834	7.8723755	0.4346105	-0.25098133	-0.41034934	-0.0027463762	6.3184156	7.499865	Walking_Type
12:20:49.579	0.5219519	6.7398834	7.8723755	0.4346105	-0.25098133	-0.41034934	-0.0027463762	6.3184156	7.499865	Walking_Type
12:20:49.603	0.5219519	6.7398834	7.8723755	0.4346105	-0.25098133	-0.41034934	-0.0027463762	6.3184156	7.499865	Walking_Type
12:20:49.625	0.5219519	6.7398834	7.8723755	0.4346105	-0.25098133	-0.41034934	-0.0027463762	6.3184156	7.499865	Walking_Type
12:20:49.646	0.5219519	6.7398834	7.8723755	0.4346105	-0.25098133	-0.41034934	-0.0027463762	6.3184156	7.499865	Walking_Type
12:20:49.668	0.5219519	6.7398834	7.8723755	0.4346105	-0.25098133	-0.41034934	-0.0027463762	6.3184156	7.499865	Walking_Type
12:20:49.690	0.5219519	6.7398834	7.8723755	0.4346105	-0.25098133	-0.41034934	-0.0027463762	6.3184156	7.499865	Walking_Type
12:20:49.712	0.043096945	4.8843207	7.108602	-0.066299036	-0.30229402	-0.2002117	-0.027976971	6.182003	7.612644	Walking_Type
12:20:49.735	0.043096945	4.8843207	7.108602	-0.066299036	-0.30229402	-0.2002117	-0.027976971	6.182003	7.612644	Walking_Type
12:20:49.755	0.043096945	4.8843207	7.108602	-0.066299036	-0.30229402	-0.2002117	-0.027976971	6.182003	7.612644	Walking_Type
12:20:49.776	0.043096945	4.8843207	7.108602	-0.066299036	-0.30229402	-0.2002117	-0.027976971	6.182003	7.612644	Walking_Type
12:20:49.797	0.043096945	4.8843207	7.108602	-0.066299036	-0.30229402	-0.2002117	-0.027976971	6.182003	7.612644	Walking_Type
12:20:49.825	0.043096945	4.8843207	7.108602	-0.066299036	-0.30229402	-0.2002117	-0.027976971	6.182003	7.612644	Walking_Type
12:20:49.847	0.043096945	4.8843207	7.108602	-0.066299036	-0.30229402	-0.2002117	-0.027976971	6.182003	7.612644	Walking_Type
12:20:49.868	0.043096945	4.8843207	7.108602	-0.066299036	-0.30229402	-0.2002117	-0.027976971	6.182003	7.612644	Walking_Type
12:20:49.889	0.4932206	5.7582307	8.006455	-0.19763507	-0.11842356	-0.13851431	0.13008125	6.081902	7.6918063	Walking_Type
12:20:49.912	0.4932206	5.7582307	8.006455	-0.19763507	-0.11842356	-0.13851431	0.13008125	6.081902	7.6918063	Walking_Type
12:20:49.934	0.4932206	5.7582307	8.006455	-0.19763507	-0.11842356	-0.13851431	0.13008125	6.081902	7.6918063	Walking_Type
12:20:49.957	0.4932206	5.7582307	8.006455	-0.19763507	-0.11842356	-0.13851431	0.13008125	6.081902	7.6918063	Walking_Type
12:20:49.978	0.4932206	5.7582307	8.006455	-0.19763507	-0.11842356	-0.13851431	0.13008125	6.081902	7.6918063	Walking_Type
12:20:49.999	0.4932206	5.7582307	8.006455	-0.19763507	-0.11842356	-0.13851431	0.13008125	6.081902	7.6918063	Walking_Type
12:20:50.021	0.4932206	5.7582307	8.006455	-0.19763507	-0.11842356	-0.13851431	0.13008125	6.081902	7.6918063	Walking_Type
12:20:50.042	0.4932206	5.7582307	8.006455	-0.19763507	-0.11842356	-0.13851431	0.13008125	6.081902	7.6918063	Walking_Type
12:20:50.063	-0.098165266	6.5651016	9.273026	0.38879555	0.545587	-0.12996219	-0.13604572	6.10327	7.6747584	Walking_Type
12:20:50.083	-0.098165266	6.5651016	9.273026	0.38879555	0.545587	-0.12996219	-0.13604572	6.10327	7.6747584	Walking_Type
12:20:50.104	-0.098165266	6.5651016	9.273026	0.38879555	0.545587	-0.12996219	-0.13604572	6.10327	7.6747584	Walking_Type
12:20:50.125	-0.098165266	6.5651016	9.273026	0.38879555	0.545587	-0.12996219	-0.13604572	6.10327	7.6747584	Walking_Type
12:20:50.146	-0.098165266	6.5651016	9.273026	0.38879555	0.545587	-0.12996219	-0.13604572	6.10327	7.6747584	Walking_Type
12:20:50.167	-0.098165266	6.5651016	9.273026	0.38879555	0.545587	-0.12996219	-0.13604572	6.10327	7.6747584	Walking_Type
12:20:50.188	-0.098165266	6.5651016	9.273026	0.38879555	0.545587	-0.12996219	-0.13604572	6.10327	7.6747584	Walking_Type
12:20:50.211	-0.098165266	6.5651016	9.273026	0.38879555	0.545587	-0.12996219	-0.13604572	6.10327	7.6747584	Walking_Type
12:20:50.254	-0.26337022	5.4757066	8.126168	-0.12066605	-0.24487266	0.2689328	0.052434828	6.0999184	7.678449	Walking_Type
12:20:50.275	-0.26337022	5.4757066	8.126168	-0.12066605	-0.24487266	0.2689328	0.052434828	6.0999184	7.678449	Walking_Type
12:20:50.297	-0.26337022	5.4757066	8.126168	-0.12066605	-0.24487266	0.2689328	0.052434828	6.0999184	7.678449	Walking_Type
12:20:50.319	-0.26337022	5.4757066	8.126168	-0.12066605	-0.24487266	0.2689328	0.052434828	6.0999184	7.678449	Walking_Type
12:20:50.340	-0.26337022	5.4757066	8.126168	-0.12066605	-0.24487266	0.2689328	0.052434828	6.0999184	7.678449	Walking_Type
12:20:50.362	-0.26337022	5.4757066	8.126168	-0.12066605	-0.24487266	0.2689328	0.052434828	6.0999184	7.678449	Walking_Type
12:20:50.383	-0.26337022	5.4757066	8.126168	-0.12066605	-0.24487266	0.2689328	0.052434828	6.0999184	7.678449	Walking_Type
12:20:50.407	-0.26337022	5.4757066	8.126168	-0.12066605	-0.24487266	0.2689328	0.052434828	6.0999184	7.678449	Walking_Type
12:20:50.430	0.19633053	5.4086666	5.320079	0.011891714	-0.08299338	0.15653361	0.1974138	6.134762	7.648272	Walking_Type
12:20:50.452	0.19633053	5.4086666	5.320079	0.011891714	-0.08299338	0.15653361	0.1974138	6.134762	7.648272	Walking_Type
12:20:50.474	0.19633053	5.4086666	5.320079	0.011891714	-0.08299338	0.15653361	0.1974138	6.134762	7.648272	Walking_Type
12:20:50.495	0.19633053	5.4086666	5.320079	0.011891714	-0.08299338	0.15653361	0.1974138	6.134762	7.648272	Walking_Type
12:20:50.517	0.19633053	5.4086666	5.320079	0.011891714	-0.08299338	0.15653361	0.1974138	6.134762	7.648272	Walking_Type
12:20:50.539	0.19633053	5.4086666	5.320079	0.011891714	-0.08299338	0.15653361	0.1974138	6.134762	7.648272	Walking_Type
12:20:50.560	0.19633053	5.4086666	5.320079	0.011891714	-0.08299338	0.15653361	0.1974138	6.134762	7.648272	Walking_Type
12:20:50.581	0.19633053	5.4086666	5.320079	0.011891714	-0.08299338	0.15653361	0.1974138	6.134762	7.648272	Walking_Type
12:20:50.602	-0.9984126	7.249864	7.860404	0.45537987	0.07827505	0.13515332	0.14012773	6.3332515	7.4860263	Walking_Type
12:20:50.633	-0.9984126	7.249864	7.860404	0.45537987	0.07827505	0.13515332	0.14012773	6.3332515	7.4860263	Walking_Type
12:20:50.655	-0.9984126	7.249864	7.860404	0.45537987	0.07827505	0.13515332	0.14012773	6.3332515	7.4860263	Walking_Type
12:20:50.678	-0.9984126	7.249864	7.860404	0.45537987	0.07827505	0.13515332	0.14012773	6.3332515	7.4860263	Walking_Type
12:20:50.699	-0.9984126	7.249864	7.860404	0.45537987	0.07827505	0.13515332	0.14012773	6.3332515	7.4860263	Walking_Type
12:20:50.720	-0.9984126	7.249864	7.860404	0.45537987	0.07827505	0.13515332	0.14012773	6.3332515	7.4860263	Walking_Type
12:20:50.742	-0.9984126	7.249864	7.860404	0.45537987	0.07827505	0.13515332	0.14012773	6.3332515	7.4860263	Walking_Type
12:20:50.763	-0.9984126	7.249864	7.860404	0.45537987	0.07827505	0.13515332	0.14012773	6.3332515	7.4860263	Walking_Type
12:20:50.784	0.76616794	6.423839	9.893144	-0.34912965	-0.42568877	-0.046884518	0.31774056	6.4775853	7.355965	Walking_Type
12:20:50.805	0.76616794	6.423839	9.893144	-0.34912965	-0.42568877	-0.046884518	0.31774056	6.4775853	7.355965	Walking_Type
12:20:50.826	0.76616794	6.423839	9.893144	-0.34912965	-0.42568877	-0.046884518	0.31774056	6.4775853	7.355965	Walking_Type
12:20:50.848	0.76616794	6.423839	9.893144	-0.34912965	-0.42568877	-0.046884518	0.31774056	6.4775853	7.355965	Walking_Type
12:20:50.869	0.76616794	6.423839	9.893144	-0.34912965	-0.42568877	-0.046884518	0.31774056	6.4775853	7.355965	Walking_Type
12:20:50.892	0.76616794	6.423839	9.893144	-0.34912965	-0.42568877	-0.046884518	0.31774056	6.4775853	7.355965	Walking_Type
12:20:50.914	0.76616794	6.423839	9.893144	-0.34912965	-0.42568877	-0.046884518	0.31774056	6.4775853	7.355965	Walking_Type
12:20:50.938	0.76616794	6.423839	9.893144	-0.34912965	-0.42568877	-0.046884518	0.31774056	6.4775853	7.355965	Walking_Type
12:20:50.962	-0.13647367	4.9968514	6.5627074	0.1334539	0.2633672	-0.21792679	0.36308044	6.25262	7.5460725	Walking_Type
12:20:50.984	-0.13647367	4.9968514	6.5627074	0.1334539	0.2633672	-0.21792679	0.36308044	6.25262	7.5460725	Walking_Type
12:20:51.005	-0.13647367	4.9968514	6.5627074	0.1334539	0.2633672	-0.21792679	0.36308044	6.25262	7.5460725	Walking_Type
12:20:51.026	-0.13647367	4.9968514	6.5627074	0.1334539	0.2633672	-0.21792679	0.36308044	6.25262	7.5460725	Walking_Type
12:20:51.047	-0.13647367	4.9968514	6.5627074	0.1334539	0.2633672	-0.21792679	0.36308044	6.25262	7.5460725	Walking_Type
12:20:51.068	-0.13647367	4.9968514	6.5627074	0.1334539	0.2633672	-0.21792679	0.36308044	6.25262	7.5460725	Walking_Type
12:20:51.089	-0.13647367	4.9968514	6.5627074	0.1334539	0.2633672	-0.21792679	0.36308044	6.25262	7.5460725	Walking_Type
12:20:51.121	-0.13647367	4.9968514	6.5627074	0.1334539	0.2633672	-0.21792679	0.36308044	6.25262	7.5460725	Walking_Type
12:20:51.141	1.1612233	5.7295	6.438205	0.06686959	0.039790537	0.056351706	0.28204936	6.2681217	7.5366726	Walking_Type
12:20:51.161	1.1612233	5.7295	6.438205	0.06686959	0.039790537	0.056351706	0.28204936	6.2681217	7.5366726	Walking_Type
12:20:51.182	1.1612233	5.7295	6.438205	0.06686959	0.039790537	0.056351706	0.28204936	6.2681217	7.5366726	Walking_Type
12:20:51.202	1.1612233	5.7295	6.438205	0.06686959	0.039790537	0.056351706	0.28204936	6.2681217	7.5366726	Walking_Type
12:20:51.222	1.1612233	5.7295	6.438205	0.06686959	0.039790537	0.056351706	0.28204936	6.2681217	7.5366726	Walking_Type
12:20:51.243	1.1612233	5.7295	6.438205	0.06686959	0.039790537	0.056351706	0.28204936	6.2681217	7.5366726	Walking_Type
12:20:51.264	1.1612233	5.7295	6.438205	0.06686959	0.039790537	0.056351706	0.28204936	6.2681217	7.5366726	Walking_Type
12:20:51.285	1.1612233	5.7295	6.438205	0.06686959	0.039790537	0.056351706	0.28204936	6.2681217	7.5366726	Walking_Type
12:20:51.307	1.1612233	5.7295	6.438205	0.06686959	0.039790537	0.056351706	0.28204936	6.2681217	7.5366726	Walking_Type
12:20:51.330	0.12689656	7.2762012	8.200391	-0.13777028	0.32750806	-0.029780293	-0.07650895	6.4624295	7.375735	Walking_Type
12:20:51.353	0.12689656	7.2762012	8.200391	-0.13777028	0.32750806	-0.029780293	-0.07650895	6.4624295	7.375735	Walking_Type
12:20:51.376	0.12689656	7.2762012	8.200391	-0.13777028	0.32750806	-0.029780293	-0.07650895	6.4624295	7.375735	Walking_Type
12:20:51.398	0.12689656	7.2762012	8.200391	-0.13777028	0.32750806	-0.029780293	-0.07650895	6.4624295	7.375735	Walking_Type
12:20:51.419	0.12689656	7.2762012	8.200391	-0.13777028	0.32750806	-0.029780293	-0.07650895	6.4624295	7.375735	Walking_Type
12:20:51.440	0.12689656	7.2762012	8.200391	-0.13777028	0.32750806	-0.029780293	-0.07650895	6.4624295	7.375735	Walking_Type
12:20:51.461	0.12689656	7.2762012	8.200391	-0.13777028	0.32750806	-0.029780293	-0.07650895	6.4624295	7.375735	Walking_Type
12:20:51.496	0.12689656	7.2762012	8.200391	-0.13777028	0.32750806	-0.029780293	-0.07650895	6.4624295	7.375735	Walking_Type
12:20:51.517	-0.6296943	5.873156	8.047157	-0.11944431	-0.49777088	0.15103583	-0.2734785	6.307432	7.5041184	Walking_Type
12:20:51.538	-0.6296943	5.873156	8.047157	-0.11944431	-0.49777088	0.15103583	-0.2734785	6.307432	7.5041184	Walking_Type
12:20:51.559	-0.6296943	5.873156	8.047157	-0.11944431	-0.49777088	0.15103583	-0.2734785	6.307432	7.5041184	Walking_Type
12:20:51.580	-0.6296943	5.873156	8.047157	-0.11944431	-0.49777088	0.15103583	-0.2734785	6.307432	7.5041184	Walking_Type
12:20:51.616	-0.6296943	5.873156	8.047157	-0.11944431	-0.49777088	0.15103583	-0.2734785	6.307432	7.5041184	Walking_Type
12:20:51.637	-0.6296943	5.873156	8.047157	-0.11944431	-0.49777088	0.15103583	-0.2734785	6.307432	7.5041184	Walking_Type
12:20:51.659	-0.6296943	5.873156	8.047157	-0.11944431	-0.49777088	0.15103583	-0.2734785	6.307432	7.5041184	Walking_Type
12:20:51.681	0.014365649	5.090228	7.472532	0.10291064	0.25176078	-0.04932798	-0.2668769	6.017961	7.7384257	Walking_Type
12:20:51.703	0.014365649	5.090228	7.472532	0.10291064	0.25176078	-0.04932798	-0.2668769	6.017961	7.7384257	Walking_Type
12:20:51.725	0.014365649	5.090228	7.472532	0.10291064	0.25176078	-0.04932798	-0.2668769	6.017961	7.7384257	Walking_Type
12:20:51.748	0.014365649	5.090228	7.472532	0.10291064	0.25176078	-0.04932798	-0.2668769	6.017961	7.7384257	Walking_Type
12:20:51.770	0.014365649	5.090228	7.472532	0.10291064	0.25176078	-0.04932798	-0.2668769	6.017961	7.7384257	Walking_Type
12:20:51.792	0.014365649	5.090228	7.472532	0.10291064	0.25176078	-0.04932798	-0.2668769	6.017961	7.7384257	Walking_Type
12:20:51.813	0.014365649	5.090228	7.472532	0.10291064	0.25176078	-0.04932798	-0.2668769	6.017961	7.7384257	Walking_Type
12:20:51.835	0.014365649	5.090228	7.472532	0.10291064	0.25176078	-0.04932798	-0.2668769	6.017961	7.7384257	Walking_Type
12:20:51.856	0.014365649	5.090228	7.472532	0.10291064	0.25176078	-0.04932798	-0.2668769	6.017961	7.7384257	Walking_Type
12:20:51.877	-0.76616794	6.124555	5.6672482	-0.026592797	-0.38414994	-0.056047495	-0.29244184	6.0962343	7.675985	Walking_Type
12:20:51.898	-0.76616794	6.124555	5.6672482	-0.026592797	-0.38414994	-0.056047495	-0.29244184	6.0962343	7.675985	Walking_Type
12:20:51.920	-0.76616794	6.124555	5.6672482	-0.026592797	-0.38414994	-0.056047495	-0.29244184	6.0962343	7.675985	Walking_Type
12:20:51.946	-0.76616794	6.124555	5.6672482	-0.026592797	-0.38414994	-0.056047495	-0.29244184	6.0962343	7.675985	Walking_Type
12:20:51.985	-0.76616794	6.124555	5.6672482	-0.026592797	-0.38414994	-0.056047495	-0.29244184	6.0962343	7.675985	Walking_Type
12:20:52.006	-0.76616794	6.124555	5.6672482	-0.026592797	-0.38414994	-0.056047495	-0.29244184	6.0962343	7.675985	Walking_Type
12:20:52.028	-0.76616794	6.124555	5.6672482	-0.026592797	-0.38414994	-0.056047495	-0.29244184	6.0962343	7.675985	Walking_Type
12:20:52.049	1.5275474	6.941003	9.2419	0.030828537	-1.0848124	-0.045662787	0.38520372	6.148485	7.6300745	Walking_Type
12:20:52.070	1.5275474	6.941003	9.2419	0.030828537	-1.0848124	-0.045662787	0.38520372	6.148485	7.6300745	Walking_Type
12:20:52.093	1.5275474	6.941003	9.2419	0.030828537	-1.0848124	-0.045662787	0.38520372	6.148485	7.6300745	Walking_Type
12:20:52.115	1.5275474	6.941003	9.2419	0.030828537	-1.0848124	-0.045662787	0.38520372	6.148485	7.6300745	Walking_Type
12:20:52.140	1.5275474	6.941003	9.2419	0.030828537	-1.0848124	-0.045662787	0.38520372	6.148485	7.6300745	Walking_Type
12:20:52.162	1.5275474	6.941003	9.2419	0.030828537	-1.0848124	-0.045662787	0.38520372	6.148485	7.6300745	Walking_Type
12:20:52.183	1.5275474	6.941003	9.2419	0.030828537	-1.0848124	-0.045662787	0.38520372	6.148485	7.6300745	Walking_Type
12:20:52.204	1.5275474	6.941003	9.2419	0.030828537	-1.0848124	-0.045662787	0.38520372	6.148485	7.6300745	Walking_Type
12:20:52.224	-0.05027977	4.9441776	9.141341	0.18659917	0.13691813	-0.45982945	0.7686349	6.0780463	7.6574697	Walking_Type
12:20:52.248	-0.05027977	4.9441776	9.141341	0.18659917	0.13691813	-0.45982945	0.7686349	6.0780463	7.6574697	Walking_Type
12:20:52.270	-0.05027977	4.9441776	9.141341	0.18659917	0.13691813	-0.45982945	0.7686349	6.0780463	7.6574697	Walking_Type
12:20:52.293	-0.05027977	4.9441776	9.141341	0.18659917	0.13691813	-0.45982945	0.7686349	6.0780463	7.6574697	Walking_Type
12:20:52.315	-0.05027977	4.9441776	9.141341	0.18659917	0.13691813	-0.45982945	0.7686349	6.0780463	7.6574697	Walking_Type
12:20:52.337	-0.05027977	4.9441776	9.141341	0.18659917	0.13691813	-0.45982945	0.7686349	6.0780463	7.6574697	Walking_Type
12:20:52.359	-0.05027977	4.9441776	9.141341	0.18659917	0.13691813	-0.45982945	0.7686349	6.0780463	7.6574697	Walking_Type
12:20:52.382	-0.05027977	4.9441776	9.141341	0.18659917	0.13691813	-0.45982945	0.7686349	6.0780463	7.6574697	Walking_Type
12:20:52.404	0.3974496	5.7438655	5.174028	-0.17136785	0.22732617	0.028251907	0.34003773	6.073321	7.6921678	Walking_Type
12:20:52.427	0.3974496	5.7438655	5.174028	-0.17136785	0.22732617	0.028251907	0.34003773	6.073321	7.6921678	Walking_Type
12:20:52.448	0.3974496	5.7438655	5.174028	-0.17136785	0.22732617	0.028251907	0.34003773	6.073321	7.6921678	Walking_Type
12:20:52.469	0.3974496	5.7438655	5.174028	-0.17136785	0.22732617	0.028251907	0.34003773	6.073321	7.6921678	Walking_Type
12:20:52.490	0.3974496	5.7438655	5.174028	-0.17136785	0.22732617	0.028251907	0.34003773	6.073321	7.6921678	Walking_Type
12:20:52.511	0.3974496	5.7438655	5.174028	-0.17136785	0.22732617	0.028251907	0.34003773	6.073321	7.6921678	Walking_Type
12:20:52.532	0.3974496	5.7438655	5.174028	-0.17136785	0.22732617	0.028251907	0.34003773	6.073321	7.6921678	Walking_Type
12:20:52.553	0.3974496	5.7438655	5.174028	-0.17136785	0.22732617	0.028251907	0.34003773	6.073321	7.6921678	Walking_Type
12:20:52.577	0.3974496	5.7438655	5.174028	-0.17136785	0.22732617	0.028251907	0.34003773	6.073321	7.6921678	Walking_Type
12:20:52.603	0.42139238	6.9218483	5.5786605	0.43094528	0.46189845	0.29031312	0.09343787	6.2203474	7.5808253	Walking_Type
12:20:52.626	0.42139238	6.9218483	5.5786605	0.43094528	0.46189845	0.29031312	0.09343787	6.2203474	7.5808253	Walking_Type
12:20:52.648	0.42139238	6.9218483	5.5786605	0.43094528	0.46189845	0.29031312	0.09343787	6.2203474	7.5808253	Walking_Type
12:20:52.670	0.42139238	6.9218483	5.5786605	0.43094528	0.46189845	0.29031312	0.09343787	6.2203474	7.5808253	Walking_Type
12:20:52.691	0.42139238	6.9218483	5.5786605	0.43094528	0.46189845	0.29031312	0.09343787	6.2203474	7.5808253	Walking_Type
12:20:52.712	0.42139238	6.9218483	5.5786605	0.43094528	0.46189845	0.29031312	0.09343787	6.2203474	7.5808253	Walking_Type
12:20:52.733	0.42139238	6.9218483	5.5786605	0.43094528	0.46189845	0.29031312	0.09343787	6.2203474	7.5808253	Walking_Type
12:20:52.754	0.42139238	6.9218483	5.5786605	0.43094528	0.46189845	0.29031312	0.09343787	6.2203474	7.5808253	Walking_Type
12:20:52.783	-1.1947432	5.609786	10.989721	-0.13838114	0.052007847	0.45524672	-0.18842764	6.2040014	7.5924416	Walking_Type
12:20:52.804	-1.1947432	5.609786	10.989721	-0.13838114	0.052007847	0.45524672	-0.18842764	6.2040014	7.5924416	Walking_Type
12:20:52.825	-1.1947432	5.609786	10.989721	-0.13838114	0.052007847	0.45524672	-0.18842764	6.2040014	7.5924416	Walking_Type
12:20:52.848	-1.1947432	5.609786	10.989721	-0.13838114	0.052007847	0.45524672	-0.18842764	6.2040014	7.5924416	Walking_Type
12:20:52.871	-1.1947432	5.609786	10.989721	-0.13838114	0.052007847	0.45524672	-0.18842764	6.2040014	7.5924416	Walking_Type
12:20:52.891	-1.1947432	5.609786	10.989721	-0.13838114	0.052007847	0.45524672	-0.18842764	6.2040014	7.5924416	Walking_Type
12:20:52.912	-1.1947432	5.609786	10.989721	-0.13838114	0.052007847	0.45524672	-0.18842764	6.2040014	7.5924416	Walking_Type
12:20:52.934	-1.1947432	5.609786	10.989721	-0.13838114	0.052007847	0.45524672	-0.18842764	6.2040014	7.5924416	Walking_Type
12:20:52.955	-0.7398309	5.217125	8.0926485	-0.06141212	0.4044771	0.17669216	-0.037726212	5.9441667	7.7997303	Walking_Type
12:20:52.984	-0.7398309	5.217125	8.0926485	-0.06141212	0.4044771	0.17669216	-0.037726212	5.9441667	7.7997303	Walking_Type
12:20:53.005	-0.7398309	5.217125	8.0926485	-0.06141212	0.4044771	0.17669216	-0.037726212	5.9441667	7.7997303	Walking_Type
12:20:53.027	-0.7398309	5.217125	8.0926485	-0.06141212	0.4044771	0.17669216	-0.037726212	5.9441667	7.7997303	Walking_Type
12:20:53.049	-0.7398309	5.217125	8.0926485	-0.06141212	0.4044771	0.17669216	-0.037726212	5.9441667	7.7997303	Walking_Type
12:20:53.072	-0.7398309	5.217125	8.0926485	-0.06141212	0.4044771	0.17669216	-0.037726212	5.9441667	7.7997303	Walking_Type
12:20:53.094	-0.7398309	5.217125	8.0926485	-0.06141212	0.4044771	0.17669216	-0.037726212	5.9441667	7.7997303	Walking_Type
12:20:53.116	-0.7398309	5.217125	8.0926485	-0.06141212	0.4044771	0.17669216	-0.037726212	5.9441667	7.7997303	Walking_Type
12:20:53.138	0.014365649	6.0096297	6.7015753	-0.016818952	0.2884127	0.041690942	-0.2825319	6.088346	7.6826134	Walking_Type
12:20:53.159	0.014365649	6.0096297	6.7015753	-0.016818952	0.2884127	0.041690942	-0.2825319	6.088346	7.6826134	Walking_Type
12:20:53.180	0.014365649	6.0096297	6.7015753	-0.016818952	0.2884127	0.041690942	-0.2825319	6.088346	7.6826134	Walking_Type
12:20:53.201	0.014365649	6.0096297	6.7015753	-0.016818952	0.2884127	0.041690942	-0.2825319	6.088346	7.6826134	Walking_Type
12:20:53.222	0.014365649	6.0096297	6.7015753	-0.016818952	0.2884127	0.041690942	-0.2825319	6.088346	7.6826134	Walking_Type
12:20:53.242	0.014365649	6.0096297	6.7015753	-0.016818952	0.2884127	0.041690942	-0.2825319	6.088346	7.6826134	Walking_Type
12:20:53.271	0.014365649	6.0096297	6.7015753	-0.016818952	0.2884127	0.041690942	-0.2825319	6.088346	7.6826134	Walking_Type
12:20:53.293	0.014365649	6.0096297	6.7015753	-0.016818952	0.2884127	0.041690942	-0.2825319	6.088346	7.6826134	Walking_Type
12:20:53.315	0.21787901	7.228316	8.664881	0.20064908	-0.3939238	0.012980275	0.080689445	6.361531	7.4628882	Walking_Type
12:20:53.338	0.21787901	7.228316	8.664881	0.20064908	-0.3939238	0.012980275	0.080689445	6.361531	7.4628882	Walking_Type
12:20:53.360	0.21787901	7.228316	8.664881	0.20064908	-0.3939238	0.012980275	0.080689445	6.361531	7.4628882	Walking_Type
12:20:53.382	0.21787901	7.228316	8.664881	0.20064908	-0.3939238	0.012980275	0.080689445	6.361531	7.4628882	Walking_Type
12:20:53.404	0.21787901	7.228316	8.664881	0.20064908	-0.3939238	0.012980275	0.080689445	6.361531	7.4628882	Walking_Type
12:20:53.428	0.21787901	7.228316	8.664881	0.20064908	-0.3939238	0.012980275	0.080689445	6.361531	7.4628882	Walking_Type
12:20:53.450	0.21787901	7.228316	8.664881	0.20064908	-0.3939238	0.012980275	0.080689445	6.361531	7.4628882	Walking_Type
12:20:53.471	0.21787901	7.228316	8.664881	0.20064908	-0.3939238	0.012980275	0.080689445	6.361531	7.4628882	Walking_Type
12:20:53.492	0.53871185	4.992063	7.901107	-0.13105075	-0.26808554	-0.28267848	0.16974896	6.335649	7.483383	Walking_Type
12:20:53.513	0.53871185	4.992063	7.901107	-0.13105075	-0.26808554	-0.28267848	0.16974896	6.335649	7.483383	Walking_Type
12:20:53.535	0.53871185	4.992063	7.901107	-0.13105075	-0.26808554	-0.28267848	0.16974896	6.335649	7.483383	Walking_Type
12:20:53.556	0.53871185	4.992063	7.901107	-0.13105075	-0.26808554	-0.28267848	0.16974896	6.335649	7.483383	Walking_Type
12:20:53.577	0.53871185	4.992063	7.901107	-0.13105075	-0.26808554	-0.28267848	0.16974896	6.335649	7.483383	Walking_Type
12:20:53.598	0.53871185	4.992063	7.901107	-0.13105075	-0.26808554	-0.28267848	0.16974896	6.335649	7.483383	Walking_Type
12:20:53.619	0.53871185	4.992063	7.901107	-0.13105075	-0.26808554	-0.28267848	0.16974896	6.335649	7.483383	Walking_Type
12:20:53.640	0.53871185	4.992063	7.901107	-0.13105075	-0.26808554	-0.28267848	0.16974896	6.335649	7.483383	Walking_Type
12:20:53.668	0.6464542	5.846819	4.3599744	0.13039957	0.19433945	0.024586715	0.08369038	6.340781	7.480494	Walking_Type
12:20:53.690	0.6464542	5.846819	4.3599744	0.13039957	0.19433945	0.024586715	0.08369038	6.340781	7.480494	Walking_Type
12:20:53.712	0.6464542	5.846819	4.3599744	0.13039957	0.19433945	0.024586715	0.08369038	6.340781	7.480494	Walking_Type
12:20:53.733	0.6464542	5.846819	4.3599744	0.13039957	0.19433945	0.024586715	0.08369038	6.340781	7.480494	Walking_Type
12:20:53.755	0.6464542	5.846819	4.3599744	0.13039957	0.19433945	0.024586715	0.08369038	6.340781	7.480494	Walking_Type
12:20:53.776	0.6464542	5.846819	4.3599744	0.13039957	0.19433945	0.024586715	0.08369038	6.340781	7.480494	Walking_Type
12:20:53.797	0.6464542	5.846819	4.3599744	0.13039957	0.19433945	0.024586715	0.08369038	6.340781	7.480494	Walking_Type
12:20:53.818	0.6464542	5.846819	4.3599744	0.13039957	0.19433945	0.024586715	0.08369038	6.340781	7.480494	Walking_Type
12:20:53.840	0.10774237	7.1373334	6.160469	0.32709816	-0.009078679	0.012980275	-0.004735212	6.3828278	7.44512	Walking_Type
12:20:53.862	0.10774237	7.1373334	6.160469	0.32709816	-0.009078679	0.012980275	-0.004735212	6.3828278	7.44512	Walking_Type
12:20:53.883	0.10774237	7.1373334	6.160469	0.32709816	-0.009078679	0.012980275	-0.004735212	6.3828278	7.44512	Walking_Type
12:20:53.904	0.10774237	7.1373334	6.160469	0.32709816	-0.009078679	0.012980275	-0.004735212	6.3828278	7.44512	Walking_Type
12:20:53.925	0.10774237	7.1373334	6.160469	0.32709816	-0.009078679	0.012980275	-0.004735212	6.3828278	7.44512	Walking_Type
12:20:53.946	0.10774237	7.1373334	6.160469	0.32709816	-0.009078679	0.012980275	-0.004735212	6.3828278	7.44512	Walking_Type
12:20:53.967	0.10774237	7.1373334	6.160469	0.32709816	-0.009078679	0.012980275	-0.004735212	6.3828278	7.44512	Walking_Type
12:20:53.988	0.10774237	7.1373334	6.160469	0.32709816	-0.009078679	0.012980275	-0.004735212	6.3828278	7.44512	Walking_Type
12:20:54.010	0.10774237	7.1373334	6.160469	0.32709816	-0.009078679	0.012980275	-0.004735212	6.3828278	7.44512	Walking_Type
12:20:54.032	-0.7877164	6.6967864	9.732727	-0.114557385	-0.015798196	0.2163984	0.046582304	6.312033	7.5050917	Walking_Type
12:20:54.057	-0.7877164	6.6967864	9.732727	-0.114557385	-0.015798196	0.2163984	0.046582304	6.312033	7.5050917	Walking_Type
12:20:54.079	-0.7877164	6.6967864	9.732727	-0.114557385	-0.015798196	0.2163984	0.046582304	6.312033	7.5050917	Walking_Type
12:20:54.101	-0.7877164	6.6967864	9.732727	-0.114557385	-0.015798196	0.2163984	0.046582304	6.312033	7.5050917	Walking_Type
12:20:54.122	-0.7877164	6.6967864	9.732727	-0.114557385	-0.015798196	0.2163984	0.046582304	6.312033	7.5050917	Walking_Type
12:20:54.144	-0.7877164	6.6967864	9.732727	-0.114557385	-0.015798196	0.2163984	0.046582304	6.312033	7.5050917	Walking_Type
12:20:54.165	-0.7877164	6.6967864	9.732727	-0.114557385	-0.015798196	0.2163984	0.046582304	6.312033	7.5050917	Walking_Type
12:20:54.186	-0.7877164	6.6967864	9.732727	-0.114557385	-0.015798196	0.2163984	0.046582304	6.312033	7.5050917	Walking_Type
12:20:54.207	-0.84278476	5.320079	8.4781275	0.10535409	0.5846823	0.08933843	0.0415031	6.291879	7.522026	Walking_Type
12:20:54.229	-0.84278476	5.320079	8.4781275	0.10535409	0.5846823	0.08933843	0.0415031	6.291879	7.522026	Walking_Type
12:20:54.250	-0.84278476	5.320079	8.4781275	0.10535409	0.5846823	0.08933843	0.0415031	6.291879	7.522026	Walking_Type
12:20:54.275	-0.84278476	5.320079	8.4781275	0.10535409	0.5846823	0.08933843	0.0415031	6.291879	7.522026	Walking_Type
12:20:54.301	-0.84278476	5.320079	8.4781275	0.10535409	0.5846823	0.08933843	0.0415031	6.291879	7.522026	Walking_Type
12:20:54.322	-0.84278476	5.320079	8.4781275	0.10535409	0.5846823	0.08933843	0.0415031	6.291879	7.522026	Walking_Type
12:20:54.344	-0.84278476	5.320079	8.4781275	0.10535409	0.5846823	0.08933843	0.0415031	6.291879	7.522026	Walking_Type
12:20:54.366	-0.84278476	5.320079	8.4781275	0.10535409	0.5846823	0.08933843	0.0415031	6.291879	7.522026	Walking_Type
12:20:54.389	-0.22027329	6.2275085	5.949773	0.13772994	0.21327628	0.13759679	-0.4292302	6.569181	7.2685566	Walking_Type
12:20:54.411	-0.22027329	6.2275085	5.949773	0.13772994	0.21327628	0.13759679	-0.4292302	6.569181	7.2685566	Walking_Type
12:20:54.433	-0.22027329	6.2275085	5.949773	0.13772994	0.21327628	0.13759679	-0.4292302	6.569181	7.2685566	Walking_Type
12:20:54.454	-0.22027329	6.2275085	5.949773	0.13772994	0.21327628	0.13759679	-0.4292302	6.569181	7.2685566	Walking_Type
12:20:54.476	-0.22027329	6.2275085	5.949773	0.13772994	0.21327628	0.13759679	-0.4292302	6.569181	7.2685566	Walking_Type
12:20:54.497	-0.22027329	6.2275085	5.949773	0.13772994	0.21327628	0.13759679	-0.4292302	6.569181	7.2685566	Walking_Type
12:20:54.518	-0.22027329	6.2275085	5.949773	0.13772994	0.21327628	0.13759679	-0.4292302	6.569181	7.2685566	Walking_Type
12:20:54.540	-0.22027329	6.2275085	5.949773	0.13772994	0.21327628	0.13759679	-0.4292302	6.569181	7.2685566	Walking_Type
12:20:54.561	-1.0151725	7.4270406	7.4821086	-0.3393558	-0.9174353	-0.06643221	-0.16378275	6.6505466	7.205113	Walking_Type
12:20:54.583	-1.0151725	7.4270406	7.4821086	-0.3393558	-0.9174353	-0.06643221	-0.16378275	6.6505466	7.205113	Walking_Type
12:20:54.605	-1.0151725	7.4270406	7.4821086	-0.3393558	-0.9174353	-0.06643221	-0.16378275	6.6505466	7.205113	Walking_Type
12:20:54.628	-1.0151725	7.4270406	7.4821086	-0.3393558	-0.9174353	-0.06643221	-0.16378275	6.6505466	7.205113	Walking_Type
12:20:54.651	-1.0151725	7.4270406	7.4821086	-0.3393558	-0.9174353	-0.06643221	-0.16378275	6.6505466	7.205113	Walking_Type
12:20:54.674	-1.0151725	7.4270406	7.4821086	-0.3393558	-0.9174353	-0.06643221	-0.16378275	6.6505466	7.205113	Walking_Type
12:20:54.696	-1.0151725	7.4270406	7.4821086	-0.3393558	-0.9174353	-0.06643221	-0.16378275	6.6505466	7.205113	Walking_Type
12:20:54.718	-1.0151725	7.4270406	7.4821086	-0.3393558	-0.9174353	-0.06643221	-0.16378275	6.6505466	7.205113	Walking_Type
12:20:54.741	0.057462595	5.6169686	8.157294	0.20309253	0.01779939	-0.13973604	0.21114421	6.479096	7.358469	Walking_Type
12:20:54.762	0.057462595	5.6169686	8.157294	0.20309253	0.01779939	-0.13973604	0.21114421	6.479096	7.358469	Walking_Type
12:20:54.783	0.057462595	5.6169686	8.157294	0.20309253	0.01779939	-0.13973604	0.21114421	6.479096	7.358469	Walking_Type
12:20:54.805	0.057462595	5.6169686	8.157294	0.20309253	0.01779939	-0.13973604	0.21114421	6.479096	7.358469	Walking_Type
12:20:54.826	0.057462595	5.6169686	8.157294	0.20309253	0.01779939	-0.13973604	0.21114421	6.479096	7.358469	Walking_Type
12:20:54.848	0.057462595	5.6169686	8.157294	0.20309253	0.01779939	-0.13973604	0.21114421	6.479096	7.358469	Walking_Type
12:20:54.870	0.057462595	5.6169686	8.157294	0.20309253	0.01779939	-0.13973604	0.21114421	6.479096	7.358469	Walking_Type
12:20:54.893	0.057462595	5.6169686	8.157294	0.20309253	0.01779939	-0.13973604	0.21114421	6.479096	7.358469	Walking_Type
12:20:54.915	0.6201172	5.669643	6.7638264	0.20309253	0.01779939	-0.13973604	0.21114421	6.479096	7.358469	Walking_Type
12:20:54.937	0.6201172	5.669643	6.7638264	0.15666679	0.06544688	-0.116523154	0.21227029	6.3688874	7.4540267	Walking_Type
12:20:54.960	0.6201172	5.669643	6.7638264	0.15666679	0.06544688	-0.116523154	0.21227029	6.3688874	7.4540267	Walking_Type
12:20:54.982	0.6201172	5.669643	6.7638264	0.15666679	0.06544688	-0.116523154	0.21227029	6.3688874	7.4540267	Walking_Type
12:20:55.003	0.6201172	5.669643	6.7638264	0.15666679	0.06544688	-0.116523154	0.21227029	6.3688874	7.4540267	Walking_Type
12:20:55.024	0.6201172	5.669643	6.7638264	0.15666679	0.06544688	-0.116523154	0.21227029	6.3688874	7.4540267	Walking_Type
12:20:55.045	0.6201172	5.669643	6.7638264	0.15666679	0.06544688	-0.116523154	0.21227029	6.3688874	7.4540267	Walking_Type
12:20:55.066	0.6201172	5.669643	6.7638264	0.15666679	0.06544688	-0.116523154	0.21227029	6.3688874	7.4540267	Walking_Type
12:20:55.087	0.6201172	5.669643	6.7638264	0.15666679	0.06544688	-0.116523154	0.21227029	6.3688874	7.4540267	Walking_Type
12:20:55.108	0.6081458	6.55313	7.0798707	-0.017429817	0.47411573	0.14309457	0.21112785	6.5708036	7.2766886	Walking_Type
12:20:55.137	0.6081458	6.55313	7.0798707	-0.017429817	0.47411573	0.14309457	0.21112785	6.5708036	7.2766886	Walking_Type
12:20:55.159	0.6081458	6.55313	7.0798707	-0.017429817	0.47411573	0.14309457	0.21112785	6.5708036	7.2766886	Walking_Type
12:20:55.180	0.6081458	6.55313	7.0798707	-0.017429817	0.47411573	0.14309457	0.21112785	6.5708036	7.2766886	Walking_Type
12:20:55.201	0.6081458	6.55313	7.0798707	-0.017429817	0.47411573	0.14309457	0.21112785	6.5708036	7.2766886	Walking_Type
12:20:55.222	0.6081458	6.55313	7.0798707	-0.017429817	0.47411573	0.14309457	0.21112785	6.5708036	7.2766886	Walking_Type
12:20:55.244	0.6081458	6.55313	7.0798707	-0.017429817	0.47411573	0.14309457	0.21112785	6.5708036	7.2766886	Walking_Type
12:20:55.266	0.6081458	6.55313	7.0798707	-0.017429817	0.47411573	0.14309457	0.21112785	6.5708036	7.2766886	Walking_Type
12:20:55.287	-0.45012367	7.4007034	8.9498	-0.105394416	0.34094712	-0.15989459	-0.27363342	6.626158	7.224227	Walking_Type
12:20:55.308	-0.45012367	7.4007034	8.9498	-0.105394416	0.34094712	-0.15989459	-0.27363342	6.626158	7.224227	Walking_Type
12:20:55.329	-0.45012367	7.4007034	8.9498	-0.105394416	0.34094712	-0.15989459	-0.27363342	6.626158	7.224227	Walking_Type
12:20:55.362	-0.45012367	7.4007034	8.9498	-0.105394416	0.34094712	-0.15989459	-0.27363342	6.626158	7.224227	Walking_Type
12:20:55.382	-0.45012367	7.4007034	8.9498	-0.105394416	0.34094712	-0.15989459	-0.27363342	6.626158	7.224227	Walking_Type
12:20:55.407	-0.45012367	7.4007034	8.9498	-0.105394416	0.34094712	-0.15989459	-0.27363342	6.626158	7.224227	Walking_Type
12:20:55.427	-0.45012367	7.4007034	8.9498	-0.105394416	0.34094712	-0.15989459	-0.27363342	6.626158	7.224227	Walking_Type
12:20:55.448	-0.45012367	7.4007034	8.9498	-0.105394416	0.34094712	-0.15989459	-0.27363342	6.626158	7.224227	Walking_Type
12:20:55.468	-0.92658436	5.90907	7.099025	0.17071667	0.17601348	0.10461006	-0.72671795	6.627001	7.1920123	Walking_Type
12:20:55.489	-0.92658436	5.90907	7.099025	0.17071667	0.17601348	0.10461006	-0.72671795	6.627001	7.1920123	Walking_Type
12:20:55.510	-0.92658436	5.90907	7.099025	0.17071667	0.17601348	0.10461006	-0.72671795	6.627001	7.1920123	Walking_Type
12:20:55.532	-0.92658436	5.90907	7.099025	0.17071667	0.17601348	0.10461006	-0.72671795	6.627001	7.1920123	Walking_Type
12:20:55.568	-0.92658436	5.90907	7.099025	0.17071667	0.17601348	0.10461006	-0.72671795	6.627001	7.1920123	Walking_Type
12:20:55.590	-0.92658436	5.90907	7.099025	0.17071667	0.17601348	0.10461006	-0.72671795	6.627001	7.1920123	Walking_Type
12:20:55.611	-0.92658436	5.90907	7.099025	0.17071667	0.17601348	0.10461006	-0.72671795	6.627001	7.1920123	Walking_Type
12:20:55.634	-0.92658436	5.90907	7.099025	0.17071667	0.17601348	0.10461006	-0.72671795	6.627001	7.1920123	Walking_Type
12:20:55.656	-0.6081458	5.5140147	5.6313343	-0.08462499	-0.43179742	-0.24175054	-0.57886577	6.539006	7.2853675	Walking_Type
12:20:55.678	-0.6081458	5.5140147	5.6313343	-0.08462499	-0.43179742	-0.24175054	-0.57886577	6.539006	7.2853675	Walking_Type
12:20:55.701	-0.6081458	5.5140147	5.6313343	-0.08462499	-0.43179742	-0.24175054	-0.57886577	6.539006	7.2853675	Walking_Type
12:20:55.723	-0.6081458	5.5140147	5.6313343	-0.08462499	-0.43179742	-0.24175054	-0.57886577	6.539006	7.2853675	Walking_Type
12:20:55.753	-0.6081458	5.5140147	5.6313343	-0.08462499	-0.43179742	-0.24175054	-0.57886577	6.539006	7.2853675	Walking_Type
12:20:55.774	-0.6081458	5.5140147	5.6313343	-0.08462499	-0.43179742	-0.24175054	-0.57886577	6.539006	7.2853675	Walking_Type
12:20:55.795	-0.6081458	5.5140147	5.6313343	-0.08462499	-0.43179742	-0.24175054	-0.57886577	6.539006	7.2853675	Walking_Type
12:20:55.817	0.10055954	7.455772	7.151699	0.07847603	-0.16362758	-0.12874046	-0.46482322	6.455115	7.3678827	Walking_Type
12:20:55.839	0.10055954	7.455772	7.151699	0.07847603	-0.16362758	-0.12874046	-0.46482322	6.455115	7.3678827	Walking_Type
12:20:55.861	0.10055954	7.455772	7.151699	0.07847603	-0.16362758	-0.12874046	-0.46482322	6.455115	7.3678827	Walking_Type
12:20:55.883	0.10055954	7.455772	7.151699	0.07847603	-0.16362758	-0.12874046	-0.46482322	6.455115	7.3678827	Walking_Type
12:20:55.905	0.10055954	7.455772	7.151699	0.07847603	-0.16362758	-0.12874046	-0.46482322	6.455115	7.3678827	Walking_Type
12:20:55.927	0.10055954	7.455772	7.151699	0.07847603	-0.16362758	-0.12874046	-0.46482322	6.455115	7.3678827	Walking_Type
12:20:55.949	0.10055954	7.455772	7.151699	0.07847603	-0.16362758	-0.12874046	-0.46482322	6.455115	7.3678827	Walking_Type
12:20:55.971	0.10055954	7.455772	7.151699	0.07847603	-0.16362758	-0.12874046	-0.46482322	6.455115	7.3678827	Walking_Type
12:20:55.993	0.10055954	7.455772	7.151699	0.07847603	-0.16362758	-0.12874046	-0.46482322	6.455115	7.3678827	Walking_Type
12:20:56.015	0.53871185	6.691998	9.115005	0.110851884	-0.33222637	-0.2967284	-0.26953706	6.698191	7.157645	Walking_Type
12:20:56.038	0.53871185	6.691998	9.115005	0.110851884	-0.33222637	-0.2967284	-0.26953706	6.698191	7.157645	Walking_Type
12:20:56.060	0.53871185	6.691998	9.115005	0.110851884	-0.33222637	-0.2967284	-0.26953706	6.698191	7.157645	Walking_Type
12:20:56.084	0.53871185	6.691998	9.115005	0.110851884	-0.33222637	-0.2967284	-0.26953706	6.698191	7.157645	Walking_Type
12:20:56.107	0.53871185	6.691998	9.115005	0.110851884	-0.33222637	-0.2967284	-0.26953706	6.698191	7.157645	Walking_Type
12:20:56.129	0.53871185	6.691998	9.115005	0.110851884	-0.33222637	-0.2967284	-0.26953706	6.698191	7.157645	Walking_Type
12:20:56.153	0.53871185	6.691998	9.115005	0.110851884	-0.33222637	-0.2967284	-0.26953706	6.698191	7.157645	Walking_Type
12:20:56.174	0.53871185	6.691998	9.115005	0.110851884	-0.33222637	-0.2967284	-0.26953706	6.698191	7.157645	Walking_Type
12:20:56.195	-0.74222517	5.705557	3.6392977	0.23119234	0.003749491	-0.2002117	-0.5564628	6.9485345	6.89772	Walking_Type
12:20:56.217	-0.74222517	5.705557	3.6392977	0.23119234	0.003749491	-0.2002117	-0.5564628	6.9485345	6.89772	Walking_Type
12:20:56.238	-0.74222517	5.705557	3.6392977	0.23119234	0.003749491	-0.2002117	-0.5564628	6.9485345	6.89772	Walking_Type
12:20:56.259	-0.74222517	5.705557	3.6392977	0.23119234	0.003749491	-0.2002117	-0.5564628	6.9485345	6.89772	Walking_Type
12:20:56.335	-0.74222517	5.705557	3.6392977	0.23119234	0.003749491	-0.2002117	-0.5564628	6.9485345	6.89772	Walking_Type
12:20:56.358	0.026337024	5.8947043	8.162083	-0.7858983	-0.53320104	0.026419312	-0.57742316	6.6614566	7.1736946	Walking_Type
12:20:56.380	0.026337024	5.8947043	8.162083	-0.7858983	-0.53320104	0.026419312	-0.57742316	6.6614566	7.1736946	Walking_Type
12:20:56.402	0.026337024	5.8947043	8.162083	-0.7858983	-0.53320104	0.026419312	-0.57742316	6.6614566	7.1736946	Walking_Type
12:20:56.424	0.026337024	5.8947043	8.162083	-0.7858983	-0.53320104	0.026419312	-0.57742316	6.6614566	7.1736946	Walking_Type
12:20:56.445	0.026337024	5.8947043	8.162083	-0.7858983	-0.53320104	0.026419312	-0.57742316	6.6614566	7.1736946	Walking_Type
12:20:56.467	0.026337024	5.8947043	8.162083	-0.7858983	-0.53320104	0.026419312	-0.57742316	6.6614566	7.1736946	Walking_Type
12:20:56.489	0.026337024	5.8947043	8.162083	-0.7858983	-0.53320104	0.026419312	-0.57742316	6.6614566	7.1736946	Walking_Type
12:20:56.510	0.026337024	5.8947043	8.162083	-0.7858983	-0.53320104	0.026419312	-0.57742316	6.6614566	7.1736946	Walking_Type
12:20:56.531	0.026337024	5.8947043	8.162083	-0.7858983	-0.53320104	0.026419312	-0.57742316	6.6614566	7.1736946	Walking_Type
12:20:56.553	0.043096945	7.0271964	8.442213	-0.30636907	-0.19722517	0.13087727	-0.3514277	6.166431	7.6172147	Walking_Type
12:20:56.577	0.043096945	7.0271964	8.442213	-0.30636907	-0.19722517	0.13087727	-0.3514277	6.166431	7.6172147	Walking_Type
12:20:56.598	0.043096945	7.0271964	8.442213	-0.30636907	-0.19722517	0.13087727	-0.3514277	6.166431	7.6172147	Walking_Type
12:20:56.620	0.043096945	7.0271964	8.442213	-0.30636907	-0.19722517	0.13087727	-0.3514277	6.166431	7.6172147	Walking_Type
12:20:56.643	0.043096945	7.0271964	8.442213	-0.30636907	-0.19722517	0.13087727	-0.3514277	6.166431	7.6172147	Walking_Type
12:20:56.665	0.043096945	7.0271964	8.442213	-0.30636907	-0.19722517	0.13087727	-0.3514277	6.166431	7.6172147	Walking_Type
12:20:56.689	0.043096945	7.0271964	8.442213	-0.30636907	-0.19722517	0.13087727	-0.3514277	6.166431	7.6172147	Walking_Type
12:20:56.711	0.043096945	7.0271964	8.442213	-0.30636907	-0.19722517	0.13087727	-0.3514277	6.166431	7.6172147	Walking_Type
12:20:56.733	-0.7733508	4.723904	8.059129	-0.14387892	0.6323298	0.4692966	-0.23203678	5.5660324	8.070676	Walking_Type
12:20:56.755	-0.7733508	4.723904	8.059129	-0.14387892	0.6323298	0.4692966	-0.23203678	5.5660324	8.070676	Walking_Type
12:20:56.778	-0.7733508	4.723904	8.059129	-0.14387892	0.6323298	0.4692966	-0.23203678	5.5660324	8.070676	Walking_Type
12:20:56.801	-0.7733508	4.723904	8.059129	-0.14387892	0.6323298	0.4692966	-0.23203678	5.5660324	8.070676	Walking_Type
12:20:56.824	-0.7733508	4.723904	8.059129	-0.14387892	0.6323298	0.4692966	-0.23203678	5.5660324	8.070676	Walking_Type
12:20:56.846	-0.7733508	4.723904	8.059129	-0.14387892	0.6323298	0.4692966	-0.23203678	5.5660324	8.070676	Walking_Type
12:20:56.868	-0.7733508	4.723904	8.059129	-0.14387892	0.6323298	0.4692966	-0.23203678	5.5660324	8.070676	Walking_Type
12:20:56.891	-0.7733508	4.723904	8.059129	-0.14387892	0.6323298	0.4692966	-0.23203678	5.5660324	8.070676	Walking_Type
12:20:56.916	0.23942748	4.948966	6.9577627	0.12612352	0.02940583	0.098501414	-0.32250002	5.320386	8.231635	Walking_Type
12:20:56.939	0.23942748	4.948966	6.9577627	0.12612352	0.02940583	0.098501414	-0.32250002	5.320386	8.231635	Walking_Type
12:20:56.961	0.23942748	4.948966	6.9577627	0.12612352	0.02940583	0.098501414	-0.32250002	5.320386	8.231635	Walking_Type
12:20:56.983	0.23942748	4.948966	6.9577627	0.12612352	0.02940583	0.098501414	-0.32250002	5.320386	8.231635	Walking_Type
12:20:57.004	0.23942748	4.948966	6.9577627	0.12612352	0.02940583	0.098501414	-0.32250002	5.320386	8.231635	Walking_Type
12:20:57.026	0.23942748	4.948966	6.9577627	0.12612352	0.02940583	0.098501414	-0.32250002	5.320386	8.231635	Walking_Type
12:20:57.048	0.23942748	4.948966	6.9577627	0.12612352	0.02940583	0.098501414	-0.32250002	5.320386	8.231635	Walking_Type
12:20:57.069	0.23942748	4.948966	6.9577627	0.12612352	0.02940583	0.098501414	-0.32250002	5.320386	8.231635	Walking_Type
12:20:57.092	-0.9313729	5.3033185	7.699988	0.19209695	-0.16973624	-0.18127488	-0.12536709	5.4450426	8.155128	Walking_Type
12:20:57.114	-0.9313729	5.3033185	7.699988	0.19209695	-0.16973624	-0.18127488	-0.12536709	5.4450426	8.155128	Walking_Type
12:20:57.139	-0.9313729	5.3033185	7.699988	0.19209695	-0.16973624	-0.18127488	-0.12536709	5.4450426	8.155128	Walking_Type
12:20:57.162	-0.9313729	5.3033185	7.699988	0.19209695	-0.16973624	-0.18127488	-0.12536709	5.4450426	8.155128	Walking_Type
12:20:57.185	-0.9313729	5.3033185	7.699988	0.19209695	-0.16973624	-0.18127488	-0.12536709	5.4450426	8.155128	Walking_Type
12:20:57.208	-0.9313729	5.3033185	7.699988	0.19209695	-0.16973624	-0.18127488	-0.12536709	5.4450426	8.155128	Walking_Type
12:20:57.230	-0.9313729	5.3033185	7.699988	0.19209695	-0.16973624	-0.18127488	-0.12536709	5.4450426	8.155128	Walking_Type
12:20:57.255	-0.9313729	5.3033185	7.699988	0.19209695	-0.16973624	-0.18127488	-0.12536709	5.4450426	8.155128	Walking_Type
12:20:57.277	0.47167215	6.5842557	9.268238	0.15544505	-0.67553264	-0.20265515	0.23593262	5.7709827	7.925301	Walking_Type
12:20:57.299	0.47167215	6.5842557	9.268238	0.15544505	-0.67553264	-0.20265515	0.23593262	5.7709827	7.925301	Walking_Type
12:20:57.321	0.47167215	6.5842557	9.268238	0.15544505	-0.67553264	-0.20265515	0.23593262	5.7709827	7.925301	Walking_Type
12:20:57.342	0.47167215	6.5842557	9.268238	0.15544505	-0.67553264	-0.20265515	0.23593262	5.7709827	7.925301	Walking_Type
12:20:57.363	0.47167215	6.5842557	9.268238	0.15544505	-0.67553264	-0.20265515	0.23593262	5.7709827	7.925301	Walking_Type
12:20:57.384	0.47167215	6.5842557	9.268238	0.15544505	-0.67553264	-0.20265515	0.23593262	5.7709827	7.925301	Walking_Type
12:20:57.404	0.47167215	6.5842557	9.268238	0.15544505	-0.67553264	-0.20265515	0.23593262	5.7709827	7.925301	Walking_Type
12:20:57.425	0.47167215	6.5842557	9.268238	0.15544505	-0.67553264	-0.20265515	0.23593262	5.7709827	7.925301	Walking_Type
12:20:57.446	-0.21548474	4.9106574	8.875577	0.0754217	0.21571973	-0.23380928	0.2148948	5.898214	7.8316817	Walking_Type
12:20:57.467	-0.21548474	4.9106574	8.875577	0.0754217	0.21571973	-0.23380928	0.2148948	5.898214	7.8316817	Walking_Type
12:20:57.503	-0.21548474	4.9106574	8.875577	0.0754217	0.21571973	-0.23380928	0.2148948	5.898214	7.8316817	Walking_Type
12:20:57.528	-0.21548474	4.9106574	8.875577	0.0754217	0.21571973	-0.23380928	0.2148948	5.898214	7.8316817	Walking_Type
12:20:57.549	-0.21548474	4.9106574	8.875577	0.0754217	0.21571973	-0.23380928	0.2148948	5.898214	7.8316817	Walking_Type
12:20:57.571	-0.21548474	4.9106574	8.875577	0.0754217	0.21571973	-0.23380928	0.2148948	5.898214	7.8316817	Walking_Type
12:20:57.592	-0.21548474	4.9106574	8.875577	0.0754217	0.21571973	-0.23380928	0.2148948	5.898214	7.8316817	Walking_Type
12:20:57.613	-0.21548474	4.9106574	8.875577	0.0754217	0.21571973	-0.23380928	0.2148948	5.898214	7.8316817	Walking_Type
12:20:57.641	0.2561874	5.4254265	6.361588	-0.03514491	0.08499457	-0.11835575	-0.044124097	6.1428375	7.6442103	Walking_Type
12:20:57.662	0.2561874	5.4254265	6.361588	-0.03514491	0.08499457	-0.11835575	-0.044124097	6.1428375	7.6442103	Walking_Type
12:20:57.684	0.2561874	5.4254265	6.361588	-0.03514491	0.08499457	-0.11835575	-0.044124097	6.1428375	7.6442103	Walking_Type
12:20:57.706	0.2561874	5.4254265	6.361588	-0.03514491	0.08499457	-0.11835575	-0.044124097	6.1428375	7.6442103	Walking_Type
12:20:57.728	0.2561874	5.4254265	6.361588	-0.03514491	0.08499457	-0.11835575	-0.044124097	6.1428375	7.6442103	Walking_Type
12:20:57.749	0.2561874	5.4254265	6.361588	-0.03514491	0.08499457	-0.11835575	-0.044124097	6.1428375	7.6442103	Walking_Type
12:20:57.770	0.2561874	5.4254265	6.361588	-0.03514491	0.08499457	-0.11835575	-0.044124097	6.1428375	7.6442103	Walking_Type
12:20:57.791	0.2561874	5.4254265	6.361588	-0.03514491	0.08499457	-0.11835575	-0.044124097	6.1428375	7.6442103	Walking_Type
12:20:57.817	0.18914771	6.952974	8.286585	-0.032090582	0.28535837	-0.030391157	-0.27886692	6.1793795	7.6097183	Walking_Type
12:20:57.838	0.18914771	6.952974	8.286585	-0.032090582	0.28535837	-0.030391157	-0.27886692	6.1793795	7.6097183	Walking_Type
12:20:57.860	0.18914771	6.952974	8.286585	-0.032090582	0.28535837	-0.030391157	-0.27886692	6.1793795	7.6097183	Walking_Type
12:20:57.882	0.18914771	6.952974	8.286585	-0.032090582	0.28535837	-0.030391157	-0.27886692	6.1793795	7.6097183	Walking_Type
12:20:57.905	0.18914771	6.952974	8.286585	-0.032090582	0.28535837	-0.030391157	-0.27886692	6.1793795	7.6097183	Walking_Type
12:20:57.926	0.18914771	6.952974	8.286585	-0.032090582	0.28535837	-0.030391157	-0.27886692	6.1793795	7.6097183	Walking_Type
12:20:57.949	0.18914771	6.952974	8.286585	-0.032090582	0.28535837	-0.030391157	-0.27886692	6.1793795	7.6097183	Walking_Type
12:20:57.971	0.18914771	6.952974	8.286585	-0.032090582	0.28535837	-0.030391157	-0.27886692	6.1793795	7.6097183	Walking_Type
12:20:57.994	-1.7406378	5.856396	8.293768	0.09191506	0.059338227	0.36972558	-0.5714289	5.9927816	7.74147	Walking_Type
12:20:58.016	-1.7406378	5.856396	8.293768	0.09191506	0.059338227	0.36972558	-0.5714289	5.9927816	7.74147	Walking_Type
12:20:58.038	-1.7406378	5.856396	8.293768	0.09191506	0.059338227	0.36972558	-0.5714289	5.9927816	7.74147	Walking_Type
12:20:58.059	-1.7406378	5.856396	8.293768	0.09191506	0.059338227	0.36972558	-0.5714289	5.9927816	7.74147	Walking_Type
12:20:58.080	-1.7406378	5.856396	8.293768	0.09191506	0.059338227	0.36972558	-0.5714289	5.9927816	7.74147	Walking_Type
12:20:58.101	-1.7406378	5.856396	8.293768	0.09191506	0.059338227	0.36972558	-0.5714289	5.9927816	7.74147	Walking_Type
12:20:58.122	-1.7406378	5.856396	8.293768	0.09191506	0.059338227	0.36972558	-0.5714289	5.9927816	7.74147	Walking_Type
12:20:58.143	-1.7406378	5.856396	8.293768	0.09191506	0.059338227	0.36972558	-0.5714289	5.9927816	7.74147	Walking_Type
12:20:58.173	-0.1699935	4.9776974	6.830866	-0.4181574	-0.43790606	0.12721208	-0.36469287	5.9263215	7.8048697	Walking_Type
12:20:58.195	-0.1699935	4.9776974	6.830866	-0.4181574	-0.43790606	0.12721208	-0.36469287	5.9263215	7.8048697	Walking_Type
12:20:58.218	-0.1699935	4.9776974	6.830866	-0.4181574	-0.43790606	0.12721208	-0.36469287	5.9263215	7.8048697	Walking_Type
12:20:58.240	-0.1699935	4.9776974	6.830866	-0.4181574	-0.43790606	0.12721208	-0.36469287	5.9263215	7.8048697	Walking_Type
12:20:58.263	-0.1699935	4.9776974	6.830866	-0.4181574	-0.43790606	0.12721208	-0.36469287	5.9263215	7.8048697	Walking_Type
12:20:58.285	-0.1699935	4.9776974	6.830866	-0.4181574	-0.43790606	0.12721208	-0.36469287	5.9263215	7.8048697	Walking_Type
12:20:58.306	-0.1699935	4.9776974	6.830866	-0.4181574	-0.43790606	0.12721208	-0.36469287	5.9263215	7.8048697	Walking_Type
12:20:58.327	-0.1699935	4.9776974	6.830866	-0.4181574	-0.43790606	0.12721208	-0.36469287	5.9263215	7.8048697	Walking_Type
12:20:58.347	-0.5219519	5.8875217	7.6305537	0.33320683	0.45273545	0.12049256	-0.07672697	5.9270425	7.812464	Walking_Type
12:20:58.373	-0.5219519	5.8875217	7.6305537	0.33320683	0.45273545	0.12049256	-0.07672697	5.9270425	7.812464	Walking_Type
12:20:58.394	-0.5219519	5.8875217	7.6305537	0.33320683	0.45273545	0.12049256	-0.07672697	5.9270425	7.812464	Walking_Type
12:20:58.416	-0.5219519	5.8875217	7.6305537	0.33320683	0.45273545	0.12049256	-0.07672697	5.9270425	7.812464	Walking_Type
12:20:58.439	-0.5219519	5.8875217	7.6305537	0.33320683	0.45273545	0.12049256	-0.07672697	5.9270425	7.812464	Walking_Type
12:20:58.460	-0.5219519	5.8875217	7.6305537	0.33320683	0.45273545	0.12049256	-0.07672697	5.9270425	7.812464	Walking_Type
12:20:58.483	-0.5219519	5.8875217	7.6305537	0.33320683	0.45273545	0.12049256	-0.07672697	5.9270425	7.812464	Walking_Type
12:20:58.505	-0.5219519	5.8875217	7.6305537	0.33320683	0.45273545	0.12049256	-0.07672697	5.9270425	7.812464	Walking_Type
12:20:58.526	-0.65842557	7.328875	8.310528	-0.17442217	-0.27480504	-0.0035130861	-0.12759557	6.3470817	7.4745264	Walking_Type
12:20:58.547	-0.65842557	7.328875	8.310528	-0.17442217	-0.27480504	-0.0035130861	-0.12759557	6.3470817	7.4745264	Walking_Type
12:20:58.569	-0.65842557	7.328875	8.310528	-0.17442217	-0.27480504	-0.0035130861	-0.12759557	6.3470817	7.4745264	Walking_Type
12:20:58.590	-0.65842557	7.328875	8.310528	-0.17442217	-0.27480504	-0.0035130861	-0.12759557	6.3470817	7.4745264	Walking_Type
12:20:58.612	-0.65842557	7.328875	8.310528	-0.17442217	-0.27480504	-0.0035130861	-0.12759557	6.3470817	7.4745264	Walking_Type
12:20:58.633	-0.65842557	7.328875	8.310528	-0.17442217	-0.27480504	-0.0035130861	-0.12759557	6.3470817	7.4745264	Walking_Type
12:20:58.654	-0.65842557	7.328875	8.310528	-0.17442217	-0.27480504	-0.0035130861	-0.12759557	6.3470817	7.4745264	Walking_Type
12:20:58.675	-0.65842557	7.328875	8.310528	-0.17442217	-0.27480504	-0.0035130861	-0.12759557	6.3470817	7.4745264	Walking_Type
12:20:58.696	0.49082634	5.664854	8.55235	-0.2959844	-0.36643484	-0.089034215	0.035955112	6.280481	7.5315695	Walking_Type
12:20:58.716	0.49082634	5.664854	8.55235	-0.2959844	-0.36643484	-0.089034215	0.035955112	6.280481	7.5315695	Walking_Type
12:20:58.737	0.49082634	5.664854	8.55235	-0.2959844	-0.36643484	-0.089034215	0.035955112	6.280481	7.5315695	Walking_Type
12:20:58.760	0.49082634	5.664854	8.55235	-0.2959844	-0.36643484	-0.089034215	0.035955112	6.280481	7.5315695	Walking_Type
12:20:58.781	0.49082634	5.664854	8.55235	-0.2959844	-0.36643484	-0.089034215	0.035955112	6.280481	7.5315695	Walking_Type
12:20:58.803	0.49082634	5.664854	8.55235	-0.2959844	-0.36643484	-0.089034215	0.035955112	6.280481	7.5315695	Walking_Type
12:20:58.824	0.49082634	5.664854	8.55235	-0.2959844	-0.36643484	-0.089034215	0.035955112	6.280481	7.5315695	Walking_Type
12:20:58.847	0.49082634	5.664854	8.55235	-0.2959844	-0.36643484	-0.089034215	0.035955112	6.280481	7.5315695	Walking_Type
12:20:58.869	0.49082634	5.664854	8.55235	-0.2959844	-0.36643484	-0.089034215	0.035955112	6.280481	7.5315695	Walking_Type
12:20:58.890	1.0391153	4.992063	6.0479383	0.48592317	0.08560543	-0.21670507	0.36065528	6.047585	7.7114816	Walking_Type
12:20:58.911	1.0391153	4.992063	6.0479383	0.48592317	0.08560543	-0.21670507	0.36065528	6.047585	7.7114816	Walking_Type
12:20:58.932	1.0391153	4.992063	6.0479383	0.48592317	0.08560543	-0.21670507	0.36065528	6.047585	7.7114816	Walking_Type
12:20:58.954	1.0391153	4.992063	6.0479383	0.48592317	0.08560543	-0.21670507	0.36065528	6.047585	7.7114816	Walking_Type
12:20:58.979	1.0391153	4.992063	6.0479383	0.48592317	0.08560543	-0.21670507	0.36065528	6.047585	7.7114816	Walking_Type
12:20:59.000	1.0391153	4.992063	6.0479383	0.48592317	0.08560543	-0.21670507	0.36065528	6.047585	7.7114816	Walking_Type
12:20:59.022	1.0391153	4.992063	6.0479383	0.48592317	0.08560543	-0.21670507	0.36065528	6.047585	7.7114816	Walking_Type
12:20:59.044	1.0391153	4.992063	6.0479383	0.48592317	0.08560543	-0.21670507	0.36065528	6.047585	7.7114816	Walking_Type
12:20:59.066	0.59378016	6.3376455	7.735902	0.0894716	0.3494992	-0.0035130861	0.094460785	6.1168523	7.664565	Walking_Type
12:20:59.088	0.59378016	6.3376455	7.735902	0.0894716	0.3494992	-0.0035130861	0.094460785	6.1168523	7.664565	Walking_Type
12:20:59.110	0.59378016	6.3376455	7.735902	0.0894716	0.3494992	-0.0035130861	0.094460785	6.1168523	7.664565	Walking_Type
12:20:59.133	0.59378016	6.3376455	7.735902	0.0894716	0.3494992	-0.0035130861	0.094460785	6.1168523	7.664565	Walking_Type
12:20:59.155	0.59378016	6.3376455	7.735902	0.0894716	0.3494992	-0.0035130861	0.094460785	6.1168523	7.664565	Walking_Type
12:20:59.178	0.59378016	6.3376455	7.735902	0.0894716	0.3494992	-0.0035130861	0.094460785	6.1168523	7.664565	Walking_Type
12:20:59.199	0.59378016	6.3376455	7.735902	0.0894716	0.3494992	-0.0035130861	0.094460785	6.1168523	7.664565	Walking_Type
12:20:59.221	0.59378016	6.3376455	7.735902	0.0894716	0.3494992	-0.0035130861	0.094460785	6.1168523	7.664565	Walking_Type
12:20:59.242	-0.8643332	6.9314256	8.45179	-0.09012278	0.080107644	0.12782295	-0.33312693	6.391784	7.4299674	Walking_Type
12:20:59.263	-0.8643332	6.9314256	8.45179	-0.09012278	0.080107644	0.12782295	-0.33312693	6.391784	7.4299674	Walking_Type
12:20:59.283	-0.8643332	6.9314256	8.45179	-0.09012278	0.080107644	0.12782295	-0.33312693	6.391784	7.4299674	Walking_Type
12:20:59.304	-0.8643332	6.9314256	8.45179	-0.09012278	0.080107644	0.12782295	-0.33312693	6.391784	7.4299674	Walking_Type
12:20:59.334	-0.8643332	6.9314256	8.45179	-0.09012278	0.080107644	0.12782295	-0.33312693	6.391784	7.4299674	Walking_Type
12:20:59.356	-0.8643332	6.9314256	8.45179	-0.09012278	0.080107644	0.12782295	-0.33312693	6.391784	7.4299674	Walking_Type
12:20:59.377	-0.8643332	6.9314256	8.45179	-0.09012278	0.080107644	0.12782295	-0.33312693	6.391784	7.4299674	Walking_Type
12:20:59.398	-0.8643332	6.9314256	8.45179	-0.09012278	0.080107644	0.12782295	-0.33312693	6.391784	7.4299674	Walking_Type
12:20:59.419	-0.73743665	5.1093826	7.6904106	0.14811467	0.3782099	0.25610465	-0.20322219	6.125267	7.655723	Walking_Type
12:20:59.440	-0.73743665	5.1093826	7.6904106	0.14811467	0.3782099	0.25610465	-0.20322219	6.125267	7.655723	Walking_Type
12:20:59.462	-0.73743665	5.1093826	7.6904106	0.14811467	0.3782099	0.25610465	-0.20322219	6.125267	7.655723	Walking_Type
12:20:59.484	-0.73743665	5.1093826	7.6904106	0.14811467	0.3782099	0.25610465	-0.20322219	6.125267	7.655723	Walking_Type
12:20:59.507	-0.73743665	5.1093826	7.6904106	0.14811467	0.3782099	0.25610465	-0.20322219	6.125267	7.655723	Walking_Type
12:20:59.529	-0.73743665	5.1093826	7.6904106	0.14811467	0.3782099	0.25610465	-0.20322219	6.125267	7.655723	Walking_Type
12:20:59.551	-0.73743665	5.1093826	7.6904106	0.14811467	0.3782099	0.25610465	-0.20322219	6.125267	7.655723	Walking_Type
12:20:59.572	-0.73743665	5.1093826	7.6904106	0.14811467	0.3782099	0.25610465	-0.20322219	6.125267	7.655723	Walking_Type
12:20:59.593	-0.73743665	5.1093826	7.6904106	0.14811467	0.3782099	0.25610465	-0.20322219	6.125267	7.655723	Walking_Type
12:20:59.614	-1.063058	5.94259	5.9186473	0.09191506	-0.1404147	-0.0071782777	-0.3629165	6.3326926	7.479009	Walking_Type
12:20:59.635	-1.063058	5.94259	5.9186473	0.09191506	-0.1404147	-0.0071782777	-0.3629165	6.3326926	7.479009	Walking_Type
12:20:59.656	-1.063058	5.94259	5.9186473	0.09191506	-0.1404147	-0.0071782777	-0.3629165	6.3326926	7.479009	Walking_Type
12:20:59.677	-1.063058	5.94259	5.9186473	0.09191506	-0.1404147	-0.0071782777	-0.3629165	6.3326926	7.479009	Walking_Type
12:20:59.699	-1.063058	5.94259	5.9186473	0.09191506	-0.1404147	-0.0071782777	-0.3629165	6.3326926	7.479009	Walking_Type
12:20:59.736	-1.063058	5.94259	5.9186473	0.09191506	-0.1404147	-0.0071782777	-0.3629165	6.3326926	7.479009	Walking_Type
12:20:59.758	-1.063058	5.94259	5.9186473	0.09191506	-0.1404147	-0.0071782777	-0.3629165	6.3326926	7.479009	Walking_Type
12:20:59.780	0.13647367	6.9649453	8.8324795	-0.1567071	-0.601618	-0.14340124	0.15186201	6.3093715	7.505936	Walking_Type
12:20:59.802	0.13647367	6.9649453	8.8324795	-0.1567071	-0.601618	-0.14340124	0.15186201	6.3093715	7.505936	Walking_Type
12:20:59.825	0.13647367	6.9649453	8.8324795	-0.1567071	-0.601618	-0.14340124	0.15186201	6.3093715	7.505936	Walking_Type
12:20:59.848	0.13647367	6.9649453	8.8324795	-0.1567071	-0.601618	-0.14340124	0.15186201	6.3093715	7.505936	Walking_Type
12:20:59.870	0.13647367	6.9649453	8.8324795	-0.1567071	-0.601618	-0.14340124	0.15186201	6.3093715	7.505936	Walking_Type
12:20:59.893	0.13647367	6.9649453	8.8324795	-0.1567071	-0.601618	-0.14340124	0.15186201	6.3093715	7.505936	Walking_Type
12:20:59.917	0.13647367	6.9649453	8.8324795	-0.1567071	-0.601618	-0.14340124	0.15186201	6.3093715	7.505936	Walking_Type
12:20:59.939	0.13647367	6.9649453	8.8324795	-0.1567071	-0.601618	-0.14340124	0.15186201	6.3093715	7.505936	Walking_Type
12:20:59.961	-0.3040729	6.284971	7.987301	0.03510459	-0.042065404	-0.0071782777	0.272462	6.5413623	7.3011394	Walking_Type
12:20:59.982	-0.3040729	6.284971	7.987301	0.03510459	-0.042065404	-0.0071782777	0.272462	6.5413623	7.3011394	Walking_Type
12:21:00.003	-0.3040729	6.284971	7.987301	0.03510459	-0.042065404	-0.0071782777	0.272462	6.5413623	7.3011394	Walking_Type
12:21:00.025	-0.3040729	6.284971	7.987301	0.03510459	-0.042065404	-0.0071782777	0.272462	6.5413623	7.3011394	Walking_Type
12:21:00.047	-0.3040729	6.284971	7.987301	0.03510459	-0.042065404	-0.0071782777	0.272462	6.5413623	7.3011394	Walking_Type
12:21:00.076	-0.3040729	6.284971	7.987301	0.03510459	-0.042065404	-0.0071782777	0.272462	6.5413623	7.3011394	Walking_Type
12:21:00.100	-0.3040729	6.284971	7.987301	0.03510459	-0.042065404	-0.0071782777	0.272462	6.5413623	7.3011394	Walking_Type
12:21:00.121	-0.3040729	6.284971	7.987301	0.03510459	-0.042065404	-0.0071782777	0.272462	6.5413623	7.3011394	Walking_Type
12:21:00.143	-0.33759275	5.6313343	6.651295	0.20431428	0.35988393	0.11560564	0.12656009	6.569105	7.2801895	Walking_Type
12:21:00.165	-0.33759275	5.6313343	6.651295	0.20431428	0.35988393	0.11560564	0.12656009	6.569105	7.2801895	Walking_Type
12:21:00.187	-0.33759275	5.6313343	6.651295	0.20431428	0.35988393	0.11560564	0.12656009	6.569105	7.2801895	Walking_Type
12:21:00.209	-0.33759275	5.6313343	6.651295	0.20431428	0.35988393	0.11560564	0.12656009	6.569105	7.2801895	Walking_Type
12:21:00.231	-0.33759275	5.6313343	6.651295	0.20431428	0.35988393	0.11560564	0.12656009	6.569105	7.2801895	Walking_Type
12:21:00.254	-0.33759275	5.6313343	6.651295	0.20431428	0.35988393	0.11560564	0.12656009	6.569105	7.2801895	Walking_Type
12:21:00.275	-0.33759275	5.6313343	6.651295	0.20431428	0.35988393	0.11560564	0.12656009	6.569105	7.2801895	Walking_Type
12:21:00.296	-0.33759275	5.6313343	6.651295	0.20431428	0.35988393	0.11560564	0.12656009	6.569105	7.2801895	Walking_Type
12:21:00.318	0.41181526	6.715941	7.142122	-0.040031835	0.27130848	0.064903826	-0.1452496	6.727031	7.134161	Walking_Type
12:21:00.340	0.41181526	6.715941	7.142122	-0.040031835	0.27130848	0.064903826	-0.1452496	6.727031	7.134161	Walking_Type
12:21:00.364	0.41181526	6.715941	7.142122	-0.040031835	0.27130848	0.064903826	-0.1452496	6.727031	7.134161	Walking_Type
12:21:00.386	0.41181526	6.715941	7.142122	-0.040031835	0.27130848	0.064903826	-0.1452496	6.727031	7.134161	Walking_Type
12:21:00.409	0.41181526	6.715941	7.142122	-0.040031835	0.27130848	0.064903826	-0.1452496	6.727031	7.134161	Walking_Type
12:21:00.432	0.41181526	6.715941	7.142122	-0.040031835	0.27130848	0.064903826	-0.1452496	6.727031	7.134161	Walking_Type
12:21:00.454	0.41181526	6.715941	7.142122	-0.040031835	0.27130848	0.064903826	-0.1452496	6.727031	7.134161	Walking_Type
12:21:00.476	0.41181526	6.715941	7.142122	-0.040031835	0.27130848	0.064903826	-0.1452496	6.727031	7.134161	Walking_Type
12:21:00.497	0.11013664	7.9585695	6.241874	-0.010099435	0.2059459	0.14187285	-0.34686786	6.944618	6.915365	Walking_Type
12:21:00.518	0.11013664	7.9585695	6.241874	-0.010099435	0.2059459	0.14187285	-0.34686786	6.944618	6.915365	Walking_Type
12:21:00.541	0.11013664	7.9585695	6.241874	-0.010099435	0.2059459	0.14187285	-0.34686786	6.944618	6.915365	Walking_Type
12:21:00.562	0.11013664	7.9585695	6.241874	-0.010099435	0.2059459	0.14187285	-0.34686786	6.944618	6.915365	Walking_Type
12:21:00.583	0.11013664	7.9585695	6.241874	-0.010099435	0.2059459	0.14187285	-0.34686786	6.944618	6.915365	Walking_Type
12:21:00.606	0.11013664	7.9585695	6.241874	-0.010099435	0.2059459	0.14187285	-0.34686786	6.944618	6.915365	Walking_Type
12:21:00.627	0.11013664	7.9585695	6.241874	-0.010099435	0.2059459	0.14187285	-0.34686786	6.944618	6.915365	Walking_Type
12:21:00.649	0.11013664	7.9585695	6.241874	-0.010099435	0.2059459	0.14187285	-0.34686786	6.944618	6.915365	Walking_Type
12:21:00.670	0.11013664	7.9585695	6.241874	-0.010099435	0.2059459	0.14187285	-0.34686786	6.944618	6.915365	Walking_Type
12:21:00.691	0.06943397	5.8252707	9.91948	-0.2092415	0.2248827	0.023364985	-0.034093115	6.436073	7.3990607	Walking_Type
12:21:00.712	0.06943397	5.8252707	9.91948	-0.2092415	0.2248827	0.023364985	-0.034093115	6.436073	7.3990607	Walking_Type
12:21:00.733	0.06943397	5.8252707	9.91948	-0.2092415	0.2248827	0.023364985	-0.034093115	6.436073	7.3990607	Walking_Type
12:21:00.755	0.06943397	5.8252707	9.91948	-0.2092415	0.2248827	0.023364985	-0.034093115	6.436073	7.3990607	Walking_Type
12:21:00.778	0.06943397	5.8252707	9.91948	-0.2092415	0.2248827	0.023364985	-0.034093115	6.436073	7.3990607	Walking_Type
12:21:00.799	0.06943397	5.8252707	9.91948	-0.2092415	0.2248827	0.023364985	-0.034093115	6.436073	7.3990607	Walking_Type
12:21:00.820	0.06943397	5.8252707	9.91948	-0.2092415	0.2248827	0.023364985	-0.034093115	6.436073	7.3990607	Walking_Type
12:21:00.841	0.06943397	5.8252707	9.91948	-0.2092415	0.2248827	0.023364985	-0.034093115	6.436073	7.3990607	Walking_Type
12:21:00.862	0.11013664	5.095017	6.481302	-0.057746924	-0.25892258	-0.28878716	-0.119985685	6.110576	7.669208	Walking_Type
12:21:00.884	0.11013664	5.095017	6.481302	-0.057746924	-0.25892258	-0.28878716	-0.119985685	6.110576	7.669208	Walking_Type
12:21:00.907	0.11013664	5.095017	6.481302	-0.057746924	-0.25892258	-0.28878716	-0.119985685	6.110576	7.669208	Walking_Type
12:21:00.930	0.11013664	5.095017	6.481302	-0.057746924	-0.25892258	-0.28878716	-0.119985685	6.110576	7.669208	Walking_Type
12:21:00.952	0.11013664	5.095017	6.481302	-0.057746924	-0.25892258	-0.28878716	-0.119985685	6.110576	7.669208	Walking_Type
12:21:00.974	0.11013664	5.095017	6.481302	-0.057746924	-0.25892258	-0.28878716	-0.119985685	6.110576	7.669208	Walking_Type
12:21:00.997	0.11013664	5.095017	6.481302	-0.057746924	-0.25892258	-0.28878716	-0.119985685	6.110576	7.669208	Walking_Type
12:21:01.019	0.11013664	5.095017	6.481302	-0.057746924	-0.25892258	-0.28878716	-0.119985685	6.110576	7.669208	Walking_Type
12:21:01.042	-0.5865973	6.543553	7.3767605	0.09680198	-0.7225693	-0.3669779	0.21158786	6.066731	7.7019663	Walking_Type
12:21:01.064	-0.5865973	6.543553	7.3767605	0.09680198	-0.7225693	-0.3669779	0.21158786	6.066731	7.7019663	Walking_Type
12:21:01.087	-0.5865973	6.543553	7.3767605	0.09680198	-0.7225693	-0.3669779	0.21158786	6.066731	7.7019663	Walking_Type
12:21:01.121	-0.5865973	6.543553	7.3767605	0.09680198	-0.7225693	-0.3669779	0.21158786	6.066731	7.7019663	Walking_Type
12:21:01.146	-0.5865973	6.543553	7.3767605	0.09680198	-0.7225693	-0.3669779	0.21158786	6.066731	7.7019663	Walking_Type
12:21:01.169	-0.5865973	6.543553	7.3767605	0.09680198	-0.7225693	-0.3669779	0.21158786	6.066731	7.7019663	Walking_Type
12:21:01.191	-0.5865973	6.543553	7.3767605	0.09680198	-0.7225693	-0.3669779	0.21158786	6.066731	7.7019663	Walking_Type
12:21:01.214	-0.5865973	6.543553	7.3767605	0.09680198	-0.7225693	-0.3669779	0.21158786	6.066731	7.7019663	Walking_Type
12:21:01.238	3.1412885	6.5651016	8.655303	0.055263147	-0.7402844	-0.3034479	0.9286463	6.2077045	7.534743	Walking_Type
12:21:01.261	3.1412885	6.5651016	8.655303	0.055263147	-0.7402844	-0.3034479	0.9286463	6.2077045	7.534743	Walking_Type
12:21:01.283	3.1412885	6.5651016	8.655303	0.055263147	-0.7402844	-0.3034479	0.9286463	6.2077045	7.534743	Walking_Type
12:21:01.304	3.1412885	6.5651016	8.655303	0.055263147	-0.7402844	-0.3034479	0.9286463	6.2077045	7.534743	Walking_Type
12:21:01.325	3.1412885	6.5651016	8.655303	0.055263147	-0.7402844	-0.3034479	0.9286463	6.2077045	7.534743	Walking_Type
12:21:01.346	3.1412885	6.5651016	8.655303	0.055263147	-0.7402844	-0.3034479	0.9286463	6.2077045	7.534743	Walking_Type
12:21:01.367	3.1412885	6.5651016	8.655303	0.055263147	-0.7402844	-0.3034479	0.9286463	6.2077045	7.534743	Walking_Type
12:21:01.388	3.1412885	6.5651016	8.655303	0.055263147	-0.7402844	-0.3034479	0.9286463	6.2077045	7.534743	Walking_Type
12:21:01.422	0.46209505	4.6640472	7.0319853	0.119404	-0.015187332	-0.31933042	0.89920336	6.1043415	7.6222534	Walking_Type
12:21:01.444	0.46209505	4.6640472	7.0319853	0.119404	-0.015187332	-0.31933042	0.89920336	6.1043415	7.6222534	Walking_Type
12:21:01.466	0.46209505	4.6640472	7.0319853	0.119404	-0.015187332	-0.31933042	0.89920336	6.1043415	7.6222534	Walking_Type
12:21:01.489	0.46209505	4.6640472	7.0319853	0.119404	-0.015187332	-0.31933042	0.89920336	6.1043415	7.6222534	Walking_Type
12:21:01.511	0.46209505	4.6640472	7.0319853	0.119404	-0.015187332	-0.31933042	0.89920336	6.1043415	7.6222534	Walking_Type
12:21:01.534	0.46209505	4.6640472	7.0319853	0.119404	-0.015187332	-0.31933042	0.89920336	6.1043415	7.6222534	Walking_Type
12:21:01.557	0.46209505	4.6640472	7.0319853	0.119404	-0.015187332	-0.31933042	0.89920336	6.1043415	7.6222534	Walking_Type
12:21:01.579	-0.34716985	5.2913475	7.1947956	0.119404	-0.015187332	-0.31933042	0.42314914	6.101979	7.6653175	Walking_Type
12:21:01.606	-0.34716985	5.2913475	7.1947956	-0.18236344	0.42158133	-0.091477685	0.42314914	6.101979	7.6653175	Walking_Type
12:21:01.628	-0.34716985	5.2913475	7.1947956	-0.18236344	0.42158133	-0.091477685	0.42314914	6.101979	7.6653175	Walking_Type
12:21:01.649	-0.34716985	5.2913475	7.1947956	-0.18236344	0.42158133	-0.091477685	0.42314914	6.101979	7.6653175	Walking_Type
12:21:01.670	-0.34716985	5.2913475	7.1947956	-0.18236344	0.42158133	-0.091477685	0.42314914	6.101979	7.6653175	Walking_Type
12:21:01.700	-0.34716985	5.2913475	7.1947956	-0.18236344	0.42158133	-0.091477685	0.42314914	6.101979	7.6653175	Walking_Type
12:21:01.723	-0.34716985	5.2913475	7.1947956	-0.18236344	0.42158133	-0.091477685	0.42314914	6.101979	7.6653175	Walking_Type
12:21:01.744	-0.34716985	5.2913475	7.1947956	-0.18236344	0.42158133	-0.091477685	0.42314914	6.101979	7.6653175	Walking_Type
12:21:01.766	0.06464542	6.6081986	9.124581	-0.5647651	0.182733	0.41370788	0.27580813	5.8561683	7.8612676	Walking_Type
12:21:01.788	0.06464542	6.6081986	9.124581	-0.5647651	0.182733	0.41370788	0.27580813	5.8561683	7.8612676	Walking_Type
12:21:01.811	0.06464542	6.6081986	9.124581	-0.5647651	0.182733	0.41370788	0.27580813	5.8561683	7.8612676	Walking_Type
12:21:01.834	0.06464542	6.6081986	9.124581	-0.5647651	0.182733	0.41370788	0.27580813	5.8561683	7.8612676	Walking_Type
12:21:01.856	0.06464542	6.6081986	9.124581	-0.5647651	0.182733	0.41370788	0.27580813	5.8561683	7.8612676	Walking_Type
12:21:01.877	0.06464542	6.6081986	9.124581	-0.5647651	0.182733	0.41370788	0.27580813	5.8561683	7.8612676	Walking_Type
12:21:01.898	0.06464542	6.6081986	9.124581	-0.5647651	0.182733	0.41370788	0.27580813	5.8561683	7.8612676	Walking_Type
12:21:01.920	0.06464542	6.6081986	9.124581	-0.5647651	0.182733	0.41370788	0.27580813	5.8561683	7.8612676	Walking_Type
12:21:01.942	-0.7326481	5.5283804	7.946598	0.2666225	0.5333696	0.5884153	0.20324498	5.7738023	7.9241533	Walking_Type
12:21:01.963	-0.7326481	5.5283804	7.946598	0.2666225	0.5333696	0.5884153	0.20324498	5.7738023	7.9241533	Walking_Type
12:21:01.985	-0.7326481	5.5283804	7.946598	0.2666225	0.5333696	0.5884153	0.20324498	5.7738023	7.9241533	Walking_Type
12:21:02.007	-0.7326481	5.5283804	7.946598	0.2666225	0.5333696	0.5884153	0.20324498	5.7738023	7.9241533	Walking_Type
12:21:02.029	-0.7326481	5.5283804	7.946598	0.2666225	0.5333696	0.5884153	0.20324498	5.7738023	7.9241533	Walking_Type
12:21:02.052	-0.7326481	5.5283804	7.946598	0.2666225	0.5333696	0.5884153	0.20324498	5.7738023	7.9241533	Walking_Type
12:21:02.075	-0.7326481	5.5283804	7.946598	0.2666225	0.5333696	0.5884153	0.20324498	5.7738023	7.9241533	Walking_Type
12:21:02.098	-0.7326481	5.5283804	7.946598	0.2666225	0.5333696	0.5884153	0.20324498	5.7738023	7.9241533	Walking_Type
12:21:02.119	0.6201172	5.0662856	5.978504	-0.03514491	0.27802798	-0.104305856	0.09549101	5.8099627	7.899716	Walking_Type
12:21:02.140	0.6201172	5.0662856	5.978504	-0.03514491	0.27802798	-0.104305856	0.09549101	5.8099627	7.899716	Walking_Type
12:21:02.161	0.6201172	5.0662856	5.978504	-0.03514491	0.27802798	-0.104305856	0.09549101	5.8099627	7.899716	Walking_Type
12:21:02.182	0.6201172	5.0662856	5.978504	-0.03514491	0.27802798	-0.104305856	0.09549101	5.8099627	7.899716	Walking_Type
12:21:02.203	0.6201172	5.0662856	5.978504	-0.03514491	0.27802798	-0.104305856	0.09549101	5.8099627	7.899716	Walking_Type
12:21:02.227	0.6201172	5.0662856	5.978504	-0.03514491	0.27802798	-0.104305856	0.09549101	5.8099627	7.899716	Walking_Type
12:21:02.265	0.6201172	5.0662856	5.978504	-0.03514491	0.27802798	-0.104305856	0.09549101	5.8099627	7.899716	Walking_Type
12:21:02.288	0.6201172	5.0662856	5.978504	-0.03514491	0.27802798	-0.104305856	0.09549101	5.8099627	7.899716	Walking_Type
12:21:02.309	-0.43815228	6.1077952	7.211556	0.0473219	-0.18561873	-0.29000887	-0.16903117	5.9094367	7.824339	Walking_Type
12:21:02.330	-0.43815228	6.1077952	7.211556	0.0473219	-0.18561873	-0.29000887	-0.16903117	5.9094367	7.824339	Walking_Type
12:21:02.351	-0.43815228	6.1077952	7.211556	0.0473219	-0.18561873	-0.29000887	-0.16903117	5.9094367	7.824339	Walking_Type
12:21:02.372	-0.43815228	6.1077952	7.211556	0.0473219	-0.18561873	-0.29000887	-0.16903117	5.9094367	7.824339	Walking_Type
12:21:02.393	-0.43815228	6.1077952	7.211556	0.0473219	-0.18561873	-0.29000887	-0.16903117	5.9094367	7.824339	Walking_Type
12:21:02.414	-0.43815228	6.1077952	7.211556	0.0473219	-0.18561873	-0.29000887	-0.16903117	5.9094367	7.824339	Walking_Type
12:21:02.435	-0.43815228	6.1077952	7.211556	0.0473219	-0.18561873	-0.29000887	-0.16903117	5.9094367	7.824339	Walking_Type
12:21:02.462	-0.43815228	6.1077952	7.211556	0.0473219	-0.18561873	-0.29000887	-0.16903117	5.9094367	7.824339	Walking_Type
12:21:02.483	-1.3838909	6.8715687	7.439012	-0.34668618	-0.27663767	-0.0071782777	-0.0740297	6.0913544	7.6850657	Walking_Type
12:21:02.505	-1.3838909	6.8715687	7.439012	-0.34668618	-0.27663767	-0.0071782777	-0.0740297	6.0913544	7.6850657	Walking_Type
12:21:02.526	-1.3838909	6.8715687	7.439012	-0.34668618	-0.27663767	-0.0071782777	-0.0740297	6.0913544	7.6850657	Walking_Type
12:21:02.548	-1.3838909	6.8715687	7.439012	-0.34668618	-0.27663767	-0.0071782777	-0.0740297	6.0913544	7.6850657	Walking_Type
12:21:02.571	-1.3838909	6.8715687	7.439012	-0.34668618	-0.27663767	-0.0071782777	-0.0740297	6.0913544	7.6850657	Walking_Type
12:21:02.593	-1.3838909	6.8715687	7.439012	-0.34668618	-0.27663767	-0.0071782777	-0.0740297	6.0913544	7.6850657	Walking_Type
12:21:02.615	-1.3838909	6.8715687	7.439012	-0.34668618	-0.27663767	-0.0071782777	-0.0740297	6.0913544	7.6850657	Walking_Type
12:21:02.642	-1.3838909	6.8715687	7.439012	-0.34668618	-0.27663767	-0.0071782777	-0.0740297	6.0913544	7.6850657	Walking_Type
12:21:02.663	0.11013664	5.0184	7.929838	0.23607926	-0.07688472	-0.13362738	0.27605012	6.0077744	7.746018	Walking_Type
12:21:02.684	0.11013664	5.0184	7.929838	0.23607926	-0.07688472	-0.13362738	0.27605012	6.0077744	7.746018	Walking_Type
12:21:02.705	0.11013664	5.0184	7.929838	0.23607926	-0.07688472	-0.13362738	0.27605012	6.0077744	7.746018	Walking_Type
12:21:02.727	0.11013664	5.0184	7.929838	0.23607926	-0.07688472	-0.13362738	0.27605012	6.0077744	7.746018	Walking_Type
12:21:02.763	0.11013664	5.0184	7.929838	0.23607926	-0.07688472	-0.13362738	0.27605012	6.0077744	7.746018	Walking_Type
12:21:02.784	0.11013664	5.0184	7.929838	0.23607926	-0.07688472	-0.13362738	0.27605012	6.0077744	7.746018	Walking_Type
12:21:02.806	0.11013664	5.0184	7.929838	0.23607926	-0.07688472	-0.13362738	0.27605012	6.0077744	7.746018	Walking_Type
12:21:02.828	0.11013664	5.0184	7.929838	0.23607926	-0.07688472	-0.13362738	0.27605012	6.0077744	7.746018	Walking_Type
12:21:02.850	1.010384	5.2075477	6.3137026	0.05709574	-0.07688472	-0.13912517	0.30147535	6.0715446	7.6951804	Walking_Type
12:21:02.871	1.010384	5.2075477	6.3137026	0.05709574	-0.07688472	-0.13912517	0.30147535	6.0715446	7.6951804	Walking_Type
12:21:02.892	1.010384	5.2075477	6.3137026	0.05709574	-0.07688472	-0.13912517	0.30147535	6.0715446	7.6951804	Walking_Type
12:21:02.914	1.010384	5.2075477	6.3137026	0.05709574	-0.07688472	-0.13912517	0.30147535	6.0715446	7.6951804	Walking_Type
12:21:02.934	1.010384	5.2075477	6.3137026	0.05709574	-0.07688472	-0.13912517	0.30147535	6.0715446	7.6951804	Walking_Type
12:21:02.955	1.010384	5.2075477	6.3137026	0.05709574	-0.07688472	-0.13912517	0.30147535	6.0715446	7.6951804	Walking_Type
12:21:02.976	1.010384	5.2075477	6.3137026	0.05709574	-0.07688472	-0.13912517	0.30147535	6.0715446	7.6951804	Walking_Type
12:21:02.999	1.010384	5.2075477	6.3137026	0.05709574	-0.07688472	-0.13912517	0.30147535	6.0715446	7.6951804	Walking_Type
12:21:03.021	0.7110996	6.488485	6.639324	0.041824114	0.15890926	0.10522092	0.322123	6.218321	7.576219	Walking_Type
12:21:03.042	0.7110996	6.488485	6.639324	0.041824114	0.15890926	0.10522092	0.322123	6.218321	7.576219	Walking_Type
12:21:03.065	0.7110996	6.488485	6.639324	0.041824114	0.15890926	0.10522092	0.322123	6.218321	7.576219	Walking_Type
12:21:03.087	0.7110996	6.488485	6.639324	0.041824114	0.15890926	0.10522092	0.322123	6.218321	7.576219	Walking_Type
12:21:03.108	0.7110996	6.488485	6.639324	0.041824114	0.15890926	0.10522092	0.322123	6.218321	7.576219	Walking_Type
12:21:03.129	0.7110996	6.488485	6.639324	0.041824114	0.15890926	0.10522092	0.322123	6.218321	7.576219	Walking_Type
12:21:03.150	0.7110996	6.488485	6.639324	0.041824114	0.15890926	0.10522092	0.322123	6.218321	7.576219	Walking_Type
12:21:03.171	0.7110996	6.488485	6.639324	0.041824114	0.15890926	0.10522092	0.322123	6.218321	7.576219	Walking_Type
12:21:03.195	-0.08140534	6.998465	7.735902	0.02777421	0.3995902	0.042912673	0.10668109	6.4649267	7.37317	Walking_Type
12:21:03.216	-0.08140534	6.998465	7.735902	0.02777421	0.3995902	0.042912673	0.10668109	6.4649267	7.37317	Walking_Type
12:21:03.238	-0.08140534	6.998465	7.735902	0.02777421	0.3995902	0.042912673	0.10668109	6.4649267	7.37317	Walking_Type
12:21:03.260	-0.08140534	6.998465	7.735902	0.02777421	0.3995902	0.042912673	0.10668109	6.4649267	7.37317	Walking_Type
12:21:03.283	-0.08140534	6.998465	7.735902	0.02777421	0.3995902	0.042912673	0.10668109	6.4649267	7.37317	Walking_Type
12:21:03.304	-0.08140534	6.998465	7.735902	0.02777421	0.3995902	0.042912673	0.10668109	6.4649267	7.37317	Walking_Type
12:21:03.327	-0.08140534	6.998465	7.735902	0.02777421	0.3995902	0.042912673	0.10668109	6.4649267	7.37317	Walking_Type
12:21:03.350	-0.08140534	6.998465	7.735902	0.02777421	0.3995902	0.042912673	0.10668109	6.4649267	7.37317	Walking_Type
12:21:03.371	-0.08140534	6.998465	7.735902	0.02777421	0.3995902	0.042912673	0.10668109	6.4649267	7.37317	Walking_Type
12:21:03.393	-0.6895511	5.4900723	7.0367737	0.08519554	0.4270791	0.3092499	-0.3281959	6.461693	7.3694715	Walking_Type
12:21:03.414	-0.6895511	5.4900723	7.0367737	0.08519554	0.4270791	0.3092499	-0.3281959	6.461693	7.3694715	Walking_Type
12:21:03.438	-0.6895511	5.4900723	7.0367737	0.08519554	0.4270791	0.3092499	-0.3281959	6.461693	7.3694715	Walking_Type
12:21:03.457	-0.6895511	5.4900723	7.0367737	0.08519554	0.4270791	0.3092499	-0.3281959	6.461693	7.3694715	Walking_Type
12:21:03.478	-0.6895511	5.4900723	7.0367737	0.08519554	0.4270791	0.3092499	-0.3281959	6.461693	7.3694715	Walking_Type
12:21:03.499	-0.6895511	5.4900723	7.0367737	0.08519554	0.4270791	0.3092499	-0.3281959	6.461693	7.3694715	Walking_Type
12:21:03.520	-0.6895511	5.4900723	7.0367737	0.08519554	0.4270791	0.3092499	-0.3281959	6.461693	7.3694715	Walking_Type
12:21:03.541	-0.6895511	5.4900723	7.0367737	0.08519554	0.4270791	0.3092499	-0.3281959	6.461693	7.3694715	Walking_Type
12:21:03.562	-0.56265455	6.0455437	5.8611846	-0.19030468	-0.4128606	-0.08231471	-0.2890183	6.465053	7.3681626	Walking_Type
12:21:03.592	-0.56265455	6.0455437	5.8611846	-0.19030468	-0.4128606	-0.08231471	-0.2890183	6.465053	7.3681626	Walking_Type
12:21:03.615	-0.56265455	6.0455437	5.8611846	-0.19030468	-0.4128606	-0.08231471	-0.2890183	6.465053	7.3681626	Walking_Type
12:21:03.638	-0.56265455	6.0455437	5.8611846	-0.19030468	-0.4128606	-0.08231471	-0.2890183	6.465053	7.3681626	Walking_Type
12:21:03.659	-0.56265455	6.0455437	5.8611846	-0.19030468	-0.4128606	-0.08231471	-0.2890183	6.465053	7.3681626	Walking_Type
12:21:03.680	-0.56265455	6.0455437	5.8611846	-0.19030468	-0.4128606	-0.08231471	-0.2890183	6.465053	7.3681626	Walking_Type
12:21:03.701	-0.56265455	6.0455437	5.8611846	-0.19030468	-0.4128606	-0.08231471	-0.2890183	6.465053	7.3681626	Walking_Type
12:21:03.730	-0.56265455	6.0455437	5.8611846	-0.19030468	-0.4128606	-0.08231471	-0.2890183	6.465053	7.3681626	Walking_Type
12:21:03.751	-0.52674043	7.106208	6.2969427	0.46820804	-0.4287431	-0.029169425	0.14606121	6.385808	7.4411297	Walking_Type
12:21:03.772	-0.52674043	7.106208	6.2969427	0.46820804	-0.4287431	-0.029169425	0.14606121	6.385808	7.4411297	Walking_Type
12:21:03.795	-0.52674043	7.106208	6.2969427	0.46820804	-0.4287431	-0.029169425	0.14606121	6.385808	7.4411297	Walking_Type
12:21:03.817	-0.52674043	7.106208	6.2969427	0.46820804	-0.4287431	-0.029169425	0.14606121	6.385808	7.4411297	Walking_Type
12:21:03.839	-0.52674043	7.106208	6.2969427	0.46820804	-0.4287431	-0.029169425	0.14606121	6.385808	7.4411297	Walking_Type
12:21:03.861	-0.52674043	7.106208	6.2969427	0.46820804	-0.4287431	-0.029169425	0.14606121	6.385808	7.4411297	Walking_Type
12:21:03.882	-0.52674043	7.106208	6.2969427	0.46820804	-0.4287431	-0.029169425	0.14606121	6.385808	7.4411297	Walking_Type
12:21:03.904	-0.52674043	7.106208	6.2969427	0.46820804	-0.4287431	-0.029169425	0.14606121	6.385808	7.4411297	Walking_Type
12:21:03.925	1.8292259	6.0455437	8.741497	0.14139514	-0.5649661	0.09239276	0.26953912	6.37978	7.442854	Walking_Type
12:21:03.946	1.8292259	6.0455437	8.741497	0.14139514	-0.5649661	0.09239276	0.26953912	6.37978	7.442854	Walking_Type
12:21:03.967	1.8292259	6.0455437	8.741497	0.14139514	-0.5649661	0.09239276	0.26953912	6.37978	7.442854	Walking_Type
12:21:03.994	1.8292259	6.0455437	8.741497	0.14139514	-0.5649661	0.09239276	0.26953912	6.37978	7.442854	Walking_Type
12:21:04.018	1.8292259	6.0455437	8.741497	0.14139514	-0.5649661	0.09239276	0.26953912	6.37978	7.442854	Walking_Type
12:21:04.041	1.8292259	6.0455437	8.741497	0.14139514	-0.5649661	0.09239276	0.26953912	6.37978	7.442854	Walking_Type
12:21:04.062	1.8292259	6.0455437	8.741497	0.14139514	-0.5649661	0.09239276	0.26953912	6.37978	7.442854	Walking_Type
12:21:04.083	1.8292259	6.0455437	8.741497	0.14139514	-0.5649661	0.09239276	0.26953912	6.37978	7.442854	Walking_Type
12:21:04.105	0.55307746	5.071074	5.7127395	0.02655248	-0.36643484	-0.28390023	0.8453779	6.274217	7.4893155	Walking_Type
12:21:04.127	0.55307746	5.071074	5.7127395	0.02655248	-0.36643484	-0.28390023	0.8453779	6.274217	7.4893155	Walking_Type
12:21:04.148	0.55307746	5.071074	5.7127395	0.02655248	-0.36643484	-0.28390023	0.8453779	6.274217	7.4893155	Walking_Type
12:21:04.170	0.55307746	5.071074	5.7127395	0.02655248	-0.36643484	-0.28390023	0.8453779	6.274217	7.4893155	Walking_Type
12:21:04.191	0.55307746	5.071074	5.7127395	0.02655248	-0.36643484	-0.28390023	0.8453779	6.274217	7.4893155	Walking_Type
12:21:04.212	0.55307746	5.071074	5.7127395	0.02655248	-0.36643484	-0.28390023	0.8453779	6.274217	7.4893155	Walking_Type
12:21:04.236	0.55307746	5.071074	5.7127395	0.02655248	-0.36643484	-0.28390023	0.8453779	6.274217	7.4893155	Walking_Type
12:21:04.258	0.55307746	5.071074	5.7127395	0.02655248	-0.36643484	-0.28390023	0.8453779	6.274217	7.4893155	Walking_Type
12:21:04.281	1.1636176	6.3400397	6.778192	0.10046717	0.47045052	0.12537947	0.5751529	6.4573846	7.3580995	Walking_Type
12:21:04.303	1.1636176	6.3400397	6.778192	0.10046717	0.47045052	0.12537947	0.5751529	6.4573846	7.3580995	Walking_Type
12:21:04.326	1.1636176	6.3400397	6.778192	0.10046717	0.47045052	0.12537947	0.5751529	6.4573846	7.3580995	Walking_Type
12:21:04.349	1.1636176	6.3400397	6.778192	0.10046717	0.47045052	0.12537947	0.5751529	6.4573846	7.3580995	Walking_Type
12:21:04.371	1.1636176	6.3400397	6.778192	0.10046717	0.47045052	0.12537947	0.5751529	6.4573846	7.3580995	Walking_Type
12:21:04.393	1.1636176	6.3400397	6.778192	0.10046717	0.47045052	0.12537947	0.5751529	6.4573846	7.3580995	Walking_Type
12:21:04.414	1.1636176	6.3400397	6.778192	0.10046717	0.47045052	0.12537947	0.5751529	6.4573846	7.3580995	Walking_Type
12:21:04.436	1.1636176	6.3400397	6.778192	0.10046717	0.47045052	0.12537947	0.5751529	6.4573846	7.3580995	Walking_Type
12:21:04.457	-0.0023942748	7.5850625	6.675238	0.25745952	0.6085061	0.21028975	-0.006698621	6.7034326	7.157812	Walking_Type
12:21:04.478	-0.0023942748	7.5850625	6.675238	0.25745952	0.6085061	0.21028975	-0.006698621	6.7034326	7.157812	Walking_Type
12:21:04.500	-0.0023942748	7.5850625	6.675238	0.25745952	0.6085061	0.21028975	-0.006698621	6.7034326	7.157812	Walking_Type
12:21:04.527	-0.0023942748	7.5850625	6.675238	0.25745952	0.6085061	0.21028975	-0.006698621	6.7034326	7.157812	Walking_Type
12:21:04.549	-0.0023942748	7.5850625	6.675238	0.25745952	0.6085061	0.21028975	-0.006698621	6.7034326	7.157812	Walking_Type
12:21:04.570	-0.0023942748	7.5850625	6.675238	0.25745952	0.6085061	0.21028975	-0.006698621	6.7034326	7.157812	Walking_Type
12:21:04.592	-0.0023942748	7.5850625	6.675238	0.25745952	0.6085061	0.21028975	-0.006698621	6.7034326	7.157812	Walking_Type
12:21:04.616	-0.0023942748	7.5850625	6.675238	0.25745952	0.6085061	0.21028975	-0.006698621	6.7034326	7.157812	Walking_Type
12:21:04.638	-0.6488485	6.0311785	7.326481	0.1456712	0.26031289	0.10522092	-0.0011184827	6.33544	7.485486	Walking_Type
12:21:04.660	-0.6488485	6.0311785	7.326481	0.1456712	0.26031289	0.10522092	-0.0011184827	6.33544	7.485486	Walking_Type
12:21:04.680	-0.6488485	6.0311785	7.326481	0.1456712	0.26031289	0.10522092	-0.0011184827	6.33544	7.485486	Walking_Type
12:21:04.701	-0.6488485	6.0311785	7.326481	0.1456712	0.26031289	0.10522092	-0.0011184827	6.33544	7.485486	Walking_Type
12:21:04.722	-0.6488485	6.0311785	7.326481	0.1456712	0.26031289	0.10522092	-0.0011184827	6.33544	7.485486	Walking_Type
12:21:04.743	-0.6488485	6.0311785	7.326481	0.1456712	0.26031289	0.10522092	-0.0011184827	6.33544	7.485486	Walking_Type
12:21:04.765	-0.6488485	6.0311785	7.326481	0.1456712	0.26031289	0.10522092	-0.0011184827	6.33544	7.485486	Walking_Type
12:21:04.786	-0.6488485	6.0311785	7.326481	0.1456712	0.26031289	0.10522092	-0.0011184827	6.33544	7.485486	Walking_Type
12:21:04.808	-0.6488485	6.0311785	7.326481	0.1456712	0.26031289	0.10522092	-0.0011184827	6.33544	7.485486	Walking_Type
12:21:04.830	-0.5027977	6.035967	5.011217	0.11451708	0.37026864	0.15592274	-0.26222587	6.5272164	7.3141646	Walking_Type
12:21:04.852	-0.5027977	6.035967	5.011217	0.11451708	0.37026864	0.15592274	-0.26222587	6.5272164	7.3141646	Walking_Type
12:21:04.875	-0.5027977	6.035967	5.011217	0.11451708	0.37026864	0.15592274	-0.26222587	6.5272164	7.3141646	Walking_Type
12:21:04.898	-0.5027977	6.035967	5.011217	0.11451708	0.37026864	0.15592274	-0.26222587	6.5272164	7.3141646	Walking_Type
12:21:04.920	-0.5027977	6.035967	5.011217	0.11451708	0.37026864	0.15592274	-0.26222587	6.5272164	7.3141646	Walking_Type
12:21:04.943	-0.5027977	6.035967	5.011217	0.11451708	0.37026864	0.15592274	-0.26222587	6.5272164	7.3141646	Walking_Type
12:21:04.968	-0.5027977	6.035967	5.011217	0.11451708	0.37026864	0.15592274	-0.26222587	6.5272164	7.3141646	Walking_Type
12:21:04.989	-0.5027977	6.035967	5.011217	0.11451708	0.37026864	0.15592274	-0.26222587	6.5272164	7.3141646	Walking_Type
12:21:05.025	-0.2657645	6.550736	7.8316727	-0.18725035	-0.57229644	-0.21487246	-0.08449381	6.469236	7.369678	Walking_Type
12:21:05.050	-0.2657645	6.550736	7.8316727	-0.18725035	-0.57229644	-0.21487246	-0.08449381	6.469236	7.369678	Walking_Type
12:21:05.071	-0.2657645	6.550736	7.8316727	-0.18725035	-0.57229644	-0.21487246	-0.08449381	6.469236	7.369678	Walking_Type
12:21:05.092	-0.2657645	6.550736	7.8316727	-0.18725035	-0.57229644	-0.21487246	-0.08449381	6.469236	7.369678	Walking_Type
12:21:05.126	-0.2657645	6.550736	7.8316727	-0.18725035	-0.57229644	-0.21487246	-0.08449381	6.469236	7.369678	Walking_Type
12:21:05.147	-0.2657645	6.550736	7.8316727	-0.18725035	-0.57229644	-0.21487246	-0.08449381	6.469236	7.369678	Walking_Type
12:21:05.169	-0.2657645	6.550736	7.8316727	-0.18725035	-0.57229644	-0.21487246	-0.08449381	6.469236	7.369678	Walking_Type
12:21:05.190	0.8667275	6.158075	9.759064	-0.5629325	-0.334059	0.15714447	0.44401482	6.37835	7.43571	Walking_Type
12:21:05.211	0.8667275	6.158075	9.759064	-0.5629325	-0.334059	0.15714447	0.44401482	6.37835	7.43571	Walking_Type
12:21:05.233	0.8667275	6.158075	9.759064	-0.5629325	-0.334059	0.15714447	0.44401482	6.37835	7.43571	Walking_Type
12:21:05.255	0.8667275	6.158075	9.759064	-0.5629325	-0.334059	0.15714447	0.44401482	6.37835	7.43571	Walking_Type
12:21:05.277	0.8667275	6.158075	9.759064	-0.5629325	-0.334059	0.15714447	0.44401482	6.37835	7.43571	Walking_Type
12:21:05.298	0.8667275	6.158075	9.759064	-0.5629325	-0.334059	0.15714447	0.44401482	6.37835	7.43571	Walking_Type
12:21:05.319	0.8667275	6.158075	9.759064	-0.5629325	-0.334059	0.15714447	0.44401482	6.37835	7.43571	Walking_Type
12:21:05.340	0.8667275	6.158075	9.759064	-0.5629325	-0.334059	0.15714447	0.44401482	6.37835	7.43571	Walking_Type
12:21:05.362	0.17717634	5.3440213	7.2163444	0.2018708	0.14363763	-0.34681937	0.46623307	6.2637377	7.531171	Walking_Type
12:21:05.384	0.17717634	5.3440213	7.2163444	0.2018708	0.14363763	-0.34681937	0.46623307	6.2637377	7.531171	Walking_Type
12:21:05.405	0.17717634	5.3440213	7.2163444	0.2018708	0.14363763	-0.34681937	0.46623307	6.2637377	7.531171	Walking_Type
12:21:05.426	0.17717634	5.3440213	7.2163444	0.2018708	0.14363763	-0.34681937	0.46623307	6.2637377	7.531171	Walking_Type
12:21:05.447	0.17717634	5.3440213	7.2163444	0.2018708	0.14363763	-0.34681937	0.46623307	6.2637377	7.531171	Walking_Type
12:21:05.469	0.17717634	5.3440213	7.2163444	0.2018708	0.14363763	-0.34681937	0.46623307	6.2637377	7.531171	Walking_Type
12:21:05.492	0.17717634	5.3440213	7.2163444	0.2018708	0.14363763	-0.34681937	0.46623307	6.2637377	7.531171	Walking_Type
12:21:05.514	0.17717634	5.3440213	7.2163444	0.2018708	0.14363763	-0.34681937	0.46623307	6.2637377	7.531171	Walking_Type
12:21:05.536	0.17717634	5.3440213	7.2163444	0.2018708	0.14363763	-0.34681937	-0.14456484	6.4654355	7.3720756	Walking_Type
12:21:05.558	0.3040729	6.150892	5.748654	0.2666225	0.3446123	-0.09208855	-0.14456484	6.4654355	7.3720756	Walking_Type
12:21:05.582	0.3040729	6.150892	5.748654	0.2666225	0.3446123	-0.09208855	-0.14456484	6.4654355	7.3720756	Walking_Type
12:21:05.605	0.3040729	6.150892	5.748654	0.2666225	0.3446123	-0.09208855	-0.14456484	6.4654355	7.3720756	Walking_Type
12:21:05.626	0.3040729	6.150892	5.748654	0.2666225	0.3446123	-0.09208855	-0.14456484	6.4654355	7.3720756	Walking_Type
12:21:05.647	0.3040729	6.150892	5.748654	0.2666225	0.3446123	-0.09208855	-0.14456484	6.4654355	7.3720756	Walking_Type
12:21:05.692	0.3040729	6.150892	5.748654	0.2666225	0.3446123	-0.09208855	-0.14456484	6.4654355	7.3720756	Walking_Type
12:21:05.713	0.3040729	6.150892	5.748654	0.2666225	0.3446123	-0.09208855	-0.14456484	6.4654355	7.3720756	Walking_Type
12:21:05.735	0.47167215	7.6257653	6.979311	-0.5940866	-0.32795036	0.0032064316	-0.26006344	6.5276947	7.3138156	Walking_Type
12:21:05.758	0.47167215	7.6257653	6.979311	-0.5940866	-0.32795036	0.0032064316	-0.26006344	6.5276947	7.3138156	Walking_Type
12:21:05.780	0.47167215	7.6257653	6.979311	-0.5940866	-0.32795036	0.0032064316	-0.26006344	6.5276947	7.3138156	Walking_Type
12:21:05.802	0.47167215	7.6257653	6.979311	-0.5940866	-0.32795036	0.0032064316	-0.26006344	6.5276947	7.3138156	Walking_Type
12:21:05.823	0.47167215	7.6257653	6.979311	-0.5940866	-0.32795036	0.0032064316	-0.26006344	6.5276947	7.3138156	Walking_Type
12:21:05.844	0.47167215	7.6257653	6.979311	-0.5940866	-0.32795036	0.0032064316	-0.26006344	6.5276947	7.3138156	Walking_Type
12:21:05.865	0.47167215	7.6257653	6.979311	-0.5940866	-0.32795036	0.0032064316	-0.26006344	6.5276947	7.3138156	Walking_Type
12:21:05.886	0.47167215	7.6257653	6.979311	-0.5940866	-0.32795036	0.0032064316	-0.26006344	6.5276947	7.3138156	Walking_Type
12:21:05.908	-1.673598	5.3966956	10.371999	-0.35279483	0.096601	0.027641041	-0.32246292	6.248341	7.5514603	Walking_Type
12:21:05.929	-1.673598	5.3966956	10.371999	-0.35279483	0.096601	0.027641041	-0.32246292	6.248341	7.5514603	Walking_Type
12:21:05.952	-1.673598	5.3966956	10.371999	-0.35279483	0.096601	0.027641041	-0.32246292	6.248341	7.5514603	Walking_Type
12:21:05.976	-1.673598	5.3966956	10.371999	-0.35279483	0.096601	0.027641041	-0.32246292	6.248341	7.5514603	Walking_Type
12:21:05.998	-1.673598	5.3966956	10.371999	-0.35279483	0.096601	0.027641041	-0.32246292	6.248341	7.5514603	Walking_Type
12:21:06.020	-1.673598	5.3966956	10.371999	-0.35279483	0.096601	0.027641041	-0.32246292	6.248341	7.5514603	Walking_Type
12:21:06.042	-1.673598	5.3966956	10.371999	-0.35279483	0.096601	0.027641041	-0.32246292	6.248341	7.5514603	Walking_Type
12:21:06.064	-1.673598	5.3966956	10.371999	-0.35279483	0.096601	0.027641041	-0.32246292	6.248341	7.5514603	Walking_Type
12:21:06.086	0.8739103	4.659259	7.573091	-0.0094885705	-0.6303286	-0.074373454	-0.2443249	5.707979	7.9705453	Walking_Type
12:21:06.108	0.8739103	4.659259	7.573091	-0.0094885705	-0.6303286	-0.074373454	-0.2443249	5.707979	7.9705453	Walking_Type
12:21:06.130	0.8739103	4.659259	7.573091	-0.0094885705	-0.6303286	-0.074373454	-0.2443249	5.707979	7.9705453	Walking_Type
12:21:06.152	0.8739103	4.659259	7.573091	-0.0094885705	-0.6303286	-0.074373454	-0.2443249	5.707979	7.9705453	Walking_Type
12:21:06.174	0.8739103	4.659259	7.573091	-0.0094885705	-0.6303286	-0.074373454	-0.2443249	5.707979	7.9705453	Walking_Type
12:21:06.198	0.8739103	4.659259	7.573091	-0.0094885705	-0.6303286	-0.074373454	-0.2443249	5.707979	7.9705453	Walking_Type
12:21:06.221	0.8739103	4.659259	7.573091	-0.0094885705	-0.6303286	-0.074373454	-0.2443249	5.707979	7.9705453	Walking_Type
12:21:06.244	0.8739103	4.659259	7.573091	-0.0094885705	-0.6303286	-0.074373454	-0.2443249	5.707979	7.9705453	Walking_Type
12:21:06.267	-0.41420954	5.1859994	6.8428373	0.11329534	-0.2778594	-0.30161533	-0.04747107	5.5827975	8.062285	Walking_Type
12:21:06.289	-0.41420954	5.1859994	6.8428373	0.11329534	-0.2778594	-0.30161533	-0.04747107	5.5827975	8.062285	Walking_Type
12:21:06.317	-0.41420954	5.1859994	6.8428373	0.11329534	-0.2778594	-0.30161533	-0.04747107	5.5827975	8.062285	Walking_Type
12:21:06.339	-0.41420954	5.1859994	6.8428373	0.11329534	-0.2778594	-0.30161533	-0.04747107	5.5827975	8.062285	Walking_Type
12:21:06.362	-0.41420954	5.1859994	6.8428373	0.11329534	-0.2778594	-0.30161533	-0.04747107	5.5827975	8.062285	Walking_Type
12:21:06.386	-0.41420954	5.1859994	6.8428373	0.11329534	-0.2778594	-0.30161533	-0.04747107	5.5827975	8.062285	Walking_Type
12:21:06.410	-0.41420954	5.1859994	6.8428373	0.11329534	-0.2778594	-0.30161533	-0.04747107	5.5827975	8.062285	Walking_Type
12:21:06.434	-0.41420954	5.1859994	6.8428373	0.11329534	-0.2778594	-0.30161533	-0.04747107	5.5827975	8.062285	Walking_Type
12:21:06.458	-0.9433443	6.2275085	9.150918	0.088860735	-0.44890165	-0.39935377	0.068991415	5.703808	7.976974	Walking_Type
12:21:06.480	-0.9433443	6.2275085	9.150918	0.088860735	-0.44890165	-0.39935377	0.068991415	5.703808	7.976974	Walking_Type
12:21:06.502	-0.9433443	6.2275085	9.150918	0.088860735	-0.44890165	-0.39935377	0.068991415	5.703808	7.976974	Walking_Type
12:21:06.524	-0.9433443	6.2275085	9.150918	0.088860735	-0.44890165	-0.39935377	0.068991415	5.703808	7.976974	Walking_Type
12:21:06.547	-0.9433443	6.2275085	9.150918	0.088860735	-0.44890165	-0.39935377	0.068991415	5.703808	7.976974	Walking_Type
12:21:06.570	-0.9433443	6.2275085	9.150918	0.088860735	-0.44890165	-0.39935377	0.068991415	5.703808	7.976974	Walking_Type
12:21:06.592	-0.9433443	6.2275085	9.150918	0.088860735	-0.44890165	-0.39935377	0.068991415	5.703808	7.976974	Walking_Type
12:21:06.615	-0.9433443	6.2275085	9.150918	0.088860735	-0.44890165	-0.39935377	0.068991415	5.703808	7.976974	Walking_Type
12:21:06.637	1.0008069	4.7095385	8.039975	0.12429091	-0.7097411	-0.46166202	0.3406205	5.708184	7.966864	Walking_Type
12:21:06.660	1.0008069	4.7095385	8.039975	0.12429091	-0.7097411	-0.46166202	0.3406205	5.708184	7.966864	Walking_Type
12:21:06.694	1.0008069	4.7095385	8.039975	0.12429091	-0.7097411	-0.46166202	0.3406205	5.708184	7.966864	Walking_Type
12:21:06.716	1.0008069	4.7095385	8.039975	0.12429091	-0.7097411	-0.46166202	0.3406205	5.708184	7.966864	Walking_Type
12:21:06.738	1.0008069	4.7095385	8.039975	0.12429091	-0.7097411	-0.46166202	0.3406205	5.708184	7.966864	Walking_Type
12:21:06.760	1.0008069	4.7095385	8.039975	0.12429091	-0.7097411	-0.46166202	0.3406205	5.708184	7.966864	Walking_Type
12:21:06.784	1.0008069	4.7095385	8.039975	0.12429091	-0.7097411	-0.46166202	0.3406205	5.708184	7.966864	Walking_Type
12:21:06.806	0.7446195	5.097411	6.4525704	0.2037034	-0.061002225	-0.40729502	0.39144495	5.723476	7.9535475	Walking_Type
12:21:06.829	0.7446195	5.097411	6.4525704	0.2037034	-0.061002225	-0.40729502	0.39144495	5.723476	7.9535475	Walking_Type
12:21:06.851	0.7446195	5.097411	6.4525704	0.2037034	-0.061002225	-0.40729502	0.39144495	5.723476	7.9535475	Walking_Type
12:21:06.874	0.7446195	5.097411	6.4525704	0.2037034	-0.061002225	-0.40729502	0.39144495	5.723476	7.9535475	Walking_Type
12:21:06.898	0.7446195	5.097411	6.4525704	0.2037034	-0.061002225	-0.40729502	0.39144495	5.723476	7.9535475	Walking_Type
12:21:06.920	0.7446195	5.097411	6.4525704	0.2037034	-0.061002225	-0.40729502	0.39144495	5.723476	7.9535475	Walking_Type
12:21:06.942	0.7446195	5.097411	6.4525704	0.2037034	-0.061002225	-0.40729502	0.39144495	5.723476	7.9535475	Walking_Type
12:21:06.963	0.7446195	5.097411	6.4525704	0.2037034	-0.061002225	-0.40729502	0.39144495	5.723476	7.9535475	Walking_Type
12:21:06.984	0.083799616	6.016813	8.011244	-0.16281575	-0.004802623	-0.36331272	0.018383214	5.846264	7.8734446	Walking_Type
12:21:07.005	0.083799616	6.016813	8.011244	-0.16281575	-0.004802623	-0.36331272	0.018383214	5.846264	7.8734446	Walking_Type
12:21:07.033	0.083799616	6.016813	8.011244	-0.16281575	-0.004802623	-0.36331272	0.018383214	5.846264	7.8734446	Walking_Type
12:21:07.054	0.083799616	6.016813	8.011244	-0.16281575	-0.004802623	-0.36331272	0.018383214	5.846264	7.8734446	Walking_Type
12:21:07.076	0.083799616	6.016813	8.011244	-0.16281575	-0.004802623	-0.36331272	0.018383214	5.846264	7.8734446	Walking_Type
12:21:07.098	0.083799616	6.016813	8.011244	-0.16281575	-0.004802623	-0.36331272	0.018383214	5.846264	7.8734446	Walking_Type
12:21:07.120	0.083799616	6.016813	8.011244	-0.16281575	-0.004802623	-0.36331272	0.018383214	5.846264	7.8734446	Walking_Type
12:21:07.142	0.083799616	6.016813	8.011244	-0.16281575	-0.004802623	-0.36331272	0.018383214	5.846264	7.8734446	Walking_Type
12:21:07.162	0.23942748	6.6967864	7.901107	0.6826218	-0.03962194	-0.46105114	-0.28465164	6.065387	7.700675	Walking_Type
12:21:07.183	0.23942748	6.6967864	7.901107	0.6826218	-0.03962194	-0.46105114	-0.28465164	6.065387	7.700675	Walking_Type
12:21:07.204	0.23942748	6.6967864	7.901107	0.6826218	-0.03962194	-0.46105114	-0.28465164	6.065387	7.700675	Walking_Type
12:21:07.225	0.23942748	6.6967864	7.901107	0.6826218	-0.03962194	-0.46105114	-0.28465164	6.065387	7.700675	Walking_Type
12:21:07.247	0.23942748	6.6967864	7.901107	0.6826218	-0.03962194	-0.46105114	-0.28465164	6.065387	7.700675	Walking_Type
12:21:07.268	0.23942748	6.6967864	7.901107	0.6826218	-0.03962194	-0.46105114	-0.28465164	6.065387	7.700675	Walking_Type
12:21:07.296	0.23942748	6.6967864	7.901107	0.6826218	-0.03962194	-0.46105114	-0.28465164	6.065387	7.700675	Walking_Type
12:21:07.318	0.23942748	6.6967864	7.901107	0.6826218	-0.03962194	-0.46105114	-0.28465164	6.065387	7.700675	Walking_Type
12:21:07.340	-0.82602483	5.5882373	7.719142	0.23302494	0.16501792	-0.28451112	-0.7164356	6.205053	7.560052	Walking_Type
12:21:07.362	-0.82602483	5.5882373	7.719142	0.23302494	0.16501792	-0.28451112	-0.7164356	6.205053	7.560052	Walking_Type
12:21:07.383	-0.82602483	5.5882373	7.719142	0.23302494	0.16501792	-0.28451112	-0.7164356	6.205053	7.560052	Walking_Type
12:21:07.405	-0.82602483	5.5882373	7.719142	0.23302494	0.16501792	-0.28451112	-0.7164356	6.205053	7.560052	Walking_Type
12:21:07.427	-0.82602483	5.5882373	7.719142	0.23302494	0.16501792	-0.28451112	-0.7164356	6.205053	7.560052	Walking_Type
12:21:07.450	-0.82602483	5.5882373	7.719142	0.23302494	0.16501792	-0.28451112	-0.7164356	6.205053	7.560052	Walking_Type
12:21:07.471	-0.82602483	5.5882373	7.719142	0.23302494	0.16501792	-0.28451112	-0.7164356	6.205053	7.560052	Walking_Type
12:21:07.499	-0.82602483	5.5882373	7.719142	0.23302494	0.16501792	-0.28451112	-0.7164356	6.205053	7.560052	Walking_Type
12:21:07.520	-0.53392327	5.6409116	6.708758	-0.1670918	-0.66514796	-0.8098552	-0.9956232	6.3610954	7.3969955	Walking_Type
12:21:07.542	-0.53392327	5.6409116	6.708758	-0.1670918	-0.66514796	-0.8098552	-0.9956232	6.3610954	7.3969955	Walking_Type
12:21:07.565	-0.53392327	5.6409116	6.708758	-0.1670918	-0.66514796	-0.8098552	-0.9956232	6.3610954	7.3969955	Walking_Type
12:21:07.587	-0.53392327	5.6409116	6.708758	-0.1670918	-0.66514796	-0.8098552	-0.9956232	6.3610954	7.3969955	Walking_Type
12:21:07.610	-0.53392327	5.6409116	6.708758	-0.1670918	-0.66514796	-0.8098552	-0.9956232	6.3610954	7.3969955	Walking_Type
12:21:07.631	-0.53392327	5.6409116	6.708758	-0.1670918	-0.66514796	-0.8098552	-0.9956232	6.3610954	7.3969955	Walking_Type
12:21:07.652	-0.53392327	5.6409116	6.708758	-0.1670918	-0.66514796	-0.8098552	-0.9956232	6.3610954	7.3969955	Walking_Type
12:21:07.673	-0.53392327	5.6409116	6.708758	-0.1670918	-0.66514796	-0.8098552	-0.9956232	6.3610954	7.3969955	Walking_Type
12:21:07.694	-0.53392327	5.6409116	6.708758	-0.1670918	-0.66514796	-0.8098552	-0.9956232	6.3610954	7.3969955	Walking_Type
12:21:07.715	-1.350371	6.1317377	7.3576064	0.12429091	-0.93453956	-1.159881	-1.070213	6.1972604	7.524555	Walking_Type
12:21:07.743	-1.350371	6.1317377	7.3576064	0.12429091	-0.93453956	-1.159881	-1.070213	6.1972604	7.524555	Walking_Type
12:21:07.765	-1.350371	6.1317377	7.3576064	0.12429091	-0.93453956	-1.159881	-1.070213	6.1972604	7.524555	Walking_Type
12:21:07.788	-1.350371	6.1317377	7.3576064	0.12429091	-0.93453956	-1.159881	-1.070213	6.1972604	7.524555	Walking_Type
12:21:07.810	-1.350371	6.1317377	7.3576064	0.12429091	-0.93453956	-1.159881	-1.070213	6.1972604	7.524555	Walking_Type
12:21:07.833	-1.350371	6.1317377	7.3576064	0.12429091	-0.93453956	-1.159881	-1.070213	6.1972604	7.524555	Walking_Type
12:21:07.856	-1.350371	6.1317377	7.3576064	0.12429091	-0.93453956	-1.159881	-1.070213	6.1972604	7.524555	Walking_Type
12:21:07.878	-0.43575802	5.8827333	8.521224	0.23241407	-1.0261693	-0.7878641	-0.43916517	6.0610046	7.69686	Walking_Type
12:21:07.900	-0.43575802	5.8827333	8.521224	0.23241407	-1.0261693	-0.7878641	-0.43916517	6.0610046	7.69686	Walking_Type
12:21:07.921	-0.43575802	5.8827333	8.521224	0.23241407	-1.0261693	-0.7878641	-0.43916517	6.0610046	7.69686	Walking_Type
12:21:07.943	-0.43575802	5.8827333	8.521224	0.23241407	-1.0261693	-0.7878641	-0.43916517	6.0610046	7.69686	Walking_Type
12:21:07.964	-0.43575802	5.8827333	8.521224	0.23241407	-1.0261693	-0.7878641	-0.43916517	6.0610046	7.69686	Walking_Type
12:21:07.985	-0.43575802	5.8827333	8.521224	0.23241407	-1.0261693	-0.7878641	-0.43916517	6.0610046	7.69686	Walking_Type
12:21:08.008	-0.43575802	5.8827333	8.521224	0.23241407	-1.0261693	-0.7878641	-0.43916517	6.0610046	7.69686	Walking_Type
12:21:08.030	-0.43575802	5.8827333	8.521224	0.23241407	-1.0261693	-0.7878641	-0.43916517	6.0610046	7.69686	Walking_Type
12:21:08.052	-0.43575802	5.8827333	8.521224	0.23241407	-1.0261693	-0.7878641	-0.43916517	6.0610046	7.69686	Walking_Type
12:21:08.073	-0.06943397	5.06868	6.830866	0.27945068	-0.6712566	-0.5679526	-0.19851036	6.187483	7.605654	Walking_Type
12:21:08.094	-0.06943397	5.06868	6.830866	0.27945068	-0.6712566	-0.5679526	-0.19851036	6.187483	7.605654	Walking_Type
12:21:08.115	-0.06943397	5.06868	6.830866	0.27945068	-0.6712566	-0.5679526	-0.19851036	6.187483	7.605654	Walking_Type
12:21:08.136	-0.06943397	5.06868	6.830866	0.27945068	-0.6712566	-0.5679526	-0.19851036	6.187483	7.605654	Walking_Type
12:21:08.173	-0.06943397	5.06868	6.830866	0.27945068	-0.6712566	-0.5679526	-0.19851036	6.187483	7.605654	Walking_Type
12:21:08.196	-0.06943397	5.06868	6.830866	0.27945068	-0.6712566	-0.5679526	-0.19851036	6.187483	7.605654	Walking_Type
12:21:08.218	-0.06943397	5.06868	6.830866	0.27945068	-0.6712566	-0.5679526	-0.19851036	6.187483	7.605654	Walking_Type
12:21:08.240	0.88109314	5.784568	7.350424	-0.18541776	-0.2790811	-0.41279277	0.17313553	6.172654	7.6183143	Walking_Type
12:21:08.263	0.88109314	5.784568	7.350424	-0.18541776	-0.2790811	-0.41279277	0.17313553	6.172654	7.6183143	Walking_Type
12:21:08.285	0.88109314	5.784568	7.350424	-0.18541776	-0.2790811	-0.41279277	0.17313553	6.172654	7.6183143	Walking_Type
12:21:08.308	0.88109314	5.784568	7.350424	-0.18541776	-0.2790811	-0.41279277	0.17313553	6.172654	7.6183143	Walking_Type
12:21:08.331	0.88109314	5.784568	7.350424	-0.18541776	-0.2790811	-0.41279277	0.17313553	6.172654	7.6183143	Walking_Type
12:21:08.353	0.88109314	5.784568	7.350424	-0.18541776	-0.2790811	-0.41279277	0.17313553	6.172654	7.6183143	Walking_Type
12:21:08.375	0.88109314	5.784568	7.350424	-0.18541776	-0.2790811	-0.41279277	0.17313553	6.172654	7.6183143	Walking_Type
12:21:08.396	0.88109314	5.784568	7.350424	-0.18541776	-0.2790811	-0.41279277	0.17313553	6.172654	7.6183143	Walking_Type
12:21:08.419	0.17957062	7.2522583	6.471725	0.102299765	0.19800463	-0.10858191	0.060755353	6.3258824	7.493318	Walking_Type
12:21:08.441	0.17957062	7.2522583	6.471725	0.102299765	0.19800463	-0.10858191	0.060755353	6.3258824	7.493318	Walking_Type
12:21:08.463	0.17957062	7.2522583	6.471725	0.102299765	0.19800463	-0.10858191	0.060755353	6.3258824	7.493318	Walking_Type
12:21:08.485	0.17957062	7.2522583	6.471725	0.102299765	0.19800463	-0.10858191	0.060755353	6.3258824	7.493318	Walking_Type
12:21:08.509	0.17957062	7.2522583	6.471725	0.102299765	0.19800463	-0.10858191	0.060755353	6.3258824	7.493318	Walking_Type
12:21:08.530	0.17957062	7.2522583	6.471725	0.102299765	0.19800463	-0.10858191	0.060755353	6.3258824	7.493318	Walking_Type
12:21:08.551	0.17957062	7.2522583	6.471725	0.102299765	0.19800463	-0.10858191	0.060755353	6.3258824	7.493318	Walking_Type
12:21:08.572	0.17957062	7.2522583	6.471725	0.102299765	0.19800463	-0.10858191	0.060755353	6.3258824	7.493318	Walking_Type
12:21:08.604	-0.7015225	7.168459	7.3169036	0.0314394	-0.20577729	-0.1721119	-0.39080477	6.5097	7.324028	Walking_Type
12:21:08.626	-0.7015225	7.168459	7.3169036	0.0314394	-0.20577729	-0.1721119	-0.39080477	6.5097	7.324028	Walking_Type
12:21:08.649	-0.7015225	7.168459	7.3169036	0.0314394	-0.20577729	-0.1721119	-0.39080477	6.5097	7.324028	Walking_Type
12:21:08.672	-0.7015225	7.168459	7.3169036	0.0314394	-0.20577729	-0.1721119	-0.39080477	6.5097	7.324028	Walking_Type
12:21:08.695	-0.7015225	7.168459	7.3169036	0.0314394	-0.20577729	-0.1721119	-0.39080477	6.5097	7.324028	Walking_Type
12:21:08.718	-0.7015225	7.168459	7.3169036	0.0314394	-0.20577729	-0.1721119	-0.39080477	6.5097	7.324028	Walking_Type
12:21:08.740	-0.7015225	7.168459	7.3169036	0.0314394	-0.20577729	-0.1721119	-0.39080477	6.5097	7.324028	Walking_Type
12:21:08.763	-0.7015225	7.168459	7.3169036	0.0314394	-0.20577729	-0.1721119	-0.39080477	6.5097	7.324028	Walking_Type
12:21:08.784	0.102953814	5.3464155	6.675238	0.019222097	-0.45989722	-0.33521292	-0.13946897	6.450372	7.3853645	Walking_Type
12:21:08.806	0.102953814	5.3464155	6.675238	0.019222097	-0.45989722	-0.33521292	-0.13946897	6.450372	7.3853645	Walking_Type
12:21:08.827	0.102953814	5.3464155	6.675238	0.019222097	-0.45989722	-0.33521292	-0.13946897	6.450372	7.3853645	Walking_Type
12:21:08.848	0.102953814	5.3464155	6.675238	0.019222097	-0.45989722	-0.33521292	-0.13946897	6.450372	7.3853645	Walking_Type
12:21:08.872	0.102953814	5.3464155	6.675238	0.019222097	-0.45989722	-0.33521292	-0.13946897	6.450372	7.3853645	Walking_Type
12:21:08.893	0.102953814	5.3464155	6.675238	0.019222097	-0.45989722	-0.33521292	-0.13946897	6.450372	7.3853645	Walking_Type
12:21:08.916	0.102953814	5.3464155	6.675238	0.019222097	-0.45989722	-0.33521292	-0.13946897	6.450372	7.3853645	Walking_Type
12:21:08.939	0.102953814	5.3464155	6.675238	0.019222097	-0.45989722	-0.33521292	-0.13946897	6.450372	7.3853645	Walking_Type
12:21:08.961	-0.56744313	6.0311785	4.9585433	-0.056525193	-0.16607104	-0.16722497	-0.20582269	6.462533	7.3731723	Walking_Type
12:21:08.982	-0.56744313	6.0311785	4.9585433	-0.056525193	-0.16607104	-0.16722497	-0.20582269	6.462533	7.3731723	Walking_Type
12:21:09.003	-0.56744313	6.0311785	4.9585433	-0.056525193	-0.16607104	-0.16722497	-0.20582269	6.462533	7.3731723	Walking_Type
12:21:09.024	-0.56744313	6.0311785	4.9585433	-0.056525193	-0.16607104	-0.16722497	-0.20582269	6.462533	7.3731723	Walking_Type
12:21:09.045	-0.56744313	6.0311785	4.9585433	-0.056525193	-0.16607104	-0.16722497	-0.20582269	6.462533	7.3731723	Walking_Type
12:21:09.070	-0.56744313	6.0311785	4.9585433	-0.056525193	-0.16607104	-0.16722497	-0.20582269	6.462533	7.3731723	Walking_Type
12:21:09.091	-0.56744313	6.0311785	4.9585433	-0.056525193	-0.16607104	-0.16722497	-0.20582269	6.462533	7.3731723	Walking_Type
12:21:09.113	-0.56744313	6.0311785	4.9585433	-0.056525193	-0.16607104	-0.16722497	-0.20582269	6.462533	7.3731723	Walking_Type
12:21:09.135	-0.56744313	6.0311785	4.9585433	-0.056525193	-0.16607104	-0.16722497	-0.49771017	6.6039853	7.2325635	Walking_Type
12:21:09.156	-1.6568382	7.3600006	7.0319853	0.3741348	-0.05306098	-0.29367408	-0.49771017	6.6039853	7.2325635	Walking_Type
12:21:09.176	-1.6568382	7.3600006	7.0319853	0.3741348	-0.05306098	-0.29367408	-0.49771017	6.6039853	7.2325635	Walking_Type
12:21:09.197	-1.6568382	7.3600006	7.0319853	0.3741348	-0.05306098	-0.29367408	-0.49771017	6.6039853	7.2325635	Walking_Type
12:21:09.219	-1.6568382	7.3600006	7.0319853	0.3741348	-0.05306098	-0.29367408	-0.49771017	6.6039853	7.2325635	Walking_Type
12:21:09.241	-1.6568382	7.3600006	7.0319853	0.3741348	-0.05306098	-0.29367408	-0.49771017	6.6039853	7.2325635	Walking_Type
12:21:09.273	-1.6568382	7.3600006	7.0319853	0.3741348	-0.05306098	-0.29367408	-0.49771017	6.6039853	7.2325635	Walking_Type
12:21:09.293	-1.6568382	7.3600006	7.0319853	0.3741348	-0.05306098	-0.29367408	-0.49771017	6.6039853	7.2325635	Walking_Type
12:21:09.314	-1.6568382	7.3600006	7.0319853	0.3741348	-0.05306098	-0.29367408	-0.0819054	6.635863	7.22004	Walking_Type
12:21:09.335	0.8571504	6.675238	8.964165	-0.06446644	-0.22776844	-0.27290466	-0.0819054	6.635863	7.22004	Walking_Type
12:21:09.356	0.8571504	6.675238	8.964165	-0.06446644	-0.22776844	-0.27290466	-0.0819054	6.635863	7.22004	Walking_Type
12:21:09.377	0.8571504	6.675238	8.964165	-0.06446644	-0.22776844	-0.27290466	-0.0819054	6.635863	7.22004	Walking_Type
12:21:09.397	0.8571504	6.675238	8.964165	-0.06446644	-0.22776844	-0.27290466	-0.0819054	6.635863	7.22004	Walking_Type
12:21:09.426	0.8571504	6.675238	8.964165	-0.06446644	-0.22776844	-0.27290466	-0.0819054	6.635863	7.22004	Walking_Type
12:21:09.448	0.8571504	6.675238	8.964165	-0.06446644	-0.22776844	-0.27290466	-0.0819054	6.635863	7.22004	Walking_Type
12:21:09.470	0.8571504	6.675238	8.964165	-0.06446644	-0.22776844	-0.27290466	-0.0819054	6.635863	7.22004	Walking_Type
12:21:09.492	0.8571504	6.675238	8.964165	-0.06446644	-0.22776844	-0.27290466	-0.0819054	6.635863	7.22004	Walking_Type
12:21:09.514	0.07901107	5.1979704	7.1732473	0.071756504	-0.09398895	-0.3052805	-0.17289595	6.5414395	7.304111	Walking_Type
12:21:09.536	0.07901107	5.1979704	7.1732473	0.071756504	-0.09398895	-0.3052805	-0.17289595	6.5414395	7.304111	Walking_Type
12:21:09.557	0.07901107	5.1979704	7.1732473	0.071756504	-0.09398895	-0.3052805	-0.17289595	6.5414395	7.304111	Walking_Type
12:21:09.579	0.07901107	5.1979704	7.1732473	0.071756504	-0.09398895	-0.3052805	-0.17289595	6.5414395	7.304111	Walking_Type
12:21:09.599	0.07901107	5.1979704	7.1732473	0.071756504	-0.09398895	-0.3052805	-0.17289595	6.5414395	7.304111	Walking_Type
12:21:09.620	0.07901107	5.1979704	7.1732473	0.071756504	-0.09398895	-0.3052805	-0.17289595	6.5414395	7.304111	Walking_Type
12:21:09.653	0.07901107	5.1979704	7.1732473	0.071756504	-0.09398895	-0.3052805	-0.17289595	6.5414395	7.304111	Walking_Type
12:21:09.674	0.43575802	6.1987777	6.830866	-0.27154976	-0.3743761	-0.045662787	-0.057607446	6.47279	7.3668184	Walking_Type
12:21:09.696	0.43575802	6.1987777	6.830866	-0.27154976	-0.3743761	-0.045662787	-0.057607446	6.47279	7.3668184	Walking_Type
12:21:09.718	0.43575802	6.1987777	6.830866	-0.27154976	-0.3743761	-0.045662787	-0.057607446	6.47279	7.3668184	Walking_Type
12:21:09.740	0.43575802	6.1987777	6.830866	-0.27154976	-0.3743761	-0.045662787	-0.057607446	6.47279	7.3668184	Walking_Type
12:21:09.763	0.43575802	6.1987777	6.830866	-0.27154976	-0.3743761	-0.045662787	-0.057607446	6.47279	7.3668184	Walking_Type
12:21:09.785	0.43575802	6.1987777	6.830866	-0.27154976	-0.3743761	-0.045662787	-0.057607446	6.47279	7.3668184	Walking_Type
12:21:09.809	0.43575802	6.1987777	6.830866	-0.27154976	-0.3743761	-0.045662787	-0.057607446	6.47279	7.3668184	Walking_Type
12:21:09.831	0.43575802	6.1987777	6.830866	-0.27154976	-0.3743761	-0.045662787	-0.057607446	6.47279	7.3668184	Walking_Type
12:21:09.852	0.43575802	6.1987777	6.830866	-0.27154976	-0.3743761	-0.045662787	-0.057607446	6.47279	7.3668184	Walking_Type
12:21:09.873	0.7853221	6.3567996	6.838049	-0.060190383	0.17479177	0.053908248	0.050564762	6.4429154	7.39301	Walking_Type
12:21:09.895	0.7853221	6.3567996	6.838049	-0.060190383	0.17479177	0.053908248	0.050564762	6.4429154	7.39301	Walking_Type
12:21:09.916	0.7853221	6.3567996	6.838049	-0.060190383	0.17479177	0.053908248	0.050564762	6.4429154	7.39301	Walking_Type
12:21:09.938	0.7853221	6.3567996	6.838049	-0.060190383	0.17479177	0.053908248	0.050564762	6.4429154	7.39301	Walking_Type
12:21:09.961	0.7853221	6.3567996	6.838049	-0.060190383	0.17479177	0.053908248	0.050564762	6.4429154	7.39301	Walking_Type
12:21:09.984	0.7853221	6.3567996	6.838049	-0.060190383	0.17479177	0.053908248	0.050564762	6.4429154	7.39301	Walking_Type
12:21:10.005	0.7853221	6.3567996	6.838049	-0.060190383	0.17479177	0.053908248	0.050564762	6.4429154	7.39301	Walking_Type
12:21:10.026	0.7853221	6.3567996	6.838049	-0.060190383	0.17479177	0.053908248	0.050564762	6.4429154	7.39301	Walking_Type
12:21:10.047	-1.5586729	5.9210415	10.166091	-0.3124777	-0.07749559	0.27626318	-0.04431371	6.205723	7.5932465	Walking_Type
12:21:10.068	-1.5586729	5.9210415	10.166091	-0.3124777	-0.07749559	0.27626318	-0.04431371	6.205723	7.5932465	Walking_Type
12:21:10.089	-1.5586729	5.9210415	10.166091	-0.3124777	-0.07749559	0.27626318	-0.04431371	6.205723	7.5932465	Walking_Type
12:21:10.110	-1.5586729	5.9210415	10.166091	-0.3124777	-0.07749559	0.27626318	-0.04431371	6.205723	7.5932465	Walking_Type
12:21:10.143	-1.5586729	5.9210415	10.166091	-0.3124777	-0.07749559	0.27626318	-0.04431371	6.205723	7.5932465	Walking_Type
12:21:10.165	-1.5586729	5.9210415	10.166091	-0.3124777	-0.07749559	0.27626318	-0.04431371	6.205723	7.5932465	Walking_Type
12:21:10.186	-1.5586729	5.9210415	10.166091	-0.3124777	-0.07749559	0.27626318	-0.04431371	6.205723	7.5932465	Walking_Type
12:21:10.208	-1.5586729	5.9210415	10.166091	-0.3124777	-0.07749559	0.27626318	-0.04431371	6.205723	7.5932465	Walking_Type
12:21:10.230	-0.045491222	5.0638914	7.3240867	0.10291064	0.12714428	0.023364985	-0.045041315	5.9766817	7.7748036	Walking_Type
12:21:10.253	-0.045491222	5.0638914	7.3240867	0.10291064	0.12714428	0.023364985	-0.045041315	5.9766817	7.7748036	Walking_Type
12:21:10.276	-0.045491222	5.0638914	7.3240867	0.10291064	0.12714428	0.023364985	-0.045041315	5.9766817	7.7748036	Walking_Type
12:21:10.299	-0.045491222	5.0638914	7.3240867	0.10291064	0.12714428	0.023364985	-0.045041315	5.9766817	7.7748036	Walking_Type
12:21:10.321	-0.045491222	5.0638914	7.3240867	0.10291064	0.12714428	0.023364985	-0.045041315	5.9766817	7.7748036	Walking_Type
12:21:10.343	-0.045491222	5.0638914	7.3240867	0.10291064	0.12714428	0.023364985	-0.045041315	5.9766817	7.7748036	Walking_Type
12:21:10.365	-0.045491222	5.0638914	7.3240867	0.10291064	0.12714428	0.023364985	-0.045041315	5.9766817	7.7748036	Walking_Type
12:21:10.387	-0.045491222	5.0638914	7.3240867	0.10291064	0.12714428	0.023364985	-0.045041315	5.9766817	7.7748036	Walking_Type
12:21:10.409	-0.5913859	5.6672482	6.715941	-0.20007852	-0.13491692	-0.09269941	-0.24342902	6.150344	7.6344194	Walking_Type
12:21:10.432	-0.5913859	5.6672482	6.715941	-0.20007852	-0.13491692	-0.09269941	-0.24342902	6.150344	7.6344194	Walking_Type
12:21:10.455	-0.5913859	5.6672482	6.715941	-0.20007852	-0.13491692	-0.09269941	-0.24342902	6.150344	7.6344194	Walking_Type
12:21:10.478	-0.5913859	5.6672482	6.715941	-0.20007852	-0.13491692	-0.09269941	-0.24342902	6.150344	7.6344194	Walking_Type
12:21:10.501	-0.5913859	5.6672482	6.715941	-0.20007852	-0.13491692	-0.09269941	-0.24342902	6.150344	7.6344194	Walking_Type
12:21:10.523	-0.5913859	5.6672482	6.715941	-0.20007852	-0.13491692	-0.09269941	-0.24342902	6.150344	7.6344194	Walking_Type
12:21:10.546	-0.5913859	5.6672482	6.715941	-0.20007852	-0.13491692	-0.09269941	-0.24342902	6.150344	7.6344194	Walking_Type
12:21:10.568	-0.5913859	5.6672482	6.715941	-0.20007852	-0.13491692	-0.09269941	-0.24342902	6.150344	7.6344194	Walking_Type
12:21:10.591	-0.72546524	6.510033	8.839663	0.16582976	-0.20516643	-0.17760968	-0.006311512	6.099164	7.679223	Walking_Type
12:21:10.613	-0.72546524	6.510033	8.839663	0.16582976	-0.20516643	-0.17760968	-0.006311512	6.099164	7.679223	Walking_Type
12:21:10.636	-0.72546524	6.510033	8.839663	0.16582976	-0.20516643	-0.17760968	-0.006311512	6.099164	7.679223	Walking_Type
12:21:10.662	-0.72546524	6.510033	8.839663	0.16582976	-0.20516643	-0.17760968	-0.006311512	6.099164	7.679223	Walking_Type
12:21:10.685	-0.72546524	6.510033	8.839663	0.16582976	-0.20516643	-0.17760968	-0.006311512	6.099164	7.679223	Walking_Type
12:21:10.708	-0.72546524	6.510033	8.839663	0.16582976	-0.20516643	-0.17760968	-0.006311512	6.099164	7.679223	Walking_Type
12:21:10.731	-0.72546524	6.510033	8.839663	0.16582976	-0.20516643	-0.17760968	-0.006311512	6.099164	7.679223	Walking_Type
12:21:10.753	-0.72546524	6.510033	8.839663	0.16582976	-0.20516643	-0.17760968	-0.006311512	6.099164	7.679223	Walking_Type
12:21:10.774	0.48124924	5.29853	8.200391	0.17438187	-0.20822075	-0.3565932	0.19055419	6.154161	7.632846	Walking_Type
12:21:10.796	0.48124924	5.29853	8.200391	0.17438187	-0.20822075	-0.3565932	0.19055419	6.154161	7.632846	Walking_Type
12:21:10.817	0.48124924	5.29853	8.200391	0.17438187	-0.20822075	-0.3565932	0.19055419	6.154161	7.632846	Walking_Type
12:21:10.838	0.48124924	5.29853	8.200391	0.17438187	-0.20822075	-0.3565932	0.19055419	6.154161	7.632846	Walking_Type
12:21:10.859	0.48124924	5.29853	8.200391	0.17438187	-0.20822075	-0.3565932	0.19055419	6.154161	7.632846	Walking_Type
12:21:10.882	0.48124924	5.29853	8.200391	0.17438187	-0.20822075	-0.3565932	0.19055419	6.154161	7.632846	Walking_Type
12:21:10.904	0.48124924	5.29853	8.200391	0.17438187	-0.20822075	-0.3565932	0.19055419	6.154161	7.632846	Walking_Type
12:21:10.928	0.48124924	5.29853	8.200391	0.17438187	-0.20822075	-0.3565932	0.19055419	6.154161	7.632846	Walking_Type
12:21:10.950	0.53392327	5.087834	7.091842	-0.00093645643	0.09782274	-0.51053125	0.4687903	5.8600245	7.8492484	Walking_Type
12:21:10.972	0.53392327	5.087834	7.091842	-0.00093645643	0.09782274	-0.51053125	0.4687903	5.8600245	7.8492484	Walking_Type
12:21:10.993	0.53392327	5.087834	7.091842	-0.00093645643	0.09782274	-0.51053125	0.4687903	5.8600245	7.8492484	Walking_Type
12:21:11.014	0.53392327	5.087834	7.091842	-0.00093645643	0.09782274	-0.51053125	0.4687903	5.8600245	7.8492484	Walking_Type
12:21:11.036	0.53392327	5.087834	7.091842	-0.00093645643	0.09782274	-0.51053125	0.4687903	5.8600245	7.8492484	Walking_Type
12:21:11.058	0.53392327	5.087834	7.091842	-0.00093645643	0.09782274	-0.51053125	0.4687903	5.8600245	7.8492484	Walking_Type
12:21:11.079	0.53392327	5.087834	7.091842	-0.00093645643	0.09782274	-0.51053125	0.4687903	5.8600245	7.8492484	Walking_Type
12:21:11.102	0.53392327	5.087834	7.091842	-0.00093645643	0.09782274	-0.51053125	0.4687903	5.8600245	7.8492484	Walking_Type
12:21:11.125	0.5458947	5.652883	7.47732	-0.11638998	-0.05672617	-0.44883385	0.25940007	5.8788333	7.8448963	Walking_Type
12:21:11.148	0.5458947	5.652883	7.47732	-0.11638998	-0.05672617	-0.44883385	0.25940007	5.8788333	7.8448963	Walking_Type
12:21:11.170	0.5458947	5.652883	7.47732	-0.11638998	-0.05672617	-0.44883385	0.25940007	5.8788333	7.8448963	Walking_Type
12:21:11.193	0.5458947	5.652883	7.47732	-0.11638998	-0.05672617	-0.44883385	0.25940007	5.8788333	7.8448963	Walking_Type
12:21:11.215	0.5458947	5.652883	7.47732	-0.11638998	-0.05672617	-0.44883385	0.25940007	5.8788333	7.8448963	Walking_Type
12:21:11.240	0.5458947	5.652883	7.47732	-0.11638998	-0.05672617	-0.44883385	0.25940007	5.8788333	7.8448963	Walking_Type
12:21:11.264	0.5458947	5.652883	7.47732	-0.11638998	-0.05672617	-0.44883385	0.25940007	5.8788333	7.8448963	Walking_Type
12:21:11.300	0.65842557	6.7207294	8.8085375	-0.0021581869	-0.015187332	-0.39935377	-0.0867326	6.067131	7.704073	Walking_Type
12:21:11.323	0.65842557	6.7207294	8.8085375	-0.0021581869	-0.015187332	-0.39935377	-0.0867326	6.067131	7.704073	Walking_Type
12:21:11.345	0.65842557	6.7207294	8.8085375	-0.0021581869	-0.015187332	-0.39935377	-0.0867326	6.067131	7.704073	Walking_Type
12:21:11.368	0.65842557	6.7207294	8.8085375	-0.0021581869	-0.015187332	-0.39935377	-0.0867326	6.067131	7.704073	Walking_Type
12:21:11.391	0.65842557	6.7207294	8.8085375	-0.0021581869	-0.015187332	-0.39935377	-0.0867326	6.067131	7.704073	Walking_Type
12:21:11.416	0.65842557	6.7207294	8.8085375	-0.0021581869	-0.015187332	-0.39935377	-0.0867326	6.067131	7.704073	Walking_Type
12:21:11.437	0.65842557	6.7207294	8.8085375	-0.0021581869	-0.015187332	-0.39935377	-0.0867326	6.067131	7.704073	Walking_Type
12:21:11.458	0.65842557	6.7207294	8.8085375	-0.0021581869	-0.015187332	-0.39935377	-0.0867326	6.067131	7.704073	Walking_Type
12:21:11.479	-0.17238778	5.3871183	7.142122	0.09008247	-0.22288151	-0.35048455	-0.31730157	6.1064014	7.6669083	Walking_Type
12:21:11.501	-0.17238778	5.3871183	7.142122	0.09008247	-0.22288151	-0.35048455	-0.31730157	6.1064014	7.6669083	Walking_Type
12:21:11.523	-0.17238778	5.3871183	7.142122	0.09008247	-0.22288151	-0.35048455	-0.31730157	6.1064014	7.6669083	Walking_Type
12:21:11.545	-0.17238778	5.3871183	7.142122	0.09008247	-0.22288151	-0.35048455	-0.31730157	6.1064014	7.6669083	Walking_Type
12:21:11.574	-0.17238778	5.3871183	7.142122	0.09008247	-0.22288151	-0.35048455	-0.31730157	6.1064014	7.6669083	Walking_Type
12:21:11.595	-0.17238778	5.3871183	7.142122	0.09008247	-0.22288151	-0.35048455	-0.31730157	6.1064014	7.6669083	Walking_Type
12:21:11.616	-0.17238778	5.3871183	7.142122	0.09008247	-0.22288151	-0.35048455	-0.31730157	6.1064014	7.6669083	Walking_Type
12:21:11.636	-0.17238778	5.3871183	7.142122	0.09008247	-0.22288151	-0.35048455	-0.31730157	6.1064014	7.6669083	Walking_Type
12:21:11.657	0.29210153	4.8484063	7.371972	0.0015070046	-0.5551922	-0.64492154	-0.45237312	5.9854217	7.755026	Walking_Type
12:21:11.680	0.29210153	4.8484063	7.371972	0.0015070046	-0.5551922	-0.64492154	-0.45237312	5.9854217	7.755026	Walking_Type
12:21:11.704	0.29210153	4.8484063	7.371972	0.0015070046	-0.5551922	-0.64492154	-0.45237312	5.9854217	7.755026	Walking_Type
12:21:11.728	0.29210153	4.8484063	7.371972	0.0015070046	-0.5551922	-0.64492154	-0.45237312	5.9854217	7.755026	Walking_Type
12:21:11.751	0.29210153	4.8484063	7.371972	0.0015070046	-0.5551922	-0.64492154	-0.45237312	5.9854217	7.755026	Walking_Type
12:21:11.773	0.29210153	4.8484063	7.371972	0.0015070046	-0.5551922	-0.64492154	-0.45237312	5.9854217	7.755026	Walking_Type
12:21:11.796	0.29210153	4.8484063	7.371972	0.0015070046	-0.5551922	-0.64492154	-0.45237312	5.9854217	7.755026	Walking_Type
12:21:11.818	0.29210153	4.8484063	7.371972	0.0015070046	-0.5551922	-0.64492154	-0.45237312	5.9854217	7.755026	Walking_Type
12:21:11.840	-1.1444633	5.940196	7.8987126	0.25012916	-0.5997854	-0.65164113	-0.65092885	6.0289817	7.7070117	Walking_Type
12:21:11.861	-1.1444633	5.940196	7.8987126	0.25012916	-0.5997854	-0.65164113	-0.65092885	6.0289817	7.7070117	Walking_Type
12:21:11.882	-1.1444633	5.940196	7.8987126	0.25012916	-0.5997854	-0.65164113	-0.65092885	6.0289817	7.7070117	Walking_Type
12:21:11.904	-1.1444633	5.940196	7.8987126	0.25012916	-0.5997854	-0.65164113	-0.65092885	6.0289817	7.7070117	Walking_Type
12:21:11.925	-1.1444633	5.940196	7.8987126	0.25012916	-0.5997854	-0.65164113	-0.65092885	6.0289817	7.7070117	Walking_Type
12:21:11.946	-1.1444633	5.940196	7.8987126	0.25012916	-0.5997854	-0.65164113	-0.65092885	6.0289817	7.7070117	Walking_Type
12:21:11.985	-1.1444633	5.940196	7.8987126	0.25012916	-0.5997854	-0.65164113	-0.65092885	6.0289817	7.7070117	Walking_Type
12:21:12.006	-1.1444633	5.940196	7.8987126	0.25012916	-0.5997854	-0.65164113	-0.65092885	6.0289817	7.7070117	Walking_Type
12:21:12.028	-0.28970724	6.507639	7.6042166	0.35886315	-0.78121233	-0.4793771	-0.3773831	6.2368026	7.5584507	Walking_Type
12:21:12.049	-0.28970724	6.507639	7.6042166	0.35886315	-0.78121233	-0.4793771	-0.3773831	6.2368026	7.5584507	Walking_Type
12:21:12.073	-0.28970724	6.507639	7.6042166	0.35886315	-0.78121233	-0.4793771	-0.3773831	6.2368026	7.5584507	Walking_Type
12:21:12.095	-0.28970724	6.507639	7.6042166	0.35886315	-0.78121233	-0.4793771	-0.3773831	6.2368026	7.5584507	Walking_Type
12:21:12.117	-0.28970724	6.507639	7.6042166	0.35886315	-0.78121233	-0.4793771	-0.3773831	6.2368026	7.5584507	Walking_Type
12:21:12.140	-0.28970724	6.507639	7.6042166	0.35886315	-0.78121233	-0.4793771	-0.3773831	6.2368026	7.5584507	Walking_Type
12:21:12.161	-0.28970724	6.507639	7.6042166	0.35886315	-0.78121233	-0.4793771	-0.3773831	6.2368026	7.5584507	Walking_Type
12:21:12.184	-0.28970724	6.507639	7.6042166	0.35886315	-0.78121233	-0.4793771	-0.3773831	6.2368026	7.5584507	Walking_Type
12:21:12.205	0.17478207	5.418244	7.970541	0.10657583	-0.4482908	-0.6455325	-0.06298896	6.437072	7.398001	Walking_Type
12:21:12.226	0.17478207	5.418244	7.970541	0.10657583	-0.4482908	-0.6455325	-0.06298896	6.437072	7.398001	Walking_Type
12:21:12.247	0.17478207	5.418244	7.970541	0.10657583	-0.4482908	-0.6455325	-0.06298896	6.437072	7.398001	Walking_Type
12:21:12.268	0.17478207	5.418244	7.970541	0.10657583	-0.4482908	-0.6455325	-0.06298896	6.437072	7.398001	Walking_Type
12:21:12.289	0.17478207	5.418244	7.970541	0.10657583	-0.4482908	-0.6455325	-0.06298896	6.437072	7.398001	Walking_Type
12:21:12.311	0.17478207	5.418244	7.970541	0.10657583	-0.4482908	-0.6455325	-0.06298896	6.437072	7.398001	Walking_Type
12:21:12.332	0.17478207	5.418244	7.970541	0.10657583	-0.4482908	-0.6455325	-0.06298896	6.437072	7.398001	Walking_Type
12:21:12.354	0.17478207	5.418244	7.970541	0.10657583	-0.4482908	-0.6455325	-0.06298896	6.437072	7.398001	Walking_Type
12:21:12.377	0.17478207	5.418244	7.970541	0.10657583	-0.4482908	-0.6455325	0.29248512	6.242595	7.557433	Walking_Type
12:21:12.400	0.52674043	5.6552773	6.5148215	-0.15120931	-0.6523198	-0.63514775	0.29248512	6.242595	7.557433	Walking_Type
12:21:12.423	0.52674043	5.6552773	6.5148215	-0.15120931	-0.6523198	-0.63514775	0.29248512	6.242595	7.557433	Walking_Type
12:21:12.445	0.52674043	5.6552773	6.5148215	-0.15120931	-0.6523198	-0.63514775	0.29248512	6.242595	7.557433	Walking_Type
12:21:12.468	0.52674043	5.6552773	6.5148215	-0.15120931	-0.6523198	-0.63514775	0.29248512	6.242595	7.557433	Walking_Type
12:21:12.491	0.52674043	5.6552773	6.5148215	-0.15120931	-0.6523198	-0.63514775	0.29248512	6.242595	7.557433	Walking_Type
12:21:12.515	0.52674043	5.6552773	6.5148215	-0.15120931	-0.6523198	-0.63514775	0.29248512	6.242595	7.557433	Walking_Type
12:21:12.536	0.52674043	5.6552773	6.5148215	-0.15120931	-0.6523198	-0.63514775	0.29248512	6.242595	7.557433	Walking_Type
12:21:12.558	0.7110996	6.474119	7.0702934	0.028385075	-0.35605013	-0.35353887	0.4097934	6.179022	7.604086	Walking_Type
12:21:12.580	0.7110996	6.474119	7.0702934	0.028385075	-0.35605013	-0.35353887	0.4097934	6.179022	7.604086	Walking_Type
12:21:12.604	0.7110996	6.474119	7.0702934	0.028385075	-0.35605013	-0.35353887	0.4097934	6.179022	7.604086	Walking_Type
12:21:12.627	0.7110996	6.474119	7.0702934	0.028385075	-0.35605013	-0.35353887	0.4097934	6.179022	7.604086	Walking_Type
12:21:12.649	0.7110996	6.474119	7.0702934	0.028385075	-0.35605013	-0.35353887	0.4097934	6.179022	7.604086	Walking_Type
12:21:12.673	0.7110996	6.474119	7.0702934	0.028385075	-0.35605013	-0.35353887	0.4097934	6.179022	7.604086	Walking_Type
12:21:12.695	0.7110996	6.474119	7.0702934	0.028385075	-0.35605013	-0.35353887	0.4097934	6.179022	7.604086	Walking_Type
12:21:12.719	0.7110996	6.474119	7.0702934	0.028385075	-0.35605013	-0.35353887	0.4097934	6.179022	7.604086	Walking_Type
12:21:12.741	1.2138973	7.599428	7.4605603	0.4761493	0.08927062	-0.43111876	0.46237814	6.451477	7.3712263	Walking_Type
12:21:12.763	1.2138973	7.599428	7.4605603	0.4761493	0.08927062	-0.43111876	0.46237814	6.451477	7.3712263	Walking_Type
12:21:12.784	1.2138973	7.599428	7.4605603	0.4761493	0.08927062	-0.43111876	0.46237814	6.451477	7.3712263	Walking_Type
12:21:12.804	1.2138973	7.599428	7.4605603	0.4761493	0.08927062	-0.43111876	0.46237814	6.451477	7.3712263	Walking_Type
12:21:12.833	1.2138973	7.599428	7.4605603	0.4761493	0.08927062	-0.43111876	0.46237814	6.451477	7.3712263	Walking_Type
12:21:12.854	1.2138973	7.599428	7.4605603	0.4761493	0.08927062	-0.43111876	0.46237814	6.451477	7.3712263	Walking_Type
12:21:12.876	1.2138973	7.599428	7.4605603	0.4761493	0.08927062	-0.43111876	0.46237814	6.451477	7.3712263	Walking_Type
12:21:12.899	1.2138973	7.599428	7.4605603	0.4761493	0.08927062	-0.43111876	0.46237814	6.451477	7.3712263	Walking_Type
12:21:12.922	-1.1516461	6.1054006	7.4845033	0.3710805	0.8931693	0.3165803	-0.121049516	6.7826133	7.0817943	Walking_Type
12:21:12.944	-1.1516461	6.1054006	7.4845033	0.3710805	0.8931693	0.3165803	-0.121049516	6.7826133	7.0817943	Walking_Type
12:21:12.967	-1.1516461	6.1054006	7.4845033	0.3710805	0.8931693	0.3165803	-0.121049516	6.7826133	7.0817943	Walking_Type
12:21:12.990	-1.1516461	6.1054006	7.4845033	0.3710805	0.8931693	0.3165803	-0.121049516	6.7826133	7.0817943	Walking_Type
12:21:13.012	-1.1516461	6.1054006	7.4845033	0.3710805	0.8931693	0.3165803	-0.121049516	6.7826133	7.0817943	Walking_Type
12:21:13.034	-1.1516461	6.1054006	7.4845033	0.3710805	0.8931693	0.3165803	-0.121049516	6.7826133	7.0817943	Walking_Type
12:21:13.055	-1.1516461	6.1054006	7.4845033	0.3710805	0.8931693	0.3165803	-0.121049516	6.7826133	7.0817943	Walking_Type
12:21:13.077	-1.1516461	6.1054006	7.4845033	0.3710805	0.8931693	0.3165803	-0.121049516	6.7826133	7.0817943	Walking_Type
12:21:13.098	-0.8044763	6.550736	5.3727527	0.2336358	0.22427185	-0.069486536	-0.81506026	6.9855247	6.8343554	Walking_Type
12:21:13.119	-0.8044763	6.550736	5.3727527	0.2336358	0.22427185	-0.069486536	-0.81506026	6.9855247	6.8343554	Walking_Type
12:21:13.140	-0.8044763	6.550736	5.3727527	0.2336358	0.22427185	-0.069486536	-0.81506026	6.9855247	6.8343554	Walking_Type
12:21:13.162	-0.8044763	6.550736	5.3727527	0.2336358	0.22427185	-0.069486536	-0.81506026	6.9855247	6.8343554	Walking_Type
12:21:13.184	-0.8044763	6.550736	5.3727527	0.2336358	0.22427185	-0.069486536	-0.81506026	6.9855247	6.8343554	Walking_Type
12:21:13.205	-0.8044763	6.550736	5.3727527	0.2336358	0.22427185	-0.069486536	-0.81506026	6.9855247	6.8343554	Walking_Type
12:21:13.226	-0.8044763	6.550736	5.3727527	0.2336358	0.22427185	-0.069486536	-0.81506026	6.9855247	6.8343554	Walking_Type
12:21:13.255	-0.8044763	6.550736	5.3727527	0.2336358	0.22427185	-0.069486536	-0.81506026	6.9855247	6.8343554	Walking_Type
12:21:13.278	-1.5395187	7.106208	4.410254	-0.16587007	-0.7097411	-0.28328937	-1.0334712	7.126674	6.656777	Walking_Type
12:21:13.300	-1.5395187	7.106208	4.410254	-0.16587007	-0.7097411	-0.28328937	-1.0334712	7.126674	6.656777	Walking_Type
12:21:13.321	-1.5395187	7.106208	4.410254	-0.16587007	-0.7097411	-0.28328937	-1.0334712	7.126674	6.656777	Walking_Type
12:21:13.344	-1.5395187	7.106208	4.410254	-0.16587007	-0.7097411	-0.28328937	-1.0334712	7.126674	6.656777	Walking_Type
12:21:13.367	-1.5395187	7.106208	4.410254	-0.16587007	-0.7097411	-0.28328937	-1.0334712	7.126674	6.656777	Walking_Type
12:21:13.389	-1.5395187	7.106208	4.410254	-0.16587007	-0.7097411	-0.28328937	-1.0334712	7.126674	6.656777	Walking_Type
12:21:13.412	-1.5395187	7.106208	4.410254	-0.16587007	-0.7097411	-0.28328937	-1.0334712	7.126674	6.656777	Walking_Type
12:21:13.434	-1.5395187	7.106208	4.410254	-0.16587007	-0.7097411	-0.28328937	-1.0334712	7.126674	6.656777	Walking_Type
12:21:13.456	-0.20590763	8.207574	5.9713216	0.24035531	-0.13797125	0.06551468	-0.77592623	7.158205	6.6579494	Walking_Type
12:21:13.478	-0.20590763	8.207574	5.9713216	0.24035531	-0.13797125	0.06551468	-0.77592623	7.158205	6.6579494	Walking_Type
12:21:13.499	-0.20590763	8.207574	5.9713216	0.24035531	-0.13797125	0.06551468	-0.77592623	7.158205	6.6579494	Walking_Type
12:21:13.520	-0.20590763	8.207574	5.9713216	0.24035531	-0.13797125	0.06551468	-0.77592623	7.158205	6.6579494	Walking_Type
12:21:13.542	-0.20590763	8.207574	5.9713216	0.24035531	-0.13797125	0.06551468	-0.77592623	7.158205	6.6579494	Walking_Type
12:21:13.563	-0.20590763	8.207574	5.9713216	0.24035531	-0.13797125	0.06551468	-0.77592623	7.158205	6.6579494	Walking_Type
12:21:13.584	-0.20590763	8.207574	5.9713216	0.24035531	-0.13797125	0.06551468	-0.77592623	7.158205	6.6579494	Walking_Type
12:21:13.605	-0.20590763	8.207574	5.9713216	0.24035531	-0.13797125	0.06551468	-0.77592623	7.158205	6.6579494	Walking_Type
12:21:13.626	-0.20590763	8.207574	5.9713216	0.24035531	-0.13797125	0.06551468	-0.77592623	7.158205	6.6579494	Walking_Type
12:21:13.654	0.0047885496	6.4334164	6.203566	0.09802371	-0.32978293	-0.20754208	-0.34366995	6.959351	6.900698	Walking_Type
12:21:13.675	0.0047885496	6.4334164	6.203566	0.09802371	-0.32978293	-0.20754208	-0.34366995	6.959351	6.900698	Walking_Type
12:21:13.697	0.0047885496	6.4334164	6.203566	0.09802371	-0.32978293	-0.20754208	-0.34366995	6.959351	6.900698	Walking_Type
12:21:13.719	0.0047885496	6.4334164	6.203566	0.09802371	-0.32978293	-0.20754208	-0.34366995	6.959351	6.900698	Walking_Type
12:21:13.740	0.0047885496	6.4334164	6.203566	0.09802371	-0.32978293	-0.20754208	-0.34366995	6.959351	6.900698	Walking_Type
12:21:13.761	0.0047885496	6.4334164	6.203566	0.09802371	-0.32978293	-0.20754208	-0.34366995	6.959351	6.900698	Walking_Type
12:21:13.782	0.0047885496	6.4334164	6.203566	0.09802371	-0.32978293	-0.20754208	-0.34366995	6.959351	6.900698	Walking_Type
12:21:13.803	0.0047885496	6.4334164	6.203566	0.09802371	-0.32978293	-0.20754208	-0.34366995	6.959351	6.900698	Walking_Type
12:21:13.824	-0.7589851	5.9713216	5.6313343	0.09985631	0.10637485	0.011147681	-0.28332126	6.813717	7.047217	Walking_Type
12:21:13.846	-0.7589851	5.9713216	5.6313343	0.09985631	0.10637485	0.011147681	-0.28332126	6.813717	7.047217	Walking_Type
12:21:13.877	-0.7589851	5.9713216	5.6313343	0.09985631	0.10637485	0.011147681	-0.28332126	6.813717	7.047217	Walking_Type
12:21:13.898	-0.7589851	5.9713216	5.6313343	0.09985631	0.10637485	0.011147681	-0.28332126	6.813717	7.047217	Walking_Type
12:21:13.920	-0.7589851	5.9713216	5.6313343	0.09985631	0.10637485	0.011147681	-0.28332126	6.813717	7.047217	Walking_Type
12:21:13.941	-0.7589851	5.9713216	5.6313343	0.09985631	0.10637485	0.011147681	-0.28332126	6.813717	7.047217	Walking_Type
12:21:13.962	-0.7589851	5.9713216	5.6313343	0.09985631	0.10637485	0.011147681	-0.28332126	6.813717	7.047217	Walking_Type
12:21:13.983	-0.7589851	5.9713216	5.6313343	0.09985631	0.10637485	0.011147681	-0.28332126	6.813717	7.047217	Walking_Type
12:21:14.005	0.26097596	6.646507	6.981705	-0.15792882	0.09415755	0.10644266	-0.3615303	6.762093	7.093213	Walking_Type
12:21:14.027	0.26097596	6.646507	6.981705	-0.15792882	0.09415755	0.10644266	-0.3615303	6.762093	7.093213	Walking_Type
12:21:14.058	0.26097596	6.646507	6.981705	-0.15792882	0.09415755	0.10644266	-0.3615303	6.762093	7.093213	Walking_Type
12:21:14.079	0.26097596	6.646507	6.981705	-0.15792882	0.09415755	0.10644266	-0.3615303	6.762093	7.093213	Walking_Type
12:21:14.101	0.26097596	6.646507	6.981705	-0.15792882	0.09415755	0.10644266	-0.3615303	6.762093	7.093213	Walking_Type
12:21:14.122	0.26097596	6.646507	6.981705	-0.15792882	0.09415755	0.10644266	-0.3615303	6.762093	7.093213	Walking_Type
12:21:14.144	0.26097596	6.646507	6.981705	-0.15792882	0.09415755	0.10644266	-0.3615303	6.762093	7.093213	Walking_Type
12:21:14.167	0.26097596	6.646507	6.981705	-0.15792882	0.09415755	0.10644266	-0.3615303	6.762093	7.093213	Walking_Type
12:21:14.190	-0.13168511	7.472532	7.1756415	0.15177986	0.13875072	0.15409015	-0.27259296	6.7801523	7.079941	Walking_Type
12:21:14.213	-0.13168511	7.472532	7.1756415	0.15177986	0.13875072	0.15409015	-0.27259296	6.7801523	7.079941	Walking_Type
12:21:14.234	-0.13168511	7.472532	7.1756415	0.15177986	0.13875072	0.15409015	-0.27259296	6.7801523	7.079941	Walking_Type
12:21:14.256	-0.13168511	7.472532	7.1756415	0.15177986	0.13875072	0.15409015	-0.27259296	6.7801523	7.079941	Walking_Type
12:21:14.277	-0.13168511	7.472532	7.1756415	0.15177986	0.13875072	0.15409015	-0.27259296	6.7801523	7.079941	Walking_Type
12:21:14.299	-0.13168511	7.472532	7.1756415	0.15177986	0.13875072	0.15409015	-0.27259296	6.7801523	7.079941	Walking_Type
12:21:14.320	-0.13168511	7.472532	7.1756415	0.15177986	0.13875072	0.15409015	-0.27259296	6.7801523	7.079941	Walking_Type
12:21:14.342	-0.13168511	7.472532	7.1756415	0.15177986	0.13875072	0.15409015	-0.27259296	6.7801523	7.079941	Walking_Type
12:21:14.363	-0.2657645	6.7015753	6.840443	-0.00093645643	0.2022807	0.08933843	-0.39188454	6.885823	6.971526	Walking_Type
12:21:14.384	-0.2657645	6.7015753	6.840443	-0.00093645643	0.2022807	0.08933843	-0.39188454	6.885823	6.971526	Walking_Type
12:21:14.405	-0.2657645	6.7015753	6.840443	-0.00093645643	0.2022807	0.08933843	-0.39188454	6.885823	6.971526	Walking_Type
12:21:14.426	-0.2657645	6.7015753	6.840443	-0.00093645643	0.2022807	0.08933843	-0.39188454	6.885823	6.971526	Walking_Type
12:21:14.447	-0.2657645	6.7015753	6.840443	-0.00093645643	0.2022807	0.08933843	-0.39188454	6.885823	6.971526	Walking_Type
12:21:14.471	-0.2657645	6.7015753	6.840443	-0.00093645643	0.2022807	0.08933843	-0.39188454	6.885823	6.971526	Walking_Type
12:21:14.493	-0.2657645	6.7015753	6.840443	-0.00093645643	0.2022807	0.08933843	-0.39188454	6.885823	6.971526	Walking_Type
12:21:14.515	-0.2657645	6.7015753	6.840443	-0.00093645643	0.2022807	0.08933843	-0.39188454	6.885823	6.971526	Walking_Type
12:21:14.535	-0.2657645	6.7015753	6.840443	-0.00093645643	0.2022807	0.08933843	-0.39188454	6.885823	6.971526	Walking_Type
12:21:14.556	-0.9984126	5.727105	5.193182	-0.33569062	0.07460985	0.22250704	-0.63763154	6.658672	7.171179	Walking_Type
12:21:14.576	-0.9984126	5.727105	5.193182	-0.33569062	0.07460985	0.22250704	-0.63763154	6.658672	7.171179	Walking_Type
12:21:14.598	-0.9984126	5.727105	5.193182	-0.33569062	0.07460985	0.22250704	-0.63763154	6.658672	7.171179	Walking_Type
12:21:14.620	-0.9984126	5.727105	5.193182	-0.33569062	0.07460985	0.22250704	-0.63763154	6.658672	7.171179	Walking_Type
12:21:14.656	-0.9984126	5.727105	5.193182	-0.33569062	0.07460985	0.22250704	-0.63763154	6.658672	7.171179	Walking_Type
12:21:14.677	-0.9984126	5.727105	5.193182	-0.33569062	0.07460985	0.22250704	-0.63763154	6.658672	7.171179	Walking_Type
12:21:14.699	-0.9984126	5.727105	5.193182	-0.33569062	0.07460985	0.22250704	-0.63763154	6.658672	7.171179	Walking_Type
12:21:14.720	-0.098165266	6.65369	6.986494	0.29777664	-0.33222637	0.061238628	-0.16743074	6.3311667	7.4872265	Walking_Type
12:21:14.742	-0.098165266	6.65369	6.986494	0.29777664	-0.33222637	0.061238628	-0.16743074	6.3311667	7.4872265	Walking_Type
12:21:14.763	-0.098165266	6.65369	6.986494	0.29777664	-0.33222637	0.061238628	-0.16743074	6.3311667	7.4872265	Walking_Type
12:21:14.784	-0.098165266	6.65369	6.986494	0.29777664	-0.33222637	0.061238628	-0.16743074	6.3311667	7.4872265	Walking_Type
12:21:14.805	-0.098165266	6.65369	6.986494	0.29777664	-0.33222637	0.061238628	-0.16743074	6.3311667	7.4872265	Walking_Type
12:21:14.826	-0.098165266	6.65369	6.986494	0.29777664	-0.33222637	0.061238628	-0.16743074	6.3311667	7.4872265	Walking_Type
12:21:14.852	-0.098165266	6.65369	6.986494	0.29777664	-0.33222637	0.061238628	-0.16743074	6.3311667	7.4872265	Walking_Type
12:21:14.874	-0.098165266	6.65369	6.986494	0.29777664	-0.33222637	0.061238628	-0.16743074	6.3311667	7.4872265	Walking_Type
12:21:14.895	-0.098165266	6.65369	6.986494	0.29777664	-0.33222637	0.061238628	-0.16743074	6.3311667	7.4872265	Walking_Type
12:21:14.918	1.333611	6.8069234	8.5331955	-0.14143546	-0.45378858	-0.019395582	0.3145403	6.5312905	7.3084645	Walking_Type
12:21:14.939	1.333611	6.8069234	8.5331955	-0.14143546	-0.45378858	-0.019395582	0.3145403	6.5312905	7.3084645	Walking_Type
12:21:14.963	1.333611	6.8069234	8.5331955	-0.14143546	-0.45378858	-0.019395582	0.3145403	6.5312905	7.3084645	Walking_Type
12:21:14.986	1.333611	6.8069234	8.5331955	-0.14143546	-0.45378858	-0.019395582	0.3145403	6.5312905	7.3084645	Walking_Type
12:21:15.008	1.333611	6.8069234	8.5331955	-0.14143546	-0.45378858	-0.019395582	0.3145403	6.5312905	7.3084645	Walking_Type
12:21:15.030	1.333611	6.8069234	8.5331955	-0.14143546	-0.45378858	-0.019395582	0.3145403	6.5312905	7.3084645	Walking_Type
12:21:15.052	1.333611	6.8069234	8.5331955	-0.14143546	-0.45378858	-0.019395582	0.3145403	6.5312905	7.3084645	Walking_Type
12:21:15.074	1.333611	6.8069234	8.5331955	-0.14143546	-0.45378858	-0.019395582	0.3145403	6.5312905	7.3084645	Walking_Type
12:21:15.096	0.6943397	5.1620564	7.395915	-0.08462499	-0.19539258	-0.19532476	0.40004942	6.5000987	7.3320527	Walking_Type
12:21:15.117	0.6943397	5.1620564	7.395915	-0.08462499	-0.19539258	-0.19532476	0.40004942	6.5000987	7.3320527	Walking_Type
12:21:15.140	0.6943397	5.1620564	7.395915	-0.08462499	-0.19539258	-0.19532476	0.40004942	6.5000987	7.3320527	Walking_Type
12:21:15.162	0.6943397	5.1620564	7.395915	-0.08462499	-0.19539258	-0.19532476	0.40004942	6.5000987	7.3320527	Walking_Type
12:21:15.185	0.6943397	5.1620564	7.395915	-0.08462499	-0.19539258	-0.19532476	0.40004942	6.5000987	7.3320527	Walking_Type
12:21:15.208	0.6943397	5.1620564	7.395915	-0.08462499	-0.19539258	-0.19532476	0.40004942	6.5000987	7.3320527	Walking_Type
12:21:15.230	0.6943397	5.1620564	7.395915	-0.08462499	-0.19539258	-0.19532476	0.40004942	6.5000987	7.3320527	Walking_Type
12:21:15.252	0.6943397	5.1620564	7.395915	-0.08462499	-0.19539258	-0.19532476	0.40004942	6.5000987	7.3320527	Walking_Type
12:21:15.275	1.4844503	5.6457	5.497255	0.112073615	-0.100097604	-0.13301653	0.62296355	6.284064	7.5028524	Walking_Type
12:21:15.297	1.4844503	5.6457	5.497255	0.112073615	-0.100097604	-0.13301653	0.62296355	6.284064	7.5028524	Walking_Type
12:21:15.320	1.4844503	5.6457	5.497255	0.112073615	-0.100097604	-0.13301653	0.62296355	6.284064	7.5028524	Walking_Type
12:21:15.343	1.4844503	5.6457	5.497255	0.112073615	-0.100097604	-0.13301653	0.62296355	6.284064	7.5028524	Walking_Type
12:21:15.365	1.4844503	5.6457	5.497255	0.112073615	-0.100097604	-0.13301653	0.62296355	6.284064	7.5028524	Walking_Type
12:21:15.388	1.4844503	5.6457	5.497255	0.112073615	-0.100097604	-0.13301653	0.62296355	6.284064	7.5028524	Walking_Type
12:21:15.411	1.4844503	5.6457	5.497255	0.112073615	-0.100097604	-0.13301653	0.62296355	6.284064	7.5028524	Walking_Type
12:21:15.433	1.4844503	5.6457	5.497255	0.112073615	-0.100097604	-0.13301653	0.62296355	6.284064	7.5028524	Walking_Type
12:21:15.459	0.27055305	7.0942364	7.0128307	0.096191116	0.5645238	0.063682094	0.34962243	6.4027243	7.419785	Walking_Type
12:21:15.480	0.27055305	7.0942364	7.0128307	0.096191116	0.5645238	0.063682094	0.34962243	6.4027243	7.419785	Walking_Type
12:21:15.501	0.27055305	7.0942364	7.0128307	0.096191116	0.5645238	0.063682094	0.34962243	6.4027243	7.419785	Walking_Type
12:21:15.522	0.27055305	7.0942364	7.0128307	0.096191116	0.5645238	0.063682094	0.34962243	6.4027243	7.419785	Walking_Type
12:21:15.543	0.27055305	7.0942364	7.0128307	0.096191116	0.5645238	0.063682094	0.34962243	6.4027243	7.419785	Walking_Type
12:21:15.564	0.27055305	7.0942364	7.0128307	0.096191116	0.5645238	0.063682094	0.34962243	6.4027243	7.419785	Walking_Type
12:21:15.586	0.27055305	7.0942364	7.0128307	0.096191116	0.5645238	0.063682094	0.34962243	6.4027243	7.419785	Walking_Type
12:21:15.611	0.27055305	7.0942364	7.0128307	0.096191116	0.5645238	0.063682094	0.34962243	6.4027243	7.419785	Walking_Type
12:21:15.633	-0.5985687	6.3328567	7.745479	0.032050267	-0.13797125	0.2536612	0.06716946	6.521512	7.3236375	Walking_Type
12:21:15.654	-0.5985687	6.3328567	7.745479	0.032050267	-0.13797125	0.2536612	0.06716946	6.521512	7.3236375	Walking_Type
12:21:15.676	-0.5985687	6.3328567	7.745479	0.032050267	-0.13797125	0.2536612	0.06716946	6.521512	7.3236375	Walking_Type
12:21:15.697	-0.5985687	6.3328567	7.745479	0.032050267	-0.13797125	0.2536612	0.06716946	6.521512	7.3236375	Walking_Type
12:21:15.718	-0.5985687	6.3328567	7.745479	0.032050267	-0.13797125	0.2536612	0.06716946	6.521512	7.3236375	Walking_Type
12:21:15.739	-0.5985687	6.3328567	7.745479	0.032050267	-0.13797125	0.2536612	0.06716946	6.521512	7.3236375	Walking_Type
12:21:15.763	-0.5985687	6.3328567	7.745479	0.032050267	-0.13797125	0.2536612	0.06716946	6.521512	7.3236375	Walking_Type
12:21:15.784	-0.5985687	6.3328567	7.745479	0.032050267	-0.13797125	0.2536612	0.06716946	6.521512	7.3236375	Walking_Type
12:21:15.806	-0.06464542	5.770202	5.810905	0.04671103	0.18212214	0.25182858	-0.18137276	6.5242014	7.319305	Walking_Type
12:21:15.828	-0.06464542	5.770202	5.810905	0.04671103	0.18212214	0.25182858	-0.18137276	6.5242014	7.319305	Walking_Type
12:21:15.851	-0.06464542	5.770202	5.810905	0.04671103	0.18212214	0.25182858	-0.18137276	6.5242014	7.319305	Walking_Type
12:21:15.873	-0.06464542	5.770202	5.810905	0.04671103	0.18212214	0.25182858	-0.18137276	6.5242014	7.319305	Walking_Type
12:21:15.896	-0.06464542	5.770202	5.810905	0.04671103	0.18212214	0.25182858	-0.18137276	6.5242014	7.319305	Walking_Type
12:21:15.917	-0.06464542	5.770202	5.810905	0.04671103	0.18212214	0.25182858	-0.18137276	6.5242014	7.319305	Walking_Type
12:21:15.938	-0.06464542	5.770202	5.810905	0.04671103	0.18212214	0.25182858	-0.18137276	6.5242014	7.319305	Walking_Type
12:21:15.960	-0.06464542	5.770202	5.810905	0.04671103	0.18212214	0.25182858	-0.18137276	6.5242014	7.319305	Walking_Type
12:21:15.980	-0.44533512	5.9665327	6.3376455	-0.17808737	-0.34200025	-0.11102537	-0.18534927	6.5404344	7.3047023	Walking_Type
12:21:16.001	-0.44533512	5.9665327	6.3376455	-0.17808737	-0.34200025	-0.11102537	-0.18534927	6.5404344	7.3047023	Walking_Type
12:21:16.022	-0.44533512	5.9665327	6.3376455	-0.17808737	-0.34200025	-0.11102537	-0.18534927	6.5404344	7.3047023	Walking_Type
12:21:16.044	-0.44533512	5.9665327	6.3376455	-0.17808737	-0.34200025	-0.11102537	-0.18534927	6.5404344	7.3047023	Walking_Type
12:21:16.066	-0.44533512	5.9665327	6.3376455	-0.17808737	-0.34200025	-0.11102537	-0.18534927	6.5404344	7.3047023	Walking_Type
12:21:16.088	-0.44533512	5.9665327	6.3376455	-0.17808737	-0.34200025	-0.11102537	-0.18534927	6.5404344	7.3047023	Walking_Type
12:21:16.110	-0.44533512	5.9665327	6.3376455	-0.17808737	-0.34200025	-0.11102537	-0.18534927	6.5404344	7.3047023	Walking_Type
12:21:16.131	-0.44533512	5.9665327	6.3376455	-0.17808737	-0.34200025	-0.11102537	-0.18534927	6.5404344	7.3047023	Walking_Type
12:21:16.152	-0.44533512	5.9665327	6.3376455	-0.17808737	-0.34200025	-0.11102537	-0.18534927	6.5404344	7.3047023	Walking_Type
12:21:16.184	-0.4860378	7.273807	8.200391	0.0057830615	0.05261871	-0.1403469	0.27308366	6.2956777	7.5139985	Walking_Type
12:21:16.205	-0.4860378	7.273807	8.200391	0.0057830615	0.05261871	-0.1403469	0.27308366	6.2956777	7.5139985	Walking_Type
12:21:16.225	-0.4860378	7.273807	8.200391	0.0057830615	0.05261871	-0.1403469	0.27308366	6.2956777	7.5139985	Walking_Type
12:21:16.254	-0.4860378	7.273807	8.200391	0.0057830615	0.05261871	-0.1403469	0.27308366	6.2956777	7.5139985	Walking_Type
12:21:16.276	-0.4860378	7.273807	8.200391	0.0057830615	0.05261871	-0.1403469	0.27308366	6.2956777	7.5139985	Walking_Type
12:21:16.298	-0.4860378	7.273807	8.200391	0.0057830615	0.05261871	-0.1403469	0.27308366	6.2956777	7.5139985	Walking_Type
12:21:16.321	-0.4860378	7.273807	8.200391	0.0057830615	0.05261871	-0.1403469	0.27308366	6.2956777	7.5139985	Walking_Type
12:21:16.343	0.6608198	5.499649	8.415876	0.35764146	0.14974628	-0.016341258	0.09320085	6.180993	7.6129436	Walking_Type
12:21:16.364	0.6608198	5.499649	8.415876	0.35764146	0.14974628	-0.016341258	0.09320085	6.180993	7.6129436	Walking_Type
12:21:16.385	0.6608198	5.499649	8.415876	0.35764146	0.14974628	-0.016341258	0.09320085	6.180993	7.6129436	Walking_Type
12:21:16.406	0.6608198	5.499649	8.415876	0.35764146	0.14974628	-0.016341258	0.09320085	6.180993	7.6129436	Walking_Type
12:21:16.431	0.6608198	5.499649	8.415876	0.35764146	0.14974628	-0.016341258	0.09320085	6.180993	7.6129436	Walking_Type
12:21:16.460	0.6608198	5.499649	8.415876	0.35764146	0.14974628	-0.016341258	0.09320085	6.180993	7.6129436	Walking_Type
12:21:16.481	0.6608198	5.499649	8.415876	0.35764146	0.14974628	-0.016341258	0.09320085	6.180993	7.6129436	Walking_Type
12:21:16.503	0.6608198	5.499649	8.415876	0.35764146	0.14974628	-0.016341258	0.09320085	6.180993	7.6129436	Walking_Type
12:21:16.525	0.38547826	5.047131	6.1556807	0.47187322	-0.019463388	-0.18799439	0.14257278	6.0343833	7.7289205	Walking_Type
12:21:16.546	0.38547826	5.047131	6.1556807	0.47187322	-0.019463388	-0.18799439	0.14257278	6.0343833	7.7289205	Walking_Type
12:21:16.567	0.38547826	5.047131	6.1556807	0.47187322	-0.019463388	-0.18799439	0.14257278	6.0343833	7.7289205	Walking_Type
12:21:16.588	0.38547826	5.047131	6.1556807	0.47187322	-0.019463388	-0.18799439	0.14257278	6.0343833	7.7289205	Walking_Type
12:21:16.609	0.38547826	5.047131	6.1556807	0.47187322	-0.019463388	-0.18799439	0.14257278	6.0343833	7.7289205	Walking_Type
12:21:16.631	0.38547826	5.047131	6.1556807	0.47187322	-0.019463388	-0.18799439	0.14257278	6.0343833	7.7289205	Walking_Type
12:21:16.660	0.38547826	5.047131	6.1556807	0.47187322	-0.019463388	-0.18799439	0.14257278	6.0343833	7.7289205	Walking_Type
12:21:16.681	0.38547826	5.047131	6.1556807	0.47187322	-0.019463388	-0.18799439	0.14257278	6.0343833	7.7289205	Walking_Type
12:21:16.702	-0.6057515	6.203566	6.742278	0.32282212	0.35133183	-0.025504235	-0.17152005	6.132742	7.6505113	Walking_Type
12:21:16.723	-0.6057515	6.203566	6.742278	0.32282212	0.35133183	-0.025504235	-0.17152005	6.132742	7.6505113	Walking_Type
12:21:16.744	-0.6057515	6.203566	6.742278	0.32282212	0.35133183	-0.025504235	-0.17152005	6.132742	7.6505113	Walking_Type
12:21:16.764	-0.6057515	6.203566	6.742278	0.32282212	0.35133183	-0.025504235	-0.17152005	6.132742	7.6505113	Walking_Type
12:21:16.783	-0.6057515	6.203566	6.742278	0.32282212	0.35133183	-0.025504235	-0.17152005	6.132742	7.6505113	Walking_Type
12:21:16.805	-0.6057515	6.203566	6.742278	0.32282212	0.35133183	-0.025504235	-0.17152005	6.132742	7.6505113	Walking_Type
12:21:16.827	-0.6057515	6.203566	6.742278	0.32282212	0.35133183	-0.025504235	-0.17152005	6.132742	7.6505113	Walking_Type
12:21:16.852	-0.6057515	6.203566	6.742278	0.32282212	0.35133183	-0.025504235	-0.17152005	6.132742	7.6505113	Walking_Type
12:21:16.874	-0.6057515	6.203566	6.742278	0.32282212	0.35133183	-0.025504235	-0.17152005	6.132742	7.6505113	Walking_Type
12:21:16.895	1.0726352	7.151699	7.8197017	0.08030862	0.26581067	0.082618915	-0.07647885	6.38356	7.444099	Walking_Type
12:21:16.916	1.0726352	7.151699	7.8197017	0.08030862	0.26581067	0.082618915	-0.07647885	6.38356	7.444099	Walking_Type
12:21:16.938	1.0726352	7.151699	7.8197017	0.08030862	0.26581067	0.082618915	-0.07647885	6.38356	7.444099	Walking_Type
12:21:16.960	1.0726352	7.151699	7.8197017	0.08030862	0.26581067	0.082618915	-0.07647885	6.38356	7.444099	Walking_Type
12:21:16.985	1.0726352	7.151699	7.8197017	0.08030862	0.26581067	0.082618915	-0.07647885	6.38356	7.444099	Walking_Type
12:21:17.009	1.0726352	7.151699	7.8197017	0.08030862	0.26581067	0.082618915	-0.07647885	6.38356	7.444099	Walking_Type
12:21:17.031	1.0726352	7.151699	7.8197017	0.08030862	0.26581067	0.082618915	-0.07647885	6.38356	7.444099	Walking_Type
12:21:17.052	1.0726352	7.151699	7.8197017	0.08030862	0.26581067	0.082618915	-0.07647885	6.38356	7.444099	Walking_Type
12:21:17.073	-0.42618093	5.4948606	7.391126	-0.010710301	-0.14102557	0.58108497	-0.46099168	6.3982987	7.417519	Walking_Type
12:21:17.094	-0.42618093	5.4948606	7.391126	-0.010710301	-0.14102557	0.58108497	-0.46099168	6.3982987	7.417519	Walking_Type
12:21:17.115	-0.42618093	5.4948606	7.391126	-0.010710301	-0.14102557	0.58108497	-0.46099168	6.3982987	7.417519	Walking_Type
12:21:17.137	-0.42618093	5.4948606	7.391126	-0.010710301	-0.14102557	0.58108497	-0.46099168	6.3982987	7.417519	Walking_Type
12:21:17.175	-0.42618093	5.4948606	7.391126	-0.010710301	-0.14102557	0.58108497	-0.46099168	6.3982987	7.417519	Walking_Type
12:21:17.198	-0.42618093	5.4948606	7.391126	-0.010710301	-0.14102557	0.58108497	-0.46099168	6.3982987	7.417519	Walking_Type
12:21:17.219	-0.42618093	5.4948606	7.391126	-0.010710301	-0.14102557	0.58108497	-0.46099168	6.3982987	7.417519	Walking_Type
12:21:17.241	-0.31365	5.7175283	6.1293435	0.104743235	0.19433945	0.14920323	-0.23909752	6.232646	7.5675135	Walking_Type
12:21:17.262	-0.31365	5.7175283	6.1293435	0.104743235	0.19433945	0.14920323	-0.23909752	6.232646	7.5675135	Walking_Type
12:21:17.285	-0.31365	5.7175283	6.1293435	0.104743235	0.19433945	0.14920323	-0.23909752	6.232646	7.5675135	Walking_Type
12:21:17.306	-0.31365	5.7175283	6.1293435	0.104743235	0.19433945	0.14920323	-0.23909752	6.232646	7.5675135	Walking_Type
12:21:17.328	-0.31365	5.7175283	6.1293435	0.104743235	0.19433945	0.14920323	-0.23909752	6.232646	7.5675135	Walking_Type
12:21:17.349	-0.31365	5.7175283	6.1293435	0.104743235	0.19433945	0.14920323	-0.23909752	6.232646	7.5675135	Walking_Type
12:21:17.370	-0.31365	5.7175283	6.1293435	0.104743235	0.19433945	0.14920323	-0.23909752	6.232646	7.5675135	Walking_Type
12:21:17.391	-0.31365	5.7175283	6.1293435	0.104743235	0.19433945	0.14920323	-0.23909752	6.232646	7.5675135	Walking_Type
12:21:17.412	-0.31365	5.7175283	6.1293435	0.104743235	0.19433945	0.14920323	-0.23909752	6.232646	7.5675135	Walking_Type
12:21:17.445	-0.31125572	6.775798	6.6848154	0.25868127	0.10087707	0.027641041	-0.21775427	6.427816	7.4031167	Walking_Type
12:21:17.466	-0.31125572	6.775798	6.6848154	0.25868127	0.10087707	0.027641041	-0.21775427	6.427816	7.4031167	Walking_Type
12:21:17.488	-0.31125572	6.775798	6.6848154	0.25868127	0.10087707	0.027641041	-0.21775427	6.427816	7.4031167	Walking_Type
12:21:17.509	-0.31125572	6.775798	6.6848154	0.25868127	0.10087707	0.027641041	-0.21775427	6.427816	7.4031167	Walking_Type
12:21:17.533	-0.31125572	6.775798	6.6848154	0.25868127	0.10087707	0.027641041	-0.21775427	6.427816	7.4031167	Walking_Type
12:21:17.555	-0.31125572	6.775798	6.6848154	0.25868127	0.10087707	0.027641041	-0.21775427	6.427816	7.4031167	Walking_Type
12:21:17.579	-0.31125572	6.775798	6.6848154	0.25868127	0.10087707	0.027641041	-0.21775427	6.427816	7.4031167	Walking_Type
12:21:17.600	0.6608198	8.150111	7.4653487	-0.17014614	-0.5533596	-0.037721537	-0.103841774	6.825921	7.040334	Walking_Type
12:21:17.621	0.6608198	8.150111	7.4653487	-0.17014614	-0.5533596	-0.037721537	-0.103841774	6.825921	7.040334	Walking_Type
12:21:17.642	0.6608198	8.150111	7.4653487	-0.17014614	-0.5533596	-0.037721537	-0.103841774	6.825921	7.040334	Walking_Type
12:21:17.665	0.6608198	8.150111	7.4653487	-0.17014614	-0.5533596	-0.037721537	-0.103841774	6.825921	7.040334	Walking_Type
12:21:17.686	0.6608198	8.150111	7.4653487	-0.17014614	-0.5533596	-0.037721537	-0.103841774	6.825921	7.040334	Walking_Type
12:21:17.708	0.6608198	8.150111	7.4653487	-0.17014614	-0.5533596	-0.037721537	-0.103841774	6.825921	7.040334	Walking_Type
12:21:17.730	0.6608198	8.150111	7.4653487	-0.17014614	-0.5533596	-0.037721537	-0.103841774	6.825921	7.040334	Walking_Type
12:21:17.753	0.6608198	8.150111	7.4653487	-0.17014614	-0.5533596	-0.037721537	-0.103841774	6.825921	7.040334	Walking_Type
12:21:17.775	0.6608198	8.150111	7.4653487	-0.17014614	-0.5533596	-0.037721537	-0.103841774	6.825921	7.040334	Walking_Type
12:21:17.796	1.8723229	5.566689	7.9753294	0.077254295	-0.5863463	-0.46471635	0.52485335	6.416242	7.397749	Walking_Type
12:21:17.817	1.8723229	5.566689	7.9753294	0.077254295	-0.5863463	-0.46471635	0.52485335	6.416242	7.397749	Walking_Type
12:21:17.838	1.8723229	5.566689	7.9753294	0.077254295	-0.5863463	-0.46471635	0.52485335	6.416242	7.397749	Walking_Type
12:21:17.861	1.8723229	5.566689	7.9753294	0.077254295	-0.5863463	-0.46471635	0.52485335	6.416242	7.397749	Walking_Type
12:21:17.882	1.8723229	5.566689	7.9753294	0.077254295	-0.5863463	-0.46471635	0.52485335	6.416242	7.397749	Walking_Type
12:21:17.903	1.8723229	5.566689	7.9753294	0.077254295	-0.5863463	-0.46471635	0.52485335	6.416242	7.397749	Walking_Type
12:21:17.926	1.8723229	5.566689	7.9753294	0.077254295	-0.5863463	-0.46471635	0.52485335	6.416242	7.397749	Walking_Type
[truncated: 3,341 more rows]
