# Supplementary material for: Real-time Smartphone Activity Classification Using Inertial Sensors—Recognition of Scrolling, Typing, and Watching Videos While Sitting or Walking
Source: Sensors (Basel). 2020 Jan 24;20(3):655. doi: 10.3390/s20030655 (PMC7038357; doi:10.3390/s20030655)
Supplement: Supplementary file 1 [file sensors-20-00655-s001.zip › sensors-668083-supplementary/5Hz_data/2655/2019_09_03_12_04_41_Multitasking_Watch.csv]

time	accX	accY	accZ	rotX	rotY	rotZ	graX	graY	graZ	activity
12:04:44.906	7.745479	0.9984126	4.355186	0.105486654	-0.81903285	0.06641938	7.7672896	0.4021002	5.9730797	Multitasking_Watch
12:04:44.926	7.745479	0.9984126	4.355186	0.105486654	-0.81903285	0.06641938	7.7672896	0.4021002	5.9730797	Multitasking_Watch
12:04:44.990	7.745479	0.9984126	4.355186	0.105486654	-0.81903285	0.06641938	7.7672896	0.4021002	5.9730797	Multitasking_Watch
12:04:45.080	7.534783	0.38308397	5.7366824	-0.37648603	0.18278615	0.010830641	7.641079	0.34865153	6.1369853	Multitasking_Watch
12:04:45.113	7.534783	0.38308397	5.7366824	-0.37648603	0.18278615	0.010830641	7.641079	0.34865153	6.1369853	Multitasking_Watch
12:04:45.134	7.534783	0.38308397	5.7366824	-0.37648603	0.18278615	0.010830641	7.641079	0.34865153	6.1369853	Multitasking_Watch
12:04:45.154	7.534783	0.38308397	5.7366824	-0.37648603	0.18278615	0.010830641	7.641079	0.34865153	6.1369853	Multitasking_Watch
12:04:45.175	7.534783	0.38308397	5.7366824	-0.37648603	0.18278615	0.010830641	7.641079	0.34865153	6.1369853	Multitasking_Watch
12:04:45.203	7.534783	0.38308397	5.7366824	-0.37648603	0.18278615	0.010830641	7.641079	0.34865153	6.1369853	Multitasking_Watch
12:04:45.223	7.1493044	-0.12929083	6.5196104	-0.14924416	0.23226623	-0.14555086	7.284762	-0.06353665	6.564942	Multitasking_Watch
12:04:45.243	7.1493044	-0.12929083	6.5196104	-0.14924416	0.23226623	-0.14555086	7.284762	-0.06353665	6.564942	Multitasking_Watch
12:04:45.263	7.1493044	-0.12929083	6.5196104	-0.14924416	0.23226623	-0.14555086	7.284762	-0.06353665	6.564942	Multitasking_Watch
12:04:45.284	7.1493044	-0.12929083	6.5196104	-0.14924416	0.23226623	-0.14555086	7.284762	-0.06353665	6.564942	Multitasking_Watch
12:04:45.304	7.1493044	-0.12929083	6.5196104	-0.14924416	0.23226623	-0.14555086	7.284762	-0.06353665	6.564942	Multitasking_Watch
12:04:45.325	7.1493044	-0.12929083	6.5196104	-0.14924416	0.23226623	-0.14555086	7.284762	-0.06353665	6.564942	Multitasking_Watch
12:04:45.345	7.1493044	-0.12929083	6.5196104	-0.14924416	0.23226623	-0.14555086	7.284762	-0.06353665	6.564942	Multitasking_Watch
12:04:45.366	7.1493044	-0.12929083	6.5196104	-0.14924416	0.23226623	-0.14555086	7.284762	-0.06353665	6.564942	Multitasking_Watch
12:04:45.386	7.1493044	-0.12929083	6.5196104	-0.14924416	0.23226623	-0.14555086	7.284762	-0.06353665	6.564942	Multitasking_Watch
12:04:45.423	6.8787518	-0.1987248	5.830059	-0.13702686	0.018463401	0.06519765	7.274224	-0.24727058	6.572272	Multitasking_Watch
12:04:45.443	6.8787518	-0.1987248	5.830059	-0.13702686	0.018463401	0.06519765	7.274224	-0.24727058	6.572272	Multitasking_Watch
12:04:45.464	6.8787518	-0.1987248	5.830059	-0.13702686	0.018463401	0.06519765	7.274224	-0.24727058	6.572272	Multitasking_Watch
12:04:45.485	6.8787518	-0.1987248	5.830059	-0.13702686	0.018463401	0.06519765	7.274224	-0.24727058	6.572272	Multitasking_Watch
12:04:45.506	6.8787518	-0.1987248	5.830059	-0.13702686	0.018463401	0.06519765	7.274224	-0.24727058	6.572272	Multitasking_Watch
12:04:45.526	6.8787518	-0.1987248	5.830059	-0.13702686	0.018463401	0.06519765	7.274224	-0.24727058	6.572272	Multitasking_Watch
12:04:45.547	6.8787518	-0.1987248	5.830059	-0.13702686	0.018463401	0.06519765	7.274224	-0.24727058	6.572272	Multitasking_Watch
12:04:45.567	6.8787518	-0.1987248	5.830059	-0.13702686	0.018463401	0.06519765	7.274224	-0.24727058	6.572272	Multitasking_Watch
12:04:45.588	6.9098773	-0.32562137	6.244269	-0.1290856	0.045341473	-0.00016493362	7.234778	-0.3133014	6.61287	Multitasking_Watch
12:04:45.608	6.9098773	-0.32562137	6.244269	-0.1290856	0.045341473	-0.00016493362	7.234778	-0.3133014	6.61287	Multitasking_Watch
12:04:45.629	6.9098773	-0.32562137	6.244269	-0.1290856	0.045341473	-0.00016493362	7.234778	-0.3133014	6.61287	Multitasking_Watch
12:04:45.650	6.9098773	-0.32562137	6.244269	-0.1290856	0.045341473	-0.00016493362	7.234778	-0.3133014	6.61287	Multitasking_Watch
12:04:45.672	6.9098773	-0.32562137	6.244269	-0.1290856	0.045341473	-0.00016493362	7.234778	-0.3133014	6.61287	Multitasking_Watch
12:04:45.693	6.9098773	-0.32562137	6.244269	-0.1290856	0.045341473	-0.00016493362	7.234778	-0.3133014	6.61287	Multitasking_Watch
12:04:45.714	6.9098773	-0.32562137	6.244269	-0.1290856	0.045341473	-0.00016493362	7.234778	-0.3133014	6.61287	Multitasking_Watch
12:04:45.735	6.9098773	-0.32562137	6.244269	-0.1290856	0.045341473	-0.00016493362	7.234778	-0.3133014	6.61287	Multitasking_Watch
12:04:45.756	6.9721284	-0.46927786	6.7398834	-0.17123531	-0.033460144	0.04076304	7.221187	-0.25884324	6.6300626	Multitasking_Watch
12:04:45.777	6.9721284	-0.46927786	6.7398834	-0.17123531	-0.033460144	0.04076304	7.221187	-0.25884324	6.6300626	Multitasking_Watch
12:04:45.799	6.9721284	-0.46927786	6.7398834	-0.17123531	-0.033460144	0.04076304	7.221187	-0.25884324	6.6300626	Multitasking_Watch
12:04:45.820	6.9721284	-0.46927786	6.7398834	-0.17123531	-0.033460144	0.04076304	7.221187	-0.25884324	6.6300626	Multitasking_Watch
12:04:45.841	6.9721284	-0.46927786	6.7398834	-0.17123531	-0.033460144	0.04076304	7.221187	-0.25884324	6.6300626	Multitasking_Watch
12:04:45.862	6.9721284	-0.46927786	6.7398834	-0.17123531	-0.033460144	0.04076304	7.221187	-0.25884324	6.6300626	Multitasking_Watch
12:04:45.884	6.9721284	-0.46927786	6.7398834	-0.17123531	-0.033460144	0.04076304	7.221187	-0.25884324	6.6300626	Multitasking_Watch
12:04:45.905	6.9721284	-0.46927786	6.7398834	-0.17123531	-0.033460144	0.04076304	7.221187	-0.25884324	6.6300626	Multitasking_Watch
12:04:45.926	6.9721284	-0.46927786	6.7398834	-0.17123531	-0.033460144	0.04076304	7.221187	-0.25884324	6.6300626	Multitasking_Watch
12:04:45.947	7.0726876	-0.3998439	6.4573593	0.005304754	-0.04506658	0.003500258	7.2257166	-0.37078738	6.6198044	Multitasking_Watch
12:04:45.969	7.0726876	-0.3998439	6.4573593	0.005304754	-0.04506658	0.003500258	7.2257166	-0.37078738	6.6198044	Multitasking_Watch
12:04:45.990	7.0726876	-0.3998439	6.4573593	0.005304754	-0.04506658	0.003500258	7.2257166	-0.37078738	6.6198044	Multitasking_Watch
12:04:46.011	7.0726876	-0.3998439	6.4573593	0.005304754	-0.04506658	0.003500258	7.2257166	-0.37078738	6.6198044	Multitasking_Watch
12:04:46.035	7.0726876	-0.3998439	6.4573593	0.005304754	-0.04506658	0.003500258	7.2257166	-0.37078738	6.6198044	Multitasking_Watch
12:04:46.056	7.0726876	-0.3998439	6.4573593	0.005304754	-0.04506658	0.003500258	7.2257166	-0.37078738	6.6198044	Multitasking_Watch
12:04:46.077	7.0726876	-0.3998439	6.4573593	0.005304754	-0.04506658	0.003500258	7.2257166	-0.37078738	6.6198044	Multitasking_Watch
12:04:46.098	7.0726876	-0.3998439	6.4573593	0.005304754	-0.04506658	0.003500258	7.2257166	-0.37078738	6.6198044	Multitasking_Watch
12:04:46.119	6.9314256	-0.46927786	6.32328	-0.10770532	0.033735033	-0.009327913	7.2776484	-0.33691987	6.5644965	Multitasking_Watch
12:04:46.140	6.9314256	-0.46927786	6.32328	-0.10770532	0.033735033	-0.009327913	7.2776484	-0.33691987	6.5644965	Multitasking_Watch
12:04:46.161	6.9314256	-0.46927786	6.32328	-0.10770532	0.033735033	-0.009327913	7.2776484	-0.33691987	6.5644965	Multitasking_Watch
12:04:46.182	6.9314256	-0.46927786	6.32328	-0.10770532	0.033735033	-0.009327913	7.2776484	-0.33691987	6.5644965	Multitasking_Watch
12:04:46.203	6.9314256	-0.46927786	6.32328	-0.10770532	0.033735033	-0.009327913	7.2776484	-0.33691987	6.5644965	Multitasking_Watch
12:04:46.224	6.9314256	-0.46927786	6.32328	-0.10770532	0.033735033	-0.009327913	7.2776484	-0.33691987	6.5644965	Multitasking_Watch
12:04:46.245	6.9314256	-0.46927786	6.32328	-0.10770532	0.033735033	-0.009327913	7.2776484	-0.33691987	6.5644965	Multitasking_Watch
12:04:46.266	6.9314256	-0.46927786	6.32328	-0.10770532	0.033735033	-0.009327913	7.2776484	-0.33691987	6.5644965	Multitasking_Watch
12:04:46.287	6.9314256	-0.46927786	6.32328	-0.10770532	0.033735033	-0.009327913	7.2776484	-0.33691987	6.5644965	Multitasking_Watch
12:04:46.309	7.1971903	-0.57462597	7.0702934	-0.08449244	0.11925616	0.060921595	7.210358	-0.43713793	6.6324916	Multitasking_Watch
12:04:46.330	7.1971903	-0.57462597	7.0702934	-0.08449244	0.11925616	0.060921595	7.210358	-0.43713793	6.6324916	Multitasking_Watch
12:04:46.351	7.1971903	-0.57462597	7.0702934	-0.08449244	0.11925616	0.060921595	7.210358	-0.43713793	6.6324916	Multitasking_Watch
12:04:46.372	7.1971903	-0.57462597	7.0702934	-0.08449244	0.11925616	0.060921595	7.210358	-0.43713793	6.6324916	Multitasking_Watch
12:04:46.393	7.1971903	-0.57462597	7.0702934	-0.08449244	0.11925616	0.060921595	7.210358	-0.43713793	6.6324916	Multitasking_Watch
12:04:46.415	7.1971903	-0.57462597	7.0702934	-0.08449244	0.11925616	0.060921595	7.210358	-0.43713793	6.6324916	Multitasking_Watch
12:04:46.437	7.1971903	-0.57462597	7.0702934	-0.08449244	0.11925616	0.060921595	7.210358	-0.43713793	6.6324916	Multitasking_Watch
12:04:46.460	7.1971903	-0.57462597	7.0702934	-0.08449244	0.11925616	0.060921595	7.210358	-0.43713793	6.6324916	Multitasking_Watch
12:04:46.483	6.699181	-0.5650489	6.838049	0.17390357	0.09543242	0.07252803	7.007182	-0.47324675	6.844393	Multitasking_Watch
12:04:46.505	6.699181	-0.5650489	6.838049	0.17390357	0.09543242	0.07252803	7.007182	-0.47324675	6.844393	Multitasking_Watch
12:04:46.528	6.699181	-0.5650489	6.838049	0.17390357	0.09543242	0.07252803	7.007182	-0.47324675	6.844393	Multitasking_Watch
12:04:46.550	6.699181	-0.5650489	6.838049	0.17390357	0.09543242	0.07252803	7.007182	-0.47324675	6.844393	Multitasking_Watch
12:04:46.573	6.699181	-0.5650489	6.838049	0.17390357	0.09543242	0.07252803	7.007182	-0.47324675	6.844393	Multitasking_Watch
12:04:46.596	6.699181	-0.5650489	6.838049	0.17390357	0.09543242	0.07252803	7.007182	-0.47324675	6.844393	Multitasking_Watch
12:04:46.618	6.699181	-0.5650489	6.838049	0.17390357	0.09543242	0.07252803	7.007182	-0.47324675	6.844393	Multitasking_Watch
12:04:46.642	6.699181	-0.5650489	6.838049	0.17390357	0.09543242	0.07252803	7.007182	-0.47324675	6.844393	Multitasking_Watch
12:04:46.666	6.7877693	-0.65124273	6.524399	-0.16573752	0.034956764	0.0572564	7.039306	-0.5917501	6.8020773	Multitasking_Watch
12:04:46.689	6.7877693	-0.65124273	6.524399	-0.16573752	0.034956764	0.0572564	7.039306	-0.5917501	6.8020773	Multitasking_Watch
12:04:46.710	6.7877693	-0.65124273	6.524399	-0.16573752	0.034956764	0.0572564	7.039306	-0.5917501	6.8020773	Multitasking_Watch
12:04:46.733	6.7877693	-0.65124273	6.524399	-0.16573752	0.034956764	0.0572564	7.039306	-0.5917501	6.8020773	Multitasking_Watch
12:04:46.756	6.7877693	-0.65124273	6.524399	-0.16573752	0.034956764	0.0572564	7.039306	-0.5917501	6.8020773	Multitasking_Watch
12:04:46.780	6.7877693	-0.65124273	6.524399	-0.16573752	0.034956764	0.0572564	7.039306	-0.5917501	6.8020773	Multitasking_Watch
12:04:46.801	6.7877693	-0.65124273	6.524399	-0.16573752	0.034956764	0.0572564	7.039306	-0.5917501	6.8020773	Multitasking_Watch
12:04:46.823	6.7877693	-0.65124273	6.524399	-0.16573752	0.034956764	0.0572564	7.039306	-0.5917501	6.8020773	Multitasking_Watch
12:04:46.844	6.7829804	-0.8092649	6.7207294	-0.042342734	0.02518292	-0.003830125	7.003494	-0.789436	6.8189535	Multitasking_Watch
12:04:46.866	6.7829804	-0.8092649	6.7207294	-0.042342734	0.02518292	-0.003830125	7.003494	-0.789436	6.8189535	Multitasking_Watch
12:04:46.888	6.7829804	-0.8092649	6.7207294	-0.042342734	0.02518292	-0.003830125	7.003494	-0.789436	6.8189535	Multitasking_Watch
12:04:46.911	6.7829804	-0.8092649	6.7207294	-0.042342734	0.02518292	-0.003830125	7.003494	-0.789436	6.8189535	Multitasking_Watch
12:04:46.934	6.7829804	-0.8092649	6.7207294	-0.042342734	0.02518292	-0.003830125	7.003494	-0.789436	6.8189535	Multitasking_Watch
12:04:46.957	6.7829804	-0.8092649	6.7207294	-0.042342734	0.02518292	-0.003830125	7.003494	-0.789436	6.8189535	Multitasking_Watch
12:04:46.981	6.7829804	-0.8092649	6.7207294	-0.042342734	0.02518292	-0.003830125	7.003494	-0.789436	6.8189535	Multitasking_Watch
12:04:47.003	6.7829804	-0.8092649	6.7207294	-0.042342734	0.02518292	-0.003830125	7.003494	-0.789436	6.8189535	Multitasking_Watch
12:04:47.025	6.691998	-0.8140534	6.3208857	-0.060057826	0.048395798	0.049926016	6.9955716	-0.8400436	6.821042	Multitasking_Watch
12:04:47.047	6.691998	-0.8140534	6.3208857	-0.060057826	0.048395798	0.049926016	6.9955716	-0.8400436	6.821042	Multitasking_Watch
12:04:47.068	6.691998	-0.8140534	6.3208857	-0.060057826	0.048395798	0.049926016	6.9955716	-0.8400436	6.821042	Multitasking_Watch
12:04:47.090	6.691998	-0.8140534	6.3208857	-0.060057826	0.048395798	0.049926016	6.9955716	-0.8400436	6.821042	Multitasking_Watch
12:04:47.112	6.691998	-0.8140534	6.3208857	-0.060057826	0.048395798	0.049926016	6.9955716	-0.8400436	6.821042	Multitasking_Watch
12:04:47.134	6.691998	-0.8140534	6.3208857	-0.060057826	0.048395798	0.049926016	6.9955716	-0.8400436	6.821042	Multitasking_Watch
12:04:47.157	6.691998	-0.8140534	6.3208857	-0.060057826	0.048395798	0.049926016	6.9955716	-0.8400436	6.821042	Multitasking_Watch
12:04:47.179	6.691998	-0.8140534	6.3208857	-0.060057826	0.048395798	0.049926016	6.9955716	-0.8400436	6.821042	Multitasking_Watch
12:04:47.202	6.6848154	-0.9888355	6.6967864	-0.03195803	0.005024367	-0.00077579886	6.95165	-0.91829854	6.8557687	Multitasking_Watch
12:04:47.225	6.6848154	-0.9888355	6.6967864	-0.03195803	0.005024367	-0.00077579886	6.95165	-0.91829854	6.8557687	Multitasking_Watch
12:04:47.247	6.6848154	-0.9888355	6.6967864	-0.03195803	0.005024367	-0.00077579886	6.95165	-0.91829854	6.8557687	Multitasking_Watch
12:04:47.269	6.6848154	-0.9888355	6.6967864	-0.03195803	0.005024367	-0.00077579886	6.95165	-0.91829854	6.8557687	Multitasking_Watch
12:04:47.292	6.6848154	-0.9888355	6.6967864	-0.03195803	0.005024367	-0.00077579886	6.95165	-0.91829854	6.8557687	Multitasking_Watch
12:04:47.314	6.6848154	-0.9888355	6.6967864	-0.03195803	0.005024367	-0.00077579886	6.95165	-0.91829854	6.8557687	Multitasking_Watch
12:04:47.336	6.6848154	-0.9888355	6.6967864	-0.03195803	0.005024367	-0.00077579886	6.95165	-0.91829854	6.8557687	Multitasking_Watch
12:04:47.358	6.6848154	-0.9888355	6.6967864	-0.03195803	0.005024367	-0.00077579886	6.95165	-0.91829854	6.8557687	Multitasking_Watch
12:04:47.381	6.6704497	-0.86193895	6.368771	-0.03195803	-0.07927504	0.017550157	6.946425	-0.9564146	6.8558583	Multitasking_Watch
12:04:47.403	6.6704497	-0.86193895	6.368771	-0.03195803	-0.07927504	0.017550157	6.946425	-0.9564146	6.8558583	Multitasking_Watch
12:04:47.426	6.6704497	-0.86193895	6.368771	-0.03195803	-0.07927504	0.017550157	6.946425	-0.9564146	6.8558583	Multitasking_Watch
12:04:47.449	6.6704497	-0.86193895	6.368771	-0.03195803	-0.07927504	0.017550157	6.946425	-0.9564146	6.8558583	Multitasking_Watch
12:04:47.472	6.6704497	-0.86193895	6.368771	-0.03195803	-0.07927504	0.017550157	6.946425	-0.9564146	6.8558583	Multitasking_Watch
12:04:47.495	6.6704497	-0.86193895	6.368771	-0.03195803	-0.07927504	0.017550157	6.946425	-0.9564146	6.8558583	Multitasking_Watch
12:04:47.517	6.6704497	-0.86193895	6.368771	-0.03195803	-0.07927504	0.017550157	6.946425	-0.9564146	6.8558583	Multitasking_Watch
12:04:47.540	6.6704497	-0.86193895	6.368771	-0.03195803	-0.07927504	0.017550157	6.946425	-0.9564146	6.8558583	Multitasking_Watch
12:04:47.562	6.6872096	-1.1205206	6.7829804	0.011413407	0.12475395	0.027934868	6.9448566	-1.0643977	6.84151	Multitasking_Watch
12:04:47.584	6.6872096	-1.1205206	6.7829804	0.011413407	0.12475395	0.027934868	6.9448566	-1.0643977	6.84151	Multitasking_Watch
12:04:47.606	6.6872096	-1.1205206	6.7829804	0.011413407	0.12475395	0.027934868	6.9448566	-1.0643977	6.84151	Multitasking_Watch
12:04:47.628	6.6872096	-1.1205206	6.7829804	0.011413407	0.12475395	0.027934868	6.9448566	-1.0643977	6.84151	Multitasking_Watch
12:04:47.652	6.6872096	-1.1205206	6.7829804	0.011413407	0.12475395	0.027934868	6.9448566	-1.0643977	6.84151	Multitasking_Watch
12:04:47.675	6.6872096	-1.1205206	6.7829804	0.011413407	0.12475395	0.027934868	6.9448566	-1.0643977	6.84151	Multitasking_Watch
12:04:47.698	6.6872096	-1.1205206	6.7829804	0.011413407	0.12475395	0.027934868	6.9448566	-1.0643977	6.84151	Multitasking_Watch
12:04:47.720	6.6872096	-1.1205206	6.7829804	0.011413407	0.12475395	0.027934868	6.9448566	-1.0643977	6.84151	Multitasking_Watch
12:04:47.743	6.550736	-0.9122187	6.589044	0.1115953	0.020295998	-0.056364536	6.869572	-0.942332	6.93479	Multitasking_Watch
12:04:47.766	6.550736	-0.9122187	6.589044	0.1115953	0.020295998	-0.056364536	6.869572	-0.942332	6.93479	Multitasking_Watch
12:04:47.787	6.550736	-0.9122187	6.589044	0.1115953	0.020295998	-0.056364536	6.869572	-0.942332	6.93479	Multitasking_Watch
12:04:47.809	6.550736	-0.9122187	6.589044	0.1115953	0.020295998	-0.056364536	6.869572	-0.942332	6.93479	Multitasking_Watch
12:04:47.831	6.550736	-0.9122187	6.589044	0.1115953	0.020295998	-0.056364536	6.869572	-0.942332	6.93479	Multitasking_Watch
12:04:47.853	6.550736	-0.9122187	6.589044	0.1115953	0.020295998	-0.056364536	6.869572	-0.942332	6.93479	Multitasking_Watch
12:04:47.876	6.550736	-0.9122187	6.589044	0.1115953	0.020295998	-0.056364536	6.869572	-0.942332	6.93479	Multitasking_Watch
12:04:47.898	6.550736	-0.9122187	6.589044	0.1115953	0.020295998	-0.056364536	6.869572	-0.942332	6.93479	Multitasking_Watch
12:04:47.920	6.646507	-0.8930645	6.9050884	0.034626286	0.0031917708	-0.0068844515	6.8378153	-0.9440274	6.9658704	Multitasking_Watch
12:04:47.942	6.646507	-0.8930645	6.9050884	0.034626286	0.0031917708	-0.0068844515	6.8378153	-0.9440274	6.9658704	Multitasking_Watch
12:04:47.964	6.646507	-0.8930645	6.9050884	0.034626286	0.0031917708	-0.0068844515	6.8378153	-0.9440274	6.9658704	Multitasking_Watch
12:04:47.986	6.646507	-0.8930645	6.9050884	0.034626286	0.0031917708	-0.0068844515	6.8378153	-0.9440274	6.9658704	Multitasking_Watch
12:04:48.009	6.646507	-0.8930645	6.9050884	0.034626286	0.0031917708	-0.0068844515	6.8378153	-0.9440274	6.9658704	Multitasking_Watch
12:04:48.031	6.646507	-0.8930645	6.9050884	0.034626286	0.0031917708	-0.0068844515	6.8378153	-0.9440274	6.9658704	Multitasking_Watch
12:04:48.055	6.646507	-0.8930645	6.9050884	0.034626286	0.0031917708	-0.0068844515	6.8378153	-0.9440274	6.9658704	Multitasking_Watch
12:04:48.077	6.646507	-0.8930645	6.9050884	0.034626286	0.0031917708	-0.0068844515	6.8378153	-0.9440274	6.9658704	Multitasking_Watch
12:04:48.100	6.6081986	-0.9792584	6.699181	-0.052727442	-0.042623125	0.060921595	6.856162	-1.0275246	6.935958	Multitasking_Watch
12:04:48.122	6.6081986	-0.9792584	6.699181	-0.052727442	-0.042623125	0.060921595	6.856162	-1.0275246	6.935958	Multitasking_Watch
12:04:48.144	6.6081986	-0.9792584	6.699181	-0.052727442	-0.042623125	0.060921595	6.856162	-1.0275246	6.935958	Multitasking_Watch
12:04:48.166	6.6081986	-0.9792584	6.699181	-0.052727442	-0.042623125	0.060921595	6.856162	-1.0275246	6.935958	Multitasking_Watch
12:04:48.189	6.6081986	-0.9792584	6.699181	-0.052727442	-0.042623125	0.060921595	6.856162	-1.0275246	6.935958	Multitasking_Watch
12:04:48.213	6.6081986	-0.9792584	6.699181	-0.052727442	-0.042623125	0.060921595	6.856162	-1.0275246	6.935958	Multitasking_Watch
12:04:48.235	6.6081986	-0.9792584	6.699181	-0.052727442	-0.042623125	0.060921595	6.856162	-1.0275246	6.935958	Multitasking_Watch
12:04:48.258	6.6081986	-0.9792584	6.699181	-0.052727442	-0.042623125	0.060921595	6.856162	-1.0275246	6.935958	Multitasking_Watch
12:04:48.283	6.5842557	-0.9720756	6.529187	0.03706975	0.00013744467	-0.0074953167	6.8497806	-1.0567118	6.9378777	Multitasking_Watch
12:04:48.306	6.5842557	-0.9720756	6.529187	0.03706975	0.00013744467	-0.0074953167	6.8497806	-1.0567118	6.9378777	Multitasking_Watch
12:04:48.328	6.5842557	-0.9720756	6.529187	0.03706975	0.00013744467	-0.0074953167	6.8497806	-1.0567118	6.9378777	Multitasking_Watch
12:04:48.351	6.5842557	-0.9720756	6.529187	0.03706975	0.00013744467	-0.0074953167	6.8497806	-1.0567118	6.9378777	Multitasking_Watch
12:04:48.373	6.5842557	-0.9720756	6.529187	0.03706975	0.00013744467	-0.0074953167	6.8497806	-1.0567118	6.9378777	Multitasking_Watch
12:04:48.394	6.5842557	-0.9720756	6.529187	0.03706975	0.00013744467	-0.0074953167	6.8497806	-1.0567118	6.9378777	Multitasking_Watch
12:04:48.417	6.5842557	-0.9720756	6.529187	0.03706975	0.00013744467	-0.0074953167	6.8497806	-1.0567118	6.9378777	Multitasking_Watch
12:04:48.440	6.5842557	-0.9720756	6.529187	0.03706975	0.00013744467	-0.0074953167	6.8497806	-1.0567118	6.9378777	Multitasking_Watch
12:04:48.462	6.5842557	-1.1013664	6.689604	-0.038066678	0.038621955	-0.0074953167	6.8330665	-1.0927689	6.9487615	Multitasking_Watch
12:04:48.485	6.5842557	-1.1013664	6.689604	-0.038066678	0.038621955	-0.0074953167	6.8330665	-1.0927689	6.9487615	Multitasking_Watch
12:04:48.508	6.5842557	-1.1013664	6.689604	-0.038066678	0.038621955	-0.0074953167	6.8330665	-1.0927689	6.9487615	Multitasking_Watch
12:04:48.531	6.5842557	-1.1013664	6.689604	-0.038066678	0.038621955	-0.0074953167	6.8330665	-1.0927689	6.9487615	Multitasking_Watch
12:04:48.554	6.5842557	-1.1013664	6.689604	-0.038066678	0.038621955	-0.0074953167	6.8330665	-1.0927689	6.9487615	Multitasking_Watch
12:04:48.576	6.5842557	-1.1013664	6.689604	-0.038066678	0.038621955	-0.0074953167	6.8330665	-1.0927689	6.9487615	Multitasking_Watch
12:04:48.598	6.5842557	-1.1013664	6.689604	-0.038066678	0.038621955	-0.0074953167	6.8330665	-1.0927689	6.9487615	Multitasking_Watch
12:04:48.621	6.5842557	-1.1013664	6.689604	-0.038066678	0.038621955	-0.0074953167	6.8330665	-1.0927689	6.9487615	Multitasking_Watch
12:04:48.643	6.651295	-1.1564348	6.830866	-0.046007928	0.031902436	0.033432655	6.8494205	-1.0852374	6.9338245	Multitasking_Watch
12:04:48.666	6.651295	-1.1564348	6.830866	-0.046007928	0.031902436	0.033432655	6.8494205	-1.0852374	6.9338245	Multitasking_Watch
12:04:48.688	6.651295	-1.1564348	6.830866	-0.046007928	0.031902436	0.033432655	6.8494205	-1.0852374	6.9338245	Multitasking_Watch
12:04:48.710	6.651295	-1.1564348	6.830866	-0.046007928	0.031902436	0.033432655	6.8494205	-1.0852374	6.9338245	Multitasking_Watch
12:04:48.732	6.651295	-1.1564348	6.830866	-0.046007928	0.031902436	0.033432655	6.8494205	-1.0852374	6.9338245	Multitasking_Watch
12:04:48.754	6.651295	-1.1564348	6.830866	-0.046007928	0.031902436	0.033432655	6.8494205	-1.0852374	6.9338245	Multitasking_Watch
12:04:48.776	6.651295	-1.1564348	6.830866	-0.046007928	0.031902436	0.033432655	6.8494205	-1.0852374	6.9338245	Multitasking_Watch
12:04:48.799	6.651295	-1.1564348	6.830866	-0.046007928	0.031902436	0.033432655	6.8494205	-1.0852374	6.9338245	Multitasking_Watch
12:04:48.821	6.5196104	-1.1540405	6.682421	-0.1132031	-0.029184088	0.04076304	6.8071537	-1.1588261	6.9634795	Multitasking_Watch
12:04:48.843	6.5196104	-1.1540405	6.682421	-0.1132031	-0.029184088	0.04076304	6.8071537	-1.1588261	6.9634795	Multitasking_Watch
12:04:48.865	6.5196104	-1.1540405	6.682421	-0.1132031	-0.029184088	0.04076304	6.8071537	-1.1588261	6.9634795	Multitasking_Watch
12:04:48.888	6.5196104	-1.1540405	6.682421	-0.1132031	-0.029184088	0.04076304	6.8071537	-1.1588261	6.9634795	Multitasking_Watch
12:04:48.911	6.5196104	-1.1540405	6.682421	-0.1132031	-0.029184088	0.04076304	6.8071537	-1.1588261	6.9634795	Multitasking_Watch
12:04:48.935	6.5196104	-1.1540405	6.682421	-0.1132031	-0.029184088	0.04076304	6.8071537	-1.1588261	6.9634795	Multitasking_Watch
12:04:48.956	6.5196104	-1.1540405	6.682421	-0.1132031	-0.029184088	0.04076304	6.8071537	-1.1588261	6.9634795	Multitasking_Watch
12:04:48.977	6.5196104	-1.1540405	6.682421	-0.1132031	-0.029184088	0.04076304	6.8071537	-1.1588261	6.9634795	Multitasking_Watch
12:04:48.998	6.6608725	-1.3072741	6.9290314	-0.046007928	-0.02857322	-0.010549642	6.831768	-1.287534	6.916611	Multitasking_Watch
12:04:49.021	6.6608725	-1.3072741	6.9290314	-0.046007928	-0.02857322	-0.010549642	6.831768	-1.287534	6.916611	Multitasking_Watch
12:04:49.044	6.6608725	-1.3072741	6.9290314	-0.046007928	-0.02857322	-0.010549642	6.831768	-1.287534	6.916611	Multitasking_Watch
12:04:49.066	6.6608725	-1.3072741	6.9290314	-0.046007928	-0.02857322	-0.010549642	6.831768	-1.287534	6.916611	Multitasking_Watch
12:04:49.087	6.6608725	-1.3072741	6.9290314	-0.046007928	-0.02857322	-0.010549642	6.831768	-1.287534	6.916611	Multitasking_Watch
12:04:49.109	6.6608725	-1.3072741	6.9290314	-0.046007928	-0.02857322	-0.010549642	6.831768	-1.287534	6.916611	Multitasking_Watch
12:04:49.130	6.6608725	-1.3072741	6.9290314	-0.046007928	-0.02857322	-0.010549642	6.831768	-1.287534	6.916611	Multitasking_Watch
12:04:49.151	6.6608725	-1.3072741	6.9290314	-0.046007928	-0.02857322	-0.010549642	6.831768	-1.287534	6.916611	Multitasking_Watch
12:04:49.174	6.6608725	-1.3072741	6.9290314	-0.046007928	-0.02857322	-0.010549642	6.831768	-1.287534	6.916611	Multitasking_Watch
12:04:49.195	6.55313	-1.2905141	6.88354	-0.077772915	0.06672175	0.007776315	6.7888827	-1.2773756	6.960581	Multitasking_Watch
12:04:49.217	6.55313	-1.2905141	6.88354	-0.077772915	0.06672175	0.007776315	6.7888827	-1.2773756	6.960581	Multitasking_Watch
12:04:49.239	6.55313	-1.2905141	6.88354	-0.077772915	0.06672175	0.007776315	6.7888827	-1.2773756	6.960581	Multitasking_Watch
12:04:49.262	6.55313	-1.2905141	6.88354	-0.077772915	0.06672175	0.007776315	6.7888827	-1.2773756	6.960581	Multitasking_Watch
12:04:49.283	6.55313	-1.2905141	6.88354	-0.077772915	0.06672175	0.007776315	6.7888827	-1.2773756	6.960581	Multitasking_Watch
12:04:49.305	6.55313	-1.2905141	6.88354	-0.077772915	0.06672175	0.007776315	6.7888827	-1.2773756	6.960581	Multitasking_Watch
12:04:49.328	6.55313	-1.2905141	6.88354	-0.077772915	0.06672175	0.007776315	6.7888827	-1.2773756	6.960581	Multitasking_Watch
12:04:49.351	6.55313	-1.2905141	6.88354	-0.077772915	0.06672175	0.007776315	6.7888827	-1.2773756	6.960581	Multitasking_Watch
12:04:49.373	6.572284	-1.2905141	6.8236833	0.07799772	-0.037125334	-0.06430579	6.8299537	-1.2848879	6.9188967	Multitasking_Watch
12:04:49.396	6.572284	-1.2905141	6.8236833	0.07799772	-0.037125334	-0.06430579	6.8299537	-1.2848879	6.9188967	Multitasking_Watch
12:04:49.418	6.572284	-1.2905141	6.8236833	0.07799772	-0.037125334	-0.06430579	6.8299537	-1.2848879	6.9188967	Multitasking_Watch
12:04:49.441	6.572284	-1.2905141	6.8236833	0.07799772	-0.037125334	-0.06430579	6.8299537	-1.2848879	6.9188967	Multitasking_Watch
12:04:49.462	6.572284	-1.2905141	6.8236833	0.07799772	-0.037125334	-0.06430579	6.8299537	-1.2848879	6.9188967	Multitasking_Watch
12:04:49.484	6.572284	-1.2905141	6.8236833	0.07799772	-0.037125334	-0.06430579	6.8299537	-1.2848879	6.9188967	Multitasking_Watch
12:04:49.506	6.572284	-1.2905141	6.8236833	0.07799772	-0.037125334	-0.06430579	6.8299537	-1.2848879	6.9188967	Multitasking_Watch
12:04:49.528	6.572284	-1.2905141	6.8236833	0.07799772	-0.037125334	-0.06430579	6.8299537	-1.2848879	6.9188967	Multitasking_Watch
12:04:49.551	6.7255177	-1.3647367	7.0367737	-0.10892705	0.05878051	-0.019101758	6.8755646	-1.2716931	6.876021	Multitasking_Watch
12:04:49.573	6.7255177	-1.3647367	7.0367737	-0.10892705	0.05878051	-0.019101758	6.8755646	-1.2716931	6.876021	Multitasking_Watch
12:04:49.596	6.7255177	-1.3647367	7.0367737	-0.10892705	0.05878051	-0.019101758	6.8755646	-1.2716931	6.876021	Multitasking_Watch
12:04:49.619	6.7255177	-1.3647367	7.0367737	-0.10892705	0.05878051	-0.019101758	6.8755646	-1.2716931	6.876021	Multitasking_Watch
12:04:49.642	6.7255177	-1.3647367	7.0367737	-0.10892705	0.05878051	-0.019101758	6.8755646	-1.2716931	6.876021	Multitasking_Watch
12:04:49.665	6.7255177	-1.3647367	7.0367737	-0.10892705	0.05878051	-0.019101758	6.8755646	-1.2716931	6.876021	Multitasking_Watch
12:04:49.688	6.7255177	-1.3647367	7.0367737	-0.10892705	0.05878051	-0.019101758	6.8755646	-1.2716931	6.876021	Multitasking_Watch
12:04:49.710	6.7255177	-1.3647367	7.0367737	-0.10892705	0.05878051	-0.019101758	6.8755646	-1.2716931	6.876021	Multitasking_Watch
12:04:49.733	6.629747	-1.3743137	6.366377	-0.01729726	0.017852537	-0.05331021	6.870779	-1.374894	6.860931	Multitasking_Watch
12:04:49.755	6.629747	-1.3743137	6.366377	-0.01729726	0.017852537	-0.05331021	6.870779	-1.374894	6.860931	Multitasking_Watch
12:04:49.778	6.629747	-1.3743137	6.366377	-0.01729726	0.017852537	-0.05331021	6.870779	-1.374894	6.860931	Multitasking_Watch
12:04:49.801	6.629747	-1.3743137	6.366377	-0.01729726	0.017852537	-0.05331021	6.870779	-1.374894	6.860931	Multitasking_Watch
12:04:49.823	6.629747	-1.3743137	6.366377	-0.01729726	0.017852537	-0.05331021	6.870779	-1.374894	6.860931	Multitasking_Watch
12:04:49.846	6.629747	-1.3743137	6.366377	-0.01729726	0.017852537	-0.05331021	6.870779	-1.374894	6.860931	Multitasking_Watch
12:04:49.869	6.629747	-1.3743137	6.366377	-0.01729726	0.017852537	-0.05331021	6.870779	-1.374894	6.860931	Multitasking_Watch
12:04:49.892	6.629747	-1.3743137	6.366377	-0.01729726	0.017852537	-0.05331021	6.870779	-1.374894	6.860931	Multitasking_Watch
12:04:49.915	6.610593	-1.3192455	6.567496	0.051119648	-0.0957684	0.014495833	6.8723187	-1.3768101	6.8589993	Multitasking_Watch
12:04:49.938	6.610593	-1.3192455	6.567496	0.051119648	-0.0957684	0.014495833	6.8723187	-1.3768101	6.8589993	Multitasking_Watch
12:04:49.961	6.610593	-1.3192455	6.567496	0.051119648	-0.0957684	0.014495833	6.8723187	-1.3768101	6.8589993	Multitasking_Watch
12:04:49.984	6.610593	-1.3192455	6.567496	0.051119648	-0.0957684	0.014495833	6.8723187	-1.3768101	6.8589993	Multitasking_Watch
12:04:50.006	6.610593	-1.3192455	6.567496	0.051119648	-0.0957684	0.014495833	6.8723187	-1.3768101	6.8589993	Multitasking_Watch
12:04:50.030	6.610593	-1.3192455	6.567496	0.051119648	-0.0957684	0.014495833	6.8723187	-1.3768101	6.8589993	Multitasking_Watch
12:04:50.058	6.610593	-1.3192455	6.567496	0.051119648	-0.0957684	0.014495833	6.8723187	-1.3768101	6.8589993	Multitasking_Watch
12:04:50.079	6.840443	-1.2689656	6.4573593	-0.104651	-0.042623125	-0.023377813	6.9589963	-1.3969995	6.7669067	Multitasking_Watch
12:04:50.101	6.840443	-1.2689656	6.4573593	-0.104651	-0.042623125	-0.023377813	6.9589963	-1.3969995	6.7669067	Multitasking_Watch
12:04:50.125	6.840443	-1.2689656	6.4573593	-0.104651	-0.042623125	-0.023377813	6.9589963	-1.3969995	6.7669067	Multitasking_Watch
12:04:50.148	6.840443	-1.2689656	6.4573593	-0.104651	-0.042623125	-0.023377813	6.9589963	-1.3969995	6.7669067	Multitasking_Watch
12:04:50.170	6.840443	-1.2689656	6.4573593	-0.104651	-0.042623125	-0.023377813	6.9589963	-1.3969995	6.7669067	Multitasking_Watch
12:04:50.191	6.840443	-1.2689656	6.4573593	-0.104651	-0.042623125	-0.023377813	6.9589963	-1.3969995	6.7669067	Multitasking_Watch
12:04:50.212	6.840443	-1.2689656	6.4573593	-0.104651	-0.042623125	-0.023377813	6.9589963	-1.3969995	6.7669067	Multitasking_Watch
12:04:50.234	6.840443	-1.2689656	6.4573593	-0.104651	-0.042623125	-0.023377813	6.9589963	-1.3969995	6.7669067	Multitasking_Watch
12:04:50.254	6.7015753	-1.7310607	6.936214	-0.027071103	-0.12631166	-0.049034152	6.9871807	-1.4002941	6.7371163	Multitasking_Watch
12:04:50.276	6.7015753	-1.7310607	6.936214	-0.027071103	-0.12631166	-0.049034152	6.9871807	-1.4002941	6.7371163	Multitasking_Watch
12:04:50.298	6.7015753	-1.7310607	6.936214	-0.027071103	-0.12631166	-0.049034152	6.9871807	-1.4002941	6.7371163	Multitasking_Watch
12:04:50.320	6.7015753	-1.7310607	6.936214	-0.027071103	-0.12631166	-0.049034152	6.9871807	-1.4002941	6.7371163	Multitasking_Watch
12:04:50.343	6.7015753	-1.7310607	6.936214	-0.027071103	-0.12631166	-0.049034152	6.9871807	-1.4002941	6.7371163	Multitasking_Watch
12:04:50.366	6.7015753	-1.7310607	6.936214	-0.027071103	-0.12631166	-0.049034152	6.9871807	-1.4002941	6.7371163	Multitasking_Watch
12:04:50.390	6.7015753	-1.7310607	6.936214	-0.027071103	-0.12631166	-0.049034152	6.9871807	-1.4002941	6.7371163	Multitasking_Watch
12:04:50.412	6.7015753	-1.7310607	6.936214	-0.027071103	-0.12631166	-0.049034152	6.9871807	-1.4002941	6.7371163	Multitasking_Watch
12:04:50.434	6.7015753	-1.7310607	6.936214	-0.027071103	-0.12631166	-0.049034152	6.9871807	-1.4002941	6.7371163	Multitasking_Watch
12:04:50.457	6.873963	-1.4245936	6.471725	-0.08021638	0.0343459	0.021826215	7.082397	-1.4378359	6.628921	Multitasking_Watch
12:04:50.480	6.873963	-1.4245936	6.471725	-0.08021638	0.0343459	0.021826215	7.082397	-1.4378359	6.628921	Multitasking_Watch
12:04:50.502	6.873963	-1.4245936	6.471725	-0.08021638	0.0343459	0.021826215	7.082397	-1.4378359	6.628921	Multitasking_Watch
12:04:50.524	6.873963	-1.4245936	6.471725	-0.08021638	0.0343459	0.021826215	7.082397	-1.4378359	6.628921	Multitasking_Watch
12:04:50.547	6.873963	-1.4245936	6.471725	-0.08021638	0.0343459	0.021826215	7.082397	-1.4378359	6.628921	Multitasking_Watch
12:04:50.569	6.873963	-1.4245936	6.471725	-0.08021638	0.0343459	0.021826215	7.082397	-1.4378359	6.628921	Multitasking_Watch
12:04:50.592	6.873963	-1.4245936	6.471725	-0.08021638	0.0343459	0.021826215	7.082397	-1.4378359	6.628921	Multitasking_Watch
12:04:50.614	6.873963	-1.4245936	6.471725	-0.08021638	0.0343459	0.021826215	7.082397	-1.4378359	6.628921	Multitasking_Watch
12:04:50.636	6.8476257	-1.4293821	6.4765134	-0.08082725	0.033124167	0.017550157	7.0637555	-1.3981144	6.6572404	Multitasking_Watch
12:04:50.659	6.8476257	-1.4293821	6.4765134	-0.08082725	0.033124167	0.017550157	7.0637555	-1.3981144	6.6572404	Multitasking_Watch
12:04:50.682	6.8476257	-1.4293821	6.4765134	-0.08082725	0.033124167	0.017550157	7.0637555	-1.3981144	6.6572404	Multitasking_Watch
12:04:50.704	6.8476257	-1.4293821	6.4765134	-0.08082725	0.033124167	0.017550157	7.0637555	-1.3981144	6.6572404	Multitasking_Watch
12:04:50.728	6.8476257	-1.4293821	6.4765134	-0.08082725	0.033124167	0.017550157	7.0637555	-1.3981144	6.6572404	Multitasking_Watch
12:04:50.750	6.8476257	-1.4293821	6.4765134	-0.08082725	0.033124167	0.017550157	7.0637555	-1.3981144	6.6572404	Multitasking_Watch
12:04:50.772	6.8476257	-1.4293821	6.4765134	-0.08082725	0.033124167	0.017550157	7.0637555	-1.3981144	6.6572404	Multitasking_Watch
12:04:50.794	6.8476257	-1.4293821	6.4765134	-0.08082725	0.033124167	0.017550157	7.055959	-1.4472128	6.655018	Multitasking_Watch
12:04:50.817	6.9481854	-1.4796618	6.6273527	-0.021573316	0.081993386	0.027934868	7.055959	-1.4472128	6.655018	Multitasking_Watch
12:04:50.840	6.9481854	-1.4796618	6.6273527	-0.021573316	0.081993386	0.027934868	7.055959	-1.4472128	6.655018	Multitasking_Watch
12:04:50.862	6.9481854	-1.4796618	6.6273527	-0.021573316	0.081993386	0.027934868	7.055959	-1.4472128	6.655018	Multitasking_Watch
12:04:50.885	6.9481854	-1.4796618	6.6273527	-0.021573316	0.081993386	0.027934868	7.055959	-1.4472128	6.655018	Multitasking_Watch
12:04:50.908	6.9481854	-1.4796618	6.6273527	-0.021573316	0.081993386	0.027934868	7.055959	-1.4472128	6.655018	Multitasking_Watch
12:04:50.930	6.9481854	-1.4796618	6.6273527	-0.021573316	0.081993386	0.027934868	7.055959	-1.4472128	6.655018	Multitasking_Watch
12:04:50.951	6.9481854	-1.4796618	6.6273527	-0.021573316	0.081993386	0.027934868	7.055959	-1.4472128	6.655018	Multitasking_Watch
12:04:50.973	6.9481854	-1.4796618	6.6273527	-0.021573316	0.081993386	0.027934868	7.055959	-1.4472128	6.655018	Multitasking_Watch
12:04:50.996	6.8524146	-1.4245936	6.2514515	-0.030125432	-0.06461427	0.048704285	7.03887	-1.5159256	6.657819	Multitasking_Watch
12:04:51.022	6.8524146	-1.4245936	6.2514515	-0.030125432	-0.06461427	0.048704285	7.03887	-1.5159256	6.657819	Multitasking_Watch
12:04:51.044	6.8524146	-1.4245936	6.2514515	-0.030125432	-0.06461427	0.048704285	7.03887	-1.5159256	6.657819	Multitasking_Watch
12:04:51.066	6.8524146	-1.4245936	6.2514515	-0.030125432	-0.06461427	0.048704285	7.03887	-1.5159256	6.657819	Multitasking_Watch
12:04:51.088	6.8524146	-1.4245936	6.2514515	-0.030125432	-0.06461427	0.048704285	7.03887	-1.5159256	6.657819	Multitasking_Watch
12:04:51.110	6.8524146	-1.4245936	6.2514515	-0.030125432	-0.06461427	0.048704285	7.03887	-1.5159256	6.657819	Multitasking_Watch
12:04:51.132	6.8524146	-1.4245936	6.2514515	-0.030125432	-0.06461427	0.048704285	7.03887	-1.5159256	6.657819	Multitasking_Watch
12:04:51.155	6.8524146	-1.4245936	6.2514515	-0.030125432	-0.06461427	0.048704285	7.0028367	-1.4842182	6.70281	Multitasking_Watch
12:04:51.176	6.996071	-1.4126221	6.8500204	0.055395704	0.06733262	-0.027043005	7.0028367	-1.4842182	6.70281	Multitasking_Watch
12:04:51.198	6.996071	-1.4126221	6.8500204	0.055395704	0.06733262	-0.027043005	7.0028367	-1.4842182	6.70281	Multitasking_Watch
12:04:51.221	6.996071	-1.4126221	6.8500204	0.055395704	0.06733262	-0.027043005	7.0028367	-1.4842182	6.70281	Multitasking_Watch
12:04:51.244	6.996071	-1.4126221	6.8500204	0.055395704	0.06733262	-0.027043005	7.0028367	-1.4842182	6.70281	Multitasking_Watch
12:04:51.267	6.996071	-1.4126221	6.8500204	0.055395704	0.06733262	-0.027043005	7.0028367	-1.4842182	6.70281	Multitasking_Watch
12:04:51.290	6.996071	-1.4126221	6.8500204	0.055395704	0.06733262	-0.027043005	7.0028367	-1.4842182	6.70281	Multitasking_Watch
12:04:51.313	6.996071	-1.4126221	6.8500204	0.055395704	0.06733262	-0.027043005	7.0028367	-1.4842182	6.70281	Multitasking_Watch
12:04:51.335	6.9050884	-1.1253091	5.95935	0.055395704	0.06733262	-0.027043005	7.0028367	-1.4842182	6.70281	Multitasking_Watch
12:04:51.359	6.9050884	-1.1253091	5.95935	0.1592428	-0.007192938	-0.008717047	7.032445	-1.3954931	6.690853	Multitasking_Watch
12:04:51.382	6.9050884	-1.1253091	5.95935	0.1592428	-0.007192938	-0.008717047	7.032445	-1.3954931	6.690853	Multitasking_Watch
12:04:51.404	6.9050884	-1.1253091	5.95935	0.1592428	-0.007192938	-0.008717047	7.032445	-1.3954931	6.690853	Multitasking_Watch
12:04:51.427	6.9050884	-1.1253091	5.95935	0.1592428	-0.007192938	-0.008717047	7.032445	-1.3954931	6.690853	Multitasking_Watch
12:04:51.449	6.9050884	-1.1253091	5.95935	0.1592428	-0.007192938	-0.008717047	7.032445	-1.3954931	6.690853	Multitasking_Watch
12:04:51.473	6.9050884	-1.1253091	5.95935	0.1592428	-0.007192938	-0.008717047	7.032445	-1.3954931	6.690853	Multitasking_Watch
12:04:51.495	6.9050884	-1.1253091	5.95935	0.1592428	-0.007192938	-0.008717047	7.032445	-1.3954931	6.690853	Multitasking_Watch
12:04:51.518	6.6848154	-1.3192455	7.058322	0.043789264	-0.0016951511	-0.041703768	6.924036	-1.2089155	6.8386087	Multitasking_Watch
12:04:51.540	6.6848154	-1.3192455	7.058322	0.043789264	-0.0016951511	-0.041703768	6.924036	-1.2089155	6.8386087	Multitasking_Watch
12:04:51.563	6.6848154	-1.3192455	7.058322	0.043789264	-0.0016951511	-0.041703768	6.924036	-1.2089155	6.8386087	Multitasking_Watch
12:04:51.585	6.6848154	-1.3192455	7.058322	0.043789264	-0.0016951511	-0.041703768	6.924036	-1.2089155	6.8386087	Multitasking_Watch
12:04:51.608	6.6848154	-1.3192455	7.058322	0.043789264	-0.0016951511	-0.041703768	6.924036	-1.2089155	6.8386087	Multitasking_Watch
12:04:51.630	6.6848154	-1.3192455	7.058322	0.043789264	-0.0016951511	-0.041703768	6.924036	-1.2089155	6.8386087	Multitasking_Watch
12:04:51.651	6.6848154	-1.3192455	7.058322	0.043789264	-0.0016951511	-0.041703768	6.924036	-1.2089155	6.8386087	Multitasking_Watch
12:04:51.673	6.6848154	-1.3192455	7.058322	0.043789264	-0.0016951511	-0.041703768	6.924036	-1.2089155	6.8386087	Multitasking_Watch
12:04:51.696	6.6848154	-1.3192455	7.058322	0.043789264	-0.0016951511	-0.041703768	6.8114963	-1.1030056	6.968301	Multitasking_Watch
12:04:51.718	6.6345353	-1.0774237	6.488485	-0.022184184	0.14430164	0.010219775	6.8114963	-1.1030056	6.968301	Multitasking_Watch
12:04:51.741	6.6345353	-1.0774237	6.488485	-0.022184184	0.14430164	0.010219775	6.8114963	-1.1030056	6.968301	Multitasking_Watch
12:04:51.763	6.6345353	-1.0774237	6.488485	-0.022184184	0.14430164	0.010219775	6.8114963	-1.1030056	6.968301	Multitasking_Watch
12:04:51.786	6.6345353	-1.0774237	6.488485	-0.022184184	0.14430164	0.010219775	6.8114963	-1.1030056	6.968301	Multitasking_Watch
12:04:51.809	6.6345353	-1.0774237	6.488485	-0.022184184	0.14430164	0.010219775	6.8114963	-1.1030056	6.968301	Multitasking_Watch
12:04:51.831	6.6345353	-1.0774237	6.488485	-0.022184184	0.14430164	0.010219775	6.8114963	-1.1030056	6.968301	Multitasking_Watch
12:04:51.853	6.6345353	-1.0774237	6.488485	-0.022184184	0.14430164	0.010219775	6.8114963	-1.1030056	6.968301	Multitasking_Watch
12:04:51.875	6.6345353	-1.0774237	6.488485	-0.022184184	0.14430164	0.010219775	6.8114963	-1.1030056	6.968301	Multitasking_Watch
12:04:51.898	6.2083545	-0.7134939	6.6249585	-0.06799908	-0.18800905	-0.008106182	6.5696034	-0.9766391	7.215041	Multitasking_Watch
12:04:51.921	6.2083545	-0.7134939	6.6249585	-0.06799908	-0.18800905	-0.008106182	6.5696034	-0.9766391	7.215041	Multitasking_Watch
12:04:51.943	6.2083545	-0.7134939	6.6249585	-0.06799908	-0.18800905	-0.008106182	6.5696034	-0.9766391	7.215041	Multitasking_Watch
12:04:51.966	6.2083545	-0.7134939	6.6249585	-0.06799908	-0.18800905	-0.008106182	6.5696034	-0.9766391	7.215041	Multitasking_Watch
12:04:51.989	6.2083545	-0.7134939	6.6249585	-0.06799908	-0.18800905	-0.008106182	6.5696034	-0.9766391	7.215041	Multitasking_Watch
12:04:52.012	6.2083545	-0.7134939	6.6249585	-0.06799908	-0.18800905	-0.008106182	6.5696034	-0.9766391	7.215041	Multitasking_Watch
12:04:52.034	6.2083545	-0.7134939	6.6249585	-0.06799908	-0.18800905	-0.008106182	6.5696034	-0.9766391	7.215041	Multitasking_Watch
12:04:52.057	6.775798	-0.9768641	6.7398834	-0.076551184	-0.23504567	0.018771889	6.8673058	-1.0836875	6.9163566	Multitasking_Watch
12:04:52.080	6.775798	-0.9768641	6.7398834	-0.076551184	-0.23504567	0.018771889	6.8673058	-1.0836875	6.9163566	Multitasking_Watch
12:04:52.103	6.775798	-0.9768641	6.7398834	-0.076551184	-0.23504567	0.018771889	6.8673058	-1.0836875	6.9163566	Multitasking_Watch
12:04:52.125	6.775798	-0.9768641	6.7398834	-0.076551184	-0.23504567	0.018771889	6.8673058	-1.0836875	6.9163566	Multitasking_Watch
12:04:52.147	6.775798	-0.9768641	6.7398834	-0.076551184	-0.23504567	0.018771889	6.8673058	-1.0836875	6.9163566	Multitasking_Watch
12:04:52.169	6.775798	-0.9768641	6.7398834	-0.076551184	-0.23504567	0.018771889	6.8673058	-1.0836875	6.9163566	Multitasking_Watch
12:04:52.191	6.775798	-0.9768641	6.7398834	-0.076551184	-0.23504567	0.018771889	6.8673058	-1.0836875	6.9163566	Multitasking_Watch
12:04:52.214	6.775798	-0.9768641	6.7398834	-0.076551184	-0.23504567	0.018771889	6.8673058	-1.0836875	6.9163566	Multitasking_Watch
12:04:52.236	6.775798	-0.9768641	6.7398834	-0.076551184	-0.23504567	0.018771889	6.9933944	-1.119308	6.7830586	Multitasking_Watch
12:04:52.260	6.794952	-1.1205206	6.735095	-0.06250129	0.019685132	0.028545732	6.9933944	-1.119308	6.7830586	Multitasking_Watch
12:04:52.282	6.794952	-1.1205206	6.735095	-0.06250129	0.019685132	0.028545732	6.9933944	-1.119308	6.7830586	Multitasking_Watch
12:04:52.304	6.794952	-1.1205206	6.735095	-0.06250129	0.019685132	0.028545732	6.9933944	-1.119308	6.7830586	Multitasking_Watch
12:04:52.326	6.794952	-1.1205206	6.735095	-0.06250129	0.019685132	0.028545732	6.9933944	-1.119308	6.7830586	Multitasking_Watch
12:04:52.349	6.794952	-1.1205206	6.735095	-0.06250129	0.019685132	0.028545732	6.9933944	-1.119308	6.7830586	Multitasking_Watch
12:04:52.372	6.794952	-1.1205206	6.735095	-0.06250129	0.019685132	0.028545732	6.9933944	-1.119308	6.7830586	Multitasking_Watch
12:04:52.394	6.794952	-1.1205206	6.735095	-0.06250129	0.019685132	0.028545732	6.9933944	-1.119308	6.7830586	Multitasking_Watch
12:04:52.416	6.938608	-0.90503585	5.954561	-0.08143811	-0.06461427	0.0291566	7.0810165	-1.2469164	6.668932	Multitasking_Watch
12:04:52.437	6.938608	-0.90503585	5.954561	-0.08143811	-0.06461427	0.0291566	7.0810165	-1.2469164	6.668932	Multitasking_Watch
12:04:52.459	6.938608	-0.90503585	5.954561	-0.08143811	-0.06461427	0.0291566	7.0810165	-1.2469164	6.668932	Multitasking_Watch
12:04:52.481	6.938608	-0.90503585	5.954561	-0.08143811	-0.06461427	0.0291566	7.0810165	-1.2469164	6.668932	Multitasking_Watch
12:04:52.503	6.938608	-0.90503585	5.954561	-0.08143811	-0.06461427	0.0291566	7.0810165	-1.2469164	6.668932	Multitasking_Watch
12:04:52.525	6.938608	-0.90503585	5.954561	-0.08143811	-0.06461427	0.0291566	7.0810165	-1.2469164	6.668932	Multitasking_Watch
12:04:52.548	6.938608	-0.90503585	5.954561	-0.08143811	-0.06461427	0.0291566	7.0810165	-1.2469164	6.668932	Multitasking_Watch
12:04:52.571	6.938608	-0.90503585	5.954561	-0.08143811	-0.06461427	0.0291566	7.0810165	-1.2469164	6.668932	Multitasking_Watch
12:04:52.594	6.938608	-0.90503585	5.954561	-0.08143811	-0.06461427	0.0291566	7.0810165	-1.2469164	6.668932	Multitasking_Watch
12:04:52.617	6.996071	-1.6281068	7.101419	-0.011799472	-0.06950119	0.003500258	7.0434318	-1.3340119	6.691844	Multitasking_Watch
12:04:52.639	6.996071	-1.6281068	7.101419	-0.011799472	-0.06950119	0.003500258	7.0434318	-1.3340119	6.691844	Multitasking_Watch
12:04:52.661	6.996071	-1.6281068	7.101419	-0.011799472	-0.06950119	0.003500258	7.0434318	-1.3340119	6.691844	Multitasking_Watch
12:04:52.683	6.996071	-1.6281068	7.101419	-0.011799472	-0.06950119	0.003500258	7.0434318	-1.3340119	6.691844	Multitasking_Watch
12:04:52.706	6.996071	-1.6281068	7.101419	-0.011799472	-0.06950119	0.003500258	7.0434318	-1.3340119	6.691844	Multitasking_Watch
12:04:52.729	6.996071	-1.6281068	7.101419	-0.011799472	-0.06950119	0.003500258	7.0434318	-1.3340119	6.691844	Multitasking_Watch
12:04:52.752	6.996071	-1.6281068	7.101419	-0.011799472	-0.06950119	0.003500258	7.0434318	-1.3340119	6.691844	Multitasking_Watch
12:04:52.775	6.996071	-1.6281068	7.101419	-0.011799472	-0.06950119	0.003500258	7.0434318	-1.3340119	6.691844	Multitasking_Watch
12:04:52.798	6.830866	-1.3623424	6.58665	0.09326935	0.110093184	-0.072857894	7.0061393	-1.3796602	6.7216682	Multitasking_Watch
12:04:52.821	6.830866	-1.3623424	6.58665	0.09326935	0.110093184	-0.072857894	7.0061393	-1.3796602	6.7216682	Multitasking_Watch
12:04:52.844	6.830866	-1.3623424	6.58665	0.09326935	0.110093184	-0.072857894	7.0061393	-1.3796602	6.7216682	Multitasking_Watch
12:04:52.867	6.830866	-1.3623424	6.58665	0.09326935	0.110093184	-0.072857894	7.0061393	-1.3796602	6.7216682	Multitasking_Watch
12:04:52.888	6.830866	-1.3623424	6.58665	0.09326935	0.110093184	-0.072857894	7.0061393	-1.3796602	6.7216682	Multitasking_Watch
12:04:52.910	6.830866	-1.3623424	6.58665	0.09326935	0.110093184	-0.072857894	7.0061393	-1.3796602	6.7216682	Multitasking_Watch
12:04:52.932	6.830866	-1.3623424	6.58665	0.09326935	0.110093184	-0.072857894	7.0061393	-1.3796602	6.7216682	Multitasking_Watch
12:04:52.953	6.830866	-1.3623424	6.58665	0.09326935	0.110093184	-0.072857894	7.0061393	-1.3796602	6.7216682	Multitasking_Watch
12:04:52.977	6.811712	-1.3072741	6.5651016	0.03768061	-0.09332494	-0.0288756	7.0035663	-1.3362782	6.7331066	Multitasking_Watch
12:04:53.000	6.811712	-1.3072741	6.5651016	0.03768061	-0.09332494	-0.0288756	7.0035663	-1.3362782	6.7331066	Multitasking_Watch
12:04:53.025	6.811712	-1.3072741	6.5651016	0.03768061	-0.09332494	-0.0288756	7.0035663	-1.3362782	6.7331066	Multitasking_Watch
12:04:53.050	6.811712	-1.3072741	6.5651016	0.03768061	-0.09332494	-0.0288756	7.0035663	-1.3362782	6.7331066	Multitasking_Watch
12:04:53.071	6.811712	-1.3072741	6.5651016	0.03768061	-0.09332494	-0.0288756	7.0035663	-1.3362782	6.7331066	Multitasking_Watch
12:04:53.092	6.811712	-1.3072741	6.5651016	0.03768061	-0.09332494	-0.0288756	7.0035663	-1.3362782	6.7331066	Multitasking_Watch
12:04:53.115	6.811712	-1.3072741	6.5651016	0.03768061	-0.09332494	-0.0288756	7.0035663	-1.3362782	6.7331066	Multitasking_Watch
12:04:53.138	6.811712	-1.3072741	6.5651016	0.03768061	-0.09332494	-0.0288756	7.03302	-1.3102616	6.7074666	Multitasking_Watch
12:04:53.161	6.804529	-1.3695252	6.5196104	-0.00080389867	-0.043844853	0.023047945	7.03302	-1.3102616	6.7074666	Multitasking_Watch
12:04:53.183	6.804529	-1.3695252	6.5196104	-0.00080389867	-0.043844853	0.023047945	7.03302	-1.3102616	6.7074666	Multitasking_Watch
12:04:53.205	6.804529	-1.3695252	6.5196104	-0.00080389867	-0.043844853	0.023047945	7.03302	-1.3102616	6.7074666	Multitasking_Watch
12:04:53.227	6.804529	-1.3695252	6.5196104	-0.00080389867	-0.043844853	0.023047945	7.03302	-1.3102616	6.7074666	Multitasking_Watch
12:04:53.249	6.804529	-1.3695252	6.5196104	-0.00080389867	-0.043844853	0.023047945	7.03302	-1.3102616	6.7074666	Multitasking_Watch
12:04:53.273	6.804529	-1.3695252	6.5196104	-0.00080389867	-0.043844853	0.023047945	7.03302	-1.3102616	6.7074666	Multitasking_Watch
12:04:53.295	6.804529	-1.3695252	6.5196104	-0.00080389867	-0.043844853	0.023047945	7.03302	-1.3102616	6.7074666	Multitasking_Watch
12:04:53.317	6.8667803	-1.4006507	6.7853746	-0.047840524	-0.027351491	0.037097845	7.0408154	-1.3597441	6.6894135	Multitasking_Watch
12:04:53.340	6.8667803	-1.4006507	6.7853746	-0.047840524	-0.027351491	0.037097845	7.0408154	-1.3597441	6.6894135	Multitasking_Watch
12:04:53.362	6.8667803	-1.4006507	6.7853746	-0.047840524	-0.027351491	0.037097845	7.0408154	-1.3597441	6.6894135	Multitasking_Watch
12:04:53.386	6.8667803	-1.4006507	6.7853746	-0.047840524	-0.027351491	0.037097845	7.0408154	-1.3597441	6.6894135	Multitasking_Watch
12:04:53.407	6.8667803	-1.4006507	6.7853746	-0.047840524	-0.027351491	0.037097845	7.0408154	-1.3597441	6.6894135	Multitasking_Watch
12:04:53.430	6.8667803	-1.4006507	6.7853746	-0.047840524	-0.027351491	0.037097845	7.0408154	-1.3597441	6.6894135	Multitasking_Watch
12:04:53.451	6.8667803	-1.4006507	6.7853746	-0.047840524	-0.027351491	0.037097845	7.0408154	-1.3597441	6.6894135	Multitasking_Watch
12:04:53.473	6.8667803	-1.4006507	6.7853746	-0.047840524	-0.027351491	0.037097845	7.0408154	-1.3597441	6.6894135	Multitasking_Watch
12:04:53.496	6.8667803	-1.4006507	6.7853746	-0.047840524	-0.027351491	0.037097845	7.028332	-1.4020246	6.693816	Multitasking_Watch
12:04:53.518	6.715941	-1.4054393	6.3137026	-0.03928841	0.0325133	0.00044593166	7.028332	-1.4020246	6.693816	Multitasking_Watch
12:04:53.540	6.715941	-1.4054393	6.3137026	-0.03928841	0.0325133	0.00044593166	7.028332	-1.4020246	6.693816	Multitasking_Watch
12:04:53.563	6.715941	-1.4054393	6.3137026	-0.03928841	0.0325133	0.00044593166	7.028332	-1.4020246	6.693816	Multitasking_Watch
12:04:53.586	6.715941	-1.4054393	6.3137026	-0.03928841	0.0325133	0.00044593166	7.028332	-1.4020246	6.693816	Multitasking_Watch
12:04:53.608	6.715941	-1.4054393	6.3137026	-0.03928841	0.0325133	0.00044593166	7.028332	-1.4020246	6.693816	Multitasking_Watch
12:04:53.630	6.715941	-1.4054393	6.3137026	-0.03928841	0.0325133	0.00044593166	7.028332	-1.4020246	6.693816	Multitasking_Watch
12:04:53.652	6.715941	-1.4054393	6.3137026	-0.03928841	0.0325133	0.00044593166	7.028332	-1.4020246	6.693816	Multitasking_Watch
12:04:53.675	6.715941	-1.4054393	6.3137026	-0.03928841	0.0325133	0.00044593166	7.028332	-1.4020246	6.693816	Multitasking_Watch
12:04:53.698	6.7734036	-1.4581133	6.629747	0.07799772	0.043508876	-0.060029726	7.00519	-1.3866163	6.7212315	Multitasking_Watch
12:04:53.720	6.7734036	-1.4581133	6.629747	0.07799772	0.043508876	-0.060029726	7.00519	-1.3866163	6.7212315	Multitasking_Watch
12:04:53.741	6.7734036	-1.4581133	6.629747	0.07799772	0.043508876	-0.060029726	7.00519	-1.3866163	6.7212315	Multitasking_Watch
12:04:53.764	6.7734036	-1.4581133	6.629747	0.07799772	0.043508876	-0.060029726	7.00519	-1.3866163	6.7212315	Multitasking_Watch
12:04:53.786	6.7734036	-1.4581133	6.629747	0.07799772	0.043508876	-0.060029726	7.00519	-1.3866163	6.7212315	Multitasking_Watch
12:04:53.809	6.7734036	-1.4581133	6.629747	0.07799772	0.043508876	-0.060029726	7.00519	-1.3866163	6.7212315	Multitasking_Watch
12:04:53.832	6.7734036	-1.4581133	6.629747	0.07799772	0.043508876	-0.060029726	7.00519	-1.3866163	6.7212315	Multitasking_Watch
12:04:53.855	6.7734036	-1.4581133	6.629747	0.07799772	0.043508876	-0.060029726	7.00519	-1.3866163	6.7212315	Multitasking_Watch
12:04:53.878	6.9457912	-1.1277034	6.1748347	-0.020962453	-0.11042916	0.033432655	7.062826	-1.3522301	6.6677027	Multitasking_Watch
12:04:53.899	6.9457912	-1.1277034	6.1748347	-0.020962453	-0.11042916	0.033432655	7.062826	-1.3522301	6.6677027	Multitasking_Watch
12:04:53.921	6.9457912	-1.1277034	6.1748347	-0.020962453	-0.11042916	0.033432655	7.062826	-1.3522301	6.6677027	Multitasking_Watch
12:04:53.943	6.9457912	-1.1277034	6.1748347	-0.020962453	-0.11042916	0.033432655	7.062826	-1.3522301	6.6677027	Multitasking_Watch
12:04:53.965	6.9457912	-1.1277034	6.1748347	-0.020962453	-0.11042916	0.033432655	7.062826	-1.3522301	6.6677027	Multitasking_Watch
12:04:53.986	6.9457912	-1.1277034	6.1748347	-0.020962453	-0.11042916	0.033432655	7.062826	-1.3522301	6.6677027	Multitasking_Watch
12:04:54.008	6.9457912	-1.1277034	6.1748347	-0.020962453	-0.11042916	0.033432655	7.062826	-1.3522301	6.6677027	Multitasking_Watch
12:04:54.030	6.9457912	-1.1277034	6.1748347	-0.020962453	-0.11042916	0.033432655	7.062826	-1.3522301	6.6677027	Multitasking_Watch
12:04:54.053	6.8165	-1.462902	6.8093176	-0.00080389867	-0.01330159	0.0016676622	7.0643635	-1.3246818	6.6716013	Multitasking_Watch
12:04:54.076	6.8165	-1.462902	6.8093176	-0.00080389867	-0.01330159	0.0016676622	7.0643635	-1.3246818	6.6716013	Multitasking_Watch
12:04:54.097	6.8165	-1.462902	6.8093176	-0.00080389867	-0.01330159	0.0016676622	7.0643635	-1.3246818	6.6716013	Multitasking_Watch
12:04:54.119	6.8165	-1.462902	6.8093176	-0.00080389867	-0.01330159	0.0016676622	7.0643635	-1.3246818	6.6716013	Multitasking_Watch
12:04:54.142	6.8165	-1.462902	6.8093176	-0.00080389867	-0.01330159	0.0016676622	7.0643635	-1.3246818	6.6716013	Multitasking_Watch
12:04:54.165	6.8165	-1.462902	6.8093176	-0.00080389867	-0.01330159	0.0016676622	7.0643635	-1.3246818	6.6716013	Multitasking_Watch
12:04:54.189	6.8165	-1.462902	6.8093176	-0.00080389867	-0.01330159	0.0016676622	7.0643635	-1.3246818	6.6716013	Multitasking_Watch
12:04:54.211	6.8165	-1.462902	6.8093176	-0.00080389867	-0.01330159	0.0016676622	7.0643635	-1.3246818	6.6716013	Multitasking_Watch
12:04:54.235	6.9505796	-1.1660118	6.2777886	0.027295902	-0.024297165	-0.0026083947	7.095994	-1.2996246	6.6428986	Multitasking_Watch
12:04:54.257	6.9505796	-1.1660118	6.2777886	0.027295902	-0.024297165	-0.0026083947	7.095994	-1.2996246	6.6428986	Multitasking_Watch
12:04:54.280	6.9505796	-1.1660118	6.2777886	0.027295902	-0.024297165	-0.0026083947	7.095994	-1.2996246	6.6428986	Multitasking_Watch
12:04:54.303	6.9505796	-1.1660118	6.2777886	0.027295902	-0.024297165	-0.0026083947	7.095994	-1.2996246	6.6428986	Multitasking_Watch
12:04:54.325	6.9505796	-1.1660118	6.2777886	0.027295902	-0.024297165	-0.0026083947	7.095994	-1.2996246	6.6428986	Multitasking_Watch
12:04:54.347	6.9505796	-1.1660118	6.2777886	0.027295902	-0.024297165	-0.0026083947	7.095994	-1.2996246	6.6428986	Multitasking_Watch
12:04:54.370	6.9505796	-1.1660118	6.2777886	0.027295902	-0.024297165	-0.0026083947	7.095994	-1.2996246	6.6428986	Multitasking_Watch
12:04:54.393	6.9505796	-1.1660118	6.2777886	0.027295902	-0.024297165	-0.0026083947	7.095994	-1.2996246	6.6428986	Multitasking_Watch
12:04:54.416	6.876357	-1.4126221	6.4405994	-0.01607553	-0.007192938	-0.01726916	7.1187906	-1.3026749	6.6178637	Multitasking_Watch
12:04:54.440	6.876357	-1.4126221	6.4405994	-0.01607553	-0.007192938	-0.01726916	7.1187906	-1.3026749	6.6178637	Multitasking_Watch
12:04:54.463	6.876357	-1.4126221	6.4405994	-0.01607553	-0.007192938	-0.01726916	7.1187906	-1.3026749	6.6178637	Multitasking_Watch
12:04:54.485	6.876357	-1.4126221	6.4405994	-0.01607553	-0.007192938	-0.01726916	7.1187906	-1.3026749	6.6178637	Multitasking_Watch
12:04:54.508	6.876357	-1.4126221	6.4405994	-0.01607553	-0.007192938	-0.01726916	7.1187906	-1.3026749	6.6178637	Multitasking_Watch
12:04:54.530	6.876357	-1.4126221	6.4405994	-0.01607553	-0.007192938	-0.01726916	7.1187906	-1.3026749	6.6178637	Multitasking_Watch
12:04:54.552	6.876357	-1.4126221	6.4405994	-0.01607553	-0.007192938	-0.01726916	7.1187906	-1.3026749	6.6178637	Multitasking_Watch
12:04:54.574	6.876357	-1.4126221	6.4405994	-0.01607553	-0.007192938	-0.01726916	7.1187906	-1.3026749	6.6178637	Multitasking_Watch
12:04:54.598	6.9673395	-1.1540405	6.378348	0.055395704	-0.089048885	-0.00077579886	7.1204157	-1.3195018	6.6127777	Multitasking_Watch
12:04:54.621	6.9673395	-1.1540405	6.378348	0.055395704	-0.089048885	-0.00077579886	7.1204157	-1.3195018	6.6127777	Multitasking_Watch
12:04:54.644	6.9673395	-1.1540405	6.378348	0.055395704	-0.089048885	-0.00077579886	7.1204157	-1.3195018	6.6127777	Multitasking_Watch
12:04:54.667	6.9673395	-1.1540405	6.378348	0.055395704	-0.089048885	-0.00077579886	7.1204157	-1.3195018	6.6127777	Multitasking_Watch
12:04:54.690	6.9673395	-1.1540405	6.378348	0.055395704	-0.089048885	-0.00077579886	7.1204157	-1.3195018	6.6127777	Multitasking_Watch
12:04:54.712	6.9673395	-1.1540405	6.378348	0.055395704	-0.089048885	-0.00077579886	7.1204157	-1.3195018	6.6127777	Multitasking_Watch
12:04:54.735	6.9673395	-1.1540405	6.378348	0.055395704	-0.089048885	-0.00077579886	7.1204157	-1.3195018	6.6127777	Multitasking_Watch
12:04:54.758	6.897906	-1.3096683	6.359194	-0.03928841	0.01479821	-0.047812425	7.1509156	-1.2942785	6.5847945	Multitasking_Watch
12:04:54.780	6.897906	-1.3096683	6.359194	-0.03928841	0.01479821	-0.047812425	7.1509156	-1.2942785	6.5847945	Multitasking_Watch
12:04:54.802	6.897906	-1.3096683	6.359194	-0.03928841	0.01479821	-0.047812425	7.1509156	-1.2942785	6.5847945	Multitasking_Watch
12:04:54.824	6.897906	-1.3096683	6.359194	-0.03928841	0.01479821	-0.047812425	7.1509156	-1.2942785	6.5847945	Multitasking_Watch
12:04:54.846	6.897906	-1.3096683	6.359194	-0.03928841	0.01479821	-0.047812425	7.1509156	-1.2942785	6.5847945	Multitasking_Watch
12:04:54.868	6.897906	-1.3096683	6.359194	-0.03928841	0.01479821	-0.047812425	7.1509156	-1.2942785	6.5847945	Multitasking_Watch
12:04:54.889	6.897906	-1.3096683	6.359194	-0.03928841	0.01479821	-0.047812425	7.1509156	-1.2942785	6.5847945	Multitasking_Watch
12:04:54.911	6.897906	-1.3096683	6.359194	-0.03928841	0.01479821	-0.047812425	7.1509156	-1.2942785	6.5847945	Multitasking_Watch
12:04:54.934	6.897906	-1.3096683	6.359194	-0.03928841	0.01479821	-0.047812425	7.1509156	-1.2942785	6.5847945	Multitasking_Watch
12:04:54.958	6.9481854	-1.2498114	6.3376455	0.00835908	-0.010247265	0.027324004	7.1541376	-1.301445	6.5798817	Multitasking_Watch
12:04:54.980	6.9481854	-1.2498114	6.3376455	0.00835908	-0.010247265	0.027324004	7.1541376	-1.301445	6.5798817	Multitasking_Watch
12:04:55.003	6.9481854	-1.2498114	6.3376455	0.00835908	-0.010247265	0.027324004	7.1541376	-1.301445	6.5798817	Multitasking_Watch
12:04:55.028	6.9481854	-1.2498114	6.3376455	0.00835908	-0.010247265	0.027324004	7.1541376	-1.301445	6.5798817	Multitasking_Watch
12:04:55.051	6.9481854	-1.2498114	6.3376455	0.00835908	-0.010247265	0.027324004	7.1541376	-1.301445	6.5798817	Multitasking_Watch
12:04:55.073	6.9481854	-1.2498114	6.3376455	0.00835908	-0.010247265	0.027324004	7.1541376	-1.301445	6.5798817	Multitasking_Watch
12:04:55.095	6.9481854	-1.2498114	6.3376455	0.00835908	-0.010247265	0.027324004	7.1541376	-1.301445	6.5798817	Multitasking_Watch
12:04:55.117	6.979311	-1.2474172	6.4334164	0.050508782	-0.15257888	0.0016676622	7.176006	-1.3161843	6.5530777	Multitasking_Watch
12:04:55.140	6.979311	-1.2474172	6.4334164	0.050508782	-0.15257888	0.0016676622	7.176006	-1.3161843	6.5530777	Multitasking_Watch
12:04:55.162	6.979311	-1.2474172	6.4334164	0.050508782	-0.15257888	0.0016676622	7.176006	-1.3161843	6.5530777	Multitasking_Watch
12:04:55.186	6.979311	-1.2474172	6.4334164	0.050508782	-0.15257888	0.0016676622	7.176006	-1.3161843	6.5530777	Multitasking_Watch
12:04:55.208	6.979311	-1.2474172	6.4334164	0.050508782	-0.15257888	0.0016676622	7.176006	-1.3161843	6.5530777	Multitasking_Watch
12:04:55.232	6.979311	-1.2474172	6.4334164	0.050508782	-0.15257888	0.0016676622	7.176006	-1.3161843	6.5530777	Multitasking_Watch
12:04:55.254	6.979311	-1.2474172	6.4334164	0.050508782	-0.15257888	0.0016676622	7.176006	-1.3161843	6.5530777	Multitasking_Watch
12:04:55.276	6.979311	-1.2474172	6.4334164	0.050508782	-0.15257888	0.0016676622	7.176006	-1.3161843	6.5530777	Multitasking_Watch
12:04:55.297	7.065505	-1.1300977	6.246663	-0.003858225	-0.039568797	-0.016658295	7.219192	-1.2588375	6.516816	Multitasking_Watch
12:04:55.318	7.065505	-1.1300977	6.246663	-0.003858225	-0.039568797	-0.016658295	7.219192	-1.2588375	6.516816	Multitasking_Watch
12:04:55.341	7.065505	-1.1300977	6.246663	-0.003858225	-0.039568797	-0.016658295	7.219192	-1.2588375	6.516816	Multitasking_Watch
12:04:55.363	7.065505	-1.1300977	6.246663	-0.003858225	-0.039568797	-0.016658295	7.219192	-1.2588375	6.516816	Multitasking_Watch
12:04:55.385	7.065505	-1.1300977	6.246663	-0.003858225	-0.039568797	-0.016658295	7.219192	-1.2588375	6.516816	Multitasking_Watch
12:04:55.408	7.065505	-1.1300977	6.246663	-0.003858225	-0.039568797	-0.016658295	7.219192	-1.2588375	6.516816	Multitasking_Watch
12:04:55.431	7.065505	-1.1300977	6.246663	-0.003858225	-0.039568797	-0.016658295	7.219192	-1.2588375	6.516816	Multitasking_Watch
12:04:55.454	7.065505	-1.1300977	6.246663	-0.003858225	-0.039568797	-0.016658295	7.219192	-1.2588375	6.516816	Multitasking_Watch
12:04:55.477	6.902694	-1.2953026	6.3759537	-0.07471859	0.090545505	0.008387179	7.2362566	-1.2566923	6.4982734	Multitasking_Watch
12:04:55.499	6.902694	-1.2953026	6.3759537	-0.07471859	0.090545505	0.008387179	7.2362566	-1.2566923	6.4982734	Multitasking_Watch
12:04:55.523	6.902694	-1.2953026	6.3759537	-0.07471859	0.090545505	0.008387179	7.2362566	-1.2566923	6.4982734	Multitasking_Watch
12:04:55.546	6.902694	-1.2953026	6.3759537	-0.07471859	0.090545505	0.008387179	7.2362566	-1.2566923	6.4982734	Multitasking_Watch
12:04:55.568	6.902694	-1.2953026	6.3759537	-0.07471859	0.090545505	0.008387179	7.2362566	-1.2566923	6.4982734	Multitasking_Watch
12:04:55.590	6.902694	-1.2953026	6.3759537	-0.07471859	0.090545505	0.008387179	7.2362566	-1.2566923	6.4982734	Multitasking_Watch
12:04:55.612	6.902694	-1.2953026	6.3759537	-0.07471859	0.090545505	0.008387179	7.2362566	-1.2566923	6.4982734	Multitasking_Watch
12:04:55.636	6.902694	-1.2953026	6.3759537	-0.07471859	0.090545505	0.008387179	7.2362566	-1.2566923	6.4982734	Multitasking_Watch
12:04:55.660	6.881146	-1.2737542	6.2777886	0.018132923	-0.095157534	0.00960891	7.208328	-1.2634356	6.5279417	Multitasking_Watch
12:04:55.682	6.881146	-1.2737542	6.2777886	0.018132923	-0.095157534	0.00960891	7.208328	-1.2634356	6.5279417	Multitasking_Watch
12:04:55.705	6.881146	-1.2737542	6.2777886	0.018132923	-0.095157534	0.00960891	7.208328	-1.2634356	6.5279417	Multitasking_Watch
12:04:55.728	6.881146	-1.2737542	6.2777886	0.018132923	-0.095157534	0.00960891	7.208328	-1.2634356	6.5279417	Multitasking_Watch
12:04:55.751	6.881146	-1.2737542	6.2777886	0.018132923	-0.095157534	0.00960891	7.208328	-1.2634356	6.5279417	Multitasking_Watch
12:04:55.773	6.881146	-1.2737542	6.2777886	0.018132923	-0.095157534	0.00960891	7.208328	-1.2634356	6.5279417	Multitasking_Watch
12:04:55.796	6.881146	-1.2737542	6.2777886	0.018132923	-0.095157534	0.00960891	7.208328	-1.2634356	6.5279417	Multitasking_Watch
12:04:55.819	6.881146	-1.2737542	6.2777886	0.018132923	-0.095157534	0.00960891	7.208328	-1.2634356	6.5279417	Multitasking_Watch
12:04:55.841	7.1732473	-0.9194015	5.968927	-0.003858225	-0.007192938	0.007776315	7.262394	-1.2574642	6.468903	Multitasking_Watch
12:04:55.864	7.1732473	-0.9194015	5.968927	-0.003858225	-0.007192938	0.007776315	7.262394	-1.2574642	6.468903	Multitasking_Watch
12:04:55.885	7.1732473	-0.9194015	5.968927	-0.003858225	-0.007192938	0.007776315	7.262394	-1.2574642	6.468903	Multitasking_Watch
12:04:55.908	7.1732473	-0.9194015	5.968927	-0.003858225	-0.007192938	0.007776315	7.262394	-1.2574642	6.468903	Multitasking_Watch
12:04:55.930	7.1732473	-0.9194015	5.968927	-0.003858225	-0.007192938	0.007776315	7.262394	-1.2574642	6.468903	Multitasking_Watch
12:04:55.952	7.1732473	-0.9194015	5.968927	-0.003858225	-0.007192938	0.007776315	7.262394	-1.2574642	6.468903	Multitasking_Watch
12:04:55.975	7.1732473	-0.9194015	5.968927	-0.003858225	-0.007192938	0.007776315	7.262394	-1.2574642	6.468903	Multitasking_Watch
12:04:55.997	7.1732473	-0.9194015	5.968927	-0.003858225	-0.007192938	0.007776315	7.262394	-1.2574642	6.468903	Multitasking_Watch
12:04:56.020	6.8859344	-1.4174107	6.1628633	-0.009356013	-0.039568797	-0.0032192597	7.26558	-1.2630022	6.4642425	Multitasking_Watch
12:04:56.043	6.8859344	-1.4174107	6.1628633	-0.009356013	-0.039568797	-0.0032192597	7.26558	-1.2630022	6.4642425	Multitasking_Watch
12:04:56.065	6.8859344	-1.4174107	6.1628633	-0.009356013	-0.039568797	-0.0032192597	7.26558	-1.2630022	6.4642425	Multitasking_Watch
12:04:56.088	6.8859344	-1.4174107	6.1628633	-0.009356013	-0.039568797	-0.0032192597	7.26558	-1.2630022	6.4642425	Multitasking_Watch
12:04:56.110	6.8859344	-1.4174107	6.1628633	-0.009356013	-0.039568797	-0.0032192597	7.26558	-1.2630022	6.4642425	Multitasking_Watch
12:04:56.132	6.8859344	-1.4174107	6.1628633	-0.009356013	-0.039568797	-0.0032192597	7.26558	-1.2630022	6.4642425	Multitasking_Watch
12:04:56.154	6.8859344	-1.4174107	6.1628633	-0.009356013	-0.039568797	-0.0032192597	7.26558	-1.2630022	6.4642425	Multitasking_Watch
12:04:56.175	6.8859344	-1.4174107	6.1628633	-0.009356013	-0.039568797	-0.0032192597	7.26558	-1.2630022	6.4642425	Multitasking_Watch
12:04:56.197	7.127756	-1.3695252	6.474119	-0.002025629	0.0025809056	-0.011160508	7.2564588	-1.3146973	6.464186	Multitasking_Watch
12:04:56.219	7.127756	-1.3695252	6.474119	-0.002025629	0.0025809056	-0.011160508	7.2564588	-1.3146973	6.464186	Multitasking_Watch
12:04:56.241	7.127756	-1.3695252	6.474119	-0.002025629	0.0025809056	-0.011160508	7.2564588	-1.3146973	6.464186	Multitasking_Watch
12:04:56.264	7.127756	-1.3695252	6.474119	-0.002025629	0.0025809056	-0.011160508	7.2564588	-1.3146973	6.464186	Multitasking_Watch
12:04:56.286	7.127756	-1.3695252	6.474119	-0.002025629	0.0025809056	-0.011160508	7.2564588	-1.3146973	6.464186	Multitasking_Watch
12:04:56.310	7.127756	-1.3695252	6.474119	-0.002025629	0.0025809056	-0.011160508	7.2564588	-1.3146973	6.464186	Multitasking_Watch
12:04:56.333	7.127756	-1.3695252	6.474119	-0.002025629	0.0025809056	-0.011160508	7.2564588	-1.3146973	6.464186	Multitasking_Watch
12:04:56.357	7.127756	-1.3695252	6.474119	-0.002025629	0.0025809056	-0.011160508	7.2564588	-1.3146973	6.464186	Multitasking_Watch
12:04:56.379	7.041562	-1.2091088	6.241874	0.0065264846	0.0325133	-0.0019975293	7.272742	-1.3118595	6.4464326	Multitasking_Watch
12:04:56.401	7.041562	-1.2091088	6.241874	0.0065264846	0.0325133	-0.0019975293	7.272742	-1.3118595	6.4464326	Multitasking_Watch
12:04:56.425	7.041562	-1.2091088	6.241874	0.0065264846	0.0325133	-0.0019975293	7.272742	-1.3118595	6.4464326	Multitasking_Watch
12:04:56.449	7.041562	-1.2091088	6.241874	0.0065264846	0.0325133	-0.0019975293	7.272742	-1.3118595	6.4464326	Multitasking_Watch
12:04:56.472	7.041562	-1.2091088	6.241874	0.0065264846	0.0325133	-0.0019975293	7.272742	-1.3118595	6.4464326	Multitasking_Watch
12:04:56.496	7.041562	-1.2091088	6.241874	0.0065264846	0.0325133	-0.0019975293	7.272742	-1.3118595	6.4464326	Multitasking_Watch
12:04:56.518	7.041562	-1.2091088	6.241874	0.0065264846	0.0325133	-0.0019975293	7.272742	-1.3118595	6.4464326	Multitasking_Watch
12:04:56.541	7.041562	-1.2091088	6.241874	0.0065264846	0.0325133	-0.0019975293	7.272742	-1.3118595	6.4464326	Multitasking_Watch
12:04:56.568	7.0535336	-1.297697	6.2753944	0.027906768	-0.03529274	-0.0062735863	7.2784257	-1.3019559	6.442025	Multitasking_Watch
12:04:56.591	7.0535336	-1.297697	6.2753944	0.027906768	-0.03529274	-0.0062735863	7.2784257	-1.3019559	6.442025	Multitasking_Watch
12:04:56.613	7.0535336	-1.297697	6.2753944	0.027906768	-0.03529274	-0.0062735863	7.2784257	-1.3019559	6.442025	Multitasking_Watch
12:04:56.635	7.0535336	-1.297697	6.2753944	0.027906768	-0.03529274	-0.0062735863	7.2784257	-1.3019559	6.442025	Multitasking_Watch
12:04:56.658	7.0535336	-1.297697	6.2753944	0.027906768	-0.03529274	-0.0062735863	7.2784257	-1.3019559	6.442025	Multitasking_Watch
12:04:56.680	7.0535336	-1.297697	6.2753944	0.027906768	-0.03529274	-0.0062735863	7.2784257	-1.3019559	6.442025	Multitasking_Watch
12:04:56.703	7.0535336	-1.297697	6.2753944	0.027906768	-0.03529274	-0.0062735863	7.2784257	-1.3019559	6.442025	Multitasking_Watch
12:04:56.726	7.0535336	-1.297697	6.2753944	0.027906768	-0.03529274	-0.0062735863	7.2784257	-1.3019559	6.442025	Multitasking_Watch
12:04:56.749	7.1588817	-1.1684061	6.150892	-0.024016777	-0.06217081	0.012052371	7.2959113	-1.2942352	6.423772	Multitasking_Watch
12:04:56.772	7.1588817	-1.1684061	6.150892	-0.024016777	-0.06217081	0.012052371	7.2959113	-1.2942352	6.423772	Multitasking_Watch
12:04:56.794	7.1588817	-1.1684061	6.150892	-0.024016777	-0.06217081	0.012052371	7.2959113	-1.2942352	6.423772	Multitasking_Watch
12:04:56.816	7.1588817	-1.1684061	6.150892	-0.024016777	-0.06217081	0.012052371	7.2959113	-1.2942352	6.423772	Multitasking_Watch
12:04:56.839	7.1588817	-1.1684061	6.150892	-0.024016777	-0.06217081	0.012052371	7.2959113	-1.2942352	6.423772	Multitasking_Watch
12:04:56.861	7.1588817	-1.1684061	6.150892	-0.024016777	-0.06217081	0.012052371	7.2959113	-1.2942352	6.423772	Multitasking_Watch
12:04:56.884	7.1588817	-1.1684061	6.150892	-0.024016777	-0.06217081	0.012052371	7.2959113	-1.2942352	6.423772	Multitasking_Watch
12:04:56.906	7.1588817	-1.1684061	6.150892	-0.024016777	-0.06217081	0.012052371	7.2959113	-1.2942352	6.423772	Multitasking_Watch
12:04:56.927	7.075082	-1.2857256	6.2921543	-0.034401484	0.024572054	0.02121535	7.317931	-1.2992914	6.3976536	Multitasking_Watch
12:04:56.949	7.075082	-1.2857256	6.2921543	-0.034401484	0.024572054	0.02121535	7.317931	-1.2992914	6.3976536	Multitasking_Watch
12:04:56.970	7.075082	-1.2857256	6.2921543	-0.034401484	0.024572054	0.02121535	7.317931	-1.2992914	6.3976536	Multitasking_Watch
12:04:56.992	7.075082	-1.2857256	6.2921543	-0.034401484	0.024572054	0.02121535	7.317931	-1.2992914	6.3976536	Multitasking_Watch
12:04:57.014	7.075082	-1.2857256	6.2921543	-0.034401484	0.024572054	0.02121535	7.317931	-1.2992914	6.3976536	Multitasking_Watch
12:04:57.036	7.075082	-1.2857256	6.2921543	-0.034401484	0.024572054	0.02121535	7.317931	-1.2992914	6.3976536	Multitasking_Watch
12:04:57.061	7.075082	-1.2857256	6.2921543	-0.034401484	0.024572054	0.02121535	7.317931	-1.2992914	6.3976536	Multitasking_Watch
12:04:57.083	7.075082	-1.2857256	6.2921543	-0.034401484	0.024572054	0.02121535	7.317931	-1.2992914	6.3976536	Multitasking_Watch
12:04:57.106	7.0152254	-1.4126221	6.304126	0.015078598	-0.0053603426	-0.028264735	7.3275676	-1.2961112	6.3872614	Multitasking_Watch
12:04:57.129	7.0152254	-1.4126221	6.304126	0.015078598	-0.0053603426	-0.028264735	7.3275676	-1.2961112	6.3872614	Multitasking_Watch
12:04:57.151	7.0152254	-1.4126221	6.304126	0.015078598	-0.0053603426	-0.028264735	7.3275676	-1.2961112	6.3872614	Multitasking_Watch
12:04:57.173	7.0152254	-1.4126221	6.304126	0.015078598	-0.0053603426	-0.028264735	7.3275676	-1.2961112	6.3872614	Multitasking_Watch
12:04:57.194	7.0152254	-1.4126221	6.304126	0.015078598	-0.0053603426	-0.028264735	7.3275676	-1.2961112	6.3872614	Multitasking_Watch
12:04:57.217	7.0152254	-1.4126221	6.304126	0.015078598	-0.0053603426	-0.028264735	7.3275676	-1.2961112	6.3872614	Multitasking_Watch
12:04:57.240	7.0152254	-1.4126221	6.304126	0.015078598	-0.0053603426	-0.028264735	7.3275676	-1.2961112	6.3872614	Multitasking_Watch
12:04:57.262	7.0152254	-1.4126221	6.304126	0.015078598	-0.0053603426	-0.028264735	7.3275676	-1.2961112	6.3872614	Multitasking_Watch
12:04:57.284	7.240287	-1.1133378	6.071881	0.014467732	-0.023075433	0.008998045	7.346644	-1.3094685	6.362577	Multitasking_Watch
12:04:57.307	7.240287	-1.1133378	6.071881	0.014467732	-0.023075433	0.008998045	7.346644	-1.3094685	6.362577	Multitasking_Watch
12:04:57.330	7.240287	-1.1133378	6.071881	0.014467732	-0.023075433	0.008998045	7.346644	-1.3094685	6.362577	Multitasking_Watch
12:04:57.353	7.240287	-1.1133378	6.071881	0.014467732	-0.023075433	0.008998045	7.346644	-1.3094685	6.362577	Multitasking_Watch
12:04:57.375	7.240287	-1.1133378	6.071881	0.014467732	-0.023075433	0.008998045	7.346644	-1.3094685	6.362577	Multitasking_Watch
12:04:57.398	7.240287	-1.1133378	6.071881	0.014467732	-0.023075433	0.008998045	7.346644	-1.3094685	6.362577	Multitasking_Watch
12:04:57.420	7.240287	-1.1133378	6.071881	0.014467732	-0.023075433	0.008998045	7.346644	-1.3094685	6.362577	Multitasking_Watch
12:04:57.444	7.240287	-1.1133378	6.071881	0.014467732	-0.023075433	0.008998045	7.346644	-1.3094685	6.362577	Multitasking_Watch
12:04:57.466	7.1133904	-1.2426286	6.081458	-0.006912551	0.041065414	-0.010549642	7.3558564	-1.2970418	6.3544707	Multitasking_Watch
12:04:57.488	7.1133904	-1.2426286	6.081458	-0.006912551	0.041065414	-0.010549642	7.3558564	-1.2970418	6.3544707	Multitasking_Watch
12:04:57.511	7.1133904	-1.2426286	6.081458	-0.006912551	0.041065414	-0.010549642	7.3558564	-1.2970418	6.3544707	Multitasking_Watch
12:04:57.533	7.1133904	-1.2426286	6.081458	-0.006912551	0.041065414	-0.010549642	7.3558564	-1.2970418	6.3544707	Multitasking_Watch
12:04:57.556	7.1133904	-1.2426286	6.081458	-0.006912551	0.041065414	-0.010549642	7.3558564	-1.2970418	6.3544707	Multitasking_Watch
12:04:57.579	7.1133904	-1.2426286	6.081458	-0.006912551	0.041065414	-0.010549642	7.3558564	-1.2970418	6.3544707	Multitasking_Watch
12:04:57.602	7.1133904	-1.2426286	6.081458	-0.006912551	0.041065414	-0.010549642	7.3558564	-1.2970418	6.3544707	Multitasking_Watch
12:04:57.623	7.1133904	-1.2426286	6.081458	-0.006912551	0.041065414	-0.010549642	7.3558564	-1.2970418	6.3544707	Multitasking_Watch
12:04:57.646	7.2785954	-1.201926	6.299337	0.0046938886	0.0074678278	0.010219775	7.3554893	-1.2742405	6.3595104	Multitasking_Watch
12:04:57.670	7.2785954	-1.201926	6.299337	0.0046938886	0.0074678278	0.010219775	7.3554893	-1.2742405	6.3595104	Multitasking_Watch
12:04:57.692	7.2785954	-1.201926	6.299337	0.0046938886	0.0074678278	0.010219775	7.3554893	-1.2742405	6.3595104	Multitasking_Watch
12:04:57.715	7.2785954	-1.201926	6.299337	0.0046938886	0.0074678278	0.010219775	7.3554893	-1.2742405	6.3595104	Multitasking_Watch
12:04:57.737	7.2785954	-1.201926	6.299337	0.0046938886	0.0074678278	0.010219775	7.3554893	-1.2742405	6.3595104	Multitasking_Watch
12:04:57.758	7.2785954	-1.201926	6.299337	0.0046938886	0.0074678278	0.010219775	7.3554893	-1.2742405	6.3595104	Multitasking_Watch
12:04:57.781	7.2785954	-1.201926	6.299337	0.0046938886	0.0074678278	0.010219775	7.3554893	-1.2742405	6.3595104	Multitasking_Watch
12:04:57.803	7.2785954	-1.201926	6.299337	0.0046938886	0.0074678278	0.010219775	7.3554893	-1.2742405	6.3595104	Multitasking_Watch
12:04:57.826	7.1924014	-1.2043202	6.2179317	0.001028697	-0.04506658	0.021826215	7.3889832	-1.2583585	6.3237424	Multitasking_Watch
12:04:57.848	7.1924014	-1.2043202	6.2179317	0.001028697	-0.04506658	0.021826215	7.3889832	-1.2583585	6.3237424	Multitasking_Watch
12:04:57.870	7.1924014	-1.2043202	6.2179317	0.001028697	-0.04506658	0.021826215	7.3889832	-1.2583585	6.3237424	Multitasking_Watch
12:04:57.893	7.1924014	-1.2043202	6.2179317	0.001028697	-0.04506658	0.021826215	7.3889832	-1.2583585	6.3237424	Multitasking_Watch
12:04:57.916	7.1924014	-1.2043202	6.2179317	0.001028697	-0.04506658	0.021826215	7.3889832	-1.2583585	6.3237424	Multitasking_Watch
12:04:57.938	7.1924014	-1.2043202	6.2179317	0.001028697	-0.04506658	0.021826215	7.3889832	-1.2583585	6.3237424	Multitasking_Watch
12:04:57.961	7.1924014	-1.2043202	6.2179317	0.001028697	-0.04506658	0.021826215	7.3889832	-1.2583585	6.3237424	Multitasking_Watch
12:04:57.984	7.1924014	-1.2043202	6.2179317	0.001028697	-0.04506658	0.021826215	7.3889832	-1.2583585	6.3237424	Multitasking_Watch
12:04:58.005	7.240287	-1.2905141	6.028784	0.03706975	0.0038026362	0.006554584	7.4015136	-1.2692004	6.3068995	Multitasking_Watch
12:04:58.027	7.240287	-1.2905141	6.028784	0.03706975	0.0038026362	0.006554584	7.4015136	-1.2692004	6.3068995	Multitasking_Watch
12:04:58.050	7.240287	-1.2905141	6.028784	0.03706975	0.0038026362	0.006554584	7.4015136	-1.2692004	6.3068995	Multitasking_Watch
12:04:58.073	7.240287	-1.2905141	6.028784	0.03706975	0.0038026362	0.006554584	7.4015136	-1.2692004	6.3068995	Multitasking_Watch
12:04:58.095	7.240287	-1.2905141	6.028784	0.03706975	0.0038026362	0.006554584	7.4015136	-1.2692004	6.3068995	Multitasking_Watch
12:04:58.118	7.240287	-1.2905141	6.028784	0.03706975	0.0038026362	0.006554584	7.4015136	-1.2692004	6.3068995	Multitasking_Watch
12:04:58.141	7.240287	-1.2905141	6.028784	0.03706975	0.0038026362	0.006554584	7.4015136	-1.2692004	6.3068995	Multitasking_Watch
12:04:58.164	7.240287	-1.2905141	6.028784	0.03706975	0.0038026362	0.006554584	7.4015136	-1.2692004	6.3068995	Multitasking_Watch
12:04:58.186	7.1971903	-1.1947432	6.1461034	0.005915619	-0.0016951511	-0.0050518555	7.411048	-1.2786391	6.2937813	Multitasking_Watch
12:04:58.209	7.1971903	-1.1947432	6.1461034	0.005915619	-0.0016951511	-0.0050518555	7.411048	-1.2786391	6.2937813	Multitasking_Watch
12:04:58.232	7.1971903	-1.1947432	6.1461034	0.005915619	-0.0016951511	-0.0050518555	7.411048	-1.2786391	6.2937813	Multitasking_Watch
12:04:58.254	7.1971903	-1.1947432	6.1461034	0.005915619	-0.0016951511	-0.0050518555	7.411048	-1.2786391	6.2937813	Multitasking_Watch
12:04:58.276	7.1971903	-1.1947432	6.1461034	0.005915619	-0.0016951511	-0.0050518555	7.411048	-1.2786391	6.2937813	Multitasking_Watch
12:04:58.298	7.1971903	-1.1947432	6.1461034	0.005915619	-0.0016951511	-0.0050518555	7.411048	-1.2786391	6.2937813	Multitasking_Watch
12:04:58.321	7.1971903	-1.1947432	6.1461034	0.005915619	-0.0016951511	-0.0050518555	7.411048	-1.2786391	6.2937813	Multitasking_Watch
12:04:58.344	7.1971903	-1.1947432	6.1461034	0.005915619	-0.0016951511	-0.0050518555	7.411048	-1.2786391	6.2937813	Multitasking_Watch
12:04:58.367	7.161276	-1.1708003	6.0407553	-0.0032473598	0.0038026362	0.008998045	7.423899	-1.274166	6.2795315	Multitasking_Watch
12:04:58.390	7.161276	-1.1708003	6.0407553	-0.0032473598	0.0038026362	0.008998045	7.423899	-1.274166	6.2795315	Multitasking_Watch
12:04:58.412	7.161276	-1.1708003	6.0407553	-0.0032473598	0.0038026362	0.008998045	7.423899	-1.274166	6.2795315	Multitasking_Watch
12:04:58.434	7.161276	-1.1708003	6.0407553	-0.0032473598	0.0038026362	0.008998045	7.423899	-1.274166	6.2795315	Multitasking_Watch
12:04:58.457	7.161276	-1.1708003	6.0407553	-0.0032473598	0.0038026362	0.008998045	7.423899	-1.274166	6.2795315	Multitasking_Watch
12:04:58.479	7.161276	-1.1708003	6.0407553	-0.0032473598	0.0038026362	0.008998045	7.423899	-1.274166	6.2795315	Multitasking_Watch
12:04:58.501	7.161276	-1.1708003	6.0407553	-0.0032473598	0.0038026362	0.008998045	7.423899	-1.274166	6.2795315	Multitasking_Watch
12:04:58.523	7.161276	-1.1708003	6.0407553	-0.0032473598	0.0038026362	0.008998045	7.423899	-1.274166	6.2795315	Multitasking_Watch
12:04:58.544	7.1588817	-1.2067145	5.9114647	0.024241578	-0.03529274	-0.0869078	7.456514	-1.2642562	6.242782	Multitasking_Watch
12:04:58.566	7.1588817	-1.2067145	5.9114647	0.024241578	-0.03529274	-0.0869078	7.456514	-1.2642562	6.242782	Multitasking_Watch
12:04:58.588	7.1588817	-1.2067145	5.9114647	0.024241578	-0.03529274	-0.0869078	7.456514	-1.2642562	6.242782	Multitasking_Watch
12:04:58.610	7.1588817	-1.2067145	5.9114647	0.024241578	-0.03529274	-0.0869078	7.456514	-1.2642562	6.242782	Multitasking_Watch
12:04:58.633	7.1588817	-1.2067145	5.9114647	0.024241578	-0.03529274	-0.0869078	7.456514	-1.2642562	6.242782	Multitasking_Watch
12:04:58.655	7.1588817	-1.2067145	5.9114647	0.024241578	-0.03529274	-0.0869078	7.456514	-1.2642562	6.242782	Multitasking_Watch
12:04:58.679	7.1588817	-1.2067145	5.9114647	0.024241578	-0.03529274	-0.0869078	7.456514	-1.2642562	6.242782	Multitasking_Watch
12:04:58.701	7.1588817	-1.2067145	5.9114647	0.024241578	-0.03529274	-0.0869078	7.456514	-1.2642562	6.242782	Multitasking_Watch
12:04:58.725	7.3049326	-1.1636176	6.0934296	-0.08754676	0.0343459	-0.0019975293	7.5027266	-1.1913415	6.2016196	Multitasking_Watch
12:04:58.748	7.3049326	-1.1636176	6.0934296	-0.08754676	0.0343459	-0.0019975293	7.5027266	-1.1913415	6.2016196	Multitasking_Watch
12:04:58.770	7.3049326	-1.1636176	6.0934296	-0.08754676	0.0343459	-0.0019975293	7.5027266	-1.1913415	6.2016196	Multitasking_Watch
12:04:58.792	7.3049326	-1.1636176	6.0934296	-0.08754676	0.0343459	-0.0019975293	7.5027266	-1.1913415	6.2016196	Multitasking_Watch
12:04:58.814	7.3049326	-1.1636176	6.0934296	-0.08754676	0.0343459	-0.0019975293	7.5027266	-1.1913415	6.2016196	Multitasking_Watch
12:04:58.836	7.3049326	-1.1636176	6.0934296	-0.08754676	0.0343459	-0.0019975293	7.5027266	-1.1913415	6.2016196	Multitasking_Watch
12:04:58.858	7.3049326	-1.1636176	6.0934296	-0.08754676	0.0343459	-0.0019975293	7.5027266	-1.1913415	6.2016196	Multitasking_Watch
12:04:58.881	7.3049326	-1.1636176	6.0934296	-0.08754676	0.0343459	-0.0019975293	7.5027266	-1.1913415	6.2016196	Multitasking_Watch
12:04:58.905	7.3384523	-1.1133378	6.3280683	0.09876714	0.14369078	-0.085686065	7.496967	-1.0944138	6.2263937	Multitasking_Watch
12:04:58.926	7.3384523	-1.1133378	6.3280683	0.09876714	0.14369078	-0.085686065	7.496967	-1.0944138	6.2263937	Multitasking_Watch
12:04:58.948	7.3384523	-1.1133378	6.3280683	0.09876714	0.14369078	-0.085686065	7.496967	-1.0944138	6.2263937	Multitasking_Watch
12:04:58.970	7.3384523	-1.1133378	6.3280683	0.09876714	0.14369078	-0.085686065	7.496967	-1.0944138	6.2263937	Multitasking_Watch
12:04:58.993	7.3384523	-1.1133378	6.3280683	0.09876714	0.14369078	-0.085686065	7.496967	-1.0944138	6.2263937	Multitasking_Watch
12:04:59.015	7.3384523	-1.1133378	6.3280683	0.09876714	0.14369078	-0.085686065	7.496967	-1.0944138	6.2263937	Multitasking_Watch
12:04:59.039	7.3384523	-1.1133378	6.3280683	0.09876714	0.14369078	-0.085686065	7.496967	-1.0944138	6.2263937	Multitasking_Watch
12:04:59.063	7.3384523	-1.1133378	6.3280683	0.09876714	0.14369078	-0.085686065	7.496967	-1.0944138	6.2263937	Multitasking_Watch
12:04:59.085	7.211556	-0.7805336	5.672037	0.04195667	0.05450445	0.00960891	7.4092536	-1.0313615	6.3410997	Multitasking_Watch
12:04:59.106	7.211556	-0.7805336	5.672037	0.04195667	0.05450445	0.00960891	7.4092536	-1.0313615	6.3410997	Multitasking_Watch
12:04:59.128	7.211556	-0.7805336	5.672037	0.04195667	0.05450445	0.00960891	7.4092536	-1.0313615	6.3410997	Multitasking_Watch
12:04:59.150	7.211556	-0.7805336	5.672037	0.04195667	0.05450445	0.00960891	7.4092536	-1.0313615	6.3410997	Multitasking_Watch
12:04:59.172	7.211556	-0.7805336	5.672037	0.04195667	0.05450445	0.00960891	7.4092536	-1.0313615	6.3410997	Multitasking_Watch
12:04:59.195	7.211556	-0.7805336	5.672037	0.04195667	0.05450445	0.00960891	7.4092536	-1.0313615	6.3410997	Multitasking_Watch
12:04:59.217	7.211556	-0.7805336	5.672037	0.04195667	0.05450445	0.00960891	7.4092536	-1.0313615	6.3410997	Multitasking_Watch
12:04:59.240	7.211556	-0.7805336	5.672037	0.04195667	0.05450445	0.00960891	7.4092536	-1.0313615	6.3410997	Multitasking_Watch
12:04:59.262	7.0128307	-1.2474172	6.8787518	0.095101945	0.09543242	0.0053328536	7.29839	-0.9826222	6.4759736	Multitasking_Watch
12:04:59.285	7.0128307	-1.2474172	6.8787518	0.095101945	0.09543242	0.0053328536	7.29839	-0.9826222	6.4759736	Multitasking_Watch
12:04:59.307	7.0128307	-1.2474172	6.8787518	0.095101945	0.09543242	0.0053328536	7.29839	-0.9826222	6.4759736	Multitasking_Watch
12:04:59.329	7.0128307	-1.2474172	6.8787518	0.095101945	0.09543242	0.0053328536	7.29839	-0.9826222	6.4759736	Multitasking_Watch
12:04:59.352	7.0128307	-1.2474172	6.8787518	0.095101945	0.09543242	0.0053328536	7.29839	-0.9826222	6.4759736	Multitasking_Watch
12:04:59.373	7.0128307	-1.2474172	6.8787518	0.095101945	0.09543242	0.0053328536	7.29839	-0.9826222	6.4759736	Multitasking_Watch
12:04:59.395	7.0128307	-1.2474172	6.8787518	0.095101945	0.09543242	0.0053328536	7.29839	-0.9826222	6.4759736	Multitasking_Watch
12:04:59.418	7.0128307	-1.2474172	6.8787518	0.095101945	0.09543242	0.0053328536	7.29839	-0.9826222	6.4759736	Multitasking_Watch
12:04:59.440	7.1828246	-0.7829279	6.203566	0.0871607	0.02151773	0.08046927	7.2476816	-0.99250007	6.53118	Multitasking_Watch
12:04:59.463	7.1828246	-0.7829279	6.203566	0.0871607	0.02151773	0.08046927	7.2476816	-0.99250007	6.53118	Multitasking_Watch
12:04:59.486	7.1828246	-0.7829279	6.203566	0.0871607	0.02151773	0.08046927	7.2476816	-0.99250007	6.53118	Multitasking_Watch
12:04:59.509	7.1828246	-0.7829279	6.203566	0.0871607	0.02151773	0.08046927	7.2476816	-0.99250007	6.53118	Multitasking_Watch
12:04:59.533	7.1828246	-0.7829279	6.203566	0.0871607	0.02151773	0.08046927	7.2476816	-0.99250007	6.53118	Multitasking_Watch
12:04:59.555	7.1828246	-0.7829279	6.203566	0.0871607	0.02151773	0.08046927	7.2476816	-0.99250007	6.53118	Multitasking_Watch
12:04:59.578	7.1828246	-0.7829279	6.203566	0.0871607	0.02151773	0.08046927	7.2476816	-0.99250007	6.53118	Multitasking_Watch
12:04:59.600	7.1828246	-0.7829279	6.203566	0.0871607	0.02151773	0.08046927	7.2476816	-0.99250007	6.53118	Multitasking_Watch
12:04:59.621	6.7446723	-1.0702409	6.490879	-0.019740721	0.009300424	-0.016658295	7.2179193	-0.94074327	6.5716796	Multitasking_Watch
12:04:59.643	6.7446723	-1.0702409	6.490879	-0.019740721	0.009300424	-0.016658295	7.2179193	-0.94074327	6.5716796	Multitasking_Watch
12:04:59.665	6.7446723	-1.0702409	6.490879	-0.019740721	0.009300424	-0.016658295	7.2179193	-0.94074327	6.5716796	Multitasking_Watch
12:04:59.689	6.7446723	-1.0702409	6.490879	-0.019740721	0.009300424	-0.016658295	7.2179193	-0.94074327	6.5716796	Multitasking_Watch
12:04:59.712	6.7446723	-1.0702409	6.490879	-0.019740721	0.009300424	-0.016658295	7.2179193	-0.94074327	6.5716796	Multitasking_Watch
12:04:59.735	6.7446723	-1.0702409	6.490879	-0.019740721	0.009300424	-0.016658295	7.2179193	-0.94074327	6.5716796	Multitasking_Watch
12:04:59.757	6.7446723	-1.0702409	6.490879	-0.019740721	0.009300424	-0.016658295	7.2179193	-0.94074327	6.5716796	Multitasking_Watch
12:04:59.780	6.7446723	-1.0702409	6.490879	-0.019740721	0.009300424	-0.016658295	7.2179193	-0.94074327	6.5716796	Multitasking_Watch
12:04:59.802	7.14691	-0.888276	6.4429936	-0.038677543	-0.015745051	0.026102273	7.2081223	-0.9757748	6.577318	Multitasking_Watch
12:04:59.825	7.14691	-0.888276	6.4429936	-0.038677543	-0.015745051	0.026102273	7.2081223	-0.9757748	6.577318	Multitasking_Watch
12:04:59.847	7.14691	-0.888276	6.4429936	-0.038677543	-0.015745051	0.026102273	7.2081223	-0.9757748	6.577318	Multitasking_Watch
12:04:59.868	7.14691	-0.888276	6.4429936	-0.038677543	-0.015745051	0.026102273	7.2081223	-0.9757748	6.577318	Multitasking_Watch
12:04:59.889	7.14691	-0.888276	6.4429936	-0.038677543	-0.015745051	0.026102273	7.2081223	-0.9757748	6.577318	Multitasking_Watch
12:04:59.912	7.14691	-0.888276	6.4429936	-0.038677543	-0.015745051	0.026102273	7.2081223	-0.9757748	6.577318	Multitasking_Watch
12:04:59.934	7.14691	-0.888276	6.4429936	-0.038677543	-0.015745051	0.026102273	7.2081223	-0.9757748	6.577318	Multitasking_Watch
12:04:59.956	7.14691	-0.888276	6.4429936	-0.038677543	-0.015745051	0.026102273	7.2081223	-0.9757748	6.577318	Multitasking_Watch
12:05:00.056	6.8476257	-1.1348863	6.6680555	0.014467732	0.06794349	-0.011160508	7.186055	-0.9996558	6.5978436	Multitasking_Watch
12:05:00.077	6.8476257	-1.1348863	6.6680555	0.014467732	0.06794349	-0.011160508	7.186055	-0.9996558	6.5978436	Multitasking_Watch
12:05:00.138	6.8476257	-1.1348863	6.6680555	0.014467732	0.06794349	-0.011160508	7.186055	-0.9996558	6.5978436	Multitasking_Watch
12:05:00.159	7.2378926	-0.9217958	6.6441126	0.030350229	-0.017577648	-0.037427716	7.1616735	-1.0292498	6.6197715	Multitasking_Watch
12:05:00.179	7.2378926	-0.9217958	6.6441126	0.030350229	-0.017577648	-0.037427716	7.1616735	-1.0292498	6.6197715	Multitasking_Watch
12:05:00.200	7.2378926	-0.9217958	6.6441126	0.030350229	-0.017577648	-0.037427716	7.1616735	-1.0292498	6.6197715	Multitasking_Watch
12:05:00.221	7.2378926	-0.9217958	6.6441126	0.030350229	-0.017577648	-0.037427716	7.1616735	-1.0292498	6.6197715	Multitasking_Watch
12:05:00.243	7.2378926	-0.9217958	6.6441126	0.030350229	-0.017577648	-0.037427716	7.1616735	-1.0292498	6.6197715	Multitasking_Watch
12:05:00.264	7.2378926	-0.9217958	6.6441126	0.030350229	-0.017577648	-0.037427716	7.1616735	-1.0292498	6.6197715	Multitasking_Watch
12:05:00.285	7.2378926	-0.9217958	6.6441126	0.030350229	-0.017577648	-0.037427716	7.1616735	-1.0292498	6.6197715	Multitasking_Watch
12:05:00.306	7.2378926	-0.9217958	6.6441126	0.030350229	-0.017577648	-0.037427716	7.1616735	-1.0292498	6.6197715	Multitasking_Watch
12:05:00.328	7.2378926	-0.9217958	6.6441126	0.030350229	-0.017577648	-0.037427716	7.1616735	-1.0292498	6.6197715	Multitasking_Watch
12:05:00.349	6.8236833	-1.0798179	6.5052447	0.04806532	0.033124167	-0.019101758	7.140667	-0.95307726	6.65378	Multitasking_Watch
12:05:00.370	6.8236833	-1.0798179	6.5052447	0.04806532	0.033124167	-0.019101758	7.140667	-0.95307726	6.65378	Multitasking_Watch
12:05:00.391	6.8236833	-1.0798179	6.5052447	0.04806532	0.033124167	-0.019101758	7.140667	-0.95307726	6.65378	Multitasking_Watch
12:05:00.414	6.8236833	-1.0798179	6.5052447	0.04806532	0.033124167	-0.019101758	7.140667	-0.95307726	6.65378	Multitasking_Watch
12:05:00.436	6.8236833	-1.0798179	6.5052447	0.04806532	0.033124167	-0.019101758	7.140667	-0.95307726	6.65378	Multitasking_Watch
12:05:00.460	6.8236833	-1.0798179	6.5052447	0.04806532	0.033124167	-0.019101758	7.140667	-0.95307726	6.65378	Multitasking_Watch
12:05:00.482	6.8236833	-1.0798179	6.5052447	0.04806532	0.033124167	-0.019101758	7.140667	-0.95307726	6.65378	Multitasking_Watch
12:05:00.505	6.8236833	-1.0798179	6.5052447	0.04806532	0.033124167	-0.019101758	7.140667	-0.95307726	6.65378	Multitasking_Watch
12:05:00.528	6.8069234	-0.83081335	6.431022	0.005915619	-0.084772825	0.030378329	6.9568906	-0.989379	6.840545	Multitasking_Watch
12:05:00.550	6.8069234	-0.83081335	6.431022	0.005915619	-0.084772825	0.030378329	6.9568906	-0.989379	6.840545	Multitasking_Watch
12:05:00.574	6.8069234	-0.83081335	6.431022	0.005915619	-0.084772825	0.030378329	6.9568906	-0.989379	6.840545	Multitasking_Watch
12:05:00.596	6.8069234	-0.83081335	6.431022	0.005915619	-0.084772825	0.030378329	6.9568906	-0.989379	6.840545	Multitasking_Watch
12:05:00.619	6.8069234	-0.83081335	6.431022	0.005915619	-0.084772825	0.030378329	6.9568906	-0.989379	6.840545	Multitasking_Watch
12:05:00.641	6.8069234	-0.83081335	6.431022	0.005915619	-0.084772825	0.030378329	6.9568906	-0.989379	6.840545	Multitasking_Watch
12:05:00.663	6.8069234	-0.83081335	6.431022	0.005915619	-0.084772825	0.030378329	6.9568906	-0.989379	6.840545	Multitasking_Watch
12:05:00.685	6.8069234	-0.83081335	6.431022	0.005915619	-0.084772825	0.030378329	6.9568906	-0.989379	6.840545	Multitasking_Watch
12:05:00.707	6.474119	-0.9505271	6.708758	0.08593897	-0.14402674	-0.079577416	6.977315	-0.92931294	6.82816	Multitasking_Watch
12:05:00.729	6.474119	-0.9505271	6.708758	0.08593897	-0.14402674	-0.079577416	6.977315	-0.92931294	6.82816	Multitasking_Watch
12:05:00.752	6.474119	-0.9505271	6.708758	0.08593897	-0.14402674	-0.079577416	6.977315	-0.92931294	6.82816	Multitasking_Watch
12:05:00.774	6.474119	-0.9505271	6.708758	0.08593897	-0.14402674	-0.079577416	6.977315	-0.92931294	6.82816	Multitasking_Watch
12:05:00.798	6.474119	-0.9505271	6.708758	0.08593897	-0.14402674	-0.079577416	6.977315	-0.92931294	6.82816	Multitasking_Watch
12:05:00.820	6.474119	-0.9505271	6.708758	0.08593897	-0.14402674	-0.079577416	6.977315	-0.92931294	6.82816	Multitasking_Watch
12:05:00.842	6.474119	-0.9505271	6.708758	0.08593897	-0.14402674	-0.079577416	6.977315	-0.92931294	6.82816	Multitasking_Watch
12:05:00.865	6.474119	-0.9505271	6.708758	0.08593897	-0.14402674	-0.079577416	6.977315	-0.92931294	6.82816	Multitasking_Watch
12:05:00.887	7.003254	-0.91700727	6.447782	-0.10770532	-0.09210321	0.028545732	7.117582	-0.9587591	6.677657	Multitasking_Watch
12:05:00.909	7.003254	-0.91700727	6.447782	-0.10770532	-0.09210321	0.028545732	7.117582	-0.9587591	6.677657	Multitasking_Watch
12:05:00.931	7.003254	-0.91700727	6.447782	-0.10770532	-0.09210321	0.028545732	7.117582	-0.9587591	6.677657	Multitasking_Watch
12:05:00.953	7.003254	-0.91700727	6.447782	-0.10770532	-0.09210321	0.028545732	7.117582	-0.9587591	6.677657	Multitasking_Watch
12:05:00.975	7.003254	-0.91700727	6.447782	-0.10770532	-0.09210321	0.028545732	7.117582	-0.9587591	6.677657	Multitasking_Watch
12:05:00.999	7.003254	-0.91700727	6.447782	-0.10770532	-0.09210321	0.028545732	7.117582	-0.9587591	6.677657	Multitasking_Watch
12:05:01.022	7.003254	-0.91700727	6.447782	-0.10770532	-0.09210321	0.028545732	7.117582	-0.9587591	6.677657	Multitasking_Watch
12:05:01.048	7.003254	-0.91700727	6.447782	-0.10770532	-0.09210321	0.028545732	7.117582	-0.9587591	6.677657	Multitasking_Watch
12:05:01.073	6.996071	-1.0391153	6.299337	0.018743789	-0.031627547	0.0022785272	7.19526	-1.0102202	6.5861974	Multitasking_Watch
12:05:01.095	6.996071	-1.0391153	6.299337	0.018743789	-0.031627547	0.0022785272	7.19526	-1.0102202	6.5861974	Multitasking_Watch
12:05:01.117	6.996071	-1.0391153	6.299337	0.018743789	-0.031627547	0.0022785272	7.19526	-1.0102202	6.5861974	Multitasking_Watch
12:05:01.140	6.996071	-1.0391153	6.299337	0.018743789	-0.031627547	0.0022785272	7.19526	-1.0102202	6.5861974	Multitasking_Watch
12:05:01.163	6.996071	-1.0391153	6.299337	0.018743789	-0.031627547	0.0022785272	7.19526	-1.0102202	6.5861974	Multitasking_Watch
12:05:01.185	6.996071	-1.0391153	6.299337	0.018743789	-0.031627547	0.0022785272	7.19526	-1.0102202	6.5861974	Multitasking_Watch
12:05:01.207	6.996071	-1.0391153	6.299337	0.018743789	-0.031627547	0.0022785272	7.19526	-1.0102202	6.5861974	Multitasking_Watch
12:05:01.229	6.996071	-1.0391153	6.299337	0.018743789	-0.031627547	0.0022785272	7.19526	-1.0102202	6.5861974	Multitasking_Watch
12:05:01.253	7.1133904	-0.9984126	6.589044	-0.01729726	0.056947913	-0.0044409903	7.2003446	-1.0534794	6.573847	Multitasking_Watch
12:05:01.275	7.1133904	-0.9984126	6.589044	-0.01729726	0.056947913	-0.0044409903	7.2003446	-1.0534794	6.573847	Multitasking_Watch
12:05:01.297	7.1133904	-0.9984126	6.589044	-0.01729726	0.056947913	-0.0044409903	7.2003446	-1.0534794	6.573847	Multitasking_Watch
12:05:01.320	7.1133904	-0.9984126	6.589044	-0.01729726	0.056947913	-0.0044409903	7.2003446	-1.0534794	6.573847	Multitasking_Watch
12:05:01.343	7.1133904	-0.9984126	6.589044	-0.01729726	0.056947913	-0.0044409903	7.2003446	-1.0534794	6.573847	Multitasking_Watch
12:05:01.366	7.1133904	-0.9984126	6.589044	-0.01729726	0.056947913	-0.0044409903	7.2003446	-1.0534794	6.573847	Multitasking_Watch
12:05:01.389	7.1133904	-0.9984126	6.589044	-0.01729726	0.056947913	-0.0044409903	7.2003446	-1.0534794	6.573847	Multitasking_Watch
12:05:01.411	7.1133904	-0.9984126	6.589044	-0.01729726	0.056947913	-0.0044409903	7.2003446	-1.0534794	6.573847	Multitasking_Watch
12:05:01.435	7.0128307	-1.036721	6.352011	0.08166291	-0.015745051	-0.010549642	7.229221	-1.0383494	6.5445	Multitasking_Watch
12:05:01.456	7.0128307	-1.036721	6.352011	0.08166291	-0.015745051	-0.010549642	7.229221	-1.0383494	6.5445	Multitasking_Watch
12:05:01.479	7.0128307	-1.036721	6.352011	0.08166291	-0.015745051	-0.010549642	7.229221	-1.0383494	6.5445	Multitasking_Watch
12:05:01.501	7.0128307	-1.036721	6.352011	0.08166291	-0.015745051	-0.010549642	7.229221	-1.0383494	6.5445	Multitasking_Watch
12:05:01.524	7.0128307	-1.036721	6.352011	0.08166291	-0.015745051	-0.010549642	7.229221	-1.0383494	6.5445	Multitasking_Watch
12:05:01.546	7.0128307	-1.036721	6.352011	0.08166291	-0.015745051	-0.010549642	7.229221	-1.0383494	6.5445	Multitasking_Watch
12:05:01.569	7.0128307	-1.036721	6.352011	0.08166291	-0.015745051	-0.010549642	7.229221	-1.0383494	6.5445	Multitasking_Watch
12:05:01.594	7.0128307	-1.036721	6.352011	0.08166291	-0.015745051	-0.010549642	7.229221	-1.0383494	6.5445	Multitasking_Watch
12:05:01.616	7.0176196	-0.8356019	6.1461034	-0.042342734	-0.060338214	-0.009327913	7.2194815	-1.0196629	6.5581675	Multitasking_Watch
12:05:01.639	7.0176196	-0.8356019	6.1461034	-0.042342734	-0.060338214	-0.009327913	7.2194815	-1.0196629	6.5581675	Multitasking_Watch
12:05:01.661	7.0176196	-0.8356019	6.1461034	-0.042342734	-0.060338214	-0.009327913	7.2194815	-1.0196629	6.5581675	Multitasking_Watch
12:05:01.684	7.0176196	-0.8356019	6.1461034	-0.042342734	-0.060338214	-0.009327913	7.2194815	-1.0196629	6.5581675	Multitasking_Watch
12:05:01.707	7.0176196	-0.8356019	6.1461034	-0.042342734	-0.060338214	-0.009327913	7.2194815	-1.0196629	6.5581675	Multitasking_Watch
12:05:01.728	7.0176196	-0.8356019	6.1461034	-0.042342734	-0.060338214	-0.009327913	7.2194815	-1.0196629	6.5581675	Multitasking_Watch
12:05:01.750	7.0176196	-0.8356019	6.1461034	-0.042342734	-0.060338214	-0.009327913	7.2194815	-1.0196629	6.5581675	Multitasking_Watch
12:05:01.772	7.118179	-0.9960183	6.261029	-0.042342734	-0.060338214	-0.009327913	7.2194815	-1.0196629	6.5581675	Multitasking_Watch
12:05:01.793	7.118179	-0.9960183	6.261029	-0.042953603	-0.0536187	0.015717562	7.2612925	-1.0371084	6.509099	Multitasking_Watch
12:05:01.815	7.118179	-0.9960183	6.261029	-0.042953603	-0.0536187	0.015717562	7.2612925	-1.0371084	6.509099	Multitasking_Watch
12:05:01.837	7.118179	-0.9960183	6.261029	-0.042953603	-0.0536187	0.015717562	7.2612925	-1.0371084	6.509099	Multitasking_Watch
12:05:01.858	7.118179	-0.9960183	6.261029	-0.042953603	-0.0536187	0.015717562	7.2612925	-1.0371084	6.509099	Multitasking_Watch
12:05:01.881	7.118179	-0.9960183	6.261029	-0.042953603	-0.0536187	0.015717562	7.2612925	-1.0371084	6.509099	Multitasking_Watch
12:05:01.904	7.118179	-0.9960183	6.261029	-0.042953603	-0.0536187	0.015717562	7.2612925	-1.0371084	6.509099	Multitasking_Watch
12:05:01.929	7.118179	-0.9960183	6.261029	-0.042953603	-0.0536187	0.015717562	7.2612925	-1.0371084	6.509099	Multitasking_Watch
12:05:01.951	7.118179	-0.9960183	6.261029	-0.042953603	-0.0536187	0.015717562	7.2612925	-1.0371084	6.509099	Multitasking_Watch
12:05:01.974	6.9745226	-1.0439038	6.5459476	0.030961094	0.02762638	-0.0050518555	7.257313	-1.0201845	6.516204	Multitasking_Watch
12:05:01.995	6.9745226	-1.0439038	6.5459476	0.030961094	0.02762638	-0.0050518555	7.257313	-1.0201845	6.516204	Multitasking_Watch
12:05:02.017	6.9745226	-1.0439038	6.5459476	0.030961094	0.02762638	-0.0050518555	7.257313	-1.0201845	6.516204	Multitasking_Watch
12:05:02.039	6.9745226	-1.0439038	6.5459476	0.030961094	0.02762638	-0.0050518555	7.257313	-1.0201845	6.516204	Multitasking_Watch
12:05:02.062	6.9745226	-1.0439038	6.5459476	0.030961094	0.02762638	-0.0050518555	7.257313	-1.0201845	6.516204	Multitasking_Watch
12:05:02.083	6.9745226	-1.0439038	6.5459476	0.030961094	0.02762638	-0.0050518555	7.257313	-1.0201845	6.516204	Multitasking_Watch
12:05:02.105	6.9745226	-1.0439038	6.5459476	0.030961094	0.02762638	-0.0050518555	7.257313	-1.0201845	6.516204	Multitasking_Watch
12:05:02.127	6.9745226	-1.0439038	6.5459476	0.030961094	0.02762638	-0.0050518555	7.257313	-1.0201845	6.516204	Multitasking_Watch
12:05:02.150	7.0966306	-0.97446984	6.3328567	0.03279369	-0.026740626	0.0053328536	7.2745705	-1.0197688	6.4969964	Multitasking_Watch
12:05:02.173	7.0966306	-0.97446984	6.3328567	0.03279369	-0.026740626	0.0053328536	7.2745705	-1.0197688	6.4969964	Multitasking_Watch
12:05:02.195	7.0966306	-0.97446984	6.3328567	0.03279369	-0.026740626	0.0053328536	7.2745705	-1.0197688	6.4969964	Multitasking_Watch
12:05:02.218	7.0966306	-0.97446984	6.3328567	0.03279369	-0.026740626	0.0053328536	7.2745705	-1.0197688	6.4969964	Multitasking_Watch
12:05:02.240	7.0966306	-0.97446984	6.3328567	0.03279369	-0.026740626	0.0053328536	7.2745705	-1.0197688	6.4969964	Multitasking_Watch
12:05:02.262	7.0966306	-0.97446984	6.3328567	0.03279369	-0.026740626	0.0053328536	7.2745705	-1.0197688	6.4969964	Multitasking_Watch
12:05:02.284	7.0966306	-0.97446984	6.3328567	0.03279369	-0.026740626	0.0053328536	7.2745705	-1.0197688	6.4969964	Multitasking_Watch
12:05:02.306	7.0966306	-0.97446984	6.3328567	0.03279369	-0.026740626	0.0053328536	7.2745705	-1.0197688	6.4969964	Multitasking_Watch
12:05:02.328	7.120573	-0.9864412	6.1700463	0.010802541	-0.013912455	0.008387179	7.2930365	-1.0558845	6.4704676	Multitasking_Watch
12:05:02.349	7.120573	-0.9864412	6.1700463	0.010802541	-0.013912455	0.008387179	7.2930365	-1.0558845	6.4704676	Multitasking_Watch
12:05:02.373	7.120573	-0.9864412	6.1700463	0.010802541	-0.013912455	0.008387179	7.2930365	-1.0558845	6.4704676	Multitasking_Watch
12:05:02.395	7.120573	-0.9864412	6.1700463	0.010802541	-0.013912455	0.008387179	7.2930365	-1.0558845	6.4704676	Multitasking_Watch
12:05:02.418	7.120573	-0.9864412	6.1700463	0.010802541	-0.013912455	0.008387179	7.2930365	-1.0558845	6.4704676	Multitasking_Watch
12:05:02.441	7.120573	-0.9864412	6.1700463	0.010802541	-0.013912455	0.008387179	7.2930365	-1.0558845	6.4704676	Multitasking_Watch
12:05:02.463	7.120573	-0.9864412	6.1700463	0.010802541	-0.013912455	0.008387179	7.2930365	-1.0558845	6.4704676	Multitasking_Watch
12:05:02.486	7.120573	-0.9864412	6.1700463	0.010802541	-0.013912455	0.008387179	7.2930365	-1.0558845	6.4704676	Multitasking_Watch
12:05:02.508	6.996071	-1.1708003	6.325674	-0.020962453	0.049006663	-0.0056627207	7.294991	-1.0616946	6.467315	Multitasking_Watch
12:05:02.529	6.996071	-1.1708003	6.325674	-0.020962453	0.049006663	-0.0056627207	7.294991	-1.0616946	6.467315	Multitasking_Watch
12:05:02.551	6.996071	-1.1708003	6.325674	-0.020962453	0.049006663	-0.0056627207	7.294991	-1.0616946	6.467315	Multitasking_Watch
12:05:02.574	6.996071	-1.1708003	6.325674	-0.020962453	0.049006663	-0.0056627207	7.294991	-1.0616946	6.467315	Multitasking_Watch
12:05:02.596	6.996071	-1.1708003	6.325674	-0.020962453	0.049006663	-0.0056627207	7.294991	-1.0616946	6.467315	Multitasking_Watch
12:05:02.619	6.996071	-1.1708003	6.325674	-0.020962453	0.049006663	-0.0056627207	7.294991	-1.0616946	6.467315	Multitasking_Watch
12:05:02.641	6.996071	-1.1708003	6.325674	-0.020962453	0.049006663	-0.0056627207	7.294991	-1.0616946	6.467315	Multitasking_Watch
12:05:02.664	6.996071	-1.1708003	6.325674	-0.020962453	0.049006663	-0.0056627207	7.294991	-1.0616946	6.467315	Multitasking_Watch
12:05:02.687	7.225921	-0.99362403	6.3711653	-0.022184184	0.008689558	-0.003830125	7.2885795	-1.1091967	6.4665747	Multitasking_Watch
12:05:02.710	7.225921	-0.99362403	6.3711653	-0.022184184	0.008689558	-0.003830125	7.2885795	-1.1091967	6.4665747	Multitasking_Watch
12:05:02.733	7.225921	-0.99362403	6.3711653	-0.022184184	0.008689558	-0.003830125	7.2885795	-1.1091967	6.4665747	Multitasking_Watch
12:05:02.756	7.225921	-0.99362403	6.3711653	-0.022184184	0.008689558	-0.003830125	7.2885795	-1.1091967	6.4665747	Multitasking_Watch
12:05:02.779	7.225921	-0.99362403	6.3711653	-0.022184184	0.008689558	-0.003830125	7.2885795	-1.1091967	6.4665747	Multitasking_Watch
12:05:02.801	7.225921	-0.99362403	6.3711653	-0.022184184	0.008689558	-0.003830125	7.2885795	-1.1091967	6.4665747	Multitasking_Watch
12:05:02.824	7.225921	-0.99362403	6.3711653	-0.022184184	0.008689558	-0.003830125	7.2885795	-1.1091967	6.4665747	Multitasking_Watch
12:05:02.846	7.225921	-0.99362403	6.3711653	-0.022184184	0.008689558	-0.003830125	7.2885795	-1.1091967	6.4665747	Multitasking_Watch
12:05:02.869	7.0894475	-1.0462981	6.1915946	0.010191676	-0.02490803	0.015106697	7.3129015	-1.1155971	6.4379463	Multitasking_Watch
12:05:02.891	7.0894475	-1.0462981	6.1915946	0.010191676	-0.02490803	0.015106697	7.3129015	-1.1155971	6.4379463	Multitasking_Watch
12:05:02.914	7.0894475	-1.0462981	6.1915946	0.010191676	-0.02490803	0.015106697	7.3129015	-1.1155971	6.4379463	Multitasking_Watch
12:05:02.937	7.0894475	-1.0462981	6.1915946	0.010191676	-0.02490803	0.015106697	7.3129015	-1.1155971	6.4379463	Multitasking_Watch
12:05:02.960	7.0894475	-1.0462981	6.1915946	0.010191676	-0.02490803	0.015106697	7.3129015	-1.1155971	6.4379463	Multitasking_Watch
12:05:02.982	7.0894475	-1.0462981	6.1915946	0.010191676	-0.02490803	0.015106697	7.3129015	-1.1155971	6.4379463	Multitasking_Watch
12:05:03.004	7.0894475	-1.0462981	6.1915946	0.010191676	-0.02490803	0.015106697	7.3129015	-1.1155971	6.4379463	Multitasking_Watch
12:05:03.027	7.0894475	-1.0462981	6.1915946	0.010191676	-0.02490803	0.015106697	7.3129015	-1.1155971	6.4379463	Multitasking_Watch
12:05:03.057	6.9074826	-1.2474172	6.3903193	0.035848014	0.027015517	-0.039871175	7.301308	-1.1059563	6.4527535	Multitasking_Watch
12:05:03.080	6.9074826	-1.2474172	6.3903193	0.035848014	0.027015517	-0.039871175	7.301308	-1.1059563	6.4527535	Multitasking_Watch
12:05:03.101	6.9074826	-1.2474172	6.3903193	0.035848014	0.027015517	-0.039871175	7.301308	-1.1059563	6.4527535	Multitasking_Watch
12:05:03.123	6.9074826	-1.2474172	6.3903193	0.035848014	0.027015517	-0.039871175	7.301308	-1.1059563	6.4527535	Multitasking_Watch
12:05:03.145	6.9074826	-1.2474172	6.3903193	0.035848014	0.027015517	-0.039871175	7.301308	-1.1059563	6.4527535	Multitasking_Watch
12:05:03.168	6.9074826	-1.2474172	6.3903193	0.035848014	0.027015517	-0.039871175	7.301308	-1.1059563	6.4527535	Multitasking_Watch
12:05:03.191	6.9074826	-1.2474172	6.3903193	0.035848014	0.027015517	-0.039871175	7.301308	-1.1059563	6.4527535	Multitasking_Watch
12:05:03.214	7.2091613	-0.9888355	6.1987777	-0.0588361	0.0038026362	0.012052371	7.30929	-1.1355153	6.438569	Multitasking_Watch
12:05:03.236	7.2091613	-0.9888355	6.1987777	-0.0588361	0.0038026362	0.012052371	7.30929	-1.1355153	6.438569	Multitasking_Watch
12:05:03.259	7.2091613	-0.9888355	6.1987777	-0.0588361	0.0038026362	0.012052371	7.30929	-1.1355153	6.438569	Multitasking_Watch
12:05:03.282	7.2091613	-0.9888355	6.1987777	-0.0588361	0.0038026362	0.012052371	7.30929	-1.1355153	6.438569	Multitasking_Watch
12:05:03.305	7.2091613	-0.9888355	6.1987777	-0.0588361	0.0038026362	0.012052371	7.30929	-1.1355153	6.438569	Multitasking_Watch
12:05:03.327	7.2091613	-0.9888355	6.1987777	-0.0588361	0.0038026362	0.012052371	7.30929	-1.1355153	6.438569	Multitasking_Watch
12:05:03.348	7.2091613	-0.9888355	6.1987777	-0.0588361	0.0038026362	0.012052371	7.30929	-1.1355153	6.438569	Multitasking_Watch
12:05:03.371	7.2091613	-0.9888355	6.1987777	-0.0588361	0.0038026362	0.012052371	7.30929	-1.1355153	6.438569	Multitasking_Watch
12:05:03.393	7.2091613	-0.9888355	6.1987777	-0.0588361	0.0038026362	0.012052371	7.330408	-1.0995182	6.4207873	Multitasking_Watch
12:05:03.415	6.976917	-1.1181264	6.117372	0.016911194	-0.021853704	0.007165449	7.330408	-1.0995182	6.4207873	Multitasking_Watch
12:05:03.438	6.976917	-1.1181264	6.117372	0.016911194	-0.021853704	0.007165449	7.330408	-1.0995182	6.4207873	Multitasking_Watch
12:05:03.460	6.976917	-1.1181264	6.117372	0.016911194	-0.021853704	0.007165449	7.330408	-1.0995182	6.4207873	Multitasking_Watch
12:05:03.482	6.976917	-1.1181264	6.117372	0.016911194	-0.021853704	0.007165449	7.330408	-1.0995182	6.4207873	Multitasking_Watch
12:05:03.505	6.976917	-1.1181264	6.117372	0.016911194	-0.021853704	0.007165449	7.330408	-1.0995182	6.4207873	Multitasking_Watch
12:05:03.527	6.976917	-1.1181264	6.117372	0.016911194	-0.021853704	0.007165449	7.330408	-1.0995182	6.4207873	Multitasking_Watch
12:05:03.549	6.976917	-1.1181264	6.117372	0.016911194	-0.021853704	0.007165449	7.330408	-1.0995182	6.4207873	Multitasking_Watch
12:05:03.572	7.084659	-1.1109436	6.4956675	0.016911194	-0.021853704	0.007165449	7.330408	-1.0995182	6.4207873	Multitasking_Watch
12:05:03.593	7.084659	-1.1109436	6.4956675	0.0065264846	0.060002238	-0.023377813	7.3077183	-1.0888339	6.4484124	Multitasking_Watch
12:05:03.615	7.084659	-1.1109436	6.4956675	0.0065264846	0.060002238	-0.023377813	7.3077183	-1.0888339	6.4484124	Multitasking_Watch
12:05:03.637	7.084659	-1.1109436	6.4956675	0.0065264846	0.060002238	-0.023377813	7.3077183	-1.0888339	6.4484124	Multitasking_Watch
12:05:03.659	7.084659	-1.1109436	6.4956675	0.0065264846	0.060002238	-0.023377813	7.3077183	-1.0888339	6.4484124	Multitasking_Watch
12:05:03.682	7.084659	-1.1109436	6.4956675	0.0065264846	0.060002238	-0.023377813	7.3077183	-1.0888339	6.4484124	Multitasking_Watch
12:05:03.706	7.084659	-1.1109436	6.4956675	0.0065264846	0.060002238	-0.023377813	7.3077183	-1.0888339	6.4484124	Multitasking_Watch
12:05:03.729	7.084659	-1.1109436	6.4956675	0.0065264846	0.060002238	-0.023377813	7.3077183	-1.0888339	6.4484124	Multitasking_Watch
12:05:03.751	7.084659	-1.1109436	6.4956675	0.0065264846	0.060002238	-0.023377813	7.3077183	-1.0888339	6.4484124	Multitasking_Watch
12:05:03.775	7.1660647	-1.0606637	6.3328567	-0.014853799	0.0007483099	0.025491407	7.3241153	-1.1088214	6.426363	Multitasking_Watch
12:05:03.797	7.1660647	-1.0606637	6.3328567	-0.014853799	0.0007483099	0.025491407	7.3241153	-1.1088214	6.426363	Multitasking_Watch
12:05:03.819	7.1660647	-1.0606637	6.3328567	-0.014853799	0.0007483099	0.025491407	7.3241153	-1.1088214	6.426363	Multitasking_Watch
12:05:03.842	7.1660647	-1.0606637	6.3328567	-0.014853799	0.0007483099	0.025491407	7.3241153	-1.1088214	6.426363	Multitasking_Watch
12:05:03.864	7.1660647	-1.0606637	6.3328567	-0.014853799	0.0007483099	0.025491407	7.3241153	-1.1088214	6.426363	Multitasking_Watch
12:05:03.886	7.1660647	-1.0606637	6.3328567	-0.014853799	0.0007483099	0.025491407	7.3241153	-1.1088214	6.426363	Multitasking_Watch
12:05:03.908	7.1660647	-1.0606637	6.3328567	-0.014853799	0.0007483099	0.025491407	7.3241153	-1.1088214	6.426363	Multitasking_Watch
12:05:03.929	7.1660647	-1.0606637	6.3328567	-0.014853799	0.0007483099	0.025491407	7.3241153	-1.1088214	6.426363	Multitasking_Watch
12:05:03.953	6.981705	-1.0989721	6.079064	0.019965518	0.022128593	-0.0026083947	7.3458247	-1.0882936	6.405056	Multitasking_Watch
12:05:03.975	6.981705	-1.0989721	6.079064	0.019965518	0.022128593	-0.0026083947	7.3458247	-1.0882936	6.405056	Multitasking_Watch
12:05:03.998	6.981705	-1.0989721	6.079064	0.019965518	0.022128593	-0.0026083947	7.3458247	-1.0882936	6.405056	Multitasking_Watch
12:05:04.020	6.981705	-1.0989721	6.079064	0.019965518	0.022128593	-0.0026083947	7.3458247	-1.0882936	6.405056	Multitasking_Watch
12:05:04.043	6.981705	-1.0989721	6.079064	0.019965518	0.022128593	-0.0026083947	7.3458247	-1.0882936	6.405056	Multitasking_Watch
12:05:04.066	6.981705	-1.0989721	6.079064	0.019965518	0.022128593	-0.0026083947	7.3458247	-1.0882936	6.405056	Multitasking_Watch
12:05:04.089	6.981705	-1.0989721	6.079064	0.019965518	0.022128593	-0.0026083947	7.3458247	-1.0882936	6.405056	Multitasking_Watch
12:05:04.111	6.981705	-1.0989721	6.079064	0.019965518	0.022128593	-0.0026083947	7.312493	-1.0989947	6.4412713	Multitasking_Watch
12:05:04.133	7.1109962	-1.063058	6.366377	-0.038066678	0.039843686	0.005943719	7.312493	-1.0989947	6.4412713	Multitasking_Watch
12:05:04.155	7.1109962	-1.063058	6.366377	-0.038066678	0.039843686	0.005943719	7.312493	-1.0989947	6.4412713	Multitasking_Watch
12:05:04.179	7.1109962	-1.063058	6.366377	-0.038066678	0.039843686	0.005943719	7.312493	-1.0989947	6.4412713	Multitasking_Watch
12:05:04.201	7.1109962	-1.063058	6.366377	-0.038066678	0.039843686	0.005943719	7.312493	-1.0989947	6.4412713	Multitasking_Watch
12:05:04.223	7.1109962	-1.063058	6.366377	-0.038066678	0.039843686	0.005943719	7.312493	-1.0989947	6.4412713	Multitasking_Watch
12:05:04.246	7.1109962	-1.063058	6.366377	-0.038066678	0.039843686	0.005943719	7.312493	-1.0989947	6.4412713	Multitasking_Watch
12:05:04.268	7.1109962	-1.063058	6.366377	-0.038066678	0.039843686	0.005943719	7.312493	-1.0989947	6.4412713	Multitasking_Watch
12:05:04.292	7.1109962	-1.063058	6.366377	-0.038066678	0.039843686	0.005943719	7.312493	-1.0989947	6.4412713	Multitasking_Watch
12:05:04.314	7.2378926	-1.0008069	6.4405994	0.035848014	-0.03895793	0.013884967	7.2887545	-1.1036068	6.4673333	Multitasking_Watch
12:05:04.337	7.2378926	-1.0008069	6.4405994	0.035848014	-0.03895793	0.013884967	7.2887545	-1.1036068	6.4673333	Multitasking_Watch
12:05:04.362	7.2378926	-1.0008069	6.4405994	0.035848014	-0.03895793	0.013884967	7.2887545	-1.1036068	6.4673333	Multitasking_Watch
12:05:04.384	7.2378926	-1.0008069	6.4405994	0.035848014	-0.03895793	0.013884967	7.2887545	-1.1036068	6.4673333	Multitasking_Watch
12:05:04.406	7.2378926	-1.0008069	6.4405994	0.035848014	-0.03895793	0.013884967	7.2887545	-1.1036068	6.4673333	Multitasking_Watch
12:05:04.429	7.2378926	-1.0008069	6.4405994	0.035848014	-0.03895793	0.013884967	7.2887545	-1.1036068	6.4673333	Multitasking_Watch
12:05:04.451	7.2378926	-1.0008069	6.4405994	0.035848014	-0.03895793	0.013884967	7.2887545	-1.1036068	6.4673333	Multitasking_Watch
12:05:04.473	7.2378926	-1.0008069	6.4405994	0.035848014	-0.03895793	0.013884967	7.295692	-1.0307503	6.471535	Multitasking_Watch
12:05:04.496	7.0607166	-1.1061549	6.5220046	0.0413458	-0.0078038033	-0.034984253	7.295692	-1.0307503	6.471535	Multitasking_Watch
12:05:04.519	7.0607166	-1.1061549	6.5220046	0.0413458	-0.0078038033	-0.034984253	7.295692	-1.0307503	6.471535	Multitasking_Watch
12:05:04.542	7.0607166	-1.1061549	6.5220046	0.0413458	-0.0078038033	-0.034984253	7.295692	-1.0307503	6.471535	Multitasking_Watch
12:05:04.564	7.0607166	-1.1061549	6.5220046	0.0413458	-0.0078038033	-0.034984253	7.295692	-1.0307503	6.471535	Multitasking_Watch
12:05:04.586	7.0607166	-1.1061549	6.5220046	0.0413458	-0.0078038033	-0.034984253	7.295692	-1.0307503	6.471535	Multitasking_Watch
12:05:04.609	7.0607166	-1.1061549	6.5220046	0.0413458	-0.0078038033	-0.034984253	7.295692	-1.0307503	6.471535	Multitasking_Watch
12:05:04.631	7.0607166	-1.1061549	6.5220046	0.0413458	-0.0078038033	-0.034984253	7.295692	-1.0307503	6.471535	Multitasking_Watch
12:05:04.653	7.091842	-0.89545876	6.095824	-0.04539706	-0.02857322	0.0041111233	7.3159585	-1.0197821	6.4503546	Multitasking_Watch
12:05:04.675	7.091842	-0.89545876	6.095824	-0.04539706	-0.02857322	0.0041111233	7.3159585	-1.0197821	6.4503546	Multitasking_Watch
12:05:04.697	7.091842	-0.89545876	6.095824	-0.04539706	-0.02857322	0.0041111233	7.3159585	-1.0197821	6.4503546	Multitasking_Watch
12:05:04.719	7.091842	-0.89545876	6.095824	-0.04539706	-0.02857322	0.0041111233	7.3159585	-1.0197821	6.4503546	Multitasking_Watch
12:05:04.742	7.091842	-0.89545876	6.095824	-0.04539706	-0.02857322	0.0041111233	7.3159585	-1.0197821	6.4503546	Multitasking_Watch
12:05:04.765	7.091842	-0.89545876	6.095824	-0.04539706	-0.02857322	0.0041111233	7.3159585	-1.0197821	6.4503546	Multitasking_Watch
12:05:04.787	7.091842	-0.89545876	6.095824	-0.04539706	-0.02857322	0.0041111233	7.3159585	-1.0197821	6.4503546	Multitasking_Watch
12:05:04.810	7.091842	-0.89545876	6.095824	-0.04539706	-0.02857322	0.0041111233	7.3159585	-1.0197821	6.4503546	Multitasking_Watch
12:05:04.833	7.091842	-0.89545876	6.095824	-0.04539706	-0.02857322	0.0041111233	7.3466196	-1.0249746	6.4145865	Multitasking_Watch
12:05:04.857	7.2522583	-1.0415095	6.5052447	0.040124074	0.052060988	0.0041111233	7.3466196	-1.0249746	6.4145865	Multitasking_Watch
12:05:04.880	7.2522583	-1.0415095	6.5052447	0.040124074	0.052060988	0.0041111233	7.3466196	-1.0249746	6.4145865	Multitasking_Watch
12:05:04.902	7.2522583	-1.0415095	6.5052447	0.040124074	0.052060988	0.0041111233	7.3466196	-1.0249746	6.4145865	Multitasking_Watch
12:05:04.924	7.2522583	-1.0415095	6.5052447	0.040124074	0.052060988	0.0041111233	7.3466196	-1.0249746	6.4145865	Multitasking_Watch
12:05:04.948	7.2522583	-1.0415095	6.5052447	0.040124074	0.052060988	0.0041111233	7.3466196	-1.0249746	6.4145865	Multitasking_Watch
12:05:04.970	7.2522583	-1.0415095	6.5052447	0.040124074	0.052060988	0.0041111233	7.3466196	-1.0249746	6.4145865	Multitasking_Watch
12:05:04.993	7.2522583	-1.0415095	6.5052447	0.040124074	0.052060988	0.0041111233	7.3466196	-1.0249746	6.4145865	Multitasking_Watch
12:05:05.014	7.0942364	-1.1157321	6.490879	-0.008745147	-0.095157534	-0.025821274	7.339242	-1.0076716	6.425757	Multitasking_Watch
12:05:05.037	7.0942364	-1.1157321	6.490879	-0.008745147	-0.095157534	-0.025821274	7.339242	-1.0076716	6.425757	Multitasking_Watch
12:05:05.060	7.0942364	-1.1157321	6.490879	-0.008745147	-0.095157534	-0.025821274	7.339242	-1.0076716	6.425757	Multitasking_Watch
12:05:05.083	7.0942364	-1.1157321	6.490879	-0.008745147	-0.095157534	-0.025821274	7.339242	-1.0076716	6.425757	Multitasking_Watch
12:05:05.105	7.0942364	-1.1157321	6.490879	-0.008745147	-0.095157534	-0.025821274	7.339242	-1.0076716	6.425757	Multitasking_Watch
12:05:05.127	7.0942364	-1.1157321	6.490879	-0.008745147	-0.095157534	-0.025821274	7.339242	-1.0076716	6.425757	Multitasking_Watch
12:05:05.148	7.0942364	-1.1157321	6.490879	-0.008745147	-0.095157534	-0.025821274	7.339242	-1.0076716	6.425757	Multitasking_Watch
12:05:05.171	7.0942364	-1.1157321	6.490879	-0.008745147	-0.095157534	-0.025821274	7.339242	-1.0076716	6.425757	Multitasking_Watch
12:05:05.195	7.2785954	-0.8236305	5.8779445	-0.043564465	-0.05422956	0.010219775	7.390556	-0.9949688	6.368673	Multitasking_Watch
12:05:05.217	7.2785954	-0.8236305	5.8779445	-0.043564465	-0.05422956	0.010219775	7.390556	-0.9949688	6.368673	Multitasking_Watch
12:05:05.239	7.2785954	-0.8236305	5.8779445	-0.043564465	-0.05422956	0.010219775	7.390556	-0.9949688	6.368673	Multitasking_Watch
12:05:05.261	7.2785954	-0.8236305	5.8779445	-0.043564465	-0.05422956	0.010219775	7.390556	-0.9949688	6.368673	Multitasking_Watch
12:05:05.283	7.2785954	-0.8236305	5.8779445	-0.043564465	-0.05422956	0.010219775	7.390556	-0.9949688	6.368673	Multitasking_Watch
12:05:05.306	7.2785954	-0.8236305	5.8779445	-0.043564465	-0.05422956	0.010219775	7.390556	-0.9949688	6.368673	Multitasking_Watch
12:05:05.328	7.2785954	-0.8236305	5.8779445	-0.043564465	-0.05422956	0.010219775	7.390556	-0.9949688	6.368673	Multitasking_Watch
12:05:05.350	7.2785954	-0.8236305	5.8779445	-0.043564465	-0.05422956	0.010219775	7.390556	-0.9949688	6.368673	Multitasking_Watch
12:05:05.371	7.2785954	-0.8236305	5.8779445	-0.043564465	-0.05422956	0.010219775	7.390556	-0.9949688	6.368673	Multitasking_Watch
12:05:05.394	7.063111	-1.0008069	6.160469	-0.00446909	0.050228395	0.015106697	7.421662	-0.96280813	6.3373675	Multitasking_Watch
12:05:05.419	7.063111	-1.0008069	6.160469	-0.00446909	0.050228395	0.015106697	7.421662	-0.96280813	6.3373675	Multitasking_Watch
12:05:05.442	7.063111	-1.0008069	6.160469	-0.00446909	0.050228395	0.015106697	7.421662	-0.96280813	6.3373675	Multitasking_Watch
12:05:05.465	7.063111	-1.0008069	6.160469	-0.00446909	0.050228395	0.015106697	7.421662	-0.96280813	6.3373675	Multitasking_Watch
12:05:05.487	7.063111	-1.0008069	6.160469	-0.00446909	0.050228395	0.015106697	7.421662	-0.96280813	6.3373675	Multitasking_Watch
12:05:05.508	7.063111	-1.0008069	6.160469	-0.00446909	0.050228395	0.015106697	7.421662	-0.96280813	6.3373675	Multitasking_Watch
12:05:05.532	7.063111	-1.0008069	6.160469	-0.00446909	0.050228395	0.015106697	7.421662	-0.96280813	6.3373675	Multitasking_Watch
12:05:05.555	7.1157846	-1.0462981	6.3759537	-0.043564465	-0.01330159	-0.01604743	7.4010587	-0.98220545	6.358451	Multitasking_Watch
12:05:05.577	7.1157846	-1.0462981	6.3759537	-0.043564465	-0.01330159	-0.01604743	7.4010587	-0.98220545	6.358451	Multitasking_Watch
12:05:05.599	7.1157846	-1.0462981	6.3759537	-0.043564465	-0.01330159	-0.01604743	7.4010587	-0.98220545	6.358451	Multitasking_Watch
12:05:05.622	7.1157846	-1.0462981	6.3759537	-0.043564465	-0.01330159	-0.01604743	7.4010587	-0.98220545	6.358451	Multitasking_Watch
12:05:05.645	7.1157846	-1.0462981	6.3759537	-0.043564465	-0.01330159	-0.01604743	7.4010587	-0.98220545	6.358451	Multitasking_Watch
12:05:05.669	7.1157846	-1.0462981	6.3759537	-0.043564465	-0.01330159	-0.01604743	7.4010587	-0.98220545	6.358451	Multitasking_Watch
12:05:05.693	7.1157846	-1.0462981	6.3759537	-0.043564465	-0.01330159	-0.01604743	7.4010587	-0.98220545	6.358451	Multitasking_Watch
12:05:05.716	7.1157846	-1.0462981	6.3759537	-0.043564465	-0.01330159	-0.01604743	7.4010587	-0.98220545	6.358451	Multitasking_Watch
12:05:05.738	7.4438004	-0.84996754	6.301731	-0.00019303341	-0.0047494774	0.012663237	7.4316654	-0.995186	6.3206234	Multitasking_Watch
12:05:05.761	7.4438004	-0.84996754	6.301731	-0.00019303341	-0.0047494774	0.012663237	7.4316654	-0.995186	6.3206234	Multitasking_Watch
12:05:05.783	7.4438004	-0.84996754	6.301731	-0.00019303341	-0.0047494774	0.012663237	7.4316654	-0.995186	6.3206234	Multitasking_Watch
12:05:05.806	7.4438004	-0.84996754	6.301731	-0.00019303341	-0.0047494774	0.012663237	7.4316654	-0.995186	6.3206234	Multitasking_Watch
12:05:05.827	7.4438004	-0.84996754	6.301731	-0.00019303341	-0.0047494774	0.012663237	7.4316654	-0.995186	6.3206234	Multitasking_Watch
12:05:05.850	7.4438004	-0.84996754	6.301731	-0.00019303341	-0.0047494774	0.012663237	7.4316654	-0.995186	6.3206234	Multitasking_Watch
12:05:05.873	7.4438004	-0.84996754	6.301731	-0.00019303341	-0.0047494774	0.012663237	7.4316654	-0.995186	6.3206234	Multitasking_Watch
12:05:05.895	7.4438004	-0.84996754	6.301731	-0.00019303341	-0.0047494774	0.012663237	7.4316654	-0.995186	6.3206234	Multitasking_Watch
12:05:05.919	7.103813	-0.9960183	5.9258304	-0.038677543	0.006246097	0.0010567969	7.451912	-0.94553167	6.304384	Multitasking_Watch
12:05:05.942	7.103813	-0.9960183	5.9258304	-0.038677543	0.006246097	0.0010567969	7.451912	-0.94553167	6.304384	Multitasking_Watch
12:05:05.964	7.103813	-0.9960183	5.9258304	-0.038677543	0.006246097	0.0010567969	7.451912	-0.94553167	6.304384	Multitasking_Watch
12:05:05.987	7.103813	-0.9960183	5.9258304	-0.038677543	0.006246097	0.0010567969	7.451912	-0.94553167	6.304384	Multitasking_Watch
12:05:06.010	7.103813	-0.9960183	5.9258304	-0.038677543	0.006246097	0.0010567969	7.451912	-0.94553167	6.304384	Multitasking_Watch
12:05:06.032	7.103813	-0.9960183	5.9258304	-0.038677543	0.006246097	0.0010567969	7.451912	-0.94553167	6.304384	Multitasking_Watch
12:05:06.056	7.103813	-0.9960183	5.9258304	-0.038677543	0.006246097	0.0010567969	7.451912	-0.94553167	6.304384	Multitasking_Watch
12:05:06.080	7.103813	-0.9960183	5.9258304	-0.038677543	0.006246097	0.0010567969	7.451912	-0.94553167	6.304384	Multitasking_Watch
12:05:06.103	7.388732	-0.9601042	6.464542	-0.07349686	-0.023075433	0.020604484	7.4309907	-0.9831597	6.3232913	Multitasking_Watch
12:05:06.125	7.388732	-0.9601042	6.464542	-0.07349686	-0.023075433	0.020604484	7.4309907	-0.9831597	6.3232913	Multitasking_Watch
12:05:06.147	7.388732	-0.9601042	6.464542	-0.07349686	-0.023075433	0.020604484	7.4309907	-0.9831597	6.3232913	Multitasking_Watch
12:05:06.170	7.388732	-0.9601042	6.464542	-0.07349686	-0.023075433	0.020604484	7.4309907	-0.9831597	6.3232913	Multitasking_Watch
12:05:06.192	7.388732	-0.9601042	6.464542	-0.07349686	-0.023075433	0.020604484	7.4309907	-0.9831597	6.3232913	Multitasking_Watch
12:05:06.216	7.388732	-0.9601042	6.464542	-0.07349686	-0.023075433	0.020604484	7.4309907	-0.9831597	6.3232913	Multitasking_Watch
12:05:06.238	7.388732	-0.9601042	6.464542	-0.07349686	-0.023075433	0.020604484	7.4309907	-0.9831597	6.3232913	Multitasking_Watch
12:05:06.260	7.388732	-0.9601042	6.464542	-0.07349686	-0.023075433	0.020604484	7.4309907	-0.9831597	6.3232913	Multitasking_Watch
12:05:06.282	7.3025384	-0.88588166	6.229903	0.018743789	0.023350324	-0.012993104	7.4691625	-0.97490597	6.2794485	Multitasking_Watch
12:05:06.304	7.3025384	-0.88588166	6.229903	0.018743789	0.023350324	-0.012993104	7.4691625	-0.97490597	6.2794485	Multitasking_Watch
12:05:06.327	7.3025384	-0.88588166	6.229903	0.018743789	0.023350324	-0.012993104	7.4691625	-0.97490597	6.2794485	Multitasking_Watch
12:05:06.350	7.3025384	-0.88588166	6.229903	0.018743789	0.023350324	-0.012993104	7.4691625	-0.97490597	6.2794485	Multitasking_Watch
12:05:06.373	7.3025384	-0.88588166	6.229903	0.018743789	0.023350324	-0.012993104	7.4691625	-0.97490597	6.2794485	Multitasking_Watch
12:05:06.395	7.3025384	-0.88588166	6.229903	0.018743789	0.023350324	-0.012993104	7.4691625	-0.97490597	6.2794485	Multitasking_Watch
12:05:06.417	7.3025384	-0.88588166	6.229903	0.018743789	0.023350324	-0.012993104	7.4691625	-0.97490597	6.2794485	Multitasking_Watch
12:05:06.440	7.3025384	-0.88588166	6.229903	0.018743789	0.023350324	-0.012993104	7.4691625	-0.97490597	6.2794485	Multitasking_Watch
12:05:06.462	7.144516	-0.96489275	6.184412	-0.05456004	0.020295998	-0.039260313	7.4576306	-0.92326695	6.3009257	Multitasking_Watch
12:05:06.485	7.144516	-0.96489275	6.184412	-0.05456004	0.020295998	-0.039260313	7.4576306	-0.92326695	6.3009257	Multitasking_Watch
12:05:06.507	7.144516	-0.96489275	6.184412	-0.05456004	0.020295998	-0.039260313	7.4576306	-0.92326695	6.3009257	Multitasking_Watch
12:05:06.529	7.144516	-0.96489275	6.184412	-0.05456004	0.020295998	-0.039260313	7.4576306	-0.92326695	6.3009257	Multitasking_Watch
12:05:06.551	7.144516	-0.96489275	6.184412	-0.05456004	0.020295998	-0.039260313	7.4576306	-0.92326695	6.3009257	Multitasking_Watch
12:05:06.573	7.144516	-0.96489275	6.184412	-0.05456004	0.020295998	-0.039260313	7.4576306	-0.92326695	6.3009257	Multitasking_Watch
12:05:06.595	7.144516	-0.96489275	6.184412	-0.05456004	0.020295998	-0.039260313	7.4576306	-0.92326695	6.3009257	Multitasking_Watch
12:05:06.617	7.144516	-0.96489275	6.184412	-0.05456004	0.020295998	-0.039260313	7.4576306	-0.92326695	6.3009257	Multitasking_Watch
12:05:06.640	7.398309	-0.7541966	5.873156	0.013856866	0.006246097	0.0132741025	7.4621806	-0.97512484	6.287709	Multitasking_Watch
12:05:06.663	7.398309	-0.7541966	5.873156	0.013856866	0.006246097	0.0132741025	7.4621806	-0.97512484	6.287709	Multitasking_Watch
12:05:06.686	7.398309	-0.7541966	5.873156	0.013856866	0.006246097	0.0132741025	7.4621806	-0.97512484	6.287709	Multitasking_Watch
12:05:06.709	7.398309	-0.7541966	5.873156	0.013856866	0.006246097	0.0132741025	7.4621806	-0.97512484	6.287709	Multitasking_Watch
12:05:06.731	7.398309	-0.7541966	5.873156	0.013856866	0.006246097	0.0132741025	7.4621806	-0.97512484	6.287709	Multitasking_Watch
12:05:06.753	7.398309	-0.7541966	5.873156	0.013856866	0.006246097	0.0132741025	7.4621806	-0.97512484	6.287709	Multitasking_Watch
12:05:06.776	7.398309	-0.7541966	5.873156	0.013856866	0.006246097	0.0132741025	7.4621806	-0.97512484	6.287709	Multitasking_Watch
12:05:06.798	7.398309	-0.7541966	5.873156	0.013856866	0.006246097	0.0132741025	7.4621806	-0.97512484	6.287709	Multitasking_Watch
12:05:06.820	7.2163444	-1.0870007	6.167652	-0.014242934	0.005024367	0.004721988	7.4752145	-0.93719906	6.277976	Multitasking_Watch
12:05:06.842	7.2163444	-1.0870007	6.167652	-0.014242934	0.005024367	0.004721988	7.4752145	-0.93719906	6.277976	Multitasking_Watch
12:05:06.864	7.2163444	-1.0870007	6.167652	-0.014242934	0.005024367	0.004721988	7.4752145	-0.93719906	6.277976	Multitasking_Watch
12:05:06.885	7.2163444	-1.0870007	6.167652	-0.014242934	0.005024367	0.004721988	7.4752145	-0.93719906	6.277976	Multitasking_Watch
12:05:06.908	7.2163444	-1.0870007	6.167652	-0.014242934	0.005024367	0.004721988	7.4752145	-0.93719906	6.277976	Multitasking_Watch
12:05:06.930	7.2163444	-1.0870007	6.167652	-0.014242934	0.005024367	0.004721988	7.4752145	-0.93719906	6.277976	Multitasking_Watch
12:05:06.952	7.2163444	-1.0870007	6.167652	-0.014242934	0.005024367	0.004721988	7.4752145	-0.93719906	6.277976	Multitasking_Watch
12:05:06.975	7.2163444	-1.0870007	6.167652	-0.014242934	0.005024367	0.004721988	7.4752145	-0.93719906	6.277976	Multitasking_Watch
12:05:06.997	7.3049326	-0.94573855	6.299337	-0.060057826	-0.023686301	0.03404352	7.4548206	-0.9625328	6.2983694	Multitasking_Watch
12:05:07.020	7.3049326	-0.94573855	6.299337	-0.060057826	-0.023686301	0.03404352	7.4548206	-0.9625328	6.2983694	Multitasking_Watch
12:05:07.042	7.3049326	-0.94573855	6.299337	-0.060057826	-0.023686301	0.03404352	7.4548206	-0.9625328	6.2983694	Multitasking_Watch
12:05:07.064	7.3049326	-0.94573855	6.299337	-0.060057826	-0.023686301	0.03404352	7.4548206	-0.9625328	6.2983694	Multitasking_Watch
12:05:07.086	7.3049326	-0.94573855	6.299337	-0.060057826	-0.023686301	0.03404352	7.4548206	-0.9625328	6.2983694	Multitasking_Watch
12:05:07.109	7.3049326	-0.94573855	6.299337	-0.060057826	-0.023686301	0.03404352	7.4548206	-0.9625328	6.2983694	Multitasking_Watch
12:05:07.132	7.3049326	-0.94573855	6.299337	-0.060057826	-0.023686301	0.03404352	7.4548206	-0.9625328	6.2983694	Multitasking_Watch
12:05:07.153	7.3049326	-0.94573855	6.299337	-0.060057826	-0.023686301	0.03404352	7.4548206	-0.9625328	6.2983694	Multitasking_Watch
12:05:07.176	7.26423	-0.9481328	5.9665327	0.027295902	-0.004138612	0.014495833	7.4927535	-0.9925854	6.2484884	Multitasking_Watch
12:05:07.198	7.26423	-0.9481328	5.9665327	0.027295902	-0.004138612	0.014495833	7.4927535	-0.9925854	6.2484884	Multitasking_Watch
12:05:07.221	7.26423	-0.9481328	5.9665327	0.027295902	-0.004138612	0.014495833	7.4927535	-0.9925854	6.2484884	Multitasking_Watch
12:05:07.244	7.26423	-0.9481328	5.9665327	0.027295902	-0.004138612	0.014495833	7.4927535	-0.9925854	6.2484884	Multitasking_Watch
12:05:07.266	7.26423	-0.9481328	5.9665327	0.027295902	-0.004138612	0.014495833	7.4927535	-0.9925854	6.2484884	Multitasking_Watch
12:05:07.289	7.26423	-0.9481328	5.9665327	0.027295902	-0.004138612	0.014495833	7.4927535	-0.9925854	6.2484884	Multitasking_Watch
12:05:07.312	7.26423	-0.9481328	5.9665327	0.027295902	-0.004138612	0.014495833	7.4927535	-0.9925854	6.2484884	Multitasking_Watch
12:05:07.334	7.26423	-0.9481328	5.9665327	0.027295902	-0.004138612	0.014495833	7.4927535	-0.9925854	6.2484884	Multitasking_Watch
12:05:07.355	7.223527	-1.0917894	6.117372	0.016911194	-0.02246457	-0.030708198	7.4736247	-0.9886314	6.271989	Multitasking_Watch
12:05:07.377	7.223527	-1.0917894	6.117372	0.016911194	-0.02246457	-0.030708198	7.4736247	-0.9886314	6.271989	Multitasking_Watch
12:05:07.400	7.223527	-1.0917894	6.117372	0.016911194	-0.02246457	-0.030708198	7.4736247	-0.9886314	6.271989	Multitasking_Watch
12:05:07.423	7.223527	-1.0917894	6.117372	0.016911194	-0.02246457	-0.030708198	7.4736247	-0.9886314	6.271989	Multitasking_Watch
12:05:07.446	7.223527	-1.0917894	6.117372	0.016911194	-0.02246457	-0.030708198	7.4736247	-0.9886314	6.271989	Multitasking_Watch
12:05:07.468	7.223527	-1.0917894	6.117372	0.016911194	-0.02246457	-0.030708198	7.4736247	-0.9886314	6.271989	Multitasking_Watch
12:05:07.490	7.223527	-1.0917894	6.117372	0.016911194	-0.02246457	-0.030708198	7.4736247	-0.9886314	6.271989	Multitasking_Watch
12:05:07.512	7.223527	-1.0917894	6.117372	0.016911194	-0.02246457	-0.030708198	7.4736247	-0.9886314	6.271989	Multitasking_Watch
12:05:07.535	7.26423	-0.8284191	5.89231	-0.039899275	-0.041401394	0.04076304	7.4891553	-0.9903517	6.2531605	Multitasking_Watch
12:05:07.559	7.26423	-0.8284191	5.89231	-0.039899275	-0.041401394	0.04076304	7.4891553	-0.9903517	6.2531605	Multitasking_Watch
12:05:07.585	7.26423	-0.8284191	5.89231	-0.039899275	-0.041401394	0.04076304	7.4891553	-0.9903517	6.2531605	Multitasking_Watch
12:05:07.607	7.26423	-0.8284191	5.89231	-0.039899275	-0.041401394	0.04076304	7.4891553	-0.9903517	6.2531605	Multitasking_Watch
12:05:07.630	7.26423	-0.8284191	5.89231	-0.039899275	-0.041401394	0.04076304	7.4891553	-0.9903517	6.2531605	Multitasking_Watch
12:05:07.651	7.26423	-0.8284191	5.89231	-0.039899275	-0.041401394	0.04076304	7.4891553	-0.9903517	6.2531605	Multitasking_Watch
12:05:07.674	7.26423	-0.8284191	5.89231	-0.039899275	-0.041401394	0.04076304	7.4891553	-0.9903517	6.2531605	Multitasking_Watch
12:05:07.696	7.26423	-0.8284191	5.89231	-0.039899275	-0.041401394	0.04076304	7.4891553	-0.9903517	6.2531605	Multitasking_Watch
12:05:07.718	7.18043	-1.2306572	6.5004563	0.035237152	0.060613107	-0.019101758	7.5026426	-0.9843761	6.2379184	Multitasking_Watch
12:05:07.741	7.18043	-1.2306572	6.5004563	0.035237152	0.060613107	-0.019101758	7.5026426	-0.9843761	6.2379184	Multitasking_Watch
12:05:07.763	7.18043	-1.2306572	6.5004563	0.035237152	0.060613107	-0.019101758	7.5026426	-0.9843761	6.2379184	Multitasking_Watch
12:05:07.786	7.18043	-1.2306572	6.5004563	0.035237152	0.060613107	-0.019101758	7.5026426	-0.9843761	6.2379184	Multitasking_Watch
12:05:07.809	7.18043	-1.2306572	6.5004563	0.035237152	0.060613107	-0.019101758	7.5026426	-0.9843761	6.2379184	Multitasking_Watch
12:05:07.831	7.18043	-1.2306572	6.5004563	0.035237152	0.060613107	-0.019101758	7.5026426	-0.9843761	6.2379184	Multitasking_Watch
12:05:07.853	7.18043	-1.2306572	6.5004563	0.035237152	0.060613107	-0.019101758	7.5026426	-0.9843761	6.2379184	Multitasking_Watch
12:05:07.875	7.18043	-1.2306572	6.5004563	0.035237152	0.060613107	-0.019101758	7.5026426	-0.9843761	6.2379184	Multitasking_Watch
12:05:07.899	7.3839436	-0.8140534	6.064698	0.019965518	-0.05606216	-0.003830125	7.4869313	-1.0065256	6.253242	Multitasking_Watch
12:05:07.922	7.3839436	-0.8140534	6.064698	0.019965518	-0.05606216	-0.003830125	7.4869313	-1.0065256	6.253242	Multitasking_Watch
12:05:07.944	7.3839436	-0.8140534	6.064698	0.019965518	-0.05606216	-0.003830125	7.4869313	-1.0065256	6.253242	Multitasking_Watch
12:05:07.967	7.3839436	-0.8140534	6.064698	0.019965518	-0.05606216	-0.003830125	7.4869313	-1.0065256	6.253242	Multitasking_Watch
12:05:07.992	7.3839436	-0.8140534	6.064698	0.019965518	-0.05606216	-0.003830125	7.4869313	-1.0065256	6.253242	Multitasking_Watch
12:05:08.016	7.3839436	-0.8140534	6.064698	0.019965518	-0.05606216	-0.003830125	7.4869313	-1.0065256	6.253242	Multitasking_Watch
12:05:08.038	7.3839436	-0.8140534	6.064698	0.019965518	-0.05606216	-0.003830125	7.4869313	-1.0065256	6.253242	Multitasking_Watch
12:05:08.061	7.3839436	-0.8140534	6.064698	0.019965518	-0.05606216	-0.003830125	7.4869313	-1.0065256	6.253242	Multitasking_Watch
12:05:08.084	7.379155	-0.749408	5.672037	0.086549826	0.060002238	-0.01726916	7.5214634	-1.0038494	6.2120996	Multitasking_Watch
12:05:08.106	7.379155	-0.749408	5.672037	0.086549826	0.060002238	-0.01726916	7.5214634	-1.0038494	6.2120996	Multitasking_Watch
12:05:08.128	7.379155	-0.749408	5.672037	0.086549826	0.060002238	-0.01726916	7.5214634	-1.0038494	6.2120996	Multitasking_Watch
12:05:08.149	7.379155	-0.749408	5.672037	0.086549826	0.060002238	-0.01726916	7.5214634	-1.0038494	6.2120996	Multitasking_Watch
12:05:08.170	7.379155	-0.749408	5.672037	0.086549826	0.060002238	-0.01726916	7.5214634	-1.0038494	6.2120996	Multitasking_Watch
12:05:08.192	7.379155	-0.749408	5.672037	0.086549826	0.060002238	-0.01726916	7.5214634	-1.0038494	6.2120996	Multitasking_Watch
12:05:08.215	7.379155	-0.749408	5.672037	0.086549826	0.060002238	-0.01726916	7.5214634	-1.0038494	6.2120996	Multitasking_Watch
12:05:08.239	7.379155	-0.749408	5.672037	0.086549826	0.060002238	-0.01726916	7.5214634	-1.0038494	6.2120996	Multitasking_Watch
12:05:08.262	6.998465	-1.0750294	5.9617443	-0.011799472	0.015409076	-0.034373388	7.483759	-0.9754212	6.261957	Multitasking_Watch
12:05:08.285	6.998465	-1.0750294	5.9617443	-0.011799472	0.015409076	-0.034373388	7.483759	-0.9754212	6.261957	Multitasking_Watch
12:05:08.307	6.998465	-1.0750294	5.9617443	-0.011799472	0.015409076	-0.034373388	7.483759	-0.9754212	6.261957	Multitasking_Watch
12:05:08.330	6.998465	-1.0750294	5.9617443	-0.011799472	0.015409076	-0.034373388	7.483759	-0.9754212	6.261957	Multitasking_Watch
12:05:08.353	6.998465	-1.0750294	5.9617443	-0.011799472	0.015409076	-0.034373388	7.483759	-0.9754212	6.261957	Multitasking_Watch
12:05:08.375	6.998465	-1.0750294	5.9617443	-0.011799472	0.015409076	-0.034373388	7.483759	-0.9754212	6.261957	Multitasking_Watch
12:05:08.397	6.998465	-1.0750294	5.9617443	-0.011799472	0.015409076	-0.034373388	7.483759	-0.9754212	6.261957	Multitasking_Watch
12:05:08.418	6.998465	-1.0750294	5.9617443	-0.011799472	0.015409076	-0.034373388	7.483759	-0.9754212	6.261957	Multitasking_Watch
12:05:08.439	7.4821086	-0.69912827	6.0862465	0.0028612928	-0.027962357	0.0016676622	7.4656878	-0.9916265	6.2809587	Multitasking_Watch
12:05:08.461	7.4821086	-0.69912827	6.0862465	0.0028612928	-0.027962357	0.0016676622	7.4656878	-0.9916265	6.2809587	Multitasking_Watch
12:05:08.483	7.4821086	-0.69912827	6.0862465	0.0028612928	-0.027962357	0.0016676622	7.4656878	-0.9916265	6.2809587	Multitasking_Watch
12:05:08.506	7.4821086	-0.69912827	6.0862465	0.0028612928	-0.027962357	0.0016676622	7.4656878	-0.9916265	6.2809587	Multitasking_Watch
12:05:08.529	7.4821086	-0.69912827	6.0862465	0.0028612928	-0.027962357	0.0016676622	7.4656878	-0.9916265	6.2809587	Multitasking_Watch
12:05:08.551	7.4821086	-0.69912827	6.0862465	0.0028612928	-0.027962357	0.0016676622	7.4656878	-0.9916265	6.2809587	Multitasking_Watch
12:05:08.575	7.4821086	-0.69912827	6.0862465	0.0028612928	-0.027962357	0.0016676622	7.4656878	-0.9916265	6.2809587	Multitasking_Watch
12:05:08.598	7.4821086	-0.69912827	6.0862465	0.0028612928	-0.027962357	0.0016676622	7.4656878	-0.9916265	6.2809587	Multitasking_Watch
12:05:08.622	6.998465	-1.1372806	6.079064	-0.025849372	-0.0059712077	-0.019101758	7.492302	-0.95168436	6.255394	Multitasking_Watch
12:05:08.644	6.998465	-1.1372806	6.079064	-0.025849372	-0.0059712077	-0.019101758	7.492302	-0.95168436	6.255394	Multitasking_Watch
12:05:08.666	6.998465	-1.1372806	6.079064	-0.025849372	-0.0059712077	-0.019101758	7.492302	-0.95168436	6.255394	Multitasking_Watch
12:05:08.688	6.998465	-1.1372806	6.079064	-0.025849372	-0.0059712077	-0.019101758	7.492302	-0.95168436	6.255394	Multitasking_Watch
12:05:08.710	6.998465	-1.1372806	6.079064	-0.025849372	-0.0059712077	-0.019101758	7.492302	-0.95168436	6.255394	Multitasking_Watch
12:05:08.733	6.998465	-1.1372806	6.079064	-0.025849372	-0.0059712077	-0.019101758	7.492302	-0.95168436	6.255394	Multitasking_Watch
12:05:08.755	6.998465	-1.1372806	6.079064	-0.025849372	-0.0059712077	-0.019101758	7.492302	-0.95168436	6.255394	Multitasking_Watch
12:05:08.778	6.998465	-1.1372806	6.079064	-0.025849372	-0.0059712077	-0.019101758	7.492302	-0.95168436	6.255394	Multitasking_Watch
12:05:08.800	7.2522583	-0.967287	6.385531	-0.030125432	0.09298896	0.006554584	7.46407	-0.9683359	6.2865157	Multitasking_Watch
12:05:08.823	7.2522583	-0.967287	6.385531	-0.030125432	0.09298896	0.006554584	7.46407	-0.9683359	6.2865157	Multitasking_Watch
12:05:08.845	7.2522583	-0.967287	6.385531	-0.030125432	0.09298896	0.006554584	7.46407	-0.9683359	6.2865157	Multitasking_Watch
12:05:08.867	7.2522583	-0.967287	6.385531	-0.030125432	0.09298896	0.006554584	7.46407	-0.9683359	6.2865157	Multitasking_Watch
12:05:08.890	7.2522583	-0.967287	6.385531	-0.030125432	0.09298896	0.006554584	7.46407	-0.9683359	6.2865157	Multitasking_Watch
12:05:08.913	7.2522583	-0.967287	6.385531	-0.030125432	0.09298896	0.006554584	7.46407	-0.9683359	6.2865157	Multitasking_Watch
12:05:08.935	7.2522583	-0.967287	6.385531	-0.030125432	0.09298896	0.006554584	7.46407	-0.9683359	6.2865157	Multitasking_Watch
12:05:08.957	7.2522583	-0.967287	6.385531	-0.030125432	0.09298896	0.006554584	7.46407	-0.9683359	6.2865157	Multitasking_Watch
12:05:08.979	7.458166	-0.85236186	6.1892004	0.039513208	0.018463401	0.014495833	7.465475	-0.9856524	6.2821493	Multitasking_Watch
12:05:09.002	7.458166	-0.85236186	6.1892004	0.039513208	0.018463401	0.014495833	7.465475	-0.9856524	6.2821493	Multitasking_Watch
12:05:09.025	7.458166	-0.85236186	6.1892004	0.039513208	0.018463401	0.014495833	7.465475	-0.9856524	6.2821493	Multitasking_Watch
12:05:09.048	7.458166	-0.85236186	6.1892004	0.039513208	0.018463401	0.014495833	7.465475	-0.9856524	6.2821493	Multitasking_Watch
12:05:09.072	7.458166	-0.85236186	6.1892004	0.039513208	0.018463401	0.014495833	7.465475	-0.9856524	6.2821493	Multitasking_Watch
12:05:09.095	7.458166	-0.85236186	6.1892004	0.039513208	0.018463401	0.014495833	7.465475	-0.9856524	6.2821493	Multitasking_Watch
12:05:09.117	7.458166	-0.85236186	6.1892004	0.039513208	0.018463401	0.014495833	7.465475	-0.9856524	6.2821493	Multitasking_Watch
12:05:09.141	7.458166	-0.85236186	6.1892004	0.039513208	0.018463401	0.014495833	7.465475	-0.9856524	6.2821493	Multitasking_Watch
12:05:09.165	7.082265	-1.1277034	6.2107487	0.06700215	0.02396119	-0.03620598	7.4503584	-0.968397	6.302742	Multitasking_Watch
12:05:09.187	7.082265	-1.1277034	6.2107487	0.06700215	0.02396119	-0.03620598	7.4503584	-0.968397	6.302742	Multitasking_Watch
12:05:09.209	7.082265	-1.1277034	6.2107487	0.06700215	0.02396119	-0.03620598	7.4503584	-0.968397	6.302742	Multitasking_Watch
12:05:09.231	7.082265	-1.1277034	6.2107487	0.06700215	0.02396119	-0.03620598	7.4503584	-0.968397	6.302742	Multitasking_Watch
12:05:09.255	7.082265	-1.1277034	6.2107487	0.06700215	0.02396119	-0.03620598	7.4503584	-0.968397	6.302742	Multitasking_Watch
12:05:09.277	7.082265	-1.1277034	6.2107487	0.06700215	0.02396119	-0.03620598	7.4503584	-0.968397	6.302742	Multitasking_Watch
12:05:09.299	7.082265	-1.1277034	6.2107487	0.06700215	0.02396119	-0.03620598	7.4503584	-0.968397	6.302742	Multitasking_Watch
12:05:09.322	7.082265	-1.1277034	6.2107487	0.06700215	0.02396119	-0.03620598	7.4503584	-0.968397	6.302742	Multitasking_Watch
12:05:09.345	7.2354984	-0.76137936	5.916253	0.0046938886	-0.016966783	-0.0062735863	7.4426866	-0.98149675	6.3097825	Multitasking_Watch
12:05:09.367	7.2354984	-0.76137936	5.916253	0.0046938886	-0.016966783	-0.0062735863	7.4426866	-0.98149675	6.3097825	Multitasking_Watch
12:05:09.389	7.2354984	-0.76137936	5.916253	0.0046938886	-0.016966783	-0.0062735863	7.4426866	-0.98149675	6.3097825	Multitasking_Watch
12:05:09.412	7.2354984	-0.76137936	5.916253	0.0046938886	-0.016966783	-0.0062735863	7.4426866	-0.98149675	6.3097825	Multitasking_Watch
12:05:09.434	7.2354984	-0.76137936	5.916253	0.0046938886	-0.016966783	-0.0062735863	7.4426866	-0.98149675	6.3097825	Multitasking_Watch
12:05:09.456	7.2354984	-0.76137936	5.916253	0.0046938886	-0.016966783	-0.0062735863	7.4426866	-0.98149675	6.3097825	Multitasking_Watch
12:05:09.478	7.2354984	-0.76137936	5.916253	0.0046938886	-0.016966783	-0.0062735863	7.4426866	-0.98149675	6.3097825	Multitasking_Watch
12:05:09.500	7.2354984	-0.76137936	5.916253	0.0046938886	-0.016966783	-0.0062735863	7.4426866	-0.98149675	6.3097825	Multitasking_Watch
12:05:09.522	7.151699	-1.1468576	6.261029	-0.02768197	0.04289801	0.0053328536	7.4360723	-0.9766788	6.3183203	Multitasking_Watch
12:05:09.545	7.151699	-1.1468576	6.261029	-0.02768197	0.04289801	0.0053328536	7.4360723	-0.9766788	6.3183203	Multitasking_Watch
12:05:09.567	7.151699	-1.1468576	6.261029	-0.02768197	0.04289801	0.0053328536	7.4360723	-0.9766788	6.3183203	Multitasking_Watch
12:05:09.591	7.151699	-1.1468576	6.261029	-0.02768197	0.04289801	0.0053328536	7.4360723	-0.9766788	6.3183203	Multitasking_Watch
12:05:09.613	7.151699	-1.1468576	6.261029	-0.02768197	0.04289801	0.0053328536	7.4360723	-0.9766788	6.3183203	Multitasking_Watch
12:05:09.636	7.151699	-1.1468576	6.261029	-0.02768197	0.04289801	0.0053328536	7.4360723	-0.9766788	6.3183203	Multitasking_Watch
12:05:09.659	7.151699	-1.1468576	6.261029	-0.02768197	0.04289801	0.0053328536	7.4360723	-0.9766788	6.3183203	Multitasking_Watch
12:05:09.681	7.151699	-1.1468576	6.261029	-0.02768197	0.04289801	0.0053328536	7.4360723	-0.9766788	6.3183203	Multitasking_Watch
12:05:09.706	7.211556	-0.96489275	6.481302	-0.0063016857	0.036178492	0.00044593166	7.4091015	-0.9894395	6.347951	Multitasking_Watch
12:05:09.728	7.211556	-0.96489275	6.481302	-0.0063016857	0.036178492	0.00044593166	7.4091015	-0.9894395	6.347951	Multitasking_Watch
12:05:09.749	7.211556	-0.96489275	6.481302	-0.0063016857	0.036178492	0.00044593166	7.4091015	-0.9894395	6.347951	Multitasking_Watch
12:05:09.771	7.211556	-0.96489275	6.481302	-0.0063016857	0.036178492	0.00044593166	7.4091015	-0.9894395	6.347951	Multitasking_Watch
12:05:09.793	7.211556	-0.96489275	6.481302	-0.0063016857	0.036178492	0.00044593166	7.4091015	-0.9894395	6.347951	Multitasking_Watch
12:05:09.815	7.211556	-0.96489275	6.481302	-0.0063016857	0.036178492	0.00044593166	7.4091015	-0.9894395	6.347951	Multitasking_Watch
12:05:09.836	7.211556	-0.96489275	6.481302	-0.0063016857	0.036178492	0.00044593166	7.4091015	-0.9894395	6.347951	Multitasking_Watch
12:05:09.859	7.211556	-0.96489275	6.481302	-0.0063016857	0.036178492	0.00044593166	7.4091015	-0.9894395	6.347951	Multitasking_Watch
12:05:09.882	7.21395	-1.0247496	6.2322974	0.016300328	0.012965615	0.0132741025	7.3838935	-1.0181016	6.372748	Multitasking_Watch
12:05:09.904	7.21395	-1.0247496	6.2322974	0.016300328	0.012965615	0.0132741025	7.3838935	-1.0181016	6.372748	Multitasking_Watch
12:05:09.928	7.21395	-1.0247496	6.2322974	0.016300328	0.012965615	0.0132741025	7.3838935	-1.0181016	6.372748	Multitasking_Watch
12:05:09.950	7.21395	-1.0247496	6.2322974	0.016300328	0.012965615	0.0132741025	7.3838935	-1.0181016	6.372748	Multitasking_Watch
12:05:09.973	7.21395	-1.0247496	6.2322974	0.016300328	0.012965615	0.0132741025	7.3838935	-1.0181016	6.372748	Multitasking_Watch
12:05:09.996	7.21395	-1.0247496	6.2322974	0.016300328	0.012965615	0.0132741025	7.3838935	-1.0181016	6.372748	Multitasking_Watch
12:05:10.018	7.21395	-1.0247496	6.2322974	0.016300328	0.012965615	0.0132741025	7.3838935	-1.0181016	6.372748	Multitasking_Watch
12:05:10.040	7.21395	-1.0247496	6.2322974	0.016300328	0.012965615	0.0132741025	7.3838935	-1.0181016	6.372748	Multitasking_Watch
12:05:10.063	6.8883286	-1.0151725	6.016813	0.015078598	0.03923282	-0.011771373	7.3612723	-1.031457	6.396723	Multitasking_Watch
12:05:10.085	6.8883286	-1.0151725	6.016813	0.015078598	0.03923282	-0.011771373	7.3612723	-1.031457	6.396723	Multitasking_Watch
12:05:10.106	6.8883286	-1.0151725	6.016813	0.015078598	0.03923282	-0.011771373	7.3612723	-1.031457	6.396723	Multitasking_Watch
12:05:10.128	6.8883286	-1.0151725	6.016813	0.015078598	0.03923282	-0.011771373	7.3612723	-1.031457	6.396723	Multitasking_Watch
12:05:10.151	6.8883286	-1.0151725	6.016813	0.015078598	0.03923282	-0.011771373	7.3612723	-1.031457	6.396723	Multitasking_Watch
12:05:10.174	6.8883286	-1.0151725	6.016813	0.015078598	0.03923282	-0.011771373	7.3612723	-1.031457	6.396723	Multitasking_Watch
12:05:10.196	6.8883286	-1.0151725	6.016813	0.015078598	0.03923282	-0.011771373	7.3612723	-1.031457	6.396723	Multitasking_Watch
12:05:10.219	6.8883286	-1.0151725	6.016813	0.015078598	0.03923282	-0.011771373	7.3612723	-1.031457	6.396723	Multitasking_Watch
12:05:10.242	7.1301503	-0.9313729	6.395108	-0.042953603	-0.009636399	0.0016676622	7.315482	-1.0108643	6.452298	Multitasking_Watch
12:05:10.264	7.1301503	-0.9313729	6.395108	-0.042953603	-0.009636399	0.0016676622	7.315482	-1.0108643	6.452298	Multitasking_Watch
12:05:10.286	7.1301503	-0.9313729	6.395108	-0.042953603	-0.009636399	0.0016676622	7.315482	-1.0108643	6.452298	Multitasking_Watch
12:05:10.307	7.1301503	-0.9313729	6.395108	-0.042953603	-0.009636399	0.0016676622	7.315482	-1.0108643	6.452298	Multitasking_Watch
12:05:10.329	7.1301503	-0.9313729	6.395108	-0.042953603	-0.009636399	0.0016676622	7.315482	-1.0108643	6.452298	Multitasking_Watch
12:05:10.351	7.1301503	-0.9313729	6.395108	-0.042953603	-0.009636399	0.0016676622	7.315482	-1.0108643	6.452298	Multitasking_Watch
12:05:10.373	7.1301503	-0.9313729	6.395108	-0.042953603	-0.009636399	0.0016676622	7.315482	-1.0108643	6.452298	Multitasking_Watch
12:05:10.396	7.1301503	-0.9313729	6.395108	-0.042953603	-0.009636399	0.0016676622	7.315482	-1.0108643	6.452298	Multitasking_Watch
12:05:10.418	7.2019787	-0.9816527	6.2777886	0.024241578	-0.0035277468	0.008387179	7.324669	-0.98696554	6.445572	Multitasking_Watch
12:05:10.441	7.2019787	-0.9816527	6.2777886	0.024241578	-0.0035277468	0.008387179	7.324669	-0.98696554	6.445572	Multitasking_Watch
12:05:10.463	7.2019787	-0.9816527	6.2777886	0.024241578	-0.0035277468	0.008387179	7.324669	-0.98696554	6.445572	Multitasking_Watch
12:05:10.485	7.2019787	-0.9816527	6.2777886	0.024241578	-0.0035277468	0.008387179	7.324669	-0.98696554	6.445572	Multitasking_Watch
12:05:10.507	7.2019787	-0.9816527	6.2777886	0.024241578	-0.0035277468	0.008387179	7.324669	-0.98696554	6.445572	Multitasking_Watch
12:05:10.530	7.2019787	-0.9816527	6.2777886	0.024241578	-0.0035277468	0.008387179	7.324669	-0.98696554	6.445572	Multitasking_Watch
12:05:10.553	7.2019787	-0.9816527	6.2777886	0.024241578	-0.0035277468	0.008387179	7.324669	-0.98696554	6.445572	Multitasking_Watch
12:05:10.575	7.2019787	-0.9816527	6.2777886	0.024241578	-0.0035277468	0.008387179	7.324669	-0.98696554	6.445572	Multitasking_Watch
12:05:10.598	6.9936767	-1.0343267	6.203566	-0.020351587	-0.011468995	-0.017880026	7.318717	-0.9755475	6.4540625	Multitasking_Watch
12:05:10.620	6.9936767	-1.0343267	6.203566	-0.020351587	-0.011468995	-0.017880026	7.318717	-0.9755475	6.4540625	Multitasking_Watch
12:05:10.642	6.9936767	-1.0343267	6.203566	-0.020351587	-0.011468995	-0.017880026	7.318717	-0.9755475	6.4540625	Multitasking_Watch
12:05:10.664	6.9936767	-1.0343267	6.203566	-0.020351587	-0.011468995	-0.017880026	7.318717	-0.9755475	6.4540625	Multitasking_Watch
12:05:10.687	6.9936767	-1.0343267	6.203566	-0.020351587	-0.011468995	-0.017880026	7.318717	-0.9755475	6.4540625	Multitasking_Watch
12:05:10.710	6.9936767	-1.0343267	6.203566	-0.020351587	-0.011468995	-0.017880026	7.318717	-0.9755475	6.4540625	Multitasking_Watch
12:05:10.733	6.9936767	-1.0343267	6.203566	-0.020351587	-0.011468995	-0.017880026	7.318717	-0.9755475	6.4540625	Multitasking_Watch
12:05:10.757	6.9936767	-1.0343267	6.203566	-0.020351587	-0.011468995	-0.017880026	7.318717	-0.9755475	6.4540625	Multitasking_Watch
12:05:10.779	7.1493044	-0.8284191	6.0096297	-0.04539706	0.03678936	0.019382752	7.321981	-0.97825176	6.4499497	Multitasking_Watch
12:05:10.801	7.1493044	-0.8284191	6.0096297	-0.04539706	0.03678936	0.019382752	7.321981	-0.97825176	6.4499497	Multitasking_Watch
12:05:10.823	7.1493044	-0.8284191	6.0096297	-0.04539706	0.03678936	0.019382752	7.321981	-0.97825176	6.4499497	Multitasking_Watch
12:05:10.845	7.1493044	-0.8284191	6.0096297	-0.04539706	0.03678936	0.019382752	7.321981	-0.97825176	6.4499497	Multitasking_Watch
12:05:10.868	7.1493044	-0.8284191	6.0096297	-0.04539706	0.03678936	0.019382752	7.321981	-0.97825176	6.4499497	Multitasking_Watch
12:05:10.891	7.1493044	-0.8284191	6.0096297	-0.04539706	0.03678936	0.019382752	7.321981	-0.97825176	6.4499497	Multitasking_Watch
12:05:10.914	7.1493044	-0.8284191	6.0096297	-0.04539706	0.03678936	0.019382752	7.321981	-0.97825176	6.4499497	Multitasking_Watch
12:05:10.937	7.1493044	-0.8284191	6.0096297	-0.04539706	0.03678936	0.019382752	7.321981	-0.97825176	6.4499497	Multitasking_Watch
12:05:10.960	7.0511394	-0.9864412	6.2921543	-0.008134281	-0.0078038033	-0.00077579886	7.3206797	-0.96578914	6.4533057	Multitasking_Watch
12:05:10.982	7.0511394	-0.9864412	6.2921543	-0.008134281	-0.0078038033	-0.00077579886	7.3206797	-0.96578914	6.4533057	Multitasking_Watch
12:05:11.005	7.0511394	-0.9864412	6.2921543	-0.008134281	-0.0078038033	-0.00077579886	7.3206797	-0.96578914	6.4533057	Multitasking_Watch
12:05:11.029	7.0511394	-0.9864412	6.2921543	-0.008134281	-0.0078038033	-0.00077579886	7.3206797	-0.96578914	6.4533057	Multitasking_Watch
12:05:11.052	7.0511394	-0.9864412	6.2921543	-0.008134281	-0.0078038033	-0.00077579886	7.3206797	-0.96578914	6.4533057	Multitasking_Watch
12:05:11.073	7.0511394	-0.9864412	6.2921543	-0.008134281	-0.0078038033	-0.00077579886	7.3206797	-0.96578914	6.4533057	Multitasking_Watch
12:05:11.094	7.0511394	-0.9864412	6.2921543	-0.008134281	-0.0078038033	-0.00077579886	7.3206797	-0.96578914	6.4533057	Multitasking_Watch
12:05:11.116	7.0511394	-0.9864412	6.2921543	-0.008134281	-0.0078038033	-0.00077579886	7.3206797	-0.96578914	6.4533057	Multitasking_Watch
12:05:11.138	7.0942364	-0.8930645	6.1987777	0.023019847	0.03923282	-0.010549642	7.30939	-0.9519746	6.468141	Multitasking_Watch
12:05:11.161	7.0942364	-0.8930645	6.1987777	0.023019847	0.03923282	-0.010549642	7.30939	-0.9519746	6.468141	Multitasking_Watch
12:05:11.184	7.0942364	-0.8930645	6.1987777	0.023019847	0.03923282	-0.010549642	7.30939	-0.9519746	6.468141	Multitasking_Watch
12:05:11.206	7.0942364	-0.8930645	6.1987777	0.023019847	0.03923282	-0.010549642	7.30939	-0.9519746	6.468141	Multitasking_Watch
12:05:11.229	7.0942364	-0.8930645	6.1987777	0.023019847	0.03923282	-0.010549642	7.30939	-0.9519746	6.468141	Multitasking_Watch
12:05:11.251	7.0942364	-0.8930645	6.1987777	0.023019847	0.03923282	-0.010549642	7.30939	-0.9519746	6.468141	Multitasking_Watch
12:05:11.274	7.0942364	-0.8930645	6.1987777	0.023019847	0.03923282	-0.010549642	7.30939	-0.9519746	6.468141	Multitasking_Watch
12:05:11.296	7.0942364	-0.8930645	6.1987777	0.023019847	0.03923282	-0.010549642	7.30939	-0.9519746	6.468141	Multitasking_Watch
12:05:11.318	7.0798707	-0.8332076	5.954561	0.003472158	0.006856962	0.018161025	7.3265233	-0.9378978	6.450787	Multitasking_Watch
12:05:11.340	7.0798707	-0.8332076	5.954561	0.003472158	0.006856962	0.018161025	7.3265233	-0.9378978	6.450787	Multitasking_Watch
12:05:11.362	7.0798707	-0.8332076	5.954561	0.003472158	0.006856962	0.018161025	7.3265233	-0.9378978	6.450787	Multitasking_Watch
12:05:11.384	7.0798707	-0.8332076	5.954561	0.003472158	0.006856962	0.018161025	7.3265233	-0.9378978	6.450787	Multitasking_Watch
12:05:11.406	7.0798707	-0.8332076	5.954561	0.003472158	0.006856962	0.018161025	7.3265233	-0.9378978	6.450787	Multitasking_Watch
12:05:11.429	7.0798707	-0.8332076	5.954561	0.003472158	0.006856962	0.018161025	7.3265233	-0.9378978	6.450787	Multitasking_Watch
12:05:11.451	7.0798707	-0.8332076	5.954561	0.003472158	0.006856962	0.018161025	7.3265233	-0.9378978	6.450787	Multitasking_Watch
12:05:11.473	7.0798707	-0.8332076	5.954561	0.003472158	0.006856962	0.018161025	7.3265233	-0.9378978	6.450787	Multitasking_Watch
12:05:11.496	7.0702934	-1.010384	6.2514515	-0.047229655	0.02396119	0.023047945	7.3239284	-0.9892317	6.446068	Multitasking_Watch
12:05:11.518	7.0702934	-1.010384	6.2514515	-0.047229655	0.02396119	0.023047945	7.3239284	-0.9892317	6.446068	Multitasking_Watch
12:05:11.540	7.0702934	-1.010384	6.2514515	-0.047229655	0.02396119	0.023047945	7.3239284	-0.9892317	6.446068	Multitasking_Watch
12:05:11.563	7.0702934	-1.010384	6.2514515	-0.047229655	0.02396119	0.023047945	7.3239284	-0.9892317	6.446068	Multitasking_Watch
12:05:11.588	7.0702934	-1.010384	6.2514515	-0.047229655	0.02396119	0.023047945	7.3239284	-0.9892317	6.446068	Multitasking_Watch
12:05:11.613	7.0702934	-1.010384	6.2514515	-0.047229655	0.02396119	0.023047945	7.3239284	-0.9892317	6.446068	Multitasking_Watch
12:05:11.635	7.0702934	-1.010384	6.2514515	-0.047229655	0.02396119	0.023047945	7.3239284	-0.9892317	6.446068	Multitasking_Watch
12:05:11.657	7.0702934	-1.010384	6.2514515	-0.047229655	0.02396119	0.023047945	7.3239284	-0.9892317	6.446068	Multitasking_Watch
12:05:11.680	7.2354984	-1.036721	6.5387645	-0.013021204	-0.06461427	0.018161025	7.322321	-1.029588	6.4415727	Multitasking_Watch
12:05:11.702	7.2354984	-1.036721	6.5387645	-0.013021204	-0.06461427	0.018161025	7.322321	-1.029588	6.4415727	Multitasking_Watch
12:05:11.726	7.2354984	-1.036721	6.5387645	-0.013021204	-0.06461427	0.018161025	7.322321	-1.029588	6.4415727	Multitasking_Watch
12:05:11.748	7.2354984	-1.036721	6.5387645	-0.013021204	-0.06461427	0.018161025	7.322321	-1.029588	6.4415727	Multitasking_Watch
12:05:11.771	7.2354984	-1.036721	6.5387645	-0.013021204	-0.06461427	0.018161025	7.322321	-1.029588	6.4415727	Multitasking_Watch
12:05:11.793	7.2354984	-1.036721	6.5387645	-0.013021204	-0.06461427	0.018161025	7.322321	-1.029588	6.4415727	Multitasking_Watch
12:05:11.816	7.2354984	-1.036721	6.5387645	-0.013021204	-0.06461427	0.018161025	7.322321	-1.029588	6.4415727	Multitasking_Watch
12:05:11.839	7.2354984	-1.036721	6.5387645	-0.013021204	-0.06461427	0.018161025	7.322321	-1.029588	6.4415727	Multitasking_Watch
12:05:11.861	7.1133904	-1.0510867	6.30652	0.0065264846	0.020295998	0.011441506	7.3589063	-1.0342057	6.3989973	Multitasking_Watch
12:05:11.882	7.1133904	-1.0510867	6.30652	0.0065264846	0.020295998	0.011441506	7.3589063	-1.0342057	6.3989973	Multitasking_Watch
12:05:11.903	7.1133904	-1.0510867	6.30652	0.0065264846	0.020295998	0.011441506	7.3589063	-1.0342057	6.3989973	Multitasking_Watch
12:05:11.925	7.1133904	-1.0510867	6.30652	0.0065264846	0.020295998	0.011441506	7.3589063	-1.0342057	6.3989973	Multitasking_Watch
12:05:11.949	7.1133904	-1.0510867	6.30652	0.0065264846	0.020295998	0.011441506	7.3589063	-1.0342057	6.3989973	Multitasking_Watch
12:05:11.972	7.1133904	-1.0510867	6.30652	0.0065264846	0.020295998	0.011441506	7.3589063	-1.0342057	6.3989973	Multitasking_Watch
12:05:11.994	7.1133904	-1.0510867	6.30652	0.0065264846	0.020295998	0.011441506	7.3589063	-1.0342057	6.3989973	Multitasking_Watch
12:05:12.016	7.1133904	-1.0510867	6.30652	0.0065264846	0.020295998	0.011441506	7.3589063	-1.0342057	6.3989973	Multitasking_Watch
12:05:12.038	7.075082	-1.1636176	6.3400397	0.003472158	0.019685132	-0.011160508	7.365372	-1.0359844	6.3912687	Multitasking_Watch
12:05:12.062	7.075082	-1.1636176	6.3400397	0.003472158	0.019685132	-0.011160508	7.365372	-1.0359844	6.3912687	Multitasking_Watch
12:05:12.087	7.075082	-1.1636176	6.3400397	0.003472158	0.019685132	-0.011160508	7.365372	-1.0359844	6.3912687	Multitasking_Watch
12:05:12.110	7.075082	-1.1636176	6.3400397	0.003472158	0.019685132	-0.011160508	7.365372	-1.0359844	6.3912687	Multitasking_Watch
12:05:12.133	7.075082	-1.1636176	6.3400397	0.003472158	0.019685132	-0.011160508	7.365372	-1.0359844	6.3912687	Multitasking_Watch
12:05:12.155	7.075082	-1.1636176	6.3400397	0.003472158	0.019685132	-0.011160508	7.365372	-1.0359844	6.3912687	Multitasking_Watch
12:05:12.178	7.075082	-1.1636176	6.3400397	0.003472158	0.019685132	-0.011160508	7.365372	-1.0359844	6.3912687	Multitasking_Watch
12:05:12.200	7.075082	-1.1636176	6.3400397	0.003472158	0.019685132	-0.011160508	7.365372	-1.0359844	6.3912687	Multitasking_Watch
12:05:12.222	7.2450757	-0.9122187	6.2346916	0.003472158	-0.010247265	-0.022766946	7.362052	-1.0312778	6.3958473	Multitasking_Watch
12:05:12.245	7.2450757	-0.9122187	6.2346916	0.003472158	-0.010247265	-0.022766946	7.362052	-1.0312778	6.3958473	Multitasking_Watch
12:05:12.268	7.2450757	-0.9122187	6.2346916	0.003472158	-0.010247265	-0.022766946	7.362052	-1.0312778	6.3958473	Multitasking_Watch
12:05:12.290	7.2450757	-0.9122187	6.2346916	0.003472158	-0.010247265	-0.022766946	7.362052	-1.0312778	6.3958473	Multitasking_Watch
12:05:12.313	7.2450757	-0.9122187	6.2346916	0.003472158	-0.010247265	-0.022766946	7.362052	-1.0312778	6.3958473	Multitasking_Watch
12:05:12.336	7.2450757	-0.9122187	6.2346916	0.003472158	-0.010247265	-0.022766946	7.362052	-1.0312778	6.3958473	Multitasking_Watch
12:05:12.358	7.2450757	-0.9122187	6.2346916	0.003472158	-0.010247265	-0.022766946	7.362052	-1.0312778	6.3958473	Multitasking_Watch
12:05:12.380	7.2450757	-0.9122187	6.2346916	0.003472158	-0.010247265	-0.022766946	7.362052	-1.0312778	6.3958473	Multitasking_Watch
12:05:12.403	7.0176196	-0.9888355	6.1101894	0.025463307	0.0007483099	-0.020934353	7.36956	-0.9881688	6.3940153	Multitasking_Watch
12:05:12.425	7.0176196	-0.9888355	6.1101894	0.025463307	0.0007483099	-0.020934353	7.36956	-0.9881688	6.3940153	Multitasking_Watch
12:05:12.446	7.0176196	-0.9888355	6.1101894	0.025463307	0.0007483099	-0.020934353	7.36956	-0.9881688	6.3940153	Multitasking_Watch
12:05:12.467	7.0176196	-0.9888355	6.1101894	0.025463307	0.0007483099	-0.020934353	7.36956	-0.9881688	6.3940153	Multitasking_Watch
12:05:12.489	7.0176196	-0.9888355	6.1101894	0.025463307	0.0007483099	-0.020934353	7.36956	-0.9881688	6.3940153	Multitasking_Watch
12:05:12.512	7.0176196	-0.9888355	6.1101894	0.025463307	0.0007483099	-0.020934353	7.36956	-0.9881688	6.3940153	Multitasking_Watch
12:05:12.534	7.0176196	-0.9888355	6.1101894	0.025463307	0.0007483099	-0.020934353	7.36956	-0.9881688	6.3940153	Multitasking_Watch
12:05:12.557	7.0176196	-0.9888355	6.1101894	0.025463307	0.0007483099	-0.020934353	7.36956	-0.9881688	6.3940153	Multitasking_Watch
12:05:12.579	7.1780357	-0.9888355	6.3328567	0.02240898	-0.0059712077	-0.011771373	7.3589287	-0.96129215	6.4103336	Multitasking_Watch
12:05:12.602	7.1780357	-0.9888355	6.3328567	0.02240898	-0.0059712077	-0.011771373	7.3589287	-0.96129215	6.4103336	Multitasking_Watch
12:05:12.625	7.1780357	-0.9888355	6.3328567	0.02240898	-0.0059712077	-0.011771373	7.3589287	-0.96129215	6.4103336	Multitasking_Watch
12:05:12.647	7.1780357	-0.9888355	6.3328567	0.02240898	-0.0059712077	-0.011771373	7.3589287	-0.96129215	6.4103336	Multitasking_Watch
12:05:12.670	7.1780357	-0.9888355	6.3328567	0.02240898	-0.0059712077	-0.011771373	7.3589287	-0.96129215	6.4103336	Multitasking_Watch
12:05:12.692	7.1780357	-0.9888355	6.3328567	0.02240898	-0.0059712077	-0.011771373	7.3589287	-0.96129215	6.4103336	Multitasking_Watch
12:05:12.714	7.1780357	-0.9888355	6.3328567	0.02240898	-0.0059712077	-0.011771373	7.3589287	-0.96129215	6.4103336	Multitasking_Watch
12:05:12.735	7.1780357	-0.9888355	6.3328567	0.02240898	-0.0059712077	-0.011771373	7.3589287	-0.96129215	6.4103336	Multitasking_Watch
12:05:12.756	7.1133904	-0.91461295	6.2083545	-0.00080389867	0.0013591752	-0.0013866641	7.3588805	-0.95582455	6.4112077	Multitasking_Watch
12:05:12.778	7.1133904	-0.91461295	6.2083545	-0.00080389867	0.0013591752	-0.0013866641	7.3588805	-0.95582455	6.4112077	Multitasking_Watch
12:05:12.800	7.1133904	-0.91461295	6.2083545	-0.00080389867	0.0013591752	-0.0013866641	7.3588805	-0.95582455	6.4112077	Multitasking_Watch
12:05:12.823	7.1133904	-0.91461295	6.2083545	-0.00080389867	0.0013591752	-0.0013866641	7.3588805	-0.95582455	6.4112077	Multitasking_Watch
12:05:12.848	7.1133904	-0.91461295	6.2083545	-0.00080389867	0.0013591752	-0.0013866641	7.3588805	-0.95582455	6.4112077	Multitasking_Watch
12:05:12.870	7.1133904	-0.91461295	6.2083545	-0.00080389867	0.0013591752	-0.0013866641	7.3588805	-0.95582455	6.4112077	Multitasking_Watch
12:05:12.896	7.1133904	-0.91461295	6.2083545	-0.00080389867	0.0013591752	-0.0013866641	7.3588805	-0.95582455	6.4112077	Multitasking_Watch
12:05:12.918	7.1133904	-0.91461295	6.2083545	-0.00080389867	0.0013591752	-0.0013866641	7.3588805	-0.95582455	6.4112077	Multitasking_Watch
12:05:12.940	7.2546525	-0.94095	6.4573593	0.034626286	0.018463401	-0.0032192597	7.3600836	-0.9536443	6.4101534	Multitasking_Watch
12:05:12.963	7.2546525	-0.94095	6.4573593	0.034626286	0.018463401	-0.0032192597	7.3600836	-0.9536443	6.4101534	Multitasking_Watch
12:05:12.985	7.2546525	-0.94095	6.4573593	0.034626286	0.018463401	-0.0032192597	7.3600836	-0.9536443	6.4101534	Multitasking_Watch
12:05:13.007	7.2546525	-0.94095	6.4573593	0.034626286	0.018463401	-0.0032192597	7.3600836	-0.9536443	6.4101534	Multitasking_Watch
12:05:13.029	7.2546525	-0.94095	6.4573593	0.034626286	0.018463401	-0.0032192597	7.3600836	-0.9536443	6.4101534	Multitasking_Watch
12:05:13.051	7.2546525	-0.94095	6.4573593	0.034626286	0.018463401	-0.0032192597	7.3600836	-0.9536443	6.4101534	Multitasking_Watch
12:05:13.078	7.2546525	-0.94095	6.4573593	0.034626286	0.018463401	-0.0032192597	7.3600836	-0.9536443	6.4101534	Multitasking_Watch
12:05:13.101	7.2546525	-0.94095	6.4573593	0.034626286	0.018463401	-0.0032192597	7.3600836	-0.9536443	6.4101534	Multitasking_Watch
12:05:13.122	7.283384	-0.65124273	5.478101	0.22399451	-0.00047342057	-0.18403538	7.3632393	-0.6367495	6.445734	Multitasking_Watch
12:05:13.144	7.283384	-0.65124273	5.478101	0.22399451	-0.00047342057	-0.18403538	7.3632393	-0.6367495	6.445734	Multitasking_Watch
12:05:13.166	7.283384	-0.65124273	5.478101	0.22399451	-0.00047342057	-0.18403538	7.3632393	-0.6367495	6.445734	Multitasking_Watch
12:05:13.190	7.283384	-0.65124273	5.478101	0.22399451	-0.00047342057	-0.18403538	7.3632393	-0.6367495	6.445734	Multitasking_Watch
12:05:13.213	7.283384	-0.65124273	5.478101	0.22399451	-0.00047342057	-0.18403538	7.3632393	-0.6367495	6.445734	Multitasking_Watch
12:05:13.234	7.283384	-0.65124273	5.478101	0.22399451	-0.00047342057	-0.18403538	7.3632393	-0.6367495	6.445734	Multitasking_Watch
12:05:13.256	7.283384	-0.65124273	5.478101	0.22399451	-0.00047342057	-0.18403538	7.3632393	-0.6367495	6.445734	Multitasking_Watch
12:05:13.278	7.283384	-0.65124273	5.478101	0.22399451	-0.00047342057	-0.18403538	7.3632393	-0.6367495	6.445734	Multitasking_Watch
12:05:13.300	7.127756	-0.90024734	6.019207	0.12075829	0.27258334	-0.317204	7.265398	-0.39757338	6.574664	Multitasking_Watch
12:05:13.322	7.127756	-0.90024734	6.019207	0.12075829	0.27258334	-0.317204	7.265398	-0.39757338	6.574664	Multitasking_Watch
12:05:13.344	7.127756	-0.90024734	6.019207	0.12075829	0.27258334	-0.317204	7.265398	-0.39757338	6.574664	Multitasking_Watch
12:05:13.366	7.127756	-0.90024734	6.019207	0.12075829	0.27258334	-0.317204	7.265398	-0.39757338	6.574664	Multitasking_Watch
12:05:13.388	7.127756	-0.90024734	6.019207	0.12075829	0.27258334	-0.317204	7.265398	-0.39757338	6.574664	Multitasking_Watch
12:05:13.411	7.127756	-0.90024734	6.019207	0.12075829	0.27258334	-0.317204	7.265398	-0.39757338	6.574664	Multitasking_Watch
12:05:13.434	7.127756	-0.90024734	6.019207	0.12075829	0.27258334	-0.317204	7.265398	-0.39757338	6.574664	Multitasking_Watch
12:05:13.458	7.127756	-0.90024734	6.019207	0.12075829	0.27258334	-0.317204	7.265398	-0.39757338	6.574664	Multitasking_Watch
12:05:13.480	5.6145744	-0.12210801	8.387145	0.15496674	0.5041013	-0.041092902	7.16362	-0.060503863	6.6969485	Multitasking_Watch
12:05:13.502	5.6145744	-0.12210801	8.387145	0.15496674	0.5041013	-0.041092902	7.16362	-0.060503863	6.6969485	Multitasking_Watch
12:05:13.525	5.6145744	-0.12210801	8.387145	0.15496674	0.5041013	-0.041092902	7.16362	-0.060503863	6.6969485	Multitasking_Watch
12:05:13.547	5.6145744	-0.12210801	8.387145	0.15496674	0.5041013	-0.041092902	7.16362	-0.060503863	6.6969485	Multitasking_Watch
12:05:13.569	5.6145744	-0.12210801	8.387145	0.15496674	0.5041013	-0.041092902	7.16362	-0.060503863	6.6969485	Multitasking_Watch
12:05:13.592	5.6145744	-0.12210801	8.387145	0.15496674	0.5041013	-0.041092902	7.16362	-0.060503863	6.6969485	Multitasking_Watch
12:05:13.615	5.6145744	-0.12210801	8.387145	0.15496674	0.5041013	-0.041092902	7.16362	-0.060503863	6.6969485	Multitasking_Watch
12:05:13.638	5.6145744	-0.12210801	8.387145	0.15496674	0.5041013	-0.041092902	7.16362	-0.060503863	6.6969485	Multitasking_Watch
12:05:13.661	5.7199225	0.38547826	8.044764	0.23193575	0.20783164	0.51479447	6.9032044	0.17147009	6.9632316	Multitasking_Watch
12:05:13.683	5.7199225	0.38547826	8.044764	0.23193575	0.20783164	0.51479447	6.9032044	0.17147009	6.9632316	Multitasking_Watch
12:05:13.705	5.7199225	0.38547826	8.044764	0.23193575	0.20783164	0.51479447	6.9032044	0.17147009	6.9632316	Multitasking_Watch
12:05:13.728	5.7199225	0.38547826	8.044764	0.23193575	0.20783164	0.51479447	6.9032044	0.17147009	6.9632316	Multitasking_Watch
12:05:13.751	5.7199225	0.38547826	8.044764	0.23193575	0.20783164	0.51479447	6.9032044	0.17147009	6.9632316	Multitasking_Watch
12:05:13.773	5.7199225	0.38547826	8.044764	0.23193575	0.20783164	0.51479447	6.9032044	0.17147009	6.9632316	Multitasking_Watch
12:05:13.795	5.7199225	0.38547826	8.044764	0.23193575	0.20783164	0.51479447	6.9032044	0.17147009	6.9632316	Multitasking_Watch
12:05:13.816	5.7199225	0.38547826	8.044764	0.23193575	0.20783164	0.51479447	6.9032044	0.17147009	6.9632316	Multitasking_Watch
12:05:13.838	7.5299945	1.010384	6.0479383	0.095101945	-0.47755918	0.5209031	6.3619375	0.69997054	7.43008	Multitasking_Watch
12:05:13.862	7.5299945	1.010384	6.0479383	0.095101945	-0.47755918	0.5209031	6.3619375	0.69997054	7.43008	Multitasking_Watch
12:05:13.886	7.5299945	1.010384	6.0479383	0.095101945	-0.47755918	0.5209031	6.3619375	0.69997054	7.43008	Multitasking_Watch
12:05:13.909	7.5299945	1.010384	6.0479383	0.095101945	-0.47755918	0.5209031	6.3619375	0.69997054	7.43008	Multitasking_Watch
12:05:13.930	7.5299945	1.010384	6.0479383	0.095101945	-0.47755918	0.5209031	6.3619375	0.69997054	7.43008	Multitasking_Watch
12:05:13.952	7.5299945	1.010384	6.0479383	0.095101945	-0.47755918	0.5209031	6.3619375	0.69997054	7.43008	Multitasking_Watch
12:05:13.975	7.5299945	1.010384	6.0479383	0.095101945	-0.47755918	0.5209031	6.3619375	0.69997054	7.43008	Multitasking_Watch
12:05:13.998	7.5299945	1.010384	6.0479383	0.095101945	-0.47755918	0.5209031	6.3619375	0.69997054	7.43008	Multitasking_Watch
12:05:14.021	6.385531	0.2777359	6.981705	-0.11992262	-0.090270616	0.1501079	6.6661954	0.4211907	7.180161	Multitasking_Watch
12:05:14.043	6.385531	0.2777359	6.981705	-0.11992262	-0.090270616	0.1501079	6.6661954	0.4211907	7.180161	Multitasking_Watch
12:05:14.069	6.385531	0.2777359	6.981705	-0.11992262	-0.090270616	0.1501079	6.6661954	0.4211907	7.180161	Multitasking_Watch
12:05:14.091	6.385531	0.2777359	6.981705	-0.11992262	-0.090270616	0.1501079	6.6661954	0.4211907	7.180161	Multitasking_Watch
12:05:14.113	6.385531	0.2777359	6.981705	-0.11992262	-0.090270616	0.1501079	6.6661954	0.4211907	7.180161	Multitasking_Watch
12:05:14.135	6.385531	0.2777359	6.981705	-0.11992262	-0.090270616	0.1501079	6.6661954	0.4211907	7.180161	Multitasking_Watch
12:05:14.157	6.385531	0.2777359	6.981705	-0.11992262	-0.090270616	0.1501079	6.6661954	0.4211907	7.180161	Multitasking_Watch
12:05:14.178	6.385531	0.2777359	6.981705	-0.11992262	-0.090270616	0.1501079	6.6661954	0.4211907	7.180161	Multitasking_Watch
12:05:14.201	6.591439	0.3615355	5.715134	-0.056392636	-0.16907224	-0.015436565	6.9823427	0.38004503	6.8755193	Multitasking_Watch
12:05:14.223	6.591439	0.3615355	5.715134	-0.056392636	-0.16907224	-0.015436565	6.9823427	0.38004503	6.8755193	Multitasking_Watch
12:05:14.244	6.591439	0.3615355	5.715134	-0.056392636	-0.16907224	-0.015436565	6.9823427	0.38004503	6.8755193	Multitasking_Watch
12:05:14.265	6.591439	0.3615355	5.715134	-0.056392636	-0.16907224	-0.015436565	6.9823427	0.38004503	6.8755193	Multitasking_Watch
12:05:14.287	6.591439	0.3615355	5.715134	-0.056392636	-0.16907224	-0.015436565	6.9823427	0.38004503	6.8755193	Multitasking_Watch
12:05:14.309	6.591439	0.3615355	5.715134	-0.056392636	-0.16907224	-0.015436565	6.9823427	0.38004503	6.8755193	Multitasking_Watch
12:05:14.331	6.591439	0.3615355	5.715134	-0.056392636	-0.16907224	-0.015436565	6.9823427	0.38004503	6.8755193	Multitasking_Watch
12:05:14.354	6.591439	0.3615355	5.715134	-0.056392636	-0.16907224	-0.015436565	6.9823427	0.38004503	6.8755193	Multitasking_Watch
12:05:14.376	6.6153812	0.102953814	6.2873654	-0.15229848	0.04167628	-0.06491665	6.922382	0.23641455	6.9422655	Multitasking_Watch
12:05:14.398	6.6153812	0.102953814	6.2873654	-0.15229848	0.04167628	-0.06491665	6.922382	0.23641455	6.9422655	Multitasking_Watch
12:05:14.421	6.6153812	0.102953814	6.2873654	-0.15229848	0.04167628	-0.06491665	6.922382	0.23641455	6.9422655	Multitasking_Watch
12:05:14.443	6.6153812	0.102953814	6.2873654	-0.15229848	0.04167628	-0.06491665	6.922382	0.23641455	6.9422655	Multitasking_Watch
12:05:14.465	6.6153812	0.102953814	6.2873654	-0.15229848	0.04167628	-0.06491665	6.922382	0.23641455	6.9422655	Multitasking_Watch
12:05:14.492	6.6153812	0.102953814	6.2873654	-0.15229848	0.04167628	-0.06491665	6.922382	0.23641455	6.9422655	Multitasking_Watch
12:05:14.514	6.6153812	0.102953814	6.2873654	-0.15229848	0.04167628	-0.06491665	6.922382	0.23641455	6.9422655	Multitasking_Watch
12:05:14.538	6.6153812	0.102953814	6.2873654	-0.15229848	0.04167628	-0.06491665	6.922382	0.23641455	6.9422655	Multitasking_Watch
12:05:14.560	7.0535336	0.40463245	6.2873654	-0.08754676	-0.17029396	-0.03131906	6.8372626	0.114108905	7.029158	Multitasking_Watch
12:05:14.581	7.0535336	0.40463245	6.2873654	-0.08754676	-0.17029396	-0.03131906	6.8372626	0.114108905	7.029158	Multitasking_Watch
12:05:14.603	7.0535336	0.40463245	6.2873654	-0.08754676	-0.17029396	-0.03131906	6.8372626	0.114108905	7.029158	Multitasking_Watch
12:05:14.624	7.0535336	0.40463245	6.2873654	-0.08754676	-0.17029396	-0.03131906	6.8372626	0.114108905	7.029158	Multitasking_Watch
12:05:14.648	7.0535336	0.40463245	6.2873654	-0.08754676	-0.17029396	-0.03131906	6.8372626	0.114108905	7.029158	Multitasking_Watch
12:05:14.670	7.0535336	0.40463245	6.2873654	-0.08754676	-0.17029396	-0.03131906	6.8372626	0.114108905	7.029158	Multitasking_Watch
12:05:14.693	7.0535336	0.40463245	6.2873654	-0.08754676	-0.17029396	-0.03131906	6.8372626	0.114108905	7.029158	Multitasking_Watch
12:05:14.715	7.0535336	0.40463245	6.2873654	-0.08754676	-0.17029396	-0.03131906	6.8372626	0.114108905	7.029158	Multitasking_Watch
12:05:14.738	6.387925	0.2777359	6.998465	-0.083270706	0.016630806	-0.18098105	6.827445	0.18872108	7.037091	Multitasking_Watch
12:05:14.761	6.387925	0.2777359	6.998465	-0.083270706	0.016630806	-0.18098105	6.827445	0.18872108	7.037091	Multitasking_Watch
12:05:14.783	6.387925	0.2777359	6.998465	-0.083270706	0.016630806	-0.18098105	6.827445	0.18872108	7.037091	Multitasking_Watch
12:05:14.806	6.387925	0.2777359	6.998465	-0.083270706	0.016630806	-0.18098105	6.827445	0.18872108	7.037091	Multitasking_Watch
12:05:14.828	6.387925	0.2777359	6.998465	-0.083270706	0.016630806	-0.18098105	6.827445	0.18872108	7.037091	Multitasking_Watch
12:05:14.850	6.387925	0.2777359	6.998465	-0.083270706	0.016630806	-0.18098105	6.827445	0.18872108	7.037091	Multitasking_Watch
12:05:14.873	6.387925	0.2777359	6.998465	-0.083270706	0.016630806	-0.18098105	6.827445	0.18872108	7.037091	Multitasking_Watch
12:05:14.895	6.387925	0.2777359	6.998465	-0.083270706	0.016630806	-0.18098105	6.827445	0.18872108	7.037091	Multitasking_Watch
12:05:14.918	6.5387645	0.22506183	7.039168	-0.0032473598	0.019074267	0.059088998	6.7926774	0.20920214	7.0700793	Multitasking_Watch
12:05:14.939	6.5387645	0.22506183	7.039168	-0.0032473598	0.019074267	0.059088998	6.7926774	0.20920214	7.0700793	Multitasking_Watch
12:05:14.961	6.5387645	0.22506183	7.039168	-0.0032473598	0.019074267	0.059088998	6.7926774	0.20920214	7.0700793	Multitasking_Watch
12:05:15.030	6.5387645	0.22506183	7.039168	-0.0032473598	0.019074267	0.059088998	6.7926774	0.20920214	7.0700793	Multitasking_Watch
12:05:15.115	6.3831367	0.31365	6.6177754	0.13358645	0.01479821	0.028545732	6.7286677	0.22816783	7.1304436	Multitasking_Watch
12:05:15.136	6.3831367	0.31365	6.6177754	0.13358645	0.01479821	0.028545732	6.7286677	0.22816783	7.1304436	Multitasking_Watch
12:05:15.158	6.3831367	0.31365	6.6177754	0.13358645	0.01479821	0.028545732	6.7286677	0.22816783	7.1304436	Multitasking_Watch
12:05:15.179	6.3831367	0.31365	6.6177754	0.13358645	0.01479821	0.028545732	6.7286677	0.22816783	7.1304436	Multitasking_Watch
12:05:15.202	6.3831367	0.31365	6.6177754	0.13358645	0.01479821	0.028545732	6.7286677	0.22816783	7.1304436	Multitasking_Watch
12:05:15.223	6.3831367	0.31365	6.6177754	0.13358645	0.01479821	0.028545732	6.7286677	0.22816783	7.1304436	Multitasking_Watch
12:05:15.244	6.3831367	0.31365	6.6177754	0.13358645	0.01479821	0.028545732	6.7286677	0.22816783	7.1304436	Multitasking_Watch
12:05:15.265	6.3831367	0.31365	6.6177754	0.13358645	0.01479821	0.028545732	6.7286677	0.22816783	7.1304436	Multitasking_Watch
12:05:15.286	6.7734036	-0.21787901	6.8859344	-0.1028184	-0.08660542	0.0853562	6.784399	0.031843	7.0810423	Multitasking_Watch
12:05:15.308	6.7734036	-0.21787901	6.8859344	-0.1028184	-0.08660542	0.0853562	6.784399	0.031843	7.0810423	Multitasking_Watch
12:05:15.330	6.7734036	-0.21787901	6.8859344	-0.1028184	-0.08660542	0.0853562	6.784399	0.031843	7.0810423	Multitasking_Watch
12:05:15.352	6.7734036	-0.21787901	6.8859344	-0.1028184	-0.08660542	0.0853562	6.784399	0.031843	7.0810423	Multitasking_Watch
12:05:15.374	6.7734036	-0.21787901	6.8859344	-0.1028184	-0.08660542	0.0853562	6.784399	0.031843	7.0810423	Multitasking_Watch
12:05:15.395	6.7734036	-0.21787901	6.8859344	-0.1028184	-0.08660542	0.0853562	6.784399	0.031843	7.0810423	Multitasking_Watch
12:05:15.418	6.7734036	-0.21787901	6.8859344	-0.1028184	-0.08660542	0.0853562	6.784399	0.031843	7.0810423	Multitasking_Watch
12:05:15.439	6.7734036	-0.21787901	6.8859344	-0.1028184	-0.08660542	0.0853562	6.784399	0.031843	7.0810423	Multitasking_Watch
12:05:15.461	6.481302	0.076616794	7.1397276	0.060282625	0.19194913	0.091464855	6.7735224	-0.04708061	7.0913696	Multitasking_Watch
12:05:15.483	6.481302	0.076616794	7.1397276	0.060282625	0.19194913	0.091464855	6.7735224	-0.04708061	7.0913696	Multitasking_Watch
12:05:15.506	6.481302	0.076616794	7.1397276	0.060282625	0.19194913	0.091464855	6.7735224	-0.04708061	7.0913696	Multitasking_Watch
12:05:15.529	6.481302	0.076616794	7.1397276	0.060282625	0.19194913	0.091464855	6.7735224	-0.04708061	7.0913696	Multitasking_Watch
12:05:15.551	6.481302	0.076616794	7.1397276	0.060282625	0.19194913	0.091464855	6.7735224	-0.04708061	7.0913696	Multitasking_Watch
12:05:15.574	6.481302	0.076616794	7.1397276	0.060282625	0.19194913	0.091464855	6.7735224	-0.04708061	7.0913696	Multitasking_Watch
12:05:15.596	6.481302	0.076616794	7.1397276	0.060282625	0.19194913	0.091464855	6.7735224	-0.04708061	7.0913696	Multitasking_Watch
12:05:15.618	6.481302	0.076616794	7.1397276	0.060282625	0.19194913	0.091464855	6.7735224	-0.04708061	7.0913696	Multitasking_Watch
12:05:15.641	6.567496	-0.14365649	6.8907228	0.07372166	0.009300424	0.024880541	6.673622	-0.10920798	7.1847844	Multitasking_Watch
12:05:15.663	6.567496	-0.14365649	6.8907228	0.07372166	0.009300424	0.024880541	6.673622	-0.10920798	7.1847844	Multitasking_Watch
12:05:15.685	6.567496	-0.14365649	6.8907228	0.07372166	0.009300424	0.024880541	6.673622	-0.10920798	7.1847844	Multitasking_Watch
12:05:15.707	6.567496	-0.14365649	6.8907228	0.07372166	0.009300424	0.024880541	6.673622	-0.10920798	7.1847844	Multitasking_Watch
12:05:15.729	6.567496	-0.14365649	6.8907228	0.07372166	0.009300424	0.024880541	6.673622	-0.10920798	7.1847844	Multitasking_Watch
12:05:15.752	6.567496	-0.14365649	6.8907228	0.07372166	0.009300424	0.024880541	6.673622	-0.10920798	7.1847844	Multitasking_Watch
12:05:15.774	6.567496	-0.14365649	6.8907228	0.07372166	0.009300424	0.024880541	6.673622	-0.10920798	7.1847844	Multitasking_Watch
12:05:15.796	6.567496	-0.14365649	6.8907228	0.07372166	0.009300424	0.024880541	6.673622	-0.10920798	7.1847844	Multitasking_Watch
12:05:15.819	6.58665	-0.17238778	6.672844	-0.009966877	-0.012079861	0.03282179	6.691416	-0.14839433	7.1675153	Multitasking_Watch
12:05:15.841	6.58665	-0.17238778	6.672844	-0.009966877	-0.012079861	0.03282179	6.691416	-0.14839433	7.1675153	Multitasking_Watch
12:05:15.865	6.58665	-0.17238778	6.672844	-0.009966877	-0.012079861	0.03282179	6.691416	-0.14839433	7.1675153	Multitasking_Watch
12:05:15.888	6.58665	-0.17238778	6.672844	-0.009966877	-0.012079861	0.03282179	6.691416	-0.14839433	7.1675153	Multitasking_Watch
12:05:15.910	6.58665	-0.17238778	6.672844	-0.009966877	-0.012079861	0.03282179	6.691416	-0.14839433	7.1675153	Multitasking_Watch
12:05:15.932	6.58665	-0.17238778	6.672844	-0.009966877	-0.012079861	0.03282179	6.691416	-0.14839433	7.1675153	Multitasking_Watch
12:05:15.955	6.58665	-0.17238778	6.672844	-0.009966877	-0.012079861	0.03282179	6.691416	-0.14839433	7.1675153	Multitasking_Watch
12:05:15.980	6.58665	-0.17238778	6.672844	-0.009966877	-0.012079861	0.03282179	6.691416	-0.14839433	7.1675153	Multitasking_Watch
12:05:16.003	6.409474	-0.2753416	7.0008597	-0.02646024	0.036178492	-0.025821274	6.7133055	-0.18011574	7.1462817	Multitasking_Watch
12:05:16.025	6.409474	-0.2753416	7.0008597	-0.02646024	0.036178492	-0.025821274	6.7133055	-0.18011574	7.1462817	Multitasking_Watch
12:05:16.048	6.409474	-0.2753416	7.0008597	-0.02646024	0.036178492	-0.025821274	6.7133055	-0.18011574	7.1462817	Multitasking_Watch
12:05:16.070	6.409474	-0.2753416	7.0008597	-0.02646024	0.036178492	-0.025821274	6.7133055	-0.18011574	7.1462817	Multitasking_Watch
12:05:16.098	6.409474	-0.2753416	7.0008597	-0.02646024	0.036178492	-0.025821274	6.7133055	-0.18011574	7.1462817	Multitasking_Watch
12:05:16.120	6.409474	-0.2753416	7.0008597	-0.02646024	0.036178492	-0.025821274	6.7133055	-0.18011574	7.1462817	Multitasking_Watch
12:05:16.142	6.409474	-0.2753416	7.0008597	-0.02646024	0.036178492	-0.025821274	6.7133055	-0.18011574	7.1462817	Multitasking_Watch
12:05:16.164	6.409474	-0.2753416	7.0008597	-0.02646024	0.036178492	-0.025821274	6.7133055	-0.18011574	7.1462817	Multitasking_Watch
12:05:16.186	6.5842557	-0.071828246	6.9003	0.026074173	-0.05422956	-0.022156082	6.7359333	-0.2310507	7.1234884	Multitasking_Watch
12:05:16.208	6.5842557	-0.071828246	6.9003	0.026074173	-0.05422956	-0.022156082	6.7359333	-0.2310507	7.1234884	Multitasking_Watch
12:05:16.231	6.5842557	-0.071828246	6.9003	0.026074173	-0.05422956	-0.022156082	6.7359333	-0.2310507	7.1234884	Multitasking_Watch
12:05:16.253	6.5842557	-0.071828246	6.9003	0.026074173	-0.05422956	-0.022156082	6.7359333	-0.2310507	7.1234884	Multitasking_Watch
12:05:16.275	6.5842557	-0.071828246	6.9003	0.026074173	-0.05422956	-0.022156082	6.7359333	-0.2310507	7.1234884	Multitasking_Watch
12:05:16.298	6.5842557	-0.071828246	6.9003	0.026074173	-0.05422956	-0.022156082	6.7359333	-0.2310507	7.1234884	Multitasking_Watch
12:05:16.321	6.5842557	-0.071828246	6.9003	0.026074173	-0.05422956	-0.022156082	6.7359333	-0.2310507	7.1234884	Multitasking_Watch
12:05:16.344	6.5842557	-0.071828246	6.9003	0.026074173	-0.05422956	-0.022156082	6.7359333	-0.2310507	7.1234884	Multitasking_Watch
12:05:16.366	6.577073	-0.3040729	6.771009	0.03279369	0.0031917708	-0.039260313	6.808476	-0.22158845	7.054492	Multitasking_Watch
12:05:16.389	6.577073	-0.3040729	6.771009	0.03279369	0.0031917708	-0.039260313	6.808476	-0.22158845	7.054492	Multitasking_Watch
12:05:16.412	6.577073	-0.3040729	6.771009	0.03279369	0.0031917708	-0.039260313	6.808476	-0.22158845	7.054492	Multitasking_Watch
12:05:16.435	6.577073	-0.3040729	6.771009	0.03279369	0.0031917708	-0.039260313	6.808476	-0.22158845	7.054492	Multitasking_Watch
12:05:16.456	6.577073	-0.3040729	6.771009	0.03279369	0.0031917708	-0.039260313	6.808476	-0.22158845	7.054492	Multitasking_Watch
12:05:16.478	6.577073	-0.3040729	6.771009	0.03279369	0.0031917708	-0.039260313	6.808476	-0.22158845	7.054492	Multitasking_Watch
12:05:16.500	6.577073	-0.3040729	6.771009	0.03279369	0.0031917708	-0.039260313	6.808476	-0.22158845	7.054492	Multitasking_Watch
12:05:16.521	6.577073	-0.3040729	6.771009	0.03279369	0.0031917708	-0.039260313	6.808476	-0.22158845	7.054492	Multitasking_Watch
12:05:16.544	6.5124273	-0.18914771	6.694392	0.02118725	0.04167628	-0.03254079	6.787446	-0.19049072	7.07563	Multitasking_Watch
12:05:16.567	6.5124273	-0.18914771	6.694392	0.02118725	0.04167628	-0.03254079	6.787446	-0.19049072	7.07563	Multitasking_Watch
12:05:16.590	6.5124273	-0.18914771	6.694392	0.02118725	0.04167628	-0.03254079	6.787446	-0.19049072	7.07563	Multitasking_Watch
12:05:16.612	6.5124273	-0.18914771	6.694392	0.02118725	0.04167628	-0.03254079	6.787446	-0.19049072	7.07563	Multitasking_Watch
12:05:16.635	6.5124273	-0.18914771	6.694392	0.02118725	0.04167628	-0.03254079	6.787446	-0.19049072	7.07563	Multitasking_Watch
12:05:16.658	6.5124273	-0.18914771	6.694392	0.02118725	0.04167628	-0.03254079	6.787446	-0.19049072	7.07563	Multitasking_Watch
12:05:16.680	6.5124273	-0.18914771	6.694392	0.02118725	0.04167628	-0.03254079	6.787446	-0.19049072	7.07563	Multitasking_Watch
12:05:16.703	6.5124273	-0.18914771	6.694392	0.02118725	0.04167628	-0.03254079	6.787446	-0.19049072	7.07563	Multitasking_Watch
12:05:16.725	6.4525704	-0.21309046	6.7805862	0.015689462	0.009300424	-0.019101758	6.751047	-0.1939125	7.1102805	Multitasking_Watch
12:05:16.746	6.4525704	-0.21309046	6.7805862	0.015689462	0.009300424	-0.019101758	6.751047	-0.1939125	7.1102805	Multitasking_Watch
12:05:16.769	6.4525704	-0.21309046	6.7805862	0.015689462	0.009300424	-0.019101758	6.751047	-0.1939125	7.1102805	Multitasking_Watch
12:05:16.792	6.4525704	-0.21309046	6.7805862	0.015689462	0.009300424	-0.019101758	6.751047	-0.1939125	7.1102805	Multitasking_Watch
12:05:16.814	6.4525704	-0.21309046	6.7805862	0.015689462	0.009300424	-0.019101758	6.751047	-0.1939125	7.1102805	Multitasking_Watch
12:05:16.836	6.4525704	-0.21309046	6.7805862	0.015689462	0.009300424	-0.019101758	6.751047	-0.1939125	7.1102805	Multitasking_Watch
12:05:16.859	6.4525704	-0.21309046	6.7805862	0.015689462	0.009300424	-0.019101758	6.751047	-0.1939125	7.1102805	Multitasking_Watch
12:05:16.883	6.4525704	-0.21309046	6.7805862	0.015689462	0.009300424	-0.019101758	6.751047	-0.1939125	7.1102805	Multitasking_Watch
12:05:16.906	6.4980617	-0.19393626	7.127756	-0.020351587	0.058169644	0.008387179	6.7478213	-0.18396774	7.1136065	Multitasking_Watch
12:05:16.928	6.4980617	-0.19393626	7.127756	-0.020351587	0.058169644	0.008387179	6.7478213	-0.18396774	7.1136065	Multitasking_Watch
12:05:16.951	6.4980617	-0.19393626	7.127756	-0.020351587	0.058169644	0.008387179	6.7478213	-0.18396774	7.1136065	Multitasking_Watch
12:05:16.973	6.4980617	-0.19393626	7.127756	-0.020351587	0.058169644	0.008387179	6.7478213	-0.18396774	7.1136065	Multitasking_Watch
12:05:16.996	6.4980617	-0.19393626	7.127756	-0.020351587	0.058169644	0.008387179	6.7478213	-0.18396774	7.1136065	Multitasking_Watch
12:05:17.018	6.4980617	-0.19393626	7.127756	-0.020351587	0.058169644	0.008387179	6.7478213	-0.18396774	7.1136065	Multitasking_Watch
12:05:17.039	6.4980617	-0.19393626	7.127756	-0.020351587	0.058169644	0.008387179	6.7478213	-0.18396774	7.1136065	Multitasking_Watch
12:05:17.061	6.4980617	-0.19393626	7.127756	-0.020351587	0.058169644	0.008387179	6.7478213	-0.18396774	7.1136065	Multitasking_Watch
12:05:17.083	6.543553	-0.24900457	6.9888883	-0.014242934	-0.018799378	-0.011160508	6.7435107	-0.1793018	7.117807	Multitasking_Watch
12:05:17.104	6.543553	-0.24900457	6.9888883	-0.014242934	-0.018799378	-0.011160508	6.7435107	-0.1793018	7.117807	Multitasking_Watch
12:05:17.125	6.543553	-0.24900457	6.9888883	-0.014242934	-0.018799378	-0.011160508	6.7435107	-0.1793018	7.117807	Multitasking_Watch
12:05:17.147	6.543553	-0.24900457	6.9888883	-0.014242934	-0.018799378	-0.011160508	6.7435107	-0.1793018	7.117807	Multitasking_Watch
12:05:17.172	6.543553	-0.24900457	6.9888883	-0.014242934	-0.018799378	-0.011160508	6.7435107	-0.1793018	7.117807	Multitasking_Watch
12:05:17.194	6.543553	-0.24900457	6.9888883	-0.014242934	-0.018799378	-0.011160508	6.7435107	-0.1793018	7.117807	Multitasking_Watch
12:05:17.218	6.543553	-0.24900457	6.9888883	-0.014242934	-0.018799378	-0.011160508	6.7435107	-0.1793018	7.117807	Multitasking_Watch
12:05:17.240	6.543553	-0.24900457	6.9888883	-0.014242934	-0.018799378	-0.011160508	6.7435107	-0.1793018	7.117807	Multitasking_Watch
12:05:17.262	6.5627074	-0.2753416	6.88354	-0.028292835	0.0031917708	-0.03681685	6.751632	-0.17381606	7.11024	Multitasking_Watch
12:05:17.284	6.5627074	-0.2753416	6.88354	-0.028292835	0.0031917708	-0.03681685	6.751632	-0.17381606	7.11024	Multitasking_Watch
12:05:17.306	6.5627074	-0.2753416	6.88354	-0.028292835	0.0031917708	-0.03681685	6.751632	-0.17381606	7.11024	Multitasking_Watch
12:05:17.329	6.5627074	-0.2753416	6.88354	-0.028292835	0.0031917708	-0.03681685	6.751632	-0.17381606	7.11024	Multitasking_Watch
12:05:17.352	6.5627074	-0.2753416	6.88354	-0.028292835	0.0031917708	-0.03681685	6.751632	-0.17381606	7.11024	Multitasking_Watch
12:05:17.374	6.5627074	-0.2753416	6.88354	-0.028292835	0.0031917708	-0.03681685	6.751632	-0.17381606	7.11024	Multitasking_Watch
12:05:17.397	6.5627074	-0.2753416	6.88354	-0.028292835	0.0031917708	-0.03681685	6.751632	-0.17381606	7.11024	Multitasking_Watch
12:05:17.419	6.5627074	-0.2753416	6.88354	-0.028292835	0.0031917708	-0.03681685	6.751632	-0.17381606	7.11024	Multitasking_Watch
12:05:17.443	6.589044	-0.098165266	6.737489	-0.008745147	-0.0065820734	-0.05086675	6.77447	-0.1747592	7.088462	Multitasking_Watch
12:05:17.466	6.589044	-0.098165266	6.737489	-0.008745147	-0.0065820734	-0.05086675	6.77447	-0.1747592	7.088462	Multitasking_Watch
12:05:17.489	6.589044	-0.098165266	6.737489	-0.008745147	-0.0065820734	-0.05086675	6.77447	-0.1747592	7.088462	Multitasking_Watch
12:05:17.514	6.589044	-0.098165266	6.737489	-0.008745147	-0.0065820734	-0.05086675	6.77447	-0.1747592	7.088462	Multitasking_Watch
12:05:17.536	6.589044	-0.098165266	6.737489	-0.008745147	-0.0065820734	-0.05086675	6.77447	-0.1747592	7.088462	Multitasking_Watch
12:05:17.559	6.589044	-0.098165266	6.737489	-0.008745147	-0.0065820734	-0.05086675	6.77447	-0.1747592	7.088462	Multitasking_Watch
12:05:17.581	6.589044	-0.098165266	6.737489	-0.008745147	-0.0065820734	-0.05086675	6.77447	-0.1747592	7.088462	Multitasking_Watch
12:05:17.603	6.589044	-0.098165266	6.737489	-0.008745147	-0.0065820734	-0.05086675	6.77447	-0.1747592	7.088462	Multitasking_Watch
12:05:17.624	6.656084	-0.08140534	6.7039695	-0.00446909	0.00013744467	0.00960891	6.7822895	-0.15009178	7.0815506	Multitasking_Watch
12:05:17.647	6.656084	-0.08140534	6.7039695	-0.00446909	0.00013744467	0.00960891	6.7822895	-0.15009178	7.0815506	Multitasking_Watch
12:05:17.670	6.656084	-0.08140534	6.7039695	-0.00446909	0.00013744467	0.00960891	6.7822895	-0.15009178	7.0815506	Multitasking_Watch
12:05:17.693	6.656084	-0.08140534	6.7039695	-0.00446909	0.00013744467	0.00960891	6.7822895	-0.15009178	7.0815506	Multitasking_Watch
12:05:17.715	6.656084	-0.08140534	6.7039695	-0.00446909	0.00013744467	0.00960891	6.7822895	-0.15009178	7.0815506	Multitasking_Watch
12:05:17.738	6.656084	-0.08140534	6.7039695	-0.00446909	0.00013744467	0.00960891	6.7822895	-0.15009178	7.0815506	Multitasking_Watch
12:05:17.761	6.656084	-0.08140534	6.7039695	-0.00446909	0.00013744467	0.00960891	6.7822895	-0.15009178	7.0815506	Multitasking_Watch
12:05:17.784	6.656084	-0.08140534	6.7039695	-0.00446909	0.00013744467	0.00960891	6.7822895	-0.15009178	7.0815506	Multitasking_Watch
12:05:17.805	6.5363703	-0.10055954	6.7997403	-0.0075234165	-0.023686301	-0.008717047	6.7839274	-0.14480215	7.080088	Multitasking_Watch
12:05:17.827	6.5363703	-0.10055954	6.7997403	-0.0075234165	-0.023686301	-0.008717047	6.7839274	-0.14480215	7.080088	Multitasking_Watch
12:05:17.849	6.5363703	-0.10055954	6.7997403	-0.0075234165	-0.023686301	-0.008717047	6.7839274	-0.14480215	7.080088	Multitasking_Watch
12:05:17.871	6.5363703	-0.10055954	6.7997403	-0.0075234165	-0.023686301	-0.008717047	6.7839274	-0.14480215	7.080088	Multitasking_Watch
12:05:17.893	6.5363703	-0.10055954	6.7997403	-0.0075234165	-0.023686301	-0.008717047	6.7839274	-0.14480215	7.080088	Multitasking_Watch
12:05:17.916	6.5363703	-0.10055954	6.7997403	-0.0075234165	-0.023686301	-0.008717047	6.7839274	-0.14480215	7.080088	Multitasking_Watch
12:05:17.939	6.5363703	-0.10055954	6.7997403	-0.0075234165	-0.023686301	-0.008717047	6.7839274	-0.14480215	7.080088	Multitasking_Watch
12:05:17.961	6.5363703	-0.10055954	6.7997403	-0.0075234165	-0.023686301	-0.008717047	6.7839274	-0.14480215	7.080088	Multitasking_Watch
12:05:17.983	6.612987	-0.05027977	6.610593	-0.005079956	0.030680707	-0.025210408	6.8000846	-0.13982582	7.0646706	Multitasking_Watch
12:05:18.006	6.612987	-0.05027977	6.610593	-0.005079956	0.030680707	-0.025210408	6.8000846	-0.13982582	7.0646706	Multitasking_Watch
12:05:18.029	6.612987	-0.05027977	6.610593	-0.005079956	0.030680707	-0.025210408	6.8000846	-0.13982582	7.0646706	Multitasking_Watch
12:05:18.052	6.612987	-0.05027977	6.610593	-0.005079956	0.030680707	-0.025210408	6.8000846	-0.13982582	7.0646706	Multitasking_Watch
12:05:18.073	6.612987	-0.05027977	6.610593	-0.005079956	0.030680707	-0.025210408	6.8000846	-0.13982582	7.0646706	Multitasking_Watch
12:05:18.099	6.612987	-0.05027977	6.610593	-0.005079956	0.030680707	-0.025210408	6.8000846	-0.13982582	7.0646706	Multitasking_Watch
12:05:18.121	6.612987	-0.05027977	6.610593	-0.005079956	0.030680707	-0.025210408	6.8000846	-0.13982582	7.0646706	Multitasking_Watch
12:05:18.144	6.612987	-0.05027977	6.610593	-0.005079956	0.030680707	-0.025210408	6.8000846	-0.13982582	7.0646706	Multitasking_Watch
12:05:18.165	6.5794673	-0.16281068	7.0080423	0.015689462	0.13086261	0.018161025	6.8022485	-0.13753332	7.0626354	Multitasking_Watch
12:05:18.187	6.5794673	-0.16281068	7.0080423	0.015689462	0.13086261	0.018161025	6.8022485	-0.13753332	7.0626354	Multitasking_Watch
12:05:18.210	6.5794673	-0.16281068	7.0080423	0.015689462	0.13086261	0.018161025	6.8022485	-0.13753332	7.0626354	Multitasking_Watch
12:05:18.233	6.5794673	-0.16281068	7.0080423	0.015689462	0.13086261	0.018161025	6.8022485	-0.13753332	7.0626354	Multitasking_Watch
12:05:18.255	6.5794673	-0.16281068	7.0080423	0.015689462	0.13086261	0.018161025	6.8022485	-0.13753332	7.0626354	Multitasking_Watch
12:05:18.278	6.5794673	-0.16281068	7.0080423	0.015689462	0.13086261	0.018161025	6.8022485	-0.13753332	7.0626354	Multitasking_Watch
12:05:18.301	6.5794673	-0.16281068	7.0080423	0.015689462	0.13086261	0.018161025	6.8022485	-0.13753332	7.0626354	Multitasking_Watch
12:05:18.323	6.5794673	-0.16281068	7.0080423	0.015689462	0.13086261	0.018161025	6.8022485	-0.13753332	7.0626354	Multitasking_Watch
12:05:18.346	6.5746784	-0.15083931	6.996071	0.061504357	0.08321512	0.0041111233	6.779045	-0.10818331	7.0854144	Multitasking_Watch
12:05:18.369	6.5746784	-0.15083931	6.996071	0.061504357	0.08321512	0.0041111233	6.779045	-0.10818331	7.0854144	Multitasking_Watch
12:05:18.391	6.5746784	-0.15083931	6.996071	0.061504357	0.08321512	0.0041111233	6.779045	-0.10818331	7.0854144	Multitasking_Watch
12:05:18.413	6.5746784	-0.15083931	6.996071	0.061504357	0.08321512	0.0041111233	6.779045	-0.10818331	7.0854144	Multitasking_Watch
12:05:18.435	6.5746784	-0.15083931	6.996071	0.061504357	0.08321512	0.0041111233	6.779045	-0.10818331	7.0854144	Multitasking_Watch
12:05:18.458	6.5746784	-0.15083931	6.996071	0.061504357	0.08321512	0.0041111233	6.779045	-0.10818331	7.0854144	Multitasking_Watch
12:05:18.482	6.5746784	-0.15083931	6.996071	0.061504357	0.08321512	0.0041111233	6.779045	-0.10818331	7.0854144	Multitasking_Watch
12:05:18.504	6.5746784	-0.15083931	6.996071	0.061504357	0.08321512	0.0041111233	6.779045	-0.10818331	7.0854144	Multitasking_Watch
12:05:18.526	6.6417184	0.083799616	6.119766	0.026074173	-0.02490803	0.003500258	6.8224425	-0.11036299	7.043603	Multitasking_Watch
12:05:18.553	6.6417184	0.083799616	6.119766	0.026074173	-0.02490803	0.003500258	6.8224425	-0.11036299	7.043603	Multitasking_Watch
12:05:18.576	6.6417184	0.083799616	6.119766	0.026074173	-0.02490803	0.003500258	6.8224425	-0.11036299	7.043603	Multitasking_Watch
12:05:18.599	6.6417184	0.083799616	6.119766	0.026074173	-0.02490803	0.003500258	6.8224425	-0.11036299	7.043603	Multitasking_Watch
12:05:18.620	6.6417184	0.083799616	6.119766	0.026074173	-0.02490803	0.003500258	6.8224425	-0.11036299	7.043603	Multitasking_Watch
12:05:18.642	6.6417184	0.083799616	6.119766	0.026074173	-0.02490803	0.003500258	6.8224425	-0.11036299	7.043603	Multitasking_Watch
12:05:18.664	6.6417184	0.083799616	6.119766	0.026074173	-0.02490803	0.003500258	6.8224425	-0.11036299	7.043603	Multitasking_Watch
12:05:18.686	6.6417184	0.083799616	6.119766	0.026074173	-0.02490803	0.003500258	6.8224425	-0.11036299	7.043603	Multitasking_Watch
12:05:18.710	6.4980617	-0.045491222	6.4932733	0.04684359	0.0080786925	-0.026432138	6.834748	-0.10357757	7.031766	Multitasking_Watch
12:05:18.732	6.4980617	-0.045491222	6.4932733	0.04684359	0.0080786925	-0.026432138	6.834748	-0.10357757	7.031766	Multitasking_Watch
12:05:18.755	6.4980617	-0.045491222	6.4932733	0.04684359	0.0080786925	-0.026432138	6.834748	-0.10357757	7.031766	Multitasking_Watch
12:05:18.778	6.4980617	-0.045491222	6.4932733	0.04684359	0.0080786925	-0.026432138	6.834748	-0.10357757	7.031766	Multitasking_Watch
12:05:18.800	6.4980617	-0.045491222	6.4932733	0.04684359	0.0080786925	-0.026432138	6.834748	-0.10357757	7.031766	Multitasking_Watch
12:05:18.826	6.4980617	-0.045491222	6.4932733	0.04684359	0.0080786925	-0.026432138	6.834748	-0.10357757	7.031766	Multitasking_Watch
12:05:18.848	6.4980617	-0.045491222	6.4932733	0.04684359	0.0080786925	-0.026432138	6.834748	-0.10357757	7.031766	Multitasking_Watch
12:05:18.870	6.4980617	-0.045491222	6.4932733	0.04684359	0.0080786925	-0.026432138	6.834748	-0.10357757	7.031766	Multitasking_Watch
12:05:18.892	6.632141	-0.15802214	7.005648	-0.04539706	-0.019410243	-0.0044409903	6.797299	-0.1296116	7.067545	Multitasking_Watch
12:05:18.917	6.632141	-0.15802214	7.005648	-0.04539706	-0.019410243	-0.0044409903	6.797299	-0.1296116	7.067545	Multitasking_Watch
12:05:18.940	6.632141	-0.15802214	7.005648	-0.04539706	-0.019410243	-0.0044409903	6.797299	-0.1296116	7.067545	Multitasking_Watch
12:05:18.962	6.632141	-0.15802214	7.005648	-0.04539706	-0.019410243	-0.0044409903	6.797299	-0.1296116	7.067545	Multitasking_Watch
12:05:18.984	6.632141	-0.15802214	7.005648	-0.04539706	-0.019410243	-0.0044409903	6.797299	-0.1296116	7.067545	Multitasking_Watch
12:05:19.007	6.632141	-0.15802214	7.005648	-0.04539706	-0.019410243	-0.0044409903	6.797299	-0.1296116	7.067545	Multitasking_Watch
12:05:19.030	6.632141	-0.15802214	7.005648	-0.04539706	-0.019410243	-0.0044409903	6.797299	-0.1296116	7.067545	Multitasking_Watch
12:05:19.052	6.632141	-0.15802214	7.005648	-0.04539706	-0.019410243	-0.0044409903	6.751948	-0.08785393	7.1115255	Multitasking_Watch
12:05:19.074	6.5986214	-0.14126222	6.751855	0.07860858	0.10887146	-0.017880026	6.751948	-0.08785393	7.1115255	Multitasking_Watch
12:05:19.097	6.5986214	-0.14126222	6.751855	0.07860858	0.10887146	-0.017880026	6.751948	-0.08785393	7.1115255	Multitasking_Watch
12:05:19.120	6.5986214	-0.14126222	6.751855	0.07860858	0.10887146	-0.017880026	6.751948	-0.08785393	7.1115255	Multitasking_Watch
12:05:19.143	6.5986214	-0.14126222	6.751855	0.07860858	0.10887146	-0.017880026	6.751948	-0.08785393	7.1115255	Multitasking_Watch
12:05:19.164	6.5986214	-0.14126222	6.751855	0.07860858	0.10887146	-0.017880026	6.751948	-0.08785393	7.1115255	Multitasking_Watch
12:05:19.186	6.5986214	-0.14126222	6.751855	0.07860858	0.10887146	-0.017880026	6.751948	-0.08785393	7.1115255	Multitasking_Watch
12:05:19.208	6.5986214	-0.14126222	6.751855	0.07860858	0.10887146	-0.017880026	6.751948	-0.08785393	7.1115255	Multitasking_Watch
12:05:19.229	6.5986214	-0.14126222	6.751855	0.07860858	0.10887146	-0.017880026	6.751948	-0.08785393	7.1115255	Multitasking_Watch
12:05:19.252	6.689604	-0.06464542	6.7135468	0.035237152	-0.07072292	-0.029486466	6.725358	-2.747253e-05	7.137214	Multitasking_Watch
12:05:19.274	6.689604	-0.06464542	6.7135468	0.035237152	-0.07072292	-0.029486466	6.725358	-2.747253e-05	7.137214	Multitasking_Watch
12:05:19.297	6.689604	-0.06464542	6.7135468	0.035237152	-0.07072292	-0.029486466	6.725358	-2.747253e-05	7.137214	Multitasking_Watch
12:05:19.319	6.689604	-0.06464542	6.7135468	0.035237152	-0.07072292	-0.029486466	6.725358	-2.747253e-05	7.137214	Multitasking_Watch
12:05:19.342	6.689604	-0.06464542	6.7135468	0.035237152	-0.07072292	-0.029486466	6.725358	-2.747253e-05	7.137214	Multitasking_Watch
12:05:19.365	6.689604	-0.06464542	6.7135468	0.035237152	-0.07072292	-0.029486466	6.725358	-2.747253e-05	7.137214	Multitasking_Watch
12:05:19.388	6.689604	-0.06464542	6.7135468	0.035237152	-0.07072292	-0.029486466	6.725358	-2.747253e-05	7.137214	Multitasking_Watch
12:05:19.410	6.421445	0.083799616	6.840443	0.035237152	-0.07072292	-0.029486466	6.725358	-2.747253e-05	7.137214	Multitasking_Watch
12:05:19.433	6.421445	0.083799616	6.840443	0.047454458	0.077717334	-0.0026083947	6.700585	0.0010749358	7.1604805	Multitasking_Watch
12:05:19.454	6.421445	0.083799616	6.840443	0.047454458	0.077717334	-0.0026083947	6.700585	0.0010749358	7.1604805	Multitasking_Watch
12:05:19.478	6.421445	0.083799616	6.840443	0.047454458	0.077717334	-0.0026083947	6.700585	0.0010749358	7.1604805	Multitasking_Watch
12:05:19.500	6.421445	0.083799616	6.840443	0.047454458	0.077717334	-0.0026083947	6.700585	0.0010749358	7.1604805	Multitasking_Watch
12:05:19.523	6.421445	0.083799616	6.840443	0.047454458	0.077717334	-0.0026083947	6.700585	0.0010749358	7.1604805	Multitasking_Watch
12:05:19.546	6.421445	0.083799616	6.840443	0.047454458	0.077717334	-0.0026083947	6.700585	0.0010749358	7.1604805	Multitasking_Watch
12:05:19.568	6.421445	0.083799616	6.840443	0.047454458	0.077717334	-0.0026083947	6.700585	0.0010749358	7.1604805	Multitasking_Watch
12:05:19.592	6.421445	0.083799616	6.840443	0.047454458	0.077717334	-0.0026083947	6.700585	0.0010749358	7.1604805	Multitasking_Watch
12:05:19.615	6.366377	0.009577099	6.699181	-0.044786196	-0.038347065	-0.0044409903	6.7280354	0.030331133	7.134627	Multitasking_Watch
12:05:19.637	6.366377	0.009577099	6.699181	-0.044786196	-0.038347065	-0.0044409903	6.7280354	0.030331133	7.134627	Multitasking_Watch
12:05:19.659	6.366377	0.009577099	6.699181	-0.044786196	-0.038347065	-0.0044409903	6.7280354	0.030331133	7.134627	Multitasking_Watch
12:05:19.681	6.366377	0.009577099	6.699181	-0.044786196	-0.038347065	-0.0044409903	6.7280354	0.030331133	7.134627	Multitasking_Watch
12:05:19.703	6.366377	0.009577099	6.699181	-0.044786196	-0.038347065	-0.0044409903	6.7280354	0.030331133	7.134627	Multitasking_Watch
12:05:19.724	6.366377	0.009577099	6.699181	-0.044786196	-0.038347065	-0.0044409903	6.7280354	0.030331133	7.134627	Multitasking_Watch
12:05:19.747	6.366377	0.009577099	6.699181	-0.044786196	-0.038347065	-0.0044409903	6.7280354	0.030331133	7.134627	Multitasking_Watch
12:05:19.769	6.366377	0.009577099	6.699181	-0.044786196	-0.038347065	-0.0044409903	6.7280354	0.030331133	7.134627	Multitasking_Watch
12:05:19.794	6.596227	0.12689656	7.21395	0.013856866	0.045341473	0.01999362	6.6939607	0.009771452	7.166665	Multitasking_Watch
12:05:19.817	6.596227	0.12689656	7.21395	0.013856866	0.045341473	0.01999362	6.6939607	0.009771452	7.166665	Multitasking_Watch
12:05:19.840	6.596227	0.12689656	7.21395	0.013856866	0.045341473	0.01999362	6.6939607	0.009771452	7.166665	Multitasking_Watch
12:05:19.863	6.596227	0.12689656	7.21395	0.013856866	0.045341473	0.01999362	6.6939607	0.009771452	7.166665	Multitasking_Watch
12:05:19.885	6.596227	0.12689656	7.21395	0.013856866	0.045341473	0.01999362	6.6939607	0.009771452	7.166665	Multitasking_Watch
12:05:19.908	6.596227	0.12689656	7.21395	0.013856866	0.045341473	0.01999362	6.6939607	0.009771452	7.166665	Multitasking_Watch
12:05:19.931	6.596227	0.12689656	7.21395	0.013856866	0.045341473	0.01999362	6.6939607	0.009771452	7.166665	Multitasking_Watch
12:05:19.953	6.426234	0.047885496	7.2809896	-0.0063016857	0.105206266	-0.011160508	6.7236185	0.059093993	7.138611	Multitasking_Watch
12:05:19.974	6.426234	0.047885496	7.2809896	-0.0063016857	0.105206266	-0.011160508	6.7236185	0.059093993	7.138611	Multitasking_Watch
12:05:19.996	6.426234	0.047885496	7.2809896	-0.0063016857	0.105206266	-0.011160508	6.7236185	0.059093993	7.138611	Multitasking_Watch
12:05:20.019	6.426234	0.047885496	7.2809896	-0.0063016857	0.105206266	-0.011160508	6.7236185	0.059093993	7.138611	Multitasking_Watch
12:05:20.041	6.426234	0.047885496	7.2809896	-0.0063016857	0.105206266	-0.011160508	6.7236185	0.059093993	7.138611	Multitasking_Watch
12:05:20.064	6.426234	0.047885496	7.2809896	-0.0063016857	0.105206266	-0.011160508	6.7236185	0.059093993	7.138611	Multitasking_Watch
12:05:20.087	6.426234	0.047885496	7.2809896	-0.0063016857	0.105206266	-0.011160508	6.7236185	0.059093993	7.138611	Multitasking_Watch
12:05:20.109	6.426234	0.047885496	7.2809896	-0.0063016857	0.105206266	-0.011160508	6.7236185	0.059093993	7.138611	Multitasking_Watch
12:05:20.132	6.426234	0.047885496	7.2809896	-0.0063016857	0.105206266	-0.011160508	6.7236185	0.059093993	7.138611	Multitasking_Watch
12:05:20.155	6.5052447	0.102953814	6.9074826	-0.00446909	-0.018799378	0.010219775	6.728261	0.012473698	7.134471	Multitasking_Watch
12:05:20.178	6.5052447	0.102953814	6.9074826	-0.00446909	-0.018799378	0.010219775	6.728261	0.012473698	7.134471	Multitasking_Watch
12:05:20.200	6.5052447	0.102953814	6.9074826	-0.00446909	-0.018799378	0.010219775	6.728261	0.012473698	7.134471	Multitasking_Watch
12:05:20.223	6.5052447	0.102953814	6.9074826	-0.00446909	-0.018799378	0.010219775	6.728261	0.012473698	7.134471	Multitasking_Watch
12:05:20.244	6.5052447	0.102953814	6.9074826	-0.00446909	-0.018799378	0.010219775	6.728261	0.012473698	7.134471	Multitasking_Watch
12:05:20.266	6.5052447	0.102953814	6.9074826	-0.00446909	-0.018799378	0.010219775	6.728261	0.012473698	7.134471	Multitasking_Watch
12:05:20.288	6.5052447	0.102953814	6.9074826	-0.00446909	-0.018799378	0.010219775	6.728261	0.012473698	7.134471	Multitasking_Watch
12:05:20.311	6.5052447	0.102953814	6.9074826	-0.00446909	-0.018799378	0.010219775	6.728261	0.012473698	7.134471	Multitasking_Watch
12:05:20.335	6.438205	-0.05506832	6.9673395	0.023019847	0.0465632	0.015106697	6.7192907	-0.02313187	7.142893	Multitasking_Watch
12:05:20.357	6.438205	-0.05506832	6.9673395	0.023019847	0.0465632	0.015106697	6.7192907	-0.02313187	7.142893	Multitasking_Watch
12:05:20.383	6.438205	-0.05506832	6.9673395	0.023019847	0.0465632	0.015106697	6.7192907	-0.02313187	7.142893	Multitasking_Watch
12:05:20.405	6.438205	-0.05506832	6.9673395	0.023019847	0.0465632	0.015106697	6.7192907	-0.02313187	7.142893	Multitasking_Watch
12:05:20.428	6.438205	-0.05506832	6.9673395	0.023019847	0.0465632	0.015106697	6.7192907	-0.02313187	7.142893	Multitasking_Watch
12:05:20.451	6.438205	-0.05506832	6.9673395	0.023019847	0.0465632	0.015106697	6.7192907	-0.02313187	7.142893	Multitasking_Watch
12:05:20.473	6.438205	-0.05506832	6.9673395	0.023019847	0.0465632	0.015106697	6.7192907	-0.02313187	7.142893	Multitasking_Watch
12:05:20.495	6.5651016	-0.052674048	6.8787518	-0.042342734	-0.10432051	0.023047945	6.7008724	-0.019440321	7.1601825	Multitasking_Watch
12:05:20.516	6.5651016	-0.052674048	6.8787518	-0.042342734	-0.10432051	0.023047945	6.7008724	-0.019440321	7.1601825	Multitasking_Watch
12:05:20.539	6.5651016	-0.052674048	6.8787518	-0.042342734	-0.10432051	0.023047945	6.7008724	-0.019440321	7.1601825	Multitasking_Watch
12:05:20.561	6.5651016	-0.052674048	6.8787518	-0.042342734	-0.10432051	0.023047945	6.7008724	-0.019440321	7.1601825	Multitasking_Watch
12:05:20.584	6.5651016	-0.052674048	6.8787518	-0.042342734	-0.10432051	0.023047945	6.7008724	-0.019440321	7.1601825	Multitasking_Watch
12:05:20.607	6.5651016	-0.052674048	6.8787518	-0.042342734	-0.10432051	0.023047945	6.7008724	-0.019440321	7.1601825	Multitasking_Watch
12:05:20.630	6.5651016	-0.052674048	6.8787518	-0.042342734	-0.10432051	0.023047945	6.7008724	-0.019440321	7.1601825	Multitasking_Watch
12:05:20.653	6.5651016	-0.052674048	6.8787518	-0.042342734	-0.10432051	0.023047945	6.7008724	-0.019440321	7.1601825	Multitasking_Watch
12:05:20.676	6.543553	0.083799616	6.732701	0.04195667	-0.013912455	0.015106697	6.710132	-0.00028086276	7.1515317	Multitasking_Watch
12:05:20.698	6.543553	0.083799616	6.732701	0.04195667	-0.013912455	0.015106697	6.710132	-0.00028086276	7.1515317	Multitasking_Watch
12:05:20.722	6.543553	0.083799616	6.732701	0.04195667	-0.013912455	0.015106697	6.710132	-0.00028086276	7.1515317	Multitasking_Watch
12:05:20.744	6.543553	0.083799616	6.732701	0.04195667	-0.013912455	0.015106697	6.710132	-0.00028086276	7.1515317	Multitasking_Watch
12:05:20.766	6.543553	0.083799616	6.732701	0.04195667	-0.013912455	0.015106697	6.710132	-0.00028086276	7.1515317	Multitasking_Watch
12:05:20.788	6.543553	0.083799616	6.732701	0.04195667	-0.013912455	0.015106697	6.710132	-0.00028086276	7.1515317	Multitasking_Watch
12:05:20.812	6.543553	0.083799616	6.732701	0.04195667	-0.013912455	0.015106697	6.710132	-0.00028086276	7.1515317	Multitasking_Watch
12:05:20.834	6.543553	0.083799616	6.732701	0.04195667	-0.013912455	0.015106697	6.710132	-0.00028086276	7.1515317	Multitasking_Watch
12:05:20.856	6.3998966	0.035914123	7.003254	-0.049673118	0.04228715	0.010830641	6.7131715	-0.036144204	7.148588	Multitasking_Watch
12:05:20.878	6.3998966	0.035914123	7.003254	-0.049673118	0.04228715	0.010830641	6.7131715	-0.036144204	7.148588	Multitasking_Watch
12:05:20.900	6.3998966	0.035914123	7.003254	-0.049673118	0.04228715	0.010830641	6.7131715	-0.036144204	7.148588	Multitasking_Watch
12:05:20.923	6.3998966	0.035914123	7.003254	-0.049673118	0.04228715	0.010830641	6.7131715	-0.036144204	7.148588	Multitasking_Watch
12:05:20.945	6.3998966	0.035914123	7.003254	-0.049673118	0.04228715	0.010830641	6.7131715	-0.036144204	7.148588	Multitasking_Watch
12:05:20.968	6.3998966	0.035914123	7.003254	-0.049673118	0.04228715	0.010830641	6.7131715	-0.036144204	7.148588	Multitasking_Watch
12:05:20.990	6.3998966	0.035914123	7.003254	-0.049673118	0.04228715	0.010830641	6.7131715	-0.036144204	7.148588	Multitasking_Watch
12:05:21.012	6.3998966	0.035914123	7.003254	-0.049673118	0.04228715	0.010830641	6.7131715	-0.036144204	7.148588	Multitasking_Watch
12:05:21.035	6.4405994	-0.22745611	6.7207294	-0.041121006	0.15346462	-0.0148257	6.7131715	-0.036144204	7.148588	Multitasking_Watch
12:05:21.059	6.4405994	-0.22745611	6.7207294	-0.041121006	0.15346462	-0.0148257	6.6919446	-0.0767749	7.1681457	Multitasking_Watch
12:05:21.082	6.4405994	-0.22745611	6.7207294	-0.041121006	0.15346462	-0.0148257	6.6919446	-0.0767749	7.1681457	Multitasking_Watch
12:05:21.105	6.4405994	-0.22745611	6.7207294	-0.041121006	0.15346462	-0.0148257	6.6919446	-0.0767749	7.1681457	Multitasking_Watch
12:05:21.127	6.4405994	-0.22745611	6.7207294	-0.041121006	0.15346462	-0.0148257	6.6919446	-0.0767749	7.1681457	Multitasking_Watch
12:05:21.149	6.4405994	-0.22745611	6.7207294	-0.041121006	0.15346462	-0.0148257	6.6919446	-0.0767749	7.1681457	Multitasking_Watch
12:05:21.173	6.4405994	-0.22745611	6.7207294	-0.041121006	0.15346462	-0.0148257	6.6919446	-0.0767749	7.1681457	Multitasking_Watch
12:05:21.195	6.4405994	-0.22745611	6.7207294	-0.041121006	0.15346462	-0.0148257	6.6919446	-0.0767749	7.1681457	Multitasking_Watch
12:05:21.218	6.445388	-0.22985038	7.3432407	-0.0570035	-0.068890326	0.029767463	6.6388435	-0.20210926	7.2149286	Multitasking_Watch
12:05:21.240	6.445388	-0.22985038	7.3432407	-0.0570035	-0.068890326	0.029767463	6.6388435	-0.20210926	7.2149286	Multitasking_Watch
12:05:21.263	6.445388	-0.22985038	7.3432407	-0.0570035	-0.068890326	0.029767463	6.6388435	-0.20210926	7.2149286	Multitasking_Watch
12:05:21.285	6.445388	-0.22985038	7.3432407	-0.0570035	-0.068890326	0.029767463	6.6388435	-0.20210926	7.2149286	Multitasking_Watch
12:05:21.308	6.445388	-0.22985038	7.3432407	-0.0570035	-0.068890326	0.029767463	6.6388435	-0.20210926	7.2149286	Multitasking_Watch
12:05:21.330	6.445388	-0.22985038	7.3432407	-0.0570035	-0.068890326	0.029767463	6.6388435	-0.20210926	7.2149286	Multitasking_Watch
12:05:21.352	6.445388	-0.22985038	7.3432407	-0.0570035	-0.068890326	0.029767463	6.6388435	-0.20210926	7.2149286	Multitasking_Watch
12:05:21.374	6.445388	-0.22985038	7.3432407	-0.0570035	-0.068890326	0.029767463	6.6388435	-0.20210926	7.2149286	Multitasking_Watch
12:05:21.398	6.409474	-0.22985038	7.118179	0.00835908	0.0642783	0.014495833	6.6347427	-0.18990883	7.2190313	Multitasking_Watch
12:05:21.420	6.409474	-0.22985038	7.118179	0.00835908	0.0642783	0.014495833	6.6347427	-0.18990883	7.2190313	Multitasking_Watch
12:05:21.442	6.409474	-0.22985038	7.118179	0.00835908	0.0642783	0.014495833	6.6347427	-0.18990883	7.2190313	Multitasking_Watch
12:05:21.464	6.409474	-0.22985038	7.118179	0.00835908	0.0642783	0.014495833	6.6347427	-0.18990883	7.2190313	Multitasking_Watch
12:05:21.487	6.409474	-0.22985038	7.118179	0.00835908	0.0642783	0.014495833	6.6347427	-0.18990883	7.2190313	Multitasking_Watch
12:05:21.510	6.409474	-0.22985038	7.118179	0.00835908	0.0642783	0.014495833	6.6347427	-0.18990883	7.2190313	Multitasking_Watch
12:05:21.533	6.409474	-0.22985038	7.118179	0.00835908	0.0642783	0.014495833	6.6347427	-0.18990883	7.2190313	Multitasking_Watch
12:05:21.555	6.409474	-0.22985038	7.118179	0.00835908	0.0642783	0.014495833	6.6347427	-0.18990883	7.2190313	Multitasking_Watch
12:05:21.576	6.5794673	-0.2083019	6.9122715	0.03768061	-0.047510043	0.018771889	6.6127605	-0.1978706	7.2389555	Multitasking_Watch
12:05:21.598	6.5794673	-0.2083019	6.9122715	0.03768061	-0.047510043	0.018771889	6.6127605	-0.1978706	7.2389555	Multitasking_Watch
12:05:21.622	6.5794673	-0.2083019	6.9122715	0.03768061	-0.047510043	0.018771889	6.6127605	-0.1978706	7.2389555	Multitasking_Watch
12:05:21.645	6.5794673	-0.2083019	6.9122715	0.03768061	-0.047510043	0.018771889	6.6127605	-0.1978706	7.2389555	Multitasking_Watch
12:05:21.668	6.5794673	-0.2083019	6.9122715	0.03768061	-0.047510043	0.018771889	6.6127605	-0.1978706	7.2389555	Multitasking_Watch
12:05:21.690	6.5794673	-0.2083019	6.9122715	0.03768061	-0.047510043	0.018771889	6.6127605	-0.1978706	7.2389555	Multitasking_Watch
12:05:21.713	6.5794673	-0.2083019	6.9122715	0.03768061	-0.047510043	0.018771889	6.6127605	-0.1978706	7.2389555	Multitasking_Watch
12:05:21.735	6.5794673	-0.2083019	6.9122715	0.03768061	-0.047510043	0.018771889	6.6127605	-0.1978706	7.2389555	Multitasking_Watch
12:05:21.757	6.352011	-0.24182175	6.8955116	-0.0026364943	-0.042012256	-0.019101758	6.6776204	-0.14096506	7.180519	Multitasking_Watch
12:05:21.780	6.352011	-0.24182175	6.8955116	-0.0026364943	-0.042012256	-0.019101758	6.6776204	-0.14096506	7.180519	Multitasking_Watch
12:05:21.803	6.352011	-0.24182175	6.8955116	-0.0026364943	-0.042012256	-0.019101758	6.6776204	-0.14096506	7.180519	Multitasking_Watch
12:05:21.824	6.352011	-0.24182175	6.8955116	-0.0026364943	-0.042012256	-0.019101758	6.6776204	-0.14096506	7.180519	Multitasking_Watch
12:05:21.846	6.352011	-0.24182175	6.8955116	-0.0026364943	-0.042012256	-0.019101758	6.6776204	-0.14096506	7.180519	Multitasking_Watch
12:05:21.868	6.352011	-0.24182175	6.8955116	-0.0026364943	-0.042012256	-0.019101758	6.6776204	-0.14096506	7.180519	Multitasking_Watch
12:05:21.891	6.352011	-0.24182175	6.8955116	-0.0026364943	-0.042012256	-0.019101758	6.6776204	-0.14096506	7.180519	Multitasking_Watch
12:05:21.914	6.352011	-0.24182175	6.8955116	-0.0026364943	-0.042012256	-0.019101758	6.6776204	-0.14096506	7.180519	Multitasking_Watch
12:05:21.936	7.0870533	0.011971374	6.7015753	-0.20361117	-0.18312213	0.110401675	6.8773265	-0.21544805	6.9875746	Multitasking_Watch
12:05:21.960	7.0870533	0.011971374	6.7015753	-0.20361117	-0.18312213	0.110401675	6.8773265	-0.21544805	6.9875746	Multitasking_Watch
12:05:21.982	7.0870533	0.011971374	6.7015753	-0.20361117	-0.18312213	0.110401675	6.8773265	-0.21544805	6.9875746	Multitasking_Watch
12:05:22.004	7.0870533	0.011971374	6.7015753	-0.20361117	-0.18312213	0.110401675	6.8773265	-0.21544805	6.9875746	Multitasking_Watch
12:05:22.026	7.0870533	0.011971374	6.7015753	-0.20361117	-0.18312213	0.110401675	6.8773265	-0.21544805	6.9875746	Multitasking_Watch
12:05:22.048	7.0870533	0.011971374	6.7015753	-0.20361117	-0.18312213	0.110401675	6.8773265	-0.21544805	6.9875746	Multitasking_Watch
12:05:22.071	7.0870533	0.011971374	6.7015753	-0.20361117	-0.18312213	0.110401675	6.8773265	-0.21544805	6.9875746	Multitasking_Watch
12:05:22.094	7.0870533	0.011971374	6.7015753	-0.20361117	-0.18312213	0.110401675	6.8773265	-0.21544805	6.9875746	Multitasking_Watch
12:05:22.116	6.4693303	-0.28013015	6.952974	-0.067388214	0.04411974	-0.027043005	6.666823	-0.34436786	7.1836724	Multitasking_Watch
12:05:22.137	6.4693303	-0.28013015	6.952974	-0.067388214	0.04411974	-0.027043005	6.666823	-0.34436786	7.1836724	Multitasking_Watch
12:05:22.160	6.4693303	-0.28013015	6.952974	-0.067388214	0.04411974	-0.027043005	6.666823	-0.34436786	7.1836724	Multitasking_Watch
12:05:22.182	6.4693303	-0.28013015	6.952974	-0.067388214	0.04411974	-0.027043005	6.666823	-0.34436786	7.1836724	Multitasking_Watch
12:05:22.205	6.4693303	-0.28013015	6.952974	-0.067388214	0.04411974	-0.027043005	6.666823	-0.34436786	7.1836724	Multitasking_Watch
12:05:22.227	6.4693303	-0.28013015	6.952974	-0.067388214	0.04411974	-0.027043005	6.666823	-0.34436786	7.1836724	Multitasking_Watch
12:05:22.249	6.4693303	-0.28013015	6.952974	-0.067388214	0.04411974	-0.027043005	6.666823	-0.34436786	7.1836724	Multitasking_Watch
12:05:22.272	6.4693303	-0.28013015	6.952974	-0.067388214	0.04411974	-0.027043005	6.666823	-0.34436786	7.1836724	Multitasking_Watch
12:05:22.294	6.3328567	-0.4956149	6.9721284	0.15985367	-0.021853704	-0.039260313	6.5807605	-0.30482203	7.26436	Multitasking_Watch
12:05:22.317	6.3328567	-0.4956149	6.9721284	0.15985367	-0.021853704	-0.039260313	6.5807605	-0.30482203	7.26436	Multitasking_Watch
12:05:22.340	6.3328567	-0.4956149	6.9721284	0.15985367	-0.021853704	-0.039260313	6.5807605	-0.30482203	7.26436	Multitasking_Watch
12:05:22.362	6.3328567	-0.4956149	6.9721284	0.15985367	-0.021853704	-0.039260313	6.5807605	-0.30482203	7.26436	Multitasking_Watch
12:05:22.384	6.3328567	-0.4956149	6.9721284	0.15985367	-0.021853704	-0.039260313	6.5807605	-0.30482203	7.26436	Multitasking_Watch
12:05:22.407	6.3328567	-0.4956149	6.9721284	0.15985367	-0.021853704	-0.039260313	6.5807605	-0.30482203	7.26436	Multitasking_Watch
12:05:22.429	6.3328567	-0.4956149	6.9721284	0.15985367	-0.021853704	-0.039260313	6.5807605	-0.30482203	7.26436	Multitasking_Watch
12:05:22.452	6.3328567	-0.4956149	6.9721284	0.15985367	-0.021853704	-0.039260313	6.5807605	-0.30482203	7.26436	Multitasking_Watch
12:05:22.474	6.316097	-0.12689656	7.039168	-0.033790622	-0.043233987	0.033432655	6.5741796	-0.19924423	7.273981	Multitasking_Watch
12:05:22.497	6.316097	-0.12689656	7.039168	-0.033790622	-0.043233987	0.033432655	6.5741796	-0.19924423	7.273981	Multitasking_Watch
12:05:22.520	6.316097	-0.12689656	7.039168	-0.033790622	-0.043233987	0.033432655	6.5741796	-0.19924423	7.273981	Multitasking_Watch
12:05:22.543	6.316097	-0.12689656	7.039168	-0.033790622	-0.043233987	0.033432655	6.5741796	-0.19924423	7.273981	Multitasking_Watch
12:05:22.565	6.316097	-0.12689656	7.039168	-0.033790622	-0.043233987	0.033432655	6.5741796	-0.19924423	7.273981	Multitasking_Watch
12:05:22.588	6.316097	-0.12689656	7.039168	-0.033790622	-0.043233987	0.033432655	6.5741796	-0.19924423	7.273981	Multitasking_Watch
12:05:22.610	6.316097	-0.12689656	7.039168	-0.033790622	-0.043233987	0.033432655	6.5741796	-0.19924423	7.273981	Multitasking_Watch
12:05:22.633	6.316097	-0.12689656	7.039168	-0.033790622	-0.043233987	0.033432655	6.5741796	-0.19924423	7.273981	Multitasking_Watch
12:05:22.654	6.438205	-0.37829542	7.0271964	-0.0075234165	0.0019700404	0.006554584	6.619275	-0.2128288	7.232577	Multitasking_Watch
12:05:22.675	6.438205	-0.37829542	7.0271964	-0.0075234165	0.0019700404	0.006554584	6.619275	-0.2128288	7.232577	Multitasking_Watch
12:05:22.697	6.438205	-0.37829542	7.0271964	-0.0075234165	0.0019700404	0.006554584	6.619275	-0.2128288	7.232577	Multitasking_Watch
12:05:22.721	6.438205	-0.37829542	7.0271964	-0.0075234165	0.0019700404	0.006554584	6.619275	-0.2128288	7.232577	Multitasking_Watch
12:05:22.744	6.438205	-0.37829542	7.0271964	-0.0075234165	0.0019700404	0.006554584	6.619275	-0.2128288	7.232577	Multitasking_Watch
12:05:22.767	6.438205	-0.37829542	7.0271964	-0.0075234165	0.0019700404	0.006554584	6.619275	-0.2128288	7.232577	Multitasking_Watch
12:05:22.789	6.438205	-0.37829542	7.0271964	-0.0075234165	0.0019700404	0.006554584	6.619275	-0.2128288	7.232577	Multitasking_Watch
12:05:22.812	6.438205	-0.37829542	7.0271964	-0.0075234165	0.0019700404	0.006554584	6.619275	-0.2128288	7.232577	Multitasking_Watch
12:05:22.835	6.4693303	-0.13647367	7.233104	-0.05089485	-0.11470522	-0.03559512	6.653752	-0.20085604	7.2012167	Multitasking_Watch
12:05:22.858	6.4693303	-0.13647367	7.233104	-0.05089485	-0.11470522	-0.03559512	6.653752	-0.20085604	7.2012167	Multitasking_Watch
12:05:22.881	6.4693303	-0.13647367	7.233104	-0.05089485	-0.11470522	-0.03559512	6.653752	-0.20085604	7.2012167	Multitasking_Watch
12:05:22.902	6.4693303	-0.13647367	7.233104	-0.05089485	-0.11470522	-0.03559512	6.653752	-0.20085604	7.2012167	Multitasking_Watch
12:05:22.924	6.4693303	-0.13647367	7.233104	-0.05089485	-0.11470522	-0.03559512	6.653752	-0.20085604	7.2012167	Multitasking_Watch
12:05:22.945	6.4693303	-0.13647367	7.233104	-0.05089485	-0.11470522	-0.03559512	6.653752	-0.20085604	7.2012167	Multitasking_Watch
12:05:22.969	6.4693303	-0.13647367	7.233104	-0.05089485	-0.11470522	-0.03559512	6.653752	-0.20085604	7.2012167	Multitasking_Watch
12:05:22.991	6.4693303	-0.13647367	7.233104	-0.05089485	-0.11470522	-0.03559512	6.653752	-0.20085604	7.2012167	Multitasking_Watch
12:05:23.014	6.445388	-0.17717634	7.024802	0.024852442	0.0044135014	-0.008717047	6.6861005	-0.21499096	7.170785	Multitasking_Watch
12:05:23.036	6.445388	-0.17717634	7.024802	0.024852442	0.0044135014	-0.008717047	6.6861005	-0.21499096	7.170785	Multitasking_Watch
12:05:23.059	6.445388	-0.17717634	7.024802	0.024852442	0.0044135014	-0.008717047	6.6861005	-0.21499096	7.170785	Multitasking_Watch
12:05:23.082	6.445388	-0.17717634	7.024802	0.024852442	0.0044135014	-0.008717047	6.6861005	-0.21499096	7.170785	Multitasking_Watch
12:05:23.108	6.445388	-0.17717634	7.024802	0.024852442	0.0044135014	-0.008717047	6.6861005	-0.21499096	7.170785	Multitasking_Watch
12:05:23.131	6.445388	-0.17717634	7.024802	0.024852442	0.0044135014	-0.008717047	6.6861005	-0.21499096	7.170785	Multitasking_Watch
12:05:23.153	6.445388	-0.17717634	7.024802	0.024852442	0.0044135014	-0.008717047	6.6861005	-0.21499096	7.170785	Multitasking_Watch
12:05:23.175	6.445388	-0.17717634	7.024802	0.024852442	0.0044135014	-0.008717047	6.6861005	-0.21499096	7.170785	Multitasking_Watch
12:05:23.196	6.9074826	-0.33519846	6.88354	0.057839166	-0.033460144	-0.033762522	6.7343154	-0.192659	7.1261625	Multitasking_Watch
12:05:23.219	6.9074826	-0.33519846	6.88354	0.057839166	-0.033460144	-0.033762522	6.7343154	-0.192659	7.1261625	Multitasking_Watch
12:05:23.241	6.9074826	-0.33519846	6.88354	0.057839166	-0.033460144	-0.033762522	6.7343154	-0.192659	7.1261625	Multitasking_Watch
12:05:23.263	6.9074826	-0.33519846	6.88354	0.057839166	-0.033460144	-0.033762522	6.7343154	-0.192659	7.1261625	Multitasking_Watch
12:05:23.286	6.9074826	-0.33519846	6.88354	0.057839166	-0.033460144	-0.033762522	6.7343154	-0.192659	7.1261625	Multitasking_Watch
12:05:23.309	6.9074826	-0.33519846	6.88354	0.057839166	-0.033460144	-0.033762522	6.7343154	-0.192659	7.1261625	Multitasking_Watch
12:05:23.331	6.9074826	-0.33519846	6.88354	0.057839166	-0.033460144	-0.033762522	6.7343154	-0.192659	7.1261625	Multitasking_Watch
12:05:23.353	6.9074826	-0.33519846	6.88354	0.057839166	-0.033460144	-0.033762522	6.7343154	-0.192659	7.1261625	Multitasking_Watch
12:05:23.374	6.5555243	-0.18196489	7.0511394	-0.0063016857	0.10581713	0.031600058	6.7724233	-0.19361441	7.0899305	Multitasking_Watch
12:05:23.396	6.5555243	-0.18196489	7.0511394	-0.0063016857	0.10581713	0.031600058	6.7724233	-0.19361441	7.0899305	Multitasking_Watch
12:05:23.419	6.5555243	-0.18196489	7.0511394	-0.0063016857	0.10581713	0.031600058	6.7724233	-0.19361441	7.0899305	Multitasking_Watch
12:05:23.441	6.5555243	-0.18196489	7.0511394	-0.0063016857	0.10581713	0.031600058	6.7724233	-0.19361441	7.0899305	Multitasking_Watch
12:05:23.463	6.5555243	-0.18196489	7.0511394	-0.0063016857	0.10581713	0.031600058	6.7724233	-0.19361441	7.0899305	Multitasking_Watch
12:05:23.485	6.5555243	-0.18196489	7.0511394	-0.0063016857	0.10581713	0.031600058	6.7724233	-0.19361441	7.0899305	Multitasking_Watch
12:05:23.508	6.5555243	-0.18196489	7.0511394	-0.0063016857	0.10581713	0.031600058	6.7724233	-0.19361441	7.0899305	Multitasking_Watch
12:05:23.531	6.5555243	-0.18196489	7.0511394	-0.0063016857	0.10581713	0.031600058	6.7724233	-0.19361441	7.0899305	Multitasking_Watch
12:05:23.554	6.5555243	-0.18196489	7.0511394	-0.0063016857	0.10581713	0.031600058	6.802439	-0.21599486	7.060485	Multitasking_Watch
12:05:23.576	6.5387645	-0.35435268	6.8907228	0.00041783185	0.020906862	-0.003830125	6.802439	-0.21599486	7.060485	Multitasking_Watch
12:05:23.598	6.5387645	-0.35435268	6.8907228	0.00041783185	0.020906862	-0.003830125	6.802439	-0.21599486	7.060485	Multitasking_Watch
12:05:23.620	6.5387645	-0.35435268	6.8907228	0.00041783185	0.020906862	-0.003830125	6.802439	-0.21599486	7.060485	Multitasking_Watch
12:05:23.644	6.5387645	-0.35435268	6.8907228	0.00041783185	0.020906862	-0.003830125	6.802439	-0.21599486	7.060485	Multitasking_Watch
12:05:23.667	6.5387645	-0.35435268	6.8907228	0.00041783185	0.020906862	-0.003830125	6.802439	-0.21599486	7.060485	Multitasking_Watch
12:05:23.690	6.5387645	-0.35435268	6.8907228	0.00041783185	0.020906862	-0.003830125	6.802439	-0.21599486	7.060485	Multitasking_Watch
12:05:23.712	6.5387645	-0.35435268	6.8907228	0.00041783185	0.020906862	-0.003830125	6.802439	-0.21599486	7.060485	Multitasking_Watch
12:05:23.734	6.5794673	-0.14365649	6.768615	0.049897917	-0.051175237	-0.003830125	6.8001676	-0.21302637	7.062765	Multitasking_Watch
12:05:23.757	6.5794673	-0.14365649	6.768615	0.049897917	-0.051175237	-0.003830125	6.8001676	-0.21302637	7.062765	Multitasking_Watch
12:05:23.780	6.5794673	-0.14365649	6.768615	0.049897917	-0.051175237	-0.003830125	6.8001676	-0.21302637	7.062765	Multitasking_Watch
12:05:23.803	6.5794673	-0.14365649	6.768615	0.049897917	-0.051175237	-0.003830125	6.8001676	-0.21302637	7.062765	Multitasking_Watch
12:05:23.825	6.5794673	-0.14365649	6.768615	0.049897917	-0.051175237	-0.003830125	6.8001676	-0.21302637	7.062765	Multitasking_Watch
12:05:23.848	6.5794673	-0.14365649	6.768615	0.049897917	-0.051175237	-0.003830125	6.8001676	-0.21302637	7.062765	Multitasking_Watch
12:05:23.871	6.5794673	-0.14365649	6.768615	0.049897917	-0.051175237	-0.003830125	6.8001676	-0.21302637	7.062765	Multitasking_Watch
12:05:23.893	6.5794673	-0.14365649	6.768615	0.049897917	-0.051175237	-0.003830125	6.8001676	-0.21302637	7.062765	Multitasking_Watch
12:05:23.914	6.591439	-0.12929083	6.821289	-0.047840524	-0.02124284	0.010830641	6.800178	-0.19535862	7.0632644	Multitasking_Watch
12:05:23.936	6.591439	-0.12929083	6.821289	-0.047840524	-0.02124284	0.010830641	6.800178	-0.19535862	7.0632644	Multitasking_Watch
12:05:23.957	6.591439	-0.12929083	6.821289	-0.047840524	-0.02124284	0.010830641	6.800178	-0.19535862	7.0632644	Multitasking_Watch
12:05:23.979	6.591439	-0.12929083	6.821289	-0.047840524	-0.02124284	0.010830641	6.800178	-0.19535862	7.0632644	Multitasking_Watch
12:05:24.001	6.591439	-0.12929083	6.821289	-0.047840524	-0.02124284	0.010830641	6.800178	-0.19535862	7.0632644	Multitasking_Watch
12:05:24.023	6.591439	-0.12929083	6.821289	-0.047840524	-0.02124284	0.010830641	6.800178	-0.19535862	7.0632644	Multitasking_Watch
12:05:24.045	6.591439	-0.12929083	6.821289	-0.047840524	-0.02124284	0.010830641	6.800178	-0.19535862	7.0632644	Multitasking_Watch
12:05:24.068	6.591439	-0.12929083	6.821289	-0.047840524	-0.02124284	0.010830641	6.800178	-0.19535862	7.0632644	Multitasking_Watch
12:05:24.090	6.591439	-0.12929083	6.821289	-0.047840524	-0.02124284	0.010830641	6.800178	-0.19535862	7.0632644	Multitasking_Watch
12:05:24.116	6.775798	0.08140534	6.229903	0.028517634	-0.030405818	-0.020934353	6.851515	-0.12045009	7.0151687	Multitasking_Watch
12:05:24.138	6.775798	0.08140534	6.229903	0.028517634	-0.030405818	-0.020934353	6.851515	-0.12045009	7.0151687	Multitasking_Watch
12:05:24.161	6.775798	0.08140534	6.229903	0.028517634	-0.030405818	-0.020934353	6.851515	-0.12045009	7.0151687	Multitasking_Watch
12:05:24.183	6.775798	0.08140534	6.229903	0.028517634	-0.030405818	-0.020934353	6.851515	-0.12045009	7.0151687	Multitasking_Watch
12:05:24.205	6.775798	0.08140534	6.229903	0.028517634	-0.030405818	-0.020934353	6.851515	-0.12045009	7.0151687	Multitasking_Watch
12:05:24.228	6.775798	0.08140534	6.229903	0.028517634	-0.030405818	-0.020934353	6.851515	-0.12045009	7.0151687	Multitasking_Watch
12:05:24.249	6.775798	0.08140534	6.229903	0.028517634	-0.030405818	-0.020934353	6.851515	-0.12045009	7.0151687	Multitasking_Watch
12:05:24.272	6.775798	0.08140534	6.229903	0.028517634	-0.030405818	-0.020934353	6.851515	-0.12045009	7.0151687	Multitasking_Watch
12:05:24.294	6.5794673	-0.09577099	6.7901635	-0.08265984	-0.28269318	-0.0013866641	6.8727045	-0.22213528	6.991914	Multitasking_Watch
12:05:24.317	6.5794673	-0.09577099	6.7901635	-0.08265984	-0.28269318	-0.0013866641	6.8727045	-0.22213528	6.991914	Multitasking_Watch
12:05:24.340	6.5794673	-0.09577099	6.7901635	-0.08265984	-0.28269318	-0.0013866641	6.8727045	-0.22213528	6.991914	Multitasking_Watch
12:05:24.363	6.5794673	-0.09577099	6.7901635	-0.08265984	-0.28269318	-0.0013866641	6.8727045	-0.22213528	6.991914	Multitasking_Watch
12:05:24.385	6.5794673	-0.09577099	6.7901635	-0.08265984	-0.28269318	-0.0013866641	6.8727045	-0.22213528	6.991914	Multitasking_Watch
12:05:24.407	6.5794673	-0.09577099	6.7901635	-0.08265984	-0.28269318	-0.0013866641	6.8727045	-0.22213528	6.991914	Multitasking_Watch
12:05:24.431	6.5794673	-0.09577099	6.7901635	-0.08265984	-0.28269318	-0.0013866641	6.8727045	-0.22213528	6.991914	Multitasking_Watch
12:05:24.452	7.0152254	-0.59378016	6.854809	-0.00019303341	0.08382598	0.050536882	6.9080763	-0.31763008	6.9532657	Multitasking_Watch
12:05:24.473	7.0152254	-0.59378016	6.854809	-0.00019303341	0.08382598	0.050536882	6.9080763	-0.31763008	6.9532657	Multitasking_Watch
12:05:24.495	7.0152254	-0.59378016	6.854809	-0.00019303341	0.08382598	0.050536882	6.9080763	-0.31763008	6.9532657	Multitasking_Watch
12:05:24.516	7.0152254	-0.59378016	6.854809	-0.00019303341	0.08382598	0.050536882	6.9080763	-0.31763008	6.9532657	Multitasking_Watch
12:05:24.538	7.0152254	-0.59378016	6.854809	-0.00019303341	0.08382598	0.050536882	6.9080763	-0.31763008	6.9532657	Multitasking_Watch
12:05:24.560	7.0152254	-0.59378016	6.854809	-0.00019303341	0.08382598	0.050536882	6.9080763	-0.31763008	6.9532657	Multitasking_Watch
12:05:24.582	7.0152254	-0.59378016	6.854809	-0.00019303341	0.08382598	0.050536882	6.9080763	-0.31763008	6.9532657	Multitasking_Watch
12:05:24.604	7.0152254	-0.59378016	6.854809	-0.00019303341	0.08382598	0.050536882	6.9080763	-0.31763008	6.9532657	Multitasking_Watch
12:05:24.626	7.0152254	-0.59378016	6.854809	-0.00019303341	0.08382598	0.050536882	6.9080763	-0.31763008	6.9532657	Multitasking_Watch
12:05:24.650	6.665661	-0.41420954	6.732701	0.12992126	0.08688031	0.003500258	6.8393927	-0.34811085	7.0193853	Multitasking_Watch
12:05:24.673	6.665661	-0.41420954	6.732701	0.12992126	0.08688031	0.003500258	6.8393927	-0.34811085	7.0193853	Multitasking_Watch
12:05:24.696	6.665661	-0.41420954	6.732701	0.12992126	0.08688031	0.003500258	6.8393927	-0.34811085	7.0193853	Multitasking_Watch
12:05:24.719	6.665661	-0.41420954	6.732701	0.12992126	0.08688031	0.003500258	6.8393927	-0.34811085	7.0193853	Multitasking_Watch
12:05:24.741	6.665661	-0.41420954	6.732701	0.12992126	0.08688031	0.003500258	6.8393927	-0.34811085	7.0193853	Multitasking_Watch
12:05:24.764	6.665661	-0.41420954	6.732701	0.12992126	0.08688031	0.003500258	6.8393927	-0.34811085	7.0193853	Multitasking_Watch
12:05:24.786	6.665661	-0.41420954	6.732701	0.12992126	0.08688031	0.003500258	6.8393927	-0.34811085	7.0193853	Multitasking_Watch
12:05:24.808	6.665661	-0.41420954	6.732701	0.12992126	0.08688031	0.003500258	6.8393927	-0.34811085	7.0193853	Multitasking_Watch
12:05:24.831	6.529187	-0.18675344	6.5459476	0.06639128	0.08565858	-0.0148257	6.8406954	-0.28167322	7.0210986	Multitasking_Watch
12:05:24.853	6.529187	-0.18675344	6.5459476	0.06639128	0.08565858	-0.0148257	6.8406954	-0.28167322	7.0210986	Multitasking_Watch
12:05:24.876	6.529187	-0.18675344	6.5459476	0.06639128	0.08565858	-0.0148257	6.8406954	-0.28167322	7.0210986	Multitasking_Watch
12:05:24.899	6.529187	-0.18675344	6.5459476	0.06639128	0.08565858	-0.0148257	6.8406954	-0.28167322	7.0210986	Multitasking_Watch
12:05:24.921	6.529187	-0.18675344	6.5459476	0.06639128	0.08565858	-0.0148257	6.8406954	-0.28167322	7.0210986	Multitasking_Watch
12:05:24.943	6.529187	-0.18675344	6.5459476	0.06639128	0.08565858	-0.0148257	6.8406954	-0.28167322	7.0210986	Multitasking_Watch
12:05:24.965	6.529187	-0.18675344	6.5459476	0.06639128	0.08565858	-0.0148257	6.8406954	-0.28167322	7.0210986	Multitasking_Watch
12:05:24.989	6.529187	-0.18675344	6.5459476	0.06639128	0.08565858	-0.0148257	6.8406954	-0.28167322	7.0210986	Multitasking_Watch
12:05:25.012	6.6608725	-0.3974496	6.6177754	0.026074173	0.029458977	-0.042314637	6.875114	-0.28039604	6.987448	Multitasking_Watch
12:05:25.034	6.6608725	-0.3974496	6.6177754	0.026074173	0.029458977	-0.042314637	6.875114	-0.28039604	6.987448	Multitasking_Watch
12:05:25.057	6.6608725	-0.3974496	6.6177754	0.026074173	0.029458977	-0.042314637	6.875114	-0.28039604	6.987448	Multitasking_Watch
12:05:25.079	6.6608725	-0.3974496	6.6177754	0.026074173	0.029458977	-0.042314637	6.875114	-0.28039604	6.987448	Multitasking_Watch
12:05:25.102	6.6608725	-0.3974496	6.6177754	0.026074173	0.029458977	-0.042314637	6.875114	-0.28039604	6.987448	Multitasking_Watch
12:05:25.124	6.6608725	-0.3974496	6.6177754	0.026074173	0.029458977	-0.042314637	6.875114	-0.28039604	6.987448	Multitasking_Watch
12:05:25.147	6.6608725	-0.3974496	6.6177754	0.026074173	0.029458977	-0.042314637	6.875114	-0.28039604	6.987448	Multitasking_Watch
12:05:25.169	6.6608725	-0.3974496	6.6177754	0.026074173	0.029458977	-0.042314637	6.875114	-0.28039604	6.987448	Multitasking_Watch
12:05:25.192	6.6345353	-0.34956414	6.8667803	-0.022184184	-0.017577648	-0.0044409903	6.839408	-0.29162586	7.0219493	Multitasking_Watch
12:05:25.216	6.6345353	-0.34956414	6.8667803	-0.022184184	-0.017577648	-0.0044409903	6.839408	-0.29162586	7.0219493	Multitasking_Watch
12:05:25.239	6.6345353	-0.34956414	6.8667803	-0.022184184	-0.017577648	-0.0044409903	6.839408	-0.29162586	7.0219493	Multitasking_Watch
12:05:25.262	6.6345353	-0.34956414	6.8667803	-0.022184184	-0.017577648	-0.0044409903	6.839408	-0.29162586	7.0219493	Multitasking_Watch
12:05:25.286	6.6345353	-0.34956414	6.8667803	-0.022184184	-0.017577648	-0.0044409903	6.839408	-0.29162586	7.0219493	Multitasking_Watch
12:05:25.307	6.6345353	-0.34956414	6.8667803	-0.022184184	-0.017577648	-0.0044409903	6.839408	-0.29162586	7.0219493	Multitasking_Watch
12:05:25.329	6.6345353	-0.34956414	6.8667803	-0.022184184	-0.017577648	-0.0044409903	6.839408	-0.29162586	7.0219493	Multitasking_Watch
12:05:25.350	6.6776323	-0.31604427	6.8236833	0.013856866	-0.010247265	-0.013603969	6.865432	-0.28597763	6.9967403	Multitasking_Watch
12:05:25.372	6.6776323	-0.31604427	6.8236833	0.013856866	-0.010247265	-0.013603969	6.865432	-0.28597763	6.9967403	Multitasking_Watch
12:05:25.394	6.6776323	-0.31604427	6.8236833	0.013856866	-0.010247265	-0.013603969	6.865432	-0.28597763	6.9967403	Multitasking_Watch
12:05:25.417	6.6776323	-0.31604427	6.8236833	0.013856866	-0.010247265	-0.013603969	6.865432	-0.28597763	6.9967403	Multitasking_Watch
12:05:25.440	6.6776323	-0.31604427	6.8236833	0.013856866	-0.010247265	-0.013603969	6.865432	-0.28597763	6.9967403	Multitasking_Watch
12:05:25.463	6.6776323	-0.31604427	6.8236833	0.013856866	-0.010247265	-0.013603969	6.865432	-0.28597763	6.9967403	Multitasking_Watch
12:05:25.486	6.6776323	-0.31604427	6.8236833	0.013856866	-0.010247265	-0.013603969	6.865432	-0.28597763	6.9967403	Multitasking_Watch
12:05:25.508	6.6776323	-0.31604427	6.8236833	0.013856866	-0.010247265	-0.013603969	6.865432	-0.28597763	6.9967403	Multitasking_Watch
12:05:25.531	6.6967864	-0.2657645	6.675238	0.019354654	-0.0010842859	-0.016658295	6.8886275	-0.27237055	6.9744453	Multitasking_Watch
12:05:25.555	6.6967864	-0.2657645	6.675238	0.019354654	-0.0010842859	-0.016658295	6.8886275	-0.27237055	6.9744453	Multitasking_Watch
12:05:25.576	6.6967864	-0.2657645	6.675238	0.019354654	-0.0010842859	-0.016658295	6.8886275	-0.27237055	6.9744453	Multitasking_Watch
12:05:25.598	6.6967864	-0.2657645	6.675238	0.019354654	-0.0010842859	-0.016658295	6.8886275	-0.27237055	6.9744453	Multitasking_Watch
12:05:25.621	6.6967864	-0.2657645	6.675238	0.019354654	-0.0010842859	-0.016658295	6.8886275	-0.27237055	6.9744453	Multitasking_Watch
12:05:25.643	6.6967864	-0.2657645	6.675238	0.019354654	-0.0010842859	-0.016658295	6.8886275	-0.27237055	6.9744453	Multitasking_Watch
12:05:25.666	6.6967864	-0.2657645	6.675238	0.019354654	-0.0010842859	-0.016658295	6.8886275	-0.27237055	6.9744453	Multitasking_Watch
12:05:25.690	6.6967864	-0.2657645	6.675238	0.019354654	-0.0010842859	-0.016658295	6.8886275	-0.27237055	6.9744453	Multitasking_Watch
12:05:25.712	6.6417184	-0.20590763	6.7877693	0.019354654	-0.0010842859	-0.016658295	6.8886275	-0.27237055	6.9744453	Multitasking_Watch
12:05:25.734	6.6417184	-0.20590763	6.7877693	-0.0075234165	-0.0065820734	-0.03559512	6.892301	-0.23687866	6.972113	Multitasking_Watch
12:05:25.757	6.6417184	-0.20590763	6.7877693	-0.0075234165	-0.0065820734	-0.03559512	6.892301	-0.23687866	6.972113	Multitasking_Watch
12:05:25.780	6.6417184	-0.20590763	6.7877693	-0.0075234165	-0.0065820734	-0.03559512	6.892301	-0.23687866	6.972113	Multitasking_Watch
12:05:25.803	6.6417184	-0.20590763	6.7877693	-0.0075234165	-0.0065820734	-0.03559512	6.892301	-0.23687866	6.972113	Multitasking_Watch
12:05:25.824	6.6417184	-0.20590763	6.7877693	-0.0075234165	-0.0065820734	-0.03559512	6.892301	-0.23687866	6.972113	Multitasking_Watch
12:05:25.846	6.6417184	-0.20590763	6.7877693	-0.0075234165	-0.0065820734	-0.03559512	6.892301	-0.23687866	6.972113	Multitasking_Watch
12:05:25.868	6.6417184	-0.20590763	6.7877693	-0.0075234165	-0.0065820734	-0.03559512	6.892301	-0.23687866	6.972113	Multitasking_Watch
12:05:25.892	6.8165	-0.25139886	6.91706	-0.0075234165	-0.0065820734	-0.03559512	6.892301	-0.23687866	6.972113	Multitasking_Watch
12:05:25.915	6.8165	-0.25139886	6.91706	-0.021573316	-0.029794952	0.04687169	6.8790727	-0.2553519	6.9845104	Multitasking_Watch
12:05:25.937	6.8165	-0.25139886	6.91706	-0.021573316	-0.029794952	0.04687169	6.8790727	-0.2553519	6.9845104	Multitasking_Watch
12:05:25.960	6.8165	-0.25139886	6.91706	-0.021573316	-0.029794952	0.04687169	6.8790727	-0.2553519	6.9845104	Multitasking_Watch
12:05:25.983	6.8165	-0.25139886	6.91706	-0.021573316	-0.029794952	0.04687169	6.8790727	-0.2553519	6.9845104	Multitasking_Watch
12:05:26.006	6.8165	-0.25139886	6.91706	-0.021573316	-0.029794952	0.04687169	6.8790727	-0.2553519	6.9845104	Multitasking_Watch
12:05:26.029	6.8165	-0.25139886	6.91706	-0.021573316	-0.029794952	0.04687169	6.8790727	-0.2553519	6.9845104	Multitasking_Watch
12:05:26.051	6.8165	-0.25139886	6.91706	-0.021573316	-0.029794952	0.04687169	6.8790727	-0.2553519	6.9845104	Multitasking_Watch
12:05:26.074	6.969734	-0.4189981	7.2426815	-0.029514564	0.045341473	0.00044593166	6.88163	-0.24573097	6.9823403	Multitasking_Watch
12:05:26.097	6.969734	-0.4189981	7.2426815	-0.029514564	0.045341473	0.00044593166	6.88163	-0.24573097	6.9823403	Multitasking_Watch
12:05:26.119	6.969734	-0.4189981	7.2426815	-0.029514564	0.045341473	0.00044593166	6.88163	-0.24573097	6.9823403	Multitasking_Watch
12:05:26.141	6.969734	-0.4189981	7.2426815	-0.029514564	0.045341473	0.00044593166	6.88163	-0.24573097	6.9823403	Multitasking_Watch
12:05:26.164	6.969734	-0.4189981	7.2426815	-0.029514564	0.045341473	0.00044593166	6.88163	-0.24573097	6.9823403	Multitasking_Watch
12:05:26.186	6.969734	-0.4189981	7.2426815	-0.029514564	0.045341473	0.00044593166	6.88163	-0.24573097	6.9823403	Multitasking_Watch
12:05:26.208	6.969734	-0.4189981	7.2426815	-0.029514564	0.045341473	0.00044593166	6.88163	-0.24573097	6.9823403	Multitasking_Watch
12:05:26.230	6.969734	-0.4189981	7.2426815	-0.029514564	0.045341473	0.00044593166	6.88163	-0.24573097	6.9823403	Multitasking_Watch
12:05:26.252	6.426234	-0.047885496	6.411868	0.035237152	-0.068890326	-0.033151656	6.9236794	-0.20985037	6.9418225	Multitasking_Watch
12:05:26.274	6.426234	-0.047885496	6.411868	0.035237152	-0.068890326	-0.033151656	6.9236794	-0.20985037	6.9418225	Multitasking_Watch
12:05:26.297	6.426234	-0.047885496	6.411868	0.035237152	-0.068890326	-0.033151656	6.9236794	-0.20985037	6.9418225	Multitasking_Watch
12:05:26.319	6.426234	-0.047885496	6.411868	0.035237152	-0.068890326	-0.033151656	6.9236794	-0.20985037	6.9418225	Multitasking_Watch
12:05:26.343	6.426234	-0.047885496	6.411868	0.035237152	-0.068890326	-0.033151656	6.9236794	-0.20985037	6.9418225	Multitasking_Watch
12:05:26.365	6.426234	-0.047885496	6.411868	0.035237152	-0.068890326	-0.033151656	6.9236794	-0.20985037	6.9418225	Multitasking_Watch
12:05:26.386	6.426234	-0.047885496	6.411868	0.035237152	-0.068890326	-0.033151656	6.9236794	-0.20985037	6.9418225	Multitasking_Watch
12:05:26.408	6.426234	-0.047885496	6.411868	0.035237152	-0.068890326	-0.033151656	6.9236794	-0.20985037	6.9418225	Multitasking_Watch
12:05:26.433	6.7805862	-0.2777359	6.656084	0.035237152	-0.068890326	-0.033151656	6.9183946	-0.23923312	6.9461393	Multitasking_Watch
12:05:26.460	6.7805862	-0.2777359	6.656084	-0.01729726	0.085047714	0.015106697	6.9183946	-0.23923312	6.9461393	Multitasking_Watch
12:05:26.483	6.7805862	-0.2777359	6.656084	-0.01729726	0.085047714	0.015106697	6.9183946	-0.23923312	6.9461393	Multitasking_Watch
12:05:26.508	6.7805862	-0.2777359	6.656084	-0.01729726	0.085047714	0.015106697	6.9183946	-0.23923312	6.9461393	Multitasking_Watch
12:05:26.532	6.7805862	-0.2777359	6.656084	-0.01729726	0.085047714	0.015106697	6.9183946	-0.23923312	6.9461393	Multitasking_Watch
12:05:26.556	6.7805862	-0.2777359	6.656084	-0.01729726	0.085047714	0.015106697	6.9183946	-0.23923312	6.9461393	Multitasking_Watch
12:05:26.580	6.7805862	-0.2777359	6.656084	-0.01729726	0.085047714	0.015106697	6.9183946	-0.23923312	6.9461393	Multitasking_Watch
12:05:26.602	6.7805862	-0.2777359	6.656084	-0.01729726	0.085047714	0.015106697	6.9183946	-0.23923312	6.9461393	Multitasking_Watch
12:05:26.625	6.589044	-0.34956414	6.9840994	-0.018518992	0.04045455	0.004721988	6.8841486	-0.22425796	6.9805813	Multitasking_Watch
12:05:26.647	6.589044	-0.34956414	6.9840994	-0.018518992	0.04045455	0.004721988	6.8841486	-0.22425796	6.9805813	Multitasking_Watch
12:05:26.669	6.589044	-0.34956414	6.9840994	-0.018518992	0.04045455	0.004721988	6.8841486	-0.22425796	6.9805813	Multitasking_Watch
12:05:26.692	6.589044	-0.34956414	6.9840994	-0.018518992	0.04045455	0.004721988	6.8841486	-0.22425796	6.9805813	Multitasking_Watch
12:05:26.714	6.589044	-0.34956414	6.9840994	-0.018518992	0.04045455	0.004721988	6.8841486	-0.22425796	6.9805813	Multitasking_Watch
12:05:26.737	6.589044	-0.34956414	6.9840994	-0.018518992	0.04045455	0.004721988	6.8841486	-0.22425796	6.9805813	Multitasking_Watch
12:05:26.760	6.589044	-0.34956414	6.9840994	-0.018518992	0.04045455	0.004721988	6.8841486	-0.22425796	6.9805813	Multitasking_Watch
12:05:26.783	6.589044	-0.34956414	6.9840994	-0.018518992	0.04045455	0.004721988	6.8841486	-0.22425796	6.9805813	Multitasking_Watch
12:05:26.805	6.6345353	-0.18675344	6.8021345	0.046232726	0.031902436	-0.014214834	6.888597	-0.23145401	6.975952	Multitasking_Watch
12:05:26.828	6.6345353	-0.18675344	6.8021345	0.046232726	0.031902436	-0.014214834	6.888597	-0.23145401	6.975952	Multitasking_Watch
12:05:26.852	6.6345353	-0.18675344	6.8021345	0.046232726	0.031902436	-0.014214834	6.888597	-0.23145401	6.975952	Multitasking_Watch
12:05:26.874	6.6345353	-0.18675344	6.8021345	0.046232726	0.031902436	-0.014214834	6.888597	-0.23145401	6.975952	Multitasking_Watch
12:05:26.897	6.6345353	-0.18675344	6.8021345	0.046232726	0.031902436	-0.014214834	6.888597	-0.23145401	6.975952	Multitasking_Watch
12:05:26.919	6.6345353	-0.18675344	6.8021345	0.046232726	0.031902436	-0.014214834	6.888597	-0.23145401	6.975952	Multitasking_Watch
12:05:26.940	6.6345353	-0.18675344	6.8021345	0.046232726	0.031902436	-0.014214834	6.888597	-0.23145401	6.975952	Multitasking_Watch
12:05:26.962	6.6345353	-0.18675344	6.8021345	0.046232726	0.031902436	-0.014214834	6.888597	-0.23145401	6.975952	Multitasking_Watch
12:05:26.983	6.672844	-0.24900457	6.8021345	-0.033790622	-0.027962357	0.025491407	6.883094	-0.23667876	6.981208	Multitasking_Watch
12:05:27.005	6.672844	-0.24900457	6.8021345	-0.033790622	-0.027962357	0.025491407	6.883094	-0.23667876	6.981208	Multitasking_Watch
12:05:27.027	6.672844	-0.24900457	6.8021345	-0.033790622	-0.027962357	0.025491407	6.883094	-0.23667876	6.981208	Multitasking_Watch
12:05:27.051	6.672844	-0.24900457	6.8021345	-0.033790622	-0.027962357	0.025491407	6.883094	-0.23667876	6.981208	Multitasking_Watch
12:05:27.073	6.672844	-0.24900457	6.8021345	-0.033790622	-0.027962357	0.025491407	6.883094	-0.23667876	6.981208	Multitasking_Watch
12:05:27.096	6.672844	-0.24900457	6.8021345	-0.033790622	-0.027962357	0.025491407	6.883094	-0.23667876	6.981208	Multitasking_Watch
12:05:27.119	6.672844	-0.24900457	6.8021345	-0.033790622	-0.027962357	0.025491407	6.883094	-0.23667876	6.981208	Multitasking_Watch
12:05:27.142	6.672844	-0.24900457	6.8021345	-0.033790622	-0.027962357	0.025491407	6.883094	-0.23667876	6.981208	Multitasking_Watch
12:05:27.164	6.699181	-0.33519846	6.7566433	0.024241578	-0.046899177	-0.016658295	6.8757825	-0.2514014	6.987897	Multitasking_Watch
12:05:27.187	6.699181	-0.33519846	6.7566433	0.024241578	-0.046899177	-0.016658295	6.8757825	-0.2514014	6.987897	Multitasking_Watch
12:05:27.209	6.699181	-0.33519846	6.7566433	0.024241578	-0.046899177	-0.016658295	6.8757825	-0.2514014	6.987897	Multitasking_Watch
12:05:27.232	6.699181	-0.33519846	6.7566433	0.024241578	-0.046899177	-0.016658295	6.8757825	-0.2514014	6.987897	Multitasking_Watch
12:05:27.255	6.699181	-0.33519846	6.7566433	0.024241578	-0.046899177	-0.016658295	6.8757825	-0.2514014	6.987897	Multitasking_Watch
12:05:27.278	6.699181	-0.33519846	6.7566433	0.024241578	-0.046899177	-0.016658295	6.8757825	-0.2514014	6.987897	Multitasking_Watch
12:05:27.300	6.699181	-0.33519846	6.7566433	0.024241578	-0.046899177	-0.016658295	6.8757825	-0.2514014	6.987897	Multitasking_Watch
12:05:27.323	6.699181	-0.33519846	6.7566433	0.024241578	-0.046899177	-0.016658295	6.8757825	-0.2514014	6.987897	Multitasking_Watch
12:05:27.345	6.5651016	-0.20111908	6.6776323	0.052341375	0.06794349	-0.012382238	6.8413343	-0.20391893	7.023163	Multitasking_Watch
12:05:27.369	6.5651016	-0.20111908	6.6776323	0.052341375	0.06794349	-0.012382238	6.8413343	-0.20391893	7.023163	Multitasking_Watch
12:05:27.391	6.5651016	-0.20111908	6.6776323	0.052341375	0.06794349	-0.012382238	6.8413343	-0.20391893	7.023163	Multitasking_Watch
12:05:27.414	6.5651016	-0.20111908	6.6776323	0.052341375	0.06794349	-0.012382238	6.8413343	-0.20391893	7.023163	Multitasking_Watch
12:05:27.436	6.5651016	-0.20111908	6.6776323	0.052341375	0.06794349	-0.012382238	6.8413343	-0.20391893	7.023163	Multitasking_Watch
12:05:27.458	6.5651016	-0.20111908	6.6776323	0.052341375	0.06794349	-0.012382238	6.8413343	-0.20391893	7.023163	Multitasking_Watch
12:05:27.480	6.5651016	-0.20111908	6.6776323	0.052341375	0.06794349	-0.012382238	6.8413343	-0.20391893	7.023163	Multitasking_Watch
12:05:27.502	6.5651016	-0.20111908	6.6776323	0.052341375	0.06794349	-0.012382238	6.8413343	-0.20391893	7.023163	Multitasking_Watch
12:05:27.523	6.488485	-0.2370332	6.8907228	-0.08082725	0.09848675	-0.022156082	6.748398	-0.18235622	7.113097	Multitasking_Watch
12:05:27.545	6.488485	-0.2370332	6.8907228	-0.08082725	0.09848675	-0.022156082	6.748398	-0.18235622	7.113097	Multitasking_Watch
12:05:27.568	6.488485	-0.2370332	6.8907228	-0.08082725	0.09848675	-0.022156082	6.748398	-0.18235622	7.113097	Multitasking_Watch
12:05:27.591	6.488485	-0.2370332	6.8907228	-0.08082725	0.09848675	-0.022156082	6.748398	-0.18235622	7.113097	Multitasking_Watch
12:05:27.614	6.488485	-0.2370332	6.8907228	-0.08082725	0.09848675	-0.022156082	6.748398	-0.18235622	7.113097	Multitasking_Watch
12:05:27.636	6.488485	-0.2370332	6.8907228	-0.08082725	0.09848675	-0.022156082	6.748398	-0.18235622	7.113097	Multitasking_Watch
12:05:27.659	6.488485	-0.2370332	6.8907228	-0.08082725	0.09848675	-0.022156082	6.748398	-0.18235622	7.113097	Multitasking_Watch
12:05:27.681	6.488485	-0.2370332	6.8907228	-0.08082725	0.09848675	-0.022156082	6.748398	-0.18235622	7.113097	Multitasking_Watch
12:05:27.704	6.282577	-0.090982445	7.21395	0.10059973	0.15957327	-0.017880026	6.5835853	-0.09069763	7.26763	Multitasking_Watch
12:05:27.726	6.282577	-0.090982445	7.21395	0.10059973	0.15957327	-0.017880026	6.5835853	-0.09069763	7.26763	Multitasking_Watch
12:05:27.748	6.282577	-0.090982445	7.21395	0.10059973	0.15957327	-0.017880026	6.5835853	-0.09069763	7.26763	Multitasking_Watch
12:05:27.770	6.282577	-0.090982445	7.21395	0.10059973	0.15957327	-0.017880026	6.5835853	-0.09069763	7.26763	Multitasking_Watch
12:05:27.793	6.282577	-0.090982445	7.21395	0.10059973	0.15957327	-0.017880026	6.5835853	-0.09069763	7.26763	Multitasking_Watch
12:05:27.816	6.282577	-0.090982445	7.21395	0.10059973	0.15957327	-0.017880026	6.5835853	-0.09069763	7.26763	Multitasking_Watch
12:05:27.839	6.282577	-0.090982445	7.21395	0.10059973	0.15957327	-0.017880026	6.5835853	-0.09069763	7.26763	Multitasking_Watch
12:05:27.862	6.282577	-0.090982445	7.21395	0.10059973	0.15957327	-0.017880026	6.5835853	-0.09069763	7.26763	Multitasking_Watch
12:05:27.884	6.1556807	-0.08619389	7.24747	0.077386856	0.11742357	-0.0074953167	6.431216	-0.029278118	7.403304	Multitasking_Watch
12:05:27.907	6.1556807	-0.08619389	7.24747	0.077386856	0.11742357	-0.0074953167	6.431216	-0.029278118	7.403304	Multitasking_Watch
12:05:27.929	6.1556807	-0.08619389	7.24747	0.077386856	0.11742357	-0.0074953167	6.431216	-0.029278118	7.403304	Multitasking_Watch
12:05:27.952	6.1556807	-0.08619389	7.24747	0.077386856	0.11742357	-0.0074953167	6.431216	-0.029278118	7.403304	Multitasking_Watch
12:05:27.974	6.1556807	-0.08619389	7.24747	0.077386856	0.11742357	-0.0074953167	6.431216	-0.029278118	7.403304	Multitasking_Watch
12:05:27.996	6.1556807	-0.08619389	7.24747	0.077386856	0.11742357	-0.0074953167	6.431216	-0.029278118	7.403304	Multitasking_Watch
12:05:28.018	6.1556807	-0.08619389	7.24747	0.077386856	0.11742357	-0.0074953167	6.431216	-0.029278118	7.403304	Multitasking_Watch
12:05:28.040	6.1556807	-0.08619389	7.24747	0.077386856	0.11742357	-0.0074953167	6.431216	-0.029278118	7.403304	Multitasking_Watch
12:05:28.062	6.2155375	0.028731298	7.352818	0.03645888	-0.07927504	-0.026432138	6.362264	0.009029694	7.4626975	Multitasking_Watch
12:05:28.084	6.2155375	0.028731298	7.352818	0.03645888	-0.07927504	-0.026432138	6.362264	0.009029694	7.4626975	Multitasking_Watch
12:05:28.107	6.2155375	0.028731298	7.352818	0.03645888	-0.07927504	-0.026432138	6.362264	0.009029694	7.4626975	Multitasking_Watch
12:05:28.129	6.2155375	0.028731298	7.352818	0.03645888	-0.07927504	-0.026432138	6.362264	0.009029694	7.4626975	Multitasking_Watch
12:05:28.153	6.2155375	0.028731298	7.352818	0.03645888	-0.07927504	-0.026432138	6.362264	0.009029694	7.4626975	Multitasking_Watch
12:05:28.175	6.2155375	0.028731298	7.352818	0.03645888	-0.07927504	-0.026432138	6.362264	0.009029694	7.4626975	Multitasking_Watch
12:05:28.197	6.2155375	0.028731298	7.352818	0.03645888	-0.07927504	-0.026432138	6.362264	0.009029694	7.4626975	Multitasking_Watch
12:05:28.220	6.2155375	0.028731298	7.352818	0.03645888	-0.07927504	-0.026432138	6.362264	0.009029694	7.4626975	Multitasking_Watch
12:05:28.243	6.1915946	0.16281068	7.0295906	0.086549826	0.07527387	-0.026432138	6.3936286	0.042841073	7.4357224	Multitasking_Watch
12:05:28.266	6.1915946	0.16281068	7.0295906	0.086549826	0.07527387	-0.026432138	6.3936286	0.042841073	7.4357224	Multitasking_Watch
12:05:28.288	6.1915946	0.16281068	7.0295906	0.086549826	0.07527387	-0.026432138	6.3936286	0.042841073	7.4357224	Multitasking_Watch
12:05:28.310	6.1915946	0.16281068	7.0295906	0.086549826	0.07527387	-0.026432138	6.3936286	0.042841073	7.4357224	Multitasking_Watch
12:05:28.333	6.1915946	0.16281068	7.0295906	0.086549826	0.07527387	-0.026432138	6.3936286	0.042841073	7.4357224	Multitasking_Watch
12:05:28.355	6.1915946	0.16281068	7.0295906	0.086549826	0.07527387	-0.026432138	6.3936286	0.042841073	7.4357224	Multitasking_Watch
12:05:28.378	6.1915946	0.16281068	7.0295906	0.086549826	0.07527387	-0.026432138	6.3936286	0.042841073	7.4357224	Multitasking_Watch
12:05:28.401	6.1915946	0.16281068	7.0295906	0.086549826	0.07527387	-0.026432138	6.3936286	0.042841073	7.4357224	Multitasking_Watch
12:05:28.423	6.1461034	0.14365649	7.3576064	-0.00019303341	0.052060988	-0.01726916	6.3887777	0.0888219	7.4394865	Multitasking_Watch
12:05:28.446	6.1461034	0.14365649	7.3576064	-0.00019303341	0.052060988	-0.01726916	6.3887777	0.0888219	7.4394865	Multitasking_Watch
12:05:28.469	6.1461034	0.14365649	7.3576064	-0.00019303341	0.052060988	-0.01726916	6.3887777	0.0888219	7.4394865	Multitasking_Watch
12:05:28.492	6.1461034	0.14365649	7.3576064	-0.00019303341	0.052060988	-0.01726916	6.3887777	0.0888219	7.4394865	Multitasking_Watch
12:05:28.515	6.1461034	0.14365649	7.3576064	-0.00019303341	0.052060988	-0.01726916	6.3887777	0.0888219	7.4394865	Multitasking_Watch
12:05:28.537	6.1461034	0.14365649	7.3576064	-0.00019303341	0.052060988	-0.01726916	6.3887777	0.0888219	7.4394865	Multitasking_Watch
12:05:28.558	6.1461034	0.14365649	7.3576064	-0.00019303341	0.052060988	-0.01726916	6.3887777	0.0888219	7.4394865	Multitasking_Watch
12:05:28.580	6.1461034	0.14365649	7.3576064	-0.00019303341	0.052060988	-0.01726916	6.3887777	0.0888219	7.4394865	Multitasking_Watch
12:05:28.602	6.1724405	0.16520496	7.3001437	0.019965518	-0.037125334	0.0022785272	6.349373	0.1280588	7.4725723	Multitasking_Watch
12:05:28.624	6.1724405	0.16520496	7.3001437	0.019965518	-0.037125334	0.0022785272	6.349373	0.1280588	7.4725723	Multitasking_Watch
12:05:28.646	6.1724405	0.16520496	7.3001437	0.019965518	-0.037125334	0.0022785272	6.349373	0.1280588	7.4725723	Multitasking_Watch
12:05:28.669	6.1724405	0.16520496	7.3001437	0.019965518	-0.037125334	0.0022785272	6.349373	0.1280588	7.4725723	Multitasking_Watch
12:05:28.694	6.1724405	0.16520496	7.3001437	0.019965518	-0.037125334	0.0022785272	6.349373	0.1280588	7.4725723	Multitasking_Watch
12:05:28.717	6.1724405	0.16520496	7.3001437	0.019965518	-0.037125334	0.0022785272	6.349373	0.1280588	7.4725723	Multitasking_Watch
12:05:28.739	6.1724405	0.16520496	7.3001437	0.019965518	-0.037125334	0.0022785272	6.349373	0.1280588	7.4725723	Multitasking_Watch
12:05:28.761	6.1724405	0.16520496	7.3001437	0.019965518	-0.037125334	0.0022785272	6.349373	0.1280588	7.4725723	Multitasking_Watch
12:05:28.783	6.2921543	0.24900457	6.960157	0.062115222	-0.06705773	0.003500258	6.479818	0.16937603	7.3589134	Multitasking_Watch
12:05:28.805	6.2921543	0.24900457	6.960157	0.062115222	-0.06705773	0.003500258	6.479818	0.16937603	7.3589134	Multitasking_Watch
12:05:28.828	6.2921543	0.24900457	6.960157	0.062115222	-0.06705773	0.003500258	6.479818	0.16937603	7.3589134	Multitasking_Watch
12:05:28.850	6.2921543	0.24900457	6.960157	0.062115222	-0.06705773	0.003500258	6.479818	0.16937603	7.3589134	Multitasking_Watch
12:05:28.872	6.2921543	0.24900457	6.960157	0.062115222	-0.06705773	0.003500258	6.479818	0.16937603	7.3589134	Multitasking_Watch
12:05:28.894	6.2921543	0.24900457	6.960157	0.062115222	-0.06705773	0.003500258	6.479818	0.16937603	7.3589134	Multitasking_Watch
12:05:28.917	6.2921543	0.24900457	6.960157	0.062115222	-0.06705773	0.003500258	6.479818	0.16937603	7.3589134	Multitasking_Watch
12:05:28.939	6.2921543	0.24900457	6.960157	0.062115222	-0.06705773	0.003500258	6.479818	0.16937603	7.3589134	Multitasking_Watch
12:05:28.962	6.3280683	0.08140534	6.9888883	0.024241578	-0.14769194	-0.026432138	6.5976906	0.18629678	7.253001	Multitasking_Watch
12:05:28.984	6.3280683	0.08140534	6.9888883	0.024241578	-0.14769194	-0.026432138	6.5976906	0.18629678	7.253001	Multitasking_Watch
12:05:29.006	6.3280683	0.08140534	6.9888883	0.024241578	-0.14769194	-0.026432138	6.5976906	0.18629678	7.253001	Multitasking_Watch
12:05:29.029	6.3280683	0.08140534	6.9888883	0.024241578	-0.14769194	-0.026432138	6.5976906	0.18629678	7.253001	Multitasking_Watch
12:05:29.053	6.3280683	0.08140534	6.9888883	0.024241578	-0.14769194	-0.026432138	6.5976906	0.18629678	7.253001	Multitasking_Watch
12:05:29.075	6.3280683	0.08140534	6.9888883	0.024241578	-0.14769194	-0.026432138	6.5976906	0.18629678	7.253001	Multitasking_Watch
12:05:29.098	6.3280683	0.08140534	6.9888883	0.024241578	-0.14769194	-0.026432138	6.5976906	0.18629678	7.253001	Multitasking_Watch
12:05:29.120	6.3280683	0.08140534	6.9888883	0.024241578	-0.14769194	-0.026432138	6.5976906	0.18629678	7.253001	Multitasking_Watch
12:05:29.141	6.577073	0.14605077	7.2714124	0.0016395624	0.044730607	0.0132741025	6.614112	0.1629422	7.2385945	Multitasking_Watch
12:05:29.163	6.577073	0.14605077	7.2714124	0.0016395624	0.044730607	0.0132741025	6.614112	0.1629422	7.2385945	Multitasking_Watch
12:05:29.185	6.577073	0.14605077	7.2714124	0.0016395624	0.044730607	0.0132741025	6.614112	0.1629422	7.2385945	Multitasking_Watch
12:05:29.206	6.577073	0.14605077	7.2714124	0.0016395624	0.044730607	0.0132741025	6.614112	0.1629422	7.2385945	Multitasking_Watch
12:05:29.227	6.577073	0.14605077	7.2714124	0.0016395624	0.044730607	0.0132741025	6.614112	0.1629422	7.2385945	Multitasking_Watch
12:05:29.250	6.577073	0.14605077	7.2714124	0.0016395624	0.044730607	0.0132741025	6.614112	0.1629422	7.2385945	Multitasking_Watch
12:05:29.273	6.577073	0.14605077	7.2714124	0.0016395624	0.044730607	0.0132741025	6.614112	0.1629422	7.2385945	Multitasking_Watch
12:05:29.295	6.577073	0.14605077	7.2714124	0.0016395624	0.044730607	0.0132741025	6.614112	0.1629422	7.2385945	Multitasking_Watch
12:05:29.317	6.344828	0.16759923	6.897906	0.004083023	-0.00047342057	-0.0019975293	6.590252	0.17451398	7.260054	Multitasking_Watch
12:05:29.339	6.344828	0.16759923	6.897906	0.004083023	-0.00047342057	-0.0019975293	6.590252	0.17451398	7.260054	Multitasking_Watch
12:05:29.361	6.344828	0.16759923	6.897906	0.004083023	-0.00047342057	-0.0019975293	6.590252	0.17451398	7.260054	Multitasking_Watch
12:05:29.384	6.344828	0.16759923	6.897906	0.004083023	-0.00047342057	-0.0019975293	6.590252	0.17451398	7.260054	Multitasking_Watch
12:05:29.407	6.344828	0.16759923	6.897906	0.004083023	-0.00047342057	-0.0019975293	6.590252	0.17451398	7.260054	Multitasking_Watch
12:05:29.430	6.344828	0.16759923	6.897906	0.004083023	-0.00047342057	-0.0019975293	6.590252	0.17451398	7.260054	Multitasking_Watch
12:05:29.452	6.344828	0.16759923	6.897906	0.004083023	-0.00047342057	-0.0019975293	6.590252	0.17451398	7.260054	Multitasking_Watch
12:05:29.474	6.344828	0.16759923	6.897906	0.004083023	-0.00047342057	-0.0019975293	6.590252	0.17451398	7.260054	Multitasking_Watch
12:05:29.497	6.344828	0.15323359	6.996071	-0.03562322	0.006246097	0.0010567969	6.5611424	0.17263065	7.2864203	Multitasking_Watch
12:05:29.520	6.344828	0.15323359	6.996071	-0.03562322	0.006246097	0.0010567969	6.5611424	0.17263065	7.2864203	Multitasking_Watch
12:05:29.542	6.344828	0.15323359	6.996071	-0.03562322	0.006246097	0.0010567969	6.5611424	0.17263065	7.2864203	Multitasking_Watch
12:05:29.565	6.344828	0.15323359	6.996071	-0.03562322	0.006246097	0.0010567969	6.5611424	0.17263065	7.2864203	Multitasking_Watch
12:05:29.587	6.344828	0.15323359	6.996071	-0.03562322	0.006246097	0.0010567969	6.5611424	0.17263065	7.2864203	Multitasking_Watch
12:05:29.610	6.344828	0.15323359	6.996071	-0.03562322	0.006246097	0.0010567969	6.5611424	0.17263065	7.2864203	Multitasking_Watch
12:05:29.631	6.344828	0.15323359	6.996071	-0.03562322	0.006246097	0.0010567969	6.5611424	0.17263065	7.2864203	Multitasking_Watch
12:05:29.653	6.344828	0.15323359	6.996071	-0.03562322	0.006246097	0.0010567969	6.5611424	0.17263065	7.2864203	Multitasking_Watch
12:05:29.677	6.141315	0.090982445	7.1660647	0.06333695	0.122921355	-0.020934353	6.49927	0.16566285	7.341821	Multitasking_Watch
12:05:29.699	6.141315	0.090982445	7.1660647	0.06333695	0.122921355	-0.020934353	6.49927	0.16566285	7.341821	Multitasking_Watch
12:05:29.723	6.141315	0.090982445	7.1660647	0.06333695	0.122921355	-0.020934353	6.49927	0.16566285	7.341821	Multitasking_Watch
12:05:29.746	6.141315	0.090982445	7.1660647	0.06333695	0.122921355	-0.020934353	6.49927	0.16566285	7.341821	Multitasking_Watch
12:05:29.769	6.141315	0.090982445	7.1660647	0.06333695	0.122921355	-0.020934353	6.49927	0.16566285	7.341821	Multitasking_Watch
12:05:29.792	6.141315	0.090982445	7.1660647	0.06333695	0.122921355	-0.020934353	6.49927	0.16566285	7.341821	Multitasking_Watch
12:05:29.815	6.141315	0.090982445	7.1660647	0.06333695	0.122921355	-0.020934353	6.49927	0.16566285	7.341821	Multitasking_Watch
12:05:29.839	6.141315	0.090982445	7.1660647	0.06333695	0.122921355	-0.020934353	6.49927	0.16566285	7.341821	Multitasking_Watch
12:05:29.861	6.3567996	0.19633053	7.151699	0.016911194	0.063056566	-0.01604743	6.4571223	0.18455665	7.3784723	Multitasking_Watch
12:05:29.883	6.3567996	0.19633053	7.151699	0.016911194	0.063056566	-0.01604743	6.4571223	0.18455665	7.3784723	Multitasking_Watch
12:05:29.904	6.3567996	0.19633053	7.151699	0.016911194	0.063056566	-0.01604743	6.4571223	0.18455665	7.3784723	Multitasking_Watch
12:05:29.926	6.3567996	0.19633053	7.151699	0.016911194	0.063056566	-0.01604743	6.4571223	0.18455665	7.3784723	Multitasking_Watch
12:05:29.948	6.3567996	0.19633053	7.151699	0.016911194	0.063056566	-0.01604743	6.4571223	0.18455665	7.3784723	Multitasking_Watch
12:05:29.970	6.3567996	0.19633053	7.151699	0.016911194	0.063056566	-0.01604743	6.4571223	0.18455665	7.3784723	Multitasking_Watch
12:05:30.041	6.193989	0.15802214	6.8236833	0.016911194	0.07221954	0.019382752	6.4720697	0.17034575	7.3657064	Multitasking_Watch
12:05:30.113	6.193989	0.15802214	6.8236833	0.016911194	0.07221954	0.019382752	6.4720697	0.17034575	7.3657064	Multitasking_Watch
12:05:30.135	6.193989	0.15802214	6.8236833	0.016911194	0.07221954	0.019382752	6.4720697	0.17034575	7.3657064	Multitasking_Watch
12:05:30.156	6.193989	0.15802214	6.8236833	0.016911194	0.07221954	0.019382752	6.4720697	0.17034575	7.3657064	Multitasking_Watch
12:05:30.178	6.193989	0.15802214	6.8236833	0.016911194	0.07221954	0.019382752	6.4720697	0.17034575	7.3657064	Multitasking_Watch
12:05:30.199	6.193989	0.15802214	6.8236833	0.016911194	0.07221954	0.019382752	6.4720697	0.17034575	7.3657064	Multitasking_Watch
12:05:30.221	6.2873654	-0.2753416	7.8125186	-0.003858225	0.012965615	-0.011160508	6.409493	0.0048179217	7.422179	Multitasking_Watch
[truncated: 3,306 more rows]
