# Supplementary material for: Real-time Smartphone Activity Classification Using Inertial Sensors—Recognition of Scrolling, Typing, and Watching Videos While Sitting or Walking
Source: Sensors (Basel). 2020 Jan 24;20(3):655. doi: 10.3390/s20030655 (PMC7038357; doi:10.3390/s20030655)
Supplement: Supplementary file 1 [file sensors-20-00655-s001.zip › sensors-668083-supplementary/5Hz_data/2655/2019_09_03_12_04_41_Multitasking_Type.csv]

time	accX	accY	accZ	rotX	rotY	rotZ	graX	graY	graZ	activity
12:06:57.906	0.3328042	6.9912825	5.564295	0.020576386	-0.44823763	-0.031929925	0.21799853	7.0938616	6.7675657	Multitasking_Type
12:06:57.928	0.3328042	6.9912825	5.564295	0.020576386	-0.44823763	-0.031929925	0.21799853	7.0938616	6.7675657	Multitasking_Type
12:06:58.019	0.3328042	6.9912825	5.564295	0.020576386	-0.44823763	-0.031929925	0.21799853	7.0938616	6.7675657	Multitasking_Type
12:06:58.091	0.7039168	6.184412	7.4030976	0.010802541	-0.12814425	-0.0050518555	0.3058022	6.7079716	7.1470203	Multitasking_Type
12:06:58.121	0.7039168	6.184412	7.4030976	0.010802541	-0.12814425	-0.0050518555	0.3058022	6.7079716	7.1470203	Multitasking_Type
12:06:58.143	0.7039168	6.184412	7.4030976	0.010802541	-0.12814425	-0.0050518555	0.3058022	6.7079716	7.1470203	Multitasking_Type
12:06:58.166	0.7039168	6.184412	7.4030976	0.010802541	-0.12814425	-0.0050518555	0.3058022	6.7079716	7.1470203	Multitasking_Type
12:06:58.187	0.7039168	6.184412	7.4030976	0.010802541	-0.12814425	-0.0050518555	0.3058022	6.7079716	7.1470203	Multitasking_Type
12:06:58.208	0.7039168	6.184412	7.4030976	0.010802541	-0.12814425	-0.0050518555	0.3058022	6.7079716	7.1470203	Multitasking_Type
12:06:58.229	0.20351335	6.5052447	6.854809	-0.0710534	0.03923282	-0.03009733	0.34840244	6.6850495	7.1665196	Multitasking_Type
12:06:58.250	0.20351335	6.5052447	6.854809	-0.0710534	0.03923282	-0.03009733	0.34840244	6.6850495	7.1665196	Multitasking_Type
12:06:58.272	0.20351335	6.5052447	6.854809	-0.0710534	0.03923282	-0.03009733	0.34840244	6.6850495	7.1665196	Multitasking_Type
12:06:58.293	0.20351335	6.5052447	6.854809	-0.0710534	0.03923282	-0.03009733	0.34840244	6.6850495	7.1665196	Multitasking_Type
12:06:58.314	0.20351335	6.5052447	6.854809	-0.0710534	0.03923282	-0.03009733	0.34840244	6.6850495	7.1665196	Multitasking_Type
12:06:58.335	0.20351335	6.5052447	6.854809	-0.0710534	0.03923282	-0.03009733	0.34840244	6.6850495	7.1665196	Multitasking_Type
12:06:58.357	0.20351335	6.5052447	6.854809	-0.0710534	0.03923282	-0.03009733	0.34840244	6.6850495	7.1665196	Multitasking_Type
12:06:58.378	0.20351335	6.5052447	6.854809	-0.0710534	0.03923282	-0.03009733	0.34840244	6.6850495	7.1665196	Multitasking_Type
12:06:58.399	0.38547826	6.5627074	6.490879	-0.11747916	-0.0059712077	0.0053328536	0.35588223	6.6800394	7.170824	Multitasking_Type
12:06:58.421	0.38547826	6.5627074	6.490879	-0.11747916	-0.0059712077	0.0053328536	0.35588223	6.6800394	7.170824	Multitasking_Type
12:06:58.442	0.38547826	6.5627074	6.490879	-0.11747916	-0.0059712077	0.0053328536	0.35588223	6.6800394	7.170824	Multitasking_Type
12:06:58.466	0.38547826	6.5627074	6.490879	-0.11747916	-0.0059712077	0.0053328536	0.35588223	6.6800394	7.170824	Multitasking_Type
12:06:58.488	0.38547826	6.5627074	6.490879	-0.11747916	-0.0059712077	0.0053328536	0.35588223	6.6800394	7.170824	Multitasking_Type
12:06:58.510	0.38547826	6.5627074	6.490879	-0.11747916	-0.0059712077	0.0053328536	0.35588223	6.6800394	7.170824	Multitasking_Type
12:06:58.532	0.38547826	6.5627074	6.490879	-0.11747916	-0.0059712077	0.0053328536	0.35588223	6.6800394	7.170824	Multitasking_Type
12:06:58.555	0.38547826	6.5627074	6.490879	-0.11747916	-0.0059712077	0.0053328536	0.35588223	6.6800394	7.170824	Multitasking_Type
12:06:58.577	0.38547826	6.5627074	6.490879	-0.11747916	-0.0059712077	0.0053328536	0.3744041	6.6257	7.2201257	Multitasking_Type
12:06:58.601	0.4070267	6.4789076	6.840443	0.086549826	-0.06705773	-0.020323487	0.3744041	6.6257	7.2201257	Multitasking_Type
12:06:58.624	0.4070267	6.4789076	6.840443	0.086549826	-0.06705773	-0.020323487	0.3744041	6.6257	7.2201257	Multitasking_Type
12:06:58.646	0.4070267	6.4789076	6.840443	0.086549826	-0.06705773	-0.020323487	0.3744041	6.6257	7.2201257	Multitasking_Type
12:06:58.669	0.4070267	6.4789076	6.840443	0.086549826	-0.06705773	-0.020323487	0.3744041	6.6257	7.2201257	Multitasking_Type
12:06:58.695	0.4070267	6.4789076	6.840443	0.086549826	-0.06705773	-0.020323487	0.3744041	6.6257	7.2201257	Multitasking_Type
12:06:58.717	0.4070267	6.4789076	6.840443	0.086549826	-0.06705773	-0.020323487	0.3744041	6.6257	7.2201257	Multitasking_Type
12:06:58.741	0.4070267	6.4789076	6.840443	0.086549826	-0.06705773	-0.020323487	0.3744041	6.6257	7.2201257	Multitasking_Type
12:06:58.764	0.28252444	6.531582	6.5651016	-0.04539706	-0.0065820734	-0.0056627207	0.36387286	6.6370244	7.2102594	Multitasking_Type
12:06:58.786	0.28252444	6.531582	6.5651016	-0.04539706	-0.0065820734	-0.0056627207	0.36387286	6.6370244	7.2102594	Multitasking_Type
12:06:58.810	0.28252444	6.531582	6.5651016	-0.04539706	-0.0065820734	-0.0056627207	0.36387286	6.6370244	7.2102594	Multitasking_Type
12:06:58.832	0.28252444	6.531582	6.5651016	-0.04539706	-0.0065820734	-0.0056627207	0.36387286	6.6370244	7.2102594	Multitasking_Type
12:06:58.855	0.28252444	6.531582	6.5651016	-0.04539706	-0.0065820734	-0.0056627207	0.36387286	6.6370244	7.2102594	Multitasking_Type
12:06:58.878	0.28252444	6.531582	6.5651016	-0.04539706	-0.0065820734	-0.0056627207	0.36387286	6.6370244	7.2102594	Multitasking_Type
12:06:58.900	0.28252444	6.531582	6.5651016	-0.04539706	-0.0065820734	-0.0056627207	0.36387286	6.6370244	7.2102594	Multitasking_Type
12:06:58.924	0.28252444	6.531582	6.5651016	-0.04539706	-0.0065820734	-0.0056627207	0.36387286	6.6370244	7.2102594	Multitasking_Type
12:06:58.946	0.42378664	6.4358106	6.768615	0.0077482145	-0.09821186	0.0016676622	0.3600381	6.61716	7.228684	Multitasking_Type
12:06:58.969	0.42378664	6.4358106	6.768615	0.0077482145	-0.09821186	0.0016676622	0.3600381	6.61716	7.228684	Multitasking_Type
12:06:58.991	0.42378664	6.4358106	6.768615	0.0077482145	-0.09821186	0.0016676622	0.3600381	6.61716	7.228684	Multitasking_Type
12:06:59.013	0.42378664	6.4358106	6.768615	0.0077482145	-0.09821186	0.0016676622	0.3600381	6.61716	7.228684	Multitasking_Type
12:06:59.036	0.42378664	6.4358106	6.768615	0.0077482145	-0.09821186	0.0016676622	0.3600381	6.61716	7.228684	Multitasking_Type
12:06:59.059	0.42378664	6.4358106	6.768615	0.0077482145	-0.09821186	0.0016676622	0.3600381	6.61716	7.228684	Multitasking_Type
12:06:59.082	0.42378664	6.4358106	6.768615	0.0077482145	-0.09821186	0.0016676622	0.3600381	6.61716	7.228684	Multitasking_Type
12:06:59.105	0.42378664	6.4358106	6.768615	0.0077482145	-0.09821186	0.0016676622	0.3600381	6.61716	7.228684	Multitasking_Type
12:06:59.128	0.36871833	6.454965	7.21395	-0.03928841	0.0080786925	0.0028893927	0.40060657	6.581647	7.2589087	Multitasking_Type
12:06:59.151	0.36871833	6.454965	7.21395	-0.03928841	0.0080786925	0.0028893927	0.40060657	6.581647	7.2589087	Multitasking_Type
12:06:59.175	0.36871833	6.454965	7.21395	-0.03928841	0.0080786925	0.0028893927	0.40060657	6.581647	7.2589087	Multitasking_Type
12:06:59.198	0.36871833	6.454965	7.21395	-0.03928841	0.0080786925	0.0028893927	0.40060657	6.581647	7.2589087	Multitasking_Type
12:06:59.220	0.36871833	6.454965	7.21395	-0.03928841	0.0080786925	0.0028893927	0.40060657	6.581647	7.2589087	Multitasking_Type
12:06:59.242	0.36871833	6.454965	7.21395	-0.03928841	0.0080786925	0.0028893927	0.40060657	6.581647	7.2589087	Multitasking_Type
12:06:59.271	0.36871833	6.454965	7.21395	-0.03928841	0.0080786925	0.0028893927	0.40060657	6.581647	7.2589087	Multitasking_Type
12:06:59.294	0.36871833	6.454965	7.21395	-0.03928841	0.0080786925	0.0028893927	0.45466363	6.5629535	7.272639	Multitasking_Type
12:06:59.316	0.36392978	6.3711653	7.1540933	-0.060057826	-0.014523321	0.004721988	0.45466363	6.5629535	7.272639	Multitasking_Type
12:06:59.337	0.36392978	6.3711653	7.1540933	-0.060057826	-0.014523321	0.004721988	0.45466363	6.5629535	7.272639	Multitasking_Type
12:06:59.359	0.36392978	6.3711653	7.1540933	-0.060057826	-0.014523321	0.004721988	0.45466363	6.5629535	7.272639	Multitasking_Type
12:06:59.385	0.36392978	6.3711653	7.1540933	-0.060057826	-0.014523321	0.004721988	0.45466363	6.5629535	7.272639	Multitasking_Type
12:06:59.408	0.36392978	6.3711653	7.1540933	-0.060057826	-0.014523321	0.004721988	0.45466363	6.5629535	7.272639	Multitasking_Type
12:06:59.431	0.36392978	6.3711653	7.1540933	-0.060057826	-0.014523321	0.004721988	0.45466363	6.5629535	7.272639	Multitasking_Type
12:06:59.453	0.36392978	6.3711653	7.1540933	-0.060057826	-0.014523321	0.004721988	0.45466363	6.5629535	7.272639	Multitasking_Type
12:06:59.475	0.36392978	6.3711653	7.1540933	-0.060057826	-0.014523321	0.004721988	0.45466363	6.5629535	7.272639	Multitasking_Type
12:06:59.507	0.4956149	6.325674	7.2378926	-0.04417533	0.005024367	0.0041111233	0.44686276	6.5033007	7.3265057	Multitasking_Type
12:06:59.533	0.4956149	6.325674	7.2378926	-0.04417533	0.005024367	0.0041111233	0.44686276	6.5033007	7.3265057	Multitasking_Type
12:06:59.555	0.4956149	6.325674	7.2378926	-0.04417533	0.005024367	0.0041111233	0.44686276	6.5033007	7.3265057	Multitasking_Type
12:06:59.578	0.4956149	6.325674	7.2378926	-0.04417533	0.005024367	0.0041111233	0.44686276	6.5033007	7.3265057	Multitasking_Type
12:06:59.601	0.4956149	6.325674	7.2378926	-0.04417533	0.005024367	0.0041111233	0.44686276	6.5033007	7.3265057	Multitasking_Type
12:06:59.623	0.4956149	6.325674	7.2378926	-0.04417533	0.005024367	0.0041111233	0.44686276	6.5033007	7.3265057	Multitasking_Type
12:06:59.646	0.4956149	6.325674	7.2378926	-0.04417533	0.005024367	0.0041111233	0.44686276	6.5033007	7.3265057	Multitasking_Type
12:06:59.668	0.4189981	6.3113084	7.2091613	-0.023405913	0.01479821	-0.0056627207	0.45653045	6.5013676	7.3276267	Multitasking_Type
12:06:59.690	0.4189981	6.3113084	7.2091613	-0.023405913	0.01479821	-0.0056627207	0.45653045	6.5013676	7.3276267	Multitasking_Type
12:06:59.712	0.4189981	6.3113084	7.2091613	-0.023405913	0.01479821	-0.0056627207	0.45653045	6.5013676	7.3276267	Multitasking_Type
12:06:59.735	0.4189981	6.3113084	7.2091613	-0.023405913	0.01479821	-0.0056627207	0.45653045	6.5013676	7.3276267	Multitasking_Type
12:06:59.757	0.4189981	6.3113084	7.2091613	-0.023405913	0.01479821	-0.0056627207	0.45653045	6.5013676	7.3276267	Multitasking_Type
12:06:59.780	0.4189981	6.3113084	7.2091613	-0.023405913	0.01479821	-0.0056627207	0.45653045	6.5013676	7.3276267	Multitasking_Type
12:06:59.803	0.4189981	6.3113084	7.2091613	-0.023405913	0.01479821	-0.0056627207	0.45653045	6.5013676	7.3276267	Multitasking_Type
12:06:59.825	0.4189981	6.3113084	7.2091613	-0.023405913	0.01479821	-0.0056627207	0.45653045	6.5013676	7.3276267	Multitasking_Type
12:06:59.848	0.41420954	6.265817	6.694392	0.033404555	-0.03895793	-0.04720156	0.46462914	6.5235457	7.3073783	Multitasking_Type
12:06:59.870	0.41420954	6.265817	6.694392	0.033404555	-0.03895793	-0.04720156	0.46462914	6.5235457	7.3073783	Multitasking_Type
12:06:59.892	0.41420954	6.265817	6.694392	0.033404555	-0.03895793	-0.04720156	0.46462914	6.5235457	7.3073783	Multitasking_Type
12:06:59.915	0.41420954	6.265817	6.694392	0.033404555	-0.03895793	-0.04720156	0.46462914	6.5235457	7.3073783	Multitasking_Type
12:06:59.938	0.41420954	6.265817	6.694392	0.033404555	-0.03895793	-0.04720156	0.46462914	6.5235457	7.3073783	Multitasking_Type
12:06:59.962	0.41420954	6.265817	6.694392	0.033404555	-0.03895793	-0.04720156	0.46462914	6.5235457	7.3073783	Multitasking_Type
12:06:59.990	0.41420954	6.265817	6.694392	0.033404555	-0.03895793	-0.04720156	0.46462914	6.5235457	7.3073783	Multitasking_Type
12:07:00.013	0.41420954	6.265817	6.694392	0.033404555	-0.03895793	-0.04720156	0.46462914	6.5235457	7.3073783	Multitasking_Type
12:07:00.036	0.39266106	6.359194	6.864386	-0.12358782	0.0013591752	-0.010549642	0.463965	6.5420613	7.2908483	Multitasking_Type
12:07:00.058	0.39266106	6.359194	6.864386	-0.12358782	0.0013591752	-0.010549642	0.463965	6.5420613	7.2908483	Multitasking_Type
12:07:00.080	0.39266106	6.359194	6.864386	-0.12358782	0.0013591752	-0.010549642	0.463965	6.5420613	7.2908483	Multitasking_Type
12:07:00.101	0.39266106	6.359194	6.864386	-0.12358782	0.0013591752	-0.010549642	0.463965	6.5420613	7.2908483	Multitasking_Type
12:07:00.123	0.39266106	6.359194	6.864386	-0.12358782	0.0013591752	-0.010549642	0.463965	6.5420613	7.2908483	Multitasking_Type
12:07:00.144	0.39266106	6.359194	6.864386	-0.12358782	0.0013591752	-0.010549642	0.463965	6.5420613	7.2908483	Multitasking_Type
12:07:00.165	0.39266106	6.359194	6.864386	-0.12358782	0.0013591752	-0.010549642	0.463965	6.5420613	7.2908483	Multitasking_Type
12:07:00.187	0.39266106	6.359194	6.864386	-0.12358782	0.0013591752	-0.010549642	0.463965	6.5420613	7.2908483	Multitasking_Type
12:07:00.209	-0.18196489	7.1828246	7.1971903	-0.1150357	0.04167628	-0.5273416	0.34167695	6.530284	7.308147	Multitasking_Type
12:07:00.230	-0.18196489	7.1828246	7.1971903	-0.1150357	0.04167628	-0.5273416	0.34167695	6.530284	7.308147	Multitasking_Type
12:07:00.252	-0.18196489	7.1828246	7.1971903	-0.1150357	0.04167628	-0.5273416	0.34167695	6.530284	7.308147	Multitasking_Type
12:07:00.274	-0.18196489	7.1828246	7.1971903	-0.1150357	0.04167628	-0.5273416	0.34167695	6.530284	7.308147	Multitasking_Type
12:07:00.297	-0.18196489	7.1828246	7.1971903	-0.1150357	0.04167628	-0.5273416	0.34167695	6.530284	7.308147	Multitasking_Type
12:07:00.321	-0.18196489	7.1828246	7.1971903	-0.1150357	0.04167628	-0.5273416	0.34167695	6.530284	7.308147	Multitasking_Type
12:07:00.344	-0.18196489	7.1828246	7.1971903	-0.1150357	0.04167628	-0.5273416	0.34167695	6.530284	7.308147	Multitasking_Type
12:07:00.366	-0.18196489	7.1828246	7.1971903	-0.1150357	0.04167628	-0.5273416	0.34167695	6.530284	7.308147	Multitasking_Type
12:07:00.391	0.30167863	6.428628	6.6704497	0.7261257	-0.14585935	-0.14066394	0.42448983	6.479282	7.3490834	Multitasking_Type
12:07:00.414	0.30167863	6.428628	6.6704497	0.7261257	-0.14585935	-0.14066394	0.42448983	6.479282	7.3490834	Multitasking_Type
12:07:00.436	0.30167863	6.428628	6.6704497	0.7261257	-0.14585935	-0.14066394	0.42448983	6.479282	7.3490834	Multitasking_Type
12:07:00.460	0.30167863	6.428628	6.6704497	0.7261257	-0.14585935	-0.14066394	0.42448983	6.479282	7.3490834	Multitasking_Type
12:07:00.482	0.30167863	6.428628	6.6704497	0.7261257	-0.14585935	-0.14066394	0.42448983	6.479282	7.3490834	Multitasking_Type
12:07:00.511	0.30167863	6.428628	6.6704497	0.7261257	-0.14585935	-0.14066394	0.42448983	6.479282	7.3490834	Multitasking_Type
12:07:00.536	0.30167863	6.428628	6.6704497	0.7261257	-0.14585935	-0.14066394	0.42448983	6.479282	7.3490834	Multitasking_Type
12:07:00.559	-0.35435268	6.881146	6.22272	0.44268426	0.35199583	-0.07346877	-0.12571354	6.7726665	7.09123	Multitasking_Type
12:07:00.581	-0.35435268	6.881146	6.22272	0.44268426	0.35199583	-0.07346877	-0.12571354	6.7726665	7.09123	Multitasking_Type
12:07:00.604	-0.35435268	6.881146	6.22272	0.44268426	0.35199583	-0.07346877	-0.12571354	6.7726665	7.09123	Multitasking_Type
12:07:00.626	-0.35435268	6.881146	6.22272	0.44268426	0.35199583	-0.07346877	-0.12571354	6.7726665	7.09123	Multitasking_Type
12:07:00.650	-0.35435268	6.881146	6.22272	0.44268426	0.35199583	-0.07346877	-0.12571354	6.7726665	7.09123	Multitasking_Type
12:07:00.673	-0.35435268	6.881146	6.22272	0.44268426	0.35199583	-0.07346877	-0.12571354	6.7726665	7.09123	Multitasking_Type
12:07:00.695	-0.35435268	6.881146	6.22272	0.44268426	0.35199583	-0.07346877	-0.12571354	6.7726665	7.09123	Multitasking_Type
12:07:00.717	-0.35435268	6.881146	6.22272	0.44268426	0.35199583	-0.07346877	-0.12571354	6.7726665	7.09123	Multitasking_Type
12:07:00.740	-0.45012367	6.8284717	6.7638264	0.026685037	0.06122397	0.08841053	-0.46087945	6.9284444	6.924922	Multitasking_Type
12:07:00.763	-0.45012367	6.8284717	6.7638264	0.026685037	0.06122397	0.08841053	-0.46087945	6.9284444	6.924922	Multitasking_Type
12:07:00.786	-0.45012367	6.8284717	6.7638264	0.026685037	0.06122397	0.08841053	-0.46087945	6.9284444	6.924922	Multitasking_Type
12:07:00.809	-0.45012367	6.8284717	6.7638264	0.026685037	0.06122397	0.08841053	-0.46087945	6.9284444	6.924922	Multitasking_Type
12:07:00.843	-0.45012367	6.8284717	6.7638264	0.026685037	0.06122397	0.08841053	-0.46087945	6.9284444	6.924922	Multitasking_Type
12:07:00.863	-0.45012367	6.8284717	6.7638264	0.026685037	0.06122397	0.08841053	-0.46087945	6.9284444	6.924922	Multitasking_Type
12:07:00.884	-0.45012367	6.8284717	6.7638264	0.026685037	0.06122397	0.08841053	-0.46087945	6.9284444	6.924922	Multitasking_Type
12:07:00.905	-0.45012367	6.8284717	6.7638264	0.026685037	0.06122397	0.08841053	-0.46087945	6.9284444	6.924922	Multitasking_Type
12:07:00.952	-1.0582695	6.830866	5.322473	-0.30440393	0.51937294	-0.033762522	-0.4142542	6.935952	6.9203496	Multitasking_Type
12:07:00.975	-1.0582695	6.830866	5.322473	-0.30440393	0.51937294	-0.033762522	-0.4142542	6.935952	6.9203496	Multitasking_Type
12:07:01.007	-1.0582695	6.830866	5.322473	-0.30440393	0.51937294	-0.033762522	-0.4142542	6.935952	6.9203496	Multitasking_Type
12:07:01.030	-1.0582695	6.830866	5.322473	-0.30440393	0.51937294	-0.033762522	-0.4142542	6.935952	6.9203496	Multitasking_Type
12:07:01.051	-1.0582695	6.830866	5.322473	-0.30440393	0.51937294	-0.033762522	-0.4142542	6.935952	6.9203496	Multitasking_Type
12:07:01.072	-1.0582695	6.830866	5.322473	-0.30440393	0.51937294	-0.033762522	-0.4142542	6.935952	6.9203496	Multitasking_Type
12:07:01.092	-1.0582695	6.830866	5.322473	-0.30440393	0.51937294	-0.033762522	-0.4142542	6.935952	6.9203496	Multitasking_Type
12:07:01.113	0.043096945	5.935407	5.626546	-0.61533433	-0.3138473	0.005943719	-0.0125614945	6.458857	7.3792505	Multitasking_Type
12:07:01.150	0.043096945	5.935407	5.626546	-0.61533433	-0.3138473	0.005943719	-0.0125614945	6.458857	7.3792505	Multitasking_Type
12:07:01.171	0.043096945	5.935407	5.626546	-0.61533433	-0.3138473	0.005943719	-0.0125614945	6.458857	7.3792505	Multitasking_Type
12:07:01.205	0.043096945	5.935407	5.626546	-0.61533433	-0.3138473	0.005943719	-0.0125614945	6.458857	7.3792505	Multitasking_Type
12:07:01.238	0.043096945	5.935407	5.626546	-0.61533433	-0.3138473	0.005943719	-0.0125614945	6.458857	7.3792505	Multitasking_Type
12:07:01.272	0.043096945	5.935407	5.626546	-0.61533433	-0.3138473	0.005943719	-0.0125614945	6.458857	7.3792505	Multitasking_Type
12:07:01.305	0.21787901	6.095824	7.21395	0.22094019	-0.1977829	-0.015436565	0.21607143	6.3598056	7.4616685	Multitasking_Type
12:07:01.339	0.21787901	6.095824	7.21395	0.22094019	-0.1977829	-0.015436565	0.21607143	6.3598056	7.4616685	Multitasking_Type
12:07:01.372	0.21787901	6.095824	7.21395	0.22094019	-0.1977829	-0.015436565	0.21607143	6.3598056	7.4616685	Multitasking_Type
12:07:01.405	0.21787901	6.095824	7.21395	0.22094019	-0.1977829	-0.015436565	0.21607143	6.3598056	7.4616685	Multitasking_Type
12:07:01.426	0.21787901	6.095824	7.21395	0.22094019	-0.1977829	-0.015436565	0.21607143	6.3598056	7.4616685	Multitasking_Type
12:07:01.450	0.21787901	6.095824	7.21395	0.22094019	-0.1977829	-0.015436565	0.21607143	6.3598056	7.4616685	Multitasking_Type
12:07:01.472	0.2681588	6.3280683	7.257047	0.02118725	0.1045954	-0.05453194	0.28810123	6.55071	7.2921557	Multitasking_Type
12:07:01.494	0.2681588	6.3280683	7.257047	0.02118725	0.1045954	-0.05453194	0.28810123	6.55071	7.2921557	Multitasking_Type
12:07:01.516	0.2681588	6.3280683	7.257047	0.02118725	0.1045954	-0.05453194	0.28810123	6.55071	7.2921557	Multitasking_Type
12:07:01.540	0.2681588	6.3280683	7.257047	0.02118725	0.1045954	-0.05453194	0.28810123	6.55071	7.2921557	Multitasking_Type
12:07:01.562	0.2681588	6.3280683	7.257047	0.02118725	0.1045954	-0.05453194	0.28810123	6.55071	7.2921557	Multitasking_Type
12:07:01.584	0.2681588	6.3280683	7.257047	0.02118725	0.1045954	-0.05453194	0.28810123	6.55071	7.2921557	Multitasking_Type
12:07:01.605	0.2681588	6.3280683	7.257047	0.02118725	0.1045954	-0.05453194	0.28810123	6.55071	7.2921557	Multitasking_Type
12:07:01.627	0.2681588	6.3280683	7.257047	0.02118725	0.1045954	-0.05453194	0.28810123	6.55071	7.2921557	Multitasking_Type
12:07:01.650	0.22985038	6.385531	7.455772	0.13908425	-0.07255552	0.005943719	0.31916168	6.5392404	7.3011484	Multitasking_Type
12:07:01.673	0.22985038	6.385531	7.455772	0.13908425	-0.07255552	0.005943719	0.31916168	6.5392404	7.3011484	Multitasking_Type
12:07:01.696	0.22985038	6.385531	7.455772	0.13908425	-0.07255552	0.005943719	0.31916168	6.5392404	7.3011484	Multitasking_Type
12:07:01.719	0.22985038	6.385531	7.455772	0.13908425	-0.07255552	0.005943719	0.31916168	6.5392404	7.3011484	Multitasking_Type
12:07:01.742	0.22985038	6.385531	7.455772	0.13908425	-0.07255552	0.005943719	0.31916168	6.5392404	7.3011484	Multitasking_Type
12:07:01.764	0.22985038	6.385531	7.455772	0.13908425	-0.07255552	0.005943719	0.31916168	6.5392404	7.3011484	Multitasking_Type
12:07:01.788	0.22985038	6.385531	7.455772	0.13908425	-0.07255552	0.005943719	0.31916168	6.5392404	7.3011484	Multitasking_Type
12:07:01.810	0.22985038	6.385531	7.455772	0.13908425	-0.07255552	0.005943719	0.31916168	6.5392404	7.3011484	Multitasking_Type
12:07:01.832	0.33519846	6.4693303	6.510033	0.027906768	-0.008414669	0.056645535	0.40454254	6.6840324	7.1645217	Multitasking_Type
12:07:01.854	0.33519846	6.4693303	6.510033	0.027906768	-0.008414669	0.056645535	0.40454254	6.6840324	7.1645217	Multitasking_Type
12:07:01.876	0.33519846	6.4693303	6.510033	0.027906768	-0.008414669	0.056645535	0.40454254	6.6840324	7.1645217	Multitasking_Type
12:07:01.900	0.33519846	6.4693303	6.510033	0.027906768	-0.008414669	0.056645535	0.40454254	6.6840324	7.1645217	Multitasking_Type
12:07:01.922	0.33519846	6.4693303	6.510033	0.027906768	-0.008414669	0.056645535	0.40454254	6.6840324	7.1645217	Multitasking_Type
12:07:01.945	0.33519846	6.4693303	6.510033	0.027906768	-0.008414669	0.056645535	0.40454254	6.6840324	7.1645217	Multitasking_Type
12:07:01.967	0.33519846	6.4693303	6.510033	0.027906768	-0.008414669	0.056645535	0.40454254	6.6840324	7.1645217	Multitasking_Type
12:07:01.990	0.33519846	6.4693303	6.510033	0.027906768	-0.008414669	0.056645535	0.40454254	6.6840324	7.1645217	Multitasking_Type
12:07:02.017	0.62251145	6.431022	7.290567	0.027295902	-0.031627547	-0.037427716	0.3985861	6.598003	7.2441535	Multitasking_Type
12:07:02.039	0.62251145	6.431022	7.290567	0.027295902	-0.031627547	-0.037427716	0.3985861	6.598003	7.2441535	Multitasking_Type
12:07:02.062	0.62251145	6.431022	7.290567	0.027295902	-0.031627547	-0.037427716	0.3985861	6.598003	7.2441535	Multitasking_Type
12:07:02.084	0.62251145	6.431022	7.290567	0.027295902	-0.031627547	-0.037427716	0.3985861	6.598003	7.2441535	Multitasking_Type
12:07:02.107	0.62251145	6.431022	7.290567	0.027295902	-0.031627547	-0.037427716	0.3985861	6.598003	7.2441535	Multitasking_Type
12:07:02.130	0.62251145	6.431022	7.290567	0.027295902	-0.031627547	-0.037427716	0.3985861	6.598003	7.2441535	Multitasking_Type
12:07:02.153	0.62251145	6.431022	7.290567	0.027295902	-0.031627547	-0.037427716	0.3985861	6.598003	7.2441535	Multitasking_Type
12:07:02.176	0.62251145	6.431022	7.290567	-0.039899275	0.16629279	0.013884967	0.32569513	6.6359463	7.213078	Multitasking_Type
12:07:02.198	0.42618093	6.56989	7.448589	-0.039899275	0.16629279	0.013884967	0.32569513	6.6359463	7.213078	Multitasking_Type
12:07:02.221	0.42618093	6.56989	7.448589	-0.039899275	0.16629279	0.013884967	0.32569513	6.6359463	7.213078	Multitasking_Type
12:07:02.244	0.42618093	6.56989	7.448589	-0.039899275	0.16629279	0.013884967	0.32569513	6.6359463	7.213078	Multitasking_Type
12:07:02.266	0.42618093	6.56989	7.448589	-0.039899275	0.16629279	0.013884967	0.32569513	6.6359463	7.213078	Multitasking_Type
12:07:02.289	0.42618093	6.56989	7.448589	-0.039899275	0.16629279	0.013884967	0.32569513	6.6359463	7.213078	Multitasking_Type
12:07:02.311	0.42618093	6.56989	7.448589	-0.039899275	0.16629279	0.013884967	0.32569513	6.6359463	7.213078	Multitasking_Type
12:07:02.333	0.42618093	6.56989	7.448589	-0.039899275	0.16629279	0.013884967	0.32569513	6.6359463	7.213078	Multitasking_Type
12:07:02.354	0.42618093	6.56989	7.448589	-0.039899275	0.16629279	0.013884967	0.32569513	6.6359463	7.213078	Multitasking_Type
12:07:02.376	0.18914771	6.474119	7.14691	-0.1028184	0.043508876	0.005943719	0.28642845	6.6326046	7.2178144	Multitasking_Type
12:07:02.398	0.18914771	6.474119	7.14691	-0.1028184	0.043508876	0.005943719	0.28642845	6.6326046	7.2178144	Multitasking_Type
12:07:02.420	0.18914771	6.474119	7.14691	-0.1028184	0.043508876	0.005943719	0.28642845	6.6326046	7.2178144	Multitasking_Type
12:07:02.442	0.18914771	6.474119	7.14691	-0.1028184	0.043508876	0.005943719	0.28642845	6.6326046	7.2178144	Multitasking_Type
12:07:02.466	0.18914771	6.474119	7.14691	-0.1028184	0.043508876	0.005943719	0.28642845	6.6326046	7.2178144	Multitasking_Type
12:07:02.489	0.18914771	6.474119	7.14691	-0.1028184	0.043508876	0.005943719	0.28642845	6.6326046	7.2178144	Multitasking_Type
12:07:02.519	0.18914771	6.474119	7.14691	-0.1028184	0.043508876	0.005943719	0.28642845	6.6326046	7.2178144	Multitasking_Type
12:07:02.545	0.41420954	6.4358106	7.005648	-0.042342734	-0.010247265	-0.019101758	0.3086343	6.6175156	7.2307386	Multitasking_Type
12:07:02.566	0.41420954	6.4358106	7.005648	-0.042342734	-0.010247265	-0.019101758	0.3086343	6.6175156	7.2307386	Multitasking_Type
12:07:02.588	0.41420954	6.4358106	7.005648	-0.042342734	-0.010247265	-0.019101758	0.3086343	6.6175156	7.2307386	Multitasking_Type
12:07:02.610	0.41420954	6.4358106	7.005648	-0.042342734	-0.010247265	-0.019101758	0.3086343	6.6175156	7.2307386	Multitasking_Type
12:07:02.631	0.41420954	6.4358106	7.005648	-0.042342734	-0.010247265	-0.019101758	0.3086343	6.6175156	7.2307386	Multitasking_Type
12:07:02.652	0.41420954	6.4358106	7.005648	-0.042342734	-0.010247265	-0.019101758	0.3086343	6.6175156	7.2307386	Multitasking_Type
12:07:02.673	0.41420954	6.4358106	7.005648	-0.042342734	-0.010247265	-0.019101758	0.3086343	6.6175156	7.2307386	Multitasking_Type
12:07:02.694	0.41420954	6.4358106	7.005648	-0.042342734	-0.010247265	-0.019101758	0.3086343	6.6175156	7.2307386	Multitasking_Type
12:07:02.715	0.1987248	6.5459476	7.142122	0.047454458	-0.043844853	0.0022785272	0.34745222	6.6056433	7.2398243	Multitasking_Type
12:07:02.736	0.1987248	6.5459476	7.142122	0.047454458	-0.043844853	0.0022785272	0.34745222	6.6056433	7.2398243	Multitasking_Type
12:07:02.758	0.1987248	6.5459476	7.142122	0.047454458	-0.043844853	0.0022785272	0.34745222	6.6056433	7.2398243	Multitasking_Type
12:07:02.781	0.1987248	6.5459476	7.142122	0.047454458	-0.043844853	0.0022785272	0.34745222	6.6056433	7.2398243	Multitasking_Type
12:07:02.804	0.1987248	6.5459476	7.142122	0.047454458	-0.043844853	0.0022785272	0.34745222	6.6056433	7.2398243	Multitasking_Type
12:07:02.826	0.1987248	6.5459476	7.142122	0.047454458	-0.043844853	0.0022785272	0.34745222	6.6056433	7.2398243	Multitasking_Type
12:07:02.849	0.1987248	6.5459476	7.142122	0.047454458	-0.043844853	0.0022785272	0.34745222	6.6056433	7.2398243	Multitasking_Type
12:07:02.872	0.1987248	6.5459476	7.142122	0.047454458	-0.043844853	0.0022785272	0.34745222	6.6056433	7.2398243	Multitasking_Type
12:07:02.894	0.1987248	6.5459476	7.142122	0.047454458	-0.043844853	0.0022785272	0.34745222	6.6056433	7.2398243	Multitasking_Type
12:07:02.918	0.51716334	6.378348	7.063111	-0.03256889	-0.03895793	0.015717562	0.42074057	6.6227627	7.2202687	Multitasking_Type
12:07:02.941	0.51716334	6.378348	7.063111	-0.03256889	-0.03895793	0.015717562	0.42074057	6.6227627	7.2202687	Multitasking_Type
12:07:02.964	0.51716334	6.378348	7.063111	-0.03256889	-0.03895793	0.015717562	0.42074057	6.6227627	7.2202687	Multitasking_Type
12:07:02.986	0.51716334	6.378348	7.063111	-0.03256889	-0.03895793	0.015717562	0.42074057	6.6227627	7.2202687	Multitasking_Type
12:07:03.039	0.51716334	6.378348	7.063111	-0.03256889	-0.03895793	0.015717562	0.42074057	6.6227627	7.2202687	Multitasking_Type
12:07:03.064	0.51716334	6.378348	7.063111	-0.03256889	-0.03895793	0.015717562	0.42074057	6.6227627	7.2202687	Multitasking_Type
12:07:03.088	0.48843205	6.352011	6.9673395	-0.00019303341	0.01724167	0.0022785272	0.46367693	6.59941	7.239001	Multitasking_Type
12:07:03.110	0.48843205	6.352011	6.9673395	-0.00019303341	0.01724167	0.0022785272	0.46367693	6.59941	7.239001	Multitasking_Type
12:07:03.132	0.48843205	6.352011	6.9673395	-0.00019303341	0.01724167	0.0022785272	0.46367693	6.59941	7.239001	Multitasking_Type
12:07:03.154	0.48843205	6.352011	6.9673395	-0.00019303341	0.01724167	0.0022785272	0.46367693	6.59941	7.239001	Multitasking_Type
12:07:03.176	0.48843205	6.352011	6.9673395	-0.00019303341	0.01724167	0.0022785272	0.46367693	6.59941	7.239001	Multitasking_Type
12:07:03.199	0.48843205	6.352011	6.9673395	-0.00019303341	0.01724167	0.0022785272	0.46367693	6.59941	7.239001	Multitasking_Type
12:07:03.220	0.48843205	6.352011	6.9673395	-0.00019303341	0.01724167	0.0022785272	0.46367693	6.59941	7.239001	Multitasking_Type
12:07:03.242	0.48843205	6.352011	6.9673395	-0.00019303341	0.01724167	0.0022785272	0.46367693	6.59941	7.239001	Multitasking_Type
12:07:03.264	0.38787252	6.471725	7.225921	-0.013632068	0.03678936	0.012052371	0.461323	6.5965276	7.2417765	Multitasking_Type
12:07:03.288	0.38787252	6.471725	7.225921	-0.013632068	0.03678936	0.012052371	0.461323	6.5965276	7.2417765	Multitasking_Type
12:07:03.311	0.38787252	6.471725	7.225921	-0.013632068	0.03678936	0.012052371	0.461323	6.5965276	7.2417765	Multitasking_Type
12:07:03.333	0.38787252	6.471725	7.225921	-0.013632068	0.03678936	0.012052371	0.461323	6.5965276	7.2417765	Multitasking_Type
12:07:03.356	0.38787252	6.471725	7.225921	-0.013632068	0.03678936	0.012052371	0.461323	6.5965276	7.2417765	Multitasking_Type
12:07:03.379	0.38787252	6.471725	7.225921	-0.013632068	0.03678936	0.012052371	0.461323	6.5965276	7.2417765	Multitasking_Type
12:07:03.403	0.38787252	6.471725	7.225921	-0.013632068	0.03678936	0.012052371	0.461323	6.5965276	7.2417765	Multitasking_Type
12:07:03.426	0.38787252	6.471725	7.225921	-0.013632068	0.03678936	0.012052371	0.461323	6.5965276	7.2417765	Multitasking_Type
12:07:03.448	0.54828894	6.3280683	7.0942364	-0.0075234165	-0.020631973	0.0010567969	0.49789527	6.597231	7.238711	Multitasking_Type
12:07:03.470	0.54828894	6.3280683	7.0942364	-0.0075234165	-0.020631973	0.0010567969	0.49789527	6.597231	7.238711	Multitasking_Type
12:07:03.493	0.54828894	6.3280683	7.0942364	-0.0075234165	-0.020631973	0.0010567969	0.49789527	6.597231	7.238711	Multitasking_Type
12:07:03.541	0.54828894	6.3280683	7.0942364	-0.0075234165	-0.020631973	0.0010567969	0.49789527	6.597231	7.238711	Multitasking_Type
12:07:03.564	0.54828894	6.3280683	7.0942364	-0.0075234165	-0.020631973	0.0010567969	0.49789527	6.597231	7.238711	Multitasking_Type
12:07:03.587	0.54828894	6.3280683	7.0942364	-0.0075234165	-0.020631973	0.0010567969	0.49789527	6.597231	7.238711	Multitasking_Type
12:07:03.610	0.54828894	6.3280683	7.0942364	-0.0075234165	-0.020631973	0.0010567969	0.49789527	6.597231	7.238711	Multitasking_Type
12:07:03.632	0.9194015	6.1987777	8.71516	0.2771398	-0.40425533	-0.00077579886	0.536284	6.588144	7.244246	Multitasking_Type
12:07:03.653	0.9194015	6.1987777	8.71516	0.2771398	-0.40425533	-0.00077579886	0.536284	6.588144	7.244246	Multitasking_Type
12:07:03.673	0.9194015	6.1987777	8.71516	0.2771398	-0.40425533	-0.00077579886	0.536284	6.588144	7.244246	Multitasking_Type
12:07:03.694	0.9194015	6.1987777	8.71516	0.2771398	-0.40425533	-0.00077579886	0.536284	6.588144	7.244246	Multitasking_Type
12:07:03.715	0.9194015	6.1987777	8.71516	0.2771398	-0.40425533	-0.00077579886	0.536284	6.588144	7.244246	Multitasking_Type
12:07:03.737	0.9194015	6.1987777	8.71516	0.2771398	-0.40425533	-0.00077579886	0.536284	6.588144	7.244246	Multitasking_Type
12:07:03.758	0.9194015	6.1987777	8.71516	0.2771398	-0.40425533	-0.00077579886	0.536284	6.588144	7.244246	Multitasking_Type
12:07:03.780	0.9194015	6.1987777	8.71516	0.2771398	-0.40425533	-0.00077579886	0.536284	6.588144	7.244246	Multitasking_Type
12:07:03.802	0.083799616	6.5603127	6.0503325	0.054784838	0.056337047	-0.029486466	0.6072319	6.783274	7.056111	Multitasking_Type
12:07:03.823	0.083799616	6.5603127	6.0503325	0.054784838	0.056337047	-0.029486466	0.6072319	6.783274	7.056111	Multitasking_Type
12:07:03.844	0.083799616	6.5603127	6.0503325	0.054784838	0.056337047	-0.029486466	0.6072319	6.783274	7.056111	Multitasking_Type
12:07:03.866	0.083799616	6.5603127	6.0503325	0.054784838	0.056337047	-0.029486466	0.6072319	6.783274	7.056111	Multitasking_Type
12:07:03.887	0.083799616	6.5603127	6.0503325	0.054784838	0.056337047	-0.029486466	0.6072319	6.783274	7.056111	Multitasking_Type
12:07:03.909	0.083799616	6.5603127	6.0503325	0.054784838	0.056337047	-0.029486466	0.6072319	6.783274	7.056111	Multitasking_Type
12:07:03.930	0.083799616	6.5603127	6.0503325	0.054784838	0.056337047	-0.029486466	0.6072319	6.783274	7.056111	Multitasking_Type
12:07:03.951	0.083799616	6.5603127	6.0503325	0.054784838	0.056337047	-0.029486466	0.6072319	6.783274	7.056111	Multitasking_Type
12:07:03.973	0.083799616	6.5603127	6.0503325	0.054784838	0.056337047	-0.029486466	0.6072319	6.783274	7.056111	Multitasking_Type
12:07:03.995	0.531529	6.6776323	7.211556	-0.15962885	0.08993464	0.014495833	0.5557051	6.7237325	7.117091	Multitasking_Type
12:07:04.019	0.531529	6.6776323	7.211556	-0.15962885	0.08993464	0.014495833	0.5557051	6.7237325	7.117091	Multitasking_Type
12:07:04.042	0.531529	6.6776323	7.211556	-0.15962885	0.08993464	0.014495833	0.5557051	6.7237325	7.117091	Multitasking_Type
12:07:04.065	0.531529	6.6776323	7.211556	-0.15962885	0.08993464	0.014495833	0.5557051	6.7237325	7.117091	Multitasking_Type
12:07:04.089	0.531529	6.6776323	7.211556	-0.15962885	0.08993464	0.014495833	0.5557051	6.7237325	7.117091	Multitasking_Type
12:07:04.111	0.531529	6.6776323	7.211556	-0.15962885	0.08993464	0.014495833	0.5557051	6.7237325	7.117091	Multitasking_Type
12:07:04.133	0.531529	6.6776323	7.211556	-0.15962885	0.08993464	0.014495833	0.5557051	6.7237325	7.117091	Multitasking_Type
12:07:04.156	0.531529	6.6776323	7.211556	-0.15962885	0.08993464	0.014495833	0.52018476	6.7041616	7.1382036	Multitasking_Type
12:07:04.178	0.54350036	6.483696	7.14691	-0.00019303341	0.07283041	0.0041111233	0.52018476	6.7041616	7.1382036	Multitasking_Type
12:07:04.202	0.54350036	6.483696	7.14691	-0.00019303341	0.07283041	0.0041111233	0.52018476	6.7041616	7.1382036	Multitasking_Type
12:07:04.224	0.54350036	6.483696	7.14691	-0.00019303341	0.07283041	0.0041111233	0.52018476	6.7041616	7.1382036	Multitasking_Type
12:07:04.247	0.54350036	6.483696	7.14691	-0.00019303341	0.07283041	0.0041111233	0.52018476	6.7041616	7.1382036	Multitasking_Type
12:07:04.270	0.54350036	6.483696	7.14691	-0.00019303341	0.07283041	0.0041111233	0.52018476	6.7041616	7.1382036	Multitasking_Type
12:07:04.292	0.54350036	6.483696	7.14691	-0.00019303341	0.07283041	0.0041111233	0.52018476	6.7041616	7.1382036	Multitasking_Type
12:07:04.316	0.54350036	6.483696	7.14691	-0.00019303341	0.07283041	0.0041111233	0.52018476	6.7041616	7.1382036	Multitasking_Type
12:07:04.338	0.57223165	6.5627074	6.821289	-0.09121195	0.059391372	0.0053328536	0.4828993	6.6951604	7.1492615	Multitasking_Type
12:07:04.360	0.57223165	6.5627074	6.821289	-0.09121195	0.059391372	0.0053328536	0.4828993	6.6951604	7.1492615	Multitasking_Type
12:07:04.383	0.57223165	6.5627074	6.821289	-0.09121195	0.059391372	0.0053328536	0.4828993	6.6951604	7.1492615	Multitasking_Type
12:07:04.405	0.57223165	6.5627074	6.821289	-0.09121195	0.059391372	0.0053328536	0.4828993	6.6951604	7.1492615	Multitasking_Type
12:07:04.429	0.57223165	6.5627074	6.821289	-0.09121195	0.059391372	0.0053328536	0.4828993	6.6951604	7.1492615	Multitasking_Type
12:07:04.451	0.57223165	6.5627074	6.821289	-0.09121195	0.059391372	0.0053328536	0.4828993	6.6951604	7.1492615	Multitasking_Type
12:07:04.474	0.57223165	6.5627074	6.821289	-0.09121195	0.059391372	0.0053328536	0.4828993	6.6951604	7.1492615	Multitasking_Type
12:07:04.496	0.57223165	6.5627074	6.821289	-0.09121195	0.059391372	0.0053328536	0.4828993	6.6951604	7.1492615	Multitasking_Type
12:07:04.519	-0.38068968	6.095824	7.0535336	0.21605326	0.010522154	0.038930442	0.4185055	6.665043	7.181394	Multitasking_Type
12:07:04.545	-0.38068968	6.095824	7.0535336	0.21605326	0.010522154	0.038930442	0.4185055	6.665043	7.181394	Multitasking_Type
12:07:04.567	-0.38068968	6.095824	7.0535336	0.21605326	0.010522154	0.038930442	0.4185055	6.665043	7.181394	Multitasking_Type
12:07:04.590	-0.38068968	6.095824	7.0535336	0.21605326	0.010522154	0.038930442	0.4185055	6.665043	7.181394	Multitasking_Type
12:07:04.613	-0.38068968	6.095824	7.0535336	0.21605326	0.010522154	0.038930442	0.4185055	6.665043	7.181394	Multitasking_Type
12:07:04.636	-0.38068968	6.095824	7.0535336	0.21605326	0.010522154	0.038930442	0.4185055	6.665043	7.181394	Multitasking_Type
12:07:04.659	-0.38068968	6.095824	7.0535336	0.21605326	0.010522154	0.038930442	0.4185055	6.665043	7.181394	Multitasking_Type
12:07:04.682	-0.38068968	6.095824	7.0535336	0.21605326	0.010522154	0.038930442	0.4185055	6.665043	7.181394	Multitasking_Type
12:07:04.705	0.9696813	6.735095	6.466936	0.28691363	-0.37310123	0.16599041	0.69771385	6.7836385	7.0473905	Multitasking_Type
12:07:04.727	0.9696813	6.735095	6.466936	0.28691363	-0.37310123	0.16599041	0.69771385	6.7836385	7.0473905	Multitasking_Type
12:07:04.749	0.9696813	6.735095	6.466936	0.28691363	-0.37310123	0.16599041	0.69771385	6.7836385	7.0473905	Multitasking_Type
12:07:04.772	0.9696813	6.735095	6.466936	0.28691363	-0.37310123	0.16599041	0.69771385	6.7836385	7.0473905	Multitasking_Type
12:07:04.795	0.9696813	6.735095	6.466936	0.28691363	-0.37310123	0.16599041	0.69771385	6.7836385	7.0473905	Multitasking_Type
12:07:04.818	0.9696813	6.735095	6.466936	0.28691363	-0.37310123	0.16599041	0.69771385	6.7836385	7.0473905	Multitasking_Type
12:07:04.840	0.9696813	6.735095	6.466936	0.28691363	-0.37310123	0.16599041	0.69771385	6.7836385	7.0473905	Multitasking_Type
12:07:04.863	0.9696813	6.735095	6.466936	0.28691363	-0.37310123	0.16599041	0.69771385	6.7836385	7.0473905	Multitasking_Type
12:07:04.887	1.4652961	6.589044	7.2354984	-0.043564465	0.024572054	0.09757351	0.9118476	6.8319807	6.975877	Multitasking_Type
12:07:04.910	1.4652961	6.589044	7.2354984	-0.043564465	0.024572054	0.09757351	0.9118476	6.8319807	6.975877	Multitasking_Type
12:07:04.932	1.4652961	6.589044	7.2354984	-0.043564465	0.024572054	0.09757351	0.9118476	6.8319807	6.975877	Multitasking_Type
12:07:04.954	1.4652961	6.589044	7.2354984	-0.043564465	0.024572054	0.09757351	0.9118476	6.8319807	6.975877	Multitasking_Type
12:07:04.977	1.4652961	6.589044	7.2354984	-0.043564465	0.024572054	0.09757351	0.9118476	6.8319807	6.975877	Multitasking_Type
12:07:05.000	1.4652961	6.589044	7.2354984	-0.043564465	0.024572054	0.09757351	0.9118476	6.8319807	6.975877	Multitasking_Type
12:07:05.022	1.4652961	6.589044	7.2354984	-0.043564465	0.024572054	0.09757351	0.9118476	6.8319807	6.975877	Multitasking_Type
12:07:05.047	1.4652961	6.589044	7.2354984	-0.043564465	0.024572054	0.09757351	0.9118476	6.8319807	6.975877	Multitasking_Type
12:07:05.073	0.9385557	6.7207294	7.345635	-0.06677734	0.044730607	0.010219775	1.0401909	6.8491125	6.941037	Multitasking_Type
12:07:05.095	0.9385557	6.7207294	7.345635	-0.06677734	0.044730607	0.010219775	1.0401909	6.8491125	6.941037	Multitasking_Type
12:07:05.116	0.9385557	6.7207294	7.345635	-0.06677734	0.044730607	0.010219775	1.0401909	6.8491125	6.941037	Multitasking_Type
12:07:05.137	0.9385557	6.7207294	7.345635	-0.06677734	0.044730607	0.010219775	1.0401909	6.8491125	6.941037	Multitasking_Type
12:07:05.158	0.9385557	6.7207294	7.345635	-0.06677734	0.044730607	0.010219775	1.0401909	6.8491125	6.941037	Multitasking_Type
12:07:05.179	0.9385557	6.7207294	7.345635	-0.06677734	0.044730607	0.010219775	1.0401909	6.8491125	6.941037	Multitasking_Type
12:07:05.200	0.9385557	6.7207294	7.345635	-0.06677734	0.044730607	0.010219775	1.0401909	6.8491125	6.941037	Multitasking_Type
12:07:05.222	0.9385557	6.7207294	7.345635	-0.06677734	0.044730607	0.010219775	1.0401909	6.8491125	6.941037	Multitasking_Type
12:07:05.302	0.85236186	6.5028505	5.38233	0.056617435	-0.043233987	-0.041703768	1.0884806	6.977599	6.8043118	Multitasking_Type
12:07:05.323	0.85236186	6.5028505	5.38233	0.056617435	-0.043233987	-0.041703768	1.0884806	6.977599	6.8043118	Multitasking_Type
12:07:05.345	0.85236186	6.5028505	5.38233	0.056617435	-0.043233987	-0.041703768	1.0884806	6.977599	6.8043118	Multitasking_Type
12:07:05.366	0.85236186	6.5028505	5.38233	0.056617435	-0.043233987	-0.041703768	1.0884806	6.977599	6.8043118	Multitasking_Type
12:07:05.389	0.85236186	6.5028505	5.38233	0.056617435	-0.043233987	-0.041703768	1.0884806	6.977599	6.8043118	Multitasking_Type
12:07:05.411	0.85236186	6.5028505	5.38233	0.056617435	-0.043233987	-0.041703768	1.0884806	6.977599	6.8043118	Multitasking_Type
12:07:05.433	0.9696813	6.735095	6.7470665	-0.04539706	0.07099781	-0.0148257	0.9427767	6.8896866	6.914745	Multitasking_Type
12:07:05.456	0.9696813	6.735095	6.7470665	-0.04539706	0.07099781	-0.0148257	0.9427767	6.8896866	6.914745	Multitasking_Type
12:07:05.479	0.9696813	6.735095	6.7470665	-0.04539706	0.07099781	-0.0148257	0.9427767	6.8896866	6.914745	Multitasking_Type
12:07:05.502	0.9696813	6.735095	6.7470665	-0.04539706	0.07099781	-0.0148257	0.9427767	6.8896866	6.914745	Multitasking_Type
12:07:05.524	0.9696813	6.735095	6.7470665	-0.04539706	0.07099781	-0.0148257	0.9427767	6.8896866	6.914745	Multitasking_Type
12:07:05.546	0.9696813	6.735095	6.7470665	-0.04539706	0.07099781	-0.0148257	0.9427767	6.8896866	6.914745	Multitasking_Type
12:07:05.570	0.9696813	6.735095	6.7470665	-0.04539706	0.07099781	-0.0148257	0.9427767	6.8896866	6.914745	Multitasking_Type
12:07:05.593	0.9696813	6.735095	6.7470665	-0.04539706	0.07099781	-0.0148257	0.9427767	6.8896866	6.914745	Multitasking_Type
12:07:05.618	0.8140534	6.651295	7.1229677	-0.0570035	0.03801109	-0.011160508	0.9431555	6.855109	6.9489737	Multitasking_Type
12:07:05.640	0.8140534	6.651295	7.1229677	-0.0570035	0.03801109	-0.011160508	0.9431555	6.855109	6.9489737	Multitasking_Type
12:07:05.663	0.8140534	6.651295	7.1229677	-0.0570035	0.03801109	-0.011160508	0.9431555	6.855109	6.9489737	Multitasking_Type
12:07:05.686	0.8140534	6.651295	7.1229677	-0.0570035	0.03801109	-0.011160508	0.9431555	6.855109	6.9489737	Multitasking_Type
12:07:05.709	0.8140534	6.651295	7.1229677	-0.0570035	0.03801109	-0.011160508	0.9431555	6.855109	6.9489737	Multitasking_Type
12:07:05.732	0.8140534	6.651295	7.1229677	-0.0570035	0.03801109	-0.011160508	0.9431555	6.855109	6.9489737	Multitasking_Type
12:07:05.755	0.8140534	6.651295	7.1229677	-0.0570035	0.03801109	-0.011160508	0.9431555	6.855109	6.9489737	Multitasking_Type
12:07:05.777	0.9577099	6.7446723	7.0295906	-0.046007928	0.01357648	-0.011771373	0.9290055	6.85145	6.9544873	Multitasking_Type
12:07:05.819	0.9577099	6.7446723	7.0295906	-0.046007928	0.01357648	-0.011771373	0.9290055	6.85145	6.9544873	Multitasking_Type
12:07:05.841	0.9577099	6.7446723	7.0295906	-0.046007928	0.01357648	-0.011771373	0.9290055	6.85145	6.9544873	Multitasking_Type
12:07:05.864	0.9577099	6.7446723	7.0295906	-0.046007928	0.01357648	-0.011771373	0.9290055	6.85145	6.9544873	Multitasking_Type
12:07:05.886	0.9577099	6.7446723	7.0295906	-0.046007928	0.01357648	-0.011771373	0.9290055	6.85145	6.9544873	Multitasking_Type
12:07:05.908	0.9577099	6.7446723	7.0295906	-0.046007928	0.01357648	-0.011771373	0.9290055	6.85145	6.9544873	Multitasking_Type
12:07:05.931	0.9577099	6.7446723	7.0295906	-0.046007928	0.01357648	-0.011771373	0.9290055	6.85145	6.9544873	Multitasking_Type
12:07:05.954	0.8834874	6.6249585	7.039168	-0.046007928	0.01357648	-0.011771373	0.90778613	6.843438	6.9651723	Multitasking_Type
12:07:05.980	0.8834874	6.6249585	7.039168	-0.07960551	0.010522154	-0.01849089	0.90778613	6.843438	6.9651723	Multitasking_Type
12:07:06.002	0.8834874	6.6249585	7.039168	-0.07960551	0.010522154	-0.01849089	0.90778613	6.843438	6.9651723	Multitasking_Type
12:07:06.024	0.8834874	6.6249585	7.039168	-0.07960551	0.010522154	-0.01849089	0.90778613	6.843438	6.9651723	Multitasking_Type
12:07:06.046	0.8834874	6.6249585	7.039168	-0.07960551	0.010522154	-0.01849089	0.90778613	6.843438	6.9651723	Multitasking_Type
12:07:06.067	0.8834874	6.6249585	7.039168	-0.07960551	0.010522154	-0.01849089	0.90778613	6.843438	6.9651723	Multitasking_Type
12:07:06.089	0.8834874	6.6249585	7.039168	-0.07960551	0.010522154	-0.01849089	0.90778613	6.843438	6.9651723	Multitasking_Type
12:07:06.112	0.8834874	6.6249585	7.039168	-0.07960551	0.010522154	-0.01849089	0.90778613	6.843438	6.9651723	Multitasking_Type
12:07:06.135	0.8834874	6.6249585	7.039168	-0.07960551	0.010522154	-0.01849089	0.88751966	6.8355308	6.9755354	Multitasking_Type
12:07:06.158	0.9289786	6.648901	6.8955116	0.03401542	0.006246097	-0.019712621	0.88751966	6.8355308	6.9755354	Multitasking_Type
12:07:06.181	0.9289786	6.648901	6.8955116	0.03401542	0.006246097	-0.019712621	0.88751966	6.8355308	6.9755354	Multitasking_Type
12:07:06.204	0.9289786	6.648901	6.8955116	0.03401542	0.006246097	-0.019712621	0.88751966	6.8355308	6.9755354	Multitasking_Type
12:07:06.227	0.9289786	6.648901	6.8955116	0.03401542	0.006246097	-0.019712621	0.88751966	6.8355308	6.9755354	Multitasking_Type
12:07:06.250	0.9289786	6.648901	6.8955116	0.03401542	0.006246097	-0.019712621	0.88751966	6.8355308	6.9755354	Multitasking_Type
12:07:06.272	0.9289786	6.648901	6.8955116	0.03401542	0.006246097	-0.019712621	0.88751966	6.8355308	6.9755354	Multitasking_Type
12:07:06.295	0.9289786	6.648901	6.8955116	0.03401542	0.006246097	-0.019712621	0.88751966	6.8355308	6.9755354	Multitasking_Type
12:07:06.320	0.888276	6.759038	6.7446723	0.064558685	0.019074267	-0.011771373	0.8778382	6.8528247	6.9597774	Multitasking_Type
12:07:06.342	0.888276	6.759038	6.7446723	0.064558685	0.019074267	-0.011771373	0.8778382	6.8528247	6.9597774	Multitasking_Type
12:07:06.364	0.888276	6.759038	6.7446723	0.064558685	0.019074267	-0.011771373	0.8778382	6.8528247	6.9597774	Multitasking_Type
12:07:06.386	0.888276	6.759038	6.7446723	0.064558685	0.019074267	-0.011771373	0.8778382	6.8528247	6.9597774	Multitasking_Type
12:07:06.408	0.888276	6.759038	6.7446723	0.064558685	0.019074267	-0.011771373	0.8778382	6.8528247	6.9597774	Multitasking_Type
12:07:06.432	0.888276	6.759038	6.7446723	0.064558685	0.019074267	-0.011771373	0.8778382	6.8528247	6.9597774	Multitasking_Type
12:07:06.455	0.888276	6.759038	6.7446723	0.064558685	0.019074267	-0.011771373	0.8778382	6.8528247	6.9597774	Multitasking_Type
12:07:06.477	0.888276	6.759038	6.7446723	0.064558685	0.019074267	-0.011771373	0.8778382	6.8528247	6.9597774	Multitasking_Type
12:07:06.499	0.8284191	6.699181	6.778192	0.029739363	0.0019700404	0.0016676622	0.8649717	6.85322	6.960998	Multitasking_Type
12:07:06.522	0.8284191	6.699181	6.778192	0.029739363	0.0019700404	0.0016676622	0.8649717	6.85322	6.960998	Multitasking_Type
12:07:06.545	0.8284191	6.699181	6.778192	0.029739363	0.0019700404	0.0016676622	0.8649717	6.85322	6.960998	Multitasking_Type
12:07:06.568	0.8284191	6.699181	6.778192	0.029739363	0.0019700404	0.0016676622	0.8649717	6.85322	6.960998	Multitasking_Type
12:07:06.590	0.8284191	6.699181	6.778192	0.029739363	0.0019700404	0.0016676622	0.8649717	6.85322	6.960998	Multitasking_Type
12:07:06.613	0.8284191	6.699181	6.778192	0.029739363	0.0019700404	0.0016676622	0.8649717	6.85322	6.960998	Multitasking_Type
12:07:06.636	0.8284191	6.699181	6.778192	0.029739363	0.0019700404	0.0016676622	0.8649717	6.85322	6.960998	Multitasking_Type
12:07:06.660	0.8284191	6.699181	6.778192	0.029739363	0.0019700404	0.0016676622	0.8649717	6.85322	6.960998	Multitasking_Type
12:07:06.685	0.7589851	6.689604	6.797346	-0.013021204	0.034956764	-0.05331021	0.85447705	6.8440104	6.9713464	Multitasking_Type
12:07:06.708	0.7589851	6.689604	6.797346	-0.013021204	0.034956764	-0.05331021	0.85447705	6.8440104	6.9713464	Multitasking_Type
12:07:06.731	0.7589851	6.689604	6.797346	-0.013021204	0.034956764	-0.05331021	0.85447705	6.8440104	6.9713464	Multitasking_Type
12:07:06.753	0.7589851	6.689604	6.797346	-0.013021204	0.034956764	-0.05331021	0.85447705	6.8440104	6.9713464	Multitasking_Type
12:07:06.775	0.7589851	6.689604	6.797346	-0.013021204	0.034956764	-0.05331021	0.85447705	6.8440104	6.9713464	Multitasking_Type
12:07:06.798	0.7589851	6.689604	6.797346	-0.013021204	0.034956764	-0.05331021	0.85447705	6.8440104	6.9713464	Multitasking_Type
12:07:06.821	0.7589851	6.689604	6.797346	-0.013021204	0.034956764	-0.05331021	0.85447705	6.8440104	6.9713464	Multitasking_Type
12:07:06.844	0.7589851	6.689604	6.797346	-0.013021204	0.034956764	-0.05331021	0.85447705	6.8440104	6.9713464	Multitasking_Type
12:07:06.866	0.5961744	6.665661	7.108602	-0.35510576	-0.2417652	-0.13272269	0.8353884	6.7551417	7.059778	Multitasking_Type
12:07:06.891	0.5961744	6.665661	7.108602	-0.35510576	-0.2417652	-0.13272269	0.8353884	6.7551417	7.059778	Multitasking_Type
12:07:06.914	0.5961744	6.665661	7.108602	-0.35510576	-0.2417652	-0.13272269	0.8353884	6.7551417	7.059778	Multitasking_Type
12:07:06.937	0.5961744	6.665661	7.108602	-0.35510576	-0.2417652	-0.13272269	0.8353884	6.7551417	7.059778	Multitasking_Type
12:07:06.959	0.5961744	6.665661	7.108602	-0.35510576	-0.2417652	-0.13272269	0.8353884	6.7551417	7.059778	Multitasking_Type
12:07:06.982	0.5961744	6.665661	7.108602	-0.35510576	-0.2417652	-0.13272269	0.8353884	6.7551417	7.059778	Multitasking_Type
12:07:07.005	0.5961744	6.665661	7.108602	-0.35510576	-0.2417652	-0.13272269	0.8353884	6.7551417	7.059778	Multitasking_Type
12:07:07.028	0.5961744	6.665661	7.108602	-0.35510576	-0.2417652	-0.13272269	0.8353884	6.7551417	7.059778	Multitasking_Type
12:07:07.051	0.8092649	6.184412	6.91706	-0.020962453	-0.04567745	-0.03254079	0.88254434	6.5442567	7.2501097	Multitasking_Type
12:07:07.074	0.8092649	6.184412	6.91706	-0.020962453	-0.04567745	-0.03254079	0.88254434	6.5442567	7.2501097	Multitasking_Type
12:07:07.096	0.8092649	6.184412	6.91706	-0.020962453	-0.04567745	-0.03254079	0.88254434	6.5442567	7.2501097	Multitasking_Type
12:07:07.120	0.8092649	6.184412	6.91706	-0.020962453	-0.04567745	-0.03254079	0.88254434	6.5442567	7.2501097	Multitasking_Type
12:07:07.143	0.8092649	6.184412	6.91706	-0.020962453	-0.04567745	-0.03254079	0.88254434	6.5442567	7.2501097	Multitasking_Type
12:07:07.166	0.8092649	6.184412	6.91706	-0.020962453	-0.04567745	-0.03254079	0.88254434	6.5442567	7.2501097	Multitasking_Type
12:07:07.189	0.8092649	6.184412	6.91706	-0.020962453	-0.04567745	-0.03254079	0.88254434	6.5442567	7.2501097	Multitasking_Type
12:07:07.211	0.8092649	6.184412	6.91706	-0.020962453	-0.04567745	-0.03254079	0.88254434	6.5442567	7.2501097	Multitasking_Type
12:07:07.237	0.9529214	6.421445	7.0559278	-0.003858225	0.0044135014	0.05298034	0.9196142	6.4348817	7.3428164	Multitasking_Type
12:07:07.261	0.9529214	6.421445	7.0559278	-0.003858225	0.0044135014	0.05298034	0.9196142	6.4348817	7.3428164	Multitasking_Type
12:07:07.284	0.9529214	6.421445	7.0559278	-0.003858225	0.0044135014	0.05298034	0.9196142	6.4348817	7.3428164	Multitasking_Type
12:07:07.323	0.9529214	6.421445	7.0559278	-0.003858225	0.0044135014	0.05298034	0.9196142	6.4348817	7.3428164	Multitasking_Type
12:07:07.347	0.9529214	6.421445	7.0559278	-0.003858225	0.0044135014	0.05298034	0.9196142	6.4348817	7.3428164	Multitasking_Type
12:07:07.370	0.9529214	6.421445	7.0559278	-0.003858225	0.0044135014	0.05298034	0.9196142	6.4348817	7.3428164	Multitasking_Type
12:07:07.394	0.9529214	6.421445	7.0559278	-0.003858225	0.0044135014	0.05298034	0.9196142	6.4348817	7.3428164	Multitasking_Type
12:07:07.416	0.93616146	6.081458	7.393521	-0.21460673	-0.008414669	-0.019101758	0.9209281	6.3684654	7.4003277	Multitasking_Type
12:07:07.439	0.93616146	6.081458	7.393521	-0.21460673	-0.008414669	-0.019101758	0.9209281	6.3684654	7.4003277	Multitasking_Type
12:07:07.462	0.93616146	6.081458	7.393521	-0.21460673	-0.008414669	-0.019101758	0.9209281	6.3684654	7.4003277	Multitasking_Type
12:07:07.485	0.93616146	6.081458	7.393521	-0.21460673	-0.008414669	-0.019101758	0.9209281	6.3684654	7.4003277	Multitasking_Type
12:07:07.507	0.93616146	6.081458	7.393521	-0.21460673	-0.008414669	-0.019101758	0.9209281	6.3684654	7.4003277	Multitasking_Type
12:07:07.529	0.93616146	6.081458	7.393521	-0.21460673	-0.008414669	-0.019101758	0.9209281	6.3684654	7.4003277	Multitasking_Type
12:07:07.552	0.93616146	6.081458	7.393521	-0.21460673	-0.008414669	-0.019101758	0.9209281	6.3684654	7.4003277	Multitasking_Type
12:07:07.574	0.93616146	6.081458	7.393521	-0.21460673	-0.008414669	-0.019101758	0.8827245	6.3468676	7.423502	Multitasking_Type
12:07:07.598	0.9289786	6.3113084	6.8787518	0.15374501	0.019685132	-0.009938778	0.8827245	6.3468676	7.423502	Multitasking_Type
12:07:07.621	0.9289786	6.3113084	6.8787518	0.15374501	0.019685132	-0.009938778	0.8827245	6.3468676	7.423502	Multitasking_Type
12:07:07.643	0.9289786	6.3113084	6.8787518	0.15374501	0.019685132	-0.009938778	0.8827245	6.3468676	7.423502	Multitasking_Type
12:07:07.665	0.9289786	6.3113084	6.8787518	0.15374501	0.019685132	-0.009938778	0.8827245	6.3468676	7.423502	Multitasking_Type
12:07:07.688	0.9289786	6.3113084	6.8787518	0.15374501	0.019685132	-0.009938778	0.8827245	6.3468676	7.423502	Multitasking_Type
12:07:07.711	0.9289786	6.3113084	6.8787518	0.15374501	0.019685132	-0.009938778	0.8827245	6.3468676	7.423502	Multitasking_Type
12:07:07.734	0.9289786	6.3113084	6.8787518	0.15374501	0.019685132	-0.009938778	0.8827245	6.3468676	7.423502	Multitasking_Type
12:07:07.756	0.91700727	6.138921	7.3863378	-0.13397253	0.06122397	0.0016676622	0.84424454	6.4500246	7.3385835	Multitasking_Type
12:07:07.779	0.91700727	6.138921	7.3863378	-0.13397253	0.06122397	0.0016676622	0.84424454	6.4500246	7.3385835	Multitasking_Type
12:07:07.802	0.91700727	6.138921	7.3863378	-0.13397253	0.06122397	0.0016676622	0.84424454	6.4500246	7.3385835	Multitasking_Type
12:07:07.826	0.91700727	6.138921	7.3863378	-0.13397253	0.06122397	0.0016676622	0.84424454	6.4500246	7.3385835	Multitasking_Type
12:07:07.853	0.91700727	6.138921	7.3863378	-0.13397253	0.06122397	0.0016676622	0.84424454	6.4500246	7.3385835	Multitasking_Type
12:07:07.875	0.91700727	6.138921	7.3863378	-0.13397253	0.06122397	0.0016676622	0.84424454	6.4500246	7.3385835	Multitasking_Type
12:07:07.898	0.91700727	6.138921	7.3863378	-0.13397253	0.06122397	0.0016676622	0.84424454	6.4500246	7.3385835	Multitasking_Type
12:07:07.921	0.91700727	6.138921	7.3863378	-0.13397253	0.06122397	0.0016676622	0.84424454	6.4500246	7.3385835	Multitasking_Type
12:07:07.944	0.6249057	6.2322974	7.2714124	0.010802541	0.09543242	-0.01849089	0.70585835	6.4396443	7.362276	Multitasking_Type
12:07:07.966	0.6249057	6.2322974	7.2714124	0.010802541	0.09543242	-0.01849089	0.70585835	6.4396443	7.362276	Multitasking_Type
12:07:07.989	0.6249057	6.2322974	7.2714124	0.010802541	0.09543242	-0.01849089	0.70585835	6.4396443	7.362276	Multitasking_Type
12:07:08.032	0.6249057	6.2322974	7.2714124	0.010802541	0.09543242	-0.01849089	0.70585835	6.4396443	7.362276	Multitasking_Type
12:07:08.052	0.6249057	6.2322974	7.2714124	0.010802541	0.09543242	-0.01849089	0.70585835	6.4396443	7.362276	Multitasking_Type
12:07:08.073	0.6249057	6.2322974	7.2714124	0.010802541	0.09543242	-0.01849089	0.70585835	6.4396443	7.362276	Multitasking_Type
12:07:08.094	0.6249057	6.2322974	7.2714124	0.010802541	0.09543242	-0.01849089	0.70585835	6.4396443	7.362276	Multitasking_Type
12:07:08.116	1.0247496	6.5028505	6.7638264	-0.6843621	-0.31873423	0.0694737	0.59910446	6.442665	7.3690867	Multitasking_Type
12:07:08.138	1.0247496	6.5028505	6.7638264	-0.6843621	-0.31873423	0.0694737	0.59910446	6.442665	7.3690867	Multitasking_Type
12:07:08.160	1.0247496	6.5028505	6.7638264	-0.6843621	-0.31873423	0.0694737	0.59910446	6.442665	7.3690867	Multitasking_Type
12:07:08.183	1.0247496	6.5028505	6.7638264	-0.6843621	-0.31873423	0.0694737	0.59910446	6.442665	7.3690867	Multitasking_Type
12:07:08.206	1.0247496	6.5028505	6.7638264	-0.6843621	-0.31873423	0.0694737	0.59910446	6.442665	7.3690867	Multitasking_Type
12:07:08.229	1.0247496	6.5028505	6.7638264	-0.6843621	-0.31873423	0.0694737	0.59910446	6.442665	7.3690867	Multitasking_Type
12:07:08.251	1.0247496	6.5028505	6.7638264	-0.6843621	-0.31873423	0.0694737	0.59910446	6.442665	7.3690867	Multitasking_Type
12:07:08.274	1.0247496	6.5028505	6.7638264	-0.6843621	-0.31873423	0.0694737	0.59910446	6.442665	7.3690867	Multitasking_Type
12:07:08.296	0.50998056	6.409474	5.681614	0.019354654	-0.05422956	-0.017880026	0.68816084	6.360071	7.43278	Multitasking_Type
12:07:08.319	0.50998056	6.409474	5.681614	0.019354654	-0.05422956	-0.017880026	0.68816084	6.360071	7.43278	Multitasking_Type
12:07:08.341	0.50998056	6.409474	5.681614	0.019354654	-0.05422956	-0.017880026	0.68816084	6.360071	7.43278	Multitasking_Type
12:07:08.364	0.50998056	6.409474	5.681614	0.019354654	-0.05422956	-0.017880026	0.68816084	6.360071	7.43278	Multitasking_Type
12:07:08.387	0.50998056	6.409474	5.681614	0.019354654	-0.05422956	-0.017880026	0.68816084	6.360071	7.43278	Multitasking_Type
12:07:08.412	0.50998056	6.409474	5.681614	0.019354654	-0.05422956	-0.017880026	0.68816084	6.360071	7.43278	Multitasking_Type
12:07:08.434	0.50998056	6.409474	5.681614	0.019354654	-0.05422956	-0.017880026	0.68816084	6.360071	7.43278	Multitasking_Type
12:07:08.457	0.50998056	6.409474	5.681614	0.019354654	-0.05422956	-0.017880026	0.68816084	6.360071	7.43278	Multitasking_Type
12:07:08.480	1.0415095	6.474119	7.5395713	0.30279616	0.12475395	0.004721988	0.8715822	6.2983084	7.4660525	Multitasking_Type
12:07:08.502	1.0415095	6.474119	7.5395713	0.30279616	0.12475395	0.004721988	0.8715822	6.2983084	7.4660525	Multitasking_Type
12:07:08.525	1.0415095	6.474119	7.5395713	0.30279616	0.12475395	0.004721988	0.8715822	6.2983084	7.4660525	Multitasking_Type
12:07:08.547	1.0415095	6.474119	7.5395713	0.30279616	0.12475395	0.004721988	0.8715822	6.2983084	7.4660525	Multitasking_Type
12:07:08.570	1.0415095	6.474119	7.5395713	0.30279616	0.12475395	0.004721988	0.8715822	6.2983084	7.4660525	Multitasking_Type
12:07:08.592	1.0415095	6.474119	7.5395713	0.30279616	0.12475395	0.004721988	0.8715822	6.2983084	7.4660525	Multitasking_Type
12:07:08.615	1.0415095	6.474119	7.5395713	0.30279616	0.12475395	0.004721988	0.8715822	6.2983084	7.4660525	Multitasking_Type
12:07:08.638	1.0415095	6.474119	7.5395713	0.30279616	0.12475395	0.004721988	0.8715822	6.2983084	7.4660525	Multitasking_Type
12:07:08.661	1.3695252	6.572284	6.3376455	0.005304754	-0.015745051	-0.11073154	0.5537045	6.512635	7.3109055	Multitasking_Type
12:07:08.684	1.3695252	6.572284	6.3376455	0.005304754	-0.015745051	-0.11073154	0.5537045	6.512635	7.3109055	Multitasking_Type
12:07:08.707	1.3695252	6.572284	6.3376455	0.005304754	-0.015745051	-0.11073154	0.5537045	6.512635	7.3109055	Multitasking_Type
12:07:08.730	1.3695252	6.572284	6.3376455	0.005304754	-0.015745051	-0.11073154	0.5537045	6.512635	7.3109055	Multitasking_Type
12:07:08.755	1.3695252	6.572284	6.3376455	0.005304754	-0.015745051	-0.11073154	0.5537045	6.512635	7.3109055	Multitasking_Type
12:07:08.777	1.3695252	6.572284	6.3376455	0.005304754	-0.015745051	-0.11073154	0.5537045	6.512635	7.3109055	Multitasking_Type
12:07:08.799	1.3695252	6.572284	6.3376455	0.005304754	-0.015745051	-0.11073154	0.5537045	6.512635	7.3109055	Multitasking_Type
12:07:08.821	1.3695252	6.572284	6.3376455	0.005304754	-0.015745051	-0.11073154	0.5537045	6.512635	7.3109055	Multitasking_Type
12:07:08.844	-1.1947432	7.3169036	7.283384	-0.23476529	-0.30529517	-0.0062735863	-0.04508452	6.4851074	7.356065	Multitasking_Type
12:07:08.867	-1.1947432	7.3169036	7.283384	-0.23476529	-0.30529517	-0.0062735863	-0.04508452	6.4851074	7.356065	Multitasking_Type
12:07:08.890	-1.1947432	7.3169036	7.283384	-0.23476529	-0.30529517	-0.0062735863	-0.04508452	6.4851074	7.356065	Multitasking_Type
12:07:08.913	-1.1947432	7.3169036	7.283384	-0.23476529	-0.30529517	-0.0062735863	-0.04508452	6.4851074	7.356065	Multitasking_Type
12:07:08.936	-1.1947432	7.3169036	7.283384	-0.23476529	-0.30529517	-0.0062735863	-0.04508452	6.4851074	7.356065	Multitasking_Type
12:07:08.959	-1.1947432	7.3169036	7.283384	-0.23476529	-0.30529517	-0.0062735863	-0.04508452	6.4851074	7.356065	Multitasking_Type
12:07:08.983	-1.1947432	7.3169036	7.283384	-0.23476529	-0.30529517	-0.0062735863	-0.04508452	6.4851074	7.356065	Multitasking_Type
12:07:09.005	-1.1947432	7.3169036	7.283384	-0.23476529	-0.30529517	-0.0062735863	-0.04508452	6.4851074	7.356065	Multitasking_Type
12:07:09.028	0.97446984	6.4765134	6.533976	0.5141555	0.0038026362	0.12384071	0.20906837	6.5433426	7.3014565	Multitasking_Type
12:07:09.065	0.97446984	6.4765134	6.533976	0.5141555	0.0038026362	0.12384071	0.20906837	6.5433426	7.3014565	Multitasking_Type
12:07:09.087	0.97446984	6.4765134	6.533976	0.5141555	0.0038026362	0.12384071	0.20906837	6.5433426	7.3014565	Multitasking_Type
12:07:09.110	0.97446984	6.4765134	6.533976	0.5141555	0.0038026362	0.12384071	0.20906837	6.5433426	7.3014565	Multitasking_Type
12:07:09.132	0.97446984	6.4765134	6.533976	0.5141555	0.0038026362	0.12384071	0.20906837	6.5433426	7.3014565	Multitasking_Type
12:07:09.154	0.97446984	6.4765134	6.533976	0.5141555	0.0038026362	0.12384071	0.20906837	6.5433426	7.3014565	Multitasking_Type
12:07:09.177	0.97446984	6.4765134	6.533976	0.5141555	0.0038026362	0.12384071	0.20906837	6.5433426	7.3014565	Multitasking_Type
12:07:09.200	0.42139238	6.5746784	6.632141	-0.16512665	-0.08721629	0.048704285	0.2889975	6.810669	7.04993	Multitasking_Type
12:07:09.223	0.42139238	6.5746784	6.632141	-0.16512665	-0.08721629	0.048704285	0.2889975	6.810669	7.04993	Multitasking_Type
12:07:09.246	0.42139238	6.5746784	6.632141	-0.16512665	-0.08721629	0.048704285	0.2889975	6.810669	7.04993	Multitasking_Type
12:07:09.269	0.42139238	6.5746784	6.632141	-0.16512665	-0.08721629	0.048704285	0.2889975	6.810669	7.04993	Multitasking_Type
12:07:09.291	0.42139238	6.5746784	6.632141	-0.16512665	-0.08721629	0.048704285	0.2889975	6.810669	7.04993	Multitasking_Type
12:07:09.314	0.42139238	6.5746784	6.632141	-0.16512665	-0.08721629	0.048704285	0.2889975	6.810669	7.04993	Multitasking_Type
12:07:09.336	0.42139238	6.5746784	6.632141	-0.16512665	-0.08721629	0.048704285	0.2889975	6.810669	7.04993	Multitasking_Type
12:07:09.359	0.42139238	6.5746784	6.632141	-0.16512665	-0.08721629	0.048704285	0.2889975	6.810669	7.04993	Multitasking_Type
12:07:09.382	-0.052674048	6.840443	6.7231236	0.21849672	0.12964086	-0.107066356	0.19722146	6.898376	6.967344	Multitasking_Type
12:07:09.404	-0.052674048	6.840443	6.7231236	0.21849672	0.12964086	-0.107066356	0.19722146	6.898376	6.967344	Multitasking_Type
12:07:09.429	-0.052674048	6.840443	6.7231236	0.21849672	0.12964086	-0.107066356	0.19722146	6.898376	6.967344	Multitasking_Type
12:07:09.453	-0.052674048	6.840443	6.7231236	0.21849672	0.12964086	-0.107066356	0.19722146	6.898376	6.967344	Multitasking_Type
12:07:09.475	-0.052674048	6.840443	6.7231236	0.21849672	0.12964086	-0.107066356	0.19722146	6.898376	6.967344	Multitasking_Type
12:07:09.499	-0.052674048	6.840443	6.7231236	0.21849672	0.12964086	-0.107066356	0.19722146	6.898376	6.967344	Multitasking_Type
12:07:09.521	-0.052674048	6.840443	6.7231236	0.21849672	0.12964086	-0.107066356	0.19722146	6.898376	6.967344	Multitasking_Type
12:07:09.564	-0.15323359	7.120573	6.5818615	-0.25125864	-0.013912455	-0.066749245	0.062312093	6.87671	6.9912286	Multitasking_Type
12:07:09.589	-0.15323359	7.120573	6.5818615	-0.25125864	-0.013912455	-0.066749245	0.062312093	6.87671	6.9912286	Multitasking_Type
12:07:09.611	-0.15323359	7.120573	6.5818615	-0.25125864	-0.013912455	-0.066749245	0.062312093	6.87671	6.9912286	Multitasking_Type
12:07:09.634	-0.15323359	7.120573	6.5818615	-0.25125864	-0.013912455	-0.066749245	0.062312093	6.87671	6.9912286	Multitasking_Type
12:07:09.657	-0.15323359	7.120573	6.5818615	-0.25125864	-0.013912455	-0.066749245	0.062312093	6.87671	6.9912286	Multitasking_Type
12:07:09.680	-0.15323359	7.120573	6.5818615	-0.25125864	-0.013912455	-0.066749245	0.062312093	6.87671	6.9912286	Multitasking_Type
12:07:09.703	-0.15323359	7.120573	6.5818615	-0.25125864	-0.013912455	-0.066749245	0.062312093	6.87671	6.9912286	Multitasking_Type
12:07:09.726	-0.15323359	7.120573	6.5818615	-0.25125864	-0.013912455	-0.066749245	0.062312093	6.87671	6.9912286	Multitasking_Type
12:07:09.748	-0.34477556	6.1987777	7.9681463	-0.1993351	0.18645135	-0.13211183	0.06353216	6.3914266	7.4374714	Multitasking_Type
12:07:09.771	-0.34477556	6.1987777	7.9681463	-0.1993351	0.18645135	-0.13211183	0.06353216	6.3914266	7.4374714	Multitasking_Type
12:07:09.793	-0.34477556	6.1987777	7.9681463	-0.1993351	0.18645135	-0.13211183	0.06353216	6.3914266	7.4374714	Multitasking_Type
12:07:09.816	-0.34477556	6.1987777	7.9681463	-0.1993351	0.18645135	-0.13211183	0.06353216	6.3914266	7.4374714	Multitasking_Type
12:07:09.839	-0.34477556	6.1987777	7.9681463	-0.1993351	0.18645135	-0.13211183	0.06353216	6.3914266	7.4374714	Multitasking_Type
12:07:09.862	-0.34477556	6.1987777	7.9681463	-0.1993351	0.18645135	-0.13211183	0.06353216	6.3914266	7.4374714	Multitasking_Type
12:07:09.884	-0.34477556	6.1987777	7.9681463	-0.1993351	0.18645135	-0.13211183	0.06353216	6.3914266	7.4374714	Multitasking_Type
12:07:09.905	-0.34477556	6.1987777	7.9681463	-0.1993351	0.18645135	-0.13211183	0.06353216	6.3914266	7.4374714	Multitasking_Type
12:07:09.926	0.2370332	6.423839	6.711152	0.4787253	-0.11653782	-0.061862323	0.04187685	6.529539	7.3166704	Multitasking_Type
12:07:09.947	0.2370332	6.423839	6.711152	0.4787253	-0.11653782	-0.061862323	0.04187685	6.529539	7.3166704	Multitasking_Type
12:07:09.968	0.2370332	6.423839	6.711152	0.4787253	-0.11653782	-0.061862323	0.04187685	6.529539	7.3166704	Multitasking_Type
12:07:09.989	0.2370332	6.423839	6.711152	0.4787253	-0.11653782	-0.061862323	0.04187685	6.529539	7.3166704	Multitasking_Type
12:07:10.009	0.2370332	6.423839	6.711152	0.4787253	-0.11653782	-0.061862323	0.04187685	6.529539	7.3166704	Multitasking_Type
12:07:10.032	0.2370332	6.423839	6.711152	0.4787253	-0.11653782	-0.061862323	0.04187685	6.529539	7.3166704	Multitasking_Type
12:07:10.062	0.2370332	6.423839	6.711152	0.4787253	-0.11653782	-0.061862323	0.04187685	6.529539	7.3166704	Multitasking_Type
12:07:10.083	0.2370332	6.423839	6.711152	0.4787253	-0.11653782	-0.061862323	0.04187685	6.529539	7.3166704	Multitasking_Type
12:07:10.104	0.098165266	6.3903193	7.3001437	-0.014853799	0.03556763	0.048704285	0.03973841	6.550816	7.2976394	Multitasking_Type
12:07:10.125	0.098165266	6.3903193	7.3001437	-0.014853799	0.03556763	0.048704285	0.03973841	6.550816	7.2976394	Multitasking_Type
12:07:10.147	0.098165266	6.3903193	7.3001437	-0.014853799	0.03556763	0.048704285	0.03973841	6.550816	7.2976394	Multitasking_Type
12:07:10.168	0.098165266	6.3903193	7.3001437	-0.014853799	0.03556763	0.048704285	0.03973841	6.550816	7.2976394	Multitasking_Type
12:07:10.189	0.098165266	6.3903193	7.3001437	-0.014853799	0.03556763	0.048704285	0.03973841	6.550816	7.2976394	Multitasking_Type
12:07:10.211	0.098165266	6.3903193	7.3001437	-0.014853799	0.03556763	0.048704285	0.03973841	6.550816	7.2976394	Multitasking_Type
12:07:10.233	0.098165266	6.3903193	7.3001437	-0.014853799	0.03556763	0.048704285	0.03973841	6.550816	7.2976394	Multitasking_Type
12:07:10.256	0.098165266	6.3903193	7.3001437	-0.014853799	0.03556763	0.048704285	0.03973841	6.550816	7.2976394	Multitasking_Type
12:07:10.279	-0.0071828244	6.488485	7.4102807	-0.13152906	-0.06217081	0.0041111233	0.043510247	6.5725064	7.2780886	Multitasking_Type
12:07:10.301	-0.0071828244	6.488485	7.4102807	-0.13152906	-0.06217081	0.0041111233	0.043510247	6.5725064	7.2780886	Multitasking_Type
12:07:10.323	-0.0071828244	6.488485	7.4102807	-0.13152906	-0.06217081	0.0041111233	0.043510247	6.5725064	7.2780886	Multitasking_Type
12:07:10.345	-0.0071828244	6.488485	7.4102807	-0.13152906	-0.06217081	0.0041111233	0.043510247	6.5725064	7.2780886	Multitasking_Type
12:07:10.368	-0.0071828244	6.488485	7.4102807	-0.13152906	-0.06217081	0.0041111233	0.043510247	6.5725064	7.2780886	Multitasking_Type
12:07:10.390	-0.0071828244	6.488485	7.4102807	-0.13152906	-0.06217081	0.0041111233	0.043510247	6.5725064	7.2780886	Multitasking_Type
12:07:10.413	-0.0071828244	6.488485	7.4102807	-0.13152906	-0.06217081	0.0041111233	0.043510247	6.5725064	7.2780886	Multitasking_Type
12:07:10.435	-0.0071828244	6.488485	7.4102807	-0.13152906	-0.06217081	0.0041111233	0.043510247	6.5725064	7.2780886	Multitasking_Type
12:07:10.457	0.07422252	6.426234	6.665661	-0.047840524	0.0013591752	0.028545732	0.06267703	6.556306	7.2925506	Multitasking_Type
12:07:10.480	0.07422252	6.426234	6.665661	-0.047840524	0.0013591752	0.028545732	0.06267703	6.556306	7.2925506	Multitasking_Type
12:07:10.503	0.07422252	6.426234	6.665661	-0.047840524	0.0013591752	0.028545732	0.06267703	6.556306	7.2925506	Multitasking_Type
12:07:10.525	0.07422252	6.426234	6.665661	-0.047840524	0.0013591752	0.028545732	0.06267703	6.556306	7.2925506	Multitasking_Type
12:07:10.569	0.07422252	6.426234	6.665661	-0.047840524	0.0013591752	0.028545732	0.06267703	6.556306	7.2925506	Multitasking_Type
12:07:10.593	0.07422252	6.426234	6.665661	-0.047840524	0.0013591752	0.028545732	0.06267703	6.556306	7.2925506	Multitasking_Type
12:07:10.616	0.07422252	6.426234	6.665661	-0.047840524	0.0013591752	0.028545732	0.06267703	6.556306	7.2925506	Multitasking_Type
12:07:10.639	0.08619389	6.411868	6.055121	0.0957128	0.09482156	0.0028893927	0.086949825	6.599117	7.253579	Multitasking_Type
12:07:10.662	0.08619389	6.411868	6.055121	0.0957128	0.09482156	0.0028893927	0.086949825	6.599117	7.253579	Multitasking_Type
12:07:10.685	0.08619389	6.411868	6.055121	0.0957128	0.09482156	0.0028893927	0.086949825	6.599117	7.253579	Multitasking_Type
12:07:10.708	0.08619389	6.411868	6.055121	0.0957128	0.09482156	0.0028893927	0.086949825	6.599117	7.253579	Multitasking_Type
12:07:10.731	0.08619389	6.411868	6.055121	0.0957128	0.09482156	0.0028893927	0.086949825	6.599117	7.253579	Multitasking_Type
12:07:10.754	0.08619389	6.411868	6.055121	0.0957128	0.09482156	0.0028893927	0.086949825	6.599117	7.253579	Multitasking_Type
12:07:10.776	0.08619389	6.411868	6.055121	0.0957128	0.09482156	0.0028893927	0.086949825	6.599117	7.253579	Multitasking_Type
12:07:10.799	0.08619389	6.411868	6.055121	0.0957128	0.09482156	0.0028893927	0.086949825	6.599117	7.253579	Multitasking_Type
12:07:10.822	-0.18196489	6.5387645	7.1780357	0.032182824	0.10887146	0.027324004	0.062289037	6.627151	7.22823	Multitasking_Type
12:07:10.845	-0.18196489	6.5387645	7.1780357	0.032182824	0.10887146	0.027324004	0.062289037	6.627151	7.22823	Multitasking_Type
12:07:10.868	-0.18196489	6.5387645	7.1780357	0.032182824	0.10887146	0.027324004	0.062289037	6.627151	7.22823	Multitasking_Type
12:07:10.890	-0.18196489	6.5387645	7.1780357	0.032182824	0.10887146	0.027324004	0.062289037	6.627151	7.22823	Multitasking_Type
12:07:10.915	-0.18196489	6.5387645	7.1780357	0.032182824	0.10887146	0.027324004	0.062289037	6.627151	7.22823	Multitasking_Type
12:07:10.937	-0.18196489	6.5387645	7.1780357	0.032182824	0.10887146	0.027324004	0.062289037	6.627151	7.22823	Multitasking_Type
12:07:10.961	-0.18196489	6.5387645	7.1780357	0.032182824	0.10887146	0.027324004	0.062289037	6.627151	7.22823	Multitasking_Type
12:07:10.983	-0.18196489	6.5387645	7.1780357	0.032182824	0.10887146	0.027324004	0.062289037	6.627151	7.22823	Multitasking_Type
12:07:11.005	-0.36632404	6.438205	7.266624	-0.13885945	0.090545505	-0.0019975293	-0.012057337	6.613622	7.240867	Multitasking_Type
12:07:11.028	-0.36632404	6.438205	7.266624	-0.13885945	0.090545505	-0.0019975293	-0.012057337	6.613622	7.240867	Multitasking_Type
12:07:11.071	-0.36632404	6.438205	7.266624	-0.13885945	0.090545505	-0.0019975293	-0.012057337	6.613622	7.240867	Multitasking_Type
12:07:11.093	-0.36632404	6.438205	7.266624	-0.13885945	0.090545505	-0.0019975293	-0.012057337	6.613622	7.240867	Multitasking_Type
12:07:11.115	-0.36632404	6.438205	7.266624	-0.13885945	0.090545505	-0.0019975293	-0.012057337	6.613622	7.240867	Multitasking_Type
12:07:11.138	-0.36632404	6.438205	7.266624	-0.13885945	0.090545505	-0.0019975293	-0.012057337	6.613622	7.240867	Multitasking_Type
12:07:11.160	-0.36632404	6.438205	7.266624	-0.13885945	0.090545505	-0.0019975293	-0.012057337	6.613622	7.240867	Multitasking_Type
12:07:11.183	0.11013664	6.3472223	6.7925577	-0.07716206	-0.1434159	0.042595636	-0.034779448	6.6087995	7.245199	Multitasking_Type
12:07:11.206	0.11013664	6.3472223	6.7925577	-0.07716206	-0.1434159	0.042595636	-0.034779448	6.6087995	7.245199	Multitasking_Type
12:07:11.229	0.11013664	6.3472223	6.7925577	-0.07716206	-0.1434159	0.042595636	-0.034779448	6.6087995	7.245199	Multitasking_Type
12:07:11.252	0.11013664	6.3472223	6.7925577	-0.07716206	-0.1434159	0.042595636	-0.034779448	6.6087995	7.245199	Multitasking_Type
12:07:11.275	0.11013664	6.3472223	6.7925577	-0.07716206	-0.1434159	0.042595636	-0.034779448	6.6087995	7.245199	Multitasking_Type
12:07:11.300	0.11013664	6.3472223	6.7925577	-0.07716206	-0.1434159	0.042595636	-0.034779448	6.6087995	7.245199	Multitasking_Type
12:07:11.323	0.11013664	6.3472223	6.7925577	-0.07716206	-0.1434159	0.042595636	-0.034779448	6.6087995	7.245199	Multitasking_Type
12:07:11.345	0.11013664	6.3472223	6.7925577	-0.07716206	-0.1434159	0.042595636	-0.034779448	6.6087995	7.245199	Multitasking_Type
12:07:11.368	-0.06464542	6.407079	6.7566433	-0.013632068	0.03556763	-0.049645018	0.052918512	6.5514555	7.296981	Multitasking_Type
12:07:11.390	-0.06464542	6.407079	6.7566433	-0.013632068	0.03556763	-0.049645018	0.052918512	6.5514555	7.296981	Multitasking_Type
12:07:11.414	-0.06464542	6.407079	6.7566433	-0.013632068	0.03556763	-0.049645018	0.052918512	6.5514555	7.296981	Multitasking_Type
12:07:11.437	-0.06464542	6.407079	6.7566433	-0.013632068	0.03556763	-0.049645018	0.052918512	6.5514555	7.296981	Multitasking_Type
12:07:11.460	-0.06464542	6.407079	6.7566433	-0.013632068	0.03556763	-0.049645018	0.052918512	6.5514555	7.296981	Multitasking_Type
12:07:11.484	-0.06464542	6.407079	6.7566433	-0.013632068	0.03556763	-0.049645018	0.052918512	6.5514555	7.296981	Multitasking_Type
12:07:11.506	-0.06464542	6.407079	6.7566433	-0.013632068	0.03556763	-0.049645018	0.052918512	6.5514555	7.296981	Multitasking_Type
12:07:11.530	-0.06464542	6.407079	6.7566433	-0.013632068	0.03556763	-0.049645018	0.052918512	6.5514555	7.296981	Multitasking_Type
12:07:11.573	0.009577099	6.3831367	7.005648	0.102432325	0.02518292	0.021826215	0.024445614	6.5742016	7.276648	Multitasking_Type
12:07:11.596	0.009577099	6.3831367	7.005648	0.102432325	0.02518292	0.021826215	0.024445614	6.5742016	7.276648	Multitasking_Type
12:07:11.619	0.009577099	6.3831367	7.005648	0.102432325	0.02518292	0.021826215	0.024445614	6.5742016	7.276648	Multitasking_Type
12:07:11.641	0.009577099	6.3831367	7.005648	0.102432325	0.02518292	0.021826215	0.024445614	6.5742016	7.276648	Multitasking_Type
12:07:11.665	0.009577099	6.3831367	7.005648	0.102432325	0.02518292	0.021826215	0.024445614	6.5742016	7.276648	Multitasking_Type
12:07:11.688	0.009577099	6.3831367	7.005648	0.102432325	0.02518292	0.021826215	0.024445614	6.5742016	7.276648	Multitasking_Type
12:07:11.711	0.009577099	6.3831367	7.005648	0.102432325	0.02518292	0.021826215	0.024445614	6.5742016	7.276648	Multitasking_Type
12:07:11.735	-0.5985687	6.431022	5.6385174	-0.118090026	-0.10554224	-0.0032192597	-0.07528573	6.701438	7.159286	Multitasking_Type
12:07:11.757	-0.5985687	6.431022	5.6385174	-0.118090026	-0.10554224	-0.0032192597	-0.07528573	6.701438	7.159286	Multitasking_Type
12:07:11.779	-0.5985687	6.431022	5.6385174	-0.118090026	-0.10554224	-0.0032192597	-0.07528573	6.701438	7.159286	Multitasking_Type
12:07:11.803	-0.5985687	6.431022	5.6385174	-0.118090026	-0.10554224	-0.0032192597	-0.07528573	6.701438	7.159286	Multitasking_Type
12:07:11.825	-0.5985687	6.431022	5.6385174	-0.118090026	-0.10554224	-0.0032192597	-0.07528573	6.701438	7.159286	Multitasking_Type
12:07:11.848	-0.5985687	6.431022	5.6385174	-0.118090026	-0.10554224	-0.0032192597	-0.07528573	6.701438	7.159286	Multitasking_Type
12:07:11.870	-0.5985687	6.431022	5.6385174	-0.118090026	-0.10554224	-0.0032192597	-0.07528573	6.701438	7.159286	Multitasking_Type
12:07:11.893	-0.5985687	6.431022	5.6385174	-0.118090026	-0.10554224	-0.0032192597	-0.07528573	6.701438	7.159286	Multitasking_Type
12:07:11.918	-0.031125572	5.9473786	7.5084457	-0.27080634	-0.05300783	0.007165449	0.08851492	6.563803	7.2855306	Multitasking_Type
12:07:11.940	-0.031125572	5.9473786	7.5084457	-0.27080634	-0.05300783	0.007165449	0.08851492	6.563803	7.2855306	Multitasking_Type
12:07:11.965	-0.031125572	5.9473786	7.5084457	-0.27080634	-0.05300783	0.007165449	0.08851492	6.563803	7.2855306	Multitasking_Type
12:07:11.988	-0.031125572	5.9473786	7.5084457	-0.27080634	-0.05300783	0.007165449	0.08851492	6.563803	7.2855306	Multitasking_Type
12:07:12.010	-0.031125572	5.9473786	7.5084457	-0.27080634	-0.05300783	0.007165449	0.08851492	6.563803	7.2855306	Multitasking_Type
12:07:12.034	-0.031125572	5.9473786	7.5084457	-0.27080634	-0.05300783	0.007165449	0.08851492	6.563803	7.2855306	Multitasking_Type
12:07:12.083	-0.1340794	6.543553	7.120573	-0.10037493	-0.0536187	-0.058197133	0.11975887	6.534999	7.3109336	Multitasking_Type
12:07:12.106	-0.1340794	6.543553	7.120573	-0.10037493	-0.0536187	-0.058197133	0.11975887	6.534999	7.3109336	Multitasking_Type
12:07:12.128	-0.1340794	6.543553	7.120573	-0.10037493	-0.0536187	-0.058197133	0.11975887	6.534999	7.3109336	Multitasking_Type
12:07:12.150	-0.1340794	6.543553	7.120573	-0.10037493	-0.0536187	-0.058197133	0.11975887	6.534999	7.3109336	Multitasking_Type
12:07:12.174	-0.1340794	6.543553	7.120573	-0.10037493	-0.0536187	-0.058197133	0.11975887	6.534999	7.3109336	Multitasking_Type
12:07:12.198	-0.1340794	6.543553	7.120573	-0.10037493	-0.0536187	-0.058197133	0.11975887	6.534999	7.3109336	Multitasking_Type
12:07:12.220	-0.1340794	6.543553	7.120573	-0.10037493	-0.0536187	-0.058197133	0.11975887	6.534999	7.3109336	Multitasking_Type
12:07:12.243	-0.1340794	6.543553	7.120573	-0.10037493	-0.0536187	-0.058197133	0.11975887	6.534999	7.3109336	Multitasking_Type
12:07:12.268	-0.12689656	5.734288	7.9418097	-0.055170905	-0.12203561	0.04931515	-0.02454949	6.3319426	7.488405	Multitasking_Type
12:07:12.291	-0.12689656	5.734288	7.9418097	-0.055170905	-0.12203561	0.04931515	-0.02454949	6.3319426	7.488405	Multitasking_Type
12:07:12.314	-0.12689656	5.734288	7.9418097	-0.055170905	-0.12203561	0.04931515	-0.02454949	6.3319426	7.488405	Multitasking_Type
12:07:12.337	-0.12689656	5.734288	7.9418097	-0.055170905	-0.12203561	0.04931515	-0.02454949	6.3319426	7.488405	Multitasking_Type
12:07:12.360	-0.12689656	5.734288	7.9418097	-0.055170905	-0.12203561	0.04931515	-0.02454949	6.3319426	7.488405	Multitasking_Type
12:07:12.382	-0.12689656	5.734288	7.9418097	-0.055170905	-0.12203561	0.04931515	-0.02454949	6.3319426	7.488405	Multitasking_Type
12:07:12.406	-0.12689656	5.734288	7.9418097	-0.055170905	-0.12203561	0.04931515	-0.02454949	6.3319426	7.488405	Multitasking_Type
12:07:12.428	-0.12689656	5.734288	7.9418097	-0.055170905	-0.12203561	0.04931515	-0.02454949	6.3319426	7.488405	Multitasking_Type
12:07:12.451	0.0023942748	6.0455437	6.804529	0.18673174	0.03801109	-0.07469049	0.07005322	6.384093	7.443707	Multitasking_Type
12:07:12.475	0.0023942748	6.0455437	6.804529	0.18673174	0.03801109	-0.07469049	0.07005322	6.384093	7.443707	Multitasking_Type
12:07:12.498	0.0023942748	6.0455437	6.804529	0.18673174	0.03801109	-0.07469049	0.07005322	6.384093	7.443707	Multitasking_Type
12:07:12.521	0.0023942748	6.0455437	6.804529	0.18673174	0.03801109	-0.07469049	0.07005322	6.384093	7.443707	Multitasking_Type
12:07:12.543	0.0023942748	6.0455437	6.804529	0.18673174	0.03801109	-0.07469049	0.07005322	6.384093	7.443707	Multitasking_Type
12:07:12.576	0.0023942748	6.0455437	6.804529	0.18673174	0.03801109	-0.07469049	0.07005322	6.384093	7.443707	Multitasking_Type
12:07:12.602	0.0023942748	6.0455437	6.804529	0.18673174	0.03801109	-0.07469049	0.07005322	6.384093	7.443707	Multitasking_Type
12:07:12.625	0.15802214	6.1054006	7.7574506	-0.07532946	-0.06278168	-0.050255883	0.0762732	6.4127884	7.418942	Multitasking_Type
12:07:12.648	0.15802214	6.1054006	7.7574506	-0.07532946	-0.06278168	-0.050255883	0.0762732	6.4127884	7.418942	Multitasking_Type
12:07:12.671	0.15802214	6.1054006	7.7574506	-0.07532946	-0.06278168	-0.050255883	0.0762732	6.4127884	7.418942	Multitasking_Type
12:07:12.693	0.15802214	6.1054006	7.7574506	-0.07532946	-0.06278168	-0.050255883	0.0762732	6.4127884	7.418942	Multitasking_Type
12:07:12.716	0.15802214	6.1054006	7.7574506	-0.07532946	-0.06278168	-0.050255883	0.0762732	6.4127884	7.418942	Multitasking_Type
12:07:12.739	0.15802214	6.1054006	7.7574506	-0.07532946	-0.06278168	-0.050255883	0.0762732	6.4127884	7.418942	Multitasking_Type
12:07:12.761	0.15802214	6.1054006	7.7574506	-0.07532946	-0.06278168	-0.050255883	0.0762732	6.4127884	7.418942	Multitasking_Type
12:07:12.782	0.15802214	6.1054006	7.7574506	-0.07532946	-0.06278168	-0.050255883	0.0762732	6.4127884	7.418942	Multitasking_Type
12:07:12.803	-0.5865973	6.0694866	5.949773	-0.34105584	-0.16540705	-0.045368962	0.015751276	6.3854594	7.442846	Multitasking_Type
12:07:12.825	-0.5865973	6.0694866	5.949773	-0.34105584	-0.16540705	-0.045368962	0.015751276	6.3854594	7.442846	Multitasking_Type
12:07:12.847	-0.5865973	6.0694866	5.949773	-0.34105584	-0.16540705	-0.045368962	0.015751276	6.3854594	7.442846	Multitasking_Type
12:07:12.870	-0.5865973	6.0694866	5.949773	-0.34105584	-0.16540705	-0.045368962	0.015751276	6.3854594	7.442846	Multitasking_Type
12:07:12.893	-0.5865973	6.0694866	5.949773	-0.34105584	-0.16540705	-0.045368962	0.015751276	6.3854594	7.442846	Multitasking_Type
12:07:12.916	-0.5865973	6.0694866	5.949773	-0.34105584	-0.16540705	-0.045368962	0.015751276	6.3854594	7.442846	Multitasking_Type
12:07:12.939	-0.5865973	6.0694866	5.949773	-0.34105584	-0.16540705	-0.045368962	0.015751276	6.3854594	7.442846	Multitasking_Type
12:07:12.961	-0.5865973	6.0694866	5.949773	-0.34105584	-0.16540705	-0.045368962	0.015751276	6.3854594	7.442846	Multitasking_Type
12:07:12.984	-0.20111908	6.038361	7.573091	0.22643797	0.12903002	-0.01726916	-0.1365191	6.362877	7.460931	Multitasking_Type
12:07:13.043	-0.20111908	6.038361	7.573091	0.22643797	0.12903002	-0.01726916	-0.1365191	6.362877	7.460931	Multitasking_Type
12:07:13.086	-0.20111908	6.038361	7.573091	0.22643797	0.12903002	-0.01726916	-0.1365191	6.362877	7.460931	Multitasking_Type
12:07:13.107	-0.20111908	6.038361	7.573091	0.22643797	0.12903002	-0.01726916	-0.1365191	6.362877	7.460931	Multitasking_Type
12:07:13.129	-0.20111908	6.038361	7.573091	0.22643797	0.12903002	-0.01726916	-0.1365191	6.362877	7.460931	Multitasking_Type
12:07:13.150	-0.20111908	6.038361	7.573091	0.22643797	0.12903002	-0.01726916	-0.1365191	6.362877	7.460931	Multitasking_Type
12:07:13.173	-0.4740664	6.261029	6.8500204	-0.061279558	-0.009636399	-0.009938778	-0.27354765	6.4668756	7.3671575	Multitasking_Type
12:07:13.194	-0.4740664	6.261029	6.8500204	-0.061279558	-0.009636399	-0.009938778	-0.27354765	6.4668756	7.3671575	Multitasking_Type
12:07:13.215	-0.4740664	6.261029	6.8500204	-0.061279558	-0.009636399	-0.009938778	-0.27354765	6.4668756	7.3671575	Multitasking_Type
12:07:13.237	-0.4740664	6.261029	6.8500204	-0.061279558	-0.009636399	-0.009938778	-0.27354765	6.4668756	7.3671575	Multitasking_Type
12:07:13.259	-0.4740664	6.261029	6.8500204	-0.061279558	-0.009636399	-0.009938778	-0.27354765	6.4668756	7.3671575	Multitasking_Type
12:07:13.281	-0.4740664	6.261029	6.8500204	-0.061279558	-0.009636399	-0.009938778	-0.27354765	6.4668756	7.3671575	Multitasking_Type
12:07:13.302	-0.4740664	6.261029	6.8500204	-0.061279558	-0.009636399	-0.009938778	-0.27354765	6.4668756	7.3671575	Multitasking_Type
12:07:13.323	-0.4740664	6.261029	6.8500204	-0.061279558	-0.009636399	-0.009938778	-0.27354765	6.4668756	7.3671575	Multitasking_Type
12:07:13.345	-0.17238778	6.2131433	6.818895	0.09265848	0.033124167	0.043206498	-0.3163283	6.50883	7.328395	Multitasking_Type
12:07:13.366	-0.17238778	6.2131433	6.818895	0.09265848	0.033124167	0.043206498	-0.3163283	6.50883	7.328395	Multitasking_Type
12:07:13.388	-0.17238778	6.2131433	6.818895	0.09265848	0.033124167	0.043206498	-0.3163283	6.50883	7.328395	Multitasking_Type
12:07:13.410	-0.17238778	6.2131433	6.818895	0.09265848	0.033124167	0.043206498	-0.3163283	6.50883	7.328395	Multitasking_Type
12:07:13.432	-0.17238778	6.2131433	6.818895	0.09265848	0.033124167	0.043206498	-0.3163283	6.50883	7.328395	Multitasking_Type
12:07:13.455	-0.17238778	6.2131433	6.818895	0.09265848	0.033124167	0.043206498	-0.3163283	6.50883	7.328395	Multitasking_Type
12:07:13.478	-0.17238778	6.2131433	6.818895	0.09265848	0.033124167	0.043206498	-0.3163283	6.50883	7.328395	Multitasking_Type
12:07:13.501	-0.17238778	6.2131433	6.818895	0.09265848	0.033124167	0.043206498	-0.3163283	6.50883	7.328395	Multitasking_Type
12:07:13.527	-0.043096945	6.325674	7.058322	0.19772731	0.08016079	-0.012382238	-0.30151254	6.511395	7.326743	Multitasking_Type
12:07:13.549	-0.043096945	6.325674	7.058322	0.19772731	0.08016079	-0.012382238	-0.30151254	6.511395	7.326743	Multitasking_Type
12:07:13.571	-0.043096945	6.325674	7.058322	0.19772731	0.08016079	-0.012382238	-0.30151254	6.511395	7.326743	Multitasking_Type
12:07:13.614	-0.043096945	6.325674	7.058322	0.19772731	0.08016079	-0.012382238	-0.30151254	6.511395	7.326743	Multitasking_Type
12:07:13.636	-0.043096945	6.325674	7.058322	0.19772731	0.08016079	-0.012382238	-0.30151254	6.511395	7.326743	Multitasking_Type
12:07:13.660	-0.043096945	6.325674	7.058322	0.19772731	0.08016079	-0.012382238	-0.30151254	6.511395	7.326743	Multitasking_Type
12:07:13.682	-0.043096945	6.325674	7.058322	0.19772731	0.08016079	-0.012382238	-0.30151254	6.511395	7.326743	Multitasking_Type
12:07:13.705	-0.3902668	6.526793	6.612987	0.02240898	-0.018799378	-0.019101758	-0.3247847	6.610167	7.236751	Multitasking_Type
12:07:13.728	-0.3902668	6.526793	6.612987	0.02240898	-0.018799378	-0.019101758	-0.3247847	6.610167	7.236751	Multitasking_Type
12:07:13.750	-0.3902668	6.526793	6.612987	0.02240898	-0.018799378	-0.019101758	-0.3247847	6.610167	7.236751	Multitasking_Type
12:07:13.772	-0.3902668	6.526793	6.612987	0.02240898	-0.018799378	-0.019101758	-0.3247847	6.610167	7.236751	Multitasking_Type
12:07:13.794	-0.3902668	6.526793	6.612987	0.02240898	-0.018799378	-0.019101758	-0.3247847	6.610167	7.236751	Multitasking_Type
12:07:13.817	-0.3902668	6.526793	6.612987	0.02240898	-0.018799378	-0.019101758	-0.3247847	6.610167	7.236751	Multitasking_Type
12:07:13.840	-0.3902668	6.526793	6.612987	0.02240898	-0.018799378	-0.019101758	-0.3247847	6.610167	7.236751	Multitasking_Type
12:07:13.862	-0.3902668	6.526793	6.612987	0.02240898	-0.018799378	-0.019101758	-0.3247847	6.610167	7.236751	Multitasking_Type
12:07:13.884	0.083799616	6.481302	7.16367	0.028517634	0.06488916	-0.017880026	-0.23740448	6.612434	7.2380714	Multitasking_Type
12:07:13.906	0.083799616	6.481302	7.16367	0.028517634	0.06488916	-0.017880026	-0.23740448	6.612434	7.2380714	Multitasking_Type
12:07:13.928	0.083799616	6.481302	7.16367	0.028517634	0.06488916	-0.017880026	-0.23740448	6.612434	7.2380714	Multitasking_Type
12:07:13.951	0.083799616	6.481302	7.16367	0.028517634	0.06488916	-0.017880026	-0.23740448	6.612434	7.2380714	Multitasking_Type
12:07:13.974	0.083799616	6.481302	7.16367	0.028517634	0.06488916	-0.017880026	-0.23740448	6.612434	7.2380714	Multitasking_Type
12:07:13.997	0.083799616	6.481302	7.16367	0.028517634	0.06488916	-0.017880026	-0.23740448	6.612434	7.2380714	Multitasking_Type
12:07:14.020	0.083799616	6.481302	7.16367	0.028517634	0.06488916	-0.017880026	-0.23740448	6.612434	7.2380714	Multitasking_Type
12:07:14.042	0.083799616	6.481302	7.16367	0.028517634	0.06488916	-0.017880026	-0.23740448	6.612434	7.2380714	Multitasking_Type
12:07:14.065	-0.25858167	6.3927135	6.246663	0.0077482145	-0.054840427	-0.023988677	-0.26609612	6.624527	7.22601	Multitasking_Type
12:07:14.087	-0.25858167	6.3927135	6.246663	0.0077482145	-0.054840427	-0.023988677	-0.26609612	6.624527	7.22601	Multitasking_Type
12:07:14.117	-0.25858167	6.3927135	6.246663	0.0077482145	-0.054840427	-0.023988677	-0.26609612	6.624527	7.22601	Multitasking_Type
12:07:14.140	-0.25858167	6.3927135	6.246663	0.0077482145	-0.054840427	-0.023988677	-0.26609612	6.624527	7.22601	Multitasking_Type
12:07:14.169	-0.25858167	6.3927135	6.246663	0.0077482145	-0.054840427	-0.023988677	-0.26609612	6.624527	7.22601	Multitasking_Type
12:07:14.191	-0.25858167	6.3927135	6.246663	0.0077482145	-0.054840427	-0.023988677	-0.26609612	6.624527	7.22601	Multitasking_Type
12:07:14.213	-0.25858167	6.3927135	6.246663	0.0077482145	-0.054840427	-0.023988677	-0.26609612	6.624527	7.22601	Multitasking_Type
12:07:14.236	-0.16520496	6.438205	6.936214	-0.07716206	-0.07072292	0.043817364	-0.22744799	6.5680065	7.278729	Multitasking_Type
12:07:14.259	-0.16520496	6.438205	6.936214	-0.07716206	-0.07072292	0.043817364	-0.22744799	6.5680065	7.278729	Multitasking_Type
12:07:14.281	-0.16520496	6.438205	6.936214	-0.07716206	-0.07072292	0.043817364	-0.22744799	6.5680065	7.278729	Multitasking_Type
12:07:14.305	-0.16520496	6.438205	6.936214	-0.07716206	-0.07072292	0.043817364	-0.22744799	6.5680065	7.278729	Multitasking_Type
12:07:14.328	-0.16520496	6.438205	6.936214	-0.07716206	-0.07072292	0.043817364	-0.22744799	6.5680065	7.278729	Multitasking_Type
12:07:14.350	-0.16520496	6.438205	6.936214	-0.07716206	-0.07072292	0.043817364	-0.22744799	6.5680065	7.278729	Multitasking_Type
12:07:14.373	-0.16520496	6.438205	6.936214	-0.07716206	-0.07072292	0.043817364	-0.22744799	6.5680065	7.278729	Multitasking_Type
12:07:14.396	-0.16520496	6.438205	6.936214	-0.07716206	-0.07072292	0.043817364	-0.22744799	6.5680065	7.278729	Multitasking_Type
12:07:14.420	0.035914123	6.2179317	7.4845033	0.0957128	0.027015517	0.017550157	-0.15427275	6.4853907	7.3543386	Multitasking_Type
12:07:14.443	0.035914123	6.2179317	7.4845033	0.0957128	0.027015517	0.017550157	-0.15427275	6.4853907	7.3543386	Multitasking_Type
12:07:14.465	0.035914123	6.2179317	7.4845033	0.0957128	0.027015517	0.017550157	-0.15427275	6.4853907	7.3543386	Multitasking_Type
12:07:14.489	0.035914123	6.2179317	7.4845033	0.0957128	0.027015517	0.017550157	-0.15427275	6.4853907	7.3543386	Multitasking_Type
12:07:14.512	0.035914123	6.2179317	7.4845033	0.0957128	0.027015517	0.017550157	-0.15427275	6.4853907	7.3543386	Multitasking_Type
12:07:14.535	0.035914123	6.2179317	7.4845033	0.0957128	0.027015517	0.017550157	-0.15427275	6.4853907	7.3543386	Multitasking_Type
12:07:14.558	0.035914123	6.2179317	7.4845033	0.0957128	0.027015517	0.017550157	-0.15427275	6.4853907	7.3543386	Multitasking_Type
12:07:14.580	0.035914123	6.2179317	7.4845033	0.0957128	0.027015517	0.017550157	-0.15427275	6.4853907	7.3543386	Multitasking_Type
12:07:14.620	-0.33759275	6.5459476	7.283384	-0.06799908	-0.009636399	0.012052371	-0.15738434	6.5158234	7.327319	Multitasking_Type
12:07:14.645	-0.33759275	6.5459476	7.283384	-0.06799908	-0.009636399	0.012052371	-0.15738434	6.5158234	7.327319	Multitasking_Type
12:07:14.674	-0.33759275	6.5459476	7.283384	-0.06799908	-0.009636399	0.012052371	-0.15738434	6.5158234	7.327319	Multitasking_Type
12:07:14.696	-0.33759275	6.5459476	7.283384	-0.06799908	-0.009636399	0.012052371	-0.15738434	6.5158234	7.327319	Multitasking_Type
12:07:14.719	-0.33759275	6.5459476	7.283384	-0.06799908	-0.009636399	0.012052371	-0.15738434	6.5158234	7.327319	Multitasking_Type
12:07:14.742	-0.33759275	6.5459476	7.283384	-0.06799908	-0.009636399	0.012052371	-0.15738434	6.5158234	7.327319	Multitasking_Type
12:07:14.765	-0.33759275	6.5459476	7.283384	-0.06799908	-0.009636399	0.012052371	-0.15738434	6.5158234	7.327319	Multitasking_Type
12:07:14.788	-0.038308397	6.3544054	7.1373334	-0.09732061	0.015409076	-0.003830125	-0.1322495	6.5327744	7.3127093	Multitasking_Type
12:07:14.811	-0.038308397	6.3544054	7.1373334	-0.09732061	0.015409076	-0.003830125	-0.1322495	6.5327744	7.3127093	Multitasking_Type
12:07:14.834	-0.038308397	6.3544054	7.1373334	-0.09732061	0.015409076	-0.003830125	-0.1322495	6.5327744	7.3127093	Multitasking_Type
12:07:14.857	-0.038308397	6.3544054	7.1373334	-0.09732061	0.015409076	-0.003830125	-0.1322495	6.5327744	7.3127093	Multitasking_Type
12:07:14.879	-0.038308397	6.3544054	7.1373334	-0.09732061	0.015409076	-0.003830125	-0.1322495	6.5327744	7.3127093	Multitasking_Type
12:07:14.903	-0.038308397	6.3544054	7.1373334	-0.09732061	0.015409076	-0.003830125	-0.1322495	6.5327744	7.3127093	Multitasking_Type
12:07:14.925	-0.038308397	6.3544054	7.1373334	-0.09732061	0.015409076	-0.003830125	-0.1322495	6.5327744	7.3127093	Multitasking_Type
12:07:14.947	-0.038308397	6.3544054	7.1373334	-0.09732061	0.015409076	-0.003830125	-0.1322495	6.5327744	7.3127093	Multitasking_Type
12:07:14.970	-0.035914123	6.2753944	7.223527	0.083495505	-0.012690726	0.00044593166	-0.11459302	6.490344	7.3506904	Multitasking_Type
12:07:14.992	-0.035914123	6.2753944	7.223527	0.083495505	-0.012690726	0.00044593166	-0.11459302	6.490344	7.3506904	Multitasking_Type
12:07:15.016	-0.035914123	6.2753944	7.223527	0.083495505	-0.012690726	0.00044593166	-0.11459302	6.490344	7.3506904	Multitasking_Type
12:07:15.038	-0.035914123	6.2753944	7.223527	0.083495505	-0.012690726	0.00044593166	-0.11459302	6.490344	7.3506904	Multitasking_Type
12:07:15.061	-0.035914123	6.2753944	7.223527	0.083495505	-0.012690726	0.00044593166	-0.11459302	6.490344	7.3506904	Multitasking_Type
12:07:15.084	-0.035914123	6.2753944	7.223527	0.083495505	-0.012690726	0.00044593166	-0.11459302	6.490344	7.3506904	Multitasking_Type
12:07:15.123	-0.035914123	6.2753944	7.223527	0.083495505	-0.012690726	0.00044593166	-0.11459302	6.490344	7.3506904	Multitasking_Type
12:07:15.145	-0.2657645	6.3831367	7.082265	0.014467732	0.02396119	-0.011771373	-0.1296775	6.507719	7.3350596	Multitasking_Type
12:07:15.167	-0.2657645	6.3831367	7.082265	0.014467732	0.02396119	-0.011771373	-0.1296775	6.507719	7.3350596	Multitasking_Type
12:07:15.189	-0.2657645	6.3831367	7.082265	0.014467732	0.02396119	-0.011771373	-0.1296775	6.507719	7.3350596	Multitasking_Type
12:07:15.211	-0.2657645	6.3831367	7.082265	0.014467732	0.02396119	-0.011771373	-0.1296775	6.507719	7.3350596	Multitasking_Type
12:07:15.234	-0.2657645	6.3831367	7.082265	0.014467732	0.02396119	-0.011771373	-0.1296775	6.507719	7.3350596	Multitasking_Type
12:07:15.256	-0.2657645	6.3831367	7.082265	0.014467732	0.02396119	-0.011771373	-0.1296775	6.507719	7.3350596	Multitasking_Type
12:07:15.279	-0.2657645	6.3831367	7.082265	0.014467732	0.02396119	-0.011771373	-0.1296775	6.507719	7.3350596	Multitasking_Type
12:07:15.301	-0.2657645	6.3831367	7.082265	0.014467732	0.02396119	-0.011771373	-0.1296775	6.507719	7.3350596	Multitasking_Type
12:07:15.323	-0.098165266	6.3759537	7.041562	0.016911194	0.012965615	-0.0026083947	-0.13694902	6.511118	7.331915	Multitasking_Type
12:07:15.346	-0.098165266	6.3759537	7.041562	0.016911194	0.012965615	-0.0026083947	-0.13694902	6.511118	7.331915	Multitasking_Type
12:07:15.369	-0.098165266	6.3759537	7.041562	0.016911194	0.012965615	-0.0026083947	-0.13694902	6.511118	7.331915	Multitasking_Type
12:07:15.392	-0.098165266	6.3759537	7.041562	0.016911194	0.012965615	-0.0026083947	-0.13694902	6.511118	7.331915	Multitasking_Type
12:07:15.415	-0.098165266	6.3759537	7.041562	0.016911194	0.012965615	-0.0026083947	-0.13694902	6.511118	7.331915	Multitasking_Type
12:07:15.438	-0.098165266	6.3759537	7.041562	0.016911194	0.012965615	-0.0026083947	-0.13694902	6.511118	7.331915	Multitasking_Type
12:07:15.461	-0.098165266	6.3759537	7.041562	0.016911194	0.012965615	-0.0026083947	-0.13694902	6.511118	7.331915	Multitasking_Type
12:07:15.484	-0.098165266	6.3759537	7.041562	0.016911194	0.012965615	-0.0026083947	-0.13694902	6.511118	7.331915	Multitasking_Type
12:07:15.506	-0.22985038	6.385531	7.257047	-0.005079956	0.01479821	0.012052371	-0.13573724	6.496416	7.344965	Multitasking_Type
12:07:15.530	-0.22985038	6.385531	7.257047	-0.005079956	0.01479821	0.012052371	-0.13573724	6.496416	7.344965	Multitasking_Type
12:07:15.552	-0.22985038	6.385531	7.257047	-0.005079956	0.01479821	0.012052371	-0.13573724	6.496416	7.344965	Multitasking_Type
12:07:15.575	-0.22985038	6.385531	7.257047	-0.005079956	0.01479821	0.012052371	-0.13573724	6.496416	7.344965	Multitasking_Type
12:07:15.598	-0.22985038	6.385531	7.257047	-0.005079956	0.01479821	0.012052371	-0.13573724	6.496416	7.344965	Multitasking_Type
12:07:15.622	-0.22985038	6.385531	7.257047	-0.005079956	0.01479821	0.012052371	-0.13573724	6.496416	7.344965	Multitasking_Type
12:07:15.647	-0.22985038	6.385531	7.257047	-0.005079956	0.01479821	0.012052371	-0.13573724	6.496416	7.344965	Multitasking_Type
12:07:15.669	-0.22985038	6.385531	7.257047	-0.005079956	0.01479821	0.012052371	-0.13573724	6.496416	7.344965	Multitasking_Type
12:07:15.691	-0.19633053	6.349617	7.328875	-0.0570035	-0.020021109	0.0028893927	-0.12882864	6.504354	7.3380556	Multitasking_Type
12:07:15.715	-0.19633053	6.349617	7.328875	-0.0570035	-0.020021109	0.0028893927	-0.12882864	6.504354	7.3380556	Multitasking_Type
12:07:15.737	-0.19633053	6.349617	7.328875	-0.0570035	-0.020021109	0.0028893927	-0.12882864	6.504354	7.3380556	Multitasking_Type
12:07:15.760	-0.19633053	6.349617	7.328875	-0.0570035	-0.020021109	0.0028893927	-0.12882864	6.504354	7.3380556	Multitasking_Type
12:07:15.783	-0.19633053	6.349617	7.328875	-0.0570035	-0.020021109	0.0028893927	-0.12882864	6.504354	7.3380556	Multitasking_Type
12:07:15.805	-0.19633053	6.349617	7.328875	-0.0570035	-0.020021109	0.0028893927	-0.12882864	6.504354	7.3380556	Multitasking_Type
12:07:15.829	-0.19633053	6.349617	7.328875	-0.0570035	-0.020021109	0.0028893927	-0.12882864	6.504354	7.3380556	Multitasking_Type
12:07:15.851	-0.19633053	6.349617	7.328875	-0.0570035	-0.020021109	0.0028893927	-0.12882864	6.504354	7.3380556	Multitasking_Type
12:07:15.874	-0.057462595	6.237086	7.091842	0.029739363	0.00013744467	0.0041111233	-0.10855516	6.499301	7.3428645	Multitasking_Type
12:07:15.897	-0.057462595	6.237086	7.091842	0.029739363	0.00013744467	0.0041111233	-0.10855516	6.499301	7.3428645	Multitasking_Type
12:07:15.920	-0.057462595	6.237086	7.091842	0.029739363	0.00013744467	0.0041111233	-0.10855516	6.499301	7.3428645	Multitasking_Type
12:07:15.943	-0.057462595	6.237086	7.091842	0.029739363	0.00013744467	0.0041111233	-0.10855516	6.499301	7.3428645	Multitasking_Type
12:07:15.966	-0.057462595	6.237086	7.091842	0.029739363	0.00013744467	0.0041111233	-0.10855516	6.499301	7.3428645	Multitasking_Type
12:07:15.988	-0.057462595	6.237086	7.091842	0.029739363	0.00013744467	0.0041111233	-0.10855516	6.499301	7.3428645	Multitasking_Type
12:07:16.011	-0.057462595	6.237086	7.091842	0.029739363	0.00013744467	0.0041111233	-0.10855516	6.499301	7.3428645	Multitasking_Type
12:07:16.035	-0.057462595	6.237086	7.091842	-0.008134281	-0.026740626	0.024269676	-0.087732755	6.4786057	7.3614073	Multitasking_Type
12:07:16.058	-0.16520496	6.3807425	7.1397276	-0.008134281	-0.026740626	0.024269676	-0.087732755	6.4786057	7.3614073	Multitasking_Type
12:07:16.080	-0.16520496	6.3807425	7.1397276	-0.008134281	-0.026740626	0.024269676	-0.087732755	6.4786057	7.3614073	Multitasking_Type
12:07:16.105	-0.16520496	6.3807425	7.1397276	-0.008134281	-0.026740626	0.024269676	-0.087732755	6.4786057	7.3614073	Multitasking_Type
12:07:16.128	-0.16520496	6.3807425	7.1397276	-0.008134281	-0.026740626	0.024269676	-0.087732755	6.4786057	7.3614073	Multitasking_Type
12:07:16.151	-0.16520496	6.3807425	7.1397276	-0.008134281	-0.026740626	0.024269676	-0.087732755	6.4786057	7.3614073	Multitasking_Type
12:07:16.174	-0.16520496	6.3807425	7.1397276	-0.008134281	-0.026740626	0.024269676	-0.087732755	6.4786057	7.3614073	Multitasking_Type
12:07:16.196	-0.16520496	6.3807425	7.1397276	-0.008134281	-0.026740626	0.024269676	-0.087732755	6.4786057	7.3614073	Multitasking_Type
12:07:16.220	-0.062251143	6.3831367	7.1564875	-0.0570035	0.0007483099	0.015106697	-0.062187176	6.472176	7.367318	Multitasking_Type
12:07:16.242	-0.062251143	6.3831367	7.1564875	-0.0570035	0.0007483099	0.015106697	-0.062187176	6.472176	7.367318	Multitasking_Type
12:07:16.265	-0.062251143	6.3831367	7.1564875	-0.0570035	0.0007483099	0.015106697	-0.062187176	6.472176	7.367318	Multitasking_Type
12:07:16.287	-0.062251143	6.3831367	7.1564875	-0.0570035	0.0007483099	0.015106697	-0.062187176	6.472176	7.367318	Multitasking_Type
12:07:16.310	-0.062251143	6.3831367	7.1564875	-0.0570035	0.0007483099	0.015106697	-0.062187176	6.472176	7.367318	Multitasking_Type
12:07:16.331	-0.062251143	6.3831367	7.1564875	-0.0570035	0.0007483099	0.015106697	-0.062187176	6.472176	7.367318	Multitasking_Type
12:07:16.353	-0.062251143	6.3831367	7.1564875	-0.0570035	0.0007483099	0.015106697	-0.062187176	6.472176	7.367318	Multitasking_Type
12:07:16.375	-0.062251143	6.3831367	7.1564875	-0.0570035	0.0007483099	0.015106697	-0.062187176	6.472176	7.367318	Multitasking_Type
12:07:16.399	-0.08140534	6.150892	7.0559278	-0.0032473598	-0.013912455	0.010830641	-0.022548134	6.383895	7.4441733	Multitasking_Type
12:07:16.421	-0.08140534	6.150892	7.0559278	-0.0032473598	-0.013912455	0.010830641	-0.022548134	6.383895	7.4441733	Multitasking_Type
12:07:16.443	-0.08140534	6.150892	7.0559278	-0.0032473598	-0.013912455	0.010830641	-0.022548134	6.383895	7.4441733	Multitasking_Type
12:07:16.466	-0.08140534	6.150892	7.0559278	-0.0032473598	-0.013912455	0.010830641	-0.022548134	6.383895	7.4441733	Multitasking_Type
12:07:16.488	-0.08140534	6.150892	7.0559278	-0.0032473598	-0.013912455	0.010830641	-0.022548134	6.383895	7.4441733	Multitasking_Type
12:07:16.511	-0.08140534	6.150892	7.0559278	-0.0032473598	-0.013912455	0.010830641	-0.022548134	6.383895	7.4441733	Multitasking_Type
12:07:16.534	-0.08140534	6.150892	7.0559278	-0.0032473598	-0.013912455	0.010830641	-0.022548134	6.383895	7.4441733	Multitasking_Type
12:07:16.557	-0.08140534	6.150892	7.0559278	-0.0032473598	-0.013912455	0.010830641	-0.022548134	6.383895	7.4441733	Multitasking_Type
12:07:16.579	0.14365649	6.1125836	7.003254	-0.015464664	0.009300424	0.008998045	0.019584721	6.375163	7.451662	Multitasking_Type
12:07:16.601	0.14365649	6.1125836	7.003254	-0.015464664	0.009300424	0.008998045	0.019584721	6.375163	7.451662	Multitasking_Type
12:07:16.627	0.14365649	6.1125836	7.003254	-0.015464664	0.009300424	0.008998045	0.019584721	6.375163	7.451662	Multitasking_Type
12:07:16.649	0.14365649	6.1125836	7.003254	-0.015464664	0.009300424	0.008998045	0.019584721	6.375163	7.451662	Multitasking_Type
12:07:16.672	0.14365649	6.1125836	7.003254	-0.015464664	0.009300424	0.008998045	0.019584721	6.375163	7.451662	Multitasking_Type
12:07:16.694	0.14365649	6.1125836	7.003254	-0.015464664	0.009300424	0.008998045	0.019584721	6.375163	7.451662	Multitasking_Type
12:07:16.716	0.14365649	6.1125836	7.003254	-0.015464664	0.009300424	0.008998045	0.019584721	6.375163	7.451662	Multitasking_Type
12:07:16.739	0.14365649	6.1125836	7.003254	-0.015464664	0.009300424	0.008998045	0.019584721	6.375163	7.451662	Multitasking_Type
12:07:16.761	0.11492519	6.2753944	7.6975937	-0.07532946	-0.013912455	0.0028893927	0.058398254	6.3434777	7.4784493	Multitasking_Type
12:07:16.784	0.11492519	6.2753944	7.6975937	-0.07532946	-0.013912455	0.0028893927	0.058398254	6.3434777	7.4784493	Multitasking_Type
12:07:16.806	0.11492519	6.2753944	7.6975937	-0.07532946	-0.013912455	0.0028893927	0.058398254	6.3434777	7.4784493	Multitasking_Type
12:07:16.829	0.11492519	6.2753944	7.6975937	-0.07532946	-0.013912455	0.0028893927	0.058398254	6.3434777	7.4784493	Multitasking_Type
12:07:16.852	0.11492519	6.2753944	7.6975937	-0.07532946	-0.013912455	0.0028893927	0.058398254	6.3434777	7.4784493	Multitasking_Type
12:07:16.875	0.11492519	6.2753944	7.6975937	-0.07532946	-0.013912455	0.0028893927	0.058398254	6.3434777	7.4784493	Multitasking_Type
12:07:16.898	0.11492519	6.2753944	7.6975937	-0.07532946	-0.013912455	0.0028893927	0.058398254	6.3434777	7.4784493	Multitasking_Type
12:07:16.920	0.11492519	6.2753944	7.6975937	-0.07532946	-0.013912455	0.0028893927	0.058398254	6.3434777	7.4784493	Multitasking_Type
12:07:16.944	0.36871833	6.301731	7.003254	-0.008134281	-0.027351491	0.061532456	0.13151611	6.400468	7.4288	Multitasking_Type
12:07:16.967	0.36871833	6.301731	7.003254	-0.008134281	-0.027351491	0.061532456	0.13151611	6.400468	7.4288	Multitasking_Type
12:07:16.990	0.36871833	6.301731	7.003254	-0.008134281	-0.027351491	0.061532456	0.13151611	6.400468	7.4288	Multitasking_Type
12:07:17.012	0.36871833	6.301731	7.003254	-0.008134281	-0.027351491	0.061532456	0.13151611	6.400468	7.4288	Multitasking_Type
12:07:17.035	0.36871833	6.301731	7.003254	-0.008134281	-0.027351491	0.061532456	0.13151611	6.400468	7.4288	Multitasking_Type
12:07:17.058	0.36871833	6.301731	7.003254	-0.008134281	-0.027351491	0.061532456	0.13151611	6.400468	7.4288	Multitasking_Type
12:07:17.080	0.36871833	6.301731	7.003254	-0.008134281	-0.027351491	0.061532456	0.13151611	6.400468	7.4288	Multitasking_Type
12:07:17.103	0.36871833	6.301731	7.003254	-0.008134281	-0.027351491	0.061532456	0.13151611	6.400468	7.4288	Multitasking_Type
12:07:17.129	0.2657645	6.229903	7.5060515	0.0694456	0.09115636	0.047482554	0.1571667	6.436805	7.396835	Multitasking_Type
12:07:17.152	0.2657645	6.229903	7.5060515	0.0694456	0.09115636	0.047482554	0.1571667	6.436805	7.396835	Multitasking_Type
12:07:17.175	0.2657645	6.229903	7.5060515	0.0694456	0.09115636	0.047482554	0.1571667	6.436805	7.396835	Multitasking_Type
12:07:17.199	0.2657645	6.229903	7.5060515	0.0694456	0.09115636	0.047482554	0.1571667	6.436805	7.396835	Multitasking_Type
12:07:17.221	0.2657645	6.229903	7.5060515	0.0694456	0.09115636	0.047482554	0.1571667	6.436805	7.396835	Multitasking_Type
12:07:17.244	0.2657645	6.229903	7.5060515	0.0694456	0.09115636	0.047482554	0.1571667	6.436805	7.396835	Multitasking_Type
12:07:17.266	0.2657645	6.229903	7.5060515	0.0694456	0.09115636	0.047482554	0.1571667	6.436805	7.396835	Multitasking_Type
12:07:17.289	0.2657645	6.229903	7.5060515	0.0694456	0.09115636	0.047482554	0.1571667	6.436805	7.396835	Multitasking_Type
12:07:17.313	0.23463893	6.794952	6.771009	0.3431132	-0.023686301	0.1556057	0.19518079	6.729433	7.1307034	Multitasking_Type
12:07:17.336	0.23463893	6.794952	6.771009	0.3431132	-0.023686301	0.1556057	0.19518079	6.729433	7.1307034	Multitasking_Type
12:07:17.359	0.23463893	6.794952	6.771009	0.3431132	-0.023686301	0.1556057	0.19518079	6.729433	7.1307034	Multitasking_Type
12:07:17.381	0.23463893	6.794952	6.771009	0.3431132	-0.023686301	0.1556057	0.19518079	6.729433	7.1307034	Multitasking_Type
12:07:17.404	0.23463893	6.794952	6.771009	0.3431132	-0.023686301	0.1556057	0.19518079	6.729433	7.1307034	Multitasking_Type
12:07:17.427	0.23463893	6.794952	6.771009	0.3431132	-0.023686301	0.1556057	0.19518079	6.729433	7.1307034	Multitasking_Type
12:07:17.449	0.23463893	6.794952	6.771009	0.3431132	-0.023686301	0.1556057	0.19518079	6.729433	7.1307034	Multitasking_Type
12:07:17.471	0.23463893	6.794952	6.771009	0.3431132	-0.023686301	0.1556057	0.19518079	6.729433	7.1307034	Multitasking_Type
12:07:17.492	-0.04070267	7.003254	6.577073	0.11770396	0.15102117	0.010219775	0.24907202	7.0042524	6.859209	Multitasking_Type
12:07:17.513	-0.04070267	7.003254	6.577073	0.11770396	0.15102117	0.010219775	0.24907202	7.0042524	6.859209	Multitasking_Type
12:07:17.534	-0.04070267	7.003254	6.577073	0.11770396	0.15102117	0.010219775	0.24907202	7.0042524	6.859209	Multitasking_Type
12:07:17.572	-0.04070267	7.003254	6.577073	0.11770396	0.15102117	0.010219775	0.24907202	7.0042524	6.859209	Multitasking_Type
12:07:17.594	-0.04070267	7.003254	6.577073	0.11770396	0.15102117	0.010219775	0.24907202	7.0042524	6.859209	Multitasking_Type
12:07:17.616	-0.04070267	7.003254	6.577073	0.11770396	0.15102117	0.010219775	0.24907202	7.0042524	6.859209	Multitasking_Type
12:07:17.638	-0.04070267	7.003254	6.577073	0.11770396	0.15102117	0.010219775	0.24907202	7.0042524	6.859209	Multitasking_Type
12:07:17.660	0.20590763	6.4621477	6.8093176	0.0022504274	-0.12692252	0.011441506	0.3264857	6.824572	7.034838	Multitasking_Type
12:07:17.683	0.20590763	6.4621477	6.8093176	0.0022504274	-0.12692252	0.011441506	0.3264857	6.824572	7.034838	Multitasking_Type
12:07:17.705	0.20590763	6.4621477	6.8093176	0.0022504274	-0.12692252	0.011441506	0.3264857	6.824572	7.034838	Multitasking_Type
12:07:17.728	0.20590763	6.4621477	6.8093176	0.0022504274	-0.12692252	0.011441506	0.3264857	6.824572	7.034838	Multitasking_Type
12:07:17.750	0.20590763	6.4621477	6.8093176	0.0022504274	-0.12692252	0.011441506	0.3264857	6.824572	7.034838	Multitasking_Type
12:07:17.771	0.20590763	6.4621477	6.8093176	0.0022504274	-0.12692252	0.011441506	0.3264857	6.824572	7.034838	Multitasking_Type
12:07:17.793	0.20590763	6.4621477	6.8093176	0.0022504274	-0.12692252	0.011441506	0.3264857	6.824572	7.034838	Multitasking_Type
12:07:17.814	0.20590763	6.4621477	6.8093176	0.0022504274	-0.12692252	0.011441506	0.3264857	6.824572	7.034838	Multitasking_Type
12:07:17.836	0.10055954	6.768615	7.1732473	-0.10037493	0.10764973	-0.034984253	0.3583631	6.8636804	6.995124	Multitasking_Type
12:07:17.858	0.10055954	6.768615	7.1732473	-0.10037493	0.10764973	-0.034984253	0.3583631	6.8636804	6.995124	Multitasking_Type
12:07:17.881	0.10055954	6.768615	7.1732473	-0.10037493	0.10764973	-0.034984253	0.3583631	6.8636804	6.995124	Multitasking_Type
12:07:17.904	0.10055954	6.768615	7.1732473	-0.10037493	0.10764973	-0.034984253	0.3583631	6.8636804	6.995124	Multitasking_Type
12:07:17.927	0.10055954	6.768615	7.1732473	-0.10037493	0.10764973	-0.034984253	0.3583631	6.8636804	6.995124	Multitasking_Type
12:07:17.950	0.10055954	6.768615	7.1732473	-0.10037493	0.10764973	-0.034984253	0.3583631	6.8636804	6.995124	Multitasking_Type
12:07:17.972	0.10055954	6.768615	7.1732473	-0.10037493	0.10764973	-0.034984253	0.3583631	6.8636804	6.995124	Multitasking_Type
12:07:17.996	0.10055954	6.768615	7.1732473	-0.10037493	0.10764973	-0.034984253	0.3583631	6.8636804	6.995124	Multitasking_Type
12:07:18.019	0.32083282	6.9290314	6.735095	0.0712782	0.016630806	-0.01604743	0.2712982	6.8789563	6.984026	Multitasking_Type
12:07:18.040	0.32083282	6.9290314	6.735095	0.0712782	0.016630806	-0.01604743	0.2712982	6.8789563	6.984026	Multitasking_Type
12:07:18.061	0.32083282	6.9290314	6.735095	0.0712782	0.016630806	-0.01604743	0.2712982	6.8789563	6.984026	Multitasking_Type
12:07:18.082	0.32083282	6.9290314	6.735095	0.0712782	0.016630806	-0.01604743	0.2712982	6.8789563	6.984026	Multitasking_Type
12:07:18.103	0.32083282	6.9290314	6.735095	0.0712782	0.016630806	-0.01604743	0.2712982	6.8789563	6.984026	Multitasking_Type
12:07:18.124	0.32083282	6.9290314	6.735095	0.0712782	0.016630806	-0.01604743	0.2712982	6.8789563	6.984026	Multitasking_Type
12:07:18.145	0.32083282	6.9290314	6.735095	0.0712782	0.016630806	-0.01604743	0.2712982	6.8789563	6.984026	Multitasking_Type
12:07:18.204	0.38068968	6.6848154	6.507639	0.042567536	-0.06094908	0.03282179	0.29972857	6.9690075	6.8929973	Multitasking_Type
12:07:18.227	0.38068968	6.6848154	6.507639	0.042567536	-0.06094908	0.03282179	0.29972857	6.9690075	6.8929973	Multitasking_Type
12:07:18.249	0.38068968	6.6848154	6.507639	0.042567536	-0.06094908	0.03282179	0.29972857	6.9690075	6.8929973	Multitasking_Type
12:07:18.270	0.38068968	6.6848154	6.507639	0.042567536	-0.06094908	0.03282179	0.29972857	6.9690075	6.8929973	Multitasking_Type
12:07:18.291	0.38068968	6.6848154	6.507639	0.042567536	-0.06094908	0.03282179	0.29972857	6.9690075	6.8929973	Multitasking_Type
12:07:18.314	0.38068968	6.6848154	6.507639	0.042567536	-0.06094908	0.03282179	0.29972857	6.9690075	6.8929973	Multitasking_Type
12:07:18.336	0.38068968	6.6848154	6.507639	0.042567536	-0.06094908	0.03282179	0.29972857	6.9690075	6.8929973	Multitasking_Type
12:07:18.359	0.38068968	6.6848154	6.507639	0.042567536	-0.06094908	0.03282179	0.29972857	6.9690075	6.8929973	Multitasking_Type
12:07:18.381	0.41420954	6.979311	6.8500204	0.09265848	-0.03407101	-0.03131906	0.33884454	6.986251	6.8737082	Multitasking_Type
12:07:18.402	0.41420954	6.979311	6.8500204	0.09265848	-0.03407101	-0.03131906	0.33884454	6.986251	6.8737082	Multitasking_Type
12:07:18.422	0.41420954	6.979311	6.8500204	0.09265848	-0.03407101	-0.03131906	0.33884454	6.986251	6.8737082	Multitasking_Type
12:07:18.443	0.41420954	6.979311	6.8500204	0.09265848	-0.03407101	-0.03131906	0.33884454	6.986251	6.8737082	Multitasking_Type
12:07:18.464	0.41420954	6.979311	6.8500204	0.09265848	-0.03407101	-0.03131906	0.33884454	6.986251	6.8737082	Multitasking_Type
12:07:18.499	0.41420954	6.979311	6.8500204	0.09265848	-0.03407101	-0.03131906	0.33884454	6.986251	6.8737082	Multitasking_Type
12:07:18.528	0.41420954	6.979311	6.8500204	0.09265848	-0.03407101	-0.03131906	0.33884454	6.986251	6.8737082	Multitasking_Type
12:07:18.549	0.41420954	6.979311	6.8500204	0.09265848	-0.03407101	-0.03131906	0.33884454	6.986251	6.8737082	Multitasking_Type
12:07:18.571	0.014365649	6.694392	5.8156934	-0.07471859	-0.02612976	0.012052371	0.2909598	6.9955072	6.8664827	Multitasking_Type
12:07:18.594	0.014365649	6.694392	5.8156934	-0.07471859	-0.02612976	0.012052371	0.2909598	6.9955072	6.8664827	Multitasking_Type
12:07:18.616	0.014365649	6.694392	5.8156934	-0.07471859	-0.02612976	0.012052371	0.2909598	6.9955072	6.8664827	Multitasking_Type
12:07:18.639	0.014365649	6.694392	5.8156934	-0.07471859	-0.02612976	0.012052371	0.2909598	6.9955072	6.8664827	Multitasking_Type
12:07:18.662	0.014365649	6.694392	5.8156934	-0.07471859	-0.02612976	0.012052371	0.2909598	6.9955072	6.8664827	Multitasking_Type
12:07:18.683	0.014365649	6.694392	5.8156934	-0.07471859	-0.02612976	0.012052371	0.2909598	6.9955072	6.8664827	Multitasking_Type
12:07:18.705	0.014365649	6.694392	5.8156934	-0.07471859	-0.02612976	0.012052371	0.2909598	6.9955072	6.8664827	Multitasking_Type
12:07:18.726	0.014365649	6.694392	5.8156934	-0.07471859	-0.02612976	0.012052371	0.2909598	6.9955072	6.8664827	Multitasking_Type
12:07:18.757	0.3615355	6.876357	6.794952	0.011413407	-0.12081388	0.1415558	0.28890857	7.053382	6.807107	Multitasking_Type
12:07:18.779	0.3615355	6.876357	6.794952	0.011413407	-0.12081388	0.1415558	0.28890857	7.053382	6.807107	Multitasking_Type
12:07:18.800	0.3615355	6.876357	6.794952	0.011413407	-0.12081388	0.1415558	0.28890857	7.053382	6.807107	Multitasking_Type
12:07:18.822	0.3615355	6.876357	6.794952	0.011413407	-0.12081388	0.1415558	0.28890857	7.053382	6.807107	Multitasking_Type
12:07:18.845	0.3615355	6.876357	6.794952	0.011413407	-0.12081388	0.1415558	0.28890857	7.053382	6.807107	Multitasking_Type
12:07:18.867	0.3615355	6.876357	6.794952	0.011413407	-0.12081388	0.1415558	0.28890857	7.053382	6.807107	Multitasking_Type
12:07:18.889	0.3615355	6.876357	6.794952	0.011413407	-0.12081388	0.1415558	0.28890857	7.053382	6.807107	Multitasking_Type
12:07:18.914	0.3615355	6.876357	6.794952	0.011413407	-0.12081388	0.1415558	0.28890857	7.053382	6.807107	Multitasking_Type
12:07:18.939	0.13886794	6.742278	7.1325445	0.13541906	0.18889481	-0.056975402	0.26268446	7.152361	6.7041054	Multitasking_Type
12:07:18.960	0.13886794	6.742278	7.1325445	0.13541906	0.18889481	-0.056975402	0.26268446	7.152361	6.7041054	Multitasking_Type
12:07:18.981	0.13886794	6.742278	7.1325445	0.13541906	0.18889481	-0.056975402	0.26268446	7.152361	6.7041054	Multitasking_Type
12:07:19.002	0.13886794	6.742278	7.1325445	0.13541906	0.18889481	-0.056975402	0.26268446	7.152361	6.7041054	Multitasking_Type
12:07:19.023	0.13886794	6.742278	7.1325445	0.13541906	0.18889481	-0.056975402	0.26268446	7.152361	6.7041054	Multitasking_Type
12:07:19.051	0.13886794	6.742278	7.1325445	0.13541906	0.18889481	-0.056975402	0.26268446	7.152361	6.7041054	Multitasking_Type
12:07:19.072	0.13886794	6.742278	7.1325445	0.13541906	0.18889481	-0.056975402	0.26268446	7.152361	6.7041054	Multitasking_Type
12:07:19.092	0.13886794	6.742278	7.1325445	0.13541906	0.18889481	-0.056975402	0.4852345	7.135642	6.7095056	Multitasking_Type
12:07:19.114	0.5818088	6.986494	6.421445	-0.22621319	-0.11714868	0.00960891	0.4852345	7.135642	6.7095056	Multitasking_Type
12:07:19.136	0.5818088	6.986494	6.421445	-0.22621319	-0.11714868	0.00960891	0.4852345	7.135642	6.7095056	Multitasking_Type
12:07:19.160	0.5818088	6.986494	6.421445	-0.22621319	-0.11714868	0.00960891	0.4852345	7.135642	6.7095056	Multitasking_Type
12:07:19.183	0.5818088	6.986494	6.421445	-0.22621319	-0.11714868	0.00960891	0.4852345	7.135642	6.7095056	Multitasking_Type
12:07:19.206	0.5818088	6.986494	6.421445	-0.22621319	-0.11714868	0.00960891	0.4852345	7.135642	6.7095056	Multitasking_Type
12:07:19.228	0.5818088	6.986494	6.421445	-0.22621319	-0.11714868	0.00960891	0.4852345	7.135642	6.7095056	Multitasking_Type
12:07:19.253	0.5818088	6.986494	6.421445	-0.22621319	-0.11714868	0.00960891	0.4852345	7.135642	6.7095056	Multitasking_Type
12:07:19.274	0.28731298	7.2211328	6.794952	-0.31112343	0.14124732	0.06580851	0.7186249	7.2137623	6.604207	Multitasking_Type
12:07:19.295	0.28731298	7.2211328	6.794952	-0.31112343	0.14124732	0.06580851	0.7186249	7.2137623	6.604207	Multitasking_Type
12:07:19.315	0.28731298	7.2211328	6.794952	-0.31112343	0.14124732	0.06580851	0.7186249	7.2137623	6.604207	Multitasking_Type
12:07:19.337	0.28731298	7.2211328	6.794952	-0.31112343	0.14124732	0.06580851	0.7186249	7.2137623	6.604207	Multitasking_Type
12:07:19.359	0.28731298	7.2211328	6.794952	-0.31112343	0.14124732	0.06580851	0.7186249	7.2137623	6.604207	Multitasking_Type
12:07:19.381	0.28731298	7.2211328	6.794952	-0.31112343	0.14124732	0.06580851	0.7186249	7.2137623	6.604207	Multitasking_Type
12:07:19.427	0.28731298	7.2211328	6.794952	-0.31112343	0.14124732	0.06580851	0.7186249	7.2137623	6.604207	Multitasking_Type
12:07:19.449	0.28731298	7.2211328	6.794952	-0.31112343	0.14124732	0.06580851	0.7186249	7.2137623	6.604207	Multitasking_Type
12:07:19.470	1.7693691	6.5555243	6.2322974	0.21605326	-0.07438812	0.018161025	0.8682559	6.938523	6.875557	Multitasking_Type
12:07:19.491	1.7693691	6.5555243	6.2322974	0.21605326	-0.07438812	0.018161025	0.8682559	6.938523	6.875557	Multitasking_Type
12:07:19.512	1.7693691	6.5555243	6.2322974	0.21605326	-0.07438812	0.018161025	0.8682559	6.938523	6.875557	Multitasking_Type
12:07:19.532	1.7693691	6.5555243	6.2322974	0.21605326	-0.07438812	0.018161025	0.8682559	6.938523	6.875557	Multitasking_Type
12:07:19.553	1.7693691	6.5555243	6.2322974	0.21605326	-0.07438812	0.018161025	0.8682559	6.938523	6.875557	Multitasking_Type
12:07:19.575	1.7693691	6.5555243	6.2322974	0.21605326	-0.07438812	0.018161025	0.8682559	6.938523	6.875557	Multitasking_Type
12:07:19.631	1.7693691	6.5555243	6.2322974	0.21605326	-0.07438812	0.018161025	0.8682559	6.938523	6.875557	Multitasking_Type
12:07:19.653	0.8092649	6.9314256	5.9042816	-0.21399586	0.43385178	-0.11561846	0.71639884	6.9463677	6.885139	Multitasking_Type
12:07:19.674	0.8092649	6.9314256	5.9042816	-0.21399586	0.43385178	-0.11561846	0.71639884	6.9463677	6.885139	Multitasking_Type
12:07:19.696	0.8092649	6.9314256	5.9042816	-0.21399586	0.43385178	-0.11561846	0.71639884	6.9463677	6.885139	Multitasking_Type
12:07:19.717	0.8092649	6.9314256	5.9042816	-0.21399586	0.43385178	-0.11561846	0.71639884	6.9463677	6.885139	Multitasking_Type
12:07:19.738	0.8092649	6.9314256	5.9042816	-0.21399586	0.43385178	-0.11561846	0.71639884	6.9463677	6.885139	Multitasking_Type
12:07:19.762	0.8092649	6.9314256	5.9042816	-0.21399586	0.43385178	-0.11561846	0.71639884	6.9463677	6.885139	Multitasking_Type
12:07:19.784	0.8092649	6.9314256	5.9042816	-0.21399586	0.43385178	-0.11561846	0.71639884	6.9463677	6.885139	Multitasking_Type
12:07:19.805	0.8092649	6.9314256	5.9042816	-0.21399586	0.43385178	-0.11561846	0.71639884	6.9463677	6.885139	Multitasking_Type
12:07:19.833	0.57223165	6.402291	6.7829804	-0.016686395	-0.029184088	-0.03254079	0.4591265	6.6757903	7.168918	Multitasking_Type
12:07:19.854	0.57223165	6.402291	6.7829804	-0.016686395	-0.029184088	-0.03254079	0.4591265	6.6757903	7.168918	Multitasking_Type
12:07:19.876	0.57223165	6.402291	6.7829804	-0.016686395	-0.029184088	-0.03254079	0.4591265	6.6757903	7.168918	Multitasking_Type
12:07:19.897	0.57223165	6.402291	6.7829804	-0.016686395	-0.029184088	-0.03254079	0.4591265	6.6757903	7.168918	Multitasking_Type
12:07:19.918	0.57223165	6.402291	6.7829804	-0.016686395	-0.029184088	-0.03254079	0.4591265	6.6757903	7.168918	Multitasking_Type
12:07:19.940	0.57223165	6.402291	6.7829804	-0.016686395	-0.029184088	-0.03254079	0.4591265	6.6757903	7.168918	Multitasking_Type
12:07:19.961	0.57223165	6.402291	6.7829804	-0.016686395	-0.029184088	-0.03254079	0.4591265	6.6757903	7.168918	Multitasking_Type
12:07:19.984	0.57223165	6.402291	6.7829804	-0.016686395	-0.029184088	-0.03254079	0.4591265	6.6757903	7.168918	Multitasking_Type
12:07:20.006	0.33759275	6.32328	6.6177754	-0.13885945	-0.09943359	0.038930442	0.4755018	6.5681605	7.2665977	Multitasking_Type
12:07:20.028	0.33759275	6.32328	6.6177754	-0.13885945	-0.09943359	0.038930442	0.4755018	6.5681605	7.2665977	Multitasking_Type
12:07:20.049	0.33759275	6.32328	6.6177754	-0.13885945	-0.09943359	0.038930442	0.4755018	6.5681605	7.2665977	Multitasking_Type
12:07:20.070	0.33759275	6.32328	6.6177754	-0.13885945	-0.09943359	0.038930442	0.4755018	6.5681605	7.2665977	Multitasking_Type
12:07:20.091	0.33759275	6.32328	6.6177754	-0.13885945	-0.09943359	0.038930442	0.4755018	6.5681605	7.2665977	Multitasking_Type
12:07:20.112	0.33759275	6.32328	6.6177754	-0.13885945	-0.09943359	0.038930442	0.4755018	6.5681605	7.2665977	Multitasking_Type
12:07:20.133	0.33759275	6.32328	6.6177754	-0.13885945	-0.09943359	0.038930442	0.4755018	6.5681605	7.2665977	Multitasking_Type
12:07:20.178	0.4740664	6.1461034	7.14691	-0.22926751	0.038621955	0.081080146	0.49374154	6.479273	7.344764	Multitasking_Type
12:07:20.200	0.4740664	6.1461034	7.14691	-0.22926751	0.038621955	0.081080146	0.49374154	6.479273	7.344764	Multitasking_Type
12:07:20.222	0.4740664	6.1461034	7.14691	-0.22926751	0.038621955	0.081080146	0.49374154	6.479273	7.344764	Multitasking_Type
12:07:20.243	0.4740664	6.1461034	7.14691	-0.22926751	0.038621955	0.081080146	0.49374154	6.479273	7.344764	Multitasking_Type
12:07:20.264	0.4740664	6.1461034	7.14691	-0.22926751	0.038621955	0.081080146	0.49374154	6.479273	7.344764	Multitasking_Type
12:07:20.285	0.4740664	6.1461034	7.14691	-0.22926751	0.038621955	0.081080146	0.49374154	6.479273	7.344764	Multitasking_Type
12:07:20.306	0.4740664	6.1461034	7.14691	-0.22926751	0.038621955	0.081080146	0.49374154	6.479273	7.344764	Multitasking_Type
12:07:20.328	0.4740664	6.1461034	7.14691	-0.22926751	0.038621955	0.081080146	0.49374154	6.479273	7.344764	Multitasking_Type
12:07:20.350	0.4740664	6.1461034	7.14691	-0.22926751	0.038621955	0.081080146	0.49374154	6.479273	7.344764	Multitasking_Type
12:07:20.389	0.22985038	6.490879	5.6002088	-0.44978985	0.036178492	0.030378329	0.3026303	6.6979127	7.156584	Multitasking_Type
12:07:20.426	0.22985038	6.490879	5.6002088	-0.44978985	0.036178492	0.030378329	0.3026303	6.6979127	7.156584	Multitasking_Type
12:07:20.448	0.22985038	6.490879	5.6002088	-0.44978985	0.036178492	0.030378329	0.3026303	6.6979127	7.156584	Multitasking_Type
12:07:20.469	0.22985038	6.490879	5.6002088	-0.44978985	0.036178492	0.030378329	0.3026303	6.6979127	7.156584	Multitasking_Type
12:07:20.491	0.22985038	6.490879	5.6002088	-0.44978985	0.036178492	0.030378329	0.3026303	6.6979127	7.156584	Multitasking_Type
12:07:20.512	0.22985038	6.490879	5.6002088	-0.44978985	0.036178492	0.030378329	0.3026303	6.6979127	7.156584	Multitasking_Type
12:07:20.532	0.22985038	6.490879	5.6002088	-0.44978985	0.036178492	0.030378329	0.3026303	6.6979127	7.156584	Multitasking_Type
12:07:20.553	0.41420954	6.466936	7.501263	-0.25858903	0.20722076	-0.031929925	0.21806832	6.5657954	7.281012	Multitasking_Type
12:07:20.574	0.41420954	6.466936	7.501263	-0.25858903	0.20722076	-0.031929925	0.21806832	6.5657954	7.281012	Multitasking_Type
12:07:20.601	0.41420954	6.466936	7.501263	-0.25858903	0.20722076	-0.031929925	0.21806832	6.5657954	7.281012	Multitasking_Type
12:07:20.623	0.41420954	6.466936	7.501263	-0.25858903	0.20722076	-0.031929925	0.21806832	6.5657954	7.281012	Multitasking_Type
12:07:20.644	0.41420954	6.466936	7.501263	-0.25858903	0.20722076	-0.031929925	0.21806832	6.5657954	7.281012	Multitasking_Type
12:07:20.666	0.41420954	6.466936	7.501263	-0.25858903	0.20722076	-0.031929925	0.21806832	6.5657954	7.281012	Multitasking_Type
12:07:20.688	0.41420954	6.466936	7.501263	-0.25858903	0.20722076	-0.031929925	0.21806832	6.5657954	7.281012	Multitasking_Type
12:07:20.709	0.41420954	6.466936	7.501263	-0.25858903	0.20722076	-0.031929925	0.21806832	6.5657954	7.281012	Multitasking_Type
12:07:20.729	0.076616794	6.3759537	6.5028505	0.029128497	0.0038026362	0.020604484	0.098609395	6.6034436	7.24949	Multitasking_Type
12:07:20.750	0.076616794	6.3759537	6.5028505	0.029128497	0.0038026362	0.020604484	0.098609395	6.6034436	7.24949	Multitasking_Type
12:07:20.771	0.076616794	6.3759537	6.5028505	0.029128497	0.0038026362	0.020604484	0.098609395	6.6034436	7.24949	Multitasking_Type
12:07:20.807	0.076616794	6.3759537	6.5028505	0.029128497	0.0038026362	0.020604484	0.098609395	6.6034436	7.24949	Multitasking_Type
12:07:20.829	0.076616794	6.3759537	6.5028505	0.029128497	0.0038026362	0.020604484	0.098609395	6.6034436	7.24949	Multitasking_Type
12:07:20.851	0.076616794	6.3759537	6.5028505	0.029128497	0.0038026362	0.020604484	0.098609395	6.6034436	7.24949	Multitasking_Type
12:07:20.872	0.076616794	6.3759537	6.5028505	0.029128497	0.0038026362	0.020604484	0.098609395	6.6034436	7.24949	Multitasking_Type
12:07:20.893	0.18675344	6.507639	7.170853	0.24476393	0.08382598	0.11101254	0.1028387	6.71266	7.148423	Multitasking_Type
12:07:20.915	0.18675344	6.507639	7.170853	0.24476393	0.08382598	0.11101254	0.1028387	6.71266	7.148423	Multitasking_Type
12:07:20.938	0.18675344	6.507639	7.170853	0.24476393	0.08382598	0.11101254	0.1028387	6.71266	7.148423	Multitasking_Type
12:07:20.960	0.18675344	6.507639	7.170853	0.24476393	0.08382598	0.11101254	0.1028387	6.71266	7.148423	Multitasking_Type
12:07:20.982	0.18675344	6.507639	7.170853	0.24476393	0.08382598	0.11101254	0.1028387	6.71266	7.148423	Multitasking_Type
12:07:21.003	0.18675344	6.507639	7.170853	0.24476393	0.08382598	0.11101254	0.1028387	6.71266	7.148423	Multitasking_Type
12:07:21.033	0.18675344	6.507639	7.170853	0.24476393	0.08382598	0.11101254	0.1028387	6.71266	7.148423	Multitasking_Type
12:07:21.054	0.18675344	6.507639	7.170853	0.24476393	0.08382598	0.11101254	0.1028387	6.71266	7.148423	Multitasking_Type
12:07:21.075	-0.65363705	7.125362	6.483696	0.36815873	0.26342037	0.014495833	-0.12271718	7.017215	6.8493743	Multitasking_Type
12:07:21.096	-0.65363705	7.125362	6.483696	0.36815873	0.26342037	0.014495833	-0.12271718	7.017215	6.8493743	Multitasking_Type
12:07:21.117	-0.65363705	7.125362	6.483696	0.36815873	0.26342037	0.014495833	-0.12271718	7.017215	6.8493743	Multitasking_Type
12:07:21.139	-0.65363705	7.125362	6.483696	0.36815873	0.26342037	0.014495833	-0.12271718	7.017215	6.8493743	Multitasking_Type
12:07:21.160	-0.65363705	7.125362	6.483696	0.36815873	0.26342037	0.014495833	-0.12271718	7.017215	6.8493743	Multitasking_Type
12:07:21.192	-0.65363705	7.125362	6.483696	0.36815873	0.26342037	0.014495833	-0.12271718	7.017215	6.8493743	Multitasking_Type
12:07:21.213	-0.65363705	7.125362	6.483696	0.36815873	0.26342037	0.014495833	-0.12271718	7.017215	6.8493743	Multitasking_Type
12:07:21.235	-0.65363705	7.125362	6.483696	0.36815873	0.26342037	0.014495833	-0.12271718	7.017215	6.8493743	Multitasking_Type
12:07:21.258	0.009577099	6.3639827	6.8165	-0.56402165	-0.37310123	-0.008717047	0.074487984	6.803266	7.062605	Multitasking_Type
12:07:21.283	0.009577099	6.3639827	6.8165	-0.56402165	-0.37310123	-0.008717047	0.074487984	6.803266	7.062605	Multitasking_Type
12:07:21.305	0.009577099	6.3639827	6.8165	-0.56402165	-0.37310123	-0.008717047	0.074487984	6.803266	7.062605	Multitasking_Type
12:07:21.328	0.009577099	6.3639827	6.8165	-0.56402165	-0.37310123	-0.008717047	0.074487984	6.803266	7.062605	Multitasking_Type
12:07:21.350	0.009577099	6.3639827	6.8165	-0.56402165	-0.37310123	-0.008717047	0.074487984	6.803266	7.062605	Multitasking_Type
12:07:21.372	0.009577099	6.3639827	6.8165	-0.56402165	-0.37310123	-0.008717047	0.074487984	6.803266	7.062605	Multitasking_Type
12:07:21.393	0.009577099	6.3639827	6.8165	-0.56402165	-0.37310123	-0.008717047	0.074487984	6.803266	7.062605	Multitasking_Type
12:07:21.415	0.009577099	6.3639827	6.8165	-0.56402165	-0.37310123	-0.008717047	0.074487984	6.803266	7.062605	Multitasking_Type
12:07:21.436	0.083799616	6.3927135	6.854809	0.11587136	-0.084772825	-0.07346877	0.2936982	6.5823317	7.2633996	Multitasking_Type
12:07:21.458	0.083799616	6.3927135	6.854809	0.11587136	-0.084772825	-0.07346877	0.2936982	6.5823317	7.2633996	Multitasking_Type
12:07:21.479	0.083799616	6.3927135	6.854809	0.11587136	-0.084772825	-0.07346877	0.2936982	6.5823317	7.2633996	Multitasking_Type
12:07:21.501	0.083799616	6.3927135	6.854809	0.11587136	-0.084772825	-0.07346877	0.2936982	6.5823317	7.2633996	Multitasking_Type
12:07:21.522	0.083799616	6.3927135	6.854809	0.11587136	-0.084772825	-0.07346877	0.2936982	6.5823317	7.2633996	Multitasking_Type
12:07:21.544	0.083799616	6.3927135	6.854809	0.11587136	-0.084772825	-0.07346877	0.2936982	6.5823317	7.2633996	Multitasking_Type
12:07:21.567	0.083799616	6.3927135	6.854809	0.11587136	-0.084772825	-0.07346877	0.2936982	6.5823317	7.2633996	Multitasking_Type
12:07:21.590	0.083799616	6.3927135	6.854809	0.11587136	-0.084772825	-0.07346877	0.2936982	6.5823317	7.2633996	Multitasking_Type
12:07:21.612	0.083799616	6.3927135	6.854809	0.11587136	-0.084772825	-0.07346877	0.2936982	6.5823317	7.2633996	Multitasking_Type
12:07:21.633	0.29689008	6.481302	7.125362	-0.025238508	-0.030405818	0.01999362	0.3060188	6.582786	7.2624784	Multitasking_Type
12:07:21.656	0.29689008	6.481302	7.125362	-0.025238508	-0.030405818	0.01999362	0.3060188	6.582786	7.2624784	Multitasking_Type
12:07:21.678	0.29689008	6.481302	7.125362	-0.025238508	-0.030405818	0.01999362	0.3060188	6.582786	7.2624784	Multitasking_Type
12:07:21.714	0.29689008	6.481302	7.125362	-0.025238508	-0.030405818	0.01999362	0.3060188	6.582786	7.2624784	Multitasking_Type
12:07:21.739	0.29689008	6.481302	7.125362	-0.025238508	-0.030405818	0.01999362	0.3060188	6.582786	7.2624784	Multitasking_Type
12:07:21.762	0.29689008	6.481302	7.125362	-0.025238508	-0.030405818	0.01999362	0.3060188	6.582786	7.2624784	Multitasking_Type
12:07:21.784	0.29689008	6.481302	7.125362	-0.025238508	-0.030405818	0.01999362	0.3060188	6.582786	7.2624784	Multitasking_Type
12:07:21.805	-0.723071	6.241874	8.284191	0.24476393	0.14918856	-0.10523376	0.24006855	6.5313835	7.3112035	Multitasking_Type
12:07:21.827	-0.723071	6.241874	8.284191	0.24476393	0.14918856	-0.10523376	0.24006855	6.5313835	7.3112035	Multitasking_Type
12:07:21.848	-0.723071	6.241874	8.284191	0.24476393	0.14918856	-0.10523376	0.24006855	6.5313835	7.3112035	Multitasking_Type
12:07:21.869	-0.723071	6.241874	8.284191	0.24476393	0.14918856	-0.10523376	0.24006855	6.5313835	7.3112035	Multitasking_Type
12:07:21.890	-0.723071	6.241874	8.284191	0.24476393	0.14918856	-0.10523376	0.24006855	6.5313835	7.3112035	Multitasking_Type
12:07:21.944	-0.723071	6.241874	8.284191	0.24476393	0.14918856	-0.10523376	0.24006855	6.5313835	7.3112035	Multitasking_Type
12:07:21.966	-0.723071	6.241874	8.284191	0.24476393	0.14918856	-0.10523376	0.24006855	6.5313835	7.3112035	Multitasking_Type
12:07:21.988	0.4956149	5.899493	7.6257653	0.049897917	-0.14463761	0.023047945	0.5276065	6.5240817	7.302622	Multitasking_Type
12:07:22.010	0.4956149	5.899493	7.6257653	0.049897917	-0.14463761	0.023047945	0.5276065	6.5240817	7.302622	Multitasking_Type
12:07:22.031	0.4956149	5.899493	7.6257653	0.049897917	-0.14463761	0.023047945	0.5276065	6.5240817	7.302622	Multitasking_Type
12:07:22.053	0.4956149	5.899493	7.6257653	0.049897917	-0.14463761	0.023047945	0.5276065	6.5240817	7.302622	Multitasking_Type
12:07:22.075	0.4956149	5.899493	7.6257653	0.049897917	-0.14463761	0.023047945	0.5276065	6.5240817	7.302622	Multitasking_Type
12:07:22.097	0.4956149	5.899493	7.6257653	0.049897917	-0.14463761	0.023047945	0.5276065	6.5240817	7.302622	Multitasking_Type
12:07:22.119	0.4956149	5.899493	7.6257653	0.049897917	-0.14463761	0.023047945	0.5276065	6.5240817	7.302622	Multitasking_Type
12:07:22.140	0.4956149	5.899493	7.6257653	0.049897917	-0.14463761	0.023047945	0.5276065	6.5240817	7.302622	Multitasking_Type
12:07:22.161	0.34716985	6.316097	6.344828	-0.1749005	-0.03895793	0.015717562	0.5679259	6.6118603	7.2201877	Multitasking_Type
12:07:22.184	0.34716985	6.316097	6.344828	-0.1749005	-0.03895793	0.015717562	0.5679259	6.6118603	7.2201877	Multitasking_Type
12:07:22.206	0.34716985	6.316097	6.344828	-0.1749005	-0.03895793	0.015717562	0.5679259	6.6118603	7.2201877	Multitasking_Type
12:07:22.229	0.34716985	6.316097	6.344828	-0.1749005	-0.03895793	0.015717562	0.5679259	6.6118603	7.2201877	Multitasking_Type
12:07:22.252	0.34716985	6.316097	6.344828	-0.1749005	-0.03895793	0.015717562	0.5679259	6.6118603	7.2201877	Multitasking_Type
12:07:22.274	0.34716985	6.316097	6.344828	-0.1749005	-0.03895793	0.015717562	0.5679259	6.6118603	7.2201877	Multitasking_Type
12:07:22.300	0.34716985	6.316097	6.344828	-0.1749005	-0.03895793	0.015717562	0.5679259	6.6118603	7.2201877	Multitasking_Type
12:07:22.323	0.34716985	6.316097	6.344828	-0.1749005	-0.03895793	0.015717562	0.5679259	6.6118603	7.2201877	Multitasking_Type
12:07:22.346	-0.43575802	5.341627	9.215564	-1.5401844	1.0612103	-0.32148004	-0.17372642	5.795012	7.909363	Multitasking_Type
12:07:22.368	-0.43575802	5.341627	9.215564	-1.5401844	1.0612103	-0.32148004	-0.17372642	5.795012	7.909363	Multitasking_Type
12:07:22.391	-0.43575802	5.341627	9.215564	-1.5401844	1.0612103	-0.32148004	-0.17372642	5.795012	7.909363	Multitasking_Type
12:07:22.414	-0.43575802	5.341627	9.215564	-1.5401844	1.0612103	-0.32148004	-0.17372642	5.795012	7.909363	Multitasking_Type
12:07:22.449	-0.43575802	5.341627	9.215564	-1.5401844	1.0612103	-0.32148004	-0.17372642	5.795012	7.909363	Multitasking_Type
12:07:22.472	-0.43575802	5.341627	9.215564	-1.5401844	1.0612103	-0.32148004	-0.17372642	5.795012	7.909363	Multitasking_Type
12:07:22.495	-0.43575802	5.341627	9.215564	-1.5401844	1.0612103	-0.32148004	-0.17372642	5.795012	7.909363	Multitasking_Type
12:07:22.518	-0.8547561	5.6169686	5.604997	1.0437757	-0.26681066	0.231353	0.06825039	6.1179104	7.6639967	Multitasking_Type
12:07:22.540	-0.8547561	5.6169686	5.604997	1.0437757	-0.26681066	0.231353	0.06825039	6.1179104	7.6639967	Multitasking_Type
12:07:22.562	-0.8547561	5.6169686	5.604997	1.0437757	-0.26681066	0.231353	0.06825039	6.1179104	7.6639967	Multitasking_Type
12:07:22.584	-0.8547561	5.6169686	5.604997	1.0437757	-0.26681066	0.231353	0.06825039	6.1179104	7.6639967	Multitasking_Type
12:07:22.605	-0.8547561	5.6169686	5.604997	1.0437757	-0.26681066	0.231353	0.06825039	6.1179104	7.6639967	Multitasking_Type
12:07:22.627	-0.8547561	5.6169686	5.604997	1.0437757	-0.26681066	0.231353	0.06825039	6.1179104	7.6639967	Multitasking_Type
12:07:22.648	-0.8547561	5.6169686	5.604997	1.0437757	-0.26681066	0.231353	0.06825039	6.1179104	7.6639967	Multitasking_Type
12:07:22.669	-0.8547561	5.6169686	5.604997	1.0437757	-0.26681066	0.231353	0.06825039	6.1179104	7.6639967	Multitasking_Type
12:07:22.690	-0.8547561	5.6169686	5.604997	1.0437757	-0.26681066	0.231353	0.06825039	6.1179104	7.6639967	Multitasking_Type
12:07:22.711	0.016759925	6.1125836	6.735095	0.06272609	-0.031627547	0.074360624	0.47342455	6.4787827	7.346537	Multitasking_Type
12:07:22.732	0.016759925	6.1125836	6.735095	0.06272609	-0.031627547	0.074360624	0.47342455	6.4787827	7.346537	Multitasking_Type
12:07:22.753	0.016759925	6.1125836	6.735095	0.06272609	-0.031627547	0.074360624	0.47342455	6.4787827	7.346537	Multitasking_Type
12:07:22.775	0.016759925	6.1125836	6.735095	0.06272609	-0.031627547	0.074360624	0.47342455	6.4787827	7.346537	Multitasking_Type
12:07:22.796	0.016759925	6.1125836	6.735095	0.06272609	-0.031627547	0.074360624	0.47342455	6.4787827	7.346537	Multitasking_Type
12:07:22.818	0.016759925	6.1125836	6.735095	0.06272609	-0.031627547	0.074360624	0.47342455	6.4787827	7.346537	Multitasking_Type
12:07:22.839	0.016759925	6.1125836	6.735095	0.06272609	-0.031627547	0.074360624	0.47342455	6.4787827	7.346537	Multitasking_Type
12:07:22.861	0.016759925	6.1125836	6.735095	0.06272609	-0.031627547	0.074360624	0.47342455	6.4787827	7.346537	Multitasking_Type
12:07:22.883	0.6201172	6.282577	7.1373334	-0.20544375	-0.035903607	-0.028264735	0.44005725	6.438492	7.3839383	Multitasking_Type
12:07:22.905	0.6201172	6.282577	7.1373334	-0.20544375	-0.035903607	-0.028264735	0.44005725	6.438492	7.3839383	Multitasking_Type
12:07:22.927	0.6201172	6.282577	7.1373334	-0.20544375	-0.035903607	-0.028264735	0.44005725	6.438492	7.3839383	Multitasking_Type
12:07:22.951	0.6201172	6.282577	7.1373334	-0.20544375	-0.035903607	-0.028264735	0.44005725	6.438492	7.3839383	Multitasking_Type
12:07:22.975	0.6201172	6.282577	7.1373334	-0.20544375	-0.035903607	-0.028264735	0.44005725	6.438492	7.3839383	Multitasking_Type
12:07:22.997	0.6201172	6.282577	7.1373334	-0.20544375	-0.035903607	-0.028264735	0.44005725	6.438492	7.3839383	Multitasking_Type
12:07:23.019	0.6201172	6.282577	7.1373334	-0.20544375	-0.035903607	-0.028264735	0.44005725	6.438492	7.3839383	Multitasking_Type
12:07:23.042	0.6201172	6.282577	7.1373334	-0.20544375	-0.035903607	-0.028264735	0.44005725	6.438492	7.3839383	Multitasking_Type
12:07:23.065	0.5818088	6.143709	7.7047763	-0.0063016857	0.008689558	0.00960891	0.43731868	6.3805676	7.43421	Multitasking_Type
12:07:23.088	0.5818088	6.143709	7.7047763	-0.0063016857	0.008689558	0.00960891	0.43731868	6.3805676	7.43421	Multitasking_Type
12:07:23.111	0.5818088	6.143709	7.7047763	-0.0063016857	0.008689558	0.00960891	0.43731868	6.3805676	7.43421	Multitasking_Type
12:07:23.134	0.5818088	6.143709	7.7047763	-0.0063016857	0.008689558	0.00960891	0.43731868	6.3805676	7.43421	Multitasking_Type
12:07:23.156	0.5818088	6.143709	7.7047763	-0.0063016857	0.008689558	0.00960891	0.43731868	6.3805676	7.43421	Multitasking_Type
12:07:23.179	0.5818088	6.143709	7.7047763	-0.0063016857	0.008689558	0.00960891	0.43731868	6.3805676	7.43421	Multitasking_Type
12:07:23.202	0.5818088	6.143709	7.7047763	-0.0063016857	0.008689558	0.00960891	0.43731868	6.3805676	7.43421	Multitasking_Type
12:07:23.224	0.5818088	6.143709	7.7047763	-0.0063016857	0.008689558	0.00960891	0.43731868	6.3805676	7.43421	Multitasking_Type
12:07:23.246	0.6344828	6.5124273	7.0295906	0.20444682	0.09909762	0.005943719	0.46597666	6.46278	7.3610926	Multitasking_Type
12:07:23.269	0.6344828	6.5124273	7.0295906	0.20444682	0.09909762	0.005943719	0.46597666	6.46278	7.3610926	Multitasking_Type
12:07:23.291	0.6344828	6.5124273	7.0295906	0.20444682	0.09909762	0.005943719	0.46597666	6.46278	7.3610926	Multitasking_Type
12:07:23.315	0.6344828	6.5124273	7.0295906	0.20444682	0.09909762	0.005943719	0.46597666	6.46278	7.3610926	Multitasking_Type
12:07:23.337	0.6344828	6.5124273	7.0295906	0.20444682	0.09909762	0.005943719	0.46597666	6.46278	7.3610926	Multitasking_Type
12:07:23.359	0.6344828	6.5124273	7.0295906	0.20444682	0.09909762	0.005943719	0.46597666	6.46278	7.3610926	Multitasking_Type
12:07:23.381	0.6344828	6.5124273	7.0295906	0.20444682	0.09909762	0.005943719	0.46597666	6.46278	7.3610926	Multitasking_Type
12:07:23.403	0.6344828	6.5124273	7.0295906	0.20444682	0.09909762	0.005943719	0.46597666	6.46278	7.3610926	Multitasking_Type
12:07:23.426	0.5243462	6.65369	6.5196104	0.13664077	0.097875886	0.1537731	0.29756054	6.7337613	7.1230783	Multitasking_Type
12:07:23.453	0.5243462	6.65369	6.5196104	0.13664077	0.097875886	0.1537731	0.29756054	6.7337613	7.1230783	Multitasking_Type
12:07:23.478	0.5243462	6.65369	6.5196104	0.13664077	0.097875886	0.1537731	0.29756054	6.7337613	7.1230783	Multitasking_Type
12:07:23.501	0.5243462	6.65369	6.5196104	0.13664077	0.097875886	0.1537731	0.29756054	6.7337613	7.1230783	Multitasking_Type
12:07:23.522	0.5243462	6.65369	6.5196104	0.13664077	0.097875886	0.1537731	0.29756054	6.7337613	7.1230783	Multitasking_Type
12:07:23.543	0.5243462	6.65369	6.5196104	0.13664077	0.097875886	0.1537731	0.29756054	6.7337613	7.1230783	Multitasking_Type
12:07:23.564	0.5243462	6.65369	6.5196104	0.13664077	0.097875886	0.1537731	0.29756054	6.7337613	7.1230783	Multitasking_Type
12:07:23.585	0.5243462	6.65369	6.5196104	0.13664077	0.097875886	0.1537731	0.29756054	6.7337613	7.1230783	Multitasking_Type
12:07:23.606	0.5889916	6.6345353	7.6305537	-0.5542478	-0.051786102	-0.11134241	0.3452548	6.7508345	7.104744	Multitasking_Type
12:07:23.641	0.5889916	6.6345353	7.6305537	-0.5542478	-0.051786102	-0.11134241	0.3452548	6.7508345	7.104744	Multitasking_Type
12:07:23.663	0.5889916	6.6345353	7.6305537	-0.5542478	-0.051786102	-0.11134241	0.3452548	6.7508345	7.104744	Multitasking_Type
12:07:23.685	0.5889916	6.6345353	7.6305537	-0.5542478	-0.051786102	-0.11134241	0.3452548	6.7508345	7.104744	Multitasking_Type
12:07:23.706	0.5889916	6.6345353	7.6305537	-0.5542478	-0.051786102	-0.11134241	0.3452548	6.7508345	7.104744	Multitasking_Type
12:07:23.728	0.5889916	6.6345353	7.6305537	-0.5542478	-0.051786102	-0.11134241	0.3452548	6.7508345	7.104744	Multitasking_Type
12:07:23.750	0.5889916	6.6345353	7.6305537	-0.5542478	-0.051786102	-0.11134241	0.3452548	6.7508345	7.104744	Multitasking_Type
12:07:23.774	0.5889916	6.6345353	7.6305537	-0.5542478	-0.051786102	-0.11134241	0.35417914	6.7326407	7.121545	Multitasking_Type
12:07:23.797	-0.021548472	6.524399	6.359194	0.09204762	0.070386946	-0.034984253	0.35417914	6.7326407	7.121545	Multitasking_Type
12:07:23.818	-0.021548472	6.524399	6.359194	0.09204762	0.070386946	-0.034984253	0.35417914	6.7326407	7.121545	Multitasking_Type
12:07:23.839	-0.021548472	6.524399	6.359194	0.09204762	0.070386946	-0.034984253	0.35417914	6.7326407	7.121545	Multitasking_Type
12:07:23.860	-0.021548472	6.524399	6.359194	0.09204762	0.070386946	-0.034984253	0.35417914	6.7326407	7.121545	Multitasking_Type
12:07:23.881	-0.021548472	6.524399	6.359194	0.09204762	0.070386946	-0.034984253	0.35417914	6.7326407	7.121545	Multitasking_Type
12:07:23.902	-0.021548472	6.524399	6.359194	0.09204762	0.070386946	-0.034984253	0.35417914	6.7326407	7.121545	Multitasking_Type
12:07:23.923	-0.021548472	6.524399	6.359194	0.09204762	0.070386946	-0.034984253	0.35417914	6.7326407	7.121545	Multitasking_Type
12:07:23.944	-0.021548472	6.524399	6.359194	0.09204762	0.070386946	-0.034984253	0.35417914	6.7326407	7.121545	Multitasking_Type
12:07:23.977	-0.019154198	6.368771	7.5467544	-0.2518695	-0.030405818	0.008387179	0.42703754	6.7677507	7.084175	Multitasking_Type
12:07:24.002	-0.019154198	6.368771	7.5467544	-0.2518695	-0.030405818	0.008387179	0.42703754	6.7677507	7.084175	Multitasking_Type
12:07:24.024	-0.019154198	6.368771	7.5467544	-0.2518695	-0.030405818	0.008387179	0.42703754	6.7677507	7.084175	Multitasking_Type
12:07:24.045	-0.019154198	6.368771	7.5467544	-0.2518695	-0.030405818	0.008387179	0.42703754	6.7677507	7.084175	Multitasking_Type
12:07:24.066	-0.019154198	6.368771	7.5467544	-0.2518695	-0.030405818	0.008387179	0.42703754	6.7677507	7.084175	Multitasking_Type
12:07:24.085	-0.019154198	6.368771	7.5467544	-0.2518695	-0.030405818	0.008387179	0.42703754	6.7677507	7.084175	Multitasking_Type
12:07:24.106	-0.019154198	6.368771	7.5467544	-0.2518695	-0.030405818	0.008387179	0.42703754	6.7677507	7.084175	Multitasking_Type
12:07:24.128	-0.019154198	6.368771	7.5467544	-0.2518695	-0.030405818	0.008387179	0.42703754	6.7677507	7.084175	Multitasking_Type
12:07:24.165	0.48124924	6.715941	7.24747	-0.106483586	-0.07377725	0.112234265	0.54858804	6.7318907	7.109926	Multitasking_Type
12:07:24.188	0.48124924	6.715941	7.24747	-0.106483586	-0.07377725	0.112234265	0.54858804	6.7318907	7.109926	Multitasking_Type
12:07:24.210	0.48124924	6.715941	7.24747	-0.106483586	-0.07377725	0.112234265	0.54858804	6.7318907	7.109926	Multitasking_Type
12:07:24.232	0.48124924	6.715941	7.24747	-0.106483586	-0.07377725	0.112234265	0.54858804	6.7318907	7.109926	Multitasking_Type
12:07:24.253	0.48124924	6.715941	7.24747	-0.106483586	-0.07377725	0.112234265	0.54858804	6.7318907	7.109926	Multitasking_Type
12:07:24.274	0.48124924	6.715941	7.24747	-0.106483586	-0.07377725	0.112234265	0.54858804	6.7318907	7.109926	Multitasking_Type
12:07:24.295	0.48124924	6.715941	7.24747	-0.106483586	-0.07377725	0.112234265	0.54858804	6.7318907	7.109926	Multitasking_Type
12:07:24.316	0.600963	6.6704497	7.3049326	-0.056392636	-0.11714868	0.00044593166	0.6161335	6.7877235	7.05106	Multitasking_Type
12:07:24.362	0.600963	6.6704497	7.3049326	-0.056392636	-0.11714868	0.00044593166	0.6161335	6.7877235	7.05106	Multitasking_Type
12:07:24.399	0.600963	6.6704497	7.3049326	-0.056392636	-0.11714868	0.00044593166	0.6161335	6.7877235	7.05106	Multitasking_Type
12:07:24.422	0.600963	6.6704497	7.3049326	-0.056392636	-0.11714868	0.00044593166	0.6161335	6.7877235	7.05106	Multitasking_Type
12:07:24.443	0.600963	6.6704497	7.3049326	-0.056392636	-0.11714868	0.00044593166	0.6161335	6.7877235	7.05106	Multitasking_Type
12:07:24.464	0.600963	6.6704497	7.3049326	-0.056392636	-0.11714868	0.00044593166	0.6161335	6.7877235	7.05106	Multitasking_Type
12:07:24.487	0.600963	6.6704497	7.3049326	-0.056392636	-0.11714868	0.00044593166	0.6161335	6.7877235	7.05106	Multitasking_Type
12:07:24.507	1.0343267	6.5794673	7.3767605	0.015078598	0.14246903	0.034654386	0.70387	6.7628045	7.066776	Multitasking_Type
12:07:24.528	1.0343267	6.5794673	7.3767605	0.015078598	0.14246903	0.034654386	0.70387	6.7628045	7.066776	Multitasking_Type
12:07:24.549	1.0343267	6.5794673	7.3767605	0.015078598	0.14246903	0.034654386	0.70387	6.7628045	7.066776	Multitasking_Type
12:07:24.570	1.0343267	6.5794673	7.3767605	0.015078598	0.14246903	0.034654386	0.70387	6.7628045	7.066776	Multitasking_Type
12:07:24.610	1.0343267	6.5794673	7.3767605	0.015078598	0.14246903	0.034654386	0.70387	6.7628045	7.066776	Multitasking_Type
12:07:24.632	1.0343267	6.5794673	7.3767605	0.015078598	0.14246903	0.034654386	0.70387	6.7628045	7.066776	Multitasking_Type
12:07:24.654	1.0343267	6.5794673	7.3767605	0.015078598	0.14246903	0.034654386	0.70387	6.7628045	7.066776	Multitasking_Type
12:07:24.676	0.36632404	6.325674	6.9553685	0.0046938886	0.26158777	0.024880541	0.6091942	6.697998	7.136947	Multitasking_Type
12:07:24.698	0.36632404	6.325674	6.9553685	0.0046938886	0.26158777	0.024880541	0.6091942	6.697998	7.136947	Multitasking_Type
12:07:24.720	0.36632404	6.325674	6.9553685	0.0046938886	0.26158777	0.024880541	0.6091942	6.697998	7.136947	Multitasking_Type
12:07:24.743	0.36632404	6.325674	6.9553685	0.0046938886	0.26158777	0.024880541	0.6091942	6.697998	7.136947	Multitasking_Type
12:07:24.765	0.36632404	6.325674	6.9553685	0.0046938886	0.26158777	0.024880541	0.6091942	6.697998	7.136947	Multitasking_Type
12:07:24.786	0.36632404	6.325674	6.9553685	0.0046938886	0.26158777	0.024880541	0.6091942	6.697998	7.136947	Multitasking_Type
12:07:24.808	0.36632404	6.325674	6.9553685	0.0046938886	0.26158777	0.024880541	0.6091942	6.697998	7.136947	Multitasking_Type
12:07:24.830	0.36632404	6.325674	6.9553685	0.0046938886	0.26158777	0.024880541	0.6091942	6.697998	7.136947	Multitasking_Type
12:07:24.850	0.33519846	6.9314256	7.233104	0.12198002	0.2701399	-0.009327913	0.39037597	6.9012003	6.9563894	Multitasking_Type
12:07:24.871	0.33519846	6.9314256	7.233104	0.12198002	0.2701399	-0.009327913	0.39037597	6.9012003	6.9563894	Multitasking_Type
12:07:24.892	0.33519846	6.9314256	7.233104	0.12198002	0.2701399	-0.009327913	0.39037597	6.9012003	6.9563894	Multitasking_Type
12:07:24.946	0.33519846	6.9314256	7.233104	0.12198002	0.2701399	-0.009327913	0.39037597	6.9012003	6.9563894	Multitasking_Type
12:07:24.969	0.33519846	6.9314256	7.233104	0.12198002	0.2701399	-0.009327913	0.39037597	6.9012003	6.9563894	Multitasking_Type
12:07:24.990	0.33519846	6.9314256	7.233104	0.12198002	0.2701399	-0.009327913	0.39037597	6.9012003	6.9563894	Multitasking_Type
12:07:25.011	0.33519846	6.9314256	7.233104	0.12198002	0.2701399	-0.009327913	0.39037597	6.9012003	6.9563894	Multitasking_Type
12:07:25.033	0.30646718	6.567496	6.3998966	0.23682268	0.22004893	0.05969986	0.15725528	7.029626	6.835931	Multitasking_Type
12:07:25.054	0.30646718	6.567496	6.3998966	0.23682268	0.22004893	0.05969986	0.15725528	7.029626	6.835931	Multitasking_Type
12:07:25.076	0.30646718	6.567496	6.3998966	0.23682268	0.22004893	0.05969986	0.15725528	7.029626	6.835931	Multitasking_Type
12:07:25.097	0.30646718	6.567496	6.3998966	0.23682268	0.22004893	0.05969986	0.15725528	7.029626	6.835931	Multitasking_Type
12:07:25.118	0.30646718	6.567496	6.3998966	0.23682268	0.22004893	0.05969986	0.15725528	7.029626	6.835931	Multitasking_Type
12:07:25.141	0.30646718	6.567496	6.3998966	0.23682268	0.22004893	0.05969986	0.15725528	7.029626	6.835931	Multitasking_Type
12:07:25.162	0.30646718	6.567496	6.3998966	0.23682268	0.22004893	0.05969986	0.15725528	7.029626	6.835931	Multitasking_Type
12:07:25.183	0.30646718	6.567496	6.3998966	0.23682268	0.22004893	0.05969986	0.15725528	7.029626	6.835931	Multitasking_Type
12:07:25.205	0.30646718	6.567496	6.3998966	0.23682268	0.22004893	0.05969986	0.15725528	7.029626	6.835931	Multitasking_Type
12:07:25.226	0.6751855	6.4693303	8.60263	-0.5615782	-0.1641853	0.05969986	0.468787	6.729383	7.1180053	Multitasking_Type
12:07:25.248	0.6751855	6.4693303	8.60263	-0.5615782	-0.1641853	0.05969986	0.468787	6.729383	7.1180053	Multitasking_Type
12:07:25.270	0.6751855	6.4693303	8.60263	-0.5615782	-0.1641853	0.05969986	0.468787	6.729383	7.1180053	Multitasking_Type
12:07:25.294	0.6751855	6.4693303	8.60263	-0.5615782	-0.1641853	0.05969986	0.468787	6.729383	7.1180053	Multitasking_Type
12:07:25.316	0.6751855	6.4693303	8.60263	-0.5615782	-0.1641853	0.05969986	0.468787	6.729383	7.1180053	Multitasking_Type
12:07:25.338	0.6751855	6.4693303	8.60263	-0.5615782	-0.1641853	0.05969986	0.468787	6.729383	7.1180053	Multitasking_Type
12:07:25.359	0.6751855	6.4693303	8.60263	-0.5615782	-0.1641853	0.05969986	0.468787	6.729383	7.1180053	Multitasking_Type
12:07:25.386	0.6751855	6.4693303	8.60263	-0.5615782	-0.1641853	0.05969986	0.468787	6.729383	7.1180053	Multitasking_Type
12:07:25.407	0.7350424	6.656084	6.9218483	0.056617435	0.03556763	0.010830641	0.58501565	6.7878485	7.0535913	Multitasking_Type
12:07:25.428	0.7350424	6.656084	6.9218483	0.056617435	0.03556763	0.010830641	0.58501565	6.7878485	7.0535913	Multitasking_Type
12:07:25.449	0.7350424	6.656084	6.9218483	0.056617435	0.03556763	0.010830641	0.58501565	6.7878485	7.0535913	Multitasking_Type
12:07:25.470	0.7350424	6.656084	6.9218483	0.056617435	0.03556763	0.010830641	0.58501565	6.7878485	7.0535913	Multitasking_Type
12:07:25.500	0.7350424	6.656084	6.9218483	0.056617435	0.03556763	0.010830641	0.58501565	6.7878485	7.0535913	Multitasking_Type
12:07:25.521	0.7350424	6.656084	6.9218483	0.056617435	0.03556763	0.010830641	0.58501565	6.7878485	7.0535913	Multitasking_Type
12:07:25.543	0.7350424	6.656084	6.9218483	0.056617435	0.03556763	0.010830641	0.58501565	6.7878485	7.0535913	Multitasking_Type
12:07:25.565	0.7350424	6.656084	6.9218483	0.056617435	0.03556763	0.010830641	0.58501565	6.7878485	7.0535913	Multitasking_Type
12:07:25.586	0.38787252	6.471725	6.517216	0.18245567	0.12719741	-0.01604743	0.5758907	6.751662	7.0889897	Multitasking_Type
12:07:25.607	0.38787252	6.471725	6.517216	0.18245567	0.12719741	-0.01604743	0.5758907	6.751662	7.0889897	Multitasking_Type
12:07:25.628	0.38787252	6.471725	6.517216	0.18245567	0.12719741	-0.01604743	0.5758907	6.751662	7.0889897	Multitasking_Type
12:07:25.649	0.38787252	6.471725	6.517216	0.18245567	0.12719741	-0.01604743	0.5758907	6.751662	7.0889897	Multitasking_Type
12:07:25.671	0.38787252	6.471725	6.517216	0.18245567	0.12719741	-0.01604743	0.5758907	6.751662	7.0889897	Multitasking_Type
12:07:25.701	0.38787252	6.471725	6.517216	0.18245567	0.12719741	-0.01604743	0.5758907	6.751662	7.0889897	Multitasking_Type
12:07:25.722	0.38787252	6.471725	6.517216	0.18245567	0.12719741	-0.01604743	0.5758907	6.751662	7.0889897	Multitasking_Type
12:07:25.744	0.38787252	6.471725	6.517216	0.18245567	0.12719741	-0.01604743	0.5758907	6.751662	7.0889897	Multitasking_Type
12:07:25.765	0.6392714	6.263423	7.4821086	0.23193575	-0.19289596	-0.066749245	0.60768396	6.6679635	7.1651444	Multitasking_Type
12:07:25.786	0.6392714	6.263423	7.4821086	0.23193575	-0.19289596	-0.066749245	0.60768396	6.6679635	7.1651444	Multitasking_Type
12:07:25.805	0.6392714	6.263423	7.4821086	0.23193575	-0.19289596	-0.066749245	0.60768396	6.6679635	7.1651444	Multitasking_Type
12:07:25.826	0.6392714	6.263423	7.4821086	0.23193575	-0.19289596	-0.066749245	0.60768396	6.6679635	7.1651444	Multitasking_Type
12:07:25.848	0.6392714	6.263423	7.4821086	0.23193575	-0.19289596	-0.066749245	0.60768396	6.6679635	7.1651444	Multitasking_Type
12:07:25.870	0.6392714	6.263423	7.4821086	0.23193575	-0.19289596	-0.066749245	0.60768396	6.6679635	7.1651444	Multitasking_Type
12:07:25.892	0.6392714	6.263423	7.4821086	0.23193575	-0.19289596	-0.066749245	0.60768396	6.6679635	7.1651444	Multitasking_Type
12:07:25.934	0.4070267	6.138921	7.5754857	-0.12603128	0.019074267	-0.014214834	0.64591664	6.564199	7.257026	Multitasking_Type
12:07:25.956	0.4070267	6.138921	7.5754857	-0.12603128	0.019074267	-0.014214834	0.64591664	6.564199	7.257026	Multitasking_Type
12:07:25.978	0.4070267	6.138921	7.5754857	-0.12603128	0.019074267	-0.014214834	0.64591664	6.564199	7.257026	Multitasking_Type
12:07:26.001	0.4070267	6.138921	7.5754857	-0.12603128	0.019074267	-0.014214834	0.64591664	6.564199	7.257026	Multitasking_Type
12:07:26.023	0.4070267	6.138921	7.5754857	-0.12603128	0.019074267	-0.014214834	0.64591664	6.564199	7.257026	Multitasking_Type
12:07:26.045	0.4070267	6.138921	7.5754857	-0.12603128	0.019074267	-0.014214834	0.64591664	6.564199	7.257026	Multitasking_Type
12:07:26.068	0.4070267	6.138921	7.5754857	-0.12603128	0.019074267	-0.014214834	0.64591664	6.564199	7.257026	Multitasking_Type
12:07:26.090	0.4070267	6.138921	7.5754857	-0.12603128	0.019074267	-0.014214834	0.64591664	6.564199	7.257026	Multitasking_Type
12:07:26.112	0.600963	6.404685	7.1133904	0.015689462	0.034956764	-0.02765387	0.64445347	6.5073285	7.3081937	Multitasking_Type
12:07:26.133	0.600963	6.404685	7.1133904	0.015689462	0.034956764	-0.02765387	0.64445347	6.5073285	7.3081937	Multitasking_Type
12:07:26.155	0.600963	6.404685	7.1133904	0.015689462	0.034956764	-0.02765387	0.64445347	6.5073285	7.3081937	Multitasking_Type
12:07:26.176	0.600963	6.404685	7.1133904	0.015689462	0.034956764	-0.02765387	0.64445347	6.5073285	7.3081937	Multitasking_Type
12:07:26.198	0.600963	6.404685	7.1133904	0.015689462	0.034956764	-0.02765387	0.64445347	6.5073285	7.3081937	Multitasking_Type
12:07:26.220	0.600963	6.404685	7.1133904	0.015689462	0.034956764	-0.02765387	0.64445347	6.5073285	7.3081937	Multitasking_Type
12:07:26.241	0.600963	6.404685	7.1133904	0.015689462	0.034956764	-0.02765387	0.64445347	6.5073285	7.3081937	Multitasking_Type
12:07:26.262	0.600963	6.404685	7.1133904	0.015689462	0.034956764	-0.02765387	0.64445347	6.5073285	7.3081937	Multitasking_Type
12:07:26.283	0.600963	6.404685	7.1133904	0.015689462	0.034956764	-0.02765387	0.64445347	6.5073285	7.3081937	Multitasking_Type
12:07:26.304	0.56744313	6.282577	7.0128307	-0.32334077	0.0013591752	0.029767463	0.59314847	6.50563	7.314049	Multitasking_Type
12:07:26.336	0.56744313	6.282577	7.0128307	-0.32334077	0.0013591752	0.029767463	0.59314847	6.50563	7.314049	Multitasking_Type
12:07:26.357	0.56744313	6.282577	7.0128307	-0.32334077	0.0013591752	0.029767463	0.59314847	6.50563	7.314049	Multitasking_Type
12:07:26.379	0.56744313	6.282577	7.0128307	-0.32334077	0.0013591752	0.029767463	0.59314847	6.50563	7.314049	Multitasking_Type
12:07:26.402	0.56744313	6.282577	7.0128307	-0.32334077	0.0013591752	0.029767463	0.59314847	6.50563	7.314049	Multitasking_Type
12:07:26.424	0.56744313	6.282577	7.0128307	-0.32334077	0.0013591752	0.029767463	0.59314847	6.50563	7.314049	Multitasking_Type
12:07:26.447	0.56744313	6.282577	7.0128307	-0.32334077	0.0013591752	0.029767463	0.59314847	6.50563	7.314049	Multitasking_Type
12:07:26.470	0.56744313	6.282577	7.0128307	-0.32334077	0.0013591752	0.029767463	0.59314847	6.50563	7.314049	Multitasking_Type
12:07:26.492	0.36392978	6.361588	6.981705	0.14213857	-0.030405818	-0.072247036	0.6494555	6.556854	7.263346	Multitasking_Type
12:07:26.514	0.36392978	6.361588	6.981705	0.14213857	-0.030405818	-0.072247036	0.6494555	6.556854	7.263346	Multitasking_Type
12:07:26.535	0.36392978	6.361588	6.981705	0.14213857	-0.030405818	-0.072247036	0.6494555	6.556854	7.263346	Multitasking_Type
12:07:26.556	0.36392978	6.361588	6.981705	0.14213857	-0.030405818	-0.072247036	0.6494555	6.556854	7.263346	Multitasking_Type
12:07:26.577	0.36392978	6.361588	6.981705	0.14213857	-0.030405818	-0.072247036	0.6494555	6.556854	7.263346	Multitasking_Type
12:07:26.600	0.36392978	6.361588	6.981705	0.14213857	-0.030405818	-0.072247036	0.6494555	6.556854	7.263346	Multitasking_Type
12:07:26.622	0.36392978	6.361588	6.981705	0.14213857	-0.030405818	-0.072247036	0.6494555	6.556854	7.263346	Multitasking_Type
12:07:26.645	0.36392978	6.361588	6.981705	0.14213857	-0.030405818	-0.072247036	0.6494555	6.556854	7.263346	Multitasking_Type
12:07:26.668	0.44054657	6.3735595	7.233104	0.08471724	-0.14097242	0.047482554	0.79671127	6.689475	7.1264634	Multitasking_Type
12:07:26.691	0.44054657	6.3735595	7.233104	0.08471724	-0.14097242	0.047482554	0.79671127	6.689475	7.1264634	Multitasking_Type
12:07:26.714	0.44054657	6.3735595	7.233104	0.08471724	-0.14097242	0.047482554	0.79671127	6.689475	7.1264634	Multitasking_Type
12:07:26.736	0.44054657	6.3735595	7.233104	0.08471724	-0.14097242	0.047482554	0.79671127	6.689475	7.1264634	Multitasking_Type
12:07:26.760	0.44054657	6.3735595	7.233104	0.08471724	-0.14097242	0.047482554	0.79671127	6.689475	7.1264634	Multitasking_Type
12:07:26.782	0.44054657	6.3735595	7.233104	0.08471724	-0.14097242	0.047482554	0.79671127	6.689475	7.1264634	Multitasking_Type
12:07:26.803	0.44054657	6.3735595	7.233104	0.08471724	-0.14097242	0.047482554	0.79671127	6.689475	7.1264634	Multitasking_Type
12:07:26.824	0.44054657	6.3735595	7.233104	0.08471724	-0.14097242	0.047482554	0.79671127	6.689475	7.1264634	Multitasking_Type
12:07:26.845	0.6057515	6.854809	7.1493044	-0.00446909	0.11314751	0.029767463	0.82272446	6.8629336	6.9565487	Multitasking_Type
12:07:26.881	0.6057515	6.854809	7.1493044	-0.00446909	0.11314751	0.029767463	0.82272446	6.8629336	6.9565487	Multitasking_Type
12:07:26.902	0.6057515	6.854809	7.1493044	-0.00446909	0.11314751	0.029767463	0.82272446	6.8629336	6.9565487	Multitasking_Type
12:07:26.924	0.6057515	6.854809	7.1493044	-0.00446909	0.11314751	0.029767463	0.82272446	6.8629336	6.9565487	Multitasking_Type
12:07:26.944	0.6057515	6.854809	7.1493044	-0.00446909	0.11314751	0.029767463	0.82272446	6.8629336	6.9565487	Multitasking_Type
12:07:26.965	0.6057515	6.854809	7.1493044	-0.00446909	0.11314751	0.029767463	0.82272446	6.8629336	6.9565487	Multitasking_Type
12:07:26.986	0.6057515	6.854809	7.1493044	-0.00446909	0.11314751	0.029767463	0.82272446	6.8629336	6.9565487	Multitasking_Type
12:07:27.007	0.6057515	6.854809	7.1493044	-0.00446909	0.11314751	0.029767463	0.82272446	6.8629336	6.9565487	Multitasking_Type
12:07:27.029	1.0654523	6.9721284	7.1133904	-0.31112343	-0.10432051	-0.019101758	0.72310716	6.9227066	6.9082246	Multitasking_Type
12:07:27.063	1.0654523	6.9721284	7.1133904	-0.31112343	-0.10432051	-0.019101758	0.72310716	6.9227066	6.9082246	Multitasking_Type
12:07:27.084	1.0654523	6.9721284	7.1133904	-0.31112343	-0.10432051	-0.019101758	0.72310716	6.9227066	6.9082246	Multitasking_Type
12:07:27.106	1.0654523	6.9721284	7.1133904	-0.31112343	-0.10432051	-0.019101758	0.72310716	6.9227066	6.9082246	Multitasking_Type
12:07:27.127	1.0654523	6.9721284	7.1133904	-0.31112343	-0.10432051	-0.019101758	0.72310716	6.9227066	6.9082246	Multitasking_Type
12:07:27.148	1.0654523	6.9721284	7.1133904	-0.31112343	-0.10432051	-0.019101758	0.72310716	6.9227066	6.9082246	Multitasking_Type
12:07:27.170	1.0654523	6.9721284	7.1133904	-0.31112343	-0.10432051	-0.019101758	0.72310716	6.9227066	6.9082246	Multitasking_Type
12:07:27.192	1.0654523	6.9721284	7.1133904	-0.31112343	-0.10432051	-0.019101758	0.72310716	6.9227066	6.9082246	Multitasking_Type
12:07:27.217	0.5363176	6.8356547	6.9314256	0.009580811	0.13697125	0.012052371	0.7158413	6.777437	7.051544	Multitasking_Type
12:07:27.239	0.5363176	6.8356547	6.9314256	0.009580811	0.13697125	0.012052371	0.7158413	6.777437	7.051544	Multitasking_Type
12:07:27.260	0.5363176	6.8356547	6.9314256	0.009580811	0.13697125	0.012052371	0.7158413	6.777437	7.051544	Multitasking_Type
12:07:27.281	0.5363176	6.8356547	6.9314256	0.009580811	0.13697125	0.012052371	0.7158413	6.777437	7.051544	Multitasking_Type
12:07:27.302	0.5363176	6.8356547	6.9314256	0.009580811	0.13697125	0.012052371	0.7158413	6.777437	7.051544	Multitasking_Type
12:07:27.323	0.5363176	6.8356547	6.9314256	0.009580811	0.13697125	0.012052371	0.7158413	6.777437	7.051544	Multitasking_Type
12:07:27.343	0.5363176	6.8356547	6.9314256	0.009580811	0.13697125	0.012052371	0.7158413	6.777437	7.051544	Multitasking_Type
12:07:27.384	0.5698374	6.7853746	7.233104	0.057228297	0.06794349	0.035265252	0.6469796	6.8360987	7.001391	Multitasking_Type
12:07:27.406	0.5698374	6.7853746	7.233104	0.057228297	0.06794349	0.035265252	0.6469796	6.8360987	7.001391	Multitasking_Type
12:07:27.427	0.5698374	6.7853746	7.233104	0.057228297	0.06794349	0.035265252	0.6469796	6.8360987	7.001391	Multitasking_Type
12:07:27.449	0.5698374	6.7853746	7.233104	0.057228297	0.06794349	0.035265252	0.6469796	6.8360987	7.001391	Multitasking_Type
12:07:27.472	0.5698374	6.7853746	7.233104	0.057228297	0.06794349	0.035265252	0.6469796	6.8360987	7.001391	Multitasking_Type
12:07:27.494	0.5698374	6.7853746	7.233104	0.057228297	0.06794349	0.035265252	0.6469796	6.8360987	7.001391	Multitasking_Type
12:07:27.515	0.5698374	6.7853746	7.233104	0.057228297	0.06794349	0.035265252	0.6469796	6.8360987	7.001391	Multitasking_Type
12:07:27.537	0.5698374	6.7853746	7.233104	0.057228297	0.06794349	0.035265252	0.6469796	6.8360987	7.001391	Multitasking_Type
12:07:27.558	0.9864412	7.0702934	5.4062724	0.0046938886	-0.06827947	0.005943719	0.6206452	7.0091295	6.830606	Multitasking_Type
12:07:27.579	0.9864412	7.0702934	5.4062724	0.0046938886	-0.06827947	0.005943719	0.6206452	7.0091295	6.830606	Multitasking_Type
12:07:27.599	0.9864412	7.0702934	5.4062724	0.0046938886	-0.06827947	0.005943719	0.6206452	7.0091295	6.830606	Multitasking_Type
12:07:27.620	0.9864412	7.0702934	5.4062724	0.0046938886	-0.06827947	0.005943719	0.6206452	7.0091295	6.830606	Multitasking_Type
12:07:27.641	0.9864412	7.0702934	5.4062724	0.0046938886	-0.06827947	0.005943719	0.6206452	7.0091295	6.830606	Multitasking_Type
12:07:27.662	0.9864412	7.0702934	5.4062724	0.0046938886	-0.06827947	0.005943719	0.6206452	7.0091295	6.830606	Multitasking_Type
12:07:27.683	0.9864412	7.0702934	5.4062724	0.0046938886	-0.06827947	0.005943719	0.6206452	7.0091295	6.830606	Multitasking_Type
12:07:27.704	0.9864412	7.0702934	5.4062724	0.0046938886	-0.06827947	0.005943719	0.6206452	7.0091295	6.830606	Multitasking_Type
12:07:27.725	0.9864412	7.0702934	5.4062724	0.0046938886	-0.06827947	0.005943719	0.6206452	7.0091295	6.830606	Multitasking_Type
12:07:27.755	0.65842557	6.8284717	6.943397	0.04806532	0.031902436	0.038930442	0.68923	6.841409	6.992165	Multitasking_Type
12:07:27.777	0.65842557	6.8284717	6.943397	0.04806532	0.031902436	0.038930442	0.68923	6.841409	6.992165	Multitasking_Type
12:07:27.798	0.65842557	6.8284717	6.943397	0.04806532	0.031902436	0.038930442	0.68923	6.841409	6.992165	Multitasking_Type
12:07:27.820	0.65842557	6.8284717	6.943397	0.04806532	0.031902436	0.038930442	0.68923	6.841409	6.992165	Multitasking_Type
12:07:27.841	0.65842557	6.8284717	6.943397	0.04806532	0.031902436	0.038930442	0.68923	6.841409	6.992165	Multitasking_Type
12:07:27.862	0.65842557	6.8284717	6.943397	0.04806532	0.031902436	0.038930442	0.68923	6.841409	6.992165	Multitasking_Type
12:07:27.882	0.65842557	6.8284717	6.943397	0.04806532	0.031902436	0.038930442	0.68923	6.841409	6.992165	Multitasking_Type
12:07:27.903	0.65842557	6.8284717	6.943397	0.04806532	0.031902436	0.038930442	0.68923	6.841409	6.992165	Multitasking_Type
12:07:27.945	0.339987	6.8715687	6.924243	-0.09060109	-0.107985705	0.010219775	0.6659852	6.866191	6.970097	Multitasking_Type
12:07:27.967	0.339987	6.8715687	6.924243	-0.09060109	-0.107985705	0.010219775	0.6659852	6.866191	6.970097	Multitasking_Type
12:07:28.010	0.339987	6.8715687	6.924243	-0.09060109	-0.107985705	0.010219775	0.6659852	6.866191	6.970097	Multitasking_Type
12:07:28.045	0.339987	6.8715687	6.924243	-0.09060109	-0.107985705	0.010219775	0.6659852	6.866191	6.970097	Multitasking_Type
12:07:28.066	0.339987	6.8715687	6.924243	-0.09060109	-0.107985705	0.010219775	0.6659852	6.866191	6.970097	Multitasking_Type
12:07:28.087	0.339987	6.8715687	6.924243	-0.09060109	-0.107985705	0.010219775	0.6659852	6.866191	6.970097	Multitasking_Type
12:07:28.108	0.37829542	6.936214	7.4629545	-0.046007928	0.01479821	0.018771889	0.67902917	6.971487	6.863498	Multitasking_Type
12:07:28.130	0.37829542	6.936214	7.4629545	-0.046007928	0.01479821	0.018771889	0.67902917	6.971487	6.863498	Multitasking_Type
12:07:28.173	0.37829542	6.936214	7.4629545	-0.046007928	0.01479821	0.018771889	0.67902917	6.971487	6.863498	Multitasking_Type
12:07:28.195	0.37829542	6.936214	7.4629545	-0.046007928	0.01479821	0.018771889	0.67902917	6.971487	6.863498	Multitasking_Type
12:07:28.216	0.37829542	6.936214	7.4629545	-0.046007928	0.01479821	0.018771889	0.67902917	6.971487	6.863498	Multitasking_Type
12:07:28.238	0.37829542	6.936214	7.4629545	-0.046007928	0.01479821	0.018771889	0.67902917	6.971487	6.863498	Multitasking_Type
12:07:28.261	0.37829542	6.936214	7.4629545	-0.046007928	0.01479821	0.018771889	0.67902917	6.971487	6.863498	Multitasking_Type
12:07:28.284	1.5658557	6.4789076	6.3927135	-0.027071103	-0.12875512	-0.00016493362	0.7198881	6.904453	6.926805	Multitasking_Type
12:07:28.305	1.5658557	6.4789076	6.3927135	-0.027071103	-0.12875512	-0.00016493362	0.7198881	6.904453	6.926805	Multitasking_Type
12:07:28.327	1.5658557	6.4789076	6.3927135	-0.027071103	-0.12875512	-0.00016493362	0.7198881	6.904453	6.926805	Multitasking_Type
12:07:28.348	1.5658557	6.4789076	6.3927135	-0.027071103	-0.12875512	-0.00016493362	0.7198881	6.904453	6.926805	Multitasking_Type
12:07:28.369	1.5658557	6.4789076	6.3927135	-0.027071103	-0.12875512	-0.00016493362	0.7198881	6.904453	6.926805	Multitasking_Type
12:07:28.390	1.5658557	6.4789076	6.3927135	-0.027071103	-0.12875512	-0.00016493362	0.7198881	6.904453	6.926805	Multitasking_Type
12:07:28.443	1.5658557	6.4789076	6.3927135	-0.027071103	-0.12875512	-0.00016493362	0.7198881	6.904453	6.926805	Multitasking_Type
12:07:28.468	0.79250497	6.814106	6.8907228	0.1256452	0.387426	-0.0691927	0.7245906	6.995174	6.83468	Multitasking_Type
12:07:28.501	0.79250497	6.814106	6.8907228	0.1256452	0.387426	-0.0691927	0.7245906	6.995174	6.83468	Multitasking_Type
12:07:28.535	0.79250497	6.814106	6.8907228	0.1256452	0.387426	-0.0691927	0.7245906	6.995174	6.83468	Multitasking_Type
12:07:28.575	0.79250497	6.814106	6.8907228	0.1256452	0.387426	-0.0691927	0.7245906	6.995174	6.83468	Multitasking_Type
12:07:28.606	0.79250497	6.814106	6.8907228	0.1256452	0.387426	-0.0691927	0.7245906	6.995174	6.83468	Multitasking_Type
12:07:28.636	0.6440599	6.6608725	7.4629545	-0.06372302	0.020295998	0.047482554	0.6757801	6.8506293	6.9844475	Multitasking_Type
12:07:28.670	0.6440599	6.6608725	7.4629545	-0.06372302	0.020295998	0.047482554	0.6757801	6.8506293	6.9844475	Multitasking_Type
12:07:28.691	0.6440599	6.6608725	7.4629545	-0.06372302	0.020295998	0.047482554	0.6757801	6.8506293	6.9844475	Multitasking_Type
12:07:28.714	0.6440599	6.6608725	7.4629545	-0.06372302	0.020295998	0.047482554	0.6757801	6.8506293	6.9844475	Multitasking_Type
12:07:28.735	0.6440599	6.6608725	7.4629545	-0.06372302	0.020295998	0.047482554	0.6757801	6.8506293	6.9844475	Multitasking_Type
12:07:28.763	0.6440599	6.6608725	7.4629545	-0.06372302	0.020295998	0.047482554	0.6757801	6.8506293	6.9844475	Multitasking_Type
12:07:28.784	0.6440599	6.6608725	7.4629545	-0.06372302	0.020295998	0.047482554	0.6757801	6.8506293	6.9844475	Multitasking_Type
12:07:28.805	0.6440599	6.6608725	7.4629545	-0.06372302	0.020295998	0.047482554	0.6757801	6.8506293	6.9844475	Multitasking_Type
12:07:28.832	0.7637737	6.7015753	6.5148215	-0.33616892	-0.07072292	0.061532456	0.7015647	6.832263	6.9998784	Multitasking_Type
12:07:28.853	0.7637737	6.7015753	6.5148215	-0.33616892	-0.07072292	0.061532456	0.7015647	6.832263	6.9998784	Multitasking_Type
12:07:28.874	0.7637737	6.7015753	6.5148215	-0.33616892	-0.07072292	0.061532456	0.7015647	6.832263	6.9998784	Multitasking_Type
12:07:28.896	0.7637737	6.7015753	6.5148215	-0.33616892	-0.07072292	0.061532456	0.7015647	6.832263	6.9998784	Multitasking_Type
12:07:28.917	0.7637737	6.7015753	6.5148215	-0.33616892	-0.07072292	0.061532456	0.7015647	6.832263	6.9998784	Multitasking_Type
12:07:28.939	0.7637737	6.7015753	6.5148215	-0.33616892	-0.07072292	0.061532456	0.7015647	6.832263	6.9998784	Multitasking_Type
12:07:28.959	0.7637737	6.7015753	6.5148215	-0.33616892	-0.07072292	0.061532456	0.7015647	6.832263	6.9998784	Multitasking_Type
12:07:28.980	0.7637737	6.7015753	6.5148215	-0.33616892	-0.07072292	0.061532456	0.7015647	6.832263	6.9998784	Multitasking_Type
12:07:29.002	0.65842557	6.610593	7.391126	-0.19505905	0.03678936	0.09635177	0.70370436	6.8008075	7.030227	Multitasking_Type
12:07:29.027	0.65842557	6.610593	7.391126	-0.19505905	0.03678936	0.09635177	0.70370436	6.8008075	7.030227	Multitasking_Type
12:07:29.048	0.65842557	6.610593	7.391126	-0.19505905	0.03678936	0.09635177	0.70370436	6.8008075	7.030227	Multitasking_Type
12:07:29.070	0.65842557	6.610593	7.391126	-0.19505905	0.03678936	0.09635177	0.70370436	6.8008075	7.030227	Multitasking_Type
12:07:29.092	0.65842557	6.610593	7.391126	-0.19505905	0.03678936	0.09635177	0.70370436	6.8008075	7.030227	Multitasking_Type
12:07:29.113	0.65842557	6.610593	7.391126	-0.19505905	0.03678936	0.09635177	0.70370436	6.8008075	7.030227	Multitasking_Type
12:07:29.136	0.65842557	6.610593	7.391126	-0.19505905	0.03678936	0.09635177	0.70370436	6.8008075	7.030227	Multitasking_Type
12:07:29.159	0.65842557	6.610593	7.391126	-0.19505905	0.03678936	0.09635177	0.70370436	6.8008075	7.030227	Multitasking_Type
12:07:29.182	1.0415095	6.591439	6.8165	0.14946894	0.27869198	0.05298034	0.68063974	6.8439107	6.990561	Multitasking_Type
12:07:29.204	1.0415095	6.591439	6.8165	0.14946894	0.27869198	0.05298034	0.68063974	6.8439107	6.990561	Multitasking_Type
12:07:29.225	1.0415095	6.591439	6.8165	0.14946894	0.27869198	0.05298034	0.68063974	6.8439107	6.990561	Multitasking_Type
12:07:29.246	1.0415095	6.591439	6.8165	0.14946894	0.27869198	0.05298034	0.68063974	6.8439107	6.990561	Multitasking_Type
12:07:29.268	1.0415095	6.591439	6.8165	0.14946894	0.27869198	0.05298034	0.68063974	6.8439107	6.990561	Multitasking_Type
12:07:29.290	1.0415095	6.591439	6.8165	0.14946894	0.27869198	0.05298034	0.68063974	6.8439107	6.990561	Multitasking_Type
12:07:29.311	1.0415095	6.591439	6.8165	0.14946894	0.27869198	0.05298034	0.68063974	6.8439107	6.990561	Multitasking_Type
12:07:29.332	1.0415095	6.591439	6.8165	0.14946894	0.27869198	0.05298034	0.68063974	6.8439107	6.990561	Multitasking_Type
12:07:29.353	0.30886146	6.794952	6.5004563	0.110984445	0.08565858	-0.026432138	0.4666136	6.971517	6.8811703	Multitasking_Type
12:07:29.376	0.30886146	6.794952	6.5004563	0.110984445	0.08565858	-0.026432138	0.4666136	6.971517	6.8811703	Multitasking_Type
12:07:29.399	0.30886146	6.794952	6.5004563	0.110984445	0.08565858	-0.026432138	0.4666136	6.971517	6.8811703	Multitasking_Type
12:07:29.422	0.30886146	6.794952	6.5004563	0.110984445	0.08565858	-0.026432138	0.4666136	6.971517	6.8811703	Multitasking_Type
12:07:29.445	0.30886146	6.794952	6.5004563	0.110984445	0.08565858	-0.026432138	0.4666136	6.971517	6.8811703	Multitasking_Type
12:07:29.468	0.30886146	6.794952	6.5004563	0.110984445	0.08565858	-0.026432138	0.4666136	6.971517	6.8811703	Multitasking_Type
12:07:29.491	0.30886146	6.794952	6.5004563	0.110984445	0.08565858	-0.026432138	0.4666136	6.971517	6.8811703	Multitasking_Type
12:07:29.514	0.30886146	6.794952	6.5004563	0.110984445	0.08565858	-0.026432138	0.4666136	6.971517	6.8811703	Multitasking_Type
12:07:29.543	0.31125572	6.902694	6.426234	0.24904	0.21210769	-0.0050518555	0.3792311	7.022278	6.83477	Multitasking_Type
12:07:29.566	0.31125572	6.902694	6.426234	0.24904	0.21210769	-0.0050518555	0.3792311	7.022278	6.83477	Multitasking_Type
12:07:29.589	0.31125572	6.902694	6.426234	0.24904	0.21210769	-0.0050518555	0.3792311	7.022278	6.83477	Multitasking_Type
12:07:29.612	0.31125572	6.902694	6.426234	0.24904	0.21210769	-0.0050518555	0.3792311	7.022278	6.83477	Multitasking_Type
12:07:29.635	0.31125572	6.902694	6.426234	0.24904	0.21210769	-0.0050518555	0.3792311	7.022278	6.83477	Multitasking_Type
12:07:29.657	0.31125572	6.902694	6.426234	0.24904	0.21210769	-0.0050518555	0.3792311	7.022278	6.83477	Multitasking_Type
12:07:29.680	0.31125572	6.902694	6.426234	0.24904	0.21210769	-0.0050518555	0.3792311	7.022278	6.83477	Multitasking_Type
12:07:29.703	0.31125572	6.902694	6.426234	0.24904	0.21210769	-0.0050518555	0.3792311	7.022278	6.83477	Multitasking_Type
12:07:29.727	-0.06464542	7.3240867	6.150892	0.33456114	0.3452763	-0.01849089	-0.012766908	7.2405825	6.613936	Multitasking_Type
12:07:29.750	-0.06464542	7.3240867	6.150892	0.33456114	0.3452763	-0.01849089	-0.012766908	7.2405825	6.613936	Multitasking_Type
12:07:29.773	-0.06464542	7.3240867	6.150892	0.33456114	0.3452763	-0.01849089	-0.012766908	7.2405825	6.613936	Multitasking_Type
12:07:29.796	-0.06464542	7.3240867	6.150892	0.33456114	0.3452763	-0.01849089	-0.012766908	7.2405825	6.613936	Multitasking_Type
12:07:29.819	-0.06464542	7.3240867	6.150892	0.33456114	0.3452763	-0.01849089	-0.012766908	7.2405825	6.613936	Multitasking_Type
12:07:29.843	-0.06464542	7.3240867	6.150892	0.33456114	0.3452763	-0.01849089	-0.012766908	7.2405825	6.613936	Multitasking_Type
12:07:29.866	-0.06464542	7.3240867	6.150892	0.33456114	0.3452763	-0.01849089	-0.012766908	7.2405825	6.613936	Multitasking_Type
12:07:29.889	-0.06464542	7.3240867	6.150892	0.33456114	0.3452763	-0.01849089	-0.012766908	7.2405825	6.613936	Multitasking_Type
12:07:29.911	-0.2083019	7.3432407	6.3735595	0.04684359	0.1552972	-0.01604743	-0.2712628	7.4304214	6.3941774	Multitasking_Type
12:07:29.937	-0.2083019	7.3432407	6.3735595	0.04684359	0.1552972	-0.01604743	-0.2712628	7.4304214	6.3941774	Multitasking_Type
12:07:29.960	-0.2083019	7.3432407	6.3735595	0.04684359	0.1552972	-0.01604743	-0.2712628	7.4304214	6.3941774	Multitasking_Type
12:07:29.983	-0.2083019	7.3432407	6.3735595	0.04684359	0.1552972	-0.01604743	-0.2712628	7.4304214	6.3941774	Multitasking_Type
12:07:30.009	-0.2083019	7.3432407	6.3735595	0.04684359	0.1552972	-0.01604743	-0.2712628	7.4304214	6.3941774	Multitasking_Type
12:07:30.030	-0.2083019	7.3432407	6.3735595	0.04684359	0.1552972	-0.01604743	-0.2712628	7.4304214	6.3941774	Multitasking_Type
12:07:30.051	-0.2083019	7.3432407	6.3735595	0.04684359	0.1552972	-0.01604743	-0.2712628	7.4304214	6.3941774	Multitasking_Type
12:07:30.071	-0.14844504	7.49408	7.5252056	-0.38564903	0.01724167	-0.01604743	-0.44367072	7.5298443	6.2669654	Multitasking_Type
12:07:30.092	-0.14844504	7.49408	7.5252056	-0.38564903	0.01724167	-0.01604743	-0.44367072	7.5298443	6.2669654	Multitasking_Type
12:07:30.113	-0.14844504	7.49408	7.5252056	-0.38564903	0.01724167	-0.01604743	-0.44367072	7.5298443	6.2669654	Multitasking_Type
12:07:30.199	-0.14844504	7.49408	7.5252056	-0.38564903	0.01724167	-0.01604743	-0.44367072	7.5298443	6.2669654	Multitasking_Type
12:07:30.234	-0.14844504	7.49408	7.5252056	-0.38564903	0.01724167	-0.01604743	-0.44367072	7.5298443	6.2669654	Multitasking_Type
12:07:30.262	-0.32083282	7.0870533	6.5842557	-0.1290856	0.08932377	-0.11134241	-0.33387583	7.2915115	6.5492506	Multitasking_Type
12:07:30.294	-0.32083282	7.0870533	6.5842557	-0.1290856	0.08932377	-0.11134241	-0.33387583	7.2915115	6.5492506	Multitasking_Type
12:07:30.326	-0.32083282	7.0870533	6.5842557	-0.1290856	0.08932377	-0.11134241	-0.33387583	7.2915115	6.5492506	Multitasking_Type
12:07:30.359	-0.32083282	7.0870533	6.5842557	-0.1290856	0.08932377	-0.11134241	-0.33387583	7.2915115	6.5492506	Multitasking_Type
12:07:30.392	-0.32083282	7.0870533	6.5842557	-0.1290856	0.08932377	-0.11134241	-0.33387583	7.2915115	6.5492506	Multitasking_Type
12:07:30.426	-0.32083282	7.0870533	6.5842557	-0.1290856	0.08932377	-0.11134241	-0.33387583	7.2915115	6.5492506	Multitasking_Type
12:07:30.448	-0.15083931	7.1133904	6.818895	-0.093655415	-0.13119859	0.055423804	-0.3785976	7.0898123	6.7647285	Multitasking_Type
12:07:30.470	-0.15083931	7.1133904	6.818895	-0.093655415	-0.13119859	0.055423804	-0.3785976	7.0898123	6.7647285	Multitasking_Type
12:07:30.492	-0.15083931	7.1133904	6.818895	-0.093655415	-0.13119859	0.055423804	-0.3785976	7.0898123	6.7647285	Multitasking_Type
12:07:30.516	-0.15083931	7.1133904	6.818895	-0.093655415	-0.13119859	0.055423804	-0.3785976	7.0898123	6.7647285	Multitasking_Type
12:07:30.538	-0.15083931	7.1133904	6.818895	-0.093655415	-0.13119859	0.055423804	-0.3785976	7.0898123	6.7647285	Multitasking_Type
12:07:30.559	-0.15083931	7.1133904	6.818895	-0.093655415	-0.13119859	0.055423804	-0.3785976	7.0898123	6.7647285	Multitasking_Type
12:07:30.581	-0.15083931	7.1133904	6.818895	-0.093655415	-0.13119859	0.055423804	-0.3785976	7.0898123	6.7647285	Multitasking_Type
12:07:30.603	-0.15083931	7.1133904	6.818895	-0.093655415	-0.13119859	0.055423804	-0.3785976	7.0898123	6.7647285	Multitasking_Type
12:07:30.625	-0.08140534	6.9912825	7.599428	-0.23598701	0.12475395	0.041984767	-0.30561617	6.987262	6.874232	Multitasking_Type
12:07:30.648	-0.08140534	6.9912825	7.599428	-0.23598701	0.12475395	0.041984767	-0.30561617	6.987262	6.874232	Multitasking_Type
12:07:30.671	-0.08140534	6.9912825	7.599428	-0.23598701	0.12475395	0.041984767	-0.30561617	6.987262	6.874232	Multitasking_Type
12:07:30.693	-0.08140534	6.9912825	7.599428	-0.23598701	0.12475395	0.041984767	-0.30561617	6.987262	6.874232	Multitasking_Type
12:07:30.715	-0.08140534	6.9912825	7.599428	-0.23598701	0.12475395	0.041984767	-0.30561617	6.987262	6.874232	Multitasking_Type
12:07:30.737	-0.08140534	6.9912825	7.599428	-0.23598701	0.12475395	0.041984767	-0.30561617	6.987262	6.874232	Multitasking_Type
12:07:30.761	-0.08140534	6.9912825	7.599428	-0.23598701	0.12475395	0.041984767	-0.30561617	6.987262	6.874232	Multitasking_Type
12:07:30.784	-0.08140534	6.9912825	7.599428	-0.23598701	0.12475395	0.041984767	-0.30561617	6.987262	6.874232	Multitasking_Type
12:07:30.807	-0.12689656	6.9577627	6.6225643	0.101210594	-0.012690726	-0.0044409903	-0.2659459	6.953463	6.9100595	Multitasking_Type
12:07:30.830	-0.12689656	6.9577627	6.6225643	0.101210594	-0.012690726	-0.0044409903	-0.2659459	6.953463	6.9100595	Multitasking_Type
12:07:30.852	-0.12689656	6.9577627	6.6225643	0.101210594	-0.012690726	-0.0044409903	-0.2659459	6.953463	6.9100595	Multitasking_Type
12:07:30.875	-0.12689656	6.9577627	6.6225643	0.101210594	-0.012690726	-0.0044409903	-0.2659459	6.953463	6.9100595	Multitasking_Type
12:07:30.901	-0.12689656	6.9577627	6.6225643	0.101210594	-0.012690726	-0.0044409903	-0.2659459	6.953463	6.9100595	Multitasking_Type
12:07:30.923	-0.12689656	6.9577627	6.6225643	0.101210594	-0.012690726	-0.0044409903	-0.2659459	6.953463	6.9100595	Multitasking_Type
12:07:30.947	-0.12689656	6.9577627	6.6225643	0.101210594	-0.012690726	-0.0044409903	-0.2659459	6.953463	6.9100595	Multitasking_Type
12:07:30.968	-0.12689656	6.9577627	6.6225643	0.101210594	-0.012690726	-0.0044409903	-0.2659459	6.953463	6.9100595	Multitasking_Type
12:07:30.990	-0.35435268	6.859597	7.142122	-0.019129856	-0.02612976	0.02121535	-0.29669848	6.9653063	6.8968735	Multitasking_Type
12:07:31.012	-0.35435268	6.859597	7.142122	-0.019129856	-0.02612976	0.02121535	-0.29669848	6.9653063	6.8968735	Multitasking_Type
12:07:31.034	-0.35435268	6.859597	7.142122	-0.019129856	-0.02612976	0.02121535	-0.29669848	6.9653063	6.8968735	Multitasking_Type
12:07:31.057	-0.35435268	6.859597	7.142122	-0.019129856	-0.02612976	0.02121535	-0.29669848	6.9653063	6.8968735	Multitasking_Type
12:07:31.080	-0.35435268	6.859597	7.142122	-0.019129856	-0.02612976	0.02121535	-0.29669848	6.9653063	6.8968735	Multitasking_Type
12:07:31.104	-0.35435268	6.859597	7.142122	-0.019129856	-0.02612976	0.02121535	-0.29669848	6.9653063	6.8968735	Multitasking_Type
12:07:31.127	-0.35435268	6.859597	7.142122	-0.019129856	-0.02612976	0.02121535	-0.29669848	6.9653063	6.8968735	Multitasking_Type
12:07:31.152	-0.3232271	6.979311	6.517216	0.0065264846	0.04595234	0.0010567969	-0.25537068	6.9911027	6.872381	Multitasking_Type
12:07:31.175	-0.3232271	6.979311	6.517216	0.0065264846	0.04595234	0.0010567969	-0.25537068	6.9911027	6.872381	Multitasking_Type
12:07:31.199	-0.3232271	6.979311	6.517216	0.0065264846	0.04595234	0.0010567969	-0.25537068	6.9911027	6.872381	Multitasking_Type
12:07:31.223	-0.3232271	6.979311	6.517216	0.0065264846	0.04595234	0.0010567969	-0.25537068	6.9911027	6.872381	Multitasking_Type
12:07:31.245	-0.3232271	6.979311	6.517216	0.0065264846	0.04595234	0.0010567969	-0.25537068	6.9911027	6.872381	Multitasking_Type
12:07:31.268	-0.3232271	6.979311	6.517216	0.0065264846	0.04595234	0.0010567969	-0.25537068	6.9911027	6.872381	Multitasking_Type
12:07:31.291	-0.3232271	6.979311	6.517216	0.0065264846	0.04595234	0.0010567969	-0.25537068	6.9911027	6.872381	Multitasking_Type
12:07:31.314	-0.3232271	6.979311	6.517216	0.0065264846	0.04595234	0.0010567969	-0.25537068	6.9911027	6.872381	Multitasking_Type
12:07:31.337	-0.27055305	6.771009	7.5754857	0.029739363	0.07099781	-0.003830125	-0.32789442	6.9578886	6.902936	Multitasking_Type
12:07:31.359	-0.27055305	6.771009	7.5754857	0.029739363	0.07099781	-0.003830125	-0.32789442	6.9578886	6.902936	Multitasking_Type
12:07:31.382	-0.27055305	6.771009	7.5754857	0.029739363	0.07099781	-0.003830125	-0.32789442	6.9578886	6.902936	Multitasking_Type
12:07:31.405	-0.27055305	6.771009	7.5754857	0.029739363	0.07099781	-0.003830125	-0.32789442	6.9578886	6.902936	Multitasking_Type
12:07:31.427	-0.27055305	6.771009	7.5754857	0.029739363	0.07099781	-0.003830125	-0.32789442	6.9578886	6.902936	Multitasking_Type
12:07:31.451	-0.27055305	6.771009	7.5754857	0.029739363	0.07099781	-0.003830125	-0.32789442	6.9578886	6.902936	Multitasking_Type
12:07:31.474	-0.27055305	6.771009	7.5754857	0.029739363	0.07099781	-0.003830125	-0.32789442	6.9578886	6.902936	Multitasking_Type
12:07:31.497	-0.27055305	6.771009	7.5754857	0.029739363	0.07099781	-0.003830125	-0.32789442	6.9578886	6.902936	Multitasking_Type
12:07:31.519	-0.13168511	6.9314256	6.3137026	0.029739363	-0.060338214	0.008998045	-0.3674122	6.999871	6.8583593	Multitasking_Type
12:07:31.541	-0.13168511	6.9314256	6.3137026	0.029739363	-0.060338214	0.008998045	-0.3674122	6.999871	6.8583593	Multitasking_Type
12:07:31.565	-0.13168511	6.9314256	6.3137026	0.029739363	-0.060338214	0.008998045	-0.3674122	6.999871	6.8583593	Multitasking_Type
12:07:31.588	-0.13168511	6.9314256	6.3137026	0.029739363	-0.060338214	0.008998045	-0.3674122	6.999871	6.8583593	Multitasking_Type
12:07:31.610	-0.13168511	6.9314256	6.3137026	0.029739363	-0.060338214	0.008998045	-0.3674122	6.999871	6.8583593	Multitasking_Type
12:07:31.632	-0.13168511	6.9314256	6.3137026	0.029739363	-0.060338214	0.008998045	-0.3674122	6.999871	6.8583593	Multitasking_Type
12:07:31.670	-0.13168511	6.9314256	6.3137026	0.029739363	-0.060338214	0.008998045	-0.3674122	6.999871	6.8583593	Multitasking_Type
12:07:31.696	-0.44294083	6.7662206	6.2753944	-0.15779626	0.0099112885	0.021826215	-0.35148528	6.9916406	6.8675833	Multitasking_Type
12:07:31.718	-0.44294083	6.7662206	6.2753944	-0.15779626	0.0099112885	0.021826215	-0.35148528	6.9916406	6.8675833	Multitasking_Type
12:07:31.739	-0.44294083	6.7662206	6.2753944	-0.15779626	0.0099112885	0.021826215	-0.35148528	6.9916406	6.8675833	Multitasking_Type
12:07:31.761	-0.44294083	6.7662206	6.2753944	-0.15779626	0.0099112885	0.021826215	-0.35148528	6.9916406	6.8675833	Multitasking_Type
12:07:31.783	-0.44294083	6.7662206	6.2753944	-0.15779626	0.0099112885	0.021826215	-0.35148528	6.9916406	6.8675833	Multitasking_Type
12:07:31.807	-0.44294083	6.7662206	6.2753944	-0.15779626	0.0099112885	0.021826215	-0.35148528	6.9916406	6.8675833	Multitasking_Type
12:07:31.830	-0.44294083	6.7662206	6.2753944	-0.15779626	0.0099112885	0.021826215	-0.35148528	6.9916406	6.8675833	Multitasking_Type
12:07:31.853	-0.44294083	6.7662206	6.2753944	-0.15779626	0.0099112885	0.021826215	-0.35148528	6.9916406	6.8675833	Multitasking_Type
12:07:31.876	-0.38068968	6.7231236	7.1229677	0.04073494	0.03678936	0.005943719	-0.38789386	6.8862233	6.971355	Multitasking_Type
12:07:31.900	-0.38068968	6.7231236	7.1229677	0.04073494	0.03678936	0.005943719	-0.38789386	6.8862233	6.971355	Multitasking_Type
12:07:31.922	-0.38068968	6.7231236	7.1229677	0.04073494	0.03678936	0.005943719	-0.38789386	6.8862233	6.971355	Multitasking_Type
12:07:31.945	-0.38068968	6.7231236	7.1229677	0.04073494	0.03678936	0.005943719	-0.38789386	6.8862233	6.971355	Multitasking_Type
12:07:31.968	-0.38068968	6.7231236	7.1229677	0.04073494	0.03678936	0.005943719	-0.38789386	6.8862233	6.971355	Multitasking_Type
12:07:31.991	-0.38068968	6.7231236	7.1229677	0.04073494	0.03678936	0.005943719	-0.38789386	6.8862233	6.971355	Multitasking_Type
12:07:32.013	-0.38068968	6.7231236	7.1229677	0.04073494	0.03678936	0.005943719	-0.38789386	6.8862233	6.971355	Multitasking_Type
12:07:32.037	-0.38068968	6.7231236	7.1229677	0.04073494	0.03678936	0.005943719	-0.38789386	6.8862233	6.971355	Multitasking_Type
12:07:32.059	-0.38787252	6.778192	6.5579185	0.06394782	-0.013912455	-0.013603969	-0.42135382	6.8702803	6.9851274	Multitasking_Type
12:07:32.081	-0.38787252	6.778192	6.5579185	0.06394782	-0.013912455	-0.013603969	-0.42135382	6.8702803	6.9851274	Multitasking_Type
12:07:32.104	-0.38787252	6.778192	6.5579185	0.06394782	-0.013912455	-0.013603969	-0.42135382	6.8702803	6.9851274	Multitasking_Type
12:07:32.127	-0.38787252	6.778192	6.5579185	0.06394782	-0.013912455	-0.013603969	-0.42135382	6.8702803	6.9851274	Multitasking_Type
12:07:32.150	-0.38787252	6.778192	6.5579185	0.06394782	-0.013912455	-0.013603969	-0.42135382	6.8702803	6.9851274	Multitasking_Type
12:07:32.173	-0.38787252	6.778192	6.5579185	0.06394782	-0.013912455	-0.013603969	-0.42135382	6.8702803	6.9851274	Multitasking_Type
12:07:32.196	-0.38787252	6.778192	6.5579185	0.06394782	-0.013912455	-0.013603969	-0.42135382	6.8702803	6.9851274	Multitasking_Type
12:07:32.222	-0.38787252	6.778192	6.5579185	0.06394782	-0.013912455	-0.013603969	-0.42135382	6.8702803	6.9851274	Multitasking_Type
12:07:32.244	-0.4836435	6.732701	6.428628	-0.08143811	-0.004138612	0.02121535	-0.41889998	6.9063168	6.9496493	Multitasking_Type
12:07:32.268	-0.4836435	6.732701	6.428628	-0.08143811	-0.004138612	0.02121535	-0.41889998	6.9063168	6.9496493	Multitasking_Type
12:07:32.291	-0.4836435	6.732701	6.428628	-0.08143811	-0.004138612	0.02121535	-0.41889998	6.9063168	6.9496493	Multitasking_Type
12:07:32.315	-0.4836435	6.732701	6.428628	-0.08143811	-0.004138612	0.02121535	-0.41889998	6.9063168	6.9496493	Multitasking_Type
12:07:32.338	-0.4836435	6.732701	6.428628	-0.08143811	-0.004138612	0.02121535	-0.41889998	6.9063168	6.9496493	Multitasking_Type
12:07:32.361	-0.4836435	6.732701	6.428628	-0.08143811	-0.004138612	0.02121535	-0.41889998	6.9063168	6.9496493	Multitasking_Type
12:07:32.384	-0.4836435	6.732701	6.428628	-0.08143811	-0.004138612	0.02121535	-0.41889998	6.9063168	6.9496493	Multitasking_Type
12:07:32.407	-0.4836435	6.732701	6.428628	-0.08143811	-0.004138612	0.02121535	-0.41889998	6.9063168	6.9496493	Multitasking_Type
12:07:32.430	-0.3519584	6.6249585	7.0439563	-0.041121006	0.034956764	-0.008106182	-0.4523793	6.8791213	6.974478	Multitasking_Type
12:07:32.452	-0.3519584	6.6249585	7.0439563	-0.041121006	0.034956764	-0.008106182	-0.4523793	6.8791213	6.974478	Multitasking_Type
12:07:32.475	-0.3519584	6.6249585	7.0439563	-0.041121006	0.034956764	-0.008106182	-0.4523793	6.8791213	6.974478	Multitasking_Type
12:07:32.498	-0.3519584	6.6249585	7.0439563	-0.041121006	0.034956764	-0.008106182	-0.4523793	6.8791213	6.974478	Multitasking_Type
12:07:32.521	-0.3519584	6.6249585	7.0439563	-0.041121006	0.034956764	-0.008106182	-0.4523793	6.8791213	6.974478	Multitasking_Type
12:07:32.543	-0.3519584	6.6249585	7.0439563	-0.041121006	0.034956764	-0.008106182	-0.4523793	6.8791213	6.974478	Multitasking_Type
12:07:32.566	-0.3519584	6.6249585	7.0439563	-0.041121006	0.034956764	-0.008106182	-0.4523793	6.8791213	6.974478	Multitasking_Type
12:07:32.590	-0.3519584	6.6249585	7.0439563	-0.041121006	0.034956764	-0.008106182	-0.44867817	6.836771	7.0162334	Multitasking_Type
12:07:32.614	-0.37590113	6.7039695	6.2706056	0.106708385	-0.017577648	-0.020934353	-0.44867817	6.836771	7.0162334	Multitasking_Type
12:07:32.637	-0.37590113	6.7039695	6.2706056	0.106708385	-0.017577648	-0.020934353	-0.44867817	6.836771	7.0162334	Multitasking_Type
12:07:32.673	-0.37590113	6.7039695	6.2706056	0.106708385	-0.017577648	-0.020934353	-0.44867817	6.836771	7.0162334	Multitasking_Type
12:07:32.697	-0.37590113	6.7039695	6.2706056	0.106708385	-0.017577648	-0.020934353	-0.44867817	6.836771	7.0162334	Multitasking_Type
12:07:32.720	-0.37590113	6.7039695	6.2706056	0.106708385	-0.017577648	-0.020934353	-0.44867817	6.836771	7.0162334	Multitasking_Type
12:07:32.743	-0.37590113	6.7039695	6.2706056	0.106708385	-0.017577648	-0.020934353	-0.44867817	6.836771	7.0162334	Multitasking_Type
12:07:32.766	-0.37590113	6.7039695	6.2706056	0.106708385	-0.017577648	-0.020934353	-0.44867817	6.836771	7.0162334	Multitasking_Type
12:07:32.790	-0.5650489	6.610593	6.7470665	-0.07838378	-0.0016951511	0.012663237	-0.43610865	6.8646636	6.9897456	Multitasking_Type
12:07:32.812	-0.5650489	6.610593	6.7470665	-0.07838378	-0.0016951511	0.012663237	-0.43610865	6.8646636	6.9897456	Multitasking_Type
12:07:32.835	-0.5650489	6.610593	6.7470665	-0.07838378	-0.0016951511	0.012663237	-0.43610865	6.8646636	6.9897456	Multitasking_Type
12:07:32.858	-0.5650489	6.610593	6.7470665	-0.07838378	-0.0016951511	0.012663237	-0.43610865	6.8646636	6.9897456	Multitasking_Type
12:07:32.882	-0.5650489	6.610593	6.7470665	-0.07838378	-0.0016951511	0.012663237	-0.43610865	6.8646636	6.9897456	Multitasking_Type
12:07:32.904	-0.5650489	6.610593	6.7470665	-0.07838378	-0.0016951511	0.012663237	-0.43610865	6.8646636	6.9897456	Multitasking_Type
12:07:32.928	-0.5650489	6.610593	6.7470665	-0.07838378	-0.0016951511	0.012663237	-0.43610865	6.8646636	6.9897456	Multitasking_Type
12:07:32.951	-0.14126222	6.58665	7.0511394	-0.012410338	-0.0029168816	0.020604484	-0.4417633	6.8226023	7.0304537	Multitasking_Type
12:07:32.974	-0.14126222	6.58665	7.0511394	-0.012410338	-0.0029168816	0.020604484	-0.4417633	6.8226023	7.0304537	Multitasking_Type
12:07:32.996	-0.14126222	6.58665	7.0511394	-0.012410338	-0.0029168816	0.020604484	-0.4417633	6.8226023	7.0304537	Multitasking_Type
12:07:33.019	-0.14126222	6.58665	7.0511394	-0.012410338	-0.0029168816	0.020604484	-0.4417633	6.8226023	7.0304537	Multitasking_Type
12:07:33.042	-0.14126222	6.58665	7.0511394	-0.012410338	-0.0029168816	0.020604484	-0.4417633	6.8226023	7.0304537	Multitasking_Type
12:07:33.065	-0.14126222	6.58665	7.0511394	-0.012410338	-0.0029168816	0.020604484	-0.4417633	6.8226023	7.0304537	Multitasking_Type
12:07:33.088	-0.14126222	6.58665	7.0511394	-0.012410338	-0.0029168816	0.020604484	-0.4417633	6.8226023	7.0304537	Multitasking_Type
12:07:33.110	-0.14126222	6.58665	7.0511394	-0.012410338	-0.0029168816	0.020604484	-0.4417633	6.8226023	7.0304537	Multitasking_Type
12:07:33.132	-0.5650489	6.6872096	6.7207294	-0.003858225	0.00013744467	-0.008717047	-0.44075617	6.825603	7.0276065	Multitasking_Type
12:07:33.154	-0.5650489	6.6872096	6.7207294	-0.003858225	0.00013744467	-0.008717047	-0.44075617	6.825603	7.0276065	Multitasking_Type
12:07:33.176	-0.5650489	6.6872096	6.7207294	-0.003858225	0.00013744467	-0.008717047	-0.44075617	6.825603	7.0276065	Multitasking_Type
12:07:33.199	-0.5650489	6.6872096	6.7207294	-0.003858225	0.00013744467	-0.008717047	-0.44075617	6.825603	7.0276065	Multitasking_Type
12:07:33.220	-0.5650489	6.6872096	6.7207294	-0.003858225	0.00013744467	-0.008717047	-0.44075617	6.825603	7.0276065	Multitasking_Type
12:07:33.242	-0.5650489	6.6872096	6.7207294	-0.003858225	0.00013744467	-0.008717047	-0.44075617	6.825603	7.0276065	Multitasking_Type
12:07:33.266	-0.5650489	6.6872096	6.7207294	-0.003858225	0.00013744467	-0.008717047	-0.44075617	6.825603	7.0276065	Multitasking_Type
12:07:33.289	-0.5650489	6.6872096	6.7207294	-0.003858225	0.00013744467	-0.008717047	-0.44075617	6.825603	7.0276065	Multitasking_Type
12:07:33.314	-0.5650489	6.6872096	6.7207294	-0.003858225	0.00013744467	-0.008717047	-0.4778916	6.8289413	7.021927	Multitasking_Type
12:07:33.336	-0.50758624	6.6967864	7.240287	-0.01607553	0.04595234	0.011441506	-0.4778916	6.8289413	7.021927	Multitasking_Type
12:07:33.358	-0.50758624	6.6967864	7.240287	-0.01607553	0.04595234	0.011441506	-0.4778916	6.8289413	7.021927	Multitasking_Type
12:07:33.380	-0.50758624	6.6967864	7.240287	-0.01607553	0.04595234	0.011441506	-0.4778916	6.8289413	7.021927	Multitasking_Type
12:07:33.403	-0.50758624	6.6967864	7.240287	-0.01607553	0.04595234	0.011441506	-0.4778916	6.8289413	7.021927	Multitasking_Type
12:07:33.427	-0.50758624	6.6967864	7.240287	-0.01607553	0.04595234	0.011441506	-0.4778916	6.8289413	7.021927	Multitasking_Type
12:07:33.449	-0.50758624	6.6967864	7.240287	-0.01607553	0.04595234	0.011441506	-0.4778916	6.8289413	7.021927	Multitasking_Type
12:07:33.471	-0.50758624	6.6967864	7.240287	-0.01607553	0.04595234	0.011441506	-0.4778916	6.8289413	7.021927	Multitasking_Type
12:07:33.493	-0.44533512	6.567496	6.421445	0.03645888	-0.008414669	-0.013603969	-0.5004257	6.821588	7.027501	Multitasking_Type
12:07:33.516	-0.44533512	6.567496	6.421445	0.03645888	-0.008414669	-0.013603969	-0.5004257	6.821588	7.027501	Multitasking_Type
12:07:33.540	-0.44533512	6.567496	6.421445	0.03645888	-0.008414669	-0.013603969	-0.5004257	6.821588	7.027501	Multitasking_Type
12:07:33.563	-0.44533512	6.567496	6.421445	0.03645888	-0.008414669	-0.013603969	-0.5004257	6.821588	7.027501	Multitasking_Type
12:07:33.585	-0.44533512	6.567496	6.421445	0.03645888	-0.008414669	-0.013603969	-0.5004257	6.821588	7.027501	Multitasking_Type
12:07:33.608	-0.44533512	6.567496	6.421445	0.03645888	-0.008414669	-0.013603969	-0.5004257	6.821588	7.027501	Multitasking_Type
12:07:33.630	-0.44533512	6.567496	6.421445	0.03645888	-0.008414669	-0.013603969	-0.5004257	6.821588	7.027501	Multitasking_Type
12:07:33.654	-0.44533512	6.567496	6.421445	0.03645888	-0.008414669	-0.013603969	-0.5004257	6.821588	7.027501	Multitasking_Type
12:07:33.676	-0.55307746	6.7231236	7.2785954	-0.089379355	-0.01085813	0.016328428	-0.48692122	6.8000193	7.049325	Multitasking_Type
12:07:33.701	-0.55307746	6.7231236	7.2785954	-0.089379355	-0.01085813	0.016328428	-0.48692122	6.8000193	7.049325	Multitasking_Type
12:07:33.723	-0.55307746	6.7231236	7.2785954	-0.089379355	-0.01085813	0.016328428	-0.48692122	6.8000193	7.049325	Multitasking_Type
12:07:33.745	-0.55307746	6.7231236	7.2785954	-0.089379355	-0.01085813	0.016328428	-0.48692122	6.8000193	7.049325	Multitasking_Type
12:07:33.767	-0.55307746	6.7231236	7.2785954	-0.089379355	-0.01085813	0.016328428	-0.48692122	6.8000193	7.049325	Multitasking_Type
12:07:33.789	-0.55307746	6.7231236	7.2785954	-0.089379355	-0.01085813	0.016328428	-0.48692122	6.8000193	7.049325	Multitasking_Type
12:07:33.810	-0.55307746	6.7231236	7.2785954	-0.089379355	-0.01085813	0.016328428	-0.48692122	6.8000193	7.049325	Multitasking_Type
12:07:33.832	-0.55307746	6.7231236	7.2785954	-0.089379355	-0.01085813	0.016328428	-0.48692122	6.8000193	7.049325	Multitasking_Type
12:07:33.853	-0.5865973	6.5627074	6.8093176	-0.11259224	-0.0029168816	-0.0074953167	-0.5261633	6.8177967	7.0293045	Multitasking_Type
12:07:33.875	-0.5865973	6.5627074	6.8093176	-0.11259224	-0.0029168816	-0.0074953167	-0.5261633	6.8177967	7.0293045	Multitasking_Type
12:07:33.898	-0.5865973	6.5627074	6.8093176	-0.11259224	-0.0029168816	-0.0074953167	-0.5261633	6.8177967	7.0293045	Multitasking_Type
12:07:33.921	-0.5865973	6.5627074	6.8093176	-0.11259224	-0.0029168816	-0.0074953167	-0.5261633	6.8177967	7.0293045	Multitasking_Type
12:07:33.943	-0.5865973	6.5627074	6.8093176	-0.11259224	-0.0029168816	-0.0074953167	-0.5261633	6.8177967	7.0293045	Multitasking_Type
12:07:33.966	-0.5865973	6.5627074	6.8093176	-0.11259224	-0.0029168816	-0.0074953167	-0.5261633	6.8177967	7.0293045	Multitasking_Type
12:07:33.989	-0.5865973	6.5627074	6.8093176	-0.11259224	-0.0029168816	-0.0074953167	-0.5261633	6.8177967	7.0293045	Multitasking_Type
12:07:34.012	-0.5865973	6.5627074	6.8093176	-0.11259224	-0.0029168816	-0.0074953167	-0.5261633	6.8177967	7.0293045	Multitasking_Type
12:07:34.035	-0.083799616	6.682421	7.2426815	-0.012410338	-0.0536187	0.008998045	-0.40869534	6.7518635	7.100395	Multitasking_Type
12:07:34.058	-0.083799616	6.682421	7.2426815	-0.012410338	-0.0536187	0.008998045	-0.40869534	6.7518635	7.100395	Multitasking_Type
12:07:34.081	-0.083799616	6.682421	7.2426815	-0.012410338	-0.0536187	0.008998045	-0.40869534	6.7518635	7.100395	Multitasking_Type
12:07:34.104	-0.083799616	6.682421	7.2426815	-0.012410338	-0.0536187	0.008998045	-0.40869534	6.7518635	7.100395	Multitasking_Type
12:07:34.126	-0.083799616	6.682421	7.2426815	-0.012410338	-0.0536187	0.008998045	-0.40869534	6.7518635	7.100395	Multitasking_Type
12:07:34.148	-0.083799616	6.682421	7.2426815	-0.012410338	-0.0536187	0.008998045	-0.40869534	6.7518635	7.100395	Multitasking_Type
12:07:34.179	-0.083799616	6.682421	7.2426815	-0.012410338	-0.0536187	0.008998045	-0.40869534	6.7518635	7.100395	Multitasking_Type
12:07:34.202	-0.083799616	6.682421	7.2426815	-0.012410338	-0.0536187	0.008998045	-0.40869534	6.7518635	7.100395	Multitasking_Type
12:07:34.225	-0.19393626	6.5220046	7.185219	0.09143675	-0.068890326	0.023047945	-0.25656694	6.680148	7.174966	Multitasking_Type
12:07:34.247	-0.19393626	6.5220046	7.185219	0.09143675	-0.068890326	0.023047945	-0.25656694	6.680148	7.174966	Multitasking_Type
12:07:34.270	-0.19393626	6.5220046	7.185219	0.09143675	-0.068890326	0.023047945	-0.25656694	6.680148	7.174966	Multitasking_Type
12:07:34.293	-0.19393626	6.5220046	7.185219	0.09143675	-0.068890326	0.023047945	-0.25656694	6.680148	7.174966	Multitasking_Type
12:07:34.316	-0.19393626	6.5220046	7.185219	0.09143675	-0.068890326	0.023047945	-0.25656694	6.680148	7.174966	Multitasking_Type
12:07:34.340	-0.19393626	6.5220046	7.185219	0.09143675	-0.068890326	0.023047945	-0.25656694	6.680148	7.174966	Multitasking_Type
12:07:34.362	-0.19393626	6.5220046	7.185219	0.09143675	-0.068890326	0.023047945	-0.25656694	6.680148	7.174966	Multitasking_Type
12:07:34.385	-0.19393626	6.5220046	7.185219	0.09143675	-0.068890326	0.023047945	-0.25656694	6.680148	7.174966	Multitasking_Type
12:07:34.408	0.19154198	6.273	7.084659	-0.052727442	-0.23443481	0.007776315	-0.16882582	6.619896	7.233176	Multitasking_Type
12:07:34.430	0.19154198	6.273	7.084659	-0.052727442	-0.23443481	0.007776315	-0.16882582	6.619896	7.233176	Multitasking_Type
12:07:34.454	0.19154198	6.273	7.084659	-0.052727442	-0.23443481	0.007776315	-0.16882582	6.619896	7.233176	Multitasking_Type
12:07:34.477	0.19154198	6.273	7.084659	-0.052727442	-0.23443481	0.007776315	-0.16882582	6.619896	7.233176	Multitasking_Type
12:07:34.500	0.19154198	6.273	7.084659	-0.052727442	-0.23443481	0.007776315	-0.16882582	6.619896	7.233176	Multitasking_Type
12:07:34.522	0.19154198	6.273	7.084659	-0.052727442	-0.23443481	0.007776315	-0.16882582	6.619896	7.233176	Multitasking_Type
12:07:34.545	0.19154198	6.273	7.084659	-0.052727442	-0.23443481	0.007776315	-0.16882582	6.619896	7.233176	Multitasking_Type
12:07:34.568	0.19154198	6.273	7.084659	-0.052727442	-0.23443481	0.007776315	-0.16882582	6.619896	7.233176	Multitasking_Type
12:07:34.591	-0.2657645	6.5028505	7.405492	-0.038677543	-0.004138612	0.011441506	-0.1351929	6.5507464	7.2965584	Multitasking_Type
12:07:34.613	-0.2657645	6.5028505	7.405492	-0.038677543	-0.004138612	0.011441506	-0.1351929	6.5507464	7.2965584	Multitasking_Type
12:07:34.636	-0.2657645	6.5028505	7.405492	-0.038677543	-0.004138612	0.011441506	-0.1351929	6.5507464	7.2965584	Multitasking_Type
12:07:34.659	-0.2657645	6.5028505	7.405492	-0.038677543	-0.004138612	0.011441506	-0.1351929	6.5507464	7.2965584	Multitasking_Type
12:07:34.682	-0.2657645	6.5028505	7.405492	-0.038677543	-0.004138612	0.011441506	-0.1351929	6.5507464	7.2965584	Multitasking_Type
12:07:34.705	-0.2657645	6.5028505	7.405492	-0.038677543	-0.004138612	0.011441506	-0.1351929	6.5507464	7.2965584	Multitasking_Type
12:07:34.728	-0.2657645	6.5028505	7.405492	-0.038677543	-0.004138612	0.011441506	-0.1351929	6.5507464	7.2965584	Multitasking_Type
12:07:34.751	-0.2777359	6.6177754	6.7063637	0.30768305	0.20660989	-0.041703768	-0.16451629	6.744845	7.116905	Multitasking_Type
12:07:34.773	-0.2777359	6.6177754	6.7063637	0.30768305	0.20660989	-0.041703768	-0.16451629	6.744845	7.116905	Multitasking_Type
12:07:34.798	-0.2777359	6.6177754	6.7063637	0.30768305	0.20660989	-0.041703768	-0.16451629	6.744845	7.116905	Multitasking_Type
12:07:34.820	-0.2777359	6.6177754	6.7063637	0.30768305	0.20660989	-0.041703768	-0.16451629	6.744845	7.116905	Multitasking_Type
12:07:34.843	-0.2777359	6.6177754	6.7063637	0.30768305	0.20660989	-0.041703768	-0.16451629	6.744845	7.116905	Multitasking_Type
12:07:34.866	-0.2777359	6.6177754	6.7063637	0.30768305	0.20660989	-0.041703768	-0.16451629	6.744845	7.116905	Multitasking_Type
12:07:34.889	-0.2777359	6.6177754	6.7063637	0.30768305	0.20660989	-0.041703768	-0.16451629	6.744845	7.116905	Multitasking_Type
12:07:34.912	-0.2777359	6.6177754	6.7063637	0.30768305	0.20660989	-0.041703768	-0.16451629	6.744845	7.116905	Multitasking_Type
12:07:34.935	-0.45730647	6.8667803	6.117372	-0.039899275	-0.016355917	-0.013603969	-0.3481594	7.0369415	6.8213315	Multitasking_Type
12:07:34.958	-0.45730647	6.8667803	6.117372	-0.039899275	-0.016355917	-0.013603969	-0.3481594	7.0369415	6.8213315	Multitasking_Type
12:07:34.981	-0.45730647	6.8667803	6.117372	-0.039899275	-0.016355917	-0.013603969	-0.3481594	7.0369415	6.8213315	Multitasking_Type
12:07:35.004	-0.45730647	6.8667803	6.117372	-0.039899275	-0.016355917	-0.013603969	-0.3481594	7.0369415	6.8213315	Multitasking_Type
12:07:35.028	-0.45730647	6.8667803	6.117372	-0.039899275	-0.016355917	-0.013603969	-0.3481594	7.0369415	6.8213315	Multitasking_Type
12:07:35.051	-0.45730647	6.8667803	6.117372	-0.039899275	-0.016355917	-0.013603969	-0.3481594	7.0369415	6.8213315	Multitasking_Type
12:07:35.073	-0.45730647	6.8667803	6.117372	-0.039899275	-0.016355917	-0.013603969	-0.3481594	7.0369415	6.8213315	Multitasking_Type
12:07:35.096	-0.45730647	6.8667803	6.117372	-0.039899275	-0.016355917	-0.013603969	-0.3481594	7.0369415	6.8213315	Multitasking_Type
12:07:35.120	-0.28970724	6.771009	6.423839	-0.110759646	-0.04934264	0.003500258	-0.3012148	6.96964	6.8922896	Multitasking_Type
12:07:35.143	-0.28970724	6.771009	6.423839	-0.110759646	-0.04934264	0.003500258	-0.3012148	6.96964	6.8922896	Multitasking_Type
12:07:35.165	-0.28970724	6.771009	6.423839	-0.110759646	-0.04934264	0.003500258	-0.3012148	6.96964	6.8922896	Multitasking_Type
12:07:35.187	-0.28970724	6.771009	6.423839	-0.110759646	-0.04934264	0.003500258	-0.3012148	6.96964	6.8922896	Multitasking_Type
12:07:35.210	-0.28970724	6.771009	6.423839	-0.110759646	-0.04934264	0.003500258	-0.3012148	6.96964	6.8922896	Multitasking_Type
12:07:35.232	-0.28970724	6.771009	6.423839	-0.110759646	-0.04934264	0.003500258	-0.3012148	6.96964	6.8922896	Multitasking_Type
12:07:35.255	-0.28970724	6.771009	6.423839	-0.110759646	-0.04934264	0.003500258	-0.3012148	6.96964	6.8922896	Multitasking_Type
12:07:35.279	-0.28970724	6.771009	6.423839	-0.110759646	-0.04934264	0.003500258	-0.3012148	6.96964	6.8922896	Multitasking_Type
12:07:35.302	-0.2466103	6.7805862	6.7566433	-0.09060109	0.027015517	0.00960891	-0.30039573	6.952233	6.9098864	Multitasking_Type
12:07:35.325	-0.2466103	6.7805862	6.7566433	-0.09060109	0.027015517	0.00960891	-0.30039573	6.952233	6.9098864	Multitasking_Type
12:07:35.348	-0.2466103	6.7805862	6.7566433	-0.09060109	0.027015517	0.00960891	-0.30039573	6.952233	6.9098864	Multitasking_Type
12:07:35.372	-0.2466103	6.7805862	6.7566433	-0.09060109	0.027015517	0.00960891	-0.30039573	6.952233	6.9098864	Multitasking_Type
12:07:35.395	-0.2466103	6.7805862	6.7566433	-0.09060109	0.027015517	0.00960891	-0.30039573	6.952233	6.9098864	Multitasking_Type
12:07:35.418	-0.2466103	6.7805862	6.7566433	-0.09060109	0.027015517	0.00960891	-0.30039573	6.952233	6.9098864	Multitasking_Type
12:07:35.441	-0.2466103	6.7805862	6.7566433	-0.09060109	0.027015517	0.00960891	-0.30039573	6.952233	6.9098864	Multitasking_Type
12:07:35.464	-0.2466103	6.7805862	6.7566433	-0.09060109	0.027015517	0.00960891	-0.30039573	6.952233	6.9098864	Multitasking_Type
12:07:35.488	-0.26337022	6.7303066	6.818895	0.049897917	-0.06522514	-0.003830125	-0.29188436	6.938345	6.9241934	Multitasking_Type
12:07:35.511	-0.26337022	6.7303066	6.818895	0.049897917	-0.06522514	-0.003830125	-0.29188436	6.938345	6.9241934	Multitasking_Type
12:07:35.534	-0.26337022	6.7303066	6.818895	0.049897917	-0.06522514	-0.003830125	-0.29188436	6.938345	6.9241934	Multitasking_Type
12:07:35.556	-0.26337022	6.7303066	6.818895	0.049897917	-0.06522514	-0.003830125	-0.29188436	6.938345	6.9241934	Multitasking_Type
12:07:35.580	-0.26337022	6.7303066	6.818895	0.049897917	-0.06522514	-0.003830125	-0.29188436	6.938345	6.9241934	Multitasking_Type
12:07:35.603	-0.26337022	6.7303066	6.818895	0.049897917	-0.06522514	-0.003830125	-0.29188436	6.938345	6.9241934	Multitasking_Type
12:07:35.626	-0.26337022	6.7303066	6.818895	0.049897917	-0.06522514	-0.003830125	-0.29188436	6.938345	6.9241934	Multitasking_Type
12:07:35.649	-0.26337022	6.7303066	6.818895	0.049897917	-0.06522514	-0.003830125	-0.29188436	6.938345	6.9241934	Multitasking_Type
12:07:35.688	-0.5985687	7.0104365	6.4956675	-0.04845139	-0.027962357	-0.012993104	-0.28374758	6.9609466	6.901812	Multitasking_Type
12:07:35.711	-0.5985687	7.0104365	6.4956675	-0.04845139	-0.027962357	-0.012993104	-0.28374758	6.9609466	6.901812	Multitasking_Type
12:07:35.735	-0.5985687	7.0104365	6.4956675	-0.04845139	-0.027962357	-0.012993104	-0.28374758	6.9609466	6.901812	Multitasking_Type
12:07:35.758	-0.5985687	7.0104365	6.4956675	-0.04845139	-0.027962357	-0.012993104	-0.28374758	6.9609466	6.901812	Multitasking_Type
12:07:35.780	-0.5985687	7.0104365	6.4956675	-0.04845139	-0.027962357	-0.012993104	-0.28374758	6.9609466	6.901812	Multitasking_Type
12:07:35.803	-0.5985687	7.0104365	6.4956675	-0.04845139	-0.027962357	-0.012993104	-0.28374758	6.9609466	6.901812	Multitasking_Type
12:07:35.826	-0.5985687	7.0104365	6.4956675	-0.04845139	-0.027962357	-0.012993104	-0.28374758	6.9609466	6.901812	Multitasking_Type
12:07:35.851	-0.08619389	6.65369	6.675238	-0.07838378	-0.0010842859	-0.0044409903	-0.26940513	6.936505	6.9269533	Multitasking_Type
12:07:35.874	-0.08619389	6.65369	6.675238	-0.07838378	-0.0010842859	-0.0044409903	-0.26940513	6.936505	6.9269533	Multitasking_Type
12:07:35.897	-0.08619389	6.65369	6.675238	-0.07838378	-0.0010842859	-0.0044409903	-0.26940513	6.936505	6.9269533	Multitasking_Type
12:07:35.920	-0.08619389	6.65369	6.675238	-0.07838378	-0.0010842859	-0.0044409903	-0.26940513	6.936505	6.9269533	Multitasking_Type
12:07:35.943	-0.08619389	6.65369	6.675238	-0.07838378	-0.0010842859	-0.0044409903	-0.26940513	6.936505	6.9269533	Multitasking_Type
12:07:35.966	-0.08619389	6.65369	6.675238	-0.07838378	-0.0010842859	-0.0044409903	-0.26940513	6.936505	6.9269533	Multitasking_Type
12:07:35.990	-0.08619389	6.65369	6.675238	-0.07838378	-0.0010842859	-0.0044409903	-0.26940513	6.936505	6.9269533	Multitasking_Type
12:07:36.012	-0.2777359	6.7446723	6.682421	0.0022504274	-0.037125334	0.006554584	-0.23441483	6.873561	6.99067	Multitasking_Type
12:07:36.035	-0.2777359	6.7446723	6.682421	0.0022504274	-0.037125334	0.006554584	-0.23441483	6.873561	6.99067	Multitasking_Type
12:07:36.058	-0.2777359	6.7446723	6.682421	0.0022504274	-0.037125334	0.006554584	-0.23441483	6.873561	6.99067	Multitasking_Type
12:07:36.081	-0.2777359	6.7446723	6.682421	0.0022504274	-0.037125334	0.006554584	-0.23441483	6.873561	6.99067	Multitasking_Type
12:07:36.104	-0.2777359	6.7446723	6.682421	0.0022504274	-0.037125334	0.006554584	-0.23441483	6.873561	6.99067	Multitasking_Type
12:07:36.127	-0.2777359	6.7446723	6.682421	0.0022504274	-0.037125334	0.006554584	-0.23441483	6.873561	6.99067	Multitasking_Type
12:07:36.150	-0.2777359	6.7446723	6.682421	0.0022504274	-0.037125334	0.006554584	-0.23441483	6.873561	6.99067	Multitasking_Type
12:07:36.174	-0.2777359	6.7446723	6.682421	0.0022504274	-0.037125334	0.006554584	-0.23441483	6.873561	6.99067	Multitasking_Type
12:07:36.198	-0.20111908	6.65369	6.531582	-0.020351587	-0.0151341865	0.0022785272	-0.21846919	6.8785186	6.986309	Multitasking_Type
12:07:36.220	-0.20111908	6.65369	6.531582	-0.020351587	-0.0151341865	0.0022785272	-0.21846919	6.8785186	6.986309	Multitasking_Type
12:07:36.242	-0.20111908	6.65369	6.531582	-0.020351587	-0.0151341865	0.0022785272	-0.21846919	6.8785186	6.986309	Multitasking_Type
12:07:36.265	-0.20111908	6.65369	6.531582	-0.020351587	-0.0151341865	0.0022785272	-0.21846919	6.8785186	6.986309	Multitasking_Type
12:07:36.288	-0.20111908	6.65369	6.531582	-0.020351587	-0.0151341865	0.0022785272	-0.21846919	6.8785186	6.986309	Multitasking_Type
12:07:36.312	-0.20111908	6.65369	6.531582	-0.020351587	-0.0151341865	0.0022785272	-0.21846919	6.8785186	6.986309	Multitasking_Type
12:07:36.335	-0.20111908	6.65369	6.531582	-0.020351587	-0.0151341865	0.0022785272	-0.21846919	6.8785186	6.986309	Multitasking_Type
12:07:36.358	-0.20111908	6.65369	6.531582	-0.020351587	-0.0151341865	0.0022785272	-0.21846919	6.8785186	6.986309	Multitasking_Type
12:07:36.381	-0.22266756	6.6776323	7.041562	-0.006912551	-0.03284928	0.008998045	-0.19905843	6.8375793	7.0269628	Multitasking_Type
12:07:36.404	-0.22266756	6.6776323	7.041562	-0.006912551	-0.03284928	0.008998045	-0.19905843	6.8375793	7.0269628	Multitasking_Type
12:07:36.427	-0.22266756	6.6776323	7.041562	-0.006912551	-0.03284928	0.008998045	-0.19905843	6.8375793	7.0269628	Multitasking_Type
12:07:36.450	-0.22266756	6.6776323	7.041562	-0.006912551	-0.03284928	0.008998045	-0.19905843	6.8375793	7.0269628	Multitasking_Type
12:07:36.473	-0.22266756	6.6776323	7.041562	-0.006912551	-0.03284928	0.008998045	-0.19905843	6.8375793	7.0269628	Multitasking_Type
12:07:36.495	-0.22266756	6.6776323	7.041562	-0.006912551	-0.03284928	0.008998045	-0.19905843	6.8375793	7.0269628	Multitasking_Type
12:07:36.517	-0.22266756	6.6776323	7.041562	-0.006912551	-0.03284928	0.008998045	-0.19905843	6.8375793	7.0269628	Multitasking_Type
12:07:36.540	-0.22266756	6.6776323	7.041562	-0.006912551	-0.03284928	0.008998045	-0.19905843	6.8375793	7.0269628	Multitasking_Type
12:07:36.563	-0.26337022	6.648901	6.4932733	-0.005079956	0.014187345	0.030378329	-0.18037543	6.8512764	7.0141177	Multitasking_Type
12:07:36.586	-0.26337022	6.648901	6.4932733	-0.005079956	0.014187345	0.030378329	-0.18037543	6.8512764	7.0141177	Multitasking_Type
12:07:36.609	-0.26337022	6.648901	6.4932733	-0.005079956	0.014187345	0.030378329	-0.18037543	6.8512764	7.0141177	Multitasking_Type
12:07:36.631	-0.26337022	6.648901	6.4932733	-0.005079956	0.014187345	0.030378329	-0.18037543	6.8512764	7.0141177	Multitasking_Type
12:07:36.655	-0.26337022	6.648901	6.4932733	-0.005079956	0.014187345	0.030378329	-0.18037543	6.8512764	7.0141177	Multitasking_Type
12:07:36.692	-0.26337022	6.648901	6.4932733	-0.005079956	0.014187345	0.030378329	-0.18037543	6.8512764	7.0141177	Multitasking_Type
12:07:36.717	-0.26337022	6.648901	6.4932733	-0.005079956	0.014187345	0.030378329	-0.18037543	6.8512764	7.0141177	Multitasking_Type
12:07:36.739	-0.13168511	6.632141	7.2426815	-0.03256889	-0.009636399	-0.015436565	-0.17144915	6.8280334	7.036961	Multitasking_Type
12:07:36.762	-0.13168511	6.632141	7.2426815	-0.03256889	-0.009636399	-0.015436565	-0.17144915	6.8280334	7.036961	Multitasking_Type
12:07:36.786	-0.13168511	6.632141	7.2426815	-0.03256889	-0.009636399	-0.015436565	-0.17144915	6.8280334	7.036961	Multitasking_Type
12:07:36.809	-0.13168511	6.632141	7.2426815	-0.03256889	-0.009636399	-0.015436565	-0.17144915	6.8280334	7.036961	Multitasking_Type
12:07:36.832	-0.13168511	6.632141	7.2426815	-0.03256889	-0.009636399	-0.015436565	-0.17144915	6.8280334	7.036961	Multitasking_Type
12:07:36.855	-0.13168511	6.632141	7.2426815	-0.03256889	-0.009636399	-0.015436565	-0.17144915	6.8280334	7.036961	Multitasking_Type
12:07:36.878	-0.13168511	6.632141	7.2426815	-0.03256889	-0.009636399	-0.015436565	-0.17144915	6.8280334	7.036961	Multitasking_Type
12:07:36.901	-0.13168511	6.632141	7.2426815	-0.03256889	-0.009636399	-0.015436565	-0.17144915	6.8280334	7.036961	Multitasking_Type
12:07:36.924	-0.1699935	6.7997403	6.804529	-0.012410338	-0.0059712077	-0.0026083947	-0.16231245	6.811381	7.0533013	Multitasking_Type
12:07:36.946	-0.1699935	6.7997403	6.804529	-0.012410338	-0.0059712077	-0.0026083947	-0.16231245	6.811381	7.0533013	Multitasking_Type
12:07:36.969	-0.1699935	6.7997403	6.804529	-0.012410338	-0.0059712077	-0.0026083947	-0.16231245	6.811381	7.0533013	Multitasking_Type
12:07:36.991	-0.1699935	6.7997403	6.804529	-0.012410338	-0.0059712077	-0.0026083947	-0.16231245	6.811381	7.0533013	Multitasking_Type
12:07:37.015	-0.1699935	6.7997403	6.804529	-0.012410338	-0.0059712077	-0.0026083947	-0.16231245	6.811381	7.0533013	Multitasking_Type
12:07:37.038	-0.1699935	6.7997403	6.804529	-0.012410338	-0.0059712077	-0.0026083947	-0.16231245	6.811381	7.0533013	Multitasking_Type
12:07:37.061	-0.1699935	6.7997403	6.804529	-0.012410338	-0.0059712077	-0.0026083947	-0.16231245	6.811381	7.0533013	Multitasking_Type
12:07:37.083	-0.1699935	6.7997403	6.804529	-0.012410338	-0.0059712077	-0.0026083947	-0.16231245	6.811381	7.0533013	Multitasking_Type
12:07:37.107	-0.10774237	6.524399	6.8859344	-0.0692208	-0.02857322	0.003500258	-0.17856143	6.8128786	7.051462	Multitasking_Type
12:07:37.131	-0.10774237	6.524399	6.8859344	-0.0692208	-0.02857322	0.003500258	-0.17856143	6.8128786	7.051462	Multitasking_Type
12:07:37.153	-0.10774237	6.524399	6.8859344	-0.0692208	-0.02857322	0.003500258	-0.17856143	6.8128786	7.051462	Multitasking_Type
12:07:37.177	-0.10774237	6.524399	6.8859344	-0.0692208	-0.02857322	0.003500258	-0.17856143	6.8128786	7.051462	Multitasking_Type
12:07:37.200	-0.10774237	6.524399	6.8859344	-0.0692208	-0.02857322	0.003500258	-0.17856143	6.8128786	7.051462	Multitasking_Type
12:07:37.224	-0.10774237	6.524399	6.8859344	-0.0692208	-0.02857322	0.003500258	-0.17856143	6.8128786	7.051462	Multitasking_Type
12:07:37.246	-0.10774237	6.524399	6.8859344	-0.0692208	-0.02857322	0.003500258	-0.17856143	6.8128786	7.051462	Multitasking_Type
12:07:37.269	-0.10774237	6.524399	6.8859344	-0.0692208	-0.02857322	0.003500258	-0.17856143	6.8128786	7.051462	Multitasking_Type
12:07:37.292	-0.07901107	6.593833	6.9840994	-0.093655415	-0.015745051	-0.011771373	-0.16196346	6.7826424	7.08095	Multitasking_Type
12:07:37.315	-0.07901107	6.593833	6.9840994	-0.093655415	-0.015745051	-0.011771373	-0.16196346	6.7826424	7.08095	Multitasking_Type
12:07:37.339	-0.07901107	6.593833	6.9840994	-0.093655415	-0.015745051	-0.011771373	-0.16196346	6.7826424	7.08095	Multitasking_Type
12:07:37.363	-0.07901107	6.593833	6.9840994	-0.093655415	-0.015745051	-0.011771373	-0.16196346	6.7826424	7.08095	Multitasking_Type
12:07:37.386	-0.07901107	6.593833	6.9840994	-0.093655415	-0.015745051	-0.011771373	-0.16196346	6.7826424	7.08095	Multitasking_Type
12:07:37.409	-0.07901107	6.593833	6.9840994	-0.093655415	-0.015745051	-0.011771373	-0.16196346	6.7826424	7.08095	Multitasking_Type
12:07:37.432	-0.07901107	6.593833	6.9840994	-0.093655415	-0.015745051	-0.011771373	-0.16196346	6.7826424	7.08095	Multitasking_Type
12:07:37.454	-0.17478207	6.65369	7.058322	-0.017908124	-0.004138612	0.00960891	-0.15819336	6.771979	7.0912366	Multitasking_Type
12:07:37.478	-0.17478207	6.65369	7.058322	-0.017908124	-0.004138612	0.00960891	-0.15819336	6.771979	7.0912366	Multitasking_Type
12:07:37.501	-0.17478207	6.65369	7.058322	-0.017908124	-0.004138612	0.00960891	-0.15819336	6.771979	7.0912366	Multitasking_Type
12:07:37.524	-0.17478207	6.65369	7.058322	-0.017908124	-0.004138612	0.00960891	-0.15819336	6.771979	7.0912366	Multitasking_Type
12:07:37.546	-0.17478207	6.65369	7.058322	-0.017908124	-0.004138612	0.00960891	-0.15819336	6.771979	7.0912366	Multitasking_Type
12:07:37.570	-0.17478207	6.65369	7.058322	-0.017908124	-0.004138612	0.00960891	-0.15819336	6.771979	7.0912366	Multitasking_Type
12:07:37.592	-0.17478207	6.65369	7.058322	-0.017908124	-0.004138612	0.00960891	-0.15819336	6.771979	7.0912366	Multitasking_Type
12:07:37.615	-0.17478207	6.65369	7.058322	-0.017908124	-0.004138612	0.00960891	-0.15819336	6.771979	7.0912366	Multitasking_Type
12:07:37.638	-0.1699935	6.524399	6.952974	0.03401542	0.0080786925	-0.023988677	-0.1690887	6.756603	7.105637	Multitasking_Type
12:07:37.660	-0.1699935	6.524399	6.952974	0.03401542	0.0080786925	-0.023988677	-0.1690887	6.756603	7.105637	Multitasking_Type
12:07:37.693	-0.1699935	6.524399	6.952974	0.03401542	0.0080786925	-0.023988677	-0.1690887	6.756603	7.105637	Multitasking_Type
12:07:37.723	-0.1699935	6.524399	6.952974	0.03401542	0.0080786925	-0.023988677	-0.1690887	6.756603	7.105637	Multitasking_Type
12:07:37.746	-0.1699935	6.524399	6.952974	0.03401542	0.0080786925	-0.023988677	-0.1690887	6.756603	7.105637	Multitasking_Type
12:07:37.767	-0.1699935	6.524399	6.952974	0.03401542	0.0080786925	-0.023988677	-0.1690887	6.756603	7.105637	Multitasking_Type
12:07:37.789	-0.1699935	6.524399	6.952974	0.03401542	0.0080786925	-0.023988677	-0.1690887	6.756603	7.105637	Multitasking_Type
12:07:37.811	-0.17717634	6.6081986	6.708758	-0.0075234165	-0.004138612	-0.009327913	-0.1539098	6.762174	7.1006775	Multitasking_Type
12:07:37.833	-0.17717634	6.6081986	6.708758	-0.0075234165	-0.004138612	-0.009327913	-0.1539098	6.762174	7.1006775	Multitasking_Type
12:07:37.856	-0.17717634	6.6081986	6.708758	-0.0075234165	-0.004138612	-0.009327913	-0.1539098	6.762174	7.1006775	Multitasking_Type
12:07:37.878	-0.17717634	6.6081986	6.708758	-0.0075234165	-0.004138612	-0.009327913	-0.1539098	6.762174	7.1006775	Multitasking_Type
12:07:37.901	-0.17717634	6.6081986	6.708758	-0.0075234165	-0.004138612	-0.009327913	-0.1539098	6.762174	7.1006775	Multitasking_Type
12:07:37.924	-0.17717634	6.6081986	6.708758	-0.0075234165	-0.004138612	-0.009327913	-0.1539098	6.762174	7.1006775	Multitasking_Type
12:07:37.947	-0.17717634	6.6081986	6.708758	-0.0075234165	-0.004138612	-0.009327913	-0.1539098	6.762174	7.1006775	Multitasking_Type
12:07:37.970	-0.17717634	6.6081986	6.708758	-0.0075234165	-0.004138612	-0.009327913	-0.1539098	6.762174	7.1006775	Multitasking_Type
12:07:37.993	-0.11253092	6.605804	7.067899	0.005304754	0.010522154	0.015106697	-0.16147403	6.7502527	7.111844	Multitasking_Type
12:07:38.016	-0.11253092	6.605804	7.067899	0.005304754	0.010522154	0.015106697	-0.16147403	6.7502527	7.111844	Multitasking_Type
12:07:38.039	-0.11253092	6.605804	7.067899	0.005304754	0.010522154	0.015106697	-0.16147403	6.7502527	7.111844	Multitasking_Type
12:07:38.063	-0.11253092	6.605804	7.067899	0.005304754	0.010522154	0.015106697	-0.16147403	6.7502527	7.111844	Multitasking_Type
12:07:38.086	-0.11253092	6.605804	7.067899	0.005304754	0.010522154	0.015106697	-0.16147403	6.7502527	7.111844	Multitasking_Type
12:07:38.108	-0.11253092	6.605804	7.067899	0.005304754	0.010522154	0.015106697	-0.16147403	6.7502527	7.111844	Multitasking_Type
12:07:38.131	-0.11253092	6.605804	7.067899	0.005304754	0.010522154	0.015106697	-0.16147403	6.7502527	7.111844	Multitasking_Type
12:07:38.154	-0.11253092	6.605804	7.067899	0.005304754	0.010522154	0.015106697	-0.16147403	6.7502527	7.111844	Multitasking_Type
12:07:38.177	-0.15323359	6.5363703	6.811712	-0.012410338	-0.025518896	-0.009327913	-0.16087705	6.7366223	7.124771	Multitasking_Type
12:07:38.200	-0.15323359	6.5363703	6.811712	-0.012410338	-0.025518896	-0.009327913	-0.16087705	6.7366223	7.124771	Multitasking_Type
12:07:38.223	-0.15323359	6.5363703	6.811712	-0.012410338	-0.025518896	-0.009327913	-0.16087705	6.7366223	7.124771	Multitasking_Type
12:07:38.245	-0.15323359	6.5363703	6.811712	-0.012410338	-0.025518896	-0.009327913	-0.16087705	6.7366223	7.124771	Multitasking_Type
12:07:38.268	-0.15323359	6.5363703	6.811712	-0.012410338	-0.025518896	-0.009327913	-0.16087705	6.7366223	7.124771	Multitasking_Type
12:07:38.291	-0.15323359	6.5363703	6.811712	-0.012410338	-0.025518896	-0.009327913	-0.16087705	6.7366223	7.124771	Multitasking_Type
12:07:38.314	-0.15323359	6.5363703	6.811712	-0.012410338	-0.025518896	-0.009327913	-0.16087705	6.7366223	7.124771	Multitasking_Type
12:07:38.337	-0.15323359	6.5363703	6.811712	-0.012410338	-0.025518896	-0.009327913	-0.16087705	6.7366223	7.124771	Multitasking_Type
12:07:38.361	-0.19633053	6.605804	7.0894475	-0.0692208	0.0013591752	0.02243708	-0.12397804	6.72426	7.1371756	Multitasking_Type
12:07:38.384	-0.19633053	6.605804	7.0894475	-0.0692208	0.0013591752	0.02243708	-0.12397804	6.72426	7.1371756	Multitasking_Type
12:07:38.407	-0.19633053	6.605804	7.0894475	-0.0692208	0.0013591752	0.02243708	-0.12397804	6.72426	7.1371756	Multitasking_Type
12:07:38.429	-0.19633053	6.605804	7.0894475	-0.0692208	0.0013591752	0.02243708	-0.12397804	6.72426	7.1371756	Multitasking_Type
12:07:38.452	-0.19633053	6.605804	7.0894475	-0.0692208	0.0013591752	0.02243708	-0.12397804	6.72426	7.1371756	Multitasking_Type
12:07:38.474	-0.19633053	6.605804	7.0894475	-0.0692208	0.0013591752	0.02243708	-0.12397804	6.72426	7.1371756	Multitasking_Type
12:07:38.497	-0.19633053	6.605804	7.0894475	-0.0692208	0.0013591752	0.02243708	-0.12397804	6.72426	7.1371756	Multitasking_Type
12:07:38.521	-0.19633053	6.605804	7.0894475	-0.0692208	0.0013591752	0.02243708	-0.12397804	6.72426	7.1371756	Multitasking_Type
12:07:38.543	-0.052674048	6.474119	6.612987	0.055395704	0.023350324	-0.015436565	-0.11922354	6.7401214	7.122282	Multitasking_Type
12:07:38.566	-0.052674048	6.474119	6.612987	0.055395704	0.023350324	-0.015436565	-0.11922354	6.7401214	7.122282	Multitasking_Type
12:07:38.589	-0.052674048	6.474119	6.612987	0.055395704	0.023350324	-0.015436565	-0.11922354	6.7401214	7.122282	Multitasking_Type
12:07:38.612	-0.052674048	6.474119	6.612987	0.055395704	0.023350324	-0.015436565	-0.11922354	6.7401214	7.122282	Multitasking_Type
12:07:38.636	-0.052674048	6.474119	6.612987	0.055395704	0.023350324	-0.015436565	-0.11922354	6.7401214	7.122282	Multitasking_Type
12:07:38.660	-0.052674048	6.474119	6.612987	0.055395704	0.023350324	-0.015436565	-0.11922354	6.7401214	7.122282	Multitasking_Type
12:07:38.685	-0.052674048	6.474119	6.612987	0.055395704	0.023350324	-0.015436565	-0.11922354	6.7401214	7.122282	Multitasking_Type
12:07:38.708	-0.052674048	6.474119	6.612987	0.055395704	0.023350324	-0.015436565	-0.11922354	6.7401214	7.122282	Multitasking_Type
12:07:38.731	-0.14126222	6.5411587	6.591439	0.093880214	-0.03407101	-0.0044409903	-0.11073552	6.719086	7.1422668	Multitasking_Type
12:07:38.755	-0.14126222	6.5411587	6.591439	0.093880214	-0.03407101	-0.0044409903	-0.11073552	6.719086	7.1422668	Multitasking_Type
12:07:38.778	-0.14126222	6.5411587	6.591439	0.093880214	-0.03407101	-0.0044409903	-0.11073552	6.719086	7.1422668	Multitasking_Type
12:07:38.801	-0.14126222	6.5411587	6.591439	0.093880214	-0.03407101	-0.0044409903	-0.11073552	6.719086	7.1422668	Multitasking_Type
12:07:38.824	-0.14126222	6.5411587	6.591439	0.093880214	-0.03407101	-0.0044409903	-0.11073552	6.719086	7.1422668	Multitasking_Type
12:07:38.846	-0.14126222	6.5411587	6.591439	0.093880214	-0.03407101	-0.0044409903	-0.11073552	6.719086	7.1422668	Multitasking_Type
12:07:38.869	-0.14126222	6.5411587	6.591439	0.093880214	-0.03407101	-0.0044409903	-0.11073552	6.719086	7.1422668	Multitasking_Type
12:07:38.892	-0.11492519	6.63693	6.8691745	-0.070442535	0.005024367	0.005943719	-0.120499045	6.7426405	7.1198697	Multitasking_Type
12:07:38.915	-0.11492519	6.63693	6.8691745	-0.070442535	0.005024367	0.005943719	-0.120499045	6.7426405	7.1198697	Multitasking_Type
12:07:38.938	-0.11492519	6.63693	6.8691745	-0.070442535	0.005024367	0.005943719	-0.120499045	6.7426405	7.1198697	Multitasking_Type
12:07:38.961	-0.11492519	6.63693	6.8691745	-0.070442535	0.005024367	0.005943719	-0.120499045	6.7426405	7.1198697	Multitasking_Type
12:07:38.983	-0.11492519	6.63693	6.8691745	-0.070442535	0.005024367	0.005943719	-0.120499045	6.7426405	7.1198697	Multitasking_Type
12:07:39.006	-0.11492519	6.63693	6.8691745	-0.070442535	0.005024367	0.005943719	-0.120499045	6.7426405	7.1198697	Multitasking_Type
12:07:39.028	-0.11492519	6.63693	6.8691745	-0.070442535	0.005024367	0.005943719	-0.120499045	6.7426405	7.1198697	Multitasking_Type
12:07:39.050	-0.11492519	6.63693	6.8691745	-0.070442535	0.005024367	0.005943719	-0.120499045	6.7426405	7.1198697	Multitasking_Type
12:07:39.072	0.05506832	6.3831367	7.2953553	-0.024016777	0.005635232	0.004721988	-0.13931772	6.736291	7.125537	Multitasking_Type
12:07:39.096	0.05506832	6.3831367	7.2953553	-0.024016777	0.005635232	0.004721988	-0.13931772	6.736291	7.125537	Multitasking_Type
12:07:39.119	0.05506832	6.3831367	7.2953553	-0.024016777	0.005635232	0.004721988	-0.13931772	6.736291	7.125537	Multitasking_Type
12:07:39.142	0.05506832	6.3831367	7.2953553	-0.024016777	0.005635232	0.004721988	-0.13931772	6.736291	7.125537	Multitasking_Type
12:07:39.164	0.05506832	6.3831367	7.2953553	-0.024016777	0.005635232	0.004721988	-0.13931772	6.736291	7.125537	Multitasking_Type
12:07:39.199	0.05506832	6.3831367	7.2953553	-0.024016777	0.005635232	0.004721988	-0.13931772	6.736291	7.125537	Multitasking_Type
12:07:39.222	0.05506832	6.3831367	7.2953553	-0.024016777	0.005635232	0.004721988	-0.13931772	6.736291	7.125537	Multitasking_Type
12:07:39.245	0.05506832	6.3831367	7.2953553	-0.024016777	0.005635232	0.004721988	-0.13931772	6.736291	7.125537	Multitasking_Type
12:07:39.268	-0.21787901	6.6345353	6.857203	0.004083023	-0.031016683	0.007776315	-0.11405162	6.714941	7.14611	Multitasking_Type
12:07:39.291	-0.21787901	6.6345353	6.857203	0.004083023	-0.031016683	0.007776315	-0.11405162	6.714941	7.14611	Multitasking_Type
12:07:39.316	-0.21787901	6.6345353	6.857203	0.004083023	-0.031016683	0.007776315	-0.11405162	6.714941	7.14611	Multitasking_Type
12:07:39.340	-0.21787901	6.6345353	6.857203	0.004083023	-0.031016683	0.007776315	-0.11405162	6.714941	7.14611	Multitasking_Type
12:07:39.363	-0.21787901	6.6345353	6.857203	0.004083023	-0.031016683	0.007776315	-0.11405162	6.714941	7.14611	Multitasking_Type
12:07:39.385	-0.21787901	6.6345353	6.857203	0.004083023	-0.031016683	0.007776315	-0.11405162	6.714941	7.14611	Multitasking_Type
12:07:39.408	-0.21787901	6.6345353	6.857203	0.004083023	-0.031016683	0.007776315	-0.11405162	6.714941	7.14611	Multitasking_Type
12:07:39.431	0.045491222	6.4693303	7.5228114	-0.017908124	0.028848112	0.0022785272	-0.118215024	6.704875	7.15549	Multitasking_Type
12:07:39.454	0.045491222	6.4693303	7.5228114	-0.017908124	0.028848112	0.0022785272	-0.118215024	6.704875	7.15549	Multitasking_Type
12:07:39.477	0.045491222	6.4693303	7.5228114	-0.017908124	0.028848112	0.0022785272	-0.118215024	6.704875	7.15549	Multitasking_Type
12:07:39.500	0.045491222	6.4693303	7.5228114	-0.017908124	0.028848112	0.0022785272	-0.118215024	6.704875	7.15549	Multitasking_Type
12:07:39.522	0.045491222	6.4693303	7.5228114	-0.017908124	0.028848112	0.0022785272	-0.118215024	6.704875	7.15549	Multitasking_Type
12:07:39.545	0.045491222	6.4693303	7.5228114	-0.017908124	0.028848112	0.0022785272	-0.118215024	6.704875	7.15549	Multitasking_Type
12:07:39.569	0.045491222	6.4693303	7.5228114	-0.017908124	0.028848112	0.0022785272	-0.118215024	6.704875	7.15549	Multitasking_Type
12:07:39.592	0.045491222	6.4693303	7.5228114	-0.017908124	0.028848112	0.0022785272	-0.118215024	6.704875	7.15549	Multitasking_Type
12:07:39.615	-0.076616794	6.55313	6.6967864	0.02118725	0.0013591752	-0.0074953167	-0.10354378	6.697721	7.1624155	Multitasking_Type
12:07:39.638	-0.076616794	6.55313	6.6967864	0.02118725	0.0013591752	-0.0074953167	-0.10354378	6.697721	7.1624155	Multitasking_Type
12:07:39.660	-0.076616794	6.55313	6.6967864	0.02118725	0.0013591752	-0.0074953167	-0.10354378	6.697721	7.1624155	Multitasking_Type
12:07:39.688	-0.076616794	6.55313	6.6967864	0.02118725	0.0013591752	-0.0074953167	-0.10354378	6.697721	7.1624155	Multitasking_Type
12:07:39.712	-0.076616794	6.55313	6.6967864	0.02118725	0.0013591752	-0.0074953167	-0.10354378	6.697721	7.1624155	Multitasking_Type
12:07:39.736	-0.076616794	6.55313	6.6967864	0.02118725	0.0013591752	-0.0074953167	-0.10354378	6.697721	7.1624155	Multitasking_Type
12:07:39.760	-0.076616794	6.55313	6.6967864	0.02118725	0.0013591752	-0.0074953167	-0.10354378	6.697721	7.1624155	Multitasking_Type
12:07:39.783	-0.076616794	6.55313	6.6967864	0.02118725	0.0013591752	-0.0074953167	-0.10354378	6.697721	7.1624155	Multitasking_Type
12:07:39.806	-0.090982445	6.4573593	7.144516	-0.0851033	-0.0078038033	0.008387179	-0.09674133	6.7040977	7.1565356	Multitasking_Type
12:07:39.830	-0.090982445	6.4573593	7.144516	-0.0851033	-0.0078038033	0.008387179	-0.09674133	6.7040977	7.1565356	Multitasking_Type
12:07:39.853	-0.090982445	6.4573593	7.144516	-0.0851033	-0.0078038033	0.008387179	-0.09674133	6.7040977	7.1565356	Multitasking_Type
12:07:39.876	-0.090982445	6.4573593	7.144516	-0.0851033	-0.0078038033	0.008387179	-0.09674133	6.7040977	7.1565356	Multitasking_Type
12:07:39.898	-0.090982445	6.4573593	7.144516	-0.0851033	-0.0078038033	0.008387179	-0.09674133	6.7040977	7.1565356	Multitasking_Type
12:07:39.921	-0.090982445	6.4573593	7.144516	-0.0851033	-0.0078038033	0.008387179	-0.09674133	6.7040977	7.1565356	Multitasking_Type
12:07:39.944	-0.090982445	6.4573593	7.144516	-0.0851033	-0.0078038033	0.008387179	-0.09674133	6.7040977	7.1565356	Multitasking_Type
12:07:39.967	-0.090982445	6.4573593	7.144516	-0.0851033	-0.0078038033	0.008387179	-0.09674133	6.7040977	7.1565356	Multitasking_Type
12:07:39.990	-0.052674048	6.533976	7.3576064	-0.0063016857	0.0080786925	0.016939294	-0.084645055	6.664726	7.193373	Multitasking_Type
12:07:40.013	-0.052674048	6.533976	7.3576064	-0.0063016857	0.0080786925	0.016939294	-0.084645055	6.664726	7.193373	Multitasking_Type
12:07:40.036	-0.052674048	6.533976	7.3576064	-0.0063016857	0.0080786925	0.016939294	-0.084645055	6.664726	7.193373	Multitasking_Type
12:07:40.059	-0.052674048	6.533976	7.3576064	-0.0063016857	0.0080786925	0.016939294	-0.084645055	6.664726	7.193373	Multitasking_Type
12:07:40.082	-0.052674048	6.533976	7.3576064	-0.0063016857	0.0080786925	0.016939294	-0.084645055	6.664726	7.193373	Multitasking_Type
12:07:40.104	-0.052674048	6.533976	7.3576064	-0.0063016857	0.0080786925	0.016939294	-0.084645055	6.664726	7.193373	Multitasking_Type
12:07:40.127	-0.052674048	6.533976	7.3576064	-0.0063016857	0.0080786925	0.016939294	-0.084645055	6.664726	7.193373	Multitasking_Type
12:07:40.150	0.009577099	6.507639	7.1373334	-0.0063016857	0.0080786925	0.016939294	-0.084645055	6.664726	7.193373	Multitasking_Type
12:07:40.172	0.009577099	6.507639	7.1373334	-0.049673118	-0.010247265	0.007776315	-0.051609665	6.6600304	7.198029	Multitasking_Type
12:07:40.203	0.009577099	6.507639	7.1373334	-0.049673118	-0.010247265	0.007776315	-0.051609665	6.6600304	7.198029	Multitasking_Type
12:07:40.226	0.009577099	6.507639	7.1373334	-0.049673118	-0.010247265	0.007776315	-0.051609665	6.6600304	7.198029	Multitasking_Type
12:07:40.249	0.009577099	6.507639	7.1373334	-0.049673118	-0.010247265	0.007776315	-0.051609665	6.6600304	7.198029	Multitasking_Type
12:07:40.273	0.009577099	6.507639	7.1373334	-0.049673118	-0.010247265	0.007776315	-0.051609665	6.6600304	7.198029	Multitasking_Type
12:07:40.296	0.009577099	6.507639	7.1373334	-0.049673118	-0.010247265	0.007776315	-0.051609665	6.6600304	7.198029	Multitasking_Type
12:07:40.319	0.009577099	6.507639	7.1373334	-0.049673118	-0.010247265	0.007776315	-0.051609665	6.6600304	7.198029	Multitasking_Type
12:07:40.342	-0.0670397	6.5004563	7.0080423	0.0431784	0.02151773	0.006554584	-0.03204802	6.65519	7.2026234	Multitasking_Type
12:07:40.364	-0.0670397	6.5004563	7.0080423	0.0431784	0.02151773	0.006554584	-0.03204802	6.65519	7.2026234	Multitasking_Type
12:07:40.387	-0.0670397	6.5004563	7.0080423	0.0431784	0.02151773	0.006554584	-0.03204802	6.65519	7.2026234	Multitasking_Type
12:07:40.410	-0.0670397	6.5004563	7.0080423	0.0431784	0.02151773	0.006554584	-0.03204802	6.65519	7.2026234	Multitasking_Type
12:07:40.433	-0.0670397	6.5004563	7.0080423	0.0431784	0.02151773	0.006554584	-0.03204802	6.65519	7.2026234	Multitasking_Type
12:07:40.456	-0.0670397	6.5004563	7.0080423	0.0431784	0.02151773	0.006554584	-0.03204802	6.65519	7.2026234	Multitasking_Type
12:07:40.478	-0.0670397	6.5004563	7.0080423	0.0431784	0.02151773	0.006554584	-0.03204802	6.65519	7.2026234	Multitasking_Type
12:07:40.502	-0.0670397	6.5004563	7.0080423	0.0431784	0.02151773	0.006554584	-0.03204802	6.65519	7.2026234	Multitasking_Type
12:07:40.525	0.04070267	6.5004563	7.1325445	-0.008134281	-0.004138612	-0.022766946	-0.02994261	6.65498	7.2028236	Multitasking_Type
12:07:40.548	0.04070267	6.5004563	7.1325445	-0.008134281	-0.004138612	-0.022766946	-0.02994261	6.65498	7.2028236	Multitasking_Type
12:07:40.571	0.04070267	6.5004563	7.1325445	-0.008134281	-0.004138612	-0.022766946	-0.02994261	6.65498	7.2028236	Multitasking_Type
12:07:40.593	0.04070267	6.5004563	7.1325445	-0.008134281	-0.004138612	-0.022766946	-0.02994261	6.65498	7.2028236	Multitasking_Type
12:07:40.616	0.04070267	6.5004563	7.1325445	-0.008134281	-0.004138612	-0.022766946	-0.02994261	6.65498	7.2028236	Multitasking_Type
12:07:40.640	0.04070267	6.5004563	7.1325445	-0.008134281	-0.004138612	-0.022766946	-0.02994261	6.65498	7.2028236	Multitasking_Type
12:07:40.663	0.04070267	6.5004563	7.1325445	-0.008134281	-0.004138612	-0.022766946	-0.02994261	6.65498	7.2028236	Multitasking_Type
12:07:40.685	0.04070267	6.5004563	7.1325445	-0.008134281	-0.004138612	-0.022766946	-0.02994261	6.65498	7.2028236	Multitasking_Type
12:07:40.709	-0.052674048	6.483696	7.125362	-0.047840524	-0.0029168816	0.0132741025	-0.039310925	6.6590657	7.199	Multitasking_Type
12:07:40.731	-0.052674048	6.483696	7.125362	-0.047840524	-0.0029168816	0.0132741025	-0.039310925	6.6590657	7.199	Multitasking_Type
12:07:40.760	-0.052674048	6.483696	7.125362	-0.047840524	-0.0029168816	0.0132741025	-0.039310925	6.6590657	7.199	Multitasking_Type
12:07:40.782	-0.052674048	6.483696	7.125362	-0.047840524	-0.0029168816	0.0132741025	-0.039310925	6.6590657	7.199	Multitasking_Type
12:07:40.805	-0.052674048	6.483696	7.125362	-0.047840524	-0.0029168816	0.0132741025	-0.039310925	6.6590657	7.199	Multitasking_Type
12:07:40.829	-0.052674048	6.483696	7.125362	-0.047840524	-0.0029168816	0.0132741025	-0.039310925	6.6590657	7.199	Multitasking_Type
12:07:40.852	-0.052674048	6.483696	7.125362	-0.047840524	-0.0029168816	0.0132741025	-0.039310925	6.6590657	7.199	Multitasking_Type
12:07:40.874	-0.09337672	6.3975024	7.118179	0.030350229	0.0007483099	-0.008717047	-0.027931634	6.624382	7.2309823	Multitasking_Type
12:07:40.897	-0.09337672	6.3975024	7.118179	0.030350229	0.0007483099	-0.008717047	-0.027931634	6.624382	7.2309823	Multitasking_Type
12:07:40.920	-0.09337672	6.3975024	7.118179	0.030350229	0.0007483099	-0.008717047	-0.027931634	6.624382	7.2309823	Multitasking_Type
12:07:40.943	-0.09337672	6.3975024	7.118179	0.030350229	0.0007483099	-0.008717047	-0.027931634	6.624382	7.2309823	Multitasking_Type
12:07:40.967	-0.09337672	6.3975024	7.118179	0.030350229	0.0007483099	-0.008717047	-0.027931634	6.624382	7.2309823	Multitasking_Type
12:07:40.990	-0.09337672	6.3975024	7.118179	0.030350229	0.0007483099	-0.008717047	-0.027931634	6.624382	7.2309823	Multitasking_Type
12:07:41.013	-0.09337672	6.3975024	7.118179	0.030350229	0.0007483099	-0.008717047	-0.027931634	6.624382	7.2309823	Multitasking_Type
12:07:41.036	-0.09337672	6.3975024	7.118179	0.030350229	0.0007483099	-0.008717047	-0.027931634	6.624382	7.2309823	Multitasking_Type
12:07:41.059	-0.05985687	6.5986214	7.082265	-0.0289037	-0.018188512	0.038930442	-0.019869981	6.633358	7.222776	Multitasking_Type
12:07:41.082	-0.05985687	6.5986214	7.082265	-0.0289037	-0.018188512	0.038930442	-0.019869981	6.633358	7.222776	Multitasking_Type
12:07:41.104	-0.05985687	6.5986214	7.082265	-0.0289037	-0.018188512	0.038930442	-0.019869981	6.633358	7.222776	Multitasking_Type
12:07:41.126	-0.05985687	6.5986214	7.082265	-0.0289037	-0.018188512	0.038930442	-0.019869981	6.633358	7.222776	Multitasking_Type
12:07:41.148	-0.05985687	6.5986214	7.082265	-0.0289037	-0.018188512	0.038930442	-0.019869981	6.633358	7.222776	Multitasking_Type
12:07:41.170	-0.05985687	6.5986214	7.082265	-0.0289037	-0.018188512	0.038930442	-0.019869981	6.633358	7.222776	Multitasking_Type
12:07:41.208	-0.05985687	6.5986214	7.082265	-0.0289037	-0.018188512	0.038930442	-0.019869981	6.633358	7.222776	Multitasking_Type
12:07:41.233	0.06943397	6.3831367	7.2187386	0.057228297	0.0343459	-0.019712621	-0.029336022	6.625106	7.230316	Multitasking_Type
12:07:41.255	0.06943397	6.3831367	7.2187386	0.057228297	0.0343459	-0.019712621	-0.029336022	6.625106	7.230316	Multitasking_Type
12:07:41.277	0.06943397	6.3831367	7.2187386	0.057228297	0.0343459	-0.019712621	-0.029336022	6.625106	7.230316	Multitasking_Type
12:07:41.300	0.06943397	6.3831367	7.2187386	0.057228297	0.0343459	-0.019712621	-0.029336022	6.625106	7.230316	Multitasking_Type
12:07:41.326	0.06943397	6.3831367	7.2187386	0.057228297	0.0343459	-0.019712621	-0.029336022	6.625106	7.230316	Multitasking_Type
12:07:41.349	0.06943397	6.3831367	7.2187386	0.057228297	0.0343459	-0.019712621	-0.029336022	6.625106	7.230316	Multitasking_Type
12:07:41.371	0.06943397	6.3831367	7.2187386	0.057228297	0.0343459	-0.019712621	-0.029336022	6.625106	7.230316	Multitasking_Type
12:07:41.394	0.06943397	6.3831367	7.2187386	0.057228297	0.0343459	-0.019712621	-0.029336022	6.625106	7.230316	Multitasking_Type
12:07:41.417	-0.045491222	6.464542	7.1109962	-0.033790622	-0.0023060162	-0.0074953167	-0.0063828332	6.6067033	7.2471867	Multitasking_Type
12:07:41.440	-0.045491222	6.464542	7.1109962	-0.033790622	-0.0023060162	-0.0074953167	-0.0063828332	6.6067033	7.2471867	Multitasking_Type
12:07:41.463	-0.045491222	6.464542	7.1109962	-0.033790622	-0.0023060162	-0.0074953167	-0.0063828332	6.6067033	7.2471867	Multitasking_Type
12:07:41.485	-0.045491222	6.464542	7.1109962	-0.033790622	-0.0023060162	-0.0074953167	-0.0063828332	6.6067033	7.2471867	Multitasking_Type
12:07:41.508	-0.045491222	6.464542	7.1109962	-0.033790622	-0.0023060162	-0.0074953167	-0.0063828332	6.6067033	7.2471867	Multitasking_Type
12:07:41.531	-0.045491222	6.464542	7.1109962	-0.033790622	-0.0023060162	-0.0074953167	-0.0063828332	6.6067033	7.2471867	Multitasking_Type
12:07:41.554	-0.045491222	6.464542	7.1109962	-0.033790622	-0.0023060162	-0.0074953167	-0.0063828332	6.6067033	7.2471867	Multitasking_Type
12:07:41.577	-0.045491222	6.464542	7.1109962	-0.033790622	-0.0023060162	-0.0074953167	-0.0063828332	6.6067033	7.2471867	Multitasking_Type
12:07:41.601	0.035914123	6.387925	6.936214	-0.023405913	0.022128593	0.05298034	-0.029851241	6.5972567	7.2557282	Multitasking_Type
12:07:41.624	0.035914123	6.387925	6.936214	-0.023405913	0.022128593	0.05298034	-0.029851241	6.5972567	7.2557282	Multitasking_Type
12:07:41.647	0.035914123	6.387925	6.936214	-0.023405913	0.022128593	0.05298034	-0.029851241	6.5972567	7.2557282	Multitasking_Type
12:07:41.670	0.035914123	6.387925	6.936214	-0.023405913	0.022128593	0.05298034	-0.029851241	6.5972567	7.2557282	Multitasking_Type
12:07:41.695	0.035914123	6.387925	6.936214	-0.023405913	0.022128593	0.05298034	-0.029851241	6.5972567	7.2557282	Multitasking_Type
12:07:41.717	0.035914123	6.387925	6.936214	-0.023405913	0.022128593	0.05298034	-0.029851241	6.5972567	7.2557282	Multitasking_Type
12:07:41.739	0.035914123	6.387925	6.936214	-0.023405913	0.022128593	0.05298034	-0.029851241	6.5972567	7.2557282	Multitasking_Type
12:07:41.762	0.035914123	6.387925	6.936214	-0.023405913	0.022128593	0.05298034	-0.029851241	6.5972567	7.2557282	Multitasking_Type
12:07:41.786	0.29928434	6.2753944	7.8173075	-0.006912551	0.01113302	0.03404352	0.01706004	6.472167	7.3675714	Multitasking_Type
12:07:41.808	0.29928434	6.2753944	7.8173075	-0.006912551	0.01113302	0.03404352	0.01706004	6.472167	7.3675714	Multitasking_Type
12:07:41.831	0.29928434	6.2753944	7.8173075	-0.006912551	0.01113302	0.03404352	0.01706004	6.472167	7.3675714	Multitasking_Type
12:07:41.854	0.29928434	6.2753944	7.8173075	-0.006912551	0.01113302	0.03404352	0.01706004	6.472167	7.3675714	Multitasking_Type
12:07:41.877	0.29928434	6.2753944	7.8173075	-0.006912551	0.01113302	0.03404352	0.01706004	6.472167	7.3675714	Multitasking_Type
12:07:41.901	0.29928434	6.2753944	7.8173075	-0.006912551	0.01113302	0.03404352	0.01706004	6.472167	7.3675714	Multitasking_Type
12:07:41.924	0.29928434	6.2753944	7.8173075	-0.006912551	0.01113302	0.03404352	0.01706004	6.472167	7.3675714	Multitasking_Type
12:07:41.946	0.29928434	6.2753944	7.8173075	-0.006912551	0.01113302	0.03404352	0.01706004	6.472167	7.3675714	Multitasking_Type
12:07:41.970	-0.10774237	6.3137026	6.9074826	-0.015464664	-0.026740626	0.0053328536	0.045491803	6.5145216	7.330025	Multitasking_Type
12:07:41.993	-0.10774237	6.3137026	6.9074826	-0.015464664	-0.026740626	0.0053328536	0.045491803	6.5145216	7.330025	Multitasking_Type
12:07:42.016	-0.10774237	6.3137026	6.9074826	-0.015464664	-0.026740626	0.0053328536	0.045491803	6.5145216	7.330025	Multitasking_Type
12:07:42.039	-0.10774237	6.3137026	6.9074826	-0.015464664	-0.026740626	0.0053328536	0.045491803	6.5145216	7.330025	Multitasking_Type
12:07:42.062	-0.10774237	6.3137026	6.9074826	-0.015464664	-0.026740626	0.0053328536	0.045491803	6.5145216	7.330025	Multitasking_Type
12:07:42.084	-0.10774237	6.3137026	6.9074826	-0.015464664	-0.026740626	0.0053328536	0.045491803	6.5145216	7.330025	Multitasking_Type
12:07:42.106	-0.10774237	6.3137026	6.9074826	-0.015464664	-0.026740626	0.0053328536	0.045491803	6.5145216	7.330025	Multitasking_Type
12:07:42.130	0.038308397	6.3472223	7.2714124	-0.008745147	0.01357648	-0.01604743	0.058820255	6.5192213	7.3257504	Multitasking_Type
12:07:42.153	0.038308397	6.3472223	7.2714124	-0.008745147	0.01357648	-0.01604743	0.058820255	6.5192213	7.3257504	Multitasking_Type
12:07:42.176	0.038308397	6.3472223	7.2714124	-0.008745147	0.01357648	-0.01604743	0.058820255	6.5192213	7.3257504	Multitasking_Type
12:07:42.212	0.038308397	6.3472223	7.2714124	-0.008745147	0.01357648	-0.01604743	0.058820255	6.5192213	7.3257504	Multitasking_Type
12:07:42.235	0.038308397	6.3472223	7.2714124	-0.008745147	0.01357648	-0.01604743	0.058820255	6.5192213	7.3257504	Multitasking_Type
12:07:42.259	0.038308397	6.3472223	7.2714124	-0.008745147	0.01357648	-0.01604743	0.058820255	6.5192213	7.3257504	Multitasking_Type
12:07:42.282	0.038308397	6.3472223	7.2714124	-0.008745147	0.01357648	-0.01604743	0.058820255	6.5192213	7.3257504	Multitasking_Type
12:07:42.304	0.038308397	6.3472223	7.2714124	-0.008745147	0.01357648	-0.01604743	0.058820255	6.5192213	7.3257504	Multitasking_Type
12:07:42.326	0.08140534	6.2777886	6.4501762	0.015689462	-0.014523321	-0.020323487	0.05694456	6.5690236	7.28114	Multitasking_Type
12:07:42.352	0.08140534	6.2777886	6.4501762	0.015689462	-0.014523321	-0.020323487	0.05694456	6.5690236	7.28114	Multitasking_Type
12:07:42.375	0.08140534	6.2777886	6.4501762	0.015689462	-0.014523321	-0.020323487	0.05694456	6.5690236	7.28114	Multitasking_Type
12:07:42.397	0.08140534	6.2777886	6.4501762	0.015689462	-0.014523321	-0.020323487	0.05694456	6.5690236	7.28114	Multitasking_Type
12:07:42.419	0.08140534	6.2777886	6.4501762	0.015689462	-0.014523321	-0.020323487	0.05694456	6.5690236	7.28114	Multitasking_Type
12:07:42.442	0.08140534	6.2777886	6.4501762	0.015689462	-0.014523321	-0.020323487	0.05694456	6.5690236	7.28114	Multitasking_Type
12:07:42.465	0.08140534	6.2777886	6.4501762	0.015689462	-0.014523321	-0.020323487	0.05694456	6.5690236	7.28114	Multitasking_Type
12:07:42.488	0.08140534	6.2777886	6.4501762	0.015689462	-0.014523321	-0.020323487	0.05694456	6.5690236	7.28114	Multitasking_Type
12:07:42.512	-0.021548472	6.5028505	6.998465	-0.09426628	0.0019700404	0.037097845	0.0779137	6.5808105	7.270291	Multitasking_Type
12:07:42.535	-0.021548472	6.5028505	6.998465	-0.09426628	0.0019700404	0.037097845	0.0779137	6.5808105	7.270291	Multitasking_Type
12:07:42.558	-0.021548472	6.5028505	6.998465	-0.09426628	0.0019700404	0.037097845	0.0779137	6.5808105	7.270291	Multitasking_Type
12:07:42.581	-0.021548472	6.5028505	6.998465	-0.09426628	0.0019700404	0.037097845	0.0779137	6.5808105	7.270291	Multitasking_Type
12:07:42.604	-0.021548472	6.5028505	6.998465	-0.09426628	0.0019700404	0.037097845	0.0779137	6.5808105	7.270291	Multitasking_Type
12:07:42.627	-0.021548472	6.5028505	6.998465	-0.09426628	0.0019700404	0.037097845	0.0779137	6.5808105	7.270291	Multitasking_Type
12:07:42.650	-0.021548472	6.5028505	6.998465	-0.09426628	0.0019700404	0.037097845	0.0779137	6.5808105	7.270291	Multitasking_Type
12:07:42.673	0.17478207	6.2777886	7.3049326	-0.027071103	-0.015745051	0.0022785272	0.07516466	6.551059	7.297147	Multitasking_Type
12:07:42.696	0.17478207	6.2777886	7.3049326	-0.027071103	-0.015745051	0.0022785272	0.07516466	6.551059	7.297147	Multitasking_Type
12:07:42.720	0.17478207	6.2777886	7.3049326	-0.027071103	-0.015745051	0.0022785272	0.07516466	6.551059	7.297147	Multitasking_Type
12:07:42.742	0.17478207	6.2777886	7.3049326	-0.027071103	-0.015745051	0.0022785272	0.07516466	6.551059	7.297147	Multitasking_Type
12:07:42.766	0.17478207	6.2777886	7.3049326	-0.027071103	-0.015745051	0.0022785272	0.07516466	6.551059	7.297147	Multitasking_Type
12:07:42.790	0.17478207	6.2777886	7.3049326	-0.027071103	-0.015745051	0.0022785272	0.07516466	6.551059	7.297147	Multitasking_Type
12:07:42.813	0.17478207	6.2777886	7.3049326	-0.027071103	-0.015745051	0.0022785272	0.07516466	6.551059	7.297147	Multitasking_Type
12:07:42.836	0.17478207	6.2777886	7.3049326	-0.027071103	-0.015745051	0.0022785272	0.07516466	6.551059	7.297147	Multitasking_Type
12:07:42.860	0.071828246	6.471725	7.269018	-0.037455816	-0.043844853	-0.008106182	0.10434216	6.5362964	7.31001	Multitasking_Type
12:07:42.883	0.071828246	6.471725	7.269018	-0.037455816	-0.043844853	-0.008106182	0.10434216	6.5362964	7.31001	Multitasking_Type
12:07:42.906	0.071828246	6.471725	7.269018	-0.037455816	-0.043844853	-0.008106182	0.10434216	6.5362964	7.31001	Multitasking_Type
12:07:42.929	0.071828246	6.471725	7.269018	-0.037455816	-0.043844853	-0.008106182	0.10434216	6.5362964	7.31001	Multitasking_Type
12:07:42.952	0.071828246	6.471725	7.269018	-0.037455816	-0.043844853	-0.008106182	0.10434216	6.5362964	7.31001	Multitasking_Type
12:07:42.975	0.071828246	6.471725	7.269018	-0.037455816	-0.043844853	-0.008106182	0.10434216	6.5362964	7.31001	Multitasking_Type
12:07:43.043	0.16520496	6.2753944	7.125362	0.019354654	0.05083926	0.014495833	0.124876104	6.5285473	7.316609	Multitasking_Type
12:07:43.092	0.16520496	6.2753944	7.125362	0.019354654	0.05083926	0.014495833	0.124876104	6.5285473	7.316609	Multitasking_Type
12:07:43.113	0.16520496	6.2753944	7.125362	0.019354654	0.05083926	0.014495833	0.124876104	6.5285473	7.316609	Multitasking_Type
12:07:43.135	0.16520496	6.2753944	7.125362	0.019354654	0.05083926	0.014495833	0.124876104	6.5285473	7.316609	Multitasking_Type
12:07:43.157	0.16520496	6.2753944	7.125362	0.019354654	0.05083926	0.014495833	0.124876104	6.5285473	7.316609	Multitasking_Type
12:07:43.178	0.16520496	6.2753944	7.125362	0.019354654	0.05083926	0.014495833	0.124876104	6.5285473	7.316609	Multitasking_Type
12:07:43.201	0.16520496	6.2753944	7.125362	0.019354654	0.05083926	0.014495833	0.124876104	6.5285473	7.316609	Multitasking_Type
12:07:43.222	0.21069619	6.2107487	7.0774765	0.024241578	-0.0016951511	-0.009327913	0.11975067	6.527711	7.317445	Multitasking_Type
12:07:43.244	0.21069619	6.2107487	7.0774765	0.024241578	-0.0016951511	-0.009327913	0.11975067	6.527711	7.317445	Multitasking_Type
12:07:43.265	0.21069619	6.2107487	7.0774765	0.024241578	-0.0016951511	-0.009327913	0.11975067	6.527711	7.317445	Multitasking_Type
12:07:43.287	0.21069619	6.2107487	7.0774765	0.024241578	-0.0016951511	-0.009327913	0.11975067	6.527711	7.317445	Multitasking_Type
12:07:43.308	0.21069619	6.2107487	7.0774765	0.024241578	-0.0016951511	-0.009327913	0.11975067	6.527711	7.317445	Multitasking_Type
12:07:43.331	0.21069619	6.2107487	7.0774765	0.024241578	-0.0016951511	-0.009327913	0.11975067	6.527711	7.317445	Multitasking_Type
12:07:43.354	0.21069619	6.2107487	7.0774765	0.024241578	-0.0016951511	-0.009327913	0.11975067	6.527711	7.317445	Multitasking_Type
12:07:43.376	0.21069619	6.2107487	7.0774765	0.024241578	-0.0016951511	-0.009327913	0.11975067	6.527711	7.317445	Multitasking_Type
12:07:43.398	0.098165266	6.4334164	6.9721284	0.025463307	0.005024367	0.0291566	0.12399691	6.54608	7.300947	Multitasking_Type
12:07:43.420	0.098165266	6.4334164	6.9721284	0.025463307	0.005024367	0.0291566	0.12399691	6.54608	7.300947	Multitasking_Type
12:07:43.442	0.098165266	6.4334164	6.9721284	0.025463307	0.005024367	0.0291566	0.12399691	6.54608	7.300947	Multitasking_Type
12:07:43.466	0.098165266	6.4334164	6.9721284	0.025463307	0.005024367	0.0291566	0.12399691	6.54608	7.300947	Multitasking_Type
12:07:43.489	0.098165266	6.4334164	6.9721284	0.025463307	0.005024367	0.0291566	0.12399691	6.54608	7.300947	Multitasking_Type
12:07:43.511	0.098165266	6.4334164	6.9721284	0.025463307	0.005024367	0.0291566	0.12399691	6.54608	7.300947	Multitasking_Type
12:07:43.533	0.098165266	6.4334164	6.9721284	0.025463307	0.005024367	0.0291566	0.12399691	6.54608	7.300947	Multitasking_Type
12:07:43.555	0.098165266	6.4334164	6.9721284	0.025463307	0.005024367	0.0291566	0.12399691	6.54608	7.300947	Multitasking_Type
12:07:43.579	0.14126222	6.361588	7.240287	-0.028292835	0.028848112	0.00044593166	0.10452863	6.557634	7.290873	Multitasking_Type
12:07:43.601	0.14126222	6.361588	7.240287	-0.028292835	0.028848112	0.00044593166	0.10452863	6.557634	7.290873	Multitasking_Type
12:07:43.624	0.14126222	6.361588	7.240287	-0.028292835	0.028848112	0.00044593166	0.10452863	6.557634	7.290873	Multitasking_Type
12:07:43.646	0.14126222	6.361588	7.240287	-0.028292835	0.028848112	0.00044593166	0.10452863	6.557634	7.290873	Multitasking_Type
12:07:43.669	0.14126222	6.361588	7.240287	-0.028292835	0.028848112	0.00044593166	0.10452863	6.557634	7.290873	Multitasking_Type
12:07:43.691	0.14126222	6.361588	7.240287	-0.028292835	0.028848112	0.00044593166	0.10452863	6.557634	7.290873	Multitasking_Type
12:07:43.718	0.14126222	6.361588	7.240287	-0.028292835	0.028848112	0.00044593166	0.10452863	6.557634	7.290873	Multitasking_Type
12:07:43.741	0.14126222	6.361588	7.240287	-0.028292835	0.028848112	0.00044593166	0.10452863	6.557634	7.290873	Multitasking_Type
12:07:43.763	0.11253092	6.3639827	7.120573	0.012024271	-0.038347065	-0.020323487	0.10809748	6.5257726	7.319357	Multitasking_Type
12:07:43.786	0.11253092	6.3639827	7.120573	0.012024271	-0.038347065	-0.020323487	0.10809748	6.5257726	7.319357	Multitasking_Type
12:07:43.809	0.11253092	6.3639827	7.120573	0.012024271	-0.038347065	-0.020323487	0.10809748	6.5257726	7.319357	Multitasking_Type
12:07:43.832	0.11253092	6.3639827	7.120573	0.012024271	-0.038347065	-0.020323487	0.10809748	6.5257726	7.319357	Multitasking_Type
12:07:43.854	0.11253092	6.3639827	7.120573	0.012024271	-0.038347065	-0.020323487	0.10809748	6.5257726	7.319357	Multitasking_Type
12:07:43.877	0.11253092	6.3639827	7.120573	0.012024271	-0.038347065	-0.020323487	0.10809748	6.5257726	7.319357	Multitasking_Type
12:07:43.900	0.11253092	6.3639827	7.120573	0.012024271	-0.038347065	-0.020323487	0.10809748	6.5257726	7.319357	Multitasking_Type
12:07:43.923	0.11253092	6.3639827	7.120573	0.012024271	-0.038347065	-0.020323487	0.10809748	6.5257726	7.319357	Multitasking_Type
12:07:43.945	-0.9217958	7.0343795	6.5483418	-0.12847473	-0.29918653	0.04442823	0.16125984	6.5440865	7.3020015	Multitasking_Type
12:07:43.968	-0.9217958	7.0343795	6.5483418	-0.12847473	-0.29918653	0.04442823	0.16125984	6.5440865	7.3020015	Multitasking_Type
12:07:43.990	-0.9217958	7.0343795	6.5483418	-0.12847473	-0.29918653	0.04442823	0.16125984	6.5440865	7.3020015	Multitasking_Type
12:07:44.013	-0.9217958	7.0343795	6.5483418	-0.12847473	-0.29918653	0.04442823	0.16125984	6.5440865	7.3020015	Multitasking_Type
12:07:44.036	-0.9217958	7.0343795	6.5483418	-0.12847473	-0.29918653	0.04442823	0.16125984	6.5440865	7.3020015	Multitasking_Type
12:07:44.058	-0.9217958	7.0343795	6.5483418	-0.12847473	-0.29918653	0.04442823	0.16125984	6.5440865	7.3020015	Multitasking_Type
12:07:44.081	-0.9217958	7.0343795	6.5483418	-0.12847473	-0.29918653	0.04442823	0.16125984	6.5440865	7.3020015	Multitasking_Type
12:07:44.104	-0.9217958	7.0343795	6.5483418	-0.12847473	-0.29918653	0.04442823	0.16125984	6.5440865	7.3020015	Multitasking_Type
12:07:44.126	-0.8356019	6.8093176	5.851608	-0.52492625	0.20660989	-0.19442007	0.3204937	6.609913	7.237175	Multitasking_Type
12:07:44.150	-0.8356019	6.8093176	5.851608	-0.52492625	0.20660989	-0.19442007	0.3204937	6.609913	7.237175	Multitasking_Type
12:07:44.173	-0.8356019	6.8093176	5.851608	-0.52492625	0.20660989	-0.19442007	0.3204937	6.609913	7.237175	Multitasking_Type
12:07:44.195	-0.8356019	6.8093176	5.851608	-0.52492625	0.20660989	-0.19442007	0.3204937	6.609913	7.237175	Multitasking_Type
12:07:44.218	-0.8356019	6.8093176	5.851608	-0.52492625	0.20660989	-0.19442007	0.3204937	6.609913	7.237175	Multitasking_Type
12:07:44.239	-0.8356019	6.8093176	5.851608	-0.52492625	0.20660989	-0.19442007	0.3204937	6.609913	7.237175	Multitasking_Type
12:07:44.262	-0.8356019	6.8093176	5.851608	-0.52492625	0.20660989	-0.19442007	0.3204937	6.609913	7.237175	Multitasking_Type
12:07:44.284	-0.8356019	6.8093176	5.851608	-0.52492625	0.20660989	-0.19442007	0.3204937	6.609913	7.237175	Multitasking_Type
12:07:44.305	0.69194543	6.361588	7.695199	0.028517634	0.138193	0.006554584	0.30869347	6.227861	7.568934	Multitasking_Type
12:07:44.326	0.69194543	6.361588	7.695199	0.028517634	0.138193	0.006554584	0.30869347	6.227861	7.568934	Multitasking_Type
12:07:44.347	0.69194543	6.361588	7.695199	0.028517634	0.138193	0.006554584	0.30869347	6.227861	7.568934	Multitasking_Type
12:07:44.369	0.69194543	6.361588	7.695199	0.028517634	0.138193	0.006554584	0.30869347	6.227861	7.568934	Multitasking_Type
12:07:44.390	0.69194543	6.361588	7.695199	0.028517634	0.138193	0.006554584	0.30869347	6.227861	7.568934	Multitasking_Type
12:07:44.412	0.69194543	6.361588	7.695199	0.028517634	0.138193	0.006554584	0.30869347	6.227861	7.568934	Multitasking_Type
12:07:44.434	0.69194543	6.361588	7.695199	0.028517634	0.138193	0.006554584	0.30869347	6.227861	7.568934	Multitasking_Type
12:07:44.457	0.69194543	6.361588	7.695199	0.028517634	0.138193	0.006554584	0.30869347	6.227861	7.568934	Multitasking_Type
12:07:44.480	0.0071828244	5.784568	7.798153	0.16168627	-0.27780625	-0.2713891	0.5921258	6.3650193	7.436816	Multitasking_Type
12:07:44.502	0.0071828244	5.784568	7.798153	0.16168627	-0.27780625	-0.2713891	0.5921258	6.3650193	7.436816	Multitasking_Type
12:07:44.525	0.0071828244	5.784568	7.798153	0.16168627	-0.27780625	-0.2713891	0.5921258	6.3650193	7.436816	Multitasking_Type
12:07:44.548	0.0071828244	5.784568	7.798153	0.16168627	-0.27780625	-0.2713891	0.5921258	6.3650193	7.436816	Multitasking_Type
12:07:44.570	0.0071828244	5.784568	7.798153	0.16168627	-0.27780625	-0.2713891	0.5921258	6.3650193	7.436816	Multitasking_Type
12:07:44.593	0.0071828244	5.784568	7.798153	0.16168627	-0.27780625	-0.2713891	0.5921258	6.3650193	7.436816	Multitasking_Type
12:07:44.616	0.0071828244	5.784568	7.798153	0.16168627	-0.27780625	-0.2713891	0.5921258	6.3650193	7.436816	Multitasking_Type
12:07:44.638	0.0071828244	5.784568	7.798153	0.16168627	-0.27780625	-0.2713891	0.5921258	6.3650193	7.436816	Multitasking_Type
12:07:44.660	0.90982443	6.246663	6.56989	0.29546577	-0.31140384	0.03282179	0.7080896	6.4225297	7.3769913	Multitasking_Type
[truncated: 3,196 more rows]
