# Supplementary material for: Real-time Smartphone Activity Classification Using Inertial Sensors—Recognition of Scrolling, Typing, and Watching Videos While Sitting or Walking
Source: Sensors (Basel). 2020 Jan 24;20(3):655. doi: 10.3390/s20030655 (PMC7038357; doi:10.3390/s20030655)
Supplement: Supplementary file 1 [file sensors-20-00655-s001.zip › sensors-668083-supplementary/5Hz_data/2655/2019_09_03_12_32_29_Sitting_Read.csv]

time	accX	accY	accZ	rotX	rotY	rotZ	graX	graY	graZ	activity
12:34:46.361	-1.0702409	5.33205	7.501263	0.28229916	-0.3015732	-0.021085236	-1.6186888	5.2026644	8.153677	Sitting_Read
12:34:46.403	-1.0702409	5.33205	7.501263	0.28229916	-0.3015732	-0.021085236	-1.6186888	5.2026644	8.153677	Sitting_Read
12:34:46.424	-0.16041641	4.5443335	8.159689	-0.4617347	-0.51109993	0.0057928353	-1.1859541	4.9307246	8.393558	Sitting_Read
12:34:46.445	-0.16041641	4.5443335	8.159689	-0.4617347	-0.51109993	0.0057928353	-1.1859541	4.9307246	8.393558	Sitting_Read
12:34:46.467	-0.16041641	4.5443335	8.159689	-0.4617347	-0.51109993	0.0057928353	-1.1859541	4.9307246	8.393558	Sitting_Read
12:34:46.489	-0.16041641	4.5443335	8.159689	-0.4617347	-0.51109993	0.0057928353	-1.1859541	4.9307246	8.393558	Sitting_Read
12:34:46.511	-0.16041641	4.5443335	8.159689	-0.4617347	-0.51109993	0.0057928353	-1.1859541	4.9307246	8.393558	Sitting_Read
12:34:46.532	-0.16041641	4.5443335	8.159689	-0.4617347	-0.51109993	0.0057928353	-1.1859541	4.9307246	8.393558	Sitting_Read
12:34:46.554	-0.16041641	4.5443335	8.159689	-0.4617347	-0.51109993	0.0057928353	-1.1859541	4.9307246	8.393558	Sitting_Read
12:34:46.575	-0.16041641	4.5443335	8.159689	-0.4617347	-0.51109993	0.0057928353	-1.1859541	4.9307246	8.393558	Sitting_Read
12:34:46.597	0.083799616	4.740664	8.3679905	0.072772376	0.06922203	-0.2745943	-0.5687282	4.545542	8.670925	Sitting_Read
12:34:46.619	0.083799616	4.740664	8.3679905	0.072772376	0.06922203	-0.2745943	-0.5687282	4.545542	8.670925	Sitting_Read
12:34:46.640	0.083799616	4.740664	8.3679905	0.072772376	0.06922203	-0.2745943	-0.5687282	4.545542	8.670925	Sitting_Read
12:34:46.662	0.083799616	4.740664	8.3679905	0.072772376	0.06922203	-0.2745943	-0.5687282	4.545542	8.670925	Sitting_Read
12:34:46.684	0.083799616	4.740664	8.3679905	0.072772376	0.06922203	-0.2745943	-0.5687282	4.545542	8.670925	Sitting_Read
12:34:46.705	0.083799616	4.740664	8.3679905	0.072772376	0.06922203	-0.2745943	-0.5687282	4.545542	8.670925	Sitting_Read
12:34:46.727	0.083799616	4.740664	8.3679905	0.072772376	0.06922203	-0.2745943	-0.5687282	4.545542	8.670925	Sitting_Read
12:34:46.750	0.083799616	4.740664	8.3679905	0.072772376	0.06922203	-0.2745943	-0.5687282	4.545542	8.670925	Sitting_Read
12:34:46.771	-0.5147691	3.8715425	8.236305	0.33483356	-0.4732263	0.07787493	-0.37614188	4.820153	8.531998	Sitting_Read
12:34:46.792	-0.5147691	3.8715425	8.236305	0.33483356	-0.4732263	0.07787493	-0.37614188	4.820153	8.531998	Sitting_Read
12:34:46.814	-0.5147691	3.8715425	8.236305	0.33483356	-0.4732263	0.07787493	-0.37614188	4.820153	8.531998	Sitting_Read
12:34:46.838	-0.5147691	3.8715425	8.236305	0.33483356	-0.4732263	0.07787493	-0.37614188	4.820153	8.531998	Sitting_Read
12:34:46.861	-0.5147691	3.8715425	8.236305	0.33483356	-0.4732263	0.07787493	-0.37614188	4.820153	8.531998	Sitting_Read
12:34:46.885	-0.5147691	3.8715425	8.236305	0.33483356	-0.4732263	0.07787493	-0.37614188	4.820153	8.531998	Sitting_Read
12:34:46.910	-0.5147691	3.8715425	8.236305	0.33483356	-0.4732263	0.07787493	-0.37614188	4.820153	8.531998	Sitting_Read
12:34:46.935	-0.5147691	3.8715425	8.236305	0.33483356	-0.4732263	0.07787493	-0.37614188	4.820153	8.531998	Sitting_Read
12:34:46.958	0.043096945	4.7526355	8.516436	-0.13064575	0.06372424	-0.025361292	-0.22440292	5.066682	8.3933735	Sitting_Read
12:34:46.982	0.043096945	4.7526355	8.516436	-0.13064575	0.06372424	-0.025361292	-0.22440292	5.066682	8.3933735	Sitting_Read
12:34:47.003	0.043096945	4.7526355	8.516436	-0.13064575	0.06372424	-0.025361292	-0.22440292	5.066682	8.3933735	Sitting_Read
12:34:47.025	0.043096945	4.7526355	8.516436	-0.13064575	0.06372424	-0.025361292	-0.22440292	5.066682	8.3933735	Sitting_Read
12:34:47.048	0.043096945	4.7526355	8.516436	-0.13064575	0.06372424	-0.025361292	-0.22440292	5.066682	8.3933735	Sitting_Read
12:34:47.071	0.043096945	4.7526355	8.516436	-0.13064575	0.06372424	-0.025361292	-0.22440292	5.066682	8.3933735	Sitting_Read
12:34:47.094	0.043096945	4.7526355	8.516436	-0.13064575	0.06372424	-0.025361292	-0.22440292	5.066682	8.3933735	Sitting_Read
12:34:47.117	0.043096945	4.7526355	8.516436	-0.13064575	0.06372424	-0.025361292	-0.22440292	5.066682	8.3933735	Sitting_Read
12:34:47.143	1.5371244	5.6504884	6.9505796	-0.07872221	0.07410895	0.36986852	0.06569412	5.1447635	8.348499	Sitting_Read
12:34:47.168	1.5371244	5.6504884	6.9505796	-0.07872221	0.07410895	0.36986852	0.06569412	5.1447635	8.348499	Sitting_Read
12:34:47.191	1.5371244	5.6504884	6.9505796	-0.07872221	0.07410895	0.36986852	0.06569412	5.1447635	8.348499	Sitting_Read
12:34:47.215	1.5371244	5.6504884	6.9505796	-0.07872221	0.07410895	0.36986852	0.06569412	5.1447635	8.348499	Sitting_Read
12:34:47.237	1.5371244	5.6504884	6.9505796	-0.07872221	0.07410895	0.36986852	0.06569412	5.1447635	8.348499	Sitting_Read
12:34:47.261	1.5371244	5.6504884	6.9505796	-0.07872221	0.07410895	0.36986852	0.06569412	5.1447635	8.348499	Sitting_Read
12:34:47.285	1.5371244	5.6504884	6.9505796	-0.07872221	0.07410895	0.36986852	0.06569412	5.1447635	8.348499	Sitting_Read
12:34:47.307	1.5371244	5.6504884	6.9505796	-0.07872221	0.07410895	0.36986852	0.06569412	5.1447635	8.348499	Sitting_Read
12:34:47.332	-0.70870537	4.975303	9.454991	0.455174	-0.43840697	-0.30025065	-0.10019889	5.0590696	8.400365	Sitting_Read
12:34:47.355	-0.70870537	4.975303	9.454991	0.455174	-0.43840697	-0.30025065	-0.10019889	5.0590696	8.400365	Sitting_Read
12:34:47.379	-0.70870537	4.975303	9.454991	0.455174	-0.43840697	-0.30025065	-0.10019889	5.0590696	8.400365	Sitting_Read
12:34:47.404	-0.70870537	4.975303	9.454991	0.455174	-0.43840697	-0.30025065	-0.10019889	5.0590696	8.400365	Sitting_Read
12:34:47.426	-0.70870537	4.975303	9.454991	0.455174	-0.43840697	-0.30025065	-0.10019889	5.0590696	8.400365	Sitting_Read
12:34:47.450	-0.70870537	4.975303	9.454991	0.455174	-0.43840697	-0.30025065	-0.10019889	5.0590696	8.400365	Sitting_Read
12:34:47.473	-0.70870537	4.975303	9.454991	0.455174	-0.43840697	-0.30025065	-0.10019889	5.0590696	8.400365	Sitting_Read
12:34:47.496	0.10055954	5.794145	7.1301503	0.03245527	0.18284295	-0.12981924	-0.19528715	5.553115	8.080539	Sitting_Read
12:34:47.520	0.10055954	5.794145	7.1301503	0.03245527	0.18284295	-0.12981924	-0.19528715	5.553115	8.080539	Sitting_Read
12:34:47.544	0.10055954	5.794145	7.1301503	0.03245527	0.18284295	-0.12981924	-0.19528715	5.553115	8.080539	Sitting_Read
12:34:47.567	0.10055954	5.794145	7.1301503	0.03245527	0.18284295	-0.12981924	-0.19528715	5.553115	8.080539	Sitting_Read
12:34:47.592	0.10055954	5.794145	7.1301503	0.03245527	0.18284295	-0.12981924	-0.19528715	5.553115	8.080539	Sitting_Read
12:34:47.615	0.10055954	5.794145	7.1301503	0.03245527	0.18284295	-0.12981924	-0.19528715	5.553115	8.080539	Sitting_Read
12:34:47.639	0.10055954	5.794145	7.1301503	0.03245527	0.18284295	-0.12981924	-0.19528715	5.553115	8.080539	Sitting_Read
12:34:47.663	0.10055954	5.794145	7.1301503	0.03245527	0.18284295	-0.12981924	-0.19528715	5.553115	8.080539	Sitting_Read
12:34:47.686	0.05506832	5.260222	7.893924	0.03001181	-0.15679811	0.051607728	-0.25675592	5.4118824	8.174102	Sitting_Read
12:34:47.710	0.05506832	5.260222	7.893924	0.03001181	-0.15679811	0.051607728	-0.25675592	5.4118824	8.174102	Sitting_Read
12:34:47.733	0.05506832	5.260222	7.893924	0.03001181	-0.15679811	0.051607728	-0.25675592	5.4118824	8.174102	Sitting_Read
12:34:47.756	0.05506832	5.260222	7.893924	0.03001181	-0.15679811	0.051607728	-0.25675592	5.4118824	8.174102	Sitting_Read
12:34:47.777	0.05506832	5.260222	7.893924	0.03001181	-0.15679811	0.051607728	-0.25675592	5.4118824	8.174102	Sitting_Read
12:34:47.798	0.05506832	5.260222	7.893924	0.03001181	-0.15679811	0.051607728	-0.25675592	5.4118824	8.174102	Sitting_Read
12:34:47.819	0.05506832	5.260222	7.893924	0.03001181	-0.15679811	0.051607728	-0.25675592	5.4118824	8.174102	Sitting_Read
12:34:47.841	0.05506832	5.260222	7.893924	0.03001181	-0.15679811	0.051607728	-0.25675592	5.4118824	8.174102	Sitting_Read
12:34:47.862	-0.019154198	5.130931	8.059129	0.061776802	-0.1464134	0.051607728	-0.26345322	5.3597565	8.208163	Sitting_Read
12:34:47.883	-0.019154198	5.130931	8.059129	0.061776802	-0.1464134	0.051607728	-0.26345322	5.3597565	8.208163	Sitting_Read
12:34:47.905	-0.019154198	5.130931	8.059129	0.061776802	-0.1464134	0.051607728	-0.26345322	5.3597565	8.208163	Sitting_Read
12:34:47.929	-0.019154198	5.130931	8.059129	0.061776802	-0.1464134	0.051607728	-0.26345322	5.3597565	8.208163	Sitting_Read
12:34:47.951	-0.019154198	5.130931	8.059129	0.061776802	-0.1464134	0.051607728	-0.26345322	5.3597565	8.208163	Sitting_Read
12:34:47.980	-0.019154198	5.130931	8.059129	0.061776802	-0.1464134	0.051607728	-0.26345322	5.3597565	8.208163	Sitting_Read
12:34:48.001	-0.019154198	5.130931	8.059129	0.061776802	-0.1464134	0.051607728	-0.26345322	5.3597565	8.208163	Sitting_Read
12:34:48.026	-0.019154198	5.130931	8.059129	0.061776802	-0.1464134	0.051607728	-0.26345322	5.3597565	8.208163	Sitting_Read
12:34:48.049	0.011971374	5.1859994	7.9418097	-0.13370007	-0.10120937	0.012512353	-0.12426526	5.354004	8.215202	Sitting_Read
12:34:48.071	0.011971374	5.1859994	7.9418097	-0.13370007	-0.10120937	0.012512353	-0.12426526	5.354004	8.215202	Sitting_Read
12:34:48.096	0.011971374	5.1859994	7.9418097	-0.13370007	-0.10120937	0.012512353	-0.12426526	5.354004	8.215202	Sitting_Read
12:34:48.118	0.011971374	5.1859994	7.9418097	-0.13370007	-0.10120937	0.012512353	-0.12426526	5.354004	8.215202	Sitting_Read
12:34:48.151	0.011971374	5.1859994	7.9418097	-0.13370007	-0.10120937	0.012512353	-0.12426526	5.354004	8.215202	Sitting_Read
12:34:48.173	0.011971374	5.1859994	7.9418097	-0.13370007	-0.10120937	0.012512353	-0.12426526	5.354004	8.215202	Sitting_Read
12:34:48.197	0.011971374	5.1859994	7.9418097	-0.13370007	-0.10120937	0.012512353	-0.12426526	5.354004	8.215202	Sitting_Read
12:34:48.219	-0.15562786	5.1429024	8.123775	-0.11659585	-0.008357858	0.017399276	-0.14423881	5.2702084	8.268886	Sitting_Read
12:34:48.246	-0.15562786	5.1429024	8.123775	-0.11659585	-0.008357858	0.017399276	-0.14423881	5.2702084	8.268886	Sitting_Read
12:34:48.268	-0.15562786	5.1429024	8.123775	-0.11659585	-0.008357858	0.017399276	-0.14423881	5.2702084	8.268886	Sitting_Read
12:34:48.290	-0.15562786	5.1429024	8.123775	-0.11659585	-0.008357858	0.017399276	-0.14423881	5.2702084	8.268886	Sitting_Read
12:34:48.316	-0.15562786	5.1429024	8.123775	-0.11659585	-0.008357858	0.017399276	-0.14423881	5.2702084	8.268886	Sitting_Read
12:34:48.337	-0.15562786	5.1429024	8.123775	-0.11659585	-0.008357858	0.017399276	-0.14423881	5.2702084	8.268886	Sitting_Read
12:34:48.364	-0.15562786	5.1429024	8.123775	-0.11659585	-0.008357858	0.017399276	-0.14423881	5.2702084	8.268886	Sitting_Read
12:34:48.386	-0.15562786	5.1429024	8.123775	-0.11659585	-0.008357858	0.017399276	-0.14423881	5.2702084	8.268886	Sitting_Read
12:34:48.408	-0.1340794	5.262616	8.085466	0.06299853	0.042343955	0.047942534	-0.14094664	5.2840557	8.260098	Sitting_Read
12:34:48.431	-0.1340794	5.262616	8.085466	0.06299853	0.042343955	0.047942534	-0.14094664	5.2840557	8.260098	Sitting_Read
12:34:48.453	-0.1340794	5.262616	8.085466	0.06299853	0.042343955	0.047942534	-0.14094664	5.2840557	8.260098	Sitting_Read
12:34:48.482	-0.1340794	5.262616	8.085466	0.06299853	0.042343955	0.047942534	-0.14094664	5.2840557	8.260098	Sitting_Read
12:34:48.504	-0.1340794	5.262616	8.085466	0.06299853	0.042343955	0.047942534	-0.14094664	5.2840557	8.260098	Sitting_Read
12:34:48.532	-0.1340794	5.262616	8.085466	0.06299853	0.042343955	0.047942534	-0.14094664	5.2840557	8.260098	Sitting_Read
12:34:48.553	-0.1340794	5.262616	8.085466	0.06299853	0.042343955	0.047942534	-0.14094664	5.2840557	8.260098	Sitting_Read
12:34:48.581	0.083799616	5.2506447	7.9944835	0.009242391	-0.027294682	0.0039602392	-0.05925766	5.421719	8.171402	Sitting_Read
12:34:48.603	0.083799616	5.2506447	7.9944835	0.009242391	-0.027294682	0.0039602392	-0.05925766	5.421719	8.171402	Sitting_Read
12:34:48.624	0.083799616	5.2506447	7.9944835	0.009242391	-0.027294682	0.0039602392	-0.05925766	5.421719	8.171402	Sitting_Read
12:34:48.648	0.083799616	5.2506447	7.9944835	0.009242391	-0.027294682	0.0039602392	-0.05925766	5.421719	8.171402	Sitting_Read
12:34:48.670	0.083799616	5.2506447	7.9944835	0.009242391	-0.027294682	0.0039602392	-0.05925766	5.421719	8.171402	Sitting_Read
12:34:48.697	0.083799616	5.2506447	7.9944835	0.009242391	-0.027294682	0.0039602392	-0.05925766	5.421719	8.171402	Sitting_Read
12:34:48.718	0.083799616	5.2506447	7.9944835	0.009242391	-0.027294682	0.0039602392	-0.05925766	5.421719	8.171402	Sitting_Read
12:34:48.739	0.083799616	5.2506447	7.9944835	0.009242391	-0.027294682	0.0039602392	-0.05925766	5.421719	8.171402	Sitting_Read
12:34:48.762	0.0071828244	5.2674046	7.980118	-0.15996729	-0.0004166101	0.017399276	-0.022467706	5.3550105	8.215454	Sitting_Read
12:34:48.783	0.0071828244	5.2674046	7.980118	-0.15996729	-0.0004166101	0.017399276	-0.022467706	5.3550105	8.215454	Sitting_Read
12:34:48.806	0.0071828244	5.2674046	7.980118	-0.15996729	-0.0004166101	0.017399276	-0.022467706	5.3550105	8.215454	Sitting_Read
12:34:48.828	0.0071828244	5.2674046	7.980118	-0.15996729	-0.0004166101	0.017399276	-0.022467706	5.3550105	8.215454	Sitting_Read
12:34:48.847	0.0071828244	5.2674046	7.980118	-0.15996729	-0.0004166101	0.017399276	-0.022467706	5.3550105	8.215454	Sitting_Read
12:34:48.868	0.0071828244	5.2674046	7.980118	-0.15996729	-0.0004166101	0.017399276	-0.022467706	5.3550105	8.215454	Sitting_Read
12:34:48.888	0.0071828244	5.2674046	7.980118	-0.15996729	-0.0004166101	0.017399276	-0.022467706	5.3550105	8.215454	Sitting_Read
12:34:48.912	0.0071828244	5.2674046	7.980118	-0.15996729	-0.0004166101	0.017399276	-0.022467706	5.3550105	8.215454	Sitting_Read
12:34:48.933	-0.035914123	5.0399485	7.719142	0.06910718	0.044176552	0.043055616	0.0070880586	5.2623262	8.275157	Sitting_Read
12:34:48.954	-0.035914123	5.0399485	7.719142	0.06910718	0.044176552	0.043055616	0.0070880586	5.2623262	8.275157	Sitting_Read
12:34:48.975	-0.035914123	5.0399485	7.719142	0.06910718	0.044176552	0.043055616	0.0070880586	5.2623262	8.275157	Sitting_Read
12:34:48.996	-0.035914123	5.0399485	7.719142	0.06910718	0.044176552	0.043055616	0.0070880586	5.2623262	8.275157	Sitting_Read
12:34:49.017	-0.035914123	5.0399485	7.719142	0.06910718	0.044176552	0.043055616	0.0070880586	5.2623262	8.275157	Sitting_Read
12:34:49.039	-0.035914123	5.0399485	7.719142	0.06910718	0.044176552	0.043055616	0.0070880586	5.2623262	8.275157	Sitting_Read
12:34:49.062	-0.035914123	5.0399485	7.719142	0.06910718	0.044176552	0.043055616	0.0070880586	5.2623262	8.275157	Sitting_Read
12:34:49.083	-0.035914123	5.0399485	7.719142	0.06910718	0.044176552	0.043055616	0.0070880586	5.2623262	8.275157	Sitting_Read
12:34:49.105	-0.035914123	5.0399485	7.719142	0.06910718	0.044176552	0.043055616	0.0070880586	5.2623262	8.275157	Sitting_Read
12:34:49.127	0.090982445	5.097411	7.884347	0.05322469	0.008135504	0.0064037004	0.0142538585	5.2951536	8.254179	Sitting_Read
12:34:49.149	0.090982445	5.097411	7.884347	0.05322469	0.008135504	0.0064037004	0.0142538585	5.2951536	8.254179	Sitting_Read
12:34:49.180	0.090982445	5.097411	7.884347	0.05322469	0.008135504	0.0064037004	0.0142538585	5.2951536	8.254179	Sitting_Read
12:34:49.213	0.090982445	5.097411	7.884347	0.05322469	0.008135504	0.0064037004	0.0142538585	5.2951536	8.254179	Sitting_Read
12:34:49.247	0.090982445	5.097411	7.884347	0.05322469	0.008135504	0.0064037004	0.0142538585	5.2951536	8.254179	Sitting_Read
12:34:49.281	0.090982445	5.097411	7.884347	0.05322469	0.008135504	0.0064037004	0.0142538585	5.2951536	8.254179	Sitting_Read
12:34:49.320	-0.083799616	5.296136	7.8173075	-0.058563653	0.08266106	-0.005202739	0.07667641	5.3456345	8.2212305	Sitting_Read
12:34:49.353	-0.083799616	5.296136	7.8173075	-0.058563653	0.08266106	-0.005202739	0.07667641	5.3456345	8.2212305	Sitting_Read
12:34:49.387	-0.083799616	5.296136	7.8173075	-0.058563653	0.08266106	-0.005202739	0.07667641	5.3456345	8.2212305	Sitting_Read
12:34:49.416	-0.083799616	5.296136	7.8173075	-0.058563653	0.08266106	-0.005202739	0.07667641	5.3456345	8.2212305	Sitting_Read
12:34:49.438	-0.083799616	5.296136	7.8173075	-0.058563653	0.08266106	-0.005202739	0.07667641	5.3456345	8.2212305	Sitting_Read
12:34:49.460	-0.083799616	5.296136	7.8173075	-0.058563653	0.08266106	-0.005202739	0.07667641	5.3456345	8.2212305	Sitting_Read
12:34:49.482	1.0391153	5.3512044	8.691217	-0.5606949	-0.8654018	0.18966328	0.6209581	4.936671	8.450681	Sitting_Read
12:34:49.504	1.0391153	5.3512044	8.691217	-0.5606949	-0.8654018	0.18966328	0.6209581	4.936671	8.450681	Sitting_Read
12:34:49.526	1.0391153	5.3512044	8.691217	-0.5606949	-0.8654018	0.18966328	0.6209581	4.936671	8.450681	Sitting_Read
12:34:49.548	1.0391153	5.3512044	8.691217	-0.5606949	-0.8654018	0.18966328	0.6209581	4.936671	8.450681	Sitting_Read
12:34:49.570	1.0391153	5.3512044	8.691217	-0.5606949	-0.8654018	0.18966328	0.6209581	4.936671	8.450681	Sitting_Read
12:34:49.593	1.0391153	5.3512044	8.691217	-0.5606949	-0.8654018	0.18966328	0.6209581	4.936671	8.450681	Sitting_Read
12:34:49.615	1.0391153	5.3512044	8.691217	-0.5606949	-0.8654018	0.18966328	0.6209581	4.936671	8.450681	Sitting_Read
12:34:49.637	1.0391153	5.3512044	8.691217	-0.5606949	-0.8654018	0.18966328	0.6209581	4.936671	8.450681	Sitting_Read
12:34:49.659	0.56744313	4.209135	8.332076	0.6286597	0.7026893	-0.36133718	0.41589025	4.635483	8.6319	Sitting_Read
12:34:49.681	0.56744313	4.209135	8.332076	0.6286597	0.7026893	-0.36133718	0.41589025	4.635483	8.6319	Sitting_Read
12:34:49.703	0.56744313	4.209135	8.332076	0.6286597	0.7026893	-0.36133718	0.41589025	4.635483	8.6319	Sitting_Read
12:34:49.725	0.56744313	4.209135	8.332076	0.6286597	0.7026893	-0.36133718	0.41589025	4.635483	8.6319	Sitting_Read
12:34:49.747	0.56744313	4.209135	8.332076	0.6286597	0.7026893	-0.36133718	0.41589025	4.635483	8.6319	Sitting_Read
12:34:49.772	0.56744313	4.209135	8.332076	0.6286597	0.7026893	-0.36133718	0.41589025	4.635483	8.6319	Sitting_Read
12:34:49.795	0.56744313	4.209135	8.332076	0.6286597	0.7026893	-0.36133718	0.41589025	4.635483	8.6319	Sitting_Read
12:34:49.819	0.56744313	4.209135	8.332076	0.6286597	0.7026893	-0.36133718	0.41589025	4.635483	8.6319	Sitting_Read
12:34:49.843	-0.047885496	4.6640472	8.12138	0.19738889	-0.24109752	0.13346367	-0.010472294	4.858694	8.518412	Sitting_Read
12:34:49.866	-0.047885496	4.6640472	8.12138	0.19738889	-0.24109752	0.13346367	-0.010472294	4.858694	8.518412	Sitting_Read
12:34:49.889	-0.047885496	4.6640472	8.12138	0.19738889	-0.24109752	0.13346367	-0.010472294	4.858694	8.518412	Sitting_Read
12:34:49.911	-0.047885496	4.6640472	8.12138	0.19738889	-0.24109752	0.13346367	-0.010472294	4.858694	8.518412	Sitting_Read
12:34:49.934	-0.047885496	4.6640472	8.12138	0.19738889	-0.24109752	0.13346367	-0.010472294	4.858694	8.518412	Sitting_Read
12:34:49.957	-0.047885496	4.6640472	8.12138	0.19738889	-0.24109752	0.13346367	-0.010472294	4.858694	8.518412	Sitting_Read
12:34:49.979	-0.047885496	4.6640472	8.12138	0.19738889	-0.24109752	0.13346367	-0.010472294	4.858694	8.518412	Sitting_Read
12:34:50.001	-0.047885496	4.6640472	8.12138	0.19738889	-0.24109752	0.13346367	-0.010472294	4.858694	8.518412	Sitting_Read
12:34:50.023	0.026337024	4.764607	8.693612	-0.37865704	0.08754799	0.022897063	0.01648454	4.735256	8.587631	Sitting_Read
12:34:50.045	0.026337024	4.764607	8.693612	-0.37865704	0.08754799	0.022897063	0.01648454	4.735256	8.587631	Sitting_Read
12:34:50.067	0.026337024	4.764607	8.693612	-0.37865704	0.08754799	0.022897063	0.01648454	4.735256	8.587631	Sitting_Read
12:34:50.089	0.026337024	4.764607	8.693612	-0.37865704	0.08754799	0.022897063	0.01648454	4.735256	8.587631	Sitting_Read
12:34:50.111	0.026337024	4.764607	8.693612	-0.37865704	0.08754799	0.022897063	0.01648454	4.735256	8.587631	Sitting_Read
12:34:50.133	0.026337024	4.764607	8.693612	-0.37865704	0.08754799	0.022897063	0.01648454	4.735256	8.587631	Sitting_Read
12:34:50.155	0.026337024	4.764607	8.693612	-0.37865704	0.08754799	0.022897063	0.01648454	4.735256	8.587631	Sitting_Read
12:34:50.181	0.026337024	4.764607	8.693612	-0.37865704	0.08754799	0.022897063	0.01648454	4.735256	8.587631	Sitting_Read
12:34:50.204	-0.15323359	4.635316	8.016032	0.24014945	-0.023018623	0.024118792	-0.068543814	4.731727	8.589319	Sitting_Read
12:34:50.228	-0.15323359	4.635316	8.016032	0.24014945	-0.023018623	0.024118792	-0.068543814	4.731727	8.589319	Sitting_Read
12:34:50.252	-0.15323359	4.635316	8.016032	0.24014945	-0.023018623	0.024118792	-0.068543814	4.731727	8.589319	Sitting_Read
12:34:50.275	-0.15323359	4.635316	8.016032	0.24014945	-0.023018623	0.024118792	-0.068543814	4.731727	8.589319	Sitting_Read
12:34:50.299	-0.15323359	4.635316	8.016032	0.24014945	-0.023018623	0.024118792	-0.068543814	4.731727	8.589319	Sitting_Read
12:34:50.325	-0.15323359	4.635316	8.016032	0.24014945	-0.023018623	0.024118792	-0.068543814	4.731727	8.589319	Sitting_Read
12:34:50.350	-0.15323359	4.635316	8.016032	0.24014945	-0.023018623	0.024118792	-0.068543814	4.731727	8.589319	Sitting_Read
12:34:50.373	-0.15323359	4.635316	8.016032	0.24014945	-0.023018623	0.024118792	-0.068543814	4.731727	8.589319	Sitting_Read
12:34:50.398	-0.22985038	4.5874305	7.920261	0.020848831	0.06311338	-0.025972158	-0.10396832	4.849196	8.523195	Sitting_Read
12:34:50.420	-0.22985038	4.5874305	7.920261	0.020848831	0.06311338	-0.025972158	-0.10396832	4.849196	8.523195	Sitting_Read
12:34:50.442	-0.22985038	4.5874305	7.920261	0.020848831	0.06311338	-0.025972158	-0.10396832	4.849196	8.523195	Sitting_Read
12:34:50.467	-0.22985038	4.5874305	7.920261	0.020848831	0.06311338	-0.025972158	-0.10396832	4.849196	8.523195	Sitting_Read
12:34:50.491	-0.22985038	4.5874305	7.920261	0.020848831	0.06311338	-0.025972158	-0.10396832	4.849196	8.523195	Sitting_Read
12:34:50.513	-0.22985038	4.5874305	7.920261	0.020848831	0.06311338	-0.025972158	-0.10396832	4.849196	8.523195	Sitting_Read
12:34:50.535	-0.22985038	4.5874305	7.920261	0.020848831	0.06311338	-0.025972158	-0.10396832	4.849196	8.523195	Sitting_Read
12:34:50.556	-0.2777359	4.702356	8.786988	0.0025228735	0.0044703116	0.015566679	-0.1607292	4.7734866	8.564947	Sitting_Read
12:34:50.579	-0.2777359	4.702356	8.786988	0.0025228735	0.0044703116	0.015566679	-0.1607292	4.7734866	8.564947	Sitting_Read
12:34:50.602	-0.2777359	4.702356	8.786988	0.0025228735	0.0044703116	0.015566679	-0.1607292	4.7734866	8.564947	Sitting_Read
12:34:50.627	-0.2777359	4.702356	8.786988	0.0025228735	0.0044703116	0.015566679	-0.1607292	4.7734866	8.564947	Sitting_Read
12:34:50.650	-0.2777359	4.702356	8.786988	0.0025228735	0.0044703116	0.015566679	-0.1607292	4.7734866	8.564947	Sitting_Read
12:34:50.673	-0.2777359	4.702356	8.786988	0.0025228735	0.0044703116	0.015566679	-0.1607292	4.7734866	8.564947	Sitting_Read
12:34:50.697	-0.2777359	4.702356	8.786988	0.0025228735	0.0044703116	0.015566679	-0.1607292	4.7734866	8.564947	Sitting_Read
12:34:50.721	-0.2777359	4.702356	8.786988	0.0025228735	0.0044703116	0.015566679	-0.1607292	4.7734866	8.564947	Sitting_Read
12:34:50.744	-0.45491222	4.5610933	8.140534	-0.020690007	0.008746369	0.04122302	-0.14962387	4.857401	8.51784	Sitting_Read
12:34:50.768	-0.45491222	4.5610933	8.140534	-0.020690007	0.008746369	0.04122302	-0.14962387	4.857401	8.51784	Sitting_Read
12:34:50.791	-0.45491222	4.5610933	8.140534	-0.020690007	0.008746369	0.04122302	-0.14962387	4.857401	8.51784	Sitting_Read
12:34:50.816	-0.45491222	4.5610933	8.140534	-0.020690007	0.008746369	0.04122302	-0.14962387	4.857401	8.51784	Sitting_Read
12:34:50.839	-0.45491222	4.5610933	8.140534	-0.020690007	0.008746369	0.04122302	-0.14962387	4.857401	8.51784	Sitting_Read
12:34:50.862	-0.45491222	4.5610933	8.140534	-0.020690007	0.008746369	0.04122302	-0.14962387	4.857401	8.51784	Sitting_Read
12:34:50.886	-0.45491222	4.5610933	8.140534	-0.020690007	0.008746369	0.04122302	-0.14962387	4.857401	8.51784	Sitting_Read
12:34:50.909	-0.45491222	4.5610933	8.140534	-0.020690007	0.008746369	0.04122302	-0.14962387	4.857401	8.51784	Sitting_Read
12:34:50.934	-0.17717634	4.743058	8.183631	0.050781228	0.030737517	0.057105515	-0.16825113	4.864885	8.513222	Sitting_Read
12:34:50.958	-0.17717634	4.743058	8.183631	0.050781228	0.030737517	0.057105515	-0.16825113	4.864885	8.513222	Sitting_Read
12:34:50.981	-0.17717634	4.743058	8.183631	0.050781228	0.030737517	0.057105515	-0.16825113	4.864885	8.513222	Sitting_Read
12:34:51.005	-0.17717634	4.743058	8.183631	0.050781228	0.030737517	0.057105515	-0.16825113	4.864885	8.513222	Sitting_Read
12:34:51.028	-0.17717634	4.743058	8.183631	0.050781228	0.030737517	0.057105515	-0.16825113	4.864885	8.513222	Sitting_Read
12:34:51.052	-0.17717634	4.743058	8.183631	0.050781228	0.030737517	0.057105515	-0.16825113	4.864885	8.513222	Sitting_Read
12:34:51.076	-0.17717634	4.743058	8.183631	0.050781228	0.030737517	0.057105515	-0.16825113	4.864885	8.513222	Sitting_Read
12:34:51.100	-0.23463893	4.558699	8.662486	-0.0023640485	0.07105463	-0.032691676	-0.23937984	4.827484	8.532785	Sitting_Read
12:34:51.124	-0.23463893	4.558699	8.662486	-0.0023640485	0.07105463	-0.032691676	-0.23937984	4.827484	8.532785	Sitting_Read
12:34:51.149	-0.23463893	4.558699	8.662486	-0.0023640485	0.07105463	-0.032691676	-0.23937984	4.827484	8.532785	Sitting_Read
12:34:51.173	-0.23463893	4.558699	8.662486	-0.0023640485	0.07105463	-0.032691676	-0.23937984	4.827484	8.532785	Sitting_Read
12:34:51.198	-0.23463893	4.558699	8.662486	-0.0023640485	0.07105463	-0.032691676	-0.23937984	4.827484	8.532785	Sitting_Read
12:34:51.220	-0.23463893	4.558699	8.662486	-0.0023640485	0.07105463	-0.032691676	-0.23937984	4.827484	8.532785	Sitting_Read
12:34:51.243	-0.23463893	4.558699	8.662486	-0.0023640485	0.07105463	-0.032691676	-0.23937984	4.827484	8.532785	Sitting_Read
12:34:51.267	-0.23463893	4.558699	8.662486	-0.0023640485	0.07105463	-0.032691676	-0.23937984	4.827484	8.532785	Sitting_Read
12:34:51.291	-0.08858817	4.846012	8.035186	0.039174788	-0.0040818015	0.008847161	-0.22628099	4.875658	8.505712	Sitting_Read
12:34:51.315	-0.08858817	4.846012	8.035186	0.039174788	-0.0040818015	0.008847161	-0.22628099	4.875658	8.505712	Sitting_Read
12:34:51.337	-0.08858817	4.846012	8.035186	0.039174788	-0.0040818015	0.008847161	-0.22628099	4.875658	8.505712	Sitting_Read
12:34:51.361	-0.08858817	4.846012	8.035186	0.039174788	-0.0040818015	0.008847161	-0.22628099	4.875658	8.505712	Sitting_Read
12:34:51.384	-0.08858817	4.846012	8.035186	0.039174788	-0.0040818015	0.008847161	-0.22628099	4.875658	8.505712	Sitting_Read
12:34:51.409	-0.08858817	4.846012	8.035186	0.039174788	-0.0040818015	0.008847161	-0.22628099	4.875658	8.505712	Sitting_Read
12:34:51.433	-0.08858817	4.846012	8.035186	0.039174788	-0.0040818015	0.008847161	-0.22628099	4.875658	8.505712	Sitting_Read
12:34:51.456	-0.2944958	4.659259	8.537984	0.08560055	-0.021796893	-0.019863505	-0.2180442	4.783173	8.558274	Sitting_Read
12:34:51.480	-0.2944958	4.659259	8.537984	0.08560055	-0.021796893	-0.019863505	-0.2180442	4.783173	8.558274	Sitting_Read
12:34:51.505	-0.2944958	4.659259	8.537984	0.08560055	-0.021796893	-0.019863505	-0.2180442	4.783173	8.558274	Sitting_Read
12:34:51.528	-0.2944958	4.659259	8.537984	0.08560055	-0.021796893	-0.019863505	-0.2180442	4.783173	8.558274	Sitting_Read
12:34:51.552	-0.2944958	4.659259	8.537984	0.08560055	-0.021796893	-0.019863505	-0.2180442	4.783173	8.558274	Sitting_Read
12:34:51.576	-0.2944958	4.659259	8.537984	0.08560055	-0.021796893	-0.019863505	-0.2180442	4.783173	8.558274	Sitting_Read
12:34:51.599	-0.2944958	4.659259	8.537984	0.08560055	-0.021796893	-0.019863505	-0.2180442	4.783173	8.558274	Sitting_Read
12:34:51.622	-0.2944958	4.659259	8.537984	0.08560055	-0.021796893	-0.019863505	-0.2180442	4.783173	8.558274	Sitting_Read
12:34:51.647	-0.21069619	4.9106574	7.726325	0.17967379	-0.15863071	0.012512353	-0.13393266	4.9318542	8.475212	Sitting_Read
12:34:51.673	-0.21069619	4.9106574	7.726325	0.17967379	-0.15863071	0.012512353	-0.13393266	4.9318542	8.475212	Sitting_Read
12:34:51.696	-0.21069619	4.9106574	7.726325	0.17967379	-0.15863071	0.012512353	-0.13393266	4.9318542	8.475212	Sitting_Read
12:34:51.718	-0.21069619	4.9106574	7.726325	0.17967379	-0.15863071	0.012512353	-0.13393266	4.9318542	8.475212	Sitting_Read
12:34:51.740	-0.21069619	4.9106574	7.726325	0.17967379	-0.15863071	0.012512353	-0.13393266	4.9318542	8.475212	Sitting_Read
12:34:51.764	-0.21069619	4.9106574	7.726325	0.17967379	-0.15863071	0.012512353	-0.13393266	4.9318542	8.475212	Sitting_Read
12:34:51.788	-0.21069619	4.9106574	7.726325	0.17967379	-0.15863071	0.012512353	-0.13393266	4.9318542	8.475212	Sitting_Read
12:34:51.811	-0.21069619	4.9106574	7.726325	0.17967379	-0.15863071	0.012512353	-0.13393266	4.9318542	8.475212	Sitting_Read
12:34:51.835	-0.15802214	4.9417834	8.147717	-0.053065866	0.04356569	-0.008257066	-0.06374431	5.041249	8.411426	Sitting_Read
12:34:51.859	-0.15802214	4.9417834	8.147717	-0.053065866	0.04356569	-0.008257066	-0.06374431	5.041249	8.411426	Sitting_Read
12:34:51.882	-0.15802214	4.9417834	8.147717	-0.053065866	0.04356569	-0.008257066	-0.06374431	5.041249	8.411426	Sitting_Read
12:34:51.906	-0.15802214	4.9417834	8.147717	-0.053065866	0.04356569	-0.008257066	-0.06374431	5.041249	8.411426	Sitting_Read
12:34:51.929	-0.15802214	4.9417834	8.147717	-0.053065866	0.04356569	-0.008257066	-0.06374431	5.041249	8.411426	Sitting_Read
12:34:51.952	-0.15802214	4.9417834	8.147717	-0.053065866	0.04356569	-0.008257066	-0.06374431	5.041249	8.411426	Sitting_Read
12:34:51.976	-0.15802214	4.9417834	8.147717	-0.053065866	0.04356569	-0.008257066	-0.06374431	5.041249	8.411426	Sitting_Read
12:34:51.999	-0.038308397	4.922629	8.305739	0.021459695	-0.09815505	0.0626033	0.020099225	5.0090623	8.43085	Sitting_Read
12:34:52.023	-0.038308397	4.922629	8.305739	0.021459695	-0.09815505	0.0626033	0.020099225	5.0090623	8.43085	Sitting_Read
12:34:52.046	-0.038308397	4.922629	8.305739	0.021459695	-0.09815505	0.0626033	0.020099225	5.0090623	8.43085	Sitting_Read
12:34:52.069	-0.038308397	4.922629	8.305739	0.021459695	-0.09815505	0.0626033	0.020099225	5.0090623	8.43085	Sitting_Read
12:34:52.093	-0.038308397	4.922629	8.305739	0.021459695	-0.09815505	0.0626033	0.020099225	5.0090623	8.43085	Sitting_Read
12:34:52.117	-0.038308397	4.922629	8.305739	0.021459695	-0.09815505	0.0626033	0.020099225	5.0090623	8.43085	Sitting_Read
12:34:52.141	-0.038308397	4.922629	8.305739	0.021459695	-0.09815505	0.0626033	0.020099225	5.0090623	8.43085	Sitting_Read
12:34:52.163	-0.038308397	4.922629	8.305739	0.021459695	-0.09815505	0.0626033	0.020099225	5.0090623	8.43085	Sitting_Read
12:34:52.186	0.31125572	4.905869	7.620977	-0.057952784	0.03684617	0.104753	0.09976415	5.0525603	8.404285	Sitting_Read
12:34:52.208	0.31125572	4.905869	7.620977	-0.057952784	0.03684617	0.104753	0.09976415	5.0525603	8.404285	Sitting_Read
12:34:52.232	0.31125572	4.905869	7.620977	-0.057952784	0.03684617	0.104753	0.09976415	5.0525603	8.404285	Sitting_Read
12:34:52.254	0.31125572	4.905869	7.620977	-0.057952784	0.03684617	0.104753	0.09976415	5.0525603	8.404285	Sitting_Read
12:34:52.277	0.31125572	4.905869	7.620977	-0.057952784	0.03684617	0.104753	0.09976415	5.0525603	8.404285	Sitting_Read
12:34:52.300	0.31125572	4.905869	7.620977	-0.057952784	0.03684617	0.104753	0.09976415	5.0525603	8.404285	Sitting_Read
12:34:52.323	0.31125572	4.905869	7.620977	-0.057952784	0.03684617	0.104753	0.09976415	5.0525603	8.404285	Sitting_Read
12:34:52.348	0.31125572	4.905869	7.620977	-0.057952784	0.03684617	0.104753	0.09976415	5.0525603	8.404285	Sitting_Read
12:34:52.374	0.35914123	4.8771377	8.030397	0.012907582	0.007524638	0.0345035	0.21198052	4.9180703	8.481627	Sitting_Read
12:34:52.398	0.35914123	4.8771377	8.030397	0.012907582	0.007524638	0.0345035	0.21198052	4.9180703	8.481627	Sitting_Read
12:34:52.421	0.35914123	4.8771377	8.030397	0.012907582	0.007524638	0.0345035	0.21198052	4.9180703	8.481627	Sitting_Read
12:34:52.445	0.35914123	4.8771377	8.030397	0.012907582	0.007524638	0.0345035	0.21198052	4.9180703	8.481627	Sitting_Read
12:34:52.469	0.35914123	4.8771377	8.030397	0.012907582	0.007524638	0.0345035	0.21198052	4.9180703	8.481627	Sitting_Read
12:34:52.493	0.35914123	4.8771377	8.030397	0.012907582	0.007524638	0.0345035	0.21198052	4.9180703	8.481627	Sitting_Read
12:34:52.517	0.35914123	4.8771377	8.030397	0.012907582	0.007524638	0.0345035	0.21198052	4.9180703	8.481627	Sitting_Read
12:34:52.541	0.26337022	4.479688	8.197997	0.12958284	0.046620015	-0.056515418	0.2495137	4.851083	8.5191	Sitting_Read
12:34:52.565	0.26337022	4.479688	8.197997	0.12958284	0.046620015	-0.056515418	0.2495137	4.851083	8.5191	Sitting_Read
12:34:52.589	0.26337022	4.479688	8.197997	0.12958284	0.046620015	-0.056515418	0.2495137	4.851083	8.5191	Sitting_Read
12:34:52.613	0.26337022	4.479688	8.197997	0.12958284	0.046620015	-0.056515418	0.2495137	4.851083	8.5191	Sitting_Read
12:34:52.636	0.26337022	4.479688	8.197997	0.12958284	0.046620015	-0.056515418	0.2495137	4.851083	8.5191	Sitting_Read
12:34:52.660	0.26337022	4.479688	8.197997	0.12958284	0.046620015	-0.056515418	0.2495137	4.851083	8.5191	Sitting_Read
12:34:52.683	0.26337022	4.479688	8.197997	0.12958284	0.046620015	-0.056515418	0.2495137	4.851083	8.5191	Sitting_Read
12:34:53.059	0.08858817	4.807704	8.638543	0.021459695	0.019131077	0.03083831	0.15874664	4.8553505	8.518845	Sitting_Read
12:34:53.087	0.102953814	4.6472874	7.92505	-0.05367673	0.038067903	0.025951387	0.1328966	4.931531	8.475417	Sitting_Read
12:34:53.110	0.102953814	4.6472874	7.92505	-0.05367673	0.038067903	0.025951387	0.1328966	4.931531	8.475417	Sitting_Read
12:34:53.133	0.102953814	4.6472874	7.92505	-0.05367673	0.038067903	0.025951387	0.1328966	4.931531	8.475417	Sitting_Read
12:34:53.157	0.102953814	4.6472874	7.92505	-0.05367673	0.038067903	0.025951387	0.1328966	4.931531	8.475417	Sitting_Read
12:34:53.183	0.102953814	4.6472874	7.92505	-0.05367673	0.038067903	0.025951387	0.1328966	4.931531	8.475417	Sitting_Read
12:34:53.207	0.102953814	4.6472874	7.92505	-0.05367673	0.038067903	0.025951387	0.1328966	4.931531	8.475417	Sitting_Read
12:34:53.229	0.102953814	4.6472874	7.92505	-0.05367673	0.038067903	0.025951387	0.1328966	4.931531	8.475417	Sitting_Read
12:34:53.253	0.14844504	4.767001	8.267431	-0.05367673	0.038067903	0.025951387	0.1328966	4.931531	8.475417	Sitting_Read
12:34:53.277	0.14844504	4.767001	8.267431	0.009853256	-0.007746993	0.025951387	0.14839521	4.8488507	8.522735	Sitting_Read
12:34:53.301	0.14844504	4.767001	8.267431	0.009853256	-0.007746993	0.025951387	0.14839521	4.8488507	8.522735	Sitting_Read
12:34:53.325	0.14844504	4.767001	8.267431	0.009853256	-0.007746993	0.025951387	0.14839521	4.8488507	8.522735	Sitting_Read
12:34:53.349	0.14844504	4.767001	8.267431	0.009853256	-0.007746993	0.025951387	0.14839521	4.8488507	8.522735	Sitting_Read
12:34:53.372	0.14844504	4.767001	8.267431	0.009853256	-0.007746993	0.025951387	0.14839521	4.8488507	8.522735	Sitting_Read
12:34:53.395	0.14844504	4.767001	8.267431	0.009853256	-0.007746993	0.025951387	0.14839521	4.8488507	8.522735	Sitting_Read
12:34:53.420	0.14844504	4.767001	8.267431	0.009853256	-0.007746993	0.025951387	0.14839521	4.8488507	8.522735	Sitting_Read
12:34:53.444	0.009577099	4.6544704	8.458973	-0.054287594	0.009357234	0.0051819696	0.13545506	4.8217645	8.538302	Sitting_Read
12:34:53.468	0.009577099	4.6544704	8.458973	-0.054287594	0.009357234	0.0051819696	0.13545506	4.8217645	8.538302	Sitting_Read
12:34:53.491	0.009577099	4.6544704	8.458973	-0.054287594	0.009357234	0.0051819696	0.13545506	4.8217645	8.538302	Sitting_Read
12:34:53.515	0.009577099	4.6544704	8.458973	-0.054287594	0.009357234	0.0051819696	0.13545506	4.8217645	8.538302	Sitting_Read
12:34:53.539	0.009577099	4.6544704	8.458973	-0.054287594	0.009357234	0.0051819696	0.13545506	4.8217645	8.538302	Sitting_Read
12:34:53.562	0.009577099	4.6544704	8.458973	-0.054287594	0.009357234	0.0051819696	0.13545506	4.8217645	8.538302	Sitting_Read
12:34:53.586	0.009577099	4.6544704	8.458973	-0.054287594	0.009357234	0.0051819696	0.13545506	4.8217645	8.538302	Sitting_Read
12:34:53.610	0.009577099	4.6544704	8.458973	-0.054287594	0.009357234	0.0051819696	0.13545506	4.8217645	8.538302	Sitting_Read
12:34:53.633	0.083799616	4.7262983	8.375174	-0.02130087	0.009357234	0.011901488	0.14729178	4.8357244	8.530207	Sitting_Read
12:34:53.655	0.083799616	4.7262983	8.375174	-0.02130087	0.009357234	0.011901488	0.14729178	4.8357244	8.530207	Sitting_Read
12:34:53.678	0.083799616	4.7262983	8.375174	-0.02130087	0.009357234	0.011901488	0.14729178	4.8357244	8.530207	Sitting_Read
12:34:53.700	0.083799616	4.7262983	8.375174	-0.02130087	0.009357234	0.011901488	0.14729178	4.8357244	8.530207	Sitting_Read
12:34:53.721	0.083799616	4.7262983	8.375174	-0.02130087	0.009357234	0.011901488	0.14729178	4.8357244	8.530207	Sitting_Read
12:34:53.742	0.083799616	4.7262983	8.375174	-0.02130087	0.009357234	0.011901488	0.14729178	4.8357244	8.530207	Sitting_Read
12:34:53.763	0.083799616	4.7262983	8.375174	-0.02130087	0.009357234	0.011901488	0.14729178	4.8357244	8.530207	Sitting_Read
12:34:53.785	0.083799616	4.7262983	8.375174	-0.02130087	0.009357234	0.011901488	0.14729178	4.8357244	8.530207	Sitting_Read
12:34:53.805	0.11492519	4.6927786	8.279403	0.012296718	0.052117802	-0.040632922	0.14956747	4.9355907	8.4727745	Sitting_Read
12:34:53.827	0.11492519	4.6927786	8.279403	0.012296718	0.052117802	-0.040632922	0.14956747	4.9355907	8.4727745	Sitting_Read
12:34:53.852	0.11492519	4.6927786	8.279403	0.012296718	0.052117802	-0.040632922	0.14956747	4.9355907	8.4727745	Sitting_Read
12:34:53.874	0.11492519	4.6927786	8.279403	0.012296718	0.052117802	-0.040632922	0.14956747	4.9355907	8.4727745	Sitting_Read
12:34:53.895	0.11492519	4.6927786	8.279403	0.012296718	0.052117802	-0.040632922	0.14956747	4.9355907	8.4727745	Sitting_Read
12:34:53.920	0.11492519	4.6927786	8.279403	0.012296718	0.052117802	-0.040632922	0.14956747	4.9355907	8.4727745	Sitting_Read
12:34:53.941	0.11492519	4.6927786	8.279403	0.012296718	0.052117802	-0.040632922	0.14956747	4.9355907	8.4727745	Sitting_Read
12:34:53.963	0.11492519	4.6927786	8.279403	0.012296718	0.052117802	-0.040632922	0.14956747	4.9355907	8.4727745	Sitting_Read
12:34:53.986	0.026337024	4.9154463	8.056735	0.028179215	-0.0028600711	0.024118792	0.09089725	4.9755497	8.450208	Sitting_Read
12:34:54.007	0.026337024	4.9154463	8.056735	0.028179215	-0.0028600711	0.024118792	0.09089725	4.9755497	8.450208	Sitting_Read
12:34:54.028	0.026337024	4.9154463	8.056735	0.028179215	-0.0028600711	0.024118792	0.09089725	4.9755497	8.450208	Sitting_Read
12:34:54.053	0.026337024	4.9154463	8.056735	0.028179215	-0.0028600711	0.024118792	0.09089725	4.9755497	8.450208	Sitting_Read
12:34:54.074	0.026337024	4.9154463	8.056735	0.028179215	-0.0028600711	0.024118792	0.09089725	4.9755497	8.450208	Sitting_Read
12:34:54.096	0.026337024	4.9154463	8.056735	0.028179215	-0.0028600711	0.024118792	0.09089725	4.9755497	8.450208	Sitting_Read
12:34:54.120	0.026337024	4.9154463	8.056735	0.028179215	-0.0028600711	0.024118792	0.09089725	4.9755497	8.450208	Sitting_Read
12:34:54.142	0.026337024	4.9154463	8.056735	0.028179215	-0.0028600711	0.024118792	0.09089725	4.9755497	8.450208	Sitting_Read
12:34:54.163	0.05985687	4.8316464	8.095043	-0.02802039	-0.0016383406	0.0027385089	0.0963919	5.0102177	8.429638	Sitting_Read
12:34:54.187	0.05985687	4.8316464	8.095043	-0.02802039	-0.0016383406	0.0027385089	0.0963919	5.0102177	8.429638	Sitting_Read
12:34:54.209	0.05985687	4.8316464	8.095043	-0.02802039	-0.0016383406	0.0027385089	0.0963919	5.0102177	8.429638	Sitting_Read
12:34:54.230	0.05985687	4.8316464	8.095043	-0.02802039	-0.0016383406	0.0027385089	0.0963919	5.0102177	8.429638	Sitting_Read
12:34:54.253	0.05985687	4.8316464	8.095043	-0.02802039	-0.0016383406	0.0027385089	0.0963919	5.0102177	8.429638	Sitting_Read
12:34:54.275	0.05985687	4.8316464	8.095043	-0.02802039	-0.0016383406	0.0027385089	0.0963919	5.0102177	8.429638	Sitting_Read
12:34:54.296	0.05985687	4.8316464	8.095043	-0.02802039	-0.0016383406	0.0027385089	0.0963919	5.0102177	8.429638	Sitting_Read
12:34:54.318	0.05985687	4.8316464	8.095043	-0.02802039	-0.0016383406	0.0027385089	0.0963919	5.0102177	8.429638	Sitting_Read
12:34:54.341	0.10774237	4.853195	8.224334	-0.009083566	0.01241156	0.032670908	0.09041867	4.9759455	8.44998	Sitting_Read
12:34:54.362	0.10774237	4.853195	8.224334	-0.009083566	0.01241156	0.032670908	0.09041867	4.9759455	8.44998	Sitting_Read
12:34:54.383	0.10774237	4.853195	8.224334	-0.009083566	0.01241156	0.032670908	0.09041867	4.9759455	8.44998	Sitting_Read
12:34:54.404	0.10774237	4.853195	8.224334	-0.009083566	0.01241156	0.032670908	0.09041867	4.9759455	8.44998	Sitting_Read
12:34:54.426	0.10774237	4.853195	8.224334	-0.009083566	0.01241156	0.032670908	0.09041867	4.9759455	8.44998	Sitting_Read
12:34:54.448	0.10774237	4.853195	8.224334	-0.009083566	0.01241156	0.032670908	0.09041867	4.9759455	8.44998	Sitting_Read
12:34:54.471	0.10774237	4.853195	8.224334	-0.009083566	0.01241156	0.032670908	0.09041867	4.9759455	8.44998	Sitting_Read
12:34:54.493	0.10774237	4.853195	8.224334	-0.009083566	0.01241156	0.032670908	0.09041867	4.9759455	8.44998	Sitting_Read
12:34:54.515	0.11492519	4.913052	8.016032	-0.0017531832	-0.022407759	0.024118792	0.0907406	5.02121	8.423155	Sitting_Read
12:34:54.538	0.11492519	4.913052	8.016032	-0.0017531832	-0.022407759	0.024118792	0.0907406	5.02121	8.423155	Sitting_Read
12:34:54.560	0.11492519	4.913052	8.016032	-0.0017531832	-0.022407759	0.024118792	0.0907406	5.02121	8.423155	Sitting_Read
12:34:54.581	0.11492519	4.913052	8.016032	-0.0017531832	-0.022407759	0.024118792	0.0907406	5.02121	8.423155	Sitting_Read
12:34:54.605	0.11492519	4.913052	8.016032	-0.0017531832	-0.022407759	0.024118792	0.0907406	5.02121	8.423155	Sitting_Read
12:34:54.626	0.11492519	4.913052	8.016032	-0.0017531832	-0.022407759	0.024118792	0.0907406	5.02121	8.423155	Sitting_Read
12:34:54.649	0.11492519	4.913052	8.016032	-0.0017531832	-0.022407759	0.024118792	0.0907406	5.02121	8.423155	Sitting_Read
12:34:54.670	0.11492519	4.913052	8.016032	-0.0017531832	-0.022407759	0.024118792	0.0907406	5.02121	8.423155	Sitting_Read
12:34:54.691	0.047885496	4.8771377	8.375174	-0.03412904	0.017298482	0.010679757	0.10792437	4.9932165	8.439577	Sitting_Read
12:34:54.712	0.047885496	4.8771377	8.375174	-0.03412904	0.017298482	0.010679757	0.10792437	4.9932165	8.439577	Sitting_Read
12:34:54.733	0.047885496	4.8771377	8.375174	-0.03412904	0.017298482	0.010679757	0.10792437	4.9932165	8.439577	Sitting_Read
12:34:54.755	0.047885496	4.8771377	8.375174	-0.03412904	0.017298482	0.010679757	0.10792437	4.9932165	8.439577	Sitting_Read
12:34:54.777	0.047885496	4.8771377	8.375174	-0.03412904	0.017298482	0.010679757	0.10792437	4.9932165	8.439577	Sitting_Read
12:34:54.799	0.047885496	4.8771377	8.375174	-0.03412904	0.017298482	0.010679757	0.10792437	4.9932165	8.439577	Sitting_Read
12:34:54.822	0.047885496	4.8771377	8.375174	-0.03412904	0.017298482	0.010679757	0.10792437	4.9932165	8.439577	Sitting_Read
12:34:54.844	0.047885496	4.8771377	8.375174	-0.03412904	0.017298482	0.010679757	0.10792437	4.9932165	8.439577	Sitting_Read
12:34:54.865	0.047885496	4.8771377	8.375174	-0.03412904	0.017298482	0.010679757	0.10792437	4.9932165	8.439577	Sitting_Read
12:34:54.886	0.12929083	4.8364353	8.2387	0.033066135	0.010578964	0.01923187	0.09719299	4.9927483	8.439986	Sitting_Read
12:34:54.908	0.12929083	4.8364353	8.2387	0.033066135	0.010578964	0.01923187	0.09719299	4.9927483	8.439986	Sitting_Read
12:34:54.929	0.12929083	4.8364353	8.2387	0.033066135	0.010578964	0.01923187	0.09719299	4.9927483	8.439986	Sitting_Read
12:34:54.951	0.12929083	4.8364353	8.2387	0.033066135	0.010578964	0.01923187	0.09719299	4.9927483	8.439986	Sitting_Read
12:34:54.972	0.12929083	4.8364353	8.2387	0.033066135	0.010578964	0.01923187	0.09719299	4.9927483	8.439986	Sitting_Read
12:34:54.994	0.12929083	4.8364353	8.2387	0.033066135	0.010578964	0.01923187	0.09719299	4.9927483	8.439986	Sitting_Read
12:34:55.015	0.12929083	4.8364353	8.2387	0.033066135	0.010578964	0.01923187	0.09719299	4.9927483	8.439986	Sitting_Read
12:34:55.040	0.12929083	4.8364353	8.2387	0.033066135	0.010578964	0.01923187	0.09719299	4.9927483	8.439986	Sitting_Read
12:34:55.061	0.083799616	4.9417834	8.075889	-0.0048075095	0.017909348	0.014344948	0.09175912	5.053778	8.4036455	Sitting_Read
12:34:55.083	0.083799616	4.9417834	8.075889	-0.0048075095	0.017909348	0.014344948	0.09175912	5.053778	8.4036455	Sitting_Read
12:34:55.108	0.083799616	4.9417834	8.075889	-0.0048075095	0.017909348	0.014344948	0.09175912	5.053778	8.4036455	Sitting_Read
12:34:55.131	0.083799616	4.9417834	8.075889	-0.0048075095	0.017909348	0.014344948	0.09175912	5.053778	8.4036455	Sitting_Read
12:34:55.152	0.083799616	4.9417834	8.075889	-0.0048075095	0.017909348	0.014344948	0.09175912	5.053778	8.4036455	Sitting_Read
12:34:55.174	0.083799616	4.9417834	8.075889	-0.0048075095	0.017909348	0.014344948	0.09175912	5.053778	8.4036455	Sitting_Read
12:34:55.196	0.083799616	4.9417834	8.075889	-0.0048075095	0.017909348	0.014344948	0.09175912	5.053778	8.4036455	Sitting_Read
12:34:55.218	0.083799616	4.9417834	8.075889	-0.0048075095	0.017909348	0.014344948	0.09175912	5.053778	8.4036455	Sitting_Read
12:34:55.241	0.057462595	4.929812	8.102226	-0.001142318	-0.0004166101	0.008847161	0.0808819	5.041603	8.411065	Sitting_Read
12:34:55.264	0.057462595	4.929812	8.102226	-0.001142318	-0.0004166101	0.008847161	0.0808819	5.041603	8.411065	Sitting_Read
12:34:55.285	0.057462595	4.929812	8.102226	-0.001142318	-0.0004166101	0.008847161	0.0808819	5.041603	8.411065	Sitting_Read
12:34:55.307	0.057462595	4.929812	8.102226	-0.001142318	-0.0004166101	0.008847161	0.0808819	5.041603	8.411065	Sitting_Read
12:34:55.330	0.057462595	4.929812	8.102226	-0.001142318	-0.0004166101	0.008847161	0.0808819	5.041603	8.411065	Sitting_Read
12:34:55.351	0.057462595	4.929812	8.102226	-0.001142318	-0.0004166101	0.008847161	0.0808819	5.041603	8.411065	Sitting_Read
12:34:55.374	0.057462595	4.929812	8.102226	-0.001142318	-0.0004166101	0.008847161	0.0808819	5.041603	8.411065	Sitting_Read
12:34:55.395	0.057462595	4.929812	8.102226	-0.001142318	-0.0004166101	0.008847161	0.0808819	5.041603	8.411065	Sitting_Read
12:34:55.418	0.08619389	4.8579836	8.030397	0.0043554693	0.0063029076	0.008847161	0.07906652	4.9957533	8.438399	Sitting_Read
12:34:55.442	0.08619389	4.8579836	8.030397	0.0043554693	0.0063029076	0.008847161	0.07906652	4.9957533	8.438399	Sitting_Read
12:34:55.464	0.08619389	4.8579836	8.030397	0.0043554693	0.0063029076	0.008847161	0.07906652	4.9957533	8.438399	Sitting_Read
12:34:55.486	0.08619389	4.8579836	8.030397	0.0043554693	0.0063029076	0.008847161	0.07906652	4.9957533	8.438399	Sitting_Read
12:34:55.508	0.08619389	4.8579836	8.030397	0.0043554693	0.0063029076	0.008847161	0.07906652	4.9957533	8.438399	Sitting_Read
12:34:55.530	0.08619389	4.8579836	8.030397	0.0043554693	0.0063029076	0.008847161	0.07906652	4.9957533	8.438399	Sitting_Read
12:34:55.552	0.08619389	4.8579836	8.030397	0.0043554693	0.0063029076	0.008847161	0.07906652	4.9957533	8.438399	Sitting_Read
12:34:55.575	0.08619389	4.8579836	8.030397	0.0043554693	0.0063029076	0.008847161	0.07906652	4.9957533	8.438399	Sitting_Read
12:34:55.597	0.083799616	4.7957325	8.147717	7.9412486e-05	-0.004692667	0.009458027	0.07154431	4.973132	8.451815	Sitting_Read
12:34:55.618	0.083799616	4.7957325	8.147717	7.9412486e-05	-0.004692667	0.009458027	0.07154431	4.973132	8.451815	Sitting_Read
12:34:55.645	0.083799616	4.7957325	8.147717	7.9412486e-05	-0.004692667	0.009458027	0.07154431	4.973132	8.451815	Sitting_Read
12:34:55.667	0.083799616	4.7957325	8.147717	7.9412486e-05	-0.004692667	0.009458027	0.07154431	4.973132	8.451815	Sitting_Read
12:34:55.692	0.083799616	4.7957325	8.147717	7.9412486e-05	-0.004692667	0.009458027	0.07154431	4.973132	8.451815	Sitting_Read
12:34:55.713	0.083799616	4.7957325	8.147717	7.9412486e-05	-0.004692667	0.009458027	0.07154431	4.973132	8.451815	Sitting_Read
12:34:55.734	0.083799616	4.7957325	8.147717	7.9412486e-05	-0.004692667	0.009458027	0.07154431	4.973132	8.451815	Sitting_Read
12:34:55.759	0.083799616	4.7957325	8.147717	7.9412486e-05	-0.004692667	0.009458027	0.07154431	4.973132	8.451815	Sitting_Read
12:34:55.780	-0.0071828244	4.781367	8.217151	-0.018246546	0.024628865	0.019842735	0.07358649	4.963926	8.457208	Sitting_Read
12:34:55.803	-0.0071828244	4.781367	8.217151	-0.018246546	0.024628865	0.019842735	0.07358649	4.963926	8.457208	Sitting_Read
12:34:55.826	-0.0071828244	4.781367	8.217151	-0.018246546	0.024628865	0.019842735	0.07358649	4.963926	8.457208	Sitting_Read
12:34:55.847	-0.0071828244	4.781367	8.217151	-0.018246546	0.024628865	0.019842735	0.07358649	4.963926	8.457208	Sitting_Read
12:34:55.869	-0.0071828244	4.781367	8.217151	-0.018246546	0.024628865	0.019842735	0.07358649	4.963926	8.457208	Sitting_Read
12:34:55.893	-0.0071828244	4.781367	8.217151	-0.018246546	0.024628865	0.019842735	0.07358649	4.963926	8.457208	Sitting_Read
12:34:55.914	-0.0071828244	4.781367	8.217151	-0.018246546	0.024628865	0.019842735	0.07358649	4.963926	8.457208	Sitting_Read
12:34:55.936	-0.0071828244	4.781367	8.217151	-0.018246546	0.024628865	0.019842735	0.07358649	4.963926	8.457208	Sitting_Read
12:34:55.960	-0.014365649	4.869955	8.286585	0.01840537	0.020963673	0.013123219	0.053380877	4.965312	8.456546	Sitting_Read
12:34:55.982	-0.014365649	4.869955	8.286585	0.01840537	0.020963673	0.013123219	0.053380877	4.965312	8.456546	Sitting_Read
12:34:56.004	-0.014365649	4.869955	8.286585	0.01840537	0.020963673	0.013123219	0.053380877	4.965312	8.456546	Sitting_Read
12:34:56.027	-0.014365649	4.869955	8.286585	0.01840537	0.020963673	0.013123219	0.053380877	4.965312	8.456546	Sitting_Read
12:34:56.048	-0.014365649	4.869955	8.286585	0.01840537	0.020963673	0.013123219	0.053380877	4.965312	8.456546	Sitting_Read
12:34:56.070	-0.014365649	4.869955	8.286585	0.01840537	0.020963673	0.013123219	0.053380877	4.965312	8.456546	Sitting_Read
12:34:56.093	-0.014365649	4.869955	8.286585	0.01840537	0.020963673	0.013123219	0.053380877	4.965312	8.456546	Sitting_Read
12:34:56.115	-0.014365649	4.869955	8.286585	0.01840537	0.020963673	0.013123219	0.053380877	4.965312	8.456546	Sitting_Read
12:34:56.136	0.026337024	4.862772	8.12138	0.0055771996	-0.0034709363	0.010679757	0.051377576	4.982215	8.446611	Sitting_Read
12:34:56.159	0.026337024	4.862772	8.12138	0.0055771996	-0.0034709363	0.010679757	0.051377576	4.982215	8.446611	Sitting_Read
12:34:56.182	0.026337024	4.862772	8.12138	0.0055771996	-0.0034709363	0.010679757	0.051377576	4.982215	8.446611	Sitting_Read
12:34:56.203	0.026337024	4.862772	8.12138	0.0055771996	-0.0034709363	0.010679757	0.051377576	4.982215	8.446611	Sitting_Read
12:34:56.227	0.026337024	4.862772	8.12138	0.0055771996	-0.0034709363	0.010679757	0.051377576	4.982215	8.446611	Sitting_Read
12:34:56.248	0.026337024	4.862772	8.12138	0.0055771996	-0.0034709363	0.010679757	0.051377576	4.982215	8.446611	Sitting_Read
12:34:56.270	0.026337024	4.862772	8.12138	0.0055771996	-0.0034709363	0.010679757	0.051377576	4.982215	8.446611	Sitting_Read
12:34:56.294	0.026337024	4.862772	8.12138	0.0055771996	-0.0034709363	0.010679757	0.051377576	4.982215	8.446611	Sitting_Read
12:34:56.318	-0.05985687	4.8555894	8.291373	-0.017635679	-0.008357858	0.009458027	0.0507989	4.978457	8.448831	Sitting_Read
12:34:56.340	-0.05985687	4.8555894	8.291373	-0.017635679	-0.008357858	0.009458027	0.0507989	4.978457	8.448831	Sitting_Read
12:34:56.360	-0.05985687	4.8555894	8.291373	-0.017635679	-0.008357858	0.009458027	0.0507989	4.978457	8.448831	Sitting_Read
12:34:56.382	-0.05985687	4.8555894	8.291373	-0.017635679	-0.008357858	0.009458027	0.0507989	4.978457	8.448831	Sitting_Read
12:34:56.404	-0.05985687	4.8555894	8.291373	-0.017635679	-0.008357858	0.009458027	0.0507989	4.978457	8.448831	Sitting_Read
12:34:56.428	-0.05985687	4.8555894	8.291373	-0.017635679	-0.008357858	0.009458027	0.0507989	4.978457	8.448831	Sitting_Read
12:34:56.449	-0.05985687	4.8555894	8.291373	-0.017635679	-0.008357858	0.009458027	0.0507989	4.978457	8.448831	Sitting_Read
12:34:56.471	-0.05985687	4.8555894	8.291373	-0.017635679	-0.008357858	0.009458027	0.0507989	4.978457	8.448831	Sitting_Read
12:34:56.495	0.03351985	4.7981267	8.219545	-0.0023640485	-0.009579589	0.0064037004	0.052053284	4.9814377	8.447065	Sitting_Read
12:34:56.516	0.03351985	4.7981267	8.219545	-0.0023640485	-0.009579589	0.0064037004	0.052053284	4.9814377	8.447065	Sitting_Read
12:34:56.540	0.03351985	4.7981267	8.219545	-0.0023640485	-0.009579589	0.0064037004	0.052053284	4.9814377	8.447065	Sitting_Read
12:34:56.562	0.03351985	4.7981267	8.219545	-0.0023640485	-0.009579589	0.0064037004	0.052053284	4.9814377	8.447065	Sitting_Read
12:34:56.583	0.03351985	4.7981267	8.219545	-0.0023640485	-0.009579589	0.0064037004	0.052053284	4.9814377	8.447065	Sitting_Read
12:34:56.605	0.03351985	4.7981267	8.219545	-0.0023640485	-0.009579589	0.0064037004	0.052053284	4.9814377	8.447065	Sitting_Read
12:34:56.628	0.03351985	4.7981267	8.219545	-0.0023640485	-0.009579589	0.0064037004	0.052053284	4.9814377	8.447065	Sitting_Read
12:34:56.650	0.03351985	4.7981267	8.219545	-0.0023640485	-0.009579589	0.0064037004	0.052053284	4.9814377	8.447065	Sitting_Read
12:34:56.673	0.019154198	4.846012	7.980118	0.0049663344	-0.0004166101	0.0070145656	0.053045947	4.9947886	8.439173	Sitting_Read
12:34:56.695	0.019154198	4.846012	7.980118	0.0049663344	-0.0004166101	0.0070145656	0.053045947	4.9947886	8.439173	Sitting_Read
12:34:56.717	0.019154198	4.846012	7.980118	0.0049663344	-0.0004166101	0.0070145656	0.053045947	4.9947886	8.439173	Sitting_Read
12:34:56.740	0.019154198	4.846012	7.980118	0.0049663344	-0.0004166101	0.0070145656	0.053045947	4.9947886	8.439173	Sitting_Read
12:34:56.763	0.019154198	4.846012	7.980118	0.0049663344	-0.0004166101	0.0070145656	0.053045947	4.9947886	8.439173	Sitting_Read
12:34:56.784	0.019154198	4.846012	7.980118	0.0049663344	-0.0004166101	0.0070145656	0.053045947	4.9947886	8.439173	Sitting_Read
12:34:56.806	0.019154198	4.846012	7.980118	0.0049663344	-0.0004166101	0.0070145656	0.053045947	4.9947886	8.439173	Sitting_Read
12:34:56.830	0.019154198	4.846012	7.980118	0.0049663344	-0.0004166101	0.0070145656	0.053045947	4.9947886	8.439173	Sitting_Read
12:34:56.852	0.019154198	4.8340406	8.085466	0.0196271	0.0063029076	0.010679757	0.05041063	4.9962497	8.438324	Sitting_Read
12:34:56.873	0.019154198	4.8340406	8.085466	0.0196271	0.0063029076	0.010679757	0.05041063	4.9962497	8.438324	Sitting_Read
12:34:56.896	0.019154198	4.8340406	8.085466	0.0196271	0.0063029076	0.010679757	0.05041063	4.9962497	8.438324	Sitting_Read
12:34:56.917	0.019154198	4.8340406	8.085466	0.0196271	0.0063029076	0.010679757	0.05041063	4.9962497	8.438324	Sitting_Read
12:34:56.939	0.019154198	4.8340406	8.085466	0.0196271	0.0063029076	0.010679757	0.05041063	4.9962497	8.438324	Sitting_Read
12:34:56.963	0.019154198	4.8340406	8.085466	0.0196271	0.0063029076	0.010679757	0.05041063	4.9962497	8.438324	Sitting_Read
12:34:56.985	0.019154198	4.8340406	8.085466	0.0196271	0.0063029076	0.010679757	0.05041063	4.9962497	8.438324	Sitting_Read
12:34:57.007	0.019154198	4.8340406	8.085466	0.0196271	0.0063029076	0.010679757	0.05041063	4.9962497	8.438324	Sitting_Read
12:34:57.032	-0.0071828244	4.8388295	8.147717	0.0006902778	-0.0016383406	0.01923187	0.056150783	4.994107	8.439553	Sitting_Read
12:34:57.054	-0.0071828244	4.8388295	8.147717	0.0006902778	-0.0016383406	0.01923187	0.056150783	4.994107	8.439553	Sitting_Read
12:34:57.076	-0.0071828244	4.8388295	8.147717	0.0006902778	-0.0016383406	0.01923187	0.056150783	4.994107	8.439553	Sitting_Read
12:34:57.098	-0.0071828244	4.8388295	8.147717	0.0006902778	-0.0016383406	0.01923187	0.056150783	4.994107	8.439553	Sitting_Read
12:34:57.119	-0.0071828244	4.8388295	8.147717	0.0006902778	-0.0016383406	0.01923187	0.056150783	4.994107	8.439553	Sitting_Read
12:34:57.140	-0.0071828244	4.8388295	8.147717	0.0006902778	-0.0016383406	0.01923187	0.056150783	4.994107	8.439553	Sitting_Read
12:34:57.162	-0.0071828244	4.8388295	8.147717	0.0006902778	-0.0016383406	0.01923187	0.056150783	4.994107	8.439553	Sitting_Read
12:34:57.186	-0.0071828244	4.8388295	8.147717	0.0006902778	-0.0016383406	0.01923187	0.056150783	4.994107	8.439553	Sitting_Read
12:34:57.208	0.062251143	4.862772	8.157294	0.0006902778	-0.0016383406	0.01923187	0.056150783	4.994107	8.439553	Sitting_Read
12:34:57.231	0.062251143	4.862772	8.157294	-0.03290731	-0.015077377	0.010068892	0.06373349	4.989679	8.442121	Sitting_Read
12:34:57.252	0.062251143	4.862772	8.157294	-0.03290731	-0.015077377	0.010068892	0.06373349	4.989679	8.442121	Sitting_Read
12:34:57.274	0.062251143	4.862772	8.157294	-0.03290731	-0.015077377	0.010068892	0.06373349	4.989679	8.442121	Sitting_Read
12:34:57.297	0.062251143	4.862772	8.157294	-0.03290731	-0.015077377	0.010068892	0.06373349	4.989679	8.442121	Sitting_Read
12:34:57.319	0.062251143	4.862772	8.157294	-0.03290731	-0.015077377	0.010068892	0.06373349	4.989679	8.442121	Sitting_Read
12:34:57.341	0.062251143	4.862772	8.157294	-0.03290731	-0.015077377	0.010068892	0.06373349	4.989679	8.442121	Sitting_Read
12:34:57.364	0.062251143	4.862772	8.157294	-0.03290731	-0.015077377	0.010068892	0.06373349	4.989679	8.442121	Sitting_Read
12:34:57.386	0.062251143	4.862772	8.157294	-0.03290731	-0.015077377	0.010068892	0.06373349	4.989679	8.442121	Sitting_Read
12:34:57.408	0.05506832	4.7741838	8.243488	-0.001142318	-0.013244781	0.019842735	0.077781014	4.9866796	8.443774	Sitting_Read
12:34:57.432	0.05506832	4.7741838	8.243488	-0.001142318	-0.013244781	0.019842735	0.077781014	4.9866796	8.443774	Sitting_Read
12:34:57.453	0.05506832	4.7741838	8.243488	-0.001142318	-0.013244781	0.019842735	0.077781014	4.9866796	8.443774	Sitting_Read
12:34:57.474	0.05506832	4.7741838	8.243488	-0.001142318	-0.013244781	0.019842735	0.077781014	4.9866796	8.443774	Sitting_Read
12:34:57.496	0.05506832	4.7741838	8.243488	-0.001142318	-0.013244781	0.019842735	0.077781014	4.9866796	8.443774	Sitting_Read
12:34:57.518	0.05506832	4.7741838	8.243488	-0.001142318	-0.013244781	0.019842735	0.077781014	4.9866796	8.443774	Sitting_Read
12:34:57.540	0.05506832	4.7741838	8.243488	-0.001142318	-0.013244781	0.019842735	0.077781014	4.9866796	8.443774	Sitting_Read
12:34:57.562	0.05506832	4.7741838	8.243488	-0.001142318	-0.013244781	0.019842735	0.077781014	4.9866796	8.443774	Sitting_Read
12:34:57.583	0.05027977	4.73827	8.133351	0.04406171	-0.06455746	-0.00642447	0.034244217	4.9652615	8.456676	Sitting_Read
12:34:57.604	0.05027977	4.73827	8.133351	0.04406171	-0.06455746	-0.00642447	0.034244217	4.9652615	8.456676	Sitting_Read
12:34:57.626	0.05027977	4.73827	8.133351	0.04406171	-0.06455746	-0.00642447	0.034244217	4.9652615	8.456676	Sitting_Read
12:34:57.648	0.05027977	4.73827	8.133351	0.04406171	-0.06455746	-0.00642447	0.034244217	4.9652615	8.456676	Sitting_Read
12:34:57.669	0.05027977	4.73827	8.133351	0.04406171	-0.06455746	-0.00642447	0.034244217	4.9652615	8.456676	Sitting_Read
12:34:57.691	0.05027977	4.73827	8.133351	0.04406171	-0.06455746	-0.00642447	0.034244217	4.9652615	8.456676	Sitting_Read
12:34:57.712	0.05027977	4.73827	8.133351	0.04406171	-0.06455746	-0.00642447	0.034244217	4.9652615	8.456676	Sitting_Read
12:34:57.734	0.05027977	4.73827	8.133351	0.04406171	-0.06455746	-0.00642447	0.034244217	4.9652615	8.456676	Sitting_Read
12:34:57.755	-0.083799616	4.80531	8.332076	-0.0041966443	-0.0010274753	0.0039602392	0.0543639	4.9452004	8.468316	Sitting_Read
12:34:57.776	-0.083799616	4.80531	8.332076	-0.0041966443	-0.0010274753	0.0039602392	0.0543639	4.9452004	8.468316	Sitting_Read
12:34:57.798	-0.083799616	4.80531	8.332076	-0.0041966443	-0.0010274753	0.0039602392	0.0543639	4.9452004	8.468316	Sitting_Read
12:34:57.819	-0.083799616	4.80531	8.332076	-0.0041966443	-0.0010274753	0.0039602392	0.0543639	4.9452004	8.468316	Sitting_Read
12:34:57.841	-0.083799616	4.80531	8.332076	-0.0041966443	-0.0010274753	0.0039602392	0.0543639	4.9452004	8.468316	Sitting_Read
12:34:57.863	-0.083799616	4.80531	8.332076	-0.0041966443	-0.0010274753	0.0039602392	0.0543639	4.9452004	8.468316	Sitting_Read
12:34:57.899	-0.083799616	4.80531	8.332076	-0.0041966443	-0.0010274753	0.0039602392	0.0543639	4.9452004	8.468316	Sitting_Read
12:34:57.933	0.08140534	4.7933383	8.25546	-0.013359623	-0.019964298	0.0070145656	0.08311054	4.9427004	8.4695425	Sitting_Read
12:34:57.966	0.08140534	4.7933383	8.25546	-0.013359623	-0.019964298	0.0070145656	0.08311054	4.9427004	8.4695425	Sitting_Read
12:34:58.004	0.08140534	4.7933383	8.25546	-0.013359623	-0.019964298	0.0070145656	0.08311054	4.9427004	8.4695425	Sitting_Read
12:34:58.034	0.08140534	4.7933383	8.25546	-0.013359623	-0.019964298	0.0070145656	0.08311054	4.9427004	8.4695425	Sitting_Read
12:34:58.067	0.08140534	4.7933383	8.25546	-0.013359623	-0.019964298	0.0070145656	0.08311054	4.9427004	8.4695425	Sitting_Read
12:34:58.103	0.08140534	4.7933383	8.25546	-0.013359623	-0.019964298	0.0070145656	0.08311054	4.9427004	8.4695425	Sitting_Read
12:34:58.136	0.019154198	4.826858	8.248277	-0.009694431	-0.0065252623	0.014955813	0.08516411	4.964303	8.456879	Sitting_Read
12:34:58.160	0.019154198	4.826858	8.248277	-0.009694431	-0.0065252623	0.014955813	0.08516411	4.964303	8.456879	Sitting_Read
12:34:58.187	0.019154198	4.826858	8.248277	-0.009694431	-0.0065252623	0.014955813	0.08516411	4.964303	8.456879	Sitting_Read
12:34:58.209	0.019154198	4.826858	8.248277	-0.009694431	-0.0065252623	0.014955813	0.08516411	4.964303	8.456879	Sitting_Read
12:34:58.231	0.019154198	4.826858	8.248277	-0.009694431	-0.0065252623	0.014955813	0.08516411	4.964303	8.456879	Sitting_Read
12:34:58.253	0.019154198	4.826858	8.248277	-0.009694431	-0.0065252623	0.014955813	0.08516411	4.964303	8.456879	Sitting_Read
12:34:58.276	0.019154198	4.826858	8.248277	-0.009694431	-0.0065252623	0.014955813	0.08516411	4.964303	8.456879	Sitting_Read
12:34:58.300	-0.016759925	4.810098	8.231517	0.022681426	-0.01568824	0.0039602392	0.087590314	4.980033	8.447599	Sitting_Read
12:34:58.323	-0.016759925	4.810098	8.231517	0.022681426	-0.01568824	0.0039602392	0.087590314	4.980033	8.447599	Sitting_Read
12:34:58.347	-0.016759925	4.810098	8.231517	0.022681426	-0.01568824	0.0039602392	0.087590314	4.980033	8.447599	Sitting_Read
12:34:58.371	-0.016759925	4.810098	8.231517	0.022681426	-0.01568824	0.0039602392	0.087590314	4.980033	8.447599	Sitting_Read
12:34:58.394	-0.016759925	4.810098	8.231517	0.022681426	-0.01568824	0.0039602392	0.087590314	4.980033	8.447599	Sitting_Read
12:34:58.418	-0.016759925	4.810098	8.231517	0.022681426	-0.01568824	0.0039602392	0.087590314	4.980033	8.447599	Sitting_Read
12:34:58.442	-0.016759925	4.810098	8.231517	0.022681426	-0.01568824	0.0039602392	0.087590314	4.980033	8.447599	Sitting_Read
12:34:58.466	-0.016759925	4.810098	8.231517	0.022681426	-0.01568824	0.0039602392	0.087590314	4.980033	8.447599	Sitting_Read
12:34:58.490	0.083799616	4.8364353	8.152506	0.01718364	-0.0016383406	0.0070145656	0.08013503	4.996918	8.437697	Sitting_Read
12:34:58.513	0.083799616	4.8364353	8.152506	0.01718364	-0.0016383406	0.0070145656	0.08013503	4.996918	8.437697	Sitting_Read
12:34:58.538	0.083799616	4.8364353	8.152506	0.01718364	-0.0016383406	0.0070145656	0.08013503	4.996918	8.437697	Sitting_Read
12:34:58.562	0.083799616	4.8364353	8.152506	0.01718364	-0.0016383406	0.0070145656	0.08013503	4.996918	8.437697	Sitting_Read
12:34:58.585	0.083799616	4.8364353	8.152506	0.01718364	-0.0016383406	0.0070145656	0.08013503	4.996918	8.437697	Sitting_Read
12:34:58.609	0.083799616	4.8364353	8.152506	0.01718364	-0.0016383406	0.0070145656	0.08013503	4.996918	8.437697	Sitting_Read
12:34:58.633	0.083799616	4.8364353	8.152506	0.01718364	-0.0016383406	0.0070145656	0.08013503	4.996918	8.437697	Sitting_Read
12:34:58.657	0.052674048	4.869955	8.226728	7.9412486e-05	-0.0065252623	0.0045711044	0.07959581	5.0077167	8.431299	Sitting_Read
12:34:58.680	0.052674048	4.869955	8.226728	7.9412486e-05	-0.0065252623	0.0045711044	0.07959581	5.0077167	8.431299	Sitting_Read
12:34:58.704	0.052674048	4.869955	8.226728	7.9412486e-05	-0.0065252623	0.0045711044	0.07959581	5.0077167	8.431299	Sitting_Read
12:34:58.727	0.052674048	4.869955	8.226728	7.9412486e-05	-0.0065252623	0.0045711044	0.07959581	5.0077167	8.431299	Sitting_Read
12:34:58.751	0.052674048	4.869955	8.226728	7.9412486e-05	-0.0065252623	0.0045711044	0.07959581	5.0077167	8.431299	Sitting_Read
12:34:58.775	0.052674048	4.869955	8.226728	7.9412486e-05	-0.0065252623	0.0045711044	0.07959581	5.0077167	8.431299	Sitting_Read
12:34:58.799	0.052674048	4.869955	8.226728	7.9412486e-05	-0.0065252623	0.0045711044	0.07959581	5.0077167	8.431299	Sitting_Read
12:34:58.823	0.052674048	4.869955	8.226728	7.9412486e-05	-0.0065252623	0.0045711044	0.07959581	5.0077167	8.431299	Sitting_Read
12:34:58.846	0.071828246	4.8915033	8.20518	7.9412486e-05	0.0014159856	0.013734084	0.078337334	5.0164604	8.42611	Sitting_Read
12:34:58.870	0.071828246	4.8915033	8.20518	7.9412486e-05	0.0014159856	0.013734084	0.078337334	5.0164604	8.42611	Sitting_Read
12:34:58.895	0.071828246	4.8915033	8.20518	7.9412486e-05	0.0014159856	0.013734084	0.078337334	5.0164604	8.42611	Sitting_Read
12:34:58.919	0.071828246	4.8915033	8.20518	7.9412486e-05	0.0014159856	0.013734084	0.078337334	5.0164604	8.42611	Sitting_Read
12:34:58.942	0.071828246	4.8915033	8.20518	7.9412486e-05	0.0014159856	0.013734084	0.078337334	5.0164604	8.42611	Sitting_Read
12:34:58.966	0.071828246	4.8915033	8.20518	7.9412486e-05	0.0014159856	0.013734084	0.078337334	5.0164604	8.42611	Sitting_Read
12:34:58.990	0.071828246	4.8915033	8.20518	7.9412486e-05	0.0014159856	0.013734084	0.078337334	5.0164604	8.42611	Sitting_Read
12:34:59.013	0.0071828244	4.9010806	8.55235	7.9412486e-05	0.027072327	-0.0033701437	0.046844024	5.007531	8.431652	Sitting_Read
12:34:59.037	0.0071828244	4.9010806	8.55235	7.9412486e-05	0.027072327	-0.0033701437	0.046844024	5.007531	8.431652	Sitting_Read
12:34:59.061	0.0071828244	4.9010806	8.55235	7.9412486e-05	0.027072327	-0.0033701437	0.046844024	5.007531	8.431652	Sitting_Read
12:34:59.085	0.0071828244	4.9010806	8.55235	7.9412486e-05	0.027072327	-0.0033701437	0.046844024	5.007531	8.431652	Sitting_Read
12:34:59.108	0.0071828244	4.9010806	8.55235	7.9412486e-05	0.027072327	-0.0033701437	0.046844024	5.007531	8.431652	Sitting_Read
12:34:59.133	0.0071828244	4.9010806	8.55235	7.9412486e-05	0.027072327	-0.0033701437	0.046844024	5.007531	8.431652	Sitting_Read
12:34:59.156	0.0071828244	4.9010806	8.55235	7.9412486e-05	0.027072327	-0.0033701437	0.046844024	5.007531	8.431652	Sitting_Read
12:34:59.180	0.0071828244	4.9010806	8.55235	7.9412486e-05	0.027072327	-0.0033701437	0.046844024	5.007531	8.431652	Sitting_Read
12:34:59.204	0.04070267	4.9561486	8.135746	0.009853256	-0.023018623	0.027783982	0.05828487	5.026382	8.420359	Sitting_Read
12:34:59.227	0.04070267	4.9561486	8.135746	0.009853256	-0.023018623	0.027783982	0.05828487	5.026382	8.420359	Sitting_Read
12:34:59.252	0.04070267	4.9561486	8.135746	0.009853256	-0.023018623	0.027783982	0.05828487	5.026382	8.420359	Sitting_Read
12:34:59.275	0.04070267	4.9561486	8.135746	0.009853256	-0.023018623	0.027783982	0.05828487	5.026382	8.420359	Sitting_Read
12:34:59.299	0.04070267	4.9561486	8.135746	0.009853256	-0.023018623	0.027783982	0.05828487	5.026382	8.420359	Sitting_Read
12:34:59.323	0.04070267	4.9561486	8.135746	0.009853256	-0.023018623	0.027783982	0.05828487	5.026382	8.420359	Sitting_Read
12:34:59.347	0.04070267	4.9561486	8.135746	0.009853256	-0.023018623	0.027783982	0.05828487	5.026382	8.420359	Sitting_Read
12:34:59.608	0.083799616	4.8388295	8.0926485	0.001301143	-0.015077377	0.013123219	0.11214389	5.0008726	8.434991	Sitting_Read
12:34:59.632	0.083799616	4.8388295	8.0926485	0.001301143	-0.015077377	0.013123219	0.11214389	5.0008726	8.434991	Sitting_Read
12:34:59.656	0.083799616	4.8388295	8.0926485	0.001301143	-0.015077377	0.013123219	0.11214389	5.0008726	8.434991	Sitting_Read
12:34:59.680	0.083799616	4.8388295	8.0926485	0.001301143	-0.015077377	0.013123219	0.11214389	5.0008726	8.434991	Sitting_Read
12:34:59.704	0.083799616	4.8388295	8.0926485	0.001301143	-0.015077377	0.013123219	0.11214389	5.0008726	8.434991	Sitting_Read
12:34:59.728	0.083799616	4.8388295	8.0926485	0.001301143	-0.015077377	0.013123219	0.11214389	5.0008726	8.434991	Sitting_Read
12:34:59.754	0.08140534	4.757424	8.351231	-0.00725097	0.00019425515	-0.0015375478	0.12689883	4.968269	8.454024	Sitting_Read
12:34:59.778	0.08140534	4.757424	8.351231	-0.00725097	0.00019425515	-0.0015375478	0.12689883	4.968269	8.454024	Sitting_Read
12:34:59.801	0.08140534	4.757424	8.351231	-0.00725097	0.00019425515	-0.0015375478	0.12689883	4.968269	8.454024	Sitting_Read
12:34:59.825	0.08140534	4.757424	8.351231	-0.00725097	0.00019425515	-0.0015375478	0.12689883	4.968269	8.454024	Sitting_Read
12:34:59.849	0.08140534	4.757424	8.351231	-0.00725097	0.00019425515	-0.0015375478	0.12689883	4.968269	8.454024	Sitting_Read
12:34:59.873	0.08140534	4.757424	8.351231	-0.00725097	0.00019425515	-0.0015375478	0.12689883	4.968269	8.454024	Sitting_Read
12:34:59.897	0.08140534	4.757424	8.351231	-0.00725097	0.00019425515	-0.0015375478	0.12689883	4.968269	8.454024	Sitting_Read
12:34:59.920	0.083799616	4.7933383	8.267431	0.033066135	0.017298482	-0.0033701437	0.1137693	4.9456224	8.46748	Sitting_Read
12:34:59.943	0.083799616	4.7933383	8.267431	0.033066135	0.017298482	-0.0033701437	0.1137693	4.9456224	8.46748	Sitting_Read
12:34:59.968	0.083799616	4.7933383	8.267431	0.033066135	0.017298482	-0.0033701437	0.1137693	4.9456224	8.46748	Sitting_Read
12:34:59.991	0.083799616	4.7933383	8.267431	0.033066135	0.017298482	-0.0033701437	0.1137693	4.9456224	8.46748	Sitting_Read
12:35:00.015	0.083799616	4.7933383	8.267431	0.033066135	0.017298482	-0.0033701437	0.1137693	4.9456224	8.46748	Sitting_Read
12:35:00.039	0.083799616	4.7933383	8.267431	0.033066135	0.017298482	-0.0033701437	0.1137693	4.9456224	8.46748	Sitting_Read
12:35:00.063	0.083799616	4.7933383	8.267431	0.033066135	0.017298482	-0.0033701437	0.1137693	4.9456224	8.46748	Sitting_Read
12:35:00.086	0.083799616	4.7933383	8.267431	0.033066135	0.017298482	-0.0033701437	0.1137693	4.9456224	8.46748	Sitting_Read
12:35:00.108	0.08140534	4.819675	8.159689	-0.012748757	-0.007746993	0.0021276437	0.1062199	4.947177	8.46667	Sitting_Read
12:35:00.130	0.08140534	4.819675	8.159689	-0.012748757	-0.007746993	0.0021276437	0.1062199	4.947177	8.46667	Sitting_Read
12:35:00.154	0.08140534	4.819675	8.159689	-0.012748757	-0.007746993	0.0021276437	0.1062199	4.947177	8.46667	Sitting_Read
12:35:00.177	0.08140534	4.819675	8.159689	-0.012748757	-0.007746993	0.0021276437	0.1062199	4.947177	8.46667	Sitting_Read
12:35:00.202	0.08140534	4.819675	8.159689	-0.012748757	-0.007746993	0.0021276437	0.1062199	4.947177	8.46667	Sitting_Read
12:35:00.226	0.08140534	4.819675	8.159689	-0.012748757	-0.007746993	0.0021276437	0.1062199	4.947177	8.46667	Sitting_Read
12:35:00.250	0.08140534	4.819675	8.159689	-0.012748757	-0.007746993	0.0021276437	0.1062199	4.947177	8.46667	Sitting_Read
12:35:00.273	0.043096945	4.764607	8.296163	-0.048789807	0.042343955	0.0057928353	0.0847773	4.931897	8.475822	Sitting_Read
12:35:00.296	0.043096945	4.764607	8.296163	-0.048789807	0.042343955	0.0057928353	0.0847773	4.931897	8.475822	Sitting_Read
12:35:00.321	0.043096945	4.764607	8.296163	-0.048789807	0.042343955	0.0057928353	0.0847773	4.931897	8.475822	Sitting_Read
12:35:00.344	0.043096945	4.764607	8.296163	-0.048789807	0.042343955	0.0057928353	0.0847773	4.931897	8.475822	Sitting_Read
12:35:00.368	0.043096945	4.764607	8.296163	-0.048789807	0.042343955	0.0057928353	0.0847773	4.931897	8.475822	Sitting_Read
12:35:00.392	0.043096945	4.764607	8.296163	-0.048789807	0.042343955	0.0057928353	0.0847773	4.931897	8.475822	Sitting_Read
12:35:00.414	0.043096945	4.764607	8.296163	-0.048789807	0.042343955	0.0057928353	0.0847773	4.931897	8.475822	Sitting_Read
12:35:00.436	0.043096945	4.764607	8.296163	-0.048789807	0.042343955	0.0057928353	0.0847773	4.931897	8.475822	Sitting_Read
12:35:00.458	0.083799616	4.843618	8.061523	0.051392093	-0.022407759	0.0002950479	0.07413696	4.928765	8.477742	Sitting_Read
12:35:00.482	0.083799616	4.843618	8.061523	0.051392093	-0.022407759	0.0002950479	0.07413696	4.928765	8.477742	Sitting_Read
12:35:00.506	0.083799616	4.843618	8.061523	0.051392093	-0.022407759	0.0002950479	0.07413696	4.928765	8.477742	Sitting_Read
12:35:00.529	0.083799616	4.843618	8.061523	0.051392093	-0.022407759	0.0002950479	0.07413696	4.928765	8.477742	Sitting_Read
12:35:00.554	0.083799616	4.843618	8.061523	0.051392093	-0.022407759	0.0002950479	0.07413696	4.928765	8.477742	Sitting_Read
12:35:00.578	0.083799616	4.843618	8.061523	0.051392093	-0.022407759	0.0002950479	0.07413696	4.928765	8.477742	Sitting_Read
12:35:00.601	0.083799616	4.843618	8.061523	0.051392093	-0.022407759	0.0002950479	0.07413696	4.928765	8.477742	Sitting_Read
12:35:00.625	0.083799616	4.843618	8.061523	0.051392093	-0.022407759	0.0002950479	0.07413696	4.928765	8.477742	Sitting_Read
12:35:00.649	-0.026337024	4.743058	8.310528	0.0055771996	-0.0010274753	0.0076254313	0.08606661	4.9144373	8.485944	Sitting_Read
12:35:00.673	-0.026337024	4.743058	8.310528	0.0055771996	-0.0010274753	0.0076254313	0.08606661	4.9144373	8.485944	Sitting_Read
12:35:00.697	-0.026337024	4.743058	8.310528	0.0055771996	-0.0010274753	0.0076254313	0.08606661	4.9144373	8.485944	Sitting_Read
12:35:00.720	-0.026337024	4.743058	8.310528	0.0055771996	-0.0010274753	0.0076254313	0.08606661	4.9144373	8.485944	Sitting_Read
12:35:00.743	-0.026337024	4.743058	8.310528	0.0055771996	-0.0010274753	0.0076254313	0.08606661	4.9144373	8.485944	Sitting_Read
12:35:00.767	-0.026337024	4.743058	8.310528	0.0055771996	-0.0010274753	0.0076254313	0.08606661	4.9144373	8.485944	Sitting_Read
12:35:00.791	-0.026337024	4.743058	8.310528	0.0055771996	-0.0010274753	0.0076254313	0.08606661	4.9144373	8.485944	Sitting_Read
12:35:00.814	-0.10055954	4.8148866	8.030397	-0.058563653	0.03928963	-0.005202739	0.07688143	4.9152446	8.485564	Sitting_Read
12:35:00.838	-0.10055954	4.8148866	8.030397	-0.058563653	0.03928963	-0.005202739	0.07688143	4.9152446	8.485564	Sitting_Read
12:35:00.861	-0.10055954	4.8148866	8.030397	-0.058563653	0.03928963	-0.005202739	0.07688143	4.9152446	8.485564	Sitting_Read
12:35:00.884	-0.10055954	4.8148866	8.030397	-0.058563653	0.03928963	-0.005202739	0.07688143	4.9152446	8.485564	Sitting_Read
12:35:00.906	-0.10055954	4.8148866	8.030397	-0.058563653	0.03928963	-0.005202739	0.07688143	4.9152446	8.485564	Sitting_Read
12:35:00.927	-0.10055954	4.8148866	8.030397	-0.058563653	0.03928963	-0.005202739	0.07688143	4.9152446	8.485564	Sitting_Read
12:35:00.948	-0.10055954	4.8148866	8.030397	-0.058563653	0.03928963	-0.005202739	0.07688143	4.9152446	8.485564	Sitting_Read
12:35:00.969	-0.10055954	4.8148866	8.030397	-0.058563653	0.03928963	-0.005202739	0.07688143	4.9152446	8.485564	Sitting_Read
12:35:00.990	0.057462595	4.8148866	8.183631	-0.008472702	-0.0034709363	0.012512353	0.06219094	4.9227057	8.481358	Sitting_Read
12:35:01.011	0.057462595	4.8148866	8.183631	-0.008472702	-0.0034709363	0.012512353	0.06219094	4.9227057	8.481358	Sitting_Read
12:35:01.032	0.057462595	4.8148866	8.183631	-0.008472702	-0.0034709363	0.012512353	0.06219094	4.9227057	8.481358	Sitting_Read
12:35:01.052	0.057462595	4.8148866	8.183631	-0.008472702	-0.0034709363	0.012512353	0.06219094	4.9227057	8.481358	Sitting_Read
12:35:01.074	0.057462595	4.8148866	8.183631	-0.008472702	-0.0034709363	0.012512353	0.06219094	4.9227057	8.481358	Sitting_Read
12:35:01.095	0.057462595	4.8148866	8.183631	-0.008472702	-0.0034709363	0.012512353	0.06219094	4.9227057	8.481358	Sitting_Read
12:35:01.117	0.057462595	4.8148866	8.183631	-0.008472702	-0.0034709363	0.012512353	0.06219094	4.9227057	8.481358	Sitting_Read
12:35:01.141	0.057462595	4.8148866	8.183631	-0.008472702	-0.0034709363	0.012512353	0.06219094	4.9227057	8.481358	Sitting_Read
12:35:01.164	0.057462595	4.8148866	8.183631	-0.008472702	-0.0034709363	0.012512353	0.06219094	4.9227057	8.481358	Sitting_Read
12:35:01.185	-0.014365649	4.6712303	8.12138	0.03612046	0.020352809	0.008847161	0.053970806	4.8626375	8.515995	Sitting_Read
12:35:01.207	-0.014365649	4.6712303	8.12138	0.03612046	0.020352809	0.008847161	0.053970806	4.8626375	8.515995	Sitting_Read
12:35:01.231	-0.014365649	4.6712303	8.12138	0.03612046	0.020352809	0.008847161	0.053970806	4.8626375	8.515995	Sitting_Read
12:35:01.253	-0.014365649	4.6712303	8.12138	0.03612046	0.020352809	0.008847161	0.053970806	4.8626375	8.515995	Sitting_Read
12:35:01.275	-0.014365649	4.6712303	8.12138	0.03612046	0.020352809	0.008847161	0.053970806	4.8626375	8.515995	Sitting_Read
12:35:01.298	-0.014365649	4.6712303	8.12138	0.03612046	0.020352809	0.008847161	0.053970806	4.8626375	8.515995	Sitting_Read
12:35:01.320	-0.014365649	4.6712303	8.12138	0.03612046	0.020352809	0.008847161	0.053970806	4.8626375	8.515995	Sitting_Read
12:35:01.342	-0.014365649	4.6712303	8.12138	0.03612046	0.020352809	0.008847161	0.053970806	4.8626375	8.515995	Sitting_Read
12:35:01.365	-0.021548472	4.7286925	8.209969	0.014740178	0.00019425515	0.0009059132	0.044443246	4.86279	8.515965	Sitting_Read
12:35:01.386	-0.021548472	4.7286925	8.209969	0.014740178	0.00019425515	0.0009059132	0.044443246	4.86279	8.515965	Sitting_Read
12:35:01.408	-0.021548472	4.7286925	8.209969	0.014740178	0.00019425515	0.0009059132	0.044443246	4.86279	8.515965	Sitting_Read
12:35:01.432	-0.021548472	4.7286925	8.209969	0.014740178	0.00019425515	0.0009059132	0.044443246	4.86279	8.515965	Sitting_Read
12:35:01.454	-0.021548472	4.7286925	8.209969	0.014740178	0.00019425515	0.0009059132	0.044443246	4.86279	8.515965	Sitting_Read
12:35:01.476	-0.021548472	4.7286925	8.209969	0.014740178	0.00019425515	0.0009059132	0.044443246	4.86279	8.515965	Sitting_Read
12:35:01.499	-0.021548472	4.7286925	8.209969	0.014740178	0.00019425515	0.0009059132	0.044443246	4.86279	8.515965	Sitting_Read
12:35:01.521	-0.021548472	4.7286925	8.209969	0.014740178	0.00019425515	0.0009059132	0.044443246	4.86279	8.515965	Sitting_Read
12:35:01.543	0.07901107	4.6664414	8.413482	-0.056731056	0.010578964	0.011901488	0.03726663	4.8595376	8.517856	Sitting_Read
12:35:01.565	0.07901107	4.6664414	8.413482	-0.056731056	0.010578964	0.011901488	0.03726663	4.8595376	8.517856	Sitting_Read
12:35:01.587	0.07901107	4.6664414	8.413482	-0.056731056	0.010578964	0.011901488	0.03726663	4.8595376	8.517856	Sitting_Read
12:35:01.609	0.07901107	4.6664414	8.413482	-0.056731056	0.010578964	0.011901488	0.03726663	4.8595376	8.517856	Sitting_Read
12:35:01.633	0.07901107	4.6664414	8.413482	-0.056731056	0.010578964	0.011901488	0.03726663	4.8595376	8.517856	Sitting_Read
12:35:01.655	0.07901107	4.6664414	8.413482	-0.056731056	0.010578964	0.011901488	0.03726663	4.8595376	8.517856	Sitting_Read
12:35:01.676	0.07901107	4.6664414	8.413482	-0.056731056	0.010578964	0.011901488	0.03726663	4.8595376	8.517856	Sitting_Read
12:35:01.700	0.07901107	4.6664414	8.413482	-0.056731056	0.010578964	0.011901488	0.03726663	4.8595376	8.517856	Sitting_Read
12:35:01.721	0.045491222	4.7143273	8.193209	0.028179215	-0.0016383406	0.012512353	0.03471344	4.879109	8.506669	Sitting_Read
12:35:01.742	0.045491222	4.7143273	8.193209	0.028179215	-0.0016383406	0.012512353	0.03471344	4.879109	8.506669	Sitting_Read
12:35:01.766	0.045491222	4.7143273	8.193209	0.028179215	-0.0016383406	0.012512353	0.03471344	4.879109	8.506669	Sitting_Read
12:35:01.788	0.045491222	4.7143273	8.193209	0.028179215	-0.0016383406	0.012512353	0.03471344	4.879109	8.506669	Sitting_Read
12:35:01.809	0.045491222	4.7143273	8.193209	0.028179215	-0.0016383406	0.012512353	0.03471344	4.879109	8.506669	Sitting_Read
12:35:01.833	0.045491222	4.7143273	8.193209	0.028179215	-0.0016383406	0.012512353	0.03471344	4.879109	8.506669	Sitting_Read
12:35:01.855	0.045491222	4.7143273	8.193209	0.028179215	-0.0016383406	0.012512353	0.03471344	4.879109	8.506669	Sitting_Read
12:35:01.876	0.045491222	4.7143273	8.193209	0.028179215	-0.0016383406	0.012512353	0.03471344	4.879109	8.506669	Sitting_Read
12:35:01.900	-0.08619389	4.8124924	8.425453	0.043450844	0.022185404	0.0021276437	0.02221943	4.922538	8.481656	Sitting_Read
12:35:01.923	-0.08619389	4.8124924	8.425453	0.043450844	0.022185404	0.0021276437	0.02221943	4.922538	8.481656	Sitting_Read
12:35:01.944	-0.08619389	4.8124924	8.425453	0.043450844	0.022185404	0.0021276437	0.02221943	4.922538	8.481656	Sitting_Read
12:35:01.965	-0.08619389	4.8124924	8.425453	0.043450844	0.022185404	0.0021276437	0.02221943	4.922538	8.481656	Sitting_Read
12:35:01.986	-0.08619389	4.8124924	8.425453	0.043450844	0.022185404	0.0021276437	0.02221943	4.922538	8.481656	Sitting_Read
12:35:02.008	-0.08619389	4.8124924	8.425453	0.043450844	0.022185404	0.0021276437	0.02221943	4.922538	8.481656	Sitting_Read
12:35:02.029	-0.08619389	4.8124924	8.425453	0.043450844	0.022185404	0.0021276437	0.02221943	4.922538	8.481656	Sitting_Read
12:35:02.051	-0.08619389	4.8124924	8.425453	0.043450844	0.022185404	0.0021276437	0.02221943	4.922538	8.481656	Sitting_Read
12:35:02.073	-0.019154198	4.7741838	8.049552	-0.023133466	-0.0016383406	0.022897063	0.0169279	4.9422297	8.470209	Sitting_Read
12:35:02.095	-0.019154198	4.7741838	8.049552	-0.023133466	-0.0016383406	0.022897063	0.0169279	4.9422297	8.470209	Sitting_Read
12:35:02.118	-0.019154198	4.7741838	8.049552	-0.023133466	-0.0016383406	0.022897063	0.0169279	4.9422297	8.470209	Sitting_Read
12:35:02.140	-0.019154198	4.7741838	8.049552	-0.023133466	-0.0016383406	0.022897063	0.0169279	4.9422297	8.470209	Sitting_Read
12:35:02.161	-0.019154198	4.7741838	8.049552	-0.023133466	-0.0016383406	0.022897063	0.0169279	4.9422297	8.470209	Sitting_Read
12:35:02.183	-0.019154198	4.7741838	8.049552	-0.023133466	-0.0016383406	0.022897063	0.0169279	4.9422297	8.470209	Sitting_Read
12:35:02.204	-0.019154198	4.7741838	8.049552	-0.023133466	-0.0016383406	0.022897063	0.0169279	4.9422297	8.470209	Sitting_Read
12:35:02.226	-0.019154198	4.7741838	8.049552	-0.023133466	-0.0016383406	0.022897063	0.0169279	4.9422297	8.470209	Sitting_Read
12:35:02.247	-0.019154198	4.7741838	8.049552	-0.023133466	-0.0016383406	0.022897063	0.0169279	4.9422297	8.470209	Sitting_Read
12:35:02.268	0.047885496	4.7095385	8.063917	0.058722477	0.010578964	0.04122302	0.03866802	4.897291	8.496199	Sitting_Read
12:35:02.289	0.047885496	4.7095385	8.063917	0.058722477	0.010578964	0.04122302	0.03866802	4.897291	8.496199	Sitting_Read
12:35:02.311	0.047885496	4.7095385	8.063917	0.058722477	0.010578964	0.04122302	0.03866802	4.897291	8.496199	Sitting_Read
12:35:02.333	0.047885496	4.7095385	8.063917	0.058722477	0.010578964	0.04122302	0.03866802	4.897291	8.496199	Sitting_Read
12:35:02.356	0.047885496	4.7095385	8.063917	0.058722477	0.010578964	0.04122302	0.03866802	4.897291	8.496199	Sitting_Read
12:35:02.377	0.047885496	4.7095385	8.063917	0.058722477	0.010578964	0.04122302	0.03866802	4.897291	8.496199	Sitting_Read
12:35:02.399	0.047885496	4.7095385	8.063917	0.058722477	0.010578964	0.04122302	0.03866802	4.897291	8.496199	Sitting_Read
12:35:02.420	0.047885496	4.7095385	8.063917	0.058722477	0.010578964	0.04122302	0.03866802	4.897291	8.496199	Sitting_Read
12:35:02.442	-0.04070267	4.7885494	8.044764	0.07399411	-0.08288342	-0.011311391	0.065058455	4.926056	8.479393	Sitting_Read
12:35:02.464	-0.04070267	4.7885494	8.044764	0.07399411	-0.08288342	-0.011311391	0.065058455	4.926056	8.479393	Sitting_Read
12:35:02.485	-0.04070267	4.7885494	8.044764	0.07399411	-0.08288342	-0.011311391	0.065058455	4.926056	8.479393	Sitting_Read
12:35:02.506	-0.04070267	4.7885494	8.044764	0.07399411	-0.08288342	-0.011311391	0.065058455	4.926056	8.479393	Sitting_Read
12:35:02.528	-0.04070267	4.7885494	8.044764	0.07399411	-0.08288342	-0.011311391	0.065058455	4.926056	8.479393	Sitting_Read
12:35:02.549	-0.04070267	4.7885494	8.044764	0.07399411	-0.08288342	-0.011311391	0.065058455	4.926056	8.479393	Sitting_Read
12:35:02.570	-0.04070267	4.7885494	8.044764	0.07399411	-0.08288342	-0.011311391	0.065058455	4.926056	8.479393	Sitting_Read
12:35:02.592	-0.04070267	4.7885494	8.044764	0.07399411	-0.08288342	-0.011311391	0.065058455	4.926056	8.479393	Sitting_Read
12:35:02.614	0.009577099	4.807704	8.324894	-0.027409524	0.008135504	0.011901488	0.092695676	4.932057	8.475645	Sitting_Read
12:35:02.635	0.009577099	4.807704	8.324894	-0.027409524	0.008135504	0.011901488	0.092695676	4.932057	8.475645	Sitting_Read
12:35:02.657	0.009577099	4.807704	8.324894	-0.027409524	0.008135504	0.011901488	0.092695676	4.932057	8.475645	Sitting_Read
12:35:02.679	0.009577099	4.807704	8.324894	-0.027409524	0.008135504	0.011901488	0.092695676	4.932057	8.475645	Sitting_Read
12:35:02.700	0.009577099	4.807704	8.324894	-0.027409524	0.008135504	0.011901488	0.092695676	4.932057	8.475645	Sitting_Read
12:35:02.736	0.009577099	4.807704	8.324894	-0.027409524	0.008135504	0.011901488	0.092695676	4.932057	8.475645	Sitting_Read
12:35:02.770	0.009577099	4.807704	8.324894	-0.027409524	0.008135504	0.011901488	0.092695676	4.932057	8.475645	Sitting_Read
12:35:02.804	0.047885496	4.786155	8.358414	0.019016236	-0.012633915	0.029005714	0.10413857	4.945025	8.467954	Sitting_Read
12:35:02.840	0.047885496	4.786155	8.358414	0.019016236	-0.012633915	0.029005714	0.10413857	4.945025	8.467954	Sitting_Read
12:35:02.872	0.047885496	4.786155	8.358414	0.019016236	-0.012633915	0.029005714	0.10413857	4.945025	8.467954	Sitting_Read
12:35:02.904	0.047885496	4.786155	8.358414	0.019016236	-0.012633915	0.029005714	0.10413857	4.945025	8.467954	Sitting_Read
12:35:02.937	0.047885496	4.786155	8.358414	0.019016236	-0.012633915	0.029005714	0.10413857	4.945025	8.467954	Sitting_Read
12:35:02.959	0.047885496	4.786155	8.358414	0.019016236	-0.012633915	0.029005714	0.10413857	4.945025	8.467954	Sitting_Read
12:35:02.980	0.11253092	4.932206	8.049552	0.029400943	-0.0053035324	0.012512353	0.19584596	5.047888	8.405405	Sitting_Read
12:35:03.002	0.11253092	4.932206	8.049552	0.029400943	-0.0053035324	0.012512353	0.19584596	5.047888	8.405405	Sitting_Read
12:35:03.023	0.11253092	4.932206	8.049552	0.029400943	-0.0053035324	0.012512353	0.19584596	5.047888	8.405405	Sitting_Read
12:35:03.044	0.11253092	4.932206	8.049552	0.029400943	-0.0053035324	0.012512353	0.19584596	5.047888	8.405405	Sitting_Read
12:35:03.066	0.11253092	4.932206	8.049552	0.029400943	-0.0053035324	0.012512353	0.19584596	5.047888	8.405405	Sitting_Read
12:35:03.089	0.11253092	4.932206	8.049552	0.029400943	-0.0053035324	0.012512353	0.19584596	5.047888	8.405405	Sitting_Read
12:35:03.111	0.11253092	4.932206	8.049552	0.029400943	-0.0053035324	0.012512353	0.19584596	5.047888	8.405405	Sitting_Read
12:35:03.132	0.11253092	4.932206	8.049552	0.029400943	-0.0053035324	0.012512353	0.19584596	5.047888	8.405405	Sitting_Read
12:35:03.153	0.14844504	4.8986864	8.176449	0.0055771996	-0.004692667	0.012512353	0.2019022	5.044411	8.40735	Sitting_Read
12:35:03.176	0.14844504	4.8986864	8.176449	0.0055771996	-0.004692667	0.012512353	0.2019022	5.044411	8.40735	Sitting_Read
12:35:03.198	0.14844504	4.8986864	8.176449	0.0055771996	-0.004692667	0.012512353	0.2019022	5.044411	8.40735	Sitting_Read
12:35:03.220	0.14844504	4.8986864	8.176449	0.0055771996	-0.004692667	0.012512353	0.2019022	5.044411	8.40735	Sitting_Read
12:35:03.242	0.14844504	4.8986864	8.176449	0.0055771996	-0.004692667	0.012512353	0.2019022	5.044411	8.40735	Sitting_Read
12:35:03.263	0.14844504	4.8986864	8.176449	0.0055771996	-0.004692667	0.012512353	0.2019022	5.044411	8.40735	Sitting_Read
12:35:03.286	0.14844504	4.8986864	8.176449	0.0055771996	-0.004692667	0.012512353	0.2019022	5.044411	8.40735	Sitting_Read
12:35:03.309	0.14844504	4.8986864	8.176449	0.0055771996	-0.004692667	0.012512353	0.2019022	5.044411	8.40735	Sitting_Read
12:35:03.331	0.09577099	4.95136	8.162083	-0.058563653	0.017298482	-0.0009266826	0.21109614	5.0418286	8.40867	Sitting_Read
12:35:03.353	0.09577099	4.95136	8.162083	-0.058563653	0.017298482	-0.0009266826	0.21109614	5.0418286	8.40867	Sitting_Read
12:35:03.375	0.09577099	4.95136	8.162083	-0.058563653	0.017298482	-0.0009266826	0.21109614	5.0418286	8.40867	Sitting_Read
12:35:03.398	0.09577099	4.95136	8.162083	-0.058563653	0.017298482	-0.0009266826	0.21109614	5.0418286	8.40867	Sitting_Read
12:35:03.419	0.09577099	4.95136	8.162083	-0.058563653	0.017298482	-0.0009266826	0.21109614	5.0418286	8.40867	Sitting_Read
12:35:03.441	0.09577099	4.95136	8.162083	-0.058563653	0.017298482	-0.0009266826	0.21109614	5.0418286	8.40867	Sitting_Read
12:35:03.462	0.09577099	4.95136	8.162083	-0.058563653	0.017298482	-0.0009266826	0.21109614	5.0418286	8.40867	Sitting_Read
12:35:03.483	0.09577099	4.95136	8.162083	-0.058563653	0.017298482	-0.0009266826	0.21109614	5.0418286	8.40867	Sitting_Read
12:35:03.508	0.19393626	4.889109	8.12138	0.009242391	-0.0004166101	0.0076254313	0.20616686	5.0154777	8.424539	Sitting_Read
12:35:03.530	0.19393626	4.889109	8.12138	0.009242391	-0.0004166101	0.0076254313	0.20616686	5.0154777	8.424539	Sitting_Read
12:35:03.551	0.19393626	4.889109	8.12138	0.009242391	-0.0004166101	0.0076254313	0.20616686	5.0154777	8.424539	Sitting_Read
12:35:03.574	0.19393626	4.889109	8.12138	0.009242391	-0.0004166101	0.0076254313	0.20616686	5.0154777	8.424539	Sitting_Read
12:35:03.596	0.19393626	4.889109	8.12138	0.009242391	-0.0004166101	0.0076254313	0.20616686	5.0154777	8.424539	Sitting_Read
12:35:03.618	0.19393626	4.889109	8.12138	0.009242391	-0.0004166101	0.0076254313	0.20616686	5.0154777	8.424539	Sitting_Read
12:35:03.643	0.19393626	4.889109	8.12138	0.009242391	-0.0004166101	0.0076254313	0.20616686	5.0154777	8.424539	Sitting_Read
12:35:03.665	0.19393626	4.889109	8.12138	0.009242391	-0.0004166101	0.0076254313	0.20616686	5.0154777	8.424539	Sitting_Read
12:35:03.688	0.15802214	4.8484063	8.059129	0.020237966	0.016076751	0.013123219	0.20296355	5.031172	8.415252	Sitting_Read
12:35:03.709	0.15802214	4.8484063	8.059129	0.020237966	0.016076751	0.013123219	0.20296355	5.031172	8.415252	Sitting_Read
12:35:03.731	0.15802214	4.8484063	8.059129	0.020237966	0.016076751	0.013123219	0.20296355	5.031172	8.415252	Sitting_Read
12:35:03.752	0.15802214	4.8484063	8.059129	0.020237966	0.016076751	0.013123219	0.20296355	5.031172	8.415252	Sitting_Read
12:35:03.775	0.15802214	4.8484063	8.059129	0.020237966	0.016076751	0.013123219	0.20296355	5.031172	8.415252	Sitting_Read
12:35:03.797	0.15802214	4.8484063	8.059129	0.020237966	0.016076751	0.013123219	0.20296355	5.031172	8.415252	Sitting_Read
12:35:03.819	0.15802214	4.8484063	8.059129	0.020237966	0.016076751	0.013123219	0.20296355	5.031172	8.415252	Sitting_Read
12:35:03.842	0.15802214	4.8484063	8.059129	0.020237966	0.016076751	0.013123219	0.20296355	5.031172	8.415252	Sitting_Read
12:35:03.864	0.15802214	4.8484063	8.059129	0.020237966	0.016076751	0.013123219	0.20296355	5.031172	8.415252	Sitting_Read
12:35:03.886	0.21548474	4.9202347	7.8915296	0.034287866	-0.0022492057	0.009458027	0.1911185	5.045169	8.4071455	Sitting_Read
12:35:03.909	0.21548474	4.9202347	7.8915296	0.034287866	-0.0022492057	0.009458027	0.1911185	5.045169	8.4071455	Sitting_Read
12:35:03.931	0.21548474	4.9202347	7.8915296	0.034287866	-0.0022492057	0.009458027	0.1911185	5.045169	8.4071455	Sitting_Read
12:35:03.953	0.21548474	4.9202347	7.8915296	0.034287866	-0.0022492057	0.009458027	0.1911185	5.045169	8.4071455	Sitting_Read
12:35:03.976	0.21548474	4.9202347	7.8915296	0.034287866	-0.0022492057	0.009458027	0.1911185	5.045169	8.4071455	Sitting_Read
12:35:03.998	0.21548474	4.9202347	7.8915296	0.034287866	-0.0022492057	0.009458027	0.1911185	5.045169	8.4071455	Sitting_Read
12:35:04.020	0.21548474	4.9202347	7.8915296	0.034287866	-0.0022492057	0.009458027	0.1911185	5.045169	8.4071455	Sitting_Read
12:35:04.043	0.21548474	4.9202347	7.8915296	0.034287866	-0.0022492057	0.009458027	0.1911185	5.045169	8.4071455	Sitting_Read
12:35:04.065	0.16041641	4.846012	8.011244	0.023903156	-0.008968723	0.01801014	0.19593291	5.04145	8.4092655	Sitting_Read
12:35:04.088	0.16041641	4.846012	8.011244	0.023903156	-0.008968723	0.01801014	0.19593291	5.04145	8.4092655	Sitting_Read
12:35:04.110	0.16041641	4.846012	8.011244	0.023903156	-0.008968723	0.01801014	0.19593291	5.04145	8.4092655	Sitting_Read
12:35:04.133	0.16041641	4.846012	8.011244	0.023903156	-0.008968723	0.01801014	0.19593291	5.04145	8.4092655	Sitting_Read
12:35:04.154	0.16041641	4.846012	8.011244	0.023903156	-0.008968723	0.01801014	0.19593291	5.04145	8.4092655	Sitting_Read
12:35:04.178	0.16041641	4.846012	8.011244	0.023903156	-0.008968723	0.01801014	0.19593291	5.04145	8.4092655	Sitting_Read
12:35:04.201	0.16041641	4.846012	8.011244	0.023903156	-0.008968723	0.01801014	0.19593291	5.04145	8.4092655	Sitting_Read
12:35:04.223	0.16041641	4.846012	8.011244	0.023903156	-0.008968723	0.01801014	0.19593291	5.04145	8.4092655	Sitting_Read
12:35:04.244	0.22027329	4.889109	8.4781275	0.027568348	0.00019425515	0.01678841	0.19121304	5.029521	8.416515	Sitting_Read
12:35:04.266	0.22027329	4.889109	8.4781275	0.027568348	0.00019425515	0.01678841	0.19121304	5.029521	8.416515	Sitting_Read
12:35:04.290	0.22027329	4.889109	8.4781275	0.027568348	0.00019425515	0.01678841	0.19121304	5.029521	8.416515	Sitting_Read
12:35:04.312	0.22027329	4.889109	8.4781275	0.027568348	0.00019425515	0.01678841	0.19121304	5.029521	8.416515	Sitting_Read
12:35:04.333	0.22027329	4.889109	8.4781275	0.027568348	0.00019425515	0.01678841	0.19121304	5.029521	8.416515	Sitting_Read
12:35:04.356	0.22027329	4.889109	8.4781275	0.027568348	0.00019425515	0.01678841	0.19121304	5.029521	8.416515	Sitting_Read
12:35:04.378	0.22027329	4.889109	8.4781275	0.027568348	0.00019425515	0.01678841	0.19121304	5.029521	8.416515	Sitting_Read
12:35:04.400	0.22027329	4.889109	8.4781275	0.027568348	0.00019425515	0.01678841	0.19121304	5.029521	8.416515	Sitting_Read
12:35:04.421	0.22027329	4.9274178	8.056735	-0.045124616	0.013022426	0.0057928353	0.20646891	5.0392756	8.410315	Sitting_Read
12:35:04.445	0.22027329	4.9274178	8.056735	-0.045124616	0.013022426	0.0057928353	0.20646891	5.0392756	8.410315	Sitting_Read
12:35:04.466	0.22027329	4.9274178	8.056735	-0.045124616	0.013022426	0.0057928353	0.20646891	5.0392756	8.410315	Sitting_Read
12:35:04.488	0.22027329	4.9274178	8.056735	-0.045124616	0.013022426	0.0057928353	0.20646891	5.0392756	8.410315	Sitting_Read
12:35:04.510	0.22027329	4.9274178	8.056735	-0.045124616	0.013022426	0.0057928353	0.20646891	5.0392756	8.410315	Sitting_Read
12:35:04.531	0.22027329	4.9274178	8.056735	-0.045124616	0.013022426	0.0057928353	0.20646891	5.0392756	8.410315	Sitting_Read
12:35:04.553	0.22027329	4.9274178	8.056735	-0.045124616	0.013022426	0.0057928353	0.20646891	5.0392756	8.410315	Sitting_Read
12:35:04.574	0.22027329	4.9274178	8.056735	-0.045124616	0.013022426	0.0057928353	0.20646891	5.0392756	8.410315	Sitting_Read
12:35:04.596	0.12210801	4.865166	7.805336	0.043450844	0.0056920424	-0.0033701437	0.19208953	5.0663137	8.394398	Sitting_Read
12:35:04.618	0.12210801	4.865166	7.805336	0.043450844	0.0056920424	-0.0033701437	0.19208953	5.0663137	8.394398	Sitting_Read
12:35:04.640	0.12210801	4.865166	7.805336	0.043450844	0.0056920424	-0.0033701437	0.19208953	5.0663137	8.394398	Sitting_Read
12:35:04.661	0.12210801	4.865166	7.805336	0.043450844	0.0056920424	-0.0033701437	0.19208953	5.0663137	8.394398	Sitting_Read
12:35:04.684	0.12210801	4.865166	7.805336	0.043450844	0.0056920424	-0.0033701437	0.19208953	5.0663137	8.394398	Sitting_Read
12:35:04.705	0.12210801	4.865166	7.805336	0.043450844	0.0056920424	-0.0033701437	0.19208953	5.0663137	8.394398	Sitting_Read
12:35:04.727	0.12210801	4.865166	7.805336	0.043450844	0.0056920424	-0.0033701437	0.19208953	5.0663137	8.394398	Sitting_Read
12:35:04.749	0.12210801	4.865166	7.805336	0.043450844	0.0056920424	-0.0033701437	0.19208953	5.0663137	8.394398	Sitting_Read
12:35:04.770	0.12210801	4.790944	8.4230585	-0.03290731	-0.0022492057	-0.00031581733	0.19633915	5.045217	8.406995	Sitting_Read
12:35:04.791	0.12210801	4.790944	8.4230585	-0.03290731	-0.0022492057	-0.00031581733	0.19633915	5.045217	8.406995	Sitting_Read
12:35:04.813	0.12210801	4.790944	8.4230585	-0.03290731	-0.0022492057	-0.00031581733	0.19633915	5.045217	8.406995	Sitting_Read
12:35:04.835	0.12210801	4.790944	8.4230585	-0.03290731	-0.0022492057	-0.00031581733	0.19633915	5.045217	8.406995	Sitting_Read
12:35:04.862	0.12210801	4.790944	8.4230585	-0.03290731	-0.0022492057	-0.00031581733	0.19633915	5.045217	8.406995	Sitting_Read
12:35:04.896	0.12210801	4.790944	8.4230585	-0.03290731	-0.0022492057	-0.00031581733	0.19633915	5.045217	8.406995	Sitting_Read
12:35:04.929	0.12210801	4.790944	8.4230585	-0.03290731	-0.0022492057	-0.00031581733	0.19633915	5.045217	8.406995	Sitting_Read
12:35:04.965	0.14126222	4.8723493	8.358414	-0.02007914	0.016687617	-0.005813604	0.20105551	5.0262213	8.418255	Sitting_Read
12:35:04.999	0.14126222	4.8723493	8.358414	-0.02007914	0.016687617	-0.005813604	0.20105551	5.0262213	8.418255	Sitting_Read
12:35:05.032	0.14126222	4.8723493	8.358414	-0.02007914	0.016687617	-0.005813604	0.20105551	5.0262213	8.418255	Sitting_Read
12:35:05.066	0.14126222	4.8723493	8.358414	-0.02007914	0.016687617	-0.005813604	0.20105551	5.0262213	8.418255	Sitting_Read
12:35:05.099	0.14126222	4.8723493	8.358414	-0.02007914	0.016687617	-0.005813604	0.20105551	5.0262213	8.418255	Sitting_Read
12:35:05.122	0.14126222	4.8723493	8.358414	-0.02007914	0.016687617	-0.005813604	0.20105551	5.0262213	8.418255	Sitting_Read
12:35:05.148	0.15083931	4.9274178	7.8627987	0.049559496	0.038678765	0.013734084	0.16753772	5.0555353	8.40142	Sitting_Read
12:35:05.172	0.15083931	4.9274178	7.8627987	0.049559496	0.038678765	0.013734084	0.16753772	5.0555353	8.40142	Sitting_Read
12:35:05.200	0.15083931	4.9274178	7.8627987	0.049559496	0.038678765	0.013734084	0.16753772	5.0555353	8.40142	Sitting_Read
12:35:05.223	0.15083931	4.9274178	7.8627987	0.049559496	0.038678765	0.013734084	0.16753772	5.0555353	8.40142	Sitting_Read
12:35:05.244	0.15083931	4.9274178	7.8627987	0.049559496	0.038678765	0.013734084	0.16753772	5.0555353	8.40142	Sitting_Read
12:35:05.265	0.15083931	4.9274178	7.8627987	0.049559496	0.038678765	0.013734084	0.16753772	5.0555353	8.40142	Sitting_Read
12:35:05.286	0.15083931	4.9274178	7.8627987	0.049559496	0.038678765	0.013734084	0.16753772	5.0555353	8.40142	Sitting_Read
12:35:05.307	0.13886794	4.929812	8.214757	0.065441996	0.0063029076	0.0015167784	0.17917262	5.0674095	8.394021	Sitting_Read
12:35:05.328	0.13886794	4.929812	8.214757	0.065441996	0.0063029076	0.0015167784	0.17917262	5.0674095	8.394021	Sitting_Read
12:35:05.349	0.13886794	4.929812	8.214757	0.065441996	0.0063029076	0.0015167784	0.17917262	5.0674095	8.394021	Sitting_Read
12:35:05.370	0.13886794	4.929812	8.214757	0.065441996	0.0063029076	0.0015167784	0.17917262	5.0674095	8.394021	Sitting_Read
12:35:05.392	0.13886794	4.929812	8.214757	0.065441996	0.0063029076	0.0015167784	0.17917262	5.0674095	8.394021	Sitting_Read
12:35:05.413	0.13886794	4.929812	8.214757	0.065441996	0.0063029076	0.0015167784	0.17917262	5.0674095	8.394021	Sitting_Read
12:35:05.435	0.13886794	4.929812	8.214757	0.065441996	0.0063029076	0.0015167784	0.17917262	5.0674095	8.394021	Sitting_Read
12:35:05.458	0.13886794	4.929812	8.214757	0.065441996	0.0063029076	0.0015167784	0.17917262	5.0674095	8.394021	Sitting_Read
12:35:05.480	0.13886794	4.929812	8.214757	0.065441996	0.0063029076	0.0015167784	0.17917262	5.0674095	8.394021	Sitting_Read
12:35:05.502	0.052674048	4.95136	8.0687065	-0.029852984	0.009968098	0.0039602392	0.13835195	5.105751	8.371529	Sitting_Read
12:35:05.524	0.052674048	4.95136	8.0687065	-0.029852984	0.009968098	0.0039602392	0.13835195	5.105751	8.371529	Sitting_Read
12:35:05.545	0.052674048	4.95136	8.0687065	-0.029852984	0.009968098	0.0039602392	0.13835195	5.105751	8.371529	Sitting_Read
12:35:05.566	0.052674048	4.95136	8.0687065	-0.029852984	0.009968098	0.0039602392	0.13835195	5.105751	8.371529	Sitting_Read
12:35:05.588	0.052674048	4.95136	8.0687065	-0.029852984	0.009968098	0.0039602392	0.13835195	5.105751	8.371529	Sitting_Read
12:35:05.610	0.052674048	4.95136	8.0687065	-0.029852984	0.009968098	0.0039602392	0.13835195	5.105751	8.371529	Sitting_Read
12:35:05.633	0.052674048	4.95136	8.0687065	-0.029852984	0.009968098	0.0039602392	0.13835195	5.105751	8.371529	Sitting_Read
12:35:05.655	0.052674048	4.95136	8.0687065	-0.029852984	0.009968098	0.0039602392	0.13835195	5.105751	8.371529	Sitting_Read
12:35:05.678	0.13647367	4.8938975	7.9681463	0.0031337386	-0.007746993	0.0009059132	0.15982611	5.0777316	8.388172	Sitting_Read
12:35:05.701	0.13647367	4.8938975	7.9681463	0.0031337386	-0.007746993	0.0009059132	0.15982611	5.0777316	8.388172	Sitting_Read
12:35:05.722	0.13647367	4.8938975	7.9681463	0.0031337386	-0.007746993	0.0009059132	0.15982611	5.0777316	8.388172	Sitting_Read
12:35:05.743	0.13647367	4.8938975	7.9681463	0.0031337386	-0.007746993	0.0009059132	0.15982611	5.0777316	8.388172	Sitting_Read
12:35:05.774	0.13647367	4.8938975	7.9681463	0.0031337386	-0.007746993	0.0009059132	0.15982611	5.0777316	8.388172	Sitting_Read
12:35:05.800	0.13647367	4.8938975	7.9681463	0.0031337386	-0.007746993	0.0009059132	0.15982611	5.0777316	8.388172	Sitting_Read
12:35:05.833	0.13647367	4.8938975	7.9681463	0.0031337386	-0.007746993	0.0009059132	0.15982611	5.0777316	8.388172	Sitting_Read
12:35:05.866	0.16520496	4.8364353	8.097438	-0.054287594	-0.06333573	0.0064037004	0.1627347	5.0821137	8.385464	Sitting_Read
12:35:05.900	0.16520496	4.8364353	8.097438	-0.054287594	-0.06333573	0.0064037004	0.1627347	5.0821137	8.385464	Sitting_Read
12:35:05.933	0.16520496	4.8364353	8.097438	-0.054287594	-0.06333573	0.0064037004	0.1627347	5.0821137	8.385464	Sitting_Read
12:35:05.967	0.16520496	4.8364353	8.097438	-0.054287594	-0.06333573	0.0064037004	0.1627347	5.0821137	8.385464	Sitting_Read
12:35:06.001	0.16520496	4.8364353	8.097438	-0.054287594	-0.06333573	0.0064037004	0.1627347	5.0821137	8.385464	Sitting_Read
12:35:06.033	0.17238778	4.767001	8.291373	-0.07139182	-0.026683815	0.0021276437	0.18848859	5.014675	8.425427	Sitting_Read
12:35:06.067	0.17238778	4.767001	8.291373	-0.07139182	-0.026683815	0.0021276437	0.18848859	5.014675	8.425427	Sitting_Read
12:35:06.101	0.17238778	4.767001	8.291373	-0.07139182	-0.026683815	0.0021276437	0.18848859	5.014675	8.425427	Sitting_Read
12:35:06.122	0.17238778	4.767001	8.291373	-0.07139182	-0.026683815	0.0021276437	0.18848859	5.014675	8.425427	Sitting_Read
12:35:06.151	0.17238778	4.767001	8.291373	-0.07139182	-0.026683815	0.0021276437	0.18848859	5.014675	8.425427	Sitting_Read
12:35:06.172	0.17238778	4.767001	8.291373	-0.07139182	-0.026683815	0.0021276437	0.18848859	5.014675	8.425427	Sitting_Read
12:35:06.193	0.17238778	4.767001	8.291373	-0.07139182	-0.026683815	0.0021276437	0.18848859	5.014675	8.425427	Sitting_Read
12:35:06.214	0.25858167	4.9369946	8.05434	0.009242391	-0.07372043	0.033892635	0.24342516	5.0309486	8.414312	Sitting_Read
12:35:06.235	0.25858167	4.9369946	8.05434	0.009242391	-0.07372043	0.033892635	0.24342516	5.0309486	8.414312	Sitting_Read
12:35:06.256	0.25858167	4.9369946	8.05434	0.009242391	-0.07372043	0.033892635	0.24342516	5.0309486	8.414312	Sitting_Read
12:35:06.278	0.25858167	4.9369946	8.05434	0.009242391	-0.07372043	0.033892635	0.24342516	5.0309486	8.414312	Sitting_Read
12:35:06.302	0.25858167	4.9369946	8.05434	0.009242391	-0.07372043	0.033892635	0.24342516	5.0309486	8.414312	Sitting_Read
12:35:06.325	0.25858167	4.9369946	8.05434	0.009242391	-0.07372043	0.033892635	0.24342516	5.0309486	8.414312	Sitting_Read
12:35:06.349	0.25858167	4.9369946	8.05434	0.009242391	-0.07372043	0.033892635	0.24342516	5.0309486	8.414312	Sitting_Read
12:35:06.374	0.25858167	4.9369946	8.05434	0.009242391	-0.07372043	0.033892635	0.24342516	5.0309486	8.414312	Sitting_Read
12:35:06.398	0.2083019	4.6640472	6.58665	0.08071362	-0.12381139	-0.024139563	0.37154508	5.1414266	8.342542	Sitting_Read
12:35:06.421	0.2083019	4.6640472	6.58665	0.08071362	-0.12381139	-0.024139563	0.37154508	5.1414266	8.342542	Sitting_Read
12:35:06.445	0.2083019	4.6640472	6.58665	0.08071362	-0.12381139	-0.024139563	0.37154508	5.1414266	8.342542	Sitting_Read
12:35:06.469	0.2083019	4.6640472	6.58665	0.08071362	-0.12381139	-0.024139563	0.37154508	5.1414266	8.342542	Sitting_Read
12:35:06.493	0.2083019	4.6640472	6.58665	0.08071362	-0.12381139	-0.024139563	0.37154508	5.1414266	8.342542	Sitting_Read
12:35:06.517	0.2083019	4.6640472	6.58665	0.08071362	-0.12381139	-0.024139563	0.37154508	5.1414266	8.342542	Sitting_Read
12:35:06.541	0.2083019	4.6640472	6.58665	0.08071362	-0.12381139	-0.024139563	0.37154508	5.1414266	8.342542	Sitting_Read
12:35:06.564	0.2083019	4.6640472	6.58665	0.08071362	-0.12381139	-0.024139563	0.37154508	5.1414266	8.342542	Sitting_Read
12:35:06.589	0.39505535	4.846012	8.0375805	-0.024355197	0.056393854	0.0027385089	0.3707545	5.017856	8.417482	Sitting_Read
12:35:06.611	0.39505535	4.846012	8.0375805	-0.024355197	0.056393854	0.0027385089	0.3707545	5.017856	8.417482	Sitting_Read
12:35:06.634	0.39505535	4.846012	8.0375805	-0.024355197	0.056393854	0.0027385089	0.3707545	5.017856	8.417482	Sitting_Read
12:35:06.673	0.39505535	4.846012	8.0375805	-0.024355197	0.056393854	0.0027385089	0.3707545	5.017856	8.417482	Sitting_Read
12:35:06.706	0.39505535	4.846012	8.0375805	-0.024355197	0.056393854	0.0027385089	0.3707545	5.017856	8.417482	Sitting_Read
12:35:06.740	0.39505535	4.846012	8.0375805	-0.024355197	0.056393854	0.0027385089	0.3707545	5.017856	8.417482	Sitting_Read
12:35:06.772	0.26337022	4.743058	8.394327	0.04406171	-0.06639005	0.011901488	0.26581922	4.931867	8.472095	Sitting_Read
12:35:06.805	0.26337022	4.743058	8.394327	0.04406171	-0.06639005	0.011901488	0.26581922	4.931867	8.472095	Sitting_Read
12:35:06.838	0.26337022	4.743058	8.394327	0.04406171	-0.06639005	0.011901488	0.26581922	4.931867	8.472095	Sitting_Read
12:35:06.874	0.26337022	4.743058	8.394327	0.04406171	-0.06639005	0.011901488	0.26581922	4.931867	8.472095	Sitting_Read
12:35:06.905	0.26337022	4.743058	8.394327	0.04406171	-0.06639005	0.011901488	0.26581922	4.931867	8.472095	Sitting_Read
12:35:06.928	0.21309046	4.745453	8.209969	0.0049663344	0.038067903	0.0027385089	0.28578708	4.954799	8.458052	Sitting_Read
12:35:06.950	0.21309046	4.745453	8.209969	0.0049663344	0.038067903	0.0027385089	0.28578708	4.954799	8.458052	Sitting_Read
12:35:06.973	0.21309046	4.745453	8.209969	0.0049663344	0.038067903	0.0027385089	0.28578708	4.954799	8.458052	Sitting_Read
12:35:06.997	0.21309046	4.745453	8.209969	0.0049663344	0.038067903	0.0027385089	0.28578708	4.954799	8.458052	Sitting_Read
12:35:07.021	0.21309046	4.745453	8.209969	0.0049663344	0.038067903	0.0027385089	0.28578708	4.954799	8.458052	Sitting_Read
12:35:07.045	0.21309046	4.745453	8.209969	0.0049663344	0.038067903	0.0027385089	0.28578708	4.954799	8.458052	Sitting_Read
12:35:07.069	0.21309046	4.745453	8.209969	0.0049663344	0.038067903	0.0027385089	0.28578708	4.954799	8.458052	Sitting_Read
12:35:07.093	0.21309046	4.745453	8.209969	0.0049663344	0.038067903	0.0027385089	0.28578708	4.954799	8.458052	Sitting_Read
12:35:07.117	0.25858167	4.8747435	8.46855	-0.009083566	-0.035235927	0.021064466	0.28796545	4.959921	8.454974	Sitting_Read
12:35:07.141	0.25858167	4.8747435	8.46855	-0.009083566	-0.035235927	0.021064466	0.28796545	4.959921	8.454974	Sitting_Read
12:35:07.164	0.25858167	4.8747435	8.46855	-0.009083566	-0.035235927	0.021064466	0.28796545	4.959921	8.454974	Sitting_Read
12:35:07.188	0.25858167	4.8747435	8.46855	-0.009083566	-0.035235927	0.021064466	0.28796545	4.959921	8.454974	Sitting_Read
12:35:07.212	0.25858167	4.8747435	8.46855	-0.009083566	-0.035235927	0.021064466	0.28796545	4.959921	8.454974	Sitting_Read
12:35:07.235	0.25858167	4.8747435	8.46855	-0.009083566	-0.035235927	0.021064466	0.28796545	4.959921	8.454974	Sitting_Read
12:35:07.259	0.25858167	4.8747435	8.46855	-0.009083566	-0.035235927	0.021064466	0.28796545	4.959921	8.454974	Sitting_Read
12:35:07.284	0.25858167	4.8747435	8.46855	-0.009083566	-0.035235927	0.021064466	0.28796545	4.959921	8.454974	Sitting_Read
12:35:07.308	0.41420954	4.8340406	7.905895	-0.002974914	-0.020575162	0.014955813	0.31407487	5.003019	8.428614	Sitting_Read
12:35:07.331	0.41420954	4.8340406	7.905895	-0.002974914	-0.020575162	0.014955813	0.31407487	5.003019	8.428614	Sitting_Read
12:35:07.354	0.41420954	4.8340406	7.905895	-0.002974914	-0.020575162	0.014955813	0.31407487	5.003019	8.428614	Sitting_Read
12:35:07.378	0.41420954	4.8340406	7.905895	-0.002974914	-0.020575162	0.014955813	0.31407487	5.003019	8.428614	Sitting_Read
12:35:07.402	0.41420954	4.8340406	7.905895	-0.002974914	-0.020575162	0.014955813	0.31407487	5.003019	8.428614	Sitting_Read
12:35:07.426	0.41420954	4.8340406	7.905895	-0.002974914	-0.020575162	0.014955813	0.31407487	5.003019	8.428614	Sitting_Read
12:35:07.449	0.41420954	4.8340406	7.905895	-0.002974914	-0.020575162	0.014955813	0.31407487	5.003019	8.428614	Sitting_Read
12:35:07.470	0.31843856	4.846012	8.281796	0.050170366	-0.020575162	0.013123219	0.3636565	4.993372	8.432337	Sitting_Read
12:35:07.491	0.31843856	4.846012	8.281796	0.050170366	-0.020575162	0.013123219	0.3636565	4.993372	8.432337	Sitting_Read
12:35:07.512	0.31843856	4.846012	8.281796	0.050170366	-0.020575162	0.013123219	0.3636565	4.993372	8.432337	Sitting_Read
12:35:07.533	0.31843856	4.846012	8.281796	0.050170366	-0.020575162	0.013123219	0.3636565	4.993372	8.432337	Sitting_Read
12:35:07.554	0.31843856	4.846012	8.281796	0.050170366	-0.020575162	0.013123219	0.3636565	4.993372	8.432337	Sitting_Read
12:35:07.575	0.31843856	4.846012	8.281796	0.050170366	-0.020575162	0.013123219	0.3636565	4.993372	8.432337	Sitting_Read
12:35:07.598	0.31843856	4.846012	8.281796	0.050170366	-0.020575162	0.013123219	0.3636565	4.993372	8.432337	Sitting_Read
12:35:07.619	0.31843856	4.846012	8.281796	0.050170366	-0.020575162	0.013123219	0.3636565	4.993372	8.432337	Sitting_Read
12:35:07.640	0.31843856	4.846012	8.281796	0.050170366	-0.020575162	0.013123219	0.3636565	4.993372	8.432337	Sitting_Read
12:35:07.661	0.36392978	4.9274178	7.8891354	0.023903156	0.017909348	-0.00031581733	0.4187911	5.110371	8.35937	Sitting_Read
12:35:07.683	0.36392978	4.9274178	7.8891354	0.023903156	0.017909348	-0.00031581733	0.4187911	5.110371	8.35937	Sitting_Read
12:35:07.705	0.36392978	4.9274178	7.8891354	0.023903156	0.017909348	-0.00031581733	0.4187911	5.110371	8.35937	Sitting_Read
12:35:07.729	0.36392978	4.9274178	7.8891354	0.023903156	0.017909348	-0.00031581733	0.4187911	5.110371	8.35937	Sitting_Read
12:35:07.751	0.36392978	4.9274178	7.8891354	0.023903156	0.017909348	-0.00031581733	0.4187911	5.110371	8.35937	Sitting_Read
12:35:07.772	0.36392978	4.9274178	7.8891354	0.023903156	0.017909348	-0.00031581733	0.4187911	5.110371	8.35937	Sitting_Read
12:35:07.795	0.36392978	4.9274178	7.8891354	0.023903156	0.017909348	-0.00031581733	0.4187911	5.110371	8.35937	Sitting_Read
12:35:07.817	0.36392978	4.9274178	7.8891354	0.023903156	0.017909348	-0.00031581733	0.4187911	5.110371	8.35937	Sitting_Read
12:35:07.838	0.38308397	5.00164	7.8963184	0.078881025	0.0069137732	0.010068892	0.39860696	5.106661	8.362621	Sitting_Read
12:35:07.860	0.38308397	5.00164	7.8963184	0.078881025	0.0069137732	0.010068892	0.39860696	5.106661	8.362621	Sitting_Read
12:35:07.882	0.38308397	5.00164	7.8963184	0.078881025	0.0069137732	0.010068892	0.39860696	5.106661	8.362621	Sitting_Read
12:35:07.903	0.38308397	5.00164	7.8963184	0.078881025	0.0069137732	0.010068892	0.39860696	5.106661	8.362621	Sitting_Read
12:35:07.926	0.38308397	5.00164	7.8963184	0.078881025	0.0069137732	0.010068892	0.39860696	5.106661	8.362621	Sitting_Read
12:35:07.948	0.38308397	5.00164	7.8963184	0.078881025	0.0069137732	0.010068892	0.39860696	5.106661	8.362621	Sitting_Read
12:35:07.970	0.38308397	5.00164	7.8963184	0.078881025	0.0069137732	0.010068892	0.39860696	5.106661	8.362621	Sitting_Read
12:35:07.994	0.38308397	5.00164	7.8963184	0.078881025	0.0069137732	0.010068892	0.39860696	5.106661	8.362621	Sitting_Read
12:35:08.016	0.29689008	4.9992456	8.267431	-0.024355197	0.044176552	-0.013754852	0.38925314	5.111591	8.360051	Sitting_Read
12:35:08.037	0.29689008	4.9992456	8.267431	-0.024355197	0.044176552	-0.013754852	0.38925314	5.111591	8.360051	Sitting_Read
12:35:08.059	0.29689008	4.9992456	8.267431	-0.024355197	0.044176552	-0.013754852	0.38925314	5.111591	8.360051	Sitting_Read
12:35:08.080	0.29689008	4.9992456	8.267431	-0.024355197	0.044176552	-0.013754852	0.38925314	5.111591	8.360051	Sitting_Read
12:35:08.101	0.29689008	4.9992456	8.267431	-0.024355197	0.044176552	-0.013754852	0.38925314	5.111591	8.360051	Sitting_Read
12:35:08.124	0.29689008	4.9992456	8.267431	-0.024355197	0.044176552	-0.013754852	0.38925314	5.111591	8.360051	Sitting_Read
12:35:08.146	0.29689008	4.9992456	8.267431	-0.024355197	0.044176552	-0.013754852	0.38925314	5.111591	8.360051	Sitting_Read
12:35:08.168	0.29689008	4.9992456	8.267431	-0.024355197	0.044176552	-0.013754852	0.38925314	5.111591	8.360051	Sitting_Read
12:35:08.189	0.36632404	4.9417834	8.166871	-0.020690007	0.013022426	0.014344948	0.37388256	5.1020265	8.366592	Sitting_Read
12:35:08.211	0.36632404	4.9417834	8.166871	-0.020690007	0.013022426	0.014344948	0.37388256	5.1020265	8.366592	Sitting_Read
12:35:08.233	0.36632404	4.9417834	8.166871	-0.020690007	0.013022426	0.014344948	0.37388256	5.1020265	8.366592	Sitting_Read
12:35:08.255	0.36632404	4.9417834	8.166871	-0.020690007	0.013022426	0.014344948	0.37388256	5.1020265	8.366592	Sitting_Read
12:35:08.277	0.36632404	4.9417834	8.166871	-0.020690007	0.013022426	0.014344948	0.37388256	5.1020265	8.366592	Sitting_Read
12:35:08.299	0.36632404	4.9417834	8.166871	-0.020690007	0.013022426	0.014344948	0.37388256	5.1020265	8.366592	Sitting_Read
12:35:08.320	0.36632404	4.9417834	8.166871	-0.020690007	0.013022426	0.014344948	0.37388256	5.1020265	8.366592	Sitting_Read
12:35:08.341	0.36632404	4.9417834	8.166871	-0.020690007	0.013022426	0.014344948	0.37388256	5.1020265	8.366592	Sitting_Read
12:35:08.363	0.36632404	4.9417834	8.166871	-0.020690007	0.013022426	0.014344948	0.37388256	5.1020265	8.366592	Sitting_Read
12:35:08.386	0.2657645	4.9274178	8.020821	-0.0048075095	0.0032485814	0.0039602392	0.36733943	5.0841255	8.377773	Sitting_Read
12:35:08.408	0.2657645	4.9274178	8.020821	-0.0048075095	0.0032485814	0.0039602392	0.36733943	5.0841255	8.377773	Sitting_Read
12:35:08.429	0.2657645	4.9274178	8.020821	-0.0048075095	0.0032485814	0.0039602392	0.36733943	5.0841255	8.377773	Sitting_Read
12:35:08.450	0.2657645	4.9274178	8.020821	-0.0048075095	0.0032485814	0.0039602392	0.36733943	5.0841255	8.377773	Sitting_Read
12:35:08.471	0.2657645	4.9274178	8.020821	-0.0048075095	0.0032485814	0.0039602392	0.36733943	5.0841255	8.377773	Sitting_Read
12:35:08.495	0.2657645	4.9274178	8.020821	-0.0048075095	0.0032485814	0.0039602392	0.36733943	5.0841255	8.377773	Sitting_Read
12:35:08.516	0.2657645	4.9274178	8.020821	-0.0048075095	0.0032485814	0.0039602392	0.36733943	5.0841255	8.377773	Sitting_Read
12:35:08.538	0.2657645	4.9274178	8.020821	-0.0048075095	0.0032485814	0.0039602392	0.36733943	5.0841255	8.377773	Sitting_Read
12:35:08.559	0.27055305	4.8986864	8.078283	-0.03290731	-0.0022492057	0.0027385089	0.3590832	5.0770555	8.382418	Sitting_Read
12:35:08.580	0.27055305	4.8986864	8.078283	-0.03290731	-0.0022492057	0.0027385089	0.3590832	5.0770555	8.382418	Sitting_Read
12:35:08.601	0.27055305	4.8986864	8.078283	-0.03290731	-0.0022492057	0.0027385089	0.3590832	5.0770555	8.382418	Sitting_Read
12:35:08.622	0.27055305	4.8986864	8.078283	-0.03290731	-0.0022492057	0.0027385089	0.3590832	5.0770555	8.382418	Sitting_Read
12:35:08.643	0.27055305	4.8986864	8.078283	-0.03290731	-0.0022492057	0.0027385089	0.3590832	5.0770555	8.382418	Sitting_Read
12:35:08.664	0.27055305	4.8986864	8.078283	-0.03290731	-0.0022492057	0.0027385089	0.3590832	5.0770555	8.382418	Sitting_Read
12:35:08.686	0.27055305	4.8986864	8.078283	-0.03290731	-0.0022492057	0.0027385089	0.3590832	5.0770555	8.382418	Sitting_Read
12:35:08.708	0.27055305	4.8986864	8.078283	-0.03290731	-0.0022492057	0.0027385089	0.3590832	5.0770555	8.382418	Sitting_Read
12:35:08.729	0.30886146	4.903475	8.035186	0.0061880653	0.0020268508	0.015566679	0.35343614	5.0455174	8.401677	Sitting_Read
12:35:08.751	0.30886146	4.903475	8.035186	0.0061880653	0.0020268508	0.015566679	0.35343614	5.0455174	8.401677	Sitting_Read
12:35:08.773	0.30886146	4.903475	8.035186	0.0061880653	0.0020268508	0.015566679	0.35343614	5.0455174	8.401677	Sitting_Read
12:35:08.796	0.30886146	4.903475	8.035186	0.0061880653	0.0020268508	0.015566679	0.35343614	5.0455174	8.401677	Sitting_Read
12:35:08.818	0.30886146	4.903475	8.035186	0.0061880653	0.0020268508	0.015566679	0.35343614	5.0455174	8.401677	Sitting_Read
12:35:08.840	0.30886146	4.903475	8.035186	0.0061880653	0.0020268508	0.015566679	0.35343614	5.0455174	8.401677	Sitting_Read
12:35:08.863	0.30886146	4.903475	8.035186	0.0061880653	0.0020268508	0.015566679	0.35343614	5.0455174	8.401677	Sitting_Read
12:35:08.885	0.30886146	4.903475	8.035186	0.0061880653	0.0020268508	0.015566679	0.35343614	5.0455174	8.401677	Sitting_Read
12:35:08.908	0.4166038	4.862772	8.107015	-0.06406144	-0.0022492057	0.027173119	0.36225176	5.0166855	8.4185505	Sitting_Read
12:35:08.930	0.4166038	4.862772	8.107015	-0.06406144	-0.0022492057	0.027173119	0.36225176	5.0166855	8.4185505	Sitting_Read
12:35:08.952	0.4166038	4.862772	8.107015	-0.06406144	-0.0022492057	0.027173119	0.36225176	5.0166855	8.4185505	Sitting_Read
12:35:08.974	0.4166038	4.862772	8.107015	-0.06406144	-0.0022492057	0.027173119	0.36225176	5.0166855	8.4185505	Sitting_Read
12:35:08.997	0.4166038	4.862772	8.107015	-0.06406144	-0.0022492057	0.027173119	0.36225176	5.0166855	8.4185505	Sitting_Read
12:35:09.018	0.4166038	4.862772	8.107015	-0.06406144	-0.0022492057	0.027173119	0.36225176	5.0166855	8.4185505	Sitting_Read
12:35:09.040	0.4166038	4.862772	8.107015	-0.06406144	-0.0022492057	0.027173119	0.36225176	5.0166855	8.4185505	Sitting_Read
12:35:09.061	0.4166038	4.862772	8.107015	-0.06406144	-0.0022492057	0.027173119	0.36225176	5.0166855	8.4185505	Sitting_Read
12:35:09.082	0.4166038	4.862772	8.107015	-0.06406144	-0.0022492057	0.027173119	0.36225176	5.0166855	8.4185505	Sitting_Read
12:35:09.103	0.26097596	4.7502413	8.080677	0.001301143	0.017909348	0.022286197	0.3656284	4.9788194	8.440853	Sitting_Read
12:35:09.124	0.26097596	4.7502413	8.080677	0.001301143	0.017909348	0.022286197	0.3656284	4.9788194	8.440853	Sitting_Read
12:35:09.145	0.26097596	4.7502413	8.080677	0.001301143	0.017909348	0.022286197	0.3656284	4.9788194	8.440853	Sitting_Read
12:35:09.166	0.26097596	4.7502413	8.080677	0.001301143	0.017909348	0.022286197	0.3656284	4.9788194	8.440853	Sitting_Read
12:35:09.188	0.26097596	4.7502413	8.080677	0.001301143	0.017909348	0.022286197	0.3656284	4.9788194	8.440853	Sitting_Read
12:35:09.209	0.26097596	4.7502413	8.080677	0.001301143	0.017909348	0.022286197	0.3656284	4.9788194	8.440853	Sitting_Read
12:35:09.232	0.26097596	4.7502413	8.080677	0.001301143	0.017909348	0.022286197	0.3656284	4.9788194	8.440853	Sitting_Read
12:35:09.253	0.26097596	4.7502413	8.080677	0.001301143	0.017909348	0.022286197	0.3656284	4.9788194	8.440853	Sitting_Read
12:35:09.275	0.28013015	4.8388295	8.217151	0.0019120082	0.0032485814	0.012512353	0.3497709	4.952286	8.457121	Sitting_Read
12:35:09.298	0.28013015	4.8388295	8.217151	0.0019120082	0.0032485814	0.012512353	0.3497709	4.952286	8.457121	Sitting_Read
12:35:09.320	0.28013015	4.8388295	8.217151	0.0019120082	0.0032485814	0.012512353	0.3497709	4.952286	8.457121	Sitting_Read
12:35:09.341	0.28013015	4.8388295	8.217151	0.0019120082	0.0032485814	0.012512353	0.3497709	4.952286	8.457121	Sitting_Read
12:35:09.365	0.28013015	4.8388295	8.217151	0.0019120082	0.0032485814	0.012512353	0.3497709	4.952286	8.457121	Sitting_Read
12:35:09.386	0.28013015	4.8388295	8.217151	0.0019120082	0.0032485814	0.012512353	0.3497709	4.952286	8.457121	Sitting_Read
12:35:09.408	0.28013015	4.8388295	8.217151	0.0019120082	0.0032485814	0.012512353	0.3497709	4.952286	8.457121	Sitting_Read
12:35:09.432	0.28013015	4.8388295	8.217151	0.0019120082	0.0032485814	0.012512353	0.3497709	4.952286	8.457121	Sitting_Read
12:35:09.453	0.31843856	4.790944	7.9609637	0.022681426	0.03562444	0.021064466	0.33085972	4.9684677	8.448383	Sitting_Read
12:35:09.475	0.31843856	4.790944	7.9609637	0.022681426	0.03562444	0.021064466	0.33085972	4.9684677	8.448383	Sitting_Read
12:35:09.499	0.31843856	4.790944	7.9609637	0.022681426	0.03562444	0.021064466	0.33085972	4.9684677	8.448383	Sitting_Read
12:35:09.521	0.31843856	4.790944	7.9609637	0.022681426	0.03562444	0.021064466	0.33085972	4.9684677	8.448383	Sitting_Read
12:35:09.542	0.31843856	4.790944	7.9609637	0.022681426	0.03562444	0.021064466	0.33085972	4.9684677	8.448383	Sitting_Read
12:35:09.563	0.31843856	4.790944	7.9609637	0.022681426	0.03562444	0.021064466	0.33085972	4.9684677	8.448383	Sitting_Read
12:35:09.585	0.31843856	4.790944	7.9609637	0.022681426	0.03562444	0.021064466	0.33085972	4.9684677	8.448383	Sitting_Read
12:35:09.606	0.31843856	4.790944	7.9609637	0.022681426	0.03562444	0.021064466	0.33085972	4.9684677	8.448383	Sitting_Read
12:35:09.627	0.23224466	4.810098	8.18842	0.051392093	0.015465886	0.0045711044	0.3085909	4.98033	8.442241	Sitting_Read
12:35:09.650	0.23224466	4.810098	8.18842	0.051392093	0.015465886	0.0045711044	0.3085909	4.98033	8.442241	Sitting_Read
12:35:09.671	0.23224466	4.810098	8.18842	0.051392093	0.015465886	0.0045711044	0.3085909	4.98033	8.442241	Sitting_Read
12:35:09.694	0.23224466	4.810098	8.18842	0.051392093	0.015465886	0.0045711044	0.3085909	4.98033	8.442241	Sitting_Read
12:35:09.716	0.23224466	4.810098	8.18842	0.051392093	0.015465886	0.0045711044	0.3085909	4.98033	8.442241	Sitting_Read
12:35:09.738	0.23224466	4.810098	8.18842	0.051392093	0.015465886	0.0045711044	0.3085909	4.98033	8.442241	Sitting_Read
12:35:09.761	0.23224466	4.810098	8.18842	0.051392093	0.015465886	0.0045711044	0.3085909	4.98033	8.442241	Sitting_Read
12:35:09.784	0.23224466	4.810098	8.18842	0.051392093	0.015465886	0.0045711044	0.3085909	4.98033	8.442241	Sitting_Read
12:35:10.023	0.17717634	4.7550297	8.217151	-0.002974914	-0.004692667	0.017399276	0.247225	4.93639	8.470023	Sitting_Read
12:35:10.045	0.17717634	4.7550297	8.217151	-0.002974914	-0.004692667	0.017399276	0.247225	4.93639	8.470023	Sitting_Read
12:35:10.072	0.17717634	4.7550297	8.217151	-0.002974914	-0.004692667	0.017399276	0.247225	4.93639	8.470023	Sitting_Read
12:35:10.093	0.17717634	4.7550297	8.217151	-0.002974914	-0.004692667	0.017399276	0.247225	4.93639	8.470023	Sitting_Read
12:35:10.114	0.17717634	4.7550297	8.217151	-0.002974914	-0.004692667	0.017399276	0.247225	4.93639	8.470023	Sitting_Read
12:35:10.135	0.17717634	4.7550297	8.217151	-0.002974914	-0.004692667	0.017399276	0.247225	4.93639	8.470023	Sitting_Read
12:35:10.157	0.17717634	4.7550297	8.217151	-0.002974914	-0.004692667	0.017399276	0.247225	4.93639	8.470023	Sitting_Read
12:35:10.181	0.23942748	4.80531	8.526012	-0.034739908	0.018520212	0.010679757	0.2518195	4.909069	8.485749	Sitting_Read
12:35:10.203	0.23942748	4.80531	8.526012	-0.034739908	0.018520212	0.010679757	0.2518195	4.909069	8.485749	Sitting_Read
12:35:10.225	0.23942748	4.80531	8.526012	-0.034739908	0.018520212	0.010679757	0.2518195	4.909069	8.485749	Sitting_Read
12:35:10.247	0.23942748	4.80531	8.526012	-0.034739908	0.018520212	0.010679757	0.2518195	4.909069	8.485749	Sitting_Read
12:35:10.269	0.23942748	4.80531	8.526012	-0.034739908	0.018520212	0.010679757	0.2518195	4.909069	8.485749	Sitting_Read
12:35:10.291	0.23942748	4.80531	8.526012	-0.034739908	0.018520212	0.010679757	0.2518195	4.909069	8.485749	Sitting_Read
12:35:10.312	0.23942748	4.80531	8.526012	-0.034739908	0.018520212	0.010679757	0.2518195	4.909069	8.485749	Sitting_Read
12:35:10.335	0.23942748	4.80531	8.526012	-0.034739908	0.018520212	0.010679757	0.2518195	4.909069	8.485749	Sitting_Read
12:35:10.357	0.23942748	4.7358756	8.090255	0.0055771996	-0.010801319	0.014955813	0.26377252	4.9461155	8.463849	Sitting_Read
12:35:10.379	0.23942748	4.7358756	8.090255	0.0055771996	-0.010801319	0.014955813	0.26377252	4.9461155	8.463849	Sitting_Read
12:35:10.403	0.23942748	4.7358756	8.090255	0.0055771996	-0.010801319	0.014955813	0.26377252	4.9461155	8.463849	Sitting_Read
12:35:10.423	0.23942748	4.7358756	8.090255	0.0055771996	-0.010801319	0.014955813	0.26377252	4.9461155	8.463849	Sitting_Read
12:35:10.445	0.23942748	4.7358756	8.090255	0.0055771996	-0.010801319	0.014955813	0.26377252	4.9461155	8.463849	Sitting_Read
12:35:10.467	0.23942748	4.7358756	8.090255	0.0055771996	-0.010801319	0.014955813	0.26377252	4.9461155	8.463849	Sitting_Read
12:35:10.489	0.23942748	4.7358756	8.090255	0.0055771996	-0.010801319	0.014955813	0.26377252	4.9461155	8.463849	Sitting_Read
12:35:10.511	0.23942748	4.7358756	8.090255	0.0055771996	-0.010801319	0.014955813	0.26377252	4.9461155	8.463849	Sitting_Read
12:35:10.532	0.27294734	4.767001	8.083072	0.071550645	-0.014466511	0.014955813	0.2822155	4.928135	8.473736	Sitting_Read
12:35:10.555	0.27294734	4.767001	8.083072	0.071550645	-0.014466511	0.014955813	0.2822155	4.928135	8.473736	Sitting_Read
12:35:10.576	0.27294734	4.767001	8.083072	0.071550645	-0.014466511	0.014955813	0.2822155	4.928135	8.473736	Sitting_Read
12:35:10.598	0.27294734	4.767001	8.083072	0.071550645	-0.014466511	0.014955813	0.2822155	4.928135	8.473736	Sitting_Read
12:35:10.620	0.27294734	4.767001	8.083072	0.071550645	-0.014466511	0.014955813	0.2822155	4.928135	8.473736	Sitting_Read
12:35:10.642	0.27294734	4.767001	8.083072	0.071550645	-0.014466511	0.014955813	0.2822155	4.928135	8.473736	Sitting_Read
12:35:10.664	0.27294734	4.767001	8.083072	0.071550645	-0.014466511	0.014955813	0.2822155	4.928135	8.473736	Sitting_Read
12:35:10.686	0.27294734	4.767001	8.083072	0.071550645	-0.014466511	0.014955813	0.2822155	4.928135	8.473736	Sitting_Read
12:35:10.708	0.27294734	4.781367	8.102226	0.019016236	-0.007136128	0.0015167784	0.29463193	4.9316874	8.471248	Sitting_Read
12:35:10.730	0.27294734	4.781367	8.102226	0.019016236	-0.007136128	0.0015167784	0.29463193	4.9316874	8.471248	Sitting_Read
12:35:10.751	0.27294734	4.781367	8.102226	0.019016236	-0.007136128	0.0015167784	0.29463193	4.9316874	8.471248	Sitting_Read
12:35:10.773	0.27294734	4.781367	8.102226	0.019016236	-0.007136128	0.0015167784	0.29463193	4.9316874	8.471248	Sitting_Read
12:35:10.795	0.27294734	4.781367	8.102226	0.019016236	-0.007136128	0.0015167784	0.29463193	4.9316874	8.471248	Sitting_Read
12:35:10.816	0.27294734	4.781367	8.102226	0.019016236	-0.007136128	0.0015167784	0.29463193	4.9316874	8.471248	Sitting_Read
12:35:10.838	0.27294734	4.781367	8.102226	0.019016236	-0.007136128	0.0015167784	0.29463193	4.9316874	8.471248	Sitting_Read
12:35:10.859	0.27294734	4.781367	8.102226	0.019016236	-0.007136128	0.0015167784	0.29463193	4.9316874	8.471248	Sitting_Read
12:35:10.881	0.27294734	4.781367	8.102226	0.019016236	-0.007136128	0.0015167784	0.29463193	4.9316874	8.471248	Sitting_Read
12:35:10.905	0.2657645	4.7358756	8.394327	0.014129314	0.0008051204	0.014955813	0.27863488	4.9367433	8.468842	Sitting_Read
12:35:10.927	0.2657645	4.7358756	8.394327	0.014129314	0.0008051204	0.014955813	0.27863488	4.9367433	8.468842	Sitting_Read
12:35:10.949	0.2657645	4.7358756	8.394327	0.014129314	0.0008051204	0.014955813	0.27863488	4.9367433	8.468842	Sitting_Read
12:35:10.972	0.2657645	4.7358756	8.394327	0.014129314	0.0008051204	0.014955813	0.27863488	4.9367433	8.468842	Sitting_Read
12:35:10.993	0.2657645	4.7358756	8.394327	0.014129314	0.0008051204	0.014955813	0.27863488	4.9367433	8.468842	Sitting_Read
12:35:11.015	0.2657645	4.7358756	8.394327	0.014129314	0.0008051204	0.014955813	0.27863488	4.9367433	8.468842	Sitting_Read
12:35:11.037	0.2657645	4.7358756	8.394327	0.014129314	0.0008051204	0.014955813	0.27863488	4.9367433	8.468842	Sitting_Read
12:35:11.058	0.2657645	4.7358756	8.394327	0.014129314	0.0008051204	0.014955813	0.27863488	4.9367433	8.468842	Sitting_Read
12:35:11.080	0.2849187	4.819675	8.023215	-0.002974914	0.022796268	0.022286197	0.28759414	4.967005	8.45083	Sitting_Read
12:35:11.101	0.2849187	4.819675	8.023215	-0.002974914	0.022796268	0.022286197	0.28759414	4.967005	8.45083	Sitting_Read
12:35:11.123	0.2849187	4.819675	8.023215	-0.002974914	0.022796268	0.022286197	0.28759414	4.967005	8.45083	Sitting_Read
12:35:11.145	0.2849187	4.819675	8.023215	-0.002974914	0.022796268	0.022286197	0.28759414	4.967005	8.45083	Sitting_Read
12:35:11.167	0.2849187	4.819675	8.023215	-0.002974914	0.022796268	0.022286197	0.28759414	4.967005	8.45083	Sitting_Read
12:35:11.190	0.2849187	4.819675	8.023215	-0.002974914	0.022796268	0.022286197	0.28759414	4.967005	8.45083	Sitting_Read
12:35:11.212	0.2849187	4.819675	8.023215	-0.002974914	0.022796268	0.022286197	0.28759414	4.967005	8.45083	Sitting_Read
12:35:11.234	0.2849187	4.819675	8.023215	-0.002974914	0.022796268	0.022286197	0.28759414	4.967005	8.45083	Sitting_Read
12:35:11.255	0.3304099	4.6903844	8.265037	0.094763525	-0.008968723	-0.0076462002	0.2771008	4.991638	8.436652	Sitting_Read
12:35:11.277	0.3304099	4.6903844	8.265037	0.094763525	-0.008968723	-0.0076462002	0.2771008	4.991638	8.436652	Sitting_Read
12:35:11.299	0.3304099	4.6903844	8.265037	0.094763525	-0.008968723	-0.0076462002	0.2771008	4.991638	8.436652	Sitting_Read
12:35:11.321	0.3304099	4.6903844	8.265037	0.094763525	-0.008968723	-0.0076462002	0.2771008	4.991638	8.436652	Sitting_Read
12:35:11.342	0.3304099	4.6903844	8.265037	0.094763525	-0.008968723	-0.0076462002	0.2771008	4.991638	8.436652	Sitting_Read
12:35:11.364	0.3304099	4.6903844	8.265037	0.094763525	-0.008968723	-0.0076462002	0.2771008	4.991638	8.436652	Sitting_Read
12:35:11.385	0.3304099	4.6903844	8.265037	0.094763525	-0.008968723	-0.0076462002	0.2771008	4.991638	8.436652	Sitting_Read
12:35:11.406	0.3304099	4.6903844	8.265037	0.094763525	-0.008968723	-0.0076462002	0.2771008	4.991638	8.436652	Sitting_Read
12:35:11.428	0.22027329	4.96812	8.207574	-0.002974914	-0.026683815	-0.005202739	0.2700674	5.0634727	8.393965	Sitting_Read
12:35:11.450	0.22027329	4.96812	8.207574	-0.002974914	-0.026683815	-0.005202739	0.2700674	5.0634727	8.393965	Sitting_Read
12:35:11.471	0.22027329	4.96812	8.207574	-0.002974914	-0.026683815	-0.005202739	0.2700674	5.0634727	8.393965	Sitting_Read
12:35:11.493	0.22027329	4.96812	8.207574	-0.002974914	-0.026683815	-0.005202739	0.2700674	5.0634727	8.393965	Sitting_Read
12:35:11.515	0.22027329	4.96812	8.207574	-0.002974914	-0.026683815	-0.005202739	0.2700674	5.0634727	8.393965	Sitting_Read
12:35:11.536	0.22027329	4.96812	8.207574	-0.002974914	-0.026683815	-0.005202739	0.2700674	5.0634727	8.393965	Sitting_Read
12:35:11.558	0.22027329	4.96812	8.207574	-0.002974914	-0.026683815	-0.005202739	0.2700674	5.0634727	8.393965	Sitting_Read
12:35:11.580	0.22027329	4.96812	8.207574	-0.002974914	-0.026683815	-0.005202739	0.2700674	5.0634727	8.393965	Sitting_Read
12:35:11.601	0.22027329	4.96812	8.207574	-0.002974914	-0.026683815	-0.005202739	0.2700674	5.0634727	8.393965	Sitting_Read
12:35:11.624	0.25858167	4.9346004	7.987301	-0.05978538	-0.023018623	0.013123219	0.2776606	5.044833	8.404935	Sitting_Read
12:35:11.645	0.25858167	4.9346004	7.987301	-0.05978538	-0.023018623	0.013123219	0.2776606	5.044833	8.404935	Sitting_Read
12:35:11.667	0.25858167	4.9346004	7.987301	-0.05978538	-0.023018623	0.013123219	0.2776606	5.044833	8.404935	Sitting_Read
12:35:11.689	0.25858167	4.9346004	7.987301	-0.05978538	-0.023018623	0.013123219	0.2776606	5.044833	8.404935	Sitting_Read
12:35:11.710	0.25858167	4.9346004	7.987301	-0.05978538	-0.023018623	0.013123219	0.2776606	5.044833	8.404935	Sitting_Read
12:35:11.732	0.25858167	4.9346004	7.987301	-0.05978538	-0.023018623	0.013123219	0.2776606	5.044833	8.404935	Sitting_Read
12:35:11.753	0.25858167	4.9346004	7.987301	-0.05978538	-0.023018623	0.013123219	0.2776606	5.044833	8.404935	Sitting_Read
12:35:11.775	0.25858167	4.9346004	7.987301	-0.05978538	-0.023018623	0.013123219	0.2776606	5.044833	8.404935	Sitting_Read
12:35:11.797	0.1987248	4.865166	8.097438	0.033066135	0.010578964	-0.023528697	0.29273003	5.022523	8.417772	Sitting_Read
12:35:11.819	0.1987248	4.865166	8.097438	0.033066135	0.010578964	-0.023528697	0.29273003	5.022523	8.417772	Sitting_Read
12:35:11.858	0.1987248	4.865166	8.097438	0.033066135	0.010578964	-0.023528697	0.29273003	5.022523	8.417772	Sitting_Read
12:35:11.891	0.1987248	4.865166	8.097438	0.033066135	0.010578964	-0.023528697	0.29273003	5.022523	8.417772	Sitting_Read
12:35:11.925	0.1987248	4.865166	8.097438	0.033066135	0.010578964	-0.023528697	0.29273003	5.022523	8.417772	Sitting_Read
12:35:11.958	0.1987248	4.865166	8.097438	0.033066135	0.010578964	-0.023528697	0.29273003	5.022523	8.417772	Sitting_Read
12:35:11.992	0.30646718	4.9202347	8.114198	0.03245527	-0.018742567	0.019842735	0.28637117	5.0147605	8.422618	Sitting_Read
12:35:12.025	0.30646718	4.9202347	8.114198	0.03245527	-0.018742567	0.019842735	0.28637117	5.0147605	8.422618	Sitting_Read
12:35:12.060	0.30646718	4.9202347	8.114198	0.03245527	-0.018742567	0.019842735	0.28637117	5.0147605	8.422618	Sitting_Read
12:35:12.093	0.30646718	4.9202347	8.114198	0.03245527	-0.018742567	0.019842735	0.28637117	5.0147605	8.422618	Sitting_Read
12:35:12.114	0.30646718	4.9202347	8.114198	0.03245527	-0.018742567	0.019842735	0.28637117	5.0147605	8.422618	Sitting_Read
12:35:12.136	0.30646718	4.9202347	8.114198	0.03245527	-0.018742567	0.019842735	0.28637117	5.0147605	8.422618	Sitting_Read
12:35:12.157	0.2657645	4.8388295	8.109408	-0.00053145277	-0.027294682	-0.0033701437	0.30199865	5.067367	8.390526	Sitting_Read
12:35:12.180	0.2657645	4.8388295	8.109408	-0.00053145277	-0.027294682	-0.0033701437	0.30199865	5.067367	8.390526	Sitting_Read
12:35:12.205	0.2657645	4.8388295	8.109408	-0.00053145277	-0.027294682	-0.0033701437	0.30199865	5.067367	8.390526	Sitting_Read
12:35:12.227	0.2657645	4.8388295	8.109408	-0.00053145277	-0.027294682	-0.0033701437	0.30199865	5.067367	8.390526	Sitting_Read
12:35:12.250	0.2657645	4.8388295	8.109408	-0.00053145277	-0.027294682	-0.0033701437	0.30199865	5.067367	8.390526	Sitting_Read
12:35:12.272	0.2657645	4.8388295	8.109408	-0.00053145277	-0.027294682	-0.0033701437	0.30199865	5.067367	8.390526	Sitting_Read
12:35:12.295	0.2657645	4.8388295	8.109408	-0.00053145277	-0.027294682	-0.0033701437	0.30199865	5.067367	8.390526	Sitting_Read
12:35:12.316	0.2657645	4.8388295	8.109408	-0.00053145277	-0.027294682	-0.0033701437	0.30199865	5.067367	8.390526	Sitting_Read
12:35:12.339	0.26097596	4.886715	8.2027855	-0.024355197	0.028904922	0.014344948	0.30209216	5.050946	8.400416	Sitting_Read
12:35:12.361	0.26097596	4.886715	8.2027855	-0.024355197	0.028904922	0.014344948	0.30209216	5.050946	8.400416	Sitting_Read
12:35:12.382	0.26097596	4.886715	8.2027855	-0.024355197	0.028904922	0.014344948	0.30209216	5.050946	8.400416	Sitting_Read
12:35:12.404	0.26097596	4.886715	8.2027855	-0.024355197	0.028904922	0.014344948	0.30209216	5.050946	8.400416	Sitting_Read
12:35:12.645	0.19393626	4.9393888	8.190814	-0.013970489	-0.014466511	-0.002148413	0.30235726	5.029622	8.413193	Sitting_Read
12:35:12.667	0.19393626	4.9393888	8.190814	-0.013970489	-0.014466511	-0.002148413	0.30235726	5.029622	8.413193	Sitting_Read
12:35:12.689	0.28731298	4.8723493	8.05434	-0.029852984	0.0069137732	0.013123219	0.29498878	5.0497313	8.4014015	Sitting_Read
12:35:12.710	0.28731298	4.8723493	8.05434	-0.029852984	0.0069137732	0.013123219	0.29498878	5.0497313	8.4014015	Sitting_Read
12:35:12.731	0.28731298	4.8723493	8.05434	-0.029852984	0.0069137732	0.013123219	0.29498878	5.0497313	8.4014015	Sitting_Read
12:35:12.753	0.28731298	4.8723493	8.05434	-0.029852984	0.0069137732	0.013123219	0.29498878	5.0497313	8.4014015	Sitting_Read
12:35:12.774	0.28731298	4.8723493	8.05434	-0.029852984	0.0069137732	0.013123219	0.29498878	5.0497313	8.4014015	Sitting_Read
12:35:12.796	0.28731298	4.8723493	8.05434	-0.029852984	0.0069137732	0.013123219	0.29498878	5.0497313	8.4014015	Sitting_Read
12:35:12.817	0.28731298	4.8723493	8.05434	-0.029852984	0.0069137732	0.013123219	0.29498878	5.0497313	8.4014015	Sitting_Read
12:35:12.839	0.28731298	4.8723493	8.05434	-0.029852984	0.0069137732	0.013123219	0.29498878	5.0497313	8.4014015	Sitting_Read
12:35:12.863	0.28731298	4.8723493	8.05434	-0.029852984	0.0069137732	0.013123219	0.29498878	5.0497313	8.4014015	Sitting_Read
12:35:12.885	0.24900457	4.9106574	8.0926485	0.009853256	-0.009579589	0.014344948	0.30195993	5.0468965	8.402856	Sitting_Read
12:35:12.907	0.24900457	4.9106574	8.0926485	0.009853256	-0.009579589	0.014344948	0.30195993	5.0468965	8.402856	Sitting_Read
12:35:12.930	0.24900457	4.9106574	8.0926485	0.009853256	-0.009579589	0.014344948	0.30195993	5.0468965	8.402856	Sitting_Read
12:35:12.952	0.24900457	4.9106574	8.0926485	0.009853256	-0.009579589	0.014344948	0.30195993	5.0468965	8.402856	Sitting_Read
12:35:12.974	0.24900457	4.9106574	8.0926485	0.009853256	-0.009579589	0.014344948	0.30195993	5.0468965	8.402856	Sitting_Read
12:35:12.997	0.24900457	4.9106574	8.0926485	0.009853256	-0.009579589	0.014344948	0.30195993	5.0468965	8.402856	Sitting_Read
12:35:13.018	0.24900457	4.9106574	8.0926485	0.009853256	-0.009579589	0.014344948	0.30195993	5.0468965	8.402856	Sitting_Read
12:35:13.040	0.24900457	4.9106574	8.0926485	0.009853256	-0.009579589	0.014344948	0.30195993	5.0468965	8.402856	Sitting_Read
12:35:13.061	0.31843856	4.886715	8.063917	0.0061880653	-0.0065252623	0.022897063	0.31241935	5.0395503	8.406882	Sitting_Read
12:35:13.084	0.31843856	4.886715	8.063917	0.0061880653	-0.0065252623	0.022897063	0.31241935	5.0395503	8.406882	Sitting_Read
12:35:13.105	0.31843856	4.886715	8.063917	0.0061880653	-0.0065252623	0.022897063	0.31241935	5.0395503	8.406882	Sitting_Read
12:35:13.127	0.31843856	4.886715	8.063917	0.0061880653	-0.0065252623	0.022897063	0.31241935	5.0395503	8.406882	Sitting_Read
12:35:13.149	0.31843856	4.886715	8.063917	0.0061880653	-0.0065252623	0.022897063	0.31241935	5.0395503	8.406882	Sitting_Read
12:35:13.170	0.31843856	4.886715	8.063917	0.0061880653	-0.0065252623	0.022897063	0.31241935	5.0395503	8.406882	Sitting_Read
12:35:13.192	0.31843856	4.886715	8.063917	0.0061880653	-0.0065252623	0.022897063	0.31241935	5.0395503	8.406882	Sitting_Read
12:35:13.216	0.31843856	4.886715	8.063917	0.0061880653	-0.0065252623	0.022897063	0.31241935	5.0395503	8.406882	Sitting_Read
12:35:13.238	0.22985038	4.8340406	7.9753294	-0.013970489	0.0020268508	0.01678841	0.32227424	5.026382	8.414392	Sitting_Read
12:35:13.259	0.22985038	4.8340406	7.9753294	-0.013970489	0.0020268508	0.01678841	0.32227424	5.026382	8.414392	Sitting_Read
12:35:13.281	0.22985038	4.8340406	7.9753294	-0.013970489	0.0020268508	0.01678841	0.32227424	5.026382	8.414392	Sitting_Read
12:35:13.303	0.22985038	4.8340406	7.9753294	-0.013970489	0.0020268508	0.01678841	0.32227424	5.026382	8.414392	Sitting_Read
12:35:13.325	0.22985038	4.8340406	7.9753294	-0.013970489	0.0020268508	0.01678841	0.32227424	5.026382	8.414392	Sitting_Read
12:35:13.346	0.22985038	4.8340406	7.9753294	-0.013970489	0.0020268508	0.01678841	0.32227424	5.026382	8.414392	Sitting_Read
12:35:13.367	0.22985038	4.8340406	7.9753294	-0.013970489	0.0020268508	0.01678841	0.32227424	5.026382	8.414392	Sitting_Read
12:35:13.389	0.22985038	4.8340406	7.9753294	-0.013970489	0.0020268508	0.01678841	0.32227424	5.026382	8.414392	Sitting_Read
12:35:13.411	0.23942748	4.8484063	8.066312	-0.03290731	0.0008051204	0.008847161	0.32494274	5.0366907	8.408121	Sitting_Read
12:35:13.432	0.23942748	4.8484063	8.066312	-0.03290731	0.0008051204	0.008847161	0.32494274	5.0366907	8.408121	Sitting_Read
12:35:13.454	0.23942748	4.8484063	8.066312	-0.03290731	0.0008051204	0.008847161	0.32494274	5.0366907	8.408121	Sitting_Read
12:35:13.475	0.23942748	4.8484063	8.066312	-0.03290731	0.0008051204	0.008847161	0.32494274	5.0366907	8.408121	Sitting_Read
12:35:13.499	0.23942748	4.8484063	8.066312	-0.03290731	0.0008051204	0.008847161	0.32494274	5.0366907	8.408121	Sitting_Read
12:35:13.522	0.23942748	4.8484063	8.066312	-0.03290731	0.0008051204	0.008847161	0.32494274	5.0366907	8.408121	Sitting_Read
12:35:13.543	0.23942748	4.8484063	8.066312	-0.03290731	0.0008051204	0.008847161	0.32494274	5.0366907	8.408121	Sitting_Read
12:35:13.566	0.23942748	4.8484063	8.066312	-0.03290731	0.0008051204	0.008847161	0.32494274	5.0366907	8.408121	Sitting_Read
12:35:13.588	0.2681588	4.843618	8.095043	-0.03168558	0.0056920424	0.0045711044	0.3275307	5.033181	8.410121	Sitting_Read
12:35:13.610	0.2681588	4.843618	8.095043	-0.03168558	0.0056920424	0.0045711044	0.3275307	5.033181	8.410121	Sitting_Read
12:35:13.633	0.2681588	4.843618	8.095043	-0.03168558	0.0056920424	0.0045711044	0.3275307	5.033181	8.410121	Sitting_Read
12:35:13.654	0.2681588	4.843618	8.095043	-0.03168558	0.0056920424	0.0045711044	0.3275307	5.033181	8.410121	Sitting_Read
12:35:13.675	0.2681588	4.843618	8.095043	-0.03168558	0.0056920424	0.0045711044	0.3275307	5.033181	8.410121	Sitting_Read
12:35:13.700	0.2681588	4.843618	8.095043	-0.03168558	0.0056920424	0.0045711044	0.3275307	5.033181	8.410121	Sitting_Read
12:35:13.721	0.2681588	4.843618	8.095043	-0.03168558	0.0056920424	0.0045711044	0.3275307	5.033181	8.410121	Sitting_Read
12:35:13.743	0.2681588	4.843618	8.095043	-0.03168558	0.0056920424	0.0045711044	0.3275307	5.033181	8.410121	Sitting_Read
12:35:13.768	0.32083282	4.862772	8.130958	0.012296718	-0.0053035324	0.008236296	0.32820964	5.0186353	8.418783	Sitting_Read
12:35:13.792	0.32083282	4.862772	8.130958	0.012296718	-0.0053035324	0.008236296	0.32820964	5.0186353	8.418783	Sitting_Read
12:35:13.813	0.32083282	4.862772	8.130958	0.012296718	-0.0053035324	0.008236296	0.32820964	5.0186353	8.418783	Sitting_Read
12:35:13.834	0.32083282	4.862772	8.130958	0.012296718	-0.0053035324	0.008236296	0.32820964	5.0186353	8.418783	Sitting_Read
12:35:13.855	0.32083282	4.862772	8.130958	0.012296718	-0.0053035324	0.008236296	0.32820964	5.0186353	8.418783	Sitting_Read
12:35:13.877	0.32083282	4.862772	8.130958	0.012296718	-0.0053035324	0.008236296	0.32820964	5.0186353	8.418783	Sitting_Read
12:35:13.901	0.32083282	4.862772	8.130958	0.012296718	-0.0053035324	0.008236296	0.32820964	5.0186353	8.418783	Sitting_Read
12:35:13.922	0.32083282	4.862772	8.130958	0.012296718	-0.0053035324	0.008236296	0.32820964	5.0186353	8.418783	Sitting_Read
12:35:13.944	0.26337022	4.879532	7.946598	0.012296718	-0.0053035324	0.008236296	0.32820964	5.0186353	8.418783	Sitting_Read
12:35:13.965	0.26337022	4.879532	7.946598	0.014129314	-0.022407759	-0.013143987	0.3301583	5.01708	8.419632	Sitting_Read
12:35:13.987	0.26337022	4.879532	7.946598	0.014129314	-0.022407759	-0.013143987	0.3301583	5.01708	8.419632	Sitting_Read
12:35:14.008	0.26337022	4.879532	7.946598	0.014129314	-0.022407759	-0.013143987	0.3301583	5.01708	8.419632	Sitting_Read
12:35:14.030	0.26337022	4.879532	7.946598	0.014129314	-0.022407759	-0.013143987	0.3301583	5.01708	8.419632	Sitting_Read
12:35:14.052	0.26337022	4.879532	7.946598	0.014129314	-0.022407759	-0.013143987	0.3301583	5.01708	8.419632	Sitting_Read
12:35:14.073	0.26337022	4.879532	7.946598	0.014129314	-0.022407759	-0.013143987	0.3301583	5.01708	8.419632	Sitting_Read
12:35:14.095	0.26337022	4.879532	7.946598	0.014129314	-0.022407759	-0.013143987	0.3301583	5.01708	8.419632	Sitting_Read
12:35:14.116	0.26337022	4.879532	7.946598	0.014129314	-0.022407759	-0.013143987	0.3301583	5.01708	8.419632	Sitting_Read
12:35:14.138	0.3304099	4.8148866	8.363202	0.066052854	-0.019964298	-0.043076385	0.307167	4.9428554	8.464289	Sitting_Read
12:35:14.159	0.3304099	4.8148866	8.363202	0.066052854	-0.019964298	-0.043076385	0.307167	4.9428554	8.464289	Sitting_Read
12:35:14.181	0.3304099	4.8148866	8.363202	0.066052854	-0.019964298	-0.043076385	0.307167	4.9428554	8.464289	Sitting_Read
12:35:14.203	0.3304099	4.8148866	8.363202	0.066052854	-0.019964298	-0.043076385	0.307167	4.9428554	8.464289	Sitting_Read
12:35:14.224	0.3304099	4.8148866	8.363202	0.066052854	-0.019964298	-0.043076385	0.307167	4.9428554	8.464289	Sitting_Read
12:35:14.245	0.3304099	4.8148866	8.363202	0.066052854	-0.019964298	-0.043076385	0.307167	4.9428554	8.464289	Sitting_Read
12:35:14.266	0.3304099	4.8148866	8.363202	0.066052854	-0.019964298	-0.043076385	0.307167	4.9428554	8.464289	Sitting_Read
12:35:14.288	0.3304099	4.8148866	8.363202	0.066052854	-0.019964298	-0.043076385	0.307167	4.9428554	8.464289	Sitting_Read
12:35:14.309	0.20351335	4.7598186	8.262642	-0.02007914	-0.007136128	0.0039602392	0.3087531	4.974562	8.445636	Sitting_Read
12:35:14.330	0.20351335	4.7598186	8.262642	-0.02007914	-0.007136128	0.0039602392	0.3087531	4.974562	8.445636	Sitting_Read
12:35:14.352	0.20351335	4.7598186	8.262642	-0.02007914	-0.007136128	0.0039602392	0.3087531	4.974562	8.445636	Sitting_Read
12:35:14.374	0.20351335	4.7598186	8.262642	-0.02007914	-0.007136128	0.0039602392	0.3087531	4.974562	8.445636	Sitting_Read
12:35:14.395	0.20351335	4.7598186	8.262642	-0.02007914	-0.007136128	0.0039602392	0.3087531	4.974562	8.445636	Sitting_Read
12:35:14.417	0.20351335	4.7598186	8.262642	-0.02007914	-0.007136128	0.0039602392	0.3087531	4.974562	8.445636	Sitting_Read
12:35:14.438	0.20351335	4.7598186	8.262642	-0.02007914	-0.007136128	0.0039602392	0.3087531	4.974562	8.445636	Sitting_Read
12:35:14.469	0.20351335	4.7598186	8.262642	-0.02007914	-0.007136128	0.0039602392	0.3087531	4.974562	8.445636	Sitting_Read
12:35:14.502	0.28252444	4.843618	8.236305	-0.007861836	0.024628865	0.0027385089	0.3151517	4.969526	8.448362	Sitting_Read
12:35:14.536	0.28252444	4.843618	8.236305	-0.007861836	0.024628865	0.0027385089	0.3151517	4.969526	8.448362	Sitting_Read
12:35:14.572	0.28252444	4.843618	8.236305	-0.007861836	0.024628865	0.0027385089	0.3151517	4.969526	8.448362	Sitting_Read
12:35:14.608	0.28252444	4.843618	8.236305	-0.007861836	0.024628865	0.0027385089	0.3151517	4.969526	8.448362	Sitting_Read
12:35:14.639	0.28252444	4.843618	8.236305	-0.007861836	0.024628865	0.0027385089	0.3151517	4.969526	8.448362	Sitting_Read
12:35:14.673	0.27055305	4.7933383	8.200391	0.033066135	-0.026683815	0.0070145656	0.30557606	4.873252	8.504608	Sitting_Read
12:35:14.704	0.27055305	4.7933383	8.200391	0.033066135	-0.026683815	0.0070145656	0.30557606	4.873252	8.504608	Sitting_Read
12:35:14.726	0.27055305	4.7933383	8.200391	0.033066135	-0.026683815	0.0070145656	0.30557606	4.873252	8.504608	Sitting_Read
12:35:14.749	0.27055305	4.7933383	8.200391	0.033066135	-0.026683815	0.0070145656	0.30557606	4.873252	8.504608	Sitting_Read
12:35:14.771	0.27055305	4.7933383	8.200391	0.033066135	-0.026683815	0.0070145656	0.30557606	4.873252	8.504608	Sitting_Read
12:35:14.795	0.27055305	4.7933383	8.200391	0.033066135	-0.026683815	0.0070145656	0.30557606	4.873252	8.504608	Sitting_Read
12:35:14.819	0.27055305	4.7933383	8.200391	0.033066135	-0.026683815	0.0070145656	0.30557606	4.873252	8.504608	Sitting_Read
12:35:14.843	0.27055305	4.7933383	8.200391	0.033066135	-0.026683815	0.0070145656	0.30557606	4.873252	8.504608	Sitting_Read
12:35:14.867	0.24900457	4.7550297	8.200391	-0.020690007	0.015465886	0.0064037004	0.3174125	4.890639	8.494188	Sitting_Read
12:35:14.891	0.24900457	4.7550297	8.200391	-0.020690007	0.015465886	0.0064037004	0.3174125	4.890639	8.494188	Sitting_Read
12:35:14.917	0.24900457	4.7550297	8.200391	-0.020690007	0.015465886	0.0064037004	0.3174125	4.890639	8.494188	Sitting_Read
12:35:14.940	0.24900457	4.7550297	8.200391	-0.020690007	0.015465886	0.0064037004	0.3174125	4.890639	8.494188	Sitting_Read
12:35:14.963	0.24900457	4.7550297	8.200391	-0.020690007	0.015465886	0.0064037004	0.3174125	4.890639	8.494188	Sitting_Read
12:35:14.986	0.24900457	4.7550297	8.200391	-0.020690007	0.015465886	0.0064037004	0.3174125	4.890639	8.494188	Sitting_Read
12:35:15.010	0.24900457	4.7550297	8.200391	-0.020690007	0.015465886	0.0064037004	0.3174125	4.890639	8.494188	Sitting_Read
12:35:15.034	0.26337022	4.7095385	8.253065	0.011074986	0.022185404	0.008847161	0.313341	4.889497	8.494998	Sitting_Read
12:35:15.058	0.26337022	4.7095385	8.253065	0.011074986	0.022185404	0.008847161	0.313341	4.889497	8.494998	Sitting_Read
12:35:15.082	0.26337022	4.7095385	8.253065	0.011074986	0.022185404	0.008847161	0.313341	4.889497	8.494998	Sitting_Read
12:35:15.105	0.26337022	4.7095385	8.253065	0.011074986	0.022185404	0.008847161	0.313341	4.889497	8.494998	Sitting_Read
12:35:15.129	0.26337022	4.7095385	8.253065	0.011074986	0.022185404	0.008847161	0.313341	4.889497	8.494998	Sitting_Read
12:35:15.153	0.26337022	4.7095385	8.253065	0.011074986	0.022185404	0.008847161	0.313341	4.889497	8.494998	Sitting_Read
12:35:15.178	0.26337022	4.7095385	8.253065	0.011074986	0.022185404	0.008847161	0.313341	4.889497	8.494998	Sitting_Read
12:35:15.205	0.26337022	4.7095385	8.253065	0.011074986	0.022185404	0.008847161	0.313341	4.889497	8.494998	Sitting_Read
12:35:15.230	0.22266756	4.6472874	8.509253	0.03489873	0.052728664	-0.0027592783	0.28415772	4.8236785	8.533564	Sitting_Read
12:35:15.253	0.22266756	4.6472874	8.509253	0.03489873	0.052728664	-0.0027592783	0.28415772	4.8236785	8.533564	Sitting_Read
12:35:15.278	0.22266756	4.6472874	8.509253	0.03489873	0.052728664	-0.0027592783	0.28415772	4.8236785	8.533564	Sitting_Read
12:35:15.301	0.22266756	4.6472874	8.509253	0.03489873	0.052728664	-0.0027592783	0.28415772	4.8236785	8.533564	Sitting_Read
12:35:15.324	0.22266756	4.6472874	8.509253	0.03489873	0.052728664	-0.0027592783	0.28415772	4.8236785	8.533564	Sitting_Read
12:35:15.347	0.22266756	4.6472874	8.509253	0.03489873	0.052728664	-0.0027592783	0.28415772	4.8236785	8.533564	Sitting_Read
12:35:15.371	0.22266756	4.6472874	8.509253	0.03489873	0.052728664	-0.0027592783	0.28415772	4.8236785	8.533564	Sitting_Read
12:35:15.395	0.22506183	4.6640472	8.262642	-0.028631255	-0.0040818015	0.043666482	0.25546136	4.8281207	8.531961	Sitting_Read
12:35:15.419	0.22506183	4.6640472	8.262642	-0.028631255	-0.0040818015	0.043666482	0.25546136	4.8281207	8.531961	Sitting_Read
12:35:15.444	0.22506183	4.6640472	8.262642	-0.028631255	-0.0040818015	0.043666482	0.25546136	4.8281207	8.531961	Sitting_Read
12:35:15.467	0.22506183	4.6640472	8.262642	-0.028631255	-0.0040818015	0.043666482	0.25546136	4.8281207	8.531961	Sitting_Read
12:35:15.490	0.22506183	4.6640472	8.262642	-0.028631255	-0.0040818015	0.043666482	0.25546136	4.8281207	8.531961	Sitting_Read
12:35:15.514	0.22506183	4.6640472	8.262642	-0.028631255	-0.0040818015	0.043666482	0.25546136	4.8281207	8.531961	Sitting_Read
12:35:15.535	0.22506183	4.6640472	8.262642	-0.028631255	-0.0040818015	0.043666482	0.25546136	4.8281207	8.531961	Sitting_Read
12:35:15.557	0.22506183	4.6640472	8.262642	-0.028631255	-0.0040818015	0.043666482	0.25546136	4.8281207	8.531961	Sitting_Read
12:35:15.578	0.19154198	4.6640472	8.262642	0.05566815	0.008135504	-0.0033701437	0.23004985	4.808516	8.543746	Sitting_Read
12:35:15.599	0.19154198	4.6640472	8.262642	0.05566815	0.008135504	-0.0033701437	0.23004985	4.808516	8.543746	Sitting_Read
12:35:15.620	0.19154198	4.6640472	8.262642	0.05566815	0.008135504	-0.0033701437	0.23004985	4.808516	8.543746	Sitting_Read
12:35:15.642	0.19154198	4.6640472	8.262642	0.05566815	0.008135504	-0.0033701437	0.23004985	4.808516	8.543746	Sitting_Read
12:35:15.663	0.19154198	4.6640472	8.262642	0.05566815	0.008135504	-0.0033701437	0.23004985	4.808516	8.543746	Sitting_Read
12:35:15.685	0.19154198	4.6640472	8.262642	0.05566815	0.008135504	-0.0033701437	0.23004985	4.808516	8.543746	Sitting_Read
12:35:15.706	0.19154198	4.6640472	8.262642	0.05566815	0.008135504	-0.0033701437	0.23004985	4.808516	8.543746	Sitting_Read
12:35:15.728	0.19154198	4.6640472	8.262642	0.05566815	0.008135504	-0.0033701437	0.23004985	4.808516	8.543746	Sitting_Read
12:35:15.751	0.17957062	4.702356	8.2387	-0.03412904	0.0014159856	0.012512353	0.21912776	4.8265305	8.53387	Sitting_Read
12:35:15.772	0.17957062	4.702356	8.2387	-0.03412904	0.0014159856	0.012512353	0.21912776	4.8265305	8.53387	Sitting_Read
12:35:15.796	0.17957062	4.702356	8.2387	-0.03412904	0.0014159856	0.012512353	0.21912776	4.8265305	8.53387	Sitting_Read
12:35:15.818	0.17957062	4.702356	8.2387	-0.03412904	0.0014159856	0.012512353	0.21912776	4.8265305	8.53387	Sitting_Read
12:35:15.840	0.17957062	4.702356	8.2387	-0.03412904	0.0014159856	0.012512353	0.21912776	4.8265305	8.53387	Sitting_Read
12:35:15.862	0.17957062	4.702356	8.2387	-0.03412904	0.0014159856	0.012512353	0.21912776	4.8265305	8.53387	Sitting_Read
12:35:15.884	0.17957062	4.702356	8.2387	-0.03412904	0.0014159856	0.012512353	0.21912776	4.8265305	8.53387	Sitting_Read
12:35:15.905	0.17957062	4.702356	8.2387	-0.03412904	0.0014159856	0.012512353	0.21912776	4.8265305	8.53387	Sitting_Read
12:35:15.928	0.20111908	4.661653	8.456578	-0.013970489	0.0014159856	0.013123219	0.21885405	4.806984	8.544904	Sitting_Read
12:35:15.950	0.20111908	4.661653	8.456578	-0.013970489	0.0014159856	0.013123219	0.21885405	4.806984	8.544904	Sitting_Read
12:35:15.972	0.20111908	4.661653	8.456578	-0.013970489	0.0014159856	0.013123219	0.21885405	4.806984	8.544904	Sitting_Read
12:35:15.995	0.20111908	4.661653	8.456578	-0.013970489	0.0014159856	0.013123219	0.21885405	4.806984	8.544904	Sitting_Read
12:35:16.017	0.20111908	4.661653	8.456578	-0.013970489	0.0014159856	0.013123219	0.21885405	4.806984	8.544904	Sitting_Read
12:35:16.039	0.20111908	4.661653	8.456578	-0.013970489	0.0014159856	0.013123219	0.21885405	4.806984	8.544904	Sitting_Read
12:35:16.060	0.20111908	4.661653	8.456578	-0.013970489	0.0014159856	0.013123219	0.21885405	4.806984	8.544904	Sitting_Read
12:35:16.082	0.20111908	4.661653	8.456578	-0.013970489	0.0014159856	0.013123219	0.21885405	4.806984	8.544904	Sitting_Read
12:35:16.103	0.17717634	4.6664414	8.133351	-0.013970489	0.0014159856	0.013123219	0.21885405	4.806984	8.544904	Sitting_Read
12:35:16.127	0.17717634	4.6664414	8.133351	0.02207056	0.005081177	0.011901488	0.21007586	4.8027024	8.547531	Sitting_Read
12:35:16.149	0.17717634	4.6664414	8.133351	0.02207056	0.005081177	0.011901488	0.21007586	4.8027024	8.547531	Sitting_Read
12:35:16.171	0.17717634	4.6664414	8.133351	0.02207056	0.005081177	0.011901488	0.21007586	4.8027024	8.547531	Sitting_Read
12:35:16.195	0.17717634	4.6664414	8.133351	0.02207056	0.005081177	0.011901488	0.21007586	4.8027024	8.547531	Sitting_Read
12:35:16.217	0.17717634	4.6664414	8.133351	0.02207056	0.005081177	0.011901488	0.21007586	4.8027024	8.547531	Sitting_Read
12:35:16.239	0.17717634	4.6664414	8.133351	0.02207056	0.005081177	0.011901488	0.21007586	4.8027024	8.547531	Sitting_Read
12:35:16.261	0.17717634	4.6664414	8.133351	0.02207056	0.005081177	0.011901488	0.21007586	4.8027024	8.547531	Sitting_Read
12:35:16.283	0.17717634	4.6664414	8.133351	0.02207056	0.005081177	0.011901488	0.21007586	4.8027024	8.547531	Sitting_Read
12:35:16.305	0.21787901	4.5970078	8.324894	-0.007861836	0.0056920424	0.0051819696	0.2067169	4.791971	8.553634	Sitting_Read
12:35:16.328	0.21787901	4.5970078	8.324894	-0.007861836	0.0056920424	0.0051819696	0.2067169	4.791971	8.553634	Sitting_Read
12:35:16.350	0.21787901	4.5970078	8.324894	-0.007861836	0.0056920424	0.0051819696	0.2067169	4.791971	8.553634	Sitting_Read
12:35:16.372	0.21787901	4.5970078	8.324894	-0.007861836	0.0056920424	0.0051819696	0.2067169	4.791971	8.553634	Sitting_Read
12:35:16.395	0.21787901	4.5970078	8.324894	-0.007861836	0.0056920424	0.0051819696	0.2067169	4.791971	8.553634	Sitting_Read
12:35:16.417	0.21787901	4.5970078	8.324894	-0.007861836	0.0056920424	0.0051819696	0.2067169	4.791971	8.553634	Sitting_Read
12:35:16.439	0.21787901	4.5970078	8.324894	-0.007861836	0.0056920424	0.0051819696	0.2067169	4.791971	8.553634	Sitting_Read
12:35:16.462	0.21787901	4.5970078	8.324894	-0.007861836	0.0056920424	0.0051819696	0.2067169	4.791971	8.553634	Sitting_Read
12:35:16.483	0.14365649	4.685596	8.339259	-0.031074714	0.0044703116	0.008236296	0.1905667	4.80211	8.548321	Sitting_Read
12:35:16.504	0.14365649	4.685596	8.339259	-0.031074714	0.0044703116	0.008236296	0.1905667	4.80211	8.548321	Sitting_Read
12:35:16.526	0.14365649	4.685596	8.339259	-0.031074714	0.0044703116	0.008236296	0.1905667	4.80211	8.548321	Sitting_Read
12:35:16.547	0.14365649	4.685596	8.339259	-0.031074714	0.0044703116	0.008236296	0.1905667	4.80211	8.548321	Sitting_Read
12:35:16.568	0.14365649	4.685596	8.339259	-0.031074714	0.0044703116	0.008236296	0.1905667	4.80211	8.548321	Sitting_Read
12:35:16.589	0.14365649	4.685596	8.339259	-0.031074714	0.0044703116	0.008236296	0.1905667	4.80211	8.548321	Sitting_Read
12:35:16.610	0.14365649	4.685596	8.339259	-0.031074714	0.0044703116	0.008236296	0.1905667	4.80211	8.548321	Sitting_Read
12:35:16.632	0.14365649	4.685596	8.339259	-0.031074714	0.0044703116	0.008236296	0.1905667	4.80211	8.548321	Sitting_Read
12:35:16.653	0.11013664	4.618556	8.516436	-0.07566788	0.0020268508	-0.002148413	0.18299627	4.8066044	8.545959	Sitting_Read
12:35:16.674	0.11013664	4.618556	8.516436	-0.07566788	0.0020268508	-0.002148413	0.18299627	4.8066044	8.545959	Sitting_Read
12:35:16.696	0.11013664	4.618556	8.516436	-0.07566788	0.0020268508	-0.002148413	0.18299627	4.8066044	8.545959	Sitting_Read
12:35:16.718	0.11013664	4.618556	8.516436	-0.07566788	0.0020268508	-0.002148413	0.18299627	4.8066044	8.545959	Sitting_Read
12:35:16.740	0.11013664	4.618556	8.516436	-0.07566788	0.0020268508	-0.002148413	0.18299627	4.8066044	8.545959	Sitting_Read
12:35:16.766	0.11013664	4.618556	8.516436	-0.07566788	0.0020268508	-0.002148413	0.18299627	4.8066044	8.545959	Sitting_Read
12:35:16.792	0.11013664	4.618556	8.516436	-0.07566788	0.0020268508	-0.002148413	0.18299627	4.8066044	8.545959	Sitting_Read
12:35:16.814	0.11013664	4.618556	8.516436	-0.07566788	0.0020268508	-0.002148413	0.18299627	4.8066044	8.545959	Sitting_Read
12:35:16.836	0.20351335	4.6544704	8.197997	0.0025228735	-0.011412185	0.009458027	0.18113048	4.8043756	8.547251	Sitting_Read
12:35:16.857	0.20351335	4.6544704	8.197997	0.0025228735	-0.011412185	0.009458027	0.18113048	4.8043756	8.547251	Sitting_Read
12:35:16.880	0.20351335	4.6544704	8.197997	0.0025228735	-0.011412185	0.009458027	0.18113048	4.8043756	8.547251	Sitting_Read
12:35:16.902	0.20351335	4.6544704	8.197997	0.0025228735	-0.011412185	0.009458027	0.18113048	4.8043756	8.547251	Sitting_Read
12:35:16.924	0.20351335	4.6544704	8.197997	0.0025228735	-0.011412185	0.009458027	0.18113048	4.8043756	8.547251	Sitting_Read
12:35:16.947	0.20351335	4.6544704	8.197997	0.0025228735	-0.011412185	0.009458027	0.18113048	4.8043756	8.547251	Sitting_Read
12:35:16.969	0.20351335	4.6544704	8.197997	0.0025228735	-0.011412185	0.009458027	0.18113048	4.8043756	8.547251	Sitting_Read
12:35:16.991	0.20351335	4.6544704	8.197997	0.0025228735	-0.011412185	0.009458027	0.18113048	4.8043756	8.547251	Sitting_Read
12:35:17.014	0.17957062	4.7071443	8.327288	0.04467258	-0.0053035324	0.0039602392	0.18357699	4.83874	8.527794	Sitting_Read
12:35:17.036	0.17957062	4.7071443	8.327288	0.04467258	-0.0053035324	0.0039602392	0.18357699	4.83874	8.527794	Sitting_Read
12:35:17.058	0.17957062	4.7071443	8.327288	0.04467258	-0.0053035324	0.0039602392	0.18357699	4.83874	8.527794	Sitting_Read
12:35:17.079	0.17957062	4.7071443	8.327288	0.04467258	-0.0053035324	0.0039602392	0.18357699	4.83874	8.527794	Sitting_Read
12:35:17.101	0.17957062	4.7071443	8.327288	0.04467258	-0.0053035324	0.0039602392	0.18357699	4.83874	8.527794	Sitting_Read
12:35:17.123	0.17957062	4.7071443	8.327288	0.04467258	-0.0053035324	0.0039602392	0.18357699	4.83874	8.527794	Sitting_Read
12:35:17.144	0.17957062	4.7071443	8.327288	0.04467258	-0.0053035324	0.0039602392	0.18357699	4.83874	8.527794	Sitting_Read
12:35:17.165	0.17957062	4.7071443	8.327288	0.04467258	-0.0053035324	0.0039602392	0.18357699	4.83874	8.527794	Sitting_Read
12:35:17.187	0.083799616	4.72151	8.22194	-0.04451375	0.0020268508	0.008236296	0.18520401	4.866111	8.512167	Sitting_Read
12:35:17.209	0.083799616	4.72151	8.22194	-0.04451375	0.0020268508	0.008236296	0.18520401	4.866111	8.512167	Sitting_Read
12:35:17.232	0.083799616	4.72151	8.22194	-0.04451375	0.0020268508	0.008236296	0.18520401	4.866111	8.512167	Sitting_Read
12:35:17.254	0.083799616	4.72151	8.22194	-0.04451375	0.0020268508	0.008236296	0.18520401	4.866111	8.512167	Sitting_Read
12:35:17.276	0.083799616	4.72151	8.22194	-0.04451375	0.0020268508	0.008236296	0.18520401	4.866111	8.512167	Sitting_Read
12:35:17.297	0.083799616	4.72151	8.22194	-0.04451375	0.0020268508	0.008236296	0.18520401	4.866111	8.512167	Sitting_Read
12:35:17.319	0.083799616	4.72151	8.22194	-0.04451375	0.0020268508	0.008236296	0.18520401	4.866111	8.512167	Sitting_Read
12:35:17.340	0.083799616	4.72151	8.22194	-0.04451375	0.0020268508	0.008236296	0.18520401	4.866111	8.512167	Sitting_Read
12:35:17.361	0.083799616	4.72151	8.22194	-0.04451375	0.0020268508	0.008236296	0.18520401	4.866111	8.512167	Sitting_Read
12:35:17.383	0.18435916	4.6712303	8.1549	-0.0035857789	-0.007746993	0.0057928353	0.1870001	4.8315506	8.531794	Sitting_Read
12:35:17.405	0.18435916	4.6712303	8.1549	-0.0035857789	-0.007746993	0.0057928353	0.1870001	4.8315506	8.531794	Sitting_Read
12:35:17.426	0.18435916	4.6712303	8.1549	-0.0035857789	-0.007746993	0.0057928353	0.1870001	4.8315506	8.531794	Sitting_Read
12:35:17.447	0.18435916	4.6712303	8.1549	-0.0035857789	-0.007746993	0.0057928353	0.1870001	4.8315506	8.531794	Sitting_Read
12:35:17.469	0.18435916	4.6712303	8.1549	-0.0035857789	-0.007746993	0.0057928353	0.1870001	4.8315506	8.531794	Sitting_Read
12:35:17.491	0.18435916	4.6712303	8.1549	-0.0035857789	-0.007746993	0.0057928353	0.1870001	4.8315506	8.531794	Sitting_Read
12:35:17.513	0.18435916	4.6712303	8.1549	-0.0035857789	-0.007746993	0.0057928353	0.1870001	4.8315506	8.531794	Sitting_Read
12:35:17.535	0.18435916	4.6712303	8.1549	-0.0035857789	-0.007746993	0.0057928353	0.1870001	4.8315506	8.531794	Sitting_Read
12:35:17.557	0.1699935	4.697567	8.420665	-0.009083566	-0.010801319	0.012512353	0.18472339	4.829798	8.532834	Sitting_Read
12:35:17.579	0.1699935	4.697567	8.420665	-0.009083566	-0.010801319	0.012512353	0.18472339	4.829798	8.532834	Sitting_Read
12:35:17.601	0.1699935	4.697567	8.420665	-0.009083566	-0.010801319	0.012512353	0.18472339	4.829798	8.532834	Sitting_Read
12:35:17.623	0.1699935	4.697567	8.420665	-0.009083566	-0.010801319	0.012512353	0.18472339	4.829798	8.532834	Sitting_Read
12:35:17.644	0.1699935	4.697567	8.420665	-0.009083566	-0.010801319	0.012512353	0.18472339	4.829798	8.532834	Sitting_Read
12:35:17.665	0.1699935	4.697567	8.420665	-0.009083566	-0.010801319	0.012512353	0.18472339	4.829798	8.532834	Sitting_Read
12:35:17.687	0.1699935	4.697567	8.420665	-0.009083566	-0.010801319	0.012512353	0.18472339	4.829798	8.532834	Sitting_Read
12:35:17.708	0.1699935	4.697567	8.420665	-0.009083566	-0.010801319	0.012512353	0.18472339	4.829798	8.532834	Sitting_Read
12:35:17.730	0.11253092	4.731087	8.509253	-0.03290731	0.01118983	0.010679757	0.17490458	4.8463607	8.523646	Sitting_Read
12:35:17.751	0.11253092	4.731087	8.509253	-0.03290731	0.01118983	0.010679757	0.17490458	4.8463607	8.523646	Sitting_Read
12:35:17.773	0.11253092	4.731087	8.509253	-0.03290731	0.01118983	0.010679757	0.17490458	4.8463607	8.523646	Sitting_Read
12:35:17.795	0.11253092	4.731087	8.509253	-0.03290731	0.01118983	0.010679757	0.17490458	4.8463607	8.523646	Sitting_Read
12:35:17.818	0.11253092	4.731087	8.509253	-0.03290731	0.01118983	0.010679757	0.17490458	4.8463607	8.523646	Sitting_Read
12:35:17.840	0.11253092	4.731087	8.509253	-0.03290731	0.01118983	0.010679757	0.17490458	4.8463607	8.523646	Sitting_Read
12:35:17.862	0.11253092	4.731087	8.509253	-0.03290731	0.01118983	0.010679757	0.17490458	4.8463607	8.523646	Sitting_Read
12:35:17.885	0.11253092	4.731087	8.509253	-0.03290731	0.01118983	0.010679757	0.17490458	4.8463607	8.523646	Sitting_Read
12:35:17.906	0.24900457	4.7167215	8.018426	0.025735753	-0.008968723	0.014955813	0.17191154	4.854827	8.5188875	Sitting_Read
12:35:17.928	0.24900457	4.7167215	8.018426	0.025735753	-0.008968723	0.014955813	0.17191154	4.854827	8.5188875	Sitting_Read
12:35:17.952	0.24900457	4.7167215	8.018426	0.025735753	-0.008968723	0.014955813	0.17191154	4.854827	8.5188875	Sitting_Read
12:35:17.973	0.24900457	4.7167215	8.018426	0.025735753	-0.008968723	0.014955813	0.17191154	4.854827	8.5188875	Sitting_Read
12:35:17.994	0.24900457	4.7167215	8.018426	0.025735753	-0.008968723	0.014955813	0.17191154	4.854827	8.5188875	Sitting_Read
12:35:18.015	0.24900457	4.7167215	8.018426	0.025735753	-0.008968723	0.014955813	0.17191154	4.854827	8.5188875	Sitting_Read
12:35:18.037	0.24900457	4.7167215	8.018426	0.025735753	-0.008968723	0.014955813	0.17191154	4.854827	8.5188875	Sitting_Read
12:35:18.059	0.24900457	4.7167215	8.018426	0.025735753	-0.008968723	0.014955813	0.17191154	4.854827	8.5188875	Sitting_Read
12:35:18.081	0.24900457	4.7167215	8.018426	0.025735753	-0.008968723	0.014955813	0.17191154	4.854827	8.5188875	Sitting_Read
12:35:18.102	0.22745611	4.6736245	8.427847	0.06727459	-0.014466511	0.0076254313	0.17943025	4.8544607	8.518942	Sitting_Read
12:35:18.124	0.22745611	4.6736245	8.427847	0.06727459	-0.014466511	0.0076254313	0.17943025	4.8544607	8.518942	Sitting_Read
12:35:18.145	0.22745611	4.6736245	8.427847	0.06727459	-0.014466511	0.0076254313	0.17943025	4.8544607	8.518942	Sitting_Read
12:35:18.166	0.22745611	4.6736245	8.427847	0.06727459	-0.014466511	0.0076254313	0.17943025	4.8544607	8.518942	Sitting_Read
12:35:18.187	0.22745611	4.6736245	8.427847	0.06727459	-0.014466511	0.0076254313	0.17943025	4.8544607	8.518942	Sitting_Read
12:35:18.208	0.22745611	4.6736245	8.427847	0.06727459	-0.014466511	0.0076254313	0.17943025	4.8544607	8.518942	Sitting_Read
12:35:18.230	0.22745611	4.6736245	8.427847	0.06727459	-0.014466511	0.0076254313	0.17943025	4.8544607	8.518942	Sitting_Read
12:35:18.253	0.22745611	4.6736245	8.427847	0.06727459	-0.014466511	0.0076254313	0.17943025	4.8544607	8.518942	Sitting_Read
12:35:18.275	0.11253092	4.7550297	8.193209	0.007409795	0.0032485814	0.027173119	0.18408334	4.888353	8.49944	Sitting_Read
12:35:18.296	0.11253092	4.7550297	8.193209	0.007409795	0.0032485814	0.027173119	0.18408334	4.888353	8.49944	Sitting_Read
12:35:18.320	0.11253092	4.7550297	8.193209	0.007409795	0.0032485814	0.027173119	0.18408334	4.888353	8.49944	Sitting_Read
12:35:18.342	0.11253092	4.7550297	8.193209	0.007409795	0.0032485814	0.027173119	0.18408334	4.888353	8.49944	Sitting_Read
12:35:18.363	0.11253092	4.7550297	8.193209	0.007409795	0.0032485814	0.027173119	0.18408334	4.888353	8.49944	Sitting_Read
12:35:18.387	0.11253092	4.7550297	8.193209	0.007409795	0.0032485814	0.027173119	0.18408334	4.888353	8.49944	Sitting_Read
12:35:18.408	0.11253092	4.7550297	8.193209	0.007409795	0.0032485814	0.027173119	0.18408334	4.888353	8.49944	Sitting_Read
12:35:18.429	0.11253092	4.7550297	8.193209	0.007409795	0.0032485814	0.027173119	0.18408334	4.888353	8.49944	Sitting_Read
12:35:18.451	0.098165266	4.7550297	8.274613	-0.052454997	-0.010801319	0.003349374	0.18352409	4.883506	8.502238	Sitting_Read
12:35:18.473	0.098165266	4.7550297	8.274613	-0.052454997	-0.010801319	0.003349374	0.18352409	4.883506	8.502238	Sitting_Read
12:35:18.494	0.098165266	4.7550297	8.274613	-0.052454997	-0.010801319	0.003349374	0.18352409	4.883506	8.502238	Sitting_Read
12:35:18.515	0.098165266	4.7550297	8.274613	-0.052454997	-0.010801319	0.003349374	0.18352409	4.883506	8.502238	Sitting_Read
12:35:18.537	0.098165266	4.7550297	8.274613	-0.052454997	-0.010801319	0.003349374	0.18352409	4.883506	8.502238	Sitting_Read
12:35:18.559	0.098165266	4.7550297	8.274613	-0.052454997	-0.010801319	0.003349374	0.18352409	4.883506	8.502238	Sitting_Read
12:35:18.581	0.098165266	4.7550297	8.274613	-0.052454997	-0.010801319	0.003349374	0.18352409	4.883506	8.502238	Sitting_Read
12:35:18.604	0.098165266	4.7550297	8.274613	-0.052454997	-0.010801319	0.003349374	0.18352409	4.883506	8.502238	Sitting_Read
12:35:18.626	0.1699935	4.7191157	8.375174	-0.026798658	-0.010801319	0.0021276437	0.19932094	4.869859	8.509705	Sitting_Read
12:35:18.648	0.1699935	4.7191157	8.375174	-0.026798658	-0.010801319	0.0021276437	0.19932094	4.869859	8.509705	Sitting_Read
12:35:18.671	0.1699935	4.7191157	8.375174	-0.026798658	-0.010801319	0.0021276437	0.19932094	4.869859	8.509705	Sitting_Read
12:35:18.693	0.1699935	4.7191157	8.375174	-0.026798658	-0.010801319	0.0021276437	0.19932094	4.869859	8.509705	Sitting_Read
12:35:18.715	0.1699935	4.7191157	8.375174	-0.026798658	-0.010801319	0.0021276437	0.19932094	4.869859	8.509705	Sitting_Read
12:35:18.738	0.1699935	4.7191157	8.375174	-0.026798658	-0.010801319	0.0021276437	0.19932094	4.869859	8.509705	Sitting_Read
12:35:18.760	0.1699935	4.7191157	8.375174	-0.026798658	-0.010801319	0.0021276437	0.19932094	4.869859	8.509705	Sitting_Read
12:35:18.782	0.1699935	4.7191157	8.375174	-0.026798658	-0.010801319	0.0021276437	0.19932094	4.869859	8.509705	Sitting_Read
12:35:18.803	0.16759923	4.7981267	8.382356	0.05688988	0.029515788	-0.0045918743	0.20439474	4.8970833	8.493946	Sitting_Read
12:35:18.825	0.16759923	4.7981267	8.382356	0.05688988	0.029515788	-0.0045918743	0.20439474	4.8970833	8.493946	Sitting_Read
12:35:18.848	0.16759923	4.7981267	8.382356	0.05688988	0.029515788	-0.0045918743	0.20439474	4.8970833	8.493946	Sitting_Read
12:35:18.870	0.16759923	4.7981267	8.382356	0.05688988	0.029515788	-0.0045918743	0.20439474	4.8970833	8.493946	Sitting_Read
12:35:18.891	0.16759923	4.7981267	8.382356	0.05688988	0.029515788	-0.0045918743	0.20439474	4.8970833	8.493946	Sitting_Read
12:35:18.913	0.16759923	4.7981267	8.382356	0.05688988	0.029515788	-0.0045918743	0.20439474	4.8970833	8.493946	Sitting_Read
12:35:18.935	0.16759923	4.7981267	8.382356	0.05688988	0.029515788	-0.0045918743	0.20439474	4.8970833	8.493946	Sitting_Read
12:35:18.957	0.16759923	4.7981267	8.382356	0.05688988	0.029515788	-0.0045918743	0.20439474	4.8970833	8.493946	Sitting_Read
12:35:18.979	0.16759923	4.7981267	8.382356	0.05688988	0.029515788	-0.0045918743	0.20439474	4.8970833	8.493946	Sitting_Read
12:35:19.001	0.16520496	4.853195	8.135746	0.1057591	0.04845261	0.0009059132	0.16323285	5.004798	8.431826	Sitting_Read
12:35:19.023	0.16520496	4.853195	8.135746	0.1057591	0.04845261	0.0009059132	0.16323285	5.004798	8.431826	Sitting_Read
12:35:19.045	0.16520496	4.853195	8.135746	0.1057591	0.04845261	0.0009059132	0.16323285	5.004798	8.431826	Sitting_Read
12:35:19.067	0.16520496	4.853195	8.135746	0.1057591	0.04845261	0.0009059132	0.16323285	5.004798	8.431826	Sitting_Read
12:35:19.090	0.16520496	4.853195	8.135746	0.1057591	0.04845261	0.0009059132	0.16323285	5.004798	8.431826	Sitting_Read
12:35:19.112	0.16520496	4.853195	8.135746	0.1057591	0.04845261	0.0009059132	0.16323285	5.004798	8.431826	Sitting_Read
12:35:19.134	0.16520496	4.853195	8.135746	0.1057591	0.04845261	0.0009059132	0.16323285	5.004798	8.431826	Sitting_Read
12:35:19.157	0.16520496	4.853195	8.135746	0.1057591	0.04845261	0.0009059132	0.16323285	5.004798	8.431826	Sitting_Read
12:35:19.178	0.12450229	5.032766	7.805336	0.10453737	-0.011412185	0.02839485	0.14077888	5.155309	8.341062	Sitting_Read
12:35:19.200	0.12450229	5.032766	7.805336	0.10453737	-0.011412185	0.02839485	0.14077888	5.155309	8.341062	Sitting_Read
12:35:19.224	0.12450229	5.032766	7.805336	0.10453737	-0.011412185	0.02839485	0.14077888	5.155309	8.341062	Sitting_Read
12:35:19.245	0.12450229	5.032766	7.805336	0.10453737	-0.011412185	0.02839485	0.14077888	5.155309	8.341062	Sitting_Read
12:35:19.812	0.07901107	4.989669	8.0711	0.0043554693	-0.0034709363	-0.002148413	0.13423166	5.0998635	8.375186	Sitting_Read
12:35:19.834	0.07901107	4.989669	8.0711	0.0043554693	-0.0034709363	-0.002148413	0.13423166	5.0998635	8.375186	Sitting_Read
12:35:19.856	0.07901107	4.989669	8.0711	0.0043554693	-0.0034709363	-0.002148413	0.13423166	5.0998635	8.375186	Sitting_Read
12:35:19.878	0.07901107	4.989669	8.0711	0.0043554693	-0.0034709363	-0.002148413	0.13423166	5.0998635	8.375186	Sitting_Read
12:35:19.901	0.083799616	4.9369946	8.166871	0.020848831	0.007524638	0.011901488	0.1354501	5.0829453	8.385446	Sitting_Read
12:35:19.922	0.083799616	4.9369946	8.166871	0.020848831	0.007524638	0.011901488	0.1354501	5.0829453	8.385446	Sitting_Read
12:35:19.944	0.083799616	4.9369946	8.166871	0.020848831	0.007524638	0.011901488	0.1354501	5.0829453	8.385446	Sitting_Read
12:35:19.966	0.083799616	4.9369946	8.166871	0.020848831	0.007524638	0.011901488	0.1354501	5.0829453	8.385446	Sitting_Read
12:35:19.987	0.083799616	4.9369946	8.166871	0.020848831	0.007524638	0.011901488	0.1354501	5.0829453	8.385446	Sitting_Read
12:35:20.010	0.083799616	4.9369946	8.166871	0.020848831	0.007524638	0.011901488	0.1354501	5.0829453	8.385446	Sitting_Read
12:35:20.032	0.083799616	4.9369946	8.166871	0.020848831	0.007524638	0.011901488	0.1354501	5.0829453	8.385446	Sitting_Read
12:35:20.053	0.083799616	4.9369946	8.166871	0.020848831	0.007524638	0.011901488	0.1354501	5.0829453	8.385446	Sitting_Read
12:35:20.075	0.22027329	4.9585433	7.980118	0.05688988	-0.013855645	-0.00031581733	0.1619228	5.1123548	8.367076	Sitting_Read
12:35:20.096	0.22027329	4.9585433	7.980118	0.05688988	-0.013855645	-0.00031581733	0.1619228	5.1123548	8.367076	Sitting_Read
12:35:20.118	0.22027329	4.9585433	7.980118	0.05688988	-0.013855645	-0.00031581733	0.1619228	5.1123548	8.367076	Sitting_Read
12:35:20.140	0.22027329	4.9585433	7.980118	0.05688988	-0.013855645	-0.00031581733	0.1619228	5.1123548	8.367076	Sitting_Read
12:35:20.162	0.22027329	4.9585433	7.980118	0.05688988	-0.013855645	-0.00031581733	0.1619228	5.1123548	8.367076	Sitting_Read
12:35:20.184	0.22027329	4.9585433	7.980118	0.05688988	-0.013855645	-0.00031581733	0.1619228	5.1123548	8.367076	Sitting_Read
12:35:20.206	0.22027329	4.9585433	7.980118	0.05688988	-0.013855645	-0.00031581733	0.1619228	5.1123548	8.367076	Sitting_Read
12:35:20.227	0.22027329	4.9585433	7.980118	0.05688988	-0.013855645	-0.00031581733	0.1619228	5.1123548	8.367076	Sitting_Read
12:35:20.249	-0.12929083	4.925023	8.279403	-0.056731056	-0.0034709363	-0.033913407	0.15226649	5.0255237	8.419695	Sitting_Read
12:35:20.271	-0.12929083	4.925023	8.279403	-0.056731056	-0.0034709363	-0.033913407	0.15226649	5.0255237	8.419695	Sitting_Read
12:35:20.292	-0.12929083	4.925023	8.279403	-0.056731056	-0.0034709363	-0.033913407	0.15226649	5.0255237	8.419695	Sitting_Read
12:35:20.314	-0.12929083	4.925023	8.279403	-0.056731056	-0.0034709363	-0.033913407	0.15226649	5.0255237	8.419695	Sitting_Read
12:35:20.335	-0.12929083	4.925023	8.279403	-0.056731056	-0.0034709363	-0.033913407	0.15226649	5.0255237	8.419695	Sitting_Read
12:35:20.357	-0.12929083	4.925023	8.279403	-0.056731056	-0.0034709363	-0.033913407	0.15226649	5.0255237	8.419695	Sitting_Read
12:35:20.379	-0.12929083	4.925023	8.279403	-0.056731056	-0.0034709363	-0.033913407	0.15226649	5.0255237	8.419695	Sitting_Read
12:35:20.401	-0.12929083	4.925023	8.279403	-0.056731056	-0.0034709363	-0.033913407	0.15226649	5.0255237	8.419695	Sitting_Read
12:35:20.422	-0.12929083	4.925023	8.279403	-0.056731056	-0.0034709363	-0.033913407	0.15226649	5.0255237	8.419695	Sitting_Read
12:35:20.443	0.20351335	4.817281	8.150111	-0.033518177	0.0038594466	0.013123219	0.18123525	4.97813	8.447231	Sitting_Read
12:35:20.465	0.20351335	4.817281	8.150111	-0.033518177	0.0038594466	0.013123219	0.18123525	4.97813	8.447231	Sitting_Read
12:35:20.486	0.20351335	4.817281	8.150111	-0.033518177	0.0038594466	0.013123219	0.18123525	4.97813	8.447231	Sitting_Read
12:35:20.508	0.20351335	4.817281	8.150111	-0.033518177	0.0038594466	0.013123219	0.18123525	4.97813	8.447231	Sitting_Read
12:35:20.545	0.20351335	4.817281	8.150111	-0.033518177	0.0038594466	0.013123219	0.18123525	4.97813	8.447231	Sitting_Read
12:35:20.578	0.20351335	4.817281	8.150111	-0.033518177	0.0038594466	0.013123219	0.18123525	4.97813	8.447231	Sitting_Read
12:35:20.614	0.18196489	4.7502413	8.262642	-0.0041966443	0.0014159856	0.0009059132	0.2037712	4.9570127	8.459127	Sitting_Read
12:35:20.647	0.18196489	4.7502413	8.262642	-0.0041966443	0.0014159856	0.0009059132	0.2037712	4.9570127	8.459127	Sitting_Read
12:35:20.681	0.18196489	4.7502413	8.262642	-0.0041966443	0.0014159856	0.0009059132	0.2037712	4.9570127	8.459127	Sitting_Read
12:35:20.714	0.18196489	4.7502413	8.262642	-0.0041966443	0.0014159856	0.0009059132	0.2037712	4.9570127	8.459127	Sitting_Read
12:35:20.748	0.18196489	4.7502413	8.262642	-0.0041966443	0.0014159856	0.0009059132	0.2037712	4.9570127	8.459127	Sitting_Read
12:35:20.780	0.18196489	4.7502413	8.262642	-0.0041966443	0.0014159856	0.0009059132	0.2037712	4.9570127	8.459127	Sitting_Read
12:35:20.804	0.25858167	4.790944	8.27222	-0.010916161	-0.025462085	0.0057928353	0.21468467	4.9395156	8.469088	Sitting_Read
12:35:20.826	0.25858167	4.790944	8.27222	-0.010916161	-0.025462085	0.0057928353	0.21468467	4.9395156	8.469088	Sitting_Read
12:35:20.849	0.25858167	4.790944	8.27222	-0.010916161	-0.025462085	0.0057928353	0.21468467	4.9395156	8.469088	Sitting_Read
12:35:20.873	0.25858167	4.790944	8.27222	-0.010916161	-0.025462085	0.0057928353	0.21468467	4.9395156	8.469088	Sitting_Read
12:35:20.897	0.25858167	4.790944	8.27222	-0.010916161	-0.025462085	0.0057928353	0.21468467	4.9395156	8.469088	Sitting_Read
12:35:20.921	0.25858167	4.790944	8.27222	-0.010916161	-0.025462085	0.0057928353	0.21468467	4.9395156	8.469088	Sitting_Read
12:35:20.945	0.25858167	4.790944	8.27222	-0.010916161	-0.025462085	0.0057928353	0.21468467	4.9395156	8.469088	Sitting_Read
12:35:20.969	0.2657645	4.7526355	8.059129	0.07032892	-0.033403333	0.0045711044	0.27629998	4.9842515	8.441047	Sitting_Read
12:35:20.993	0.2657645	4.7526355	8.059129	0.07032892	-0.033403333	0.0045711044	0.27629998	4.9842515	8.441047	Sitting_Read
12:35:21.017	0.2657645	4.7526355	8.059129	0.07032892	-0.033403333	0.0045711044	0.27629998	4.9842515	8.441047	Sitting_Read
12:35:21.041	0.2657645	4.7526355	8.059129	0.07032892	-0.033403333	0.0045711044	0.27629998	4.9842515	8.441047	Sitting_Read
12:35:21.065	0.2657645	4.7526355	8.059129	0.07032892	-0.033403333	0.0045711044	0.27629998	4.9842515	8.441047	Sitting_Read
12:35:21.088	0.2657645	4.7526355	8.059129	0.07032892	-0.033403333	0.0045711044	0.27629998	4.9842515	8.441047	Sitting_Read
12:35:21.111	0.2657645	4.7526355	8.059129	0.07032892	-0.033403333	0.0045711044	0.27629998	4.9842515	8.441047	Sitting_Read
12:35:21.135	0.2657645	4.7526355	8.059129	0.07032892	-0.033403333	0.0045711044	0.27629998	4.9842515	8.441047	Sitting_Read
12:35:21.160	0.32562137	4.869955	8.090255	0.08071362	-0.067000926	0.031449176	0.31467313	5.0143294	8.4218645	Sitting_Read
12:35:21.183	0.32562137	4.869955	8.090255	0.08071362	-0.067000926	0.031449176	0.31467313	5.0143294	8.4218645	Sitting_Read
12:35:21.207	0.32562137	4.869955	8.090255	0.08071362	-0.067000926	0.031449176	0.31467313	5.0143294	8.4218645	Sitting_Read
12:35:21.231	0.32562137	4.869955	8.090255	0.08071362	-0.067000926	0.031449176	0.31467313	5.0143294	8.4218645	Sitting_Read
12:35:21.255	0.32562137	4.869955	8.090255	0.08071362	-0.067000926	0.031449176	0.31467313	5.0143294	8.4218645	Sitting_Read
12:35:21.279	0.32562137	4.869955	8.090255	0.08071362	-0.067000926	0.031449176	0.31467313	5.0143294	8.4218645	Sitting_Read
12:35:21.303	0.32562137	4.869955	8.090255	0.08071362	-0.067000926	0.031449176	0.31467313	5.0143294	8.4218645	Sitting_Read
12:35:21.326	0.3998439	4.862772	8.085466	-0.045735482	-0.0053035324	0.027783982	0.3482507	5.02684	8.413082	Sitting_Read
12:35:21.349	0.3998439	4.862772	8.085466	-0.045735482	-0.0053035324	0.027783982	0.3482507	5.02684	8.413082	Sitting_Read
12:35:21.374	0.3998439	4.862772	8.085466	-0.045735482	-0.0053035324	0.027783982	0.3482507	5.02684	8.413082	Sitting_Read
12:35:21.398	0.3998439	4.862772	8.085466	-0.045735482	-0.0053035324	0.027783982	0.3482507	5.02684	8.413082	Sitting_Read
12:35:21.421	0.3998439	4.862772	8.085466	-0.045735482	-0.0053035324	0.027783982	0.3482507	5.02684	8.413082	Sitting_Read
12:35:21.445	0.3998439	4.862772	8.085466	-0.045735482	-0.0053035324	0.027783982	0.3482507	5.02684	8.413082	Sitting_Read
12:35:21.469	0.3998439	4.862772	8.085466	-0.045735482	-0.0053035324	0.027783982	0.3482507	5.02684	8.413082	Sitting_Read
12:35:21.494	0.3998439	4.862772	8.085466	-0.045735482	-0.0053035324	0.027783982	0.3482507	5.02684	8.413082	Sitting_Read
12:35:21.518	0.3304099	4.7717896	8.305739	-0.08605259	0.020963673	0.023507927	0.36816373	4.973681	8.443771	Sitting_Read
12:35:21.542	0.3304099	4.7717896	8.305739	-0.08605259	0.020963673	0.023507927	0.36816373	4.973681	8.443771	Sitting_Read
12:35:21.565	0.3304099	4.7717896	8.305739	-0.08605259	0.020963673	0.023507927	0.36816373	4.973681	8.443771	Sitting_Read
12:35:21.589	0.3304099	4.7717896	8.305739	-0.08605259	0.020963673	0.023507927	0.36816373	4.973681	8.443771	Sitting_Read
12:35:21.613	0.3304099	4.7717896	8.305739	-0.08605259	0.020963673	0.023507927	0.36816373	4.973681	8.443771	Sitting_Read
12:35:21.636	0.3304099	4.7717896	8.305739	-0.08605259	0.020963673	0.023507927	0.36816373	4.973681	8.443771	Sitting_Read
12:35:21.660	0.3304099	4.7717896	8.305739	-0.08605259	0.020963673	0.023507927	0.36816373	4.973681	8.443771	Sitting_Read
12:35:21.684	0.3304099	4.7717896	8.305739	-0.08605259	0.020963673	0.023507927	0.36816373	4.973681	8.443771	Sitting_Read
12:35:21.708	0.32083282	4.661653	8.073495	0.033066135	-0.011412185	-0.0009266826	0.36581236	4.846674	8.51741	Sitting_Read
12:35:21.732	0.32083282	4.661653	8.073495	0.033066135	-0.011412185	-0.0009266826	0.36581236	4.846674	8.51741	Sitting_Read
12:35:21.756	0.32083282	4.661653	8.073495	0.033066135	-0.011412185	-0.0009266826	0.36581236	4.846674	8.51741	Sitting_Read
12:35:21.780	0.32083282	4.661653	8.073495	0.033066135	-0.011412185	-0.0009266826	0.36581236	4.846674	8.51741	Sitting_Read
12:35:21.804	0.32083282	4.661653	8.073495	0.033066135	-0.011412185	-0.0009266826	0.36581236	4.846674	8.51741	Sitting_Read
12:35:21.828	0.32083282	4.661653	8.073495	0.033066135	-0.011412185	-0.0009266826	0.36581236	4.846674	8.51741	Sitting_Read
12:35:21.851	0.32083282	4.661653	8.073495	0.033066135	-0.011412185	-0.0009266826	0.36581236	4.846674	8.51741	Sitting_Read
12:35:21.875	0.3998439	4.537151	8.334471	0.122252464	-0.01568824	0.011901488	0.35053733	4.6839066	8.608629	Sitting_Read
12:35:21.899	0.3998439	4.537151	8.334471	0.122252464	-0.01568824	0.011901488	0.35053733	4.6839066	8.608629	Sitting_Read
12:35:21.922	0.3998439	4.537151	8.334471	0.122252464	-0.01568824	0.011901488	0.35053733	4.6839066	8.608629	Sitting_Read
12:35:21.945	0.3998439	4.537151	8.334471	0.122252464	-0.01568824	0.011901488	0.35053733	4.6839066	8.608629	Sitting_Read
12:35:21.970	0.3998439	4.537151	8.334471	0.122252464	-0.01568824	0.011901488	0.35053733	4.6839066	8.608629	Sitting_Read
12:35:21.993	0.3998439	4.537151	8.334471	0.122252464	-0.01568824	0.011901488	0.35053733	4.6839066	8.608629	Sitting_Read
12:35:22.017	0.3998439	4.537151	8.334471	0.122252464	-0.01568824	0.011901488	0.35053733	4.6839066	8.608629	Sitting_Read
12:35:22.041	0.3998439	4.537151	8.334471	0.122252464	-0.01568824	0.011901488	0.35053733	4.6839066	8.608629	Sitting_Read
12:35:22.066	0.32562137	4.5084195	8.025609	-0.046346348	0.0044703116	-0.052850228	0.33588192	4.6729574	8.615163	Sitting_Read
12:35:22.090	0.32562137	4.5084195	8.025609	-0.046346348	0.0044703116	-0.052850228	0.33588192	4.6729574	8.615163	Sitting_Read
12:35:22.114	0.32562137	4.5084195	8.025609	-0.046346348	0.0044703116	-0.052850228	0.33588192	4.6729574	8.615163	Sitting_Read
12:35:22.138	0.32562137	4.5084195	8.025609	-0.046346348	0.0044703116	-0.052850228	0.33588192	4.6729574	8.615163	Sitting_Read
12:35:22.161	0.32562137	4.5084195	8.025609	-0.046346348	0.0044703116	-0.052850228	0.33588192	4.6729574	8.615163	Sitting_Read
12:35:22.185	0.32562137	4.5084195	8.025609	-0.046346348	0.0044703116	-0.052850228	0.33588192	4.6729574	8.615163	Sitting_Read
12:35:22.210	0.32562137	4.5084195	8.025609	-0.046346348	0.0044703116	-0.052850228	0.33588192	4.6729574	8.615163	Sitting_Read
12:35:22.233	0.49800915	4.529968	7.8795586	0.050781228	-0.049896695	-0.009478796	0.45376858	4.6915975	8.599613	Sitting_Read
12:35:22.256	0.49800915	4.529968	7.8795586	0.050781228	-0.049896695	-0.009478796	0.45376858	4.6915975	8.599613	Sitting_Read
12:35:22.279	0.49800915	4.529968	7.8795586	0.050781228	-0.049896695	-0.009478796	0.45376858	4.6915975	8.599613	Sitting_Read
12:35:22.302	0.49800915	4.529968	7.8795586	0.050781228	-0.049896695	-0.009478796	0.45376858	4.6915975	8.599613	Sitting_Read
12:35:22.325	0.49800915	4.529968	7.8795586	0.050781228	-0.049896695	-0.009478796	0.45376858	4.6915975	8.599613	Sitting_Read
12:35:22.348	0.49800915	4.529968	7.8795586	0.050781228	-0.049896695	-0.009478796	0.45376858	4.6915975	8.599613	Sitting_Read
12:35:22.372	0.49800915	4.529968	7.8795586	0.050781228	-0.049896695	-0.009478796	0.45376858	4.6915975	8.599613	Sitting_Read
12:35:22.396	0.49800915	4.529968	7.8795586	0.050781228	-0.049896695	-0.009478796	0.45376858	4.6915975	8.599613	Sitting_Read
12:35:22.419	0.4070267	4.5515165	9.433443	-0.062228844	0.03318098	0.01923187	0.45685178	4.6993494	8.595216	Sitting_Read
12:35:22.444	0.4070267	4.5515165	9.433443	-0.062228844	0.03318098	0.01923187	0.45685178	4.6993494	8.595216	Sitting_Read
12:35:22.467	0.4070267	4.5515165	9.433443	-0.062228844	0.03318098	0.01923187	0.45685178	4.6993494	8.595216	Sitting_Read
12:35:22.491	0.4070267	4.5515165	9.433443	-0.062228844	0.03318098	0.01923187	0.45685178	4.6993494	8.595216	Sitting_Read
12:35:22.515	0.4070267	4.5515165	9.433443	-0.062228844	0.03318098	0.01923187	0.45685178	4.6993494	8.595216	Sitting_Read
12:35:22.539	0.4070267	4.5515165	9.433443	-0.062228844	0.03318098	0.01923187	0.45685178	4.6993494	8.595216	Sitting_Read
12:35:22.561	0.4070267	4.5515165	9.433443	-0.062228844	0.03318098	0.01923187	0.45685178	4.6993494	8.595216	Sitting_Read
12:35:22.583	0.50758624	4.781367	7.929838	-0.062228844	0.03318098	0.01923187	0.45685178	4.6993494	8.595216	Sitting_Read
12:35:22.606	0.50758624	4.781367	7.929838	0.10209391	0.024628865	0.0021276437	0.48679072	4.9525886	8.450162	Sitting_Read
12:35:22.630	0.50758624	4.781367	7.929838	0.10209391	0.024628865	0.0021276437	0.48679072	4.9525886	8.450162	Sitting_Read
12:35:22.654	0.50758624	4.781367	7.929838	0.10209391	0.024628865	0.0021276437	0.48679072	4.9525886	8.450162	Sitting_Read
12:35:22.678	0.50758624	4.781367	7.929838	0.10209391	0.024628865	0.0021276437	0.48679072	4.9525886	8.450162	Sitting_Read
12:35:22.702	0.50758624	4.781367	7.929838	0.10209391	0.024628865	0.0021276437	0.48679072	4.9525886	8.450162	Sitting_Read
12:35:22.725	0.50758624	4.781367	7.929838	0.10209391	0.024628865	0.0021276437	0.48679072	4.9525886	8.450162	Sitting_Read
12:35:22.749	0.50758624	4.781367	7.929838	0.10209391	0.024628865	0.0021276437	0.48679072	4.9525886	8.450162	Sitting_Read
12:35:22.772	0.43575802	4.9106574	8.066312	0.0031337386	-0.0010274753	0.011901488	0.46123177	5.004158	8.4211645	Sitting_Read
12:35:23.159	0.4285752	4.8364353	8.140534	-0.0365725	0.0032485814	0.012512353	0.4450959	4.979535	8.436616	Sitting_Read
12:35:23.182	0.4285752	4.8364353	8.140534	-0.0365725	0.0032485814	0.012512353	0.4450959	4.979535	8.436616	Sitting_Read
12:35:23.206	0.4285752	4.8364353	8.140534	-0.0365725	0.0032485814	0.012512353	0.4450959	4.979535	8.436616	Sitting_Read
12:35:23.232	0.4285752	4.8364353	8.140534	-0.0365725	0.0032485814	0.012512353	0.4450959	4.979535	8.436616	Sitting_Read
12:35:23.256	0.4285752	4.8364353	8.140534	-0.0365725	0.0032485814	0.012512353	0.4450959	4.979535	8.436616	Sitting_Read
12:35:23.280	0.4285752	4.8364353	8.140534	-0.0365725	0.0032485814	0.012512353	0.4450959	4.979535	8.436616	Sitting_Read
12:35:23.303	0.4285752	4.8364353	8.140534	-0.0365725	0.0032485814	0.012512353	0.4450959	4.979535	8.436616	Sitting_Read
12:35:23.328	0.37590113	4.7526355	8.324894	-0.048789807	0.008746369	0.0015167784	0.44365388	4.9459133	8.456445	Sitting_Read
12:35:23.352	0.37590113	4.7526355	8.324894	-0.048789807	0.008746369	0.0015167784	0.44365388	4.9459133	8.456445	Sitting_Read
12:35:23.375	0.37590113	4.7526355	8.324894	-0.048789807	0.008746369	0.0015167784	0.44365388	4.9459133	8.456445	Sitting_Read
12:35:23.400	0.37590113	4.7526355	8.324894	-0.048789807	0.008746369	0.0015167784	0.44365388	4.9459133	8.456445	Sitting_Read
12:35:23.424	0.37590113	4.7526355	8.324894	-0.048789807	0.008746369	0.0015167784	0.44365388	4.9459133	8.456445	Sitting_Read
12:35:23.447	0.37590113	4.7526355	8.324894	-0.048789807	0.008746369	0.0015167784	0.44365388	4.9459133	8.456445	Sitting_Read
12:35:23.470	0.37590113	4.7526355	8.324894	-0.048789807	0.008746369	0.0015167784	0.44365388	4.9459133	8.456445	Sitting_Read
12:35:23.493	0.4070267	4.8148866	8.133351	0.04406171	-0.005914397	0.012512353	0.43673578	4.9218	8.470862	Sitting_Read
12:35:23.517	0.4070267	4.8148866	8.133351	0.04406171	-0.005914397	0.012512353	0.43673578	4.9218	8.470862	Sitting_Read
12:35:23.540	0.4070267	4.8148866	8.133351	0.04406171	-0.005914397	0.012512353	0.43673578	4.9218	8.470862	Sitting_Read
12:35:23.564	0.4070267	4.8148866	8.133351	0.04406171	-0.005914397	0.012512353	0.43673578	4.9218	8.470862	Sitting_Read
12:35:23.587	0.4070267	4.8148866	8.133351	0.04406171	-0.005914397	0.012512353	0.43673578	4.9218	8.470862	Sitting_Read
12:35:23.611	0.4070267	4.8148866	8.133351	0.04406171	-0.005914397	0.012512353	0.43673578	4.9218	8.470862	Sitting_Read
12:35:23.636	0.4070267	4.8148866	8.133351	0.04406171	-0.005914397	0.012512353	0.43673578	4.9218	8.470862	Sitting_Read
12:35:23.659	0.4070267	4.8148866	8.133351	0.04406171	-0.005914397	0.012512353	0.43673578	4.9218	8.470862	Sitting_Read
12:35:23.683	0.40463245	4.7789726	8.334471	0.02207056	0.0069137732	0.014344948	0.4410722	4.930274	8.465707	Sitting_Read
12:35:23.706	0.40463245	4.7789726	8.334471	0.02207056	0.0069137732	0.014344948	0.4410722	4.930274	8.465707	Sitting_Read
12:35:23.730	0.40463245	4.7789726	8.334471	0.02207056	0.0069137732	0.014344948	0.4410722	4.930274	8.465707	Sitting_Read
12:35:23.755	0.40463245	4.7789726	8.334471	0.02207056	0.0069137732	0.014344948	0.4410722	4.930274	8.465707	Sitting_Read
12:35:23.779	0.40463245	4.7789726	8.334471	0.02207056	0.0069137732	0.014344948	0.4410722	4.930274	8.465707	Sitting_Read
12:35:23.802	0.40463245	4.7789726	8.334471	0.02207056	0.0069137732	0.014344948	0.4410722	4.930274	8.465707	Sitting_Read
12:35:23.825	0.40463245	4.7789726	8.334471	0.02207056	0.0069137732	0.014344948	0.4410722	4.930274	8.465707	Sitting_Read
12:35:23.849	0.4070267	4.8388295	8.142929	-0.056731056	-0.026072951	0.011290623	0.43893737	4.95698	8.450209	Sitting_Read
12:35:23.873	0.4070267	4.8388295	8.142929	-0.056731056	-0.026072951	0.011290623	0.43893737	4.95698	8.450209	Sitting_Read
12:35:23.897	0.4070267	4.8388295	8.142929	-0.056731056	-0.026072951	0.011290623	0.43893737	4.95698	8.450209	Sitting_Read
12:35:23.921	0.4070267	4.8388295	8.142929	-0.056731056	-0.026072951	0.011290623	0.43893737	4.95698	8.450209	Sitting_Read
12:35:23.944	0.4070267	4.8388295	8.142929	-0.056731056	-0.026072951	0.011290623	0.43893737	4.95698	8.450209	Sitting_Read
12:35:23.967	0.4070267	4.8388295	8.142929	-0.056731056	-0.026072951	0.011290623	0.43893737	4.95698	8.450209	Sitting_Read
12:35:23.992	0.4070267	4.8388295	8.142929	-0.056731056	-0.026072951	0.011290623	0.43893737	4.95698	8.450209	Sitting_Read
12:35:24.016	0.4070267	4.8388295	8.142929	-0.056731056	-0.026072951	0.011290623	0.43893737	4.95698	8.450209	Sitting_Read
12:35:24.040	0.38547826	4.781367	8.253065	-0.01885741	-0.01568824	0.011901488	0.44362757	4.9465837	8.456054	Sitting_Read
12:35:24.064	0.38547826	4.781367	8.253065	-0.01885741	-0.01568824	0.011901488	0.44362757	4.9465837	8.456054	Sitting_Read
12:35:24.087	0.38547826	4.781367	8.253065	-0.01885741	-0.01568824	0.011901488	0.44362757	4.9465837	8.456054	Sitting_Read
12:35:24.112	0.38547826	4.781367	8.253065	-0.01885741	-0.01568824	0.011901488	0.44362757	4.9465837	8.456054	Sitting_Read
12:35:24.133	0.38547826	4.781367	8.253065	-0.01885741	-0.01568824	0.011901488	0.44362757	4.9465837	8.456054	Sitting_Read
12:35:24.155	0.38547826	4.781367	8.253065	-0.01885741	-0.01568824	0.011901488	0.44362757	4.9465837	8.456054	Sitting_Read
12:35:24.179	0.38547826	4.781367	8.253065	-0.01885741	-0.01568824	0.011901488	0.44362757	4.9465837	8.456054	Sitting_Read
12:35:24.204	0.38547826	4.781367	8.253065	-0.01885741	-0.01568824	0.011901488	0.44362757	4.9465837	8.456054	Sitting_Read
12:35:24.234	0.44533512	4.8484063	8.274613	0.0031337386	-0.021796893	0.02839485	0.45117843	4.9122124	8.475666	Sitting_Read
12:35:24.258	0.44533512	4.8484063	8.274613	0.0031337386	-0.021796893	0.02839485	0.45117843	4.9122124	8.475666	Sitting_Read
12:35:24.281	0.44533512	4.8484063	8.274613	0.0031337386	-0.021796893	0.02839485	0.45117843	4.9122124	8.475666	Sitting_Read
12:35:24.305	0.44533512	4.8484063	8.274613	0.0031337386	-0.021796893	0.02839485	0.45117843	4.9122124	8.475666	Sitting_Read
12:35:24.328	0.44533512	4.8484063	8.274613	0.0031337386	-0.021796893	0.02839485	0.45117843	4.9122124	8.475666	Sitting_Read
12:35:24.352	0.44533512	4.8484063	8.274613	0.0031337386	-0.021796893	0.02839485	0.45117843	4.9122124	8.475666	Sitting_Read
12:35:24.375	0.44533512	4.8484063	8.274613	0.0031337386	-0.021796893	0.02839485	0.45117843	4.9122124	8.475666	Sitting_Read
12:35:24.399	0.38068968	4.7334814	8.324894	-0.0054183747	-0.008357858	0.011290623	0.4653712	4.9001775	8.481865	Sitting_Read
12:35:24.423	0.38068968	4.7334814	8.324894	-0.0054183747	-0.008357858	0.011290623	0.4653712	4.9001775	8.481865	Sitting_Read
12:35:24.446	0.38068968	4.7334814	8.324894	-0.0054183747	-0.008357858	0.011290623	0.4653712	4.9001775	8.481865	Sitting_Read
12:35:24.471	0.38068968	4.7334814	8.324894	-0.0054183747	-0.008357858	0.011290623	0.4653712	4.9001775	8.481865	Sitting_Read
12:35:24.495	0.38068968	4.7334814	8.324894	-0.0054183747	-0.008357858	0.011290623	0.4653712	4.9001775	8.481865	Sitting_Read
12:35:24.519	0.38068968	4.7334814	8.324894	-0.0054183747	-0.008357858	0.011290623	0.4653712	4.9001775	8.481865	Sitting_Read
12:35:24.542	0.38068968	4.7334814	8.324894	-0.0054183747	-0.008357858	0.011290623	0.4653712	4.9001775	8.481865	Sitting_Read
12:35:24.565	0.38068968	4.7334814	8.324894	-0.022522602	-0.0065252623	0.016177544	0.48536274	4.8806124	8.492017	Sitting_Read
12:35:24.589	0.4956149	4.7286925	8.269825	-0.022522602	-0.0065252623	0.016177544	0.48536274	4.8806124	8.492017	Sitting_Read
12:35:24.613	0.4956149	4.7286925	8.269825	-0.022522602	-0.0065252623	0.016177544	0.48536274	4.8806124	8.492017	Sitting_Read
12:35:24.637	0.4956149	4.7286925	8.269825	-0.022522602	-0.0065252623	0.016177544	0.48536274	4.8806124	8.492017	Sitting_Read
12:35:24.661	0.4956149	4.7286925	8.269825	-0.022522602	-0.0065252623	0.016177544	0.48536274	4.8806124	8.492017	Sitting_Read
12:35:24.683	0.4956149	4.7286925	8.269825	-0.022522602	-0.0065252623	0.016177544	0.48536274	4.8806124	8.492017	Sitting_Read
12:35:24.705	0.4956149	4.7286925	8.269825	-0.022522602	-0.0065252623	0.016177544	0.48536274	4.8806124	8.492017	Sitting_Read
12:35:24.727	0.4956149	4.7286925	8.269825	-0.022522602	-0.0065252623	0.016177544	0.48536274	4.8806124	8.492017	Sitting_Read
12:35:24.752	0.47167215	4.7095385	8.4230585	-0.035961635	0.013022426	0.0076254313	0.48427784	4.8773975	8.493929	Sitting_Read
12:35:24.776	0.47167215	4.7095385	8.4230585	-0.035961635	0.013022426	0.0076254313	0.48427784	4.8773975	8.493929	Sitting_Read
12:35:24.799	0.47167215	4.7095385	8.4230585	-0.035961635	0.013022426	0.0076254313	0.48427784	4.8773975	8.493929	Sitting_Read
12:35:24.824	0.47167215	4.7095385	8.4230585	-0.035961635	0.013022426	0.0076254313	0.48427784	4.8773975	8.493929	Sitting_Read
12:35:24.848	0.47167215	4.7095385	8.4230585	-0.035961635	0.013022426	0.0076254313	0.48427784	4.8773975	8.493929	Sitting_Read
12:35:24.871	0.47167215	4.7095385	8.4230585	-0.035961635	0.013022426	0.0076254313	0.48427784	4.8773975	8.493929	Sitting_Read
12:35:24.894	0.47167215	4.7095385	8.4230585	-0.035961635	0.013022426	0.0076254313	0.48427784	4.8773975	8.493929	Sitting_Read
12:35:24.918	0.47167215	4.7095385	8.4230585	-0.035961635	0.013022426	0.0076254313	0.48427784	4.8773975	8.493929	Sitting_Read
12:35:24.942	0.41181526	4.745453	8.327288	0.01596191	0.009357234	0.010679757	0.46594855	4.8695188	8.499471	Sitting_Read
12:35:24.966	0.41181526	4.745453	8.327288	0.01596191	0.009357234	0.010679757	0.46594855	4.8695188	8.499471	Sitting_Read
12:35:24.990	0.41181526	4.745453	8.327288	0.01596191	0.009357234	0.010679757	0.46594855	4.8695188	8.499471	Sitting_Read
12:35:25.013	0.41181526	4.745453	8.327288	0.01596191	0.009357234	0.010679757	0.46594855	4.8695188	8.499471	Sitting_Read
12:35:25.036	0.41181526	4.745453	8.327288	0.01596191	0.009357234	0.010679757	0.46594855	4.8695188	8.499471	Sitting_Read
12:35:25.060	0.41181526	4.745453	8.327288	0.01596191	0.009357234	0.010679757	0.46594855	4.8695188	8.499471	Sitting_Read
12:35:25.084	0.41181526	4.745453	8.327288	0.01596191	0.009357234	0.010679757	0.46594855	4.8695188	8.499471	Sitting_Read
12:35:25.108	0.3902668	4.757424	8.130958	7.9412486e-05	0.007524638	-0.00031581733	0.44899744	4.887145	8.490264	Sitting_Read
12:35:25.131	0.3902668	4.757424	8.130958	7.9412486e-05	0.007524638	-0.00031581733	0.44899744	4.887145	8.490264	Sitting_Read
12:35:25.153	0.3902668	4.757424	8.130958	7.9412486e-05	0.007524638	-0.00031581733	0.44899744	4.887145	8.490264	Sitting_Read
12:35:25.175	0.3902668	4.757424	8.130958	7.9412486e-05	0.007524638	-0.00031581733	0.44899744	4.887145	8.490264	Sitting_Read
12:35:25.197	0.3902668	4.757424	8.130958	7.9412486e-05	0.007524638	-0.00031581733	0.44899744	4.887145	8.490264	Sitting_Read
12:35:25.220	0.3902668	4.757424	8.130958	7.9412486e-05	0.007524638	-0.00031581733	0.44899744	4.887145	8.490264	Sitting_Read
12:35:25.244	0.3902668	4.757424	8.130958	7.9412486e-05	0.007524638	-0.00031581733	0.44899744	4.887145	8.490264	Sitting_Read
12:35:25.268	0.3902668	4.757424	8.130958	7.9412486e-05	0.007524638	-0.00031581733	0.44899744	4.887145	8.490264	Sitting_Read
12:35:25.292	0.36632404	4.731087	8.2339115	-0.02007914	-0.005914397	0.0027385089	0.4423682	4.8750305	8.497573	Sitting_Read
12:35:25.316	0.36632404	4.731087	8.2339115	-0.02007914	-0.005914397	0.0027385089	0.4423682	4.8750305	8.497573	Sitting_Read
12:35:25.339	0.36632404	4.731087	8.2339115	-0.02007914	-0.005914397	0.0027385089	0.4423682	4.8750305	8.497573	Sitting_Read
12:35:25.363	0.36632404	4.731087	8.2339115	-0.02007914	-0.005914397	0.0027385089	0.4423682	4.8750305	8.497573	Sitting_Read
12:35:25.387	0.36632404	4.731087	8.2339115	-0.02007914	-0.005914397	0.0027385089	0.4423682	4.8750305	8.497573	Sitting_Read
12:35:25.410	0.36632404	4.731087	8.2339115	-0.02007914	-0.005914397	0.0027385089	0.4423682	4.8750305	8.497573	Sitting_Read
12:35:25.434	0.36632404	4.731087	8.2339115	-0.02007914	-0.005914397	0.0027385089	0.4423682	4.8750305	8.497573	Sitting_Read
12:35:25.458	0.36632404	4.731087	8.2339115	-0.02007914	-0.005914397	0.0027385089	0.4423682	4.8750305	8.497573	Sitting_Read
12:35:25.481	0.37350687	4.685596	8.145323	0.0019120082	0.008746369	0.011901488	0.44368544	4.8474383	8.513274	Sitting_Read
12:35:25.505	0.37350687	4.685596	8.145323	0.0019120082	0.008746369	0.011901488	0.44368544	4.8474383	8.513274	Sitting_Read
12:35:25.528	0.37350687	4.685596	8.145323	0.0019120082	0.008746369	0.011901488	0.44368544	4.8474383	8.513274	Sitting_Read
12:35:25.551	0.37350687	4.685596	8.145323	0.0019120082	0.008746369	0.011901488	0.44368544	4.8474383	8.513274	Sitting_Read
12:35:25.574	0.37350687	4.685596	8.145323	0.0019120082	0.008746369	0.011901488	0.44368544	4.8474383	8.513274	Sitting_Read
12:35:25.598	0.37350687	4.685596	8.145323	0.0019120082	0.008746369	0.011901488	0.44368544	4.8474383	8.513274	Sitting_Read
12:35:25.622	0.37350687	4.685596	8.145323	0.0019120082	0.008746369	0.011901488	0.44368544	4.8474383	8.513274	Sitting_Read
12:35:25.645	0.46209505	4.745453	8.339259	-0.0054183747	-0.0065252623	0.013123219	0.44064242	4.8585963	8.50707	Sitting_Read
12:35:25.669	0.46209505	4.745453	8.339259	-0.0054183747	-0.0065252623	0.013123219	0.44064242	4.8585963	8.50707	Sitting_Read
12:35:25.693	0.46209505	4.745453	8.339259	-0.0054183747	-0.0065252623	0.013123219	0.44064242	4.8585963	8.50707	Sitting_Read
12:35:25.716	0.46209505	4.745453	8.339259	-0.0054183747	-0.0065252623	0.013123219	0.44064242	4.8585963	8.50707	Sitting_Read
12:35:25.740	0.46209505	4.745453	8.339259	-0.0054183747	-0.0065252623	0.013123219	0.44064242	4.8585963	8.50707	Sitting_Read
12:35:25.765	0.46209505	4.745453	8.339259	-0.0054183747	-0.0065252623	0.013123219	0.44064242	4.8585963	8.50707	Sitting_Read
12:35:25.788	0.46209505	4.745453	8.339259	-0.0054183747	-0.0065252623	0.013123219	0.44064242	4.8585963	8.50707	Sitting_Read
12:35:25.812	0.46209505	4.745453	8.339259	-0.0054183747	-0.0065252623	0.013123219	0.44064242	4.8585963	8.50707	Sitting_Read
12:35:25.836	0.3998439	4.73827	8.260248	-0.023744332	0.0008051204	0.015566679	0.4374869	4.85816	8.507482	Sitting_Read
12:35:25.859	0.3998439	4.73827	8.260248	-0.023744332	0.0008051204	0.015566679	0.4374869	4.85816	8.507482	Sitting_Read
12:35:25.883	0.3998439	4.73827	8.260248	-0.023744332	0.0008051204	0.015566679	0.4374869	4.85816	8.507482	Sitting_Read
12:35:25.907	0.3998439	4.73827	8.260248	-0.023744332	0.0008051204	0.015566679	0.4374869	4.85816	8.507482	Sitting_Read
12:35:25.931	0.3998439	4.73827	8.260248	-0.023744332	0.0008051204	0.015566679	0.4374869	4.85816	8.507482	Sitting_Read
12:35:25.954	0.3998439	4.73827	8.260248	-0.023744332	0.0008051204	0.015566679	0.4374869	4.85816	8.507482	Sitting_Read
12:35:25.977	0.3998439	4.73827	8.260248	-0.023744332	0.0008051204	0.015566679	0.4374869	4.85816	8.507482	Sitting_Read
12:35:26.000	0.3998439	4.73827	8.260248	-0.023744332	0.0008051204	0.015566679	0.4374869	4.85816	8.507482	Sitting_Read
12:35:26.025	0.37829542	4.7286925	8.262642	0.0196271	0.0069137732	-0.00031581733	0.4314248	4.863291	8.504859	Sitting_Read
12:35:26.049	0.37829542	4.7286925	8.262642	0.0196271	0.0069137732	-0.00031581733	0.4314248	4.863291	8.504859	Sitting_Read
12:35:26.072	0.37829542	4.7286925	8.262642	0.0196271	0.0069137732	-0.00031581733	0.4314248	4.863291	8.504859	Sitting_Read
12:35:26.095	0.37829542	4.7286925	8.262642	0.0196271	0.0069137732	-0.00031581733	0.4314248	4.863291	8.504859	Sitting_Read
12:35:26.119	0.37829542	4.7286925	8.262642	0.0196271	0.0069137732	-0.00031581733	0.4314248	4.863291	8.504859	Sitting_Read
12:35:26.142	0.37829542	4.7286925	8.262642	0.0196271	0.0069137732	-0.00031581733	0.4314248	4.863291	8.504859	Sitting_Read
12:35:26.164	0.37829542	4.7286925	8.262642	0.0196271	0.0069137732	-0.00031581733	0.4314248	4.863291	8.504859	Sitting_Read
12:35:26.187	0.37111259	4.697567	8.085466	0.0196271	0.0056920424	0.015566679	0.42661098	4.884329	8.493037	Sitting_Read
12:35:26.211	0.37111259	4.697567	8.085466	0.0196271	0.0056920424	0.015566679	0.42661098	4.884329	8.493037	Sitting_Read
12:35:26.235	0.37111259	4.697567	8.085466	0.0196271	0.0056920424	0.015566679	0.42661098	4.884329	8.493037	Sitting_Read
12:35:26.258	0.37111259	4.697567	8.085466	0.0196271	0.0056920424	0.015566679	0.42661098	4.884329	8.493037	Sitting_Read
12:35:26.282	0.37111259	4.697567	8.085466	0.0196271	0.0056920424	0.015566679	0.42661098	4.884329	8.493037	Sitting_Read
12:35:26.306	0.37111259	4.697567	8.085466	0.0196271	0.0056920424	0.015566679	0.42661098	4.884329	8.493037	Sitting_Read
12:35:26.327	0.37111259	4.697567	8.085466	0.0196271	0.0056920424	0.015566679	0.42661098	4.884329	8.493037	Sitting_Read
12:35:26.348	0.37111259	4.697567	8.085466	0.0196271	0.0056920424	0.015566679	0.42661098	4.884329	8.493037	Sitting_Read
12:35:26.369	0.45012367	4.826858	8.047157	0.05688988	0.0069137732	-0.017420044	0.43146163	4.8952355	8.486509	Sitting_Read
12:35:26.390	0.45012367	4.826858	8.047157	0.05688988	0.0069137732	-0.017420044	0.43146163	4.8952355	8.486509	Sitting_Read
12:35:26.411	0.45012367	4.826858	8.047157	0.05688988	0.0069137732	-0.017420044	0.43146163	4.8952355	8.486509	Sitting_Read
12:35:26.432	0.45012367	4.826858	8.047157	0.05688988	0.0069137732	-0.017420044	0.43146163	4.8952355	8.486509	Sitting_Read
12:35:26.455	0.45012367	4.826858	8.047157	0.05688988	0.0069137732	-0.017420044	0.43146163	4.8952355	8.486509	Sitting_Read
12:35:26.476	0.45012367	4.826858	8.047157	0.05688988	0.0069137732	-0.017420044	0.43146163	4.8952355	8.486509	Sitting_Read
12:35:26.500	0.45012367	4.826858	8.047157	0.05688988	0.0069137732	-0.017420044	0.43146163	4.8952355	8.486509	Sitting_Read
12:35:26.521	0.45012367	4.826858	8.047157	0.05688988	0.0069137732	-0.017420044	0.43146163	4.8952355	8.486509	Sitting_Read
12:35:26.542	0.3328042	4.7693954	8.207574	0.025735753	0.0044703116	0.024729658	0.40099123	4.894702	8.488311	Sitting_Read
12:35:26.564	0.3328042	4.7693954	8.207574	0.025735753	0.0044703116	0.024729658	0.40099123	4.894702	8.488311	Sitting_Read
12:35:26.587	0.3328042	4.7693954	8.207574	0.025735753	0.0044703116	0.024729658	0.40099123	4.894702	8.488311	Sitting_Read
12:35:26.608	0.3328042	4.7693954	8.207574	0.025735753	0.0044703116	0.024729658	0.40099123	4.894702	8.488311	Sitting_Read
12:35:26.630	0.3328042	4.7693954	8.207574	0.025735753	0.0044703116	0.024729658	0.40099123	4.894702	8.488311	Sitting_Read
12:35:26.652	0.3328042	4.7693954	8.207574	0.025735753	0.0044703116	0.024729658	0.40099123	4.894702	8.488311	Sitting_Read
12:35:26.674	0.3328042	4.7693954	8.207574	0.025735753	0.0044703116	0.024729658	0.40099123	4.894702	8.488311	Sitting_Read
12:35:26.696	0.3328042	4.7693954	8.207574	0.025735753	0.0044703116	0.024729658	0.40099123	4.894702	8.488311	Sitting_Read
12:35:26.718	0.3328042	4.7693954	8.207574	0.025735753	0.0044703116	0.024729658	0.40099123	4.894702	8.488311	Sitting_Read
12:35:26.739	0.34716985	4.800521	8.224334	0.0006902778	-0.004692667	0.014344948	0.41068012	4.9165044	8.475238	Sitting_Read
12:35:26.760	0.34716985	4.800521	8.224334	0.0006902778	-0.004692667	0.014344948	0.41068012	4.9165044	8.475238	Sitting_Read
12:35:26.782	0.34716985	4.800521	8.224334	0.0006902778	-0.004692667	0.014344948	0.41068012	4.9165044	8.475238	Sitting_Read
12:35:26.803	0.34716985	4.800521	8.224334	0.0006902778	-0.004692667	0.014344948	0.41068012	4.9165044	8.475238	Sitting_Read
12:35:26.825	0.34716985	4.800521	8.224334	0.0006902778	-0.004692667	0.014344948	0.41068012	4.9165044	8.475238	Sitting_Read
12:35:26.846	0.34716985	4.800521	8.224334	0.0006902778	-0.004692667	0.014344948	0.41068012	4.9165044	8.475238	Sitting_Read
12:35:26.868	0.34716985	4.800521	8.224334	0.0006902778	-0.004692667	0.014344948	0.41068012	4.9165044	8.475238	Sitting_Read
12:35:26.890	0.34716985	4.800521	8.224334	0.0006902778	-0.004692667	0.014344948	0.41068012	4.9165044	8.475238	Sitting_Read
12:35:26.911	0.4189981	4.819675	8.1549	0.04650517	0.0014159856	0.017399276	0.42396572	4.926425	8.468821	Sitting_Read
12:35:26.933	0.4189981	4.819675	8.1549	0.04650517	0.0014159856	0.017399276	0.42396572	4.926425	8.468821	Sitting_Read
12:35:26.955	0.4189981	4.819675	8.1549	0.04650517	0.0014159856	0.017399276	0.42396572	4.926425	8.468821	Sitting_Read
12:35:26.976	0.4189981	4.819675	8.1549	0.04650517	0.0014159856	0.017399276	0.42396572	4.926425	8.468821	Sitting_Read
12:35:26.998	0.4189981	4.819675	8.1549	0.04650517	0.0014159856	0.017399276	0.42396572	4.926425	8.468821	Sitting_Read
12:35:27.019	0.4189981	4.819675	8.1549	0.04650517	0.0014159856	0.017399276	0.42396572	4.926425	8.468821	Sitting_Read
12:35:27.040	0.4189981	4.819675	8.1549	0.04650517	0.0014159856	0.017399276	0.42396572	4.926425	8.468821	Sitting_Read
12:35:27.062	0.4189981	4.819675	8.1549	0.04650517	0.0014159856	0.017399276	0.42396572	4.926425	8.468821	Sitting_Read
12:35:27.083	0.4189981	4.819675	8.1549	0.04650517	0.0014159856	0.017399276	0.42396572	4.926425	8.468821	Sitting_Read
12:35:27.105	0.43336374	4.819675	7.9920893	0.01718364	-0.009579589	0.01678841	0.4317156	4.9539723	8.452345	Sitting_Read
12:35:27.127	0.43336374	4.819675	7.9920893	0.01718364	-0.009579589	0.01678841	0.4317156	4.9539723	8.452345	Sitting_Read
12:35:27.149	0.43336374	4.819675	7.9920893	0.01718364	-0.009579589	0.01678841	0.4317156	4.9539723	8.452345	Sitting_Read
12:35:27.170	0.43336374	4.819675	7.9920893	0.01718364	-0.009579589	0.01678841	0.4317156	4.9539723	8.452345	Sitting_Read
12:35:27.192	0.43336374	4.819675	7.9920893	0.01718364	-0.009579589	0.01678841	0.4317156	4.9539723	8.452345	Sitting_Read
12:35:27.214	0.43336374	4.819675	7.9920893	0.01718364	-0.009579589	0.01678841	0.4317156	4.9539723	8.452345	Sitting_Read
12:35:27.236	0.43336374	4.819675	7.9920893	0.01718364	-0.009579589	0.01678841	0.4317156	4.9539723	8.452345	Sitting_Read
12:35:27.258	0.43336374	4.819675	7.9920893	0.01718364	-0.009579589	0.01678841	0.4317156	4.9539723	8.452345	Sitting_Read
12:35:27.280	0.36871833	4.7598186	8.157294	-0.002974914	0.025850596	-0.0033701437	0.4235985	4.9662046	8.445573	Sitting_Read
12:35:27.301	0.36871833	4.7598186	8.157294	-0.002974914	0.025850596	-0.0033701437	0.4235985	4.9662046	8.445573	Sitting_Read
12:35:27.322	0.36871833	4.7598186	8.157294	-0.002974914	0.025850596	-0.0033701437	0.4235985	4.9662046	8.445573	Sitting_Read
12:35:27.344	0.36871833	4.7598186	8.157294	-0.002974914	0.025850596	-0.0033701437	0.4235985	4.9662046	8.445573	Sitting_Read
12:35:27.365	0.36871833	4.7598186	8.157294	-0.002974914	0.025850596	-0.0033701437	0.4235985	4.9662046	8.445573	Sitting_Read
12:35:27.386	0.36871833	4.7598186	8.157294	-0.002974914	0.025850596	-0.0033701437	0.4235985	4.9662046	8.445573	Sitting_Read
12:35:27.409	0.36871833	4.7598186	8.157294	-0.002974914	0.025850596	-0.0033701437	0.4235985	4.9662046	8.445573	Sitting_Read
12:35:27.431	0.36871833	4.7598186	8.157294	-0.002974914	0.025850596	-0.0033701437	0.4235985	4.9662046	8.445573	Sitting_Read
12:35:27.452	0.4189981	4.824464	7.987301	-0.0041966443	0.015465886	0.0070145656	0.42794895	4.957688	8.450356	Sitting_Read
12:35:27.473	0.4189981	4.824464	7.987301	-0.0041966443	0.015465886	0.0070145656	0.42794895	4.957688	8.450356	Sitting_Read
12:35:27.494	0.4189981	4.824464	7.987301	-0.0041966443	0.015465886	0.0070145656	0.42794895	4.957688	8.450356	Sitting_Read
12:35:27.515	0.4189981	4.824464	7.987301	-0.0041966443	0.015465886	0.0070145656	0.42794895	4.957688	8.450356	Sitting_Read
12:35:27.537	0.4189981	4.824464	7.987301	-0.0041966443	0.015465886	0.0070145656	0.42794895	4.957688	8.450356	Sitting_Read
12:35:27.558	0.4189981	4.824464	7.987301	-0.0041966443	0.015465886	0.0070145656	0.42794895	4.957688	8.450356	Sitting_Read
12:35:27.580	0.4189981	4.824464	7.987301	-0.0041966443	0.015465886	0.0070145656	0.42794895	4.957688	8.450356	Sitting_Read
12:35:27.602	0.4189981	4.824464	7.987301	-0.0041966443	0.015465886	0.0070145656	0.42794895	4.957688	8.450356	Sitting_Read
12:35:27.623	0.3998439	4.731087	7.7766047	0.020237966	-0.014466511	-0.024750426	0.4416874	4.949611	8.454384	Sitting_Read
12:35:27.645	0.3998439	4.731087	7.7766047	0.020237966	-0.014466511	-0.024750426	0.4416874	4.949611	8.454384	Sitting_Read
12:35:27.667	0.3998439	4.731087	7.7766047	0.020237966	-0.014466511	-0.024750426	0.4416874	4.949611	8.454384	Sitting_Read
12:35:27.688	0.3998439	4.731087	7.7766047	0.020237966	-0.014466511	-0.024750426	0.4416874	4.949611	8.454384	Sitting_Read
12:35:27.710	0.3998439	4.731087	7.7766047	0.020237966	-0.014466511	-0.024750426	0.4416874	4.949611	8.454384	Sitting_Read
12:35:27.732	0.3998439	4.731087	7.7766047	0.020237966	-0.014466511	-0.024750426	0.4416874	4.949611	8.454384	Sitting_Read
12:35:27.754	0.3998439	4.731087	7.7766047	0.020237966	-0.014466511	-0.024750426	0.4416874	4.949611	8.454384	Sitting_Read
12:35:27.777	0.3998439	4.731087	7.7766047	0.020237966	-0.014466511	-0.024750426	0.4416874	4.949611	8.454384	Sitting_Read
12:35:27.799	0.3998439	4.731087	7.7766047	0.020237966	-0.014466511	-0.024750426	0.4416874	4.949611	8.454384	Sitting_Read
12:35:27.821	0.23463893	4.879532	8.229122	-0.03290731	0.0038594466	0.008847161	0.41405967	4.9453945	8.458249	Sitting_Read
12:35:27.845	0.23463893	4.879532	8.229122	-0.03290731	0.0038594466	0.008847161	0.41405967	4.9453945	8.458249	Sitting_Read
12:35:27.866	0.23463893	4.879532	8.229122	-0.03290731	0.0038594466	0.008847161	0.41405967	4.9453945	8.458249	Sitting_Read
12:35:27.888	0.23463893	4.879532	8.229122	-0.03290731	0.0038594466	0.008847161	0.41405967	4.9453945	8.458249	Sitting_Read
12:35:27.908	0.23463893	4.879532	8.229122	-0.03290731	0.0038594466	0.008847161	0.41405967	4.9453945	8.458249	Sitting_Read
12:35:27.930	0.23463893	4.879532	8.229122	-0.03290731	0.0038594466	0.008847161	0.41405967	4.9453945	8.458249	Sitting_Read
12:35:27.951	0.23463893	4.879532	8.229122	-0.03290731	0.0038594466	0.008847161	0.41405967	4.9453945	8.458249	Sitting_Read
12:35:27.973	0.23463893	4.879532	8.229122	-0.03290731	0.0038594466	0.008847161	0.41405967	4.9453945	8.458249	Sitting_Read
12:35:27.995	0.45970076	4.616162	8.262642	0.0031337386	-0.011412185	0.011901488	0.39719942	4.921973	8.472709	Sitting_Read
12:35:28.016	0.45970076	4.616162	8.262642	0.0031337386	-0.011412185	0.011901488	0.39719942	4.921973	8.472709	Sitting_Read
12:35:28.037	0.45970076	4.616162	8.262642	0.0031337386	-0.011412185	0.011901488	0.39719942	4.921973	8.472709	Sitting_Read
12:35:28.059	0.45970076	4.616162	8.262642	0.0031337386	-0.011412185	0.011901488	0.39719942	4.921973	8.472709	Sitting_Read
12:35:28.081	0.45970076	4.616162	8.262642	0.0031337386	-0.011412185	0.011901488	0.39719942	4.921973	8.472709	Sitting_Read
12:35:28.102	0.45970076	4.616162	8.262642	0.0031337386	-0.011412185	0.011901488	0.39719942	4.921973	8.472709	Sitting_Read
12:35:28.124	0.45970076	4.616162	8.262642	0.0031337386	-0.011412185	0.011901488	0.39719942	4.921973	8.472709	Sitting_Read
12:35:28.146	0.45970076	4.616162	8.262642	0.0031337386	-0.011412185	0.011901488	0.39719942	4.921973	8.472709	Sitting_Read
12:35:28.167	0.32562137	4.7741838	8.463761	0.014740178	0.019741943	0.0057928353	0.38422188	4.906311	8.482383	Sitting_Read
12:35:28.190	0.32562137	4.7741838	8.463761	0.014740178	0.019741943	0.0057928353	0.38422188	4.906311	8.482383	Sitting_Read
12:35:28.213	0.32562137	4.7741838	8.463761	0.014740178	0.019741943	0.0057928353	0.38422188	4.906311	8.482383	Sitting_Read
12:35:28.235	0.32562137	4.7741838	8.463761	0.014740178	0.019741943	0.0057928353	0.38422188	4.906311	8.482383	Sitting_Read
12:35:28.256	0.32562137	4.7741838	8.463761	0.014740178	0.019741943	0.0057928353	0.38422188	4.906311	8.482383	Sitting_Read
12:35:28.279	0.32562137	4.7741838	8.463761	0.014740178	0.019741943	0.0057928353	0.38422188	4.906311	8.482383	Sitting_Read
12:35:28.301	0.32562137	4.7741838	8.463761	0.014740178	0.019741943	0.0057928353	0.38422188	4.906311	8.482383	Sitting_Read
12:35:28.322	0.32562137	4.7741838	8.463761	0.014740178	0.019741943	0.0057928353	0.38422188	4.906311	8.482383	Sitting_Read
12:35:28.344	0.38308397	4.7981267	8.466156	-0.029852984	0.017298482	-0.011922257	0.35980013	4.8990335	8.48766	Sitting_Read
12:35:28.365	0.38308397	4.7981267	8.466156	-0.029852984	0.017298482	-0.011922257	0.35980013	4.8990335	8.48766	Sitting_Read
12:35:28.387	0.38308397	4.7981267	8.466156	-0.029852984	0.017298482	-0.011922257	0.35980013	4.8990335	8.48766	Sitting_Read
12:35:28.409	0.38308397	4.7981267	8.466156	-0.029852984	0.017298482	-0.011922257	0.35980013	4.8990335	8.48766	Sitting_Read
12:35:28.431	0.38308397	4.7981267	8.466156	-0.029852984	0.017298482	-0.011922257	0.35980013	4.8990335	8.48766	Sitting_Read
12:35:28.453	0.38308397	4.7981267	8.466156	-0.029852984	0.017298482	-0.011922257	0.35980013	4.8990335	8.48766	Sitting_Read
12:35:28.474	0.38308397	4.7981267	8.466156	-0.029852984	0.017298482	-0.011922257	0.35980013	4.8990335	8.48766	Sitting_Read
12:35:28.497	0.38308397	4.7981267	8.466156	-0.029852984	0.017298482	-0.011922257	0.35980013	4.8990335	8.48766	Sitting_Read
12:35:28.519	0.38308397	4.7981267	8.466156	-0.029852984	0.017298482	-0.011922257	0.35980013	4.8990335	8.48766	Sitting_Read
12:35:28.541	0.32801566	4.7119327	8.28898	0.017794505	-0.008357858	0.0051819696	0.32810894	4.892758	8.492562	Sitting_Read
12:35:28.564	0.32801566	4.7119327	8.28898	0.017794505	-0.008357858	0.0051819696	0.32810894	4.892758	8.492562	Sitting_Read
12:35:28.585	0.32801566	4.7119327	8.28898	0.017794505	-0.008357858	0.0051819696	0.32810894	4.892758	8.492562	Sitting_Read
12:35:28.607	0.32801566	4.7119327	8.28898	0.017794505	-0.008357858	0.0051819696	0.32810894	4.892758	8.492562	Sitting_Read
12:35:28.631	0.32801566	4.7119327	8.28898	0.017794505	-0.008357858	0.0051819696	0.32810894	4.892758	8.492562	Sitting_Read
12:35:28.652	0.32801566	4.7119327	8.28898	0.017794505	-0.008357858	0.0051819696	0.32810894	4.892758	8.492562	Sitting_Read
12:35:28.673	0.32801566	4.7119327	8.28898	0.017794505	-0.008357858	0.0051819696	0.32810894	4.892758	8.492562	Sitting_Read
12:35:28.694	0.32801566	4.7119327	8.28898	0.017794505	-0.008357858	0.0051819696	0.32810894	4.892758	8.492562	Sitting_Read
12:35:28.715	0.24421602	4.7789726	8.2387	0.021459695	0.0014159856	0.010068892	0.31657457	4.9015884	8.4879055	Sitting_Read
12:35:28.736	0.24421602	4.7789726	8.2387	0.021459695	0.0014159856	0.010068892	0.31657457	4.9015884	8.4879055	Sitting_Read
12:35:28.757	0.24421602	4.7789726	8.2387	0.021459695	0.0014159856	0.010068892	0.31657457	4.9015884	8.4879055	Sitting_Read
12:35:28.781	0.24421602	4.7789726	8.2387	0.021459695	0.0014159856	0.010068892	0.31657457	4.9015884	8.4879055	Sitting_Read
12:35:28.803	0.24421602	4.7789726	8.2387	0.021459695	0.0014159856	0.010068892	0.31657457	4.9015884	8.4879055	Sitting_Read
12:35:28.824	0.24421602	4.7789726	8.2387	0.021459695	0.0014159856	0.010068892	0.31657457	4.9015884	8.4879055	Sitting_Read
12:35:28.845	0.24421602	4.7789726	8.2387	0.021459695	0.0014159856	0.010068892	0.31657457	4.9015884	8.4879055	Sitting_Read
12:35:28.867	0.24421602	4.7789726	8.2387	0.021459695	0.0014159856	0.010068892	0.31657457	4.9015884	8.4879055	Sitting_Read
12:35:28.888	0.25379312	4.7286925	8.322499	-0.028631255	0.0069137732	0.0051819696	0.31054434	4.9016247	8.488108	Sitting_Read
12:35:28.910	0.25379312	4.7286925	8.322499	-0.028631255	0.0069137732	0.0051819696	0.31054434	4.9016247	8.488108	Sitting_Read
12:35:28.932	0.25379312	4.7286925	8.322499	-0.028631255	0.0069137732	0.0051819696	0.31054434	4.9016247	8.488108	Sitting_Read
12:35:28.955	0.25379312	4.7286925	8.322499	-0.028631255	0.0069137732	0.0051819696	0.31054434	4.9016247	8.488108	Sitting_Read
12:35:28.977	0.25379312	4.7286925	8.322499	-0.028631255	0.0069137732	0.0051819696	0.31054434	4.9016247	8.488108	Sitting_Read
12:35:28.999	0.25379312	4.7286925	8.322499	-0.028631255	0.0069137732	0.0051819696	0.31054434	4.9016247	8.488108	Sitting_Read
12:35:29.020	0.25379312	4.7286925	8.322499	-0.028631255	0.0069137732	0.0051819696	0.31054434	4.9016247	8.488108	Sitting_Read
12:35:29.041	0.25379312	4.7286925	8.322499	-0.028631255	0.0069137732	0.0051819696	0.31054434	4.9016247	8.488108	Sitting_Read
12:35:29.063	0.21787901	4.68799	8.490098	-0.03168558	0.032570112	0.0021276437	0.28356284	4.8460407	8.520905	Sitting_Read
12:35:29.084	0.21787901	4.68799	8.490098	-0.03168558	0.032570112	0.0021276437	0.28356284	4.8460407	8.520905	Sitting_Read
12:35:29.105	0.21787901	4.68799	8.490098	-0.03168558	0.032570112	0.0021276437	0.28356284	4.8460407	8.520905	Sitting_Read
12:35:29.128	0.21787901	4.68799	8.490098	-0.03168558	0.032570112	0.0021276437	0.28356284	4.8460407	8.520905	Sitting_Read
12:35:29.150	0.21787901	4.68799	8.490098	-0.03168558	0.032570112	0.0021276437	0.28356284	4.8460407	8.520905	Sitting_Read
12:35:29.172	0.21787901	4.68799	8.490098	-0.03168558	0.032570112	0.0021276437	0.28356284	4.8460407	8.520905	Sitting_Read
12:35:29.194	0.21787901	4.68799	8.490098	-0.03168558	0.032570112	0.0021276437	0.28356284	4.8460407	8.520905	Sitting_Read
12:35:29.218	0.21787901	4.68799	8.490098	-0.03168558	0.032570112	0.0021276437	0.28356284	4.8460407	8.520905	Sitting_Read
12:35:29.239	0.21787901	4.68799	8.490098	-0.03168558	0.032570112	0.0021276437	0.28356284	4.8460407	8.520905	Sitting_Read
12:35:29.261	0.2466103	4.659259	8.126168	-0.0054183747	0.0069137732	0.0051819696	0.27841276	4.8492594	8.519245	Sitting_Read
12:35:29.283	0.2466103	4.659259	8.126168	-0.0054183747	0.0069137732	0.0051819696	0.27841276	4.8492594	8.519245	Sitting_Read
12:35:29.305	0.2466103	4.659259	8.126168	-0.0054183747	0.0069137732	0.0051819696	0.27841276	4.8492594	8.519245	Sitting_Read
12:35:29.327	0.2466103	4.659259	8.126168	-0.0054183747	0.0069137732	0.0051819696	0.27841276	4.8492594	8.519245	Sitting_Read
12:35:29.350	0.2466103	4.659259	8.126168	-0.0054183747	0.0069137732	0.0051819696	0.27841276	4.8492594	8.519245	Sitting_Read
12:35:29.372	0.2466103	4.659259	8.126168	-0.0054183747	0.0069137732	0.0051819696	0.27841276	4.8492594	8.519245	Sitting_Read
12:35:29.394	0.2466103	4.659259	8.126168	-0.0054183747	0.0069137732	0.0051819696	0.27841276	4.8492594	8.519245	Sitting_Read
12:35:29.417	0.2466103	4.659259	8.126168	-0.0054183747	0.0069137732	0.0051819696	0.27841276	4.8492594	8.519245	Sitting_Read
12:35:29.438	0.19633053	4.697567	8.360807	-0.05184413	0.011800694	0.003349374	0.26254606	4.838017	8.526136	Sitting_Read
12:35:29.460	0.19633053	4.697567	8.360807	-0.05184413	0.011800694	0.003349374	0.26254606	4.838017	8.526136	Sitting_Read
12:35:29.481	0.19633053	4.697567	8.360807	-0.05184413	0.011800694	0.003349374	0.26254606	4.838017	8.526136	Sitting_Read
12:35:29.503	0.19633053	4.697567	8.360807	-0.05184413	0.011800694	0.003349374	0.26254606	4.838017	8.526136	Sitting_Read
12:35:29.525	0.19633053	4.697567	8.360807	-0.05184413	0.011800694	0.003349374	0.26254606	4.838017	8.526136	Sitting_Read
12:35:29.547	0.19633053	4.697567	8.360807	-0.05184413	0.011800694	0.003349374	0.26254606	4.838017	8.526136	Sitting_Read
12:35:29.568	0.19633053	4.697567	8.360807	-0.05184413	0.011800694	0.003349374	0.26254606	4.838017	8.526136	Sitting_Read
12:35:29.589	0.19633053	4.697567	8.360807	-0.05184413	0.011800694	0.003349374	0.26254606	4.838017	8.526136	Sitting_Read
12:35:29.614	0.21787901	4.6640472	8.506859	-0.023744332	-0.005914397	0.010679757	0.25349677	4.824074	8.534307	Sitting_Read
12:35:29.635	0.21787901	4.6640472	8.506859	-0.023744332	-0.005914397	0.010679757	0.25349677	4.824074	8.534307	Sitting_Read
12:35:29.656	0.21787901	4.6640472	8.506859	-0.023744332	-0.005914397	0.010679757	0.25349677	4.824074	8.534307	Sitting_Read
12:35:29.677	0.21787901	4.6640472	8.506859	-0.023744332	-0.005914397	0.010679757	0.25349677	4.824074	8.534307	Sitting_Read
12:35:29.698	0.21787901	4.6640472	8.506859	-0.023744332	-0.005914397	0.010679757	0.25349677	4.824074	8.534307	Sitting_Read
12:35:29.720	0.21787901	4.6640472	8.506859	-0.023744332	-0.005914397	0.010679757	0.25349677	4.824074	8.534307	Sitting_Read
12:35:29.741	0.21787901	4.6640472	8.506859	-0.023744332	-0.005914397	0.010679757	0.25349677	4.824074	8.534307	Sitting_Read
12:35:29.763	0.21787901	4.6640472	8.506859	-0.023744332	-0.005914397	0.010679757	0.25349677	4.824074	8.534307	Sitting_Read
12:35:29.785	0.19393626	4.7071443	8.310528	0.008631526	0.0069137732	0.008236296	0.2569098	4.8290863	8.531369	Sitting_Read
12:35:29.806	0.19393626	4.7071443	8.310528	0.008631526	0.0069137732	0.008236296	0.2569098	4.8290863	8.531369	Sitting_Read
12:35:29.828	0.19393626	4.7071443	8.310528	0.008631526	0.0069137732	0.008236296	0.2569098	4.8290863	8.531369	Sitting_Read
12:35:29.850	0.19393626	4.7071443	8.310528	0.008631526	0.0069137732	0.008236296	0.2569098	4.8290863	8.531369	Sitting_Read
12:35:29.871	0.19393626	4.7071443	8.310528	0.008631526	0.0069137732	0.008236296	0.2569098	4.8290863	8.531369	Sitting_Read
12:35:29.893	0.19393626	4.7071443	8.310528	0.008631526	0.0069137732	0.008236296	0.2569098	4.8290863	8.531369	Sitting_Read
12:35:29.914	0.19393626	4.7071443	8.310528	0.008631526	0.0069137732	0.008236296	0.2569098	4.8290863	8.531369	Sitting_Read
12:35:29.936	0.19393626	4.7071443	8.310528	0.008631526	0.0069137732	0.008236296	0.2569098	4.8290863	8.531369	Sitting_Read
12:35:29.957	0.19393626	4.7071443	8.310528	0.008631526	0.0069137732	0.008236296	0.2569098	4.8290863	8.531369	Sitting_Read
12:35:29.979	0.19633053	4.695173	8.291373	-0.07688961	-0.017520837	0.011290623	0.2610038	4.83128	8.530002	Sitting_Read
12:35:30.003	0.19633053	4.695173	8.291373	-0.07688961	-0.017520837	0.011290623	0.2610038	4.83128	8.530002	Sitting_Read
12:35:30.024	0.19633053	4.695173	8.291373	-0.07688961	-0.017520837	0.011290623	0.2610038	4.83128	8.530002	Sitting_Read
12:35:30.381	0.25139886	4.695173	8.13814	0.008020661	-0.007136128	0.012512353	0.2799246	4.8363004	8.526557	Sitting_Read
12:35:30.405	0.25139886	4.695173	8.13814	0.008020661	-0.007136128	0.012512353	0.2799246	4.8363004	8.526557	Sitting_Read
12:35:30.426	0.25139886	4.695173	8.13814	0.008020661	-0.007136128	0.012512353	0.2799246	4.8363004	8.526557	Sitting_Read
12:35:30.448	0.25139886	4.695173	8.13814	0.008020661	-0.007136128	0.012512353	0.2799246	4.8363004	8.526557	Sitting_Read
12:35:30.472	0.25139886	4.695173	8.13814	0.008020661	-0.007136128	0.012512353	0.2799246	4.8363004	8.526557	Sitting_Read
12:35:30.493	0.25139886	4.695173	8.13814	0.008020661	-0.007136128	0.012512353	0.2799246	4.8363004	8.526557	Sitting_Read
12:35:30.515	0.2777359	4.731087	8.339259	0.017794505	-0.010190454	0.010679757	0.30154228	4.8067	8.542543	Sitting_Read
12:35:30.539	0.2777359	4.731087	8.339259	0.017794505	-0.010190454	0.010679757	0.30154228	4.8067	8.542543	Sitting_Read
12:35:30.560	0.2777359	4.731087	8.339259	0.017794505	-0.010190454	0.010679757	0.30154228	4.8067	8.542543	Sitting_Read
12:35:30.582	0.2777359	4.731087	8.339259	0.017794505	-0.010190454	0.010679757	0.30154228	4.8067	8.542543	Sitting_Read
12:35:30.603	0.2777359	4.731087	8.339259	0.017794505	-0.010190454	0.010679757	0.30154228	4.8067	8.542543	Sitting_Read
12:35:30.624	0.2777359	4.731087	8.339259	0.017794505	-0.010190454	0.010679757	0.30154228	4.8067	8.542543	Sitting_Read
12:35:30.645	0.2777359	4.731087	8.339259	0.017794505	-0.010190454	0.010679757	0.30154228	4.8067	8.542543	Sitting_Read
12:35:30.666	0.2777359	4.731087	8.339259	0.017794505	-0.010190454	0.010679757	0.30154228	4.8067	8.542543	Sitting_Read
12:35:30.687	0.22506183	4.63771	8.241094	0.0019120082	-0.0016383406	-0.0009266826	0.30836	4.8358445	8.525835	Sitting_Read
12:35:30.709	0.22506183	4.63771	8.241094	0.0019120082	-0.0016383406	-0.0009266826	0.30836	4.8358445	8.525835	Sitting_Read
12:35:30.733	0.22506183	4.63771	8.241094	0.0019120082	-0.0016383406	-0.0009266826	0.30836	4.8358445	8.525835	Sitting_Read
12:35:30.754	0.22506183	4.63771	8.241094	0.0019120082	-0.0016383406	-0.0009266826	0.30836	4.8358445	8.525835	Sitting_Read
12:35:30.775	0.22506183	4.63771	8.241094	0.0019120082	-0.0016383406	-0.0009266826	0.30836	4.8358445	8.525835	Sitting_Read
12:35:30.797	0.22506183	4.63771	8.241094	0.0019120082	-0.0016383406	-0.0009266826	0.30836	4.8358445	8.525835	Sitting_Read
12:35:30.819	0.22506183	4.63771	8.241094	0.0019120082	-0.0016383406	-0.0009266826	0.30836	4.8358445	8.525835	Sitting_Read
12:35:30.841	0.22506183	4.63771	8.241094	0.0019120082	-0.0016383406	-0.0009266826	0.30836	4.8358445	8.525835	Sitting_Read
12:35:30.863	0.21787901	4.6760187	8.197997	0.013518448	0.0020268508	-0.0027592783	0.297626	4.831354	8.528761	Sitting_Read
12:35:30.885	0.21787901	4.6760187	8.197997	0.013518448	0.0020268508	-0.0027592783	0.297626	4.831354	8.528761	Sitting_Read
12:35:30.907	0.21787901	4.6760187	8.197997	0.013518448	0.0020268508	-0.0027592783	0.297626	4.831354	8.528761	Sitting_Read
12:35:30.929	0.21787901	4.6760187	8.197997	0.013518448	0.0020268508	-0.0027592783	0.297626	4.831354	8.528761	Sitting_Read
12:35:30.951	0.21787901	4.6760187	8.197997	0.013518448	0.0020268508	-0.0027592783	0.297626	4.831354	8.528761	Sitting_Read
12:35:30.974	0.21787901	4.6760187	8.197997	0.013518448	0.0020268508	-0.0027592783	0.297626	4.831354	8.528761	Sitting_Read
12:35:30.995	0.21787901	4.6760187	8.197997	0.013518448	0.0020268508	-0.0027592783	0.297626	4.831354	8.528761	Sitting_Read
12:35:31.016	0.21787901	4.6760187	8.197997	0.013518448	0.0020268508	-0.0027592783	0.297626	4.831354	8.528761	Sitting_Read
12:35:31.038	0.21787901	4.6760187	8.197997	0.013518448	0.0020268508	-0.0027592783	0.297626	4.831354	8.528761	Sitting_Read
12:35:31.060	0.25858167	4.7119327	8.162083	-0.015803084	-0.007746993	-0.005202739	0.29183236	4.844587	8.521453	Sitting_Read
12:35:31.083	0.25858167	4.7119327	8.162083	-0.015803084	-0.007746993	-0.005202739	0.29183236	4.844587	8.521453	Sitting_Read
12:35:31.104	0.25858167	4.7119327	8.162083	-0.015803084	-0.007746993	-0.005202739	0.29183236	4.844587	8.521453	Sitting_Read
12:35:31.125	0.25858167	4.7119327	8.162083	-0.015803084	-0.007746993	-0.005202739	0.29183236	4.844587	8.521453	Sitting_Read
12:35:31.146	0.25858167	4.7119327	8.162083	-0.015803084	-0.007746993	-0.005202739	0.29183236	4.844587	8.521453	Sitting_Read
12:35:31.167	0.25858167	4.7119327	8.162083	-0.015803084	-0.007746993	-0.005202739	0.29183236	4.844587	8.521453	Sitting_Read
12:35:31.188	0.25858167	4.7119327	8.162083	-0.015803084	-0.007746993	-0.005202739	0.29183236	4.844587	8.521453	Sitting_Read
12:35:31.211	0.25858167	4.7119327	8.162083	-0.015803084	-0.007746993	-0.005202739	0.29183236	4.844587	8.521453	Sitting_Read
12:35:31.233	0.24421602	4.6832013	8.305739	0.010464122	0.008746369	0.008847161	0.2780537	4.8462677	8.520959	Sitting_Read
12:35:31.255	0.24421602	4.6832013	8.305739	0.010464122	0.008746369	0.008847161	0.2780537	4.8462677	8.520959	Sitting_Read
12:35:31.276	0.24421602	4.6832013	8.305739	0.010464122	0.008746369	0.008847161	0.2780537	4.8462677	8.520959	Sitting_Read
12:35:31.298	0.24421602	4.6832013	8.305739	0.010464122	0.008746369	0.008847161	0.2780537	4.8462677	8.520959	Sitting_Read
12:35:31.319	0.24421602	4.6832013	8.305739	0.010464122	0.008746369	0.008847161	0.2780537	4.8462677	8.520959	Sitting_Read
12:35:31.342	0.24421602	4.6832013	8.305739	0.010464122	0.008746369	0.008847161	0.2780537	4.8462677	8.520959	Sitting_Read
12:35:31.364	0.24421602	4.6832013	8.305739	0.010464122	0.008746369	0.008847161	0.2780537	4.8462677	8.520959	Sitting_Read
12:35:31.386	0.24421602	4.6832013	8.305739	0.010464122	0.008746369	0.008847161	0.2780537	4.8462677	8.520959	Sitting_Read
12:35:31.407	0.2466103	4.7334814	8.327288	0.013518448	0.008746369	0.0064037004	0.26990664	4.844255	8.522366	Sitting_Read
12:35:31.429	0.2466103	4.7334814	8.327288	0.013518448	0.008746369	0.0064037004	0.26990664	4.844255	8.522366	Sitting_Read
12:35:31.451	0.2466103	4.7334814	8.327288	0.013518448	0.008746369	0.0064037004	0.26990664	4.844255	8.522366	Sitting_Read
12:35:31.473	0.2466103	4.7334814	8.327288	0.013518448	0.008746369	0.0064037004	0.26990664	4.844255	8.522366	Sitting_Read
12:35:31.495	0.2466103	4.7334814	8.327288	0.013518448	0.008746369	0.0064037004	0.26990664	4.844255	8.522366	Sitting_Read
12:35:31.516	0.2466103	4.7334814	8.327288	0.013518448	0.008746369	0.0064037004	0.26990664	4.844255	8.522366	Sitting_Read
12:35:31.537	0.2466103	4.7334814	8.327288	0.013518448	0.008746369	0.0064037004	0.26990664	4.844255	8.522366	Sitting_Read
12:35:31.560	0.2466103	4.7334814	8.327288	0.013518448	0.008746369	0.0064037004	0.26990664	4.844255	8.522366	Sitting_Read
12:35:31.582	0.26337022	4.743058	8.229122	0.015351044	0.0020268508	0.0070145656	0.25836146	4.856355	8.515834	Sitting_Read
12:35:31.605	0.26337022	4.743058	8.229122	0.015351044	0.0020268508	0.0070145656	0.25836146	4.856355	8.515834	Sitting_Read
12:35:31.627	0.26337022	4.743058	8.229122	0.015351044	0.0020268508	0.0070145656	0.25836146	4.856355	8.515834	Sitting_Read
12:35:31.649	0.26337022	4.743058	8.229122	0.015351044	0.0020268508	0.0070145656	0.25836146	4.856355	8.515834	Sitting_Read
12:35:31.670	0.26337022	4.743058	8.229122	0.015351044	0.0020268508	0.0070145656	0.25836146	4.856355	8.515834	Sitting_Read
12:35:31.691	0.26337022	4.743058	8.229122	0.015351044	0.0020268508	0.0070145656	0.25836146	4.856355	8.515834	Sitting_Read
12:35:31.712	0.26337022	4.743058	8.229122	0.015351044	0.0020268508	0.0070145656	0.25836146	4.856355	8.515834	Sitting_Read
12:35:31.733	0.26337022	4.743058	8.229122	0.015351044	0.0020268508	0.0070145656	0.25836146	4.856355	8.515834	Sitting_Read
12:35:31.755	0.26337022	4.743058	8.229122	0.015351044	0.0020268508	0.0070145656	0.25836146	4.856355	8.515834	Sitting_Read
12:35:31.777	0.26097596	4.72151	8.262642	-0.015803084	0.014855022	0.0002950479	0.25268912	4.8545775	8.517015	Sitting_Read
12:35:31.799	0.26097596	4.72151	8.262642	-0.015803084	0.014855022	0.0002950479	0.25268912	4.8545775	8.517015	Sitting_Read
12:35:31.821	0.26097596	4.72151	8.262642	-0.015803084	0.014855022	0.0002950479	0.25268912	4.8545775	8.517015	Sitting_Read
12:35:31.842	0.26097596	4.72151	8.262642	-0.015803084	0.014855022	0.0002950479	0.25268912	4.8545775	8.517015	Sitting_Read
12:35:31.863	0.26097596	4.72151	8.262642	-0.015803084	0.014855022	0.0002950479	0.25268912	4.8545775	8.517015	Sitting_Read
12:35:31.885	0.26097596	4.72151	8.262642	-0.015803084	0.014855022	0.0002950479	0.25268912	4.8545775	8.517015	Sitting_Read
12:35:31.906	0.26097596	4.72151	8.262642	-0.015803084	0.014855022	0.0002950479	0.25268912	4.8545775	8.517015	Sitting_Read
12:35:31.928	0.26097596	4.72151	8.262642	-0.015803084	0.014855022	0.0002950479	0.25268912	4.8545775	8.517015	Sitting_Read
12:35:31.950	0.22027329	4.63771	8.320105	0.012907582	0.0069137732	0.017399276	0.24818946	4.8418403	8.524397	Sitting_Read
12:35:31.971	0.22027329	4.63771	8.320105	0.012907582	0.0069137732	0.017399276	0.24818946	4.8418403	8.524397	Sitting_Read
12:35:31.992	0.22027329	4.63771	8.320105	0.012907582	0.0069137732	0.017399276	0.24818946	4.8418403	8.524397	Sitting_Read
12:35:32.014	0.22027329	4.63771	8.320105	0.012907582	0.0069137732	0.017399276	0.24818946	4.8418403	8.524397	Sitting_Read
12:35:32.036	0.22027329	4.63771	8.320105	0.012907582	0.0069137732	0.017399276	0.24818946	4.8418403	8.524397	Sitting_Read
12:35:32.057	0.22027329	4.63771	8.320105	0.012907582	0.0069137732	0.017399276	0.24818946	4.8418403	8.524397	Sitting_Read
12:35:32.079	0.22027329	4.63771	8.320105	0.012907582	0.0069137732	0.017399276	0.24818946	4.8418403	8.524397	Sitting_Read
12:35:32.101	0.22027329	4.63771	8.320105	0.012907582	0.0069137732	0.017399276	0.24818946	4.8418403	8.524397	Sitting_Read
12:35:32.123	0.23224466	4.7502413	8.20518	0.011074986	0.0014159856	0.0045711044	0.24625017	4.8406954	8.525104	Sitting_Read
12:35:32.146	0.23224466	4.7502413	8.20518	0.011074986	0.0014159856	0.0045711044	0.24625017	4.8406954	8.525104	Sitting_Read
12:35:32.167	0.23224466	4.7502413	8.20518	0.011074986	0.0014159856	0.0045711044	0.24625017	4.8406954	8.525104	Sitting_Read
12:35:32.188	0.23224466	4.7502413	8.20518	0.011074986	0.0014159856	0.0045711044	0.24625017	4.8406954	8.525104	Sitting_Read
12:35:32.209	0.23224466	4.7502413	8.20518	0.011074986	0.0014159856	0.0045711044	0.24625017	4.8406954	8.525104	Sitting_Read
12:35:32.235	0.23224466	4.7502413	8.20518	0.011074986	0.0014159856	0.0045711044	0.24625017	4.8406954	8.525104	Sitting_Read
12:35:32.257	0.23224466	4.7502413	8.20518	0.011074986	0.0014159856	0.0045711044	0.24625017	4.8406954	8.525104	Sitting_Read
12:35:32.280	0.23224466	4.7502413	8.20518	0.011074986	0.0014159856	0.0045711044	0.24625017	4.8406954	8.525104	Sitting_Read
12:35:32.301	0.23224466	4.7502413	8.20518	0.011074986	0.0014159856	0.0045711044	0.24526232	4.839686	8.525704	Sitting_Read
12:35:32.323	0.22985038	4.6640472	8.174054	0.008631526	-0.005914397	0.018621005	0.24526232	4.839686	8.525704	Sitting_Read
12:35:32.346	0.22985038	4.6640472	8.174054	0.008631526	-0.005914397	0.018621005	0.24526232	4.839686	8.525704	Sitting_Read
12:35:32.368	0.22985038	4.6640472	8.174054	0.008631526	-0.005914397	0.018621005	0.24526232	4.839686	8.525704	Sitting_Read
12:35:32.390	0.22985038	4.6640472	8.174054	0.008631526	-0.005914397	0.018621005	0.24526232	4.839686	8.525704	Sitting_Read
12:35:32.411	0.22985038	4.6640472	8.174054	0.008631526	-0.005914397	0.018621005	0.24526232	4.839686	8.525704	Sitting_Read
12:35:32.433	0.22985038	4.6640472	8.174054	0.008631526	-0.005914397	0.018621005	0.24526232	4.839686	8.525704	Sitting_Read
12:35:32.455	0.22985038	4.6640472	8.174054	0.008631526	-0.005914397	0.018621005	0.24526232	4.839686	8.525704	Sitting_Read
12:35:32.476	0.22985038	4.6640472	8.174054	0.008631526	-0.005914397	0.018621005	0.24526232	4.839686	8.525704	Sitting_Read
12:35:32.498	0.21787901	4.6832013	8.27222	-0.029242119	-0.01568824	0.0057928353	0.2476343	4.8375816	8.526829	Sitting_Read
12:35:32.520	0.21787901	4.6832013	8.27222	-0.029242119	-0.01568824	0.0057928353	0.2476343	4.8375816	8.526829	Sitting_Read
12:35:32.542	0.21787901	4.6832013	8.27222	-0.029242119	-0.01568824	0.0057928353	0.2476343	4.8375816	8.526829	Sitting_Read
12:35:32.564	0.21787901	4.6832013	8.27222	-0.029242119	-0.01568824	0.0057928353	0.2476343	4.8375816	8.526829	Sitting_Read
12:35:32.585	0.21787901	4.6832013	8.27222	-0.029242119	-0.01568824	0.0057928353	0.2476343	4.8375816	8.526829	Sitting_Read
12:35:32.607	0.21787901	4.6832013	8.27222	-0.029242119	-0.01568824	0.0057928353	0.2476343	4.8375816	8.526829	Sitting_Read
12:35:32.631	0.21787901	4.6832013	8.27222	-0.029242119	-0.01568824	0.0057928353	0.2476343	4.8375816	8.526829	Sitting_Read
12:35:32.652	0.21787901	4.6832013	8.27222	-0.029242119	-0.01568824	0.0057928353	0.2476343	4.8375816	8.526829	Sitting_Read
12:35:32.674	0.19393626	4.7334814	8.336864	0.039785653	-0.005914397	0.013123219	0.23929012	4.8324766	8.5299635	Sitting_Read
12:35:32.695	0.19393626	4.7334814	8.336864	0.039785653	-0.005914397	0.013123219	0.23929012	4.8324766	8.5299635	Sitting_Read
12:35:32.717	0.19393626	4.7334814	8.336864	0.039785653	-0.005914397	0.013123219	0.23929012	4.8324766	8.5299635	Sitting_Read
12:35:32.739	0.19393626	4.7334814	8.336864	0.039785653	-0.005914397	0.013123219	0.23929012	4.8324766	8.5299635	Sitting_Read
12:35:32.760	0.19393626	4.7334814	8.336864	0.039785653	-0.005914397	0.013123219	0.23929012	4.8324766	8.5299635	Sitting_Read
12:35:32.782	0.19393626	4.7334814	8.336864	0.039785653	-0.005914397	0.013123219	0.23929012	4.8324766	8.5299635	Sitting_Read
12:35:32.803	0.19393626	4.7334814	8.336864	0.039785653	-0.005914397	0.013123219	0.23929012	4.8324766	8.5299635	Sitting_Read
12:35:32.825	0.19393626	4.7334814	8.336864	0.039785653	-0.005914397	0.013123219	0.23929012	4.8324766	8.5299635	Sitting_Read
12:35:32.846	0.20351335	4.747847	8.265037	0.015351044	0.0020268508	0.013123219	0.24366161	4.846495	8.521882	Sitting_Read
12:35:32.868	0.20351335	4.747847	8.265037	0.015351044	0.0020268508	0.013123219	0.24366161	4.846495	8.521882	Sitting_Read
12:35:32.890	0.20351335	4.747847	8.265037	0.015351044	0.0020268508	0.013123219	0.24366161	4.846495	8.521882	Sitting_Read
12:35:32.912	0.20351335	4.747847	8.265037	0.015351044	0.0020268508	0.013123219	0.24366161	4.846495	8.521882	Sitting_Read
12:35:32.933	0.20351335	4.747847	8.265037	0.015351044	0.0020268508	0.013123219	0.24366161	4.846495	8.521882	Sitting_Read
12:35:32.954	0.20351335	4.747847	8.265037	0.015351044	0.0020268508	0.013123219	0.24366161	4.846495	8.521882	Sitting_Read
12:35:32.975	0.20351335	4.747847	8.265037	0.015351044	0.0020268508	0.013123219	0.24366161	4.846495	8.521882	Sitting_Read
12:35:32.996	0.20351335	4.747847	8.265037	0.015351044	0.0020268508	0.013123219	0.24366161	4.846495	8.521882	Sitting_Read
12:35:33.018	0.20351335	4.747847	8.265037	0.015351044	0.0020268508	0.013123219	0.24366161	4.846495	8.521882	Sitting_Read
12:35:33.040	0.18196489	4.731087	8.449396	-0.02007914	0.009357234	0.010679757	0.2489356	4.8403563	8.525218	Sitting_Read
12:35:33.062	0.18196489	4.731087	8.449396	-0.02007914	0.009357234	0.010679757	0.2489356	4.8403563	8.525218	Sitting_Read
12:35:33.084	0.18196489	4.731087	8.449396	-0.02007914	0.009357234	0.010679757	0.2489356	4.8403563	8.525218	Sitting_Read
12:35:33.106	0.18196489	4.731087	8.449396	-0.02007914	0.009357234	0.010679757	0.2489356	4.8403563	8.525218	Sitting_Read
12:35:33.128	0.18196489	4.731087	8.449396	-0.02007914	0.009357234	0.010679757	0.2489356	4.8403563	8.525218	Sitting_Read
12:35:33.151	0.18196489	4.731087	8.449396	-0.02007914	0.009357234	0.010679757	0.2489356	4.8403563	8.525218	Sitting_Read
12:35:33.172	0.18196489	4.731087	8.449396	-0.02007914	0.009357234	0.010679757	0.2489356	4.8403563	8.525218	Sitting_Read
12:35:33.193	0.18196489	4.731087	8.449396	-0.02007914	0.009357234	0.010679757	0.2489356	4.8403563	8.525218	Sitting_Read
12:35:33.218	0.22985038	4.644893	8.102226	0.03612046	-0.007746993	-0.0009266826	0.24670477	4.875999	8.504947	Sitting_Read
12:35:33.240	0.22985038	4.644893	8.102226	0.03612046	-0.007746993	-0.0009266826	0.24670477	4.875999	8.504947	Sitting_Read
12:35:33.262	0.22985038	4.644893	8.102226	0.03612046	-0.007746993	-0.0009266826	0.24670477	4.875999	8.504947	Sitting_Read
12:35:33.285	0.22985038	4.644893	8.102226	0.03612046	-0.007746993	-0.0009266826	0.24670477	4.875999	8.504947	Sitting_Read
12:35:33.307	0.22985038	4.644893	8.102226	0.03612046	-0.007746993	-0.0009266826	0.24670477	4.875999	8.504947	Sitting_Read
12:35:33.329	0.22985038	4.644893	8.102226	0.03612046	-0.007746993	-0.0009266826	0.24670477	4.875999	8.504947	Sitting_Read
12:35:33.351	0.22985038	4.644893	8.102226	0.03612046	-0.007746993	-0.0009266826	0.24670477	4.875999	8.504947	Sitting_Read
12:35:33.374	0.22985038	4.644893	8.102226	0.03612046	-0.007746993	-0.0009266826	0.24670477	4.875999	8.504947	Sitting_Read
12:35:33.395	0.18914771	4.8316464	8.372779	0.03001181	0.016687617	0.008236296	0.23932664	4.929301	8.474378	Sitting_Read
12:35:33.419	0.18914771	4.8316464	8.372779	0.03001181	0.016687617	0.008236296	0.23932664	4.929301	8.474378	Sitting_Read
12:35:33.441	0.18914771	4.8316464	8.372779	0.03001181	0.016687617	0.008236296	0.23932664	4.929301	8.474378	Sitting_Read
12:35:33.462	0.18914771	4.8316464	8.372779	0.03001181	0.016687617	0.008236296	0.23932664	4.929301	8.474378	Sitting_Read
12:35:33.486	0.18914771	4.8316464	8.372779	0.03001181	0.016687617	0.008236296	0.23932664	4.929301	8.474378	Sitting_Read
12:35:33.507	0.18914771	4.8316464	8.372779	0.03001181	0.016687617	0.008236296	0.23932664	4.929301	8.474378	Sitting_Read
12:35:33.529	0.18914771	4.8316464	8.372779	0.03001181	0.016687617	0.008236296	0.23932664	4.929301	8.474378	Sitting_Read
12:35:33.552	0.18914771	4.8316464	8.372779	0.03001181	0.016687617	0.008236296	0.23932664	4.929301	8.474378	Sitting_Read
12:35:33.574	0.23942748	4.7957325	7.987301	0.021459695	-0.0034709363	0.0064037004	0.2279175	4.977475	8.446487	Sitting_Read
12:35:33.596	0.23942748	4.7957325	7.987301	0.021459695	-0.0034709363	0.0064037004	0.2279175	4.977475	8.446487	Sitting_Read
12:35:33.619	0.23942748	4.7957325	7.987301	0.021459695	-0.0034709363	0.0064037004	0.2279175	4.977475	8.446487	Sitting_Read
12:35:33.640	0.23942748	4.7957325	7.987301	0.021459695	-0.0034709363	0.0064037004	0.2279175	4.977475	8.446487	Sitting_Read
12:35:33.662	0.23942748	4.7957325	7.987301	0.021459695	-0.0034709363	0.0064037004	0.2279175	4.977475	8.446487	Sitting_Read
12:35:33.685	0.23942748	4.7957325	7.987301	0.021459695	-0.0034709363	0.0064037004	0.2279175	4.977475	8.446487	Sitting_Read
12:35:33.706	0.23942748	4.7957325	7.987301	0.021459695	-0.0034709363	0.0064037004	0.2279175	4.977475	8.446487	Sitting_Read
12:35:33.728	0.23942748	4.7957325	7.987301	0.021459695	-0.0034709363	0.0064037004	0.2279175	4.977475	8.446487	Sitting_Read
12:35:33.749	0.15562786	4.781367	7.970541	0.0037446038	0.0044703116	0.0002950479	0.22076735	4.9782033	8.446247	Sitting_Read
12:35:33.770	0.15562786	4.781367	7.970541	0.0037446038	0.0044703116	0.0002950479	0.22076735	4.9782033	8.446247	Sitting_Read
12:35:33.791	0.15562786	4.781367	7.970541	0.0037446038	0.0044703116	0.0002950479	0.22076735	4.9782033	8.446247	Sitting_Read
12:35:33.812	0.15562786	4.781367	7.970541	0.0037446038	0.0044703116	0.0002950479	0.22076735	4.9782033	8.446247	Sitting_Read
12:35:33.833	0.15562786	4.781367	7.970541	0.0037446038	0.0044703116	0.0002950479	0.22076735	4.9782033	8.446247	Sitting_Read
12:35:33.855	0.15562786	4.781367	7.970541	0.0037446038	0.0044703116	0.0002950479	0.22076735	4.9782033	8.446247	Sitting_Read
12:35:33.878	0.15562786	4.781367	7.970541	0.0037446038	0.0044703116	0.0002950479	0.22076735	4.9782033	8.446247	Sitting_Read
12:35:33.899	0.15562786	4.781367	7.970541	0.0037446038	0.0044703116	0.0002950479	0.22076735	4.9782033	8.446247	Sitting_Read
12:35:33.921	0.16759923	4.867561	8.219545	0.0061880653	-0.0004166101	0.008847161	0.21640024	4.966307	8.453361	Sitting_Read
12:35:33.942	0.16759923	4.867561	8.219545	0.0061880653	-0.0004166101	0.008847161	0.21640024	4.966307	8.453361	Sitting_Read
12:35:33.964	0.16759923	4.867561	8.219545	0.0061880653	-0.0004166101	0.008847161	0.21640024	4.966307	8.453361	Sitting_Read
12:35:33.987	0.16759923	4.867561	8.219545	0.0061880653	-0.0004166101	0.008847161	0.21640024	4.966307	8.453361	Sitting_Read
12:35:34.009	0.16759923	4.867561	8.219545	0.0061880653	-0.0004166101	0.008847161	0.21640024	4.966307	8.453361	Sitting_Read
12:35:34.031	0.16759923	4.867561	8.219545	0.0061880653	-0.0004166101	0.008847161	0.21640024	4.966307	8.453361	Sitting_Read
12:35:34.054	0.16759923	4.867561	8.219545	0.0061880653	-0.0004166101	0.008847161	0.21640024	4.966307	8.453361	Sitting_Read
12:35:34.076	0.16759923	4.867561	8.219545	0.0061880653	-0.0004166101	0.008847161	0.21640024	4.966307	8.453361	Sitting_Read
12:35:34.098	0.16759923	4.867561	8.219545	0.0061880653	-0.0004166101	0.008847161	0.21640024	4.966307	8.453361	Sitting_Read
12:35:34.120	0.26097596	4.9178405	8.152506	0.08254622	-0.0004166101	0.017399276	0.17646833	5.061373	8.397719	Sitting_Read
12:35:34.142	0.26097596	4.9178405	8.152506	0.08254622	-0.0004166101	0.017399276	0.17646833	5.061373	8.397719	Sitting_Read
12:35:34.164	0.26097596	4.9178405	8.152506	0.08254622	-0.0004166101	0.017399276	0.17646833	5.061373	8.397719	Sitting_Read
12:35:34.185	0.26097596	4.9178405	8.152506	0.08254622	-0.0004166101	0.017399276	0.17646833	5.061373	8.397719	Sitting_Read
12:35:34.207	0.26097596	4.9178405	8.152506	0.08254622	-0.0004166101	0.017399276	0.17646833	5.061373	8.397719	Sitting_Read
12:35:34.229	0.26097596	4.9178405	8.152506	0.08254622	-0.0004166101	0.017399276	0.17646833	5.061373	8.397719	Sitting_Read
12:35:34.252	0.26097596	4.9178405	8.152506	0.08254622	-0.0004166101	0.017399276	0.17646833	5.061373	8.397719	Sitting_Read
12:35:34.273	0.26097596	4.9178405	8.152506	0.08254622	-0.0004166101	0.017399276	0.17646833	5.061373	8.397719	Sitting_Read
12:35:34.294	0.11253092	5.0040345	8.190814	0.028179215	0.014855022	0.0045711044	0.1652423	5.1758437	8.327884	Sitting_Read
12:35:34.316	0.11253092	5.0040345	8.190814	0.028179215	0.014855022	0.0045711044	0.1652423	5.1758437	8.327884	Sitting_Read
12:35:34.338	0.11253092	5.0040345	8.190814	0.028179215	0.014855022	0.0045711044	0.1652423	5.1758437	8.327884	Sitting_Read
12:35:34.359	0.11253092	5.0040345	8.190814	0.028179215	0.014855022	0.0045711044	0.1652423	5.1758437	8.327884	Sitting_Read
12:35:34.380	0.11253092	5.0040345	8.190814	0.028179215	0.014855022	0.0045711044	0.1652423	5.1758437	8.327884	Sitting_Read
[truncated: 3,041 more rows]
