# Supplementary material for: Real-time Smartphone Activity Classification Using Inertial Sensors—Recognition of Scrolling, Typing, and Watching Videos While Sitting or Walking
Source: Sensors (Basel). 2020 Jan 24;20(3):655. doi: 10.3390/s20030655 (PMC7038357; doi:10.3390/s20030655)
Supplement: Supplementary file 1 [file sensors-20-00655-s001.zip › sensors-668083-supplementary/5Hz_data/2655/E4/TEMP.csv]

1567468876.000000
4.000000
32.34
32.34
32.34
32.34
32.34
32.34
32.34
32.34
32.34
32.34
32.34
32.34
32.33
32.33
32.33
32.33
32.37
32.37
32.37
32.37
32.37
32.37
32.37
32.37
32.39
32.39
32.39
32.39
32.37
32.37
32.37
32.37
32.37
32.37
32.37
32.37
32.37
32.37
32.37
32.37
32.39
32.39
32.39
32.39
32.37
32.37
32.37
32.37
32.37
32.37
32.37
32.37
32.39
32.39
32.39
32.39
32.39
32.39
32.39
32.39
32.41
32.41
32.41
32.41
32.34
32.34
32.34
32.34
32.34
32.34
32.34
32.34
32.37
32.37
32.37
32.37
32.39
32.39
32.39
32.39
32.37
32.37
32.37
32.37
32.39
32.39
32.39
32.39
32.37
32.37
32.37
32.37
32.37
32.37
32.37
32.37
32.33
32.33
32.33
32.33
31.11
31.11
31.11
31.11
32.09
32.09
32.09
32.09
30.49
30.49
30.49
30.49
33.49
33.49
33.49
33.49
32.43
32.43
32.43
32.43
32.11
32.11
32.11
32.11
32.00
32.00
32.00
32.00
32.03
32.03
32.03
32.03
32.03
32.03
32.03
32.03
32.00
32.00
32.00
32.00
32.00
32.00
32.00
32.00
32.03
32.03
32.03
32.03
32.03
32.03
32.03
32.03
32.07
32.07
32.07
32.07
32.07
32.07
32.07
32.07
32.07
32.07
32.07
32.07
32.05
32.05
32.05
32.05
32.07
32.07
32.07
32.07
32.07
32.07
32.07
32.07
32.07
32.07
32.07
32.07
32.05
32.05
32.05
32.05
32.07
32.07
32.07
32.07
32.07
32.07
32.07
32.07
32.07
32.07
32.07
32.07
32.07
32.07
32.07
32.07
32.09
32.09
32.09
32.09
32.03
32.03
32.03
32.03
32.05
32.05
32.05
32.05
32.03
32.03
32.03
32.03
32.03
32.03
32.03
32.03
32.00
32.00
32.00
32.00
32.05
32.05
32.05
32.05
32.05
32.05
32.05
32.05
32.03
32.03
32.03
32.03
32.05
32.05
32.05
32.05
32.03
32.03
32.03
32.03
32.00
32.00
32.00
32.00
32.05
32.05
32.05
32.05
31.83
31.83
31.83
31.83
31.87
31.87
31.87
31.87
32.03
32.03
32.03
32.03
32.07
32.07
32.07
32.07
32.13
32.13
32.13
32.13
32.09
32.09
32.09
32.09
32.13
32.13
32.13
32.13
32.13
32.13
32.13
32.13
32.15
32.15
32.15
32.15
32.15
32.15
32.15
32.15
32.16
32.16
32.16
32.16
32.15
32.15
32.15
32.15
32.15
32.15
32.15
32.15
32.15
32.15
32.15
32.15
32.15
32.15
32.15
32.15
32.16
32.16
32.16
32.16
32.16
32.16
32.16
32.16
32.16
32.16
32.16
32.16
32.15
32.15
32.15
32.15
32.16
32.16
32.16
32.16
32.18
32.18
32.18
32.18
32.16
32.16
32.16
32.16
32.15
32.15
32.15
32.15
32.18
32.18
32.18
32.18
32.16
32.16
32.16
32.16
32.16
32.16
32.16
32.16
32.16
32.16
32.16
32.16
32.16
32.16
32.16
32.16
32.16
32.16
32.16
32.16
32.16
32.16
32.16
32.16
32.13
32.13
32.13
32.13
32.07
32.07
32.07
32.07
32.03
32.03
32.03
32.03
32.00
32.00
32.00
32.00
32.03
32.03
32.03
32.03
32.03
32.03
32.03
32.03
32.09
32.09
32.09
32.09
32.11
32.11
32.11
32.11
32.11
32.11
32.11
32.11
32.11
32.11
32.11
32.11
32.16
32.16
32.16
32.16
32.13
32.13
32.13
32.13
32.11
32.11
32.11
32.11
32.15
32.15
32.15
32.15
32.13
32.13
32.13
32.13
32.15
32.15
32.15
32.15
32.15
32.15
32.15
32.15
32.13
32.13
32.13
32.13
32.13
32.13
32.13
32.13
32.13
32.13
32.13
32.13
32.13
32.13
32.13
32.13
32.13
32.13
32.13
32.13
32.11
32.11
32.11
32.11
32.13
32.13
32.13
32.13
32.13
32.13
32.13
32.13
32.13
32.13
32.13
32.13
32.11
32.11
32.11
32.11
32.11
32.11
32.11
32.11
32.13
32.13
32.13
32.13
32.11
32.11
32.11
32.11
32.09
32.09
32.09
32.09
32.11
32.11
32.11
32.11
32.09
32.09
32.09
32.09
32.09
32.09
32.09
32.09
32.11
32.11
32.11
32.11
32.09
32.09
32.09
32.09
32.09
32.09
32.09
32.09
32.07
32.07
32.07
32.07
32.09
32.09
32.09
32.09
32.09
32.09
32.09
32.09
32.07
32.07
32.07
32.07
32.09
32.09
32.09
32.09
32.07
32.07
32.07
32.07
32.07
32.07
32.07
32.07
32.09
32.09
32.09
32.09
32.09
32.09
32.09
32.09
32.07
32.07
32.07
32.07
32.07
32.07
32.07
32.07
32.07
32.07
32.07
32.07
32.09
32.09
32.09
32.09
32.05
32.05
32.05
32.05
32.07
32.07
32.07
32.07
32.05
32.05
32.05
32.05
32.07
32.07
32.07
32.07
32.05
32.05
32.05
32.05
32.05
32.05
32.05
32.05
32.05
32.05
32.05
32.05
32.05
32.05
32.05
32.05
32.05
32.05
32.05
32.05
32.05
32.05
32.05
32.05
32.05
32.05
32.05
32.05
32.05
32.05
32.05
32.05
32.03
32.03
32.03
32.03
32.03
32.03
32.03
32.03
32.03
32.03
32.03
32.03
32.03
32.03
32.03
32.03
32.03
32.03
32.03
32.03
32.03
32.03
32.03
32.03
32.03
32.03
32.03
32.03
32.03
32.03
32.03
32.03
32.05
32.05
32.05
32.05
32.05
32.05
32.05
32.05
32.03
32.03
32.03
32.03
32.03
32.03
32.03
32.03
32.07
32.07
32.07
32.07
32.05
32.05
32.05
32.05
32.03
32.03
32.03
32.03
32.03
32.03
32.03
32.03
32.05
32.05
32.05
32.05
32.03
32.03
32.03
32.03
31.77
31.77
31.77
31.77
31.97
31.97
31.97
31.97
32.05
32.05
32.05
32.05
32.05
32.05
32.05
32.05
32.07
32.07
32.07
32.07
32.07
32.07
32.07
32.07
32.05
32.05
32.05
32.05
32.05
32.05
32.05
32.05
32.07
32.07
32.07
32.07
32.05
32.05
32.05
32.05
32.07
32.07
32.07
32.07
32.05
32.05
32.05
32.05
32.00
32.00
32.00
32.00
32.03
32.03
32.03
32.03
32.05
32.05
32.05
32.05
32.05
32.05
32.05
32.05
32.03
32.03
32.03
32.03
32.03
32.03
32.03
32.03
32.05
32.05
32.05
32.05
32.03
32.03
32.03
32.03
32.05
32.05
32.05
32.05
32.05
32.05
32.05
32.05
32.03
32.03
32.03
32.03
32.05
32.05
32.05
32.05
32.05
32.05
32.05
32.05
32.07
32.07
32.07
32.07
32.05
32.05
32.05
32.05
32.05
32.05
32.05
32.05
32.03
32.03
32.03
32.03
32.05
32.05
32.05
32.05
32.05
32.05
32.05
32.05
32.05
32.05
32.05
32.05
32.05
32.05
32.05
32.05
32.03
32.03
32.03
32.03
32.05
32.05
32.05
32.05
32.03
32.03
32.03
32.03
32.03
32.03
32.03
32.03
32.05
32.05
32.05
32.05
32.00
32.00
32.00
32.00
32.03
32.03
32.03
32.03
32.00
32.00
32.00
32.00
32.00
32.00
32.00
32.00
32.00
32.00
32.00
32.00
31.99
31.99
31.99
31.99
32.00
32.00
32.00
32.00
32.00
32.00
32.00
32.00
31.99
31.99
31.99
31.99
31.99
31.99
31.99
31.99
31.99
31.99
31.99
31.99
31.99
31.99
31.99
31.99
31.99
31.99
31.99
31.99
32.03
32.03
32.03
32.03
32.00
32.00
32.00
32.00
31.99
31.99
31.99
31.99
31.99
31.99
31.99
31.99
31.97
31.97
31.97
31.97
31.99
31.99
31.99
31.99
31.97
31.97
31.97
31.97
31.97
31.97
31.97
31.97
31.97
31.97
31.97
31.97
31.95
31.95
31.95
31.95
31.97
31.97
31.97
31.97
31.97
31.97
31.97
31.97
31.95
31.95
31.95
31.95
31.97
31.97
31.97
31.97
31.95
31.95
31.95
31.95
31.95
31.95
31.95
31.95
31.95
31.95
31.95
31.95
31.95
31.95
31.95
31.95
31.95
31.95
31.95
31.95
31.97
31.97
31.97
31.97
31.95
31.95
31.95
31.95
31.95
31.95
31.95
31.95
31.95
31.95
31.95
31.95
31.95
31.95
31.95
31.95
31.95
31.95
31.95
31.95
31.95
31.95
31.95
31.95
31.93
31.93
31.93
31.93
31.93
31.93
31.93
31.93
31.93
31.93
31.93
31.93
31.93
31.93
31.93
31.93
31.95
31.95
31.95
31.95
31.93
31.93
31.93
31.93
31.93
31.93
31.93
31.93
31.93
31.93
31.93
31.93
31.91
31.91
31.91
31.91
31.93
31.93
31.93
31.93
31.93
31.93
31.93
31.93
31.89
31.89
31.89
31.89
31.91
31.91
31.91
31.91
31.91
31.91
31.91
31.91
31.89
31.89
31.89
31.89
31.91
31.91
31.91
31.91
31.91
31.91
31.91
31.91
31.89
31.89
31.89
31.89
31.91
31.91
31.91
31.91
31.89
31.89
31.89
31.89
31.89
31.89
31.89
31.89
31.91
31.91
31.91
31.91
31.89
31.89
31.89
31.89
31.87
31.87
31.87
31.87
31.91
31.91
31.91
31.91
31.87
31.87
31.87
31.87
31.89
31.89
31.89
31.89
31.87
31.87
31.87
31.87
31.85
31.85
31.85
31.85
31.87
31.87
31.87
31.87
31.87
31.87
31.87
31.87
31.89
31.89
31.89
31.89
31.87
31.87
31.87
31.87
31.87
31.87
31.87
31.87
31.87
31.87
31.87
31.87
31.89
31.89
31.89
31.89
31.85
31.85
31.85
31.85
31.87
31.87
31.87
31.87
31.85
31.85
31.85
31.85
31.83
31.83
31.83
31.83
31.85
31.85
31.85
31.85
31.83
31.83
31.83
31.83
31.85
31.85
31.85
31.85
31.85
31.85
31.85
31.85
31.83
31.83
31.83
31.83
31.83
31.83
31.83
31.83
31.83
31.83
31.83
31.83
31.85
31.85
31.85
31.85
31.83
31.83
31.83
31.83
31.85
31.85
31.85
31.85
31.85
31.85
31.85
31.85
31.85
31.85
31.85
31.85
31.83
31.83
31.83
31.83
31.83
31.83
31.83
31.83
31.85
31.85
31.85
31.85
31.85
31.85
31.85
31.85
31.83
31.83
31.83
31.83
31.83
31.83
31.83
31.83
31.81
31.81
31.81
31.81
31.83
31.83
31.83
31.83
31.83
31.83
31.83
31.83
31.81
31.81
31.81
31.81
31.83
31.83
31.83
31.83
31.81
31.81
31.81
31.81
31.85
31.85
31.85
31.85
31.79
31.79
31.79
31.79
31.83
31.83
31.83
31.83
31.81
31.81
31.81
31.81
31.83
31.83
31.83
31.83
31.83
31.83
31.83
31.83
31.81
31.81
31.81
31.81
31.79
31.79
31.79
31.79
31.79
31.79
31.79
31.79
31.79
31.79
31.79
31.79
31.81
31.81
31.81
31.81
31.81
31.81
31.81
31.81
31.79
31.79
31.79
31.79
31.79
31.79
31.79
31.79
31.81
31.81
31.81
31.81
31.79
31.79
31.79
31.79
31.77
31.77
31.77
31.77
31.79
31.79
31.79
31.79
31.79
31.79
31.79
31.79
31.79
31.79
31.79
31.79
31.81
31.81
31.81
31.81
31.79
31.79
31.79
31.79
31.79
31.79
31.79
31.79
31.81
31.81
31.81
31.81
31.79
31.79
31.79
31.79
31.81
31.81
31.81
31.81
31.81
31.81
31.81
31.81
31.79
31.79
31.79
31.79
31.81
31.81
31.81
31.81
31.79
31.79
31.79
31.79
31.79
31.79
31.79
31.79
31.79
31.79
31.79
31.79
31.81
31.81
31.81
31.81
31.83
31.83
31.83
31.83
31.81
31.81
31.81
31.81
31.81
31.81
31.81
31.81
31.81
31.81
31.81
31.81
31.81
31.81
31.81
31.81
31.81
31.81
31.81
31.81
31.79
31.79
31.79
31.79
31.79
31.79
31.79
31.79
31.79
31.79
31.79
31.79
31.81
31.81
31.81
31.81
31.79
31.79
31.79
31.79
31.79
31.79
31.79
31.79
31.79
31.79
31.79
31.79
31.77
31.77
31.77
31.77
31.79
31.79
31.79
31.79
31.79
31.79
31.79
31.79
31.77
31.77
31.77
31.77
31.77
31.77
31.77
31.77
31.77
31.77
31.77
31.77
31.77
31.77
31.77
31.77
31.77
31.77
31.77
31.77
31.77
31.77
31.77
31.77
31.75
31.75
31.75
31.75
31.77
31.77
31.77
31.77
31.77
31.77
31.77
31.77
31.75
31.75
31.75
31.75
31.77
31.77
31.77
31.77
31.77
31.77
31.77
31.77
31.75
31.75
31.75
31.75
31.77
31.77
31.77
31.77
31.75
31.75
31.75
31.75
31.75
31.75
31.75
31.75
31.75
31.75
31.75
31.75
31.77
31.77
31.77
31.77
31.75
31.75
31.75
31.75
31.73
31.73
31.73
31.73
31.75
31.75
31.75
31.75
31.75
31.75
31.75
31.75
31.75
31.75
31.75
31.75
31.73
31.73
31.73
31.73
31.73
31.73
31.73
31.73
31.75
31.75
31.75
31.75
31.73
31.73
31.73
31.73
31.73
31.73
31.73
31.73
31.73
31.73
31.73
31.73
31.73
31.73
31.73
31.73
31.75
31.75
31.75
31.75
31.73
31.73
31.73
31.73
31.73
31.73
31.73
31.73
31.73
31.73
31.73
31.73
31.73
31.73
31.73
31.73
31.73
31.73
31.73
31.73
31.73
31.73
31.73
31.73
31.71
31.71
31.71
31.71
31.73
31.73
31.73
31.73
31.71
31.71
31.71
31.71
31.73
31.73
31.73
31.73
31.75
31.75
31.75
31.75
31.71
31.71
31.71
31.71
31.73
31.73
31.73
31.73
31.73
31.73
31.73
31.73
31.73
31.73
31.73
31.73
31.73
31.73
31.73
31.73
31.73
31.73
31.73
31.73
31.73
31.73
31.73
31.73
31.73
31.73
31.73
31.73
31.73
31.73
31.73
31.73
31.71
31.71
31.71
31.71
31.73
31.73
31.73
31.73
31.75
31.75
31.75
31.75
31.71
31.71
31.71
31.71
31.73
31.73
31.73
31.73
31.73
31.73
31.73
31.73
31.73
31.73
31.73
31.73
31.73
31.73
31.73
31.73
31.73
31.73
31.73
31.73
31.73
31.73
31.73
31.73
31.73
31.73
31.73
31.73
31.73
31.73
31.73
31.73
31.73
31.73
31.73
31.73
31.73
31.73
31.73
31.73
31.73
31.73
31.73
31.73
31.71
31.71
31.71
31.71
31.71
31.71
31.71
31.71
31.73
31.73
31.73
31.73
31.71
31.71
31.71
31.71
31.73
31.73
31.73
31.73
31.71
31.71
31.71
31.71
31.71
31.71
31.71
31.71
31.71
31.71
31.71
31.71
31.75
31.75
31.75
31.75
31.73
31.73
31.73
31.73
31.73
31.73
31.73
31.73
31.71
31.71
31.71
31.71
31.73
31.73
31.73
31.73
31.73
31.73
31.73
31.73
31.71
31.71
31.71
31.71
31.71
31.71
31.71
31.71
31.71
31.71
31.71
31.71
31.69
31.69
31.69
31.69
31.71
31.71
31.71
31.71
31.73
31.73
31.73
31.73
31.71
31.71
31.71
31.71
31.69
31.69
31.69
31.69
31.71
31.71
31.71
31.71
31.71
31.71
31.71
31.71
31.69
31.69
31.69
31.69
31.71
31.71
31.71
31.71
31.71
31.71
31.71
31.71
31.71
31.71
31.71
31.71
31.71
31.71
31.71
31.71
31.71
31.71
31.71
31.71
31.69
31.69
31.69
31.69
31.71
31.71
31.71
31.71
31.71
31.71
31.71
31.71
31.71
31.71
31.71
31.71
31.71
31.71
31.71
31.71
31.69
31.69
31.69
31.69
31.71
31.71
31.71
31.71
31.71
31.71
31.71
31.71
31.71
31.71
31.71
31.71
31.71
31.71
31.71
31.71
31.69
31.69
31.69
31.69
31.71
31.71
31.71
31.71
31.71
31.71
31.71
31.71
31.69
31.69
31.69
31.69
31.71
31.71
31.71
31.71
31.69
31.69
31.69
31.69
31.71
31.71
31.71
31.71
31.71
31.71
31.71
31.71
31.71
31.71
31.71
31.71
31.73
31.73
31.73
31.73
31.71
31.71
31.71
31.71
31.71
31.71
31.71
31.71
31.71
31.71
31.71
31.71
31.73
31.73
31.73
31.73
31.73
31.73
31.73
31.73
31.73
31.73
31.73
31.73
31.75
31.75
31.75
31.75
31.71
31.71
31.71
31.71
31.75
31.75
31.75
31.75
31.73
31.73
31.73
31.73
31.73
31.73
31.73
31.73
31.75
31.75
31.75
31.75
31.75
31.75
31.75
31.75
31.73
31.73
31.73
31.73
31.75
31.75
31.75
31.75
31.75
31.75
31.75
31.75
31.73
31.73
31.73
31.73
31.75
31.75
31.75
31.75
31.73
31.73
31.73
31.73
31.73
31.73
31.73
31.73
31.73
31.73
[truncated: 8,138 more rows]
