# Supplementary material for: Real-time Smartphone Activity Classification Using Inertial Sensors—Recognition of Scrolling, Typing, and Watching Videos While Sitting or Walking
Source: Sensors (Basel). 2020 Jan 24;20(3):655. doi: 10.3390/s20030655 (PMC7038357; doi:10.3390/s20030655)
Supplement: Supplementary file 1 [file sensors-20-00655-s001.zip › sensors-668083-supplementary/5Hz_data/2655/E4/HR.csv]

1567468886.000000
1.000000
85.00
84.00
75.33
70.75
73.20
73.67
73.71
73.75
73.78
72.80
72.00
71.25
70.38
70.21
70.13
70.06
70.12
70.22
70.26
70.25
70.19
70.14
70.04
69.88
69.72
69.81
70.30
70.71
70.66
70.57
70.45
70.38
70.33
70.29
70.26
70.22
70.16
70.13
70.13
70.10
70.15
70.17
70.21
69.89
69.64
69.41
69.55
69.67
69.73
69.80
69.92
70.10
70.34
70.59
70.82
71.04
71.26
71.52
71.71
71.87
71.80
71.75
72.10
72.33
72.15
72.05
71.97
71.88
71.75
71.78
71.82
71.90
72.05
72.10
72.17
72.22
72.23
72.23
72.18
72.18
72.22
72.20
72.30
72.40
72.47
72.45
72.48
72.50
72.73
72.98
73.23
73.48
73.68
73.87
74.07
74.27
74.50
74.73
74.97
75.23
75.47
75.72
75.87
76.32
76.75
77.18
77.28
77.43
77.58
77.73
77.75
77.75
77.67
77.57
77.52
77.43
77.33
77.25
77.23
77.18
77.12
77.10
77.12
77.32
77.50
77.80
78.07
78.33
78.60
78.92
79.07
79.18
79.28
79.35
79.27
79.23
79.20
79.20
79.30
79.32
79.35
79.45
79.53
79.72
79.92
80.10
80.18
80.38
80.53
80.68
80.85
81.02
81.22
81.43
81.70
81.93
82.13
82.33
82.48
82.58
82.65
82.68
82.80
82.87
82.80
82.78
82.78
82.77
82.75
82.70
82.73
82.67
82.65
82.62
82.55
82.50
82.43
82.33
82.22
82.23
82.22
82.17
82.10
82.02
81.77
81.38
81.05
81.17
81.35
81.53
81.90
82.25
82.77
83.27
83.90
84.47
84.98
85.47
85.90
86.42
86.75
87.02
87.17
87.20
87.25
87.32
87.23
87.08
87.00
86.80
86.60
86.40
86.18
85.92
85.58
85.27
84.98
84.70
84.47
84.22
83.95
83.72
83.47
83.23
83.07
82.92
82.83
82.75
82.72
82.72
82.72
82.78
82.85
82.92
82.98
83.07
83.15
83.32
83.48
83.60
83.75
83.90
84.07
84.28
84.45
84.67
84.90
84.62
84.37
84.07
83.73
83.42
82.97
82.53
82.10
81.70
81.30
80.90
80.48
80.03
79.72
79.45
79.23
79.03
78.85
78.65
78.48
78.30
78.10
78.02
77.93
77.80
77.68
77.63
77.58
77.57
77.53
77.48
77.43
77.43
77.47
77.48
77.52
77.55
77.60
77.57
77.48
77.38
77.32
77.25
77.20
77.18
77.18
77.17
77.15
77.13
77.10
76.97
76.85
76.67
76.50
76.32
76.12
75.83
75.75
75.67
75.58
75.53
75.42
75.30
75.23
75.13
75.00
74.87
74.72
74.57
74.48
74.40
74.33
74.27
74.20
74.10
73.95
73.78
73.60
73.40
73.20
72.97
72.73
72.50
72.27
72.07
71.87
71.67
71.45
71.20
70.97
70.75
70.52
70.28
70.03
70.02
70.00
69.97
69.93
69.97
70.02
70.07
70.07
70.07
70.07
70.03
69.95
69.85
69.77
69.70
69.68
69.52
69.37
69.25
69.08
68.95
68.87
68.63
68.40
68.18
67.95
67.75
67.58
67.42
67.22
67.05
66.87
66.70
66.48
66.30
66.13
65.95
65.77
65.58
65.48
65.42
65.32
65.32
65.32
65.37
65.37
65.40
65.43
65.45
65.43
65.45
65.48
65.45
65.37
65.37
65.33
65.28
65.25
65.25
65.35
65.20
65.00
64.78
64.67
64.47
64.25
64.05
63.85
63.67
63.48
63.37
63.30
63.25
63.20
63.15
63.20
63.35
63.47
63.60
63.78
63.93
64.05
64.30
64.57
64.82
65.07
65.32
65.55
65.80
66.05
66.28
66.57
66.87
67.22
67.53
67.85
68.20
68.57
68.92
69.17
69.40
69.70
69.93
70.15
70.33
70.58
70.87
71.12
71.40
71.73
72.02
72.28
72.58
72.92
73.18
73.45
73.68
73.92
74.10
74.20
74.30
74.47
74.67
74.80
75.00
75.22
75.43
75.65
75.85
76.03
76.13
76.20
76.28
76.35
76.42
76.35
76.35
76.33
76.32
76.30
76.32
76.35
76.43
76.48
76.55
76.62
76.68
76.78
76.88
76.98
77.10
77.18
77.23
77.27
77.28
77.23
77.17
77.12
77.08
77.07
77.07
77.07
77.08
77.15
77.22
77.23
77.20
77.18
77.13
77.05
76.98
76.92
76.87
76.85
76.83
76.83
76.87
76.88
76.92
76.95
77.05
77.15
77.25
77.33
77.37
77.40
77.42
77.43
77.45
77.43
77.45
77.45
77.48
77.52
77.55
77.60
77.63
77.68
77.73
77.75
77.77
77.72
77.68
77.68
77.65
77.63
77.62
77.52
77.43
77.40
77.38
77.42
77.55
77.63
77.77
77.98
78.22
78.47
78.68
78.90
79.17
79.42
79.60
79.77
79.82
79.90
79.90
79.93
79.98
80.03
80.08
80.08
80.07
80.03
79.93
79.80
79.67
79.53
79.38
79.23
79.05
78.83
78.62
78.42
78.23
78.05
77.75
77.45
77.13
76.90
76.77
76.60
76.60
76.57
76.52
76.08
75.63
75.18
74.70
74.28
73.87
73.53
73.13
72.90
72.73
72.55
72.37
72.23
72.07
71.97
71.83
71.65
71.37
71.15
70.92
70.63
70.33
70.02
69.73
69.50
69.22
68.97
68.80
68.62
68.55
68.47
68.50
68.52
68.53
68.58
68.63
68.77
68.92
69.03
69.20
69.38
69.58
69.78
69.98
70.20
70.45
70.72
71.00
71.27
71.53
71.78
72.13
72.48
72.83
73.12
73.28
73.48
73.50
73.57
73.63
74.08
74.57
75.05
75.55
76.02
76.47
76.83
77.22
77.43
77.62
77.80
77.98
78.15
78.32
78.35
78.37
78.35
78.32
78.27
78.23
78.22
78.17
78.10
78.03
77.92
77.80
77.58
77.37
77.18
77.00
76.85
76.65
76.47
76.28
76.05
75.83
75.58
75.35
75.18
75.03
74.95
74.83
74.73
74.65
74.55
74.42
74.30
74.18
74.07
73.95
73.88
73.87
73.85
73.83
73.82
73.77
73.67
73.58
73.48
73.37
73.20
73.02
72.85
72.68
72.50
72.25
72.03
71.83
71.62
71.38
71.15
70.80
70.40
69.95
69.50
69.10
69.02
69.07
69.07
69.02
68.95
68.90
68.92
68.92
68.95
68.98
69.10
69.20
69.28
69.35
69.37
69.37
69.43
69.52
69.60
69.67
69.73
69.78
69.80
69.87
69.90
70.05
70.30
70.55
70.80
71.03
71.25
71.45
71.67
71.83
71.93
71.98
72.02
72.02
72.03
72.10
72.22
72.25
72.28
72.32
72.35
72.35
72.43
72.53
72.65
73.08
73.52
73.90
74.27
74.67
75.08
75.62
76.23
76.85
77.45
78.02
78.35
78.55
78.78
79.03
79.37
79.68
79.97
80.23
80.37
80.53
80.75
81.00
81.02
81.03
81.00
80.98
80.87
81.13
81.53
81.95
82.33
82.73
83.17
83.57
83.98
84.30
84.48
84.63
84.77
84.90
85.05
85.15
85.23
85.42
85.65
85.90
86.22
86.62
87.02
87.40
87.83
88.35
88.88
89.48
90.15
90.85
91.48
92.15
92.83
93.23
93.65
94.10
94.60
95.05
95.47
95.88
96.22
96.60
97.00
97.40
97.70
98.02
98.37
98.75
99.02
99.28
99.48
99.70
100.00
100.27
100.47
100.53
100.80
101.05
101.37
101.72
102.22
102.33
102.37
102.38
102.43
102.45
102.40
102.32
102.18
102.05
101.93
101.72
101.57
101.45
101.33
101.28
101.25
101.18
101.23
101.28
101.28
101.27
101.25
101.22
101.13
101.05
100.97
100.82
100.63
100.45
100.20
100.03
99.83
99.67
99.48
99.27
98.93
98.62
98.33
98.05
97.88
97.85
97.85
97.83
97.85
97.87
97.92
97.92
97.97
98.08
98.28
98.48
98.72
98.93
99.10
99.37
99.70
100.05
100.35
100.67
100.85
100.87
100.88
100.93
101.00
101.12
101.28
101.47
101.65
101.82
101.98
102.28
102.50
102.70
102.85
102.98
103.10
103.20
103.17
103.12
103.08
103.05
103.02
103.03
103.03
103.07
103.07
103.08
103.12
103.13
103.20
103.17
103.15
103.22
103.25
103.30
103.45
103.60
103.68
103.78
103.82
103.67
103.52
103.40
103.30
103.18
103.03
102.88
102.70
102.50
102.25
102.00
101.80
101.58
101.43
101.28
101.05
100.83
100.68
100.52
100.28
100.22
100.17
100.05
99.90
99.77
99.58
99.40
99.27
99.15
99.08
99.05
99.05
99.07
99.10
99.17
99.18
99.17
99.13
99.10
99.03
98.85
98.68
98.47
98.22
97.87
97.43
97.03
96.60
96.17
95.62
95.07
94.53
93.93
93.35
92.80
92.28
91.77
91.28
90.78
90.25
89.77
89.33
88.90
88.48
88.20
87.90
87.62
87.47
87.30
87.15
86.95
86.78
86.62
86.45
86.27
86.12
85.93
85.72
85.48
85.35
85.20
84.97
84.78
84.55
84.22
83.95
83.68
83.40
83.03
82.60
82.17
81.75
81.32
80.90
80.42
79.95
79.60
79.28
79.00
78.72
78.50
78.43
78.40
78.43
78.53
78.75
78.97
79.25
79.57
79.98
80.40
80.78
81.15
81.53
81.90
82.22
82.53
82.88
83.25
83.67
84.08
84.42
84.75
85.07
85.28
85.48
85.67
85.75
85.82
85.87
86.00
86.05
86.12
86.17
86.23
86.38
86.58
86.80
87.03
87.25
87.53
87.82
88.05
88.32
88.63
88.92
89.18
89.38
89.68
90.02
90.32
90.60
90.90
91.20
91.53
91.90
92.18
92.45
92.72
93.00
93.30
93.43
93.55
93.63
93.68
93.70
93.68
93.63
93.57
93.50
93.42
93.35
93.28
93.20
93.10
92.98
92.83
92.68
92.48
92.28
92.07
91.85
91.63
91.43
91.25
91.12
91.02
90.92
90.83
90.77
90.70
90.65
90.62
90.62
90.62
90.55
90.47
90.42
90.37
90.27
90.10
89.97
89.90
89.87
89.80
89.73
89.68
89.68
89.67
89.62
89.57
89.53
89.48
89.43
89.38
89.33
89.28
89.23
89.10
88.93
88.78
88.63
88.48
88.37
88.25
88.17
88.13
88.10
88.07
88.05
88.02
88.02
88.00
87.98
87.93
87.92
87.93
87.93
87.97
88.03
88.15
88.27
88.40
88.52
88.60
88.67
88.70
88.68
88.68
88.65
88.62
88.55
88.48
88.40
88.32
88.22
88.12
87.98
87.87
87.72
87.58
87.47
87.27
87.10
86.97
86.90
86.88
86.87
86.87
86.88
86.93
86.97
86.98
87.00
87.00
87.00
87.00
86.93
86.95
86.98
87.02
87.03
87.07
87.10
87.15
87.22
87.23
87.22
87.20
87.10
86.98
86.90
86.88
86.87
86.92
86.95
87.00
87.05
87.00
86.88
86.73
86.58
86.43
86.20
85.97
85.72
85.45
85.18
85.02
84.87
84.70
84.57
84.47
84.40
84.32
84.22
84.13
84.05
83.95
83.87
83.78
83.73
83.77
83.80
83.83
83.83
83.82
83.82
83.82
83.82
83.78
83.75
83.75
83.70
83.65
83.58
83.50
83.47
83.43
83.42
83.45
83.52
83.58
83.63
83.68
83.70
83.72
83.77
83.82
83.93
84.08
84.17
84.20
84.25
84.28
84.33
84.37
84.40
84.53
84.70
84.87
85.03
85.20
85.45
85.68
85.93
86.18
86.47
86.63
86.78
86.88
86.97
87.05
87.12
87.20
87.30
87.42
87.55
87.70
87.90
88.07
88.22
88.28
88.33
88.42
88.50
88.57
88.67
88.75
88.85
88.85
88.82
88.72
88.65
88.65
88.63
88.72
88.72
88.73
88.77
88.73
88.72
88.78
88.87
88.95
89.05
89.10
89.23
89.33
89.40
89.43
89.58
89.72
89.67
89.62
89.57
89.53
89.52
89.50
89.48
89.48
89.48
89.48
89.48
89.52
89.57
89.65
89.72
89.77
89.83
89.95
90.07
90.08
90.03
89.98
89.90
89.78
89.65
89.50
89.23
88.93
88.67
88.47
88.25
88.02
87.77
87.48
87.17
86.77
86.67
86.67
86.72
86.78
86.88
86.90
86.95
86.92
87.02
87.08
87.13
87.20
87.25
87.18
87.17
87.13
87.08
87.12
87.07
87.00
86.95
86.92
86.75
86.58
86.55
86.52
86.45
86.38
86.30
86.17
86.03
85.88
85.75
85.60
85.42
85.23
85.05
84.88
84.83
84.77
84.72
84.70
84.70
84.78
84.93
85.10
85.32
85.50
85.72
85.93
86.25
86.60
86.88
87.15
87.42
87.67
87.90
88.15
88.35
88.65
88.65
88.65
88.63
88.65
88.67
88.75
88.85
88.95
89.00
89.03
89.05
88.95
88.85
88.78
88.67
88.58
88.50
88.40
88.30
88.25
88.20
88.17
88.15
88.17
88.23
88.32
88.43
88.55
88.68
88.87
89.03
89.20
89.37
89.53
89.72
89.88
90.03
90.17
90.20
90.25
90.32
90.35
90.40
90.45
90.48
90.52
90.55
90.72
90.65
90.60
90.55
90.52
90.35
90.17
89.93
89.63
89.37
89.12
88.88
88.65
88.35
88.10
87.85
87.65
87.43
87.17
86.97
86.72
86.47
86.23
85.98
85.85
85.68
85.52
85.38
85.27
85.13
85.10
85.02
84.97
84.93
84.92
84.92
84.92
84.93
84.93
84.93
84.93
84.88
84.85
84.78
84.72
84.58
84.45
84.35
84.27
84.23
84.22
84.32
84.45
84.50
84.58
84.63
84.67
84.72
84.73
84.73
84.63
84.72
84.78
84.87
84.93
85.12
85.30
85.55
85.87
86.15
86.42
86.70
87.02
87.40
87.77
88.17
88.53
88.88
89.28
89.58
89.93
90.30
90.67
91.03
91.40
91.77
92.12
92.42
92.70
93.00
93.15
93.30
93.42
93.38
93.33
93.28
93.20
93.07
92.95
92.85
92.77
92.87
92.97
93.15
93.30
93.52
93.77
93.97
94.13
94.22
94.25
94.15
94.03
93.97
93.83
93.67
93.55
93.43
93.33
93.28
93.23
93.18
93.12
93.03
92.97
92.93
92.92
92.88
92.83
92.82
92.80
92.77
92.68
92.53
92.35
92.12
91.87
91.62
91.32
91.07
90.75
90.37
90.02
89.68
89.32
88.98
88.67
88.35
87.98
87.60
87.27
87.02
86.78
86.73
86.65
86.57
86.53
86.53
86.53
86.48
86.38
86.08
85.78
85.45
85.12
84.77
84.38
84.07
83.78
83.55
83.32
83.05
82.78
82.50
82.20
81.95
81.62
81.27
80.95
80.58
80.23
79.88
79.62
79.32
79.07
78.82
78.55
78.30
78.10
77.87
77.62
77.47
77.32
77.20
77.17
77.13
77.07
77.02
76.98
76.90
76.93
77.00
77.03
77.08
77.17
77.07
77.00
76.95
76.93
76.92
76.90
76.75
76.60
76.38
76.22
76.02
75.77
75.52
75.27
75.07
74.87
74.72
74.57
74.43
74.35
74.28
74.23
74.13
74.02
73.88
73.77
73.70
73.65
73.58
73.55
73.48
73.45
73.32
73.20
73.07
72.90
72.78
72.57
72.38
72.13
71.87
71.60
71.35
71.03
70.72
70.42
70.02
69.65
69.62
69.48
69.40
69.33
69.23
69.08
68.92
68.73
68.58
68.35
68.12
67.78
67.58
67.27
66.93
66.62
66.40
66.13
66.15
66.15
66.20
66.22
66.27
66.33
66.37
66.40
66.38
66.48
66.58
66.68
66.80
66.90
67.00
67.13
67.37
67.58
67.83
68.13
68.43
68.68
69.07
69.52
69.95
70.42
71.00
71.52
72.03
72.58
73.20
73.85
74.52
75.22
75.92
76.58
77.17
77.80
78.45
79.13
80.00
80.82
81.30
81.80
82.27
82.77
83.30
83.85
84.43
84.95
85.47
86.07
86.67
87.35
88.10
88.93
89.73
90.55
91.25
91.95
92.45
92.98
93.38
93.83
94.33
94.83
95.30
95.73
95.95
96.07
96.17
96.20
96.27
96.35
96.45
96.48
96.43
96.53
96.67
96.77
96.87
96.98
97.03
97.00
96.95
96.87
96.77
96.68
96.62
96.53
96.33
96.13
95.93
95.75
95.53
95.37
95.25
95.12
95.00
94.83
94.47
94.08
93.70
93.28
92.88
92.42
91.98
91.58
91.17
90.80
90.47
90.17
89.85
89.48
89.07
88.63
88.07
87.47
86.88
86.35
85.80
85.22
84.73
84.22
83.62
83.02
82.48
81.95
81.65
81.38
81.17
81.00
80.75
80.48
80.20
79.93
79.65
79.25
78.77
78.25
77.85
77.48
77.08
76.72
76.40
76.08
75.75
75.43
75.02
74.65
74.28
73.93
73.60
73.22
72.88
72.57
72.22
71.92
71.63
71.37
71.18
71.05
70.98
70.95
70.90
70.90
70.87
70.85
70.87
70.85
70.77
70.65
70.55
70.52
70.50
70.47
70.58
70.70
70.85
70.98
71.13
71.27
71.42
71.55
71.70
71.85
71.98
72.13
72.32
72.43
72.52
72.60
72.73
72.88
73.03
73.20
73.40
73.60
73.80
74.02
74.10
74.17
[truncated: 531 more rows]
