# Supplementary material for: Real-time Smartphone Activity Classification Using Inertial Sensors—Recognition of Scrolling, Typing, and Watching Videos While Sitting or Walking
Source: Sensors (Basel). 2020 Jan 24;20(3):655. doi: 10.3390/s20030655 (PMC7038357; doi:10.3390/s20030655)
Supplement: Supplementary file 1 [file sensors-20-00655-s001.zip › sensors-668083-supplementary/5Hz_data/2655/E4/ACC.csv]

1567468876.000000	1567468876.000000	1567468876.000000
32.000000	32.000000	32.000000
2	-15	60
3	-14	60
3	-15	60
2	-14	59
2	-14	59
0	-14	59
0	-14	59
2	-15	59
2	-14	59
3	-14	60
2	-14	59
2	-14	59
1	-14	59
1	-14	59
1	-15	60
1	-15	60
2	-14	60
3	-14	60
2	-14	59
3	-14	59
2	-14	59
2	-14	60
2	-14	60
1	-14	60
2	-14	60
2	-14	59
2	-14	59
2	-14	59
2	-14	60
2	-14	59
2	-15	59
2	-14	59
2	-14	59
2	-15	60
2	-15	60
2	-14	60
2	-14	60
2	-14	59
2	-14	59
2	-14	59
3	-14	60
2	-14	60
1	-14	59
2	-15	60
2	-15	59
2	-14	59
3	-14	60
2	-14	59
2	-14	59
2	-14	60
2	-14	60
2	-15	60
2	-15	59
2	-14	59
2	-14	59
2	-14	59
3	-14	60
2	-14	59
2	-14	59
2	-14	60
2	-14	60
2	-15	60
2	-15	60
2	-14	60
2	-14	60
2	-14	59
2	-14	59
2	-14	59
3	-14	60
1	-14	59
2	-14	60
1	-14	60
2	-14	59
2	-14	59
3	-14	59
2	-14	59
2	-14	59
2	-14	59
2	-14	60
2	-15	60
1	-14	60
2	-15	60
1	-15	60
2	-15	60
2	-14	60
3	-14	59
3	-14	59
2	-14	58
3	-14	59
2	-14	59
2	-14	60
2	-14	60
1	-14	60
2	-14	60
1	-14	60
2	-14	60
2	-14	60
2	-14	59
2	-14	59
2	-14	59
3	-14	60
2	-14	60
2	-14	60
1	-14	59
3	-14	60
2	-14	60
3	-14	60
2	-14	59
2	-14	60
2	-14	59
3	-14	60
2	-14	60
2	-14	60
1	-14	60
2	-14	59
2	-14	60
2	-14	59
2	-14	59
2	-14	59
2	-14	60
2	-14	59
2	-14	59
2	-14	60
2	-14	60
3	-14	60
2	-14	60
2	-14	60
2	-14	59
2	-14	59
2	-14	60
2	-14	60
1	-14	60
2	-14	60
2	-14	59
2	-14	59
4	-14	60
1	-13	59
2	-14	59
1	-14	59
1	-14	59
3	-14	61
2	-14	60
2	-14	60
2	-14	59
2	-14	59
3	-14	60
3	-14	60
2	-14	59
2	-14	60
2	-14	60
2	-14	59
2	-14	60
2	-14	60
2	-14	60
1	-14	59
2	-14	59
2	-14	59
2	-14	60
2	-14	60
2	-14	60
2	-14	60
2	-14	59
2	-14	59
2	-14	59
2	-14	59
3	-14	60
2	-14	59
2	-14	59
2	-14	59
2	-14	60
2	-14	60
2	-14	60
2	-14	59
2	-14	60
2	-14	60
2	-14	60
2	-14	59
2	-14	60
3	-14	60
2	-14	59
2	-14	60
2	-14	60
2	-14	60
2	-14	60
2	-14	59
3	-14	60
2	-14	59
2	-14	59
2	-14	60
2	-14	60
2	-14	60
2	-14	60
2	-14	59
2	-14	59
2	-14	60
2	-14	59
3	-14	60
2	-14	59
2	-14	59
3	-14	60
2	-14	59
2	-14	60
2	-14	59
2	-14	59
3	-14	60
3	-14	60
3	-14	60
2	-14	60
2	-14	60
2	-14	59
3	-14	60
2	-14	59
3	-14	60
2	-14	60
2	-14	59
2	-14	60
2	-14	60
2	-15	59
3	-14	60
2	-14	59
2	-14	59
2	-14	60
2	-14	60
3	-14	60
2	-14	59
3	-14	60
2	-14	60
2	-14	60
2	-14	60
3	-14	59
3	-14	60
3	-14	59
3	-14	59
2	-14	59
2	-14	60
2	-14	60
2	-14	60
3	-14	59
3	-14	59
3	-14	60
2	-14	59
2	-14	60
3	-14	60
2	-14	60
2	-14	59
3	-14	60
3	-14	59
3	-14	59
2	-14	59
2	-14	59
3	-14	60
2	-14	60
3	-14	59
3	-14	60
2	-14	59
3	-14	59
3	-14	59
2	-14	59
2	-14	60
2	-14	59
2	-14	59
3	-14	60
2	-14	60
3	-14	60
3	-14	59
2	-14	59
3	-14	60
3	-14	60
3	-14	60
2	-14	59
2	-14	60
3	-14	59
3	-14	59
3	-14	59
3	-14	60
3	-14	59
3	-14	60
3	-14	60
3	-14	60
2	-14	59
3	-14	60
3	-14	60
2	-14	60
3	-14	59
2	-14	59
3	-14	60
3	-14	60
3	-14	60
3	-14	59
3	-14	59
3	-14	60
3	-14	60
2	-14	60
2	-14	60
2	-14	59
3	-14	60
3	-14	59
3	-14	59
3	-15	59
3	-15	60
2	-15	60
3	-14	60
3	-14	60
3	-14	58
4	-14	59
3	-14	59
3	-14	59
3	-15	60
2	-14	60
2	-14	60
2	-14	60
2	-14	59
3	-14	59
2	-14	58
3	-14	59
3	-14	59
3	-14	60
2	-14	60
2	-14	60
3	-14	60
2	-14	59
3	-14	60
2	-14	60
2	-14	59
2	-14	59
3	-14	60
2	-14	60
2	-14	60
3	-14	60
2	-14	59
3	-14	60
3	-14	60
3	-14	59
3	-14	59
2	-14	59
3	-14	60
3	-14	60
2	-14	60
3	-14	60
2	-14	60
3	-14	60
2	-14	60
2	-14	60
2	-14	59
2	-14	59
2	-14	59
2	-14	59
2	-14	59
3	-14	60
3	-14	60
3	-14	60
2	-14	59
2	-14	59
3	-14	59
3	-14	59
3	-14	60
2	-14	59
2	-14	60
2	-14	60
2	-14	60
3	-14	60
2	-14	60
3	-14	60
3	-14	59
2	-14	59
2	-14	60
2	-14	60
3	-14	60
3	-14	60
2	-14	59
3	-14	60
2	-14	59
3	-14	60
2	-14	59
3	-14	60
3	-14	60
2	-14	60
3	-14	60
2	-14	59
3	-14	60
2	-14	59
3	-14	60
3	-14	59
3	-14	60
3	-14	59
3	-14	60
2	-14	60
2	-14	60
2	-14	59
2	-14	59
3	-14	59
3	-14	59
3	-14	60
2	-14	60
2	-14	59
2	-14	59
2	-14	60
2	-14	60
2	-14	60
2	-14	59
2	-14	59
3	-14	60
3	-14	60
2	-14	60
2	-14	60
2	-14	59
3	-14	60
3	-14	60
2	-14	60
2	-14	60
2	-14	60
2	-14	60
3	-14	60
2	-14	60
2	-14	60
2	-14	59
3	-14	60
2	-14	60
2	-14	60
2	-14	60
2	-14	60
3	-14	60
2	-14	59
2	-14	59
2	-14	60
2	-14	59
3	-14	60
2	-14	60
3	-14	60
3	-13	58
3	-13	58
4	-13	59
5	-14	59
4	-14	61
0	-13	60
-5	-17	54
1	-13	59
-3	-16	54
-4	-13	57
-2	-11	60
-20	-11	58
-3	-9	58
18	-20	66
5	-18	58
12	-19	57
13	-17	57
15	-15	55
23	-18	58
20	-17	54
22	-17	51
37	-18	50
41	-18	47
34	-14	40
48	-18	41
61	-12	27
57	-12	21
59	1	15
63	-9	4
64	-3	-7
58	0	-6
58	-4	-10
51	1	-15
58	0	-14
62	2	-17
60	2	-19
62	4	-18
66	5	-24
64	5	-25
62	6	-26
61	6	-27
61	6	-26
56	7	-28
57	6	-28
56	6	-29
57	9	-29
54	9	-28
54	8	-28
55	9	-27
54	10	-27
52	10	-27
55	11	-31
57	12	-32
61	3	-32
56	19	-29
56	8	-38
56	11	-38
54	11	-35
57	12	-32
52	13	-37
47	16	-38
50	13	-35
51	16	-30
47	15	-32
50	18	-35
50	18	-32
50	17	-30
50	18	-31
47	19	-33
49	19	-35
50	19	-35
50	19	-32
52	19	-31
60	16	-27
57	20	-27
54	14	-26
57	9	-27
54	23	-26
61	19	-23
63	18	-21
59	17	-19
57	16	-19
58	17	-17
57	18	-19
55	16	-20
57	21	-19
56	20	-18
57	20	-20
57	20	-19
57	20	-18
56	20	-18
56	20	-19
58	20	-18
58	20	-17
57	20	-19
58	20	-18
58	20	-16
57	21	-17
57	20	-19
57	21	-18
57	21	-18
59	20	-19
59	20	-18
58	21	-18
57	21	-17
56	20	-16
58	20	-15
61	20	-15
61	21	-14
51	21	-14
73	20	-12
84	20	-7
75	22	1
84	23	2
83	19	11
-22	27	7
-41	23	13
17	19	58
9	17	65
-7	14	60
-3	13	62
0	14	58
-3	15	60
1	14	64
-1	14	60
1	15	60
-1	16	60
1	15	61
0	16	57
-1	16	58
1	16	60
2	15	60
0	16	59
2	16	61
1	15	61
-1	15	59
-1	16	58
1	16	58
2	16	58
2	17	58
4	15	60
3	16	60
3	15	60
3	15	60
1	15	60
1	15	60
1	15	59
2	14	60
3	14	59
2	15	60
4	14	61
2	14	60
3	14	60
2	13	61
1	13	60
1	14	60
2	14	59
3	14	60
2	13	60
0	13	60
2	13	61
3	13	61
4	13	60
4	14	59
4	14	59
2	14	59
2	13	59
1	14	59
1	13	59
2	13	60
2	12	61
2	12	61
2	13	60
3	13	61
1	13	58
3	13	57
1	13	58
2	12	58
1	13	57
5	9	61
3	9	61
3	9	60
2	9	58
2	8	61
2	8	61
2	6	62
3	5	63
2	5	61
2	3	65
2	3	64
1	4	62
2	3	64
2	4	60
0	5	59
1	2	62
-3	2	63
2	-12	53
9	-7	77
-7	3	68
-6	0	64
-5	-1	63
1	3	62
-6	-1	56
-1	3	59
-3	-2	62
-5	1	61
-3	6	62
-3	5	63
-1	1	62
-1	-1	61
-3	1	60
0	1	60
-2	1	60
-4	3	61
-3	5	61
-3	2	61
-5	2	63
-1	3	63
-10	-6	60
-6	2	61
-4	1	62
-5	2	62
-4	2	60
-3	3	59
-6	3	61
-4	3	61
-4	3	61
-4	3	62
-7	4	61
-6	3	62
-1	2	62
-1	3	60
-2	2	60
-3	4	59
-6	4	60
-6	4	61
-5	2	60
-7	3	60
-2	8	61
-6	1	57
2	4	61
-5	7	61
-8	-2	58
-17	-3	53
4	-5	69
-11	1	73
-17	3	66
2	0	61
0	5	61
-6	3	63
-4	-1	61
-8	1	61
-46	1	55
-29	2	61
-19	38	35
35	-22	31
47	19	10
98	10	8
89	11	6
73	7	0
60	10	-8
60	13	-15
63	14	-16
66	10	-19
62	11	-17
57	14	-20
57	15	-26
58	14	-22
58	14	-17
60	14	-20
58	13	-19
57	12	-17
61	14	-13
57	13	-17
58	13	-15
42	9	-21
69	25	-12
67	11	-7
52	13	-16
61	12	-18
57	13	-16
56	9	-16
66	12	-13
74	5	-7
59	15	-25
58	11	-27
54	5	-21
58	7	-16
58	7	-15
65	4	-18
64	6	-16
64	4	-16
66	7	-16
61	5	-13
57	6	-17
60	7	-15
65	8	-15
59	6	-16
59	7	-16
63	6	-14
63	7	-15
60	4	-20
64	7	-15
58	4	-18
52	6	-20
58	-3	-12
63	-1	-17
67	0	-21
67	4	-16
55	4	-26
63	1	-21
61	3	-17
59	-3	-16
59	-2	-19
63	0	-14
66	-2	-12
65	-6	-25
70	-6	-23
60	-5	-22
56	-1	-26
59	-7	-30
57	7	-24
51	2	-21
58	-5	-16
63	-6	-12
60	-2	-9
66	-8	-11
66	-6	-15
-7	25	-30
39	-46	-30
67	-9	-47
83	-19	-34
21	14	-11
7	23	-18
90	46	-61
121	-16	-77
24	-41	-66
33	13	-41
56	30	-50
36	33	-26
31	40	-9
34	22	-18
37	-20	-51
44	11	-56
57	2	-56
47	4	-78
29	25	-53
33	15	-28
23	0	-55
17	8	-72
13	22	-71
12	34	-51
16	54	-92
14	-30	-34
34	34	-90
14	-20	-59
36	4	-128
32	16	-67
16	-83	49
6	12	-66
11	-28	-70
10	-37	-116
12	-56	-101
-5	-30	-89
-19	-14	-91
-39	6	-71
-61	40	9
-20	-67	25
-88	6	-35
-29	-41	-17
-12	-41	-22
-33	-6	-13
-35	7	-23
-89	70	36
39	34	19
-106	9	-7
-25	50	32
12	8	-8
-59	4	-81
-18	-12	9
-57	-3	-46
-82	10	-83
-38	17	-32
-64	27	-16
-72	49	-22
-26	60	-45
-67	95	-87
-37	45	-50
-29	25	-24
-47	33	-71
-51	43	-59
-53	36	-53
-44	9	-58
-46	13	-57
-59	28	-67
-62	38	-52
-65	32	-50
-58	21	-36
-47	33	-50
-47	26	-17
-52	25	-32
-63	-3	-26
-61	10	-18
-70	-2	-19
-69	5	-17
-58	-27	6
-57	-5	-2
-46	-27	1
-60	16	-4
-44	1	37
-41	10	12
-53	3	5
-67	-5	9
-62	4	8
-50	-9	15
-74	0	18
-90	11	16
-39	-10	18
-44	-1	15
-85	-4	3
-59	-18	8
-62	-8	-13
-67	-17	-24
-66	-1	-7
-38	-6	-17
-51	11	-19
-48	1	-41
-44	1	-50
-4	0	-86
-23	30	-76
-45	25	-65
-7	-4	-70
-3	-9	-81
-31	-9	-77
-15	-4	-62
-16	5	-63
-28	-8	-62
-15	-2	-72
-29	0	-32
-35	-10	-58
-48	10	-20
-56	-3	-35
-37	-9	-33
-27	4	-47
-54	-26	-34
-43	-5	-42
-54	2	-36
-48	13	-51
-45	-9	-41
-53	8	-61
-37	3	-36
-29	8	-34
-41	6	-51
-31	9	-57
-47	17	-47
-39	4	-43
-42	9	-54
-48	16	-59
-49	9	-64
-40	11	-52
-36	11	-41
-48	12	-44
-58	3	-46
-43	5	-42
-45	0	-59
-47	5	-63
-26	7	-36
-35	18	-57
-43	11	-54
-39	6	-44
-43	9	-48
-41	5	-52
-32	0	-64
-31	-2	-51
-31	1	-54
-39	7	-64
-31	-14	-34
-42	-4	-46
-42	1	-46
-42	-17	-61
-42	-1	-55
-43	4	-50
-38	-7	-48
-45	-8	-49
-43	-17	-46
-36	-17	-56
-38	-16	-43
-48	-15	-47
-69	-10	-59
-29	-20	-49
-27	-10	-45
-31	-7	-46
-47	-23	-41
-20	-19	-70
-49	-12	-42
-61	-20	-45
-56	-20	-51
-39	-16	-33
-52	-23	-36
-44	-27	-57
-43	-21	-41
-42	-26	-39
-43	-17	-43
-44	-27	-42
-45	-24	-40
-47	-19	-40
-51	-23	-43
-44	-17	-47
-43	-20	-41
-42	-25	-45
-42	-21	-44
-47	-18	-42
-44	-24	-41
-42	-26	-36
-65	-23	-40
-60	-16	-47
-41	-17	-45
-50	-21	-40
-48	-16	-41
-53	-19	-42
-46	-16	-36
-48	-16	-38
-51	-19	-39
-49	-23	-36
-45	-17	-35
-56	-23	-38
-50	-18	-32
-51	-16	-31
-48	-20	-32
-51	-22	-35
-45	-20	-32
-56	-21	-37
-58	-15	-39
-42	-17	-34
-53	-26	-21
-59	-13	-29
-50	-20	-20
-57	-19	-15
-56	-20	-26
-54	-21	-20
-54	-17	-23
-60	-15	-24
-56	-13	-24
-63	-15	-37
-64	-16	-38
-58	-16	-34
-57	-16	-35
-57	-16	-35
-57	-15	-34
-52	-13	-26
-52	-17	-31
-51	-14	-28
-53	-19	-31
-53	-13	-29
-52	-11	-34
-56	-17	-37
-55	-19	-30
-51	-20	-28
-53	-18	-29
-48	-19	-33
-51	-13	-32
-54	-20	-35
-54	-19	-34
-51	-17	-36
-52	-20	-36
-52	-22	-40
-50	-18	-38
-50	-19	-38
-45	-18	-31
-49	-19	-36
-48	-17	-37
-50	-18	-34
-51	-16	-36
-51	-19	-38
-49	-19	-39
-42	-3	-31
-47	-21	-31
-50	-24	-40
-49	-13	-37
-52	-21	-43
-50	-19	-38
-52	-20	-39
-49	-15	-33
-49	-15	-33
-51	-18	-34
-51	-17	-37
-46	-17	-37
-49	-18	-42
-48	-20	-37
-45	-18	-33
-45	-19	-38
-49	-14	-45
-50	-18	-48
-45	-12	-44
-52	-16	-54
-43	-20	-43
-56	-23	-40
-41	-18	-39
-51	-16	-45
-55	-13	-43
-53	-15	-39
-52	-15	-35
-49	-17	-33
-52	-13	-31
-52	-17	-32
-57	-11	-37
-54	-15	-36
-52	-11	-38
-57	-16	-43
-50	-15	-37
-47	-15	-35
-46	-15	-40
-51	-14	-39
-49	-15	-37
-50	-12	-43
-51	-13	-42
-49	-14	-41
-47	-13	-37
-46	-20	-39
-51	-15	-36
-51	-16	-37
-49	-16	-39
-44	-17	-39
-47	-19	-48
-46	-17	-46
-45	-17	-42
-44	-13	-34
-44	-14	-36
-46	-21	-43
-43	-12	-45
-45	-18	-44
-49	-19	-53
-44	-18	-46
-44	-19	-45
-47	-18	-40
-46	-15	-47
-46	-16	-45
-46	-15	-45
-44	-15	-44
-42	-9	-34
-34	-23	-36
-36	-21	-40
-41	-17	-51
-46	-16	-42
-41	-21	-55
-41	-18	-50
-44	-15	-47
-41	-17	-41
-46	-21	-37
-44	-15	-38
-42	-18	-36
-45	-15	-50
-44	-17	-46
-42	-21	-51
-42	-27	-48
-44	-19	-38
-46	-20	-34
-42	-18	-44
-42	-16	-40
-42	-13	-44
-44	-19	-44
-40	-19	-45
-39	-21	-46
-41	-8	-42
-41	-15	-42
-41	-15	-46
-47	-17	-54
-46	-20	-48
-45	-23	-48
-38	-21	-44
-39	-20	-41
-32	-17	-47
-42	-16	-50
-39	-16	-47
-36	-21	-44
-49	-20	-51
-25	-22	-53
-45	-19	-54
-37	-23	-48
-37	-22	-48
-49	-21	-48
-35	-19	-46
-36	-18	-38
-36	-29	-37
-40	-19	-34
-42	-14	-31
-51	-23	-30
-48	-24	-34
-45	-20	-36
-47	-23	-28
-50	-26	-32
-48	-25	-28
-52	-28	-32
-52	-26	-33
-47	-29	-31
-50	-27	-35
-51	-25	-35
-52	-24	-29
-47	-25	-27
-51	-23	-33
-44	-30	-32
-47	-25	-35
-45	-23	-35
-50	-27	-43
-47	-22	-44
-47	-21	-43
-45	-21	-40
-46	-21	-42
-45	-22	-44
-42	-22	-41
-43	-20	-43
-41	-22	-49
-37	-23	-42
-32	-26	-47
-34	-27	-50
-31	-22	-51
-28	-20	-57
-25	-26	-66
-21	-28	-58
-32	-27	-61
-29	-27	-68
-27	-28	-59
-46	-25	-68
-51	-21	-58
-51	-23	-26
-44	-30	12
-14	-33	30
12	-41	27
4	-21	63
19	-19	59
23	-22	58
25	-19	64
33	-22	58
23	-29	51
17	-30	55
18	-29	44
28	-32	45
19	-31	52
29	-29	49
29	-30	45
27	-31	48
26	-29	45
19	-33	53
14	-31	41
21	-32	44
23	-33	43
19	-31	45
18	-29	52
16	-28	53
19	-29	53
5	-28	50
3	-32	52
16	-30	51
17	-27	50
15	-29	57
15	-28	56
13	-26	53
12	-26	54
6	-23	56
17	-27	54
16	-25	54
6	-21	58
1	-20	56
8	-19	56
10	-25	55
0	-23	59
2	-20	61
0	-21	60
-6	-22	57
-14	-20	54
-7	-22	57
-8	-22	57
-9	-23	52
-8	-21	59
-4	-21	59
-3	-22	54
-6	-23	57
-6	-26	57
-16	-23	52
-8	-26	53
4	-25	63
-5	-20	65
-18	-23	58
-28	-22	54
-16	-24	56
-19	-22	55
-16	-36	44
-23	-24	44
-15	-31	50
-12	-33	46
-16	-26	51
-25	-32	49
-24	-33	51
-17	-34	50
-22	-33	47
-16	-32	53
-16	-34	51
-26	-32	45
-29	-31	45
-23	-37	46
-24	-35	46
-30	-33	43
-35	-38	42
-31	-35	45
-27	-31	48
-25	-40	40
-31	-38	40
-29	-36	37
-32	-39	36
-43	-40	30
-43	-41	30
-34	-42	32
-33	-38	35
-39	-39	29
-44	-39	28
-40	-41	28
-38	-40	29
-37	-41	29
-37	-39	34
-36	-38	34
-34	-38	31
-36	-39	25
-35	-42	34
-45	-34	33
-47	-43	31
-35	-37	39
-39	-38	30
-38	-41	30
-39	-41	31
-29	-39	36
-38	-42	32
-43	-32	34
-37	-38	32
-30	-37	36
-38	-38	31
-41	-39	29
-38	-32	44
-35	-35	39
-26	-39	42
-33	-38	38
-36	-38	34
-32	-40	32
-37	-36	38
-39	-35	34
-30	-40	36
-42	-32	39
-33	-37	40
-27	-36	44
-35	-34	37
-32	-35	42
-25	-54	56
-35	-37	31
-32	-36	32
-31	-40	32
-38	-37	23
-28	-38	31
-27	-45	34
-39	-40	32
-39	-37	28
-52	-45	33
-22	-52	30
-47	-34	26
-41	-40	32
-41	-41	24
-46	-41	26
-40	-33	29
-33	-41	28
-36	-37	29
-41	-37	32
-38	-39	29
-39	-41	31
-39	-27	31
-35	-40	36
-44	-37	26
-47	-35	26
-42	-33	31
-39	-35	36
-44	-37	32
-50	-37	26
-47	-38	27
-39	-37	32
-38	-33	33
-36	-31	36
-46	-33	25
-48	-33	24
-45	-31	28
-42	-19	31
10	-37	59
4	-26	53
-27	1	33
-49	5	14
-79	3	-12
-71	-3	-19
-59	-7	-48
-75	-13	-48
-78	-9	-36
-61	-13	-29
-55	-15	-37
-52	-6	-41
-54	-2	-33
-58	0	-32
-64	2	-35
-62	4	-37
-61	7	-34
-69	8	-29
-71	7	-32
-68	11	-36
-55	11	-32
-55	11	-29
-55	8	-28
-54	5	-33
-55	5	-33
-54	3	-34
-54	3	-34
-57	7	-36
-60	8	-38
-58	8	-36
-55	8	-35
-53	9	-33
-54	10	-33
-55	8	-32
-56	9	-33
-56	10	-34
-56	8	-32
-56	8	-32
-55	9	-33
-55	9	-32
-55	9	-32
-55	9	-34
-56	9	-33
-56	10	-33
-56	9	-33
-56	9	-32
-55	9	-33
-56	9	-33
-55	9	-33
-55	9	-33
-55	9	-33
-55	9	-32
-55	9	-32
-56	9	-33
-57	10	-33
-56	9	-32
-55	9	-32
-55	9	-33
-55	9	-32
-56	10	-33
-55	9	-32
-56	9	-32
-55	9	-32
-55	10	-32
-56	9	-33
-55	9	-33
-55	9	-33
-56	9	-32
-57	9	-32
-55	9	-32
-56	10	-31
-56	9	-33
-55	9	-32
-56	9	-33
-55	9	-32
-56	9	-32
-55	9	-32
-55	9	-32
-56	9	-32
-56	10	-32
-55	10	-32
-56	9	-33
-56	9	-32
-56	10	-32
-56	9	-32
-55	10	-32
-55	9	-31
-56	9	-32
-56	9	-33
-56	9	-32
-56	9	-32
-56	9	-32
-55	9	-32
-55	9	-32
-56	9	-32
-56	10	-32
-56	10	-32
-56	9	-31
-56	9	-32
-55	9	-31
-56	9	-32
-56	9	-33
-56	9	-32
-56	9	-32
-56	9	-32
-56	9	-32
-55	9	-31
-56	9	-32
-56	9	-32
-56	10	-32
-56	9	-32
-55	9	-31
-56	9	-32
-56	9	-32
-55	9	-32
-56	9	-32
-56	9	-32
-56	9	-32
-56	10	-32
-56	9	-32
-56	9	-32
-56	10	-32
-56	10	-32
-56	9	-32
-56	9	-32
-55	9	-32
-57	9	-33
-56	9	-32
-56	9	-32
-56	10	-32
-56	9	-32
-56	9	-32
-56	10	-32
-56	9	-32
-56	9	-31
-57	10	-32
-55	10	-32
-56	9	-33
-56	9	-34
-53	8	-32
-55	9	-33
-55	9	-33
-55	9	-33
-55	9	-34
-55	9	-33
-55	9	-33
-54	9	-32
-55	9	-33
-56	9	-34
-54	9	-33
-55	9	-33
-56	9	-33
-55	9	-33
-55	9	-33
-55	9	-33
-56	9	-33
-55	9	-33
-55	9	-33
-56	9	-33
-55	9	-33
-56	9	-33
-55	9	-33
-56	9	-33
-56	9	-33
-55	9	-32
-56	9	-33
-55	9	-33
-56	9	-33
-56	9	-33
-59	9	-35
-58	8	-35
-58	9	-37
-61	8	-40
-60	5	-41
-57	5	-39
-54	5	-38
-51	2	-35
-51	2	-36
-54	1	-37
-56	0	-43
-57	-2	-44
-54	-5	-43
-54	-5	-42
-54	-4	-36
-52	-5	-37
-53	-9	-35
-52	-10	-33
-51	-13	-30
-50	-16	-31
-48	-16	-31
-58	-20	-34
-39	-21	-26
-47	-21	-29
-51	-16	-28
-50	-28	-29
-47	-25	-32
-44	-21	-27
-50	-18	-30
-51	-25	-36
-50	-22	-29
-51	-20	-30
-51	-26	-32
-45	-18	-34
-51	-23	-32
-53	-21	-34
-50	-23	-35
-50	-20	-36
-52	-23	-35
-45	-25	-33
-49	-18	-33
-54	-22	-38
-51	-24	-30
-52	-21	-29
-54	-21	-30
-50	-24	-31
-50	-21	-31
-55	-19	-34
-53	-22	-31
-52	-19	-25
-48	-21	-28
-58	-18	-38
-55	-22	-32
-53	-20	-26
-56	-19	-29
-53	-25	-24
-54	-26	-22
-50	-27	-25
-46	-26	-19
-47	-22	-20
-54	-29	-42
-49	-33	-42
-47	-20	-19
-53	-25	-17
-61	-16	-28
-56	-25	-26
-48	-26	-20
-47	-17	-14
-57	-20	-22
-55	-20	-28
-49	-23	-19
-51	-29	-30
-57	-29	-38
-63	-24	-33
-57	-24	-31
-52	-22	-27
-49	-25	-24
-51	-24	-28
-52	-24	-32
-53	-22	-29
-56	-23	-33
-52	-23	-31
-50	-22	-28
-54	-24	-31
-54	-23	-31
-52	-22	-30
-52	-23	-30
-54	-23	-31
-51	-23	-29
-50	-23	-29
-54	-24	-30
-53	-23	-30
-50	-23	-29
-52	-23	-31
-54	-23	-31
-54	-23	-30
-49	-23	-28
-54	-23	-30
-54	-23	-30
-51	-24	-29
-52	-23	-30
-52	-24	-29
-51	-23	-28
-54	-23	-30
-52	-24	-29
-50	-23	-29
-54	-23	-30
-53	-24	-30
-52	-23	-30
-53	-23	-30
-52	-23	-30
-52	-23	-29
-52	-23	-31
-52	-23	-31
-54	-23	-31
-52	-23	-31
-50	-24	-28
-56	-22	-26
-56	-23	-33
-52	-24	-32
-48	-19	-24
-63	-14	-25
-52	-23	-32
-48	-25	-30
-52	-23	-29
-51	-23	-30
-49	-25	-30
-54	-22	-29
-54	-23	-29
-52	-23	-28
-53	-22	-30
-55	-22	-29
-53	-23	-27
-52	-22	-29
-53	-22	-29
-54	-22	-29
-53	-22	-30
-54	-22	-29
-55	-22	-30
-54	-22	-29
-54	-21	-28
-54	-21	-28
-54	-22	-29
-53	-22	-29
-53	-22	-29
-54	-22	-30
-54	-22	-29
-54	-21	-28
-54	-21	-28
-55	-21	-29
-54	-22	-28
-53	-21	-28
-53	-22	-30
-53	-22	-29
-52	-22	-29
-53	-21	-29
-54	-22	-28
-53	-21	-28
-54	-21	-28
-57	-22	-33
-55	-22	-31
-54	-22	-30
-52	-22	-27
-51	-22	-26
-53	-22	-27
-56	-22	-29
-53	-22	-26
-54	-23	-25
-57	-23	-25
-56	-23	-24
-47	-19	-16
-55	-16	-15
-58	-24	-31
-59	-25	-36
-52	-25	-25
-52	-23	-23
-48	-22	-21
-55	-25	-20
-59	-25	-21
-50	-19	-27
-55	-20	-29
-74	-25	-25
-39	-26	-21
-28	-24	-15
-53	-16	-23
-62	-19	-39
-52	-24	-43
-46	-23	-42
-37	-26	-45
-36	-28	-46
-37	-29	-46
-38	-28	-44
-40	-28	-41
-42	-27	-38
-46	-26	-36
-48	-26	-36
-45	-26	-36
-54	-26	-35
-46	-26	-36
-20	-19	-4
-68	-25	-39
-55	-27	-43
-51	-25	-30
-46	-24	-26
-46	-26	-28
-50	-26	-28
-57	-25	-25
-48	-26	-28
-47	-27	-27
-51	-28	-33
-52	-27	-32
-52	-27	-33
-51	-26	-31
-50	-27	-31
-51	-26	-30
-52	-27	-31
-48	-27	-28
-48	-28	-28
-49	-27	-27
-51	-26	-27
-50	-27	-30
-52	-27	-32
-51	-27	-30
-50	-27	-30
-49	-27	-28
-44	-27	-27
-45	-26	-29
-44	-25	-29
-62	-21	-28
-54	-27	-29
-41	-22	-24
-62	-33	-48
-47	-28	-32
-60	-23	-30
-53	-29	-36
-51	-27	-40
-49	-24	-37
-48	-28	-37
-47	-23	-34
-50	-25	-32
-51	-26	-30
-48	-29	-27
-45	-27	-27
-42	-25	-18
-51	-32	-23
-49	-28	-22
-57	-29	-25
-55	-27	-24
-57	-25	-24
-50	-27	-23
-52	-26	-27
-52	-27	-32
-48	-28	-28
-48	-25	-21
-50	-26	-28
-50	-28	-34
-52	-25	-28
-51	-24	-32
-59	-25	-39
-37	-34	-37
-41	-24	-41
-42	-26	-41
-48	-28	-40
-43	-26	-35
-47	-21	-40
-39	-9	-21
-52	-24	-56
-42	-25	-39
-44	-15	-37
-36	-27	-43
-41	-23	-51
-40	-24	-47
-37	-28	-46
-36	-22	-38
-39	-28	-43
-40	-26	-44
-30	-27	-39
-35	-31	-45
-38	-25	-46
-46	-26	-49
-50	-18	-55
-29	-41	-40
-39	-25	-34
-44	-25	-39
-46	-28	-40
-50	-26	-44
-44	-25	-40
-50	-27	-42
-36	-30	-42
-44	-30	-37
-49	-30	-46
-48	-25	-37
-49	-23	-33
-47	-22	-33
-49	-22	-35
-46	-29	-34
-49	-19	-34
-56	-20	-36
-37	-24	-21
-59	-29	-32
-63	-19	-33
-58	-25	-25
-51	-24	-22
-58	-20	-11
-60	-23	-12
-54	-24	-10
-58	-26	-9
-73	-13	-5
-61	-22	-5
-54	-27	-3
-30	-121	-2
-107	83	17
-56	-1	11
-68	-38	-17
-52	-22	-15
-63	-18	-19
-71	-18	-22
-46	-21	-16
-57	-6	-11
-63	-14	-24
-50	-36	-27
-66	-13	-30
-58	-11	-29
-55	-27	-30
-55	-28	-33
-52	-18	-29
-65	-20	-34
-60	-18	-31
-50	-17	-31
-56	-16	-33
-44	-23	-22
-55	-23	-24
-60	-15	-25
-60	-19	-26
-63	-24	-22
-61	-23	-20
-51	-17	-15
-86	5	-21
-59	-33	-16
-59	-22	-22
-38	-18	-14
-44	-19	-17
-58	-18	-18
-59	-19	-20
-56	-22	-22
-62	-22	-23
-57	-22	-10
-66	-7	-13
-71	-20	-21
-56	-19	-22
-53	-17	-12
-57	-9	-10
-61	-17	-15
-65	-15	-18
-61	-16	-11
-64	-14	-17
-60	-11	-16
-58	-11	-16
-61	-15	-15
-62	-11	-18
-62	-12	-19
-59	-18	-16
-60	-7	-15
-64	-18	-13
-64	-14	-16
-60	-19	-17
-63	-13	-17
-61	-10	-13
-57	-8	-18
-61	-9	-17
-60	-12	-20
-60	-12	-17
-61	-14	-20
-59	-10	-20
-57	-12	-18
-58	-14	-18
-63	-13	-23
-60	-7	-22
-58	-12	-19
-58	-16	-21
-61	-14	-23
-61	-9	-21
-61	-8	-21
-62	-10	-24
-61	-12	-24
-58	-11	-22
-62	-11	-25
-56	-10	-25
-60	-7	-25
-59	-6	-26
-62	-8	-31
-57	-11	-23
-59	-13	-27
-61	-14	-26
-56	-17	-23
-58	-10	-18
-58	-13	-23
-57	-10	-24
-59	-12	-22
-59	-9	-26
-60	-9	-25
-59	-11	-23
-58	-8	-25
-59	-7	-23
-60	-9	-27
-57	-8	-27
-58	-20	-28
-56	-12	-29
-55	-15	-23
-55	-14	-26
-57	-11	-25
-64	-8	-27
-58	-9	-28
-60	-7	-22
-59	-10	-27
-58	-12	-23
-55	-19	-23
-53	-15	-24
-57	-12	-26
-59	-18	-25
-59	-11	-31
-53	-12	-30
-57	-10	-28
-54	-13	-34
-52	-16	-31
-79	-84	-95
-68	45	33
-61	-16	-14
-60	13	-10
-46	8	6
-66	-8	-8
-66	-15	-18
-57	-4	-10
-68	-13	-25
-57	-44	-30
-54	-33	-15
-70	-1	-20
-71	-4	-17
-48	-31	-13
-52	-21	-10
-62	-15	-12
-72	-20	-9
-57	-17	-9
-51	-40	-9
-65	-23	-4
-60	-6	4
-54	-25	9
-29	-16	1
-63	-27	-4
-85	-35	-17
-51	-26	-30
-48	-20	-33
-58	-41	-57
-54	-33	-45
-47	-12	-63
-42	5	-80
-48	26	-23
-17	-86	57
-22	-17	-38
-62	1	-91
-33	-25	-26
-59	-4	-47
-50	1	-58
-36	-4	-52
-35	0	-50
-53	12	-61
-24	-32	-64
-17	-18	-44
-43	-22	-11
-37	8	-48
-43	-15	-58
-51	-43	-61
-43	-21	-54
-31	29	-39
-27	9	-51
-48	-43	-53
-37	-46	-45
12	-27	-51
-77	-52	26
-42	16	-78
-18	-68	-109
-36	-12	-82
-47	70	-10
-39	34	0
-67	-16	-34
-55	-13	-31
-67	3	-51
-31	-37	-2
-56	-8	-43
-54	-13	-46
-41	-22	-46
-43	-14	-34
-54	-13	-38
-53	-23	-44
-58	-16	-48
-39	-25	-12
-55	-25	-42
-54	-24	-49
-53	-19	-45
-52	-16	-41
-44	-22	-40
-46	-17	-45
-43	-21	-39
-35	-33	-44
-45	-30	-42
-46	-10	-43
-40	-21	-38
-38	-28	-44
-27	-35	-35
-78	-13	-43
-43	-31	-96
-38	-9	-16
-49	-29	-43
[truncated: 79,236 more rows]
