# Supplementary material for: Real-time Smartphone Activity Classification Using Inertial Sensors—Recognition of Scrolling, Typing, and Watching Videos While Sitting or Walking
Source: Sensors (Basel). 2020 Jan 24;20(3):655. doi: 10.3390/s20030655 (PMC7038357; doi:10.3390/s20030655)
Supplement: Supplementary file 1 [file sensors-20-00655-s001.zip › sensors-668083-supplementary/5Hz_data/2655/E4/IBI.csv]

1567468876.000000	IBI
81.566234	0.812537
82.378771	0.812537
124.865091	0.750034
125.474494	0.609403
182.742740	0.906291
183.664657	0.921917
184.617826	0.953169
185.508492	0.890666
229.260494	0.828163
230.198037	0.937543
252.995956	0.734409
253.886622	0.890666
254.589779	0.703157
255.339813	0.750034
256.089848	0.750034
256.824256	0.734409
257.558665	0.734409
258.371202	0.812537
259.183739	0.812537
260.027528	0.843789
260.824439	0.796911
271.012406	0.828163
271.793691	0.781286
272.574977	0.781286
273.278134	0.703157
274.121923	0.843789
274.918834	0.796911
275.731372	0.812537
286.138098	0.781286
286.903758	0.765660
287.638167	0.734409
288.466330	0.828163
291.794607	0.750034
292.810278	1.015671
379.064227	0.843789
379.798635	0.734409
380.626798	0.828163
381.361207	0.734409
382.126867	0.765660
382.892527	0.765660
383.548807	0.656280
384.220713	0.671906
406.143591	0.796911
421.425541	0.765660
438.754459	0.796911
439.738879	0.984420
480.647002	0.781286
481.443913	0.796911
482.272076	0.828163
483.131490	0.859414
484.022156	0.890666
487.772328	0.750034
488.506736	0.734409
489.225519	0.718783
505.085620	0.875040
505.788777	0.703157
506.523186	0.734409
507.382600	0.859414
513.257869	0.750034
514.054781	0.796911
514.804815	0.750034
515.554849	0.750034
516.414264	0.859414
517.242427	0.828163
518.008087	0.765660
518.773747	0.765660
519.680038	0.906291
523.633344	0.859414
524.555261	0.921917
528.196053	0.750034
528.977339	0.781286
529.696122	0.718783
530.446156	0.750034
531.180565	0.734409
531.914973	0.734409
536.633939	0.718783
537.352722	0.718783
552.822180	0.718783
553.587840	0.765660
554.462880	0.875040
566.229044	0.812537
567.135335	0.906291
567.838493	0.703157
568.744784	0.906291
569.510444	0.765660
573.416873	0.781286
574.151282	0.734409
574.870064	0.718783
575.588847	0.718783
576.307630	0.718783
577.104542	0.796911
577.917079	0.812537
578.823370	0.906291
579.651533	0.828163
580.510948	0.859414
581.432865	0.921917
582.198525	0.765660
582.932934	0.734409
583.667342	0.734409
584.307997	0.640654
585.073657	0.765660
593.886560	0.781286
594.636595	0.750034
599.324309	0.750034
608.543481	0.875040
609.324767	0.781286
610.184181	0.859414
611.027970	0.843789
611.699876	0.671906
612.434284	0.734409
613.137441	0.703157
613.887476	0.750034
614.715639	0.828163
615.653182	0.937543
616.434467	0.781286
617.309507	0.875040
618.090793	0.781286
618.934582	0.843789
619.778370	0.843789
620.481528	0.703157
621.309690	0.828163
622.184731	0.875040
622.903513	0.718783
623.731676	0.828163
624.559839	0.828163
625.325499	0.765660
626.013031	0.687531
630.544488	0.750034
631.341400	0.796911
632.122685	0.781286
633.075854	0.953169
648.529686	0.765660
649.248469	0.718783
650.107884	0.859414
650.764164	0.656280
651.545449	0.781286
662.030304	0.734409
669.561899	0.750034
670.358811	0.796911
671.108845	0.750034
671.827628	0.718783
672.562037	0.734409
673.312071	0.750034
674.062105	0.750034
674.827765	0.765660
675.671554	0.843789
676.468465	0.796911
677.327880	0.859414
678.109165	0.781286
678.906077	0.796911
700.547693	0.890666
701.266475	0.718783
737.189995	0.750034
737.940029	0.750034
738.533806	0.593777
739.190086	0.656280
739.893244	0.703157
740.627652	0.734409
1035.563028	0.687531
1036.188057	0.625029
1036.844337	0.656280
1037.531868	0.687531
1038.156897	0.625029
1042.953991	0.625029
1043.610271	0.656280
1044.250926	0.640654
1044.922832	0.671906
1045.610363	0.687531
1046.313520	0.703157
1065.080004	0.687531
1068.111393	0.593777
1068.830176	0.718783
1069.564584	0.734409
1070.314619	0.750034
1070.955273	0.640654
1071.627179	0.671906
1088.206063	0.718783
1088.784214	0.578151
1124.129582	0.546900
1124.895242	0.765660
1125.442142	0.546900
1126.004668	0.562526
1126.707825	0.703157
1127.442234	0.734409
1127.989134	0.546900
1128.770420	0.781286
1131.973691	0.796911
1142.208535	0.640654
1142.864815	0.656280
1143.552346	0.687531
1144.271129	0.718783
1148.911967	0.640654
1149.568247	0.656280
1150.271404	0.703157
1235.994078	0.828163
1236.759738	0.765660
1254.823065	0.750034
1496.865394	0.750034
1497.693557	0.828163
1498.287334	0.593777
1499.021742	0.734409
1499.693648	0.671906
1508.428423	0.562526
1509.147206	0.718783
1520.178961	0.593777
1520.897744	0.718783
1521.444644	0.546900
1522.132175	0.687531
1522.741578	0.609403
1523.522864	0.781286
1524.210395	0.687531
1524.882301	0.671906
1525.601084	0.718783
1526.304241	0.703157
1527.116778	0.812537
1576.478413	0.671906
1863.350919	0.828163
1864.054077	0.703157
1873.695143	0.828163
1874.554557	0.859414
1875.398346	0.843789
1957.198965	1.031297
1958.074005	0.875040
1959.214682	1.140677
1983.528295	0.718783
1993.575630	0.781286
2001.263482	0.796911
2002.076019	0.812537
2002.966685	0.890666
2003.732345	0.765660
2004.685514	0.953169
2005.419922	0.734409
2006.310588	0.890666
2018.592400	0.875040
2019.483066	0.890666
2020.389358	0.906291
2021.264398	0.875040
2022.123812	0.859414
2023.014478	0.890666
2023.858266	0.843789
